# Supplementary material for: Locations and structures of influenza A virus packaging-associated signals and other functional elements via an in silico pipeline for predicting constrained features in RNA viruses
Source: PLoS Comput Biol. 2024 Apr 22;20(4):e1012009. doi: 10.1371/journal.pcbi.1012009 (PMC11034665; doi:10.1371/journal.pcbi.1012009)
Supplement: S19 Table — (XLSX) [file pcbi.1012009.s020.xlsx]

## Sheet: Acknowledge Table
We gratefully acknowledge the authors, originating and submitting laboratories of the sequences from GISAID’s EpiFlu Database on which this research is based. The list is detailed below.
All submitters of data may be contacted directly via www.gisaid.org
Segment ID	Segment	Country	Collection date	Isolate-ID	Isolate name	Originating Lab	Submitting Lab	Authors
EPI347096	PB1	Thailand	2011-Jun-08	EPI_ISL_100059	A/Nonthaburi/78/2011	WHO National Influenza Centre, National Institute of Medical Research (NIMR)	Centers for Disease Control and Prevention
EPI348221	PB1	United Kingdom	2009-Apr-25	EPI_ISL_101291	A/Scotland/91800797/2009		Import from public-domain	Baillie,G.J.; Galiano,M.; Agapow,P.M.; Myers,R.; Chiam,R.; Gall,A.; Palser,A.L.; Watson,S.J.; Hedge,J.; Underwood,A.; Platt,S.; McLean,E.; Pebody,R.G.; Rambaut,A.; Green,J.; Daniels,R.; Pybus,O.G.; Kellam,P.; Zambon,M.; Galiano,M.C.
EPI348230	PB1	United Kingdom	2009-Apr-24	EPI_ISL_101295	A/Scotland/91800799/2009		Import from public-domain	Baillie,G.J.; Galiano,M.; Agapow,P.M.; Myers,R.; Chiam,R.; Gall,A.; Palser,A.L.; Watson,S.J.; Hedge,J.; Underwood,A.; Platt,S.; McLean,E.; Pebody,R.G.; Rambaut,A.; Green,J.; Daniels,R.; Pybus,O.G.; Kellam,P.; Zambon,M.; Galiano,M.C.
EPI348238	PB1	United Kingdom	2009-Jun-23	EPI_ISL_101300	A/England/541/2009		Import from public-domain	Baillie,G.J.; Galiano,M.; Agapow,P.M.; Myers,R.; Chiam,R.; Gall,A.; Palser,A.L.; Watson,S.J.; Hedge,J.; Underwood,A.; Platt,S.; McLean,E.; Pebody,R.G.; Rambaut,A.; Green,J.; Daniels,R.; Pybus,O.G.; Kellam,P.; Zambon,M.; Galiano,M.C.
EPI348248	PB1	United Kingdom	2009-Jul-06	EPI_ISL_101302	A/England/92860032/2009		Import from public-domain	Baillie,G.J.; Galiano,M.; Agapow,P.M.; Myers,R.; Chiam,R.; Gall,A.; Palser,A.L.; Watson,S.J.; Hedge,J.; Underwood,A.; Platt,S.; McLean,E.; Pebody,R.G.; Rambaut,A.; Green,J.; Daniels,R.; Pybus,O.G.; Kellam,P.; Zambon,M.; Galiano,M.C.
EPI348257	PB1	United Kingdom	2009-Jul-01	EPI_ISL_101305	A/England/634/2009		Import from public-domain	Baillie,G.J.; Galiano,M.; Agapow,P.M.; Myers,R.; Chiam,R.; Gall,A.; Palser,A.L.; Watson,S.J.; Hedge,J.; Underwood,A.; Platt,S.; McLean,E.; Pebody,R.G.; Rambaut,A.; Green,J.; Daniels,R.; Pybus,O.G.; Kellam,P.; Zambon,M.; Galiano,M.C.
EPI348266	PB1	United Kingdom	2009-Jul-10	EPI_ISL_101307	A/England/675/2009		Import from public-domain	Baillie,G.J.; Galiano,M.; Agapow,P.M.; Myers,R.; Chiam,R.; Gall,A.; Palser,A.L.; Watson,S.J.; Hedge,J.; Underwood,A.; Platt,S.; McLean,E.; Pebody,R.G.; Rambaut,A.; Green,J.; Daniels,R.; Pybus,O.G.; Kellam,P.; Zambon,M.; Galiano,M.C.
EPI348274	PB1	United Kingdom	2009-Apr-27	EPI_ISL_101308	A/England/202/2009		Import from public-domain	Baillie,G.J.; Galiano,M.; Agapow,P.M.; Myers,R.; Chiam,R.; Gall,A.; Palser,A.L.; Watson,S.J.; Hedge,J.; Underwood,A.; Platt,S.; McLean,E.; Pebody,R.G.; Rambaut,A.; Green,J.; Daniels,R.; Pybus,O.G.; Kellam,P.; Zambon,M.; Galiano,M.C.
EPI348293	PB1	United Kingdom	2009-Apr-28	EPI_ISL_101312	A/England/204/2009		Import from public-domain	Baillie,G.J.; Galiano,M.; Agapow,P.M.; Myers,R.; Chiam,R.; Gall,A.; Palser,A.L.; Watson,S.J.; Hedge,J.; Underwood,A.; Platt,S.; McLean,E.; Pebody,R.G.; Rambaut,A.; Green,J.; Daniels,R.; Pybus,O.G.; Kellam,P.; Zambon,M.; Galiano,M.C.
EPI348302	PB1	United Kingdom	2009-Apr-27	EPI_ISL_101314	A/England/205/2009		Import from public-domain	Baillie,G.J.; Galiano,M.; Agapow,P.M.; Myers,R.; Chiam,R.; Gall,A.; Palser,A.L.; Watson,S.J.; Hedge,J.; Underwood,A.; Platt,S.; McLean,E.; Pebody,R.G.; Rambaut,A.; Green,J.; Daniels,R.; Pybus,O.G.; Kellam,P.; Zambon,M.; Galiano,M.C.
EPI348327	PB1	United Kingdom	2009-Apr-27	EPI_ISL_101318	A/England/551/2009		Import from public-domain	Baillie,G.J.; Galiano,M.; Agapow,P.M.; Myers,R.; Chiam,R.; Gall,A.; Palser,A.L.; Watson,S.J.; Hedge,J.; Underwood,A.; Platt,S.; McLean,E.; Pebody,R.G.; Rambaut,A.; Green,J.; Daniels,R.; Pybus,O.G.; Kellam,P.; Zambon,M.; Galiano,M.C.
EPI348349	PB1	United Kingdom	2009-Apr-29	EPI_ISL_101320	A/England/XFL00137/2009		Import from public-domain	Baillie,G.J.; Galiano,M.; Agapow,P.M.; Myers,R.; Chiam,R.; Gall,A.; Palser,A.L.; Watson,S.J.; Hedge,J.; Underwood,A.; Platt,S.; McLean,E.; Pebody,R.G.; Rambaut,A.; Green,J.; Daniels,R.; Pybus,O.G.; Kellam,P.; Zambon,M.; Galiano,M.C.
EPI348387	PB1	United Kingdom	2009-May-03	EPI_ISL_101328	A/Scotland/4/2009		Import from public-domain	Baillie,G.J.; Galiano,M.; Agapow,P.M.; Myers,R.; Chiam,R.; Gall,A.; Palser,A.L.; Watson,S.J.; Hedge,J.; Underwood,A.; Platt,S.; McLean,E.; Pebody,R.G.; Rambaut,A.; Green,J.; Daniels,R.; Pybus,O.G.; Kellam,P.; Zambon,M.; Galiano,M.C.
EPI348420	PB1	United Kingdom	2009-May-02	EPI_ISL_101354	A/England/218/2009		Import from public-domain	Baillie,G.J.; Galiano,M.; Agapow,P.M.; Myers,R.; Chiam,R.; Gall,A.; Palser,A.L.; Watson,S.J.; Hedge,J.; Underwood,A.; Platt,S.; McLean,E.; Pebody,R.G.; Rambaut,A.; Green,J.; Daniels,R.; Pybus,O.G.; Kellam,P.; Zambon,M.; Galiano,M.C.
EPI348428	PB1	United Kingdom	2009-May-02	EPI_ISL_101355	A/England/246/2009		Import from public-domain	Baillie,G.J.; Galiano,M.; Agapow,P.M.; Myers,R.; Chiam,R.; Gall,A.; Palser,A.L.; Watson,S.J.; Hedge,J.; Underwood,A.; Platt,S.; McLean,E.; Pebody,R.G.; Rambaut,A.; Green,J.; Daniels,R.; Pybus,O.G.; Kellam,P.; Zambon,M.; Galiano,M.C.
EPI348527	PB1	United Kingdom	2009-May-03	EPI_ISL_101374	A/England/247/2009		Import from public-domain	Baillie,G.J.; Galiano,M.; Agapow,P.M.; Myers,R.; Chiam,R.; Gall,A.; Palser,A.L.; Watson,S.J.; Hedge,J.; Underwood,A.; Platt,S.; McLean,E.; Pebody,R.G.; Rambaut,A.; Green,J.; Daniels,R.; Pybus,O.G.; Kellam,P.; Zambon,M.; Galiano,M.C.
EPI348535	PB1	United Kingdom	2009-May-04	EPI_ISL_101375	A/England/XFL00200/2009		Import from public-domain	Baillie,G.J.; Galiano,M.; Agapow,P.M.; Myers,R.; Chiam,R.; Gall,A.; Palser,A.L.; Watson,S.J.; Hedge,J.; Underwood,A.; Platt,S.; McLean,E.; Pebody,R.G.; Rambaut,A.; Green,J.; Daniels,R.; Pybus,O.G.; Kellam,P.; Zambon,M.; Galiano,M.C.
EPI348543	PB1	United Kingdom	2009-May-05	EPI_ISL_101376	A/England/XFL00275/2009		Import from public-domain	Baillie,G.J.; Galiano,M.; Agapow,P.M.; Myers,R.; Chiam,R.; Gall,A.; Palser,A.L.; Watson,S.J.; Hedge,J.; Underwood,A.; Platt,S.; McLean,E.; Pebody,R.G.; Rambaut,A.; Green,J.; Daniels,R.; Pybus,O.G.; Kellam,P.; Zambon,M.; Galiano,M.C.
EPI348551	PB1	United Kingdom	2009-May-07	EPI_ISL_101377	A/England/XFL00300/2009		Import from public-domain	Baillie,G.J.; Galiano,M.; Agapow,P.M.; Myers,R.; Chiam,R.; Gall,A.; Palser,A.L.; Watson,S.J.; Hedge,J.; Underwood,A.; Platt,S.; McLean,E.; Pebody,R.G.; Rambaut,A.; Green,J.; Daniels,R.; Pybus,O.G.; Kellam,P.; Zambon,M.; Galiano,M.C.
EPI348559	PB1	United Kingdom	2009-May-05	EPI_ISL_101378	A/England/XFL00304/2009		Import from public-domain	Baillie,G.J.; Galiano,M.; Agapow,P.M.; Myers,R.; Chiam,R.; Gall,A.; Palser,A.L.; Watson,S.J.; Hedge,J.; Underwood,A.; Platt,S.; McLean,E.; Pebody,R.G.; Rambaut,A.; Green,J.; Daniels,R.; Pybus,O.G.; Kellam,P.; Zambon,M.; Galiano,M.C.
EPI348567	PB1	United Kingdom	2009-May-08	EPI_ISL_101379	A/England/252/2009		Import from public-domain	Baillie,G.J.; Galiano,M.; Agapow,P.M.; Myers,R.; Chiam,R.; Gall,A.; Palser,A.L.; Watson,S.J.; Hedge,J.; Underwood,A.; Platt,S.; McLean,E.; Pebody,R.G.; Rambaut,A.; Green,J.; Daniels,R.; Pybus,O.G.; Kellam,P.; Zambon,M.; Galiano,M.C.
EPI348575	PB1	United Kingdom	2009-May-07	EPI_ISL_101380	A/England/XFL00311/2009		Import from public-domain	Baillie,G.J.; Galiano,M.; Agapow,P.M.; Myers,R.; Chiam,R.; Gall,A.; Palser,A.L.; Watson,S.J.; Hedge,J.; Underwood,A.; Platt,S.; McLean,E.; Pebody,R.G.; Rambaut,A.; Green,J.; Daniels,R.; Pybus,O.G.; Kellam,P.; Zambon,M.; Galiano,M.C.
EPI348583	PB1	United Kingdom	2009-May-07	EPI_ISL_101381	A/England/253/2009		Import from public-domain	Baillie,G.J.; Galiano,M.; Agapow,P.M.; Myers,R.; Chiam,R.; Gall,A.; Palser,A.L.; Watson,S.J.; Hedge,J.; Underwood,A.; Platt,S.; McLean,E.; Pebody,R.G.; Rambaut,A.; Green,J.; Daniels,R.; Pybus,O.G.; Kellam,P.; Zambon,M.; Galiano,M.C.
EPI348591	PB1	United Kingdom	2009-May-05	EPI_ISL_101382	A/England/254/2009		Import from public-domain	Baillie,G.J.; Galiano,M.; Agapow,P.M.; Myers,R.; Chiam,R.; Gall,A.; Palser,A.L.; Watson,S.J.; Hedge,J.; Underwood,A.; Platt,S.; McLean,E.; Pebody,R.G.; Rambaut,A.; Green,J.; Daniels,R.; Pybus,O.G.; Kellam,P.; Zambon,M.; Galiano,M.C.
EPI348599	PB1	United Kingdom	2009-May-10	EPI_ISL_101383	A/England/XFL00354/2009		Import from public-domain	Baillie,G.J.; Galiano,M.; Agapow,P.M.; Myers,R.; Chiam,R.; Gall,A.; Palser,A.L.; Watson,S.J.; Hedge,J.; Underwood,A.; Platt,S.; McLean,E.; Pebody,R.G.; Rambaut,A.; Green,J.; Daniels,R.; Pybus,O.G.; Kellam,P.; Zambon,M.; Galiano,M.C.
EPI348607	PB1	United Kingdom	2009-May-08	EPI_ISL_101384	A/England/256/2009		Import from public-domain	Baillie,G.J.; Galiano,M.; Agapow,P.M.; Myers,R.; Chiam,R.; Gall,A.; Palser,A.L.; Watson,S.J.; Hedge,J.; Underwood,A.; Platt,S.; McLean,E.; Pebody,R.G.; Rambaut,A.; Green,J.; Daniels,R.; Pybus,O.G.; Kellam,P.; Zambon,M.; Galiano,M.C.
EPI348615	PB1	United Kingdom	2009-May-09	EPI_ISL_101385	A/England/257/2009		Import from public-domain	Baillie,G.J.; Galiano,M.; Agapow,P.M.; Myers,R.; Chiam,R.; Gall,A.; Palser,A.L.; Watson,S.J.; Hedge,J.; Underwood,A.; Platt,S.; McLean,E.; Pebody,R.G.; Rambaut,A.; Green,J.; Daniels,R.; Pybus,O.G.; Kellam,P.; Zambon,M.; Galiano,M.C.
EPI348623	PB1	United Kingdom	2009-May-11	EPI_ISL_101386	A/England/259/2009		Import from public-domain	Baillie,G.J.; Galiano,M.; Agapow,P.M.; Myers,R.; Chiam,R.; Gall,A.; Palser,A.L.; Watson,S.J.; Hedge,J.; Underwood,A.; Platt,S.; McLean,E.; Pebody,R.G.; Rambaut,A.; Green,J.; Daniels,R.; Pybus,O.G.; Kellam,P.; Zambon,M.; Galiano,M.C.
EPI348631	PB1	United Kingdom	2009-May-11	EPI_ISL_101387	A/England/XFL00418/2009		Import from public-domain	Baillie,G.J.; Galiano,M.; Agapow,P.M.; Myers,R.; Chiam,R.; Gall,A.; Palser,A.L.; Watson,S.J.; Hedge,J.; Underwood,A.; Platt,S.; McLean,E.; Pebody,R.G.; Rambaut,A.; Green,J.; Daniels,R.; Pybus,O.G.; Kellam,P.; Zambon,M.; Galiano,M.C.
EPI348639	PB1	United Kingdom	2009-May-12	EPI_ISL_101388	A/England/XFL00419/2009		Import from public-domain	Baillie,G.J.; Galiano,M.; Agapow,P.M.; Myers,R.; Chiam,R.; Gall,A.; Palser,A.L.; Watson,S.J.; Hedge,J.; Underwood,A.; Platt,S.; McLean,E.; Pebody,R.G.; Rambaut,A.; Green,J.; Daniels,R.; Pybus,O.G.; Kellam,P.; Zambon,M.; Galiano,M.C.
EPI348647	PB1	United Kingdom	2009-May-12	EPI_ISL_101389	A/England/XFL00473/2009		Import from public-domain	Baillie,G.J.; Galiano,M.; Agapow,P.M.; Myers,R.; Chiam,R.; Gall,A.; Palser,A.L.; Watson,S.J.; Hedge,J.; Underwood,A.; Platt,S.; McLean,E.; Pebody,R.G.; Rambaut,A.; Green,J.; Daniels,R.; Pybus,O.G.; Kellam,P.; Zambon,M.; Galiano,M.C.
EPI348677	PB1	United Kingdom	2009-May-12	EPI_ISL_101398	A/England/263/2009		Import from public-domain	Baillie,G.J.; Galiano,M.; Agapow,P.M.; Myers,R.; Chiam,R.; Gall,A.; Palser,A.L.; Watson,S.J.; Hedge,J.; Underwood,A.; Platt,S.; McLean,E.; Pebody,R.G.; Rambaut,A.; Green,J.; Daniels,R.; Pybus,O.G.; Kellam,P.; Zambon,M.; Galiano,M.C.
EPI348687	PB1	United Kingdom	2009-May-12	EPI_ISL_101400	A/England/264/2009		Import from public-domain	Baillie,G.J.; Galiano,M.; Agapow,P.M.; Myers,R.; Chiam,R.; Gall,A.; Palser,A.L.; Watson,S.J.; Hedge,J.; Underwood,A.; Platt,S.; McLean,E.; Pebody,R.G.; Rambaut,A.; Green,J.; Daniels,R.; Pybus,O.G.; Kellam,P.; Zambon,M.; Galiano,M.C.
EPI348695	PB1	United Kingdom	2009-May-12	EPI_ISL_101401	A/England/265/2009		Import from public-domain	Baillie,G.J.; Galiano,M.; Agapow,P.M.; Myers,R.; Chiam,R.; Gall,A.; Palser,A.L.; Watson,S.J.; Hedge,J.; Underwood,A.; Platt,S.; McLean,E.; Pebody,R.G.; Rambaut,A.; Green,J.; Daniels,R.; Pybus,O.G.; Kellam,P.; Zambon,M.; Galiano,M.C.
EPI348703	PB1	United Kingdom	2009-May-13	EPI_ISL_101402	A/England/XFL00481/2009		Import from public-domain	Baillie,G.J.; Galiano,M.; Agapow,P.M.; Myers,R.; Chiam,R.; Gall,A.; Palser,A.L.; Watson,S.J.; Hedge,J.; Underwood,A.; Platt,S.; McLean,E.; Pebody,R.G.; Rambaut,A.; Green,J.; Daniels,R.; Pybus,O.G.; Kellam,P.; Zambon,M.; Galiano,M.C.
EPI348711	PB1	United Kingdom	2009-May-13	EPI_ISL_101403	A/England/XFL00482/2009		Import from public-domain	Baillie,G.J.; Galiano,M.; Agapow,P.M.; Myers,R.; Chiam,R.; Gall,A.; Palser,A.L.; Watson,S.J.; Hedge,J.; Underwood,A.; Platt,S.; McLean,E.; Pebody,R.G.; Rambaut,A.; Green,J.; Daniels,R.; Pybus,O.G.; Kellam,P.; Zambon,M.; Galiano,M.C.
EPI348719	PB1	United Kingdom	2009-May-15	EPI_ISL_101404	A/England/266/2009		Import from public-domain	Baillie,G.J.; Galiano,M.; Agapow,P.M.; Myers,R.; Chiam,R.; Gall,A.; Palser,A.L.; Watson,S.J.; Hedge,J.; Underwood,A.; Platt,S.; McLean,E.; Pebody,R.G.; Rambaut,A.; Green,J.; Daniels,R.; Pybus,O.G.; Kellam,P.; Zambon,M.; Galiano,M.C.
EPI348727	PB1	United Kingdom	2009-May-15	EPI_ISL_101405	A/England/XFL00532/2009		Import from public-domain	Baillie,G.J.; Galiano,M.; Agapow,P.M.; Myers,R.; Chiam,R.; Gall,A.; Palser,A.L.; Watson,S.J.; Hedge,J.; Underwood,A.; Platt,S.; McLean,E.; Pebody,R.G.; Rambaut,A.; Green,J.; Daniels,R.; Pybus,O.G.; Kellam,P.; Zambon,M.; Galiano,M.C.
EPI348735	PB1	United Kingdom	2009-May-31	EPI_ISL_101406	A/England/359/2009		Import from public-domain	Baillie,G.J.; Galiano,M.; Agapow,P.M.; Myers,R.; Chiam,R.; Gall,A.; Palser,A.L.; Watson,S.J.; Hedge,J.; Underwood,A.; Platt,S.; McLean,E.; Pebody,R.G.; Rambaut,A.; Green,J.; Daniels,R.; Pybus,O.G.; Kellam,P.; Zambon,M.; Galiano,M.C.
EPI348743	PB1	United Kingdom	2009-Jun-01	EPI_ISL_101407	A/England/361/2009		Import from public-domain	Baillie,G.J.; Galiano,M.; Agapow,P.M.; Myers,R.; Chiam,R.; Gall,A.; Palser,A.L.; Watson,S.J.; Hedge,J.; Underwood,A.; Platt,S.; McLean,E.; Pebody,R.G.; Rambaut,A.; Green,J.; Daniels,R.; Pybus,O.G.; Kellam,P.; Zambon,M.; Galiano,M.C.
EPI348751	PB1	United Kingdom	2009-Jun-01	EPI_ISL_101408	A/England/381/2009		Import from public-domain	Baillie,G.J.; Galiano,M.; Agapow,P.M.; Myers,R.; Chiam,R.; Gall,A.; Palser,A.L.; Watson,S.J.; Hedge,J.; Underwood,A.; Platt,S.; McLean,E.; Pebody,R.G.; Rambaut,A.; Green,J.; Daniels,R.; Pybus,O.G.; Kellam,P.; Zambon,M.; Galiano,M.C.
EPI348758	PB1	United Kingdom	2009-Jun-01	EPI_ISL_101409	A/England/382/2009		Import from public-domain	Baillie,G.J.; Galiano,M.; Agapow,P.M.; Myers,R.; Chiam,R.; Gall,A.; Palser,A.L.; Watson,S.J.; Hedge,J.; Underwood,A.; Platt,S.; McLean,E.; Pebody,R.G.; Rambaut,A.; Green,J.; Daniels,R.; Pybus,O.G.; Kellam,P.; Zambon,M.; Galiano,M.C.
EPI348766	PB1	United Kingdom	2009-Jun-01	EPI_ISL_101410	A/England/384/2009		Import from public-domain	Baillie,G.J.; Galiano,M.; Agapow,P.M.; Myers,R.; Chiam,R.; Gall,A.; Palser,A.L.; Watson,S.J.; Hedge,J.; Underwood,A.; Platt,S.; McLean,E.; Pebody,R.G.; Rambaut,A.; Green,J.; Daniels,R.; Pybus,O.G.; Kellam,P.; Zambon,M.; Galiano,M.C.
EPI348775	PB1	United Kingdom	2009-Jun-01	EPI_ISL_101411	A/England/385/2009		Import from public-domain	Baillie,G.J.; Galiano,M.; Agapow,P.M.; Myers,R.; Chiam,R.; Gall,A.; Palser,A.L.; Watson,S.J.; Hedge,J.; Underwood,A.; Platt,S.; McLean,E.; Pebody,R.G.; Rambaut,A.; Green,J.; Daniels,R.; Pybus,O.G.; Kellam,P.; Zambon,M.; Galiano,M.C.
EPI348924	PB1	United Kingdom	2009-Jun-01	EPI_ISL_101412	A/England/386/2009		Import from public-domain	Baillie,G.J.; Galiano,M.; Agapow,P.M.; Myers,R.; Chiam,R.; Gall,A.; Palser,A.L.; Watson,S.J.; Hedge,J.; Underwood,A.; Platt,S.; McLean,E.; Pebody,R.G.; Rambaut,A.; Green,J.; Daniels,R.; Pybus,O.G.; Kellam,P.; Zambon,M.; Galiano,M.C.
EPI348932	PB1	United Kingdom	2009-Jun-02	EPI_ISL_101413	A/England/388/2009		Import from public-domain	Baillie,G.J.; Galiano,M.; Agapow,P.M.; Myers,R.; Chiam,R.; Gall,A.; Palser,A.L.; Watson,S.J.; Hedge,J.; Underwood,A.; Platt,S.; McLean,E.; Pebody,R.G.; Rambaut,A.; Green,J.; Daniels,R.; Pybus,O.G.; Kellam,P.; Zambon,M.; Galiano,M.C.
EPI348940	PB1	United Kingdom	2009-Jun-03	EPI_ISL_101414	A/England/389/2009		Import from public-domain	Baillie,G.J.; Galiano,M.; Agapow,P.M.; Myers,R.; Chiam,R.; Gall,A.; Palser,A.L.; Watson,S.J.; Hedge,J.; Underwood,A.; Platt,S.; McLean,E.; Pebody,R.G.; Rambaut,A.; Green,J.; Daniels,R.; Pybus,O.G.; Kellam,P.; Zambon,M.; Galiano,M.C.
EPI348948	PB1	United Kingdom	2009-Jun-03	EPI_ISL_101423	A/England/392/2009		Import from public-domain	Baillie,G.J.; Galiano,M.; Agapow,P.M.; Myers,R.; Chiam,R.; Gall,A.; Palser,A.L.; Watson,S.J.; Hedge,J.; Underwood,A.; Platt,S.; McLean,E.; Pebody,R.G.; Rambaut,A.; Green,J.; Daniels,R.; Pybus,O.G.; Kellam,P.; Zambon,M.; Galiano,M.C.
EPI348956	PB1	United Kingdom	2009-Jun-02	EPI_ISL_101424	A/England/394/2009		Import from public-domain	Baillie,G.J.; Galiano,M.; Agapow,P.M.; Myers,R.; Chiam,R.; Gall,A.; Palser,A.L.; Watson,S.J.; Hedge,J.; Underwood,A.; Platt,S.; McLean,E.; Pebody,R.G.; Rambaut,A.; Green,J.; Daniels,R.; Pybus,O.G.; Kellam,P.; Zambon,M.; Galiano,M.C.
EPI348964	PB1	United Kingdom	2009-Jun-01	EPI_ISL_101433	A/England/395/2009		Import from public-domain	Baillie,G.J.; Galiano,M.; Agapow,P.M.; Myers,R.; Chiam,R.; Gall,A.; Palser,A.L.; Watson,S.J.; Hedge,J.; Underwood,A.; Platt,S.; McLean,E.; Pebody,R.G.; Rambaut,A.; Green,J.; Daniels,R.; Pybus,O.G.; Kellam,P.; Zambon,M.; Galiano,M.C.
EPI348972	PB1	United Kingdom	2009-Jun-03	EPI_ISL_101434	A/England/398/2009		Import from public-domain	Baillie,G.J.; Galiano,M.; Agapow,P.M.; Myers,R.; Chiam,R.; Gall,A.; Palser,A.L.; Watson,S.J.; Hedge,J.; Underwood,A.; Platt,S.; McLean,E.; Pebody,R.G.; Rambaut,A.; Green,J.; Daniels,R.; Pybus,O.G.; Kellam,P.; Zambon,M.; Galiano,M.C.
EPI348980	PB1	United Kingdom	2009-Jun-05	EPI_ISL_101454	A/England/400/2009		Import from public-domain	Baillie,G.J.; Galiano,M.; Agapow,P.M.; Myers,R.; Chiam,R.; Gall,A.; Palser,A.L.; Watson,S.J.; Hedge,J.; Underwood,A.; Platt,S.; McLean,E.; Pebody,R.G.; Rambaut,A.; Green,J.; Daniels,R.; Pybus,O.G.; Kellam,P.; Zambon,M.; Galiano,M.C.
EPI348988	PB1	United Kingdom	2009-Jun-01	EPI_ISL_101455	A/England/402/2009		Import from public-domain	Baillie,G.J.; Galiano,M.; Agapow,P.M.; Myers,R.; Chiam,R.; Gall,A.; Palser,A.L.; Watson,S.J.; Hedge,J.; Underwood,A.; Platt,S.; McLean,E.; Pebody,R.G.; Rambaut,A.; Green,J.; Daniels,R.; Pybus,O.G.; Kellam,P.; Zambon,M.; Galiano,M.C.
EPI348996	PB1	United Kingdom	2009-Jun-04	EPI_ISL_101456	A/England/411/2009		Import from public-domain	Baillie,G.J.; Galiano,M.; Agapow,P.M.; Myers,R.; Chiam,R.; Gall,A.; Palser,A.L.; Watson,S.J.; Hedge,J.; Underwood,A.; Platt,S.; McLean,E.; Pebody,R.G.; Rambaut,A.; Green,J.; Daniels,R.; Pybus,O.G.; Kellam,P.; Zambon,M.; Galiano,M.C.
EPI349004	PB1	United Kingdom	2009-Jun-04	EPI_ISL_101473	A/England/414/2009		Import from public-domain	Baillie,G.J.; Galiano,M.; Agapow,P.M.; Myers,R.; Chiam,R.; Gall,A.; Palser,A.L.; Watson,S.J.; Hedge,J.; Underwood,A.; Platt,S.; McLean,E.; Pebody,R.G.; Rambaut,A.; Green,J.; Daniels,R.; Pybus,O.G.; Kellam,P.; Zambon,M.; Galiano,M.C.
EPI349026	PB1	United Kingdom	2009-Jun-05	EPI_ISL_101487	A/England/418/2009		Import from public-domain	Baillie,G.J.; Galiano,M.; Agapow,P.M.; Myers,R.; Chiam,R.; Gall,A.; Palser,A.L.; Watson,S.J.; Hedge,J.; Underwood,A.; Platt,S.; McLean,E.; Pebody,R.G.; Rambaut,A.; Green,J.; Daniels,R.; Pybus,O.G.; Kellam,P.; Zambon,M.; Galiano,M.C.
EPI349034	PB1	United Kingdom	2009-Jun-05	EPI_ISL_101504	A/England/419/2009		Import from public-domain	Baillie,G.J.; Galiano,M.; Agapow,P.M.; Myers,R.; Chiam,R.; Gall,A.; Palser,A.L.; Watson,S.J.; Hedge,J.; Underwood,A.; Platt,S.; McLean,E.; Pebody,R.G.; Rambaut,A.; Green,J.; Daniels,R.; Pybus,O.G.; Kellam,P.; Zambon,M.; Galiano,M.C.
EPI349042	PB1	United Kingdom	2009-Jun-04	EPI_ISL_101505	A/England/423/2009		Import from public-domain	Baillie,G.J.; Galiano,M.; Agapow,P.M.; Myers,R.; Chiam,R.; Gall,A.; Palser,A.L.; Watson,S.J.; Hedge,J.; Underwood,A.; Platt,S.; McLean,E.; Pebody,R.G.; Rambaut,A.; Green,J.; Daniels,R.; Pybus,O.G.; Kellam,P.; Zambon,M.; Galiano,M.C.
EPI349129	PB1	Australia	2011-Jun-14	EPI_ISL_101516	A/BRISBANE/210/2011	Queensland Health Forensic and Scientific Services	WHO Collaborating Centre for Reference and Research on Influenza	Deng,Y-M.; Iannello,P.; Caldwell,N.; Leang,S-K; Komadina,N.
EPI349153	PB1	Australia	2011-Jul-06	EPI_ISL_101523	A/PERTH/49/2011	Pathwest QE II Medical Centre	WHO Collaborating Centre for Reference and Research on Influenza	Deng,Y-M.; Iannello,P.; Caldwell,N.; Leang,S-K; Komadina,N.
EPI349207	PB1	Australia	2011-Aug-05	EPI_ISL_101541	A/NEWCASTLE/170/2011	John Hunter Hospital, Virology Unit, Clinical Microbiology	WHO Collaborating Centre for Reference and Research on Influenza	Deng,Y-M.; Iannello,P.; Caldwell,N.; Leang,S-K; Komadina,N.
EPI370273	PB1	Cambodia	2011-Jul-18	EPI_ISL_101543	A/CAMBODIA/11/2011	Institute Pasteur du Cambodia	WHO Collaborating Centre for Reference and Research on Influenza	Deng,Y-M.; Iannello,P.; Caldwell,N.; Leang,S-K; Komadina,N.
EPI349227	PB1	Australia	2011-Aug-04	EPI_ISL_101546	A/SYDNEY/56/2011	Westmead Hospital	WHO Collaborating Centre for Reference and Research on Influenza	Deng,Y-M.; Iannello,P.; Caldwell,N.; Leang,S-K; Komadina,N.
EPI349235	PB1	New Zealand	2011-Aug-01	EPI_ISL_101547	A/CHRISTCHURCH/18/2011	Canterbury Health Services	WHO Collaborating Centre for Reference and Research on Influenza	Deng,Y-M.; Iannello,P.; Caldwell,N.; Leang,S-K; Komadina,N.
EPI370284	PB1	Australia	2011-Jul-07	EPI_ISL_101548	A/PERTH/54/2011	Pathwest QE II Medical Centre	WHO Collaborating Centre for Reference and Research on Influenza	Deng,Y-M.; Iannello,P.; Caldwell,N.; Leang,S-K; Komadina,N.
EPI349267	PB1	Australia	2011-Aug-29	EPI_ISL_101556	A/SYDNEY/525/2011	Childrens Hospital Westmead	WHO Collaborating Centre for Reference and Research on Influenza	Deng,Y-M.; Iannello,P.; Caldwell,N.; Leang,S-K; Komadina,N.
EPI349295	PB1	Australia	2011-Jul-15	EPI_ISL_101564	A/NEWCASTLE/179/2011	John Hunter Hospital, Virology Unit, Clinical Microbiology	WHO Collaborating Centre for Reference and Research on Influenza	Deng,Y-M.; Iannello,P.; Caldwell,N.; Leang,S-K; Komadina,N.
EPI349305	PB1	Australia	2011-Jul-19	EPI_ISL_101566	A/SYDNEY/74/2011	Westmead Hospital	WHO Collaborating Centre for Reference and Research on Influenza	Deng,Y-M.; Iannello,P.; Caldwell,N.; Leang,S-K; Komadina,N.
EPI349339	PB1	United Kingdom	2009-Jun-04	EPI_ISL_101570	A/England/428/2009		Import from public-domain	Baillie,G.J.; Galiano,M.; Agapow,P.M.; Myers,R.; Chiam,R.; Gall,A.; Palser,A.L.; Watson,S.J.; Hedge,J.; Underwood,A.; Platt,S.; McLean,E.; Pebody,R.G.; Rambaut,A.; Green,J.; Daniels,R.; Pybus,O.G.; Kellam,P.; Zambon,M.; Galiano,M.C.
EPI349399	PB1	United Kingdom	2009-Jun-05	EPI_ISL_101613	A/England/430/2009		Import from public-domain	Baillie,G.J.; Galiano,M.; Agapow,P.M.; Myers,R.; Chiam,R.; Gall,A.; Palser,A.L.; Watson,S.J.; Hedge,J.; Underwood,A.; Platt,S.; McLean,E.; Pebody,R.G.; Rambaut,A.; Green,J.; Daniels,R.; Pybus,O.G.; Kellam,P.; Zambon,M.; Galiano,M.C.
EPI349407	PB1	United Kingdom	2009-Jun-05	EPI_ISL_101621	A/England/431/2009		Import from public-domain	Baillie,G.J.; Galiano,M.; Agapow,P.M.; Myers,R.; Chiam,R.; Gall,A.; Palser,A.L.; Watson,S.J.; Hedge,J.; Underwood,A.; Platt,S.; McLean,E.; Pebody,R.G.; Rambaut,A.; Green,J.; Daniels,R.; Pybus,O.G.; Kellam,P.; Zambon,M.; Galiano,M.C.
EPI349415	PB1	United Kingdom	2009-Jun-05	EPI_ISL_101631	A/England/433/2009		Import from public-domain	Baillie,G.J.; Galiano,M.; Agapow,P.M.; Myers,R.; Chiam,R.; Gall,A.; Palser,A.L.; Watson,S.J.; Hedge,J.; Underwood,A.; Platt,S.; McLean,E.; Pebody,R.G.; Rambaut,A.; Green,J.; Daniels,R.; Pybus,O.G.; Kellam,P.; Zambon,M.; Galiano,M.C.
EPI349423	PB1	United Kingdom	2009-Jun-06	EPI_ISL_101632	A/England/434/2009		Import from public-domain	Baillie,G.J.; Galiano,M.; Agapow,P.M.; Myers,R.; Chiam,R.; Gall,A.; Palser,A.L.; Watson,S.J.; Hedge,J.; Underwood,A.; Platt,S.; McLean,E.; Pebody,R.G.; Rambaut,A.; Green,J.; Daniels,R.; Pybus,O.G.; Kellam,P.; Zambon,M.; Galiano,M.C.
EPI349431	PB1	United Kingdom	2009-Jun-09	EPI_ISL_101639	A/England/445/2009		Import from public-domain	Baillie,G.J.; Galiano,M.; Agapow,P.M.; Myers,R.; Chiam,R.; Gall,A.; Palser,A.L.; Watson,S.J.; Hedge,J.; Underwood,A.; Platt,S.; McLean,E.; Pebody,R.G.; Rambaut,A.; Green,J.; Daniels,R.; Pybus,O.G.; Kellam,P.; Zambon,M.; Galiano,M.C.
EPI349439	PB1	United Kingdom	2009-Jun-11	EPI_ISL_101649	A/Scotland/10/2009		Import from public-domain	Baillie,G.J.; Galiano,M.; Agapow,P.M.; Myers,R.; Chiam,R.; Gall,A.; Palser,A.L.; Watson,S.J.; Hedge,J.; Underwood,A.; Platt,S.; McLean,E.; Pebody,R.G.; Rambaut,A.; Green,J.; Daniels,R.; Pybus,O.G.; Kellam,P.; Zambon,M.; Galiano,M.C.
EPI349602	PB1	Taiwan	2009-Jul-27	EPI_ISL_101885	A/Taiwan/2826/2009		Import from public-domain	Yang,J.R.; Huang,Y.P.; Chang,F.Y.; Hsu,L.C.; Lin,Y.C.; Su,C.H.; Chen,P.J.; Wu,H.S.; Liu,M.T.; Yang,J.-R.; Wu,H.-S.; Liu,M.-T.
EPI349603	PB1	Taiwan	2009-Aug-27	EPI_ISL_101886	A/Taiwan/6078/2009		Import from public-domain	Yang,J.R.; Huang,Y.P.; Chang,F.Y.; Hsu,L.C.; Lin,Y.C.; Su,C.H.; Chen,P.J.; Wu,H.S.; Liu,M.T.; Yang,J.-R.; Wu,H.-S.; Liu,M.-T.
EPI349604	PB1	Taiwan	2009-Sep-09	EPI_ISL_101887	A/Taiwan/937/2009		Import from public-domain	Yang,J.R.; Huang,Y.P.; Chang,F.Y.; Hsu,L.C.; Lin,Y.C.; Su,C.H.; Chen,P.J.; Wu,H.S.; Liu,M.T.; Yang,J.-R.; Wu,H.-S.; Liu,M.-T.
EPI349605	PB1	Taiwan	2009-Sep-10	EPI_ISL_101888	A/Taiwan/940/2009		Import from public-domain	Yang,J.R.; Huang,Y.P.; Chang,F.Y.; Hsu,L.C.; Lin,Y.C.; Su,C.H.; Chen,P.J.; Wu,H.S.; Liu,M.T.; Yang,J.-R.; Wu,H.-S.; Liu,M.-T.
EPI349606	PB1	Taiwan	2009-Sep-20	EPI_ISL_101889	A/Taiwan/8575/2009		Import from public-domain	Yang,J.R.; Huang,Y.P.; Chang,F.Y.; Hsu,L.C.; Lin,Y.C.; Su,C.H.; Chen,P.J.; Wu,H.S.; Liu,M.T.; Yang,J.-R.; Wu,H.-S.; Liu,M.-T.
EPI349607	PB1	Taiwan	2009-Sep-28	EPI_ISL_101890	A/Taiwan/4909/2009		Import from public-domain	Yang,J.R.; Huang,Y.P.; Chang,F.Y.; Hsu,L.C.; Lin,Y.C.; Su,C.H.; Chen,P.J.; Wu,H.S.; Liu,M.T.; Yang,J.-R.; Wu,H.-S.; Liu,M.-T.
EPI349608	PB1	Taiwan	2009-Sep-28	EPI_ISL_101891	A/Taiwan/8542/2009		Import from public-domain	Yang,J.R.; Huang,Y.P.; Chang,F.Y.; Hsu,L.C.; Lin,Y.C.; Su,C.H.; Chen,P.J.; Wu,H.S.; Liu,M.T.; Yang,J.-R.; Wu,H.-S.; Liu,M.-T.
EPI349609	PB1	Taiwan	2009-Oct-08	EPI_ISL_101892	A/Taiwan/7418/2009		Import from public-domain	Yang,J.R.; Huang,Y.P.; Chang,F.Y.; Hsu,L.C.; Lin,Y.C.; Su,C.H.; Chen,P.J.; Wu,H.S.; Liu,M.T.; Yang,J.-R.; Wu,H.-S.; Liu,M.-T.
EPI349610	PB1	Taiwan	2009-Oct-27	EPI_ISL_101893	A/Taiwan/6200/2009		Import from public-domain	Yang,J.R.; Huang,Y.P.; Chang,F.Y.; Hsu,L.C.; Lin,Y.C.; Su,C.H.; Chen,P.J.; Wu,H.S.; Liu,M.T.; Yang,J.-R.; Wu,H.-S.; Liu,M.-T.
EPI349611	PB1	Taiwan	2009-Oct-28	EPI_ISL_101894	A/Taiwan/7873/2009		Import from public-domain	Yang,J.R.; Huang,Y.P.; Chang,F.Y.; Hsu,L.C.; Lin,Y.C.; Su,C.H.; Chen,P.J.; Wu,H.S.; Liu,M.T.; Yang,J.-R.; Wu,H.-S.; Liu,M.-T.
EPI349612	PB1	Taiwan	2009-Dec-04	EPI_ISL_101895	A/Taiwan/6341/2009		Import from public-domain	Yang,J.R.; Huang,Y.P.; Chang,F.Y.; Hsu,L.C.; Lin,Y.C.; Su,C.H.; Chen,P.J.; Wu,H.S.; Liu,M.T.; Yang,J.-R.; Wu,H.-S.; Liu,M.-T.
EPI349613	PB1	Taiwan	2009-Dec-18	EPI_ISL_101896	A/Taiwan/11706/2009		Import from public-domain	Yang,J.R.; Huang,Y.P.; Chang,F.Y.; Hsu,L.C.; Lin,Y.C.; Su,C.H.; Chen,P.J.; Wu,H.S.; Liu,M.T.; Yang,J.-R.; Wu,H.-S.; Liu,M.-T.
EPI349614	PB1	Taiwan	2009-Dec-29	EPI_ISL_101897	A/Taiwan/1017/2009		Import from public-domain	Yang,J.R.; Huang,Y.P.; Chang,F.Y.; Hsu,L.C.; Lin,Y.C.; Su,C.H.; Chen,P.J.; Wu,H.S.; Liu,M.T.; Yang,J.-R.; Wu,H.-S.; Liu,M.-T.
EPI349615	PB1	Taiwan	2010-May-05	EPI_ISL_101898	A/Taiwan/1164/2010		Import from public-domain	Yang,J.R.; Huang,Y.P.; Chang,F.Y.; Hsu,L.C.; Lin,Y.C.; Su,C.H.; Chen,P.J.; Wu,H.S.; Liu,M.T.; Yang,J.-R.; Wu,H.-S.; Liu,M.-T.
EPI349616	PB1	Taiwan	2010-Aug-11	EPI_ISL_101899	A/Taiwan/3994/2010		Import from public-domain	Yang,J.R.; Huang,Y.P.; Chang,F.Y.; Hsu,L.C.; Lin,Y.C.; Su,C.H.; Chen,P.J.; Wu,H.S.; Liu,M.T.; Yang,J.-R.; Wu,H.-S.; Liu,M.-T.
EPI349617	PB1	Taiwan	2010-Sep-06	EPI_ISL_101900	A/Taiwan/5270/2010		Import from public-domain	Yang,J.R.; Huang,Y.P.; Chang,F.Y.; Hsu,L.C.; Lin,Y.C.; Su,C.H.; Chen,P.J.; Wu,H.S.; Liu,M.T.; Yang,J.-R.; Wu,H.-S.; Liu,M.-T.
EPI349618	PB1	Taiwan	2010-Dec-20	EPI_ISL_101901	A/Taiwan/842/2010		Import from public-domain	Yang,J.R.; Huang,Y.P.; Chang,F.Y.; Hsu,L.C.; Lin,Y.C.; Su,C.H.; Chen,P.J.; Wu,H.S.; Liu,M.T.; Yang,J.-R.; Wu,H.-S.; Liu,M.-T.
EPI349619	PB1	Taiwan	2011-Jan-03	EPI_ISL_101902	A/Taiwan/4501/2011		Import from public-domain	Yang,J.R.; Huang,Y.P.; Chang,F.Y.; Hsu,L.C.; Lin,Y.C.; Su,C.H.; Chen,P.J.; Wu,H.S.; Liu,M.T.; Yang,J.-R.; Wu,H.-S.; Liu,M.-T.
EPI349620	PB1	Taiwan	2011-Jan-08	EPI_ISL_101903	A/Taiwan/1018/2011		Import from public-domain	Yang,J.R.; Huang,Y.P.; Chang,F.Y.; Hsu,L.C.; Lin,Y.C.; Su,C.H.; Chen,P.J.; Wu,H.S.; Liu,M.T.; Yang,J.-R.; Wu,H.-S.; Liu,M.-T.
EPI349621	PB1	Taiwan	2011-Jan-17	EPI_ISL_101904	A/Taiwan/2649/2011		Import from public-domain	Yang,J.R.; Huang,Y.P.; Chang,F.Y.; Hsu,L.C.; Lin,Y.C.; Su,C.H.; Chen,P.J.; Wu,H.S.; Liu,M.T.; Yang,J.-R.; Wu,H.-S.; Liu,M.-T.
EPI349622	PB1	Taiwan	2011-Jan-17	EPI_ISL_101905	A/Taiwan/5506/2011		Import from public-domain	Yang,J.R.; Huang,Y.P.; Chang,F.Y.; Hsu,L.C.; Lin,Y.C.; Su,C.H.; Chen,P.J.; Wu,H.S.; Liu,M.T.; Yang,J.-R.; Wu,H.-S.; Liu,M.-T.
EPI349623	PB1	Taiwan	2011-Jan-17	EPI_ISL_101906	A/Taiwan/67/2011		Import from public-domain	Yang,J.R.; Huang,Y.P.; Chang,F.Y.; Hsu,L.C.; Lin,Y.C.; Su,C.H.; Chen,P.J.; Wu,H.S.; Liu,M.T.; Yang,J.-R.; Wu,H.-S.; Liu,M.-T.
EPI349624	PB1	Taiwan	2011-Jan-18	EPI_ISL_101907	A/Taiwan/552/2011		Import from public-domain	Yang,J.R.; Huang,Y.P.; Chang,F.Y.; Hsu,L.C.; Lin,Y.C.; Su,C.H.; Chen,P.J.; Wu,H.S.; Liu,M.T.; Yang,J.-R.; Wu,H.-S.; Liu,M.-T.
EPI349625	PB1	Taiwan	2011-Jan-19	EPI_ISL_101908	A/Taiwan/1102/2011		Import from public-domain	Yang,J.R.; Huang,Y.P.; Chang,F.Y.; Hsu,L.C.; Lin,Y.C.; Su,C.H.; Chen,P.J.; Wu,H.S.; Liu,M.T.; Yang,J.-R.; Wu,H.-S.; Liu,M.-T.
EPI349626	PB1	Taiwan	2011-Jan-26	EPI_ISL_101909	A/Taiwan/1150/2011		Import from public-domain	Yang,J.R.; Huang,Y.P.; Chang,F.Y.; Hsu,L.C.; Lin,Y.C.; Su,C.H.; Chen,P.J.; Wu,H.S.; Liu,M.T.; Yang,J.-R.; Wu,H.-S.; Liu,M.-T.
EPI349627	PB1	Taiwan	2011-Jan-27	EPI_ISL_101910	A/Taiwan/1749/2011		Import from public-domain	Yang,J.R.; Huang,Y.P.; Chang,F.Y.; Hsu,L.C.; Lin,Y.C.; Su,C.H.; Chen,P.J.; Wu,H.S.; Liu,M.T.; Yang,J.-R.; Wu,H.-S.; Liu,M.-T.
EPI349628	PB1	Taiwan	2011-Feb-01	EPI_ISL_101911	A/Taiwan/2883/2011		Import from public-domain	Yang,J.R.; Huang,Y.P.; Chang,F.Y.; Hsu,L.C.; Lin,Y.C.; Su,C.H.; Chen,P.J.; Wu,H.S.; Liu,M.T.; Yang,J.-R.; Wu,H.-S.; Liu,M.-T.
EPI349629	PB1	Taiwan	2011-Feb-03	EPI_ISL_101912	A/Taiwan/3697/2011		Import from public-domain	Yang,J.R.; Huang,Y.P.; Chang,F.Y.; Hsu,L.C.; Lin,Y.C.; Su,C.H.; Chen,P.J.; Wu,H.S.; Liu,M.T.; Yang,J.-R.; Wu,H.-S.; Liu,M.-T.
EPI349630	PB1	Taiwan	2011-Feb-08	EPI_ISL_101913	A/Taiwan/4611/2011		Import from public-domain	Yang,J.R.; Huang,Y.P.; Chang,F.Y.; Hsu,L.C.; Lin,Y.C.; Su,C.H.; Chen,P.J.; Wu,H.S.; Liu,M.T.; Yang,J.-R.; Wu,H.-S.; Liu,M.-T.
EPI350264	PB1	Germany	2009-Apr-01	EPI_ISL_101971	A/Hamburg/05/2009		Import from public-domain	Otte,A.; Sauter,M.; Alleva,L.; Baumgarte,S.; Klingel,K.; Gabriel,G.
EPI350272	PB1	China	2009-Oct-30	EPI_ISL_101972	A/Nanjing/NJU-108/2009		Import from public-domain	Xing,Z.; Gao,W.; Sun,W.; Qu,B.
EPI350319	PB1	Russian Federation	2011-Feb-03	EPI_ISL_102003	A/Novosibirsk/KSH/2011		Import from public-domain	Susloparov,I.M.; Sharshov,K.A.; Kurskaya,O.G.; Durymanov,A.G.; Shestopalov,A.M.
EPI350323	PB1	China	2009-Jul-09	EPI_ISL_102005	A/Zhejiang/X1/2009		Import from public-domain	Zhao,J.R.; Li,Y.D.; Pan,L.M.; Zhu,N.; Ni,H.X.; Xu,G.Z.; Jiang,Y.Z.; Huo,X.X.; Xu,J.Q.; Xia,H.; Han,N.; Tang,S.; Zhang,Z.; Kou,Z.; Rayner,S.; Li,T.X.
EPI350330	PB1	China	2009-Jul-09	EPI_ISL_102019	A/Zhejiang/10/2009		Import from public-domain	Zhao,J.R.; Li,Y.D.; Pan,L.M.; Zhu,N.; Ni,H.X.; Xu,G.Z.; Jiang,Y.Z.; Huo,X.X.; Xu,J.Q.; Xia,H.; Han,N.; Tang,S.; Zhang,Z.; Kou,Z.; Rayner,S.; Li,T.X.
EPI350350	PB1	China	2009-Jul-09	EPI_ISL_102043	A/Zhejiang/X2/2009		Import from public-domain	Zhao,J.R.; Li,Y.D.; Pan,L.M.; Zhu,N.; Ni,H.X.; Xu,G.Z.; Jiang,Y.Z.; Huo,X.X.; Xu,J.Q.; Xia,H.; Han,N.; Tang,S.; Zhang,Z.; Kou,Z.; Rayner,S.; Li,T.X.
EPI350365	PB1	China	2009-Jul-09	EPI_ISL_102046	A/Zhejiang/3/2009		Import from public-domain	Zhao,J.R.; Li,Y.D.; Pan,L.M.; Zhu,N.; Ni,H.X.; Xu,G.Z.; Jiang,Y.Z.; Huo,X.X.; Xu,J.Q.; Xia,H.; Han,N.; Tang,S.; Zhang,Z.; Kou,Z.; Rayner,S.; Li,T.X.
EPI350410	PB1	China	2009-Jul-09	EPI_ISL_102060	A/Zhejiang/4/2009		Import from public-domain	Zhao,J.R.; Li,Y.D.; Pan,L.M.; Zhu,N.; Ni,H.X.; Xu,G.Z.; Jiang,Y.Z.; Huo,X.X.; Xu,J.Q.; Xia,H.; Han,N.; Tang,S.; Zhang,Z.; Kou,Z.; Rayner,S.; Li,T.X.
EPI350450	PB1	China	2009-Jun-09	EPI_ISL_102079	A/Shenzhen/40/2009		Import from public-domain	Zhao,J.R.; Li,Y.D.; Pan,L.M.; Zhu,N.; Ni,H.X.; Xu,G.Z.; Jiang,Y.Z.; Huo,X.X.; Xu,J.Q.; Xia,H.; Han,N.; Tang,S.; Zhang,Z.; Kou,Z.; Rayner,S.; Li,T.X.
EPI350457	PB1	China	2009-Jun-09	EPI_ISL_102080	A/Shenzhen/42/2009		Import from public-domain	Zhao,J.R.; Li,Y.D.; Pan,L.M.; Zhu,N.; Ni,H.X.; Xu,G.Z.; Jiang,Y.Z.; Huo,X.X.; Xu,J.Q.; Xia,H.; Han,N.; Tang,S.; Zhang,Z.; Kou,Z.; Rayner,S.; Li,T.X.
EPI350912	PB1	China	2009-Jul-09	EPI_ISL_102105	A/Zhejiang/5/2009		Import from public-domain	Zhao,J.R.; Li,Y.D.; Pan,L.M.; Zhu,N.; Ni,H.X.; Xu,G.Z.; Jiang,Y.Z.; Huo,X.X.; Xu,J.Q.; Xia,H.; Han,N.; Tang,S.; Zhang,Z.; Kou,Z.; Rayner,S.; Li,T.X.
EPI352171	PB1	Hong Kong (SAR)	2009-Aug-03	EPI_ISL_102979	A/Hong Kong/H090-770-V10/2009		Import from public-domain	Wentworth,D.E.; Dugan,V.; Halpin,R.; Lin,X.; Bera,J.; Ghedin,E.; Fedorova,N.; Overton,L.; Tsitrin,T.; Stockwell,T.; Amedeo,P.; Bishop,B.; Chen,H.; Edworthy,P.; Gupta,N.; Katzel,D.; Li,K.; Schobel,S.; Shrivastava,S.; Thovarai,V.; Wang,S.; Poon,L.; Chan,K.H.; Cowling,B.J.; Peiris,M.; Bao,Y.; Sanders,R.; Dernovoy,D.; Kiryutin,B.; Lipman,D.J.; Tatusova,T.
EPI353296	PB1	Australia	2011-Feb-18	EPI_ISL_103643	A/BRISBANE/70/2011	Queensland Health Forensic and Scientific Services	WHO Collaborating Centre for Reference and Research on Influenza	Deng,Y-M; Iannello,P; Caldwell,N; Komadina,N.
EPI353435	PB1	Mexico	2011-Dec-12	EPI_ISL_103740	A/Mexico/3723/2011	Laboratorio de Virus Respiratorio	Centers for Disease Control and Prevention
EPI353909	PB1	Mexico	2012-Jan-02	EPI_ISL_103741	A/Mexico/254/2012	Laboratorio de Virus Respiratorio	Centers for Disease Control and Prevention
EPI355215	PB1	Pakistan	2009-Nov-07	EPI_ISL_104872	A/Pakistan/81/2009	National Institute of Health	Centers for Disease Control and Prevention
EPI355226	PB1	Pakistan	2009-Dec-02	EPI_ISL_104874	A/Pakistan/154/2009	National Institute of Health	Centers for Disease Control and Prevention
EPI356494	PB1	Mexico	2011-Dec-12	EPI_ISL_105062	A/Mexico/3752/2011	Laboratorio de Virus Respiratorio	Centers for Disease Control and Prevention
EPI356428	PB1	Germany	2011-Jan-01	EPI_ISL_105976	A/Germany-MV/R26/2011		Friedrich-Loeffler-Institut	Goller, Katja; Starick, Elke
EPI357515	PB1	Kenya	2011-Nov-10	EPI_ISL_106806	A/Kenya/196/2011	US Army Medical Research Unit - Kenya (USAMRU-K), GEIS Human Influenza Program	USAMRU-K	Bulimo,W.D; Achilla,R.A; Majanja,J.M; Wadegu,M.O; Osuna,F.A; Mukunzi,S.O; Mwangi, J.K; Mwangi,J.W; Opot, B.H; Kibet, K.M; Muthoni, J.N; Njiri,J.O.; Ocholla,S; Wurapa,K.E
EPI370279	PB1	Australia	2011-Aug-23	EPI_ISL_106844	A/PERTH/175/2011	Pathwest QE II Medical Centre	WHO Collaborating Centre for Reference and Research on Influenza	Deng,Y-M; Iannello,P; Caldwell,N; Komadina,N.
EPI370446	PB1	New Zealand	2011-Sep-06	EPI_ISL_106845	A/CHRISTCHURCH/60/2011	Canterbury Health Services	WHO Collaborating Centre for Reference and Research on Influenza	Deng,Y-M; Iannello,P; Caldwell,N; Komadina,N.
EPI357634	PB1	Australia	2011-Sep-09	EPI_ISL_106850	A/PERTH/194/2011	Pathwest QE II Medical Centre	WHO Collaborating Centre for Reference and Research on Influenza	Deng,Y-M; Iannello,P; Caldwell,N; Komadina,N.
EPI398411	PB1	United States	2012-Feb-26	EPI_ISL_111395	A/Texas/22/2012	Dallas County Health and Human Services	Centers for Disease Control and Prevention
EPI368648	PB1	United States	2012-Jan-26	EPI_ISL_115085	A/Texas/23/2012	Texas Department of State Health Services-Laboratory Services	Centers for Disease Control and Prevention
EPI367736	PB1	Russian Federation	2012-Jan-20	EPI_ISL_116258	A/Tomsk/IIV-19/2012		Import from public-domain	Prilipov,A.G.; Zhuravleva,M.M.; Burtseva,E.I.; Samokhvalov,E.I.; Shihin,A.V.
EPI368667	PB1	United States	2012-Feb-27	EPI_ISL_117054	A/Florida/06/2012	Florida Department of Health-Tampa	Centers for Disease Control and Prevention
EPI368641	PB1	United States	2012-Feb-21	EPI_ISL_117346	A/Texas/26/2012	Corpus Christi-Nueces County Public Health	Centers for Disease Control and Prevention
EPI377528	PB1	United States	2012-Apr-26	EPI_ISL_121448	A/North Carolina/18/2012	North Carolina State Laboratory of Public Health	Centers for Disease Control and Prevention
EPI450432	PB1	Thailand	2012-Mar-06	EPI_ISL_122585	A/SONG KHLA/40/2012	WHO National Influenza Centre, National Institute of Medical Research (NIMR)	WHO Collaborating Centre for Reference and Research on Influenza	Deng,Y-M; Iannello,P; Caldwell,N; Jelley,L; Komadina,N
EPI382079	PB1	Japan	2009-Nov-16	EPI_ISL_123260	A/Gunma/263/2009		Import from public-domain	Obuchi,M.; Toda,S.; Tsukagoshi,H.; Oogane,T.; Abiko,C.; Funatogawa,K.; Mizuta,K.; Shirabe,K.; Kozawa,K.; Noda,M.; Kimura,H.; Tashiro,M.
EPI382087	PB1	Japan	2009-Nov-25	EPI_ISL_123261	A/Gunma/267/2009		Import from public-domain	Obuchi,M.; Toda,S.; Tsukagoshi,H.; Oogane,T.; Abiko,C.; Funatogawa,K.; Mizuta,K.; Shirabe,K.; Kozawa,K.; Noda,M.; Kimura,H.; Tashiro,M.
EPI382095	PB1	Japan	2009-Nov-25	EPI_ISL_123262	A/Gunma/287/2009		Import from public-domain	Obuchi,M.; Toda,S.; Tsukagoshi,H.; Oogane,T.; Abiko,C.; Funatogawa,K.; Mizuta,K.; Shirabe,K.; Kozawa,K.; Noda,M.; Kimura,H.; Tashiro,M.
EPI382109	PB1	Japan	2009-Dec-15	EPI_ISL_123263	A/Gunma/293/2009		Import from public-domain	Obuchi,M.; Toda,S.; Tsukagoshi,H.; Oogane,T.; Abiko,C.; Funatogawa,K.; Mizuta,K.; Shirabe,K.; Kozawa,K.; Noda,M.; Kimura,H.; Tashiro,M.
EPI382117	PB1	Japan	2009-Oct-29	EPI_ISL_123264	A/Tochigi/350/2009		Import from public-domain	Obuchi,M.; Toda,S.; Tsukagoshi,H.; Oogane,T.; Abiko,C.; Funatogawa,K.; Mizuta,K.; Shirabe,K.; Kozawa,K.; Noda,M.; Kimura,H.; Tashiro,M.
EPI382125	PB1	Japan	2009-Nov-24	EPI_ISL_123265	A/Tochigi/445/2009		Import from public-domain	Obuchi,M.; Toda,S.; Tsukagoshi,H.; Oogane,T.; Abiko,C.; Funatogawa,K.; Mizuta,K.; Shirabe,K.; Kozawa,K.; Noda,M.; Kimura,H.; Tashiro,M.
EPI382133	PB1	Japan	2010-Jan-13	EPI_ISL_123266	A/Tochigi/2/2010		Import from public-domain	Obuchi,M.; Toda,S.; Tsukagoshi,H.; Oogane,T.; Abiko,C.; Funatogawa,K.; Mizuta,K.; Shirabe,K.; Kozawa,K.; Noda,M.; Kimura,H.; Tashiro,M.
EPI382141	PB1	Japan	2010-Jan-12	EPI_ISL_123267	A/Tochigi/10/2010		Import from public-domain	Obuchi,M.; Toda,S.; Tsukagoshi,H.; Oogane,T.; Abiko,C.; Funatogawa,K.; Mizuta,K.; Shirabe,K.; Kozawa,K.; Noda,M.; Kimura,H.; Tashiro,M.
EPI382149	PB1	Japan	2009-Nov-09	EPI_ISL_123268	A/Yamagata/473/2009		Import from public-domain	Obuchi,M.; Toda,S.; Tsukagoshi,H.; Oogane,T.; Abiko,C.; Funatogawa,K.; Mizuta,K.; Shirabe,K.; Kozawa,K.; Noda,M.; Kimura,H.; Tashiro,M.
EPI382157	PB1	Japan	2009-Nov-27	EPI_ISL_123269	A/Yamagata/674/2009		Import from public-domain	Obuchi,M.; Toda,S.; Tsukagoshi,H.; Oogane,T.; Abiko,C.; Funatogawa,K.; Mizuta,K.; Shirabe,K.; Kozawa,K.; Noda,M.; Kimura,H.; Tashiro,M.
EPI382165	PB1	Japan	2009-Nov-21	EPI_ISL_123270	A/Yamaguchi/217/2009		Import from public-domain	Obuchi,M.; Toda,S.; Tsukagoshi,H.; Oogane,T.; Abiko,C.; Funatogawa,K.; Mizuta,K.; Shirabe,K.; Kozawa,K.; Noda,M.; Kimura,H.; Tashiro,M.
EPI382173	PB1	Japan	2009-Dec-02	EPI_ISL_123271	A/Yamaguchi/247/2009		Import from public-domain	Obuchi,M.; Toda,S.; Tsukagoshi,H.; Oogane,T.; Abiko,C.; Funatogawa,K.; Mizuta,K.; Shirabe,K.; Kozawa,K.; Noda,M.; Kimura,H.; Tashiro,M.
EPI382181	PB1	Japan	2009-Dec-05	EPI_ISL_123272	A/Yamaguchi/248/2009		Import from public-domain	Obuchi,M.; Toda,S.; Tsukagoshi,H.; Oogane,T.; Abiko,C.; Funatogawa,K.; Mizuta,K.; Shirabe,K.; Kozawa,K.; Noda,M.; Kimura,H.; Tashiro,M.
EPI650076	PB1	Canada	2012-Jan-09	EPI_ISL_125899	A/Ontario/RV117/2012	National Microbiology Laboratory, Public Health Agency of Canada (PHAC)	Centers for Disease Control and Prevention
EPI439211	PB1	United States	2012-Mar-28	EPI_ISL_125900	A/Colorado/14/2012	Colorado Department of Health Lab	Centers for Disease Control and Prevention
EPI390721	PB1	Russian Federation	2012-Feb-18	EPI_ISL_127690	A/Moscow/IIV-45/2012		Import from public-domain	Shidlovskaya,E.V.; Prilipov,A.G.; Burtseva,E.I.; Samokhvalov,E.I.
EPI393772	PB1	United States	2012-Apr-17	EPI_ISL_128404	A/New York/34/2012	New York State Department of Health	Centers for Disease Control and Prevention
EPI450422	PB1	Malaysia	2012-Jan-01	EPI_ISL_128662	A/MALAYSIA/192/2012	Institut Penyelidikan Perubatan	WHO Collaborating Centre for Reference and Research on Influenza	Deng,Y-M; Iannello,P; Caldwell,N; Jelley,L; Komadina,N
EPI450417	PB1	Fiji	2012-Jul-16	EPI_ISL_128688	A/FIJI/4/2012	National Centre for Scientific Services for Virology and Vector Borne Diseases	WHO Collaborating Centre for Reference and Research on Influenza	Deng,Y-M; Iannello,P; Caldwell,N; Jelley,L; Komadina,N
EPI450427	PB1	Singapore	2012-Jun-22	EPI_ISL_128691	A/SINGAPORE/12/2012	Ministry of Health, Singapore	WHO Collaborating Centre for Reference and Research on Influenza	Deng,Y-M; Iannello,P; Caldwell,N; Jelley,L; Komadina,N
EPI450442	PB1	Sri Lanka	2012-Jan-01	EPI_ISL_128694	A/SRI LANKA/22/2012	Medical Research Institute	WHO Collaborating Centre for Reference and Research on Influenza	Deng,Y-M; Iannello,P; Caldwell,N; Jelley,L; Komadina,N
EPI395987	PB1	United Kingdom	2009-Jun-30	EPI_ISL_129378	A/England/527/2009		Import from public-domain	Agapow,P.-M.; Galiano,M.; Galiano,M.C.
EPI396003	PB1	United Kingdom	2009-Apr-27	EPI_ISL_129380	A/England/209/2009		Import from public-domain	Agapow,P.-M.; Galiano,M.; Galiano,M.C.
EPI396011	PB1	United Kingdom	2009-May-03	EPI_ISL_129381	A/England/222/2009		Import from public-domain	Agapow,P.-M.; Galiano,M.; Galiano,M.C.
EPI396019	PB1	United Kingdom	2009-May-05	EPI_ISL_129382	A/England/XFL00228/2009		Import from public-domain	Agapow,P.-M.; Galiano,M.; Galiano,M.C.
EPI396042	PB1	United Kingdom	2009-May-04	EPI_ISL_129385	A/England/XFL00230/2009		Import from public-domain	Agapow,P.-M.; Galiano,M.; Galiano,M.C.
EPI396050	PB1	United Kingdom	2009-May-04	EPI_ISL_129386	A/England/250/2009		Import from public-domain	Agapow,P.-M.; Galiano,M.; Galiano,M.C.
EPI396058	PB1	United Kingdom	2009-May-05	EPI_ISL_129387	A/England/XFL00303/2009		Import from public-domain	Agapow,P.-M.; Galiano,M.; Galiano,M.C.
EPI396066	PB1	United Kingdom	2009-May-08	EPI_ISL_129388	A/England/XFL00364/2009		Import from public-domain	Agapow,P.-M.; Galiano,M.; Galiano,M.C.
EPI396074	PB1	United Kingdom	2009-May-09	EPI_ISL_129389	A/England/XFL00376/2009		Import from public-domain	Agapow,P.-M.; Galiano,M.; Galiano,M.C.
EPI396090	PB1	United Kingdom	2009-May-11	EPI_ISL_129390	A/England/260/2009		Import from public-domain	Agapow,P.-M.; Galiano,M.; Galiano,M.C.
EPI396083	PB1	United Kingdom	2009-May-05	EPI_ISL_129391	A/England/249/2009		Import from public-domain	Agapow,P.-M.; Galiano,M.; Galiano,M.C.
EPI396098	PB1	United Kingdom	2009-May-12	EPI_ISL_129392	A/England/XFL00421/2009		Import from public-domain	Agapow,P.-M.; Galiano,M.; Galiano,M.C.
EPI396106	PB1	United Kingdom	2009-May-17	EPI_ISL_129393	A/England/271/2009		Import from public-domain	Agapow,P.-M.; Galiano,M.; Galiano,M.C.
EPI396322	PB1	United Kingdom	2009-Jun-04	EPI_ISL_129437	A/England/412/2009		Import from public-domain	Agapow,P.-M.; Galiano,M.; Galiano,M.C.
EPI396336	PB1	United Kingdom	2009-Jun-05	EPI_ISL_129439	A/England/417/2009		Import from public-domain	Agapow,P.-M.; Galiano,M.; Galiano,M.C.
EPI396344	PB1	United Kingdom	2009-Jun-03	EPI_ISL_129440	A/England/425/2009		Import from public-domain	Agapow,P.-M.; Galiano,M.; Galiano,M.C.
EPI396352	PB1	United Kingdom	2009-Jun-07	EPI_ISL_129441	A/England/438/2009		Import from public-domain	Agapow,P.-M.; Galiano,M.; Galiano,M.C.
EPI396360	PB1	United Kingdom	2009-Jun-09	EPI_ISL_129442	A/England/444/2009		Import from public-domain	Agapow,P.-M.; Galiano,M.; Galiano,M.C.
EPI397866	PB1	Australia	2009-Jul-05	EPI_ISL_129743	A/TASMANIA/2004/2009	Royal Hobart Hospital	WHO Collaborating Centre for Reference and Research on Influenza	Guarnaccia,T; Carolan,L; Laurie,K.
EPI439202	PB1	Bangladesh	2012-Jul-21	EPI_ISL_131353	A/Bangladesh/2021/2012	Institute of Epidemiology Disease Control and Research (IEDCR) & Bangladesh National Influenza Centre (NIC)	Centers for Disease Control and Prevention
EPI450412	PB1	New Zealand	2012-Aug-01	EPI_ISL_134453	A/AUCKLAND/64/2012	Auckland Hospital	WHO Collaborating Centre for Reference and Research on Influenza	Deng,Y-M., Iannello,P.,Caldwell,N., Jelley,L.,Komadina,N.
EPI450437	PB1	Australia	2012-Oct-06	EPI_ISL_134468	A/SOUTH AUSTRALIA/162/2012	Institute of Medical and Veterinary Science (IMVS)	WHO Collaborating Centre for Reference and Research on Influenza	Deng,Y-M., Iannello,P.,Caldwell,N., Jelley,L.,Komadina,N.
EPI418108	PB1	Thailand	2012-Oct-02	EPI_ISL_134826	A/Chiang Rai/312/2012	WHO National Influenza Centre, National Institute of Medical Research (NIMR)	Centers for Disease Control and Prevention
EPI418172	PB1	India	2012-Dec-22	EPI_ISL_134840	A/India/2192/2012	All India Institute of Medical Sciences	Centers for Disease Control and Prevention
EPI420401	PB1	China	2010-Jul-28	EPI_ISL_135218	A/Guangzhou/GIRD74/2010		Import from public-domain	Guan,W.; Yang,Z.; Pan,S.; Wu,S.; Zhou,R.; Wang,Y.; Luo,Y.; Li,J.; Zhao,S.; Liu,W.; Zhong,N.
EPI443015	PB1	Kenya	2009-Jul-02	EPI_ISL_139648	A/Kisumu/56/2009	ARI Unit, Kenya Medical Research Institute (KEMRI - NIC), Centre for Virus Research Annex, P.O Box 54628	Kenyatta University	'George, Gachara; 'Wallace, Bulimo; 'Japheth, Magana; 'Benjamin, Opot; 'Michael, Otieno; 'Samuel, Symmekher'
EPI443065	PB1	Kenya	2009-Jul-02	EPI_ISL_139667	A/Kisumu/61/2009	ARI Unit, Kenya Medical Research Institute (KEMRI - NIC), Centre for Virus Research Annex, P.O Box 54628	Kenya Medical Research Institute	'George, Gachara; 'Samuel, Symekher; 'Japheth, Magana; 'Benjamin, Opot; 'Michael, Otieno; 'Wallace, Bulimo.
EPI443112	PB1	Kenya	2009-Jul-03	EPI_ISL_139680	A/Nairobi/64/2009	ARI Unit, Kenya Medical Research Institute (KEMRI - NIC), Centre for Virus Research Annex, P.O Box 54628	Kenya Medical Research Institute	'George, Gachara; 'Samuel, Symekher; 'Japheth, Magana; 'Benjamin, Opot; 'Michael, Otieno; 'Wallace, Bulimo.
EPI443157	PB1	Kenya	2009-Jul-05	EPI_ISL_139706	A/Garissa/78/2009	ARI Unit, Kenya Medical Research Institute (KEMRI - NIC), Centre for Virus Research Annex, P.O Box 54628	Kenya Medical Research Institute	'George, Gachara; 'Samuel, Symekher; 'Japheth, Magana; 'Benjamin, Opot; 'Michael, Otieno; 'Wallace, Bulimo.
EPI443167	PB1	Kenya	2009-Jul-05	EPI_ISL_139707	A/Keiyo/96/2009	ARI Unit, Kenya Medical Research Institute (KEMRI - NIC), Centre for Virus Research Annex, P.O Box 54628	Kenya Medical Research Institute	'George, Gachara; 'Samuel, Symekher; 'Japheth, Magana; 'Benjamin, Opot; 'Michael, Otieno; 'Wallace, Bulimo.
EPI443174	PB1	Kenya	2009-Sep-15	EPI_ISL_139708	A/Nairobi/58/2009	ARI Unit, Kenya Medical Research Institute (KEMRI - NIC), Centre for Virus Research Annex, P.O Box 54628	Kenya Medical Research Institute	'George, Gachara; 'Samuel, Symekher; 'Japheth, Magana; 'Benjamin, Opot; 'Michael, Otieno; 'Wallace, Bulimo.
EPI443182	PB1	Kenya	2009-Sep-15	EPI_ISL_139709	A/Nairobi/59/2009	ARI Unit, Kenya Medical Research Institute (KEMRI - NIC), Centre for Virus Research Annex, P.O Box 54628	Kenya Medical Research Institute	'George, Gachara; 'Samuel, Symekher; 'Japheth, Magana; 'Benjamin, Opot; 'Michael, Otieno; 'Wallace, Bulimo.
EPI443189	PB1	Kenya	2009-Sep-24	EPI_ISL_139710	A/Malindi/238/2009	ARI Unit, Kenya Medical Research Institute (KEMRI - NIC), Centre for Virus Research Annex, P.O Box 54628	Kenya Medical Research Institute	'George, Gachara; 'Samuel, Symekher; 'Japheth, Magana; 'Benjamin, Opot; 'Michael, Otieno; 'Wallace, Bulimo'
EPI443196	PB1	Kenya	2009-Sep-24	EPI_ISL_139711	A/Eldoret/119/2009	ARI Unit, Kenya Medical Research Institute (KEMRI - NIC), Centre for Virus Research Annex, P.O Box 54628	Kenya Medical Research Institute	'George, Gachara; 'Samuel, Symekher; 'Japheth, Magana; 'Benjamin, Opot; 'Michael, Otieno; 'Wallace, Bulimo'
EPI443203	PB1	Kenya	2009-Sep-19	EPI_ISL_139712	A/Eldoret/120/2009	ARI Unit, Kenya Medical Research Institute (KEMRI - NIC), Centre for Virus Research Annex, P.O Box 54628	Kenya Medical Research Institute	'George, Gachara; 'Samuel, Symekher; 'Japheth, Magana; 'Benjamin, Opot; 'Michael, Otieno; 'Wallace, Bulimo'
EPI443210	PB1	Kenya	2009-Sep-22	EPI_ISL_139713	A/Embu/169/2009	ARI Unit, Kenya Medical Research Institute (KEMRI - NIC), Centre for Virus Research Annex, P.O Box 54628	Kenya Medical Research Institute	'George, Gachara; 'Samuel, Symekher; 'Japheth, Magana; 'Benjamin, Opot; 'Michael, Otieno; 'Wallace, Bulimo'
EPI443217	PB1	Kenya	2009-Sep-29	EPI_ISL_139714	A/Nyeri/478/2009	ARI Unit, Kenya Medical Research Institute (KEMRI - NIC), Centre for Virus Research Annex, P.O Box 54628	Kenya Medical Research Institute	'George, Gachara; 'Samuel, Symekher; 'Japheth, Magana; 'Benjamin, Opot; 'Michael, Otieno; 'Wallace, Bulimo'
EPI443224	PB1	Kenya	2009-Sep-29	EPI_ISL_139715	A/Meru/467/2009	ARI Unit, Kenya Medical Research Institute (KEMRI - NIC), Centre for Virus Research Annex, P.O Box 54628	Kenya Medical Research Institute	'George, Gachara; 'Samuel, Symekher; 'Japheth, Magana; 'Benjamin, Opot; 'Michael, Otieno; 'Wallace, Bulimo'
EPI443231	PB1	Kenya	2009-Sep-30	EPI_ISL_139716	A/Kitale/531/2009	ARI Unit, Kenya Medical Research Institute (KEMRI - NIC), Centre for Virus Research Annex, P.O Box 54628	Kenya Medical Research Institute	'George, Gachara; 'Samuel, Symekher; 'Japheth, Magana; 'Benjamin, Opot; 'Michael, Otieno; 'Wallace, Bulimo'
EPI443239	PB1	Kenya	2009-Jul-30	EPI_ISL_139717	A/Kitale/532/2009	ARI Unit, Kenya Medical Research Institute (KEMRI - NIC), Centre for Virus Research Annex, P.O Box 54628	Kenya Medical Research Institute	'George, Gachara; 'Samuel, Symekher; 'Japheth, Magana; 'Benjamin, Opot; 'Michael, Otieno; 'Wallace, Bulimo'
EPI443246	PB1	Kenya	2009-Sep-29	EPI_ISL_139718	A/Mombasa/512/2009	ARI Unit, Kenya Medical Research Institute (KEMRI - NIC), Centre for Virus Research Annex, P.O Box 54628	Kenya Medical Research Institute	'George, Gachara; 'Samuel, Symekher; 'Japheth, Magana; 'Benjamin, Opot; 'Michael, Otieno; 'Wallace, Bulimo'
EPI443253	PB1	Kenya	2010-Oct-27	EPI_ISL_139719	A/Nakuru/192/2009	ARI Unit, Kenya Medical Research Institute (KEMRI - NIC), Centre for Virus Research Annex, P.O Box 54628	Kenya Medical Research Institute	'George, Gachara; 'Samuel, Symekher; 'Japheth, Magana; 'Benjamin, Opot; 'Michael, Otieno; 'Wallace, Bulimo'
EPI443261	PB1	Kenya	2009-Oct-22	EPI_ISL_139720	A/Trans-Nzoia/168/2009	ARI Unit, Kenya Medical Research Institute (KEMRI - NIC), Centre for Virus Research Annex, P.O Box 54628	Kenya Medical Research Institute	'George, Gachara; 'Samuel, Symekher; 'Japheth, Magana; 'Benjamin, Opot; 'Michael, Otieno; 'Wallace, Bulimo'
EPI443269	PB1	Kenya	2009-Oct-27	EPI_ISL_139721	A/Mombasa/179/2009	ARI Unit, Kenya Medical Research Institute (KEMRI - NIC), Centre for Virus Research Annex, P.O Box 54628	Kenya Medical Research Institute	'George, Gachara; 'Samuel, Symekher; 'Japheth, Magana; 'Benjamin, Opot; 'Michael, Otieno; 'Wallace, Bulimo'
EPI443276	PB1	Kenya	2009-Oct-16	EPI_ISL_139722	A/Mombasa/148/2009	ARI Unit, Kenya Medical Research Institute (KEMRI - NIC), Centre for Virus Research Annex, P.O Box 54628	Kenya Medical Research Institute	'George, Gachara; 'Samuel, Symekher; 'Japheth, Magana; 'Benjamin, Opot; 'Michael, Otieno; 'Wallace, Bulimo'
EPI443283	PB1	Kenya	2009-Oct-08	EPI_ISL_139723	A/Mombasa/91/2009	ARI Unit, Kenya Medical Research Institute (KEMRI - NIC), Centre for Virus Research Annex, P.O Box 54628	Kenya Medical Research Institute	'George, Gachara; 'Samuel, Symekher; 'Japheth, Magana; 'Benjamin, Opot; 'Michael, Otieno; 'Wallace, Bulimo'
EPI446010	PB1	Kenya	2009-Oct-02	EPI_ISL_140395	A/Mombasa/27/2009	ARI Unit, Kenya Medical Research Institute (KEMRI - NIC), Centre for Virus Research Annex, P.O Box 54628	Kenya Medical Research Institute	'George, Gachara;'Samuel, Symekher;'Japheth, Magana;'Benjamin, Opot;'Michael, Otieno;'Wallace, Bulimo'
EPI446018	PB1	Kenya	2009-Oct-03	EPI_ISL_140396	A/Nairobi/37/2009	ARI Unit, Kenya Medical Research Institute (KEMRI - NIC), Centre for Virus Research Annex, P.O Box 54628	Kenya Medical Research Institute	'George, Gachara;'Samuel, Symekher;'Japheth, Magana;'Benjamin, Opot;'Michael, Otieno;'Wallace, Bulimo'
EPI446027	PB1	Kenya	2009-Oct-29	EPI_ISL_140397	A/Kakamega/215/2009	ARI Unit, Kenya Medical Research Institute (KEMRI - NIC), Centre for Virus Research Annex, P.O Box 54628	Kenya Medical Research Institute	'George, Gachara;'Samuel, Symekher;'Japheth, Magana;'Benjamin, Opot;'Michael, Otieno;'Wallace, Bulimo'
EPI446034	PB1	Kenya	2009-Oct-29	EPI_ISL_140398	A/Kisii/205/2009	ARI Unit, Kenya Medical Research Institute (KEMRI - NIC), Centre for Virus Research Annex, P.O Box 54628	Kenya Medical Research Institute	'George, Gachara;'Samuel, Symekher;'Japheth, Magana;'Benjamin, Opot;'Michael, Otieno;'Wallace, Bulimo'
EPI446041	PB1	Kenya	2009-Oct-15	EPI_ISL_140399	A/Kisii/143/2009	ARI Unit, Kenya Medical Research Institute (KEMRI - NIC), Centre for Virus Research Annex, P.O Box 54628	Kenya Medical Research Institute	'George, Gachara;'Samuel, Symekher;'Japheth, Magana;'Benjamin, Opot;'Michael, Otieno;'Wallace, Bulimo'
EPI446048	PB1	Kenya	2009-Oct-12	EPI_ISL_140400	A/Kisii/115/2009	ARI Unit, Kenya Medical Research Institute (KEMRI - NIC), Centre for Virus Research Annex, P.O Box 54628	Kenya Medical Research Institute	'George, Gachara;'Samuel, Symekher;'Japheth, Magana;'Benjamin, Opot;'Michael, Otieno;'Wallace, Bulimo'
EPI446055	PB1	Kenya	2009-Oct-27	EPI_ISL_140401	A/Kikuyu/184/2009	ARI Unit, Kenya Medical Research Institute (KEMRI - NIC), Centre for Virus Research Annex, P.O Box 54628	Kenya Medical Research Institute	'George, Gachara;'Samuel, Symekher;'Japheth, Magana;'Benjamin, Opot;'Michael, Otieno;'Wallace, Bulimo'
EPI446062	PB1	Kenya	2009-Oct-27	EPI_ISL_140402	A/Kikuyu/185/2009	ARI Unit, Kenya Medical Research Institute (KEMRI - NIC), Centre for Virus Research Annex, P.O Box 54628	Kenya Medical Research Institute	'George, Gachara;'Samuel, Symekher;'Japheth, Magana;'Benjamin, Opot;'Michael, Otieno;'Wallace, Bulimo'
EPI446069	PB1	Kenya	2009-Nov-04	EPI_ISL_140403	A/Nairobi/3/2009	ARI Unit, Kenya Medical Research Institute (KEMRI - NIC), Centre for Virus Research Annex, P.O Box 54628	Kenya Medical Research Institute	'George, Gachara;'Samuel, Symekher;'Japheth, Magana;'Benjamin, Opot;'Michael, Otieno;'Wallace, Bulimo'
EPI446076	PB1	Kenya	2009-Dec-09	EPI_ISL_140404	A/Nairobi/16/2009	ARI Unit, Kenya Medical Research Institute (KEMRI - NIC), Centre for Virus Research Annex, P.O Box 54628	Kenya Medical Research Institute	'George, Gachara;'Samuel, Symekher;'Japheth, Magana;'Benjamin, Opot;'Michael, Otieno;'Wallace, Bulimo'
EPI446084	PB1	Kenya	2010-Mar-12	EPI_ISL_140405	A/Nairobi/11/2010	ARI Unit, Kenya Medical Research Institute (KEMRI - NIC), Centre for Virus Research Annex, P.O Box 54628	Kenya Medical Research Institute	'George, Gachara;'Samuel, Symekher;'Japheth, Magana;'Benjamin, Opot;'Michael, Otieno;'Wallace, Bulimo'
EPI446092	PB1	Kenya	2010-Jan-21	EPI_ISL_140406	A/Kijabe/16/2010	ARI Unit, Kenya Medical Research Institute (KEMRI - NIC), Centre for Virus Research Annex, P.O Box 54628	Kenya Medical Research Institute	'George, Gachara;'Samuel, Symekher;'Japheth, Magana;'Benjamin, Opot;'Michael, Otieno;'Wallace, Bulimo'
EPI446100	PB1	Kenya	2010-Mar-20	EPI_ISL_140407	A/Nairobi/20/2010	ARI Unit, Kenya Medical Research Institute (KEMRI - NIC), Centre for Virus Research Annex, P.O Box 54628	Kenya Medical Research Institute	'George, Gachara;'Samuel, Symekher;'Japheth, Magana;'Benjamin, Opot;'Michael, Otieno;'Wallace, Bulimo'
EPI446108	PB1	Kenya	2010-Mar-20	EPI_ISL_140408	A/Nairobi/21/2010	ARI Unit, Kenya Medical Research Institute (KEMRI - NIC), Centre for Virus Research Annex, P.O Box 54628	Kenya Medical Research Institute	'George, Gachara;'Samuel, Symekher;'Japheth, Magana;'Benjamin, Opot;'Michael, Otieno;'Wallace, Bulimo'
EPI446116	PB1	Kenya	2010-Mar-25	EPI_ISL_140409	A/Nairobi/24/2010	ARI Unit, Kenya Medical Research Institute (KEMRI - NIC), Centre for Virus Research Annex, P.O Box 54628	Kenya Medical Research Institute	'George, Gachara;'Samuel, Symekher;'Japheth, Magana;'Benjamin, Opot;'Michael, Otieno;'Wallace, Bulimo'
EPI446124	PB1	Kenya	2010-Mar-25	EPI_ISL_140410	A/Nairobi/25/2010	ARI Unit, Kenya Medical Research Institute (KEMRI - NIC), Centre for Virus Research Annex, P.O Box 54628	Kenya Medical Research Institute	'George, Gachara;'Samuel, Symekher;'Japheth, Magana;'Benjamin, Opot;'Michael, Otieno;'Wallace, Bulimo'
EPI446132	PB1	Kenya	2010-Jun-04	EPI_ISL_140411	A/Nairobi/72/2010	ARI Unit, Kenya Medical Research Institute (KEMRI - NIC), Centre for Virus Research Annex, P.O Box 54628	Kenya Medical Research Institute	'George, Gachara;'Samuel, Symekher;'Japheth, Magana;'Benjamin, Opot;'Michael, Otieno;'Wallace, Bulimo'
EPI446140	PB1	Kenya	2010-Jun-04	EPI_ISL_140412	A/Nairobi/80/2010	ARI Unit, Kenya Medical Research Institute (KEMRI - NIC), Centre for Virus Research Annex, P.O Box 54628	Kenya Medical Research Institute	'George, Gachara;'Samuel, Symekher;'Japheth, Magana;'Benjamin, Opot;'Michael, Otieno;'Wallace, Bulimo'
EPI446153	PB1	Kenya	2010-Jun-12	EPI_ISL_140413	A/Nairobi/97/2010	ARI Unit, Kenya Medical Research Institute (KEMRI - NIC), Centre for Virus Research Annex, P.O Box 54628	Kenya Medical Research Institute	'George, Gachara;'Samuel, Symekher;'Japheth, Magana;'Benjamin, Opot;'Michael, Otieno;'Wallace, Bulimo'
EPI447183	PB1	Russian Federation	2013-Mar-20	EPI_ISL_140999	A/St. Petersburg/151/2013	Russian Academy of Medical Sciences	Centers for Disease Control and Prevention
EPI450226	PB1	Australia	2013-Jan-07	EPI_ISL_141542	A/BRISBANE/6/2013	Queensland Health Forensic and Scientific Services	WHO Collaborating Centre for Reference and Research on Influenza	Deng,Y-M., Iannello,P.,Caldwell,N., Jelley,L.,Komadina,N.
EPI450280	PB1	Thailand	2012-Dec-03	EPI_ISL_141555	A/SONG KHLA/416/2012	WHO National Influenza Centre, National Institute of Medical Research (NIMR)	WHO Collaborating Centre for Reference and Research on Influenza	Deng,Y-M., Iannello,P.,Caldwell,N., Jelley,L.,Komadina,N.
EPI460821	PB1	Peru	2013-Apr-19	EPI_ISL_143679	A/Peru/106/2013	Laboratorio de Referencia Nacional Virus Respiratorios, Instituto Nacional de Salud	Centers for Disease Control and Prevention
EPI466813	PB1	Haiti	2013-Jun-02	EPI_ISL_145496	A/Haiti/1790/2013	Caribbean Epidemiology Center	Centers for Disease Control and Prevention
EPI466835	PB1	Bolivia, Plurinationial State of	2013-Jun-08	EPI_ISL_145499	A/Bolivia/559/2013	Instituto Nacional de Laboratoriosde Salud (INLASA)	Centers for Disease Control and Prevention
EPI466850	PB1	Ukraine	2013-Mar-20	EPI_ISL_145501	A/Zaporizza/417/2013	Institute of Epidemiology and Infectious Diseases AMS of Ukraine	Centers for Disease Control and Prevention
EPI466872	PB1	Dominican Republic	2013-May-01	EPI_ISL_145504	A/Dominican Republic/7293/2013	Laboratorio de Investigacion / Centro de Educacion Medica y Amistad Dominico Japones (CEMADOJA)	Centers for Disease Control and Prevention
EPI468084	PB1	Puerto Rico	2013-Jun-14	EPI_ISL_145509	A/Puerto Rico/01/2013	Puerto Rico Department of Health	Centers for Disease Control and Prevention
EPI499463	PB1	Japan	2013-May-29	EPI_ISL_145539	A/SHIZUOKA-C/99/2013	Shizuoka City Institute of Environmental Sciences and Public Health	National Institute of Infectious Diseases (NIID)	Fujisaki,Seiichiro; Itoh,Reiko; Miura,Mai; Tashiro,Masato; Odagiri,Takato
EPI467264	PB1	Australia	2013-May-23	EPI_ISL_145643	A/South Australia/17/2013	WHO Collaborating Centre for Reference and Research on Influenza	Centers for Disease Control and Prevention
EPI468866	PB1	India	2012-Feb-10	EPI_ISL_146119	A/India/P12946/2012		Import from public-domain	Potdar,V.A.; Dakhave,M.R.; Patil,K.N.; Kadam,A.A.; Mullick,J.; Chadha,M.S.
EPI468806	PB1	India	2012-Mar-07	EPI_ISL_146121	A/India/VD122268/2012		Import from public-domain	Potdar,V.A.; Dakhave,M.R.; Patil,K.N.; Kadam,A.A.; Mullick,J.; Chadha,M.S.
EPI468814	PB1	India	2013-Jan-31	EPI_ISL_146123	A/India/Nag132467/2013		Import from public-domain	Potdar,V.A.; Dakhave,M.R.; Patil,K.N.; Kadam,A.A.; Mullick,J.; Chadha,M.S.
EPI468822	PB1	India	2013-Feb-15	EPI_ISL_146125	A/India/P131845/2013		Import from public-domain	Potdar,V.A.; Dakhave,M.R.; Patil,K.N.; Kadam,A.A.; Mullick,J.; Chadha,M.S.
EPI468830	PB1	India	2013-Feb-18	EPI_ISL_146127	A/India/P132194/2013		Import from public-domain	Potdar,V.A.; Dakhave,M.R.; Patil,K.N.; Kadam,A.A.; Mullick,J.; Chadha,M.S.
EPI468850	PB1	India	2012-Feb-24	EPI_ISL_146129	A/India/P121778/2012		Import from public-domain	Potdar,V.A.; Dakhave,M.R.; Patil,K.N.; Kadam,A.A.; Mullick,J.; Chadha,M.S.
EPI468858	PB1	India	2012-Feb-29	EPI_ISL_146131	A/India/P121939/2012		Import from public-domain	Potdar,V.A.; Dakhave,M.R.; Patil,K.N.; Kadam,A.A.; Mullick,J.; Chadha,M.S.
EPI468879	PB1	India	2011-Aug-10	EPI_ISL_146133	A/India/P1112874/2011		Import from public-domain	Potdar,V.A.; Dakhave,M.R.; Patil,K.N.; Kadam,A.A.; Mullick,J.; Chadha,M.S.
EPI468887	PB1	India	2011-Sep-23	EPI_ISL_146135	A/India/P1114854/2011		Import from public-domain	Potdar,V.A.; Dakhave,M.R.; Patil,K.N.; Kadam,A.A.; Mullick,J.; Chadha,M.S.
EPI468895	PB1	India	2012-Jan-19	EPI_ISL_146137	A/India/Nsk12388/2012		Import from public-domain	Potdar,V.A.; Dakhave,M.R.; Patil,K.N.; Kadam,A.A.; Mullick,J.; Chadha,M.S.
EPI468903	PB1	India	2012-Feb-24	EPI_ISL_146139	A/India/P121716/2012		Import from public-domain	Potdar,V.A.; Dakhave,M.R.; Patil,K.N.; Kadam,A.A.; Mullick,J.; Chadha,M.S.
EPI468911	PB1	India	2012-Feb-24	EPI_ISL_146141	A/India/P121717/2012		Import from public-domain	Potdar,V.A.; Dakhave,M.R.; Patil,K.N.; Kadam,A.A.; Mullick,J.; Chadha,M.S.
EPI468919	PB1	India	2012-Feb-24	EPI_ISL_146143	A/India/P121773/2012		Import from public-domain	Potdar,V.A.; Dakhave,M.R.; Patil,K.N.; Kadam,A.A.; Mullick,J.; Chadha,M.S.
EPI471161	PB1	China	2009-Oct-30	EPI_ISL_146769	A/Zhejiang/89w/2009		Import from public-domain	Pan,L.; Li,Y.; Li,T.; Kou,Z.
EPI477469	PB1	Australia	2013-Mar-26	EPI_ISL_148746	A/DARWIN/56/2013	Royal Darwin Hospital	WHO Collaborating Centre for Reference and Research on Influenza	Deng,Y-M., Iannello,P., Caldwell,N., Lau, H.,Komadina,N.
EPI477485	PB1	Sri Lanka	2013-May-04	EPI_ISL_148748	A/SRI LANKA/30/2013	Medical Research Institute	WHO Collaborating Centre for Reference and Research on Influenza	Deng,Y-M., Iannello,P., Caldwell,N., Lau, H.,Komadina,N.
EPI477501	PB1	Australia	2013-Feb-09	EPI_ISL_148750	A/TOWNSVILLE/5/2013	Queensland Health Forensic and Scientific Services	WHO Collaborating Centre for Reference and Research on Influenza	Deng,Y-M., Iannello,P., Caldwell,N., Lau, H.,Komadina,N.
EPI477632	PB1	Australia	2013-Mar-11	EPI_ISL_148760	A/TOWNSVILLE/23/2013		WHO Collaborating Centre for Reference and Research on Influenza
EPI484245	PB1	Sweden	2012-Dec-27	EPI_ISL_149629	A/Sweden/35/2012	Public Health Agency of Sweden	Swedish National Institute for Communicable Disease Control
EPI484269	PB1	Sweden	2013-Jan-13	EPI_ISL_149632	A/Sweden/119/2013	Public Health Agency of Sweden	Swedish National Institute for Communicable Disease Control
EPI484332	PB1	Sweden	2013-Jan-28	EPI_ISL_149640	A/Sweden/126/2013		Swedish National Institute for Communicable Disease Control
EPI484348	PB1	Sweden	2013-Feb-05	EPI_ISL_149642	A/Sweden/128/2013		Swedish National Institute for Communicable Disease Control
EPI484356	PB1	Sweden	2013-Feb-11	EPI_ISL_149643	A/Sweden/129/2013		Swedish National Institute for Communicable Disease Control
EPI484380	PB1	Sweden	2013-Feb-15	EPI_ISL_149646	A/Sweden/132/2013		Swedish National Institute for Communicable Disease Control
EPI484404	PB1	Sweden	2013-Feb-24	EPI_ISL_149649	A/Sweden/135/2013		Swedish National Institute for Communicable Disease Control
EPI484609	PB1	Sweden	2009-Jun-11	EPI_ISL_149709	A/Stockholm/45/2009		Swedish National Institute for Communicable Disease Control
EPI484617	PB1	Sweden	2010-Dec-13	EPI_ISL_149710	A/Stockholm/13/2010		Swedish National Institute for Communicable Disease Control
EPI484625	PB1	Sweden	2012-Jan-02	EPI_ISL_149711	A/Stockholm/1/2012		Swedish National Institute for Communicable Disease Control
EPI485777	PB1	United States	2013-Oct-07	EPI_ISL_150042	A/Louisiana/07/2013	Louisiana Department of Health and Hospitals	Centers for Disease Control and Prevention
EPI485785	PB1	United States	2013-Oct-09	EPI_ISL_150043	A/Louisiana/08/2013	Louisiana Department of Health and Hospitals	Centers for Disease Control and Prevention
EPI543255	PB1	Sweden	2013-Oct-15	EPI_ISL_150118	A/Halmstad/1/2013		Public Health Agency of Sweden
EPI503469	PB1	Hong Kong (SAR)	2013-Sep-19	EPI_ISL_150295	A/Hong Kong/5008/2013	Government Virus Unit	Centers for Disease Control and Prevention
EPI486634	PB1	United States	2013-Oct-09	EPI_ISL_150296	A/Louisiana/12/2013	Louisiana Department of Health and Hospitals	Centers for Disease Control and Prevention
EPI486642	PB1	United States	2013-Oct-23	EPI_ISL_150297	A/Louisiana/11/2013	Louisiana Department of Health and Hospitals	Centers for Disease Control and Prevention
EPI486650	PB1	United States	2013-Oct-21	EPI_ISL_150298	A/Louisiana/10/2013	Louisiana Department of Health and Hospitals	Centers for Disease Control and Prevention
EPI487730	PB1	United States	2013-Oct-29	EPI_ISL_150613	A/Utah/10/2013	Utah Department of Health	Centers for Disease Control and Prevention
EPI539676	PB1	Australia	2013-Sep-23	EPI_ISL_151586	A/SOUTH AUSTRALIA/77/2013	Institute of Medical and Veterinary Science (IMVS)	WHO Collaborating Centre for Reference and Research on Influenza	Deng,Y-M; Iannello,P; Spirason,N; Jelley,L; Lau,H; Komadina,N
EPI492803	PB1	United States	2013-Nov-11	EPI_ISL_151838	A/Louisiana/13/2013	Louisiana Department of Health and Hospitals	Centers for Disease Control and Prevention
EPI492811	PB1	United States	2013-Nov-04	EPI_ISL_151839	A/Mississippi/11/2013	Mississippi Public Health Laboratory	Centers for Disease Control and Prevention
EPI499443	PB1	Japan	2013-Nov-25	EPI_ISL_152931	A/SAPPORO/TH1/2013	Virus Research Center, Sendai Medical Center	National Institute of Infectious Diseases (NIID)	Takashita,Emi; Itoh,Reiko; Miura,Mai; Ejima,Miho; Tashiro,Masato; Odagiri,Takato
EPI498052	PB1	United States	2013-Oct-21	EPI_ISL_153071	A/Mississippi/10/2013	Mississippi Public Health Laboratory	Centers for Disease Control and Prevention
EPI498062	PB1	United States	2013-Sep-17	EPI_ISL_153074	A/New Hampshire/04/2013	New Hampshire Public Health Laboratories	Centers for Disease Control and Prevention
EPI498107	PB1	India	2013-Jan-27	EPI_ISL_153079	A/India/P131027/2013		Import from public-domain	Potdar,V.A.; Kadam,A.A.; Dakhave,M.R.; Chadha,M.S.
EPI498181	PB1	United States	2013-Nov-13	EPI_ISL_153089	A/Massachusetts/15/2013	Massachusetts Department of Public Health	Centers for Disease Control and Prevention
EPI498189	PB1	United States	2013-Nov-18	EPI_ISL_153090	A/Mississippi/29/2013	New York State Department of Health	Centers for Disease Control and Prevention
EPI498196	PB1	United States	2013-Dec-07	EPI_ISL_153091	A/Mississippi/28/2013	Mississippi Public Health Laboratory	Centers for Disease Control and Prevention
EPI507035	PB1	Japan	2013-Nov-11	EPI_ISL_153618	A/KANAGAWA/146/2013	Kanagawa Prefectural Institute of Public Health	National Institute of Infectious Diseases (NIID)	Takashita,Emi; Fujisaki,Seiichiro; Itoh,Reiko; Miura,Mai; Ejima,Miho; Tashiro,Masato; Odagiri,Takato
EPI507040	PB1	Japan	2013-Nov-19	EPI_ISL_153619	A/KANAGAWA/149/2013	Kanagawa Prefectural Institute of Public Health	National Institute of Infectious Diseases (NIID)	Takashita,Emi; Fujisaki,Seiichiro; Itoh,Reiko; Miura,Mai; Ejima,Miho; Tashiro,Masato; Odagiri,Takato
EPI500694	PB1	Portugal	2009-Jul-26	EPI_ISL_154094	A/Portugal/17/2009	Hospital de Curry Cabral	Instituto Nacional de Saude (INSA)	Correia, V.; Santos, L.A.; Giria, M.
EPI500725	PB1	Portugal	2009-Jul-03	EPI_ISL_154109	A/Portugal/52/2009	Hospital de Curry Cabral	Instituto Nacional de Saude (INSA)	Correia, V.; Santos, L.A.; Giria, M.
EPI500750	PB1	Portugal	2010-Jan-31	EPI_ISL_154121	A/Portugal/01/2010	Hospital de Curry Cabral	Instituto Nacional de Saude (INSA)	Correia, V.; Santos, L.A.; Giria, M.
EPI500753	PB1	Portugal	2010-Jan-21	EPI_ISL_154122	A/Portugal/02/2010	Hospital de Curry Cabral	Instituto Nacional de Saude (INSA)	Correia, V.; Santos, L.A.; Giria, M.
EPI500762	PB1	Portugal	2011-Feb-14	EPI_ISL_154126	A/Portugal/21/2011	Hospital de Curry Cabral	Instituto Nacional de Saude (INSA)	Correia, V.; Santos, L.A.; Giria, M.
EPI500767	PB1	Portugal	2011-Mar-02	EPI_ISL_154128	A/Portugal/28/2011	Hospital de Curry Cabral	Instituto Nacional de Saude (INSA)	Correia, V.; Santos, L.A.; Giria, M.
EPI507030	PB1	Japan	2013-Nov-14	EPI_ISL_154136	A/YAMAGATA/158/2013	Yamagata Prefectural Institute of Public Health	National Institute of Infectious Diseases (NIID)	Takashita,Emi; Fujisaki,Seiichiro; Itoh,Reiko; Miura,Mai; Ejima,Miho; Tashiro,Masato; Odagiri,Takato
EPI503395	PB1	United States	2014-Jan-03	EPI_ISL_154792	A/Florida/01/2014	Florida Department of Health-Jacksonville	Centers for Disease Control and Prevention
EPI503427	PB1	United States	2014-Jan-01	EPI_ISL_154802	A/Nevada/01/2014	Southern Nevada Public Health Lab	Centers for Disease Control and Prevention
EPI503843	PB1	United States	2013-Dec-19	EPI_ISL_154811	A/Nevada/24/2013	Southern Nevada Public Health Lab	Centers for Disease Control and Prevention
EPI503462	PB1	United States	2013-Oct-12	EPI_ISL_154812	A/Mississippi/09/2013	Mississippi Public Health Laboratory	Centers for Disease Control and Prevention
EPI543349	PB1	Sweden	2014-Jan-15	EPI_ISL_154974	A/Uppsala/1/2014		Public Health Agency of Sweden
EPI503821	PB1	United States	2013-Dec-20	EPI_ISL_155018	A/Louisiana/34/2013	Louisiana Department of Health and Hospitals	Centers for Disease Control and Prevention
EPI1848022	PB1	Vietnam	2020-Feb-19	EPI_ISL_1064150	A/Vietnam/Vnhcm-Vp49/2020	Pasteur Institute, Influenza Laboratory	Centers for Disease Control and Prevention
EPI1848030	PB1	Vietnam	2020-Jan-30	EPI_ISL_1064151	A/Vietnam/Vnhcm-Vp27/2020	Pasteur Institute, Influenza Laboratory	Centers for Disease Control and Prevention
EPI1849688	PB1	Madagascar	2020-Feb-04	EPI_ISL_1180145	A/Madagascar/560/2020	Institut Pasteur de Madagascar	Centers for Disease Control and Prevention
EPI1849696	PB1	Madagascar	2020-Jan-13	EPI_ISL_1180146	A/Madagascar/218/2020	Institut Pasteur de Madagascar	Centers for Disease Control and Prevention
EPI1849704	PB1	Madagascar	2020-Jan-13	EPI_ISL_1180147	A/Madagascar/227/2020	Institut Pasteur de Madagascar	Centers for Disease Control and Prevention
EPI1849712	PB1	Madagascar	2020-Feb-19	EPI_ISL_1180148	A/Madagascar/882/2020	Institut Pasteur de Madagascar	Centers for Disease Control and Prevention
EPI1850058	PB1	Russian Federation	2020-Feb-12	EPI_ISL_1190739	A/Human/Moscow/66/2020(H1N1)	NIC Russia, Ivanovsky Research Institute of Virology	N.F. Gamaleya Research Center for Epidemiology and Microbiology
EPI1850066	PB1	Russian Federation	2019-Dec-11	EPI_ISL_1190740	A/Human/Moscow/230/2019(H1N1)	NIC Russia, Ivanovsky Research Institute of Virology	N.F. Gamaleya Research Center for Epidemiology and Microbiology
EPI1850074	PB1	Russian Federation	2019-Dec-23	EPI_ISL_1190741	A/Human/Penza/249/2019(H1N1)	NIC Russia, Ivanovsky Research Institute of Virology	N.F. Gamaleya Research Center for Epidemiology and Microbiology
EPI1850082	PB1	Russian Federation	2019-Dec-23	EPI_ISL_1190742	A/Human/Penza/250/2019(H1N1)	NIC Russia, Ivanovsky Research Institute of Virology	N.F. Gamaleya Research Center for Epidemiology and Microbiology
EPI1850090	PB1	Russian Federation	2020-Mar-23	EPI_ISL_1190743	A/Human/Yaroslavl/135-L/2020(H1N1)	NIC Russia, Ivanovsky Research Institute of Virology	N.F. Gamaleya Research Center for Epidemiology and Microbiology
EPI1850098	PB1	Russian Federation	2020-Feb-28	EPI_ISL_1190744	A/Human/Moscow/136/2020(H1N1)	NIC Russia, Ivanovsky Research Institute of Virology	N.F. Gamaleya Research Center for Epidemiology and Microbiology
EPI1850114	PB1	Russian Federation	2020-Mar-10	EPI_ISL_1190746	A/Human/Cheboksary/113/2020(H1N1)	NIC Russia, Ivanovsky Research Institute of Virology	N.F. Gamaleya Research Center for Epidemiology and Microbiology
EPI1850122	PB1	Russian Federation	2020-Mar-10	EPI_ISL_1190747	A/Human/Cheboksary/114/2020(H1N1)	NIC Russia, Ivanovsky Research Institute of Virology	N.F. Gamaleya Research Center for Epidemiology and Microbiology
EPI1850976	PB1	Russian Federation	2016-Feb-09	EPI_ISL_1287738	A/IIV-Orenburg/30-B/2016	NIC Russia, Ivanovsky Research Institute of Virology	N.F. Gamaleya Research Center for Epidemiology and Microbiology	Krasnoslobodtsev,Kirill; Alkhovsky,Sergey; Kirillova,Elena; Burtseva,Elena
EPI1851574	PB1	Russian Federation	2016-Feb-16	EPI_ISL_1290937	A/IIV-Orenburg/29-L/2016	NIC Russia, Ivanovsky Research Institute of Virology	N.F. Gamaleya Research Center for Epidemiology and Microbiology	Krasnoslobodtsev,Kirill; Alkhovsky,Sergey; Kirillova,Elena; Burtseva,Elena
EPI1851837	PB1	Russian Federation	2016-Feb-09	EPI_ISL_1295618	A/IIV-Moscow/248-LR/15	NIC Russia, Ivanovsky Research Institute of Virology	N.F. Gamaleya Research Center for Epidemiology and Microbiology	Krasnoslobodtsev,Kirill; Alkhovsky,Sergey; Kirillova,Elena; Burtseva,Elena
EPI1851845	PB1	Russian Federation	2016-Feb-16	EPI_ISL_1295901	A/IIV-Moscow/52-L/2016	NIC Russia, Ivanovsky Research Institute of Virology	N.F. Gamaleya Research Center for Epidemiology and Microbiology	Krasnoslobodtsev,Kirill; Alkhovsky,Sergey; Kirillova,Elena; Burtseva,Elena
EPI1851853	PB1	Russian Federation	2016-Mar-21	EPI_ISL_1295929	A/IIV-Yaroslavl/101-T/2016	NIC Russia, Ivanovsky Research Institute of Virology	N.F. Gamaleya Research Center for Epidemiology and Microbiology	Krasnoslobodtsev,Kirill; Alkhovsky,Sergey; Kirillova,Elena; Burtseva,Elena
EPI1852860	PB1	Russian Federation	2016-Mar-21	EPI_ISL_1296408	A/IIV-Penza/110-L/2016	NIC Russia, Ivanovsky Research Institute of Virology	N.F. Gamaleya Research Center for Epidemiology and Microbiology	Krasnoslobodtsev,Kirill; Alkhovsky,Sergey; Kirillova,Elena; Burtseva,Elena
EPI1852394	PB1	Nigeria	2020-Dec-03	EPI_ISL_1296409	A/Nigeria/5072/2020	NCDC Public Health Reference Laboratory	Centers for Disease Control and Prevention
EPI1852402	PB1	Vietnam	2019-Sep-05	EPI_ISL_1296410	A/Vietnam/Vnhcm-Gs431/2019	Pasteur Institute, Influenza Laboratory	Centers for Disease Control and Prevention
EPI1852410	PB1	Nigeria	2020-Nov-30	EPI_ISL_1296411	A/Nigeria/5060/2020	NCDC Public Health Reference Laboratory	Centers for Disease Control and Prevention
EPI1852418	PB1	Nigeria	2020-Dec-01	EPI_ISL_1296412	A/Nigeria/5063/2020	NCDC Public Health Reference Laboratory	Centers for Disease Control and Prevention
EPI1852433	PB1	Nigeria	2020-Dec-01	EPI_ISL_1296414	A/Nigeria/5065/2020	NCDC Public Health Reference Laboratory	Centers for Disease Control and Prevention
EPI1852441	PB1	Vietnam	2019-Sep-18	EPI_ISL_1296415	A/Vietnam/Vnhcm-Vp160/2019	Pasteur Institute, Influenza Laboratory	Centers for Disease Control and Prevention
EPI1852449	PB1	Vietnam	2019-Sep-19	EPI_ISL_1296416	A/Vietnam/Vnhcm-Vp163/2019	Pasteur Institute, Influenza Laboratory	Centers for Disease Control and Prevention
EPI1852457	PB1	Vietnam	2019-Aug-06	EPI_ISL_1296417	A/Vietnam/Vnhcm-Gs371/2019	Pasteur Institute, Influenza Laboratory	Centers for Disease Control and Prevention
EPI1852465	PB1	Vietnam	2019-Sep-16	EPI_ISL_1296418	A/Vietnam/Vnhcm-Gs455/2019	Pasteur Institute, Influenza Laboratory	Centers for Disease Control and Prevention
EPI1852473	PB1	Nigeria	2020-Dec-02	EPI_ISL_1296419	A/Nigeria/5066/2020	NCDC Public Health Reference Laboratory	Centers for Disease Control and Prevention
EPI1852481	PB1	Vietnam	2019-Oct-15	EPI_ISL_1296420	A/Vietnam/Vnhcm-Vp197/2019	Pasteur Institute, Influenza Laboratory	Centers for Disease Control and Prevention
EPI1852505	PB1	Vietnam	2019-Jul-28	EPI_ISL_1296424	A/Vietnam/Vnhcm-Vp109/2019	Pasteur Institute, Influenza Laboratory	Centers for Disease Control and Prevention
EPI1852513	PB1	Vietnam	2019-Jun-18	EPI_ISL_1296425	A/Vietnam/Vnhcm-Vp61/2019	Pasteur Institute, Influenza Laboratory	Centers for Disease Control and Prevention
EPI1852521	PB1	Vietnam	2019-Jul-15	EPI_ISL_1296426	A/Vietnam/Vnhcm-Vp88/2019	Pasteur Institute, Influenza Laboratory	Centers for Disease Control and Prevention
EPI1852529	PB1	Thailand	2020-Jan-28	EPI_ISL_1296427	A/Bangkok/81/2020	WHO National Influenza Centre, National Institute of Medical Research (NIMR)	Centers for Disease Control and Prevention
EPI1852537	PB1	Thailand	2020-Jan-13	EPI_ISL_1296428	A/Nonthaburi/74/2020	WHO National Influenza Centre, National Institute of Medical Research (NIMR)	Centers for Disease Control and Prevention
EPI1852545	PB1	Thailand	2020-Feb-20	EPI_ISL_1296429	A/Bangkok/65/2020	WHO National Influenza Centre, National Institute of Medical Research (NIMR)	Centers for Disease Control and Prevention
EPI1852553	PB1	Thailand	2020-Jan-10	EPI_ISL_1296430	A/Nonthaburi/73/2020	WHO National Influenza Centre, National Institute of Medical Research (NIMR)	Centers for Disease Control and Prevention
EPI1852561	PB1	Thailand	2020-Mar-11	EPI_ISL_1296431	A/Ayutthaya/66/2020	WHO National Influenza Centre, National Institute of Medical Research (NIMR)	Centers for Disease Control and Prevention
EPI1852569	PB1	Thailand	2020-Jan-23	EPI_ISL_1296432	A/Bangkok/64/2020	WHO National Influenza Centre, National Institute of Medical Research (NIMR)	Centers for Disease Control and Prevention
EPI1852577	PB1	Thailand	2020-Jan-20	EPI_ISL_1296433	A/Nonthaburi/76/2020	WHO National Influenza Centre, National Institute of Medical Research (NIMR)	Centers for Disease Control and Prevention
EPI1852585	PB1	Thailand	2020-Feb-28	EPI_ISL_1296434	A/Suratthani/69/2020	WHO National Influenza Centre, National Institute of Medical Research (NIMR)	Centers for Disease Control and Prevention
EPI1852593	PB1	Thailand	2020-Jan-20	EPI_ISL_1296435	A/Nonthaburi/77/2020	WHO National Influenza Centre, National Institute of Medical Research (NIMR)	Centers for Disease Control and Prevention
EPI1852601	PB1	Thailand	2020-Jan-21	EPI_ISL_1296436	A/Nonthaburi/79/2020	Royal Centre for Disease Control	Centers for Disease Control and Prevention
EPI1852609	PB1	Thailand	2020-Mar-02	EPI_ISL_1296437	A/Chiang Rai/68/2020	WHO National Influenza Centre, National Institute of Medical Research (NIMR)	Centers for Disease Control and Prevention
EPI1852617	PB1	Thailand	2020-Feb-03	EPI_ISL_1296438	A/Bangkok/71/2020	WHO National Influenza Centre, National Institute of Medical Research (NIMR)	Centers for Disease Control and Prevention
EPI1852625	PB1	Thailand	2020-Jan-17	EPI_ISL_1296439	A/Nonthaburi/80/2020	WHO National Influenza Centre, National Institute of Medical Research (NIMR)	Centers for Disease Control and Prevention
EPI1852916	PB1	Russian Federation	2016-Mar-28	EPI_ISL_1303428	A/IIV-Moscow/242/2015	NIC Russia, Ivanovsky Research Institute of Virology	N.F. Gamaleya Research Center for Epidemiology and Microbiology	Krasnoslobodtsev,Kirill; Alkhovsky,Sergey; Kirillova,Elena; Burtseva,Elena
EPI1852924	PB1	Russian Federation	2016-Jan-25	EPI_ISL_1303429	A/IIV-Moscow/244/2015	NIC Russia, Ivanovsky Research Institute of Virology	N.F. Gamaleya Research Center for Epidemiology and Microbiology	Krasnoslobodtsev,Kirill; Alkhovsky,Sergey; Kirillova,Elena; Burtseva,Elena
EPI1852932	PB1	Russian Federation	2016-Feb-08	EPI_ISL_1303430	A/IIV-Moscow/23/2016	NIC Russia, Ivanovsky Research Institute of Virology	N.F. Gamaleya Research Center for Epidemiology and Microbiology	Krasnoslobodtsev,Kirill; Alkhovsky,Sergey; Kirillova,Elena; Burtseva,Elena
EPI1853062	PB1	Belgium	2020-Jan-06	EPI_ISL_1307702	A/Belgium/G0027/2020	Sciensano (Scientific Institute of Public Health)	SCIENSANO
EPI1853076	PB1	Belgium	2020-Jan-09	EPI_ISL_1307706	A/Belgium/G0038/2020	SCIENSANO	SCIENSANO
EPI1853083	PB1	Belgium	2020-Jan-08	EPI_ISL_1307708	A/Belgium/IG0042/2020	SCIENSANO	SCIENSANO
EPI1853133	PB1	Brazil	2021-Feb-16	EPI_ISL_1308012	A/Parana/10835/2021	Laboratório Central do Estado do Paraná - LACEN/PR	Instituto Oswaldo Cruz FIOCRUZ - Laboratory of Respiratory Viruses and Measles (LVRS)	Resende,P.; Appolinario,L; Mendonca,A; Rediger,I.; Debur,M.; Motta,F.; Siqueira,M.
EPI1853158	PB1	Belgium	2020-Jan-13	EPI_ISL_1310796	A/Belgium/G0047/2020	SCIENSANO	SCIENSANO
EPI1853171	PB1	Belgium	2020-Jan-13	EPI_ISL_1310802	A/Belgium/G0054/2020	SCIENSANO	SCIENSANO
EPI1853175	PB1	Belgium	2020-Jan-14	EPI_ISL_1310806	A/Belgium/G0059/2020	SCIENSANO	SCIENSANO
EPI1853183	PB1	Belgium	2020-Jan-20	EPI_ISL_1310812	A/Belgium/G0075/2020	SCIENSANO	SCIENSANO
EPI1853190	PB1	Russian Federation	2010-Jan-28	EPI_ISL_1347007	A/IIV-V.Novgorod/185/2009	NIC Russia, Ivanovsky Research Institute of Virology	D.I. Ivanovsky Research Institute of virology MoPH of RF,Moscow	Krasnoslobodtsev,Kirill; Alkhovsky,Sergey; Kirillova,Elena; Burtseva,Elena
EPI1853216	PB1	Russian Federation	2010-Mar-26	EPI_ISL_1347689	A/IIV-Orenburg/12/2010	NIC Russia, Ivanovsky Research Institute of Virology	D.I. Ivanovsky Research Institute of virology MoPH of RF,Moscow	Krasnoslobodtsev,Kirill; Alkhovsky,Sergey; Kirillova,Elena; Burtseva,Elena
EPI1853224	PB1	Russian Federation	2011-Aug-02	EPI_ISL_1347733	A/IIV-Vladimir/35/2011	NIC Russia, Ivanovsky Research Institute of Virology	D.I. Ivanovsky Research Institute of virology MoPH of RF,Moscow	Krasnoslobodtsev,Kirill; Alkhovsky,Sergey; Kirillova,Elena; Burtseva,Elena
EPI1853240	PB1	Russian Federation	2011-Feb-22	EPI_ISL_1347833	A/IIV-Vladimir/67/2011	NIC Russia, Ivanovsky Research Institute of Virology	D.I. Ivanovsky Research Institute of virology MoPH of RF,Moscow	Krasnoslobodtsev,Kirill; Alkhovsky,Sergey; Kirillova,Elena; Burtseva,Elena
EPI1853248	PB1	Russian Federation	2011-Feb-22	EPI_ISL_1347834	A/IIV-Vladimir/69/2011	NIC Russia, Ivanovsky Research Institute of Virology	D.I. Ivanovsky Research Institute of virology MoPH of RF,Moscow	Krasnoslobodtsev,Kirill; Alkhovsky,Sergey; Kirillova,Elena; Burtseva,Elena
EPI1853256	PB1	Russian Federation	2011-Apr-04	EPI_ISL_1347992	A/IIV-Vel.Novgorod/95/2011	NIC Russia, Ivanovsky Research Institute of Virology	D.I. Ivanovsky Research Institute of virology MoPH of RF,Moscow	Krasnoslobodtsev,Kirill; Alkhovsky,Sergey; Kirillova,Elena; Burtseva,Elena
EPI1853264	PB1	Russian Federation	2016-Mar-28	EPI_ISL_1352707	A/IIV-Moscow/113-L/2016	NIC Russia, Ivanovsky Research Institute of Virology	N.F. Gamaleya Research Center for Epidemiology and Microbiology	Krasnoslobodtsev,Kirill; Alkhovsky,Sergey; Kirillova,Elena; Burtseva,Elena
EPI1853273	PB1	Russian Federation	2012-Feb-21	EPI_ISL_1354478	A/IIV-Tomsk/19/2012	NIC Russia, Ivanovsky Research Institute of Virology	D.I. Ivanovsky Research Institute of virology MoPH of RF,Moscow	Krasnoslobodtsev,Kirill; Alkhovsky,Sergey; Kirillova,Elena; Burtseva,Elena
EPI1853283	PB1	Russian Federation	2012-Dec-28	EPI_ISL_1360030	A/IIV-Orenburg/83/2012	NIC Russia, Ivanovsky Research Institute of Virology	D.I. Ivanovsky Research Institute of virology MoPH of RF,Moscow	Krasnoslobodtsev,Kirill; Alkhovsky,Sergey; Kirillova,Elena; Burtseva,Elena
EPI1853292	PB1	Russian Federation	2013-Mar-07	EPI_ISL_1360108	A/IIV-Yaroslavl/96/2013	NIC Russia, Ivanovsky Research Institute of Virology	D.I. Ivanovsky Research Institute of virology MoPH of RF,Moscow	Krasnoslobodtsev,Kirill; Alkhovsky,Sergey; Kirillova,Elena; Burtseva,Elena
EPI1853300	PB1	Russian Federation	2013-Mar-18	EPI_ISL_1360109	A/IIV-Chabarovsk/98/2013	NIC Russia, Ivanovsky Research Institute of Virology	D.I. Ivanovsky Research Institute of virology MoPH of RF,Moscow	Krasnoslobodtsev,Kirill; Alkhovsky,Sergey; Kirillova,Elena; Burtseva,Elena
EPI1853308	PB1	Russian Federation	2013-Apr-03	EPI_ISL_1360112	A/IIV-Yekaterinburg/107/2013	NIC Russia, Ivanovsky Research Institute of Virology	D.I. Ivanovsky Research Institute of virology MoPH of RF,Moscow	Krasnoslobodtsev,Kirill; Alkhovsky,Sergey; Kirillova,Elena; Burtseva,Elena
EPI1853316	PB1	Russian Federation	2013-Apr-04	EPI_ISL_1361593	A/IIV-Moscow/115/2013	NIC Russia, Ivanovsky Research Institute of Virology	D.I. Ivanovsky Research Institute of virology MoPH of RF,Moscow	Krasnoslobodtsev,Kirill; Alkhovsky,Sergey; Kirillova,Elena; Burtseva,Elena
EPI1853666	PB1	Niger	2021-Jan-13	EPI_ISL_1368219	A/Niger/8731/2021	Centre de Recherche Medicale et Sanitaire (CERMES)	Centers for Disease Control and Prevention
EPI1853674	PB1	Niger	2020-Oct-22	EPI_ISL_1368237	A/Niger/8318/2020	Centre de Recherche Medicale et Sanitaire (CERMES)	Centers for Disease Control and Prevention
EPI1853682	PB1	Niger	2020-Mar-06	EPI_ISL_1368256	A/Niger/7879/2020	Centre de Recherche Medicale et Sanitaire (CERMES)	Centers for Disease Control and Prevention
EPI1853690	PB1	Niger	2020-Dec-31	EPI_ISL_1368276	A/Niger/8673/2020	Centre de Recherche Medicale et Sanitaire (CERMES)	Centers for Disease Control and Prevention
EPI1853698	PB1	Niger	2020-Oct-22	EPI_ISL_1368299	A/Niger/8315/2020	Centre de Recherche Medicale et Sanitaire (CERMES)	Centers for Disease Control and Prevention
EPI1853706	PB1	Niger	2021-Jan-07	EPI_ISL_1368318	A/Niger/8699/2021	Centre de Recherche Medicale et Sanitaire (CERMES)	Centers for Disease Control and Prevention
EPI1853714	PB1	Niger	2020-Dec-30	EPI_ISL_1368336	A/Niger/8661/2020	Centre de Recherche Medicale et Sanitaire (CERMES)	Centers for Disease Control and Prevention
EPI1853729	PB1	Niger	2020-Oct-22	EPI_ISL_1368369	A/Niger/8309/2020	Centre de Recherche Medicale et Sanitaire (CERMES)	Centers for Disease Control and Prevention
EPI1853737	PB1	Niger	2020-Oct-23	EPI_ISL_1368386	A/Niger/8327/2020	Centre de Recherche Medicale et Sanitaire (CERMES)	Centers for Disease Control and Prevention
EPI1853745	PB1	Niger	2020-Oct-22	EPI_ISL_1368406	A/Niger/8306/2020	Centre de Recherche Medicale et Sanitaire (CERMES)	Centers for Disease Control and Prevention
EPI1853753	PB1	Niger	2020-Mar-09	EPI_ISL_1368423	A/Niger/7880/2020	Centre de Recherche Medicale et Sanitaire (CERMES)	Centers for Disease Control and Prevention
EPI1853761	PB1	Niger	2020-Oct-06	EPI_ISL_1368441	A/Niger/8247/2020	Centre de Recherche Medicale et Sanitaire (CERMES)	Centers for Disease Control and Prevention
EPI1853769	PB1	Niger	2020-Sep-16	EPI_ISL_1368458	A/Niger/8175/2020	Centre de Recherche Medicale et Sanitaire (CERMES)	Centers for Disease Control and Prevention
EPI1853777	PB1	Niger	2021-Jan-05	EPI_ISL_1368476	A/Niger/8677/2021	Centre de Recherche Medicale et Sanitaire (CERMES)	Centers for Disease Control and Prevention
EPI1856089	PB1	United States	2021-Feb-24	EPI_ISL_1459510	A/Iowa/01/2021	Iowa State Hygienic Laboratory	Centers for Disease Control and Prevention
EPI1986644	PB1	Netherlands	2022-Jan-15	EPI_ISL_10073464	A/Netherlands/10016/2022	Gelre ziekenhuizen	National Institute for Public Health and the Environment (RIVM)	A,Meijer; L,Wijsman; S, vd Brink
EPI1986660	PB1	Netherlands	2022-Jan-31	EPI_ISL_10073491	A/Netherlands/10048/2022	Gelre ziekenhuizen	National Institute for Public Health and the Environment (RIVM)	A,Meijer; L,Wijsman; S, vd Brink
EPI1986668	PB1	Netherlands	2022-Feb-01	EPI_ISL_10073502	A/Netherlands/10049/2022	Gelre ziekenhuizen	National Institute for Public Health and the Environment (RIVM)	A,Meijer; L,Wijsman; S, vd Brink
EPI1986676	PB1	Netherlands	2022-Feb-01	EPI_ISL_10073514	A/Netherlands/10050/2022	Gelre ziekenhuizen	National Institute for Public Health and the Environment (RIVM)	A,Meijer; L,Wijsman; S, vd Brink
EPI1986684	PB1	Netherlands	2022-Feb-05	EPI_ISL_10073524	A/Netherlands/10051/2022	Gelre ziekenhuizen	National Institute for Public Health and the Environment (RIVM)	A,Meijer; L,Wijsman; S, vd Brink
EPI1986724	PB1	Netherlands	2022-Feb-06	EPI_ISL_10073553	A/Netherlands/10056/2022	Noordwest Ziekenhuisgroep	National Institute for Public Health and the Environment (RIVM)	A,Meijer; L,Wijsman; S, vd Brink
EPI1986764	PB1	Netherlands	2022-Feb-07	EPI_ISL_10073645	A/Netherlands/10061/2022	Haga Ziekenhuis	National Institute for Public Health and the Environment (RIVM)	A,Meijer; L,Wijsman; S, vd Brink
EPI1986964	PB1	Spain	2022-Feb-01	EPI_ISL_10120610	A/Catalonia/NSVH199820550/2022	Hospital Universitari Vall d'Hebron	Hospital Universitari Vall d'Hebron
EPI2002101	PB1	Spain	2022-Feb-05	EPI_ISL_10347098	A/Baleares/837/2022	Servicio de Microbiología Hospital Universitario Son Espases	Instituto de Salud Carlos III	Pozo,F; Iglesias-Caballero, M.; Gonz?lez-Esguevillas,M.; Molinero,M.; Camarero,S.; Mart?n,V.; Reyes,N.; Sandon?s,V.; V?zquez-Mor?n,S.; Casas,I.
EPI1993850	PB1	Spain	2021-Dec-15	EPI_ISL_10347101	A/Murcia/10396/2021	Servicio de Microbiología Hospital Virgen de la Arrixaca	Instituto de Salud Carlos III	Pozo,F; Iglesias-Caballero, M.; Gonz?lez-Esguevillas,M.; Molinero,M.; Camarero,S.; Mart?n,V.; Reyes,N.; Sandon?s,V.; V?zquez-Mor?n,S.; Casas,I.
EPI1987856	PB1	Netherlands	2022-Feb-13	EPI_ISL_10434302	A/Netherlands/10066/2022	Gelre ziekenhuizen	National Institute for Public Health and the Environment (RIVM)	A,Meijer; L,Wijsman; S, vd Brink
EPI1987864	PB1	Netherlands	2022-Feb-08	EPI_ISL_10434303	A/Netherlands/10068/2022	Royal GD	National Institute for Public Health and the Environment (RIVM)	A,Meijer; L,Wijsman; S, vd Brink
EPI1990292	PB1	Netherlands	2022-Feb-17	EPI_ISL_10678427	A/Netherlands/10088/2022	Gelre ziekenhuizen	National Institute for Public Health and the Environment (RIVM)	A,Meijer; L,Wijsman; S, vd Brink
EPI1990305	PB1	Netherlands	2022-Feb-20	EPI_ISL_10678429	A/Netherlands/10090/2022	Gelre ziekenhuizen	National Institute for Public Health and the Environment (RIVM)	A,Meijer; L,Wijsman; S, vd Brink
EPI1990361	PB1	Netherlands	2022-Feb-21	EPI_ISL_10678477	A/Netherlands/10101/2022	Haga Ziekenhuis	National Institute for Public Health and the Environment (RIVM)	A,Meijer; L,Wijsman; S, vd Brink
EPI1990374	PB1	Netherlands	2022-Feb-23	EPI_ISL_10678505	A/Netherlands/10103/2022	Eurofins Medische Microbiologie BV	National Institute for Public Health and the Environment (RIVM)	A,Meijer; L,Wijsman; S, vd Brink
EPI1990945	PB1	Niger	2021-Dec-21	EPI_ISL_10824640	A/Niger/10236/2021	Centre de Recherche Medicale et Sanitaire (CERMES)	Centers for Disease Control and Prevention
EPI1990953	PB1	Niger	2021-Dec-10	EPI_ISL_10824641	A/Niger/10186/2021	Centre de Recherche Medicale et Sanitaire (CERMES)	Centers for Disease Control and Prevention
EPI1990961	PB1	Niger	2021-Nov-23	EPI_ISL_10824642	A/Niger/10090/2021	Centre de Recherche Medicale et Sanitaire (CERMES)	Centers for Disease Control and Prevention
EPI1990977	PB1	Niger	2021-Oct-28	EPI_ISL_10824644	A/Niger/9995/2021	Centre de Recherche Medicale et Sanitaire (CERMES)	Centers for Disease Control and Prevention
EPI1990985	PB1	Niger	2021-Nov-11	EPI_ISL_10824645	A/Niger/10048/2021	Centre de Recherche Medicale et Sanitaire (CERMES)	Centers for Disease Control and Prevention
EPI1990993	PB1	Niger	2021-Oct-21	EPI_ISL_10824646	A/Niger/9983/2021	Centre de Recherche Medicale et Sanitaire (CERMES)	Centers for Disease Control and Prevention
EPI1991008	PB1	Niger	2021-Nov-30	EPI_ISL_10824648	A/Niger/10126/2021	Centre de Recherche Medicale et Sanitaire (CERMES)	Centers for Disease Control and Prevention
EPI1991022	PB1	Niger	2021-Nov-18	EPI_ISL_10824650	A/Niger/10073/2021	Centre de Recherche Medicale et Sanitaire (CERMES)	Centers for Disease Control and Prevention
EPI1991030	PB1	Niger	2021-Dec-16	EPI_ISL_10824651	A/Niger/10217/2021	Centre de Recherche Medicale et Sanitaire (CERMES)	Centers for Disease Control and Prevention
EPI1991038	PB1	Niger	2021-Dec-02	EPI_ISL_10824659	A/Niger/10148/2021	Centre de Recherche Medicale et Sanitaire (CERMES)	Centers for Disease Control and Prevention
EPI1991045	PB1	India	2021-Oct-06	EPI_ISL_10824669	A/India/PUN-QC_21_40/2021	National Institute of Virology	Centers for Disease Control and Prevention
EPI1991053	PB1	India	2021-Oct-07	EPI_ISL_10824679	A/India/Pun-NIV364610/2021	National Institute of Virology	Centers for Disease Control and Prevention
EPI1991061	PB1	India	2021-Aug-16	EPI_ISL_10824690	A/India/Aurangabad-QC_21_52/2021	National Institute of Virology	Centers for Disease Control and Prevention
EPI1994565	PB1	Netherlands	2022-Mar-04	EPI_ISL_10945216	A/Netherlands/10160/2022	National Institute for Public Health and the Environment (RIVM)	National Institute for Public Health and the Environment (RIVM)	A,Meijer; L,Wijsman; S, vd Brink
EPI1994592	PB1	Netherlands	2022-Feb-20	EPI_ISL_10945235	A/Netherlands/10128/2022	Gelre ziekenhuizen	National Institute for Public Health and the Environment (RIVM)	A,Meijer; L,Wijsman; S, vd Brink
EPI1994601	PB1	Netherlands	2022-Feb-22	EPI_ISL_10945246	A/Netherlands/10129/2022	Gelre ziekenhuizen	National Institute for Public Health and the Environment (RIVM)	A,Meijer; L,Wijsman; S, vd Brink
EPI1994609	PB1	Netherlands	2022-Feb-22	EPI_ISL_10945257	A/Netherlands/10130/2022	Gelre ziekenhuizen	National Institute for Public Health and the Environment (RIVM)	A,Meijer; L,Wijsman; S, vd Brink
EPI1994624	PB1	Netherlands	2022-Feb-25	EPI_ISL_10945275	A/Netherlands/10132/2022	Gelre ziekenhuizen	National Institute for Public Health and the Environment (RIVM)	A,Meijer; L,Wijsman; S, vd Brink
EPI1994632	PB1	Netherlands	2022-Feb-26	EPI_ISL_10945285	A/Netherlands/10133/2022	Gelre ziekenhuizen	National Institute for Public Health and the Environment (RIVM)	A,Meijer; L,Wijsman; S, vd Brink
EPI1994725	PB1	Netherlands	2022-Feb-15	EPI_ISL_10945386	A/Netherlands/10146/2022	OLVG Lab BV	National Institute for Public Health and the Environment (RIVM)	A,Meijer; L,Wijsman; S, vd Brink
EPI1994733	PB1	Netherlands	2022-Feb-26	EPI_ISL_10945395	A/Netherlands/10147/2022	OLVG Lab BV	National Institute for Public Health and the Environment (RIVM)	A,Meijer; L,Wijsman; S, vd Brink
EPI1994741	PB1	Netherlands	2022-Feb-15	EPI_ISL_10945396	A/Netherlands/10148/2022	OLVG Lab BV	National Institute for Public Health and the Environment (RIVM)	A,Meijer; L,Wijsman; S, vd Brink
EPI1994770	PB1	Netherlands	2022-Feb-28	EPI_ISL_10945407	A/Netherlands/10152/2022	Academic Medical Center, University of Amsterdam	National Institute for Public Health and the Environment (RIVM)	A,Meijer; L,Wijsman; S, vd Brink
EPI1994794	PB1	Netherlands	2022-Mar-01	EPI_ISL_10945419	A/Netherlands/10108/2022	Eurofins Medische Microbiologie BV	National Institute for Public Health and the Environment (RIVM)	A,Meijer; L,Wijsman; S, vd Brink
EPI1994832	PB1	Netherlands	2022-Feb-24	EPI_ISL_10945435	A/Netherlands/10114/2022	Haga Ziekenhuis	National Institute for Public Health and the Environment (RIVM)	A,Meijer; L,Wijsman; S, vd Brink
EPI1994840	PB1	Netherlands	2022-Feb-25	EPI_ISL_10945436	A/Netherlands/10115/2022	Haga Ziekenhuis	National Institute for Public Health and the Environment (RIVM)	A,Meijer; L,Wijsman; S, vd Brink
EPI1994848	PB1	Netherlands	2022-Feb-28	EPI_ISL_10945437	A/Netherlands/10116/2022	Haga Ziekenhuis	National Institute for Public Health and the Environment (RIVM)	A,Meijer; L,Wijsman; S, vd Brink
EPI1994856	PB1	Netherlands	2022-Feb-28	EPI_ISL_10945438	A/Netherlands/10117/2022	Haga Ziekenhuis	National Institute for Public Health and the Environment (RIVM)	A,Meijer; L,Wijsman; S, vd Brink
EPI1996147	PB1	Netherlands	2022-Mar-04	EPI_ISL_11166076	A/Netherlands/10166/2022	National Institute for Public Health and the Environment (RIVM)	National Institute for Public Health and the Environment (RIVM)	A,Meijer; L,Wijsman; S, vd Brink
EPI1996304	PB1	Netherlands	2022-Mar-03	EPI_ISL_11166096	A/Netherlands/10192/2022	Eurofins Medische Microbiologie BV	National Institute for Public Health and the Environment (RIVM)	A,Meijer; L,Wijsman; S, vd Brink
EPI1996390	PB1	Netherlands	2022-Mar-04	EPI_ISL_11166177	A/Netherlands/10227/2022	Groene Hart Ziekenhuis	National Institute for Public Health and the Environment (RIVM)	A,Meijer; L,Wijsman; S, vd Brink
EPI1996405	PB1	Netherlands	2022-Mar-01	EPI_ISL_11166194	A/Netherlands/10235/2022	Gelre ziekenhuizen	National Institute for Public Health and the Environment (RIVM)	A,Meijer; L,Wijsman; S, vd Brink
EPI1996413	PB1	Netherlands	2022-Mar-02	EPI_ISL_11166195	A/Netherlands/10236/2022	Gelre ziekenhuizen	National Institute for Public Health and the Environment (RIVM)	A,Meijer; L,Wijsman; S, vd Brink
EPI1996468	PB1	Netherlands	2022-Mar-05	EPI_ISL_11166203	A/Netherlands/10251/2022	Academic Medical Center, University of Amsterdam	National Institute for Public Health and the Environment (RIVM)	A,Meijer; L,Wijsman; S, vd Brink
EPI1996508	PB1	Netherlands	2022-Mar-07	EPI_ISL_11166208	A/Netherlands/10257/2022	Eurofins Medische Microbiologie BV	National Institute for Public Health and the Environment (RIVM)	A,Meijer; L,Wijsman; S, vd Brink
EPI1998651	PB1	Netherlands	2022-Mar-07	EPI_ISL_11309875	A/Netherlands/10333/2022	Gelre ziekenhuizen	National Institute for Public Health and the Environment (RIVM)	A,Meijer; L,Wijsman; S, vd Brink
EPI1998659	PB1	Netherlands	2022-Mar-12	EPI_ISL_11309876	A/Netherlands/10335/2022	Gelre ziekenhuizen	National Institute for Public Health and the Environment (RIVM)	A,Meijer; L,Wijsman; S, vd Brink
EPI1998667	PB1	Netherlands	2022-Mar-14	EPI_ISL_11309877	A/Netherlands/10337/2022	Gelre ziekenhuizen	National Institute for Public Health and the Environment (RIVM)	A,Meijer; L,Wijsman; S, vd Brink
EPI1998675	PB1	Netherlands	2022-Mar-10	EPI_ISL_11309878	A/Netherlands/10402/2022	ISALA Ziekenhuizen	National Institute for Public Health and the Environment (RIVM)	A,Meijer; L,Wijsman; S, vd Brink
EPI1999091	PB1	France	2021-Nov-30	EPI_ISL_11323845	A/ROUEN/46942/2021	Institut Pasteur	Institut Pasteur
EPI1999107	PB1	France	2021-Dec-14	EPI_ISL_11323847	A/Alsace/48918/2021	Institut Pasteur	Institut Pasteur
EPI1999115	PB1	France	2021-Dec-16	EPI_ISL_11323848	A/Picardie/50100/2021	Institut Pasteur	Institut Pasteur
EPI1999123	PB1	France	2021-Dec-14	EPI_ISL_11323849	A/Nord_Pas_de_Calais/50101/2021	Institut Pasteur	Institut Pasteur
EPI1999147	PB1	France	2021-Dec-10	EPI_ISL_11323852	A/PARIS/50426/2021	Institut Pasteur	Institut Pasteur
EPI1999171	PB1	France	2022-Jan-17	EPI_ISL_11323855	A/Ile_de_France/03787/2022	Institut Pasteur	Institut Pasteur
EPI1999195	PB1	France	2022-Jan-16	EPI_ISL_11323858	A/ARGENTEUIL/05295/2022	Institut Pasteur	Institut Pasteur
EPI1999225	PB1	France	2021-Dec-27	EPI_ISL_11324735	A/Ile_de_France/52132/2021	Institut Pasteur	Institut Pasteur
EPI1999233	PB1	France	2022-Jan-03	EPI_ISL_11324736	A/Ile_de_France/54452R/2022	Institut Pasteur	Institut Pasteur
EPI1999241	PB1	France	2021-Dec-20	EPI_ISL_11324771	A/Centre/50421/2021	Institut Pasteur	Institut Pasteur
EPI1999257	PB1	France	2022-Jan-07	EPI_ISL_11324773	A/Centre/01915/2022	Institut Pasteur	Institut Pasteur
EPI1999265	PB1	France	2022-Jan-17	EPI_ISL_11324774	A/Ile_de_France/04467/2022	Institut Pasteur	Institut Pasteur
EPI2002375	PB1	Netherlands	2022-Mar-03	EPI_ISL_11449459	A/Netherlands/10228/2022	Groene Hart Ziekenhuis	National Institute for Public Health and the Environment (RIVM)	A,Meijer; L,Wijsman; S, vd Brink
EPI2002383	PB1	Netherlands	2022-Feb-28	EPI_ISL_11449460	A/Netherlands/10231/2022	IJsselland Ziekenhuis	National Institute for Public Health and the Environment (RIVM)	A,Meijer; L,Wijsman; S, vd Brink
EPI2002416	PB1	Netherlands	2022-Mar-04	EPI_ISL_11449465	A/Netherlands/10246/2022	Noordwest Ziekenhuisgroep	National Institute for Public Health and the Environment (RIVM)	A,Meijer; L,Wijsman; S, vd Brink
EPI2002440	PB1	Netherlands	2022-Mar-08	EPI_ISL_11449468	A/Netherlands/10279/2022	Academic Medical Center, University of Amsterdam	National Institute for Public Health and the Environment (RIVM)	A,Meijer; L,Wijsman; S, vd Brink
EPI2002472	PB1	Netherlands	2022-Mar-06	EPI_ISL_11449472	A/Netherlands/10293/2022	Haga Ziekenhuis	National Institute for Public Health and the Environment (RIVM)	A,Meijer; L,Wijsman; S, vd Brink
EPI2002511	PB1	Netherlands	2022-Mar-11	EPI_ISL_11449477	A/Netherlands/10435/2022	PAMM	National Institute for Public Health and the Environment (RIVM)	A,Meijer; L,Wijsman; S, vd Brink
EPI2002915	PB1	Zambia	2021-Oct-21	EPI_ISL_11495593	A/Zambia/0393/2021	University Teaching Hospital, MoH Zambia	Centers for Disease Control and Prevention
EPI2002923	PB1	Zambia	2021-Nov-26	EPI_ISL_11495596	A/Zambia/0344/2021	University Teaching Hospital, MoH Zambia	Centers for Disease Control and Prevention
EPI2002936	PB1	Zambia	2021-Nov-08	EPI_ISL_11495601	A/Zambia/0397/2021	University Teaching Hospital, MoH Zambia	Centers for Disease Control and Prevention
EPI2002944	PB1	Zambia	2021-Nov-21	EPI_ISL_11495604	A/Zambia/0328/2021	University Teaching Hospital, MoH Zambia	Centers for Disease Control and Prevention
EPI2002952	PB1	Zambia	2021-Oct-21	EPI_ISL_11495607	A/Zambia/0390/2021	University Teaching Hospital, MoH Zambia	Centers for Disease Control and Prevention
EPI2002968	PB1	Zambia	2021-Dec-03	EPI_ISL_11495613	A/Zambia/0358/2021	University Teaching Hospital, MoH Zambia	Centers for Disease Control and Prevention
EPI2002997	PB1	Zambia	2021-Sep-27	EPI_ISL_11495634	A/Zambia/0354/2021	University Teaching Hospital, MoH Zambia	Centers for Disease Control and Prevention
EPI2003005	PB1	Zambia	2021-Nov-18	EPI_ISL_11495636	A/Zambia/0129/2021	University Teaching Hospital, MoH Zambia	Centers for Disease Control and Prevention
EPI2003018	PB1	Zambia	2021-Nov-30	EPI_ISL_11495641	A/Zambia/0142/2021	University Teaching Hospital, MoH Zambia	Centers for Disease Control and Prevention
EPI2003026	PB1	Zambia	2021-Nov-19	EPI_ISL_11495644	A/Zambia/900120/2021	University Teaching Hospital, MoH Zambia	Centers for Disease Control and Prevention
EPI2003034	PB1	Zambia	2021-Oct-09	EPI_ISL_11495646	A/Zambia/0678/2021	University Teaching Hospital, MoH Zambia	Centers for Disease Control and Prevention
EPI2003047	PB1	Togo	2021-Nov-01	EPI_ISL_11495651	A/Togo/1410/2021	Institute National D'Hygiene	Centers for Disease Control and Prevention
EPI2003055	PB1	Togo	2021-Nov-05	EPI_ISL_11495654	A/Togo/1451/2021	Institute National D'Hygiene	Centers for Disease Control and Prevention
EPI2003068	PB1	Togo	2021-Oct-23	EPI_ISL_11495659	A/Togo/1288/2021	Institute National D'Hygiene	Centers for Disease Control and Prevention
EPI2003082	PB1	Togo	2021-Nov-10	EPI_ISL_11495664	A/Togo/1486/2021	Institute National D'Hygiene	Centers for Disease Control and Prevention
EPI2003090	PB1	Togo	2021-Oct-20	EPI_ISL_11495667	A/Togo/1134/2021	Institute National D'Hygiene	Centers for Disease Control and Prevention
EPI2003098	PB1	Togo	2021-Oct-30	EPI_ISL_11495669	A/Togo/1363/2021	Institute National D'Hygiene	Centers for Disease Control and Prevention
EPI2003110	PB1	Togo	2021-Oct-22	EPI_ISL_11495674	A/Togo/1274/2021	Institute National D'Hygiene	Centers for Disease Control and Prevention
EPI2003126	PB1	Togo	2021-Nov-03	EPI_ISL_11495679	A/Togo/1439/2021	Institute National D'Hygiene	Centers for Disease Control and Prevention
EPI2003134	PB1	Togo	2021-Dec-21	EPI_ISL_11495682	A/Togo/1885/2021	Institute National D'Hygiene	Centers for Disease Control and Prevention
EPI2003142	PB1	Togo	2021-Nov-08	EPI_ISL_11495685	A/Togo/1454/2021	Institute National D'Hygiene	Centers for Disease Control and Prevention
EPI2003150	PB1	Togo	2021-Nov-17	EPI_ISL_11495687	A/Togo/1521/2021	Institute National D'Hygiene	Centers for Disease Control and Prevention
EPI2008964	PB1	Spain	2022-Feb-24	EPI_ISL_11635009	A/Catalonia/NSVH101761579/2022	Hospital Universitari Vall d'Hebron	Hospital Universitari Vall d'Hebron	Anton, A.; Martin, MC.; Andres, C.; Codina, MG.; Pumarola, T.
EPI2009136	PB1	Netherlands	2022-Mar-18	EPI_ISL_11668866	A/Netherlands/10532/2022	Gelre ziekenhuizen	National Institute for Public Health and the Environment (RIVM)	A,Meijer; L,Wijsman; S, vd Brink
EPI2009272	PB1	Netherlands	2022-Mar-20	EPI_ISL_11669098	A/Netherlands/10578/2022	ISALA Ziekenhuizen	National Institute for Public Health and the Environment (RIVM)	A,Meijer; L,Wijsman; S, vd Brink
EPI2009464	PB1	Netherlands	2022-Mar-17	EPI_ISL_11670370	A/Netherlands/10642/2022	National Institute for Public Health and the Environment (RIVM)	National Institute for Public Health and the Environment (RIVM)	A,Meijer; L,Wijsman; S, vd Brink
EPI2009480	PB1	Netherlands	2022-Mar-13	EPI_ISL_11670390	A/Netherlands/10646/2022	National Institute for Public Health and the Environment (RIVM)	National Institute for Public Health and the Environment (RIVM)	A,Meijer; L,Wijsman; S, vd Brink
EPI2010918	PB1	Germany	2022-Feb-23	EPI_ISL_11789577	A/Bremen/3/2022	Robert Koch-Institute Nationales Referenzzentrum für Influenza	Robert Koch Institute Nationales Referenzzentrum für Influenza
EPI2010947	PB1	Portugal	2022-Jan-03	EPI_ISL_11793397	A/Lisboa/8/2022	Instituto Nacional de Saúde Dr. Ricardo Jorge	Instituto Nacional de Saúde Dr. Ricardo Jorge	Guiomar, R.; Melo, A.; Costa, I.; Conde, P, Henriques, C.
EPI2010955	PB1	Portugal	2022-Jan-06	EPI_ISL_11793398	A/Lisboa/9/2022	Instituto Nacional de Saúde Dr. Ricardo Jorge	Instituto Nacional de Saúde Dr. Ricardo Jorge	Guiomar, R.; Melo, A.; Costa, I.; Conde, P, Henriques, C.
EPI2010963	PB1	Portugal	2022-Jan-16	EPI_ISL_11793399	A/Lisboa/65/2022	Instituto Nacional de Saúde Dr. Ricardo Jorge	Instituto Nacional de Saúde Dr. Ricardo Jorge	Guiomar, R.; Melo, A.; Costa, I.; Conde, P, Henriques, C.
EPI2010971	PB1	Portugal	2022-Jan-22	EPI_ISL_11793400	A/Lisboa/35/2022	Instituto Nacional de Saúde Dr. Ricardo Jorge	Instituto Nacional de Saúde Dr. Ricardo Jorge	Guiomar, R.; Melo, A.; Costa, I.; Conde, P, Henriques, C.
EPI2012541	PB1	France	2022-Mar-02	EPI_ISL_11814496	A/Alsace/16905/2022	Institut Pasteur	Institut Pasteur
EPI2012557	PB1	France	2022-Jan-29	EPI_ISL_11814498	A/Nord_Pas_de_Calais/17070/2022	Institut Pasteur	Institut Pasteur
EPI2012573	PB1	France	2022-Mar-07	EPI_ISL_11814500	A/Bretagne/18383/2022	Institut Pasteur	Institut Pasteur
EPI2012589	PB1	France	2021-Dec-30	EPI_ISL_11814502	A/PARIS/09210/2022	Institut Pasteur	Institut Pasteur
EPI2012645	PB1	France	2021-Dec-24	EPI_ISL_11814509	A/PARIS/09222/2022	Institut Pasteur	Institut Pasteur
EPI2012669	PB1	France	2021-Dec-28	EPI_ISL_11814539	A/PARIS/09225/2022	Institut Pasteur	Institut Pasteur
EPI2012685	PB1	France	2021-Dec-17	EPI_ISL_11814541	A/PARIS/09228/2022	Institut Pasteur	Institut Pasteur
EPI2012693	PB1	France	2022-Feb-16	EPI_ISL_11814542	A/Pays_de_Loire/12611/2022	Institut Pasteur	Institut Pasteur
EPI2012717	PB1	France	2022-Feb-23	EPI_ISL_11814545	A/Nord_Pas_de_Calais/16911/2022	Institut Pasteur	Institut Pasteur
EPI2012725	PB1	France	2022-Mar-03	EPI_ISL_11814546	A/Bourgogne/16916/2022	Institut Pasteur	Institut Pasteur
EPI2012773	PB1	France	2022-Mar-09	EPI_ISL_11814552	A/Bretagne/18387/2022	Institut Pasteur	Institut Pasteur
EPI2012781	PB1	France	2021-Nov-30	EPI_ISL_11814590	A/PARIS/49507/2021	Institut Pasteur	Institut Pasteur
EPI2012853	PB1	France	2022-Feb-18	EPI_ISL_11814600	A/Pays_de_Loire/12924/2022	Institut Pasteur	Institut Pasteur
EPI2013152	PB1	Netherlands	2022-Mar-26	EPI_ISL_11886218	A/Netherlands/10748/2022	Groene Hart Ziekenhuis	National Institute for Public Health and the Environment (RIVM)	A,Meijer; L,Wijsman; S, vd Brink
EPI2013160	PB1	Netherlands	2022-Mar-26	EPI_ISL_11886229	A/Netherlands/10749/2022	Groene Hart Ziekenhuis	National Institute for Public Health and the Environment (RIVM)	A,Meijer; L,Wijsman; S, vd Brink
EPI2013176	PB1	Netherlands	2022-Mar-23	EPI_ISL_11886251	A/Netherlands/10751/2022	Groene Hart Ziekenhuis	National Institute for Public Health and the Environment (RIVM)	A,Meijer; L,Wijsman; S, vd Brink
EPI2013471	PB1	Netherlands	2022-Mar-28	EPI_ISL_11887861	A/Netherlands/10670/2022	National Institute for Public Health and the Environment (RIVM)	National Institute for Public Health and the Environment (RIVM)	A,Meijer; L,Wijsman; S, vd Brink
EPI2013495	PB1	Netherlands	2022-Mar-25	EPI_ISL_11887864	A/Netherlands/10675/2022	National Institute for Public Health and the Environment (RIVM)	National Institute for Public Health and the Environment (RIVM)	A,Meijer; L,Wijsman; S, vd Brink
EPI2013503	PB1	Netherlands	2022-Mar-28	EPI_ISL_11887865	A/Netherlands/10677/2022	National Institute for Public Health and the Environment (RIVM)	National Institute for Public Health and the Environment (RIVM)	A,Meijer; L,Wijsman; S, vd Brink
EPI2013535	PB1	Netherlands	2022-Mar-28	EPI_ISL_11887869	A/Netherlands/10687/2022	National Institute for Public Health and the Environment (RIVM)	National Institute for Public Health and the Environment (RIVM)	A,Meijer; L,Wijsman; S, vd Brink
EPI2013607	PB1	Netherlands	2022-Mar-22	EPI_ISL_11887878	A/Netherlands/10717/2022	Gelre ziekenhuizen	National Institute for Public Health and the Environment (RIVM)	A,Meijer; L,Wijsman; S, vd Brink
EPI2013615	PB1	Netherlands	2022-Mar-22	EPI_ISL_11887879	A/Netherlands/10718/2022	Gelre ziekenhuizen	National Institute for Public Health and the Environment (RIVM)	A,Meijer; L,Wijsman; S, vd Brink
EPI2013669	PB1	Netherlands	2022-Mar-17	EPI_ISL_11887905	A/Netherlands/10725/2022	OLVG Lab BV	National Institute for Public Health and the Environment (RIVM)	A,Meijer; L,Wijsman; S, vd Brink
EPI2013677	PB1	Netherlands	2022-Mar-22	EPI_ISL_11887906	A/Netherlands/10726/2022	OLVG Lab BV	National Institute for Public Health and the Environment (RIVM)	A,Meijer; L,Wijsman; S, vd Brink
EPI2013708	PB1	Netherlands	2022-Mar-24	EPI_ISL_11887910	A/Netherlands/10730/2022	OLVG Lab BV	National Institute for Public Health and the Environment (RIVM)	A,Meijer; L,Wijsman; S, vd Brink
EPI2013740	PB1	Netherlands	2022-Mar-20	EPI_ISL_11887914	A/Netherlands/10734/2022	ISALA Ziekenhuizen	National Institute for Public Health and the Environment (RIVM)	A,Meijer; L,Wijsman; S, vd Brink
EPI2013748	PB1	Netherlands	2022-Mar-20	EPI_ISL_11887915	A/Netherlands/10735/2022	ISALA Ziekenhuizen	National Institute for Public Health and the Environment (RIVM)	A,Meijer; L,Wijsman; S, vd Brink
EPI2013780	PB1	Netherlands	2022-Mar-23	EPI_ISL_11887919	A/Netherlands/10739/2022	Royal GD	National Institute for Public Health and the Environment (RIVM)	A,Meijer; L,Wijsman; S, vd Brink
EPI2013875	PB1	Netherlands	2022-Mar-22	EPI_ISL_11888017	A/Netherlands/10828/2022	National Institute for Public Health and the Environment (RIVM)	National Institute for Public Health and the Environment (RIVM)	A,Meijer; L,Wijsman; S, vd Brink
EPI2015869	PB1	Congo, the Democatic Republic of	2022-Jan-09	EPI_ISL_11957193	A/Congo/016/2022	INRB Service de Virologie	Centers for Disease Control and Prevention
EPI2017831	PB1	Netherlands	2022-Mar-30	EPI_ISL_12064241	A/Netherlands/10881/2022	Royal GD	National Institute for Public Health and the Environment (RIVM)	A,Meijer; L,Wijsman; S, vd Brink
EPI2017913	PB1	Netherlands	2022-Mar-30	EPI_ISL_12064252	A/Netherlands/10892/2022	Groene Hart Ziekenhuis	National Institute for Public Health and the Environment (RIVM)	A,Meijer; L,Wijsman; S, vd Brink
EPI2022204	PB1	Spain	2022-Mar-23	EPI_ISL_12179102	A/Baleares/1472/2022	Servicio de Microbiología Hospital Universitario Son Espases	Instituto de Salud Carlos III	Pozo,F; Iglesias-Caballero, M.; Gonz?lez-Esguevillas,M.; Molinero,M.; Camarero,S.; Mart?n,V.; Reyes,N.; Sandon?s,V.; V?zquez-Mor?n,S.; Casas,I.
EPI2022440	PB1	Spain	2022-Jan-09	EPI_ISL_12179132	A/Galicia/1459/2022	Servicio de Microbiología Hospital Meixoeiro	Instituto de Salud Carlos III	Pozo,F; Iglesias-Caballero, M.; Gonz?lez-Esguevillas,M.; Molinero,M.; Camarero,S.; Mart?n,V.; Reyes,N.; Sandon?s,V.; V?zquez-Mor?n,S.; Casas,I.
EPI2022870	PB1	Australia	2022-Mar-14	EPI_ISL_12206274	A/Victoria/7/2022	WHO Collaborating Centre for Reference and Research on Influenza	WHO Collaborating Centre for Reference and Research on Influenza	Deng,Y-M; Iannello,P; Lau,H; Spirason,N; Moselen,J; Aziz,A; Komadina,N.
EPI2022888	PB1	Australia	2022-Mar-02	EPI_ISL_12206277	A/Sydney/14/2022	Clinical Virology Unit, CDIM	WHO Collaborating Centre for Reference and Research on Influenza	Deng,Y-M; Iannello,P; Lau,H; Spirason,N; Moselen,J; Aziz,A; Komadina,N.
EPI2022896	PB1	Australia	2022-Feb-27	EPI_ISL_12206278	A/Sydney/15/2022	Clinical Virology Unit, CDIM	WHO Collaborating Centre for Reference and Research on Influenza	Deng,Y-M; Iannello,P; Lau,H; Spirason,N; Moselen,J; Aziz,A; Komadina,N.
EPI2022904	PB1	Australia	2022-Mar-08	EPI_ISL_12206279	A/Sydney/11/2022	Clinical Virology Unit, CDIM	WHO Collaborating Centre for Reference and Research on Influenza	Deng,Y-M; Iannello,P; Lau,H; Spirason,N; Moselen,J; Aziz,A; Komadina,N.
EPI2022911	PB1	Australia	2022-Mar-14	EPI_ISL_12206280	A/Victoria/9/2022	WHO Collaborating Centre for Reference and Research on Influenza	WHO Collaborating Centre for Reference and Research on Influenza	Deng,Y-M; Iannello,P; Lau,H; Spirason,N; Moselen,J; Aziz,A; Komadina,N.
EPI2022971	PB1	Netherlands	2022-Mar-31	EPI_ISL_12212586	A/Netherlands/10710/2022	National Institute for Public Health and the Environment (RIVM)	National Institute for Public Health and the Environment (RIVM)	A,Meijer; L,Wijsman; S, vd Brink
EPI2023019	PB1	Netherlands	2022-Apr-04	EPI_ISL_12212592	A/Netherlands/10839/2022	National Institute for Public Health and the Environment (RIVM)	National Institute for Public Health and the Environment (RIVM)	A,Meijer; L,Wijsman; S, vd Brink
EPI2023035	PB1	Netherlands	2022-Apr-05	EPI_ISL_12212595	A/Netherlands/10845/2022	National Institute for Public Health and the Environment (RIVM)	National Institute for Public Health and the Environment (RIVM)	A,Meijer; L,Wijsman; S, vd Brink
EPI2023067	PB1	Netherlands	2022-Apr-04	EPI_ISL_12212599	A/Netherlands/10851/2022	National Institute for Public Health and the Environment (RIVM)	National Institute for Public Health and the Environment (RIVM)	A,Meijer; L,Wijsman; S, vd Brink
EPI2023075	PB1	Netherlands	2022-Apr-06	EPI_ISL_12212600	A/Netherlands/10852/2022	National Institute for Public Health and the Environment (RIVM)	National Institute for Public Health and the Environment (RIVM)	A,Meijer; L,Wijsman; S, vd Brink
EPI2023083	PB1	Netherlands	2022-Apr-04	EPI_ISL_12212601	A/Netherlands/10853/2022	National Institute for Public Health and the Environment (RIVM)	National Institute for Public Health and the Environment (RIVM)	A,Meijer; L,Wijsman; S, vd Brink
EPI2023121	PB1	Netherlands	2022-Mar-30	EPI_ISL_12212606	A/Netherlands/10914/2022	Haga Ziekenhuis	National Institute for Public Health and the Environment (RIVM)	A,Meijer; L,Wijsman; S, vd Brink
EPI2023129	PB1	Netherlands	2022-Apr-04	EPI_ISL_12212607	A/Netherlands/10915/2022	Haga Ziekenhuis	National Institute for Public Health and the Environment (RIVM)	A,Meijer; L,Wijsman; S, vd Brink
EPI2023153	PB1	Netherlands	2022-Mar-29	EPI_ISL_12212610	A/Netherlands/10918/2022	Eurofins Medische Microbiologie BV	National Institute for Public Health and the Environment (RIVM)	A,Meijer; L,Wijsman; S, vd Brink
EPI2023225	PB1	Netherlands	2022-Apr-04	EPI_ISL_12212619	A/Netherlands/10983/2022	Gelre ziekenhuizen	National Institute for Public Health and the Environment (RIVM)	A,Meijer; L,Wijsman; S, vd Brink
EPI2023313	PB1	Netherlands	2022-Apr-10	EPI_ISL_12212630	A/Netherlands/10996/2022	Groene Hart Ziekenhuis	National Institute for Public Health and the Environment (RIVM)	A,Meijer; L,Wijsman; S, vd Brink
EPI2023321	PB1	Netherlands	2022-Apr-10	EPI_ISL_12212631	A/Netherlands/10997/2022	Groene Hart Ziekenhuis	National Institute for Public Health and the Environment (RIVM)	A,Meijer; L,Wijsman; S, vd Brink
EPI2023440	PB1	Netherlands	2022-Apr-03	EPI_ISL_12212646	A/Netherlands/11017/2022	Haaglanden Medisch Centrum locatie Westeinde	National Institute for Public Health and the Environment (RIVM)	A,Meijer; L,Wijsman; S, vd Brink
EPI2023448	PB1	Netherlands	2022-Apr-03	EPI_ISL_12212647	A/Netherlands/11018/2022	Haaglanden Medisch Centrum locatie Westeinde	National Institute for Public Health and the Environment (RIVM)	A,Meijer; L,Wijsman; S, vd Brink
EPI2023456	PB1	Netherlands	2022-Apr-03	EPI_ISL_12212648	A/Netherlands/11020/2022	Haaglanden Medisch Centrum locatie Westeinde	National Institute for Public Health and the Environment (RIVM)	A,Meijer; L,Wijsman; S, vd Brink
EPI2023464	PB1	Netherlands	2022-Apr-10	EPI_ISL_12212649	A/Netherlands/11024/2022	Royal GD	National Institute for Public Health and the Environment (RIVM)	A,Meijer; L,Wijsman; S, vd Brink
EPI2023528	PB1	Netherlands	2022-Apr-07	EPI_ISL_12212657	A/Netherlands/11033/2022	Eurofins Medische Microbiologie BV	National Institute for Public Health and the Environment (RIVM)	A,Meijer; L,Wijsman; S, vd Brink
EPI2023552	PB1	Netherlands	2022-Apr-10	EPI_ISL_12212660	A/Netherlands/11036/2022	Eurofins Medische Microbiologie BV	National Institute for Public Health and the Environment (RIVM)	A,Meijer; L,Wijsman; S, vd Brink
EPI2023560	PB1	Netherlands	2022-Apr-10	EPI_ISL_12212661	A/Netherlands/11037/2022	Eurofins Medische Microbiologie BV	National Institute for Public Health and the Environment (RIVM)	A,Meijer; L,Wijsman; S, vd Brink
EPI2078464	PB1	Oman	2021-Nov-14	EPI_ISL_12241582	A/Al Musana/72128566/2021	Central Public Health Laboratory, Ministry of Health	Crick Worldwide Influenza Centre
EPI2078545	PB1	Albania	2021-Dec-10	EPI_ISL_12241583	A/Albania/8093/2021	Institute of Public Health	Crick Worldwide Influenza Centre
EPI2078540	PB1	Albania	2021-Dec-21	EPI_ISL_12241584	A/Albania/905/2021	Institute of Public Health	Crick Worldwide Influenza Centre
EPI2078534	PB1	Albania	2021-Dec-21	EPI_ISL_12241585	A/Albania/942/2021	Institute of Public Health	Crick Worldwide Influenza Centre
EPI2099449	PB1	Belgium	2021-Dec-17	EPI_ISL_12241587	A/Belgium/G0001/2022	Scientific Institute of Public Health	Crick Worldwide Influenza Centre
EPI2099443	PB1	Belgium	2022-Jan-11	EPI_ISL_12241588	A/Belgium/H0007/2022	Scientific Institute of Public Health	Crick Worldwide Influenza Centre
EPI2099714	PB1	Belgium	2022-Jan-05	EPI_ISL_12241589	A/Belgium/H0017/2022	Scientific Institute of Public Health	Crick Worldwide Influenza Centre
EPI2099741	PB1	Belgium	2021-Dec-20	EPI_ISL_12241590	A/Belgium/H0018/2022	Scientific Institute of Public Health	Crick Worldwide Influenza Centre
EPI2099723	PB1	Belgium	2022-Jan-18	EPI_ISL_12241592	A/Belgium/H0032/2022	Scientific Institute of Public Health	Crick Worldwide Influenza Centre
EPI2099764	PB1	Belgium	2022-Jan-19	EPI_ISL_12241594	A/Belgium/H0041/2022	Scientific Institute of Public Health	Crick Worldwide Influenza Centre
EPI2099431	PB1	Belgium	2022-Jan-20	EPI_ISL_12241595	A/Belgium/H0042/2022	Scientific Institute of Public Health	Crick Worldwide Influenza Centre
EPI2099735	PB1	Belgium	2021-Dec-26	EPI_ISL_12241596	A/Belgium/S0048/2022	Scientific Institute of Public Health	Crick Worldwide Influenza Centre
EPI2099729	PB1	Belgium	2021-Dec-26	EPI_ISL_12241597	A/Belgium/S0060/2022	Scientific Institute of Public Health	Crick Worldwide Influenza Centre
EPI2099455	PB1	Belgium	2021-Dec-07	EPI_ISL_12241598	A/Belgium/S0063/2022	Scientific Institute of Public Health	Crick Worldwide Influenza Centre
EPI2078522	PB1	Cameroon	2021-Sep-08	EPI_ISL_12241599	A/Cameroon/6425/2021	Centre Pasteur du Cameroun	Crick Worldwide Influenza Centre
EPI2078516	PB1	Cameroon	2021-Sep-14	EPI_ISL_12241600	A/Cameroon/6770/2021	Centre Pasteur du Cameroun	Crick Worldwide Influenza Centre
EPI2078528	PB1	Cameroon	2021-Sep-20	EPI_ISL_12241601	A/Cameroon/7073/2021	Centre Pasteur du Cameroun	Crick Worldwide Influenza Centre
EPI2078506	PB1	Cameroon	2021-Sep-21	EPI_ISL_12241603	A/Cameroon/7076/2021	Centre Pasteur du Cameroun	Crick Worldwide Influenza Centre
EPI2078500	PB1	Croatia	2021-Nov-17	EPI_ISL_12241608	A/Croatia/153957/2021	Croatian Institute of Public Health	Crick Worldwide Influenza Centre
EPI2078494	PB1	Croatia	2021-Dec-15	EPI_ISL_12241609	A/Croatia/179609/2021	Croatian Institute of Public Health	Crick Worldwide Influenza Centre
EPI2078349	PB1	Senegal	2021-Sep-29	EPI_ISL_12241610	A/Dakar/08/2021	Institut Pasteur de Dakar	Crick Worldwide Influenza Centre
EPI2078340	PB1	Senegal	2021-Sep-29	EPI_ISL_12241611	A/Dakar/09/2021	Institut Pasteur de Dakar	Crick Worldwide Influenza Centre
EPI2078019	PB1	Senegal	2021-Sep-28	EPI_ISL_12241612	A/Dakar/10/2021	Institut Pasteur de Dakar	Crick Worldwide Influenza Centre
EPI2078025	PB1	Senegal	2021-Sep-28	EPI_ISL_12241613	A/Dakar/11/2021	Institut Pasteur de Dakar	Crick Worldwide Influenza Centre
EPI2078031	PB1	Senegal	2021-Sep-29	EPI_ISL_12241614	A/Dakar/15/2021	Institut Pasteur de Dakar	Crick Worldwide Influenza Centre
EPI2078037	PB1	Senegal	2021-Sep-28	EPI_ISL_12241615	A/Dakar/16/2021	Institut Pasteur de Dakar	Crick Worldwide Influenza Centre
EPI2078113	PB1	Senegal	2021-Sep-30	EPI_ISL_12241616	A/Dakar/18/2021	Institut Pasteur de Dakar	Crick Worldwide Influenza Centre
EPI2078043	PB1	Senegal	2021-Sep-25	EPI_ISL_12241617	A/Dakar/21/2021	Institut Pasteur de Dakar	Crick Worldwide Influenza Centre
EPI2078048	PB1	Senegal	2021-Oct-03	EPI_ISL_12241618	A/Dakar/24/2021	Institut Pasteur de Dakar	Crick Worldwide Influenza Centre
EPI2078054	PB1	Senegal	2021-Oct-06	EPI_ISL_12241619	A/Dakar/25/2021	Institut Pasteur de Dakar	Crick Worldwide Influenza Centre
EPI2078060	PB1	Senegal	2021-Oct-06	EPI_ISL_12241620	A/Dakar/27/2021	Institut Pasteur de Dakar	Crick Worldwide Influenza Centre
EPI2078066	PB1	Senegal	2021-Oct-02	EPI_ISL_12241621	A/Dakar/30/2021	Institut Pasteur de Dakar	Crick Worldwide Influenza Centre
EPI2078077	PB1	Senegal	2021-Oct-01	EPI_ISL_12241623	A/Dakar/34/2021	Institut Pasteur de Dakar	Crick Worldwide Influenza Centre
EPI2078083	PB1	Senegal	2021-Oct-01	EPI_ISL_12241624	A/Dakar/36/2021	Institut Pasteur de Dakar	Crick Worldwide Influenza Centre
EPI2078089	PB1	Senegal	2021-Oct-04	EPI_ISL_12241625	A/Dakar/38/2021	Institut Pasteur de Dakar	Crick Worldwide Influenza Centre
EPI2078095	PB1	Senegal	2021-Oct-04	EPI_ISL_12241626	A/Dakar/39/2021	Institut Pasteur de Dakar	Crick Worldwide Influenza Centre
EPI2078101	PB1	Senegal	2021-Oct-04	EPI_ISL_12241627	A/Dakar/40/2021	Institut Pasteur de Dakar	Crick Worldwide Influenza Centre
EPI2078107	PB1	Senegal	2021-Sep-13	EPI_ISL_12241628	A/Dakar/41/2021	Institut Pasteur de Dakar	Crick Worldwide Influenza Centre
EPI2078488	PB1	Ghana	2021-Sep-22	EPI_ISL_12241629	A/Ghana/2712/2021	University of Ghana	Crick Worldwide Influenza Centre
EPI2078482	PB1	Ghana	2021-Nov-27	EPI_ISL_12241631	A/Ghana/433/2021	University of Ghana	Crick Worldwide Influenza Centre
EPI2078470	PB1	Oman	2021-Oct-26	EPI_ISL_12241632	A/Haima/72127498/2021	Central Public Health Laboratory, Ministry of Health	Crick Worldwide Influenza Centre
EPI2098993	PB1	Oman	2021-Nov-09	EPI_ISL_12241633	A/Ibri/52121896/2021	Central Public Health Laboratory, Ministry of Health	Crick Worldwide Influenza Centre
EPI2078476	PB1	Oman	2021-Sep-28	EPI_ISL_12241634	A/Khasab/72126274/2021	Central Public Health Laboratory, Ministry of Health	Crick Worldwide Influenza Centre
EPI2099758	PB1	Kosovo	2021-Dec-15	EPI_ISL_12241637	A/Kosova/414/2021	National Institute of Public Health of Kosova	Crick Worldwide Influenza Centre
EPI2078458	PB1	Oman	2021-Nov-18	EPI_ISL_12241639	A/Mahoot/72129184/2021	Central Public Health Laboratory, Ministry of Health	Crick Worldwide Influenza Centre
EPI2098981	PB1	Oman	2021-Nov-30	EPI_ISL_12241640	A/Seeb/72130049/2021	Central Public Health Laboratory, Ministry of Health	Crick Worldwide Influenza Centre
EPI2098987	PB1	Oman	2021-Nov-11	EPI_ISL_12241641	A/Sur/72128529/2021	Central Public Health Laboratory, Ministry of Health	Crick Worldwide Influenza Centre
EPI2024539	PB1	Netherlands	2022-Apr-08	EPI_ISL_12249338	A/Netherlands/10873/2022	National Institute for Public Health and the Environment (RIVM)	National Institute for Public Health and the Environment (RIVM)	A,Meijer; L,Wijsman; S, vd Brink
EPI2024593	PB1	Netherlands	2022-Apr-11	EPI_ISL_12249345	A/Netherlands/10951/2022	National Institute for Public Health and the Environment (RIVM)	National Institute for Public Health and the Environment (RIVM)	A,Meijer; L,Wijsman; S, vd Brink
EPI2024633	PB1	Netherlands	2022-Apr-11	EPI_ISL_12249350	A/Netherlands/10960/2022	National Institute for Public Health and the Environment (RIVM)	National Institute for Public Health and the Environment (RIVM)	A,Meijer; L,Wijsman; S, vd Brink
EPI2024665	PB1	Netherlands	2022-Apr-12	EPI_ISL_12249354	A/Netherlands/10968/2022	National Institute for Public Health and the Environment (RIVM)	National Institute for Public Health and the Environment (RIVM)	A,Meijer; L,Wijsman; S, vd Brink
EPI2024688	PB1	Netherlands	2022-Apr-12	EPI_ISL_12249357	A/Netherlands/10973/2022	National Institute for Public Health and the Environment (RIVM)	National Institute for Public Health and the Environment (RIVM)	A,Meijer; L,Wijsman; S, vd Brink
EPI2027420	PB1	Netherlands	2022-Apr-07	EPI_ISL_12429459	A/Netherlands/11054/2022	National Institute for Public Health and the Environment (RIVM)	National Institute for Public Health and the Environment (RIVM)	A,Meijer; S, vd Brink
EPI2027475	PB1	Netherlands	2022-Apr-11	EPI_ISL_12429466	A/Netherlands/11125/2022	National Institute for Public Health and the Environment (RIVM)	National Institute for Public Health and the Environment (RIVM)	A,Meijer; S, vd Brink
EPI2027491	PB1	Netherlands	2022-Apr-19	EPI_ISL_12429468	A/Netherlands/11134/2022	National Institute for Public Health and the Environment (RIVM)	National Institute for Public Health and the Environment (RIVM)	A,Meijer; S, vd Brink
EPI2027515	PB1	Netherlands	2022-Apr-20	EPI_ISL_12429471	A/Netherlands/11141/2022	National Institute for Public Health and the Environment (RIVM)	National Institute for Public Health and the Environment (RIVM)	A,Meijer; S, vd Brink
EPI2027548	PB1	Netherlands	2022-Apr-03	EPI_ISL_12429476	A/Netherlands/11159/2022	Haaglanden Medisch Centrum locatie Westeinde	National Institute for Public Health and the Environment (RIVM)	A,Meijer; S, vd Brink
EPI2027556	PB1	Netherlands	2022-Apr-03	EPI_ISL_12429477	A/Netherlands/11160/2022	Haaglanden Medisch Centrum locatie Westeinde	National Institute for Public Health and the Environment (RIVM)	A,Meijer; S, vd Brink
EPI2027612	PB1	Netherlands	2022-Apr-05	EPI_ISL_12429484	A/Netherlands/11167/2022	IJsselland Ziekenhuis	National Institute for Public Health and the Environment (RIVM)	A,Meijer; S, vd Brink
EPI2027620	PB1	Netherlands	2022-Apr-06	EPI_ISL_12429485	A/Netherlands/11168/2022	IJsselland Ziekenhuis	National Institute for Public Health and the Environment (RIVM)	A,Meijer; S, vd Brink
EPI2027644	PB1	Netherlands	2022-Apr-09	EPI_ISL_12429488	A/Netherlands/11171/2022	Haga Ziekenhuis	National Institute for Public Health and the Environment (RIVM)	A,Meijer; S, vd Brink
EPI2027660	PB1	Netherlands	2022-Apr-11	EPI_ISL_12429490	A/Netherlands/11174/2022	Haga Ziekenhuis	National Institute for Public Health and the Environment (RIVM)	A,Meijer; S, vd Brink
EPI2027692	PB1	Netherlands	2022-Apr-09	EPI_ISL_12429494	A/Netherlands/11179/2022	Academic Medical Center, University of Amsterdam	National Institute for Public Health and the Environment (RIVM)	A,Meijer; S, vd Brink
EPI2027816	PB1	Netherlands	2022-Apr-11	EPI_ISL_12429510	A/Netherlands/11202/2022	ISALA Ziekenhuizen	National Institute for Public Health and the Environment (RIVM)	A,Meijer; S, vd Brink
EPI2027824	PB1	Netherlands	2022-Apr-11	EPI_ISL_12429511	A/Netherlands/11203/2022	ISALA Ziekenhuizen	National Institute for Public Health and the Environment (RIVM)	A,Meijer; S, vd Brink
EPI2027870	PB1	Netherlands	2022-Apr-14	EPI_ISL_12429517	A/Netherlands/11209/2022	IJsselland Ziekenhuis	National Institute for Public Health and the Environment (RIVM)	A,Meijer; S, vd Brink
EPI2027990	PB1	Netherlands	2022-Apr-18	EPI_ISL_12429532	A/Netherlands/11217/2022	PAMM	National Institute for Public Health and the Environment (RIVM)	A,Meijer; S, vd Brink
EPI2028069	PB1	Netherlands	2022-Apr-13	EPI_ISL_12429542	A/Netherlands/11228/2022	Eurofins Medische Microbiologie BV	National Institute for Public Health and the Environment (RIVM)	A,Meijer; S, vd Brink
EPI2028113	PB1	Netherlands	2022-Apr-18	EPI_ISL_12429548	A/Netherlands/11236/2022	Eurofins Medische Microbiologie BV	National Institute for Public Health and the Environment (RIVM)	A,Meijer; S, vd Brink
EPI2028207	PB1	Netherlands	2022-Apr-05	EPI_ISL_12429560	A/Netherlands/11044/2022	National Institute for Public Health and the Environment (RIVM)	National Institute for Public Health and the Environment (RIVM)	A,Meijer; S, vd Brink
EPI2028215	PB1	Netherlands	2022-Apr-05	EPI_ISL_12429561	A/Netherlands/11045/2022	National Institute for Public Health and the Environment (RIVM)	National Institute for Public Health and the Environment (RIVM)	A,Meijer; S, vd Brink
EPI2028247	PB1	Netherlands	2022-Mar-29	EPI_ISL_12429565	A/Netherlands/11047/2022	National Institute for Public Health and the Environment (RIVM)	National Institute for Public Health and the Environment (RIVM)	A,Meijer; S, vd Brink
EPI2028255	PB1	Netherlands	2022-Mar-30	EPI_ISL_12429566	A/Netherlands/11048/2022	National Institute for Public Health and the Environment (RIVM)	National Institute for Public Health and the Environment (RIVM)	A,Meijer; S, vd Brink
EPI2028263	PB1	Netherlands	2022-Mar-27	EPI_ISL_12429567	A/Netherlands/11049/2022	National Institute for Public Health and the Environment (RIVM)	National Institute for Public Health and the Environment (RIVM)	A,Meijer; S, vd Brink
EPI2050795	PB1	Spain	2022-Jan-26	EPI_ISL_12491222	A/Canarias/1027/2022	Servicio de Microbiología Hospital Universitario de Gran Canaria Doctor Negrín	Instituto de Salud Carlos III	Pozo,F; Iglesias-Caballero, M.; Gonz?lez-Esguevillas,M.; Molinero,M.; Camarero,S.; Mart?n,V.; Reyes,N.; Sandon?s,V.; V?zquez-Mor?n,S.; Casas,I.
EPI2050812	PB1	Spain	2022-Jan-09	EPI_ISL_12491240	A/Galicia/1460/2022	Servicio de Microbiología Hospital Meixoeiro	Instituto de Salud Carlos III	Pozo,F; Iglesias-Caballero, M.; Gonz?lez-Esguevillas,M.; Molinero,M.; Camarero,S.; Mart?n,V.; Reyes,N.; Sandon?s,V.; V?zquez-Mor?n,S.; Casas,I.
EPI2029372	PB1	Netherlands	2022-Apr-21	EPI_ISL_12567870	A/Netherlands/11145/2022	National Institute for Public Health and the Environment (RIVM)	National Institute for Public Health and the Environment (RIVM)	A,Meijer; L,Wijsman; S, vd Brink
EPI2029396	PB1	Netherlands	2022-Apr-21	EPI_ISL_12567873	A/Netherlands/11148/2022	National Institute for Public Health and the Environment (RIVM)	National Institute for Public Health and the Environment (RIVM)	A,Meijer; L,Wijsman; S, vd Brink
EPI2029420	PB1	Netherlands	2022-Apr-22	EPI_ISL_12567876	A/Netherlands/11151/2022	National Institute for Public Health and the Environment (RIVM)	National Institute for Public Health and the Environment (RIVM)	A,Meijer; L,Wijsman; S, vd Brink
EPI2029540	PB1	Netherlands	2022-Apr-16	EPI_ISL_12567891	A/Netherlands/11290/2022	IJsselland Ziekenhuis	National Institute for Public Health and the Environment (RIVM)	A,Meijer; L,Wijsman; S, vd Brink
EPI2029625	PB1	Netherlands	2022-Apr-19	EPI_ISL_12567903	A/Netherlands/11311/2022	Royal GD	National Institute for Public Health and the Environment (RIVM)	A,Meijer; L,Wijsman; S, vd Brink
EPI2029728	PB1	Netherlands	2022-Apr-24	EPI_ISL_12567916	A/Netherlands/11326/2022	Diakonessenhuis Utrecht	National Institute for Public Health and the Environment (RIVM)	A,Meijer; L,Wijsman; S, vd Brink
EPI2029736	PB1	Netherlands	2022-Apr-22	EPI_ISL_12567917	A/Netherlands/11328/2022	Diakonessenhuis Utrecht	National Institute for Public Health and the Environment (RIVM)	A,Meijer; L,Wijsman; S, vd Brink
EPI2029744	PB1	Netherlands	2022-Apr-21	EPI_ISL_12567918	A/Netherlands/11330/2022	Academic Medical Center, University of Amsterdam	National Institute for Public Health and the Environment (RIVM)	A,Meijer; L,Wijsman; S, vd Brink
EPI2030252	PB1	Australia	2022-Mar-31	EPI_ISL_12579870	A/Victoria/66/2022	Royal Melbourne Hospital	WHO Collaborating Centre for Reference and Research on Influenza	Deng,Y-M; Iannello,P; Lau,H; Spirason,N; Moselen,J; Aziz,A; Komadina,N.
EPI2030276	PB1	Australia	2022-Mar-30	EPI_ISL_12579874	A/Darwin/2/2022	Royal Darwin Hospital	WHO Collaborating Centre for Reference and Research on Influenza	Deng,Y-M; Iannello,P; Lau,H; Spirason,N; Moselen,J; Aziz,A; Komadina,N.
EPI2030349	PB1	Australia	2022-Apr-06	EPI_ISL_12579887	A/Victoria/108/2022	ST Vincent Hospital	WHO Collaborating Centre for Reference and Research on Influenza	Deng,Y-M; Iannello,P; Lau,H; Spirason,N; Moselen,J; Aziz,A; Komadina,N.
EPI2030357	PB1	Australia	2022-Apr-05	EPI_ISL_12579892	A/Darwin/7/2022	Royal Darwin Hospital	WHO Collaborating Centre for Reference and Research on Influenza	Deng,Y-M; Iannello,P; Lau,H; Spirason,N; Moselen,J; Aziz,A; Komadina,N.
EPI2030365	PB1	Australia	2022-Apr-04	EPI_ISL_12579893	A/Darwin/5/2022	Royal Darwin Hospital	WHO Collaborating Centre for Reference and Research on Influenza	Deng,Y-M; Iannello,P; Lau,H; Spirason,N; Moselen,J; Aziz,A; Komadina,N.
EPI2030421	PB1	Australia	2022-Mar-28	EPI_ISL_12579900	A/Newcastle/6/2022	John Hunter Hospital	WHO Collaborating Centre for Reference and Research on Influenza	Deng,Y-M; Iannello,P; Lau,H; Spirason,N; Moselen,J; Aziz,A; Komadina,N.
EPI2030429	PB1	Australia	2022-Apr-05	EPI_ISL_12579901	A/Darwin/6/2022	Royal Darwin Hospital	WHO Collaborating Centre for Reference and Research on Influenza	Deng,Y-M; Iannello,P; Lau,H; Spirason,N; Moselen,J; Aziz,A; Komadina,N.
EPI2030453	PB1	Australia	2022-Apr-04	EPI_ISL_12579904	A/Darwin/3/2022	Royal Darwin Hospital	WHO Collaborating Centre for Reference and Research on Influenza	Deng,Y-M; Iannello,P; Lau,H; Spirason,N; Moselen,J; Aziz,A; Komadina,N.
EPI2030468	PB1	Australia	2022-Apr-04	EPI_ISL_12579906	A/Darwin/4/2022	Royal Darwin Hospital	WHO Collaborating Centre for Reference and Research on Influenza	Deng,Y-M; Iannello,P; Lau,H; Spirason,N; Moselen,J; Aziz,A; Komadina,N.
EPI2030500	PB1	Australia	2022-Apr-07	EPI_ISL_12579912	A/Darwin/8/2022	Royal Darwin Hospital	WHO Collaborating Centre for Reference and Research on Influenza	Deng,Y-M; Iannello,P; Lau,H; Spirason,N; Moselen,J; Aziz,A; Komadina,N.
EPI2030548	PB1	Australia	2022-Mar-31	EPI_ISL_12579918	A/Victoria/73/2022	Alfred Hospital	WHO Collaborating Centre for Reference and Research on Influenza	Deng,Y-M; Iannello,P; Lau,H; Spirason,N; Moselen,J; Aziz,A; Komadina,N.
EPI2030732	PB1	Australia	2022-Apr-04	EPI_ISL_12579945	A/Victoria/83/2022	Monash Medical Centre	WHO Collaborating Centre for Reference and Research on Influenza	Deng,Y-M; Iannello,P; Lau,H; Spirason,N; Moselen,J; Aziz,A; Komadina,N.
EPI2033797	PB1	Netherlands	2022-May-02	EPI_ISL_12676388	A/Netherlands/11386/2022	National Institute for Public Health and the Environment (RIVM)	National Institute for Public Health and the Environment (RIVM)	A,Meijer; L,Wijsman; S, vd Brink
EPI2033820	PB1	Netherlands	2022-Apr-22	EPI_ISL_12676441	A/Netherlands/11293/2022	Groene Hart Ziekenhuis	National Institute for Public Health and the Environment (RIVM)	A,Meijer; L,Wijsman; S, vd Brink
EPI2033882	PB1	Netherlands	2022-Apr-25	EPI_ISL_12676565	A/Netherlands/11403/2022	Groene Hart Ziekenhuis	National Institute for Public Health and the Environment (RIVM)	A,Meijer; L,Wijsman; S, vd Brink
EPI2033890	PB1	Netherlands	2022-Apr-25	EPI_ISL_12676582	A/Netherlands/11404/2022	Groene Hart Ziekenhuis	National Institute for Public Health and the Environment (RIVM)	A,Meijer; L,Wijsman; S, vd Brink
EPI2033938	PB1	Netherlands	2022-May-01	EPI_ISL_12676689	A/Netherlands/11411/2022	Gelre ziekenhuizen	National Institute for Public Health and the Environment (RIVM)	A,Meijer; L,Wijsman; S, vd Brink
EPI2033989	PB1	Netherlands	2022-Apr-28	EPI_ISL_12676800	A/Netherlands/11418/2022	Haga Ziekenhuis	National Institute for Public Health and the Environment (RIVM)	A,Meijer; L,Wijsman; S, vd Brink
EPI2034007	PB1	Netherlands	2022-Apr-26	EPI_ISL_12676830	A/Netherlands/11422/2022	Royal GD	National Institute for Public Health and the Environment (RIVM)	A,Meijer; L,Wijsman; S, vd Brink
EPI2034185	PB1	Netherlands	2022-Apr-14	EPI_ISL_12677188	A/Netherlands/11108/2022	National Institute for Public Health and the Environment (RIVM)	National Institute for Public Health and the Environment (RIVM)
EPI2034225	PB1	Netherlands	2022-Apr-14	EPI_ISL_12677275	A/Netherlands/11354/2022	National Institute for Public Health and the Environment (RIVM)	National Institute for Public Health and the Environment (RIVM)
EPI2034248	PB1	Netherlands	2022-Apr-17	EPI_ISL_12677307	A/Netherlands/11364/2022	National Institute for Public Health and the Environment (RIVM)	National Institute for Public Health and the Environment (RIVM)
EPI2034256	PB1	Netherlands	2022-Apr-18	EPI_ISL_12677324	A/Netherlands/11365/2022	National Institute for Public Health and the Environment (RIVM)	National Institute for Public Health and the Environment (RIVM)
EPI2034293	PB1	Netherlands	2022-Apr-23	EPI_ISL_12677403	A/Netherlands/11457/2022	National Institute for Public Health and the Environment (RIVM)	National Institute for Public Health and the Environment (RIVM)
EPI2036162	PB1	United States	2022-Mar-19	EPI_ISL_12709094	A/Ohio/10/2022	Ohio Department of Health Laboratories	Centers for Disease Control and Prevention
EPI2036178	PB1	Burkina Faso	2021-Sep-07	EPI_ISL_12709096	A/Burkina Faso/1343/2021	IRSS	Centers for Disease Control and Prevention
EPI2036195	PB1	Burkina Faso	2021-Sep-20	EPI_ISL_12709099	A/Burkina Faso/2699/2021	IRSS	Centers for Disease Control and Prevention
EPI2036210	PB1	Burkina Faso	2021-Oct-31	EPI_ISL_12709101	A/Burkina Faso/1379/2021	IRSS	Centers for Disease Control and Prevention
EPI2036218	PB1	Burkina Faso	2021-Nov-16	EPI_ISL_12709102	A/Burkina Faso/1370/2021	IRSS	Centers for Disease Control and Prevention
EPI2036242	PB1	Pakistan	2022-Mar-10	EPI_ISL_12709105	A/Pakistan/1699/2022	National Institute of Health	Centers for Disease Control and Prevention
EPI2036250	PB1	Pakistan	2022-Feb-26	EPI_ISL_12709106	A/Pakistan/7103/2022	National Institute of Health	Centers for Disease Control and Prevention
EPI2036266	PB1	Pakistan	2022-Jan-28	EPI_ISL_12709108	A/Pakistan/6104/2022	National Institute of Health	Centers for Disease Control and Prevention
EPI2036274	PB1	Pakistan	2022-Feb-12	EPI_ISL_12709109	A/Pakistan/1288/2022	National Institute of Health	Centers for Disease Control and Prevention
EPI2036282	PB1	Pakistan	2022-Mar-03	EPI_ISL_12709110	A/Pakistan/9118/2022	National Institute of Health	Centers for Disease Control and Prevention
EPI2036290	PB1	Pakistan	2022-Mar-08	EPI_ISL_12709111	A/Pakistan/872/2022	National Institute of Health	Centers for Disease Control and Prevention
EPI2036298	PB1	Pakistan	2022-Mar-03	EPI_ISL_12709112	A/Pakistan/9152/2022	National Institute of Health	Centers for Disease Control and Prevention
EPI2036313	PB1	Pakistan	2022-Mar-15	EPI_ISL_12709114	A/Pakistan/3367/2022	National Institute of Health	Centers for Disease Control and Prevention
EPI2036329	PB1	Pakistan	2022-Mar-08	EPI_ISL_12709116	A/Pakistan/884/2022	National Institute of Health	Centers for Disease Control and Prevention
EPI2036337	PB1	Pakistan	2022-Mar-10	EPI_ISL_12709117	A/Pakistan/1579/2022	National Institute of Health	Centers for Disease Control and Prevention
EPI2036344	PB1	Pakistan	2022-Jan-12	EPI_ISL_12709118	A/Pakistan/4349/2022	National Institute of Health	Centers for Disease Control and Prevention
EPI2036352	PB1	Pakistan	2022-Mar-01	EPI_ISL_12709119	A/Pakistan/8205/2022	National Institute of Health	Centers for Disease Control and Prevention
EPI2036360	PB1	Pakistan	2022-Mar-08	EPI_ISL_12709120	A/Pakistan/829/2022	National Institute of Health	Centers for Disease Control and Prevention
EPI2036367	PB1	Pakistan	2022-Mar-01	EPI_ISL_12709121	A/Pakistan/8401/2022	National Institute of Health	Centers for Disease Control and Prevention
EPI2036375	PB1	Pakistan	2022-Jan-01	EPI_ISL_12709122	A/Pakistan/955/2022	National Institute of Health	Centers for Disease Control and Prevention
EPI2036382	PB1	Pakistan	2022-Mar-31	EPI_ISL_12709123	A/Pakistan/7484/2022	National Institute of Health	Centers for Disease Control and Prevention
EPI2036389	PB1	Pakistan	2022-Feb-25	EPI_ISL_12709124	A/Pakistan/6816/2022	National Institute of Health	Centers for Disease Control and Prevention
EPI2036397	PB1	Pakistan	2022-Mar-02	EPI_ISL_12709125	A/Pakistan/8722/2022	National Institute of Health	Centers for Disease Control and Prevention
EPI2036405	PB1	Pakistan	2022-Feb-25	EPI_ISL_12709126	A/Pakistan/6818/2022	National Institute of Health	Centers for Disease Control and Prevention
EPI2036420	PB1	Pakistan	2022-Mar-01	EPI_ISL_12709128	A/Pakistan/7987/2022	National Institute of Health	Centers for Disease Control and Prevention
EPI2036428	PB1	Pakistan	2022-Feb-17	EPI_ISL_12709129	A/Pakistan/3886/2022	National Institute of Health	Centers for Disease Control and Prevention
EPI2036436	PB1	Pakistan	2022-Feb-24	EPI_ISL_12709130	A/Pakistan/6285/2022	National Institute of Health	Centers for Disease Control and Prevention
EPI2036444	PB1	Pakistan	2022-Feb-25	EPI_ISL_12709131	A/Pakistan/6798/2022	National Institute of Health	Centers for Disease Control and Prevention
EPI2036452	PB1	Pakistan	2022-Mar-02	EPI_ISL_12709173	A/Pakistan/8744/2022	National Institute of Health	Centers for Disease Control and Prevention
EPI2043372	PB1	Germany	2022-Apr-11	EPI_ISL_12839599	A/Hessen/16/2022	Robert Koch-Institute Nationales Referenzzentrum für Influenza	Robert Koch Institute Nationales Referenzzentrum für Influenza
EPI2044496	PB1	Netherlands	2022-May-05	EPI_ISL_12853599	A/Netherlands/11392/2022	National Institute for Public Health and the Environment (RIVM)	National Institute for Public Health and the Environment (RIVM)	A,Meijer; L,Wijsman; S, vd Brink
EPI2044512	PB1	Netherlands	2022-May-09	EPI_ISL_12853601	A/Netherlands/11476/2022	National Institute for Public Health and the Environment (RIVM)	National Institute for Public Health and the Environment (RIVM)	A,Meijer; L,Wijsman; S, vd Brink
EPI2044528	PB1	Netherlands	2022-May-06	EPI_ISL_12853603	A/Netherlands/11520/2022	PAMM	National Institute for Public Health and the Environment (RIVM)	A,Meijer; L,Wijsman; S, vd Brink
EPI2044536	PB1	Netherlands	2022-May-06	EPI_ISL_12853604	A/Netherlands/11521/2022	PAMM	National Institute for Public Health and the Environment (RIVM)	A,Meijer; L,Wijsman; S, vd Brink
EPI2044552	PB1	Netherlands	2022-May-08	EPI_ISL_12853606	A/Netherlands/11523/2022	PAMM	National Institute for Public Health and the Environment (RIVM)	A,Meijer; L,Wijsman; S, vd Brink
EPI2044560	PB1	Netherlands	2022-May-09	EPI_ISL_12853607	A/Netherlands/11524/2022	PAMM	National Institute for Public Health and the Environment (RIVM)	A,Meijer; L,Wijsman; S, vd Brink
EPI2044568	PB1	Netherlands	2022-May-07	EPI_ISL_12853608	A/Netherlands/11525/2022	PAMM	National Institute for Public Health and the Environment (RIVM)	A,Meijer; L,Wijsman; S, vd Brink
EPI2044584	PB1	Netherlands	2022-May-10	EPI_ISL_12853610	A/Netherlands/11529/2022	Haga Ziekenhuis	National Institute for Public Health and the Environment (RIVM)	A,Meijer; L,Wijsman; S, vd Brink
EPI2044600	PB1	Netherlands	2022-May-02	EPI_ISL_12853612	A/Netherlands/11531/2022	Diakonessenhuis Utrecht	National Institute for Public Health and the Environment (RIVM)	A,Meijer; L,Wijsman; S, vd Brink
EPI2044608	PB1	Netherlands	2022-May-04	EPI_ISL_12853613	A/Netherlands/11532/2022	Academic Medical Center, University of Amsterdam	National Institute for Public Health and the Environment (RIVM)	A,Meijer; L,Wijsman; S, vd Brink
EPI2044616	PB1	Netherlands	2022-May-04	EPI_ISL_12853614	A/Netherlands/11533/2022	Academic Medical Center, University of Amsterdam	National Institute for Public Health and the Environment (RIVM)	A,Meijer; L,Wijsman; S, vd Brink
EPI2077053	PB1	Spain	2022-Mar-17	EPI_ISL_12942285	A/Catalonia/882424/2022	Barcelona, Facultad de Medicina	Crick Worldwide Influenza Centre
EPI2077047	PB1	Spain	2022-Mar-17	EPI_ISL_12942290	A/Catalonia/882429/2022	Barcelona, Facultad de Medicina	Crick Worldwide Influenza Centre
EPI2077687	PB1	Senegal	2021-Oct-05	EPI_ISL_12942294	A/Dakar/37/2021	Institut Pasteur de Dakar	Crick Worldwide Influenza Centre
EPI2077777	PB1	Senegal	2021-Oct-13	EPI_ISL_12942303	A/Dakar/43/2021	Institut Pasteur de Dakar	Crick Worldwide Influenza Centre
EPI2077771	PB1	Senegal	2021-Oct-13	EPI_ISL_12942307	A/Dakar/44/2021	Institut Pasteur de Dakar	Crick Worldwide Influenza Centre
EPI2077033	PB1	Senegal	2021-Oct-27	EPI_ISL_12942316	A/Dakar/47/2021	Institut Pasteur de Dakar	Crick Worldwide Influenza Centre
EPI2077753	PB1	Senegal	2021-Nov-04	EPI_ISL_12942324	A/Dakar/49/2021	Institut Pasteur de Dakar	Crick Worldwide Influenza Centre
EPI2077729	PB1	Senegal	2021-Nov-10	EPI_ISL_12942329	A/Dakar/50/2021	Institut Pasteur de Dakar	Crick Worldwide Influenza Centre
EPI2077759	PB1	Senegal	2021-Oct-26	EPI_ISL_12942333	A/Dakar/51/2021	Institut Pasteur de Dakar	Crick Worldwide Influenza Centre
EPI2077747	PB1	Senegal	2021-Nov-04	EPI_ISL_12942337	A/Dakar/52/2021	Institut Pasteur de Dakar	Crick Worldwide Influenza Centre
EPI2077741	PB1	Senegal	2021-Nov-07	EPI_ISL_12942341	A/Dakar/53/2021	Institut Pasteur de Dakar	Crick Worldwide Influenza Centre
EPI2077717	PB1	Senegal	2021-Nov-15	EPI_ISL_12942346	A/Dakar/54/2021	Institut Pasteur de Dakar	Crick Worldwide Influenza Centre
EPI2077723	PB1	Senegal	2021-Nov-10	EPI_ISL_12942350	A/Dakar/55/2021	Institut Pasteur de Dakar	Crick Worldwide Influenza Centre
EPI2077705	PB1	Senegal	2021-Nov-23	EPI_ISL_12942354	A/Dakar/56/2021	Institut Pasteur de Dakar	Crick Worldwide Influenza Centre
EPI2077711	PB1	Senegal	2021-Nov-19	EPI_ISL_12942358	A/Dakar/57/2021	Institut Pasteur de Dakar	Crick Worldwide Influenza Centre
EPI2077699	PB1	Senegal	2021-Nov-26	EPI_ISL_12942363	A/Dakar/58/2021	Institut Pasteur de Dakar	Crick Worldwide Influenza Centre
EPI2049915	PB1	Netherlands	2022-May-10	EPI_ISL_12973136	A/Netherlands/11570/2022	Gelre ziekenhuizen	National Institute for Public Health and the Environment (RIVM)	A,Meijer; L,Wijsman; S, vd Brink
EPI2049923	PB1	Netherlands	2022-May-12	EPI_ISL_12973137	A/Netherlands/11571/2022	Gelre ziekenhuizen	National Institute for Public Health and the Environment (RIVM)	A,Meijer; L,Wijsman; S, vd Brink
EPI2049930	PB1	Netherlands	2022-May-10	EPI_ISL_12973138	A/Netherlands/11572/2022	Royal GD	National Institute for Public Health and the Environment (RIVM)	A,Meijer; L,Wijsman; S, vd Brink
EPI2049938	PB1	Netherlands	2022-May-13	EPI_ISL_12973139	A/Netherlands/11573/2022	Royal GD	National Institute for Public Health and the Environment (RIVM)	A,Meijer; L,Wijsman; S, vd Brink
EPI2049946	PB1	Netherlands	2022-May-14	EPI_ISL_12973140	A/Netherlands/11574/2022	Royal GD	National Institute for Public Health and the Environment (RIVM)	A,Meijer; L,Wijsman; S, vd Brink
EPI2050034	PB1	Netherlands	2022-May-15	EPI_ISL_12973151	A/Netherlands/11586/2022	PAMM	National Institute for Public Health and the Environment (RIVM)	A,Meijer; L,Wijsman; S, vd Brink
EPI2050058	PB1	Netherlands	2022-May-15	EPI_ISL_12973154	A/Netherlands/11589/2022	PAMM	National Institute for Public Health and the Environment (RIVM)	A,Meijer; L,Wijsman; S, vd Brink
EPI2050072	PB1	Netherlands	2022-May-12	EPI_ISL_12973156	A/Netherlands/11592/2022	Haga Ziekenhuis	National Institute for Public Health and the Environment (RIVM)	A,Meijer; L,Wijsman; S, vd Brink
EPI2050096	PB1	Netherlands	2022-May-14	EPI_ISL_12973159	A/Netherlands/11595/2022	Academic Medical Center, University of Amsterdam	National Institute for Public Health and the Environment (RIVM)	A,Meijer; L,Wijsman; S, vd Brink
EPI2050172	PB1	Egypt	2019-Jan-01	EPI_ISL_12995118	A/Egypt/NRC098/2019	Center of Scientific Excellence for Influenza Viruses, National Research Centre (NRC), Egypt.	National Research Center (Hospital)	'Mina,Kamel; Ahmed,Mostafa; Yassmin,Moatasim; Sara,Mahmoud; Mahmoud,Shehata; Elsayed,AbdElSalam; Mohamed,Shehata; Mohamed,Ali'
EPI2051720	PB1	Japan	2022-Feb-21	EPI_ISL_13026389	A/NAGASAKI/1/2022	Nagasaki Prefectural Institute for Environment Research and Public Health	National Institute of Infectious Diseases (NIID)	Takashita,Emi;Fujisaki,Seiichiro;Watanabe,Shinji;Hasegawa,Hideki
EPI2052037	PB1	Spain	2022-Apr-09	EPI_ISL_13026433	A/CastillaLaMancha/1816/2022	Instituto de Salud Carlos III	Instituto de Salud Carlos III	Pozo,F; Iglesias-Caballero, M.; Gonz?lez-Esguevillas,M.; Molinero,M.; Camarero,S.; Mart?n,V.; Reyes,N.; Sandon?s,V.; V?zquez-Mor?n,S.; Casas,I.
EPI2053068	PB1	Australia	2016-Jun-28	EPI_ISL_13046451	A/Brisbane/123/2016	Queensland Health Forensic and Scientific Services	WHO Collaborating Centre for Reference and Research on Influenza
EPI2053076	PB1	Australia	2016-Jun-30	EPI_ISL_13046452	A/Brisbane/124/2016	Queensland Health Forensic and Scientific Services	WHO Collaborating Centre for Reference and Research on Influenza
EPI2053084	PB1	Australia	2016-Jul-01	EPI_ISL_13046453	A/Brisbane/125/2016	Queensland Health Forensic and Scientific Services	WHO Collaborating Centre for Reference and Research on Influenza
EPI2053243	PB1	Australia	2016-Jul-01	EPI_ISL_13046515	A/Townsville/21/2016	Queensland Health Forensic and Scientific Services	WHO Collaborating Centre for Reference and Research on Influenza
EPI2053442	PB1	Sweden	2022-Mar-27	EPI_ISL_13049061	A/Stockholm/24/2022	Klinisk mikrobiologi, Karolinska Universitetslaboratoriet, Karolinska Universitetssjukhuset Solna	Public Health Agency of Sweden
EPI2055473	PB1	Netherlands	2022-May-20	EPI_ISL_13096512	A/Netherlands/11632/2022	Royal GD	National Institute for Public Health and the Environment (RIVM)	A,Meijer; L,Wijsman; S, vd Brink
EPI2055481	PB1	Netherlands	2022-May-22	EPI_ISL_13096513	A/Netherlands/11633/2022	PAMM	National Institute for Public Health and the Environment (RIVM)	A,Meijer; L,Wijsman; S, vd Brink
EPI2055489	PB1	Netherlands	2022-May-23	EPI_ISL_13096514	A/Netherlands/11634/2022	PAMM	National Institute for Public Health and the Environment (RIVM)	A,Meijer; L,Wijsman; S, vd Brink
EPI2055497	PB1	Netherlands	2022-May-18	EPI_ISL_13096515	A/Netherlands/11635/2022	Academic Medical Center, University of Amsterdam	National Institute for Public Health and the Environment (RIVM)	A,Meijer; L,Wijsman; S, vd Brink
EPI2055521	PB1	Netherlands	2022-May-04	EPI_ISL_13096518	A/Netherlands/11549/2022	National Institute for Public Health and the Environment (RIVM)	National Institute for Public Health and the Environment (RIVM)	A,Meijer; L,Wijsman; S, vd Brink
EPI2055529	PB1	Netherlands	2022-May-03	EPI_ISL_13096519	A/Netherlands/11550/2022	National Institute for Public Health and the Environment (RIVM)	National Institute for Public Health and the Environment (RIVM)	A,Meijer; L,Wijsman; S, vd Brink
EPI2055537	PB1	Netherlands	2022-Apr-29	EPI_ISL_13096520	A/Netherlands/11551/2022	National Institute for Public Health and the Environment (RIVM)	National Institute for Public Health and the Environment (RIVM)	A,Meijer; L,Wijsman; S, vd Brink
EPI2055598	PB1	Netherlands	2022-May-12	EPI_ISL_13096528	A/Netherlands/11609/2022	National Institute for Public Health and the Environment (RIVM)	National Institute for Public Health and the Environment (RIVM)	A,Meijer; L,Wijsman; S, vd Brink
EPI2055606	PB1	Netherlands	2022-May-09	EPI_ISL_13096529	A/Netherlands/11610/2022	National Institute for Public Health and the Environment (RIVM)	National Institute for Public Health and the Environment (RIVM)	A,Meijer; L,Wijsman; S, vd Brink
EPI2055614	PB1	Netherlands	2022-May-13	EPI_ISL_13096530	A/Netherlands/11611/2022	National Institute for Public Health and the Environment (RIVM)	National Institute for Public Health and the Environment (RIVM)	A,Meijer; L,Wijsman; S, vd Brink
EPI2055622	PB1	Netherlands	2022-May-10	EPI_ISL_13096531	A/Netherlands/11612/2022	National Institute for Public Health and the Environment (RIVM)	National Institute for Public Health and the Environment (RIVM)	A,Meijer; L,Wijsman; S, vd Brink
EPI2057166	PB1	United States	2021-Sep-13	EPI_ISL_13148826	A/Human/New York/PV34639/2021	Icahn School of Medicine at Mount Sinai	Icahn School of Medicine at Mount Sinai	Gonzalez-Reiche, Ana S.; Alshammary, Hala; Polanco, Jose; Kim, Eunhye; Amoako, Angela; Rooker, Aria; Cognigni, Christian; Floda, Daniel; van de Guchte, Adriana; Khalil, Zain; Srivastava, Komal; Sebra, Robert; Garc?a-Sastre, Adolfo; Patel, Gopi; Schaefer, Sarah; Ramirez, Juan David; Banu, Radhika; Shrestha, Paras; Paniz-Mondolfi, Alberto; Sordillo, Emilia Mia; Simon, Viviana; van Bakel, Harm
EPI2057198	PB1	United States	2021-Oct-24	EPI_ISL_13148830	A/Human/New York/PV20745/2021	Icahn School of Medicine at Mount Sinai	Icahn School of Medicine at Mount Sinai	Gonzalez-Reiche, Ana S.; Alshammary, Hala; Polanco, Jose; Kim, Eunhye; Amoako, Angela; Rooker, Aria; Cognigni, Christian; Floda, Daniel; van de Guchte, Adriana; Khalil, Zain; Srivastava, Komal; Sebra, Robert; Garc?a-Sastre, Adolfo; Patel, Gopi; Schaefer, Sarah; Ramirez, Juan David; Banu, Radhika; Shrestha, Paras; Paniz-Mondolfi, Alberto; Sordillo, Emilia Mia; Simon, Viviana; van Bakel, Harm
EPI2057230	PB1	United States	2021-Oct-27	EPI_ISL_13148834	A/Human/New York/PV20765/2021	Icahn School of Medicine at Mount Sinai	Icahn School of Medicine at Mount Sinai	Gonzalez-Reiche, Ana S.; Alshammary, Hala; Polanco, Jose; Kim, Eunhye; Amoako, Angela; Rooker, Aria; Cognigni, Christian; Floda, Daniel; van de Guchte, Adriana; Khalil, Zain; Srivastava, Komal; Sebra, Robert; Garc?a-Sastre, Adolfo; Patel, Gopi; Schaefer, Sarah; Ramirez, Juan David; Banu, Radhika; Shrestha, Paras; Paniz-Mondolfi, Alberto; Sordillo, Emilia Mia; Simon, Viviana; van Bakel, Harm
EPI2059450	PB1	Australia	2022-Apr-30	EPI_ISL_13175668	A/Sydney/252/2022	Childrens Hospital Westmead	WHO Collaborating Centre for Reference and Research on Influenza	Deng,Y-M; Iannello,P; Lau,H; Spirason,N; Moselen,J; Aziz,A; Komadina,N.
EPI2059458	PB1	Australia	2022-Apr-27	EPI_ISL_13175669	A/Sydney/247/2022	Childrens Hospital Westmead	WHO Collaborating Centre for Reference and Research on Influenza	Deng,Y-M; Iannello,P; Lau,H; Spirason,N; Moselen,J; Aziz,A; Komadina,N.
EPI2059466	PB1	Australia	2022-Apr-30	EPI_ISL_13175670	A/Newcastle/56/2022	John Hunter Hospital	WHO Collaborating Centre for Reference and Research on Influenza	Deng,Y-M; Iannello,P; Lau,H; Spirason,N; Moselen,J; Aziz,A; Komadina,N.
EPI2059474	PB1	Australia	2022-Apr-20	EPI_ISL_13175671	A/Sydney/225/2022	Childrens Hospital Westmead	WHO Collaborating Centre for Reference and Research on Influenza	Deng,Y-M; Iannello,P; Lau,H; Spirason,N; Moselen,J; Aziz,A; Komadina,N.
EPI2059482	PB1	Australia	2022-Apr-23	EPI_ISL_13175672	A/Sydney/236/2022	Childrens Hospital Westmead	WHO Collaborating Centre for Reference and Research on Influenza	Deng,Y-M; Iannello,P; Lau,H; Spirason,N; Moselen,J; Aziz,A; Komadina,N.
EPI2059490	PB1	Australia	2022-Apr-24	EPI_ISL_13175673	A/Sydney/240/2022	Childrens Hospital Westmead	WHO Collaborating Centre for Reference and Research on Influenza	Deng,Y-M; Iannello,P; Lau,H; Spirason,N; Moselen,J; Aziz,A; Komadina,N.
EPI2059497	PB1	Australia	2022-May-07	EPI_ISL_13175674	A/Darwin/123/2022	Royal Darwin Hospital	WHO Collaborating Centre for Reference and Research on Influenza	Deng,Y-M; Iannello,P; Lau,H; Spirason,N; Moselen,J; Aziz,A; Komadina,N.
EPI2059505	PB1	Australia	2022-May-08	EPI_ISL_13175675	A/Darwin/126/2022	Royal Darwin Hospital	WHO Collaborating Centre for Reference and Research on Influenza	Deng,Y-M; Iannello,P; Lau,H; Spirason,N; Moselen,J; Aziz,A; Komadina,N.
EPI2059512	PB1	Australia	2022-May-08	EPI_ISL_13175676	A/Darwin/128/2022	Royal Darwin Hospital	WHO Collaborating Centre for Reference and Research on Influenza	Deng,Y-M; Iannello,P; Lau,H; Spirason,N; Moselen,J; Aziz,A; Komadina,N.
EPI2059519	PB1	Australia	2022-Apr-26	EPI_ISL_13175677	A/Darwin/76/2022	Royal Darwin Hospital	WHO Collaborating Centre for Reference and Research on Influenza	Deng,Y-M; Iannello,P; Lau,H; Spirason,N; Moselen,J; Aziz,A; Komadina,N.
EPI2059528	PB1	Australia	2022-May-09	EPI_ISL_13175678	A/Darwin/194/2022	Royal Darwin Hospital	WHO Collaborating Centre for Reference and Research on Influenza	Deng,Y-M; Iannello,P; Lau,H; Spirason,N; Moselen,J; Aziz,A; Komadina,N.
EPI2059536	PB1	Australia	2022-Apr-11	EPI_ISL_13175679	A/Sydney/186/2022	Childrens Hospital Westmead	WHO Collaborating Centre for Reference and Research on Influenza	Deng,Y-M; Iannello,P; Lau,H; Spirason,N; Moselen,J; Aziz,A; Komadina,N.
EPI2059545	PB1	Australia	2022-Apr-13	EPI_ISL_13175680	A/Sydney/197/2022	Childrens Hospital Westmead	WHO Collaborating Centre for Reference and Research on Influenza	Deng,Y-M; Iannello,P; Lau,H; Spirason,N; Moselen,J; Aziz,A; Komadina,N.
EPI2059553	PB1	Australia	2022-Apr-17	EPI_ISL_13175681	A/Sydney/208/2022	Childrens Hospital Westmead	WHO Collaborating Centre for Reference and Research on Influenza	Deng,Y-M; Iannello,P; Lau,H; Spirason,N; Moselen,J; Aziz,A; Komadina,N.
EPI2059569	PB1	Australia	2022-Apr-05	EPI_ISL_13175683	A/Sydney/71/2022	Clinical Virology Unit, CDIM	WHO Collaborating Centre for Reference and Research on Influenza	Deng,Y-M; Iannello,P; Lau,H; Spirason,N; Moselen,J; Aziz,A; Komadina,N.
EPI2059576	PB1	Australia	2022-Apr-28	EPI_ISL_13175684	A/Darwin/53/2022	Royal Darwin Hospital	WHO Collaborating Centre for Reference and Research on Influenza	Deng,Y-M; Iannello,P; Lau,H; Spirason,N; Moselen,J; Aziz,A; Komadina,N.
EPI2059595	PB1	Australia	2022-Apr-23	EPI_ISL_13175687	A/Darwin/50/2022	Royal Darwin Hospital	WHO Collaborating Centre for Reference and Research on Influenza	Deng,Y-M; Iannello,P; Lau,H; Spirason,N; Moselen,J; Aziz,A; Komadina,N.
EPI2059603	PB1	Australia	2022-Apr-26	EPI_ISL_13175688	A/Darwin/46/2022	Royal Darwin Hospital	WHO Collaborating Centre for Reference and Research on Influenza	Deng,Y-M; Iannello,P; Lau,H; Spirason,N; Moselen,J; Aziz,A; Komadina,N.
EPI2060016	PB1	France	2022-Mar-15	EPI_ISL_13186736	A/Pays_de_Loire/20882/2022	Institut Pasteur	Institut Pasteur
EPI2060022	PB1	France	2022-Mar-29	EPI_ISL_13186737	A/Nord_Pas_de_Calais/25698/2022	Institut Pasteur	Institut Pasteur
EPI2060030	PB1	France	2022-Mar-28	EPI_ISL_13186738	A/Bourgogne/25706/2022	Institut Pasteur	Institut Pasteur
EPI2060038	PB1	France	2022-Mar-30	EPI_ISL_13186740	A/Pays_de_Loire/26264/2022	Institut Pasteur	Institut Pasteur
EPI2060045	PB1	France	2022-Mar-31	EPI_ISL_13186741	A/Dunkerque/26698/2022	Institut Pasteur	Institut Pasteur
EPI2060058	PB1	France	2022-Apr-07	EPI_ISL_13186743	A/GARCHES/28368/2022	Institut Pasteur	Institut Pasteur
EPI2060066	PB1	France	2022-Apr-11	EPI_ISL_13186744	A/Lorraine/28657/2022	Institut Pasteur	Institut Pasteur
EPI2075278	PB1	Iceland	2022-Apr-02	EPI_ISL_13203558	A/Iceland/31149/2022	Landspitali - University Hospital	Crick Worldwide Influenza Centre
EPI2062406	PB1	Netherlands	2022-May-16	EPI_ISL_13249405	A/Netherlands/11562/2022	National Institute for Public Health and the Environment (RIVM)	National Institute for Public Health and the Environment (RIVM)	A,Meijer; L,Wijsman; S, vd Brink
EPI2062422	PB1	Netherlands	2022-May-20	EPI_ISL_13249430	A/Netherlands/11637/2022	Academic Medical Center, University of Amsterdam	National Institute for Public Health and the Environment (RIVM)	A,Meijer; L,Wijsman; S, vd Brink
EPI2067472	PB1	Congo, the Democatic Republic of	2022-Jan-06	EPI_ISL_13286910	A/Congo/008/2022	INRB Service de Virologie	Centers for Disease Control and Prevention
EPI2067483	PB1	United States	2022-Apr-26	EPI_ISL_13286911	A/California/90/2022	California Department of Health Services	Centers for Disease Control and Prevention
EPI2067491	PB1	United States	2022-May-02	EPI_ISL_13286912	A/West Virginia/20/2022	West Virginia Office of Laboratory Services	Centers for Disease Control and Prevention
EPI2067499	PB1	United States	2022-May-03	EPI_ISL_13286913	A/West Virginia/21/2022	West Virginia Office of Laboratory Services	Centers for Disease Control and Prevention
EPI2067507	PB1	United States	2022-May-16	EPI_ISL_13286914	A/Florida/38/2022	Florida Department of Health-Jacksonville	Centers for Disease Control and Prevention
EPI2068083	PB1	Canada	2022-May-06	EPI_ISL_13291853	A/British_Columbia/112/2022	B.C. Centre for Disease Control	B.C. Centre for Disease Control	Natalie Prystajecky, John Tyson, Kevin Kuchinski, Tracy Lee, Rob Azana, Janet Fung, Michael Chan, Branco Cheung, Kimia Kamelian, Frankie Tsang, Shannon Russell, James Zlosnik, Linda Hoang, Agatha Jassem
EPI2068412	PB1	Netherlands	2022-Jun-03	EPI_ISL_13324721	A/Netherlands/11651/2022	ISALA Ziekenhuizen	National Institute for Public Health and the Environment (RIVM)	A,Meijer; L,Wijsman; S, vd Brink
EPI2068551	PB1	Switzerland	2022-Feb-17	EPI_ISL_13331551	A/Switzerland/17942/2022	Swiss National Reference Centre for Influenza	Swiss National Reference Centre for Influenza	Laubscher, F.; Goncalves, A.R.; Spedaliero, T.; Kaiser, L.; Schibler, M.
EPI2068566	PB1	Switzerland	2022-Feb-14	EPI_ISL_13331553	A/Switzerland/95941/2022	Swiss National Reference Centre for Influenza	Swiss National Reference Centre for Influenza	Laubscher, F.; Goncalves, A.R.; Spedaliero, T.; Kaiser, L.; Schibler, M.
EPI2068893	PB1	Switzerland	2022-Feb-17	EPI_ISL_13331718	A/Switzerland/17909/2022	Swiss National Reference Centre for Influenza	Swiss National Reference Centre for Influenza	Laubscher, F.; Goncalves, A.R.; Spedaliero, T.; Kaiser, L.; Schibler, M.
EPI2075350	PB1	Spain	2022-Apr-15	EPI_ISL_13339934	A/Spain/856/2022	Universidad de Valladolid	Crick Worldwide Influenza Centre
EPI2075107	PB1	South Africa	2022-Apr-20	EPI_ISL_13399723	A/South Africa/R04850/2022	National Institute for Communicable Diseases (NICD)	National Institute for Communicable Diseases (NICD)
EPI2075108	PB1	South Africa	2022-Apr-19	EPI_ISL_13399724	A/South Africa/R04851/2022	National Institute for Communicable Diseases (NICD)	National Institute for Communicable Diseases (NICD)
EPI2075112	PB1	South Africa	2022-Apr-22	EPI_ISL_13399728	A/South Africa/R04933/2022	National Institute for Communicable Diseases (NICD)	National Institute for Communicable Diseases (NICD)
EPI2073814	PB1	United Kingdom	2022-Feb-28	EPI_ISL_13431106	A/England/221000188/2022	UK Health Security Agency - Colindale	UK Health Security Agency - Colindale	UKHSA, Respiratory Virus Unit
EPI2073822	PB1	United Kingdom	2022-Mar-01	EPI_ISL_13431107	A/England/221000189/2022	UK Health Security Agency - Colindale	UK Health Security Agency - Colindale	UKHSA, Respiratory Virus Unit
EPI2073830	PB1	United Kingdom	2022-Feb-25	EPI_ISL_13431130	A/England/221000190/2022	UK Health Security Agency - Colindale	UK Health Security Agency - Colindale	UKHSA, Respiratory Virus Unit
EPI2073854	PB1	United Kingdom	2022-Feb-25	EPI_ISL_13431133	A/England/221020285/2022	UK Health Security Agency - Colindale	UK Health Security Agency - Colindale	UKHSA, Respiratory Virus Unit
EPI2074038	PB1	United Kingdom	2022-Mar-06	EPI_ISL_13431156	A/England/221060446/2022	UK Health Security Agency - Colindale	UK Health Security Agency - Colindale	UKHSA, Respiratory Virus Unit
EPI2074142	PB1	United Kingdom	2022-Mar-09	EPI_ISL_13431215	A/England/221080454/2022	UK Health Security Agency - Colindale	UK Health Security Agency - Colindale	UKHSA, Respiratory Virus Unit
EPI2074306	PB1	United Kingdom	2022-Mar-13	EPI_ISL_13431253	A/England/221160505/2022	UK Health Security Agency - Colindale	UK Health Security Agency - Colindale	UKHSA, Respiratory Virus Unit
EPI2074322	PB1	United Kingdom	2022-Mar-11	EPI_ISL_13431255	A/England/221160507/2022	UK Health Security Agency - Colindale	UK Health Security Agency - Colindale	UKHSA, Respiratory Virus Unit
EPI2074474	PB1	United Kingdom	2022-Mar-15	EPI_ISL_13431302	A/England/221180872/2022	UK Health Security Agency - Colindale	UK Health Security Agency - Colindale	UKHSA, Respiratory Virus Unit
EPI2077295	PB1	Germany	2022-Mar-08	EPI_ISL_13503236	A/Rheinland-Pfalz/2/2022	Robert Koch-Institute Nationales Referenzzentrum für Influenza	Robert Koch Institute Nationales Referenzzentrum für Influenza
EPI2079472	PB1	Australia	2022-May-18	EPI_ISL_13531178	A/Canberra/176/2022	Canberra Hospital	WHO Collaborating Centre for Reference and Research on Influenza	Deng,Y-M; Iannello,P; Lau,H; Spirason,N; Moselen,J; Aziz,A; Komadina,N.
EPI2079488	PB1	Australia	2022-May-22	EPI_ISL_13531179	A/Canberra/187/2022	Canberra Hospital	WHO Collaborating Centre for Reference and Research on Influenza	Deng,Y-M; Iannello,P; Lau,H; Spirason,N; Moselen,J; Aziz,A; Komadina,N.
EPI2079747	PB1	New Zealand	2010-Jul-12	EPI_ISL_13531293	A/Christchurch/16/2010	Canterbury Health Services	WHO Collaborating Centre for Reference and Research on Influenza
EPI2079781	PB1	Australia	2009-Aug-12	EPI_ISL_13531309	A/Perth/262/2009	Pathwest QE II Medical Centre	WHO Collaborating Centre for Reference and Research on Influenza
EPI2079853	PB1	Australia	2010-Oct-08	EPI_ISL_13531335	A/Victoria/918/2010	Austin Health	WHO Collaborating Centre for Reference and Research on Influenza
EPI2082043	PB1	Brazil	2018-Sep-24	EPI_ISL_13563916	A/Rio de Janeiro/1255/2018	Laboratório Central de Saúde Pública (LACEN RJ)	Instituto Oswaldo Cruz FIOCRUZ - Laboratory of Respiratory Viruses and Measles (LVRS)	Resende, P.C.; Motta, F.C.; Pereira, E.C.; Arantes, I.; Rocha, A.S.; Silva, B.M.; Carvalho, J.M.; Pinto, L.M.; Siqueira, M.
EPI2079759	PB1	Australia	2009-Jun-22	EPI_ISL_13531299	A/Darwin/2022/2009	Royal Darwin Hospital	WHO Collaborating Centre for Reference and Research on Influenza
EPI350359	PB1	China	2009-Jun-09	EPI_ISL_102045	A/Shenzhen/25/2009		Import from public-domain	Zhao,J.R.; Li,Y.D.; Pan,L.M.; Zhu,N.; Ni,H.X.; Xu,G.Z.; Jiang,Y.Z.; Huo,X.X.; Xu,J.Q.; Xia,H.; Han,N.; Tang,S.; Zhang,Z.; Kou,Z.; Rayner,S.; Li,T.X.
EPI2079812	PB1	Singapore	2010-Jun-02	EPI_ISL_13531317	A/Sinagpore/579/2010	Ministry of Health, Singapore	WHO Collaborating Centre for Reference and Research on Influenza
EPI2079805	PB1	Singapore	2010-May-18	EPI_ISL_13531316	A/Sinagpore/575/2010	Ministry of Health, Singapore	WHO Collaborating Centre for Reference and Research on Influenza
EPI1994943	PB1	Netherlands	2022-Feb-23	EPI_ISL_10945523	A/Netherlands/10107/2022	National Institute for Public Health and the Environment (RIVM)	National Institute for Public Health and the Environment (RIVM)	A,Meijer; L,Wijsman; S, vd Brink
EPI1995688	PB1	United Kingdom	2022-Feb-03	EPI_ISL_11112355	A/England/220640429/2022	UK Health Security Agency - Colindale	UK Health Security Agency - Colindale	UKHSA, Respiratory Virus Unit
EPI1995561	PB1	United Kingdom	2022-Feb-01	EPI_ISL_11112339	A/England/220580432/2022	UK Health Security Agency - Colindale	UK Health Security Agency - Colindale	UKHSA, Respiratory Virus Unit
EPI2055393	PB1	Netherlands	2022-May-23	EPI_ISL_13096502	A/Netherlands/11615/2022	National Institute for Public Health and the Environment (RIVM)	National Institute for Public Health and the Environment (RIVM)	A,Meijer; L,Wijsman; S, vd Brink
EPI2055385	PB1	Netherlands	2022-May-19	EPI_ISL_13094836	A/Netherlands/11564/2022	National Institute for Public Health and the Environment (RIVM)	National Institute for Public Health and the Environment (RIVM)	A,Meijer; L,Wijsman; S, vd Brink
EPI2013283	PB1	Netherlands	2022-Mar-21	EPI_ISL_11886416	A/Netherlands/10769/2022	National Institute for Public Health and the Environment (RIVM)	National Institute for Public Health and the Environment (RIVM)	A,Meijer; L,Wijsman; S, vd Brink
EPI1987872	PB1	Netherlands	2022-Feb-13	EPI_ISL_10434304	A/Netherlands/10069/2022	Academic Medical Center, University of Amsterdam	National Institute for Public Health and the Environment (RIVM)	A,Meijer; L,Wijsman; S, vd Brink
EPI2013128	PB1	Netherlands	2022-Mar-25	EPI_ISL_11886186	A/Netherlands/10745/2022	Comicro B.V.	National Institute for Public Health and the Environment (RIVM)	A,Meijer; L,Wijsman; S, vd Brink
EPI2042238	PB1	Netherlands	2022-Apr-28	EPI_ISL_12771095	A/Netherlands/11508/2022	IJsselland Ziekenhuis	National Institute for Public Health and the Environment (RIVM)	A,Meijer; L,Wijsman; S, vd Brink
EPI2013243	PB1	Netherlands	2022-Mar-14	EPI_ISL_11886363	A/Netherlands/10761/2022	IJsselland Ziekenhuis	National Institute for Public Health and the Environment (RIVM)	A,Meijer; L,Wijsman; S, vd Brink
EPI2034071	PB1	Netherlands	2022-May-01	EPI_ISL_12676966	A/Netherlands/11430/2022	PAMM	National Institute for Public Health and the Environment (RIVM)	A,Meijer; L,Wijsman; S, vd Brink
EPI2009320	PB1	Netherlands	2022-Mar-15	EPI_ISL_11669315	A/Netherlands/10584/2022	Groene Hart Ziekenhuis	National Institute for Public Health and the Environment (RIVM)	A,Meijer; L,Wijsman; S, vd Brink
EPI2042190	PB1	Netherlands	2022-May-08	EPI_ISL_12771089	A/Netherlands/11502/2022	Royal GD	National Institute for Public Health and the Environment (RIVM)	A,Meijer; L,Wijsman; S, vd Brink
EPI2042175	PB1	Netherlands	2022-May-05	EPI_ISL_12771087	A/Netherlands/11500/2022	Royal GD	National Institute for Public Health and the Environment (RIVM)	A,Meijer; L,Wijsman; S, vd Brink
EPI2034031	PB1	Netherlands	2022-Apr-29	EPI_ISL_12676882	A/Netherlands/11425/2022	Royal GD	National Institute for Public Health and the Environment (RIVM)	A,Meijer; L,Wijsman; S, vd Brink
EPI2013375	PB1	Netherlands	2022-Mar-24	EPI_ISL_11886494	A/Netherlands/10810/2022	Haga Ziekenhuis	National Institute for Public Health and the Environment (RIVM)	A,Meijer; L,Wijsman; S, vd Brink
EPI2009400	PB1	Netherlands	2022-Mar-18	EPI_ISL_11669462	A/Netherlands/10598/2022	Haga Ziekenhuis	National Institute for Public Health and the Environment (RIVM)	A,Meijer; L,Wijsman; S, vd Brink
EPI2055441	PB1	Netherlands	2022-May-18	EPI_ISL_13096508	A/Netherlands/11625/2022	ISALA Ziekenhuizen	National Institute for Public Health and the Environment (RIVM)	A,Meijer; L,Wijsman; S, vd Brink
EPI2055425	PB1	Netherlands	2022-May-17	EPI_ISL_13096506	A/Netherlands/11623/2022	ISALA Ziekenhuizen	National Institute for Public Health and the Environment (RIVM)	A,Meijer; L,Wijsman; S, vd Brink
EPI2034103	PB1	Netherlands	2022-Apr-28	EPI_ISL_12677036	A/Netherlands/11435/2022	ISALA Ziekenhuizen	National Institute for Public Health and the Environment (RIVM)	A,Meijer; L,Wijsman; S, vd Brink
EPI2042096	PB1	Netherlands	2022-May-01	EPI_ISL_12771077	A/Netherlands/11489/2022	Gelre ziekenhuizen	National Institute for Public Health and the Environment (RIVM)	A,Meijer; L,Wijsman; S, vd Brink
EPI2033914	PB1	Netherlands	2022-Apr-26	EPI_ISL_12676636	A/Netherlands/11408/2022	Gelre ziekenhuizen	National Institute for Public Health and the Environment (RIVM)	A,Meijer; L,Wijsman; S, vd Brink
EPI1853324	PB1	Russian Federation	2013-Apr-09	EPI_ISL_1361638	A/IIV-Maykop/116/2013	NIC Russia, Ivanovsky Research Institute of Virology	D.I. Ivanovsky Research Institute of virology MoPH of RF,Moscow	Krasnoslobodtsev,Kirill; Alkhovsky,Sergey; Kirillova,Elena; Burtseva,Elena
EPI1853206	PB1	Russian Federation	2010-Jan-12	EPI_ISL_1347550	A/IIV-Yaroslavl/196/2009	NIC Russia, Ivanovsky Research Institute of Virology	D.I. Ivanovsky Research Institute of virology MoPH of RF,Moscow	Krasnoslobodtsev,Kirill; Alkhovsky,Sergey; Kirillova,Elena; Burtseva,Elena
EPI1853198	PB1	Russian Federation	2009-Nov-23	EPI_ISL_1347504	A/IIV-Vladimir/181/2009	NIC Russia, Ivanovsky Research Institute of Virology	D.I. Ivanovsky Research Institute of virology MoPH of RF,Moscow	Krasnoslobodtsev,Kirill; Alkhovsky,Sergey; Kirillova,Elena; Burtseva,Elena
EPI465999	PB1	Finland	2009-Dec-14	EPI_ISL_145295	A/Finland/715/2009(H1N1)	Ita-Suomen Labotariokeskus	Institute for Molecular Medicine Finland (FIMM)	Lakspere, Triin; Kallio-Kokko, Hannimari; Kantele, Anu; Mattila, Pirkko; Almusa, Henrikki; Kakkola, Laura; Ikonen, Niina; Tynell, Janne; Julkunen, Ilkka; Kainov, Denis
EPI465991	PB1	Finland	2009-Nov-23	EPI_ISL_145294	A/Finland/714/2009(H1N1)	Ita-Suomen Labotariokeskus	Institute for Molecular Medicine Finland (FIMM)	Lakspere, Triin; Kallio-Kokko, Hannimari; Kantele, Anu; Mattila, Pirkko; Almusa, Henrikki; Kakkola, Laura; Ikonen, Niina; Tynell, Janne; Julkunen, Ilkka; Kainov, Denis
EPI465983	PB1	Finland	2009-Nov-06	EPI_ISL_145293	A/Finland/713/2009(H1N1)	Ita-Suomen Labotariokeskus	Institute for Molecular Medicine Finland (FIMM)	Lakspere, Triin; Kallio-Kokko, Hannimari; Kantele, Anu; Mattila, Pirkko; Almusa, Henrikki; Kakkola, Laura; Ikonen, Niina; Tynell, Janne; Julkunen, Ilkka; Kainov, Denis
EPI466055	PB1	Finland	2009-Nov-15	EPI_ISL_145302	A/Finland/722/2009(H1N1)	Helsingin-Uusimaa Labotariokeskus	Institute for Molecular Medicine Finland (FIMM)	Lakspere, Triin; Kallio-Kokko, Hannimari; Kantele, Anu; Mattila, Pirkko; Almusa, Henrikki; Kakkola, Laura; Ikonen, Niina; Tynell, Janne; Julkunen, Ilkka; Kainov, Denis
EPI466047	PB1	Finland	2009-Nov-12	EPI_ISL_145301	A/Finland/721/2009(H1N1)	Helsingin-Uusimaa Labotariokeskus	Institute for Molecular Medicine Finland (FIMM)	Lakspere, Triin; Kallio-Kokko, Hannimari; Kantele, Anu; Mattila, Pirkko; Almusa, Henrikki; Kakkola, Laura; Ikonen, Niina; Tynell, Janne; Julkunen, Ilkka; Kainov, Denis
EPI466039	PB1	Finland	2009-Nov-12	EPI_ISL_145300	A/Finland/720/2009(H1N1)	Helsingin-Uusimaa Labotariokeskus	Institute for Molecular Medicine Finland (FIMM)	Lakspere, Triin; Kallio-Kokko, Hannimari; Kantele, Anu; Mattila, Pirkko; Almusa, Henrikki; Kakkola, Laura; Ikonen, Niina; Tynell, Janne; Julkunen, Ilkka; Kainov, Denis
EPI466031	PB1	Finland	2009-Nov-12	EPI_ISL_145299	A/Finland/719/2009(H1N1)	Helsingin-Uusimaa Labotariokeskus	Institute for Molecular Medicine Finland (FIMM)	Lakspere, Triin; Kallio-Kokko, Hannimari; Kantele, Anu; Mattila, Pirkko; Almusa, Henrikki; Kakkola, Laura; Ikonen, Niina; Tynell, Janne; Julkunen, Ilkka; Kainov, Denis
EPI466023	PB1	Finland	2009-Nov-11	EPI_ISL_145298	A/Finland/718/2009(H1N1)	Helsingin-Uusimaa Labotariokeskus	Institute for Molecular Medicine Finland (FIMM)	Lakspere, Triin; Kallio-Kokko, Hannimari; Kantele, Anu; Mattila, Pirkko; Almusa, Henrikki; Kakkola, Laura; Ikonen, Niina; Tynell, Janne; Julkunen, Ilkka; Kainov, Denis
EPI466015	PB1	Finland	2009-Nov-11	EPI_ISL_145297	A/Finland/717/2009(H1N1)	Helsingin-Uusimaa Labotariokeskus	Institute for Molecular Medicine Finland (FIMM)	Lakspere, Triin; Kallio-Kokko, Hannimari; Kantele, Anu; Mattila, Pirkko; Almusa, Henrikki; Kakkola, Laura; Ikonen, Niina; Tynell, Janne; Julkunen, Ilkka; Kainov, Denis
EPI466007	PB1	Finland	2009-Oct-26	EPI_ISL_145296	A/Finland/716/2009(H1N1)	Helsingin-Uusimaa Labotariokeskus	Institute for Molecular Medicine Finland (FIMM)	Lakspere, Triin; Kallio-Kokko, Hannimari; Kantele, Anu; Mattila, Pirkko; Almusa, Henrikki; Kakkola, Laura; Ikonen, Niina; Tynell, Janne; Julkunen, Ilkka; Kainov, Denis
EPI2032886	PB1	Spain	2022-Apr-02	EPI_ISL_12646227	A/CastillaLaMancha/1636/2022	Instituto de Salud Carlos III	Instituto de Salud Carlos III	Pozo,F; Iglesias-Caballero, M.; Gonz?lez-Esguevillas,M.; Molinero,M.; Camarero,S.; Mart?n,V.; Reyes,N.; Sandon?s,V.; V?zquez-Mor?n,S.; Casas,I.
EPI2032878	PB1	Spain	2022-Apr-02	EPI_ISL_12646226	A/CastillaLaMancha/1635/2022	Instituto de Salud Carlos III	Instituto de Salud Carlos III	Pozo,F; Iglesias-Caballero, M.; Gonz?lez-Esguevillas,M.; Molinero,M.; Camarero,S.; Mart?n,V.; Reyes,N.; Sandon?s,V.; V?zquez-Mor?n,S.; Casas,I.
EPI2032798	PB1	Spain	2022-Mar-31	EPI_ISL_12646216	A/CastillaLaMancha/1588/2022	Instituto de Salud Carlos III	Instituto de Salud Carlos III	Pozo,F; Iglesias-Caballero, M.; Gonz?lez-Esguevillas,M.; Molinero,M.; Camarero,S.; Mart?n,V.; Reyes,N.; Sandon?s,V.; V?zquez-Mor?n,S.; Casas,I.
EPI2032670	PB1	Spain	2022-Mar-25	EPI_ISL_12646200	A/CastillaLaMancha/1546/2022	Instituto de Salud Carlos III	Instituto de Salud Carlos III	Pozo,F; Iglesias-Caballero, M.; Gonz?lez-Esguevillas,M.; Molinero,M.; Camarero,S.; Mart?n,V.; Reyes,N.; Sandon?s,V.; V?zquez-Mor?n,S.; Casas,I.
EPI380022	PB1	Japan	2009-Nov-19	EPI_ISL_122628	A/Gunma/262/2009		Import from public-domain	Obuchi,M.; Toda,S.; Tsukagoshi,H.; Oogane,T.; Abiko,C.; Funatogawa,K.; Mizuta,K.; Shirabe,K.; Kozawa,K.; Noda,M.; Kimura,H.; Tashiro,M.
EPI360073	PB1	China	2011-Jan-08	EPI_ISL_108540	A/Tianjinhedong/SWL44/2011		Import from public-domain	Li,X.; Kong,M.; Chen,J.; Su,X.; Ding,J.; Zou,M.; Guo,L.
EPI360072	PB1	China	2010-Jan-05	EPI_ISL_108539	A/Tianjinnankai/SWL413/2010		Import from public-domain	Li,X.; Kong,M.; Chen,J.; Su,X.; Ding,J.; Zou,M.; Guo,L.
EPI360071	PB1	China	2010-Jan-02	EPI_ISL_108538	A/Tianjinnankai/SWL49/2010		Import from public-domain	Li,X.; Kong,M.; Chen,J.; Su,X.; Ding,J.; Zou,M.; Guo,L.
EPI360070	PB1	China	2009-Dec-30	EPI_ISL_108537	A/Tianjinjinnan/SWL4141/2009		Import from public-domain	Li,X.; Kong,M.; Chen,J.; Su,X.; Ding,J.; Zou,M.; Guo,L.
EPI360069	PB1	China	2009-Dec-05	EPI_ISL_108536	A/Tianjinninghe/SWL49/2009		Import from public-domain	Li,X.; Kong,M.; Chen,J.; Su,X.; Ding,J.; Zou,M.; Guo,L.
EPI360068	PB1	China	2009-Nov-19	EPI_ISL_108535	A/Tianjintanggu/SWL432/2009		Import from public-domain	Li,X.; Kong,M.; Chen,J.; Su,X.; Ding,J.; Zou,M.; Guo,L.
EPI360067	PB1	China	2009-Nov-12	EPI_ISL_108534	A/Tianjinheping/SWL313/2009		Import from public-domain	Li,X.; Kong,M.; Chen,J.; Su,X.; Ding,J.; Zou,M.; Guo,L.
EPI360005	PB1	Czech Republic	2011-Oct-25	EPI_ISL_108500	A/Czech Republic/112/2011		Import from public-domain	Nagy,A.; Jirincova,H.; Havlickova,M.
EPI359995	PB1	Czech Republic	2011-Oct-25	EPI_ISL_108485	A/Czech Republic/111/2011		Import from public-domain	Nagy,A.; Jirincova,H.; Havlickova,M.
EPI354398	PB1	India	2010-Mar-22	EPI_ISL_104331	A/India/Blore/2010		Import from public-domain	Sharma,S.; Parida,M.M.; Shukla,J.; Joshi,G.; Dash,P.; Rao,P.V.L.
EPI354397	PB1	India	2010-Sep-09	EPI_ISL_104330	A/India/GWL_DSC/2010		Import from public-domain	Sharma,S.; Parida,M.M.; Shukla,J.; Joshi,G.; Dash,P.; Rao,P.V.L.
EPI351204	PB1	China	2009-Oct-11	EPI_ISL_102373	A/Hubei/99/2009		Import from public-domain	Zhao,J.R.; Li,Y.D.; Pan,L.M.; Zhu,N.; Ni,H.X.; Xu,G.Z.; Jiang,Y.Z.; Huo,X.X.; Xu,J.Q.; Xia,H.; Han,N.; Tang,S.; Zhang,Z.; Kou,Z.; Rayner,S.; Li,T.X.
EPI351197	PB1	China	2009-Oct-12	EPI_ISL_102348	A/Zhejiang/98/2009		Import from public-domain	Zhao,J.R.; Li,Y.D.; Pan,L.M.; Zhu,N.; Ni,H.X.; Xu,G.Z.; Jiang,Y.Z.; Huo,X.X.; Xu,J.Q.; Xia,H.; Han,N.; Tang,S.; Zhang,Z.; Kou,Z.; Rayner,S.; Li,T.X.
EPI351190	PB1	China	2009-Oct-12	EPI_ISL_102347	A/Zhejiang/97/2009		Import from public-domain	Zhao,J.R.; Li,Y.D.; Pan,L.M.; Zhu,N.; Ni,H.X.; Xu,G.Z.; Jiang,Y.Z.; Huo,X.X.; Xu,J.Q.; Xia,H.; Han,N.; Tang,S.; Zhang,Z.; Kou,Z.; Rayner,S.; Li,T.X.
EPI351183	PB1	China	2009-Oct-12	EPI_ISL_102346	A/Zhejiang/96/2009		Import from public-domain	Zhao,J.R.; Li,Y.D.; Pan,L.M.; Zhu,N.; Ni,H.X.; Xu,G.Z.; Jiang,Y.Z.; Huo,X.X.; Xu,J.Q.; Xia,H.; Han,N.; Tang,S.; Zhang,Z.; Kou,Z.; Rayner,S.; Li,T.X.
EPI351157	PB1	China	2009-Oct-12	EPI_ISL_102310	A/Zhejiang/92/2009		Import from public-domain	Zhao,J.R.; Li,Y.D.; Pan,L.M.; Zhu,N.; Ni,H.X.; Xu,G.Z.; Jiang,Y.Z.; Huo,X.X.; Xu,J.Q.; Xia,H.; Han,N.; Tang,S.; Zhang,Z.; Kou,Z.; Rayner,S.; Li,T.X.
EPI351144	PB1	China	2009-Oct-12	EPI_ISL_102298	A/Zhejiang/90/2009		Import from public-domain	Zhao,J.R.; Li,Y.D.; Pan,L.M.; Zhu,N.; Ni,H.X.; Xu,G.Z.; Jiang,Y.Z.; Huo,X.X.; Xu,J.Q.; Xia,H.; Han,N.; Tang,S.; Zhang,Z.; Kou,Z.; Rayner,S.; Li,T.X.
EPI351138	PB1	China	2009-Jul-09	EPI_ISL_102283	A/Zhejiang/9/2009		Import from public-domain	Zhao,J.R.; Li,Y.D.; Pan,L.M.; Zhu,N.; Ni,H.X.; Xu,G.Z.; Jiang,Y.Z.; Huo,X.X.; Xu,J.Q.; Xia,H.; Han,N.; Tang,S.; Zhang,Z.; Kou,Z.; Rayner,S.; Li,T.X.
EPI351130	PB1	China	2009-Oct-11	EPI_ISL_102282	A/Zhejiang/88/2009		Import from public-domain	Zhao,J.R.; Li,Y.D.; Pan,L.M.; Zhu,N.; Ni,H.X.; Xu,G.Z.; Jiang,Y.Z.; Huo,X.X.; Xu,J.Q.; Xia,H.; Han,N.; Tang,S.; Zhang,Z.; Kou,Z.; Rayner,S.; Li,T.X.
EPI351118	PB1	China	2009-Oct-11	EPI_ISL_102266	A/Zhejiang/87/2009		Import from public-domain	Zhao,J.R.; Li,Y.D.; Pan,L.M.; Zhu,N.; Ni,H.X.; Xu,G.Z.; Jiang,Y.Z.; Huo,X.X.; Xu,J.Q.; Xia,H.; Han,N.; Tang,S.; Zhang,Z.; Kou,Z.; Rayner,S.; Li,T.X.
EPI351103	PB1	China	2009-Oct-11	EPI_ISL_102256	A/Zhejiang/85/2009		Import from public-domain	Zhao,J.R.; Li,Y.D.; Pan,L.M.; Zhu,N.; Ni,H.X.; Xu,G.Z.; Jiang,Y.Z.; Huo,X.X.; Xu,J.Q.; Xia,H.; Han,N.; Tang,S.; Zhang,Z.; Kou,Z.; Rayner,S.; Li,T.X.
EPI351086	PB1	China	2009-Oct-11	EPI_ISL_102244	A/Zhejiang/83/2009		Import from public-domain	Zhao,J.R.; Li,Y.D.; Pan,L.M.; Zhu,N.; Ni,H.X.; Xu,G.Z.; Jiang,Y.Z.; Huo,X.X.; Xu,J.Q.; Xia,H.; Han,N.; Tang,S.; Zhang,Z.; Kou,Z.; Rayner,S.; Li,T.X.
EPI351078	PB1	China	2009-Nov-01	EPI_ISL_102242	A/Zhejiang/82/2009		Import from public-domain	Zhao,J.R.; Li,Y.D.; Pan,L.M.; Zhu,N.; Ni,H.X.; Xu,G.Z.; Jiang,Y.Z.; Huo,X.X.; Xu,J.Q.; Xia,H.; Han,N.; Tang,S.; Zhang,Z.; Kou,Z.; Rayner,S.; Li,T.X.
EPI351070	PB1	China	2009-Nov-01	EPI_ISL_102241	A/Zhejiang/81/2009		Import from public-domain	Zhao,J.R.; Li,Y.D.; Pan,L.M.; Zhu,N.; Ni,H.X.; Xu,G.Z.; Jiang,Y.Z.; Huo,X.X.; Xu,J.Q.; Xia,H.; Han,N.; Tang,S.; Zhang,Z.; Kou,Z.; Rayner,S.; Li,T.X.
EPI351062	PB1	China	2009-Nov-01	EPI_ISL_102224	A/Zhejiang/80/2009		Import from public-domain	Zhao,J.R.; Li,Y.D.; Pan,L.M.; Zhu,N.; Ni,H.X.; Xu,G.Z.; Jiang,Y.Z.; Huo,X.X.; Xu,J.Q.; Xia,H.; Han,N.; Tang,S.; Zhang,Z.; Kou,Z.; Rayner,S.; Li,T.X.
EPI351056	PB1	China	2009-Jul-09	EPI_ISL_102223	A/Zhejiang/8/2009		Import from public-domain	Zhao,J.R.; Li,Y.D.; Pan,L.M.; Zhu,N.; Ni,H.X.; Xu,G.Z.; Jiang,Y.Z.; Huo,X.X.; Xu,J.Q.; Xia,H.; Han,N.; Tang,S.; Zhang,Z.; Kou,Z.; Rayner,S.; Li,T.X.
EPI351049	PB1	China	2009-Nov-01	EPI_ISL_102211	A/Zhejiang/79/2009		Import from public-domain	Zhao,J.R.; Li,Y.D.; Pan,L.M.; Zhu,N.; Ni,H.X.; Xu,G.Z.; Jiang,Y.Z.; Huo,X.X.; Xu,J.Q.; Xia,H.; Han,N.; Tang,S.; Zhang,Z.; Kou,Z.; Rayner,S.; Li,T.X.
EPI351036	PB1	China	2009-Nov-01	EPI_ISL_102201	A/Zhejiang/77/2009		Import from public-domain	Zhao,J.R.; Li,Y.D.; Pan,L.M.; Zhu,N.; Ni,H.X.; Xu,G.Z.; Jiang,Y.Z.; Huo,X.X.; Xu,J.Q.; Xia,H.; Han,N.; Tang,S.; Zhang,Z.; Kou,Z.; Rayner,S.; Li,T.X.
EPI351028	PB1	China	2009-Nov-01	EPI_ISL_102200	A/Hubei/76/2009		Import from public-domain	Zhao,J.R.; Li,Y.D.; Pan,L.M.; Zhu,N.; Ni,H.X.; Xu,G.Z.; Jiang,Y.Z.; Huo,X.X.; Xu,J.Q.; Xia,H.; Han,N.; Tang,S.; Zhang,Z.; Kou,Z.; Rayner,S.; Li,T.X.
EPI351020	PB1	China	2009-Nov-01	EPI_ISL_102191	A/Hubei/75/2009		Import from public-domain	Zhao,J.R.; Li,Y.D.; Pan,L.M.; Zhu,N.; Ni,H.X.; Xu,G.Z.; Jiang,Y.Z.; Huo,X.X.; Xu,J.Q.; Xia,H.; Han,N.; Tang,S.; Zhang,Z.; Kou,Z.; Rayner,S.; Li,T.X.
EPI351012	PB1	China	2009-Nov-01	EPI_ISL_102190	A/Hubei/74/2009		Import from public-domain	Zhao,J.R.; Li,Y.D.; Pan,L.M.; Zhu,N.; Ni,H.X.; Xu,G.Z.; Jiang,Y.Z.; Huo,X.X.; Xu,J.Q.; Xia,H.; Han,N.; Tang,S.; Zhang,Z.; Kou,Z.; Rayner,S.; Li,T.X.
EPI351004	PB1	China	2009-Nov-01	EPI_ISL_102178	A/Hubei/73/2009		Import from public-domain	Zhao,J.R.; Li,Y.D.; Pan,L.M.; Zhu,N.; Ni,H.X.; Xu,G.Z.; Jiang,Y.Z.; Huo,X.X.; Xu,J.Q.; Xia,H.; Han,N.; Tang,S.; Zhang,Z.; Kou,Z.; Rayner,S.; Li,T.X.
EPI350991	PB1	China	2009-Jul-09	EPI_ISL_102164	A/Zhejiang/7/2009		Import from public-domain	Zhao,J.R.; Li,Y.D.; Pan,L.M.; Zhu,N.; Ni,H.X.; Xu,G.Z.; Jiang,Y.Z.; Huo,X.X.; Xu,J.Q.; Xia,H.; Han,N.; Tang,S.; Zhang,Z.; Kou,Z.; Rayner,S.; Li,T.X.
EPI347182	PB1	China	2009-Jan-01	EPI_ISL_100193	A/Beijing/7/2009(H1N1)		Import from public-domain	Zhao,X.
EPI539656	PB1	Papua New Guinea	2013-Jul-02	EPI_ISL_151482	A/GOROKA/27/2013	Papua New Guinea Institute of Medical Research	WHO Collaborating Centre for Reference and Research on Influenza	Deng,Y-M; Iannello,P; Spirason,N; Jelley,L; Lau,H; Komadina,N
EPI539681	PB1	Australia	2013-Jun-29	EPI_ISL_151501	A/TOWNSVILLE/41/2013	Queensland Health Forensic and Scientific Services	WHO Collaborating Centre for Reference and Research on Influenza	Deng,Y-M; Iannello,P; Spirason,N; Jelley,L; Lau,H; Komadina,N
EPI370305	PB1	Australia	2011-Aug-23	EPI_ISL_118649	A/PERTH/299/2011	Pathwest QE II Medical Centre	WHO Collaborating Centre for Reference and Research on Influenza	Deng,Y-M; Iannello,P; Caldwell,N; Komadina,N.
EPI450447	PB1	Australia	2012-May-28	EPI_ISL_122599	A/VICTORIA/514/2012	Monash Medical Centre	WHO Collaborating Centre for Reference and Research on Influenza	Deng,Y-M; Iannello,P; Caldwell,N; Jelley,L; Komadina,N
EPI1854066	PB1	Japan	2020-Mar-17	EPI_ISL_1386247	A/FUKUSHIMA/37/2020	Fukushima Prefectural Institute of Public Health	National Institute of Infectious Diseases (NIID)	Takashita,Emi;Fujisaki,Seiichiro;Shirakura,Masayuki;Watanabe,Shinji;Hasegawa,Hideki
EPI1854058	PB1	Japan	2020-Mar-11	EPI_ISL_1386246	A/FUKUSHIMA/35/2020	Fukushima Prefectural Institute of Public Health	National Institute of Infectious Diseases (NIID)	Takashita,Emi;Fujisaki,Seiichiro;Shirakura,Masayuki;Watanabe,Shinji;Hasegawa,Hideki
EPI1854049	PB1	Japan	2020-Mar-11	EPI_ISL_1386245	A/FUKUSHIMA/34/2020	Fukushima Prefectural Institute of Public Health	National Institute of Infectious Diseases (NIID)	Takashita,Emi;Fujisaki,Seiichiro;Shirakura,Masayuki;Watanabe,Shinji;Hasegawa,Hideki
EPI1854041	PB1	Japan	2020-Feb-18	EPI_ISL_1386244	A/FUKUSHIMA/32/2020	Fukushima Prefectural Institute of Public Health	National Institute of Infectious Diseases (NIID)	Takashita,Emi;Fujisaki,Seiichiro;Shirakura,Masayuki;Watanabe,Shinji;Hasegawa,Hideki
EPI1854014	PB1	Japan	2020-Jan-21	EPI_ISL_1386240	A/FUKUSHIMA/19/2020	Fukushima Prefectural Institute of Public Health	National Institute of Infectious Diseases (NIID)	Takashita,Emi;Fujisaki,Seiichiro;Shirakura,Masayuki;Watanabe,Shinji;Hasegawa,Hideki
EPI2020619	PB1	Australia	2021-Oct-16	EPI_ISL_12109632	A/Sydney/5/2021	WHO Collaborating Centre for Reference and Research on Influenza	Centers for Disease Control and Prevention
EPI394881	PB1	Australia	2012-Jun-11	EPI_ISL_129015	A/Victoria/523/2012	WHO Collaborating Centre for Reference and Research on Influenza	Centers for Disease Control and Prevention
EPI347089	PB1	Australia	2011-Feb-18	EPI_ISL_100105	A/Brisbane/70/2011	WHO Collaborating Centre for Reference and Research on Influenza	Centers for Disease Control and Prevention
EPI370405	PB1	United States	2012-Feb-23	EPI_ISL_118689	A/Texas/27/2012	Texas Childrens Hospital	Centers for Disease Control and Prevention
EPI394890	PB1	United States	2012-Jun-17	EPI_ISL_129016	A/Washington/24/2012	Washington State Public Health Laboratory	Centers for Disease Control and Prevention
EPI1988096	PB1	Bahrain	2021-Oct-13	EPI_ISL_10491796	A/Bahrain/4067/2021	Ministry of Health Bahrain	Centers for Disease Control and Prevention
EPI1988088	PB1	Bahrain	2021-Oct-11	EPI_ISL_10491794	A/Bahrain/3664/2021	Ministry of Health Bahrain	Centers for Disease Control and Prevention
EPI2045686	PB1	Sweden	2022-Apr-06	EPI_ISL_12894023	A/Stockholm/20/2022	Klinisk mikrobiologi, Karolinska Universitetslaboratoriet, Karolinska Universitetssjukhuset Solna	Public Health Agency of Sweden
EPI2045654	PB1	Sweden	2022-Mar-29	EPI_ISL_12894019	A/Stockholm/16/2022	Klinisk mikrobiologi, Karolinska Universitetslaboratoriet, Karolinska Universitetssjukhuset Solna	Public Health Agency of Sweden
EPI2045646	PB1	Sweden	2022-Mar-24	EPI_ISL_12894018	A/Stockholm/15/2022	Klinisk mikrobiologi, Karolinska Universitetslaboratoriet, Karolinska Universitetssjukhuset Solna	Public Health Agency of Sweden
EPI2012661	PB1	France	2021-Dec-24	EPI_ISL_11814511	A/PARIS/09224/2022	Institut Pasteur	Institut Pasteur
EPI2012653	PB1	France	2021-Dec-26	EPI_ISL_11814510	A/PARIS/09223/2022	Institut Pasteur	Institut Pasteur
EPI2012621	PB1	France	2021-Dec-12	EPI_ISL_11814506	A/PARIS/09218/2022	Institut Pasteur	Institut Pasteur
EPI2012613	PB1	France	2021-Dec-20	EPI_ISL_11814505	A/PARIS/09216/2022	Institut Pasteur	Institut Pasteur
EPI2012605	PB1	France	2021-Dec-21	EPI_ISL_11814504	A/PARIS/09215/2022	Institut Pasteur	Institut Pasteur
EPI2012533	PB1	France	2022-Feb-24	EPI_ISL_11814495	A/Le_Mans/15006/2022	Institut Pasteur	Institut Pasteur
EPI2012509	PB1	France	2022-Feb-03	EPI_ISL_11814492	A/PARIS/10105/2022	Institut Pasteur	Institut Pasteur
EPI1999075	PB1	France	2021-Nov-15	EPI_ISL_11312728	A/ROUEN/41246/2021	Institut Pasteur	Institut Pasteur
EPI503868	PB1	United States	2013-Dec-22	EPI_ISL_155031	A/Rhode Island/09/2013	Rhode Island Department of Health	Centers for Disease Control and Prevention
EPI543364	PB1	Sweden	2014-Jan-10	EPI_ISL_155649	A/Stockholm/1/2014		Public Health Agency of Sweden
EPI543503	PB1	Sweden	2014-Jan-06	EPI_ISL_155656	A/Stockholm/3/2014		Public Health Agency of Sweden
EPI506112	PB1	Russian Federation	2013-Jan-05	EPI_ISL_156274	A/Kazan/CRIE-02/2013		Import from public-domain	Yatsyshina,S.; Renteeva,A.; Valdohina,A.; Shipulin,G.
EPI506139	PB1	Russian Federation	2013-Jan-04	EPI_ISL_156275	A/Kazan/CRIE-03/2013		Import from public-domain	Yatsyshina,S.; Renteeva,A.; Valdohina,A.; Shipulin,G.
EPI506176	PB1	Russian Federation	2013-Jan-09	EPI_ISL_156278	A/Kazan/CRIE-04/2013		Import from public-domain	Yatsyshina,S.; Renteeva,A.; Valdohina,A.; Shipulin,G.
EPI507526	PB1	United States	2013-Dec-15	EPI_ISL_156762	A/Hawaii/03/2013	State of Hawaii Department of Health	Centers for Disease Control and Prevention
EPI507535	PB1	United States	2014-Jan-18	EPI_ISL_156765	A/Texas/09/2014	Texas Department of State Health Services-Laboratory Services	Centers for Disease Control and Prevention
EPI507600	PB1	Portugal	2013-Mar-01	EPI_ISL_156806	A/Lisbon/137/2013	National Institute for Medical Research	Centers for Disease Control and Prevention
EPI507659	PB1	United States	2013-Oct-02	EPI_ISL_156812	A/Pennsylvania/07/2013	Pennsylvania Department of Health	Centers for Disease Control and Prevention
EPI543387	PB1	Sweden	2014-Jan-20	EPI_ISL_156916	A/Uppsala/3/2014		Public Health Agency of Sweden
EPI508617	PB1	United States	2013-Dec-30	EPI_ISL_157072	A/California/59/2013	California Department of Health Services	Centers for Disease Control and Prevention
EPI543443	PB1	Sweden	2014-Feb-24	EPI_ISL_157119	A/Sweden/6/2014		Public Health Agency of Sweden
EPI509944	PB1	United States	2014-Jan-22	EPI_ISL_157753	A/Pennsylvania/03/2014	Pennsylvania Department of Health	Centers for Disease Control and Prevention
EPI509952	PB1	United States	2014-Jan-22	EPI_ISL_157754	A/Pennsylvania/02/2014	Pennsylvania Department of Health	Centers for Disease Control and Prevention
EPI511876	PB1	United States	2014-Jan-12	EPI_ISL_157857	A/Pennsylvania/01/2014	Pennsylvania Department of Health	Centers for Disease Control and Prevention
EPI510135	PB1	United States	2014-Jan-28	EPI_ISL_157858	A/Pennsylvania/04/2014	Pennsylvania Department of Health	Centers for Disease Control and Prevention
EPI510141	PB1	United States	2014-Feb-03	EPI_ISL_157859	A/Maryland/04/2014	Maryland Department of Health and Mental Hygiene	Centers for Disease Control and Prevention
EPI510148	PB1	United States	2014-Feb-15	EPI_ISL_157860	A/Pennsylvania/05/2014	Pennsylvania Department of Health	Centers for Disease Control and Prevention
EPI511887	PB1	United States	2014-Feb-03	EPI_ISL_158707	A/California/06/2014	California Department of Health Services	Centers for Disease Control and Prevention
EPI511897	PB1	United States	2014-Feb-08	EPI_ISL_158708	A/Washington/05/2014	Spokane Regional Health District	Centers for Disease Control and Prevention
EPI543458	PB1	Sweden	2014-Feb-27	EPI_ISL_159134	A/Stockholm/9/2014		Public Health Agency of Sweden
EPI516287	PB1	United States	2014-Feb-01	EPI_ISL_159345	A/Pennsylvania/18/2014	Pennsylvania Department of Health	Centers for Disease Control and Prevention
EPI516301	PB1	United States	2014-Jan-21	EPI_ISL_159348	A/Pennsylvania/19/2014	Pennsylvania Department of Health	Centers for Disease Control and Prevention
EPI516307	PB1	United States	2014-Mar-04	EPI_ISL_159349	A/Virginia/06/2014	Virginia Division of Consolidated Laboratories	Centers for Disease Control and Prevention
EPI516312	PB1	United States	2014-Jan-20	EPI_ISL_159350	A/Pennsylvania/15/2014	Pennsylvania Department of Health	Centers for Disease Control and Prevention
EPI516424	PB1	Lao, People's Democratic Republic	2013-Sep-16	EPI_ISL_159354	A/Laos/828/2013	National Center for Laboratory and Epidemiology	Centers for Disease Control and Prevention
EPI539666	PB1	New Zealand	2013-Oct-07	EPI_ISL_161309	A/NORTHLAND/2/2013	Institute of Environmental Science and Research (ESR)	WHO Collaborating Centre for Reference and Research on Influenza	Deng,Y-D.; Iannello,P.; Spirason,N.; Jelley,L.; Lau,H.; Komadina,N.
EPI539686	PB1	Australia	2013-Nov-06	EPI_ISL_161332	A/VICTORIA/229/2013	Royal Chidrens Hospital	WHO Collaborating Centre for Reference and Research on Influenza	Deng,Y-D.; Iannello,P.; Spirason,N.; Jelley,L.; Lau,H.; Komadina,N.
EPI529398	PB1	Australia	2013-Nov-11	EPI_ISL_161858	A/SYDNEY/82/2013	Clinical Virology Unit, CDIM	WHO Collaborating Centre for Reference and Research on Influenza	Deng,Y-M.; Iannello,P.; Spirason,N.; Jelley,L.; Lau,H.; Komadina,N.
EPI529417	PB1	Thailand	2013-Oct-29	EPI_ISL_161861	A/PRACHUAP KHIRI KHAN/332/2013	WHO National Influenza Centre, National Institute of Medical Research (NIMR)	WHO Collaborating Centre for Reference and Research on Influenza	Deng,Y-M.; Iannello,P.; Spirason,N.; Jelley,L.; Lau,H.; Komadina,N.
EPI529434	PB1	Australia	2013-Dec-07	EPI_ISL_161865	A/DARWIN/104/2013	Royal Darwin Hospital	WHO Collaborating Centre for Reference and Research on Influenza	Deng,Y-M.; Iannello,P.; Spirason,N.; Jelley,L.; Lau,H.; Komadina,N.
EPI529442	PB1	Sri Lanka	2013-Oct-19	EPI_ISL_161866	A/SRI LANKA/61/2013	Medical Research Institute	WHO Collaborating Centre for Reference and Research on Influenza	Deng,Y-M.; Iannello,P.; Spirason,N.; Jelley,L.; Lau,H.; Komadina,N.
EPI614491	PB1	India	2014-Mar-06	EPI_ISL_164784	A/India/6427/2014	National Institute of Virology	Centers for Disease Control and Prevention
EPI561939	PB1	Mongolia	2014-Feb-24	EPI_ISL_166015	A/Bulgan/1852/2014	National Centre for Disease Control (NCDC)	WHO Collaborating Centre for Reference and Research on Influenza	Deng,Y-M.; Iannello,P.; Spirason,N.; Jelley,L.; Lau,H.; Komadina,N.
EPI561969	PB1	Thailand	2014-May-07	EPI_ISL_166017	A/NONTHABURI/248/2014	WHO National Influenza Centre, National Institute of Medical Research (NIMR)	WHO Collaborating Centre for Reference and Research on Influenza	Deng,Y-M.; Iannello,P.; Spirason,N.; Jelley,L.; Lau,H.; Komadina,N.
EPI561974	PB1	Sri Lanka	2014-May-03	EPI_ISL_166024	A/SRI LANKA/31/2014	Medical Research Institute	WHO Collaborating Centre for Reference and Research on Influenza	Deng,Y-M.; Iannello,P.; Spirason,N.; Jelley,L.; Lau,H.; Komadina,N.
EPI630114	PB1	Australia	2014-Jul-04	EPI_ISL_166026	A/TASMANIA/24/2014	Royal Hobart Hospital	WHO Collaborating Centre for Reference and Research on Influenza	Deng,Y-M.; Iannello,P.; Spirason,N.; Jelley,L.; Lau,H.; Komadina,N.
EPI630094	PB1	New Caledonia	2014-May-19	EPI_ISL_166169	A/NEW CALEDONIA/58/2014	Institut Pasteur New Caledonia	WHO Collaborating Centre for Reference and Research on Influenza	Deng,Y-M.; Iannello,P.; Spirason,N.; Jelley,L.; Lau,H.; Komadina,N.
EPI561954	PB1	Macao	2014-Jan-16	EPI_ISL_166170	A/MACAU/610158/2014	Laboratorio De Saude Publico	WHO Collaborating Centre for Reference and Research on Influenza	Deng,Y-M.; Iannello,P.; Spirason,N.; Jelley,L.; Lau,H.; Komadina,N.
EPI541852	PB1	United States	2014-Feb-16	EPI_ISL_166343	A/North Carolina/04/2014	Mission Hospital Microbiology Lab	Centers for Disease Control and Prevention
EPI541993	PB1	Russian Federation	2014-Mar-11	EPI_ISL_166412	A/Volgograd/CRIE-4/2014	Central Research Institute for Epidemiology	Central Research Institute of Epidemiology	Svetlana,Yatsyshina; Anna,Renteeva; Anna,Valdokhina; German,Shipulin
EPI542129	PB1	Russian Federation	2014-Feb-17	EPI_ISL_166440	A/Astrakhan/CRIE-6/2014	Central Research Institute for Epidemiology	Central Research Institute of Epidemiology	Svetlana,Yatsyshina; Anna,Renteeva; Anna,Valdokhina; German,Shipulin
EPI542148	PB1	Russian Federation	2014-Mar-10	EPI_ISL_166442	A/Astrakhan/CRIE-7/2014	Central Research Institute for Epidemiology	Central Research Institute of Epidemiology	Svetlana,Yatsyshina; Anna,Renteeva; Anna,Valdokhina; German,Shipulin
EPI542157	PB1	Russian Federation	2014-Mar-15	EPI_ISL_166444	A/Astrakhan/CRIE-8/2014	Central Research Institute for Epidemiology	Central Research Institute of Epidemiology	Svetlana,Yatsyshina; Anna,Renteeva; Anna,Valdokhina; German,Shipulin
EPI543232	PB1	Spain	2011-Feb-08	EPI_ISL_166710	A/Madrid/RR7495/2011	Instituto de Salud Carlos III	Instituto de Salud Carlos III	Pozo,F; Ledesma,J; Calderon,A.; Gonzalez -Esguevillas,M.; Molinero,M.; Casas,I.
EPI544104	PB1	Singapore	2013-Dec-16	EPI_ISL_166896	A/Singapore/KK1064/2013	Ministry of Health, Singapore	Ministry of Health, Singapore	Chen,B.B.; Phuah,S.P.; Poh,M.K.; Chen,S.L.; Cui,L.
EPI544112	PB1	Singapore	2013-Dec-18	EPI_ISL_166897	A/Singapore/KK1067/2013	Ministry of Health, Singapore	Ministry of Health, Singapore	Chen,B.B.; Phuah,S.P.; Poh,M.K.; Chen,S.L.; Cui,L.
EPI544120	PB1	Singapore	2013-Dec-18	EPI_ISL_166898	A/Singapore/KK1073/2013	Ministry of Health, Singapore	Ministry of Health, Singapore	Chen,B.B.; Phuah,S.P.; Poh,M.K.; Chen,S.L.; Cui,L.
EPI544128	PB1	Singapore	2013-Dec-16	EPI_ISL_166899	A/Singapore/TT950/2013	Ministry of Health, Singapore	Ministry of Health, Singapore	Chen,B.B.; Phuah,S.P.; Poh,M.K.; Chen,S.L.; Cui,L.
EPI544136	PB1	Singapore	2013-Dec-30	EPI_ISL_166900	A/Singapore/TT1061/2013	Ministry of Health, Singapore	Ministry of Health, Singapore	Chen,B.B.; Phuah,S.P.; Poh,M.K.; Chen,S.L.; Cui,L.
EPI544144	PB1	Singapore	2013-Dec-23	EPI_ISL_166901	A/Singapore/EN555/2013	Ministry of Health, Singapore	Ministry of Health, Singapore	Chen,B.B.; Phuah,S.P.; Poh,M.K.; Chen,S.L.; Cui,L.
EPI561929	PB1	New Zealand	2014-Sep-10	EPI_ISL_168841	A/AUCKLAND/8/2014	Auckland Hospital	WHO Collaborating Centre for Reference and Research on Influenza	Deng,Y-M.; Iannello,P.; Spirason,N.; Jelley,L.; Lau,H.; Komadina,N.
EPI561944	PB1	Cambodia	2014-Jun-11	EPI_ISL_168842	A/CAMBODIA/Y0630302/2014	Institute Pasteur du Cambodia	WHO Collaborating Centre for Reference and Research on Influenza	Deng,Y-M.; Iannello,P.; Spirason,N.; Jelley,L.; Lau,H.; Komadina,N.
EPI561949	PB1	New Zealand	2014-Aug-03	EPI_ISL_168850	A/CHRISTCHURCH/538/2014	Canterbury Health Services	WHO Collaborating Centre for Reference and Research on Influenza	Deng,Y-M.; Iannello,P.; Spirason,N.; Jelley,L.; Lau,H.; Komadina,N.
EPI561964	PB1	New Caledonia	2014-Aug-14	EPI_ISL_168854	A/NEW CALEDONIA/72/2014	Institut Pasteur New Caledonia	WHO Collaborating Centre for Reference and Research on Influenza	Deng,Y-M.; Iannello,P.; Spirason,N.; Jelley,L.; Lau,H.; Komadina,N.
EPI561934	PB1	Australia	2014-Aug-15	EPI_ISL_168953	A/BRISBANE/1007/2014	Institute of Medical and Veterinary Science (IMVS)	WHO Collaborating Centre for Reference and Research on Influenza	Deng,Y-M.; Iannello,P.; Spirason,N.; Jelley,L.; Lau,H.; Komadina,N.
EPI552709	PB1	Sweden	2014-Dec-03	EPI_ISL_169260	A/Sweden/74/2014		Public Health Agency of Sweden
EPI556798	PB1	United States	2014-Nov-05	EPI_ISL_170147	A/Iowa/19/2014	Iowa State Hygienic Laboratory	Centers for Disease Control and Prevention
EPI713832	PB1	Japan	2014-Sep-16	EPI_ISL_170429	A/KANAGAWA/165/2014	Kanagawa Prefectural Institute of Public Health	National Institute of Infectious Diseases (NIID)	Takashita,Emi; Fujisaki,Seiichiro; Shirakura,Masayuki; Watanabe,Shinji; Odagiri,Takato
EPI559457	PB1	Sweden	2014-Dec-08	EPI_ISL_170997	A/Stockholm/37/2014		Public Health Agency of Sweden
EPI562615	PB1	Myanmar	2013-Sep-01	EPI_ISL_172193	A/Myanmar/13M310/2013		Niigata University (DPH)	Saito, Reiko; Takemae, Nobuhiro; Saito, Takehiko; Shobugawa, Yugo; Kondo, Hiroki; Hibino, Akinobu; Yadanar, Kyaw; Yi Yi, Myint; Khin Yi, Oo; Htay Htay, Tin
EPI713838	PB1	Taiwan	2014-Oct-08	EPI_ISL_172625	A/Taiwan/609/2014	Center for Disease Control	National Institute of Infectious Diseases (NIID)	Takashita,Emi; Fujisaki,Seiichiro; Shirakura,Masayuki; Watanabe,Shinji; Odagiri,Takato
EPI713844	PB1	Taiwan	2014-Oct-06	EPI_ISL_172628	A/Taiwan/612/2014	Center for Disease Control	National Institute of Infectious Diseases (NIID)	Takashita,Emi; Fujisaki,Seiichiro; Shirakura,Masayuki; Watanabe,Shinji; Odagiri,Takato
EPI564903	PB1	United States	2015-Jan-07	EPI_ISL_172637	A/New Hampshire/01/2015	New Hampshire Public Health Laboratories	Centers for Disease Control and Prevention
EPI564918	PB1	Korea, Republic of	2014-Dec-15	EPI_ISL_172638	A/Jeonbuk/1997/2014	National Institute of Health	Centers for Disease Control and Prevention
EPI564926	PB1	Korea, Republic of	2014-Dec-15	EPI_ISL_172639	A/Jeonbuk/1998/2014	National Institute of Health	Centers for Disease Control and Prevention
EPI564934	PB1	Ethiopia	2014-Nov-14	EPI_ISL_172640	A/Ethiopia/66/2014	Ethiopian Health and Nutrition Research Institute (EHNRI)	Centers for Disease Control and Prevention
EPI564950	PB1	Korea, Republic of	2014-Dec-22	EPI_ISL_172642	A/Daegu/2001/2014	National Institute of Health	Centers for Disease Control and Prevention
EPI564958	PB1	United States	2014-Dec-22	EPI_ISL_172643	A/Virginia/40/2014	University of Virginia, Medical Labs/Microbiology	Centers for Disease Control and Prevention
EPI564966	PB1	Korea, Republic of	2014-Dec-22	EPI_ISL_172644	A/Jeonbuk/2005/2014	National Institute of Health	Centers for Disease Control and Prevention
EPI564974	PB1	Japan	2014-Sep-16	EPI_ISL_172645	A/Kanagawa/163/2014	National Institute of Infectious Diseases (NIID)	Centers for Disease Control and Prevention
EPI564982	PB1	Thailand	2014-Dec-01	EPI_ISL_172646	A/Nonthaburi/2398/2014	WHO National Influenza Centre, National Institute of Medical Research (NIMR)	Centers for Disease Control and Prevention
EPI564990	PB1	Lao, People's Democratic Republic	2014-Sep-15	EPI_ISL_172647	A/Laos/952/2014	National Center for Laboratory and Epidemiology	Centers for Disease Control and Prevention
EPI564998	PB1	Ethiopia	2014-Nov-07	EPI_ISL_172648	A/Ethiopia/63/2014	Ethiopian Health and Nutrition Research Institute (EHNRI)	Centers for Disease Control and Prevention
EPI565006	PB1	Lao, People's Democratic Republic	2014-Sep-17	EPI_ISL_172649	A/Laos/951/2014	National Center for Laboratory and Epidemiology	Centers for Disease Control and Prevention
EPI565014	PB1	United States	2014-Oct-12	EPI_ISL_172650	A/Hawaii/67/2014	State of Hawaii Department of Health	Centers for Disease Control and Prevention
EPI565022	PB1	Hong Kong (SAR)	2014-Oct-20	EPI_ISL_172651	A/Hong Kong/7572/2014	Government Virus Unit	Centers for Disease Control and Prevention
EPI565030	PB1	Thailand	2014-Dec-01	EPI_ISL_172652	A/Nonthaburi/375/2014	WHO National Influenza Centre, National Institute of Medical Research (NIMR)	Centers for Disease Control and Prevention
EPI565038	PB1	Hong Kong (SAR)	2014-Oct-23	EPI_ISL_172653	A/Hong Kong/7573/2014	Government Virus Unit	Centers for Disease Control and Prevention
EPI565046	PB1	Hong Kong (SAR)	2014-Oct-13	EPI_ISL_172654	A/Hong Kong/7561/2014	Government Virus Unit	Centers for Disease Control and Prevention
EPI748224	PB1	Australia	2013-Mar-11	EPI_ISL_172856	A/Brisbane/28/2013	Queensland Health Forensic and Scientific Services	WHO Collaborating Centre for Reference and Research on Influenza	Deng,Y-M.; Iannello,P.; Erenest,J.; Spirason, N.; Komadina,N.
EPI569896	PB1	Sweden	2015-Jan-22	EPI_ISL_172920	A/Uppsala/2/2015		Public Health Agency of Sweden
EPI570151	PB1	Sweden	2015-Jan-19	EPI_ISL_172922	A/Stockholm/3/2015		Public Health Agency of Sweden
EPI569910	PB1	Sweden	2015-Jan-19	EPI_ISL_172924	A/Stockholm/5/2015		Public Health Agency of Sweden
EPI569915	PB1	Sweden	2015-Jan-06	EPI_ISL_172925	A/Malmoe/1/2015		Public Health Agency of Sweden
EPI567638	PB1	Germany	2014-Dec-15	EPI_ISL_173260	A/Germany/40/2014	U.S. Air Force School of Aerospace Medicine	Centers for Disease Control and Prevention
EPI567646	PB1	Germany	2014-Dec-18	EPI_ISL_173261	A/Germany/48/2014	U.S. Air Force School of Aerospace Medicine	Centers for Disease Control and Prevention
EPI567654	PB1	United States	2015-Jan-07	EPI_ISL_173262	A/Iowa/02/2015	Iowa State Hygienic Laboratory	Centers for Disease Control and Prevention
EPI567662	PB1	Mexico	2014-Oct-29	EPI_ISL_173263	A/Mexico/2493/2014	Laboratorio de Virus Respiratorio	Centers for Disease Control and Prevention
EPI567670	PB1	United States	2014-Dec-09	EPI_ISL_173264	A/Iowa/27/2014	Iowa State Hygienic Laboratory	Centers for Disease Control and Prevention
EPI567678	PB1	Bahrain	2014-Oct-22	EPI_ISL_173265	A/Bahrain/575/2014	Ministry of Health Bahrain	Centers for Disease Control and Prevention
EPI567686	PB1	Bahrain	2014-Nov-18	EPI_ISL_173266	A/Bahrain/602/2014	Ministry of Health Bahrain	Centers for Disease Control and Prevention
EPI567694	PB1	United States	2014-Nov-25	EPI_ISL_173267	A/Washington/59/2014	Washington State Public Health Laboratory	Centers for Disease Control and Prevention
EPI567702	PB1	United States	2014-Dec-02	EPI_ISL_173268	A/Iowa/25/2014	Iowa State Hygienic Laboratory	Centers for Disease Control and Prevention
EPI567710	PB1	United States	2015-Jan-08	EPI_ISL_173269	A/North Dakota/01/2015	North Dakota Department of Health	Centers for Disease Control and Prevention
EPI567718	PB1	United States	2014-Nov-23	EPI_ISL_173270	A/Iowa/23/2014	Iowa State Hygienic Laboratory	Centers for Disease Control and Prevention
EPI567734	PB1	Germany	2014-Dec-19	EPI_ISL_173272	A/Germany/51/2014	U.S. Air Force School of Aerospace Medicine	Centers for Disease Control and Prevention
EPI567742	PB1	United States	2014-Dec-02	EPI_ISL_173273	A/Iowa/24/2014	Iowa State Hygienic Laboratory	Centers for Disease Control and Prevention
EPI567750	PB1	United States	2014-Dec-11	EPI_ISL_173274	A/Iowa/26/2014	Iowa State Hygienic Laboratory	Centers for Disease Control and Prevention
EPI567758	PB1	United States	2014-Dec-18	EPI_ISL_173275	A/New York/41/2014	New York State Department of Health	Centers for Disease Control and Prevention
EPI567842	PB1	Japan	2014-Jan-25	EPI_ISL_173294	A/Nagasaki/13N057/2014		Niigata University (DPH)	Saito, Reiko; Takemae, Nobuhiro; Saito, Takehiko; Shobugawa, Yugo; Kondo, Hiroki; Hibino, Akinobu; Masaki, Hironori
EPI567850	PB1	Vietnam	2013-Aug-03	EPI_ISL_173295	A/Vietnam/13V H1-1/2013		Niigata University (DPH)	Saito, Reiko; Takemae, Nobuhiro; Saito, Takehiko; Shobugawa, Yugo; Kondo, Hiroki; Hibino, Akinobu
EPI567858	PB1	Vietnam	2013-Nov-03	EPI_ISL_173296	A/Vietnam/13V H1-4/2013		Niigata University (DPH)	Saito, Reiko; Takemae, Nobuhiro; Saito, Takehiko; Shobugawa, Yugo; Kondo, Hiroki; Hibino, Akinobu
EPI567866	PB1	Vietnam	2013-Oct-04	EPI_ISL_173297	A/Vietnam/13V H1-5/2013		Niigata University (DPH)	Saito, Reiko; Takemae, Nobuhiro; Saito, Takehiko; Shobugawa, Yugo; Kondo, Hiroki; Hibino, Akinobu
EPI567874	PB1	Vietnam	2013-May-16	EPI_ISL_173298	A/Vietnam/13V H1-6/2013		Niigata University (DPH)	Saito, Reiko; Takemae, Nobuhiro; Saito, Takehiko; Shobugawa, Yugo; Kondo, Hiroki; Hibino, Akinobu
EPI567952	PB1	Myanmar	2014-Jun-06	EPI_ISL_173309	A/Myanmar/14M003/2014		Niigata University (DPH)	Saito, Reiko; Takemae, Nobuhiro; Saito, Takehiko; Shobugawa, Yugo; Kondo, Hiroki; Hibino, Akinobu; Yadanar, Kyaw; Yi Yi, Myint; Khin Yi, Oo; Htay Htay, Tin
EPI567960	PB1	Myanmar	2014-Jul-16	EPI_ISL_173310	A/Myanmar/14M072/2014		Niigata University (DPH)	Saito, Reiko; Takemae, Nobuhiro; Saito, Takehiko; Shobugawa, Yugo; Kondo, Hiroki; Hibino, Akinobu; Yadanar, Kyaw; Yi Yi, Myint; Khin Yi, Oo; Htay Htay, Tin
EPI567978	PB1	Myanmar	2014-Aug-13	EPI_ISL_173311	A/Myanmar/14M139/2014		Niigata University (DPH)	Saito, Reiko; Takemae, Nobuhiro; Saito, Takehiko; Shobugawa, Yugo; Kondo, Hiroki; Hibino, Akinobu; Yadanar, Kyaw; Yi Yi, Myint; Khin Yi, Oo; Htay Htay, Tin
EPI568011	PB1	Myanmar	2014-Jul-14	EPI_ISL_173347	A/Myanmer/14M194/2014		Niigata University (DPH)	Saito, Reiko; Takemae, Nobuhiro; Saito, Takehiko; Shobugawa, Yugo; Kondo, Hiroki; Hibino, Akinobu; Yadanar, Kyaw; Yi Yi, Myint; Khin Yi, Oo; Htay Htay, Tin
EPI568019	PB1	Myanmar	2014-Aug-01	EPI_ISL_173348	A/Myanmar/14M233/2014		Niigata University (DPH)	Saito, Reiko; Takemae, Nobuhiro; Saito, Takehiko; Shobugawa, Yugo; Kondo, Hiroki; Hibino, Akinobu; Yadanar, Kyaw; Yi Yi, Myint; Khin Yi, Oo; Htay Htay, Tin
EPI568027	PB1	Myanmar	2014-Jul-11	EPI_ISL_173349	A/Myanmar/14M272/2014		Niigata University (DPH)	Saito, Reiko; Takemae, Nobuhiro; Saito, Takehiko; Shobugawa, Yugo; Kondo, Hiroki; Hibino, Akinobu; Yadanar, Kyaw; Yi Yi, Myint; Khin Yi, Oo; Htay Htay, Tin
EPI568035	PB1	Myanmar	2014-Aug-20	EPI_ISL_173350	A/Myanmar/14M379/2014		Niigata University (DPH)	Saito, Reiko; Takemae, Nobuhiro; Saito, Takehiko; Shobugawa, Yugo; Kondo, Hiroki; Hibino, Akinobu; Yadanar, Kyaw; Yi Yi, Myint; Khin Yi, Oo; Htay Htay, Tin
EPI568043	PB1	Myanmar	2014-Sep-05	EPI_ISL_173351	A/Myanmar/14M445/2014		Niigata University (DPH)	Saito, Reiko; Takemae, Nobuhiro; Saito, Takehiko; Shobugawa, Yugo; Kondo, Hiroki; Hibino, Akinobu; Yadanar, Kyaw; Yi Yi, Myint; Khin Yi, Oo; Htay Htay, Tin
EPI713850	PB1	Japan	2014-Dec-12	EPI_ISL_174813	A/HIROSHIMA/63/2014	Center for Public Health and Environment, Hiroshima Prefectural Technology Research Institute	National Institute of Infectious Diseases (NIID)	Takashita,Emi; Fujisaki,Seiichiro; Shirakura,Masayuki; Watanabe,Shinji; Odagiri,Takato
EPI713856	PB1	Japan	2015-Feb-02	EPI_ISL_174814	A/YOKOHAMA/50/2015	Yokohama City Institute of Public Health.	National Institute of Infectious Diseases (NIID)	Takashita,Emi; Fujisaki,Seiichiro; Shirakura,Masayuki; Watanabe,Shinji; Odagiri,Takato
EPI713862	PB1	Japan	2014-Dec-16	EPI_ISL_174820	A/SAITAMA-C/45/2014	Saitama City Institute of Health Science and Research	National Institute of Infectious Diseases (NIID)	Takashita,Emi; Fujisaki,Seiichiro; Shirakura,Masayuki; Watanabe,Shinji; Odagiri,Takato
EPI575848	PB1	Puerto Rico	2014-Oct-27	EPI_ISL_175253	A/Puerto Rico/29/2014	Puerto Rico Department of Health	Centers for Disease Control and Prevention
EPI575855	PB1	Congo, the Democatic Republic of	2014-Nov-06	EPI_ISL_175254	A/Congo/2275/2014	INRB Service de Virologie	Centers for Disease Control and Prevention
EPI575862	PB1	Puerto Rico	2014-Nov-03	EPI_ISL_175255	A/Puerto Rico/31/2014	Puerto Rico Department of Health	Centers for Disease Control and Prevention
EPI575869	PB1	Puerto Rico	2014-Oct-04	EPI_ISL_175256	A/Puerto Rico/34/2014	Puerto Rico Department of Health	Centers for Disease Control and Prevention
EPI575876	PB1	Puerto Rico	2014-Oct-22	EPI_ISL_175257	A/Puerto Rico/32/2014	Puerto Rico Department of Health	Centers for Disease Control and Prevention
EPI575883	PB1	Puerto Rico	2014-Nov-14	EPI_ISL_175258	A/Puerto Rico/30/2014	Puerto Rico Department of Health	Centers for Disease Control and Prevention
EPI575890	PB1	Congo, the Democatic Republic of	2014-Nov-05	EPI_ISL_175259	A/Congo/2278/2014	INRB Service de Virologie	Centers for Disease Control and Prevention
EPI575904	PB1	United States	2015-Jan-04	EPI_ISL_175261	A/Hawaii/01/2015	State of Hawaii Department of Health	Centers for Disease Control and Prevention
EPI575911	PB1	Puerto Rico	2014-Oct-15	EPI_ISL_175262	A/Puerto Rico/33/2014	Puerto Rico Department of Health	Centers for Disease Control and Prevention
EPI577741	PB1	Japan	2014-Sep-11	EPI_ISL_176332	A/Okinawa/14T001/2014		Niigata University (DPH)	Saito, Reiko; Takemae, Nobuhiro; Saito, Takehiko; Shobugawa, Yugo; Kondo, Hiroki; Hibino, Akinobu; Makiya, Tomoko
EPI580162	PB1	Uganda	2014-Jul-07	EPI_ISL_176803	A/Uganda/1625/2014	Uganda Virus Research Institute (UVRI), National Influenza Center	Centers for Disease Control and Prevention
EPI580175	PB1	Bangladesh	2015-Jan-24	EPI_ISL_176805	A/Bangladesh/3026/2015	icddr,b International Centre for Diarrhoeal Disease Research, Bangladesh	Centers for Disease Control and Prevention
EPI580183	PB1	Uganda	2014-May-05	EPI_ISL_176806	A/Uganda/856/2014	Uganda Virus Research Institute (UVRI), National Influenza Center	Centers for Disease Control and Prevention
EPI580191	PB1	United States	2015-Feb-17	EPI_ISL_176807	A/Montana/05/2015	Montana Laboratory Services Bureau	Centers for Disease Control and Prevention
EPI580457	PB1	Lebanon	2014-Feb-04	EPI_ISL_176844	A/Lebanon/14L61/2014		Niigata University (DPH)	Saito, Reiko; Takemae, Nobuhiro; Saito, Takehiko; Shobugawa, Yugo; Kondo, Hiroki; Hibino, Akinobu
EPI580474	PB1	Lebanon	2014-Feb-07	EPI_ISL_176846	A/Lebanon/14L66/2014		Niigata University (DPH)	Saito, Reiko; Takemae, Nobuhiro; Saito, Takehiko; Shobugawa, Yugo; Kondo, Hiroki; Hibino, Akinobu
EPI580514	PB1	Japan	2015-Jan-14	EPI_ISL_176851	A/Niigata/14F019/2015		Niigata University (DPH)	Saito, Reiko; Takemae, Nobuhiro; Saito, Takehiko; Shobugawa, Yugo; Kondo, Hiroki; Hibino, Akinobu; Sato, Isamu
EPI582075	PB1	Sweden	2015-Feb-23	EPI_ISL_177068	A/Skovde/2/2015		Public Health Agency of Sweden
EPI582107	PB1	Sweden	2015-Feb-18	EPI_ISL_177072	A/Stockholm/21/2015		Public Health Agency of Sweden
EPI582120	PB1	Sweden	2015-Feb-23	EPI_ISL_177074	A/Stockholm/23/2015		Public Health Agency of Sweden
EPI582165	PB1	Sweden	2015-Mar-08	EPI_ISL_177080	A/Karlstad/2/2015		Public Health Agency of Sweden
EPI582181	PB1	Sweden	2015-Feb-19	EPI_ISL_177082	A/Sweden/18/2015		Public Health Agency of Sweden
EPI582261	PB1	Sweden	2015-Mar-11	EPI_ISL_177092	A/Uppsala/5/2015		Public Health Agency of Sweden
EPI584944	PB1	India	2015-Jan-27	EPI_ISL_177604	A/India/1214/2015	National Institute of Virology	Centers for Disease Control and Prevention
EPI584953	PB1	India	2015-Jan-23	EPI_ISL_177605	A/India/1192/2015	National Institute of Virology	Centers for Disease Control and Prevention
EPI584974	PB1	India	2015-Feb-01	EPI_ISL_177608	A/India/1399/2015	National Institute of Virology	Centers for Disease Control and Prevention
EPI584982	PB1	India	2015-Feb-27	EPI_ISL_177609	A/India/3389/2015	National Institute of Virology	Centers for Disease Control and Prevention
EPI584991	PB1	India	2015-Jan-27	EPI_ISL_177610	A/India/1268/2015	National Institute of Virology	Centers for Disease Control and Prevention
EPI584999	PB1	India	2015-Jan-28	EPI_ISL_177611	A/India/1245/2015	National Institute of Virology	Centers for Disease Control and Prevention
EPI585007	PB1	India	2015-Jan-28	EPI_ISL_177612	A/India/1247/2015	National Institute of Virology	Centers for Disease Control and Prevention
EPI585015	PB1	India	2015-Mar-04	EPI_ISL_177613	A/India/3793/2015	National Institute of Virology	Centers for Disease Control and Prevention
EPI585023	PB1	India	2015-Feb-27	EPI_ISL_177614	A/India/3388/2015	National Institute of Virology	Centers for Disease Control and Prevention
EPI585031	PB1	India	2015-Mar-02	EPI_ISL_177615	A/India/3498/2015	National Institute of Virology	Centers for Disease Control and Prevention
EPI585285	PB1	Sweden	2015-Apr-08	EPI_ISL_177686	A/Stockholm/31/2015		Public Health Agency of Sweden
EPI585302	PB1	Sweden	2015-Apr-07	EPI_ISL_177689	A/Stockholm/33/2015		Public Health Agency of Sweden
EPI585310	PB1	Sweden	2015-Mar-30	EPI_ISL_177690	A/Stockholm/34/2015		Public Health Agency of Sweden
EPI585318	PB1	Sweden	2015-Mar-31	EPI_ISL_177691	A/Stockholm/35/2015		Public Health Agency of Sweden
EPI585326	PB1	Sweden	2015-Mar-25	EPI_ISL_177692	A/Stockholm/36/2015		Public Health Agency of Sweden
EPI585365	PB1	Sweden	2015-Mar-12	EPI_ISL_177697	A/Stockholm/27/2015		Public Health Agency of Sweden
EPI587748	PB1	Egypt	2014-Oct-20	EPI_ISL_178482	A/Egypt/4758/2014	U.S. Naval Medical Research Unit No.3	Centers for Disease Control and Prevention
EPI587764	PB1	Egypt	2014-Oct-04	EPI_ISL_178484	A/Egypt/4372/2014	U.S. Naval Medical Research Unit No.3	Centers for Disease Control and Prevention
EPI587788	PB1	United States	2015-Feb-25	EPI_ISL_178487	A/Ohio/08/2015	Ohio Department of Health Laboratories	Centers for Disease Control and Prevention
EPI587796	PB1	India	2015-Feb-02	EPI_ISL_178488	A/India/1368/2015	National Institute of Virology	Centers for Disease Control and Prevention
EPI587812	PB1	United States	2015-Feb-12	EPI_ISL_178490	A/Washington/19/2015	Washington State Public Health Laboratory	Centers for Disease Control and Prevention
EPI587820	PB1	United States	2015-Mar-11	EPI_ISL_178491	A/Wisconsin/25/2015	Wisconsin State Laboratory of Hygiene	Centers for Disease Control and Prevention
EPI587828	PB1	United States	2015-Feb-23	EPI_ISL_178492	A/California/23/2015	California Department of Health Services	Centers for Disease Control and Prevention
EPI587844	PB1	Bangladesh	2015-Jan-27	EPI_ISL_178494	A/Bangladesh/1097/2015	icddr,b International Centre for Diarrhoeal Disease Research, Bangladesh	Centers for Disease Control and Prevention
EPI587852	PB1	United States	2015-Feb-12	EPI_ISL_178495	A/Minnesota/04/2015	Minnesota Department of Health	Centers for Disease Control and Prevention
EPI587875	PB1	United States	2015-Feb-26	EPI_ISL_178498	A/Montana/08/2015	Montana Laboratory Services Bureau	Centers for Disease Control and Prevention
EPI587883	PB1	United States	2015-Feb-07	EPI_ISL_178499	A/Hawaii/09/2015	State of Hawaii Department of Health	Centers for Disease Control and Prevention
EPI587891	PB1	United States	2015-Mar-23	EPI_ISL_178500	A/Washington/20/2015	Marshfield Clinic Research Foundation	Centers for Disease Control and Prevention
EPI1095727	PB1	Netherlands	2015-Jan-06	EPI_ISL_179477	A/Netherlands/104/2015	National Institute for Public Health and the Environment (RIVM)	National Institute for Public Health and the Environment (RIVM)	A.Meijer, P.Overduin
EPI598889	PB1	Thailand	2009-Jul-30	EPI_ISL_181401	A/Bangkok/SIMI501/2009		Import from public-domain	Horthongkham,N.; Athipanyasilp,N.; Kaewnapan,B.; Sirirtantikorn,S.; Kantakamalakul,W.; Sutthent,R.
EPI598890	PB1	Thailand	2010-Aug-08	EPI_ISL_181402	A/Bangkok/SIMI502/2010		Import from public-domain	Horthongkham,N.; Athipanyasilp,N.; Kaewnapan,B.; Sirirtantikorn,S.; Kantakamalakul,W.; Sutthent,R.
EPI598891	PB1	Thailand	2010-Aug-14	EPI_ISL_181403	A/Bangkok/SIMI503/2010		Import from public-domain	Horthongkham,N.; Athipanyasilp,N.; Kaewnapan,B.; Sirirtantikorn,S.; Kantakamalakul,W.; Sutthent,R.
EPI598892	PB1	Thailand	2010-Aug-30	EPI_ISL_181404	A/Bangkok/SIMI504/2010		Import from public-domain	Horthongkham,N.; Athipanyasilp,N.; Kaewnapan,B.; Sirirtantikorn,S.; Kantakamalakul,W.; Sutthent,R.
EPI598893	PB1	Thailand	2010-Sep-01	EPI_ISL_181405	A/Bangkok/SIMI505/2010		Import from public-domain	Horthongkham,N.; Athipanyasilp,N.; Kaewnapan,B.; Sirirtantikorn,S.; Kantakamalakul,W.; Sutthent,R.
EPI598894	PB1	Thailand	2010-Sep-28	EPI_ISL_181406	A/Bangkok/SIMI506/2010		Import from public-domain	Horthongkham,N.; Athipanyasilp,N.; Kaewnapan,B.; Sirirtantikorn,S.; Kantakamalakul,W.; Sutthent,R.
EPI598895	PB1	Thailand	2009-Jul-30	EPI_ISL_181407	A/Bangkok/SIMI507/2009		Import from public-domain	Horthongkham,N.; Athipanyasilp,N.; Kaewnapan,B.; Sirirtantikorn,S.; Kantakamalakul,W.; Sutthent,R.
EPI598896	PB1	Thailand	2010-Mar-23	EPI_ISL_181408	A/Bangkok/SIMI508/2010		Import from public-domain	Horthongkham,N.; Athipanyasilp,N.; Kaewnapan,B.; Sirirtantikorn,S.; Kantakamalakul,W.; Sutthent,R.
EPI598897	PB1	Thailand	2010-Aug-19	EPI_ISL_181409	A/Bangkok/SIMI509/2010		Import from public-domain	Horthongkham,N.; Athipanyasilp,N.; Kaewnapan,B.; Sirirtantikorn,S.; Kantakamalakul,W.; Sutthent,R.
EPI598898	PB1	Thailand	2010-Aug-14	EPI_ISL_181410	A/Bangkok/SIMI510/2010		Import from public-domain	Horthongkham,N.; Athipanyasilp,N.; Kaewnapan,B.; Sirirtantikorn,S.; Kantakamalakul,W.; Sutthent,R.
EPI598899	PB1	Thailand	2010-Sep-28	EPI_ISL_181411	A/Bangkok/SIMI511/2010		Import from public-domain	Horthongkham,N.; Athipanyasilp,N.; Kaewnapan,B.; Sirirtantikorn,S.; Kantakamalakul,W.; Sutthent,R.
EPI611007	PB1	United States	2015-Jan-15	EPI_ISL_188705	A/California/33/2015	California Department of Health Services	Centers for Disease Control and Prevention
EPI611015	PB1	United States	2015-Jan-09	EPI_ISL_188706	A/California/35/2015	California Department of Health Services	Centers for Disease Control and Prevention
EPI611023	PB1	United States	2015-Jan-26	EPI_ISL_188707	A/California/49/2015	California Department of Health Services	Centers for Disease Control and Prevention
EPI611031	PB1	United States	2014-Dec-29	EPI_ISL_188708	A/California/56/2014	California Department of Health Services	Centers for Disease Control and Prevention
EPI611039	PB1	United States	2014-Oct-08	EPI_ISL_188709	A/California/92/2014	California Department of Health Services	Centers for Disease Control and Prevention
EPI611055	PB1	United States	2015-Apr-13	EPI_ISL_188711	A/Delaware/40/2015	Delaware Public Health Lab	Centers for Disease Control and Prevention
EPI611071	PB1	United States	2015-Feb-24	EPI_ISL_188713	A/Hawaii/17/2015	State of Hawaii Department of Health	Centers for Disease Control and Prevention
EPI611079	PB1	United States	2015-Apr-02	EPI_ISL_188714	A/Hawaii/18/2015	State of Hawaii Department of Health	Centers for Disease Control and Prevention
EPI611087	PB1	United States	2015-Feb-25	EPI_ISL_188715	A/Hawaii/25/2015	State of Hawaii Department of Health	Centers for Disease Control and Prevention
EPI611095	PB1	United States	2015-Mar-16	EPI_ISL_188716	A/Hawaii/26/2015	State of Hawaii Department of Health	Centers for Disease Control and Prevention
EPI611127	PB1	India	2015-Feb-03	EPI_ISL_188720	A/India/1508/2015	National Institute of Virology	Centers for Disease Control and Prevention
EPI611150	PB1	Lao, People's Democratic Republic	2014-Nov-18	EPI_ISL_188723	A/Laos/1187/2014	National Center for Laboratory and Epidemiology	Centers for Disease Control and Prevention
EPI611166	PB1	United States	2015-Mar-11	EPI_ISL_188725	A/New Mexico/17/2015	New Mexico Department of Health	Centers for Disease Control and Prevention
EPI611174	PB1	United States	2015-Mar-14	EPI_ISL_188726	A/South Dakota/16/2015	South Dakota Public Health Lab	Centers for Disease Control and Prevention
EPI614470	PB1	Vietnam	2013-Feb-28	EPI_ISL_189818	A/Vietnam/3050/2013	National Institute of Hygiene and Epidemiology	Centers for Disease Control and Prevention
EPI614618	PB1	United States	2015-Apr-13	EPI_ISL_189822	A/Hawaii/30/2015	State of Hawaii Department of Health	Centers for Disease Control and Prevention
EPI614626	PB1	Kazakhstan	2015-Mar-17	EPI_ISL_189823	A/Kazakhstan/1157/2015	CSEE	Centers for Disease Control and Prevention
EPI614641	PB1	United States	2015-Apr-16	EPI_ISL_189824	A/New Jersey/47/2015	New Jersey Department of Health & Senior Services	Centers for Disease Control and Prevention
EPI713892	PB1	Japan	2015-Feb-09	EPI_ISL_191435	A/FUKUOKA/14363/2015	Fukuoka Institute of Public Health and Environmental Sciences	National Institute of Infectious Diseases (NIID)	Takashita,Emi; Fujisaki,Seiichiro; Shirakura,Masayuki; Watanabe,Shinji; Odagiri,Takato
EPI713904	PB1	Japan	2014-Dec-12	EPI_ISL_191443	A/YAMANASHI/14332/2014	Yamanashi Institute for Public Health	National Institute of Infectious Diseases (NIID)	Takashita,Emi; Fujisaki,Seiichiro; Shirakura,Masayuki; Watanabe,Shinji; Odagiri,Takato
EPI713910	PB1	Japan	2015-Mar-12	EPI_ISL_191447	A/FUKUOKA/14428/2015	Fukuoka Institute of Public Health and Environmental Sciences	National Institute of Infectious Diseases (NIID)	Takashita,Emi; Fujisaki,Seiichiro; Shirakura,Masayuki; Watanabe,Shinji; Odagiri,Takato
EPI713916	PB1	Japan	2015-Feb-09	EPI_ISL_191448	A/IBARAKI/21/2015	Ibaraki Prefectural Institute of Public Health	National Institute of Infectious Diseases (NIID)	Takashita,Emi; Fujisaki,Seiichiro; Shirakura,Masayuki; Watanabe,Shinji; Odagiri,Takato
EPI713922	PB1	Japan	2015-Mar-16	EPI_ISL_191449	A/FUKUOKA/14432/2015	Fukuoka Institute of Public Health and Environmental Sciences	National Institute of Infectious Diseases (NIID)	Takashita,Emi; Fujisaki,Seiichiro; Shirakura,Masayuki; Watanabe,Shinji; Odagiri,Takato
EPI713928	PB1	Japan	2015-Mar-13	EPI_ISL_191450	A/TOKYO/14863/2015	Tokyo Metropolitan Institute of Public Health	National Institute of Infectious Diseases (NIID)	Takashita,Emi; Fujisaki,Seiichiro; Shirakura,Masayuki; Watanabe,Shinji; Odagiri,Takato
EPI623976	PB1	Russian Federation	2015-Feb-20	EPI_ISL_191664	A/Moscow/CRIE-48/2015		Central Research Institute of Epidemiology	Svetlana,Yatsyshina; Anna,Renteeva; Anna,Valdokhina; German,Shipulin
EPI623984	PB1	Russian Federation	2015-Feb-12	EPI_ISL_191666	A/Stavropol/CRIE-54/2015		Central Research Institute of Epidemiology	Svetlana,Yatsyshina; Anna,Renteeva; Anna,Valdokhina; German,Shipulin
EPI623992	PB1	Russian Federation	2015-Feb-15	EPI_ISL_191667	A/Moscow/CRIE-135/2015		Central Research Institute of Epidemiology	Svetlana,Yatsyshina; Anna,Renteeva; Anna,Valdokhina; German,Shipulin
EPI625435	PB1	Ukraine	2015-Apr-16	EPI_ISL_192042	A/Ukraine/414/2015	Institute of Epidemiology and Infectious Diseases AMS of Ukraine	Centers for Disease Control and Prevention
EPI625443	PB1	Ukraine	2015-Apr-13	EPI_ISL_192043	A/Ukraine/428/2015	Institute of Epidemiology and Infectious Diseases AMS of Ukraine	Centers for Disease Control and Prevention
EPI625451	PB1	Ukraine	2015-Mar-03	EPI_ISL_192044	A/Ukraine/404/2015	Institute of Epidemiology and Infectious Diseases AMS of Ukraine	Centers for Disease Control and Prevention
EPI625459	PB1	Ukraine	2015-Apr-10	EPI_ISL_192045	A/Dnipropetrovsk/437/2015	Institute of Epidemiology and Infectious Diseases AMS of Ukraine	Centers for Disease Control and Prevention
EPI625467	PB1	Ukraine	2015-Apr-15	EPI_ISL_192046	A/Ukraine/422/2015	Institute of Epidemiology and Infectious Diseases AMS of Ukraine	Centers for Disease Control and Prevention
EPI625475	PB1	Korea, Republic of	2015-Feb-09	EPI_ISL_192047	A/Gyeongbuk/408/2015	National Institute of Health	Centers for Disease Control and Prevention
EPI625483	PB1	Korea, Republic of	2015-Feb-17	EPI_ISL_192048	A/Gyeongbuk/533/2015	National Institute of Health	Centers for Disease Control and Prevention
EPI625491	PB1	Korea, Republic of	2015-Feb-02	EPI_ISL_192049	A/Jeonbuk/312/2015	National Institute of Health	Centers for Disease Control and Prevention
EPI625498	PB1	Korea, Republic of	2015-Feb-16	EPI_ISL_192050	A/Gyeonggi/591/2015	National Institute of Health	Centers for Disease Control and Prevention
EPI625506	PB1	Ukraine	2015-Apr-17	EPI_ISL_192051	A/Dnipropetrovsk/443/2015	Institute of Epidemiology and Infectious Diseases AMS of Ukraine	Centers for Disease Control and Prevention
EPI625522	PB1	Korea, Republic of	2015-Feb-24	EPI_ISL_192053	A/Daegu/653/2015	National Institute of Health	Centers for Disease Control and Prevention
EPI625530	PB1	Korea, Republic of	2015-Mar-02	EPI_ISL_192054	A/Gyeongbuk/776/2015	National Institute of Health	Centers for Disease Control and Prevention
EPI625538	PB1	Korea, Republic of	2015-Feb-23	EPI_ISL_192055	A/Busan/733/2015	National Institute of Health	Centers for Disease Control and Prevention
EPI625546	PB1	Korea, Republic of	2015-Mar-02	EPI_ISL_192056	A/Chungnam/794/2015	National Institute of Health	Centers for Disease Control and Prevention
EPI625554	PB1	Korea, Republic of	2015-Mar-23	EPI_ISL_192057	A/Daegu/1210/2015	National Institute of Health	Centers for Disease Control and Prevention
EPI625562	PB1	Korea, Republic of	2015-Mar-02	EPI_ISL_192058	A/Gyeonggi/812/2015	National Institute of Health	Centers for Disease Control and Prevention
EPI625570	PB1	Korea, Republic of	2015-Mar-09	EPI_ISL_192059	A/Chungnam/906/2015	National Institute of Health	Centers for Disease Control and Prevention
EPI625578	PB1	Korea, Republic of	2015-Jan-06	EPI_ISL_192060	A/Jeju/22/2015	National Institute of Health	Centers for Disease Control and Prevention
EPI625586	PB1	Ukraine	2015-Apr-21	EPI_ISL_192061	A/Dnipropetrovsk/444/2015	Institute of Epidemiology and Infectious Diseases AMS of Ukraine	Centers for Disease Control and Prevention
EPI625594	PB1	Korea, Republic of	2015-Jan-05	EPI_ISL_192062	A/Ulsan/53/2015	National Institute of Health	Centers for Disease Control and Prevention
EPI625602	PB1	Korea, Republic of	2015-Jan-12	EPI_ISL_192063	A/Ulsan/58/2015	National Institute of Health	Centers for Disease Control and Prevention
EPI625610	PB1	Ukraine	2015-Apr-10	EPI_ISL_192064	A/Dnipropetrovsk/438/2015	Institute of Epidemiology and Infectious Diseases AMS of Ukraine	Centers for Disease Control and Prevention
EPI625618	PB1	Korea, Republic of	2015-Jan-13	EPI_ISL_192065	A/Daegu/67/2015	National Institute of Health	Centers for Disease Control and Prevention
EPI625626	PB1	Korea, Republic of	2015-Feb-16	EPI_ISL_192066	A/Gyeongbuk/557/2015	National Institute of Health	Centers for Disease Control and Prevention
EPI625634	PB1	Ukraine	2015-Apr-07	EPI_ISL_192067	A/Dnipropetrovsk/439/2015	Institute of Epidemiology and Infectious Diseases AMS of Ukraine	Centers for Disease Control and Prevention
EPI625650	PB1	Korea, Republic of	2015-Jan-28	EPI_ISL_192069	A/Gwangju/182/2015	National Institute of Health	Centers for Disease Control and Prevention
EPI625658	PB1	Ukraine	2015-Apr-17	EPI_ISL_192070	A/Dnipropetrovsk/441/2015	Institute of Epidemiology and Infectious Diseases AMS of Ukraine	Centers for Disease Control and Prevention
EPI625666	PB1	Ukraine	2015-Mar-20	EPI_ISL_192071	A/Ukraine/368/2015	Institute of Epidemiology and Infectious Diseases AMS of Ukraine	Centers for Disease Control and Prevention
EPI625674	PB1	Ukraine	2015-Mar-28	EPI_ISL_192072	A/Ukraine/371/2015	Institute of Epidemiology and Infectious Diseases AMS of Ukraine	Centers for Disease Control and Prevention
EPI625682	PB1	Ukraine	2015-Feb-25	EPI_ISL_192073	A/Odessa/391/2015	Institute of Epidemiology and Infectious Diseases AMS of Ukraine	Centers for Disease Control and Prevention
EPI625930	PB1	Ukraine	2015-Mar-02	EPI_ISL_192110	A/Ukraine/161/2015	Institute of Epidemiology and Infectious Diseases AMS of Ukraine	Centers for Disease Control and Prevention
EPI625946	PB1	Lao, People's Democratic Republic	2015-Jan-19	EPI_ISL_192112	A/Laos/66/2015	National Center for Laboratory and Epidemiology	Centers for Disease Control and Prevention
EPI625954	PB1	Ukraine	2015-Apr-23	EPI_ISL_192113	A/Khmelnitsky/462/2015	Institute of Epidemiology and Infectious Diseases AMS of Ukraine	Centers for Disease Control and Prevention
EPI625962	PB1	Bangladesh	2015-May-04	EPI_ISL_192114	A/Bangladesh/2009/2015	icddr,b International Centre for Diarrhoeal Disease Research, Bangladesh	Centers for Disease Control and Prevention
EPI625970	PB1	Russian Federation	2015-Feb-20	EPI_ISL_192115	A/St Petersburg/61/2015	Russian Academy of Medical Sciences	Centers for Disease Control and Prevention
EPI625986	PB1	Russian Federation	2015-Feb-02	EPI_ISL_192117	A/St Petersburg/46/2015	Russian Academy of Medical Sciences	Centers for Disease Control and Prevention
EPI625994	PB1	Russian Federation	2015-Feb-13	EPI_ISL_192118	A/St Petersburg/83/2015	Russian Academy of Medical Sciences	Centers for Disease Control and Prevention
EPI626018	PB1	Lao, People's Democratic Republic	2015-Feb-17	EPI_ISL_192121	A/Laos/189/2015	National Center for Laboratory and Epidemiology	Centers for Disease Control and Prevention
EPI626034	PB1	United States	2015-Apr-22	EPI_ISL_192123	A/Hawaii/40/2015	State of Hawaii Department of Health	Centers for Disease Control and Prevention
EPI626042	PB1	United States	2014-Mar-27	EPI_ISL_192124	A/California/55/2014	Los Angeles Quarantine Station, CDC Quarantine Epidemiology and Surveillance Team	Centers for Disease Control and Prevention
EPI626050	PB1	United States	2015-Apr-14	EPI_ISL_192125	A/Louisiana/03/2015	Louisiana Department of Health and Hospitals	Centers for Disease Control and Prevention
EPI626058	PB1	Ukraine	2015-May-06	EPI_ISL_192126	A/Dnipropetrovsk/440/2015	Institute of Epidemiology and Infectious Diseases AMS of Ukraine	Centers for Disease Control and Prevention
EPI626066	PB1	United States	2015-Feb-28	EPI_ISL_192127	A/Hawaii/29/2015	State of Hawaii Department of Health	Centers for Disease Control and Prevention
EPI626074	PB1	United States	2015-Mar-18	EPI_ISL_192128	A/California/80/2015	California Department of Health Services	Centers for Disease Control and Prevention
EPI626082	PB1	Lao, People's Democratic Republic	2015-Feb-16	EPI_ISL_192129	A/Laos/55/2015	National Center for Laboratory and Epidemiology	Centers for Disease Control and Prevention
EPI626090	PB1	Lao, People's Democratic Republic	2015-Jan-26	EPI_ISL_192130	A/Laos/90/2015	National Center for Laboratory and Epidemiology	Centers for Disease Control and Prevention
EPI626098	PB1	United States	2015-Apr-14	EPI_ISL_192131	A/Louisiana/04/2015	Louisiana Department of Health and Hospitals	Centers for Disease Control and Prevention
EPI626114	PB1	Lao, People's Democratic Republic	2015-Jan-20	EPI_ISL_192133	A/Laos/78/2015	National Center for Laboratory and Epidemiology	Centers for Disease Control and Prevention
EPI626122	PB1	Lao, People's Democratic Republic	2015-Feb-16	EPI_ISL_192134	A/Laos/56/2015	National Center for Laboratory and Epidemiology	Centers for Disease Control and Prevention
EPI626130	PB1	Lao, People's Democratic Republic	2015-Feb-16	EPI_ISL_192135	A/Laos/65/2015	National Center for Laboratory and Epidemiology	Centers for Disease Control and Prevention
EPI626138	PB1	Bangladesh	2015-May-10	EPI_ISL_192136	A/Bangladesh/01/2015	icddr,b International Centre for Diarrhoeal Disease Research, Bangladesh	Centers for Disease Control and Prevention
EPI626146	PB1	Bangladesh	2015-May-04	EPI_ISL_192137	A/Bangladesh/3003/2015	icddr,b International Centre for Diarrhoeal Disease Research, Bangladesh	Centers for Disease Control and Prevention
EPI626154	PB1	Bangladesh	2015-May-06	EPI_ISL_192138	A/Bangladesh/3005/2015	icddr,b International Centre for Diarrhoeal Disease Research, Bangladesh	Centers for Disease Control and Prevention
EPI626162	PB1	Bangladesh	2015-May-11	EPI_ISL_192139	A/Bangladesh/5004/2015	icddr,b International Centre for Diarrhoeal Disease Research, Bangladesh	Centers for Disease Control and Prevention
EPI626170	PB1	Bangladesh	2015-May-09	EPI_ISL_192140	A/Bangladesh/507001/2015	icddr,b International Centre for Diarrhoeal Disease Research, Bangladesh	Centers for Disease Control and Prevention
EPI626178	PB1	Ukraine	2015-Apr-21	EPI_ISL_192141	A/Khmelnitsky/461/2015	Institute of Epidemiology and Infectious Diseases AMS of Ukraine	Centers for Disease Control and Prevention
EPI626186	PB1	Bangladesh	2015-May-09	EPI_ISL_192142	A/Bangladesh/8005/2015	icddr,b International Centre for Diarrhoeal Disease Research, Bangladesh	Centers for Disease Control and Prevention
EPI626194	PB1	Bangladesh	2015-May-12	EPI_ISL_192143	A/Bangladesh/9002/2015	icddr,b International Centre for Diarrhoeal Disease Research, Bangladesh	Centers for Disease Control and Prevention
EPI626202	PB1	Bangladesh	2015-May-13	EPI_ISL_192144	A/Bangladesh/10003/2015	icddr,b International Centre for Diarrhoeal Disease Research, Bangladesh	Centers for Disease Control and Prevention
EPI626210	PB1	Bangladesh	2015-May-11	EPI_ISL_192145	A/Bangladesh/10004/2015	icddr,b International Centre for Diarrhoeal Disease Research, Bangladesh	Centers for Disease Control and Prevention
EPI626218	PB1	Bangladesh	2015-May-13	EPI_ISL_192146	A/Bangladesh/2005/2015	icddr,b International Centre for Diarrhoeal Disease Research, Bangladesh	Centers for Disease Control and Prevention
EPI628917	PB1	Peru	2015-Apr-29	EPI_ISL_192548	A/Peru/06/2015	Laboratorio de Referencia Nacional Virus Respiratorios, Instituto Nacional de Salud	Centers for Disease Control and Prevention
EPI628925	PB1	Bangladesh	2015-May-19	EPI_ISL_192549	A/Bangladesh/6867/2015	icddr,b International Centre for Diarrhoeal Disease Research, Bangladesh	Centers for Disease Control and Prevention
EPI628949	PB1	Bangladesh	2015-Apr-18	EPI_ISL_192552	A/Bangladesh/5381/2015	icddr,b International Centre for Diarrhoeal Disease Research, Bangladesh	Centers for Disease Control and Prevention
EPI628965	PB1	Bangladesh	2015-May-25	EPI_ISL_192554	A/Bangladesh/3313/2015	icddr,b International Centre for Diarrhoeal Disease Research, Bangladesh	Centers for Disease Control and Prevention
EPI628973	PB1	Bangladesh	2015-May-31	EPI_ISL_192555	A/Bangladesh/6363/2015	icddr,b International Centre for Diarrhoeal Disease Research, Bangladesh	Centers for Disease Control and Prevention
EPI628981	PB1	Bangladesh	2015-Apr-25	EPI_ISL_192556	A/Bangladesh/3505/2015	icddr,b International Centre for Diarrhoeal Disease Research, Bangladesh	Centers for Disease Control and Prevention
EPI629087	PB1	Bangladesh	2015-Apr-29	EPI_ISL_192621	A/Bangladesh/5256/2015	icddr,b International Centre for Diarrhoeal Disease Research, Bangladesh	Centers for Disease Control and Prevention
EPI629103	PB1	Bangladesh	2015-Apr-27	EPI_ISL_192623	A/Bangladesh/1735/2015	icddr,b International Centre for Diarrhoeal Disease Research, Bangladesh	Centers for Disease Control and Prevention
EPI629111	PB1	Bangladesh	2015-May-17	EPI_ISL_192624	A/Bangladesh/9511/2015	icddr,b International Centre for Diarrhoeal Disease Research, Bangladesh	Centers for Disease Control and Prevention
EPI629119	PB1	Bangladesh	2015-May-05	EPI_ISL_192625	A/Bangladesh/3510/2015	icddr,b International Centre for Diarrhoeal Disease Research, Bangladesh	Centers for Disease Control and Prevention
EPI629135	PB1	Bangladesh	2015-May-08	EPI_ISL_192627	A/Bangladesh/3050/2015	icddr,b International Centre for Diarrhoeal Disease Research, Bangladesh	Centers for Disease Control and Prevention
EPI629143	PB1	United States	2015-Jan-28	EPI_ISL_192628	A/Indiana/08/2015	Indiana State Department of Health Laboratories	Centers for Disease Control and Prevention
EPI629151	PB1	Bangladesh	2015-May-11	EPI_ISL_192629	A/Bangladesh/03/2015	icddr,b International Centre for Diarrhoeal Disease Research, Bangladesh	Centers for Disease Control and Prevention
EPI629167	PB1	Bangladesh	2015-May-24	EPI_ISL_192631	A/Bangladesh/8053/2015	icddr,b International Centre for Diarrhoeal Disease Research, Bangladesh	Centers for Disease Control and Prevention
EPI629175	PB1	Bangladesh	2015-May-13	EPI_ISL_192632	A/Bangladesh/7900/2015	icddr,b International Centre for Diarrhoeal Disease Research, Bangladesh	Centers for Disease Control and Prevention
EPI629183	PB1	Bangladesh	2015-May-23	EPI_ISL_192633	A/Bangladesh/9008/2015	icddr,b International Centre for Diarrhoeal Disease Research, Bangladesh	Centers for Disease Control and Prevention
EPI629191	PB1	Bangladesh	2015-May-14	EPI_ISL_192634	A/Bangladesh/13011/2015	icddr,b International Centre for Diarrhoeal Disease Research, Bangladesh	Centers for Disease Control and Prevention
EPI629199	PB1	Bangladesh	2015-Jun-02	EPI_ISL_192635	A/Bangladesh/9584/2015	icddr,b International Centre for Diarrhoeal Disease Research, Bangladesh	Centers for Disease Control and Prevention
EPI629207	PB1	El Salvador	2015-Apr-07	EPI_ISL_192636	A/El Salvador/365/2015	Contiguo a Hospital Rosales	Centers for Disease Control and Prevention
EPI629215	PB1	Peru	2015-May-22	EPI_ISL_192637	A/Peru/16/2015	Laboratorio de Referencia Nacional Virus Respiratorios, Instituto Nacional de Salud	Centers for Disease Control and Prevention
EPI629223	PB1	Peru	2015-Apr-15	EPI_ISL_192638	A/Peru/05/2015	Laboratorio de Referencia Nacional Virus Respiratorios, Instituto Nacional de Salud	Centers for Disease Control and Prevention
EPI629231	PB1	Peru	2015-Apr-15	EPI_ISL_192639	A/Peru/04/2015	Laboratorio de Referencia Nacional Virus Respiratorios, Instituto Nacional de Salud	Centers for Disease Control and Prevention
EPI629239	PB1	Peru	2015-May-08	EPI_ISL_192640	A/Peru/10/2015	Laboratorio de Referencia Nacional Virus Respiratorios, Instituto Nacional de Salud	Centers for Disease Control and Prevention
EPI629247	PB1	Peru	2015-May-28	EPI_ISL_192641	A/Peru/18/2015	Laboratorio de Referencia Nacional Virus Respiratorios, Instituto Nacional de Salud	Centers for Disease Control and Prevention
EPI629255	PB1	Peru	2015-May-08	EPI_ISL_192642	A/Peru/11/2015	Laboratorio de Referencia Nacional Virus Respiratorios, Instituto Nacional de Salud	Centers for Disease Control and Prevention
EPI629263	PB1	Peru	2015-May-09	EPI_ISL_192643	A/Peru/08/2015	Laboratorio de Referencia Nacional Virus Respiratorios, Instituto Nacional de Salud	Centers for Disease Control and Prevention
EPI629271	PB1	Peru	2015-Apr-07	EPI_ISL_192644	A/Peru/03/2015	Laboratorio de Referencia Nacional Virus Respiratorios, Instituto Nacional de Salud	Centers for Disease Control and Prevention
EPI629279	PB1	Bangladesh	2015-Apr-17	EPI_ISL_192645	A/Bangladesh/1110/2015	icddr,b International Centre for Diarrhoeal Disease Research, Bangladesh	Centers for Disease Control and Prevention
EPI629287	PB1	Bangladesh	2015-May-07	EPI_ISL_192646	A/Bangladesh/13005/2015	icddr,b International Centre for Diarrhoeal Disease Research, Bangladesh	Centers for Disease Control and Prevention
EPI629295	PB1	Russian Federation	2015-Mar-04	EPI_ISL_192647	A/Moscow/91/2015	Ivanovsky Research Institute of Virology RAMS	Centers for Disease Control and Prevention
EPI629303	PB1	Russian Federation	2015-Mar-11	EPI_ISL_192648	A/Moscow/92/2015	Ivanovsky Research Institute of Virology RAMS	Centers for Disease Control and Prevention
EPI630383	PB1	Bangladesh	2015-May-14	EPI_ISL_193000	A/Bangladesh/4005/2015	icddr,b International Centre for Diarrhoeal Disease Research, Bangladesh	Centers for Disease Control and Prevention
EPI630391	PB1	Bangladesh	2015-May-07	EPI_ISL_193001	A/Bangladesh/3002/2015	icddr,b International Centre for Diarrhoeal Disease Research, Bangladesh	Centers for Disease Control and Prevention
EPI630399	PB1	Bangladesh	2015-May-13	EPI_ISL_193002	A/Bangladesh/3008/2015	icddr,b International Centre for Diarrhoeal Disease Research, Bangladesh	Centers for Disease Control and Prevention
EPI635486	PB1	India	2015-Feb-13	EPI_ISL_193005	A/India/P152122/2015	National Institute of Virology	National Institute of Infectious Diseases (NIID)	Takashita,Emi; Fujisaki,Seiichiro; Shirakura,Masayuki; Watanabe,Shinji; Odagiri,Takato
EPI635492	PB1	India	2015-Feb-23	EPI_ISL_193006	A/India/P153017/2015	National Institute of Virology	National Institute of Infectious Diseases (NIID)	Takashita,Emi; Fujisaki,Seiichiro; Shirakura,Masayuki; Watanabe,Shinji; Odagiri,Takato
EPI635498	PB1	India	2015-Feb-25	EPI_ISL_193007	A/India/P153321/2015	National Institute of Virology	National Institute of Infectious Diseases (NIID)	Takashita,Emi; Fujisaki,Seiichiro; Shirakura,Masayuki; Watanabe,Shinji; Odagiri,Takato
EPI635504	PB1	India	2015-Mar-13	EPI_ISL_193008	A/India/P154479/2015	National Institute of Virology	National Institute of Infectious Diseases (NIID)	Takashita,Emi; Fujisaki,Seiichiro; Shirakura,Masayuki; Watanabe,Shinji; Odagiri,Takato
EPI635510	PB1	India	2015-Apr-02	EPI_ISL_193009	A/India/P157674/2015	National Institute of Virology	National Institute of Infectious Diseases (NIID)	Takashita,Emi; Fujisaki,Seiichiro; Shirakura,Masayuki; Watanabe,Shinji; Odagiri,Takato
EPI635516	PB1	India	2015-Mar-30	EPI_ISL_193010	A/India/P158900/2015	National Institute of Virology	National Institute of Infectious Diseases (NIID)	Takashita,Emi; Fujisaki,Seiichiro; Shirakura,Masayuki; Watanabe,Shinji; Odagiri,Takato
EPI635528	PB1	India	2015-Mar-04	EPI_ISL_193012	A/India/P1510348/2015	National Institute of Virology	National Institute of Infectious Diseases (NIID)	Takashita,Emi; Fujisaki,Seiichiro; Shirakura,Masayuki; Watanabe,Shinji; Odagiri,Takato
EPI631401	PB1	Russian Federation	2015-Apr-21	EPI_ISL_193296	A/Moscow/147/2015	Ivanovsky Research Institute of Virology RAMS	Centers for Disease Control and Prevention
EPI631416	PB1	El Salvador	2015-Apr-23	EPI_ISL_193298	A/El Salvador/410/2015	Contiguo a Hospital Rosales	Centers for Disease Control and Prevention
EPI631432	PB1	Russian Federation	2015-Mar-19	EPI_ISL_193300	A/Moscow/107/2015	Ivanovsky Research Institute of Virology RAMS	Centers for Disease Control and Prevention
EPI631448	PB1	Hong Kong (SAR)	2015-Jun-12	EPI_ISL_193302	A/Hong Kong/12244/2015	Government Virus Unit	Centers for Disease Control and Prevention
EPI631464	PB1	Bangladesh	2015-May-11	EPI_ISL_193304	A/Bangladesh/1516/2015	icddr,b International Centre for Diarrhoeal Disease Research, Bangladesh	Centers for Disease Control and Prevention
EPI631472	PB1	Bangladesh	2015-May-19	EPI_ISL_193305	A/Bangladesh/8614/2015	icddr,b International Centre for Diarrhoeal Disease Research, Bangladesh	Centers for Disease Control and Prevention
EPI631480	PB1	Hong Kong (SAR)	2015-Jun-07	EPI_ISL_193306	A/Hong Kong/11699/2015	Government Virus Unit	Centers for Disease Control and Prevention
EPI632322	PB1	Dominica	2015-Feb-18	EPI_ISL_193592	A/Dominica/432/2015	Caribbean Epidemiology Center	Centers for Disease Control and Prevention
EPI632336	PB1	Chile	2015-Jun-06	EPI_ISL_193594	A/Concepcion/39750/2015	Instituto de Salud Publica de Chile	Centers for Disease Control and Prevention
EPI632344	PB1	Dominica	2015-Feb-24	EPI_ISL_193595	A/Dominica/431/2015	Caribbean Epidemiology Center	Centers for Disease Control and Prevention
EPI632352	PB1	Dominica	2015-Mar-23	EPI_ISL_193596	A/Dominica/674/2015	Caribbean Epidemiology Center	Centers for Disease Control and Prevention
EPI632384	PB1	Dominican Republic	2015-May-11	EPI_ISL_193600	A/Dominican Republic/9252/2015	Laboratorio de Investigacion / Centro de Educacion Medica y Amistad Dominico Japones (CEMADOJA)	Centers for Disease Control and Prevention
EPI632392	PB1	Russian Federation	2015-Mar-23	EPI_ISL_193601	A/Moscow/109/2015	Ivanovsky Research Institute of Virology RAMS	Centers for Disease Control and Prevention
EPI632400	PB1	Trinidad and Tobago	2015-Feb-25	EPI_ISL_193602	A/Trinidad/429/2015	Caribbean Epidemiology Center	Centers for Disease Control and Prevention
EPI632408	PB1	Dominica	2015-Feb-11	EPI_ISL_193603	A/Dominica/331/2015	Caribbean Epidemiology Center	Centers for Disease Control and Prevention
EPI632416	PB1	Russian Federation	2015-Apr-01	EPI_ISL_193604	A/Moscow/125/2015	Ivanovsky Research Institute of Virology RAMS	Centers for Disease Control and Prevention
EPI632424	PB1	Russian Federation	2015-Apr-14	EPI_ISL_193605	A/Moscow/144/2015	Ivanovsky Research Institute of Virology RAMS	Centers for Disease Control and Prevention
EPI632440	PB1	Russian Federation	2015-Feb-02	EPI_ISL_193607	A/Yaroslavl/3/2015	Ivanovsky Research Institute of Virology RAMS	Centers for Disease Control and Prevention
EPI633200	PB1	Brazil	2015-Feb-09	EPI_ISL_193849	A/Brazil/2085/2015	Instituto Adolfo Lutz	Centers for Disease Control and Prevention
EPI638310	PB1	Chile	2015-Jun-09	EPI_ISL_194831	A/Concepcion/39745/2015	Instituto de Salud Publica de Chile	Centers for Disease Control and Prevention
EPI638326	PB1	Dominican Republic	2015-May-20	EPI_ISL_194833	A/Dominican Republic/9270/2015	Laboratorio de Investigacion / Centro de Educacion Medica y Amistad Dominico Japones (CEMADOJA)	Centers for Disease Control and Prevention
EPI638334	PB1	Dominican Republic	2015-May-18	EPI_ISL_194834	A/Dominican Republic/9271/2015	Laboratorio de Investigacion / Centro de Educacion Medica y Amistad Dominico Japones (CEMADOJA)	Centers for Disease Control and Prevention
EPI638342	PB1	Dominican Republic	2015-May-21	EPI_ISL_194835	A/Dominican Republic/9272/2015	Laboratorio de Investigacion / Centro de Educacion Medica y Amistad Dominico Japones (CEMADOJA)	Centers for Disease Control and Prevention
EPI638350	PB1	Dominican Republic	2015-May-21	EPI_ISL_194836	A/Dominican Republic/9273/2015	Laboratorio de Investigacion / Centro de Educacion Medica y Amistad Dominico Japones (CEMADOJA)	Centers for Disease Control and Prevention
EPI638358	PB1	Dominican Republic	2015-Mar-23	EPI_ISL_194837	A/Dominican Republic/9191/2015	Laboratorio de Investigacion / Centro de Educacion Medica y Amistad Dominico Japones (CEMADOJA)	Centers for Disease Control and Prevention
EPI638366	PB1	Dominican Republic	2015-Apr-30	EPI_ISL_194838	A/Dominican Republic/9228/2015	Laboratorio de Investigacion / Centro de Educacion Medica y Amistad Dominico Japones (CEMADOJA)	Centers for Disease Control and Prevention
EPI638374	PB1	Dominican Republic	2015-Jun-25	EPI_ISL_194839	A/Dominican Republic/9333/2015	Laboratorio de Investigacion / Centro de Educacion Medica y Amistad Dominico Japones (CEMADOJA)	Centers for Disease Control and Prevention
EPI638382	PB1	Chile	2015-Jun-10	EPI_ISL_194840	A/Concepcion/39746/2015	Instituto de Salud Publica de Chile	Centers for Disease Control and Prevention
EPI638390	PB1	Dominican Republic	2015-May-11	EPI_ISL_194841	A/Dominican Republic/9251/2015	Laboratorio de Investigacion / Centro de Educacion Medica y Amistad Dominico Japones (CEMADOJA)	Centers for Disease Control and Prevention
EPI638398	PB1	Dominica	2015-Feb-11	EPI_ISL_194842	A/Dominica/334/2015	Caribbean Epidemiology Center	Centers for Disease Control and Prevention
EPI638406	PB1	Dominica	2015-Mar-08	EPI_ISL_194843	A/Dominica/525/2015	Caribbean Epidemiology Center	Centers for Disease Control and Prevention
EPI638422	PB1	Chile	2015-May-29	EPI_ISL_194845	A/Santiago/37244/2015	Instituto de Salud Publica de Chile	Centers for Disease Control and Prevention
EPI638430	PB1	Chile	2015-Jun-28	EPI_ISL_194846	A/Concepcion/44321/2015	Instituto de Salud Publica de Chile	Centers for Disease Control and Prevention
EPI713898	PB1	Japan	2015-Mar-10	EPI_ISL_194902	A/YAMAGUCHI/23/2015	Yamaguchi Prefectural Institute of Public Health and Environment	National Institute of Infectious Diseases (NIID)	Takashita,Emi; Fujisaki,Seiichiro; Shirakura,Masayuki; Watanabe,Shinji; Odagiri,Takato
EPI713934	PB1	Japan	2015-Feb-27	EPI_ISL_194904	A/SAGA/22/2015	Saga Prefectural Institute of Public Health and Pharmaceutical Research	National Institute of Infectious Diseases (NIID)	Takashita,Emi; Fujisaki,Seiichiro; Shirakura,Masayuki; Watanabe,Shinji; Odagiri,Takato
EPI638863	PB1	Lao, People's Democratic Republic	2015-Apr-10	EPI_ISL_194927	A/Laos/225/2015	National Center for Laboratory and Epidemiology	Centers for Disease Control and Prevention
EPI638880	PB1	Ecuador	2015-Mar-09	EPI_ISL_194930	A/Ecuador/2375/2015	INSPI	Centers for Disease Control and Prevention
EPI638892	PB1	Lao, People's Democratic Republic	2015-May-08	EPI_ISL_194932	A/Laos/193/2015	National Center for Laboratory and Epidemiology	Centers for Disease Control and Prevention
EPI638900	PB1	El Salvador	2015-Mar-02	EPI_ISL_194933	A/El Salvador/226/2015	Contiguo a Hospital Rosales	Centers for Disease Control and Prevention
EPI638908	PB1	Lao, People's Democratic Republic	2015-Mar-10	EPI_ISL_194934	A/Laos/258/2015	National Center for Laboratory and Epidemiology	Centers for Disease Control and Prevention
EPI638920	PB1	Lao, People's Democratic Republic	2015-Mar-02	EPI_ISL_194936	A/Laos/233/2015	National Center for Laboratory and Epidemiology	Centers for Disease Control and Prevention
EPI638928	PB1	Lao, People's Democratic Republic	2015-Apr-10	EPI_ISL_194937	A/Laos/226/2015	National Center for Laboratory and Epidemiology	Centers for Disease Control and Prevention
EPI638936	PB1	Bangladesh	2015-May-04	EPI_ISL_194938	A/Bangladesh/8002/2015	icddr,b International Centre for Diarrhoeal Disease Research, Bangladesh	Centers for Disease Control and Prevention
EPI638944	PB1	Lao, People's Democratic Republic	2015-Mar-16	EPI_ISL_194939	A/Laos/278/2015	National Center for Laboratory and Epidemiology	Centers for Disease Control and Prevention
EPI638952	PB1	Bangladesh	2015-May-22	EPI_ISL_194940	A/Bangladesh/3094/2015	icddr,b International Centre for Diarrhoeal Disease Research, Bangladesh	Centers for Disease Control and Prevention
EPI638960	PB1	El Salvador	2015-Mar-03	EPI_ISL_194941	A/El Salvador/240/2015	Contiguo a Hospital Rosales	Centers for Disease Control and Prevention
EPI642563	PB1	Sweden	2015-Aug-12	EPI_ISL_195662	A/Stockholm/39/2015		Public Health Agency of Sweden
EPI643210	PB1	United States	2015-Jul-24	EPI_ISL_195793	A/Hawaii/50/2015	State of Hawaii Department of Health	Centers for Disease Control and Prevention
EPI643218	PB1	United States	2015-Aug-05	EPI_ISL_195794	A/Hawaii/51/2015	State of Hawaii Department of Health	Centers for Disease Control and Prevention
EPI643226	PB1	French Guiana	2015-Apr-14	EPI_ISL_195795	A/French Guiana/4072/2015	National Influenza Center French Guiana and French Indies	Centers for Disease Control and Prevention
EPI643258	PB1	Thailand	2015-Jun-23	EPI_ISL_195799	A/Nonthaburi/59/2015	WHO National Influenza Centre, National Institute of Medical Research (NIMR)	Centers for Disease Control and Prevention
EPI643274	PB1	United States	2015-Aug-06	EPI_ISL_195801	A/New York/61/2015	New York State Department of Health	Centers for Disease Control and Prevention
EPI643282	PB1	Thailand	2015-Jun-23	EPI_ISL_195802	A/Nonthaburi/52/2015	WHO National Influenza Centre, National Institute of Medical Research (NIMR)	Centers for Disease Control and Prevention
EPI643290	PB1	Guadeloupe	2015-Feb-09	EPI_ISL_195803	A/Guadeloupe/9148/2015	National Influenza Center French Guiana and French Indies	Centers for Disease Control and Prevention
EPI643298	PB1	Russian Federation	2015-Apr-23	EPI_ISL_195804	A/Kmao/01/2015	State Research Center of Virology and Biotechnology (VECTOR)	Centers for Disease Control and Prevention
EPI643306	PB1	French Guiana	2015-Mar-24	EPI_ISL_195805	A/French Guiana/4153/2015	National Influenza Center French Guiana and French Indies	Centers for Disease Control and Prevention
EPI643314	PB1	Japan	2015-Feb-02	EPI_ISL_195806	A/Yokohama/50/2015	National Institute of Infectious Diseases (NIID)	Centers for Disease Control and Prevention
EPI643320	PB1	Martinique	2015-Mar-13	EPI_ISL_195807	A/Martinique/2113/2015	National Influenza Center French Guiana and French Indies	Centers for Disease Control and Prevention
EPI643328	PB1	Thailand	2015-Jun-23	EPI_ISL_195808	A/Nonthaburi/53/2015	WHO National Influenza Centre, National Institute of Medical Research (NIMR)	Centers for Disease Control and Prevention
EPI643336	PB1	Mexico	2015-Mar-19	EPI_ISL_195809	A/Mexico/1357/2015	Laboratorio de Virus Respiratorio	Centers for Disease Control and Prevention
EPI643344	PB1	Martinique	2015-Mar-06	EPI_ISL_195810	A/Martinique/2084/2015	National Influenza Center French Guiana and French Indies	Centers for Disease Control and Prevention
EPI643352	PB1	Mexico	2015-Mar-23	EPI_ISL_195811	A/Mexico/1374/2015	Laboratorio de Virus Respiratorio	Centers for Disease Control and Prevention
EPI643360	PB1	United States	2015-Jul-15	EPI_ISL_195812	A/Ohio/19/2015	Ohio Department of Health Laboratories	Centers for Disease Control and Prevention
EPI643367	PB1	Martinique	2015-Mar-20	EPI_ISL_195813	A/Martinique/2131/2015	National Influenza Center French Guiana and French Indies	Centers for Disease Control and Prevention
EPI643375	PB1	Lao, People's Democratic Republic	2015-Apr-20	EPI_ISL_195814	A/Laos/389/2015	National Center for Laboratory and Epidemiology	Centers for Disease Control and Prevention
EPI643383	PB1	United States	2015-Jul-23	EPI_ISL_195815	A/Indiana/15/2015	Indiana State Department of Health Laboratories	Centers for Disease Control and Prevention
EPI643391	PB1	United States	2015-Jul-09	EPI_ISL_195816	A/Minnesota/32/2015	Minnesota Department of Health	Centers for Disease Control and Prevention
EPI643399	PB1	Dominica	2015-Mar-23	EPI_ISL_195817	A/Dominica/676/2015	Caribbean Epidemiology Center	Centers for Disease Control and Prevention
EPI643406	PB1	Paraguay	2015-May-16	EPI_ISL_195818	A/Paraguay/1876/2015	Central Laboratory of Public Health	Centers for Disease Control and Prevention
EPI643429	PB1	Bangladesh	2015-May-24	EPI_ISL_195821	A/Bangladesh/861/2015	icddr,b International Centre for Diarrhoeal Disease Research, Bangladesh	Centers for Disease Control and Prevention
EPI643437	PB1	Paraguay	2015-Jun-04	EPI_ISL_195822	A/Paraguay/5333/2015	Central Laboratory of Public Health	Centers for Disease Control and Prevention
EPI643445	PB1	Australia	2015-Mar-12	EPI_ISL_195823	A/Brisbane/35/2015	WHO Collaborating Centre for Reference and Research on Influenza	Centers for Disease Control and Prevention
EPI643453	PB1	Paraguay	2015-Jun-04	EPI_ISL_195824	A/Paraguay/5487/2015	Central Laboratory of Public Health	Centers for Disease Control and Prevention
EPI643461	PB1	Paraguay	2015-Jul-05	EPI_ISL_195825	A/Paraguay/1164/2015	Central Laboratory of Public Health	Centers for Disease Control and Prevention
EPI643477	PB1	Paraguay	2015-Jun-19	EPI_ISL_195827	A/Paraguay/8203/2015	Central Laboratory of Public Health	Centers for Disease Control and Prevention
EPI650023	PB1	French Guiana	2015-Jun-15	EPI_ISL_197566	A/French Guiana/6135/2015	National Influenza Center French Guiana and French Indies	Centers for Disease Control and Prevention
EPI650039	PB1	United States	2015-Aug-29	EPI_ISL_197568	A/Massachusetts/24/2015	Massachusetts Department of Public Health	Centers for Disease Control and Prevention
EPI650047	PB1	United States	2015-Aug-27	EPI_ISL_197569	A/Florida/66/2015	Florida Department of Health-Jacksonville	Centers for Disease Control and Prevention
EPI650070	PB1	Australia	2015-Mar-12	EPI_ISL_197576	A/South Australia/22/2015	WHO Collaborating Centre for Reference and Research on Influenza	Centers for Disease Control and Prevention
EPI651805	PB1	Indonesia	2015-Apr-03	EPI_ISL_197803	A/Indonesia/Nihrd-Bpp131/2015	Ministry of Health, NIHRD	Centers for Disease Control and Prevention
EPI651813	PB1	Indonesia	2015-Feb-27	EPI_ISL_197804	A/Indonesia/Nihrd-Pal082/2015	Ministry of Health, NIHRD	Centers for Disease Control and Prevention
EPI651821	PB1	Argentina	2015-Jun-06	EPI_ISL_197805	A/Argentina/22/2015	Instituto Nacional de Enfermedades Infecciosas	Centers for Disease Control and Prevention
EPI651829	PB1	Argentina	2015-Jul-16	EPI_ISL_197806	A/Argentina/115/2015	Instituto Nacional de Enfermedades Infecciosas	Centers for Disease Control and Prevention
EPI651837	PB1	Argentina	2015-Jan-01	EPI_ISL_197807	A/Argentina/11629/2015	Intituto Nacional de Epidemiologia	Centers for Disease Control and Prevention
EPI651845	PB1	Argentina	2015-Jul-31	EPI_ISL_197808	A/Argentina/244/2015	Instituto Nacional de Enfermedades Infecciosas	Centers for Disease Control and Prevention
EPI651864	PB1	Argentina	2015-Aug-04	EPI_ISL_197811	A/Argentina/262/2015	Instituto Nacional de Enfermedades Infecciosas	Centers for Disease Control and Prevention
EPI651872	PB1	Argentina	2015-Jul-13	EPI_ISL_197812	A/Argentina/92/2015	Instituto Nacional de Enfermedades Infecciosas	Centers for Disease Control and Prevention
EPI662343	PB1	Indonesia	2015-Feb-16	EPI_ISL_199501	A/Indonesia/Nihrd-Mks101/2015	Ministry of Health, NIHRD	Centers for Disease Control and Prevention
EPI662348	PB1	Sweden	2015-Sep-22	EPI_ISL_199502	A/Stockholm/41/2015		Public Health Agency of Sweden
EPI662592	PB1	United States	2015-Sep-07	EPI_ISL_199532	A/Michigan/45/2015	Michigan Department of Community Health	Centers for Disease Control and Prevention
EPI662600	PB1	United States	2015-Sep-09	EPI_ISL_199533	A/Michigan/50/2015	Michigan Department of Community Health	Centers for Disease Control and Prevention
EPI662608	PB1	United States	2015-Sep-10	EPI_ISL_199534	A/Michigan/51/2015	Michigan Department of Community Health	Centers for Disease Control and Prevention
EPI668398	PB1	Brazil	2015-Jul-04	EPI_ISL_200776	A/Brazil/2051/2015	Instituto Adolfo Lutz	Centers for Disease Control and Prevention
EPI668406	PB1	Chile	2015-Jun-05	EPI_ISL_200777	A/Concepcion/39751/2015	Instituto de Salud Publica de Chile	Centers for Disease Control and Prevention
EPI668433	PB1	Chile	2015-Jun-30	EPI_ISL_200781	A/Concepcion/44319/2015	Instituto de Salud Publica de Chile	Centers for Disease Control and Prevention
EPI668449	PB1	United States	2015-Sep-18	EPI_ISL_200783	A/Hawaii/59/2015	State of Hawaii Department of Health	Centers for Disease Control and Prevention
EPI668472	PB1	Indonesia	2015-Apr-29	EPI_ISL_200786	A/Indonesia/Nihrdi-Diy152/2015	Ministry of Health, NIHRD	Centers for Disease Control and Prevention
EPI669747	PB1	Argentina	2015-Jul-08	EPI_ISL_200997	A/Argentina/11551/2015	Intituto Nacional de Epidemiologia	Centers for Disease Control and Prevention
EPI672180	PB1	United States	2015-Oct-05	EPI_ISL_201610	A/Michigan/57/2015	Michigan Department of Community Health	Centers for Disease Control and Prevention
EPI672188	PB1	United States	2015-Sep-27	EPI_ISL_201611	A/California/88/2015	California Department of Health Services	Centers for Disease Control and Prevention
EPI672196	PB1	Bangladesh	2015-Aug-05	EPI_ISL_201612	A/Bangladesh/5002/2015	icddr,b International Centre for Diarrhoeal Disease Research, Bangladesh	Centers for Disease Control and Prevention
EPI672207	PB1	United States	2015-Sep-12	EPI_ISL_201614	A/California/90/2015	California Department of Health Services	Centers for Disease Control and Prevention
EPI672215	PB1	Bangladesh	2015-Aug-25	EPI_ISL_201615	A/Bangladesh/15007/2015	icddr,b International Centre for Diarrhoeal Disease Research, Bangladesh	Centers for Disease Control and Prevention
EPI672223	PB1	Bangladesh	2015-Aug-06	EPI_ISL_201616	A/Bangladesh/4004/2015	icddr,b International Centre for Diarrhoeal Disease Research, Bangladesh	Centers for Disease Control and Prevention
EPI672231	PB1	United States	2015-Oct-08	EPI_ISL_201617	A/Delaware/42/2015	Delaware Public Health Lab	Centers for Disease Control and Prevention
EPI672239	PB1	Bangladesh	2015-Aug-22	EPI_ISL_201618	A/Bangladesh/4006/2015	icddr,b International Centre for Diarrhoeal Disease Research, Bangladesh	Centers for Disease Control and Prevention
EPI672260	PB1	Bangladesh	2015-Aug-08	EPI_ISL_201621	A/Bangladesh/2002/2015	icddr,b International Centre for Diarrhoeal Disease Research, Bangladesh	Centers for Disease Control and Prevention
EPI673044	PB1	Bangladesh	2015-Aug-18	EPI_ISL_201919	A/Bangladesh/802005/2015	icddr,b International Centre for Diarrhoeal Disease Research, Bangladesh	Centers for Disease Control and Prevention
EPI674940	PB1	Bangladesh	2015-Aug-20	EPI_ISL_201921	A/Bangladesh/803008/2015	icddr,b International Centre for Diarrhoeal Disease Research, Bangladesh	Centers for Disease Control and Prevention
EPI673064	PB1	United States	2015-Oct-13	EPI_ISL_201922	A/Illinois/15/2015	Illinois Department of Public Health-Chicago	Centers for Disease Control and Prevention
EPI687119	PB1	Japan	2015-Sep-11	EPI_ISL_202064	A/MIE/20/2015	Mie Prefecture Health and Environment Research Institute	National Institute of Infectious Diseases (NIID)	Takashita,Emi; Fujisaki,Seiichiro; Shirakura,Masayuki; Watanabe,Shinji; Odagiri,Takato
EPI740492	PB1	Japan	2015-Nov-07	EPI_ISL_202311	A/YOKOHAMA/99/2015	Yokohama City Institute of Public Health.	National Institute of Infectious Diseases (NIID)	Takashita,Emi; Fujisaki,Seiichiro; Shirakura,Masayuki; Watanabe,Shinji; Odagiri,Takato
EPI740498	PB1	Japan	2015-Nov-10	EPI_ISL_202312	A/YOKOHAMA/100/2015	Yokohama City Institute of Public Health.	National Institute of Infectious Diseases (NIID)	Takashita,Emi; Fujisaki,Seiichiro; Shirakura,Masayuki; Watanabe,Shinji; Odagiri,Takato
EPI674740	PB1	Sweden	2015-Oct-22	EPI_ISL_202342	A/Stockholm/47/2015		Public Health Agency of Sweden
EPI674748	PB1	Sweden	2015-Oct-24	EPI_ISL_202343	A/Stockholm/48/2015		Public Health Agency of Sweden
EPI674772	PB1	Sweden	2015-Nov-07	EPI_ISL_202346	A/Stockholm/49/2015		Public Health Agency of Sweden
EPI674780	PB1	Sweden	2015-Nov-11	EPI_ISL_202347	A/Stockholm/50/2015		Public Health Agency of Sweden
EPI674788	PB1	Sweden	2015-Nov-11	EPI_ISL_202348	A/Stockholm/51/2015		Public Health Agency of Sweden
EPI674796	PB1	Sweden	2015-Nov-11	EPI_ISL_202349	A/Stockholm/52/2015		Public Health Agency of Sweden
EPI674804	PB1	Sweden	2015-Nov-10	EPI_ISL_202350	A/Stockholm/55/2015		Public Health Agency of Sweden
EPI674812	PB1	Sweden	2015-Nov-10	EPI_ISL_202351	A/Sweden/34/2015		Public Health Agency of Sweden
EPI674820	PB1	Sweden	2015-Nov-12	EPI_ISL_202352	A/Sweden/35/2015		Public Health Agency of Sweden
EPI674828	PB1	Sweden	2015-Nov-12	EPI_ISL_202353	A/Sweden/36/2015		Public Health Agency of Sweden
EPI674836	PB1	Sweden	2015-Oct-25	EPI_ISL_202354	A/Karlstad/4/2015		Public Health Agency of Sweden
EPI674920	PB1	Bangladesh	2015-Aug-11	EPI_ISL_202366	A/Bangladesh/85006/2015	icddr,b International Centre for Diarrhoeal Disease Research, Bangladesh	Centers for Disease Control and Prevention
EPI674928	PB1	Peru	2015-Aug-26	EPI_ISL_202367	A/Peru/56/2015	Laboratorio de Referencia Nacional Virus Respiratorios, Instituto Nacional de Salud	Centers for Disease Control and Prevention
EPI674947	PB1	Peru	2015-Jul-15	EPI_ISL_202369	A/Peru/63/2015	Laboratorio de Referencia Nacional Virus Respiratorios, Instituto Nacional de Salud	Centers for Disease Control and Prevention
EPI674955	PB1	United States	2015-Oct-28	EPI_ISL_202370	A/Ohio/30/2015	Ohio Department of Health Laboratories	Centers for Disease Control and Prevention
EPI674963	PB1	Bangladesh	2015-Aug-17	EPI_ISL_202371	A/Bangladesh/20007/2015	icddr,b International Centre for Diarrhoeal Disease Research, Bangladesh	Centers for Disease Control and Prevention
EPI674971	PB1	United States	2015-Oct-26	EPI_ISL_202372	A/New York/70/2015	New York State Department of Health	Centers for Disease Control and Prevention
EPI674979	PB1	Peru	2015-Jul-23	EPI_ISL_202373	A/Peru/59/2015	Laboratorio de Referencia Nacional Virus Respiratorios, Instituto Nacional de Salud	Centers for Disease Control and Prevention
EPI674987	PB1	Bangladesh	2015-Aug-10	EPI_ISL_202374	A/Bangladesh/2004/2015	icddr,b International Centre for Diarrhoeal Disease Research, Bangladesh	Centers for Disease Control and Prevention
EPI674995	PB1	Bangladesh	2015-Aug-11	EPI_ISL_202375	A/Bangladesh/02/2015	icddr,b International Centre for Diarrhoeal Disease Research, Bangladesh	Centers for Disease Control and Prevention
EPI675003	PB1	Peru	2015-Aug-03	EPI_ISL_202376	A/Peru/55/2015	Laboratorio de Referencia Nacional Virus Respiratorios, Instituto Nacional de Salud	Centers for Disease Control and Prevention
EPI675011	PB1	United States	2015-Oct-13	EPI_ISL_202377	A/Connecticut/04/2015	Connecticut Department. of Public Health	Centers for Disease Control and Prevention
EPI675023	PB1	United States	2015-Oct-13	EPI_ISL_202378	A/Connecticut/05/2015	Connecticut Department. of Public Health	Centers for Disease Control and Prevention
EPI675031	PB1	United States	2015-Oct-26	EPI_ISL_202379	A/Pennsylvania/41/2015	Pennsylvania Department of Health	Centers for Disease Control and Prevention
EPI675039	PB1	Canada	2015-Sep-28	EPI_ISL_202380	A/Alberta/RV2376/2015	National Microbiology Laboratory, Public Health Agency of Canada (PHAC)	Centers for Disease Control and Prevention
EPI675049	PB1	Bangladesh	2015-Aug-08	EPI_ISL_202382	A/Bangladesh/04/2015	icddr,b International Centre for Diarrhoeal Disease Research, Bangladesh	Centers for Disease Control and Prevention
EPI675057	PB1	United States	2015-Oct-20	EPI_ISL_202383	A/Illinois/16/2015	Illinois Department of Public Health-Chicago	Centers for Disease Control and Prevention
EPI675065	PB1	United States	2015-Nov-06	EPI_ISL_202384	A/Virginia/297/2015	University of Virginia, Medical Labs/Microbiology	Centers for Disease Control and Prevention
EPI675073	PB1	Bangladesh	2015-Aug-24	EPI_ISL_202385	A/Bangladesh/80009/2015	icddr,b International Centre for Diarrhoeal Disease Research, Bangladesh	Centers for Disease Control and Prevention
EPI676422	PB1	Hong Kong (SAR)	2015-Oct-05	EPI_ISL_202772	A/Hong Kong/15581/2015	Government Virus Unit	Centers for Disease Control and Prevention
EPI676431	PB1	United States	2015-Nov-03	EPI_ISL_202773	A/Michigan/68/2015	Michigan Department of Community Health	Centers for Disease Control and Prevention
EPI676447	PB1	United States	2015-Oct-04	EPI_ISL_202775	A/Michigan/64/2015	Michigan Department of Community Health	Centers for Disease Control and Prevention
EPI676479	PB1	United States	2015-Oct-31	EPI_ISL_202779	A/Illinois/17/2015	Illinois Department of Public Health-Chicago	Centers for Disease Control and Prevention
EPI677647	PB1	Luxembourg	2015-Feb-09	EPI_ISL_202947	A/Luxembourg/15006417/2015	Laboratoire National de Santé	Laboratoire National de Santé
EPI677683	PB1	United Kingdom	2013-Sep-30	EPI_ISL_202953	A/England/621/2013	UK Health Security Agency - Colindale	UK Health Security Agency - Colindale	Galiano,M.
EPI677691	PB1	United Kingdom	2013-Oct-31	EPI_ISL_202954	A/England/34520778/2013	UK Health Security Agency - Colindale	UK Health Security Agency - Colindale	Galiano,M.
EPI677699	PB1	United Kingdom	2013-Nov-04	EPI_ISL_202955	A/England/624/2013	UK Health Security Agency - Colindale	UK Health Security Agency - Colindale	Galiano,M.
EPI677707	PB1	United Kingdom	2013-Nov-10	EPI_ISL_202956	A/England/34700586/2013	UK Health Security Agency - Colindale	UK Health Security Agency - Colindale	Galiano,M.
EPI677715	PB1	United Kingdom	2013-Dec-08	EPI_ISL_202957	A/England/660/2013	UK Health Security Agency - Colindale	UK Health Security Agency - Colindale	Galiano,M.
EPI677723	PB1	United Kingdom	2013-Dec-12	EPI_ISL_202958	A/England/665/2013	UK Health Security Agency - Colindale	UK Health Security Agency - Colindale	Galiano,M.
EPI677731	PB1	United Kingdom	2013-Dec-22	EPI_ISL_202959	A/England/673/2013	UK Health Security Agency - Colindale	UK Health Security Agency - Colindale	Galiano,M.
EPI677739	PB1	United Kingdom	2014-Jan-06	EPI_ISL_202960	A/England/6/2014	UK Health Security Agency - Colindale	UK Health Security Agency - Colindale	Galiano,M.
EPI677747	PB1	United Kingdom	2014-Jan-07	EPI_ISL_202961	A/England/13/2014	UK Health Security Agency - Colindale	UK Health Security Agency - Colindale	Galiano,M.
EPI677755	PB1	United Kingdom	2014-Jan-08	EPI_ISL_202962	A/England/40260237/2014	UK Health Security Agency - Colindale	UK Health Security Agency - Colindale	Galiano,M.
EPI677763	PB1	United Kingdom	2014-Jan-07	EPI_ISL_202963	A/England/14/2014	UK Health Security Agency - Colindale	UK Health Security Agency - Colindale	Galiano,M.
EPI677771	PB1	United Kingdom	2014-Jan-09	EPI_ISL_202964	A/England/20/2014	UK Health Security Agency - Colindale	UK Health Security Agency - Colindale	Galiano,M.
EPI677779	PB1	United Kingdom	2014-Jan-12	EPI_ISL_202965	A/England/40380620/2014	UK Health Security Agency - Colindale	UK Health Security Agency - Colindale	Galiano,M.
EPI677787	PB1	United Kingdom	2014-Jan-19	EPI_ISL_202966	A/England/28/2014	UK Health Security Agency - Colindale	UK Health Security Agency - Colindale	Galiano,M.
EPI677795	PB1	United Kingdom	2014-Jan-21	EPI_ISL_202967	A/England/68/2014	UK Health Security Agency - Colindale	UK Health Security Agency - Colindale	Galiano,M.
EPI677803	PB1	United Kingdom	2014-Feb-05	EPI_ISL_202968	A/England/129/2014	UK Health Security Agency - Colindale	UK Health Security Agency - Colindale	Galiano,M.
EPI677811	PB1	United Kingdom	2014-Feb-14	EPI_ISL_202969	A/England/40800135/2014	UK Health Security Agency - Colindale	UK Health Security Agency - Colindale	Galiano,M.
EPI677819	PB1	United Kingdom	2014-Feb-17	EPI_ISL_202970	A/England/178/2014	UK Health Security Agency - Colindale	UK Health Security Agency - Colindale	Galiano,M.
EPI677827	PB1	United Kingdom	2014-Feb-14	EPI_ISL_202971	A/England/40840693/2014	UK Health Security Agency - Colindale	UK Health Security Agency - Colindale	Galiano,M.
EPI677835	PB1	United Kingdom	2014-Mar-05	EPI_ISL_202972	A/England/332/2014	UK Health Security Agency - Colindale	UK Health Security Agency - Colindale	Galiano,M.
EPI677843	PB1	United Kingdom	2014-Mar-05	EPI_ISL_202973	A/England/333/2014	UK Health Security Agency - Colindale	UK Health Security Agency - Colindale	Galiano,M.
EPI677851	PB1	United Kingdom	2014-Mar-20	EPI_ISL_202974	A/England/387/2014	UK Health Security Agency - Colindale	UK Health Security Agency - Colindale	Galiano,M.
EPI677859	PB1	United Kingdom	2014-Mar-19	EPI_ISL_202975	A/England/394/2014	UK Health Security Agency - Colindale	UK Health Security Agency - Colindale	Galiano,M.
EPI677867	PB1	United Kingdom	2014-Feb-28	EPI_ISL_202976	A/England/476/2014	UK Health Security Agency - Colindale	UK Health Security Agency - Colindale	Galiano,M.
EPI677875	PB1	United Kingdom	2014-Feb-28	EPI_ISL_202977	A/England/41420345/2014	UK Health Security Agency - Colindale	UK Health Security Agency - Colindale	Galiano,M.
EPI677883	PB1	United Kingdom	2014-Feb-19	EPI_ISL_202978	A/England/41420346/2014	UK Health Security Agency - Colindale	UK Health Security Agency - Colindale	Galiano,M.
EPI677891	PB1	United Kingdom	2014-Feb-24	EPI_ISL_202979	A/England/41420347/2014	UK Health Security Agency - Colindale	UK Health Security Agency - Colindale	Galiano,M.
EPI677904	PB1	United Kingdom	2014-Feb-22	EPI_ISL_202981	A/England/41420349/2014	UK Health Security Agency - Colindale	UK Health Security Agency - Colindale	Galiano,M.
EPI677912	PB1	United Kingdom	2014-Feb-28	EPI_ISL_202982	A/England/41420351/2014	UK Health Security Agency - Colindale	UK Health Security Agency - Colindale	Galiano,M.
EPI677920	PB1	United Kingdom	2014-Feb-28	EPI_ISL_202983	A/England/41420353/2014	UK Health Security Agency - Colindale	UK Health Security Agency - Colindale	Galiano,M.
EPI677928	PB1	United Kingdom	2014-Feb-28	EPI_ISL_202984	A/England/41420354/2014	UK Health Security Agency - Colindale	UK Health Security Agency - Colindale	Galiano,M.
EPI677936	PB1	United Kingdom	2014-Mar-07	EPI_ISL_202985	A/England/41420355/2014	UK Health Security Agency - Colindale	UK Health Security Agency - Colindale	Galiano,M.
EPI677944	PB1	United Kingdom	2014-Feb-27	EPI_ISL_202986	A/England/41420356/2014	UK Health Security Agency - Colindale	UK Health Security Agency - Colindale	Galiano,M.
EPI677952	PB1	United Kingdom	2014-Feb-25	EPI_ISL_202987	A/England/41420357/2014	UK Health Security Agency - Colindale	UK Health Security Agency - Colindale	Galiano,M.
EPI677960	PB1	United Kingdom	2014-Feb-27	EPI_ISL_202988	A/England/41420359/2014	UK Health Security Agency - Colindale	UK Health Security Agency - Colindale	Galiano,M.
EPI677968	PB1	United Kingdom	2014-Feb-24	EPI_ISL_202989	A/England/41420361/2014	UK Health Security Agency - Colindale	UK Health Security Agency - Colindale	Galiano,M.
EPI678919	PB1	United States	2015-Nov-03	EPI_ISL_203289	A/Arizona/28/2015	Arizona Department of Health Services	Centers for Disease Control and Prevention
EPI678927	PB1	United States	2015-Nov-09	EPI_ISL_203290	A/Illinois/21/2015	Illinois Department of Public Health-Chicago	Centers for Disease Control and Prevention
EPI678936	PB1	Pakistan	2015-Nov-04	EPI_ISL_203291	A/Pakistan/319/2015	National Institute of Health	Centers for Disease Control and Prevention
EPI678944	PB1	Peru	2015-Sep-15	EPI_ISL_203292	A/Peru/2093/2015	Laboratorio de Referencia Nacional Virus Respiratorios, Instituto Nacional de Salud	Centers for Disease Control and Prevention
EPI678968	PB1	United States	2015-Nov-21	EPI_ISL_203295	A/Colorado/22/2015	Colorado Department of Health Lab	Centers for Disease Control and Prevention
EPI678976	PB1	United States	2015-Nov-22	EPI_ISL_203296	A/Colorado/20/2015	Colorado Department of Health Lab	Centers for Disease Control and Prevention
EPI678990	PB1	United States	2015-Nov-16	EPI_ISL_203298	A/Illinois/23/2015	Illinois Department of Public Health-Chicago	Centers for Disease Control and Prevention
EPI678998	PB1	Bangladesh	2015-Aug-08	EPI_ISL_203299	A/Bangladesh/814005/2015	icddr,b International Centre for Diarrhoeal Disease Research, Bangladesh	Centers for Disease Control and Prevention
EPI679006	PB1	Nigeria	2015-Sep-21	EPI_ISL_203300	A/Nigeria/306/2015	National Influenza Reference Laboratory	Centers for Disease Control and Prevention
EPI679027	PB1	United States	2015-Oct-24	EPI_ISL_203303	A/Arizona/26/2015	Arizona Department of Health Services	Centers for Disease Control and Prevention
EPI679149	PB1	United Kingdom	2015-Aug-28	EPI_ISL_203368	A/England/53640770/2015	UK Health Security Agency - Colindale	UK Health Security Agency - Colindale	Galiano,M.
EPI679195	PB1	United Kingdom	2015-Oct-03	EPI_ISL_203375	A/England/336/2015	UK Health Security Agency - Colindale	UK Health Security Agency - Colindale	Galiano,M.
EPI679219	PB1	United Kingdom	2015-Oct-16	EPI_ISL_203378	A/England/353/2015	UK Health Security Agency - Colindale	UK Health Security Agency - Colindale	Galiano,M.
EPI679235	PB1	United Kingdom	2015-Oct-19	EPI_ISL_203380	A/England/54480152/2015	UK Health Security Agency - Colindale	UK Health Security Agency - Colindale	Galiano,M.
EPI679243	PB1	United Kingdom	2015-Oct-26	EPI_ISL_203381	A/England/357/2015	UK Health Security Agency - Colindale	UK Health Security Agency - Colindale	Galiano,M.
EPI679264	PB1	United Kingdom	2015-Nov-16	EPI_ISL_203384	A/England/358/2015	UK Health Security Agency - Colindale	UK Health Security Agency - Colindale	Galiano,M.
EPI679285	PB1	United Kingdom	2015-Nov-18	EPI_ISL_203387	A/England/54780039/2015	UK Health Security Agency - Colindale	UK Health Security Agency - Colindale	Galiano,M.
EPI679298	PB1	United Kingdom	2015-Nov-17	EPI_ISL_203389	A/England/364/2015	UK Health Security Agency - Colindale	UK Health Security Agency - Colindale	Galiano,M.
EPI680287	PB1	United States	2015-Nov-02	EPI_ISL_203590	A/Alaska/263/2015	Alaska State Virology Lab	Centers for Disease Control and Prevention
EPI680303	PB1	United States	2015-Nov-05	EPI_ISL_203592	A/Arkansas/10/2015	Arkansas Children's Hospital	Centers for Disease Control and Prevention
EPI680311	PB1	Bangladesh	2015-Aug-06	EPI_ISL_203593	A/Bangladesh/3006/2015	icddr,b International Centre for Diarrhoeal Disease Research, Bangladesh	Centers for Disease Control and Prevention
EPI680319	PB1	Bangladesh	2015-Aug-19	EPI_ISL_203594	A/Bangladesh/5010/2015	icddr,b International Centre for Diarrhoeal Disease Research, Bangladesh	Centers for Disease Control and Prevention
EPI680327	PB1	United States	2015-Nov-06	EPI_ISL_203595	A/California/102/2015	California Department of Health Services	Centers for Disease Control and Prevention
EPI680341	PB1	United States	2015-Jan-01	EPI_ISL_203597	A/Colorado/14/2015	Colorado Department of Health Lab	Centers for Disease Control and Prevention
EPI680356	PB1	United States	2015-Nov-12	EPI_ISL_203599	A/Colorado/18/2015	Colorado Department of Health Lab	Centers for Disease Control and Prevention
EPI680372	PB1	United States	2015-Oct-28	EPI_ISL_203601	A/Florida/88/2015	Florida Department of Health-Jacksonville	Centers for Disease Control and Prevention
EPI680420	PB1	United States	2015-Oct-29	EPI_ISL_203607	A/Illinois/20/2015	Illinois Department of Public Health-Chicago	Centers for Disease Control and Prevention
EPI680436	PB1	United States	2015-Aug-20	EPI_ISL_203609	A/Maryland/16/2015	Maryland Department of Health and Mental Hygiene	Centers for Disease Control and Prevention
EPI680452	PB1	United States	2015-Nov-26	EPI_ISL_203611	A/Massachusetts/30/2015	Massachusetts Department of Public Health	Centers for Disease Control and Prevention
EPI680460	PB1	Pakistan	2015-Nov-14	EPI_ISL_203612	A/Pakistan/336/2015	National Institute of Health	Centers for Disease Control and Prevention
EPI680468	PB1	Peru	2015-Jul-10	EPI_ISL_203613	A/Peru/51/2015	Laboratorio de Referencia Nacional Virus Respiratorios, Instituto Nacional de Salud	Centers for Disease Control and Prevention
EPI680476	PB1	Peru	2015-Jul-21	EPI_ISL_203614	A/Peru/52/2015	Laboratorio de Referencia Nacional Virus Respiratorios, Instituto Nacional de Salud	Centers for Disease Control and Prevention
EPI684329	PB1	South Africa	2015-Jun-30	EPI_ISL_205287	A/South Africa/4028/2015	National Institute for Communicable Disease	Centers for Disease Control and Prevention
EPI684345	PB1	Lao, People's Democratic Republic	2015-Aug-10	EPI_ISL_205289	A/Laos/830/2015	National Center for Laboratory and Epidemiology	Centers for Disease Control and Prevention
EPI684361	PB1	United States	2015-Nov-04	EPI_ISL_205291	A/Iowa/53/2015	Iowa State Hygienic Laboratory	Centers for Disease Control and Prevention
EPI684376	PB1	South Africa	2015-Aug-07	EPI_ISL_205293	A/South Africa/4909/2015	National Institute for Communicable Disease	Centers for Disease Control and Prevention
EPI684384	PB1	South Africa	2015-Jul-02	EPI_ISL_205294	A/South Africa/4030/2015	National Institute for Communicable Disease	Centers for Disease Control and Prevention
EPI684392	PB1	South Africa	2015-Jul-17	EPI_ISL_205295	A/South Africa/4291/2015	National Institute for Communicable Disease	Centers for Disease Control and Prevention
EPI684400	PB1	South Africa	2015-Aug-17	EPI_ISL_205296	A/South Africa/5287/2015	National Institute for Communicable Disease	Centers for Disease Control and Prevention
EPI684408	PB1	South Africa	2015-Jul-04	EPI_ISL_205297	A/South Africa/4029/2015	National Institute for Communicable Disease	Centers for Disease Control and Prevention
EPI684416	PB1	South Africa	2015-Aug-14	EPI_ISL_205298	A/South Africa/5154/2015	National Institute for Communicable Disease	Centers for Disease Control and Prevention
EPI685434	PB1	United States	2015-Dec-02	EPI_ISL_205481	A/Alabama/13/2015	ADPH Bureau of Clinical Laboratories	Centers for Disease Control and Prevention
EPI685449	PB1	United States	2015-Nov-08	EPI_ISL_205483	A/Colorado/17/2015	Colorado Department of Health Lab	Centers for Disease Control and Prevention
EPI685457	PB1	United States	2015-Dec-04	EPI_ISL_205484	A/Florida/92/2015	Florida Department of Health-Tampa	Centers for Disease Control and Prevention
EPI685465	PB1	United States	2015-Dec-14	EPI_ISL_205485	A/Indiana/30/2015	Indiana State Department of Health Laboratories	Centers for Disease Control and Prevention
EPI685473	PB1	Madagascar	2015-Sep-30	EPI_ISL_205486	A/Maevatanana/4193/2015	Institut Pasteur de Madagascar	Centers for Disease Control and Prevention
EPI685481	PB1	Madagascar	2015-Sep-30	EPI_ISL_205487	A/Maevatanana/4194/2015	Institut Pasteur de Madagascar	Centers for Disease Control and Prevention
EPI685489	PB1	United States	2015-Nov-25	EPI_ISL_205488	A/Maryland/20/2015	Maryland Department of Health and Mental Hygiene	Centers for Disease Control and Prevention
EPI685497	PB1	United States	2015-Nov-17	EPI_ISL_205489	A/Minnesota/48/2015	Minnesota Department of Health	Centers for Disease Control and Prevention
EPI685505	PB1	United States	2015-Dec-03	EPI_ISL_205490	A/Montana/35/2015	Montana Laboratory Services Bureau	Centers for Disease Control and Prevention
EPI685513	PB1	United States	2015-Nov-22	EPI_ISL_205491	A/Pennsylvania/47/2015	Pennsylvania Department of Health	Centers for Disease Control and Prevention
EPI685521	PB1	United States	2015-Nov-28	EPI_ISL_205492	A/Pennsylvania/48/2015	Pennsylvania Department of Health	Centers for Disease Control and Prevention
EPI685529	PB1	United States	2015-Dec-02	EPI_ISL_205493	A/Pennsylvania/49/2015	Pennsylvania Department of Health	Centers for Disease Control and Prevention
EPI685537	PB1	United States	2015-Dec-07	EPI_ISL_205494	A/Washington/63/2015	Marshfield Clinic Research Foundation	Centers for Disease Control and Prevention
EPI685545	PB1	United States	2015-Nov-26	EPI_ISL_205495	A/West Virginia/25/2015	West Virginia Office of Laboratory Services	Centers for Disease Control and Prevention
EPI685553	PB1	United States	2015-Dec-09	EPI_ISL_205496	A/Wisconsin/91/2015	Wisconsin State Laboratory of Hygiene	Centers for Disease Control and Prevention
EPI685593	PB1	United States	2015-Oct-24	EPI_ISL_205501	A/Michigan/65/2015	Michigan Department of Community Health	Centers for Disease Control and Prevention
EPI686759	PB1	Sweden	2015-Nov-18	EPI_ISL_205768	A/Stockholm/56/2015		Public Health Agency of Sweden
EPI686767	PB1	Sweden	2015-Nov-18	EPI_ISL_205769	A/Stockholm/ 57/2015		Public Health Agency of Sweden
EPI686794	PB1	Sweden	2015-Nov-19	EPI_ISL_205773	A/Stockholm/59/2015		Public Health Agency of Sweden
EPI686823	PB1	Sweden	2015-Nov-25	EPI_ISL_205777	A/Stockholm/60/2015		Public Health Agency of Sweden
EPI686839	PB1	Sweden	2015-Nov-26	EPI_ISL_205779	A/Stockholm/62/2015		Public Health Agency of Sweden
EPI686847	PB1	Sweden	2015-Nov-27	EPI_ISL_205780	A/Uppsala/8/2015		Public Health Agency of Sweden
EPI686887	PB1	Sweden	2015-Nov-26	EPI_ISL_205785	A/Sweden/37/2015		Public Health Agency of Sweden
EPI686895	PB1	Sweden	2015-Dec-02	EPI_ISL_205786	A/Sweden/38/2015		Public Health Agency of Sweden
EPI686903	PB1	Sweden	2015-Dec-02	EPI_ISL_205787	A/Sweden/39/2015		Public Health Agency of Sweden
EPI699820	PB1	Russian Federation	2015-Nov-25	EPI_ISL_205809	A/Saint-Petersburg/RII349/2015		WHO National Influenza Centre Russian Federation
EPI687168	PB1	Sweden	2015-Nov-23	EPI_ISL_205827	A/Stockholm/66/2015		Public Health Agency of Sweden
EPI687194	PB1	Sweden	2015-Nov-21	EPI_ISL_205834	A/Stockholm/67/2015		Public Health Agency of Sweden
EPI693336	PB1	Brazil	2015-Sep-23	EPI_ISL_206984	A/Brazil/72880/2015	Instituto Adolfo Lutz	Centers for Disease Control and Prevention
EPI693344	PB1	Nepal	2015-Sep-13	EPI_ISL_206985	A/Nepal/3393/2015	National Public Health Laboratory	Centers for Disease Control and Prevention
EPI693352	PB1	United States	2015-Dec-25	EPI_ISL_206986	A/Michigan/75/2015	Michigan Department of Community Health	Centers for Disease Control and Prevention
EPI693360	PB1	Nepal	2015-Sep-09	EPI_ISL_206987	A/Nepal/3378/2015	National Public Health Laboratory	Centers for Disease Control and Prevention
EPI693368	PB1	Nepal	2015-Sep-09	EPI_ISL_206988	A/Nepal/3379/2015	National Public Health Laboratory	Centers for Disease Control and Prevention
EPI693376	PB1	United States	2015-Dec-11	EPI_ISL_206989	A/Michigan/79/2015	Michigan Department of Community Health	Centers for Disease Control and Prevention
EPI693384	PB1	Nepal	2015-Sep-13	EPI_ISL_206990	A/Nepal/3392/2015	National Public Health Laboratory	Centers for Disease Control and Prevention
EPI693392	PB1	United States	2015-Dec-16	EPI_ISL_206991	A/Michigan/74/2015	Michigan Department of Community Health	Centers for Disease Control and Prevention
EPI693400	PB1	Nepal	2015-Sep-24	EPI_ISL_206992	A/Nepal/3432/2015	National Public Health Laboratory	Centers for Disease Control and Prevention
EPI693408	PB1	Nepal	2015-Sep-19	EPI_ISL_206993	A/Nepal/3421/2015	National Public Health Laboratory	Centers for Disease Control and Prevention
EPI693416	PB1	Nepal	2015-Aug-27	EPI_ISL_206994	A/Nepal/3507/2015	National Public Health Laboratory	Centers for Disease Control and Prevention
EPI693424	PB1	Nepal	2015-Sep-09	EPI_ISL_206995	A/Nepal/3381/2015	National Public Health Laboratory	Centers for Disease Control and Prevention
EPI693432	PB1	Nepal	2015-Sep-23	EPI_ISL_206996	A/Nepal/3431/2015	National Public Health Laboratory	Centers for Disease Control and Prevention
EPI693440	PB1	Nepal	2015-Sep-14	EPI_ISL_206997	A/Nepal/3399/2015	National Public Health Laboratory	Centers for Disease Control and Prevention
EPI693448	PB1	Brazil	2015-Nov-19	EPI_ISL_206998	A/Brazil/83570/2015	Instituto Adolfo Lutz	Centers for Disease Control and Prevention
EPI693456	PB1	United States	2015-Dec-21	EPI_ISL_206999	A/Michigan/80/2015	Michigan Department of Community Health	Centers for Disease Control and Prevention
EPI693464	PB1	United States	2015-Dec-15	EPI_ISL_207000	A/Minnesota/53/2015	Minnesota Department of Health	Centers for Disease Control and Prevention
EPI693472	PB1	Nepal	2015-Sep-16	EPI_ISL_207001	A/Nepal/3403/2015	National Public Health Laboratory	Centers for Disease Control and Prevention
EPI693480	PB1	Nepal	2015-Sep-25	EPI_ISL_207002	A/Nepal/3450/2015	National Public Health Laboratory	Centers for Disease Control and Prevention
EPI693488	PB1	Nepal	2015-Sep-09	EPI_ISL_207003	A/Nepal/3375/2015	National Public Health Laboratory	Centers for Disease Control and Prevention
EPI695379	PB1	United States	2015-Dec-05	EPI_ISL_207367	A/New Hampshire/45/2015	New Hampshire Public Health Laboratories	Centers for Disease Control and Prevention
EPI695387	PB1	United States	2015-Dec-03	EPI_ISL_207368	A/New Hampshire/43/2015	New Hampshire Public Health Laboratories	Centers for Disease Control and Prevention
EPI695451	PB1	Brazil	2015-Aug-18	EPI_ISL_207376	A/Brazil/15648/2015	Instituto Adolfo Lutz	Centers for Disease Control and Prevention
EPI695459	PB1	Brazil	2015-Sep-04	EPI_ISL_207377	A/Brazil/69221/2015	Instituto Adolfo Lutz	Centers for Disease Control and Prevention
EPI695467	PB1	United States	2015-Dec-04	EPI_ISL_207378	A/New Hampshire/44/2015	New Hampshire Public Health Laboratories	Centers for Disease Control and Prevention
EPI695475	PB1	United States	2015-Dec-08	EPI_ISL_207379	A/Wisconsin/90/2015	Wisconsin State Laboratory of Hygiene	Centers for Disease Control and Prevention
EPI695512	PB1	South Africa	2015-Aug-26	EPI_ISL_207384	A/South Africa/5325/2015	National Institute for Communicable Disease	Centers for Disease Control and Prevention
EPI695528	PB1	United States	2015-Nov-25	EPI_ISL_207386	A/Wisconsin/88/2015	Wisconsin State Laboratory of Hygiene	Centers for Disease Control and Prevention
EPI696164	PB1	Russian Federation	2015-Dec-07	EPI_ISL_207504	A/IIV-Moscow/155/2015	D.I. Ivanovsky Research Institute of virology MoPH of RF,Moscow	WHO National Influenza Centre Russian Federation
EPI696180	PB1	Russian Federation	2015-Dec-01	EPI_ISL_207506	A/IIV-Moscow/159/2015	D.I. Ivanovsky Research Institute of virology MoPH of RF,Moscow	WHO National Influenza Centre Russian Federation
EPI696188	PB1	Russian Federation	2015-Dec-14	EPI_ISL_207507	A/IIV-Moscow/160/2015	D.I. Ivanovsky Research Institute of virology MoPH of RF,Moscow	WHO National Influenza Centre Russian Federation
EPI696196	PB1	Russian Federation	2015-Dec-14	EPI_ISL_207508	A/IIV-Moscow/161/2015	D.I. Ivanovsky Research Institute of virology MoPH of RF,Moscow	WHO National Influenza Centre Russian Federation
EPI696204	PB1	Russian Federation	2015-Dec-14	EPI_ISL_207509	A/IIV-Moscow/162/2015	D.I. Ivanovsky Research Institute of virology MoPH of RF,Moscow	WHO National Influenza Centre Russian Federation
EPI696212	PB1	Russian Federation	2015-Dec-15	EPI_ISL_207510	A/IIV-Moscow/163/2015	D.I. Ivanovsky Research Institute of virology MoPH of RF,Moscow	WHO National Influenza Centre Russian Federation
EPI696220	PB1	Russian Federation	2015-Dec-16	EPI_ISL_207511	A/IIV-Moscow/166/2015	D.I. Ivanovsky Research Institute of virology MoPH of RF,Moscow	WHO National Influenza Centre Russian Federation
EPI696228	PB1	Russian Federation	2015-Dec-16	EPI_ISL_207512	A/IIV-Moscow/167/2015	D.I. Ivanovsky Research Institute of virology MoPH of RF,Moscow	WHO National Influenza Centre Russian Federation
EPI696236	PB1	Russian Federation	2015-Dec-15	EPI_ISL_207513	A/IIV-Moscow/168/2015	D.I. Ivanovsky Research Institute of virology MoPH of RF,Moscow	WHO National Influenza Centre Russian Federation
EPI696244	PB1	Russian Federation	2015-Dec-17	EPI_ISL_207514	A/IIV-Moscow/169/2015	D.I. Ivanovsky Research Institute of virology MoPH of RF,Moscow	WHO National Influenza Centre Russian Federation
EPI696252	PB1	Russian Federation	2015-Dec-17	EPI_ISL_207515	A/IIV-Moscow/171/2015	D.I. Ivanovsky Research Institute of virology MoPH of RF,Moscow	WHO National Influenza Centre Russian Federation
EPI696260	PB1	Russian Federation	2015-Dec-17	EPI_ISL_207516	A/IIV-Moscow/172/2015	D.I. Ivanovsky Research Institute of virology MoPH of RF,Moscow	WHO National Influenza Centre Russian Federation
EPI696276	PB1	Russian Federation	2015-Dec-15	EPI_ISL_207518	A/IIV-Moscow/176/2015	D.I. Ivanovsky Research Institute of virology MoPH of RF,Moscow	WHO National Influenza Centre Russian Federation
EPI696284	PB1	Russian Federation	2015-Dec-16	EPI_ISL_207519	A/IIV-Moscow/177/2015	D.I. Ivanovsky Research Institute of virology MoPH of RF,Moscow	WHO National Influenza Centre Russian Federation
EPI696292	PB1	Russian Federation	2015-Dec-17	EPI_ISL_207520	A/IIV-Moscow/178/2015	D.I. Ivanovsky Research Institute of virology MoPH of RF,Moscow	WHO National Influenza Centre Russian Federation
EPI696300	PB1	Russian Federation	2015-Dec-17	EPI_ISL_207521	A/IIV-Moscow/180/2015	D.I. Ivanovsky Research Institute of virology MoPH of RF,Moscow	WHO National Influenza Centre Russian Federation
EPI696308	PB1	Russian Federation	2015-Dec-18	EPI_ISL_207522	A/IIV-Moscow/181/2015	D.I. Ivanovsky Research Institute of virology MoPH of RF,Moscow	WHO National Influenza Centre Russian Federation
EPI696316	PB1	Russian Federation	2015-Dec-18	EPI_ISL_207523	A/IIV-Moscow/182/2015	D.I. Ivanovsky Research Institute of virology MoPH of RF,Moscow	WHO National Influenza Centre Russian Federation
EPI696324	PB1	Russian Federation	2015-Dec-21	EPI_ISL_207524	A/IIV-Moscow/183/2015	D.I. Ivanovsky Research Institute of virology MoPH of RF,Moscow	WHO National Influenza Centre Russian Federation
EPI696332	PB1	Russian Federation	2015-Dec-18	EPI_ISL_207525	A/IIV-Moscow/185/2015	D.I. Ivanovsky Research Institute of virology MoPH of RF,Moscow	WHO National Influenza Centre Russian Federation
EPI696340	PB1	Russian Federation	2015-Dec-18	EPI_ISL_207526	A/IIV-Moscow/186/2015	D.I. Ivanovsky Research Institute of virology MoPH of RF,Moscow	WHO National Influenza Centre Russian Federation
EPI696348	PB1	Russian Federation	2015-Dec-19	EPI_ISL_207527	A/IIV-Moscow/187/2015	D.I. Ivanovsky Research Institute of virology MoPH of RF,Moscow	WHO National Influenza Centre Russian Federation
EPI696356	PB1	Russian Federation	2015-Dec-19	EPI_ISL_207528	A/IIV-Moscow/188/2015	D.I. Ivanovsky Research Institute of virology MoPH of RF,Moscow	WHO National Influenza Centre Russian Federation
EPI696364	PB1	Russian Federation	2015-Dec-19	EPI_ISL_207529	A/IIV-Moscow/189/2015	D.I. Ivanovsky Research Institute of virology MoPH of RF,Moscow	WHO National Influenza Centre Russian Federation
EPI696372	PB1	Russian Federation	2015-Dec-20	EPI_ISL_207530	A/IIV-Moscow/190/2015	D.I. Ivanovsky Research Institute of virology MoPH of RF,Moscow	WHO National Influenza Centre Russian Federation
EPI696380	PB1	Russian Federation	2015-Dec-20	EPI_ISL_207531	A/IIV-Moscow/191/2015	D.I. Ivanovsky Research Institute of virology MoPH of RF,Moscow	WHO National Influenza Centre Russian Federation
EPI696388	PB1	Russian Federation	2015-Dec-21	EPI_ISL_207532	A/IIV-Moscow/192/2015	D.I. Ivanovsky Research Institute of virology MoPH of RF,Moscow	WHO National Influenza Centre Russian Federation
EPI696396	PB1	Russian Federation	2015-Dec-21	EPI_ISL_207533	A/IIV-Moscow/193/2015	D.I. Ivanovsky Research Institute of virology MoPH of RF,Moscow	WHO National Influenza Centre Russian Federation
EPI696404	PB1	Russian Federation	2015-Dec-20	EPI_ISL_207534	A/IIV-Moscow/194/2015	D.I. Ivanovsky Research Institute of virology MoPH of RF,Moscow	WHO National Influenza Centre Russian Federation
EPI696412	PB1	Russian Federation	2015-Dec-22	EPI_ISL_207535	A/IIV-Moscow/195/2015	D.I. Ivanovsky Research Institute of virology MoPH of RF,Moscow	WHO National Influenza Centre Russian Federation
EPI696420	PB1	Russian Federation	2015-Dec-22	EPI_ISL_207536	A/IIV-Moscow/196/2015	D.I. Ivanovsky Research Institute of virology MoPH of RF,Moscow	WHO National Influenza Centre Russian Federation
EPI696428	PB1	Russian Federation	2015-Dec-22	EPI_ISL_207537	A/IIV-Moscow/199/2015	D.I. Ivanovsky Research Institute of virology MoPH of RF,Moscow	WHO National Influenza Centre Russian Federation
EPI696452	PB1	Russian Federation	2015-Dec-22	EPI_ISL_207540	A/IIV-Moscow/204/2015	D.I. Ivanovsky Research Institute of virology MoPH of RF,Moscow	WHO National Influenza Centre Russian Federation
EPI696460	PB1	Russian Federation	2015-Dec-23	EPI_ISL_207541	A/IIV-Moscow/208/2015	D.I. Ivanovsky Research Institute of virology MoPH of RF,Moscow	WHO National Influenza Centre Russian Federation
EPI696468	PB1	Russian Federation	2015-Dec-23	EPI_ISL_207542	A/IIV-Moscow/211/2015	D.I. Ivanovsky Research Institute of virology MoPH of RF,Moscow	WHO National Influenza Centre Russian Federation
EPI696476	PB1	Russian Federation	2015-Dec-23	EPI_ISL_207543	A/IIV-Moscow/212/2015	D.I. Ivanovsky Research Institute of virology MoPH of RF,Moscow	WHO National Influenza Centre Russian Federation
EPI696484	PB1	Russian Federation	2015-Dec-19	EPI_ISL_207544	A/Saint-Petersburg/RII01/2016	WHO National Influenza Centre Russian Federation	WHO National Influenza Centre Russian Federation
EPI696492	PB1	Russian Federation	2015-Dec-21	EPI_ISL_207545	A/Saint-Petersburg/RII02/2016	WHO National Influenza Centre Russian Federation	WHO National Influenza Centre Russian Federation
EPI696500	PB1	Russian Federation	2015-Dec-21	EPI_ISL_207546	A/Saint-Petersburg/RII03/2016	WHO National Influenza Centre Russian Federation	WHO National Influenza Centre Russian Federation
EPI696508	PB1	Russian Federation	2015-Dec-21	EPI_ISL_207547	A/Saint-Petersburg/RII04/2016	WHO National Influenza Centre Russian Federation	WHO National Influenza Centre Russian Federation
EPI696516	PB1	Russian Federation	2015-Dec-14	EPI_ISL_207548	A/Saint-Petersburg/RII05/2016	WHO National Influenza Centre Russian Federation	WHO National Influenza Centre Russian Federation
EPI696524	PB1	Russian Federation	2015-Dec-14	EPI_ISL_207549	A/Saint-Petersburg/RII06/2016	WHO National Influenza Centre Russian Federation	WHO National Influenza Centre Russian Federation
EPI696532	PB1	Russian Federation	2015-Dec-21	EPI_ISL_207550	A/Saint-Petersburg/RII07/2016	WHO National Influenza Centre Russian Federation	WHO National Influenza Centre Russian Federation
EPI696540	PB1	Russian Federation	2015-Dec-22	EPI_ISL_207551	A/Saint-Petersburg/RII08/2016	WHO National Influenza Centre Russian Federation	WHO National Influenza Centre Russian Federation
EPI696548	PB1	Russian Federation	2015-Dec-21	EPI_ISL_207552	A/Saint-Petersburg/RII09/2016	WHO National Influenza Centre Russian Federation	WHO National Influenza Centre Russian Federation
EPI696556	PB1	Russian Federation	2015-Dec-23	EPI_ISL_207553	A/Saint-Petersburg/RII10/2016	WHO National Influenza Centre Russian Federation	WHO National Influenza Centre Russian Federation
EPI696564	PB1	Russian Federation	2015-Dec-24	EPI_ISL_207554	A/Saint-Petersburg/RII11/2016	WHO National Influenza Centre Russian Federation	WHO National Influenza Centre Russian Federation
EPI696572	PB1	Russian Federation	2015-Nov-30	EPI_ISL_207555	A/Saint-Petersburg/RII350/2015	WHO National Influenza Centre Russian Federation	WHO National Influenza Centre Russian Federation
EPI696580	PB1	Russian Federation	2015-Dec-21	EPI_ISL_207556	A/Saint-Petersburg/RII425S/2015	WHO National Influenza Centre Russian Federation	WHO National Influenza Centre Russian Federation
EPI696604	PB1	Russian Federation	2016-Jan-08	EPI_ISL_207559	A/Saint-Petersburg/RII609S/2016	WHO National Influenza Centre Russian Federation	WHO National Influenza Centre Russian Federation
EPI696612	PB1	Russian Federation	2016-Jan-03	EPI_ISL_207560	A/Saint-Petersburg/RII668S/2016	WHO National Influenza Centre Russian Federation	WHO National Influenza Centre Russian Federation
EPI696620	PB1	Russian Federation	2016-Jan-07	EPI_ISL_207561	A/Saint-Petersburg/RII681S/2016	WHO National Influenza Centre Russian Federation	WHO National Influenza Centre Russian Federation
EPI696628	PB1	Russian Federation	2016-Jan-09	EPI_ISL_207562	A/Saint-Petersburg/RII689S/2016	WHO National Influenza Centre Russian Federation	WHO National Influenza Centre Russian Federation
EPI696644	PB1	Russian Federation	2016-Jan-15	EPI_ISL_207564	A/Saint-Petersburg/RII720S/2016	WHO National Influenza Centre Russian Federation	WHO National Influenza Centre Russian Federation
EPI696652	PB1	Russian Federation	2016-Jan-14	EPI_ISL_207565	A/Saint-Petersburg/RII854S/2016	WHO National Influenza Centre Russian Federation	WHO National Influenza Centre Russian Federation
EPI696660	PB1	Russian Federation	2016-Jan-11	EPI_ISL_207566	A/Saint-Petersburg/RII789S/2016	WHO National Influenza Centre Russian Federation	WHO National Influenza Centre Russian Federation
EPI696668	PB1	Russian Federation	2016-Jan-14	EPI_ISL_207567	A/Saint-Petersburg/RII812S/2016	WHO National Influenza Centre Russian Federation	WHO National Influenza Centre Russian Federation
EPI696676	PB1	Russian Federation	2016-Jan-15	EPI_ISL_207568	A/Saint-Petersburg/RII829S/2016	WHO National Influenza Centre Russian Federation	WHO National Influenza Centre Russian Federation
EPI696684	PB1	Russian Federation	2016-Jan-15	EPI_ISL_207569	A/Saint-Petersburg/RII830S/2016	WHO National Influenza Centre Russian Federation	WHO National Influenza Centre Russian Federation
EPI696692	PB1	Russian Federation	2016-Jan-15	EPI_ISL_207570	A/Saint-Petersburg/RII837S/2016	WHO National Influenza Centre Russian Federation	WHO National Influenza Centre Russian Federation
EPI696700	PB1	Russian Federation	2016-Jan-15	EPI_ISL_207571	A/Saint-Petersburg/RII869S/2016	WHO National Influenza Centre Russian Federation	WHO National Influenza Centre Russian Federation
EPI696708	PB1	Russian Federation	2016-Jan-18	EPI_ISL_207572	A/Saint-Petersburg/RII873S/2016	WHO National Influenza Centre Russian Federation	WHO National Influenza Centre Russian Federation
EPI696716	PB1	Russian Federation	2016-Jan-18	EPI_ISL_207573	A/Saint-Petersburg/RII882S/2016	WHO National Influenza Centre Russian Federation	WHO National Influenza Centre Russian Federation
EPI696724	PB1	Russian Federation	2015-Nov-25	EPI_ISL_207574	A/Saint-Petersburg/RII258S/2015	WHO National Influenza Centre Russian Federation	WHO National Influenza Centre Russian Federation
EPI697792	PB1	Madagascar	2015-Sep-15	EPI_ISL_207922	A/Antsirabe/4350/2015	Institut Pasteur de Madagascar	Centers for Disease Control and Prevention
EPI697800	PB1	Madagascar	2015-Sep-15	EPI_ISL_207923	A/Antsirabe/4351/2015	Institut Pasteur de Madagascar	Centers for Disease Control and Prevention
EPI697808	PB1	Cambodia	2015-Sep-12	EPI_ISL_207924	A/Cambodia/0981/2015	National Public Health Laboratory	Centers for Disease Control and Prevention
EPI697816	PB1	Cambodia	2015-Sep-25	EPI_ISL_207925	A/Cambodia/1021/2015	National Public Health Laboratory	Centers for Disease Control and Prevention
EPI697824	PB1	United States	2015-Dec-24	EPI_ISL_207926	A/Connecticut/10/2015	Connecticut Department. of Public Health	Centers for Disease Control and Prevention
EPI697839	PB1	United States	2015-Dec-14	EPI_ISL_207928	A/Indiana/33/2015	Indiana State Department of Health Laboratories	Centers for Disease Control and Prevention
EPI697847	PB1	Madagascar	2015-Sep-22	EPI_ISL_207929	A/Maevatanana/4197/2015	Institut Pasteur de Madagascar	Centers for Disease Control and Prevention
EPI697855	PB1	Mali	2015-Feb-23	EPI_ISL_207930	A/Mali/071 CI/2015	NIC Lab CVD-MALI	Centers for Disease Control and Prevention
EPI697863	PB1	Mali	2015-Oct-15	EPI_ISL_207931	A/Mali/252 CI/2015	NIC Lab CVD-MALI	Centers for Disease Control and Prevention
EPI697871	PB1	United States	2015-Dec-16	EPI_ISL_207932	A/Maryland/22/2015	Maryland Department of Health and Mental Hygiene	Centers for Disease Control and Prevention
EPI697879	PB1	United States	2015-Dec-18	EPI_ISL_207933	A/Maryland/23/2015	Maryland Department of Health and Mental Hygiene	Centers for Disease Control and Prevention
EPI697887	PB1	United States	2015-Dec-27	EPI_ISL_207934	A/Maryland/24/2015	Maryland Department of Health and Mental Hygiene	Centers for Disease Control and Prevention
EPI697895	PB1	United States	2015-Dec-31	EPI_ISL_207935	A/Nebraska/20/2015	Nebraska Public Health Lab	Centers for Disease Control and Prevention
EPI697903	PB1	Nepal	2015-Sep-09	EPI_ISL_207936	A/Nepal/3383/2015	National Public Health Laboratory	Centers for Disease Control and Prevention
EPI697911	PB1	Nepal	2015-Sep-10	EPI_ISL_207937	A/Nepal/3384/2015	National Public Health Laboratory	Centers for Disease Control and Prevention
EPI697919	PB1	Nepal	2015-Sep-15	EPI_ISL_207938	A/Nepal/3402/2015	National Public Health Laboratory	Centers for Disease Control and Prevention
EPI697935	PB1	Nepal	2015-Sep-25	EPI_ISL_207940	A/Nepal/3447/2015	National Public Health Laboratory	Centers for Disease Control and Prevention
EPI697943	PB1	Nepal	2015-Sep-25	EPI_ISL_207941	A/Nepal/3451/2015	National Public Health Laboratory	Centers for Disease Control and Prevention
EPI697951	PB1	Nepal	2015-Sep-28	EPI_ISL_207942	A/Nepal/3459/2015	National Public Health Laboratory	Centers for Disease Control and Prevention
EPI697959	PB1	Nepal	2015-Sep-13	EPI_ISL_207943	A/Nepal/3518/2015	National Public Health Laboratory	Centers for Disease Control and Prevention
EPI697967	PB1	Nepal	2015-Sep-13	EPI_ISL_207944	A/Nepal/3519/2015	National Public Health Laboratory	Centers for Disease Control and Prevention
EPI697975	PB1	Nepal	2015-Sep-17	EPI_ISL_207945	A/Nepal/3521/2015	National Public Health Laboratory	Centers for Disease Control and Prevention
EPI697983	PB1	United States	2015-Dec-12	EPI_ISL_207946	A/New Mexico/29/2015	New Mexico Department of Health	Centers for Disease Control and Prevention
EPI697991	PB1	Madagascar	2015-Sep-12	EPI_ISL_207947	A/Nosy Be/4356/2015	Institut Pasteur de Madagascar	Centers for Disease Control and Prevention
EPI697999	PB1	Pakistan	2015-Nov-23	EPI_ISL_207948	A/Pakistan/359/2015	National Institute of Health	Centers for Disease Control and Prevention
EPI698015	PB1	Tanzania, United Republic of	2015-Nov-25	EPI_ISL_207950	A/Tanzania/671/2015	National Influenza Lab	Centers for Disease Control and Prevention
EPI698023	PB1	United States	2015-Dec-14	EPI_ISL_207951	A/Tennessee/22/2015	Tennessee Department of Health Laboratory-Nashville	Centers for Disease Control and Prevention
EPI698031	PB1	United States	2015-Dec-11	EPI_ISL_207952	A/Tennessee/23/2015	Tennessee Department of Health Laboratory-Nashville	Centers for Disease Control and Prevention
EPI698039	PB1	United States	2015-Dec-26	EPI_ISL_207953	A/Utah/18/2015	Utah Department of Health	Centers for Disease Control and Prevention
EPI698047	PB1	United States	2016-Jan-08	EPI_ISL_207954	A/Wisconsin/01/2016	Wisconsin State Laboratory of Hygiene	Centers for Disease Control and Prevention
EPI698054	PB1	United States	2016-Jan-01	EPI_ISL_207955	A/Wisconsin/02/2016	Wisconsin State Laboratory of Hygiene	Centers for Disease Control and Prevention
EPI700533	PB1	United States	2015-Dec-31	EPI_ISL_208455	A/Arizona/31/2015	Arizona Department of Health Services	Centers for Disease Control and Prevention
EPI700541	PB1	United States	2015-Dec-29	EPI_ISL_208456	A/Arizona/32/2015	Arizona Department of Health Services	Centers for Disease Control and Prevention
EPI700549	PB1	United States	2015-Dec-29	EPI_ISL_208457	A/Arizona/35/2015	Arizona Department of Health Services	Centers for Disease Control and Prevention
EPI700557	PB1	United States	2015-Dec-08	EPI_ISL_208458	A/Arizona/36/2015	Arizona Department of Health Services	Centers for Disease Control and Prevention
EPI700565	PB1	United States	2015-Dec-07	EPI_ISL_208459	A/Arizona/37/2015	Arizona Department of Health Services	Centers for Disease Control and Prevention
EPI700573	PB1	United States	2015-Dec-07	EPI_ISL_208460	A/Arizona/38/2015	Arizona Department of Health Services	Centers for Disease Control and Prevention
EPI700581	PB1	United States	2015-Dec-08	EPI_ISL_208461	A/Arizona/39/2015	Arizona Department of Health Services	Centers for Disease Control and Prevention
EPI700589	PB1	United States	2015-Dec-01	EPI_ISL_208462	A/Arizona/40/2015	Arizona Department of Health Services	Centers for Disease Control and Prevention
EPI700597	PB1	Bulgaria	2016-Jan-08	EPI_ISL_208463	A/Bulgaria/010/2016	National Influenza Laboratory, Natl. Center of Inf. & Parasitic Dis	Centers for Disease Control and Prevention
EPI700605	PB1	Bulgaria	2015-Dec-17	EPI_ISL_208464	A/Bulgaria/758/2015	National Influenza Laboratory, Natl. Center of Inf. & Parasitic Dis	Centers for Disease Control and Prevention
EPI700613	PB1	United States	2016-Jan-04	EPI_ISL_208465	A/California/01/2016	California Department of Health Services	Centers for Disease Control and Prevention
EPI700629	PB1	United States	2015-Dec-28	EPI_ISL_208467	A/California/120/2015	California Department of Health Services	Centers for Disease Control and Prevention
EPI700637	PB1	United States	2015-Dec-26	EPI_ISL_208468	A/California/125/2015	California Department of Health Services	Centers for Disease Control and Prevention
EPI700645	PB1	United States	2015-Dec-26	EPI_ISL_208469	A/California/128/2015	California Department of Health Services	Centers for Disease Control and Prevention
EPI700653	PB1	United States	2015-Dec-09	EPI_ISL_208470	A/California/129/2015	California Department of Health Services	Centers for Disease Control and Prevention
EPI700661	PB1	United States	2015-Dec-08	EPI_ISL_208471	A/Colorado/26/2015	Colorado Department of Health Lab	Centers for Disease Control and Prevention
EPI700669	PB1	United States	2015-Dec-14	EPI_ISL_208472	A/Colorado/30/2015	Colorado Department of Health Lab	Centers for Disease Control and Prevention
EPI700682	PB1	United States	2015-Dec-23	EPI_ISL_208473	A/Florida/102/2015	Florida Department of Health-Tampa	Centers for Disease Control and Prevention
EPI700690	PB1	United States	2015-Dec-29	EPI_ISL_208474	A/Florida/103/2015	Florida Department of Health-Tampa	Centers for Disease Control and Prevention
EPI700698	PB1	United States	2015-Jan-01	EPI_ISL_208475	A/Florida/95/2015	Florida Department of Health-Jacksonville	Centers for Disease Control and Prevention
EPI700706	PB1	United States	2015-Dec-16	EPI_ISL_208476	A/Idaho/34/2015	State of Idaho Bureau of Laboratories	Centers for Disease Control and Prevention
EPI700714	PB1	United States	2015-Dec-21	EPI_ISL_208477	A/Idaho/36/2015	State of Idaho Bureau of Laboratories	Centers for Disease Control and Prevention
EPI700730	PB1	United States	2015-Dec-21	EPI_ISL_208479	A/Idaho/39/2015	State of Idaho Bureau of Laboratories	Centers for Disease Control and Prevention
EPI700738	PB1	United States	2015-Dec-26	EPI_ISL_208480	A/Idaho/42/2015	State of Idaho Bureau of Laboratories	Centers for Disease Control and Prevention
EPI700746	PB1	United States	2015-Dec-30	EPI_ISL_208481	A/Idaho/43/2015	State of Idaho Bureau of Laboratories	Centers for Disease Control and Prevention
EPI700754	PB1	Kazakhstan	2015-Nov-15	EPI_ISL_208482	A/Kazakhstan/42-2/2015	CSEE	Centers for Disease Control and Prevention
EPI700762	PB1	United States	2015-Dec-21	EPI_ISL_208483	A/Kentucky/16/2015	Kentucky Division of Laboratory Services	Centers for Disease Control and Prevention
EPI700770	PB1	Madagascar	2015-Sep-24	EPI_ISL_208484	A/Maevatanana/4189/2015	Institut Pasteur de Madagascar	Centers for Disease Control and Prevention
EPI700778	PB1	Madagascar	2015-Sep-29	EPI_ISL_208485	A/Maevatanana/4191/2015	Institut Pasteur de Madagascar	Centers for Disease Control and Prevention
EPI700786	PB1	United States	2016-Jan-11	EPI_ISL_208486	A/Massachusetts/01/2016	Massachusetts Department of Public Health	Centers for Disease Control and Prevention
EPI700794	PB1	United States	2015-Dec-08	EPI_ISL_208487	A/Massachusetts/31/2015	Massachusetts Department of Public Health	Centers for Disease Control and Prevention
EPI700807	PB1	United States	2015-Dec-15	EPI_ISL_208489	A/Nevada/40/2015	Southern Nevada Public Health Lab	Centers for Disease Control and Prevention
EPI700815	PB1	United States	2016-Jan-05	EPI_ISL_208490	A/New York/01/2016	New York City Department of Health	Centers for Disease Control and Prevention
EPI700823	PB1	Puerto Rico	2015-Nov-18	EPI_ISL_208491	A/Puerto Rico/48/2015	Puerto Rico Department of Health	Centers for Disease Control and Prevention
EPI700831	PB1	Russian Federation	2015-Nov-25	EPI_ISL_208492	A/St Petersburg/349/2015	Russian Academy of Medical Sciences	Centers for Disease Control and Prevention
EPI700844	PB1	Mongolia	2015-Nov-09	EPI_ISL_208494	A/Ulaanbaatar/2871/2015	National Center for Communicable Diseases	Centers for Disease Control and Prevention
EPI700852	PB1	United States	2015-Dec-16	EPI_ISL_208495	A/Utah/17/2015	Utah Department of Health	Centers for Disease Control and Prevention
EPI782609	PB1	Australia	2015-Oct-06	EPI_ISL_209042	A/Brisbane/181/2015	Queensland Health Forensic and Scientific Services	WHO Collaborating Centre for Reference and Research on Influenza	Deng,Y-M.; Iannello,P.; Spirason,N,; Lau,H.; Komadina,N
EPI782620	PB1	Malaysia	2015-Aug-30	EPI_ISL_209060	A/Malaysia/09707/2015	University Malaya	WHO Collaborating Centre for Reference and Research on Influenza	Deng,Y-M.; Iannello,P.; Spirason,N,; Lau,H.; Komadina,N
EPI705971	PB1	United States	2015-Dec-22	EPI_ISL_210279	A/Colorado/32/2015	Colorado Department of Health Lab	Centers for Disease Control and Prevention
EPI705979	PB1	United States	2015-Dec-24	EPI_ISL_210280	A/Colorado/33/2015	Colorado Department of Health Lab	Centers for Disease Control and Prevention
EPI705987	PB1	United States	2015-Dec-28	EPI_ISL_210281	A/Colorado/34/2015	Colorado Department of Health Lab	Centers for Disease Control and Prevention
EPI705995	PB1	United States	2015-Dec-27	EPI_ISL_210282	A/Colorado/35/2015	Colorado Department of Health Lab	Centers for Disease Control and Prevention
EPI706003	PB1	United States	2015-Dec-22	EPI_ISL_210283	A/Colorado/36/2015	Colorado Department of Health Lab	Centers for Disease Control and Prevention
EPI706011	PB1	Costa Rica	2016-Jan-04	EPI_ISL_210284	A/Costa Rica/0017/2016	Laboratorio Nacional de Influenza	Centers for Disease Control and Prevention
EPI706019	PB1	Costa Rica	2016-Jan-08	EPI_ISL_210285	A/Costa Rica/0768/2016	Laboratorio Nacional de Influenza	Centers for Disease Control and Prevention
EPI706027	PB1	Costa Rica	2016-Jan-08	EPI_ISL_210286	A/Costa Rica/0784/2016	Laboratorio Nacional de Influenza	Centers for Disease Control and Prevention
EPI706051	PB1	United States	2015-Dec-19	EPI_ISL_210289	A/Georgia/15/2015	Georgia Public Health Laboratory	Centers for Disease Control and Prevention
EPI706059	PB1	United States	2016-Jan-12	EPI_ISL_210290	A/Hawaii/01/2016	State of Hawaii Department of Health	Centers for Disease Control and Prevention
EPI706067	PB1	United States	2016-Jan-13	EPI_ISL_210291	A/Hawaii/02/2016	State of Hawaii Department of Health	Centers for Disease Control and Prevention
EPI706075	PB1	United States	2015-Dec-30	EPI_ISL_210292	A/Hawaii/82/2015	State of Hawaii Department of Health	Centers for Disease Control and Prevention
EPI706083	PB1	United States	2015-Dec-31	EPI_ISL_210293	A/Hawaii/83/2015	State of Hawaii Department of Health	Centers for Disease Control and Prevention
EPI706099	PB1	United States	2016-Jan-19	EPI_ISL_210295	A/Michigan/02/2016	University of Michigan SPH EPID	Centers for Disease Control and Prevention
EPI706115	PB1	United States	2016-Jan-19	EPI_ISL_210297	A/Michigan/06/2016	University of Michigan SPH EPID	Centers for Disease Control and Prevention
EPI706123	PB1	United States	2016-Jan-20	EPI_ISL_210298	A/Michigan/07/2016	University of Michigan SPH EPID	Centers for Disease Control and Prevention
EPI706131	PB1	United States	2016-Jan-20	EPI_ISL_210299	A/Michigan/08/2016	University of Michigan SPH EPID	Centers for Disease Control and Prevention
EPI706147	PB1	United States	2015-Dec-26	EPI_ISL_210301	A/Michigan/76/2015	Michigan Department of Community Health	Centers for Disease Control and Prevention
EPI706155	PB1	United States	2015-Dec-23	EPI_ISL_210302	A/Minnesota/58/2015	Minnesota Department of Health	Centers for Disease Control and Prevention
EPI706163	PB1	United States	2016-Jan-05	EPI_ISL_210303	A/Montana/01/2016	Montana Laboratory Services Bureau	Centers for Disease Control and Prevention
EPI706171	PB1	United States	2016-Jan-02	EPI_ISL_210304	A/Montana/02/2016	Montana Laboratory Services Bureau	Centers for Disease Control and Prevention
EPI706179	PB1	United States	2016-Jan-09	EPI_ISL_210305	A/Montana/03/2016	Montana Laboratory Services Bureau	Centers for Disease Control and Prevention
EPI706187	PB1	United States	2016-Jan-08	EPI_ISL_210306	A/Montana/04/2016	Montana Laboratory Services Bureau	Centers for Disease Control and Prevention
EPI706195	PB1	United States	2016-Jan-12	EPI_ISL_210307	A/Montana/06/2016	Montana Laboratory Services Bureau	Centers for Disease Control and Prevention
EPI706203	PB1	United States	2015-Dec-31	EPI_ISL_210308	A/Montana/41/2015	Montana Laboratory Services Bureau	Centers for Disease Control and Prevention
EPI706219	PB1	United States	2015-Dec-12	EPI_ISL_210310	A/Oregon/28/2015	Oregon Public Health Laboratory	Centers for Disease Control and Prevention
EPI706227	PB1	United States	2015-Dec-12	EPI_ISL_210311	A/Oregon/29/2015	Oregon Public Health Laboratory	Centers for Disease Control and Prevention
EPI706235	PB1	United States	2015-Dec-28	EPI_ISL_210312	A/Oregon/31/2015	Oregon Public Health Laboratory	Centers for Disease Control and Prevention
EPI706243	PB1	United States	2015-Dec-22	EPI_ISL_210313	A/Oregon/32/2015	Oregon Public Health Laboratory	Centers for Disease Control and Prevention
EPI706250	PB1	Pakistan	2015-Nov-28	EPI_ISL_210314	A/Pakistan/380/2015	National Institute of Health	Centers for Disease Control and Prevention
EPI706257	PB1	Pakistan	2015-Dec-01	EPI_ISL_210315	A/Pakistan/394/2015	National Institute of Health	Centers for Disease Control and Prevention
EPI706265	PB1	Pakistan	2015-Dec-04	EPI_ISL_210316	A/Pakistan/417/2015	National Institute of Health	Centers for Disease Control and Prevention
EPI706273	PB1	Pakistan	2015-Dec-05	EPI_ISL_210317	A/Pakistan/424/2015	National Institute of Health	Centers for Disease Control and Prevention
EPI706281	PB1	United States	2016-Jan-06	EPI_ISL_210318	A/Pennsylvania/01/2016	UPMC-CLB Dept of Microbiology	Centers for Disease Control and Prevention
EPI706296	PB1	United States	2016-Jan-05	EPI_ISL_210320	A/Utah/01/2016	Utah Department of Health	Centers for Disease Control and Prevention
EPI706328	PB1	United States	2016-Jan-07	EPI_ISL_210324	A/Washington/03/2016	Marshfield Clinic Research Foundation	Centers for Disease Control and Prevention
EPI706336	PB1	United States	2016-Jan-11	EPI_ISL_210325	A/Wisconsin/08/2016	Wisconsin State Laboratory of Hygiene	Centers for Disease Control and Prevention
EPI706344	PB1	United States	2016-Jan-07	EPI_ISL_210326	A/Wisconsin/09/2016	Wisconsin State Laboratory of Hygiene	Centers for Disease Control and Prevention
EPI706360	PB1	United States	2016-Jan-12	EPI_ISL_210328	A/Wisconsin/11/2016	Wisconsin State Laboratory of Hygiene	Centers for Disease Control and Prevention
EPI706368	PB1	United States	2016-Jan-12	EPI_ISL_210329	A/Wisconsin/12/2016	Wisconsin State Laboratory of Hygiene	Centers for Disease Control and Prevention
EPI706376	PB1	Madagascar	2015-Sep-29	EPI_ISL_210330	A/Antsirabe/4186/2015	Institut Pasteur de Madagascar	Centers for Disease Control and Prevention
EPI706389	PB1	Congo, the Democatic Republic of	2015-Dec-10	EPI_ISL_210332	A/Congo/2266/2015	INRB Service de Virologie	Centers for Disease Control and Prevention
EPI706397	PB1	United States	2016-Jan-07	EPI_ISL_210333	A/Nebraska/01/2016	Nebraska Public Health Lab	Centers for Disease Control and Prevention
EPI706405	PB1	United States	2015-Nov-28	EPI_ISL_210334	A/New York/74/2015	New York Presbyterian Hospital Columbia University Medical Center, Microbiology Department	Centers for Disease Control and Prevention
EPI706413	PB1	Paraguay	2015-Aug-03	EPI_ISL_210335	A/Paraguay/6242/2015	Central Laboratory of Public Health	Centers for Disease Control and Prevention
EPI706421	PB1	Paraguay	2015-Jul-30	EPI_ISL_210336	A/Paraguay/6987/2015	Central Laboratory of Public Health	Centers for Disease Control and Prevention
EPI706429	PB1	Paraguay	2015-Aug-11	EPI_ISL_210337	A/Paraguay/7466/2015	Central Laboratory of Public Health	Centers for Disease Control and Prevention
EPI706437	PB1	Paraguay	2015-Aug-05	EPI_ISL_210338	A/Paraguay/7481/2015	Central Laboratory of Public Health	Centers for Disease Control and Prevention
EPI706445	PB1	United States	2015-Dec-20	EPI_ISL_210339	A/South Dakota/41/2015	South Dakota Public Health Lab	Centers for Disease Control and Prevention
EPI706453	PB1	Madagascar	2015-Sep-25	EPI_ISL_210340	A/Toamasina/4159/2015	Institut Pasteur de Madagascar	Centers for Disease Control and Prevention
EPI706615	PB1	Lao, People's Democratic Republic	2015-Sep-24	EPI_ISL_210364	A/Laos/SA401/2015	Ministry of Health Laos	National Institute of Infectious Diseases (NIID)	Takashita,Emi; Fujisaki,Seiichiro; Shirakura,Masayuki; Watanabe,Shinji; Odagiri,Takato
EPI1858142	PB1	China	2017-Nov-14	EPI_ISL_1653923	A/Ningbo/14/2021	Ningbo international travel healthcare center	Ningbo International Travel Healthcare Center
EPI1858157	PB1	Bangladesh	2019-Jul-17	EPI_ISL_1663603	A/Bangladesh/4028/2019	icddr,b International Centre for Diarrhoeal Disease Research, Bangladesh	Centers for Disease Control and Prevention
EPI1858170	PB1	Kenya	2020-Jan-21	EPI_ISL_1663605	A/Kenya/109/2020	CDC-Kenya	Centers for Disease Control and Prevention
EPI1859013	PB1	Belgium	2021-Jan-20	EPI_ISL_1835186	A/Belgium/IG0080/2020	SCIENSANO	SCIENSANO
EPI1859021	PB1	Belgium	2020-Jan-16	EPI_ISL_1835581	A/Belgium/IG0081/2020	SCIENSANO	Sciensano
EPI1859029	PB1	Belgium	2020-Jan-20	EPI_ISL_1837415	A/Belgium/IG0090/202	SCIENSANO	SCIENSANO
EPI1866496	PB1	Belgium	2020-Jan-20	EPI_ISL_1837809	A/Belgium/IG0092/2020	SCIENSANO	SCIENSANO
EPI1859037	PB1	Belgium	2020-Jan-21	EPI_ISL_1838540	A/Belgium/IG0120/2020	SCIENSANO	SCIENSANO
EPI1866488	PB1	Belgium	2020-Jan-28	EPI_ISL_1839160	A/Belgium/IG0131/2020	SCIENSANO	SCIENSANO
EPI1859062	PB1	Belgium	2020-Jan-29	EPI_ISL_1839281	A/Belgium/IG0156/2020	SCIENSANO	SCIENSANO
EPI1859070	PB1	Belgium	2020-Jan-30	EPI_ISL_1839661	A/Belgium/IG0165/2020	SCIENSANO	SCIENSANO
EPI1859078	PB1	Belgium	2020-Feb-03	EPI_ISL_1839934	A/Belgium/IG0191/2020	SCIENSANO	SCIENSANO
EPI1859086	PB1	Belgium	2020-Feb-04	EPI_ISL_1840251	A/Belgium/IG0204/2020	SCIENSANO	SCIENSANO
EPI1859094	PB1	Belgium	2019-Dec-24	EPI_ISL_1840659	A/Belgium/IH0002/2020	SCIENSANO	SCIENSANO
EPI1859102	PB1	Belgium	2020-Jan-14	EPI_ISL_1840788	A/Belgium/IH0008/2020	SCIENSANO	SCIENSANO
EPI610523	PB1	Nepal	2015-Apr-14	EPI_ISL_188615	A/Nepal/1598/2015	National Public Health Laboratory	National Institute of Infectious Diseases (NIID)	Takashita,Emi; Fujisaki,Seiichiro; Shirakura,Masayuki; Watanabe,Shinji; Odagiri,Takato
EPI610505	PB1	Nepal	2015-Apr-06	EPI_ISL_188608	A/Nepal/1474/2015	National Public Health Laboratory	National Institute of Infectious Diseases (NIID)	Takashita,Emi; Fujisaki,Seiichiro; Shirakura,Masayuki; Watanabe,Shinji; Odagiri,Takato
EPI506148	PB1	Russian Federation	2012-Dec-29	EPI_ISL_156276	A/Kazan/CRIE-01/2012		Import from public-domain	Yatsyshina,S.; Renteeva,A.; Valdohina,A.; Shipulin,G.
EPI610445	PB1	Nepal	2015-Mar-13	EPI_ISL_188584	A/Nepal/781/2015	National Public Health Laboratory	National Institute of Infectious Diseases (NIID)	Takashita,Emi; Fujisaki,Seiichiro; Shirakura,Masayuki; Watanabe,Shinji; Odagiri,Takato
EPI643485	PB1	United States	2015-Aug-13	EPI_ISL_195828	A/Kentucky/14/2015	Kentucky Division of Laboratory Services	Centers for Disease Control and Prevention
EPI610419	PB1	Nepal	2015-Mar-09	EPI_ISL_188575	A/Nepal/560/2015	National Public Health Laboratory	National Institute of Infectious Diseases (NIID)	Takashita,Emi; Fujisaki,Seiichiro; Shirakura,Masayuki; Watanabe,Shinji; Odagiri,Takato
EPI610473	PB1	Nepal	2015-Mar-18	EPI_ISL_188594	A/Nepal/1015/2015	National Public Health Laboratory	National Institute of Infectious Diseases (NIID)	Takashita,Emi; Fujisaki,Seiichiro; Shirakura,Masayuki; Watanabe,Shinji; Odagiri,Takato
EPI676486	PB1	Bangladesh	2015-Aug-05	EPI_ISL_202780	A/Bangladesh/14004/2015	icddr,b International Centre for Diarrhoeal Disease Research, Bangladesh	Centers for Disease Control and Prevention
EPI610427	PB1	Nepal	2015-Mar-10	EPI_ISL_188577	A/Nepal/574/2015	National Public Health Laboratory	National Institute of Infectious Diseases (NIID)	Takashita,Emi; Fujisaki,Seiichiro; Shirakura,Masayuki; Watanabe,Shinji; Odagiri,Takato
EPI506184	PB1	Russian Federation	2013-Jan-28	EPI_ISL_156279	A/Moscow oblast/CRIE-08/2013		Import from public-domain	Yatsyshina,S.; Renteeva,A.; Valdohina,A.; Shipulin,G.
EPI610461	PB1	Nepal	2015-Mar-16	EPI_ISL_188590	A/Nepal/879/2015	National Public Health Laboratory	National Institute of Infectious Diseases (NIID)	Takashita,Emi; Fujisaki,Seiichiro; Shirakura,Masayuki; Watanabe,Shinji; Odagiri,Takato
EPI1858135	PB1	China	2017-Aug-23	EPI_ISL_1652690	A/Ningbo/75/2021	Ningbo international travel healthcare center	Ningbo International Travel Healthcare Center
EPI1858127	PB1	China	2017-Jul-13	EPI_ISL_1652689	A/Ningbo/58/2021	Ningbo international travel healthcare center	Ningbo International Travel Healthcare Center
EPI1858118	PB1	China	2017-Sep-21	EPI_ISL_1652688	A/Ningbo/43/2021	Ningbo international travel healthcare center	Ningbo International Travel Healthcare Center
EPI1858111	PB1	China	2017-Oct-19	EPI_ISL_1652687	A/Ningbo/28/2021	Ningbo international travel healthcare center	Ningbo International Travel Healthcare Center
EPI1858102	PB1	China	2017-Feb-03	EPI_ISL_1652536	A/Ningbo/27/2021	Ningbo international travel healthcare center	Ningbo International Travel Healthcare Center
EPI1858095	PB1	China	2017-Jun-09	EPI_ISL_1652535	A/Ningbo/20/2021	Ningbo international travel healthcare center	Ningbo International Travel Healthcare Center
EPI1858086	PB1	China	2017-May-10	EPI_ISL_1652534	A/Ningbo/19/2021	Ningbo international travel healthcare center	Ningbo International Travel Healthcare Center
EPI1858078	PB1	China	2017-Sep-14	EPI_ISL_1652533	A/Ningbo/03/2021	Ningbo international travel healthcare center	Ningbo International Travel Healthcare Center
EPI1859119	PB1	Belgium	2020-Jan-12	EPI_ISL_1840867	A/Belgium/IS0102/2020	SCIENSANO	SCIENSANO
EPI1859115	PB1	Belgium	2020-Jan-09	EPI_ISL_1840866	A/Belgium/IS0054/2020	SCIENSANO	SCIENSANO
EPI1859054	PB1	Belgium	2020-Jan-22	EPI_ISL_1838920	A/Belgium/IG0128/2020	SCIENSANO	SCIENSANO
EPI1859045	PB1	Belgium	2020-Jan-23	EPI_ISL_1838791	A/Belgium/IG0126/2020	SCIENSANO	SCIENSANO
EPI533544	PB1	Mongolia	2014-Feb-05	EPI_ISL_163495	A/Ulaanbaatar/739/2014	National Center for Communicable Diseases	National Centre for Disease Control (NCDC)	Naranzul, Tsedenbal
EPI561959	PB1	Malaysia	2014-Mar-02	EPI_ISL_171806	A/Malaysia/11/2014	Institut Penyelidikan Perubatan	WHO Collaborating Centre for Reference and Research on Influenza	Deng,Y-M.; Iannello,P.; Spirason,N; Jelley,L.;Lau,H.; Komadina,N.
EPI782594	PB1	Thailand	2015-Mar-06	EPI_ISL_194502	A/Chanthaburi/11/2015	WHO National Influenza Centre, National Institute of Medical Research (NIMR)	WHO Collaborating Centre for Reference and Research on Influenza	Deng,Y-M.; Iannello,P.; Spirason,N.; Lau,H.; Komadina,N.
EPI562001	PB1	South Africa	2014-Apr-06	EPI_ISL_171814	A/South Africa/3599/2014	National Institute for Communicable Disease	WHO Collaborating Centre for Reference and Research on Influenza	Deng,Y-M.; Iannello,P.; Spirason,N; Jelley,L.;Lau,H.; Komadina,N.
EPI782599	PB1	Australia	2015-Jul-02	EPI_ISL_194543	A/Tasmania/27/2015	Royal Hobart Hospital	WHO Collaborating Centre for Reference and Research on Influenza	Deng,Y-M.; Iannello,P.; Spirason,N.; Lau,H.; Komadina,N.
EPI782604	PB1	Cambodia	2015-Jun-16	EPI_ISL_194497	A/Cambodia/FSS39385/2015	NAMRU-2, Cambodia	WHO Collaborating Centre for Reference and Research on Influenza	Deng,Y-M.; Iannello,P.; Spirason,N.; Lau,H.; Komadina,N.
EPI687131	PB1	Japan	2015-Mar-16	EPI_ISL_178101	A/Fukuoka/SDC1/2015	Virus Research Center, Sendai Medical Center	National Institute of Infectious Diseases (NIID)	Takashita,Emi; Fujisaki,Seiichiro; Shirakura,Masayuki; Watanabe,Shinji; Odagiri,Takato
EPI691364	PB1	Taiwan	2015-Sep-05	EPI_ISL_206567	A/Taiwan/1036/2015	ADImmune Corporation	Centers for Disease Control and Prevention
EPI620337	PB1	Colombia	2015-Feb-13	EPI_ISL_190446	A/Colombia/2537/2015	Instituto Nacional de Salud de Columbia	Centers for Disease Control and Prevention
EPI620329	PB1	Colombia	2015-Jan-18	EPI_ISL_190445	A/Colombia/1457/2015	Instituto Nacional de Salud de Columbia	Centers for Disease Control and Prevention
EPI620321	PB1	Colombia	2015-Feb-05	EPI_ISL_190444	A/Colombia/4335/2015	Instituto Nacional de Salud de Columbia	Centers for Disease Control and Prevention
EPI620313	PB1	Colombia	2015-Jan-12	EPI_ISL_190443	A/Colombia/1359/2015	Instituto Nacional de Salud de Columbia	Centers for Disease Control and Prevention
EPI620305	PB1	Colombia	2015-Mar-06	EPI_ISL_190442	A/Colombia/4522/2015	Instituto Nacional de Salud de Columbia	Centers for Disease Control and Prevention
EPI586601	PB1	Colombia	2015-Jan-18	EPI_ISL_178103	A/Colombia/4280/2015	Instituto Nacional de Salud de Columbia	Centers for Disease Control and Prevention
EPI690875	PB1	Costa Rica	2015-Nov-20	EPI_ISL_206503	A/Costa Rica/4060/2015	Laboratorio Nacional de Influenza	Centers for Disease Control and Prevention
EPI690867	PB1	Costa Rica	2015-Oct-26	EPI_ISL_206502	A/Costa Rica/0373/2015	Laboratorio Nacional de Influenza	Centers for Disease Control and Prevention
EPI690859	PB1	Costa Rica	2015-Oct-26	EPI_ISL_206501	A/Costa Rica/0371/2015	Laboratorio Nacional de Influenza	Centers for Disease Control and Prevention
EPI690883	PB1	Madagascar	2015-Sep-30	EPI_ISL_206504	A/Maevatanana/4192/2015	Institut Pasteur de Madagascar	Centers for Disease Control and Prevention
EPI675804	PB1	Hong Kong (SAR)	2015-Oct-08	EPI_ISL_202570	A/Hong Kong/15587/2015	Government Virus Unit	Centers for Disease Control and Prevention
EPI626297	PB1	Ukraine	2015-Mar-08	EPI_ISL_192156	A/Ukraine/292/2015	Institute of Epidemiology and Infectious Diseases AMS of Ukraine	Centers for Disease Control and Prevention
EPI626281	PB1	Ukraine	2015-Mar-03	EPI_ISL_192154	A/Ukraine/171/2015	Institute of Epidemiology and Infectious Diseases AMS of Ukraine	Centers for Disease Control and Prevention
EPI691219	PB1	United States	2015-Dec-19	EPI_ISL_206547	A/Florida/99/2015	Florida Department of Health-Tampa	Centers for Disease Control and Prevention
EPI700675	PB1	United States	2015-Dec-20	EPI_ISL_206546	A/Florida/100/2015	Florida Department of Health-Tampa	Centers for Disease Control and Prevention
EPI691227	PB1	United States	2015-Dec-22	EPI_ISL_206548	A/Utah/16/2015	Utah Department of Health	Centers for Disease Control and Prevention
EPI1858668	PB1	Lao, People's Democratic Republic	2020-Mar-20	EPI_ISL_1732524	A/Laos/855/2020	National Center for Laboratory and Epidemiology	Centers for Disease Control and Prevention
EPI517055	PB1	Lao, People's Democratic Republic	2013-Sep-25	EPI_ISL_159533	A/Laos/887/2013	National Center for Laboratory and Epidemiology	Centers for Disease Control and Prevention
EPI564891	PB1	Canada	2014-Nov-12	EPI_ISL_171845	A/Ontario/RV3535/2014	National Microbiology Laboratory, Public Health Agency of Canada (PHAC)	Centers for Disease Control and Prevention
EPI516713	PB1	United States	2013-Dec-25	EPI_ISL_159528	A/Louisiana/41/2013	New York State Department of Health	Centers for Disease Control and Prevention
EPI691011	PB1	United States	2015-Dec-12	EPI_ISL_206520	A/Maryland/21/2015	Maryland Department of Health and Mental Hygiene	Centers for Disease Control and Prevention
EPI691019	PB1	United States	2015-Dec-14	EPI_ISL_206521	A/Idaho/33/2015	State of Idaho Bureau of Laboratories	Centers for Disease Control and Prevention
EPI691035	PB1	United States	2015-Nov-21	EPI_ISL_206523	A/Illinois/24/2015	Illinois Department of Public Health-Chicago	Centers for Disease Control and Prevention
EPI564911	PB1	United States	2015-Jan-07	EPI_ISL_171850	A/New Hampshire/02/2015	New Hampshire Public Health Laboratories	Centers for Disease Control and Prevention
EPI691043	PB1	United States	2015-Dec-08	EPI_ISL_206524	A/Colorado/25/2015	Colorado Department of Health Lab	Centers for Disease Control and Prevention
EPI534012	PB1	United States	2014-Mar-25	EPI_ISL_163674	A/Colorado/07/2014	Colorado Department of Health Lab	Centers for Disease Control and Prevention
EPI517020	PB1	United States	2014-Jan-17	EPI_ISL_159669	A/Pennsylvania/14/2014	Pennsylvania Department of Health	Centers for Disease Control and Prevention
EPI516736	PB1	United States	2014-Jan-29	EPI_ISL_159532	A/Pennsylvania/21/2014	Pennsylvania Department of Health	Centers for Disease Control and Prevention
EPI516726	PB1	United States	2014-Feb-11	EPI_ISL_159530	A/Pennsylvania/17/2014	Pennsylvania Department of Health	Centers for Disease Control and Prevention
EPI568491	PB1	United States	2014-Sep-03	EPI_ISL_171853	A/Alaska/37/2014	Alaska State Virology Lab	Centers for Disease Control and Prevention
EPI568485	PB1	United States	2014-Sep-03	EPI_ISL_171851	A/Alaska/38/2014	Alaska State Virology Lab	Centers for Disease Control and Prevention
EPI691083	PB1	United States	2015-Dec-17	EPI_ISL_206529	A/Connecticut/08/2015	Connecticut Department. of Public Health	Centers for Disease Control and Prevention
EPI691075	PB1	United States	2015-Dec-14	EPI_ISL_206528	A/Connecticut/07/2015	Connecticut Department. of Public Health	Centers for Disease Control and Prevention
EPI691099	PB1	United States	2015-Dec-16	EPI_ISL_206531	A/Iowa/55/2015	Iowa State Hygienic Laboratory	Centers for Disease Control and Prevention
EPI568501	PB1	United States	2014-Oct-28	EPI_ISL_171852	A/Florida/62/2014	Florida Department of Health-Jacksonville	Centers for Disease Control and Prevention
EPI554649	PB1	United States	2014-Nov-07	EPI_ISL_169653	A/Florida/63/2014	Florida Department of Health-Jacksonville	Centers for Disease Control and Prevention
EPI691112	PB1	United States	2015-Oct-19	EPI_ISL_206533	A/Michigan/70/2015	Michigan Department of Community Health	Centers for Disease Control and Prevention
EPI691127	PB1	United States	2015-Dec-23	EPI_ISL_206535	A/Nevada/42/2015	Southern Nevada Public Health Lab	Centers for Disease Control and Prevention
EPI691119	PB1	United States	2015-Dec-17	EPI_ISL_206534	A/Nevada/41/2015	Southern Nevada Public Health Lab	Centers for Disease Control and Prevention
EPI691151	PB1	United States	2015-Dec-23	EPI_ISL_206538	A/Wisconsin/93/2015	Wisconsin State Laboratory of Hygiene	Centers for Disease Control and Prevention
EPI691143	PB1	United States	2015-Dec-23	EPI_ISL_206537	A/Wisconsin/92/2015	Wisconsin State Laboratory of Hygiene	Centers for Disease Control and Prevention
EPI626289	PB1	United States	2014-Apr-12	EPI_ISL_192155	A/Hawaii/12/2014	State of Hawaii Department of Health	Centers for Disease Control and Prevention
EPI564897	PB1	United States	2014-Dec-05	EPI_ISL_171846	A/Hawaii/64/2014	State of Hawaii Department of Health	Centers for Disease Control and Prevention
EPI534033	PB1	United States	2014-Feb-22	EPI_ISL_163678	A/Hawaii/03/2014	State of Hawaii Department of Health	Centers for Disease Control and Prevention
EPI691168	PB1	United States	2015-Dec-02	EPI_ISL_206540	A/California/116/2015	California Department of Health Services	Centers for Disease Control and Prevention
EPI691159	PB1	United States	2015-Oct-19	EPI_ISL_206539	A/California/105/2015	California Department of Health Services	Centers for Disease Control and Prevention
EPI509446	PB1	United States	2014-Jan-06	EPI_ISL_157476	A/California/01/2014	California Department of Health Services	Centers for Disease Control and Prevention
EPI691176	PB1	United States	2015-Nov-30	EPI_ISL_206541	A/Washington/67/2015	Washington State Public Health Laboratory	Centers for Disease Control and Prevention
EPI691184	PB1	United States	2015-Dec-06	EPI_ISL_206542	A/Delaware/45/2015	Delaware Public Health Lab	Centers for Disease Control and Prevention
EPI691208	PB1	United States	2015-Nov-17	EPI_ISL_206545	A/Minnesota/50/2015	Minnesota Department of Health	Centers for Disease Control and Prevention
EPI691200	PB1	United States	2015-Nov-16	EPI_ISL_206544	A/Minnesota/49/2015	Minnesota Department of Health	Centers for Disease Control and Prevention
EPI691192	PB1	United States	2015-Oct-12	EPI_ISL_206543	A/Minnesota/45/2015	Minnesota Department of Health	Centers for Disease Control and Prevention
EPI531883	PB1	United States	2014-Feb-10	EPI_ISL_159391	A/Washington/07/2014	Spokane Regional Health District	Centers for Disease Control and Prevention
EPI691240	PB1	United States	2015-Dec-18	EPI_ISL_206550	A/Montana/37/2015	Montana Laboratory Services Bureau	Centers for Disease Control and Prevention
EPI691312	PB1	Kazakhstan	2015-Nov-23	EPI_ISL_206560	A/Kazakhstan/57/2015	CSEE	Centers for Disease Control and Prevention
EPI691305	PB1	Kazakhstan	2015-Nov-23	EPI_ISL_206559	A/Kazakhstan/56/2015	CSEE	Centers for Disease Control and Prevention
EPI691300	PB1	Kazakhstan	2015-Nov-20	EPI_ISL_206558	A/Kazakhstan/55/2015	CSEE	Centers for Disease Control and Prevention
EPI691292	PB1	Kazakhstan	2015-Nov-19	EPI_ISL_206557	A/Kazakhstan/54/2015	CSEE	Centers for Disease Control and Prevention
EPI691276	PB1	Kazakhstan	2015-Nov-24	EPI_ISL_206555	A/Kazakhstan/51/2015	CSEE	Centers for Disease Control and Prevention
EPI691268	PB1	Kazakhstan	2015-Nov-13	EPI_ISL_206554	A/Kazakhstan/43/2015	CSEE	Centers for Disease Control and Prevention
EPI691260	PB1	Kazakhstan	2015-Dec-02	EPI_ISL_206553	A/Kazakhstan/146/2015	CSEE	Centers for Disease Control and Prevention
EPI691252	PB1	Kazakhstan	2015-Dec-02	EPI_ISL_206552	A/Kazakhstan/140/2015	CSEE	Centers for Disease Control and Prevention
EPI690995	PB1	Bangladesh	2015-Oct-03	EPI_ISL_206518	A/Bangladesh/9001/2015	icddr,b International Centre for Diarrhoeal Disease Research, Bangladesh	Centers for Disease Control and Prevention
EPI690947	PB1	Bangladesh	2015-Oct-17	EPI_ISL_206512	A/Bangladesh/4008/2015	icddr,b International Centre for Diarrhoeal Disease Research, Bangladesh	Centers for Disease Control and Prevention
EPI690899	PB1	Bangladesh	2015-Sep-03	EPI_ISL_206506	A/Bangladesh/12009/2015	icddr,b International Centre for Diarrhoeal Disease Research, Bangladesh	Centers for Disease Control and Prevention
EPI626273	PB1	Bangladesh	2015-May-16	EPI_ISL_192153	A/Bangladesh/11003/2015	icddr,b International Centre for Diarrhoeal Disease Research, Bangladesh	Centers for Disease Control and Prevention
EPI626265	PB1	Bangladesh	2015-May-05	EPI_ISL_192152	A/Bangladesh/3004/2015	icddr,b International Centre for Diarrhoeal Disease Research, Bangladesh	Centers for Disease Control and Prevention
EPI626257	PB1	Bangladesh	2015-May-12	EPI_ISL_192151	A/Bangladesh/2012/2015	icddr,b International Centre for Diarrhoeal Disease Research, Bangladesh	Centers for Disease Control and Prevention
EPI626249	PB1	Bangladesh	2015-May-07	EPI_ISL_192150	A/Bangladesh/7001/2015	icddr,b International Centre for Diarrhoeal Disease Research, Bangladesh	Centers for Disease Control and Prevention
EPI626234	PB1	Bangladesh	2015-May-12	EPI_ISL_192148	A/Bangladesh/2011/2015	icddr,b International Centre for Diarrhoeal Disease Research, Bangladesh	Centers for Disease Control and Prevention
EPI691356	PB1	Mali	2015-Sep-28	EPI_ISL_206566	A/Mali/239 CI/2015	NIC Lab CVD-MALI	Centers for Disease Control and Prevention
EPI691348	PB1	Mali	2015-Sep-21	EPI_ISL_206565	A/Mali/204 CH/2015	NIC Lab CVD-MALI	Centers for Disease Control and Prevention
EPI691336	PB1	Mali	2015-May-04	EPI_ISL_206563	A/Mali/003 MOP/2015	NIC Lab CVD-MALI	Centers for Disease Control and Prevention
EPI570048	PB1	Sweden	2015-Feb-10	EPI_ISL_174013	A/Trollhattan/5/2015		Public Health Agency of Sweden
EPI570040	PB1	Sweden	2015-Feb-06	EPI_ISL_174012	A/Stockholm/11/2015		Public Health Agency of Sweden
EPI570024	PB1	Sweden	2015-Feb-05	EPI_ISL_174010	A/Trollhattan/3/2015		Public Health Agency of Sweden
EPI569997	PB1	Sweden	2015-Jan-07	EPI_ISL_174006	A/Sweden/6/2015		Public Health Agency of Sweden
EPI569945	PB1	Sweden	2015-Jan-27	EPI_ISL_174002	A/Karlstad/1/2015		Public Health Agency of Sweden
EPI569930	PB1	Sweden	2015-Jan-26	EPI_ISL_174000	A/Uppsala/3/2015		Public Health Agency of Sweden
EPI570077	PB1	Sweden	2015-Feb-13	EPI_ISL_174017	A/Uppsala/4/2015		Public Health Agency of Sweden
EPI709443	PB1	Bangladesh	2015-Nov-16	EPI_ISL_211710	A/Bangladesh/8007/2015	icddr,b International Centre for Diarrhoeal Disease Research, Bangladesh	Centers for Disease Control and Prevention
EPI709450	PB1	United States	2016-Jan-02	EPI_ISL_211711	A/Colorado/01/2016	Colorado Department of Health Lab	Centers for Disease Control and Prevention
EPI709458	PB1	United States	2016-Jan-07	EPI_ISL_211712	A/Florida/02/2016	Florida Department of Health-Jacksonville	Centers for Disease Control and Prevention
EPI709466	PB1	United States	2016-Jan-13	EPI_ISL_211713	A/Florida/03/2016	Florida Department of Health-Jacksonville	Centers for Disease Control and Prevention
EPI709474	PB1	United States	2016-Jan-14	EPI_ISL_211714	A/Illinois/01/2016	Illinois Department of Public Health-Chicago	Centers for Disease Control and Prevention
EPI709482	PB1	United States	2016-Jan-17	EPI_ISL_211715	A/Illinois/02/2016	Illinois Department of Public Health-Chicago	Centers for Disease Control and Prevention
EPI709490	PB1	United States	2016-Jan-18	EPI_ISL_211716	A/Illinois/03/2016	Illinois Department of Public Health-Chicago	Centers for Disease Control and Prevention
EPI709498	PB1	United States	2016-Jan-15	EPI_ISL_211717	A/Illinois/04/2016	Illinois Department of Public Health-Chicago	Centers for Disease Control and Prevention
EPI709506	PB1	United States	2015-Dec-27	EPI_ISL_211718	A/Illinois/28/2015	Illinois Department of Public Health-Chicago	Centers for Disease Control and Prevention
EPI709514	PB1	United States	2016-Jan-10	EPI_ISL_211719	A/Montana/07/2016	Montana Laboratory Services Bureau	Centers for Disease Control and Prevention
EPI709522	PB1	United States	2016-Jan-05	EPI_ISL_211720	A/Pennsylvania/06/2016	Pennsylvania Department of Health	Centers for Disease Control and Prevention
EPI709530	PB1	United States	2016-Jan-10	EPI_ISL_211721	A/Pennsylvania/09/2016	Pennsylvania Department of Health	Centers for Disease Control and Prevention
EPI709538	PB1	United States	2016-Jan-10	EPI_ISL_211722	A/Texas/09/2016	Texas Department of State Health Services-Laboratory Services	Centers for Disease Control and Prevention
EPI709546	PB1	Mongolia	2015-Nov-23	EPI_ISL_211723	A/Ulaanbaatar/3018/2015	National Center for Communicable Diseases	Centers for Disease Control and Prevention
EPI709554	PB1	United States	2016-Jan-19	EPI_ISL_211724	A/Wisconsin/18/2016	Wisconsin State Laboratory of Hygiene	Centers for Disease Control and Prevention
EPI709612	PB1	China	2015-Oct-29	EPI_ISL_211745	A/Shanghai-Putuo/1860/2015	WHO Chinese National Influenza Center	Centers for Disease Control and Prevention
EPI709954	PB1	Sweden	2015-Dec-15	EPI_ISL_211864	A/Stockholm/69/2015		Public Health Agency of Sweden
EPI709962	PB1	Sweden	2015-Dec-17	EPI_ISL_211865	A/Stockholm/70/2015		Public Health Agency of Sweden
EPI709970	PB1	Sweden	2015-Dec-25	EPI_ISL_211866	A/Jonkoping/1/2015		Public Health Agency of Sweden
EPI709997	PB1	Sweden	2015-Dec-30	EPI_ISL_211870	A/Stockholm/72/2015		Public Health Agency of Sweden
EPI710005	PB1	Sweden	2016-Jan-05	EPI_ISL_211871	A/Uppsala/2/2016		Public Health Agency of Sweden
EPI710013	PB1	Sweden	2015-Dec-26	EPI_ISL_211872	A/Stockholm/71/2015		Public Health Agency of Sweden
EPI710031	PB1	Sweden	2016-Jan-13	EPI_ISL_211875	A/Sweden/ 1/2016		Public Health Agency of Sweden
EPI710047	PB1	Sweden	2016-Jan-04	EPI_ISL_211877	A/Karlstad/2/2016		Public Health Agency of Sweden
EPI710055	PB1	Sweden	2016-Jan-12	EPI_ISL_211878	A/Karlstad/3/2016		Public Health Agency of Sweden
EPI710063	PB1	Sweden	2015-Dec-14	EPI_ISL_211879	A/Stockholm/68/2015		Public Health Agency of Sweden
EPI710486	PB1	United States	2015-Dec-25	EPI_ISL_211941	A/Idaho/40/2015	State of Idaho Bureau of Laboratories	Centers for Disease Control and Prevention
EPI710502	PB1	Mali	2015-Oct-14	EPI_ISL_211943	A/Mali/249 CI/2015	NIC Lab CVD-MALI	Centers for Disease Control and Prevention
EPI710510	PB1	United States	2015-Dec-19	EPI_ISL_211944	A/Montana/38/2015	Montana Laboratory Services Bureau	Centers for Disease Control and Prevention
EPI710518	PB1	Nepal	2015-Sep-09	EPI_ISL_211945	A/Nepal/3380/2015	National Public Health Laboratory	Centers for Disease Control and Prevention
EPI710526	PB1	Pakistan	2015-Nov-24	EPI_ISL_211946	A/Pakistan/372/2015	National Institute of Health	Centers for Disease Control and Prevention
EPI710536	PB1	United States	2015-Dec-29	EPI_ISL_211947	A/Pennsylvania/55/2015	UPMC-CLB Dept of Microbiology	Centers for Disease Control and Prevention
EPI710544	PB1	Puerto Rico	2015-Nov-20	EPI_ISL_211948	A/Puerto Rico/49/2015	Puerto Rico Department of Health	Centers for Disease Control and Prevention
EPI710560	PB1	Tanzania, United Republic of	2015-Nov-25	EPI_ISL_211950	A/Tanzania/2767/2015	National Influenza Lab	Centers for Disease Control and Prevention
EPI710568	PB1	Tanzania, United Republic of	2015-Nov-19	EPI_ISL_211951	A/Tanzania/661/2015	National Influenza Lab	Centers for Disease Control and Prevention
EPI710576	PB1	Tanzania, United Republic of	2015-Nov-27	EPI_ISL_211952	A/Tanzania/664/2015	National Influenza Lab	Centers for Disease Control and Prevention
EPI710584	PB1	United States	2016-Jan-14	EPI_ISL_211953	A/Wyoming/01/2016	Wyoming Public Health Laboratory	Centers for Disease Control and Prevention
EPI710592	PB1	United States	2016-Jan-16	EPI_ISL_211954	A/Wyoming/02/2016	Wyoming Public Health Laboratory	Centers for Disease Control and Prevention
EPI710737	PB1	United States	2016-Jan-24	EPI_ISL_211973	A/Indiana/03/2016	Indiana State Department of Health Laboratories	Centers for Disease Control and Prevention
EPI710745	PB1	United States	2016-Jan-25	EPI_ISL_211974	A/Indiana/05/2016	Indiana State Department of Health Laboratories	Centers for Disease Control and Prevention
EPI710753	PB1	Japan	2016-Jan-05	EPI_ISL_211975	A/SHIZUOKA-C/1/2016	Shizuoka City Institute of Environmental Sciences and Public Health	National Institute of Infectious Diseases (NIID)	Takashita,Emi; Fujisaki,Seiichiro; Shirakura,Masayuki; Watanabe,Shinji; Odagiri,Takato
EPI710761	PB1	Japan	2015-Dec-25	EPI_ISL_211976	A/SAGA/155/2015	Saga Prefectural Institute of Public Health and Pharmaceutical Research	National Institute of Infectious Diseases (NIID)	Takashita,Emi; Fujisaki,Seiichiro; Shirakura,Masayuki; Watanabe,Shinji; Odagiri,Takato
EPI710777	PB1	Taiwan	2015-Nov-26	EPI_ISL_211978	A/Taiwan/1088/2015	Center for Disease Control	National Institute of Infectious Diseases (NIID)	Takashita,Emi; Fujisaki,Seiichiro; Shirakura,Masayuki; Watanabe,Shinji; Odagiri,Takato
EPI710817	PB1	Taiwan	2016-Jan-02	EPI_ISL_211983	A/Taiwan/1/2016	Center for Disease Control	National Institute of Infectious Diseases (NIID)	Takashita,Emi; Fujisaki,Seiichiro; Shirakura,Masayuki; Watanabe,Shinji; Odagiri,Takato
EPI710825	PB1	Taiwan	2016-Jan-05	EPI_ISL_211984	A/Taiwan/2/2016	Center for Disease Control	National Institute of Infectious Diseases (NIID)	Takashita,Emi; Fujisaki,Seiichiro; Shirakura,Masayuki; Watanabe,Shinji; Odagiri,Takato
EPI710833	PB1	Japan	2015-Dec-28	EPI_ISL_211985	A/YOKOHAMA/104/2015	Yokohama City Institute of Public Health.	National Institute of Infectious Diseases (NIID)	Takashita,Emi; Fujisaki,Seiichiro; Shirakura,Masayuki; Watanabe,Shinji; Odagiri,Takato
EPI710841	PB1	Japan	2015-Nov-17	EPI_ISL_211986	A/GUNMA/10/2015	Gunma Prefectural Institute of Public Health and Environmental Sciences	National Institute of Infectious Diseases (NIID)	Takashita,Emi; Fujisaki,Seiichiro; Shirakura,Masayuki; Watanabe,Shinji; Odagiri,Takato
EPI710849	PB1	Japan	2016-Jan-18	EPI_ISL_211987	A/YAMAGUCHI/6/2016	Yamaguchi Prefectural Institute of Public Health and Environment	National Institute of Infectious Diseases (NIID)	Takashita,Emi; Fujisaki,Seiichiro; Shirakura,Masayuki; Watanabe,Shinji; Odagiri,Takato
EPI710865	PB1	Nepal	2015-Dec-18	EPI_ISL_211989	A/Nepal/K810/2015	National Public Health Laboratory	National Institute of Infectious Diseases (NIID)	Takashita,Emi; Fujisaki,Seiichiro; Shirakura,Masayuki; Watanabe,Shinji; Odagiri,Takato
EPI710881	PB1	Nepal	2015-Nov-20	EPI_ISL_211991	A/Nepal/3574/2015	National Public Health Laboratory	National Institute of Infectious Diseases (NIID)	Takashita,Emi; Fujisaki,Seiichiro; Shirakura,Masayuki; Watanabe,Shinji; Odagiri,Takato
EPI710889	PB1	Nepal	2015-Dec-06	EPI_ISL_211992	A/Nepal/3594/2015	National Public Health Laboratory	National Institute of Infectious Diseases (NIID)	Takashita,Emi; Fujisaki,Seiichiro; Shirakura,Masayuki; Watanabe,Shinji; Odagiri,Takato
EPI710905	PB1	Japan	2016-Jan-05	EPI_ISL_211994	A/MIE/1/2016	Mie Prefecture Health and Environment Research Institute	National Institute of Infectious Diseases (NIID)	Takashita,Emi; Fujisaki,Seiichiro; Shirakura,Masayuki; Watanabe,Shinji; Odagiri,Takato
EPI710913	PB1	Japan	2016-Jan-27	EPI_ISL_211995	A/TOKYO/EH3/2016	National Institute of Infectious Diseases (NIID)	National Institute of Infectious Diseases (NIID)	Takashita,Emi; Fujisaki,Seiichiro; Shirakura,Masayuki; Watanabe,Shinji; Odagiri,Takato
EPI710921	PB1	Japan	2016-Jan-31	EPI_ISL_211996	A/TOKYO/EH4/2016	National Institute of Infectious Diseases (NIID)	National Institute of Infectious Diseases (NIID)	Takashita,Emi; Fujisaki,Seiichiro; Shirakura,Masayuki; Watanabe,Shinji; Odagiri,Takato
EPI710929	PB1	Japan	2016-Feb-01	EPI_ISL_211997	A/TOKYO/EH5/2016	National Institute of Infectious Diseases (NIID)	National Institute of Infectious Diseases (NIID)	Takashita,Emi; Fujisaki,Seiichiro; Shirakura,Masayuki; Watanabe,Shinji; Odagiri,Takato
EPI710937	PB1	Japan	2016-Feb-02	EPI_ISL_211998	A/TOKYO/EH6/2016	National Institute of Infectious Diseases (NIID)	National Institute of Infectious Diseases (NIID)	Takashita,Emi; Fujisaki,Seiichiro; Shirakura,Masayuki; Watanabe,Shinji; Odagiri,Takato
EPI711773	PB1	United Kingdom	2014-Apr-07	EPI_ISL_212217	A/England/439/2014	UK Health Security Agency - Colindale	UK Health Security Agency - Colindale	Galiano,M.
EPI711786	PB1	United Kingdom	2015-Jan-09	EPI_ISL_212219	A/England/41/2015	UK Health Security Agency - Colindale	UK Health Security Agency - Colindale	Galiano,M.
EPI711802	PB1	United Kingdom	2015-Feb-02	EPI_ISL_212221	A/England/125/2015	UK Health Security Agency - Colindale	UK Health Security Agency - Colindale	Galiano,M.
EPI711810	PB1	United Kingdom	2015-Feb-09	EPI_ISL_212222	A/England/150/2015	UK Health Security Agency - Colindale	UK Health Security Agency - Colindale	Galiano,M.
EPI711818	PB1	United Kingdom	2015-Mar-02	EPI_ISL_212223	A/England/184/2015	UK Health Security Agency - Colindale	UK Health Security Agency - Colindale	Galiano,M.
EPI711826	PB1	United Kingdom	2015-Oct-09	EPI_ISL_212224	A/England/344/2015	UK Health Security Agency - Colindale	UK Health Security Agency - Colindale	Galiano,M.
EPI711840	PB1	United Kingdom	2015-Oct-03	EPI_ISL_212226	A/England/337/2015	UK Health Security Agency - Colindale	UK Health Security Agency - Colindale	Galiano,M.
EPI711848	PB1	United Kingdom	2015-Oct-05	EPI_ISL_212227	A/England/346/2015	UK Health Security Agency - Colindale	UK Health Security Agency - Colindale	Galiano,M.
EPI711856	PB1	United Kingdom	2015-Oct-16	EPI_ISL_212228	A/England/354/2015	UK Health Security Agency - Colindale	UK Health Security Agency - Colindale	Galiano,M.
EPI711864	PB1	United Kingdom	2015-Oct-16	EPI_ISL_212229	A/England/348/2015	UK Health Security Agency - Colindale	UK Health Security Agency - Colindale	Galiano,M.
EPI711879	PB1	United Kingdom	2015-Oct-19	EPI_ISL_212231	A/England/351/2015	UK Health Security Agency - Colindale	UK Health Security Agency - Colindale	Galiano,M.
EPI711899	PB1	United Kingdom	2015-Nov-20	EPI_ISL_212234	A/England/370/2015	UK Health Security Agency - Colindale	UK Health Security Agency - Colindale	Galiano,M.
EPI711907	PB1	United Kingdom	2015-Dec-07	EPI_ISL_212235	A/England/372/2015	UK Health Security Agency - Colindale	UK Health Security Agency - Colindale	Galiano,M.
EPI711915	PB1	United Kingdom	2015-Dec-06	EPI_ISL_212236	A/England/376/2015	UK Health Security Agency - Colindale	UK Health Security Agency - Colindale	Galiano,M.
EPI711923	PB1	United Kingdom	2015-Dec-10	EPI_ISL_212237	A/England/377/2015	UK Health Security Agency - Colindale	UK Health Security Agency - Colindale	Galiano,M.
EPI711936	PB1	United Kingdom	2015-Dec-14	EPI_ISL_212239	A/England/387/2015	UK Health Security Agency - Colindale	UK Health Security Agency - Colindale	Galiano,M.
EPI711965	PB1	United Kingdom	2015-Dec-15	EPI_ISL_212243	A/England/403/2015	UK Health Security Agency - Colindale	UK Health Security Agency - Colindale	Galiano,M.
EPI711973	PB1	United Kingdom	2015-Dec-11	EPI_ISL_212244	A/England/404/2015	UK Health Security Agency - Colindale	UK Health Security Agency - Colindale	Galiano,M.
EPI711981	PB1	United Kingdom	2015-Dec-17	EPI_ISL_212245	A/England/55240293/2015	UK Health Security Agency - Colindale	UK Health Security Agency - Colindale	Galiano,M.
EPI711989	PB1	United Kingdom	2015-Dec-18	EPI_ISL_212246	A/England/55240295/2015	UK Health Security Agency - Colindale	UK Health Security Agency - Colindale	Galiano,M.
EPI712001	PB1	United Kingdom	2015-Dec-23	EPI_ISL_212248	A/England/414/2015	UK Health Security Agency - Colindale	UK Health Security Agency - Colindale	Galiano,M.
EPI712018	PB1	United Kingdom	2015-Dec-10	EPI_ISL_212251	A/N.Ireland/60160395/2015	UK Health Security Agency - Colindale	UK Health Security Agency - Colindale	Galiano,M.
EPI712026	PB1	United Kingdom	2015-Dec-14	EPI_ISL_212252	A/N.Ireland/60160398/2015	UK Health Security Agency - Colindale	UK Health Security Agency - Colindale	Galiano,M.
EPI712034	PB1	United Kingdom	2015-Dec-15	EPI_ISL_212253	A/N.Ireland/60160401/2015	UK Health Security Agency - Colindale	UK Health Security Agency - Colindale	Galiano,M.
EPI712042	PB1	United Kingdom	2015-Dec-28	EPI_ISL_212254	A/N.Ireland/60160404/2015	UK Health Security Agency - Colindale	UK Health Security Agency - Colindale	Galiano,M.
EPI712050	PB1	United Kingdom	2016-Jan-06	EPI_ISL_212255	A/England/74/2016	UK Health Security Agency - Colindale	UK Health Security Agency - Colindale	Galiano,M.
EPI712058	PB1	United Kingdom	2016-Jan-07	EPI_ISL_212256	A/England/9/2016	UK Health Security Agency - Colindale	UK Health Security Agency - Colindale	Galiano,M.
EPI712066	PB1	United Kingdom	2015-Dec-30	EPI_ISL_212257	A/Scotland/60180122/2015	UK Health Security Agency - Colindale	UK Health Security Agency - Colindale	Galiano,M.
EPI712074	PB1	United Kingdom	2016-Jan-05	EPI_ISL_212258	A/England/60180752/2016	UK Health Security Agency - Colindale	UK Health Security Agency - Colindale	Galiano,M.
EPI712082	PB1	United Kingdom	2016-Jan-06	EPI_ISL_212259	A/England/14/2016	UK Health Security Agency - Colindale	UK Health Security Agency - Colindale	Galiano,M.
EPI712090	PB1	United Kingdom	2016-Jan-11	EPI_ISL_212260	A/England/49/2016	UK Health Security Agency - Colindale	UK Health Security Agency - Colindale	Galiano,M.
EPI712098	PB1	United Kingdom	2016-Jan-11	EPI_ISL_212261	A/England/50/2016	UK Health Security Agency - Colindale	UK Health Security Agency - Colindale	Galiano,M.
EPI712106	PB1	United Kingdom	2016-Jan-08	EPI_ISL_212262	A/England/51/2016	UK Health Security Agency - Colindale	UK Health Security Agency - Colindale	Galiano,M.
EPI712114	PB1	United Kingdom	2016-Jan-03	EPI_ISL_212263	A/England/60220032/2016	UK Health Security Agency - Colindale	UK Health Security Agency - Colindale	Galiano,M.
EPI712135	PB1	United Kingdom	2016-Jan-15	EPI_ISL_212266	A/England/83/2016	UK Health Security Agency - Colindale	UK Health Security Agency - Colindale	Galiano,M.
EPI712148	PB1	United Kingdom	2016-Jan-15	EPI_ISL_212268	A/England/96/2016	UK Health Security Agency - Colindale	UK Health Security Agency - Colindale	Galiano,M.
EPI712164	PB1	United Kingdom	2014-Mar-13	EPI_ISL_212270	A/England/354/2014	UK Health Security Agency - Colindale	UK Health Security Agency - Colindale	Galiano,M.
EPI712198	PB1	Sweden	2016-Jan-19	EPI_ISL_212289	A/Stockholm/11/2016		Public Health Agency of Sweden
EPI712206	PB1	Sweden	2016-Jan-18	EPI_ISL_212290	A/Halmstad/1/2016		Public Health Agency of Sweden
EPI712214	PB1	Sweden	2016-Jan-26	EPI_ISL_212291	A/Stockholm/3/2016		Public Health Agency of Sweden
EPI712222	PB1	Sweden	2016-Jan-26	EPI_ISL_212292	A/Stockholm/12/2016		Public Health Agency of Sweden
EPI712230	PB1	Sweden	2016-Jan-11	EPI_ISL_212293	A/Stockholm/4/2016		Public Health Agency of Sweden
EPI712238	PB1	Sweden	2016-Jan-25	EPI_ISL_212294	A/Stockholm/5/2016		Public Health Agency of Sweden
EPI712245	PB1	Sweden	2016-Jan-23	EPI_ISL_212295	A/Stockholm/6/2016		Public Health Agency of Sweden
EPI712260	PB1	Sweden	2016-Feb-02	EPI_ISL_212297	A/Stockholm/8/2016		Public Health Agency of Sweden
EPI712268	PB1	Sweden	2016-Jan-31	EPI_ISL_212298	A/Stockholm/9/2016		Public Health Agency of Sweden
EPI712283	PB1	Sweden	2016-Feb-01	EPI_ISL_212300	A/Trollhattan/1/2016		Public Health Agency of Sweden
EPI712291	PB1	Sweden	2016-Jan-08	EPI_ISL_212301	A/Lund/1/2016		Public Health Agency of Sweden
EPI712298	PB1	Sweden	2016-Jan-25	EPI_ISL_212302	A/Karlstad/4/2016		Public Health Agency of Sweden
EPI712365	PB1	Sweden	2016-Jan-17	EPI_ISL_212357	A/Stockholm/15/2016		Public Health Agency of Sweden
EPI713049	PB1	Nepal	2015-Sep-09	EPI_ISL_212532	A/Nepal/3382/2015	National Public Health Laboratory	National Institute of Infectious Diseases (NIID)	Takashita,Emi; Fujisaki,Seiichiro; Shirakura,Masayuki; Watanabe,Shinji; Odagiri,Takato
EPI713884	PB1	Japan	2015-Jan-22	EPI_ISL_212788	A/OITA/6/2015	Oita Prefectural Institute of Health and Environment	National Institute of Infectious Diseases (NIID)	Takashita,Emi; Fujisaki,Seiichiro; Shirakura,Masayuki; Watanabe,Shinji; Odagiri,Takato
EPI713947	PB1	Taiwan	2015-Dec-04	EPI_ISL_212794	A/Taiwan/85142/2015	Centers for Disease Control	Centers for Disease Control, R.O.C. (Taiwan)
EPI715899	PB1	United States	2015-Nov-09	EPI_ISL_213108	A/Florida/83/2015	Florida Department of Health-Tampa	Centers for Disease Control and Prevention
EPI715922	PB1	Chile	2015-Oct-13	EPI_ISL_213111	A/Santiago/73027/2015	Instituto de Salud Publica de Chile	Centers for Disease Control and Prevention
EPI715930	PB1	Chile	2015-Oct-13	EPI_ISL_213112	A/Pucon/73761/2015	Instituto de Salud Publica de Chile	Centers for Disease Control and Prevention
EPI715946	PB1	Chile	2015-Nov-02	EPI_ISL_213114	A/Valdivia/78346/2015	Instituto de Salud Publica de Chile	Centers for Disease Control and Prevention
EPI715954	PB1	Brazil	2015-Aug-08	EPI_ISL_213115	A/Brazil/0504/2015	Instituto Oswaldo Cruz FIOCRUZ - Laboratory of Respiratory Viruses and Measles (LVRS)	Centers for Disease Control and Prevention
EPI715962	PB1	United States	2015-Nov-28	EPI_ISL_213116	A/Illinois/25/2015	Illinois Department of Public Health-Chicago	Centers for Disease Control and Prevention
EPI715970	PB1	United States	2016-Jan-24	EPI_ISL_213117	A/Indiana/07/2016	Indiana State Department of Health Laboratories	Centers for Disease Control and Prevention
EPI715978	PB1	United States	2016-Jan-23	EPI_ISL_213118	A/Indiana/09/2016	Indiana State Department of Health Laboratories	Centers for Disease Control and Prevention
EPI716002	PB1	Puerto Rico	2015-Oct-29	EPI_ISL_213121	A/Puerto Rico/42/2015	Puerto Rico Department of Health	Centers for Disease Control and Prevention
EPI716010	PB1	Puerto Rico	2015-Nov-15	EPI_ISL_213122	A/Puerto Rico/45/2015	Puerto Rico Department of Health	Centers for Disease Control and Prevention
EPI716018	PB1	Puerto Rico	2015-Nov-27	EPI_ISL_213123	A/Puerto Rico/52/2015	Puerto Rico Department of Health	Centers for Disease Control and Prevention
EPI716026	PB1	United States	2015-Nov-01	EPI_ISL_213124	A/Michigan/69/2015	Michigan Department of Community Health	Centers for Disease Control and Prevention
EPI716048	PB1	United States	2015-Dec-22	EPI_ISL_213127	A/Pennsylvania/51/2015	Pennsylvania Department of Health	Centers for Disease Control and Prevention
EPI716056	PB1	United States	2015-Dec-30	EPI_ISL_213128	A/Pennsylvania/53/2015	Pennsylvania Department of Health	Centers for Disease Control and Prevention
EPI716064	PB1	United States	2016-Jan-05	EPI_ISL_213129	A/Washington/01/2016	Marshfield Clinic Research Foundation	Centers for Disease Control and Prevention
EPI716072	PB1	United States	2016-Jan-06	EPI_ISL_213130	A/New Hampshire/02/2016	New Hampshire Public Health Laboratories	Centers for Disease Control and Prevention
EPI716080	PB1	United States	2016-Jan-04	EPI_ISL_213131	A/Connecticut/01/2016	Connecticut Department. of Public Health	Centers for Disease Control and Prevention
EPI716088	PB1	United States	2016-Jan-04	EPI_ISL_213132	A/Virginia/02/2016	University of Virginia, Medical Labs/Microbiology	Centers for Disease Control and Prevention
EPI716096	PB1	United States	2016-Jan-04	EPI_ISL_213133	A/Virginia/03/2016	University of Virginia, Medical Labs/Microbiology	Centers for Disease Control and Prevention
EPI716112	PB1	United States	2016-Jan-27	EPI_ISL_213135	A/Virginia/05/2016	University of Virginia, Medical Labs/Microbiology	Centers for Disease Control and Prevention
EPI716120	PB1	United States	2016-Jan-27	EPI_ISL_213136	A/Kansas/01/2016	Kansas Department of Health and Environment	Centers for Disease Control and Prevention
EPI716128	PB1	United States	2016-Jan-25	EPI_ISL_213137	A/Nevada/05/2016	Southern Nevada Public Health Lab	Centers for Disease Control and Prevention
EPI716136	PB1	United States	2016-Jan-26	EPI_ISL_213138	A/Nevada/06/2016	Southern Nevada Public Health Lab	Centers for Disease Control and Prevention
EPI716142	PB1	Tanzania, United Republic of	2015-Oct-12	EPI_ISL_213139	A/Tanzania/2092/2015	National Influenza Lab	Centers for Disease Control and Prevention
EPI716157	PB1	Tanzania, United Republic of	2015-Oct-13	EPI_ISL_213141	A/Tanzania/3884/2015	National Influenza Lab	Centers for Disease Control and Prevention
EPI716185	PB1	Tanzania, United Republic of	2015-Oct-21	EPI_ISL_213145	A/Tanzania/3899/2015	National Influenza Lab	Centers for Disease Control and Prevention
EPI716193	PB1	Tanzania, United Republic of	2015-Nov-03	EPI_ISL_213146	A/Tanzania/2109/2015	National Influenza Lab	Centers for Disease Control and Prevention
EPI716201	PB1	Tanzania, United Republic of	2015-Nov-15	EPI_ISL_213147	A/Tanzania/658/2015	National Influenza Lab	Centers for Disease Control and Prevention
EPI716209	PB1	Pakistan	2015-Nov-30	EPI_ISL_213148	A/Pakistan/382/2015	National Institute of Health	Centers for Disease Control and Prevention
EPI716217	PB1	Pakistan	2015-Nov-30	EPI_ISL_213149	A/Pakistan/383/2015	National Institute of Health	Centers for Disease Control and Prevention
EPI716225	PB1	Pakistan	2015-Nov-30	EPI_ISL_213150	A/Pakistan/385/2015	National Institute of Health	Centers for Disease Control and Prevention
EPI716233	PB1	Pakistan	2015-Dec-10	EPI_ISL_213151	A/Pakistan/434/2015	National Institute of Health	Centers for Disease Control and Prevention
EPI716241	PB1	Pakistan	2015-Dec-09	EPI_ISL_213152	A/Pakistan/446/2015	National Institute of Health	Centers for Disease Control and Prevention
EPI716249	PB1	United States	2015-Dec-21	EPI_ISL_213153	A/Virginia/298/2015	Virginia Division of Consolidated Laboratories	Centers for Disease Control and Prevention
EPI716257	PB1	United States	2015-Dec-22	EPI_ISL_213154	A/Virginia/299/2015	Virginia Division of Consolidated Laboratories	Centers for Disease Control and Prevention
EPI716265	PB1	United States	2015-Dec-24	EPI_ISL_213155	A/Virginia/300/2015	Virginia Division of Consolidated Laboratories	Centers for Disease Control and Prevention
EPI716273	PB1	United States	2015-Dec-28	EPI_ISL_213156	A/Washington/70/2015	Washington State Public Health Laboratory	Centers for Disease Control and Prevention
EPI716281	PB1	United States	2015-Dec-25	EPI_ISL_213157	A/Washington/71/2015	Washington State Public Health Laboratory	Centers for Disease Control and Prevention
EPI716289	PB1	Thailand	2015-Oct-09	EPI_ISL_213158	A/Nonthaburi/393/2015	WHO National Influenza Centre, National Institute of Medical Research (NIMR)	Centers for Disease Control and Prevention
EPI716297	PB1	United States	2016-Jan-07	EPI_ISL_213159	A/Virginia/01/2016	Virginia Division of Consolidated Laboratories	Centers for Disease Control and Prevention
EPI716305	PB1	United States	2015-Dec-18	EPI_ISL_213160	A/Georgia/16/2015	Georgia Public Health Laboratory	Centers for Disease Control and Prevention
EPI716310	PB1	United States	2015-Dec-25	EPI_ISL_213161	A/North Carolina/36/2015	North Carolina State Laboratory of Public Health	Centers for Disease Control and Prevention
EPI716326	PB1	United States	2016-Jan-05	EPI_ISL_213163	A/Nevada/02/2016	Nevada State Health Laboratory	Centers for Disease Control and Prevention
EPI716334	PB1	United States	2016-Jan-06	EPI_ISL_213164	A/Indiana/01/2016	Indiana State Department of Health Laboratories	Centers for Disease Control and Prevention
EPI716342	PB1	United States	2016-Jan-07	EPI_ISL_213165	A/Indiana/02/2016	Indiana State Department of Health Laboratories	Centers for Disease Control and Prevention
EPI716350	PB1	United States	2016-Jan-09	EPI_ISL_213166	A/Arkansas/01/2016	Arkansas Department of Health	Centers for Disease Control and Prevention
EPI716358	PB1	United States	2016-Jan-04	EPI_ISL_213167	A/North Dakota/01/2016	North Dakota Department of Health	Centers for Disease Control and Prevention
EPI716366	PB1	United States	2015-Dec-21	EPI_ISL_213168	A/Michigan/71/2015	Michigan Department of Community Health	Centers for Disease Control and Prevention
EPI716378	PB1	United States	2015-Nov-30	EPI_ISL_213170	A/New York/75/2015	New York Presbyterian Hospital Columbia University Medical Center, Microbiology Department	Centers for Disease Control and Prevention
EPI716386	PB1	United States	2016-Jan-08	EPI_ISL_213171	A/Georgia/02/2016	Georgia Public Health Laboratory	Centers for Disease Control and Prevention
EPI716394	PB1	United States	2016-Jan-14	EPI_ISL_213172	A/Georgia/04/2016	Georgia Public Health Laboratory	Centers for Disease Control and Prevention
EPI716402	PB1	United States	2016-Jan-05	EPI_ISL_213173	A/Texas/02/2016	Baylor College of Medicine	Centers for Disease Control and Prevention
EPI716410	PB1	United States	2016-Jan-16	EPI_ISL_213174	A/Texas/03/2016	Baylor College of Medicine	Centers for Disease Control and Prevention
EPI716426	PB1	United States	2016-Jan-22	EPI_ISL_213176	A/North Dakota/06/2016	North Dakota Department of Health	Centers for Disease Control and Prevention
EPI716434	PB1	United States	2016-Jan-19	EPI_ISL_213177	A/North Dakota/04/2016	North Dakota Department of Health	Centers for Disease Control and Prevention
EPI716442	PB1	United States	2016-Jan-21	EPI_ISL_213178	A/Nebraska/04/2016	Nebraska Public Health Lab	Centers for Disease Control and Prevention
EPI716450	PB1	Panama	2016-Jan-03	EPI_ISL_213179	A/Panama/317661/2016	Instituto Conmemorativo Gorgas de Estudios de la Salud	Centers for Disease Control and Prevention
EPI716458	PB1	Panama	2016-Jan-09	EPI_ISL_213180	A/Panama/317744/2016	Instituto Conmemorativo Gorgas de Estudios de la Salud	Centers for Disease Control and Prevention
EPI716466	PB1	Panama	2016-Jan-09	EPI_ISL_213181	A/Panama/317745/2016	Instituto Conmemorativo Gorgas de Estudios de la Salud	Centers for Disease Control and Prevention
EPI716474	PB1	Panama	2016-Jan-12	EPI_ISL_213182	A/Panama/317750/2016	Instituto Conmemorativo Gorgas de Estudios de la Salud	Centers for Disease Control and Prevention
EPI716482	PB1	Dominican Republic	2015-Sep-30	EPI_ISL_213183	A/Dominican Republic/9451/2015	Laboratorio de Investigacion / Centro de Educacion Medica y Amistad Dominico Japones (CEMADOJA)	Centers for Disease Control and Prevention
EPI716490	PB1	Dominican Republic	2015-Oct-02	EPI_ISL_213184	A/Dominican Republic/9454/2015	Laboratorio de Investigacion / Centro de Educacion Medica y Amistad Dominico Japones (CEMADOJA)	Centers for Disease Control and Prevention
EPI716498	PB1	Dominican Republic	2015-Oct-01	EPI_ISL_213185	A/Dominican Republic/9455/2015	Laboratorio de Investigacion / Centro de Educacion Medica y Amistad Dominico Japones (CEMADOJA)	Centers for Disease Control and Prevention
EPI716506	PB1	Dominican Republic	2015-Oct-14	EPI_ISL_213186	A/Dominican Republic/9514/2015	Laboratorio de Investigacion / Centro de Educacion Medica y Amistad Dominico Japones (CEMADOJA)	Centers for Disease Control and Prevention
EPI716514	PB1	Dominican Republic	2015-Oct-02	EPI_ISL_213187	A/Dominican Republic/9467/2015	Laboratorio de Investigacion / Centro de Educacion Medica y Amistad Dominico Japones (CEMADOJA)	Centers for Disease Control and Prevention
EPI716530	PB1	United States	2016-Jan-27	EPI_ISL_213189	A/New York/06/2016	New York City Department of Health	Centers for Disease Control and Prevention
EPI716538	PB1	United States	2016-Jan-21	EPI_ISL_213190	A/Texas/05/2016	Houston Department of Health and Human Services	Centers for Disease Control and Prevention
EPI716546	PB1	United States	2016-Jan-26	EPI_ISL_213191	A/Texas/07/2016	Houston Department of Health and Human Services	Centers for Disease Control and Prevention
EPI716554	PB1	United States	2016-Jan-25	EPI_ISL_213192	A/South Carolina/03/2016	South Carolina Department of Health	Centers for Disease Control and Prevention
EPI716562	PB1	United States	2016-Jan-25	EPI_ISL_213193	A/South Carolina/04/2016	South Carolina Department of Health	Centers for Disease Control and Prevention
EPI716570	PB1	United States	2016-Jan-27	EPI_ISL_213194	A/South Carolina/06/2016	South Carolina Department of Health	Centers for Disease Control and Prevention
EPI716578	PB1	United States	2016-Feb-01	EPI_ISL_213195	A/Rhode Island/03/2016	Rhode Island Department of Health	Centers for Disease Control and Prevention
EPI716586	PB1	United States	2016-Feb-01	EPI_ISL_213196	A/Rhode Island/04/2016	Rhode Island Department of Health	Centers for Disease Control and Prevention
EPI716594	PB1	United States	2016-Feb-01	EPI_ISL_213197	A/Rhode Island/05/2016	Rhode Island Department of Health	Centers for Disease Control and Prevention
EPI716602	PB1	United States	2016-Feb-02	EPI_ISL_213198	A/Rhode Island/06/2016	Rhode Island Department of Health	Centers for Disease Control and Prevention
EPI716610	PB1	United States	2016-Feb-02	EPI_ISL_213199	A/Rhode Island/07/2016	Rhode Island Department of Health	Centers for Disease Control and Prevention
EPI716618	PB1	United States	2016-Feb-04	EPI_ISL_213200	A/Rhode Island/08/2016	Rhode Island Department of Health	Centers for Disease Control and Prevention
EPI716626	PB1	United States	2016-Feb-05	EPI_ISL_213201	A/North Dakota/08/2016	Rhode Island Department of Health	Centers for Disease Control and Prevention
EPI716642	PB1	United States	2016-Jan-11	EPI_ISL_213203	A/Nebraska/03/2016	Nebraska Public Health Lab	Centers for Disease Control and Prevention
EPI716650	PB1	United States	2016-Jan-19	EPI_ISL_213204	A/Rhode Island/02/2016	Rhode Island Department of Health	Centers for Disease Control and Prevention
EPI716658	PB1	United States	2015-Dec-17	EPI_ISL_213205	A/Minnesota/56/2015	Minnesota Department of Health	Centers for Disease Control and Prevention
EPI716666	PB1	United States	2015-Dec-17	EPI_ISL_213206	A/Idaho/35/2015	State of Idaho Bureau of Laboratories	Centers for Disease Control and Prevention
EPI716681	PB1	Congo, the Democatic Republic of	2015-Dec-10	EPI_ISL_213208	A/Congo/2265/2015	INRB Service de Virologie	Centers for Disease Control and Prevention
EPI716689	PB1	Costa Rica	2016-Jan-08	EPI_ISL_213209	A/Costa Rica/0311/2016	Laboratorio Nacional de Influenza	Centers for Disease Control and Prevention
EPI716697	PB1	Costa Rica	2016-Jan-09	EPI_ISL_213210	A/Costa Rica/0915/2016	Laboratorio Nacional de Influenza	Centers for Disease Control and Prevention
EPI716705	PB1	United States	2015-Nov-29	EPI_ISL_213211	A/Louisiana/09/2015	Louisiana Department of Health and Hospitals	Centers for Disease Control and Prevention
EPI716713	PB1	United States	2015-Nov-11	EPI_ISL_213212	A/Louisiana/10/2015	Louisiana Department of Health and Hospitals	Centers for Disease Control and Prevention
EPI716721	PB1	United States	2016-Jan-11	EPI_ISL_213213	A/Nevada/04/2016	Southern Nevada Public Health Lab	Centers for Disease Control and Prevention
[truncated: 18,974 more rows]
