# Supplementary material for: Locations and structures of influenza A virus packaging-associated signals and other functional elements via an in silico pipeline for predicting constrained features in RNA viruses
Source: PLoS Comput Biol. 2024 Apr 22;20(4):e1012009. doi: 10.1371/journal.pcbi.1012009 (PMC11034665; doi:10.1371/journal.pcbi.1012009)
Supplement: S20 Table — (XLSX) [file pcbi.1012009.s021.xlsx]

## Sheet: Acknowledge Table
We gratefully acknowledge the authors, originating and submitting laboratories of the sequences from GISAID’s EpiFlu Database on which this research is based. The list is detailed below.
All submitters of data may be contacted directly via www.gisaid.org
Segment ID	Segment	Country	Collection date	Isolate-ID	Isolate name	Originating Lab	Submitting Lab	Authors
EPI347094	PA	Thailand	2011-Jun-08	EPI_ISL_100059	A/Nonthaburi/78/2011	WHO National Influenza Centre, National Institute of Medical Research (NIMR)	Centers for Disease Control and Prevention
EPI348222	PA	United Kingdom	2009-Apr-25	EPI_ISL_101291	A/Scotland/91800797/2009		Import from public-domain	Baillie,G.J.; Galiano,M.; Agapow,P.M.; Myers,R.; Chiam,R.; Gall,A.; Palser,A.L.; Watson,S.J.; Hedge,J.; Underwood,A.; Platt,S.; McLean,E.; Pebody,R.G.; Rambaut,A.; Green,J.; Daniels,R.; Pybus,O.G.; Kellam,P.; Zambon,M.; Galiano,M.C.
EPI348231	PA	United Kingdom	2009-Apr-24	EPI_ISL_101295	A/Scotland/91800799/2009		Import from public-domain	Baillie,G.J.; Galiano,M.; Agapow,P.M.; Myers,R.; Chiam,R.; Gall,A.; Palser,A.L.; Watson,S.J.; Hedge,J.; Underwood,A.; Platt,S.; McLean,E.; Pebody,R.G.; Rambaut,A.; Green,J.; Daniels,R.; Pybus,O.G.; Kellam,P.; Zambon,M.; Galiano,M.C.
EPI348239	PA	United Kingdom	2009-Jun-23	EPI_ISL_101300	A/England/541/2009		Import from public-domain	Baillie,G.J.; Galiano,M.; Agapow,P.M.; Myers,R.; Chiam,R.; Gall,A.; Palser,A.L.; Watson,S.J.; Hedge,J.; Underwood,A.; Platt,S.; McLean,E.; Pebody,R.G.; Rambaut,A.; Green,J.; Daniels,R.; Pybus,O.G.; Kellam,P.; Zambon,M.; Galiano,M.C.
EPI348249	PA	United Kingdom	2009-Jul-06	EPI_ISL_101302	A/England/92860032/2009		Import from public-domain	Baillie,G.J.; Galiano,M.; Agapow,P.M.; Myers,R.; Chiam,R.; Gall,A.; Palser,A.L.; Watson,S.J.; Hedge,J.; Underwood,A.; Platt,S.; McLean,E.; Pebody,R.G.; Rambaut,A.; Green,J.; Daniels,R.; Pybus,O.G.; Kellam,P.; Zambon,M.; Galiano,M.C.
EPI348258	PA	United Kingdom	2009-Jul-01	EPI_ISL_101305	A/England/634/2009		Import from public-domain	Baillie,G.J.; Galiano,M.; Agapow,P.M.; Myers,R.; Chiam,R.; Gall,A.; Palser,A.L.; Watson,S.J.; Hedge,J.; Underwood,A.; Platt,S.; McLean,E.; Pebody,R.G.; Rambaut,A.; Green,J.; Daniels,R.; Pybus,O.G.; Kellam,P.; Zambon,M.; Galiano,M.C.
EPI348267	PA	United Kingdom	2009-Jul-10	EPI_ISL_101307	A/England/675/2009		Import from public-domain	Baillie,G.J.; Galiano,M.; Agapow,P.M.; Myers,R.; Chiam,R.; Gall,A.; Palser,A.L.; Watson,S.J.; Hedge,J.; Underwood,A.; Platt,S.; McLean,E.; Pebody,R.G.; Rambaut,A.; Green,J.; Daniels,R.; Pybus,O.G.; Kellam,P.; Zambon,M.; Galiano,M.C.
EPI348275	PA	United Kingdom	2009-Apr-27	EPI_ISL_101308	A/England/202/2009		Import from public-domain	Baillie,G.J.; Galiano,M.; Agapow,P.M.; Myers,R.; Chiam,R.; Gall,A.; Palser,A.L.; Watson,S.J.; Hedge,J.; Underwood,A.; Platt,S.; McLean,E.; Pebody,R.G.; Rambaut,A.; Green,J.; Daniels,R.; Pybus,O.G.; Kellam,P.; Zambon,M.; Galiano,M.C.
EPI348294	PA	United Kingdom	2009-Apr-28	EPI_ISL_101312	A/England/204/2009		Import from public-domain	Baillie,G.J.; Galiano,M.; Agapow,P.M.; Myers,R.; Chiam,R.; Gall,A.; Palser,A.L.; Watson,S.J.; Hedge,J.; Underwood,A.; Platt,S.; McLean,E.; Pebody,R.G.; Rambaut,A.; Green,J.; Daniels,R.; Pybus,O.G.; Kellam,P.; Zambon,M.; Galiano,M.C.
EPI348303	PA	United Kingdom	2009-Apr-27	EPI_ISL_101314	A/England/205/2009		Import from public-domain	Baillie,G.J.; Galiano,M.; Agapow,P.M.; Myers,R.; Chiam,R.; Gall,A.; Palser,A.L.; Watson,S.J.; Hedge,J.; Underwood,A.; Platt,S.; McLean,E.; Pebody,R.G.; Rambaut,A.; Green,J.; Daniels,R.; Pybus,O.G.; Kellam,P.; Zambon,M.; Galiano,M.C.
EPI348328	PA	United Kingdom	2009-Apr-27	EPI_ISL_101318	A/England/551/2009		Import from public-domain	Baillie,G.J.; Galiano,M.; Agapow,P.M.; Myers,R.; Chiam,R.; Gall,A.; Palser,A.L.; Watson,S.J.; Hedge,J.; Underwood,A.; Platt,S.; McLean,E.; Pebody,R.G.; Rambaut,A.; Green,J.; Daniels,R.; Pybus,O.G.; Kellam,P.; Zambon,M.; Galiano,M.C.
EPI348350	PA	United Kingdom	2009-Apr-29	EPI_ISL_101320	A/England/XFL00137/2009		Import from public-domain	Baillie,G.J.; Galiano,M.; Agapow,P.M.; Myers,R.; Chiam,R.; Gall,A.; Palser,A.L.; Watson,S.J.; Hedge,J.; Underwood,A.; Platt,S.; McLean,E.; Pebody,R.G.; Rambaut,A.; Green,J.; Daniels,R.; Pybus,O.G.; Kellam,P.; Zambon,M.; Galiano,M.C.
EPI348388	PA	United Kingdom	2009-May-03	EPI_ISL_101328	A/Scotland/4/2009		Import from public-domain	Baillie,G.J.; Galiano,M.; Agapow,P.M.; Myers,R.; Chiam,R.; Gall,A.; Palser,A.L.; Watson,S.J.; Hedge,J.; Underwood,A.; Platt,S.; McLean,E.; Pebody,R.G.; Rambaut,A.; Green,J.; Daniels,R.; Pybus,O.G.; Kellam,P.; Zambon,M.; Galiano,M.C.
EPI348421	PA	United Kingdom	2009-May-02	EPI_ISL_101354	A/England/218/2009		Import from public-domain	Baillie,G.J.; Galiano,M.; Agapow,P.M.; Myers,R.; Chiam,R.; Gall,A.; Palser,A.L.; Watson,S.J.; Hedge,J.; Underwood,A.; Platt,S.; McLean,E.; Pebody,R.G.; Rambaut,A.; Green,J.; Daniels,R.; Pybus,O.G.; Kellam,P.; Zambon,M.; Galiano,M.C.
EPI348429	PA	United Kingdom	2009-May-02	EPI_ISL_101355	A/England/246/2009		Import from public-domain	Baillie,G.J.; Galiano,M.; Agapow,P.M.; Myers,R.; Chiam,R.; Gall,A.; Palser,A.L.; Watson,S.J.; Hedge,J.; Underwood,A.; Platt,S.; McLean,E.; Pebody,R.G.; Rambaut,A.; Green,J.; Daniels,R.; Pybus,O.G.; Kellam,P.; Zambon,M.; Galiano,M.C.
EPI348528	PA	United Kingdom	2009-May-03	EPI_ISL_101374	A/England/247/2009		Import from public-domain	Baillie,G.J.; Galiano,M.; Agapow,P.M.; Myers,R.; Chiam,R.; Gall,A.; Palser,A.L.; Watson,S.J.; Hedge,J.; Underwood,A.; Platt,S.; McLean,E.; Pebody,R.G.; Rambaut,A.; Green,J.; Daniels,R.; Pybus,O.G.; Kellam,P.; Zambon,M.; Galiano,M.C.
EPI348536	PA	United Kingdom	2009-May-04	EPI_ISL_101375	A/England/XFL00200/2009		Import from public-domain	Baillie,G.J.; Galiano,M.; Agapow,P.M.; Myers,R.; Chiam,R.; Gall,A.; Palser,A.L.; Watson,S.J.; Hedge,J.; Underwood,A.; Platt,S.; McLean,E.; Pebody,R.G.; Rambaut,A.; Green,J.; Daniels,R.; Pybus,O.G.; Kellam,P.; Zambon,M.; Galiano,M.C.
EPI348544	PA	United Kingdom	2009-May-05	EPI_ISL_101376	A/England/XFL00275/2009		Import from public-domain	Baillie,G.J.; Galiano,M.; Agapow,P.M.; Myers,R.; Chiam,R.; Gall,A.; Palser,A.L.; Watson,S.J.; Hedge,J.; Underwood,A.; Platt,S.; McLean,E.; Pebody,R.G.; Rambaut,A.; Green,J.; Daniels,R.; Pybus,O.G.; Kellam,P.; Zambon,M.; Galiano,M.C.
EPI348552	PA	United Kingdom	2009-May-07	EPI_ISL_101377	A/England/XFL00300/2009		Import from public-domain	Baillie,G.J.; Galiano,M.; Agapow,P.M.; Myers,R.; Chiam,R.; Gall,A.; Palser,A.L.; Watson,S.J.; Hedge,J.; Underwood,A.; Platt,S.; McLean,E.; Pebody,R.G.; Rambaut,A.; Green,J.; Daniels,R.; Pybus,O.G.; Kellam,P.; Zambon,M.; Galiano,M.C.
EPI348560	PA	United Kingdom	2009-May-05	EPI_ISL_101378	A/England/XFL00304/2009		Import from public-domain	Baillie,G.J.; Galiano,M.; Agapow,P.M.; Myers,R.; Chiam,R.; Gall,A.; Palser,A.L.; Watson,S.J.; Hedge,J.; Underwood,A.; Platt,S.; McLean,E.; Pebody,R.G.; Rambaut,A.; Green,J.; Daniels,R.; Pybus,O.G.; Kellam,P.; Zambon,M.; Galiano,M.C.
EPI348568	PA	United Kingdom	2009-May-08	EPI_ISL_101379	A/England/252/2009		Import from public-domain	Baillie,G.J.; Galiano,M.; Agapow,P.M.; Myers,R.; Chiam,R.; Gall,A.; Palser,A.L.; Watson,S.J.; Hedge,J.; Underwood,A.; Platt,S.; McLean,E.; Pebody,R.G.; Rambaut,A.; Green,J.; Daniels,R.; Pybus,O.G.; Kellam,P.; Zambon,M.; Galiano,M.C.
EPI348576	PA	United Kingdom	2009-May-07	EPI_ISL_101380	A/England/XFL00311/2009		Import from public-domain	Baillie,G.J.; Galiano,M.; Agapow,P.M.; Myers,R.; Chiam,R.; Gall,A.; Palser,A.L.; Watson,S.J.; Hedge,J.; Underwood,A.; Platt,S.; McLean,E.; Pebody,R.G.; Rambaut,A.; Green,J.; Daniels,R.; Pybus,O.G.; Kellam,P.; Zambon,M.; Galiano,M.C.
EPI348584	PA	United Kingdom	2009-May-07	EPI_ISL_101381	A/England/253/2009		Import from public-domain	Baillie,G.J.; Galiano,M.; Agapow,P.M.; Myers,R.; Chiam,R.; Gall,A.; Palser,A.L.; Watson,S.J.; Hedge,J.; Underwood,A.; Platt,S.; McLean,E.; Pebody,R.G.; Rambaut,A.; Green,J.; Daniels,R.; Pybus,O.G.; Kellam,P.; Zambon,M.; Galiano,M.C.
EPI348592	PA	United Kingdom	2009-May-05	EPI_ISL_101382	A/England/254/2009		Import from public-domain	Baillie,G.J.; Galiano,M.; Agapow,P.M.; Myers,R.; Chiam,R.; Gall,A.; Palser,A.L.; Watson,S.J.; Hedge,J.; Underwood,A.; Platt,S.; McLean,E.; Pebody,R.G.; Rambaut,A.; Green,J.; Daniels,R.; Pybus,O.G.; Kellam,P.; Zambon,M.; Galiano,M.C.
EPI348600	PA	United Kingdom	2009-May-10	EPI_ISL_101383	A/England/XFL00354/2009		Import from public-domain	Baillie,G.J.; Galiano,M.; Agapow,P.M.; Myers,R.; Chiam,R.; Gall,A.; Palser,A.L.; Watson,S.J.; Hedge,J.; Underwood,A.; Platt,S.; McLean,E.; Pebody,R.G.; Rambaut,A.; Green,J.; Daniels,R.; Pybus,O.G.; Kellam,P.; Zambon,M.; Galiano,M.C.
EPI348608	PA	United Kingdom	2009-May-08	EPI_ISL_101384	A/England/256/2009		Import from public-domain	Baillie,G.J.; Galiano,M.; Agapow,P.M.; Myers,R.; Chiam,R.; Gall,A.; Palser,A.L.; Watson,S.J.; Hedge,J.; Underwood,A.; Platt,S.; McLean,E.; Pebody,R.G.; Rambaut,A.; Green,J.; Daniels,R.; Pybus,O.G.; Kellam,P.; Zambon,M.; Galiano,M.C.
EPI348616	PA	United Kingdom	2009-May-09	EPI_ISL_101385	A/England/257/2009		Import from public-domain	Baillie,G.J.; Galiano,M.; Agapow,P.M.; Myers,R.; Chiam,R.; Gall,A.; Palser,A.L.; Watson,S.J.; Hedge,J.; Underwood,A.; Platt,S.; McLean,E.; Pebody,R.G.; Rambaut,A.; Green,J.; Daniels,R.; Pybus,O.G.; Kellam,P.; Zambon,M.; Galiano,M.C.
EPI348624	PA	United Kingdom	2009-May-11	EPI_ISL_101386	A/England/259/2009		Import from public-domain	Baillie,G.J.; Galiano,M.; Agapow,P.M.; Myers,R.; Chiam,R.; Gall,A.; Palser,A.L.; Watson,S.J.; Hedge,J.; Underwood,A.; Platt,S.; McLean,E.; Pebody,R.G.; Rambaut,A.; Green,J.; Daniels,R.; Pybus,O.G.; Kellam,P.; Zambon,M.; Galiano,M.C.
EPI348632	PA	United Kingdom	2009-May-11	EPI_ISL_101387	A/England/XFL00418/2009		Import from public-domain	Baillie,G.J.; Galiano,M.; Agapow,P.M.; Myers,R.; Chiam,R.; Gall,A.; Palser,A.L.; Watson,S.J.; Hedge,J.; Underwood,A.; Platt,S.; McLean,E.; Pebody,R.G.; Rambaut,A.; Green,J.; Daniels,R.; Pybus,O.G.; Kellam,P.; Zambon,M.; Galiano,M.C.
EPI348640	PA	United Kingdom	2009-May-12	EPI_ISL_101388	A/England/XFL00419/2009		Import from public-domain	Baillie,G.J.; Galiano,M.; Agapow,P.M.; Myers,R.; Chiam,R.; Gall,A.; Palser,A.L.; Watson,S.J.; Hedge,J.; Underwood,A.; Platt,S.; McLean,E.; Pebody,R.G.; Rambaut,A.; Green,J.; Daniels,R.; Pybus,O.G.; Kellam,P.; Zambon,M.; Galiano,M.C.
EPI348648	PA	United Kingdom	2009-May-12	EPI_ISL_101389	A/England/XFL00473/2009		Import from public-domain	Baillie,G.J.; Galiano,M.; Agapow,P.M.; Myers,R.; Chiam,R.; Gall,A.; Palser,A.L.; Watson,S.J.; Hedge,J.; Underwood,A.; Platt,S.; McLean,E.; Pebody,R.G.; Rambaut,A.; Green,J.; Daniels,R.; Pybus,O.G.; Kellam,P.; Zambon,M.; Galiano,M.C.
EPI348678	PA	United Kingdom	2009-May-12	EPI_ISL_101398	A/England/263/2009		Import from public-domain	Baillie,G.J.; Galiano,M.; Agapow,P.M.; Myers,R.; Chiam,R.; Gall,A.; Palser,A.L.; Watson,S.J.; Hedge,J.; Underwood,A.; Platt,S.; McLean,E.; Pebody,R.G.; Rambaut,A.; Green,J.; Daniels,R.; Pybus,O.G.; Kellam,P.; Zambon,M.; Galiano,M.C.
EPI348688	PA	United Kingdom	2009-May-12	EPI_ISL_101400	A/England/264/2009		Import from public-domain	Baillie,G.J.; Galiano,M.; Agapow,P.M.; Myers,R.; Chiam,R.; Gall,A.; Palser,A.L.; Watson,S.J.; Hedge,J.; Underwood,A.; Platt,S.; McLean,E.; Pebody,R.G.; Rambaut,A.; Green,J.; Daniels,R.; Pybus,O.G.; Kellam,P.; Zambon,M.; Galiano,M.C.
EPI348696	PA	United Kingdom	2009-May-12	EPI_ISL_101401	A/England/265/2009		Import from public-domain	Baillie,G.J.; Galiano,M.; Agapow,P.M.; Myers,R.; Chiam,R.; Gall,A.; Palser,A.L.; Watson,S.J.; Hedge,J.; Underwood,A.; Platt,S.; McLean,E.; Pebody,R.G.; Rambaut,A.; Green,J.; Daniels,R.; Pybus,O.G.; Kellam,P.; Zambon,M.; Galiano,M.C.
EPI348704	PA	United Kingdom	2009-May-13	EPI_ISL_101402	A/England/XFL00481/2009		Import from public-domain	Baillie,G.J.; Galiano,M.; Agapow,P.M.; Myers,R.; Chiam,R.; Gall,A.; Palser,A.L.; Watson,S.J.; Hedge,J.; Underwood,A.; Platt,S.; McLean,E.; Pebody,R.G.; Rambaut,A.; Green,J.; Daniels,R.; Pybus,O.G.; Kellam,P.; Zambon,M.; Galiano,M.C.
EPI348712	PA	United Kingdom	2009-May-13	EPI_ISL_101403	A/England/XFL00482/2009		Import from public-domain	Baillie,G.J.; Galiano,M.; Agapow,P.M.; Myers,R.; Chiam,R.; Gall,A.; Palser,A.L.; Watson,S.J.; Hedge,J.; Underwood,A.; Platt,S.; McLean,E.; Pebody,R.G.; Rambaut,A.; Green,J.; Daniels,R.; Pybus,O.G.; Kellam,P.; Zambon,M.; Galiano,M.C.
EPI348720	PA	United Kingdom	2009-May-15	EPI_ISL_101404	A/England/266/2009		Import from public-domain	Baillie,G.J.; Galiano,M.; Agapow,P.M.; Myers,R.; Chiam,R.; Gall,A.; Palser,A.L.; Watson,S.J.; Hedge,J.; Underwood,A.; Platt,S.; McLean,E.; Pebody,R.G.; Rambaut,A.; Green,J.; Daniels,R.; Pybus,O.G.; Kellam,P.; Zambon,M.; Galiano,M.C.
EPI348728	PA	United Kingdom	2009-May-15	EPI_ISL_101405	A/England/XFL00532/2009		Import from public-domain	Baillie,G.J.; Galiano,M.; Agapow,P.M.; Myers,R.; Chiam,R.; Gall,A.; Palser,A.L.; Watson,S.J.; Hedge,J.; Underwood,A.; Platt,S.; McLean,E.; Pebody,R.G.; Rambaut,A.; Green,J.; Daniels,R.; Pybus,O.G.; Kellam,P.; Zambon,M.; Galiano,M.C.
EPI348736	PA	United Kingdom	2009-May-31	EPI_ISL_101406	A/England/359/2009		Import from public-domain	Baillie,G.J.; Galiano,M.; Agapow,P.M.; Myers,R.; Chiam,R.; Gall,A.; Palser,A.L.; Watson,S.J.; Hedge,J.; Underwood,A.; Platt,S.; McLean,E.; Pebody,R.G.; Rambaut,A.; Green,J.; Daniels,R.; Pybus,O.G.; Kellam,P.; Zambon,M.; Galiano,M.C.
EPI348744	PA	United Kingdom	2009-Jun-01	EPI_ISL_101407	A/England/361/2009		Import from public-domain	Baillie,G.J.; Galiano,M.; Agapow,P.M.; Myers,R.; Chiam,R.; Gall,A.; Palser,A.L.; Watson,S.J.; Hedge,J.; Underwood,A.; Platt,S.; McLean,E.; Pebody,R.G.; Rambaut,A.; Green,J.; Daniels,R.; Pybus,O.G.; Kellam,P.; Zambon,M.; Galiano,M.C.
EPI348752	PA	United Kingdom	2009-Jun-01	EPI_ISL_101408	A/England/381/2009		Import from public-domain	Baillie,G.J.; Galiano,M.; Agapow,P.M.; Myers,R.; Chiam,R.; Gall,A.; Palser,A.L.; Watson,S.J.; Hedge,J.; Underwood,A.; Platt,S.; McLean,E.; Pebody,R.G.; Rambaut,A.; Green,J.; Daniels,R.; Pybus,O.G.; Kellam,P.; Zambon,M.; Galiano,M.C.
EPI348759	PA	United Kingdom	2009-Jun-01	EPI_ISL_101409	A/England/382/2009		Import from public-domain	Baillie,G.J.; Galiano,M.; Agapow,P.M.; Myers,R.; Chiam,R.; Gall,A.; Palser,A.L.; Watson,S.J.; Hedge,J.; Underwood,A.; Platt,S.; McLean,E.; Pebody,R.G.; Rambaut,A.; Green,J.; Daniels,R.; Pybus,O.G.; Kellam,P.; Zambon,M.; Galiano,M.C.
EPI348767	PA	United Kingdom	2009-Jun-01	EPI_ISL_101410	A/England/384/2009		Import from public-domain	Baillie,G.J.; Galiano,M.; Agapow,P.M.; Myers,R.; Chiam,R.; Gall,A.; Palser,A.L.; Watson,S.J.; Hedge,J.; Underwood,A.; Platt,S.; McLean,E.; Pebody,R.G.; Rambaut,A.; Green,J.; Daniels,R.; Pybus,O.G.; Kellam,P.; Zambon,M.; Galiano,M.C.
EPI348776	PA	United Kingdom	2009-Jun-01	EPI_ISL_101411	A/England/385/2009		Import from public-domain	Baillie,G.J.; Galiano,M.; Agapow,P.M.; Myers,R.; Chiam,R.; Gall,A.; Palser,A.L.; Watson,S.J.; Hedge,J.; Underwood,A.; Platt,S.; McLean,E.; Pebody,R.G.; Rambaut,A.; Green,J.; Daniels,R.; Pybus,O.G.; Kellam,P.; Zambon,M.; Galiano,M.C.
EPI348925	PA	United Kingdom	2009-Jun-01	EPI_ISL_101412	A/England/386/2009		Import from public-domain	Baillie,G.J.; Galiano,M.; Agapow,P.M.; Myers,R.; Chiam,R.; Gall,A.; Palser,A.L.; Watson,S.J.; Hedge,J.; Underwood,A.; Platt,S.; McLean,E.; Pebody,R.G.; Rambaut,A.; Green,J.; Daniels,R.; Pybus,O.G.; Kellam,P.; Zambon,M.; Galiano,M.C.
EPI348933	PA	United Kingdom	2009-Jun-02	EPI_ISL_101413	A/England/388/2009		Import from public-domain	Baillie,G.J.; Galiano,M.; Agapow,P.M.; Myers,R.; Chiam,R.; Gall,A.; Palser,A.L.; Watson,S.J.; Hedge,J.; Underwood,A.; Platt,S.; McLean,E.; Pebody,R.G.; Rambaut,A.; Green,J.; Daniels,R.; Pybus,O.G.; Kellam,P.; Zambon,M.; Galiano,M.C.
EPI348941	PA	United Kingdom	2009-Jun-03	EPI_ISL_101414	A/England/389/2009		Import from public-domain	Baillie,G.J.; Galiano,M.; Agapow,P.M.; Myers,R.; Chiam,R.; Gall,A.; Palser,A.L.; Watson,S.J.; Hedge,J.; Underwood,A.; Platt,S.; McLean,E.; Pebody,R.G.; Rambaut,A.; Green,J.; Daniels,R.; Pybus,O.G.; Kellam,P.; Zambon,M.; Galiano,M.C.
EPI348949	PA	United Kingdom	2009-Jun-03	EPI_ISL_101423	A/England/392/2009		Import from public-domain	Baillie,G.J.; Galiano,M.; Agapow,P.M.; Myers,R.; Chiam,R.; Gall,A.; Palser,A.L.; Watson,S.J.; Hedge,J.; Underwood,A.; Platt,S.; McLean,E.; Pebody,R.G.; Rambaut,A.; Green,J.; Daniels,R.; Pybus,O.G.; Kellam,P.; Zambon,M.; Galiano,M.C.
EPI348957	PA	United Kingdom	2009-Jun-02	EPI_ISL_101424	A/England/394/2009		Import from public-domain	Baillie,G.J.; Galiano,M.; Agapow,P.M.; Myers,R.; Chiam,R.; Gall,A.; Palser,A.L.; Watson,S.J.; Hedge,J.; Underwood,A.; Platt,S.; McLean,E.; Pebody,R.G.; Rambaut,A.; Green,J.; Daniels,R.; Pybus,O.G.; Kellam,P.; Zambon,M.; Galiano,M.C.
EPI348965	PA	United Kingdom	2009-Jun-01	EPI_ISL_101433	A/England/395/2009		Import from public-domain	Baillie,G.J.; Galiano,M.; Agapow,P.M.; Myers,R.; Chiam,R.; Gall,A.; Palser,A.L.; Watson,S.J.; Hedge,J.; Underwood,A.; Platt,S.; McLean,E.; Pebody,R.G.; Rambaut,A.; Green,J.; Daniels,R.; Pybus,O.G.; Kellam,P.; Zambon,M.; Galiano,M.C.
EPI348973	PA	United Kingdom	2009-Jun-03	EPI_ISL_101434	A/England/398/2009		Import from public-domain	Baillie,G.J.; Galiano,M.; Agapow,P.M.; Myers,R.; Chiam,R.; Gall,A.; Palser,A.L.; Watson,S.J.; Hedge,J.; Underwood,A.; Platt,S.; McLean,E.; Pebody,R.G.; Rambaut,A.; Green,J.; Daniels,R.; Pybus,O.G.; Kellam,P.; Zambon,M.; Galiano,M.C.
EPI348981	PA	United Kingdom	2009-Jun-05	EPI_ISL_101454	A/England/400/2009		Import from public-domain	Baillie,G.J.; Galiano,M.; Agapow,P.M.; Myers,R.; Chiam,R.; Gall,A.; Palser,A.L.; Watson,S.J.; Hedge,J.; Underwood,A.; Platt,S.; McLean,E.; Pebody,R.G.; Rambaut,A.; Green,J.; Daniels,R.; Pybus,O.G.; Kellam,P.; Zambon,M.; Galiano,M.C.
EPI348989	PA	United Kingdom	2009-Jun-01	EPI_ISL_101455	A/England/402/2009		Import from public-domain	Baillie,G.J.; Galiano,M.; Agapow,P.M.; Myers,R.; Chiam,R.; Gall,A.; Palser,A.L.; Watson,S.J.; Hedge,J.; Underwood,A.; Platt,S.; McLean,E.; Pebody,R.G.; Rambaut,A.; Green,J.; Daniels,R.; Pybus,O.G.; Kellam,P.; Zambon,M.; Galiano,M.C.
EPI348997	PA	United Kingdom	2009-Jun-04	EPI_ISL_101456	A/England/411/2009		Import from public-domain	Baillie,G.J.; Galiano,M.; Agapow,P.M.; Myers,R.; Chiam,R.; Gall,A.; Palser,A.L.; Watson,S.J.; Hedge,J.; Underwood,A.; Platt,S.; McLean,E.; Pebody,R.G.; Rambaut,A.; Green,J.; Daniels,R.; Pybus,O.G.; Kellam,P.; Zambon,M.; Galiano,M.C.
EPI349005	PA	United Kingdom	2009-Jun-04	EPI_ISL_101473	A/England/414/2009		Import from public-domain	Baillie,G.J.; Galiano,M.; Agapow,P.M.; Myers,R.; Chiam,R.; Gall,A.; Palser,A.L.; Watson,S.J.; Hedge,J.; Underwood,A.; Platt,S.; McLean,E.; Pebody,R.G.; Rambaut,A.; Green,J.; Daniels,R.; Pybus,O.G.; Kellam,P.; Zambon,M.; Galiano,M.C.
EPI349027	PA	United Kingdom	2009-Jun-05	EPI_ISL_101487	A/England/418/2009		Import from public-domain	Baillie,G.J.; Galiano,M.; Agapow,P.M.; Myers,R.; Chiam,R.; Gall,A.; Palser,A.L.; Watson,S.J.; Hedge,J.; Underwood,A.; Platt,S.; McLean,E.; Pebody,R.G.; Rambaut,A.; Green,J.; Daniels,R.; Pybus,O.G.; Kellam,P.; Zambon,M.; Galiano,M.C.
EPI349035	PA	United Kingdom	2009-Jun-05	EPI_ISL_101504	A/England/419/2009		Import from public-domain	Baillie,G.J.; Galiano,M.; Agapow,P.M.; Myers,R.; Chiam,R.; Gall,A.; Palser,A.L.; Watson,S.J.; Hedge,J.; Underwood,A.; Platt,S.; McLean,E.; Pebody,R.G.; Rambaut,A.; Green,J.; Daniels,R.; Pybus,O.G.; Kellam,P.; Zambon,M.; Galiano,M.C.
EPI349043	PA	United Kingdom	2009-Jun-04	EPI_ISL_101505	A/England/423/2009		Import from public-domain	Baillie,G.J.; Galiano,M.; Agapow,P.M.; Myers,R.; Chiam,R.; Gall,A.; Palser,A.L.; Watson,S.J.; Hedge,J.; Underwood,A.; Platt,S.; McLean,E.; Pebody,R.G.; Rambaut,A.; Green,J.; Daniels,R.; Pybus,O.G.; Kellam,P.; Zambon,M.; Galiano,M.C.
EPI349127	PA	Australia	2011-Jun-14	EPI_ISL_101516	A/BRISBANE/210/2011	Queensland Health Forensic and Scientific Services	WHO Collaborating Centre for Reference and Research on Influenza	Deng,Y-M.; Iannello,P.; Caldwell,N.; Leang,S-K; Komadina,N.
EPI349151	PA	Australia	2011-Jul-06	EPI_ISL_101523	A/PERTH/49/2011	Pathwest QE II Medical Centre	WHO Collaborating Centre for Reference and Research on Influenza	Deng,Y-M.; Iannello,P.; Caldwell,N.; Leang,S-K; Komadina,N.
EPI349182	PA	Australia	2011-Aug-08	EPI_ISL_101534	A/VICTORIA/821/2011	Austin Health	WHO Collaborating Centre for Reference and Research on Influenza	Deng,Y-M.; Iannello,P.; Caldwell,N.; Leang,S-K; Komadina,N.
EPI349205	PA	Australia	2011-Aug-05	EPI_ISL_101541	A/NEWCASTLE/170/2011	John Hunter Hospital, Virology Unit, Clinical Microbiology	WHO Collaborating Centre for Reference and Research on Influenza	Deng,Y-M.; Iannello,P.; Caldwell,N.; Leang,S-K; Komadina,N.
EPI370271	PA	Cambodia	2011-Jul-18	EPI_ISL_101543	A/CAMBODIA/11/2011	Institute Pasteur du Cambodia	WHO Collaborating Centre for Reference and Research on Influenza	Deng,Y-M.; Iannello,P.; Caldwell,N.; Leang,S-K; Komadina,N.
EPI349225	PA	Australia	2011-Aug-04	EPI_ISL_101546	A/SYDNEY/56/2011	Westmead Hospital	WHO Collaborating Centre for Reference and Research on Influenza	Deng,Y-M.; Iannello,P.; Caldwell,N.; Leang,S-K; Komadina,N.
EPI349233	PA	New Zealand	2011-Aug-01	EPI_ISL_101547	A/CHRISTCHURCH/18/2011	Canterbury Health Services	WHO Collaborating Centre for Reference and Research on Influenza	Deng,Y-M.; Iannello,P.; Caldwell,N.; Leang,S-K; Komadina,N.
EPI370282	PA	Australia	2011-Jul-07	EPI_ISL_101548	A/PERTH/54/2011	Pathwest QE II Medical Centre	WHO Collaborating Centre for Reference and Research on Influenza	Deng,Y-M.; Iannello,P.; Caldwell,N.; Leang,S-K; Komadina,N.
EPI349293	PA	Australia	2011-Jul-15	EPI_ISL_101564	A/NEWCASTLE/179/2011	John Hunter Hospital, Virology Unit, Clinical Microbiology	WHO Collaborating Centre for Reference and Research on Influenza	Deng,Y-M.; Iannello,P.; Caldwell,N.; Leang,S-K; Komadina,N.
EPI349303	PA	Australia	2011-Jul-19	EPI_ISL_101566	A/SYDNEY/74/2011	Westmead Hospital	WHO Collaborating Centre for Reference and Research on Influenza	Deng,Y-M.; Iannello,P.; Caldwell,N.; Leang,S-K; Komadina,N.
EPI349392	PA	United Kingdom	2009-Jun-04	EPI_ISL_101570	A/England/428/2009		Import from public-domain	Baillie,G.J.; Galiano,M.; Agapow,P.M.; Myers,R.; Chiam,R.; Gall,A.; Palser,A.L.; Watson,S.J.; Hedge,J.; Underwood,A.; Platt,S.; McLean,E.; Pebody,R.G.; Rambaut,A.; Green,J.; Daniels,R.; Pybus,O.G.; Kellam,P.; Zambon,M.; Galiano,M.C.
EPI349400	PA	United Kingdom	2009-Jun-05	EPI_ISL_101613	A/England/430/2009		Import from public-domain	Baillie,G.J.; Galiano,M.; Agapow,P.M.; Myers,R.; Chiam,R.; Gall,A.; Palser,A.L.; Watson,S.J.; Hedge,J.; Underwood,A.; Platt,S.; McLean,E.; Pebody,R.G.; Rambaut,A.; Green,J.; Daniels,R.; Pybus,O.G.; Kellam,P.; Zambon,M.; Galiano,M.C.
EPI349408	PA	United Kingdom	2009-Jun-05	EPI_ISL_101621	A/England/431/2009		Import from public-domain	Baillie,G.J.; Galiano,M.; Agapow,P.M.; Myers,R.; Chiam,R.; Gall,A.; Palser,A.L.; Watson,S.J.; Hedge,J.; Underwood,A.; Platt,S.; McLean,E.; Pebody,R.G.; Rambaut,A.; Green,J.; Daniels,R.; Pybus,O.G.; Kellam,P.; Zambon,M.; Galiano,M.C.
EPI349416	PA	United Kingdom	2009-Jun-05	EPI_ISL_101631	A/England/433/2009		Import from public-domain	Baillie,G.J.; Galiano,M.; Agapow,P.M.; Myers,R.; Chiam,R.; Gall,A.; Palser,A.L.; Watson,S.J.; Hedge,J.; Underwood,A.; Platt,S.; McLean,E.; Pebody,R.G.; Rambaut,A.; Green,J.; Daniels,R.; Pybus,O.G.; Kellam,P.; Zambon,M.; Galiano,M.C.
EPI349424	PA	United Kingdom	2009-Jun-06	EPI_ISL_101632	A/England/434/2009		Import from public-domain	Baillie,G.J.; Galiano,M.; Agapow,P.M.; Myers,R.; Chiam,R.; Gall,A.; Palser,A.L.; Watson,S.J.; Hedge,J.; Underwood,A.; Platt,S.; McLean,E.; Pebody,R.G.; Rambaut,A.; Green,J.; Daniels,R.; Pybus,O.G.; Kellam,P.; Zambon,M.; Galiano,M.C.
EPI349432	PA	United Kingdom	2009-Jun-09	EPI_ISL_101639	A/England/445/2009		Import from public-domain	Baillie,G.J.; Galiano,M.; Agapow,P.M.; Myers,R.; Chiam,R.; Gall,A.; Palser,A.L.; Watson,S.J.; Hedge,J.; Underwood,A.; Platt,S.; McLean,E.; Pebody,R.G.; Rambaut,A.; Green,J.; Daniels,R.; Pybus,O.G.; Kellam,P.; Zambon,M.; Galiano,M.C.
EPI349440	PA	United Kingdom	2009-Jun-11	EPI_ISL_101649	A/Scotland/10/2009		Import from public-domain	Baillie,G.J.; Galiano,M.; Agapow,P.M.; Myers,R.; Chiam,R.; Gall,A.; Palser,A.L.; Watson,S.J.; Hedge,J.; Underwood,A.; Platt,S.; McLean,E.; Pebody,R.G.; Rambaut,A.; Green,J.; Daniels,R.; Pybus,O.G.; Kellam,P.; Zambon,M.; Galiano,M.C.
EPI349631	PA	Taiwan	2009-Jul-27	EPI_ISL_101885	A/Taiwan/2826/2009		Import from public-domain	Yang,J.R.; Huang,Y.P.; Chang,F.Y.; Hsu,L.C.; Lin,Y.C.; Su,C.H.; Chen,P.J.; Wu,H.S.; Liu,M.T.; Yang,J.-R.; Wu,H.-S.; Liu,M.-T.
EPI349632	PA	Taiwan	2009-Aug-27	EPI_ISL_101886	A/Taiwan/6078/2009		Import from public-domain	Yang,J.R.; Huang,Y.P.; Chang,F.Y.; Hsu,L.C.; Lin,Y.C.; Su,C.H.; Chen,P.J.; Wu,H.S.; Liu,M.T.; Yang,J.-R.; Wu,H.-S.; Liu,M.-T.
EPI349633	PA	Taiwan	2009-Sep-09	EPI_ISL_101887	A/Taiwan/937/2009		Import from public-domain	Yang,J.R.; Huang,Y.P.; Chang,F.Y.; Hsu,L.C.; Lin,Y.C.; Su,C.H.; Chen,P.J.; Wu,H.S.; Liu,M.T.; Yang,J.-R.; Wu,H.-S.; Liu,M.-T.
EPI349634	PA	Taiwan	2009-Sep-10	EPI_ISL_101888	A/Taiwan/940/2009		Import from public-domain	Yang,J.R.; Huang,Y.P.; Chang,F.Y.; Hsu,L.C.; Lin,Y.C.; Su,C.H.; Chen,P.J.; Wu,H.S.; Liu,M.T.; Yang,J.-R.; Wu,H.-S.; Liu,M.-T.
EPI349635	PA	Taiwan	2009-Sep-20	EPI_ISL_101889	A/Taiwan/8575/2009		Import from public-domain	Yang,J.R.; Huang,Y.P.; Chang,F.Y.; Hsu,L.C.; Lin,Y.C.; Su,C.H.; Chen,P.J.; Wu,H.S.; Liu,M.T.; Yang,J.-R.; Wu,H.-S.; Liu,M.-T.
EPI349636	PA	Taiwan	2009-Sep-28	EPI_ISL_101890	A/Taiwan/4909/2009		Import from public-domain	Yang,J.R.; Huang,Y.P.; Chang,F.Y.; Hsu,L.C.; Lin,Y.C.; Su,C.H.; Chen,P.J.; Wu,H.S.; Liu,M.T.; Yang,J.-R.; Wu,H.-S.; Liu,M.-T.
EPI349637	PA	Taiwan	2009-Sep-28	EPI_ISL_101891	A/Taiwan/8542/2009		Import from public-domain	Yang,J.R.; Huang,Y.P.; Chang,F.Y.; Hsu,L.C.; Lin,Y.C.; Su,C.H.; Chen,P.J.; Wu,H.S.; Liu,M.T.; Yang,J.-R.; Wu,H.-S.; Liu,M.-T.
EPI349638	PA	Taiwan	2009-Oct-08	EPI_ISL_101892	A/Taiwan/7418/2009		Import from public-domain	Yang,J.R.; Huang,Y.P.; Chang,F.Y.; Hsu,L.C.; Lin,Y.C.; Su,C.H.; Chen,P.J.; Wu,H.S.; Liu,M.T.; Yang,J.-R.; Wu,H.-S.; Liu,M.-T.
EPI349639	PA	Taiwan	2009-Oct-27	EPI_ISL_101893	A/Taiwan/6200/2009		Import from public-domain	Yang,J.R.; Huang,Y.P.; Chang,F.Y.; Hsu,L.C.; Lin,Y.C.; Su,C.H.; Chen,P.J.; Wu,H.S.; Liu,M.T.; Yang,J.-R.; Wu,H.-S.; Liu,M.-T.
EPI349640	PA	Taiwan	2009-Oct-28	EPI_ISL_101894	A/Taiwan/7873/2009		Import from public-domain	Yang,J.R.; Huang,Y.P.; Chang,F.Y.; Hsu,L.C.; Lin,Y.C.; Su,C.H.; Chen,P.J.; Wu,H.S.; Liu,M.T.; Yang,J.-R.; Wu,H.-S.; Liu,M.-T.
EPI349641	PA	Taiwan	2009-Dec-04	EPI_ISL_101895	A/Taiwan/6341/2009		Import from public-domain	Yang,J.R.; Huang,Y.P.; Chang,F.Y.; Hsu,L.C.; Lin,Y.C.; Su,C.H.; Chen,P.J.; Wu,H.S.; Liu,M.T.; Yang,J.-R.; Wu,H.-S.; Liu,M.-T.
EPI349642	PA	Taiwan	2009-Dec-18	EPI_ISL_101896	A/Taiwan/11706/2009		Import from public-domain	Yang,J.R.; Huang,Y.P.; Chang,F.Y.; Hsu,L.C.; Lin,Y.C.; Su,C.H.; Chen,P.J.; Wu,H.S.; Liu,M.T.; Yang,J.-R.; Wu,H.-S.; Liu,M.-T.
EPI349643	PA	Taiwan	2009-Dec-29	EPI_ISL_101897	A/Taiwan/1017/2009		Import from public-domain	Yang,J.R.; Huang,Y.P.; Chang,F.Y.; Hsu,L.C.; Lin,Y.C.; Su,C.H.; Chen,P.J.; Wu,H.S.; Liu,M.T.; Yang,J.-R.; Wu,H.-S.; Liu,M.-T.
EPI349644	PA	Taiwan	2010-May-05	EPI_ISL_101898	A/Taiwan/1164/2010		Import from public-domain	Yang,J.R.; Huang,Y.P.; Chang,F.Y.; Hsu,L.C.; Lin,Y.C.; Su,C.H.; Chen,P.J.; Wu,H.S.; Liu,M.T.; Yang,J.-R.; Wu,H.-S.; Liu,M.-T.
EPI349645	PA	Taiwan	2010-Aug-11	EPI_ISL_101899	A/Taiwan/3994/2010		Import from public-domain	Yang,J.R.; Huang,Y.P.; Chang,F.Y.; Hsu,L.C.; Lin,Y.C.; Su,C.H.; Chen,P.J.; Wu,H.S.; Liu,M.T.; Yang,J.-R.; Wu,H.-S.; Liu,M.-T.
EPI349646	PA	Taiwan	2010-Sep-06	EPI_ISL_101900	A/Taiwan/5270/2010		Import from public-domain	Yang,J.R.; Huang,Y.P.; Chang,F.Y.; Hsu,L.C.; Lin,Y.C.; Su,C.H.; Chen,P.J.; Wu,H.S.; Liu,M.T.; Yang,J.-R.; Wu,H.-S.; Liu,M.-T.
EPI349647	PA	Taiwan	2010-Dec-20	EPI_ISL_101901	A/Taiwan/842/2010		Import from public-domain	Yang,J.R.; Huang,Y.P.; Chang,F.Y.; Hsu,L.C.; Lin,Y.C.; Su,C.H.; Chen,P.J.; Wu,H.S.; Liu,M.T.; Yang,J.-R.; Wu,H.-S.; Liu,M.-T.
EPI349648	PA	Taiwan	2011-Jan-03	EPI_ISL_101902	A/Taiwan/4501/2011		Import from public-domain	Yang,J.R.; Huang,Y.P.; Chang,F.Y.; Hsu,L.C.; Lin,Y.C.; Su,C.H.; Chen,P.J.; Wu,H.S.; Liu,M.T.; Yang,J.-R.; Wu,H.-S.; Liu,M.-T.
EPI349649	PA	Taiwan	2011-Jan-08	EPI_ISL_101903	A/Taiwan/1018/2011		Import from public-domain	Yang,J.R.; Huang,Y.P.; Chang,F.Y.; Hsu,L.C.; Lin,Y.C.; Su,C.H.; Chen,P.J.; Wu,H.S.; Liu,M.T.; Yang,J.-R.; Wu,H.-S.; Liu,M.-T.
EPI349650	PA	Taiwan	2011-Jan-17	EPI_ISL_101904	A/Taiwan/2649/2011		Import from public-domain	Yang,J.R.; Huang,Y.P.; Chang,F.Y.; Hsu,L.C.; Lin,Y.C.; Su,C.H.; Chen,P.J.; Wu,H.S.; Liu,M.T.; Yang,J.-R.; Wu,H.-S.; Liu,M.-T.
EPI349651	PA	Taiwan	2011-Jan-17	EPI_ISL_101905	A/Taiwan/5506/2011		Import from public-domain	Yang,J.R.; Huang,Y.P.; Chang,F.Y.; Hsu,L.C.; Lin,Y.C.; Su,C.H.; Chen,P.J.; Wu,H.S.; Liu,M.T.; Yang,J.-R.; Wu,H.-S.; Liu,M.-T.
EPI349652	PA	Taiwan	2011-Jan-17	EPI_ISL_101906	A/Taiwan/67/2011		Import from public-domain	Yang,J.R.; Huang,Y.P.; Chang,F.Y.; Hsu,L.C.; Lin,Y.C.; Su,C.H.; Chen,P.J.; Wu,H.S.; Liu,M.T.; Yang,J.-R.; Wu,H.-S.; Liu,M.-T.
EPI349653	PA	Taiwan	2011-Jan-18	EPI_ISL_101907	A/Taiwan/552/2011		Import from public-domain	Yang,J.R.; Huang,Y.P.; Chang,F.Y.; Hsu,L.C.; Lin,Y.C.; Su,C.H.; Chen,P.J.; Wu,H.S.; Liu,M.T.; Yang,J.-R.; Wu,H.-S.; Liu,M.-T.
EPI349654	PA	Taiwan	2011-Jan-19	EPI_ISL_101908	A/Taiwan/1102/2011		Import from public-domain	Yang,J.R.; Huang,Y.P.; Chang,F.Y.; Hsu,L.C.; Lin,Y.C.; Su,C.H.; Chen,P.J.; Wu,H.S.; Liu,M.T.; Yang,J.-R.; Wu,H.-S.; Liu,M.-T.
EPI349655	PA	Taiwan	2011-Jan-26	EPI_ISL_101909	A/Taiwan/1150/2011		Import from public-domain	Yang,J.R.; Huang,Y.P.; Chang,F.Y.; Hsu,L.C.; Lin,Y.C.; Su,C.H.; Chen,P.J.; Wu,H.S.; Liu,M.T.; Yang,J.-R.; Wu,H.-S.; Liu,M.-T.
EPI349656	PA	Taiwan	2011-Jan-27	EPI_ISL_101910	A/Taiwan/1749/2011		Import from public-domain	Yang,J.R.; Huang,Y.P.; Chang,F.Y.; Hsu,L.C.; Lin,Y.C.; Su,C.H.; Chen,P.J.; Wu,H.S.; Liu,M.T.; Yang,J.-R.; Wu,H.-S.; Liu,M.-T.
EPI349657	PA	Taiwan	2011-Feb-01	EPI_ISL_101911	A/Taiwan/2883/2011		Import from public-domain	Yang,J.R.; Huang,Y.P.; Chang,F.Y.; Hsu,L.C.; Lin,Y.C.; Su,C.H.; Chen,P.J.; Wu,H.S.; Liu,M.T.; Yang,J.-R.; Wu,H.-S.; Liu,M.-T.
EPI349658	PA	Taiwan	2011-Feb-03	EPI_ISL_101912	A/Taiwan/3697/2011		Import from public-domain	Yang,J.R.; Huang,Y.P.; Chang,F.Y.; Hsu,L.C.; Lin,Y.C.; Su,C.H.; Chen,P.J.; Wu,H.S.; Liu,M.T.; Yang,J.-R.; Wu,H.-S.; Liu,M.-T.
EPI349659	PA	Taiwan	2011-Feb-08	EPI_ISL_101913	A/Taiwan/4611/2011		Import from public-domain	Yang,J.R.; Huang,Y.P.; Chang,F.Y.; Hsu,L.C.; Lin,Y.C.; Su,C.H.; Chen,P.J.; Wu,H.S.; Liu,M.T.; Yang,J.-R.; Wu,H.-S.; Liu,M.-T.
EPI350265	PA	Germany	2009-Apr-01	EPI_ISL_101971	A/Hamburg/05/2009		Import from public-domain	Otte,A.; Sauter,M.; Alleva,L.; Baumgarte,S.; Klingel,K.; Gabriel,G.
EPI350273	PA	China	2009-Oct-30	EPI_ISL_101972	A/Nanjing/NJU-108/2009		Import from public-domain	Xing,Z.; Gao,W.; Sun,W.; Qu,B.
EPI350281	PA	Finland	2009-Jul-27	EPI_ISL_101973	A/Helsinki/P14/2009		Import from public-domain	Vanlede,M.; Kallio-Kokko,H.; Mattila,P.; Almusa,H.; Kakkola,L.; Kainov,D.
EPI350289	PA	Finland	2009-May-10	EPI_ISL_101990	A/Helsinki/P15/2009		Import from public-domain	Vanlede,M.; Kallio-Kokko,H.; Mattila,P.; Almusa,H.; Kakkola,L.; Kainov,D.
EPI350297	PA	Finland	2009-Nov-25	EPI_ISL_101991	A/Helsinki/P18/2009		Import from public-domain	Vanlede,M.; Kallio-Kokko,H.; Mattila,P.; Almusa,H.; Kakkola,L.; Kainov,D.
EPI350318	PA	Russian Federation	2011-Feb-03	EPI_ISL_102003	A/Novosibirsk/KSH/2011		Import from public-domain	Susloparov,I.M.; Sharshov,K.A.; Kurskaya,O.G.; Durymanov,A.G.; Shestopalov,A.M.
EPI350324	PA	China	2009-Jul-09	EPI_ISL_102005	A/Zhejiang/X1/2009		Import from public-domain	Zhao,J.R.; Li,Y.D.; Pan,L.M.; Zhu,N.; Ni,H.X.; Xu,G.Z.; Jiang,Y.Z.; Huo,X.X.; Xu,J.Q.; Xia,H.; Han,N.; Tang,S.; Zhang,Z.; Kou,Z.; Rayner,S.; Li,T.X.
EPI350331	PA	China	2009-Jul-09	EPI_ISL_102019	A/Zhejiang/10/2009		Import from public-domain	Zhao,J.R.; Li,Y.D.; Pan,L.M.; Zhu,N.; Ni,H.X.; Xu,G.Z.; Jiang,Y.Z.; Huo,X.X.; Xu,J.Q.; Xia,H.; Han,N.; Tang,S.; Zhang,Z.; Kou,Z.; Rayner,S.; Li,T.X.
EPI350338	PA	China	2009-Oct-11	EPI_ISL_102020	A/Hubei/100/2009		Import from public-domain	Zhao,J.R.; Li,Y.D.; Pan,L.M.; Zhu,N.; Ni,H.X.; Xu,G.Z.; Jiang,Y.Z.; Huo,X.X.; Xu,J.Q.; Xia,H.; Han,N.; Tang,S.; Zhang,Z.; Kou,Z.; Rayner,S.; Li,T.X.
EPI350351	PA	China	2009-Jul-09	EPI_ISL_102043	A/Zhejiang/X2/2009		Import from public-domain	Zhao,J.R.; Li,Y.D.; Pan,L.M.; Zhu,N.; Ni,H.X.; Xu,G.Z.; Jiang,Y.Z.; Huo,X.X.; Xu,J.Q.; Xia,H.; Han,N.; Tang,S.; Zhang,Z.; Kou,Z.; Rayner,S.; Li,T.X.
EPI350366	PA	China	2009-Jul-09	EPI_ISL_102046	A/Zhejiang/3/2009		Import from public-domain	Zhao,J.R.; Li,Y.D.; Pan,L.M.; Zhu,N.; Ni,H.X.; Xu,G.Z.; Jiang,Y.Z.; Huo,X.X.; Xu,J.Q.; Xia,H.; Han,N.; Tang,S.; Zhang,Z.; Kou,Z.; Rayner,S.; Li,T.X.
EPI350421	PA	China	2009-Jul-09	EPI_ISL_102060	A/Zhejiang/4/2009		Import from public-domain	Zhao,J.R.; Li,Y.D.; Pan,L.M.; Zhu,N.; Ni,H.X.; Xu,G.Z.; Jiang,Y.Z.; Huo,X.X.; Xu,J.Q.; Xia,H.; Han,N.; Tang,S.; Zhang,Z.; Kou,Z.; Rayner,S.; Li,T.X.
EPI350451	PA	China	2009-Jun-09	EPI_ISL_102079	A/Shenzhen/40/2009		Import from public-domain	Zhao,J.R.; Li,Y.D.; Pan,L.M.; Zhu,N.; Ni,H.X.; Xu,G.Z.; Jiang,Y.Z.; Huo,X.X.; Xu,J.Q.; Xia,H.; Han,N.; Tang,S.; Zhang,Z.; Kou,Z.; Rayner,S.; Li,T.X.
EPI350458	PA	China	2009-Jun-09	EPI_ISL_102080	A/Shenzhen/42/2009		Import from public-domain	Zhao,J.R.; Li,Y.D.; Pan,L.M.; Zhu,N.; Ni,H.X.; Xu,G.Z.; Jiang,Y.Z.; Huo,X.X.; Xu,J.Q.; Xia,H.; Han,N.; Tang,S.; Zhang,Z.; Kou,Z.; Rayner,S.; Li,T.X.
EPI350913	PA	China	2009-Jul-09	EPI_ISL_102105	A/Zhejiang/5/2009		Import from public-domain	Zhao,J.R.; Li,Y.D.; Pan,L.M.; Zhu,N.; Ni,H.X.; Xu,G.Z.; Jiang,Y.Z.; Huo,X.X.; Xu,J.Q.; Xia,H.; Han,N.; Tang,S.; Zhang,Z.; Kou,Z.; Rayner,S.; Li,T.X.
EPI352170	PA	Hong Kong (SAR)	2009-Aug-03	EPI_ISL_102979	A/Hong Kong/H090-770-V10/2009		Import from public-domain	Wentworth,D.E.; Dugan,V.; Halpin,R.; Lin,X.; Bera,J.; Ghedin,E.; Fedorova,N.; Overton,L.; Tsitrin,T.; Stockwell,T.; Amedeo,P.; Bishop,B.; Chen,H.; Edworthy,P.; Gupta,N.; Katzel,D.; Li,K.; Schobel,S.; Shrivastava,S.; Thovarai,V.; Wang,S.; Poon,L.; Chan,K.H.; Cowling,B.J.; Peiris,M.; Bao,Y.; Sanders,R.; Dernovoy,D.; Kiryutin,B.; Lipman,D.J.; Tatusova,T.
EPI353295	PA	Australia	2011-Feb-18	EPI_ISL_103643	A/BRISBANE/70/2011	Queensland Health Forensic and Scientific Services	WHO Collaborating Centre for Reference and Research on Influenza	Deng,Y-M; Iannello,P; Caldwell,N; Komadina,N.
EPI353433	PA	Mexico	2011-Dec-12	EPI_ISL_103740	A/Mexico/3723/2011	Laboratorio de Virus Respiratorio	Centers for Disease Control and Prevention
EPI353440	PA	Mexico	2012-Jan-02	EPI_ISL_103741	A/Mexico/254/2012	Laboratorio de Virus Respiratorio	Centers for Disease Control and Prevention
EPI355213	PA	Pakistan	2009-Nov-07	EPI_ISL_104872	A/Pakistan/81/2009	National Institute of Health	Centers for Disease Control and Prevention
EPI355224	PA	Pakistan	2009-Dec-02	EPI_ISL_104874	A/Pakistan/154/2009	National Institute of Health	Centers for Disease Control and Prevention
EPI355513	PA	Mexico	2011-Dec-12	EPI_ISL_105062	A/Mexico/3752/2011	Laboratorio de Virus Respiratorio	Centers for Disease Control and Prevention
EPI356426	PA	Germany	2011-Jan-01	EPI_ISL_105976	A/Germany-MV/R26/2011		Friedrich-Loeffler-Institut	Goller, Katja; Starick, Elke
EPI357517	PA	Kenya	2011-Nov-10	EPI_ISL_106806	A/Kenya/196/2011	US Army Medical Research Unit - Kenya (USAMRU-K), GEIS Human Influenza Program	USAMRU-K	Bulimo,W.D; Achilla,R.A; Majanja,J.M; Wadegu,M.O; Osuna,F.A; Mukunzi,S.O; Mwangi, J.K; Mwangi,J.W; Opot, B.H; Kibet, K.M; Muthoni, J.N; Njiri,J.O.; Ocholla,S; Wurapa,K.E
EPI357609	PA	Australia	2011-Aug-23	EPI_ISL_106844	A/PERTH/175/2011	Pathwest QE II Medical Centre	WHO Collaborating Centre for Reference and Research on Influenza	Deng,Y-M; Iannello,P; Caldwell,N; Komadina,N.
EPI370445	PA	New Zealand	2011-Sep-06	EPI_ISL_106845	A/CHRISTCHURCH/60/2011	Canterbury Health Services	WHO Collaborating Centre for Reference and Research on Influenza	Deng,Y-M; Iannello,P; Caldwell,N; Komadina,N.
EPI357632	PA	Australia	2011-Sep-09	EPI_ISL_106850	A/PERTH/194/2011	Pathwest QE II Medical Centre	WHO Collaborating Centre for Reference and Research on Influenza	Deng,Y-M; Iannello,P; Caldwell,N; Komadina,N.
EPI398409	PA	United States	2012-Feb-26	EPI_ISL_111395	A/Texas/22/2012	Dallas County Health and Human Services	Centers for Disease Control and Prevention
EPI368646	PA	United States	2012-Jan-26	EPI_ISL_115085	A/Texas/23/2012	Texas Department of State Health Services-Laboratory Services	Centers for Disease Control and Prevention
EPI367742	PA	Russian Federation	2012-Jan-20	EPI_ISL_116258	A/Tomsk/IIV-19/2012		Import from public-domain	Prilipov,A.G.; Zhuravleva,M.M.; Burtseva,E.I.; Samokhvalov,E.I.; Shihin,A.V.
EPI368434	PA	United States	2012-Mar-01	EPI_ISL_117047	A/North Carolina/09/2012	North Carolina State Laboratory of Public Health	Centers for Disease Control and Prevention
EPI368639	PA	United States	2012-Feb-21	EPI_ISL_117346	A/Texas/26/2012	Corpus Christi-Nueces County Public Health	Centers for Disease Control and Prevention
EPI377526	PA	United States	2012-Apr-26	EPI_ISL_121448	A/North Carolina/18/2012	North Carolina State Laboratory of Public Health	Centers for Disease Control and Prevention
EPI450430	PA	Thailand	2012-Mar-06	EPI_ISL_122585	A/SONG KHLA/40/2012	WHO National Influenza Centre, National Institute of Medical Research (NIMR)	WHO Collaborating Centre for Reference and Research on Influenza	Deng,Y-M; Iannello,P; Caldwell,N; Jelley,L; Komadina,N
EPI450445	PA	Australia	2012-May-28	EPI_ISL_122599	A/VICTORIA/514/2012	Monash Medical Centre	WHO Collaborating Centre for Reference and Research on Influenza	Deng,Y-M; Iannello,P; Caldwell,N; Jelley,L; Komadina,N
EPI382080	PA	Japan	2009-Nov-16	EPI_ISL_123260	A/Gunma/263/2009		Import from public-domain	Obuchi,M.; Toda,S.; Tsukagoshi,H.; Oogane,T.; Abiko,C.; Funatogawa,K.; Mizuta,K.; Shirabe,K.; Kozawa,K.; Noda,M.; Kimura,H.; Tashiro,M.
EPI382088	PA	Japan	2009-Nov-25	EPI_ISL_123261	A/Gunma/267/2009		Import from public-domain	Obuchi,M.; Toda,S.; Tsukagoshi,H.; Oogane,T.; Abiko,C.; Funatogawa,K.; Mizuta,K.; Shirabe,K.; Kozawa,K.; Noda,M.; Kimura,H.; Tashiro,M.
EPI382096	PA	Japan	2009-Nov-25	EPI_ISL_123262	A/Gunma/287/2009		Import from public-domain	Obuchi,M.; Toda,S.; Tsukagoshi,H.; Oogane,T.; Abiko,C.; Funatogawa,K.; Mizuta,K.; Shirabe,K.; Kozawa,K.; Noda,M.; Kimura,H.; Tashiro,M.
EPI382110	PA	Japan	2009-Dec-15	EPI_ISL_123263	A/Gunma/293/2009		Import from public-domain	Obuchi,M.; Toda,S.; Tsukagoshi,H.; Oogane,T.; Abiko,C.; Funatogawa,K.; Mizuta,K.; Shirabe,K.; Kozawa,K.; Noda,M.; Kimura,H.; Tashiro,M.
EPI382118	PA	Japan	2009-Oct-29	EPI_ISL_123264	A/Tochigi/350/2009		Import from public-domain	Obuchi,M.; Toda,S.; Tsukagoshi,H.; Oogane,T.; Abiko,C.; Funatogawa,K.; Mizuta,K.; Shirabe,K.; Kozawa,K.; Noda,M.; Kimura,H.; Tashiro,M.
EPI382126	PA	Japan	2009-Nov-24	EPI_ISL_123265	A/Tochigi/445/2009		Import from public-domain	Obuchi,M.; Toda,S.; Tsukagoshi,H.; Oogane,T.; Abiko,C.; Funatogawa,K.; Mizuta,K.; Shirabe,K.; Kozawa,K.; Noda,M.; Kimura,H.; Tashiro,M.
EPI382134	PA	Japan	2010-Jan-13	EPI_ISL_123266	A/Tochigi/2/2010		Import from public-domain	Obuchi,M.; Toda,S.; Tsukagoshi,H.; Oogane,T.; Abiko,C.; Funatogawa,K.; Mizuta,K.; Shirabe,K.; Kozawa,K.; Noda,M.; Kimura,H.; Tashiro,M.
EPI382142	PA	Japan	2010-Jan-12	EPI_ISL_123267	A/Tochigi/10/2010		Import from public-domain	Obuchi,M.; Toda,S.; Tsukagoshi,H.; Oogane,T.; Abiko,C.; Funatogawa,K.; Mizuta,K.; Shirabe,K.; Kozawa,K.; Noda,M.; Kimura,H.; Tashiro,M.
EPI382150	PA	Japan	2009-Nov-09	EPI_ISL_123268	A/Yamagata/473/2009		Import from public-domain	Obuchi,M.; Toda,S.; Tsukagoshi,H.; Oogane,T.; Abiko,C.; Funatogawa,K.; Mizuta,K.; Shirabe,K.; Kozawa,K.; Noda,M.; Kimura,H.; Tashiro,M.
EPI382158	PA	Japan	2009-Nov-27	EPI_ISL_123269	A/Yamagata/674/2009		Import from public-domain	Obuchi,M.; Toda,S.; Tsukagoshi,H.; Oogane,T.; Abiko,C.; Funatogawa,K.; Mizuta,K.; Shirabe,K.; Kozawa,K.; Noda,M.; Kimura,H.; Tashiro,M.
EPI382166	PA	Japan	2009-Nov-21	EPI_ISL_123270	A/Yamaguchi/217/2009		Import from public-domain	Obuchi,M.; Toda,S.; Tsukagoshi,H.; Oogane,T.; Abiko,C.; Funatogawa,K.; Mizuta,K.; Shirabe,K.; Kozawa,K.; Noda,M.; Kimura,H.; Tashiro,M.
EPI382174	PA	Japan	2009-Dec-02	EPI_ISL_123271	A/Yamaguchi/247/2009		Import from public-domain	Obuchi,M.; Toda,S.; Tsukagoshi,H.; Oogane,T.; Abiko,C.; Funatogawa,K.; Mizuta,K.; Shirabe,K.; Kozawa,K.; Noda,M.; Kimura,H.; Tashiro,M.
EPI382182	PA	Japan	2009-Dec-05	EPI_ISL_123272	A/Yamaguchi/248/2009		Import from public-domain	Obuchi,M.; Toda,S.; Tsukagoshi,H.; Oogane,T.; Abiko,C.; Funatogawa,K.; Mizuta,K.; Shirabe,K.; Kozawa,K.; Noda,M.; Kimura,H.; Tashiro,M.
EPI382190	PA	Japan	2009-Dec-18	EPI_ISL_123273	A/Yamaguchi/273/2009		Import from public-domain	Obuchi,M.; Toda,S.; Tsukagoshi,H.; Oogane,T.; Abiko,C.; Funatogawa,K.; Mizuta,K.; Shirabe,K.; Kozawa,K.; Noda,M.; Kimura,H.; Tashiro,M.
EPI650074	PA	Canada	2012-Jan-09	EPI_ISL_125899	A/Ontario/RV117/2012	National Microbiology Laboratory, Public Health Agency of Canada (PHAC)	Centers for Disease Control and Prevention
EPI439209	PA	United States	2012-Mar-28	EPI_ISL_125900	A/Colorado/14/2012	Colorado Department of Health Lab	Centers for Disease Control and Prevention
EPI389774	PA	China	2009-Oct-19	EPI_ISL_127504	A/Liaoning/1/2009		Import from public-domain	Zou,W.; Lin,X.; Jin,M.
EPI390722	PA	Russian Federation	2012-Feb-18	EPI_ISL_127690	A/Moscow/IIV-45/2012		Import from public-domain	Shidlovskaya,E.V.; Prilipov,A.G.; Burtseva,E.I.; Samokhvalov,E.I.
EPI393197	PA	Russian Federation	2012-Mar-27	EPI_ISL_128296	A/Vladivostok/28/2012		Import from public-domain	Zhuravleva,M.M.; Shidlovskaya,E.V.; Prilipov,A.G.; Burtseva,E.I.; Samokhvalov,E.I.
EPI393753	PA	United States	2012-Apr-01	EPI_ISL_128402	A/Maryland/13/2012	Maryland Department of Health and Mental Hygiene	Centers for Disease Control and Prevention
EPI393770	PA	United States	2012-Apr-17	EPI_ISL_128404	A/New York/34/2012	New York State Department of Health	Centers for Disease Control and Prevention
EPI450420	PA	Malaysia	2012-Jan-01	EPI_ISL_128662	A/MALAYSIA/192/2012	Institut Penyelidikan Perubatan	WHO Collaborating Centre for Reference and Research on Influenza	Deng,Y-M; Iannello,P; Caldwell,N; Jelley,L; Komadina,N
EPI450415	PA	Fiji	2012-Jul-16	EPI_ISL_128688	A/FIJI/4/2012	National Centre for Scientific Services for Virology and Vector Borne Diseases	WHO Collaborating Centre for Reference and Research on Influenza	Deng,Y-M; Iannello,P; Caldwell,N; Jelley,L; Komadina,N
EPI450425	PA	Singapore	2012-Jun-22	EPI_ISL_128691	A/SINGAPORE/12/2012	Ministry of Health, Singapore	WHO Collaborating Centre for Reference and Research on Influenza	Deng,Y-M; Iannello,P; Caldwell,N; Jelley,L; Komadina,N
EPI450440	PA	Sri Lanka	2012-Jan-01	EPI_ISL_128694	A/SRI LANKA/22/2012	Medical Research Institute	WHO Collaborating Centre for Reference and Research on Influenza	Deng,Y-M; Iannello,P; Caldwell,N; Jelley,L; Komadina,N
EPI395988	PA	United Kingdom	2009-Jun-30	EPI_ISL_129378	A/England/527/2009		Import from public-domain	Agapow,P.-M.; Galiano,M.; Galiano,M.C.
EPI396004	PA	United Kingdom	2009-Apr-27	EPI_ISL_129380	A/England/209/2009		Import from public-domain	Agapow,P.-M.; Galiano,M.; Galiano,M.C.
EPI396012	PA	United Kingdom	2009-May-03	EPI_ISL_129381	A/England/222/2009		Import from public-domain	Agapow,P.-M.; Galiano,M.; Galiano,M.C.
EPI396020	PA	United Kingdom	2009-May-05	EPI_ISL_129382	A/England/XFL00228/2009		Import from public-domain	Agapow,P.-M.; Galiano,M.; Galiano,M.C.
EPI396043	PA	United Kingdom	2009-May-04	EPI_ISL_129385	A/England/XFL00230/2009		Import from public-domain	Agapow,P.-M.; Galiano,M.; Galiano,M.C.
EPI396051	PA	United Kingdom	2009-May-04	EPI_ISL_129386	A/England/250/2009		Import from public-domain	Agapow,P.-M.; Galiano,M.; Galiano,M.C.
EPI396059	PA	United Kingdom	2009-May-05	EPI_ISL_129387	A/England/XFL00303/2009		Import from public-domain	Agapow,P.-M.; Galiano,M.; Galiano,M.C.
EPI396067	PA	United Kingdom	2009-May-08	EPI_ISL_129388	A/England/XFL00364/2009		Import from public-domain	Agapow,P.-M.; Galiano,M.; Galiano,M.C.
EPI396075	PA	United Kingdom	2009-May-09	EPI_ISL_129389	A/England/XFL00376/2009		Import from public-domain	Agapow,P.-M.; Galiano,M.; Galiano,M.C.
EPI396091	PA	United Kingdom	2009-May-11	EPI_ISL_129390	A/England/260/2009		Import from public-domain	Agapow,P.-M.; Galiano,M.; Galiano,M.C.
EPI396099	PA	United Kingdom	2009-May-12	EPI_ISL_129392	A/England/XFL00421/2009		Import from public-domain	Agapow,P.-M.; Galiano,M.; Galiano,M.C.
EPI396107	PA	United Kingdom	2009-May-17	EPI_ISL_129393	A/England/271/2009		Import from public-domain	Agapow,P.-M.; Galiano,M.; Galiano,M.C.
EPI396323	PA	United Kingdom	2009-Jun-04	EPI_ISL_129437	A/England/412/2009		Import from public-domain	Agapow,P.-M.; Galiano,M.; Galiano,M.C.
EPI396330	PA	United Kingdom	2009-Jun-04	EPI_ISL_129438	A/England/413/2009		Import from public-domain	Agapow,P.-M.; Galiano,M.; Galiano,M.C.
EPI396337	PA	United Kingdom	2009-Jun-05	EPI_ISL_129439	A/England/417/2009		Import from public-domain	Agapow,P.-M.; Galiano,M.; Galiano,M.C.
EPI396345	PA	United Kingdom	2009-Jun-03	EPI_ISL_129440	A/England/425/2009		Import from public-domain	Agapow,P.-M.; Galiano,M.; Galiano,M.C.
EPI396353	PA	United Kingdom	2009-Jun-07	EPI_ISL_129441	A/England/438/2009		Import from public-domain	Agapow,P.-M.; Galiano,M.; Galiano,M.C.
EPI396361	PA	United Kingdom	2009-Jun-09	EPI_ISL_129442	A/England/444/2009		Import from public-domain	Agapow,P.-M.; Galiano,M.; Galiano,M.C.
EPI450410	PA	New Zealand	2012-Aug-01	EPI_ISL_134453	A/AUCKLAND/64/2012	Auckland Hospital	WHO Collaborating Centre for Reference and Research on Influenza	Deng,Y-M., Iannello,P.,Caldwell,N., Jelley,L.,Komadina,N.
EPI450435	PA	Australia	2012-Oct-06	EPI_ISL_134468	A/SOUTH AUSTRALIA/162/2012	Institute of Medical and Veterinary Science (IMVS)	WHO Collaborating Centre for Reference and Research on Influenza	Deng,Y-M., Iannello,P.,Caldwell,N., Jelley,L.,Komadina,N.
EPI418106	PA	Thailand	2012-Oct-02	EPI_ISL_134826	A/Chiang Rai/312/2012	WHO National Influenza Centre, National Institute of Medical Research (NIMR)	Centers for Disease Control and Prevention
EPI418170	PA	India	2012-Dec-22	EPI_ISL_134840	A/India/2192/2012	All India Institute of Medical Sciences	Centers for Disease Control and Prevention
EPI420400	PA	China	2010-Jul-28	EPI_ISL_135218	A/Guangzhou/GIRD74/2010		Import from public-domain	Guan,W.; Yang,Z.; Pan,S.; Wu,S.; Zhou,R.; Wang,Y.; Luo,Y.; Li,J.; Zhao,S.; Liu,W.; Zhong,N.
EPI443016	PA	Kenya	2009-Jul-02	EPI_ISL_139648	A/Kisumu/56/2009	ARI Unit, Kenya Medical Research Institute (KEMRI - NIC), Centre for Virus Research Annex, P.O Box 54628	Kenyatta University	'George, Gachara; 'Wallace, Bulimo; 'Japheth, Magana; 'Benjamin, Opot; 'Michael, Otieno; 'Samuel, Symmekher'
EPI443066	PA	Kenya	2009-Jul-02	EPI_ISL_139667	A/Kisumu/61/2009	ARI Unit, Kenya Medical Research Institute (KEMRI - NIC), Centre for Virus Research Annex, P.O Box 54628	Kenya Medical Research Institute	'George, Gachara; 'Samuel, Symekher; 'Japheth, Magana; 'Benjamin, Opot; 'Michael, Otieno; 'Wallace, Bulimo.
EPI443113	PA	Kenya	2009-Jul-03	EPI_ISL_139680	A/Nairobi/64/2009	ARI Unit, Kenya Medical Research Institute (KEMRI - NIC), Centre for Virus Research Annex, P.O Box 54628	Kenya Medical Research Institute	'George, Gachara; 'Samuel, Symekher; 'Japheth, Magana; 'Benjamin, Opot; 'Michael, Otieno; 'Wallace, Bulimo.
EPI443158	PA	Kenya	2009-Jul-05	EPI_ISL_139706	A/Garissa/78/2009	ARI Unit, Kenya Medical Research Institute (KEMRI - NIC), Centre for Virus Research Annex, P.O Box 54628	Kenya Medical Research Institute	'George, Gachara; 'Samuel, Symekher; 'Japheth, Magana; 'Benjamin, Opot; 'Michael, Otieno; 'Wallace, Bulimo.
EPI443168	PA	Kenya	2009-Jul-05	EPI_ISL_139707	A/Keiyo/96/2009	ARI Unit, Kenya Medical Research Institute (KEMRI - NIC), Centre for Virus Research Annex, P.O Box 54628	Kenya Medical Research Institute	'George, Gachara; 'Samuel, Symekher; 'Japheth, Magana; 'Benjamin, Opot; 'Michael, Otieno; 'Wallace, Bulimo.
EPI443175	PA	Kenya	2009-Sep-15	EPI_ISL_139708	A/Nairobi/58/2009	ARI Unit, Kenya Medical Research Institute (KEMRI - NIC), Centre for Virus Research Annex, P.O Box 54628	Kenya Medical Research Institute	'George, Gachara; 'Samuel, Symekher; 'Japheth, Magana; 'Benjamin, Opot; 'Michael, Otieno; 'Wallace, Bulimo.
EPI443183	PA	Kenya	2009-Sep-15	EPI_ISL_139709	A/Nairobi/59/2009	ARI Unit, Kenya Medical Research Institute (KEMRI - NIC), Centre for Virus Research Annex, P.O Box 54628	Kenya Medical Research Institute	'George, Gachara; 'Samuel, Symekher; 'Japheth, Magana; 'Benjamin, Opot; 'Michael, Otieno; 'Wallace, Bulimo.
EPI443190	PA	Kenya	2009-Sep-24	EPI_ISL_139710	A/Malindi/238/2009	ARI Unit, Kenya Medical Research Institute (KEMRI - NIC), Centre for Virus Research Annex, P.O Box 54628	Kenya Medical Research Institute	'George, Gachara; 'Samuel, Symekher; 'Japheth, Magana; 'Benjamin, Opot; 'Michael, Otieno; 'Wallace, Bulimo'
EPI443197	PA	Kenya	2009-Sep-24	EPI_ISL_139711	A/Eldoret/119/2009	ARI Unit, Kenya Medical Research Institute (KEMRI - NIC), Centre for Virus Research Annex, P.O Box 54628	Kenya Medical Research Institute	'George, Gachara; 'Samuel, Symekher; 'Japheth, Magana; 'Benjamin, Opot; 'Michael, Otieno; 'Wallace, Bulimo'
EPI443204	PA	Kenya	2009-Sep-19	EPI_ISL_139712	A/Eldoret/120/2009	ARI Unit, Kenya Medical Research Institute (KEMRI - NIC), Centre for Virus Research Annex, P.O Box 54628	Kenya Medical Research Institute	'George, Gachara; 'Samuel, Symekher; 'Japheth, Magana; 'Benjamin, Opot; 'Michael, Otieno; 'Wallace, Bulimo'
EPI443211	PA	Kenya	2009-Sep-22	EPI_ISL_139713	A/Embu/169/2009	ARI Unit, Kenya Medical Research Institute (KEMRI - NIC), Centre for Virus Research Annex, P.O Box 54628	Kenya Medical Research Institute	'George, Gachara; 'Samuel, Symekher; 'Japheth, Magana; 'Benjamin, Opot; 'Michael, Otieno; 'Wallace, Bulimo'
EPI443218	PA	Kenya	2009-Sep-29	EPI_ISL_139714	A/Nyeri/478/2009	ARI Unit, Kenya Medical Research Institute (KEMRI - NIC), Centre for Virus Research Annex, P.O Box 54628	Kenya Medical Research Institute	'George, Gachara; 'Samuel, Symekher; 'Japheth, Magana; 'Benjamin, Opot; 'Michael, Otieno; 'Wallace, Bulimo'
EPI443225	PA	Kenya	2009-Sep-29	EPI_ISL_139715	A/Meru/467/2009	ARI Unit, Kenya Medical Research Institute (KEMRI - NIC), Centre for Virus Research Annex, P.O Box 54628	Kenya Medical Research Institute	'George, Gachara; 'Samuel, Symekher; 'Japheth, Magana; 'Benjamin, Opot; 'Michael, Otieno; 'Wallace, Bulimo'
EPI443232	PA	Kenya	2009-Sep-30	EPI_ISL_139716	A/Kitale/531/2009	ARI Unit, Kenya Medical Research Institute (KEMRI - NIC), Centre for Virus Research Annex, P.O Box 54628	Kenya Medical Research Institute	'George, Gachara; 'Samuel, Symekher; 'Japheth, Magana; 'Benjamin, Opot; 'Michael, Otieno; 'Wallace, Bulimo'
EPI443240	PA	Kenya	2009-Jul-30	EPI_ISL_139717	A/Kitale/532/2009	ARI Unit, Kenya Medical Research Institute (KEMRI - NIC), Centre for Virus Research Annex, P.O Box 54628	Kenya Medical Research Institute	'George, Gachara; 'Samuel, Symekher; 'Japheth, Magana; 'Benjamin, Opot; 'Michael, Otieno; 'Wallace, Bulimo'
EPI443247	PA	Kenya	2009-Sep-29	EPI_ISL_139718	A/Mombasa/512/2009	ARI Unit, Kenya Medical Research Institute (KEMRI - NIC), Centre for Virus Research Annex, P.O Box 54628	Kenya Medical Research Institute	'George, Gachara; 'Samuel, Symekher; 'Japheth, Magana; 'Benjamin, Opot; 'Michael, Otieno; 'Wallace, Bulimo'
EPI443254	PA	Kenya	2010-Oct-27	EPI_ISL_139719	A/Nakuru/192/2009	ARI Unit, Kenya Medical Research Institute (KEMRI - NIC), Centre for Virus Research Annex, P.O Box 54628	Kenya Medical Research Institute	'George, Gachara; 'Samuel, Symekher; 'Japheth, Magana; 'Benjamin, Opot; 'Michael, Otieno; 'Wallace, Bulimo'
EPI443262	PA	Kenya	2009-Oct-22	EPI_ISL_139720	A/Trans-Nzoia/168/2009	ARI Unit, Kenya Medical Research Institute (KEMRI - NIC), Centre for Virus Research Annex, P.O Box 54628	Kenya Medical Research Institute	'George, Gachara; 'Samuel, Symekher; 'Japheth, Magana; 'Benjamin, Opot; 'Michael, Otieno; 'Wallace, Bulimo'
EPI443270	PA	Kenya	2009-Oct-27	EPI_ISL_139721	A/Mombasa/179/2009	ARI Unit, Kenya Medical Research Institute (KEMRI - NIC), Centre for Virus Research Annex, P.O Box 54628	Kenya Medical Research Institute	'George, Gachara; 'Samuel, Symekher; 'Japheth, Magana; 'Benjamin, Opot; 'Michael, Otieno; 'Wallace, Bulimo'
EPI443277	PA	Kenya	2009-Oct-16	EPI_ISL_139722	A/Mombasa/148/2009	ARI Unit, Kenya Medical Research Institute (KEMRI - NIC), Centre for Virus Research Annex, P.O Box 54628	Kenya Medical Research Institute	'George, Gachara; 'Samuel, Symekher; 'Japheth, Magana; 'Benjamin, Opot; 'Michael, Otieno; 'Wallace, Bulimo'
EPI443284	PA	Kenya	2009-Oct-08	EPI_ISL_139723	A/Mombasa/91/2009	ARI Unit, Kenya Medical Research Institute (KEMRI - NIC), Centre for Virus Research Annex, P.O Box 54628	Kenya Medical Research Institute	'George, Gachara; 'Samuel, Symekher; 'Japheth, Magana; 'Benjamin, Opot; 'Michael, Otieno; 'Wallace, Bulimo'
EPI446011	PA	Kenya	2009-Oct-02	EPI_ISL_140395	A/Mombasa/27/2009	ARI Unit, Kenya Medical Research Institute (KEMRI - NIC), Centre for Virus Research Annex, P.O Box 54628	Kenya Medical Research Institute	'George, Gachara;'Samuel, Symekher;'Japheth, Magana;'Benjamin, Opot;'Michael, Otieno;'Wallace, Bulimo'
EPI446019	PA	Kenya	2009-Oct-03	EPI_ISL_140396	A/Nairobi/37/2009	ARI Unit, Kenya Medical Research Institute (KEMRI - NIC), Centre for Virus Research Annex, P.O Box 54628	Kenya Medical Research Institute	'George, Gachara;'Samuel, Symekher;'Japheth, Magana;'Benjamin, Opot;'Michael, Otieno;'Wallace, Bulimo'
EPI446028	PA	Kenya	2009-Oct-29	EPI_ISL_140397	A/Kakamega/215/2009	ARI Unit, Kenya Medical Research Institute (KEMRI - NIC), Centre for Virus Research Annex, P.O Box 54628	Kenya Medical Research Institute	'George, Gachara;'Samuel, Symekher;'Japheth, Magana;'Benjamin, Opot;'Michael, Otieno;'Wallace, Bulimo'
EPI446035	PA	Kenya	2009-Oct-29	EPI_ISL_140398	A/Kisii/205/2009	ARI Unit, Kenya Medical Research Institute (KEMRI - NIC), Centre for Virus Research Annex, P.O Box 54628	Kenya Medical Research Institute	'George, Gachara;'Samuel, Symekher;'Japheth, Magana;'Benjamin, Opot;'Michael, Otieno;'Wallace, Bulimo'
EPI446042	PA	Kenya	2009-Oct-15	EPI_ISL_140399	A/Kisii/143/2009	ARI Unit, Kenya Medical Research Institute (KEMRI - NIC), Centre for Virus Research Annex, P.O Box 54628	Kenya Medical Research Institute	'George, Gachara;'Samuel, Symekher;'Japheth, Magana;'Benjamin, Opot;'Michael, Otieno;'Wallace, Bulimo'
EPI446049	PA	Kenya	2009-Oct-12	EPI_ISL_140400	A/Kisii/115/2009	ARI Unit, Kenya Medical Research Institute (KEMRI - NIC), Centre for Virus Research Annex, P.O Box 54628	Kenya Medical Research Institute	'George, Gachara;'Samuel, Symekher;'Japheth, Magana;'Benjamin, Opot;'Michael, Otieno;'Wallace, Bulimo'
EPI446056	PA	Kenya	2009-Oct-27	EPI_ISL_140401	A/Kikuyu/184/2009	ARI Unit, Kenya Medical Research Institute (KEMRI - NIC), Centre for Virus Research Annex, P.O Box 54628	Kenya Medical Research Institute	'George, Gachara;'Samuel, Symekher;'Japheth, Magana;'Benjamin, Opot;'Michael, Otieno;'Wallace, Bulimo'
EPI446063	PA	Kenya	2009-Oct-27	EPI_ISL_140402	A/Kikuyu/185/2009	ARI Unit, Kenya Medical Research Institute (KEMRI - NIC), Centre for Virus Research Annex, P.O Box 54628	Kenya Medical Research Institute	'George, Gachara;'Samuel, Symekher;'Japheth, Magana;'Benjamin, Opot;'Michael, Otieno;'Wallace, Bulimo'
EPI446070	PA	Kenya	2009-Nov-04	EPI_ISL_140403	A/Nairobi/3/2009	ARI Unit, Kenya Medical Research Institute (KEMRI - NIC), Centre for Virus Research Annex, P.O Box 54628	Kenya Medical Research Institute	'George, Gachara;'Samuel, Symekher;'Japheth, Magana;'Benjamin, Opot;'Michael, Otieno;'Wallace, Bulimo'
EPI446077	PA	Kenya	2009-Dec-09	EPI_ISL_140404	A/Nairobi/16/2009	ARI Unit, Kenya Medical Research Institute (KEMRI - NIC), Centre for Virus Research Annex, P.O Box 54628	Kenya Medical Research Institute	'George, Gachara;'Samuel, Symekher;'Japheth, Magana;'Benjamin, Opot;'Michael, Otieno;'Wallace, Bulimo'
EPI446085	PA	Kenya	2010-Mar-12	EPI_ISL_140405	A/Nairobi/11/2010	ARI Unit, Kenya Medical Research Institute (KEMRI - NIC), Centre for Virus Research Annex, P.O Box 54628	Kenya Medical Research Institute	'George, Gachara;'Samuel, Symekher;'Japheth, Magana;'Benjamin, Opot;'Michael, Otieno;'Wallace, Bulimo'
EPI446093	PA	Kenya	2010-Jan-21	EPI_ISL_140406	A/Kijabe/16/2010	ARI Unit, Kenya Medical Research Institute (KEMRI - NIC), Centre for Virus Research Annex, P.O Box 54628	Kenya Medical Research Institute	'George, Gachara;'Samuel, Symekher;'Japheth, Magana;'Benjamin, Opot;'Michael, Otieno;'Wallace, Bulimo'
EPI446101	PA	Kenya	2010-Mar-20	EPI_ISL_140407	A/Nairobi/20/2010	ARI Unit, Kenya Medical Research Institute (KEMRI - NIC), Centre for Virus Research Annex, P.O Box 54628	Kenya Medical Research Institute	'George, Gachara;'Samuel, Symekher;'Japheth, Magana;'Benjamin, Opot;'Michael, Otieno;'Wallace, Bulimo'
EPI446109	PA	Kenya	2010-Mar-20	EPI_ISL_140408	A/Nairobi/21/2010	ARI Unit, Kenya Medical Research Institute (KEMRI - NIC), Centre for Virus Research Annex, P.O Box 54628	Kenya Medical Research Institute	'George, Gachara;'Samuel, Symekher;'Japheth, Magana;'Benjamin, Opot;'Michael, Otieno;'Wallace, Bulimo'
EPI446117	PA	Kenya	2010-Mar-25	EPI_ISL_140409	A/Nairobi/24/2010	ARI Unit, Kenya Medical Research Institute (KEMRI - NIC), Centre for Virus Research Annex, P.O Box 54628	Kenya Medical Research Institute	'George, Gachara;'Samuel, Symekher;'Japheth, Magana;'Benjamin, Opot;'Michael, Otieno;'Wallace, Bulimo'
EPI446125	PA	Kenya	2010-Mar-25	EPI_ISL_140410	A/Nairobi/25/2010	ARI Unit, Kenya Medical Research Institute (KEMRI - NIC), Centre for Virus Research Annex, P.O Box 54628	Kenya Medical Research Institute	'George, Gachara;'Samuel, Symekher;'Japheth, Magana;'Benjamin, Opot;'Michael, Otieno;'Wallace, Bulimo'
EPI446133	PA	Kenya	2010-Jun-04	EPI_ISL_140411	A/Nairobi/72/2010	ARI Unit, Kenya Medical Research Institute (KEMRI - NIC), Centre for Virus Research Annex, P.O Box 54628	Kenya Medical Research Institute	'George, Gachara;'Samuel, Symekher;'Japheth, Magana;'Benjamin, Opot;'Michael, Otieno;'Wallace, Bulimo'
EPI446141	PA	Kenya	2010-Jun-04	EPI_ISL_140412	A/Nairobi/80/2010	ARI Unit, Kenya Medical Research Institute (KEMRI - NIC), Centre for Virus Research Annex, P.O Box 54628	Kenya Medical Research Institute	'George, Gachara;'Samuel, Symekher;'Japheth, Magana;'Benjamin, Opot;'Michael, Otieno;'Wallace, Bulimo'
EPI446154	PA	Kenya	2010-Jun-12	EPI_ISL_140413	A/Nairobi/97/2010	ARI Unit, Kenya Medical Research Institute (KEMRI - NIC), Centre for Virus Research Annex, P.O Box 54628	Kenya Medical Research Institute	'George, Gachara;'Samuel, Symekher;'Japheth, Magana;'Benjamin, Opot;'Michael, Otieno;'Wallace, Bulimo'
EPI447181	PA	Russian Federation	2013-Mar-20	EPI_ISL_140999	A/St. Petersburg/151/2013	Russian Academy of Medical Sciences	Centers for Disease Control and Prevention
EPI450224	PA	Australia	2013-Jan-07	EPI_ISL_141542	A/BRISBANE/6/2013	Queensland Health Forensic and Scientific Services	WHO Collaborating Centre for Reference and Research on Influenza	Deng,Y-M., Iannello,P.,Caldwell,N., Jelley,L.,Komadina,N.
EPI450261	PA	Australia	2012-Dec-24	EPI_ISL_141551	A/Perth/298/2012	Pathwest QE II Medical Centre	WHO Collaborating Centre for Reference and Research on Influenza	Deng,Y-M; Iannello,P; Caldwell,N; Jelley,L; Komadina,N.
EPI450278	PA	Thailand	2012-Dec-03	EPI_ISL_141555	A/SONG KHLA/416/2012	WHO National Influenza Centre, National Institute of Medical Research (NIMR)	WHO Collaborating Centre for Reference and Research on Influenza	Deng,Y-M., Iannello,P.,Caldwell,N., Jelley,L.,Komadina,N.
EPI460819	PA	Peru	2013-Apr-19	EPI_ISL_143679	A/Peru/106/2013	Laboratorio de Referencia Nacional Virus Respiratorios, Instituto Nacional de Salud	Centers for Disease Control and Prevention
EPI499456	PA	Japan	2013-Apr-17	EPI_ISL_143715	A/HIROSHIMA/19/2013	Center for Public Health and Environment, Hiroshima Prefectural Technology Research Institute	National Institute of Infectious Diseases (NIID)	Fujisaki,Seiichiro; Itoh,Reiko; Miura,Mai; Tashiro,Masato; Odagiri,Takato
EPI466811	PA	Haiti	2013-Jun-02	EPI_ISL_145496	A/Haiti/1790/2013	Caribbean Epidemiology Center	Centers for Disease Control and Prevention
EPI466819	PA	Dominican Republic	2013-May-01	EPI_ISL_145497	A/Dominican Republic/7293/2013	Laboratorio de Investigacion / Centro de Educacion Medica y Amistad Dominico Japones (CEMADOJA)	Centers for Disease Control and Prevention
EPI466833	PA	Bolivia, Plurinationial State of	2013-Jun-08	EPI_ISL_145499	A/Bolivia/559/2013	Instituto Nacional de Laboratoriosde Salud (INLASA)	Centers for Disease Control and Prevention
EPI466849	PA	Ukraine	2013-Mar-20	EPI_ISL_145501	A/Zaporizza/417/2013	Institute of Epidemiology and Infectious Diseases AMS of Ukraine	Centers for Disease Control and Prevention
EPI466913	PA	Puerto Rico	2013-Jun-14	EPI_ISL_145509	A/Puerto Rico/01/2013	Puerto Rico Department of Health	Centers for Disease Control and Prevention
EPI499461	PA	Japan	2013-May-29	EPI_ISL_145539	A/SHIZUOKA-C/99/2013	Shizuoka City Institute of Environmental Sciences and Public Health	National Institute of Infectious Diseases (NIID)	Fujisaki,Seiichiro; Itoh,Reiko; Miura,Mai; Tashiro,Masato; Odagiri,Takato
EPI467262	PA	Australia	2013-May-23	EPI_ISL_145643	A/South Australia/17/2013	WHO Collaborating Centre for Reference and Research on Influenza	Centers for Disease Control and Prevention
EPI468877	PA	India	2012-Feb-10	EPI_ISL_146119	A/India/P12946/2012		Import from public-domain	Potdar,V.A.; Dakhave,M.R.; Patil,K.N.; Kadam,A.A.; Mullick,J.; Chadha,M.S.
EPI468839	PA	India	2012-Mar-07	EPI_ISL_146121	A/India/VD122268/2012		Import from public-domain	Potdar,V.A.; Dakhave,M.R.; Patil,K.N.; Kadam,A.A.; Mullick,J.; Chadha,M.S.
EPI468842	PA	India	2013-Jan-31	EPI_ISL_146123	A/India/Nag132467/2013		Import from public-domain	Potdar,V.A.; Dakhave,M.R.; Patil,K.N.; Kadam,A.A.; Mullick,J.; Chadha,M.S.
EPI468845	PA	India	2013-Feb-15	EPI_ISL_146125	A/India/P131845/2013		Import from public-domain	Potdar,V.A.; Dakhave,M.R.; Patil,K.N.; Kadam,A.A.; Mullick,J.; Chadha,M.S.
EPI1846930	PA	Madagascar	2020-Feb-11	EPI_ISL_1034780	A/Mahajanga/00562/2020	Institut Pasteur de Madagascar	Crick Worldwide Influenza Centre
EPI1848020	PA	Vietnam	2020-Feb-19	EPI_ISL_1064150	A/Vietnam/Vnhcm-Vp49/2020	Pasteur Institute, Influenza Laboratory	Centers for Disease Control and Prevention
EPI1848028	PA	Vietnam	2020-Jan-30	EPI_ISL_1064151	A/Vietnam/Vnhcm-Vp27/2020	Pasteur Institute, Influenza Laboratory	Centers for Disease Control and Prevention
EPI1849686	PA	Madagascar	2020-Feb-04	EPI_ISL_1180145	A/Madagascar/560/2020	Institut Pasteur de Madagascar	Centers for Disease Control and Prevention
EPI1849694	PA	Madagascar	2020-Jan-13	EPI_ISL_1180146	A/Madagascar/218/2020	Institut Pasteur de Madagascar	Centers for Disease Control and Prevention
EPI1849702	PA	Madagascar	2020-Jan-13	EPI_ISL_1180147	A/Madagascar/227/2020	Institut Pasteur de Madagascar	Centers for Disease Control and Prevention
EPI1849710	PA	Madagascar	2020-Feb-19	EPI_ISL_1180148	A/Madagascar/882/2020	Institut Pasteur de Madagascar	Centers for Disease Control and Prevention
EPI1850056	PA	Russian Federation	2020-Feb-12	EPI_ISL_1190739	A/Human/Moscow/66/2020(H1N1)	NIC Russia, Ivanovsky Research Institute of Virology	N.F. Gamaleya Research Center for Epidemiology and Microbiology
EPI1850064	PA	Russian Federation	2019-Dec-11	EPI_ISL_1190740	A/Human/Moscow/230/2019(H1N1)	NIC Russia, Ivanovsky Research Institute of Virology	N.F. Gamaleya Research Center for Epidemiology and Microbiology
EPI1850072	PA	Russian Federation	2019-Dec-23	EPI_ISL_1190741	A/Human/Penza/249/2019(H1N1)	NIC Russia, Ivanovsky Research Institute of Virology	N.F. Gamaleya Research Center for Epidemiology and Microbiology
EPI1850080	PA	Russian Federation	2019-Dec-23	EPI_ISL_1190742	A/Human/Penza/250/2019(H1N1)	NIC Russia, Ivanovsky Research Institute of Virology	N.F. Gamaleya Research Center for Epidemiology and Microbiology
EPI1850088	PA	Russian Federation	2020-Mar-23	EPI_ISL_1190743	A/Human/Yaroslavl/135-L/2020(H1N1)	NIC Russia, Ivanovsky Research Institute of Virology	N.F. Gamaleya Research Center for Epidemiology and Microbiology
EPI1850096	PA	Russian Federation	2020-Feb-28	EPI_ISL_1190744	A/Human/Moscow/136/2020(H1N1)	NIC Russia, Ivanovsky Research Institute of Virology	N.F. Gamaleya Research Center for Epidemiology and Microbiology
EPI1850112	PA	Russian Federation	2020-Mar-10	EPI_ISL_1190746	A/Human/Cheboksary/113/2020(H1N1)	NIC Russia, Ivanovsky Research Institute of Virology	N.F. Gamaleya Research Center for Epidemiology and Microbiology
EPI1850120	PA	Russian Federation	2020-Mar-10	EPI_ISL_1190747	A/Human/Cheboksary/114/2020(H1N1)	NIC Russia, Ivanovsky Research Institute of Virology	N.F. Gamaleya Research Center for Epidemiology and Microbiology
EPI1850977	PA	Russian Federation	2016-Feb-09	EPI_ISL_1287738	A/IIV-Orenburg/30-B/2016	NIC Russia, Ivanovsky Research Institute of Virology	N.F. Gamaleya Research Center for Epidemiology and Microbiology	Krasnoslobodtsev,Kirill; Alkhovsky,Sergey; Kirillova,Elena; Burtseva,Elena
EPI1851602	PA	Russian Federation	2016-Feb-16	EPI_ISL_1290937	A/IIV-Orenburg/29-L/2016	NIC Russia, Ivanovsky Research Institute of Virology	N.F. Gamaleya Research Center for Epidemiology and Microbiology	Krasnoslobodtsev,Kirill; Alkhovsky,Sergey; Kirillova,Elena; Burtseva,Elena
EPI1851838	PA	Russian Federation	2016-Feb-09	EPI_ISL_1295618	A/IIV-Moscow/248-LR/15	NIC Russia, Ivanovsky Research Institute of Virology	N.F. Gamaleya Research Center for Epidemiology and Microbiology	Krasnoslobodtsev,Kirill; Alkhovsky,Sergey; Kirillova,Elena; Burtseva,Elena
EPI1851846	PA	Russian Federation	2016-Feb-16	EPI_ISL_1295901	A/IIV-Moscow/52-L/2016	NIC Russia, Ivanovsky Research Institute of Virology	N.F. Gamaleya Research Center for Epidemiology and Microbiology	Krasnoslobodtsev,Kirill; Alkhovsky,Sergey; Kirillova,Elena; Burtseva,Elena
EPI1851854	PA	Russian Federation	2016-Mar-21	EPI_ISL_1295929	A/IIV-Yaroslavl/101-T/2016	NIC Russia, Ivanovsky Research Institute of Virology	N.F. Gamaleya Research Center for Epidemiology and Microbiology	Krasnoslobodtsev,Kirill; Alkhovsky,Sergey; Kirillova,Elena; Burtseva,Elena
EPI1852861	PA	Russian Federation	2016-Mar-21	EPI_ISL_1296408	A/IIV-Penza/110-L/2016	NIC Russia, Ivanovsky Research Institute of Virology	N.F. Gamaleya Research Center for Epidemiology and Microbiology	Krasnoslobodtsev,Kirill; Alkhovsky,Sergey; Kirillova,Elena; Burtseva,Elena
EPI1852392	PA	Nigeria	2020-Dec-03	EPI_ISL_1296409	A/Nigeria/5072/2020	NCDC Public Health Reference Laboratory	Centers for Disease Control and Prevention
EPI1852400	PA	Vietnam	2019-Sep-05	EPI_ISL_1296410	A/Vietnam/Vnhcm-Gs431/2019	Pasteur Institute, Influenza Laboratory	Centers for Disease Control and Prevention
EPI1852408	PA	Nigeria	2020-Nov-30	EPI_ISL_1296411	A/Nigeria/5060/2020	NCDC Public Health Reference Laboratory	Centers for Disease Control and Prevention
EPI1852416	PA	Nigeria	2020-Dec-01	EPI_ISL_1296412	A/Nigeria/5063/2020	NCDC Public Health Reference Laboratory	Centers for Disease Control and Prevention
EPI1852424	PA	Vietnam	2019-Aug-15	EPI_ISL_1296413	A/Vietnam/Vnhcm-Gs394/2019	Pasteur Institute, Influenza Laboratory	Centers for Disease Control and Prevention
EPI1852431	PA	Nigeria	2020-Dec-01	EPI_ISL_1296414	A/Nigeria/5065/2020	NCDC Public Health Reference Laboratory	Centers for Disease Control and Prevention
EPI1852439	PA	Vietnam	2019-Sep-18	EPI_ISL_1296415	A/Vietnam/Vnhcm-Vp160/2019	Pasteur Institute, Influenza Laboratory	Centers for Disease Control and Prevention
EPI1852447	PA	Vietnam	2019-Sep-19	EPI_ISL_1296416	A/Vietnam/Vnhcm-Vp163/2019	Pasteur Institute, Influenza Laboratory	Centers for Disease Control and Prevention
EPI1852463	PA	Vietnam	2019-Sep-16	EPI_ISL_1296418	A/Vietnam/Vnhcm-Gs455/2019	Pasteur Institute, Influenza Laboratory	Centers for Disease Control and Prevention
EPI1852471	PA	Nigeria	2020-Dec-02	EPI_ISL_1296419	A/Nigeria/5066/2020	NCDC Public Health Reference Laboratory	Centers for Disease Control and Prevention
EPI1852479	PA	Vietnam	2019-Oct-15	EPI_ISL_1296420	A/Vietnam/Vnhcm-Vp197/2019	Pasteur Institute, Influenza Laboratory	Centers for Disease Control and Prevention
EPI1852497	PA	Nigeria	2020-Dec-03	EPI_ISL_1296423	A/Nigeria/5070/2020	NCDC Public Health Reference Laboratory	Centers for Disease Control and Prevention
EPI1852503	PA	Vietnam	2019-Jul-28	EPI_ISL_1296424	A/Vietnam/Vnhcm-Vp109/2019	Pasteur Institute, Influenza Laboratory	Centers for Disease Control and Prevention
EPI1852511	PA	Vietnam	2019-Jun-18	EPI_ISL_1296425	A/Vietnam/Vnhcm-Vp61/2019	Pasteur Institute, Influenza Laboratory	Centers for Disease Control and Prevention
EPI1852519	PA	Vietnam	2019-Jul-15	EPI_ISL_1296426	A/Vietnam/Vnhcm-Vp88/2019	Pasteur Institute, Influenza Laboratory	Centers for Disease Control and Prevention
EPI1852527	PA	Thailand	2020-Jan-28	EPI_ISL_1296427	A/Bangkok/81/2020	WHO National Influenza Centre, National Institute of Medical Research (NIMR)	Centers for Disease Control and Prevention
EPI1852535	PA	Thailand	2020-Jan-13	EPI_ISL_1296428	A/Nonthaburi/74/2020	WHO National Influenza Centre, National Institute of Medical Research (NIMR)	Centers for Disease Control and Prevention
EPI1852543	PA	Thailand	2020-Feb-20	EPI_ISL_1296429	A/Bangkok/65/2020	WHO National Influenza Centre, National Institute of Medical Research (NIMR)	Centers for Disease Control and Prevention
EPI1852551	PA	Thailand	2020-Jan-10	EPI_ISL_1296430	A/Nonthaburi/73/2020	WHO National Influenza Centre, National Institute of Medical Research (NIMR)	Centers for Disease Control and Prevention
EPI1852559	PA	Thailand	2020-Mar-11	EPI_ISL_1296431	A/Ayutthaya/66/2020	WHO National Influenza Centre, National Institute of Medical Research (NIMR)	Centers for Disease Control and Prevention
EPI1852567	PA	Thailand	2020-Jan-23	EPI_ISL_1296432	A/Bangkok/64/2020	WHO National Influenza Centre, National Institute of Medical Research (NIMR)	Centers for Disease Control and Prevention
EPI1852575	PA	Thailand	2020-Jan-20	EPI_ISL_1296433	A/Nonthaburi/76/2020	WHO National Influenza Centre, National Institute of Medical Research (NIMR)	Centers for Disease Control and Prevention
EPI1852583	PA	Thailand	2020-Feb-28	EPI_ISL_1296434	A/Suratthani/69/2020	WHO National Influenza Centre, National Institute of Medical Research (NIMR)	Centers for Disease Control and Prevention
EPI1852591	PA	Thailand	2020-Jan-20	EPI_ISL_1296435	A/Nonthaburi/77/2020	WHO National Influenza Centre, National Institute of Medical Research (NIMR)	Centers for Disease Control and Prevention
EPI1852599	PA	Thailand	2020-Jan-21	EPI_ISL_1296436	A/Nonthaburi/79/2020	Royal Centre for Disease Control	Centers for Disease Control and Prevention
EPI1852607	PA	Thailand	2020-Mar-02	EPI_ISL_1296437	A/Chiang Rai/68/2020	WHO National Influenza Centre, National Institute of Medical Research (NIMR)	Centers for Disease Control and Prevention
EPI1852623	PA	Thailand	2020-Jan-17	EPI_ISL_1296439	A/Nonthaburi/80/2020	WHO National Influenza Centre, National Institute of Medical Research (NIMR)	Centers for Disease Control and Prevention
EPI1852917	PA	Russian Federation	2016-Mar-28	EPI_ISL_1303428	A/IIV-Moscow/242/2015	NIC Russia, Ivanovsky Research Institute of Virology	N.F. Gamaleya Research Center for Epidemiology and Microbiology	Krasnoslobodtsev,Kirill; Alkhovsky,Sergey; Kirillova,Elena; Burtseva,Elena
EPI1852925	PA	Russian Federation	2016-Jan-25	EPI_ISL_1303429	A/IIV-Moscow/244/2015	NIC Russia, Ivanovsky Research Institute of Virology	N.F. Gamaleya Research Center for Epidemiology and Microbiology	Krasnoslobodtsev,Kirill; Alkhovsky,Sergey; Kirillova,Elena; Burtseva,Elena
EPI1852933	PA	Russian Federation	2016-Feb-08	EPI_ISL_1303430	A/IIV-Moscow/23/2016	NIC Russia, Ivanovsky Research Institute of Virology	N.F. Gamaleya Research Center for Epidemiology and Microbiology	Krasnoslobodtsev,Kirill; Alkhovsky,Sergey; Kirillova,Elena; Burtseva,Elena
EPI1853061	PA	Belgium	2020-Jan-06	EPI_ISL_1307702	A/Belgium/G0027/2020	Sciensano (Scientific Institute of Public Health)	SCIENSANO
EPI1853075	PA	Belgium	2020-Jan-09	EPI_ISL_1307706	A/Belgium/G0038/2020	SCIENSANO	SCIENSANO
EPI1853082	PA	Belgium	2020-Jan-08	EPI_ISL_1307708	A/Belgium/IG0042/2020	SCIENSANO	SCIENSANO
EPI1853134	PA	Brazil	2021-Feb-16	EPI_ISL_1308012	A/Parana/10835/2021	Laboratório Central do Estado do Paraná - LACEN/PR	Instituto Oswaldo Cruz FIOCRUZ - Laboratory of Respiratory Viruses and Measles (LVRS)	Resende,P.; Appolinario,L; Mendonca,A; Rediger,I.; Debur,M.; Motta,F.; Siqueira,M.
EPI1859008	PA	Belgium	2020-Jan-13	EPI_ISL_1310796	A/Belgium/G0047/2020	SCIENSANO	SCIENSANO
EPI1853165	PA	Belgium	2020-Jan-13	EPI_ISL_1310802	A/Belgium/G0054/2020	SCIENSANO	SCIENSANO
EPI1853174	PA	Belgium	2020-Jan-14	EPI_ISL_1310806	A/Belgium/G0059/2020	SCIENSANO	SCIENSANO
EPI1853182	PA	Belgium	2020-Jan-20	EPI_ISL_1310812	A/Belgium/G0075/2020	SCIENSANO	SCIENSANO
EPI1853191	PA	Russian Federation	2010-Jan-28	EPI_ISL_1347007	A/IIV-V.Novgorod/185/2009	NIC Russia, Ivanovsky Research Institute of Virology	D.I. Ivanovsky Research Institute of virology MoPH of RF,Moscow	Krasnoslobodtsev,Kirill; Alkhovsky,Sergey; Kirillova,Elena; Burtseva,Elena
EPI1853217	PA	Russian Federation	2010-Mar-26	EPI_ISL_1347689	A/IIV-Orenburg/12/2010	NIC Russia, Ivanovsky Research Institute of Virology	D.I. Ivanovsky Research Institute of virology MoPH of RF,Moscow	Krasnoslobodtsev,Kirill; Alkhovsky,Sergey; Kirillova,Elena; Burtseva,Elena
EPI1853225	PA	Russian Federation	2011-Aug-02	EPI_ISL_1347733	A/IIV-Vladimir/35/2011	NIC Russia, Ivanovsky Research Institute of Virology	D.I. Ivanovsky Research Institute of virology MoPH of RF,Moscow	Krasnoslobodtsev,Kirill; Alkhovsky,Sergey; Kirillova,Elena; Burtseva,Elena
EPI1853233	PA	Russian Federation	2011-Feb-22	EPI_ISL_1347777	A/IIV-Brynsk/54/2011	NIC Russia, Ivanovsky Research Institute of Virology	D.I. Ivanovsky Research Institute of virology MoPH of RF,Moscow	Krasnoslobodtsev,Kirill; Alkhovsky,Sergey; Kirillova,Elena; Burtseva,Elena
EPI1853241	PA	Russian Federation	2011-Feb-22	EPI_ISL_1347833	A/IIV-Vladimir/67/2011	NIC Russia, Ivanovsky Research Institute of Virology	D.I. Ivanovsky Research Institute of virology MoPH of RF,Moscow	Krasnoslobodtsev,Kirill; Alkhovsky,Sergey; Kirillova,Elena; Burtseva,Elena
EPI1853249	PA	Russian Federation	2011-Feb-22	EPI_ISL_1347834	A/IIV-Vladimir/69/2011	NIC Russia, Ivanovsky Research Institute of Virology	D.I. Ivanovsky Research Institute of virology MoPH of RF,Moscow	Krasnoslobodtsev,Kirill; Alkhovsky,Sergey; Kirillova,Elena; Burtseva,Elena
EPI1853257	PA	Russian Federation	2011-Apr-04	EPI_ISL_1347992	A/IIV-Vel.Novgorod/95/2011	NIC Russia, Ivanovsky Research Institute of Virology	D.I. Ivanovsky Research Institute of virology MoPH of RF,Moscow	Krasnoslobodtsev,Kirill; Alkhovsky,Sergey; Kirillova,Elena; Burtseva,Elena
EPI1853266	PA	Russian Federation	2016-Mar-28	EPI_ISL_1352707	A/IIV-Moscow/113-L/2016	NIC Russia, Ivanovsky Research Institute of Virology	N.F. Gamaleya Research Center for Epidemiology and Microbiology	Krasnoslobodtsev,Kirill; Alkhovsky,Sergey; Kirillova,Elena; Burtseva,Elena
EPI1853274	PA	Russian Federation	2012-Feb-21	EPI_ISL_1354478	A/IIV-Tomsk/19/2012	NIC Russia, Ivanovsky Research Institute of Virology	D.I. Ivanovsky Research Institute of virology MoPH of RF,Moscow	Krasnoslobodtsev,Kirill; Alkhovsky,Sergey; Kirillova,Elena; Burtseva,Elena
EPI1853285	PA	Russian Federation	2012-Dec-28	EPI_ISL_1360030	A/IIV-Orenburg/83/2012	NIC Russia, Ivanovsky Research Institute of Virology	D.I. Ivanovsky Research Institute of virology MoPH of RF,Moscow	Krasnoslobodtsev,Kirill; Alkhovsky,Sergey; Kirillova,Elena; Burtseva,Elena
EPI1853293	PA	Russian Federation	2013-Mar-07	EPI_ISL_1360108	A/IIV-Yaroslavl/96/2013	NIC Russia, Ivanovsky Research Institute of Virology	D.I. Ivanovsky Research Institute of virology MoPH of RF,Moscow	Krasnoslobodtsev,Kirill; Alkhovsky,Sergey; Kirillova,Elena; Burtseva,Elena
EPI1853301	PA	Russian Federation	2013-Mar-18	EPI_ISL_1360109	A/IIV-Chabarovsk/98/2013	NIC Russia, Ivanovsky Research Institute of Virology	D.I. Ivanovsky Research Institute of virology MoPH of RF,Moscow	Krasnoslobodtsev,Kirill; Alkhovsky,Sergey; Kirillova,Elena; Burtseva,Elena
EPI1853309	PA	Russian Federation	2013-Apr-03	EPI_ISL_1360112	A/IIV-Yekaterinburg/107/2013	NIC Russia, Ivanovsky Research Institute of Virology	D.I. Ivanovsky Research Institute of virology MoPH of RF,Moscow	Krasnoslobodtsev,Kirill; Alkhovsky,Sergey; Kirillova,Elena; Burtseva,Elena
EPI1853317	PA	Russian Federation	2013-Apr-04	EPI_ISL_1361593	A/IIV-Moscow/115/2013	NIC Russia, Ivanovsky Research Institute of Virology	D.I. Ivanovsky Research Institute of virology MoPH of RF,Moscow	Krasnoslobodtsev,Kirill; Alkhovsky,Sergey; Kirillova,Elena; Burtseva,Elena
EPI1853664	PA	Niger	2021-Jan-13	EPI_ISL_1368219	A/Niger/8731/2021	Centre de Recherche Medicale et Sanitaire (CERMES)	Centers for Disease Control and Prevention
EPI1853672	PA	Niger	2020-Oct-22	EPI_ISL_1368237	A/Niger/8318/2020	Centre de Recherche Medicale et Sanitaire (CERMES)	Centers for Disease Control and Prevention
EPI1853680	PA	Niger	2020-Mar-06	EPI_ISL_1368256	A/Niger/7879/2020	Centre de Recherche Medicale et Sanitaire (CERMES)	Centers for Disease Control and Prevention
EPI1853688	PA	Niger	2020-Dec-31	EPI_ISL_1368276	A/Niger/8673/2020	Centre de Recherche Medicale et Sanitaire (CERMES)	Centers for Disease Control and Prevention
EPI1853696	PA	Niger	2020-Oct-22	EPI_ISL_1368299	A/Niger/8315/2020	Centre de Recherche Medicale et Sanitaire (CERMES)	Centers for Disease Control and Prevention
EPI1853704	PA	Niger	2021-Jan-07	EPI_ISL_1368318	A/Niger/8699/2021	Centre de Recherche Medicale et Sanitaire (CERMES)	Centers for Disease Control and Prevention
EPI1853712	PA	Niger	2020-Dec-30	EPI_ISL_1368336	A/Niger/8661/2020	Centre de Recherche Medicale et Sanitaire (CERMES)	Centers for Disease Control and Prevention
EPI1853720	PA	Niger	2021-Jan-05	EPI_ISL_1368353	A/Niger/8697/2021	Centre de Recherche Medicale et Sanitaire (CERMES)	Centers for Disease Control and Prevention
EPI1853727	PA	Niger	2020-Oct-22	EPI_ISL_1368369	A/Niger/8309/2020	Centre de Recherche Medicale et Sanitaire (CERMES)	Centers for Disease Control and Prevention
EPI1853735	PA	Niger	2020-Oct-23	EPI_ISL_1368386	A/Niger/8327/2020	Centre de Recherche Medicale et Sanitaire (CERMES)	Centers for Disease Control and Prevention
EPI1853743	PA	Niger	2020-Oct-22	EPI_ISL_1368406	A/Niger/8306/2020	Centre de Recherche Medicale et Sanitaire (CERMES)	Centers for Disease Control and Prevention
EPI1853751	PA	Niger	2020-Mar-09	EPI_ISL_1368423	A/Niger/7880/2020	Centre de Recherche Medicale et Sanitaire (CERMES)	Centers for Disease Control and Prevention
EPI1853759	PA	Niger	2020-Oct-06	EPI_ISL_1368441	A/Niger/8247/2020	Centre de Recherche Medicale et Sanitaire (CERMES)	Centers for Disease Control and Prevention
EPI1853775	PA	Niger	2021-Jan-05	EPI_ISL_1368476	A/Niger/8677/2021	Centre de Recherche Medicale et Sanitaire (CERMES)	Centers for Disease Control and Prevention
EPI1856087	PA	United States	2021-Feb-24	EPI_ISL_1459510	A/Iowa/01/2021	Iowa State Hygienic Laboratory	Centers for Disease Control and Prevention
EPI1986642	PA	Netherlands	2022-Jan-15	EPI_ISL_10073464	A/Netherlands/10016/2022	Gelre ziekenhuizen	National Institute for Public Health and the Environment (RIVM)	A,Meijer; L,Wijsman; S, vd Brink
EPI1986658	PA	Netherlands	2022-Jan-31	EPI_ISL_10073491	A/Netherlands/10048/2022	Gelre ziekenhuizen	National Institute for Public Health and the Environment (RIVM)	A,Meijer; L,Wijsman; S, vd Brink
EPI1986666	PA	Netherlands	2022-Feb-01	EPI_ISL_10073502	A/Netherlands/10049/2022	Gelre ziekenhuizen	National Institute for Public Health and the Environment (RIVM)	A,Meijer; L,Wijsman; S, vd Brink
EPI1986674	PA	Netherlands	2022-Feb-01	EPI_ISL_10073514	A/Netherlands/10050/2022	Gelre ziekenhuizen	National Institute for Public Health and the Environment (RIVM)	A,Meijer; L,Wijsman; S, vd Brink
EPI1986682	PA	Netherlands	2022-Feb-05	EPI_ISL_10073524	A/Netherlands/10051/2022	Gelre ziekenhuizen	National Institute for Public Health and the Environment (RIVM)	A,Meijer; L,Wijsman; S, vd Brink
EPI1986722	PA	Netherlands	2022-Feb-06	EPI_ISL_10073553	A/Netherlands/10056/2022	Noordwest Ziekenhuisgroep	National Institute for Public Health and the Environment (RIVM)	A,Meijer; L,Wijsman; S, vd Brink
EPI1986762	PA	Netherlands	2022-Feb-07	EPI_ISL_10073645	A/Netherlands/10061/2022	Haga Ziekenhuis	National Institute for Public Health and the Environment (RIVM)	A,Meijer; L,Wijsman; S, vd Brink
EPI1986957	PA	Spain	2022-Feb-08	EPI_ISL_10120187	A/Catalonia/NSVH101748606/2022	Hospital Universitari Vall d'Hebron	Hospital Universitari Vall d'Hebron
EPI1986965	PA	Spain	2022-Feb-01	EPI_ISL_10120610	A/Catalonia/NSVH199820550/2022	Hospital Universitari Vall d'Hebron	Hospital Universitari Vall d'Hebron
EPI1987291	PA	Netherlands	2022-Feb-05	EPI_ISL_10230321	A/Netherlands/00063/2022	Erasmus Medical Center	Erasmus Medical Center
EPI1987296	PA	Netherlands	2022-Feb-07	EPI_ISL_10230327	A/Netherlands/00065/2022	Erasmus Medical Center	Erasmus Medical Center
EPI1987299	PA	Netherlands	2022-Feb-10	EPI_ISL_10230333	A/Netherlands/00066/2022	Erasmus Medical Center	Erasmus Medical Center
EPI1999393	PA	Spain	2022-Feb-05	EPI_ISL_10347098	A/Baleares/837/2022	Servicio de Microbiología Hospital Universitario Son Espases	Instituto de Salud Carlos III	Pozo,F; Iglesias-Caballero, M.; Gonz?lez-Esguevillas,M.; Molinero,M.; Camarero,S.; Mart?n,V.; Reyes,N.; Sandon?s,V.; V?zquez-Mor?n,S.; Casas,I.
EPI1993855	PA	Spain	2021-Dec-15	EPI_ISL_10347101	A/Murcia/10396/2021	Servicio de Microbiología Hospital Virgen de la Arrixaca	Instituto de Salud Carlos III	Pozo,F; Iglesias-Caballero, M.; Gonz?lez-Esguevillas,M.; Molinero,M.; Camarero,S.; Mart?n,V.; Reyes,N.; Sandon?s,V.; V?zquez-Mor?n,S.; Casas,I.
EPI1987792	PA	United Kingdom	2022-Feb-02	EPI_ISL_10402016	A/Chester/5355/2022	Public Health Wales Microbiology Cardiff	Public Health Wales Microbiology Cardiff
EPI1987803	PA	Germany	2022-Jan-18	EPI_ISL_10429833	A/Mecklenburg-Vorpommern/2/2022	Robert Koch-Institute Nationales Referenzzentrum für Influenza	Robert Koch Institute Nationales Referenzzentrum für Influenza
EPI1987854	PA	Netherlands	2022-Feb-13	EPI_ISL_10434302	A/Netherlands/10066/2022	Gelre ziekenhuizen	National Institute for Public Health and the Environment (RIVM)	A,Meijer; L,Wijsman; S, vd Brink
EPI1987862	PA	Netherlands	2022-Feb-08	EPI_ISL_10434303	A/Netherlands/10068/2022	Royal GD	National Institute for Public Health and the Environment (RIVM)	A,Meijer; L,Wijsman; S, vd Brink
EPI1990290	PA	Netherlands	2022-Feb-17	EPI_ISL_10678427	A/Netherlands/10088/2022	Gelre ziekenhuizen	National Institute for Public Health and the Environment (RIVM)	A,Meijer; L,Wijsman; S, vd Brink
EPI1990303	PA	Netherlands	2022-Feb-20	EPI_ISL_10678429	A/Netherlands/10090/2022	Gelre ziekenhuizen	National Institute for Public Health and the Environment (RIVM)	A,Meijer; L,Wijsman; S, vd Brink
EPI1990359	PA	Netherlands	2022-Feb-21	EPI_ISL_10678477	A/Netherlands/10101/2022	Haga Ziekenhuis	National Institute for Public Health and the Environment (RIVM)	A,Meijer; L,Wijsman; S, vd Brink
EPI1990372	PA	Netherlands	2022-Feb-23	EPI_ISL_10678505	A/Netherlands/10103/2022	Eurofins Medische Microbiologie BV	National Institute for Public Health and the Environment (RIVM)	A,Meijer; L,Wijsman; S, vd Brink
EPI1990903	PA	Netherlands	2021-Dec-13	EPI_ISL_10814579	A/Netherlands/00095/2022	Erasmus Medical Center	Erasmus Medical Center
EPI1990906	PA	Netherlands	2021-Dec-13	EPI_ISL_10814580	A/Netherlands/00098/2022	Erasmus Medical Center	Erasmus Medical Center
EPI1990937	PA	Niger	2022-Jan-12	EPI_ISL_10824639	A/Niger/10411/2022	Centre de Recherche Medicale et Sanitaire (CERMES)	Centers for Disease Control and Prevention
EPI1990951	PA	Niger	2021-Dec-10	EPI_ISL_10824641	A/Niger/10186/2021	Centre de Recherche Medicale et Sanitaire (CERMES)	Centers for Disease Control and Prevention
EPI1990959	PA	Niger	2021-Nov-23	EPI_ISL_10824642	A/Niger/10090/2021	Centre de Recherche Medicale et Sanitaire (CERMES)	Centers for Disease Control and Prevention
EPI1990967	PA	Niger	2021-Dec-10	EPI_ISL_10824643	A/Niger/10183/2021	Centre de Recherche Medicale et Sanitaire (CERMES)	Centers for Disease Control and Prevention
EPI1990975	PA	Niger	2021-Oct-28	EPI_ISL_10824644	A/Niger/9995/2021	Centre de Recherche Medicale et Sanitaire (CERMES)	Centers for Disease Control and Prevention
EPI1990983	PA	Niger	2021-Nov-11	EPI_ISL_10824645	A/Niger/10048/2021	Centre de Recherche Medicale et Sanitaire (CERMES)	Centers for Disease Control and Prevention
EPI1990991	PA	Niger	2021-Oct-21	EPI_ISL_10824646	A/Niger/9983/2021	Centre de Recherche Medicale et Sanitaire (CERMES)	Centers for Disease Control and Prevention
EPI1990999	PA	Niger	2021-Dec-23	EPI_ISL_10824647	A/Niger/10257/2021	Centre de Recherche Medicale et Sanitaire (CERMES)	Centers for Disease Control and Prevention
EPI1991006	PA	Niger	2021-Nov-30	EPI_ISL_10824648	A/Niger/10126/2021	Centre de Recherche Medicale et Sanitaire (CERMES)	Centers for Disease Control and Prevention
EPI1991020	PA	Niger	2021-Nov-18	EPI_ISL_10824650	A/Niger/10073/2021	Centre de Recherche Medicale et Sanitaire (CERMES)	Centers for Disease Control and Prevention
EPI1991028	PA	Niger	2021-Dec-16	EPI_ISL_10824651	A/Niger/10217/2021	Centre de Recherche Medicale et Sanitaire (CERMES)	Centers for Disease Control and Prevention
EPI1991036	PA	Niger	2021-Dec-02	EPI_ISL_10824659	A/Niger/10148/2021	Centre de Recherche Medicale et Sanitaire (CERMES)	Centers for Disease Control and Prevention
EPI1991043	PA	India	2021-Oct-06	EPI_ISL_10824669	A/India/PUN-QC_21_40/2021	National Institute of Virology	Centers for Disease Control and Prevention
EPI1991051	PA	India	2021-Oct-07	EPI_ISL_10824679	A/India/Pun-NIV364610/2021	National Institute of Virology	Centers for Disease Control and Prevention
EPI1991059	PA	India	2021-Aug-16	EPI_ISL_10824690	A/India/Aurangabad-QC_21_52/2021	National Institute of Virology	Centers for Disease Control and Prevention
EPI1994564	PA	Netherlands	2022-Mar-04	EPI_ISL_10945216	A/Netherlands/10160/2022	National Institute for Public Health and the Environment (RIVM)	National Institute for Public Health and the Environment (RIVM)	A,Meijer; L,Wijsman; S, vd Brink
EPI1994590	PA	Netherlands	2022-Feb-20	EPI_ISL_10945235	A/Netherlands/10128/2022	Gelre ziekenhuizen	National Institute for Public Health and the Environment (RIVM)	A,Meijer; L,Wijsman; S, vd Brink
EPI1994598	PA	Netherlands	2022-Feb-22	EPI_ISL_10945246	A/Netherlands/10129/2022	Gelre ziekenhuizen	National Institute for Public Health and the Environment (RIVM)	A,Meijer; L,Wijsman; S, vd Brink
EPI1994607	PA	Netherlands	2022-Feb-22	EPI_ISL_10945257	A/Netherlands/10130/2022	Gelre ziekenhuizen	National Institute for Public Health and the Environment (RIVM)	A,Meijer; L,Wijsman; S, vd Brink
EPI1994622	PA	Netherlands	2022-Feb-25	EPI_ISL_10945275	A/Netherlands/10132/2022	Gelre ziekenhuizen	National Institute for Public Health and the Environment (RIVM)	A,Meijer; L,Wijsman; S, vd Brink
EPI1994630	PA	Netherlands	2022-Feb-26	EPI_ISL_10945285	A/Netherlands/10133/2022	Gelre ziekenhuizen	National Institute for Public Health and the Environment (RIVM)	A,Meijer; L,Wijsman; S, vd Brink
EPI1994723	PA	Netherlands	2022-Feb-15	EPI_ISL_10945386	A/Netherlands/10146/2022	OLVG Lab BV	National Institute for Public Health and the Environment (RIVM)	A,Meijer; L,Wijsman; S, vd Brink
EPI1994731	PA	Netherlands	2022-Feb-26	EPI_ISL_10945395	A/Netherlands/10147/2022	OLVG Lab BV	National Institute for Public Health and the Environment (RIVM)	A,Meijer; L,Wijsman; S, vd Brink
EPI1994739	PA	Netherlands	2022-Feb-15	EPI_ISL_10945396	A/Netherlands/10148/2022	OLVG Lab BV	National Institute for Public Health and the Environment (RIVM)	A,Meijer; L,Wijsman; S, vd Brink
EPI1994761	PA	Netherlands	2022-Feb-28	EPI_ISL_10945399	A/Netherlands/10151/2022	Groene Hart Ziekenhuis	National Institute for Public Health and the Environment (RIVM)	A,Meijer; L,Wijsman; S, vd Brink
EPI1994768	PA	Netherlands	2022-Feb-28	EPI_ISL_10945407	A/Netherlands/10152/2022	Academic Medical Center, University of Amsterdam	National Institute for Public Health and the Environment (RIVM)	A,Meijer; L,Wijsman; S, vd Brink
EPI1994792	PA	Netherlands	2022-Mar-01	EPI_ISL_10945419	A/Netherlands/10108/2022	Eurofins Medische Microbiologie BV	National Institute for Public Health and the Environment (RIVM)	A,Meijer; L,Wijsman; S, vd Brink
EPI1994830	PA	Netherlands	2022-Feb-24	EPI_ISL_10945435	A/Netherlands/10114/2022	Haga Ziekenhuis	National Institute for Public Health and the Environment (RIVM)	A,Meijer; L,Wijsman; S, vd Brink
EPI1994838	PA	Netherlands	2022-Feb-25	EPI_ISL_10945436	A/Netherlands/10115/2022	Haga Ziekenhuis	National Institute for Public Health and the Environment (RIVM)	A,Meijer; L,Wijsman; S, vd Brink
EPI1994846	PA	Netherlands	2022-Feb-28	EPI_ISL_10945437	A/Netherlands/10116/2022	Haga Ziekenhuis	National Institute for Public Health and the Environment (RIVM)	A,Meijer; L,Wijsman; S, vd Brink
EPI1994854	PA	Netherlands	2022-Feb-28	EPI_ISL_10945438	A/Netherlands/10117/2022	Haga Ziekenhuis	National Institute for Public Health and the Environment (RIVM)	A,Meijer; L,Wijsman; S, vd Brink
EPI1996145	PA	Netherlands	2022-Mar-04	EPI_ISL_11166076	A/Netherlands/10166/2022	National Institute for Public Health and the Environment (RIVM)	National Institute for Public Health and the Environment (RIVM)	A,Meijer; L,Wijsman; S, vd Brink
EPI1996302	PA	Netherlands	2022-Mar-03	EPI_ISL_11166096	A/Netherlands/10192/2022	Eurofins Medische Microbiologie BV	National Institute for Public Health and the Environment (RIVM)	A,Meijer; L,Wijsman; S, vd Brink
EPI1996388	PA	Netherlands	2022-Mar-04	EPI_ISL_11166177	A/Netherlands/10227/2022	Groene Hart Ziekenhuis	National Institute for Public Health and the Environment (RIVM)	A,Meijer; L,Wijsman; S, vd Brink
EPI1996403	PA	Netherlands	2022-Mar-01	EPI_ISL_11166194	A/Netherlands/10235/2022	Gelre ziekenhuizen	National Institute for Public Health and the Environment (RIVM)	A,Meijer; L,Wijsman; S, vd Brink
EPI1996411	PA	Netherlands	2022-Mar-02	EPI_ISL_11166195	A/Netherlands/10236/2022	Gelre ziekenhuizen	National Institute for Public Health and the Environment (RIVM)	A,Meijer; L,Wijsman; S, vd Brink
EPI1996466	PA	Netherlands	2022-Mar-05	EPI_ISL_11166203	A/Netherlands/10251/2022	Academic Medical Center, University of Amsterdam	National Institute for Public Health and the Environment (RIVM)	A,Meijer; L,Wijsman; S, vd Brink
EPI1996506	PA	Netherlands	2022-Mar-07	EPI_ISL_11166208	A/Netherlands/10257/2022	Eurofins Medische Microbiologie BV	National Institute for Public Health and the Environment (RIVM)	A,Meijer; L,Wijsman; S, vd Brink
EPI1998649	PA	Netherlands	2022-Mar-07	EPI_ISL_11309875	A/Netherlands/10333/2022	Gelre ziekenhuizen	National Institute for Public Health and the Environment (RIVM)	A,Meijer; L,Wijsman; S, vd Brink
EPI1998657	PA	Netherlands	2022-Mar-12	EPI_ISL_11309876	A/Netherlands/10335/2022	Gelre ziekenhuizen	National Institute for Public Health and the Environment (RIVM)	A,Meijer; L,Wijsman; S, vd Brink
EPI1998665	PA	Netherlands	2022-Mar-14	EPI_ISL_11309877	A/Netherlands/10337/2022	Gelre ziekenhuizen	National Institute for Public Health and the Environment (RIVM)	A,Meijer; L,Wijsman; S, vd Brink
EPI1998673	PA	Netherlands	2022-Mar-10	EPI_ISL_11309878	A/Netherlands/10402/2022	ISALA Ziekenhuizen	National Institute for Public Health and the Environment (RIVM)	A,Meijer; L,Wijsman; S, vd Brink
EPI1999089	PA	France	2021-Nov-30	EPI_ISL_11323845	A/ROUEN/46942/2021	Institut Pasteur	Institut Pasteur
EPI1999097	PA	France	2021-Dec-14	EPI_ISL_11323846	A/Alsace/48917/2021	Institut Pasteur	Institut Pasteur
EPI1999105	PA	France	2021-Dec-14	EPI_ISL_11323847	A/Alsace/48918/2021	Institut Pasteur	Institut Pasteur
EPI1999113	PA	France	2021-Dec-16	EPI_ISL_11323848	A/Picardie/50100/2021	Institut Pasteur	Institut Pasteur
EPI1999121	PA	France	2021-Dec-14	EPI_ISL_11323849	A/Nord_Pas_de_Calais/50101/2021	Institut Pasteur	Institut Pasteur
EPI1999129	PA	France	2021-Dec-10	EPI_ISL_11323850	A/PARIS/50424/2021	Institut Pasteur	Institut Pasteur
EPI1999145	PA	France	2021-Dec-10	EPI_ISL_11323852	A/PARIS/50426/2021	Institut Pasteur	Institut Pasteur
EPI1999169	PA	France	2022-Jan-17	EPI_ISL_11323855	A/Ile_de_France/03787/2022	Institut Pasteur	Institut Pasteur
EPI1999193	PA	France	2022-Jan-16	EPI_ISL_11323858	A/ARGENTEUIL/05295/2022	Institut Pasteur	Institut Pasteur
EPI1999207	PA	France	2021-Nov-22	EPI_ISL_11324733	A/ROUEN/43686/2021	Institut Pasteur	Institut Pasteur
EPI1999215	PA	France	2021-Nov-22	EPI_ISL_11324734	A/ROUEN/44089/2021	Institut Pasteur	Institut Pasteur
EPI1999223	PA	France	2021-Dec-27	EPI_ISL_11324735	A/Ile_de_France/52132/2021	Institut Pasteur	Institut Pasteur
EPI1999231	PA	France	2022-Jan-03	EPI_ISL_11324736	A/Ile_de_France/54452R/2022	Institut Pasteur	Institut Pasteur
EPI1999239	PA	France	2021-Dec-20	EPI_ISL_11324771	A/Centre/50421/2021	Institut Pasteur	Institut Pasteur
EPI1999255	PA	France	2022-Jan-07	EPI_ISL_11324773	A/Centre/01915/2022	Institut Pasteur	Institut Pasteur
EPI1999263	PA	France	2022-Jan-17	EPI_ISL_11324774	A/Ile_de_France/04467/2022	Institut Pasteur	Institut Pasteur
EPI2002373	PA	Netherlands	2022-Mar-03	EPI_ISL_11449459	A/Netherlands/10228/2022	Groene Hart Ziekenhuis	National Institute for Public Health and the Environment (RIVM)	A,Meijer; L,Wijsman; S, vd Brink
EPI2002381	PA	Netherlands	2022-Feb-28	EPI_ISL_11449460	A/Netherlands/10231/2022	IJsselland Ziekenhuis	National Institute for Public Health and the Environment (RIVM)	A,Meijer; L,Wijsman; S, vd Brink
EPI2002414	PA	Netherlands	2022-Mar-04	EPI_ISL_11449465	A/Netherlands/10246/2022	Noordwest Ziekenhuisgroep	National Institute for Public Health and the Environment (RIVM)	A,Meijer; L,Wijsman; S, vd Brink
EPI2002438	PA	Netherlands	2022-Mar-08	EPI_ISL_11449468	A/Netherlands/10279/2022	Academic Medical Center, University of Amsterdam	National Institute for Public Health and the Environment (RIVM)	A,Meijer; L,Wijsman; S, vd Brink
EPI2002470	PA	Netherlands	2022-Mar-06	EPI_ISL_11449472	A/Netherlands/10293/2022	Haga Ziekenhuis	National Institute for Public Health and the Environment (RIVM)	A,Meijer; L,Wijsman; S, vd Brink
EPI2002494	PA	Netherlands	2022-Mar-09	EPI_ISL_11449475	A/Netherlands/10432/2022	IJsselland Ziekenhuis	National Institute for Public Health and the Environment (RIVM)	A,Meijer; L,Wijsman; S, vd Brink
EPI2002509	PA	Netherlands	2022-Mar-11	EPI_ISL_11449477	A/Netherlands/10435/2022	PAMM	National Institute for Public Health and the Environment (RIVM)	A,Meijer; L,Wijsman; S, vd Brink
EPI2002897	PA	United States	2022-Feb-18	EPI_ISL_11495587	A/New York/04/2022	New York State Department of Health	Centers for Disease Control and Prevention
EPI2002913	PA	Zambia	2021-Oct-21	EPI_ISL_11495593	A/Zambia/0393/2021	University Teaching Hospital, MoH Zambia	Centers for Disease Control and Prevention
EPI2002921	PA	Zambia	2021-Nov-26	EPI_ISL_11495596	A/Zambia/0344/2021	University Teaching Hospital, MoH Zambia	Centers for Disease Control and Prevention
EPI2002934	PA	Zambia	2021-Nov-08	EPI_ISL_11495601	A/Zambia/0397/2021	University Teaching Hospital, MoH Zambia	Centers for Disease Control and Prevention
EPI2002942	PA	Zambia	2021-Nov-21	EPI_ISL_11495604	A/Zambia/0328/2021	University Teaching Hospital, MoH Zambia	Centers for Disease Control and Prevention
EPI2002974	PA	Zambia	2021-Nov-30	EPI_ISL_11495616	A/Zambia/0364/2021	University Teaching Hospital, MoH Zambia	Centers for Disease Control and Prevention
EPI2002982	PA	Zambia	2021-Jun-08	EPI_ISL_11495630	A/Zambia/0281/2021	University Teaching Hospital, MoH Zambia	Centers for Disease Control and Prevention
EPI2002995	PA	Zambia	2021-Sep-27	EPI_ISL_11495634	A/Zambia/0354/2021	University Teaching Hospital, MoH Zambia	Centers for Disease Control and Prevention
EPI2003003	PA	Zambia	2021-Nov-18	EPI_ISL_11495636	A/Zambia/0129/2021	University Teaching Hospital, MoH Zambia	Centers for Disease Control and Prevention
EPI2003016	PA	Zambia	2021-Nov-30	EPI_ISL_11495641	A/Zambia/0142/2021	University Teaching Hospital, MoH Zambia	Centers for Disease Control and Prevention
EPI2003032	PA	Zambia	2021-Oct-09	EPI_ISL_11495646	A/Zambia/0678/2021	University Teaching Hospital, MoH Zambia	Centers for Disease Control and Prevention
EPI2003045	PA	Togo	2021-Nov-01	EPI_ISL_11495651	A/Togo/1410/2021	Institute National D'Hygiene	Centers for Disease Control and Prevention
EPI2003053	PA	Togo	2021-Nov-05	EPI_ISL_11495654	A/Togo/1451/2021	Institute National D'Hygiene	Centers for Disease Control and Prevention
EPI2003066	PA	Togo	2021-Oct-23	EPI_ISL_11495659	A/Togo/1288/2021	Institute National D'Hygiene	Centers for Disease Control and Prevention
EPI2003080	PA	Togo	2021-Nov-10	EPI_ISL_11495664	A/Togo/1486/2021	Institute National D'Hygiene	Centers for Disease Control and Prevention
EPI2003088	PA	Togo	2021-Oct-20	EPI_ISL_11495667	A/Togo/1134/2021	Institute National D'Hygiene	Centers for Disease Control and Prevention
EPI2003108	PA	Togo	2021-Oct-22	EPI_ISL_11495674	A/Togo/1274/2021	Institute National D'Hygiene	Centers for Disease Control and Prevention
EPI2003116	PA	Togo	2021-Nov-17	EPI_ISL_11495677	A/Togo/1597/2021	Institute National D'Hygiene	Centers for Disease Control and Prevention
EPI2003124	PA	Togo	2021-Nov-03	EPI_ISL_11495679	A/Togo/1439/2021	Institute National D'Hygiene	Centers for Disease Control and Prevention
EPI2003132	PA	Togo	2021-Dec-21	EPI_ISL_11495682	A/Togo/1885/2021	Institute National D'Hygiene	Centers for Disease Control and Prevention
EPI2003140	PA	Togo	2021-Nov-08	EPI_ISL_11495685	A/Togo/1454/2021	Institute National D'Hygiene	Centers for Disease Control and Prevention
EPI2003148	PA	Togo	2021-Nov-17	EPI_ISL_11495687	A/Togo/1521/2021	Institute National D'Hygiene	Centers for Disease Control and Prevention
EPI2003156	PA	Togo	2022-Jan-18	EPI_ISL_11495690	A/Togo/0196/2022	Institute National D'Hygiene	Centers for Disease Control and Prevention
EPI2008962	PA	Spain	2022-Feb-24	EPI_ISL_11635009	A/Catalonia/NSVH101761579/2022	Hospital Universitari Vall d'Hebron	Hospital Universitari Vall d'Hebron	Anton, A.; Martin, MC.; Andres, C.; Codina, MG.; Pumarola, T.
EPI2009134	PA	Netherlands	2022-Mar-18	EPI_ISL_11668866	A/Netherlands/10532/2022	Gelre ziekenhuizen	National Institute for Public Health and the Environment (RIVM)	A,Meijer; L,Wijsman; S, vd Brink
EPI2009270	PA	Netherlands	2022-Mar-20	EPI_ISL_11669098	A/Netherlands/10578/2022	ISALA Ziekenhuizen	National Institute for Public Health and the Environment (RIVM)	A,Meijer; L,Wijsman; S, vd Brink
EPI2009462	PA	Netherlands	2022-Mar-17	EPI_ISL_11670370	A/Netherlands/10642/2022	National Institute for Public Health and the Environment (RIVM)	National Institute for Public Health and the Environment (RIVM)	A,Meijer; L,Wijsman; S, vd Brink
EPI2009478	PA	Netherlands	2022-Mar-13	EPI_ISL_11670390	A/Netherlands/10646/2022	National Institute for Public Health and the Environment (RIVM)	National Institute for Public Health and the Environment (RIVM)	A,Meijer; L,Wijsman; S, vd Brink
EPI2010916	PA	Germany	2022-Feb-23	EPI_ISL_11789577	A/Bremen/3/2022	Robert Koch-Institute Nationales Referenzzentrum für Influenza	Robert Koch Institute Nationales Referenzzentrum für Influenza
EPI2010945	PA	Portugal	2022-Jan-03	EPI_ISL_11793397	A/Lisboa/8/2022	Instituto Nacional de Saúde Dr. Ricardo Jorge	Instituto Nacional de Saúde Dr. Ricardo Jorge	Guiomar, R.; Melo, A.; Costa, I.; Conde, P, Henriques, C.
EPI2010953	PA	Portugal	2022-Jan-06	EPI_ISL_11793398	A/Lisboa/9/2022	Instituto Nacional de Saúde Dr. Ricardo Jorge	Instituto Nacional de Saúde Dr. Ricardo Jorge	Guiomar, R.; Melo, A.; Costa, I.; Conde, P, Henriques, C.
EPI2010961	PA	Portugal	2022-Jan-16	EPI_ISL_11793399	A/Lisboa/65/2022	Instituto Nacional de Saúde Dr. Ricardo Jorge	Instituto Nacional de Saúde Dr. Ricardo Jorge	Guiomar, R.; Melo, A.; Costa, I.; Conde, P, Henriques, C.
EPI2010969	PA	Portugal	2022-Jan-22	EPI_ISL_11793400	A/Lisboa/35/2022	Instituto Nacional de Saúde Dr. Ricardo Jorge	Instituto Nacional de Saúde Dr. Ricardo Jorge	Guiomar, R.; Melo, A.; Costa, I.; Conde, P, Henriques, C.
EPI2012507	PA	France	2022-Feb-03	EPI_ISL_11814492	A/PARIS/10105/2022	Institut Pasteur	Institut Pasteur
EPI2012539	PA	France	2022-Mar-02	EPI_ISL_11814496	A/Alsace/16905/2022	Institut Pasteur	Institut Pasteur
EPI2012555	PA	France	2022-Jan-29	EPI_ISL_11814498	A/Nord_Pas_de_Calais/17070/2022	Institut Pasteur	Institut Pasteur
EPI2012571	PA	France	2022-Mar-07	EPI_ISL_11814500	A/Bretagne/18383/2022	Institut Pasteur	Institut Pasteur
EPI2012587	PA	France	2021-Dec-30	EPI_ISL_11814502	A/PARIS/09210/2022	Institut Pasteur	Institut Pasteur
EPI2012603	PA	France	2021-Dec-21	EPI_ISL_11814504	A/PARIS/09215/2022	Institut Pasteur	Institut Pasteur
EPI2012611	PA	France	2021-Dec-20	EPI_ISL_11814505	A/PARIS/09216/2022	Institut Pasteur	Institut Pasteur
EPI2012619	PA	France	2021-Dec-12	EPI_ISL_11814506	A/PARIS/09218/2022	Institut Pasteur	Institut Pasteur
EPI2012643	PA	France	2021-Dec-24	EPI_ISL_11814509	A/PARIS/09222/2022	Institut Pasteur	Institut Pasteur
EPI2012651	PA	France	2021-Dec-26	EPI_ISL_11814510	A/PARIS/09223/2022	Institut Pasteur	Institut Pasteur
EPI2012659	PA	France	2021-Dec-24	EPI_ISL_11814511	A/PARIS/09224/2022	Institut Pasteur	Institut Pasteur
EPI2012667	PA	France	2021-Dec-28	EPI_ISL_11814539	A/PARIS/09225/2022	Institut Pasteur	Institut Pasteur
EPI2012683	PA	France	2021-Dec-17	EPI_ISL_11814541	A/PARIS/09228/2022	Institut Pasteur	Institut Pasteur
EPI2012691	PA	France	2022-Feb-16	EPI_ISL_11814542	A/Pays_de_Loire/12611/2022	Institut Pasteur	Institut Pasteur
EPI2012715	PA	France	2022-Feb-23	EPI_ISL_11814545	A/Nord_Pas_de_Calais/16911/2022	Institut Pasteur	Institut Pasteur
EPI2012723	PA	France	2022-Mar-03	EPI_ISL_11814546	A/Bourgogne/16916/2022	Institut Pasteur	Institut Pasteur
EPI2012771	PA	France	2022-Mar-09	EPI_ISL_11814552	A/Bretagne/18387/2022	Institut Pasteur	Institut Pasteur
EPI2012779	PA	France	2021-Nov-30	EPI_ISL_11814590	A/PARIS/49507/2021	Institut Pasteur	Institut Pasteur
EPI2012851	PA	France	2022-Feb-18	EPI_ISL_11814600	A/Pays_de_Loire/12924/2022	Institut Pasteur	Institut Pasteur
EPI2013126	PA	Netherlands	2022-Mar-25	EPI_ISL_11886186	A/Netherlands/10745/2022	Comicro B.V.	National Institute for Public Health and the Environment (RIVM)	A,Meijer; L,Wijsman; S, vd Brink
EPI2013150	PA	Netherlands	2022-Mar-26	EPI_ISL_11886218	A/Netherlands/10748/2022	Groene Hart Ziekenhuis	National Institute for Public Health and the Environment (RIVM)	A,Meijer; L,Wijsman; S, vd Brink
EPI2013158	PA	Netherlands	2022-Mar-26	EPI_ISL_11886229	A/Netherlands/10749/2022	Groene Hart Ziekenhuis	National Institute for Public Health and the Environment (RIVM)	A,Meijer; L,Wijsman; S, vd Brink
EPI2013174	PA	Netherlands	2022-Mar-23	EPI_ISL_11886251	A/Netherlands/10751/2022	Groene Hart Ziekenhuis	National Institute for Public Health and the Environment (RIVM)	A,Meijer; L,Wijsman; S, vd Brink
EPI2013469	PA	Netherlands	2022-Mar-28	EPI_ISL_11887861	A/Netherlands/10670/2022	National Institute for Public Health and the Environment (RIVM)	National Institute for Public Health and the Environment (RIVM)	A,Meijer; L,Wijsman; S, vd Brink
EPI2013493	PA	Netherlands	2022-Mar-25	EPI_ISL_11887864	A/Netherlands/10675/2022	National Institute for Public Health and the Environment (RIVM)	National Institute for Public Health and the Environment (RIVM)	A,Meijer; L,Wijsman; S, vd Brink
EPI2013501	PA	Netherlands	2022-Mar-28	EPI_ISL_11887865	A/Netherlands/10677/2022	National Institute for Public Health and the Environment (RIVM)	National Institute for Public Health and the Environment (RIVM)	A,Meijer; L,Wijsman; S, vd Brink
EPI2013533	PA	Netherlands	2022-Mar-28	EPI_ISL_11887869	A/Netherlands/10687/2022	National Institute for Public Health and the Environment (RIVM)	National Institute for Public Health and the Environment (RIVM)	A,Meijer; L,Wijsman; S, vd Brink
EPI2013605	PA	Netherlands	2022-Mar-22	EPI_ISL_11887878	A/Netherlands/10717/2022	Gelre ziekenhuizen	National Institute for Public Health and the Environment (RIVM)	A,Meijer; L,Wijsman; S, vd Brink
EPI2013613	PA	Netherlands	2022-Mar-22	EPI_ISL_11887879	A/Netherlands/10718/2022	Gelre ziekenhuizen	National Institute for Public Health and the Environment (RIVM)	A,Meijer; L,Wijsman; S, vd Brink
EPI2013667	PA	Netherlands	2022-Mar-17	EPI_ISL_11887905	A/Netherlands/10725/2022	OLVG Lab BV	National Institute for Public Health and the Environment (RIVM)	A,Meijer; L,Wijsman; S, vd Brink
EPI2013675	PA	Netherlands	2022-Mar-22	EPI_ISL_11887906	A/Netherlands/10726/2022	OLVG Lab BV	National Institute for Public Health and the Environment (RIVM)	A,Meijer; L,Wijsman; S, vd Brink
EPI2013706	PA	Netherlands	2022-Mar-24	EPI_ISL_11887910	A/Netherlands/10730/2022	OLVG Lab BV	National Institute for Public Health and the Environment (RIVM)	A,Meijer; L,Wijsman; S, vd Brink
EPI2013738	PA	Netherlands	2022-Mar-20	EPI_ISL_11887914	A/Netherlands/10734/2022	ISALA Ziekenhuizen	National Institute for Public Health and the Environment (RIVM)	A,Meijer; L,Wijsman; S, vd Brink
EPI2013746	PA	Netherlands	2022-Mar-20	EPI_ISL_11887915	A/Netherlands/10735/2022	ISALA Ziekenhuizen	National Institute for Public Health and the Environment (RIVM)	A,Meijer; L,Wijsman; S, vd Brink
EPI2013778	PA	Netherlands	2022-Mar-23	EPI_ISL_11887919	A/Netherlands/10739/2022	Royal GD	National Institute for Public Health and the Environment (RIVM)	A,Meijer; L,Wijsman; S, vd Brink
EPI2013850	PA	Netherlands	2022-Mar-24	EPI_ISL_11887929	A/Netherlands/10820/2022	National Institute for Public Health and the Environment (RIVM)	National Institute for Public Health and the Environment (RIVM)	A,Meijer; L,Wijsman; S, vd Brink
EPI2013873	PA	Netherlands	2022-Mar-22	EPI_ISL_11888017	A/Netherlands/10828/2022	National Institute for Public Health and the Environment (RIVM)	National Institute for Public Health and the Environment (RIVM)	A,Meijer; L,Wijsman; S, vd Brink
EPI2015860	PA	Togo	2021-Dec-01	EPI_ISL_11957192	A/Togo/1757/2021	Institute National D'Hygiene	Centers for Disease Control and Prevention
EPI2017386	PA	Netherlands	2022-Apr-03	EPI_ISL_11985656	A/Netherlands/00554/2022	Erasmus Medical Center	Erasmus Medical Center
EPI2017395	PA	Netherlands	2022-Mar-30	EPI_ISL_11985659	A/Netherlands/00563/2022	Erasmus Medical Center	Erasmus Medical Center
EPI2017829	PA	Netherlands	2022-Mar-30	EPI_ISL_12064241	A/Netherlands/10881/2022	Royal GD	National Institute for Public Health and the Environment (RIVM)	A,Meijer; L,Wijsman; S, vd Brink
EPI2017911	PA	Netherlands	2022-Mar-30	EPI_ISL_12064252	A/Netherlands/10892/2022	Groene Hart Ziekenhuis	National Institute for Public Health and the Environment (RIVM)	A,Meijer; L,Wijsman; S, vd Brink
EPI2020916	PA	Netherlands	2022-Apr-05	EPI_ISL_12124875	A/Netherlands/00640/2022	Erasmus Medical Center	Erasmus Medical Center
EPI2021051	PA	Spain	2022-Mar-28	EPI_ISL_12127796	A/Catalonia/NSVH101787036/2022	Hospital Universitari Vall d'Hebron	Hospital Universitari Vall d'Hebron	Andr?s, C.; Gonz?lez-S?nchez, A; Pi?ana, M; Martin, MC.; Codina, MG.; Pumarola, T; Ant?n, A.
EPI2021058	PA	Spain	2022-Mar-29	EPI_ISL_12127797	A/Catalonia/NSVH101787383/2022	Hospital Universitari Vall d'Hebron	Hospital Universitari Vall d'Hebron	Andres, C.; Gonzalez-Sanchez, A; Piñana, M; Martin, MC.; Codina, MG.; Pumarola, T; Anton, A.
EPI2022202	PA	Spain	2022-Mar-23	EPI_ISL_12179102	A/Baleares/1472/2022	Servicio de Microbiología Hospital Universitario Son Espases	Instituto de Salud Carlos III	Pozo,F; Iglesias-Caballero, M.; Gonz?lez-Esguevillas,M.; Molinero,M.; Camarero,S.; Mart?n,V.; Reyes,N.; Sandon?s,V.; V?zquez-Mor?n,S.; Casas,I.
EPI2022438	PA	Spain	2022-Jan-09	EPI_ISL_12179132	A/Galicia/1459/2022	Servicio de Microbiología Hospital Meixoeiro	Instituto de Salud Carlos III	Pozo,F; Iglesias-Caballero, M.; Gonz?lez-Esguevillas,M.; Molinero,M.; Camarero,S.; Mart?n,V.; Reyes,N.; Sandon?s,V.; V?zquez-Mor?n,S.; Casas,I.
EPI2022868	PA	Australia	2022-Mar-14	EPI_ISL_12206274	A/Victoria/7/2022	WHO Collaborating Centre for Reference and Research on Influenza	WHO Collaborating Centre for Reference and Research on Influenza	Deng,Y-M; Iannello,P; Lau,H; Spirason,N; Moselen,J; Aziz,A; Komadina,N.
EPI2022894	PA	Australia	2022-Feb-27	EPI_ISL_12206278	A/Sydney/15/2022	Clinical Virology Unit, CDIM	WHO Collaborating Centre for Reference and Research on Influenza	Deng,Y-M; Iannello,P; Lau,H; Spirason,N; Moselen,J; Aziz,A; Komadina,N.
EPI2022902	PA	Australia	2022-Mar-08	EPI_ISL_12206279	A/Sydney/11/2022	Clinical Virology Unit, CDIM	WHO Collaborating Centre for Reference and Research on Influenza	Deng,Y-M; Iannello,P; Lau,H; Spirason,N; Moselen,J; Aziz,A; Komadina,N.
EPI2022910	PA	Australia	2022-Mar-14	EPI_ISL_12206280	A/Victoria/9/2022	WHO Collaborating Centre for Reference and Research on Influenza	WHO Collaborating Centre for Reference and Research on Influenza	Deng,Y-M; Iannello,P; Lau,H; Spirason,N; Moselen,J; Aziz,A; Komadina,N.
EPI2022969	PA	Netherlands	2022-Mar-31	EPI_ISL_12212586	A/Netherlands/10710/2022	National Institute for Public Health and the Environment (RIVM)	National Institute for Public Health and the Environment (RIVM)	A,Meijer; L,Wijsman; S, vd Brink
EPI2023017	PA	Netherlands	2022-Apr-04	EPI_ISL_12212592	A/Netherlands/10839/2022	National Institute for Public Health and the Environment (RIVM)	National Institute for Public Health and the Environment (RIVM)	A,Meijer; L,Wijsman; S, vd Brink
EPI2023033	PA	Netherlands	2022-Apr-05	EPI_ISL_12212595	A/Netherlands/10845/2022	National Institute for Public Health and the Environment (RIVM)	National Institute for Public Health and the Environment (RIVM)	A,Meijer; L,Wijsman; S, vd Brink
EPI2023065	PA	Netherlands	2022-Apr-04	EPI_ISL_12212599	A/Netherlands/10851/2022	National Institute for Public Health and the Environment (RIVM)	National Institute for Public Health and the Environment (RIVM)	A,Meijer; L,Wijsman; S, vd Brink
EPI2023073	PA	Netherlands	2022-Apr-06	EPI_ISL_12212600	A/Netherlands/10852/2022	National Institute for Public Health and the Environment (RIVM)	National Institute for Public Health and the Environment (RIVM)	A,Meijer; L,Wijsman; S, vd Brink
EPI2023081	PA	Netherlands	2022-Apr-04	EPI_ISL_12212601	A/Netherlands/10853/2022	National Institute for Public Health and the Environment (RIVM)	National Institute for Public Health and the Environment (RIVM)	A,Meijer; L,Wijsman; S, vd Brink
EPI2023119	PA	Netherlands	2022-Mar-30	EPI_ISL_12212606	A/Netherlands/10914/2022	Haga Ziekenhuis	National Institute for Public Health and the Environment (RIVM)	A,Meijer; L,Wijsman; S, vd Brink
EPI2023127	PA	Netherlands	2022-Apr-04	EPI_ISL_12212607	A/Netherlands/10915/2022	Haga Ziekenhuis	National Institute for Public Health and the Environment (RIVM)	A,Meijer; L,Wijsman; S, vd Brink
EPI2023151	PA	Netherlands	2022-Mar-29	EPI_ISL_12212610	A/Netherlands/10918/2022	Eurofins Medische Microbiologie BV	National Institute for Public Health and the Environment (RIVM)	A,Meijer; L,Wijsman; S, vd Brink
EPI2023223	PA	Netherlands	2022-Apr-04	EPI_ISL_12212619	A/Netherlands/10983/2022	Gelre ziekenhuizen	National Institute for Public Health and the Environment (RIVM)	A,Meijer; L,Wijsman; S, vd Brink
EPI2023311	PA	Netherlands	2022-Apr-10	EPI_ISL_12212630	A/Netherlands/10996/2022	Groene Hart Ziekenhuis	National Institute for Public Health and the Environment (RIVM)	A,Meijer; L,Wijsman; S, vd Brink
EPI2023319	PA	Netherlands	2022-Apr-10	EPI_ISL_12212631	A/Netherlands/10997/2022	Groene Hart Ziekenhuis	National Institute for Public Health and the Environment (RIVM)	A,Meijer; L,Wijsman; S, vd Brink
EPI2023438	PA	Netherlands	2022-Apr-03	EPI_ISL_12212646	A/Netherlands/11017/2022	Haaglanden Medisch Centrum locatie Westeinde	National Institute for Public Health and the Environment (RIVM)	A,Meijer; L,Wijsman; S, vd Brink
EPI2023446	PA	Netherlands	2022-Apr-03	EPI_ISL_12212647	A/Netherlands/11018/2022	Haaglanden Medisch Centrum locatie Westeinde	National Institute for Public Health and the Environment (RIVM)	A,Meijer; L,Wijsman; S, vd Brink
EPI2023454	PA	Netherlands	2022-Apr-03	EPI_ISL_12212648	A/Netherlands/11020/2022	Haaglanden Medisch Centrum locatie Westeinde	National Institute for Public Health and the Environment (RIVM)	A,Meijer; L,Wijsman; S, vd Brink
EPI2023462	PA	Netherlands	2022-Apr-10	EPI_ISL_12212649	A/Netherlands/11024/2022	Royal GD	National Institute for Public Health and the Environment (RIVM)	A,Meijer; L,Wijsman; S, vd Brink
EPI2023526	PA	Netherlands	2022-Apr-07	EPI_ISL_12212657	A/Netherlands/11033/2022	Eurofins Medische Microbiologie BV	National Institute for Public Health and the Environment (RIVM)	A,Meijer; L,Wijsman; S, vd Brink
EPI2023550	PA	Netherlands	2022-Apr-10	EPI_ISL_12212660	A/Netherlands/11036/2022	Eurofins Medische Microbiologie BV	National Institute for Public Health and the Environment (RIVM)	A,Meijer; L,Wijsman; S, vd Brink
EPI2023558	PA	Netherlands	2022-Apr-10	EPI_ISL_12212661	A/Netherlands/11037/2022	Eurofins Medische Microbiologie BV	National Institute for Public Health and the Environment (RIVM)	A,Meijer; L,Wijsman; S, vd Brink
EPI2024016	PA	Netherlands	2022-Apr-10	EPI_ISL_12219741	A/Netherlands/00677/2022	Erasmus Medical Center	Erasmus Medical Center
EPI2078463	PA	Oman	2021-Nov-14	EPI_ISL_12241582	A/Al Musana/72128566/2021	Central Public Health Laboratory, Ministry of Health	Crick Worldwide Influenza Centre
EPI2078544	PA	Albania	2021-Dec-10	EPI_ISL_12241583	A/Albania/8093/2021	Institute of Public Health	Crick Worldwide Influenza Centre
EPI2078539	PA	Albania	2021-Dec-21	EPI_ISL_12241584	A/Albania/905/2021	Institute of Public Health	Crick Worldwide Influenza Centre
EPI2078533	PA	Albania	2021-Dec-21	EPI_ISL_12241585	A/Albania/942/2021	Institute of Public Health	Crick Worldwide Influenza Centre
EPI2099448	PA	Belgium	2021-Dec-17	EPI_ISL_12241587	A/Belgium/G0001/2022	Scientific Institute of Public Health	Crick Worldwide Influenza Centre
EPI2099442	PA	Belgium	2022-Jan-11	EPI_ISL_12241588	A/Belgium/H0007/2022	Scientific Institute of Public Health	Crick Worldwide Influenza Centre
EPI2099713	PA	Belgium	2022-Jan-05	EPI_ISL_12241589	A/Belgium/H0017/2022	Scientific Institute of Public Health	Crick Worldwide Influenza Centre
EPI2099746	PA	Belgium	2021-Dec-10	EPI_ISL_12241591	A/Belgium/H0025/2022	Scientific Institute of Public Health	Crick Worldwide Influenza Centre
EPI2099722	PA	Belgium	2022-Jan-18	EPI_ISL_12241592	A/Belgium/H0032/2022	Scientific Institute of Public Health	Crick Worldwide Influenza Centre
EPI2099436	PA	Belgium	2022-Jan-17	EPI_ISL_12241593	A/Belgium/H0038/2022	Scientific Institute of Public Health	Crick Worldwide Influenza Centre
EPI2099763	PA	Belgium	2022-Jan-19	EPI_ISL_12241594	A/Belgium/H0041/2022	Scientific Institute of Public Health	Crick Worldwide Influenza Centre
EPI2099430	PA	Belgium	2022-Jan-20	EPI_ISL_12241595	A/Belgium/H0042/2022	Scientific Institute of Public Health	Crick Worldwide Influenza Centre
EPI2099734	PA	Belgium	2021-Dec-26	EPI_ISL_12241596	A/Belgium/S0048/2022	Scientific Institute of Public Health	Crick Worldwide Influenza Centre
EPI2099728	PA	Belgium	2021-Dec-26	EPI_ISL_12241597	A/Belgium/S0060/2022	Scientific Institute of Public Health	Crick Worldwide Influenza Centre
EPI2099454	PA	Belgium	2021-Dec-07	EPI_ISL_12241598	A/Belgium/S0063/2022	Scientific Institute of Public Health	Crick Worldwide Influenza Centre
EPI2078515	PA	Cameroon	2021-Sep-14	EPI_ISL_12241600	A/Cameroon/6770/2021	Centre Pasteur du Cameroun	Crick Worldwide Influenza Centre
EPI2078527	PA	Cameroon	2021-Sep-20	EPI_ISL_12241601	A/Cameroon/7073/2021	Centre Pasteur du Cameroun	Crick Worldwide Influenza Centre
EPI2078511	PA	Cameroon	2021-Sep-20	EPI_ISL_12241602	A/Cameroon/7074/2021	Centre Pasteur du Cameroun	Crick Worldwide Influenza Centre
EPI2078505	PA	Cameroon	2021-Sep-21	EPI_ISL_12241603	A/Cameroon/7076/2021	Centre Pasteur du Cameroun	Crick Worldwide Influenza Centre
EPI2078662	PA	Cameroon	2021-Sep-22	EPI_ISL_12241604	A/Cameroon/7079/2021	Centre Pasteur du Cameroun	Crick Worldwide Influenza Centre
EPI2099419	PA	Cote d'Ivoire	2021-Aug-04	EPI_ISL_12241605	A/Cote d'Ivoire/2811/2021	Pasteur Institut of Côte d'Ivoire	Crick Worldwide Influenza Centre
EPI2078499	PA	Croatia	2021-Nov-17	EPI_ISL_12241608	A/Croatia/153957/2021	Croatian Institute of Public Health	Crick Worldwide Influenza Centre
EPI2078493	PA	Croatia	2021-Dec-15	EPI_ISL_12241609	A/Croatia/179609/2021	Croatian Institute of Public Health	Crick Worldwide Influenza Centre
EPI2078348	PA	Senegal	2021-Sep-29	EPI_ISL_12241610	A/Dakar/08/2021	Institut Pasteur de Dakar	Crick Worldwide Influenza Centre
EPI2078339	PA	Senegal	2021-Sep-29	EPI_ISL_12241611	A/Dakar/09/2021	Institut Pasteur de Dakar	Crick Worldwide Influenza Centre
EPI2078018	PA	Senegal	2021-Sep-28	EPI_ISL_12241612	A/Dakar/10/2021	Institut Pasteur de Dakar	Crick Worldwide Influenza Centre
EPI2078024	PA	Senegal	2021-Sep-28	EPI_ISL_12241613	A/Dakar/11/2021	Institut Pasteur de Dakar	Crick Worldwide Influenza Centre
EPI2078030	PA	Senegal	2021-Sep-29	EPI_ISL_12241614	A/Dakar/15/2021	Institut Pasteur de Dakar	Crick Worldwide Influenza Centre
EPI2078036	PA	Senegal	2021-Sep-28	EPI_ISL_12241615	A/Dakar/16/2021	Institut Pasteur de Dakar	Crick Worldwide Influenza Centre
EPI2078112	PA	Senegal	2021-Sep-30	EPI_ISL_12241616	A/Dakar/18/2021	Institut Pasteur de Dakar	Crick Worldwide Influenza Centre
EPI2078042	PA	Senegal	2021-Sep-25	EPI_ISL_12241617	A/Dakar/21/2021	Institut Pasteur de Dakar	Crick Worldwide Influenza Centre
EPI2078047	PA	Senegal	2021-Oct-03	EPI_ISL_12241618	A/Dakar/24/2021	Institut Pasteur de Dakar	Crick Worldwide Influenza Centre
EPI2078053	PA	Senegal	2021-Oct-06	EPI_ISL_12241619	A/Dakar/25/2021	Institut Pasteur de Dakar	Crick Worldwide Influenza Centre
EPI2078059	PA	Senegal	2021-Oct-06	EPI_ISL_12241620	A/Dakar/27/2021	Institut Pasteur de Dakar	Crick Worldwide Influenza Centre
EPI2078065	PA	Senegal	2021-Oct-02	EPI_ISL_12241621	A/Dakar/30/2021	Institut Pasteur de Dakar	Crick Worldwide Influenza Centre
EPI2078071	PA	Senegal	2021-Oct-04	EPI_ISL_12241622	A/Dakar/31/2021	Institut Pasteur de Dakar	Crick Worldwide Influenza Centre
EPI2078076	PA	Senegal	2021-Oct-01	EPI_ISL_12241623	A/Dakar/34/2021	Institut Pasteur de Dakar	Crick Worldwide Influenza Centre
EPI2078082	PA	Senegal	2021-Oct-01	EPI_ISL_12241624	A/Dakar/36/2021	Institut Pasteur de Dakar	Crick Worldwide Influenza Centre
EPI2078088	PA	Senegal	2021-Oct-04	EPI_ISL_12241625	A/Dakar/38/2021	Institut Pasteur de Dakar	Crick Worldwide Influenza Centre
EPI2078094	PA	Senegal	2021-Oct-04	EPI_ISL_12241626	A/Dakar/39/2021	Institut Pasteur de Dakar	Crick Worldwide Influenza Centre
EPI2078100	PA	Senegal	2021-Oct-04	EPI_ISL_12241627	A/Dakar/40/2021	Institut Pasteur de Dakar	Crick Worldwide Influenza Centre
EPI2078106	PA	Senegal	2021-Sep-13	EPI_ISL_12241628	A/Dakar/41/2021	Institut Pasteur de Dakar	Crick Worldwide Influenza Centre
EPI2078487	PA	Ghana	2021-Sep-22	EPI_ISL_12241629	A/Ghana/2712/2021	University of Ghana	Crick Worldwide Influenza Centre
EPI2078481	PA	Ghana	2021-Nov-27	EPI_ISL_12241631	A/Ghana/433/2021	University of Ghana	Crick Worldwide Influenza Centre
EPI2078469	PA	Oman	2021-Oct-26	EPI_ISL_12241632	A/Haima/72127498/2021	Central Public Health Laboratory, Ministry of Health	Crick Worldwide Influenza Centre
EPI2098992	PA	Oman	2021-Nov-09	EPI_ISL_12241633	A/Ibri/52121896/2021	Central Public Health Laboratory, Ministry of Health	Crick Worldwide Influenza Centre
EPI2078475	PA	Oman	2021-Sep-28	EPI_ISL_12241634	A/Khasab/72126274/2021	Central Public Health Laboratory, Ministry of Health	Crick Worldwide Influenza Centre
EPI2099757	PA	Kosovo	2021-Dec-15	EPI_ISL_12241637	A/Kosova/414/2021	National Institute of Public Health of Kosova	Crick Worldwide Influenza Centre
EPI2099752	PA	Kosovo	2021-Dec-24	EPI_ISL_12241638	A/Kosova/667/2021	National Institute of Public Health of Kosova	Crick Worldwide Influenza Centre
EPI2078457	PA	Oman	2021-Nov-18	EPI_ISL_12241639	A/Mahoot/72129184/2021	Central Public Health Laboratory, Ministry of Health	Crick Worldwide Influenza Centre
EPI2098986	PA	Oman	2021-Nov-11	EPI_ISL_12241641	A/Sur/72128529/2021	Central Public Health Laboratory, Ministry of Health	Crick Worldwide Influenza Centre
EPI2024537	PA	Netherlands	2022-Apr-08	EPI_ISL_12249338	A/Netherlands/10873/2022	National Institute for Public Health and the Environment (RIVM)	National Institute for Public Health and the Environment (RIVM)	A,Meijer; L,Wijsman; S, vd Brink
EPI2024591	PA	Netherlands	2022-Apr-11	EPI_ISL_12249345	A/Netherlands/10951/2022	National Institute for Public Health and the Environment (RIVM)	National Institute for Public Health and the Environment (RIVM)	A,Meijer; L,Wijsman; S, vd Brink
EPI2024631	PA	Netherlands	2022-Apr-11	EPI_ISL_12249350	A/Netherlands/10960/2022	National Institute for Public Health and the Environment (RIVM)	National Institute for Public Health and the Environment (RIVM)	A,Meijer; L,Wijsman; S, vd Brink
EPI2024663	PA	Netherlands	2022-Apr-12	EPI_ISL_12249354	A/Netherlands/10968/2022	National Institute for Public Health and the Environment (RIVM)	National Institute for Public Health and the Environment (RIVM)	A,Meijer; L,Wijsman; S, vd Brink
EPI2024686	PA	Netherlands	2022-Apr-12	EPI_ISL_12249357	A/Netherlands/10973/2022	National Institute for Public Health and the Environment (RIVM)	National Institute for Public Health and the Environment (RIVM)	A,Meijer; L,Wijsman; S, vd Brink
EPI2027418	PA	Netherlands	2022-Apr-07	EPI_ISL_12429459	A/Netherlands/11054/2022	National Institute for Public Health and the Environment (RIVM)	National Institute for Public Health and the Environment (RIVM)	A,Meijer; S, vd Brink
EPI2027473	PA	Netherlands	2022-Apr-11	EPI_ISL_12429466	A/Netherlands/11125/2022	National Institute for Public Health and the Environment (RIVM)	National Institute for Public Health and the Environment (RIVM)	A,Meijer; S, vd Brink
EPI2027489	PA	Netherlands	2022-Apr-19	EPI_ISL_12429468	A/Netherlands/11134/2022	National Institute for Public Health and the Environment (RIVM)	National Institute for Public Health and the Environment (RIVM)	A,Meijer; S, vd Brink
EPI2027513	PA	Netherlands	2022-Apr-20	EPI_ISL_12429471	A/Netherlands/11141/2022	National Institute for Public Health and the Environment (RIVM)	National Institute for Public Health and the Environment (RIVM)	A,Meijer; S, vd Brink
EPI2027546	PA	Netherlands	2022-Apr-03	EPI_ISL_12429476	A/Netherlands/11159/2022	Haaglanden Medisch Centrum locatie Westeinde	National Institute for Public Health and the Environment (RIVM)	A,Meijer; S, vd Brink
EPI2027554	PA	Netherlands	2022-Apr-03	EPI_ISL_12429477	A/Netherlands/11160/2022	Haaglanden Medisch Centrum locatie Westeinde	National Institute for Public Health and the Environment (RIVM)	A,Meijer; S, vd Brink
EPI2027610	PA	Netherlands	2022-Apr-05	EPI_ISL_12429484	A/Netherlands/11167/2022	IJsselland Ziekenhuis	National Institute for Public Health and the Environment (RIVM)	A,Meijer; S, vd Brink
EPI2027618	PA	Netherlands	2022-Apr-06	EPI_ISL_12429485	A/Netherlands/11168/2022	IJsselland Ziekenhuis	National Institute for Public Health and the Environment (RIVM)	A,Meijer; S, vd Brink
EPI2027642	PA	Netherlands	2022-Apr-09	EPI_ISL_12429488	A/Netherlands/11171/2022	Haga Ziekenhuis	National Institute for Public Health and the Environment (RIVM)	A,Meijer; S, vd Brink
EPI2027658	PA	Netherlands	2022-Apr-11	EPI_ISL_12429490	A/Netherlands/11174/2022	Haga Ziekenhuis	National Institute for Public Health and the Environment (RIVM)	A,Meijer; S, vd Brink
EPI2027690	PA	Netherlands	2022-Apr-09	EPI_ISL_12429494	A/Netherlands/11179/2022	Academic Medical Center, University of Amsterdam	National Institute for Public Health and the Environment (RIVM)	A,Meijer; S, vd Brink
EPI2027783	PA	Netherlands	2022-Apr-12	EPI_ISL_12429506	A/Netherlands/11198/2022	Gelre ziekenhuizen	National Institute for Public Health and the Environment (RIVM)	A,Meijer; S, vd Brink
EPI2027814	PA	Netherlands	2022-Apr-11	EPI_ISL_12429510	A/Netherlands/11202/2022	ISALA Ziekenhuizen	National Institute for Public Health and the Environment (RIVM)	A,Meijer; S, vd Brink
EPI2027822	PA	Netherlands	2022-Apr-11	EPI_ISL_12429511	A/Netherlands/11203/2022	ISALA Ziekenhuizen	National Institute for Public Health and the Environment (RIVM)	A,Meijer; S, vd Brink
EPI2027868	PA	Netherlands	2022-Apr-14	EPI_ISL_12429517	A/Netherlands/11209/2022	IJsselland Ziekenhuis	National Institute for Public Health and the Environment (RIVM)	A,Meijer; S, vd Brink
EPI2027988	PA	Netherlands	2022-Apr-18	EPI_ISL_12429532	A/Netherlands/11217/2022	PAMM	National Institute for Public Health and the Environment (RIVM)	A,Meijer; S, vd Brink
EPI2028067	PA	Netherlands	2022-Apr-13	EPI_ISL_12429542	A/Netherlands/11228/2022	Eurofins Medische Microbiologie BV	National Institute for Public Health and the Environment (RIVM)	A,Meijer; S, vd Brink
EPI2028091	PA	Netherlands	2022-Apr-14	EPI_ISL_12429545	A/Netherlands/11232/2022	Haga Ziekenhuis	National Institute for Public Health and the Environment (RIVM)	A,Meijer; S, vd Brink
EPI2028111	PA	Netherlands	2022-Apr-18	EPI_ISL_12429548	A/Netherlands/11236/2022	Eurofins Medische Microbiologie BV	National Institute for Public Health and the Environment (RIVM)	A,Meijer; S, vd Brink
EPI2028205	PA	Netherlands	2022-Apr-05	EPI_ISL_12429560	A/Netherlands/11044/2022	National Institute for Public Health and the Environment (RIVM)	National Institute for Public Health and the Environment (RIVM)	A,Meijer; S, vd Brink
EPI2028213	PA	Netherlands	2022-Apr-05	EPI_ISL_12429561	A/Netherlands/11045/2022	National Institute for Public Health and the Environment (RIVM)	National Institute for Public Health and the Environment (RIVM)	A,Meijer; S, vd Brink
EPI2028245	PA	Netherlands	2022-Mar-29	EPI_ISL_12429565	A/Netherlands/11047/2022	National Institute for Public Health and the Environment (RIVM)	National Institute for Public Health and the Environment (RIVM)	A,Meijer; S, vd Brink
EPI2028253	PA	Netherlands	2022-Mar-30	EPI_ISL_12429566	A/Netherlands/11048/2022	National Institute for Public Health and the Environment (RIVM)	National Institute for Public Health and the Environment (RIVM)	A,Meijer; S, vd Brink
EPI2028261	PA	Netherlands	2022-Mar-27	EPI_ISL_12429567	A/Netherlands/11049/2022	National Institute for Public Health and the Environment (RIVM)	National Institute for Public Health and the Environment (RIVM)	A,Meijer; S, vd Brink
EPI2050793	PA	Spain	2022-Jan-26	EPI_ISL_12491222	A/Canarias/1027/2022	Servicio de Microbiología Hospital Universitario de Gran Canaria Doctor Negrín	Instituto de Salud Carlos III	Pozo,F; Iglesias-Caballero, M.; Gonz?lez-Esguevillas,M.; Molinero,M.; Camarero,S.; Mart?n,V.; Reyes,N.; Sandon?s,V.; V?zquez-Mor?n,S.; Casas,I.
EPI2050810	PA	Spain	2022-Jan-09	EPI_ISL_12491240	A/Galicia/1460/2022	Servicio de Microbiología Hospital Meixoeiro	Instituto de Salud Carlos III	Pozo,F; Iglesias-Caballero, M.; Gonz?lez-Esguevillas,M.; Molinero,M.; Camarero,S.; Mart?n,V.; Reyes,N.; Sandon?s,V.; V?zquez-Mor?n,S.; Casas,I.
EPI2029219	PA	Netherlands	2022-Apr-13	EPI_ISL_12555175	A/Netherlands/00784/2022	Erasmus Medical Center	Erasmus Medical Center
EPI2029370	PA	Netherlands	2022-Apr-21	EPI_ISL_12567870	A/Netherlands/11145/2022	National Institute for Public Health and the Environment (RIVM)	National Institute for Public Health and the Environment (RIVM)	A,Meijer; L,Wijsman; S, vd Brink
EPI2029394	PA	Netherlands	2022-Apr-21	EPI_ISL_12567873	A/Netherlands/11148/2022	National Institute for Public Health and the Environment (RIVM)	National Institute for Public Health and the Environment (RIVM)	A,Meijer; L,Wijsman; S, vd Brink
EPI2029418	PA	Netherlands	2022-Apr-22	EPI_ISL_12567876	A/Netherlands/11151/2022	National Institute for Public Health and the Environment (RIVM)	National Institute for Public Health and the Environment (RIVM)	A,Meijer; L,Wijsman; S, vd Brink
EPI2029538	PA	Netherlands	2022-Apr-16	EPI_ISL_12567891	A/Netherlands/11290/2022	IJsselland Ziekenhuis	National Institute for Public Health and the Environment (RIVM)	A,Meijer; L,Wijsman; S, vd Brink
EPI2029623	PA	Netherlands	2022-Apr-19	EPI_ISL_12567903	A/Netherlands/11311/2022	Royal GD	National Institute for Public Health and the Environment (RIVM)	A,Meijer; L,Wijsman; S, vd Brink
EPI2029726	PA	Netherlands	2022-Apr-24	EPI_ISL_12567916	A/Netherlands/11326/2022	Diakonessenhuis Utrecht	National Institute for Public Health and the Environment (RIVM)	A,Meijer; L,Wijsman; S, vd Brink
EPI2029734	PA	Netherlands	2022-Apr-22	EPI_ISL_12567917	A/Netherlands/11328/2022	Diakonessenhuis Utrecht	National Institute for Public Health and the Environment (RIVM)	A,Meijer; L,Wijsman; S, vd Brink
EPI2029742	PA	Netherlands	2022-Apr-21	EPI_ISL_12567918	A/Netherlands/11330/2022	Academic Medical Center, University of Amsterdam	National Institute for Public Health and the Environment (RIVM)	A,Meijer; L,Wijsman; S, vd Brink
EPI2030250	PA	Australia	2022-Mar-31	EPI_ISL_12579870	A/Victoria/66/2022	Royal Melbourne Hospital	WHO Collaborating Centre for Reference and Research on Influenza	Deng,Y-M; Iannello,P; Lau,H; Spirason,N; Moselen,J; Aziz,A; Komadina,N.
EPI2030274	PA	Australia	2022-Mar-30	EPI_ISL_12579874	A/Darwin/2/2022	Royal Darwin Hospital	WHO Collaborating Centre for Reference and Research on Influenza	Deng,Y-M; Iannello,P; Lau,H; Spirason,N; Moselen,J; Aziz,A; Komadina,N.
EPI2030347	PA	Australia	2022-Apr-06	EPI_ISL_12579887	A/Victoria/108/2022	ST Vincent Hospital	WHO Collaborating Centre for Reference and Research on Influenza	Deng,Y-M; Iannello,P; Lau,H; Spirason,N; Moselen,J; Aziz,A; Komadina,N.
EPI2030355	PA	Australia	2022-Apr-05	EPI_ISL_12579892	A/Darwin/7/2022	Royal Darwin Hospital	WHO Collaborating Centre for Reference and Research on Influenza	Deng,Y-M; Iannello,P; Lau,H; Spirason,N; Moselen,J; Aziz,A; Komadina,N.
EPI2030363	PA	Australia	2022-Apr-04	EPI_ISL_12579893	A/Darwin/5/2022	Royal Darwin Hospital	WHO Collaborating Centre for Reference and Research on Influenza	Deng,Y-M; Iannello,P; Lau,H; Spirason,N; Moselen,J; Aziz,A; Komadina,N.
EPI2030419	PA	Australia	2022-Mar-28	EPI_ISL_12579900	A/Newcastle/6/2022	John Hunter Hospital	WHO Collaborating Centre for Reference and Research on Influenza	Deng,Y-M; Iannello,P; Lau,H; Spirason,N; Moselen,J; Aziz,A; Komadina,N.
EPI2030427	PA	Australia	2022-Apr-05	EPI_ISL_12579901	A/Darwin/6/2022	Royal Darwin Hospital	WHO Collaborating Centre for Reference and Research on Influenza	Deng,Y-M; Iannello,P; Lau,H; Spirason,N; Moselen,J; Aziz,A; Komadina,N.
EPI2030451	PA	Australia	2022-Apr-04	EPI_ISL_12579904	A/Darwin/3/2022	Royal Darwin Hospital	WHO Collaborating Centre for Reference and Research on Influenza	Deng,Y-M; Iannello,P; Lau,H; Spirason,N; Moselen,J; Aziz,A; Komadina,N.
EPI2030466	PA	Australia	2022-Apr-04	EPI_ISL_12579906	A/Darwin/4/2022	Royal Darwin Hospital	WHO Collaborating Centre for Reference and Research on Influenza	Deng,Y-M; Iannello,P; Lau,H; Spirason,N; Moselen,J; Aziz,A; Komadina,N.
EPI2030498	PA	Australia	2022-Apr-07	EPI_ISL_12579912	A/Darwin/8/2022	Royal Darwin Hospital	WHO Collaborating Centre for Reference and Research on Influenza	Deng,Y-M; Iannello,P; Lau,H; Spirason,N; Moselen,J; Aziz,A; Komadina,N.
EPI2030546	PA	Australia	2022-Mar-31	EPI_ISL_12579918	A/Victoria/73/2022	Alfred Hospital	WHO Collaborating Centre for Reference and Research on Influenza	Deng,Y-M; Iannello,P; Lau,H; Spirason,N; Moselen,J; Aziz,A; Komadina,N.
EPI2030730	PA	Australia	2022-Apr-04	EPI_ISL_12579945	A/Victoria/83/2022	Monash Medical Centre	WHO Collaborating Centre for Reference and Research on Influenza	Deng,Y-M; Iannello,P; Lau,H; Spirason,N; Moselen,J; Aziz,A; Komadina,N.
EPI2033544	PA	Romania	2022-Mar-23	EPI_ISL_12666622	A/Romania/308/2022	National Institute for Infectious Diseases “Prof. Dr. Matei Balș”	National Institute of Infectious Diseases-Prof. Dr. Matei Bals	Banica, Leontina ; Ovidiu, Vlaicu ; Corina, Casangiu ; Surleac, Marius ; Dragos, Florea ; Paraschiv, Simona
EPI2033795	PA	Netherlands	2022-May-02	EPI_ISL_12676388	A/Netherlands/11386/2022	National Institute for Public Health and the Environment (RIVM)	National Institute for Public Health and the Environment (RIVM)	A,Meijer; L,Wijsman; S, vd Brink
EPI2033819	PA	Netherlands	2022-Apr-22	EPI_ISL_12676441	A/Netherlands/11293/2022	Groene Hart Ziekenhuis	National Institute for Public Health and the Environment (RIVM)	A,Meijer; L,Wijsman; S, vd Brink
EPI2033880	PA	Netherlands	2022-Apr-25	EPI_ISL_12676565	A/Netherlands/11403/2022	Groene Hart Ziekenhuis	National Institute for Public Health and the Environment (RIVM)	A,Meijer; L,Wijsman; S, vd Brink
EPI2033888	PA	Netherlands	2022-Apr-25	EPI_ISL_12676582	A/Netherlands/11404/2022	Groene Hart Ziekenhuis	National Institute for Public Health and the Environment (RIVM)	A,Meijer; L,Wijsman; S, vd Brink
EPI2033912	PA	Netherlands	2022-Apr-26	EPI_ISL_12676636	A/Netherlands/11408/2022	Gelre ziekenhuizen	National Institute for Public Health and the Environment (RIVM)	A,Meijer; L,Wijsman; S, vd Brink
EPI2033936	PA	Netherlands	2022-May-01	EPI_ISL_12676689	A/Netherlands/11411/2022	Gelre ziekenhuizen	National Institute for Public Health and the Environment (RIVM)	A,Meijer; L,Wijsman; S, vd Brink
EPI2033944	PA	Netherlands	2022-Apr-26	EPI_ISL_12676706	A/Netherlands/11412/2022	Eurofins Medische Microbiologie BV	National Institute for Public Health and the Environment (RIVM)	A,Meijer; L,Wijsman; S, vd Brink
EPI2033987	PA	Netherlands	2022-Apr-28	EPI_ISL_12676800	A/Netherlands/11418/2022	Haga Ziekenhuis	National Institute for Public Health and the Environment (RIVM)	A,Meijer; L,Wijsman; S, vd Brink
EPI2034005	PA	Netherlands	2022-Apr-26	EPI_ISL_12676830	A/Netherlands/11422/2022	Royal GD	National Institute for Public Health and the Environment (RIVM)	A,Meijer; L,Wijsman; S, vd Brink
EPI2034183	PA	Netherlands	2022-Apr-14	EPI_ISL_12677188	A/Netherlands/11108/2022	National Institute for Public Health and the Environment (RIVM)	National Institute for Public Health and the Environment (RIVM)
EPI2034223	PA	Netherlands	2022-Apr-14	EPI_ISL_12677275	A/Netherlands/11354/2022	National Institute for Public Health and the Environment (RIVM)	National Institute for Public Health and the Environment (RIVM)
EPI2034246	PA	Netherlands	2022-Apr-17	EPI_ISL_12677307	A/Netherlands/11364/2022	National Institute for Public Health and the Environment (RIVM)	National Institute for Public Health and the Environment (RIVM)
EPI2034254	PA	Netherlands	2022-Apr-18	EPI_ISL_12677324	A/Netherlands/11365/2022	National Institute for Public Health and the Environment (RIVM)	National Institute for Public Health and the Environment (RIVM)
EPI2034291	PA	Netherlands	2022-Apr-23	EPI_ISL_12677403	A/Netherlands/11457/2022	National Institute for Public Health and the Environment (RIVM)	National Institute for Public Health and the Environment (RIVM)
EPI2036122	PA	Spain	2022-Jan-18	EPI_ISL_12705831	A/Catalonia/NSVH101730626/2022	Hospital Universitari Vall d'Hebron	Hospital Universitari Vall d'Hebron	Andres, C.; Gonzalez-Sanchez, A; Pi?ana, M; Martin, MC.; Codina, MG.; Pumarola, T; Anton, A.
EPI2036136	PA	Spain	2022-May-09	EPI_ISL_12705833	A/Catalonia/NSVH101818907/2022	Hospital Universitari Vall d'Hebron	Hospital Universitari Vall d'Hebron	Andres, C.; Gonzalez-Sanchez, A; Pi?ana, M; Martin, MC.; Codina, MG.; Pumarola, T; Anton, A.
EPI2036160	PA	United States	2022-Mar-19	EPI_ISL_12709094	A/Ohio/10/2022	Ohio Department of Health Laboratories	Centers for Disease Control and Prevention
EPI2036176	PA	Burkina Faso	2021-Sep-07	EPI_ISL_12709096	A/Burkina Faso/1343/2021	IRSS	Centers for Disease Control and Prevention
EPI2036187	PA	Serbia	2021-Dec-28	EPI_ISL_12709098	A/Serbia/3699/2021	Institute of Immunology and Virology Torlak	Centers for Disease Control and Prevention
EPI2036193	PA	Burkina Faso	2021-Sep-20	EPI_ISL_12709099	A/Burkina Faso/2699/2021	IRSS	Centers for Disease Control and Prevention
EPI2036201	PA	Burkina Faso	2021-Sep-20	EPI_ISL_12709100	A/Burkina Faso/2700/2021	IRSS	Centers for Disease Control and Prevention
EPI2036208	PA	Burkina Faso	2021-Oct-31	EPI_ISL_12709101	A/Burkina Faso/1379/2021	IRSS	Centers for Disease Control and Prevention
EPI2036216	PA	Burkina Faso	2021-Nov-16	EPI_ISL_12709102	A/Burkina Faso/1370/2021	IRSS	Centers for Disease Control and Prevention
EPI2036232	PA	Burkina Faso	2021-Sep-16	EPI_ISL_12709104	A/Burkina Faso/1350/2021	IRSS	Centers for Disease Control and Prevention
EPI2036240	PA	Pakistan	2022-Mar-10	EPI_ISL_12709105	A/Pakistan/1699/2022	National Institute of Health	Centers for Disease Control and Prevention
EPI2036248	PA	Pakistan	2022-Feb-26	EPI_ISL_12709106	A/Pakistan/7103/2022	National Institute of Health	Centers for Disease Control and Prevention
EPI2036264	PA	Pakistan	2022-Jan-28	EPI_ISL_12709108	A/Pakistan/6104/2022	National Institute of Health	Centers for Disease Control and Prevention
EPI2036272	PA	Pakistan	2022-Feb-12	EPI_ISL_12709109	A/Pakistan/1288/2022	National Institute of Health	Centers for Disease Control and Prevention
EPI2036280	PA	Pakistan	2022-Mar-03	EPI_ISL_12709110	A/Pakistan/9118/2022	National Institute of Health	Centers for Disease Control and Prevention
EPI2036288	PA	Pakistan	2022-Mar-08	EPI_ISL_12709111	A/Pakistan/872/2022	National Institute of Health	Centers for Disease Control and Prevention
EPI2036296	PA	Pakistan	2022-Mar-03	EPI_ISL_12709112	A/Pakistan/9152/2022	National Institute of Health	Centers for Disease Control and Prevention
EPI2036311	PA	Pakistan	2022-Mar-15	EPI_ISL_12709114	A/Pakistan/3367/2022	National Institute of Health	Centers for Disease Control and Prevention
EPI2036327	PA	Pakistan	2022-Mar-08	EPI_ISL_12709116	A/Pakistan/884/2022	National Institute of Health	Centers for Disease Control and Prevention
EPI2036335	PA	Pakistan	2022-Mar-10	EPI_ISL_12709117	A/Pakistan/1579/2022	National Institute of Health	Centers for Disease Control and Prevention
EPI2036350	PA	Pakistan	2022-Mar-01	EPI_ISL_12709119	A/Pakistan/8205/2022	National Institute of Health	Centers for Disease Control and Prevention
EPI2036358	PA	Pakistan	2022-Mar-08	EPI_ISL_12709120	A/Pakistan/829/2022	National Institute of Health	Centers for Disease Control and Prevention
EPI2036373	PA	Pakistan	2022-Jan-01	EPI_ISL_12709122	A/Pakistan/955/2022	National Institute of Health	Centers for Disease Control and Prevention
EPI2067476	PA	Pakistan	2022-Mar-31	EPI_ISL_12709123	A/Pakistan/7484/2022	National Institute of Health	Centers for Disease Control and Prevention
EPI2036387	PA	Pakistan	2022-Feb-25	EPI_ISL_12709124	A/Pakistan/6816/2022	National Institute of Health	Centers for Disease Control and Prevention
EPI2036395	PA	Pakistan	2022-Mar-02	EPI_ISL_12709125	A/Pakistan/8722/2022	National Institute of Health	Centers for Disease Control and Prevention
EPI2036426	PA	Pakistan	2022-Feb-17	EPI_ISL_12709129	A/Pakistan/3886/2022	National Institute of Health	Centers for Disease Control and Prevention
EPI2036434	PA	Pakistan	2022-Feb-24	EPI_ISL_12709130	A/Pakistan/6285/2022	National Institute of Health	Centers for Disease Control and Prevention
EPI2036442	PA	Pakistan	2022-Feb-25	EPI_ISL_12709131	A/Pakistan/6798/2022	National Institute of Health	Centers for Disease Control and Prevention
EPI2036450	PA	Pakistan	2022-Mar-02	EPI_ISL_12709173	A/Pakistan/8744/2022	National Institute of Health	Centers for Disease Control and Prevention
EPI2043370	PA	Germany	2022-Apr-11	EPI_ISL_12839599	A/Hessen/16/2022	Robert Koch-Institute Nationales Referenzzentrum für Influenza	Robert Koch Institute Nationales Referenzzentrum für Influenza
EPI2044494	PA	Netherlands	2022-May-05	EPI_ISL_12853599	A/Netherlands/11392/2022	National Institute for Public Health and the Environment (RIVM)	National Institute for Public Health and the Environment (RIVM)	A,Meijer; L,Wijsman; S, vd Brink
EPI2044510	PA	Netherlands	2022-May-09	EPI_ISL_12853601	A/Netherlands/11476/2022	National Institute for Public Health and the Environment (RIVM)	National Institute for Public Health and the Environment (RIVM)	A,Meijer; L,Wijsman; S, vd Brink
EPI2044526	PA	Netherlands	2022-May-06	EPI_ISL_12853603	A/Netherlands/11520/2022	PAMM	National Institute for Public Health and the Environment (RIVM)	A,Meijer; L,Wijsman; S, vd Brink
EPI2044534	PA	Netherlands	2022-May-06	EPI_ISL_12853604	A/Netherlands/11521/2022	PAMM	National Institute for Public Health and the Environment (RIVM)	A,Meijer; L,Wijsman; S, vd Brink
EPI2044550	PA	Netherlands	2022-May-08	EPI_ISL_12853606	A/Netherlands/11523/2022	PAMM	National Institute for Public Health and the Environment (RIVM)	A,Meijer; L,Wijsman; S, vd Brink
EPI2044558	PA	Netherlands	2022-May-09	EPI_ISL_12853607	A/Netherlands/11524/2022	PAMM	National Institute for Public Health and the Environment (RIVM)	A,Meijer; L,Wijsman; S, vd Brink
EPI2044566	PA	Netherlands	2022-May-07	EPI_ISL_12853608	A/Netherlands/11525/2022	PAMM	National Institute for Public Health and the Environment (RIVM)	A,Meijer; L,Wijsman; S, vd Brink
EPI2044582	PA	Netherlands	2022-May-10	EPI_ISL_12853610	A/Netherlands/11529/2022	Haga Ziekenhuis	National Institute for Public Health and the Environment (RIVM)	A,Meijer; L,Wijsman; S, vd Brink
EPI2044598	PA	Netherlands	2022-May-02	EPI_ISL_12853612	A/Netherlands/11531/2022	Diakonessenhuis Utrecht	National Institute for Public Health and the Environment (RIVM)	A,Meijer; L,Wijsman; S, vd Brink
EPI2044606	PA	Netherlands	2022-May-04	EPI_ISL_12853613	A/Netherlands/11532/2022	Academic Medical Center, University of Amsterdam	National Institute for Public Health and the Environment (RIVM)	A,Meijer; L,Wijsman; S, vd Brink
EPI2044614	PA	Netherlands	2022-May-04	EPI_ISL_12853614	A/Netherlands/11533/2022	Academic Medical Center, University of Amsterdam	National Institute for Public Health and the Environment (RIVM)	A,Meijer; L,Wijsman; S, vd Brink
EPI2044789	PA	Netherlands	2022-May-03	EPI_ISL_12869999	A/Netherlands/01017/2022	Erasmus Medical Center	Erasmus Medical Center
EPI2044812	PA	Netherlands	2022-May-04	EPI_ISL_12870007	A/Netherlands/01035/2022	Erasmus Medical Center	Erasmus Medical Center
EPI2044828	PA	Netherlands	2022-May-13	EPI_ISL_12870013	A/Netherlands/01067/2022	Erasmus Medical Center	Erasmus Medical Center
EPI2077052	PA	Spain	2022-Mar-17	EPI_ISL_12942285	A/Catalonia/882424/2022	Barcelona, Facultad de Medicina	Crick Worldwide Influenza Centre
EPI2077046	PA	Spain	2022-Mar-17	EPI_ISL_12942290	A/Catalonia/882429/2022	Barcelona, Facultad de Medicina	Crick Worldwide Influenza Centre
EPI2077686	PA	Senegal	2021-Oct-05	EPI_ISL_12942294	A/Dakar/37/2021	Institut Pasteur de Dakar	Crick Worldwide Influenza Centre
EPI2077764	PA	Senegal	2021-Oct-20	EPI_ISL_12942299	A/Dakar/42/2021	Institut Pasteur de Dakar	Crick Worldwide Influenza Centre
EPI2077776	PA	Senegal	2021-Oct-13	EPI_ISL_12942303	A/Dakar/43/2021	Institut Pasteur de Dakar	Crick Worldwide Influenza Centre
EPI2077770	PA	Senegal	2021-Oct-13	EPI_ISL_12942307	A/Dakar/44/2021	Institut Pasteur de Dakar	Crick Worldwide Influenza Centre
EPI2077032	PA	Senegal	2021-Oct-27	EPI_ISL_12942316	A/Dakar/47/2021	Institut Pasteur de Dakar	Crick Worldwide Influenza Centre
EPI2077734	PA	Senegal	2021-Nov-10	EPI_ISL_12942320	A/Dakar/48/2021	Institut Pasteur de Dakar	Crick Worldwide Influenza Centre
EPI2077752	PA	Senegal	2021-Nov-04	EPI_ISL_12942324	A/Dakar/49/2021	Institut Pasteur de Dakar	Crick Worldwide Influenza Centre
EPI2077758	PA	Senegal	2021-Oct-26	EPI_ISL_12942333	A/Dakar/51/2021	Institut Pasteur de Dakar	Crick Worldwide Influenza Centre
EPI2077746	PA	Senegal	2021-Nov-04	EPI_ISL_12942337	A/Dakar/52/2021	Institut Pasteur de Dakar	Crick Worldwide Influenza Centre
EPI2077740	PA	Senegal	2021-Nov-07	EPI_ISL_12942341	A/Dakar/53/2021	Institut Pasteur de Dakar	Crick Worldwide Influenza Centre
EPI2077716	PA	Senegal	2021-Nov-15	EPI_ISL_12942346	A/Dakar/54/2021	Institut Pasteur de Dakar	Crick Worldwide Influenza Centre
EPI2077722	PA	Senegal	2021-Nov-10	EPI_ISL_12942350	A/Dakar/55/2021	Institut Pasteur de Dakar	Crick Worldwide Influenza Centre
EPI2077710	PA	Senegal	2021-Nov-19	EPI_ISL_12942358	A/Dakar/57/2021	Institut Pasteur de Dakar	Crick Worldwide Influenza Centre
EPI2077698	PA	Senegal	2021-Nov-26	EPI_ISL_12942363	A/Dakar/58/2021	Institut Pasteur de Dakar	Crick Worldwide Influenza Centre
EPI2077692	PA	Senegal	2021-Nov-26	EPI_ISL_12942367	A/Dakar/59/2021	Institut Pasteur de Dakar	Crick Worldwide Influenza Centre
EPI2049913	PA	Netherlands	2022-May-10	EPI_ISL_12973136	A/Netherlands/11570/2022	Gelre ziekenhuizen	National Institute for Public Health and the Environment (RIVM)	A,Meijer; L,Wijsman; S, vd Brink
EPI2049921	PA	Netherlands	2022-May-12	EPI_ISL_12973137	A/Netherlands/11571/2022	Gelre ziekenhuizen	National Institute for Public Health and the Environment (RIVM)	A,Meijer; L,Wijsman; S, vd Brink
EPI2049929	PA	Netherlands	2022-May-10	EPI_ISL_12973138	A/Netherlands/11572/2022	Royal GD	National Institute for Public Health and the Environment (RIVM)	A,Meijer; L,Wijsman; S, vd Brink
EPI2049936	PA	Netherlands	2022-May-13	EPI_ISL_12973139	A/Netherlands/11573/2022	Royal GD	National Institute for Public Health and the Environment (RIVM)	A,Meijer; L,Wijsman; S, vd Brink
EPI2049944	PA	Netherlands	2022-May-14	EPI_ISL_12973140	A/Netherlands/11574/2022	Royal GD	National Institute for Public Health and the Environment (RIVM)	A,Meijer; L,Wijsman; S, vd Brink
EPI2050032	PA	Netherlands	2022-May-15	EPI_ISL_12973151	A/Netherlands/11586/2022	PAMM	National Institute for Public Health and the Environment (RIVM)	A,Meijer; L,Wijsman; S, vd Brink
EPI2050056	PA	Netherlands	2022-May-15	EPI_ISL_12973154	A/Netherlands/11589/2022	PAMM	National Institute for Public Health and the Environment (RIVM)	A,Meijer; L,Wijsman; S, vd Brink
EPI2050094	PA	Netherlands	2022-May-14	EPI_ISL_12973159	A/Netherlands/11595/2022	Academic Medical Center, University of Amsterdam	National Institute for Public Health and the Environment (RIVM)	A,Meijer; L,Wijsman; S, vd Brink
EPI2050174	PA	Egypt	2019-Jan-01	EPI_ISL_12995118	A/Egypt/NRC098/2019	Center of Scientific Excellence for Influenza Viruses, National Research Centre (NRC), Egypt.	National Research Center (Hospital)	'Mina,Kamel; Ahmed,Mostafa; Yassmin,Moatasim; Sara,Mahmoud; Mahmoud,Shehata; Elsayed,AbdElSalam; Mohamed,Shehata; Mohamed,Ali'
EPI2051718	PA	Japan	2022-Feb-21	EPI_ISL_13026389	A/NAGASAKI/1/2022	Nagasaki Prefectural Institute for Environment Research and Public Health	National Institute of Infectious Diseases (NIID)	Takashita,Emi;Fujisaki,Seiichiro;Watanabe,Shinji;Hasegawa,Hideki
EPI2052035	PA	Spain	2022-Apr-09	EPI_ISL_13026433	A/CastillaLaMancha/1816/2022	Instituto de Salud Carlos III	Instituto de Salud Carlos III	Pozo,F; Iglesias-Caballero, M.; Gonz?lez-Esguevillas,M.; Molinero,M.; Camarero,S.; Mart?n,V.; Reyes,N.; Sandon?s,V.; V?zquez-Mor?n,S.; Casas,I.
EPI2053440	PA	Sweden	2022-Mar-27	EPI_ISL_13049061	A/Stockholm/24/2022	Klinisk mikrobiologi, Karolinska Universitetslaboratoriet, Karolinska Universitetssjukhuset Solna	Public Health Agency of Sweden
EPI2055471	PA	Netherlands	2022-May-20	EPI_ISL_13096512	A/Netherlands/11632/2022	Royal GD	National Institute for Public Health and the Environment (RIVM)	A,Meijer; L,Wijsman; S, vd Brink
EPI2055479	PA	Netherlands	2022-May-22	EPI_ISL_13096513	A/Netherlands/11633/2022	PAMM	National Institute for Public Health and the Environment (RIVM)	A,Meijer; L,Wijsman; S, vd Brink
EPI2055487	PA	Netherlands	2022-May-23	EPI_ISL_13096514	A/Netherlands/11634/2022	PAMM	National Institute for Public Health and the Environment (RIVM)	A,Meijer; L,Wijsman; S, vd Brink
EPI2055495	PA	Netherlands	2022-May-18	EPI_ISL_13096515	A/Netherlands/11635/2022	Academic Medical Center, University of Amsterdam	National Institute for Public Health and the Environment (RIVM)	A,Meijer; L,Wijsman; S, vd Brink
EPI2055519	PA	Netherlands	2022-May-04	EPI_ISL_13096518	A/Netherlands/11549/2022	National Institute for Public Health and the Environment (RIVM)	National Institute for Public Health and the Environment (RIVM)	A,Meijer; L,Wijsman; S, vd Brink
EPI2055527	PA	Netherlands	2022-May-03	EPI_ISL_13096519	A/Netherlands/11550/2022	National Institute for Public Health and the Environment (RIVM)	National Institute for Public Health and the Environment (RIVM)	A,Meijer; L,Wijsman; S, vd Brink
EPI2055535	PA	Netherlands	2022-Apr-29	EPI_ISL_13096520	A/Netherlands/11551/2022	National Institute for Public Health and the Environment (RIVM)	National Institute for Public Health and the Environment (RIVM)	A,Meijer; L,Wijsman; S, vd Brink
EPI2055596	PA	Netherlands	2022-May-12	EPI_ISL_13096528	A/Netherlands/11609/2022	National Institute for Public Health and the Environment (RIVM)	National Institute for Public Health and the Environment (RIVM)	A,Meijer; L,Wijsman; S, vd Brink
EPI2055604	PA	Netherlands	2022-May-09	EPI_ISL_13096529	A/Netherlands/11610/2022	National Institute for Public Health and the Environment (RIVM)	National Institute for Public Health and the Environment (RIVM)	A,Meijer; L,Wijsman; S, vd Brink
EPI2055612	PA	Netherlands	2022-May-13	EPI_ISL_13096530	A/Netherlands/11611/2022	National Institute for Public Health and the Environment (RIVM)	National Institute for Public Health and the Environment (RIVM)	A,Meijer; L,Wijsman; S, vd Brink
EPI2055620	PA	Netherlands	2022-May-10	EPI_ISL_13096531	A/Netherlands/11612/2022	National Institute for Public Health and the Environment (RIVM)	National Institute for Public Health and the Environment (RIVM)	A,Meijer; L,Wijsman; S, vd Brink
EPI2057164	PA	United States	2021-Sep-13	EPI_ISL_13148826	A/Human/New York/PV34639/2021	Icahn School of Medicine at Mount Sinai	Icahn School of Medicine at Mount Sinai	Gonzalez-Reiche, Ana S.; Alshammary, Hala; Polanco, Jose; Kim, Eunhye; Amoako, Angela; Rooker, Aria; Cognigni, Christian; Floda, Daniel; van de Guchte, Adriana; Khalil, Zain; Srivastava, Komal; Sebra, Robert; Garc?a-Sastre, Adolfo; Patel, Gopi; Schaefer, Sarah; Ramirez, Juan David; Banu, Radhika; Shrestha, Paras; Paniz-Mondolfi, Alberto; Sordillo, Emilia Mia; Simon, Viviana; van Bakel, Harm
EPI2057196	PA	United States	2021-Oct-24	EPI_ISL_13148830	A/Human/New York/PV20745/2021	Icahn School of Medicine at Mount Sinai	Icahn School of Medicine at Mount Sinai	Gonzalez-Reiche, Ana S.; Alshammary, Hala; Polanco, Jose; Kim, Eunhye; Amoako, Angela; Rooker, Aria; Cognigni, Christian; Floda, Daniel; van de Guchte, Adriana; Khalil, Zain; Srivastava, Komal; Sebra, Robert; Garc?a-Sastre, Adolfo; Patel, Gopi; Schaefer, Sarah; Ramirez, Juan David; Banu, Radhika; Shrestha, Paras; Paniz-Mondolfi, Alberto; Sordillo, Emilia Mia; Simon, Viviana; van Bakel, Harm
EPI2057228	PA	United States	2021-Oct-27	EPI_ISL_13148834	A/Human/New York/PV20765/2021	Icahn School of Medicine at Mount Sinai	Icahn School of Medicine at Mount Sinai	Gonzalez-Reiche, Ana S.; Alshammary, Hala; Polanco, Jose; Kim, Eunhye; Amoako, Angela; Rooker, Aria; Cognigni, Christian; Floda, Daniel; van de Guchte, Adriana; Khalil, Zain; Srivastava, Komal; Sebra, Robert; Garc?a-Sastre, Adolfo; Patel, Gopi; Schaefer, Sarah; Ramirez, Juan David; Banu, Radhika; Shrestha, Paras; Paniz-Mondolfi, Alberto; Sordillo, Emilia Mia; Simon, Viviana; van Bakel, Harm
EPI2059456	PA	Australia	2022-Apr-27	EPI_ISL_13175669	A/Sydney/247/2022	Childrens Hospital Westmead	WHO Collaborating Centre for Reference and Research on Influenza	Deng,Y-M; Iannello,P; Lau,H; Spirason,N; Moselen,J; Aziz,A; Komadina,N.
EPI2059464	PA	Australia	2022-Apr-30	EPI_ISL_13175670	A/Newcastle/56/2022	John Hunter Hospital	WHO Collaborating Centre for Reference and Research on Influenza	Deng,Y-M; Iannello,P; Lau,H; Spirason,N; Moselen,J; Aziz,A; Komadina,N.
EPI2059472	PA	Australia	2022-Apr-20	EPI_ISL_13175671	A/Sydney/225/2022	Childrens Hospital Westmead	WHO Collaborating Centre for Reference and Research on Influenza	Deng,Y-M; Iannello,P; Lau,H; Spirason,N; Moselen,J; Aziz,A; Komadina,N.
EPI2059481	PA	Australia	2022-Apr-23	EPI_ISL_13175672	A/Sydney/236/2022	Childrens Hospital Westmead	WHO Collaborating Centre for Reference and Research on Influenza	Deng,Y-M; Iannello,P; Lau,H; Spirason,N; Moselen,J; Aziz,A; Komadina,N.
EPI2059488	PA	Australia	2022-Apr-24	EPI_ISL_13175673	A/Sydney/240/2022	Childrens Hospital Westmead	WHO Collaborating Centre for Reference and Research on Influenza	Deng,Y-M; Iannello,P; Lau,H; Spirason,N; Moselen,J; Aziz,A; Komadina,N.
EPI2059526	PA	Australia	2022-May-09	EPI_ISL_13175678	A/Darwin/194/2022	Royal Darwin Hospital	WHO Collaborating Centre for Reference and Research on Influenza	Deng,Y-M; Iannello,P; Lau,H; Spirason,N; Moselen,J; Aziz,A; Komadina,N.
EPI2059534	PA	Australia	2022-Apr-11	EPI_ISL_13175679	A/Sydney/186/2022	Childrens Hospital Westmead	WHO Collaborating Centre for Reference and Research on Influenza	Deng,Y-M; Iannello,P; Lau,H; Spirason,N; Moselen,J; Aziz,A; Komadina,N.
EPI2059543	PA	Australia	2022-Apr-13	EPI_ISL_13175680	A/Sydney/197/2022	Childrens Hospital Westmead	WHO Collaborating Centre for Reference and Research on Influenza	Deng,Y-M; Iannello,P; Lau,H; Spirason,N; Moselen,J; Aziz,A; Komadina,N.
EPI2059551	PA	Australia	2022-Apr-17	EPI_ISL_13175681	A/Sydney/208/2022	Childrens Hospital Westmead	WHO Collaborating Centre for Reference and Research on Influenza	Deng,Y-M; Iannello,P; Lau,H; Spirason,N; Moselen,J; Aziz,A; Komadina,N.
EPI2059559	PA	Australia	2022-Apr-12	EPI_ISL_13175682	A/Sydney/194/2022	Childrens Hospital Westmead	WHO Collaborating Centre for Reference and Research on Influenza	Deng,Y-M; Iannello,P; Lau,H; Spirason,N; Moselen,J; Aziz,A; Komadina,N.
EPI2059567	PA	Australia	2022-Apr-05	EPI_ISL_13175683	A/Sydney/71/2022	Clinical Virology Unit, CDIM	WHO Collaborating Centre for Reference and Research on Influenza	Deng,Y-M; Iannello,P; Lau,H; Spirason,N; Moselen,J; Aziz,A; Komadina,N.
EPI2059593	PA	Australia	2022-Apr-23	EPI_ISL_13175687	A/Darwin/50/2022	Royal Darwin Hospital	WHO Collaborating Centre for Reference and Research on Influenza	Deng,Y-M; Iannello,P; Lau,H; Spirason,N; Moselen,J; Aziz,A; Komadina,N.
EPI2059601	PA	Australia	2022-Apr-26	EPI_ISL_13175688	A/Darwin/46/2022	Royal Darwin Hospital	WHO Collaborating Centre for Reference and Research on Influenza	Deng,Y-M; Iannello,P; Lau,H; Spirason,N; Moselen,J; Aziz,A; Komadina,N.
EPI2060014	PA	France	2022-Mar-15	EPI_ISL_13186736	A/Pays_de_Loire/20882/2022	Institut Pasteur	Institut Pasteur
EPI2060028	PA	France	2022-Mar-28	EPI_ISL_13186738	A/Bourgogne/25706/2022	Institut Pasteur	Institut Pasteur
EPI2060037	PA	France	2022-Mar-30	EPI_ISL_13186740	A/Pays_de_Loire/26264/2022	Institut Pasteur	Institut Pasteur
EPI2060044	PA	France	2022-Mar-31	EPI_ISL_13186741	A/Dunkerque/26698/2022	Institut Pasteur	Institut Pasteur
EPI2060056	PA	France	2022-Apr-07	EPI_ISL_13186743	A/GARCHES/28368/2022	Institut Pasteur	Institut Pasteur
EPI2060072	PA	France	2022-Apr-09	EPI_ISL_13186745	A/Franche_Comte/29324/2022	Institut Pasteur	Institut Pasteur
EPI2075277	PA	Iceland	2022-Apr-02	EPI_ISL_13203558	A/Iceland/31149/2022	Landspitali - University Hospital	Crick Worldwide Influenza Centre
EPI2062404	PA	Netherlands	2022-May-16	EPI_ISL_13249405	A/Netherlands/11562/2022	National Institute for Public Health and the Environment (RIVM)	National Institute for Public Health and the Environment (RIVM)	A,Meijer; L,Wijsman; S, vd Brink
EPI2062420	PA	Netherlands	2022-May-20	EPI_ISL_13249430	A/Netherlands/11637/2022	Academic Medical Center, University of Amsterdam	National Institute for Public Health and the Environment (RIVM)	A,Meijer; L,Wijsman; S, vd Brink
EPI2067470	PA	Congo, the Democatic Republic of	2022-Jan-06	EPI_ISL_13286910	A/Congo/008/2022	INRB Service de Virologie	Centers for Disease Control and Prevention
EPI2067481	PA	United States	2022-Apr-26	EPI_ISL_13286911	A/California/90/2022	California Department of Health Services	Centers for Disease Control and Prevention
EPI2067489	PA	United States	2022-May-02	EPI_ISL_13286912	A/West Virginia/20/2022	West Virginia Office of Laboratory Services	Centers for Disease Control and Prevention
EPI2067497	PA	United States	2022-May-03	EPI_ISL_13286913	A/West Virginia/21/2022	West Virginia Office of Laboratory Services	Centers for Disease Control and Prevention
EPI2067505	PA	United States	2022-May-16	EPI_ISL_13286914	A/Florida/38/2022	Florida Department of Health-Jacksonville	Centers for Disease Control and Prevention
EPI2068410	PA	Netherlands	2022-Jun-03	EPI_ISL_13324721	A/Netherlands/11651/2022	ISALA Ziekenhuizen	National Institute for Public Health and the Environment (RIVM)	A,Meijer; L,Wijsman; S, vd Brink
EPI2068549	PA	Switzerland	2022-Feb-17	EPI_ISL_13331551	A/Switzerland/17942/2022	Swiss National Reference Centre for Influenza	Swiss National Reference Centre for Influenza	Laubscher, F.; Goncalves, A.R.; Spedaliero, T.; Kaiser, L.; Schibler, M.
EPI2068564	PA	Switzerland	2022-Feb-14	EPI_ISL_13331553	A/Switzerland/95941/2022	Swiss National Reference Centre for Influenza	Swiss National Reference Centre for Influenza	Laubscher, F.; Goncalves, A.R.; Spedaliero, T.; Kaiser, L.; Schibler, M.
EPI2068891	PA	Switzerland	2022-Feb-17	EPI_ISL_13331718	A/Switzerland/17909/2022	Swiss National Reference Centre for Influenza	Swiss National Reference Centre for Influenza	Laubscher, F.; Goncalves, A.R.; Spedaliero, T.; Kaiser, L.; Schibler, M.
EPI2075349	PA	Spain	2022-Apr-15	EPI_ISL_13339934	A/Spain/856/2022	Universidad de Valladolid	Crick Worldwide Influenza Centre
EPI2073446	PA	Australia	2022-Apr-15	EPI_ISL_13398675	A/Sydney/202/2022	Childrens Hospital Westmead	WHO Collaborating Centre for Reference and Research on Influenza	Deng,Y-M; Iannello,P; Lau,H; Spirason,N; Moselen,J; Aziz,A; Komadina,N.
EPI2073437	PA	Australia	2022-Apr-14	EPI_ISL_13398714	A/Sydney/200/2022	Childrens Hospital Westmead	WHO Collaborating Centre for Reference and Research on Influenza	Deng,Y-M; Iannello,P; Lau,H; Spirason,N; Moselen,J; Aziz,A; Komadina,N.
EPI2076993	PA	South Africa	2022-Mar-11	EPI_ISL_13399715	A/South Africa/R03454/2022	National Institute for Communicable Diseases (NICD)	National Institute for Communicable Diseases (NICD)
EPI2076994	PA	South Africa	2022-Mar-15	EPI_ISL_13399717	A/South Africa/R03702/2022	National Institute for Communicable Diseases (NICD)	National Institute for Communicable Diseases (NICD)
EPI2076995	PA	South Africa	2022-Apr-20	EPI_ISL_13399723	A/South Africa/R04850/2022	National Institute for Communicable Diseases (NICD)	National Institute for Communicable Diseases (NICD)
EPI2076996	PA	South Africa	2022-Apr-19	EPI_ISL_13399724	A/South Africa/R04851/2022	National Institute for Communicable Diseases (NICD)	National Institute for Communicable Diseases (NICD)
EPI2076997	PA	South Africa	2022-Apr-26	EPI_ISL_13399726	A/South Africa/R04919/2022	National Institute for Communicable Diseases (NICD)	National Institute for Communicable Diseases (NICD)
EPI2076998	PA	South Africa	2022-Apr-22	EPI_ISL_13399728	A/South Africa/R04933/2022	National Institute for Communicable Diseases (NICD)	National Institute for Communicable Diseases (NICD)
EPI2073812	PA	United Kingdom	2022-Feb-28	EPI_ISL_13431106	A/England/221000188/2022	UK Health Security Agency - Colindale	UK Health Security Agency - Colindale	UKHSA, Respiratory Virus Unit
EPI2073828	PA	United Kingdom	2022-Feb-25	EPI_ISL_13431130	A/England/221000190/2022	UK Health Security Agency - Colindale	UK Health Security Agency - Colindale	UKHSA, Respiratory Virus Unit
EPI2073852	PA	United Kingdom	2022-Feb-25	EPI_ISL_13431133	A/England/221020285/2022	UK Health Security Agency - Colindale	UK Health Security Agency - Colindale	UKHSA, Respiratory Virus Unit
EPI2074036	PA	United Kingdom	2022-Mar-06	EPI_ISL_13431156	A/England/221060446/2022	UK Health Security Agency - Colindale	UK Health Security Agency - Colindale	UKHSA, Respiratory Virus Unit
EPI2074140	PA	United Kingdom	2022-Mar-09	EPI_ISL_13431215	A/England/221080454/2022	UK Health Security Agency - Colindale	UK Health Security Agency - Colindale	UKHSA, Respiratory Virus Unit
EPI2074320	PA	United Kingdom	2022-Mar-11	EPI_ISL_13431255	A/England/221160507/2022	UK Health Security Agency - Colindale	UK Health Security Agency - Colindale	UKHSA, Respiratory Virus Unit
EPI2074472	PA	United Kingdom	2022-Mar-15	EPI_ISL_13431302	A/England/221180872/2022	UK Health Security Agency - Colindale	UK Health Security Agency - Colindale	UKHSA, Respiratory Virus Unit
EPI2076447	PA	Netherlands	2022-May-20	EPI_ISL_13499625	A/Netherlands/01103/2022	Erasmus Medical Center	Erasmus Medical Center
EPI2076458	PA	Netherlands	2022-May-20	EPI_ISL_13499644	A/Netherlands/01124/2022	Erasmus Medical Center	Erasmus Medical Center
EPI2076479	PA	Netherlands	2022-May-29	EPI_ISL_13499651	A/Netherlands/01133/2022	Erasmus Medical Center	Erasmus Medical Center
EPI2077301	PA	Germany	2022-Apr-20	EPI_ISL_13503237	A/Saarland/2/2022	Robert Koch-Institute Nationales Referenzzentrum für Influenza	Robert Koch Institute Nationales Referenzzentrum für Influenza
EPI2079468	PA	Australia	2022-May-18	EPI_ISL_13531178	A/Canberra/176/2022	Canberra Hospital	WHO Collaborating Centre for Reference and Research on Influenza	Deng,Y-M; Iannello,P; Lau,H; Spirason,N; Moselen,J; Aziz,A; Komadina,N.
EPI2079484	PA	Australia	2022-May-22	EPI_ISL_13531179	A/Canberra/187/2022	Canberra Hospital	WHO Collaborating Centre for Reference and Research on Influenza	Deng,Y-M; Iannello,P; Lau,H; Spirason,N; Moselen,J; Aziz,A; Komadina,N.
EPI2079745	PA	New Zealand	2010-Jul-12	EPI_ISL_13531293	A/Christchurch/16/2010	Canterbury Health Services	WHO Collaborating Centre for Reference and Research on Influenza
EPI2079779	PA	Australia	2009-Aug-12	EPI_ISL_13531309	A/Perth/262/2009	Pathwest QE II Medical Centre	WHO Collaborating Centre for Reference and Research on Influenza
EPI2079851	PA	Australia	2010-Oct-08	EPI_ISL_13531335	A/Victoria/918/2010	Austin Health	WHO Collaborating Centre for Reference and Research on Influenza
EPI2082041	PA	Brazil	2018-Sep-24	EPI_ISL_13563916	A/Rio de Janeiro/1255/2018	Laboratório Central de Saúde Pública (LACEN RJ)	Instituto Oswaldo Cruz FIOCRUZ - Laboratory of Respiratory Viruses and Measles (LVRS)	Resende, P.C.; Motta, F.C.; Pereira, E.C.; Arantes, I.; Rocha, A.S.; Silva, B.M.; Carvalho, J.M.; Pinto, L.M.; Siqueira, M.
EPI350467	PA	China	2009-Jun-09	EPI_ISL_102082	A/Shenzhen/45/2009		Import from public-domain	Zhao,J.R.; Li,Y.D.; Pan,L.M.; Zhu,N.; Ni,H.X.; Xu,G.Z.; Jiang,Y.Z.; Huo,X.X.; Xu,J.Q.; Xia,H.; Han,N.; Tang,S.; Zhang,Z.; Kou,Z.; Rayner,S.; Li,T.X.
EPI2079757	PA	Australia	2009-Jun-22	EPI_ISL_13531299	A/Darwin/2022/2009	Royal Darwin Hospital	WHO Collaborating Centre for Reference and Research on Influenza
EPI350360	PA	China	2009-Jun-09	EPI_ISL_102045	A/Shenzhen/25/2009		Import from public-domain	Zhao,J.R.; Li,Y.D.; Pan,L.M.; Zhu,N.; Ni,H.X.; Xu,G.Z.; Jiang,Y.Z.; Huo,X.X.; Xu,J.Q.; Xia,H.; Han,N.; Tang,S.; Zhang,Z.; Kou,Z.; Rayner,S.; Li,T.X.
EPI350463	PA	China	2009-Jun-09	EPI_ISL_102081	A/Shenzhen/44/2009		Import from public-domain	Zhao,J.R.; Li,Y.D.; Pan,L.M.; Zhu,N.; Ni,H.X.; Xu,G.Z.; Jiang,Y.Z.; Huo,X.X.; Xu,J.Q.; Xia,H.; Han,N.; Tang,S.; Zhang,Z.; Kou,Z.; Rayner,S.; Li,T.X.
EPI350907	PA	China	2009-Jun-09	EPI_ISL_102103	A/Shenzhen/49/2009		Import from public-domain	Zhao,J.R.; Li,Y.D.; Pan,L.M.; Zhu,N.; Ni,H.X.; Xu,G.Z.; Jiang,Y.Z.; Huo,X.X.; Xu,J.Q.; Xia,H.; Han,N.; Tang,S.; Zhang,Z.; Kou,Z.; Rayner,S.; Li,T.X.
EPI350374	PA	China	2009-Jun-09	EPI_ISL_102059	A/Shenzhen/37/2009		Import from public-domain	Zhao,J.R.; Li,Y.D.; Pan,L.M.; Zhu,N.; Ni,H.X.; Xu,G.Z.; Jiang,Y.Z.; Huo,X.X.; Xu,J.Q.; Xia,H.; Han,N.; Tang,S.; Zhang,Z.; Kou,Z.; Rayner,S.; Li,T.X.
EPI2079810	PA	Singapore	2010-Jun-02	EPI_ISL_13531317	A/Sinagpore/579/2010	Ministry of Health, Singapore	WHO Collaborating Centre for Reference and Research on Influenza
EPI2079803	PA	Singapore	2010-May-18	EPI_ISL_13531316	A/Sinagpore/575/2010	Ministry of Health, Singapore	WHO Collaborating Centre for Reference and Research on Influenza
EPI350902	PA	China	2009-Jun-09	EPI_ISL_102101	A/Shenzhen/48/2009		Import from public-domain	Zhao,J.R.; Li,Y.D.; Pan,L.M.; Zhu,N.; Ni,H.X.; Xu,G.Z.; Jiang,Y.Z.; Huo,X.X.; Xu,J.Q.; Xia,H.; Han,N.; Tang,S.; Zhang,Z.; Kou,Z.; Rayner,S.; Li,T.X.
EPI350898	PA	China	2009-Jun-09	EPI_ISL_102092	A/Shenzhen/47/2009		Import from public-domain	Zhao,J.R.; Li,Y.D.; Pan,L.M.; Zhu,N.; Ni,H.X.; Xu,G.Z.; Jiang,Y.Z.; Huo,X.X.; Xu,J.Q.; Xia,H.; Han,N.; Tang,S.; Zhang,Z.; Kou,Z.; Rayner,S.; Li,T.X.
EPI350344	PA	China	2009-Jul-09	EPI_ISL_102041	A/Zhejiang/11/2009		Import from public-domain	Zhao,J.R.; Li,Y.D.; Pan,L.M.; Zhu,N.; Ni,H.X.; Xu,G.Z.; Jiang,Y.Z.; Huo,X.X.; Xu,J.Q.; Xia,H.; Han,N.; Tang,S.; Zhang,Z.; Kou,Z.; Rayner,S.; Li,T.X.
EPI1994942	PA	Netherlands	2022-Feb-23	EPI_ISL_10945523	A/Netherlands/10107/2022	National Institute for Public Health and the Environment (RIVM)	National Institute for Public Health and the Environment (RIVM)	A,Meijer; L,Wijsman; S, vd Brink
EPI1995684	PA	United Kingdom	2022-Feb-03	EPI_ISL_11112355	A/England/220640429/2022	UK Health Security Agency - Colindale	UK Health Security Agency - Colindale	UKHSA, Respiratory Virus Unit
EPI1995556	PA	United Kingdom	2022-Feb-01	EPI_ISL_11112339	A/England/220580432/2022	UK Health Security Agency - Colindale	UK Health Security Agency - Colindale	UKHSA, Respiratory Virus Unit
EPI2055391	PA	Netherlands	2022-May-23	EPI_ISL_13096502	A/Netherlands/11615/2022	National Institute for Public Health and the Environment (RIVM)	National Institute for Public Health and the Environment (RIVM)	A,Meijer; L,Wijsman; S, vd Brink
EPI2055383	PA	Netherlands	2022-May-19	EPI_ISL_13094836	A/Netherlands/11564/2022	National Institute for Public Health and the Environment (RIVM)	National Institute for Public Health and the Environment (RIVM)	A,Meijer; L,Wijsman; S, vd Brink
EPI2013281	PA	Netherlands	2022-Mar-21	EPI_ISL_11886416	A/Netherlands/10769/2022	National Institute for Public Health and the Environment (RIVM)	National Institute for Public Health and the Environment (RIVM)	A,Meijer; L,Wijsman; S, vd Brink
EPI1987870	PA	Netherlands	2022-Feb-13	EPI_ISL_10434304	A/Netherlands/10069/2022	Academic Medical Center, University of Amsterdam	National Institute for Public Health and the Environment (RIVM)	A,Meijer; L,Wijsman; S, vd Brink
EPI2042252	PA	Netherlands	2022-Apr-25	EPI_ISL_12771097	A/Netherlands/11510/2022	IJsselland Ziekenhuis	National Institute for Public Health and the Environment (RIVM)	A,Meijer; L,Wijsman; S, vd Brink
EPI2042236	PA	Netherlands	2022-Apr-28	EPI_ISL_12771095	A/Netherlands/11508/2022	IJsselland Ziekenhuis	National Institute for Public Health and the Environment (RIVM)	A,Meijer; L,Wijsman; S, vd Brink
EPI2013241	PA	Netherlands	2022-Mar-14	EPI_ISL_11886363	A/Netherlands/10761/2022	IJsselland Ziekenhuis	National Institute for Public Health and the Environment (RIVM)	A,Meijer; L,Wijsman; S, vd Brink
EPI2034069	PA	Netherlands	2022-May-01	EPI_ISL_12676966	A/Netherlands/11430/2022	PAMM	National Institute for Public Health and the Environment (RIVM)	A,Meijer; L,Wijsman; S, vd Brink
EPI2009318	PA	Netherlands	2022-Mar-15	EPI_ISL_11669315	A/Netherlands/10584/2022	Groene Hart Ziekenhuis	National Institute for Public Health and the Environment (RIVM)	A,Meijer; L,Wijsman; S, vd Brink
EPI2042189	PA	Netherlands	2022-May-08	EPI_ISL_12771089	A/Netherlands/11502/2022	Royal GD	National Institute for Public Health and the Environment (RIVM)	A,Meijer; L,Wijsman; S, vd Brink
EPI2042173	PA	Netherlands	2022-May-05	EPI_ISL_12771087	A/Netherlands/11500/2022	Royal GD	National Institute for Public Health and the Environment (RIVM)	A,Meijer; L,Wijsman; S, vd Brink
EPI2034029	PA	Netherlands	2022-Apr-29	EPI_ISL_12676882	A/Netherlands/11425/2022	Royal GD	National Institute for Public Health and the Environment (RIVM)	A,Meijer; L,Wijsman; S, vd Brink
EPI2013373	PA	Netherlands	2022-Mar-24	EPI_ISL_11886494	A/Netherlands/10810/2022	Haga Ziekenhuis	National Institute for Public Health and the Environment (RIVM)	A,Meijer; L,Wijsman; S, vd Brink
EPI2009398	PA	Netherlands	2022-Mar-18	EPI_ISL_11669462	A/Netherlands/10598/2022	Haga Ziekenhuis	National Institute for Public Health and the Environment (RIVM)	A,Meijer; L,Wijsman; S, vd Brink
EPI2055439	PA	Netherlands	2022-May-18	EPI_ISL_13096508	A/Netherlands/11625/2022	ISALA Ziekenhuizen	National Institute for Public Health and the Environment (RIVM)	A,Meijer; L,Wijsman; S, vd Brink
EPI2055423	PA	Netherlands	2022-May-17	EPI_ISL_13096506	A/Netherlands/11623/2022	ISALA Ziekenhuizen	National Institute for Public Health and the Environment (RIVM)	A,Meijer; L,Wijsman; S, vd Brink
EPI2034101	PA	Netherlands	2022-Apr-28	EPI_ISL_12677036	A/Netherlands/11435/2022	ISALA Ziekenhuizen	National Institute for Public Health and the Environment (RIVM)	A,Meijer; L,Wijsman; S, vd Brink
EPI2042094	PA	Netherlands	2022-May-01	EPI_ISL_12771077	A/Netherlands/11489/2022	Gelre ziekenhuizen	National Institute for Public Health and the Environment (RIVM)	A,Meijer; L,Wijsman; S, vd Brink
EPI1853325	PA	Russian Federation	2013-Apr-09	EPI_ISL_1361638	A/IIV-Maykop/116/2013	NIC Russia, Ivanovsky Research Institute of Virology	D.I. Ivanovsky Research Institute of virology MoPH of RF,Moscow	Krasnoslobodtsev,Kirill; Alkhovsky,Sergey; Kirillova,Elena; Burtseva,Elena
EPI1853207	PA	Russian Federation	2010-Jan-12	EPI_ISL_1347550	A/IIV-Yaroslavl/196/2009	NIC Russia, Ivanovsky Research Institute of Virology	D.I. Ivanovsky Research Institute of virology MoPH of RF,Moscow	Krasnoslobodtsev,Kirill; Alkhovsky,Sergey; Kirillova,Elena; Burtseva,Elena
EPI1853199	PA	Russian Federation	2009-Nov-23	EPI_ISL_1347504	A/IIV-Vladimir/181/2009	NIC Russia, Ivanovsky Research Institute of Virology	D.I. Ivanovsky Research Institute of virology MoPH of RF,Moscow	Krasnoslobodtsev,Kirill; Alkhovsky,Sergey; Kirillova,Elena; Burtseva,Elena
EPI465998	PA	Finland	2009-Dec-14	EPI_ISL_145295	A/Finland/715/2009(H1N1)	Ita-Suomen Labotariokeskus	Institute for Molecular Medicine Finland (FIMM)	Lakspere, Triin; Kallio-Kokko, Hannimari; Kantele, Anu; Mattila, Pirkko; Almusa, Henrikki; Kakkola, Laura; Ikonen, Niina; Tynell, Janne; Julkunen, Ilkka; Kainov, Denis
EPI465990	PA	Finland	2009-Nov-23	EPI_ISL_145294	A/Finland/714/2009(H1N1)	Ita-Suomen Labotariokeskus	Institute for Molecular Medicine Finland (FIMM)	Lakspere, Triin; Kallio-Kokko, Hannimari; Kantele, Anu; Mattila, Pirkko; Almusa, Henrikki; Kakkola, Laura; Ikonen, Niina; Tynell, Janne; Julkunen, Ilkka; Kainov, Denis
EPI465982	PA	Finland	2009-Nov-06	EPI_ISL_145293	A/Finland/713/2009(H1N1)	Ita-Suomen Labotariokeskus	Institute for Molecular Medicine Finland (FIMM)	Lakspere, Triin; Kallio-Kokko, Hannimari; Kantele, Anu; Mattila, Pirkko; Almusa, Henrikki; Kakkola, Laura; Ikonen, Niina; Tynell, Janne; Julkunen, Ilkka; Kainov, Denis
EPI466054	PA	Finland	2009-Nov-15	EPI_ISL_145302	A/Finland/722/2009(H1N1)	Helsingin-Uusimaa Labotariokeskus	Institute for Molecular Medicine Finland (FIMM)	Lakspere, Triin; Kallio-Kokko, Hannimari; Kantele, Anu; Mattila, Pirkko; Almusa, Henrikki; Kakkola, Laura; Ikonen, Niina; Tynell, Janne; Julkunen, Ilkka; Kainov, Denis
EPI466046	PA	Finland	2009-Nov-12	EPI_ISL_145301	A/Finland/721/2009(H1N1)	Helsingin-Uusimaa Labotariokeskus	Institute for Molecular Medicine Finland (FIMM)	Lakspere, Triin; Kallio-Kokko, Hannimari; Kantele, Anu; Mattila, Pirkko; Almusa, Henrikki; Kakkola, Laura; Ikonen, Niina; Tynell, Janne; Julkunen, Ilkka; Kainov, Denis
EPI466038	PA	Finland	2009-Nov-12	EPI_ISL_145300	A/Finland/720/2009(H1N1)	Helsingin-Uusimaa Labotariokeskus	Institute for Molecular Medicine Finland (FIMM)	Lakspere, Triin; Kallio-Kokko, Hannimari; Kantele, Anu; Mattila, Pirkko; Almusa, Henrikki; Kakkola, Laura; Ikonen, Niina; Tynell, Janne; Julkunen, Ilkka; Kainov, Denis
EPI466030	PA	Finland	2009-Nov-12	EPI_ISL_145299	A/Finland/719/2009(H1N1)	Helsingin-Uusimaa Labotariokeskus	Institute for Molecular Medicine Finland (FIMM)	Lakspere, Triin; Kallio-Kokko, Hannimari; Kantele, Anu; Mattila, Pirkko; Almusa, Henrikki; Kakkola, Laura; Ikonen, Niina; Tynell, Janne; Julkunen, Ilkka; Kainov, Denis
EPI466022	PA	Finland	2009-Nov-11	EPI_ISL_145298	A/Finland/718/2009(H1N1)	Helsingin-Uusimaa Labotariokeskus	Institute for Molecular Medicine Finland (FIMM)	Lakspere, Triin; Kallio-Kokko, Hannimari; Kantele, Anu; Mattila, Pirkko; Almusa, Henrikki; Kakkola, Laura; Ikonen, Niina; Tynell, Janne; Julkunen, Ilkka; Kainov, Denis
EPI466014	PA	Finland	2009-Nov-11	EPI_ISL_145297	A/Finland/717/2009(H1N1)	Helsingin-Uusimaa Labotariokeskus	Institute for Molecular Medicine Finland (FIMM)	Lakspere, Triin; Kallio-Kokko, Hannimari; Kantele, Anu; Mattila, Pirkko; Almusa, Henrikki; Kakkola, Laura; Ikonen, Niina; Tynell, Janne; Julkunen, Ilkka; Kainov, Denis
EPI466006	PA	Finland	2009-Oct-26	EPI_ISL_145296	A/Finland/716/2009(H1N1)	Helsingin-Uusimaa Labotariokeskus	Institute for Molecular Medicine Finland (FIMM)	Lakspere, Triin; Kallio-Kokko, Hannimari; Kantele, Anu; Mattila, Pirkko; Almusa, Henrikki; Kakkola, Laura; Ikonen, Niina; Tynell, Janne; Julkunen, Ilkka; Kainov, Denis
EPI2026536	PA	Spain	2022-Apr-07	EPI_ISL_12339082	A/Catalonia/NSVH101794547/2022	Hospital Universitari Vall d'Hebron	Hospital Universitari Vall d'Hebron	Andr?s, C.; Gonz?lez-S?nchez, A; Pi?ana, M; Martin, MC.; Codina, MG.; Pumarola, T; Ant?n, A.
EPI2032884	PA	Spain	2022-Apr-02	EPI_ISL_12646227	A/CastillaLaMancha/1636/2022	Instituto de Salud Carlos III	Instituto de Salud Carlos III	Pozo,F; Iglesias-Caballero, M.; Gonz?lez-Esguevillas,M.; Molinero,M.; Camarero,S.; Mart?n,V.; Reyes,N.; Sandon?s,V.; V?zquez-Mor?n,S.; Casas,I.
EPI2032876	PA	Spain	2022-Apr-02	EPI_ISL_12646226	A/CastillaLaMancha/1635/2022	Instituto de Salud Carlos III	Instituto de Salud Carlos III	Pozo,F; Iglesias-Caballero, M.; Gonz?lez-Esguevillas,M.; Molinero,M.; Camarero,S.; Mart?n,V.; Reyes,N.; Sandon?s,V.; V?zquez-Mor?n,S.; Casas,I.
EPI2032796	PA	Spain	2022-Mar-31	EPI_ISL_12646216	A/CastillaLaMancha/1588/2022	Instituto de Salud Carlos III	Instituto de Salud Carlos III	Pozo,F; Iglesias-Caballero, M.; Gonz?lez-Esguevillas,M.; Molinero,M.; Camarero,S.; Mart?n,V.; Reyes,N.; Sandon?s,V.; V?zquez-Mor?n,S.; Casas,I.
EPI2032668	PA	Spain	2022-Mar-25	EPI_ISL_12646200	A/CastillaLaMancha/1546/2022	Instituto de Salud Carlos III	Instituto de Salud Carlos III	Pozo,F; Iglesias-Caballero, M.; Gonz?lez-Esguevillas,M.; Molinero,M.; Camarero,S.; Mart?n,V.; Reyes,N.; Sandon?s,V.; V?zquez-Mor?n,S.; Casas,I.
EPI382102	PA	Japan	2009-Nov-19	EPI_ISL_122628	A/Gunma/262/2009		Import from public-domain	Obuchi,M.; Toda,S.; Tsukagoshi,H.; Oogane,T.; Abiko,C.; Funatogawa,K.; Mizuta,K.; Shirabe,K.; Kozawa,K.; Noda,M.; Kimura,H.; Tashiro,M.
EPI360082	PA	China	2011-Jan-28	EPI_ISL_108541	A/Tianjinjinnan/SWL41/2011		Import from public-domain	Li,X.; Kong,M.; Chen,J.; Su,X.; Ding,J.; Zou,M.; Guo,L.
EPI360081	PA	China	2011-Jan-08	EPI_ISL_108540	A/Tianjinhedong/SWL44/2011		Import from public-domain	Li,X.; Kong,M.; Chen,J.; Su,X.; Ding,J.; Zou,M.; Guo,L.
EPI360080	PA	China	2010-Jan-05	EPI_ISL_108539	A/Tianjinnankai/SWL413/2010		Import from public-domain	Li,X.; Kong,M.; Chen,J.; Su,X.; Ding,J.; Zou,M.; Guo,L.
EPI360079	PA	China	2010-Jan-02	EPI_ISL_108538	A/Tianjinnankai/SWL49/2010		Import from public-domain	Li,X.; Kong,M.; Chen,J.; Su,X.; Ding,J.; Zou,M.; Guo,L.
EPI360078	PA	China	2009-Dec-30	EPI_ISL_108537	A/Tianjinjinnan/SWL4141/2009		Import from public-domain	Li,X.; Kong,M.; Chen,J.; Su,X.; Ding,J.; Zou,M.; Guo,L.
EPI360077	PA	China	2009-Dec-05	EPI_ISL_108536	A/Tianjinninghe/SWL49/2009		Import from public-domain	Li,X.; Kong,M.; Chen,J.; Su,X.; Ding,J.; Zou,M.; Guo,L.
EPI360076	PA	China	2009-Nov-19	EPI_ISL_108535	A/Tianjintanggu/SWL432/2009		Import from public-domain	Li,X.; Kong,M.; Chen,J.; Su,X.; Ding,J.; Zou,M.; Guo,L.
EPI360075	PA	China	2009-Nov-12	EPI_ISL_108534	A/Tianjinheping/SWL313/2009		Import from public-domain	Li,X.; Kong,M.; Chen,J.; Su,X.; Ding,J.; Zou,M.; Guo,L.
EPI360006	PA	Czech Republic	2011-Oct-25	EPI_ISL_108500	A/Czech Republic/112/2011		Import from public-domain	Nagy,A.; Jirincova,H.; Havlickova,M.
EPI359996	PA	Czech Republic	2011-Oct-25	EPI_ISL_108485	A/Czech Republic/111/2011		Import from public-domain	Nagy,A.; Jirincova,H.; Havlickova,M.
EPI354380	PA	India	2010-Mar-22	EPI_ISL_104331	A/India/Blore/2010		Import from public-domain	Sharma,S.; Parida,M.M.; Shukla,J.; Joshi,G.; Dash,P.; Rao,P.V.L.
EPI354377	PA	India	2010-Sep-09	EPI_ISL_104330	A/India/GWL_DSC/2010		Import from public-domain	Sharma,S.; Parida,M.M.; Shukla,J.; Joshi,G.; Dash,P.; Rao,P.V.L.
EPI351205	PA	China	2009-Oct-11	EPI_ISL_102373	A/Hubei/99/2009		Import from public-domain	Zhao,J.R.; Li,Y.D.; Pan,L.M.; Zhu,N.; Ni,H.X.; Xu,G.Z.; Jiang,Y.Z.; Huo,X.X.; Xu,J.Q.; Xia,H.; Han,N.; Tang,S.; Zhang,Z.; Kou,Z.; Rayner,S.; Li,T.X.
EPI351139	PA	China	2009-Jul-09	EPI_ISL_102283	A/Zhejiang/9/2009		Import from public-domain	Zhao,J.R.; Li,Y.D.; Pan,L.M.; Zhu,N.; Ni,H.X.; Xu,G.Z.; Jiang,Y.Z.; Huo,X.X.; Xu,J.Q.; Xia,H.; Han,N.; Tang,S.; Zhang,Z.; Kou,Z.; Rayner,S.; Li,T.X.
EPI351131	PA	China	2009-Oct-11	EPI_ISL_102282	A/Zhejiang/88/2009		Import from public-domain	Zhao,J.R.; Li,Y.D.; Pan,L.M.; Zhu,N.; Ni,H.X.; Xu,G.Z.; Jiang,Y.Z.; Huo,X.X.; Xu,J.Q.; Xia,H.; Han,N.; Tang,S.; Zhang,Z.; Kou,Z.; Rayner,S.; Li,T.X.
EPI351123	PA	China	2009-Oct-11	EPI_ISL_102266	A/Zhejiang/87/2009		Import from public-domain	Zhao,J.R.; Li,Y.D.; Pan,L.M.; Zhu,N.; Ni,H.X.; Xu,G.Z.; Jiang,Y.Z.; Huo,X.X.; Xu,J.Q.; Xia,H.; Han,N.; Tang,S.; Zhang,Z.; Kou,Z.; Rayner,S.; Li,T.X.
EPI351095	PA	China	2009-Oct-11	EPI_ISL_102254	A/Zhejiang/84/2009		Import from public-domain	Zhao,J.R.; Li,Y.D.; Pan,L.M.; Zhu,N.; Ni,H.X.; Xu,G.Z.; Jiang,Y.Z.; Huo,X.X.; Xu,J.Q.; Xia,H.; Han,N.; Tang,S.; Zhang,Z.; Kou,Z.; Rayner,S.; Li,T.X.
EPI351088	PA	China	2009-Oct-11	EPI_ISL_102244	A/Zhejiang/83/2009		Import from public-domain	Zhao,J.R.; Li,Y.D.; Pan,L.M.; Zhu,N.; Ni,H.X.; Xu,G.Z.; Jiang,Y.Z.; Huo,X.X.; Xu,J.Q.; Xia,H.; Han,N.; Tang,S.; Zhang,Z.; Kou,Z.; Rayner,S.; Li,T.X.
EPI351079	PA	China	2009-Nov-01	EPI_ISL_102242	A/Zhejiang/82/2009		Import from public-domain	Zhao,J.R.; Li,Y.D.; Pan,L.M.; Zhu,N.; Ni,H.X.; Xu,G.Z.; Jiang,Y.Z.; Huo,X.X.; Xu,J.Q.; Xia,H.; Han,N.; Tang,S.; Zhang,Z.; Kou,Z.; Rayner,S.; Li,T.X.
EPI351071	PA	China	2009-Nov-01	EPI_ISL_102241	A/Zhejiang/81/2009		Import from public-domain	Zhao,J.R.; Li,Y.D.; Pan,L.M.; Zhu,N.; Ni,H.X.; Xu,G.Z.; Jiang,Y.Z.; Huo,X.X.; Xu,J.Q.; Xia,H.; Han,N.; Tang,S.; Zhang,Z.; Kou,Z.; Rayner,S.; Li,T.X.
EPI351063	PA	China	2009-Nov-01	EPI_ISL_102224	A/Zhejiang/80/2009		Import from public-domain	Zhao,J.R.; Li,Y.D.; Pan,L.M.; Zhu,N.; Ni,H.X.; Xu,G.Z.; Jiang,Y.Z.; Huo,X.X.; Xu,J.Q.; Xia,H.; Han,N.; Tang,S.; Zhang,Z.; Kou,Z.; Rayner,S.; Li,T.X.
EPI351057	PA	China	2009-Jul-09	EPI_ISL_102223	A/Zhejiang/8/2009		Import from public-domain	Zhao,J.R.; Li,Y.D.; Pan,L.M.; Zhu,N.; Ni,H.X.; Xu,G.Z.; Jiang,Y.Z.; Huo,X.X.; Xu,J.Q.; Xia,H.; Han,N.; Tang,S.; Zhang,Z.; Kou,Z.; Rayner,S.; Li,T.X.
EPI351050	PA	China	2009-Nov-01	EPI_ISL_102211	A/Zhejiang/79/2009		Import from public-domain	Zhao,J.R.; Li,Y.D.; Pan,L.M.; Zhu,N.; Ni,H.X.; Xu,G.Z.; Jiang,Y.Z.; Huo,X.X.; Xu,J.Q.; Xia,H.; Han,N.; Tang,S.; Zhang,Z.; Kou,Z.; Rayner,S.; Li,T.X.
EPI351029	PA	China	2009-Nov-01	EPI_ISL_102200	A/Hubei/76/2009		Import from public-domain	Zhao,J.R.; Li,Y.D.; Pan,L.M.; Zhu,N.; Ni,H.X.; Xu,G.Z.; Jiang,Y.Z.; Huo,X.X.; Xu,J.Q.; Xia,H.; Han,N.; Tang,S.; Zhang,Z.; Kou,Z.; Rayner,S.; Li,T.X.
EPI351021	PA	China	2009-Nov-01	EPI_ISL_102191	A/Hubei/75/2009		Import from public-domain	Zhao,J.R.; Li,Y.D.; Pan,L.M.; Zhu,N.; Ni,H.X.; Xu,G.Z.; Jiang,Y.Z.; Huo,X.X.; Xu,J.Q.; Xia,H.; Han,N.; Tang,S.; Zhang,Z.; Kou,Z.; Rayner,S.; Li,T.X.
EPI351013	PA	China	2009-Nov-01	EPI_ISL_102190	A/Hubei/74/2009		Import from public-domain	Zhao,J.R.; Li,Y.D.; Pan,L.M.; Zhu,N.; Ni,H.X.; Xu,G.Z.; Jiang,Y.Z.; Huo,X.X.; Xu,J.Q.; Xia,H.; Han,N.; Tang,S.; Zhang,Z.; Kou,Z.; Rayner,S.; Li,T.X.
EPI351005	PA	China	2009-Nov-01	EPI_ISL_102178	A/Hubei/73/2009		Import from public-domain	Zhao,J.R.; Li,Y.D.; Pan,L.M.; Zhu,N.; Ni,H.X.; Xu,G.Z.; Jiang,Y.Z.; Huo,X.X.; Xu,J.Q.; Xia,H.; Han,N.; Tang,S.; Zhang,Z.; Kou,Z.; Rayner,S.; Li,T.X.
EPI350998	PA	China	2009-Jun-09	EPI_ISL_102177	A/Shenzhen/71/2009		Import from public-domain	Zhao,J.R.; Li,Y.D.; Pan,L.M.; Zhu,N.; Ni,H.X.; Xu,G.Z.; Jiang,Y.Z.; Huo,X.X.; Xu,J.Q.; Xia,H.; Han,N.; Tang,S.; Zhang,Z.; Kou,Z.; Rayner,S.; Li,T.X.
EPI350992	PA	China	2009-Jul-09	EPI_ISL_102164	A/Zhejiang/7/2009		Import from public-domain	Zhao,J.R.; Li,Y.D.; Pan,L.M.; Zhu,N.; Ni,H.X.; Xu,G.Z.; Jiang,Y.Z.; Huo,X.X.; Xu,J.Q.; Xia,H.; Han,N.; Tang,S.; Zhang,Z.; Kou,Z.; Rayner,S.; Li,T.X.
EPI350987	PA	China	2009-Jun-09	EPI_ISL_102163	A/Shenzhen/67/2009		Import from public-domain	Zhao,J.R.; Li,Y.D.; Pan,L.M.; Zhu,N.; Ni,H.X.; Xu,G.Z.; Jiang,Y.Z.; Huo,X.X.; Xu,J.Q.; Xia,H.; Han,N.; Tang,S.; Zhang,Z.; Kou,Z.; Rayner,S.; Li,T.X.
EPI350977	PA	China	2009-Jun-09	EPI_ISL_102149	A/Shenzhen/63/2009		Import from public-domain	Zhao,J.R.; Li,Y.D.; Pan,L.M.; Zhu,N.; Ni,H.X.; Xu,G.Z.; Jiang,Y.Z.; Huo,X.X.; Xu,J.Q.; Xia,H.; Han,N.; Tang,S.; Zhang,Z.; Kou,Z.; Rayner,S.; Li,T.X.
EPI350973	PA	China	2009-Jun-09	EPI_ISL_102148	A/Shenzhen/62/2009		Import from public-domain	Zhao,J.R.; Li,Y.D.; Pan,L.M.; Zhu,N.; Ni,H.X.; Xu,G.Z.; Jiang,Y.Z.; Huo,X.X.; Xu,J.Q.; Xia,H.; Han,N.; Tang,S.; Zhang,Z.; Kou,Z.; Rayner,S.; Li,T.X.
EPI350971	PA	China	2009-Jun-09	EPI_ISL_102147	A/Shenzhen/61/2009		Import from public-domain	Zhao,J.R.; Li,Y.D.; Pan,L.M.; Zhu,N.; Ni,H.X.; Xu,G.Z.; Jiang,Y.Z.; Huo,X.X.; Xu,J.Q.; Xia,H.; Han,N.; Tang,S.; Zhang,Z.; Kou,Z.; Rayner,S.; Li,T.X.
EPI350967	PA	China	2009-Jun-09	EPI_ISL_102145	A/Shenzhen/54/2009		Import from public-domain	Zhao,J.R.; Li,Y.D.; Pan,L.M.; Zhu,N.; Ni,H.X.; Xu,G.Z.; Jiang,Y.Z.; Huo,X.X.; Xu,J.Q.; Xia,H.; Han,N.; Tang,S.; Zhang,Z.; Kou,Z.; Rayner,S.; Li,T.X.
EPI347173	PA	China	2009-Jan-01	EPI_ISL_100193	A/Beijing/7/2009(H1N1)		Import from public-domain	Zhao,X.
EPI2010582	PA	Netherlands	2022-Mar-22	EPI_ISL_11782057	A/Netherlands/00422/2022	Erasmus Medical Center	Erasmus Medical Center
EPI2010579	PA	Netherlands	2022-Mar-21	EPI_ISL_11782048	A/Netherlands/00421/2022	Erasmus Medical Center	Erasmus Medical Center
EPI370303	PA	Australia	2011-Aug-23	EPI_ISL_118649	A/PERTH/299/2011	Pathwest QE II Medical Centre	WHO Collaborating Centre for Reference and Research on Influenza	Deng,Y-M; Iannello,P; Caldwell,N; Komadina,N.
EPI1854069	PA	Japan	2020-Mar-17	EPI_ISL_1386248	A/FUKUSHIMA/37/2020	Fukushima Prefectural Institute of Public Health	National Institute of Infectious Diseases (NIID)	Takashita,Emi;Fujisaki,Seiichiro;Shirakura,Masayuki;Watanabe,Shinji;Hasegawa,Hideki
EPI1854047	PA	Japan	2020-Mar-11	EPI_ISL_1386245	A/FUKUSHIMA/34/2020	Fukushima Prefectural Institute of Public Health	National Institute of Infectious Diseases (NIID)	Takashita,Emi;Fujisaki,Seiichiro;Shirakura,Masayuki;Watanabe,Shinji;Hasegawa,Hideki
EPI1854039	PA	Japan	2020-Feb-18	EPI_ISL_1386244	A/FUKUSHIMA/32/2020	Fukushima Prefectural Institute of Public Health	National Institute of Infectious Diseases (NIID)	Takashita,Emi;Fujisaki,Seiichiro;Shirakura,Masayuki;Watanabe,Shinji;Hasegawa,Hideki
EPI1854027	PA	Japan	2020-Feb-17	EPI_ISL_1386242	A/FUKUSHIMA/27/2020	Fukushima Prefectural Institute of Public Health	National Institute of Infectious Diseases (NIID)	Takashita,Emi;Fujisaki,Seiichiro;Shirakura,Masayuki;Watanabe,Shinji;Hasegawa,Hideki
EPI1854020	PA	Japan	2020-Feb-17	EPI_ISL_1386241	A/FUKUSHIMA/26/2020	Fukushima Prefectural Institute of Public Health	National Institute of Infectious Diseases (NIID)	Takashita,Emi;Fujisaki,Seiichiro;Shirakura,Masayuki;Watanabe,Shinji;Hasegawa,Hideki
EPI1854012	PA	Japan	2020-Jan-21	EPI_ISL_1386240	A/FUKUSHIMA/19/2020	Fukushima Prefectural Institute of Public Health	National Institute of Infectious Diseases (NIID)	Takashita,Emi;Fujisaki,Seiichiro;Shirakura,Masayuki;Watanabe,Shinji;Hasegawa,Hideki
EPI1854003	PA	Japan	2020-Feb-04	EPI_ISL_1386239	A/FUKUSHIMA/18/2020	Fukushima Prefectural Institute of Public Health	National Institute of Infectious Diseases (NIID)	Takashita,Emi;Fujisaki,Seiichiro;Shirakura,Masayuki;Watanabe,Shinji;Hasegawa,Hideki
EPI1853996	PA	Japan	2020-Jan-23	EPI_ISL_1386238	A/FUKUSHIMA/16/2020	Fukushima Prefectural Institute of Public Health	National Institute of Infectious Diseases (NIID)	Takashita,Emi;Fujisaki,Seiichiro;Shirakura,Masayuki;Watanabe,Shinji;Hasegawa,Hideki
EPI1988078	PA	Australia	2021-Oct-16	EPI_ISL_10491793	A/Sydney/5/2021	WHO Collaborating Centre for Reference and Research on Influenza	Centers for Disease Control and Prevention
EPI394879	PA	Australia	2012-Jun-11	EPI_ISL_129015	A/Victoria/523/2012	WHO Collaborating Centre for Reference and Research on Influenza	Centers for Disease Control and Prevention
EPI347087	PA	Australia	2011-Feb-18	EPI_ISL_100105	A/Brisbane/70/2011	WHO Collaborating Centre for Reference and Research on Influenza	Centers for Disease Control and Prevention
EPI1988065	PA	Bangladesh	2021-Sep-04	EPI_ISL_10491791	A/Bangladesh/2110/2021	Institute of Epidemiology Disease Control and Research (IEDCR) & Bangladesh National Influenza Centre (NIC)	Centers for Disease Control and Prevention
EPI370403	PA	United States	2012-Feb-23	EPI_ISL_118689	A/Texas/27/2012	Texas Childrens Hospital	Centers for Disease Control and Prevention
EPI2020649	PA	United States	2020-Sep-30	EPI_ISL_12109636	A/Iowa/23/2020	Iowa State Hygienic Laboratory	Centers for Disease Control and Prevention
EPI394888	PA	United States	2012-Jun-17	EPI_ISL_129016	A/Washington/24/2012	Washington State Public Health Laboratory	Centers for Disease Control and Prevention
EPI1988102	PA	Bahrain	2021-Oct-09	EPI_ISL_10491807	A/Bahrain/3174/2021	Ministry of Health Bahrain	Centers for Disease Control and Prevention
EPI1988094	PA	Bahrain	2021-Oct-13	EPI_ISL_10491796	A/Bahrain/4067/2021	Ministry of Health Bahrain	Centers for Disease Control and Prevention
EPI1988086	PA	Bahrain	2021-Oct-11	EPI_ISL_10491794	A/Bahrain/3664/2021	Ministry of Health Bahrain	Centers for Disease Control and Prevention
EPI2045684	PA	Sweden	2022-Apr-06	EPI_ISL_12894023	A/Stockholm/20/2022	Klinisk mikrobiologi, Karolinska Universitetslaboratoriet, Karolinska Universitetssjukhuset Solna	Public Health Agency of Sweden
EPI2045652	PA	Sweden	2022-Mar-29	EPI_ISL_12894019	A/Stockholm/16/2022	Klinisk mikrobiologi, Karolinska Universitetslaboratoriet, Karolinska Universitetssjukhuset Solna	Public Health Agency of Sweden
EPI2045644	PA	Sweden	2022-Mar-24	EPI_ISL_12894018	A/Stockholm/15/2022	Klinisk mikrobiologi, Karolinska Universitetslaboratoriet, Karolinska Universitetssjukhuset Solna	Public Health Agency of Sweden
EPI2012531	PA	France	2022-Feb-24	EPI_ISL_11814495	A/Le_Mans/15006/2022	Institut Pasteur	Institut Pasteur
EPI1999073	PA	France	2021-Nov-15	EPI_ISL_11312728	A/ROUEN/41246/2021	Institut Pasteur	Institut Pasteur
EPI468848	PA	India	2013-Feb-18	EPI_ISL_146127	A/India/P132194/2013		Import from public-domain	Potdar,V.A.; Dakhave,M.R.; Patil,K.N.; Kadam,A.A.; Mullick,J.; Chadha,M.S.
EPI468871	PA	India	2012-Feb-24	EPI_ISL_146129	A/India/P121778/2012		Import from public-domain	Potdar,V.A.; Dakhave,M.R.; Patil,K.N.; Kadam,A.A.; Mullick,J.; Chadha,M.S.
EPI468874	PA	India	2012-Feb-29	EPI_ISL_146131	A/India/P121939/2012		Import from public-domain	Potdar,V.A.; Dakhave,M.R.; Patil,K.N.; Kadam,A.A.; Mullick,J.; Chadha,M.S.
EPI468928	PA	India	2011-Aug-10	EPI_ISL_146133	A/India/P1112874/2011		Import from public-domain	Potdar,V.A.; Dakhave,M.R.; Patil,K.N.; Kadam,A.A.; Mullick,J.; Chadha,M.S.
EPI468934	PA	India	2011-Sep-23	EPI_ISL_146135	A/India/P1114854/2011		Import from public-domain	Potdar,V.A.; Dakhave,M.R.; Patil,K.N.; Kadam,A.A.; Mullick,J.; Chadha,M.S.
EPI468937	PA	India	2012-Jan-19	EPI_ISL_146137	A/India/Nsk12388/2012		Import from public-domain	Potdar,V.A.; Dakhave,M.R.; Patil,K.N.; Kadam,A.A.; Mullick,J.; Chadha,M.S.
EPI468940	PA	India	2012-Feb-24	EPI_ISL_146139	A/India/P121716/2012		Import from public-domain	Potdar,V.A.; Dakhave,M.R.; Patil,K.N.; Kadam,A.A.; Mullick,J.; Chadha,M.S.
EPI468943	PA	India	2012-Feb-24	EPI_ISL_146141	A/India/P121717/2012		Import from public-domain	Potdar,V.A.; Dakhave,M.R.; Patil,K.N.; Kadam,A.A.; Mullick,J.; Chadha,M.S.
EPI468948	PA	India	2012-Feb-24	EPI_ISL_146143	A/India/P121773/2012		Import from public-domain	Potdar,V.A.; Dakhave,M.R.; Patil,K.N.; Kadam,A.A.; Mullick,J.; Chadha,M.S.
EPI471159	PA	China	2009-Oct-30	EPI_ISL_146769	A/Zhejiang/89w/2009		Import from public-domain	Pan,L.; Li,Y.; Li,T.; Kou,Z.
EPI477467	PA	Australia	2013-Mar-26	EPI_ISL_148746	A/DARWIN/56/2013	Royal Darwin Hospital	WHO Collaborating Centre for Reference and Research on Influenza	Deng,Y-M., Iannello,P., Caldwell,N., Lau, H.,Komadina,N.
EPI477483	PA	Sri Lanka	2013-May-04	EPI_ISL_148748	A/SRI LANKA/30/2013	Medical Research Institute	WHO Collaborating Centre for Reference and Research on Influenza	Deng,Y-M., Iannello,P., Caldwell,N., Lau, H.,Komadina,N.
EPI477630	PA	Australia	2013-Mar-11	EPI_ISL_148760	A/TOWNSVILLE/23/2013		WHO Collaborating Centre for Reference and Research on Influenza
EPI484215	PA	Sweden	2012-Dec-20	EPI_ISL_149625	A/Sweden/31/2012		Swedish National Institute for Communicable Disease Control
EPI484236	PA	Sweden	2012-Dec-25	EPI_ISL_149628	A/Sweden/34/2012	Public Health Agency of Sweden	Swedish National Institute for Communicable Disease Control
EPI484251	PA	Sweden	2013-Jan-03	EPI_ISL_149630	A/Sweden/117/2013	Public Health Agency of Sweden	Swedish National Institute for Communicable Disease Control
EPI484259	PA	Sweden	2013-Jan-07	EPI_ISL_149631	A/Sweden/118/2013	Public Health Agency of Sweden	Swedish National Institute for Communicable Disease Control
EPI484267	PA	Sweden	2013-Jan-13	EPI_ISL_149632	A/Sweden/119/2013	Public Health Agency of Sweden	Swedish National Institute for Communicable Disease Control
EPI484298	PA	Sweden	2013-Jan-16	EPI_ISL_149636	A/Sweden/122/2013		Swedish National Institute for Communicable Disease Control
EPI484306	PA	Sweden	2013-Jan-18	EPI_ISL_149637	A/Sweden/123/2013		Swedish National Institute for Communicable Disease Control
EPI484322	PA	Sweden	2013-Jan-22	EPI_ISL_149639	A/Sweden/125/2013		Swedish National Institute for Communicable Disease Control
EPI484330	PA	Sweden	2013-Jan-28	EPI_ISL_149640	A/Sweden/126/2013		Swedish National Institute for Communicable Disease Control
EPI484338	PA	Sweden	2013-Jan-31	EPI_ISL_149641	A/Sweden/127/2013		Swedish National Institute for Communicable Disease Control
EPI484346	PA	Sweden	2013-Feb-05	EPI_ISL_149642	A/Sweden/128/2013		Swedish National Institute for Communicable Disease Control
EPI484354	PA	Sweden	2013-Feb-11	EPI_ISL_149643	A/Sweden/129/2013		Swedish National Institute for Communicable Disease Control
EPI484362	PA	Sweden	2013-Feb-12	EPI_ISL_149644	A/Sweden/130/2013		Swedish National Institute for Communicable Disease Control
EPI484370	PA	Sweden	2013-Feb-15	EPI_ISL_149645	A/Sweden/131/2013		Swedish National Institute for Communicable Disease Control
EPI484378	PA	Sweden	2013-Feb-15	EPI_ISL_149646	A/Sweden/132/2013		Swedish National Institute for Communicable Disease Control
EPI484402	PA	Sweden	2013-Feb-24	EPI_ISL_149649	A/Sweden/135/2013		Swedish National Institute for Communicable Disease Control
EPI484410	PA	Sweden	2013-Mar-10	EPI_ISL_149650	A/Sweden/136/2013		Swedish National Institute for Communicable Disease Control
EPI484418	PA	Sweden	2013-Mar-22	EPI_ISL_149651	A/Sweden/137/2013		Swedish National Institute for Communicable Disease Control
EPI484607	PA	Sweden	2009-Jun-11	EPI_ISL_149709	A/Stockholm/45/2009		Swedish National Institute for Communicable Disease Control
EPI484615	PA	Sweden	2010-Dec-13	EPI_ISL_149710	A/Stockholm/13/2010		Swedish National Institute for Communicable Disease Control
EPI484623	PA	Sweden	2012-Jan-02	EPI_ISL_149711	A/Stockholm/1/2012		Swedish National Institute for Communicable Disease Control
EPI485783	PA	United States	2013-Oct-09	EPI_ISL_150043	A/Louisiana/08/2013	Louisiana Department of Health and Hospitals	Centers for Disease Control and Prevention
EPI543253	PA	Sweden	2013-Oct-15	EPI_ISL_150118	A/Halmstad/1/2013		Public Health Agency of Sweden
EPI503467	PA	Hong Kong (SAR)	2013-Sep-19	EPI_ISL_150295	A/Hong Kong/5008/2013	Government Virus Unit	Centers for Disease Control and Prevention
EPI486632	PA	United States	2013-Oct-09	EPI_ISL_150296	A/Louisiana/12/2013	Louisiana Department of Health and Hospitals	Centers for Disease Control and Prevention
EPI486640	PA	United States	2013-Oct-23	EPI_ISL_150297	A/Louisiana/11/2013	Louisiana Department of Health and Hospitals	Centers for Disease Control and Prevention
EPI486648	PA	United States	2013-Oct-21	EPI_ISL_150298	A/Louisiana/10/2013	Louisiana Department of Health and Hospitals	Centers for Disease Control and Prevention
EPI543267	PA	Sweden	2013-Nov-13	EPI_ISL_150554	A/Stockholm/24/2013		Public Health Agency of Sweden
EPI543270	PA	Sweden	2013-Nov-13	EPI_ISL_150555	A/Stockholm/25/2013		Public Health Agency of Sweden
EPI543277	PA	Sweden	2013-Nov-14	EPI_ISL_150557	A/Stockholm/26/2013		Public Health Agency of Sweden
EPI487728	PA	United States	2013-Oct-29	EPI_ISL_150613	A/Utah/10/2013	Utah Department of Health	Centers for Disease Control and Prevention
EPI492796	PA	Costa Rica	2013-Aug-05	EPI_ISL_150617	A/Costa Rica/5802/2013	Laboratorio Nacional de Influenza	Centers for Disease Control and Prevention
EPI539674	PA	Australia	2013-Sep-23	EPI_ISL_151586	A/SOUTH AUSTRALIA/77/2013	Institute of Medical and Veterinary Science (IMVS)	WHO Collaborating Centre for Reference and Research on Influenza	Deng,Y-M; Iannello,P; Spirason,N; Jelley,L; Lau,H; Komadina,N
EPI492801	PA	United States	2013-Nov-11	EPI_ISL_151838	A/Louisiana/13/2013	Louisiana Department of Health and Hospitals	Centers for Disease Control and Prevention
EPI492809	PA	United States	2013-Nov-04	EPI_ISL_151839	A/Mississippi/11/2013	Mississippi Public Health Laboratory	Centers for Disease Control and Prevention
EPI499447	PA	Japan	2013-Nov-24	EPI_ISL_152927	A/SAPPORO/114/2013	Sapporo City Institute of Public Health	National Institute of Infectious Diseases (NIID)	Takashita,Emi; Itoh,Reiko; Miura,Mai; Ejima,Miho; Tashiro,Masato; Odagiri,Takato
EPI543304	PA	Sweden	2013-Dec-06	EPI_ISL_152956	A/Gothenburg/5/2013		Public Health Agency of Sweden
EPI543317	PA	Sweden	2013-Dec-16	EPI_ISL_152960	A/Stockholm/32/2013		Public Health Agency of Sweden
EPI499314	PA	United States	2013-Oct-21	EPI_ISL_153072	A/Mississippi/10/2013	Mississippi Public Health Laboratory	Centers for Disease Control and Prevention
EPI498061	PA	United States	2013-Sep-17	EPI_ISL_153074	A/New Hampshire/04/2013	New Hampshire Public Health Laboratories	Centers for Disease Control and Prevention
EPI498116	PA	India	2013-Jan-27	EPI_ISL_153079	A/India/P131027/2013		Import from public-domain	Potdar,V.A.; Kadam,A.A.; Dakhave,M.R.; Chadha,M.S.
EPI498180	PA	United States	2013-Nov-13	EPI_ISL_153089	A/Massachusetts/15/2013	Massachusetts Department of Public Health	Centers for Disease Control and Prevention
EPI498187	PA	United States	2013-Nov-18	EPI_ISL_153090	A/Mississippi/29/2013	New York State Department of Health	Centers for Disease Control and Prevention
EPI498195	PA	United States	2013-Dec-07	EPI_ISL_153091	A/Mississippi/28/2013	Mississippi Public Health Laboratory	Centers for Disease Control and Prevention
EPI507038	PA	Japan	2013-Nov-19	EPI_ISL_153619	A/KANAGAWA/149/2013	Kanagawa Prefectural Institute of Public Health	National Institute of Infectious Diseases (NIID)	Takashita,Emi; Fujisaki,Seiichiro; Itoh,Reiko; Miura,Mai; Ejima,Miho; Tashiro,Masato; Odagiri,Takato
EPI507028	PA	Japan	2013-Nov-14	EPI_ISL_154136	A/YAMAGATA/158/2013	Yamagata Prefectural Institute of Public Health	National Institute of Infectious Diseases (NIID)	Takashita,Emi; Fujisaki,Seiichiro; Itoh,Reiko; Miura,Mai; Ejima,Miho; Tashiro,Masato; Odagiri,Takato
EPI501424	PA	United States	2013-Nov-29	EPI_ISL_154243	A/Maryland/20/2013	Maryland Department of Health and Mental Hygiene	Centers for Disease Control and Prevention
EPI503393	PA	United States	2014-Jan-03	EPI_ISL_154792	A/Florida/01/2014	Florida Department of Health-Jacksonville	Centers for Disease Control and Prevention
EPI503425	PA	United States	2014-Jan-01	EPI_ISL_154802	A/Nevada/01/2014	Southern Nevada Public Health Lab	Centers for Disease Control and Prevention
EPI503453	PA	United States	2013-Dec-19	EPI_ISL_154811	A/Nevada/24/2013	Southern Nevada Public Health Lab	Centers for Disease Control and Prevention
EPI503460	PA	United States	2013-Oct-12	EPI_ISL_154812	A/Mississippi/09/2013	Mississippi Public Health Laboratory	Centers for Disease Control and Prevention
EPI543347	PA	Sweden	2014-Jan-15	EPI_ISL_154974	A/Uppsala/1/2014		Public Health Agency of Sweden
EPI543352	PA	Sweden	2014-Jan-16	EPI_ISL_155008	A/Uppsala/2/2014		Public Health Agency of Sweden
EPI543357	PA	Sweden	2014-Jan-10	EPI_ISL_155009	A/Malmoe/1/2014		Public Health Agency of Sweden
EPI503819	PA	United States	2013-Dec-20	EPI_ISL_155018	A/Louisiana/34/2013	Louisiana Department of Health and Hospitals	Centers for Disease Control and Prevention
EPI503866	PA	United States	2013-Dec-22	EPI_ISL_155031	A/Rhode Island/09/2013	Rhode Island Department of Health	Centers for Disease Control and Prevention
EPI543362	PA	Sweden	2014-Jan-10	EPI_ISL_155649	A/Stockholm/1/2014		Public Health Agency of Sweden
EPI543510	PA	Sweden	2014-Jan-06	EPI_ISL_155656	A/Stockholm/3/2014		Public Health Agency of Sweden
EPI506143	PA	Russian Federation	2013-Jan-05	EPI_ISL_156274	A/Kazan/CRIE-02/2013		Import from public-domain	Yatsyshina,S.; Renteeva,A.; Valdohina,A.; Shipulin,G.
EPI506146	PA	Russian Federation	2013-Jan-04	EPI_ISL_156275	A/Kazan/CRIE-03/2013		Import from public-domain	Yatsyshina,S.; Renteeva,A.; Valdohina,A.; Shipulin,G.
EPI506192	PA	Russian Federation	2013-Jan-09	EPI_ISL_156278	A/Kazan/CRIE-04/2013		Import from public-domain	Yatsyshina,S.; Renteeva,A.; Valdohina,A.; Shipulin,G.
EPI509416	PA	United States	2013-Dec-15	EPI_ISL_156762	A/Hawaii/03/2013	State of Hawaii Department of Health	Centers for Disease Control and Prevention
EPI509419	PA	United States	2014-Jan-18	EPI_ISL_156765	A/Texas/09/2014	Texas Department of State Health Services-Laboratory Services	Centers for Disease Control and Prevention
EPI507598	PA	Portugal	2013-Mar-01	EPI_ISL_156806	A/Lisbon/137/2013	National Institute for Medical Research	Centers for Disease Control and Prevention
EPI507657	PA	United States	2013-Oct-02	EPI_ISL_156812	A/Pennsylvania/07/2013	Pennsylvania Department of Health	Centers for Disease Control and Prevention
EPI543390	PA	Sweden	2013-Dec-29	EPI_ISL_156917	A/Stockholm/41/2013		Public Health Agency of Sweden
EPI543402	PA	Sweden	2014-Feb-06	EPI_ISL_156998	A/Gavle/3/2014		Public Health Agency of Sweden
EPI543420	PA	Sweden	2014-Feb-20	EPI_ISL_157004	A/Sweden/2/2014		Public Health Agency of Sweden
EPI508615	PA	United States	2013-Dec-30	EPI_ISL_157072	A/California/59/2013	California Department of Health Services	Centers for Disease Control and Prevention
EPI543430	PA	Sweden	2014-Feb-10	EPI_ISL_157115	A/Uppsala/6/2014		Public Health Agency of Sweden
EPI543436	PA	Sweden	2014-Feb-25	EPI_ISL_157117	A/Sweden/5/2014		Public Health Agency of Sweden
EPI543441	PA	Sweden	2014-Feb-24	EPI_ISL_157119	A/Sweden/6/2014		Public Health Agency of Sweden
EPI509942	PA	United States	2014-Jan-22	EPI_ISL_157753	A/Pennsylvania/03/2014	Pennsylvania Department of Health	Centers for Disease Control and Prevention
EPI509950	PA	United States	2014-Jan-22	EPI_ISL_157754	A/Pennsylvania/02/2014	Pennsylvania Department of Health	Centers for Disease Control and Prevention
EPI511874	PA	United States	2014-Jan-12	EPI_ISL_157857	A/Pennsylvania/01/2014	Pennsylvania Department of Health	Centers for Disease Control and Prevention
EPI511877	PA	United States	2014-Jan-28	EPI_ISL_157858	A/Pennsylvania/04/2014	Pennsylvania Department of Health	Centers for Disease Control and Prevention
EPI511879	PA	United States	2014-Feb-03	EPI_ISL_157859	A/Maryland/04/2014	Maryland Department of Health and Mental Hygiene	Centers for Disease Control and Prevention
EPI511890	PA	United States	2014-Feb-15	EPI_ISL_157860	A/Pennsylvania/05/2014	Pennsylvania Department of Health	Centers for Disease Control and Prevention
EPI511885	PA	United States	2014-Feb-03	EPI_ISL_158707	A/California/06/2014	California Department of Health Services	Centers for Disease Control and Prevention
EPI511895	PA	United States	2014-Feb-08	EPI_ISL_158708	A/Washington/05/2014	Spokane Regional Health District	Centers for Disease Control and Prevention
EPI543466	PA	Sweden	2014-Feb-14	EPI_ISL_159137	A/Stockholm/11/2014		Public Health Agency of Sweden
EPI516299	PA	United States	2014-Jan-21	EPI_ISL_159348	A/Pennsylvania/19/2014	Pennsylvania Department of Health	Centers for Disease Control and Prevention
EPI516431	PA	United States	2014-Mar-04	EPI_ISL_159349	A/Virginia/06/2014	Virginia Division of Consolidated Laboratories	Centers for Disease Control and Prevention
EPI516427	PA	United States	2014-Jan-20	EPI_ISL_159350	A/Pennsylvania/15/2014	Pennsylvania Department of Health	Centers for Disease Control and Prevention
EPI516422	PA	Lao, People's Democratic Republic	2013-Sep-16	EPI_ISL_159354	A/Laos/828/2013	National Center for Laboratory and Epidemiology	Centers for Disease Control and Prevention
EPI539664	PA	New Zealand	2013-Oct-07	EPI_ISL_161309	A/NORTHLAND/2/2013	Institute of Environmental Science and Research (ESR)	WHO Collaborating Centre for Reference and Research on Influenza	Deng,Y-D.; Iannello,P.; Spirason,N.; Jelley,L.; Lau,H.; Komadina,N.
EPI539684	PA	Australia	2013-Nov-06	EPI_ISL_161332	A/VICTORIA/229/2013	Royal Chidrens Hospital	WHO Collaborating Centre for Reference and Research on Influenza	Deng,Y-D.; Iannello,P.; Spirason,N.; Jelley,L.; Lau,H.; Komadina,N.
EPI529396	PA	Australia	2013-Nov-11	EPI_ISL_161858	A/SYDNEY/82/2013	Clinical Virology Unit, CDIM	WHO Collaborating Centre for Reference and Research on Influenza	Deng,Y-M.; Iannello,P.; Spirason,N.; Jelley,L.; Lau,H.; Komadina,N.
EPI529407	PA	Wallis and Futuna	2013-Nov-19	EPI_ISL_161860	A/NEW CALEDONIA/58/2013	Institut Pasteur New Caledonia	WHO Collaborating Centre for Reference and Research on Influenza	Deng,Y-M.; Iannello,P.; Spirason,N.; Jelley,L.; Lau,H.; Komadina,N.
EPI529415	PA	Thailand	2013-Oct-29	EPI_ISL_161861	A/PRACHUAP KHIRI KHAN/332/2013	WHO National Influenza Centre, National Institute of Medical Research (NIMR)	WHO Collaborating Centre for Reference and Research on Influenza	Deng,Y-M.; Iannello,P.; Spirason,N.; Jelley,L.; Lau,H.; Komadina,N.
EPI529432	PA	Australia	2013-Dec-07	EPI_ISL_161865	A/DARWIN/104/2013	Royal Darwin Hospital	WHO Collaborating Centre for Reference and Research on Influenza	Deng,Y-M.; Iannello,P.; Spirason,N.; Jelley,L.; Lau,H.; Komadina,N.
EPI529440	PA	Sri Lanka	2013-Oct-19	EPI_ISL_161866	A/SRI LANKA/61/2013	Medical Research Institute	WHO Collaborating Centre for Reference and Research on Influenza	Deng,Y-M.; Iannello,P.; Spirason,N.; Jelley,L.; Lau,H.; Komadina,N.
EPI543491	PA	Sweden	2014-Apr-06	EPI_ISL_162464	A/Malmoe/2/2014		Public Health Agency of Sweden
EPI535777	PA	France	2009-Aug-29	EPI_ISL_164085	A/Paris/3706/2009		Institut Pasteur	Barbezange, Cyril
EPI535785	PA	France	2009-Oct-12	EPI_ISL_164086	A/Paris/5121/2009		Institut Pasteur	Barbezange, Cyril
EPI535793	PA	France	2009-Oct-13	EPI_ISL_164087	A/Paris/5236/2009		Institut Pasteur	Barbezange, Cyril
EPI535801	PA	France	2009-Oct-12	EPI_ISL_164088	A/Haute Normandie/5267/2009		Institut Pasteur	Barbezange, Cyril
EPI535809	PA	France	2009-Oct-14	EPI_ISL_164089	A/Paris/5383/2009		Institut Pasteur	Barbezange, Cyril
EPI535817	PA	France	2009-Oct-19	EPI_ISL_164090	A/Paris/5452/2009		Institut Pasteur	Barbezange, Cyril
EPI535825	PA	France	2009-Oct-19	EPI_ISL_164091	A/Centre/5461/2009		Institut Pasteur	Barbezange, Cyril
EPI535833	PA	France	2009-Oct-19	EPI_ISL_164092	A/Paris/5501/2009		Institut Pasteur	Barbezange, Cyril
EPI535841	PA	France	2009-Oct-19	EPI_ISL_164093	A/Paris/5509/2009		Institut Pasteur	Barbezange, Cyril
EPI535849	PA	France	2009-Oct-19	EPI_ISL_164094	A/Lorraine/5510/2009		Institut Pasteur	Barbezange, Cyril
EPI535857	PA	France	2009-Oct-27	EPI_ISL_164095	A/Picardie/5772/2009		Institut Pasteur	Barbezange, Cyril
EPI535865	PA	France	2009-Nov-04	EPI_ISL_164096	A/Paris/6069/2009		Institut Pasteur	Barbezange, Cyril
EPI535873	PA	France	2009-Nov-06	EPI_ISL_164097	A/Paris/6074/2009		Institut Pasteur	Barbezange, Cyril
EPI535881	PA	France	2009-Nov-30	EPI_ISL_164098	A/Lorraine/7214/2009		Institut Pasteur	Barbezange, Cyril
EPI535889	PA	France	2009-Dec-14	EPI_ISL_164099	A/Bourgogne/7575/2009		Institut Pasteur	Barbezange, Cyril
EPI535897	PA	France	2009-Dec-14	EPI_ISL_164100	A/Bretagne/7608/2009		Institut Pasteur	Barbezange, Cyril
EPI535905	PA	France	2009-Dec-16	EPI_ISL_164101	A/Bretagne/7639/2009		Institut Pasteur	Barbezange, Cyril
EPI535913	PA	France	2009-Dec-16	EPI_ISL_164102	A/Franche Comte/7661/2009		Institut Pasteur	Barbezange, Cyril
EPI535921	PA	France	2010-Jan-20	EPI_ISL_164103	A/Paris/370/2010		Institut Pasteur	Barbezange, Cyril
EPI535929	PA	France	2010-Jan-26	EPI_ISL_164104	A/Nord Pas de Calais/450/2010		Institut Pasteur	Barbezange, Cyril
EPI535937	PA	France	2009-Sep-28	EPI_ISL_164105	A/Nord Pas de Calais/4785/2009		Institut Pasteur	Barbezange, Cyril
EPI535945	PA	France	2009-Oct-23	EPI_ISL_164106	A/Paris/1427/2009		Institut Pasteur	Barbezange, Cyril
EPI535953	PA	France	2009-Nov-27	EPI_ISL_164107	A/Haute Normandie/7208/2009		Institut Pasteur	Barbezange, Cyril
EPI535961	PA	France	2009-Nov-27	EPI_ISL_164108	A/Languedoc Roussillon/1466/2009		Institut Pasteur	Barbezange, Cyril
EPI535968	PA	France	2009-Dec-11	EPI_ISL_164109	A/Poitou Charentes/1450/2009		Institut Pasteur	Barbezange, Cyril
EPI535976	PA	France	2010-Dec-03	EPI_ISL_164110	A/Paris/1910/2010		Institut Pasteur	Barbezange, Cyril
EPI535984	PA	France	2010-Dec-18	EPI_ISL_164111	A/Nord Pas de Calais/2111/2010		Institut Pasteur	Barbezange, Cyril
EPI535992	PA	France	2010-Dec-28	EPI_ISL_164112	A/Centre/2236/2010		Institut Pasteur	Barbezange, Cyril
EPI536000	PA	France	2010-Dec-27	EPI_ISL_164113	A/Paris/2251/2010		Institut Pasteur	Barbezange, Cyril
EPI536008	PA	France	2011-Jan-03	EPI_ISL_164114	A/Paris/2361/2010		Institut Pasteur	Barbezange, Cyril
EPI536016	PA	France	2011-Jan-10	EPI_ISL_164115	A/Centre/081/2011		Institut Pasteur	Barbezange, Cyril
EPI536024	PA	France	2011-Jan-10	EPI_ISL_164116	A/Franche Comte/187/2011		Institut Pasteur	Barbezange, Cyril
EPI536032	PA	France	2011-Jan-14	EPI_ISL_164117	A/Paris/268/2011		Institut Pasteur	Barbezange, Cyril
EPI536040	PA	France	2011-Jan-19	EPI_ISL_164118	A/Pays de Loire/402/2011		Institut Pasteur	Barbezange, Cyril
EPI536048	PA	France	2011-Jan-27	EPI_ISL_164119	A/Bretagne/602/2011		Institut Pasteur	Barbezange, Cyril
EPI536056	PA	France	2011-Feb-02	EPI_ISL_164120	A/Paris/696/2011		Institut Pasteur	Barbezange, Cyril
EPI536064	PA	France	2011-Feb-07	EPI_ISL_164121	A/Haute Normandie/877/2011		Institut Pasteur	Barbezange, Cyril
EPI536072	PA	France	2011-Feb-17	EPI_ISL_164122	A/Lorraine/1053/2011		Institut Pasteur	Barbezange, Cyril
EPI536080	PA	France	2011-Mar-14	EPI_ISL_164123	A/Paris/1249/2011		Institut Pasteur	Barbezange, Cyril
EPI536088	PA	France	2011-Mar-22	EPI_ISL_164124	A/Pays de Loire/1347/2011		Institut Pasteur	Barbezange, Cyril
EPI536096	PA	France	2012-Feb-16	EPI_ISL_164125	A/Picardie/568/2012		Institut Pasteur	Barbezange, Cyril
EPI536104	PA	France	2012-Apr-03	EPI_ISL_164126	A/Lorraine/1257/2012		Institut Pasteur	Barbezange, Cyril
EPI536112	PA	France	2010-Dec-20	EPI_ISL_164127	A/Paris/2207/2010		Institut Pasteur	Barbezange, Cyril
EPI536120	PA	France	2010-Dec-30	EPI_ISL_164128	A/Pays de Loire/2362/2010		Institut Pasteur	Barbezange, Cyril
EPI536128	PA	France	2011-Jan-07	EPI_ISL_164129	A/Pays de Loire/104/2011		Institut Pasteur	Barbezange, Cyril
EPI536136	PA	France	2011-Jan-13	EPI_ISL_164130	A/Pays de Loire/299/2011		Institut Pasteur	Barbezange, Cyril
EPI536144	PA	France	2011-Jan-14	EPI_ISL_164131	A/Paris/619/2011		Institut Pasteur	Barbezange, Cyril
EPI536152	PA	France	2011-Jan-25	EPI_ISL_164132	A/Champagne Ardenne/659/2011		Institut Pasteur	Barbezange, Cyril
EPI536160	PA	France	2011-Jan-28	EPI_ISL_164133	A/Paris/1230/2011		Institut Pasteur	Barbezange, Cyril
EPI536168	PA	France	2012-Mar-21	EPI_ISL_164134	A/Paris/1119/2012		Institut Pasteur	Barbezange, Cyril
EPI561937	PA	Mongolia	2014-Feb-24	EPI_ISL_166015	A/Bulgan/1852/2014	National Centre for Disease Control (NCDC)	WHO Collaborating Centre for Reference and Research on Influenza	Deng,Y-M.; Iannello,P.; Spirason,N.; Jelley,L.; Lau,H.; Komadina,N.
EPI561967	PA	Thailand	2014-May-07	EPI_ISL_166017	A/NONTHABURI/248/2014	WHO National Influenza Centre, National Institute of Medical Research (NIMR)	WHO Collaborating Centre for Reference and Research on Influenza	Deng,Y-M.; Iannello,P.; Spirason,N.; Jelley,L.; Lau,H.; Komadina,N.
EPI561972	PA	Sri Lanka	2014-May-03	EPI_ISL_166024	A/SRI LANKA/31/2014	Medical Research Institute	WHO Collaborating Centre for Reference and Research on Influenza	Deng,Y-M.; Iannello,P.; Spirason,N.; Jelley,L.; Lau,H.; Komadina,N.
EPI630112	PA	Australia	2014-Jul-04	EPI_ISL_166026	A/TASMANIA/24/2014	Royal Hobart Hospital	WHO Collaborating Centre for Reference and Research on Influenza	Deng,Y-M.; Iannello,P.; Spirason,N.; Jelley,L.; Lau,H.; Komadina,N.
EPI630092	PA	New Caledonia	2014-May-19	EPI_ISL_166169	A/NEW CALEDONIA/58/2014	Institut Pasteur New Caledonia	WHO Collaborating Centre for Reference and Research on Influenza	Deng,Y-M.; Iannello,P.; Spirason,N.; Jelley,L.; Lau,H.; Komadina,N.
EPI561952	PA	Macao	2014-Jan-16	EPI_ISL_166170	A/MACAU/610158/2014	Laboratorio De Saude Publico	WHO Collaborating Centre for Reference and Research on Influenza	Deng,Y-M.; Iannello,P.; Spirason,N.; Jelley,L.; Lau,H.; Komadina,N.
EPI541850	PA	United States	2014-Feb-16	EPI_ISL_166343	A/North Carolina/04/2014	Mission Hospital Microbiology Lab	Centers for Disease Control and Prevention
EPI541994	PA	Russian Federation	2014-Mar-11	EPI_ISL_166412	A/Volgograd/CRIE-4/2014	Central Research Institute for Epidemiology	Central Research Institute of Epidemiology	Svetlana,Yatsyshina; Anna,Renteeva; Anna,Valdokhina; German,Shipulin
EPI542130	PA	Russian Federation	2014-Feb-17	EPI_ISL_166440	A/Astrakhan/CRIE-6/2014	Central Research Institute for Epidemiology	Central Research Institute of Epidemiology	Svetlana,Yatsyshina; Anna,Renteeva; Anna,Valdokhina; German,Shipulin
EPI542149	PA	Russian Federation	2014-Mar-10	EPI_ISL_166442	A/Astrakhan/CRIE-7/2014	Central Research Institute for Epidemiology	Central Research Institute of Epidemiology	Svetlana,Yatsyshina; Anna,Renteeva; Anna,Valdokhina; German,Shipulin
EPI543231	PA	Spain	2011-Feb-08	EPI_ISL_166710	A/Madrid/RR7495/2011	Instituto de Salud Carlos III	Instituto de Salud Carlos III	Pozo,F; Ledesma,J; Calderon,A.; Gonzalez -Esguevillas,M.; Molinero,M.; Casas,I.
EPI544102	PA	Singapore	2013-Dec-16	EPI_ISL_166896	A/Singapore/KK1064/2013	Ministry of Health, Singapore	Ministry of Health, Singapore	Chen,B.B.; Phuah,S.P.; Poh,M.K.; Chen,S.L.; Cui,L.
EPI544110	PA	Singapore	2013-Dec-18	EPI_ISL_166897	A/Singapore/KK1067/2013	Ministry of Health, Singapore	Ministry of Health, Singapore	Chen,B.B.; Phuah,S.P.; Poh,M.K.; Chen,S.L.; Cui,L.
EPI544118	PA	Singapore	2013-Dec-18	EPI_ISL_166898	A/Singapore/KK1073/2013	Ministry of Health, Singapore	Ministry of Health, Singapore	Chen,B.B.; Phuah,S.P.; Poh,M.K.; Chen,S.L.; Cui,L.
EPI544126	PA	Singapore	2013-Dec-16	EPI_ISL_166899	A/Singapore/TT950/2013	Ministry of Health, Singapore	Ministry of Health, Singapore	Chen,B.B.; Phuah,S.P.; Poh,M.K.; Chen,S.L.; Cui,L.
EPI544134	PA	Singapore	2013-Dec-30	EPI_ISL_166900	A/Singapore/TT1061/2013	Ministry of Health, Singapore	Ministry of Health, Singapore	Chen,B.B.; Phuah,S.P.; Poh,M.K.; Chen,S.L.; Cui,L.
EPI544142	PA	Singapore	2013-Dec-23	EPI_ISL_166901	A/Singapore/EN555/2013	Ministry of Health, Singapore	Ministry of Health, Singapore	Chen,B.B.; Phuah,S.P.; Poh,M.K.; Chen,S.L.; Cui,L.
EPI561927	PA	New Zealand	2014-Sep-10	EPI_ISL_168841	A/AUCKLAND/8/2014	Auckland Hospital	WHO Collaborating Centre for Reference and Research on Influenza	Deng,Y-M.; Iannello,P.; Spirason,N.; Jelley,L.; Lau,H.; Komadina,N.
EPI561942	PA	Cambodia	2014-Jun-11	EPI_ISL_168842	A/CAMBODIA/Y0630302/2014	Institute Pasteur du Cambodia	WHO Collaborating Centre for Reference and Research on Influenza	Deng,Y-M.; Iannello,P.; Spirason,N.; Jelley,L.; Lau,H.; Komadina,N.
EPI561947	PA	New Zealand	2014-Aug-03	EPI_ISL_168850	A/CHRISTCHURCH/538/2014	Canterbury Health Services	WHO Collaborating Centre for Reference and Research on Influenza	Deng,Y-M.; Iannello,P.; Spirason,N.; Jelley,L.; Lau,H.; Komadina,N.
EPI561962	PA	New Caledonia	2014-Aug-14	EPI_ISL_168854	A/NEW CALEDONIA/72/2014	Institut Pasteur New Caledonia	WHO Collaborating Centre for Reference and Research on Influenza	Deng,Y-M.; Iannello,P.; Spirason,N.; Jelley,L.; Lau,H.; Komadina,N.
EPI561932	PA	Australia	2014-Aug-15	EPI_ISL_168953	A/BRISBANE/1007/2014	Institute of Medical and Veterinary Science (IMVS)	WHO Collaborating Centre for Reference and Research on Influenza	Deng,Y-M.; Iannello,P.; Spirason,N.; Jelley,L.; Lau,H.; Komadina,N.
EPI552707	PA	Sweden	2014-Dec-03	EPI_ISL_169260	A/Sweden/74/2014		Public Health Agency of Sweden
EPI556796	PA	United States	2014-Nov-05	EPI_ISL_170147	A/Iowa/19/2014	Iowa State Hygienic Laboratory	Centers for Disease Control and Prevention
EPI713830	PA	Japan	2014-Sep-16	EPI_ISL_170429	A/KANAGAWA/165/2014	Kanagawa Prefectural Institute of Public Health	National Institute of Infectious Diseases (NIID)	Takashita,Emi; Fujisaki,Seiichiro; Shirakura,Masayuki; Watanabe,Shinji; Odagiri,Takato
EPI559455	PA	Sweden	2014-Dec-08	EPI_ISL_170997	A/Stockholm/37/2014		Public Health Agency of Sweden
EPI562614	PA	Myanmar	2013-Sep-01	EPI_ISL_172193	A/Myanmar/13M310/2013		Niigata University (DPH)	Saito, Reiko; Takemae, Nobuhiro; Saito, Takehiko; Shobugawa, Yugo; Kondo, Hiroki; Hibino, Akinobu; Yadanar, Kyaw; Yi Yi, Myint; Khin Yi, Oo; Htay Htay, Tin
EPI713836	PA	Taiwan	2014-Oct-08	EPI_ISL_172625	A/Taiwan/609/2014	Center for Disease Control	National Institute of Infectious Diseases (NIID)	Takashita,Emi; Fujisaki,Seiichiro; Shirakura,Masayuki; Watanabe,Shinji; Odagiri,Takato
EPI713842	PA	Taiwan	2014-Oct-06	EPI_ISL_172628	A/Taiwan/612/2014	Center for Disease Control	National Institute of Infectious Diseases (NIID)	Takashita,Emi; Fujisaki,Seiichiro; Shirakura,Masayuki; Watanabe,Shinji; Odagiri,Takato
EPI564901	PA	United States	2015-Jan-07	EPI_ISL_172637	A/New Hampshire/01/2015	New Hampshire Public Health Laboratories	Centers for Disease Control and Prevention
EPI564924	PA	Korea, Republic of	2014-Dec-15	EPI_ISL_172639	A/Jeonbuk/1998/2014	National Institute of Health	Centers for Disease Control and Prevention
EPI564940	PA	Ethiopia	2014-Oct-30	EPI_ISL_172641	A/Ethiopia/1149/2014	Ethiopian Health and Nutrition Research Institute (EHNRI)	Centers for Disease Control and Prevention
EPI564948	PA	Korea, Republic of	2014-Dec-22	EPI_ISL_172642	A/Daegu/2001/2014	National Institute of Health	Centers for Disease Control and Prevention
EPI564956	PA	United States	2014-Dec-22	EPI_ISL_172643	A/Virginia/40/2014	University of Virginia, Medical Labs/Microbiology	Centers for Disease Control and Prevention
EPI564964	PA	Korea, Republic of	2014-Dec-22	EPI_ISL_172644	A/Jeonbuk/2005/2014	National Institute of Health	Centers for Disease Control and Prevention
EPI564972	PA	Japan	2014-Sep-16	EPI_ISL_172645	A/Kanagawa/163/2014	National Institute of Infectious Diseases (NIID)	Centers for Disease Control and Prevention
EPI564980	PA	Thailand	2014-Dec-01	EPI_ISL_172646	A/Nonthaburi/2398/2014	WHO National Influenza Centre, National Institute of Medical Research (NIMR)	Centers for Disease Control and Prevention
EPI564988	PA	Lao, People's Democratic Republic	2014-Sep-15	EPI_ISL_172647	A/Laos/952/2014	National Center for Laboratory and Epidemiology	Centers for Disease Control and Prevention
EPI564996	PA	Ethiopia	2014-Nov-07	EPI_ISL_172648	A/Ethiopia/63/2014	Ethiopian Health and Nutrition Research Institute (EHNRI)	Centers for Disease Control and Prevention
EPI565012	PA	United States	2014-Oct-12	EPI_ISL_172650	A/Hawaii/67/2014	State of Hawaii Department of Health	Centers for Disease Control and Prevention
EPI565020	PA	Hong Kong (SAR)	2014-Oct-20	EPI_ISL_172651	A/Hong Kong/7572/2014	Government Virus Unit	Centers for Disease Control and Prevention
EPI565028	PA	Thailand	2014-Dec-01	EPI_ISL_172652	A/Nonthaburi/375/2014	WHO National Influenza Centre, National Institute of Medical Research (NIMR)	Centers for Disease Control and Prevention
EPI565036	PA	Hong Kong (SAR)	2014-Oct-23	EPI_ISL_172653	A/Hong Kong/7573/2014	Government Virus Unit	Centers for Disease Control and Prevention
EPI565044	PA	Hong Kong (SAR)	2014-Oct-13	EPI_ISL_172654	A/Hong Kong/7561/2014	Government Virus Unit	Centers for Disease Control and Prevention
EPI748222	PA	Australia	2013-Mar-11	EPI_ISL_172856	A/Brisbane/28/2013	Queensland Health Forensic and Scientific Services	WHO Collaborating Centre for Reference and Research on Influenza	Deng,Y-M.; Iannello,P.; Erenest,J.; Spirason, N.; Komadina,N.
EPI570146	PA	Sweden	2015-Jan-20	EPI_ISL_172919	A/Uppsala/1/2015		Public Health Agency of Sweden
EPI569894	PA	Sweden	2015-Jan-22	EPI_ISL_172920	A/Uppsala/2/2015		Public Health Agency of Sweden
EPI569908	PA	Sweden	2015-Jan-19	EPI_ISL_172924	A/Stockholm/5/2015		Public Health Agency of Sweden
EPI569913	PA	Sweden	2015-Jan-06	EPI_ISL_172925	A/Malmoe/1/2015		Public Health Agency of Sweden
EPI569923	PA	Sweden	2015-Jan-06	EPI_ISL_172927	A/Stockholm/6/2015		Public Health Agency of Sweden
EPI569867	PA	Sweden	2015-Jan-11	EPI_ISL_172933	A/Stockholm/10/2015		Public Health Agency of Sweden
EPI567636	PA	Germany	2014-Dec-15	EPI_ISL_173260	A/Germany/40/2014	U.S. Air Force School of Aerospace Medicine	Centers for Disease Control and Prevention
EPI567644	PA	Germany	2014-Dec-18	EPI_ISL_173261	A/Germany/48/2014	U.S. Air Force School of Aerospace Medicine	Centers for Disease Control and Prevention
EPI567652	PA	United States	2015-Jan-07	EPI_ISL_173262	A/Iowa/02/2015	Iowa State Hygienic Laboratory	Centers for Disease Control and Prevention
EPI567660	PA	Mexico	2014-Oct-29	EPI_ISL_173263	A/Mexico/2493/2014	Laboratorio de Virus Respiratorio	Centers for Disease Control and Prevention
EPI567668	PA	United States	2014-Dec-09	EPI_ISL_173264	A/Iowa/27/2014	Iowa State Hygienic Laboratory	Centers for Disease Control and Prevention
EPI567676	PA	Bahrain	2014-Oct-22	EPI_ISL_173265	A/Bahrain/575/2014	Ministry of Health Bahrain	Centers for Disease Control and Prevention
EPI567684	PA	Bahrain	2014-Nov-18	EPI_ISL_173266	A/Bahrain/602/2014	Ministry of Health Bahrain	Centers for Disease Control and Prevention
EPI567692	PA	United States	2014-Nov-25	EPI_ISL_173267	A/Washington/59/2014	Washington State Public Health Laboratory	Centers for Disease Control and Prevention
EPI567700	PA	United States	2014-Dec-02	EPI_ISL_173268	A/Iowa/25/2014	Iowa State Hygienic Laboratory	Centers for Disease Control and Prevention
EPI567708	PA	United States	2015-Jan-08	EPI_ISL_173269	A/North Dakota/01/2015	North Dakota Department of Health	Centers for Disease Control and Prevention
EPI567740	PA	United States	2014-Dec-02	EPI_ISL_173273	A/Iowa/24/2014	Iowa State Hygienic Laboratory	Centers for Disease Control and Prevention
EPI567748	PA	United States	2014-Dec-11	EPI_ISL_173274	A/Iowa/26/2014	Iowa State Hygienic Laboratory	Centers for Disease Control and Prevention
EPI567756	PA	United States	2014-Dec-18	EPI_ISL_173275	A/New York/41/2014	New York State Department of Health	Centers for Disease Control and Prevention
EPI567841	PA	Japan	2014-Jan-25	EPI_ISL_173294	A/Nagasaki/13N057/2014		Niigata University (DPH)	Saito, Reiko; Takemae, Nobuhiro; Saito, Takehiko; Shobugawa, Yugo; Kondo, Hiroki; Hibino, Akinobu; Masaki, Hironori
EPI567849	PA	Vietnam	2013-Aug-03	EPI_ISL_173295	A/Vietnam/13V H1-1/2013		Niigata University (DPH)	Saito, Reiko; Takemae, Nobuhiro; Saito, Takehiko; Shobugawa, Yugo; Kondo, Hiroki; Hibino, Akinobu
EPI567857	PA	Vietnam	2013-Nov-03	EPI_ISL_173296	A/Vietnam/13V H1-4/2013		Niigata University (DPH)	Saito, Reiko; Takemae, Nobuhiro; Saito, Takehiko; Shobugawa, Yugo; Kondo, Hiroki; Hibino, Akinobu
EPI567865	PA	Vietnam	2013-Oct-04	EPI_ISL_173297	A/Vietnam/13V H1-5/2013		Niigata University (DPH)	Saito, Reiko; Takemae, Nobuhiro; Saito, Takehiko; Shobugawa, Yugo; Kondo, Hiroki; Hibino, Akinobu
EPI567873	PA	Vietnam	2013-May-16	EPI_ISL_173298	A/Vietnam/13V H1-6/2013		Niigata University (DPH)	Saito, Reiko; Takemae, Nobuhiro; Saito, Takehiko; Shobugawa, Yugo; Kondo, Hiroki; Hibino, Akinobu
EPI567951	PA	Myanmar	2014-Jun-06	EPI_ISL_173309	A/Myanmar/14M003/2014		Niigata University (DPH)	Saito, Reiko; Takemae, Nobuhiro; Saito, Takehiko; Shobugawa, Yugo; Kondo, Hiroki; Hibino, Akinobu; Yadanar, Kyaw; Yi Yi, Myint; Khin Yi, Oo; Htay Htay, Tin
EPI567959	PA	Myanmar	2014-Jul-16	EPI_ISL_173310	A/Myanmar/14M072/2014		Niigata University (DPH)	Saito, Reiko; Takemae, Nobuhiro; Saito, Takehiko; Shobugawa, Yugo; Kondo, Hiroki; Hibino, Akinobu; Yadanar, Kyaw; Yi Yi, Myint; Khin Yi, Oo; Htay Htay, Tin
EPI567973	PA	Myanmar	2014-Aug-13	EPI_ISL_173311	A/Myanmar/14M139/2014		Niigata University (DPH)	Saito, Reiko; Takemae, Nobuhiro; Saito, Takehiko; Shobugawa, Yugo; Kondo, Hiroki; Hibino, Akinobu; Yadanar, Kyaw; Yi Yi, Myint; Khin Yi, Oo; Htay Htay, Tin
EPI568010	PA	Myanmar	2014-Jul-14	EPI_ISL_173347	A/Myanmer/14M194/2014		Niigata University (DPH)	Saito, Reiko; Takemae, Nobuhiro; Saito, Takehiko; Shobugawa, Yugo; Kondo, Hiroki; Hibino, Akinobu; Yadanar, Kyaw; Yi Yi, Myint; Khin Yi, Oo; Htay Htay, Tin
EPI568018	PA	Myanmar	2014-Aug-01	EPI_ISL_173348	A/Myanmar/14M233/2014		Niigata University (DPH)	Saito, Reiko; Takemae, Nobuhiro; Saito, Takehiko; Shobugawa, Yugo; Kondo, Hiroki; Hibino, Akinobu; Yadanar, Kyaw; Yi Yi, Myint; Khin Yi, Oo; Htay Htay, Tin
EPI568026	PA	Myanmar	2014-Jul-11	EPI_ISL_173349	A/Myanmar/14M272/2014		Niigata University (DPH)	Saito, Reiko; Takemae, Nobuhiro; Saito, Takehiko; Shobugawa, Yugo; Kondo, Hiroki; Hibino, Akinobu; Yadanar, Kyaw; Yi Yi, Myint; Khin Yi, Oo; Htay Htay, Tin
EPI568034	PA	Myanmar	2014-Aug-20	EPI_ISL_173350	A/Myanmar/14M379/2014		Niigata University (DPH)	Saito, Reiko; Takemae, Nobuhiro; Saito, Takehiko; Shobugawa, Yugo; Kondo, Hiroki; Hibino, Akinobu; Yadanar, Kyaw; Yi Yi, Myint; Khin Yi, Oo; Htay Htay, Tin
EPI568042	PA	Myanmar	2014-Sep-05	EPI_ISL_173351	A/Myanmar/14M445/2014		Niigata University (DPH)	Saito, Reiko; Takemae, Nobuhiro; Saito, Takehiko; Shobugawa, Yugo; Kondo, Hiroki; Hibino, Akinobu; Yadanar, Kyaw; Yi Yi, Myint; Khin Yi, Oo; Htay Htay, Tin
EPI713848	PA	Japan	2014-Dec-12	EPI_ISL_174813	A/HIROSHIMA/63/2014	Center for Public Health and Environment, Hiroshima Prefectural Technology Research Institute	National Institute of Infectious Diseases (NIID)	Takashita,Emi; Fujisaki,Seiichiro; Shirakura,Masayuki; Watanabe,Shinji; Odagiri,Takato
EPI713860	PA	Japan	2014-Dec-16	EPI_ISL_174820	A/SAITAMA-C/45/2014	Saitama City Institute of Health Science and Research	National Institute of Infectious Diseases (NIID)	Takashita,Emi; Fujisaki,Seiichiro; Shirakura,Masayuki; Watanabe,Shinji; Odagiri,Takato
EPI575853	PA	Congo, the Democatic Republic of	2014-Nov-06	EPI_ISL_175254	A/Congo/2275/2014	INRB Service de Virologie	Centers for Disease Control and Prevention
EPI575860	PA	Puerto Rico	2014-Nov-03	EPI_ISL_175255	A/Puerto Rico/31/2014	Puerto Rico Department of Health	Centers for Disease Control and Prevention
EPI575867	PA	Puerto Rico	2014-Oct-04	EPI_ISL_175256	A/Puerto Rico/34/2014	Puerto Rico Department of Health	Centers for Disease Control and Prevention
EPI575874	PA	Puerto Rico	2014-Oct-22	EPI_ISL_175257	A/Puerto Rico/32/2014	Puerto Rico Department of Health	Centers for Disease Control and Prevention
EPI575881	PA	Puerto Rico	2014-Nov-14	EPI_ISL_175258	A/Puerto Rico/30/2014	Puerto Rico Department of Health	Centers for Disease Control and Prevention
EPI575888	PA	Congo, the Democatic Republic of	2014-Nov-05	EPI_ISL_175259	A/Congo/2278/2014	INRB Service de Virologie	Centers for Disease Control and Prevention
EPI575902	PA	United States	2015-Jan-04	EPI_ISL_175261	A/Hawaii/01/2015	State of Hawaii Department of Health	Centers for Disease Control and Prevention
EPI575909	PA	Puerto Rico	2014-Oct-15	EPI_ISL_175262	A/Puerto Rico/33/2014	Puerto Rico Department of Health	Centers for Disease Control and Prevention
EPI577740	PA	Japan	2014-Sep-11	EPI_ISL_176332	A/Okinawa/14T001/2014		Niigata University (DPH)	Saito, Reiko; Takemae, Nobuhiro; Saito, Takehiko; Shobugawa, Yugo; Kondo, Hiroki; Hibino, Akinobu; Makiya, Tomoko
EPI580160	PA	Uganda	2014-Jul-07	EPI_ISL_176803	A/Uganda/1625/2014	Uganda Virus Research Institute (UVRI), National Influenza Center	Centers for Disease Control and Prevention
EPI580173	PA	Bangladesh	2015-Jan-24	EPI_ISL_176805	A/Bangladesh/3026/2015	icddr,b International Centre for Diarrhoeal Disease Research, Bangladesh	Centers for Disease Control and Prevention
EPI580181	PA	Uganda	2014-May-05	EPI_ISL_176806	A/Uganda/856/2014	Uganda Virus Research Institute (UVRI), National Influenza Center	Centers for Disease Control and Prevention
EPI580189	PA	United States	2015-Feb-17	EPI_ISL_176807	A/Montana/05/2015	Montana Laboratory Services Bureau	Centers for Disease Control and Prevention
EPI580456	PA	Lebanon	2014-Feb-04	EPI_ISL_176844	A/Lebanon/14L61/2014		Niigata University (DPH)	Saito, Reiko; Takemae, Nobuhiro; Saito, Takehiko; Shobugawa, Yugo; Kondo, Hiroki; Hibino, Akinobu
EPI580465	PA	Lebanon	2014-Feb-05	EPI_ISL_176845	A/Lebanon/14L62/2014		Niigata University (DPH)	Saito, Reiko; Takemae, Nobuhiro; Saito, Takehiko; Shobugawa, Yugo; Kondo, Hiroki; Hibino, Akinobu
EPI580475	PA	Lebanon	2014-Feb-07	EPI_ISL_176846	A/Lebanon/14L66/2014		Niigata University (DPH)	Saito, Reiko; Takemae, Nobuhiro; Saito, Takehiko; Shobugawa, Yugo; Kondo, Hiroki; Hibino, Akinobu
EPI580513	PA	Japan	2015-Jan-14	EPI_ISL_176851	A/Niigata/14F019/2015		Niigata University (DPH)	Saito, Reiko; Takemae, Nobuhiro; Saito, Takehiko; Shobugawa, Yugo; Kondo, Hiroki; Hibino, Akinobu; Sato, Isamu
EPI582073	PA	Sweden	2015-Feb-23	EPI_ISL_177068	A/Skovde/2/2015		Public Health Agency of Sweden
EPI582105	PA	Sweden	2015-Feb-18	EPI_ISL_177072	A/Stockholm/21/2015		Public Health Agency of Sweden
EPI582118	PA	Sweden	2015-Feb-23	EPI_ISL_177074	A/Stockholm/23/2015		Public Health Agency of Sweden
EPI582163	PA	Sweden	2015-Mar-08	EPI_ISL_177080	A/Karlstad/2/2015		Public Health Agency of Sweden
EPI582179	PA	Sweden	2015-Feb-19	EPI_ISL_177082	A/Sweden/18/2015		Public Health Agency of Sweden
EPI582251	PA	Sweden	2015-Mar-04	EPI_ISL_177091	A/Stockholm/26/2015		Public Health Agency of Sweden
EPI584942	PA	India	2015-Jan-27	EPI_ISL_177604	A/India/1214/2015	National Institute of Virology	Centers for Disease Control and Prevention
EPI584951	PA	India	2015-Jan-23	EPI_ISL_177605	A/India/1192/2015	National Institute of Virology	Centers for Disease Control and Prevention
EPI584964	PA	India	2015-Feb-02	EPI_ISL_177607	A/India/1368/2015	National Institute of Virology	Centers for Disease Control and Prevention
EPI584971	PA	India	2015-Feb-01	EPI_ISL_177608	A/India/1399/2015	National Institute of Virology	Centers for Disease Control and Prevention
EPI584980	PA	India	2015-Feb-27	EPI_ISL_177609	A/India/3389/2015	National Institute of Virology	Centers for Disease Control and Prevention
EPI584989	PA	India	2015-Jan-27	EPI_ISL_177610	A/India/1268/2015	National Institute of Virology	Centers for Disease Control and Prevention
EPI584997	PA	India	2015-Jan-28	EPI_ISL_177611	A/India/1245/2015	National Institute of Virology	Centers for Disease Control and Prevention
EPI585005	PA	India	2015-Jan-28	EPI_ISL_177612	A/India/1247/2015	National Institute of Virology	Centers for Disease Control and Prevention
EPI585013	PA	India	2015-Mar-04	EPI_ISL_177613	A/India/3793/2015	National Institute of Virology	Centers for Disease Control and Prevention
EPI585021	PA	India	2015-Feb-27	EPI_ISL_177614	A/India/3388/2015	National Institute of Virology	Centers for Disease Control and Prevention
EPI585029	PA	India	2015-Mar-02	EPI_ISL_177615	A/India/3498/2015	National Institute of Virology	Centers for Disease Control and Prevention
EPI585283	PA	Sweden	2015-Apr-08	EPI_ISL_177686	A/Stockholm/31/2015		Public Health Agency of Sweden
EPI585300	PA	Sweden	2015-Apr-07	EPI_ISL_177689	A/Stockholm/33/2015		Public Health Agency of Sweden
EPI585308	PA	Sweden	2015-Mar-30	EPI_ISL_177690	A/Stockholm/34/2015		Public Health Agency of Sweden
EPI585316	PA	Sweden	2015-Mar-31	EPI_ISL_177691	A/Stockholm/35/2015		Public Health Agency of Sweden
EPI585324	PA	Sweden	2015-Mar-25	EPI_ISL_177692	A/Stockholm/36/2015		Public Health Agency of Sweden
EPI587739	PA	Bangladesh	2015-Feb-04	EPI_ISL_178481	A/Bangladesh/4001/2015	icddr,b International Centre for Diarrhoeal Disease Research, Bangladesh	Centers for Disease Control and Prevention
EPI587746	PA	Egypt	2014-Oct-20	EPI_ISL_178482	A/Egypt/4758/2014	U.S. Naval Medical Research Unit No.3	Centers for Disease Control and Prevention
EPI587754	PA	United States	2015-Mar-01	EPI_ISL_178483	A/Washington/23/2015	Washington State Public Health Laboratory	Centers for Disease Control and Prevention
EPI587762	PA	Egypt	2014-Oct-04	EPI_ISL_178484	A/Egypt/4372/2014	U.S. Naval Medical Research Unit No.3	Centers for Disease Control and Prevention
EPI587786	PA	United States	2015-Feb-25	EPI_ISL_178487	A/Ohio/08/2015	Ohio Department of Health Laboratories	Centers for Disease Control and Prevention
EPI587810	PA	United States	2015-Feb-12	EPI_ISL_178490	A/Washington/19/2015	Washington State Public Health Laboratory	Centers for Disease Control and Prevention
EPI587818	PA	United States	2015-Mar-11	EPI_ISL_178491	A/Wisconsin/25/2015	Wisconsin State Laboratory of Hygiene	Centers for Disease Control and Prevention
EPI587826	PA	United States	2015-Feb-23	EPI_ISL_178492	A/California/23/2015	California Department of Health Services	Centers for Disease Control and Prevention
EPI587842	PA	Bangladesh	2015-Jan-27	EPI_ISL_178494	A/Bangladesh/1097/2015	icddr,b International Centre for Diarrhoeal Disease Research, Bangladesh	Centers for Disease Control and Prevention
EPI587850	PA	United States	2015-Feb-12	EPI_ISL_178495	A/Minnesota/04/2015	Minnesota Department of Health	Centers for Disease Control and Prevention
EPI587858	PA	United States	2015-Jan-28	EPI_ISL_178496	A/Indiana/08/2015	Indiana State Department of Health Laboratories	Centers for Disease Control and Prevention
EPI587873	PA	United States	2015-Feb-26	EPI_ISL_178498	A/Montana/08/2015	Montana Laboratory Services Bureau	Centers for Disease Control and Prevention
EPI587881	PA	United States	2015-Feb-07	EPI_ISL_178499	A/Hawaii/09/2015	State of Hawaii Department of Health	Centers for Disease Control and Prevention
EPI587889	PA	United States	2015-Mar-23	EPI_ISL_178500	A/Washington/20/2015	Marshfield Clinic Research Foundation	Centers for Disease Control and Prevention
EPI1095725	PA	Netherlands	2015-Jan-06	EPI_ISL_179477	A/Netherlands/104/2015	National Institute for Public Health and the Environment (RIVM)	National Institute for Public Health and the Environment (RIVM)	A.Meijer, P.Overduin
EPI598296	PA	Thailand	2009-Jul-30	EPI_ISL_181401	A/Bangkok/SIMI501/2009		Import from public-domain	Horthongkham,N.; Athipanyasilp,N.; Kaewnapan,B.; Sirirtantikorn,S.; Kantakamalakul,W.; Sutthent,R.
EPI598297	PA	Thailand	2010-Aug-08	EPI_ISL_181402	A/Bangkok/SIMI502/2010		Import from public-domain	Horthongkham,N.; Athipanyasilp,N.; Kaewnapan,B.; Sirirtantikorn,S.; Kantakamalakul,W.; Sutthent,R.
EPI598298	PA	Thailand	2010-Aug-14	EPI_ISL_181403	A/Bangkok/SIMI503/2010		Import from public-domain	Horthongkham,N.; Athipanyasilp,N.; Kaewnapan,B.; Sirirtantikorn,S.; Kantakamalakul,W.; Sutthent,R.
EPI598299	PA	Thailand	2010-Aug-30	EPI_ISL_181404	A/Bangkok/SIMI504/2010		Import from public-domain	Horthongkham,N.; Athipanyasilp,N.; Kaewnapan,B.; Sirirtantikorn,S.; Kantakamalakul,W.; Sutthent,R.
EPI598300	PA	Thailand	2010-Sep-01	EPI_ISL_181405	A/Bangkok/SIMI505/2010		Import from public-domain	Horthongkham,N.; Athipanyasilp,N.; Kaewnapan,B.; Sirirtantikorn,S.; Kantakamalakul,W.; Sutthent,R.
EPI598301	PA	Thailand	2010-Sep-28	EPI_ISL_181406	A/Bangkok/SIMI506/2010		Import from public-domain	Horthongkham,N.; Athipanyasilp,N.; Kaewnapan,B.; Sirirtantikorn,S.; Kantakamalakul,W.; Sutthent,R.
EPI598302	PA	Thailand	2009-Jul-30	EPI_ISL_181407	A/Bangkok/SIMI507/2009		Import from public-domain	Horthongkham,N.; Athipanyasilp,N.; Kaewnapan,B.; Sirirtantikorn,S.; Kantakamalakul,W.; Sutthent,R.
EPI598303	PA	Thailand	2010-Mar-23	EPI_ISL_181408	A/Bangkok/SIMI508/2010		Import from public-domain	Horthongkham,N.; Athipanyasilp,N.; Kaewnapan,B.; Sirirtantikorn,S.; Kantakamalakul,W.; Sutthent,R.
EPI598304	PA	Thailand	2010-Aug-19	EPI_ISL_181409	A/Bangkok/SIMI509/2010		Import from public-domain	Horthongkham,N.; Athipanyasilp,N.; Kaewnapan,B.; Sirirtantikorn,S.; Kantakamalakul,W.; Sutthent,R.
EPI598305	PA	Thailand	2010-Aug-14	EPI_ISL_181410	A/Bangkok/SIMI510/2010		Import from public-domain	Horthongkham,N.; Athipanyasilp,N.; Kaewnapan,B.; Sirirtantikorn,S.; Kantakamalakul,W.; Sutthent,R.
EPI598306	PA	Thailand	2010-Sep-28	EPI_ISL_181411	A/Bangkok/SIMI511/2010		Import from public-domain	Horthongkham,N.; Athipanyasilp,N.; Kaewnapan,B.; Sirirtantikorn,S.; Kantakamalakul,W.; Sutthent,R.
EPI611005	PA	United States	2015-Jan-15	EPI_ISL_188705	A/California/33/2015	California Department of Health Services	Centers for Disease Control and Prevention
EPI611013	PA	United States	2015-Jan-09	EPI_ISL_188706	A/California/35/2015	California Department of Health Services	Centers for Disease Control and Prevention
EPI611021	PA	United States	2015-Jan-26	EPI_ISL_188707	A/California/49/2015	California Department of Health Services	Centers for Disease Control and Prevention
EPI611029	PA	United States	2014-Dec-29	EPI_ISL_188708	A/California/56/2014	California Department of Health Services	Centers for Disease Control and Prevention
EPI611037	PA	United States	2014-Oct-08	EPI_ISL_188709	A/California/92/2014	California Department of Health Services	Centers for Disease Control and Prevention
EPI611045	PA	United States	2015-Apr-13	EPI_ISL_188710	A/Delaware/39/2015	Delaware Public Health Lab	Centers for Disease Control and Prevention
EPI611053	PA	United States	2015-Apr-13	EPI_ISL_188711	A/Delaware/40/2015	Delaware Public Health Lab	Centers for Disease Control and Prevention
EPI611061	PA	United States	2015-Apr-15	EPI_ISL_188712	A/Florida/47/2015	Florida Department of Health-Tampa	Centers for Disease Control and Prevention
EPI611069	PA	United States	2015-Feb-24	EPI_ISL_188713	A/Hawaii/17/2015	State of Hawaii Department of Health	Centers for Disease Control and Prevention
EPI611077	PA	United States	2015-Apr-02	EPI_ISL_188714	A/Hawaii/18/2015	State of Hawaii Department of Health	Centers for Disease Control and Prevention
EPI611085	PA	United States	2015-Feb-25	EPI_ISL_188715	A/Hawaii/25/2015	State of Hawaii Department of Health	Centers for Disease Control and Prevention
EPI611125	PA	India	2015-Feb-03	EPI_ISL_188720	A/India/1508/2015	National Institute of Virology	Centers for Disease Control and Prevention
EPI611148	PA	Lao, People's Democratic Republic	2014-Nov-18	EPI_ISL_188723	A/Laos/1187/2014	National Center for Laboratory and Epidemiology	Centers for Disease Control and Prevention
EPI611164	PA	United States	2015-Mar-11	EPI_ISL_188725	A/New Mexico/17/2015	New Mexico Department of Health	Centers for Disease Control and Prevention
EPI611172	PA	United States	2015-Mar-14	EPI_ISL_188726	A/South Dakota/16/2015	South Dakota Public Health Lab	Centers for Disease Control and Prevention
EPI614467	PA	Vietnam	2013-Feb-28	EPI_ISL_189818	A/Vietnam/3050/2013	National Institute of Hygiene and Epidemiology	Centers for Disease Control and Prevention
EPI614616	PA	United States	2015-Apr-13	EPI_ISL_189822	A/Hawaii/30/2015	State of Hawaii Department of Health	Centers for Disease Control and Prevention
EPI614624	PA	Kazakhstan	2015-Mar-17	EPI_ISL_189823	A/Kazakhstan/1157/2015	CSEE	Centers for Disease Control and Prevention
EPI614639	PA	United States	2015-Apr-16	EPI_ISL_189824	A/New Jersey/47/2015	New Jersey Department of Health & Senior Services	Centers for Disease Control and Prevention
EPI713890	PA	Japan	2015-Feb-09	EPI_ISL_191435	A/FUKUOKA/14363/2015	Fukuoka Institute of Public Health and Environmental Sciences	National Institute of Infectious Diseases (NIID)	Takashita,Emi; Fujisaki,Seiichiro; Shirakura,Masayuki; Watanabe,Shinji; Odagiri,Takato
EPI713902	PA	Japan	2014-Dec-12	EPI_ISL_191443	A/YAMANASHI/14332/2014	Yamanashi Institute for Public Health	National Institute of Infectious Diseases (NIID)	Takashita,Emi; Fujisaki,Seiichiro; Shirakura,Masayuki; Watanabe,Shinji; Odagiri,Takato
EPI713926	PA	Japan	2015-Mar-13	EPI_ISL_191450	A/TOKYO/14863/2015	Tokyo Metropolitan Institute of Public Health	National Institute of Infectious Diseases (NIID)	Takashita,Emi; Fujisaki,Seiichiro; Shirakura,Masayuki; Watanabe,Shinji; Odagiri,Takato
EPI713938	PA	Japan	2015-Mar-16	EPI_ISL_191451	A/SAGA/32/2015	Saga Prefectural Institute of Public Health and Pharmaceutical Research	National Institute of Infectious Diseases (NIID)	Takashita,Emi; Fujisaki,Seiichiro; Shirakura,Masayuki; Watanabe,Shinji; Odagiri,Takato
EPI623983	PA	Russian Federation	2015-Feb-12	EPI_ISL_191666	A/Stavropol/CRIE-54/2015		Central Research Institute of Epidemiology	Svetlana,Yatsyshina; Anna,Renteeva; Anna,Valdokhina; German,Shipulin
EPI623991	PA	Russian Federation	2015-Feb-15	EPI_ISL_191667	A/Moscow/CRIE-135/2015		Central Research Institute of Epidemiology	Svetlana,Yatsyshina; Anna,Renteeva; Anna,Valdokhina; German,Shipulin
EPI625433	PA	Ukraine	2015-Apr-16	EPI_ISL_192042	A/Ukraine/414/2015	Institute of Epidemiology and Infectious Diseases AMS of Ukraine	Centers for Disease Control and Prevention
EPI625441	PA	Ukraine	2015-Apr-13	EPI_ISL_192043	A/Ukraine/428/2015	Institute of Epidemiology and Infectious Diseases AMS of Ukraine	Centers for Disease Control and Prevention
EPI625449	PA	Ukraine	2015-Mar-03	EPI_ISL_192044	A/Ukraine/404/2015	Institute of Epidemiology and Infectious Diseases AMS of Ukraine	Centers for Disease Control and Prevention
EPI625457	PA	Ukraine	2015-Apr-10	EPI_ISL_192045	A/Dnipropetrovsk/437/2015	Institute of Epidemiology and Infectious Diseases AMS of Ukraine	Centers for Disease Control and Prevention
EPI625465	PA	Ukraine	2015-Apr-15	EPI_ISL_192046	A/Ukraine/422/2015	Institute of Epidemiology and Infectious Diseases AMS of Ukraine	Centers for Disease Control and Prevention
EPI625473	PA	Korea, Republic of	2015-Feb-09	EPI_ISL_192047	A/Gyeongbuk/408/2015	National Institute of Health	Centers for Disease Control and Prevention
EPI625481	PA	Korea, Republic of	2015-Feb-17	EPI_ISL_192048	A/Gyeongbuk/533/2015	National Institute of Health	Centers for Disease Control and Prevention
EPI625489	PA	Korea, Republic of	2015-Feb-02	EPI_ISL_192049	A/Jeonbuk/312/2015	National Institute of Health	Centers for Disease Control and Prevention
EPI625496	PA	Korea, Republic of	2015-Feb-16	EPI_ISL_192050	A/Gyeonggi/591/2015	National Institute of Health	Centers for Disease Control and Prevention
EPI625504	PA	Ukraine	2015-Apr-17	EPI_ISL_192051	A/Dnipropetrovsk/443/2015	Institute of Epidemiology and Infectious Diseases AMS of Ukraine	Centers for Disease Control and Prevention
EPI625512	PA	Ukraine	2015-Apr-27	EPI_ISL_192052	A/Dnipropetrovsk/449/2015	Institute of Epidemiology and Infectious Diseases AMS of Ukraine	Centers for Disease Control and Prevention
EPI625520	PA	Korea, Republic of	2015-Feb-24	EPI_ISL_192053	A/Daegu/653/2015	National Institute of Health	Centers for Disease Control and Prevention
EPI625536	PA	Korea, Republic of	2015-Feb-23	EPI_ISL_192055	A/Busan/733/2015	National Institute of Health	Centers for Disease Control and Prevention
EPI625544	PA	Korea, Republic of	2015-Mar-02	EPI_ISL_192056	A/Chungnam/794/2015	National Institute of Health	Centers for Disease Control and Prevention
EPI625552	PA	Korea, Republic of	2015-Mar-23	EPI_ISL_192057	A/Daegu/1210/2015	National Institute of Health	Centers for Disease Control and Prevention
EPI625560	PA	Korea, Republic of	2015-Mar-02	EPI_ISL_192058	A/Gyeonggi/812/2015	National Institute of Health	Centers for Disease Control and Prevention
EPI625568	PA	Korea, Republic of	2015-Mar-09	EPI_ISL_192059	A/Chungnam/906/2015	National Institute of Health	Centers for Disease Control and Prevention
EPI625576	PA	Korea, Republic of	2015-Jan-06	EPI_ISL_192060	A/Jeju/22/2015	National Institute of Health	Centers for Disease Control and Prevention
EPI625584	PA	Ukraine	2015-Apr-21	EPI_ISL_192061	A/Dnipropetrovsk/444/2015	Institute of Epidemiology and Infectious Diseases AMS of Ukraine	Centers for Disease Control and Prevention
EPI625592	PA	Korea, Republic of	2015-Jan-05	EPI_ISL_192062	A/Ulsan/53/2015	National Institute of Health	Centers for Disease Control and Prevention
EPI625600	PA	Korea, Republic of	2015-Jan-12	EPI_ISL_192063	A/Ulsan/58/2015	National Institute of Health	Centers for Disease Control and Prevention
EPI625608	PA	Ukraine	2015-Apr-10	EPI_ISL_192064	A/Dnipropetrovsk/438/2015	Institute of Epidemiology and Infectious Diseases AMS of Ukraine	Centers for Disease Control and Prevention
EPI625624	PA	Korea, Republic of	2015-Feb-16	EPI_ISL_192066	A/Gyeongbuk/557/2015	National Institute of Health	Centers for Disease Control and Prevention
EPI625632	PA	Ukraine	2015-Apr-07	EPI_ISL_192067	A/Dnipropetrovsk/439/2015	Institute of Epidemiology and Infectious Diseases AMS of Ukraine	Centers for Disease Control and Prevention
EPI625640	PA	Korea, Republic of	2015-Feb-24	EPI_ISL_192068	A/Gyeongbuk/643/2015	National Institute of Health	Centers for Disease Control and Prevention
EPI625656	PA	Ukraine	2015-Apr-17	EPI_ISL_192070	A/Dnipropetrovsk/441/2015	Institute of Epidemiology and Infectious Diseases AMS of Ukraine	Centers for Disease Control and Prevention
EPI625664	PA	Ukraine	2015-Mar-20	EPI_ISL_192071	A/Ukraine/368/2015	Institute of Epidemiology and Infectious Diseases AMS of Ukraine	Centers for Disease Control and Prevention
EPI625672	PA	Ukraine	2015-Mar-28	EPI_ISL_192072	A/Ukraine/371/2015	Institute of Epidemiology and Infectious Diseases AMS of Ukraine	Centers for Disease Control and Prevention
EPI625680	PA	Ukraine	2015-Feb-25	EPI_ISL_192073	A/Odessa/391/2015	Institute of Epidemiology and Infectious Diseases AMS of Ukraine	Centers for Disease Control and Prevention
EPI625688	PA	Ukraine	2015-Mar-23	EPI_ISL_192074	A/Ukraine/434/2015	Institute of Epidemiology and Infectious Diseases AMS of Ukraine	Centers for Disease Control and Prevention
EPI625928	PA	Ukraine	2015-Mar-02	EPI_ISL_192110	A/Ukraine/161/2015	Institute of Epidemiology and Infectious Diseases AMS of Ukraine	Centers for Disease Control and Prevention
EPI625944	PA	Lao, People's Democratic Republic	2015-Jan-19	EPI_ISL_192112	A/Laos/66/2015	National Center for Laboratory and Epidemiology	Centers for Disease Control and Prevention
EPI625952	PA	Ukraine	2015-Apr-23	EPI_ISL_192113	A/Khmelnitsky/462/2015	Institute of Epidemiology and Infectious Diseases AMS of Ukraine	Centers for Disease Control and Prevention
EPI625960	PA	Bangladesh	2015-May-04	EPI_ISL_192114	A/Bangladesh/2009/2015	icddr,b International Centre for Diarrhoeal Disease Research, Bangladesh	Centers for Disease Control and Prevention
EPI625968	PA	Russian Federation	2015-Feb-20	EPI_ISL_192115	A/St Petersburg/61/2015	Russian Academy of Medical Sciences	Centers for Disease Control and Prevention
EPI625984	PA	Russian Federation	2015-Feb-02	EPI_ISL_192117	A/St Petersburg/46/2015	Russian Academy of Medical Sciences	Centers for Disease Control and Prevention
EPI625992	PA	Russian Federation	2015-Feb-13	EPI_ISL_192118	A/St Petersburg/83/2015	Russian Academy of Medical Sciences	Centers for Disease Control and Prevention
EPI626000	PA	Lao, People's Democratic Republic	2015-Feb-17	EPI_ISL_192119	A/Laos/185/2015	National Center for Laboratory and Epidemiology	Centers for Disease Control and Prevention
EPI626008	PA	Lao, People's Democratic Republic	2015-Feb-23	EPI_ISL_192120	A/Laos/68/2015	National Center for Laboratory and Epidemiology	Centers for Disease Control and Prevention
EPI626016	PA	Lao, People's Democratic Republic	2015-Feb-17	EPI_ISL_192121	A/Laos/189/2015	National Center for Laboratory and Epidemiology	Centers for Disease Control and Prevention
EPI626032	PA	United States	2015-Apr-22	EPI_ISL_192123	A/Hawaii/40/2015	State of Hawaii Department of Health	Centers for Disease Control and Prevention
EPI626040	PA	United States	2014-Mar-27	EPI_ISL_192124	A/California/55/2014	Los Angeles Quarantine Station, CDC Quarantine Epidemiology and Surveillance Team	Centers for Disease Control and Prevention
EPI626056	PA	Ukraine	2015-May-06	EPI_ISL_192126	A/Dnipropetrovsk/440/2015	Institute of Epidemiology and Infectious Diseases AMS of Ukraine	Centers for Disease Control and Prevention
EPI626064	PA	United States	2015-Feb-28	EPI_ISL_192127	A/Hawaii/29/2015	State of Hawaii Department of Health	Centers for Disease Control and Prevention
EPI626072	PA	United States	2015-Mar-18	EPI_ISL_192128	A/California/80/2015	California Department of Health Services	Centers for Disease Control and Prevention
EPI626080	PA	Lao, People's Democratic Republic	2015-Feb-16	EPI_ISL_192129	A/Laos/55/2015	National Center for Laboratory and Epidemiology	Centers for Disease Control and Prevention
EPI626088	PA	Lao, People's Democratic Republic	2015-Jan-26	EPI_ISL_192130	A/Laos/90/2015	National Center for Laboratory and Epidemiology	Centers for Disease Control and Prevention
EPI626096	PA	United States	2015-Apr-14	EPI_ISL_192131	A/Louisiana/04/2015	Louisiana Department of Health and Hospitals	Centers for Disease Control and Prevention
EPI626112	PA	Lao, People's Democratic Republic	2015-Jan-20	EPI_ISL_192133	A/Laos/78/2015	National Center for Laboratory and Epidemiology	Centers for Disease Control and Prevention
EPI626120	PA	Lao, People's Democratic Republic	2015-Feb-16	EPI_ISL_192134	A/Laos/56/2015	National Center for Laboratory and Epidemiology	Centers for Disease Control and Prevention
EPI626128	PA	Lao, People's Democratic Republic	2015-Feb-16	EPI_ISL_192135	A/Laos/65/2015	National Center for Laboratory and Epidemiology	Centers for Disease Control and Prevention
EPI626136	PA	Bangladesh	2015-May-10	EPI_ISL_192136	A/Bangladesh/01/2015	icddr,b International Centre for Diarrhoeal Disease Research, Bangladesh	Centers for Disease Control and Prevention
EPI626144	PA	Bangladesh	2015-May-04	EPI_ISL_192137	A/Bangladesh/3003/2015	icddr,b International Centre for Diarrhoeal Disease Research, Bangladesh	Centers for Disease Control and Prevention
EPI626152	PA	Bangladesh	2015-May-06	EPI_ISL_192138	A/Bangladesh/3005/2015	icddr,b International Centre for Diarrhoeal Disease Research, Bangladesh	Centers for Disease Control and Prevention
EPI626160	PA	Bangladesh	2015-May-11	EPI_ISL_192139	A/Bangladesh/5004/2015	icddr,b International Centre for Diarrhoeal Disease Research, Bangladesh	Centers for Disease Control and Prevention
EPI626168	PA	Bangladesh	2015-May-09	EPI_ISL_192140	A/Bangladesh/507001/2015	icddr,b International Centre for Diarrhoeal Disease Research, Bangladesh	Centers for Disease Control and Prevention
EPI626184	PA	Bangladesh	2015-May-09	EPI_ISL_192142	A/Bangladesh/8005/2015	icddr,b International Centre for Diarrhoeal Disease Research, Bangladesh	Centers for Disease Control and Prevention
EPI626192	PA	Bangladesh	2015-May-12	EPI_ISL_192143	A/Bangladesh/9002/2015	icddr,b International Centre for Diarrhoeal Disease Research, Bangladesh	Centers for Disease Control and Prevention
EPI626200	PA	Bangladesh	2015-May-13	EPI_ISL_192144	A/Bangladesh/10003/2015	icddr,b International Centre for Diarrhoeal Disease Research, Bangladesh	Centers for Disease Control and Prevention
EPI626208	PA	Bangladesh	2015-May-11	EPI_ISL_192145	A/Bangladesh/10004/2015	icddr,b International Centre for Diarrhoeal Disease Research, Bangladesh	Centers for Disease Control and Prevention
EPI626216	PA	Bangladesh	2015-May-13	EPI_ISL_192146	A/Bangladesh/2005/2015	icddr,b International Centre for Diarrhoeal Disease Research, Bangladesh	Centers for Disease Control and Prevention
EPI626224	PA	United States	2015-May-03	EPI_ISL_192147	A/Hawaii/41/2015	State of Hawaii Department of Health	Centers for Disease Control and Prevention
EPI626247	PA	Bangladesh	2015-May-07	EPI_ISL_192150	A/Bangladesh/7001/2015	icddr,b International Centre for Diarrhoeal Disease Research, Bangladesh	Centers for Disease Control and Prevention
EPI626255	PA	Bangladesh	2015-May-12	EPI_ISL_192151	A/Bangladesh/2012/2015	icddr,b International Centre for Diarrhoeal Disease Research, Bangladesh	Centers for Disease Control and Prevention
EPI628915	PA	Peru	2015-Apr-29	EPI_ISL_192548	A/Peru/06/2015	Laboratorio de Referencia Nacional Virus Respiratorios, Instituto Nacional de Salud	Centers for Disease Control and Prevention
EPI628923	PA	Bangladesh	2015-May-19	EPI_ISL_192549	A/Bangladesh/6867/2015	icddr,b International Centre for Diarrhoeal Disease Research, Bangladesh	Centers for Disease Control and Prevention
EPI628947	PA	Bangladesh	2015-Apr-18	EPI_ISL_192552	A/Bangladesh/5381/2015	icddr,b International Centre for Diarrhoeal Disease Research, Bangladesh	Centers for Disease Control and Prevention
EPI628963	PA	Bangladesh	2015-May-25	EPI_ISL_192554	A/Bangladesh/3313/2015	icddr,b International Centre for Diarrhoeal Disease Research, Bangladesh	Centers for Disease Control and Prevention
EPI628971	PA	Bangladesh	2015-May-31	EPI_ISL_192555	A/Bangladesh/6363/2015	icddr,b International Centre for Diarrhoeal Disease Research, Bangladesh	Centers for Disease Control and Prevention
EPI629069	PA	Brazil	2015-Feb-09	EPI_ISL_192619	A/Brazil/2085/2015	Instituto Adolfo Lutz	Centers for Disease Control and Prevention
EPI629085	PA	Bangladesh	2015-Apr-29	EPI_ISL_192621	A/Bangladesh/5256/2015	icddr,b International Centre for Diarrhoeal Disease Research, Bangladesh	Centers for Disease Control and Prevention
EPI629093	PA	Bangladesh	2015-May-03	EPI_ISL_192622	A/Bangladesh/6891/2015	icddr,b International Centre for Diarrhoeal Disease Research, Bangladesh	Centers for Disease Control and Prevention
EPI629117	PA	Bangladesh	2015-May-05	EPI_ISL_192625	A/Bangladesh/3510/2015	icddr,b International Centre for Diarrhoeal Disease Research, Bangladesh	Centers for Disease Control and Prevention
EPI629125	PA	Bangladesh	2015-May-05	EPI_ISL_192626	A/Bangladesh/5372/2015	icddr,b International Centre for Diarrhoeal Disease Research, Bangladesh	Centers for Disease Control and Prevention
EPI629133	PA	Bangladesh	2015-May-08	EPI_ISL_192627	A/Bangladesh/3050/2015	icddr,b International Centre for Diarrhoeal Disease Research, Bangladesh	Centers for Disease Control and Prevention
EPI629149	PA	Bangladesh	2015-May-11	EPI_ISL_192629	A/Bangladesh/03/2015	icddr,b International Centre for Diarrhoeal Disease Research, Bangladesh	Centers for Disease Control and Prevention
EPI629157	PA	Bangladesh	2015-Apr-15	EPI_ISL_192630	A/Bangladesh/5506/2015	icddr,b International Centre for Diarrhoeal Disease Research, Bangladesh	Centers for Disease Control and Prevention
EPI629165	PA	Bangladesh	2015-May-24	EPI_ISL_192631	A/Bangladesh/8053/2015	icddr,b International Centre for Diarrhoeal Disease Research, Bangladesh	Centers for Disease Control and Prevention
EPI629173	PA	Bangladesh	2015-May-13	EPI_ISL_192632	A/Bangladesh/7900/2015	icddr,b International Centre for Diarrhoeal Disease Research, Bangladesh	Centers for Disease Control and Prevention
EPI629181	PA	Bangladesh	2015-May-23	EPI_ISL_192633	A/Bangladesh/9008/2015	icddr,b International Centre for Diarrhoeal Disease Research, Bangladesh	Centers for Disease Control and Prevention
EPI629189	PA	Bangladesh	2015-May-14	EPI_ISL_192634	A/Bangladesh/13011/2015	icddr,b International Centre for Diarrhoeal Disease Research, Bangladesh	Centers for Disease Control and Prevention
EPI629197	PA	Bangladesh	2015-Jun-02	EPI_ISL_192635	A/Bangladesh/9584/2015	icddr,b International Centre for Diarrhoeal Disease Research, Bangladesh	Centers for Disease Control and Prevention
EPI629205	PA	El Salvador	2015-Apr-07	EPI_ISL_192636	A/El Salvador/365/2015	Contiguo a Hospital Rosales	Centers for Disease Control and Prevention
EPI629213	PA	Peru	2015-May-22	EPI_ISL_192637	A/Peru/16/2015	Laboratorio de Referencia Nacional Virus Respiratorios, Instituto Nacional de Salud	Centers for Disease Control and Prevention
EPI629221	PA	Peru	2015-Apr-15	EPI_ISL_192638	A/Peru/05/2015	Laboratorio de Referencia Nacional Virus Respiratorios, Instituto Nacional de Salud	Centers for Disease Control and Prevention
EPI629229	PA	Peru	2015-Apr-15	EPI_ISL_192639	A/Peru/04/2015	Laboratorio de Referencia Nacional Virus Respiratorios, Instituto Nacional de Salud	Centers for Disease Control and Prevention
EPI629245	PA	Peru	2015-May-28	EPI_ISL_192641	A/Peru/18/2015	Laboratorio de Referencia Nacional Virus Respiratorios, Instituto Nacional de Salud	Centers for Disease Control and Prevention
EPI629253	PA	Peru	2015-May-08	EPI_ISL_192642	A/Peru/11/2015	Laboratorio de Referencia Nacional Virus Respiratorios, Instituto Nacional de Salud	Centers for Disease Control and Prevention
EPI629261	PA	Peru	2015-May-09	EPI_ISL_192643	A/Peru/08/2015	Laboratorio de Referencia Nacional Virus Respiratorios, Instituto Nacional de Salud	Centers for Disease Control and Prevention
EPI629269	PA	Peru	2015-Apr-07	EPI_ISL_192644	A/Peru/03/2015	Laboratorio de Referencia Nacional Virus Respiratorios, Instituto Nacional de Salud	Centers for Disease Control and Prevention
EPI629277	PA	Bangladesh	2015-Apr-17	EPI_ISL_192645	A/Bangladesh/1110/2015	icddr,b International Centre for Diarrhoeal Disease Research, Bangladesh	Centers for Disease Control and Prevention
EPI629285	PA	Bangladesh	2015-May-07	EPI_ISL_192646	A/Bangladesh/13005/2015	icddr,b International Centre for Diarrhoeal Disease Research, Bangladesh	Centers for Disease Control and Prevention
EPI629293	PA	Russian Federation	2015-Mar-04	EPI_ISL_192647	A/Moscow/91/2015	Ivanovsky Research Institute of Virology RAMS	Centers for Disease Control and Prevention
EPI629301	PA	Russian Federation	2015-Mar-11	EPI_ISL_192648	A/Moscow/92/2015	Ivanovsky Research Institute of Virology RAMS	Centers for Disease Control and Prevention
EPI630381	PA	Bangladesh	2015-May-14	EPI_ISL_193000	A/Bangladesh/4005/2015	icddr,b International Centre for Diarrhoeal Disease Research, Bangladesh	Centers for Disease Control and Prevention
EPI630389	PA	Bangladesh	2015-May-07	EPI_ISL_193001	A/Bangladesh/3002/2015	icddr,b International Centre for Diarrhoeal Disease Research, Bangladesh	Centers for Disease Control and Prevention
EPI630397	PA	Bangladesh	2015-May-13	EPI_ISL_193002	A/Bangladesh/3008/2015	icddr,b International Centre for Diarrhoeal Disease Research, Bangladesh	Centers for Disease Control and Prevention
EPI635490	PA	India	2015-Feb-23	EPI_ISL_193006	A/India/P153017/2015	National Institute of Virology	National Institute of Infectious Diseases (NIID)	Takashita,Emi; Fujisaki,Seiichiro; Shirakura,Masayuki; Watanabe,Shinji; Odagiri,Takato
EPI635502	PA	India	2015-Mar-13	EPI_ISL_193008	A/India/P154479/2015	National Institute of Virology	National Institute of Infectious Diseases (NIID)	Takashita,Emi; Fujisaki,Seiichiro; Shirakura,Masayuki; Watanabe,Shinji; Odagiri,Takato
EPI635508	PA	India	2015-Apr-02	EPI_ISL_193009	A/India/P157674/2015	National Institute of Virology	National Institute of Infectious Diseases (NIID)	Takashita,Emi; Fujisaki,Seiichiro; Shirakura,Masayuki; Watanabe,Shinji; Odagiri,Takato
EPI635514	PA	India	2015-Mar-30	EPI_ISL_193010	A/India/P158900/2015	National Institute of Virology	National Institute of Infectious Diseases (NIID)	Takashita,Emi; Fujisaki,Seiichiro; Shirakura,Masayuki; Watanabe,Shinji; Odagiri,Takato
EPI635520	PA	India	2015-Jan-09	EPI_ISL_193011	A/India/P1510025/2015	National Institute of Virology	National Institute of Infectious Diseases (NIID)	Takashita,Emi; Fujisaki,Seiichiro; Shirakura,Masayuki; Watanabe,Shinji; Odagiri,Takato
EPI635526	PA	India	2015-Mar-04	EPI_ISL_193012	A/India/P1510348/2015	National Institute of Virology	National Institute of Infectious Diseases (NIID)	Takashita,Emi; Fujisaki,Seiichiro; Shirakura,Masayuki; Watanabe,Shinji; Odagiri,Takato
EPI635532	PA	India	2015-Feb-03	EPI_ISL_193013	A/India/P1510349/2015	National Institute of Virology	National Institute of Infectious Diseases (NIID)	Takashita,Emi; Fujisaki,Seiichiro; Shirakura,Masayuki; Watanabe,Shinji; Odagiri,Takato
EPI635538	PA	India	2015-Jan-31	EPI_ISL_193014	A/India/P1510350/2015	National Institute of Virology	National Institute of Infectious Diseases (NIID)	Takashita,Emi; Fujisaki,Seiichiro; Shirakura,Masayuki; Watanabe,Shinji; Odagiri,Takato
EPI631399	PA	Russian Federation	2015-Apr-21	EPI_ISL_193296	A/Moscow/147/2015	Ivanovsky Research Institute of Virology RAMS	Centers for Disease Control and Prevention
EPI631406	PA	Bangladesh	2015-May-24	EPI_ISL_193297	A/Bangladesh/861/2015	icddr,b International Centre for Diarrhoeal Disease Research, Bangladesh	Centers for Disease Control and Prevention
EPI631414	PA	El Salvador	2015-Apr-23	EPI_ISL_193298	A/El Salvador/410/2015	Contiguo a Hospital Rosales	Centers for Disease Control and Prevention
EPI631422	PA	Bangladesh	2015-Apr-27	EPI_ISL_193299	A/Bangladesh/1735/2015	icddr,b International Centre for Diarrhoeal Disease Research, Bangladesh	Centers for Disease Control and Prevention
EPI631430	PA	Russian Federation	2015-Mar-19	EPI_ISL_193300	A/Moscow/107/2015	Ivanovsky Research Institute of Virology RAMS	Centers for Disease Control and Prevention
EPI631446	PA	Hong Kong (SAR)	2015-Jun-12	EPI_ISL_193302	A/Hong Kong/12244/2015	Government Virus Unit	Centers for Disease Control and Prevention
EPI631462	PA	Bangladesh	2015-May-11	EPI_ISL_193304	A/Bangladesh/1516/2015	icddr,b International Centre for Diarrhoeal Disease Research, Bangladesh	Centers for Disease Control and Prevention
EPI631470	PA	Bangladesh	2015-May-19	EPI_ISL_193305	A/Bangladesh/8614/2015	icddr,b International Centre for Diarrhoeal Disease Research, Bangladesh	Centers for Disease Control and Prevention
EPI631478	PA	Hong Kong (SAR)	2015-Jun-07	EPI_ISL_193306	A/Hong Kong/11699/2015	Government Virus Unit	Centers for Disease Control and Prevention
EPI632320	PA	Dominica	2015-Feb-18	EPI_ISL_193592	A/Dominica/432/2015	Caribbean Epidemiology Center	Centers for Disease Control and Prevention
EPI632327	PA	Russian Federation	2015-Feb-25	EPI_ISL_193593	A/Vladimir/141/2015	Ivanovsky Research Institute of Virology RAMS	Centers for Disease Control and Prevention
EPI632334	PA	Chile	2015-Jun-06	EPI_ISL_193594	A/Concepcion/39750/2015	Instituto de Salud Publica de Chile	Centers for Disease Control and Prevention
EPI632342	PA	Dominica	2015-Feb-24	EPI_ISL_193595	A/Dominica/431/2015	Caribbean Epidemiology Center	Centers for Disease Control and Prevention
EPI632350	PA	Dominica	2015-Mar-23	EPI_ISL_193596	A/Dominica/674/2015	Caribbean Epidemiology Center	Centers for Disease Control and Prevention
EPI632382	PA	Dominican Republic	2015-May-11	EPI_ISL_193600	A/Dominican Republic/9252/2015	Laboratorio de Investigacion / Centro de Educacion Medica y Amistad Dominico Japones (CEMADOJA)	Centers for Disease Control and Prevention
EPI632390	PA	Russian Federation	2015-Mar-23	EPI_ISL_193601	A/Moscow/109/2015	Ivanovsky Research Institute of Virology RAMS	Centers for Disease Control and Prevention
EPI632398	PA	Trinidad and Tobago	2015-Feb-25	EPI_ISL_193602	A/Trinidad/429/2015	Caribbean Epidemiology Center	Centers for Disease Control and Prevention
EPI632406	PA	Dominica	2015-Feb-11	EPI_ISL_193603	A/Dominica/331/2015	Caribbean Epidemiology Center	Centers for Disease Control and Prevention
EPI632414	PA	Russian Federation	2015-Apr-01	EPI_ISL_193604	A/Moscow/125/2015	Ivanovsky Research Institute of Virology RAMS	Centers for Disease Control and Prevention
EPI632422	PA	Russian Federation	2015-Apr-14	EPI_ISL_193605	A/Moscow/144/2015	Ivanovsky Research Institute of Virology RAMS	Centers for Disease Control and Prevention
EPI632438	PA	Russian Federation	2015-Feb-02	EPI_ISL_193607	A/Yaroslavl/3/2015	Ivanovsky Research Institute of Virology RAMS	Centers for Disease Control and Prevention
EPI638308	PA	Chile	2015-Jun-09	EPI_ISL_194831	A/Concepcion/39745/2015	Instituto de Salud Publica de Chile	Centers for Disease Control and Prevention
EPI638316	PA	Dominican Republic	2015-May-19	EPI_ISL_194832	A/Dominican Republic/9268/2015	Laboratorio de Investigacion / Centro de Educacion Medica y Amistad Dominico Japones (CEMADOJA)	Centers for Disease Control and Prevention
EPI638324	PA	Dominican Republic	2015-May-20	EPI_ISL_194833	A/Dominican Republic/9270/2015	Laboratorio de Investigacion / Centro de Educacion Medica y Amistad Dominico Japones (CEMADOJA)	Centers for Disease Control and Prevention
EPI638332	PA	Dominican Republic	2015-May-18	EPI_ISL_194834	A/Dominican Republic/9271/2015	Laboratorio de Investigacion / Centro de Educacion Medica y Amistad Dominico Japones (CEMADOJA)	Centers for Disease Control and Prevention
EPI638340	PA	Dominican Republic	2015-May-21	EPI_ISL_194835	A/Dominican Republic/9272/2015	Laboratorio de Investigacion / Centro de Educacion Medica y Amistad Dominico Japones (CEMADOJA)	Centers for Disease Control and Prevention
EPI638348	PA	Dominican Republic	2015-May-21	EPI_ISL_194836	A/Dominican Republic/9273/2015	Laboratorio de Investigacion / Centro de Educacion Medica y Amistad Dominico Japones (CEMADOJA)	Centers for Disease Control and Prevention
EPI638356	PA	Dominican Republic	2015-Mar-23	EPI_ISL_194837	A/Dominican Republic/9191/2015	Laboratorio de Investigacion / Centro de Educacion Medica y Amistad Dominico Japones (CEMADOJA)	Centers for Disease Control and Prevention
EPI638364	PA	Dominican Republic	2015-Apr-30	EPI_ISL_194838	A/Dominican Republic/9228/2015	Laboratorio de Investigacion / Centro de Educacion Medica y Amistad Dominico Japones (CEMADOJA)	Centers for Disease Control and Prevention
EPI638372	PA	Dominican Republic	2015-Jun-25	EPI_ISL_194839	A/Dominican Republic/9333/2015	Laboratorio de Investigacion / Centro de Educacion Medica y Amistad Dominico Japones (CEMADOJA)	Centers for Disease Control and Prevention
EPI638380	PA	Chile	2015-Jun-10	EPI_ISL_194840	A/Concepcion/39746/2015	Instituto de Salud Publica de Chile	Centers for Disease Control and Prevention
EPI638388	PA	Dominican Republic	2015-May-11	EPI_ISL_194841	A/Dominican Republic/9251/2015	Laboratorio de Investigacion / Centro de Educacion Medica y Amistad Dominico Japones (CEMADOJA)	Centers for Disease Control and Prevention
EPI638396	PA	Dominica	2015-Feb-11	EPI_ISL_194842	A/Dominica/334/2015	Caribbean Epidemiology Center	Centers for Disease Control and Prevention
EPI638404	PA	Dominica	2015-Mar-08	EPI_ISL_194843	A/Dominica/525/2015	Caribbean Epidemiology Center	Centers for Disease Control and Prevention
EPI638420	PA	Chile	2015-May-29	EPI_ISL_194845	A/Santiago/37244/2015	Instituto de Salud Publica de Chile	Centers for Disease Control and Prevention
EPI638428	PA	Chile	2015-Jun-28	EPI_ISL_194846	A/Concepcion/44321/2015	Instituto de Salud Publica de Chile	Centers for Disease Control and Prevention
EPI713896	PA	Japan	2015-Mar-10	EPI_ISL_194902	A/YAMAGUCHI/23/2015	Yamaguchi Prefectural Institute of Public Health and Environment	National Institute of Infectious Diseases (NIID)	Takashita,Emi; Fujisaki,Seiichiro; Shirakura,Masayuki; Watanabe,Shinji; Odagiri,Takato
EPI713932	PA	Japan	2015-Feb-27	EPI_ISL_194904	A/SAGA/22/2015	Saga Prefectural Institute of Public Health and Pharmaceutical Research	National Institute of Infectious Diseases (NIID)	Takashita,Emi; Fujisaki,Seiichiro; Shirakura,Masayuki; Watanabe,Shinji; Odagiri,Takato
EPI638861	PA	Lao, People's Democratic Republic	2015-Apr-10	EPI_ISL_194927	A/Laos/225/2015	National Center for Laboratory and Epidemiology	Centers for Disease Control and Prevention
EPI638872	PA	Bangladesh	2015-May-11	EPI_ISL_194929	A/Bangladesh/10005/2015	icddr,b International Centre for Diarrhoeal Disease Research, Bangladesh	Centers for Disease Control and Prevention
EPI638878	PA	Ecuador	2015-Mar-09	EPI_ISL_194930	A/Ecuador/2375/2015	INSPI	Centers for Disease Control and Prevention
EPI638890	PA	Lao, People's Democratic Republic	2015-May-08	EPI_ISL_194932	A/Laos/193/2015	National Center for Laboratory and Epidemiology	Centers for Disease Control and Prevention
EPI638898	PA	El Salvador	2015-Mar-02	EPI_ISL_194933	A/El Salvador/226/2015	Contiguo a Hospital Rosales	Centers for Disease Control and Prevention
EPI638906	PA	Lao, People's Democratic Republic	2015-Mar-10	EPI_ISL_194934	A/Laos/258/2015	National Center for Laboratory and Epidemiology	Centers for Disease Control and Prevention
EPI638926	PA	Lao, People's Democratic Republic	2015-Apr-10	EPI_ISL_194937	A/Laos/226/2015	National Center for Laboratory and Epidemiology	Centers for Disease Control and Prevention
EPI638934	PA	Bangladesh	2015-May-04	EPI_ISL_194938	A/Bangladesh/8002/2015	icddr,b International Centre for Diarrhoeal Disease Research, Bangladesh	Centers for Disease Control and Prevention
EPI638942	PA	Lao, People's Democratic Republic	2015-Mar-16	EPI_ISL_194939	A/Laos/278/2015	National Center for Laboratory and Epidemiology	Centers for Disease Control and Prevention
EPI638950	PA	Bangladesh	2015-May-22	EPI_ISL_194940	A/Bangladesh/3094/2015	icddr,b International Centre for Diarrhoeal Disease Research, Bangladesh	Centers for Disease Control and Prevention
EPI638958	PA	El Salvador	2015-Mar-03	EPI_ISL_194941	A/El Salvador/240/2015	Contiguo a Hospital Rosales	Centers for Disease Control and Prevention
EPI642545	PA	Sweden	2015-Aug-01	EPI_ISL_195660	A/Stockholm/38/2015		Public Health Agency of Sweden
EPI642561	PA	Sweden	2015-Aug-12	EPI_ISL_195662	A/Stockholm/39/2015		Public Health Agency of Sweden
EPI643208	PA	United States	2015-Jul-24	EPI_ISL_195793	A/Hawaii/50/2015	State of Hawaii Department of Health	Centers for Disease Control and Prevention
EPI643216	PA	United States	2015-Aug-05	EPI_ISL_195794	A/Hawaii/51/2015	State of Hawaii Department of Health	Centers for Disease Control and Prevention
EPI643224	PA	French Guiana	2015-Apr-14	EPI_ISL_195795	A/French Guiana/4072/2015	National Influenza Center French Guiana and French Indies	Centers for Disease Control and Prevention
EPI643240	PA	Bangladesh	2015-May-17	EPI_ISL_195797	A/Bangladesh/9511/2015	icddr,b International Centre for Diarrhoeal Disease Research, Bangladesh	Centers for Disease Control and Prevention
EPI643256	PA	Thailand	2015-Jun-23	EPI_ISL_195799	A/Nonthaburi/59/2015	WHO National Influenza Centre, National Institute of Medical Research (NIMR)	Centers for Disease Control and Prevention
EPI643264	PA	Russian Federation	2015-Mar-26	EPI_ISL_195800	A/Kurgan/149/2015	State Research Center of Virology and Biotechnology (VECTOR)	Centers for Disease Control and Prevention
EPI643272	PA	United States	2015-Aug-06	EPI_ISL_195801	A/New York/61/2015	New York State Department of Health	Centers for Disease Control and Prevention
EPI643280	PA	Thailand	2015-Jun-23	EPI_ISL_195802	A/Nonthaburi/52/2015	WHO National Influenza Centre, National Institute of Medical Research (NIMR)	Centers for Disease Control and Prevention
EPI643288	PA	Guadeloupe	2015-Feb-09	EPI_ISL_195803	A/Guadeloupe/9148/2015	National Influenza Center French Guiana and French Indies	Centers for Disease Control and Prevention
EPI643296	PA	Russian Federation	2015-Apr-23	EPI_ISL_195804	A/Kmao/01/2015	State Research Center of Virology and Biotechnology (VECTOR)	Centers for Disease Control and Prevention
EPI643304	PA	French Guiana	2015-Mar-24	EPI_ISL_195805	A/French Guiana/4153/2015	National Influenza Center French Guiana and French Indies	Centers for Disease Control and Prevention
EPI643326	PA	Thailand	2015-Jun-23	EPI_ISL_195808	A/Nonthaburi/53/2015	WHO National Influenza Centre, National Institute of Medical Research (NIMR)	Centers for Disease Control and Prevention
EPI643334	PA	Mexico	2015-Mar-19	EPI_ISL_195809	A/Mexico/1357/2015	Laboratorio de Virus Respiratorio	Centers for Disease Control and Prevention
EPI643342	PA	Martinique	2015-Mar-06	EPI_ISL_195810	A/Martinique/2084/2015	National Influenza Center French Guiana and French Indies	Centers for Disease Control and Prevention
EPI643350	PA	Mexico	2015-Mar-23	EPI_ISL_195811	A/Mexico/1374/2015	Laboratorio de Virus Respiratorio	Centers for Disease Control and Prevention
EPI643365	PA	Martinique	2015-Mar-20	EPI_ISL_195813	A/Martinique/2131/2015	National Influenza Center French Guiana and French Indies	Centers for Disease Control and Prevention
EPI643373	PA	Lao, People's Democratic Republic	2015-Apr-20	EPI_ISL_195814	A/Laos/389/2015	National Center for Laboratory and Epidemiology	Centers for Disease Control and Prevention
EPI643381	PA	United States	2015-Jul-23	EPI_ISL_195815	A/Indiana/15/2015	Indiana State Department of Health Laboratories	Centers for Disease Control and Prevention
EPI643389	PA	United States	2015-Jul-09	EPI_ISL_195816	A/Minnesota/32/2015	Minnesota Department of Health	Centers for Disease Control and Prevention
EPI643397	PA	Dominica	2015-Mar-23	EPI_ISL_195817	A/Dominica/676/2015	Caribbean Epidemiology Center	Centers for Disease Control and Prevention
EPI643405	PA	Paraguay	2015-May-16	EPI_ISL_195818	A/Paraguay/1876/2015	Central Laboratory of Public Health	Centers for Disease Control and Prevention
EPI643412	PA	Paraguay	2015-Jul-13	EPI_ISL_195819	A/Paraguay/2581/2015	Central Laboratory of Public Health	Centers for Disease Control and Prevention
EPI643435	PA	Paraguay	2015-Jun-04	EPI_ISL_195822	A/Paraguay/5333/2015	Central Laboratory of Public Health	Centers for Disease Control and Prevention
EPI643443	PA	Australia	2015-Mar-12	EPI_ISL_195823	A/Brisbane/35/2015	WHO Collaborating Centre for Reference and Research on Influenza	Centers for Disease Control and Prevention
EPI643451	PA	Paraguay	2015-Jun-04	EPI_ISL_195824	A/Paraguay/5487/2015	Central Laboratory of Public Health	Centers for Disease Control and Prevention
EPI643459	PA	Paraguay	2015-Jul-05	EPI_ISL_195825	A/Paraguay/1164/2015	Central Laboratory of Public Health	Centers for Disease Control and Prevention
EPI643467	PA	Paraguay	2015-May-16	EPI_ISL_195826	A/Paraguay/1871/2015	Central Laboratory of Public Health	Centers for Disease Control and Prevention
EPI643475	PA	Paraguay	2015-Jun-19	EPI_ISL_195827	A/Paraguay/8203/2015	Central Laboratory of Public Health	Centers for Disease Control and Prevention
EPI643490	PA	Thailand	2015-Jun-02	EPI_ISL_195829	A/Chanthaburi/38/2015	WHO National Influenza Centre, National Institute of Medical Research (NIMR)	Centers for Disease Control and Prevention
EPI650021	PA	French Guiana	2015-Jun-15	EPI_ISL_197566	A/French Guiana/6135/2015	National Influenza Center French Guiana and French Indies	Centers for Disease Control and Prevention
EPI650037	PA	United States	2015-Aug-29	EPI_ISL_197568	A/Massachusetts/24/2015	Massachusetts Department of Public Health	Centers for Disease Control and Prevention
EPI650045	PA	United States	2015-Aug-27	EPI_ISL_197569	A/Florida/66/2015	Florida Department of Health-Jacksonville	Centers for Disease Control and Prevention
EPI650068	PA	Australia	2015-Mar-12	EPI_ISL_197576	A/South Australia/22/2015	WHO Collaborating Centre for Reference and Research on Influenza	Centers for Disease Control and Prevention
EPI651803	PA	Indonesia	2015-Apr-03	EPI_ISL_197803	A/Indonesia/Nihrd-Bpp131/2015	Ministry of Health, NIHRD	Centers for Disease Control and Prevention
EPI651811	PA	Indonesia	2015-Feb-27	EPI_ISL_197804	A/Indonesia/Nihrd-Pal082/2015	Ministry of Health, NIHRD	Centers for Disease Control and Prevention
EPI651819	PA	Argentina	2015-Jun-06	EPI_ISL_197805	A/Argentina/22/2015	Instituto Nacional de Enfermedades Infecciosas	Centers for Disease Control and Prevention
EPI651827	PA	Argentina	2015-Jul-16	EPI_ISL_197806	A/Argentina/115/2015	Instituto Nacional de Enfermedades Infecciosas	Centers for Disease Control and Prevention
EPI651835	PA	Argentina	2015-Jan-01	EPI_ISL_197807	A/Argentina/11629/2015	Intituto Nacional de Epidemiologia	Centers for Disease Control and Prevention
EPI651843	PA	Argentina	2015-Jul-31	EPI_ISL_197808	A/Argentina/244/2015	Instituto Nacional de Enfermedades Infecciosas	Centers for Disease Control and Prevention
EPI651851	PA	Argentina	2015-Jun-19	EPI_ISL_197809	A/Argentina/36/2015	Instituto Nacional de Enfermedades Infecciosas	Centers for Disease Control and Prevention
EPI651862	PA	Argentina	2015-Aug-04	EPI_ISL_197811	A/Argentina/262/2015	Instituto Nacional de Enfermedades Infecciosas	Centers for Disease Control and Prevention
EPI651870	PA	Argentina	2015-Jul-13	EPI_ISL_197812	A/Argentina/92/2015	Instituto Nacional de Enfermedades Infecciosas	Centers for Disease Control and Prevention
EPI662341	PA	Indonesia	2015-Feb-16	EPI_ISL_199501	A/Indonesia/Nihrd-Mks101/2015	Ministry of Health, NIHRD	Centers for Disease Control and Prevention
EPI662346	PA	Sweden	2015-Sep-22	EPI_ISL_199502	A/Stockholm/41/2015		Public Health Agency of Sweden
EPI662598	PA	United States	2015-Sep-09	EPI_ISL_199533	A/Michigan/50/2015	Michigan Department of Community Health	Centers for Disease Control and Prevention
EPI662606	PA	United States	2015-Sep-10	EPI_ISL_199534	A/Michigan/51/2015	Michigan Department of Community Health	Centers for Disease Control and Prevention
EPI668396	PA	Brazil	2015-Jul-04	EPI_ISL_200776	A/Brazil/2051/2015	Instituto Adolfo Lutz	Centers for Disease Control and Prevention
EPI668431	PA	Chile	2015-Jun-30	EPI_ISL_200781	A/Concepcion/44319/2015	Instituto de Salud Publica de Chile	Centers for Disease Control and Prevention
EPI668447	PA	United States	2015-Sep-18	EPI_ISL_200783	A/Hawaii/59/2015	State of Hawaii Department of Health	Centers for Disease Control and Prevention
EPI668471	PA	Indonesia	2015-Apr-29	EPI_ISL_200786	A/Indonesia/Nihrdi-Diy152/2015	Ministry of Health, NIHRD	Centers for Disease Control and Prevention
EPI669745	PA	Argentina	2015-Jul-08	EPI_ISL_200997	A/Argentina/11551/2015	Intituto Nacional de Epidemiologia	Centers for Disease Control and Prevention
EPI672170	PA	United States	2015-Oct-12	EPI_ISL_201609	A/Minnesota/45/2015	Minnesota Department of Health	Centers for Disease Control and Prevention
EPI672178	PA	United States	2015-Oct-05	EPI_ISL_201610	A/Michigan/57/2015	Michigan Department of Community Health	Centers for Disease Control and Prevention
EPI672186	PA	United States	2015-Sep-27	EPI_ISL_201611	A/California/88/2015	California Department of Health Services	Centers for Disease Control and Prevention
EPI672194	PA	Bangladesh	2015-Aug-05	EPI_ISL_201612	A/Bangladesh/5002/2015	icddr,b International Centre for Diarrhoeal Disease Research, Bangladesh	Centers for Disease Control and Prevention
EPI675015	PA	Bangladesh	2015-Aug-12	EPI_ISL_201613	A/Bangladesh/812009/2015	icddr,b International Centre for Diarrhoeal Disease Research, Bangladesh	Centers for Disease Control and Prevention
EPI672205	PA	United States	2015-Sep-12	EPI_ISL_201614	A/California/90/2015	California Department of Health Services	Centers for Disease Control and Prevention
EPI672213	PA	Bangladesh	2015-Aug-25	EPI_ISL_201615	A/Bangladesh/15007/2015	icddr,b International Centre for Diarrhoeal Disease Research, Bangladesh	Centers for Disease Control and Prevention
EPI672221	PA	Bangladesh	2015-Aug-06	EPI_ISL_201616	A/Bangladesh/4004/2015	icddr,b International Centre for Diarrhoeal Disease Research, Bangladesh	Centers for Disease Control and Prevention
EPI672229	PA	United States	2015-Oct-08	EPI_ISL_201617	A/Delaware/42/2015	Delaware Public Health Lab	Centers for Disease Control and Prevention
EPI672237	PA	Bangladesh	2015-Aug-22	EPI_ISL_201618	A/Bangladesh/4006/2015	icddr,b International Centre for Diarrhoeal Disease Research, Bangladesh	Centers for Disease Control and Prevention
EPI672258	PA	Bangladesh	2015-Aug-08	EPI_ISL_201621	A/Bangladesh/2002/2015	icddr,b International Centre for Diarrhoeal Disease Research, Bangladesh	Centers for Disease Control and Prevention
EPI673042	PA	Bangladesh	2015-Aug-18	EPI_ISL_201919	A/Bangladesh/802005/2015	icddr,b International Centre for Diarrhoeal Disease Research, Bangladesh	Centers for Disease Control and Prevention
EPI674938	PA	Bangladesh	2015-Aug-20	EPI_ISL_201921	A/Bangladesh/803008/2015	icddr,b International Centre for Diarrhoeal Disease Research, Bangladesh	Centers for Disease Control and Prevention
EPI673062	PA	United States	2015-Oct-13	EPI_ISL_201922	A/Illinois/15/2015	Illinois Department of Public Health-Chicago	Centers for Disease Control and Prevention
EPI673070	PA	Bangladesh	2015-Aug-08	EPI_ISL_201923	A/Bangladesh/814005/2015	icddr,b International Centre for Diarrhoeal Disease Research, Bangladesh	Centers for Disease Control and Prevention
EPI687117	PA	Japan	2015-Sep-11	EPI_ISL_202064	A/MIE/20/2015	Mie Prefecture Health and Environment Research Institute	National Institute of Infectious Diseases (NIID)	Takashita,Emi; Fujisaki,Seiichiro; Shirakura,Masayuki; Watanabe,Shinji; Odagiri,Takato
EPI740490	PA	Japan	2015-Nov-07	EPI_ISL_202311	A/YOKOHAMA/99/2015	Yokohama City Institute of Public Health.	National Institute of Infectious Diseases (NIID)	Takashita,Emi; Fujisaki,Seiichiro; Shirakura,Masayuki; Watanabe,Shinji; Odagiri,Takato
EPI740496	PA	Japan	2015-Nov-10	EPI_ISL_202312	A/YOKOHAMA/100/2015	Yokohama City Institute of Public Health.	National Institute of Infectious Diseases (NIID)	Takashita,Emi; Fujisaki,Seiichiro; Shirakura,Masayuki; Watanabe,Shinji; Odagiri,Takato
EPI674738	PA	Sweden	2015-Oct-22	EPI_ISL_202342	A/Stockholm/47/2015		Public Health Agency of Sweden
EPI674770	PA	Sweden	2015-Nov-07	EPI_ISL_202346	A/Stockholm/49/2015		Public Health Agency of Sweden
EPI674778	PA	Sweden	2015-Nov-11	EPI_ISL_202347	A/Stockholm/50/2015		Public Health Agency of Sweden
EPI674786	PA	Sweden	2015-Nov-11	EPI_ISL_202348	A/Stockholm/51/2015		Public Health Agency of Sweden
EPI674794	PA	Sweden	2015-Nov-11	EPI_ISL_202349	A/Stockholm/52/2015		Public Health Agency of Sweden
EPI674802	PA	Sweden	2015-Nov-10	EPI_ISL_202350	A/Stockholm/55/2015		Public Health Agency of Sweden
EPI674810	PA	Sweden	2015-Nov-10	EPI_ISL_202351	A/Sweden/34/2015		Public Health Agency of Sweden
EPI674818	PA	Sweden	2015-Nov-12	EPI_ISL_202352	A/Sweden/35/2015		Public Health Agency of Sweden
EPI674826	PA	Sweden	2015-Nov-12	EPI_ISL_202353	A/Sweden/36/2015		Public Health Agency of Sweden
EPI674842	PA	Sweden	2015-Nov-12	EPI_ISL_202355	A/Stockholm/53/2015		Public Health Agency of Sweden
EPI674908	PA	Peru	2015-Jul-21	EPI_ISL_202364	A/Peru/52/2015	Laboratorio de Referencia Nacional Virus Respiratorios, Instituto Nacional de Salud	Centers for Disease Control and Prevention
EPI674913	PA	Peru	2015-Jul-10	EPI_ISL_202365	A/Peru/51/2015	Laboratorio de Referencia Nacional Virus Respiratorios, Instituto Nacional de Salud	Centers for Disease Control and Prevention
EPI674918	PA	Bangladesh	2015-Aug-11	EPI_ISL_202366	A/Bangladesh/85006/2015	icddr,b International Centre for Diarrhoeal Disease Research, Bangladesh	Centers for Disease Control and Prevention
EPI674926	PA	Peru	2015-Aug-26	EPI_ISL_202367	A/Peru/56/2015	Laboratorio de Referencia Nacional Virus Respiratorios, Instituto Nacional de Salud	Centers for Disease Control and Prevention
EPI674934	PA	Peru	2015-Jul-20	EPI_ISL_202368	A/Peru/58/2015	Laboratorio de Referencia Nacional Virus Respiratorios, Instituto Nacional de Salud	Centers for Disease Control and Prevention
EPI674945	PA	Peru	2015-Jul-15	EPI_ISL_202369	A/Peru/63/2015	Laboratorio de Referencia Nacional Virus Respiratorios, Instituto Nacional de Salud	Centers for Disease Control and Prevention
EPI674953	PA	United States	2015-Oct-28	EPI_ISL_202370	A/Ohio/30/2015	Ohio Department of Health Laboratories	Centers for Disease Control and Prevention
EPI674961	PA	Bangladesh	2015-Aug-17	EPI_ISL_202371	A/Bangladesh/20007/2015	icddr,b International Centre for Diarrhoeal Disease Research, Bangladesh	Centers for Disease Control and Prevention
EPI674969	PA	United States	2015-Oct-26	EPI_ISL_202372	A/New York/70/2015	New York State Department of Health	Centers for Disease Control and Prevention
EPI674977	PA	Peru	2015-Jul-23	EPI_ISL_202373	A/Peru/59/2015	Laboratorio de Referencia Nacional Virus Respiratorios, Instituto Nacional de Salud	Centers for Disease Control and Prevention
EPI674985	PA	Bangladesh	2015-Aug-10	EPI_ISL_202374	A/Bangladesh/2004/2015	icddr,b International Centre for Diarrhoeal Disease Research, Bangladesh	Centers for Disease Control and Prevention
EPI675001	PA	Peru	2015-Aug-03	EPI_ISL_202376	A/Peru/55/2015	Laboratorio de Referencia Nacional Virus Respiratorios, Instituto Nacional de Salud	Centers for Disease Control and Prevention
EPI675009	PA	United States	2015-Oct-13	EPI_ISL_202377	A/Connecticut/04/2015	Connecticut Department. of Public Health	Centers for Disease Control and Prevention
EPI675021	PA	United States	2015-Oct-13	EPI_ISL_202378	A/Connecticut/05/2015	Connecticut Department. of Public Health	Centers for Disease Control and Prevention
EPI675029	PA	United States	2015-Oct-26	EPI_ISL_202379	A/Pennsylvania/41/2015	Pennsylvania Department of Health	Centers for Disease Control and Prevention
EPI675037	PA	Canada	2015-Sep-28	EPI_ISL_202380	A/Alberta/RV2376/2015	National Microbiology Laboratory, Public Health Agency of Canada (PHAC)	Centers for Disease Control and Prevention
EPI675047	PA	Bangladesh	2015-Aug-08	EPI_ISL_202382	A/Bangladesh/04/2015	icddr,b International Centre for Diarrhoeal Disease Research, Bangladesh	Centers for Disease Control and Prevention
EPI675055	PA	United States	2015-Oct-20	EPI_ISL_202383	A/Illinois/16/2015	Illinois Department of Public Health-Chicago	Centers for Disease Control and Prevention
EPI675063	PA	United States	2015-Nov-06	EPI_ISL_202384	A/Virginia/297/2015	University of Virginia, Medical Labs/Microbiology	Centers for Disease Control and Prevention
EPI675071	PA	Bangladesh	2015-Aug-24	EPI_ISL_202385	A/Bangladesh/80009/2015	icddr,b International Centre for Diarrhoeal Disease Research, Bangladesh	Centers for Disease Control and Prevention
EPI676420	PA	Hong Kong (SAR)	2015-Oct-05	EPI_ISL_202772	A/Hong Kong/15581/2015	Government Virus Unit	Centers for Disease Control and Prevention
EPI676429	PA	United States	2015-Nov-03	EPI_ISL_202773	A/Michigan/68/2015	Michigan Department of Community Health	Centers for Disease Control and Prevention
EPI676445	PA	United States	2015-Oct-04	EPI_ISL_202775	A/Michigan/64/2015	Michigan Department of Community Health	Centers for Disease Control and Prevention
EPI676477	PA	United States	2015-Oct-31	EPI_ISL_202779	A/Illinois/17/2015	Illinois Department of Public Health-Chicago	Centers for Disease Control and Prevention
EPI677646	PA	Luxembourg	2015-Feb-09	EPI_ISL_202947	A/Luxembourg/15006417/2015	Laboratoire National de Santé	Laboratoire National de Santé
EPI677681	PA	United Kingdom	2013-Sep-30	EPI_ISL_202953	A/England/621/2013	UK Health Security Agency - Colindale	UK Health Security Agency - Colindale	Galiano,M.
EPI677689	PA	United Kingdom	2013-Oct-31	EPI_ISL_202954	A/England/34520778/2013	UK Health Security Agency - Colindale	UK Health Security Agency - Colindale	Galiano,M.
EPI677697	PA	United Kingdom	2013-Nov-04	EPI_ISL_202955	A/England/624/2013	UK Health Security Agency - Colindale	UK Health Security Agency - Colindale	Galiano,M.
EPI677705	PA	United Kingdom	2013-Nov-10	EPI_ISL_202956	A/England/34700586/2013	UK Health Security Agency - Colindale	UK Health Security Agency - Colindale	Galiano,M.
EPI677713	PA	United Kingdom	2013-Dec-08	EPI_ISL_202957	A/England/660/2013	UK Health Security Agency - Colindale	UK Health Security Agency - Colindale	Galiano,M.
EPI677721	PA	United Kingdom	2013-Dec-12	EPI_ISL_202958	A/England/665/2013	UK Health Security Agency - Colindale	UK Health Security Agency - Colindale	Galiano,M.
EPI677729	PA	United Kingdom	2013-Dec-22	EPI_ISL_202959	A/England/673/2013	UK Health Security Agency - Colindale	UK Health Security Agency - Colindale	Galiano,M.
EPI677753	PA	United Kingdom	2014-Jan-08	EPI_ISL_202962	A/England/40260237/2014	UK Health Security Agency - Colindale	UK Health Security Agency - Colindale	Galiano,M.
EPI677761	PA	United Kingdom	2014-Jan-07	EPI_ISL_202963	A/England/14/2014	UK Health Security Agency - Colindale	UK Health Security Agency - Colindale	Galiano,M.
EPI677769	PA	United Kingdom	2014-Jan-09	EPI_ISL_202964	A/England/20/2014	UK Health Security Agency - Colindale	UK Health Security Agency - Colindale	Galiano,M.
EPI677777	PA	United Kingdom	2014-Jan-12	EPI_ISL_202965	A/England/40380620/2014	UK Health Security Agency - Colindale	UK Health Security Agency - Colindale	Galiano,M.
EPI677785	PA	United Kingdom	2014-Jan-19	EPI_ISL_202966	A/England/28/2014	UK Health Security Agency - Colindale	UK Health Security Agency - Colindale	Galiano,M.
EPI677793	PA	United Kingdom	2014-Jan-21	EPI_ISL_202967	A/England/68/2014	UK Health Security Agency - Colindale	UK Health Security Agency - Colindale	Galiano,M.
EPI677809	PA	United Kingdom	2014-Feb-14	EPI_ISL_202969	A/England/40800135/2014	UK Health Security Agency - Colindale	UK Health Security Agency - Colindale	Galiano,M.
EPI677817	PA	United Kingdom	2014-Feb-17	EPI_ISL_202970	A/England/178/2014	UK Health Security Agency - Colindale	UK Health Security Agency - Colindale	Galiano,M.
EPI677825	PA	United Kingdom	2014-Feb-14	EPI_ISL_202971	A/England/40840693/2014	UK Health Security Agency - Colindale	UK Health Security Agency - Colindale	Galiano,M.
EPI677833	PA	United Kingdom	2014-Mar-05	EPI_ISL_202972	A/England/332/2014	UK Health Security Agency - Colindale	UK Health Security Agency - Colindale	Galiano,M.
EPI677841	PA	United Kingdom	2014-Mar-05	EPI_ISL_202973	A/England/333/2014	UK Health Security Agency - Colindale	UK Health Security Agency - Colindale	Galiano,M.
EPI677849	PA	United Kingdom	2014-Mar-20	EPI_ISL_202974	A/England/387/2014	UK Health Security Agency - Colindale	UK Health Security Agency - Colindale	Galiano,M.
EPI677857	PA	United Kingdom	2014-Mar-19	EPI_ISL_202975	A/England/394/2014	UK Health Security Agency - Colindale	UK Health Security Agency - Colindale	Galiano,M.
EPI677865	PA	United Kingdom	2014-Feb-28	EPI_ISL_202976	A/England/476/2014	UK Health Security Agency - Colindale	UK Health Security Agency - Colindale	Galiano,M.
EPI677873	PA	United Kingdom	2014-Feb-28	EPI_ISL_202977	A/England/41420345/2014	UK Health Security Agency - Colindale	UK Health Security Agency - Colindale	Galiano,M.
EPI677881	PA	United Kingdom	2014-Feb-19	EPI_ISL_202978	A/England/41420346/2014	UK Health Security Agency - Colindale	UK Health Security Agency - Colindale	Galiano,M.
EPI677889	PA	United Kingdom	2014-Feb-24	EPI_ISL_202979	A/England/41420347/2014	UK Health Security Agency - Colindale	UK Health Security Agency - Colindale	Galiano,M.
EPI677902	PA	United Kingdom	2014-Feb-22	EPI_ISL_202981	A/England/41420349/2014	UK Health Security Agency - Colindale	UK Health Security Agency - Colindale	Galiano,M.
EPI677910	PA	United Kingdom	2014-Feb-28	EPI_ISL_202982	A/England/41420351/2014	UK Health Security Agency - Colindale	UK Health Security Agency - Colindale	Galiano,M.
EPI677918	PA	United Kingdom	2014-Feb-28	EPI_ISL_202983	A/England/41420353/2014	UK Health Security Agency - Colindale	UK Health Security Agency - Colindale	Galiano,M.
EPI677926	PA	United Kingdom	2014-Feb-28	EPI_ISL_202984	A/England/41420354/2014	UK Health Security Agency - Colindale	UK Health Security Agency - Colindale	Galiano,M.
EPI677934	PA	United Kingdom	2014-Mar-07	EPI_ISL_202985	A/England/41420355/2014	UK Health Security Agency - Colindale	UK Health Security Agency - Colindale	Galiano,M.
EPI677942	PA	United Kingdom	2014-Feb-27	EPI_ISL_202986	A/England/41420356/2014	UK Health Security Agency - Colindale	UK Health Security Agency - Colindale	Galiano,M.
EPI677950	PA	United Kingdom	2014-Feb-25	EPI_ISL_202987	A/England/41420357/2014	UK Health Security Agency - Colindale	UK Health Security Agency - Colindale	Galiano,M.
EPI677958	PA	United Kingdom	2014-Feb-27	EPI_ISL_202988	A/England/41420359/2014	UK Health Security Agency - Colindale	UK Health Security Agency - Colindale	Galiano,M.
EPI677966	PA	United Kingdom	2014-Feb-24	EPI_ISL_202989	A/England/41420361/2014	UK Health Security Agency - Colindale	UK Health Security Agency - Colindale	Galiano,M.
EPI677979	PA	United Kingdom	2014-Apr-25	EPI_ISL_202991	A/England/41780007/2014	UK Health Security Agency - Colindale	UK Health Security Agency - Colindale	Galiano,M.
EPI678925	PA	United States	2015-Nov-09	EPI_ISL_203290	A/Illinois/21/2015	Illinois Department of Public Health-Chicago	Centers for Disease Control and Prevention
EPI678942	PA	Peru	2015-Sep-15	EPI_ISL_203292	A/Peru/2093/2015	Laboratorio de Referencia Nacional Virus Respiratorios, Instituto Nacional de Salud	Centers for Disease Control and Prevention
EPI678950	PA	Nigeria	2015-Oct-13	EPI_ISL_203293	A/Nigeria/414/2015	National Influenza Reference Laboratory	Centers for Disease Control and Prevention
EPI678966	PA	United States	2015-Nov-21	EPI_ISL_203295	A/Colorado/22/2015	Colorado Department of Health Lab	Centers for Disease Control and Prevention
EPI678974	PA	United States	2015-Nov-22	EPI_ISL_203296	A/Colorado/20/2015	Colorado Department of Health Lab	Centers for Disease Control and Prevention
EPI678982	PA	United States	2015-Nov-26	EPI_ISL_203297	A/Massachusetts/30/2015	Massachusetts Department of Public Health	Centers for Disease Control and Prevention
EPI678988	PA	United States	2015-Nov-16	EPI_ISL_203298	A/Illinois/23/2015	Illinois Department of Public Health-Chicago	Centers for Disease Control and Prevention
EPI679004	PA	Nigeria	2015-Sep-21	EPI_ISL_203300	A/Nigeria/306/2015	National Influenza Reference Laboratory	Centers for Disease Control and Prevention
EPI679025	PA	United States	2015-Oct-24	EPI_ISL_203303	A/Arizona/26/2015	Arizona Department of Health Services	Centers for Disease Control and Prevention
EPI679147	PA	United Kingdom	2015-Aug-28	EPI_ISL_203368	A/England/53640770/2015	UK Health Security Agency - Colindale	UK Health Security Agency - Colindale	Galiano,M.
EPI679181	PA	United Kingdom	2015-Oct-03	EPI_ISL_203373	A/England/340/2015	UK Health Security Agency - Colindale	UK Health Security Agency - Colindale	Galiano,M.
EPI679193	PA	United Kingdom	2015-Oct-03	EPI_ISL_203375	A/England/336/2015	UK Health Security Agency - Colindale	UK Health Security Agency - Colindale	Galiano,M.
EPI679209	PA	United Kingdom	2015-Oct-05	EPI_ISL_203377	A/England/341/2015	UK Health Security Agency - Colindale	UK Health Security Agency - Colindale	Galiano,M.
EPI679217	PA	United Kingdom	2015-Oct-16	EPI_ISL_203378	A/England/353/2015	UK Health Security Agency - Colindale	UK Health Security Agency - Colindale	Galiano,M.
EPI679233	PA	United Kingdom	2015-Oct-19	EPI_ISL_203380	A/England/54480152/2015	UK Health Security Agency - Colindale	UK Health Security Agency - Colindale	Galiano,M.
EPI679241	PA	United Kingdom	2015-Oct-26	EPI_ISL_203381	A/England/357/2015	UK Health Security Agency - Colindale	UK Health Security Agency - Colindale	Galiano,M.
EPI679262	PA	United Kingdom	2015-Nov-16	EPI_ISL_203384	A/England/358/2015	UK Health Security Agency - Colindale	UK Health Security Agency - Colindale	Galiano,M.
EPI679283	PA	United Kingdom	2015-Nov-18	EPI_ISL_203387	A/England/54780039/2015	UK Health Security Agency - Colindale	UK Health Security Agency - Colindale	Galiano,M.
EPI679296	PA	United Kingdom	2015-Nov-17	EPI_ISL_203389	A/England/364/2015	UK Health Security Agency - Colindale	UK Health Security Agency - Colindale	Galiano,M.
EPI679304	PA	United Kingdom	2015-Nov-17	EPI_ISL_203390	A/England/54820159/2015	UK Health Security Agency - Colindale	UK Health Security Agency - Colindale	Galiano,M.
EPI680285	PA	United States	2015-Nov-02	EPI_ISL_203590	A/Alaska/263/2015	Alaska State Virology Lab	Centers for Disease Control and Prevention
EPI680301	PA	United States	2015-Nov-05	EPI_ISL_203592	A/Arkansas/10/2015	Arkansas Children's Hospital	Centers for Disease Control and Prevention
EPI680309	PA	Bangladesh	2015-Aug-06	EPI_ISL_203593	A/Bangladesh/3006/2015	icddr,b International Centre for Diarrhoeal Disease Research, Bangladesh	Centers for Disease Control and Prevention
EPI680317	PA	Bangladesh	2015-Aug-19	EPI_ISL_203594	A/Bangladesh/5010/2015	icddr,b International Centre for Diarrhoeal Disease Research, Bangladesh	Centers for Disease Control and Prevention
EPI680325	PA	United States	2015-Nov-06	EPI_ISL_203595	A/California/102/2015	California Department of Health Services	Centers for Disease Control and Prevention
EPI680339	PA	United States	2015-Jan-01	EPI_ISL_203597	A/Colorado/14/2015	Colorado Department of Health Lab	Centers for Disease Control and Prevention
EPI680347	PA	United States	2015-Nov-08	EPI_ISL_203598	A/Colorado/17/2015	Colorado Department of Health Lab	Centers for Disease Control and Prevention
EPI680354	PA	United States	2015-Nov-12	EPI_ISL_203599	A/Colorado/18/2015	Colorado Department of Health Lab	Centers for Disease Control and Prevention
EPI680418	PA	United States	2015-Oct-29	EPI_ISL_203607	A/Illinois/20/2015	Illinois Department of Public Health-Chicago	Centers for Disease Control and Prevention
EPI680434	PA	United States	2015-Aug-20	EPI_ISL_203609	A/Maryland/16/2015	Maryland Department of Health and Mental Hygiene	Centers for Disease Control and Prevention
EPI680458	PA	Pakistan	2015-Nov-14	EPI_ISL_203612	A/Pakistan/336/2015	National Institute of Health	Centers for Disease Control and Prevention
EPI684327	PA	South Africa	2015-Jun-30	EPI_ISL_205287	A/South Africa/4028/2015	National Institute for Communicable Disease	Centers for Disease Control and Prevention
EPI684343	PA	Lao, People's Democratic Republic	2015-Aug-10	EPI_ISL_205289	A/Laos/830/2015	National Center for Laboratory and Epidemiology	Centers for Disease Control and Prevention
EPI684359	PA	United States	2015-Nov-04	EPI_ISL_205291	A/Iowa/53/2015	Iowa State Hygienic Laboratory	Centers for Disease Control and Prevention
EPI684367	PA	United States	2015-Nov-25	EPI_ISL_205292	A/Wisconsin/88/2015	Wisconsin State Laboratory of Hygiene	Centers for Disease Control and Prevention
EPI684382	PA	South Africa	2015-Jul-02	EPI_ISL_205294	A/South Africa/4030/2015	National Institute for Communicable Disease	Centers for Disease Control and Prevention
EPI684390	PA	South Africa	2015-Jul-17	EPI_ISL_205295	A/South Africa/4291/2015	National Institute for Communicable Disease	Centers for Disease Control and Prevention
EPI684398	PA	South Africa	2015-Aug-17	EPI_ISL_205296	A/South Africa/5287/2015	National Institute for Communicable Disease	Centers for Disease Control and Prevention
EPI684406	PA	South Africa	2015-Jul-04	EPI_ISL_205297	A/South Africa/4029/2015	National Institute for Communicable Disease	Centers for Disease Control and Prevention
EPI684414	PA	South Africa	2015-Aug-14	EPI_ISL_205298	A/South Africa/5154/2015	National Institute for Communicable Disease	Centers for Disease Control and Prevention
EPI685432	PA	United States	2015-Dec-02	EPI_ISL_205481	A/Alabama/13/2015	ADPH Bureau of Clinical Laboratories	Centers for Disease Control and Prevention
EPI685440	PA	United States	2015-Nov-26	EPI_ISL_205482	A/California/115/2015	California Department of Health Services	Centers for Disease Control and Prevention
EPI685455	PA	United States	2015-Dec-04	EPI_ISL_205484	A/Florida/92/2015	Florida Department of Health-Tampa	Centers for Disease Control and Prevention
EPI685463	PA	United States	2015-Dec-14	EPI_ISL_205485	A/Indiana/30/2015	Indiana State Department of Health Laboratories	Centers for Disease Control and Prevention
EPI685471	PA	Madagascar	2015-Sep-30	EPI_ISL_205486	A/Maevatanana/4193/2015	Institut Pasteur de Madagascar	Centers for Disease Control and Prevention
EPI685479	PA	Madagascar	2015-Sep-30	EPI_ISL_205487	A/Maevatanana/4194/2015	Institut Pasteur de Madagascar	Centers for Disease Control and Prevention
EPI685487	PA	United States	2015-Nov-25	EPI_ISL_205488	A/Maryland/20/2015	Maryland Department of Health and Mental Hygiene	Centers for Disease Control and Prevention
EPI685495	PA	United States	2015-Nov-17	EPI_ISL_205489	A/Minnesota/48/2015	Minnesota Department of Health	Centers for Disease Control and Prevention
EPI685503	PA	United States	2015-Dec-03	EPI_ISL_205490	A/Montana/35/2015	Montana Laboratory Services Bureau	Centers for Disease Control and Prevention
EPI685511	PA	United States	2015-Nov-22	EPI_ISL_205491	A/Pennsylvania/47/2015	Pennsylvania Department of Health	Centers for Disease Control and Prevention
EPI685519	PA	United States	2015-Nov-28	EPI_ISL_205492	A/Pennsylvania/48/2015	Pennsylvania Department of Health	Centers for Disease Control and Prevention
EPI685527	PA	United States	2015-Dec-02	EPI_ISL_205493	A/Pennsylvania/49/2015	Pennsylvania Department of Health	Centers for Disease Control and Prevention
EPI685535	PA	United States	2015-Dec-07	EPI_ISL_205494	A/Washington/63/2015	Marshfield Clinic Research Foundation	Centers for Disease Control and Prevention
EPI685543	PA	United States	2015-Nov-26	EPI_ISL_205495	A/West Virginia/25/2015	West Virginia Office of Laboratory Services	Centers for Disease Control and Prevention
EPI685551	PA	United States	2015-Dec-09	EPI_ISL_205496	A/Wisconsin/91/2015	Wisconsin State Laboratory of Hygiene	Centers for Disease Control and Prevention
EPI685591	PA	United States	2015-Oct-24	EPI_ISL_205501	A/Michigan/65/2015	Michigan Department of Community Health	Centers for Disease Control and Prevention
EPI686757	PA	Sweden	2015-Nov-18	EPI_ISL_205768	A/Stockholm/56/2015		Public Health Agency of Sweden
EPI686792	PA	Sweden	2015-Nov-19	EPI_ISL_205773	A/Stockholm/59/2015		Public Health Agency of Sweden
EPI686815	PA	Sweden	2015-Nov-18	EPI_ISL_205776	A/Skovde/6/2015		Public Health Agency of Sweden
EPI686821	PA	Sweden	2015-Nov-25	EPI_ISL_205777	A/Stockholm/60/2015		Public Health Agency of Sweden
EPI686837	PA	Sweden	2015-Nov-26	EPI_ISL_205779	A/Stockholm/62/2015		Public Health Agency of Sweden
EPI686845	PA	Sweden	2015-Nov-27	EPI_ISL_205780	A/Uppsala/8/2015		Public Health Agency of Sweden
EPI686885	PA	Sweden	2015-Nov-26	EPI_ISL_205785	A/Sweden/37/2015		Public Health Agency of Sweden
EPI686893	PA	Sweden	2015-Dec-02	EPI_ISL_205786	A/Sweden/38/2015		Public Health Agency of Sweden
EPI686901	PA	Sweden	2015-Dec-02	EPI_ISL_205787	A/Sweden/39/2015		Public Health Agency of Sweden
EPI699819	PA	Russian Federation	2015-Nov-25	EPI_ISL_205809	A/Saint-Petersburg/RII349/2015		WHO National Influenza Centre Russian Federation
EPI687166	PA	Sweden	2015-Nov-23	EPI_ISL_205827	A/Stockholm/66/2015		Public Health Agency of Sweden
EPI687192	PA	Sweden	2015-Nov-21	EPI_ISL_205834	A/Stockholm/67/2015		Public Health Agency of Sweden
EPI693334	PA	Brazil	2015-Sep-23	EPI_ISL_206984	A/Brazil/72880/2015	Instituto Adolfo Lutz	Centers for Disease Control and Prevention
EPI693342	PA	Nepal	2015-Sep-13	EPI_ISL_206985	A/Nepal/3393/2015	National Public Health Laboratory	Centers for Disease Control and Prevention
EPI693350	PA	United States	2015-Dec-25	EPI_ISL_206986	A/Michigan/75/2015	Michigan Department of Community Health	Centers for Disease Control and Prevention
EPI693358	PA	Nepal	2015-Sep-09	EPI_ISL_206987	A/Nepal/3378/2015	National Public Health Laboratory	Centers for Disease Control and Prevention
EPI693366	PA	Nepal	2015-Sep-09	EPI_ISL_206988	A/Nepal/3379/2015	National Public Health Laboratory	Centers for Disease Control and Prevention
EPI693374	PA	United States	2015-Dec-11	EPI_ISL_206989	A/Michigan/79/2015	Michigan Department of Community Health	Centers for Disease Control and Prevention
EPI693382	PA	Nepal	2015-Sep-13	EPI_ISL_206990	A/Nepal/3392/2015	National Public Health Laboratory	Centers for Disease Control and Prevention
EPI693390	PA	United States	2015-Dec-16	EPI_ISL_206991	A/Michigan/74/2015	Michigan Department of Community Health	Centers for Disease Control and Prevention
EPI693398	PA	Nepal	2015-Sep-24	EPI_ISL_206992	A/Nepal/3432/2015	National Public Health Laboratory	Centers for Disease Control and Prevention
EPI693406	PA	Nepal	2015-Sep-19	EPI_ISL_206993	A/Nepal/3421/2015	National Public Health Laboratory	Centers for Disease Control and Prevention
EPI693414	PA	Nepal	2015-Aug-27	EPI_ISL_206994	A/Nepal/3507/2015	National Public Health Laboratory	Centers for Disease Control and Prevention
EPI693422	PA	Nepal	2015-Sep-09	EPI_ISL_206995	A/Nepal/3381/2015	National Public Health Laboratory	Centers for Disease Control and Prevention
EPI693430	PA	Nepal	2015-Sep-23	EPI_ISL_206996	A/Nepal/3431/2015	National Public Health Laboratory	Centers for Disease Control and Prevention
EPI693438	PA	Nepal	2015-Sep-14	EPI_ISL_206997	A/Nepal/3399/2015	National Public Health Laboratory	Centers for Disease Control and Prevention
EPI693446	PA	Brazil	2015-Nov-19	EPI_ISL_206998	A/Brazil/83570/2015	Instituto Adolfo Lutz	Centers for Disease Control and Prevention
EPI693454	PA	United States	2015-Dec-21	EPI_ISL_206999	A/Michigan/80/2015	Michigan Department of Community Health	Centers for Disease Control and Prevention
EPI693462	PA	United States	2015-Dec-15	EPI_ISL_207000	A/Minnesota/53/2015	Minnesota Department of Health	Centers for Disease Control and Prevention
EPI693470	PA	Nepal	2015-Sep-16	EPI_ISL_207001	A/Nepal/3403/2015	National Public Health Laboratory	Centers for Disease Control and Prevention
EPI693478	PA	Nepal	2015-Sep-25	EPI_ISL_207002	A/Nepal/3450/2015	National Public Health Laboratory	Centers for Disease Control and Prevention
EPI693486	PA	Nepal	2015-Sep-09	EPI_ISL_207003	A/Nepal/3375/2015	National Public Health Laboratory	Centers for Disease Control and Prevention
EPI695369	PA	United States	2015-Nov-25	EPI_ISL_207366	A/Wisconsin/89/2015	Wisconsin State Laboratory of Hygiene	Centers for Disease Control and Prevention
EPI695377	PA	United States	2015-Dec-05	EPI_ISL_207367	A/New Hampshire/45/2015	New Hampshire Public Health Laboratories	Centers for Disease Control and Prevention
EPI695385	PA	United States	2015-Dec-03	EPI_ISL_207368	A/New Hampshire/43/2015	New Hampshire Public Health Laboratories	Centers for Disease Control and Prevention
EPI695393	PA	United States	2015-Oct-28	EPI_ISL_207369	A/Florida/88/2015	Florida Department of Health-Jacksonville	Centers for Disease Control and Prevention
EPI695409	PA	United States	2015-Dec-07	EPI_ISL_207371	A/Nevada/43/2015	Southern Nevada Public Health Lab	Centers for Disease Control and Prevention
EPI695449	PA	Brazil	2015-Aug-18	EPI_ISL_207376	A/Brazil/15648/2015	Instituto Adolfo Lutz	Centers for Disease Control and Prevention
EPI695457	PA	Brazil	2015-Sep-04	EPI_ISL_207377	A/Brazil/69221/2015	Instituto Adolfo Lutz	Centers for Disease Control and Prevention
EPI695465	PA	United States	2015-Dec-04	EPI_ISL_207378	A/New Hampshire/44/2015	New Hampshire Public Health Laboratories	Centers for Disease Control and Prevention
EPI695473	PA	United States	2015-Dec-08	EPI_ISL_207379	A/Wisconsin/90/2015	Wisconsin State Laboratory of Hygiene	Centers for Disease Control and Prevention
EPI695510	PA	South Africa	2015-Aug-26	EPI_ISL_207384	A/South Africa/5325/2015	National Institute for Communicable Disease	Centers for Disease Control and Prevention
EPI696154	PA	Russian Federation	2015-Nov-19	EPI_ISL_207503	A/IIV-Tomsk/154/2015	D.I. Ivanovsky Research Institute of virology MoPH of RF,Moscow	WHO National Influenza Centre Russian Federation
EPI696170	PA	Russian Federation	2015-Dec-01	EPI_ISL_207505	A/IIV-Moscow/158/2015	D.I. Ivanovsky Research Institute of virology MoPH of RF,Moscow	WHO National Influenza Centre Russian Federation
EPI696178	PA	Russian Federation	2015-Dec-01	EPI_ISL_207506	A/IIV-Moscow/159/2015	D.I. Ivanovsky Research Institute of virology MoPH of RF,Moscow	WHO National Influenza Centre Russian Federation
EPI696186	PA	Russian Federation	2015-Dec-14	EPI_ISL_207507	A/IIV-Moscow/160/2015	D.I. Ivanovsky Research Institute of virology MoPH of RF,Moscow	WHO National Influenza Centre Russian Federation
EPI696194	PA	Russian Federation	2015-Dec-14	EPI_ISL_207508	A/IIV-Moscow/161/2015	D.I. Ivanovsky Research Institute of virology MoPH of RF,Moscow	WHO National Influenza Centre Russian Federation
EPI696202	PA	Russian Federation	2015-Dec-14	EPI_ISL_207509	A/IIV-Moscow/162/2015	D.I. Ivanovsky Research Institute of virology MoPH of RF,Moscow	WHO National Influenza Centre Russian Federation
EPI696226	PA	Russian Federation	2015-Dec-16	EPI_ISL_207512	A/IIV-Moscow/167/2015	D.I. Ivanovsky Research Institute of virology MoPH of RF,Moscow	WHO National Influenza Centre Russian Federation
EPI696234	PA	Russian Federation	2015-Dec-15	EPI_ISL_207513	A/IIV-Moscow/168/2015	D.I. Ivanovsky Research Institute of virology MoPH of RF,Moscow	WHO National Influenza Centre Russian Federation
EPI696242	PA	Russian Federation	2015-Dec-17	EPI_ISL_207514	A/IIV-Moscow/169/2015	D.I. Ivanovsky Research Institute of virology MoPH of RF,Moscow	WHO National Influenza Centre Russian Federation
EPI696266	PA	Russian Federation	2015-Dec-16	EPI_ISL_207517	A/IIV-Moscow/174/2015	D.I. Ivanovsky Research Institute of virology MoPH of RF,Moscow	WHO National Influenza Centre Russian Federation
EPI696274	PA	Russian Federation	2015-Dec-15	EPI_ISL_207518	A/IIV-Moscow/176/2015	D.I. Ivanovsky Research Institute of virology MoPH of RF,Moscow	WHO National Influenza Centre Russian Federation
EPI696282	PA	Russian Federation	2015-Dec-16	EPI_ISL_207519	A/IIV-Moscow/177/2015	D.I. Ivanovsky Research Institute of virology MoPH of RF,Moscow	WHO National Influenza Centre Russian Federation
EPI696290	PA	Russian Federation	2015-Dec-17	EPI_ISL_207520	A/IIV-Moscow/178/2015	D.I. Ivanovsky Research Institute of virology MoPH of RF,Moscow	WHO National Influenza Centre Russian Federation
EPI696298	PA	Russian Federation	2015-Dec-17	EPI_ISL_207521	A/IIV-Moscow/180/2015	D.I. Ivanovsky Research Institute of virology MoPH of RF,Moscow	WHO National Influenza Centre Russian Federation
EPI696306	PA	Russian Federation	2015-Dec-18	EPI_ISL_207522	A/IIV-Moscow/181/2015	D.I. Ivanovsky Research Institute of virology MoPH of RF,Moscow	WHO National Influenza Centre Russian Federation
EPI696314	PA	Russian Federation	2015-Dec-18	EPI_ISL_207523	A/IIV-Moscow/182/2015	D.I. Ivanovsky Research Institute of virology MoPH of RF,Moscow	WHO National Influenza Centre Russian Federation
EPI696322	PA	Russian Federation	2015-Dec-21	EPI_ISL_207524	A/IIV-Moscow/183/2015	D.I. Ivanovsky Research Institute of virology MoPH of RF,Moscow	WHO National Influenza Centre Russian Federation
EPI696330	PA	Russian Federation	2015-Dec-18	EPI_ISL_207525	A/IIV-Moscow/185/2015	D.I. Ivanovsky Research Institute of virology MoPH of RF,Moscow	WHO National Influenza Centre Russian Federation
EPI696338	PA	Russian Federation	2015-Dec-18	EPI_ISL_207526	A/IIV-Moscow/186/2015	D.I. Ivanovsky Research Institute of virology MoPH of RF,Moscow	WHO National Influenza Centre Russian Federation
EPI696346	PA	Russian Federation	2015-Dec-19	EPI_ISL_207527	A/IIV-Moscow/187/2015	D.I. Ivanovsky Research Institute of virology MoPH of RF,Moscow	WHO National Influenza Centre Russian Federation
EPI696354	PA	Russian Federation	2015-Dec-19	EPI_ISL_207528	A/IIV-Moscow/188/2015	D.I. Ivanovsky Research Institute of virology MoPH of RF,Moscow	WHO National Influenza Centre Russian Federation
EPI696362	PA	Russian Federation	2015-Dec-19	EPI_ISL_207529	A/IIV-Moscow/189/2015	D.I. Ivanovsky Research Institute of virology MoPH of RF,Moscow	WHO National Influenza Centre Russian Federation
EPI696378	PA	Russian Federation	2015-Dec-20	EPI_ISL_207531	A/IIV-Moscow/191/2015	D.I. Ivanovsky Research Institute of virology MoPH of RF,Moscow	WHO National Influenza Centre Russian Federation
EPI696386	PA	Russian Federation	2015-Dec-21	EPI_ISL_207532	A/IIV-Moscow/192/2015	D.I. Ivanovsky Research Institute of virology MoPH of RF,Moscow	WHO National Influenza Centre Russian Federation
EPI696394	PA	Russian Federation	2015-Dec-21	EPI_ISL_207533	A/IIV-Moscow/193/2015	D.I. Ivanovsky Research Institute of virology MoPH of RF,Moscow	WHO National Influenza Centre Russian Federation
EPI696418	PA	Russian Federation	2015-Dec-22	EPI_ISL_207536	A/IIV-Moscow/196/2015	D.I. Ivanovsky Research Institute of virology MoPH of RF,Moscow	WHO National Influenza Centre Russian Federation
EPI696426	PA	Russian Federation	2015-Dec-22	EPI_ISL_207537	A/IIV-Moscow/199/2015	D.I. Ivanovsky Research Institute of virology MoPH of RF,Moscow	WHO National Influenza Centre Russian Federation
EPI696434	PA	Russian Federation	2015-Dec-22	EPI_ISL_207538	A/IIV-Moscow/202/2015	D.I. Ivanovsky Research Institute of virology MoPH of RF,Moscow	WHO National Influenza Centre Russian Federation
EPI696450	PA	Russian Federation	2015-Dec-22	EPI_ISL_207540	A/IIV-Moscow/204/2015	D.I. Ivanovsky Research Institute of virology MoPH of RF,Moscow	WHO National Influenza Centre Russian Federation
EPI696458	PA	Russian Federation	2015-Dec-23	EPI_ISL_207541	A/IIV-Moscow/208/2015	D.I. Ivanovsky Research Institute of virology MoPH of RF,Moscow	WHO National Influenza Centre Russian Federation
EPI696466	PA	Russian Federation	2015-Dec-23	EPI_ISL_207542	A/IIV-Moscow/211/2015	D.I. Ivanovsky Research Institute of virology MoPH of RF,Moscow	WHO National Influenza Centre Russian Federation
EPI696482	PA	Russian Federation	2015-Dec-19	EPI_ISL_207544	A/Saint-Petersburg/RII01/2016	WHO National Influenza Centre Russian Federation	WHO National Influenza Centre Russian Federation
EPI696490	PA	Russian Federation	2015-Dec-21	EPI_ISL_207545	A/Saint-Petersburg/RII02/2016	WHO National Influenza Centre Russian Federation	WHO National Influenza Centre Russian Federation
EPI696498	PA	Russian Federation	2015-Dec-21	EPI_ISL_207546	A/Saint-Petersburg/RII03/2016	WHO National Influenza Centre Russian Federation	WHO National Influenza Centre Russian Federation
EPI696506	PA	Russian Federation	2015-Dec-21	EPI_ISL_207547	A/Saint-Petersburg/RII04/2016	WHO National Influenza Centre Russian Federation	WHO National Influenza Centre Russian Federation
EPI696530	PA	Russian Federation	2015-Dec-21	EPI_ISL_207550	A/Saint-Petersburg/RII07/2016	WHO National Influenza Centre Russian Federation	WHO National Influenza Centre Russian Federation
EPI696538	PA	Russian Federation	2015-Dec-22	EPI_ISL_207551	A/Saint-Petersburg/RII08/2016	WHO National Influenza Centre Russian Federation	WHO National Influenza Centre Russian Federation
EPI696546	PA	Russian Federation	2015-Dec-21	EPI_ISL_207552	A/Saint-Petersburg/RII09/2016	WHO National Influenza Centre Russian Federation	WHO National Influenza Centre Russian Federation
EPI696554	PA	Russian Federation	2015-Dec-23	EPI_ISL_207553	A/Saint-Petersburg/RII10/2016	WHO National Influenza Centre Russian Federation	WHO National Influenza Centre Russian Federation
EPI696578	PA	Russian Federation	2015-Dec-21	EPI_ISL_207556	A/Saint-Petersburg/RII425S/2015	WHO National Influenza Centre Russian Federation	WHO National Influenza Centre Russian Federation
EPI696586	PA	Russian Federation	2015-Dec-29	EPI_ISL_207557	A/Saint-Petersburg/RII579S/2015	WHO National Influenza Centre Russian Federation	WHO National Influenza Centre Russian Federation
EPI696594	PA	Russian Federation	2015-Dec-29	EPI_ISL_207558	A/Saint-Petersburg/RII599S/2015	WHO National Influenza Centre Russian Federation	WHO National Influenza Centre Russian Federation
EPI696602	PA	Russian Federation	2016-Jan-08	EPI_ISL_207559	A/Saint-Petersburg/RII609S/2016	WHO National Influenza Centre Russian Federation	WHO National Influenza Centre Russian Federation
EPI696610	PA	Russian Federation	2016-Jan-03	EPI_ISL_207560	A/Saint-Petersburg/RII668S/2016	WHO National Influenza Centre Russian Federation	WHO National Influenza Centre Russian Federation
EPI696618	PA	Russian Federation	2016-Jan-07	EPI_ISL_207561	A/Saint-Petersburg/RII681S/2016	WHO National Influenza Centre Russian Federation	WHO National Influenza Centre Russian Federation
EPI696626	PA	Russian Federation	2016-Jan-09	EPI_ISL_207562	A/Saint-Petersburg/RII689S/2016	WHO National Influenza Centre Russian Federation	WHO National Influenza Centre Russian Federation
EPI696634	PA	Russian Federation	2016-Jan-12	EPI_ISL_207563	A/Saint-Petersburg/RII700S/2016	WHO National Influenza Centre Russian Federation	WHO National Influenza Centre Russian Federation
EPI696642	PA	Russian Federation	2016-Jan-15	EPI_ISL_207564	A/Saint-Petersburg/RII720S/2016	WHO National Influenza Centre Russian Federation	WHO National Influenza Centre Russian Federation
EPI696650	PA	Russian Federation	2016-Jan-14	EPI_ISL_207565	A/Saint-Petersburg/RII854S/2016	WHO National Influenza Centre Russian Federation	WHO National Influenza Centre Russian Federation
EPI696658	PA	Russian Federation	2016-Jan-11	EPI_ISL_207566	A/Saint-Petersburg/RII789S/2016	WHO National Influenza Centre Russian Federation	WHO National Influenza Centre Russian Federation
EPI696666	PA	Russian Federation	2016-Jan-14	EPI_ISL_207567	A/Saint-Petersburg/RII812S/2016	WHO National Influenza Centre Russian Federation	WHO National Influenza Centre Russian Federation
EPI696674	PA	Russian Federation	2016-Jan-15	EPI_ISL_207568	A/Saint-Petersburg/RII829S/2016	WHO National Influenza Centre Russian Federation	WHO National Influenza Centre Russian Federation
EPI696682	PA	Russian Federation	2016-Jan-15	EPI_ISL_207569	A/Saint-Petersburg/RII830S/2016	WHO National Influenza Centre Russian Federation	WHO National Influenza Centre Russian Federation
EPI696690	PA	Russian Federation	2016-Jan-15	EPI_ISL_207570	A/Saint-Petersburg/RII837S/2016	WHO National Influenza Centre Russian Federation	WHO National Influenza Centre Russian Federation
EPI696698	PA	Russian Federation	2016-Jan-15	EPI_ISL_207571	A/Saint-Petersburg/RII869S/2016	WHO National Influenza Centre Russian Federation	WHO National Influenza Centre Russian Federation
EPI696706	PA	Russian Federation	2016-Jan-18	EPI_ISL_207572	A/Saint-Petersburg/RII873S/2016	WHO National Influenza Centre Russian Federation	WHO National Influenza Centre Russian Federation
EPI696714	PA	Russian Federation	2016-Jan-18	EPI_ISL_207573	A/Saint-Petersburg/RII882S/2016	WHO National Influenza Centre Russian Federation	WHO National Influenza Centre Russian Federation
EPI696722	PA	Russian Federation	2015-Nov-25	EPI_ISL_207574	A/Saint-Petersburg/RII258S/2015	WHO National Influenza Centre Russian Federation	WHO National Influenza Centre Russian Federation
EPI1858144	PA	China	2017-Nov-14	EPI_ISL_1653923	A/Ningbo/14/2021	Ningbo international travel healthcare center	Ningbo International Travel Healthcare Center
EPI1858155	PA	Bangladesh	2019-Jul-17	EPI_ISL_1663603	A/Bangladesh/4028/2019	icddr,b International Centre for Diarrhoeal Disease Research, Bangladesh	Centers for Disease Control and Prevention
EPI1858168	PA	Kenya	2020-Jan-21	EPI_ISL_1663605	A/Kenya/109/2020	CDC-Kenya	Centers for Disease Control and Prevention
EPI1859012	PA	Belgium	2021-Jan-20	EPI_ISL_1835186	A/Belgium/IG0080/2020	SCIENSANO	SCIENSANO
EPI1859020	PA	Belgium	2020-Jan-16	EPI_ISL_1835581	A/Belgium/IG0081/2020	SCIENSANO	Sciensano
EPI1859028	PA	Belgium	2020-Jan-20	EPI_ISL_1837415	A/Belgium/IG0090/202	SCIENSANO	SCIENSANO
EPI1866495	PA	Belgium	2020-Jan-20	EPI_ISL_1837809	A/Belgium/IG0092/2020	SCIENSANO	SCIENSANO
EPI1859036	PA	Belgium	2020-Jan-21	EPI_ISL_1838540	A/Belgium/IG0120/2020	SCIENSANO	SCIENSANO
EPI1866487	PA	Belgium	2020-Jan-28	EPI_ISL_1839160	A/Belgium/IG0131/2020	SCIENSANO	SCIENSANO
EPI1859061	PA	Belgium	2020-Jan-29	EPI_ISL_1839281	A/Belgium/IG0156/2020	SCIENSANO	SCIENSANO
EPI1859069	PA	Belgium	2020-Jan-30	EPI_ISL_1839661	A/Belgium/IG0165/2020	SCIENSANO	SCIENSANO
EPI1859077	PA	Belgium	2020-Feb-03	EPI_ISL_1839934	A/Belgium/IG0191/2020	SCIENSANO	SCIENSANO
EPI1859085	PA	Belgium	2020-Feb-04	EPI_ISL_1840251	A/Belgium/IG0204/2020	SCIENSANO	SCIENSANO
EPI1859093	PA	Belgium	2019-Dec-24	EPI_ISL_1840659	A/Belgium/IH0002/2020	SCIENSANO	SCIENSANO
EPI1859101	PA	Belgium	2020-Jan-14	EPI_ISL_1840788	A/Belgium/IH0008/2020	SCIENSANO	SCIENSANO
EPI610521	PA	Nepal	2015-Apr-14	EPI_ISL_188615	A/Nepal/1598/2015	National Public Health Laboratory	National Institute of Infectious Diseases (NIID)	Takashita,Emi; Fujisaki,Seiichiro; Shirakura,Masayuki; Watanabe,Shinji; Odagiri,Takato
EPI506159	PA	Russian Federation	2012-Dec-29	EPI_ISL_156276	A/Kazan/CRIE-01/2012		Import from public-domain	Yatsyshina,S.; Renteeva,A.; Valdohina,A.; Shipulin,G.
EPI610443	PA	Nepal	2015-Mar-13	EPI_ISL_188584	A/Nepal/781/2015	National Public Health Laboratory	National Institute of Infectious Diseases (NIID)	Takashita,Emi; Fujisaki,Seiichiro; Shirakura,Masayuki; Watanabe,Shinji; Odagiri,Takato
EPI643483	PA	United States	2015-Aug-13	EPI_ISL_195828	A/Kentucky/14/2015	Kentucky Division of Laboratory Services	Centers for Disease Control and Prevention
EPI610417	PA	Nepal	2015-Mar-09	EPI_ISL_188575	A/Nepal/560/2015	National Public Health Laboratory	National Institute of Infectious Diseases (NIID)	Takashita,Emi; Fujisaki,Seiichiro; Shirakura,Masayuki; Watanabe,Shinji; Odagiri,Takato
EPI610471	PA	Nepal	2015-Mar-18	EPI_ISL_188594	A/Nepal/1015/2015	National Public Health Laboratory	National Institute of Infectious Diseases (NIID)	Takashita,Emi; Fujisaki,Seiichiro; Shirakura,Masayuki; Watanabe,Shinji; Odagiri,Takato
EPI676485	PA	Bangladesh	2015-Aug-05	EPI_ISL_202780	A/Bangladesh/14004/2015	icddr,b International Centre for Diarrhoeal Disease Research, Bangladesh	Centers for Disease Control and Prevention
EPI610425	PA	Nepal	2015-Mar-10	EPI_ISL_188577	A/Nepal/574/2015	National Public Health Laboratory	National Institute of Infectious Diseases (NIID)	Takashita,Emi; Fujisaki,Seiichiro; Shirakura,Masayuki; Watanabe,Shinji; Odagiri,Takato
EPI506195	PA	Russian Federation	2013-Jan-28	EPI_ISL_156279	A/Moscow oblast/CRIE-08/2013		Import from public-domain	Yatsyshina,S.; Renteeva,A.; Valdohina,A.; Shipulin,G.
EPI610459	PA	Nepal	2015-Mar-16	EPI_ISL_188590	A/Nepal/879/2015	National Public Health Laboratory	National Institute of Infectious Diseases (NIID)	Takashita,Emi; Fujisaki,Seiichiro; Shirakura,Masayuki; Watanabe,Shinji; Odagiri,Takato
EPI1858136	PA	China	2017-Aug-23	EPI_ISL_1652690	A/Ningbo/75/2021	Ningbo international travel healthcare center	Ningbo International Travel Healthcare Center
EPI1858128	PA	China	2017-Jul-13	EPI_ISL_1652689	A/Ningbo/58/2021	Ningbo international travel healthcare center	Ningbo International Travel Healthcare Center
EPI1858120	PA	China	2017-Sep-21	EPI_ISL_1652688	A/Ningbo/43/2021	Ningbo international travel healthcare center	Ningbo International Travel Healthcare Center
EPI1858112	PA	China	2017-Oct-19	EPI_ISL_1652687	A/Ningbo/28/2021	Ningbo international travel healthcare center	Ningbo International Travel Healthcare Center
EPI1858104	PA	China	2017-Feb-03	EPI_ISL_1652536	A/Ningbo/27/2021	Ningbo international travel healthcare center	Ningbo International Travel Healthcare Center
EPI1858096	PA	China	2017-Jun-09	EPI_ISL_1652535	A/Ningbo/20/2021	Ningbo international travel healthcare center	Ningbo International Travel Healthcare Center
EPI1858088	PA	China	2017-May-10	EPI_ISL_1652534	A/Ningbo/19/2021	Ningbo international travel healthcare center	Ningbo International Travel Healthcare Center
EPI1858080	PA	China	2017-Sep-14	EPI_ISL_1652533	A/Ningbo/03/2021	Ningbo international travel healthcare center	Ningbo International Travel Healthcare Center
EPI1859118	PA	Belgium	2020-Jan-12	EPI_ISL_1840867	A/Belgium/IS0102/2020	SCIENSANO	SCIENSANO
EPI1859109	PA	Belgium	2020-Jan-09	EPI_ISL_1840866	A/Belgium/IS0054/2020	SCIENSANO	SCIENSANO
EPI1859053	PA	Belgium	2020-Jan-22	EPI_ISL_1838920	A/Belgium/IG0128/2020	SCIENSANO	SCIENSANO
EPI1859044	PA	Belgium	2020-Jan-23	EPI_ISL_1838791	A/Belgium/IG0126/2020	SCIENSANO	SCIENSANO
EPI561957	PA	Malaysia	2014-Mar-02	EPI_ISL_171806	A/Malaysia/11/2014	Institut Penyelidikan Perubatan	WHO Collaborating Centre for Reference and Research on Influenza	Deng,Y-M.; Iannello,P.; Spirason,N; Jelley,L.;Lau,H.; Komadina,N.
EPI782592	PA	Thailand	2015-Mar-06	EPI_ISL_194502	A/Chanthaburi/11/2015	WHO National Influenza Centre, National Institute of Medical Research (NIMR)	WHO Collaborating Centre for Reference and Research on Influenza	Deng,Y-M.; Iannello,P.; Spirason,N.; Lau,H.; Komadina,N.
EPI561999	PA	South Africa	2014-Apr-06	EPI_ISL_171814	A/South Africa/3599/2014	National Institute for Communicable Disease	WHO Collaborating Centre for Reference and Research on Influenza	Deng,Y-M.; Iannello,P.; Spirason,N; Jelley,L.;Lau,H.; Komadina,N.
EPI539654	PA	Papua New Guinea	2013-Jul-02	EPI_ISL_151482	A/GOROKA/27/2013	Papua New Guinea Institute of Medical Research	WHO Collaborating Centre for Reference and Research on Influenza	Deng,Y-M; Iannello,P; Spirason,N; Jelley,L; Lau,H; Komadina,N
EPI539679	PA	Australia	2013-Jun-29	EPI_ISL_151501	A/TOWNSVILLE/41/2013	Queensland Health Forensic and Scientific Services	WHO Collaborating Centre for Reference and Research on Influenza	Deng,Y-M; Iannello,P; Spirason,N; Jelley,L; Lau,H; Komadina,N
EPI782597	PA	Australia	2015-Jul-02	EPI_ISL_194543	A/Tasmania/27/2015	Royal Hobart Hospital	WHO Collaborating Centre for Reference and Research on Influenza	Deng,Y-M.; Iannello,P.; Spirason,N.; Lau,H.; Komadina,N.
EPI782602	PA	Cambodia	2015-Jun-16	EPI_ISL_194497	A/Cambodia/FSS39385/2015	NAMRU-2, Cambodia	WHO Collaborating Centre for Reference and Research on Influenza	Deng,Y-M.; Iannello,P.; Spirason,N.; Lau,H.; Komadina,N.
EPI691362	PA	Taiwan	2015-Sep-05	EPI_ISL_206567	A/Taiwan/1036/2015	ADImmune Corporation	Centers for Disease Control and Prevention
EPI620335	PA	Colombia	2015-Feb-13	EPI_ISL_190446	A/Colombia/2537/2015	Instituto Nacional de Salud de Columbia	Centers for Disease Control and Prevention
EPI620327	PA	Colombia	2015-Jan-18	EPI_ISL_190445	A/Colombia/1457/2015	Instituto Nacional de Salud de Columbia	Centers for Disease Control and Prevention
EPI620319	PA	Colombia	2015-Feb-05	EPI_ISL_190444	A/Colombia/4335/2015	Instituto Nacional de Salud de Columbia	Centers for Disease Control and Prevention
EPI586607	PA	Colombia	2015-Mar-06	EPI_ISL_178104	A/Colombia/4522/2015	Instituto Nacional de Salud de Columbia	Centers for Disease Control and Prevention
EPI586599	PA	Colombia	2015-Jan-18	EPI_ISL_178103	A/Colombia/4280/2015	Instituto Nacional de Salud de Columbia	Centers for Disease Control and Prevention
EPI690873	PA	Costa Rica	2015-Nov-20	EPI_ISL_206503	A/Costa Rica/4060/2015	Laboratorio Nacional de Influenza	Centers for Disease Control and Prevention
EPI690865	PA	Costa Rica	2015-Oct-26	EPI_ISL_206502	A/Costa Rica/0373/2015	Laboratorio Nacional de Influenza	Centers for Disease Control and Prevention
EPI690857	PA	Costa Rica	2015-Oct-26	EPI_ISL_206501	A/Costa Rica/0371/2015	Laboratorio Nacional de Influenza	Centers for Disease Control and Prevention
EPI690881	PA	Madagascar	2015-Sep-30	EPI_ISL_206504	A/Maevatanana/4192/2015	Institut Pasteur de Madagascar	Centers for Disease Control and Prevention
EPI675802	PA	Hong Kong (SAR)	2015-Oct-08	EPI_ISL_202570	A/Hong Kong/15587/2015	Government Virus Unit	Centers for Disease Control and Prevention
EPI626295	PA	Ukraine	2015-Mar-08	EPI_ISL_192156	A/Ukraine/292/2015	Institute of Epidemiology and Infectious Diseases AMS of Ukraine	Centers for Disease Control and Prevention
EPI626279	PA	Ukraine	2015-Mar-03	EPI_ISL_192154	A/Ukraine/171/2015	Institute of Epidemiology and Infectious Diseases AMS of Ukraine	Centers for Disease Control and Prevention
EPI614495	PA	South Africa	2013-Jun-06	EPI_ISL_175880	A/South Africa/3626/2013	National Institute for Medical Research	Centers for Disease Control and Prevention
EPI691217	PA	United States	2015-Dec-19	EPI_ISL_206547	A/Florida/99/2015	Florida Department of Health-Tampa	Centers for Disease Control and Prevention
EPI700673	PA	United States	2015-Dec-20	EPI_ISL_206546	A/Florida/100/2015	Florida Department of Health-Tampa	Centers for Disease Control and Prevention
EPI691225	PA	United States	2015-Dec-22	EPI_ISL_206548	A/Utah/16/2015	Utah Department of Health	Centers for Disease Control and Prevention
EPI1858666	PA	Lao, People's Democratic Republic	2020-Mar-20	EPI_ISL_1732524	A/Laos/855/2020	National Center for Laboratory and Epidemiology	Centers for Disease Control and Prevention
EPI517053	PA	Lao, People's Democratic Republic	2013-Sep-25	EPI_ISL_159533	A/Laos/887/2013	National Center for Laboratory and Epidemiology	Centers for Disease Control and Prevention
EPI564889	PA	Canada	2014-Nov-12	EPI_ISL_171845	A/Ontario/RV3535/2014	National Microbiology Laboratory, Public Health Agency of Canada (PHAC)	Centers for Disease Control and Prevention
EPI516717	PA	United States	2014-Feb-07	EPI_ISL_159529	A/Missouri/02/2014	New York State Department of Health	Centers for Disease Control and Prevention
EPI516711	PA	United States	2013-Dec-25	EPI_ISL_159528	A/Louisiana/41/2013	New York State Department of Health	Centers for Disease Control and Prevention
EPI691009	PA	United States	2015-Dec-12	EPI_ISL_206520	A/Maryland/21/2015	Maryland Department of Health and Mental Hygiene	Centers for Disease Control and Prevention
EPI691017	PA	United States	2015-Dec-14	EPI_ISL_206521	A/Idaho/33/2015	State of Idaho Bureau of Laboratories	Centers for Disease Control and Prevention
EPI691033	PA	United States	2015-Nov-21	EPI_ISL_206523	A/Illinois/24/2015	Illinois Department of Public Health-Chicago	Centers for Disease Control and Prevention
EPI564909	PA	United States	2015-Jan-07	EPI_ISL_171850	A/New Hampshire/02/2015	New Hampshire Public Health Laboratories	Centers for Disease Control and Prevention
EPI691041	PA	United States	2015-Dec-08	EPI_ISL_206524	A/Colorado/25/2015	Colorado Department of Health Lab	Centers for Disease Control and Prevention
EPI534010	PA	United States	2014-Mar-25	EPI_ISL_163674	A/Colorado/07/2014	Colorado Department of Health Lab	Centers for Disease Control and Prevention
EPI517026	PA	United States	2014-Jan-26	EPI_ISL_159670	A/Pennsylvania/16/2014	Pennsylvania Department of Health	Centers for Disease Control and Prevention
EPI517018	PA	United States	2014-Jan-17	EPI_ISL_159669	A/Pennsylvania/14/2014	Pennsylvania Department of Health	Centers for Disease Control and Prevention
EPI516734	PA	United States	2014-Jan-29	EPI_ISL_159532	A/Pennsylvania/21/2014	Pennsylvania Department of Health	Centers for Disease Control and Prevention
EPI516724	PA	United States	2014-Feb-11	EPI_ISL_159530	A/Pennsylvania/17/2014	Pennsylvania Department of Health	Centers for Disease Control and Prevention
EPI568489	PA	United States	2014-Sep-03	EPI_ISL_171853	A/Alaska/37/2014	Alaska State Virology Lab	Centers for Disease Control and Prevention
EPI568483	PA	United States	2014-Sep-03	EPI_ISL_171851	A/Alaska/38/2014	Alaska State Virology Lab	Centers for Disease Control and Prevention
EPI691081	PA	United States	2015-Dec-17	EPI_ISL_206529	A/Connecticut/08/2015	Connecticut Department. of Public Health	Centers for Disease Control and Prevention
EPI691073	PA	United States	2015-Dec-14	EPI_ISL_206528	A/Connecticut/07/2015	Connecticut Department. of Public Health	Centers for Disease Control and Prevention
EPI691097	PA	United States	2015-Dec-16	EPI_ISL_206531	A/Iowa/55/2015	Iowa State Hygienic Laboratory	Centers for Disease Control and Prevention
EPI568499	PA	United States	2014-Oct-28	EPI_ISL_171852	A/Florida/62/2014	Florida Department of Health-Jacksonville	Centers for Disease Control and Prevention
EPI554647	PA	United States	2014-Nov-07	EPI_ISL_169653	A/Florida/63/2014	Florida Department of Health-Jacksonville	Centers for Disease Control and Prevention
EPI691125	PA	United States	2015-Dec-23	EPI_ISL_206535	A/Nevada/42/2015	Southern Nevada Public Health Lab	Centers for Disease Control and Prevention
EPI691117	PA	United States	2015-Dec-17	EPI_ISL_206534	A/Nevada/41/2015	Southern Nevada Public Health Lab	Centers for Disease Control and Prevention
EPI691149	PA	United States	2015-Dec-23	EPI_ISL_206538	A/Wisconsin/93/2015	Wisconsin State Laboratory of Hygiene	Centers for Disease Control and Prevention
EPI691141	PA	United States	2015-Dec-23	EPI_ISL_206537	A/Wisconsin/92/2015	Wisconsin State Laboratory of Hygiene	Centers for Disease Control and Prevention
EPI564895	PA	United States	2014-Dec-05	EPI_ISL_171846	A/Hawaii/64/2014	State of Hawaii Department of Health	Centers for Disease Control and Prevention
EPI534031	PA	United States	2014-Feb-22	EPI_ISL_163678	A/Hawaii/03/2014	State of Hawaii Department of Health	Centers for Disease Control and Prevention
EPI534024	PA	United States	2014-Feb-23	EPI_ISL_163677	A/Hawaii/04/2014	State of Hawaii Department of Health	Centers for Disease Control and Prevention
EPI691166	PA	United States	2015-Dec-02	EPI_ISL_206540	A/California/116/2015	California Department of Health Services	Centers for Disease Control and Prevention
EPI691157	PA	United States	2015-Oct-19	EPI_ISL_206539	A/California/105/2015	California Department of Health Services	Centers for Disease Control and Prevention
EPI509444	PA	United States	2014-Jan-06	EPI_ISL_157476	A/California/01/2014	California Department of Health Services	Centers for Disease Control and Prevention
EPI691174	PA	United States	2015-Nov-30	EPI_ISL_206541	A/Washington/67/2015	Washington State Public Health Laboratory	Centers for Disease Control and Prevention
EPI691182	PA	United States	2015-Dec-06	EPI_ISL_206542	A/Delaware/45/2015	Delaware Public Health Lab	Centers for Disease Control and Prevention
EPI691206	PA	United States	2015-Nov-17	EPI_ISL_206545	A/Minnesota/50/2015	Minnesota Department of Health	Centers for Disease Control and Prevention
EPI691198	PA	United States	2015-Nov-16	EPI_ISL_206544	A/Minnesota/49/2015	Minnesota Department of Health	Centers for Disease Control and Prevention
EPI516417	PA	United States	2014-Feb-10	EPI_ISL_159391	A/Washington/07/2014	Spokane Regional Health District	Centers for Disease Control and Prevention
EPI691238	PA	United States	2015-Dec-18	EPI_ISL_206550	A/Montana/37/2015	Montana Laboratory Services Bureau	Centers for Disease Control and Prevention
EPI691318	PA	Kazakhstan	2015-Nov-12	EPI_ISL_206561	A/Kazakhstan/97/2015	CSEE	Centers for Disease Control and Prevention
EPI691310	PA	Kazakhstan	2015-Nov-23	EPI_ISL_206560	A/Kazakhstan/57/2015	CSEE	Centers for Disease Control and Prevention
EPI691298	PA	Kazakhstan	2015-Nov-20	EPI_ISL_206558	A/Kazakhstan/55/2015	CSEE	Centers for Disease Control and Prevention
EPI691290	PA	Kazakhstan	2015-Nov-19	EPI_ISL_206557	A/Kazakhstan/54/2015	CSEE	Centers for Disease Control and Prevention
EPI691282	PA	Kazakhstan	2015-Nov-24	EPI_ISL_206556	A/Kazakhstan/52/2015	CSEE	Centers for Disease Control and Prevention
EPI691274	PA	Kazakhstan	2015-Nov-24	EPI_ISL_206555	A/Kazakhstan/51/2015	CSEE	Centers for Disease Control and Prevention
EPI691258	PA	Kazakhstan	2015-Dec-02	EPI_ISL_206553	A/Kazakhstan/146/2015	CSEE	Centers for Disease Control and Prevention
EPI691250	PA	Kazakhstan	2015-Dec-02	EPI_ISL_206552	A/Kazakhstan/140/2015	CSEE	Centers for Disease Control and Prevention
EPI690993	PA	Bangladesh	2015-Oct-03	EPI_ISL_206518	A/Bangladesh/9001/2015	icddr,b International Centre for Diarrhoeal Disease Research, Bangladesh	Centers for Disease Control and Prevention
EPI690961	PA	Bangladesh	2015-Sep-02	EPI_ISL_206514	A/Bangladesh/6001/2015	icddr,b International Centre for Diarrhoeal Disease Research, Bangladesh	Centers for Disease Control and Prevention
EPI690945	PA	Bangladesh	2015-Oct-17	EPI_ISL_206512	A/Bangladesh/4008/2015	icddr,b International Centre for Diarrhoeal Disease Research, Bangladesh	Centers for Disease Control and Prevention
EPI690897	PA	Bangladesh	2015-Sep-03	EPI_ISL_206506	A/Bangladesh/12009/2015	icddr,b International Centre for Diarrhoeal Disease Research, Bangladesh	Centers for Disease Control and Prevention
EPI626271	PA	Bangladesh	2015-May-16	EPI_ISL_192153	A/Bangladesh/11003/2015	icddr,b International Centre for Diarrhoeal Disease Research, Bangladesh	Centers for Disease Control and Prevention
EPI626263	PA	Bangladesh	2015-May-05	EPI_ISL_192152	A/Bangladesh/3004/2015	icddr,b International Centre for Diarrhoeal Disease Research, Bangladesh	Centers for Disease Control and Prevention
EPI691354	PA	Mali	2015-Sep-28	EPI_ISL_206566	A/Mali/239 CI/2015	NIC Lab CVD-MALI	Centers for Disease Control and Prevention
EPI691346	PA	Mali	2015-Sep-21	EPI_ISL_206565	A/Mali/204 CH/2015	NIC Lab CVD-MALI	Centers for Disease Control and Prevention
EPI691334	PA	Mali	2015-May-04	EPI_ISL_206563	A/Mali/003 MOP/2015	NIC Lab CVD-MALI	Centers for Disease Control and Prevention
EPI570038	PA	Sweden	2015-Feb-06	EPI_ISL_174012	A/Stockholm/11/2015		Public Health Agency of Sweden
EPI570030	PA	Sweden	2015-Feb-06	EPI_ISL_174011	A/Trollhattan/4/2015		Public Health Agency of Sweden
EPI570022	PA	Sweden	2015-Feb-05	EPI_ISL_174010	A/Trollhattan/3/2015		Public Health Agency of Sweden
EPI569995	PA	Sweden	2015-Jan-07	EPI_ISL_174006	A/Sweden/6/2015		Public Health Agency of Sweden
EPI569943	PA	Sweden	2015-Jan-27	EPI_ISL_174002	A/Karlstad/1/2015		Public Health Agency of Sweden
EPI543337	PA	Sweden	2013-Dec-23	EPI_ISL_153354	A/Stockholm/37/2013		Public Health Agency of Sweden
EPI543330	PA	Sweden	2013-Dec-18	EPI_ISL_153352	A/Uppsala/10/2013		Public Health Agency of Sweden
EPI543326	PA	Sweden	2013-Dec-14	EPI_ISL_153351	A/Stockholm/35/2013		Public Health Agency of Sweden
EPI570075	PA	Sweden	2015-Feb-13	EPI_ISL_174017	A/Uppsala/4/2015		Public Health Agency of Sweden
EPI697790	PA	Madagascar	2015-Sep-15	EPI_ISL_207922	A/Antsirabe/4350/2015	Institut Pasteur de Madagascar	Centers for Disease Control and Prevention
EPI697798	PA	Madagascar	2015-Sep-15	EPI_ISL_207923	A/Antsirabe/4351/2015	Institut Pasteur de Madagascar	Centers for Disease Control and Prevention
EPI697806	PA	Cambodia	2015-Sep-12	EPI_ISL_207924	A/Cambodia/0981/2015	National Public Health Laboratory	Centers for Disease Control and Prevention
EPI697814	PA	Cambodia	2015-Sep-25	EPI_ISL_207925	A/Cambodia/1021/2015	National Public Health Laboratory	Centers for Disease Control and Prevention
EPI697822	PA	United States	2015-Dec-24	EPI_ISL_207926	A/Connecticut/10/2015	Connecticut Department. of Public Health	Centers for Disease Control and Prevention
EPI697830	PA	United States	2015-Dec-19	EPI_ISL_207927	A/Georgia/15/2015	Georgia Public Health Laboratory	Centers for Disease Control and Prevention
EPI697837	PA	United States	2015-Dec-14	EPI_ISL_207928	A/Indiana/33/2015	Indiana State Department of Health Laboratories	Centers for Disease Control and Prevention
EPI697845	PA	Madagascar	2015-Sep-22	EPI_ISL_207929	A/Maevatanana/4197/2015	Institut Pasteur de Madagascar	Centers for Disease Control and Prevention
EPI697853	PA	Mali	2015-Feb-23	EPI_ISL_207930	A/Mali/071 CI/2015	NIC Lab CVD-MALI	Centers for Disease Control and Prevention
EPI697861	PA	Mali	2015-Oct-15	EPI_ISL_207931	A/Mali/252 CI/2015	NIC Lab CVD-MALI	Centers for Disease Control and Prevention
EPI697869	PA	United States	2015-Dec-16	EPI_ISL_207932	A/Maryland/22/2015	Maryland Department of Health and Mental Hygiene	Centers for Disease Control and Prevention
EPI697885	PA	United States	2015-Dec-27	EPI_ISL_207934	A/Maryland/24/2015	Maryland Department of Health and Mental Hygiene	Centers for Disease Control and Prevention
EPI697893	PA	United States	2015-Dec-31	EPI_ISL_207935	A/Nebraska/20/2015	Nebraska Public Health Lab	Centers for Disease Control and Prevention
EPI697901	PA	Nepal	2015-Sep-09	EPI_ISL_207936	A/Nepal/3383/2015	National Public Health Laboratory	Centers for Disease Control and Prevention
EPI697917	PA	Nepal	2015-Sep-15	EPI_ISL_207938	A/Nepal/3402/2015	National Public Health Laboratory	Centers for Disease Control and Prevention
EPI697933	PA	Nepal	2015-Sep-25	EPI_ISL_207940	A/Nepal/3447/2015	National Public Health Laboratory	Centers for Disease Control and Prevention
EPI697941	PA	Nepal	2015-Sep-25	EPI_ISL_207941	A/Nepal/3451/2015	National Public Health Laboratory	Centers for Disease Control and Prevention
EPI697949	PA	Nepal	2015-Sep-28	EPI_ISL_207942	A/Nepal/3459/2015	National Public Health Laboratory	Centers for Disease Control and Prevention
EPI697957	PA	Nepal	2015-Sep-13	EPI_ISL_207943	A/Nepal/3518/2015	National Public Health Laboratory	Centers for Disease Control and Prevention
EPI697965	PA	Nepal	2015-Sep-13	EPI_ISL_207944	A/Nepal/3519/2015	National Public Health Laboratory	Centers for Disease Control and Prevention
EPI697973	PA	Nepal	2015-Sep-17	EPI_ISL_207945	A/Nepal/3521/2015	National Public Health Laboratory	Centers for Disease Control and Prevention
EPI697981	PA	United States	2015-Dec-12	EPI_ISL_207946	A/New Mexico/29/2015	New Mexico Department of Health	Centers for Disease Control and Prevention
EPI697989	PA	Madagascar	2015-Sep-12	EPI_ISL_207947	A/Nosy Be/4356/2015	Institut Pasteur de Madagascar	Centers for Disease Control and Prevention
EPI697997	PA	Pakistan	2015-Nov-23	EPI_ISL_207948	A/Pakistan/359/2015	National Institute of Health	Centers for Disease Control and Prevention
EPI698005	PA	Pakistan	2015-Nov-24	EPI_ISL_207949	A/Pakistan/370/2015	National Institute of Health	Centers for Disease Control and Prevention
EPI698021	PA	United States	2015-Dec-14	EPI_ISL_207951	A/Tennessee/22/2015	Tennessee Department of Health Laboratory-Nashville	Centers for Disease Control and Prevention
EPI698037	PA	United States	2015-Dec-26	EPI_ISL_207953	A/Utah/18/2015	Utah Department of Health	Centers for Disease Control and Prevention
EPI699844	PA	Russian Federation	2016-Jan-15	EPI_ISL_208230	A/Saint-Petersburg/RII847M/2016		WHO National Influenza Centre Russian Federation
EPI700531	PA	United States	2015-Dec-31	EPI_ISL_208455	A/Arizona/31/2015	Arizona Department of Health Services	Centers for Disease Control and Prevention
EPI700539	PA	United States	2015-Dec-29	EPI_ISL_208456	A/Arizona/32/2015	Arizona Department of Health Services	Centers for Disease Control and Prevention
EPI700547	PA	United States	2015-Dec-29	EPI_ISL_208457	A/Arizona/35/2015	Arizona Department of Health Services	Centers for Disease Control and Prevention
EPI700555	PA	United States	2015-Dec-08	EPI_ISL_208458	A/Arizona/36/2015	Arizona Department of Health Services	Centers for Disease Control and Prevention
EPI700563	PA	United States	2015-Dec-07	EPI_ISL_208459	A/Arizona/37/2015	Arizona Department of Health Services	Centers for Disease Control and Prevention
EPI700571	PA	United States	2015-Dec-07	EPI_ISL_208460	A/Arizona/38/2015	Arizona Department of Health Services	Centers for Disease Control and Prevention
EPI700579	PA	United States	2015-Dec-08	EPI_ISL_208461	A/Arizona/39/2015	Arizona Department of Health Services	Centers for Disease Control and Prevention
EPI700587	PA	United States	2015-Dec-01	EPI_ISL_208462	A/Arizona/40/2015	Arizona Department of Health Services	Centers for Disease Control and Prevention
EPI700595	PA	Bulgaria	2016-Jan-08	EPI_ISL_208463	A/Bulgaria/010/2016	National Influenza Laboratory, Natl. Center of Inf. & Parasitic Dis	Centers for Disease Control and Prevention
EPI700603	PA	Bulgaria	2015-Dec-17	EPI_ISL_208464	A/Bulgaria/758/2015	National Influenza Laboratory, Natl. Center of Inf. & Parasitic Dis	Centers for Disease Control and Prevention
EPI700611	PA	United States	2016-Jan-04	EPI_ISL_208465	A/California/01/2016	California Department of Health Services	Centers for Disease Control and Prevention
EPI700627	PA	United States	2015-Dec-28	EPI_ISL_208467	A/California/120/2015	California Department of Health Services	Centers for Disease Control and Prevention
EPI700643	PA	United States	2015-Dec-26	EPI_ISL_208469	A/California/128/2015	California Department of Health Services	Centers for Disease Control and Prevention
EPI700651	PA	United States	2015-Dec-09	EPI_ISL_208470	A/California/129/2015	California Department of Health Services	Centers for Disease Control and Prevention
EPI700659	PA	United States	2015-Dec-08	EPI_ISL_208471	A/Colorado/26/2015	Colorado Department of Health Lab	Centers for Disease Control and Prevention
EPI700667	PA	United States	2015-Dec-14	EPI_ISL_208472	A/Colorado/30/2015	Colorado Department of Health Lab	Centers for Disease Control and Prevention
EPI700680	PA	United States	2015-Dec-23	EPI_ISL_208473	A/Florida/102/2015	Florida Department of Health-Tampa	Centers for Disease Control and Prevention
EPI700688	PA	United States	2015-Dec-29	EPI_ISL_208474	A/Florida/103/2015	Florida Department of Health-Tampa	Centers for Disease Control and Prevention
EPI700696	PA	United States	2015-Jan-01	EPI_ISL_208475	A/Florida/95/2015	Florida Department of Health-Jacksonville	Centers for Disease Control and Prevention
EPI700704	PA	United States	2015-Dec-16	EPI_ISL_208476	A/Idaho/34/2015	State of Idaho Bureau of Laboratories	Centers for Disease Control and Prevention
EPI700712	PA	United States	2015-Dec-21	EPI_ISL_208477	A/Idaho/36/2015	State of Idaho Bureau of Laboratories	Centers for Disease Control and Prevention
EPI700720	PA	United States	2015-Dec-22	EPI_ISL_208478	A/Idaho/38/2015	State of Idaho Bureau of Laboratories	Centers for Disease Control and Prevention
EPI700728	PA	United States	2015-Dec-21	EPI_ISL_208479	A/Idaho/39/2015	State of Idaho Bureau of Laboratories	Centers for Disease Control and Prevention
EPI700736	PA	United States	2015-Dec-26	EPI_ISL_208480	A/Idaho/42/2015	State of Idaho Bureau of Laboratories	Centers for Disease Control and Prevention
EPI700744	PA	United States	2015-Dec-30	EPI_ISL_208481	A/Idaho/43/2015	State of Idaho Bureau of Laboratories	Centers for Disease Control and Prevention
EPI700752	PA	Kazakhstan	2015-Nov-15	EPI_ISL_208482	A/Kazakhstan/42-2/2015	CSEE	Centers for Disease Control and Prevention
EPI700760	PA	United States	2015-Dec-21	EPI_ISL_208483	A/Kentucky/16/2015	Kentucky Division of Laboratory Services	Centers for Disease Control and Prevention
EPI700768	PA	Madagascar	2015-Sep-24	EPI_ISL_208484	A/Maevatanana/4189/2015	Institut Pasteur de Madagascar	Centers for Disease Control and Prevention
EPI700776	PA	Madagascar	2015-Sep-29	EPI_ISL_208485	A/Maevatanana/4191/2015	Institut Pasteur de Madagascar	Centers for Disease Control and Prevention
EPI700792	PA	United States	2015-Dec-08	EPI_ISL_208487	A/Massachusetts/31/2015	Massachusetts Department of Public Health	Centers for Disease Control and Prevention
EPI700805	PA	United States	2015-Dec-15	EPI_ISL_208489	A/Nevada/40/2015	Southern Nevada Public Health Lab	Centers for Disease Control and Prevention
EPI700813	PA	United States	2016-Jan-05	EPI_ISL_208490	A/New York/01/2016	New York City Department of Health	Centers for Disease Control and Prevention
EPI700821	PA	Puerto Rico	2015-Nov-18	EPI_ISL_208491	A/Puerto Rico/48/2015	Puerto Rico Department of Health	Centers for Disease Control and Prevention
EPI700829	PA	Russian Federation	2015-Nov-25	EPI_ISL_208492	A/St Petersburg/349/2015	Russian Academy of Medical Sciences	Centers for Disease Control and Prevention
EPI700842	PA	Mongolia	2015-Nov-09	EPI_ISL_208494	A/Ulaanbaatar/2871/2015	National Center for Communicable Diseases	Centers for Disease Control and Prevention
EPI700850	PA	United States	2015-Dec-16	EPI_ISL_208495	A/Utah/17/2015	Utah Department of Health	Centers for Disease Control and Prevention
EPI782618	PA	Malaysia	2015-Aug-30	EPI_ISL_209060	A/Malaysia/09707/2015	University Malaya	WHO Collaborating Centre for Reference and Research on Influenza	Deng,Y-M.; Iannello,P.; Spirason,N,; Lau,H.; Komadina,N
EPI705969	PA	United States	2015-Dec-22	EPI_ISL_210279	A/Colorado/32/2015	Colorado Department of Health Lab	Centers for Disease Control and Prevention
EPI705977	PA	United States	2015-Dec-24	EPI_ISL_210280	A/Colorado/33/2015	Colorado Department of Health Lab	Centers for Disease Control and Prevention
EPI705985	PA	United States	2015-Dec-28	EPI_ISL_210281	A/Colorado/34/2015	Colorado Department of Health Lab	Centers for Disease Control and Prevention
EPI705993	PA	United States	2015-Dec-27	EPI_ISL_210282	A/Colorado/35/2015	Colorado Department of Health Lab	Centers for Disease Control and Prevention
EPI706001	PA	United States	2015-Dec-22	EPI_ISL_210283	A/Colorado/36/2015	Colorado Department of Health Lab	Centers for Disease Control and Prevention
EPI706009	PA	Costa Rica	2016-Jan-04	EPI_ISL_210284	A/Costa Rica/0017/2016	Laboratorio Nacional de Influenza	Centers for Disease Control and Prevention
EPI706017	PA	Costa Rica	2016-Jan-08	EPI_ISL_210285	A/Costa Rica/0768/2016	Laboratorio Nacional de Influenza	Centers for Disease Control and Prevention
EPI706025	PA	Costa Rica	2016-Jan-08	EPI_ISL_210286	A/Costa Rica/0784/2016	Laboratorio Nacional de Influenza	Centers for Disease Control and Prevention
EPI706057	PA	United States	2016-Jan-12	EPI_ISL_210290	A/Hawaii/01/2016	State of Hawaii Department of Health	Centers for Disease Control and Prevention
EPI706065	PA	United States	2016-Jan-13	EPI_ISL_210291	A/Hawaii/02/2016	State of Hawaii Department of Health	Centers for Disease Control and Prevention
EPI706073	PA	United States	2015-Dec-30	EPI_ISL_210292	A/Hawaii/82/2015	State of Hawaii Department of Health	Centers for Disease Control and Prevention
EPI706081	PA	United States	2015-Dec-31	EPI_ISL_210293	A/Hawaii/83/2015	State of Hawaii Department of Health	Centers for Disease Control and Prevention
EPI706089	PA	United States	2016-Jan-23	EPI_ISL_210294	A/Indiana/09/2016	Indiana State Department of Health Laboratories	Centers for Disease Control and Prevention
EPI706097	PA	United States	2016-Jan-19	EPI_ISL_210295	A/Michigan/02/2016	University of Michigan SPH EPID	Centers for Disease Control and Prevention
EPI706105	PA	United States	2016-Jan-18	EPI_ISL_210296	A/Michigan/03/2016	University of Michigan SPH EPID	Centers for Disease Control and Prevention
EPI706113	PA	United States	2016-Jan-19	EPI_ISL_210297	A/Michigan/06/2016	University of Michigan SPH EPID	Centers for Disease Control and Prevention
EPI706121	PA	United States	2016-Jan-20	EPI_ISL_210298	A/Michigan/07/2016	University of Michigan SPH EPID	Centers for Disease Control and Prevention
EPI706129	PA	United States	2016-Jan-20	EPI_ISL_210299	A/Michigan/08/2016	University of Michigan SPH EPID	Centers for Disease Control and Prevention
EPI706145	PA	United States	2015-Dec-26	EPI_ISL_210301	A/Michigan/76/2015	Michigan Department of Community Health	Centers for Disease Control and Prevention
EPI706153	PA	United States	2015-Dec-23	EPI_ISL_210302	A/Minnesota/58/2015	Minnesota Department of Health	Centers for Disease Control and Prevention
EPI706161	PA	United States	2016-Jan-05	EPI_ISL_210303	A/Montana/01/2016	Montana Laboratory Services Bureau	Centers for Disease Control and Prevention
EPI706169	PA	United States	2016-Jan-02	EPI_ISL_210304	A/Montana/02/2016	Montana Laboratory Services Bureau	Centers for Disease Control and Prevention
EPI706177	PA	United States	2016-Jan-09	EPI_ISL_210305	A/Montana/03/2016	Montana Laboratory Services Bureau	Centers for Disease Control and Prevention
EPI706185	PA	United States	2016-Jan-08	EPI_ISL_210306	A/Montana/04/2016	Montana Laboratory Services Bureau	Centers for Disease Control and Prevention
EPI706193	PA	United States	2016-Jan-12	EPI_ISL_210307	A/Montana/06/2016	Montana Laboratory Services Bureau	Centers for Disease Control and Prevention
EPI706201	PA	United States	2015-Dec-31	EPI_ISL_210308	A/Montana/41/2015	Montana Laboratory Services Bureau	Centers for Disease Control and Prevention
EPI706217	PA	United States	2015-Dec-12	EPI_ISL_210310	A/Oregon/28/2015	Oregon Public Health Laboratory	Centers for Disease Control and Prevention
EPI706225	PA	United States	2015-Dec-12	EPI_ISL_210311	A/Oregon/29/2015	Oregon Public Health Laboratory	Centers for Disease Control and Prevention
EPI706233	PA	United States	2015-Dec-28	EPI_ISL_210312	A/Oregon/31/2015	Oregon Public Health Laboratory	Centers for Disease Control and Prevention
EPI706249	PA	Pakistan	2015-Nov-28	EPI_ISL_210314	A/Pakistan/380/2015	National Institute of Health	Centers for Disease Control and Prevention
EPI706255	PA	Pakistan	2015-Dec-01	EPI_ISL_210315	A/Pakistan/394/2015	National Institute of Health	Centers for Disease Control and Prevention
EPI706271	PA	Pakistan	2015-Dec-05	EPI_ISL_210317	A/Pakistan/424/2015	National Institute of Health	Centers for Disease Control and Prevention
EPI706279	PA	United States	2016-Jan-06	EPI_ISL_210318	A/Pennsylvania/01/2016	UPMC-CLB Dept of Microbiology	Centers for Disease Control and Prevention
EPI706294	PA	United States	2016-Jan-05	EPI_ISL_210320	A/Utah/01/2016	Utah Department of Health	Centers for Disease Control and Prevention
EPI706326	PA	United States	2016-Jan-07	EPI_ISL_210324	A/Washington/03/2016	Marshfield Clinic Research Foundation	Centers for Disease Control and Prevention
EPI706334	PA	United States	2016-Jan-11	EPI_ISL_210325	A/Wisconsin/08/2016	Wisconsin State Laboratory of Hygiene	Centers for Disease Control and Prevention
EPI706342	PA	United States	2016-Jan-07	EPI_ISL_210326	A/Wisconsin/09/2016	Wisconsin State Laboratory of Hygiene	Centers for Disease Control and Prevention
EPI706350	PA	United States	2016-Jan-08	EPI_ISL_210327	A/Wisconsin/10/2016	Wisconsin State Laboratory of Hygiene	Centers for Disease Control and Prevention
EPI706366	PA	United States	2016-Jan-12	EPI_ISL_210329	A/Wisconsin/12/2016	Wisconsin State Laboratory of Hygiene	Centers for Disease Control and Prevention
EPI706374	PA	Madagascar	2015-Sep-29	EPI_ISL_210330	A/Antsirabe/4186/2015	Institut Pasteur de Madagascar	Centers for Disease Control and Prevention
EPI706387	PA	Congo, the Democatic Republic of	2015-Dec-10	EPI_ISL_210332	A/Congo/2266/2015	INRB Service de Virologie	Centers for Disease Control and Prevention
EPI706395	PA	United States	2016-Jan-07	EPI_ISL_210333	A/Nebraska/01/2016	Nebraska Public Health Lab	Centers for Disease Control and Prevention
EPI706403	PA	United States	2015-Nov-28	EPI_ISL_210334	A/New York/74/2015	New York Presbyterian Hospital Columbia University Medical Center, Microbiology Department	Centers for Disease Control and Prevention
EPI706411	PA	Paraguay	2015-Aug-03	EPI_ISL_210335	A/Paraguay/6242/2015	Central Laboratory of Public Health	Centers for Disease Control and Prevention
EPI706419	PA	Paraguay	2015-Jul-30	EPI_ISL_210336	A/Paraguay/6987/2015	Central Laboratory of Public Health	Centers for Disease Control and Prevention
EPI706427	PA	Paraguay	2015-Aug-11	EPI_ISL_210337	A/Paraguay/7466/2015	Central Laboratory of Public Health	Centers for Disease Control and Prevention
EPI706435	PA	Paraguay	2015-Aug-05	EPI_ISL_210338	A/Paraguay/7481/2015	Central Laboratory of Public Health	Centers for Disease Control and Prevention
EPI706443	PA	United States	2015-Dec-20	EPI_ISL_210339	A/South Dakota/41/2015	South Dakota Public Health Lab	Centers for Disease Control and Prevention
EPI706451	PA	Madagascar	2015-Sep-25	EPI_ISL_210340	A/Toamasina/4159/2015	Institut Pasteur de Madagascar	Centers for Disease Control and Prevention
EPI706459	PA	United States	2015-Dec-23	EPI_ISL_210341	A/Virginia/301/2015	Virginia Division of Consolidated Laboratories	Centers for Disease Control and Prevention
EPI706485	PA	Vietnam	2015-Mar-11	EPI_ISL_210348	A/Vietnam/0125/2015	Pasteur Institute, Influenza Laboratory	National Institute of Infectious Diseases (NIID)	Takashita,Emi; Fujisaki,Seiichiro; Shirakura,Masayuki; Watanabe,Shinji; Odagiri,Takato
EPI706493	PA	Vietnam	2015-Mar-24	EPI_ISL_210349	A/Vietnam/0162/2015	Pasteur Institute, Influenza Laboratory	National Institute of Infectious Diseases (NIID)	Takashita,Emi; Fujisaki,Seiichiro; Shirakura,Masayuki; Watanabe,Shinji; Odagiri,Takato
EPI706501	PA	Vietnam	2015-Aug-04	EPI_ISL_210350	A/Vietnam/0693/2015	Pasteur Institute, Influenza Laboratory	National Institute of Infectious Diseases (NIID)	Takashita,Emi; Fujisaki,Seiichiro; Shirakura,Masayuki; Watanabe,Shinji; Odagiri,Takato
EPI706613	PA	Lao, People's Democratic Republic	2015-Sep-24	EPI_ISL_210364	A/Laos/SA401/2015	Ministry of Health Laos	National Institute of Infectious Diseases (NIID)	Takashita,Emi; Fujisaki,Seiichiro; Shirakura,Masayuki; Watanabe,Shinji; Odagiri,Takato
EPI1430233	PA	Portugal	2015-Dec-17	EPI_ISL_211671	A/Lisboa/50/2015	Instituto Nacional de Saude (INSA)	Instituto Nacional de Saude (INSA)	Guiomar, R.;Pechirra, P.; Cristóvão, P.; Costa, I.; Conde, P.
EPI709441	PA	Bangladesh	2015-Nov-16	EPI_ISL_211710	A/Bangladesh/8007/2015	icddr,b International Centre for Diarrhoeal Disease Research, Bangladesh	Centers for Disease Control and Prevention
EPI709448	PA	United States	2016-Jan-02	EPI_ISL_211711	A/Colorado/01/2016	Colorado Department of Health Lab	Centers for Disease Control and Prevention
EPI709456	PA	United States	2016-Jan-07	EPI_ISL_211712	A/Florida/02/2016	Florida Department of Health-Jacksonville	Centers for Disease Control and Prevention
EPI709464	PA	United States	2016-Jan-13	EPI_ISL_211713	A/Florida/03/2016	Florida Department of Health-Jacksonville	Centers for Disease Control and Prevention
EPI709472	PA	United States	2016-Jan-14	EPI_ISL_211714	A/Illinois/01/2016	Illinois Department of Public Health-Chicago	Centers for Disease Control and Prevention
EPI709480	PA	United States	2016-Jan-17	EPI_ISL_211715	A/Illinois/02/2016	Illinois Department of Public Health-Chicago	Centers for Disease Control and Prevention
EPI709488	PA	United States	2016-Jan-18	EPI_ISL_211716	A/Illinois/03/2016	Illinois Department of Public Health-Chicago	Centers for Disease Control and Prevention
EPI709496	PA	United States	2016-Jan-15	EPI_ISL_211717	A/Illinois/04/2016	Illinois Department of Public Health-Chicago	Centers for Disease Control and Prevention
EPI709504	PA	United States	2015-Dec-27	EPI_ISL_211718	A/Illinois/28/2015	Illinois Department of Public Health-Chicago	Centers for Disease Control and Prevention
EPI709512	PA	United States	2016-Jan-10	EPI_ISL_211719	A/Montana/07/2016	Montana Laboratory Services Bureau	Centers for Disease Control and Prevention
EPI709520	PA	United States	2016-Jan-05	EPI_ISL_211720	A/Pennsylvania/06/2016	Pennsylvania Department of Health	Centers for Disease Control and Prevention
EPI709528	PA	United States	2016-Jan-10	EPI_ISL_211721	A/Pennsylvania/09/2016	Pennsylvania Department of Health	Centers for Disease Control and Prevention
EPI709536	PA	United States	2016-Jan-10	EPI_ISL_211722	A/Texas/09/2016	Texas Department of State Health Services-Laboratory Services	Centers for Disease Control and Prevention
EPI709544	PA	Mongolia	2015-Nov-23	EPI_ISL_211723	A/Ulaanbaatar/3018/2015	National Center for Communicable Diseases	Centers for Disease Control and Prevention
EPI709552	PA	United States	2016-Jan-19	EPI_ISL_211724	A/Wisconsin/18/2016	Wisconsin State Laboratory of Hygiene	Centers for Disease Control and Prevention
EPI709610	PA	China	2015-Oct-29	EPI_ISL_211745	A/Shanghai-Putuo/1860/2015	WHO Chinese National Influenza Center	Centers for Disease Control and Prevention
EPI709952	PA	Sweden	2015-Dec-15	EPI_ISL_211864	A/Stockholm/69/2015		Public Health Agency of Sweden
EPI709960	PA	Sweden	2015-Dec-17	EPI_ISL_211865	A/Stockholm/70/2015		Public Health Agency of Sweden
EPI709968	PA	Sweden	2015-Dec-25	EPI_ISL_211866	A/Jonkoping/1/2015		Public Health Agency of Sweden
EPI709976	PA	Sweden	2015-Dec-25	EPI_ISL_211867	A/Linkoping/2/2015		Public Health Agency of Sweden
EPI709995	PA	Sweden	2015-Dec-30	EPI_ISL_211870	A/Stockholm/72/2015		Public Health Agency of Sweden
EPI710003	PA	Sweden	2016-Jan-05	EPI_ISL_211871	A/Uppsala/2/2016		Public Health Agency of Sweden
EPI710011	PA	Sweden	2015-Dec-26	EPI_ISL_211872	A/Stockholm/71/2015		Public Health Agency of Sweden
EPI710019	PA	Sweden	2016-Jan-04	EPI_ISL_211873	A/Stockholm/2/2016		Public Health Agency of Sweden
EPI710029	PA	Sweden	2016-Jan-13	EPI_ISL_211875	A/Sweden/ 1/2016		Public Health Agency of Sweden
EPI710037	PA	Sweden	2016-Jan-03	EPI_ISL_211876	A/Karlstad/1/2016		Public Health Agency of Sweden
EPI710045	PA	Sweden	2016-Jan-04	EPI_ISL_211877	A/Karlstad/2/2016		Public Health Agency of Sweden
EPI710053	PA	Sweden	2016-Jan-12	EPI_ISL_211878	A/Karlstad/3/2016		Public Health Agency of Sweden
EPI710061	PA	Sweden	2015-Dec-14	EPI_ISL_211879	A/Stockholm/68/2015		Public Health Agency of Sweden
EPI710500	PA	Mali	2015-Oct-14	EPI_ISL_211943	A/Mali/249 CI/2015	NIC Lab CVD-MALI	Centers for Disease Control and Prevention
EPI710508	PA	United States	2015-Dec-19	EPI_ISL_211944	A/Montana/38/2015	Montana Laboratory Services Bureau	Centers for Disease Control and Prevention
EPI710516	PA	Nepal	2015-Sep-09	EPI_ISL_211945	A/Nepal/3380/2015	National Public Health Laboratory	Centers for Disease Control and Prevention
EPI710524	PA	Pakistan	2015-Nov-24	EPI_ISL_211946	A/Pakistan/372/2015	National Institute of Health	Centers for Disease Control and Prevention
EPI710534	PA	United States	2015-Dec-29	EPI_ISL_211947	A/Pennsylvania/55/2015	UPMC-CLB Dept of Microbiology	Centers for Disease Control and Prevention
EPI710542	PA	Puerto Rico	2015-Nov-20	EPI_ISL_211948	A/Puerto Rico/49/2015	Puerto Rico Department of Health	Centers for Disease Control and Prevention
EPI710558	PA	Tanzania, United Republic of	2015-Nov-25	EPI_ISL_211950	A/Tanzania/2767/2015	National Influenza Lab	Centers for Disease Control and Prevention
EPI710566	PA	Tanzania, United Republic of	2015-Nov-19	EPI_ISL_211951	A/Tanzania/661/2015	National Influenza Lab	Centers for Disease Control and Prevention
EPI710574	PA	Tanzania, United Republic of	2015-Nov-27	EPI_ISL_211952	A/Tanzania/664/2015	National Influenza Lab	Centers for Disease Control and Prevention
EPI710582	PA	United States	2016-Jan-14	EPI_ISL_211953	A/Wyoming/01/2016	Wyoming Public Health Laboratory	Centers for Disease Control and Prevention
EPI710590	PA	United States	2016-Jan-16	EPI_ISL_211954	A/Wyoming/02/2016	Wyoming Public Health Laboratory	Centers for Disease Control and Prevention
EPI710735	PA	United States	2016-Jan-24	EPI_ISL_211973	A/Indiana/03/2016	Indiana State Department of Health Laboratories	Centers for Disease Control and Prevention
EPI710751	PA	Japan	2016-Jan-05	EPI_ISL_211975	A/SHIZUOKA-C/1/2016	Shizuoka City Institute of Environmental Sciences and Public Health	National Institute of Infectious Diseases (NIID)	Takashita,Emi; Fujisaki,Seiichiro; Shirakura,Masayuki; Watanabe,Shinji; Odagiri,Takato
EPI710759	PA	Japan	2015-Dec-25	EPI_ISL_211976	A/SAGA/155/2015	Saga Prefectural Institute of Public Health and Pharmaceutical Research	National Institute of Infectious Diseases (NIID)	Takashita,Emi; Fujisaki,Seiichiro; Shirakura,Masayuki; Watanabe,Shinji; Odagiri,Takato
EPI710767	PA	Taiwan	2015-Nov-26	EPI_ISL_211977	A/Taiwan/1087/2015	Center for Disease Control	National Institute of Infectious Diseases (NIID)	Takashita,Emi; Fujisaki,Seiichiro; Shirakura,Masayuki; Watanabe,Shinji; Odagiri,Takato
EPI710775	PA	Taiwan	2015-Nov-26	EPI_ISL_211978	A/Taiwan/1088/2015	Center for Disease Control	National Institute of Infectious Diseases (NIID)	Takashita,Emi; Fujisaki,Seiichiro; Shirakura,Masayuki; Watanabe,Shinji; Odagiri,Takato
EPI710799	PA	Taiwan	2015-Dec-05	EPI_ISL_211981	A/Taiwan/1100/2015	Center for Disease Control	National Institute of Infectious Diseases (NIID)	Takashita,Emi; Fujisaki,Seiichiro; Shirakura,Masayuki; Watanabe,Shinji; Odagiri,Takato
EPI710807	PA	Taiwan	2015-Dec-09	EPI_ISL_211982	A/Taiwan/1101/2015	Center for Disease Control	National Institute of Infectious Diseases (NIID)	Takashita,Emi; Fujisaki,Seiichiro; Shirakura,Masayuki; Watanabe,Shinji; Odagiri,Takato
EPI710815	PA	Taiwan	2016-Jan-02	EPI_ISL_211983	A/Taiwan/1/2016	Center for Disease Control	National Institute of Infectious Diseases (NIID)	Takashita,Emi; Fujisaki,Seiichiro; Shirakura,Masayuki; Watanabe,Shinji; Odagiri,Takato
EPI710823	PA	Taiwan	2016-Jan-05	EPI_ISL_211984	A/Taiwan/2/2016	Center for Disease Control	National Institute of Infectious Diseases (NIID)	Takashita,Emi; Fujisaki,Seiichiro; Shirakura,Masayuki; Watanabe,Shinji; Odagiri,Takato
EPI710831	PA	Japan	2015-Dec-28	EPI_ISL_211985	A/YOKOHAMA/104/2015	Yokohama City Institute of Public Health.	National Institute of Infectious Diseases (NIID)	Takashita,Emi; Fujisaki,Seiichiro; Shirakura,Masayuki; Watanabe,Shinji; Odagiri,Takato
EPI710839	PA	Japan	2015-Nov-17	EPI_ISL_211986	A/GUNMA/10/2015	Gunma Prefectural Institute of Public Health and Environmental Sciences	National Institute of Infectious Diseases (NIID)	Takashita,Emi; Fujisaki,Seiichiro; Shirakura,Masayuki; Watanabe,Shinji; Odagiri,Takato
EPI710847	PA	Japan	2016-Jan-18	EPI_ISL_211987	A/YAMAGUCHI/6/2016	Yamaguchi Prefectural Institute of Public Health and Environment	National Institute of Infectious Diseases (NIID)	Takashita,Emi; Fujisaki,Seiichiro; Shirakura,Masayuki; Watanabe,Shinji; Odagiri,Takato
EPI710855	PA	Nepal	2015-Dec-17	EPI_ISL_211988	A/Nepal/K782/2015	National Public Health Laboratory	National Institute of Infectious Diseases (NIID)	Takashita,Emi; Fujisaki,Seiichiro; Shirakura,Masayuki; Watanabe,Shinji; Odagiri,Takato
EPI710879	PA	Nepal	2015-Nov-20	EPI_ISL_211991	A/Nepal/3574/2015	National Public Health Laboratory	National Institute of Infectious Diseases (NIID)	Takashita,Emi; Fujisaki,Seiichiro; Shirakura,Masayuki; Watanabe,Shinji; Odagiri,Takato
EPI710887	PA	Nepal	2015-Dec-06	EPI_ISL_211992	A/Nepal/3594/2015	National Public Health Laboratory	National Institute of Infectious Diseases (NIID)	Takashita,Emi; Fujisaki,Seiichiro; Shirakura,Masayuki; Watanabe,Shinji; Odagiri,Takato
EPI710895	PA	Japan	2016-Jan-03	EPI_ISL_211993	A/SAPPORO/1/2016	Sapporo City Institute of Public Health	National Institute of Infectious Diseases (NIID)	Takashita,Emi; Fujisaki,Seiichiro; Shirakura,Masayuki; Watanabe,Shinji; Odagiri,Takato
EPI710903	PA	Japan	2016-Jan-05	EPI_ISL_211994	A/MIE/1/2016	Mie Prefecture Health and Environment Research Institute	National Institute of Infectious Diseases (NIID)	Takashita,Emi; Fujisaki,Seiichiro; Shirakura,Masayuki; Watanabe,Shinji; Odagiri,Takato
EPI710911	PA	Japan	2016-Jan-27	EPI_ISL_211995	A/TOKYO/EH3/2016	National Institute of Infectious Diseases (NIID)	National Institute of Infectious Diseases (NIID)	Takashita,Emi; Fujisaki,Seiichiro; Shirakura,Masayuki; Watanabe,Shinji; Odagiri,Takato
EPI710919	PA	Japan	2016-Jan-31	EPI_ISL_211996	A/TOKYO/EH4/2016	National Institute of Infectious Diseases (NIID)	National Institute of Infectious Diseases (NIID)	Takashita,Emi; Fujisaki,Seiichiro; Shirakura,Masayuki; Watanabe,Shinji; Odagiri,Takato
EPI710927	PA	Japan	2016-Feb-01	EPI_ISL_211997	A/TOKYO/EH5/2016	National Institute of Infectious Diseases (NIID)	National Institute of Infectious Diseases (NIID)	Takashita,Emi; Fujisaki,Seiichiro; Shirakura,Masayuki; Watanabe,Shinji; Odagiri,Takato
EPI710935	PA	Japan	2016-Feb-02	EPI_ISL_211998	A/TOKYO/EH6/2016	National Institute of Infectious Diseases (NIID)	National Institute of Infectious Diseases (NIID)	Takashita,Emi; Fujisaki,Seiichiro; Shirakura,Masayuki; Watanabe,Shinji; Odagiri,Takato
EPI711771	PA	United Kingdom	2014-Apr-07	EPI_ISL_212217	A/England/439/2014	UK Health Security Agency - Colindale	UK Health Security Agency - Colindale	Galiano,M.
EPI711784	PA	United Kingdom	2015-Jan-09	EPI_ISL_212219	A/England/41/2015	UK Health Security Agency - Colindale	UK Health Security Agency - Colindale	Galiano,M.
EPI711792	PA	United Kingdom	2015-Jan-17	EPI_ISL_212220	A/England/101/2015	UK Health Security Agency - Colindale	UK Health Security Agency - Colindale	Galiano,M.
EPI711800	PA	United Kingdom	2015-Feb-02	EPI_ISL_212221	A/England/125/2015	UK Health Security Agency - Colindale	UK Health Security Agency - Colindale	Galiano,M.
EPI711808	PA	United Kingdom	2015-Feb-09	EPI_ISL_212222	A/England/150/2015	UK Health Security Agency - Colindale	UK Health Security Agency - Colindale	Galiano,M.
EPI711816	PA	United Kingdom	2015-Mar-02	EPI_ISL_212223	A/England/184/2015	UK Health Security Agency - Colindale	UK Health Security Agency - Colindale	Galiano,M.
EPI711824	PA	United Kingdom	2015-Oct-09	EPI_ISL_212224	A/England/344/2015	UK Health Security Agency - Colindale	UK Health Security Agency - Colindale	Galiano,M.
EPI711838	PA	United Kingdom	2015-Oct-03	EPI_ISL_212226	A/England/337/2015	UK Health Security Agency - Colindale	UK Health Security Agency - Colindale	Galiano,M.
EPI711854	PA	United Kingdom	2015-Oct-16	EPI_ISL_212228	A/England/354/2015	UK Health Security Agency - Colindale	UK Health Security Agency - Colindale	Galiano,M.
EPI711862	PA	United Kingdom	2015-Oct-16	EPI_ISL_212229	A/England/348/2015	UK Health Security Agency - Colindale	UK Health Security Agency - Colindale	Galiano,M.
EPI711870	PA	United Kingdom	2015-Oct-19	EPI_ISL_212230	A/England/352/2015	UK Health Security Agency - Colindale	UK Health Security Agency - Colindale	Galiano,M.
EPI711885	PA	United Kingdom	2015-Nov-16	EPI_ISL_212232	A/England/360/2015	UK Health Security Agency - Colindale	UK Health Security Agency - Colindale	Galiano,M.
EPI711897	PA	United Kingdom	2015-Nov-20	EPI_ISL_212234	A/England/370/2015	UK Health Security Agency - Colindale	UK Health Security Agency - Colindale	Galiano,M.
EPI711905	PA	United Kingdom	2015-Dec-07	EPI_ISL_212235	A/England/372/2015	UK Health Security Agency - Colindale	UK Health Security Agency - Colindale	Galiano,M.
EPI711913	PA	United Kingdom	2015-Dec-06	EPI_ISL_212236	A/England/376/2015	UK Health Security Agency - Colindale	UK Health Security Agency - Colindale	Galiano,M.
EPI711934	PA	United Kingdom	2015-Dec-14	EPI_ISL_212239	A/England/387/2015	UK Health Security Agency - Colindale	UK Health Security Agency - Colindale	Galiano,M.
[truncated: 20,591 more rows]
