# Supplementary material for: Locations and structures of influenza A virus packaging-associated signals and other functional elements via an in silico pipeline for predicting constrained features in RNA viruses
Source: PLoS Comput Biol. 2024 Apr 22;20(4):e1012009. doi: 10.1371/journal.pcbi.1012009 (PMC11034665; doi:10.1371/journal.pcbi.1012009)
Supplement: S22 Table — (XLSX) [file pcbi.1012009.s023.xlsx]

## Sheet: Acknowledge Table
We gratefully acknowledge the authors, originating and submitting laboratories of the sequences from GISAID’s EpiFlu Database on which this research is based. The list is detailed below.
All submitters of data may be contacted directly via www.gisaid.org
Segment ID	Segment	Country	Collection date	Isolate-ID	Isolate name	Originating Lab	Submitting Lab	Authors
EPI347010	HA	United States	2009-Oct-28	EPI_ISL_100104	A/Hawaii/34/2009	State of Hawaii Department of Health	Centers for Disease Control and Prevention
EPI347091	HA	Australia	2011-Feb-18	EPI_ISL_100105	A/Brisbane/70/2011	WHO Collaborating Centre for Reference and Research on Influenza	Centers for Disease Control and Prevention
EPI347813	HA	China	2011-May-11	EPI_ISL_100119	A/Shenzhen/lg56/2011		Import from public-domain	Wu,C.; Cheng,X.; Wang,X.; Lv,X.; Yang,F.; Liu,T.; Fang,S.; Zhang,R.; Cheng,J.
EPI347814	HA	China	2011-Apr-19	EPI_ISL_100120	A/Shenzhen/ns06/2011		Import from public-domain	Wu,C.; Cheng,X.; Wang,X.; Lv,X.; Yang,F.; Liu,T.; Fang,S.; Zhang,R.; Cheng,J.
EPI347815	HA	China	2011-Apr-19	EPI_ISL_100121	A/Shenzhen/125/2011		Import from public-domain	Wu,C.; Cheng,X.; Wang,X.; Lv,X.; Yang,F.; Liu,T.; Fang,S.; Zhang,R.; Cheng,J.
EPI347816	HA	China	2011-Apr-19	EPI_ISL_100122	A/Shenzhen/127/2011		Import from public-domain	Wu,C.; Cheng,X.; Wang,X.; Lv,X.; Yang,F.; Liu,T.; Fang,S.; Zhang,R.; Cheng,J.
EPI347167	HA	China	2009-Jan-01	EPI_ISL_100193	A/Beijing/7/2009(H1N1)		Import from public-domain	Zhao,X.
EPI347547	HA	United States	2011-Nov-29	EPI_ISL_100451	A/South Carolina/07/2011	South Carolina Department of Health	Centers for Disease Control and Prevention
EPI347550	HA	Bangladesh	2011-Oct-02	EPI_ISL_100452	A/Bangladesh/2110/2011	icddr,b International Centre for Diarrhoeal Disease Research, Bangladesh	Centers for Disease Control and Prevention
EPI347553	HA	Kenya	2011-Aug-10	EPI_ISL_100453	A/Kenya/3379/2011	CDC-Kenya	Centers for Disease Control and Prevention
EPI347556	HA	Puerto Rico	2011-Oct-22	EPI_ISL_100454	A/Puerto Rico/21/2011	Puerto Rico Department of Health	Centers for Disease Control and Prevention
EPI347557	HA	Norway	2011-Dec-08	EPI_ISL_100455	A/Norway/2379/2011	St. Olavs Hospital HF, Dept. of Medical Microbiology	Norwegian Institute of Public Health
EPI347564	HA	Sweden	2011-Nov-22	EPI_ISL_100460	A/Stockholm/35/2011		Public Health Agency of Sweden
EPI347567	HA	Sweden	2011-Dec-27	EPI_ISL_100461	A/Stockholm/36/2011		Public Health Agency of Sweden
EPI347945	HA	China	2009-Nov-11	EPI_ISL_100862	A/Shenzhen/A3/2009		Import from public-domain	Wu,C.; Cheng,X.; Wang,X.; Lv,X.; Yang,F.; Liu,T.; Fang,S.; Zhang,R.; Cheng,J.
EPI347948	HA	China	2010-Jan-14	EPI_ISL_100865	A/Shenzhen/8/2010		Import from public-domain	Wu,C.; Cheng,X.; Wang,X.; Lv,X.; Yang,F.; Liu,T.; Fang,S.; Zhang,R.; Cheng,J.
EPI347949	HA	China	2010-Jan-14	EPI_ISL_100866	A/Shenzhen/27/2010		Import from public-domain	Wu,C.; Cheng,X.; Wang,X.; Lv,X.; Yang,F.; Liu,T.; Fang,S.; Zhang,R.; Cheng,J.
EPI347950	HA	China	2010-Jan-14	EPI_ISL_100867	A/Shenzhen/37/2010		Import from public-domain	Wu,C.; Cheng,X.; Wang,X.; Lv,X.; Yang,F.; Liu,T.; Fang,S.; Zhang,R.; Cheng,J.
EPI347951	HA	China	2010-Jan-14	EPI_ISL_100868	A/Shenzhen/57/2010		Import from public-domain	Wu,C.; Cheng,X.; Wang,X.; Lv,X.; Yang,F.; Liu,T.; Fang,S.; Zhang,R.; Cheng,J.
EPI347952	HA	China	2010-Jul-08	EPI_ISL_100869	A/Shenzhen/970/2010		Import from public-domain	Wu,C.; Cheng,X.; Wang,X.; Lv,X.; Yang,F.; Liu,T.; Fang,S.; Zhang,R.; Cheng,J.
EPI347953	HA	China	2010-Jul-08	EPI_ISL_100870	A/Shenzhen/1095/2010		Import from public-domain	Wu,C.; Cheng,X.; Wang,X.; Lv,X.; Yang,F.; Liu,T.; Fang,S.; Zhang,R.; Cheng,J.
EPI347957	HA	China	2010-Jul-08	EPI_ISL_100874	A/Shenzhen/1088/2010		Import from public-domain	Wu,C.; Cheng,X.; Wang,X.; Lv,X.; Yang,F.; Liu,T.; Fang,S.; Zhang,R.; Cheng,J.
EPI347959	HA	China	2009-Dec-30	EPI_ISL_100880	A/Shenzhen/1627/2009		Import from public-domain	Wu,C.; Cheng,X.; Wang,X.; Lv,X.; Yang,F.; Liu,T.; Fang,S.; Zhang,R.; Cheng,J.
EPI347960	HA	China	2009-Dec-30	EPI_ISL_100881	A/Shenzhen/1646/2009		Import from public-domain	Wu,C.; Cheng,X.; Wang,X.; Lv,X.; Yang,F.; Liu,T.; Fang,S.; Zhang,R.; Cheng,J.
EPI347961	HA	China	2009-Dec-30	EPI_ISL_100882	A/Shenzhen/1658/2009		Import from public-domain	Wu,C.; Cheng,X.; Wang,X.; Lv,X.; Yang,F.; Liu,T.; Fang,S.; Zhang,R.; Cheng,J.
EPI347965	HA	China	2009-Oct-22	EPI_ISL_100898	A/Shenzhen/1230/2009		Import from public-domain	Wu,C.; Cheng,X.; Wang,X.; Lv,X.; Yang,F.; Liu,T.; Fang,S.; Zhang,R.; Cheng,J.
EPI347966	HA	China	2009-Nov-11	EPI_ISL_100899	A/Shenzhen/75/2009		Import from public-domain	Wu,C.; Cheng,X.; Wang,X.; Lv,X.; Yang,F.; Liu,T.; Fang,S.; Zhang,R.; Cheng,J.
EPI347967	HA	China	2009-Nov-11	EPI_ISL_100900	A/Shenzhen/79/2009		Import from public-domain	Wu,C.; Cheng,X.; Wang,X.; Lv,X.; Yang,F.; Liu,T.; Fang,S.; Zhang,R.; Cheng,J.
EPI347968	HA	China	2009-Nov-11	EPI_ISL_100901	A/Shenzhen/1266/2009		Import from public-domain	Wu,C.; Cheng,X.; Wang,X.; Lv,X.; Yang,F.; Liu,T.; Fang,S.; Zhang,R.; Cheng,J.
EPI347969	HA	China	2009-Nov-11	EPI_ISL_100902	A/Shenzhen/1323/2009		Import from public-domain	Wu,C.; Cheng,X.; Wang,X.; Lv,X.; Yang,F.; Liu,T.; Fang,S.; Zhang,R.; Cheng,J.
EPI347970	HA	China	2009-Nov-11	EPI_ISL_100903	A/Shenzhen/1347/2009		Import from public-domain	Wu,C.; Cheng,X.; Wang,X.; Lv,X.; Yang,F.; Liu,T.; Fang,S.; Zhang,R.; Cheng,J.
EPI347971	HA	China	2009-Nov-11	EPI_ISL_100904	A/Shenzhen/1391/2009		Import from public-domain	Wu,C.; Cheng,X.; Wang,X.; Lv,X.; Yang,F.; Liu,T.; Fang,S.; Zhang,R.; Cheng,J.
EPI347972	HA	China	2009-Nov-11	EPI_ISL_100905	A/Shenzhen/90/2009		Import from public-domain	Wu,C.; Cheng,X.; Wang,X.; Lv,X.; Yang,F.; Liu,T.; Fang,S.; Zhang,R.; Cheng,J.
EPI347973	HA	China	2009-Dec-30	EPI_ISL_100906	A/Shenzhen/1447/2009		Import from public-domain	Wu,C.; Cheng,X.; Wang,X.; Lv,X.; Yang,F.; Liu,T.; Fang,S.; Zhang,R.; Cheng,J.
EPI347974	HA	China	2009-Dec-30	EPI_ISL_100907	A/Shenzhen/1511/2009		Import from public-domain	Wu,C.; Cheng,X.; Wang,X.; Lv,X.; Yang,F.; Liu,T.; Fang,S.; Zhang,R.; Cheng,J.
EPI347975	HA	China	2009-Dec-30	EPI_ISL_100908	A/Shenzhen/1548/2009		Import from public-domain	Wu,C.; Cheng,X.; Wang,X.; Lv,X.; Yang,F.; Liu,T.; Fang,S.; Zhang,R.; Cheng,J.
EPI347978	HA	China	2009-Dec-30	EPI_ISL_100909	A/Shenzhen/1594/2009		Import from public-domain	Wu,C.; Cheng,X.; Wang,X.; Lv,X.; Yang,F.; Liu,T.; Fang,S.; Zhang,R.; Cheng,J.
EPI347977	HA	China	2009-Dec-30	EPI_ISL_100910	A/Shenzhen/1605/2009		Import from public-domain	Wu,C.; Cheng,X.; Wang,X.; Lv,X.; Yang,F.; Liu,T.; Fang,S.; Zhang,R.; Cheng,J.
EPI347980	HA	China	2009-Oct-22	EPI_ISL_100917	A/Shenzhen/980/2009		Import from public-domain	Wu,C.; Cheng,X.; Wang,X.; Lv,X.; Yang,F.; Liu,T.; Fang,S.; Zhang,R.; Cheng,J.
EPI347981	HA	China	2009-Oct-22	EPI_ISL_100918	A/Shenzhen/1006/2009		Import from public-domain	Wu,C.; Cheng,X.; Wang,X.; Lv,X.; Yang,F.; Liu,T.; Fang,S.; Zhang,R.; Cheng,J.
EPI347982	HA	China	2009-Oct-22	EPI_ISL_100919	A/Shenzhen/1042/2009		Import from public-domain	Wu,C.; Cheng,X.; Wang,X.; Lv,X.; Yang,F.; Liu,T.; Fang,S.; Zhang,R.; Cheng,J.
EPI347983	HA	China	2009-Oct-22	EPI_ISL_100920	A/Shenzhen/1057/2009		Import from public-domain	Wu,C.; Cheng,X.; Wang,X.; Lv,X.; Yang,F.; Liu,T.; Fang,S.; Zhang,R.; Cheng,J.
EPI347984	HA	China	2009-Oct-22	EPI_ISL_100921	A/Shenzhen/1132/2009		Import from public-domain	Wu,C.; Cheng,X.; Wang,X.; Lv,X.; Yang,F.; Liu,T.; Fang,S.; Zhang,R.; Cheng,J.
EPI347985	HA	China	2009-Oct-22	EPI_ISL_100922	A/Shenzhen/1162/2009		Import from public-domain	Wu,C.; Cheng,X.; Wang,X.; Lv,X.; Yang,F.; Liu,T.; Fang,S.; Zhang,R.; Cheng,J.
EPI347987	HA	China	2009-Oct-22	EPI_ISL_100928	A/Shenzhen/786/2009		Import from public-domain	Wu,C.; Cheng,X.; Wang,X.; Lv,X.; Yang,F.; Liu,T.; Fang,S.; Zhang,R.; Cheng,J.
EPI347988	HA	China	2009-Oct-22	EPI_ISL_100929	A/Shenzhen/853/2009		Import from public-domain	Wu,C.; Cheng,X.; Wang,X.; Lv,X.; Yang,F.; Liu,T.; Fang,S.; Zhang,R.; Cheng,J.
EPI347989	HA	China	2009-Oct-22	EPI_ISL_100930	A/Shenzhen/899/2009		Import from public-domain	Wu,C.; Cheng,X.; Wang,X.; Lv,X.; Yang,F.; Liu,T.; Fang,S.; Zhang,R.; Cheng,J.
EPI347990	HA	China	2009-Oct-22	EPI_ISL_100931	A/Shenzhen/921/2009		Import from public-domain	Wu,C.; Cheng,X.; Wang,X.; Lv,X.; Yang,F.; Liu,T.; Fang,S.; Zhang,R.; Cheng,J.
EPI347991	HA	China	2009-Oct-22	EPI_ISL_100932	A/Shenzhen/956/2009		Import from public-domain	Wu,C.; Cheng,X.; Wang,X.; Lv,X.; Yang,F.; Liu,T.; Fang,S.; Zhang,R.; Cheng,J.
EPI347993	HA	China	2009-Sep-08	EPI_ISL_100939	A/Shenzhen/39/2009		Import from public-domain	Wu,C.; Cheng,X.; Wang,X.; Lv,X.; Yang,F.; Liu,T.; Fang,S.; Zhang,R.; Cheng,J.
EPI347994	HA	China	2009-Sep-08	EPI_ISL_100940	A/Shenzhen/41/2009		Import from public-domain	Wu,C.; Cheng,X.; Wang,X.; Lv,X.; Yang,F.; Liu,T.; Fang,S.; Zhang,R.; Cheng,J.
EPI347995	HA	China	2009-Sep-08	EPI_ISL_100941	A/Shenzhen/43/2009		Import from public-domain	Wu,C.; Cheng,X.; Wang,X.; Lv,X.; Yang,F.; Liu,T.; Fang,S.; Zhang,R.; Cheng,J.
EPI347996	HA	China	2009-Oct-22	EPI_ISL_100942	A/Shenzhen/45-SZCDC/2009		Import from public-domain	Wu,C.; Cheng,X.; Wang,X.; Lv,X.; Yang,F.; Liu,T.; Fang,S.; Zhang,R.; Cheng,J.
EPI347997	HA	China	2009-Oct-22	EPI_ISL_100943	A/Shenzhen/47-SZCDC/2009		Import from public-domain	Wu,C.; Cheng,X.; Wang,X.; Lv,X.; Yang,F.; Liu,T.; Fang,S.; Zhang,R.; Cheng,J.
EPI347998	HA	China	2009-Oct-22	EPI_ISL_100944	A/Shenzhen/49-SZCDC/2009		Import from public-domain	Wu,C.; Cheng,X.; Wang,X.; Lv,X.; Yang,F.; Liu,T.; Fang,S.; Zhang,R.; Cheng,J.
EPI348000	HA	China	2009-Aug-31	EPI_ISL_100951	A/Shenzhen/27/2009		Import from public-domain	Wu,C.; Cheng,X.; Wang,X.; Lv,X.; Yang,F.; Liu,T.; Fang,S.; Zhang,R.; Cheng,J.
EPI348001	HA	China	2009-Aug-31	EPI_ISL_100952	A/Shenzhen/29/2009		Import from public-domain	Wu,C.; Cheng,X.; Wang,X.; Lv,X.; Yang,F.; Liu,T.; Fang,S.; Zhang,R.; Cheng,J.
EPI348002	HA	China	2009-Aug-31	EPI_ISL_100953	A/Shenzhen/31/2009		Import from public-domain	Wu,C.; Cheng,X.; Wang,X.; Lv,X.; Yang,F.; Liu,T.; Fang,S.; Zhang,R.; Cheng,J.
EPI348003	HA	China	2009-Sep-08	EPI_ISL_100954	A/Shenzhen/33/2009		Import from public-domain	Wu,C.; Cheng,X.; Wang,X.; Lv,X.; Yang,F.; Liu,T.; Fang,S.; Zhang,R.; Cheng,J.
EPI348004	HA	China	2009-Sep-08	EPI_ISL_100955	A/Shenzhen/35/2009		Import from public-domain	Wu,C.; Cheng,X.; Wang,X.; Lv,X.; Yang,F.; Liu,T.; Fang,S.; Zhang,R.; Cheng,J.
EPI348005	HA	China	2009-Sep-08	EPI_ISL_100956	A/Shenzhen/37-SZCDC/2009		Import from public-domain	Wu,C.; Cheng,X.; Wang,X.; Lv,X.; Yang,F.; Liu,T.; Fang,S.; Zhang,R.; Cheng,J.
EPI348007	HA	China	2009-Aug-31	EPI_ISL_100963	A/Shenzhen/15/2009		Import from public-domain	Wu,C.; Cheng,X.; Wang,X.; Lv,X.; Yang,F.; Liu,T.; Fang,S.; Zhang,R.; Cheng,J.
EPI348008	HA	China	2009-Aug-31	EPI_ISL_100964	A/Shenzhen/17-SZCDC/2009		Import from public-domain	Wu,C.; Cheng,X.; Wang,X.; Lv,X.; Yang,F.; Liu,T.; Fang,S.; Zhang,R.; Cheng,J.
EPI348009	HA	China	2009-Aug-31	EPI_ISL_100965	A/Shenzhen/19/2009		Import from public-domain	Wu,C.; Cheng,X.; Wang,X.; Lv,X.; Yang,F.; Liu,T.; Fang,S.; Zhang,R.; Cheng,J.
EPI348010	HA	China	2009-Aug-31	EPI_ISL_100966	A/Shenzhen/21/2009		Import from public-domain	Wu,C.; Cheng,X.; Wang,X.; Lv,X.; Yang,F.; Liu,T.; Fang,S.; Zhang,R.; Cheng,J.
EPI348011	HA	China	2009-Aug-31	EPI_ISL_100967	A/Shenzhen/23/2009		Import from public-domain	Wu,C.; Cheng,X.; Wang,X.; Lv,X.; Yang,F.; Liu,T.; Fang,S.; Zhang,R.; Cheng,J.
EPI348012	HA	China	2009-Aug-31	EPI_ISL_100968	A/Shenzhen/25-SZCDC/2009		Import from public-domain	Wu,C.; Cheng,X.; Wang,X.; Lv,X.; Yang,F.; Liu,T.; Fang,S.; Zhang,R.; Cheng,J.
EPI348015	HA	China	2009-Jul-23	EPI_ISL_100983	A/Shenzhen/1/2009		Import from public-domain	Wu,C.; Cheng,X.; Wang,X.; Lv,X.; Yang,F.; Liu,T.; Fang,S.; Zhang,R.; Cheng,J.
EPI348016	HA	China	2009-Jul-23	EPI_ISL_100984	A/Shenzhen/3/2009		Import from public-domain	Wu,C.; Cheng,X.; Wang,X.; Lv,X.; Yang,F.; Liu,T.; Fang,S.; Zhang,R.; Cheng,J.
EPI348017	HA	China	2009-Jul-23	EPI_ISL_100985	A/Shenzhen/5/2009		Import from public-domain	Wu,C.; Cheng,X.; Wang,X.; Lv,X.; Yang,F.; Liu,T.; Fang,S.; Zhang,R.; Cheng,J.
EPI348018	HA	China	2009-Jul-23	EPI_ISL_100986	A/Shenzhen/7/2009		Import from public-domain	Wu,C.; Cheng,X.; Wang,X.; Lv,X.; Yang,F.; Liu,T.; Fang,S.; Zhang,R.; Cheng,J.
EPI348019	HA	China	2009-Jul-23	EPI_ISL_100987	A/Shenzhen/9/2009		Import from public-domain	Wu,C.; Cheng,X.; Wang,X.; Lv,X.; Yang,F.; Liu,T.; Fang,S.; Zhang,R.; Cheng,J.
EPI348020	HA	China	2009-Jul-23	EPI_ISL_100988	A/Shenzhen/11/2009		Import from public-domain	Wu,C.; Cheng,X.; Wang,X.; Lv,X.; Yang,F.; Liu,T.; Fang,S.; Zhang,R.; Cheng,J.
EPI348021	HA	China	2009-Aug-31	EPI_ISL_100989	A/Shenzhen/13/2009		Import from public-domain	Wu,C.; Cheng,X.; Wang,X.; Lv,X.; Yang,F.; Liu,T.; Fang,S.; Zhang,R.; Cheng,J.
EPI348025	HA	China	2011-May-11	EPI_ISL_100998	A/Shenzhen/lg47/2011		Import from public-domain	Wu,C.; Cheng,X.; Wang,X.; Lv,X.; Yang,F.; Liu,T.; Fang,S.; Zhang,R.; Cheng,J.
EPI348026	HA	China	2011-May-11	EPI_ISL_100999	A/Shenzhen/lg26/2011		Import from public-domain	Wu,C.; Cheng,X.; Wang,X.; Lv,X.; Yang,F.; Liu,T.; Fang,S.; Zhang,R.; Cheng,J.
EPI348027	HA	China	2011-Apr-19	EPI_ISL_101000	A/Shenzhen/119/2011		Import from public-domain	Wu,C.; Cheng,X.; Wang,X.; Lv,X.; Yang,F.; Liu,T.; Fang,S.; Zhang,R.; Cheng,J.
EPI348028	HA	China	2011-Apr-19	EPI_ISL_101001	A/Shenzhen/126/2011		Import from public-domain	Wu,C.; Cheng,X.; Wang,X.; Lv,X.; Yang,F.; Liu,T.; Fang,S.; Zhang,R.; Cheng,J.
EPI348066	HA	China	2010-Jan-14	EPI_ISL_101085	A/Shenzhen/31/2010		Import from public-domain	Wu,C.; Cheng,X.; Wang,X.; Lv,X.; Yang,F.; Liu,T.; Fang,S.; Zhang,R.; Cheng,J.
EPI348067	HA	China	2010-Jul-08	EPI_ISL_101086	A/Shenzhen/627/2010		Import from public-domain	Wu,C.; Cheng,X.; Wang,X.; Lv,X.; Yang,F.; Liu,T.; Fang,S.; Zhang,R.; Cheng,J.
EPI348068	HA	China	2010-Jul-08	EPI_ISL_101087	A/Shenzhen/1023/2010		Import from public-domain	Wu,C.; Cheng,X.; Wang,X.; Lv,X.; Yang,F.; Liu,T.; Fang,S.; Zhang,R.; Cheng,J.
EPI348069	HA	China	2010-Jul-08	EPI_ISL_101095	A/Shenzhen/1089/2010		Import from public-domain	Wu,C.; Cheng,X.; Wang,X.; Lv,X.; Yang,F.; Liu,T.; Fang,S.; Zhang,R.; Cheng,J.
EPI348077	HA	China	2009-Dec-30	EPI_ISL_101112	A/Shenzhen/1663/2009		Import from public-domain	Wu,C.; Cheng,X.; Wang,X.; Lv,X.; Yang,F.; Liu,T.; Fang,S.; Zhang,R.; Cheng,J.
EPI348078	HA	China	2009-Dec-30	EPI_ISL_101113	A/Shenzhen/1664/2009		Import from public-domain	Wu,C.; Cheng,X.; Wang,X.; Lv,X.; Yang,F.; Liu,T.; Fang,S.; Zhang,R.; Cheng,J.
EPI348083	HA	China	2009-Nov-11	EPI_ISL_101118	A/Shenzhen/A4/2009		Import from public-domain	Wu,C.; Cheng,X.; Wang,X.; Lv,X.; Yang,F.; Liu,T.; Fang,S.; Zhang,R.; Cheng,J.
EPI348084	HA	China	2009-Nov-11	EPI_ISL_101119	A/Shenzhen/A8/2009		Import from public-domain	Wu,C.; Cheng,X.; Wang,X.; Lv,X.; Yang,F.; Liu,T.; Fang,S.; Zhang,R.; Cheng,J.
EPI348085	HA	China	2010-Jan-14	EPI_ISL_101120	A/Shenzhen/7/2010		Import from public-domain	Wu,C.; Cheng,X.; Wang,X.; Lv,X.; Yang,F.; Liu,T.; Fang,S.; Zhang,R.; Cheng,J.
EPI348086	HA	China	2010-Jan-14	EPI_ISL_101121	A/Shenzhen/9/2010		Import from public-domain	Wu,C.; Cheng,X.; Wang,X.; Lv,X.; Yang,F.; Liu,T.; Fang,S.; Zhang,R.; Cheng,J.
EPI348088	HA	China	2009-Nov-11	EPI_ISL_101132	A/Shenzhen/1387/2009		Import from public-domain	Wu,C.; Cheng,X.; Wang,X.; Lv,X.; Yang,F.; Liu,T.; Fang,S.; Zhang,R.; Cheng,J.
EPI348089	HA	China	2009-Nov-11	EPI_ISL_101133	A/Shenzhen/1430/2009		Import from public-domain	Wu,C.; Cheng,X.; Wang,X.; Lv,X.; Yang,F.; Liu,T.; Fang,S.; Zhang,R.; Cheng,J.
EPI348090	HA	China	2009-Dec-30	EPI_ISL_101134	A/Shenzhen/1441/2009		Import from public-domain	Wu,C.; Cheng,X.; Wang,X.; Lv,X.; Yang,F.; Liu,T.; Fang,S.; Zhang,R.; Cheng,J.
EPI348091	HA	China	2009-Dec-30	EPI_ISL_101135	A/Shenzhen/1500/2009		Import from public-domain	Wu,C.; Cheng,X.; Wang,X.; Lv,X.; Yang,F.; Liu,T.; Fang,S.; Zhang,R.; Cheng,J.
EPI348092	HA	China	2009-Dec-30	EPI_ISL_101136	A/Shenzhen/1528/2009		Import from public-domain	Wu,C.; Cheng,X.; Wang,X.; Lv,X.; Yang,F.; Liu,T.; Fang,S.; Zhang,R.; Cheng,J.
EPI348093	HA	China	2009-Dec-30	EPI_ISL_101137	A/Shenzhen/1565/2009		Import from public-domain	Wu,C.; Cheng,X.; Wang,X.; Lv,X.; Yang,F.; Liu,T.; Fang,S.; Zhang,R.; Cheng,J.
EPI348094	HA	China	2009-Dec-30	EPI_ISL_101138	A/Shenzhen/1604/2009		Import from public-domain	Wu,C.; Cheng,X.; Wang,X.; Lv,X.; Yang,F.; Liu,T.; Fang,S.; Zhang,R.; Cheng,J.
EPI348095	HA	China	2009-Dec-30	EPI_ISL_101139	A/Shenzhen/1617/2009		Import from public-domain	Wu,C.; Cheng,X.; Wang,X.; Lv,X.; Yang,F.; Liu,T.; Fang,S.; Zhang,R.; Cheng,J.
EPI348096	HA	China	2009-Dec-30	EPI_ISL_101140	A/Shenzhen/1640/2009		Import from public-domain	Wu,C.; Cheng,X.; Wang,X.; Lv,X.; Yang,F.; Liu,T.; Fang,S.; Zhang,R.; Cheng,J.
EPI348100	HA	China	2009-Oct-22	EPI_ISL_101152	A/Shenzhen/1009/2009		Import from public-domain	Wu,C.; Cheng,X.; Wang,X.; Lv,X.; Yang,F.; Liu,T.; Fang,S.; Zhang,R.; Cheng,J.
EPI348101	HA	China	2009-Oct-22	EPI_ISL_101153	A/Shenzhen/1045/2009		Import from public-domain	Wu,C.; Cheng,X.; Wang,X.; Lv,X.; Yang,F.; Liu,T.; Fang,S.; Zhang,R.; Cheng,J.
EPI348102	HA	China	2009-Oct-22	EPI_ISL_101154	A/Shenzhen/1060/2009		Import from public-domain	Wu,C.; Cheng,X.; Wang,X.; Lv,X.; Yang,F.; Liu,T.; Fang,S.; Zhang,R.; Cheng,J.
EPI348103	HA	China	2009-Oct-22	EPI_ISL_101155	A/Shenzhen/1138/2009		Import from public-domain	Wu,C.; Cheng,X.; Wang,X.; Lv,X.; Yang,F.; Liu,T.; Fang,S.; Zhang,R.; Cheng,J.
EPI348104	HA	China	2009-Oct-22	EPI_ISL_101156	A/Shenzhen/1167/2009		Import from public-domain	Wu,C.; Cheng,X.; Wang,X.; Lv,X.; Yang,F.; Liu,T.; Fang,S.; Zhang,R.; Cheng,J.
EPI348105	HA	China	2009-Nov-11	EPI_ISL_101157	A/Shenzhen/74/2009		Import from public-domain	Wu,C.; Cheng,X.; Wang,X.; Lv,X.; Yang,F.; Liu,T.; Fang,S.; Zhang,R.; Cheng,J.
EPI348106	HA	China	2009-Nov-11	EPI_ISL_101158	A/Shenzhen/78/2009		Import from public-domain	Wu,C.; Cheng,X.; Wang,X.; Lv,X.; Yang,F.; Liu,T.; Fang,S.; Zhang,R.; Cheng,J.
EPI348107	HA	China	2009-Nov-11	EPI_ISL_101159	A/Shenzhen/80/2009		Import from public-domain	Wu,C.; Cheng,X.; Wang,X.; Lv,X.; Yang,F.; Liu,T.; Fang,S.; Zhang,R.; Cheng,J.
EPI348108	HA	China	2009-Nov-11	EPI_ISL_101160	A/Shenzhen/1282/2009		Import from public-domain	Wu,C.; Cheng,X.; Wang,X.; Lv,X.; Yang,F.; Liu,T.; Fang,S.; Zhang,R.; Cheng,J.
EPI348112	HA	China	2009-Sep-08	EPI_ISL_101172	A/Shenzhen/44-SZCDC/2009		Import from public-domain	Wu,C.; Cheng,X.; Wang,X.; Lv,X.; Yang,F.; Liu,T.; Fang,S.; Zhang,R.; Cheng,J.
EPI348114	HA	China	2009-Oct-22	EPI_ISL_101174	A/Shenzhen/48-SZCDC/2009		Import from public-domain	Wu,C.; Cheng,X.; Wang,X.; Lv,X.; Yang,F.; Liu,T.; Fang,S.; Zhang,R.; Cheng,J.
EPI348115	HA	China	2009-Oct-22	EPI_ISL_101175	A/Shenzhen/50/2009		Import from public-domain	Wu,C.; Cheng,X.; Wang,X.; Lv,X.; Yang,F.; Liu,T.; Fang,S.; Zhang,R.; Cheng,J.
EPI348116	HA	China	2009-Oct-22	EPI_ISL_101176	A/Shenzhen/833/2009		Import from public-domain	Wu,C.; Cheng,X.; Wang,X.; Lv,X.; Yang,F.; Liu,T.; Fang,S.; Zhang,R.; Cheng,J.
EPI348117	HA	China	2009-Oct-22	EPI_ISL_101177	A/Shenzhen/860/2009		Import from public-domain	Wu,C.; Cheng,X.; Wang,X.; Lv,X.; Yang,F.; Liu,T.; Fang,S.; Zhang,R.; Cheng,J.
EPI348118	HA	China	2009-Oct-22	EPI_ISL_101178	A/Shenzhen/907/2009		Import from public-domain	Wu,C.; Cheng,X.; Wang,X.; Lv,X.; Yang,F.; Liu,T.; Fang,S.; Zhang,R.; Cheng,J.
EPI348119	HA	China	2009-Oct-22	EPI_ISL_101179	A/Shenzhen/929/2009		Import from public-domain	Wu,C.; Cheng,X.; Wang,X.; Lv,X.; Yang,F.; Liu,T.; Fang,S.; Zhang,R.; Cheng,J.
EPI348120	HA	China	2009-Oct-22	EPI_ISL_101180	A/Shenzhen/959/2009		Import from public-domain	Wu,C.; Cheng,X.; Wang,X.; Lv,X.; Yang,F.; Liu,T.; Fang,S.; Zhang,R.; Cheng,J.
EPI348121	HA	China	2009-Oct-22	EPI_ISL_101181	A/Shenzhen/981/2009		Import from public-domain	Wu,C.; Cheng,X.; Wang,X.; Lv,X.; Yang,F.; Liu,T.; Fang,S.; Zhang,R.; Cheng,J.
EPI348123	HA	China	2009-Aug-31	EPI_ISL_101192	A/Shenzhen/24/2009		Import from public-domain	Wu,C.; Cheng,X.; Wang,X.; Lv,X.; Yang,F.; Liu,T.; Fang,S.; Zhang,R.; Cheng,J.
EPI348124	HA	China	2009-Aug-31	EPI_ISL_101193	A/Shenzhen/26/2009		Import from public-domain	Wu,C.; Cheng,X.; Wang,X.; Lv,X.; Yang,F.; Liu,T.; Fang,S.; Zhang,R.; Cheng,J.
EPI348125	HA	China	2009-Aug-31	EPI_ISL_101194	A/Shenzhen/28/2009		Import from public-domain	Wu,C.; Cheng,X.; Wang,X.; Lv,X.; Yang,F.; Liu,T.; Fang,S.; Zhang,R.; Cheng,J.
EPI348126	HA	China	2009-Aug-31	EPI_ISL_101195	A/Shenzhen/30-SZCDC/2009		Import from public-domain	Wu,C.; Cheng,X.; Wang,X.; Lv,X.; Yang,F.; Liu,T.; Fang,S.; Zhang,R.; Cheng,J.
EPI348127	HA	China	2009-Aug-31	EPI_ISL_101196	A/Shenzhen/32-SZCDC/2009		Import from public-domain	Wu,C.; Cheng,X.; Wang,X.; Lv,X.; Yang,F.; Liu,T.; Fang,S.; Zhang,R.; Cheng,J.
EPI348128	HA	China	2009-Sep-08	EPI_ISL_101197	A/Shenzhen/34/2009		Import from public-domain	Wu,C.; Cheng,X.; Wang,X.; Lv,X.; Yang,F.; Liu,T.; Fang,S.; Zhang,R.; Cheng,J.
EPI348129	HA	China	2009-Sep-08	EPI_ISL_101198	A/Shenzhen/36/2009		Import from public-domain	Wu,C.; Cheng,X.; Wang,X.; Lv,X.; Yang,F.; Liu,T.; Fang,S.; Zhang,R.; Cheng,J.
EPI348130	HA	China	2009-Sep-08	EPI_ISL_101199	A/Shenzhen/38/2009		Import from public-domain	Wu,C.; Cheng,X.; Wang,X.; Lv,X.; Yang,F.; Liu,T.; Fang,S.; Zhang,R.; Cheng,J.
EPI348131	HA	China	2009-Sep-08	EPI_ISL_101200	A/Shenzhen/40-SZCDC/2009		Import from public-domain	Wu,C.; Cheng,X.; Wang,X.; Lv,X.; Yang,F.; Liu,T.; Fang,S.; Zhang,R.; Cheng,J.
EPI348132	HA	China	2009-Sep-08	EPI_ISL_101201	A/Shenzhen/42-SZCDC/2009		Import from public-domain	Wu,C.; Cheng,X.; Wang,X.; Lv,X.; Yang,F.; Liu,T.; Fang,S.; Zhang,R.; Cheng,J.
EPI348134	HA	China	2009-Jul-23	EPI_ISL_101212	A/Shenzhen/4/2009		Import from public-domain	Wu,C.; Cheng,X.; Wang,X.; Lv,X.; Yang,F.; Liu,T.; Fang,S.; Zhang,R.; Cheng,J.
EPI348135	HA	China	2009-Jul-23	EPI_ISL_101213	A/Shenzhen/6/2009		Import from public-domain	Wu,C.; Cheng,X.; Wang,X.; Lv,X.; Yang,F.; Liu,T.; Fang,S.; Zhang,R.; Cheng,J.
EPI348136	HA	China	2009-Jul-23	EPI_ISL_101214	A/Shenzhen/8/2009		Import from public-domain	Wu,C.; Cheng,X.; Wang,X.; Lv,X.; Yang,F.; Liu,T.; Fang,S.; Zhang,R.; Cheng,J.
EPI348137	HA	China	2009-Jul-23	EPI_ISL_101215	A/Shenzhen/10/2009		Import from public-domain	Wu,C.; Cheng,X.; Wang,X.; Lv,X.; Yang,F.; Liu,T.; Fang,S.; Zhang,R.; Cheng,J.
EPI348138	HA	China	2009-Aug-31	EPI_ISL_101216	A/Shenzhen/12/2009		Import from public-domain	Wu,C.; Cheng,X.; Wang,X.; Lv,X.; Yang,F.; Liu,T.; Fang,S.; Zhang,R.; Cheng,J.
EPI348139	HA	China	2009-Aug-31	EPI_ISL_101217	A/Shenzhen/14/2009		Import from public-domain	Wu,C.; Cheng,X.; Wang,X.; Lv,X.; Yang,F.; Liu,T.; Fang,S.; Zhang,R.; Cheng,J.
EPI348140	HA	China	2009-Aug-31	EPI_ISL_101218	A/Shenzhen/16/2009		Import from public-domain	Wu,C.; Cheng,X.; Wang,X.; Lv,X.; Yang,F.; Liu,T.; Fang,S.; Zhang,R.; Cheng,J.
EPI348141	HA	China	2009-Aug-31	EPI_ISL_101219	A/Shenzhen/18/2009		Import from public-domain	Wu,C.; Cheng,X.; Wang,X.; Lv,X.; Yang,F.; Liu,T.; Fang,S.; Zhang,R.; Cheng,J.
EPI348142	HA	China	2009-Aug-31	EPI_ISL_101220	A/Shenzhen/20/2009		Import from public-domain	Wu,C.; Cheng,X.; Wang,X.; Lv,X.; Yang,F.; Liu,T.; Fang,S.; Zhang,R.; Cheng,J.
EPI348143	HA	China	2009-Aug-31	EPI_ISL_101221	A/Shenzhen/22-SZCDC/2009		Import from public-domain	Wu,C.; Cheng,X.; Wang,X.; Lv,X.; Yang,F.; Liu,T.; Fang,S.; Zhang,R.; Cheng,J.
EPI348145	HA	China	2009-Jul-23	EPI_ISL_101223	A/Shenzhen/2/2009		Import from public-domain	Wu,C.; Cheng,X.; Wang,X.; Lv,X.; Yang,F.; Liu,T.; Fang,S.; Zhang,R.; Cheng,J.
EPI348171	HA	Costa Rica	2011-Oct-30	EPI_ISL_101246	A/Costa Rica/6796/2011	Laboratorio Nacional de Influenza	Centers for Disease Control and Prevention
EPI348174	HA	United States	2011-Nov-26	EPI_ISL_101247	A/Colorado/18/2011	Colorado Department of Health Lab	Centers for Disease Control and Prevention
EPI348180	HA	United States	2011-Nov-16	EPI_ISL_101249	A/California/32/2011	California Department of Health Services	Centers for Disease Control and Prevention
EPI349359	HA	United States	2011-Dec-07	EPI_ISL_101250	A/Florida/34/2011	Florida Department of Health-Tampa	Centers for Disease Control and Prevention
EPI348185	HA	United States	2011-Dec-07	EPI_ISL_101251	A/Florida/35/2011	Florida Department of Health-Tampa	Centers for Disease Control and Prevention
EPI348196	HA	China	2009-Oct-22	EPI_ISL_101269	A/Shenzhen/46/2009		Import from public-domain	Wu,C.; Cheng,X.; Wang,X.; Lv,X.; Yang,F.; Liu,T.; Fang,S.; Zhang,R.; Cheng,J.
EPI348197	HA	China	2009-Nov-11	EPI_ISL_101270	A/Shenzhen/1333/2009		Import from public-domain	Wu,C.; Cheng,X.; Wang,X.; Lv,X.; Yang,F.; Liu,T.; Fang,S.; Zhang,R.; Cheng,J.
EPI348198	HA	China	2009-Dec-30	EPI_ISL_101271	A/Shenzhen/1648/2009		Import from public-domain	Wu,C.; Cheng,X.; Wang,X.; Lv,X.; Yang,F.; Liu,T.; Fang,S.; Zhang,R.; Cheng,J.
EPI348223	HA	United Kingdom	2009-Apr-25	EPI_ISL_101291	A/Scotland/91800797/2009		Import from public-domain	Baillie,G.J.; Galiano,M.; Agapow,P.M.; Myers,R.; Chiam,R.; Gall,A.; Palser,A.L.; Watson,S.J.; Hedge,J.; Underwood,A.; Platt,S.; McLean,E.; Pebody,R.G.; Rambaut,A.; Green,J.; Daniels,R.; Pybus,O.G.; Kellam,P.; Zambon,M.; Galiano,M.C.
EPI348232	HA	United Kingdom	2009-Apr-24	EPI_ISL_101295	A/Scotland/91800799/2009		Import from public-domain	Baillie,G.J.; Galiano,M.; Agapow,P.M.; Myers,R.; Chiam,R.; Gall,A.; Palser,A.L.; Watson,S.J.; Hedge,J.; Underwood,A.; Platt,S.; McLean,E.; Pebody,R.G.; Rambaut,A.; Green,J.; Daniels,R.; Pybus,O.G.; Kellam,P.; Zambon,M.; Galiano,M.C.
EPI348240	HA	United Kingdom	2009-Jun-23	EPI_ISL_101300	A/England/541/2009		Import from public-domain	Baillie,G.J.; Galiano,M.; Agapow,P.M.; Myers,R.; Chiam,R.; Gall,A.; Palser,A.L.; Watson,S.J.; Hedge,J.; Underwood,A.; Platt,S.; McLean,E.; Pebody,R.G.; Rambaut,A.; Green,J.; Daniels,R.; Pybus,O.G.; Kellam,P.; Zambon,M.; Galiano,M.C.
EPI348250	HA	United Kingdom	2009-Jul-06	EPI_ISL_101302	A/England/92860032/2009		Import from public-domain	Baillie,G.J.; Galiano,M.; Agapow,P.M.; Myers,R.; Chiam,R.; Gall,A.; Palser,A.L.; Watson,S.J.; Hedge,J.; Underwood,A.; Platt,S.; McLean,E.; Pebody,R.G.; Rambaut,A.; Green,J.; Daniels,R.; Pybus,O.G.; Kellam,P.; Zambon,M.; Galiano,M.C.
EPI348259	HA	United Kingdom	2009-Jul-01	EPI_ISL_101305	A/England/634/2009		Import from public-domain	Baillie,G.J.; Galiano,M.; Agapow,P.M.; Myers,R.; Chiam,R.; Gall,A.; Palser,A.L.; Watson,S.J.; Hedge,J.; Underwood,A.; Platt,S.; McLean,E.; Pebody,R.G.; Rambaut,A.; Green,J.; Daniels,R.; Pybus,O.G.; Kellam,P.; Zambon,M.; Galiano,M.C.
EPI348268	HA	United Kingdom	2009-Jul-10	EPI_ISL_101307	A/England/675/2009		Import from public-domain	Baillie,G.J.; Galiano,M.; Agapow,P.M.; Myers,R.; Chiam,R.; Gall,A.; Palser,A.L.; Watson,S.J.; Hedge,J.; Underwood,A.; Platt,S.; McLean,E.; Pebody,R.G.; Rambaut,A.; Green,J.; Daniels,R.; Pybus,O.G.; Kellam,P.; Zambon,M.; Galiano,M.C.
EPI348276	HA	United Kingdom	2009-Apr-27	EPI_ISL_101308	A/England/202/2009		Import from public-domain	Baillie,G.J.; Galiano,M.; Agapow,P.M.; Myers,R.; Chiam,R.; Gall,A.; Palser,A.L.; Watson,S.J.; Hedge,J.; Underwood,A.; Platt,S.; McLean,E.; Pebody,R.G.; Rambaut,A.; Green,J.; Daniels,R.; Pybus,O.G.; Kellam,P.; Zambon,M.; Galiano,M.C.
EPI348295	HA	United Kingdom	2009-Apr-28	EPI_ISL_101312	A/England/204/2009		Import from public-domain	Baillie,G.J.; Galiano,M.; Agapow,P.M.; Myers,R.; Chiam,R.; Gall,A.; Palser,A.L.; Watson,S.J.; Hedge,J.; Underwood,A.; Platt,S.; McLean,E.; Pebody,R.G.; Rambaut,A.; Green,J.; Daniels,R.; Pybus,O.G.; Kellam,P.; Zambon,M.; Galiano,M.C.
EPI348304	HA	United Kingdom	2009-Apr-27	EPI_ISL_101314	A/England/205/2009		Import from public-domain	Baillie,G.J.; Galiano,M.; Agapow,P.M.; Myers,R.; Chiam,R.; Gall,A.; Palser,A.L.; Watson,S.J.; Hedge,J.; Underwood,A.; Platt,S.; McLean,E.; Pebody,R.G.; Rambaut,A.; Green,J.; Daniels,R.; Pybus,O.G.; Kellam,P.; Zambon,M.; Galiano,M.C.
EPI348329	HA	United Kingdom	2009-Apr-27	EPI_ISL_101318	A/England/551/2009		Import from public-domain	Baillie,G.J.; Galiano,M.; Agapow,P.M.; Myers,R.; Chiam,R.; Gall,A.; Palser,A.L.; Watson,S.J.; Hedge,J.; Underwood,A.; Platt,S.; McLean,E.; Pebody,R.G.; Rambaut,A.; Green,J.; Daniels,R.; Pybus,O.G.; Kellam,P.; Zambon,M.; Galiano,M.C.
EPI348351	HA	United Kingdom	2009-Apr-29	EPI_ISL_101320	A/England/XFL00137/2009		Import from public-domain	Baillie,G.J.; Galiano,M.; Agapow,P.M.; Myers,R.; Chiam,R.; Gall,A.; Palser,A.L.; Watson,S.J.; Hedge,J.; Underwood,A.; Platt,S.; McLean,E.; Pebody,R.G.; Rambaut,A.; Green,J.; Daniels,R.; Pybus,O.G.; Kellam,P.; Zambon,M.; Galiano,M.C.
EPI348389	HA	United Kingdom	2009-May-03	EPI_ISL_101328	A/Scotland/4/2009		Import from public-domain	Baillie,G.J.; Galiano,M.; Agapow,P.M.; Myers,R.; Chiam,R.; Gall,A.; Palser,A.L.; Watson,S.J.; Hedge,J.; Underwood,A.; Platt,S.; McLean,E.; Pebody,R.G.; Rambaut,A.; Green,J.; Daniels,R.; Pybus,O.G.; Kellam,P.; Zambon,M.; Galiano,M.C.
EPI348422	HA	United Kingdom	2009-May-02	EPI_ISL_101354	A/England/218/2009		Import from public-domain	Baillie,G.J.; Galiano,M.; Agapow,P.M.; Myers,R.; Chiam,R.; Gall,A.; Palser,A.L.; Watson,S.J.; Hedge,J.; Underwood,A.; Platt,S.; McLean,E.; Pebody,R.G.; Rambaut,A.; Green,J.; Daniels,R.; Pybus,O.G.; Kellam,P.; Zambon,M.; Galiano,M.C.
EPI348430	HA	United Kingdom	2009-May-02	EPI_ISL_101355	A/England/246/2009		Import from public-domain	Baillie,G.J.; Galiano,M.; Agapow,P.M.; Myers,R.; Chiam,R.; Gall,A.; Palser,A.L.; Watson,S.J.; Hedge,J.; Underwood,A.; Platt,S.; McLean,E.; Pebody,R.G.; Rambaut,A.; Green,J.; Daniels,R.; Pybus,O.G.; Kellam,P.; Zambon,M.; Galiano,M.C.
EPI348493	HA	Japan	2011-Oct-17	EPI_ISL_101369	A/SAITAMA/319/2011	Saitama Institute of Public Health	National Institute of Infectious Diseases (NIID)	Fujisaki,Seiichiro; Kim,Namhee; Tahiro,Masato; Odagiri,Takato'
EPI348529	HA	United Kingdom	2009-May-03	EPI_ISL_101374	A/England/247/2009		Import from public-domain	Baillie,G.J.; Galiano,M.; Agapow,P.M.; Myers,R.; Chiam,R.; Gall,A.; Palser,A.L.; Watson,S.J.; Hedge,J.; Underwood,A.; Platt,S.; McLean,E.; Pebody,R.G.; Rambaut,A.; Green,J.; Daniels,R.; Pybus,O.G.; Kellam,P.; Zambon,M.; Galiano,M.C.
EPI348537	HA	United Kingdom	2009-May-04	EPI_ISL_101375	A/England/XFL00200/2009		Import from public-domain	Baillie,G.J.; Galiano,M.; Agapow,P.M.; Myers,R.; Chiam,R.; Gall,A.; Palser,A.L.; Watson,S.J.; Hedge,J.; Underwood,A.; Platt,S.; McLean,E.; Pebody,R.G.; Rambaut,A.; Green,J.; Daniels,R.; Pybus,O.G.; Kellam,P.; Zambon,M.; Galiano,M.C.
EPI348545	HA	United Kingdom	2009-May-05	EPI_ISL_101376	A/England/XFL00275/2009		Import from public-domain	Baillie,G.J.; Galiano,M.; Agapow,P.M.; Myers,R.; Chiam,R.; Gall,A.; Palser,A.L.; Watson,S.J.; Hedge,J.; Underwood,A.; Platt,S.; McLean,E.; Pebody,R.G.; Rambaut,A.; Green,J.; Daniels,R.; Pybus,O.G.; Kellam,P.; Zambon,M.; Galiano,M.C.
EPI348553	HA	United Kingdom	2009-May-07	EPI_ISL_101377	A/England/XFL00300/2009		Import from public-domain	Baillie,G.J.; Galiano,M.; Agapow,P.M.; Myers,R.; Chiam,R.; Gall,A.; Palser,A.L.; Watson,S.J.; Hedge,J.; Underwood,A.; Platt,S.; McLean,E.; Pebody,R.G.; Rambaut,A.; Green,J.; Daniels,R.; Pybus,O.G.; Kellam,P.; Zambon,M.; Galiano,M.C.
EPI348561	HA	United Kingdom	2009-May-05	EPI_ISL_101378	A/England/XFL00304/2009		Import from public-domain	Baillie,G.J.; Galiano,M.; Agapow,P.M.; Myers,R.; Chiam,R.; Gall,A.; Palser,A.L.; Watson,S.J.; Hedge,J.; Underwood,A.; Platt,S.; McLean,E.; Pebody,R.G.; Rambaut,A.; Green,J.; Daniels,R.; Pybus,O.G.; Kellam,P.; Zambon,M.; Galiano,M.C.
EPI348569	HA	United Kingdom	2009-May-08	EPI_ISL_101379	A/England/252/2009		Import from public-domain	Baillie,G.J.; Galiano,M.; Agapow,P.M.; Myers,R.; Chiam,R.; Gall,A.; Palser,A.L.; Watson,S.J.; Hedge,J.; Underwood,A.; Platt,S.; McLean,E.; Pebody,R.G.; Rambaut,A.; Green,J.; Daniels,R.; Pybus,O.G.; Kellam,P.; Zambon,M.; Galiano,M.C.
EPI348577	HA	United Kingdom	2009-May-07	EPI_ISL_101380	A/England/XFL00311/2009		Import from public-domain	Baillie,G.J.; Galiano,M.; Agapow,P.M.; Myers,R.; Chiam,R.; Gall,A.; Palser,A.L.; Watson,S.J.; Hedge,J.; Underwood,A.; Platt,S.; McLean,E.; Pebody,R.G.; Rambaut,A.; Green,J.; Daniels,R.; Pybus,O.G.; Kellam,P.; Zambon,M.; Galiano,M.C.
EPI348585	HA	United Kingdom	2009-May-07	EPI_ISL_101381	A/England/253/2009		Import from public-domain	Baillie,G.J.; Galiano,M.; Agapow,P.M.; Myers,R.; Chiam,R.; Gall,A.; Palser,A.L.; Watson,S.J.; Hedge,J.; Underwood,A.; Platt,S.; McLean,E.; Pebody,R.G.; Rambaut,A.; Green,J.; Daniels,R.; Pybus,O.G.; Kellam,P.; Zambon,M.; Galiano,M.C.
EPI348593	HA	United Kingdom	2009-May-05	EPI_ISL_101382	A/England/254/2009		Import from public-domain	Baillie,G.J.; Galiano,M.; Agapow,P.M.; Myers,R.; Chiam,R.; Gall,A.; Palser,A.L.; Watson,S.J.; Hedge,J.; Underwood,A.; Platt,S.; McLean,E.; Pebody,R.G.; Rambaut,A.; Green,J.; Daniels,R.; Pybus,O.G.; Kellam,P.; Zambon,M.; Galiano,M.C.
EPI348601	HA	United Kingdom	2009-May-10	EPI_ISL_101383	A/England/XFL00354/2009		Import from public-domain	Baillie,G.J.; Galiano,M.; Agapow,P.M.; Myers,R.; Chiam,R.; Gall,A.; Palser,A.L.; Watson,S.J.; Hedge,J.; Underwood,A.; Platt,S.; McLean,E.; Pebody,R.G.; Rambaut,A.; Green,J.; Daniels,R.; Pybus,O.G.; Kellam,P.; Zambon,M.; Galiano,M.C.
EPI348609	HA	United Kingdom	2009-May-08	EPI_ISL_101384	A/England/256/2009		Import from public-domain	Baillie,G.J.; Galiano,M.; Agapow,P.M.; Myers,R.; Chiam,R.; Gall,A.; Palser,A.L.; Watson,S.J.; Hedge,J.; Underwood,A.; Platt,S.; McLean,E.; Pebody,R.G.; Rambaut,A.; Green,J.; Daniels,R.; Pybus,O.G.; Kellam,P.; Zambon,M.; Galiano,M.C.
EPI348617	HA	United Kingdom	2009-May-09	EPI_ISL_101385	A/England/257/2009		Import from public-domain	Baillie,G.J.; Galiano,M.; Agapow,P.M.; Myers,R.; Chiam,R.; Gall,A.; Palser,A.L.; Watson,S.J.; Hedge,J.; Underwood,A.; Platt,S.; McLean,E.; Pebody,R.G.; Rambaut,A.; Green,J.; Daniels,R.; Pybus,O.G.; Kellam,P.; Zambon,M.; Galiano,M.C.
EPI348625	HA	United Kingdom	2009-May-11	EPI_ISL_101386	A/England/259/2009		Import from public-domain	Baillie,G.J.; Galiano,M.; Agapow,P.M.; Myers,R.; Chiam,R.; Gall,A.; Palser,A.L.; Watson,S.J.; Hedge,J.; Underwood,A.; Platt,S.; McLean,E.; Pebody,R.G.; Rambaut,A.; Green,J.; Daniels,R.; Pybus,O.G.; Kellam,P.; Zambon,M.; Galiano,M.C.
EPI348633	HA	United Kingdom	2009-May-11	EPI_ISL_101387	A/England/XFL00418/2009		Import from public-domain	Baillie,G.J.; Galiano,M.; Agapow,P.M.; Myers,R.; Chiam,R.; Gall,A.; Palser,A.L.; Watson,S.J.; Hedge,J.; Underwood,A.; Platt,S.; McLean,E.; Pebody,R.G.; Rambaut,A.; Green,J.; Daniels,R.; Pybus,O.G.; Kellam,P.; Zambon,M.; Galiano,M.C.
EPI348641	HA	United Kingdom	2009-May-12	EPI_ISL_101388	A/England/XFL00419/2009		Import from public-domain	Baillie,G.J.; Galiano,M.; Agapow,P.M.; Myers,R.; Chiam,R.; Gall,A.; Palser,A.L.; Watson,S.J.; Hedge,J.; Underwood,A.; Platt,S.; McLean,E.; Pebody,R.G.; Rambaut,A.; Green,J.; Daniels,R.; Pybus,O.G.; Kellam,P.; Zambon,M.; Galiano,M.C.
EPI348649	HA	United Kingdom	2009-May-12	EPI_ISL_101389	A/England/XFL00473/2009		Import from public-domain	Baillie,G.J.; Galiano,M.; Agapow,P.M.; Myers,R.; Chiam,R.; Gall,A.; Palser,A.L.; Watson,S.J.; Hedge,J.; Underwood,A.; Platt,S.; McLean,E.; Pebody,R.G.; Rambaut,A.; Green,J.; Daniels,R.; Pybus,O.G.; Kellam,P.; Zambon,M.; Galiano,M.C.
EPI348681	HA	United Kingdom	2009-May-12	EPI_ISL_101398	A/England/263/2009		Import from public-domain	Baillie,G.J.; Galiano,M.; Agapow,P.M.; Myers,R.; Chiam,R.; Gall,A.; Palser,A.L.; Watson,S.J.; Hedge,J.; Underwood,A.; Platt,S.; McLean,E.; Pebody,R.G.; Rambaut,A.; Green,J.; Daniels,R.; Pybus,O.G.; Kellam,P.; Zambon,M.; Galiano,M.C.
EPI348689	HA	United Kingdom	2009-May-12	EPI_ISL_101400	A/England/264/2009		Import from public-domain	Baillie,G.J.; Galiano,M.; Agapow,P.M.; Myers,R.; Chiam,R.; Gall,A.; Palser,A.L.; Watson,S.J.; Hedge,J.; Underwood,A.; Platt,S.; McLean,E.; Pebody,R.G.; Rambaut,A.; Green,J.; Daniels,R.; Pybus,O.G.; Kellam,P.; Zambon,M.; Galiano,M.C.
EPI348697	HA	United Kingdom	2009-May-12	EPI_ISL_101401	A/England/265/2009		Import from public-domain	Baillie,G.J.; Galiano,M.; Agapow,P.M.; Myers,R.; Chiam,R.; Gall,A.; Palser,A.L.; Watson,S.J.; Hedge,J.; Underwood,A.; Platt,S.; McLean,E.; Pebody,R.G.; Rambaut,A.; Green,J.; Daniels,R.; Pybus,O.G.; Kellam,P.; Zambon,M.; Galiano,M.C.
EPI348705	HA	United Kingdom	2009-May-13	EPI_ISL_101402	A/England/XFL00481/2009		Import from public-domain	Baillie,G.J.; Galiano,M.; Agapow,P.M.; Myers,R.; Chiam,R.; Gall,A.; Palser,A.L.; Watson,S.J.; Hedge,J.; Underwood,A.; Platt,S.; McLean,E.; Pebody,R.G.; Rambaut,A.; Green,J.; Daniels,R.; Pybus,O.G.; Kellam,P.; Zambon,M.; Galiano,M.C.
EPI348713	HA	United Kingdom	2009-May-13	EPI_ISL_101403	A/England/XFL00482/2009		Import from public-domain	Baillie,G.J.; Galiano,M.; Agapow,P.M.; Myers,R.; Chiam,R.; Gall,A.; Palser,A.L.; Watson,S.J.; Hedge,J.; Underwood,A.; Platt,S.; McLean,E.; Pebody,R.G.; Rambaut,A.; Green,J.; Daniels,R.; Pybus,O.G.; Kellam,P.; Zambon,M.; Galiano,M.C.
EPI348721	HA	United Kingdom	2009-May-15	EPI_ISL_101404	A/England/266/2009		Import from public-domain	Baillie,G.J.; Galiano,M.; Agapow,P.M.; Myers,R.; Chiam,R.; Gall,A.; Palser,A.L.; Watson,S.J.; Hedge,J.; Underwood,A.; Platt,S.; McLean,E.; Pebody,R.G.; Rambaut,A.; Green,J.; Daniels,R.; Pybus,O.G.; Kellam,P.; Zambon,M.; Galiano,M.C.
EPI348729	HA	United Kingdom	2009-May-15	EPI_ISL_101405	A/England/XFL00532/2009		Import from public-domain	Baillie,G.J.; Galiano,M.; Agapow,P.M.; Myers,R.; Chiam,R.; Gall,A.; Palser,A.L.; Watson,S.J.; Hedge,J.; Underwood,A.; Platt,S.; McLean,E.; Pebody,R.G.; Rambaut,A.; Green,J.; Daniels,R.; Pybus,O.G.; Kellam,P.; Zambon,M.; Galiano,M.C.
EPI348737	HA	United Kingdom	2009-May-31	EPI_ISL_101406	A/England/359/2009		Import from public-domain	Baillie,G.J.; Galiano,M.; Agapow,P.M.; Myers,R.; Chiam,R.; Gall,A.; Palser,A.L.; Watson,S.J.; Hedge,J.; Underwood,A.; Platt,S.; McLean,E.; Pebody,R.G.; Rambaut,A.; Green,J.; Daniels,R.; Pybus,O.G.; Kellam,P.; Zambon,M.; Galiano,M.C.
EPI348745	HA	United Kingdom	2009-Jun-01	EPI_ISL_101407	A/England/361/2009		Import from public-domain	Baillie,G.J.; Galiano,M.; Agapow,P.M.; Myers,R.; Chiam,R.; Gall,A.; Palser,A.L.; Watson,S.J.; Hedge,J.; Underwood,A.; Platt,S.; McLean,E.; Pebody,R.G.; Rambaut,A.; Green,J.; Daniels,R.; Pybus,O.G.; Kellam,P.; Zambon,M.; Galiano,M.C.
EPI348753	HA	United Kingdom	2009-Jun-01	EPI_ISL_101408	A/England/381/2009		Import from public-domain	Baillie,G.J.; Galiano,M.; Agapow,P.M.; Myers,R.; Chiam,R.; Gall,A.; Palser,A.L.; Watson,S.J.; Hedge,J.; Underwood,A.; Platt,S.; McLean,E.; Pebody,R.G.; Rambaut,A.; Green,J.; Daniels,R.; Pybus,O.G.; Kellam,P.; Zambon,M.; Galiano,M.C.
EPI348760	HA	United Kingdom	2009-Jun-01	EPI_ISL_101409	A/England/382/2009		Import from public-domain	Baillie,G.J.; Galiano,M.; Agapow,P.M.; Myers,R.; Chiam,R.; Gall,A.; Palser,A.L.; Watson,S.J.; Hedge,J.; Underwood,A.; Platt,S.; McLean,E.; Pebody,R.G.; Rambaut,A.; Green,J.; Daniels,R.; Pybus,O.G.; Kellam,P.; Zambon,M.; Galiano,M.C.
EPI348768	HA	United Kingdom	2009-Jun-01	EPI_ISL_101410	A/England/384/2009		Import from public-domain	Baillie,G.J.; Galiano,M.; Agapow,P.M.; Myers,R.; Chiam,R.; Gall,A.; Palser,A.L.; Watson,S.J.; Hedge,J.; Underwood,A.; Platt,S.; McLean,E.; Pebody,R.G.; Rambaut,A.; Green,J.; Daniels,R.; Pybus,O.G.; Kellam,P.; Zambon,M.; Galiano,M.C.
EPI348777	HA	United Kingdom	2009-Jun-01	EPI_ISL_101411	A/England/385/2009		Import from public-domain	Baillie,G.J.; Galiano,M.; Agapow,P.M.; Myers,R.; Chiam,R.; Gall,A.; Palser,A.L.; Watson,S.J.; Hedge,J.; Underwood,A.; Platt,S.; McLean,E.; Pebody,R.G.; Rambaut,A.; Green,J.; Daniels,R.; Pybus,O.G.; Kellam,P.; Zambon,M.; Galiano,M.C.
EPI348926	HA	United Kingdom	2009-Jun-01	EPI_ISL_101412	A/England/386/2009		Import from public-domain	Baillie,G.J.; Galiano,M.; Agapow,P.M.; Myers,R.; Chiam,R.; Gall,A.; Palser,A.L.; Watson,S.J.; Hedge,J.; Underwood,A.; Platt,S.; McLean,E.; Pebody,R.G.; Rambaut,A.; Green,J.; Daniels,R.; Pybus,O.G.; Kellam,P.; Zambon,M.; Galiano,M.C.
EPI348934	HA	United Kingdom	2009-Jun-02	EPI_ISL_101413	A/England/388/2009		Import from public-domain	Baillie,G.J.; Galiano,M.; Agapow,P.M.; Myers,R.; Chiam,R.; Gall,A.; Palser,A.L.; Watson,S.J.; Hedge,J.; Underwood,A.; Platt,S.; McLean,E.; Pebody,R.G.; Rambaut,A.; Green,J.; Daniels,R.; Pybus,O.G.; Kellam,P.; Zambon,M.; Galiano,M.C.
EPI348942	HA	United Kingdom	2009-Jun-03	EPI_ISL_101414	A/England/389/2009		Import from public-domain	Baillie,G.J.; Galiano,M.; Agapow,P.M.; Myers,R.; Chiam,R.; Gall,A.; Palser,A.L.; Watson,S.J.; Hedge,J.; Underwood,A.; Platt,S.; McLean,E.; Pebody,R.G.; Rambaut,A.; Green,J.; Daniels,R.; Pybus,O.G.; Kellam,P.; Zambon,M.; Galiano,M.C.
EPI348950	HA	United Kingdom	2009-Jun-03	EPI_ISL_101423	A/England/392/2009		Import from public-domain	Baillie,G.J.; Galiano,M.; Agapow,P.M.; Myers,R.; Chiam,R.; Gall,A.; Palser,A.L.; Watson,S.J.; Hedge,J.; Underwood,A.; Platt,S.; McLean,E.; Pebody,R.G.; Rambaut,A.; Green,J.; Daniels,R.; Pybus,O.G.; Kellam,P.; Zambon,M.; Galiano,M.C.
EPI348958	HA	United Kingdom	2009-Jun-02	EPI_ISL_101424	A/England/394/2009		Import from public-domain	Baillie,G.J.; Galiano,M.; Agapow,P.M.; Myers,R.; Chiam,R.; Gall,A.; Palser,A.L.; Watson,S.J.; Hedge,J.; Underwood,A.; Platt,S.; McLean,E.; Pebody,R.G.; Rambaut,A.; Green,J.; Daniels,R.; Pybus,O.G.; Kellam,P.; Zambon,M.; Galiano,M.C.
EPI348966	HA	United Kingdom	2009-Jun-01	EPI_ISL_101433	A/England/395/2009		Import from public-domain	Baillie,G.J.; Galiano,M.; Agapow,P.M.; Myers,R.; Chiam,R.; Gall,A.; Palser,A.L.; Watson,S.J.; Hedge,J.; Underwood,A.; Platt,S.; McLean,E.; Pebody,R.G.; Rambaut,A.; Green,J.; Daniels,R.; Pybus,O.G.; Kellam,P.; Zambon,M.; Galiano,M.C.
EPI348974	HA	United Kingdom	2009-Jun-03	EPI_ISL_101434	A/England/398/2009		Import from public-domain	Baillie,G.J.; Galiano,M.; Agapow,P.M.; Myers,R.; Chiam,R.; Gall,A.; Palser,A.L.; Watson,S.J.; Hedge,J.; Underwood,A.; Platt,S.; McLean,E.; Pebody,R.G.; Rambaut,A.; Green,J.; Daniels,R.; Pybus,O.G.; Kellam,P.; Zambon,M.; Galiano,M.C.
EPI348982	HA	United Kingdom	2009-Jun-05	EPI_ISL_101454	A/England/400/2009		Import from public-domain	Baillie,G.J.; Galiano,M.; Agapow,P.M.; Myers,R.; Chiam,R.; Gall,A.; Palser,A.L.; Watson,S.J.; Hedge,J.; Underwood,A.; Platt,S.; McLean,E.; Pebody,R.G.; Rambaut,A.; Green,J.; Daniels,R.; Pybus,O.G.; Kellam,P.; Zambon,M.; Galiano,M.C.
EPI348990	HA	United Kingdom	2009-Jun-01	EPI_ISL_101455	A/England/402/2009		Import from public-domain	Baillie,G.J.; Galiano,M.; Agapow,P.M.; Myers,R.; Chiam,R.; Gall,A.; Palser,A.L.; Watson,S.J.; Hedge,J.; Underwood,A.; Platt,S.; McLean,E.; Pebody,R.G.; Rambaut,A.; Green,J.; Daniels,R.; Pybus,O.G.; Kellam,P.; Zambon,M.; Galiano,M.C.
EPI348998	HA	United Kingdom	2009-Jun-04	EPI_ISL_101456	A/England/411/2009		Import from public-domain	Baillie,G.J.; Galiano,M.; Agapow,P.M.; Myers,R.; Chiam,R.; Gall,A.; Palser,A.L.; Watson,S.J.; Hedge,J.; Underwood,A.; Platt,S.; McLean,E.; Pebody,R.G.; Rambaut,A.; Green,J.; Daniels,R.; Pybus,O.G.; Kellam,P.; Zambon,M.; Galiano,M.C.
EPI349006	HA	United Kingdom	2009-Jun-04	EPI_ISL_101473	A/England/414/2009		Import from public-domain	Baillie,G.J.; Galiano,M.; Agapow,P.M.; Myers,R.; Chiam,R.; Gall,A.; Palser,A.L.; Watson,S.J.; Hedge,J.; Underwood,A.; Platt,S.; McLean,E.; Pebody,R.G.; Rambaut,A.; Green,J.; Daniels,R.; Pybus,O.G.; Kellam,P.; Zambon,M.; Galiano,M.C.
EPI349028	HA	United Kingdom	2009-Jun-05	EPI_ISL_101487	A/England/418/2009		Import from public-domain	Baillie,G.J.; Galiano,M.; Agapow,P.M.; Myers,R.; Chiam,R.; Gall,A.; Palser,A.L.; Watson,S.J.; Hedge,J.; Underwood,A.; Platt,S.; McLean,E.; Pebody,R.G.; Rambaut,A.; Green,J.; Daniels,R.; Pybus,O.G.; Kellam,P.; Zambon,M.; Galiano,M.C.
EPI349036	HA	United Kingdom	2009-Jun-05	EPI_ISL_101504	A/England/419/2009		Import from public-domain	Baillie,G.J.; Galiano,M.; Agapow,P.M.; Myers,R.; Chiam,R.; Gall,A.; Palser,A.L.; Watson,S.J.; Hedge,J.; Underwood,A.; Platt,S.; McLean,E.; Pebody,R.G.; Rambaut,A.; Green,J.; Daniels,R.; Pybus,O.G.; Kellam,P.; Zambon,M.; Galiano,M.C.
EPI349044	HA	United Kingdom	2009-Jun-04	EPI_ISL_101505	A/England/423/2009		Import from public-domain	Baillie,G.J.; Galiano,M.; Agapow,P.M.; Myers,R.; Chiam,R.; Gall,A.; Palser,A.L.; Watson,S.J.; Hedge,J.; Underwood,A.; Platt,S.; McLean,E.; Pebody,R.G.; Rambaut,A.; Green,J.; Daniels,R.; Pybus,O.G.; Kellam,P.; Zambon,M.; Galiano,M.C.
EPI349393	HA	United Kingdom	2009-Jun-04	EPI_ISL_101570	A/England/428/2009		Import from public-domain	Baillie,G.J.; Galiano,M.; Agapow,P.M.; Myers,R.; Chiam,R.; Gall,A.; Palser,A.L.; Watson,S.J.; Hedge,J.; Underwood,A.; Platt,S.; McLean,E.; Pebody,R.G.; Rambaut,A.; Green,J.; Daniels,R.; Pybus,O.G.; Kellam,P.; Zambon,M.; Galiano,M.C.
EPI349342	HA	Paraguay	2011-Nov-21	EPI_ISL_101586	A/Paraguay/188/2011	Central Laboratory of Public Health	Centers for Disease Control and Prevention
EPI349358	HA	United States	2011-Dec-19	EPI_ISL_101591	A/Pennsylvania/16/2011	Pennsylvania Department of Health	Centers for Disease Control and Prevention
EPI349362	HA	Puerto Rico	2011-Nov-21	EPI_ISL_101592	A/Puerto Rico/8233/2011	Puerto Rico Department of Health	Centers for Disease Control and Prevention
EPI349365	HA	United States	2011-Dec-20	EPI_ISL_101593	A/Florida/36/2011	Florida Department of Health-Tampa	Centers for Disease Control and Prevention
EPI349401	HA	United Kingdom	2009-Jun-05	EPI_ISL_101613	A/England/430/2009		Import from public-domain	Baillie,G.J.; Galiano,M.; Agapow,P.M.; Myers,R.; Chiam,R.; Gall,A.; Palser,A.L.; Watson,S.J.; Hedge,J.; Underwood,A.; Platt,S.; McLean,E.; Pebody,R.G.; Rambaut,A.; Green,J.; Daniels,R.; Pybus,O.G.; Kellam,P.; Zambon,M.; Galiano,M.C.
EPI349409	HA	United Kingdom	2009-Jun-05	EPI_ISL_101621	A/England/431/2009		Import from public-domain	Baillie,G.J.; Galiano,M.; Agapow,P.M.; Myers,R.; Chiam,R.; Gall,A.; Palser,A.L.; Watson,S.J.; Hedge,J.; Underwood,A.; Platt,S.; McLean,E.; Pebody,R.G.; Rambaut,A.; Green,J.; Daniels,R.; Pybus,O.G.; Kellam,P.; Zambon,M.; Galiano,M.C.
EPI349417	HA	United Kingdom	2009-Jun-05	EPI_ISL_101631	A/England/433/2009		Import from public-domain	Baillie,G.J.; Galiano,M.; Agapow,P.M.; Myers,R.; Chiam,R.; Gall,A.; Palser,A.L.; Watson,S.J.; Hedge,J.; Underwood,A.; Platt,S.; McLean,E.; Pebody,R.G.; Rambaut,A.; Green,J.; Daniels,R.; Pybus,O.G.; Kellam,P.; Zambon,M.; Galiano,M.C.
EPI349425	HA	United Kingdom	2009-Jun-06	EPI_ISL_101632	A/England/434/2009		Import from public-domain	Baillie,G.J.; Galiano,M.; Agapow,P.M.; Myers,R.; Chiam,R.; Gall,A.; Palser,A.L.; Watson,S.J.; Hedge,J.; Underwood,A.; Platt,S.; McLean,E.; Pebody,R.G.; Rambaut,A.; Green,J.; Daniels,R.; Pybus,O.G.; Kellam,P.; Zambon,M.; Galiano,M.C.
EPI349433	HA	United Kingdom	2009-Jun-09	EPI_ISL_101639	A/England/445/2009		Import from public-domain	Baillie,G.J.; Galiano,M.; Agapow,P.M.; Myers,R.; Chiam,R.; Gall,A.; Palser,A.L.; Watson,S.J.; Hedge,J.; Underwood,A.; Platt,S.; McLean,E.; Pebody,R.G.; Rambaut,A.; Green,J.; Daniels,R.; Pybus,O.G.; Kellam,P.; Zambon,M.; Galiano,M.C.
EPI349441	HA	United Kingdom	2009-Jun-11	EPI_ISL_101649	A/Scotland/10/2009		Import from public-domain	Baillie,G.J.; Galiano,M.; Agapow,P.M.; Myers,R.; Chiam,R.; Gall,A.; Palser,A.L.; Watson,S.J.; Hedge,J.; Underwood,A.; Platt,S.; McLean,E.; Pebody,R.G.; Rambaut,A.; Green,J.; Daniels,R.; Pybus,O.G.; Kellam,P.; Zambon,M.; Galiano,M.C.
EPI349515	HA	Taiwan	2009-Jul-27	EPI_ISL_101885	A/Taiwan/2826/2009		Import from public-domain	Yang,J.R.; Huang,Y.P.; Chang,F.Y.; Hsu,L.C.; Lin,Y.C.; Su,C.H.; Chen,P.J.; Wu,H.S.; Liu,M.T.; Yang,J.-R.; Wu,H.-S.; Liu,M.-T.
EPI349516	HA	Taiwan	2009-Aug-27	EPI_ISL_101886	A/Taiwan/6078/2009		Import from public-domain	Yang,J.R.; Huang,Y.P.; Chang,F.Y.; Hsu,L.C.; Lin,Y.C.; Su,C.H.; Chen,P.J.; Wu,H.S.; Liu,M.T.; Yang,J.-R.; Wu,H.-S.; Liu,M.-T.
EPI349517	HA	Taiwan	2009-Sep-09	EPI_ISL_101887	A/Taiwan/937/2009		Import from public-domain	Yang,J.R.; Huang,Y.P.; Chang,F.Y.; Hsu,L.C.; Lin,Y.C.; Su,C.H.; Chen,P.J.; Wu,H.S.; Liu,M.T.; Yang,J.-R.; Wu,H.-S.; Liu,M.-T.
EPI349518	HA	Taiwan	2009-Sep-10	EPI_ISL_101888	A/Taiwan/940/2009		Import from public-domain	Yang,J.R.; Huang,Y.P.; Chang,F.Y.; Hsu,L.C.; Lin,Y.C.; Su,C.H.; Chen,P.J.; Wu,H.S.; Liu,M.T.; Yang,J.-R.; Wu,H.-S.; Liu,M.-T.
EPI349519	HA	Taiwan	2009-Sep-20	EPI_ISL_101889	A/Taiwan/8575/2009		Import from public-domain	Yang,J.R.; Huang,Y.P.; Chang,F.Y.; Hsu,L.C.; Lin,Y.C.; Su,C.H.; Chen,P.J.; Wu,H.S.; Liu,M.T.; Yang,J.-R.; Wu,H.-S.; Liu,M.-T.
EPI349520	HA	Taiwan	2009-Sep-28	EPI_ISL_101890	A/Taiwan/4909/2009		Import from public-domain	Yang,J.R.; Huang,Y.P.; Chang,F.Y.; Hsu,L.C.; Lin,Y.C.; Su,C.H.; Chen,P.J.; Wu,H.S.; Liu,M.T.; Yang,J.-R.; Wu,H.-S.; Liu,M.-T.
EPI349521	HA	Taiwan	2009-Sep-28	EPI_ISL_101891	A/Taiwan/8542/2009		Import from public-domain	Yang,J.R.; Huang,Y.P.; Chang,F.Y.; Hsu,L.C.; Lin,Y.C.; Su,C.H.; Chen,P.J.; Wu,H.S.; Liu,M.T.; Yang,J.-R.; Wu,H.-S.; Liu,M.-T.
EPI349522	HA	Taiwan	2009-Oct-08	EPI_ISL_101892	A/Taiwan/7418/2009		Import from public-domain	Yang,J.R.; Huang,Y.P.; Chang,F.Y.; Hsu,L.C.; Lin,Y.C.; Su,C.H.; Chen,P.J.; Wu,H.S.; Liu,M.T.; Yang,J.-R.; Wu,H.-S.; Liu,M.-T.
EPI349523	HA	Taiwan	2009-Oct-27	EPI_ISL_101893	A/Taiwan/6200/2009		Import from public-domain	Yang,J.R.; Huang,Y.P.; Chang,F.Y.; Hsu,L.C.; Lin,Y.C.; Su,C.H.; Chen,P.J.; Wu,H.S.; Liu,M.T.; Yang,J.-R.; Wu,H.-S.; Liu,M.-T.
EPI349524	HA	Taiwan	2009-Oct-28	EPI_ISL_101894	A/Taiwan/7873/2009		Import from public-domain	Yang,J.R.; Huang,Y.P.; Chang,F.Y.; Hsu,L.C.; Lin,Y.C.; Su,C.H.; Chen,P.J.; Wu,H.S.; Liu,M.T.; Yang,J.-R.; Wu,H.-S.; Liu,M.-T.
EPI349525	HA	Taiwan	2009-Dec-04	EPI_ISL_101895	A/Taiwan/6341/2009		Import from public-domain	Yang,J.R.; Huang,Y.P.; Chang,F.Y.; Hsu,L.C.; Lin,Y.C.; Su,C.H.; Chen,P.J.; Wu,H.S.; Liu,M.T.; Yang,J.-R.; Wu,H.-S.; Liu,M.-T.
EPI349526	HA	Taiwan	2009-Dec-18	EPI_ISL_101896	A/Taiwan/11706/2009		Import from public-domain	Yang,J.R.; Huang,Y.P.; Chang,F.Y.; Hsu,L.C.; Lin,Y.C.; Su,C.H.; Chen,P.J.; Wu,H.S.; Liu,M.T.; Yang,J.-R.; Wu,H.-S.; Liu,M.-T.
EPI349527	HA	Taiwan	2009-Dec-29	EPI_ISL_101897	A/Taiwan/1017/2009		Import from public-domain	Yang,J.R.; Huang,Y.P.; Chang,F.Y.; Hsu,L.C.; Lin,Y.C.; Su,C.H.; Chen,P.J.; Wu,H.S.; Liu,M.T.; Yang,J.-R.; Wu,H.-S.; Liu,M.-T.
EPI349528	HA	Taiwan	2010-May-05	EPI_ISL_101898	A/Taiwan/1164/2010		Import from public-domain	Yang,J.R.; Huang,Y.P.; Chang,F.Y.; Hsu,L.C.; Lin,Y.C.; Su,C.H.; Chen,P.J.; Wu,H.S.; Liu,M.T.; Yang,J.-R.; Wu,H.-S.; Liu,M.-T.
EPI349529	HA	Taiwan	2010-Aug-11	EPI_ISL_101899	A/Taiwan/3994/2010		Import from public-domain	Yang,J.R.; Huang,Y.P.; Chang,F.Y.; Hsu,L.C.; Lin,Y.C.; Su,C.H.; Chen,P.J.; Wu,H.S.; Liu,M.T.; Yang,J.-R.; Wu,H.-S.; Liu,M.-T.
EPI349530	HA	Taiwan	2010-Sep-06	EPI_ISL_101900	A/Taiwan/5270/2010		Import from public-domain	Yang,J.R.; Huang,Y.P.; Chang,F.Y.; Hsu,L.C.; Lin,Y.C.; Su,C.H.; Chen,P.J.; Wu,H.S.; Liu,M.T.; Yang,J.-R.; Wu,H.-S.; Liu,M.-T.
EPI349531	HA	Taiwan	2010-Dec-20	EPI_ISL_101901	A/Taiwan/842/2010		Import from public-domain	Yang,J.R.; Huang,Y.P.; Chang,F.Y.; Hsu,L.C.; Lin,Y.C.; Su,C.H.; Chen,P.J.; Wu,H.S.; Liu,M.T.; Yang,J.-R.; Wu,H.-S.; Liu,M.-T.
EPI349532	HA	Taiwan	2011-Jan-03	EPI_ISL_101902	A/Taiwan/4501/2011		Import from public-domain	Yang,J.R.; Huang,Y.P.; Chang,F.Y.; Hsu,L.C.; Lin,Y.C.; Su,C.H.; Chen,P.J.; Wu,H.S.; Liu,M.T.; Yang,J.-R.; Wu,H.-S.; Liu,M.-T.
EPI349533	HA	Taiwan	2011-Jan-08	EPI_ISL_101903	A/Taiwan/1018/2011		Import from public-domain	Yang,J.R.; Huang,Y.P.; Chang,F.Y.; Hsu,L.C.; Lin,Y.C.; Su,C.H.; Chen,P.J.; Wu,H.S.; Liu,M.T.; Yang,J.-R.; Wu,H.-S.; Liu,M.-T.
EPI349534	HA	Taiwan	2011-Jan-17	EPI_ISL_101904	A/Taiwan/2649/2011		Import from public-domain	Yang,J.R.; Huang,Y.P.; Chang,F.Y.; Hsu,L.C.; Lin,Y.C.; Su,C.H.; Chen,P.J.; Wu,H.S.; Liu,M.T.; Yang,J.-R.; Wu,H.-S.; Liu,M.-T.
EPI349535	HA	Taiwan	2011-Jan-17	EPI_ISL_101905	A/Taiwan/5506/2011		Import from public-domain	Yang,J.R.; Huang,Y.P.; Chang,F.Y.; Hsu,L.C.; Lin,Y.C.; Su,C.H.; Chen,P.J.; Wu,H.S.; Liu,M.T.; Yang,J.-R.; Wu,H.-S.; Liu,M.-T.
EPI349536	HA	Taiwan	2011-Jan-17	EPI_ISL_101906	A/Taiwan/67/2011		Import from public-domain	Yang,J.R.; Huang,Y.P.; Chang,F.Y.; Hsu,L.C.; Lin,Y.C.; Su,C.H.; Chen,P.J.; Wu,H.S.; Liu,M.T.; Yang,J.-R.; Wu,H.-S.; Liu,M.-T.
EPI349537	HA	Taiwan	2011-Jan-18	EPI_ISL_101907	A/Taiwan/552/2011		Import from public-domain	Yang,J.R.; Huang,Y.P.; Chang,F.Y.; Hsu,L.C.; Lin,Y.C.; Su,C.H.; Chen,P.J.; Wu,H.S.; Liu,M.T.; Yang,J.-R.; Wu,H.-S.; Liu,M.-T.
EPI349538	HA	Taiwan	2011-Jan-19	EPI_ISL_101908	A/Taiwan/1102/2011		Import from public-domain	Yang,J.R.; Huang,Y.P.; Chang,F.Y.; Hsu,L.C.; Lin,Y.C.; Su,C.H.; Chen,P.J.; Wu,H.S.; Liu,M.T.; Yang,J.-R.; Wu,H.-S.; Liu,M.-T.
EPI349539	HA	Taiwan	2011-Jan-26	EPI_ISL_101909	A/Taiwan/1150/2011		Import from public-domain	Yang,J.R.; Huang,Y.P.; Chang,F.Y.; Hsu,L.C.; Lin,Y.C.; Su,C.H.; Chen,P.J.; Wu,H.S.; Liu,M.T.; Yang,J.-R.; Wu,H.-S.; Liu,M.-T.
EPI349540	HA	Taiwan	2011-Jan-27	EPI_ISL_101910	A/Taiwan/1749/2011		Import from public-domain	Yang,J.R.; Huang,Y.P.; Chang,F.Y.; Hsu,L.C.; Lin,Y.C.; Su,C.H.; Chen,P.J.; Wu,H.S.; Liu,M.T.; Yang,J.-R.; Wu,H.-S.; Liu,M.-T.
EPI349541	HA	Taiwan	2011-Feb-01	EPI_ISL_101911	A/Taiwan/2883/2011		Import from public-domain	Yang,J.R.; Huang,Y.P.; Chang,F.Y.; Hsu,L.C.; Lin,Y.C.; Su,C.H.; Chen,P.J.; Wu,H.S.; Liu,M.T.; Yang,J.-R.; Wu,H.-S.; Liu,M.-T.
EPI349542	HA	Taiwan	2011-Feb-03	EPI_ISL_101912	A/Taiwan/3697/2011		Import from public-domain	Yang,J.R.; Huang,Y.P.; Chang,F.Y.; Hsu,L.C.; Lin,Y.C.; Su,C.H.; Chen,P.J.; Wu,H.S.; Liu,M.T.; Yang,J.-R.; Wu,H.-S.; Liu,M.-T.
EPI349543	HA	Taiwan	2011-Feb-08	EPI_ISL_101913	A/Taiwan/4611/2011		Import from public-domain	Yang,J.R.; Huang,Y.P.; Chang,F.Y.; Hsu,L.C.; Lin,Y.C.; Su,C.H.; Chen,P.J.; Wu,H.S.; Liu,M.T.; Yang,J.-R.; Wu,H.-S.; Liu,M.-T.
EPI350266	HA	Germany	2009-Apr-01	EPI_ISL_101971	A/Hamburg/05/2009		Import from public-domain	Otte,A.; Sauter,M.; Alleva,L.; Baumgarte,S.; Klingel,K.; Gabriel,G.
EPI350274	HA	China	2009-Oct-30	EPI_ISL_101972	A/Nanjing/NJU-108/2009		Import from public-domain	Xing,Z.; Gao,W.; Sun,W.; Qu,B.
EPI350282	HA	Finland	2009-Jul-27	EPI_ISL_101973	A/Helsinki/P14/2009		Import from public-domain	Vanlede,M.; Kallio-Kokko,H.; Mattila,P.; Almusa,H.; Kakkola,L.; Kainov,D.
EPI350290	HA	Finland	2009-May-10	EPI_ISL_101990	A/Helsinki/P15/2009		Import from public-domain	Vanlede,M.; Kallio-Kokko,H.; Mattila,P.; Almusa,H.; Kakkola,L.; Kainov,D.
EPI350298	HA	Finland	2009-Nov-25	EPI_ISL_101991	A/Helsinki/P18/2009		Import from public-domain	Vanlede,M.; Kallio-Kokko,H.; Mattila,P.; Almusa,H.; Kakkola,L.; Kainov,D.
EPI350313	HA	Russian Federation	2011-Feb-03	EPI_ISL_102003	A/Novosibirsk/KSH/2011		Import from public-domain	Susloparov,I.M.; Sharshov,K.A.; Kurskaya,O.G.; Durymanov,A.G.; Shestopalov,A.M.
EPI350325	HA	China	2009-Jul-09	EPI_ISL_102005	A/Zhejiang/X1/2009		Import from public-domain	Zhao,J.R.; Li,Y.D.; Pan,L.M.; Zhu,N.; Ni,H.X.; Xu,G.Z.; Jiang,Y.Z.; Huo,X.X.; Xu,J.Q.; Xia,H.; Han,N.; Tang,S.; Zhang,Z.; Kou,Z.; Rayner,S.; Li,T.X.
EPI350332	HA	China	2009-Jul-09	EPI_ISL_102019	A/Zhejiang/10/2009		Import from public-domain	Zhao,J.R.; Li,Y.D.; Pan,L.M.; Zhu,N.; Ni,H.X.; Xu,G.Z.; Jiang,Y.Z.; Huo,X.X.; Xu,J.Q.; Xia,H.; Han,N.; Tang,S.; Zhang,Z.; Kou,Z.; Rayner,S.; Li,T.X.
EPI350339	HA	China	2009-Oct-11	EPI_ISL_102020	A/Hubei/100/2009		Import from public-domain	Zhao,J.R.; Li,Y.D.; Pan,L.M.; Zhu,N.; Ni,H.X.; Xu,G.Z.; Jiang,Y.Z.; Huo,X.X.; Xu,J.Q.; Xia,H.; Han,N.; Tang,S.; Zhang,Z.; Kou,Z.; Rayner,S.; Li,T.X.
EPI350352	HA	China	2009-Jul-09	EPI_ISL_102043	A/Zhejiang/X2/2009		Import from public-domain	Zhao,J.R.; Li,Y.D.; Pan,L.M.; Zhu,N.; Ni,H.X.; Xu,G.Z.; Jiang,Y.Z.; Huo,X.X.; Xu,J.Q.; Xia,H.; Han,N.; Tang,S.; Zhang,Z.; Kou,Z.; Rayner,S.; Li,T.X.
EPI350367	HA	China	2009-Jul-09	EPI_ISL_102046	A/Zhejiang/3/2009		Import from public-domain	Zhao,J.R.; Li,Y.D.; Pan,L.M.; Zhu,N.; Ni,H.X.; Xu,G.Z.; Jiang,Y.Z.; Huo,X.X.; Xu,J.Q.; Xia,H.; Han,N.; Tang,S.; Zhang,Z.; Kou,Z.; Rayner,S.; Li,T.X.
EPI350435	HA	China	2009-Jul-09	EPI_ISL_102060	A/Zhejiang/4/2009		Import from public-domain	Zhao,J.R.; Li,Y.D.; Pan,L.M.; Zhu,N.; Ni,H.X.; Xu,G.Z.; Jiang,Y.Z.; Huo,X.X.; Xu,J.Q.; Xia,H.; Han,N.; Tang,S.; Zhang,Z.; Kou,Z.; Rayner,S.; Li,T.X.
EPI350452	HA	China	2009-Jun-09	EPI_ISL_102079	A/Shenzhen/40/2009		Import from public-domain	Zhao,J.R.; Li,Y.D.; Pan,L.M.; Zhu,N.; Ni,H.X.; Xu,G.Z.; Jiang,Y.Z.; Huo,X.X.; Xu,J.Q.; Xia,H.; Han,N.; Tang,S.; Zhang,Z.; Kou,Z.; Rayner,S.; Li,T.X.
EPI350459	HA	China	2009-Jun-09	EPI_ISL_102080	A/Shenzhen/42/2009		Import from public-domain	Zhao,J.R.; Li,Y.D.; Pan,L.M.; Zhu,N.; Ni,H.X.; Xu,G.Z.; Jiang,Y.Z.; Huo,X.X.; Xu,J.Q.; Xia,H.; Han,N.; Tang,S.; Zhang,Z.; Kou,Z.; Rayner,S.; Li,T.X.
EPI350914	HA	China	2009-Jul-09	EPI_ISL_102105	A/Zhejiang/5/2009		Import from public-domain	Zhao,J.R.; Li,Y.D.; Pan,L.M.; Zhu,N.; Ni,H.X.; Xu,G.Z.; Jiang,Y.Z.; Huo,X.X.; Xu,J.Q.; Xia,H.; Han,N.; Tang,S.; Zhang,Z.; Kou,Z.; Rayner,S.; Li,T.X.
EPI350993	HA	China	2009-Jul-09	EPI_ISL_102164	A/Zhejiang/7/2009		Import from public-domain	Zhao,J.R.; Li,Y.D.; Pan,L.M.; Zhu,N.; Ni,H.X.; Xu,G.Z.; Jiang,Y.Z.; Huo,X.X.; Xu,J.Q.; Xia,H.; Han,N.; Tang,S.; Zhang,Z.; Kou,Z.; Rayner,S.; Li,T.X.
EPI350999	HA	China	2009-Jun-09	EPI_ISL_102177	A/Shenzhen/71/2009		Import from public-domain	Zhao,J.R.; Li,Y.D.; Pan,L.M.; Zhu,N.; Ni,H.X.; Xu,G.Z.; Jiang,Y.Z.; Huo,X.X.; Xu,J.Q.; Xia,H.; Han,N.; Tang,S.; Zhang,Z.; Kou,Z.; Rayner,S.; Li,T.X.
EPI351006	HA	China	2009-Nov-01	EPI_ISL_102178	A/Hubei/73/2009		Import from public-domain	Zhao,J.R.; Li,Y.D.; Pan,L.M.; Zhu,N.; Ni,H.X.; Xu,G.Z.; Jiang,Y.Z.; Huo,X.X.; Xu,J.Q.; Xia,H.; Han,N.; Tang,S.; Zhang,Z.; Kou,Z.; Rayner,S.; Li,T.X.
EPI351014	HA	China	2009-Nov-01	EPI_ISL_102190	A/Hubei/74/2009		Import from public-domain	Zhao,J.R.; Li,Y.D.; Pan,L.M.; Zhu,N.; Ni,H.X.; Xu,G.Z.; Jiang,Y.Z.; Huo,X.X.; Xu,J.Q.; Xia,H.; Han,N.; Tang,S.; Zhang,Z.; Kou,Z.; Rayner,S.; Li,T.X.
EPI351022	HA	China	2009-Nov-01	EPI_ISL_102191	A/Hubei/75/2009		Import from public-domain	Zhao,J.R.; Li,Y.D.; Pan,L.M.; Zhu,N.; Ni,H.X.; Xu,G.Z.; Jiang,Y.Z.; Huo,X.X.; Xu,J.Q.; Xia,H.; Han,N.; Tang,S.; Zhang,Z.; Kou,Z.; Rayner,S.; Li,T.X.
EPI351030	HA	China	2009-Nov-01	EPI_ISL_102200	A/Hubei/76/2009		Import from public-domain	Zhao,J.R.; Li,Y.D.; Pan,L.M.; Zhu,N.; Ni,H.X.; Xu,G.Z.; Jiang,Y.Z.; Huo,X.X.; Xu,J.Q.; Xia,H.; Han,N.; Tang,S.; Zhang,Z.; Kou,Z.; Rayner,S.; Li,T.X.
EPI351037	HA	China	2009-Nov-01	EPI_ISL_102201	A/Zhejiang/77/2009		Import from public-domain	Zhao,J.R.; Li,Y.D.; Pan,L.M.; Zhu,N.; Ni,H.X.; Xu,G.Z.; Jiang,Y.Z.; Huo,X.X.; Xu,J.Q.; Xia,H.; Han,N.; Tang,S.; Zhang,Z.; Kou,Z.; Rayner,S.; Li,T.X.
EPI351043	HA	China	2009-Nov-01	EPI_ISL_102210	A/Zhejiang/78/2009		Import from public-domain	Zhao,J.R.; Li,Y.D.; Pan,L.M.; Zhu,N.; Ni,H.X.; Xu,G.Z.; Jiang,Y.Z.; Huo,X.X.; Xu,J.Q.; Xia,H.; Han,N.; Tang,S.; Zhang,Z.; Kou,Z.; Rayner,S.; Li,T.X.
EPI351051	HA	China	2009-Nov-01	EPI_ISL_102211	A/Zhejiang/79/2009		Import from public-domain	Zhao,J.R.; Li,Y.D.; Pan,L.M.; Zhu,N.; Ni,H.X.; Xu,G.Z.; Jiang,Y.Z.; Huo,X.X.; Xu,J.Q.; Xia,H.; Han,N.; Tang,S.; Zhang,Z.; Kou,Z.; Rayner,S.; Li,T.X.
EPI351058	HA	China	2009-Jul-09	EPI_ISL_102223	A/Zhejiang/8/2009		Import from public-domain	Zhao,J.R.; Li,Y.D.; Pan,L.M.; Zhu,N.; Ni,H.X.; Xu,G.Z.; Jiang,Y.Z.; Huo,X.X.; Xu,J.Q.; Xia,H.; Han,N.; Tang,S.; Zhang,Z.; Kou,Z.; Rayner,S.; Li,T.X.
EPI351064	HA	China	2009-Nov-01	EPI_ISL_102224	A/Zhejiang/80/2009		Import from public-domain	Zhao,J.R.; Li,Y.D.; Pan,L.M.; Zhu,N.; Ni,H.X.; Xu,G.Z.; Jiang,Y.Z.; Huo,X.X.; Xu,J.Q.; Xia,H.; Han,N.; Tang,S.; Zhang,Z.; Kou,Z.; Rayner,S.; Li,T.X.
EPI351072	HA	China	2009-Nov-01	EPI_ISL_102241	A/Zhejiang/81/2009		Import from public-domain	Zhao,J.R.; Li,Y.D.; Pan,L.M.; Zhu,N.; Ni,H.X.; Xu,G.Z.; Jiang,Y.Z.; Huo,X.X.; Xu,J.Q.; Xia,H.; Han,N.; Tang,S.; Zhang,Z.; Kou,Z.; Rayner,S.; Li,T.X.
EPI351080	HA	China	2009-Nov-01	EPI_ISL_102242	A/Zhejiang/82/2009		Import from public-domain	Zhao,J.R.; Li,Y.D.; Pan,L.M.; Zhu,N.; Ni,H.X.; Xu,G.Z.; Jiang,Y.Z.; Huo,X.X.; Xu,J.Q.; Xia,H.; Han,N.; Tang,S.; Zhang,Z.; Kou,Z.; Rayner,S.; Li,T.X.
EPI351089	HA	China	2009-Oct-11	EPI_ISL_102244	A/Zhejiang/83/2009		Import from public-domain	Zhao,J.R.; Li,Y.D.; Pan,L.M.; Zhu,N.; Ni,H.X.; Xu,G.Z.; Jiang,Y.Z.; Huo,X.X.; Xu,J.Q.; Xia,H.; Han,N.; Tang,S.; Zhang,Z.; Kou,Z.; Rayner,S.; Li,T.X.
EPI351096	HA	China	2009-Oct-11	EPI_ISL_102254	A/Zhejiang/84/2009		Import from public-domain	Zhao,J.R.; Li,Y.D.; Pan,L.M.; Zhu,N.; Ni,H.X.; Xu,G.Z.; Jiang,Y.Z.; Huo,X.X.; Xu,J.Q.; Xia,H.; Han,N.; Tang,S.; Zhang,Z.; Kou,Z.; Rayner,S.; Li,T.X.
EPI351105	HA	China	2009-Oct-11	EPI_ISL_102256	A/Zhejiang/85/2009		Import from public-domain	Zhao,J.R.; Li,Y.D.; Pan,L.M.; Zhu,N.; Ni,H.X.; Xu,G.Z.; Jiang,Y.Z.; Huo,X.X.; Xu,J.Q.; Xia,H.; Han,N.; Tang,S.; Zhang,Z.; Kou,Z.; Rayner,S.; Li,T.X.
EPI351112	HA	China	2009-Oct-11	EPI_ISL_102265	A/Zhejiang/86/2009		Import from public-domain	Zhao,J.R.; Li,Y.D.; Pan,L.M.; Zhu,N.; Ni,H.X.; Xu,G.Z.; Jiang,Y.Z.; Huo,X.X.; Xu,J.Q.; Xia,H.; Han,N.; Tang,S.; Zhang,Z.; Kou,Z.; Rayner,S.; Li,T.X.
EPI351410	HA	Sweden	2011-Dec-17	EPI_ISL_102474	A/Lund/1/2011		Public Health Agency of Sweden
EPI351588	HA	Sweden	2011-Dec-21	EPI_ISL_102489	A/Stockholm/47/2011		Public Health Agency of Sweden
EPI351732	HA	Sweden	2012-Jan-02	EPI_ISL_102584	A/Stockholm/1/2012		Public Health Agency of Sweden
EPI352165	HA	Hong Kong (SAR)	2009-Aug-03	EPI_ISL_102979	A/Hong Kong/H090-770-V10/2009		Import from public-domain	Wentworth,D.E.; Dugan,V.; Halpin,R.; Lin,X.; Bera,J.; Ghedin,E.; Fedorova,N.; Overton,L.; Tsitrin,T.; Stockwell,T.; Amedeo,P.; Bishop,B.; Chen,H.; Edworthy,P.; Gupta,N.; Katzel,D.; Li,K.; Schobel,S.; Shrivastava,S.; Thovarai,V.; Wang,S.; Poon,L.; Chan,K.H.; Cowling,B.J.; Peiris,M.; Bao,Y.; Sanders,R.; Dernovoy,D.; Kiryutin,B.; Lipman,D.J.; Tatusova,T.
EPI353385	HA	United States	2012-Jan-06	EPI_ISL_103724	A/Alabama/01/2012	ADPH Bureau of Clinical Laboratories	Centers for Disease Control and Prevention
EPI353388	HA	United States	2011-Dec-28	EPI_ISL_103725	A/California/52/2011	California Department of Health Services	Centers for Disease Control and Prevention
EPI353394	HA	United States	2012-Jan-03	EPI_ISL_103727	A/Florida/01/2012	Florida Department of Health-Jacksonville	Centers for Disease Control and Prevention
EPI353396	HA	India	2011-Oct-20	EPI_ISL_103728	A/India/5756/2011	National Institute of Virology	Centers for Disease Control and Prevention
EPI353399	HA	United States	2012-Jan-11	EPI_ISL_103729	A/Maine/01/2012	Maine Health and Environmental Testing Laboratory	Centers for Disease Control and Prevention
EPI353408	HA	Mexico	2011-Dec-28	EPI_ISL_103732	A/Mexico/52/2011	Laboratorio de Virus Respiratorio	Centers for Disease Control and Prevention
EPI353411	HA	Mexico	2011-Dec-30	EPI_ISL_103733	A/Mexico/56/2011	Laboratorio de Virus Respiratorio	Centers for Disease Control and Prevention
EPI353417	HA	United States	2011-Dec-16	EPI_ISL_103735	A/Oregon/13/2011	Oregon Public Health Laboratory	Centers for Disease Control and Prevention
EPI353420	HA	Canada	2011-Oct-13	EPI_ISL_103736	A/Quebec/RV1432/2011	National Microbiology Laboratory, Public Health Agency of Canada (PHAC)	Centers for Disease Control and Prevention
EPI353423	HA	United States	2012-Jan-09	EPI_ISL_103737	A/Texas/04/2012	San Antonio Metropolitan Health	Centers for Disease Control and Prevention
EPI353907	HA	Mexico	2011-Dec-12	EPI_ISL_103740	A/Mexico/3723/2011	Laboratorio de Virus Respiratorio	Centers for Disease Control and Prevention
EPI353910	HA	Mexico	2012-Jan-02	EPI_ISL_103741	A/Mexico/254/2012	Laboratorio de Virus Respiratorio	Centers for Disease Control and Prevention
EPI353550	HA	Sweden	2012-Jan-05	EPI_ISL_103775	A/Gothenburg/1/2012		Public Health Agency of Sweden
EPI353913	HA	Sweden	2011-Dec-22	EPI_ISL_104006	A/Stockholm/48/2011		Public Health Agency of Sweden
EPI354481	HA	China	2011-Feb-22	EPI_ISL_104448	A/Guangdong/067/2011		Import from public-domain	Zhang,X.; Ni,H.; Guan,D.; Zou,L.; Zhou,J.; Hou,N.; Zhu,X.; Ke,C.
EPI354482	HA	China	2010-Feb-04	EPI_ISL_104449	A/Guangdong/2315/2010		Import from public-domain	Zhang,X.; Ni,H.; Guan,D.; Zou,L.; Zhou,J.; Hou,N.; Zhu,X.; Ke,C.
EPI354483	HA	China	2010-Mar-07	EPI_ISL_104450	A/Guangdong/2989/2010		Import from public-domain	Zhang,X.; Ni,H.; Guan,D.; Zou,L.; Zhou,J.; Hou,N.; Zhu,X.; Ke,C.
EPI354484	HA	China	2010-Apr-12	EPI_ISL_104451	A/Guangdong/4220/2010		Import from public-domain	Zhang,X.; Ni,H.; Guan,D.; Zou,L.; Zhou,J.; Hou,N.; Zhu,X.; Ke,C.
EPI354485	HA	China	2010-May-10	EPI_ISL_104452	A/Guangdong/5303/2010		Import from public-domain	Zhang,X.; Ni,H.; Guan,D.; Zou,L.; Zhou,J.; Hou,N.; Zhu,X.; Ke,C.
EPI354486	HA	China	2010-Jun-20	EPI_ISL_104453	A/Guangdong/7232/2010		Import from public-domain	Zhang,X.; Ni,H.; Guan,D.; Zou,L.; Zhou,J.; Hou,N.; Zhu,X.; Ke,C.
EPI354487	HA	China	2010-Jul-18	EPI_ISL_104454	A/Guangdong/8450/2010		Import from public-domain	Zhang,X.; Ni,H.; Guan,D.; Zou,L.; Zhou,J.; Hou,N.; Zhu,X.; Ke,C.
EPI354488	HA	China	2010-Aug-16	EPI_ISL_104455	A/Guangdong/9458/2010		Import from public-domain	Zhang,X.; Ni,H.; Guan,D.; Zou,L.; Zhou,J.; Hou,N.; Zhu,X.; Ke,C.
EPI355994	HA	South Africa	2011-Jun-02	EPI_ISL_104809	A/Capetown/60/2011	National Institute for Medical Research	Centers for Disease Control and Prevention
EPI355007	HA	United States	2012-Feb-01	EPI_ISL_104810	A/Vermont/02/2012	Vermont Department of Health Laboratory	Centers for Disease Control and Prevention
EPI355206	HA	Japan	2011-Mar-04	EPI_ISL_104868	A/Sapporo/163/2011	National Institute of Infectious Diseases (NIID)	Centers for Disease Control and Prevention
EPI355207	HA	Puerto Rico	2011-Nov-02	EPI_ISL_104869	A/Puerto Rico/8220/2011	Puerto Rico Department of Health	Centers for Disease Control and Prevention
EPI355208	HA	United States	2012-Jan-17	EPI_ISL_104870	A/Utah/01/2012	Utah Public Health Laboratory	Centers for Disease Control and Prevention
EPI355209	HA	United States	2012-Jan-04	EPI_ISL_104871	A/Colorado/01/2012	Colorado Department of Health Lab	Centers for Disease Control and Prevention
EPI355220	HA	Pakistan	2009-Aug-18	EPI_ISL_104873	A/Pakistan/27/2009	National Institute of Health	Centers for Disease Control and Prevention
EPI355228	HA	Pakistan	2009-Dec-02	EPI_ISL_104874	A/Pakistan/154/2009	National Institute of Health	Centers for Disease Control and Prevention
EPI356256	HA	Uganda	2011-Nov-14	EPI_ISL_105881	A/Uganda/617/2011	Uganda Virus Research Institute (UVRI), National Influenza Center	Centers for Disease Control and Prevention
EPI356259	HA	United States	2012-Jan-18	EPI_ISL_105882	A/Missouri/03/2012	Missouri Department. of Health & Senior Services	Centers for Disease Control and Prevention
EPI356265	HA	United States	2012-Jan-19	EPI_ISL_105884	A/California/12/2012	California Department of Health Services	Centers for Disease Control and Prevention
EPI356268	HA	Kenya	2011-Nov-18	EPI_ISL_105885	A/Kenya/7495/2011	CDC-Kenya	Centers for Disease Control and Prevention
EPI356271	HA	United States	2012-Jan-23	EPI_ISL_105886	A/North Carolina/04/2012	North Carolina State Laboratory of Public Health	Centers for Disease Control and Prevention
EPI356277	HA	Oman	2011-Dec-05	EPI_ISL_105888	A/Oman/1528/2011	Central Public Health Laboratory, Ministry of Health	Centers for Disease Control and Prevention
EPI356281	HA	United States	2012-Feb-01	EPI_ISL_105890	A/Texas/18/2012	City of El Paso Dept of Public Health	Centers for Disease Control and Prevention
EPI356430	HA	Germany	2011-Jan-01	EPI_ISL_105976	A/Germany-MV/R26/2011		Friedrich-Loeffler-Institut	Goller, Katja; Starick, Elke
EPI357487	HA	France	2012-Jan-02	EPI_ISL_106784	A/Paris/108/2012	Institut Pasteur	Institut Pasteur	V,ENOUF
EPI357499	HA	Kenya	2011-Nov-15	EPI_ISL_106792	A/Kenya/182/2011	US Army Medical Research Unit - Kenya (USAMRU-K), GEIS Human Influenza Program	USAMRU-K	Bulimo,W.D; Achilla,R.A; Majanja,J.M; Wadegu,M.O; Osuna,F.A; Mukunzi,S.O; Mwangi, J.K; Mwangi,J.W; Opot, B.H; Kibet, K.M; Muthoni, J.N; Njiri,J.O.; Ocholla,S; Wurapa,K.E
EPI357501	HA	Kenya	2011-Oct-13	EPI_ISL_106794	A/Kenya/184/2011	US Army Medical Research Unit - Kenya (USAMRU-K), GEIS Human Influenza Program	USAMRU-K	Bulimo,W.D; Achilla,R.A; Majanja,J.M; Wadegu,M.O; Osuna,F.A; Mukunzi,S.O; Mwangi, J.K; Mwangi,J.W; Opot, B.H; Kibet, K.M; Muthoni, J.N; Njiri,J.O.; Ocholla,S; Wurapa,K.E
EPI357502	HA	Kenya	2010-Oct-04	EPI_ISL_106795	A/Kenya/185/2011	US Army Medical Research Unit - Kenya (USAMRU-K), GEIS Human Influenza Program	USAMRU-K	Bulimo,W.D; Achilla,R.A; Majanja,J.M; Wadegu,M.O; Osuna,F.A; Mukunzi,S.O; Mwangi, J.K; Mwangi,J.W; Opot, B.H; Kibet, K.M; Muthoni, J.N; Njiri,J.O.; Ocholla,S; Wurapa,K.E
EPI357504	HA	Kenya	2011-Oct-07	EPI_ISL_106797	A/Kenya/187/2011	US Army Medical Research Unit - Kenya (USAMRU-K), GEIS Human Influenza Program	USAMRU-K	Bulimo,W.D; Achilla,R.A; Majanja,J.M; Wadegu,M.O; Osuna,F.A; Mukunzi,S.O; Mwangi, J.K; Mwangi,J.W; Opot, B.H; Kibet, K.M; Muthoni, J.N; Njiri,J.O.; Ocholla,S; Wurapa,K.E
EPI357505	HA	Kenya	2011-Oct-10	EPI_ISL_106798	A/Kenya/188/2011	US Army Medical Research Unit - Kenya (USAMRU-K), GEIS Human Influenza Program	USAMRU-K	Bulimo,W.D; Achilla,R.A; Majanja,J.M; Wadegu,M.O; Osuna,F.A; Mukunzi,S.O; Mwangi, J.K; Mwangi,J.W; Opot, B.H; Kibet, K.M; Muthoni, J.N; Njiri,J.O.; Ocholla,S; Wurapa,K.E
EPI357506	HA	Kenya	2011-Nov-21	EPI_ISL_106799	A/Kenya/189/2011	US Army Medical Research Unit - Kenya (USAMRU-K), GEIS Human Influenza Program	USAMRU-K	Bulimo,W.D; Achilla,R.A; Majanja,J.M; Wadegu,M.O; Osuna,F.A; Mukunzi,S.O; Mwangi, J.K; Mwangi,J.W; Opot, B.H; Kibet, K.M; Muthoni, J.N; Njiri,J.O.; Ocholla,S; Wurapa,K.E
EPI357507	HA	Kenya	2011-Nov-14	EPI_ISL_106800	A/Kenya/190/2011	US Army Medical Research Unit - Kenya (USAMRU-K), GEIS Human Influenza Program	USAMRU-K	Bulimo,W.D; Achilla,R.A; Majanja,J.M; Wadegu,M.O; Osuna,F.A; Mukunzi,S.O; Mwangi, J.K; Mwangi,J.W; Opot, B.H; Kibet, K.M; Muthoni, J.N; Njiri,J.O.; Ocholla,S; Wurapa,K.E
EPI357508	HA	Kenya	2011-Nov-23	EPI_ISL_106801	A/Kenya/191/2011	US Army Medical Research Unit - Kenya (USAMRU-K), GEIS Human Influenza Program	USAMRU-K	Bulimo,W.D; Achilla,R.A; Majanja,J.M; Wadegu,M.O; Osuna,F.A; Mukunzi,S.O; Mwangi, J.K; Mwangi,J.W; Opot, B.H; Kibet, K.M; Muthoni, J.N; Njiri,J.O.; Ocholla,S; Wurapa,K.E
EPI357509	HA	Kenya	2011-Nov-23	EPI_ISL_106802	A/Kenya/192/2011	US Army Medical Research Unit - Kenya (USAMRU-K), GEIS Human Influenza Program	USAMRU-K	Bulimo,W.D; Achilla,R.A; Majanja,J.M; Wadegu,M.O; Osuna,F.A; Mukunzi,S.O; Mwangi, J.K; Mwangi,J.W; Opot, B.H; Kibet, K.M; Muthoni, J.N; Njiri,J.O.; Ocholla,S; Wurapa,K.E
EPI357511	HA	Kenya	2011-Nov-30	EPI_ISL_106804	A/Kenya/194/2011	US Army Medical Research Unit - Kenya (USAMRU-K), GEIS Human Influenza Program	USAMRU-K	Bulimo,W.D; Achilla,R.A; Majanja,J.M; Wadegu,M.O; Osuna,F.A; Mukunzi,S.O; Mwangi, J.K; Mwangi,J.W; Opot, B.H; Kibet, K.M; Muthoni, J.N; Njiri,J.O.; Ocholla,S; Wurapa,K.E
EPI357513	HA	Kenya	2011-Nov-10	EPI_ISL_106806	A/Kenya/196/2011	US Army Medical Research Unit - Kenya (USAMRU-K), GEIS Human Influenza Program	USAMRU-K	Bulimo,W.D; Achilla,R.A; Majanja,J.M; Wadegu,M.O; Osuna,F.A; Mukunzi,S.O; Mwangi, J.K; Mwangi,J.W; Opot, B.H; Kibet, K.M; Muthoni, J.N; Njiri,J.O.; Ocholla,S; Wurapa,K.E
EPI357927	HA	Hong Kong (SAR)	2011-Dec-14	EPI_ISL_107004	A/Hong Kong/5089/2011	Government Virus Unit	Centers for Disease Control and Prevention
EPI357933	HA	United States	2012-Feb-03	EPI_ISL_107006	A/Wisconsin/06/2012	Wisconsin State Laboratory of Hygiene	Centers for Disease Control and Prevention
EPI357936	HA	United States	2012-Feb-09	EPI_ISL_107007	A/Nebraska/06/2012	Nebraska Public Health Lab	Centers for Disease Control and Prevention
EPI358149	HA	Mexico	2012-Jan-09	EPI_ISL_107008	A/Mexico/430/2012	Laboratorio de Virus Respiratorio	Centers for Disease Control and Prevention
EPI357945	HA	United States	2012-Jan-23	EPI_ISL_107010	A/Nevada/06/2012	Southern Nevada Public Health Lab	Centers for Disease Control and Prevention
EPI357948	HA	United States	2012-Jan-30	EPI_ISL_107011	A/New Hampshire/03/2012	New Hampshire Public Health Laboratories	Centers for Disease Control and Prevention
EPI357962	HA	United States	2012-Jan-17	EPI_ISL_107016	A/New Jersey/02/2012	New Jersey Department of Health & Senior Services	Centers for Disease Control and Prevention
EPI357965	HA	United States	2012-Feb-01	EPI_ISL_107017	A/Utah/08/2012	Utah Public Health Laboratory	Centers for Disease Control and Prevention
EPI357968	HA	Argentina	2011-Sep-25	EPI_ISL_107018	A/Argentina/1171/2011	Instituto Nacional de Enfermedades Infecciosas	Centers for Disease Control and Prevention
EPI357971	HA	United States	2012-Jan-18	EPI_ISL_107019	A/California/16/2012	California Department of Health Services	Centers for Disease Control and Prevention
EPI362952	HA	United States	2012-Feb-12	EPI_ISL_107020	A/Texas/21/2012	City of El Paso Dept of Public Health	Centers for Disease Control and Prevention
EPI357976	HA	United States	2012-Feb-06	EPI_ISL_107021	A/Vermont/03/2012	Vermont Department of Health Laboratory	Centers for Disease Control and Prevention
EPI358064	HA	Senegal	2011-Sep-15	EPI_ISL_107050	A/Dakar/28/2011	Institut Pasteur de Dakar	National Institute for Medical Research
EPI358066	HA	Qatar	2011-Mar-23	EPI_ISL_107051	A/Qatar/2311003930/2011	Supreme Health Council	National Institute for Medical Research
EPI358068	HA	Qatar	2011-Jan-26	EPI_ISL_107052	A/Qatar/2311001414/2011	Supreme Health Council	National Institute for Medical Research
EPI358070	HA	Sweden	2011-Dec-22	EPI_ISL_107053	A/Stockholm/48/2012	Public Health Agency of Sweden	National Institute for Medical Research
EPI358135	HA	United States	2012-Feb-07	EPI_ISL_107089	A/North Carolina/06/2012	North Carolina State Laboratory of Public Health	Centers for Disease Control and Prevention
EPI358138	HA	United States	2012-Jan-31	EPI_ISL_107090	A/West Virginia/02/2012	West Virginia Office of Laboratory Services	Centers for Disease Control and Prevention
EPI358141	HA	United States	2012-Feb-09	EPI_ISL_107091	A/Utah/09/2012	Utah Public Health Laboratory	Centers for Disease Control and Prevention
EPI358144	HA	United States	2012-Feb-06	EPI_ISL_107092	A/Missouri/04/2012	Missouri Department. of Health & Senior Services	Centers for Disease Control and Prevention
EPI358148	HA	United States	2012-Feb-02	EPI_ISL_107093	A/Tennessee/02/2012	Tennessee Department of Health Laboratory-Nashville	Centers for Disease Control and Prevention
EPI358504	HA	United Kingdom	2011-Dec-01	EPI_ISL_107428	A/ENG/114940161/2011	UK Health Security Agency - Colindale	UK Health Security Agency - Colindale	Ellis,J
EPI358548	HA	United Kingdom	2012-Jan-27	EPI_ISL_107472	A/ENG/120500085/2012	UK Health Security Agency - Colindale	UK Health Security Agency - Colindale	Ellis,J
EPI360091	HA	China	2009-Aug-06	EPI_ISL_108549	A/Tianjinjinnan/SWL164/2009		Import from public-domain	Li,X.; Kong,M.; Chen,J.; Su,X.; Ding,J.; Zou,M.; Guo,L.
EPI360092	HA	China	2009-Aug-17	EPI_ISL_108550	A/Tianjinhongqiao/SWL172/2009		Import from public-domain	Li,X.; Kong,M.; Chen,J.; Su,X.; Ding,J.; Zou,M.; Guo,L.
EPI360093	HA	China	2009-Aug-22	EPI_ISL_108551	A/Tianjinnankai/SWL177/2009		Import from public-domain	Li,X.; Kong,M.; Chen,J.; Su,X.; Ding,J.; Zou,M.; Guo,L.
EPI360094	HA	China	2009-Aug-23	EPI_ISL_108552	A/Tianjinnankai/SWL178/2009		Import from public-domain	Li,X.; Kong,M.; Chen,J.; Su,X.; Ding,J.; Zou,M.; Guo,L.
EPI360095	HA	China	2009-Aug-24	EPI_ISL_108553	A/Tianjinhedong/SWL182/2009		Import from public-domain	Li,X.; Kong,M.; Chen,J.; Su,X.; Ding,J.; Zou,M.; Guo,L.
EPI360096	HA	China	2009-Sep-01	EPI_ISL_108554	A/Tianjinnankai/SWL198/2009		Import from public-domain	Li,X.; Kong,M.; Chen,J.; Su,X.; Ding,J.; Zou,M.; Guo,L.
EPI360097	HA	China	2009-Nov-18	EPI_ISL_108555	A/Tianjinheping/SWL299/2009		Import from public-domain	Li,X.; Kong,M.; Chen,J.; Su,X.; Ding,J.; Zou,M.; Guo,L.
EPI362958	HA	Colombia	2011-Dec-01	EPI_ISL_111388	A/Colombia/1400/2011	Instituto Nacional de Salud de Columbia	Centers for Disease Control and Prevention
EPI362964	HA	United States	2012-Feb-14	EPI_ISL_111390	A/California/19/2012	California Department of Health Services	Centers for Disease Control and Prevention
EPI362973	HA	United States	2012-Feb-21	EPI_ISL_111393	A/Oklahoma/01/2012	Oklahoma State Department of Health	Centers for Disease Control and Prevention
EPI362979	HA	United States	2012-Feb-26	EPI_ISL_111395	A/Texas/22/2012	Dallas County Health and Human Services	Centers for Disease Control and Prevention
EPI362982	HA	United States	2012-Feb-12	EPI_ISL_111396	A/New York/03/2012	New York State Department of Health	Centers for Disease Control and Prevention
EPI362988	HA	United States	2012-Feb-13	EPI_ISL_111398	A/Washington/15/2012	Spokane Regional Health District	Centers for Disease Control and Prevention
EPI362991	HA	Guatemala	2012-Feb-12	EPI_ISL_111399	A/Guatemala/18/2012	Laboratorio Nacional De Salud Guatemala	Centers for Disease Control and Prevention
EPI366264	HA	Bangladesh	2010-Aug-24	EPI_ISL_115063	A/Bangladesh/5015/2010	icddr,b International Centre for Diarrhoeal Disease Research, Bangladesh	Centers for Disease Control and Prevention
EPI366267	HA	Bangladesh	2010-Sep-05	EPI_ISL_115064	A/Bangladesh/6004/2010	icddr,b International Centre for Diarrhoeal Disease Research, Bangladesh	Centers for Disease Control and Prevention
EPI366273	HA	Bolivia, Plurinationial State of	2011-Aug-06	EPI_ISL_115066	A/Bolivia/258/2011	Instituto Nacional de Laboratoriosde Salud (INLASA)	Centers for Disease Control and Prevention
EPI366281	HA	Kenya	2010-Dec-01	EPI_ISL_115068	A/Kenya/1826/2010	CDC-Kenya	Centers for Disease Control and Prevention
EPI366284	HA	United States	2011-Mar-24	EPI_ISL_115069	A/Louisiana/07/2011	Louisiana Department of Health and Hospitals	Centers for Disease Control and Prevention
EPI366290	HA	Mexico	2012-Jan-21	EPI_ISL_115071	A/Mexico/1818/2012	Laboratorio de Virus Respiratorio	Centers for Disease Control and Prevention
EPI366293	HA	Mexico	2011-Dec-30	EPI_ISL_115072	A/Mexico/239/2011	Laboratorio de Virus Respiratorio	Centers for Disease Control and Prevention
EPI366302	HA	United States	2011-Feb-25	EPI_ISL_115075	A/Nebraska/13/2011	Nebraska Public Health Lab	Centers for Disease Control and Prevention
EPI366308	HA	Puerto Rico	2011-May-31	EPI_ISL_115077	A/Puerto Rico/05/2011	Puerto Rico Department of Health	Centers for Disease Control and Prevention
EPI366314	HA	Puerto Rico	2011-Aug-18	EPI_ISL_115079	A/Puerto Rico/25/2011	Puerto Rico Department of Health	Centers for Disease Control and Prevention
EPI366317	HA	Chile	2011-Jul-12	EPI_ISL_115080	A/Santiago/14689/2011	Instituto de Salud Publica de Chile	Centers for Disease Control and Prevention
EPI366320	HA	Chile	2011-Jul-20	EPI_ISL_115081	A/Santiago/15706/2011	Instituto de Salud Publica de Chile	Centers for Disease Control and Prevention
EPI366326	HA	Taiwan	2011-Feb-10	EPI_ISL_115083	A/Taiwan/1010/2011	ADImmune Corporation	Centers for Disease Control and Prevention
EPI366329	HA	United States	2012-Jan-10	EPI_ISL_115084	A/Texas/07/2012	San Antonio Metropolitan Health	Centers for Disease Control and Prevention
EPI366332	HA	United States	2012-Jan-26	EPI_ISL_115085	A/Texas/23/2012	Texas Department of State Health Services-Laboratory Services	Centers for Disease Control and Prevention
EPI366337	HA	United States	2012-Feb-25	EPI_ISL_115087	A/Texas/24/2012	Corpus Christi-Nueces County Public Health	Centers for Disease Control and Prevention
EPI366340	HA	United States	2009-Oct-08	EPI_ISL_115088	A/Texas/79/2009	Baylor College of Medicine	Centers for Disease Control and Prevention
EPI366346	HA	Vietnam	2011-Apr-04	EPI_ISL_115090	A/Vietnam/108/2011	National Institute of Hygiene and Epidemiology	Centers for Disease Control and Prevention
EPI366352	HA	United States	2011-Feb-25	EPI_ISL_115092	A/Wisconsin/35/2011	Wisconsin State Laboratory of Hygiene	Centers for Disease Control and Prevention
EPI367737	HA	Russian Federation	2012-Jan-20	EPI_ISL_116258	A/Tomsk/IIV-19/2012		Import from public-domain	Prilipov,A.G.; Zhuravleva,M.M.; Burtseva,E.I.; Samokhvalov,E.I.; Shihin,A.V.
EPI367858	HA	China	2011-Jan-01	EPI_ISL_116397	A/Zhejiang/NB143/2011		Import from public-domain	Chen,Y.; Lu,Y.; Mao,H.; Zhang,Y.; Zhou,M.; Li,M.
EPI367859	HA	China	2011-Jan-24	EPI_ISL_116398	A/Zhejiang/TZ41/2011		Import from public-domain	Chen,Y.; Lu,Y.; Mao,H.; Zhang,Y.; Zhou,M.; Li,Z.; Zhou,B.; Yan,J.
EPI367860	HA	China	2011-Jan-01	EPI_ISL_116399	A/Zhejiang/LS123/2011		Import from public-domain	Chen,Y.; Lu,Y.; Mao,H.; Zhang,Y.; Zhou,M.; Li,Z.; Zhou,B.; Yan,J.
EPI367861	HA	China	2011-Jan-01	EPI_ISL_116400	A/Zhejiang/JH11/2011		Import from public-domain	Chen,Y.; Lu,Y.; Mao,H.; Zhang,Y.; Zhou,M.; Li,M.
EPI367862	HA	China	2011-Jan-06	EPI_ISL_116401	A/Zhejiang/HZ19/2011		Import from public-domain	Chen,Y.; Lu,Y.; Mao,H.; Zhang,Y.; Zhou,M.; Li,Z.; Zhou,B.; Yan,J.
EPI368656	HA	United States	2012-Feb-27	EPI_ISL_117044	A/South Carolina/08/2012	South Carolina Department of Health	Centers for Disease Control and Prevention
EPI368431	HA	United States	2012-Mar-06	EPI_ISL_117045	A/New Mexico/05/2012	New Mexico Department of Health	Centers for Disease Control and Prevention
EPI368439	HA	United States	2012-Mar-13	EPI_ISL_117048	A/Kansas/07/2012	Kansas Department of Health and Environment	Centers for Disease Control and Prevention
EPI368444	HA	United States	2012-Mar-06	EPI_ISL_117050	A/Maine/03/2012	Maine Health and Environmental Testing Laboratory	Centers for Disease Control and Prevention
EPI368449	HA	Puerto Rico	2011-Dec-29	EPI_ISL_117052	A/Puerto Rico/33/2011	Puerto Rico Department of Health	Centers for Disease Control and Prevention
EPI368668	HA	United States	2012-Feb-27	EPI_ISL_117054	A/Florida/06/2012	Florida Department of Health-Tampa	Centers for Disease Control and Prevention
EPI368459	HA	United States	2012-Feb-24	EPI_ISL_117056	A/Georgia/06/2012	Georgia Public Health Laboratory	Centers for Disease Control and Prevention
EPI368651	HA	United States	2012-Feb-24	EPI_ISL_117347	A/Texas/29/2012	Corpus Christi-Nueces County Public Health	Centers for Disease Control and Prevention
EPI368655	HA	United States	2012-Mar-02	EPI_ISL_117348	A/Texas/30/2012	Texas Department of State Health Services-Laboratory Services	Centers for Disease Control and Prevention
EPI368674	HA	United States	2012-Mar-21	EPI_ISL_117350	A/Rhode Island/04/2012	Rhode Island Department of Health	Centers for Disease Control and Prevention
EPI368677	HA	United States	2012-Mar-10	EPI_ISL_117351	A/Wyoming/06/2012	Wyoming Public Health Laboratory	Centers for Disease Control and Prevention
EPI368689	HA	United States	2012-Mar-05	EPI_ISL_117354	A/Tennessee/05/2012	Tennessee Department of Health Laboratory-Nashville	Centers for Disease Control and Prevention
EPI369045	HA	Sweden	2012-Feb-29	EPI_ISL_117561	A/Halmstad/1/2012		Public Health Agency of Sweden
EPI369082	HA	Sweden	2012-Feb-11	EPI_ISL_117656	A/Stockholm/15/2012		Public Health Agency of Sweden
EPI369085	HA	Sweden	2012-Feb-17	EPI_ISL_117657	A/Stockholm/17/2012		Public Health Agency of Sweden
EPI369128	HA	Sweden	2012-Feb-18	EPI_ISL_117713	A/Umea/3/2012		Public Health Agency of Sweden
EPI369135	HA	Sweden	2012-Feb-21	EPI_ISL_117714	A/Stockholm/16/2012		Public Health Agency of Sweden
EPI369200	HA	Sweden	2012-Feb-27	EPI_ISL_117780	A/Stockholm/18/2012		Public Health Agency of Sweden
EPI369825	HA	United Kingdom	2010-Dec-02	EPI_ISL_118458	A/England/193/2010	UK Health Security Agency - Colindale	UK Health Security Agency - Colindale	Galiano,M.
EPI369826	HA	United Kingdom	2010-Dec-11	EPI_ISL_118459	A/England/226/2010	UK Health Security Agency - Colindale	UK Health Security Agency - Colindale	Galiano,M.
EPI369827	HA	United Kingdom	2010-Dec-10	EPI_ISL_118460	A/England/272/2010	UK Health Security Agency - Colindale	UK Health Security Agency - Colindale	Galiano,M.
EPI369828	HA	United Kingdom	2010-Dec-11	EPI_ISL_118461	A/England/287/2010	UK Health Security Agency - Colindale	UK Health Security Agency - Colindale	Galiano,M.
EPI369830	HA	United Kingdom	2010-Nov-29	EPI_ISL_118463	A/England/181/2010	UK Health Security Agency - Colindale	UK Health Security Agency - Colindale	Galiano,M.
EPI369831	HA	United Kingdom	2010-Dec-08	EPI_ISL_118464	A/England/190/2010	UK Health Security Agency - Colindale	UK Health Security Agency - Colindale	Galiano,M.
EPI369832	HA	United Kingdom	2010-Nov-28	EPI_ISL_118465	A/England/209/2010	UK Health Security Agency - Colindale	UK Health Security Agency - Colindale	Galiano,M.
EPI370266	HA	New Zealand	2011-Oct-03	EPI_ISL_118642	A/CHRISTCHURCH/105/2011	Institute of Environmental Science and Research (ESR)	WHO Collaborating Centre for Reference and Research on Influenza	Deng,Y-M; Iannello,P; Caldwell,N; Komadina,N.
EPI370268	HA	Australia	2012-Mar-02	EPI_ISL_118643	A/PERTH/33/2012	Pathwest QE II Medical Centre	WHO Collaborating Centre for Reference and Research on Influenza	Deng,Y-M; Iannello,P; Caldwell,N; Komadina,N.
EPI372532	HA	United States	2012-Mar-02	EPI_ISL_120217	A/Ohio/04/2012	Ohio Department of Health Laboratories	Centers for Disease Control and Prevention
EPI372542	HA	United States	2012-Mar-30	EPI_ISL_120220	A/California/25/2012	California Department of Health Services	Centers for Disease Control and Prevention
EPI372566	HA	Sweden	2012-Apr-07	EPI_ISL_120228	A/Stockholm/25/2012		Public Health Agency of Sweden
EPI372990	HA	United States	2012-Mar-27	EPI_ISL_120298	A/Texas/49/2012	New York State Department of Health	Centers for Disease Control and Prevention
EPI375510	HA	United States	2012-Apr-08	EPI_ISL_121224	A/South Carolina/10/2012	South Carolina Department of Health	Centers for Disease Control and Prevention
EPI375529	HA	United States	2012-Mar-20	EPI_ISL_121230	A/Washington/22/2012	Spokane Regional Health District	Centers for Disease Control and Prevention
EPI375534	HA	United States	2012-Apr-04	EPI_ISL_121232	A/Maine/06/2012	Maine Health and Environmental Testing Laboratory	Centers for Disease Control and Prevention
EPI375540	HA	United States	2012-Apr-05	EPI_ISL_121234	A/Wyoming/09/2012	Wyoming Public Health Laboratory	Centers for Disease Control and Prevention
EPI376382	HA	United States	2012-Feb-29	EPI_ISL_121236	A/Illinois/04/2012	Illinois Department of Public Health-Chicago	Centers for Disease Control and Prevention
EPI375548	HA	United States	2012-Apr-11	EPI_ISL_121237	A/New Hampshire/09/2012	New Hampshire Public Health Laboratories	Centers for Disease Control and Prevention
EPI375565	HA	Ethiopia	2012-Mar-21	EPI_ISL_121243	A/Ethiopia/37/2012	Ethiopian Health and Nutrition Research Institute (EHNRI)	Centers for Disease Control and Prevention
EPI375575	HA	United States	2012-Mar-29	EPI_ISL_121246	A/Kentucky/08/2012	Kentucky Division of Laboratory Services	Centers for Disease Control and Prevention
EPI375578	HA	United States	2012-Mar-28	EPI_ISL_121247	A/North Carolina/16/2012	North Carolina State Laboratory of Public Health	Centers for Disease Control and Prevention
EPI376402	HA	United States	2012-Apr-03	EPI_ISL_121248	A/Louisiana/03/2012	Louisiana Department of Health and Hospitals	Centers for Disease Control and Prevention
EPI375583	HA	United States	2012-Apr-04	EPI_ISL_121249	A/Nevada/17/2012	Nevada State Health Laboratory	Centers for Disease Control and Prevention
EPI376365	HA	Costa Rica	2012-Jan-17	EPI_ISL_121444	A/Costa Rica/4023/2012	Laboratorio Nacional de Influenza	Centers for Disease Control and Prevention
EPI376368	HA	United States	2012-Apr-11	EPI_ISL_121445	A/Oregon/08/2012	Oregon Public Health Laboratory	Centers for Disease Control and Prevention
EPI376371	HA	United States	2012-Apr-01	EPI_ISL_121446	A/Maryland/13/2012	Maryland Department of Health and Mental Hygiene	Centers for Disease Control and Prevention
EPI376374	HA	Bangladesh	2012-Apr-03	EPI_ISL_121447	A/Bangladesh/0002/2012	icddr,b International Centre for Diarrhoeal Disease Research, Bangladesh	Centers for Disease Control and Prevention
EPI376377	HA	United States	2012-Apr-26	EPI_ISL_121448	A/North Carolina/18/2012	North Carolina State Laboratory of Public Health	Centers for Disease Control and Prevention
EPI376381	HA	Dominican Republic	2012-Feb-21	EPI_ISL_121449	A/Dominican Republic/6188/2012	Laboratorio de Investigacion / Centro de Educacion Medica y Amistad Dominico Japones (CEMADOJA)	Centers for Disease Control and Prevention
EPI376389	HA	United States	2012-Apr-08	EPI_ISL_121451	A/Idaho/14/2012	State of Idaho Bureau of Laboratories	Centers for Disease Control and Prevention
EPI376398	HA	United States	2012-Apr-30	EPI_ISL_121454	A/New Mexico/10/2012	New Mexico Department of Health	Centers for Disease Control and Prevention
EPI376405	HA	United States	2012-Apr-03	EPI_ISL_121456	A/Florida/13/2012	Florida Department of Health-Jacksonville	Centers for Disease Control and Prevention
EPI376408	HA	United States	2012-Apr-16	EPI_ISL_121457	A/Illinois/03/2012	Northwestern Memorial Hospital	Centers for Disease Control and Prevention
EPI376411	HA	United States	2012-May-02	EPI_ISL_121458	A/New Jersey/03/2012	New Jersey Department of Health & Senior Services	Centers for Disease Control and Prevention
EPI376851	HA	Cambodia	2011-Sep-20	EPI_ISL_121684	A/CAMBODIA/59/2011	Institute Pasteur du Cambodia	WHO Collaborating Centre for Reference and Research on Influenza	Deng,Y-M; Iannello,P; Caldwell,N; Komadina,N
EPI376853	HA	New Zealand	2011-Nov-12	EPI_ISL_121686	A/SOUTH AUCKLAND/24/2011	Institute of Environmental Science and Research (ESR)	WHO Collaborating Centre for Reference and Research on Influenza	Deng,Y-M; Iannello,P; Caldwell,N; Komadina,N
EPI377529	HA	United States	2012-Apr-01	EPI_ISL_122016	A/Texas/47/2012	Tarrant County Public Health	Centers for Disease Control and Prevention
EPI377530	HA	United States	2012-Mar-28	EPI_ISL_122017	A/Colorado/14/2012	Colorado Department of Health Lab	Centers for Disease Control and Prevention
EPI377531	HA	United States	2012-Mar-07	EPI_ISL_122018	A/Texas/36/2012	City of Lubbock, BT Response Lab	Centers for Disease Control and Prevention
EPI378042	HA	United States	2012-May-08	EPI_ISL_122107	A/Utah/16/2012	Utah Department of Health	Centers for Disease Control and Prevention
EPI378045	HA	United States	2012-Apr-09	EPI_ISL_122108	A/New Mexico/12/2012	New Mexico Department of Health	Centers for Disease Control and Prevention
EPI380011	HA	United States	2012-Apr-18	EPI_ISL_122117	A/Idaho/15/2012	State of Idaho Bureau of Laboratories	Centers for Disease Control and Prevention
EPI386017	HA	Bahrain	2012-Feb-16	EPI_ISL_122118	A/Bahrain/20/2012	Ministry of Health Bahrain	Centers for Disease Control and Prevention
EPI380015	HA	United States	2012-May-24	EPI_ISL_122122	A/Wisconsin/14/2012	Wisconsin State Laboratory of Hygiene	Centers for Disease Control and Prevention
EPI380017	HA	El Salvador	2012-Apr-17	EPI_ISL_122123	A/El Salvador/530/2012	Contiguo a Hospital Rosales	Centers for Disease Control and Prevention
EPI380013	HA	United States	2012-May-01	EPI_ISL_122124	A/Florida/15/2012	Florida Department of Health-Tampa	Centers for Disease Control and Prevention
EPI378227	HA	Japan	2012-Feb-09	EPI_ISL_122174	A/NAGANO-C/21/2012	Nagano City Health Center	National Institute of Infectious Diseases (NIID)	Fujisaki,Seiichiro; Kim,Namhee; Aya,Sato; Tashiro,Masato; Odagiri,Takato'
EPI378229	HA	Japan	2012-Feb-14	EPI_ISL_122175	A/HIROSHIMA/17/2012	Center for Public Health and Environment, Hiroshima Prefectural Technology Research Institute	National Institute of Infectious Diseases (NIID)	Fujisaki,Seiichiro; Kim,Namhee; Aya,Sato; Tashiro,Masato; Odagiri,Takato'
EPI378235	HA	Japan	2011-Nov-28	EPI_ISL_122178	A/Laos/I991/2011	Ministry of Health Laos	National Institute of Infectious Diseases (NIID)	Fujisaki,Seiichiro; Kim,Namhee; Aya,Sato; Tashiro,Masato; Odagiri,Takato'
EPI379470	HA	Australia	2011-Jul-27	EPI_ISL_122568	A/SYDNEY/100/2011	Westmead Hospital	WHO Collaborating Centre for Reference and Research on Influenza	Deng,Y-M; Iannello,P; Caldwell,N; Jelley,L; Komadina,N
EPI379530	HA	Papua New Guinea	2011-Sep-08	EPI_ISL_122583	A/GOROKA/16/2011	Papua New Guinea Institute of Medical Research	WHO Collaborating Centre for Reference and Research on Influenza	Deng,Y-M; Iannello,P; Caldwell,N; Jelley,L; Komadina,N
EPI379533	HA	Australia	2012-Apr-13	EPI_ISL_122584	A/PERTH/46/2012	Pathwest QE II Medical Centre	WHO Collaborating Centre for Reference and Research on Influenza	Deng,Y-M; Iannello,P; Caldwell,N; Jelley,L; Komadina,N
EPI379559	HA	Australia	2012-Feb-28	EPI_ISL_122593	A/BRISBANE/19/2012	Queensland Health Forensic and Scientific Services	WHO Collaborating Centre for Reference and Research on Influenza	Deng,Y-M; Iannello,P; Caldwell,N; Jelley,L; Komadina,N
EPI382103	HA	Japan	2009-Nov-19	EPI_ISL_122628	A/Gunma/262/2009		Import from public-domain	Obuchi,M.; Toda,S.; Tsukagoshi,H.; Oogane,T.; Abiko,C.; Funatogawa,K.; Mizuta,K.; Shirabe,K.; Kozawa,K.; Noda,M.; Kimura,H.; Tashiro,M.
EPI379948	HA	Ireland	2012-Feb-29	EPI_ISL_122737	A/Ireland/12M17525/2012	UCD National Virus Reference Laboratory	National Institute for Medical Research
EPI379950	HA	Kazakhstan	2012-Jan-01	EPI_ISL_122738	A/Kazakstan/2339- NRL-KZ /2012	National Reference Laboratory	National Institute for Medical Research
EPI379952	HA	Kazakhstan	2012-Jan-01	EPI_ISL_122739	A/Kazakstan/2344- NRL-KZ /2012	National Reference Laboratory	National Institute for Medical Research
EPI379954	HA	Kazakhstan	2012-Jan-01	EPI_ISL_122740	A/Kazakstan/2355- NRL-KZ /2012	National Reference Laboratory	National Institute for Medical Research
EPI379956	HA	Kazakhstan	2012-Jan-01	EPI_ISL_122741	A/Kazakstan/2361- NRL-KZ /2012	National Reference Laboratory	National Institute for Medical Research
EPI379957	HA	Kazakhstan	2012-Jan-01	EPI_ISL_122742	A/Kazakstan/2362- NRL-KZ /2012	National Reference Laboratory	National Institute for Medical Research
EPI379959	HA	Kazakhstan	2012-Jan-01	EPI_ISL_122743	A/Kazakstan/2367- NRL-KZ /2012	National Reference Laboratory	National Institute for Medical Research
EPI379963	HA	Kazakhstan	2012-Jan-01	EPI_ISL_122745	A/Kazakstan/2374- NRL-KZ /2012	National Reference Laboratory	National Institute for Medical Research
EPI381831	HA	Norway	2009-Oct-02	EPI_ISL_123195	A/Norway/3721/2009	St. Olavs Hospital HF, Dept. of Medical Microbiology	Norwegian Institute of Public Health	Kilander, A.; Hungnes, O
EPI381836	HA	Norway	2011-Mar-04	EPI_ISL_123200	A/Norway/1059/2011	Akershus University Hospital	Norwegian Institute of Public Health	Kilander, A.; Hungnes, O
EPI381837	HA	Norway	2011-Mar-03	EPI_ISL_123201	A/Norway/1058/2011	Akershus University Hospital	Norwegian Institute of Public Health	Kilander, A.; Hungnes, O
EPI381838	HA	Norway	2011-Mar-01	EPI_ISL_123202	A/Norway/1047/2011	Sorlandet Sykehus HF, Dept. of Medical Microbiology	Norwegian Institute of Public Health	Kilander, A.; Hungnes, O
EPI382081	HA	Japan	2009-Nov-16	EPI_ISL_123260	A/Gunma/263/2009		Import from public-domain	Obuchi,M.; Toda,S.; Tsukagoshi,H.; Oogane,T.; Abiko,C.; Funatogawa,K.; Mizuta,K.; Shirabe,K.; Kozawa,K.; Noda,M.; Kimura,H.; Tashiro,M.
EPI382089	HA	Japan	2009-Nov-25	EPI_ISL_123261	A/Gunma/267/2009		Import from public-domain	Obuchi,M.; Toda,S.; Tsukagoshi,H.; Oogane,T.; Abiko,C.; Funatogawa,K.; Mizuta,K.; Shirabe,K.; Kozawa,K.; Noda,M.; Kimura,H.; Tashiro,M.
EPI382097	HA	Japan	2009-Nov-25	EPI_ISL_123262	A/Gunma/287/2009		Import from public-domain	Obuchi,M.; Toda,S.; Tsukagoshi,H.; Oogane,T.; Abiko,C.; Funatogawa,K.; Mizuta,K.; Shirabe,K.; Kozawa,K.; Noda,M.; Kimura,H.; Tashiro,M.
EPI382111	HA	Japan	2009-Dec-15	EPI_ISL_123263	A/Gunma/293/2009		Import from public-domain	Obuchi,M.; Toda,S.; Tsukagoshi,H.; Oogane,T.; Abiko,C.; Funatogawa,K.; Mizuta,K.; Shirabe,K.; Kozawa,K.; Noda,M.; Kimura,H.; Tashiro,M.
EPI382119	HA	Japan	2009-Oct-29	EPI_ISL_123264	A/Tochigi/350/2009		Import from public-domain	Obuchi,M.; Toda,S.; Tsukagoshi,H.; Oogane,T.; Abiko,C.; Funatogawa,K.; Mizuta,K.; Shirabe,K.; Kozawa,K.; Noda,M.; Kimura,H.; Tashiro,M.
EPI382127	HA	Japan	2009-Nov-24	EPI_ISL_123265	A/Tochigi/445/2009		Import from public-domain	Obuchi,M.; Toda,S.; Tsukagoshi,H.; Oogane,T.; Abiko,C.; Funatogawa,K.; Mizuta,K.; Shirabe,K.; Kozawa,K.; Noda,M.; Kimura,H.; Tashiro,M.
EPI382135	HA	Japan	2010-Jan-13	EPI_ISL_123266	A/Tochigi/2/2010		Import from public-domain	Obuchi,M.; Toda,S.; Tsukagoshi,H.; Oogane,T.; Abiko,C.; Funatogawa,K.; Mizuta,K.; Shirabe,K.; Kozawa,K.; Noda,M.; Kimura,H.; Tashiro,M.
EPI382143	HA	Japan	2010-Jan-12	EPI_ISL_123267	A/Tochigi/10/2010		Import from public-domain	Obuchi,M.; Toda,S.; Tsukagoshi,H.; Oogane,T.; Abiko,C.; Funatogawa,K.; Mizuta,K.; Shirabe,K.; Kozawa,K.; Noda,M.; Kimura,H.; Tashiro,M.
EPI382151	HA	Japan	2009-Nov-09	EPI_ISL_123268	A/Yamagata/473/2009		Import from public-domain	Obuchi,M.; Toda,S.; Tsukagoshi,H.; Oogane,T.; Abiko,C.; Funatogawa,K.; Mizuta,K.; Shirabe,K.; Kozawa,K.; Noda,M.; Kimura,H.; Tashiro,M.
EPI382159	HA	Japan	2009-Nov-27	EPI_ISL_123269	A/Yamagata/674/2009		Import from public-domain	Obuchi,M.; Toda,S.; Tsukagoshi,H.; Oogane,T.; Abiko,C.; Funatogawa,K.; Mizuta,K.; Shirabe,K.; Kozawa,K.; Noda,M.; Kimura,H.; Tashiro,M.
EPI382183	HA	Japan	2009-Dec-05	EPI_ISL_123272	A/Yamaguchi/248/2009		Import from public-domain	Obuchi,M.; Toda,S.; Tsukagoshi,H.; Oogane,T.; Abiko,C.; Funatogawa,K.; Mizuta,K.; Shirabe,K.; Kozawa,K.; Noda,M.; Kimura,H.; Tashiro,M.
EPI382191	HA	Japan	2009-Dec-18	EPI_ISL_123273	A/Yamaguchi/273/2009		Import from public-domain	Obuchi,M.; Toda,S.; Tsukagoshi,H.; Oogane,T.; Abiko,C.; Funatogawa,K.; Mizuta,K.; Shirabe,K.; Kozawa,K.; Noda,M.; Kimura,H.; Tashiro,M.
EPI382424	HA	Hong Kong (SAR)	2012-May-21	EPI_ISL_123461	A/Hong Kong/5659/2012	Hong Kong Department of Health	Hong Kong Department of Health	Mak,G.C.;Lo,J.Y.C.
EPI382527	HA	Hong Kong (SAR)	2012-May-29	EPI_ISL_123462	A/Hong Kong/6293/2012	Hong Kong Department of Health	Hong Kong Department of Health	Mak,G.C.;Lo,J.Y.C.
EPI382560	HA	Hong Kong (SAR)	2012-May-30	EPI_ISL_123463	A/Hong Kong/6609/2012	Hong Kong Department of Health	Hong Kong Department of Health	Mak,G.C.;Lo,J.Y.C.
EPI382579	HA	Hong Kong (SAR)	2012-May-31	EPI_ISL_123474	A/Hong Kong/6610/2012	Hong Kong Department of Health	Hong Kong Department of Health	Mak,G.C.;Lo,J.Y.C.
EPI382661	HA	Hong Kong (SAR)	2012-Jun-01	EPI_ISL_123537	A/Hong Kong/6747/2012	Hong Kong Department of Health	Hong Kong Department of Health	Mak,G.C.;Lo,J.Y.C.
EPI382668	HA	Hong Kong (SAR)	2012-Jun-06	EPI_ISL_123543	A/Hong Kong/7568/2012	Hong Kong Department of Health	Hong Kong Department of Health	Mak,G.C.;Lo,J.Y.C.
EPI383002	HA	Sweden	2012-Jul-04	EPI_ISL_123787	A/Boras/1/2012		Public Health Agency of Sweden
EPI383425	HA	China	2010-Jan-14	EPI_ISL_123991	A/Anhui/1225/2010		Import from public-domain	He,J.; Hu,W.; Sun,Y.; Wang,J.; Ma,M.; Liu,L.
EPI386003	HA	United States	2012-Jun-17	EPI_ISL_124934	A/Washington/24/2012	Washington State Public Health Laboratory	Centers for Disease Control and Prevention
EPI1846931	HA	Madagascar	2020-Feb-11	EPI_ISL_1034780	A/Mahajanga/00562/2020	Institut Pasteur de Madagascar	Crick Worldwide Influenza Centre
EPI1846933	HA	Madagascar	2020-Feb-05	EPI_ISL_1034781	A/Mahajanga/00563/2020	Institut Pasteur de Madagascar	Crick Worldwide Influenza Centre
EPI1846935	HA	Madagascar	2020-Jan-02	EPI_ISL_1034782	A/Nosy Be/00037/2020	Institut Pasteur de Madagascar	Crick Worldwide Influenza Centre
EPI1846940	HA	Madagascar	2020-Jan-13	EPI_ISL_1034784	A/Nosy Be/00228/2020	Institut Pasteur de Madagascar	Crick Worldwide Influenza Centre
EPI1846942	HA	Madagascar	2020-Jan-21	EPI_ISL_1034785	A/Nosy Be/00345/2020	Institut Pasteur de Madagascar	Crick Worldwide Influenza Centre
EPI1846946	HA	Madagascar	2020-Jan-20	EPI_ISL_1034787	A/Toamasina/00292/2020	Institut Pasteur de Madagascar	Crick Worldwide Influenza Centre
EPI1846948	HA	Madagascar	2020-Jan-21	EPI_ISL_1034788	A/Toamasina/00293/2020	Institut Pasteur de Madagascar	Crick Worldwide Influenza Centre
EPI1846950	HA	Madagascar	2020-Jan-27	EPI_ISL_1034789	A/Toamasina/00354/2020	Institut Pasteur de Madagascar	Crick Worldwide Influenza Centre
EPI1846954	HA	Madagascar	2020-Feb-17	EPI_ISL_1034791	A/Toamasina/00806/2020	Institut Pasteur de Madagascar	Crick Worldwide Influenza Centre
EPI1848024	HA	Vietnam	2020-Feb-19	EPI_ISL_1064150	A/Vietnam/Vnhcm-Vp49/2020	Pasteur Institute, Influenza Laboratory	Centers for Disease Control and Prevention
EPI1848032	HA	Vietnam	2020-Jan-30	EPI_ISL_1064151	A/Vietnam/Vnhcm-Vp27/2020	Pasteur Institute, Influenza Laboratory	Centers for Disease Control and Prevention
EPI1848090	HA	United States	2020-Jan-01	EPI_ISL_1067627	A/Indiana/02/2020 X-349	New York Medical College	Centers for Disease Control and Prevention
EPI1848139	HA	Australia	2020-Mar-31	EPI_ISL_1081345	A/Darwin/129/2020	Royal Darwin Hospital	WHO Collaborating Centre for Reference and Research on Influenza	Deng,Y-M; Iannello,P; Lau,H; Spirason,N; Moselen,J; Aziz,A; Komadina,N.
EPI1849690	HA	Madagascar	2020-Feb-04	EPI_ISL_1180145	A/Madagascar/560/2020	Institut Pasteur de Madagascar	Centers for Disease Control and Prevention
EPI1849698	HA	Madagascar	2020-Jan-13	EPI_ISL_1180146	A/Madagascar/218/2020	Institut Pasteur de Madagascar	Centers for Disease Control and Prevention
EPI1849706	HA	Madagascar	2020-Jan-13	EPI_ISL_1180147	A/Madagascar/227/2020	Institut Pasteur de Madagascar	Centers for Disease Control and Prevention
EPI1849714	HA	Madagascar	2020-Feb-19	EPI_ISL_1180148	A/Madagascar/882/2020	Institut Pasteur de Madagascar	Centers for Disease Control and Prevention
EPI1849718	HA	Madagascar	2020-Jan-20	EPI_ISL_1180149	A/Madagascar/290/2020	Institut Pasteur de Madagascar	Centers for Disease Control and Prevention
EPI1850060	HA	Russian Federation	2020-Feb-12	EPI_ISL_1190739	A/Human/Moscow/66/2020(H1N1)	NIC Russia, Ivanovsky Research Institute of Virology	N.F. Gamaleya Research Center for Epidemiology and Microbiology
EPI1850068	HA	Russian Federation	2019-Dec-11	EPI_ISL_1190740	A/Human/Moscow/230/2019(H1N1)	NIC Russia, Ivanovsky Research Institute of Virology	N.F. Gamaleya Research Center for Epidemiology and Microbiology
EPI1850076	HA	Russian Federation	2019-Dec-23	EPI_ISL_1190741	A/Human/Penza/249/2019(H1N1)	NIC Russia, Ivanovsky Research Institute of Virology	N.F. Gamaleya Research Center for Epidemiology and Microbiology
EPI1850084	HA	Russian Federation	2019-Dec-23	EPI_ISL_1190742	A/Human/Penza/250/2019(H1N1)	NIC Russia, Ivanovsky Research Institute of Virology	N.F. Gamaleya Research Center for Epidemiology and Microbiology
EPI1850092	HA	Russian Federation	2020-Mar-23	EPI_ISL_1190743	A/Human/Yaroslavl/135-L/2020(H1N1)	NIC Russia, Ivanovsky Research Institute of Virology	N.F. Gamaleya Research Center for Epidemiology and Microbiology
EPI1850100	HA	Russian Federation	2020-Feb-28	EPI_ISL_1190744	A/Human/Moscow/136/2020(H1N1)	NIC Russia, Ivanovsky Research Institute of Virology	N.F. Gamaleya Research Center for Epidemiology and Microbiology
EPI1850108	HA	Russian Federation	2020-Jan-29	EPI_ISL_1190745	A/Human/Cheboksary/125/2020(H1N1)	NIC Russia, Ivanovsky Research Institute of Virology	N.F. Gamaleya Research Center for Epidemiology and Microbiology
EPI1850116	HA	Russian Federation	2020-Mar-10	EPI_ISL_1190746	A/Human/Cheboksary/113/2020(H1N1)	NIC Russia, Ivanovsky Research Institute of Virology	N.F. Gamaleya Research Center for Epidemiology and Microbiology
EPI1850124	HA	Russian Federation	2020-Mar-10	EPI_ISL_1190747	A/Human/Cheboksary/114/2020(H1N1)	NIC Russia, Ivanovsky Research Institute of Virology	N.F. Gamaleya Research Center for Epidemiology and Microbiology
EPI1986646	HA	Netherlands	2022-Jan-15	EPI_ISL_10073464	A/Netherlands/10016/2022	Gelre ziekenhuizen	National Institute for Public Health and the Environment (RIVM)	A,Meijer; L,Wijsman; S, vd Brink
EPI1986662	HA	Netherlands	2022-Jan-31	EPI_ISL_10073491	A/Netherlands/10048/2022	Gelre ziekenhuizen	National Institute for Public Health and the Environment (RIVM)	A,Meijer; L,Wijsman; S, vd Brink
EPI1986670	HA	Netherlands	2022-Feb-01	EPI_ISL_10073502	A/Netherlands/10049/2022	Gelre ziekenhuizen	National Institute for Public Health and the Environment (RIVM)	A,Meijer; L,Wijsman; S, vd Brink
EPI1986678	HA	Netherlands	2022-Feb-01	EPI_ISL_10073514	A/Netherlands/10050/2022	Gelre ziekenhuizen	National Institute for Public Health and the Environment (RIVM)	A,Meijer; L,Wijsman; S, vd Brink
EPI1986686	HA	Netherlands	2022-Feb-05	EPI_ISL_10073524	A/Netherlands/10051/2022	Gelre ziekenhuizen	National Institute for Public Health and the Environment (RIVM)	A,Meijer; L,Wijsman; S, vd Brink
EPI1986726	HA	Netherlands	2022-Feb-06	EPI_ISL_10073553	A/Netherlands/10056/2022	Noordwest Ziekenhuisgroep	National Institute for Public Health and the Environment (RIVM)	A,Meijer; L,Wijsman; S, vd Brink
EPI1986766	HA	Netherlands	2022-Feb-07	EPI_ISL_10073645	A/Netherlands/10061/2022	Haga Ziekenhuis	National Institute for Public Health and the Environment (RIVM)	A,Meijer; L,Wijsman; S, vd Brink
EPI1986958	HA	Spain	2022-Feb-08	EPI_ISL_10120187	A/Catalonia/NSVH101748606/2022	Hospital Universitari Vall d'Hebron	Hospital Universitari Vall d'Hebron
EPI1986966	HA	Spain	2022-Feb-01	EPI_ISL_10120610	A/Catalonia/NSVH199820550/2022	Hospital Universitari Vall d'Hebron	Hospital Universitari Vall d'Hebron
EPI1987656	HA	Spain	2022-Feb-05	EPI_ISL_10347098	A/Baleares/837/2022	Servicio de Microbiología Hospital Universitario Son Espases	Instituto de Salud Carlos III	Pozo,F; Iglesias-Caballero, M.; Gonz?lez-Esguevillas,M.; Molinero,M.; Camarero,S.; Mart?n,V.; Reyes,N.; Sandon?s,V.; V?zquez-Mor?n,S.; Casas,I.
EPI1987658	HA	Spain	2021-Dec-15	EPI_ISL_10347101	A/Murcia/10396/2021	Servicio de Microbiología Hospital Virgen de la Arrixaca	Instituto de Salud Carlos III	Pozo,F; Iglesias-Caballero, M.; Gonz?lez-Esguevillas,M.; Molinero,M.; Camarero,S.; Mart?n,V.; Reyes,N.; Sandon?s,V.; V?zquez-Mor?n,S.; Casas,I.
EPI1987787	HA	United Kingdom	2022-Feb-02	EPI_ISL_10402016	A/Chester/5355/2022	Public Health Wales Microbiology Cardiff	Public Health Wales Microbiology Cardiff
EPI1987799	HA	Germany	2022-Jan-19	EPI_ISL_10429832	A/Mecklenburg-Vorpommern/12/2022	Robert Koch-Institute Nationales Referenzzentrum für Influenza	Robert Koch Institute Nationales Referenzzentrum für Influenza
EPI1987807	HA	Germany	2022-Jan-18	EPI_ISL_10429833	A/Mecklenburg-Vorpommern/2/2022	Robert Koch-Institute Nationales Referenzzentrum für Influenza	Robert Koch Institute Nationales Referenzzentrum für Influenza
EPI1987858	HA	Netherlands	2022-Feb-13	EPI_ISL_10434302	A/Netherlands/10066/2022	Gelre ziekenhuizen	National Institute for Public Health and the Environment (RIVM)	A,Meijer; L,Wijsman; S, vd Brink
EPI1987866	HA	Netherlands	2022-Feb-08	EPI_ISL_10434303	A/Netherlands/10068/2022	Royal GD	National Institute for Public Health and the Environment (RIVM)	A,Meijer; L,Wijsman; S, vd Brink
EPI1988090	HA	Bahrain	2021-Oct-11	EPI_ISL_10491794	A/Bahrain/3664/2021	Ministry of Health Bahrain	Centers for Disease Control and Prevention
EPI1988098	HA	Bahrain	2021-Oct-13	EPI_ISL_10491796	A/Bahrain/4067/2021	Ministry of Health Bahrain	Centers for Disease Control and Prevention
EPI1990294	HA	Netherlands	2022-Feb-17	EPI_ISL_10678427	A/Netherlands/10088/2022	Gelre ziekenhuizen	National Institute for Public Health and the Environment (RIVM)	A,Meijer; L,Wijsman; S, vd Brink
EPI1990299	HA	Netherlands	2022-Feb-19	EPI_ISL_10678428	A/Netherlands/10089/2022	Gelre ziekenhuizen	National Institute for Public Health and the Environment (RIVM)	A,Meijer; L,Wijsman; S, vd Brink
EPI1990307	HA	Netherlands	2022-Feb-20	EPI_ISL_10678429	A/Netherlands/10090/2022	Gelre ziekenhuizen	National Institute for Public Health and the Environment (RIVM)	A,Meijer; L,Wijsman; S, vd Brink
EPI1990363	HA	Netherlands	2022-Feb-21	EPI_ISL_10678477	A/Netherlands/10101/2022	Haga Ziekenhuis	National Institute for Public Health and the Environment (RIVM)	A,Meijer; L,Wijsman; S, vd Brink
EPI1990368	HA	Netherlands	2022-Feb-22	EPI_ISL_10678500	A/Netherlands/10102/2022	Haga Ziekenhuis	National Institute for Public Health and the Environment (RIVM)	A,Meijer; L,Wijsman; S, vd Brink
EPI1990376	HA	Netherlands	2022-Feb-23	EPI_ISL_10678505	A/Netherlands/10103/2022	Eurofins Medische Microbiologie BV	National Institute for Public Health and the Environment (RIVM)	A,Meijer; L,Wijsman; S, vd Brink
EPI1990939	HA	Niger	2022-Jan-12	EPI_ISL_10824639	A/Niger/10411/2022	Centre de Recherche Medicale et Sanitaire (CERMES)	Centers for Disease Control and Prevention
EPI1990947	HA	Niger	2021-Dec-21	EPI_ISL_10824640	A/Niger/10236/2021	Centre de Recherche Medicale et Sanitaire (CERMES)	Centers for Disease Control and Prevention
EPI1990955	HA	Niger	2021-Dec-10	EPI_ISL_10824641	A/Niger/10186/2021	Centre de Recherche Medicale et Sanitaire (CERMES)	Centers for Disease Control and Prevention
EPI1990963	HA	Niger	2021-Nov-23	EPI_ISL_10824642	A/Niger/10090/2021	Centre de Recherche Medicale et Sanitaire (CERMES)	Centers for Disease Control and Prevention
EPI1990971	HA	Niger	2021-Dec-10	EPI_ISL_10824643	A/Niger/10183/2021	Centre de Recherche Medicale et Sanitaire (CERMES)	Centers for Disease Control and Prevention
EPI1990979	HA	Niger	2021-Oct-28	EPI_ISL_10824644	A/Niger/9995/2021	Centre de Recherche Medicale et Sanitaire (CERMES)	Centers for Disease Control and Prevention
EPI1990987	HA	Niger	2021-Nov-11	EPI_ISL_10824645	A/Niger/10048/2021	Centre de Recherche Medicale et Sanitaire (CERMES)	Centers for Disease Control and Prevention
EPI1991010	HA	Niger	2021-Nov-30	EPI_ISL_10824648	A/Niger/10126/2021	Centre de Recherche Medicale et Sanitaire (CERMES)	Centers for Disease Control and Prevention
EPI1991024	HA	Niger	2021-Nov-18	EPI_ISL_10824650	A/Niger/10073/2021	Centre de Recherche Medicale et Sanitaire (CERMES)	Centers for Disease Control and Prevention
EPI1991032	HA	Niger	2021-Dec-16	EPI_ISL_10824651	A/Niger/10217/2021	Centre de Recherche Medicale et Sanitaire (CERMES)	Centers for Disease Control and Prevention
EPI1991039	HA	Niger	2021-Dec-02	EPI_ISL_10824659	A/Niger/10148/2021	Centre de Recherche Medicale et Sanitaire (CERMES)	Centers for Disease Control and Prevention
EPI1991047	HA	India	2021-Oct-06	EPI_ISL_10824669	A/India/PUN-QC_21_40/2021	National Institute of Virology	Centers for Disease Control and Prevention
EPI1991063	HA	India	2021-Aug-16	EPI_ISL_10824690	A/India/Aurangabad-QC_21_52/2021	National Institute of Virology	Centers for Disease Control and Prevention
EPI1994567	HA	Netherlands	2022-Mar-04	EPI_ISL_10945216	A/Netherlands/10160/2022	National Institute for Public Health and the Environment (RIVM)	National Institute for Public Health and the Environment (RIVM)	A,Meijer; L,Wijsman; S, vd Brink
EPI1994579	HA	Netherlands	2022-Feb-18	EPI_ISL_10945224	A/Netherlands/10092/2022	Noordwest Ziekenhuisgroep	National Institute for Public Health and the Environment (RIVM)	A,Meijer; L,Wijsman; S, vd Brink
EPI1994594	HA	Netherlands	2022-Feb-20	EPI_ISL_10945235	A/Netherlands/10128/2022	Gelre ziekenhuizen	National Institute for Public Health and the Environment (RIVM)	A,Meijer; L,Wijsman; S, vd Brink
EPI1994603	HA	Netherlands	2022-Feb-22	EPI_ISL_10945246	A/Netherlands/10129/2022	Gelre ziekenhuizen	National Institute for Public Health and the Environment (RIVM)	A,Meijer; L,Wijsman; S, vd Brink
EPI1994611	HA	Netherlands	2022-Feb-22	EPI_ISL_10945257	A/Netherlands/10130/2022	Gelre ziekenhuizen	National Institute for Public Health and the Environment (RIVM)	A,Meijer; L,Wijsman; S, vd Brink
EPI1994626	HA	Netherlands	2022-Feb-25	EPI_ISL_10945275	A/Netherlands/10132/2022	Gelre ziekenhuizen	National Institute for Public Health and the Environment (RIVM)	A,Meijer; L,Wijsman; S, vd Brink
EPI1994634	HA	Netherlands	2022-Feb-26	EPI_ISL_10945285	A/Netherlands/10133/2022	Gelre ziekenhuizen	National Institute for Public Health and the Environment (RIVM)	A,Meijer; L,Wijsman; S, vd Brink
EPI1994727	HA	Netherlands	2022-Feb-15	EPI_ISL_10945386	A/Netherlands/10146/2022	OLVG Lab BV	National Institute for Public Health and the Environment (RIVM)	A,Meijer; L,Wijsman; S, vd Brink
EPI1994735	HA	Netherlands	2022-Feb-26	EPI_ISL_10945395	A/Netherlands/10147/2022	OLVG Lab BV	National Institute for Public Health and the Environment (RIVM)	A,Meijer; L,Wijsman; S, vd Brink
EPI1994743	HA	Netherlands	2022-Feb-15	EPI_ISL_10945396	A/Netherlands/10148/2022	OLVG Lab BV	National Institute for Public Health and the Environment (RIVM)	A,Meijer; L,Wijsman; S, vd Brink
EPI1994764	HA	Netherlands	2022-Feb-28	EPI_ISL_10945399	A/Netherlands/10151/2022	Groene Hart Ziekenhuis	National Institute for Public Health and the Environment (RIVM)	A,Meijer; L,Wijsman; S, vd Brink
EPI1994772	HA	Netherlands	2022-Feb-28	EPI_ISL_10945407	A/Netherlands/10152/2022	Academic Medical Center, University of Amsterdam	National Institute for Public Health and the Environment (RIVM)	A,Meijer; L,Wijsman; S, vd Brink
EPI1994796	HA	Netherlands	2022-Mar-01	EPI_ISL_10945419	A/Netherlands/10108/2022	Eurofins Medische Microbiologie BV	National Institute for Public Health and the Environment (RIVM)	A,Meijer; L,Wijsman; S, vd Brink
EPI1994834	HA	Netherlands	2022-Feb-24	EPI_ISL_10945435	A/Netherlands/10114/2022	Haga Ziekenhuis	National Institute for Public Health and the Environment (RIVM)	A,Meijer; L,Wijsman; S, vd Brink
EPI1994842	HA	Netherlands	2022-Feb-25	EPI_ISL_10945436	A/Netherlands/10115/2022	Haga Ziekenhuis	National Institute for Public Health and the Environment (RIVM)	A,Meijer; L,Wijsman; S, vd Brink
EPI1994850	HA	Netherlands	2022-Feb-28	EPI_ISL_10945437	A/Netherlands/10116/2022	Haga Ziekenhuis	National Institute for Public Health and the Environment (RIVM)	A,Meijer; L,Wijsman; S, vd Brink
EPI1994858	HA	Netherlands	2022-Feb-28	EPI_ISL_10945438	A/Netherlands/10117/2022	Haga Ziekenhuis	National Institute for Public Health and the Environment (RIVM)	A,Meijer; L,Wijsman; S, vd Brink
EPI1995566	HA	United Kingdom	2022-Feb-01	EPI_ISL_11112339	A/England/220580432/2022	UK Health Security Agency - Colindale	UK Health Security Agency - Colindale	UKHSA, Respiratory Virus Unit
EPI1995692	HA	United Kingdom	2022-Feb-03	EPI_ISL_11112355	A/England/220640429/2022	UK Health Security Agency - Colindale	UK Health Security Agency - Colindale	UKHSA, Respiratory Virus Unit
EPI1995887	HA	France	2021-Nov-16	EPI_ISL_11140794	A/Lyon/820/2021	CNR Virus des Infections Respiratoires - France SUD	Crick Worldwide Influenza Centre
EPI1996149	HA	Netherlands	2022-Mar-04	EPI_ISL_11166076	A/Netherlands/10166/2022	National Institute for Public Health and the Environment (RIVM)	National Institute for Public Health and the Environment (RIVM)	A,Meijer; L,Wijsman; S, vd Brink
EPI1996306	HA	Netherlands	2022-Mar-03	EPI_ISL_11166096	A/Netherlands/10192/2022	Eurofins Medische Microbiologie BV	National Institute for Public Health and the Environment (RIVM)	A,Meijer; L,Wijsman; S, vd Brink
EPI1996392	HA	Netherlands	2022-Mar-04	EPI_ISL_11166177	A/Netherlands/10227/2022	Groene Hart Ziekenhuis	National Institute for Public Health and the Environment (RIVM)	A,Meijer; L,Wijsman; S, vd Brink
EPI1996407	HA	Netherlands	2022-Mar-01	EPI_ISL_11166194	A/Netherlands/10235/2022	Gelre ziekenhuizen	National Institute for Public Health and the Environment (RIVM)	A,Meijer; L,Wijsman; S, vd Brink
EPI1996415	HA	Netherlands	2022-Mar-02	EPI_ISL_11166195	A/Netherlands/10236/2022	Gelre ziekenhuizen	National Institute for Public Health and the Environment (RIVM)	A,Meijer; L,Wijsman; S, vd Brink
EPI1996470	HA	Netherlands	2022-Mar-05	EPI_ISL_11166203	A/Netherlands/10251/2022	Academic Medical Center, University of Amsterdam	National Institute for Public Health and the Environment (RIVM)	A,Meijer; L,Wijsman; S, vd Brink
EPI1996510	HA	Netherlands	2022-Mar-07	EPI_ISL_11166208	A/Netherlands/10257/2022	Eurofins Medische Microbiologie BV	National Institute for Public Health and the Environment (RIVM)	A,Meijer; L,Wijsman; S, vd Brink
EPI1998653	HA	Netherlands	2022-Mar-07	EPI_ISL_11309875	A/Netherlands/10333/2022	Gelre ziekenhuizen	National Institute for Public Health and the Environment (RIVM)	A,Meijer; L,Wijsman; S, vd Brink
EPI1998661	HA	Netherlands	2022-Mar-12	EPI_ISL_11309876	A/Netherlands/10335/2022	Gelre ziekenhuizen	National Institute for Public Health and the Environment (RIVM)	A,Meijer; L,Wijsman; S, vd Brink
EPI1998669	HA	Netherlands	2022-Mar-14	EPI_ISL_11309877	A/Netherlands/10337/2022	Gelre ziekenhuizen	National Institute for Public Health and the Environment (RIVM)	A,Meijer; L,Wijsman; S, vd Brink
EPI1998677	HA	Netherlands	2022-Mar-10	EPI_ISL_11309878	A/Netherlands/10402/2022	ISALA Ziekenhuizen	National Institute for Public Health and the Environment (RIVM)	A,Meijer; L,Wijsman; S, vd Brink
EPI1999077	HA	France	2021-Nov-15	EPI_ISL_11312728	A/ROUEN/41246/2021	Institut Pasteur	Institut Pasteur
EPI1999093	HA	France	2021-Nov-30	EPI_ISL_11323845	A/ROUEN/46942/2021	Institut Pasteur	Institut Pasteur
EPI1999101	HA	France	2021-Dec-14	EPI_ISL_11323846	A/Alsace/48917/2021	Institut Pasteur	Institut Pasteur
EPI1999109	HA	France	2021-Dec-14	EPI_ISL_11323847	A/Alsace/48918/2021	Institut Pasteur	Institut Pasteur
EPI1999117	HA	France	2021-Dec-16	EPI_ISL_11323848	A/Picardie/50100/2021	Institut Pasteur	Institut Pasteur
EPI1999125	HA	France	2021-Dec-14	EPI_ISL_11323849	A/Nord_Pas_de_Calais/50101/2021	Institut Pasteur	Institut Pasteur
EPI1999133	HA	France	2021-Dec-10	EPI_ISL_11323850	A/PARIS/50424/2021	Institut Pasteur	Institut Pasteur
EPI1999149	HA	France	2021-Dec-10	EPI_ISL_11323852	A/PARIS/50426/2021	Institut Pasteur	Institut Pasteur
EPI1999173	HA	France	2022-Jan-17	EPI_ISL_11323855	A/Ile_de_France/03787/2022	Institut Pasteur	Institut Pasteur
EPI1999197	HA	France	2022-Jan-16	EPI_ISL_11323858	A/ARGENTEUIL/05295/2022	Institut Pasteur	Institut Pasteur
EPI1999211	HA	France	2021-Nov-22	EPI_ISL_11324733	A/ROUEN/43686/2021	Institut Pasteur	Institut Pasteur
EPI1999219	HA	France	2021-Nov-22	EPI_ISL_11324734	A/ROUEN/44089/2021	Institut Pasteur	Institut Pasteur
EPI1999227	HA	France	2021-Dec-27	EPI_ISL_11324735	A/Ile_de_France/52132/2021	Institut Pasteur	Institut Pasteur
EPI1999235	HA	France	2022-Jan-03	EPI_ISL_11324736	A/Ile_de_France/54452R/2022	Institut Pasteur	Institut Pasteur
EPI1999243	HA	France	2021-Dec-20	EPI_ISL_11324771	A/Centre/50421/2021	Institut Pasteur	Institut Pasteur
EPI1999259	HA	France	2022-Jan-07	EPI_ISL_11324773	A/Centre/01915/2022	Institut Pasteur	Institut Pasteur
EPI1999267	HA	France	2022-Jan-17	EPI_ISL_11324774	A/Ile_de_France/04467/2022	Institut Pasteur	Institut Pasteur
EPI2002377	HA	Netherlands	2022-Mar-03	EPI_ISL_11449459	A/Netherlands/10228/2022	Groene Hart Ziekenhuis	National Institute for Public Health and the Environment (RIVM)	A,Meijer; L,Wijsman; S, vd Brink
EPI2002385	HA	Netherlands	2022-Feb-28	EPI_ISL_11449460	A/Netherlands/10231/2022	IJsselland Ziekenhuis	National Institute for Public Health and the Environment (RIVM)	A,Meijer; L,Wijsman; S, vd Brink
EPI2002418	HA	Netherlands	2022-Mar-04	EPI_ISL_11449465	A/Netherlands/10246/2022	Noordwest Ziekenhuisgroep	National Institute for Public Health and the Environment (RIVM)	A,Meijer; L,Wijsman; S, vd Brink
EPI2002442	HA	Netherlands	2022-Mar-08	EPI_ISL_11449468	A/Netherlands/10279/2022	Academic Medical Center, University of Amsterdam	National Institute for Public Health and the Environment (RIVM)	A,Meijer; L,Wijsman; S, vd Brink
EPI2002474	HA	Netherlands	2022-Mar-06	EPI_ISL_11449472	A/Netherlands/10293/2022	Haga Ziekenhuis	National Institute for Public Health and the Environment (RIVM)	A,Meijer; L,Wijsman; S, vd Brink
EPI2002497	HA	Netherlands	2022-Mar-09	EPI_ISL_11449475	A/Netherlands/10432/2022	IJsselland Ziekenhuis	National Institute for Public Health and the Environment (RIVM)	A,Meijer; L,Wijsman; S, vd Brink
EPI2002513	HA	Netherlands	2022-Mar-11	EPI_ISL_11449477	A/Netherlands/10435/2022	PAMM	National Institute for Public Health and the Environment (RIVM)	A,Meijer; L,Wijsman; S, vd Brink
EPI2002901	HA	United States	2022-Feb-18	EPI_ISL_11495587	A/New York/04/2022	New York State Department of Health	Centers for Disease Control and Prevention
EPI2002917	HA	Zambia	2021-Oct-21	EPI_ISL_11495593	A/Zambia/0393/2021	University Teaching Hospital, MoH Zambia	Centers for Disease Control and Prevention
EPI2002938	HA	Zambia	2021-Nov-08	EPI_ISL_11495601	A/Zambia/0397/2021	University Teaching Hospital, MoH Zambia	Centers for Disease Control and Prevention
EPI2002946	HA	Zambia	2021-Nov-21	EPI_ISL_11495604	A/Zambia/0328/2021	University Teaching Hospital, MoH Zambia	Centers for Disease Control and Prevention
EPI2002954	HA	Zambia	2021-Oct-21	EPI_ISL_11495607	A/Zambia/0390/2021	University Teaching Hospital, MoH Zambia	Centers for Disease Control and Prevention
EPI2002970	HA	Zambia	2021-Dec-03	EPI_ISL_11495613	A/Zambia/0358/2021	University Teaching Hospital, MoH Zambia	Centers for Disease Control and Prevention
EPI2002978	HA	Zambia	2021-Nov-30	EPI_ISL_11495616	A/Zambia/0364/2021	University Teaching Hospital, MoH Zambia	Centers for Disease Control and Prevention
EPI2002986	HA	Zambia	2021-Jun-08	EPI_ISL_11495630	A/Zambia/0281/2021	University Teaching Hospital, MoH Zambia	Centers for Disease Control and Prevention
EPI2002991	HA	Mozambique	2022-Jan-04	EPI_ISL_11495632	A/Mozambique/2274/2022	Laboratório de Isolamento Viral	Centers for Disease Control and Prevention
EPI2002999	HA	Zambia	2021-Sep-27	EPI_ISL_11495634	A/Zambia/0354/2021	University Teaching Hospital, MoH Zambia	Centers for Disease Control and Prevention
EPI2003007	HA	Zambia	2021-Nov-18	EPI_ISL_11495636	A/Zambia/0129/2021	University Teaching Hospital, MoH Zambia	Centers for Disease Control and Prevention
EPI2003012	HA	Zambia	2021-Sep-25	EPI_ISL_11495639	A/Zambia/0635/2021	University Teaching Hospital, MoH Zambia	Centers for Disease Control and Prevention
EPI2003020	HA	Zambia	2021-Nov-30	EPI_ISL_11495641	A/Zambia/0142/2021	University Teaching Hospital, MoH Zambia	Centers for Disease Control and Prevention
EPI2003028	HA	Zambia	2021-Nov-19	EPI_ISL_11495644	A/Zambia/900120/2021	University Teaching Hospital, MoH Zambia	Centers for Disease Control and Prevention
EPI2003036	HA	Zambia	2021-Oct-09	EPI_ISL_11495646	A/Zambia/0678/2021	University Teaching Hospital, MoH Zambia	Centers for Disease Control and Prevention
EPI2003041	HA	Zambia	2021-Sep-13	EPI_ISL_11495649	A/Zambia/0607/2021	University Teaching Hospital, MoH Zambia	Centers for Disease Control and Prevention
EPI2003049	HA	Togo	2021-Nov-01	EPI_ISL_11495651	A/Togo/1410/2021	Institute National D'Hygiene	Centers for Disease Control and Prevention
EPI2003062	HA	Togo	2021-Oct-13	EPI_ISL_11495657	A/Togo/1120/2021	Institute National D'Hygiene	Centers for Disease Control and Prevention
EPI2003070	HA	Togo	2021-Oct-23	EPI_ISL_11495659	A/Togo/1288/2021	Institute National D'Hygiene	Centers for Disease Control and Prevention
EPI2003076	HA	Togo	2021-Oct-30	EPI_ISL_11495662	A/Togo/1367/2021	Institute National D'Hygiene	Centers for Disease Control and Prevention
EPI2003084	HA	Togo	2021-Nov-10	EPI_ISL_11495664	A/Togo/1486/2021	Institute National D'Hygiene	Centers for Disease Control and Prevention
EPI2003092	HA	Togo	2021-Oct-20	EPI_ISL_11495667	A/Togo/1134/2021	Institute National D'Hygiene	Centers for Disease Control and Prevention
EPI2003100	HA	Togo	2021-Oct-30	EPI_ISL_11495669	A/Togo/1363/2021	Institute National D'Hygiene	Centers for Disease Control and Prevention
EPI2003104	HA	Togo	2021-Oct-18	EPI_ISL_11495672	A/Togo/1176/2021	Institute National D'Hygiene	Centers for Disease Control and Prevention
EPI2003112	HA	Togo	2021-Oct-22	EPI_ISL_11495674	A/Togo/1274/2021	Institute National D'Hygiene	Centers for Disease Control and Prevention
EPI2003120	HA	Togo	2021-Nov-17	EPI_ISL_11495677	A/Togo/1597/2021	Institute National D'Hygiene	Centers for Disease Control and Prevention
EPI2003128	HA	Togo	2021-Nov-03	EPI_ISL_11495679	A/Togo/1439/2021	Institute National D'Hygiene	Centers for Disease Control and Prevention
EPI2003144	HA	Togo	2021-Nov-08	EPI_ISL_11495685	A/Togo/1454/2021	Institute National D'Hygiene	Centers for Disease Control and Prevention
EPI2003152	HA	Togo	2021-Nov-17	EPI_ISL_11495687	A/Togo/1521/2021	Institute National D'Hygiene	Centers for Disease Control and Prevention
EPI2003159	HA	Togo	2022-Jan-18	EPI_ISL_11495690	A/Togo/0196/2022	Institute National D'Hygiene	Centers for Disease Control and Prevention
EPI2005523	HA	Netherlands	2022-Mar-10	EPI_ISL_11522803	A/Netherlands/00327/2022	Erasmus Medical Center	Erasmus Medical Center
EPI2008966	HA	Spain	2022-Feb-24	EPI_ISL_11635009	A/Catalonia/NSVH101761579/2022	Hospital Universitari Vall d'Hebron	Hospital Universitari Vall d'Hebron	Anton, A.; Martin, MC.; Andres, C.; Codina, MG.; Pumarola, T.
EPI2009138	HA	Netherlands	2022-Mar-18	EPI_ISL_11668866	A/Netherlands/10532/2022	Gelre ziekenhuizen	National Institute for Public Health and the Environment (RIVM)	A,Meijer; L,Wijsman; S, vd Brink
EPI2009274	HA	Netherlands	2022-Mar-20	EPI_ISL_11669098	A/Netherlands/10578/2022	ISALA Ziekenhuizen	National Institute for Public Health and the Environment (RIVM)	A,Meijer; L,Wijsman; S, vd Brink
EPI2009402	HA	Netherlands	2022-Mar-18	EPI_ISL_11669462	A/Netherlands/10598/2022	Haga Ziekenhuis	National Institute for Public Health and the Environment (RIVM)	A,Meijer; L,Wijsman; S, vd Brink
EPI2009466	HA	Netherlands	2022-Mar-17	EPI_ISL_11670370	A/Netherlands/10642/2022	National Institute for Public Health and the Environment (RIVM)	National Institute for Public Health and the Environment (RIVM)	A,Meijer; L,Wijsman; S, vd Brink
EPI2009482	HA	Netherlands	2022-Mar-13	EPI_ISL_11670390	A/Netherlands/10646/2022	National Institute for Public Health and the Environment (RIVM)	National Institute for Public Health and the Environment (RIVM)	A,Meijer; L,Wijsman; S, vd Brink
EPI2010920	HA	Germany	2022-Feb-23	EPI_ISL_11789577	A/Bremen/3/2022	Robert Koch-Institute Nationales Referenzzentrum für Influenza	Robert Koch Institute Nationales Referenzzentrum für Influenza
EPI2010949	HA	Portugal	2022-Jan-03	EPI_ISL_11793397	A/Lisboa/8/2022	Instituto Nacional de Saúde Dr. Ricardo Jorge	Instituto Nacional de Saúde Dr. Ricardo Jorge	Guiomar, R.; Melo, A.; Costa, I.; Conde, P, Henriques, C.
EPI2010957	HA	Portugal	2022-Jan-06	EPI_ISL_11793398	A/Lisboa/9/2022	Instituto Nacional de Saúde Dr. Ricardo Jorge	Instituto Nacional de Saúde Dr. Ricardo Jorge	Guiomar, R.; Melo, A.; Costa, I.; Conde, P, Henriques, C.
EPI2010965	HA	Portugal	2022-Jan-16	EPI_ISL_11793399	A/Lisboa/65/2022	Instituto Nacional de Saúde Dr. Ricardo Jorge	Instituto Nacional de Saúde Dr. Ricardo Jorge	Guiomar, R.; Melo, A.; Costa, I.; Conde, P, Henriques, C.
EPI2010973	HA	Portugal	2022-Jan-22	EPI_ISL_11793400	A/Lisboa/35/2022	Instituto Nacional de Saúde Dr. Ricardo Jorge	Instituto Nacional de Saúde Dr. Ricardo Jorge	Guiomar, R.; Melo, A.; Costa, I.; Conde, P, Henriques, C.
EPI2012511	HA	France	2022-Feb-03	EPI_ISL_11814492	A/PARIS/10105/2022	Institut Pasteur	Institut Pasteur
EPI2012535	HA	France	2022-Feb-24	EPI_ISL_11814495	A/Le_Mans/15006/2022	Institut Pasteur	Institut Pasteur
EPI2012543	HA	France	2022-Mar-02	EPI_ISL_11814496	A/Alsace/16905/2022	Institut Pasteur	Institut Pasteur
EPI2012559	HA	France	2022-Jan-29	EPI_ISL_11814498	A/Nord_Pas_de_Calais/17070/2022	Institut Pasteur	Institut Pasteur
EPI2012575	HA	France	2022-Mar-07	EPI_ISL_11814500	A/Bretagne/18383/2022	Institut Pasteur	Institut Pasteur
EPI2012591	HA	France	2021-Dec-30	EPI_ISL_11814502	A/PARIS/09210/2022	Institut Pasteur	Institut Pasteur
EPI2012607	HA	France	2021-Dec-21	EPI_ISL_11814504	A/PARIS/09215/2022	Institut Pasteur	Institut Pasteur
EPI2012615	HA	France	2021-Dec-20	EPI_ISL_11814505	A/PARIS/09216/2022	Institut Pasteur	Institut Pasteur
EPI2012623	HA	France	2021-Dec-12	EPI_ISL_11814506	A/PARIS/09218/2022	Institut Pasteur	Institut Pasteur
EPI2012647	HA	France	2021-Dec-24	EPI_ISL_11814509	A/PARIS/09222/2022	Institut Pasteur	Institut Pasteur
EPI2012655	HA	France	2021-Dec-26	EPI_ISL_11814510	A/PARIS/09223/2022	Institut Pasteur	Institut Pasteur
EPI2012663	HA	France	2021-Dec-24	EPI_ISL_11814511	A/PARIS/09224/2022	Institut Pasteur	Institut Pasteur
EPI2012671	HA	France	2021-Dec-28	EPI_ISL_11814539	A/PARIS/09225/2022	Institut Pasteur	Institut Pasteur
EPI2012687	HA	France	2021-Dec-17	EPI_ISL_11814541	A/PARIS/09228/2022	Institut Pasteur	Institut Pasteur
EPI2012695	HA	France	2022-Feb-16	EPI_ISL_11814542	A/Pays_de_Loire/12611/2022	Institut Pasteur	Institut Pasteur
EPI2012719	HA	France	2022-Feb-23	EPI_ISL_11814545	A/Nord_Pas_de_Calais/16911/2022	Institut Pasteur	Institut Pasteur
EPI2012727	HA	France	2022-Mar-03	EPI_ISL_11814546	A/Bourgogne/16916/2022	Institut Pasteur	Institut Pasteur
EPI2012775	HA	France	2022-Mar-09	EPI_ISL_11814552	A/Bretagne/18387/2022	Institut Pasteur	Institut Pasteur
EPI2012783	HA	France	2021-Nov-30	EPI_ISL_11814590	A/PARIS/49507/2021	Institut Pasteur	Institut Pasteur
EPI2012855	HA	France	2022-Feb-18	EPI_ISL_11814600	A/Pays_de_Loire/12924/2022	Institut Pasteur	Institut Pasteur
EPI2013130	HA	Netherlands	2022-Mar-25	EPI_ISL_11886186	A/Netherlands/10745/2022	Comicro B.V.	National Institute for Public Health and the Environment (RIVM)	A,Meijer; L,Wijsman; S, vd Brink
EPI2013154	HA	Netherlands	2022-Mar-26	EPI_ISL_11886218	A/Netherlands/10748/2022	Groene Hart Ziekenhuis	National Institute for Public Health and the Environment (RIVM)	A,Meijer; L,Wijsman; S, vd Brink
EPI2013162	HA	Netherlands	2022-Mar-26	EPI_ISL_11886229	A/Netherlands/10749/2022	Groene Hart Ziekenhuis	National Institute for Public Health and the Environment (RIVM)	A,Meijer; L,Wijsman; S, vd Brink
EPI2013178	HA	Netherlands	2022-Mar-23	EPI_ISL_11886251	A/Netherlands/10751/2022	Groene Hart Ziekenhuis	National Institute for Public Health and the Environment (RIVM)	A,Meijer; L,Wijsman; S, vd Brink
EPI2013377	HA	Netherlands	2022-Mar-24	EPI_ISL_11886494	A/Netherlands/10810/2022	Haga Ziekenhuis	National Institute for Public Health and the Environment (RIVM)	A,Meijer; L,Wijsman; S, vd Brink
EPI2013473	HA	Netherlands	2022-Mar-28	EPI_ISL_11887861	A/Netherlands/10670/2022	National Institute for Public Health and the Environment (RIVM)	National Institute for Public Health and the Environment (RIVM)	A,Meijer; L,Wijsman; S, vd Brink
EPI2013497	HA	Netherlands	2022-Mar-25	EPI_ISL_11887864	A/Netherlands/10675/2022	National Institute for Public Health and the Environment (RIVM)	National Institute for Public Health and the Environment (RIVM)	A,Meijer; L,Wijsman; S, vd Brink
EPI2013505	HA	Netherlands	2022-Mar-28	EPI_ISL_11887865	A/Netherlands/10677/2022	National Institute for Public Health and the Environment (RIVM)	National Institute for Public Health and the Environment (RIVM)	A,Meijer; L,Wijsman; S, vd Brink
EPI2013537	HA	Netherlands	2022-Mar-28	EPI_ISL_11887869	A/Netherlands/10687/2022	National Institute for Public Health and the Environment (RIVM)	National Institute for Public Health and the Environment (RIVM)	A,Meijer; L,Wijsman; S, vd Brink
EPI2013609	HA	Netherlands	2022-Mar-22	EPI_ISL_11887878	A/Netherlands/10717/2022	Gelre ziekenhuizen	National Institute for Public Health and the Environment (RIVM)	A,Meijer; L,Wijsman; S, vd Brink
EPI2013617	HA	Netherlands	2022-Mar-22	EPI_ISL_11887879	A/Netherlands/10718/2022	Gelre ziekenhuizen	National Institute for Public Health and the Environment (RIVM)	A,Meijer; L,Wijsman; S, vd Brink
EPI2013671	HA	Netherlands	2022-Mar-17	EPI_ISL_11887905	A/Netherlands/10725/2022	OLVG Lab BV	National Institute for Public Health and the Environment (RIVM)	A,Meijer; L,Wijsman; S, vd Brink
EPI2013679	HA	Netherlands	2022-Mar-22	EPI_ISL_11887906	A/Netherlands/10726/2022	OLVG Lab BV	National Institute for Public Health and the Environment (RIVM)	A,Meijer; L,Wijsman; S, vd Brink
EPI2013710	HA	Netherlands	2022-Mar-24	EPI_ISL_11887910	A/Netherlands/10730/2022	OLVG Lab BV	National Institute for Public Health and the Environment (RIVM)	A,Meijer; L,Wijsman; S, vd Brink
EPI2013742	HA	Netherlands	2022-Mar-20	EPI_ISL_11887914	A/Netherlands/10734/2022	ISALA Ziekenhuizen	National Institute for Public Health and the Environment (RIVM)	A,Meijer; L,Wijsman; S, vd Brink
EPI2013750	HA	Netherlands	2022-Mar-20	EPI_ISL_11887915	A/Netherlands/10735/2022	ISALA Ziekenhuizen	National Institute for Public Health and the Environment (RIVM)	A,Meijer; L,Wijsman; S, vd Brink
EPI2013782	HA	Netherlands	2022-Mar-23	EPI_ISL_11887919	A/Netherlands/10739/2022	Royal GD	National Institute for Public Health and the Environment (RIVM)	A,Meijer; L,Wijsman; S, vd Brink
EPI2013853	HA	Netherlands	2022-Mar-24	EPI_ISL_11887929	A/Netherlands/10820/2022	National Institute for Public Health and the Environment (RIVM)	National Institute for Public Health and the Environment (RIVM)	A,Meijer; L,Wijsman; S, vd Brink
EPI2013877	HA	Netherlands	2022-Mar-22	EPI_ISL_11888017	A/Netherlands/10828/2022	National Institute for Public Health and the Environment (RIVM)	National Institute for Public Health and the Environment (RIVM)	A,Meijer; L,Wijsman; S, vd Brink
EPI2015863	HA	Togo	2021-Dec-01	EPI_ISL_11957192	A/Togo/1757/2021	Institute National D'Hygiene	Centers for Disease Control and Prevention
EPI2017833	HA	Netherlands	2022-Mar-30	EPI_ISL_12064241	A/Netherlands/10881/2022	Royal GD	National Institute for Public Health and the Environment (RIVM)	A,Meijer; L,Wijsman; S, vd Brink
EPI2017915	HA	Netherlands	2022-Mar-30	EPI_ISL_12064252	A/Netherlands/10892/2022	Groene Hart Ziekenhuis	National Institute for Public Health and the Environment (RIVM)	A,Meijer; L,Wijsman; S, vd Brink
EPI2018036	HA	Netherlands	2022-Apr-03	EPI_ISL_12064269	A/Netherlands/10909/2022	Diakonessenhuis Utrecht	National Institute for Public Health and the Environment (RIVM)	A,Meijer; L,Wijsman; S, vd Brink
EPI2021054	HA	Spain	2022-Mar-28	EPI_ISL_12127796	A/Catalonia/NSVH101787036/2022	Hospital Universitari Vall d'Hebron	Hospital Universitari Vall d'Hebron	Andr?s, C.; Gonz?lez-S?nchez, A; Pi?ana, M; Martin, MC.; Codina, MG.; Pumarola, T; Ant?n, A.
EPI2021061	HA	Spain	2022-Mar-29	EPI_ISL_12127797	A/Catalonia/NSVH101787383/2022	Hospital Universitari Vall d'Hebron	Hospital Universitari Vall d'Hebron	Andres, C.; Gonzalez-Sanchez, A; Piñana, M; Martin, MC.; Codina, MG.; Pumarola, T; Anton, A.
EPI2022190	HA	Spain	2022-Feb-17	EPI_ISL_12179100	A/Baleares/1382/2022	Servicio de Microbiología Hospital Universitario Son Espases	Instituto de Salud Carlos III	Pozo,F; Iglesias-Caballero, M.; Gonz?lez-Esguevillas,M.; Molinero,M.; Camarero,S.; Mart?n,V.; Reyes,N.; Sandon?s,V.; V?zquez-Mor?n,S.; Casas,I.
EPI2022206	HA	Spain	2022-Mar-23	EPI_ISL_12179102	A/Baleares/1472/2022	Servicio de Microbiología Hospital Universitario Son Espases	Instituto de Salud Carlos III	Pozo,F; Iglesias-Caballero, M.; Gonz?lez-Esguevillas,M.; Molinero,M.; Camarero,S.; Mart?n,V.; Reyes,N.; Sandon?s,V.; V?zquez-Mor?n,S.; Casas,I.
EPI2022442	HA	Spain	2022-Jan-09	EPI_ISL_12179132	A/Galicia/1459/2022	Servicio de Microbiología Hospital Meixoeiro	Instituto de Salud Carlos III	Pozo,F; Iglesias-Caballero, M.; Gonz?lez-Esguevillas,M.; Molinero,M.; Camarero,S.; Mart?n,V.; Reyes,N.; Sandon?s,V.; V?zquez-Mor?n,S.; Casas,I.
EPI2022872	HA	Australia	2022-Mar-14	EPI_ISL_12206274	A/Victoria/7/2022	WHO Collaborating Centre for Reference and Research on Influenza	WHO Collaborating Centre for Reference and Research on Influenza	Deng,Y-M; Iannello,P; Lau,H; Spirason,N; Moselen,J; Aziz,A; Komadina,N.
EPI2022882	HA	Australia	2022-Mar-10	EPI_ISL_12206276	A/Victoria/13/2022	Monash Medical Centre	WHO Collaborating Centre for Reference and Research on Influenza	Deng,Y-M; Iannello,P; Lau,H; Spirason,N; Moselen,J; Aziz,A; Komadina,N.
EPI2022890	HA	Australia	2022-Mar-02	EPI_ISL_12206277	A/Sydney/14/2022	Clinical Virology Unit, CDIM	WHO Collaborating Centre for Reference and Research on Influenza	Deng,Y-M; Iannello,P; Lau,H; Spirason,N; Moselen,J; Aziz,A; Komadina,N.
EPI2022898	HA	Australia	2022-Feb-27	EPI_ISL_12206278	A/Sydney/15/2022	Clinical Virology Unit, CDIM	WHO Collaborating Centre for Reference and Research on Influenza	Deng,Y-M; Iannello,P; Lau,H; Spirason,N; Moselen,J; Aziz,A; Komadina,N.
EPI2022906	HA	Australia	2022-Mar-08	EPI_ISL_12206279	A/Sydney/11/2022	Clinical Virology Unit, CDIM	WHO Collaborating Centre for Reference and Research on Influenza	Deng,Y-M; Iannello,P; Lau,H; Spirason,N; Moselen,J; Aziz,A; Komadina,N.
EPI2022913	HA	Australia	2022-Mar-14	EPI_ISL_12206280	A/Victoria/9/2022	WHO Collaborating Centre for Reference and Research on Influenza	WHO Collaborating Centre for Reference and Research on Influenza	Deng,Y-M; Iannello,P; Lau,H; Spirason,N; Moselen,J; Aziz,A; Komadina,N.
EPI2022973	HA	Netherlands	2022-Mar-31	EPI_ISL_12212586	A/Netherlands/10710/2022	National Institute for Public Health and the Environment (RIVM)	National Institute for Public Health and the Environment (RIVM)	A,Meijer; L,Wijsman; S, vd Brink
EPI2023021	HA	Netherlands	2022-Apr-04	EPI_ISL_12212592	A/Netherlands/10839/2022	National Institute for Public Health and the Environment (RIVM)	National Institute for Public Health and the Environment (RIVM)	A,Meijer; L,Wijsman; S, vd Brink
EPI2023037	HA	Netherlands	2022-Apr-05	EPI_ISL_12212595	A/Netherlands/10845/2022	National Institute for Public Health and the Environment (RIVM)	National Institute for Public Health and the Environment (RIVM)	A,Meijer; L,Wijsman; S, vd Brink
EPI2023069	HA	Netherlands	2022-Apr-04	EPI_ISL_12212599	A/Netherlands/10851/2022	National Institute for Public Health and the Environment (RIVM)	National Institute for Public Health and the Environment (RIVM)	A,Meijer; L,Wijsman; S, vd Brink
EPI2023077	HA	Netherlands	2022-Apr-06	EPI_ISL_12212600	A/Netherlands/10852/2022	National Institute for Public Health and the Environment (RIVM)	National Institute for Public Health and the Environment (RIVM)	A,Meijer; L,Wijsman; S, vd Brink
EPI2023085	HA	Netherlands	2022-Apr-04	EPI_ISL_12212601	A/Netherlands/10853/2022	National Institute for Public Health and the Environment (RIVM)	National Institute for Public Health and the Environment (RIVM)	A,Meijer; L,Wijsman; S, vd Brink
EPI2023123	HA	Netherlands	2022-Mar-30	EPI_ISL_12212606	A/Netherlands/10914/2022	Haga Ziekenhuis	National Institute for Public Health and the Environment (RIVM)	A,Meijer; L,Wijsman; S, vd Brink
EPI2023131	HA	Netherlands	2022-Apr-04	EPI_ISL_12212607	A/Netherlands/10915/2022	Haga Ziekenhuis	National Institute for Public Health and the Environment (RIVM)	A,Meijer; L,Wijsman; S, vd Brink
EPI2023155	HA	Netherlands	2022-Mar-29	EPI_ISL_12212610	A/Netherlands/10918/2022	Eurofins Medische Microbiologie BV	National Institute for Public Health and the Environment (RIVM)	A,Meijer; L,Wijsman; S, vd Brink
EPI2023227	HA	Netherlands	2022-Apr-04	EPI_ISL_12212619	A/Netherlands/10983/2022	Gelre ziekenhuizen	National Institute for Public Health and the Environment (RIVM)	A,Meijer; L,Wijsman; S, vd Brink
EPI2023315	HA	Netherlands	2022-Apr-10	EPI_ISL_12212630	A/Netherlands/10996/2022	Groene Hart Ziekenhuis	National Institute for Public Health and the Environment (RIVM)	A,Meijer; L,Wijsman; S, vd Brink
EPI2023323	HA	Netherlands	2022-Apr-10	EPI_ISL_12212631	A/Netherlands/10997/2022	Groene Hart Ziekenhuis	National Institute for Public Health and the Environment (RIVM)	A,Meijer; L,Wijsman; S, vd Brink
EPI2023442	HA	Netherlands	2022-Apr-03	EPI_ISL_12212646	A/Netherlands/11017/2022	Haaglanden Medisch Centrum locatie Westeinde	National Institute for Public Health and the Environment (RIVM)	A,Meijer; L,Wijsman; S, vd Brink
EPI2023450	HA	Netherlands	2022-Apr-03	EPI_ISL_12212647	A/Netherlands/11018/2022	Haaglanden Medisch Centrum locatie Westeinde	National Institute for Public Health and the Environment (RIVM)	A,Meijer; L,Wijsman; S, vd Brink
EPI2023458	HA	Netherlands	2022-Apr-03	EPI_ISL_12212648	A/Netherlands/11020/2022	Haaglanden Medisch Centrum locatie Westeinde	National Institute for Public Health and the Environment (RIVM)	A,Meijer; L,Wijsman; S, vd Brink
EPI2023466	HA	Netherlands	2022-Apr-10	EPI_ISL_12212649	A/Netherlands/11024/2022	Royal GD	National Institute for Public Health and the Environment (RIVM)	A,Meijer; L,Wijsman; S, vd Brink
EPI2023530	HA	Netherlands	2022-Apr-07	EPI_ISL_12212657	A/Netherlands/11033/2022	Eurofins Medische Microbiologie BV	National Institute for Public Health and the Environment (RIVM)	A,Meijer; L,Wijsman; S, vd Brink
EPI2023554	HA	Netherlands	2022-Apr-10	EPI_ISL_12212660	A/Netherlands/11036/2022	Eurofins Medische Microbiologie BV	National Institute for Public Health and the Environment (RIVM)	A,Meijer; L,Wijsman; S, vd Brink
EPI2023562	HA	Netherlands	2022-Apr-10	EPI_ISL_12212661	A/Netherlands/11037/2022	Eurofins Medische Microbiologie BV	National Institute for Public Health and the Environment (RIVM)	A,Meijer; L,Wijsman; S, vd Brink
EPI2024320	HA	Albania	2021-Dec-21	EPI_ISL_12241584	A/Albania/905/2021	Institute of Public Health	Crick Worldwide Influenza Centre
EPI2024322	HA	Albania	2021-Dec-21	EPI_ISL_12241585	A/Albania/942/2021	Institute of Public Health	Crick Worldwide Influenza Centre
EPI2024324	HA	Argentina	2021-Dec-29	EPI_ISL_12241586	A/Argentina/R13/2021	Instituto Nacional de Enfermedades Infecciosas	Crick Worldwide Influenza Centre
EPI2024327	HA	Belgium	2022-Jan-11	EPI_ISL_12241588	A/Belgium/H0007/2022	Scientific Institute of Public Health	Crick Worldwide Influenza Centre
EPI2024329	HA	Belgium	2022-Jan-05	EPI_ISL_12241589	A/Belgium/H0017/2022	Scientific Institute of Public Health	Crick Worldwide Influenza Centre
EPI2024331	HA	Belgium	2021-Dec-20	EPI_ISL_12241590	A/Belgium/H0018/2022	Scientific Institute of Public Health	Crick Worldwide Influenza Centre
EPI2024333	HA	Belgium	2021-Dec-10	EPI_ISL_12241591	A/Belgium/H0025/2022	Scientific Institute of Public Health	Crick Worldwide Influenza Centre
EPI2024337	HA	Belgium	2022-Jan-17	EPI_ISL_12241593	A/Belgium/H0038/2022	Scientific Institute of Public Health	Crick Worldwide Influenza Centre
EPI2024339	HA	Belgium	2022-Jan-19	EPI_ISL_12241594	A/Belgium/H0041/2022	Scientific Institute of Public Health	Crick Worldwide Influenza Centre
EPI2024341	HA	Belgium	2022-Jan-20	EPI_ISL_12241595	A/Belgium/H0042/2022	Scientific Institute of Public Health	Crick Worldwide Influenza Centre
EPI2024343	HA	Belgium	2021-Dec-26	EPI_ISL_12241596	A/Belgium/S0048/2022	Scientific Institute of Public Health	Crick Worldwide Influenza Centre
EPI2024345	HA	Belgium	2021-Dec-26	EPI_ISL_12241597	A/Belgium/S0060/2022	Scientific Institute of Public Health	Crick Worldwide Influenza Centre
EPI2024347	HA	Belgium	2021-Dec-07	EPI_ISL_12241598	A/Belgium/S0063/2022	Scientific Institute of Public Health	Crick Worldwide Influenza Centre
EPI2024351	HA	Cameroon	2021-Sep-14	EPI_ISL_12241600	A/Cameroon/6770/2021	Centre Pasteur du Cameroun	Crick Worldwide Influenza Centre
EPI2024353	HA	Cameroon	2021-Sep-20	EPI_ISL_12241601	A/Cameroon/7073/2021	Centre Pasteur du Cameroun	Crick Worldwide Influenza Centre
EPI2024357	HA	Cameroon	2021-Sep-21	EPI_ISL_12241603	A/Cameroon/7076/2021	Centre Pasteur du Cameroun	Crick Worldwide Influenza Centre
EPI2024359	HA	Cameroon	2021-Sep-22	EPI_ISL_12241604	A/Cameroon/7079/2021	Centre Pasteur du Cameroun	Crick Worldwide Influenza Centre
EPI2024361	HA	Cote d'Ivoire	2021-Aug-04	EPI_ISL_12241605	A/Cote d'Ivoire/2811/2021	Pasteur Institut of Côte d'Ivoire	Crick Worldwide Influenza Centre
EPI2024363	HA	Cote d'Ivoire	2021-Aug-10	EPI_ISL_12241606	A/Cote d'Ivoire/2943/2021	Pasteur Institut of Côte d'Ivoire	Crick Worldwide Influenza Centre
EPI2024367	HA	Croatia	2021-Nov-17	EPI_ISL_12241608	A/Croatia/153957/2021	Croatian Institute of Public Health	Crick Worldwide Influenza Centre
EPI2024369	HA	Croatia	2021-Dec-15	EPI_ISL_12241609	A/Croatia/179609/2021	Croatian Institute of Public Health	Crick Worldwide Influenza Centre
EPI2024371	HA	Senegal	2021-Sep-29	EPI_ISL_12241610	A/Dakar/08/2021	Institut Pasteur de Dakar	Crick Worldwide Influenza Centre
EPI2024389	HA	Senegal	2021-Oct-06	EPI_ISL_12241619	A/Dakar/25/2021	Institut Pasteur de Dakar	Crick Worldwide Influenza Centre
EPI2024391	HA	Senegal	2021-Oct-06	EPI_ISL_12241620	A/Dakar/27/2021	Institut Pasteur de Dakar	Crick Worldwide Influenza Centre
EPI2024411	HA	Ghana	2021-Dec-17	EPI_ISL_12241630	A/Ghana/3495/2021	University of Ghana	Crick Worldwide Influenza Centre
EPI2024413	HA	Ghana	2021-Nov-27	EPI_ISL_12241631	A/Ghana/433/2021	University of Ghana	Crick Worldwide Influenza Centre
EPI2024415	HA	Oman	2021-Oct-26	EPI_ISL_12241632	A/Haima/72127498/2021	Central Public Health Laboratory, Ministry of Health	Crick Worldwide Influenza Centre
EPI2024419	HA	Oman	2021-Sep-28	EPI_ISL_12241634	A/Khasab/72126274/2021	Central Public Health Laboratory, Ministry of Health	Crick Worldwide Influenza Centre
EPI2024421	HA	Kosovo	2021-Dec-07	EPI_ISL_12241635	A/Kosova/214/2021	National Institute of Public Health of Kosova	Crick Worldwide Influenza Centre
EPI2024423	HA	Kosovo	2021-Dec-12	EPI_ISL_12241636	A/Kosova/328/2021	National Institute of Public Health of Kosova	Crick Worldwide Influenza Centre
EPI2024425	HA	Kosovo	2021-Dec-15	EPI_ISL_12241637	A/Kosova/414/2021	National Institute of Public Health of Kosova	Crick Worldwide Influenza Centre
EPI2024427	HA	Kosovo	2021-Dec-24	EPI_ISL_12241638	A/Kosova/667/2021	National Institute of Public Health of Kosova	Crick Worldwide Influenza Centre
EPI2024429	HA	Oman	2021-Nov-18	EPI_ISL_12241639	A/Mahoot/72129184/2021	Central Public Health Laboratory, Ministry of Health	Crick Worldwide Influenza Centre
EPI2024433	HA	Oman	2021-Nov-11	EPI_ISL_12241641	A/Sur/72128529/2021	Central Public Health Laboratory, Ministry of Health	Crick Worldwide Influenza Centre
EPI2024541	HA	Netherlands	2022-Apr-08	EPI_ISL_12249338	A/Netherlands/10873/2022	National Institute for Public Health and the Environment (RIVM)	National Institute for Public Health and the Environment (RIVM)	A,Meijer; L,Wijsman; S, vd Brink
EPI2024595	HA	Netherlands	2022-Apr-11	EPI_ISL_12249345	A/Netherlands/10951/2022	National Institute for Public Health and the Environment (RIVM)	National Institute for Public Health and the Environment (RIVM)	A,Meijer; L,Wijsman; S, vd Brink
EPI2024635	HA	Netherlands	2022-Apr-11	EPI_ISL_12249350	A/Netherlands/10960/2022	National Institute for Public Health and the Environment (RIVM)	National Institute for Public Health and the Environment (RIVM)	A,Meijer; L,Wijsman; S, vd Brink
EPI2024667	HA	Netherlands	2022-Apr-12	EPI_ISL_12249354	A/Netherlands/10968/2022	National Institute for Public Health and the Environment (RIVM)	National Institute for Public Health and the Environment (RIVM)	A,Meijer; L,Wijsman; S, vd Brink
EPI2024690	HA	Netherlands	2022-Apr-12	EPI_ISL_12249357	A/Netherlands/10973/2022	National Institute for Public Health and the Environment (RIVM)	National Institute for Public Health and the Environment (RIVM)	A,Meijer; L,Wijsman; S, vd Brink
EPI2026539	HA	Spain	2022-Apr-07	EPI_ISL_12339082	A/Catalonia/NSVH101794547/2022	Hospital Universitari Vall d'Hebron	Hospital Universitari Vall d'Hebron	Andr?s, C.; Gonz?lez-S?nchez, A; Pi?ana, M; Martin, MC.; Codina, MG.; Pumarola, T; Ant?n, A.
EPI2027422	HA	Netherlands	2022-Apr-07	EPI_ISL_12429459	A/Netherlands/11054/2022	National Institute for Public Health and the Environment (RIVM)	National Institute for Public Health and the Environment (RIVM)	A,Meijer; S, vd Brink
EPI2027477	HA	Netherlands	2022-Apr-11	EPI_ISL_12429466	A/Netherlands/11125/2022	National Institute for Public Health and the Environment (RIVM)	National Institute for Public Health and the Environment (RIVM)	A,Meijer; S, vd Brink
EPI2027493	HA	Netherlands	2022-Apr-19	EPI_ISL_12429468	A/Netherlands/11134/2022	National Institute for Public Health and the Environment (RIVM)	National Institute for Public Health and the Environment (RIVM)	A,Meijer; S, vd Brink
EPI2027517	HA	Netherlands	2022-Apr-20	EPI_ISL_12429471	A/Netherlands/11141/2022	National Institute for Public Health and the Environment (RIVM)	National Institute for Public Health and the Environment (RIVM)	A,Meijer; S, vd Brink
EPI2027520	HA	Netherlands	2022-Apr-03	EPI_ISL_12429472	A/Netherlands/11021/2022	Haaglanden Medisch Centrum locatie Westeinde	National Institute for Public Health and the Environment (RIVM)	A,Meijer; S, vd Brink
EPI2027550	HA	Netherlands	2022-Apr-03	EPI_ISL_12429476	A/Netherlands/11159/2022	Haaglanden Medisch Centrum locatie Westeinde	National Institute for Public Health and the Environment (RIVM)	A,Meijer; S, vd Brink
EPI2027558	HA	Netherlands	2022-Apr-03	EPI_ISL_12429477	A/Netherlands/11160/2022	Haaglanden Medisch Centrum locatie Westeinde	National Institute for Public Health and the Environment (RIVM)	A,Meijer; S, vd Brink
EPI2027614	HA	Netherlands	2022-Apr-05	EPI_ISL_12429484	A/Netherlands/11167/2022	IJsselland Ziekenhuis	National Institute for Public Health and the Environment (RIVM)	A,Meijer; S, vd Brink
EPI2027622	HA	Netherlands	2022-Apr-06	EPI_ISL_12429485	A/Netherlands/11168/2022	IJsselland Ziekenhuis	National Institute for Public Health and the Environment (RIVM)	A,Meijer; S, vd Brink
EPI2027646	HA	Netherlands	2022-Apr-09	EPI_ISL_12429488	A/Netherlands/11171/2022	Haga Ziekenhuis	National Institute for Public Health and the Environment (RIVM)	A,Meijer; S, vd Brink
EPI2027662	HA	Netherlands	2022-Apr-11	EPI_ISL_12429490	A/Netherlands/11174/2022	Haga Ziekenhuis	National Institute for Public Health and the Environment (RIVM)	A,Meijer; S, vd Brink
EPI2027694	HA	Netherlands	2022-Apr-09	EPI_ISL_12429494	A/Netherlands/11179/2022	Academic Medical Center, University of Amsterdam	National Institute for Public Health and the Environment (RIVM)	A,Meijer; S, vd Brink
EPI2027786	HA	Netherlands	2022-Apr-12	EPI_ISL_12429506	A/Netherlands/11198/2022	Gelre ziekenhuizen	National Institute for Public Health and the Environment (RIVM)	A,Meijer; S, vd Brink
EPI2027818	HA	Netherlands	2022-Apr-11	EPI_ISL_12429510	A/Netherlands/11202/2022	ISALA Ziekenhuizen	National Institute for Public Health and the Environment (RIVM)	A,Meijer; S, vd Brink
EPI2027826	HA	Netherlands	2022-Apr-11	EPI_ISL_12429511	A/Netherlands/11203/2022	ISALA Ziekenhuizen	National Institute for Public Health and the Environment (RIVM)	A,Meijer; S, vd Brink
EPI2027848	HA	Netherlands	2022-Apr-11	EPI_ISL_12429514	A/Netherlands/11206/2022	IJsselland Ziekenhuis	National Institute for Public Health and the Environment (RIVM)	A,Meijer; S, vd Brink
EPI2027872	HA	Netherlands	2022-Apr-14	EPI_ISL_12429517	A/Netherlands/11209/2022	IJsselland Ziekenhuis	National Institute for Public Health and the Environment (RIVM)	A,Meijer; S, vd Brink
EPI2027992	HA	Netherlands	2022-Apr-18	EPI_ISL_12429532	A/Netherlands/11217/2022	PAMM	National Institute for Public Health and the Environment (RIVM)	A,Meijer; S, vd Brink
EPI2028071	HA	Netherlands	2022-Apr-13	EPI_ISL_12429542	A/Netherlands/11228/2022	Eurofins Medische Microbiologie BV	National Institute for Public Health and the Environment (RIVM)	A,Meijer; S, vd Brink
EPI2028094	HA	Netherlands	2022-Apr-14	EPI_ISL_12429545	A/Netherlands/11232/2022	Haga Ziekenhuis	National Institute for Public Health and the Environment (RIVM)	A,Meijer; S, vd Brink
EPI2028107	HA	Netherlands	2022-Apr-19	EPI_ISL_12429547	A/Netherlands/11235/2022	Haga Ziekenhuis	National Institute for Public Health and the Environment (RIVM)	A,Meijer; S, vd Brink
EPI2028115	HA	Netherlands	2022-Apr-18	EPI_ISL_12429548	A/Netherlands/11236/2022	Eurofins Medische Microbiologie BV	National Institute for Public Health and the Environment (RIVM)	A,Meijer; S, vd Brink
EPI2028209	HA	Netherlands	2022-Apr-05	EPI_ISL_12429560	A/Netherlands/11044/2022	National Institute for Public Health and the Environment (RIVM)	National Institute for Public Health and the Environment (RIVM)	A,Meijer; S, vd Brink
EPI2028217	HA	Netherlands	2022-Apr-05	EPI_ISL_12429561	A/Netherlands/11045/2022	National Institute for Public Health and the Environment (RIVM)	National Institute for Public Health and the Environment (RIVM)	A,Meijer; S, vd Brink
EPI2028249	HA	Netherlands	2022-Mar-29	EPI_ISL_12429565	A/Netherlands/11047/2022	National Institute for Public Health and the Environment (RIVM)	National Institute for Public Health and the Environment (RIVM)	A,Meijer; S, vd Brink
EPI2028257	HA	Netherlands	2022-Mar-30	EPI_ISL_12429566	A/Netherlands/11048/2022	National Institute for Public Health and the Environment (RIVM)	National Institute for Public Health and the Environment (RIVM)	A,Meijer; S, vd Brink
EPI2028265	HA	Netherlands	2022-Mar-27	EPI_ISL_12429567	A/Netherlands/11049/2022	National Institute for Public Health and the Environment (RIVM)	National Institute for Public Health and the Environment (RIVM)	A,Meijer; S, vd Brink
EPI2028309	HA	Netherlands	2022-Apr-11	EPI_ISL_12436323	A/Netherlands/11175/2022	Haga Ziekenhuis	National Institute for Public Health and the Environment (RIVM)	A,Meijer; L,Wijsman; S, vd Brink
EPI2028791	HA	Spain	2022-Jan-26	EPI_ISL_12491222	A/Canarias/1027/2022	Servicio de Microbiología Hospital Universitario de Gran Canaria Doctor Negrín	Instituto de Salud Carlos III	Pozo,F; Iglesias-Caballero, M.; Gonz?lez-Esguevillas,M.; Molinero,M.; Camarero,S.; Mart?n,V.; Reyes,N.; Sandon?s,V.; V?zquez-Mor?n,S.; Casas,I.
EPI2028809	HA	Spain	2022-Jan-09	EPI_ISL_12491240	A/Galicia/1460/2022	Servicio de Microbiología Hospital Meixoeiro	Instituto de Salud Carlos III	Pozo,F; Iglesias-Caballero, M.; Gonz?lez-Esguevillas,M.; Molinero,M.; Camarero,S.; Mart?n,V.; Reyes,N.; Sandon?s,V.; V?zquez-Mor?n,S.; Casas,I.
EPI1995469	HA	United Kingdom	2022-Feb-12	EPI_ISL_11112251	A/England/220780729/2022	UK Health Security Agency - Colindale	UK Health Security Agency - Colindale	UKHSA, Respiratory Virus Unit
EPI1995461	HA	United Kingdom	2022-Jan-27	EPI_ISL_11112224	A/England/220561705/2022	UK Health Security Agency - Colindale	UK Health Security Agency - Colindale	UKHSA, Respiratory Virus Unit
EPI2013285	HA	Netherlands	2022-Mar-21	EPI_ISL_11886416	A/Netherlands/10769/2022	National Institute for Public Health and the Environment (RIVM)	National Institute for Public Health and the Environment (RIVM)	A,Meijer; L,Wijsman; S, vd Brink
EPI1987874	HA	Netherlands	2022-Feb-13	EPI_ISL_10434304	A/Netherlands/10069/2022	Academic Medical Center, University of Amsterdam	National Institute for Public Health and the Environment (RIVM)	A,Meijer; L,Wijsman; S, vd Brink
EPI2013245	HA	Netherlands	2022-Mar-14	EPI_ISL_11886363	A/Netherlands/10761/2022	IJsselland Ziekenhuis	National Institute for Public Health and the Environment (RIVM)	A,Meijer; L,Wijsman; S, vd Brink
EPI2009322	HA	Netherlands	2022-Mar-15	EPI_ISL_11669315	A/Netherlands/10584/2022	Groene Hart Ziekenhuis	National Institute for Public Health and the Environment (RIVM)	A,Meijer; L,Wijsman; S, vd Brink
EPI360090	HA	China	2011-Jan-28	EPI_ISL_108541	A/Tianjinjinnan/SWL41/2011		Import from public-domain	Li,X.; Kong,M.; Chen,J.; Su,X.; Ding,J.; Zou,M.; Guo,L.
EPI360087	HA	China	2010-Jan-02	EPI_ISL_108538	A/Tianjinnankai/SWL49/2010		Import from public-domain	Li,X.; Kong,M.; Chen,J.; Su,X.; Ding,J.; Zou,M.; Guo,L.
EPI360086	HA	China	2009-Dec-30	EPI_ISL_108537	A/Tianjinjinnan/SWL4141/2009		Import from public-domain	Li,X.; Kong,M.; Chen,J.; Su,X.; Ding,J.; Zou,M.; Guo,L.
EPI360085	HA	China	2009-Dec-05	EPI_ISL_108536	A/Tianjinninghe/SWL49/2009		Import from public-domain	Li,X.; Kong,M.; Chen,J.; Su,X.; Ding,J.; Zou,M.; Guo,L.
EPI360084	HA	China	2009-Nov-19	EPI_ISL_108535	A/Tianjintanggu/SWL432/2009		Import from public-domain	Li,X.; Kong,M.; Chen,J.; Su,X.; Ding,J.; Zou,M.; Guo,L.
EPI360083	HA	China	2009-Nov-12	EPI_ISL_108534	A/Tianjinheping/SWL313/2009		Import from public-domain	Li,X.; Kong,M.; Chen,J.; Su,X.; Ding,J.; Zou,M.; Guo,L.
EPI360008	HA	Czech Republic	2011-Oct-25	EPI_ISL_108500	A/Czech Republic/112/2011		Import from public-domain	Nagy,A.; Jirincova,H.; Havlickova,M.
EPI359997	HA	Czech Republic	2011-Oct-25	EPI_ISL_108485	A/Czech Republic/111/2011		Import from public-domain	Nagy,A.; Jirincova,H.; Havlickova,M.
EPI354480	HA	China	2011-Feb-21	EPI_ISL_104447	A/Guangdong/052/2011		Import from public-domain	Zhang,X.; Ni,H.; Guan,D.; Zou,L.; Zhou,J.; Hou,N.; Zhu,X.; Ke,C.
EPI354479	HA	China	2011-Jan-24	EPI_ISL_104446	A/Guangdong/049/2011		Import from public-domain	Zhang,X.; Ni,H.; Guan,D.; Zou,L.; Zhou,J.; Hou,N.; Zhu,X.; Ke,C.
EPI354478	HA	China	2011-Mar-01	EPI_ISL_104445	A/Guangdong/048/2011		Import from public-domain	Zhang,X.; Ni,H.; Guan,D.; Zou,L.; Zhou,J.; Hou,N.; Zhu,X.; Ke,C.
EPI354477	HA	China	2011-Mar-03	EPI_ISL_104444	A/Guangdong/040/2011		Import from public-domain	Zhang,X.; Ni,H.; Guan,D.; Zou,L.; Zhou,J.; Hou,N.; Zhu,X.; Ke,C.
EPI354476	HA	China	2011-Feb-19	EPI_ISL_104443	A/Guangdong/036/2011		Import from public-domain	Zhang,X.; Ni,H.; Guan,D.; Zou,L.; Zhou,J.; Hou,N.; Zhu,X.; Ke,C.
EPI354475	HA	China	2011-Feb-28	EPI_ISL_104442	A/Guangdong/033/2011		Import from public-domain	Zhang,X.; Ni,H.; Guan,D.; Zou,L.; Zhou,J.; Hou,N.; Zhu,X.; Ke,C.
EPI354474	HA	China	2011-Jan-18	EPI_ISL_104441	A/Guangdong/032/2011		Import from public-domain	Zhang,X.; Ni,H.; Guan,D.; Zou,L.; Zhou,J.; Hou,N.; Zhu,X.; Ke,C.
EPI354473	HA	China	2011-Feb-21	EPI_ISL_104440	A/Guangdong/029/2011		Import from public-domain	Zhang,X.; Ni,H.; Guan,D.; Zou,L.; Zhou,J.; Hou,N.; Zhu,X.; Ke,C.
EPI354472	HA	China	2011-Feb-21	EPI_ISL_104439	A/Guangdong/026/2011		Import from public-domain	Zhang,X.; Ni,H.; Guan,D.; Zou,L.; Zhou,J.; Hou,N.; Zhu,X.; Ke,C.
EPI354471	HA	China	2011-Feb-14	EPI_ISL_104438	A/Guangdong/015/2011		Import from public-domain	Zhang,X.; Ni,H.; Guan,D.; Zou,L.; Zhou,J.; Hou,N.; Zhu,X.; Ke,C.
EPI354470	HA	China	2011-Feb-14	EPI_ISL_104437	A/Guangdong/013/2011		Import from public-domain	Zhang,X.; Ni,H.; Guan,D.; Zou,L.; Zhou,J.; Hou,N.; Zhu,X.; Ke,C.
EPI354469	HA	China	2011-Jan-29	EPI_ISL_104436	A/Guangdong/012/2011		Import from public-domain	Zhang,X.; Ni,H.; Guan,D.; Zou,L.; Zhou,J.; Hou,N.; Zhu,X.; Ke,C.
EPI354468	HA	China	2011-Jan-30	EPI_ISL_104435	A/Guangdong/010/2011		Import from public-domain	Zhang,X.; Ni,H.; Guan,D.; Zou,L.; Zhou,J.; Hou,N.; Zhu,X.; Ke,C.
EPI354467	HA	China	2011-Feb-08	EPI_ISL_104434	A/Guangdong/006/2011		Import from public-domain	Zhang,X.; Ni,H.; Guan,D.; Zou,L.; Zhou,J.; Hou,N.; Zhu,X.; Ke,C.
EPI354466	HA	China	2011-Feb-09	EPI_ISL_104433	A/Guangdong/004/2011		Import from public-domain	Zhang,X.; Ni,H.; Guan,D.; Zou,L.; Zhou,J.; Hou,N.; Zhu,X.; Ke,C.
EPI354465	HA	China	2011-Jan-19	EPI_ISL_104432	A/Guangdong/002/2011		Import from public-domain	Zhang,X.; Ni,H.; Guan,D.; Zou,L.; Zhou,J.; Hou,N.; Zhu,X.; Ke,C.
EPI354464	HA	China	2011-Jan-18	EPI_ISL_104431	A/Guangdong/001/2011		Import from public-domain	Zhang,X.; Ni,H.; Guan,D.; Zou,L.; Zhou,J.; Hou,N.; Zhu,X.; Ke,C.
EPI354463	HA	China	2010-Aug-29	EPI_ISL_104430	A/Guangdong/465/2010		Import from public-domain	Zhang,X.; Ni,H.; Guan,D.; Zou,L.; Zhou,J.; Hou,N.; Zhu,X.; Ke,C.
EPI354462	HA	China	2010-Oct-08	EPI_ISL_104429	A/Guangdong/438/2010		Import from public-domain	Zhang,X.; Ni,H.; Guan,D.; Zou,L.; Zhou,J.; Hou,N.; Zhu,X.; Ke,C.
EPI354461	HA	China	2010-Aug-13	EPI_ISL_104428	A/Guangdong/436/2010		Import from public-domain	Zhang,X.; Ni,H.; Guan,D.; Zou,L.; Zhou,J.; Hou,N.; Zhu,X.; Ke,C.
EPI354460	HA	China	2010-Sep-21	EPI_ISL_104427	A/Guangdong/427/2010		Import from public-domain	Zhang,X.; Ni,H.; Guan,D.; Zou,L.; Zhou,J.; Hou,N.; Zhu,X.; Ke,C.
EPI354459	HA	China	2010-Sep-20	EPI_ISL_104426	A/Guangdong/420/2010		Import from public-domain	Zhang,X.; Ni,H.; Guan,D.; Zou,L.; Zhou,J.; Hou,N.; Zhu,X.; Ke,C.
EPI354458	HA	China	2010-Sep-07	EPI_ISL_104425	A/Guangdong/410/2010		Import from public-domain	Zhang,X.; Ni,H.; Guan,D.; Zou,L.; Zhou,J.; Hou,N.; Zhu,X.; Ke,C.
EPI354457	HA	China	2010-Apr-11	EPI_ISL_104424	A/Guangdong/379/2010		Import from public-domain	Zhang,X.; Ni,H.; Guan,D.; Zou,L.; Zhou,J.; Hou,N.; Zhu,X.; Ke,C.
EPI354456	HA	China	2010-Mar-24	EPI_ISL_104423	A/Guangdong/378/2010		Import from public-domain	Zhang,X.; Ni,H.; Guan,D.; Zou,L.; Zhou,J.; Hou,N.; Zhu,X.; Ke,C.
EPI354455	HA	China	2010-Aug-11	EPI_ISL_104422	A/Guangdong/371/2010		Import from public-domain	Zhang,X.; Ni,H.; Guan,D.; Zou,L.; Zhou,J.; Hou,N.; Zhu,X.; Ke,C.
EPI354454	HA	China	2010-Aug-30	EPI_ISL_104421	A/Guangdong/370/2010		Import from public-domain	Zhang,X.; Ni,H.; Guan,D.; Zou,L.; Zhou,J.; Hou,N.; Zhu,X.; Ke,C.
EPI354453	HA	China	2010-Aug-24	EPI_ISL_104420	A/Guangdong/353/2010		Import from public-domain	Zhang,X.; Ni,H.; Guan,D.; Zou,L.; Zhou,J.; Hou,N.; Zhu,X.; Ke,C.
EPI354452	HA	China	2010-Aug-06	EPI_ISL_104419	A/Guangdong/321/2010		Import from public-domain	Zhang,X.; Ni,H.; Guan,D.; Zou,L.; Zhou,J.; Hou,N.; Zhu,X.; Ke,C.
EPI354451	HA	China	2010-Jun-25	EPI_ISL_104418	A/Guangdong/312/2010		Import from public-domain	Zhang,X.; Ni,H.; Guan,D.; Zou,L.; Zhou,J.; Hou,N.; Zhu,X.; Ke,C.
EPI354450	HA	China	2010-Jul-22	EPI_ISL_104417	A/Guangdong/302/2010		Import from public-domain	Zhang,X.; Ni,H.; Guan,D.; Zou,L.; Zhou,J.; Hou,N.; Zhu,X.; Ke,C.
EPI354449	HA	China	2010-Jul-29	EPI_ISL_104416	A/Guangdong/296/2010		Import from public-domain	Zhang,X.; Ni,H.; Guan,D.; Zou,L.; Zhou,J.; Hou,N.; Zhu,X.; Ke,C.
EPI354448	HA	China	2010-Jul-13	EPI_ISL_104415	A/Guangdong/286/2010		Import from public-domain	Zhang,X.; Ni,H.; Guan,D.; Zou,L.; Zhou,J.; Hou,N.; Zhu,X.; Ke,C.
EPI354447	HA	China	2010-Apr-28	EPI_ISL_104414	A/Guangdong/202/2010		Import from public-domain	Zhang,X.; Ni,H.; Guan,D.; Zou,L.; Zhou,J.; Hou,N.; Zhu,X.; Ke,C.
EPI354446	HA	China	2011-Jan-13	EPI_ISL_104413	A/Guangdong/sz2/2011		Import from public-domain	Zhang,X.; Ni,H.; Guan,D.; Zou,L.; Zhou,J.; Hou,N.; Zhu,X.; Ke,C.
EPI354445	HA	China	2011-Jan-13	EPI_ISL_104412	A/Guangdong/sz1/2011		Import from public-domain	Zhang,X.; Ni,H.; Guan,D.; Zou,L.; Zhou,J.; Hou,N.; Zhu,X.; Ke,C.
EPI354382	HA	India	2010-Mar-22	EPI_ISL_104331	A/India/Blore/2010		Import from public-domain	Sharma,S.; Parida,M.M.; Shukla,J.; Joshi,G.; Dash,P.; Rao,P.V.L.
EPI354379	HA	India	2010-Sep-09	EPI_ISL_104330	A/India/GWL_DSC/2010		Import from public-domain	Sharma,S.; Parida,M.M.; Shukla,J.; Joshi,G.; Dash,P.; Rao,P.V.L.
EPI351226	HA	Russian Federation	2011-Feb-20	EPI_ISL_102398	A/Tomsk/18/2011		Import from public-domain	Sobolev,I.A.; Ilyicheva,T.N.; Kurskaya,O.G.; Sousloparov,I.M.; Shestopalov,A.M.
EPI351224	HA	Russian Federation	2011-Feb-04	EPI_ISL_102397	A/Novosibirsk/107k/2011		Import from public-domain	Sobolev,I.A.; Ilyicheva,T.N.; Kurskaya,O.G.; Sousloparov,I.M.; Shestopalov,A.M.
EPI351222	HA	Russian Federation	2011-Feb-08	EPI_ISL_102396	A/Novosibirsk/104k/2011		Import from public-domain	Sobolev,I.A.; Ilyicheva,T.N.; Kurskaya,O.G.; Sousloparov,I.M.; Shestopalov,A.M.
EPI351220	HA	Russian Federation	2011-Feb-02	EPI_ISL_102395	A/Novosibirsk/53k/2011		Import from public-domain	Sobolev,I.A.; Ilyicheva,T.N.; Kurskaya,O.G.; Sousloparov,I.M.; Shestopalov,A.M.
EPI351218	HA	Russian Federation	2011-Jan-31	EPI_ISL_102394	A/Novosibirsk/24k/2011		Import from public-domain	Sobolev,I.A.; Ilyicheva,T.N.; Kurskaya,O.G.; Sousloparov,I.M.; Shestopalov,A.M.
EPI351213	HA	Russian Federation	2011-Mar-11	EPI_ISL_102391	A/Novosibirsk/89d/2011		Import from public-domain	Sobolev,I.A.; Ilyicheva,T.N.; Kurskaya,O.G.; Sousloparov,I.M.; Shestopalov,A.M.
EPI351206	HA	China	2009-Oct-11	EPI_ISL_102373	A/Hubei/99/2009		Import from public-domain	Zhao,J.R.; Li,Y.D.; Pan,L.M.; Zhu,N.; Ni,H.X.; Xu,G.Z.; Jiang,Y.Z.; Huo,X.X.; Xu,J.Q.; Xia,H.; Han,N.; Tang,S.; Zhang,Z.; Kou,Z.; Rayner,S.; Li,T.X.
EPI351198	HA	China	2009-Oct-12	EPI_ISL_102348	A/Zhejiang/98/2009		Import from public-domain	Zhao,J.R.; Li,Y.D.; Pan,L.M.; Zhu,N.; Ni,H.X.; Xu,G.Z.; Jiang,Y.Z.; Huo,X.X.; Xu,J.Q.; Xia,H.; Han,N.; Tang,S.; Zhang,Z.; Kou,Z.; Rayner,S.; Li,T.X.
EPI351191	HA	China	2009-Oct-12	EPI_ISL_102347	A/Zhejiang/97/2009		Import from public-domain	Zhao,J.R.; Li,Y.D.; Pan,L.M.; Zhu,N.; Ni,H.X.; Xu,G.Z.; Jiang,Y.Z.; Huo,X.X.; Xu,J.Q.; Xia,H.; Han,N.; Tang,S.; Zhang,Z.; Kou,Z.; Rayner,S.; Li,T.X.
EPI351184	HA	China	2009-Oct-12	EPI_ISL_102346	A/Zhejiang/96/2009		Import from public-domain	Zhao,J.R.; Li,Y.D.; Pan,L.M.; Zhu,N.; Ni,H.X.; Xu,G.Z.; Jiang,Y.Z.; Huo,X.X.; Xu,J.Q.; Xia,H.; Han,N.; Tang,S.; Zhang,Z.; Kou,Z.; Rayner,S.; Li,T.X.
EPI351177	HA	China	2009-Oct-12	EPI_ISL_102345	A/Zhejiang/95/2009		Import from public-domain	Zhao,J.R.; Li,Y.D.; Pan,L.M.; Zhu,N.; Ni,H.X.; Xu,G.Z.; Jiang,Y.Z.; Huo,X.X.; Xu,J.Q.; Xia,H.; Han,N.; Tang,S.; Zhang,Z.; Kou,Z.; Rayner,S.; Li,T.X.
EPI351171	HA	China	2009-Oct-12	EPI_ISL_102325	A/Zhejiang/94/2009		Import from public-domain	Zhao,J.R.; Li,Y.D.; Pan,L.M.; Zhu,N.; Ni,H.X.; Xu,G.Z.; Jiang,Y.Z.; Huo,X.X.; Xu,J.Q.; Xia,H.; Han,N.; Tang,S.; Zhang,Z.; Kou,Z.; Rayner,S.; Li,T.X.
EPI351165	HA	China	2009-Oct-12	EPI_ISL_102324	A/Zhejiang/93/2009		Import from public-domain	Zhao,J.R.; Li,Y.D.; Pan,L.M.; Zhu,N.; Ni,H.X.; Xu,G.Z.; Jiang,Y.Z.; Huo,X.X.; Xu,J.Q.; Xia,H.; Han,N.; Tang,S.; Zhang,Z.; Kou,Z.; Rayner,S.; Li,T.X.
EPI351158	HA	China	2009-Oct-12	EPI_ISL_102310	A/Zhejiang/92/2009		Import from public-domain	Zhao,J.R.; Li,Y.D.; Pan,L.M.; Zhu,N.; Ni,H.X.; Xu,G.Z.; Jiang,Y.Z.; Huo,X.X.; Xu,J.Q.; Xia,H.; Han,N.; Tang,S.; Zhang,Z.; Kou,Z.; Rayner,S.; Li,T.X.
EPI351151	HA	China	2009-Oct-12	EPI_ISL_102309	A/Zhejiang/91/2009		Import from public-domain	Zhao,J.R.; Li,Y.D.; Pan,L.M.; Zhu,N.; Ni,H.X.; Xu,G.Z.; Jiang,Y.Z.; Huo,X.X.; Xu,J.Q.; Xia,H.; Han,N.; Tang,S.; Zhang,Z.; Kou,Z.; Rayner,S.; Li,T.X.
EPI351145	HA	China	2009-Oct-12	EPI_ISL_102298	A/Zhejiang/90/2009		Import from public-domain	Zhao,J.R.; Li,Y.D.; Pan,L.M.; Zhu,N.; Ni,H.X.; Xu,G.Z.; Jiang,Y.Z.; Huo,X.X.; Xu,J.Q.; Xia,H.; Han,N.; Tang,S.; Zhang,Z.; Kou,Z.; Rayner,S.; Li,T.X.
EPI351140	HA	China	2009-Jul-09	EPI_ISL_102283	A/Zhejiang/9/2009		Import from public-domain	Zhao,J.R.; Li,Y.D.; Pan,L.M.; Zhu,N.; Ni,H.X.; Xu,G.Z.; Jiang,Y.Z.; Huo,X.X.; Xu,J.Q.; Xia,H.; Han,N.; Tang,S.; Zhang,Z.; Kou,Z.; Rayner,S.; Li,T.X.
EPI351132	HA	China	2009-Oct-11	EPI_ISL_102282	A/Zhejiang/88/2009		Import from public-domain	Zhao,J.R.; Li,Y.D.; Pan,L.M.; Zhu,N.; Ni,H.X.; Xu,G.Z.; Jiang,Y.Z.; Huo,X.X.; Xu,J.Q.; Xia,H.; Han,N.; Tang,S.; Zhang,Z.; Kou,Z.; Rayner,S.; Li,T.X.
EPI351124	HA	China	2009-Oct-11	EPI_ISL_102266	A/Zhejiang/87/2009		Import from public-domain	Zhao,J.R.; Li,Y.D.; Pan,L.M.; Zhu,N.; Ni,H.X.; Xu,G.Z.; Jiang,Y.Z.; Huo,X.X.; Xu,J.Q.; Xia,H.; Han,N.; Tang,S.; Zhang,Z.; Kou,Z.; Rayner,S.; Li,T.X.
EPI380001	HA	Norway	2012-Jan-29	EPI_ISL_122764	A/Norway/771/2012	WHO National Influenza Centre	National Institute for Medical Research
EPI379985	HA	Norway	2012-Feb-19	EPI_ISL_122756	A/Norway/717/2012	WHO National Influenza Centre	National Institute for Medical Research
EPI379983	HA	Norway	2012-Feb-17	EPI_ISL_122755	A/Norway/716/2012	WHO National Influenza Centre	National Institute for Medical Research
EPI379981	HA	Norway	2012-Feb-02	EPI_ISL_122754	A/Norway/560/2012	WHO National Influenza Centre	National Institute for Medical Research
EPI379979	HA	Norway	2012-Feb-02	EPI_ISL_122753	A/Norway/446/2012	WHO National Influenza Centre	National Institute for Medical Research
EPI379977	HA	Norway	2012-Feb-01	EPI_ISL_122752	A/Norway/421/2012	WHO National Influenza Centre	National Institute for Medical Research
EPI379975	HA	Norway	2012-Feb-02	EPI_ISL_122751	A/Norway/418/2012	WHO National Influenza Centre	National Institute for Medical Research
EPI379973	HA	Norway	2012-Jan-18	EPI_ISL_122750	A/Norway/301/2012	WHO National Influenza Centre	National Institute for Medical Research
EPI379987	HA	Slovenia	2012-Feb-20	EPI_ISL_122757	A/Slovenia/421/2012	Laboratory for Virology, National Institute of Public Health	National Institute for Medical Research
EPI379971	HA	Kazakhstan	2012-Jan-01	EPI_ISL_122749	A/Kazakstan/2395- NRL-KZ /2012	National Reference Laboratory	National Institute for Medical Research
EPI379969	HA	Kazakhstan	2012-Jan-01	EPI_ISL_122748	A/Kazakstan/2394- NRL-KZ /2012	National Reference Laboratory	National Institute for Medical Research
EPI379967	HA	Kazakhstan	2012-Jan-01	EPI_ISL_122747	A/Kazakstan/2393- NRL-KZ /2012	National Reference Laboratory	National Institute for Medical Research
EPI379965	HA	Kazakhstan	2012-Jan-01	EPI_ISL_122746	A/Kazakstan/2385- NRL-KZ /2012	National Reference Laboratory	National Institute for Medical Research
EPI380020	HA	United States	2012-Mar-29	EPI_ISL_122769	A/New Mexico/08/2012	New Mexico Department of Health	Centers for Disease Control and Prevention
EPI370395	HA	United States	2012-Mar-02	EPI_ISL_118687	A/Texas/31/2012	Texas Department of State Health Services-Laboratory Services	Centers for Disease Control and Prevention
EPI380019	HA	United States	2012-Mar-10	EPI_ISL_122768	A/New Hampshire/07/2012	New Hampshire Public Health Laboratories	Centers for Disease Control and Prevention
EPI380016	HA	United States	2012-Mar-14	EPI_ISL_122767	A/Texas/37/2012	Corpus Christi-Nueces County Public Health	Centers for Disease Control and Prevention
EPI370425	HA	United States	2012-Mar-21	EPI_ISL_118696	A/Colorado/12/2012	Colorado Department of Health Lab	Centers for Disease Control and Prevention
EPI370435	HA	United States	2012-Mar-15	EPI_ISL_118701	A/Louisiana/01/2012	Louisiana Department of Health and Hospitals	Centers for Disease Control and Prevention
EPI372534	HA	United States	2012-Mar-19	EPI_ISL_118695	A/Alabama/06/2012	ADPH Bureau of Clinical Laboratories	Centers for Disease Control and Prevention
EPI370386	HA	United States	2012-Feb-20	EPI_ISL_118684	A/California/21/2012	California Department of Health Services	Centers for Disease Control and Prevention
EPI370433	HA	United States	2012-Mar-09	EPI_ISL_118700	A/Virginia/07/2012	Virginia Division of Consolidated Laboratories	Centers for Disease Control and Prevention
EPI370428	HA	United States	2012-Mar-15	EPI_ISL_118698	A/Utah/11/2012	Utah Public Health Laboratory	Centers for Disease Control and Prevention
EPI370398	HA	United States	2012-Feb-12	EPI_ISL_118688	A/Delaware/03/2012	Delaware Public Health Lab	Centers for Disease Control and Prevention
EPI370421	HA	United States	2012-Mar-20	EPI_ISL_118694	A/Minnesota/06/2012	Minnesota Department of Health	Centers for Disease Control and Prevention
EPI370410	HA	United States	2012-Jan-25	EPI_ISL_118690	A/Illinois/01/2012	Illinois Department of Public Health-Carbondale	Centers for Disease Control and Prevention
EPI370392	HA	United States	2012-Mar-08	EPI_ISL_118686	A/Texas/34/2012		Centers for Disease Control and Prevention
EPI357014	HA	Sweden	2012-Jan-15	EPI_ISL_106396	A/Stockholm/9/2012		Public Health Agency of Sweden
EPI357011	HA	Sweden	2012-Jan-03	EPI_ISL_106395	A/Stockholm/8/2012		Public Health Agency of Sweden
EPI386010	HA	Mongolia	2012-Apr-25	EPI_ISL_124937	A/Sainshand/1940/2012	National Center for Communicable Diseases	Centers for Disease Control and Prevention
EPI386019	HA	Ethiopia	2012-Apr-03	EPI_ISL_124941	A/Ethiopia/185/2012	Ethiopian Health and Nutrition Research Institute (EHNRI)	Centers for Disease Control and Prevention
EPI386022	HA	United States	2012-May-03	EPI_ISL_124942	A/New Mexico/14/2012	New Mexico Department of Health	Centers for Disease Control and Prevention
EPI386034	HA	Ethiopia	2012-Jun-13	EPI_ISL_124947	A/Ethiopia/180/2012	Ethiopian Health and Nutrition Research Institute (EHNRI)	Centers for Disease Control and Prevention
EPI386036	HA	Ethiopia	2012-Apr-09	EPI_ISL_124948	A/Ethiopia/186/2012	Ethiopian Health and Nutrition Research Institute (EHNRI)	Centers for Disease Control and Prevention
EPI386040	HA	United States	2012-Jun-04	EPI_ISL_124950	A/Wisconsin/16/2012	Wisconsin State Laboratory of Hygiene	Centers for Disease Control and Prevention
EPI386042	HA	Ethiopia	2012-Jun-28	EPI_ISL_124951	A/Ethiopia/198/2012	Ethiopian Health and Nutrition Research Institute (EHNRI)	Centers for Disease Control and Prevention
EPI394860	HA	India	2012-Apr-19	EPI_ISL_124954	A/India/8942/2012	National Institute of Virology	Centers for Disease Control and Prevention
EPI387425	HA	Georgia	2012-Jan-25	EPI_ISL_125826	A/Georgia/101/2012	National Centre for Disease Control and Public Health	National Institute for Medical Research
EPI387427	HA	Georgia	2012-Feb-15	EPI_ISL_125827	A/Georgia/208/2012	National Centre for Disease Control and Public Health	National Institute for Medical Research
EPI387429	HA	Georgia	2012-Mar-01	EPI_ISL_125828	A/Georgia/291/2012	National Centre for Disease Control and Public Health	National Institute for Medical Research
EPI387431	HA	Georgia	2012-Mar-15	EPI_ISL_125829	A/Georgia/366/2012	National Centre for Disease Control and Public Health	National Institute for Medical Research
EPI387433	HA	Georgia	2012-Mar-19	EPI_ISL_125830	A/Georgia/427/2012	National Centre for Disease Control and Public Health	National Institute for Medical Research
EPI387435	HA	Georgia	2012-Mar-26	EPI_ISL_125831	A/Georgia/484/2012	National Centre for Disease Control and Public Health	National Institute for Medical Research
EPI387437	HA	Georgia	2012-Mar-28	EPI_ISL_125832	A/Georgia/505/2012	National Centre for Disease Control and Public Health	National Institute for Medical Research
EPI387439	HA	Georgia	2012-Apr-02	EPI_ISL_125833	A/Georgia/558/2012	National Centre for Disease Control and Public Health	National Institute for Medical Research
EPI387441	HA	Georgia	2012-Apr-04	EPI_ISL_125834	A/Georgia/598/2012	National Centre for Disease Control and Public Health	National Institute for Medical Research
EPI387443	HA	Georgia	2012-Apr-11	EPI_ISL_125835	A/Georgia/628/2012	National Centre for Disease Control and Public Health	National Institute for Medical Research
EPI387747	HA	Paraguay	2012-Jun-05	EPI_ISL_125896	A/Paraguay/233/2012	Central Laboratory of Public Health	Centers for Disease Control and Prevention
EPI387749	HA	Paraguay	2012-Jun-04	EPI_ISL_125897	A/Paraguay/293/2012	Central Laboratory of Public Health	Centers for Disease Control and Prevention
EPI387947	HA	United States	2012-Jul-02	EPI_ISL_125935	A/North Carolina/20/2012	North Carolina State Laboratory of Public Health	Centers for Disease Control and Prevention
EPI387972	HA	Paraguay	2012-May-15	EPI_ISL_125941	A/Paraguay/114/2012	Central Laboratory of Public Health	Centers for Disease Control and Prevention
EPI389778	HA	China	2009-Oct-19	EPI_ISL_127504	A/Liaoning/1/2009		Import from public-domain	Zou,W.; Lin,X.; Jin,M.
EPI390465	HA	Denmark	2012-Mar-16	EPI_ISL_127648	A/Denmark/48/2012	Statens Serum Institute	National Institute for Medical Research
EPI390479	HA	Madagascar	2012-Jan-24	EPI_ISL_127655	A/Madagascar/00566/2012	Institut Pasteur de Madagascar	National Institute for Medical Research
EPI390481	HA	Madagascar	2012-Jan-31	EPI_ISL_127656	A/Madagascar/00695/2012	Institut Pasteur de Madagascar	National Institute for Medical Research
EPI390483	HA	Madagascar	2012-Feb-16	EPI_ISL_127657	A/Madagascar/00863/2012	Institut Pasteur de Madagascar	National Institute for Medical Research
EPI390723	HA	Russian Federation	2012-Feb-18	EPI_ISL_127690	A/Moscow/IIV-45/2012		Import from public-domain	Shidlovskaya,E.V.; Prilipov,A.G.; Burtseva,E.I.; Samokhvalov,E.I.
EPI391282	HA	Puerto Rico	2012-May-18	EPI_ISL_127844	A/Puerto Rico/05/2012	Puerto Rico Department of Health	Centers for Disease Control and Prevention
EPI393747	HA	Argentina	2012-Jul-09	EPI_ISL_127845	A/Argentina/40/2012	Instituto Nacional de Enfermedades Infecciosas	Centers for Disease Control and Prevention
EPI391293	HA	Puerto Rico	2012-Jun-07	EPI_ISL_127848	A/Puerto Rico/06/2012	Puerto Rico Department of Health	Centers for Disease Control and Prevention
EPI391296	HA	Jamaica	2012-Feb-13	EPI_ISL_127849	A/Jamaica/764/2012	University of the West Indies	Centers for Disease Control and Prevention
EPI391301	HA	Paraguay	2012-Jun-02	EPI_ISL_127851	A/Paraguay/177/2012	Central Laboratory of Public Health	Centers for Disease Control and Prevention
EPI392899	HA	United States	2012-Mar-12	EPI_ISL_128219	A/Illinois/07/2012	Illinois Department of Public Health-Chicago	Centers for Disease Control and Prevention
EPI392903	HA	Argentina	2012-Jul-09	EPI_ISL_128220	A/Argentina/41/2012	Instituto Nacional de Enfermedades Infecciosas	Centers for Disease Control and Prevention
EPI392909	HA	United States	2012-Mar-02	EPI_ISL_128222	A/Illinois/05/2012	Illinois Department of Public Health-Chicago	Centers for Disease Control and Prevention
EPI392910	HA	United States	2012-Apr-01	EPI_ISL_128223	A/Wisconsin/11/2012	Wisconsin State Laboratory of Hygiene	Centers for Disease Control and Prevention
EPI392911	HA	United States	2012-Mar-08	EPI_ISL_128224	A/Illinois/06/2012	Illinois Department of Public Health-Chicago	Centers for Disease Control and Prevention
EPI392915	HA	United States	2012-Mar-05	EPI_ISL_128226	A/New York/11/2012	New York State Department of Health	Centers for Disease Control and Prevention
EPI393198	HA	Russian Federation	2012-Mar-27	EPI_ISL_128296	A/Vladivostok/28/2012		Import from public-domain	Zhuravleva,M.M.; Shidlovskaya,E.V.; Prilipov,A.G.; Burtseva,E.I.; Samokhvalov,E.I.
EPI394212	HA	Australia	2012-May-24	EPI_ISL_128664	A/BRISBANE/57/2012	Queensland Health Forensic and Scientific Services	WHO Collaborating Centre for Reference and Research on Influenza	Deng,Y-M; Iannello,P; Caldwell,N; Jelley,L; Komadina,N
EPI395238	HA	Dominican Republic	2012-Jun-08	EPI_ISL_129167	A/Dominican Republic/6551/2012	Laboratorio de Investigacion / Centro de Educacion Medica y Amistad Dominico Japones (CEMADOJA)	Centers for Disease Control and Prevention
EPI395240	HA	Peru	2012-Jun-12	EPI_ISL_129168	A/Peru/380/2012	NAMRU-6	Centers for Disease Control and Prevention
EPI395243	HA	Venezuela, Bolivarian Republic of	2012-Jun-04	EPI_ISL_129169	A/Venezuela/620/2012	Instituto Nacional de Higiene "Rafael Rangel"	Centers for Disease Control and Prevention
EPI395989	HA	United Kingdom	2009-Jun-30	EPI_ISL_129378	A/England/527/2009		Import from public-domain	Agapow,P.-M.; Galiano,M.; Galiano,M.C.
EPI396005	HA	United Kingdom	2009-Apr-27	EPI_ISL_129380	A/England/209/2009		Import from public-domain	Agapow,P.-M.; Galiano,M.; Galiano,M.C.
EPI396013	HA	United Kingdom	2009-May-03	EPI_ISL_129381	A/England/222/2009		Import from public-domain	Agapow,P.-M.; Galiano,M.; Galiano,M.C.
EPI396021	HA	United Kingdom	2009-May-05	EPI_ISL_129382	A/England/XFL00228/2009		Import from public-domain	Agapow,P.-M.; Galiano,M.; Galiano,M.C.
EPI396052	HA	United Kingdom	2009-May-04	EPI_ISL_129386	A/England/250/2009		Import from public-domain	Agapow,P.-M.; Galiano,M.; Galiano,M.C.
EPI396060	HA	United Kingdom	2009-May-05	EPI_ISL_129387	A/England/XFL00303/2009		Import from public-domain	Agapow,P.-M.; Galiano,M.; Galiano,M.C.
EPI396068	HA	United Kingdom	2009-May-08	EPI_ISL_129388	A/England/XFL00364/2009		Import from public-domain	Agapow,P.-M.; Galiano,M.; Galiano,M.C.
EPI396076	HA	United Kingdom	2009-May-09	EPI_ISL_129389	A/England/XFL00376/2009		Import from public-domain	Agapow,P.-M.; Galiano,M.; Galiano,M.C.
EPI396092	HA	United Kingdom	2009-May-11	EPI_ISL_129390	A/England/260/2009		Import from public-domain	Agapow,P.-M.; Galiano,M.; Galiano,M.C.
EPI396100	HA	United Kingdom	2009-May-12	EPI_ISL_129392	A/England/XFL00421/2009		Import from public-domain	Agapow,P.-M.; Galiano,M.; Galiano,M.C.
EPI396108	HA	United Kingdom	2009-May-17	EPI_ISL_129393	A/England/271/2009		Import from public-domain	Agapow,P.-M.; Galiano,M.; Galiano,M.C.
EPI396148	HA	United States	2012-Aug-15	EPI_ISL_129400	A/Washington/44/2012	Washington State Public Health Laboratory	Centers for Disease Control and Prevention
EPI396324	HA	United Kingdom	2009-Jun-04	EPI_ISL_129437	A/England/412/2009		Import from public-domain	Agapow,P.-M.; Galiano,M.; Galiano,M.C.
EPI396338	HA	United Kingdom	2009-Jun-05	EPI_ISL_129439	A/England/417/2009		Import from public-domain	Agapow,P.-M.; Galiano,M.; Galiano,M.C.
EPI396346	HA	United Kingdom	2009-Jun-03	EPI_ISL_129440	A/England/425/2009		Import from public-domain	Agapow,P.-M.; Galiano,M.; Galiano,M.C.
EPI396354	HA	United Kingdom	2009-Jun-07	EPI_ISL_129441	A/England/438/2009		Import from public-domain	Agapow,P.-M.; Galiano,M.; Galiano,M.C.
EPI396362	HA	United Kingdom	2009-Jun-09	EPI_ISL_129442	A/England/444/2009		Import from public-domain	Agapow,P.-M.; Galiano,M.; Galiano,M.C.
EPI397112	HA	Sweden	2012-Aug-15	EPI_ISL_129553	A/Stockholm/27/2012		Public Health Agency of Sweden
EPI397120	HA	Sweden	2012-Sep-12	EPI_ISL_129556	A/Stockholm/28/2012		Public Health Agency of Sweden
EPI397635	HA	Ecuador	2012-Feb-16	EPI_ISL_129626	A/Ecuador/1041/2012	Instituto Nacional de Higiene y Medicina Tropical "Leopoldo Izquieta Perez"	Centers for Disease Control and Prevention
EPI397453	HA	Bolivia, Plurinationial State of	2012-Jun-06	EPI_ISL_129628	A/Bolivia/1288/2012	CENETROP	Centers for Disease Control and Prevention
EPI397469	HA	Brazil	2012-May-22	EPI_ISL_129635	A/Brazil/252/2012	Instituto Oswaldo Cruz FIOCRUZ - Laboratory of Respiratory Viruses and Measles (LVRS)	Centers for Disease Control and Prevention
EPI397472	HA	Costa Rica	2012-Jun-24	EPI_ISL_129636	A/Costa Rica/6288/2012	Laboratorio Nacional de Influenza	Centers for Disease Control and Prevention
EPI397629	HA	Puerto Rico	2012-Jul-03	EPI_ISL_129679	A/Puerto Rico/43/2012	Puerto Rico Department of Health	Centers for Disease Control and Prevention
EPI397722	HA	Burkina Faso	2012-Apr-03	EPI_ISL_129689	A/Burkina Faso/026/2012	IRSS	Centers for Disease Control and Prevention
EPI418260	HA	Bangladesh	2012-Jul-12	EPI_ISL_129690	A/Bangladesh/1007/2012	icddr,b International Centre for Diarrhoeal Disease Research, Bangladesh	Centers for Disease Control and Prevention
EPI397983	HA	Bangladesh	2012-Mar-22	EPI_ISL_129691	A/Bangladesh/1329/2012	icddr,b International Centre for Diarrhoeal Disease Research, Bangladesh	Centers for Disease Control and Prevention
EPI397695	HA	Bangladesh	2012-Jul-21	EPI_ISL_129692	A/Bangladesh/2021/2012	icddr,b International Centre for Diarrhoeal Disease Research, Bangladesh	Centers for Disease Control and Prevention
EPI397698	HA	Bangladesh	2012-Jul-22	EPI_ISL_129693	A/Bangladesh/2249/2012	icddr,b International Centre for Diarrhoeal Disease Research, Bangladesh	Centers for Disease Control and Prevention
EPI397707	HA	Bangladesh	2012-Mar-27	EPI_ISL_129696	A/Bangladesh/4320/2012	icddr,b International Centre for Diarrhoeal Disease Research, Bangladesh	Centers for Disease Control and Prevention
EPI397728	HA	Burkina Faso	2012-Mar-23	EPI_ISL_129702	A/Burkina Faso/540/2012	IRSS	Centers for Disease Control and Prevention
EPI397734	HA	Burkina Faso	2012-Jun-10	EPI_ISL_129704	A/Burkina Faso/595/2012	IRSS	Centers for Disease Control and Prevention
EPI397740	HA	United States	2012-Sep-24	EPI_ISL_129706	A/Maryland/31/2012	Maryland Department of Health and Mental Hygiene	Centers for Disease Control and Prevention
EPI397743	HA	United States	2012-Sep-23	EPI_ISL_129707	A/South Carolina/15/2012	South Carolina Department of Health	Centers for Disease Control and Prevention
EPI397808	HA	Bolivia, Plurinationial State of	2012-Aug-17	EPI_ISL_129725	A/Bolivia/3126/2012	CENETROP	Centers for Disease Control and Prevention
EPI397987	HA	Bangladesh	2012-Apr-02	EPI_ISL_129760	A/Bangladesh/2362/2012	icddr,b International Centre for Diarrhoeal Disease Research, Bangladesh	Centers for Disease Control and Prevention
EPI406948	HA	Argentina	2012-Aug-28	EPI_ISL_130207	A/Argentina/631/2012	Instituto Nacional de Enfermedades Infecciosas	Centers for Disease Control and Prevention
EPI399707	HA	Sweden	2012-Oct-25	EPI_ISL_130232	A/Stockholm/32/2012		Public Health Agency of Sweden
EPI399710	HA	Sweden	2012-Nov-05	EPI_ISL_130233	A/Stockholm/33/2012		Public Health Agency of Sweden
EPI404814	HA	Argentina	2012-Sep-18	EPI_ISL_131788	A/Argentina/1033/2012	Instituto Nacional de Enfermedades Infecciosas	Centers for Disease Control and Prevention
EPI406946	HA	Bolivia, Plurinationial State of	2012-Aug-03	EPI_ISL_131791	A/Bolivia/3040/2012	CENETROP	Centers for Disease Control and Prevention
EPI404895	HA	Sweden	2012-Nov-06	EPI_ISL_131802	A/Stockholm/34/2012		Public Health Agency of Sweden
EPI405082	HA	Sweden	2012-Nov-14	EPI_ISL_131859	A/Stockholm/42/2012		Public Health Agency of Sweden
EPI405786	HA	Cote d'Ivoire	2012-May-22	EPI_ISL_131954	A/Adjame/GR 558/2012	Pasteur Institut of Côte d'Ivoire	National Institute for Medical Research
EPI405788	HA	Argentina	2012-Aug-17	EPI_ISL_131955	A/Catamarca/R4297/2012	Instituto Nacional de Enfermedades Infecciosas	National Institute for Medical Research
EPI405790	HA	Argentina	2012-Aug-03	EPI_ISL_131956	A/Corrientes/66335/2012	Instituto Nacional de Enfermedades Infecciosas	National Institute for Medical Research
EPI405794	HA	Argentina	2012-Aug-16	EPI_ISL_131958	A/Corrientes/67161/2012	Instituto Nacional de Enfermedades Infecciosas	National Institute for Medical Research
EPI405796	HA	Senegal	2012-Mar-23	EPI_ISL_131959	A/Dakar/03/2012	Institut Pasteur de Dakar	National Institute for Medical Research
EPI405798	HA	Argentina	2012-Aug-03	EPI_ISL_131960	A/Formosa/V2361/2012	Instituto Nacional de Enfermedades Infecciosas	National Institute for Medical Research
EPI405803	HA	Mauritius	2012-Jul-31	EPI_ISL_131963	A/Mauritius/716/2012	Central Health Laboratory	National Institute for Medical Research
EPI405805	HA	Argentina	2012-Aug-07	EPI_ISL_131964	A/Misiones/6563/2012	Instituto Nacional de Enfermedades Infecciosas	National Institute for Medical Research
EPI405807	HA	Argentina	2012-Aug-08	EPI_ISL_131965	A/Misiones/6592/2012	Instituto Nacional de Enfermedades Infecciosas	National Institute for Medical Research
EPI405809	HA	Argentina	2012-Aug-22	EPI_ISL_131966	A/Misiones/7214/2012	Instituto Nacional de Enfermedades Infecciosas	National Institute for Medical Research
EPI405811	HA	Netherlands	2012-Aug-14	EPI_ISL_131967	A/Netherlands/492/2012	Erasmus Medical Center	National Institute for Medical Research
EPI405815	HA	Argentina	2012-Aug-21	EPI_ISL_131969	A/Neuquen/1182332/2012	Instituto Nacional de Enfermedades Infecciosas	National Institute for Medical Research
EPI405817	HA	Argentina	2012-Aug-21	EPI_ISL_131970	A/Neuquen/1182359/2012	Instituto Nacional de Enfermedades Infecciosas	National Institute for Medical Research
EPI405819	HA	Norway	2012-Mar-23	EPI_ISL_131971	A/Norway/1041/2012	WHO National Influenza Centre	National Institute for Medical Research
EPI405821	HA	Norway	2012-Mar-07	EPI_ISL_131972	A/Norway/975/2012	WHO National Influenza Centre	National Institute for Medical Research
EPI405827	HA	Argentina	2012-Jul-26	EPI_ISL_131975	A/Salta/1341/2012	Instituto Nacional de Enfermedades Infecciosas	National Institute for Medical Research
EPI405831	HA	Argentina	2012-Aug-21	EPI_ISL_131977	A/Santa Fe/1667/2012	Instituto Nacional de Enfermedades Infecciosas	National Institute for Medical Research
EPI405837	HA	Argentina	2012-Aug-07	EPI_ISL_131980	A/Tucuman/I1956/2012	Instituto Nacional de Enfermedades Infecciosas	National Institute for Medical Research
EPI405839	HA	Argentina	2012-Aug-10	EPI_ISL_131981	A/Tucuman/I1972/2012	Instituto Nacional de Enfermedades Infecciosas	National Institute for Medical Research
EPI405843	HA	Argentina	2012-Jul-27	EPI_ISL_131983	A/Tucuman/59232/2012	Instituto Nacional de Enfermedades Infecciosas	National Institute for Medical Research
EPI405845	HA	Argentina	2012-Aug-23	EPI_ISL_131984	A/Tucuman/A382/2012	Instituto Nacional de Enfermedades Infecciosas	National Institute for Medical Research
EPI405847	HA	Argentina	2012-Aug-31	EPI_ISL_131985	A/Tucuman/A480/2012	Instituto Nacional de Enfermedades Infecciosas	National Institute for Medical Research
EPI405853	HA	Cote d'Ivoire	2012-Mar-05	EPI_ISL_131988	A/Yopougon/GR 276/2012	Pasteur Institut of Côte d'Ivoire	National Institute for Medical Research
EPI405855	HA	Cote d'Ivoire	2012-May-07	EPI_ISL_131989	A/Yopougon/GR 518/2012	Pasteur Institut of Côte d'Ivoire	National Institute for Medical Research
EPI405856	HA	Cote d'Ivoire	2012-May-22	EPI_ISL_131990	A/Yopougon/GR 553/2012	Pasteur Institut of Côte d'Ivoire	National Institute for Medical Research
EPI405858	HA	Argentina	2012-Jan-01	EPI_ISL_131991	A/Santa Fe/1532/2012	Instituto Nacional de Enfermedades Infecciosas	National Institute for Medical Research
EPI406026	HA	United States	2012-Oct-31	EPI_ISL_132100	A/Tennessee/09/2012	Tennessee Department of Health Laboratory-Nashville	Centers for Disease Control and Prevention
EPI406032	HA	Thailand	2012-Sep-24	EPI_ISL_132102	A/Ayutthaya/283/2012	WHO National Influenza Centre, National Institute of Medical Research (NIMR)	Centers for Disease Control and Prevention
EPI406035	HA	Thailand	2012-Oct-02	EPI_ISL_132103	A/Chiang Rai/312/2012	WHO National Influenza Centre, National Institute of Medical Research (NIMR)	Centers for Disease Control and Prevention
EPI407387	HA	United States	2012-Oct-29	EPI_ISL_132104	A/Minnesota/16/2012	Minnesota Department of Health	Centers for Disease Control and Prevention
EPI406039	HA	United States	2012-Oct-22	EPI_ISL_132105	A/South Carolina/19/2012	South Carolina Department of Health	Centers for Disease Control and Prevention
EPI406920	HA	Argentina	2012-Jul-12	EPI_ISL_132463	A/Formosa/V2233/2012	Servicio de Virosis Respiratorias INEI ANLIS Carlos G. Malbran	Instituto Nacional Enfermedades Infecciosas C.G.Malbran
EPI406934	HA	Argentina	2012-Feb-24	EPI_ISL_132472	A/Tucuman/A8/2012	Servicio de Virosis Respiratorias INEI ANLIS Carlos G. Malbran	Instituto Nacional Enfermedades Infecciosas C.G.Malbran
EPI406933	HA	Argentina	2012-Feb-29	EPI_ISL_132473	A/Tucuman/I192/2012	Servicio de Virosis Respiratorias INEI ANLIS Carlos G. Malbran	Instituto Nacional Enfermedades Infecciosas C.G.Malbran
EPI406935	HA	Argentina	2012-Jul-09	EPI_ISL_132474	A/Salta/985/2012	Servicio de Virosis Respiratorias INEI ANLIS Carlos G. Malbran	Instituto Nacional Enfermedades Infecciosas C.G.Malbran
EPI406936	HA	Argentina	2012-Jul-13	EPI_ISL_132475	A/Tucuman/A228/2012	Servicio de Virosis Respiratorias INEI ANLIS Carlos G. Malbran	Instituto Nacional Enfermedades Infecciosas C.G.Malbran
EPI406937	HA	Argentina	2012-Jul-11	EPI_ISL_132476	A/Salta/1053/2012	Servicio de Virosis Respiratorias INEI ANLIS Carlos G. Malbran	Instituto Nacional Enfermedades Infecciosas C.G.Malbran
EPI406938	HA	Argentina	2012-Jun-04	EPI_ISL_132477	A/Formosa/V1992/2012	Servicio de Virosis Respiratorias INEI ANLIS Carlos G. Malbran	Instituto Nacional Enfermedades Infecciosas C.G.Malbran
EPI407143	HA	United States	2012-Oct-02	EPI_ISL_132577	A/New York/36/2012	New York City Department of Health	Centers for Disease Control and Prevention
EPI407161	HA	Argentina	2011-Jul-01	EPI_ISL_132595	A/La Pampa/52/2011	Servicio de Virosis Respiratorias INEI ANLIS Carlos G. Malbran	Instituto Nacional Enfermedades Infecciosas C.G.Malbran
EPI407162	HA	Argentina	2011-Jun-16	EPI_ISL_132596	A/Mendoza/2711/2011	Servicio de Virosis Respiratorias INEI ANLIS Carlos G. Malbran	Instituto Nacional Enfermedades Infecciosas C.G.Malbran
EPI407163	HA	Argentina	2011-Jun-16	EPI_ISL_132597	A/Mendoza/2709/2011	Servicio de Virosis Respiratorias INEI ANLIS Carlos G. Malbran	Instituto Nacional Enfermedades Infecciosas C.G.Malbran
EPI407164	HA	Argentina	2011-Jul-05	EPI_ISL_132598	A/Mendoza/2776/2011	Servicio de Virosis Respiratorias INEI ANLIS Carlos G. Malbran	Instituto Nacional Enfermedades Infecciosas C.G.Malbran
EPI407165	HA	Argentina	2011-Jul-10	EPI_ISL_132599	A/San Luis/R244/2011	Servicio de Virosis Respiratorias INEI ANLIS Carlos G. Malbran	Instituto Nacional Enfermedades Infecciosas C.G.Malbran
EPI407166	HA	Argentina	2011-Jun-24	EPI_ISL_132600	A/Cordoba/2318/2011	Servicio de Virosis Respiratorias INEI ANLIS Carlos G. Malbran	Instituto Nacional Enfermedades Infecciosas C.G.Malbran
EPI407167	HA	Argentina	2011-Jun-08	EPI_ISL_132601	A/Mendoza/2595/2011	Servicio de Virosis Respiratorias INEI ANLIS Carlos G. Malbran	Instituto Nacional Enfermedades Infecciosas C.G.Malbran
EPI407168	HA	Argentina	2011-Jun-13	EPI_ISL_132602	A/Mendoza/2669/2011	Servicio de Virosis Respiratorias INEI ANLIS Carlos G. Malbran	Instituto Nacional Enfermedades Infecciosas C.G.Malbran
EPI407169	HA	Argentina	2011-Jun-14	EPI_ISL_132603	A/Mendoza/2704/2011	Servicio de Virosis Respiratorias INEI ANLIS Carlos G. Malbran	Instituto Nacional Enfermedades Infecciosas C.G.Malbran
EPI407170	HA	Argentina	2011-Jul-05	EPI_ISL_132604	A/Mendoza/2934/2011	Servicio de Virosis Respiratorias INEI ANLIS Carlos G. Malbran	Instituto Nacional Enfermedades Infecciosas C.G.Malbran
EPI407171	HA	Argentina	2011-Jul-28	EPI_ISL_132605	A/San Luis/R415/2011	Servicio de Virosis Respiratorias INEI ANLIS Carlos G. Malbran	Instituto Nacional Enfermedades Infecciosas C.G.Malbran
EPI407172	HA	Argentina	2011-Jul-19	EPI_ISL_132606	A/San Luis/R416/2011	Servicio de Virosis Respiratorias INEI ANLIS Carlos G. Malbran	Instituto Nacional Enfermedades Infecciosas C.G.Malbran
EPI407174	HA	Argentina	2011-Jun-23	EPI_ISL_132608	A/Mendoza/2779/2011	Servicio de Virosis Respiratorias INEI ANLIS Carlos G. Malbran	Instituto Nacional Enfermedades Infecciosas C.G.Malbran
EPI407175	HA	Argentina	2011-Jun-13	EPI_ISL_132609	A/Mendoza/2688/2011	Servicio de Virosis Respiratorias INEI ANLIS Carlos G. Malbran	Instituto Nacional Enfermedades Infecciosas C.G.Malbran
EPI407290	HA	United Kingdom	2012-Oct-12	EPI_ISL_132663	A/ENG/576/2012	UK Health Security Agency - Colindale	UK Health Security Agency - Colindale	Ellis, J
EPI407291	HA	United Kingdom	2012-Oct-29	EPI_ISL_132664	A/Scotland/124660532/2012	UK Health Security Agency - Colindale	UK Health Security Agency - Colindale	Ellis, J
EPI407292	HA	United Kingdom	2012-Oct-03	EPI_ISL_132665	A/Scotland/124640795/2012	UK Health Security Agency - Colindale	UK Health Security Agency - Colindale	Ellis, J
EPI407293	HA	United Kingdom	2012-Oct-14	EPI_ISL_132666	A/Scotland/124640797/2012	UK Health Security Agency - Colindale	UK Health Security Agency - Colindale	Ellis, J
EPI407356	HA	Bangladesh	2012-Sep-20	EPI_ISL_132695	A/Bangladesh/8399/2012	icddr,b International Centre for Diarrhoeal Disease Research, Bangladesh	Centers for Disease Control and Prevention
EPI407359	HA	United States	2012-Dec-04	EPI_ISL_132696	A/Wyoming/23/2012	Wyoming Public Health Laboratory	Centers for Disease Control and Prevention
EPI407365	HA	Bangladesh	2012-Sep-25	EPI_ISL_132698	A/Bangladesh/6154/2012	icddr,b International Centre for Diarrhoeal Disease Research, Bangladesh	Centers for Disease Control and Prevention
EPI407368	HA	Canada	2012-Oct-30	EPI_ISL_132699	A/Ontario/RV2896/2012	National Microbiology Laboratory, Public Health Agency of Canada (PHAC)	Centers for Disease Control and Prevention
EPI407371	HA	Bangladesh	2012-Sep-27	EPI_ISL_132700	A/Bangladesh/7354/2012	icddr,b International Centre for Diarrhoeal Disease Research, Bangladesh	Centers for Disease Control and Prevention
EPI407377	HA	Bangladesh	2012-Oct-11	EPI_ISL_132702	A/Bangladesh/5005/2012	icddr,b International Centre for Diarrhoeal Disease Research, Bangladesh	Centers for Disease Control and Prevention
EPI407380	HA	United States	2012-Nov-14	EPI_ISL_132703	A/Wisconsin/45/2012	Wisconsin State Laboratory of Hygiene	Centers for Disease Control and Prevention
EPI407386	HA	United States	2012-Nov-23	EPI_ISL_132705	A/Pennsylvania/25/2012	Pennsylvania Department of Health	Centers for Disease Control and Prevention
EPI407390	HA	United States	2012-Nov-20	EPI_ISL_132706	A/New Jersey/07/2012	New Jersey Department of Health & Senior Services	Centers for Disease Control and Prevention
EPI407398	HA	Thailand	2012-Nov-05	EPI_ISL_132709	A/Song Khla/3113/2012	WHO National Influenza Centre, National Institute of Medical Research (NIMR)	Centers for Disease Control and Prevention
EPI407401	HA	Thailand	2012-Oct-03	EPI_ISL_132710	A/Phuket/294/2012	WHO National Influenza Centre, National Institute of Medical Research (NIMR)	Centers for Disease Control and Prevention
EPI407404	HA	United States	2012-Oct-19	EPI_ISL_132711	A/California/44/2012	California Department of Health Services	Centers for Disease Control and Prevention
EPI409889	HA	United States	2012-Dec-05	EPI_ISL_133152	A/Rhode Island/10/2012	Rhode Island Department of Health	Centers for Disease Control and Prevention
EPI409892	HA	India	2012-Nov-10	EPI_ISL_133153	A/India/5416/2012	National Institute of Virology	Centers for Disease Control and Prevention
EPI409895	HA	Brazil	2012-Oct-16	EPI_ISL_133154	A/Brazil/3479/2012	Instituto Adolfo Lutz	Centers for Disease Control and Prevention
EPI409898	HA	United States	2012-Dec-12	EPI_ISL_133155	A/Florida/57/2012	U.S. Air Force School of Aerospace Medicine	Centers for Disease Control and Prevention
EPI409903	HA	Peru	2012-Oct-26	EPI_ISL_133157	A/Peru/2023/2012	NAMRU-6	Centers for Disease Control and Prevention
EPI409906	HA	Peru	2012-Oct-12	EPI_ISL_133158	A/Peru/0505/2012	NAMRU-6	Centers for Disease Control and Prevention
EPI409909	HA	United States	2012-Nov-25	EPI_ISL_133159	A/Indiana/167/2012	Indiana State Department of Health Laboratories	Centers for Disease Control and Prevention
EPI409912	HA	Peru	2012-Sep-04	EPI_ISL_133160	A/Peru/0429/2012	NAMRU-6	Centers for Disease Control and Prevention
EPI409915	HA	United States	2012-Nov-24	EPI_ISL_133161	A/New Hampshire/20/2012	New Hampshire Public Health Laboratories	Centers for Disease Control and Prevention
EPI409917	HA	United States	2012-Dec-13	EPI_ISL_133162	A/Minnesota/26/2012	Minnesota Department of Health	Centers for Disease Control and Prevention
EPI414445	HA	India	2012-Oct-05	EPI_ISL_133163	A/India/1214/2012	National Institute of Virology	Centers for Disease Control and Prevention
EPI409922	HA	China	2012-Nov-19	EPI_ISL_133164	A/Gansu-Ganzhou/35/2012	WHO Chinese National Influenza Center	Centers for Disease Control and Prevention
EPI409924	HA	China	2012-Nov-19	EPI_ISL_133165	A/Gansu-Ganzhou/33/2012	WHO Chinese National Influenza Center	Centers for Disease Control and Prevention
EPI416191	HA	India	2012-Dec-19	EPI_ISL_133530	A/India/2169/2012	All India Institute of Medical Sciences	Centers for Disease Control and Prevention
EPI416198	HA	India	2012-Dec-20	EPI_ISL_133532	A/India/2177/2012	All India Institute of Medical Sciences	Centers for Disease Control and Prevention
EPI413162	HA	India	2012-Dec-22	EPI_ISL_133536	A/India/2192/2012	All India Institute of Medical Sciences	Centers for Disease Control and Prevention
EPI416205	HA	India	2012-Dec-03	EPI_ISL_133537	A/India/2055/2012	All India Institute of Medical Sciences	Centers for Disease Control and Prevention
EPI413167	HA	Japan	2012-Sep-13	EPI_ISL_133539	A/YOKOHAMA/154/2012	Yokohama City Institute of Public Health.	National Institute of Infectious Diseases (NIID)	Fujisaki,Seiichiro; Kim,Namhee; Aya,Sato; Tashiro,Masato; Odagiri,Takato
EPI413170	HA	Japan	2012-Nov-06	EPI_ISL_133540	A/SAITAMA/88/2012	Saitama Institute of Public Health	National Institute of Infectious Diseases (NIID)	Fujisaki,Seiichiro; Kim,Namhee; Aya,Sato; Tashiro,Masato; Odagiri,Takato
EPI413173	HA	Japan	2012-Nov-20	EPI_ISL_133541	A/SHIMANE/71/2012	Shimane Prefectural Institute of Public Health and Environmental Science	National Institute of Infectious Diseases (NIID)	Fujisaki,Seiichiro; Kim,Namhee; Aya,Sato; Tashiro,Masato; Odagiri,Takato
EPI415991	HA	Czech Republic	2012-Nov-16	EPI_ISL_133958	A/Czech Republic/140/2012	National Institute of Public Health	State Veterinary Institute Prague
EPI415992	HA	Czech Republic	2012-Dec-27	EPI_ISL_133959	A/Czech Republic/146/2012	National Institute of Public Health	State Veterinary Institute Prague
EPI415993	HA	Czech Republic	2012-Dec-24	EPI_ISL_133960	A/Czech Republic/147/2012	National Institute of Public Health	State Veterinary Institute Prague
EPI416396	HA	United Kingdom	2012-Oct-12	EPI_ISL_134113	A/England/576/2012	UK Health Security Agency - Colindale	National Institute for Medical Research
EPI416409	HA	Norway	2013-Jan-03	EPI_ISL_134120	A/Norway/108/2013	WHO National Influenza Centre	National Institute for Medical Research
EPI416411	HA	Norway	2013-Jan-02	EPI_ISL_134121	A/Norway/120/2013	WHO National Influenza Centre	National Institute for Medical Research
EPI416413	HA	Norway	2012-Dec-27	EPI_ISL_134122	A/Norway/130/2013	WHO National Influenza Centre	National Institute for Medical Research
EPI416417	HA	Norway	2012-Dec-11	EPI_ISL_134124	A/Norway/2531/2012	WHO National Influenza Centre	National Institute for Medical Research
EPI416419	HA	Norway	2012-Dec-17	EPI_ISL_134125	A/Norway/2552/2012	WHO National Influenza Centre	National Institute for Medical Research
EPI416425	HA	Norway	2013-Jan-02	EPI_ISL_134128	A/Norway/35/2013	WHO National Influenza Centre	National Institute for Medical Research
EPI416427	HA	Norway	2012-Dec-18	EPI_ISL_134129	A/Norway/46/2013	WHO National Influenza Centre	National Institute for Medical Research
EPI416429	HA	Norway	2012-Dec-30	EPI_ISL_134130	A/Norway/51/2013	WHO National Influenza Centre	National Institute for Medical Research
EPI416431	HA	Slovenia	2012-Dec-05	EPI_ISL_134131	A/Slovenia/1905/2012	Laboratory for Virology, National Institute of Public Health	National Institute for Medical Research
EPI416433	HA	Slovenia	2012-Dec-06	EPI_ISL_134132	A/Slovenia/1908/2012	Laboratory for Virology, National Institute of Public Health	National Institute for Medical Research
EPI416437	HA	Tunisia	2013-Jan-04	EPI_ISL_134134	A/Tunisia/159/2013	Hopital Charles Nicolle	National Institute for Medical Research
EPI416439	HA	United Kingdom	2012-Dec-20	EPI_ISL_134135	A/England/658/2012	UK Health Security Agency - Colindale	National Institute for Medical Research
EPI416739	HA	Greece	2013-Jan-02	EPI_ISL_134243	A/Athens.GR/1/2013	Hellenic Pasteur Institute	Hellenic Pasteur Institute	Athanasios,Kossyvakis; Vasiliki,Pogka; Afroditi,Moutousi; Mary,Emmanouil; Konstantinos,Papadakos; Antonios,Kalliaropoulos; Dionyssios,Sgouras; Andreas,Mentis
EPI416762	HA	Greece	2013-Jan-13	EPI_ISL_134244	A/Athens.GR/33/2013	Hellenic Pasteur Institute	Hellenic Pasteur Institute	Athanasios,Kossyvakis; Vasiliki,Pogka; Afroditi,Moutousi; Mary,Emmanouil; Konstantinos,Papadakos; Antonios,Kalliaropoulos; Dionyssios,Sgouras; Andreas,Mentis
EPI416782	HA	Greece	2013-Jan-17	EPI_ISL_134267	A/Athens.GR/46/2013	Hellenic Pasteur Institute	Hellenic Pasteur Institute	Athanasios,Kossyvakis; Vasiliki,Pogka; Afroditi,Moutousi; Mary,Emmanouil; Konstantinos,Papadakos; Antonios,Kalliaropoulos; Dionyssios,Sgouras; Andreas,Mentis
EPI416792	HA	Greece	2013-Jan-17	EPI_ISL_134275	A/Athens.GR/47/2013	Hellenic Pasteur Institute	Hellenic Pasteur Institute	Athanasios,Kossyvakis; Vasiliki,Pogka; Afroditi,Moutousi; Mary,Emmanouil; Konstantinos,Papadakos; Antonios,Kalliaropoulos; Dionyssios,Sgouras; Andreas,Mentis
EPI416799	HA	Greece	2013-Jan-17	EPI_ISL_134276	A/Athens.GR/49/2013	Hellenic Pasteur Institute	Hellenic Pasteur Institute	Athanasios,Kossyvakis; Vasiliki,Pogka; Afroditi,Moutousi; Mary,Emmanouil; Konstantinos,Papadakos; Antonios,Kalliaropoulos; Dionyssios,Sgouras; Andreas,Mentis
EPI417108	HA	Portugal	2013-Jan-07	EPI_ISL_134392	A/Acores/HAH480803/2012	Instituto Nacional de Saude (INSA)	National Institute for Medical Research
EPI417110	HA	Portugal	2013-Jan-07	EPI_ISL_134393	A/Acores/HAH7518/2012	Instituto Nacional de Saude (INSA)	National Institute for Medical Research
EPI417112	HA	Greece	2013-Jan-02	EPI_ISL_134394	A/Athens GR/1/2013	Hellenic Pasteur Institute	National Institute for Medical Research
EPI417116	HA	Belgium	2012-Nov-08	EPI_ISL_134396	A/Belgium/G860/2012	Scientific Institute of Public Health	National Institute for Medical Research
EPI417118	HA	Belgium	2012-Dec-07	EPI_ISL_134397	A/Belgium/G917/2012	Scientific Institute of Public Health	National Institute for Medical Research
EPI417120	HA	Germany	2012-Dec-14	EPI_ISL_134398	A/Berlin/167/2012	Robert Koch Institute Nationales Referenzzentrum für Influenza	National Institute for Medical Research
EPI417122	HA	Senegal	2012-Dec-09	EPI_ISL_134399	A/Dakar/20/2012	Institut Pasteur de Dakar	National Institute for Medical Research
EPI417124	HA	Senegal	2012-Nov-03	EPI_ISL_134400	A/Dakar/22/2012	Institut Pasteur de Dakar	National Institute for Medical Research
EPI417128	HA	Ghana	2012-Oct-25	EPI_ISL_134402	A/Ghana/DILI-0902/2012	University of Ghana	National Institute for Medical Research
EPI417130	HA	Ghana	2012-Jul-13	EPI_ISL_134403	A/Ghana/FS-0895/2012	University of Ghana	National Institute for Medical Research
EPI417132	HA	Portugal	2013-Jan-08	EPI_ISL_134404	A/Lisboa/EuroEva42/2012	Instituto Nacional de Saude (INSA)	National Institute for Medical Research
EPI417134	HA	Germany	2013-Jan-07	EPI_ISL_134405	A/Niedersachsen/1/2013	Robert Koch Institute Nationales Referenzzentrum für Influenza	National Institute for Medical Research
EPI417136	HA	France	2012-Nov-29	EPI_ISL_134406	A/Paris/1878/2012	Institut Pasteur	National Institute for Medical Research
EPI417138	HA	Germany	2013-Jan-03	EPI_ISL_134407	A/Sachsen/1/2013	Robert Koch Institute Nationales Referenzzentrum für Influenza	National Institute for Medical Research
EPI417140	HA	Slovenia	2012-Dec-14	EPI_ISL_134408	A/Slovenia/1940/2012	Laboratory for Virology, National Institute of Public Health	National Institute for Medical Research
EPI417144	HA	Switzerland	2012-Nov-29	EPI_ISL_134410	A/Switzerland/7502824/2012	Swiss National Reference Centre for Influenza	National Institute for Medical Research
EPI417146	HA	Switzerland	2012-Dec-07	EPI_ISL_134411	A/Switzerland/7546304/2012	Swiss National Reference Centre for Influenza	National Institute for Medical Research
EPI417148	HA	Switzerland	2012-Dec-19	EPI_ISL_134412	A/Switzerland/7628314/2012	Swiss National Reference Centre for Influenza	National Institute for Medical Research
EPI417152	HA	Germany	2012-Dec-17	EPI_ISL_134414	A/Thuringen/38/2012	Robert Koch Institute Nationales Referenzzentrum für Influenza	National Institute for Medical Research
EPI417154	HA	Ukraine	2013-Jan-08	EPI_ISL_134415	A/Ukraine/11/2013	Institute of Epidemiology and Infectious Diseases AMS of Ukraine	National Institute for Medical Research
EPI417156	HA	Ukraine	2013-Jan-07	EPI_ISL_134416	A/Ukraine/3/2013	Institute of Epidemiology and Infectious Diseases AMS of Ukraine	National Institute for Medical Research
EPI417162	HA	United States	2012-Dec-08	EPI_ISL_134418	A/New Jersey/11/2012	New Jersey Department of Health & Senior Services	Centers for Disease Control and Prevention
EPI418003	HA	United States	2012-Dec-17	EPI_ISL_134421	A/Texas/99/2012	Texas Department of State Health Services-Laboratory Services	Centers for Disease Control and Prevention
EPI418010	HA	United States	2012-Dec-04	EPI_ISL_134424	A/Pennsylvania/30/2012	Pennsylvania Department of Health	Centers for Disease Control and Prevention
EPI418011	HA	United States	2012-Dec-27	EPI_ISL_134425	A/North Carolina/29/2012	North Carolina State Laboratory of Public Health	Centers for Disease Control and Prevention
EPI418243	HA	United States	2012-Dec-26	EPI_ISL_134436	A/Wyoming/31/2012	Wyoming Public Health Laboratory	Centers for Disease Control and Prevention
EPI417288	HA	Australia	2012-Oct-06	EPI_ISL_134468	A/SOUTH AUSTRALIA/162/2012	Institute of Medical and Veterinary Science (IMVS)	WHO Collaborating Centre for Reference and Research on Influenza	Deng,Y-M., Iannello,P.,Caldwell,N., Jelley,L.,Komadina,N.
EPI417466	HA	Hong Kong (SAR)	2013-Jan-05	EPI_ISL_134533	A/Hong Kong/62/2013	Hong Kong Department of Health	Hong Kong Department of Health	Mak,G.C.;Lo,J.Y.C.
EPI417467	HA	Hong Kong (SAR)	2012-Dec-18	EPI_ISL_134534	A/Hong Kong/9259/2012	Hong Kong Department of Health	Hong Kong Department of Health	Mak,G.C.;Lo,J.Y.C.
EPI417468	HA	Hong Kong (SAR)	2012-Dec-15	EPI_ISL_134535	A/Hong Kong/9204/2012	Hong Kong Department of Health	Hong Kong Department of Health	Mak,G.C.;Lo,J.Y.C.
EPI417539	HA	Norway	2012-Oct-30	EPI_ISL_134561	A/Norway/2096/2012	Aalesund sjukehus	Norwegian Institute of Public Health	Kilander, A.;Khider, M.;Waalen, K.;Dudman, S.;Hungnes, O.
EPI417541	HA	Norway	2012-Oct-30	EPI_ISL_134562	A/Norway/2112/2012	Aalesund sjukehus	Norwegian Institute of Public Health	Kilander, A.;Khider, M.;Waalen, K.;Dudman, S.;Hungnes, O.
EPI417544	HA	Norway	2012-Oct-25	EPI_ISL_134564	A/Norway/2145/2012	St. Olavs Hospital HF, Dept. of Medical Microbiology	Norwegian Institute of Public Health	Kilander, A.;Khider, M.;Waalen, K.;Dudman, S.;Hungnes, O.
EPI417547	HA	Norway	2012-Nov-03	EPI_ISL_134566	A/Norway/2154/2012	Aalesund sjukehus	Norwegian Institute of Public Health	Kilander, A.;Khider, M.;Waalen, K.;Dudman, S.;Hungnes, O.
EPI417552	HA	Norway	2012-Nov-26	EPI_ISL_134569	A/Norway/2362/2012	Stavanger Universitetssykehus, Avd. for Medisinsk Mikrobiologi	Norwegian Institute of Public Health	Kilander, A.;Khider, M.;Waalen, K.;Dudman, S.;Hungnes, O.
EPI417556	HA	Norway	2012-Dec-02	EPI_ISL_134571	A/Norway/2397/2012	Aalesund sjukehus	Norwegian Institute of Public Health	Kilander, A.;Khider, M.;Waalen, K.;Dudman, S.;Hungnes, O.
EPI417557	HA	Norway	2012-Nov-28	EPI_ISL_134572	A/Norway/2403/2012	Akershus University Hospital	Norwegian Institute of Public Health	Kilander, A.;Khider, M.;Waalen, K.;Dudman, S.;Hungnes, O.
EPI417558	HA	Norway	2012-Nov-30	EPI_ISL_134573	A/Norway/2411/2012	Aalesund sjukehus	Norwegian Institute of Public Health	Kilander, A.;Khider, M.;Waalen, K.;Dudman, S.;Hungnes, O.
EPI417559	HA	Norway	2012-Dec-10	EPI_ISL_134574	A/Norway/2473/2012	Akershus University Hospital	Norwegian Institute of Public Health	Kilander, A.;Khider, M.;Waalen, K.;Dudman, S.;Hungnes, O.
EPI417560	HA	Norway	2012-Dec-08	EPI_ISL_134575	A/Norway/2494/2012		Norwegian Institute of Public Health	Kilander, A.;Khider, M.;Waalen, K.;Dudman, S.;Hungnes, O.
EPI417561	HA	Norway	2012-Dec-10	EPI_ISL_134576	A/Norway/2530/2012	Ostfold Hospital - Fredrikstad, Dept. of Microbiology	Norwegian Institute of Public Health	Kilander, A.;Khider, M.;Waalen, K.;Dudman, S.;Hungnes, O.
EPI417562	HA	Norway	2012-Dec-20	EPI_ISL_134577	A/Norway/2620/2012		Norwegian Institute of Public Health	Kilander, A.;Khider, M.;Waalen, K.;Dudman, S.;Hungnes, O.
EPI417563	HA	Norway	2012-Dec-17	EPI_ISL_134578	A/Norway/2635/2012	Sorlandet Sykehus HF, Dept. of Medical Microbiology	Norwegian Institute of Public Health	Kilander, A.;Khider, M.;Waalen, K.;Dudman, S.;Hungnes, O.
EPI417565	HA	Norway	2012-Dec-18	EPI_ISL_134580	A/Norway/149/2013	Mikrobiologisk laboratorium, Sykehuset i Vestfold	Norwegian Institute of Public Health	Kilander, A.;Khider, M.;Waalen, K.;Dudman, S.;Hungnes, O.
EPI417955	HA	United States	2012-Dec-18	EPI_ISL_134761	A/Pennsylvania/31/2012	Pennsylvania Department of Health	Centers for Disease Control and Prevention
EPI439513	HA	Bangladesh	2012-Sep-26	EPI_ISL_134762	A/Bangladesh/5011/2012	icddr,b International Centre for Diarrhoeal Disease Research, Bangladesh	Centers for Disease Control and Prevention
EPI417960	HA	India	2012-Dec-17	EPI_ISL_134763	A/India/2150/2012	All India Institute of Medical Sciences	Centers for Disease Control and Prevention
EPI417963	HA	United States	2012-Dec-19	EPI_ISL_134764	A/Pennsylvania/32/2012	Pennsylvania Department of Health	Centers for Disease Control and Prevention
EPI418048	HA	Japan	2012-Oct-30	EPI_ISL_134789	A/KYOTO-C/3/2012	Kyoto City Institute of Health and Environmental Sciences	National Institute of Infectious Diseases (NIID)	Fujisaki,Seiichiro; Kim,Namhee; Reiko,Itoh; Tashiro,Masato; Odagiri,Takato
EPI418133	HA	United States	2013-Jan-02	EPI_ISL_134829	A/Massachusetts/02/2013	Massachusetts Department of Public Health	Centers for Disease Control and Prevention
EPI418139	HA	United States	2012-Dec-15	EPI_ISL_134831	A/Texas/106/2012	Texas Department of State Health Services-Laboratory Services	Centers for Disease Control and Prevention
EPI420316	HA	Sweden	2012-Dec-17	EPI_ISL_135181	A/Linkoping/1/2012		Public Health Agency of Sweden
EPI420318	HA	Sweden	2013-Jan-07	EPI_ISL_135183	A/Linkoping/2/2013		Public Health Agency of Sweden
EPI420333	HA	Greece	2013-Jan-18	EPI_ISL_135191	A/Athens.GR/67/2013	Hellenic Pasteur Institute	Hellenic Pasteur Institute	Athanasios,Kossyvakis; Vasiliki,Pogka; Afroditi,Moutousi; Mary,Emmanouil; Konstantinos,Papadakos; Antonios,Kalliaropoulos; Dionyssios,Sgouras; Andreas,Mentis
EPI420343	HA	Greece	2013-Jan-21	EPI_ISL_135196	A/Tinos.GR/75/2013	Hellenic Pasteur Institute	Hellenic Pasteur Institute	Athanasios,Kossyvakis; Vasiliki,Pogka; Afroditi,Moutousi; Mary,Emmanouil; Konstantinos,Papadakos; Antonios,Kalliaropoulos; Dionyssios,Sgouras; Andreas,Mentis
EPI420346	HA	Greece	2013-Jan-23	EPI_ISL_135197	A/Athens.GR/88/2013	Hellenic Pasteur Institute	Hellenic Pasteur Institute
EPI420349	HA	Greece	2013-Jan-24	EPI_ISL_135198	A/Athens.GR/112/2013	Hellenic Pasteur Institute	Hellenic Pasteur Institute	Athanasios,Kossyvakis; Vasiliki,Pogka; Afroditi,Moutousi; Mary,Emmanouil; Konstantinos,Papadakos; Antonios,Kalliaropoulos; Dionyssios,Sgouras; Andreas,Mentis
EPI420354	HA	Greece	2013-Jan-24	EPI_ISL_135200	A/Athens.GR/114/2013	Hellenic Pasteur Institute	Hellenic Pasteur Institute	Athanasios,Kossyvakis; Vasiliki,Pogka; Afroditi,Moutousi; Mary,Emmanouil; Konstantinos,Papadakos; Antonios,Kalliaropoulos; Dionyssios,Sgouras; Andreas,Mentis
EPI420356	HA	Greece	2013-Jan-23	EPI_ISL_135201	A/Athens.GR/83/2013	Hellenic Pasteur Institute	Hellenic Pasteur Institute	Athanasios,Kossyvakis; Vasiliki,Pogka; Afroditi,Moutousi; Mary,Emmanouil; Konstantinos,Papadakos; Antonios,Kalliaropoulos; Dionyssios,Sgouras; Andreas,Mentis
EPI420360	HA	Greece	2013-Jan-24	EPI_ISL_135204	A/Athens.GR/119/2013	Hellenic Pasteur Institute	Hellenic Pasteur Institute	Athanasios,Kossyvakis; Vasiliki,Pogka; Afroditi,Moutousi; Mary,Emmanouil; Konstantinos,Papadakos; Antonios,Kalliaropoulos; Dionyssios,Sgouras; Andreas,Mentis
EPI420395	HA	China	2010-Jul-28	EPI_ISL_135218	A/Guangzhou/GIRD74/2010		Import from public-domain	Guan,W.; Yang,Z.; Pan,S.; Wu,S.; Zhou,R.; Wang,Y.; Luo,Y.; Li,J.; Zhao,S.; Liu,W.; Zhong,N.
EPI422580	HA	United States	2012-Dec-28	EPI_ISL_135808	A/Alaska/36/2012	Alaska State Virology Lab	Centers for Disease Control and Prevention
EPI422583	HA	United States	2013-Jan-22	EPI_ISL_135809	A/California/09/2013	U.S. Air Force School of Aerospace Medicine	Centers for Disease Control and Prevention
EPI422589	HA	United States	2013-Jan-23	EPI_ISL_135811	A/Florida/02/2013	Florida Department of Health-Jacksonville	Centers for Disease Control and Prevention
EPI422592	HA	China	2012-Jan-01	EPI_ISL_135812	A/Gansu-Ganzhu/33/2012	WHO Chinese National Influenza Center	Centers for Disease Control and Prevention
EPI422601	HA	India	2012-Nov-24	EPI_ISL_135815	A/India/2005/2012	All India Institute of Medical Sciences	Centers for Disease Control and Prevention
EPI422607	HA	India	2012-Nov-26	EPI_ISL_135817	A/India/2019/2012	All India Institute of Medical Sciences	Centers for Disease Control and Prevention
EPI422613	HA	Nigeria	2012-Oct-17	EPI_ISL_135819	A/Nigeria/7781/2012	National Influenza Reference Laboratory	Centers for Disease Control and Prevention
EPI422630	HA	Tanzania, United Republic of	2012-Dec-10	EPI_ISL_135825	A/Tanzania/2085/2012	National Influenza Lab	Centers for Disease Control and Prevention
EPI422633	HA	Tanzania, United Republic of	2012-Nov-20	EPI_ISL_135826	A/Tanzania/304/2012	National Influenza Lab	Centers for Disease Control and Prevention
EPI422642	HA	Tanzania, United Republic of	2012-Dec-18	EPI_ISL_135829	A/Tanzania/340/2012	National Influenza Lab	Centers for Disease Control and Prevention
EPI422645	HA	United States	2013-Jan-20	EPI_ISL_135830	A/Utah/01/2013	Utah Department of Health	Centers for Disease Control and Prevention
EPI425956	HA	Spain	2013-Jan-14	EPI_ISL_136321	A/Baleares100/2013	Instituto de Salud Carlos III	National Institute for Medical Research
EPI425960	HA	Belgium	2012-Dec-10	EPI_ISL_136323	A/Belgium/G932/2012	Scientific Institute of Public Health	National Institute for Medical Research
EPI425962	HA	Algeria	2012-Oct-30	EPI_ISL_136324	A/Blida/103/2012	Institut Pasteur d'Algerie	National Institute for Medical Research
EPI425964	HA	Denmark	2013-Jan-02	EPI_ISL_136325	A/Denmark/08/2013	Statens Serum Institute	National Institute for Medical Research
EPI425966	HA	Denmark	2012-Nov-22	EPI_ISL_136326	A/Denmark/76/2012	Statens Serum Institute	National Institute for Medical Research
EPI425968	HA	Romania	2013-Jan-14	EPI_ISL_136327	A/Dolj/131915/2013	Cantacuzino Institute	National Institute for Medical Research
EPI425970	HA	Romania	2013-Jan-21	EPI_ISL_136328	A/Dolj/132523/2013	Cantacuzino Institute	National Institute for Medical Research
EPI425972	HA	Estonia	2013-Jan-02	EPI_ISL_136329	A/Estonia/74192/2013	Health Protection Inspectorate	National Institute for Medical Research
EPI425974	HA	Estonia	2013-Jan-17	EPI_ISL_136330	A/Estonia/74590/2013	Health Protection Inspectorate	National Institute for Medical Research
EPI425981	HA	Romania	2013-Jan-20	EPI_ISL_136334	A/Iasi/132200/2013	Cantacuzino Institute	National Institute for Medical Research
EPI425985	HA	Israel	2013-Jan-01	EPI_ISL_136336	A/Israel/18/2013	Central Virology Laboratory Israel (NIC)	National Institute for Medical Research
EPI425987	HA	Israel	2013-Jan-09	EPI_ISL_136337	A/Israel/28/2013	Central Virology Laboratory Israel (NIC)	National Institute for Medical Research
EPI425989	HA	Jordan	2012-Dec-12	EPI_ISL_136338	A/Jordan/30505/2012	Laboratory Directorate	National Institute for Medical Research
EPI425991	HA	Latvia	2013-Jan-02	EPI_ISL_136339	A/Latvia/1-30371p/2013	State Agency, Infectology Center of Latvia	National Institute for Medical Research
EPI425993	HA	Latvia	2013-Jan-18	EPI_ISL_136340	A/Latvia/1-40822p/2013	State Agency, Infectology Center of Latvia	National Institute for Medical Research
EPI425995	HA	Spain	2013-Jan-14	EPI_ISL_136341	A/Madrid/61/2013	Instituto de Salud Carlos III	National Institute for Medical Research
EPI425997	HA	Spain	2013-Jan-11	EPI_ISL_136342	A/Navarra/111/2013	Instituto de Salud Carlos III	National Institute for Medical Research
EPI425999	HA	Netherlands	2013-Jan-07	EPI_ISL_136343	A/Netherlands/068/2013	Erasmus Medical Center	National Institute for Medical Research
EPI426003	HA	Norway	2012-Nov-09	EPI_ISL_136345	A/Norway/2254/2012	WHO National Influenza Centre	National Institute for Medical Research
EPI426004	HA	Norway	2012-Nov-09	EPI_ISL_136346	A/Norway/2259/2012	WHO National Influenza Centre	National Institute for Medical Research
EPI426005	HA	Norway	2012-Nov-07	EPI_ISL_136347	A/Norway/2289/2012	WHO National Influenza Centre	National Institute for Medical Research
EPI426007	HA	Norway	2012-Nov-26	EPI_ISL_136348	A/Norway/2388/2012	WHO National Influenza Centre	National Institute for Medical Research
EPI426011	HA	Italy	2013-Jan-14	EPI_ISL_136350	A/Parma/03/2013	Istituto Superiore di Sanità	National Institute for Medical Research
EPI426017	HA	Italy	2013-Jan-04	EPI_ISL_136353	A/Roma/07/2013	Istituto Superiore di Sanità	National Institute for Medical Research
EPI426021	HA	Italy	2013-Jan-14	EPI_ISL_136355	A/Trieste/03/2013	Istituto Superiore di Sanità	National Institute for Medical Research
EPI426023	HA	Turkey	2013-Jan-16	EPI_ISL_136356	A/Turkey/579/2013	Istanbul University	National Institute for Medical Research
EPI426025	HA	Turkey	2013-Jan-17	EPI_ISL_136357	A/Turkey/600/2013	Istanbul University	National Institute for Medical Research
EPI426027	HA	Turkey	2013-Jan-18	EPI_ISL_136358	A/Turkey/605/2013	Istanbul University	National Institute for Medical Research
EPI426029	HA	Turkey	2013-Jan-21	EPI_ISL_136359	A/Turkey/616/2013	Istanbul University	National Institute for Medical Research
EPI426444	HA	United States	2012-Dec-25	EPI_ISL_136464	A/Kentucky/23/2012	Kentucky Division of Laboratory Services	Centers for Disease Control and Prevention
EPI426447	HA	United States	2013-Jan-05	EPI_ISL_136465	A/Texas/07/2013	Houston Department of Health and Human Services	Centers for Disease Control and Prevention
EPI426455	HA	United States	2012-Dec-20	EPI_ISL_136468	A/Minnesota/34/2012	Minnesota Department of Health	Centers for Disease Control and Prevention
EPI426458	HA	United States	2013-Jan-09	EPI_ISL_136469	A/Tennessee/01/2013	Tennessee Department of Health Laboratory-Nashville	Centers for Disease Control and Prevention
EPI426868	HA	China	2012-Dec-31	EPI_ISL_136558	A/Zhejiang/HuZ1/2012		Import from public-domain	Chen,Y.; Lu,Y.; Mao,H.; Zhang,Y.; Zhou,M.; Li,Z.; Zhou,B.; Yan,J.
EPI426869	HA	China	2013-Jan-09	EPI_ISL_136560	A/Zhejiang/TZ11/2013		Import from public-domain	Chen,Y.; Lu,Y.; Mao,H.; Zhang,Y.; Zhou,M.; Li,Z.; Zhou,B.; Yan,J.
EPI432618	HA	Cote d'Ivoire	2012-Oct-16	EPI_ISL_137433	A/Cote D'Ivoire/1186/2012	Pasteur Institut of Côte d'Ivoire	Centers for Disease Control and Prevention
EPI432620	HA	Tanzania, United Republic of	2012-Dec-19	EPI_ISL_137434	A/Tanzania/2131/2012	National Influenza Lab	Centers for Disease Control and Prevention
EPI433365	HA	Finland	2013-Jan-02	EPI_ISL_137574	A/Finland/302/2013	Finnish Institute for Health and Welfare, THL	Finnish Institute for Health and Welfare, THL	Ikonen N, Haanpää M
EPI433367	HA	Finland	2013-Jan-09	EPI_ISL_137575	A/Finland/308/2013	Finnish Institute for Health and Welfare, THL	Finnish Institute for Health and Welfare, THL	Ikonen N, Haanpää M
EPI433369	HA	Finland	2013-Jan-17	EPI_ISL_137576	A/Finlad/314/2013	Finnish Institute for Health and Welfare, THL	Finnish Institute for Health and Welfare, THL	Ikonen N, Haanpää M
EPI433370	HA	Finland	2012-Dec-20	EPI_ISL_137577	A/Finland/300/2012	Finnish Institute for Health and Welfare, THL	Finnish Institute for Health and Welfare, THL	Ikonen N, Haanpää M
EPI433371	HA	Finland	2013-Jan-07	EPI_ISL_137578	A/Finland/306/2013	Finnish Institute for Health and Welfare, THL	Finnish Institute for Health and Welfare, THL	Ikonen N, Haanpää M
EPI433589	HA	Japan	2013-Jan-16	EPI_ISL_137628	A/HYOGO/3084/2013	Hyogo Prefectural Institute of Public Health and Consumer Sciences	National Institute of Infectious Diseases (NIID)	Fujisaki,Seiichiro; Kim,Namhee; Itoh,Reiko; Tashiro,Masato; Odagiri,Takato
EPI438361	HA	Sweden	2012-Dec-21	EPI_ISL_138269	A/Stockholm/52/2012		Public Health Agency of Sweden
EPI438367	HA	Sweden	2013-Jan-11	EPI_ISL_138271	A/Stockholm/4/2013		Public Health Agency of Sweden
EPI438370	HA	Sweden	2013-Jan-19	EPI_ISL_138272	A/Stockholm/5/2013		Public Health Agency of Sweden
EPI438459	HA	Sweden	2013-Jan-31	EPI_ISL_138298	A/Uppsala/1/2013		Public Health Agency of Sweden
EPI438465	HA	Sweden	2013-Feb-08	EPI_ISL_138300	A/Uppsala/3/2013		Public Health Agency of Sweden
EPI438469	HA	Sweden	2013-Jan-20	EPI_ISL_138302	A/Malmoe/3/2013		Public Health Agency of Sweden
EPI438472	HA	Sweden	2013-Jan-22	EPI_ISL_138303	A/Malmoe/4/2013		Public Health Agency of Sweden
EPI438474	HA	Sweden	2013-Feb-09	EPI_ISL_138304	A/Stockholm/3/2013		Public Health Agency of Sweden
EPI438477	HA	Sweden	2013-Feb-06	EPI_ISL_138305	A/Vimmerby/1/2013		Public Health Agency of Sweden
EPI438481	HA	Sweden	2013-Feb-09	EPI_ISL_138307	A/Stockholm/2/2013		Public Health Agency of Sweden
EPI438805	HA	Belgium	2012-Dec-26	EPI_ISL_138526	A/Belgium/G1019/2012	Scientific Institute of Public Health	National Institute for Medical Research
EPI438807	HA	Belgium	2012-Dec-11	EPI_ISL_138527	A/Belgium/G9442012	Scientific Institute of Public Health	National Institute for Medical Research
EPI438811	HA	Belgium	2012-Dec-28	EPI_ISL_138529	A/Belgium/S0345/2012	Scientific Institute of Public Health	National Institute for Medical Research
EPI438813	HA	Ghana	2012-Dec-12	EPI_ISL_138530	A/Ghana/DILI-1218/2012	University of Ghana	National Institute for Medical Research
EPI438815	HA	Ghana	2012-Nov-26	EPI_ISL_138531	A/Ghana/FS-1615/2012	University of Ghana	National Institute for Medical Research
EPI438817	HA	Jordan	2012-Dec-29	EPI_ISL_138532	A/Jordan/30006/2012	Laboratory Directorate	National Institute for Medical Research
EPI438825	HA	Macedonia, the former Yogoslav Republic of	2013-Jan-21	EPI_ISL_138536	A/Skopje/T T 28V	Institute of Public Health (Macedonia)	National Institute for Medical Research
EPI439169	HA	Sweden	2013-Feb-28	EPI_ISL_138627	A/Malmoe/5/2013		Public Health Agency of Sweden
EPI439174	HA	Sweden	2013-Feb-26	EPI_ISL_138628	A/Orebro/1/2013		Public Health Agency of Sweden
EPI439180	HA	Sweden	2013-Feb-07	EPI_ISL_138649	A/Gothenburg/1/2013		Public Health Agency of Sweden
EPI439217	HA	United States	2013-Jan-18	EPI_ISL_138656	A/Washington/05/2013	U.S. Air Force School of Aerospace Medicine	Centers for Disease Control and Prevention
EPI439220	HA	United States	2013-Jan-22	EPI_ISL_138657	A/New York/02/2013	U.S. Air Force School of Aerospace Medicine	Centers for Disease Control and Prevention
EPI439225	HA	United States	2013-Feb-05	EPI_ISL_138659	A/Missouri/03/2013	Missouri Department. of Health & Senior Services	Centers for Disease Control and Prevention
EPI439228	HA	Thailand	2013-Jan-11	EPI_ISL_138660	A/Surat Thani/16/2013	WHO National Influenza Centre, National Institute of Medical Research (NIMR)	Centers for Disease Control and Prevention
EPI439231	HA	United States	2013-Jan-04	EPI_ISL_138661	A/New Mexico/01/2013	New Mexico Department of Health	Centers for Disease Control and Prevention
EPI439241	HA	Tanzania, United Republic of	2012-Nov-27	EPI_ISL_138665	A/Tanzania/308/2012	National Influenza Lab	Centers for Disease Control and Prevention
EPI439245	HA	United States	2013-Feb-03	EPI_ISL_138667	A/Utah/04/2013	Utah Department of Health	Centers for Disease Control and Prevention
EPI439247	HA	Tanzania, United Republic of	2012-Nov-30	EPI_ISL_138668	A/Tanzania/315/2012	National Influenza Lab	Centers for Disease Control and Prevention
EPI439249	HA	United States	2013-Jan-14	EPI_ISL_138669	A/Indiana/02/2013	Indiana State Department of Health Laboratories	Centers for Disease Control and Prevention
EPI439251	HA	United States	2013-Jan-04	EPI_ISL_138670	A/Maryland/02/2013	Maryland Department of Health and Mental Hygiene	Centers for Disease Control and Prevention
EPI439255	HA	United States	2013-Feb-08	EPI_ISL_138673	A/Kentucky/02/2013	Kentucky Division of Laboratory Services	Centers for Disease Control and Prevention
EPI439458	HA	United States	2013-Feb-14	EPI_ISL_138724	A/Pennsylvania/04/2013	Pennsylvania Department of Health	Centers for Disease Control and Prevention
EPI439460	HA	Kenya	2012-Nov-28	EPI_ISL_138725	A/Kenya/2917/2012	CDC-Kenya	Centers for Disease Control and Prevention
EPI439463	HA	Russian Federation	2013-Feb-13	EPI_ISL_138726	A/St. Petersburg/19/2013	Russian Academy of Medical Sciences	Centers for Disease Control and Prevention
EPI439467	HA	United States	2013-Feb-02	EPI_ISL_138728	A/Indiana/03/2013	Indiana State Department of Health Laboratories	Centers for Disease Control and Prevention
EPI439471	HA	Russian Federation	2013-Feb-20	EPI_ISL_138731	A/St. Petersburg/37/2013	Russian Academy of Medical Sciences	Centers for Disease Control and Prevention
EPI439473	HA	United States	2013-Feb-13	EPI_ISL_138732	A/North Carolina/03/2013	North Carolina State Laboratory of Public Health	Centers for Disease Control and Prevention
EPI439475	HA	United States	2013-Feb-06	EPI_ISL_138733	A/Nebraska/05/2013	Nebraska Public Health Lab	Centers for Disease Control and Prevention
EPI439478	HA	Kyrgyzstan	2013-Jan-08	EPI_ISL_138734	A/Kyrgyzstan/220/2013	National Virology Laboratory, Center Microbiological Investigations	Centers for Disease Control and Prevention
EPI439481	HA	Russian Federation	2013-Feb-20	EPI_ISL_138735	A/St. Petersburg/42/2013	Russian Academy of Medical Sciences	Centers for Disease Control and Prevention
EPI443685	HA	United States	2013-Jan-06	EPI_ISL_139490	A/New Mexico/02/2013	New Mexico Department of Health	Centers for Disease Control and Prevention
EPI442696	HA	United States	2013-Jan-18	EPI_ISL_139491	A/Pennsylvania/01/2013	Pennsylvania Department of Health	Centers for Disease Control and Prevention
EPI442699	HA	United States	2013-Mar-23	EPI_ISL_139492	A/Colorado/03/2013	Colorado Department of Health Lab	Centers for Disease Control and Prevention
EPI443017	HA	Kenya	2009-Jul-02	EPI_ISL_139648	A/Kisumu/56/2009	ARI Unit, Kenya Medical Research Institute (KEMRI - NIC), Centre for Virus Research Annex, P.O Box 54628	Kenyatta University	'George, Gachara; 'Wallace, Bulimo; 'Japheth, Magana; 'Benjamin, Opot; 'Michael, Otieno; 'Samuel, Symmekher'
EPI443067	HA	Kenya	2009-Jul-02	EPI_ISL_139667	A/Kisumu/61/2009	ARI Unit, Kenya Medical Research Institute (KEMRI - NIC), Centre for Virus Research Annex, P.O Box 54628	Kenya Medical Research Institute	'George, Gachara; 'Samuel, Symekher; 'Japheth, Magana; 'Benjamin, Opot; 'Michael, Otieno; 'Wallace, Bulimo.
EPI443120	HA	Kenya	2009-Jul-03	EPI_ISL_139680	A/Nairobi/64/2009	ARI Unit, Kenya Medical Research Institute (KEMRI - NIC), Centre for Virus Research Annex, P.O Box 54628	Kenya Medical Research Institute	'George, Gachara; 'Samuel, Symekher; 'Japheth, Magana; 'Benjamin, Opot; 'Michael, Otieno; 'Wallace, Bulimo.
EPI443159	HA	Kenya	2009-Jul-05	EPI_ISL_139706	A/Garissa/78/2009	ARI Unit, Kenya Medical Research Institute (KEMRI - NIC), Centre for Virus Research Annex, P.O Box 54628	Kenya Medical Research Institute	'George, Gachara; 'Samuel, Symekher; 'Japheth, Magana; 'Benjamin, Opot; 'Michael, Otieno; 'Wallace, Bulimo.
EPI443169	HA	Kenya	2009-Jul-05	EPI_ISL_139707	A/Keiyo/96/2009	ARI Unit, Kenya Medical Research Institute (KEMRI - NIC), Centre for Virus Research Annex, P.O Box 54628	Kenya Medical Research Institute	'George, Gachara; 'Samuel, Symekher; 'Japheth, Magana; 'Benjamin, Opot; 'Michael, Otieno; 'Wallace, Bulimo.
EPI443176	HA	Kenya	2009-Sep-15	EPI_ISL_139708	A/Nairobi/58/2009	ARI Unit, Kenya Medical Research Institute (KEMRI - NIC), Centre for Virus Research Annex, P.O Box 54628	Kenya Medical Research Institute	'George, Gachara; 'Samuel, Symekher; 'Japheth, Magana; 'Benjamin, Opot; 'Michael, Otieno; 'Wallace, Bulimo.
EPI443184	HA	Kenya	2009-Sep-15	EPI_ISL_139709	A/Nairobi/59/2009	ARI Unit, Kenya Medical Research Institute (KEMRI - NIC), Centre for Virus Research Annex, P.O Box 54628	Kenya Medical Research Institute	'George, Gachara; 'Samuel, Symekher; 'Japheth, Magana; 'Benjamin, Opot; 'Michael, Otieno; 'Wallace, Bulimo.
EPI443191	HA	Kenya	2009-Sep-24	EPI_ISL_139710	A/Malindi/238/2009	ARI Unit, Kenya Medical Research Institute (KEMRI - NIC), Centre for Virus Research Annex, P.O Box 54628	Kenya Medical Research Institute	'George, Gachara; 'Samuel, Symekher; 'Japheth, Magana; 'Benjamin, Opot; 'Michael, Otieno; 'Wallace, Bulimo'
EPI443198	HA	Kenya	2009-Sep-24	EPI_ISL_139711	A/Eldoret/119/2009	ARI Unit, Kenya Medical Research Institute (KEMRI - NIC), Centre for Virus Research Annex, P.O Box 54628	Kenya Medical Research Institute	'George, Gachara; 'Samuel, Symekher; 'Japheth, Magana; 'Benjamin, Opot; 'Michael, Otieno; 'Wallace, Bulimo'
EPI443205	HA	Kenya	2009-Sep-19	EPI_ISL_139712	A/Eldoret/120/2009	ARI Unit, Kenya Medical Research Institute (KEMRI - NIC), Centre for Virus Research Annex, P.O Box 54628	Kenya Medical Research Institute	'George, Gachara; 'Samuel, Symekher; 'Japheth, Magana; 'Benjamin, Opot; 'Michael, Otieno; 'Wallace, Bulimo'
EPI443212	HA	Kenya	2009-Sep-22	EPI_ISL_139713	A/Embu/169/2009	ARI Unit, Kenya Medical Research Institute (KEMRI - NIC), Centre for Virus Research Annex, P.O Box 54628	Kenya Medical Research Institute	'George, Gachara; 'Samuel, Symekher; 'Japheth, Magana; 'Benjamin, Opot; 'Michael, Otieno; 'Wallace, Bulimo'
EPI443219	HA	Kenya	2009-Sep-29	EPI_ISL_139714	A/Nyeri/478/2009	ARI Unit, Kenya Medical Research Institute (KEMRI - NIC), Centre for Virus Research Annex, P.O Box 54628	Kenya Medical Research Institute	'George, Gachara; 'Samuel, Symekher; 'Japheth, Magana; 'Benjamin, Opot; 'Michael, Otieno; 'Wallace, Bulimo'
EPI443226	HA	Kenya	2009-Sep-29	EPI_ISL_139715	A/Meru/467/2009	ARI Unit, Kenya Medical Research Institute (KEMRI - NIC), Centre for Virus Research Annex, P.O Box 54628	Kenya Medical Research Institute	'George, Gachara; 'Samuel, Symekher; 'Japheth, Magana; 'Benjamin, Opot; 'Michael, Otieno; 'Wallace, Bulimo'
EPI443233	HA	Kenya	2009-Sep-30	EPI_ISL_139716	A/Kitale/531/2009	ARI Unit, Kenya Medical Research Institute (KEMRI - NIC), Centre for Virus Research Annex, P.O Box 54628	Kenya Medical Research Institute	'George, Gachara; 'Samuel, Symekher; 'Japheth, Magana; 'Benjamin, Opot; 'Michael, Otieno; 'Wallace, Bulimo'
EPI443241	HA	Kenya	2009-Jul-30	EPI_ISL_139717	A/Kitale/532/2009	ARI Unit, Kenya Medical Research Institute (KEMRI - NIC), Centre for Virus Research Annex, P.O Box 54628	Kenya Medical Research Institute	'George, Gachara; 'Samuel, Symekher; 'Japheth, Magana; 'Benjamin, Opot; 'Michael, Otieno; 'Wallace, Bulimo'
EPI443248	HA	Kenya	2009-Sep-29	EPI_ISL_139718	A/Mombasa/512/2009	ARI Unit, Kenya Medical Research Institute (KEMRI - NIC), Centre for Virus Research Annex, P.O Box 54628	Kenya Medical Research Institute	'George, Gachara; 'Samuel, Symekher; 'Japheth, Magana; 'Benjamin, Opot; 'Michael, Otieno; 'Wallace, Bulimo'
EPI443255	HA	Kenya	2010-Oct-27	EPI_ISL_139719	A/Nakuru/192/2009	ARI Unit, Kenya Medical Research Institute (KEMRI - NIC), Centre for Virus Research Annex, P.O Box 54628	Kenya Medical Research Institute	'George, Gachara; 'Samuel, Symekher; 'Japheth, Magana; 'Benjamin, Opot; 'Michael, Otieno; 'Wallace, Bulimo'
EPI443263	HA	Kenya	2009-Oct-22	EPI_ISL_139720	A/Trans-Nzoia/168/2009	ARI Unit, Kenya Medical Research Institute (KEMRI - NIC), Centre for Virus Research Annex, P.O Box 54628	Kenya Medical Research Institute	'George, Gachara; 'Samuel, Symekher; 'Japheth, Magana; 'Benjamin, Opot; 'Michael, Otieno; 'Wallace, Bulimo'
EPI443271	HA	Kenya	2009-Oct-27	EPI_ISL_139721	A/Mombasa/179/2009	ARI Unit, Kenya Medical Research Institute (KEMRI - NIC), Centre for Virus Research Annex, P.O Box 54628	Kenya Medical Research Institute	'George, Gachara; 'Samuel, Symekher; 'Japheth, Magana; 'Benjamin, Opot; 'Michael, Otieno; 'Wallace, Bulimo'
EPI443278	HA	Kenya	2009-Oct-16	EPI_ISL_139722	A/Mombasa/148/2009	ARI Unit, Kenya Medical Research Institute (KEMRI - NIC), Centre for Virus Research Annex, P.O Box 54628	Kenya Medical Research Institute	'George, Gachara; 'Samuel, Symekher; 'Japheth, Magana; 'Benjamin, Opot; 'Michael, Otieno; 'Wallace, Bulimo'
EPI443285	HA	Kenya	2009-Oct-08	EPI_ISL_139723	A/Mombasa/91/2009	ARI Unit, Kenya Medical Research Institute (KEMRI - NIC), Centre for Virus Research Annex, P.O Box 54628	Kenya Medical Research Institute	'George, Gachara; 'Samuel, Symekher; 'Japheth, Magana; 'Benjamin, Opot; 'Michael, Otieno; 'Wallace, Bulimo'
EPI443611	HA	Cambodia	2013-Jan-04	EPI_ISL_139895	A/Cambodia/13/2013	National Public Health Laboratory	Centers for Disease Control and Prevention
EPI443619	HA	United States	2013-Mar-30	EPI_ISL_139898	A/Kentucky/04/2013	Kentucky Division of Laboratory Services	Centers for Disease Control and Prevention
EPI443622	HA	United States	2013-Mar-21	EPI_ISL_139899	A/Kansas/03/2013	Kansas Department of Health and Environment	Centers for Disease Control and Prevention
EPI443625	HA	United States	2013-Mar-19	EPI_ISL_139900	A/New Jersey/04/2013	New Jersey Department of Health & Senior Services	Centers for Disease Control and Prevention
EPI443628	HA	United States	2013-Jan-14	EPI_ISL_139901	A/Arizona/01/2013	Arizona Department of Health Services	Centers for Disease Control and Prevention
EPI443631	HA	United States	2013-Mar-14	EPI_ISL_139902	A/New Mexico/07/2013	New Mexico Department of Health	Centers for Disease Control and Prevention
EPI445527	HA	Palestinian Territory	2012-Dec-31	EPI_ISL_140241	A/Beithlehem/31/2012	Central Public Health Laboratory (CPHL) West Bank	National Institute for Medical Research
EPI445529	HA	Palestinian Territory	2012-Dec-31	EPI_ISL_140242	A/Beithlehem/32/2012	Central Public Health Laboratory (CPHL) West Bank	National Institute for Medical Research
EPI445531	HA	Belgium	2013-Jan-01	EPI_ISL_140243	A/Belgium/S0007/2013	Scientific Institute of Public Health	National Institute for Medical Research
EPI445533	HA	Belgium	2013-Jan-14	EPI_ISL_140244	A/Belgium/S0093/2013	Scientific Institute of Public Health	National Institute for Medical Research
EPI445535	HA	Spain	2013-Jan-11	EPI_ISL_140245	A/Catalonia/2067780NS/2013	Barcelona, Facultad de Medicina	National Institute for Medical Research
EPI445537	HA	Spain	2013-Jan-11	EPI_ISL_140246	A/Catalonia/5684S/2013	Barcelona, Facultad de Medicina	National Institute for Medical Research
EPI445539	HA	Spain	2013-Jan-22	EPI_ISL_140247	A/Catalonia/5737S/2013	Barcelona, Facultad de Medicina	National Institute for Medical Research
EPI445542	HA	Russian Federation	2013-Feb-20	EPI_ISL_140248	A/Ekaterinburg/9/13	WHO National Influenza Centre Russian Federation	National Institute for Medical Research
EPI445546	HA	United Kingdom	2013-Feb-06	EPI_ISL_140249	A/England/350/2013	UK Health Security Agency - Colindale	National Institute for Medical Research
EPI445555	HA	United Kingdom	2013-Feb-18	EPI_ISL_140251	A/England/358/2013	UK Health Security Agency - Colindale	National Institute for Medical Research
EPI445559	HA	Estonia	2013-Jan-25	EPI_ISL_140252	A/Estonia/74816/2013	Health Protection Inspectorate	National Institute for Medical Research
EPI445564	HA	Estonia	2013-Jan-28	EPI_ISL_140253	A/Estonia/74854/2013	Health Protection Inspectorate	National Institute for Medical Research
EPI445568	HA	Estonia	2013-Jan-28	EPI_ISL_140254	A/Estonia/74855/2013	Health Protection Inspectorate	National Institute for Medical Research
EPI445572	HA	Ireland	2012-Dec-31	EPI_ISL_140255	A/Ireland/00738/2012	UCD National Virus Reference Laboratory	National Institute for Medical Research
EPI445577	HA	Palestinian Territory	2012-Dec-12	EPI_ISL_140256	A/Jenin/2/2012	Central Public Health Laboratory (CPHL) West Bank	National Institute for Medical Research
EPI445581	HA	Palestinian Territory	2012-Dec-24	EPI_ISL_140257	A/Jenin/20/2012	Central Public Health Laboratory (CPHL) West Bank	National Institute for Medical Research
EPI445585	HA	Greece	2013-Feb-14	EPI_ISL_140258	A/Kastoria/72/2013	Aristotelian University of Thessaloniki	National Institute for Medical Research
EPI445593	HA	Palestinian Territory	2012-Dec-30	EPI_ISL_140260	A/Nablus/46/2012	Central Public Health Laboratory (CPHL) West Bank	National Institute for Medical Research
EPI445598	HA	Palestinian Territory	2012-Dec-30	EPI_ISL_140261	A/Qalqilia/38/2012	Central Public Health Laboratory (CPHL) West Bank	National Institute for Medical Research
EPI445601	HA	Palestinian Territory	2012-Dec-31	EPI_ISL_140262	A/Qalqilia/39/2012	Central Public Health Laboratory (CPHL) West Bank	National Institute for Medical Research
EPI445609	HA	Russian Federation	2013-Feb-20	EPI_ISL_140264	A/Saint-Petersburg/11/13	WHO National Influenza Centre Russian Federation	National Institute for Medical Research
EPI445618	HA	Russian Federation	2013-Feb-20	EPI_ISL_140266	A/Saint-Petersburg/24/13	WHO National Influenza Centre Russian Federation	National Institute for Medical Research
EPI445622	HA	Russian Federation	2013-Feb-20	EPI_ISL_140267	A/Saint-Petersburg/33/13	WHO National Influenza Centre Russian Federation	National Institute for Medical Research
EPI445630	HA	Palestinian Territory	2012-Dec-24	EPI_ISL_140269	A/Salfeet/16/2012	Central Public Health Laboratory (CPHL) West Bank	National Institute for Medical Research
EPI445633	HA	Iran, Islamic Republic of	2012-Dec-17	EPI_ISL_140270	A/Tehran/7359/2012	Tehran University of Medical Sciences	National Institute for Medical Research
EPI445636	HA	Palestinian Territory	2012-Dec-23	EPI_ISL_140271	A/Tubas/14/2012	Central Public Health Laboratory (CPHL) West Bank	National Institute for Medical Research
EPI445640	HA	Palestinian Territory	2012-Dec-29	EPI_ISL_140273	A/Tulkarem/27/2012	Central Public Health Laboratory (CPHL) West Bank	National Institute for Medical Research
EPI445642	HA	Palestinian Territory	2012-Dec-20	EPI_ISL_140274	A/Tulkarem/28/2012	Central Public Health Laboratory (CPHL) West Bank	National Institute for Medical Research
EPI446012	HA	Kenya	2009-Oct-02	EPI_ISL_140395	A/Mombasa/27/2009	ARI Unit, Kenya Medical Research Institute (KEMRI - NIC), Centre for Virus Research Annex, P.O Box 54628	Kenya Medical Research Institute	'George, Gachara;'Samuel, Symekher;'Japheth, Magana;'Benjamin, Opot;'Michael, Otieno;'Wallace, Bulimo'
EPI446020	HA	Kenya	2009-Oct-03	EPI_ISL_140396	A/Nairobi/37/2009	ARI Unit, Kenya Medical Research Institute (KEMRI - NIC), Centre for Virus Research Annex, P.O Box 54628	Kenya Medical Research Institute	'George, Gachara;'Samuel, Symekher;'Japheth, Magana;'Benjamin, Opot;'Michael, Otieno;'Wallace, Bulimo'
EPI446029	HA	Kenya	2009-Oct-29	EPI_ISL_140397	A/Kakamega/215/2009	ARI Unit, Kenya Medical Research Institute (KEMRI - NIC), Centre for Virus Research Annex, P.O Box 54628	Kenya Medical Research Institute	'George, Gachara;'Samuel, Symekher;'Japheth, Magana;'Benjamin, Opot;'Michael, Otieno;'Wallace, Bulimo'
EPI446036	HA	Kenya	2009-Oct-29	EPI_ISL_140398	A/Kisii/205/2009	ARI Unit, Kenya Medical Research Institute (KEMRI - NIC), Centre for Virus Research Annex, P.O Box 54628	Kenya Medical Research Institute	'George, Gachara;'Samuel, Symekher;'Japheth, Magana;'Benjamin, Opot;'Michael, Otieno;'Wallace, Bulimo'
EPI446043	HA	Kenya	2009-Oct-15	EPI_ISL_140399	A/Kisii/143/2009	ARI Unit, Kenya Medical Research Institute (KEMRI - NIC), Centre for Virus Research Annex, P.O Box 54628	Kenya Medical Research Institute	'George, Gachara;'Samuel, Symekher;'Japheth, Magana;'Benjamin, Opot;'Michael, Otieno;'Wallace, Bulimo'
EPI446050	HA	Kenya	2009-Oct-12	EPI_ISL_140400	A/Kisii/115/2009	ARI Unit, Kenya Medical Research Institute (KEMRI - NIC), Centre for Virus Research Annex, P.O Box 54628	Kenya Medical Research Institute	'George, Gachara;'Samuel, Symekher;'Japheth, Magana;'Benjamin, Opot;'Michael, Otieno;'Wallace, Bulimo'
EPI446057	HA	Kenya	2009-Oct-27	EPI_ISL_140401	A/Kikuyu/184/2009	ARI Unit, Kenya Medical Research Institute (KEMRI - NIC), Centre for Virus Research Annex, P.O Box 54628	Kenya Medical Research Institute	'George, Gachara;'Samuel, Symekher;'Japheth, Magana;'Benjamin, Opot;'Michael, Otieno;'Wallace, Bulimo'
EPI446064	HA	Kenya	2009-Oct-27	EPI_ISL_140402	A/Kikuyu/185/2009	ARI Unit, Kenya Medical Research Institute (KEMRI - NIC), Centre for Virus Research Annex, P.O Box 54628	Kenya Medical Research Institute	'George, Gachara;'Samuel, Symekher;'Japheth, Magana;'Benjamin, Opot;'Michael, Otieno;'Wallace, Bulimo'
EPI446071	HA	Kenya	2009-Nov-04	EPI_ISL_140403	A/Nairobi/3/2009	ARI Unit, Kenya Medical Research Institute (KEMRI - NIC), Centre for Virus Research Annex, P.O Box 54628	Kenya Medical Research Institute	'George, Gachara;'Samuel, Symekher;'Japheth, Magana;'Benjamin, Opot;'Michael, Otieno;'Wallace, Bulimo'
EPI1850978	HA	Russian Federation	2016-Feb-09	EPI_ISL_1287738	A/IIV-Orenburg/30-B/2016	NIC Russia, Ivanovsky Research Institute of Virology	N.F. Gamaleya Research Center for Epidemiology and Microbiology	Krasnoslobodtsev,Kirill; Alkhovsky,Sergey; Kirillova,Elena; Burtseva,Elena
EPI1851625	HA	Russian Federation	2016-Feb-16	EPI_ISL_1290937	A/IIV-Orenburg/29-L/2016	NIC Russia, Ivanovsky Research Institute of Virology	N.F. Gamaleya Research Center for Epidemiology and Microbiology	Krasnoslobodtsev,Kirill; Alkhovsky,Sergey; Kirillova,Elena; Burtseva,Elena
EPI1851787	HA	Russian Federation	2016-Feb-09	EPI_ISL_1291377	A/IIV-Moscow/248-T/15	NIC Russia, Ivanovsky Research Institute of Virology	N.F. Gamaleya Research Center for Epidemiology and Microbiology	Krasnoslobodtsev,Kirill; Alkhovsky,Sergey; Kirillova,Elena; Burtseva,Elena
EPI1851839	HA	Russian Federation	2016-Feb-09	EPI_ISL_1295618	A/IIV-Moscow/248-LR/15	NIC Russia, Ivanovsky Research Institute of Virology	N.F. Gamaleya Research Center for Epidemiology and Microbiology	Krasnoslobodtsev,Kirill; Alkhovsky,Sergey; Kirillova,Elena; Burtseva,Elena
EPI1851847	HA	Russian Federation	2016-Feb-16	EPI_ISL_1295901	A/IIV-Moscow/52-L/2016	NIC Russia, Ivanovsky Research Institute of Virology	N.F. Gamaleya Research Center for Epidemiology and Microbiology	Krasnoslobodtsev,Kirill; Alkhovsky,Sergey; Kirillova,Elena; Burtseva,Elena
EPI1851855	HA	Russian Federation	2016-Mar-21	EPI_ISL_1295929	A/IIV-Yaroslavl/101-T/2016	NIC Russia, Ivanovsky Research Institute of Virology	N.F. Gamaleya Research Center for Epidemiology and Microbiology	Krasnoslobodtsev,Kirill; Alkhovsky,Sergey; Kirillova,Elena; Burtseva,Elena
EPI1852862	HA	Russian Federation	2016-Mar-21	EPI_ISL_1296408	A/IIV-Penza/110-L/2016	NIC Russia, Ivanovsky Research Institute of Virology	N.F. Gamaleya Research Center for Epidemiology and Microbiology	Krasnoslobodtsev,Kirill; Alkhovsky,Sergey; Kirillova,Elena; Burtseva,Elena
EPI1852404	HA	Vietnam	2019-Sep-05	EPI_ISL_1296410	A/Vietnam/Vnhcm-Gs431/2019	Pasteur Institute, Influenza Laboratory	Centers for Disease Control and Prevention
EPI1852412	HA	Nigeria	2020-Nov-30	EPI_ISL_1296411	A/Nigeria/5060/2020	NCDC Public Health Reference Laboratory	Centers for Disease Control and Prevention
EPI1852420	HA	Nigeria	2020-Dec-01	EPI_ISL_1296412	A/Nigeria/5063/2020	NCDC Public Health Reference Laboratory	Centers for Disease Control and Prevention
EPI1852427	HA	Vietnam	2019-Aug-15	EPI_ISL_1296413	A/Vietnam/Vnhcm-Gs394/2019	Pasteur Institute, Influenza Laboratory	Centers for Disease Control and Prevention
EPI1852435	HA	Nigeria	2020-Dec-01	EPI_ISL_1296414	A/Nigeria/5065/2020	NCDC Public Health Reference Laboratory	Centers for Disease Control and Prevention
EPI1852443	HA	Vietnam	2019-Sep-18	EPI_ISL_1296415	A/Vietnam/Vnhcm-Vp160/2019	Pasteur Institute, Influenza Laboratory	Centers for Disease Control and Prevention
EPI1852451	HA	Vietnam	2019-Sep-19	EPI_ISL_1296416	A/Vietnam/Vnhcm-Vp163/2019	Pasteur Institute, Influenza Laboratory	Centers for Disease Control and Prevention
EPI1852459	HA	Vietnam	2019-Aug-06	EPI_ISL_1296417	A/Vietnam/Vnhcm-Gs371/2019	Pasteur Institute, Influenza Laboratory	Centers for Disease Control and Prevention
EPI1852467	HA	Vietnam	2019-Sep-16	EPI_ISL_1296418	A/Vietnam/Vnhcm-Gs455/2019	Pasteur Institute, Influenza Laboratory	Centers for Disease Control and Prevention
EPI1852475	HA	Nigeria	2020-Dec-02	EPI_ISL_1296419	A/Nigeria/5066/2020	NCDC Public Health Reference Laboratory	Centers for Disease Control and Prevention
EPI1852483	HA	Vietnam	2019-Oct-15	EPI_ISL_1296420	A/Vietnam/Vnhcm-Vp197/2019	Pasteur Institute, Influenza Laboratory	Centers for Disease Control and Prevention
EPI1852488	HA	Nigeria	2020-Nov-30	EPI_ISL_1296421	A/Nigeria/5058/2020	NCDC Public Health Reference Laboratory	Centers for Disease Control and Prevention
EPI1852493	HA	Nigeria	2020-Nov-09	EPI_ISL_1296422	A/Nigeria/5054/2020	NCDC Public Health Reference Laboratory	Centers for Disease Control and Prevention
EPI1852499	HA	Nigeria	2020-Dec-03	EPI_ISL_1296423	A/Nigeria/5070/2020	NCDC Public Health Reference Laboratory	Centers for Disease Control and Prevention
EPI1852523	HA	Vietnam	2019-Jul-15	EPI_ISL_1296426	A/Vietnam/Vnhcm-Vp88/2019	Pasteur Institute, Influenza Laboratory	Centers for Disease Control and Prevention
EPI1852531	HA	Thailand	2020-Jan-28	EPI_ISL_1296427	A/Bangkok/81/2020	WHO National Influenza Centre, National Institute of Medical Research (NIMR)	Centers for Disease Control and Prevention
EPI1852539	HA	Thailand	2020-Jan-13	EPI_ISL_1296428	A/Nonthaburi/74/2020	WHO National Influenza Centre, National Institute of Medical Research (NIMR)	Centers for Disease Control and Prevention
EPI1852547	HA	Thailand	2020-Feb-20	EPI_ISL_1296429	A/Bangkok/65/2020	WHO National Influenza Centre, National Institute of Medical Research (NIMR)	Centers for Disease Control and Prevention
EPI1852555	HA	Thailand	2020-Jan-10	EPI_ISL_1296430	A/Nonthaburi/73/2020	WHO National Influenza Centre, National Institute of Medical Research (NIMR)	Centers for Disease Control and Prevention
EPI1852563	HA	Thailand	2020-Mar-11	EPI_ISL_1296431	A/Ayutthaya/66/2020	WHO National Influenza Centre, National Institute of Medical Research (NIMR)	Centers for Disease Control and Prevention
EPI1852571	HA	Thailand	2020-Jan-23	EPI_ISL_1296432	A/Bangkok/64/2020	WHO National Influenza Centre, National Institute of Medical Research (NIMR)	Centers for Disease Control and Prevention
EPI1852579	HA	Thailand	2020-Jan-20	EPI_ISL_1296433	A/Nonthaburi/76/2020	WHO National Influenza Centre, National Institute of Medical Research (NIMR)	Centers for Disease Control and Prevention
EPI1852587	HA	Thailand	2020-Feb-28	EPI_ISL_1296434	A/Suratthani/69/2020	WHO National Influenza Centre, National Institute of Medical Research (NIMR)	Centers for Disease Control and Prevention
EPI1852595	HA	Thailand	2020-Jan-20	EPI_ISL_1296435	A/Nonthaburi/77/2020	WHO National Influenza Centre, National Institute of Medical Research (NIMR)	Centers for Disease Control and Prevention
EPI1852603	HA	Thailand	2020-Jan-21	EPI_ISL_1296436	A/Nonthaburi/79/2020	Royal Centre for Disease Control	Centers for Disease Control and Prevention
EPI1852611	HA	Thailand	2020-Mar-02	EPI_ISL_1296437	A/Chiang Rai/68/2020	WHO National Influenza Centre, National Institute of Medical Research (NIMR)	Centers for Disease Control and Prevention
EPI1852627	HA	Thailand	2020-Jan-17	EPI_ISL_1296439	A/Nonthaburi/80/2020	WHO National Influenza Centre, National Institute of Medical Research (NIMR)	Centers for Disease Control and Prevention
EPI1852918	HA	Russian Federation	2016-Mar-28	EPI_ISL_1303428	A/IIV-Moscow/242/2015	NIC Russia, Ivanovsky Research Institute of Virology	N.F. Gamaleya Research Center for Epidemiology and Microbiology	Krasnoslobodtsev,Kirill; Alkhovsky,Sergey; Kirillova,Elena; Burtseva,Elena
EPI1852926	HA	Russian Federation	2016-Jan-25	EPI_ISL_1303429	A/IIV-Moscow/244/2015	NIC Russia, Ivanovsky Research Institute of Virology	N.F. Gamaleya Research Center for Epidemiology and Microbiology	Krasnoslobodtsev,Kirill; Alkhovsky,Sergey; Kirillova,Elena; Burtseva,Elena
EPI1852934	HA	Russian Federation	2016-Feb-08	EPI_ISL_1303430	A/IIV-Moscow/23/2016	NIC Russia, Ivanovsky Research Institute of Virology	N.F. Gamaleya Research Center for Epidemiology and Microbiology	Krasnoslobodtsev,Kirill; Alkhovsky,Sergey; Kirillova,Elena; Burtseva,Elena
EPI1853060	HA	Belgium	2020-Jan-06	EPI_ISL_1307702	A/Belgium/G0027/2020	Sciensano (Scientific Institute of Public Health)	SCIENSANO
EPI1853077	HA	Belgium	2020-Jan-09	EPI_ISL_1307706	A/Belgium/G0038/2020	SCIENSANO	SCIENSANO
EPI1853081	HA	Belgium	2020-Jan-08	EPI_ISL_1307708	A/Belgium/IG0042/2020	SCIENSANO	SCIENSANO
EPI1853135	HA	Brazil	2021-Feb-16	EPI_ISL_1308012	A/Parana/10835/2021	Laboratório Central do Estado do Paraná - LACEN/PR	Instituto Oswaldo Cruz FIOCRUZ - Laboratory of Respiratory Viruses and Measles (LVRS)	Resende,P.; Appolinario,L; Mendonca,A; Rediger,I.; Debur,M.; Motta,F.; Siqueira,M.
EPI1853157	HA	Belgium	2020-Jan-13	EPI_ISL_1310796	A/Belgium/G0047/2020	SCIENSANO	SCIENSANO
EPI1853164	HA	Belgium	2020-Jan-13	EPI_ISL_1310802	A/Belgium/G0054/2020	SCIENSANO	SCIENSANO
EPI1853173	HA	Belgium	2020-Jan-14	EPI_ISL_1310806	A/Belgium/G0059/2020	SCIENSANO	SCIENSANO
EPI1853184	HA	Belgium	2020-Jan-20	EPI_ISL_1310812	A/Belgium/G0075/2020	SCIENSANO	SCIENSANO
EPI1853192	HA	Russian Federation	2010-Jan-28	EPI_ISL_1347007	A/IIV-V.Novgorod/185/2009	NIC Russia, Ivanovsky Research Institute of Virology	D.I. Ivanovsky Research Institute of virology MoPH of RF,Moscow	Krasnoslobodtsev,Kirill; Alkhovsky,Sergey; Kirillova,Elena; Burtseva,Elena
EPI1853218	HA	Russian Federation	2010-Mar-26	EPI_ISL_1347689	A/IIV-Orenburg/12/2010	NIC Russia, Ivanovsky Research Institute of Virology	D.I. Ivanovsky Research Institute of virology MoPH of RF,Moscow	Krasnoslobodtsev,Kirill; Alkhovsky,Sergey; Kirillova,Elena; Burtseva,Elena
EPI1853226	HA	Russian Federation	2011-Aug-02	EPI_ISL_1347733	A/IIV-Vladimir/35/2011	NIC Russia, Ivanovsky Research Institute of Virology	D.I. Ivanovsky Research Institute of virology MoPH of RF,Moscow	Krasnoslobodtsev,Kirill; Alkhovsky,Sergey; Kirillova,Elena; Burtseva,Elena
EPI1853234	HA	Russian Federation	2011-Feb-22	EPI_ISL_1347777	A/IIV-Brynsk/54/2011	NIC Russia, Ivanovsky Research Institute of Virology	D.I. Ivanovsky Research Institute of virology MoPH of RF,Moscow	Krasnoslobodtsev,Kirill; Alkhovsky,Sergey; Kirillova,Elena; Burtseva,Elena
EPI1853242	HA	Russian Federation	2011-Feb-22	EPI_ISL_1347833	A/IIV-Vladimir/67/2011	NIC Russia, Ivanovsky Research Institute of Virology	D.I. Ivanovsky Research Institute of virology MoPH of RF,Moscow	Krasnoslobodtsev,Kirill; Alkhovsky,Sergey; Kirillova,Elena; Burtseva,Elena
EPI1853250	HA	Russian Federation	2011-Feb-22	EPI_ISL_1347834	A/IIV-Vladimir/69/2011	NIC Russia, Ivanovsky Research Institute of Virology	D.I. Ivanovsky Research Institute of virology MoPH of RF,Moscow	Krasnoslobodtsev,Kirill; Alkhovsky,Sergey; Kirillova,Elena; Burtseva,Elena
EPI1853258	HA	Russian Federation	2011-Apr-04	EPI_ISL_1347992	A/IIV-Vel.Novgorod/95/2011	NIC Russia, Ivanovsky Research Institute of Virology	D.I. Ivanovsky Research Institute of virology MoPH of RF,Moscow	Krasnoslobodtsev,Kirill; Alkhovsky,Sergey; Kirillova,Elena; Burtseva,Elena
EPI1853267	HA	Russian Federation	2016-Mar-28	EPI_ISL_1352707	A/IIV-Moscow/113-L/2016	NIC Russia, Ivanovsky Research Institute of Virology	N.F. Gamaleya Research Center for Epidemiology and Microbiology	Krasnoslobodtsev,Kirill; Alkhovsky,Sergey; Kirillova,Elena; Burtseva,Elena
EPI1853275	HA	Russian Federation	2012-Feb-21	EPI_ISL_1354478	A/IIV-Tomsk/19/2012	NIC Russia, Ivanovsky Research Institute of Virology	D.I. Ivanovsky Research Institute of virology MoPH of RF,Moscow	Krasnoslobodtsev,Kirill; Alkhovsky,Sergey; Kirillova,Elena; Burtseva,Elena
EPI1853286	HA	Russian Federation	2012-Dec-28	EPI_ISL_1360030	A/IIV-Orenburg/83/2012	NIC Russia, Ivanovsky Research Institute of Virology	D.I. Ivanovsky Research Institute of virology MoPH of RF,Moscow	Krasnoslobodtsev,Kirill; Alkhovsky,Sergey; Kirillova,Elena; Burtseva,Elena
EPI1853294	HA	Russian Federation	2013-Mar-07	EPI_ISL_1360108	A/IIV-Yaroslavl/96/2013	NIC Russia, Ivanovsky Research Institute of Virology	D.I. Ivanovsky Research Institute of virology MoPH of RF,Moscow	Krasnoslobodtsev,Kirill; Alkhovsky,Sergey; Kirillova,Elena; Burtseva,Elena
EPI1853302	HA	Russian Federation	2013-Mar-18	EPI_ISL_1360109	A/IIV-Chabarovsk/98/2013	NIC Russia, Ivanovsky Research Institute of Virology	D.I. Ivanovsky Research Institute of virology MoPH of RF,Moscow	Krasnoslobodtsev,Kirill; Alkhovsky,Sergey; Kirillova,Elena; Burtseva,Elena
EPI1853310	HA	Russian Federation	2013-Apr-03	EPI_ISL_1360112	A/IIV-Yekaterinburg/107/2013	NIC Russia, Ivanovsky Research Institute of Virology	D.I. Ivanovsky Research Institute of virology MoPH of RF,Moscow	Krasnoslobodtsev,Kirill; Alkhovsky,Sergey; Kirillova,Elena; Burtseva,Elena
EPI1853318	HA	Russian Federation	2013-Apr-04	EPI_ISL_1361593	A/IIV-Moscow/115/2013	NIC Russia, Ivanovsky Research Institute of Virology	D.I. Ivanovsky Research Institute of virology MoPH of RF,Moscow	Krasnoslobodtsev,Kirill; Alkhovsky,Sergey; Kirillova,Elena; Burtseva,Elena
EPI1853668	HA	Niger	2021-Jan-13	EPI_ISL_1368219	A/Niger/8731/2021	Centre de Recherche Medicale et Sanitaire (CERMES)	Centers for Disease Control and Prevention
EPI1853676	HA	Niger	2020-Oct-22	EPI_ISL_1368237	A/Niger/8318/2020	Centre de Recherche Medicale et Sanitaire (CERMES)	Centers for Disease Control and Prevention
EPI1853684	HA	Niger	2020-Mar-06	EPI_ISL_1368256	A/Niger/7879/2020	Centre de Recherche Medicale et Sanitaire (CERMES)	Centers for Disease Control and Prevention
EPI1853700	HA	Niger	2020-Oct-22	EPI_ISL_1368299	A/Niger/8315/2020	Centre de Recherche Medicale et Sanitaire (CERMES)	Centers for Disease Control and Prevention
EPI1853708	HA	Niger	2021-Jan-07	EPI_ISL_1368318	A/Niger/8699/2021	Centre de Recherche Medicale et Sanitaire (CERMES)	Centers for Disease Control and Prevention
EPI1853716	HA	Niger	2020-Dec-30	EPI_ISL_1368336	A/Niger/8661/2020	Centre de Recherche Medicale et Sanitaire (CERMES)	Centers for Disease Control and Prevention
EPI1853723	HA	Niger	2021-Jan-05	EPI_ISL_1368353	A/Niger/8697/2021	Centre de Recherche Medicale et Sanitaire (CERMES)	Centers for Disease Control and Prevention
EPI1853731	HA	Niger	2020-Oct-22	EPI_ISL_1368369	A/Niger/8309/2020	Centre de Recherche Medicale et Sanitaire (CERMES)	Centers for Disease Control and Prevention
EPI1853747	HA	Niger	2020-Oct-22	EPI_ISL_1368406	A/Niger/8306/2020	Centre de Recherche Medicale et Sanitaire (CERMES)	Centers for Disease Control and Prevention
EPI1853755	HA	Niger	2020-Mar-09	EPI_ISL_1368423	A/Niger/7880/2020	Centre de Recherche Medicale et Sanitaire (CERMES)	Centers for Disease Control and Prevention
EPI1853763	HA	Niger	2020-Oct-06	EPI_ISL_1368441	A/Niger/8247/2020	Centre de Recherche Medicale et Sanitaire (CERMES)	Centers for Disease Control and Prevention
EPI1853779	HA	Niger	2021-Jan-05	EPI_ISL_1368476	A/Niger/8677/2021	Centre de Recherche Medicale et Sanitaire (CERMES)	Centers for Disease Control and Prevention
EPI2029221	HA	Netherlands	2022-Apr-13	EPI_ISL_12555175	A/Netherlands/00784/2022	Erasmus Medical Center	Erasmus Medical Center
EPI2029374	HA	Netherlands	2022-Apr-21	EPI_ISL_12567870	A/Netherlands/11145/2022	National Institute for Public Health and the Environment (RIVM)	National Institute for Public Health and the Environment (RIVM)	A,Meijer; L,Wijsman; S, vd Brink
EPI2029398	HA	Netherlands	2022-Apr-21	EPI_ISL_12567873	A/Netherlands/11148/2022	National Institute for Public Health and the Environment (RIVM)	National Institute for Public Health and the Environment (RIVM)	A,Meijer; L,Wijsman; S, vd Brink
EPI2029422	HA	Netherlands	2022-Apr-22	EPI_ISL_12567876	A/Netherlands/11151/2022	National Institute for Public Health and the Environment (RIVM)	National Institute for Public Health and the Environment (RIVM)	A,Meijer; L,Wijsman; S, vd Brink
EPI2029542	HA	Netherlands	2022-Apr-16	EPI_ISL_12567891	A/Netherlands/11290/2022	IJsselland Ziekenhuis	National Institute for Public Health and the Environment (RIVM)	A,Meijer; L,Wijsman; S, vd Brink
EPI2029627	HA	Netherlands	2022-Apr-19	EPI_ISL_12567903	A/Netherlands/11311/2022	Royal GD	National Institute for Public Health and the Environment (RIVM)	A,Meijer; L,Wijsman; S, vd Brink
EPI2029730	HA	Netherlands	2022-Apr-24	EPI_ISL_12567916	A/Netherlands/11326/2022	Diakonessenhuis Utrecht	National Institute for Public Health and the Environment (RIVM)	A,Meijer; L,Wijsman; S, vd Brink
EPI2029738	HA	Netherlands	2022-Apr-22	EPI_ISL_12567917	A/Netherlands/11328/2022	Diakonessenhuis Utrecht	National Institute for Public Health and the Environment (RIVM)	A,Meijer; L,Wijsman; S, vd Brink
EPI2029746	HA	Netherlands	2022-Apr-21	EPI_ISL_12567918	A/Netherlands/11330/2022	Academic Medical Center, University of Amsterdam	National Institute for Public Health and the Environment (RIVM)	A,Meijer; L,Wijsman; S, vd Brink
EPI2030254	HA	Australia	2022-Mar-31	EPI_ISL_12579870	A/Victoria/66/2022	Royal Melbourne Hospital	WHO Collaborating Centre for Reference and Research on Influenza	Deng,Y-M; Iannello,P; Lau,H; Spirason,N; Moselen,J; Aziz,A; Komadina,N.
EPI2030278	HA	Australia	2022-Mar-30	EPI_ISL_12579874	A/Darwin/2/2022	Royal Darwin Hospital	WHO Collaborating Centre for Reference and Research on Influenza	Deng,Y-M; Iannello,P; Lau,H; Spirason,N; Moselen,J; Aziz,A; Komadina,N.
EPI2030351	HA	Australia	2022-Apr-06	EPI_ISL_12579887	A/Victoria/108/2022	ST Vincent Hospital	WHO Collaborating Centre for Reference and Research on Influenza	Deng,Y-M; Iannello,P; Lau,H; Spirason,N; Moselen,J; Aziz,A; Komadina,N.
EPI2030359	HA	Australia	2022-Apr-05	EPI_ISL_12579892	A/Darwin/7/2022	Royal Darwin Hospital	WHO Collaborating Centre for Reference and Research on Influenza	Deng,Y-M; Iannello,P; Lau,H; Spirason,N; Moselen,J; Aziz,A; Komadina,N.
EPI2030367	HA	Australia	2022-Apr-04	EPI_ISL_12579893	A/Darwin/5/2022	Royal Darwin Hospital	WHO Collaborating Centre for Reference and Research on Influenza	Deng,Y-M; Iannello,P; Lau,H; Spirason,N; Moselen,J; Aziz,A; Komadina,N.
EPI2030423	HA	Australia	2022-Mar-28	EPI_ISL_12579900	A/Newcastle/6/2022	John Hunter Hospital	WHO Collaborating Centre for Reference and Research on Influenza	Deng,Y-M; Iannello,P; Lau,H; Spirason,N; Moselen,J; Aziz,A; Komadina,N.
EPI2030431	HA	Australia	2022-Apr-05	EPI_ISL_12579901	A/Darwin/6/2022	Royal Darwin Hospital	WHO Collaborating Centre for Reference and Research on Influenza	Deng,Y-M; Iannello,P; Lau,H; Spirason,N; Moselen,J; Aziz,A; Komadina,N.
EPI2030455	HA	Australia	2022-Apr-04	EPI_ISL_12579904	A/Darwin/3/2022	Royal Darwin Hospital	WHO Collaborating Centre for Reference and Research on Influenza	Deng,Y-M; Iannello,P; Lau,H; Spirason,N; Moselen,J; Aziz,A; Komadina,N.
EPI2030470	HA	Australia	2022-Apr-04	EPI_ISL_12579906	A/Darwin/4/2022	Royal Darwin Hospital	WHO Collaborating Centre for Reference and Research on Influenza	Deng,Y-M; Iannello,P; Lau,H; Spirason,N; Moselen,J; Aziz,A; Komadina,N.
EPI2030502	HA	Australia	2022-Apr-07	EPI_ISL_12579912	A/Darwin/8/2022	Royal Darwin Hospital	WHO Collaborating Centre for Reference and Research on Influenza	Deng,Y-M; Iannello,P; Lau,H; Spirason,N; Moselen,J; Aziz,A; Komadina,N.
EPI2030550	HA	Australia	2022-Mar-31	EPI_ISL_12579918	A/Victoria/73/2022	Alfred Hospital	WHO Collaborating Centre for Reference and Research on Influenza	Deng,Y-M; Iannello,P; Lau,H; Spirason,N; Moselen,J; Aziz,A; Komadina,N.
EPI2030734	HA	Australia	2022-Apr-04	EPI_ISL_12579945	A/Victoria/83/2022	Monash Medical Centre	WHO Collaborating Centre for Reference and Research on Influenza	Deng,Y-M; Iannello,P; Lau,H; Spirason,N; Moselen,J; Aziz,A; Komadina,N.
EPI2033548	HA	Romania	2022-Mar-23	EPI_ISL_12666622	A/Romania/308/2022	National Institute for Infectious Diseases “Prof. Dr. Matei Balș”	National Institute of Infectious Diseases-Prof. Dr. Matei Bals	Banica, Leontina ; Ovidiu, Vlaicu ; Corina, Casangiu ; Surleac, Marius ; Dragos, Florea ; Paraschiv, Simona
EPI2033799	HA	Netherlands	2022-May-02	EPI_ISL_12676388	A/Netherlands/11386/2022	National Institute for Public Health and the Environment (RIVM)	National Institute for Public Health and the Environment (RIVM)	A,Meijer; L,Wijsman; S, vd Brink
EPI2033822	HA	Netherlands	2022-Apr-22	EPI_ISL_12676441	A/Netherlands/11293/2022	Groene Hart Ziekenhuis	National Institute for Public Health and the Environment (RIVM)	A,Meijer; L,Wijsman; S, vd Brink
EPI2033868	HA	Netherlands	2022-Apr-30	EPI_ISL_12676533	A/Netherlands/11401/2022	Groene Hart Ziekenhuis	National Institute for Public Health and the Environment (RIVM)	A,Meijer; L,Wijsman; S, vd Brink
EPI2033884	HA	Netherlands	2022-Apr-25	EPI_ISL_12676565	A/Netherlands/11403/2022	Groene Hart Ziekenhuis	National Institute for Public Health and the Environment (RIVM)	A,Meijer; L,Wijsman; S, vd Brink
EPI2033892	HA	Netherlands	2022-Apr-25	EPI_ISL_12676582	A/Netherlands/11404/2022	Groene Hart Ziekenhuis	National Institute for Public Health and the Environment (RIVM)	A,Meijer; L,Wijsman; S, vd Brink
EPI2033940	HA	Netherlands	2022-May-01	EPI_ISL_12676689	A/Netherlands/11411/2022	Gelre ziekenhuizen	National Institute for Public Health and the Environment (RIVM)	A,Meijer; L,Wijsman; S, vd Brink
EPI2033947	HA	Netherlands	2022-Apr-26	EPI_ISL_12676706	A/Netherlands/11412/2022	Eurofins Medische Microbiologie BV	National Institute for Public Health and the Environment (RIVM)	A,Meijer; L,Wijsman; S, vd Brink
EPI2033991	HA	Netherlands	2022-Apr-28	EPI_ISL_12676800	A/Netherlands/11418/2022	Haga Ziekenhuis	National Institute for Public Health and the Environment (RIVM)	A,Meijer; L,Wijsman; S, vd Brink
EPI2034001	HA	Netherlands	2022-May-03	EPI_ISL_12676820	A/Netherlands/11421/2022	Haga Ziekenhuis	National Institute for Public Health and the Environment (RIVM)	A,Meijer; L,Wijsman; S, vd Brink
EPI2034009	HA	Netherlands	2022-Apr-26	EPI_ISL_12676830	A/Netherlands/11422/2022	Royal GD	National Institute for Public Health and the Environment (RIVM)	A,Meijer; L,Wijsman; S, vd Brink
EPI2034187	HA	Netherlands	2022-Apr-14	EPI_ISL_12677188	A/Netherlands/11108/2022	National Institute for Public Health and the Environment (RIVM)	National Institute for Public Health and the Environment (RIVM)
EPI2034227	HA	Netherlands	2022-Apr-14	EPI_ISL_12677275	A/Netherlands/11354/2022	National Institute for Public Health and the Environment (RIVM)	National Institute for Public Health and the Environment (RIVM)
EPI2034250	HA	Netherlands	2022-Apr-17	EPI_ISL_12677307	A/Netherlands/11364/2022	National Institute for Public Health and the Environment (RIVM)	National Institute for Public Health and the Environment (RIVM)
EPI2034258	HA	Netherlands	2022-Apr-18	EPI_ISL_12677324	A/Netherlands/11365/2022	National Institute for Public Health and the Environment (RIVM)	National Institute for Public Health and the Environment (RIVM)
EPI2034263	HA	Netherlands	2022-Apr-18	EPI_ISL_12677341	A/Netherlands/11380/2022	National Institute for Public Health and the Environment (RIVM)	National Institute for Public Health and the Environment (RIVM)
EPI2034295	HA	Netherlands	2022-Apr-23	EPI_ISL_12677403	A/Netherlands/11457/2022	National Institute for Public Health and the Environment (RIVM)	National Institute for Public Health and the Environment (RIVM)
EPI2036125	HA	Spain	2022-Jan-18	EPI_ISL_12705831	A/Catalonia/NSVH101730626/2022	Hospital Universitari Vall d'Hebron	Hospital Universitari Vall d'Hebron	Andres, C.; Gonzalez-Sanchez, A; Pi?ana, M; Martin, MC.; Codina, MG.; Pumarola, T; Anton, A.
EPI2036132	HA	Spain	2022-May-04	EPI_ISL_12705832	A/Catalonia/NSVH101815476/2022	Hospital Universitari Vall d'Hebron	Hospital Universitari Vall d'Hebron	Andres, C.; Gonzalez-Sanchez, A; Pi?ana, M; Martin, MC.; Codina, MG.; Pumarola, T; Anton, A.
EPI2036139	HA	Spain	2022-May-09	EPI_ISL_12705833	A/Catalonia/NSVH101818907/2022	Hospital Universitari Vall d'Hebron	Hospital Universitari Vall d'Hebron	Andres, C.; Gonzalez-Sanchez, A; Pi?ana, M; Martin, MC.; Codina, MG.; Pumarola, T; Anton, A.
EPI2036164	HA	United States	2022-Mar-19	EPI_ISL_12709094	A/Ohio/10/2022	Ohio Department of Health Laboratories	Centers for Disease Control and Prevention
EPI2036180	HA	Burkina Faso	2021-Sep-07	EPI_ISL_12709096	A/Burkina Faso/1343/2021	IRSS	Centers for Disease Control and Prevention
EPI2036183	HA	Burkina Faso	2021-Aug-30	EPI_ISL_12709097	A/Burkina Faso/2692/2021	IRSS	Centers for Disease Control and Prevention
EPI2036189	HA	Serbia	2021-Dec-28	EPI_ISL_12709098	A/Serbia/3699/2021	Institute of Immunology and Virology Torlak	Centers for Disease Control and Prevention
EPI2036197	HA	Burkina Faso	2021-Sep-20	EPI_ISL_12709099	A/Burkina Faso/2699/2021	IRSS	Centers for Disease Control and Prevention
EPI2036204	HA	Burkina Faso	2021-Sep-20	EPI_ISL_12709100	A/Burkina Faso/2700/2021	IRSS	Centers for Disease Control and Prevention
EPI2036220	HA	Burkina Faso	2021-Nov-16	EPI_ISL_12709102	A/Burkina Faso/1370/2021	IRSS	Centers for Disease Control and Prevention
EPI2036236	HA	Burkina Faso	2021-Sep-16	EPI_ISL_12709104	A/Burkina Faso/1350/2021	IRSS	Centers for Disease Control and Prevention
EPI2036244	HA	Pakistan	2022-Mar-10	EPI_ISL_12709105	A/Pakistan/1699/2022	National Institute of Health	Centers for Disease Control and Prevention
EPI2036252	HA	Pakistan	2022-Feb-26	EPI_ISL_12709106	A/Pakistan/7103/2022	National Institute of Health	Centers for Disease Control and Prevention
EPI2036260	HA	Pakistan	2022-Mar-29	EPI_ISL_12709107	A/Pakistan/6880/2022	National Institute of Health	Centers for Disease Control and Prevention
EPI2036268	HA	Pakistan	2022-Jan-28	EPI_ISL_12709108	A/Pakistan/6104/2022	National Institute of Health	Centers for Disease Control and Prevention
EPI2036276	HA	Pakistan	2022-Feb-12	EPI_ISL_12709109	A/Pakistan/1288/2022	National Institute of Health	Centers for Disease Control and Prevention
EPI2036284	HA	Pakistan	2022-Mar-03	EPI_ISL_12709110	A/Pakistan/9118/2022	National Institute of Health	Centers for Disease Control and Prevention
EPI2036292	HA	Pakistan	2022-Mar-08	EPI_ISL_12709111	A/Pakistan/872/2022	National Institute of Health	Centers for Disease Control and Prevention
EPI2036300	HA	Pakistan	2022-Mar-03	EPI_ISL_12709112	A/Pakistan/9152/2022	National Institute of Health	Centers for Disease Control and Prevention
EPI2036307	HA	Pakistan	2022-Jan-27	EPI_ISL_12709113	A/Pakistan/5338/2022	National Institute of Health	Centers for Disease Control and Prevention
EPI2036315	HA	Pakistan	2022-Mar-15	EPI_ISL_12709114	A/Pakistan/3367/2022	National Institute of Health	Centers for Disease Control and Prevention
EPI2036323	HA	Pakistan	2022-Jan-27	EPI_ISL_12709115	A/Pakistan/5428/2022	National Institute of Health	Centers for Disease Control and Prevention
EPI2036331	HA	Pakistan	2022-Mar-08	EPI_ISL_12709116	A/Pakistan/884/2022	National Institute of Health	Centers for Disease Control and Prevention
EPI2036339	HA	Pakistan	2022-Mar-10	EPI_ISL_12709117	A/Pakistan/1579/2022	National Institute of Health	Centers for Disease Control and Prevention
EPI2036346	HA	Pakistan	2022-Jan-12	EPI_ISL_12709118	A/Pakistan/4349/2022	National Institute of Health	Centers for Disease Control and Prevention
EPI2036354	HA	Pakistan	2022-Mar-01	EPI_ISL_12709119	A/Pakistan/8205/2022	National Institute of Health	Centers for Disease Control and Prevention
EPI2036362	HA	Pakistan	2022-Mar-08	EPI_ISL_12709120	A/Pakistan/829/2022	National Institute of Health	Centers for Disease Control and Prevention
EPI2036377	HA	Pakistan	2022-Jan-01	EPI_ISL_12709122	A/Pakistan/955/2022	National Institute of Health	Centers for Disease Control and Prevention
EPI2036391	HA	Pakistan	2022-Feb-25	EPI_ISL_12709124	A/Pakistan/6816/2022	National Institute of Health	Centers for Disease Control and Prevention
EPI2036399	HA	Pakistan	2022-Mar-02	EPI_ISL_12709125	A/Pakistan/8722/2022	National Institute of Health	Centers for Disease Control and Prevention
EPI2036407	HA	Pakistan	2022-Feb-25	EPI_ISL_12709126	A/Pakistan/6818/2022	National Institute of Health	Centers for Disease Control and Prevention
EPI2036415	HA	Pakistan	2022-Feb-23	EPI_ISL_12709127	A/Pakistan/5787/2022	National Institute of Health	Centers for Disease Control and Prevention
EPI2036422	HA	Pakistan	2022-Mar-01	EPI_ISL_12709128	A/Pakistan/7987/2022	National Institute of Health	Centers for Disease Control and Prevention
EPI2036430	HA	Pakistan	2022-Feb-17	EPI_ISL_12709129	A/Pakistan/3886/2022	National Institute of Health	Centers for Disease Control and Prevention
EPI2036438	HA	Pakistan	2022-Feb-24	EPI_ISL_12709130	A/Pakistan/6285/2022	National Institute of Health	Centers for Disease Control and Prevention
EPI2036446	HA	Pakistan	2022-Feb-25	EPI_ISL_12709131	A/Pakistan/6798/2022	National Institute of Health	Centers for Disease Control and Prevention
EPI2036454	HA	Pakistan	2022-Mar-02	EPI_ISL_12709173	A/Pakistan/8744/2022	National Institute of Health	Centers for Disease Control and Prevention
EPI2070250	HA	South Africa	2021-Nov-26	EPI_ISL_12805352	A/South Africa/R17468/2021	National Institute for Communicable Disease	National Institute for Communicable Diseases (NICD)	Amoako, DG; Everatt, J; Kekana, D; Scheepers, C; Mohale, T; Ntuli, N; Mahlangu, B; Mnguni, A; Ismail, A; Bhiman, JN; Wolter, N
EPI2044005	HA	Australia	2018-Mar-25	EPI_ISL_12850473	A/Brisbane/35/2018	Queensland Health Forensic and Scientific Services	WHO Collaborating Centre for Reference and Research on Influenza
EPI2044011	HA	Australia	2018-Apr-04	EPI_ISL_12850475	A/Brisbane/39/2018	Queensland Health Forensic and Scientific Services	WHO Collaborating Centre for Reference and Research on Influenza
EPI2044014	HA	Macao	2018-Feb-22	EPI_ISL_12850476	A/Macau/601449/2018	Laboratorio De Saude Publico	WHO Collaborating Centre for Reference and Research on Influenza
EPI2044017	HA	Australia	2018-Mar-19	EPI_ISL_12850477	A/Perth/20/2018	Pathwest QE II Medical Centre	WHO Collaborating Centre for Reference and Research on Influenza
EPI2044020	HA	Australia	2018-Mar-28	EPI_ISL_12850478	A/South Australia/9/2018	Institute of Medical and Veterinary Science (IMVS)	WHO Collaborating Centre for Reference and Research on Influenza
EPI2044023	HA	Australia	2018-Mar-25	EPI_ISL_12850479	A/Sydney/14/2018	Clinical Virology Unit, CDIM	WHO Collaborating Centre for Reference and Research on Influenza
EPI2044029	HA	Australia	2018-Mar-12	EPI_ISL_12850481	A/Townsville/03/2018	Queensland Health Forensic and Scientific Services	WHO Collaborating Centre for Reference and Research on Influenza
EPI2044033	HA	Australia	2017-Sep-13	EPI_ISL_12850483	A/Brisbane/194/2017	Queensland Health Forensic and Scientific Services	WHO Collaborating Centre for Reference and Research on Influenza
EPI2044036	HA	Australia	2017-May-04	EPI_ISL_12850485	A/Perth/82/2017	Pathwest QE II Medical Centre	WHO Collaborating Centre for Reference and Research on Influenza
EPI2044039	HA	New Zealand	2017-Jan-03	EPI_ISL_12850486	A/South Auckland/3/2017	Institute of Environmental Science and Research (ESR)	WHO Collaborating Centre for Reference and Research on Influenza
EPI2044082	HA	New Zealand	2017-May-18	EPI_ISL_12850518	A/Wellington/4/2017	Institute of Environmental Science and Research (ESR)	WHO Collaborating Centre for Reference and Research on Influenza
EPI2044131	HA	Australia	2022-Apr-05	EPI_ISL_12850593	A/Brisbane/14/2022	Queensland Health Forensic and Scientific Services	WHO Collaborating Centre for Reference and Research on Influenza	Deng,Y-M; Iannello,P; Lau,H; Spirason,N; Moselen,J; Aziz,A; Komadina,N.
EPI2044134	HA	Australia	2022-Apr-06	EPI_ISL_12850594	A/Brisbane/16/2022	Queensland Health Forensic and Scientific Services	WHO Collaborating Centre for Reference and Research on Influenza	Deng,Y-M; Iannello,P; Lau,H; Spirason,N; Moselen,J; Aziz,A; Komadina,N.
EPI2044137	HA	Australia	2022-Apr-17	EPI_ISL_12850595	A/Darwin/25/2022	Royal Darwin Hospital	WHO Collaborating Centre for Reference and Research on Influenza	Deng,Y-M; Iannello,P; Lau,H; Spirason,N; Moselen,J; Aziz,A; Komadina,N.
EPI2044140	HA	Australia	2022-Apr-20	EPI_ISL_12850596	A/Darwin/32/2022	Royal Darwin Hospital	WHO Collaborating Centre for Reference and Research on Influenza	Deng,Y-M; Iannello,P; Lau,H; Spirason,N; Moselen,J; Aziz,A; Komadina,N.
EPI2044143	HA	Australia	2022-Mar-23	EPI_ISL_12850597	A/Victoria/60/2022	WHO Collaborating Centre for Reference and Research on Influenza	WHO Collaborating Centre for Reference and Research on Influenza	Deng,Y-M; Iannello,P; Lau,H; Spirason,N; Moselen,J; Aziz,A; Komadina,N.
EPI2044146	HA	Australia	2022-Jan-01	EPI_ISL_12850598	A/Sydney/82/2022	Clinical Virology Unit, CDIM	WHO Collaborating Centre for Reference and Research on Influenza	Deng,Y-M; Iannello,P; Lau,H; Spirason,N; Moselen,J; Aziz,A; Komadina,N.
EPI2044149	HA	Australia	2022-Jan-01	EPI_ISL_12850599	A/Sydney/85/2022	Clinical Virology Unit, CDIM	WHO Collaborating Centre for Reference and Research on Influenza	Deng,Y-M; Iannello,P; Lau,H; Spirason,N; Moselen,J; Aziz,A; Komadina,N.
EPI2044152	HA	Australia	2022-Apr-20	EPI_ISL_12850600	A/Victoria/412/2022	Royal Melbourne Hospital	WHO Collaborating Centre for Reference and Research on Influenza	Deng,Y-M; Iannello,P; Lau,H; Spirason,N; Moselen,J; Aziz,A; Komadina,N.
EPI2044155	HA	Australia	2022-Apr-03	EPI_ISL_12850601	A/Sydney/169/2022	Childrens Hospital Westmead	WHO Collaborating Centre for Reference and Research on Influenza	Deng,Y-M; Iannello,P; Lau,H; Spirason,N; Moselen,J; Aziz,A; Komadina,N.
EPI2044158	HA	Australia	2022-Apr-09	EPI_ISL_12850602	A/Sydney/178/2022	Childrens Hospital Westmead	WHO Collaborating Centre for Reference and Research on Influenza	Deng,Y-M; Iannello,P; Lau,H; Spirason,N; Moselen,J; Aziz,A; Komadina,N.
EPI2044161	HA	Australia	2022-Apr-09	EPI_ISL_12850603	A/Sydney/179/2022	Childrens Hospital Westmead	WHO Collaborating Centre for Reference and Research on Influenza	Deng,Y-M; Iannello,P; Lau,H; Spirason,N; Moselen,J; Aziz,A; Komadina,N.
EPI2044164	HA	Australia	2022-Mar-30	EPI_ISL_12850604	A/Sydney/25/2022	Clinical Virology Unit, CDIM	WHO Collaborating Centre for Reference and Research on Influenza	Deng,Y-M; Iannello,P; Lau,H; Spirason,N; Moselen,J; Aziz,A; Komadina,N.
EPI2044167	HA	Australia	2022-Mar-06	EPI_ISL_12850605	A/Perth/1/2022	Pathwest QE II Medical Centre	WHO Collaborating Centre for Reference and Research on Influenza	Deng,Y-M; Iannello,P; Lau,H; Spirason,N; Moselen,J; Aziz,A; Komadina,N.
EPI2044170	HA	Australia	2022-Apr-23	EPI_ISL_12850606	A/Darwin/49/2022	Royal Darwin Hospital	WHO Collaborating Centre for Reference and Research on Influenza	Deng,Y-M; Iannello,P; Lau,H; Spirason,N; Moselen,J; Aziz,A; Komadina,N.
EPI2044173	HA	Australia	2022-Mar-31	EPI_ISL_12850607	A/Sydney/167/2022	Childrens Hospital Westmead	WHO Collaborating Centre for Reference and Research on Influenza	Deng,Y-M; Iannello,P; Lau,H; Spirason,N; Moselen,J; Aziz,A; Komadina,N.
EPI2044176	HA	Australia	2022-Apr-16	EPI_ISL_12850608	A/Sydney/204/2022	Childrens Hospital Westmead	WHO Collaborating Centre for Reference and Research on Influenza	Deng,Y-M; Iannello,P; Lau,H; Spirason,N; Moselen,J; Aziz,A; Komadina,N.
EPI2044179	HA	Australia	2022-Apr-11	EPI_ISL_12850609	A/Sydney/185/2022	Childrens Hospital Westmead	WHO Collaborating Centre for Reference and Research on Influenza	Deng,Y-M; Iannello,P; Lau,H; Spirason,N; Moselen,J; Aziz,A; Komadina,N.
EPI2044182	HA	Australia	2022-Apr-19	EPI_ISL_12850610	A/Sydney/213/2022	Childrens Hospital Westmead	WHO Collaborating Centre for Reference and Research on Influenza	Deng,Y-M; Iannello,P; Lau,H; Spirason,N; Moselen,J; Aziz,A; Komadina,N.
EPI2044185	HA	Australia	2022-Apr-19	EPI_ISL_12850611	A/Sydney/215/2022	Childrens Hospital Westmead	WHO Collaborating Centre for Reference and Research on Influenza	Deng,Y-M; Iannello,P; Lau,H; Spirason,N; Moselen,J; Aziz,A; Komadina,N.
EPI2044188	HA	Australia	2022-Apr-16	EPI_ISL_12850612	A/Sydney/205/2022	Childrens Hospital Westmead	WHO Collaborating Centre for Reference and Research on Influenza	Deng,Y-M; Iannello,P; Lau,H; Spirason,N; Moselen,J; Aziz,A; Komadina,N.
EPI2044191	HA	Australia	2022-Apr-11	EPI_ISL_12850613	A/Sydney/187/2022	Childrens Hospital Westmead	WHO Collaborating Centre for Reference and Research on Influenza	Deng,Y-M; Iannello,P; Lau,H; Spirason,N; Moselen,J; Aziz,A; Komadina,N.
EPI2044194	HA	Australia	2022-Apr-06	EPI_ISL_12850614	A/Sydney/175/2022	Childrens Hospital Westmead	WHO Collaborating Centre for Reference and Research on Influenza	Deng,Y-M; Iannello,P; Lau,H; Spirason,N; Moselen,J; Aziz,A; Komadina,N.
EPI2044197	HA	Australia	2022-Apr-05	EPI_ISL_12850618	A/Sydney/174/2022	Childrens Hospital Westmead	WHO Collaborating Centre for Reference and Research on Influenza	Deng,Y-M; Iannello,P; Lau,H; Spirason,N; Moselen,J; Aziz,A; Komadina,N.
EPI2044200	HA	Australia	2022-Apr-04	EPI_ISL_12850628	A/Sydney/173/2022	Childrens Hospital Westmead	WHO Collaborating Centre for Reference and Research on Influenza	Deng,Y-M; Iannello,P; Lau,H; Spirason,N; Moselen,J; Aziz,A; Komadina,N.
EPI2044203	HA	Australia	2022-Apr-03	EPI_ISL_12850638	A/Sydney/170/2022	Childrens Hospital Westmead	WHO Collaborating Centre for Reference and Research on Influenza	Deng,Y-M; Iannello,P; Lau,H; Spirason,N; Moselen,J; Aziz,A; Komadina,N.
EPI2044206	HA	Australia	2022-Apr-01	EPI_ISL_12850649	A/Sydney/168/2022	Childrens Hospital Westmead	WHO Collaborating Centre for Reference and Research on Influenza	Deng,Y-M; Iannello,P; Lau,H; Spirason,N; Moselen,J; Aziz,A; Komadina,N.
EPI2044209	HA	Australia	2022-Mar-31	EPI_ISL_12850659	A/Sydney/166/2022	Childrens Hospital Westmead	WHO Collaborating Centre for Reference and Research on Influenza	Deng,Y-M; Iannello,P; Lau,H; Spirason,N; Moselen,J; Aziz,A; Komadina,N.
EPI2044212	HA	Australia	2022-Apr-04	EPI_ISL_12850669	A/Sydney/172/2022	Childrens Hospital Westmead	WHO Collaborating Centre for Reference and Research on Influenza	Deng,Y-M; Iannello,P; Lau,H; Spirason,N; Moselen,J; Aziz,A; Komadina,N.
EPI2044215	HA	Australia	2022-Apr-27	EPI_ISL_12850678	A/Darwin/78/2022	Royal Darwin Hospital	WHO Collaborating Centre for Reference and Research on Influenza	Deng,Y-M; Iannello,P; Lau,H; Spirason,N; Moselen,J; Aziz,A; Komadina,N.
EPI2044239	HA	Australia	2022-Apr-23	EPI_ISL_12850757	A/Sydney/235/2022	Childrens Hospital Westmead	WHO Collaborating Centre for Reference and Research on Influenza	Deng,Y-M; Iannello,P; Lau,H; Spirason,N; Moselen,J; Aziz,A; Komadina,N.
EPI2044242	HA	Australia	2022-Apr-07	EPI_ISL_12850767	A/Sydney/219/2022	Childrens Hospital Westmead	WHO Collaborating Centre for Reference and Research on Influenza	Deng,Y-M; Iannello,P; Lau,H; Spirason,N; Moselen,J; Aziz,A; Komadina,N.
EPI2044245	HA	Australia	2022-Apr-07	EPI_ISL_12850774	A/Sydney/217/2022	Childrens Hospital Westmead	WHO Collaborating Centre for Reference and Research on Influenza	Deng,Y-M; Iannello,P; Lau,H; Spirason,N; Moselen,J; Aziz,A; Komadina,N.
EPI2044248	HA	Australia	2022-Apr-24	EPI_ISL_12850784	A/Sydney/239/2022	Childrens Hospital Westmead	WHO Collaborating Centre for Reference and Research on Influenza	Deng,Y-M; Iannello,P; Lau,H; Spirason,N; Moselen,J; Aziz,A; Komadina,N.
EPI2044251	HA	Australia	2022-May-02	EPI_ISL_12850795	A/Newcastle/52/2022	John Hunter Hospital	WHO Collaborating Centre for Reference and Research on Influenza	Deng,Y-M; Iannello,P; Lau,H; Spirason,N; Moselen,J; Aziz,A; Komadina,N.
EPI2044257	HA	Australia	2022-Mar-27	EPI_ISL_12850816	A/Sydney/86/2022	Clinical Virology Unit, CDIM	WHO Collaborating Centre for Reference and Research on Influenza	Deng,Y-M; Iannello,P; Lau,H; Spirason,N; Moselen,J; Aziz,A; Komadina,N.
EPI2044260	HA	Australia	2022-Apr-10	EPI_ISL_12850827	A/Sydney/89/2022	Clinical Virology Unit, CDIM	WHO Collaborating Centre for Reference and Research on Influenza	Deng,Y-M; Iannello,P; Lau,H; Spirason,N; Moselen,J; Aziz,A; Komadina,N.
EPI2044263	HA	Australia	2022-Apr-13	EPI_ISL_12850838	A/Sydney/128/2022	Clinical Virology Unit, CDIM	WHO Collaborating Centre for Reference and Research on Influenza	Deng,Y-M; Iannello,P; Lau,H; Spirason,N; Moselen,J; Aziz,A; Komadina,N.
EPI2044266	HA	Australia	2022-Apr-12	EPI_ISL_12850849	A/Sydney/36/2022	WHO Collaborating Centre for Reference and Research on Influenza	WHO Collaborating Centre for Reference and Research on Influenza	Deng,Y-M; Iannello,P; Lau,H; Spirason,N; Moselen,J; Aziz,A; Komadina,N.
EPI2044269	HA	Australia	2022-Apr-15	EPI_ISL_12850859	A/Darwin/17/2022	Royal Darwin Hospital	WHO Collaborating Centre for Reference and Research on Influenza	Deng,Y-M; Iannello,P; Lau,H; Spirason,N; Moselen,J; Aziz,A; Komadina,N.
EPI2044498	HA	Netherlands	2022-May-05	EPI_ISL_12853599	A/Netherlands/11392/2022	National Institute for Public Health and the Environment (RIVM)	National Institute for Public Health and the Environment (RIVM)	A,Meijer; L,Wijsman; S, vd Brink
EPI2044514	HA	Netherlands	2022-May-09	EPI_ISL_12853601	A/Netherlands/11476/2022	National Institute for Public Health and the Environment (RIVM)	National Institute for Public Health and the Environment (RIVM)	A,Meijer; L,Wijsman; S, vd Brink
EPI2044530	HA	Netherlands	2022-May-06	EPI_ISL_12853603	A/Netherlands/11520/2022	PAMM	National Institute for Public Health and the Environment (RIVM)	A,Meijer; L,Wijsman; S, vd Brink
EPI2044538	HA	Netherlands	2022-May-06	EPI_ISL_12853604	A/Netherlands/11521/2022	PAMM	National Institute for Public Health and the Environment (RIVM)	A,Meijer; L,Wijsman; S, vd Brink
EPI2044554	HA	Netherlands	2022-May-08	EPI_ISL_12853606	A/Netherlands/11523/2022	PAMM	National Institute for Public Health and the Environment (RIVM)	A,Meijer; L,Wijsman; S, vd Brink
EPI2044562	HA	Netherlands	2022-May-09	EPI_ISL_12853607	A/Netherlands/11524/2022	PAMM	National Institute for Public Health and the Environment (RIVM)	A,Meijer; L,Wijsman; S, vd Brink
EPI2044570	HA	Netherlands	2022-May-07	EPI_ISL_12853608	A/Netherlands/11525/2022	PAMM	National Institute for Public Health and the Environment (RIVM)	A,Meijer; L,Wijsman; S, vd Brink
EPI2044586	HA	Netherlands	2022-May-10	EPI_ISL_12853610	A/Netherlands/11529/2022	Haga Ziekenhuis	National Institute for Public Health and the Environment (RIVM)	A,Meijer; L,Wijsman; S, vd Brink
EPI2044602	HA	Netherlands	2022-May-02	EPI_ISL_12853612	A/Netherlands/11531/2022	Diakonessenhuis Utrecht	National Institute for Public Health and the Environment (RIVM)	A,Meijer; L,Wijsman; S, vd Brink
EPI2044610	HA	Netherlands	2022-May-04	EPI_ISL_12853613	A/Netherlands/11532/2022	Academic Medical Center, University of Amsterdam	National Institute for Public Health and the Environment (RIVM)	A,Meijer; L,Wijsman; S, vd Brink
EPI2044618	HA	Netherlands	2022-May-04	EPI_ISL_12853614	A/Netherlands/11533/2022	Academic Medical Center, University of Amsterdam	National Institute for Public Health and the Environment (RIVM)	A,Meijer; L,Wijsman; S, vd Brink
EPI2044783	HA	Netherlands	2022-May-02	EPI_ISL_12869996	A/Netherlands/01008/2022	Erasmus Medical Center	Erasmus Medical Center
EPI2046951	HA	Spain	2022-Mar-17	EPI_ISL_12942285	A/Catalonia/882424/2022	Barcelona, Facultad de Medicina	Crick Worldwide Influenza Centre
EPI2046953	HA	Spain	2022-Mar-17	EPI_ISL_12942290	A/Catalonia/882429/2022	Barcelona, Facultad de Medicina	Crick Worldwide Influenza Centre
EPI2046957	HA	Senegal	2021-Oct-20	EPI_ISL_12942299	A/Dakar/42/2021	Institut Pasteur de Dakar	Crick Worldwide Influenza Centre
EPI2046959	HA	Senegal	2021-Oct-13	EPI_ISL_12942303	A/Dakar/43/2021	Institut Pasteur de Dakar	Crick Worldwide Influenza Centre
EPI2046963	HA	Senegal	2021-Oct-20	EPI_ISL_12942311	A/Dakar/45/2021	Institut Pasteur de Dakar	Crick Worldwide Influenza Centre
EPI2046965	HA	Senegal	2021-Oct-27	EPI_ISL_12942316	A/Dakar/47/2021	Institut Pasteur de Dakar	Crick Worldwide Influenza Centre
EPI2046967	HA	Senegal	2021-Nov-10	EPI_ISL_12942320	A/Dakar/48/2021	Institut Pasteur de Dakar	Crick Worldwide Influenza Centre
EPI2046975	HA	Senegal	2021-Nov-04	EPI_ISL_12942337	A/Dakar/52/2021	Institut Pasteur de Dakar	Crick Worldwide Influenza Centre
EPI2046979	HA	Senegal	2021-Nov-15	EPI_ISL_12942346	A/Dakar/54/2021	Institut Pasteur de Dakar	Crick Worldwide Influenza Centre
EPI2049917	HA	Netherlands	2022-May-10	EPI_ISL_12973136	A/Netherlands/11570/2022	Gelre ziekenhuizen	National Institute for Public Health and the Environment (RIVM)	A,Meijer; L,Wijsman; S, vd Brink
EPI2049925	HA	Netherlands	2022-May-12	EPI_ISL_12973137	A/Netherlands/11571/2022	Gelre ziekenhuizen	National Institute for Public Health and the Environment (RIVM)	A,Meijer; L,Wijsman; S, vd Brink
EPI2049932	HA	Netherlands	2022-May-10	EPI_ISL_12973138	A/Netherlands/11572/2022	Royal GD	National Institute for Public Health and the Environment (RIVM)	A,Meijer; L,Wijsman; S, vd Brink
EPI2049940	HA	Netherlands	2022-May-13	EPI_ISL_12973139	A/Netherlands/11573/2022	Royal GD	National Institute for Public Health and the Environment (RIVM)	A,Meijer; L,Wijsman; S, vd Brink
EPI2049948	HA	Netherlands	2022-May-14	EPI_ISL_12973140	A/Netherlands/11574/2022	Royal GD	National Institute for Public Health and the Environment (RIVM)	A,Meijer; L,Wijsman; S, vd Brink
EPI2050036	HA	Netherlands	2022-May-15	EPI_ISL_12973151	A/Netherlands/11586/2022	PAMM	National Institute for Public Health and the Environment (RIVM)	A,Meijer; L,Wijsman; S, vd Brink
EPI2050060	HA	Netherlands	2022-May-15	EPI_ISL_12973154	A/Netherlands/11589/2022	PAMM	National Institute for Public Health and the Environment (RIVM)	A,Meijer; L,Wijsman; S, vd Brink
EPI2050074	HA	Netherlands	2022-May-12	EPI_ISL_12973156	A/Netherlands/11592/2022	Haga Ziekenhuis	National Institute for Public Health and the Environment (RIVM)	A,Meijer; L,Wijsman; S, vd Brink
EPI2050098	HA	Netherlands	2022-May-14	EPI_ISL_12973159	A/Netherlands/11595/2022	Academic Medical Center, University of Amsterdam	National Institute for Public Health and the Environment (RIVM)	A,Meijer; L,Wijsman; S, vd Brink
EPI2050177	HA	Egypt	2019-Jan-01	EPI_ISL_12995118	A/Egypt/NRC098/2019	Center of Scientific Excellence for Influenza Viruses, National Research Centre (NRC), Egypt.	National Research Center (Hospital)	'Mina,Kamel; Ahmed,Mostafa; Yassmin,Moatasim; Sara,Mahmoud; Mahmoud,Shehata; Elsayed,AbdElSalam; Mohamed,Shehata; Mohamed,Ali'
EPI2050731	HA	Morocco	2022-Jan-04	EPI_ISL_13017114	A/Morocco/186/2022	Institut National d'Hygiène	Crick Worldwide Influenza Centre
EPI2051722	HA	Japan	2022-Feb-21	EPI_ISL_13026389	A/NAGASAKI/1/2022	Nagasaki Prefectural Institute for Environment Research and Public Health	National Institute of Infectious Diseases (NIID)	Takashita,Emi;Fujisaki,Seiichiro;Watanabe,Shinji;Hasegawa,Hideki
EPI2052039	HA	Spain	2022-Apr-09	EPI_ISL_13026433	A/CastillaLaMancha/1816/2022	Instituto de Salud Carlos III	Instituto de Salud Carlos III	Pozo,F; Iglesias-Caballero, M.; Gonz?lez-Esguevillas,M.; Molinero,M.; Camarero,S.; Mart?n,V.; Reyes,N.; Sandon?s,V.; V?zquez-Mor?n,S.; Casas,I.
EPI2053030	HA	Brazil	2014-Jan-01	EPI_ISL_13046439	A/Brazil/201400566/2014	Instituto Oswaldo Cruz FIOCRUZ - Laboratory of Respiratory Viruses and Measles (LVRS)	WHO Collaborating Centre for Reference and Research on Influenza
EPI2053031	HA	Brazil	2015-Jan-01	EPI_ISL_13046440	A/Brazil/201500029/2015	Instituto Oswaldo Cruz FIOCRUZ - Laboratory of Respiratory Viruses and Measles (LVRS)	WHO Collaborating Centre for Reference and Research on Influenza
EPI2053032	HA	Brazil	2015-Jan-01	EPI_ISL_13046441	A/Brazil/201500282/2015	Instituto Oswaldo Cruz FIOCRUZ - Laboratory of Respiratory Viruses and Measles (LVRS)	WHO Collaborating Centre for Reference and Research on Influenza
EPI2053033	HA	Brazil	2015-Jan-01	EPI_ISL_13046442	A/Brazil/201500402/2015	Instituto Oswaldo Cruz FIOCRUZ - Laboratory of Respiratory Viruses and Measles (LVRS)	WHO Collaborating Centre for Reference and Research on Influenza
EPI2053034	HA	Brazil	2015-Jan-01	EPI_ISL_13046443	A/Brazil/201500415/2015	Instituto Oswaldo Cruz FIOCRUZ - Laboratory of Respiratory Viruses and Measles (LVRS)	WHO Collaborating Centre for Reference and Research on Influenza
EPI2053035	HA	Brazil	2016-Jan-01	EPI_ISL_13046444	A/Brazil/201600174/2016	Instituto Oswaldo Cruz FIOCRUZ - Laboratory of Respiratory Viruses and Measles (LVRS)	WHO Collaborating Centre for Reference and Research on Influenza
EPI2053038	HA	Australia	2010-Apr-29	EPI_ISL_13046446	A/Brisbane/10/2010	Queensland Health Forensic and Scientific Services	WHO Collaborating Centre for Reference and Research on Influenza
EPI2053072	HA	Australia	2016-Jun-28	EPI_ISL_13046451	A/Brisbane/123/2016	Queensland Health Forensic and Scientific Services	WHO Collaborating Centre for Reference and Research on Influenza
EPI2053091	HA	Australia	2016-Jul-05	EPI_ISL_13046454	A/Brisbane/127/2016	Queensland Health Forensic and Scientific Services	WHO Collaborating Centre for Reference and Research on Influenza
EPI2053094	HA	Australia	2016-Jul-07	EPI_ISL_13046455	A/Brisbane/131/2016	Queensland Health Forensic and Scientific Services	WHO Collaborating Centre for Reference and Research on Influenza
EPI2053106	HA	Australia	2015-Aug-03	EPI_ISL_13046458	A/Brisbane/153/2015	Queensland Health Forensic and Scientific Services	WHO Collaborating Centre for Reference and Research on Influenza
EPI2053108	HA	Australia	2015-Oct-21	EPI_ISL_13046459	A/Brisbane/182/2015	Queensland Health Forensic and Scientific Services	WHO Collaborating Centre for Reference and Research on Influenza
EPI2053114	HA	Australia	2016-Apr-09	EPI_ISL_13046462	A/Brisbane/73/2016	Queensland Health Forensic and Scientific Services	WHO Collaborating Centre for Reference and Research on Influenza
EPI2053121	HA	Australia	2016-Apr-08	EPI_ISL_13046466	A/Darwin/29/2016	Royal Darwin Hospital	WHO Collaborating Centre for Reference and Research on Influenza
EPI2053151	HA	Singapore	2016-Jun-07	EPI_ISL_13046473	A/Singapore/16-0059/2016	Ministry of Health, Singapore	WHO Collaborating Centre for Reference and Research on Influenza
EPI2053153	HA	Singapore	2016-Jun-07	EPI_ISL_13046474	A/Singapore/16-0063/2016	Ministry of Health, Singapore	WHO Collaborating Centre for Reference and Research on Influenza
EPI2053156	HA	Singapore	2015-Nov-05	EPI_ISL_13046475	A/Singapore/GP1922/2015	Ministry of Health, Singapore	WHO Collaborating Centre for Reference and Research on Influenza
EPI2053162	HA	Singapore	2015-Dec-18	EPI_ISL_13046478	A/Singapore/GP2092/2015	Ministry of Health, Singapore	WHO Collaborating Centre for Reference and Research on Influenza
EPI2053186	HA	Singapore	2015-Oct-19	EPI_ISL_13046490	A/Singapore/KK915/2015	Ministry of Health, Singapore	WHO Collaborating Centre for Reference and Research on Influenza
EPI2053188	HA	Singapore	2015-Nov-18	EPI_ISL_13046491	A/Singapore/KK967/2015	Ministry of Health, Singapore	WHO Collaborating Centre for Reference and Research on Influenza
EPI2053190	HA	Singapore	2015-Oct-26	EPI_ISL_13046492	A/Singapore/TT1288/15	Ministry of Health, Singapore	WHO Collaborating Centre for Reference and Research on Influenza
EPI2053192	HA	Singapore	2015-Nov-25	EPI_ISL_13046493	A/Singapore/TT1307/2015	Ministry of Health, Singapore	WHO Collaborating Centre for Reference and Research on Influenza
EPI2053196	HA	Singapore	2015-Dec-23	EPI_ISL_13046495	A/Singapore/TT1354/2015	Ministry of Health, Singapore	WHO Collaborating Centre for Reference and Research on Influenza
EPI2053198	HA	Slovenia	2015-Jan-01	EPI_ISL_13046496	A/Slovenia/2903/2015	Crick Worldwide Influenza Centre	WHO Collaborating Centre for Reference and Research on Influenza
EPI2053206	HA	Australia	2016-Feb-01	EPI_ISL_13046500	A/South Australia/5/2016	Institute of Medical and Veterinary Science (IMVS)	WHO Collaborating Centre for Reference and Research on Influenza
EPI2053236	HA	Australia	2016-Apr-11	EPI_ISL_13046513	A/Townsville/1000/2016	Institute of Medical and Veterinary Science (IMVS)	WHO Collaborating Centre for Reference and Research on Influenza
EPI2053447	HA	Sweden	2022-Mar-27	EPI_ISL_13049061	A/Stockholm/24/2022	Klinisk mikrobiologi, Karolinska Universitetslaboratoriet, Karolinska Universitetssjukhuset Solna	Public Health Agency of Sweden
EPI2055225	HA	Singapore	2015-Dec-23	EPI_ISL_13059324	A/Singapore/KK1074/2015	Ministry of Health, Singapore	WHO Collaborating Centre for Reference and Research on Influenza
EPI2055475	HA	Netherlands	2022-May-20	EPI_ISL_13096512	A/Netherlands/11632/2022	Royal GD	National Institute for Public Health and the Environment (RIVM)	A,Meijer; L,Wijsman; S, vd Brink
EPI2055483	HA	Netherlands	2022-May-22	EPI_ISL_13096513	A/Netherlands/11633/2022	PAMM	National Institute for Public Health and the Environment (RIVM)	A,Meijer; L,Wijsman; S, vd Brink
EPI2055491	HA	Netherlands	2022-May-23	EPI_ISL_13096514	A/Netherlands/11634/2022	PAMM	National Institute for Public Health and the Environment (RIVM)	A,Meijer; L,Wijsman; S, vd Brink
EPI2055499	HA	Netherlands	2022-May-18	EPI_ISL_13096515	A/Netherlands/11635/2022	Academic Medical Center, University of Amsterdam	National Institute for Public Health and the Environment (RIVM)	A,Meijer; L,Wijsman; S, vd Brink
EPI2055523	HA	Netherlands	2022-May-04	EPI_ISL_13096518	A/Netherlands/11549/2022	National Institute for Public Health and the Environment (RIVM)	National Institute for Public Health and the Environment (RIVM)	A,Meijer; L,Wijsman; S, vd Brink
EPI2055531	HA	Netherlands	2022-May-03	EPI_ISL_13096519	A/Netherlands/11550/2022	National Institute for Public Health and the Environment (RIVM)	National Institute for Public Health and the Environment (RIVM)	A,Meijer; L,Wijsman; S, vd Brink
EPI2055539	HA	Netherlands	2022-Apr-29	EPI_ISL_13096520	A/Netherlands/11551/2022	National Institute for Public Health and the Environment (RIVM)	National Institute for Public Health and the Environment (RIVM)	A,Meijer; L,Wijsman; S, vd Brink
EPI2055600	HA	Netherlands	2022-May-12	EPI_ISL_13096528	A/Netherlands/11609/2022	National Institute for Public Health and the Environment (RIVM)	National Institute for Public Health and the Environment (RIVM)	A,Meijer; L,Wijsman; S, vd Brink
EPI2055608	HA	Netherlands	2022-May-09	EPI_ISL_13096529	A/Netherlands/11610/2022	National Institute for Public Health and the Environment (RIVM)	National Institute for Public Health and the Environment (RIVM)	A,Meijer; L,Wijsman; S, vd Brink
EPI2055616	HA	Netherlands	2022-May-13	EPI_ISL_13096530	A/Netherlands/11611/2022	National Institute for Public Health and the Environment (RIVM)	National Institute for Public Health and the Environment (RIVM)	A,Meijer; L,Wijsman; S, vd Brink
EPI2055624	HA	Netherlands	2022-May-10	EPI_ISL_13096531	A/Netherlands/11612/2022	National Institute for Public Health and the Environment (RIVM)	National Institute for Public Health and the Environment (RIVM)	A,Meijer; L,Wijsman; S, vd Brink
EPI2057168	HA	United States	2021-Sep-13	EPI_ISL_13148826	A/Human/New York/PV34639/2021	Icahn School of Medicine at Mount Sinai	Icahn School of Medicine at Mount Sinai	Gonzalez-Reiche, Ana S.; Alshammary, Hala; Polanco, Jose; Kim, Eunhye; Amoako, Angela; Rooker, Aria; Cognigni, Christian; Floda, Daniel; van de Guchte, Adriana; Khalil, Zain; Srivastava, Komal; Sebra, Robert; Garc?a-Sastre, Adolfo; Patel, Gopi; Schaefer, Sarah; Ramirez, Juan David; Banu, Radhika; Shrestha, Paras; Paniz-Mondolfi, Alberto; Sordillo, Emilia Mia; Simon, Viviana; van Bakel, Harm
EPI2057200	HA	United States	2021-Oct-24	EPI_ISL_13148830	A/Human/New York/PV20745/2021	Icahn School of Medicine at Mount Sinai	Icahn School of Medicine at Mount Sinai	Gonzalez-Reiche, Ana S.; Alshammary, Hala; Polanco, Jose; Kim, Eunhye; Amoako, Angela; Rooker, Aria; Cognigni, Christian; Floda, Daniel; van de Guchte, Adriana; Khalil, Zain; Srivastava, Komal; Sebra, Robert; Garc?a-Sastre, Adolfo; Patel, Gopi; Schaefer, Sarah; Ramirez, Juan David; Banu, Radhika; Shrestha, Paras; Paniz-Mondolfi, Alberto; Sordillo, Emilia Mia; Simon, Viviana; van Bakel, Harm
EPI2057232	HA	United States	2021-Oct-27	EPI_ISL_13148834	A/Human/New York/PV20765/2021	Icahn School of Medicine at Mount Sinai	Icahn School of Medicine at Mount Sinai	Gonzalez-Reiche, Ana S.; Alshammary, Hala; Polanco, Jose; Kim, Eunhye; Amoako, Angela; Rooker, Aria; Cognigni, Christian; Floda, Daniel; van de Guchte, Adriana; Khalil, Zain; Srivastava, Komal; Sebra, Robert; Garc?a-Sastre, Adolfo; Patel, Gopi; Schaefer, Sarah; Ramirez, Juan David; Banu, Radhika; Shrestha, Paras; Paniz-Mondolfi, Alberto; Sordillo, Emilia Mia; Simon, Viviana; van Bakel, Harm
EPI2059452	HA	Australia	2022-Apr-30	EPI_ISL_13175668	A/Sydney/252/2022	Childrens Hospital Westmead	WHO Collaborating Centre for Reference and Research on Influenza	Deng,Y-M; Iannello,P; Lau,H; Spirason,N; Moselen,J; Aziz,A; Komadina,N.
EPI2059460	HA	Australia	2022-Apr-27	EPI_ISL_13175669	A/Sydney/247/2022	Childrens Hospital Westmead	WHO Collaborating Centre for Reference and Research on Influenza	Deng,Y-M; Iannello,P; Lau,H; Spirason,N; Moselen,J; Aziz,A; Komadina,N.
EPI2059468	HA	Australia	2022-Apr-30	EPI_ISL_13175670	A/Newcastle/56/2022	John Hunter Hospital	WHO Collaborating Centre for Reference and Research on Influenza	Deng,Y-M; Iannello,P; Lau,H; Spirason,N; Moselen,J; Aziz,A; Komadina,N.
EPI2059477	HA	Australia	2022-Apr-20	EPI_ISL_13175671	A/Sydney/225/2022	Childrens Hospital Westmead	WHO Collaborating Centre for Reference and Research on Influenza	Deng,Y-M; Iannello,P; Lau,H; Spirason,N; Moselen,J; Aziz,A; Komadina,N.
EPI2059484	HA	Australia	2022-Apr-23	EPI_ISL_13175672	A/Sydney/236/2022	Childrens Hospital Westmead	WHO Collaborating Centre for Reference and Research on Influenza	Deng,Y-M; Iannello,P; Lau,H; Spirason,N; Moselen,J; Aziz,A; Komadina,N.
EPI2059492	HA	Australia	2022-Apr-24	EPI_ISL_13175673	A/Sydney/240/2022	Childrens Hospital Westmead	WHO Collaborating Centre for Reference and Research on Influenza	Deng,Y-M; Iannello,P; Lau,H; Spirason,N; Moselen,J; Aziz,A; Komadina,N.
EPI2059499	HA	Australia	2022-May-07	EPI_ISL_13175674	A/Darwin/123/2022	Royal Darwin Hospital	WHO Collaborating Centre for Reference and Research on Influenza	Deng,Y-M; Iannello,P; Lau,H; Spirason,N; Moselen,J; Aziz,A; Komadina,N.
EPI2059507	HA	Australia	2022-May-08	EPI_ISL_13175675	A/Darwin/126/2022	Royal Darwin Hospital	WHO Collaborating Centre for Reference and Research on Influenza	Deng,Y-M; Iannello,P; Lau,H; Spirason,N; Moselen,J; Aziz,A; Komadina,N.
EPI2059514	HA	Australia	2022-May-08	EPI_ISL_13175676	A/Darwin/128/2022	Royal Darwin Hospital	WHO Collaborating Centre for Reference and Research on Influenza	Deng,Y-M; Iannello,P; Lau,H; Spirason,N; Moselen,J; Aziz,A; Komadina,N.
EPI2059522	HA	Australia	2022-Apr-26	EPI_ISL_13175677	A/Darwin/76/2022	Royal Darwin Hospital	WHO Collaborating Centre for Reference and Research on Influenza	Deng,Y-M; Iannello,P; Lau,H; Spirason,N; Moselen,J; Aziz,A; Komadina,N.
EPI2059530	HA	Australia	2022-May-09	EPI_ISL_13175678	A/Darwin/194/2022	Royal Darwin Hospital	WHO Collaborating Centre for Reference and Research on Influenza	Deng,Y-M; Iannello,P; Lau,H; Spirason,N; Moselen,J; Aziz,A; Komadina,N.
EPI2059538	HA	Australia	2022-Apr-11	EPI_ISL_13175679	A/Sydney/186/2022	Childrens Hospital Westmead	WHO Collaborating Centre for Reference and Research on Influenza	Deng,Y-M; Iannello,P; Lau,H; Spirason,N; Moselen,J; Aziz,A; Komadina,N.
EPI2059547	HA	Australia	2022-Apr-13	EPI_ISL_13175680	A/Sydney/197/2022	Childrens Hospital Westmead	WHO Collaborating Centre for Reference and Research on Influenza	Deng,Y-M; Iannello,P; Lau,H; Spirason,N; Moselen,J; Aziz,A; Komadina,N.
EPI2059555	HA	Australia	2022-Apr-17	EPI_ISL_13175681	A/Sydney/208/2022	Childrens Hospital Westmead	WHO Collaborating Centre for Reference and Research on Influenza	Deng,Y-M; Iannello,P; Lau,H; Spirason,N; Moselen,J; Aziz,A; Komadina,N.
EPI2059562	HA	Australia	2022-Apr-12	EPI_ISL_13175682	A/Sydney/194/2022	Childrens Hospital Westmead	WHO Collaborating Centre for Reference and Research on Influenza	Deng,Y-M; Iannello,P; Lau,H; Spirason,N; Moselen,J; Aziz,A; Komadina,N.
EPI2059571	HA	Australia	2022-Apr-05	EPI_ISL_13175683	A/Sydney/71/2022	Clinical Virology Unit, CDIM	WHO Collaborating Centre for Reference and Research on Influenza	Deng,Y-M; Iannello,P; Lau,H; Spirason,N; Moselen,J; Aziz,A; Komadina,N.
EPI2059578	HA	Australia	2022-Apr-28	EPI_ISL_13175684	A/Darwin/53/2022	Royal Darwin Hospital	WHO Collaborating Centre for Reference and Research on Influenza	Deng,Y-M; Iannello,P; Lau,H; Spirason,N; Moselen,J; Aziz,A; Komadina,N.
EPI2059583	HA	Australia	2022-Apr-21	EPI_ISL_13175685	A/Tasmania/3/2022	Royal Hobart Hospital	WHO Collaborating Centre for Reference and Research on Influenza	Deng,Y-M; Iannello,P; Lau,H; Spirason,N; Moselen,J; Aziz,A; Komadina,N.
EPI2059589	HA	Australia	2022-Apr-21	EPI_ISL_13175686	A/Darwin/40/2022	Royal Darwin Hospital	WHO Collaborating Centre for Reference and Research on Influenza	Deng,Y-M; Iannello,P; Lau,H; Spirason,N; Moselen,J; Aziz,A; Komadina,N.
EPI2059597	HA	Australia	2022-Apr-23	EPI_ISL_13175687	A/Darwin/50/2022	Royal Darwin Hospital	WHO Collaborating Centre for Reference and Research on Influenza	Deng,Y-M; Iannello,P; Lau,H; Spirason,N; Moselen,J; Aziz,A; Komadina,N.
EPI2059605	HA	Australia	2022-Apr-26	EPI_ISL_13175688	A/Darwin/46/2022	Royal Darwin Hospital	WHO Collaborating Centre for Reference and Research on Influenza	Deng,Y-M; Iannello,P; Lau,H; Spirason,N; Moselen,J; Aziz,A; Komadina,N.
EPI2059636	HA	Australia	2022-May-02	EPI_ISL_13175716	A/Darwin/139/2022	Royal Darwin Hospital	WHO Collaborating Centre for Reference and Research on Influenza	Deng,Y-M; Iannello,P; Lau,H; Spirason,N; Moselen,J; Aziz,A; Komadina,N.
EPI2060018	HA	France	2022-Mar-15	EPI_ISL_13186736	A/Pays_de_Loire/20882/2022	Institut Pasteur	Institut Pasteur
EPI2060024	HA	France	2022-Mar-29	EPI_ISL_13186737	A/Nord_Pas_de_Calais/25698/2022	Institut Pasteur	Institut Pasteur
EPI2060032	HA	France	2022-Mar-28	EPI_ISL_13186738	A/Bourgogne/25706/2022	Institut Pasteur	Institut Pasteur
EPI2060040	HA	France	2022-Mar-30	EPI_ISL_13186740	A/Pays_de_Loire/26264/2022	Institut Pasteur	Institut Pasteur
EPI2060047	HA	France	2022-Mar-31	EPI_ISL_13186741	A/Dunkerque/26698/2022	Institut Pasteur	Institut Pasteur
EPI2060052	HA	France	2022-Apr-04	EPI_ISL_13186742	A/Franche_Comte/28096/2022	Institut Pasteur	Institut Pasteur
EPI2060060	HA	France	2022-Apr-07	EPI_ISL_13186743	A/GARCHES/28368/2022	Institut Pasteur	Institut Pasteur
EPI2060068	HA	France	2022-Apr-11	EPI_ISL_13186744	A/Lorraine/28657/2022	Institut Pasteur	Institut Pasteur
EPI2060074	HA	France	2022-Apr-09	EPI_ISL_13186745	A/Franche_Comte/29324/2022	Institut Pasteur	Institut Pasteur
EPI2060080	HA	France	2022-Apr-25	EPI_ISL_13186746	A/Ile_de_France/31987/2022	Institut Pasteur	Institut Pasteur
EPI2061762	HA	Iceland	2022-Apr-02	EPI_ISL_13203558	A/Iceland/31149/2022	Landspitali - University Hospital	Crick Worldwide Influenza Centre
EPI2061768	HA	Switzerland	2022-Mar-22	EPI_ISL_13203561	A/Switzerland/58218/2022	Swiss National Reference Centre for Influenza	Crick Worldwide Influenza Centre
EPI2061770	HA	Switzerland	2022-Mar-16	EPI_ISL_13203562	A/Switzerland/98591/2022	Swiss National Reference Centre for Influenza	Crick Worldwide Influenza Centre
EPI2061771	HA	Switzerland	2022-Mar-15	EPI_ISL_13203563	A/Switzerland/86136/2022	Swiss National Reference Centre for Influenza	Crick Worldwide Influenza Centre
EPI2061773	HA	Switzerland	2022-Mar-10	EPI_ISL_13203564	A/Switzerland/36111/2022	Swiss National Reference Centre for Influenza	Crick Worldwide Influenza Centre
EPI2061775	HA	Switzerland	2022-Feb-17	EPI_ISL_13203565	A/Switzerland/17941/2022	Swiss National Reference Centre for Influenza	Crick Worldwide Influenza Centre
EPI2061777	HA	Switzerland	2022-Feb-17	EPI_ISL_13203566	A/Switzerland/17908/2022	Swiss National Reference Centre for Influenza	Crick Worldwide Influenza Centre
EPI2061779	HA	Switzerland	2022-Feb-14	EPI_ISL_13203567	A/Switzerland/95940/2022	Swiss National Reference Centre for Influenza	Crick Worldwide Influenza Centre
EPI2062408	HA	Netherlands	2022-May-16	EPI_ISL_13249405	A/Netherlands/11562/2022	National Institute for Public Health and the Environment (RIVM)	National Institute for Public Health and the Environment (RIVM)	A,Meijer; L,Wijsman; S, vd Brink
EPI2062424	HA	Netherlands	2022-May-20	EPI_ISL_13249430	A/Netherlands/11637/2022	Academic Medical Center, University of Amsterdam	National Institute for Public Health and the Environment (RIVM)	A,Meijer; L,Wijsman; S, vd Brink
EPI2067474	HA	Congo, the Democatic Republic of	2022-Jan-06	EPI_ISL_13286910	A/Congo/008/2022	INRB Service de Virologie	Centers for Disease Control and Prevention
EPI2067485	HA	United States	2022-Apr-26	EPI_ISL_13286911	A/California/90/2022	California Department of Health Services	Centers for Disease Control and Prevention
EPI2067594	HA	Canada	2022-Mar-21	EPI_ISL_13291755	A/British_Columbia/007/2022	B.C. Centre for Disease Control	B.C. Centre for Disease Control	Natalie Prystajecky, John Tyson, Kevin Kuchinski, Tracy Lee, Rob Azana, Janet Fung, Michael Chan, Branco Cheung, Kimia Kamelian, Frankie Tsang, Shannon Russell, James Zlosnik, Linda Hoang, Agatha Jassem
EPI2067607	HA	Canada	2022-Mar-25	EPI_ISL_13291758	A/British_Columbia/010/2022	B.C. Centre for Disease Control	B.C. Centre for Disease Control	Natalie Prystajecky, John Tyson, Kevin Kuchinski, Tracy Lee, Rob Azana, Janet Fung, Michael Chan, Branco Cheung, Kimia Kamelian, Frankie Tsang, Shannon Russell, James Zlosnik, Linda Hoang, Agatha Jassem
EPI2068085	HA	Canada	2022-May-06	EPI_ISL_13291853	A/British_Columbia/112/2022	B.C. Centre for Disease Control	B.C. Centre for Disease Control	Natalie Prystajecky, John Tyson, Kevin Kuchinski, Tracy Lee, Rob Azana, Janet Fung, Michael Chan, Branco Cheung, Kimia Kamelian, Frankie Tsang, Shannon Russell, James Zlosnik, Linda Hoang, Agatha Jassem
EPI2068414	HA	Netherlands	2022-Jun-03	EPI_ISL_13324721	A/Netherlands/11651/2022	ISALA Ziekenhuizen	National Institute for Public Health and the Environment (RIVM)	A,Meijer; L,Wijsman; S, vd Brink
EPI2068553	HA	Switzerland	2022-Feb-17	EPI_ISL_13331551	A/Switzerland/17942/2022	Swiss National Reference Centre for Influenza	Swiss National Reference Centre for Influenza	Laubscher, F.; Goncalves, A.R.; Spedaliero, T.; Kaiser, L.; Schibler, M.
EPI2068560	HA	Switzerland	2022-Feb-14	EPI_ISL_13331552	A/Switzerland/95790/2022	Swiss National Reference Centre for Influenza	Swiss National Reference Centre for Influenza	Laubscher, F.; Goncalves, A.R.; Spedaliero, T.; Kaiser, L.; Schibler, M.
EPI2068568	HA	Switzerland	2022-Feb-14	EPI_ISL_13331553	A/Switzerland/95941/2022	Swiss National Reference Centre for Influenza	Swiss National Reference Centre for Influenza	Laubscher, F.; Goncalves, A.R.; Spedaliero, T.; Kaiser, L.; Schibler, M.
EPI2068576	HA	Switzerland	2022-Jan-25	EPI_ISL_13331554	A/Switzerland/50178/2022	Swiss National Reference Centre for Influenza	Swiss National Reference Centre for Influenza	Laubscher, F.; Goncalves, A.R.; Spedaliero, T.; Kaiser, L.; Schibler, M.
EPI2069019	HA	United Kingdom	2022-May-09	EPI_ISL_13338082	A/Cardiff/1787/2022	Public Health Wales Microbiology Cardiff	Public Health Wales Microbiology Cardiff
EPI2069085	HA	Ireland	2022-Apr-10	EPI_ISL_13339907	A/Ireland/20935/2022	UCD National Virus Reference Laboratory	Crick Worldwide Influenza Centre
EPI2069138	HA	Spain	2022-Apr-15	EPI_ISL_13339934	A/Spain/856/2022	Universidad de Valladolid	Crick Worldwide Influenza Centre
EPI2069140	HA	Spain	2022-Apr-15	EPI_ISL_13339935	A/Spain/983/2022	Universidad de Valladolid	Crick Worldwide Influenza Centre
EPI2073252	HA	Australia	2022-Apr-25	EPI_ISL_13398664	A/Darwin/45/2022	Royal Darwin Hospital	WHO Collaborating Centre for Reference and Research on Influenza	Deng,Y-M; Iannello,P; Lau,H; Spirason,N; Moselen,J; Aziz,A; Komadina,N.
EPI2073255	HA	Australia	2022-Apr-25	EPI_ISL_13398665	A/Darwin/44/2022	Royal Darwin Hospital	WHO Collaborating Centre for Reference and Research on Influenza	Deng,Y-M; Iannello,P; Lau,H; Spirason,N; Moselen,J; Aziz,A; Komadina,N.
EPI2073258	HA	Australia	2022-Apr-24	EPI_ISL_13398666	A/Darwin/52/2022	Royal Darwin Hospital	WHO Collaborating Centre for Reference and Research on Influenza	Deng,Y-M; Iannello,P; Lau,H; Spirason,N; Moselen,J; Aziz,A; Komadina,N.
EPI2073261	HA	Australia	2022-Mar-26	EPI_ISL_13398667	A/Sydney/30/2022	Clinical Virology Unit, CDIM	WHO Collaborating Centre for Reference and Research on Influenza	Deng,Y-M; Iannello,P; Lau,H; Spirason,N; Moselen,J; Aziz,A; Komadina,N.
EPI2073264	HA	Australia	2022-Apr-07	EPI_ISL_13398668	A/Victoria/221/2022	Alfred Hospital	WHO Collaborating Centre for Reference and Research on Influenza	Deng,Y-M; Iannello,P; Lau,H; Spirason,N; Moselen,J; Aziz,A; Komadina,N.
EPI2073267	HA	Australia	2022-Apr-16	EPI_ISL_13398669	A/Darwin/26/2022	Royal Darwin Hospital	WHO Collaborating Centre for Reference and Research on Influenza	Deng,Y-M; Iannello,P; Lau,H; Spirason,N; Moselen,J; Aziz,A; Komadina,N.
EPI2073270	HA	Australia	2022-Mar-29	EPI_ISL_13398670	A/Darwin/1/2022	Royal Darwin Hospital	WHO Collaborating Centre for Reference and Research on Influenza	Deng,Y-M; Iannello,P; Lau,H; Spirason,N; Moselen,J; Aziz,A; Komadina,N.
EPI2073273	HA	Australia	2022-Apr-09	EPI_ISL_13398671	A/Sydney/180/2022	Childrens Hospital Westmead	WHO Collaborating Centre for Reference and Research on Influenza	Deng,Y-M; Iannello,P; Lau,H; Spirason,N; Moselen,J; Aziz,A; Komadina,N.
EPI2073276	HA	Australia	2022-Apr-09	EPI_ISL_13398672	A/Sydney/182/2022	Childrens Hospital Westmead	WHO Collaborating Centre for Reference and Research on Influenza	Deng,Y-M; Iannello,P; Lau,H; Spirason,N; Moselen,J; Aziz,A; Komadina,N.
EPI2073279	HA	Australia	2022-Apr-13	EPI_ISL_13398673	A/Sydney/196/2022	Childrens Hospital Westmead	WHO Collaborating Centre for Reference and Research on Influenza	Deng,Y-M; Iannello,P; Lau,H; Spirason,N; Moselen,J; Aziz,A; Komadina,N.
EPI2073282	HA	Australia	2022-Apr-14	EPI_ISL_13398674	A/Sydney/201/2022	Childrens Hospital Westmead	WHO Collaborating Centre for Reference and Research on Influenza	Deng,Y-M; Iannello,P; Lau,H; Spirason,N; Moselen,J; Aziz,A; Komadina,N.
EPI2073448	HA	Australia	2022-Apr-15	EPI_ISL_13398675	A/Sydney/202/2022	Childrens Hospital Westmead	WHO Collaborating Centre for Reference and Research on Influenza	Deng,Y-M; Iannello,P; Lau,H; Spirason,N; Moselen,J; Aziz,A; Komadina,N.
EPI2073288	HA	Australia	2022-Apr-17	EPI_ISL_13398676	A/Sydney/209/2022	Childrens Hospital Westmead	WHO Collaborating Centre for Reference and Research on Influenza	Deng,Y-M; Iannello,P; Lau,H; Spirason,N; Moselen,J; Aziz,A; Komadina,N.
EPI2073291	HA	Australia	2022-Apr-18	EPI_ISL_13398677	A/Sydney/212/2022	Childrens Hospital Westmead	WHO Collaborating Centre for Reference and Research on Influenza	Deng,Y-M; Iannello,P; Lau,H; Spirason,N; Moselen,J; Aziz,A; Komadina,N.
EPI2073294	HA	Australia	2022-Apr-19	EPI_ISL_13398678	A/Sydney/214/2022	Childrens Hospital Westmead	WHO Collaborating Centre for Reference and Research on Influenza	Deng,Y-M; Iannello,P; Lau,H; Spirason,N; Moselen,J; Aziz,A; Komadina,N.
EPI2073297	HA	Australia	2022-Apr-20	EPI_ISL_13398679	A/Sydney/224/2022	Childrens Hospital Westmead	WHO Collaborating Centre for Reference and Research on Influenza	Deng,Y-M; Iannello,P; Lau,H; Spirason,N; Moselen,J; Aziz,A; Komadina,N.
EPI2073300	HA	Australia	2022-Apr-23	EPI_ISL_13398680	A/Sydney/234/2022	Childrens Hospital Westmead	WHO Collaborating Centre for Reference and Research on Influenza	Deng,Y-M; Iannello,P; Lau,H; Spirason,N; Moselen,J; Aziz,A; Komadina,N.
EPI2073407	HA	Australia	2022-May-15	EPI_ISL_13398708	A/Darwin/375/2022	Royal Darwin Hospital	WHO Collaborating Centre for Reference and Research on Influenza	Deng,Y-M; Iannello,P; Lau,H; Spirason,N; Moselen,J; Aziz,A; Komadina,N.
EPI2073413	HA	Australia	2022-Apr-14	EPI_ISL_13398709	A/Brisbane/47/2022	Queensland Health Forensic and Scientific Services	WHO Collaborating Centre for Reference and Research on Influenza	Deng,Y-M; Iannello,P; Lau,H; Spirason,N; Moselen,J; Aziz,A; Komadina,N.
EPI2073419	HA	Australia	2022-Apr-23	EPI_ISL_13398710	A/Brisbane/50/2022	Queensland Health Forensic and Scientific Services	WHO Collaborating Centre for Reference and Research on Influenza	Deng,Y-M; Iannello,P; Lau,H; Spirason,N; Moselen,J; Aziz,A; Komadina,N.
EPI2073425	HA	Australia	2022-Apr-27	EPI_ISL_13398711	A/Sydney/246/2022	Childrens Hospital Westmead	WHO Collaborating Centre for Reference and Research on Influenza	Deng,Y-M; Iannello,P; Lau,H; Spirason,N; Moselen,J; Aziz,A; Komadina,N.
EPI2073431	HA	Australia	2022-May-15	EPI_ISL_13398712	A/Darwin/373/2022	Royal Darwin Hospital	WHO Collaborating Centre for Reference and Research on Influenza	Deng,Y-M; Iannello,P; Lau,H; Spirason,N; Moselen,J; Aziz,A; Komadina,N.
EPI2073441	HA	Australia	2022-Apr-14	EPI_ISL_13398714	A/Sydney/200/2022	Childrens Hospital Westmead	WHO Collaborating Centre for Reference and Research on Influenza	Deng,Y-M; Iannello,P; Lau,H; Spirason,N; Moselen,J; Aziz,A; Komadina,N.
EPI2073541	HA	South Africa	2022-Mar-11	EPI_ISL_13399715	A/South Africa/R03454/2022	National Institute for Communicable Diseases (NICD)	National Institute for Communicable Diseases (NICD)
EPI2073542	HA	South Africa	2022-Mar-18	EPI_ISL_13399716	A/South Africa/R03635/2022	National Institute for Communicable Diseases (NICD)	National Institute for Communicable Diseases (NICD)
EPI2073543	HA	South Africa	2022-Mar-15	EPI_ISL_13399717	A/South Africa/R03702/2022	National Institute for Communicable Diseases (NICD)	National Institute for Communicable Diseases (NICD)
EPI2073546	HA	South Africa	2022-Apr-01	EPI_ISL_13399720	A/South Africa/R04204/2022	National Institute for Communicable Diseases (NICD)	National Institute for Communicable Diseases (NICD)
EPI2073548	HA	South Africa	2022-Apr-21	EPI_ISL_13399722	A/South Africa/R04778/2022	National Institute for Communicable Diseases (NICD)	National Institute for Communicable Diseases (NICD)
EPI2073549	HA	South Africa	2022-Apr-20	EPI_ISL_13399723	A/South Africa/R04850/2022	National Institute for Communicable Diseases (NICD)	National Institute for Communicable Diseases (NICD)
EPI2073550	HA	South Africa	2022-Apr-19	EPI_ISL_13399724	A/South Africa/R04851/2022	National Institute for Communicable Diseases (NICD)	National Institute for Communicable Diseases (NICD)
EPI2073552	HA	South Africa	2022-Apr-26	EPI_ISL_13399726	A/South Africa/R04919/2022	National Institute for Communicable Diseases (NICD)	National Institute for Communicable Diseases (NICD)
EPI2073553	HA	South Africa	2022-Apr-25	EPI_ISL_13399727	A/South Africa/R04930/2022	National Institute for Communicable Diseases (NICD)	National Institute for Communicable Diseases (NICD)
EPI2073554	HA	South Africa	2022-Apr-22	EPI_ISL_13399728	A/South Africa/R04933/2022	National Institute for Communicable Diseases (NICD)	National Institute for Communicable Diseases (NICD)
EPI2073816	HA	United Kingdom	2022-Feb-28	EPI_ISL_13431106	A/England/221000188/2022	UK Health Security Agency - Colindale	UK Health Security Agency - Colindale	UKHSA, Respiratory Virus Unit
EPI2073824	HA	United Kingdom	2022-Mar-01	EPI_ISL_13431107	A/England/221000189/2022	UK Health Security Agency - Colindale	UK Health Security Agency - Colindale	UKHSA, Respiratory Virus Unit
EPI2073832	HA	United Kingdom	2022-Feb-25	EPI_ISL_13431130	A/England/221000190/2022	UK Health Security Agency - Colindale	UK Health Security Agency - Colindale	UKHSA, Respiratory Virus Unit
EPI2073856	HA	United Kingdom	2022-Feb-25	EPI_ISL_13431133	A/England/221020285/2022	UK Health Security Agency - Colindale	UK Health Security Agency - Colindale	UKHSA, Respiratory Virus Unit
EPI2074040	HA	United Kingdom	2022-Mar-06	EPI_ISL_13431156	A/England/221060446/2022	UK Health Security Agency - Colindale	UK Health Security Agency - Colindale	UKHSA, Respiratory Virus Unit
EPI2074308	HA	United Kingdom	2022-Mar-13	EPI_ISL_13431253	A/England/221160505/2022	UK Health Security Agency - Colindale	UK Health Security Agency - Colindale	UKHSA, Respiratory Virus Unit
EPI2074324	HA	United Kingdom	2022-Mar-11	EPI_ISL_13431255	A/England/221160507/2022	UK Health Security Agency - Colindale	UK Health Security Agency - Colindale	UKHSA, Respiratory Virus Unit
EPI2074476	HA	United Kingdom	2022-Mar-15	EPI_ISL_13431302	A/England/221180872/2022	UK Health Security Agency - Colindale	UK Health Security Agency - Colindale	UKHSA, Respiratory Virus Unit
EPI2075594	HA	United States	2020-Jan-19	EPI_ISL_13453558	A/Indiana/02/2020 (22/138)	Centers for Disease Control and Prevention	National Institute for Biological Standards and Control (NIBSC)	Nicolson, Carolyn
EPI2076414	HA	China	2018-Mar-19	EPI_ISL_13497562	A/Henan-Jiyuan/SWL1343/2018	WHO Chinese National Influenza Center	WHO Chinese National Influenza Center
EPI2076415	HA	China	2018-Jun-25	EPI_ISL_13497563	A/Fujian-Tongan/SWL1527/2018	WHO Chinese National Influenza Center	WHO Chinese National Influenza Center
EPI2076417	HA	China	2020-Feb-06	EPI_ISL_13497565	A/Guangdong-Maonan/SWL197/2020	WHO Chinese National Influenza Center	WHO Chinese National Influenza Center
EPI2076418	HA	China	2018-Apr-06	EPI_ISL_13497566	A/Hunan-Yueyanglou/SWL1280/2018	WHO Chinese National Influenza Center	WHO Chinese National Influenza Center
EPI2077297	HA	Germany	2022-Mar-08	EPI_ISL_13503236	A/Rheinland-Pfalz/2/2022	Robert Koch-Institute Nationales Referenzzentrum für Influenza	Robert Koch Institute Nationales Referenzzentrum für Influenza
EPI2079476	HA	Australia	2022-May-18	EPI_ISL_13531178	A/Canberra/176/2022	Canberra Hospital	WHO Collaborating Centre for Reference and Research on Influenza	Deng,Y-M; Iannello,P; Lau,H; Spirason,N; Moselen,J; Aziz,A; Komadina,N.
EPI2079492	HA	Australia	2022-May-22	EPI_ISL_13531179	A/Canberra/187/2022	Canberra Hospital	WHO Collaborating Centre for Reference and Research on Influenza	Deng,Y-M; Iannello,P; Lau,H; Spirason,N; Moselen,J; Aziz,A; Komadina,N.
EPI2079783	HA	Australia	2009-Aug-12	EPI_ISL_13531309	A/Perth/262/2009	Pathwest QE II Medical Centre	WHO Collaborating Centre for Reference and Research on Influenza
EPI2079832	HA	Australia	2009-Jun-25	EPI_ISL_13531326	A/Victoria/2133/2009	Victorian Infectious Diseases Reference Laboratory	WHO Collaborating Centre for Reference and Research on Influenza
EPI2082045	HA	Brazil	2018-Sep-24	EPI_ISL_13563916	A/Rio de Janeiro/1255/2018	Laboratório Central de Saúde Pública (LACEN RJ)	Instituto Oswaldo Cruz FIOCRUZ - Laboratory of Respiratory Viruses and Measles (LVRS)	Resende, P.C.; Motta, F.C.; Pereira, E.C.; Arantes, I.; Rocha, A.S.; Silva, B.M.; Carvalho, J.M.; Pinto, L.M.; Siqueira, M.
EPI2033644	HA	Romania	2022-Apr-05	EPI_ISL_12666781	A/Romania/447/2022	National Institute for Infectious Diseases “Prof. Dr. Matei Balș”	National Institute of Infectious Diseases-Prof. Dr. Matei Bals	Banica, Leontina ; Ovidiu, Vlaicu ; Corina, Casangiu ; Surleac, Marius ; Dragos, Florea ; Paraschiv, Simona
EPI2052494	HA	United Kingdom	2022-May-02	EPI_ISL_13027148	A/Cardiff/4242/2022	Public Health Wales Microbiology Cardiff	Public Health Wales Microbiology Cardiff
EPI2055395	HA	Netherlands	2022-May-23	EPI_ISL_13096502	A/Netherlands/11615/2022	National Institute for Public Health and the Environment (RIVM)	National Institute for Public Health and the Environment (RIVM)	A,Meijer; L,Wijsman; S, vd Brink
EPI2055387	HA	Netherlands	2022-May-19	EPI_ISL_13094836	A/Netherlands/11564/2022	National Institute for Public Health and the Environment (RIVM)	National Institute for Public Health and the Environment (RIVM)	A,Meijer; L,Wijsman; S, vd Brink
EPI2042256	HA	Netherlands	2022-Apr-25	EPI_ISL_12771097	A/Netherlands/11510/2022	IJsselland Ziekenhuis	National Institute for Public Health and the Environment (RIVM)	A,Meijer; L,Wijsman; S, vd Brink
EPI2042240	HA	Netherlands	2022-Apr-28	EPI_ISL_12771095	A/Netherlands/11508/2022	IJsselland Ziekenhuis	National Institute for Public Health and the Environment (RIVM)	A,Meijer; L,Wijsman; S, vd Brink
EPI2034073	HA	Netherlands	2022-May-01	EPI_ISL_12676966	A/Netherlands/11430/2022	PAMM	National Institute for Public Health and the Environment (RIVM)	A,Meijer; L,Wijsman; S, vd Brink
EPI2042192	HA	Netherlands	2022-May-08	EPI_ISL_12771089	A/Netherlands/11502/2022	Royal GD	National Institute for Public Health and the Environment (RIVM)	A,Meijer; L,Wijsman; S, vd Brink
EPI2042177	HA	Netherlands	2022-May-05	EPI_ISL_12771087	A/Netherlands/11500/2022	Royal GD	National Institute for Public Health and the Environment (RIVM)	A,Meijer; L,Wijsman; S, vd Brink
EPI2034033	HA	Netherlands	2022-Apr-29	EPI_ISL_12676882	A/Netherlands/11425/2022	Royal GD	National Institute for Public Health and the Environment (RIVM)	A,Meijer; L,Wijsman; S, vd Brink
EPI2055443	HA	Netherlands	2022-May-18	EPI_ISL_13096508	A/Netherlands/11625/2022	ISALA Ziekenhuizen	National Institute for Public Health and the Environment (RIVM)	A,Meijer; L,Wijsman; S, vd Brink
EPI2055427	HA	Netherlands	2022-May-17	EPI_ISL_13096506	A/Netherlands/11623/2022	ISALA Ziekenhuizen	National Institute for Public Health and the Environment (RIVM)	A,Meijer; L,Wijsman; S, vd Brink
EPI2034105	HA	Netherlands	2022-Apr-28	EPI_ISL_12677036	A/Netherlands/11435/2022	ISALA Ziekenhuizen	National Institute for Public Health and the Environment (RIVM)	A,Meijer; L,Wijsman; S, vd Brink
EPI2042098	HA	Netherlands	2022-May-01	EPI_ISL_12771077	A/Netherlands/11489/2022	Gelre ziekenhuizen	National Institute for Public Health and the Environment (RIVM)	A,Meijer; L,Wijsman; S, vd Brink
EPI2033916	HA	Netherlands	2022-Apr-26	EPI_ISL_12676636	A/Netherlands/11408/2022	Gelre ziekenhuizen	National Institute for Public Health and the Environment (RIVM)	A,Meijer; L,Wijsman; S, vd Brink
EPI1853326	HA	Russian Federation	2013-Apr-09	EPI_ISL_1361638	A/IIV-Maykop/116/2013	NIC Russia, Ivanovsky Research Institute of Virology	D.I. Ivanovsky Research Institute of virology MoPH of RF,Moscow	Krasnoslobodtsev,Kirill; Alkhovsky,Sergey; Kirillova,Elena; Burtseva,Elena
EPI1853208	HA	Russian Federation	2010-Jan-12	EPI_ISL_1347550	A/IIV-Yaroslavl/196/2009	NIC Russia, Ivanovsky Research Institute of Virology	D.I. Ivanovsky Research Institute of virology MoPH of RF,Moscow	Krasnoslobodtsev,Kirill; Alkhovsky,Sergey; Kirillova,Elena; Burtseva,Elena
EPI1853200	HA	Russian Federation	2009-Nov-23	EPI_ISL_1347504	A/IIV-Vladimir/181/2009	NIC Russia, Ivanovsky Research Institute of Virology	D.I. Ivanovsky Research Institute of virology MoPH of RF,Moscow	Krasnoslobodtsev,Kirill; Alkhovsky,Sergey; Kirillova,Elena; Burtseva,Elena
EPI441079	HA	Greece	2013-Feb-17	EPI_ISL_139164	A/Arkadia.GR/443/2013	Hellenic Pasteur Institute	Hellenic Pasteur Institute	Athanasios,Kossyvakis; Vasiliki,Pogka; Afroditi,Moutousi; Mary,Emmanouil; Konstantinos,Papadakos; Antonios,Kalliaropoulos; Dionyssios,Sgouras; Andreas,Mentis
EPI441078	HA	Greece	2013-Feb-14	EPI_ISL_139163	A/Athens.GR/401/2013	Hellenic Pasteur Institute	Hellenic Pasteur Institute	Athanasios,Kossyvakis; Vasiliki,Pogka; Afroditi,Moutousi; Mary,Emmanouil; Konstantinos,Papadakos; Antonios,Kalliaropoulos; Dionyssios,Sgouras; Andreas,Mentis
EPI441076	HA	Greece	2013-Feb-13	EPI_ISL_139161	A/Volos.GR/361/2013	Hellenic Pasteur Institute	Hellenic Pasteur Institute	Athanasios,Kossyvakis; Vasiliki,Pogka; Afroditi,Moutousi; Mary,Emmanouil; Konstantinos,Papadakos; Antonios,Kalliaropoulos; Dionyssios,Sgouras; Andreas,Mentis
EPI441074	HA	Greece	2013-Feb-11	EPI_ISL_139160	A/Livadia.GR/295/2013	Hellenic Pasteur Institute	Hellenic Pasteur Institute	Athanasios,Kossyvakis; Vasiliki,Pogka; Afroditi,Moutousi; Mary,Emmanouil; Konstantinos,Papadakos; Antonios,Kalliaropoulos; Dionyssios,Sgouras; Andreas,Mentis
EPI441072	HA	Greece	2013-Feb-11	EPI_ISL_139159	A/Lamia.GR/292/2013	Hellenic Pasteur Institute	Hellenic Pasteur Institute	Athanasios,Kossyvakis; Vasiliki,Pogka; Afroditi,Moutousi; Mary,Emmanouil; Konstantinos,Papadakos; Antonios,Kalliaropoulos; Dionyssios,Sgouras; Andreas,Mentis
EPI441071	HA	Greece	2013-Feb-04	EPI_ISL_139158	A/Vonitsa.GR/194/2013	Hellenic Pasteur Institute	Hellenic Pasteur Institute	Athanasios,Kossyvakis; Vasiliki,Pogka; Afroditi,Moutousi; Mary,Emmanouil; Konstantinos,Papadakos; Antonios,Kalliaropoulos; Dionyssios,Sgouras; Andreas,Mentis
EPI441069	HA	Greece	2013-Feb-04	EPI_ISL_139157	A/Athens.GR/189/2013	Hellenic Pasteur Institute	Hellenic Pasteur Institute	Athanasios,Kossyvakis; Vasiliki,Pogka; Afroditi,Moutousi; Mary,Emmanouil; Konstantinos,Papadakos; Antonios,Kalliaropoulos; Dionyssios,Sgouras; Andreas,Mentis
EPI441067	HA	Greece	2013-Jan-31	EPI_ISL_139156	A/Athens.GR/155/2013	Hellenic Pasteur Institute	Hellenic Pasteur Institute	Athanasios,Kossyvakis; Vasiliki,Pogka; Afroditi,Moutousi; Mary,Emmanouil; Konstantinos,Papadakos; Antonios,Kalliaropoulos; Dionyssios,Sgouras; Andreas,Mentis
EPI441066	HA	Greece	2013-Jan-30	EPI_ISL_139155	A/Athens.GR/143/2013	Hellenic Pasteur Institute	Hellenic Pasteur Institute	Athanasios,Kossyvakis; Vasiliki,Pogka; Afroditi,Moutousi; Mary,Emmanouil; Konstantinos,Papadakos; Antonios,Kalliaropoulos; Dionyssios,Sgouras; Andreas,Mentis
EPI441064	HA	Greece	2013-Jan-28	EPI_ISL_139154	A/Irakleio.GR/128/2013	Hellenic Pasteur Institute	Hellenic Pasteur Institute	Athanasios,Kossyvakis; Vasiliki,Pogka; Afroditi,Moutousi; Mary,Emmanouil; Konstantinos,Papadakos; Antonios,Kalliaropoulos; Dionyssios,Sgouras; Andreas,Mentis
EPI2032888	HA	Spain	2022-Apr-02	EPI_ISL_12646227	A/CastillaLaMancha/1636/2022	Instituto de Salud Carlos III	Instituto de Salud Carlos III	Pozo,F; Iglesias-Caballero, M.; Gonz?lez-Esguevillas,M.; Molinero,M.; Camarero,S.; Mart?n,V.; Reyes,N.; Sandon?s,V.; V?zquez-Mor?n,S.; Casas,I.
EPI2032880	HA	Spain	2022-Apr-02	EPI_ISL_12646226	A/CastillaLaMancha/1635/2022	Instituto de Salud Carlos III	Instituto de Salud Carlos III	Pozo,F; Iglesias-Caballero, M.; Gonz?lez-Esguevillas,M.; Molinero,M.; Camarero,S.; Mart?n,V.; Reyes,N.; Sandon?s,V.; V?zquez-Mor?n,S.; Casas,I.
EPI2032800	HA	Spain	2022-Mar-31	EPI_ISL_12646216	A/CastillaLaMancha/1588/2022	Instituto de Salud Carlos III	Instituto de Salud Carlos III	Pozo,F; Iglesias-Caballero, M.; Gonz?lez-Esguevillas,M.; Molinero,M.; Camarero,S.; Mart?n,V.; Reyes,N.; Sandon?s,V.; V?zquez-Mor?n,S.; Casas,I.
EPI2032672	HA	Spain	2022-Mar-25	EPI_ISL_12646200	A/CastillaLaMancha/1546/2022	Instituto de Salud Carlos III	Instituto de Salud Carlos III	Pozo,F; Iglesias-Caballero, M.; Gonz?lez-Esguevillas,M.; Molinero,M.; Camarero,S.; Mart?n,V.; Reyes,N.; Sandon?s,V.; V?zquez-Mor?n,S.; Casas,I.
EPI394286	HA	Australia	2012-Jul-17	EPI_ISL_128689	A/VICTORIA/637/2012	Monash Medical Centre	WHO Collaborating Centre for Reference and Research on Influenza	Deng,Y-M; Iannello,P; Caldwell,N; Jelley,L; Komadina,N
EPI2078994	HA	Australia	2022-May-15	EPI_ISL_13531095	A/Darwin/381/2022	Royal Darwin Hospital	WHO Collaborating Centre for Reference and Research on Influenza	Deng,Y-M; Iannello,P; Lau,H; Spirason,N; Moselen,J; Aziz,A; Komadina,N.
EPI2078991	HA	Australia	2022-May-11	EPI_ISL_13531094	A/Darwin/223/2022	Royal Darwin Hospital	WHO Collaborating Centre for Reference and Research on Influenza	Deng,Y-M; Iannello,P; Lau,H; Spirason,N; Moselen,J; Aziz,A; Komadina,N.
EPI2078985	HA	Australia	2022-May-02	EPI_ISL_13531092	A/Darwin/88/2022	Royal Darwin Hospital	WHO Collaborating Centre for Reference and Research on Influenza	Deng,Y-M; Iannello,P; Lau,H; Spirason,N; Moselen,J; Aziz,A; Komadina,N.
EPI2044230	HA	Australia	2022-May-03	EPI_ISL_12850726	A/Darwin/71/2022	Royal Darwin Hospital	WHO Collaborating Centre for Reference and Research on Influenza	Deng,Y-M; Iannello,P; Lau,H; Spirason,N; Moselen,J; Aziz,A; Komadina,N.
EPI2044227	HA	Australia	2022-Apr-26	EPI_ISL_12850715	A/Darwin/69/2022	Royal Darwin Hospital	WHO Collaborating Centre for Reference and Research on Influenza	Deng,Y-M; Iannello,P; Lau,H; Spirason,N; Moselen,J; Aziz,A; Komadina,N.
EPI2044224	HA	Australia	2022-Apr-26	EPI_ISL_12850706	A/Darwin/66/2022	Royal Darwin Hospital	WHO Collaborating Centre for Reference and Research on Influenza	Deng,Y-M; Iannello,P; Lau,H; Spirason,N; Moselen,J; Aziz,A; Komadina,N.
EPI2044221	HA	Australia	2022-Apr-27	EPI_ISL_12850697	A/Darwin/80/2022	Royal Darwin Hospital	WHO Collaborating Centre for Reference and Research on Influenza	Deng,Y-M; Iannello,P; Lau,H; Spirason,N; Moselen,J; Aziz,A; Komadina,N.
EPI2044218	HA	Australia	2022-Apr-28	EPI_ISL_12850688	A/Darwin/64/2022	Royal Darwin Hospital	WHO Collaborating Centre for Reference and Research on Influenza	Deng,Y-M; Iannello,P; Lau,H; Spirason,N; Moselen,J; Aziz,A; Komadina,N.
EPI2044236	HA	Australia	2022-Apr-27	EPI_ISL_12850746	A/Sydney/248/2022	Childrens Hospital Westmead	WHO Collaborating Centre for Reference and Research on Influenza	Deng,Y-M; Iannello,P; Lau,H; Spirason,N; Moselen,J; Aziz,A; Komadina,N.
EPI2044233	HA	Australia	2022-Apr-13	EPI_ISL_12850736	A/Sydney/221/2022	Childrens Hospital Westmead	WHO Collaborating Centre for Reference and Research on Influenza	Deng,Y-M; Iannello,P; Lau,H; Spirason,N; Moselen,J; Aziz,A; Komadina,N.
EPI394283	HA	Fiji	2012-Jul-16	EPI_ISL_128688	A/FIJI/4/2012	National Centre for Scientific Services for Virology and Vector Borne Diseases	WHO Collaborating Centre for Reference and Research on Influenza	Deng,Y-M; Iannello,P; Caldwell,N; Jelley,L; Komadina,N
EPI394304	HA	New Zealand	2012-Jun-24	EPI_ISL_128695	A/CHRISTCHURCH/11/2012	Institute of Environmental Science and Research (ESR)	WHO Collaborating Centre for Reference and Research on Influenza	Deng,Y-M; Iannello,P; Caldwell,N; Jelley,L; Komadina,N
EPI2044254	HA	Australia	2022-Apr-23	EPI_ISL_12850806	A/Newcastle/65/2022	John Hunter Hospital	WHO Collaborating Centre for Reference and Research on Influenza	Deng,Y-M; Iannello,P; Lau,H; Spirason,N; Moselen,J; Aziz,A; Komadina,N.
EPI407955	HA	Norway	2012-Oct-24	EPI_ISL_132858	A/Norway/2144/2012	WHO National Influenza Centre	National Institute for Medical Research
EPI407953	HA	Norway	2012-Oct-20	EPI_ISL_132857	A/Norway/2091/2012	WHO National Influenza Centre	National Institute for Medical Research
EPI1854071	HA	Japan	2020-Mar-17	EPI_ISL_1386248	A/FUKUSHIMA/37/2020	Fukushima Prefectural Institute of Public Health	National Institute of Infectious Diseases (NIID)	Takashita,Emi;Fujisaki,Seiichiro;Shirakura,Masayuki;Watanabe,Shinji;Hasegawa,Hideki
EPI1854052	HA	Japan	2020-Mar-11	EPI_ISL_1386245	A/FUKUSHIMA/34/2020	Fukushima Prefectural Institute of Public Health	National Institute of Infectious Diseases (NIID)	Takashita,Emi;Fujisaki,Seiichiro;Shirakura,Masayuki;Watanabe,Shinji;Hasegawa,Hideki
EPI1853992	HA	Japan	2020-Jan-04	EPI_ISL_1386237	A/FUKUSHIMA/12/2020	Fukushima Prefectural Institute of Public Health	National Institute of Infectious Diseases (NIID)	Takashita,Emi;Fujisaki,Seiichiro;Shirakura,Masayuki;Watanabe,Shinji;Hasegawa,Hideki
EPI418183	HA	Indonesia	2012-Aug-24	EPI_ISL_134843	A/Indonesia/Nihrdi-Pal102/2012	Ministry of Health, NIHRD	Centers for Disease Control and Prevention
EPI394729	HA	Argentina	2012-Jul-10	EPI_ISL_128964	A/Argentina/48/2012	Instituto Nacional de Enfermedades Infecciosas	Centers for Disease Control and Prevention
EPI394856	HA	India	2012-Jun-21	EPI_ISL_129011	A/India/449/2012	National Institute of Virology	Centers for Disease Control and Prevention
EPI394743	HA	India	2012-Jul-17	EPI_ISL_128972	A/India/7764/2012	National Institute of Virology	Centers for Disease Control and Prevention
EPI394854	HA	India	2012-Jun-04	EPI_ISL_128970	A/India/447/2012	National Institute of Virology	Centers for Disease Control and Prevention
EPI394737	HA	Honduras	2012-Jun-14	EPI_ISL_128968	A/Honduras/9720/2012	Laboratorio Nacional de Virologia	Centers for Disease Control and Prevention
EPI394758	HA	Paraguay	2012-Jun-25	EPI_ISL_128978	A/Paraguay/20199/2012	Central Laboratory of Public Health	Centers for Disease Control and Prevention
EPI394847	HA	Belize	2012-Jan-01	EPI_ISL_129010	A/Belize/334/2012	Caribbean Epidemiology Center	Centers for Disease Control and Prevention
EPI394866	HA	Brazil	2012-Jul-03	EPI_ISL_128974	A/Natal/119715/2012	National Influenza Center	Centers for Disease Control and Prevention
EPI418142	HA	Cote d'Ivoire	2013-Jan-02	EPI_ISL_134832	A/Cote D'Ivoire/1575/2013	Pasteur Institut of Côte d'Ivoire	Centers for Disease Control and Prevention
EPI394850	HA	Brazil	2012-May-02	EPI_ISL_128967	A/Brazil/9527/2012	Instituto Adolfo Lutz	Centers for Disease Control and Prevention
EPI394731	HA	Brazil	2012-Jul-30	EPI_ISL_128965	A/Brazil/2320/2012	Instituto Adolfo Lutz	Centers for Disease Control and Prevention
EPI440927	HA	United States	2013-Mar-03	EPI_ISL_139111	A/Texas/10/2013	Texas Department of State Health Services-Laboratory Services	Centers for Disease Control and Prevention
EPI394745	HA	United States	2012-Jul-12	EPI_ISL_128973	A/Maryland/21/2012	Maryland Department of Health and Mental Hygiene	Centers for Disease Control and Prevention
EPI440921	HA	United States	2013-Feb-08	EPI_ISL_139109	A/Idaho/04/2013	State of Idaho Bureau of Laboratories	Centers for Disease Control and Prevention
EPI440932	HA	United States	2013-Mar-11	EPI_ISL_139112	A/Illinois/02/2013	Illinois Department of Public Health-Chicago	Centers for Disease Control and Prevention
EPI418234	HA	India	2012-Dec-25	EPI_ISL_134856	A/India/2227/2012	All India Institute of Medical Sciences	Centers for Disease Control and Prevention
EPI418231	HA	India	2012-Dec-21	EPI_ISL_134855	A/India/2181/2012	All India Institute of Medical Sciences	Centers for Disease Control and Prevention
EPI418228	HA	India	2012-Dec-06	EPI_ISL_134854	A/India/2080/2012	All India Institute of Medical Sciences	Centers for Disease Control and Prevention
EPI418232	HA	India	2012-Dec-24	EPI_ISL_134846	A/India/2205/2012	All India Institute of Medical Sciences	Centers for Disease Control and Prevention
EPI418162	HA	India	2012-Dec-19	EPI_ISL_134837	A/India/2171/2012	All India Institute of Medical Sciences	Centers for Disease Control and Prevention
EPI2067509	HA	United States	2022-May-16	EPI_ISL_13286914	A/Florida/38/2022	Florida Department of Health-Jacksonville	Centers for Disease Control and Prevention
EPI440935	HA	United States	2013-Feb-26	EPI_ISL_139113	A/Florida/07/2013	Florida Department of Health-Jacksonville	Centers for Disease Control and Prevention
EPI418156	HA	United States	2013-Jan-02	EPI_ISL_134835	A/Massachusetts/01/2013	Massachusetts Department of Public Health	Centers for Disease Control and Prevention
EPI440918	HA	United States	2013-Feb-19	EPI_ISL_139108	A/Louisiana/03/2013	Louisiana Department of Health and Hospitals	Centers for Disease Control and Prevention
EPI440924	HA	United States	2013-Feb-12	EPI_ISL_139110	A/Oklahoma/07/2013	Oklahoma State Department of Health	Centers for Disease Control and Prevention
EPI394869	HA	United States	2012-Aug-09	EPI_ISL_129013	A/Nebraska/10/2012	Nebraska Public Health Lab	Centers for Disease Control and Prevention
EPI418237	HA	United States	2013-Jan-08	EPI_ISL_134857	A/Ohio/02/2013	Ohio Department of Health Laboratories	Centers for Disease Control and Prevention
EPI440943	HA	United States	2013-Jan-12	EPI_ISL_139115	A/California/17/2013	California Department of Health Services	Centers for Disease Control and Prevention
EPI394767	HA	United States	2012-Jul-30	EPI_ISL_128982	A/Washington/34/2012	Washington State Public Health Laboratory	Centers for Disease Control and Prevention
EPI2067501	HA	United States	2022-May-03	EPI_ISL_13286913	A/West Virginia/21/2022	West Virginia Office of Laboratory Services	Centers for Disease Control and Prevention
EPI2067493	HA	United States	2022-May-02	EPI_ISL_13286912	A/West Virginia/20/2022	West Virginia Office of Laboratory Services	Centers for Disease Control and Prevention
EPI440939	HA	United States	2013-Mar-01	EPI_ISL_139114	A/Minnesota/02/2013	Minnesota Department of Health	Centers for Disease Control and Prevention
EPI394863	HA	Chile	2012-Jun-20	EPI_ISL_129012	A/Iquique/44427/2012	Instituto de Salud Publica de Chile	Centers for Disease Control and Prevention
EPI2045691	HA	Sweden	2022-Apr-06	EPI_ISL_12894023	A/Stockholm/20/2022	Klinisk mikrobiologi, Karolinska Universitetslaboratoriet, Karolinska Universitetssjukhuset Solna	Public Health Agency of Sweden
EPI2045659	HA	Sweden	2022-Mar-29	EPI_ISL_12894019	A/Stockholm/16/2022	Klinisk mikrobiologi, Karolinska Universitetslaboratoriet, Karolinska Universitetssjukhuset Solna	Public Health Agency of Sweden
EPI2045651	HA	Sweden	2022-Mar-24	EPI_ISL_12894018	A/Stockholm/15/2022	Klinisk mikrobiologi, Karolinska Universitetslaboratoriet, Karolinska Universitetssjukhuset Solna	Public Health Agency of Sweden
EPI440476	HA	Sweden	2013-Apr-01	EPI_ISL_138979	A/Uppsala/4/2013		Public Health Agency of Sweden
EPI420004	HA	Sweden	2013-Jan-28	EPI_ISL_135103	A/Skovde/1/2013		Public Health Agency of Sweden
EPI419975	HA	Sweden	2013-Jan-04	EPI_ISL_135096	A/Malmoe/1/2013		Public Health Agency of Sweden
EPI418950	HA	Sweden	2012-Dec-26	EPI_ISL_134960	A/Kalmar/2/2012		Public Health Agency of Sweden
EPI418830	HA	Sweden	2012-Dec-25	EPI_ISL_134938	A/Stockholm/50/2012		Public Health Agency of Sweden
EPI418728	HA	Sweden	2012-Dec-11	EPI_ISL_134930	A/Stockholm/47/2012		Public Health Agency of Sweden
EPI418664	HA	Sweden	2012-Dec-19	EPI_ISL_134915	A/Orebro/2/2012		Public Health Agency of Sweden
EPI418585	HA	Sweden	2012-Dec-15	EPI_ISL_134911	A/Stockholm/46/2012		Public Health Agency of Sweden
EPI418380	HA	Sweden	2012-Dec-17	EPI_ISL_134873	A/Stockholm/45/2012		Public Health Agency of Sweden
EPI418377	HA	Sweden	2012-Dec-07	EPI_ISL_134872	A/Stockholm/44/2012		Public Health Agency of Sweden
EPI418374	HA	Sweden	2012-Dec-08	EPI_ISL_134871	A/Trollhattan/3/2012		Public Health Agency of Sweden
EPI418371	HA	Sweden	2012-Dec-10	EPI_ISL_134870	A/Stockholm/49/2012		Public Health Agency of Sweden
EPI446078	HA	Kenya	2009-Dec-09	EPI_ISL_140404	A/Nairobi/16/2009	ARI Unit, Kenya Medical Research Institute (KEMRI - NIC), Centre for Virus Research Annex, P.O Box 54628	Kenya Medical Research Institute	'George, Gachara;'Samuel, Symekher;'Japheth, Magana;'Benjamin, Opot;'Michael, Otieno;'Wallace, Bulimo'
EPI446086	HA	Kenya	2010-Mar-12	EPI_ISL_140405	A/Nairobi/11/2010	ARI Unit, Kenya Medical Research Institute (KEMRI - NIC), Centre for Virus Research Annex, P.O Box 54628	Kenya Medical Research Institute	'George, Gachara;'Samuel, Symekher;'Japheth, Magana;'Benjamin, Opot;'Michael, Otieno;'Wallace, Bulimo'
EPI446094	HA	Kenya	2010-Jan-21	EPI_ISL_140406	A/Kijabe/16/2010	ARI Unit, Kenya Medical Research Institute (KEMRI - NIC), Centre for Virus Research Annex, P.O Box 54628	Kenya Medical Research Institute	'George, Gachara;'Samuel, Symekher;'Japheth, Magana;'Benjamin, Opot;'Michael, Otieno;'Wallace, Bulimo'
EPI446102	HA	Kenya	2010-Mar-20	EPI_ISL_140407	A/Nairobi/20/2010	ARI Unit, Kenya Medical Research Institute (KEMRI - NIC), Centre for Virus Research Annex, P.O Box 54628	Kenya Medical Research Institute	'George, Gachara;'Samuel, Symekher;'Japheth, Magana;'Benjamin, Opot;'Michael, Otieno;'Wallace, Bulimo'
EPI446110	HA	Kenya	2010-Mar-20	EPI_ISL_140408	A/Nairobi/21/2010	ARI Unit, Kenya Medical Research Institute (KEMRI - NIC), Centre for Virus Research Annex, P.O Box 54628	Kenya Medical Research Institute	'George, Gachara;'Samuel, Symekher;'Japheth, Magana;'Benjamin, Opot;'Michael, Otieno;'Wallace, Bulimo'
EPI446118	HA	Kenya	2010-Mar-25	EPI_ISL_140409	A/Nairobi/24/2010	ARI Unit, Kenya Medical Research Institute (KEMRI - NIC), Centre for Virus Research Annex, P.O Box 54628	Kenya Medical Research Institute	'George, Gachara;'Samuel, Symekher;'Japheth, Magana;'Benjamin, Opot;'Michael, Otieno;'Wallace, Bulimo'
EPI446126	HA	Kenya	2010-Mar-25	EPI_ISL_140410	A/Nairobi/25/2010	ARI Unit, Kenya Medical Research Institute (KEMRI - NIC), Centre for Virus Research Annex, P.O Box 54628	Kenya Medical Research Institute	'George, Gachara;'Samuel, Symekher;'Japheth, Magana;'Benjamin, Opot;'Michael, Otieno;'Wallace, Bulimo'
EPI446134	HA	Kenya	2010-Jun-04	EPI_ISL_140411	A/Nairobi/72/2010	ARI Unit, Kenya Medical Research Institute (KEMRI - NIC), Centre for Virus Research Annex, P.O Box 54628	Kenya Medical Research Institute	'George, Gachara;'Samuel, Symekher;'Japheth, Magana;'Benjamin, Opot;'Michael, Otieno;'Wallace, Bulimo'
EPI446142	HA	Kenya	2010-Jun-04	EPI_ISL_140412	A/Nairobi/80/2010	ARI Unit, Kenya Medical Research Institute (KEMRI - NIC), Centre for Virus Research Annex, P.O Box 54628	Kenya Medical Research Institute	'George, Gachara;'Samuel, Symekher;'Japheth, Magana;'Benjamin, Opot;'Michael, Otieno;'Wallace, Bulimo'
EPI446155	HA	Kenya	2010-Jun-12	EPI_ISL_140413	A/Nairobi/97/2010	ARI Unit, Kenya Medical Research Institute (KEMRI - NIC), Centre for Virus Research Annex, P.O Box 54628	Kenya Medical Research Institute	'George, Gachara;'Samuel, Symekher;'Japheth, Magana;'Benjamin, Opot;'Michael, Otieno;'Wallace, Bulimo'
EPI464306	HA	Greece	2013-Feb-25	EPI_ISL_140414	A/Ioannina.GR/605/2013	Hellenic Pasteur Institute	Hellenic Pasteur Institute	Athanasios,Kossyvakis; Vasiliki,Pogka; Afroditi,Moutousi; Mary,Emmanouil; Konstantinos,Papadakos; Antonios,Kalliaropoulos; Dionyssios,Sgouras; Andreas,Mentis
EPI464307	HA	Greece	2013-Mar-06	EPI_ISL_140415	A/Rethymno.GR/663/2013	Hellenic Pasteur Institute	Hellenic Pasteur Institute	Athanasios,Kossyvakis; Vasiliki,Pogka; Afroditi,Moutousi; Mary,Emmanouil; Konstantinos,Papadakos; Antonios,Kalliaropoulos; Dionyssios,Sgouras; Andreas,Mentis
EPI447019	HA	Cambodia	2011-May-17	EPI_ISL_140930	A/Cambodia/V0601312/2011		Import from public-domain	Buchy,P.
EPI447020	HA	Cambodia	2011-Jun-01	EPI_ISL_140931	A/Cambodia/V0608350/2011		Import from public-domain	Buchy,P.
EPI447021	HA	Cambodia	2011-Jul-18	EPI_ISL_140932	A/Cambodia/V0721310/2011		Import from public-domain	Buchy,P.
EPI447022	HA	Cambodia	2011-Aug-24	EPI_ISL_140933	A/Cambodia/V0902314/2011		Import from public-domain	Buchy,P.
EPI447023	HA	Cambodia	2011-Sep-22	EPI_ISL_140934	A/Cambodia/V1005346/2011		Import from public-domain	Buchy,P.
EPI447024	HA	Cambodia	2011-Oct-12	EPI_ISL_140935	A/Cambodia/V1019320/2011		Import from public-domain	Buchy,P.
EPI450214	HA	United States	2013-Mar-11	EPI_ISL_141539	A/Florida/10/2013	Florida Department of Health-Jacksonville	Centers for Disease Control and Prevention
EPI450228	HA	Australia	2013-Jan-07	EPI_ISL_141542	A/BRISBANE/6/2013	Queensland Health Forensic and Scientific Services	WHO Collaborating Centre for Reference and Research on Influenza	Deng,Y-M., Iannello,P.,Caldwell,N., Jelley,L.,Komadina,N.
EPI450231	HA	Australia	2012-Jun-19	EPI_ISL_141543	A/BRISBANE/96/2012	Queensland Health Forensic and Scientific Services	WHO Collaborating Centre for Reference and Research on Influenza	Deng,Y-M., Iannello,P.,Caldwell,N., Jelley,L.,Komadina,N.
EPI450237	HA	New Zealand	2013-Feb-12	EPI_ISL_141545	A/CHRISTCHURCH/504/2013	Canterbury Health Services	WHO Collaborating Centre for Reference and Research on Influenza	Deng,Y-M., Iannello,P.,Caldwell,N., Jelley,L.,Komadina,N.
EPI450243	HA	Australia	2013-Mar-09	EPI_ISL_141547	A/DARWIN/48/2013	Royal Darwin Hospital	WHO Collaborating Centre for Reference and Research on Influenza	Deng,Y-M., Iannello,P.,Caldwell,N., Jelley,L.,Komadina,N.
EPI450265	HA	Australia	2012-Dec-24	EPI_ISL_141551	A/Perth/298/2012	Pathwest QE II Medical Centre	WHO Collaborating Centre for Reference and Research on Influenza	Deng,Y-M; Iannello,P; Caldwell,N; Jelley,L; Komadina,N.
EPI450282	HA	Thailand	2012-Dec-03	EPI_ISL_141555	A/SONG KHLA/416/2012	WHO National Influenza Centre, National Institute of Medical Research (NIMR)	WHO Collaborating Centre for Reference and Research on Influenza	Deng,Y-M., Iannello,P.,Caldwell,N., Jelley,L.,Komadina,N.
EPI450285	HA	Australia	2013-Jan-11	EPI_ISL_141556	A/SOUTH AUSTRALIA/1/2013	Institute of Medical and Veterinary Science (IMVS)	WHO Collaborating Centre for Reference and Research on Influenza	Deng,Y-M; Iannello,P;Caldwell,N; Jelley,L;Komadina,N.
EPI450302	HA	Australia	2013-Feb-14	EPI_ISL_141560	A/TOWNSVILLE/11/2013	Queensland Health Forensic and Scientific Services	WHO Collaborating Centre for Reference and Research on Influenza	Deng,Y-M; Iannello,P;Caldwell,N; Jelley,L;Komadina,N.
EPI450317	HA	Australia	2013-Jan-23	EPI_ISL_141565	A/VICTORIA/800/2013	Austin Health	WHO Collaborating Centre for Reference and Research on Influenza	Deng,Y-M., Iannello,P.,Caldwell,N., Jelley,L.,Komadina,N.
EPI450490	HA	Macao	2013-Jan-23	EPI_ISL_141597	A/MACAU/600062/2013	Laboratorio De Saude Publico	WHO Collaborating Centre for Reference and Research on Influenza	Deng,Y-M., Iannello,P.,Caldwell,N., Jelley,L.,Komadina,N.
EPI450493	HA	Macao	2013-Feb-20	EPI_ISL_141598	A/MACAU/610117/2013	Laboratorio De Saude Publico	WHO Collaborating Centre for Reference and Research on Influenza	Deng,Y-M., Iannello,P.,Caldwell,N., Jelley,L.,Komadina,N.
EPI450531	HA	Sweden	2013-Mar-26	EPI_ISL_141603	A/Sweden/3/2013		Public Health Agency of Sweden
EPI450534	HA	Sweden	2013-Apr-04	EPI_ISL_141604	A/Stockholm/13/2013		Public Health Agency of Sweden
EPI450537	HA	Sweden	2013-Apr-04	EPI_ISL_141605	A/Stockholm/14/2013		Public Health Agency of Sweden
EPI450723	HA	Bulgaria	2013-Feb-08	EPI_ISL_141706	A/Bulgaria/277/2013	National Centre of Infectious and	National Institute for Medical Research
EPI450725	HA	Bulgaria	2013-Feb-14	EPI_ISL_141707	A/Bulgaria/364/2013	National Centre of Infectious and	National Institute for Medical Research
EPI450727	HA	Bulgaria	2013-Feb-23	EPI_ISL_141708	A/Bulgaria/494/2013	National Centre of Infectious and	National Institute for Medical Research
EPI450729	HA	Bulgaria	2013-Mar-04	EPI_ISL_141709	A/Bulgaria/611/2013	National Centre of Infectious and	National Institute for Medical Research
EPI450731	HA	Luxembourg	2013-Jan-16	EPI_ISL_141710	A/Luxembourg/80/2013	Laboratoire National de Sante	National Institute for Medical Research
EPI450733	HA	Greece	2013-Feb-18	EPI_ISL_141711	A/Thessaloniki/75/2013	Aristotelian University of Thessaloniki	National Institute for Medical Research
EPI450735	HA	Luxembourg	2013-Jan-04	EPI_ISL_141712	A/Luxembourg/13/2013	Laboratoire National de Sante	National Institute for Medical Research
EPI450737	HA	Luxembourg	2013-Jan-07	EPI_ISL_141713	A/Luxembourg/18/2013	Laboratoire National de Sante	National Institute for Medical Research
EPI450739	HA	Luxembourg	2013-Jan-08	EPI_ISL_141714	A/Luxembourg/34/2013	Laboratoire National de Sante	National Institute for Medical Research
EPI450745	HA	Macedonia, the former Yogoslav Republic of	2013-Jan-15	EPI_ISL_141717	A/Kochani/PD 4/2013	Institute of Public Health (Macedonia)	National Institute for Medical Research
EPI450747	HA	Macedonia, the former Yogoslav Republic of	2013-Jan-18	EPI_ISL_141718	A/Tetovo/HD 23/2013	Institute of Public Health (Macedonia)	National Institute for Medical Research
EPI450749	HA	Macedonia, the former Yogoslav Republic of	2013-Jan-23	EPI_ISL_141719	A/Macedonia/NA 44/2013	Institute of Public Health (Macedonia)	National Institute for Medical Research
EPI450753	HA	Palestinian Territory	2013-Jan-04	EPI_ISL_141721	A/Ramallah/60/2013	Central Public Health Laboratory (CPHL) West Bank	National Institute for Medical Research
EPI450755	HA	Palestinian Territory	2013-Jan-01	EPI_ISL_141722	A/Ramallah/43/2013	Central Public Health Laboratory (CPHL) West Bank	National Institute for Medical Research
EPI450759	HA	Palestinian Territory	2012-Dec-24	EPI_ISL_141724	A/Jericho/18/2012	Central Public Health Laboratory (CPHL) West Bank	National Institute for Medical Research
EPI450763	HA	Palestinian Territory	2012-Dec-27	EPI_ISL_141726	A/Beithlehem/33/2012	Central Public Health Laboratory (CPHL) West Bank	National Institute for Medical Research
EPI450765	HA	Palestinian Territory	2012-Dec-29	EPI_ISL_141727	A/Nablus/23/2012	Central Public Health Laboratory (CPHL) West Bank	National Institute for Medical Research
EPI450767	HA	Palestinian Territory	2013-Jan-15	EPI_ISL_141728	A/Hebron/86/2013	Central Public Health Laboratory (CPHL) West Bank	National Institute for Medical Research
EPI450769	HA	Palestinian Territory	2013-Jan-18	EPI_ISL_141729	A/Beithlehem/93/2013	Central Public Health Laboratory (CPHL) West Bank	National Institute for Medical Research
EPI450810	HA	Sweden	2013-Mar-26	EPI_ISL_141767	A/Stockholm/15/2013		Public Health Agency of Sweden
EPI450886	HA	Japan	2013-Jan-22	EPI_ISL_141801	A/KANAGAWA/54/2013	Kanagawa Prefectural Institute of Public Health	National Institute of Infectious Diseases (NIID)	Fujisaki,Seiichiro; Itoh,Reiko; Miura,Mai; Tashiro,Masato; Odagiri,Takato
EPI454430	HA	Chile	2013-Mar-08	EPI_ISL_142572	A/Linares/16708/2013	Instituto de Salud Publica de Chile	Centers for Disease Control and Prevention
EPI454436	HA	Kenya	2013-Feb-22	EPI_ISL_142574	A/Kenya/104/2013	CDC-Kenya	Centers for Disease Control and Prevention
EPI454442	HA	United States	2013-Apr-14	EPI_ISL_142576	A/Utah/05/2013	Utah Department of Health	Centers for Disease Control and Prevention
EPI454445	HA	Russian Federation	2013-Mar-25	EPI_ISL_142577	A/Nizhnii Novgorod/01/2013	Russian Academy of Medical Sciences	Centers for Disease Control and Prevention
EPI454448	HA	Chile	2013-Mar-19	EPI_ISL_142578	A/Santiago/20148/2013	Instituto de Salud Publica de Chile	Centers for Disease Control and Prevention
EPI454451	HA	United States	2013-Mar-13	EPI_ISL_142579	A/Florida/11/2013	Florida Department of Health-Tampa	Centers for Disease Control and Prevention
EPI454454	HA	Russian Federation	2013-Mar-20	EPI_ISL_142580	A/Kirov/01/2013	Russian Academy of Medical Sciences	Centers for Disease Control and Prevention
EPI454457	HA	United States	2013-Apr-11	EPI_ISL_142581	A/Louisiana/05/2013	Louisiana Department of Health and Hospitals	Centers for Disease Control and Prevention
EPI456678	HA	Russian Federation	2013-Jan-16	EPI_ISL_142634	A/Saint-Petersburg/RII01/2013	WHO National Influenza Centre Russian Federation	WHO National Influenza Centre Russian Federation	Komissarov,Andrey; Kosheleva,Anna; Fadeev,Artem; Pisareva,Maria; Stukova,Marina; Buzitskaya,Janna; Grudinin,Michail
EPI457296	HA	Russian Federation	2013-Jan-30	EPI_ISL_142796	A/Ekaterinburg/RII11/2013	WHO National Influenza Centre Russian Federation	WHO National Influenza Centre Russian Federation	Komissarov,A.B.;Kosheleva,A.A.; Fadeev, A.V.; Pisareva,M.M.; Stukova,M.A.; Buzitskaya,J.V.; Grudinin,M.P.
EPI457298	HA	Russian Federation	2013-Feb-13	EPI_ISL_142797	A/Kaliningrad/RII03/2013	WHO National Influenza Centre Russian Federation	WHO National Influenza Centre Russian Federation	Komissarov,A.B.;Kosheleva,A.A.; Fadeev, A.V.; Pisareva,M.M.; Stukova,M.A.; Buzitskaya,J.V.; Grudinin,M.P.
EPI457300	HA	Russian Federation	2013-Feb-07	EPI_ISL_142798	A/Nizhny Novgorod/RII01/2013	WHO National Influenza Centre Russian Federation	WHO National Influenza Centre Russian Federation	Komissarov,A.B.;Kosheleva,A.A.; Fadeev, A.V.; Pisareva,M.M.; Stukova,M.A.; Buzitskaya,J.V.; Grudinin,M.P.
EPI457302	HA	Russian Federation	2013-Feb-05	EPI_ISL_142799	A/Nizhny-Novgorod/RII02/2013	WHO National Influenza Centre Russian Federation	WHO National Influenza Centre Russian Federation	Komissarov,A.B.;Kosheleva,A.A.; Fadeev, A.V.; Pisareva,M.M.; Stukova,M.A.; Buzitskaya,J.V.; Grudinin,M.P.
EPI457402	HA	Luxembourg	2013-Jan-08	EPI_ISL_142840	A/Luxembourg/20130034/2013	Laboratoire National de Santé	Laboratoire National de Santé
EPI457445	HA	Northern Mariana Islands	2012-Dec-28	EPI_ISL_142861	A/Saipan/6194/2012	State of Hawaii Department of Health	Centers for Disease Control and Prevention
EPI457495	HA	United States	2013-Mar-09	EPI_ISL_142862	A/California/19/2013	California Department of Health Services	Centers for Disease Control and Prevention
EPI457450	HA	United States	2013-Mar-08	EPI_ISL_142863	A/California/20/2013	California Department of Health Services	Centers for Disease Control and Prevention
EPI457454	HA	Bahrain	2013-Apr-08	EPI_ISL_142865	A/Bahrain/231/2013	Ministry of Health Bahrain	Centers for Disease Control and Prevention
EPI457459	HA	Bangladesh	2012-Dec-02	EPI_ISL_142867	A/Bangladesh/3832/2012	icddr,b International Centre for Diarrhoeal Disease Research, Bangladesh	Centers for Disease Control and Prevention
EPI457462	HA	United States	2013-Mar-26	EPI_ISL_142868	A/Tennessee/03/2013	Tennessee Department of Health Laboratory-Nashville	Centers for Disease Control and Prevention
EPI457494	HA	Northern Mariana Islands	2013-Feb-07	EPI_ISL_142874	A/Saipan/6197/2013	State of Hawaii Department of Health	Centers for Disease Control and Prevention
EPI457507	HA	Dominican Republic	2013-May-01	EPI_ISL_142877	A/Dominican Republic/7293/2013	Laboratorio de Investigacion / Centro de Educacion Medica y Amistad Dominico Japones (CEMADOJA)	Centers for Disease Control and Prevention
EPI457509	HA	United States	2013-Apr-09	EPI_ISL_142878	A/North Carolina/07/2013	North Carolina State Laboratory of Public Health	Centers for Disease Control and Prevention
EPI460434	HA	United States	2012-Nov-29	EPI_ISL_143537	A/Ohio/106/2012	Ohio Department of Health Laboratories	Centers for Disease Control and Prevention
EPI460648	HA	Spain	2013-Jan-30	EPI_ISL_143613	A/Burgos/14/2013	Universidad de Valladolid	National Institute for Medical Research
EPI460650	HA	Czech Republic	2013-Jan-11	EPI_ISL_143614	A/Cheb/24/2013	National Institute of Public Health	National Institute for Medical Research
EPI460654	HA	Romania	2013-Feb-04	EPI_ISL_143616	A/Dolj/133772/2013	Cantacuzino Institute	National Institute for Medical Research
EPI460656	HA	Macedonia, the former Yogoslav Republic of	2013-Jan-24	EPI_ISL_143617	A/Gostivar/P S 19z/2013	Institute of Public Health (Macedonia)	National Institute for Medical Research
EPI460658	HA	Iran, Islamic Republic of	2012-Dec-12	EPI_ISL_143618	A/Hormozgan/30318/2012	Tehran University of Medical Sciences	National Institute for Medical Research
EPI460660	HA	Iran, Islamic Republic of	2012-Dec-15	EPI_ISL_143619	A/Hormozgan/31167/2012	Tehran University of Medical Sciences	National Institute for Medical Research
EPI460662	HA	Czech Republic	2013-Jan-11	EPI_ISL_143620	A/Hradec Kralove/29/2013	National Institute of Public Health	National Institute for Medical Research
EPI460666	HA	Spain	2013-Feb-18	EPI_ISL_143622	A/Leon/70/2013	Universidad de Valladolid	National Institute for Medical Research
EPI460678	HA	Czech Republic	2013-Jan-14	EPI_ISL_143628	A/Praha/31/2013	National Institute of Public Health	National Institute for Medical Research
EPI460680	HA	Russian Federation	2013-Mar-12	EPI_ISL_143629	A/Saint-Petersburg/124/2013	WHO National Influenza Centre Russian Federation	National Institute for Medical Research
EPI460684	HA	Russian Federation	2013-Feb-20	EPI_ISL_143631	A/Saint-Petersburg/20/2013	WHO National Influenza Centre Russian Federation	National Institute for Medical Research
EPI460686	HA	Russian Federation	2013-Feb-13	EPI_ISL_143632	A/Saint-Petersburg/3/2013	WHO National Influenza Centre Russian Federation	National Institute for Medical Research
EPI460688	HA	Spain	2013-Jan-30	EPI_ISL_143633	A/Salamanca/17/2013	Universidad de Valladolid	National Institute for Medical Research
EPI460690	HA	Spain	2013-Feb-13	EPI_ISL_143634	A/Salamanca/43/2013	Universidad de Valladolid	National Institute for Medical Research
EPI460692	HA	Spain	2013-Mar-06	EPI_ISL_143635	A/Salamanca/83/2013	Universidad de Valladolid	National Institute for Medical Research
EPI460695	HA	Spain	2013-Feb-24	EPI_ISL_143637	A/Segovia/59/2013	Universidad de Valladolid	National Institute for Medical Research
EPI460701	HA	Slovenia	2013-Apr-05	EPI_ISL_143640	A/Slovenia/1552/2013	Laboratory for Virology, National Institute of Public Health	National Institute for Medical Research
EPI460703	HA	Slovenia	2013-Jan-31	EPI_ISL_143641	A/Slovenia/472/2013	Laboratory for Virology, National Institute of Public Health	National Institute for Medical Research
EPI460705	HA	Slovenia	2013-Feb-01	EPI_ISL_143642	A/Slovenia/505/2013	Laboratory for Virology, National Institute of Public Health	National Institute for Medical Research
EPI460707	HA	Slovenia	2013-Feb-14	EPI_ISL_143643	A/Slovenia/740/2013	Laboratory for Virology, National Institute of Public Health	National Institute for Medical Research
EPI460709	HA	Slovenia	2013-Feb-25	EPI_ISL_143644	A/Slovenia/941/2013	Laboratory for Virology, National Institute of Public Health	National Institute for Medical Research
EPI460713	HA	Iran, Islamic Republic of	2012-Dec-08	EPI_ISL_143646	A/Tehran/10538/2012	Tehran University of Medical Sciences	National Institute for Medical Research
EPI460715	HA	Iran, Islamic Republic of	2012-Dec-17	EPI_ISL_143647	A/Tehran/30246/2012	Tehran University of Medical Sciences	National Institute for Medical Research
EPI460717	HA	Iran, Islamic Republic of	2013-Jan-02	EPI_ISL_143648	A/Tehran/35070/2013	Tehran University of Medical Sciences	National Institute for Medical Research
EPI460721	HA	Iran, Islamic Republic of	2012-Dec-17	EPI_ISL_143650	A/Tehran/8579/2012	Tehran University of Medical Sciences	National Institute for Medical Research
EPI460723	HA	Romania	2013-Feb-15	EPI_ISL_143651	A/Timis/134705/2013	Cantacuzino Institute	National Institute for Medical Research
EPI460725	HA	Romania	2013-Apr-02	EPI_ISL_143652	A/Vaslui/139682/2013	Cantacuzino Institute	National Institute for Medical Research
EPI460804	HA	Peru	2013-Apr-19	EPI_ISL_143674	A/Peru/108/2013	Laboratorio de Referencia Nacional Virus Respiratorios, Instituto Nacional de Salud	Centers for Disease Control and Prevention
EPI460807	HA	Peru	2013-Apr-19	EPI_ISL_143675	A/Peru/107/2013	Laboratorio de Referencia Nacional Virus Respiratorios, Instituto Nacional de Salud	Centers for Disease Control and Prevention
EPI460810	HA	Peru	2013-Feb-14	EPI_ISL_143676	A/Peru/18/2013	Laboratorio de Referencia Nacional Virus Respiratorios, Instituto Nacional de Salud	Centers for Disease Control and Prevention
EPI460813	HA	Peru	2013-Feb-11	EPI_ISL_143677	A/Peru/16/2013	Laboratorio de Referencia Nacional Virus Respiratorios, Instituto Nacional de Salud	Centers for Disease Control and Prevention
EPI460816	HA	Peru	2013-Feb-11	EPI_ISL_143678	A/Peru/15/2013	Laboratorio de Referencia Nacional Virus Respiratorios, Instituto Nacional de Salud	Centers for Disease Control and Prevention
EPI460823	HA	Peru	2013-Apr-19	EPI_ISL_143679	A/Peru/106/2013	Laboratorio de Referencia Nacional Virus Respiratorios, Instituto Nacional de Salud	Centers for Disease Control and Prevention
EPI460829	HA	Peru	2013-Feb-14	EPI_ISL_143681	A/Peru/17/2013	Laboratorio de Referencia Nacional Virus Respiratorios, Instituto Nacional de Salud	Centers for Disease Control and Prevention
EPI460832	HA	India	2013-Feb-15	EPI_ISL_143682	A/India/1343/2013	National Institute of Virology	Centers for Disease Control and Prevention
EPI460835	HA	Peru	2013-Feb-14	EPI_ISL_143683	A/Peru/19/2013	Laboratorio de Referencia Nacional Virus Respiratorios, Instituto Nacional de Salud	Centers for Disease Control and Prevention
EPI460898	HA	Japan	2013-Apr-17	EPI_ISL_143715	A/HIROSHIMA/19/2013	Center for Public Health and Environment, Hiroshima Prefectural Technology Research Institute	National Institute of Infectious Diseases (NIID)	Fujisaki,Seiichiro; Itoh,Reiko; Miura,Mai; Tashiro,Masato; Odagiri,Takato
EPI462017	HA	Georgia	2013-Feb-20	EPI_ISL_144045	A/Akhaltsikhe/546/2013	National Centre for Disease Control and Public Health	National Institute for Medical Research
EPI462021	HA	Serbia	2013-Mar-09	EPI_ISL_144047	A/Belgrade/1519/2013	Institute of Immunology and Virology Torlak	National Institute for Medical Research
EPI462025	HA	Georgia	2013-Feb-19	EPI_ISL_144050	A/Chiatura/505/2013	National Centre for Disease Control and Public Health	National Institute for Medical Research
EPI462027	HA	Georgia	2013-Mar-12	EPI_ISL_144051	A/Dmanisi/823/2013	National Centre for Disease Control and Public Health	National Institute for Medical Research
EPI462029	HA	Ukraine	2013-Feb-25	EPI_ISL_144052	A/Dnipro/252/2013	Institute of Epidemiology and Infectious Diseases AMS of Ukraine	National Institute for Medical Research
EPI462031	HA	Hungary	2013-Feb-12	EPI_ISL_144053	A/Hungary/02/2013	Central Veterinary Institute Budapest	National Institute for Medical Research
EPI462033	HA	Hungary	2013-Feb-20	EPI_ISL_144054	A/Hungary/03/2013	Central Veterinary Institute Budapest	National Institute for Medical Research
EPI462035	HA	Hungary	2013-Feb-11	EPI_ISL_144055	A/Hungary/16/2013	Central Veterinary Institute Budapest	National Institute for Medical Research
EPI462037	HA	Hungary	2013-Feb-15	EPI_ISL_144056	A/Hungary/17/2013	Central Veterinary Institute Budapest	National Institute for Medical Research
EPI462039	HA	Hungary	2013-Mar-18	EPI_ISL_144057	A/Hungary/25/2013	Central Veterinary Institute Budapest	National Institute for Medical Research
EPI462043	HA	Georgia	2013-Mar-12	EPI_ISL_144059	A/Kobuleti/860/2013	National Centre for Disease Control and Public Health	National Institute for Medical Research
EPI462047	HA	Moldova, Republic of	2013-Mar-05	EPI_ISL_144061	A/Moldova/335/2013	National Centre for Preventive Medicine	National Institute for Medical Research
EPI462049	HA	Russian Federation	2013-Mar-20	EPI_ISL_144062	A/Saint-Petersburg/73/2013	WHO National Influenza Centre Russian Federation	National Institute for Medical Research
EPI462053	HA	Serbia	2013-Jan-24	EPI_ISL_144064	A/Serbia/NS-223/2013	Institute of Public Health	National Institute for Medical Research
EPI462055	HA	Serbia	2013-Jan-28	EPI_ISL_144065	A/Serbia/NS-237/2013	Institute of Public Health	National Institute for Medical Research
EPI462057	HA	Georgia	2013-Jan-10	EPI_ISL_144066	A/Tbilisi/21/2013	National Centre for Disease Control and Public Health	National Institute for Medical Research
EPI462059	HA	Georgia	2013-Mar-05	EPI_ISL_144067	A/Tbilisi/749/2013	National Centre for Disease Control and Public Health	National Institute for Medical Research
EPI462061	HA	Georgia	2013-Mar-25	EPI_ISL_144068	A/Tskaltubo/948/2013	National Centre for Disease Control and Public Health	National Institute for Medical Research
EPI462063	HA	Ukraine	2013-Feb-17	EPI_ISL_144069	A/Ukraine/156/2013	Institute of Epidemiology and Infectious Diseases AMS of Ukraine	National Institute for Medical Research
EPI462069	HA	Ukraine	2013-Jan-30	EPI_ISL_144072	A/Ukraine/5773/2013	Ministry of Health of Ukraine	National Institute for Medical Research
EPI462071	HA	Ukraine	2013-Feb-03	EPI_ISL_144073	A/Ukraine/5774/2013	Ministry of Health of Ukraine	National Institute for Medical Research
EPI462073	HA	Ukraine	2013-Feb-20	EPI_ISL_144074	A/Ukraine/5794/2013	Ministry of Health of Ukraine	National Institute for Medical Research
EPI462075	HA	Ukraine	2013-Feb-20	EPI_ISL_144075	A/Ukraine/5798/2013	Ministry of Health of Ukraine	National Institute for Medical Research
EPI462077	HA	Ukraine	2013-Feb-20	EPI_ISL_144076	A/Ukraine/5799/2013	Ministry of Health of Ukraine	National Institute for Medical Research
EPI462081	HA	Ukraine	2013-Feb-24	EPI_ISL_144078	A/Ukraine/5803/2013	Ministry of Health of Ukraine	National Institute for Medical Research
EPI462083	HA	Ukraine	2013-Feb-27	EPI_ISL_144079	A/Ukraine/5807/2013	Ministry of Health of Ukraine	National Institute for Medical Research
EPI462091	HA	Ukraine	2013-Mar-11	EPI_ISL_144083	A/Ukraine/5912/2013	Ministry of Health of Ukraine	National Institute for Medical Research
EPI462093	HA	Ukraine	2013-Mar-21	EPI_ISL_144084	A/Ukraine/5924/2013	Ministry of Health of Ukraine	National Institute for Medical Research
EPI462095	HA	Ukraine	2013-Feb-27	EPI_ISL_144085	A/Ukraine/5928/2013	Ministry of Health of Ukraine	National Institute for Medical Research
EPI462097	HA	Ukraine	2013-Mar-09	EPI_ISL_144086	A/Ukraine/5930/2013	Ministry of Health of Ukraine	National Institute for Medical Research
EPI462099	HA	Ukraine	2013-Mar-19	EPI_ISL_144087	A/Ukraine/5932/2013	Ministry of Health of Ukraine	National Institute for Medical Research
EPI462799	HA	United States	2013-May-11	EPI_ISL_144290	A/Iowa/03/2013	Iowa State Hygienic Laboratory	Centers for Disease Control and Prevention
EPI462802	HA	Bolivia, Plurinationial State of	2013-Jun-08	EPI_ISL_144291	A/Bolivia/559/2013	Instituto Nacional de Laboratoriosde Salud (INLASA)	Centers for Disease Control and Prevention
EPI462805	HA	Brazil	2013-May-14	EPI_ISL_144292	A/Brazil/3441/2013	Instituto Adolfo Lutz	Centers for Disease Control and Prevention
EPI462808	HA	Northern Mariana Islands	2013-Apr-24	EPI_ISL_144293	A/Saipan/8653/2013	State of Hawaii Department of Health	Centers for Disease Control and Prevention
EPI462811	HA	United States	2013-May-08	EPI_ISL_144294	A/New York/07/2013	New York City Department of Health	Centers for Disease Control and Prevention
EPI463650	HA	Hong Kong (SAR)	2013-Mar-08	EPI_ISL_144508	A/Hong Kong/1299/2013	Hong Kong Department of Health	Hong Kong Department of Health	Mak,G.C.;Lo,J.Y.C.
EPI463651	HA	Hong Kong (SAR)	2013-Mar-25	EPI_ISL_144509	A/Hong Kong/1720/2013	Hong Kong Department of Health	Hong Kong Department of Health	Mak,G.C.;Lo,J.Y.C.
EPI463652	HA	Hong Kong (SAR)	2013-Mar-23	EPI_ISL_144510	A/Hong Kong/1722/2013	Hong Kong Department of Health	Hong Kong Department of Health	Mak,G.C.;Lo,J.Y.C.
EPI463653	HA	Hong Kong (SAR)	2013-Mar-22	EPI_ISL_144511	A/Hong Kong/1737/2013	Hong Kong Department of Health	Hong Kong Department of Health	Mak,G.C.;Lo,J.Y.C.
EPI463655	HA	Hong Kong (SAR)	2013-Mar-25	EPI_ISL_144513	A/Hong Kong/1766/2013	Hong Kong Department of Health	Hong Kong Department of Health	Mak,G.C.;Lo,J.Y.C.
EPI463656	HA	Hong Kong (SAR)	2013-Mar-26	EPI_ISL_144514	A/Hong Kong/1778/2013	Hong Kong Department of Health	Hong Kong Department of Health	Mak,G.C.;Lo,J.Y.C.
EPI463657	HA	Hong Kong (SAR)	2013-Apr-01	EPI_ISL_144515	A/Hong Kong/1889/2013	Hong Kong Department of Health	Hong Kong Department of Health	Mak,G.C.;Lo,J.Y.C.
EPI463658	HA	Hong Kong (SAR)	2013-Mar-30	EPI_ISL_144516	A/Hong Kong/1894/2013	Hong Kong Department of Health	Hong Kong Department of Health	Mak,G.C.;Lo,J.Y.C.
EPI463659	HA	Hong Kong (SAR)	2013-Apr-01	EPI_ISL_144517	A/Hong Kong/2026/2013	Hong Kong Department of Health	Hong Kong Department of Health	Mak,G.C.;Lo,J.Y.C.
EPI464605	HA	Portugal	2013-Apr-01	EPI_ISL_144758	A/Acores_PT/139/2013	Instituto Nacional de Saude (INSA)	National Institute for Medical Research
EPI464607	HA	Portugal	2013-Feb-06	EPI_ISL_144759	A/Aveiro_PT/61/2013	Instituto Nacional de Saude (INSA)	National Institute for Medical Research
EPI464609	HA	Belgium	2013-Feb-05	EPI_ISL_144760	A/Belgium/G0534/2013	Scientific Institute of Public Health	National Institute for Medical Research
EPI464615	HA	Belgium	2013-Feb-04	EPI_ISL_144763	A/Belgium/S0299/2013	Scientific Institute of Public Health	National Institute for Medical Research
EPI464617	HA	Slovakia	2013-Mar-13	EPI_ISL_144764	A/Bratislava/873/2013	National Public Health Institute of Slovakia	National Institute for Medical Research
EPI464619	HA	Portugal	2013-Mar-03	EPI_ISL_144765	A/CasteloBranco_PT/130/2013	Instituto Nacional de Saude (INSA)	National Institute for Medical Research
EPI464621	HA	Portugal	2013-Mar-04	EPI_ISL_144766	A/Coimbra_PT/102/2013	Instituto Nacional de Saude (INSA)	National Institute for Medical Research
EPI464633	HA	Iceland	2012-Dec-26	EPI_ISL_144772	A/Iceland/30/2012	Landspitali - University Hospital	National Institute for Medical Research
EPI464635	HA	Ukraine	2013-Mar-06	EPI_ISL_144773	A/Kmelnitsk/354/2013	Institute of Epidemiology and Infectious Diseases AMS of Ukraine	National Institute for Medical Research
EPI464637	HA	Slovakia	2013-Feb-12	EPI_ISL_144774	A/Komarno/457/2013	National Public Health Institute of Slovakia	National Institute for Medical Research
EPI464639	HA	Slovakia	2013-Mar-12	EPI_ISL_144775	A/Levice/846/2013	National Public Health Institute of Slovakia	National Institute for Medical Research
EPI464641	HA	Portugal	2013-Mar-01	EPI_ISL_144776	A/Lisboa_PT/137/2013	Instituto Nacional de Saude (INSA)	National Institute for Medical Research
EPI464643	HA	Portugal	2013-Mar-28	EPI_ISL_144777	A/Madeira_PT/135/2013	Instituto Nacional de Saude (INSA)	National Institute for Medical Research
EPI464645	HA	Italy	2013-Feb-18	EPI_ISL_144778	A/Parma/52/2013	Istituto Superiore di Sanità	National Institute for Medical Research
EPI464649	HA	Italy	2013-Jan-26	EPI_ISL_144780	A/Perugia/18/2013	Istituto Superiore di Sanità	National Institute for Medical Research
EPI464651	HA	Italy	2013-Feb-04	EPI_ISL_144781	A/Perugia/29/2013	Istituto Superiore di Sanità	National Institute for Medical Research
EPI464653	HA	Italy	2013-Feb-18	EPI_ISL_144782	A/Perugia/39/2013	Istituto Superiore di Sanità	National Institute for Medical Research
EPI464663	HA	Slovakia	2013-Feb-08	EPI_ISL_144787	A/Trencin/406/2013	National Public Health Institute of Slovakia	National Institute for Medical Research
EPI464667	HA	Ukraine	2013-Feb-12	EPI_ISL_144789	A/Ukraine/141/2013	Institute of Epidemiology and Infectious Diseases AMS of Ukraine	National Institute for Medical Research
EPI464669	HA	Ukraine	2013-Mar-26	EPI_ISL_144790	A/Ukraine/312/2013	Institute of Epidemiology and Infectious Diseases AMS of Ukraine	National Institute for Medical Research
EPI464844	HA	Bangladesh	2013-Mar-12	EPI_ISL_144886	A/Bangladesh/3407/2013	icddr,b International Centre for Diarrhoeal Disease Research, Bangladesh	Centers for Disease Control and Prevention
EPI464850	HA	United States	2013-Jun-19	EPI_ISL_144888	A/Florida/16/2013	Florida Department of Health-Jacksonville	Centers for Disease Control and Prevention
EPI464856	HA	Lao, People's Democratic Republic	2013-Jan-15	EPI_ISL_144890	A/Laos/050/2013	National Center for Laboratory and Epidemiology	Centers for Disease Control and Prevention
EPI464862	HA	United States	2013-Jun-30	EPI_ISL_144892	A/Massachusetts/10/2013	Massachusetts Department of Public Health	Centers for Disease Control and Prevention
EPI464961	HA	Romania	2013-Mar-22	EPI_ISL_144912	A/Iasi/138230/2013		Cantacuzino Institute	Necula, G.; Ustea, L.; Oprea, M.; Dinu, S.; Lupulescu, E.
EPI465073	HA	Bangladesh	2013-Apr-13	EPI_ISL_144957	A/Bangladesh/2002/2013	icddr,b International Centre for Diarrhoeal Disease Research, Bangladesh	Centers for Disease Control and Prevention
EPI465076	HA	United States	2013-Jul-02	EPI_ISL_144958	A/Florida/19/2013	Florida Department of Health-Jacksonville	Centers for Disease Control and Prevention
EPI465079	HA	United States	2013-Jun-07	EPI_ISL_144959	A/Kentucky/06/2013	Kentucky Division of Laboratory Services	Centers for Disease Control and Prevention
EPI465082	HA	United States	2013-Jun-23	EPI_ISL_144960	A/Wisconsin/11/2013	Wisconsin State Laboratory of Hygiene	Centers for Disease Control and Prevention
EPI465094	HA	Suriname	2013-Apr-26	EPI_ISL_144964	A/Suriname/107/2013	Caribbean Epidemiology Center	Centers for Disease Control and Prevention
EPI465276	HA	United States	2013-Jun-15	EPI_ISL_144965	A/Florida/18/2013	Florida Department of Health-Tampa	Centers for Disease Control and Prevention
EPI465099	HA	United States	2013-Jun-27	EPI_ISL_144966	A/Kentucky/05/2013	Kentucky Division of Laboratory Services	Centers for Disease Control and Prevention
EPI465257	HA	Argentina	2013-Jun-16	EPI_ISL_145024	A/Argentina/508/2013	Instituto Nacional de Enfermedades Infecciosas	Centers for Disease Control and Prevention
EPI465260	HA	United States	2013-Jul-10	EPI_ISL_145025	A/South Carolina/01/2013	South Carolina Department of Health	Centers for Disease Control and Prevention
EPI465272	HA	Suriname	2013-Jan-31	EPI_ISL_145029	A/Suriname/24/2013	Caribbean Epidemiology Center	Centers for Disease Control and Prevention
EPI465275	HA	Suriname	2013-May-02	EPI_ISL_145030	A/Suriname/133/2013	Caribbean Epidemiology Center	Centers for Disease Control and Prevention
EPI465279	HA	Nicaragua	2013-Apr-20	EPI_ISL_145031	A/Managua/687/2013	Laboratorio de Virologia, Direccion de Microbiologia	Centers for Disease Control and Prevention
[truncated: 37,772 more rows]
