# Supplementary material for: Locations and structures of influenza A virus packaging-associated signals and other functional elements via an in silico pipeline for predicting constrained features in RNA viruses
Source: PLoS Comput Biol. 2024 Apr 22;20(4):e1012009. doi: 10.1371/journal.pcbi.1012009 (PMC11034665; doi:10.1371/journal.pcbi.1012009)
Supplement: S23 Table — (XLSX) [file pcbi.1012009.s024.xlsx]

## Sheet: Acknowledge Table
We gratefully acknowledge the authors, originating and submitting laboratories of the sequences from GISAID’s EpiFlu Database on which this research is based. The list is detailed below.
All submitters of data may be contacted directly via www.gisaid.org
Segment ID	Segment	Country	Collection date	Isolate-ID	Isolate name	Originating Lab	Submitting Lab	Authors
EPI347092	NP	Thailand	2011-Jun-08	EPI_ISL_100059	A/Nonthaburi/78/2011	WHO National Influenza Centre, National Institute of Medical Research (NIMR)	Centers for Disease Control and Prevention
EPI348225	NP	United Kingdom	2009-Apr-25	EPI_ISL_101291	A/Scotland/91800797/2009		Import from public-domain	Baillie,G.J.; Galiano,M.; Agapow,P.M.; Myers,R.; Chiam,R.; Gall,A.; Palser,A.L.; Watson,S.J.; Hedge,J.; Underwood,A.; Platt,S.; McLean,E.; Pebody,R.G.; Rambaut,A.; Green,J.; Daniels,R.; Pybus,O.G.; Kellam,P.; Zambon,M.; Galiano,M.C.
EPI348233	NP	United Kingdom	2009-Apr-24	EPI_ISL_101295	A/Scotland/91800799/2009		Import from public-domain	Baillie,G.J.; Galiano,M.; Agapow,P.M.; Myers,R.; Chiam,R.; Gall,A.; Palser,A.L.; Watson,S.J.; Hedge,J.; Underwood,A.; Platt,S.; McLean,E.; Pebody,R.G.; Rambaut,A.; Green,J.; Daniels,R.; Pybus,O.G.; Kellam,P.; Zambon,M.; Galiano,M.C.
EPI348242	NP	United Kingdom	2009-Jun-23	EPI_ISL_101300	A/England/541/2009		Import from public-domain	Baillie,G.J.; Galiano,M.; Agapow,P.M.; Myers,R.; Chiam,R.; Gall,A.; Palser,A.L.; Watson,S.J.; Hedge,J.; Underwood,A.; Platt,S.; McLean,E.; Pebody,R.G.; Rambaut,A.; Green,J.; Daniels,R.; Pybus,O.G.; Kellam,P.; Zambon,M.; Galiano,M.C.
EPI348251	NP	United Kingdom	2009-Jul-06	EPI_ISL_101302	A/England/92860032/2009		Import from public-domain	Baillie,G.J.; Galiano,M.; Agapow,P.M.; Myers,R.; Chiam,R.; Gall,A.; Palser,A.L.; Watson,S.J.; Hedge,J.; Underwood,A.; Platt,S.; McLean,E.; Pebody,R.G.; Rambaut,A.; Green,J.; Daniels,R.; Pybus,O.G.; Kellam,P.; Zambon,M.; Galiano,M.C.
EPI348260	NP	United Kingdom	2009-Jul-01	EPI_ISL_101305	A/England/634/2009		Import from public-domain	Baillie,G.J.; Galiano,M.; Agapow,P.M.; Myers,R.; Chiam,R.; Gall,A.; Palser,A.L.; Watson,S.J.; Hedge,J.; Underwood,A.; Platt,S.; McLean,E.; Pebody,R.G.; Rambaut,A.; Green,J.; Daniels,R.; Pybus,O.G.; Kellam,P.; Zambon,M.; Galiano,M.C.
EPI348269	NP	United Kingdom	2009-Jul-10	EPI_ISL_101307	A/England/675/2009		Import from public-domain	Baillie,G.J.; Galiano,M.; Agapow,P.M.; Myers,R.; Chiam,R.; Gall,A.; Palser,A.L.; Watson,S.J.; Hedge,J.; Underwood,A.; Platt,S.; McLean,E.; Pebody,R.G.; Rambaut,A.; Green,J.; Daniels,R.; Pybus,O.G.; Kellam,P.; Zambon,M.; Galiano,M.C.
EPI348277	NP	United Kingdom	2009-Apr-27	EPI_ISL_101308	A/England/202/2009		Import from public-domain	Baillie,G.J.; Galiano,M.; Agapow,P.M.; Myers,R.; Chiam,R.; Gall,A.; Palser,A.L.; Watson,S.J.; Hedge,J.; Underwood,A.; Platt,S.; McLean,E.; Pebody,R.G.; Rambaut,A.; Green,J.; Daniels,R.; Pybus,O.G.; Kellam,P.; Zambon,M.; Galiano,M.C.
EPI348296	NP	United Kingdom	2009-Apr-28	EPI_ISL_101312	A/England/204/2009		Import from public-domain	Baillie,G.J.; Galiano,M.; Agapow,P.M.; Myers,R.; Chiam,R.; Gall,A.; Palser,A.L.; Watson,S.J.; Hedge,J.; Underwood,A.; Platt,S.; McLean,E.; Pebody,R.G.; Rambaut,A.; Green,J.; Daniels,R.; Pybus,O.G.; Kellam,P.; Zambon,M.; Galiano,M.C.
EPI348305	NP	United Kingdom	2009-Apr-27	EPI_ISL_101314	A/England/205/2009		Import from public-domain	Baillie,G.J.; Galiano,M.; Agapow,P.M.; Myers,R.; Chiam,R.; Gall,A.; Palser,A.L.; Watson,S.J.; Hedge,J.; Underwood,A.; Platt,S.; McLean,E.; Pebody,R.G.; Rambaut,A.; Green,J.; Daniels,R.; Pybus,O.G.; Kellam,P.; Zambon,M.; Galiano,M.C.
EPI348331	NP	United Kingdom	2009-Apr-27	EPI_ISL_101318	A/England/551/2009		Import from public-domain	Baillie,G.J.; Galiano,M.; Agapow,P.M.; Myers,R.; Chiam,R.; Gall,A.; Palser,A.L.; Watson,S.J.; Hedge,J.; Underwood,A.; Platt,S.; McLean,E.; Pebody,R.G.; Rambaut,A.; Green,J.; Daniels,R.; Pybus,O.G.; Kellam,P.; Zambon,M.; Galiano,M.C.
EPI348352	NP	United Kingdom	2009-Apr-29	EPI_ISL_101320	A/England/XFL00137/2009		Import from public-domain	Baillie,G.J.; Galiano,M.; Agapow,P.M.; Myers,R.; Chiam,R.; Gall,A.; Palser,A.L.; Watson,S.J.; Hedge,J.; Underwood,A.; Platt,S.; McLean,E.; Pebody,R.G.; Rambaut,A.; Green,J.; Daniels,R.; Pybus,O.G.; Kellam,P.; Zambon,M.; Galiano,M.C.
EPI348390	NP	United Kingdom	2009-May-03	EPI_ISL_101328	A/Scotland/4/2009		Import from public-domain	Baillie,G.J.; Galiano,M.; Agapow,P.M.; Myers,R.; Chiam,R.; Gall,A.; Palser,A.L.; Watson,S.J.; Hedge,J.; Underwood,A.; Platt,S.; McLean,E.; Pebody,R.G.; Rambaut,A.; Green,J.; Daniels,R.; Pybus,O.G.; Kellam,P.; Zambon,M.; Galiano,M.C.
EPI348423	NP	United Kingdom	2009-May-02	EPI_ISL_101354	A/England/218/2009		Import from public-domain	Baillie,G.J.; Galiano,M.; Agapow,P.M.; Myers,R.; Chiam,R.; Gall,A.; Palser,A.L.; Watson,S.J.; Hedge,J.; Underwood,A.; Platt,S.; McLean,E.; Pebody,R.G.; Rambaut,A.; Green,J.; Daniels,R.; Pybus,O.G.; Kellam,P.; Zambon,M.; Galiano,M.C.
EPI348431	NP	United Kingdom	2009-May-02	EPI_ISL_101355	A/England/246/2009		Import from public-domain	Baillie,G.J.; Galiano,M.; Agapow,P.M.; Myers,R.; Chiam,R.; Gall,A.; Palser,A.L.; Watson,S.J.; Hedge,J.; Underwood,A.; Platt,S.; McLean,E.; Pebody,R.G.; Rambaut,A.; Green,J.; Daniels,R.; Pybus,O.G.; Kellam,P.; Zambon,M.; Galiano,M.C.
EPI348530	NP	United Kingdom	2009-May-03	EPI_ISL_101374	A/England/247/2009		Import from public-domain	Baillie,G.J.; Galiano,M.; Agapow,P.M.; Myers,R.; Chiam,R.; Gall,A.; Palser,A.L.; Watson,S.J.; Hedge,J.; Underwood,A.; Platt,S.; McLean,E.; Pebody,R.G.; Rambaut,A.; Green,J.; Daniels,R.; Pybus,O.G.; Kellam,P.; Zambon,M.; Galiano,M.C.
EPI348538	NP	United Kingdom	2009-May-04	EPI_ISL_101375	A/England/XFL00200/2009		Import from public-domain	Baillie,G.J.; Galiano,M.; Agapow,P.M.; Myers,R.; Chiam,R.; Gall,A.; Palser,A.L.; Watson,S.J.; Hedge,J.; Underwood,A.; Platt,S.; McLean,E.; Pebody,R.G.; Rambaut,A.; Green,J.; Daniels,R.; Pybus,O.G.; Kellam,P.; Zambon,M.; Galiano,M.C.
EPI348546	NP	United Kingdom	2009-May-05	EPI_ISL_101376	A/England/XFL00275/2009		Import from public-domain	Baillie,G.J.; Galiano,M.; Agapow,P.M.; Myers,R.; Chiam,R.; Gall,A.; Palser,A.L.; Watson,S.J.; Hedge,J.; Underwood,A.; Platt,S.; McLean,E.; Pebody,R.G.; Rambaut,A.; Green,J.; Daniels,R.; Pybus,O.G.; Kellam,P.; Zambon,M.; Galiano,M.C.
EPI348554	NP	United Kingdom	2009-May-07	EPI_ISL_101377	A/England/XFL00300/2009		Import from public-domain	Baillie,G.J.; Galiano,M.; Agapow,P.M.; Myers,R.; Chiam,R.; Gall,A.; Palser,A.L.; Watson,S.J.; Hedge,J.; Underwood,A.; Platt,S.; McLean,E.; Pebody,R.G.; Rambaut,A.; Green,J.; Daniels,R.; Pybus,O.G.; Kellam,P.; Zambon,M.; Galiano,M.C.
EPI348562	NP	United Kingdom	2009-May-05	EPI_ISL_101378	A/England/XFL00304/2009		Import from public-domain	Baillie,G.J.; Galiano,M.; Agapow,P.M.; Myers,R.; Chiam,R.; Gall,A.; Palser,A.L.; Watson,S.J.; Hedge,J.; Underwood,A.; Platt,S.; McLean,E.; Pebody,R.G.; Rambaut,A.; Green,J.; Daniels,R.; Pybus,O.G.; Kellam,P.; Zambon,M.; Galiano,M.C.
EPI348570	NP	United Kingdom	2009-May-08	EPI_ISL_101379	A/England/252/2009		Import from public-domain	Baillie,G.J.; Galiano,M.; Agapow,P.M.; Myers,R.; Chiam,R.; Gall,A.; Palser,A.L.; Watson,S.J.; Hedge,J.; Underwood,A.; Platt,S.; McLean,E.; Pebody,R.G.; Rambaut,A.; Green,J.; Daniels,R.; Pybus,O.G.; Kellam,P.; Zambon,M.; Galiano,M.C.
EPI348578	NP	United Kingdom	2009-May-07	EPI_ISL_101380	A/England/XFL00311/2009		Import from public-domain	Baillie,G.J.; Galiano,M.; Agapow,P.M.; Myers,R.; Chiam,R.; Gall,A.; Palser,A.L.; Watson,S.J.; Hedge,J.; Underwood,A.; Platt,S.; McLean,E.; Pebody,R.G.; Rambaut,A.; Green,J.; Daniels,R.; Pybus,O.G.; Kellam,P.; Zambon,M.; Galiano,M.C.
EPI348586	NP	United Kingdom	2009-May-07	EPI_ISL_101381	A/England/253/2009		Import from public-domain	Baillie,G.J.; Galiano,M.; Agapow,P.M.; Myers,R.; Chiam,R.; Gall,A.; Palser,A.L.; Watson,S.J.; Hedge,J.; Underwood,A.; Platt,S.; McLean,E.; Pebody,R.G.; Rambaut,A.; Green,J.; Daniels,R.; Pybus,O.G.; Kellam,P.; Zambon,M.; Galiano,M.C.
EPI348594	NP	United Kingdom	2009-May-05	EPI_ISL_101382	A/England/254/2009		Import from public-domain	Baillie,G.J.; Galiano,M.; Agapow,P.M.; Myers,R.; Chiam,R.; Gall,A.; Palser,A.L.; Watson,S.J.; Hedge,J.; Underwood,A.; Platt,S.; McLean,E.; Pebody,R.G.; Rambaut,A.; Green,J.; Daniels,R.; Pybus,O.G.; Kellam,P.; Zambon,M.; Galiano,M.C.
EPI348602	NP	United Kingdom	2009-May-10	EPI_ISL_101383	A/England/XFL00354/2009		Import from public-domain	Baillie,G.J.; Galiano,M.; Agapow,P.M.; Myers,R.; Chiam,R.; Gall,A.; Palser,A.L.; Watson,S.J.; Hedge,J.; Underwood,A.; Platt,S.; McLean,E.; Pebody,R.G.; Rambaut,A.; Green,J.; Daniels,R.; Pybus,O.G.; Kellam,P.; Zambon,M.; Galiano,M.C.
EPI348610	NP	United Kingdom	2009-May-08	EPI_ISL_101384	A/England/256/2009		Import from public-domain	Baillie,G.J.; Galiano,M.; Agapow,P.M.; Myers,R.; Chiam,R.; Gall,A.; Palser,A.L.; Watson,S.J.; Hedge,J.; Underwood,A.; Platt,S.; McLean,E.; Pebody,R.G.; Rambaut,A.; Green,J.; Daniels,R.; Pybus,O.G.; Kellam,P.; Zambon,M.; Galiano,M.C.
EPI348618	NP	United Kingdom	2009-May-09	EPI_ISL_101385	A/England/257/2009		Import from public-domain	Baillie,G.J.; Galiano,M.; Agapow,P.M.; Myers,R.; Chiam,R.; Gall,A.; Palser,A.L.; Watson,S.J.; Hedge,J.; Underwood,A.; Platt,S.; McLean,E.; Pebody,R.G.; Rambaut,A.; Green,J.; Daniels,R.; Pybus,O.G.; Kellam,P.; Zambon,M.; Galiano,M.C.
EPI348626	NP	United Kingdom	2009-May-11	EPI_ISL_101386	A/England/259/2009		Import from public-domain	Baillie,G.J.; Galiano,M.; Agapow,P.M.; Myers,R.; Chiam,R.; Gall,A.; Palser,A.L.; Watson,S.J.; Hedge,J.; Underwood,A.; Platt,S.; McLean,E.; Pebody,R.G.; Rambaut,A.; Green,J.; Daniels,R.; Pybus,O.G.; Kellam,P.; Zambon,M.; Galiano,M.C.
EPI348634	NP	United Kingdom	2009-May-11	EPI_ISL_101387	A/England/XFL00418/2009		Import from public-domain	Baillie,G.J.; Galiano,M.; Agapow,P.M.; Myers,R.; Chiam,R.; Gall,A.; Palser,A.L.; Watson,S.J.; Hedge,J.; Underwood,A.; Platt,S.; McLean,E.; Pebody,R.G.; Rambaut,A.; Green,J.; Daniels,R.; Pybus,O.G.; Kellam,P.; Zambon,M.; Galiano,M.C.
EPI348642	NP	United Kingdom	2009-May-12	EPI_ISL_101388	A/England/XFL00419/2009		Import from public-domain	Baillie,G.J.; Galiano,M.; Agapow,P.M.; Myers,R.; Chiam,R.; Gall,A.; Palser,A.L.; Watson,S.J.; Hedge,J.; Underwood,A.; Platt,S.; McLean,E.; Pebody,R.G.; Rambaut,A.; Green,J.; Daniels,R.; Pybus,O.G.; Kellam,P.; Zambon,M.; Galiano,M.C.
EPI348650	NP	United Kingdom	2009-May-12	EPI_ISL_101389	A/England/XFL00473/2009		Import from public-domain	Baillie,G.J.; Galiano,M.; Agapow,P.M.; Myers,R.; Chiam,R.; Gall,A.; Palser,A.L.; Watson,S.J.; Hedge,J.; Underwood,A.; Platt,S.; McLean,E.; Pebody,R.G.; Rambaut,A.; Green,J.; Daniels,R.; Pybus,O.G.; Kellam,P.; Zambon,M.; Galiano,M.C.
EPI348682	NP	United Kingdom	2009-May-12	EPI_ISL_101398	A/England/263/2009		Import from public-domain	Baillie,G.J.; Galiano,M.; Agapow,P.M.; Myers,R.; Chiam,R.; Gall,A.; Palser,A.L.; Watson,S.J.; Hedge,J.; Underwood,A.; Platt,S.; McLean,E.; Pebody,R.G.; Rambaut,A.; Green,J.; Daniels,R.; Pybus,O.G.; Kellam,P.; Zambon,M.; Galiano,M.C.
EPI348690	NP	United Kingdom	2009-May-12	EPI_ISL_101400	A/England/264/2009		Import from public-domain	Baillie,G.J.; Galiano,M.; Agapow,P.M.; Myers,R.; Chiam,R.; Gall,A.; Palser,A.L.; Watson,S.J.; Hedge,J.; Underwood,A.; Platt,S.; McLean,E.; Pebody,R.G.; Rambaut,A.; Green,J.; Daniels,R.; Pybus,O.G.; Kellam,P.; Zambon,M.; Galiano,M.C.
EPI348698	NP	United Kingdom	2009-May-12	EPI_ISL_101401	A/England/265/2009		Import from public-domain	Baillie,G.J.; Galiano,M.; Agapow,P.M.; Myers,R.; Chiam,R.; Gall,A.; Palser,A.L.; Watson,S.J.; Hedge,J.; Underwood,A.; Platt,S.; McLean,E.; Pebody,R.G.; Rambaut,A.; Green,J.; Daniels,R.; Pybus,O.G.; Kellam,P.; Zambon,M.; Galiano,M.C.
EPI348706	NP	United Kingdom	2009-May-13	EPI_ISL_101402	A/England/XFL00481/2009		Import from public-domain	Baillie,G.J.; Galiano,M.; Agapow,P.M.; Myers,R.; Chiam,R.; Gall,A.; Palser,A.L.; Watson,S.J.; Hedge,J.; Underwood,A.; Platt,S.; McLean,E.; Pebody,R.G.; Rambaut,A.; Green,J.; Daniels,R.; Pybus,O.G.; Kellam,P.; Zambon,M.; Galiano,M.C.
EPI348714	NP	United Kingdom	2009-May-13	EPI_ISL_101403	A/England/XFL00482/2009		Import from public-domain	Baillie,G.J.; Galiano,M.; Agapow,P.M.; Myers,R.; Chiam,R.; Gall,A.; Palser,A.L.; Watson,S.J.; Hedge,J.; Underwood,A.; Platt,S.; McLean,E.; Pebody,R.G.; Rambaut,A.; Green,J.; Daniels,R.; Pybus,O.G.; Kellam,P.; Zambon,M.; Galiano,M.C.
EPI348722	NP	United Kingdom	2009-May-15	EPI_ISL_101404	A/England/266/2009		Import from public-domain	Baillie,G.J.; Galiano,M.; Agapow,P.M.; Myers,R.; Chiam,R.; Gall,A.; Palser,A.L.; Watson,S.J.; Hedge,J.; Underwood,A.; Platt,S.; McLean,E.; Pebody,R.G.; Rambaut,A.; Green,J.; Daniels,R.; Pybus,O.G.; Kellam,P.; Zambon,M.; Galiano,M.C.
EPI348730	NP	United Kingdom	2009-May-15	EPI_ISL_101405	A/England/XFL00532/2009		Import from public-domain	Baillie,G.J.; Galiano,M.; Agapow,P.M.; Myers,R.; Chiam,R.; Gall,A.; Palser,A.L.; Watson,S.J.; Hedge,J.; Underwood,A.; Platt,S.; McLean,E.; Pebody,R.G.; Rambaut,A.; Green,J.; Daniels,R.; Pybus,O.G.; Kellam,P.; Zambon,M.; Galiano,M.C.
EPI348738	NP	United Kingdom	2009-May-31	EPI_ISL_101406	A/England/359/2009		Import from public-domain	Baillie,G.J.; Galiano,M.; Agapow,P.M.; Myers,R.; Chiam,R.; Gall,A.; Palser,A.L.; Watson,S.J.; Hedge,J.; Underwood,A.; Platt,S.; McLean,E.; Pebody,R.G.; Rambaut,A.; Green,J.; Daniels,R.; Pybus,O.G.; Kellam,P.; Zambon,M.; Galiano,M.C.
EPI348746	NP	United Kingdom	2009-Jun-01	EPI_ISL_101407	A/England/361/2009		Import from public-domain	Baillie,G.J.; Galiano,M.; Agapow,P.M.; Myers,R.; Chiam,R.; Gall,A.; Palser,A.L.; Watson,S.J.; Hedge,J.; Underwood,A.; Platt,S.; McLean,E.; Pebody,R.G.; Rambaut,A.; Green,J.; Daniels,R.; Pybus,O.G.; Kellam,P.; Zambon,M.; Galiano,M.C.
EPI348773	NP	United Kingdom	2009-Jun-01	EPI_ISL_101408	A/England/381/2009		Import from public-domain	Baillie,G.J.; Galiano,M.; Agapow,P.M.; Myers,R.; Chiam,R.; Gall,A.; Palser,A.L.; Watson,S.J.; Hedge,J.; Underwood,A.; Platt,S.; McLean,E.; Pebody,R.G.; Rambaut,A.; Green,J.; Daniels,R.; Pybus,O.G.; Kellam,P.; Zambon,M.; Galiano,M.C.
EPI348761	NP	United Kingdom	2009-Jun-01	EPI_ISL_101409	A/England/382/2009		Import from public-domain	Baillie,G.J.; Galiano,M.; Agapow,P.M.; Myers,R.; Chiam,R.; Gall,A.; Palser,A.L.; Watson,S.J.; Hedge,J.; Underwood,A.; Platt,S.; McLean,E.; Pebody,R.G.; Rambaut,A.; Green,J.; Daniels,R.; Pybus,O.G.; Kellam,P.; Zambon,M.; Galiano,M.C.
EPI348769	NP	United Kingdom	2009-Jun-01	EPI_ISL_101410	A/England/384/2009		Import from public-domain	Baillie,G.J.; Galiano,M.; Agapow,P.M.; Myers,R.; Chiam,R.; Gall,A.; Palser,A.L.; Watson,S.J.; Hedge,J.; Underwood,A.; Platt,S.; McLean,E.; Pebody,R.G.; Rambaut,A.; Green,J.; Daniels,R.; Pybus,O.G.; Kellam,P.; Zambon,M.; Galiano,M.C.
EPI348778	NP	United Kingdom	2009-Jun-01	EPI_ISL_101411	A/England/385/2009		Import from public-domain	Baillie,G.J.; Galiano,M.; Agapow,P.M.; Myers,R.; Chiam,R.; Gall,A.; Palser,A.L.; Watson,S.J.; Hedge,J.; Underwood,A.; Platt,S.; McLean,E.; Pebody,R.G.; Rambaut,A.; Green,J.; Daniels,R.; Pybus,O.G.; Kellam,P.; Zambon,M.; Galiano,M.C.
EPI348927	NP	United Kingdom	2009-Jun-01	EPI_ISL_101412	A/England/386/2009		Import from public-domain	Baillie,G.J.; Galiano,M.; Agapow,P.M.; Myers,R.; Chiam,R.; Gall,A.; Palser,A.L.; Watson,S.J.; Hedge,J.; Underwood,A.; Platt,S.; McLean,E.; Pebody,R.G.; Rambaut,A.; Green,J.; Daniels,R.; Pybus,O.G.; Kellam,P.; Zambon,M.; Galiano,M.C.
EPI348935	NP	United Kingdom	2009-Jun-02	EPI_ISL_101413	A/England/388/2009		Import from public-domain	Baillie,G.J.; Galiano,M.; Agapow,P.M.; Myers,R.; Chiam,R.; Gall,A.; Palser,A.L.; Watson,S.J.; Hedge,J.; Underwood,A.; Platt,S.; McLean,E.; Pebody,R.G.; Rambaut,A.; Green,J.; Daniels,R.; Pybus,O.G.; Kellam,P.; Zambon,M.; Galiano,M.C.
EPI348943	NP	United Kingdom	2009-Jun-03	EPI_ISL_101414	A/England/389/2009		Import from public-domain	Baillie,G.J.; Galiano,M.; Agapow,P.M.; Myers,R.; Chiam,R.; Gall,A.; Palser,A.L.; Watson,S.J.; Hedge,J.; Underwood,A.; Platt,S.; McLean,E.; Pebody,R.G.; Rambaut,A.; Green,J.; Daniels,R.; Pybus,O.G.; Kellam,P.; Zambon,M.; Galiano,M.C.
EPI348951	NP	United Kingdom	2009-Jun-03	EPI_ISL_101423	A/England/392/2009		Import from public-domain	Baillie,G.J.; Galiano,M.; Agapow,P.M.; Myers,R.; Chiam,R.; Gall,A.; Palser,A.L.; Watson,S.J.; Hedge,J.; Underwood,A.; Platt,S.; McLean,E.; Pebody,R.G.; Rambaut,A.; Green,J.; Daniels,R.; Pybus,O.G.; Kellam,P.; Zambon,M.; Galiano,M.C.
EPI348959	NP	United Kingdom	2009-Jun-02	EPI_ISL_101424	A/England/394/2009		Import from public-domain	Baillie,G.J.; Galiano,M.; Agapow,P.M.; Myers,R.; Chiam,R.; Gall,A.; Palser,A.L.; Watson,S.J.; Hedge,J.; Underwood,A.; Platt,S.; McLean,E.; Pebody,R.G.; Rambaut,A.; Green,J.; Daniels,R.; Pybus,O.G.; Kellam,P.; Zambon,M.; Galiano,M.C.
EPI348967	NP	United Kingdom	2009-Jun-01	EPI_ISL_101433	A/England/395/2009		Import from public-domain	Baillie,G.J.; Galiano,M.; Agapow,P.M.; Myers,R.; Chiam,R.; Gall,A.; Palser,A.L.; Watson,S.J.; Hedge,J.; Underwood,A.; Platt,S.; McLean,E.; Pebody,R.G.; Rambaut,A.; Green,J.; Daniels,R.; Pybus,O.G.; Kellam,P.; Zambon,M.; Galiano,M.C.
EPI348975	NP	United Kingdom	2009-Jun-03	EPI_ISL_101434	A/England/398/2009		Import from public-domain	Baillie,G.J.; Galiano,M.; Agapow,P.M.; Myers,R.; Chiam,R.; Gall,A.; Palser,A.L.; Watson,S.J.; Hedge,J.; Underwood,A.; Platt,S.; McLean,E.; Pebody,R.G.; Rambaut,A.; Green,J.; Daniels,R.; Pybus,O.G.; Kellam,P.; Zambon,M.; Galiano,M.C.
EPI348983	NP	United Kingdom	2009-Jun-05	EPI_ISL_101454	A/England/400/2009		Import from public-domain	Baillie,G.J.; Galiano,M.; Agapow,P.M.; Myers,R.; Chiam,R.; Gall,A.; Palser,A.L.; Watson,S.J.; Hedge,J.; Underwood,A.; Platt,S.; McLean,E.; Pebody,R.G.; Rambaut,A.; Green,J.; Daniels,R.; Pybus,O.G.; Kellam,P.; Zambon,M.; Galiano,M.C.
EPI348991	NP	United Kingdom	2009-Jun-01	EPI_ISL_101455	A/England/402/2009		Import from public-domain	Baillie,G.J.; Galiano,M.; Agapow,P.M.; Myers,R.; Chiam,R.; Gall,A.; Palser,A.L.; Watson,S.J.; Hedge,J.; Underwood,A.; Platt,S.; McLean,E.; Pebody,R.G.; Rambaut,A.; Green,J.; Daniels,R.; Pybus,O.G.; Kellam,P.; Zambon,M.; Galiano,M.C.
EPI348999	NP	United Kingdom	2009-Jun-04	EPI_ISL_101456	A/England/411/2009		Import from public-domain	Baillie,G.J.; Galiano,M.; Agapow,P.M.; Myers,R.; Chiam,R.; Gall,A.; Palser,A.L.; Watson,S.J.; Hedge,J.; Underwood,A.; Platt,S.; McLean,E.; Pebody,R.G.; Rambaut,A.; Green,J.; Daniels,R.; Pybus,O.G.; Kellam,P.; Zambon,M.; Galiano,M.C.
EPI349007	NP	United Kingdom	2009-Jun-04	EPI_ISL_101473	A/England/414/2009		Import from public-domain	Baillie,G.J.; Galiano,M.; Agapow,P.M.; Myers,R.; Chiam,R.; Gall,A.; Palser,A.L.; Watson,S.J.; Hedge,J.; Underwood,A.; Platt,S.; McLean,E.; Pebody,R.G.; Rambaut,A.; Green,J.; Daniels,R.; Pybus,O.G.; Kellam,P.; Zambon,M.; Galiano,M.C.
EPI349029	NP	United Kingdom	2009-Jun-05	EPI_ISL_101487	A/England/418/2009		Import from public-domain	Baillie,G.J.; Galiano,M.; Agapow,P.M.; Myers,R.; Chiam,R.; Gall,A.; Palser,A.L.; Watson,S.J.; Hedge,J.; Underwood,A.; Platt,S.; McLean,E.; Pebody,R.G.; Rambaut,A.; Green,J.; Daniels,R.; Pybus,O.G.; Kellam,P.; Zambon,M.; Galiano,M.C.
EPI349037	NP	United Kingdom	2009-Jun-05	EPI_ISL_101504	A/England/419/2009		Import from public-domain	Baillie,G.J.; Galiano,M.; Agapow,P.M.; Myers,R.; Chiam,R.; Gall,A.; Palser,A.L.; Watson,S.J.; Hedge,J.; Underwood,A.; Platt,S.; McLean,E.; Pebody,R.G.; Rambaut,A.; Green,J.; Daniels,R.; Pybus,O.G.; Kellam,P.; Zambon,M.; Galiano,M.C.
EPI349045	NP	United Kingdom	2009-Jun-04	EPI_ISL_101505	A/England/423/2009		Import from public-domain	Baillie,G.J.; Galiano,M.; Agapow,P.M.; Myers,R.; Chiam,R.; Gall,A.; Palser,A.L.; Watson,S.J.; Hedge,J.; Underwood,A.; Platt,S.; McLean,E.; Pebody,R.G.; Rambaut,A.; Green,J.; Daniels,R.; Pybus,O.G.; Kellam,P.; Zambon,M.; Galiano,M.C.
EPI349124	NP	Australia	2011-Jun-14	EPI_ISL_101516	A/BRISBANE/210/2011	Queensland Health Forensic and Scientific Services	WHO Collaborating Centre for Reference and Research on Influenza	Deng,Y-M.; Iannello,P.; Caldwell,N.; Leang,S-K; Komadina,N.
EPI349148	NP	Australia	2011-Jul-06	EPI_ISL_101523	A/PERTH/49/2011	Pathwest QE II Medical Centre	WHO Collaborating Centre for Reference and Research on Influenza	Deng,Y-M.; Iannello,P.; Caldwell,N.; Leang,S-K; Komadina,N.
EPI349179	NP	Australia	2011-Aug-08	EPI_ISL_101534	A/VICTORIA/821/2011	Austin Health	WHO Collaborating Centre for Reference and Research on Influenza	Deng,Y-M.; Iannello,P.; Caldwell,N.; Leang,S-K; Komadina,N.
EPI349202	NP	Australia	2011-Aug-05	EPI_ISL_101541	A/NEWCASTLE/170/2011	John Hunter Hospital, Virology Unit, Clinical Microbiology	WHO Collaborating Centre for Reference and Research on Influenza	Deng,Y-M.; Iannello,P.; Caldwell,N.; Leang,S-K; Komadina,N.
EPI370269	NP	Cambodia	2011-Jul-18	EPI_ISL_101543	A/CAMBODIA/11/2011	Institute Pasteur du Cambodia	WHO Collaborating Centre for Reference and Research on Influenza	Deng,Y-M.; Iannello,P.; Caldwell,N.; Leang,S-K; Komadina,N.
EPI349222	NP	Australia	2011-Aug-04	EPI_ISL_101546	A/SYDNEY/56/2011	Westmead Hospital	WHO Collaborating Centre for Reference and Research on Influenza	Deng,Y-M.; Iannello,P.; Caldwell,N.; Leang,S-K; Komadina,N.
EPI349230	NP	New Zealand	2011-Aug-01	EPI_ISL_101547	A/CHRISTCHURCH/18/2011	Canterbury Health Services	WHO Collaborating Centre for Reference and Research on Influenza	Deng,Y-M.; Iannello,P.; Caldwell,N.; Leang,S-K; Komadina,N.
EPI370280	NP	Australia	2011-Jul-07	EPI_ISL_101548	A/PERTH/54/2011	Pathwest QE II Medical Centre	WHO Collaborating Centre for Reference and Research on Influenza	Deng,Y-M.; Iannello,P.; Caldwell,N.; Leang,S-K; Komadina,N.
EPI349262	NP	Australia	2011-Aug-29	EPI_ISL_101556	A/SYDNEY/525/2011	Childrens Hospital Westmead	WHO Collaborating Centre for Reference and Research on Influenza	Deng,Y-M.; Iannello,P.; Caldwell,N.; Leang,S-K; Komadina,N.
EPI349290	NP	Australia	2011-Jul-15	EPI_ISL_101564	A/NEWCASTLE/179/2011	John Hunter Hospital, Virology Unit, Clinical Microbiology	WHO Collaborating Centre for Reference and Research on Influenza	Deng,Y-M.; Iannello,P.; Caldwell,N.; Leang,S-K; Komadina,N.
EPI349300	NP	Australia	2011-Jul-19	EPI_ISL_101566	A/SYDNEY/74/2011	Westmead Hospital	WHO Collaborating Centre for Reference and Research on Influenza	Deng,Y-M.; Iannello,P.; Caldwell,N.; Leang,S-K; Komadina,N.
EPI349394	NP	United Kingdom	2009-Jun-04	EPI_ISL_101570	A/England/428/2009		Import from public-domain	Baillie,G.J.; Galiano,M.; Agapow,P.M.; Myers,R.; Chiam,R.; Gall,A.; Palser,A.L.; Watson,S.J.; Hedge,J.; Underwood,A.; Platt,S.; McLean,E.; Pebody,R.G.; Rambaut,A.; Green,J.; Daniels,R.; Pybus,O.G.; Kellam,P.; Zambon,M.; Galiano,M.C.
EPI349402	NP	United Kingdom	2009-Jun-05	EPI_ISL_101613	A/England/430/2009		Import from public-domain	Baillie,G.J.; Galiano,M.; Agapow,P.M.; Myers,R.; Chiam,R.; Gall,A.; Palser,A.L.; Watson,S.J.; Hedge,J.; Underwood,A.; Platt,S.; McLean,E.; Pebody,R.G.; Rambaut,A.; Green,J.; Daniels,R.; Pybus,O.G.; Kellam,P.; Zambon,M.; Galiano,M.C.
EPI349410	NP	United Kingdom	2009-Jun-05	EPI_ISL_101621	A/England/431/2009		Import from public-domain	Baillie,G.J.; Galiano,M.; Agapow,P.M.; Myers,R.; Chiam,R.; Gall,A.; Palser,A.L.; Watson,S.J.; Hedge,J.; Underwood,A.; Platt,S.; McLean,E.; Pebody,R.G.; Rambaut,A.; Green,J.; Daniels,R.; Pybus,O.G.; Kellam,P.; Zambon,M.; Galiano,M.C.
EPI349418	NP	United Kingdom	2009-Jun-05	EPI_ISL_101631	A/England/433/2009		Import from public-domain	Baillie,G.J.; Galiano,M.; Agapow,P.M.; Myers,R.; Chiam,R.; Gall,A.; Palser,A.L.; Watson,S.J.; Hedge,J.; Underwood,A.; Platt,S.; McLean,E.; Pebody,R.G.; Rambaut,A.; Green,J.; Daniels,R.; Pybus,O.G.; Kellam,P.; Zambon,M.; Galiano,M.C.
EPI349426	NP	United Kingdom	2009-Jun-06	EPI_ISL_101632	A/England/434/2009		Import from public-domain	Baillie,G.J.; Galiano,M.; Agapow,P.M.; Myers,R.; Chiam,R.; Gall,A.; Palser,A.L.; Watson,S.J.; Hedge,J.; Underwood,A.; Platt,S.; McLean,E.; Pebody,R.G.; Rambaut,A.; Green,J.; Daniels,R.; Pybus,O.G.; Kellam,P.; Zambon,M.; Galiano,M.C.
EPI349434	NP	United Kingdom	2009-Jun-09	EPI_ISL_101639	A/England/445/2009		Import from public-domain	Baillie,G.J.; Galiano,M.; Agapow,P.M.; Myers,R.; Chiam,R.; Gall,A.; Palser,A.L.; Watson,S.J.; Hedge,J.; Underwood,A.; Platt,S.; McLean,E.; Pebody,R.G.; Rambaut,A.; Green,J.; Daniels,R.; Pybus,O.G.; Kellam,P.; Zambon,M.; Galiano,M.C.
EPI349442	NP	United Kingdom	2009-Jun-11	EPI_ISL_101649	A/Scotland/10/2009		Import from public-domain	Baillie,G.J.; Galiano,M.; Agapow,P.M.; Myers,R.; Chiam,R.; Gall,A.; Palser,A.L.; Watson,S.J.; Hedge,J.; Underwood,A.; Platt,S.; McLean,E.; Pebody,R.G.; Rambaut,A.; Green,J.; Daniels,R.; Pybus,O.G.; Kellam,P.; Zambon,M.; Galiano,M.C.
EPI349660	NP	Taiwan	2009-Jul-27	EPI_ISL_101885	A/Taiwan/2826/2009		Import from public-domain	Yang,J.R.; Huang,Y.P.; Chang,F.Y.; Hsu,L.C.; Lin,Y.C.; Su,C.H.; Chen,P.J.; Wu,H.S.; Liu,M.T.; Yang,J.-R.; Wu,H.-S.; Liu,M.-T.
EPI349661	NP	Taiwan	2009-Aug-27	EPI_ISL_101886	A/Taiwan/6078/2009		Import from public-domain	Yang,J.R.; Huang,Y.P.; Chang,F.Y.; Hsu,L.C.; Lin,Y.C.; Su,C.H.; Chen,P.J.; Wu,H.S.; Liu,M.T.; Yang,J.-R.; Wu,H.-S.; Liu,M.-T.
EPI349662	NP	Taiwan	2009-Sep-09	EPI_ISL_101887	A/Taiwan/937/2009		Import from public-domain	Yang,J.R.; Huang,Y.P.; Chang,F.Y.; Hsu,L.C.; Lin,Y.C.; Su,C.H.; Chen,P.J.; Wu,H.S.; Liu,M.T.; Yang,J.-R.; Wu,H.-S.; Liu,M.-T.
EPI349663	NP	Taiwan	2009-Sep-10	EPI_ISL_101888	A/Taiwan/940/2009		Import from public-domain	Yang,J.R.; Huang,Y.P.; Chang,F.Y.; Hsu,L.C.; Lin,Y.C.; Su,C.H.; Chen,P.J.; Wu,H.S.; Liu,M.T.; Yang,J.-R.; Wu,H.-S.; Liu,M.-T.
EPI349664	NP	Taiwan	2009-Sep-20	EPI_ISL_101889	A/Taiwan/8575/2009		Import from public-domain	Yang,J.R.; Huang,Y.P.; Chang,F.Y.; Hsu,L.C.; Lin,Y.C.; Su,C.H.; Chen,P.J.; Wu,H.S.; Liu,M.T.; Yang,J.-R.; Wu,H.-S.; Liu,M.-T.
EPI349665	NP	Taiwan	2009-Sep-28	EPI_ISL_101890	A/Taiwan/4909/2009		Import from public-domain	Yang,J.R.; Huang,Y.P.; Chang,F.Y.; Hsu,L.C.; Lin,Y.C.; Su,C.H.; Chen,P.J.; Wu,H.S.; Liu,M.T.; Yang,J.-R.; Wu,H.-S.; Liu,M.-T.
EPI349666	NP	Taiwan	2009-Sep-28	EPI_ISL_101891	A/Taiwan/8542/2009		Import from public-domain	Yang,J.R.; Huang,Y.P.; Chang,F.Y.; Hsu,L.C.; Lin,Y.C.; Su,C.H.; Chen,P.J.; Wu,H.S.; Liu,M.T.; Yang,J.-R.; Wu,H.-S.; Liu,M.-T.
EPI349667	NP	Taiwan	2009-Oct-08	EPI_ISL_101892	A/Taiwan/7418/2009		Import from public-domain	Yang,J.R.; Huang,Y.P.; Chang,F.Y.; Hsu,L.C.; Lin,Y.C.; Su,C.H.; Chen,P.J.; Wu,H.S.; Liu,M.T.; Yang,J.-R.; Wu,H.-S.; Liu,M.-T.
EPI349668	NP	Taiwan	2009-Oct-27	EPI_ISL_101893	A/Taiwan/6200/2009		Import from public-domain	Yang,J.R.; Huang,Y.P.; Chang,F.Y.; Hsu,L.C.; Lin,Y.C.; Su,C.H.; Chen,P.J.; Wu,H.S.; Liu,M.T.; Yang,J.-R.; Wu,H.-S.; Liu,M.-T.
EPI349669	NP	Taiwan	2009-Oct-28	EPI_ISL_101894	A/Taiwan/7873/2009		Import from public-domain	Yang,J.R.; Huang,Y.P.; Chang,F.Y.; Hsu,L.C.; Lin,Y.C.; Su,C.H.; Chen,P.J.; Wu,H.S.; Liu,M.T.; Yang,J.-R.; Wu,H.-S.; Liu,M.-T.
EPI349670	NP	Taiwan	2009-Dec-04	EPI_ISL_101895	A/Taiwan/6341/2009		Import from public-domain	Yang,J.R.; Huang,Y.P.; Chang,F.Y.; Hsu,L.C.; Lin,Y.C.; Su,C.H.; Chen,P.J.; Wu,H.S.; Liu,M.T.; Yang,J.-R.; Wu,H.-S.; Liu,M.-T.
EPI349671	NP	Taiwan	2009-Dec-18	EPI_ISL_101896	A/Taiwan/11706/2009		Import from public-domain	Yang,J.R.; Huang,Y.P.; Chang,F.Y.; Hsu,L.C.; Lin,Y.C.; Su,C.H.; Chen,P.J.; Wu,H.S.; Liu,M.T.; Yang,J.-R.; Wu,H.-S.; Liu,M.-T.
EPI349672	NP	Taiwan	2009-Dec-29	EPI_ISL_101897	A/Taiwan/1017/2009		Import from public-domain	Yang,J.R.; Huang,Y.P.; Chang,F.Y.; Hsu,L.C.; Lin,Y.C.; Su,C.H.; Chen,P.J.; Wu,H.S.; Liu,M.T.; Yang,J.-R.; Wu,H.-S.; Liu,M.-T.
EPI349673	NP	Taiwan	2010-May-05	EPI_ISL_101898	A/Taiwan/1164/2010		Import from public-domain	Yang,J.R.; Huang,Y.P.; Chang,F.Y.; Hsu,L.C.; Lin,Y.C.; Su,C.H.; Chen,P.J.; Wu,H.S.; Liu,M.T.; Yang,J.-R.; Wu,H.-S.; Liu,M.-T.
EPI349674	NP	Taiwan	2010-Aug-11	EPI_ISL_101899	A/Taiwan/3994/2010		Import from public-domain	Yang,J.R.; Huang,Y.P.; Chang,F.Y.; Hsu,L.C.; Lin,Y.C.; Su,C.H.; Chen,P.J.; Wu,H.S.; Liu,M.T.; Yang,J.-R.; Wu,H.-S.; Liu,M.-T.
EPI349675	NP	Taiwan	2010-Sep-06	EPI_ISL_101900	A/Taiwan/5270/2010		Import from public-domain	Yang,J.R.; Huang,Y.P.; Chang,F.Y.; Hsu,L.C.; Lin,Y.C.; Su,C.H.; Chen,P.J.; Wu,H.S.; Liu,M.T.; Yang,J.-R.; Wu,H.-S.; Liu,M.-T.
EPI349676	NP	Taiwan	2010-Dec-20	EPI_ISL_101901	A/Taiwan/842/2010		Import from public-domain	Yang,J.R.; Huang,Y.P.; Chang,F.Y.; Hsu,L.C.; Lin,Y.C.; Su,C.H.; Chen,P.J.; Wu,H.S.; Liu,M.T.; Yang,J.-R.; Wu,H.-S.; Liu,M.-T.
EPI349677	NP	Taiwan	2011-Jan-03	EPI_ISL_101902	A/Taiwan/4501/2011		Import from public-domain	Yang,J.R.; Huang,Y.P.; Chang,F.Y.; Hsu,L.C.; Lin,Y.C.; Su,C.H.; Chen,P.J.; Wu,H.S.; Liu,M.T.; Yang,J.-R.; Wu,H.-S.; Liu,M.-T.
EPI349678	NP	Taiwan	2011-Jan-08	EPI_ISL_101903	A/Taiwan/1018/2011		Import from public-domain	Yang,J.R.; Huang,Y.P.; Chang,F.Y.; Hsu,L.C.; Lin,Y.C.; Su,C.H.; Chen,P.J.; Wu,H.S.; Liu,M.T.; Yang,J.-R.; Wu,H.-S.; Liu,M.-T.
EPI349679	NP	Taiwan	2011-Jan-17	EPI_ISL_101904	A/Taiwan/2649/2011		Import from public-domain	Yang,J.R.; Huang,Y.P.; Chang,F.Y.; Hsu,L.C.; Lin,Y.C.; Su,C.H.; Chen,P.J.; Wu,H.S.; Liu,M.T.; Yang,J.-R.; Wu,H.-S.; Liu,M.-T.
EPI349680	NP	Taiwan	2011-Jan-17	EPI_ISL_101905	A/Taiwan/5506/2011		Import from public-domain	Yang,J.R.; Huang,Y.P.; Chang,F.Y.; Hsu,L.C.; Lin,Y.C.; Su,C.H.; Chen,P.J.; Wu,H.S.; Liu,M.T.; Yang,J.-R.; Wu,H.-S.; Liu,M.-T.
EPI349681	NP	Taiwan	2011-Jan-17	EPI_ISL_101906	A/Taiwan/67/2011		Import from public-domain	Yang,J.R.; Huang,Y.P.; Chang,F.Y.; Hsu,L.C.; Lin,Y.C.; Su,C.H.; Chen,P.J.; Wu,H.S.; Liu,M.T.; Yang,J.-R.; Wu,H.-S.; Liu,M.-T.
EPI349682	NP	Taiwan	2011-Jan-18	EPI_ISL_101907	A/Taiwan/552/2011		Import from public-domain	Yang,J.R.; Huang,Y.P.; Chang,F.Y.; Hsu,L.C.; Lin,Y.C.; Su,C.H.; Chen,P.J.; Wu,H.S.; Liu,M.T.; Yang,J.-R.; Wu,H.-S.; Liu,M.-T.
EPI349683	NP	Taiwan	2011-Jan-19	EPI_ISL_101908	A/Taiwan/1102/2011		Import from public-domain	Yang,J.R.; Huang,Y.P.; Chang,F.Y.; Hsu,L.C.; Lin,Y.C.; Su,C.H.; Chen,P.J.; Wu,H.S.; Liu,M.T.; Yang,J.-R.; Wu,H.-S.; Liu,M.-T.
EPI349684	NP	Taiwan	2011-Jan-26	EPI_ISL_101909	A/Taiwan/1150/2011		Import from public-domain	Yang,J.R.; Huang,Y.P.; Chang,F.Y.; Hsu,L.C.; Lin,Y.C.; Su,C.H.; Chen,P.J.; Wu,H.S.; Liu,M.T.; Yang,J.-R.; Wu,H.-S.; Liu,M.-T.
EPI349685	NP	Taiwan	2011-Jan-27	EPI_ISL_101910	A/Taiwan/1749/2011		Import from public-domain	Yang,J.R.; Huang,Y.P.; Chang,F.Y.; Hsu,L.C.; Lin,Y.C.; Su,C.H.; Chen,P.J.; Wu,H.S.; Liu,M.T.; Yang,J.-R.; Wu,H.-S.; Liu,M.-T.
EPI349686	NP	Taiwan	2011-Feb-01	EPI_ISL_101911	A/Taiwan/2883/2011		Import from public-domain	Yang,J.R.; Huang,Y.P.; Chang,F.Y.; Hsu,L.C.; Lin,Y.C.; Su,C.H.; Chen,P.J.; Wu,H.S.; Liu,M.T.; Yang,J.-R.; Wu,H.-S.; Liu,M.-T.
EPI349687	NP	Taiwan	2011-Feb-03	EPI_ISL_101912	A/Taiwan/3697/2011		Import from public-domain	Yang,J.R.; Huang,Y.P.; Chang,F.Y.; Hsu,L.C.; Lin,Y.C.; Su,C.H.; Chen,P.J.; Wu,H.S.; Liu,M.T.; Yang,J.-R.; Wu,H.-S.; Liu,M.-T.
EPI349688	NP	Taiwan	2011-Feb-08	EPI_ISL_101913	A/Taiwan/4611/2011		Import from public-domain	Yang,J.R.; Huang,Y.P.; Chang,F.Y.; Hsu,L.C.; Lin,Y.C.; Su,C.H.; Chen,P.J.; Wu,H.S.; Liu,M.T.; Yang,J.-R.; Wu,H.-S.; Liu,M.-T.
EPI350267	NP	Germany	2009-Apr-01	EPI_ISL_101971	A/Hamburg/05/2009		Import from public-domain	Otte,A.; Sauter,M.; Alleva,L.; Baumgarte,S.; Klingel,K.; Gabriel,G.
EPI350275	NP	China	2009-Oct-30	EPI_ISL_101972	A/Nanjing/NJU-108/2009		Import from public-domain	Xing,Z.; Gao,W.; Sun,W.; Qu,B.
EPI350283	NP	Finland	2009-Jul-27	EPI_ISL_101973	A/Helsinki/P14/2009		Import from public-domain	Vanlede,M.; Kallio-Kokko,H.; Mattila,P.; Almusa,H.; Kakkola,L.; Kainov,D.
EPI350291	NP	Finland	2009-May-10	EPI_ISL_101990	A/Helsinki/P15/2009		Import from public-domain	Vanlede,M.; Kallio-Kokko,H.; Mattila,P.; Almusa,H.; Kakkola,L.; Kainov,D.
EPI350299	NP	Finland	2009-Nov-25	EPI_ISL_101991	A/Helsinki/P18/2009		Import from public-domain	Vanlede,M.; Kallio-Kokko,H.; Mattila,P.; Almusa,H.; Kakkola,L.; Kainov,D.
EPI350316	NP	Russian Federation	2011-Feb-03	EPI_ISL_102003	A/Novosibirsk/KSH/2011		Import from public-domain	Susloparov,I.M.; Sharshov,K.A.; Kurskaya,O.G.; Durymanov,A.G.; Shestopalov,A.M.
EPI350326	NP	China	2009-Jul-09	EPI_ISL_102005	A/Zhejiang/X1/2009		Import from public-domain	Zhao,J.R.; Li,Y.D.; Pan,L.M.; Zhu,N.; Ni,H.X.; Xu,G.Z.; Jiang,Y.Z.; Huo,X.X.; Xu,J.Q.; Xia,H.; Han,N.; Tang,S.; Zhang,Z.; Kou,Z.; Rayner,S.; Li,T.X.
EPI350333	NP	China	2009-Jul-09	EPI_ISL_102019	A/Zhejiang/10/2009		Import from public-domain	Zhao,J.R.; Li,Y.D.; Pan,L.M.; Zhu,N.; Ni,H.X.; Xu,G.Z.; Jiang,Y.Z.; Huo,X.X.; Xu,J.Q.; Xia,H.; Han,N.; Tang,S.; Zhang,Z.; Kou,Z.; Rayner,S.; Li,T.X.
EPI350340	NP	China	2009-Oct-11	EPI_ISL_102020	A/Hubei/100/2009		Import from public-domain	Zhao,J.R.; Li,Y.D.; Pan,L.M.; Zhu,N.; Ni,H.X.; Xu,G.Z.; Jiang,Y.Z.; Huo,X.X.; Xu,J.Q.; Xia,H.; Han,N.; Tang,S.; Zhang,Z.; Kou,Z.; Rayner,S.; Li,T.X.
EPI350353	NP	China	2009-Jul-09	EPI_ISL_102043	A/Zhejiang/X2/2009		Import from public-domain	Zhao,J.R.; Li,Y.D.; Pan,L.M.; Zhu,N.; Ni,H.X.; Xu,G.Z.; Jiang,Y.Z.; Huo,X.X.; Xu,J.Q.; Xia,H.; Han,N.; Tang,S.; Zhang,Z.; Kou,Z.; Rayner,S.; Li,T.X.
EPI350368	NP	China	2009-Jul-09	EPI_ISL_102046	A/Zhejiang/3/2009		Import from public-domain	Zhao,J.R.; Li,Y.D.; Pan,L.M.; Zhu,N.; Ni,H.X.; Xu,G.Z.; Jiang,Y.Z.; Huo,X.X.; Xu,J.Q.; Xia,H.; Han,N.; Tang,S.; Zhang,Z.; Kou,Z.; Rayner,S.; Li,T.X.
EPI350445	NP	China	2009-Jul-09	EPI_ISL_102060	A/Zhejiang/4/2009		Import from public-domain	Zhao,J.R.; Li,Y.D.; Pan,L.M.; Zhu,N.; Ni,H.X.; Xu,G.Z.; Jiang,Y.Z.; Huo,X.X.; Xu,J.Q.; Xia,H.; Han,N.; Tang,S.; Zhang,Z.; Kou,Z.; Rayner,S.; Li,T.X.
EPI350453	NP	China	2009-Jun-09	EPI_ISL_102079	A/Shenzhen/40/2009		Import from public-domain	Zhao,J.R.; Li,Y.D.; Pan,L.M.; Zhu,N.; Ni,H.X.; Xu,G.Z.; Jiang,Y.Z.; Huo,X.X.; Xu,J.Q.; Xia,H.; Han,N.; Tang,S.; Zhang,Z.; Kou,Z.; Rayner,S.; Li,T.X.
EPI350460	NP	China	2009-Jun-09	EPI_ISL_102080	A/Shenzhen/42/2009		Import from public-domain	Zhao,J.R.; Li,Y.D.; Pan,L.M.; Zhu,N.; Ni,H.X.; Xu,G.Z.; Jiang,Y.Z.; Huo,X.X.; Xu,J.Q.; Xia,H.; Han,N.; Tang,S.; Zhang,Z.; Kou,Z.; Rayner,S.; Li,T.X.
EPI350915	NP	China	2009-Jul-09	EPI_ISL_102105	A/Zhejiang/5/2009		Import from public-domain	Zhao,J.R.; Li,Y.D.; Pan,L.M.; Zhu,N.; Ni,H.X.; Xu,G.Z.; Jiang,Y.Z.; Huo,X.X.; Xu,J.Q.; Xia,H.; Han,N.; Tang,S.; Zhang,Z.; Kou,Z.; Rayner,S.; Li,T.X.
EPI352168	NP	Hong Kong (SAR)	2009-Aug-03	EPI_ISL_102979	A/Hong Kong/H090-770-V10/2009		Import from public-domain	Wentworth,D.E.; Dugan,V.; Halpin,R.; Lin,X.; Bera,J.; Ghedin,E.; Fedorova,N.; Overton,L.; Tsitrin,T.; Stockwell,T.; Amedeo,P.; Bishop,B.; Chen,H.; Edworthy,P.; Gupta,N.; Katzel,D.; Li,K.; Schobel,S.; Shrivastava,S.; Thovarai,V.; Wang,S.; Poon,L.; Chan,K.H.; Cowling,B.J.; Peiris,M.; Bao,Y.; Sanders,R.; Dernovoy,D.; Kiryutin,B.; Lipman,D.J.; Tatusova,T.
EPI353294	NP	Australia	2011-Feb-18	EPI_ISL_103643	A/BRISBANE/70/2011	Queensland Health Forensic and Scientific Services	WHO Collaborating Centre for Reference and Research on Influenza	Deng,Y-M; Iannello,P; Caldwell,N; Komadina,N.
EPI353430	NP	Mexico	2011-Dec-12	EPI_ISL_103740	A/Mexico/3723/2011	Laboratorio de Virus Respiratorio	Centers for Disease Control and Prevention
EPI353437	NP	Mexico	2012-Jan-02	EPI_ISL_103741	A/Mexico/254/2012	Laboratorio de Virus Respiratorio	Centers for Disease Control and Prevention
EPI355210	NP	Pakistan	2009-Nov-07	EPI_ISL_104872	A/Pakistan/81/2009	National Institute of Health	Centers for Disease Control and Prevention
EPI355221	NP	Pakistan	2009-Dec-02	EPI_ISL_104874	A/Pakistan/154/2009	National Institute of Health	Centers for Disease Control and Prevention
EPI355510	NP	Mexico	2011-Dec-12	EPI_ISL_105062	A/Mexico/3752/2011	Laboratorio de Virus Respiratorio	Centers for Disease Control and Prevention
EPI356423	NP	Germany	2011-Jan-01	EPI_ISL_105976	A/Germany-MV/R26/2011		Friedrich-Loeffler-Institut	Goller, Katja; Starick, Elke
EPI357606	NP	Australia	2011-Aug-23	EPI_ISL_106844	A/PERTH/175/2011	Pathwest QE II Medical Centre	WHO Collaborating Centre for Reference and Research on Influenza	Deng,Y-M; Iannello,P; Caldwell,N; Komadina,N.
EPI370444	NP	New Zealand	2011-Sep-06	EPI_ISL_106845	A/CHRISTCHURCH/60/2011	Canterbury Health Services	WHO Collaborating Centre for Reference and Research on Influenza	Deng,Y-M; Iannello,P; Caldwell,N; Komadina,N.
EPI357629	NP	Australia	2011-Sep-09	EPI_ISL_106850	A/PERTH/194/2011	Pathwest QE II Medical Centre	WHO Collaborating Centre for Reference and Research on Influenza	Deng,Y-M; Iannello,P; Caldwell,N; Komadina,N.
EPI398407	NP	United States	2012-Feb-26	EPI_ISL_111395	A/Texas/22/2012	Dallas County Health and Human Services	Centers for Disease Control and Prevention
EPI368644	NP	United States	2012-Jan-26	EPI_ISL_115085	A/Texas/23/2012	Texas Department of State Health Services-Laboratory Services	Centers for Disease Control and Prevention
EPI367738	NP	Russian Federation	2012-Jan-20	EPI_ISL_116258	A/Tomsk/IIV-19/2012		Import from public-domain	Prilipov,A.G.; Zhuravleva,M.M.; Burtseva,E.I.; Samokhvalov,E.I.; Shihin,A.V.
EPI368433	NP	United States	2012-Mar-01	EPI_ISL_117047	A/North Carolina/09/2012	North Carolina State Laboratory of Public Health	Centers for Disease Control and Prevention
EPI368453	NP	United States	2012-Feb-27	EPI_ISL_117054	A/Florida/06/2012	Florida Department of Health-Tampa	Centers for Disease Control and Prevention
EPI368636	NP	United States	2012-Feb-21	EPI_ISL_117346	A/Texas/26/2012	Corpus Christi-Nueces County Public Health	Centers for Disease Control and Prevention
EPI377524	NP	United States	2012-Apr-26	EPI_ISL_121448	A/North Carolina/18/2012	North Carolina State Laboratory of Public Health	Centers for Disease Control and Prevention
EPI450428	NP	Thailand	2012-Mar-06	EPI_ISL_122585	A/SONG KHLA/40/2012	WHO National Influenza Centre, National Institute of Medical Research (NIMR)	WHO Collaborating Centre for Reference and Research on Influenza	Deng,Y-M; Iannello,P; Caldwell,N; Jelley,L; Komadina,N
EPI382082	NP	Japan	2009-Nov-16	EPI_ISL_123260	A/Gunma/263/2009		Import from public-domain	Obuchi,M.; Toda,S.; Tsukagoshi,H.; Oogane,T.; Abiko,C.; Funatogawa,K.; Mizuta,K.; Shirabe,K.; Kozawa,K.; Noda,M.; Kimura,H.; Tashiro,M.
EPI382090	NP	Japan	2009-Nov-25	EPI_ISL_123261	A/Gunma/267/2009		Import from public-domain	Obuchi,M.; Toda,S.; Tsukagoshi,H.; Oogane,T.; Abiko,C.; Funatogawa,K.; Mizuta,K.; Shirabe,K.; Kozawa,K.; Noda,M.; Kimura,H.; Tashiro,M.
EPI382098	NP	Japan	2009-Nov-25	EPI_ISL_123262	A/Gunma/287/2009		Import from public-domain	Obuchi,M.; Toda,S.; Tsukagoshi,H.; Oogane,T.; Abiko,C.; Funatogawa,K.; Mizuta,K.; Shirabe,K.; Kozawa,K.; Noda,M.; Kimura,H.; Tashiro,M.
EPI382112	NP	Japan	2009-Dec-15	EPI_ISL_123263	A/Gunma/293/2009		Import from public-domain	Obuchi,M.; Toda,S.; Tsukagoshi,H.; Oogane,T.; Abiko,C.; Funatogawa,K.; Mizuta,K.; Shirabe,K.; Kozawa,K.; Noda,M.; Kimura,H.; Tashiro,M.
EPI382120	NP	Japan	2009-Oct-29	EPI_ISL_123264	A/Tochigi/350/2009		Import from public-domain	Obuchi,M.; Toda,S.; Tsukagoshi,H.; Oogane,T.; Abiko,C.; Funatogawa,K.; Mizuta,K.; Shirabe,K.; Kozawa,K.; Noda,M.; Kimura,H.; Tashiro,M.
EPI382128	NP	Japan	2009-Nov-24	EPI_ISL_123265	A/Tochigi/445/2009		Import from public-domain	Obuchi,M.; Toda,S.; Tsukagoshi,H.; Oogane,T.; Abiko,C.; Funatogawa,K.; Mizuta,K.; Shirabe,K.; Kozawa,K.; Noda,M.; Kimura,H.; Tashiro,M.
EPI382136	NP	Japan	2010-Jan-13	EPI_ISL_123266	A/Tochigi/2/2010		Import from public-domain	Obuchi,M.; Toda,S.; Tsukagoshi,H.; Oogane,T.; Abiko,C.; Funatogawa,K.; Mizuta,K.; Shirabe,K.; Kozawa,K.; Noda,M.; Kimura,H.; Tashiro,M.
EPI382144	NP	Japan	2010-Jan-12	EPI_ISL_123267	A/Tochigi/10/2010		Import from public-domain	Obuchi,M.; Toda,S.; Tsukagoshi,H.; Oogane,T.; Abiko,C.; Funatogawa,K.; Mizuta,K.; Shirabe,K.; Kozawa,K.; Noda,M.; Kimura,H.; Tashiro,M.
EPI382152	NP	Japan	2009-Nov-09	EPI_ISL_123268	A/Yamagata/473/2009		Import from public-domain	Obuchi,M.; Toda,S.; Tsukagoshi,H.; Oogane,T.; Abiko,C.; Funatogawa,K.; Mizuta,K.; Shirabe,K.; Kozawa,K.; Noda,M.; Kimura,H.; Tashiro,M.
EPI382160	NP	Japan	2009-Nov-27	EPI_ISL_123269	A/Yamagata/674/2009		Import from public-domain	Obuchi,M.; Toda,S.; Tsukagoshi,H.; Oogane,T.; Abiko,C.; Funatogawa,K.; Mizuta,K.; Shirabe,K.; Kozawa,K.; Noda,M.; Kimura,H.; Tashiro,M.
EPI382168	NP	Japan	2009-Nov-21	EPI_ISL_123270	A/Yamaguchi/217/2009		Import from public-domain	Obuchi,M.; Toda,S.; Tsukagoshi,H.; Oogane,T.; Abiko,C.; Funatogawa,K.; Mizuta,K.; Shirabe,K.; Kozawa,K.; Noda,M.; Kimura,H.; Tashiro,M.
EPI382176	NP	Japan	2009-Dec-02	EPI_ISL_123271	A/Yamaguchi/247/2009		Import from public-domain	Obuchi,M.; Toda,S.; Tsukagoshi,H.; Oogane,T.; Abiko,C.; Funatogawa,K.; Mizuta,K.; Shirabe,K.; Kozawa,K.; Noda,M.; Kimura,H.; Tashiro,M.
EPI382184	NP	Japan	2009-Dec-05	EPI_ISL_123272	A/Yamaguchi/248/2009		Import from public-domain	Obuchi,M.; Toda,S.; Tsukagoshi,H.; Oogane,T.; Abiko,C.; Funatogawa,K.; Mizuta,K.; Shirabe,K.; Kozawa,K.; Noda,M.; Kimura,H.; Tashiro,M.
EPI382192	NP	Japan	2009-Dec-18	EPI_ISL_123273	A/Yamaguchi/273/2009		Import from public-domain	Obuchi,M.; Toda,S.; Tsukagoshi,H.; Oogane,T.; Abiko,C.; Funatogawa,K.; Mizuta,K.; Shirabe,K.; Kozawa,K.; Noda,M.; Kimura,H.; Tashiro,M.
EPI389780	NP	China	2009-Oct-19	EPI_ISL_127504	A/Liaoning/1/2009		Import from public-domain	Zou,W.; Lin,X.; Jin,M.
EPI390724	NP	Russian Federation	2012-Feb-18	EPI_ISL_127690	A/Moscow/IIV-45/2012		Import from public-domain	Shidlovskaya,E.V.; Prilipov,A.G.; Burtseva,E.I.; Samokhvalov,E.I.
EPI393199	NP	Russian Federation	2012-Mar-27	EPI_ISL_128296	A/Vladivostok/28/2012		Import from public-domain	Zhuravleva,M.M.; Shidlovskaya,E.V.; Prilipov,A.G.; Burtseva,E.I.; Samokhvalov,E.I.
EPI393750	NP	United States	2012-Apr-01	EPI_ISL_128402	A/Maryland/13/2012	Maryland Department of Health and Mental Hygiene	Centers for Disease Control and Prevention
EPI393767	NP	United States	2012-Apr-17	EPI_ISL_128404	A/New York/34/2012	New York State Department of Health	Centers for Disease Control and Prevention
EPI450418	NP	Malaysia	2012-Jan-01	EPI_ISL_128662	A/MALAYSIA/192/2012	Institut Penyelidikan Perubatan	WHO Collaborating Centre for Reference and Research on Influenza	Deng,Y-M; Iannello,P; Caldwell,N; Jelley,L; Komadina,N
EPI450413	NP	Fiji	2012-Jul-16	EPI_ISL_128688	A/FIJI/4/2012	National Centre for Scientific Services for Virology and Vector Borne Diseases	WHO Collaborating Centre for Reference and Research on Influenza	Deng,Y-M; Iannello,P; Caldwell,N; Jelley,L; Komadina,N
EPI450423	NP	Singapore	2012-Jun-22	EPI_ISL_128691	A/SINGAPORE/12/2012	Ministry of Health, Singapore	WHO Collaborating Centre for Reference and Research on Influenza	Deng,Y-M; Iannello,P; Caldwell,N; Jelley,L; Komadina,N
EPI450438	NP	Sri Lanka	2012-Jan-01	EPI_ISL_128694	A/SRI LANKA/22/2012	Medical Research Institute	WHO Collaborating Centre for Reference and Research on Influenza	Deng,Y-M; Iannello,P; Caldwell,N; Jelley,L; Komadina,N
EPI395990	NP	United Kingdom	2009-Jun-30	EPI_ISL_129378	A/England/527/2009		Import from public-domain	Agapow,P.-M.; Galiano,M.; Galiano,M.C.
EPI396006	NP	United Kingdom	2009-Apr-27	EPI_ISL_129380	A/England/209/2009		Import from public-domain	Agapow,P.-M.; Galiano,M.; Galiano,M.C.
EPI396014	NP	United Kingdom	2009-May-03	EPI_ISL_129381	A/England/222/2009		Import from public-domain	Agapow,P.-M.; Galiano,M.; Galiano,M.C.
EPI396022	NP	United Kingdom	2009-May-05	EPI_ISL_129382	A/England/XFL00228/2009		Import from public-domain	Agapow,P.-M.; Galiano,M.; Galiano,M.C.
EPI396045	NP	United Kingdom	2009-May-04	EPI_ISL_129385	A/England/XFL00230/2009		Import from public-domain	Agapow,P.-M.; Galiano,M.; Galiano,M.C.
EPI396053	NP	United Kingdom	2009-May-04	EPI_ISL_129386	A/England/250/2009		Import from public-domain	Agapow,P.-M.; Galiano,M.; Galiano,M.C.
EPI396061	NP	United Kingdom	2009-May-05	EPI_ISL_129387	A/England/XFL00303/2009		Import from public-domain	Agapow,P.-M.; Galiano,M.; Galiano,M.C.
EPI396069	NP	United Kingdom	2009-May-08	EPI_ISL_129388	A/England/XFL00364/2009		Import from public-domain	Agapow,P.-M.; Galiano,M.; Galiano,M.C.
EPI396077	NP	United Kingdom	2009-May-09	EPI_ISL_129389	A/England/XFL00376/2009		Import from public-domain	Agapow,P.-M.; Galiano,M.; Galiano,M.C.
EPI396093	NP	United Kingdom	2009-May-11	EPI_ISL_129390	A/England/260/2009		Import from public-domain	Agapow,P.-M.; Galiano,M.; Galiano,M.C.
EPI396085	NP	United Kingdom	2009-May-05	EPI_ISL_129391	A/England/249/2009		Import from public-domain	Agapow,P.-M.; Galiano,M.; Galiano,M.C.
EPI396101	NP	United Kingdom	2009-May-12	EPI_ISL_129392	A/England/XFL00421/2009		Import from public-domain	Agapow,P.-M.; Galiano,M.; Galiano,M.C.
EPI396109	NP	United Kingdom	2009-May-17	EPI_ISL_129393	A/England/271/2009		Import from public-domain	Agapow,P.-M.; Galiano,M.; Galiano,M.C.
EPI396325	NP	United Kingdom	2009-Jun-04	EPI_ISL_129437	A/England/412/2009		Import from public-domain	Agapow,P.-M.; Galiano,M.; Galiano,M.C.
EPI396373	NP	United Kingdom	2009-Jun-04	EPI_ISL_129438	A/England/413/2009		Import from public-domain	Agapow,P.-M.; Galiano,M.; Galiano,M.C.
EPI396339	NP	United Kingdom	2009-Jun-05	EPI_ISL_129439	A/England/417/2009		Import from public-domain	Agapow,P.-M.; Galiano,M.; Galiano,M.C.
EPI396347	NP	United Kingdom	2009-Jun-03	EPI_ISL_129440	A/England/425/2009		Import from public-domain	Agapow,P.-M.; Galiano,M.; Galiano,M.C.
EPI396355	NP	United Kingdom	2009-Jun-07	EPI_ISL_129441	A/England/438/2009		Import from public-domain	Agapow,P.-M.; Galiano,M.; Galiano,M.C.
EPI396363	NP	United Kingdom	2009-Jun-09	EPI_ISL_129442	A/England/444/2009		Import from public-domain	Agapow,P.-M.; Galiano,M.; Galiano,M.C.
EPI450408	NP	New Zealand	2012-Aug-01	EPI_ISL_134453	A/AUCKLAND/64/2012	Auckland Hospital	WHO Collaborating Centre for Reference and Research on Influenza	Deng,Y-M., Iannello,P.,Caldwell,N., Jelley,L.,Komadina,N.
EPI450433	NP	Australia	2012-Oct-06	EPI_ISL_134468	A/SOUTH AUSTRALIA/162/2012	Institute of Medical and Veterinary Science (IMVS)	WHO Collaborating Centre for Reference and Research on Influenza	Deng,Y-M., Iannello,P.,Caldwell,N., Jelley,L.,Komadina,N.
EPI418103	NP	Thailand	2012-Oct-02	EPI_ISL_134826	A/Chiang Rai/312/2012	WHO National Influenza Centre, National Institute of Medical Research (NIMR)	Centers for Disease Control and Prevention
EPI418173	NP	United States	2012-Jun-17	EPI_ISL_134841	A/Washington/24/2012	Washington State Public Health Laboratory	Centers for Disease Control and Prevention
EPI418194	NP	India	2012-Dec-24	EPI_ISL_134846	A/India/2205/2012	All India Institute of Medical Sciences	Centers for Disease Control and Prevention
EPI420398	NP	China	2010-Jul-28	EPI_ISL_135218	A/Guangzhou/GIRD74/2010		Import from public-domain	Guan,W.; Yang,Z.; Pan,S.; Wu,S.; Zhou,R.; Wang,Y.; Luo,Y.; Li,J.; Zhao,S.; Liu,W.; Zhong,N.
EPI439341	NP	India	2012-Dec-22	EPI_ISL_138692	A/India/2192/2012	All India Institute of Medical Sciences	Centers for Disease Control and Prevention
EPI443018	NP	Kenya	2009-Jul-02	EPI_ISL_139648	A/Kisumu/56/2009	ARI Unit, Kenya Medical Research Institute (KEMRI - NIC), Centre for Virus Research Annex, P.O Box 54628	Kenyatta University	'George, Gachara; 'Wallace, Bulimo; 'Japheth, Magana; 'Benjamin, Opot; 'Michael, Otieno; 'Samuel, Symmekher'
EPI443068	NP	Kenya	2009-Jul-02	EPI_ISL_139667	A/Kisumu/61/2009	ARI Unit, Kenya Medical Research Institute (KEMRI - NIC), Centre for Virus Research Annex, P.O Box 54628	Kenya Medical Research Institute	'George, Gachara; 'Samuel, Symekher; 'Japheth, Magana; 'Benjamin, Opot; 'Michael, Otieno; 'Wallace, Bulimo.
EPI443131	NP	Kenya	2009-Jul-03	EPI_ISL_139680	A/Nairobi/64/2009	ARI Unit, Kenya Medical Research Institute (KEMRI - NIC), Centre for Virus Research Annex, P.O Box 54628	Kenya Medical Research Institute	'George, Gachara; 'Samuel, Symekher; 'Japheth, Magana; 'Benjamin, Opot; 'Michael, Otieno; 'Wallace, Bulimo.
EPI443160	NP	Kenya	2009-Jul-05	EPI_ISL_139706	A/Garissa/78/2009	ARI Unit, Kenya Medical Research Institute (KEMRI - NIC), Centre for Virus Research Annex, P.O Box 54628	Kenya Medical Research Institute	'George, Gachara; 'Samuel, Symekher; 'Japheth, Magana; 'Benjamin, Opot; 'Michael, Otieno; 'Wallace, Bulimo.
EPI443170	NP	Kenya	2009-Jul-05	EPI_ISL_139707	A/Keiyo/96/2009	ARI Unit, Kenya Medical Research Institute (KEMRI - NIC), Centre for Virus Research Annex, P.O Box 54628	Kenya Medical Research Institute	'George, Gachara; 'Samuel, Symekher; 'Japheth, Magana; 'Benjamin, Opot; 'Michael, Otieno; 'Wallace, Bulimo.
EPI443177	NP	Kenya	2009-Sep-15	EPI_ISL_139708	A/Nairobi/58/2009	ARI Unit, Kenya Medical Research Institute (KEMRI - NIC), Centre for Virus Research Annex, P.O Box 54628	Kenya Medical Research Institute	'George, Gachara; 'Samuel, Symekher; 'Japheth, Magana; 'Benjamin, Opot; 'Michael, Otieno; 'Wallace, Bulimo.
EPI443185	NP	Kenya	2009-Sep-15	EPI_ISL_139709	A/Nairobi/59/2009	ARI Unit, Kenya Medical Research Institute (KEMRI - NIC), Centre for Virus Research Annex, P.O Box 54628	Kenya Medical Research Institute	'George, Gachara; 'Samuel, Symekher; 'Japheth, Magana; 'Benjamin, Opot; 'Michael, Otieno; 'Wallace, Bulimo.
EPI443192	NP	Kenya	2009-Sep-24	EPI_ISL_139710	A/Malindi/238/2009	ARI Unit, Kenya Medical Research Institute (KEMRI - NIC), Centre for Virus Research Annex, P.O Box 54628	Kenya Medical Research Institute	'George, Gachara; 'Samuel, Symekher; 'Japheth, Magana; 'Benjamin, Opot; 'Michael, Otieno; 'Wallace, Bulimo'
EPI443199	NP	Kenya	2009-Sep-24	EPI_ISL_139711	A/Eldoret/119/2009	ARI Unit, Kenya Medical Research Institute (KEMRI - NIC), Centre for Virus Research Annex, P.O Box 54628	Kenya Medical Research Institute	'George, Gachara; 'Samuel, Symekher; 'Japheth, Magana; 'Benjamin, Opot; 'Michael, Otieno; 'Wallace, Bulimo'
EPI443206	NP	Kenya	2009-Sep-19	EPI_ISL_139712	A/Eldoret/120/2009	ARI Unit, Kenya Medical Research Institute (KEMRI - NIC), Centre for Virus Research Annex, P.O Box 54628	Kenya Medical Research Institute	'George, Gachara; 'Samuel, Symekher; 'Japheth, Magana; 'Benjamin, Opot; 'Michael, Otieno; 'Wallace, Bulimo'
EPI443213	NP	Kenya	2009-Sep-22	EPI_ISL_139713	A/Embu/169/2009	ARI Unit, Kenya Medical Research Institute (KEMRI - NIC), Centre for Virus Research Annex, P.O Box 54628	Kenya Medical Research Institute	'George, Gachara; 'Samuel, Symekher; 'Japheth, Magana; 'Benjamin, Opot; 'Michael, Otieno; 'Wallace, Bulimo'
EPI443220	NP	Kenya	2009-Sep-29	EPI_ISL_139714	A/Nyeri/478/2009	ARI Unit, Kenya Medical Research Institute (KEMRI - NIC), Centre for Virus Research Annex, P.O Box 54628	Kenya Medical Research Institute	'George, Gachara; 'Samuel, Symekher; 'Japheth, Magana; 'Benjamin, Opot; 'Michael, Otieno; 'Wallace, Bulimo'
EPI443227	NP	Kenya	2009-Sep-29	EPI_ISL_139715	A/Meru/467/2009	ARI Unit, Kenya Medical Research Institute (KEMRI - NIC), Centre for Virus Research Annex, P.O Box 54628	Kenya Medical Research Institute	'George, Gachara; 'Samuel, Symekher; 'Japheth, Magana; 'Benjamin, Opot; 'Michael, Otieno; 'Wallace, Bulimo'
EPI443234	NP	Kenya	2009-Sep-30	EPI_ISL_139716	A/Kitale/531/2009	ARI Unit, Kenya Medical Research Institute (KEMRI - NIC), Centre for Virus Research Annex, P.O Box 54628	Kenya Medical Research Institute	'George, Gachara; 'Samuel, Symekher; 'Japheth, Magana; 'Benjamin, Opot; 'Michael, Otieno; 'Wallace, Bulimo'
EPI443242	NP	Kenya	2009-Jul-30	EPI_ISL_139717	A/Kitale/532/2009	ARI Unit, Kenya Medical Research Institute (KEMRI - NIC), Centre for Virus Research Annex, P.O Box 54628	Kenya Medical Research Institute	'George, Gachara; 'Samuel, Symekher; 'Japheth, Magana; 'Benjamin, Opot; 'Michael, Otieno; 'Wallace, Bulimo'
EPI443249	NP	Kenya	2009-Sep-29	EPI_ISL_139718	A/Mombasa/512/2009	ARI Unit, Kenya Medical Research Institute (KEMRI - NIC), Centre for Virus Research Annex, P.O Box 54628	Kenya Medical Research Institute	'George, Gachara; 'Samuel, Symekher; 'Japheth, Magana; 'Benjamin, Opot; 'Michael, Otieno; 'Wallace, Bulimo'
EPI443256	NP	Kenya	2010-Oct-27	EPI_ISL_139719	A/Nakuru/192/2009	ARI Unit, Kenya Medical Research Institute (KEMRI - NIC), Centre for Virus Research Annex, P.O Box 54628	Kenya Medical Research Institute	'George, Gachara; 'Samuel, Symekher; 'Japheth, Magana; 'Benjamin, Opot; 'Michael, Otieno; 'Wallace, Bulimo'
EPI443264	NP	Kenya	2009-Oct-22	EPI_ISL_139720	A/Trans-Nzoia/168/2009	ARI Unit, Kenya Medical Research Institute (KEMRI - NIC), Centre for Virus Research Annex, P.O Box 54628	Kenya Medical Research Institute	'George, Gachara; 'Samuel, Symekher; 'Japheth, Magana; 'Benjamin, Opot; 'Michael, Otieno; 'Wallace, Bulimo'
EPI443272	NP	Kenya	2009-Oct-27	EPI_ISL_139721	A/Mombasa/179/2009	ARI Unit, Kenya Medical Research Institute (KEMRI - NIC), Centre for Virus Research Annex, P.O Box 54628	Kenya Medical Research Institute	'George, Gachara; 'Samuel, Symekher; 'Japheth, Magana; 'Benjamin, Opot; 'Michael, Otieno; 'Wallace, Bulimo'
EPI443279	NP	Kenya	2009-Oct-16	EPI_ISL_139722	A/Mombasa/148/2009	ARI Unit, Kenya Medical Research Institute (KEMRI - NIC), Centre for Virus Research Annex, P.O Box 54628	Kenya Medical Research Institute	'George, Gachara; 'Samuel, Symekher; 'Japheth, Magana; 'Benjamin, Opot; 'Michael, Otieno; 'Wallace, Bulimo'
EPI443286	NP	Kenya	2009-Oct-08	EPI_ISL_139723	A/Mombasa/91/2009	ARI Unit, Kenya Medical Research Institute (KEMRI - NIC), Centre for Virus Research Annex, P.O Box 54628	Kenya Medical Research Institute	'George, Gachara; 'Samuel, Symekher; 'Japheth, Magana; 'Benjamin, Opot; 'Michael, Otieno; 'Wallace, Bulimo'
EPI446013	NP	Kenya	2009-Oct-02	EPI_ISL_140395	A/Mombasa/27/2009	ARI Unit, Kenya Medical Research Institute (KEMRI - NIC), Centre for Virus Research Annex, P.O Box 54628	Kenya Medical Research Institute	'George, Gachara;'Samuel, Symekher;'Japheth, Magana;'Benjamin, Opot;'Michael, Otieno;'Wallace, Bulimo'
EPI446021	NP	Kenya	2009-Oct-03	EPI_ISL_140396	A/Nairobi/37/2009	ARI Unit, Kenya Medical Research Institute (KEMRI - NIC), Centre for Virus Research Annex, P.O Box 54628	Kenya Medical Research Institute	'George, Gachara;'Samuel, Symekher;'Japheth, Magana;'Benjamin, Opot;'Michael, Otieno;'Wallace, Bulimo'
EPI446030	NP	Kenya	2009-Oct-29	EPI_ISL_140397	A/Kakamega/215/2009	ARI Unit, Kenya Medical Research Institute (KEMRI - NIC), Centre for Virus Research Annex, P.O Box 54628	Kenya Medical Research Institute	'George, Gachara;'Samuel, Symekher;'Japheth, Magana;'Benjamin, Opot;'Michael, Otieno;'Wallace, Bulimo'
EPI446037	NP	Kenya	2009-Oct-29	EPI_ISL_140398	A/Kisii/205/2009	ARI Unit, Kenya Medical Research Institute (KEMRI - NIC), Centre for Virus Research Annex, P.O Box 54628	Kenya Medical Research Institute	'George, Gachara;'Samuel, Symekher;'Japheth, Magana;'Benjamin, Opot;'Michael, Otieno;'Wallace, Bulimo'
EPI446044	NP	Kenya	2009-Oct-15	EPI_ISL_140399	A/Kisii/143/2009	ARI Unit, Kenya Medical Research Institute (KEMRI - NIC), Centre for Virus Research Annex, P.O Box 54628	Kenya Medical Research Institute	'George, Gachara;'Samuel, Symekher;'Japheth, Magana;'Benjamin, Opot;'Michael, Otieno;'Wallace, Bulimo'
EPI446051	NP	Kenya	2009-Oct-12	EPI_ISL_140400	A/Kisii/115/2009	ARI Unit, Kenya Medical Research Institute (KEMRI - NIC), Centre for Virus Research Annex, P.O Box 54628	Kenya Medical Research Institute	'George, Gachara;'Samuel, Symekher;'Japheth, Magana;'Benjamin, Opot;'Michael, Otieno;'Wallace, Bulimo'
EPI446058	NP	Kenya	2009-Oct-27	EPI_ISL_140401	A/Kikuyu/184/2009	ARI Unit, Kenya Medical Research Institute (KEMRI - NIC), Centre for Virus Research Annex, P.O Box 54628	Kenya Medical Research Institute	'George, Gachara;'Samuel, Symekher;'Japheth, Magana;'Benjamin, Opot;'Michael, Otieno;'Wallace, Bulimo'
EPI446065	NP	Kenya	2009-Oct-27	EPI_ISL_140402	A/Kikuyu/185/2009	ARI Unit, Kenya Medical Research Institute (KEMRI - NIC), Centre for Virus Research Annex, P.O Box 54628	Kenya Medical Research Institute	'George, Gachara;'Samuel, Symekher;'Japheth, Magana;'Benjamin, Opot;'Michael, Otieno;'Wallace, Bulimo'
EPI446072	NP	Kenya	2009-Nov-04	EPI_ISL_140403	A/Nairobi/3/2009	ARI Unit, Kenya Medical Research Institute (KEMRI - NIC), Centre for Virus Research Annex, P.O Box 54628	Kenya Medical Research Institute	'George, Gachara;'Samuel, Symekher;'Japheth, Magana;'Benjamin, Opot;'Michael, Otieno;'Wallace, Bulimo'
EPI446079	NP	Kenya	2009-Dec-09	EPI_ISL_140404	A/Nairobi/16/2009	ARI Unit, Kenya Medical Research Institute (KEMRI - NIC), Centre for Virus Research Annex, P.O Box 54628	Kenya Medical Research Institute	'George, Gachara;'Samuel, Symekher;'Japheth, Magana;'Benjamin, Opot;'Michael, Otieno;'Wallace, Bulimo'
EPI1929812	NP	Madagascar	2020-Feb-05	EPI_ISL_1034781	A/Mahajanga/00563/2020	Institut Pasteur de Madagascar	Crick Worldwide Influenza Centre
EPI1929846	NP	Madagascar	2020-Jan-02	EPI_ISL_1034782	A/Nosy Be/00037/2020	Institut Pasteur de Madagascar	Crick Worldwide Influenza Centre
EPI1929842	NP	Madagascar	2020-Jan-06	EPI_ISL_1034783	A/Nosy Be/00144/2020	Institut Pasteur de Madagascar	Crick Worldwide Influenza Centre
EPI1929824	NP	Madagascar	2020-Jan-21	EPI_ISL_1034785	A/Nosy Be/00345/2020	Institut Pasteur de Madagascar	Crick Worldwide Influenza Centre
EPI1929837	NP	Madagascar	2020-Jan-07	EPI_ISL_1034786	A/Toamasina/00138/2020	Institut Pasteur de Madagascar	Crick Worldwide Influenza Centre
EPI1929922	NP	Madagascar	2020-Jan-20	EPI_ISL_1034787	A/Toamasina/00292/2020	Institut Pasteur de Madagascar	Crick Worldwide Influenza Centre
EPI1929829	NP	Madagascar	2020-Jan-21	EPI_ISL_1034788	A/Toamasina/00293/2020	Institut Pasteur de Madagascar	Crick Worldwide Influenza Centre
EPI1929816	NP	Madagascar	2020-Jan-29	EPI_ISL_1034790	A/Toamasina/00357/2020	Institut Pasteur de Madagascar	Crick Worldwide Influenza Centre
EPI1929801	NP	Madagascar	2020-Feb-17	EPI_ISL_1034791	A/Toamasina/00806/2020	Institut Pasteur de Madagascar	Crick Worldwide Influenza Centre
EPI1848017	NP	Vietnam	2020-Feb-19	EPI_ISL_1064150	A/Vietnam/Vnhcm-Vp49/2020	Pasteur Institute, Influenza Laboratory	Centers for Disease Control and Prevention
EPI1848025	NP	Vietnam	2020-Jan-30	EPI_ISL_1064151	A/Vietnam/Vnhcm-Vp27/2020	Pasteur Institute, Influenza Laboratory	Centers for Disease Control and Prevention
EPI1849683	NP	Madagascar	2020-Feb-04	EPI_ISL_1180145	A/Madagascar/560/2020	Institut Pasteur de Madagascar	Centers for Disease Control and Prevention
EPI1849691	NP	Madagascar	2020-Jan-13	EPI_ISL_1180146	A/Madagascar/218/2020	Institut Pasteur de Madagascar	Centers for Disease Control and Prevention
EPI1849707	NP	Madagascar	2020-Feb-19	EPI_ISL_1180148	A/Madagascar/882/2020	Institut Pasteur de Madagascar	Centers for Disease Control and Prevention
EPI1850053	NP	Russian Federation	2020-Feb-12	EPI_ISL_1190739	A/Human/Moscow/66/2020(H1N1)	NIC Russia, Ivanovsky Research Institute of Virology	N.F. Gamaleya Research Center for Epidemiology and Microbiology
EPI1850061	NP	Russian Federation	2019-Dec-11	EPI_ISL_1190740	A/Human/Moscow/230/2019(H1N1)	NIC Russia, Ivanovsky Research Institute of Virology	N.F. Gamaleya Research Center for Epidemiology and Microbiology
EPI1850069	NP	Russian Federation	2019-Dec-23	EPI_ISL_1190741	A/Human/Penza/249/2019(H1N1)	NIC Russia, Ivanovsky Research Institute of Virology	N.F. Gamaleya Research Center for Epidemiology and Microbiology
EPI1850077	NP	Russian Federation	2019-Dec-23	EPI_ISL_1190742	A/Human/Penza/250/2019(H1N1)	NIC Russia, Ivanovsky Research Institute of Virology	N.F. Gamaleya Research Center for Epidemiology and Microbiology
EPI1850085	NP	Russian Federation	2020-Mar-23	EPI_ISL_1190743	A/Human/Yaroslavl/135-L/2020(H1N1)	NIC Russia, Ivanovsky Research Institute of Virology	N.F. Gamaleya Research Center for Epidemiology and Microbiology
EPI1850093	NP	Russian Federation	2020-Feb-28	EPI_ISL_1190744	A/Human/Moscow/136/2020(H1N1)	NIC Russia, Ivanovsky Research Institute of Virology	N.F. Gamaleya Research Center for Epidemiology and Microbiology
EPI1850109	NP	Russian Federation	2020-Mar-10	EPI_ISL_1190746	A/Human/Cheboksary/113/2020(H1N1)	NIC Russia, Ivanovsky Research Institute of Virology	N.F. Gamaleya Research Center for Epidemiology and Microbiology
EPI1850117	NP	Russian Federation	2020-Mar-10	EPI_ISL_1190747	A/Human/Cheboksary/114/2020(H1N1)	NIC Russia, Ivanovsky Research Institute of Virology	N.F. Gamaleya Research Center for Epidemiology and Microbiology
EPI1850979	NP	Russian Federation	2016-Feb-09	EPI_ISL_1287738	A/IIV-Orenburg/30-B/2016	NIC Russia, Ivanovsky Research Institute of Virology	N.F. Gamaleya Research Center for Epidemiology and Microbiology	Krasnoslobodtsev,Kirill; Alkhovsky,Sergey; Kirillova,Elena; Burtseva,Elena
EPI1851652	NP	Russian Federation	2016-Feb-16	EPI_ISL_1290937	A/IIV-Orenburg/29-L/2016	NIC Russia, Ivanovsky Research Institute of Virology	N.F. Gamaleya Research Center for Epidemiology and Microbiology	Krasnoslobodtsev,Kirill; Alkhovsky,Sergey; Kirillova,Elena; Burtseva,Elena
EPI1851788	NP	Russian Federation	2016-Feb-09	EPI_ISL_1291377	A/IIV-Moscow/248-T/15	NIC Russia, Ivanovsky Research Institute of Virology	N.F. Gamaleya Research Center for Epidemiology and Microbiology	Krasnoslobodtsev,Kirill; Alkhovsky,Sergey; Kirillova,Elena; Burtseva,Elena
EPI1851840	NP	Russian Federation	2016-Feb-09	EPI_ISL_1295618	A/IIV-Moscow/248-LR/15	NIC Russia, Ivanovsky Research Institute of Virology	N.F. Gamaleya Research Center for Epidemiology and Microbiology	Krasnoslobodtsev,Kirill; Alkhovsky,Sergey; Kirillova,Elena; Burtseva,Elena
EPI1851848	NP	Russian Federation	2016-Feb-16	EPI_ISL_1295901	A/IIV-Moscow/52-L/2016	NIC Russia, Ivanovsky Research Institute of Virology	N.F. Gamaleya Research Center for Epidemiology and Microbiology	Krasnoslobodtsev,Kirill; Alkhovsky,Sergey; Kirillova,Elena; Burtseva,Elena
EPI1851856	NP	Russian Federation	2016-Mar-21	EPI_ISL_1295929	A/IIV-Yaroslavl/101-T/2016	NIC Russia, Ivanovsky Research Institute of Virology	N.F. Gamaleya Research Center for Epidemiology and Microbiology	Krasnoslobodtsev,Kirill; Alkhovsky,Sergey; Kirillova,Elena; Burtseva,Elena
EPI1852863	NP	Russian Federation	2016-Mar-21	EPI_ISL_1296408	A/IIV-Penza/110-L/2016	NIC Russia, Ivanovsky Research Institute of Virology	N.F. Gamaleya Research Center for Epidemiology and Microbiology	Krasnoslobodtsev,Kirill; Alkhovsky,Sergey; Kirillova,Elena; Burtseva,Elena
EPI1852389	NP	Nigeria	2020-Dec-03	EPI_ISL_1296409	A/Nigeria/5072/2020	NCDC Public Health Reference Laboratory	Centers for Disease Control and Prevention
EPI1852397	NP	Vietnam	2019-Sep-05	EPI_ISL_1296410	A/Vietnam/Vnhcm-Gs431/2019	Pasteur Institute, Influenza Laboratory	Centers for Disease Control and Prevention
EPI1852405	NP	Nigeria	2020-Nov-30	EPI_ISL_1296411	A/Nigeria/5060/2020	NCDC Public Health Reference Laboratory	Centers for Disease Control and Prevention
EPI1852413	NP	Nigeria	2020-Dec-01	EPI_ISL_1296412	A/Nigeria/5063/2020	NCDC Public Health Reference Laboratory	Centers for Disease Control and Prevention
EPI1852421	NP	Vietnam	2019-Aug-15	EPI_ISL_1296413	A/Vietnam/Vnhcm-Gs394/2019	Pasteur Institute, Influenza Laboratory	Centers for Disease Control and Prevention
EPI1852428	NP	Nigeria	2020-Dec-01	EPI_ISL_1296414	A/Nigeria/5065/2020	NCDC Public Health Reference Laboratory	Centers for Disease Control and Prevention
EPI1852436	NP	Vietnam	2019-Sep-18	EPI_ISL_1296415	A/Vietnam/Vnhcm-Vp160/2019	Pasteur Institute, Influenza Laboratory	Centers for Disease Control and Prevention
EPI1852444	NP	Vietnam	2019-Sep-19	EPI_ISL_1296416	A/Vietnam/Vnhcm-Vp163/2019	Pasteur Institute, Influenza Laboratory	Centers for Disease Control and Prevention
EPI1852452	NP	Vietnam	2019-Aug-06	EPI_ISL_1296417	A/Vietnam/Vnhcm-Gs371/2019	Pasteur Institute, Influenza Laboratory	Centers for Disease Control and Prevention
EPI1852460	NP	Vietnam	2019-Sep-16	EPI_ISL_1296418	A/Vietnam/Vnhcm-Gs455/2019	Pasteur Institute, Influenza Laboratory	Centers for Disease Control and Prevention
EPI1852468	NP	Nigeria	2020-Dec-02	EPI_ISL_1296419	A/Nigeria/5066/2020	NCDC Public Health Reference Laboratory	Centers for Disease Control and Prevention
EPI1852476	NP	Vietnam	2019-Oct-15	EPI_ISL_1296420	A/Vietnam/Vnhcm-Vp197/2019	Pasteur Institute, Influenza Laboratory	Centers for Disease Control and Prevention
EPI1852484	NP	Nigeria	2020-Nov-30	EPI_ISL_1296421	A/Nigeria/5058/2020	NCDC Public Health Reference Laboratory	Centers for Disease Control and Prevention
EPI1852500	NP	Vietnam	2019-Jul-28	EPI_ISL_1296424	A/Vietnam/Vnhcm-Vp109/2019	Pasteur Institute, Influenza Laboratory	Centers for Disease Control and Prevention
EPI1852508	NP	Vietnam	2019-Jun-18	EPI_ISL_1296425	A/Vietnam/Vnhcm-Vp61/2019	Pasteur Institute, Influenza Laboratory	Centers for Disease Control and Prevention
EPI1852516	NP	Vietnam	2019-Jul-15	EPI_ISL_1296426	A/Vietnam/Vnhcm-Vp88/2019	Pasteur Institute, Influenza Laboratory	Centers for Disease Control and Prevention
EPI1852524	NP	Thailand	2020-Jan-28	EPI_ISL_1296427	A/Bangkok/81/2020	WHO National Influenza Centre, National Institute of Medical Research (NIMR)	Centers for Disease Control and Prevention
EPI1852532	NP	Thailand	2020-Jan-13	EPI_ISL_1296428	A/Nonthaburi/74/2020	WHO National Influenza Centre, National Institute of Medical Research (NIMR)	Centers for Disease Control and Prevention
EPI1852548	NP	Thailand	2020-Jan-10	EPI_ISL_1296430	A/Nonthaburi/73/2020	WHO National Influenza Centre, National Institute of Medical Research (NIMR)	Centers for Disease Control and Prevention
EPI1852556	NP	Thailand	2020-Mar-11	EPI_ISL_1296431	A/Ayutthaya/66/2020	WHO National Influenza Centre, National Institute of Medical Research (NIMR)	Centers for Disease Control and Prevention
EPI1852564	NP	Thailand	2020-Jan-23	EPI_ISL_1296432	A/Bangkok/64/2020	WHO National Influenza Centre, National Institute of Medical Research (NIMR)	Centers for Disease Control and Prevention
EPI1852572	NP	Thailand	2020-Jan-20	EPI_ISL_1296433	A/Nonthaburi/76/2020	WHO National Influenza Centre, National Institute of Medical Research (NIMR)	Centers for Disease Control and Prevention
EPI1852580	NP	Thailand	2020-Feb-28	EPI_ISL_1296434	A/Suratthani/69/2020	WHO National Influenza Centre, National Institute of Medical Research (NIMR)	Centers for Disease Control and Prevention
EPI1852588	NP	Thailand	2020-Jan-20	EPI_ISL_1296435	A/Nonthaburi/77/2020	WHO National Influenza Centre, National Institute of Medical Research (NIMR)	Centers for Disease Control and Prevention
EPI1852596	NP	Thailand	2020-Jan-21	EPI_ISL_1296436	A/Nonthaburi/79/2020	Royal Centre for Disease Control	Centers for Disease Control and Prevention
EPI1852604	NP	Thailand	2020-Mar-02	EPI_ISL_1296437	A/Chiang Rai/68/2020	WHO National Influenza Centre, National Institute of Medical Research (NIMR)	Centers for Disease Control and Prevention
EPI1852620	NP	Thailand	2020-Jan-17	EPI_ISL_1296439	A/Nonthaburi/80/2020	WHO National Influenza Centre, National Institute of Medical Research (NIMR)	Centers for Disease Control and Prevention
EPI1852919	NP	Russian Federation	2016-Mar-28	EPI_ISL_1303428	A/IIV-Moscow/242/2015	NIC Russia, Ivanovsky Research Institute of Virology	N.F. Gamaleya Research Center for Epidemiology and Microbiology	Krasnoslobodtsev,Kirill; Alkhovsky,Sergey; Kirillova,Elena; Burtseva,Elena
EPI1852927	NP	Russian Federation	2016-Jan-25	EPI_ISL_1303429	A/IIV-Moscow/244/2015	NIC Russia, Ivanovsky Research Institute of Virology	N.F. Gamaleya Research Center for Epidemiology and Microbiology	Krasnoslobodtsev,Kirill; Alkhovsky,Sergey; Kirillova,Elena; Burtseva,Elena
EPI1852935	NP	Russian Federation	2016-Feb-08	EPI_ISL_1303430	A/IIV-Moscow/23/2016	NIC Russia, Ivanovsky Research Institute of Virology	N.F. Gamaleya Research Center for Epidemiology and Microbiology	Krasnoslobodtsev,Kirill; Alkhovsky,Sergey; Kirillova,Elena; Burtseva,Elena
EPI1853059	NP	Belgium	2020-Jan-06	EPI_ISL_1307702	A/Belgium/G0027/2020	Sciensano (Scientific Institute of Public Health)	SCIENSANO
EPI1853073	NP	Belgium	2020-Jan-09	EPI_ISL_1307706	A/Belgium/G0038/2020	SCIENSANO	SCIENSANO
EPI1853080	NP	Belgium	2020-Jan-08	EPI_ISL_1307708	A/Belgium/IG0042/2020	SCIENSANO	SCIENSANO
EPI1853136	NP	Brazil	2021-Feb-16	EPI_ISL_1308012	A/Parana/10835/2021	Laboratório Central do Estado do Paraná - LACEN/PR	Instituto Oswaldo Cruz FIOCRUZ - Laboratory of Respiratory Viruses and Measles (LVRS)	Resende,P.; Appolinario,L; Mendonca,A; Rediger,I.; Debur,M.; Motta,F.; Siqueira,M.
EPI1853156	NP	Belgium	2020-Jan-13	EPI_ISL_1310796	A/Belgium/G0047/2020	SCIENSANO	SCIENSANO
EPI1853163	NP	Belgium	2020-Jan-13	EPI_ISL_1310802	A/Belgium/G0054/2020	SCIENSANO	SCIENSANO
EPI1853172	NP	Belgium	2020-Jan-14	EPI_ISL_1310806	A/Belgium/G0059/2020	SCIENSANO	SCIENSANO
EPI1853180	NP	Belgium	2020-Jan-20	EPI_ISL_1310812	A/Belgium/G0075/2020	SCIENSANO	SCIENSANO
EPI1853193	NP	Russian Federation	2010-Jan-28	EPI_ISL_1347007	A/IIV-V.Novgorod/185/2009	NIC Russia, Ivanovsky Research Institute of Virology	D.I. Ivanovsky Research Institute of virology MoPH of RF,Moscow	Krasnoslobodtsev,Kirill; Alkhovsky,Sergey; Kirillova,Elena; Burtseva,Elena
EPI1853219	NP	Russian Federation	2010-Mar-26	EPI_ISL_1347689	A/IIV-Orenburg/12/2010	NIC Russia, Ivanovsky Research Institute of Virology	D.I. Ivanovsky Research Institute of virology MoPH of RF,Moscow	Krasnoslobodtsev,Kirill; Alkhovsky,Sergey; Kirillova,Elena; Burtseva,Elena
EPI1853227	NP	Russian Federation	2011-Aug-02	EPI_ISL_1347733	A/IIV-Vladimir/35/2011	NIC Russia, Ivanovsky Research Institute of Virology	D.I. Ivanovsky Research Institute of virology MoPH of RF,Moscow	Krasnoslobodtsev,Kirill; Alkhovsky,Sergey; Kirillova,Elena; Burtseva,Elena
EPI1853243	NP	Russian Federation	2011-Feb-22	EPI_ISL_1347833	A/IIV-Vladimir/67/2011	NIC Russia, Ivanovsky Research Institute of Virology	D.I. Ivanovsky Research Institute of virology MoPH of RF,Moscow	Krasnoslobodtsev,Kirill; Alkhovsky,Sergey; Kirillova,Elena; Burtseva,Elena
EPI1853251	NP	Russian Federation	2011-Feb-22	EPI_ISL_1347834	A/IIV-Vladimir/69/2011	NIC Russia, Ivanovsky Research Institute of Virology	D.I. Ivanovsky Research Institute of virology MoPH of RF,Moscow	Krasnoslobodtsev,Kirill; Alkhovsky,Sergey; Kirillova,Elena; Burtseva,Elena
EPI1853259	NP	Russian Federation	2011-Apr-04	EPI_ISL_1347992	A/IIV-Vel.Novgorod/95/2011	NIC Russia, Ivanovsky Research Institute of Virology	D.I. Ivanovsky Research Institute of virology MoPH of RF,Moscow	Krasnoslobodtsev,Kirill; Alkhovsky,Sergey; Kirillova,Elena; Burtseva,Elena
EPI1853268	NP	Russian Federation	2016-Mar-28	EPI_ISL_1352707	A/IIV-Moscow/113-L/2016	NIC Russia, Ivanovsky Research Institute of Virology	N.F. Gamaleya Research Center for Epidemiology and Microbiology	Krasnoslobodtsev,Kirill; Alkhovsky,Sergey; Kirillova,Elena; Burtseva,Elena
EPI1853276	NP	Russian Federation	2012-Feb-21	EPI_ISL_1354478	A/IIV-Tomsk/19/2012	NIC Russia, Ivanovsky Research Institute of Virology	D.I. Ivanovsky Research Institute of virology MoPH of RF,Moscow	Krasnoslobodtsev,Kirill; Alkhovsky,Sergey; Kirillova,Elena; Burtseva,Elena
EPI1853287	NP	Russian Federation	2012-Dec-28	EPI_ISL_1360030	A/IIV-Orenburg/83/2012	NIC Russia, Ivanovsky Research Institute of Virology	D.I. Ivanovsky Research Institute of virology MoPH of RF,Moscow	Krasnoslobodtsev,Kirill; Alkhovsky,Sergey; Kirillova,Elena; Burtseva,Elena
EPI1853295	NP	Russian Federation	2013-Mar-07	EPI_ISL_1360108	A/IIV-Yaroslavl/96/2013	NIC Russia, Ivanovsky Research Institute of Virology	D.I. Ivanovsky Research Institute of virology MoPH of RF,Moscow	Krasnoslobodtsev,Kirill; Alkhovsky,Sergey; Kirillova,Elena; Burtseva,Elena
EPI1853303	NP	Russian Federation	2013-Mar-18	EPI_ISL_1360109	A/IIV-Chabarovsk/98/2013	NIC Russia, Ivanovsky Research Institute of Virology	D.I. Ivanovsky Research Institute of virology MoPH of RF,Moscow	Krasnoslobodtsev,Kirill; Alkhovsky,Sergey; Kirillova,Elena; Burtseva,Elena
EPI1853311	NP	Russian Federation	2013-Apr-03	EPI_ISL_1360112	A/IIV-Yekaterinburg/107/2013	NIC Russia, Ivanovsky Research Institute of Virology	D.I. Ivanovsky Research Institute of virology MoPH of RF,Moscow	Krasnoslobodtsev,Kirill; Alkhovsky,Sergey; Kirillova,Elena; Burtseva,Elena
EPI1853319	NP	Russian Federation	2013-Apr-04	EPI_ISL_1361593	A/IIV-Moscow/115/2013	NIC Russia, Ivanovsky Research Institute of Virology	D.I. Ivanovsky Research Institute of virology MoPH of RF,Moscow	Krasnoslobodtsev,Kirill; Alkhovsky,Sergey; Kirillova,Elena; Burtseva,Elena
EPI1853677	NP	Niger	2020-Mar-06	EPI_ISL_1368256	A/Niger/7879/2020	Centre de Recherche Medicale et Sanitaire (CERMES)	Centers for Disease Control and Prevention
EPI1853685	NP	Niger	2020-Dec-31	EPI_ISL_1368276	A/Niger/8673/2020	Centre de Recherche Medicale et Sanitaire (CERMES)	Centers for Disease Control and Prevention
EPI1853693	NP	Niger	2020-Oct-22	EPI_ISL_1368299	A/Niger/8315/2020	Centre de Recherche Medicale et Sanitaire (CERMES)	Centers for Disease Control and Prevention
EPI1853701	NP	Niger	2021-Jan-07	EPI_ISL_1368318	A/Niger/8699/2021	Centre de Recherche Medicale et Sanitaire (CERMES)	Centers for Disease Control and Prevention
EPI1853709	NP	Niger	2020-Dec-30	EPI_ISL_1368336	A/Niger/8661/2020	Centre de Recherche Medicale et Sanitaire (CERMES)	Centers for Disease Control and Prevention
EPI1853717	NP	Niger	2021-Jan-05	EPI_ISL_1368353	A/Niger/8697/2021	Centre de Recherche Medicale et Sanitaire (CERMES)	Centers for Disease Control and Prevention
EPI1853724	NP	Niger	2020-Oct-22	EPI_ISL_1368369	A/Niger/8309/2020	Centre de Recherche Medicale et Sanitaire (CERMES)	Centers for Disease Control and Prevention
EPI1853732	NP	Niger	2020-Oct-23	EPI_ISL_1368386	A/Niger/8327/2020	Centre de Recherche Medicale et Sanitaire (CERMES)	Centers for Disease Control and Prevention
EPI1853740	NP	Niger	2020-Oct-22	EPI_ISL_1368406	A/Niger/8306/2020	Centre de Recherche Medicale et Sanitaire (CERMES)	Centers for Disease Control and Prevention
EPI1853748	NP	Niger	2020-Mar-09	EPI_ISL_1368423	A/Niger/7880/2020	Centre de Recherche Medicale et Sanitaire (CERMES)	Centers for Disease Control and Prevention
EPI1853756	NP	Niger	2020-Oct-06	EPI_ISL_1368441	A/Niger/8247/2020	Centre de Recherche Medicale et Sanitaire (CERMES)	Centers for Disease Control and Prevention
EPI1853764	NP	Niger	2020-Sep-16	EPI_ISL_1368458	A/Niger/8175/2020	Centre de Recherche Medicale et Sanitaire (CERMES)	Centers for Disease Control and Prevention
EPI1853772	NP	Niger	2021-Jan-05	EPI_ISL_1368476	A/Niger/8677/2021	Centre de Recherche Medicale et Sanitaire (CERMES)	Centers for Disease Control and Prevention
EPI1986639	NP	Netherlands	2022-Jan-15	EPI_ISL_10073464	A/Netherlands/10016/2022	Gelre ziekenhuizen	National Institute for Public Health and the Environment (RIVM)	A,Meijer; L,Wijsman; S, vd Brink
EPI1986655	NP	Netherlands	2022-Jan-31	EPI_ISL_10073491	A/Netherlands/10048/2022	Gelre ziekenhuizen	National Institute for Public Health and the Environment (RIVM)	A,Meijer; L,Wijsman; S, vd Brink
EPI1986663	NP	Netherlands	2022-Feb-01	EPI_ISL_10073502	A/Netherlands/10049/2022	Gelre ziekenhuizen	National Institute for Public Health and the Environment (RIVM)	A,Meijer; L,Wijsman; S, vd Brink
EPI1986671	NP	Netherlands	2022-Feb-01	EPI_ISL_10073514	A/Netherlands/10050/2022	Gelre ziekenhuizen	National Institute for Public Health and the Environment (RIVM)	A,Meijer; L,Wijsman; S, vd Brink
EPI1986679	NP	Netherlands	2022-Feb-05	EPI_ISL_10073524	A/Netherlands/10051/2022	Gelre ziekenhuizen	National Institute for Public Health and the Environment (RIVM)	A,Meijer; L,Wijsman; S, vd Brink
EPI1986719	NP	Netherlands	2022-Feb-06	EPI_ISL_10073553	A/Netherlands/10056/2022	Noordwest Ziekenhuisgroep	National Institute for Public Health and the Environment (RIVM)	A,Meijer; L,Wijsman; S, vd Brink
EPI1986759	NP	Netherlands	2022-Feb-07	EPI_ISL_10073645	A/Netherlands/10061/2022	Haga Ziekenhuis	National Institute for Public Health and the Environment (RIVM)	A,Meijer; L,Wijsman; S, vd Brink
EPI1986959	NP	Spain	2022-Feb-08	EPI_ISL_10120187	A/Catalonia/NSVH101748606/2022	Hospital Universitari Vall d'Hebron	Hospital Universitari Vall d'Hebron
EPI1986967	NP	Spain	2022-Feb-01	EPI_ISL_10120610	A/Catalonia/NSVH199820550/2022	Hospital Universitari Vall d'Hebron	Hospital Universitari Vall d'Hebron
EPI2002107	NP	Spain	2022-Feb-05	EPI_ISL_10347098	A/Baleares/837/2022	Servicio de Microbiología Hospital Universitario Son Espases	Instituto de Salud Carlos III	Pozo,F; Iglesias-Caballero, M.; Gonz?lez-Esguevillas,M.; Molinero,M.; Camarero,S.; Mart?n,V.; Reyes,N.; Sandon?s,V.; V?zquez-Mor?n,S.; Casas,I.
EPI1993860	NP	Spain	2021-Dec-15	EPI_ISL_10347101	A/Murcia/10396/2021	Servicio de Microbiología Hospital Virgen de la Arrixaca	Instituto de Salud Carlos III	Pozo,F; Iglesias-Caballero, M.; Gonz?lez-Esguevillas,M.; Molinero,M.; Camarero,S.; Mart?n,V.; Reyes,N.; Sandon?s,V.; V?zquez-Mor?n,S.; Casas,I.
EPI1987790	NP	United Kingdom	2022-Feb-02	EPI_ISL_10402016	A/Chester/5355/2022	Public Health Wales Microbiology Cardiff	Public Health Wales Microbiology Cardiff
EPI1987795	NP	Germany	2022-Jan-19	EPI_ISL_10429832	A/Mecklenburg-Vorpommern/12/2022	Robert Koch-Institute Nationales Referenzzentrum für Influenza	Robert Koch Institute Nationales Referenzzentrum für Influenza
EPI1987851	NP	Netherlands	2022-Feb-13	EPI_ISL_10434302	A/Netherlands/10066/2022	Gelre ziekenhuizen	National Institute for Public Health and the Environment (RIVM)	A,Meijer; L,Wijsman; S, vd Brink
EPI1987859	NP	Netherlands	2022-Feb-08	EPI_ISL_10434303	A/Netherlands/10068/2022	Royal GD	National Institute for Public Health and the Environment (RIVM)	A,Meijer; L,Wijsman; S, vd Brink
EPI1990287	NP	Netherlands	2022-Feb-17	EPI_ISL_10678427	A/Netherlands/10088/2022	Gelre ziekenhuizen	National Institute for Public Health and the Environment (RIVM)	A,Meijer; L,Wijsman; S, vd Brink
EPI1990295	NP	Netherlands	2022-Feb-19	EPI_ISL_10678428	A/Netherlands/10089/2022	Gelre ziekenhuizen	National Institute for Public Health and the Environment (RIVM)	A,Meijer; L,Wijsman; S, vd Brink
EPI1990300	NP	Netherlands	2022-Feb-20	EPI_ISL_10678429	A/Netherlands/10090/2022	Gelre ziekenhuizen	National Institute for Public Health and the Environment (RIVM)	A,Meijer; L,Wijsman; S, vd Brink
EPI1990356	NP	Netherlands	2022-Feb-21	EPI_ISL_10678477	A/Netherlands/10101/2022	Haga Ziekenhuis	National Institute for Public Health and the Environment (RIVM)	A,Meijer; L,Wijsman; S, vd Brink
EPI1990364	NP	Netherlands	2022-Feb-22	EPI_ISL_10678500	A/Netherlands/10102/2022	Haga Ziekenhuis	National Institute for Public Health and the Environment (RIVM)	A,Meijer; L,Wijsman; S, vd Brink
EPI1990940	NP	Niger	2021-Dec-21	EPI_ISL_10824640	A/Niger/10236/2021	Centre de Recherche Medicale et Sanitaire (CERMES)	Centers for Disease Control and Prevention
EPI1990948	NP	Niger	2021-Dec-10	EPI_ISL_10824641	A/Niger/10186/2021	Centre de Recherche Medicale et Sanitaire (CERMES)	Centers for Disease Control and Prevention
EPI1990956	NP	Niger	2021-Nov-23	EPI_ISL_10824642	A/Niger/10090/2021	Centre de Recherche Medicale et Sanitaire (CERMES)	Centers for Disease Control and Prevention
EPI1990964	NP	Niger	2021-Dec-10	EPI_ISL_10824643	A/Niger/10183/2021	Centre de Recherche Medicale et Sanitaire (CERMES)	Centers for Disease Control and Prevention
EPI1990972	NP	Niger	2021-Oct-28	EPI_ISL_10824644	A/Niger/9995/2021	Centre de Recherche Medicale et Sanitaire (CERMES)	Centers for Disease Control and Prevention
EPI1990980	NP	Niger	2021-Nov-11	EPI_ISL_10824645	A/Niger/10048/2021	Centre de Recherche Medicale et Sanitaire (CERMES)	Centers for Disease Control and Prevention
EPI1990988	NP	Niger	2021-Oct-21	EPI_ISL_10824646	A/Niger/9983/2021	Centre de Recherche Medicale et Sanitaire (CERMES)	Centers for Disease Control and Prevention
EPI1990996	NP	Niger	2021-Dec-23	EPI_ISL_10824647	A/Niger/10257/2021	Centre de Recherche Medicale et Sanitaire (CERMES)	Centers for Disease Control and Prevention
EPI1991003	NP	Niger	2021-Nov-30	EPI_ISL_10824648	A/Niger/10126/2021	Centre de Recherche Medicale et Sanitaire (CERMES)	Centers for Disease Control and Prevention
EPI1991017	NP	Niger	2021-Nov-18	EPI_ISL_10824650	A/Niger/10073/2021	Centre de Recherche Medicale et Sanitaire (CERMES)	Centers for Disease Control and Prevention
EPI1991025	NP	Niger	2021-Dec-16	EPI_ISL_10824651	A/Niger/10217/2021	Centre de Recherche Medicale et Sanitaire (CERMES)	Centers for Disease Control and Prevention
EPI1991033	NP	Niger	2021-Dec-02	EPI_ISL_10824659	A/Niger/10148/2021	Centre de Recherche Medicale et Sanitaire (CERMES)	Centers for Disease Control and Prevention
EPI1991040	NP	India	2021-Oct-06	EPI_ISL_10824669	A/India/PUN-QC_21_40/2021	National Institute of Virology	Centers for Disease Control and Prevention
EPI1991056	NP	India	2021-Aug-16	EPI_ISL_10824690	A/India/Aurangabad-QC_21_52/2021	National Institute of Virology	Centers for Disease Control and Prevention
EPI1994561	NP	Netherlands	2022-Mar-04	EPI_ISL_10945216	A/Netherlands/10160/2022	National Institute for Public Health and the Environment (RIVM)	National Institute for Public Health and the Environment (RIVM)	A,Meijer; L,Wijsman; S, vd Brink
EPI1994575	NP	Netherlands	2022-Feb-18	EPI_ISL_10945224	A/Netherlands/10092/2022	Noordwest Ziekenhuisgroep	National Institute for Public Health and the Environment (RIVM)	A,Meijer; L,Wijsman; S, vd Brink
EPI1994587	NP	Netherlands	2022-Feb-20	EPI_ISL_10945235	A/Netherlands/10128/2022	Gelre ziekenhuizen	National Institute for Public Health and the Environment (RIVM)	A,Meijer; L,Wijsman; S, vd Brink
EPI1994595	NP	Netherlands	2022-Feb-22	EPI_ISL_10945246	A/Netherlands/10129/2022	Gelre ziekenhuizen	National Institute for Public Health and the Environment (RIVM)	A,Meijer; L,Wijsman; S, vd Brink
EPI1994604	NP	Netherlands	2022-Feb-22	EPI_ISL_10945257	A/Netherlands/10130/2022	Gelre ziekenhuizen	National Institute for Public Health and the Environment (RIVM)	A,Meijer; L,Wijsman; S, vd Brink
EPI1994619	NP	Netherlands	2022-Feb-25	EPI_ISL_10945275	A/Netherlands/10132/2022	Gelre ziekenhuizen	National Institute for Public Health and the Environment (RIVM)	A,Meijer; L,Wijsman; S, vd Brink
EPI1994627	NP	Netherlands	2022-Feb-26	EPI_ISL_10945285	A/Netherlands/10133/2022	Gelre ziekenhuizen	National Institute for Public Health and the Environment (RIVM)	A,Meijer; L,Wijsman; S, vd Brink
EPI1994720	NP	Netherlands	2022-Feb-15	EPI_ISL_10945386	A/Netherlands/10146/2022	OLVG Lab BV	National Institute for Public Health and the Environment (RIVM)	A,Meijer; L,Wijsman; S, vd Brink
EPI1994728	NP	Netherlands	2022-Feb-26	EPI_ISL_10945395	A/Netherlands/10147/2022	OLVG Lab BV	National Institute for Public Health and the Environment (RIVM)	A,Meijer; L,Wijsman; S, vd Brink
EPI1994736	NP	Netherlands	2022-Feb-15	EPI_ISL_10945396	A/Netherlands/10148/2022	OLVG Lab BV	National Institute for Public Health and the Environment (RIVM)	A,Meijer; L,Wijsman; S, vd Brink
EPI1994758	NP	Netherlands	2022-Feb-28	EPI_ISL_10945399	A/Netherlands/10151/2022	Groene Hart Ziekenhuis	National Institute for Public Health and the Environment (RIVM)	A,Meijer; L,Wijsman; S, vd Brink
EPI1994765	NP	Netherlands	2022-Feb-28	EPI_ISL_10945407	A/Netherlands/10152/2022	Academic Medical Center, University of Amsterdam	National Institute for Public Health and the Environment (RIVM)	A,Meijer; L,Wijsman; S, vd Brink
EPI1994789	NP	Netherlands	2022-Mar-01	EPI_ISL_10945419	A/Netherlands/10108/2022	Eurofins Medische Microbiologie BV	National Institute for Public Health and the Environment (RIVM)	A,Meijer; L,Wijsman; S, vd Brink
EPI1994827	NP	Netherlands	2022-Feb-24	EPI_ISL_10945435	A/Netherlands/10114/2022	Haga Ziekenhuis	National Institute for Public Health and the Environment (RIVM)	A,Meijer; L,Wijsman; S, vd Brink
EPI1994835	NP	Netherlands	2022-Feb-25	EPI_ISL_10945436	A/Netherlands/10115/2022	Haga Ziekenhuis	National Institute for Public Health and the Environment (RIVM)	A,Meijer; L,Wijsman; S, vd Brink
EPI1994843	NP	Netherlands	2022-Feb-28	EPI_ISL_10945437	A/Netherlands/10116/2022	Haga Ziekenhuis	National Institute for Public Health and the Environment (RIVM)	A,Meijer; L,Wijsman; S, vd Brink
EPI1994851	NP	Netherlands	2022-Feb-28	EPI_ISL_10945438	A/Netherlands/10117/2022	Haga Ziekenhuis	National Institute for Public Health and the Environment (RIVM)	A,Meijer; L,Wijsman; S, vd Brink
EPI1996142	NP	Netherlands	2022-Mar-04	EPI_ISL_11166076	A/Netherlands/10166/2022	National Institute for Public Health and the Environment (RIVM)	National Institute for Public Health and the Environment (RIVM)	A,Meijer; L,Wijsman; S, vd Brink
EPI1996299	NP	Netherlands	2022-Mar-03	EPI_ISL_11166096	A/Netherlands/10192/2022	Eurofins Medische Microbiologie BV	National Institute for Public Health and the Environment (RIVM)	A,Meijer; L,Wijsman; S, vd Brink
EPI1996385	NP	Netherlands	2022-Mar-04	EPI_ISL_11166177	A/Netherlands/10227/2022	Groene Hart Ziekenhuis	National Institute for Public Health and the Environment (RIVM)	A,Meijer; L,Wijsman; S, vd Brink
EPI1996400	NP	Netherlands	2022-Mar-01	EPI_ISL_11166194	A/Netherlands/10235/2022	Gelre ziekenhuizen	National Institute for Public Health and the Environment (RIVM)	A,Meijer; L,Wijsman; S, vd Brink
EPI1996408	NP	Netherlands	2022-Mar-02	EPI_ISL_11166195	A/Netherlands/10236/2022	Gelre ziekenhuizen	National Institute for Public Health and the Environment (RIVM)	A,Meijer; L,Wijsman; S, vd Brink
EPI1996463	NP	Netherlands	2022-Mar-05	EPI_ISL_11166203	A/Netherlands/10251/2022	Academic Medical Center, University of Amsterdam	National Institute for Public Health and the Environment (RIVM)	A,Meijer; L,Wijsman; S, vd Brink
EPI1996503	NP	Netherlands	2022-Mar-07	EPI_ISL_11166208	A/Netherlands/10257/2022	Eurofins Medische Microbiologie BV	National Institute for Public Health and the Environment (RIVM)	A,Meijer; L,Wijsman; S, vd Brink
EPI1998646	NP	Netherlands	2022-Mar-07	EPI_ISL_11309875	A/Netherlands/10333/2022	Gelre ziekenhuizen	National Institute for Public Health and the Environment (RIVM)	A,Meijer; L,Wijsman; S, vd Brink
EPI1998654	NP	Netherlands	2022-Mar-12	EPI_ISL_11309876	A/Netherlands/10335/2022	Gelre ziekenhuizen	National Institute for Public Health and the Environment (RIVM)	A,Meijer; L,Wijsman; S, vd Brink
EPI1998662	NP	Netherlands	2022-Mar-14	EPI_ISL_11309877	A/Netherlands/10337/2022	Gelre ziekenhuizen	National Institute for Public Health and the Environment (RIVM)	A,Meijer; L,Wijsman; S, vd Brink
EPI1998670	NP	Netherlands	2022-Mar-10	EPI_ISL_11309878	A/Netherlands/10402/2022	ISALA Ziekenhuizen	National Institute for Public Health and the Environment (RIVM)	A,Meijer; L,Wijsman; S, vd Brink
EPI1999102	NP	France	2021-Dec-14	EPI_ISL_11323847	A/Alsace/48918/2021	Institut Pasteur	Institut Pasteur
EPI1999118	NP	France	2021-Dec-14	EPI_ISL_11323849	A/Nord_Pas_de_Calais/50101/2021	Institut Pasteur	Institut Pasteur
EPI1999190	NP	France	2022-Jan-16	EPI_ISL_11323858	A/ARGENTEUIL/05295/2022	Institut Pasteur	Institut Pasteur
EPI1999212	NP	France	2021-Nov-22	EPI_ISL_11324734	A/ROUEN/44089/2021	Institut Pasteur	Institut Pasteur
EPI1999252	NP	France	2022-Jan-07	EPI_ISL_11324773	A/Centre/01915/2022	Institut Pasteur	Institut Pasteur
EPI1999260	NP	France	2022-Jan-17	EPI_ISL_11324774	A/Ile_de_France/04467/2022	Institut Pasteur	Institut Pasteur
EPI2002370	NP	Netherlands	2022-Mar-03	EPI_ISL_11449459	A/Netherlands/10228/2022	Groene Hart Ziekenhuis	National Institute for Public Health and the Environment (RIVM)	A,Meijer; L,Wijsman; S, vd Brink
EPI2002378	NP	Netherlands	2022-Feb-28	EPI_ISL_11449460	A/Netherlands/10231/2022	IJsselland Ziekenhuis	National Institute for Public Health and the Environment (RIVM)	A,Meijer; L,Wijsman; S, vd Brink
EPI2002411	NP	Netherlands	2022-Mar-04	EPI_ISL_11449465	A/Netherlands/10246/2022	Noordwest Ziekenhuisgroep	National Institute for Public Health and the Environment (RIVM)	A,Meijer; L,Wijsman; S, vd Brink
EPI2002435	NP	Netherlands	2022-Mar-08	EPI_ISL_11449468	A/Netherlands/10279/2022	Academic Medical Center, University of Amsterdam	National Institute for Public Health and the Environment (RIVM)	A,Meijer; L,Wijsman; S, vd Brink
EPI2002467	NP	Netherlands	2022-Mar-06	EPI_ISL_11449472	A/Netherlands/10293/2022	Haga Ziekenhuis	National Institute for Public Health and the Environment (RIVM)	A,Meijer; L,Wijsman; S, vd Brink
EPI2002491	NP	Netherlands	2022-Mar-09	EPI_ISL_11449475	A/Netherlands/10432/2022	IJsselland Ziekenhuis	National Institute for Public Health and the Environment (RIVM)	A,Meijer; L,Wijsman; S, vd Brink
EPI2002506	NP	Netherlands	2022-Mar-11	EPI_ISL_11449477	A/Netherlands/10435/2022	PAMM	National Institute for Public Health and the Environment (RIVM)	A,Meijer; L,Wijsman; S, vd Brink
EPI2002894	NP	United States	2022-Feb-18	EPI_ISL_11495587	A/New York/04/2022	New York State Department of Health	Centers for Disease Control and Prevention
EPI2002910	NP	Zambia	2021-Oct-21	EPI_ISL_11495593	A/Zambia/0393/2021	University Teaching Hospital, MoH Zambia	Centers for Disease Control and Prevention
EPI2002918	NP	Zambia	2021-Nov-26	EPI_ISL_11495596	A/Zambia/0344/2021	University Teaching Hospital, MoH Zambia	Centers for Disease Control and Prevention
EPI2002939	NP	Zambia	2021-Nov-21	EPI_ISL_11495604	A/Zambia/0328/2021	University Teaching Hospital, MoH Zambia	Centers for Disease Control and Prevention
EPI2002947	NP	Zambia	2021-Oct-21	EPI_ISL_11495607	A/Zambia/0390/2021	University Teaching Hospital, MoH Zambia	Centers for Disease Control and Prevention
EPI2002955	NP	Zambia	2021-Oct-23	EPI_ISL_11495610	A/Zambia/0340/2021	University Teaching Hospital, MoH Zambia	Centers for Disease Control and Prevention
EPI2002971	NP	Zambia	2021-Nov-30	EPI_ISL_11495616	A/Zambia/0364/2021	University Teaching Hospital, MoH Zambia	Centers for Disease Control and Prevention
EPI2002979	NP	Zambia	2021-Jun-08	EPI_ISL_11495630	A/Zambia/0281/2021	University Teaching Hospital, MoH Zambia	Centers for Disease Control and Prevention
EPI2002992	NP	Zambia	2021-Sep-27	EPI_ISL_11495634	A/Zambia/0354/2021	University Teaching Hospital, MoH Zambia	Centers for Disease Control and Prevention
EPI2003000	NP	Zambia	2021-Nov-18	EPI_ISL_11495636	A/Zambia/0129/2021	University Teaching Hospital, MoH Zambia	Centers for Disease Control and Prevention
EPI2003008	NP	Zambia	2021-Sep-25	EPI_ISL_11495639	A/Zambia/0635/2021	University Teaching Hospital, MoH Zambia	Centers for Disease Control and Prevention
EPI2003013	NP	Zambia	2021-Nov-30	EPI_ISL_11495641	A/Zambia/0142/2021	University Teaching Hospital, MoH Zambia	Centers for Disease Control and Prevention
EPI2003021	NP	Zambia	2021-Nov-19	EPI_ISL_11495644	A/Zambia/900120/2021	University Teaching Hospital, MoH Zambia	Centers for Disease Control and Prevention
EPI2003029	NP	Zambia	2021-Oct-09	EPI_ISL_11495646	A/Zambia/0678/2021	University Teaching Hospital, MoH Zambia	Centers for Disease Control and Prevention
EPI2003042	NP	Togo	2021-Nov-01	EPI_ISL_11495651	A/Togo/1410/2021	Institute National D'Hygiene	Centers for Disease Control and Prevention
EPI2003050	NP	Togo	2021-Nov-05	EPI_ISL_11495654	A/Togo/1451/2021	Institute National D'Hygiene	Centers for Disease Control and Prevention
EPI2003058	NP	Togo	2021-Oct-13	EPI_ISL_11495657	A/Togo/1120/2021	Institute National D'Hygiene	Centers for Disease Control and Prevention
EPI2003063	NP	Togo	2021-Oct-23	EPI_ISL_11495659	A/Togo/1288/2021	Institute National D'Hygiene	Centers for Disease Control and Prevention
EPI2003071	NP	Togo	2021-Oct-30	EPI_ISL_11495662	A/Togo/1367/2021	Institute National D'Hygiene	Centers for Disease Control and Prevention
EPI2003077	NP	Togo	2021-Nov-10	EPI_ISL_11495664	A/Togo/1486/2021	Institute National D'Hygiene	Centers for Disease Control and Prevention
EPI2003085	NP	Togo	2021-Oct-20	EPI_ISL_11495667	A/Togo/1134/2021	Institute National D'Hygiene	Centers for Disease Control and Prevention
EPI2003093	NP	Togo	2021-Oct-30	EPI_ISL_11495669	A/Togo/1363/2021	Institute National D'Hygiene	Centers for Disease Control and Prevention
EPI2003105	NP	Togo	2021-Oct-22	EPI_ISL_11495674	A/Togo/1274/2021	Institute National D'Hygiene	Centers for Disease Control and Prevention
EPI2003113	NP	Togo	2021-Nov-17	EPI_ISL_11495677	A/Togo/1597/2021	Institute National D'Hygiene	Centers for Disease Control and Prevention
EPI2003121	NP	Togo	2021-Nov-03	EPI_ISL_11495679	A/Togo/1439/2021	Institute National D'Hygiene	Centers for Disease Control and Prevention
EPI2003129	NP	Togo	2021-Dec-21	EPI_ISL_11495682	A/Togo/1885/2021	Institute National D'Hygiene	Centers for Disease Control and Prevention
EPI2003137	NP	Togo	2021-Nov-08	EPI_ISL_11495685	A/Togo/1454/2021	Institute National D'Hygiene	Centers for Disease Control and Prevention
EPI2003145	NP	Togo	2021-Nov-17	EPI_ISL_11495687	A/Togo/1521/2021	Institute National D'Hygiene	Centers for Disease Control and Prevention
EPI2003153	NP	Togo	2022-Jan-18	EPI_ISL_11495690	A/Togo/0196/2022	Institute National D'Hygiene	Centers for Disease Control and Prevention
EPI2003160	NP	Togo	2021-Dec-21	EPI_ISL_11495693	A/Togo/1927/2021	Institute National D'Hygiene	Centers for Disease Control and Prevention
EPI2008959	NP	Spain	2022-Feb-24	EPI_ISL_11635009	A/Catalonia/NSVH101761579/2022	Hospital Universitari Vall d'Hebron	Hospital Universitari Vall d'Hebron	Anton, A.; Martin, MC.; Andres, C.; Codina, MG.; Pumarola, T.
EPI2009131	NP	Netherlands	2022-Mar-18	EPI_ISL_11668866	A/Netherlands/10532/2022	Gelre ziekenhuizen	National Institute for Public Health and the Environment (RIVM)	A,Meijer; L,Wijsman; S, vd Brink
EPI2009267	NP	Netherlands	2022-Mar-20	EPI_ISL_11669098	A/Netherlands/10578/2022	ISALA Ziekenhuizen	National Institute for Public Health and the Environment (RIVM)	A,Meijer; L,Wijsman; S, vd Brink
EPI2009459	NP	Netherlands	2022-Mar-17	EPI_ISL_11670370	A/Netherlands/10642/2022	National Institute for Public Health and the Environment (RIVM)	National Institute for Public Health and the Environment (RIVM)	A,Meijer; L,Wijsman; S, vd Brink
EPI2009475	NP	Netherlands	2022-Mar-13	EPI_ISL_11670390	A/Netherlands/10646/2022	National Institute for Public Health and the Environment (RIVM)	National Institute for Public Health and the Environment (RIVM)	A,Meijer; L,Wijsman; S, vd Brink
EPI2010942	NP	Portugal	2022-Jan-03	EPI_ISL_11793397	A/Lisboa/8/2022	Instituto Nacional de Saúde Dr. Ricardo Jorge	Instituto Nacional de Saúde Dr. Ricardo Jorge	Guiomar, R.; Melo, A.; Costa, I.; Conde, P, Henriques, C.
EPI2010950	NP	Portugal	2022-Jan-06	EPI_ISL_11793398	A/Lisboa/9/2022	Instituto Nacional de Saúde Dr. Ricardo Jorge	Instituto Nacional de Saúde Dr. Ricardo Jorge	Guiomar, R.; Melo, A.; Costa, I.; Conde, P, Henriques, C.
EPI2010958	NP	Portugal	2022-Jan-16	EPI_ISL_11793399	A/Lisboa/65/2022	Instituto Nacional de Saúde Dr. Ricardo Jorge	Instituto Nacional de Saúde Dr. Ricardo Jorge	Guiomar, R.; Melo, A.; Costa, I.; Conde, P, Henriques, C.
EPI2010966	NP	Portugal	2022-Jan-22	EPI_ISL_11793400	A/Lisboa/35/2022	Instituto Nacional de Saúde Dr. Ricardo Jorge	Instituto Nacional de Saúde Dr. Ricardo Jorge	Guiomar, R.; Melo, A.; Costa, I.; Conde, P, Henriques, C.
EPI2012536	NP	France	2022-Mar-02	EPI_ISL_11814496	A/Alsace/16905/2022	Institut Pasteur	Institut Pasteur
EPI2012552	NP	France	2022-Jan-29	EPI_ISL_11814498	A/Nord_Pas_de_Calais/17070/2022	Institut Pasteur	Institut Pasteur
EPI2012568	NP	France	2022-Mar-07	EPI_ISL_11814500	A/Bretagne/18383/2022	Institut Pasteur	Institut Pasteur
EPI2012584	NP	France	2021-Dec-30	EPI_ISL_11814502	A/PARIS/09210/2022	Institut Pasteur	Institut Pasteur
EPI2012600	NP	France	2021-Dec-21	EPI_ISL_11814504	A/PARIS/09215/2022	Institut Pasteur	Institut Pasteur
EPI2012640	NP	France	2021-Dec-24	EPI_ISL_11814509	A/PARIS/09222/2022	Institut Pasteur	Institut Pasteur
EPI2012648	NP	France	2021-Dec-26	EPI_ISL_11814510	A/PARIS/09223/2022	Institut Pasteur	Institut Pasteur
EPI2012656	NP	France	2021-Dec-24	EPI_ISL_11814511	A/PARIS/09224/2022	Institut Pasteur	Institut Pasteur
EPI2012664	NP	France	2021-Dec-28	EPI_ISL_11814539	A/PARIS/09225/2022	Institut Pasteur	Institut Pasteur
EPI2012680	NP	France	2021-Dec-17	EPI_ISL_11814541	A/PARIS/09228/2022	Institut Pasteur	Institut Pasteur
EPI2012688	NP	France	2022-Feb-16	EPI_ISL_11814542	A/Pays_de_Loire/12611/2022	Institut Pasteur	Institut Pasteur
EPI2012720	NP	France	2022-Mar-03	EPI_ISL_11814546	A/Bourgogne/16916/2022	Institut Pasteur	Institut Pasteur
EPI2012768	NP	France	2022-Mar-09	EPI_ISL_11814552	A/Bretagne/18387/2022	Institut Pasteur	Institut Pasteur
EPI2013147	NP	Netherlands	2022-Mar-26	EPI_ISL_11886218	A/Netherlands/10748/2022	Groene Hart Ziekenhuis	National Institute for Public Health and the Environment (RIVM)	A,Meijer; L,Wijsman; S, vd Brink
EPI2013155	NP	Netherlands	2022-Mar-26	EPI_ISL_11886229	A/Netherlands/10749/2022	Groene Hart Ziekenhuis	National Institute for Public Health and the Environment (RIVM)	A,Meijer; L,Wijsman; S, vd Brink
EPI2013171	NP	Netherlands	2022-Mar-23	EPI_ISL_11886251	A/Netherlands/10751/2022	Groene Hart Ziekenhuis	National Institute for Public Health and the Environment (RIVM)	A,Meijer; L,Wijsman; S, vd Brink
EPI2013466	NP	Netherlands	2022-Mar-28	EPI_ISL_11887861	A/Netherlands/10670/2022	National Institute for Public Health and the Environment (RIVM)	National Institute for Public Health and the Environment (RIVM)	A,Meijer; L,Wijsman; S, vd Brink
EPI2013490	NP	Netherlands	2022-Mar-25	EPI_ISL_11887864	A/Netherlands/10675/2022	National Institute for Public Health and the Environment (RIVM)	National Institute for Public Health and the Environment (RIVM)	A,Meijer; L,Wijsman; S, vd Brink
EPI2013498	NP	Netherlands	2022-Mar-28	EPI_ISL_11887865	A/Netherlands/10677/2022	National Institute for Public Health and the Environment (RIVM)	National Institute for Public Health and the Environment (RIVM)	A,Meijer; L,Wijsman; S, vd Brink
EPI2013530	NP	Netherlands	2022-Mar-28	EPI_ISL_11887869	A/Netherlands/10687/2022	National Institute for Public Health and the Environment (RIVM)	National Institute for Public Health and the Environment (RIVM)	A,Meijer; L,Wijsman; S, vd Brink
EPI2013602	NP	Netherlands	2022-Mar-22	EPI_ISL_11887878	A/Netherlands/10717/2022	Gelre ziekenhuizen	National Institute for Public Health and the Environment (RIVM)	A,Meijer; L,Wijsman; S, vd Brink
EPI2013610	NP	Netherlands	2022-Mar-22	EPI_ISL_11887879	A/Netherlands/10718/2022	Gelre ziekenhuizen	National Institute for Public Health and the Environment (RIVM)	A,Meijer; L,Wijsman; S, vd Brink
EPI2013664	NP	Netherlands	2022-Mar-17	EPI_ISL_11887905	A/Netherlands/10725/2022	OLVG Lab BV	National Institute for Public Health and the Environment (RIVM)	A,Meijer; L,Wijsman; S, vd Brink
EPI2013672	NP	Netherlands	2022-Mar-22	EPI_ISL_11887906	A/Netherlands/10726/2022	OLVG Lab BV	National Institute for Public Health and the Environment (RIVM)	A,Meijer; L,Wijsman; S, vd Brink
EPI2013703	NP	Netherlands	2022-Mar-24	EPI_ISL_11887910	A/Netherlands/10730/2022	OLVG Lab BV	National Institute for Public Health and the Environment (RIVM)	A,Meijer; L,Wijsman; S, vd Brink
EPI2013735	NP	Netherlands	2022-Mar-20	EPI_ISL_11887914	A/Netherlands/10734/2022	ISALA Ziekenhuizen	National Institute for Public Health and the Environment (RIVM)	A,Meijer; L,Wijsman; S, vd Brink
EPI2013743	NP	Netherlands	2022-Mar-20	EPI_ISL_11887915	A/Netherlands/10735/2022	ISALA Ziekenhuizen	National Institute for Public Health and the Environment (RIVM)	A,Meijer; L,Wijsman; S, vd Brink
EPI2013775	NP	Netherlands	2022-Mar-23	EPI_ISL_11887919	A/Netherlands/10739/2022	Royal GD	National Institute for Public Health and the Environment (RIVM)	A,Meijer; L,Wijsman; S, vd Brink
EPI2013847	NP	Netherlands	2022-Mar-24	EPI_ISL_11887929	A/Netherlands/10820/2022	National Institute for Public Health and the Environment (RIVM)	National Institute for Public Health and the Environment (RIVM)	A,Meijer; L,Wijsman; S, vd Brink
EPI2013870	NP	Netherlands	2022-Mar-22	EPI_ISL_11888017	A/Netherlands/10828/2022	National Institute for Public Health and the Environment (RIVM)	National Institute for Public Health and the Environment (RIVM)	A,Meijer; L,Wijsman; S, vd Brink
EPI2015849	NP	Serbia	2021-Dec-28	EPI_ISL_11957191	A/Serbia/3697/2021	Institute of Immunology and Virology Torlak	Centers for Disease Control and Prevention
EPI2015857	NP	Togo	2021-Dec-01	EPI_ISL_11957192	A/Togo/1757/2021	Institute National D'Hygiene	Centers for Disease Control and Prevention
EPI2017826	NP	Netherlands	2022-Mar-30	EPI_ISL_12064241	A/Netherlands/10881/2022	Royal GD	National Institute for Public Health and the Environment (RIVM)	A,Meijer; L,Wijsman; S, vd Brink
EPI2017908	NP	Netherlands	2022-Mar-30	EPI_ISL_12064252	A/Netherlands/10892/2022	Groene Hart Ziekenhuis	National Institute for Public Health and the Environment (RIVM)	A,Meijer; L,Wijsman; S, vd Brink
EPI2018033	NP	Netherlands	2022-Apr-03	EPI_ISL_12064269	A/Netherlands/10909/2022	Diakonessenhuis Utrecht	National Institute for Public Health and the Environment (RIVM)	A,Meijer; L,Wijsman; S, vd Brink
EPI2021048	NP	Spain	2022-Mar-28	EPI_ISL_12127796	A/Catalonia/NSVH101787036/2022	Hospital Universitari Vall d'Hebron	Hospital Universitari Vall d'Hebron	Andr?s, C.; Gonz?lez-S?nchez, A; Pi?ana, M; Martin, MC.; Codina, MG.; Pumarola, T; Ant?n, A.
EPI2021055	NP	Spain	2022-Mar-29	EPI_ISL_12127797	A/Catalonia/NSVH101787383/2022	Hospital Universitari Vall d'Hebron	Hospital Universitari Vall d'Hebron	Andres, C.; Gonzalez-Sanchez, A; Piñana, M; Martin, MC.; Codina, MG.; Pumarola, T; Anton, A.
EPI2022185	NP	Spain	2022-Feb-17	EPI_ISL_12179100	A/Baleares/1382/2022	Servicio de Microbiología Hospital Universitario Son Espases	Instituto de Salud Carlos III	Pozo,F; Iglesias-Caballero, M.; Gonz?lez-Esguevillas,M.; Molinero,M.; Camarero,S.; Mart?n,V.; Reyes,N.; Sandon?s,V.; V?zquez-Mor?n,S.; Casas,I.
EPI2022199	NP	Spain	2022-Mar-23	EPI_ISL_12179102	A/Baleares/1472/2022	Servicio de Microbiología Hospital Universitario Son Espases	Instituto de Salud Carlos III	Pozo,F; Iglesias-Caballero, M.; Gonz?lez-Esguevillas,M.; Molinero,M.; Camarero,S.; Mart?n,V.; Reyes,N.; Sandon?s,V.; V?zquez-Mor?n,S.; Casas,I.
EPI2022435	NP	Spain	2022-Jan-09	EPI_ISL_12179132	A/Galicia/1459/2022	Servicio de Microbiología Hospital Meixoeiro	Instituto de Salud Carlos III	Pozo,F; Iglesias-Caballero, M.; Gonz?lez-Esguevillas,M.; Molinero,M.; Camarero,S.; Mart?n,V.; Reyes,N.; Sandon?s,V.; V?zquez-Mor?n,S.; Casas,I.
EPI2022865	NP	Australia	2022-Mar-14	EPI_ISL_12206274	A/Victoria/7/2022	WHO Collaborating Centre for Reference and Research on Influenza	WHO Collaborating Centre for Reference and Research on Influenza	Deng,Y-M; Iannello,P; Lau,H; Spirason,N; Moselen,J; Aziz,A; Komadina,N.
EPI2022878	NP	Australia	2022-Mar-10	EPI_ISL_12206276	A/Victoria/13/2022	Monash Medical Centre	WHO Collaborating Centre for Reference and Research on Influenza	Deng,Y-M; Iannello,P; Lau,H; Spirason,N; Moselen,J; Aziz,A; Komadina,N.
EPI2022883	NP	Australia	2022-Mar-02	EPI_ISL_12206277	A/Sydney/14/2022	Clinical Virology Unit, CDIM	WHO Collaborating Centre for Reference and Research on Influenza	Deng,Y-M; Iannello,P; Lau,H; Spirason,N; Moselen,J; Aziz,A; Komadina,N.
EPI2022891	NP	Australia	2022-Feb-27	EPI_ISL_12206278	A/Sydney/15/2022	Clinical Virology Unit, CDIM	WHO Collaborating Centre for Reference and Research on Influenza	Deng,Y-M; Iannello,P; Lau,H; Spirason,N; Moselen,J; Aziz,A; Komadina,N.
EPI2022899	NP	Australia	2022-Mar-08	EPI_ISL_12206279	A/Sydney/11/2022	Clinical Virology Unit, CDIM	WHO Collaborating Centre for Reference and Research on Influenza	Deng,Y-M; Iannello,P; Lau,H; Spirason,N; Moselen,J; Aziz,A; Komadina,N.
EPI2022914	NP	Australia	2022-Mar-05	EPI_ISL_12206403	A/Sydney/9/2022	Clinical Virology Unit, CDIM	WHO Collaborating Centre for Reference and Research on Influenza	Deng,Y-M; Iannello,P; Lau,H; Spirason,N; Moselen,J; Aziz,A; Komadina,N.
EPI2022966	NP	Netherlands	2022-Mar-31	EPI_ISL_12212586	A/Netherlands/10710/2022	National Institute for Public Health and the Environment (RIVM)	National Institute for Public Health and the Environment (RIVM)	A,Meijer; L,Wijsman; S, vd Brink
EPI2023014	NP	Netherlands	2022-Apr-04	EPI_ISL_12212592	A/Netherlands/10839/2022	National Institute for Public Health and the Environment (RIVM)	National Institute for Public Health and the Environment (RIVM)	A,Meijer; L,Wijsman; S, vd Brink
EPI2023030	NP	Netherlands	2022-Apr-05	EPI_ISL_12212595	A/Netherlands/10845/2022	National Institute for Public Health and the Environment (RIVM)	National Institute for Public Health and the Environment (RIVM)	A,Meijer; L,Wijsman; S, vd Brink
EPI2023062	NP	Netherlands	2022-Apr-04	EPI_ISL_12212599	A/Netherlands/10851/2022	National Institute for Public Health and the Environment (RIVM)	National Institute for Public Health and the Environment (RIVM)	A,Meijer; L,Wijsman; S, vd Brink
EPI2023070	NP	Netherlands	2022-Apr-06	EPI_ISL_12212600	A/Netherlands/10852/2022	National Institute for Public Health and the Environment (RIVM)	National Institute for Public Health and the Environment (RIVM)	A,Meijer; L,Wijsman; S, vd Brink
EPI2023078	NP	Netherlands	2022-Apr-04	EPI_ISL_12212601	A/Netherlands/10853/2022	National Institute for Public Health and the Environment (RIVM)	National Institute for Public Health and the Environment (RIVM)	A,Meijer; L,Wijsman; S, vd Brink
EPI2023116	NP	Netherlands	2022-Mar-30	EPI_ISL_12212606	A/Netherlands/10914/2022	Haga Ziekenhuis	National Institute for Public Health and the Environment (RIVM)	A,Meijer; L,Wijsman; S, vd Brink
EPI2023124	NP	Netherlands	2022-Apr-04	EPI_ISL_12212607	A/Netherlands/10915/2022	Haga Ziekenhuis	National Institute for Public Health and the Environment (RIVM)	A,Meijer; L,Wijsman; S, vd Brink
EPI2023148	NP	Netherlands	2022-Mar-29	EPI_ISL_12212610	A/Netherlands/10918/2022	Eurofins Medische Microbiologie BV	National Institute for Public Health and the Environment (RIVM)	A,Meijer; L,Wijsman; S, vd Brink
EPI2023220	NP	Netherlands	2022-Apr-04	EPI_ISL_12212619	A/Netherlands/10983/2022	Gelre ziekenhuizen	National Institute for Public Health and the Environment (RIVM)	A,Meijer; L,Wijsman; S, vd Brink
EPI2023308	NP	Netherlands	2022-Apr-10	EPI_ISL_12212630	A/Netherlands/10996/2022	Groene Hart Ziekenhuis	National Institute for Public Health and the Environment (RIVM)	A,Meijer; L,Wijsman; S, vd Brink
EPI2023316	NP	Netherlands	2022-Apr-10	EPI_ISL_12212631	A/Netherlands/10997/2022	Groene Hart Ziekenhuis	National Institute for Public Health and the Environment (RIVM)	A,Meijer; L,Wijsman; S, vd Brink
EPI2023435	NP	Netherlands	2022-Apr-03	EPI_ISL_12212646	A/Netherlands/11017/2022	Haaglanden Medisch Centrum locatie Westeinde	National Institute for Public Health and the Environment (RIVM)	A,Meijer; L,Wijsman; S, vd Brink
EPI2023443	NP	Netherlands	2022-Apr-03	EPI_ISL_12212647	A/Netherlands/11018/2022	Haaglanden Medisch Centrum locatie Westeinde	National Institute for Public Health and the Environment (RIVM)	A,Meijer; L,Wijsman; S, vd Brink
EPI2023451	NP	Netherlands	2022-Apr-03	EPI_ISL_12212648	A/Netherlands/11020/2022	Haaglanden Medisch Centrum locatie Westeinde	National Institute for Public Health and the Environment (RIVM)	A,Meijer; L,Wijsman; S, vd Brink
EPI2023459	NP	Netherlands	2022-Apr-10	EPI_ISL_12212649	A/Netherlands/11024/2022	Royal GD	National Institute for Public Health and the Environment (RIVM)	A,Meijer; L,Wijsman; S, vd Brink
EPI2023523	NP	Netherlands	2022-Apr-07	EPI_ISL_12212657	A/Netherlands/11033/2022	Eurofins Medische Microbiologie BV	National Institute for Public Health and the Environment (RIVM)	A,Meijer; L,Wijsman; S, vd Brink
EPI2023547	NP	Netherlands	2022-Apr-10	EPI_ISL_12212660	A/Netherlands/11036/2022	Eurofins Medische Microbiologie BV	National Institute for Public Health and the Environment (RIVM)	A,Meijer; L,Wijsman; S, vd Brink
EPI2023555	NP	Netherlands	2022-Apr-10	EPI_ISL_12212661	A/Netherlands/11037/2022	Eurofins Medische Microbiologie BV	National Institute for Public Health and the Environment (RIVM)	A,Meijer; L,Wijsman; S, vd Brink
EPI2078462	NP	Oman	2021-Nov-14	EPI_ISL_12241582	A/Al Musana/72128566/2021	Central Public Health Laboratory, Ministry of Health	Crick Worldwide Influenza Centre
EPI2078543	NP	Albania	2021-Dec-10	EPI_ISL_12241583	A/Albania/8093/2021	Institute of Public Health	Crick Worldwide Influenza Centre
EPI2078538	NP	Albania	2021-Dec-21	EPI_ISL_12241584	A/Albania/905/2021	Institute of Public Health	Crick Worldwide Influenza Centre
EPI2078532	NP	Albania	2021-Dec-21	EPI_ISL_12241585	A/Albania/942/2021	Institute of Public Health	Crick Worldwide Influenza Centre
EPI2099441	NP	Belgium	2022-Jan-11	EPI_ISL_12241588	A/Belgium/H0007/2022	Scientific Institute of Public Health	Crick Worldwide Influenza Centre
EPI2099712	NP	Belgium	2022-Jan-05	EPI_ISL_12241589	A/Belgium/H0017/2022	Scientific Institute of Public Health	Crick Worldwide Influenza Centre
EPI2099739	NP	Belgium	2021-Dec-20	EPI_ISL_12241590	A/Belgium/H0018/2022	Scientific Institute of Public Health	Crick Worldwide Influenza Centre
EPI2099745	NP	Belgium	2021-Dec-10	EPI_ISL_12241591	A/Belgium/H0025/2022	Scientific Institute of Public Health	Crick Worldwide Influenza Centre
EPI2099721	NP	Belgium	2022-Jan-18	EPI_ISL_12241592	A/Belgium/H0032/2022	Scientific Institute of Public Health	Crick Worldwide Influenza Centre
EPI2099435	NP	Belgium	2022-Jan-17	EPI_ISL_12241593	A/Belgium/H0038/2022	Scientific Institute of Public Health	Crick Worldwide Influenza Centre
EPI2099762	NP	Belgium	2022-Jan-19	EPI_ISL_12241594	A/Belgium/H0041/2022	Scientific Institute of Public Health	Crick Worldwide Influenza Centre
EPI2099429	NP	Belgium	2022-Jan-20	EPI_ISL_12241595	A/Belgium/H0042/2022	Scientific Institute of Public Health	Crick Worldwide Influenza Centre
EPI2099733	NP	Belgium	2021-Dec-26	EPI_ISL_12241596	A/Belgium/S0048/2022	Scientific Institute of Public Health	Crick Worldwide Influenza Centre
EPI2099727	NP	Belgium	2021-Dec-26	EPI_ISL_12241597	A/Belgium/S0060/2022	Scientific Institute of Public Health	Crick Worldwide Influenza Centre
EPI2099453	NP	Belgium	2021-Dec-07	EPI_ISL_12241598	A/Belgium/S0063/2022	Scientific Institute of Public Health	Crick Worldwide Influenza Centre
EPI2078514	NP	Cameroon	2021-Sep-14	EPI_ISL_12241600	A/Cameroon/6770/2021	Centre Pasteur du Cameroun	Crick Worldwide Influenza Centre
EPI2078526	NP	Cameroon	2021-Sep-20	EPI_ISL_12241601	A/Cameroon/7073/2021	Centre Pasteur du Cameroun	Crick Worldwide Influenza Centre
EPI2078504	NP	Cameroon	2021-Sep-21	EPI_ISL_12241603	A/Cameroon/7076/2021	Centre Pasteur du Cameroun	Crick Worldwide Influenza Centre
EPI2078661	NP	Cameroon	2021-Sep-22	EPI_ISL_12241604	A/Cameroon/7079/2021	Centre Pasteur du Cameroun	Crick Worldwide Influenza Centre
EPI2099418	NP	Cote d'Ivoire	2021-Aug-04	EPI_ISL_12241605	A/Cote d'Ivoire/2811/2021	Pasteur Institut of Côte d'Ivoire	Crick Worldwide Influenza Centre
EPI2099415	NP	Cote d'Ivoire	2021-Aug-10	EPI_ISL_12241606	A/Cote d'Ivoire/2943/2021	Pasteur Institut of Côte d'Ivoire	Crick Worldwide Influenza Centre
EPI2099412	NP	Cote d'Ivoire	2021-Oct-20	EPI_ISL_12241607	A/Cote d'Ivoire/3729/2021	Pasteur Institut of Côte d'Ivoire	Crick Worldwide Influenza Centre
EPI2078498	NP	Croatia	2021-Nov-17	EPI_ISL_12241608	A/Croatia/153957/2021	Croatian Institute of Public Health	Crick Worldwide Influenza Centre
EPI2078492	NP	Croatia	2021-Dec-15	EPI_ISL_12241609	A/Croatia/179609/2021	Croatian Institute of Public Health	Crick Worldwide Influenza Centre
EPI2078347	NP	Senegal	2021-Sep-29	EPI_ISL_12241610	A/Dakar/08/2021	Institut Pasteur de Dakar	Crick Worldwide Influenza Centre
EPI2078338	NP	Senegal	2021-Sep-29	EPI_ISL_12241611	A/Dakar/09/2021	Institut Pasteur de Dakar	Crick Worldwide Influenza Centre
EPI2078017	NP	Senegal	2021-Sep-28	EPI_ISL_12241612	A/Dakar/10/2021	Institut Pasteur de Dakar	Crick Worldwide Influenza Centre
EPI2078023	NP	Senegal	2021-Sep-28	EPI_ISL_12241613	A/Dakar/11/2021	Institut Pasteur de Dakar	Crick Worldwide Influenza Centre
EPI2078029	NP	Senegal	2021-Sep-29	EPI_ISL_12241614	A/Dakar/15/2021	Institut Pasteur de Dakar	Crick Worldwide Influenza Centre
EPI2078035	NP	Senegal	2021-Sep-28	EPI_ISL_12241615	A/Dakar/16/2021	Institut Pasteur de Dakar	Crick Worldwide Influenza Centre
EPI2078111	NP	Senegal	2021-Sep-30	EPI_ISL_12241616	A/Dakar/18/2021	Institut Pasteur de Dakar	Crick Worldwide Influenza Centre
EPI2078052	NP	Senegal	2021-Oct-06	EPI_ISL_12241619	A/Dakar/25/2021	Institut Pasteur de Dakar	Crick Worldwide Influenza Centre
EPI2078058	NP	Senegal	2021-Oct-06	EPI_ISL_12241620	A/Dakar/27/2021	Institut Pasteur de Dakar	Crick Worldwide Influenza Centre
EPI2078064	NP	Senegal	2021-Oct-02	EPI_ISL_12241621	A/Dakar/30/2021	Institut Pasteur de Dakar	Crick Worldwide Influenza Centre
EPI2078070	NP	Senegal	2021-Oct-04	EPI_ISL_12241622	A/Dakar/31/2021	Institut Pasteur de Dakar	Crick Worldwide Influenza Centre
EPI2078075	NP	Senegal	2021-Oct-01	EPI_ISL_12241623	A/Dakar/34/2021	Institut Pasteur de Dakar	Crick Worldwide Influenza Centre
EPI2078081	NP	Senegal	2021-Oct-01	EPI_ISL_12241624	A/Dakar/36/2021	Institut Pasteur de Dakar	Crick Worldwide Influenza Centre
EPI2078087	NP	Senegal	2021-Oct-04	EPI_ISL_12241625	A/Dakar/38/2021	Institut Pasteur de Dakar	Crick Worldwide Influenza Centre
EPI2078093	NP	Senegal	2021-Oct-04	EPI_ISL_12241626	A/Dakar/39/2021	Institut Pasteur de Dakar	Crick Worldwide Influenza Centre
EPI2078099	NP	Senegal	2021-Oct-04	EPI_ISL_12241627	A/Dakar/40/2021	Institut Pasteur de Dakar	Crick Worldwide Influenza Centre
EPI2078105	NP	Senegal	2021-Sep-13	EPI_ISL_12241628	A/Dakar/41/2021	Institut Pasteur de Dakar	Crick Worldwide Influenza Centre
EPI2078486	NP	Ghana	2021-Sep-22	EPI_ISL_12241629	A/Ghana/2712/2021	University of Ghana	Crick Worldwide Influenza Centre
EPI2098976	NP	Ghana	2021-Dec-17	EPI_ISL_12241630	A/Ghana/3495/2021	University of Ghana	Crick Worldwide Influenza Centre
EPI2078480	NP	Ghana	2021-Nov-27	EPI_ISL_12241631	A/Ghana/433/2021	University of Ghana	Crick Worldwide Influenza Centre
EPI2078468	NP	Oman	2021-Oct-26	EPI_ISL_12241632	A/Haima/72127498/2021	Central Public Health Laboratory, Ministry of Health	Crick Worldwide Influenza Centre
EPI2098991	NP	Oman	2021-Nov-09	EPI_ISL_12241633	A/Ibri/52121896/2021	Central Public Health Laboratory, Ministry of Health	Crick Worldwide Influenza Centre
EPI2078474	NP	Oman	2021-Sep-28	EPI_ISL_12241634	A/Khasab/72126274/2021	Central Public Health Laboratory, Ministry of Health	Crick Worldwide Influenza Centre
EPI2099459	NP	Kosovo	2021-Dec-07	EPI_ISL_12241635	A/Kosova/214/2021	National Institute of Public Health of Kosova	Crick Worldwide Influenza Centre
EPI2099756	NP	Kosovo	2021-Dec-15	EPI_ISL_12241637	A/Kosova/414/2021	National Institute of Public Health of Kosova	Crick Worldwide Influenza Centre
EPI2099751	NP	Kosovo	2021-Dec-24	EPI_ISL_12241638	A/Kosova/667/2021	National Institute of Public Health of Kosova	Crick Worldwide Influenza Centre
EPI2078456	NP	Oman	2021-Nov-18	EPI_ISL_12241639	A/Mahoot/72129184/2021	Central Public Health Laboratory, Ministry of Health	Crick Worldwide Influenza Centre
EPI2098979	NP	Oman	2021-Nov-30	EPI_ISL_12241640	A/Seeb/72130049/2021	Central Public Health Laboratory, Ministry of Health	Crick Worldwide Influenza Centre
EPI2098985	NP	Oman	2021-Nov-11	EPI_ISL_12241641	A/Sur/72128529/2021	Central Public Health Laboratory, Ministry of Health	Crick Worldwide Influenza Centre
EPI2024534	NP	Netherlands	2022-Apr-08	EPI_ISL_12249338	A/Netherlands/10873/2022	National Institute for Public Health and the Environment (RIVM)	National Institute for Public Health and the Environment (RIVM)	A,Meijer; L,Wijsman; S, vd Brink
EPI2024589	NP	Netherlands	2022-Apr-11	EPI_ISL_12249345	A/Netherlands/10951/2022	National Institute for Public Health and the Environment (RIVM)	National Institute for Public Health and the Environment (RIVM)	A,Meijer; L,Wijsman; S, vd Brink
EPI2024628	NP	Netherlands	2022-Apr-11	EPI_ISL_12249350	A/Netherlands/10960/2022	National Institute for Public Health and the Environment (RIVM)	National Institute for Public Health and the Environment (RIVM)	A,Meijer; L,Wijsman; S, vd Brink
EPI2024660	NP	Netherlands	2022-Apr-12	EPI_ISL_12249354	A/Netherlands/10968/2022	National Institute for Public Health and the Environment (RIVM)	National Institute for Public Health and the Environment (RIVM)	A,Meijer; L,Wijsman; S, vd Brink
EPI2024683	NP	Netherlands	2022-Apr-12	EPI_ISL_12249357	A/Netherlands/10973/2022	National Institute for Public Health and the Environment (RIVM)	National Institute for Public Health and the Environment (RIVM)	A,Meijer; L,Wijsman; S, vd Brink
EPI2027415	NP	Netherlands	2022-Apr-07	EPI_ISL_12429459	A/Netherlands/11054/2022	National Institute for Public Health and the Environment (RIVM)	National Institute for Public Health and the Environment (RIVM)	A,Meijer; S, vd Brink
EPI2027470	NP	Netherlands	2022-Apr-11	EPI_ISL_12429466	A/Netherlands/11125/2022	National Institute for Public Health and the Environment (RIVM)	National Institute for Public Health and the Environment (RIVM)	A,Meijer; S, vd Brink
EPI2027486	NP	Netherlands	2022-Apr-19	EPI_ISL_12429468	A/Netherlands/11134/2022	National Institute for Public Health and the Environment (RIVM)	National Institute for Public Health and the Environment (RIVM)	A,Meijer; S, vd Brink
EPI2027510	NP	Netherlands	2022-Apr-20	EPI_ISL_12429471	A/Netherlands/11141/2022	National Institute for Public Health and the Environment (RIVM)	National Institute for Public Health and the Environment (RIVM)	A,Meijer; S, vd Brink
EPI2027543	NP	Netherlands	2022-Apr-03	EPI_ISL_12429476	A/Netherlands/11159/2022	Haaglanden Medisch Centrum locatie Westeinde	National Institute for Public Health and the Environment (RIVM)	A,Meijer; S, vd Brink
EPI2027551	NP	Netherlands	2022-Apr-03	EPI_ISL_12429477	A/Netherlands/11160/2022	Haaglanden Medisch Centrum locatie Westeinde	National Institute for Public Health and the Environment (RIVM)	A,Meijer; S, vd Brink
EPI2027607	NP	Netherlands	2022-Apr-05	EPI_ISL_12429484	A/Netherlands/11167/2022	IJsselland Ziekenhuis	National Institute for Public Health and the Environment (RIVM)	A,Meijer; S, vd Brink
EPI2027615	NP	Netherlands	2022-Apr-06	EPI_ISL_12429485	A/Netherlands/11168/2022	IJsselland Ziekenhuis	National Institute for Public Health and the Environment (RIVM)	A,Meijer; S, vd Brink
EPI2027639	NP	Netherlands	2022-Apr-09	EPI_ISL_12429488	A/Netherlands/11171/2022	Haga Ziekenhuis	National Institute for Public Health and the Environment (RIVM)	A,Meijer; S, vd Brink
EPI2027655	NP	Netherlands	2022-Apr-11	EPI_ISL_12429490	A/Netherlands/11174/2022	Haga Ziekenhuis	National Institute for Public Health and the Environment (RIVM)	A,Meijer; S, vd Brink
EPI2027687	NP	Netherlands	2022-Apr-09	EPI_ISL_12429494	A/Netherlands/11179/2022	Academic Medical Center, University of Amsterdam	National Institute for Public Health and the Environment (RIVM)	A,Meijer; S, vd Brink
EPI2027780	NP	Netherlands	2022-Apr-12	EPI_ISL_12429506	A/Netherlands/11198/2022	Gelre ziekenhuizen	National Institute for Public Health and the Environment (RIVM)	A,Meijer; S, vd Brink
EPI2027811	NP	Netherlands	2022-Apr-11	EPI_ISL_12429510	A/Netherlands/11202/2022	ISALA Ziekenhuizen	National Institute for Public Health and the Environment (RIVM)	A,Meijer; S, vd Brink
EPI2027819	NP	Netherlands	2022-Apr-11	EPI_ISL_12429511	A/Netherlands/11203/2022	ISALA Ziekenhuizen	National Institute for Public Health and the Environment (RIVM)	A,Meijer; S, vd Brink
EPI2027843	NP	Netherlands	2022-Apr-11	EPI_ISL_12429514	A/Netherlands/11206/2022	IJsselland Ziekenhuis	National Institute for Public Health and the Environment (RIVM)	A,Meijer; S, vd Brink
EPI2027865	NP	Netherlands	2022-Apr-14	EPI_ISL_12429517	A/Netherlands/11209/2022	IJsselland Ziekenhuis	National Institute for Public Health and the Environment (RIVM)	A,Meijer; S, vd Brink
EPI2027985	NP	Netherlands	2022-Apr-18	EPI_ISL_12429532	A/Netherlands/11217/2022	PAMM	National Institute for Public Health and the Environment (RIVM)	A,Meijer; S, vd Brink
EPI2028064	NP	Netherlands	2022-Apr-13	EPI_ISL_12429542	A/Netherlands/11228/2022	Eurofins Medische Microbiologie BV	National Institute for Public Health and the Environment (RIVM)	A,Meijer; S, vd Brink
EPI2028088	NP	Netherlands	2022-Apr-14	EPI_ISL_12429545	A/Netherlands/11232/2022	Haga Ziekenhuis	National Institute for Public Health and the Environment (RIVM)	A,Meijer; S, vd Brink
EPI2028103	NP	Netherlands	2022-Apr-19	EPI_ISL_12429547	A/Netherlands/11235/2022	Haga Ziekenhuis	National Institute for Public Health and the Environment (RIVM)	A,Meijer; S, vd Brink
EPI2028108	NP	Netherlands	2022-Apr-18	EPI_ISL_12429548	A/Netherlands/11236/2022	Eurofins Medische Microbiologie BV	National Institute for Public Health and the Environment (RIVM)	A,Meijer; S, vd Brink
EPI2028202	NP	Netherlands	2022-Apr-05	EPI_ISL_12429560	A/Netherlands/11044/2022	National Institute for Public Health and the Environment (RIVM)	National Institute for Public Health and the Environment (RIVM)	A,Meijer; S, vd Brink
EPI2028210	NP	Netherlands	2022-Apr-05	EPI_ISL_12429561	A/Netherlands/11045/2022	National Institute for Public Health and the Environment (RIVM)	National Institute for Public Health and the Environment (RIVM)	A,Meijer; S, vd Brink
EPI2028242	NP	Netherlands	2022-Mar-29	EPI_ISL_12429565	A/Netherlands/11047/2022	National Institute for Public Health and the Environment (RIVM)	National Institute for Public Health and the Environment (RIVM)	A,Meijer; S, vd Brink
EPI2028250	NP	Netherlands	2022-Mar-30	EPI_ISL_12429566	A/Netherlands/11048/2022	National Institute for Public Health and the Environment (RIVM)	National Institute for Public Health and the Environment (RIVM)	A,Meijer; S, vd Brink
EPI2028258	NP	Netherlands	2022-Mar-27	EPI_ISL_12429567	A/Netherlands/11049/2022	National Institute for Public Health and the Environment (RIVM)	National Institute for Public Health and the Environment (RIVM)	A,Meijer; S, vd Brink
EPI2050790	NP	Spain	2022-Jan-26	EPI_ISL_12491222	A/Canarias/1027/2022	Servicio de Microbiología Hospital Universitario de Gran Canaria Doctor Negrín	Instituto de Salud Carlos III	Pozo,F; Iglesias-Caballero, M.; Gonz?lez-Esguevillas,M.; Molinero,M.; Camarero,S.; Mart?n,V.; Reyes,N.; Sandon?s,V.; V?zquez-Mor?n,S.; Casas,I.
EPI2050807	NP	Spain	2022-Jan-09	EPI_ISL_12491240	A/Galicia/1460/2022	Servicio de Microbiología Hospital Meixoeiro	Instituto de Salud Carlos III	Pozo,F; Iglesias-Caballero, M.; Gonz?lez-Esguevillas,M.; Molinero,M.; Camarero,S.; Mart?n,V.; Reyes,N.; Sandon?s,V.; V?zquez-Mor?n,S.; Casas,I.
EPI2029367	NP	Netherlands	2022-Apr-21	EPI_ISL_12567870	A/Netherlands/11145/2022	National Institute for Public Health and the Environment (RIVM)	National Institute for Public Health and the Environment (RIVM)	A,Meijer; L,Wijsman; S, vd Brink
EPI2029391	NP	Netherlands	2022-Apr-21	EPI_ISL_12567873	A/Netherlands/11148/2022	National Institute for Public Health and the Environment (RIVM)	National Institute for Public Health and the Environment (RIVM)	A,Meijer; L,Wijsman; S, vd Brink
EPI2029415	NP	Netherlands	2022-Apr-22	EPI_ISL_12567876	A/Netherlands/11151/2022	National Institute for Public Health and the Environment (RIVM)	National Institute for Public Health and the Environment (RIVM)	A,Meijer; L,Wijsman; S, vd Brink
EPI2029535	NP	Netherlands	2022-Apr-16	EPI_ISL_12567891	A/Netherlands/11290/2022	IJsselland Ziekenhuis	National Institute for Public Health and the Environment (RIVM)	A,Meijer; L,Wijsman; S, vd Brink
EPI2029620	NP	Netherlands	2022-Apr-19	EPI_ISL_12567903	A/Netherlands/11311/2022	Royal GD	National Institute for Public Health and the Environment (RIVM)	A,Meijer; L,Wijsman; S, vd Brink
EPI2029723	NP	Netherlands	2022-Apr-24	EPI_ISL_12567916	A/Netherlands/11326/2022	Diakonessenhuis Utrecht	National Institute for Public Health and the Environment (RIVM)	A,Meijer; L,Wijsman; S, vd Brink
EPI2029731	NP	Netherlands	2022-Apr-22	EPI_ISL_12567917	A/Netherlands/11328/2022	Diakonessenhuis Utrecht	National Institute for Public Health and the Environment (RIVM)	A,Meijer; L,Wijsman; S, vd Brink
EPI2029739	NP	Netherlands	2022-Apr-21	EPI_ISL_12567918	A/Netherlands/11330/2022	Academic Medical Center, University of Amsterdam	National Institute for Public Health and the Environment (RIVM)	A,Meijer; L,Wijsman; S, vd Brink
EPI2030247	NP	Australia	2022-Mar-31	EPI_ISL_12579870	A/Victoria/66/2022	Royal Melbourne Hospital	WHO Collaborating Centre for Reference and Research on Influenza	Deng,Y-M; Iannello,P; Lau,H; Spirason,N; Moselen,J; Aziz,A; Komadina,N.
EPI2030271	NP	Australia	2022-Mar-30	EPI_ISL_12579874	A/Darwin/2/2022	Royal Darwin Hospital	WHO Collaborating Centre for Reference and Research on Influenza	Deng,Y-M; Iannello,P; Lau,H; Spirason,N; Moselen,J; Aziz,A; Komadina,N.
EPI2030344	NP	Australia	2022-Apr-06	EPI_ISL_12579887	A/Victoria/108/2022	ST Vincent Hospital	WHO Collaborating Centre for Reference and Research on Influenza	Deng,Y-M; Iannello,P; Lau,H; Spirason,N; Moselen,J; Aziz,A; Komadina,N.
EPI2030352	NP	Australia	2022-Apr-05	EPI_ISL_12579892	A/Darwin/7/2022	Royal Darwin Hospital	WHO Collaborating Centre for Reference and Research on Influenza	Deng,Y-M; Iannello,P; Lau,H; Spirason,N; Moselen,J; Aziz,A; Komadina,N.
EPI2030360	NP	Australia	2022-Apr-04	EPI_ISL_12579893	A/Darwin/5/2022	Royal Darwin Hospital	WHO Collaborating Centre for Reference and Research on Influenza	Deng,Y-M; Iannello,P; Lau,H; Spirason,N; Moselen,J; Aziz,A; Komadina,N.
EPI2030416	NP	Australia	2022-Mar-28	EPI_ISL_12579900	A/Newcastle/6/2022	John Hunter Hospital	WHO Collaborating Centre for Reference and Research on Influenza	Deng,Y-M; Iannello,P; Lau,H; Spirason,N; Moselen,J; Aziz,A; Komadina,N.
EPI2030424	NP	Australia	2022-Apr-05	EPI_ISL_12579901	A/Darwin/6/2022	Royal Darwin Hospital	WHO Collaborating Centre for Reference and Research on Influenza	Deng,Y-M; Iannello,P; Lau,H; Spirason,N; Moselen,J; Aziz,A; Komadina,N.
EPI2030448	NP	Australia	2022-Apr-04	EPI_ISL_12579904	A/Darwin/3/2022	Royal Darwin Hospital	WHO Collaborating Centre for Reference and Research on Influenza	Deng,Y-M; Iannello,P; Lau,H; Spirason,N; Moselen,J; Aziz,A; Komadina,N.
EPI2030463	NP	Australia	2022-Apr-04	EPI_ISL_12579906	A/Darwin/4/2022	Royal Darwin Hospital	WHO Collaborating Centre for Reference and Research on Influenza	Deng,Y-M; Iannello,P; Lau,H; Spirason,N; Moselen,J; Aziz,A; Komadina,N.
EPI2030495	NP	Australia	2022-Apr-07	EPI_ISL_12579912	A/Darwin/8/2022	Royal Darwin Hospital	WHO Collaborating Centre for Reference and Research on Influenza	Deng,Y-M; Iannello,P; Lau,H; Spirason,N; Moselen,J; Aziz,A; Komadina,N.
EPI2030543	NP	Australia	2022-Mar-31	EPI_ISL_12579918	A/Victoria/73/2022	Alfred Hospital	WHO Collaborating Centre for Reference and Research on Influenza	Deng,Y-M; Iannello,P; Lau,H; Spirason,N; Moselen,J; Aziz,A; Komadina,N.
EPI2030727	NP	Australia	2022-Apr-04	EPI_ISL_12579945	A/Victoria/83/2022	Monash Medical Centre	WHO Collaborating Centre for Reference and Research on Influenza	Deng,Y-M; Iannello,P; Lau,H; Spirason,N; Moselen,J; Aziz,A; Komadina,N.
EPI2033541	NP	Romania	2022-Mar-23	EPI_ISL_12666622	A/Romania/308/2022	National Institute for Infectious Diseases “Prof. Dr. Matei Balș”	National Institute of Infectious Diseases-Prof. Dr. Matei Bals	Banica, Leontina ; Ovidiu, Vlaicu ; Corina, Casangiu ; Surleac, Marius ; Dragos, Florea ; Paraschiv, Simona
EPI2033792	NP	Netherlands	2022-May-02	EPI_ISL_12676388	A/Netherlands/11386/2022	National Institute for Public Health and the Environment (RIVM)	National Institute for Public Health and the Environment (RIVM)	A,Meijer; L,Wijsman; S, vd Brink
EPI2033816	NP	Netherlands	2022-Apr-22	EPI_ISL_12676441	A/Netherlands/11293/2022	Groene Hart Ziekenhuis	National Institute for Public Health and the Environment (RIVM)	A,Meijer; L,Wijsman; S, vd Brink
EPI2033863	NP	Netherlands	2022-Apr-30	EPI_ISL_12676533	A/Netherlands/11401/2022	Groene Hart Ziekenhuis	National Institute for Public Health and the Environment (RIVM)	A,Meijer; L,Wijsman; S, vd Brink
EPI2033877	NP	Netherlands	2022-Apr-25	EPI_ISL_12676565	A/Netherlands/11403/2022	Groene Hart Ziekenhuis	National Institute for Public Health and the Environment (RIVM)	A,Meijer; L,Wijsman; S, vd Brink
EPI2033885	NP	Netherlands	2022-Apr-25	EPI_ISL_12676582	A/Netherlands/11404/2022	Groene Hart Ziekenhuis	National Institute for Public Health and the Environment (RIVM)	A,Meijer; L,Wijsman; S, vd Brink
EPI2033933	NP	Netherlands	2022-May-01	EPI_ISL_12676689	A/Netherlands/11411/2022	Gelre ziekenhuizen	National Institute for Public Health and the Environment (RIVM)	A,Meijer; L,Wijsman; S, vd Brink
EPI2033941	NP	Netherlands	2022-Apr-26	EPI_ISL_12676706	A/Netherlands/11412/2022	Eurofins Medische Microbiologie BV	National Institute for Public Health and the Environment (RIVM)	A,Meijer; L,Wijsman; S, vd Brink
EPI2033984	NP	Netherlands	2022-Apr-28	EPI_ISL_12676800	A/Netherlands/11418/2022	Haga Ziekenhuis	National Institute for Public Health and the Environment (RIVM)	A,Meijer; L,Wijsman; S, vd Brink
EPI2034002	NP	Netherlands	2022-Apr-26	EPI_ISL_12676830	A/Netherlands/11422/2022	Royal GD	National Institute for Public Health and the Environment (RIVM)	A,Meijer; L,Wijsman; S, vd Brink
EPI2034180	NP	Netherlands	2022-Apr-14	EPI_ISL_12677188	A/Netherlands/11108/2022	National Institute for Public Health and the Environment (RIVM)	National Institute for Public Health and the Environment (RIVM)
EPI2034220	NP	Netherlands	2022-Apr-14	EPI_ISL_12677275	A/Netherlands/11354/2022	National Institute for Public Health and the Environment (RIVM)	National Institute for Public Health and the Environment (RIVM)
EPI2034243	NP	Netherlands	2022-Apr-17	EPI_ISL_12677307	A/Netherlands/11364/2022	National Institute for Public Health and the Environment (RIVM)	National Institute for Public Health and the Environment (RIVM)
EPI2034251	NP	Netherlands	2022-Apr-18	EPI_ISL_12677324	A/Netherlands/11365/2022	National Institute for Public Health and the Environment (RIVM)	National Institute for Public Health and the Environment (RIVM)
EPI2034259	NP	Netherlands	2022-Apr-18	EPI_ISL_12677341	A/Netherlands/11380/2022	National Institute for Public Health and the Environment (RIVM)	National Institute for Public Health and the Environment (RIVM)
EPI2034288	NP	Netherlands	2022-Apr-23	EPI_ISL_12677403	A/Netherlands/11457/2022	National Institute for Public Health and the Environment (RIVM)	National Institute for Public Health and the Environment (RIVM)
EPI2036119	NP	Spain	2022-Jan-18	EPI_ISL_12705831	A/Catalonia/NSVH101730626/2022	Hospital Universitari Vall d'Hebron	Hospital Universitari Vall d'Hebron	Andres, C.; Gonzalez-Sanchez, A; Pi?ana, M; Martin, MC.; Codina, MG.; Pumarola, T; Anton, A.
EPI2036126	NP	Spain	2022-May-04	EPI_ISL_12705832	A/Catalonia/NSVH101815476/2022	Hospital Universitari Vall d'Hebron	Hospital Universitari Vall d'Hebron	Andres, C.; Gonzalez-Sanchez, A; Pi?ana, M; Martin, MC.; Codina, MG.; Pumarola, T; Anton, A.
EPI2036133	NP	Spain	2022-May-09	EPI_ISL_12705833	A/Catalonia/NSVH101818907/2022	Hospital Universitari Vall d'Hebron	Hospital Universitari Vall d'Hebron	Andres, C.; Gonzalez-Sanchez, A; Pi?ana, M; Martin, MC.; Codina, MG.; Pumarola, T; Anton, A.
EPI2036157	NP	United States	2022-Mar-19	EPI_ISL_12709094	A/Ohio/10/2022	Ohio Department of Health Laboratories	Centers for Disease Control and Prevention
EPI2036173	NP	Burkina Faso	2021-Sep-07	EPI_ISL_12709096	A/Burkina Faso/1343/2021	IRSS	Centers for Disease Control and Prevention
EPI2036184	NP	Serbia	2021-Dec-28	EPI_ISL_12709098	A/Serbia/3699/2021	Institute of Immunology and Virology Torlak	Centers for Disease Control and Prevention
EPI2036190	NP	Burkina Faso	2021-Sep-20	EPI_ISL_12709099	A/Burkina Faso/2699/2021	IRSS	Centers for Disease Control and Prevention
EPI2036198	NP	Burkina Faso	2021-Sep-20	EPI_ISL_12709100	A/Burkina Faso/2700/2021	IRSS	Centers for Disease Control and Prevention
EPI2036213	NP	Burkina Faso	2021-Nov-16	EPI_ISL_12709102	A/Burkina Faso/1370/2021	IRSS	Centers for Disease Control and Prevention
EPI2036229	NP	Burkina Faso	2021-Sep-16	EPI_ISL_12709104	A/Burkina Faso/1350/2021	IRSS	Centers for Disease Control and Prevention
EPI2036237	NP	Pakistan	2022-Mar-10	EPI_ISL_12709105	A/Pakistan/1699/2022	National Institute of Health	Centers for Disease Control and Prevention
EPI2036245	NP	Pakistan	2022-Feb-26	EPI_ISL_12709106	A/Pakistan/7103/2022	National Institute of Health	Centers for Disease Control and Prevention
EPI2036253	NP	Pakistan	2022-Mar-29	EPI_ISL_12709107	A/Pakistan/6880/2022	National Institute of Health	Centers for Disease Control and Prevention
EPI2036261	NP	Pakistan	2022-Jan-28	EPI_ISL_12709108	A/Pakistan/6104/2022	National Institute of Health	Centers for Disease Control and Prevention
EPI2036269	NP	Pakistan	2022-Feb-12	EPI_ISL_12709109	A/Pakistan/1288/2022	National Institute of Health	Centers for Disease Control and Prevention
EPI2036277	NP	Pakistan	2022-Mar-03	EPI_ISL_12709110	A/Pakistan/9118/2022	National Institute of Health	Centers for Disease Control and Prevention
EPI2036285	NP	Pakistan	2022-Mar-08	EPI_ISL_12709111	A/Pakistan/872/2022	National Institute of Health	Centers for Disease Control and Prevention
EPI2036293	NP	Pakistan	2022-Mar-03	EPI_ISL_12709112	A/Pakistan/9152/2022	National Institute of Health	Centers for Disease Control and Prevention
EPI2036301	NP	Pakistan	2022-Jan-27	EPI_ISL_12709113	A/Pakistan/5338/2022	National Institute of Health	Centers for Disease Control and Prevention
EPI2036308	NP	Pakistan	2022-Mar-15	EPI_ISL_12709114	A/Pakistan/3367/2022	National Institute of Health	Centers for Disease Control and Prevention
EPI2036316	NP	Pakistan	2022-Jan-27	EPI_ISL_12709115	A/Pakistan/5428/2022	National Institute of Health	Centers for Disease Control and Prevention
EPI2036324	NP	Pakistan	2022-Mar-08	EPI_ISL_12709116	A/Pakistan/884/2022	National Institute of Health	Centers for Disease Control and Prevention
EPI2036332	NP	Pakistan	2022-Mar-10	EPI_ISL_12709117	A/Pakistan/1579/2022	National Institute of Health	Centers for Disease Control and Prevention
EPI2036340	NP	Pakistan	2022-Jan-12	EPI_ISL_12709118	A/Pakistan/4349/2022	National Institute of Health	Centers for Disease Control and Prevention
EPI2036347	NP	Pakistan	2022-Mar-01	EPI_ISL_12709119	A/Pakistan/8205/2022	National Institute of Health	Centers for Disease Control and Prevention
EPI2036363	NP	Pakistan	2022-Mar-01	EPI_ISL_12709121	A/Pakistan/8401/2022	National Institute of Health	Centers for Disease Control and Prevention
EPI2036370	NP	Pakistan	2022-Jan-01	EPI_ISL_12709122	A/Pakistan/955/2022	National Institute of Health	Centers for Disease Control and Prevention
EPI2036378	NP	Pakistan	2022-Mar-31	EPI_ISL_12709123	A/Pakistan/7484/2022	National Institute of Health	Centers for Disease Control and Prevention
EPI2036384	NP	Pakistan	2022-Feb-25	EPI_ISL_12709124	A/Pakistan/6816/2022	National Institute of Health	Centers for Disease Control and Prevention
EPI2036392	NP	Pakistan	2022-Mar-02	EPI_ISL_12709125	A/Pakistan/8722/2022	National Institute of Health	Centers for Disease Control and Prevention
EPI2036400	NP	Pakistan	2022-Feb-25	EPI_ISL_12709126	A/Pakistan/6818/2022	National Institute of Health	Centers for Disease Control and Prevention
EPI2036408	NP	Pakistan	2022-Feb-23	EPI_ISL_12709127	A/Pakistan/5787/2022	National Institute of Health	Centers for Disease Control and Prevention
EPI2036416	NP	Pakistan	2022-Mar-01	EPI_ISL_12709128	A/Pakistan/7987/2022	National Institute of Health	Centers for Disease Control and Prevention
EPI2036423	NP	Pakistan	2022-Feb-17	EPI_ISL_12709129	A/Pakistan/3886/2022	National Institute of Health	Centers for Disease Control and Prevention
EPI2036439	NP	Pakistan	2022-Feb-25	EPI_ISL_12709131	A/Pakistan/6798/2022	National Institute of Health	Centers for Disease Control and Prevention
EPI2036447	NP	Pakistan	2022-Mar-02	EPI_ISL_12709173	A/Pakistan/8744/2022	National Institute of Health	Centers for Disease Control and Prevention
EPI2070253	NP	South Africa	2021-Nov-26	EPI_ISL_12805352	A/South Africa/R17468/2021	National Institute for Communicable Disease	National Institute for Communicable Diseases (NICD)	Amoako, DG; Everatt, J; Kekana, D; Scheepers, C; Mohale, T; Ntuli, N; Mahlangu, B; Mnguni, A; Ismail, A; Bhiman, JN; Wolter, N
EPI2042852	NP	Romania	2022-Mar-11	EPI_ISL_12809114	A/Romania/307/2022	National Institute for Infectious Diseases “Prof. Dr. Matei Balș”	National Institute of Infectious Diseases-Prof. Dr. Matei Bals	Banica, Leontina ; Ovidiu, Vlaicu ; Corina, Casangiu ; Surleac, Marius ; Dragos, Florea ; Paraschiv, Simona
EPI2043367	NP	Germany	2022-Apr-11	EPI_ISL_12839599	A/Hessen/16/2022	Robert Koch-Institute Nationales Referenzzentrum für Influenza	Robert Koch Institute Nationales Referenzzentrum für Influenza
EPI2044491	NP	Netherlands	2022-May-05	EPI_ISL_12853599	A/Netherlands/11392/2022	National Institute for Public Health and the Environment (RIVM)	National Institute for Public Health and the Environment (RIVM)	A,Meijer; L,Wijsman; S, vd Brink
EPI2044507	NP	Netherlands	2022-May-09	EPI_ISL_12853601	A/Netherlands/11476/2022	National Institute for Public Health and the Environment (RIVM)	National Institute for Public Health and the Environment (RIVM)	A,Meijer; L,Wijsman; S, vd Brink
EPI2044523	NP	Netherlands	2022-May-06	EPI_ISL_12853603	A/Netherlands/11520/2022	PAMM	National Institute for Public Health and the Environment (RIVM)	A,Meijer; L,Wijsman; S, vd Brink
EPI2044531	NP	Netherlands	2022-May-06	EPI_ISL_12853604	A/Netherlands/11521/2022	PAMM	National Institute for Public Health and the Environment (RIVM)	A,Meijer; L,Wijsman; S, vd Brink
EPI2044547	NP	Netherlands	2022-May-08	EPI_ISL_12853606	A/Netherlands/11523/2022	PAMM	National Institute for Public Health and the Environment (RIVM)	A,Meijer; L,Wijsman; S, vd Brink
EPI2044555	NP	Netherlands	2022-May-09	EPI_ISL_12853607	A/Netherlands/11524/2022	PAMM	National Institute for Public Health and the Environment (RIVM)	A,Meijer; L,Wijsman; S, vd Brink
EPI2044563	NP	Netherlands	2022-May-07	EPI_ISL_12853608	A/Netherlands/11525/2022	PAMM	National Institute for Public Health and the Environment (RIVM)	A,Meijer; L,Wijsman; S, vd Brink
EPI2044579	NP	Netherlands	2022-May-10	EPI_ISL_12853610	A/Netherlands/11529/2022	Haga Ziekenhuis	National Institute for Public Health and the Environment (RIVM)	A,Meijer; L,Wijsman; S, vd Brink
EPI2044595	NP	Netherlands	2022-May-02	EPI_ISL_12853612	A/Netherlands/11531/2022	Diakonessenhuis Utrecht	National Institute for Public Health and the Environment (RIVM)	A,Meijer; L,Wijsman; S, vd Brink
EPI2044603	NP	Netherlands	2022-May-04	EPI_ISL_12853613	A/Netherlands/11532/2022	Academic Medical Center, University of Amsterdam	National Institute for Public Health and the Environment (RIVM)	A,Meijer; L,Wijsman; S, vd Brink
EPI2044611	NP	Netherlands	2022-May-04	EPI_ISL_12853614	A/Netherlands/11533/2022	Academic Medical Center, University of Amsterdam	National Institute for Public Health and the Environment (RIVM)	A,Meijer; L,Wijsman; S, vd Brink
EPI2077039	NP	Germany	2022-Feb-23	EPI_ISL_12942281	A/Bremen/3/2022	Robert Koch Institute Nationales Referenzzentrum für Influenza	Crick Worldwide Influenza Centre
EPI2077051	NP	Spain	2022-Mar-17	EPI_ISL_12942285	A/Catalonia/882424/2022	Barcelona, Facultad de Medicina	Crick Worldwide Influenza Centre
EPI2077045	NP	Spain	2022-Mar-17	EPI_ISL_12942290	A/Catalonia/882429/2022	Barcelona, Facultad de Medicina	Crick Worldwide Influenza Centre
EPI2077685	NP	Senegal	2021-Oct-05	EPI_ISL_12942294	A/Dakar/37/2021	Institut Pasteur de Dakar	Crick Worldwide Influenza Centre
EPI2077763	NP	Senegal	2021-Oct-20	EPI_ISL_12942299	A/Dakar/42/2021	Institut Pasteur de Dakar	Crick Worldwide Influenza Centre
EPI2077775	NP	Senegal	2021-Oct-13	EPI_ISL_12942303	A/Dakar/43/2021	Institut Pasteur de Dakar	Crick Worldwide Influenza Centre
EPI2077769	NP	Senegal	2021-Oct-13	EPI_ISL_12942307	A/Dakar/44/2021	Institut Pasteur de Dakar	Crick Worldwide Influenza Centre
EPI2077031	NP	Senegal	2021-Oct-27	EPI_ISL_12942316	A/Dakar/47/2021	Institut Pasteur de Dakar	Crick Worldwide Influenza Centre
EPI2077733	NP	Senegal	2021-Nov-10	EPI_ISL_12942320	A/Dakar/48/2021	Institut Pasteur de Dakar	Crick Worldwide Influenza Centre
EPI2077751	NP	Senegal	2021-Nov-04	EPI_ISL_12942324	A/Dakar/49/2021	Institut Pasteur de Dakar	Crick Worldwide Influenza Centre
EPI2077727	NP	Senegal	2021-Nov-10	EPI_ISL_12942329	A/Dakar/50/2021	Institut Pasteur de Dakar	Crick Worldwide Influenza Centre
EPI2077757	NP	Senegal	2021-Oct-26	EPI_ISL_12942333	A/Dakar/51/2021	Institut Pasteur de Dakar	Crick Worldwide Influenza Centre
EPI2077745	NP	Senegal	2021-Nov-04	EPI_ISL_12942337	A/Dakar/52/2021	Institut Pasteur de Dakar	Crick Worldwide Influenza Centre
EPI2077739	NP	Senegal	2021-Nov-07	EPI_ISL_12942341	A/Dakar/53/2021	Institut Pasteur de Dakar	Crick Worldwide Influenza Centre
EPI2077715	NP	Senegal	2021-Nov-15	EPI_ISL_12942346	A/Dakar/54/2021	Institut Pasteur de Dakar	Crick Worldwide Influenza Centre
EPI2077721	NP	Senegal	2021-Nov-10	EPI_ISL_12942350	A/Dakar/55/2021	Institut Pasteur de Dakar	Crick Worldwide Influenza Centre
EPI2077703	NP	Senegal	2021-Nov-23	EPI_ISL_12942354	A/Dakar/56/2021	Institut Pasteur de Dakar	Crick Worldwide Influenza Centre
EPI2077709	NP	Senegal	2021-Nov-19	EPI_ISL_12942358	A/Dakar/57/2021	Institut Pasteur de Dakar	Crick Worldwide Influenza Centre
EPI2077697	NP	Senegal	2021-Nov-26	EPI_ISL_12942363	A/Dakar/58/2021	Institut Pasteur de Dakar	Crick Worldwide Influenza Centre
EPI2077691	NP	Senegal	2021-Nov-26	EPI_ISL_12942367	A/Dakar/59/2021	Institut Pasteur de Dakar	Crick Worldwide Influenza Centre
EPI2049910	NP	Netherlands	2022-May-10	EPI_ISL_12973136	A/Netherlands/11570/2022	Gelre ziekenhuizen	National Institute for Public Health and the Environment (RIVM)	A,Meijer; L,Wijsman; S, vd Brink
EPI2049918	NP	Netherlands	2022-May-12	EPI_ISL_12973137	A/Netherlands/11571/2022	Gelre ziekenhuizen	National Institute for Public Health and the Environment (RIVM)	A,Meijer; L,Wijsman; S, vd Brink
EPI2049926	NP	Netherlands	2022-May-10	EPI_ISL_12973138	A/Netherlands/11572/2022	Royal GD	National Institute for Public Health and the Environment (RIVM)	A,Meijer; L,Wijsman; S, vd Brink
EPI2049933	NP	Netherlands	2022-May-13	EPI_ISL_12973139	A/Netherlands/11573/2022	Royal GD	National Institute for Public Health and the Environment (RIVM)	A,Meijer; L,Wijsman; S, vd Brink
EPI2049941	NP	Netherlands	2022-May-14	EPI_ISL_12973140	A/Netherlands/11574/2022	Royal GD	National Institute for Public Health and the Environment (RIVM)	A,Meijer; L,Wijsman; S, vd Brink
EPI2050029	NP	Netherlands	2022-May-15	EPI_ISL_12973151	A/Netherlands/11586/2022	PAMM	National Institute for Public Health and the Environment (RIVM)	A,Meijer; L,Wijsman; S, vd Brink
EPI2050053	NP	Netherlands	2022-May-15	EPI_ISL_12973154	A/Netherlands/11589/2022	PAMM	National Institute for Public Health and the Environment (RIVM)	A,Meijer; L,Wijsman; S, vd Brink
EPI2050069	NP	Netherlands	2022-May-12	EPI_ISL_12973156	A/Netherlands/11592/2022	Haga Ziekenhuis	National Institute for Public Health and the Environment (RIVM)	A,Meijer; L,Wijsman; S, vd Brink
EPI2050091	NP	Netherlands	2022-May-14	EPI_ISL_12973159	A/Netherlands/11595/2022	Academic Medical Center, University of Amsterdam	National Institute for Public Health and the Environment (RIVM)	A,Meijer; L,Wijsman; S, vd Brink
EPI2050181	NP	Egypt	2019-Jan-01	EPI_ISL_12995118	A/Egypt/NRC098/2019	Center of Scientific Excellence for Influenza Viruses, National Research Centre (NRC), Egypt.	National Research Center (Hospital)	'Mina,Kamel; Ahmed,Mostafa; Yassmin,Moatasim; Sara,Mahmoud; Mahmoud,Shehata; Elsayed,AbdElSalam; Mohamed,Shehata; Mohamed,Ali'
EPI2050420	NP	United Kingdom	2022-Apr-24	EPI_ISL_13016034	A/Pontyclun/3887/2022	Public Health Wales Microbiology Cardiff	Public Health Wales Microbiology Cardiff
EPI2052032	NP	Spain	2022-Apr-09	EPI_ISL_13026433	A/CastillaLaMancha/1816/2022	Instituto de Salud Carlos III	Instituto de Salud Carlos III	Pozo,F; Iglesias-Caballero, M.; Gonz?lez-Esguevillas,M.; Molinero,M.; Camarero,S.; Mart?n,V.; Reyes,N.; Sandon?s,V.; V?zquez-Mor?n,S.; Casas,I.
EPI2053441	NP	Sweden	2022-Mar-27	EPI_ISL_13049061	A/Stockholm/24/2022	Klinisk mikrobiologi, Karolinska Universitetslaboratoriet, Karolinska Universitetssjukhuset Solna	Public Health Agency of Sweden
EPI2055468	NP	Netherlands	2022-May-20	EPI_ISL_13096512	A/Netherlands/11632/2022	Royal GD	National Institute for Public Health and the Environment (RIVM)	A,Meijer; L,Wijsman; S, vd Brink
EPI2055476	NP	Netherlands	2022-May-22	EPI_ISL_13096513	A/Netherlands/11633/2022	PAMM	National Institute for Public Health and the Environment (RIVM)	A,Meijer; L,Wijsman; S, vd Brink
EPI2055484	NP	Netherlands	2022-May-23	EPI_ISL_13096514	A/Netherlands/11634/2022	PAMM	National Institute for Public Health and the Environment (RIVM)	A,Meijer; L,Wijsman; S, vd Brink
EPI2055492	NP	Netherlands	2022-May-18	EPI_ISL_13096515	A/Netherlands/11635/2022	Academic Medical Center, University of Amsterdam	National Institute for Public Health and the Environment (RIVM)	A,Meijer; L,Wijsman; S, vd Brink
EPI2055516	NP	Netherlands	2022-May-04	EPI_ISL_13096518	A/Netherlands/11549/2022	National Institute for Public Health and the Environment (RIVM)	National Institute for Public Health and the Environment (RIVM)	A,Meijer; L,Wijsman; S, vd Brink
EPI2055524	NP	Netherlands	2022-May-03	EPI_ISL_13096519	A/Netherlands/11550/2022	National Institute for Public Health and the Environment (RIVM)	National Institute for Public Health and the Environment (RIVM)	A,Meijer; L,Wijsman; S, vd Brink
EPI2055532	NP	Netherlands	2022-Apr-29	EPI_ISL_13096520	A/Netherlands/11551/2022	National Institute for Public Health and the Environment (RIVM)	National Institute for Public Health and the Environment (RIVM)	A,Meijer; L,Wijsman; S, vd Brink
EPI2055593	NP	Netherlands	2022-May-12	EPI_ISL_13096528	A/Netherlands/11609/2022	National Institute for Public Health and the Environment (RIVM)	National Institute for Public Health and the Environment (RIVM)	A,Meijer; L,Wijsman; S, vd Brink
EPI2055601	NP	Netherlands	2022-May-09	EPI_ISL_13096529	A/Netherlands/11610/2022	National Institute for Public Health and the Environment (RIVM)	National Institute for Public Health and the Environment (RIVM)	A,Meijer; L,Wijsman; S, vd Brink
EPI2055609	NP	Netherlands	2022-May-13	EPI_ISL_13096530	A/Netherlands/11611/2022	National Institute for Public Health and the Environment (RIVM)	National Institute for Public Health and the Environment (RIVM)	A,Meijer; L,Wijsman; S, vd Brink
EPI2055617	NP	Netherlands	2022-May-10	EPI_ISL_13096531	A/Netherlands/11612/2022	National Institute for Public Health and the Environment (RIVM)	National Institute for Public Health and the Environment (RIVM)	A,Meijer; L,Wijsman; S, vd Brink
EPI2057161	NP	United States	2021-Sep-13	EPI_ISL_13148826	A/Human/New York/PV34639/2021	Icahn School of Medicine at Mount Sinai	Icahn School of Medicine at Mount Sinai	Gonzalez-Reiche, Ana S.; Alshammary, Hala; Polanco, Jose; Kim, Eunhye; Amoako, Angela; Rooker, Aria; Cognigni, Christian; Floda, Daniel; van de Guchte, Adriana; Khalil, Zain; Srivastava, Komal; Sebra, Robert; Garc?a-Sastre, Adolfo; Patel, Gopi; Schaefer, Sarah; Ramirez, Juan David; Banu, Radhika; Shrestha, Paras; Paniz-Mondolfi, Alberto; Sordillo, Emilia Mia; Simon, Viviana; van Bakel, Harm
EPI2057193	NP	United States	2021-Oct-24	EPI_ISL_13148830	A/Human/New York/PV20745/2021	Icahn School of Medicine at Mount Sinai	Icahn School of Medicine at Mount Sinai	Gonzalez-Reiche, Ana S.; Alshammary, Hala; Polanco, Jose; Kim, Eunhye; Amoako, Angela; Rooker, Aria; Cognigni, Christian; Floda, Daniel; van de Guchte, Adriana; Khalil, Zain; Srivastava, Komal; Sebra, Robert; Garc?a-Sastre, Adolfo; Patel, Gopi; Schaefer, Sarah; Ramirez, Juan David; Banu, Radhika; Shrestha, Paras; Paniz-Mondolfi, Alberto; Sordillo, Emilia Mia; Simon, Viviana; van Bakel, Harm
EPI2057225	NP	United States	2021-Oct-27	EPI_ISL_13148834	A/Human/New York/PV20765/2021	Icahn School of Medicine at Mount Sinai	Icahn School of Medicine at Mount Sinai	Gonzalez-Reiche, Ana S.; Alshammary, Hala; Polanco, Jose; Kim, Eunhye; Amoako, Angela; Rooker, Aria; Cognigni, Christian; Floda, Daniel; van de Guchte, Adriana; Khalil, Zain; Srivastava, Komal; Sebra, Robert; Garc?a-Sastre, Adolfo; Patel, Gopi; Schaefer, Sarah; Ramirez, Juan David; Banu, Radhika; Shrestha, Paras; Paniz-Mondolfi, Alberto; Sordillo, Emilia Mia; Simon, Viviana; van Bakel, Harm
EPI2059446	NP	Australia	2022-Apr-30	EPI_ISL_13175668	A/Sydney/252/2022	Childrens Hospital Westmead	WHO Collaborating Centre for Reference and Research on Influenza	Deng,Y-M; Iannello,P; Lau,H; Spirason,N; Moselen,J; Aziz,A; Komadina,N.
EPI2059453	NP	Australia	2022-Apr-27	EPI_ISL_13175669	A/Sydney/247/2022	Childrens Hospital Westmead	WHO Collaborating Centre for Reference and Research on Influenza	Deng,Y-M; Iannello,P; Lau,H; Spirason,N; Moselen,J; Aziz,A; Komadina,N.
EPI2059461	NP	Australia	2022-Apr-30	EPI_ISL_13175670	A/Newcastle/56/2022	John Hunter Hospital	WHO Collaborating Centre for Reference and Research on Influenza	Deng,Y-M; Iannello,P; Lau,H; Spirason,N; Moselen,J; Aziz,A; Komadina,N.
EPI2059469	NP	Australia	2022-Apr-20	EPI_ISL_13175671	A/Sydney/225/2022	Childrens Hospital Westmead	WHO Collaborating Centre for Reference and Research on Influenza	Deng,Y-M; Iannello,P; Lau,H; Spirason,N; Moselen,J; Aziz,A; Komadina,N.
EPI2059478	NP	Australia	2022-Apr-23	EPI_ISL_13175672	A/Sydney/236/2022	Childrens Hospital Westmead	WHO Collaborating Centre for Reference and Research on Influenza	Deng,Y-M; Iannello,P; Lau,H; Spirason,N; Moselen,J; Aziz,A; Komadina,N.
EPI2059485	NP	Australia	2022-Apr-24	EPI_ISL_13175673	A/Sydney/240/2022	Childrens Hospital Westmead	WHO Collaborating Centre for Reference and Research on Influenza	Deng,Y-M; Iannello,P; Lau,H; Spirason,N; Moselen,J; Aziz,A; Komadina,N.
EPI2059493	NP	Australia	2022-May-07	EPI_ISL_13175674	A/Darwin/123/2022	Royal Darwin Hospital	WHO Collaborating Centre for Reference and Research on Influenza	Deng,Y-M; Iannello,P; Lau,H; Spirason,N; Moselen,J; Aziz,A; Komadina,N.
EPI2059501	NP	Australia	2022-May-08	EPI_ISL_13175675	A/Darwin/126/2022	Royal Darwin Hospital	WHO Collaborating Centre for Reference and Research on Influenza	Deng,Y-M; Iannello,P; Lau,H; Spirason,N; Moselen,J; Aziz,A; Komadina,N.
EPI2059508	NP	Australia	2022-May-08	EPI_ISL_13175676	A/Darwin/128/2022	Royal Darwin Hospital	WHO Collaborating Centre for Reference and Research on Influenza	Deng,Y-M; Iannello,P; Lau,H; Spirason,N; Moselen,J; Aziz,A; Komadina,N.
EPI2059515	NP	Australia	2022-Apr-26	EPI_ISL_13175677	A/Darwin/76/2022	Royal Darwin Hospital	WHO Collaborating Centre for Reference and Research on Influenza	Deng,Y-M; Iannello,P; Lau,H; Spirason,N; Moselen,J; Aziz,A; Komadina,N.
EPI2059523	NP	Australia	2022-May-09	EPI_ISL_13175678	A/Darwin/194/2022	Royal Darwin Hospital	WHO Collaborating Centre for Reference and Research on Influenza	Deng,Y-M; Iannello,P; Lau,H; Spirason,N; Moselen,J; Aziz,A; Komadina,N.
EPI2059531	NP	Australia	2022-Apr-11	EPI_ISL_13175679	A/Sydney/186/2022	Childrens Hospital Westmead	WHO Collaborating Centre for Reference and Research on Influenza	Deng,Y-M; Iannello,P; Lau,H; Spirason,N; Moselen,J; Aziz,A; Komadina,N.
EPI2059539	NP	Australia	2022-Apr-13	EPI_ISL_13175680	A/Sydney/197/2022	Childrens Hospital Westmead	WHO Collaborating Centre for Reference and Research on Influenza	Deng,Y-M; Iannello,P; Lau,H; Spirason,N; Moselen,J; Aziz,A; Komadina,N.
EPI2059548	NP	Australia	2022-Apr-17	EPI_ISL_13175681	A/Sydney/208/2022	Childrens Hospital Westmead	WHO Collaborating Centre for Reference and Research on Influenza	Deng,Y-M; Iannello,P; Lau,H; Spirason,N; Moselen,J; Aziz,A; Komadina,N.
EPI2059556	NP	Australia	2022-Apr-12	EPI_ISL_13175682	A/Sydney/194/2022	Childrens Hospital Westmead	WHO Collaborating Centre for Reference and Research on Influenza	Deng,Y-M; Iannello,P; Lau,H; Spirason,N; Moselen,J; Aziz,A; Komadina,N.
EPI2059563	NP	Australia	2022-Apr-05	EPI_ISL_13175683	A/Sydney/71/2022	Clinical Virology Unit, CDIM	WHO Collaborating Centre for Reference and Research on Influenza	Deng,Y-M; Iannello,P; Lau,H; Spirason,N; Moselen,J; Aziz,A; Komadina,N.
EPI2059572	NP	Australia	2022-Apr-28	EPI_ISL_13175684	A/Darwin/53/2022	Royal Darwin Hospital	WHO Collaborating Centre for Reference and Research on Influenza	Deng,Y-M; Iannello,P; Lau,H; Spirason,N; Moselen,J; Aziz,A; Komadina,N.
EPI2059579	NP	Australia	2022-Apr-21	EPI_ISL_13175685	A/Tasmania/3/2022	Royal Hobart Hospital	WHO Collaborating Centre for Reference and Research on Influenza	Deng,Y-M; Iannello,P; Lau,H; Spirason,N; Moselen,J; Aziz,A; Komadina,N.
EPI2059584	NP	Australia	2022-Apr-21	EPI_ISL_13175686	A/Darwin/40/2022	Royal Darwin Hospital	WHO Collaborating Centre for Reference and Research on Influenza	Deng,Y-M; Iannello,P; Lau,H; Spirason,N; Moselen,J; Aziz,A; Komadina,N.
EPI2059590	NP	Australia	2022-Apr-23	EPI_ISL_13175687	A/Darwin/50/2022	Royal Darwin Hospital	WHO Collaborating Centre for Reference and Research on Influenza	Deng,Y-M; Iannello,P; Lau,H; Spirason,N; Moselen,J; Aziz,A; Komadina,N.
EPI2059598	NP	Australia	2022-Apr-26	EPI_ISL_13175688	A/Darwin/46/2022	Royal Darwin Hospital	WHO Collaborating Centre for Reference and Research on Influenza	Deng,Y-M; Iannello,P; Lau,H; Spirason,N; Moselen,J; Aziz,A; Komadina,N.
EPI2059632	NP	Australia	2022-May-02	EPI_ISL_13175716	A/Darwin/139/2022	Royal Darwin Hospital	WHO Collaborating Centre for Reference and Research on Influenza	Deng,Y-M; Iannello,P; Lau,H; Spirason,N; Moselen,J; Aziz,A; Komadina,N.
EPI2060019	NP	France	2022-Mar-29	EPI_ISL_13186737	A/Nord_Pas_de_Calais/25698/2022	Institut Pasteur	Institut Pasteur
EPI2060025	NP	France	2022-Mar-28	EPI_ISL_13186738	A/Bourgogne/25706/2022	Institut Pasteur	Institut Pasteur
EPI2060034	NP	France	2022-Mar-30	EPI_ISL_13186740	A/Pays_de_Loire/26264/2022	Institut Pasteur	Institut Pasteur
EPI2060048	NP	France	2022-Apr-04	EPI_ISL_13186742	A/Franche_Comte/28096/2022	Institut Pasteur	Institut Pasteur
EPI2060061	NP	France	2022-Apr-11	EPI_ISL_13186744	A/Lorraine/28657/2022	Institut Pasteur	Institut Pasteur
EPI2060075	NP	France	2022-Apr-25	EPI_ISL_13186746	A/Ile_de_France/31987/2022	Institut Pasteur	Institut Pasteur
EPI2075276	NP	Iceland	2022-Apr-02	EPI_ISL_13203558	A/Iceland/31149/2022	Landspitali - University Hospital	Crick Worldwide Influenza Centre
EPI2075273	NP	Iceland	2022-Apr-26	EPI_ISL_13203559	A/Iceland/34749/2022	Landspitali - University Hospital	Crick Worldwide Influenza Centre
EPI2075870	NP	Denmark	2022-Mar-06	EPI_ISL_13203560	A/Denmark/447/2022	Statens Serum Institute	Crick Worldwide Influenza Centre
EPI2075855	NP	Switzerland	2022-Mar-22	EPI_ISL_13203561	A/Switzerland/58218/2022	Swiss National Reference Centre for Influenza	Crick Worldwide Influenza Centre
EPI2075860	NP	Switzerland	2022-Mar-15	EPI_ISL_13203563	A/Switzerland/86136/2022	Swiss National Reference Centre for Influenza	Crick Worldwide Influenza Centre
EPI2075863	NP	Switzerland	2022-Mar-10	EPI_ISL_13203564	A/Switzerland/36111/2022	Swiss National Reference Centre for Influenza	Crick Worldwide Influenza Centre
EPI2075866	NP	Switzerland	2022-Feb-17	EPI_ISL_13203566	A/Switzerland/17908/2022	Swiss National Reference Centre for Influenza	Crick Worldwide Influenza Centre
EPI2075852	NP	Switzerland	2022-Feb-14	EPI_ISL_13203567	A/Switzerland/95940/2022	Swiss National Reference Centre for Influenza	Crick Worldwide Influenza Centre
EPI2062401	NP	Netherlands	2022-May-16	EPI_ISL_13249405	A/Netherlands/11562/2022	National Institute for Public Health and the Environment (RIVM)	National Institute for Public Health and the Environment (RIVM)	A,Meijer; L,Wijsman; S, vd Brink
EPI2062417	NP	Netherlands	2022-May-20	EPI_ISL_13249430	A/Netherlands/11637/2022	Academic Medical Center, University of Amsterdam	National Institute for Public Health and the Environment (RIVM)	A,Meijer; L,Wijsman; S, vd Brink
EPI2067467	NP	Congo, the Democatic Republic of	2022-Jan-06	EPI_ISL_13286910	A/Congo/008/2022	INRB Service de Virologie	Centers for Disease Control and Prevention
EPI2067478	NP	United States	2022-Apr-26	EPI_ISL_13286911	A/California/90/2022	California Department of Health Services	Centers for Disease Control and Prevention
EPI2067486	NP	United States	2022-May-02	EPI_ISL_13286912	A/West Virginia/20/2022	West Virginia Office of Laboratory Services	Centers for Disease Control and Prevention
EPI2067494	NP	United States	2022-May-03	EPI_ISL_13286913	A/West Virginia/21/2022	West Virginia Office of Laboratory Services	Centers for Disease Control and Prevention
EPI2067502	NP	United States	2022-May-16	EPI_ISL_13286914	A/Florida/38/2022	Florida Department of Health-Jacksonville	Centers for Disease Control and Prevention
EPI2067590	NP	Canada	2022-Mar-21	EPI_ISL_13291755	A/British_Columbia/007/2022	B.C. Centre for Disease Control	B.C. Centre for Disease Control	Natalie Prystajecky, John Tyson, Kevin Kuchinski, Tracy Lee, Rob Azana, Janet Fung, Michael Chan, Branco Cheung, Kimia Kamelian, Frankie Tsang, Shannon Russell, James Zlosnik, Linda Hoang, Agatha Jassem
EPI2067603	NP	Canada	2022-Mar-25	EPI_ISL_13291758	A/British_Columbia/010/2022	B.C. Centre for Disease Control	B.C. Centre for Disease Control	Natalie Prystajecky, John Tyson, Kevin Kuchinski, Tracy Lee, Rob Azana, Janet Fung, Michael Chan, Branco Cheung, Kimia Kamelian, Frankie Tsang, Shannon Russell, James Zlosnik, Linda Hoang, Agatha Jassem
EPI2068080	NP	Canada	2022-May-06	EPI_ISL_13291853	A/British_Columbia/112/2022	B.C. Centre for Disease Control	B.C. Centre for Disease Control	Natalie Prystajecky, John Tyson, Kevin Kuchinski, Tracy Lee, Rob Azana, Janet Fung, Michael Chan, Branco Cheung, Kimia Kamelian, Frankie Tsang, Shannon Russell, James Zlosnik, Linda Hoang, Agatha Jassem
EPI2068407	NP	Netherlands	2022-Jun-03	EPI_ISL_13324721	A/Netherlands/11651/2022	ISALA Ziekenhuizen	National Institute for Public Health and the Environment (RIVM)	A,Meijer; L,Wijsman; S, vd Brink
EPI2068554	NP	Switzerland	2022-Feb-14	EPI_ISL_13331552	A/Switzerland/95790/2022	Swiss National Reference Centre for Influenza	Swiss National Reference Centre for Influenza	Laubscher, F.; Goncalves, A.R.; Spedaliero, T.; Kaiser, L.; Schibler, M.
EPI2068561	NP	Switzerland	2022-Feb-14	EPI_ISL_13331553	A/Switzerland/95941/2022	Swiss National Reference Centre for Influenza	Swiss National Reference Centre for Influenza	Laubscher, F.; Goncalves, A.R.; Spedaliero, T.; Kaiser, L.; Schibler, M.
EPI2069022	NP	United Kingdom	2022-May-09	EPI_ISL_13338082	A/Cardiff/1787/2022	Public Health Wales Microbiology Cardiff	Public Health Wales Microbiology Cardiff
EPI2075348	NP	Spain	2022-Apr-15	EPI_ISL_13339934	A/Spain/856/2022	Universidad de Valladolid	Crick Worldwide Influenza Centre
EPI2075345	NP	Spain	2022-Apr-15	EPI_ISL_13339935	A/Spain/983/2022	Universidad de Valladolid	Crick Worldwide Influenza Centre
EPI2078000	NP	South Africa	2022-Mar-11	EPI_ISL_13399715	A/South Africa/R03454/2022	National Institute for Communicable Diseases (NICD)	National Institute for Communicable Diseases (NICD)
EPI2078001	NP	South Africa	2022-Mar-18	EPI_ISL_13399716	A/South Africa/R03635/2022	National Institute for Communicable Diseases (NICD)	National Institute for Communicable Diseases (NICD)
EPI2078002	NP	South Africa	2022-Apr-06	EPI_ISL_13399718	A/South Africa/R04147/2022	National Institute for Communicable Diseases (NICD)	National Institute for Communicable Diseases (NICD)
EPI2078004	NP	South Africa	2022-Apr-06	EPI_ISL_13399721	A/South Africa/R04205/2022	National Institute for Communicable Diseases (NICD)	National Institute for Communicable Diseases (NICD)
EPI2078005	NP	South Africa	2022-Apr-21	EPI_ISL_13399722	A/South Africa/R04778/2022	National Institute for Communicable Diseases (NICD)	National Institute for Communicable Diseases (NICD)
EPI2078006	NP	South Africa	2022-Apr-20	EPI_ISL_13399723	A/South Africa/R04850/2022	National Institute for Communicable Diseases (NICD)	National Institute for Communicable Diseases (NICD)
EPI2078007	NP	South Africa	2022-Apr-19	EPI_ISL_13399724	A/South Africa/R04851/2022	National Institute for Communicable Diseases (NICD)	National Institute for Communicable Diseases (NICD)
EPI2078008	NP	South Africa	2022-Apr-20	EPI_ISL_13399725	A/South Africa/R04859/2022	National Institute for Communicable Diseases (NICD)	National Institute for Communicable Diseases (NICD)
EPI2078009	NP	South Africa	2022-Apr-26	EPI_ISL_13399726	A/South Africa/R04919/2022	National Institute for Communicable Diseases (NICD)	National Institute for Communicable Diseases (NICD)
EPI2078010	NP	South Africa	2022-Apr-25	EPI_ISL_13399727	A/South Africa/R04930/2022	National Institute for Communicable Diseases (NICD)	National Institute for Communicable Diseases (NICD)
EPI2078011	NP	South Africa	2022-Apr-22	EPI_ISL_13399728	A/South Africa/R04933/2022	National Institute for Communicable Diseases (NICD)	National Institute for Communicable Diseases (NICD)
EPI2073809	NP	United Kingdom	2022-Feb-28	EPI_ISL_13431106	A/England/221000188/2022	UK Health Security Agency - Colindale	UK Health Security Agency - Colindale	UKHSA, Respiratory Virus Unit
EPI2073817	NP	United Kingdom	2022-Mar-01	EPI_ISL_13431107	A/England/221000189/2022	UK Health Security Agency - Colindale	UK Health Security Agency - Colindale	UKHSA, Respiratory Virus Unit
EPI2073825	NP	United Kingdom	2022-Feb-25	EPI_ISL_13431130	A/England/221000190/2022	UK Health Security Agency - Colindale	UK Health Security Agency - Colindale	UKHSA, Respiratory Virus Unit
EPI2073849	NP	United Kingdom	2022-Feb-25	EPI_ISL_13431133	A/England/221020285/2022	UK Health Security Agency - Colindale	UK Health Security Agency - Colindale	UKHSA, Respiratory Virus Unit
EPI2074033	NP	United Kingdom	2022-Mar-06	EPI_ISL_13431156	A/England/221060446/2022	UK Health Security Agency - Colindale	UK Health Security Agency - Colindale	UKHSA, Respiratory Virus Unit
EPI2074137	NP	United Kingdom	2022-Mar-09	EPI_ISL_13431215	A/England/221080454/2022	UK Health Security Agency - Colindale	UK Health Security Agency - Colindale	UKHSA, Respiratory Virus Unit
EPI2074301	NP	United Kingdom	2022-Mar-13	EPI_ISL_13431253	A/England/221160505/2022	UK Health Security Agency - Colindale	UK Health Security Agency - Colindale	UKHSA, Respiratory Virus Unit
EPI2074317	NP	United Kingdom	2022-Mar-11	EPI_ISL_13431255	A/England/221160507/2022	UK Health Security Agency - Colindale	UK Health Security Agency - Colindale	UKHSA, Respiratory Virus Unit
EPI2074469	NP	United Kingdom	2022-Mar-15	EPI_ISL_13431302	A/England/221180872/2022	UK Health Security Agency - Colindale	UK Health Security Agency - Colindale	UKHSA, Respiratory Virus Unit
EPI2079463	NP	Australia	2022-May-18	EPI_ISL_13531178	A/Canberra/176/2022	Canberra Hospital	WHO Collaborating Centre for Reference and Research on Influenza	Deng,Y-M; Iannello,P; Lau,H; Spirason,N; Moselen,J; Aziz,A; Komadina,N.
EPI2079478	NP	Australia	2022-May-22	EPI_ISL_13531179	A/Canberra/187/2022	Canberra Hospital	WHO Collaborating Centre for Reference and Research on Influenza	Deng,Y-M; Iannello,P; Lau,H; Spirason,N; Moselen,J; Aziz,A; Komadina,N.
EPI2079742	NP	New Zealand	2010-Jul-12	EPI_ISL_13531293	A/Christchurch/16/2010	Canterbury Health Services	WHO Collaborating Centre for Reference and Research on Influenza
EPI2079776	NP	Australia	2009-Aug-12	EPI_ISL_13531309	A/Perth/262/2009	Pathwest QE II Medical Centre	WHO Collaborating Centre for Reference and Research on Influenza
EPI2079848	NP	Australia	2010-Oct-08	EPI_ISL_13531335	A/Victoria/918/2010	Austin Health	WHO Collaborating Centre for Reference and Research on Influenza
EPI2082038	NP	Brazil	2018-Sep-24	EPI_ISL_13563916	A/Rio de Janeiro/1255/2018	Laboratório Central de Saúde Pública (LACEN RJ)	Instituto Oswaldo Cruz FIOCRUZ - Laboratory of Respiratory Viruses and Measles (LVRS)	Resende, P.C.; Motta, F.C.; Pereira, E.C.; Arantes, I.; Rocha, A.S.; Silva, B.M.; Carvalho, J.M.; Pinto, L.M.; Siqueira, M.
EPI350468	NP	China	2009-Jun-09	EPI_ISL_102082	A/Shenzhen/45/2009		Import from public-domain	Zhao,J.R.; Li,Y.D.; Pan,L.M.; Zhu,N.; Ni,H.X.; Xu,G.Z.; Jiang,Y.Z.; Huo,X.X.; Xu,J.Q.; Xia,H.; Han,N.; Tang,S.; Zhang,Z.; Kou,Z.; Rayner,S.; Li,T.X.
EPI2079755	NP	Australia	2009-Jun-22	EPI_ISL_13531299	A/Darwin/2022/2009	Royal Darwin Hospital	WHO Collaborating Centre for Reference and Research on Influenza
EPI350361	NP	China	2009-Jun-09	EPI_ISL_102045	A/Shenzhen/25/2009		Import from public-domain	Zhao,J.R.; Li,Y.D.; Pan,L.M.; Zhu,N.; Ni,H.X.; Xu,G.Z.; Jiang,Y.Z.; Huo,X.X.; Xu,J.Q.; Xia,H.; Han,N.; Tang,S.; Zhang,Z.; Kou,Z.; Rayner,S.; Li,T.X.
EPI350464	NP	China	2009-Jun-09	EPI_ISL_102081	A/Shenzhen/44/2009		Import from public-domain	Zhao,J.R.; Li,Y.D.; Pan,L.M.; Zhu,N.; Ni,H.X.; Xu,G.Z.; Jiang,Y.Z.; Huo,X.X.; Xu,J.Q.; Xia,H.; Han,N.; Tang,S.; Zhang,Z.; Kou,Z.; Rayner,S.; Li,T.X.
EPI350375	NP	China	2009-Jun-09	EPI_ISL_102059	A/Shenzhen/37/2009		Import from public-domain	Zhao,J.R.; Li,Y.D.; Pan,L.M.; Zhu,N.; Ni,H.X.; Xu,G.Z.; Jiang,Y.Z.; Huo,X.X.; Xu,J.Q.; Xia,H.; Han,N.; Tang,S.; Zhang,Z.; Kou,Z.; Rayner,S.; Li,T.X.
EPI2079807	NP	Singapore	2010-Jun-02	EPI_ISL_13531317	A/Sinagpore/579/2010	Ministry of Health, Singapore	WHO Collaborating Centre for Reference and Research on Influenza
EPI2079800	NP	Singapore	2010-May-18	EPI_ISL_13531316	A/Sinagpore/575/2010	Ministry of Health, Singapore	WHO Collaborating Centre for Reference and Research on Influenza
EPI2078896	NP	Italy	2015-Jan-20	EPI_ISL_13527159	A/Milano/224/2015	University of Milan	University of Milan
EPI350903	NP	China	2009-Jun-09	EPI_ISL_102101	A/Shenzhen/48/2009		Import from public-domain	Zhao,J.R.; Li,Y.D.; Pan,L.M.; Zhu,N.; Ni,H.X.; Xu,G.Z.; Jiang,Y.Z.; Huo,X.X.; Xu,J.Q.; Xia,H.; Han,N.; Tang,S.; Zhang,Z.; Kou,Z.; Rayner,S.; Li,T.X.
EPI350899	NP	China	2009-Jun-09	EPI_ISL_102092	A/Shenzhen/47/2009		Import from public-domain	Zhao,J.R.; Li,Y.D.; Pan,L.M.; Zhu,N.; Ni,H.X.; Xu,G.Z.; Jiang,Y.Z.; Huo,X.X.; Xu,J.Q.; Xia,H.; Han,N.; Tang,S.; Zhang,Z.; Kou,Z.; Rayner,S.; Li,T.X.
EPI350345	NP	China	2009-Jul-09	EPI_ISL_102041	A/Zhejiang/11/2009		Import from public-domain	Zhao,J.R.; Li,Y.D.; Pan,L.M.; Zhu,N.; Ni,H.X.; Xu,G.Z.; Jiang,Y.Z.; Huo,X.X.; Xu,J.Q.; Xia,H.; Han,N.; Tang,S.; Zhang,Z.; Kou,Z.; Rayner,S.; Li,T.X.
EPI1994939	NP	Netherlands	2022-Feb-23	EPI_ISL_10945523	A/Netherlands/10107/2022	National Institute for Public Health and the Environment (RIVM)	National Institute for Public Health and the Environment (RIVM)	A,Meijer; L,Wijsman; S, vd Brink
EPI2033637	NP	Romania	2022-Apr-05	EPI_ISL_12666781	A/Romania/447/2022	National Institute for Infectious Diseases “Prof. Dr. Matei Balș”	National Institute of Infectious Diseases-Prof. Dr. Matei Bals	Banica, Leontina ; Ovidiu, Vlaicu ; Corina, Casangiu ; Surleac, Marius ; Dragos, Florea ; Paraschiv, Simona
EPI1995678	NP	United Kingdom	2022-Feb-03	EPI_ISL_11112355	A/England/220640429/2022	UK Health Security Agency - Colindale	UK Health Security Agency - Colindale	UKHSA, Respiratory Virus Unit
EPI1995552	NP	United Kingdom	2022-Feb-01	EPI_ISL_11112339	A/England/220580432/2022	UK Health Security Agency - Colindale	UK Health Security Agency - Colindale	UKHSA, Respiratory Virus Unit
EPI2052497	NP	United Kingdom	2022-May-02	EPI_ISL_13027148	A/Cardiff/4242/2022	Public Health Wales Microbiology Cardiff	Public Health Wales Microbiology Cardiff
EPI2024783	NP	United Kingdom	2022-Apr-23	EPI_ISL_12254981	A/Aberdare/9269/2022	Public Health Wales Microbiology Cardiff	Public Health Wales Microbiology Cardiff
EPI2055388	NP	Netherlands	2022-May-23	EPI_ISL_13096502	A/Netherlands/11615/2022	National Institute for Public Health and the Environment (RIVM)	National Institute for Public Health and the Environment (RIVM)	A,Meijer; L,Wijsman; S, vd Brink
EPI2055380	NP	Netherlands	2022-May-19	EPI_ISL_13094836	A/Netherlands/11564/2022	National Institute for Public Health and the Environment (RIVM)	National Institute for Public Health and the Environment (RIVM)	A,Meijer; L,Wijsman; S, vd Brink
EPI2013278	NP	Netherlands	2022-Mar-21	EPI_ISL_11886416	A/Netherlands/10769/2022	National Institute for Public Health and the Environment (RIVM)	National Institute for Public Health and the Environment (RIVM)	A,Meijer; L,Wijsman; S, vd Brink
EPI1987867	NP	Netherlands	2022-Feb-13	EPI_ISL_10434304	A/Netherlands/10069/2022	Academic Medical Center, University of Amsterdam	National Institute for Public Health and the Environment (RIVM)	A,Meijer; L,Wijsman; S, vd Brink
EPI2013123	NP	Netherlands	2022-Mar-25	EPI_ISL_11886186	A/Netherlands/10745/2022	Comicro B.V.	National Institute for Public Health and the Environment (RIVM)	A,Meijer; L,Wijsman; S, vd Brink
EPI2042249	NP	Netherlands	2022-Apr-25	EPI_ISL_12771097	A/Netherlands/11510/2022	IJsselland Ziekenhuis	National Institute for Public Health and the Environment (RIVM)	A,Meijer; L,Wijsman; S, vd Brink
EPI2042233	NP	Netherlands	2022-Apr-28	EPI_ISL_12771095	A/Netherlands/11508/2022	IJsselland Ziekenhuis	National Institute for Public Health and the Environment (RIVM)	A,Meijer; L,Wijsman; S, vd Brink
EPI2013238	NP	Netherlands	2022-Mar-14	EPI_ISL_11886363	A/Netherlands/10761/2022	IJsselland Ziekenhuis	National Institute for Public Health and the Environment (RIVM)	A,Meijer; L,Wijsman; S, vd Brink
EPI2034066	NP	Netherlands	2022-May-01	EPI_ISL_12676966	A/Netherlands/11430/2022	PAMM	National Institute for Public Health and the Environment (RIVM)	A,Meijer; L,Wijsman; S, vd Brink
EPI2009315	NP	Netherlands	2022-Mar-15	EPI_ISL_11669315	A/Netherlands/10584/2022	Groene Hart Ziekenhuis	National Institute for Public Health and the Environment (RIVM)	A,Meijer; L,Wijsman; S, vd Brink
EPI2042186	NP	Netherlands	2022-May-08	EPI_ISL_12771089	A/Netherlands/11502/2022	Royal GD	National Institute for Public Health and the Environment (RIVM)	A,Meijer; L,Wijsman; S, vd Brink
EPI2042170	NP	Netherlands	2022-May-05	EPI_ISL_12771087	A/Netherlands/11500/2022	Royal GD	National Institute for Public Health and the Environment (RIVM)	A,Meijer; L,Wijsman; S, vd Brink
EPI2034026	NP	Netherlands	2022-Apr-29	EPI_ISL_12676882	A/Netherlands/11425/2022	Royal GD	National Institute for Public Health and the Environment (RIVM)	A,Meijer; L,Wijsman; S, vd Brink
EPI2013370	NP	Netherlands	2022-Mar-24	EPI_ISL_11886494	A/Netherlands/10810/2022	Haga Ziekenhuis	National Institute for Public Health and the Environment (RIVM)	A,Meijer; L,Wijsman; S, vd Brink
EPI2009395	NP	Netherlands	2022-Mar-18	EPI_ISL_11669462	A/Netherlands/10598/2022	Haga Ziekenhuis	National Institute for Public Health and the Environment (RIVM)	A,Meijer; L,Wijsman; S, vd Brink
EPI2055436	NP	Netherlands	2022-May-18	EPI_ISL_13096508	A/Netherlands/11625/2022	ISALA Ziekenhuizen	National Institute for Public Health and the Environment (RIVM)	A,Meijer; L,Wijsman; S, vd Brink
EPI2055420	NP	Netherlands	2022-May-17	EPI_ISL_13096506	A/Netherlands/11623/2022	ISALA Ziekenhuizen	National Institute for Public Health and the Environment (RIVM)	A,Meijer; L,Wijsman; S, vd Brink
EPI2034098	NP	Netherlands	2022-Apr-28	EPI_ISL_12677036	A/Netherlands/11435/2022	ISALA Ziekenhuizen	National Institute for Public Health and the Environment (RIVM)	A,Meijer; L,Wijsman; S, vd Brink
EPI2042092	NP	Netherlands	2022-May-01	EPI_ISL_12771077	A/Netherlands/11489/2022	Gelre ziekenhuizen	National Institute for Public Health and the Environment (RIVM)	A,Meijer; L,Wijsman; S, vd Brink
EPI2033909	NP	Netherlands	2022-Apr-26	EPI_ISL_12676636	A/Netherlands/11408/2022	Gelre ziekenhuizen	National Institute for Public Health and the Environment (RIVM)	A,Meijer; L,Wijsman; S, vd Brink
EPI1853327	NP	Russian Federation	2013-Apr-09	EPI_ISL_1361638	A/IIV-Maykop/116/2013	NIC Russia, Ivanovsky Research Institute of Virology	D.I. Ivanovsky Research Institute of virology MoPH of RF,Moscow	Krasnoslobodtsev,Kirill; Alkhovsky,Sergey; Kirillova,Elena; Burtseva,Elena
EPI1853209	NP	Russian Federation	2010-Jan-12	EPI_ISL_1347550	A/IIV-Yaroslavl/196/2009	NIC Russia, Ivanovsky Research Institute of Virology	D.I. Ivanovsky Research Institute of virology MoPH of RF,Moscow	Krasnoslobodtsev,Kirill; Alkhovsky,Sergey; Kirillova,Elena; Burtseva,Elena
EPI2026533	NP	Spain	2022-Apr-07	EPI_ISL_12339082	A/Catalonia/NSVH101794547/2022	Hospital Universitari Vall d'Hebron	Hospital Universitari Vall d'Hebron	Andr?s, C.; Gonz?lez-S?nchez, A; Pi?ana, M; Martin, MC.; Codina, MG.; Pumarola, T; Ant?n, A.
EPI2032881	NP	Spain	2022-Apr-02	EPI_ISL_12646227	A/CastillaLaMancha/1636/2022	Instituto de Salud Carlos III	Instituto de Salud Carlos III	Pozo,F; Iglesias-Caballero, M.; Gonz?lez-Esguevillas,M.; Molinero,M.; Camarero,S.; Mart?n,V.; Reyes,N.; Sandon?s,V.; V?zquez-Mor?n,S.; Casas,I.
EPI2032873	NP	Spain	2022-Apr-02	EPI_ISL_12646226	A/CastillaLaMancha/1635/2022	Instituto de Salud Carlos III	Instituto de Salud Carlos III	Pozo,F; Iglesias-Caballero, M.; Gonz?lez-Esguevillas,M.; Molinero,M.; Camarero,S.; Mart?n,V.; Reyes,N.; Sandon?s,V.; V?zquez-Mor?n,S.; Casas,I.
EPI2032793	NP	Spain	2022-Mar-31	EPI_ISL_12646216	A/CastillaLaMancha/1588/2022	Instituto de Salud Carlos III	Instituto de Salud Carlos III	Pozo,F; Iglesias-Caballero, M.; Gonz?lez-Esguevillas,M.; Molinero,M.; Camarero,S.; Mart?n,V.; Reyes,N.; Sandon?s,V.; V?zquez-Mor?n,S.; Casas,I.
EPI2032665	NP	Spain	2022-Mar-25	EPI_ISL_12646200	A/CastillaLaMancha/1546/2022	Instituto de Salud Carlos III	Instituto de Salud Carlos III	Pozo,F; Iglesias-Caballero, M.; Gonz?lez-Esguevillas,M.; Molinero,M.; Camarero,S.; Mart?n,V.; Reyes,N.; Sandon?s,V.; V?zquez-Mor?n,S.; Casas,I.
EPI382104	NP	Japan	2009-Nov-19	EPI_ISL_122628	A/Gunma/262/2009		Import from public-domain	Obuchi,M.; Toda,S.; Tsukagoshi,H.; Oogane,T.; Abiko,C.; Funatogawa,K.; Mizuta,K.; Shirabe,K.; Kozawa,K.; Noda,M.; Kimura,H.; Tashiro,M.
EPI360105	NP	China	2011-Jan-28	EPI_ISL_108541	A/Tianjinjinnan/SWL41/2011		Import from public-domain	Li,X.; Kong,M.; Chen,J.; Su,X.; Ding,J.; Zou,M.; Guo,L.
EPI360102	NP	China	2010-Jan-02	EPI_ISL_108538	A/Tianjinnankai/SWL49/2010		Import from public-domain	Li,X.; Kong,M.; Chen,J.; Su,X.; Ding,J.; Zou,M.; Guo,L.
EPI360100	NP	China	2009-Dec-05	EPI_ISL_108536	A/Tianjinninghe/SWL49/2009		Import from public-domain	Li,X.; Kong,M.; Chen,J.; Su,X.; Ding,J.; Zou,M.; Guo,L.
EPI360099	NP	China	2009-Nov-19	EPI_ISL_108535	A/Tianjintanggu/SWL432/2009		Import from public-domain	Li,X.; Kong,M.; Chen,J.; Su,X.; Ding,J.; Zou,M.; Guo,L.
EPI360098	NP	China	2009-Nov-12	EPI_ISL_108534	A/Tianjinheping/SWL313/2009		Import from public-domain	Li,X.; Kong,M.; Chen,J.; Su,X.; Ding,J.; Zou,M.; Guo,L.
EPI360009	NP	Czech Republic	2011-Oct-25	EPI_ISL_108500	A/Czech Republic/112/2011		Import from public-domain	Nagy,A.; Jirincova,H.; Havlickova,M.
EPI359998	NP	Czech Republic	2011-Oct-25	EPI_ISL_108485	A/Czech Republic/111/2011		Import from public-domain	Nagy,A.; Jirincova,H.; Havlickova,M.
EPI354376	NP	India	2010-Mar-22	EPI_ISL_104331	A/India/Blore/2010		Import from public-domain	Sharma,S.; Parida,M.M.; Shukla,J.; Joshi,G.; Dash,P.; Rao,P.V.L.
EPI354375	NP	India	2010-Sep-09	EPI_ISL_104330	A/India/GWL_DSC/2010		Import from public-domain	Sharma,S.; Parida,M.M.; Shukla,J.; Joshi,G.; Dash,P.; Rao,P.V.L.
EPI351207	NP	China	2009-Oct-11	EPI_ISL_102373	A/Hubei/99/2009		Import from public-domain	Zhao,J.R.; Li,Y.D.; Pan,L.M.; Zhu,N.; Ni,H.X.; Xu,G.Z.; Jiang,Y.Z.; Huo,X.X.; Xu,J.Q.; Xia,H.; Han,N.; Tang,S.; Zhang,Z.; Kou,Z.; Rayner,S.; Li,T.X.
EPI351199	NP	China	2009-Oct-12	EPI_ISL_102348	A/Zhejiang/98/2009		Import from public-domain	Zhao,J.R.; Li,Y.D.; Pan,L.M.; Zhu,N.; Ni,H.X.; Xu,G.Z.; Jiang,Y.Z.; Huo,X.X.; Xu,J.Q.; Xia,H.; Han,N.; Tang,S.; Zhang,Z.; Kou,Z.; Rayner,S.; Li,T.X.
EPI351192	NP	China	2009-Oct-12	EPI_ISL_102347	A/Zhejiang/97/2009		Import from public-domain	Zhao,J.R.; Li,Y.D.; Pan,L.M.; Zhu,N.; Ni,H.X.; Xu,G.Z.; Jiang,Y.Z.; Huo,X.X.; Xu,J.Q.; Xia,H.; Han,N.; Tang,S.; Zhang,Z.; Kou,Z.; Rayner,S.; Li,T.X.
EPI351185	NP	China	2009-Oct-12	EPI_ISL_102346	A/Zhejiang/96/2009		Import from public-domain	Zhao,J.R.; Li,Y.D.; Pan,L.M.; Zhu,N.; Ni,H.X.; Xu,G.Z.; Jiang,Y.Z.; Huo,X.X.; Xu,J.Q.; Xia,H.; Han,N.; Tang,S.; Zhang,Z.; Kou,Z.; Rayner,S.; Li,T.X.
EPI351178	NP	China	2009-Oct-12	EPI_ISL_102345	A/Zhejiang/95/2009		Import from public-domain	Zhao,J.R.; Li,Y.D.; Pan,L.M.; Zhu,N.; Ni,H.X.; Xu,G.Z.; Jiang,Y.Z.; Huo,X.X.; Xu,J.Q.; Xia,H.; Han,N.; Tang,S.; Zhang,Z.; Kou,Z.; Rayner,S.; Li,T.X.
EPI351172	NP	China	2009-Oct-12	EPI_ISL_102325	A/Zhejiang/94/2009		Import from public-domain	Zhao,J.R.; Li,Y.D.; Pan,L.M.; Zhu,N.; Ni,H.X.; Xu,G.Z.; Jiang,Y.Z.; Huo,X.X.; Xu,J.Q.; Xia,H.; Han,N.; Tang,S.; Zhang,Z.; Kou,Z.; Rayner,S.; Li,T.X.
EPI351166	NP	China	2009-Oct-12	EPI_ISL_102324	A/Zhejiang/93/2009		Import from public-domain	Zhao,J.R.; Li,Y.D.; Pan,L.M.; Zhu,N.; Ni,H.X.; Xu,G.Z.; Jiang,Y.Z.; Huo,X.X.; Xu,J.Q.; Xia,H.; Han,N.; Tang,S.; Zhang,Z.; Kou,Z.; Rayner,S.; Li,T.X.
EPI351159	NP	China	2009-Oct-12	EPI_ISL_102310	A/Zhejiang/92/2009		Import from public-domain	Zhao,J.R.; Li,Y.D.; Pan,L.M.; Zhu,N.; Ni,H.X.; Xu,G.Z.; Jiang,Y.Z.; Huo,X.X.; Xu,J.Q.; Xia,H.; Han,N.; Tang,S.; Zhang,Z.; Kou,Z.; Rayner,S.; Li,T.X.
EPI351152	NP	China	2009-Oct-12	EPI_ISL_102309	A/Zhejiang/91/2009		Import from public-domain	Zhao,J.R.; Li,Y.D.; Pan,L.M.; Zhu,N.; Ni,H.X.; Xu,G.Z.; Jiang,Y.Z.; Huo,X.X.; Xu,J.Q.; Xia,H.; Han,N.; Tang,S.; Zhang,Z.; Kou,Z.; Rayner,S.; Li,T.X.
EPI351146	NP	China	2009-Oct-12	EPI_ISL_102298	A/Zhejiang/90/2009		Import from public-domain	Zhao,J.R.; Li,Y.D.; Pan,L.M.; Zhu,N.; Ni,H.X.; Xu,G.Z.; Jiang,Y.Z.; Huo,X.X.; Xu,J.Q.; Xia,H.; Han,N.; Tang,S.; Zhang,Z.; Kou,Z.; Rayner,S.; Li,T.X.
EPI351141	NP	China	2009-Jul-09	EPI_ISL_102283	A/Zhejiang/9/2009		Import from public-domain	Zhao,J.R.; Li,Y.D.; Pan,L.M.; Zhu,N.; Ni,H.X.; Xu,G.Z.; Jiang,Y.Z.; Huo,X.X.; Xu,J.Q.; Xia,H.; Han,N.; Tang,S.; Zhang,Z.; Kou,Z.; Rayner,S.; Li,T.X.
EPI351133	NP	China	2009-Oct-11	EPI_ISL_102282	A/Zhejiang/88/2009		Import from public-domain	Zhao,J.R.; Li,Y.D.; Pan,L.M.; Zhu,N.; Ni,H.X.; Xu,G.Z.; Jiang,Y.Z.; Huo,X.X.; Xu,J.Q.; Xia,H.; Han,N.; Tang,S.; Zhang,Z.; Kou,Z.; Rayner,S.; Li,T.X.
EPI351125	NP	China	2009-Oct-11	EPI_ISL_102266	A/Zhejiang/87/2009		Import from public-domain	Zhao,J.R.; Li,Y.D.; Pan,L.M.; Zhu,N.; Ni,H.X.; Xu,G.Z.; Jiang,Y.Z.; Huo,X.X.; Xu,J.Q.; Xia,H.; Han,N.; Tang,S.; Zhang,Z.; Kou,Z.; Rayner,S.; Li,T.X.
EPI351113	NP	China	2009-Oct-11	EPI_ISL_102265	A/Zhejiang/86/2009		Import from public-domain	Zhao,J.R.; Li,Y.D.; Pan,L.M.; Zhu,N.; Ni,H.X.; Xu,G.Z.; Jiang,Y.Z.; Huo,X.X.; Xu,J.Q.; Xia,H.; Han,N.; Tang,S.; Zhang,Z.; Kou,Z.; Rayner,S.; Li,T.X.
EPI351106	NP	China	2009-Oct-11	EPI_ISL_102256	A/Zhejiang/85/2009		Import from public-domain	Zhao,J.R.; Li,Y.D.; Pan,L.M.; Zhu,N.; Ni,H.X.; Xu,G.Z.; Jiang,Y.Z.; Huo,X.X.; Xu,J.Q.; Xia,H.; Han,N.; Tang,S.; Zhang,Z.; Kou,Z.; Rayner,S.; Li,T.X.
EPI351098	NP	China	2009-Oct-11	EPI_ISL_102254	A/Zhejiang/84/2009		Import from public-domain	Zhao,J.R.; Li,Y.D.; Pan,L.M.; Zhu,N.; Ni,H.X.; Xu,G.Z.; Jiang,Y.Z.; Huo,X.X.; Xu,J.Q.; Xia,H.; Han,N.; Tang,S.; Zhang,Z.; Kou,Z.; Rayner,S.; Li,T.X.
EPI351090	NP	China	2009-Oct-11	EPI_ISL_102244	A/Zhejiang/83/2009		Import from public-domain	Zhao,J.R.; Li,Y.D.; Pan,L.M.; Zhu,N.; Ni,H.X.; Xu,G.Z.; Jiang,Y.Z.; Huo,X.X.; Xu,J.Q.; Xia,H.; Han,N.; Tang,S.; Zhang,Z.; Kou,Z.; Rayner,S.; Li,T.X.
EPI351073	NP	China	2009-Nov-01	EPI_ISL_102241	A/Zhejiang/81/2009		Import from public-domain	Zhao,J.R.; Li,Y.D.; Pan,L.M.; Zhu,N.; Ni,H.X.; Xu,G.Z.; Jiang,Y.Z.; Huo,X.X.; Xu,J.Q.; Xia,H.; Han,N.; Tang,S.; Zhang,Z.; Kou,Z.; Rayner,S.; Li,T.X.
EPI351065	NP	China	2009-Nov-01	EPI_ISL_102224	A/Zhejiang/80/2009		Import from public-domain	Zhao,J.R.; Li,Y.D.; Pan,L.M.; Zhu,N.; Ni,H.X.; Xu,G.Z.; Jiang,Y.Z.; Huo,X.X.; Xu,J.Q.; Xia,H.; Han,N.; Tang,S.; Zhang,Z.; Kou,Z.; Rayner,S.; Li,T.X.
EPI351059	NP	China	2009-Jul-09	EPI_ISL_102223	A/Zhejiang/8/2009		Import from public-domain	Zhao,J.R.; Li,Y.D.; Pan,L.M.; Zhu,N.; Ni,H.X.; Xu,G.Z.; Jiang,Y.Z.; Huo,X.X.; Xu,J.Q.; Xia,H.; Han,N.; Tang,S.; Zhang,Z.; Kou,Z.; Rayner,S.; Li,T.X.
EPI351052	NP	China	2009-Nov-01	EPI_ISL_102211	A/Zhejiang/79/2009		Import from public-domain	Zhao,J.R.; Li,Y.D.; Pan,L.M.; Zhu,N.; Ni,H.X.; Xu,G.Z.; Jiang,Y.Z.; Huo,X.X.; Xu,J.Q.; Xia,H.; Han,N.; Tang,S.; Zhang,Z.; Kou,Z.; Rayner,S.; Li,T.X.
EPI351044	NP	China	2009-Nov-01	EPI_ISL_102210	A/Zhejiang/78/2009		Import from public-domain	Zhao,J.R.; Li,Y.D.; Pan,L.M.; Zhu,N.; Ni,H.X.; Xu,G.Z.; Jiang,Y.Z.; Huo,X.X.; Xu,J.Q.; Xia,H.; Han,N.; Tang,S.; Zhang,Z.; Kou,Z.; Rayner,S.; Li,T.X.
EPI351038	NP	China	2009-Nov-01	EPI_ISL_102201	A/Zhejiang/77/2009		Import from public-domain	Zhao,J.R.; Li,Y.D.; Pan,L.M.; Zhu,N.; Ni,H.X.; Xu,G.Z.; Jiang,Y.Z.; Huo,X.X.; Xu,J.Q.; Xia,H.; Han,N.; Tang,S.; Zhang,Z.; Kou,Z.; Rayner,S.; Li,T.X.
EPI351031	NP	China	2009-Nov-01	EPI_ISL_102200	A/Hubei/76/2009		Import from public-domain	Zhao,J.R.; Li,Y.D.; Pan,L.M.; Zhu,N.; Ni,H.X.; Xu,G.Z.; Jiang,Y.Z.; Huo,X.X.; Xu,J.Q.; Xia,H.; Han,N.; Tang,S.; Zhang,Z.; Kou,Z.; Rayner,S.; Li,T.X.
EPI351023	NP	China	2009-Nov-01	EPI_ISL_102191	A/Hubei/75/2009		Import from public-domain	Zhao,J.R.; Li,Y.D.; Pan,L.M.; Zhu,N.; Ni,H.X.; Xu,G.Z.; Jiang,Y.Z.; Huo,X.X.; Xu,J.Q.; Xia,H.; Han,N.; Tang,S.; Zhang,Z.; Kou,Z.; Rayner,S.; Li,T.X.
EPI351015	NP	China	2009-Nov-01	EPI_ISL_102190	A/Hubei/74/2009		Import from public-domain	Zhao,J.R.; Li,Y.D.; Pan,L.M.; Zhu,N.; Ni,H.X.; Xu,G.Z.; Jiang,Y.Z.; Huo,X.X.; Xu,J.Q.; Xia,H.; Han,N.; Tang,S.; Zhang,Z.; Kou,Z.; Rayner,S.; Li,T.X.
EPI351007	NP	China	2009-Nov-01	EPI_ISL_102178	A/Hubei/73/2009		Import from public-domain	Zhao,J.R.; Li,Y.D.; Pan,L.M.; Zhu,N.; Ni,H.X.; Xu,G.Z.; Jiang,Y.Z.; Huo,X.X.; Xu,J.Q.; Xia,H.; Han,N.; Tang,S.; Zhang,Z.; Kou,Z.; Rayner,S.; Li,T.X.
EPI351000	NP	China	2009-Jun-09	EPI_ISL_102177	A/Shenzhen/71/2009		Import from public-domain	Zhao,J.R.; Li,Y.D.; Pan,L.M.; Zhu,N.; Ni,H.X.; Xu,G.Z.; Jiang,Y.Z.; Huo,X.X.; Xu,J.Q.; Xia,H.; Han,N.; Tang,S.; Zhang,Z.; Kou,Z.; Rayner,S.; Li,T.X.
EPI350994	NP	China	2009-Jul-09	EPI_ISL_102164	A/Zhejiang/7/2009		Import from public-domain	Zhao,J.R.; Li,Y.D.; Pan,L.M.; Zhu,N.; Ni,H.X.; Xu,G.Z.; Jiang,Y.Z.; Huo,X.X.; Xu,J.Q.; Xia,H.; Han,N.; Tang,S.; Zhang,Z.; Kou,Z.; Rayner,S.; Li,T.X.
EPI350974	NP	China	2009-Jun-09	EPI_ISL_102148	A/Shenzhen/62/2009		Import from public-domain	Zhao,J.R.; Li,Y.D.; Pan,L.M.; Zhu,N.; Ni,H.X.; Xu,G.Z.; Jiang,Y.Z.; Huo,X.X.; Xu,J.Q.; Xia,H.; Han,N.; Tang,S.; Zhang,Z.; Kou,Z.; Rayner,S.; Li,T.X.
EPI350968	NP	China	2009-Jun-09	EPI_ISL_102145	A/Shenzhen/54/2009		Import from public-domain	Zhao,J.R.; Li,Y.D.; Pan,L.M.; Zhu,N.; Ni,H.X.; Xu,G.Z.; Jiang,Y.Z.; Huo,X.X.; Xu,J.Q.; Xia,H.; Han,N.; Tang,S.; Zhang,Z.; Kou,Z.; Rayner,S.; Li,T.X.
EPI347170	NP	China	2009-Jan-01	EPI_ISL_100193	A/Beijing/7/2009(H1N1)		Import from public-domain	Zhao,X.
EPI370300	NP	Australia	2011-Aug-23	EPI_ISL_118649	A/PERTH/299/2011	Pathwest QE II Medical Centre	WHO Collaborating Centre for Reference and Research on Influenza	Deng,Y-M; Iannello,P; Caldwell,N; Komadina,N.
EPI450443	NP	Australia	2012-May-28	EPI_ISL_122599	A/VICTORIA/514/2012	Monash Medical Centre	WHO Collaborating Centre for Reference and Research on Influenza	Deng,Y-M; Iannello,P; Caldwell,N; Jelley,L; Komadina,N
EPI1854061	NP	Japan	2020-Mar-17	EPI_ISL_1386247	A/FUKUSHIMA/37/2020	Fukushima Prefectural Institute of Public Health	National Institute of Infectious Diseases (NIID)	Takashita,Emi;Fujisaki,Seiichiro;Shirakura,Masayuki;Watanabe,Shinji;Hasegawa,Hideki
EPI1854053	NP	Japan	2020-Mar-11	EPI_ISL_1386246	A/FUKUSHIMA/35/2020	Fukushima Prefectural Institute of Public Health	National Institute of Infectious Diseases (NIID)	Takashita,Emi;Fujisaki,Seiichiro;Shirakura,Masayuki;Watanabe,Shinji;Hasegawa,Hideki
EPI1854044	NP	Japan	2020-Mar-11	EPI_ISL_1386245	A/FUKUSHIMA/34/2020	Fukushima Prefectural Institute of Public Health	National Institute of Infectious Diseases (NIID)	Takashita,Emi;Fujisaki,Seiichiro;Shirakura,Masayuki;Watanabe,Shinji;Hasegawa,Hideki
EPI1854036	NP	Japan	2020-Feb-18	EPI_ISL_1386244	A/FUKUSHIMA/32/2020	Fukushima Prefectural Institute of Public Health	National Institute of Infectious Diseases (NIID)	Takashita,Emi;Fujisaki,Seiichiro;Shirakura,Masayuki;Watanabe,Shinji;Hasegawa,Hideki
EPI1854024	NP	Japan	2020-Feb-17	EPI_ISL_1386242	A/FUKUSHIMA/27/2020	Fukushima Prefectural Institute of Public Health	National Institute of Infectious Diseases (NIID)	Takashita,Emi;Fujisaki,Seiichiro;Shirakura,Masayuki;Watanabe,Shinji;Hasegawa,Hideki
EPI1854017	NP	Japan	2020-Feb-17	EPI_ISL_1386241	A/FUKUSHIMA/26/2020	Fukushima Prefectural Institute of Public Health	National Institute of Infectious Diseases (NIID)	Takashita,Emi;Fujisaki,Seiichiro;Shirakura,Masayuki;Watanabe,Shinji;Hasegawa,Hideki
EPI1854009	NP	Japan	2020-Jan-21	EPI_ISL_1386240	A/FUKUSHIMA/19/2020	Fukushima Prefectural Institute of Public Health	National Institute of Infectious Diseases (NIID)	Takashita,Emi;Fujisaki,Seiichiro;Shirakura,Masayuki;Watanabe,Shinji;Hasegawa,Hideki
EPI1854000	NP	Japan	2020-Feb-04	EPI_ISL_1386239	A/FUKUSHIMA/18/2020	Fukushima Prefectural Institute of Public Health	National Institute of Infectious Diseases (NIID)	Takashita,Emi;Fujisaki,Seiichiro;Shirakura,Masayuki;Watanabe,Shinji;Hasegawa,Hideki
EPI1853993	NP	Japan	2020-Jan-23	EPI_ISL_1386238	A/FUKUSHIMA/16/2020	Fukushima Prefectural Institute of Public Health	National Institute of Infectious Diseases (NIID)	Takashita,Emi;Fujisaki,Seiichiro;Shirakura,Masayuki;Watanabe,Shinji;Hasegawa,Hideki
EPI1853984	NP	Japan	2020-Jan-04	EPI_ISL_1386237	A/FUKUSHIMA/12/2020	Fukushima Prefectural Institute of Public Health	National Institute of Infectious Diseases (NIID)	Takashita,Emi;Fujisaki,Seiichiro;Shirakura,Masayuki;Watanabe,Shinji;Hasegawa,Hideki
EPI1988075	NP	Australia	2021-Oct-16	EPI_ISL_10491793	A/Sydney/5/2021	WHO Collaborating Centre for Reference and Research on Influenza	Centers for Disease Control and Prevention
EPI394876	NP	Australia	2012-Jun-11	EPI_ISL_129015	A/Victoria/523/2012	WHO Collaborating Centre for Reference and Research on Influenza	Centers for Disease Control and Prevention
EPI347084	NP	Australia	2011-Feb-18	EPI_ISL_100105	A/Brisbane/70/2011	WHO Collaborating Centre for Reference and Research on Influenza	Centers for Disease Control and Prevention
EPI1988062	NP	Bangladesh	2021-Sep-04	EPI_ISL_10491791	A/Bangladesh/2110/2021	Institute of Epidemiology Disease Control and Research (IEDCR) & Bangladesh National Influenza Centre (NIC)	Centers for Disease Control and Prevention
EPI370400	NP	United States	2012-Feb-23	EPI_ISL_118689	A/Texas/27/2012	Texas Childrens Hospital	Centers for Disease Control and Prevention
EPI1988099	NP	Bahrain	2021-Oct-09	EPI_ISL_10491807	A/Bahrain/3174/2021	Ministry of Health Bahrain	Centers for Disease Control and Prevention
EPI1988091	NP	Bahrain	2021-Oct-13	EPI_ISL_10491796	A/Bahrain/4067/2021	Ministry of Health Bahrain	Centers for Disease Control and Prevention
EPI2045685	NP	Sweden	2022-Apr-06	EPI_ISL_12894023	A/Stockholm/20/2022	Klinisk mikrobiologi, Karolinska Universitetslaboratoriet, Karolinska Universitetssjukhuset Solna	Public Health Agency of Sweden
EPI2045653	NP	Sweden	2022-Mar-29	EPI_ISL_12894019	A/Stockholm/16/2022	Klinisk mikrobiologi, Karolinska Universitetslaboratoriet, Karolinska Universitetssjukhuset Solna	Public Health Agency of Sweden
EPI2045645	NP	Sweden	2022-Mar-24	EPI_ISL_12894018	A/Stockholm/15/2022	Klinisk mikrobiologi, Karolinska Universitetslaboratoriet, Karolinska Universitetssjukhuset Solna	Public Health Agency of Sweden
EPI2012616	NP	France	2021-Dec-12	EPI_ISL_11814506	A/PARIS/09218/2022	Institut Pasteur	Institut Pasteur
EPI2012608	NP	France	2021-Dec-20	EPI_ISL_11814505	A/PARIS/09216/2022	Institut Pasteur	Institut Pasteur
EPI2012504	NP	France	2022-Feb-03	EPI_ISL_11814492	A/PARIS/10105/2022	Institut Pasteur	Institut Pasteur
EPI1999070	NP	France	2021-Nov-15	EPI_ISL_11312728	A/ROUEN/41246/2021	Institut Pasteur	Institut Pasteur
EPI446087	NP	Kenya	2010-Mar-12	EPI_ISL_140405	A/Nairobi/11/2010	ARI Unit, Kenya Medical Research Institute (KEMRI - NIC), Centre for Virus Research Annex, P.O Box 54628	Kenya Medical Research Institute	'George, Gachara;'Samuel, Symekher;'Japheth, Magana;'Benjamin, Opot;'Michael, Otieno;'Wallace, Bulimo'
EPI446095	NP	Kenya	2010-Jan-21	EPI_ISL_140406	A/Kijabe/16/2010	ARI Unit, Kenya Medical Research Institute (KEMRI - NIC), Centre for Virus Research Annex, P.O Box 54628	Kenya Medical Research Institute	'George, Gachara;'Samuel, Symekher;'Japheth, Magana;'Benjamin, Opot;'Michael, Otieno;'Wallace, Bulimo'
EPI446103	NP	Kenya	2010-Mar-20	EPI_ISL_140407	A/Nairobi/20/2010	ARI Unit, Kenya Medical Research Institute (KEMRI - NIC), Centre for Virus Research Annex, P.O Box 54628	Kenya Medical Research Institute	'George, Gachara;'Samuel, Symekher;'Japheth, Magana;'Benjamin, Opot;'Michael, Otieno;'Wallace, Bulimo'
EPI446111	NP	Kenya	2010-Mar-20	EPI_ISL_140408	A/Nairobi/21/2010	ARI Unit, Kenya Medical Research Institute (KEMRI - NIC), Centre for Virus Research Annex, P.O Box 54628	Kenya Medical Research Institute	'George, Gachara;'Samuel, Symekher;'Japheth, Magana;'Benjamin, Opot;'Michael, Otieno;'Wallace, Bulimo'
EPI446119	NP	Kenya	2010-Mar-25	EPI_ISL_140409	A/Nairobi/24/2010	ARI Unit, Kenya Medical Research Institute (KEMRI - NIC), Centre for Virus Research Annex, P.O Box 54628	Kenya Medical Research Institute	'George, Gachara;'Samuel, Symekher;'Japheth, Magana;'Benjamin, Opot;'Michael, Otieno;'Wallace, Bulimo'
EPI446127	NP	Kenya	2010-Mar-25	EPI_ISL_140410	A/Nairobi/25/2010	ARI Unit, Kenya Medical Research Institute (KEMRI - NIC), Centre for Virus Research Annex, P.O Box 54628	Kenya Medical Research Institute	'George, Gachara;'Samuel, Symekher;'Japheth, Magana;'Benjamin, Opot;'Michael, Otieno;'Wallace, Bulimo'
EPI446135	NP	Kenya	2010-Jun-04	EPI_ISL_140411	A/Nairobi/72/2010	ARI Unit, Kenya Medical Research Institute (KEMRI - NIC), Centre for Virus Research Annex, P.O Box 54628	Kenya Medical Research Institute	'George, Gachara;'Samuel, Symekher;'Japheth, Magana;'Benjamin, Opot;'Michael, Otieno;'Wallace, Bulimo'
EPI446143	NP	Kenya	2010-Jun-04	EPI_ISL_140412	A/Nairobi/80/2010	ARI Unit, Kenya Medical Research Institute (KEMRI - NIC), Centre for Virus Research Annex, P.O Box 54628	Kenya Medical Research Institute	'George, Gachara;'Samuel, Symekher;'Japheth, Magana;'Benjamin, Opot;'Michael, Otieno;'Wallace, Bulimo'
EPI446156	NP	Kenya	2010-Jun-12	EPI_ISL_140413	A/Nairobi/97/2010	ARI Unit, Kenya Medical Research Institute (KEMRI - NIC), Centre for Virus Research Annex, P.O Box 54628	Kenya Medical Research Institute	'George, Gachara;'Samuel, Symekher;'Japheth, Magana;'Benjamin, Opot;'Michael, Otieno;'Wallace, Bulimo'
EPI450221	NP	Australia	2013-Jan-07	EPI_ISL_141542	A/BRISBANE/6/2013	Queensland Health Forensic and Scientific Services	WHO Collaborating Centre for Reference and Research on Influenza	Deng,Y-M., Iannello,P.,Caldwell,N., Jelley,L.,Komadina,N.
EPI450258	NP	Australia	2012-Dec-24	EPI_ISL_141551	A/Perth/298/2012	Pathwest QE II Medical Centre	WHO Collaborating Centre for Reference and Research on Influenza	Deng,Y-M; Iannello,P; Caldwell,N; Jelley,L; Komadina,N.
EPI450275	NP	Thailand	2012-Dec-03	EPI_ISL_141555	A/SONG KHLA/416/2012	WHO National Influenza Centre, National Institute of Medical Research (NIMR)	WHO Collaborating Centre for Reference and Research on Influenza	Deng,Y-M., Iannello,P.,Caldwell,N., Jelley,L.,Komadina,N.
EPI460817	NP	Peru	2013-Apr-19	EPI_ISL_143679	A/Peru/106/2013	Laboratorio de Referencia Nacional Virus Respiratorios, Instituto Nacional de Salud	Centers for Disease Control and Prevention
EPI499454	NP	Japan	2013-Apr-17	EPI_ISL_143715	A/HIROSHIMA/19/2013	Center for Public Health and Environment, Hiroshima Prefectural Technology Research Institute	National Institute of Infectious Diseases (NIID)	Fujisaki,Seiichiro; Itoh,Reiko; Miura,Mai; Tashiro,Masato; Odagiri,Takato
EPI466808	NP	Haiti	2013-Jun-02	EPI_ISL_145496	A/Haiti/1790/2013	Caribbean Epidemiology Center	Centers for Disease Control and Prevention
EPI466816	NP	Dominican Republic	2013-May-01	EPI_ISL_145497	A/Dominican Republic/7293/2013	Laboratorio de Investigacion / Centro de Educacion Medica y Amistad Dominico Japones (CEMADOJA)	Centers for Disease Control and Prevention
EPI466830	NP	Bolivia, Plurinationial State of	2013-Jun-08	EPI_ISL_145499	A/Bolivia/559/2013	Instituto Nacional de Laboratoriosde Salud (INLASA)	Centers for Disease Control and Prevention
EPI466846	NP	Ukraine	2013-Mar-20	EPI_ISL_145501	A/Zaporizza/417/2013	Institute of Epidemiology and Infectious Diseases AMS of Ukraine	Centers for Disease Control and Prevention
EPI466910	NP	Puerto Rico	2013-Jun-14	EPI_ISL_145509	A/Puerto Rico/01/2013	Puerto Rico Department of Health	Centers for Disease Control and Prevention
EPI467259	NP	Australia	2013-May-23	EPI_ISL_145643	A/South Australia/17/2013	WHO Collaborating Centre for Reference and Research on Influenza	Centers for Disease Control and Prevention
EPI468801	NP	India	2012-Feb-10	EPI_ISL_146119	A/India/P12946/2012		Import from public-domain	Potdar,V.A.; Dakhave,M.R.; Patil,K.N.; Kadam,A.A.; Mullick,J.; Chadha,M.S.
EPI468809	NP	India	2012-Mar-07	EPI_ISL_146121	A/India/VD122268/2012		Import from public-domain	Potdar,V.A.; Dakhave,M.R.; Patil,K.N.; Kadam,A.A.; Mullick,J.; Chadha,M.S.
EPI468817	NP	India	2013-Jan-31	EPI_ISL_146123	A/India/Nag132467/2013		Import from public-domain	Potdar,V.A.; Dakhave,M.R.; Patil,K.N.; Kadam,A.A.; Mullick,J.; Chadha,M.S.
EPI468825	NP	India	2013-Feb-15	EPI_ISL_146125	A/India/P131845/2013		Import from public-domain	Potdar,V.A.; Dakhave,M.R.; Patil,K.N.; Kadam,A.A.; Mullick,J.; Chadha,M.S.
EPI468833	NP	India	2013-Feb-18	EPI_ISL_146127	A/India/P132194/2013		Import from public-domain	Potdar,V.A.; Dakhave,M.R.; Patil,K.N.; Kadam,A.A.; Mullick,J.; Chadha,M.S.
EPI468853	NP	India	2012-Feb-24	EPI_ISL_146129	A/India/P121778/2012		Import from public-domain	Potdar,V.A.; Dakhave,M.R.; Patil,K.N.; Kadam,A.A.; Mullick,J.; Chadha,M.S.
EPI468861	NP	India	2012-Feb-29	EPI_ISL_146131	A/India/P121939/2012		Import from public-domain	Potdar,V.A.; Dakhave,M.R.; Patil,K.N.; Kadam,A.A.; Mullick,J.; Chadha,M.S.
EPI468882	NP	India	2011-Aug-10	EPI_ISL_146133	A/India/P1112874/2011		Import from public-domain	Potdar,V.A.; Dakhave,M.R.; Patil,K.N.; Kadam,A.A.; Mullick,J.; Chadha,M.S.
EPI468890	NP	India	2011-Sep-23	EPI_ISL_146135	A/India/P1114854/2011		Import from public-domain	Potdar,V.A.; Dakhave,M.R.; Patil,K.N.; Kadam,A.A.; Mullick,J.; Chadha,M.S.
EPI468898	NP	India	2012-Jan-19	EPI_ISL_146137	A/India/Nsk12388/2012		Import from public-domain	Potdar,V.A.; Dakhave,M.R.; Patil,K.N.; Kadam,A.A.; Mullick,J.; Chadha,M.S.
EPI468906	NP	India	2012-Feb-24	EPI_ISL_146139	A/India/P121716/2012		Import from public-domain	Potdar,V.A.; Dakhave,M.R.; Patil,K.N.; Kadam,A.A.; Mullick,J.; Chadha,M.S.
EPI468914	NP	India	2012-Feb-24	EPI_ISL_146141	A/India/P121717/2012		Import from public-domain	Potdar,V.A.; Dakhave,M.R.; Patil,K.N.; Kadam,A.A.; Mullick,J.; Chadha,M.S.
EPI468922	NP	India	2012-Feb-24	EPI_ISL_146143	A/India/P121773/2012		Import from public-domain	Potdar,V.A.; Dakhave,M.R.; Patil,K.N.; Kadam,A.A.; Mullick,J.; Chadha,M.S.
EPI471158	NP	China	2009-Oct-30	EPI_ISL_146769	A/Zhejiang/89w/2009		Import from public-domain	Pan,L.; Li,Y.; Li,T.; Kou,Z.
EPI477464	NP	Australia	2013-Mar-26	EPI_ISL_148746	A/DARWIN/56/2013	Royal Darwin Hospital	WHO Collaborating Centre for Reference and Research on Influenza	Deng,Y-M., Iannello,P., Caldwell,N., Lau, H.,Komadina,N.
EPI477496	NP	Australia	2013-Feb-09	EPI_ISL_148750	A/TOWNSVILLE/5/2013	Queensland Health Forensic and Scientific Services	WHO Collaborating Centre for Reference and Research on Influenza	Deng,Y-M., Iannello,P., Caldwell,N., Lau, H.,Komadina,N.
EPI477627	NP	Australia	2013-Mar-11	EPI_ISL_148760	A/TOWNSVILLE/23/2013		WHO Collaborating Centre for Reference and Research on Influenza
EPI484218	NP	Sweden	2012-Dec-20	EPI_ISL_149626	A/Sweden/32/2012	Public Health Agency of Sweden	Swedish National Institute for Communicable Disease Control
EPI484233	NP	Sweden	2012-Dec-25	EPI_ISL_149628	A/Sweden/34/2012	Public Health Agency of Sweden	Swedish National Institute for Communicable Disease Control
EPI484241	NP	Sweden	2012-Dec-27	EPI_ISL_149629	A/Sweden/35/2012	Public Health Agency of Sweden	Swedish National Institute for Communicable Disease Control
EPI484248	NP	Sweden	2013-Jan-03	EPI_ISL_149630	A/Sweden/117/2013	Public Health Agency of Sweden	Swedish National Institute for Communicable Disease Control
EPI484256	NP	Sweden	2013-Jan-07	EPI_ISL_149631	A/Sweden/118/2013	Public Health Agency of Sweden	Swedish National Institute for Communicable Disease Control
EPI484264	NP	Sweden	2013-Jan-13	EPI_ISL_149632	A/Sweden/119/2013	Public Health Agency of Sweden	Swedish National Institute for Communicable Disease Control
EPI484272	NP	Sweden	2013-Jan-17	EPI_ISL_149633	A/Sweden/120/2013	Public Health Agency of Sweden	Swedish National Institute for Communicable Disease Control
EPI484280	NP	Sweden	2013-Jan-11	EPI_ISL_149634	A/Sweden/121/2013	Public Health Agency of Sweden	Swedish National Institute for Communicable Disease Control
EPI484303	NP	Sweden	2013-Jan-18	EPI_ISL_149637	A/Sweden/123/2013		Swedish National Institute for Communicable Disease Control
EPI484311	NP	Sweden	2013-Jan-23	EPI_ISL_149638	A/Sweden/124/2013		Swedish National Institute for Communicable Disease Control
EPI484319	NP	Sweden	2013-Jan-22	EPI_ISL_149639	A/Sweden/125/2013		Swedish National Institute for Communicable Disease Control
EPI484327	NP	Sweden	2013-Jan-28	EPI_ISL_149640	A/Sweden/126/2013		Swedish National Institute for Communicable Disease Control
EPI484335	NP	Sweden	2013-Jan-31	EPI_ISL_149641	A/Sweden/127/2013		Swedish National Institute for Communicable Disease Control
EPI484343	NP	Sweden	2013-Feb-05	EPI_ISL_149642	A/Sweden/128/2013		Swedish National Institute for Communicable Disease Control
EPI484351	NP	Sweden	2013-Feb-11	EPI_ISL_149643	A/Sweden/129/2013		Swedish National Institute for Communicable Disease Control
EPI484359	NP	Sweden	2013-Feb-12	EPI_ISL_149644	A/Sweden/130/2013		Swedish National Institute for Communicable Disease Control
EPI484367	NP	Sweden	2013-Feb-15	EPI_ISL_149645	A/Sweden/131/2013		Swedish National Institute for Communicable Disease Control
EPI484375	NP	Sweden	2013-Feb-15	EPI_ISL_149646	A/Sweden/132/2013		Swedish National Institute for Communicable Disease Control
EPI484383	NP	Sweden	2013-Feb-18	EPI_ISL_149647	A/Sweden/133/2013		Swedish National Institute for Communicable Disease Control
EPI484391	NP	Sweden	2013-Feb-22	EPI_ISL_149648	A/Sweden/134/2013		Swedish National Institute for Communicable Disease Control
EPI484399	NP	Sweden	2013-Feb-24	EPI_ISL_149649	A/Sweden/135/2013		Swedish National Institute for Communicable Disease Control
EPI484407	NP	Sweden	2013-Mar-10	EPI_ISL_149650	A/Sweden/136/2013		Swedish National Institute for Communicable Disease Control
EPI484415	NP	Sweden	2013-Mar-22	EPI_ISL_149651	A/Sweden/137/2013		Swedish National Institute for Communicable Disease Control
EPI484604	NP	Sweden	2009-Jun-11	EPI_ISL_149709	A/Stockholm/45/2009		Swedish National Institute for Communicable Disease Control
EPI484612	NP	Sweden	2010-Dec-13	EPI_ISL_149710	A/Stockholm/13/2010		Swedish National Institute for Communicable Disease Control
EPI484620	NP	Sweden	2012-Jan-02	EPI_ISL_149711	A/Stockholm/1/2012		Swedish National Institute for Communicable Disease Control
EPI543247	NP	Sweden	2013-Oct-03	EPI_ISL_149782	A/Stockholm/19/2013		Public Health Agency of Sweden
EPI543249	NP	Sweden	2013-Oct-08	EPI_ISL_149783	A/Stockholm/20/2013		Public Health Agency of Sweden
EPI485772	NP	United States	2013-Oct-07	EPI_ISL_150042	A/Louisiana/07/2013	Louisiana Department of Health and Hospitals	Centers for Disease Control and Prevention
EPI485780	NP	United States	2013-Oct-09	EPI_ISL_150043	A/Louisiana/08/2013	Louisiana Department of Health and Hospitals	Centers for Disease Control and Prevention
EPI543251	NP	Sweden	2013-Oct-15	EPI_ISL_150118	A/Halmstad/1/2013		Public Health Agency of Sweden
EPI543256	NP	Sweden	2013-Nov-01	EPI_ISL_150119	A/Stockholm/21/2013		Public Health Agency of Sweden
EPI543261	NP	Sweden	2013-Oct-15	EPI_ISL_150148	A/Stockholm/23/2013		Public Health Agency of Sweden
EPI503465	NP	Hong Kong (SAR)	2013-Sep-19	EPI_ISL_150295	A/Hong Kong/5008/2013	Government Virus Unit	Centers for Disease Control and Prevention
EPI486629	NP	United States	2013-Oct-09	EPI_ISL_150296	A/Louisiana/12/2013	Louisiana Department of Health and Hospitals	Centers for Disease Control and Prevention
EPI486637	NP	United States	2013-Oct-23	EPI_ISL_150297	A/Louisiana/11/2013	Louisiana Department of Health and Hospitals	Centers for Disease Control and Prevention
EPI486645	NP	United States	2013-Oct-21	EPI_ISL_150298	A/Louisiana/10/2013	Louisiana Department of Health and Hospitals	Centers for Disease Control and Prevention
EPI543263	NP	Sweden	2013-Nov-09	EPI_ISL_150552	A/Uppsala/6/2013		Public Health Agency of Sweden
EPI543265	NP	Sweden	2013-Nov-13	EPI_ISL_150554	A/Stockholm/24/2013		Public Health Agency of Sweden
EPI543268	NP	Sweden	2013-Nov-13	EPI_ISL_150555	A/Stockholm/25/2013		Public Health Agency of Sweden
EPI543273	NP	Sweden	2013-Nov-12	EPI_ISL_150556	A/Uppsala/7/2013		Public Health Agency of Sweden
EPI543275	NP	Sweden	2013-Nov-14	EPI_ISL_150557	A/Stockholm/26/2013		Public Health Agency of Sweden
EPI487725	NP	United States	2013-Oct-29	EPI_ISL_150613	A/Utah/10/2013	Utah Department of Health	Centers for Disease Control and Prevention
EPI487742	NP	Costa Rica	2013-Aug-05	EPI_ISL_150617	A/Costa Rica/5802/2013	Laboratorio Nacional de Influenza	Centers for Disease Control and Prevention
EPI539672	NP	Australia	2013-Sep-23	EPI_ISL_151586	A/SOUTH AUSTRALIA/77/2013	Institute of Medical and Veterinary Science (IMVS)	WHO Collaborating Centre for Reference and Research on Influenza	Deng,Y-M; Iannello,P; Spirason,N; Jelley,L; Lau,H; Komadina,N
EPI492798	NP	United States	2013-Nov-11	EPI_ISL_151838	A/Louisiana/13/2013	Louisiana Department of Health and Hospitals	Centers for Disease Control and Prevention
EPI492806	NP	United States	2013-Nov-04	EPI_ISL_151839	A/Mississippi/11/2013	Mississippi Public Health Laboratory	Centers for Disease Control and Prevention
EPI499450	NP	Japan	2013-Nov-24	EPI_ISL_152927	A/SAPPORO/114/2013	Sapporo City Institute of Public Health	National Institute of Infectious Diseases (NIID)	Takashita,Emi; Itoh,Reiko; Miura,Mai; Ejima,Miho; Tashiro,Masato; Odagiri,Takato
EPI499440	NP	Japan	2013-Nov-25	EPI_ISL_152931	A/SAPPORO/TH1/2013	Virus Research Center, Sendai Medical Center	National Institute of Infectious Diseases (NIID)	Takashita,Emi; Itoh,Reiko; Miura,Mai; Ejima,Miho; Tashiro,Masato; Odagiri,Takato
EPI543285	NP	Sweden	2013-Nov-28	EPI_ISL_152950	A/Stockholm/33/2013		Public Health Agency of Sweden
EPI543306	NP	Sweden	2013-Dec-09	EPI_ISL_152957	A/Skovde/4/2013		Public Health Agency of Sweden
EPI543315	NP	Sweden	2013-Dec-16	EPI_ISL_152960	A/Stockholm/32/2013		Public Health Agency of Sweden
EPI498059	NP	United States	2013-Sep-17	EPI_ISL_153074	A/New Hampshire/04/2013	New Hampshire Public Health Laboratories	Centers for Disease Control and Prevention
EPI498110	NP	India	2013-Jan-27	EPI_ISL_153079	A/India/P131027/2013		Import from public-domain	Potdar,V.A.; Kadam,A.A.; Dakhave,M.R.; Chadha,M.S.
EPI498177	NP	United States	2013-Nov-13	EPI_ISL_153089	A/Massachusetts/15/2013	Massachusetts Department of Public Health	Centers for Disease Control and Prevention
EPI498184	NP	United States	2013-Nov-18	EPI_ISL_153090	A/Mississippi/29/2013	New York State Department of Health	Centers for Disease Control and Prevention
EPI507031	NP	Japan	2013-Nov-11	EPI_ISL_153618	A/KANAGAWA/146/2013	Kanagawa Prefectural Institute of Public Health	National Institute of Infectious Diseases (NIID)	Takashita,Emi; Fujisaki,Seiichiro; Itoh,Reiko; Miura,Mai; Ejima,Miho; Tashiro,Masato; Odagiri,Takato
EPI507026	NP	Japan	2013-Nov-14	EPI_ISL_154136	A/YAMAGATA/158/2013	Yamagata Prefectural Institute of Public Health	National Institute of Infectious Diseases (NIID)	Takashita,Emi; Fujisaki,Seiichiro; Itoh,Reiko; Miura,Mai; Ejima,Miho; Tashiro,Masato; Odagiri,Takato
EPI501423	NP	United States	2013-Nov-29	EPI_ISL_154243	A/Maryland/20/2013	Maryland Department of Health and Mental Hygiene	Centers for Disease Control and Prevention
EPI503390	NP	United States	2014-Jan-03	EPI_ISL_154792	A/Florida/01/2014	Florida Department of Health-Jacksonville	Centers for Disease Control and Prevention
EPI503422	NP	United States	2014-Jan-01	EPI_ISL_154802	A/Nevada/01/2014	Southern Nevada Public Health Lab	Centers for Disease Control and Prevention
EPI503450	NP	United States	2013-Dec-19	EPI_ISL_154811	A/Nevada/24/2013	Southern Nevada Public Health Lab	Centers for Disease Control and Prevention
EPI503457	NP	United States	2013-Oct-12	EPI_ISL_154812	A/Mississippi/09/2013	Mississippi Public Health Laboratory	Centers for Disease Control and Prevention
EPI543350	NP	Sweden	2014-Jan-16	EPI_ISL_155008	A/Uppsala/2/2014		Public Health Agency of Sweden
EPI543355	NP	Sweden	2014-Jan-10	EPI_ISL_155009	A/Malmoe/1/2014		Public Health Agency of Sweden
EPI503816	NP	United States	2013-Dec-20	EPI_ISL_155018	A/Louisiana/34/2013	Louisiana Department of Health and Hospitals	Centers for Disease Control and Prevention
EPI503863	NP	United States	2013-Dec-22	EPI_ISL_155031	A/Rhode Island/09/2013	Rhode Island Department of Health	Centers for Disease Control and Prevention
EPI543360	NP	Sweden	2014-Jan-10	EPI_ISL_155649	A/Stockholm/1/2014		Public Health Agency of Sweden
EPI543508	NP	Sweden	2014-Jan-06	EPI_ISL_155656	A/Stockholm/3/2014		Public Health Agency of Sweden
EPI506115	NP	Russian Federation	2013-Jan-05	EPI_ISL_156274	A/Kazan/CRIE-02/2013		Import from public-domain	Yatsyshina,S.; Renteeva,A.; Valdohina,A.; Shipulin,G.
EPI506170	NP	Russian Federation	2013-Jan-04	EPI_ISL_156275	A/Kazan/CRIE-03/2013		Import from public-domain	Yatsyshina,S.; Renteeva,A.; Valdohina,A.; Shipulin,G.
EPI506179	NP	Russian Federation	2013-Jan-09	EPI_ISL_156278	A/Kazan/CRIE-04/2013		Import from public-domain	Yatsyshina,S.; Renteeva,A.; Valdohina,A.; Shipulin,G.
EPI507523	NP	United States	2013-Dec-15	EPI_ISL_156762	A/Hawaii/03/2013	State of Hawaii Department of Health	Centers for Disease Control and Prevention
EPI508429	NP	United States	2013-Oct-07	EPI_ISL_156763	A/Maryland/08/2013	Maryland Department of Health and Mental Hygiene	Centers for Disease Control and Prevention
EPI507532	NP	United States	2014-Jan-18	EPI_ISL_156765	A/Texas/09/2014	Texas Department of State Health Services-Laboratory Services	Centers for Disease Control and Prevention
EPI507595	NP	Portugal	2013-Mar-01	EPI_ISL_156806	A/Lisbon/137/2013	National Institute for Medical Research	Centers for Disease Control and Prevention
EPI507632	NP	United States	2013-Oct-21	EPI_ISL_156810	A/Mississippi/10/2013	Mississippi Public Health Laboratory	Centers for Disease Control and Prevention
EPI507654	NP	United States	2013-Oct-02	EPI_ISL_156812	A/Pennsylvania/07/2013	Pennsylvania Department of Health	Centers for Disease Control and Prevention
EPI543383	NP	Sweden	2014-Jan-20	EPI_ISL_156916	A/Uppsala/3/2014		Public Health Agency of Sweden
EPI543388	NP	Sweden	2013-Dec-29	EPI_ISL_156917	A/Stockholm/41/2013		Public Health Agency of Sweden
EPI543398	NP	Sweden	2014-Feb-06	EPI_ISL_156997	A/Gavle/2/2014		Public Health Agency of Sweden
EPI543401	NP	Sweden	2014-Feb-06	EPI_ISL_156998	A/Gavle/3/2014		Public Health Agency of Sweden
EPI543404	NP	Sweden	2014-Feb-06	EPI_ISL_156999	A/Gavle/4/2014		Public Health Agency of Sweden
EPI543416	NP	Sweden	2014-Feb-14	EPI_ISL_157003	A/Sweden/3/2014		Public Health Agency of Sweden
EPI543418	NP	Sweden	2014-Feb-20	EPI_ISL_157004	A/Sweden/2/2014		Public Health Agency of Sweden
EPI508612	NP	United States	2013-Dec-30	EPI_ISL_157072	A/California/59/2013	California Department of Health Services	Centers for Disease Control and Prevention
EPI543423	NP	Sweden	2014-Feb-10	EPI_ISL_157114	A/Uppsala/5/2014		Public Health Agency of Sweden
EPI543428	NP	Sweden	2014-Feb-10	EPI_ISL_157115	A/Uppsala/6/2014		Public Health Agency of Sweden
EPI543432	NP	Sweden	2014-Feb-24	EPI_ISL_157116	A/Sweden/4/2014		Public Health Agency of Sweden
EPI543434	NP	Sweden	2014-Feb-25	EPI_ISL_157117	A/Sweden/5/2014		Public Health Agency of Sweden
EPI543439	NP	Sweden	2014-Feb-24	EPI_ISL_157119	A/Sweden/6/2014		Public Health Agency of Sweden
EPI509939	NP	United States	2014-Jan-22	EPI_ISL_157753	A/Pennsylvania/03/2014	Pennsylvania Department of Health	Centers for Disease Control and Prevention
EPI509947	NP	United States	2014-Jan-22	EPI_ISL_157754	A/Pennsylvania/02/2014	Pennsylvania Department of Health	Centers for Disease Control and Prevention
EPI511871	NP	United States	2014-Jan-12	EPI_ISL_157857	A/Pennsylvania/01/2014	Pennsylvania Department of Health	Centers for Disease Control and Prevention
EPI510132	NP	United States	2014-Jan-28	EPI_ISL_157858	A/Pennsylvania/04/2014	Pennsylvania Department of Health	Centers for Disease Control and Prevention
EPI510138	NP	United States	2014-Feb-03	EPI_ISL_157859	A/Maryland/04/2014	Maryland Department of Health and Mental Hygiene	Centers for Disease Control and Prevention
EPI510144	NP	United States	2014-Feb-15	EPI_ISL_157860	A/Pennsylvania/05/2014	Pennsylvania Department of Health	Centers for Disease Control and Prevention
EPI511882	NP	United States	2014-Feb-03	EPI_ISL_158707	A/California/06/2014	California Department of Health Services	Centers for Disease Control and Prevention
EPI511893	NP	United States	2014-Feb-08	EPI_ISL_158708	A/Washington/05/2014	Spokane Regional Health District	Centers for Disease Control and Prevention
EPI543454	NP	Sweden	2014-Feb-27	EPI_ISL_159134	A/Stockholm/9/2014		Public Health Agency of Sweden
EPI543459	NP	Sweden	2014-Feb-25	EPI_ISL_159135	A/Sundsvall/1/2014		Public Health Agency of Sweden
EPI543464	NP	Sweden	2014-Feb-14	EPI_ISL_159137	A/Stockholm/11/2014		Public Health Agency of Sweden
EPI516296	NP	United States	2014-Jan-21	EPI_ISL_159348	A/Pennsylvania/19/2014	Pennsylvania Department of Health	Centers for Disease Control and Prevention
EPI516304	NP	United States	2014-Mar-04	EPI_ISL_159349	A/Virginia/06/2014	Virginia Division of Consolidated Laboratories	Centers for Disease Control and Prevention
EPI516323	NP	Lao, People's Democratic Republic	2013-Sep-16	EPI_ISL_159354	A/Laos/828/2013	National Center for Laboratory and Epidemiology	Centers for Disease Control and Prevention
EPI516414	NP	United States	2014-Feb-10	EPI_ISL_159391	A/Washington/07/2014	Spokane Regional Health District	Centers for Disease Control and Prevention
EPI539662	NP	New Zealand	2013-Oct-07	EPI_ISL_161309	A/NORTHLAND/2/2013	Institute of Environmental Science and Research (ESR)	WHO Collaborating Centre for Reference and Research on Influenza	Deng,Y-D.; Iannello,P.; Spirason,N.; Jelley,L.; Lau,H.; Komadina,N.
EPI539682	NP	Australia	2013-Nov-06	EPI_ISL_161332	A/VICTORIA/229/2013	Royal Chidrens Hospital	WHO Collaborating Centre for Reference and Research on Influenza	Deng,Y-D.; Iannello,P.; Spirason,N.; Jelley,L.; Lau,H.; Komadina,N.
EPI529393	NP	Australia	2013-Nov-11	EPI_ISL_161858	A/SYDNEY/82/2013	Clinical Virology Unit, CDIM	WHO Collaborating Centre for Reference and Research on Influenza	Deng,Y-M.; Iannello,P.; Spirason,N.; Jelley,L.; Lau,H.; Komadina,N.
EPI529404	NP	Wallis and Futuna	2013-Nov-19	EPI_ISL_161860	A/NEW CALEDONIA/58/2013	Institut Pasteur New Caledonia	WHO Collaborating Centre for Reference and Research on Influenza	Deng,Y-M.; Iannello,P.; Spirason,N.; Jelley,L.; Lau,H.; Komadina,N.
EPI529412	NP	Thailand	2013-Oct-29	EPI_ISL_161861	A/PRACHUAP KHIRI KHAN/332/2013	WHO National Influenza Centre, National Institute of Medical Research (NIMR)	WHO Collaborating Centre for Reference and Research on Influenza	Deng,Y-M.; Iannello,P.; Spirason,N.; Jelley,L.; Lau,H.; Komadina,N.
EPI529437	NP	Sri Lanka	2013-Oct-19	EPI_ISL_161866	A/SRI LANKA/61/2013	Medical Research Institute	WHO Collaborating Centre for Reference and Research on Influenza	Deng,Y-M.; Iannello,P.; Spirason,N.; Jelley,L.; Lau,H.; Komadina,N.
EPI543489	NP	Sweden	2014-Apr-06	EPI_ISL_162464	A/Malmoe/2/2014		Public Health Agency of Sweden
EPI533543	NP	Mongolia	2014-Feb-05	EPI_ISL_163495	A/Ulaanbaatar/739/2014	National Center for Communicable Diseases	National Centre for Disease Control (NCDC)	Naranzul, Tsedenbal
EPI614487	NP	India	2014-Mar-06	EPI_ISL_164784	A/India/6427/2014	National Institute of Virology	Centers for Disease Control and Prevention
EPI561935	NP	Mongolia	2014-Feb-24	EPI_ISL_166015	A/Bulgan/1852/2014	National Centre for Disease Control (NCDC)	WHO Collaborating Centre for Reference and Research on Influenza	Deng,Y-M.; Iannello,P.; Spirason,N.; Jelley,L.; Lau,H.; Komadina,N.
EPI561965	NP	Thailand	2014-May-07	EPI_ISL_166017	A/NONTHABURI/248/2014	WHO National Influenza Centre, National Institute of Medical Research (NIMR)	WHO Collaborating Centre for Reference and Research on Influenza	Deng,Y-M.; Iannello,P.; Spirason,N.; Jelley,L.; Lau,H.; Komadina,N.
EPI561970	NP	Sri Lanka	2014-May-03	EPI_ISL_166024	A/SRI LANKA/31/2014	Medical Research Institute	WHO Collaborating Centre for Reference and Research on Influenza	Deng,Y-M.; Iannello,P.; Spirason,N.; Jelley,L.; Lau,H.; Komadina,N.
EPI630110	NP	Australia	2014-Jul-04	EPI_ISL_166026	A/TASMANIA/24/2014	Royal Hobart Hospital	WHO Collaborating Centre for Reference and Research on Influenza	Deng,Y-M.; Iannello,P.; Spirason,N.; Jelley,L.; Lau,H.; Komadina,N.
EPI630090	NP	New Caledonia	2014-May-19	EPI_ISL_166169	A/NEW CALEDONIA/58/2014	Institut Pasteur New Caledonia	WHO Collaborating Centre for Reference and Research on Influenza	Deng,Y-M.; Iannello,P.; Spirason,N.; Jelley,L.; Lau,H.; Komadina,N.
EPI561950	NP	Macao	2014-Jan-16	EPI_ISL_166170	A/MACAU/610158/2014	Laboratorio De Saude Publico	WHO Collaborating Centre for Reference and Research on Influenza	Deng,Y-M.; Iannello,P.; Spirason,N.; Jelley,L.; Lau,H.; Komadina,N.
EPI541847	NP	United States	2014-Feb-16	EPI_ISL_166343	A/North Carolina/04/2014	Mission Hospital Microbiology Lab	Centers for Disease Control and Prevention
EPI541995	NP	Russian Federation	2014-Mar-11	EPI_ISL_166412	A/Volgograd/CRIE-4/2014	Central Research Institute for Epidemiology	Central Research Institute of Epidemiology	Svetlana,Yatsyshina; Anna,Renteeva; Anna,Valdokhina; German,Shipulin
EPI542131	NP	Russian Federation	2014-Feb-17	EPI_ISL_166440	A/Astrakhan/CRIE-6/2014	Central Research Institute for Epidemiology	Central Research Institute of Epidemiology	Svetlana,Yatsyshina; Anna,Renteeva; Anna,Valdokhina; German,Shipulin
EPI542151	NP	Russian Federation	2014-Mar-10	EPI_ISL_166442	A/Astrakhan/CRIE-7/2014	Central Research Institute for Epidemiology	Central Research Institute of Epidemiology	Svetlana,Yatsyshina; Anna,Renteeva; Anna,Valdokhina; German,Shipulin
EPI543229	NP	Spain	2011-Feb-08	EPI_ISL_166710	A/Madrid/RR7495/2011	Instituto de Salud Carlos III	Instituto de Salud Carlos III	Pozo,F; Ledesma,J; Calderon,A.; Gonzalez -Esguevillas,M.; Molinero,M.; Casas,I.
EPI544099	NP	Singapore	2013-Dec-16	EPI_ISL_166896	A/Singapore/KK1064/2013	Ministry of Health, Singapore	Ministry of Health, Singapore	Chen,B.B.; Phuah,S.P.; Poh,M.K.; Chen,S.L.; Cui,L.
EPI544107	NP	Singapore	2013-Dec-18	EPI_ISL_166897	A/Singapore/KK1067/2013	Ministry of Health, Singapore	Ministry of Health, Singapore	Chen,B.B.; Phuah,S.P.; Poh,M.K.; Chen,S.L.; Cui,L.
EPI544115	NP	Singapore	2013-Dec-18	EPI_ISL_166898	A/Singapore/KK1073/2013	Ministry of Health, Singapore	Ministry of Health, Singapore	Chen,B.B.; Phuah,S.P.; Poh,M.K.; Chen,S.L.; Cui,L.
EPI544123	NP	Singapore	2013-Dec-16	EPI_ISL_166899	A/Singapore/TT950/2013	Ministry of Health, Singapore	Ministry of Health, Singapore	Chen,B.B.; Phuah,S.P.; Poh,M.K.; Chen,S.L.; Cui,L.
EPI544139	NP	Singapore	2013-Dec-23	EPI_ISL_166901	A/Singapore/EN555/2013	Ministry of Health, Singapore	Ministry of Health, Singapore	Chen,B.B.; Phuah,S.P.; Poh,M.K.; Chen,S.L.; Cui,L.
EPI561925	NP	New Zealand	2014-Sep-10	EPI_ISL_168841	A/AUCKLAND/8/2014	Auckland Hospital	WHO Collaborating Centre for Reference and Research on Influenza	Deng,Y-M.; Iannello,P.; Spirason,N.; Jelley,L.; Lau,H.; Komadina,N.
EPI561940	NP	Cambodia	2014-Jun-11	EPI_ISL_168842	A/CAMBODIA/Y0630302/2014	Institute Pasteur du Cambodia	WHO Collaborating Centre for Reference and Research on Influenza	Deng,Y-M.; Iannello,P.; Spirason,N.; Jelley,L.; Lau,H.; Komadina,N.
EPI561945	NP	New Zealand	2014-Aug-03	EPI_ISL_168850	A/CHRISTCHURCH/538/2014	Canterbury Health Services	WHO Collaborating Centre for Reference and Research on Influenza	Deng,Y-M.; Iannello,P.; Spirason,N.; Jelley,L.; Lau,H.; Komadina,N.
EPI561960	NP	New Caledonia	2014-Aug-14	EPI_ISL_168854	A/NEW CALEDONIA/72/2014	Institut Pasteur New Caledonia	WHO Collaborating Centre for Reference and Research on Influenza	Deng,Y-M.; Iannello,P.; Spirason,N.; Jelley,L.; Lau,H.; Komadina,N.
EPI561930	NP	Australia	2014-Aug-15	EPI_ISL_168953	A/BRISBANE/1007/2014	Institute of Medical and Veterinary Science (IMVS)	WHO Collaborating Centre for Reference and Research on Influenza	Deng,Y-M.; Iannello,P.; Spirason,N.; Jelley,L.; Lau,H.; Komadina,N.
EPI552708	NP	Sweden	2014-Dec-03	EPI_ISL_169260	A/Sweden/74/2014		Public Health Agency of Sweden
EPI556793	NP	United States	2014-Nov-05	EPI_ISL_170147	A/Iowa/19/2014	Iowa State Hygienic Laboratory	Centers for Disease Control and Prevention
EPI559456	NP	Sweden	2014-Dec-08	EPI_ISL_170997	A/Stockholm/37/2014		Public Health Agency of Sweden
EPI562621	NP	Myanmar	2013-Sep-01	EPI_ISL_172193	A/Myanmar/13M310/2013		Niigata University (DPH)	Saito, Reiko; Takemae, Nobuhiro; Saito, Takehiko; Shobugawa, Yugo; Kondo, Hiroki; Hibino, Akinobu; Yadanar, Kyaw; Yi Yi, Myint; Khin Yi, Oo; Htay Htay, Tin
EPI713833	NP	Taiwan	2014-Oct-08	EPI_ISL_172625	A/Taiwan/609/2014	Center for Disease Control	National Institute of Infectious Diseases (NIID)	Takashita,Emi; Fujisaki,Seiichiro; Shirakura,Masayuki; Watanabe,Shinji; Odagiri,Takato
EPI564898	NP	United States	2015-Jan-07	EPI_ISL_172637	A/New Hampshire/01/2015	New Hampshire Public Health Laboratories	Centers for Disease Control and Prevention
EPI564913	NP	Korea, Republic of	2014-Dec-15	EPI_ISL_172638	A/Jeonbuk/1997/2014	National Institute of Health	Centers for Disease Control and Prevention
EPI564921	NP	Korea, Republic of	2014-Dec-15	EPI_ISL_172639	A/Jeonbuk/1998/2014	National Institute of Health	Centers for Disease Control and Prevention
EPI564937	NP	Ethiopia	2014-Oct-30	EPI_ISL_172641	A/Ethiopia/1149/2014	Ethiopian Health and Nutrition Research Institute (EHNRI)	Centers for Disease Control and Prevention
EPI564945	NP	Korea, Republic of	2014-Dec-22	EPI_ISL_172642	A/Daegu/2001/2014	National Institute of Health	Centers for Disease Control and Prevention
EPI564953	NP	United States	2014-Dec-22	EPI_ISL_172643	A/Virginia/40/2014	University of Virginia, Medical Labs/Microbiology	Centers for Disease Control and Prevention
EPI564961	NP	Korea, Republic of	2014-Dec-22	EPI_ISL_172644	A/Jeonbuk/2005/2014	National Institute of Health	Centers for Disease Control and Prevention
EPI564969	NP	Japan	2014-Sep-16	EPI_ISL_172645	A/Kanagawa/163/2014	National Institute of Infectious Diseases (NIID)	Centers for Disease Control and Prevention
EPI564977	NP	Thailand	2014-Dec-01	EPI_ISL_172646	A/Nonthaburi/2398/2014	WHO National Influenza Centre, National Institute of Medical Research (NIMR)	Centers for Disease Control and Prevention
EPI564985	NP	Lao, People's Democratic Republic	2014-Sep-15	EPI_ISL_172647	A/Laos/952/2014	National Center for Laboratory and Epidemiology	Centers for Disease Control and Prevention
EPI564993	NP	Ethiopia	2014-Nov-07	EPI_ISL_172648	A/Ethiopia/63/2014	Ethiopian Health and Nutrition Research Institute (EHNRI)	Centers for Disease Control and Prevention
EPI565001	NP	Lao, People's Democratic Republic	2014-Sep-17	EPI_ISL_172649	A/Laos/951/2014	National Center for Laboratory and Epidemiology	Centers for Disease Control and Prevention
EPI565009	NP	United States	2014-Oct-12	EPI_ISL_172650	A/Hawaii/67/2014	State of Hawaii Department of Health	Centers for Disease Control and Prevention
EPI565017	NP	Hong Kong (SAR)	2014-Oct-20	EPI_ISL_172651	A/Hong Kong/7572/2014	Government Virus Unit	Centers for Disease Control and Prevention
EPI565025	NP	Thailand	2014-Dec-01	EPI_ISL_172652	A/Nonthaburi/375/2014	WHO National Influenza Centre, National Institute of Medical Research (NIMR)	Centers for Disease Control and Prevention
EPI565033	NP	Hong Kong (SAR)	2014-Oct-23	EPI_ISL_172653	A/Hong Kong/7573/2014	Government Virus Unit	Centers for Disease Control and Prevention
EPI565041	NP	Hong Kong (SAR)	2014-Oct-13	EPI_ISL_172654	A/Hong Kong/7561/2014	Government Virus Unit	Centers for Disease Control and Prevention
EPI748219	NP	Australia	2013-Mar-11	EPI_ISL_172856	A/Brisbane/28/2013	Queensland Health Forensic and Scientific Services	WHO Collaborating Centre for Reference and Research on Influenza	Deng,Y-M.; Iannello,P.; Erenest,J.; Spirason, N.; Komadina,N.
EPI567633	NP	Germany	2014-Dec-15	EPI_ISL_173260	A/Germany/40/2014	U.S. Air Force School of Aerospace Medicine	Centers for Disease Control and Prevention
EPI567641	NP	Germany	2014-Dec-18	EPI_ISL_173261	A/Germany/48/2014	U.S. Air Force School of Aerospace Medicine	Centers for Disease Control and Prevention
EPI567649	NP	United States	2015-Jan-07	EPI_ISL_173262	A/Iowa/02/2015	Iowa State Hygienic Laboratory	Centers for Disease Control and Prevention
EPI567657	NP	Mexico	2014-Oct-29	EPI_ISL_173263	A/Mexico/2493/2014	Laboratorio de Virus Respiratorio	Centers for Disease Control and Prevention
EPI567665	NP	United States	2014-Dec-09	EPI_ISL_173264	A/Iowa/27/2014	Iowa State Hygienic Laboratory	Centers for Disease Control and Prevention
EPI567673	NP	Bahrain	2014-Oct-22	EPI_ISL_173265	A/Bahrain/575/2014	Ministry of Health Bahrain	Centers for Disease Control and Prevention
EPI567681	NP	Bahrain	2014-Nov-18	EPI_ISL_173266	A/Bahrain/602/2014	Ministry of Health Bahrain	Centers for Disease Control and Prevention
EPI567689	NP	United States	2014-Nov-25	EPI_ISL_173267	A/Washington/59/2014	Washington State Public Health Laboratory	Centers for Disease Control and Prevention
EPI567697	NP	United States	2014-Dec-02	EPI_ISL_173268	A/Iowa/25/2014	Iowa State Hygienic Laboratory	Centers for Disease Control and Prevention
EPI567705	NP	United States	2015-Jan-08	EPI_ISL_173269	A/North Dakota/01/2015	North Dakota Department of Health	Centers for Disease Control and Prevention
EPI567713	NP	United States	2014-Nov-23	EPI_ISL_173270	A/Iowa/23/2014	Iowa State Hygienic Laboratory	Centers for Disease Control and Prevention
EPI567729	NP	Germany	2014-Dec-19	EPI_ISL_173272	A/Germany/51/2014	U.S. Air Force School of Aerospace Medicine	Centers for Disease Control and Prevention
EPI567737	NP	United States	2014-Dec-02	EPI_ISL_173273	A/Iowa/24/2014	Iowa State Hygienic Laboratory	Centers for Disease Control and Prevention
EPI567745	NP	United States	2014-Dec-11	EPI_ISL_173274	A/Iowa/26/2014	Iowa State Hygienic Laboratory	Centers for Disease Control and Prevention
EPI567753	NP	United States	2014-Dec-18	EPI_ISL_173275	A/New York/41/2014	New York State Department of Health	Centers for Disease Control and Prevention
EPI567848	NP	Japan	2014-Jan-25	EPI_ISL_173294	A/Nagasaki/13N057/2014		Niigata University (DPH)	Saito, Reiko; Takemae, Nobuhiro; Saito, Takehiko; Shobugawa, Yugo; Kondo, Hiroki; Hibino, Akinobu; Masaki, Hironori
EPI567856	NP	Vietnam	2013-Aug-03	EPI_ISL_173295	A/Vietnam/13V H1-1/2013		Niigata University (DPH)	Saito, Reiko; Takemae, Nobuhiro; Saito, Takehiko; Shobugawa, Yugo; Kondo, Hiroki; Hibino, Akinobu
EPI567864	NP	Vietnam	2013-Nov-03	EPI_ISL_173296	A/Vietnam/13V H1-4/2013		Niigata University (DPH)	Saito, Reiko; Takemae, Nobuhiro; Saito, Takehiko; Shobugawa, Yugo; Kondo, Hiroki; Hibino, Akinobu
EPI567872	NP	Vietnam	2013-Oct-04	EPI_ISL_173297	A/Vietnam/13V H1-5/2013		Niigata University (DPH)	Saito, Reiko; Takemae, Nobuhiro; Saito, Takehiko; Shobugawa, Yugo; Kondo, Hiroki; Hibino, Akinobu
EPI567880	NP	Vietnam	2013-May-16	EPI_ISL_173298	A/Vietnam/13V H1-6/2013		Niigata University (DPH)	Saito, Reiko; Takemae, Nobuhiro; Saito, Takehiko; Shobugawa, Yugo; Kondo, Hiroki; Hibino, Akinobu
EPI567958	NP	Myanmar	2014-Jun-06	EPI_ISL_173309	A/Myanmar/14M003/2014		Niigata University (DPH)	Saito, Reiko; Takemae, Nobuhiro; Saito, Takehiko; Shobugawa, Yugo; Kondo, Hiroki; Hibino, Akinobu; Yadanar, Kyaw; Yi Yi, Myint; Khin Yi, Oo; Htay Htay, Tin
EPI567966	NP	Myanmar	2014-Jul-16	EPI_ISL_173310	A/Myanmar/14M072/2014		Niigata University (DPH)	Saito, Reiko; Takemae, Nobuhiro; Saito, Takehiko; Shobugawa, Yugo; Kondo, Hiroki; Hibino, Akinobu; Yadanar, Kyaw; Yi Yi, Myint; Khin Yi, Oo; Htay Htay, Tin
EPI568009	NP	Myanmar	2014-Aug-13	EPI_ISL_173311	A/Myanmar/14M139/2014		Niigata University (DPH)	Saito, Reiko; Takemae, Nobuhiro; Saito, Takehiko; Shobugawa, Yugo; Kondo, Hiroki; Hibino, Akinobu; Yadanar, Kyaw; Yi Yi, Myint; Khin Yi, Oo; Htay Htay, Tin
EPI568017	NP	Myanmar	2014-Jul-14	EPI_ISL_173347	A/Myanmer/14M194/2014		Niigata University (DPH)	Saito, Reiko; Takemae, Nobuhiro; Saito, Takehiko; Shobugawa, Yugo; Kondo, Hiroki; Hibino, Akinobu; Yadanar, Kyaw; Yi Yi, Myint; Khin Yi, Oo; Htay Htay, Tin
EPI568025	NP	Myanmar	2014-Aug-01	EPI_ISL_173348	A/Myanmar/14M233/2014		Niigata University (DPH)	Saito, Reiko; Takemae, Nobuhiro; Saito, Takehiko; Shobugawa, Yugo; Kondo, Hiroki; Hibino, Akinobu; Yadanar, Kyaw; Yi Yi, Myint; Khin Yi, Oo; Htay Htay, Tin
EPI568033	NP	Myanmar	2014-Jul-11	EPI_ISL_173349	A/Myanmar/14M272/2014		Niigata University (DPH)	Saito, Reiko; Takemae, Nobuhiro; Saito, Takehiko; Shobugawa, Yugo; Kondo, Hiroki; Hibino, Akinobu; Yadanar, Kyaw; Yi Yi, Myint; Khin Yi, Oo; Htay Htay, Tin
EPI568041	NP	Myanmar	2014-Aug-20	EPI_ISL_173350	A/Myanmar/14M379/2014		Niigata University (DPH)	Saito, Reiko; Takemae, Nobuhiro; Saito, Takehiko; Shobugawa, Yugo; Kondo, Hiroki; Hibino, Akinobu; Yadanar, Kyaw; Yi Yi, Myint; Khin Yi, Oo; Htay Htay, Tin
EPI568049	NP	Myanmar	2014-Sep-05	EPI_ISL_173351	A/Myanmar/14M445/2014		Niigata University (DPH)	Saito, Reiko; Takemae, Nobuhiro; Saito, Takehiko; Shobugawa, Yugo; Kondo, Hiroki; Hibino, Akinobu; Yadanar, Kyaw; Yi Yi, Myint; Khin Yi, Oo; Htay Htay, Tin
EPI713845	NP	Japan	2014-Dec-12	EPI_ISL_174813	A/HIROSHIMA/63/2014	Center for Public Health and Environment, Hiroshima Prefectural Technology Research Institute	National Institute of Infectious Diseases (NIID)	Takashita,Emi; Fujisaki,Seiichiro; Shirakura,Masayuki; Watanabe,Shinji; Odagiri,Takato
EPI713851	NP	Japan	2015-Feb-02	EPI_ISL_174814	A/YOKOHAMA/50/2015	Yokohama City Institute of Public Health.	National Institute of Infectious Diseases (NIID)	Takashita,Emi; Fujisaki,Seiichiro; Shirakura,Masayuki; Watanabe,Shinji; Odagiri,Takato
EPI713857	NP	Japan	2014-Dec-16	EPI_ISL_174820	A/SAITAMA-C/45/2014	Saitama City Institute of Health Science and Research	National Institute of Infectious Diseases (NIID)	Takashita,Emi; Fujisaki,Seiichiro; Shirakura,Masayuki; Watanabe,Shinji; Odagiri,Takato
EPI575844	NP	Puerto Rico	2014-Oct-27	EPI_ISL_175253	A/Puerto Rico/29/2014	Puerto Rico Department of Health	Centers for Disease Control and Prevention
EPI575851	NP	Congo, the Democatic Republic of	2014-Nov-06	EPI_ISL_175254	A/Congo/2275/2014	INRB Service de Virologie	Centers for Disease Control and Prevention
EPI575858	NP	Puerto Rico	2014-Nov-03	EPI_ISL_175255	A/Puerto Rico/31/2014	Puerto Rico Department of Health	Centers for Disease Control and Prevention
EPI575865	NP	Puerto Rico	2014-Oct-04	EPI_ISL_175256	A/Puerto Rico/34/2014	Puerto Rico Department of Health	Centers for Disease Control and Prevention
EPI575872	NP	Puerto Rico	2014-Oct-22	EPI_ISL_175257	A/Puerto Rico/32/2014	Puerto Rico Department of Health	Centers for Disease Control and Prevention
EPI575879	NP	Puerto Rico	2014-Nov-14	EPI_ISL_175258	A/Puerto Rico/30/2014	Puerto Rico Department of Health	Centers for Disease Control and Prevention
EPI575886	NP	Congo, the Democatic Republic of	2014-Nov-05	EPI_ISL_175259	A/Congo/2278/2014	INRB Service de Virologie	Centers for Disease Control and Prevention
EPI575893	NP	Puerto Rico	2014-Oct-07	EPI_ISL_175260	A/Puerto Rico/35/2014	Puerto Rico Department of Health	Centers for Disease Control and Prevention
EPI575900	NP	United States	2015-Jan-04	EPI_ISL_175261	A/Hawaii/01/2015	State of Hawaii Department of Health	Centers for Disease Control and Prevention
EPI575907	NP	Puerto Rico	2014-Oct-15	EPI_ISL_175262	A/Puerto Rico/33/2014	Puerto Rico Department of Health	Centers for Disease Control and Prevention
EPI577747	NP	Japan	2014-Sep-11	EPI_ISL_176332	A/Okinawa/14T001/2014		Niigata University (DPH)	Saito, Reiko; Takemae, Nobuhiro; Saito, Takehiko; Shobugawa, Yugo; Kondo, Hiroki; Hibino, Akinobu; Makiya, Tomoko
EPI580157	NP	Uganda	2014-Jul-07	EPI_ISL_176803	A/Uganda/1625/2014	Uganda Virus Research Institute (UVRI), National Influenza Center	Centers for Disease Control and Prevention
EPI580170	NP	Bangladesh	2015-Jan-24	EPI_ISL_176805	A/Bangladesh/3026/2015	icddr,b International Centre for Diarrhoeal Disease Research, Bangladesh	Centers for Disease Control and Prevention
EPI580178	NP	Uganda	2014-May-05	EPI_ISL_176806	A/Uganda/856/2014	Uganda Virus Research Institute (UVRI), National Influenza Center	Centers for Disease Control and Prevention
EPI580186	NP	United States	2015-Feb-17	EPI_ISL_176807	A/Montana/05/2015	Montana Laboratory Services Bureau	Centers for Disease Control and Prevention
EPI580464	NP	Lebanon	2014-Feb-04	EPI_ISL_176844	A/Lebanon/14L61/2014		Niigata University (DPH)	Saito, Reiko; Takemae, Nobuhiro; Saito, Takehiko; Shobugawa, Yugo; Kondo, Hiroki; Hibino, Akinobu
EPI580472	NP	Lebanon	2014-Feb-05	EPI_ISL_176845	A/Lebanon/14L62/2014		Niigata University (DPH)	Saito, Reiko; Takemae, Nobuhiro; Saito, Takehiko; Shobugawa, Yugo; Kondo, Hiroki; Hibino, Akinobu
EPI580478	NP	Lebanon	2014-Feb-07	EPI_ISL_176846	A/Lebanon/14L66/2014		Niigata University (DPH)	Saito, Reiko; Takemae, Nobuhiro; Saito, Takehiko; Shobugawa, Yugo; Kondo, Hiroki; Hibino, Akinobu
EPI580520	NP	Japan	2015-Jan-14	EPI_ISL_176851	A/Niigata/14F019/2015		Niigata University (DPH)	Saito, Reiko; Takemae, Nobuhiro; Saito, Takehiko; Shobugawa, Yugo; Kondo, Hiroki; Hibino, Akinobu; Sato, Isamu
EPI582074	NP	Sweden	2015-Feb-23	EPI_ISL_177068	A/Skovde/2/2015		Public Health Agency of Sweden
EPI582106	NP	Sweden	2015-Feb-18	EPI_ISL_177072	A/Stockholm/21/2015		Public Health Agency of Sweden
EPI582113	NP	Sweden	2015-Feb-22	EPI_ISL_177073	A/Stockholm/22/2015		Public Health Agency of Sweden
EPI582119	NP	Sweden	2015-Feb-23	EPI_ISL_177074	A/Stockholm/23/2015		Public Health Agency of Sweden
EPI582164	NP	Sweden	2015-Mar-08	EPI_ISL_177080	A/Karlstad/2/2015		Public Health Agency of Sweden
EPI582172	NP	Sweden	2015-Feb-21	EPI_ISL_177081	A/Stockholm/25/2015		Public Health Agency of Sweden
EPI582180	NP	Sweden	2015-Feb-19	EPI_ISL_177082	A/Sweden/18/2015		Public Health Agency of Sweden
EPI582252	NP	Sweden	2015-Mar-04	EPI_ISL_177091	A/Stockholm/26/2015		Public Health Agency of Sweden
EPI582260	NP	Sweden	2015-Mar-11	EPI_ISL_177092	A/Uppsala/5/2015		Public Health Agency of Sweden
EPI582275	NP	Sweden	2015-Mar-11	EPI_ISL_177094	A/Uppsala/6/2015		Public Health Agency of Sweden
EPI584938	NP	India	2015-Jan-27	EPI_ISL_177604	A/India/1214/2015	National Institute of Virology	Centers for Disease Control and Prevention
EPI584947	NP	India	2015-Jan-23	EPI_ISL_177605	A/India/1192/2015	National Institute of Virology	Centers for Disease Control and Prevention
EPI584956	NP	India	2015-Feb-03	EPI_ISL_177606	A/India/1508/2015	National Institute of Virology	Centers for Disease Control and Prevention
EPI584961	NP	India	2015-Feb-02	EPI_ISL_177607	A/India/1368/2015	National Institute of Virology	Centers for Disease Control and Prevention
EPI584968	NP	India	2015-Feb-01	EPI_ISL_177608	A/India/1399/2015	National Institute of Virology	Centers for Disease Control and Prevention
EPI584985	NP	India	2015-Jan-27	EPI_ISL_177610	A/India/1268/2015	National Institute of Virology	Centers for Disease Control and Prevention
EPI584994	NP	India	2015-Jan-28	EPI_ISL_177611	A/India/1245/2015	National Institute of Virology	Centers for Disease Control and Prevention
EPI585002	NP	India	2015-Jan-28	EPI_ISL_177612	A/India/1247/2015	National Institute of Virology	Centers for Disease Control and Prevention
EPI585010	NP	India	2015-Mar-04	EPI_ISL_177613	A/India/3793/2015	National Institute of Virology	Centers for Disease Control and Prevention
EPI585018	NP	India	2015-Feb-27	EPI_ISL_177614	A/India/3388/2015	National Institute of Virology	Centers for Disease Control and Prevention
EPI585026	NP	India	2015-Mar-02	EPI_ISL_177615	A/India/3498/2015	National Institute of Virology	Centers for Disease Control and Prevention
EPI585268	NP	Sweden	2015-Mar-06	EPI_ISL_177683	A/Stockholm/28/2015		Public Health Agency of Sweden
EPI585284	NP	Sweden	2015-Apr-08	EPI_ISL_177686	A/Stockholm/31/2015		Public Health Agency of Sweden
EPI585301	NP	Sweden	2015-Apr-07	EPI_ISL_177689	A/Stockholm/33/2015		Public Health Agency of Sweden
EPI585309	NP	Sweden	2015-Mar-30	EPI_ISL_177690	A/Stockholm/34/2015		Public Health Agency of Sweden
EPI585317	NP	Sweden	2015-Mar-31	EPI_ISL_177691	A/Stockholm/35/2015		Public Health Agency of Sweden
EPI585325	NP	Sweden	2015-Mar-25	EPI_ISL_177692	A/Stockholm/36/2015		Public Health Agency of Sweden
EPI585364	NP	Sweden	2015-Mar-12	EPI_ISL_177697	A/Stockholm/27/2015		Public Health Agency of Sweden
EPI587736	NP	Bangladesh	2015-Feb-04	EPI_ISL_178481	A/Bangladesh/4001/2015	icddr,b International Centre for Diarrhoeal Disease Research, Bangladesh	Centers for Disease Control and Prevention
EPI587751	NP	United States	2015-Mar-01	EPI_ISL_178483	A/Washington/23/2015	Washington State Public Health Laboratory	Centers for Disease Control and Prevention
EPI587759	NP	Egypt	2014-Oct-04	EPI_ISL_178484	A/Egypt/4372/2014	U.S. Naval Medical Research Unit No.3	Centers for Disease Control and Prevention
EPI587783	NP	United States	2015-Feb-25	EPI_ISL_178487	A/Ohio/08/2015	Ohio Department of Health Laboratories	Centers for Disease Control and Prevention
EPI587807	NP	United States	2015-Feb-12	EPI_ISL_178490	A/Washington/19/2015	Washington State Public Health Laboratory	Centers for Disease Control and Prevention
EPI587815	NP	United States	2015-Mar-11	EPI_ISL_178491	A/Wisconsin/25/2015	Wisconsin State Laboratory of Hygiene	Centers for Disease Control and Prevention
EPI587823	NP	United States	2015-Feb-23	EPI_ISL_178492	A/California/23/2015	California Department of Health Services	Centers for Disease Control and Prevention
EPI587839	NP	Bangladesh	2015-Jan-27	EPI_ISL_178494	A/Bangladesh/1097/2015	icddr,b International Centre for Diarrhoeal Disease Research, Bangladesh	Centers for Disease Control and Prevention
EPI587847	NP	United States	2015-Feb-12	EPI_ISL_178495	A/Minnesota/04/2015	Minnesota Department of Health	Centers for Disease Control and Prevention
EPI587855	NP	United States	2015-Jan-28	EPI_ISL_178496	A/Indiana/08/2015	Indiana State Department of Health Laboratories	Centers for Disease Control and Prevention
EPI587870	NP	United States	2015-Feb-26	EPI_ISL_178498	A/Montana/08/2015	Montana Laboratory Services Bureau	Centers for Disease Control and Prevention
EPI587878	NP	United States	2015-Feb-07	EPI_ISL_178499	A/Hawaii/09/2015	State of Hawaii Department of Health	Centers for Disease Control and Prevention
EPI587886	NP	United States	2015-Mar-23	EPI_ISL_178500	A/Washington/20/2015	Marshfield Clinic Research Foundation	Centers for Disease Control and Prevention
EPI1095723	NP	Netherlands	2015-Jan-06	EPI_ISL_179477	A/Netherlands/104/2015	National Institute for Public Health and the Environment (RIVM)	National Institute for Public Health and the Environment (RIVM)	A.Meijer, P.Overduin
EPI598911	NP	Thailand	2009-Jul-30	EPI_ISL_181401	A/Bangkok/SIMI501/2009		Import from public-domain	Horthongkham,N.; Athipanyasilp,N.; Kaewnapan,B.; Sirirtantikorn,S.; Kantakamalakul,W.; Sutthent,R.
EPI598912	NP	Thailand	2010-Aug-08	EPI_ISL_181402	A/Bangkok/SIMI502/2010		Import from public-domain	Horthongkham,N.; Athipanyasilp,N.; Kaewnapan,B.; Sirirtantikorn,S.; Kantakamalakul,W.; Sutthent,R.
EPI598913	NP	Thailand	2010-Aug-14	EPI_ISL_181403	A/Bangkok/SIMI503/2010		Import from public-domain	Horthongkham,N.; Athipanyasilp,N.; Kaewnapan,B.; Sirirtantikorn,S.; Kantakamalakul,W.; Sutthent,R.
EPI598914	NP	Thailand	2010-Aug-30	EPI_ISL_181404	A/Bangkok/SIMI504/2010		Import from public-domain	Horthongkham,N.; Athipanyasilp,N.; Kaewnapan,B.; Sirirtantikorn,S.; Kantakamalakul,W.; Sutthent,R.
EPI598915	NP	Thailand	2010-Sep-01	EPI_ISL_181405	A/Bangkok/SIMI505/2010		Import from public-domain	Horthongkham,N.; Athipanyasilp,N.; Kaewnapan,B.; Sirirtantikorn,S.; Kantakamalakul,W.; Sutthent,R.
EPI598916	NP	Thailand	2010-Sep-28	EPI_ISL_181406	A/Bangkok/SIMI506/2010		Import from public-domain	Horthongkham,N.; Athipanyasilp,N.; Kaewnapan,B.; Sirirtantikorn,S.; Kantakamalakul,W.; Sutthent,R.
EPI598917	NP	Thailand	2009-Jul-30	EPI_ISL_181407	A/Bangkok/SIMI507/2009		Import from public-domain	Horthongkham,N.; Athipanyasilp,N.; Kaewnapan,B.; Sirirtantikorn,S.; Kantakamalakul,W.; Sutthent,R.
EPI598918	NP	Thailand	2010-Mar-23	EPI_ISL_181408	A/Bangkok/SIMI508/2010		Import from public-domain	Horthongkham,N.; Athipanyasilp,N.; Kaewnapan,B.; Sirirtantikorn,S.; Kantakamalakul,W.; Sutthent,R.
EPI598919	NP	Thailand	2010-Aug-19	EPI_ISL_181409	A/Bangkok/SIMI509/2010		Import from public-domain	Horthongkham,N.; Athipanyasilp,N.; Kaewnapan,B.; Sirirtantikorn,S.; Kantakamalakul,W.; Sutthent,R.
EPI598920	NP	Thailand	2010-Aug-14	EPI_ISL_181410	A/Bangkok/SIMI510/2010		Import from public-domain	Horthongkham,N.; Athipanyasilp,N.; Kaewnapan,B.; Sirirtantikorn,S.; Kantakamalakul,W.; Sutthent,R.
EPI598921	NP	Thailand	2010-Sep-28	EPI_ISL_181411	A/Bangkok/SIMI511/2010		Import from public-domain	Horthongkham,N.; Athipanyasilp,N.; Kaewnapan,B.; Sirirtantikorn,S.; Kantakamalakul,W.; Sutthent,R.
EPI611002	NP	United States	2015-Jan-15	EPI_ISL_188705	A/California/33/2015	California Department of Health Services	Centers for Disease Control and Prevention
EPI611010	NP	United States	2015-Jan-09	EPI_ISL_188706	A/California/35/2015	California Department of Health Services	Centers for Disease Control and Prevention
EPI611018	NP	United States	2015-Jan-26	EPI_ISL_188707	A/California/49/2015	California Department of Health Services	Centers for Disease Control and Prevention
EPI611026	NP	United States	2014-Dec-29	EPI_ISL_188708	A/California/56/2014	California Department of Health Services	Centers for Disease Control and Prevention
EPI611034	NP	United States	2014-Oct-08	EPI_ISL_188709	A/California/92/2014	California Department of Health Services	Centers for Disease Control and Prevention
EPI611042	NP	United States	2015-Apr-13	EPI_ISL_188710	A/Delaware/39/2015	Delaware Public Health Lab	Centers for Disease Control and Prevention
EPI611050	NP	United States	2015-Apr-13	EPI_ISL_188711	A/Delaware/40/2015	Delaware Public Health Lab	Centers for Disease Control and Prevention
EPI611058	NP	United States	2015-Apr-15	EPI_ISL_188712	A/Florida/47/2015	Florida Department of Health-Tampa	Centers for Disease Control and Prevention
EPI611066	NP	United States	2015-Feb-24	EPI_ISL_188713	A/Hawaii/17/2015	State of Hawaii Department of Health	Centers for Disease Control and Prevention
EPI611074	NP	United States	2015-Apr-02	EPI_ISL_188714	A/Hawaii/18/2015	State of Hawaii Department of Health	Centers for Disease Control and Prevention
EPI611082	NP	United States	2015-Feb-25	EPI_ISL_188715	A/Hawaii/25/2015	State of Hawaii Department of Health	Centers for Disease Control and Prevention
EPI611090	NP	United States	2015-Mar-16	EPI_ISL_188716	A/Hawaii/26/2015	State of Hawaii Department of Health	Centers for Disease Control and Prevention
EPI611145	NP	Lao, People's Democratic Republic	2014-Nov-18	EPI_ISL_188723	A/Laos/1187/2014	National Center for Laboratory and Epidemiology	Centers for Disease Control and Prevention
EPI611161	NP	United States	2015-Mar-11	EPI_ISL_188725	A/New Mexico/17/2015	New Mexico Department of Health	Centers for Disease Control and Prevention
EPI611169	NP	United States	2015-Mar-14	EPI_ISL_188726	A/South Dakota/16/2015	South Dakota Public Health Lab	Centers for Disease Control and Prevention
EPI614613	NP	United States	2015-Apr-13	EPI_ISL_189822	A/Hawaii/30/2015	State of Hawaii Department of Health	Centers for Disease Control and Prevention
EPI614621	NP	Kazakhstan	2015-Mar-17	EPI_ISL_189823	A/Kazakhstan/1157/2015	CSEE	Centers for Disease Control and Prevention
EPI614636	NP	United States	2015-Apr-16	EPI_ISL_189824	A/New Jersey/47/2015	New Jersey Department of Health & Senior Services	Centers for Disease Control and Prevention
EPI713887	NP	Japan	2015-Feb-09	EPI_ISL_191435	A/FUKUOKA/14363/2015	Fukuoka Institute of Public Health and Environmental Sciences	National Institute of Infectious Diseases (NIID)	Takashita,Emi; Fujisaki,Seiichiro; Shirakura,Masayuki; Watanabe,Shinji; Odagiri,Takato
EPI713899	NP	Japan	2014-Dec-12	EPI_ISL_191443	A/YAMANASHI/14332/2014	Yamanashi Institute for Public Health	National Institute of Infectious Diseases (NIID)	Takashita,Emi; Fujisaki,Seiichiro; Shirakura,Masayuki; Watanabe,Shinji; Odagiri,Takato
EPI713905	NP	Japan	2015-Mar-12	EPI_ISL_191447	A/FUKUOKA/14428/2015	Fukuoka Institute of Public Health and Environmental Sciences	National Institute of Infectious Diseases (NIID)	Takashita,Emi; Fujisaki,Seiichiro; Shirakura,Masayuki; Watanabe,Shinji; Odagiri,Takato
EPI713911	NP	Japan	2015-Feb-09	EPI_ISL_191448	A/IBARAKI/21/2015	Ibaraki Prefectural Institute of Public Health	National Institute of Infectious Diseases (NIID)	Takashita,Emi; Fujisaki,Seiichiro; Shirakura,Masayuki; Watanabe,Shinji; Odagiri,Takato
EPI713917	NP	Japan	2015-Mar-16	EPI_ISL_191449	A/FUKUOKA/14432/2015	Fukuoka Institute of Public Health and Environmental Sciences	National Institute of Infectious Diseases (NIID)	Takashita,Emi; Fujisaki,Seiichiro; Shirakura,Masayuki; Watanabe,Shinji; Odagiri,Takato
EPI713935	NP	Japan	2015-Mar-16	EPI_ISL_191451	A/SAGA/32/2015	Saga Prefectural Institute of Public Health and Pharmaceutical Research	National Institute of Infectious Diseases (NIID)	Takashita,Emi; Fujisaki,Seiichiro; Shirakura,Masayuki; Watanabe,Shinji; Odagiri,Takato
EPI623969	NP	Russian Federation	2015-Feb-12	EPI_ISL_191663	A/Vladikavkaz/CRIE-44/2015		Central Research Institute of Epidemiology	Svetlana,Yatsyshina; Anna,Renteeva; Anna,Valdokhina; German,Shipulin
EPI623974	NP	Russian Federation	2015-Feb-20	EPI_ISL_191664	A/Moscow/CRIE-48/2015		Central Research Institute of Epidemiology	Svetlana,Yatsyshina; Anna,Renteeva; Anna,Valdokhina; German,Shipulin
EPI623981	NP	Russian Federation	2015-Feb-12	EPI_ISL_191666	A/Stavropol/CRIE-54/2015		Central Research Institute of Epidemiology	Svetlana,Yatsyshina; Anna,Renteeva; Anna,Valdokhina; German,Shipulin
EPI625430	NP	Ukraine	2015-Apr-16	EPI_ISL_192042	A/Ukraine/414/2015	Institute of Epidemiology and Infectious Diseases AMS of Ukraine	Centers for Disease Control and Prevention
EPI625438	NP	Ukraine	2015-Apr-13	EPI_ISL_192043	A/Ukraine/428/2015	Institute of Epidemiology and Infectious Diseases AMS of Ukraine	Centers for Disease Control and Prevention
EPI625446	NP	Ukraine	2015-Mar-03	EPI_ISL_192044	A/Ukraine/404/2015	Institute of Epidemiology and Infectious Diseases AMS of Ukraine	Centers for Disease Control and Prevention
EPI625454	NP	Ukraine	2015-Apr-10	EPI_ISL_192045	A/Dnipropetrovsk/437/2015	Institute of Epidemiology and Infectious Diseases AMS of Ukraine	Centers for Disease Control and Prevention
EPI625462	NP	Ukraine	2015-Apr-15	EPI_ISL_192046	A/Ukraine/422/2015	Institute of Epidemiology and Infectious Diseases AMS of Ukraine	Centers for Disease Control and Prevention
EPI625470	NP	Korea, Republic of	2015-Feb-09	EPI_ISL_192047	A/Gyeongbuk/408/2015	National Institute of Health	Centers for Disease Control and Prevention
EPI625478	NP	Korea, Republic of	2015-Feb-17	EPI_ISL_192048	A/Gyeongbuk/533/2015	National Institute of Health	Centers for Disease Control and Prevention
EPI625486	NP	Korea, Republic of	2015-Feb-02	EPI_ISL_192049	A/Jeonbuk/312/2015	National Institute of Health	Centers for Disease Control and Prevention
EPI625494	NP	Korea, Republic of	2015-Feb-16	EPI_ISL_192050	A/Gyeonggi/591/2015	National Institute of Health	Centers for Disease Control and Prevention
EPI625501	NP	Ukraine	2015-Apr-17	EPI_ISL_192051	A/Dnipropetrovsk/443/2015	Institute of Epidemiology and Infectious Diseases AMS of Ukraine	Centers for Disease Control and Prevention
EPI625509	NP	Ukraine	2015-Apr-27	EPI_ISL_192052	A/Dnipropetrovsk/449/2015	Institute of Epidemiology and Infectious Diseases AMS of Ukraine	Centers for Disease Control and Prevention
EPI625517	NP	Korea, Republic of	2015-Feb-24	EPI_ISL_192053	A/Daegu/653/2015	National Institute of Health	Centers for Disease Control and Prevention
EPI625525	NP	Korea, Republic of	2015-Mar-02	EPI_ISL_192054	A/Gyeongbuk/776/2015	National Institute of Health	Centers for Disease Control and Prevention
EPI625533	NP	Korea, Republic of	2015-Feb-23	EPI_ISL_192055	A/Busan/733/2015	National Institute of Health	Centers for Disease Control and Prevention
EPI625541	NP	Korea, Republic of	2015-Mar-02	EPI_ISL_192056	A/Chungnam/794/2015	National Institute of Health	Centers for Disease Control and Prevention
EPI625549	NP	Korea, Republic of	2015-Mar-23	EPI_ISL_192057	A/Daegu/1210/2015	National Institute of Health	Centers for Disease Control and Prevention
EPI625557	NP	Korea, Republic of	2015-Mar-02	EPI_ISL_192058	A/Gyeonggi/812/2015	National Institute of Health	Centers for Disease Control and Prevention
EPI625565	NP	Korea, Republic of	2015-Mar-09	EPI_ISL_192059	A/Chungnam/906/2015	National Institute of Health	Centers for Disease Control and Prevention
EPI625573	NP	Korea, Republic of	2015-Jan-06	EPI_ISL_192060	A/Jeju/22/2015	National Institute of Health	Centers for Disease Control and Prevention
EPI625581	NP	Ukraine	2015-Apr-21	EPI_ISL_192061	A/Dnipropetrovsk/444/2015	Institute of Epidemiology and Infectious Diseases AMS of Ukraine	Centers for Disease Control and Prevention
EPI625589	NP	Korea, Republic of	2015-Jan-05	EPI_ISL_192062	A/Ulsan/53/2015	National Institute of Health	Centers for Disease Control and Prevention
EPI625597	NP	Korea, Republic of	2015-Jan-12	EPI_ISL_192063	A/Ulsan/58/2015	National Institute of Health	Centers for Disease Control and Prevention
EPI625605	NP	Ukraine	2015-Apr-10	EPI_ISL_192064	A/Dnipropetrovsk/438/2015	Institute of Epidemiology and Infectious Diseases AMS of Ukraine	Centers for Disease Control and Prevention
EPI625613	NP	Korea, Republic of	2015-Jan-13	EPI_ISL_192065	A/Daegu/67/2015	National Institute of Health	Centers for Disease Control and Prevention
EPI625621	NP	Korea, Republic of	2015-Feb-16	EPI_ISL_192066	A/Gyeongbuk/557/2015	National Institute of Health	Centers for Disease Control and Prevention
EPI625629	NP	Ukraine	2015-Apr-07	EPI_ISL_192067	A/Dnipropetrovsk/439/2015	Institute of Epidemiology and Infectious Diseases AMS of Ukraine	Centers for Disease Control and Prevention
EPI625637	NP	Korea, Republic of	2015-Feb-24	EPI_ISL_192068	A/Gyeongbuk/643/2015	National Institute of Health	Centers for Disease Control and Prevention
EPI625645	NP	Korea, Republic of	2015-Jan-28	EPI_ISL_192069	A/Gwangju/182/2015	National Institute of Health	Centers for Disease Control and Prevention
EPI625653	NP	Ukraine	2015-Apr-17	EPI_ISL_192070	A/Dnipropetrovsk/441/2015	Institute of Epidemiology and Infectious Diseases AMS of Ukraine	Centers for Disease Control and Prevention
EPI625661	NP	Ukraine	2015-Mar-20	EPI_ISL_192071	A/Ukraine/368/2015	Institute of Epidemiology and Infectious Diseases AMS of Ukraine	Centers for Disease Control and Prevention
EPI625669	NP	Ukraine	2015-Mar-28	EPI_ISL_192072	A/Ukraine/371/2015	Institute of Epidemiology and Infectious Diseases AMS of Ukraine	Centers for Disease Control and Prevention
EPI625677	NP	Ukraine	2015-Feb-25	EPI_ISL_192073	A/Odessa/391/2015	Institute of Epidemiology and Infectious Diseases AMS of Ukraine	Centers for Disease Control and Prevention
EPI625685	NP	Ukraine	2015-Mar-23	EPI_ISL_192074	A/Ukraine/434/2015	Institute of Epidemiology and Infectious Diseases AMS of Ukraine	Centers for Disease Control and Prevention
EPI625925	NP	Ukraine	2015-Mar-02	EPI_ISL_192110	A/Ukraine/161/2015	Institute of Epidemiology and Infectious Diseases AMS of Ukraine	Centers for Disease Control and Prevention
EPI625941	NP	Lao, People's Democratic Republic	2015-Jan-19	EPI_ISL_192112	A/Laos/66/2015	National Center for Laboratory and Epidemiology	Centers for Disease Control and Prevention
EPI625949	NP	Ukraine	2015-Apr-23	EPI_ISL_192113	A/Khmelnitsky/462/2015	Institute of Epidemiology and Infectious Diseases AMS of Ukraine	Centers for Disease Control and Prevention
EPI625957	NP	Bangladesh	2015-May-04	EPI_ISL_192114	A/Bangladesh/2009/2015	icddr,b International Centre for Diarrhoeal Disease Research, Bangladesh	Centers for Disease Control and Prevention
EPI625965	NP	Russian Federation	2015-Feb-20	EPI_ISL_192115	A/St Petersburg/61/2015	Russian Academy of Medical Sciences	Centers for Disease Control and Prevention
EPI625989	NP	Russian Federation	2015-Feb-13	EPI_ISL_192118	A/St Petersburg/83/2015	Russian Academy of Medical Sciences	Centers for Disease Control and Prevention
EPI625997	NP	Lao, People's Democratic Republic	2015-Feb-17	EPI_ISL_192119	A/Laos/185/2015	National Center for Laboratory and Epidemiology	Centers for Disease Control and Prevention
EPI626013	NP	Lao, People's Democratic Republic	2015-Feb-17	EPI_ISL_192121	A/Laos/189/2015	National Center for Laboratory and Epidemiology	Centers for Disease Control and Prevention
EPI626029	NP	United States	2015-Apr-22	EPI_ISL_192123	A/Hawaii/40/2015	State of Hawaii Department of Health	Centers for Disease Control and Prevention
EPI626037	NP	United States	2014-Mar-27	EPI_ISL_192124	A/California/55/2014	Los Angeles Quarantine Station, CDC Quarantine Epidemiology and Surveillance Team	Centers for Disease Control and Prevention
EPI626045	NP	United States	2015-Apr-14	EPI_ISL_192125	A/Louisiana/03/2015	Louisiana Department of Health and Hospitals	Centers for Disease Control and Prevention
EPI626053	NP	Ukraine	2015-May-06	EPI_ISL_192126	A/Dnipropetrovsk/440/2015	Institute of Epidemiology and Infectious Diseases AMS of Ukraine	Centers for Disease Control and Prevention
EPI626061	NP	United States	2015-Feb-28	EPI_ISL_192127	A/Hawaii/29/2015	State of Hawaii Department of Health	Centers for Disease Control and Prevention
EPI626069	NP	United States	2015-Mar-18	EPI_ISL_192128	A/California/80/2015	California Department of Health Services	Centers for Disease Control and Prevention
EPI626085	NP	Lao, People's Democratic Republic	2015-Jan-26	EPI_ISL_192130	A/Laos/90/2015	National Center for Laboratory and Epidemiology	Centers for Disease Control and Prevention
EPI626093	NP	United States	2015-Apr-14	EPI_ISL_192131	A/Louisiana/04/2015	Louisiana Department of Health and Hospitals	Centers for Disease Control and Prevention
EPI626109	NP	Lao, People's Democratic Republic	2015-Jan-20	EPI_ISL_192133	A/Laos/78/2015	National Center for Laboratory and Epidemiology	Centers for Disease Control and Prevention
EPI626117	NP	Lao, People's Democratic Republic	2015-Feb-16	EPI_ISL_192134	A/Laos/56/2015	National Center for Laboratory and Epidemiology	Centers for Disease Control and Prevention
EPI626133	NP	Bangladesh	2015-May-10	EPI_ISL_192136	A/Bangladesh/01/2015	icddr,b International Centre for Diarrhoeal Disease Research, Bangladesh	Centers for Disease Control and Prevention
EPI626141	NP	Bangladesh	2015-May-04	EPI_ISL_192137	A/Bangladesh/3003/2015	icddr,b International Centre for Diarrhoeal Disease Research, Bangladesh	Centers for Disease Control and Prevention
EPI626157	NP	Bangladesh	2015-May-11	EPI_ISL_192139	A/Bangladesh/5004/2015	icddr,b International Centre for Diarrhoeal Disease Research, Bangladesh	Centers for Disease Control and Prevention
EPI626165	NP	Bangladesh	2015-May-09	EPI_ISL_192140	A/Bangladesh/507001/2015	icddr,b International Centre for Diarrhoeal Disease Research, Bangladesh	Centers for Disease Control and Prevention
EPI626173	NP	Ukraine	2015-Apr-21	EPI_ISL_192141	A/Khmelnitsky/461/2015	Institute of Epidemiology and Infectious Diseases AMS of Ukraine	Centers for Disease Control and Prevention
EPI626181	NP	Bangladesh	2015-May-09	EPI_ISL_192142	A/Bangladesh/8005/2015	icddr,b International Centre for Diarrhoeal Disease Research, Bangladesh	Centers for Disease Control and Prevention
EPI626189	NP	Bangladesh	2015-May-12	EPI_ISL_192143	A/Bangladesh/9002/2015	icddr,b International Centre for Diarrhoeal Disease Research, Bangladesh	Centers for Disease Control and Prevention
EPI626197	NP	Bangladesh	2015-May-13	EPI_ISL_192144	A/Bangladesh/10003/2015	icddr,b International Centre for Diarrhoeal Disease Research, Bangladesh	Centers for Disease Control and Prevention
EPI626205	NP	Bangladesh	2015-May-11	EPI_ISL_192145	A/Bangladesh/10004/2015	icddr,b International Centre for Diarrhoeal Disease Research, Bangladesh	Centers for Disease Control and Prevention
EPI626213	NP	Bangladesh	2015-May-13	EPI_ISL_192146	A/Bangladesh/2005/2015	icddr,b International Centre for Diarrhoeal Disease Research, Bangladesh	Centers for Disease Control and Prevention
EPI626221	NP	United States	2015-May-03	EPI_ISL_192147	A/Hawaii/41/2015	State of Hawaii Department of Health	Centers for Disease Control and Prevention
EPI626229	NP	Bangladesh	2015-May-12	EPI_ISL_192148	A/Bangladesh/2011/2015	icddr,b International Centre for Diarrhoeal Disease Research, Bangladesh	Centers for Disease Control and Prevention
EPI626237	NP	Bangladesh	2015-May-11	EPI_ISL_192149	A/Bangladesh/7002/2015	icddr,b International Centre for Diarrhoeal Disease Research, Bangladesh	Centers for Disease Control and Prevention
EPI626244	NP	Bangladesh	2015-May-07	EPI_ISL_192150	A/Bangladesh/7001/2015	icddr,b International Centre for Diarrhoeal Disease Research, Bangladesh	Centers for Disease Control and Prevention
EPI626252	NP	Bangladesh	2015-May-12	EPI_ISL_192151	A/Bangladesh/2012/2015	icddr,b International Centre for Diarrhoeal Disease Research, Bangladesh	Centers for Disease Control and Prevention
EPI626260	NP	Bangladesh	2015-May-05	EPI_ISL_192152	A/Bangladesh/3004/2015	icddr,b International Centre for Diarrhoeal Disease Research, Bangladesh	Centers for Disease Control and Prevention
EPI626268	NP	Bangladesh	2015-May-16	EPI_ISL_192153	A/Bangladesh/11003/2015	icddr,b International Centre for Diarrhoeal Disease Research, Bangladesh	Centers for Disease Control and Prevention
EPI626292	NP	Ukraine	2015-Mar-08	EPI_ISL_192156	A/Ukraine/292/2015	Institute of Epidemiology and Infectious Diseases AMS of Ukraine	Centers for Disease Control and Prevention
EPI628912	NP	Peru	2015-Apr-29	EPI_ISL_192548	A/Peru/06/2015	Laboratorio de Referencia Nacional Virus Respiratorios, Instituto Nacional de Salud	Centers for Disease Control and Prevention
EPI628920	NP	Bangladesh	2015-May-19	EPI_ISL_192549	A/Bangladesh/6867/2015	icddr,b International Centre for Diarrhoeal Disease Research, Bangladesh	Centers for Disease Control and Prevention
EPI628944	NP	Bangladesh	2015-Apr-18	EPI_ISL_192552	A/Bangladesh/5381/2015	icddr,b International Centre for Diarrhoeal Disease Research, Bangladesh	Centers for Disease Control and Prevention
EPI628960	NP	Bangladesh	2015-May-25	EPI_ISL_192554	A/Bangladesh/3313/2015	icddr,b International Centre for Diarrhoeal Disease Research, Bangladesh	Centers for Disease Control and Prevention
EPI628968	NP	Bangladesh	2015-May-31	EPI_ISL_192555	A/Bangladesh/6363/2015	icddr,b International Centre for Diarrhoeal Disease Research, Bangladesh	Centers for Disease Control and Prevention
EPI628976	NP	Bangladesh	2015-Apr-25	EPI_ISL_192556	A/Bangladesh/3505/2015	icddr,b International Centre for Diarrhoeal Disease Research, Bangladesh	Centers for Disease Control and Prevention
EPI629066	NP	Brazil	2015-Feb-09	EPI_ISL_192619	A/Brazil/2085/2015	Instituto Adolfo Lutz	Centers for Disease Control and Prevention
EPI629082	NP	Bangladesh	2015-Apr-29	EPI_ISL_192621	A/Bangladesh/5256/2015	icddr,b International Centre for Diarrhoeal Disease Research, Bangladesh	Centers for Disease Control and Prevention
EPI629090	NP	Bangladesh	2015-May-03	EPI_ISL_192622	A/Bangladesh/6891/2015	icddr,b International Centre for Diarrhoeal Disease Research, Bangladesh	Centers for Disease Control and Prevention
EPI629098	NP	Bangladesh	2015-Apr-27	EPI_ISL_192623	A/Bangladesh/1735/2015	icddr,b International Centre for Diarrhoeal Disease Research, Bangladesh	Centers for Disease Control and Prevention
EPI629106	NP	Bangladesh	2015-May-17	EPI_ISL_192624	A/Bangladesh/9511/2015	icddr,b International Centre for Diarrhoeal Disease Research, Bangladesh	Centers for Disease Control and Prevention
EPI629114	NP	Bangladesh	2015-May-05	EPI_ISL_192625	A/Bangladesh/3510/2015	icddr,b International Centre for Diarrhoeal Disease Research, Bangladesh	Centers for Disease Control and Prevention
EPI629122	NP	Bangladesh	2015-May-05	EPI_ISL_192626	A/Bangladesh/5372/2015	icddr,b International Centre for Diarrhoeal Disease Research, Bangladesh	Centers for Disease Control and Prevention
EPI629130	NP	Bangladesh	2015-May-08	EPI_ISL_192627	A/Bangladesh/3050/2015	icddr,b International Centre for Diarrhoeal Disease Research, Bangladesh	Centers for Disease Control and Prevention
EPI629146	NP	Bangladesh	2015-May-11	EPI_ISL_192629	A/Bangladesh/03/2015	icddr,b International Centre for Diarrhoeal Disease Research, Bangladesh	Centers for Disease Control and Prevention
EPI629154	NP	Bangladesh	2015-Apr-15	EPI_ISL_192630	A/Bangladesh/5506/2015	icddr,b International Centre for Diarrhoeal Disease Research, Bangladesh	Centers for Disease Control and Prevention
EPI629162	NP	Bangladesh	2015-May-24	EPI_ISL_192631	A/Bangladesh/8053/2015	icddr,b International Centre for Diarrhoeal Disease Research, Bangladesh	Centers for Disease Control and Prevention
EPI629170	NP	Bangladesh	2015-May-13	EPI_ISL_192632	A/Bangladesh/7900/2015	icddr,b International Centre for Diarrhoeal Disease Research, Bangladesh	Centers for Disease Control and Prevention
EPI629178	NP	Bangladesh	2015-May-23	EPI_ISL_192633	A/Bangladesh/9008/2015	icddr,b International Centre for Diarrhoeal Disease Research, Bangladesh	Centers for Disease Control and Prevention
EPI629186	NP	Bangladesh	2015-May-14	EPI_ISL_192634	A/Bangladesh/13011/2015	icddr,b International Centre for Diarrhoeal Disease Research, Bangladesh	Centers for Disease Control and Prevention
EPI629194	NP	Bangladesh	2015-Jun-02	EPI_ISL_192635	A/Bangladesh/9584/2015	icddr,b International Centre for Diarrhoeal Disease Research, Bangladesh	Centers for Disease Control and Prevention
EPI629202	NP	El Salvador	2015-Apr-07	EPI_ISL_192636	A/El Salvador/365/2015	Contiguo a Hospital Rosales	Centers for Disease Control and Prevention
EPI629210	NP	Peru	2015-May-22	EPI_ISL_192637	A/Peru/16/2015	Laboratorio de Referencia Nacional Virus Respiratorios, Instituto Nacional de Salud	Centers for Disease Control and Prevention
EPI629218	NP	Peru	2015-Apr-15	EPI_ISL_192638	A/Peru/05/2015	Laboratorio de Referencia Nacional Virus Respiratorios, Instituto Nacional de Salud	Centers for Disease Control and Prevention
EPI629226	NP	Peru	2015-Apr-15	EPI_ISL_192639	A/Peru/04/2015	Laboratorio de Referencia Nacional Virus Respiratorios, Instituto Nacional de Salud	Centers for Disease Control and Prevention
EPI629234	NP	Peru	2015-May-08	EPI_ISL_192640	A/Peru/10/2015	Laboratorio de Referencia Nacional Virus Respiratorios, Instituto Nacional de Salud	Centers for Disease Control and Prevention
EPI629242	NP	Peru	2015-May-28	EPI_ISL_192641	A/Peru/18/2015	Laboratorio de Referencia Nacional Virus Respiratorios, Instituto Nacional de Salud	Centers for Disease Control and Prevention
EPI629250	NP	Peru	2015-May-08	EPI_ISL_192642	A/Peru/11/2015	Laboratorio de Referencia Nacional Virus Respiratorios, Instituto Nacional de Salud	Centers for Disease Control and Prevention
EPI629258	NP	Peru	2015-May-09	EPI_ISL_192643	A/Peru/08/2015	Laboratorio de Referencia Nacional Virus Respiratorios, Instituto Nacional de Salud	Centers for Disease Control and Prevention
EPI629266	NP	Peru	2015-Apr-07	EPI_ISL_192644	A/Peru/03/2015	Laboratorio de Referencia Nacional Virus Respiratorios, Instituto Nacional de Salud	Centers for Disease Control and Prevention
EPI629274	NP	Bangladesh	2015-Apr-17	EPI_ISL_192645	A/Bangladesh/1110/2015	icddr,b International Centre for Diarrhoeal Disease Research, Bangladesh	Centers for Disease Control and Prevention
EPI629282	NP	Bangladesh	2015-May-07	EPI_ISL_192646	A/Bangladesh/13005/2015	icddr,b International Centre for Diarrhoeal Disease Research, Bangladesh	Centers for Disease Control and Prevention
EPI629290	NP	Russian Federation	2015-Mar-04	EPI_ISL_192647	A/Moscow/91/2015	Ivanovsky Research Institute of Virology RAMS	Centers for Disease Control and Prevention
EPI629298	NP	Russian Federation	2015-Mar-11	EPI_ISL_192648	A/Moscow/92/2015	Ivanovsky Research Institute of Virology RAMS	Centers for Disease Control and Prevention
EPI630378	NP	Bangladesh	2015-May-14	EPI_ISL_193000	A/Bangladesh/4005/2015	icddr,b International Centre for Diarrhoeal Disease Research, Bangladesh	Centers for Disease Control and Prevention
EPI630386	NP	Bangladesh	2015-May-07	EPI_ISL_193001	A/Bangladesh/3002/2015	icddr,b International Centre for Diarrhoeal Disease Research, Bangladesh	Centers for Disease Control and Prevention
EPI630394	NP	Bangladesh	2015-May-13	EPI_ISL_193002	A/Bangladesh/3008/2015	icddr,b International Centre for Diarrhoeal Disease Research, Bangladesh	Centers for Disease Control and Prevention
EPI635487	NP	India	2015-Feb-23	EPI_ISL_193006	A/India/P153017/2015	National Institute of Virology	National Institute of Infectious Diseases (NIID)	Takashita,Emi; Fujisaki,Seiichiro; Shirakura,Masayuki; Watanabe,Shinji; Odagiri,Takato
EPI635493	NP	India	2015-Feb-25	EPI_ISL_193007	A/India/P153321/2015	National Institute of Virology	National Institute of Infectious Diseases (NIID)	Takashita,Emi; Fujisaki,Seiichiro; Shirakura,Masayuki; Watanabe,Shinji; Odagiri,Takato
EPI635505	NP	India	2015-Apr-02	EPI_ISL_193009	A/India/P157674/2015	National Institute of Virology	National Institute of Infectious Diseases (NIID)	Takashita,Emi; Fujisaki,Seiichiro; Shirakura,Masayuki; Watanabe,Shinji; Odagiri,Takato
EPI635511	NP	India	2015-Mar-30	EPI_ISL_193010	A/India/P158900/2015	National Institute of Virology	National Institute of Infectious Diseases (NIID)	Takashita,Emi; Fujisaki,Seiichiro; Shirakura,Masayuki; Watanabe,Shinji; Odagiri,Takato
EPI635517	NP	India	2015-Jan-09	EPI_ISL_193011	A/India/P1510025/2015	National Institute of Virology	National Institute of Infectious Diseases (NIID)	Takashita,Emi; Fujisaki,Seiichiro; Shirakura,Masayuki; Watanabe,Shinji; Odagiri,Takato
EPI635523	NP	India	2015-Mar-04	EPI_ISL_193012	A/India/P1510348/2015	National Institute of Virology	National Institute of Infectious Diseases (NIID)	Takashita,Emi; Fujisaki,Seiichiro; Shirakura,Masayuki; Watanabe,Shinji; Odagiri,Takato
EPI635529	NP	India	2015-Feb-03	EPI_ISL_193013	A/India/P1510349/2015	National Institute of Virology	National Institute of Infectious Diseases (NIID)	Takashita,Emi; Fujisaki,Seiichiro; Shirakura,Masayuki; Watanabe,Shinji; Odagiri,Takato
EPI635535	NP	India	2015-Jan-31	EPI_ISL_193014	A/India/P1510350/2015	National Institute of Virology	National Institute of Infectious Diseases (NIID)	Takashita,Emi; Fujisaki,Seiichiro; Shirakura,Masayuki; Watanabe,Shinji; Odagiri,Takato
EPI631396	NP	Russian Federation	2015-Apr-21	EPI_ISL_193296	A/Moscow/147/2015	Ivanovsky Research Institute of Virology RAMS	Centers for Disease Control and Prevention
EPI631404	NP	Bangladesh	2015-May-24	EPI_ISL_193297	A/Bangladesh/861/2015	icddr,b International Centre for Diarrhoeal Disease Research, Bangladesh	Centers for Disease Control and Prevention
EPI631411	NP	El Salvador	2015-Apr-23	EPI_ISL_193298	A/El Salvador/410/2015	Contiguo a Hospital Rosales	Centers for Disease Control and Prevention
EPI631427	NP	Russian Federation	2015-Mar-19	EPI_ISL_193300	A/Moscow/107/2015	Ivanovsky Research Institute of Virology RAMS	Centers for Disease Control and Prevention
EPI631435	NP	United States	2015-Jul-08	EPI_ISL_193301	A/Florida/56/2015	Florida Department of Health-Tampa	Centers for Disease Control and Prevention
EPI631443	NP	Hong Kong (SAR)	2015-Jun-12	EPI_ISL_193302	A/Hong Kong/12244/2015	Government Virus Unit	Centers for Disease Control and Prevention
EPI631451	NP	Bangladesh	2015-May-06	EPI_ISL_193303	A/Bangladesh/3005/2015	icddr,b International Centre for Diarrhoeal Disease Research, Bangladesh	Centers for Disease Control and Prevention
EPI631459	NP	Bangladesh	2015-May-11	EPI_ISL_193304	A/Bangladesh/1516/2015	icddr,b International Centre for Diarrhoeal Disease Research, Bangladesh	Centers for Disease Control and Prevention
EPI631467	NP	Bangladesh	2015-May-19	EPI_ISL_193305	A/Bangladesh/8614/2015	icddr,b International Centre for Diarrhoeal Disease Research, Bangladesh	Centers for Disease Control and Prevention
EPI631475	NP	Hong Kong (SAR)	2015-Jun-07	EPI_ISL_193306	A/Hong Kong/11699/2015	Government Virus Unit	Centers for Disease Control and Prevention
EPI632317	NP	Dominica	2015-Feb-18	EPI_ISL_193592	A/Dominica/432/2015	Caribbean Epidemiology Center	Centers for Disease Control and Prevention
EPI632325	NP	Russian Federation	2015-Feb-25	EPI_ISL_193593	A/Vladimir/141/2015	Ivanovsky Research Institute of Virology RAMS	Centers for Disease Control and Prevention
EPI632331	NP	Chile	2015-Jun-06	EPI_ISL_193594	A/Concepcion/39750/2015	Instituto de Salud Publica de Chile	Centers for Disease Control and Prevention
EPI632339	NP	Dominica	2015-Feb-24	EPI_ISL_193595	A/Dominica/431/2015	Caribbean Epidemiology Center	Centers for Disease Control and Prevention
EPI632347	NP	Dominica	2015-Mar-23	EPI_ISL_193596	A/Dominica/674/2015	Caribbean Epidemiology Center	Centers for Disease Control and Prevention
EPI632379	NP	Dominican Republic	2015-May-11	EPI_ISL_193600	A/Dominican Republic/9252/2015	Laboratorio de Investigacion / Centro de Educacion Medica y Amistad Dominico Japones (CEMADOJA)	Centers for Disease Control and Prevention
EPI632387	NP	Russian Federation	2015-Mar-23	EPI_ISL_193601	A/Moscow/109/2015	Ivanovsky Research Institute of Virology RAMS	Centers for Disease Control and Prevention
EPI632395	NP	Trinidad and Tobago	2015-Feb-25	EPI_ISL_193602	A/Trinidad/429/2015	Caribbean Epidemiology Center	Centers for Disease Control and Prevention
EPI632403	NP	Dominica	2015-Feb-11	EPI_ISL_193603	A/Dominica/331/2015	Caribbean Epidemiology Center	Centers for Disease Control and Prevention
EPI632411	NP	Russian Federation	2015-Apr-01	EPI_ISL_193604	A/Moscow/125/2015	Ivanovsky Research Institute of Virology RAMS	Centers for Disease Control and Prevention
EPI632419	NP	Russian Federation	2015-Apr-14	EPI_ISL_193605	A/Moscow/144/2015	Ivanovsky Research Institute of Virology RAMS	Centers for Disease Control and Prevention
EPI638305	NP	Chile	2015-Jun-09	EPI_ISL_194831	A/Concepcion/39745/2015	Instituto de Salud Publica de Chile	Centers for Disease Control and Prevention
EPI638313	NP	Dominican Republic	2015-May-19	EPI_ISL_194832	A/Dominican Republic/9268/2015	Laboratorio de Investigacion / Centro de Educacion Medica y Amistad Dominico Japones (CEMADOJA)	Centers for Disease Control and Prevention
EPI638321	NP	Dominican Republic	2015-May-20	EPI_ISL_194833	A/Dominican Republic/9270/2015	Laboratorio de Investigacion / Centro de Educacion Medica y Amistad Dominico Japones (CEMADOJA)	Centers for Disease Control and Prevention
EPI638329	NP	Dominican Republic	2015-May-18	EPI_ISL_194834	A/Dominican Republic/9271/2015	Laboratorio de Investigacion / Centro de Educacion Medica y Amistad Dominico Japones (CEMADOJA)	Centers for Disease Control and Prevention
EPI638337	NP	Dominican Republic	2015-May-21	EPI_ISL_194835	A/Dominican Republic/9272/2015	Laboratorio de Investigacion / Centro de Educacion Medica y Amistad Dominico Japones (CEMADOJA)	Centers for Disease Control and Prevention
EPI638345	NP	Dominican Republic	2015-May-21	EPI_ISL_194836	A/Dominican Republic/9273/2015	Laboratorio de Investigacion / Centro de Educacion Medica y Amistad Dominico Japones (CEMADOJA)	Centers for Disease Control and Prevention
EPI638353	NP	Dominican Republic	2015-Mar-23	EPI_ISL_194837	A/Dominican Republic/9191/2015	Laboratorio de Investigacion / Centro de Educacion Medica y Amistad Dominico Japones (CEMADOJA)	Centers for Disease Control and Prevention
EPI638361	NP	Dominican Republic	2015-Apr-30	EPI_ISL_194838	A/Dominican Republic/9228/2015	Laboratorio de Investigacion / Centro de Educacion Medica y Amistad Dominico Japones (CEMADOJA)	Centers for Disease Control and Prevention
EPI638377	NP	Chile	2015-Jun-10	EPI_ISL_194840	A/Concepcion/39746/2015	Instituto de Salud Publica de Chile	Centers for Disease Control and Prevention
EPI638385	NP	Dominican Republic	2015-May-11	EPI_ISL_194841	A/Dominican Republic/9251/2015	Laboratorio de Investigacion / Centro de Educacion Medica y Amistad Dominico Japones (CEMADOJA)	Centers for Disease Control and Prevention
EPI638393	NP	Dominica	2015-Feb-11	EPI_ISL_194842	A/Dominica/334/2015	Caribbean Epidemiology Center	Centers for Disease Control and Prevention
EPI638401	NP	Dominica	2015-Mar-08	EPI_ISL_194843	A/Dominica/525/2015	Caribbean Epidemiology Center	Centers for Disease Control and Prevention
EPI638409	NP	Chile	2015-Jun-05	EPI_ISL_194844	A/Concepcion/39751/2015	Instituto de Salud Publica de Chile	Centers for Disease Control and Prevention
EPI638417	NP	Chile	2015-May-29	EPI_ISL_194845	A/Santiago/37244/2015	Instituto de Salud Publica de Chile	Centers for Disease Control and Prevention
EPI638425	NP	Chile	2015-Jun-28	EPI_ISL_194846	A/Concepcion/44321/2015	Instituto de Salud Publica de Chile	Centers for Disease Control and Prevention
EPI713893	NP	Japan	2015-Mar-10	EPI_ISL_194902	A/YAMAGUCHI/23/2015	Yamaguchi Prefectural Institute of Public Health and Environment	National Institute of Infectious Diseases (NIID)	Takashita,Emi; Fujisaki,Seiichiro; Shirakura,Masayuki; Watanabe,Shinji; Odagiri,Takato
EPI713929	NP	Japan	2015-Feb-27	EPI_ISL_194904	A/SAGA/22/2015	Saga Prefectural Institute of Public Health and Pharmaceutical Research	National Institute of Infectious Diseases (NIID)	Takashita,Emi; Fujisaki,Seiichiro; Shirakura,Masayuki; Watanabe,Shinji; Odagiri,Takato
EPI638858	NP	Lao, People's Democratic Republic	2015-Apr-10	EPI_ISL_194927	A/Laos/225/2015	National Center for Laboratory and Epidemiology	Centers for Disease Control and Prevention
EPI638875	NP	Ecuador	2015-Mar-09	EPI_ISL_194930	A/Ecuador/2375/2015	INSPI	Centers for Disease Control and Prevention
EPI638883	NP	Bangladesh	2015-May-10	EPI_ISL_194931	A/Bangladesh/1003/2015	icddr,b International Centre for Diarrhoeal Disease Research, Bangladesh	Centers for Disease Control and Prevention
EPI638887	NP	Lao, People's Democratic Republic	2015-May-08	EPI_ISL_194932	A/Laos/193/2015	National Center for Laboratory and Epidemiology	Centers for Disease Control and Prevention
EPI638895	NP	El Salvador	2015-Mar-02	EPI_ISL_194933	A/El Salvador/226/2015	Contiguo a Hospital Rosales	Centers for Disease Control and Prevention
EPI638903	NP	Lao, People's Democratic Republic	2015-Mar-10	EPI_ISL_194934	A/Laos/258/2015	National Center for Laboratory and Epidemiology	Centers for Disease Control and Prevention
EPI638915	NP	Lao, People's Democratic Republic	2015-Mar-02	EPI_ISL_194936	A/Laos/233/2015	National Center for Laboratory and Epidemiology	Centers for Disease Control and Prevention
EPI638923	NP	Lao, People's Democratic Republic	2015-Apr-10	EPI_ISL_194937	A/Laos/226/2015	National Center for Laboratory and Epidemiology	Centers for Disease Control and Prevention
EPI638931	NP	Bangladesh	2015-May-04	EPI_ISL_194938	A/Bangladesh/8002/2015	icddr,b International Centre for Diarrhoeal Disease Research, Bangladesh	Centers for Disease Control and Prevention
EPI638939	NP	Lao, People's Democratic Republic	2015-Mar-16	EPI_ISL_194939	A/Laos/278/2015	National Center for Laboratory and Epidemiology	Centers for Disease Control and Prevention
EPI638947	NP	Bangladesh	2015-May-22	EPI_ISL_194940	A/Bangladesh/3094/2015	icddr,b International Centre for Diarrhoeal Disease Research, Bangladesh	Centers for Disease Control and Prevention
EPI638955	NP	El Salvador	2015-Mar-03	EPI_ISL_194941	A/El Salvador/240/2015	Contiguo a Hospital Rosales	Centers for Disease Control and Prevention
EPI642546	NP	Sweden	2015-Aug-01	EPI_ISL_195660	A/Stockholm/38/2015		Public Health Agency of Sweden
EPI642562	NP	Sweden	2015-Aug-12	EPI_ISL_195662	A/Stockholm/39/2015		Public Health Agency of Sweden
EPI643205	NP	United States	2015-Jul-24	EPI_ISL_195793	A/Hawaii/50/2015	State of Hawaii Department of Health	Centers for Disease Control and Prevention
EPI643213	NP	United States	2015-Aug-05	EPI_ISL_195794	A/Hawaii/51/2015	State of Hawaii Department of Health	Centers for Disease Control and Prevention
EPI643221	NP	French Guiana	2015-Apr-14	EPI_ISL_195795	A/French Guiana/4072/2015	National Influenza Center French Guiana and French Indies	Centers for Disease Control and Prevention
EPI643253	NP	Thailand	2015-Jun-23	EPI_ISL_195799	A/Nonthaburi/59/2015	WHO National Influenza Centre, National Institute of Medical Research (NIMR)	Centers for Disease Control and Prevention
EPI643261	NP	Russian Federation	2015-Mar-26	EPI_ISL_195800	A/Kurgan/149/2015	State Research Center of Virology and Biotechnology (VECTOR)	Centers for Disease Control and Prevention
EPI643269	NP	United States	2015-Aug-06	EPI_ISL_195801	A/New York/61/2015	New York State Department of Health	Centers for Disease Control and Prevention
EPI643277	NP	Thailand	2015-Jun-23	EPI_ISL_195802	A/Nonthaburi/52/2015	WHO National Influenza Centre, National Institute of Medical Research (NIMR)	Centers for Disease Control and Prevention
EPI643285	NP	Guadeloupe	2015-Feb-09	EPI_ISL_195803	A/Guadeloupe/9148/2015	National Influenza Center French Guiana and French Indies	Centers for Disease Control and Prevention
EPI643293	NP	Russian Federation	2015-Apr-23	EPI_ISL_195804	A/Kmao/01/2015	State Research Center of Virology and Biotechnology (VECTOR)	Centers for Disease Control and Prevention
EPI643301	NP	French Guiana	2015-Mar-24	EPI_ISL_195805	A/French Guiana/4153/2015	National Influenza Center French Guiana and French Indies	Centers for Disease Control and Prevention
EPI643309	NP	Japan	2015-Feb-02	EPI_ISL_195806	A/Yokohama/50/2015	National Institute of Infectious Diseases (NIID)	Centers for Disease Control and Prevention
EPI643323	NP	Thailand	2015-Jun-23	EPI_ISL_195808	A/Nonthaburi/53/2015	WHO National Influenza Centre, National Institute of Medical Research (NIMR)	Centers for Disease Control and Prevention
EPI643331	NP	Mexico	2015-Mar-19	EPI_ISL_195809	A/Mexico/1357/2015	Laboratorio de Virus Respiratorio	Centers for Disease Control and Prevention
EPI643339	NP	Martinique	2015-Mar-06	EPI_ISL_195810	A/Martinique/2084/2015	National Influenza Center French Guiana and French Indies	Centers for Disease Control and Prevention
EPI643347	NP	Mexico	2015-Mar-23	EPI_ISL_195811	A/Mexico/1374/2015	Laboratorio de Virus Respiratorio	Centers for Disease Control and Prevention
EPI643362	NP	Martinique	2015-Mar-20	EPI_ISL_195813	A/Martinique/2131/2015	National Influenza Center French Guiana and French Indies	Centers for Disease Control and Prevention
EPI643370	NP	Lao, People's Democratic Republic	2015-Apr-20	EPI_ISL_195814	A/Laos/389/2015	National Center for Laboratory and Epidemiology	Centers for Disease Control and Prevention
EPI643378	NP	United States	2015-Jul-23	EPI_ISL_195815	A/Indiana/15/2015	Indiana State Department of Health Laboratories	Centers for Disease Control and Prevention
EPI643386	NP	United States	2015-Jul-09	EPI_ISL_195816	A/Minnesota/32/2015	Minnesota Department of Health	Centers for Disease Control and Prevention
EPI643394	NP	Dominica	2015-Mar-23	EPI_ISL_195817	A/Dominica/676/2015	Caribbean Epidemiology Center	Centers for Disease Control and Prevention
EPI643402	NP	Paraguay	2015-May-16	EPI_ISL_195818	A/Paraguay/1876/2015	Central Laboratory of Public Health	Centers for Disease Control and Prevention
EPI643409	NP	Paraguay	2015-Jul-13	EPI_ISL_195819	A/Paraguay/2581/2015	Central Laboratory of Public Health	Centers for Disease Control and Prevention
EPI643432	NP	Paraguay	2015-Jun-04	EPI_ISL_195822	A/Paraguay/5333/2015	Central Laboratory of Public Health	Centers for Disease Control and Prevention
EPI643440	NP	Australia	2015-Mar-12	EPI_ISL_195823	A/Brisbane/35/2015	WHO Collaborating Centre for Reference and Research on Influenza	Centers for Disease Control and Prevention
EPI643448	NP	Paraguay	2015-Jun-04	EPI_ISL_195824	A/Paraguay/5487/2015	Central Laboratory of Public Health	Centers for Disease Control and Prevention
EPI643456	NP	Paraguay	2015-Jul-05	EPI_ISL_195825	A/Paraguay/1164/2015	Central Laboratory of Public Health	Centers for Disease Control and Prevention
EPI643464	NP	Paraguay	2015-May-16	EPI_ISL_195826	A/Paraguay/1871/2015	Central Laboratory of Public Health	Centers for Disease Control and Prevention
EPI643472	NP	Paraguay	2015-Jun-19	EPI_ISL_195827	A/Paraguay/8203/2015	Central Laboratory of Public Health	Centers for Disease Control and Prevention
EPI643487	NP	Thailand	2015-Jun-02	EPI_ISL_195829	A/Chanthaburi/38/2015	WHO National Influenza Centre, National Institute of Medical Research (NIMR)	Centers for Disease Control and Prevention
EPI650018	NP	French Guiana	2015-Jun-15	EPI_ISL_197566	A/French Guiana/6135/2015	National Influenza Center French Guiana and French Indies	Centers for Disease Control and Prevention
EPI650034	NP	United States	2015-Aug-29	EPI_ISL_197568	A/Massachusetts/24/2015	Massachusetts Department of Public Health	Centers for Disease Control and Prevention
EPI650042	NP	United States	2015-Aug-27	EPI_ISL_197569	A/Florida/66/2015	Florida Department of Health-Jacksonville	Centers for Disease Control and Prevention
EPI651800	NP	Indonesia	2015-Apr-03	EPI_ISL_197803	A/Indonesia/Nihrd-Bpp131/2015	Ministry of Health, NIHRD	Centers for Disease Control and Prevention
EPI651808	NP	Indonesia	2015-Feb-27	EPI_ISL_197804	A/Indonesia/Nihrd-Pal082/2015	Ministry of Health, NIHRD	Centers for Disease Control and Prevention
EPI651824	NP	Argentina	2015-Jul-16	EPI_ISL_197806	A/Argentina/115/2015	Instituto Nacional de Enfermedades Infecciosas	Centers for Disease Control and Prevention
EPI651840	NP	Argentina	2015-Jul-31	EPI_ISL_197808	A/Argentina/244/2015	Instituto Nacional de Enfermedades Infecciosas	Centers for Disease Control and Prevention
EPI651848	NP	Argentina	2015-Jun-19	EPI_ISL_197809	A/Argentina/36/2015	Instituto Nacional de Enfermedades Infecciosas	Centers for Disease Control and Prevention
EPI651856	NP	United States	2015-Sep-02	EPI_ISL_197810	A/Florida/67/2015	Florida Department of Health-Tampa	Centers for Disease Control and Prevention
EPI651859	NP	Argentina	2015-Aug-04	EPI_ISL_197811	A/Argentina/262/2015	Instituto Nacional de Enfermedades Infecciosas	Centers for Disease Control and Prevention
EPI651867	NP	Argentina	2015-Jul-13	EPI_ISL_197812	A/Argentina/92/2015	Instituto Nacional de Enfermedades Infecciosas	Centers for Disease Control and Prevention
EPI662338	NP	Indonesia	2015-Feb-16	EPI_ISL_199501	A/Indonesia/Nihrd-Mks101/2015	Ministry of Health, NIHRD	Centers for Disease Control and Prevention
EPI662347	NP	Sweden	2015-Sep-22	EPI_ISL_199502	A/Stockholm/41/2015		Public Health Agency of Sweden
EPI662587	NP	United States	2015-Sep-07	EPI_ISL_199532	A/Michigan/45/2015	Michigan Department of Community Health	Centers for Disease Control and Prevention
EPI662595	NP	United States	2015-Sep-09	EPI_ISL_199533	A/Michigan/50/2015	Michigan Department of Community Health	Centers for Disease Control and Prevention
EPI662603	NP	United States	2015-Sep-10	EPI_ISL_199534	A/Michigan/51/2015	Michigan Department of Community Health	Centers for Disease Control and Prevention
EPI668393	NP	Brazil	2015-Jul-04	EPI_ISL_200776	A/Brazil/2051/2015	Instituto Adolfo Lutz	Centers for Disease Control and Prevention
EPI668444	NP	United States	2015-Sep-18	EPI_ISL_200783	A/Hawaii/59/2015	State of Hawaii Department of Health	Centers for Disease Control and Prevention
EPI668468	NP	Indonesia	2015-Apr-29	EPI_ISL_200786	A/Indonesia/Nihrdi-Diy152/2015	Ministry of Health, NIHRD	Centers for Disease Control and Prevention
EPI669743	NP	Argentina	2015-Jul-08	EPI_ISL_200997	A/Argentina/11551/2015	Intituto Nacional de Epidemiologia	Centers for Disease Control and Prevention
EPI672167	NP	United States	2015-Oct-12	EPI_ISL_201609	A/Minnesota/45/2015	Minnesota Department of Health	Centers for Disease Control and Prevention
EPI672175	NP	United States	2015-Oct-05	EPI_ISL_201610	A/Michigan/57/2015	Michigan Department of Community Health	Centers for Disease Control and Prevention
EPI672183	NP	United States	2015-Sep-27	EPI_ISL_201611	A/California/88/2015	California Department of Health Services	Centers for Disease Control and Prevention
EPI672191	NP	Bangladesh	2015-Aug-05	EPI_ISL_201612	A/Bangladesh/5002/2015	icddr,b International Centre for Diarrhoeal Disease Research, Bangladesh	Centers for Disease Control and Prevention
EPI675014	NP	Bangladesh	2015-Aug-12	EPI_ISL_201613	A/Bangladesh/812009/2015	icddr,b International Centre for Diarrhoeal Disease Research, Bangladesh	Centers for Disease Control and Prevention
EPI672202	NP	United States	2015-Sep-12	EPI_ISL_201614	A/California/90/2015	California Department of Health Services	Centers for Disease Control and Prevention
EPI672218	NP	Bangladesh	2015-Aug-06	EPI_ISL_201616	A/Bangladesh/4004/2015	icddr,b International Centre for Diarrhoeal Disease Research, Bangladesh	Centers for Disease Control and Prevention
EPI672226	NP	United States	2015-Oct-08	EPI_ISL_201617	A/Delaware/42/2015	Delaware Public Health Lab	Centers for Disease Control and Prevention
EPI672234	NP	Bangladesh	2015-Aug-22	EPI_ISL_201618	A/Bangladesh/4006/2015	icddr,b International Centre for Diarrhoeal Disease Research, Bangladesh	Centers for Disease Control and Prevention
EPI672255	NP	Bangladesh	2015-Aug-08	EPI_ISL_201621	A/Bangladesh/2002/2015	icddr,b International Centre for Diarrhoeal Disease Research, Bangladesh	Centers for Disease Control and Prevention
EPI672263	NP	Bangladesh	2015-Aug-06	EPI_ISL_201622	A/Bangladesh/3006/2015	icddr,b International Centre for Diarrhoeal Disease Research, Bangladesh	Centers for Disease Control and Prevention
EPI673039	NP	Bangladesh	2015-Aug-18	EPI_ISL_201919	A/Bangladesh/802005/2015	icddr,b International Centre for Diarrhoeal Disease Research, Bangladesh	Centers for Disease Control and Prevention
EPI673055	NP	Bangladesh	2015-Aug-20	EPI_ISL_201921	A/Bangladesh/803008/2015	icddr,b International Centre for Diarrhoeal Disease Research, Bangladesh	Centers for Disease Control and Prevention
EPI673059	NP	United States	2015-Oct-13	EPI_ISL_201922	A/Illinois/15/2015	Illinois Department of Public Health-Chicago	Centers for Disease Control and Prevention
EPI673067	NP	Bangladesh	2015-Aug-08	EPI_ISL_201923	A/Bangladesh/814005/2015	icddr,b International Centre for Diarrhoeal Disease Research, Bangladesh	Centers for Disease Control and Prevention
EPI687114	NP	Japan	2015-Sep-11	EPI_ISL_202064	A/MIE/20/2015	Mie Prefecture Health and Environment Research Institute	National Institute of Infectious Diseases (NIID)	Takashita,Emi; Fujisaki,Seiichiro; Shirakura,Masayuki; Watanabe,Shinji; Odagiri,Takato
EPI740487	NP	Japan	2015-Nov-07	EPI_ISL_202311	A/YOKOHAMA/99/2015	Yokohama City Institute of Public Health.	National Institute of Infectious Diseases (NIID)	Takashita,Emi; Fujisaki,Seiichiro; Shirakura,Masayuki; Watanabe,Shinji; Odagiri,Takato
EPI740493	NP	Japan	2015-Nov-10	EPI_ISL_202312	A/YOKOHAMA/100/2015	Yokohama City Institute of Public Health.	National Institute of Infectious Diseases (NIID)	Takashita,Emi; Fujisaki,Seiichiro; Shirakura,Masayuki; Watanabe,Shinji; Odagiri,Takato
EPI674739	NP	Sweden	2015-Oct-22	EPI_ISL_202342	A/Stockholm/47/2015		Public Health Agency of Sweden
EPI674747	NP	Sweden	2015-Oct-24	EPI_ISL_202343	A/Stockholm/48/2015		Public Health Agency of Sweden
EPI674771	NP	Sweden	2015-Nov-07	EPI_ISL_202346	A/Stockholm/49/2015		Public Health Agency of Sweden
EPI674779	NP	Sweden	2015-Nov-11	EPI_ISL_202347	A/Stockholm/50/2015		Public Health Agency of Sweden
EPI674787	NP	Sweden	2015-Nov-11	EPI_ISL_202348	A/Stockholm/51/2015		Public Health Agency of Sweden
EPI674795	NP	Sweden	2015-Nov-11	EPI_ISL_202349	A/Stockholm/52/2015		Public Health Agency of Sweden
EPI674803	NP	Sweden	2015-Nov-10	EPI_ISL_202350	A/Stockholm/55/2015		Public Health Agency of Sweden
EPI674811	NP	Sweden	2015-Nov-10	EPI_ISL_202351	A/Sweden/34/2015		Public Health Agency of Sweden
EPI674819	NP	Sweden	2015-Nov-12	EPI_ISL_202352	A/Sweden/35/2015		Public Health Agency of Sweden
EPI674827	NP	Sweden	2015-Nov-12	EPI_ISL_202353	A/Sweden/36/2015		Public Health Agency of Sweden
EPI674835	NP	Sweden	2015-Oct-25	EPI_ISL_202354	A/Karlstad/4/2015		Public Health Agency of Sweden
EPI674843	NP	Sweden	2015-Nov-12	EPI_ISL_202355	A/Stockholm/53/2015		Public Health Agency of Sweden
EPI674849	NP	Sweden	2015-Oct-09	EPI_ISL_202356	A/Stockholm/46/2015		Public Health Agency of Sweden
EPI674906	NP	Peru	2015-Jul-21	EPI_ISL_202364	A/Peru/52/2015	Laboratorio de Referencia Nacional Virus Respiratorios, Instituto Nacional de Salud	Centers for Disease Control and Prevention
EPI674911	NP	Peru	2015-Jul-10	EPI_ISL_202365	A/Peru/51/2015	Laboratorio de Referencia Nacional Virus Respiratorios, Instituto Nacional de Salud	Centers for Disease Control and Prevention
EPI674923	NP	Peru	2015-Aug-26	EPI_ISL_202367	A/Peru/56/2015	Laboratorio de Referencia Nacional Virus Respiratorios, Instituto Nacional de Salud	Centers for Disease Control and Prevention
EPI674931	NP	Peru	2015-Jul-20	EPI_ISL_202368	A/Peru/58/2015	Laboratorio de Referencia Nacional Virus Respiratorios, Instituto Nacional de Salud	Centers for Disease Control and Prevention
EPI674942	NP	Peru	2015-Jul-15	EPI_ISL_202369	A/Peru/63/2015	Laboratorio de Referencia Nacional Virus Respiratorios, Instituto Nacional de Salud	Centers for Disease Control and Prevention
EPI674950	NP	United States	2015-Oct-28	EPI_ISL_202370	A/Ohio/30/2015	Ohio Department of Health Laboratories	Centers for Disease Control and Prevention
EPI674958	NP	Bangladesh	2015-Aug-17	EPI_ISL_202371	A/Bangladesh/20007/2015	icddr,b International Centre for Diarrhoeal Disease Research, Bangladesh	Centers for Disease Control and Prevention
EPI674966	NP	United States	2015-Oct-26	EPI_ISL_202372	A/New York/70/2015	New York State Department of Health	Centers for Disease Control and Prevention
EPI674974	NP	Peru	2015-Jul-23	EPI_ISL_202373	A/Peru/59/2015	Laboratorio de Referencia Nacional Virus Respiratorios, Instituto Nacional de Salud	Centers for Disease Control and Prevention
EPI674982	NP	Bangladesh	2015-Aug-10	EPI_ISL_202374	A/Bangladesh/2004/2015	icddr,b International Centre for Diarrhoeal Disease Research, Bangladesh	Centers for Disease Control and Prevention
EPI674990	NP	Bangladesh	2015-Aug-11	EPI_ISL_202375	A/Bangladesh/02/2015	icddr,b International Centre for Diarrhoeal Disease Research, Bangladesh	Centers for Disease Control and Prevention
EPI674998	NP	Peru	2015-Aug-03	EPI_ISL_202376	A/Peru/55/2015	Laboratorio de Referencia Nacional Virus Respiratorios, Instituto Nacional de Salud	Centers for Disease Control and Prevention
EPI675006	NP	United States	2015-Oct-13	EPI_ISL_202377	A/Connecticut/04/2015	Connecticut Department. of Public Health	Centers for Disease Control and Prevention
EPI675018	NP	United States	2015-Oct-13	EPI_ISL_202378	A/Connecticut/05/2015	Connecticut Department. of Public Health	Centers for Disease Control and Prevention
EPI675026	NP	United States	2015-Oct-26	EPI_ISL_202379	A/Pennsylvania/41/2015	Pennsylvania Department of Health	Centers for Disease Control and Prevention
EPI675034	NP	Canada	2015-Sep-28	EPI_ISL_202380	A/Alberta/RV2376/2015	National Microbiology Laboratory, Public Health Agency of Canada (PHAC)	Centers for Disease Control and Prevention
EPI675044	NP	Bangladesh	2015-Aug-08	EPI_ISL_202382	A/Bangladesh/04/2015	icddr,b International Centre for Diarrhoeal Disease Research, Bangladesh	Centers for Disease Control and Prevention
EPI675052	NP	United States	2015-Oct-20	EPI_ISL_202383	A/Illinois/16/2015	Illinois Department of Public Health-Chicago	Centers for Disease Control and Prevention
EPI675060	NP	United States	2015-Nov-06	EPI_ISL_202384	A/Virginia/297/2015	University of Virginia, Medical Labs/Microbiology	Centers for Disease Control and Prevention
EPI675068	NP	Bangladesh	2015-Aug-24	EPI_ISL_202385	A/Bangladesh/80009/2015	icddr,b International Centre for Diarrhoeal Disease Research, Bangladesh	Centers for Disease Control and Prevention
EPI676426	NP	United States	2015-Nov-03	EPI_ISL_202773	A/Michigan/68/2015	Michigan Department of Community Health	Centers for Disease Control and Prevention
EPI676442	NP	United States	2015-Oct-04	EPI_ISL_202775	A/Michigan/64/2015	Michigan Department of Community Health	Centers for Disease Control and Prevention
EPI676474	NP	United States	2015-Oct-31	EPI_ISL_202779	A/Illinois/17/2015	Illinois Department of Public Health-Chicago	Centers for Disease Control and Prevention
EPI677640	NP	Luxembourg	2015-Feb-09	EPI_ISL_202947	A/Luxembourg/15006417/2015	Laboratoire National de Santé	Laboratoire National de Santé
EPI677678	NP	United Kingdom	2013-Sep-30	EPI_ISL_202953	A/England/621/2013	UK Health Security Agency - Colindale	UK Health Security Agency - Colindale	Galiano,M.
EPI677686	NP	United Kingdom	2013-Oct-31	EPI_ISL_202954	A/England/34520778/2013	UK Health Security Agency - Colindale	UK Health Security Agency - Colindale	Galiano,M.
EPI677694	NP	United Kingdom	2013-Nov-04	EPI_ISL_202955	A/England/624/2013	UK Health Security Agency - Colindale	UK Health Security Agency - Colindale	Galiano,M.
EPI677702	NP	United Kingdom	2013-Nov-10	EPI_ISL_202956	A/England/34700586/2013	UK Health Security Agency - Colindale	UK Health Security Agency - Colindale	Galiano,M.
EPI677710	NP	United Kingdom	2013-Dec-08	EPI_ISL_202957	A/England/660/2013	UK Health Security Agency - Colindale	UK Health Security Agency - Colindale	Galiano,M.
EPI677718	NP	United Kingdom	2013-Dec-12	EPI_ISL_202958	A/England/665/2013	UK Health Security Agency - Colindale	UK Health Security Agency - Colindale	Galiano,M.
EPI677726	NP	United Kingdom	2013-Dec-22	EPI_ISL_202959	A/England/673/2013	UK Health Security Agency - Colindale	UK Health Security Agency - Colindale	Galiano,M.
EPI677734	NP	United Kingdom	2014-Jan-06	EPI_ISL_202960	A/England/6/2014	UK Health Security Agency - Colindale	UK Health Security Agency - Colindale	Galiano,M.
EPI677750	NP	United Kingdom	2014-Jan-08	EPI_ISL_202962	A/England/40260237/2014	UK Health Security Agency - Colindale	UK Health Security Agency - Colindale	Galiano,M.
EPI677758	NP	United Kingdom	2014-Jan-07	EPI_ISL_202963	A/England/14/2014	UK Health Security Agency - Colindale	UK Health Security Agency - Colindale	Galiano,M.
EPI677766	NP	United Kingdom	2014-Jan-09	EPI_ISL_202964	A/England/20/2014	UK Health Security Agency - Colindale	UK Health Security Agency - Colindale	Galiano,M.
EPI677774	NP	United Kingdom	2014-Jan-12	EPI_ISL_202965	A/England/40380620/2014	UK Health Security Agency - Colindale	UK Health Security Agency - Colindale	Galiano,M.
EPI677782	NP	United Kingdom	2014-Jan-19	EPI_ISL_202966	A/England/28/2014	UK Health Security Agency - Colindale	UK Health Security Agency - Colindale	Galiano,M.
EPI677790	NP	United Kingdom	2014-Jan-21	EPI_ISL_202967	A/England/68/2014	UK Health Security Agency - Colindale	UK Health Security Agency - Colindale	Galiano,M.
EPI677798	NP	United Kingdom	2014-Feb-05	EPI_ISL_202968	A/England/129/2014	UK Health Security Agency - Colindale	UK Health Security Agency - Colindale	Galiano,M.
EPI677806	NP	United Kingdom	2014-Feb-14	EPI_ISL_202969	A/England/40800135/2014	UK Health Security Agency - Colindale	UK Health Security Agency - Colindale	Galiano,M.
EPI677814	NP	United Kingdom	2014-Feb-17	EPI_ISL_202970	A/England/178/2014	UK Health Security Agency - Colindale	UK Health Security Agency - Colindale	Galiano,M.
EPI677822	NP	United Kingdom	2014-Feb-14	EPI_ISL_202971	A/England/40840693/2014	UK Health Security Agency - Colindale	UK Health Security Agency - Colindale	Galiano,M.
EPI677830	NP	United Kingdom	2014-Mar-05	EPI_ISL_202972	A/England/332/2014	UK Health Security Agency - Colindale	UK Health Security Agency - Colindale	Galiano,M.
EPI677838	NP	United Kingdom	2014-Mar-05	EPI_ISL_202973	A/England/333/2014	UK Health Security Agency - Colindale	UK Health Security Agency - Colindale	Galiano,M.
EPI677846	NP	United Kingdom	2014-Mar-20	EPI_ISL_202974	A/England/387/2014	UK Health Security Agency - Colindale	UK Health Security Agency - Colindale	Galiano,M.
EPI677854	NP	United Kingdom	2014-Mar-19	EPI_ISL_202975	A/England/394/2014	UK Health Security Agency - Colindale	UK Health Security Agency - Colindale	Galiano,M.
EPI677862	NP	United Kingdom	2014-Feb-28	EPI_ISL_202976	A/England/476/2014	UK Health Security Agency - Colindale	UK Health Security Agency - Colindale	Galiano,M.
EPI677870	NP	United Kingdom	2014-Feb-28	EPI_ISL_202977	A/England/41420345/2014	UK Health Security Agency - Colindale	UK Health Security Agency - Colindale	Galiano,M.
EPI677878	NP	United Kingdom	2014-Feb-19	EPI_ISL_202978	A/England/41420346/2014	UK Health Security Agency - Colindale	UK Health Security Agency - Colindale	Galiano,M.
EPI677886	NP	United Kingdom	2014-Feb-24	EPI_ISL_202979	A/England/41420347/2014	UK Health Security Agency - Colindale	UK Health Security Agency - Colindale	Galiano,M.
EPI677894	NP	United Kingdom	2014-Feb-23	EPI_ISL_202980	A/England/41420348/2014	UK Health Security Agency - Colindale	UK Health Security Agency - Colindale	Galiano,M.
EPI677899	NP	United Kingdom	2014-Feb-22	EPI_ISL_202981	A/England/41420349/2014	UK Health Security Agency - Colindale	UK Health Security Agency - Colindale	Galiano,M.
EPI677907	NP	United Kingdom	2014-Feb-28	EPI_ISL_202982	A/England/41420351/2014	UK Health Security Agency - Colindale	UK Health Security Agency - Colindale	Galiano,M.
EPI677915	NP	United Kingdom	2014-Feb-28	EPI_ISL_202983	A/England/41420353/2014	UK Health Security Agency - Colindale	UK Health Security Agency - Colindale	Galiano,M.
EPI677923	NP	United Kingdom	2014-Feb-28	EPI_ISL_202984	A/England/41420354/2014	UK Health Security Agency - Colindale	UK Health Security Agency - Colindale	Galiano,M.
EPI677939	NP	United Kingdom	2014-Feb-27	EPI_ISL_202986	A/England/41420356/2014	UK Health Security Agency - Colindale	UK Health Security Agency - Colindale	Galiano,M.
EPI677947	NP	United Kingdom	2014-Feb-25	EPI_ISL_202987	A/England/41420357/2014	UK Health Security Agency - Colindale	UK Health Security Agency - Colindale	Galiano,M.
EPI677955	NP	United Kingdom	2014-Feb-27	EPI_ISL_202988	A/England/41420359/2014	UK Health Security Agency - Colindale	UK Health Security Agency - Colindale	Galiano,M.
EPI677963	NP	United Kingdom	2014-Feb-24	EPI_ISL_202989	A/England/41420361/2014	UK Health Security Agency - Colindale	UK Health Security Agency - Colindale	Galiano,M.
EPI677971	NP	United Kingdom	2014-Feb-25	EPI_ISL_202990	A/England/41420362/2014	UK Health Security Agency - Colindale	UK Health Security Agency - Colindale	Galiano,M.
EPI677976	NP	United Kingdom	2014-Apr-25	EPI_ISL_202991	A/England/41780007/2014	UK Health Security Agency - Colindale	UK Health Security Agency - Colindale	Galiano,M.
EPI678914	NP	United States	2015-Nov-03	EPI_ISL_203289	A/Arizona/28/2015	Arizona Department of Health Services	Centers for Disease Control and Prevention
EPI678922	NP	United States	2015-Nov-09	EPI_ISL_203290	A/Illinois/21/2015	Illinois Department of Public Health-Chicago	Centers for Disease Control and Prevention
EPI678931	NP	Pakistan	2015-Nov-04	EPI_ISL_203291	A/Pakistan/319/2015	National Institute of Health	Centers for Disease Control and Prevention
EPI678939	NP	Peru	2015-Sep-15	EPI_ISL_203292	A/Peru/2093/2015	Laboratorio de Referencia Nacional Virus Respiratorios, Instituto Nacional de Salud	Centers for Disease Control and Prevention
EPI678947	NP	Nigeria	2015-Oct-13	EPI_ISL_203293	A/Nigeria/414/2015	National Influenza Reference Laboratory	Centers for Disease Control and Prevention
EPI678963	NP	United States	2015-Nov-21	EPI_ISL_203295	A/Colorado/22/2015	Colorado Department of Health Lab	Centers for Disease Control and Prevention
EPI678971	NP	United States	2015-Nov-22	EPI_ISL_203296	A/Colorado/20/2015	Colorado Department of Health Lab	Centers for Disease Control and Prevention
EPI678979	NP	United States	2015-Nov-26	EPI_ISL_203297	A/Massachusetts/30/2015	Massachusetts Department of Public Health	Centers for Disease Control and Prevention
EPI678985	NP	United States	2015-Nov-16	EPI_ISL_203298	A/Illinois/23/2015	Illinois Department of Public Health-Chicago	Centers for Disease Control and Prevention
EPI679001	NP	Nigeria	2015-Sep-21	EPI_ISL_203300	A/Nigeria/306/2015	National Influenza Reference Laboratory	Centers for Disease Control and Prevention
EPI679009	NP	United States	2015-Nov-17	EPI_ISL_203301	A/Minnesota/48/2015	Minnesota Department of Health	Centers for Disease Control and Prevention
EPI679022	NP	United States	2015-Oct-24	EPI_ISL_203303	A/Arizona/26/2015	Arizona Department of Health Services	Centers for Disease Control and Prevention
EPI679144	NP	United Kingdom	2015-Aug-28	EPI_ISL_203368	A/England/53640770/2015	UK Health Security Agency - Colindale	UK Health Security Agency - Colindale	Galiano,M.
EPI679178	NP	United Kingdom	2015-Oct-03	EPI_ISL_203373	A/England/340/2015	UK Health Security Agency - Colindale	UK Health Security Agency - Colindale	Galiano,M.
EPI679206	NP	United Kingdom	2015-Oct-05	EPI_ISL_203377	A/England/341/2015	UK Health Security Agency - Colindale	UK Health Security Agency - Colindale	Galiano,M.
EPI679214	NP	United Kingdom	2015-Oct-16	EPI_ISL_203378	A/England/353/2015	UK Health Security Agency - Colindale	UK Health Security Agency - Colindale	Galiano,M.
EPI679230	NP	United Kingdom	2015-Oct-19	EPI_ISL_203380	A/England/54480152/2015	UK Health Security Agency - Colindale	UK Health Security Agency - Colindale	Galiano,M.
EPI679238	NP	United Kingdom	2015-Oct-26	EPI_ISL_203381	A/England/357/2015	UK Health Security Agency - Colindale	UK Health Security Agency - Colindale	Galiano,M.
EPI679246	NP	United Kingdom	2015-Oct-30	EPI_ISL_203382	A/England/54520743/2015	UK Health Security Agency - Colindale	UK Health Security Agency - Colindale	Galiano,M.
EPI679275	NP	United Kingdom	2015-Nov-18	EPI_ISL_203386	A/England/54780038/2015	UK Health Security Agency - Colindale	UK Health Security Agency - Colindale	Galiano,M.
EPI679288	NP	United Kingdom	2015-Nov-18	EPI_ISL_203388	A/England/54820157/2015	UK Health Security Agency - Colindale	UK Health Security Agency - Colindale	Galiano,M.
EPI679293	NP	United Kingdom	2015-Nov-17	EPI_ISL_203389	A/England/364/2015	UK Health Security Agency - Colindale	UK Health Security Agency - Colindale	Galiano,M.
EPI679301	NP	United Kingdom	2015-Nov-17	EPI_ISL_203390	A/England/54820159/2015	UK Health Security Agency - Colindale	UK Health Security Agency - Colindale	Galiano,M.
EPI680282	NP	United States	2015-Nov-02	EPI_ISL_203590	A/Alaska/263/2015	Alaska State Virology Lab	Centers for Disease Control and Prevention
EPI680298	NP	United States	2015-Nov-05	EPI_ISL_203592	A/Arkansas/10/2015	Arkansas Children's Hospital	Centers for Disease Control and Prevention
EPI680322	NP	United States	2015-Nov-06	EPI_ISL_203595	A/California/102/2015	California Department of Health Services	Centers for Disease Control and Prevention
EPI680330	NP	United States	2015-Oct-19	EPI_ISL_203596	A/California/105/2015	California Department of Health Services	Centers for Disease Control and Prevention
EPI680336	NP	United States	2015-Jan-01	EPI_ISL_203597	A/Colorado/14/2015	Colorado Department of Health Lab	Centers for Disease Control and Prevention
EPI680344	NP	United States	2015-Nov-08	EPI_ISL_203598	A/Colorado/17/2015	Colorado Department of Health Lab	Centers for Disease Control and Prevention
EPI680351	NP	United States	2015-Nov-12	EPI_ISL_203599	A/Colorado/18/2015	Colorado Department of Health Lab	Centers for Disease Control and Prevention
EPI680415	NP	United States	2015-Oct-29	EPI_ISL_203607	A/Illinois/20/2015	Illinois Department of Public Health-Chicago	Centers for Disease Control and Prevention
EPI680431	NP	United States	2015-Aug-20	EPI_ISL_203609	A/Maryland/16/2015	Maryland Department of Health and Mental Hygiene	Centers for Disease Control and Prevention
EPI680455	NP	Pakistan	2015-Nov-14	EPI_ISL_203612	A/Pakistan/336/2015	National Institute of Health	Centers for Disease Control and Prevention
EPI684324	NP	South Africa	2015-Jun-30	EPI_ISL_205287	A/South Africa/4028/2015	National Institute for Communicable Disease	Centers for Disease Control and Prevention
EPI684340	NP	Lao, People's Democratic Republic	2015-Aug-10	EPI_ISL_205289	A/Laos/830/2015	National Center for Laboratory and Epidemiology	Centers for Disease Control and Prevention
EPI684356	NP	United States	2015-Nov-04	EPI_ISL_205291	A/Iowa/53/2015	Iowa State Hygienic Laboratory	Centers for Disease Control and Prevention
EPI684364	NP	United States	2015-Nov-25	EPI_ISL_205292	A/Wisconsin/88/2015	Wisconsin State Laboratory of Hygiene	Centers for Disease Control and Prevention
EPI684371	NP	South Africa	2015-Aug-07	EPI_ISL_205293	A/South Africa/4909/2015	National Institute for Communicable Disease	Centers for Disease Control and Prevention
EPI684379	NP	South Africa	2015-Jul-02	EPI_ISL_205294	A/South Africa/4030/2015	National Institute for Communicable Disease	Centers for Disease Control and Prevention
EPI684387	NP	South Africa	2015-Jul-17	EPI_ISL_205295	A/South Africa/4291/2015	National Institute for Communicable Disease	Centers for Disease Control and Prevention
EPI684395	NP	South Africa	2015-Aug-17	EPI_ISL_205296	A/South Africa/5287/2015	National Institute for Communicable Disease	Centers for Disease Control and Prevention
EPI684403	NP	South Africa	2015-Jul-04	EPI_ISL_205297	A/South Africa/4029/2015	National Institute for Communicable Disease	Centers for Disease Control and Prevention
EPI684411	NP	South Africa	2015-Aug-14	EPI_ISL_205298	A/South Africa/5154/2015	National Institute for Communicable Disease	Centers for Disease Control and Prevention
EPI685429	NP	United States	2015-Dec-02	EPI_ISL_205481	A/Alabama/13/2015	ADPH Bureau of Clinical Laboratories	Centers for Disease Control and Prevention
EPI685437	NP	United States	2015-Nov-26	EPI_ISL_205482	A/California/115/2015	California Department of Health Services	Centers for Disease Control and Prevention
EPI685452	NP	United States	2015-Dec-04	EPI_ISL_205484	A/Florida/92/2015	Florida Department of Health-Tampa	Centers for Disease Control and Prevention
EPI685460	NP	United States	2015-Dec-14	EPI_ISL_205485	A/Indiana/30/2015	Indiana State Department of Health Laboratories	Centers for Disease Control and Prevention
EPI685468	NP	Madagascar	2015-Sep-30	EPI_ISL_205486	A/Maevatanana/4193/2015	Institut Pasteur de Madagascar	Centers for Disease Control and Prevention
EPI685476	NP	Madagascar	2015-Sep-30	EPI_ISL_205487	A/Maevatanana/4194/2015	Institut Pasteur de Madagascar	Centers for Disease Control and Prevention
EPI685484	NP	United States	2015-Nov-25	EPI_ISL_205488	A/Maryland/20/2015	Maryland Department of Health and Mental Hygiene	Centers for Disease Control and Prevention
EPI685500	NP	United States	2015-Dec-03	EPI_ISL_205490	A/Montana/35/2015	Montana Laboratory Services Bureau	Centers for Disease Control and Prevention
EPI685508	NP	United States	2015-Nov-22	EPI_ISL_205491	A/Pennsylvania/47/2015	Pennsylvania Department of Health	Centers for Disease Control and Prevention
EPI685516	NP	United States	2015-Nov-28	EPI_ISL_205492	A/Pennsylvania/48/2015	Pennsylvania Department of Health	Centers for Disease Control and Prevention
EPI685524	NP	United States	2015-Dec-02	EPI_ISL_205493	A/Pennsylvania/49/2015	Pennsylvania Department of Health	Centers for Disease Control and Prevention
EPI685532	NP	United States	2015-Dec-07	EPI_ISL_205494	A/Washington/63/2015	Marshfield Clinic Research Foundation	Centers for Disease Control and Prevention
EPI685540	NP	United States	2015-Nov-26	EPI_ISL_205495	A/West Virginia/25/2015	West Virginia Office of Laboratory Services	Centers for Disease Control and Prevention
EPI685548	NP	United States	2015-Dec-09	EPI_ISL_205496	A/Wisconsin/91/2015	Wisconsin State Laboratory of Hygiene	Centers for Disease Control and Prevention
EPI685588	NP	United States	2015-Oct-24	EPI_ISL_205501	A/Michigan/65/2015	Michigan Department of Community Health	Centers for Disease Control and Prevention
EPI686758	NP	Sweden	2015-Nov-18	EPI_ISL_205768	A/Stockholm/56/2015		Public Health Agency of Sweden
EPI686766	NP	Sweden	2015-Nov-18	EPI_ISL_205769	A/Stockholm/ 57/2015		Public Health Agency of Sweden
EPI686793	NP	Sweden	2015-Nov-19	EPI_ISL_205773	A/Stockholm/59/2015		Public Health Agency of Sweden
EPI686816	NP	Sweden	2015-Nov-18	EPI_ISL_205776	A/Skovde/6/2015		Public Health Agency of Sweden
EPI686822	NP	Sweden	2015-Nov-25	EPI_ISL_205777	A/Stockholm/60/2015		Public Health Agency of Sweden
EPI686838	NP	Sweden	2015-Nov-26	EPI_ISL_205779	A/Stockholm/62/2015		Public Health Agency of Sweden
EPI686846	NP	Sweden	2015-Nov-27	EPI_ISL_205780	A/Uppsala/8/2015		Public Health Agency of Sweden
EPI686886	NP	Sweden	2015-Nov-26	EPI_ISL_205785	A/Sweden/37/2015		Public Health Agency of Sweden
EPI686894	NP	Sweden	2015-Dec-02	EPI_ISL_205786	A/Sweden/38/2015		Public Health Agency of Sweden
EPI686902	NP	Sweden	2015-Dec-02	EPI_ISL_205787	A/Sweden/39/2015		Public Health Agency of Sweden
EPI687167	NP	Sweden	2015-Nov-23	EPI_ISL_205827	A/Stockholm/66/2015		Public Health Agency of Sweden
EPI687193	NP	Sweden	2015-Nov-21	EPI_ISL_205834	A/Stockholm/67/2015		Public Health Agency of Sweden
EPI690854	NP	Costa Rica	2015-Oct-26	EPI_ISL_206501	A/Costa Rica/0371/2015	Laboratorio Nacional de Influenza	Centers for Disease Control and Prevention
EPI690862	NP	Costa Rica	2015-Oct-26	EPI_ISL_206502	A/Costa Rica/0373/2015	Laboratorio Nacional de Influenza	Centers for Disease Control and Prevention
EPI690870	NP	Costa Rica	2015-Nov-20	EPI_ISL_206503	A/Costa Rica/4060/2015	Laboratorio Nacional de Influenza	Centers for Disease Control and Prevention
EPI690878	NP	Madagascar	2015-Sep-30	EPI_ISL_206504	A/Maevatanana/4192/2015	Institut Pasteur de Madagascar	Centers for Disease Control and Prevention
EPI690894	NP	Bangladesh	2015-Sep-03	EPI_ISL_206506	A/Bangladesh/12009/2015	icddr,b International Centre for Diarrhoeal Disease Research, Bangladesh	Centers for Disease Control and Prevention
EPI690902	NP	Bangladesh	2015-Aug-25	EPI_ISL_206507	A/Bangladesh/15007/2015	icddr,b International Centre for Diarrhoeal Disease Research, Bangladesh	Centers for Disease Control and Prevention
EPI690942	NP	Bangladesh	2015-Oct-17	EPI_ISL_206512	A/Bangladesh/4008/2015	icddr,b International Centre for Diarrhoeal Disease Research, Bangladesh	Centers for Disease Control and Prevention
EPI690958	NP	Bangladesh	2015-Sep-02	EPI_ISL_206514	A/Bangladesh/6001/2015	icddr,b International Centre for Diarrhoeal Disease Research, Bangladesh	Centers for Disease Control and Prevention
EPI693331	NP	Brazil	2015-Sep-23	EPI_ISL_206984	A/Brazil/72880/2015	Instituto Adolfo Lutz	Centers for Disease Control and Prevention
EPI693339	NP	Nepal	2015-Sep-13	EPI_ISL_206985	A/Nepal/3393/2015	National Public Health Laboratory	Centers for Disease Control and Prevention
EPI693347	NP	United States	2015-Dec-25	EPI_ISL_206986	A/Michigan/75/2015	Michigan Department of Community Health	Centers for Disease Control and Prevention
EPI693355	NP	Nepal	2015-Sep-09	EPI_ISL_206987	A/Nepal/3378/2015	National Public Health Laboratory	Centers for Disease Control and Prevention
EPI693363	NP	Nepal	2015-Sep-09	EPI_ISL_206988	A/Nepal/3379/2015	National Public Health Laboratory	Centers for Disease Control and Prevention
EPI693371	NP	United States	2015-Dec-11	EPI_ISL_206989	A/Michigan/79/2015	Michigan Department of Community Health	Centers for Disease Control and Prevention
EPI693379	NP	Nepal	2015-Sep-13	EPI_ISL_206990	A/Nepal/3392/2015	National Public Health Laboratory	Centers for Disease Control and Prevention
EPI693387	NP	United States	2015-Dec-16	EPI_ISL_206991	A/Michigan/74/2015	Michigan Department of Community Health	Centers for Disease Control and Prevention
EPI693395	NP	Nepal	2015-Sep-24	EPI_ISL_206992	A/Nepal/3432/2015	National Public Health Laboratory	Centers for Disease Control and Prevention
EPI693403	NP	Nepal	2015-Sep-19	EPI_ISL_206993	A/Nepal/3421/2015	National Public Health Laboratory	Centers for Disease Control and Prevention
EPI693411	NP	Nepal	2015-Aug-27	EPI_ISL_206994	A/Nepal/3507/2015	National Public Health Laboratory	Centers for Disease Control and Prevention
EPI693419	NP	Nepal	2015-Sep-09	EPI_ISL_206995	A/Nepal/3381/2015	National Public Health Laboratory	Centers for Disease Control and Prevention
EPI693427	NP	Nepal	2015-Sep-23	EPI_ISL_206996	A/Nepal/3431/2015	National Public Health Laboratory	Centers for Disease Control and Prevention
EPI693435	NP	Nepal	2015-Sep-14	EPI_ISL_206997	A/Nepal/3399/2015	National Public Health Laboratory	Centers for Disease Control and Prevention
EPI693443	NP	Brazil	2015-Nov-19	EPI_ISL_206998	A/Brazil/83570/2015	Instituto Adolfo Lutz	Centers for Disease Control and Prevention
EPI693451	NP	United States	2015-Dec-21	EPI_ISL_206999	A/Michigan/80/2015	Michigan Department of Community Health	Centers for Disease Control and Prevention
EPI693459	NP	United States	2015-Dec-15	EPI_ISL_207000	A/Minnesota/53/2015	Minnesota Department of Health	Centers for Disease Control and Prevention
EPI693467	NP	Nepal	2015-Sep-16	EPI_ISL_207001	A/Nepal/3403/2015	National Public Health Laboratory	Centers for Disease Control and Prevention
EPI693475	NP	Nepal	2015-Sep-25	EPI_ISL_207002	A/Nepal/3450/2015	National Public Health Laboratory	Centers for Disease Control and Prevention
EPI693483	NP	Nepal	2015-Sep-09	EPI_ISL_207003	A/Nepal/3375/2015	National Public Health Laboratory	Centers for Disease Control and Prevention
EPI694337	NP	Sweden	2016-Jan-11	EPI_ISL_207113	A/Uppsala/1/2016		Public Health Agency of Sweden
EPI695366	NP	United States	2015-Nov-25	EPI_ISL_207366	A/Wisconsin/89/2015	Wisconsin State Laboratory of Hygiene	Centers for Disease Control and Prevention
EPI695374	NP	United States	2015-Dec-05	EPI_ISL_207367	A/New Hampshire/45/2015	New Hampshire Public Health Laboratories	Centers for Disease Control and Prevention
EPI695382	NP	United States	2015-Dec-03	EPI_ISL_207368	A/New Hampshire/43/2015	New Hampshire Public Health Laboratories	Centers for Disease Control and Prevention
EPI695390	NP	United States	2015-Oct-28	EPI_ISL_207369	A/Florida/88/2015	Florida Department of Health-Jacksonville	Centers for Disease Control and Prevention
EPI695406	NP	United States	2015-Dec-07	EPI_ISL_207371	A/Nevada/43/2015	Southern Nevada Public Health Lab	Centers for Disease Control and Prevention
EPI695446	NP	Brazil	2015-Aug-18	EPI_ISL_207376	A/Brazil/15648/2015	Instituto Adolfo Lutz	Centers for Disease Control and Prevention
EPI695454	NP	Brazil	2015-Sep-04	EPI_ISL_207377	A/Brazil/69221/2015	Instituto Adolfo Lutz	Centers for Disease Control and Prevention
EPI695462	NP	United States	2015-Dec-04	EPI_ISL_207378	A/New Hampshire/44/2015	New Hampshire Public Health Laboratories	Centers for Disease Control and Prevention
EPI695470	NP	United States	2015-Dec-08	EPI_ISL_207379	A/Wisconsin/90/2015	Wisconsin State Laboratory of Hygiene	Centers for Disease Control and Prevention
EPI695507	NP	South Africa	2015-Aug-26	EPI_ISL_207384	A/South Africa/5325/2015	National Institute for Communicable Disease	Centers for Disease Control and Prevention
EPI696151	NP	Russian Federation	2015-Nov-19	EPI_ISL_207503	A/IIV-Tomsk/154/2015	D.I. Ivanovsky Research Institute of virology MoPH of RF,Moscow	WHO National Influenza Centre Russian Federation
EPI696159	NP	Russian Federation	2015-Dec-07	EPI_ISL_207504	A/IIV-Moscow/155/2015	D.I. Ivanovsky Research Institute of virology MoPH of RF,Moscow	WHO National Influenza Centre Russian Federation
EPI696167	NP	Russian Federation	2015-Dec-01	EPI_ISL_207505	A/IIV-Moscow/158/2015	D.I. Ivanovsky Research Institute of virology MoPH of RF,Moscow	WHO National Influenza Centre Russian Federation
EPI696175	NP	Russian Federation	2015-Dec-01	EPI_ISL_207506	A/IIV-Moscow/159/2015	D.I. Ivanovsky Research Institute of virology MoPH of RF,Moscow	WHO National Influenza Centre Russian Federation
EPI696183	NP	Russian Federation	2015-Dec-14	EPI_ISL_207507	A/IIV-Moscow/160/2015	D.I. Ivanovsky Research Institute of virology MoPH of RF,Moscow	WHO National Influenza Centre Russian Federation
EPI696191	NP	Russian Federation	2015-Dec-14	EPI_ISL_207508	A/IIV-Moscow/161/2015	D.I. Ivanovsky Research Institute of virology MoPH of RF,Moscow	WHO National Influenza Centre Russian Federation
EPI696199	NP	Russian Federation	2015-Dec-14	EPI_ISL_207509	A/IIV-Moscow/162/2015	D.I. Ivanovsky Research Institute of virology MoPH of RF,Moscow	WHO National Influenza Centre Russian Federation
EPI696207	NP	Russian Federation	2015-Dec-15	EPI_ISL_207510	A/IIV-Moscow/163/2015	D.I. Ivanovsky Research Institute of virology MoPH of RF,Moscow	WHO National Influenza Centre Russian Federation
EPI696215	NP	Russian Federation	2015-Dec-16	EPI_ISL_207511	A/IIV-Moscow/166/2015	D.I. Ivanovsky Research Institute of virology MoPH of RF,Moscow	WHO National Influenza Centre Russian Federation
EPI696223	NP	Russian Federation	2015-Dec-16	EPI_ISL_207512	A/IIV-Moscow/167/2015	D.I. Ivanovsky Research Institute of virology MoPH of RF,Moscow	WHO National Influenza Centre Russian Federation
EPI696231	NP	Russian Federation	2015-Dec-15	EPI_ISL_207513	A/IIV-Moscow/168/2015	D.I. Ivanovsky Research Institute of virology MoPH of RF,Moscow	WHO National Influenza Centre Russian Federation
EPI696239	NP	Russian Federation	2015-Dec-17	EPI_ISL_207514	A/IIV-Moscow/169/2015	D.I. Ivanovsky Research Institute of virology MoPH of RF,Moscow	WHO National Influenza Centre Russian Federation
EPI696247	NP	Russian Federation	2015-Dec-17	EPI_ISL_207515	A/IIV-Moscow/171/2015	D.I. Ivanovsky Research Institute of virology MoPH of RF,Moscow	WHO National Influenza Centre Russian Federation
EPI696255	NP	Russian Federation	2015-Dec-17	EPI_ISL_207516	A/IIV-Moscow/172/2015	D.I. Ivanovsky Research Institute of virology MoPH of RF,Moscow	WHO National Influenza Centre Russian Federation
EPI696263	NP	Russian Federation	2015-Dec-16	EPI_ISL_207517	A/IIV-Moscow/174/2015	D.I. Ivanovsky Research Institute of virology MoPH of RF,Moscow	WHO National Influenza Centre Russian Federation
EPI696271	NP	Russian Federation	2015-Dec-15	EPI_ISL_207518	A/IIV-Moscow/176/2015	D.I. Ivanovsky Research Institute of virology MoPH of RF,Moscow	WHO National Influenza Centre Russian Federation
EPI696279	NP	Russian Federation	2015-Dec-16	EPI_ISL_207519	A/IIV-Moscow/177/2015	D.I. Ivanovsky Research Institute of virology MoPH of RF,Moscow	WHO National Influenza Centre Russian Federation
EPI696295	NP	Russian Federation	2015-Dec-17	EPI_ISL_207521	A/IIV-Moscow/180/2015	D.I. Ivanovsky Research Institute of virology MoPH of RF,Moscow	WHO National Influenza Centre Russian Federation
EPI696311	NP	Russian Federation	2015-Dec-18	EPI_ISL_207523	A/IIV-Moscow/182/2015	D.I. Ivanovsky Research Institute of virology MoPH of RF,Moscow	WHO National Influenza Centre Russian Federation
EPI696319	NP	Russian Federation	2015-Dec-21	EPI_ISL_207524	A/IIV-Moscow/183/2015	D.I. Ivanovsky Research Institute of virology MoPH of RF,Moscow	WHO National Influenza Centre Russian Federation
EPI696327	NP	Russian Federation	2015-Dec-18	EPI_ISL_207525	A/IIV-Moscow/185/2015	D.I. Ivanovsky Research Institute of virology MoPH of RF,Moscow	WHO National Influenza Centre Russian Federation
EPI696335	NP	Russian Federation	2015-Dec-18	EPI_ISL_207526	A/IIV-Moscow/186/2015	D.I. Ivanovsky Research Institute of virology MoPH of RF,Moscow	WHO National Influenza Centre Russian Federation
EPI696343	NP	Russian Federation	2015-Dec-19	EPI_ISL_207527	A/IIV-Moscow/187/2015	D.I. Ivanovsky Research Institute of virology MoPH of RF,Moscow	WHO National Influenza Centre Russian Federation
EPI696351	NP	Russian Federation	2015-Dec-19	EPI_ISL_207528	A/IIV-Moscow/188/2015	D.I. Ivanovsky Research Institute of virology MoPH of RF,Moscow	WHO National Influenza Centre Russian Federation
EPI696359	NP	Russian Federation	2015-Dec-19	EPI_ISL_207529	A/IIV-Moscow/189/2015	D.I. Ivanovsky Research Institute of virology MoPH of RF,Moscow	WHO National Influenza Centre Russian Federation
EPI696367	NP	Russian Federation	2015-Dec-20	EPI_ISL_207530	A/IIV-Moscow/190/2015	D.I. Ivanovsky Research Institute of virology MoPH of RF,Moscow	WHO National Influenza Centre Russian Federation
EPI696375	NP	Russian Federation	2015-Dec-20	EPI_ISL_207531	A/IIV-Moscow/191/2015	D.I. Ivanovsky Research Institute of virology MoPH of RF,Moscow	WHO National Influenza Centre Russian Federation
EPI696383	NP	Russian Federation	2015-Dec-21	EPI_ISL_207532	A/IIV-Moscow/192/2015	D.I. Ivanovsky Research Institute of virology MoPH of RF,Moscow	WHO National Influenza Centre Russian Federation
EPI696391	NP	Russian Federation	2015-Dec-21	EPI_ISL_207533	A/IIV-Moscow/193/2015	D.I. Ivanovsky Research Institute of virology MoPH of RF,Moscow	WHO National Influenza Centre Russian Federation
EPI696399	NP	Russian Federation	2015-Dec-20	EPI_ISL_207534	A/IIV-Moscow/194/2015	D.I. Ivanovsky Research Institute of virology MoPH of RF,Moscow	WHO National Influenza Centre Russian Federation
EPI1856084	NP	United States	2021-Feb-24	EPI_ISL_1459510	A/Iowa/01/2021	Iowa State Hygienic Laboratory	Centers for Disease Control and Prevention
EPI1858146	NP	China	2017-Nov-14	EPI_ISL_1653923	A/Ningbo/14/2021	Ningbo international travel healthcare center	Ningbo International Travel Healthcare Center
EPI1858152	NP	Bangladesh	2019-Jul-17	EPI_ISL_1663603	A/Bangladesh/4028/2019	icddr,b International Centre for Diarrhoeal Disease Research, Bangladesh	Centers for Disease Control and Prevention
EPI1859010	NP	Belgium	2021-Jan-20	EPI_ISL_1835186	A/Belgium/IG0080/2020	SCIENSANO	SCIENSANO
EPI1859018	NP	Belgium	2020-Jan-16	EPI_ISL_1835581	A/Belgium/IG0081/2020	SCIENSANO	Sciensano
EPI1859026	NP	Belgium	2020-Jan-20	EPI_ISL_1837415	A/Belgium/IG0090/202	SCIENSANO	SCIENSANO
EPI1866493	NP	Belgium	2020-Jan-20	EPI_ISL_1837809	A/Belgium/IG0092/2020	SCIENSANO	SCIENSANO
EPI1859034	NP	Belgium	2020-Jan-21	EPI_ISL_1838540	A/Belgium/IG0120/2020	SCIENSANO	SCIENSANO
EPI1866485	NP	Belgium	2020-Jan-28	EPI_ISL_1839160	A/Belgium/IG0131/2020	SCIENSANO	SCIENSANO
EPI1859059	NP	Belgium	2020-Jan-29	EPI_ISL_1839281	A/Belgium/IG0156/2020	SCIENSANO	SCIENSANO
EPI1859067	NP	Belgium	2020-Jan-30	EPI_ISL_1839661	A/Belgium/IG0165/2020	SCIENSANO	SCIENSANO
EPI1859075	NP	Belgium	2020-Feb-03	EPI_ISL_1839934	A/Belgium/IG0191/2020	SCIENSANO	SCIENSANO
EPI1859083	NP	Belgium	2020-Feb-04	EPI_ISL_1840251	A/Belgium/IG0204/2020	SCIENSANO	SCIENSANO
EPI1859091	NP	Belgium	2019-Dec-24	EPI_ISL_1840659	A/Belgium/IH0002/2020	SCIENSANO	SCIENSANO
EPI1859099	NP	Belgium	2020-Jan-14	EPI_ISL_1840788	A/Belgium/IH0008/2020	SCIENSANO	SCIENSANO
EPI610500	NP	Nepal	2015-Apr-06	EPI_ISL_188608	A/Nepal/1474/2015	National Public Health Laboratory	National Institute of Infectious Diseases (NIID)	Takashita,Emi; Fujisaki,Seiichiro; Shirakura,Masayuki; Watanabe,Shinji; Odagiri,Takato
EPI506152	NP	Russian Federation	2012-Dec-29	EPI_ISL_156276	A/Kazan/CRIE-01/2012		Import from public-domain	Yatsyshina,S.; Renteeva,A.; Valdohina,A.; Shipulin,G.
EPI638911	NP	Ecuador	2015-Feb-09	EPI_ISL_194935	A/Ecuador/2289/2015	INSPI	Centers for Disease Control and Prevention
EPI610440	NP	Nepal	2015-Mar-13	EPI_ISL_188584	A/Nepal/781/2015	National Public Health Laboratory	National Institute of Infectious Diseases (NIID)	Takashita,Emi; Fujisaki,Seiichiro; Shirakura,Masayuki; Watanabe,Shinji; Odagiri,Takato
EPI643480	NP	United States	2015-Aug-13	EPI_ISL_195828	A/Kentucky/14/2015	Kentucky Division of Laboratory Services	Centers for Disease Control and Prevention
EPI610414	NP	Nepal	2015-Mar-09	EPI_ISL_188575	A/Nepal/560/2015	National Public Health Laboratory	National Institute of Infectious Diseases (NIID)	Takashita,Emi; Fujisaki,Seiichiro; Shirakura,Masayuki; Watanabe,Shinji; Odagiri,Takato
EPI580165	NP	United States	2015-Feb-05	EPI_ISL_176804	A/North Carolina/13/2015	North Carolina State Laboratory of Public Health	Centers for Disease Control and Prevention
EPI686909	NP	Sweden	2015-Dec-04	EPI_ISL_205788	A/Sweden/40/2015		Public Health Agency of Sweden
EPI676482	NP	Bangladesh	2015-Aug-05	EPI_ISL_202780	A/Bangladesh/14004/2015	icddr,b International Centre for Diarrhoeal Disease Research, Bangladesh	Centers for Disease Control and Prevention
EPI559451	NP	Sweden	2014-Dec-09	EPI_ISL_170996	A/Malmoe/6/2014		Public Health Agency of Sweden
EPI610422	NP	Nepal	2015-Mar-10	EPI_ISL_188577	A/Nepal/574/2015	National Public Health Laboratory	National Institute of Infectious Diseases (NIID)	Takashita,Emi; Fujisaki,Seiichiro; Shirakura,Masayuki; Watanabe,Shinji; Odagiri,Takato
EPI506186	NP	Russian Federation	2013-Jan-28	EPI_ISL_156279	A/Moscow oblast/CRIE-08/2013		Import from public-domain	Yatsyshina,S.; Renteeva,A.; Valdohina,A.; Shipulin,G.
EPI610456	NP	Nepal	2015-Mar-16	EPI_ISL_188590	A/Nepal/879/2015	National Public Health Laboratory	National Institute of Infectious Diseases (NIID)	Takashita,Emi; Fujisaki,Seiichiro; Shirakura,Masayuki; Watanabe,Shinji; Odagiri,Takato
EPI1858138	NP	China	2017-Aug-23	EPI_ISL_1652690	A/Ningbo/75/2021	Ningbo international travel healthcare center	Ningbo International Travel Healthcare Center
EPI1858130	NP	China	2017-Jul-13	EPI_ISL_1652689	A/Ningbo/58/2021	Ningbo international travel healthcare center	Ningbo International Travel Healthcare Center
EPI1858122	NP	China	2017-Sep-21	EPI_ISL_1652688	A/Ningbo/43/2021	Ningbo international travel healthcare center	Ningbo International Travel Healthcare Center
EPI1858114	NP	China	2017-Oct-19	EPI_ISL_1652687	A/Ningbo/28/2021	Ningbo international travel healthcare center	Ningbo International Travel Healthcare Center
EPI1858106	NP	China	2017-Feb-03	EPI_ISL_1652536	A/Ningbo/27/2021	Ningbo international travel healthcare center	Ningbo International Travel Healthcare Center
EPI1858098	NP	China	2017-Jun-09	EPI_ISL_1652535	A/Ningbo/20/2021	Ningbo international travel healthcare center	Ningbo International Travel Healthcare Center
EPI1858090	NP	China	2017-May-10	EPI_ISL_1652534	A/Ningbo/19/2021	Ningbo international travel healthcare center	Ningbo International Travel Healthcare Center
EPI1858082	NP	China	2017-Sep-14	EPI_ISL_1652533	A/Ningbo/03/2021	Ningbo international travel healthcare center	Ningbo International Travel Healthcare Center
EPI1859116	NP	Belgium	2020-Jan-12	EPI_ISL_1840867	A/Belgium/IS0102/2020	SCIENSANO	SCIENSANO
EPI1859107	NP	Belgium	2020-Jan-09	EPI_ISL_1840866	A/Belgium/IS0054/2020	SCIENSANO	SCIENSANO
EPI1859051	NP	Belgium	2020-Jan-22	EPI_ISL_1838920	A/Belgium/IG0128/2020	SCIENSANO	SCIENSANO
EPI1859042	NP	Belgium	2020-Jan-23	EPI_ISL_1838791	A/Belgium/IG0126/2020	SCIENSANO	SCIENSANO
EPI465996	NP	Finland	2009-Dec-14	EPI_ISL_145295	A/Finland/715/2009(H1N1)	Ita-Suomen Labotariokeskus	Institute for Molecular Medicine Finland (FIMM)	Lakspere, Triin; Kallio-Kokko, Hannimari; Kantele, Anu; Mattila, Pirkko; Almusa, Henrikki; Kakkola, Laura; Ikonen, Niina; Tynell, Janne; Julkunen, Ilkka; Kainov, Denis
EPI465988	NP	Finland	2009-Nov-23	EPI_ISL_145294	A/Finland/714/2009(H1N1)	Ita-Suomen Labotariokeskus	Institute for Molecular Medicine Finland (FIMM)	Lakspere, Triin; Kallio-Kokko, Hannimari; Kantele, Anu; Mattila, Pirkko; Almusa, Henrikki; Kakkola, Laura; Ikonen, Niina; Tynell, Janne; Julkunen, Ilkka; Kainov, Denis
EPI465980	NP	Finland	2009-Nov-06	EPI_ISL_145293	A/Finland/713/2009(H1N1)	Ita-Suomen Labotariokeskus	Institute for Molecular Medicine Finland (FIMM)	Lakspere, Triin; Kallio-Kokko, Hannimari; Kantele, Anu; Mattila, Pirkko; Almusa, Henrikki; Kakkola, Laura; Ikonen, Niina; Tynell, Janne; Julkunen, Ilkka; Kainov, Denis
EPI466052	NP	Finland	2009-Nov-15	EPI_ISL_145302	A/Finland/722/2009(H1N1)	Helsingin-Uusimaa Labotariokeskus	Institute for Molecular Medicine Finland (FIMM)	Lakspere, Triin; Kallio-Kokko, Hannimari; Kantele, Anu; Mattila, Pirkko; Almusa, Henrikki; Kakkola, Laura; Ikonen, Niina; Tynell, Janne; Julkunen, Ilkka; Kainov, Denis
EPI466044	NP	Finland	2009-Nov-12	EPI_ISL_145301	A/Finland/721/2009(H1N1)	Helsingin-Uusimaa Labotariokeskus	Institute for Molecular Medicine Finland (FIMM)	Lakspere, Triin; Kallio-Kokko, Hannimari; Kantele, Anu; Mattila, Pirkko; Almusa, Henrikki; Kakkola, Laura; Ikonen, Niina; Tynell, Janne; Julkunen, Ilkka; Kainov, Denis
EPI466036	NP	Finland	2009-Nov-12	EPI_ISL_145300	A/Finland/720/2009(H1N1)	Helsingin-Uusimaa Labotariokeskus	Institute for Molecular Medicine Finland (FIMM)	Lakspere, Triin; Kallio-Kokko, Hannimari; Kantele, Anu; Mattila, Pirkko; Almusa, Henrikki; Kakkola, Laura; Ikonen, Niina; Tynell, Janne; Julkunen, Ilkka; Kainov, Denis
EPI466028	NP	Finland	2009-Nov-12	EPI_ISL_145299	A/Finland/719/2009(H1N1)	Helsingin-Uusimaa Labotariokeskus	Institute for Molecular Medicine Finland (FIMM)	Lakspere, Triin; Kallio-Kokko, Hannimari; Kantele, Anu; Mattila, Pirkko; Almusa, Henrikki; Kakkola, Laura; Ikonen, Niina; Tynell, Janne; Julkunen, Ilkka; Kainov, Denis
EPI466020	NP	Finland	2009-Nov-11	EPI_ISL_145298	A/Finland/718/2009(H1N1)	Helsingin-Uusimaa Labotariokeskus	Institute for Molecular Medicine Finland (FIMM)	Lakspere, Triin; Kallio-Kokko, Hannimari; Kantele, Anu; Mattila, Pirkko; Almusa, Henrikki; Kakkola, Laura; Ikonen, Niina; Tynell, Janne; Julkunen, Ilkka; Kainov, Denis
EPI466012	NP	Finland	2009-Nov-11	EPI_ISL_145297	A/Finland/717/2009(H1N1)	Helsingin-Uusimaa Labotariokeskus	Institute for Molecular Medicine Finland (FIMM)	Lakspere, Triin; Kallio-Kokko, Hannimari; Kantele, Anu; Mattila, Pirkko; Almusa, Henrikki; Kakkola, Laura; Ikonen, Niina; Tynell, Janne; Julkunen, Ilkka; Kainov, Denis
EPI466004	NP	Finland	2009-Oct-26	EPI_ISL_145296	A/Finland/716/2009(H1N1)	Helsingin-Uusimaa Labotariokeskus	Institute for Molecular Medicine Finland (FIMM)	Lakspere, Triin; Kallio-Kokko, Hannimari; Kantele, Anu; Mattila, Pirkko; Almusa, Henrikki; Kakkola, Laura; Ikonen, Niina; Tynell, Janne; Julkunen, Ilkka; Kainov, Denis
EPI561955	NP	Malaysia	2014-Mar-02	EPI_ISL_171806	A/Malaysia/11/2014	Institut Penyelidikan Perubatan	WHO Collaborating Centre for Reference and Research on Influenza	Deng,Y-M.; Iannello,P.; Spirason,N; Jelley,L.;Lau,H.; Komadina,N.
EPI782590	NP	Thailand	2015-Mar-06	EPI_ISL_194502	A/Chanthaburi/11/2015	WHO National Influenza Centre, National Institute of Medical Research (NIMR)	WHO Collaborating Centre for Reference and Research on Influenza	Deng,Y-M.; Iannello,P.; Spirason,N.; Lau,H.; Komadina,N.
EPI561996	NP	South Africa	2014-Apr-06	EPI_ISL_171814	A/South Africa/3599/2014	National Institute for Communicable Disease	WHO Collaborating Centre for Reference and Research on Influenza	Deng,Y-M.; Iannello,P.; Spirason,N; Jelley,L.;Lau,H.; Komadina,N.
EPI539652	NP	Papua New Guinea	2013-Jul-02	EPI_ISL_151482	A/GOROKA/27/2013	Papua New Guinea Institute of Medical Research	WHO Collaborating Centre for Reference and Research on Influenza	Deng,Y-M; Iannello,P; Spirason,N; Jelley,L; Lau,H; Komadina,N
EPI539677	NP	Australia	2013-Jun-29	EPI_ISL_151501	A/TOWNSVILLE/41/2013	Queensland Health Forensic and Scientific Services	WHO Collaborating Centre for Reference and Research on Influenza	Deng,Y-M; Iannello,P; Spirason,N; Jelley,L; Lau,H; Komadina,N
EPI782595	NP	Australia	2015-Jul-02	EPI_ISL_194543	A/Tasmania/27/2015	Royal Hobart Hospital	WHO Collaborating Centre for Reference and Research on Influenza	Deng,Y-M.; Iannello,P.; Spirason,N.; Lau,H.; Komadina,N.
EPI782600	NP	Cambodia	2015-Jun-16	EPI_ISL_194497	A/Cambodia/FSS39385/2015	NAMRU-2, Cambodia	WHO Collaborating Centre for Reference and Research on Influenza	Deng,Y-M.; Iannello,P.; Spirason,N.; Lau,H.; Komadina,N.
EPI687126	NP	Japan	2015-Mar-16	EPI_ISL_178101	A/Fukuoka/SDC1/2015	Virus Research Center, Sendai Medical Center	National Institute of Infectious Diseases (NIID)	Takashita,Emi; Fujisaki,Seiichiro; Shirakura,Masayuki; Watanabe,Shinji; Odagiri,Takato
EPI691359	NP	Taiwan	2015-Sep-05	EPI_ISL_206567	A/Taiwan/1036/2015	ADImmune Corporation	Centers for Disease Control and Prevention
EPI586637	NP	Colombia	2015-Jan-14	EPI_ISL_178111	A/Colombia/1702/2015	Instituto Nacional de Salud de Columbia	Centers for Disease Control and Prevention
EPI586632	NP	Colombia	2015-Feb-13	EPI_ISL_178110	A/Colombia/2537/2015	Instituto Nacional de Salud de Columbia	Centers for Disease Control and Prevention
EPI586623	NP	Colombia	2015-Jan-12	EPI_ISL_178108	A/Colombia/1359/2015	Instituto Nacional de Salud de Columbia	Centers for Disease Control and Prevention
EPI586615	NP	Colombia	2015-Jan-18	EPI_ISL_178106	A/Colombia/1457/2015	Instituto Nacional de Salud de Columbia	Centers for Disease Control and Prevention
EPI586610	NP	Colombia	2015-Jan-19	EPI_ISL_178105	A/Colombia/845/2015	Instituto Nacional de Salud de Columbia	Centers for Disease Control and Prevention
EPI586604	NP	Colombia	2015-Mar-06	EPI_ISL_178104	A/Colombia/4522/2015	Instituto Nacional de Salud de Columbia	Centers for Disease Control and Prevention
EPI586596	NP	Colombia	2015-Jan-18	EPI_ISL_178103	A/Colombia/4280/2015	Instituto Nacional de Salud de Columbia	Centers for Disease Control and Prevention
EPI586591	NP	Colombia	2015-Feb-05	EPI_ISL_178102	A/Colombia/4335/2015	Instituto Nacional de Salud de Columbia	Centers for Disease Control and Prevention
EPI675799	NP	Hong Kong (SAR)	2015-Oct-08	EPI_ISL_202570	A/Hong Kong/15587/2015	Government Virus Unit	Centers for Disease Control and Prevention
EPI447178	NP	Russian Federation	2013-Mar-20	EPI_ISL_140999	A/St. Petersburg/151/2013	Russian Academy of Medical Sciences	Centers for Disease Control and Prevention
EPI614492	NP	South Africa	2013-Jun-06	EPI_ISL_175880	A/South Africa/3626/2013	National Institute for Medical Research	Centers for Disease Control and Prevention
EPI691214	NP	United States	2015-Dec-19	EPI_ISL_206547	A/Florida/99/2015	Florida Department of Health-Tampa	Centers for Disease Control and Prevention
EPI700672	NP	United States	2015-Dec-20	EPI_ISL_206546	A/Florida/100/2015	Florida Department of Health-Tampa	Centers for Disease Control and Prevention
EPI691230	NP	United States	2015-Dec-16	EPI_ISL_206549	A/Utah/17/2015	Utah Department of Health	Centers for Disease Control and Prevention
EPI691222	NP	United States	2015-Dec-22	EPI_ISL_206548	A/Utah/16/2015	Utah Department of Health	Centers for Disease Control and Prevention
EPI1858663	NP	Lao, People's Democratic Republic	2020-Mar-20	EPI_ISL_1732524	A/Laos/855/2020	National Center for Laboratory and Epidemiology	Centers for Disease Control and Prevention
EPI517050	NP	Lao, People's Democratic Republic	2013-Sep-25	EPI_ISL_159533	A/Laos/887/2013	National Center for Laboratory and Epidemiology	Centers for Disease Control and Prevention
EPI564886	NP	Canada	2014-Nov-12	EPI_ISL_171845	A/Ontario/RV3535/2014	National Microbiology Laboratory, Public Health Agency of Canada (PHAC)	Centers for Disease Control and Prevention
EPI516716	NP	United States	2014-Feb-07	EPI_ISL_159529	A/Missouri/02/2014	New York State Department of Health	Centers for Disease Control and Prevention
EPI516709	NP	United States	2013-Dec-25	EPI_ISL_159528	A/Louisiana/41/2013	New York State Department of Health	Centers for Disease Control and Prevention
EPI691006	NP	United States	2015-Dec-12	EPI_ISL_206520	A/Maryland/21/2015	Maryland Department of Health and Mental Hygiene	Centers for Disease Control and Prevention
EPI691014	NP	United States	2015-Dec-14	EPI_ISL_206521	A/Idaho/33/2015	State of Idaho Bureau of Laboratories	Centers for Disease Control and Prevention
EPI691030	NP	United States	2015-Nov-21	EPI_ISL_206523	A/Illinois/24/2015	Illinois Department of Public Health-Chicago	Centers for Disease Control and Prevention
EPI564906	NP	United States	2015-Jan-07	EPI_ISL_171850	A/New Hampshire/02/2015	New Hampshire Public Health Laboratories	Centers for Disease Control and Prevention
EPI691038	NP	United States	2015-Dec-08	EPI_ISL_206524	A/Colorado/25/2015	Colorado Department of Health Lab	Centers for Disease Control and Prevention
EPI534008	NP	United States	2014-Mar-25	EPI_ISL_163674	A/Colorado/07/2014	Colorado Department of Health Lab	Centers for Disease Control and Prevention
EPI517023	NP	United States	2014-Jan-26	EPI_ISL_159670	A/Pennsylvania/16/2014	Pennsylvania Department of Health	Centers for Disease Control and Prevention
EPI517016	NP	United States	2014-Jan-17	EPI_ISL_159669	A/Pennsylvania/14/2014	Pennsylvania Department of Health	Centers for Disease Control and Prevention
EPI517009	NP	United States	2014-Jan-31	EPI_ISL_159668	A/Pennsylvania/20/2014	Pennsylvania Department of Health	Centers for Disease Control and Prevention
EPI516732	NP	United States	2014-Jan-29	EPI_ISL_159532	A/Pennsylvania/21/2014	Pennsylvania Department of Health	Centers for Disease Control and Prevention
EPI516722	NP	United States	2014-Feb-11	EPI_ISL_159530	A/Pennsylvania/17/2014	Pennsylvania Department of Health	Centers for Disease Control and Prevention
EPI568486	NP	United States	2014-Sep-03	EPI_ISL_171853	A/Alaska/37/2014	Alaska State Virology Lab	Centers for Disease Control and Prevention
EPI568480	NP	United States	2014-Sep-03	EPI_ISL_171851	A/Alaska/38/2014	Alaska State Virology Lab	Centers for Disease Control and Prevention
EPI691078	NP	United States	2015-Dec-17	EPI_ISL_206529	A/Connecticut/08/2015	Connecticut Department. of Public Health	Centers for Disease Control and Prevention
EPI691070	NP	United States	2015-Dec-14	EPI_ISL_206528	A/Connecticut/07/2015	Connecticut Department. of Public Health	Centers for Disease Control and Prevention
EPI691094	NP	United States	2015-Dec-16	EPI_ISL_206531	A/Iowa/55/2015	Iowa State Hygienic Laboratory	Centers for Disease Control and Prevention
EPI565049	NP	United States	2015-Jan-07	EPI_ISL_171847	A/Iowa/01/2015	Iowa State Hygienic Laboratory	Centers for Disease Control and Prevention
EPI568496	NP	United States	2014-Oct-28	EPI_ISL_171852	A/Florida/62/2014	Florida Department of Health-Jacksonville	Centers for Disease Control and Prevention
EPI554644	NP	United States	2014-Nov-07	EPI_ISL_169653	A/Florida/63/2014	Florida Department of Health-Jacksonville	Centers for Disease Control and Prevention
EPI691122	NP	United States	2015-Dec-23	EPI_ISL_206535	A/Nevada/42/2015	Southern Nevada Public Health Lab	Centers for Disease Control and Prevention
EPI691114	NP	United States	2015-Dec-17	EPI_ISL_206534	A/Nevada/41/2015	Southern Nevada Public Health Lab	Centers for Disease Control and Prevention
EPI691146	NP	United States	2015-Dec-23	EPI_ISL_206538	A/Wisconsin/93/2015	Wisconsin State Laboratory of Hygiene	Centers for Disease Control and Prevention
EPI564892	NP	United States	2014-Dec-05	EPI_ISL_171846	A/Hawaii/64/2014	State of Hawaii Department of Health	Centers for Disease Control and Prevention
EPI534029	NP	United States	2014-Feb-22	EPI_ISL_163678	A/Hawaii/03/2014	State of Hawaii Department of Health	Centers for Disease Control and Prevention
EPI534021	NP	United States	2014-Feb-23	EPI_ISL_163677	A/Hawaii/04/2014	State of Hawaii Department of Health	Centers for Disease Control and Prevention
EPI691163	NP	United States	2015-Dec-02	EPI_ISL_206540	A/California/116/2015	California Department of Health Services	Centers for Disease Control and Prevention
EPI509441	NP	United States	2014-Jan-06	EPI_ISL_157476	A/California/01/2014	California Department of Health Services	Centers for Disease Control and Prevention
EPI516522	NP	United States	2009-Apr-09	EPI_ISL_159427	A/California/07/2009	Naval Health Research Center (NHRC) U.S. Navy	Centers for Disease Control and Prevention
EPI691171	NP	United States	2015-Nov-30	EPI_ISL_206541	A/Washington/67/2015	Washington State Public Health Laboratory	Centers for Disease Control and Prevention
EPI691179	NP	United States	2015-Dec-06	EPI_ISL_206542	A/Delaware/45/2015	Delaware Public Health Lab	Centers for Disease Control and Prevention
EPI691203	NP	United States	2015-Nov-17	EPI_ISL_206545	A/Minnesota/50/2015	Minnesota Department of Health	Centers for Disease Control and Prevention
EPI691195	NP	United States	2015-Nov-16	EPI_ISL_206544	A/Minnesota/49/2015	Minnesota Department of Health	Centers for Disease Control and Prevention
EPI691235	NP	United States	2015-Dec-18	EPI_ISL_206550	A/Montana/37/2015	Montana Laboratory Services Bureau	Centers for Disease Control and Prevention
EPI691315	NP	Kazakhstan	2015-Nov-12	EPI_ISL_206561	A/Kazakhstan/97/2015	CSEE	Centers for Disease Control and Prevention
EPI691307	NP	Kazakhstan	2015-Nov-23	EPI_ISL_206560	A/Kazakhstan/57/2015	CSEE	Centers for Disease Control and Prevention
EPI691295	NP	Kazakhstan	2015-Nov-20	EPI_ISL_206558	A/Kazakhstan/55/2015	CSEE	Centers for Disease Control and Prevention
EPI691287	NP	Kazakhstan	2015-Nov-19	EPI_ISL_206557	A/Kazakhstan/54/2015	CSEE	Centers for Disease Control and Prevention
EPI691279	NP	Kazakhstan	2015-Nov-24	EPI_ISL_206556	A/Kazakhstan/52/2015	CSEE	Centers for Disease Control and Prevention
EPI691271	NP	Kazakhstan	2015-Nov-24	EPI_ISL_206555	A/Kazakhstan/51/2015	CSEE	Centers for Disease Control and Prevention
EPI691263	NP	Kazakhstan	2015-Nov-13	EPI_ISL_206554	A/Kazakhstan/43/2015	CSEE	Centers for Disease Control and Prevention
EPI691247	NP	Kazakhstan	2015-Dec-02	EPI_ISL_206552	A/Kazakhstan/140/2015	CSEE	Centers for Disease Control and Prevention
EPI690990	NP	Bangladesh	2015-Oct-03	EPI_ISL_206518	A/Bangladesh/9001/2015	icddr,b International Centre for Diarrhoeal Disease Research, Bangladesh	Centers for Disease Control and Prevention
EPI691351	NP	Mali	2015-Sep-28	EPI_ISL_206566	A/Mali/239 CI/2015	NIC Lab CVD-MALI	Centers for Disease Control and Prevention
EPI691343	NP	Mali	2015-Sep-21	EPI_ISL_206565	A/Mali/204 CH/2015	NIC Lab CVD-MALI	Centers for Disease Control and Prevention
EPI691331	NP	Mali	2015-May-04	EPI_ISL_206563	A/Mali/003 MOP/2015	NIC Lab CVD-MALI	Centers for Disease Control and Prevention
EPI543343	NP	Sweden	2013-Dec-23	EPI_ISL_153356	A/Stockholm/39/2013		Public Health Agency of Sweden
EPI543340	NP	Sweden	2013-Dec-24	EPI_ISL_153355	A/Stockholm/38/2013		Public Health Agency of Sweden
EPI543335	NP	Sweden	2013-Dec-23	EPI_ISL_153354	A/Stockholm/37/2013		Public Health Agency of Sweden
EPI543324	NP	Sweden	2013-Dec-14	EPI_ISL_153351	A/Stockholm/35/2013		Public Health Agency of Sweden
EPI696407	NP	Russian Federation	2015-Dec-22	EPI_ISL_207535	A/IIV-Moscow/195/2015	D.I. Ivanovsky Research Institute of virology MoPH of RF,Moscow	WHO National Influenza Centre Russian Federation
EPI696415	NP	Russian Federation	2015-Dec-22	EPI_ISL_207536	A/IIV-Moscow/196/2015	D.I. Ivanovsky Research Institute of virology MoPH of RF,Moscow	WHO National Influenza Centre Russian Federation
EPI696423	NP	Russian Federation	2015-Dec-22	EPI_ISL_207537	A/IIV-Moscow/199/2015	D.I. Ivanovsky Research Institute of virology MoPH of RF,Moscow	WHO National Influenza Centre Russian Federation
EPI696431	NP	Russian Federation	2015-Dec-22	EPI_ISL_207538	A/IIV-Moscow/202/2015	D.I. Ivanovsky Research Institute of virology MoPH of RF,Moscow	WHO National Influenza Centre Russian Federation
EPI696455	NP	Russian Federation	2015-Dec-23	EPI_ISL_207541	A/IIV-Moscow/208/2015	D.I. Ivanovsky Research Institute of virology MoPH of RF,Moscow	WHO National Influenza Centre Russian Federation
EPI696463	NP	Russian Federation	2015-Dec-23	EPI_ISL_207542	A/IIV-Moscow/211/2015	D.I. Ivanovsky Research Institute of virology MoPH of RF,Moscow	WHO National Influenza Centre Russian Federation
EPI696471	NP	Russian Federation	2015-Dec-23	EPI_ISL_207543	A/IIV-Moscow/212/2015	D.I. Ivanovsky Research Institute of virology MoPH of RF,Moscow	WHO National Influenza Centre Russian Federation
EPI696479	NP	Russian Federation	2015-Dec-19	EPI_ISL_207544	A/Saint-Petersburg/RII01/2016	WHO National Influenza Centre Russian Federation	WHO National Influenza Centre Russian Federation
EPI696487	NP	Russian Federation	2015-Dec-21	EPI_ISL_207545	A/Saint-Petersburg/RII02/2016	WHO National Influenza Centre Russian Federation	WHO National Influenza Centre Russian Federation
EPI696495	NP	Russian Federation	2015-Dec-21	EPI_ISL_207546	A/Saint-Petersburg/RII03/2016	WHO National Influenza Centre Russian Federation	WHO National Influenza Centre Russian Federation
EPI696503	NP	Russian Federation	2015-Dec-21	EPI_ISL_207547	A/Saint-Petersburg/RII04/2016	WHO National Influenza Centre Russian Federation	WHO National Influenza Centre Russian Federation
EPI696519	NP	Russian Federation	2015-Dec-14	EPI_ISL_207549	A/Saint-Petersburg/RII06/2016	WHO National Influenza Centre Russian Federation	WHO National Influenza Centre Russian Federation
EPI696527	NP	Russian Federation	2015-Dec-21	EPI_ISL_207550	A/Saint-Petersburg/RII07/2016	WHO National Influenza Centre Russian Federation	WHO National Influenza Centre Russian Federation
EPI696535	NP	Russian Federation	2015-Dec-22	EPI_ISL_207551	A/Saint-Petersburg/RII08/2016	WHO National Influenza Centre Russian Federation	WHO National Influenza Centre Russian Federation
EPI696543	NP	Russian Federation	2015-Dec-21	EPI_ISL_207552	A/Saint-Petersburg/RII09/2016	WHO National Influenza Centre Russian Federation	WHO National Influenza Centre Russian Federation
EPI696551	NP	Russian Federation	2015-Dec-23	EPI_ISL_207553	A/Saint-Petersburg/RII10/2016	WHO National Influenza Centre Russian Federation	WHO National Influenza Centre Russian Federation
EPI696567	NP	Russian Federation	2015-Nov-30	EPI_ISL_207555	A/Saint-Petersburg/RII350/2015	WHO National Influenza Centre Russian Federation	WHO National Influenza Centre Russian Federation
EPI696575	NP	Russian Federation	2015-Dec-21	EPI_ISL_207556	A/Saint-Petersburg/RII425S/2015	WHO National Influenza Centre Russian Federation	WHO National Influenza Centre Russian Federation
EPI696583	NP	Russian Federation	2015-Dec-29	EPI_ISL_207557	A/Saint-Petersburg/RII579S/2015	WHO National Influenza Centre Russian Federation	WHO National Influenza Centre Russian Federation
EPI696591	NP	Russian Federation	2015-Dec-29	EPI_ISL_207558	A/Saint-Petersburg/RII599S/2015	WHO National Influenza Centre Russian Federation	WHO National Influenza Centre Russian Federation
EPI696599	NP	Russian Federation	2016-Jan-08	EPI_ISL_207559	A/Saint-Petersburg/RII609S/2016	WHO National Influenza Centre Russian Federation	WHO National Influenza Centre Russian Federation
EPI696607	NP	Russian Federation	2016-Jan-03	EPI_ISL_207560	A/Saint-Petersburg/RII668S/2016	WHO National Influenza Centre Russian Federation	WHO National Influenza Centre Russian Federation
EPI696615	NP	Russian Federation	2016-Jan-07	EPI_ISL_207561	A/Saint-Petersburg/RII681S/2016	WHO National Influenza Centre Russian Federation	WHO National Influenza Centre Russian Federation
EPI696631	NP	Russian Federation	2016-Jan-12	EPI_ISL_207563	A/Saint-Petersburg/RII700S/2016	WHO National Influenza Centre Russian Federation	WHO National Influenza Centre Russian Federation
EPI696639	NP	Russian Federation	2016-Jan-15	EPI_ISL_207564	A/Saint-Petersburg/RII720S/2016	WHO National Influenza Centre Russian Federation	WHO National Influenza Centre Russian Federation
EPI696647	NP	Russian Federation	2016-Jan-14	EPI_ISL_207565	A/Saint-Petersburg/RII854S/2016	WHO National Influenza Centre Russian Federation	WHO National Influenza Centre Russian Federation
EPI696655	NP	Russian Federation	2016-Jan-11	EPI_ISL_207566	A/Saint-Petersburg/RII789S/2016	WHO National Influenza Centre Russian Federation	WHO National Influenza Centre Russian Federation
EPI696663	NP	Russian Federation	2016-Jan-14	EPI_ISL_207567	A/Saint-Petersburg/RII812S/2016	WHO National Influenza Centre Russian Federation	WHO National Influenza Centre Russian Federation
EPI696679	NP	Russian Federation	2016-Jan-15	EPI_ISL_207569	A/Saint-Petersburg/RII830S/2016	WHO National Influenza Centre Russian Federation	WHO National Influenza Centre Russian Federation
EPI696687	NP	Russian Federation	2016-Jan-15	EPI_ISL_207570	A/Saint-Petersburg/RII837S/2016	WHO National Influenza Centre Russian Federation	WHO National Influenza Centre Russian Federation
EPI696695	NP	Russian Federation	2016-Jan-15	EPI_ISL_207571	A/Saint-Petersburg/RII869S/2016	WHO National Influenza Centre Russian Federation	WHO National Influenza Centre Russian Federation
EPI696703	NP	Russian Federation	2016-Jan-18	EPI_ISL_207572	A/Saint-Petersburg/RII873S/2016	WHO National Influenza Centre Russian Federation	WHO National Influenza Centre Russian Federation
EPI696711	NP	Russian Federation	2016-Jan-18	EPI_ISL_207573	A/Saint-Petersburg/RII882S/2016	WHO National Influenza Centre Russian Federation	WHO National Influenza Centre Russian Federation
EPI696719	NP	Russian Federation	2015-Nov-25	EPI_ISL_207574	A/Saint-Petersburg/RII258S/2015	WHO National Influenza Centre Russian Federation	WHO National Influenza Centre Russian Federation
EPI697787	NP	Madagascar	2015-Sep-15	EPI_ISL_207922	A/Antsirabe/4350/2015	Institut Pasteur de Madagascar	Centers for Disease Control and Prevention
EPI697795	NP	Madagascar	2015-Sep-15	EPI_ISL_207923	A/Antsirabe/4351/2015	Institut Pasteur de Madagascar	Centers for Disease Control and Prevention
EPI697803	NP	Cambodia	2015-Sep-12	EPI_ISL_207924	A/Cambodia/0981/2015	National Public Health Laboratory	Centers for Disease Control and Prevention
EPI697811	NP	Cambodia	2015-Sep-25	EPI_ISL_207925	A/Cambodia/1021/2015	National Public Health Laboratory	Centers for Disease Control and Prevention
EPI697819	NP	United States	2015-Dec-24	EPI_ISL_207926	A/Connecticut/10/2015	Connecticut Department. of Public Health	Centers for Disease Control and Prevention
EPI697827	NP	United States	2015-Dec-19	EPI_ISL_207927	A/Georgia/15/2015	Georgia Public Health Laboratory	Centers for Disease Control and Prevention
EPI697834	NP	United States	2015-Dec-14	EPI_ISL_207928	A/Indiana/33/2015	Indiana State Department of Health Laboratories	Centers for Disease Control and Prevention
EPI697842	NP	Madagascar	2015-Sep-22	EPI_ISL_207929	A/Maevatanana/4197/2015	Institut Pasteur de Madagascar	Centers for Disease Control and Prevention
EPI697850	NP	Mali	2015-Feb-23	EPI_ISL_207930	A/Mali/071 CI/2015	NIC Lab CVD-MALI	Centers for Disease Control and Prevention
EPI697858	NP	Mali	2015-Oct-15	EPI_ISL_207931	A/Mali/252 CI/2015	NIC Lab CVD-MALI	Centers for Disease Control and Prevention
EPI697866	NP	United States	2015-Dec-16	EPI_ISL_207932	A/Maryland/22/2015	Maryland Department of Health and Mental Hygiene	Centers for Disease Control and Prevention
EPI697882	NP	United States	2015-Dec-27	EPI_ISL_207934	A/Maryland/24/2015	Maryland Department of Health and Mental Hygiene	Centers for Disease Control and Prevention
EPI697890	NP	United States	2015-Dec-31	EPI_ISL_207935	A/Nebraska/20/2015	Nebraska Public Health Lab	Centers for Disease Control and Prevention
EPI697898	NP	Nepal	2015-Sep-09	EPI_ISL_207936	A/Nepal/3383/2015	National Public Health Laboratory	Centers for Disease Control and Prevention
EPI697906	NP	Nepal	2015-Sep-10	EPI_ISL_207937	A/Nepal/3384/2015	National Public Health Laboratory	Centers for Disease Control and Prevention
EPI697914	NP	Nepal	2015-Sep-15	EPI_ISL_207938	A/Nepal/3402/2015	National Public Health Laboratory	Centers for Disease Control and Prevention
EPI697930	NP	Nepal	2015-Sep-25	EPI_ISL_207940	A/Nepal/3447/2015	National Public Health Laboratory	Centers for Disease Control and Prevention
EPI697938	NP	Nepal	2015-Sep-25	EPI_ISL_207941	A/Nepal/3451/2015	National Public Health Laboratory	Centers for Disease Control and Prevention
EPI697946	NP	Nepal	2015-Sep-28	EPI_ISL_207942	A/Nepal/3459/2015	National Public Health Laboratory	Centers for Disease Control and Prevention
EPI697954	NP	Nepal	2015-Sep-13	EPI_ISL_207943	A/Nepal/3518/2015	National Public Health Laboratory	Centers for Disease Control and Prevention
EPI697962	NP	Nepal	2015-Sep-13	EPI_ISL_207944	A/Nepal/3519/2015	National Public Health Laboratory	Centers for Disease Control and Prevention
EPI697970	NP	Nepal	2015-Sep-17	EPI_ISL_207945	A/Nepal/3521/2015	National Public Health Laboratory	Centers for Disease Control and Prevention
EPI697978	NP	United States	2015-Dec-12	EPI_ISL_207946	A/New Mexico/29/2015	New Mexico Department of Health	Centers for Disease Control and Prevention
EPI697986	NP	Madagascar	2015-Sep-12	EPI_ISL_207947	A/Nosy Be/4356/2015	Institut Pasteur de Madagascar	Centers for Disease Control and Prevention
EPI697994	NP	Pakistan	2015-Nov-23	EPI_ISL_207948	A/Pakistan/359/2015	National Institute of Health	Centers for Disease Control and Prevention
EPI698002	NP	Pakistan	2015-Nov-24	EPI_ISL_207949	A/Pakistan/370/2015	National Institute of Health	Centers for Disease Control and Prevention
EPI698010	NP	Tanzania, United Republic of	2015-Nov-25	EPI_ISL_207950	A/Tanzania/671/2015	National Influenza Lab	Centers for Disease Control and Prevention
EPI698018	NP	United States	2015-Dec-14	EPI_ISL_207951	A/Tennessee/22/2015	Tennessee Department of Health Laboratory-Nashville	Centers for Disease Control and Prevention
EPI698026	NP	United States	2015-Dec-11	EPI_ISL_207952	A/Tennessee/23/2015	Tennessee Department of Health Laboratory-Nashville	Centers for Disease Control and Prevention
EPI698034	NP	United States	2015-Dec-26	EPI_ISL_207953	A/Utah/18/2015	Utah Department of Health	Centers for Disease Control and Prevention
EPI698042	NP	United States	2016-Jan-08	EPI_ISL_207954	A/Wisconsin/01/2016	Wisconsin State Laboratory of Hygiene	Centers for Disease Control and Prevention
EPI698050	NP	United States	2016-Jan-01	EPI_ISL_207955	A/Wisconsin/02/2016	Wisconsin State Laboratory of Hygiene	Centers for Disease Control and Prevention
EPI699846	NP	Russian Federation	2016-Jan-15	EPI_ISL_208230	A/Saint-Petersburg/RII847M/2016		WHO National Influenza Centre Russian Federation
EPI699861	NP	Russian Federation	2016-Jan-04	EPI_ISL_208232	A/Saint-Petersburg/RII639M/2016		WHO National Influenza Centre Russian Federation
EPI700528	NP	United States	2015-Dec-31	EPI_ISL_208455	A/Arizona/31/2015	Arizona Department of Health Services	Centers for Disease Control and Prevention
EPI700536	NP	United States	2015-Dec-29	EPI_ISL_208456	A/Arizona/32/2015	Arizona Department of Health Services	Centers for Disease Control and Prevention
EPI700544	NP	United States	2015-Dec-29	EPI_ISL_208457	A/Arizona/35/2015	Arizona Department of Health Services	Centers for Disease Control and Prevention
EPI700552	NP	United States	2015-Dec-08	EPI_ISL_208458	A/Arizona/36/2015	Arizona Department of Health Services	Centers for Disease Control and Prevention
EPI700560	NP	United States	2015-Dec-07	EPI_ISL_208459	A/Arizona/37/2015	Arizona Department of Health Services	Centers for Disease Control and Prevention
EPI700568	NP	United States	2015-Dec-07	EPI_ISL_208460	A/Arizona/38/2015	Arizona Department of Health Services	Centers for Disease Control and Prevention
EPI700576	NP	United States	2015-Dec-08	EPI_ISL_208461	A/Arizona/39/2015	Arizona Department of Health Services	Centers for Disease Control and Prevention
EPI700584	NP	United States	2015-Dec-01	EPI_ISL_208462	A/Arizona/40/2015	Arizona Department of Health Services	Centers for Disease Control and Prevention
EPI700592	NP	Bulgaria	2016-Jan-08	EPI_ISL_208463	A/Bulgaria/010/2016	National Influenza Laboratory, Natl. Center of Inf. & Parasitic Dis	Centers for Disease Control and Prevention
EPI700600	NP	Bulgaria	2015-Dec-17	EPI_ISL_208464	A/Bulgaria/758/2015	National Influenza Laboratory, Natl. Center of Inf. & Parasitic Dis	Centers for Disease Control and Prevention
EPI700608	NP	United States	2016-Jan-04	EPI_ISL_208465	A/California/01/2016	California Department of Health Services	Centers for Disease Control and Prevention
EPI700624	NP	United States	2015-Dec-28	EPI_ISL_208467	A/California/120/2015	California Department of Health Services	Centers for Disease Control and Prevention
EPI700632	NP	United States	2015-Dec-26	EPI_ISL_208468	A/California/125/2015	California Department of Health Services	Centers for Disease Control and Prevention
EPI700640	NP	United States	2015-Dec-26	EPI_ISL_208469	A/California/128/2015	California Department of Health Services	Centers for Disease Control and Prevention
EPI700648	NP	United States	2015-Dec-09	EPI_ISL_208470	A/California/129/2015	California Department of Health Services	Centers for Disease Control and Prevention
EPI700656	NP	United States	2015-Dec-08	EPI_ISL_208471	A/Colorado/26/2015	Colorado Department of Health Lab	Centers for Disease Control and Prevention
EPI700664	NP	United States	2015-Dec-14	EPI_ISL_208472	A/Colorado/30/2015	Colorado Department of Health Lab	Centers for Disease Control and Prevention
EPI700677	NP	United States	2015-Dec-23	EPI_ISL_208473	A/Florida/102/2015	Florida Department of Health-Tampa	Centers for Disease Control and Prevention
EPI700685	NP	United States	2015-Dec-29	EPI_ISL_208474	A/Florida/103/2015	Florida Department of Health-Tampa	Centers for Disease Control and Prevention
EPI700693	NP	United States	2015-Jan-01	EPI_ISL_208475	A/Florida/95/2015	Florida Department of Health-Jacksonville	Centers for Disease Control and Prevention
EPI700701	NP	United States	2015-Dec-16	EPI_ISL_208476	A/Idaho/34/2015	State of Idaho Bureau of Laboratories	Centers for Disease Control and Prevention
EPI700709	NP	United States	2015-Dec-21	EPI_ISL_208477	A/Idaho/36/2015	State of Idaho Bureau of Laboratories	Centers for Disease Control and Prevention
EPI700717	NP	United States	2015-Dec-22	EPI_ISL_208478	A/Idaho/38/2015	State of Idaho Bureau of Laboratories	Centers for Disease Control and Prevention
EPI700725	NP	United States	2015-Dec-21	EPI_ISL_208479	A/Idaho/39/2015	State of Idaho Bureau of Laboratories	Centers for Disease Control and Prevention
EPI700733	NP	United States	2015-Dec-26	EPI_ISL_208480	A/Idaho/42/2015	State of Idaho Bureau of Laboratories	Centers for Disease Control and Prevention
EPI700741	NP	United States	2015-Dec-30	EPI_ISL_208481	A/Idaho/43/2015	State of Idaho Bureau of Laboratories	Centers for Disease Control and Prevention
EPI700749	NP	Kazakhstan	2015-Nov-15	EPI_ISL_208482	A/Kazakhstan/42-2/2015	CSEE	Centers for Disease Control and Prevention
EPI700757	NP	United States	2015-Dec-21	EPI_ISL_208483	A/Kentucky/16/2015	Kentucky Division of Laboratory Services	Centers for Disease Control and Prevention
EPI700765	NP	Madagascar	2015-Sep-24	EPI_ISL_208484	A/Maevatanana/4189/2015	Institut Pasteur de Madagascar	Centers for Disease Control and Prevention
EPI700773	NP	Madagascar	2015-Sep-29	EPI_ISL_208485	A/Maevatanana/4191/2015	Institut Pasteur de Madagascar	Centers for Disease Control and Prevention
EPI700781	NP	United States	2016-Jan-11	EPI_ISL_208486	A/Massachusetts/01/2016	Massachusetts Department of Public Health	Centers for Disease Control and Prevention
EPI700789	NP	United States	2015-Dec-08	EPI_ISL_208487	A/Massachusetts/31/2015	Massachusetts Department of Public Health	Centers for Disease Control and Prevention
EPI700797	NP	United States	2015-Dec-14	EPI_ISL_208488	A/Michigan/72/2015	Michigan Department of Community Health	Centers for Disease Control and Prevention
EPI700802	NP	United States	2015-Dec-15	EPI_ISL_208489	A/Nevada/40/2015	Southern Nevada Public Health Lab	Centers for Disease Control and Prevention
EPI700810	NP	United States	2016-Jan-05	EPI_ISL_208490	A/New York/01/2016	New York City Department of Health	Centers for Disease Control and Prevention
EPI700818	NP	Puerto Rico	2015-Nov-18	EPI_ISL_208491	A/Puerto Rico/48/2015	Puerto Rico Department of Health	Centers for Disease Control and Prevention
EPI700826	NP	Russian Federation	2015-Nov-25	EPI_ISL_208492	A/St Petersburg/349/2015	Russian Academy of Medical Sciences	Centers for Disease Control and Prevention
EPI700839	NP	Mongolia	2015-Nov-09	EPI_ISL_208494	A/Ulaanbaatar/2871/2015	National Center for Communicable Diseases	Centers for Disease Control and Prevention
EPI782605	NP	Australia	2015-Oct-06	EPI_ISL_209042	A/Brisbane/181/2015	Queensland Health Forensic and Scientific Services	WHO Collaborating Centre for Reference and Research on Influenza	Deng,Y-M.; Iannello,P.; Spirason,N,; Lau,H.; Komadina,N
EPI782616	NP	Malaysia	2015-Aug-30	EPI_ISL_209060	A/Malaysia/09707/2015	University Malaya	WHO Collaborating Centre for Reference and Research on Influenza	Deng,Y-M.; Iannello,P.; Spirason,N,; Lau,H.; Komadina,N
EPI705966	NP	United States	2015-Dec-22	EPI_ISL_210279	A/Colorado/32/2015	Colorado Department of Health Lab	Centers for Disease Control and Prevention
EPI705974	NP	United States	2015-Dec-24	EPI_ISL_210280	A/Colorado/33/2015	Colorado Department of Health Lab	Centers for Disease Control and Prevention
EPI705982	NP	United States	2015-Dec-28	EPI_ISL_210281	A/Colorado/34/2015	Colorado Department of Health Lab	Centers for Disease Control and Prevention
EPI705990	NP	United States	2015-Dec-27	EPI_ISL_210282	A/Colorado/35/2015	Colorado Department of Health Lab	Centers for Disease Control and Prevention
EPI705998	NP	United States	2015-Dec-22	EPI_ISL_210283	A/Colorado/36/2015	Colorado Department of Health Lab	Centers for Disease Control and Prevention
EPI706006	NP	Costa Rica	2016-Jan-04	EPI_ISL_210284	A/Costa Rica/0017/2016	Laboratorio Nacional de Influenza	Centers for Disease Control and Prevention
EPI706022	NP	Costa Rica	2016-Jan-08	EPI_ISL_210286	A/Costa Rica/0784/2016	Laboratorio Nacional de Influenza	Centers for Disease Control and Prevention
EPI706062	NP	United States	2016-Jan-13	EPI_ISL_210291	A/Hawaii/02/2016	State of Hawaii Department of Health	Centers for Disease Control and Prevention
EPI706070	NP	United States	2015-Dec-30	EPI_ISL_210292	A/Hawaii/82/2015	State of Hawaii Department of Health	Centers for Disease Control and Prevention
EPI706078	NP	United States	2015-Dec-31	EPI_ISL_210293	A/Hawaii/83/2015	State of Hawaii Department of Health	Centers for Disease Control and Prevention
EPI706094	NP	United States	2016-Jan-19	EPI_ISL_210295	A/Michigan/02/2016	University of Michigan SPH EPID	Centers for Disease Control and Prevention
EPI706102	NP	United States	2016-Jan-18	EPI_ISL_210296	A/Michigan/03/2016	University of Michigan SPH EPID	Centers for Disease Control and Prevention
EPI706110	NP	United States	2016-Jan-19	EPI_ISL_210297	A/Michigan/06/2016	University of Michigan SPH EPID	Centers for Disease Control and Prevention
EPI706118	NP	United States	2016-Jan-20	EPI_ISL_210298	A/Michigan/07/2016	University of Michigan SPH EPID	Centers for Disease Control and Prevention
EPI706126	NP	United States	2016-Jan-20	EPI_ISL_210299	A/Michigan/08/2016	University of Michigan SPH EPID	Centers for Disease Control and Prevention
EPI706142	NP	United States	2015-Dec-26	EPI_ISL_210301	A/Michigan/76/2015	Michigan Department of Community Health	Centers for Disease Control and Prevention
EPI706150	NP	United States	2015-Dec-23	EPI_ISL_210302	A/Minnesota/58/2015	Minnesota Department of Health	Centers for Disease Control and Prevention
EPI706158	NP	United States	2016-Jan-05	EPI_ISL_210303	A/Montana/01/2016	Montana Laboratory Services Bureau	Centers for Disease Control and Prevention
EPI706166	NP	United States	2016-Jan-02	EPI_ISL_210304	A/Montana/02/2016	Montana Laboratory Services Bureau	Centers for Disease Control and Prevention
EPI706174	NP	United States	2016-Jan-09	EPI_ISL_210305	A/Montana/03/2016	Montana Laboratory Services Bureau	Centers for Disease Control and Prevention
EPI706182	NP	United States	2016-Jan-08	EPI_ISL_210306	A/Montana/04/2016	Montana Laboratory Services Bureau	Centers for Disease Control and Prevention
EPI706190	NP	United States	2016-Jan-12	EPI_ISL_210307	A/Montana/06/2016	Montana Laboratory Services Bureau	Centers for Disease Control and Prevention
EPI706198	NP	United States	2015-Dec-31	EPI_ISL_210308	A/Montana/41/2015	Montana Laboratory Services Bureau	Centers for Disease Control and Prevention
EPI706214	NP	United States	2015-Dec-12	EPI_ISL_210310	A/Oregon/28/2015	Oregon Public Health Laboratory	Centers for Disease Control and Prevention
EPI706222	NP	United States	2015-Dec-12	EPI_ISL_210311	A/Oregon/29/2015	Oregon Public Health Laboratory	Centers for Disease Control and Prevention
EPI706230	NP	United States	2015-Dec-28	EPI_ISL_210312	A/Oregon/31/2015	Oregon Public Health Laboratory	Centers for Disease Control and Prevention
EPI706238	NP	United States	2015-Dec-22	EPI_ISL_210313	A/Oregon/32/2015	Oregon Public Health Laboratory	Centers for Disease Control and Prevention
EPI706246	NP	Pakistan	2015-Nov-28	EPI_ISL_210314	A/Pakistan/380/2015	National Institute of Health	Centers for Disease Control and Prevention
EPI706252	NP	Pakistan	2015-Dec-01	EPI_ISL_210315	A/Pakistan/394/2015	National Institute of Health	Centers for Disease Control and Prevention
EPI706260	NP	Pakistan	2015-Dec-04	EPI_ISL_210316	A/Pakistan/417/2015	National Institute of Health	Centers for Disease Control and Prevention
EPI706268	NP	Pakistan	2015-Dec-05	EPI_ISL_210317	A/Pakistan/424/2015	National Institute of Health	Centers for Disease Control and Prevention
EPI706276	NP	United States	2016-Jan-06	EPI_ISL_210318	A/Pennsylvania/01/2016	UPMC-CLB Dept of Microbiology	Centers for Disease Control and Prevention
EPI706291	NP	United States	2016-Jan-05	EPI_ISL_210320	A/Utah/01/2016	Utah Department of Health	Centers for Disease Control and Prevention
EPI706323	NP	United States	2016-Jan-07	EPI_ISL_210324	A/Washington/03/2016	Marshfield Clinic Research Foundation	Centers for Disease Control and Prevention
EPI706339	NP	United States	2016-Jan-07	EPI_ISL_210326	A/Wisconsin/09/2016	Wisconsin State Laboratory of Hygiene	Centers for Disease Control and Prevention
EPI706347	NP	United States	2016-Jan-08	EPI_ISL_210327	A/Wisconsin/10/2016	Wisconsin State Laboratory of Hygiene	Centers for Disease Control and Prevention
EPI706355	NP	United States	2016-Jan-12	EPI_ISL_210328	A/Wisconsin/11/2016	Wisconsin State Laboratory of Hygiene	Centers for Disease Control and Prevention
EPI706363	NP	United States	2016-Jan-12	EPI_ISL_210329	A/Wisconsin/12/2016	Wisconsin State Laboratory of Hygiene	Centers for Disease Control and Prevention
EPI706371	NP	Madagascar	2015-Sep-29	EPI_ISL_210330	A/Antsirabe/4186/2015	Institut Pasteur de Madagascar	Centers for Disease Control and Prevention
EPI706379	NP	Congo, the Democatic Republic of	2015-Nov-11	EPI_ISL_210331	A/Congo/2139/2015	INRB Service de Virologie	Centers for Disease Control and Prevention
EPI706384	NP	Congo, the Democatic Republic of	2015-Dec-10	EPI_ISL_210332	A/Congo/2266/2015	INRB Service de Virologie	Centers for Disease Control and Prevention
EPI706392	NP	United States	2016-Jan-07	EPI_ISL_210333	A/Nebraska/01/2016	Nebraska Public Health Lab	Centers for Disease Control and Prevention
EPI706400	NP	United States	2015-Nov-28	EPI_ISL_210334	A/New York/74/2015	New York Presbyterian Hospital Columbia University Medical Center, Microbiology Department	Centers for Disease Control and Prevention
EPI706408	NP	Paraguay	2015-Aug-03	EPI_ISL_210335	A/Paraguay/6242/2015	Central Laboratory of Public Health	Centers for Disease Control and Prevention
EPI706416	NP	Paraguay	2015-Jul-30	EPI_ISL_210336	A/Paraguay/6987/2015	Central Laboratory of Public Health	Centers for Disease Control and Prevention
EPI706424	NP	Paraguay	2015-Aug-11	EPI_ISL_210337	A/Paraguay/7466/2015	Central Laboratory of Public Health	Centers for Disease Control and Prevention
EPI706432	NP	Paraguay	2015-Aug-05	EPI_ISL_210338	A/Paraguay/7481/2015	Central Laboratory of Public Health	Centers for Disease Control and Prevention
EPI706440	NP	United States	2015-Dec-20	EPI_ISL_210339	A/South Dakota/41/2015	South Dakota Public Health Lab	Centers for Disease Control and Prevention
EPI706448	NP	Madagascar	2015-Sep-25	EPI_ISL_210340	A/Toamasina/4159/2015	Institut Pasteur de Madagascar	Centers for Disease Control and Prevention
EPI706456	NP	United States	2015-Dec-23	EPI_ISL_210341	A/Virginia/301/2015	Virginia Division of Consolidated Laboratories	Centers for Disease Control and Prevention
EPI706474	NP	Vietnam	2015-Feb-24	EPI_ISL_210347	A/Vietnam/0102/2015	Pasteur Institute, Influenza Laboratory	National Institute of Infectious Diseases (NIID)	Takashita,Emi; Fujisaki,Seiichiro; Shirakura,Masayuki; Watanabe,Shinji; Odagiri,Takato
EPI706482	NP	Vietnam	2015-Mar-11	EPI_ISL_210348	A/Vietnam/0125/2015	Pasteur Institute, Influenza Laboratory	National Institute of Infectious Diseases (NIID)	Takashita,Emi; Fujisaki,Seiichiro; Shirakura,Masayuki; Watanabe,Shinji; Odagiri,Takato
EPI706490	NP	Vietnam	2015-Mar-24	EPI_ISL_210349	A/Vietnam/0162/2015	Pasteur Institute, Influenza Laboratory	National Institute of Infectious Diseases (NIID)	Takashita,Emi; Fujisaki,Seiichiro; Shirakura,Masayuki; Watanabe,Shinji; Odagiri,Takato
EPI706498	NP	Vietnam	2015-Aug-04	EPI_ISL_210350	A/Vietnam/0693/2015	Pasteur Institute, Influenza Laboratory	National Institute of Infectious Diseases (NIID)	Takashita,Emi; Fujisaki,Seiichiro; Shirakura,Masayuki; Watanabe,Shinji; Odagiri,Takato
EPI706610	NP	Lao, People's Democratic Republic	2015-Sep-24	EPI_ISL_210364	A/Laos/SA401/2015	Ministry of Health Laos	National Institute of Infectious Diseases (NIID)	Takashita,Emi; Fujisaki,Seiichiro; Shirakura,Masayuki; Watanabe,Shinji; Odagiri,Takato
EPI709445	NP	United States	2016-Jan-02	EPI_ISL_211711	A/Colorado/01/2016	Colorado Department of Health Lab	Centers for Disease Control and Prevention
EPI709453	NP	United States	2016-Jan-07	EPI_ISL_211712	A/Florida/02/2016	Florida Department of Health-Jacksonville	Centers for Disease Control and Prevention
EPI709461	NP	United States	2016-Jan-13	EPI_ISL_211713	A/Florida/03/2016	Florida Department of Health-Jacksonville	Centers for Disease Control and Prevention
EPI709469	NP	United States	2016-Jan-14	EPI_ISL_211714	A/Illinois/01/2016	Illinois Department of Public Health-Chicago	Centers for Disease Control and Prevention
EPI709477	NP	United States	2016-Jan-17	EPI_ISL_211715	A/Illinois/02/2016	Illinois Department of Public Health-Chicago	Centers for Disease Control and Prevention
EPI709485	NP	United States	2016-Jan-18	EPI_ISL_211716	A/Illinois/03/2016	Illinois Department of Public Health-Chicago	Centers for Disease Control and Prevention
EPI709493	NP	United States	2016-Jan-15	EPI_ISL_211717	A/Illinois/04/2016	Illinois Department of Public Health-Chicago	Centers for Disease Control and Prevention
EPI709501	NP	United States	2015-Dec-27	EPI_ISL_211718	A/Illinois/28/2015	Illinois Department of Public Health-Chicago	Centers for Disease Control and Prevention
EPI709509	NP	United States	2016-Jan-10	EPI_ISL_211719	A/Montana/07/2016	Montana Laboratory Services Bureau	Centers for Disease Control and Prevention
EPI709517	NP	United States	2016-Jan-05	EPI_ISL_211720	A/Pennsylvania/06/2016	Pennsylvania Department of Health	Centers for Disease Control and Prevention
EPI709525	NP	United States	2016-Jan-10	EPI_ISL_211721	A/Pennsylvania/09/2016	Pennsylvania Department of Health	Centers for Disease Control and Prevention
EPI709533	NP	United States	2016-Jan-10	EPI_ISL_211722	A/Texas/09/2016	Texas Department of State Health Services-Laboratory Services	Centers for Disease Control and Prevention
EPI709541	NP	Mongolia	2015-Nov-23	EPI_ISL_211723	A/Ulaanbaatar/3018/2015	National Center for Communicable Diseases	Centers for Disease Control and Prevention
EPI709549	NP	United States	2016-Jan-19	EPI_ISL_211724	A/Wisconsin/18/2016	Wisconsin State Laboratory of Hygiene	Centers for Disease Control and Prevention
EPI709953	NP	Sweden	2015-Dec-15	EPI_ISL_211864	A/Stockholm/69/2015		Public Health Agency of Sweden
EPI709961	NP	Sweden	2015-Dec-17	EPI_ISL_211865	A/Stockholm/70/2015		Public Health Agency of Sweden
EPI709969	NP	Sweden	2015-Dec-25	EPI_ISL_211866	A/Jonkoping/1/2015		Public Health Agency of Sweden
EPI709977	NP	Sweden	2015-Dec-25	EPI_ISL_211867	A/Linkoping/2/2015		Public Health Agency of Sweden
EPI709983	NP	Sweden	2015-Dec-27	EPI_ISL_211868	A/Linkoping/3/2015		Public Health Agency of Sweden
EPI709996	NP	Sweden	2015-Dec-30	EPI_ISL_211870	A/Stockholm/72/2015		Public Health Agency of Sweden
EPI710004	NP	Sweden	2016-Jan-05	EPI_ISL_211871	A/Uppsala/2/2016		Public Health Agency of Sweden
EPI710012	NP	Sweden	2015-Dec-26	EPI_ISL_211872	A/Stockholm/71/2015		Public Health Agency of Sweden
EPI710020	NP	Sweden	2016-Jan-04	EPI_ISL_211873	A/Stockholm/2/2016		Public Health Agency of Sweden
EPI710030	NP	Sweden	2016-Jan-13	EPI_ISL_211875	A/Sweden/ 1/2016		Public Health Agency of Sweden
EPI710038	NP	Sweden	2016-Jan-03	EPI_ISL_211876	A/Karlstad/1/2016		Public Health Agency of Sweden
EPI710046	NP	Sweden	2016-Jan-04	EPI_ISL_211877	A/Karlstad/2/2016		Public Health Agency of Sweden
EPI710054	NP	Sweden	2016-Jan-12	EPI_ISL_211878	A/Karlstad/3/2016		Public Health Agency of Sweden
EPI710062	NP	Sweden	2015-Dec-14	EPI_ISL_211879	A/Stockholm/68/2015		Public Health Agency of Sweden
EPI710497	NP	Mali	2015-Oct-14	EPI_ISL_211943	A/Mali/249 CI/2015	NIC Lab CVD-MALI	Centers for Disease Control and Prevention
EPI710505	NP	United States	2015-Dec-19	EPI_ISL_211944	A/Montana/38/2015	Montana Laboratory Services Bureau	Centers for Disease Control and Prevention
EPI710513	NP	Nepal	2015-Sep-09	EPI_ISL_211945	A/Nepal/3380/2015	National Public Health Laboratory	Centers for Disease Control and Prevention
EPI710521	NP	Pakistan	2015-Nov-24	EPI_ISL_211946	A/Pakistan/372/2015	National Institute of Health	Centers for Disease Control and Prevention
EPI710531	NP	United States	2015-Dec-29	EPI_ISL_211947	A/Pennsylvania/55/2015	UPMC-CLB Dept of Microbiology	Centers for Disease Control and Prevention
EPI710539	NP	Puerto Rico	2015-Nov-20	EPI_ISL_211948	A/Puerto Rico/49/2015	Puerto Rico Department of Health	Centers for Disease Control and Prevention
[truncated: 21,396 more rows]
