# Supplementary material for: Locations and structures of influenza A virus packaging-associated signals and other functional elements via an in silico pipeline for predicting constrained features in RNA viruses
Source: PLoS Comput Biol. 2024 Apr 22;20(4):e1012009. doi: 10.1371/journal.pcbi.1012009 (PMC11034665; doi:10.1371/journal.pcbi.1012009)
Supplement: S24 Table — (XLSX) [file pcbi.1012009.s025.xlsx]

## Sheet: Acknowledge Table
We gratefully acknowledge the authors, originating and submitting laboratories of the sequences from GISAID’s EpiFlu Database on which this research is based. The list is detailed below.
All submitters of data may be contacted directly via www.gisaid.org
Segment ID	Segment	Country	Collection date	Isolate-ID	Isolate name	Originating Lab	Submitting Lab	Authors
EPI347009	NA	United States	2009-Oct-28	EPI_ISL_100104	A/Hawaii/34/2009	State of Hawaii Department of Health	Centers for Disease Control and Prevention
EPI347090	NA	Australia	2011-Feb-18	EPI_ISL_100105	A/Brisbane/70/2011	WHO Collaborating Centre for Reference and Research on Influenza	Centers for Disease Control and Prevention
EPI347169	NA	China	2009-Jan-01	EPI_ISL_100193	A/Beijing/7/2009(H1N1)		Import from public-domain	Zhao,X.
EPI347546	NA	United States	2011-Nov-29	EPI_ISL_100451	A/South Carolina/07/2011	South Carolina Department of Health	Centers for Disease Control and Prevention
EPI347549	NA	Bangladesh	2011-Oct-02	EPI_ISL_100452	A/Bangladesh/2110/2011	icddr,b International Centre for Diarrhoeal Disease Research, Bangladesh	Centers for Disease Control and Prevention
EPI347552	NA	Kenya	2011-Aug-10	EPI_ISL_100453	A/Kenya/3379/2011	CDC-Kenya	Centers for Disease Control and Prevention
EPI347555	NA	Puerto Rico	2011-Oct-22	EPI_ISL_100454	A/Puerto Rico/21/2011	Puerto Rico Department of Health	Centers for Disease Control and Prevention
EPI347565	NA	Sweden	2011-Nov-22	EPI_ISL_100460	A/Stockholm/35/2011		Public Health Agency of Sweden
EPI347568	NA	Sweden	2011-Dec-27	EPI_ISL_100461	A/Stockholm/36/2011		Public Health Agency of Sweden
EPI348170	NA	Costa Rica	2011-Oct-30	EPI_ISL_101246	A/Costa Rica/6796/2011	Laboratorio Nacional de Influenza	Centers for Disease Control and Prevention
EPI348173	NA	United States	2011-Nov-26	EPI_ISL_101247	A/Colorado/18/2011	Colorado Department of Health Lab	Centers for Disease Control and Prevention
EPI348176	NA	Kenya	2011-Jul-19	EPI_ISL_101248	A/Kenya/3294/2011	CDC-Kenya	Centers for Disease Control and Prevention
EPI348179	NA	United States	2011-Nov-16	EPI_ISL_101249	A/California/32/2011	California Department of Health Services	Centers for Disease Control and Prevention
EPI348182	NA	United States	2011-Dec-07	EPI_ISL_101250	A/Florida/34/2011	Florida Department of Health-Tampa	Centers for Disease Control and Prevention
EPI348184	NA	United States	2011-Dec-07	EPI_ISL_101251	A/Florida/35/2011	Florida Department of Health-Tampa	Centers for Disease Control and Prevention
EPI348226	NA	United Kingdom	2009-Apr-25	EPI_ISL_101291	A/Scotland/91800797/2009		Import from public-domain	Baillie,G.J.; Galiano,M.; Agapow,P.M.; Myers,R.; Chiam,R.; Gall,A.; Palser,A.L.; Watson,S.J.; Hedge,J.; Underwood,A.; Platt,S.; McLean,E.; Pebody,R.G.; Rambaut,A.; Green,J.; Daniels,R.; Pybus,O.G.; Kellam,P.; Zambon,M.; Galiano,M.C.
EPI348234	NA	United Kingdom	2009-Apr-24	EPI_ISL_101295	A/Scotland/91800799/2009		Import from public-domain	Baillie,G.J.; Galiano,M.; Agapow,P.M.; Myers,R.; Chiam,R.; Gall,A.; Palser,A.L.; Watson,S.J.; Hedge,J.; Underwood,A.; Platt,S.; McLean,E.; Pebody,R.G.; Rambaut,A.; Green,J.; Daniels,R.; Pybus,O.G.; Kellam,P.; Zambon,M.; Galiano,M.C.
EPI348243	NA	United Kingdom	2009-Jun-23	EPI_ISL_101300	A/England/541/2009		Import from public-domain	Baillie,G.J.; Galiano,M.; Agapow,P.M.; Myers,R.; Chiam,R.; Gall,A.; Palser,A.L.; Watson,S.J.; Hedge,J.; Underwood,A.; Platt,S.; McLean,E.; Pebody,R.G.; Rambaut,A.; Green,J.; Daniels,R.; Pybus,O.G.; Kellam,P.; Zambon,M.; Galiano,M.C.
EPI348253	NA	United Kingdom	2009-Jul-06	EPI_ISL_101302	A/England/92860032/2009		Import from public-domain	Baillie,G.J.; Galiano,M.; Agapow,P.M.; Myers,R.; Chiam,R.; Gall,A.; Palser,A.L.; Watson,S.J.; Hedge,J.; Underwood,A.; Platt,S.; McLean,E.; Pebody,R.G.; Rambaut,A.; Green,J.; Daniels,R.; Pybus,O.G.; Kellam,P.; Zambon,M.; Galiano,M.C.
EPI348261	NA	United Kingdom	2009-Jul-01	EPI_ISL_101305	A/England/634/2009		Import from public-domain	Baillie,G.J.; Galiano,M.; Agapow,P.M.; Myers,R.; Chiam,R.; Gall,A.; Palser,A.L.; Watson,S.J.; Hedge,J.; Underwood,A.; Platt,S.; McLean,E.; Pebody,R.G.; Rambaut,A.; Green,J.; Daniels,R.; Pybus,O.G.; Kellam,P.; Zambon,M.; Galiano,M.C.
EPI348270	NA	United Kingdom	2009-Jul-10	EPI_ISL_101307	A/England/675/2009		Import from public-domain	Baillie,G.J.; Galiano,M.; Agapow,P.M.; Myers,R.; Chiam,R.; Gall,A.; Palser,A.L.; Watson,S.J.; Hedge,J.; Underwood,A.; Platt,S.; McLean,E.; Pebody,R.G.; Rambaut,A.; Green,J.; Daniels,R.; Pybus,O.G.; Kellam,P.; Zambon,M.; Galiano,M.C.
EPI348278	NA	United Kingdom	2009-Apr-27	EPI_ISL_101308	A/England/202/2009		Import from public-domain	Baillie,G.J.; Galiano,M.; Agapow,P.M.; Myers,R.; Chiam,R.; Gall,A.; Palser,A.L.; Watson,S.J.; Hedge,J.; Underwood,A.; Platt,S.; McLean,E.; Pebody,R.G.; Rambaut,A.; Green,J.; Daniels,R.; Pybus,O.G.; Kellam,P.; Zambon,M.; Galiano,M.C.
EPI348297	NA	United Kingdom	2009-Apr-28	EPI_ISL_101312	A/England/204/2009		Import from public-domain	Baillie,G.J.; Galiano,M.; Agapow,P.M.; Myers,R.; Chiam,R.; Gall,A.; Palser,A.L.; Watson,S.J.; Hedge,J.; Underwood,A.; Platt,S.; McLean,E.; Pebody,R.G.; Rambaut,A.; Green,J.; Daniels,R.; Pybus,O.G.; Kellam,P.; Zambon,M.; Galiano,M.C.
EPI348307	NA	United Kingdom	2009-Apr-27	EPI_ISL_101314	A/England/205/2009		Import from public-domain	Baillie,G.J.; Galiano,M.; Agapow,P.M.; Myers,R.; Chiam,R.; Gall,A.; Palser,A.L.; Watson,S.J.; Hedge,J.; Underwood,A.; Platt,S.; McLean,E.; Pebody,R.G.; Rambaut,A.; Green,J.; Daniels,R.; Pybus,O.G.; Kellam,P.; Zambon,M.; Galiano,M.C.
EPI348332	NA	United Kingdom	2009-Apr-27	EPI_ISL_101318	A/England/551/2009		Import from public-domain	Baillie,G.J.; Galiano,M.; Agapow,P.M.; Myers,R.; Chiam,R.; Gall,A.; Palser,A.L.; Watson,S.J.; Hedge,J.; Underwood,A.; Platt,S.; McLean,E.; Pebody,R.G.; Rambaut,A.; Green,J.; Daniels,R.; Pybus,O.G.; Kellam,P.; Zambon,M.; Galiano,M.C.
EPI348353	NA	United Kingdom	2009-Apr-29	EPI_ISL_101320	A/England/XFL00137/2009		Import from public-domain	Baillie,G.J.; Galiano,M.; Agapow,P.M.; Myers,R.; Chiam,R.; Gall,A.; Palser,A.L.; Watson,S.J.; Hedge,J.; Underwood,A.; Platt,S.; McLean,E.; Pebody,R.G.; Rambaut,A.; Green,J.; Daniels,R.; Pybus,O.G.; Kellam,P.; Zambon,M.; Galiano,M.C.
EPI348391	NA	United Kingdom	2009-May-03	EPI_ISL_101328	A/Scotland/4/2009		Import from public-domain	Baillie,G.J.; Galiano,M.; Agapow,P.M.; Myers,R.; Chiam,R.; Gall,A.; Palser,A.L.; Watson,S.J.; Hedge,J.; Underwood,A.; Platt,S.; McLean,E.; Pebody,R.G.; Rambaut,A.; Green,J.; Daniels,R.; Pybus,O.G.; Kellam,P.; Zambon,M.; Galiano,M.C.
EPI348424	NA	United Kingdom	2009-May-02	EPI_ISL_101354	A/England/218/2009		Import from public-domain	Baillie,G.J.; Galiano,M.; Agapow,P.M.; Myers,R.; Chiam,R.; Gall,A.; Palser,A.L.; Watson,S.J.; Hedge,J.; Underwood,A.; Platt,S.; McLean,E.; Pebody,R.G.; Rambaut,A.; Green,J.; Daniels,R.; Pybus,O.G.; Kellam,P.; Zambon,M.; Galiano,M.C.
EPI348432	NA	United Kingdom	2009-May-02	EPI_ISL_101355	A/England/246/2009		Import from public-domain	Baillie,G.J.; Galiano,M.; Agapow,P.M.; Myers,R.; Chiam,R.; Gall,A.; Palser,A.L.; Watson,S.J.; Hedge,J.; Underwood,A.; Platt,S.; McLean,E.; Pebody,R.G.; Rambaut,A.; Green,J.; Daniels,R.; Pybus,O.G.; Kellam,P.; Zambon,M.; Galiano,M.C.
EPI348492	NA	Japan	2011-Oct-17	EPI_ISL_101369	A/SAITAMA/319/2011	Saitama Institute of Public Health	National Institute of Infectious Diseases (NIID)	Fujisaki,Seiichiro; Kim,Namhee; Tahiro,Masato; Odagiri,Takato'
EPI348531	NA	United Kingdom	2009-May-03	EPI_ISL_101374	A/England/247/2009		Import from public-domain	Baillie,G.J.; Galiano,M.; Agapow,P.M.; Myers,R.; Chiam,R.; Gall,A.; Palser,A.L.; Watson,S.J.; Hedge,J.; Underwood,A.; Platt,S.; McLean,E.; Pebody,R.G.; Rambaut,A.; Green,J.; Daniels,R.; Pybus,O.G.; Kellam,P.; Zambon,M.; Galiano,M.C.
EPI348539	NA	United Kingdom	2009-May-04	EPI_ISL_101375	A/England/XFL00200/2009		Import from public-domain	Baillie,G.J.; Galiano,M.; Agapow,P.M.; Myers,R.; Chiam,R.; Gall,A.; Palser,A.L.; Watson,S.J.; Hedge,J.; Underwood,A.; Platt,S.; McLean,E.; Pebody,R.G.; Rambaut,A.; Green,J.; Daniels,R.; Pybus,O.G.; Kellam,P.; Zambon,M.; Galiano,M.C.
EPI348547	NA	United Kingdom	2009-May-05	EPI_ISL_101376	A/England/XFL00275/2009		Import from public-domain	Baillie,G.J.; Galiano,M.; Agapow,P.M.; Myers,R.; Chiam,R.; Gall,A.; Palser,A.L.; Watson,S.J.; Hedge,J.; Underwood,A.; Platt,S.; McLean,E.; Pebody,R.G.; Rambaut,A.; Green,J.; Daniels,R.; Pybus,O.G.; Kellam,P.; Zambon,M.; Galiano,M.C.
EPI348555	NA	United Kingdom	2009-May-07	EPI_ISL_101377	A/England/XFL00300/2009		Import from public-domain	Baillie,G.J.; Galiano,M.; Agapow,P.M.; Myers,R.; Chiam,R.; Gall,A.; Palser,A.L.; Watson,S.J.; Hedge,J.; Underwood,A.; Platt,S.; McLean,E.; Pebody,R.G.; Rambaut,A.; Green,J.; Daniels,R.; Pybus,O.G.; Kellam,P.; Zambon,M.; Galiano,M.C.
EPI348563	NA	United Kingdom	2009-May-05	EPI_ISL_101378	A/England/XFL00304/2009		Import from public-domain	Baillie,G.J.; Galiano,M.; Agapow,P.M.; Myers,R.; Chiam,R.; Gall,A.; Palser,A.L.; Watson,S.J.; Hedge,J.; Underwood,A.; Platt,S.; McLean,E.; Pebody,R.G.; Rambaut,A.; Green,J.; Daniels,R.; Pybus,O.G.; Kellam,P.; Zambon,M.; Galiano,M.C.
EPI348571	NA	United Kingdom	2009-May-08	EPI_ISL_101379	A/England/252/2009		Import from public-domain	Baillie,G.J.; Galiano,M.; Agapow,P.M.; Myers,R.; Chiam,R.; Gall,A.; Palser,A.L.; Watson,S.J.; Hedge,J.; Underwood,A.; Platt,S.; McLean,E.; Pebody,R.G.; Rambaut,A.; Green,J.; Daniels,R.; Pybus,O.G.; Kellam,P.; Zambon,M.; Galiano,M.C.
EPI348579	NA	United Kingdom	2009-May-07	EPI_ISL_101380	A/England/XFL00311/2009		Import from public-domain	Baillie,G.J.; Galiano,M.; Agapow,P.M.; Myers,R.; Chiam,R.; Gall,A.; Palser,A.L.; Watson,S.J.; Hedge,J.; Underwood,A.; Platt,S.; McLean,E.; Pebody,R.G.; Rambaut,A.; Green,J.; Daniels,R.; Pybus,O.G.; Kellam,P.; Zambon,M.; Galiano,M.C.
EPI348587	NA	United Kingdom	2009-May-07	EPI_ISL_101381	A/England/253/2009		Import from public-domain	Baillie,G.J.; Galiano,M.; Agapow,P.M.; Myers,R.; Chiam,R.; Gall,A.; Palser,A.L.; Watson,S.J.; Hedge,J.; Underwood,A.; Platt,S.; McLean,E.; Pebody,R.G.; Rambaut,A.; Green,J.; Daniels,R.; Pybus,O.G.; Kellam,P.; Zambon,M.; Galiano,M.C.
EPI348595	NA	United Kingdom	2009-May-05	EPI_ISL_101382	A/England/254/2009		Import from public-domain	Baillie,G.J.; Galiano,M.; Agapow,P.M.; Myers,R.; Chiam,R.; Gall,A.; Palser,A.L.; Watson,S.J.; Hedge,J.; Underwood,A.; Platt,S.; McLean,E.; Pebody,R.G.; Rambaut,A.; Green,J.; Daniels,R.; Pybus,O.G.; Kellam,P.; Zambon,M.; Galiano,M.C.
EPI348603	NA	United Kingdom	2009-May-10	EPI_ISL_101383	A/England/XFL00354/2009		Import from public-domain	Baillie,G.J.; Galiano,M.; Agapow,P.M.; Myers,R.; Chiam,R.; Gall,A.; Palser,A.L.; Watson,S.J.; Hedge,J.; Underwood,A.; Platt,S.; McLean,E.; Pebody,R.G.; Rambaut,A.; Green,J.; Daniels,R.; Pybus,O.G.; Kellam,P.; Zambon,M.; Galiano,M.C.
EPI348611	NA	United Kingdom	2009-May-08	EPI_ISL_101384	A/England/256/2009		Import from public-domain	Baillie,G.J.; Galiano,M.; Agapow,P.M.; Myers,R.; Chiam,R.; Gall,A.; Palser,A.L.; Watson,S.J.; Hedge,J.; Underwood,A.; Platt,S.; McLean,E.; Pebody,R.G.; Rambaut,A.; Green,J.; Daniels,R.; Pybus,O.G.; Kellam,P.; Zambon,M.; Galiano,M.C.
EPI348619	NA	United Kingdom	2009-May-09	EPI_ISL_101385	A/England/257/2009		Import from public-domain	Baillie,G.J.; Galiano,M.; Agapow,P.M.; Myers,R.; Chiam,R.; Gall,A.; Palser,A.L.; Watson,S.J.; Hedge,J.; Underwood,A.; Platt,S.; McLean,E.; Pebody,R.G.; Rambaut,A.; Green,J.; Daniels,R.; Pybus,O.G.; Kellam,P.; Zambon,M.; Galiano,M.C.
EPI348627	NA	United Kingdom	2009-May-11	EPI_ISL_101386	A/England/259/2009		Import from public-domain	Baillie,G.J.; Galiano,M.; Agapow,P.M.; Myers,R.; Chiam,R.; Gall,A.; Palser,A.L.; Watson,S.J.; Hedge,J.; Underwood,A.; Platt,S.; McLean,E.; Pebody,R.G.; Rambaut,A.; Green,J.; Daniels,R.; Pybus,O.G.; Kellam,P.; Zambon,M.; Galiano,M.C.
EPI348635	NA	United Kingdom	2009-May-11	EPI_ISL_101387	A/England/XFL00418/2009		Import from public-domain	Baillie,G.J.; Galiano,M.; Agapow,P.M.; Myers,R.; Chiam,R.; Gall,A.; Palser,A.L.; Watson,S.J.; Hedge,J.; Underwood,A.; Platt,S.; McLean,E.; Pebody,R.G.; Rambaut,A.; Green,J.; Daniels,R.; Pybus,O.G.; Kellam,P.; Zambon,M.; Galiano,M.C.
EPI348643	NA	United Kingdom	2009-May-12	EPI_ISL_101388	A/England/XFL00419/2009		Import from public-domain	Baillie,G.J.; Galiano,M.; Agapow,P.M.; Myers,R.; Chiam,R.; Gall,A.; Palser,A.L.; Watson,S.J.; Hedge,J.; Underwood,A.; Platt,S.; McLean,E.; Pebody,R.G.; Rambaut,A.; Green,J.; Daniels,R.; Pybus,O.G.; Kellam,P.; Zambon,M.; Galiano,M.C.
EPI348651	NA	United Kingdom	2009-May-12	EPI_ISL_101389	A/England/XFL00473/2009		Import from public-domain	Baillie,G.J.; Galiano,M.; Agapow,P.M.; Myers,R.; Chiam,R.; Gall,A.; Palser,A.L.; Watson,S.J.; Hedge,J.; Underwood,A.; Platt,S.; McLean,E.; Pebody,R.G.; Rambaut,A.; Green,J.; Daniels,R.; Pybus,O.G.; Kellam,P.; Zambon,M.; Galiano,M.C.
EPI348683	NA	United Kingdom	2009-May-12	EPI_ISL_101398	A/England/263/2009		Import from public-domain	Baillie,G.J.; Galiano,M.; Agapow,P.M.; Myers,R.; Chiam,R.; Gall,A.; Palser,A.L.; Watson,S.J.; Hedge,J.; Underwood,A.; Platt,S.; McLean,E.; Pebody,R.G.; Rambaut,A.; Green,J.; Daniels,R.; Pybus,O.G.; Kellam,P.; Zambon,M.; Galiano,M.C.
EPI348691	NA	United Kingdom	2009-May-12	EPI_ISL_101400	A/England/264/2009		Import from public-domain	Baillie,G.J.; Galiano,M.; Agapow,P.M.; Myers,R.; Chiam,R.; Gall,A.; Palser,A.L.; Watson,S.J.; Hedge,J.; Underwood,A.; Platt,S.; McLean,E.; Pebody,R.G.; Rambaut,A.; Green,J.; Daniels,R.; Pybus,O.G.; Kellam,P.; Zambon,M.; Galiano,M.C.
EPI348699	NA	United Kingdom	2009-May-12	EPI_ISL_101401	A/England/265/2009		Import from public-domain	Baillie,G.J.; Galiano,M.; Agapow,P.M.; Myers,R.; Chiam,R.; Gall,A.; Palser,A.L.; Watson,S.J.; Hedge,J.; Underwood,A.; Platt,S.; McLean,E.; Pebody,R.G.; Rambaut,A.; Green,J.; Daniels,R.; Pybus,O.G.; Kellam,P.; Zambon,M.; Galiano,M.C.
EPI348707	NA	United Kingdom	2009-May-13	EPI_ISL_101402	A/England/XFL00481/2009		Import from public-domain	Baillie,G.J.; Galiano,M.; Agapow,P.M.; Myers,R.; Chiam,R.; Gall,A.; Palser,A.L.; Watson,S.J.; Hedge,J.; Underwood,A.; Platt,S.; McLean,E.; Pebody,R.G.; Rambaut,A.; Green,J.; Daniels,R.; Pybus,O.G.; Kellam,P.; Zambon,M.; Galiano,M.C.
EPI348715	NA	United Kingdom	2009-May-13	EPI_ISL_101403	A/England/XFL00482/2009		Import from public-domain	Baillie,G.J.; Galiano,M.; Agapow,P.M.; Myers,R.; Chiam,R.; Gall,A.; Palser,A.L.; Watson,S.J.; Hedge,J.; Underwood,A.; Platt,S.; McLean,E.; Pebody,R.G.; Rambaut,A.; Green,J.; Daniels,R.; Pybus,O.G.; Kellam,P.; Zambon,M.; Galiano,M.C.
EPI348723	NA	United Kingdom	2009-May-15	EPI_ISL_101404	A/England/266/2009		Import from public-domain	Baillie,G.J.; Galiano,M.; Agapow,P.M.; Myers,R.; Chiam,R.; Gall,A.; Palser,A.L.; Watson,S.J.; Hedge,J.; Underwood,A.; Platt,S.; McLean,E.; Pebody,R.G.; Rambaut,A.; Green,J.; Daniels,R.; Pybus,O.G.; Kellam,P.; Zambon,M.; Galiano,M.C.
EPI348731	NA	United Kingdom	2009-May-15	EPI_ISL_101405	A/England/XFL00532/2009		Import from public-domain	Baillie,G.J.; Galiano,M.; Agapow,P.M.; Myers,R.; Chiam,R.; Gall,A.; Palser,A.L.; Watson,S.J.; Hedge,J.; Underwood,A.; Platt,S.; McLean,E.; Pebody,R.G.; Rambaut,A.; Green,J.; Daniels,R.; Pybus,O.G.; Kellam,P.; Zambon,M.; Galiano,M.C.
EPI348739	NA	United Kingdom	2009-May-31	EPI_ISL_101406	A/England/359/2009		Import from public-domain	Baillie,G.J.; Galiano,M.; Agapow,P.M.; Myers,R.; Chiam,R.; Gall,A.; Palser,A.L.; Watson,S.J.; Hedge,J.; Underwood,A.; Platt,S.; McLean,E.; Pebody,R.G.; Rambaut,A.; Green,J.; Daniels,R.; Pybus,O.G.; Kellam,P.; Zambon,M.; Galiano,M.C.
EPI348747	NA	United Kingdom	2009-Jun-01	EPI_ISL_101407	A/England/361/2009		Import from public-domain	Baillie,G.J.; Galiano,M.; Agapow,P.M.; Myers,R.; Chiam,R.; Gall,A.; Palser,A.L.; Watson,S.J.; Hedge,J.; Underwood,A.; Platt,S.; McLean,E.; Pebody,R.G.; Rambaut,A.; Green,J.; Daniels,R.; Pybus,O.G.; Kellam,P.; Zambon,M.; Galiano,M.C.
EPI348754	NA	United Kingdom	2009-Jun-01	EPI_ISL_101408	A/England/381/2009		Import from public-domain	Baillie,G.J.; Galiano,M.; Agapow,P.M.; Myers,R.; Chiam,R.; Gall,A.; Palser,A.L.; Watson,S.J.; Hedge,J.; Underwood,A.; Platt,S.; McLean,E.; Pebody,R.G.; Rambaut,A.; Green,J.; Daniels,R.; Pybus,O.G.; Kellam,P.; Zambon,M.; Galiano,M.C.
EPI348762	NA	United Kingdom	2009-Jun-01	EPI_ISL_101409	A/England/382/2009		Import from public-domain	Baillie,G.J.; Galiano,M.; Agapow,P.M.; Myers,R.; Chiam,R.; Gall,A.; Palser,A.L.; Watson,S.J.; Hedge,J.; Underwood,A.; Platt,S.; McLean,E.; Pebody,R.G.; Rambaut,A.; Green,J.; Daniels,R.; Pybus,O.G.; Kellam,P.; Zambon,M.; Galiano,M.C.
EPI348770	NA	United Kingdom	2009-Jun-01	EPI_ISL_101410	A/England/384/2009		Import from public-domain	Baillie,G.J.; Galiano,M.; Agapow,P.M.; Myers,R.; Chiam,R.; Gall,A.; Palser,A.L.; Watson,S.J.; Hedge,J.; Underwood,A.; Platt,S.; McLean,E.; Pebody,R.G.; Rambaut,A.; Green,J.; Daniels,R.; Pybus,O.G.; Kellam,P.; Zambon,M.; Galiano,M.C.
EPI348779	NA	United Kingdom	2009-Jun-01	EPI_ISL_101411	A/England/385/2009		Import from public-domain	Baillie,G.J.; Galiano,M.; Agapow,P.M.; Myers,R.; Chiam,R.; Gall,A.; Palser,A.L.; Watson,S.J.; Hedge,J.; Underwood,A.; Platt,S.; McLean,E.; Pebody,R.G.; Rambaut,A.; Green,J.; Daniels,R.; Pybus,O.G.; Kellam,P.; Zambon,M.; Galiano,M.C.
EPI348928	NA	United Kingdom	2009-Jun-01	EPI_ISL_101412	A/England/386/2009		Import from public-domain	Baillie,G.J.; Galiano,M.; Agapow,P.M.; Myers,R.; Chiam,R.; Gall,A.; Palser,A.L.; Watson,S.J.; Hedge,J.; Underwood,A.; Platt,S.; McLean,E.; Pebody,R.G.; Rambaut,A.; Green,J.; Daniels,R.; Pybus,O.G.; Kellam,P.; Zambon,M.; Galiano,M.C.
EPI348936	NA	United Kingdom	2009-Jun-02	EPI_ISL_101413	A/England/388/2009		Import from public-domain	Baillie,G.J.; Galiano,M.; Agapow,P.M.; Myers,R.; Chiam,R.; Gall,A.; Palser,A.L.; Watson,S.J.; Hedge,J.; Underwood,A.; Platt,S.; McLean,E.; Pebody,R.G.; Rambaut,A.; Green,J.; Daniels,R.; Pybus,O.G.; Kellam,P.; Zambon,M.; Galiano,M.C.
EPI348944	NA	United Kingdom	2009-Jun-03	EPI_ISL_101414	A/England/389/2009		Import from public-domain	Baillie,G.J.; Galiano,M.; Agapow,P.M.; Myers,R.; Chiam,R.; Gall,A.; Palser,A.L.; Watson,S.J.; Hedge,J.; Underwood,A.; Platt,S.; McLean,E.; Pebody,R.G.; Rambaut,A.; Green,J.; Daniels,R.; Pybus,O.G.; Kellam,P.; Zambon,M.; Galiano,M.C.
EPI348952	NA	United Kingdom	2009-Jun-03	EPI_ISL_101423	A/England/392/2009		Import from public-domain	Baillie,G.J.; Galiano,M.; Agapow,P.M.; Myers,R.; Chiam,R.; Gall,A.; Palser,A.L.; Watson,S.J.; Hedge,J.; Underwood,A.; Platt,S.; McLean,E.; Pebody,R.G.; Rambaut,A.; Green,J.; Daniels,R.; Pybus,O.G.; Kellam,P.; Zambon,M.; Galiano,M.C.
EPI348960	NA	United Kingdom	2009-Jun-02	EPI_ISL_101424	A/England/394/2009		Import from public-domain	Baillie,G.J.; Galiano,M.; Agapow,P.M.; Myers,R.; Chiam,R.; Gall,A.; Palser,A.L.; Watson,S.J.; Hedge,J.; Underwood,A.; Platt,S.; McLean,E.; Pebody,R.G.; Rambaut,A.; Green,J.; Daniels,R.; Pybus,O.G.; Kellam,P.; Zambon,M.; Galiano,M.C.
EPI348968	NA	United Kingdom	2009-Jun-01	EPI_ISL_101433	A/England/395/2009		Import from public-domain	Baillie,G.J.; Galiano,M.; Agapow,P.M.; Myers,R.; Chiam,R.; Gall,A.; Palser,A.L.; Watson,S.J.; Hedge,J.; Underwood,A.; Platt,S.; McLean,E.; Pebody,R.G.; Rambaut,A.; Green,J.; Daniels,R.; Pybus,O.G.; Kellam,P.; Zambon,M.; Galiano,M.C.
EPI348976	NA	United Kingdom	2009-Jun-03	EPI_ISL_101434	A/England/398/2009		Import from public-domain	Baillie,G.J.; Galiano,M.; Agapow,P.M.; Myers,R.; Chiam,R.; Gall,A.; Palser,A.L.; Watson,S.J.; Hedge,J.; Underwood,A.; Platt,S.; McLean,E.; Pebody,R.G.; Rambaut,A.; Green,J.; Daniels,R.; Pybus,O.G.; Kellam,P.; Zambon,M.; Galiano,M.C.
EPI348984	NA	United Kingdom	2009-Jun-05	EPI_ISL_101454	A/England/400/2009		Import from public-domain	Baillie,G.J.; Galiano,M.; Agapow,P.M.; Myers,R.; Chiam,R.; Gall,A.; Palser,A.L.; Watson,S.J.; Hedge,J.; Underwood,A.; Platt,S.; McLean,E.; Pebody,R.G.; Rambaut,A.; Green,J.; Daniels,R.; Pybus,O.G.; Kellam,P.; Zambon,M.; Galiano,M.C.
EPI348992	NA	United Kingdom	2009-Jun-01	EPI_ISL_101455	A/England/402/2009		Import from public-domain	Baillie,G.J.; Galiano,M.; Agapow,P.M.; Myers,R.; Chiam,R.; Gall,A.; Palser,A.L.; Watson,S.J.; Hedge,J.; Underwood,A.; Platt,S.; McLean,E.; Pebody,R.G.; Rambaut,A.; Green,J.; Daniels,R.; Pybus,O.G.; Kellam,P.; Zambon,M.; Galiano,M.C.
EPI349000	NA	United Kingdom	2009-Jun-04	EPI_ISL_101456	A/England/411/2009		Import from public-domain	Baillie,G.J.; Galiano,M.; Agapow,P.M.; Myers,R.; Chiam,R.; Gall,A.; Palser,A.L.; Watson,S.J.; Hedge,J.; Underwood,A.; Platt,S.; McLean,E.; Pebody,R.G.; Rambaut,A.; Green,J.; Daniels,R.; Pybus,O.G.; Kellam,P.; Zambon,M.; Galiano,M.C.
EPI349008	NA	United Kingdom	2009-Jun-04	EPI_ISL_101473	A/England/414/2009		Import from public-domain	Baillie,G.J.; Galiano,M.; Agapow,P.M.; Myers,R.; Chiam,R.; Gall,A.; Palser,A.L.; Watson,S.J.; Hedge,J.; Underwood,A.; Platt,S.; McLean,E.; Pebody,R.G.; Rambaut,A.; Green,J.; Daniels,R.; Pybus,O.G.; Kellam,P.; Zambon,M.; Galiano,M.C.
EPI349030	NA	United Kingdom	2009-Jun-05	EPI_ISL_101487	A/England/418/2009		Import from public-domain	Baillie,G.J.; Galiano,M.; Agapow,P.M.; Myers,R.; Chiam,R.; Gall,A.; Palser,A.L.; Watson,S.J.; Hedge,J.; Underwood,A.; Platt,S.; McLean,E.; Pebody,R.G.; Rambaut,A.; Green,J.; Daniels,R.; Pybus,O.G.; Kellam,P.; Zambon,M.; Galiano,M.C.
EPI349038	NA	United Kingdom	2009-Jun-05	EPI_ISL_101504	A/England/419/2009		Import from public-domain	Baillie,G.J.; Galiano,M.; Agapow,P.M.; Myers,R.; Chiam,R.; Gall,A.; Palser,A.L.; Watson,S.J.; Hedge,J.; Underwood,A.; Platt,S.; McLean,E.; Pebody,R.G.; Rambaut,A.; Green,J.; Daniels,R.; Pybus,O.G.; Kellam,P.; Zambon,M.; Galiano,M.C.
EPI349046	NA	United Kingdom	2009-Jun-04	EPI_ISL_101505	A/England/423/2009		Import from public-domain	Baillie,G.J.; Galiano,M.; Agapow,P.M.; Myers,R.; Chiam,R.; Gall,A.; Palser,A.L.; Watson,S.J.; Hedge,J.; Underwood,A.; Platt,S.; McLean,E.; Pebody,R.G.; Rambaut,A.; Green,J.; Daniels,R.; Pybus,O.G.; Kellam,P.; Zambon,M.; Galiano,M.C.
EPI349109	NA	Australia	2011-Apr-14	EPI_ISL_101509	A/BRISBANE/141/2011	Queensland Health Forensic and Scientific Services	WHO Collaborating Centre for Reference and Research on Influenza	Deng,Y-M.; Iannello,P.; Caldwell,N.; Leang,S-K; Komadina,N.
EPI349112	NA	Australia	2011-Jun-07	EPI_ISL_101510	A/NEWCASTLE/25/2011	John Hunter Hospital, Virology Unit, Clinical Microbiology	WHO Collaborating Centre for Reference and Research on Influenza	Deng,Y-M.; Iannello,P.; Caldwell,N.; Leang,S-K; Komadina,N.
EPI349114	NA	Australia	2011-Jul-02	EPI_ISL_101511	A/NEWCASTLE/86/2011	John Hunter Hospital, Virology Unit, Clinical Microbiology	WHO Collaborating Centre for Reference and Research on Influenza	Deng,Y-M.; Iannello,P.; Caldwell,N.; Leang,S-K; Komadina,N.
EPI349117	NA	Australia	2011-Mar-21	EPI_ISL_101512	A/PERTH/39/2011	Pathwest QE II Medical Centre	WHO Collaborating Centre for Reference and Research on Influenza	Deng,Y-M.; Iannello,P.; Caldwell,N.; Leang,S-K; Komadina,N.
EPI349130	NA	Australia	2011-Jun-14	EPI_ISL_101516	A/BRISBANE/210/2011	Queensland Health Forensic and Scientific Services	WHO Collaborating Centre for Reference and Research on Influenza	Deng,Y-M.; Iannello,P.; Caldwell,N.; Leang,S-K; Komadina,N.
EPI349140	NA	Australia	2011-Jun-18	EPI_ISL_101520	A/BRISBANE/229/2011	Queensland Health Forensic and Scientific Services	WHO Collaborating Centre for Reference and Research on Influenza	Deng,Y-M.; Iannello,P.; Caldwell,N.; Leang,S-K; Komadina,N.
EPI349146	NA	Australia	2011-May-20	EPI_ISL_101522	A/VICTORIA/1002/2011	Royal Chidrens Hospital	WHO Collaborating Centre for Reference and Research on Influenza	Deng,Y-M.; Iannello,P.; Caldwell,N.; Leang,S-K; Komadina,N.
EPI349154	NA	Australia	2011-Jul-06	EPI_ISL_101523	A/PERTH/49/2011	Pathwest QE II Medical Centre	WHO Collaborating Centre for Reference and Research on Influenza	Deng,Y-M.; Iannello,P.; Caldwell,N.; Leang,S-K; Komadina,N.
EPI349159	NA	Australia	2011-Jun-30	EPI_ISL_101526	A/NEWCASTLE/125/2011	John Hunter Hospital, Virology Unit, Clinical Microbiology	WHO Collaborating Centre for Reference and Research on Influenza	Deng,Y-M.; Iannello,P.; Caldwell,N.; Leang,S-K; Komadina,N.
EPI349166	NA	Australia	2011-May-17	EPI_ISL_101529	A/SYDNEY/17/2011	Clinical Virology Unit, CDIM	WHO Collaborating Centre for Reference and Research on Influenza	Deng,Y-M.; Iannello,P.; Caldwell,N.; Leang,S-K; Komadina,N.
EPI349171	NA	Malaysia	2011-Apr-02	EPI_ISL_101531	A/MALAYSIA/478/2011	Institut Penyelidikan Perubatan	WHO Collaborating Centre for Reference and Research on Influenza	Deng,Y-M.; Iannello,P.; Caldwell,N.; Leang,S-K; Komadina,N.
EPI349177	NA	Australia	2011-Aug-01	EPI_ISL_101533	A/SOUTH AUSTRALIA/68/2011	Institute of Medical and Veterinary Science (IMVS)	WHO Collaborating Centre for Reference and Research on Influenza	Deng,Y-M.; Iannello,P.; Caldwell,N.; Leang,S-K; Komadina,N.
EPI349185	NA	Australia	2011-Aug-08	EPI_ISL_101534	A/VICTORIA/821/2011	Austin Health	WHO Collaborating Centre for Reference and Research on Influenza	Deng,Y-M.; Iannello,P.; Caldwell,N.; Leang,S-K; Komadina,N.
EPI349188	NA	Australia	2011-Aug-08	EPI_ISL_101535	A/VICTORIA/822/2011	Austin Health	WHO Collaborating Centre for Reference and Research on Influenza	Deng,Y-M.; Iannello,P.; Caldwell,N.; Leang,S-K; Komadina,N.
EPI349191	NA	Australia	2011-Jul-11	EPI_ISL_101536	A/SYDNEY/516/2011	Childrens Hospital Westmead	WHO Collaborating Centre for Reference and Research on Influenza	Deng,Y-M.; Iannello,P.; Caldwell,N.; Leang,S-K; Komadina,N.
EPI349194	NA	Australia	2011-Jun-28	EPI_ISL_101537	A/TOWNSVILLE/104/2011	Queensland Health Forensic and Scientific Services	WHO Collaborating Centre for Reference and Research on Influenza	Deng,Y-M.; Iannello,P.; Caldwell,N.; Leang,S-K; Komadina,N.
EPI349200	NA	Australia	2011-Jul-12	EPI_ISL_101540	A/NEWCASTLE/168/2011	John Hunter Hospital, Virology Unit, Clinical Microbiology	WHO Collaborating Centre for Reference and Research on Influenza	Deng,Y-M.; Iannello,P.; Caldwell,N.; Leang,S-K; Komadina,N.
EPI349208	NA	Australia	2011-Aug-05	EPI_ISL_101541	A/NEWCASTLE/170/2011	John Hunter Hospital, Virology Unit, Clinical Microbiology	WHO Collaborating Centre for Reference and Research on Influenza	Deng,Y-M.; Iannello,P.; Caldwell,N.; Leang,S-K; Komadina,N.
EPI349211	NA	Australia	2011-Aug-09	EPI_ISL_101542	A/NEWCASTLE/182/2011	John Hunter Hospital, Virology Unit, Clinical Microbiology	WHO Collaborating Centre for Reference and Research on Influenza	Deng,Y-M.; Iannello,P.; Caldwell,N.; Leang,S-K; Komadina,N.
EPI349214	NA	Cambodia	2011-Jul-18	EPI_ISL_101543	A/CAMBODIA/11/2011	Institute Pasteur du Cambodia	WHO Collaborating Centre for Reference and Research on Influenza	Deng,Y-M.; Iannello,P.; Caldwell,N.; Leang,S-K; Komadina,N.
EPI349217	NA	Australia	2011-Jun-08	EPI_ISL_101544	A/CANBERRA/10/2011	Canberra Hospital	WHO Collaborating Centre for Reference and Research on Influenza	Deng,Y-M.; Iannello,P.; Caldwell,N.; Leang,S-K; Komadina,N.
EPI349220	NA	Australia	2011-Aug-14	EPI_ISL_101545	A/NEWCASTLE/204/2011	John Hunter Hospital, Virology Unit, Clinical Microbiology	WHO Collaborating Centre for Reference and Research on Influenza	Deng,Y-M.; Iannello,P.; Caldwell,N.; Leang,S-K; Komadina,N.
EPI349228	NA	Australia	2011-Aug-04	EPI_ISL_101546	A/SYDNEY/56/2011	Westmead Hospital	WHO Collaborating Centre for Reference and Research on Influenza	Deng,Y-M.; Iannello,P.; Caldwell,N.; Leang,S-K; Komadina,N.
EPI349236	NA	New Zealand	2011-Aug-01	EPI_ISL_101547	A/CHRISTCHURCH/18/2011	Canterbury Health Services	WHO Collaborating Centre for Reference and Research on Influenza	Deng,Y-M.; Iannello,P.; Caldwell,N.; Leang,S-K; Komadina,N.
EPI349239	NA	Australia	2011-Jul-07	EPI_ISL_101548	A/PERTH/54/2011	Pathwest QE II Medical Centre	WHO Collaborating Centre for Reference and Research on Influenza	Deng,Y-M.; Iannello,P.; Caldwell,N.; Leang,S-K; Komadina,N.
EPI349242	NA	Australia	2011-Jul-07	EPI_ISL_101549	A/PERTH/55/2011	Pathwest QE II Medical Centre	WHO Collaborating Centre for Reference and Research on Influenza	Deng,Y-M.; Iannello,P.; Caldwell,N.; Leang,S-K; Komadina,N.
EPI349245	NA	Australia	2011-Jul-27	EPI_ISL_101550	A/PERTH/59/2011	Pathwest QE II Medical Centre	WHO Collaborating Centre for Reference and Research on Influenza	Deng,Y-M.; Iannello,P.; Caldwell,N.; Leang,S-K; Komadina,N.
EPI349248	NA	Australia	2011-Aug-05	EPI_ISL_101551	A/PERTH/85/2011	Pathwest QE II Medical Centre	WHO Collaborating Centre for Reference and Research on Influenza	Deng,Y-M.; Iannello,P.; Caldwell,N.; Leang,S-K; Komadina,N.
EPI349251	NA	New Caledonia	2011-Aug-05	EPI_ISL_101552	A/NEW CALEDONIA/11/2011	Institut Pasteur New Caledonia	WHO Collaborating Centre for Reference and Research on Influenza	Deng,Y-M.; Iannello,P.; Caldwell,N.; Leang,S-K; Komadina,N.
EPI349254	NA	Philippines	2011-Jul-21	EPI_ISL_101553	A/PHILIPPINES/2469/2011	Research Institute of Tropical Medicine	WHO Collaborating Centre for Reference and Research on Influenza	Deng,Y-M.; Iannello,P.; Caldwell,N.; Leang,S-K; Komadina,N.
EPI349257	NA	Philippines	2011-Jul-13	EPI_ISL_101554	A/PHILIPPINES/850/2011	Research Institute of Tropical Medicine	WHO Collaborating Centre for Reference and Research on Influenza	Deng,Y-M.; Iannello,P.; Caldwell,N.; Leang,S-K; Komadina,N.
EPI349268	NA	Australia	2011-Aug-29	EPI_ISL_101556	A/SYDNEY/525/2011	Childrens Hospital Westmead	WHO Collaborating Centre for Reference and Research on Influenza	Deng,Y-M.; Iannello,P.; Caldwell,N.; Leang,S-K; Komadina,N.
EPI349273	NA	Australia	2011-Sep-11	EPI_ISL_101558	A/PERTH/533/2011	Princess Margaret Hospital for Children	WHO Collaborating Centre for Reference and Research on Influenza	Deng,Y-M.; Iannello,P.; Caldwell,N.; Leang,S-K; Komadina,N.
EPI349279	NA	Papua New Guinea	2011-Jul-27	EPI_ISL_101560	A/GOROKA/6/2011	Papua New Guinea Institute of Medical Research	WHO Collaborating Centre for Reference and Research on Influenza	Deng,Y-M.; Iannello,P.; Caldwell,N.; Leang,S-K; Komadina,N.
EPI349282	NA	Australia	2011-Aug-10	EPI_ISL_101561	A/BRISBANE/360/2011	Queensland Health Forensic and Scientific Services	WHO Collaborating Centre for Reference and Research on Influenza	Deng,Y-M.; Iannello,P.; Caldwell,N.; Leang,S-K; Komadina,N.
EPI349285	NA	Australia	2011-Aug-26	EPI_ISL_101562	A/BRISBANE/373/2011	Queensland Health Forensic and Scientific Services	WHO Collaborating Centre for Reference and Research on Influenza	Deng,Y-M.; Iannello,P.; Caldwell,N.; Leang,S-K; Komadina,N.
EPI349288	NA	Australia	2011-Oct-09	EPI_ISL_101563	A/DARWIN/103/2011	Royal Darwin Hospital	WHO Collaborating Centre for Reference and Research on Influenza	Deng,Y-M.; Iannello,P.; Caldwell,N.; Leang,S-K; Komadina,N.
EPI349296	NA	Australia	2011-Jul-15	EPI_ISL_101564	A/NEWCASTLE/179/2011	John Hunter Hospital, Virology Unit, Clinical Microbiology	WHO Collaborating Centre for Reference and Research on Influenza	Deng,Y-M.; Iannello,P.; Caldwell,N.; Leang,S-K; Komadina,N.
EPI349298	NA	Australia	2011-Aug-02	EPI_ISL_101565	A/NEWCASTLE/212/2011	John Hunter Hospital, Virology Unit, Clinical Microbiology	WHO Collaborating Centre for Reference and Research on Influenza	Deng,Y-M.; Iannello,P.; Caldwell,N.; Leang,S-K; Komadina,N.
EPI349395	NA	United Kingdom	2009-Jun-04	EPI_ISL_101570	A/England/428/2009		Import from public-domain	Baillie,G.J.; Galiano,M.; Agapow,P.M.; Myers,R.; Chiam,R.; Gall,A.; Palser,A.L.; Watson,S.J.; Hedge,J.; Underwood,A.; Platt,S.; McLean,E.; Pebody,R.G.; Rambaut,A.; Green,J.; Daniels,R.; Pybus,O.G.; Kellam,P.; Zambon,M.; Galiano,M.C.
EPI349341	NA	Paraguay	2011-Nov-21	EPI_ISL_101586	A/Paraguay/188/2011	Central Laboratory of Public Health	Centers for Disease Control and Prevention
EPI349345	NA	Cambodia	2011-Jul-17	EPI_ISL_101587	A/Cambodia/311/2011	Pasteur Institute, Influenza Laboratory	Centers for Disease Control and Prevention
EPI349348	NA	Paraguay	2011-Nov-09	EPI_ISL_101588	A/Paraguay/105/2011	Central Laboratory of Public Health	Centers for Disease Control and Prevention
EPI349354	NA	Puerto Rico	2011-Nov-02	EPI_ISL_101590	A/Puerto Rico/8220/2011	Puerto Rico Department of Health	Centers for Disease Control and Prevention
EPI349357	NA	United States	2011-Dec-19	EPI_ISL_101591	A/Pennsylvania/16/2011	Pennsylvania Department of Health	Centers for Disease Control and Prevention
EPI349361	NA	Puerto Rico	2011-Nov-21	EPI_ISL_101592	A/Puerto Rico/8233/2011	Puerto Rico Department of Health	Centers for Disease Control and Prevention
EPI349364	NA	United States	2011-Dec-20	EPI_ISL_101593	A/Florida/36/2011	Florida Department of Health-Tampa	Centers for Disease Control and Prevention
EPI349403	NA	United Kingdom	2009-Jun-05	EPI_ISL_101613	A/England/430/2009		Import from public-domain	Baillie,G.J.; Galiano,M.; Agapow,P.M.; Myers,R.; Chiam,R.; Gall,A.; Palser,A.L.; Watson,S.J.; Hedge,J.; Underwood,A.; Platt,S.; McLean,E.; Pebody,R.G.; Rambaut,A.; Green,J.; Daniels,R.; Pybus,O.G.; Kellam,P.; Zambon,M.; Galiano,M.C.
EPI349411	NA	United Kingdom	2009-Jun-05	EPI_ISL_101621	A/England/431/2009		Import from public-domain	Baillie,G.J.; Galiano,M.; Agapow,P.M.; Myers,R.; Chiam,R.; Gall,A.; Palser,A.L.; Watson,S.J.; Hedge,J.; Underwood,A.; Platt,S.; McLean,E.; Pebody,R.G.; Rambaut,A.; Green,J.; Daniels,R.; Pybus,O.G.; Kellam,P.; Zambon,M.; Galiano,M.C.
EPI349419	NA	United Kingdom	2009-Jun-05	EPI_ISL_101631	A/England/433/2009		Import from public-domain	Baillie,G.J.; Galiano,M.; Agapow,P.M.; Myers,R.; Chiam,R.; Gall,A.; Palser,A.L.; Watson,S.J.; Hedge,J.; Underwood,A.; Platt,S.; McLean,E.; Pebody,R.G.; Rambaut,A.; Green,J.; Daniels,R.; Pybus,O.G.; Kellam,P.; Zambon,M.; Galiano,M.C.
EPI349427	NA	United Kingdom	2009-Jun-06	EPI_ISL_101632	A/England/434/2009		Import from public-domain	Baillie,G.J.; Galiano,M.; Agapow,P.M.; Myers,R.; Chiam,R.; Gall,A.; Palser,A.L.; Watson,S.J.; Hedge,J.; Underwood,A.; Platt,S.; McLean,E.; Pebody,R.G.; Rambaut,A.; Green,J.; Daniels,R.; Pybus,O.G.; Kellam,P.; Zambon,M.; Galiano,M.C.
EPI349435	NA	United Kingdom	2009-Jun-09	EPI_ISL_101639	A/England/445/2009		Import from public-domain	Baillie,G.J.; Galiano,M.; Agapow,P.M.; Myers,R.; Chiam,R.; Gall,A.; Palser,A.L.; Watson,S.J.; Hedge,J.; Underwood,A.; Platt,S.; McLean,E.; Pebody,R.G.; Rambaut,A.; Green,J.; Daniels,R.; Pybus,O.G.; Kellam,P.; Zambon,M.; Galiano,M.C.
EPI349443	NA	United Kingdom	2009-Jun-11	EPI_ISL_101649	A/Scotland/10/2009		Import from public-domain	Baillie,G.J.; Galiano,M.; Agapow,P.M.; Myers,R.; Chiam,R.; Gall,A.; Palser,A.L.; Watson,S.J.; Hedge,J.; Underwood,A.; Platt,S.; McLean,E.; Pebody,R.G.; Rambaut,A.; Green,J.; Daniels,R.; Pybus,O.G.; Kellam,P.; Zambon,M.; Galiano,M.C.
EPI349573	NA	Taiwan	2009-Jul-27	EPI_ISL_101885	A/Taiwan/2826/2009		Import from public-domain	Yang,J.R.; Huang,Y.P.; Chang,F.Y.; Hsu,L.C.; Lin,Y.C.; Su,C.H.; Chen,P.J.; Wu,H.S.; Liu,M.T.; Yang,J.-R.; Wu,H.-S.; Liu,M.-T.
EPI349574	NA	Taiwan	2009-Aug-27	EPI_ISL_101886	A/Taiwan/6078/2009		Import from public-domain	Yang,J.R.; Huang,Y.P.; Chang,F.Y.; Hsu,L.C.; Lin,Y.C.; Su,C.H.; Chen,P.J.; Wu,H.S.; Liu,M.T.; Yang,J.-R.; Wu,H.-S.; Liu,M.-T.
EPI349575	NA	Taiwan	2009-Sep-09	EPI_ISL_101887	A/Taiwan/937/2009		Import from public-domain	Yang,J.R.; Huang,Y.P.; Chang,F.Y.; Hsu,L.C.; Lin,Y.C.; Su,C.H.; Chen,P.J.; Wu,H.S.; Liu,M.T.; Yang,J.-R.; Wu,H.-S.; Liu,M.-T.
EPI349576	NA	Taiwan	2009-Sep-10	EPI_ISL_101888	A/Taiwan/940/2009		Import from public-domain	Yang,J.R.; Huang,Y.P.; Chang,F.Y.; Hsu,L.C.; Lin,Y.C.; Su,C.H.; Chen,P.J.; Wu,H.S.; Liu,M.T.; Yang,J.-R.; Wu,H.-S.; Liu,M.-T.
EPI349577	NA	Taiwan	2009-Sep-20	EPI_ISL_101889	A/Taiwan/8575/2009		Import from public-domain	Yang,J.R.; Huang,Y.P.; Chang,F.Y.; Hsu,L.C.; Lin,Y.C.; Su,C.H.; Chen,P.J.; Wu,H.S.; Liu,M.T.; Yang,J.-R.; Wu,H.-S.; Liu,M.-T.
EPI349578	NA	Taiwan	2009-Sep-28	EPI_ISL_101890	A/Taiwan/4909/2009		Import from public-domain	Yang,J.R.; Huang,Y.P.; Chang,F.Y.; Hsu,L.C.; Lin,Y.C.; Su,C.H.; Chen,P.J.; Wu,H.S.; Liu,M.T.; Yang,J.-R.; Wu,H.-S.; Liu,M.-T.
EPI349579	NA	Taiwan	2009-Sep-28	EPI_ISL_101891	A/Taiwan/8542/2009		Import from public-domain	Yang,J.R.; Huang,Y.P.; Chang,F.Y.; Hsu,L.C.; Lin,Y.C.; Su,C.H.; Chen,P.J.; Wu,H.S.; Liu,M.T.; Yang,J.-R.; Wu,H.-S.; Liu,M.-T.
EPI349580	NA	Taiwan	2009-Oct-08	EPI_ISL_101892	A/Taiwan/7418/2009		Import from public-domain	Yang,J.R.; Huang,Y.P.; Chang,F.Y.; Hsu,L.C.; Lin,Y.C.; Su,C.H.; Chen,P.J.; Wu,H.S.; Liu,M.T.; Yang,J.-R.; Wu,H.-S.; Liu,M.-T.
EPI349581	NA	Taiwan	2009-Oct-27	EPI_ISL_101893	A/Taiwan/6200/2009		Import from public-domain	Yang,J.R.; Huang,Y.P.; Chang,F.Y.; Hsu,L.C.; Lin,Y.C.; Su,C.H.; Chen,P.J.; Wu,H.S.; Liu,M.T.; Yang,J.-R.; Wu,H.-S.; Liu,M.-T.
EPI349582	NA	Taiwan	2009-Oct-28	EPI_ISL_101894	A/Taiwan/7873/2009		Import from public-domain	Yang,J.R.; Huang,Y.P.; Chang,F.Y.; Hsu,L.C.; Lin,Y.C.; Su,C.H.; Chen,P.J.; Wu,H.S.; Liu,M.T.; Yang,J.-R.; Wu,H.-S.; Liu,M.-T.
EPI349583	NA	Taiwan	2009-Dec-04	EPI_ISL_101895	A/Taiwan/6341/2009		Import from public-domain	Yang,J.R.; Huang,Y.P.; Chang,F.Y.; Hsu,L.C.; Lin,Y.C.; Su,C.H.; Chen,P.J.; Wu,H.S.; Liu,M.T.; Yang,J.-R.; Wu,H.-S.; Liu,M.-T.
EPI349584	NA	Taiwan	2009-Dec-18	EPI_ISL_101896	A/Taiwan/11706/2009		Import from public-domain	Yang,J.R.; Huang,Y.P.; Chang,F.Y.; Hsu,L.C.; Lin,Y.C.; Su,C.H.; Chen,P.J.; Wu,H.S.; Liu,M.T.; Yang,J.-R.; Wu,H.-S.; Liu,M.-T.
EPI349585	NA	Taiwan	2009-Dec-29	EPI_ISL_101897	A/Taiwan/1017/2009		Import from public-domain	Yang,J.R.; Huang,Y.P.; Chang,F.Y.; Hsu,L.C.; Lin,Y.C.; Su,C.H.; Chen,P.J.; Wu,H.S.; Liu,M.T.; Yang,J.-R.; Wu,H.-S.; Liu,M.-T.
EPI349586	NA	Taiwan	2010-May-05	EPI_ISL_101898	A/Taiwan/1164/2010		Import from public-domain	Yang,J.R.; Huang,Y.P.; Chang,F.Y.; Hsu,L.C.; Lin,Y.C.; Su,C.H.; Chen,P.J.; Wu,H.S.; Liu,M.T.; Yang,J.-R.; Wu,H.-S.; Liu,M.-T.
EPI349587	NA	Taiwan	2010-Aug-11	EPI_ISL_101899	A/Taiwan/3994/2010		Import from public-domain	Yang,J.R.; Huang,Y.P.; Chang,F.Y.; Hsu,L.C.; Lin,Y.C.; Su,C.H.; Chen,P.J.; Wu,H.S.; Liu,M.T.; Yang,J.-R.; Wu,H.-S.; Liu,M.-T.
EPI349588	NA	Taiwan	2010-Sep-06	EPI_ISL_101900	A/Taiwan/5270/2010		Import from public-domain	Yang,J.R.; Huang,Y.P.; Chang,F.Y.; Hsu,L.C.; Lin,Y.C.; Su,C.H.; Chen,P.J.; Wu,H.S.; Liu,M.T.; Yang,J.-R.; Wu,H.-S.; Liu,M.-T.
EPI349589	NA	Taiwan	2010-Dec-20	EPI_ISL_101901	A/Taiwan/842/2010		Import from public-domain	Yang,J.R.; Huang,Y.P.; Chang,F.Y.; Hsu,L.C.; Lin,Y.C.; Su,C.H.; Chen,P.J.; Wu,H.S.; Liu,M.T.; Yang,J.-R.; Wu,H.-S.; Liu,M.-T.
EPI349590	NA	Taiwan	2011-Jan-03	EPI_ISL_101902	A/Taiwan/4501/2011		Import from public-domain	Yang,J.R.; Huang,Y.P.; Chang,F.Y.; Hsu,L.C.; Lin,Y.C.; Su,C.H.; Chen,P.J.; Wu,H.S.; Liu,M.T.; Yang,J.-R.; Wu,H.-S.; Liu,M.-T.
EPI349591	NA	Taiwan	2011-Jan-08	EPI_ISL_101903	A/Taiwan/1018/2011		Import from public-domain	Yang,J.R.; Huang,Y.P.; Chang,F.Y.; Hsu,L.C.; Lin,Y.C.; Su,C.H.; Chen,P.J.; Wu,H.S.; Liu,M.T.; Yang,J.-R.; Wu,H.-S.; Liu,M.-T.
EPI349592	NA	Taiwan	2011-Jan-17	EPI_ISL_101904	A/Taiwan/2649/2011		Import from public-domain	Yang,J.R.; Huang,Y.P.; Chang,F.Y.; Hsu,L.C.; Lin,Y.C.; Su,C.H.; Chen,P.J.; Wu,H.S.; Liu,M.T.; Yang,J.-R.; Wu,H.-S.; Liu,M.-T.
EPI349593	NA	Taiwan	2011-Jan-17	EPI_ISL_101905	A/Taiwan/5506/2011		Import from public-domain	Yang,J.R.; Huang,Y.P.; Chang,F.Y.; Hsu,L.C.; Lin,Y.C.; Su,C.H.; Chen,P.J.; Wu,H.S.; Liu,M.T.; Yang,J.-R.; Wu,H.-S.; Liu,M.-T.
EPI349594	NA	Taiwan	2011-Jan-17	EPI_ISL_101906	A/Taiwan/67/2011		Import from public-domain	Yang,J.R.; Huang,Y.P.; Chang,F.Y.; Hsu,L.C.; Lin,Y.C.; Su,C.H.; Chen,P.J.; Wu,H.S.; Liu,M.T.; Yang,J.-R.; Wu,H.-S.; Liu,M.-T.
EPI349595	NA	Taiwan	2011-Jan-18	EPI_ISL_101907	A/Taiwan/552/2011		Import from public-domain	Yang,J.R.; Huang,Y.P.; Chang,F.Y.; Hsu,L.C.; Lin,Y.C.; Su,C.H.; Chen,P.J.; Wu,H.S.; Liu,M.T.; Yang,J.-R.; Wu,H.-S.; Liu,M.-T.
EPI349596	NA	Taiwan	2011-Jan-19	EPI_ISL_101908	A/Taiwan/1102/2011		Import from public-domain	Yang,J.R.; Huang,Y.P.; Chang,F.Y.; Hsu,L.C.; Lin,Y.C.; Su,C.H.; Chen,P.J.; Wu,H.S.; Liu,M.T.; Yang,J.-R.; Wu,H.-S.; Liu,M.-T.
EPI349597	NA	Taiwan	2011-Jan-26	EPI_ISL_101909	A/Taiwan/1150/2011		Import from public-domain	Yang,J.R.; Huang,Y.P.; Chang,F.Y.; Hsu,L.C.; Lin,Y.C.; Su,C.H.; Chen,P.J.; Wu,H.S.; Liu,M.T.; Yang,J.-R.; Wu,H.-S.; Liu,M.-T.
EPI349598	NA	Taiwan	2011-Jan-27	EPI_ISL_101910	A/Taiwan/1749/2011		Import from public-domain	Yang,J.R.; Huang,Y.P.; Chang,F.Y.; Hsu,L.C.; Lin,Y.C.; Su,C.H.; Chen,P.J.; Wu,H.S.; Liu,M.T.; Yang,J.-R.; Wu,H.-S.; Liu,M.-T.
EPI349599	NA	Taiwan	2011-Feb-01	EPI_ISL_101911	A/Taiwan/2883/2011		Import from public-domain	Yang,J.R.; Huang,Y.P.; Chang,F.Y.; Hsu,L.C.; Lin,Y.C.; Su,C.H.; Chen,P.J.; Wu,H.S.; Liu,M.T.; Yang,J.-R.; Wu,H.-S.; Liu,M.-T.
EPI349600	NA	Taiwan	2011-Feb-03	EPI_ISL_101912	A/Taiwan/3697/2011		Import from public-domain	Yang,J.R.; Huang,Y.P.; Chang,F.Y.; Hsu,L.C.; Lin,Y.C.; Su,C.H.; Chen,P.J.; Wu,H.S.; Liu,M.T.; Yang,J.-R.; Wu,H.-S.; Liu,M.-T.
EPI349601	NA	Taiwan	2011-Feb-08	EPI_ISL_101913	A/Taiwan/4611/2011		Import from public-domain	Yang,J.R.; Huang,Y.P.; Chang,F.Y.; Hsu,L.C.; Lin,Y.C.; Su,C.H.; Chen,P.J.; Wu,H.S.; Liu,M.T.; Yang,J.-R.; Wu,H.-S.; Liu,M.-T.
EPI350268	NA	Germany	2009-Apr-01	EPI_ISL_101971	A/Hamburg/05/2009		Import from public-domain	Otte,A.; Sauter,M.; Alleva,L.; Baumgarte,S.; Klingel,K.; Gabriel,G.
EPI350276	NA	China	2009-Oct-30	EPI_ISL_101972	A/Nanjing/NJU-108/2009		Import from public-domain	Xing,Z.; Gao,W.; Sun,W.; Qu,B.
EPI350284	NA	Finland	2009-Jul-27	EPI_ISL_101973	A/Helsinki/P14/2009		Import from public-domain	Vanlede,M.; Kallio-Kokko,H.; Mattila,P.; Almusa,H.; Kakkola,L.; Kainov,D.
EPI350292	NA	Finland	2009-May-10	EPI_ISL_101990	A/Helsinki/P15/2009		Import from public-domain	Vanlede,M.; Kallio-Kokko,H.; Mattila,P.; Almusa,H.; Kakkola,L.; Kainov,D.
EPI350300	NA	Finland	2009-Nov-25	EPI_ISL_101991	A/Helsinki/P18/2009		Import from public-domain	Vanlede,M.; Kallio-Kokko,H.; Mattila,P.; Almusa,H.; Kakkola,L.; Kainov,D.
EPI350315	NA	Russian Federation	2011-Feb-03	EPI_ISL_102003	A/Novosibirsk/KSH/2011		Import from public-domain	Susloparov,I.M.; Sharshov,K.A.; Kurskaya,O.G.; Durymanov,A.G.; Shestopalov,A.M.
EPI350327	NA	China	2009-Jul-09	EPI_ISL_102005	A/Zhejiang/X1/2009		Import from public-domain	Zhao,J.R.; Li,Y.D.; Pan,L.M.; Zhu,N.; Ni,H.X.; Xu,G.Z.; Jiang,Y.Z.; Huo,X.X.; Xu,J.Q.; Xia,H.; Han,N.; Tang,S.; Zhang,Z.; Kou,Z.; Rayner,S.; Li,T.X.
EPI350334	NA	China	2009-Jul-09	EPI_ISL_102019	A/Zhejiang/10/2009		Import from public-domain	Zhao,J.R.; Li,Y.D.; Pan,L.M.; Zhu,N.; Ni,H.X.; Xu,G.Z.; Jiang,Y.Z.; Huo,X.X.; Xu,J.Q.; Xia,H.; Han,N.; Tang,S.; Zhang,Z.; Kou,Z.; Rayner,S.; Li,T.X.
EPI350341	NA	China	2009-Oct-11	EPI_ISL_102020	A/Hubei/100/2009		Import from public-domain	Zhao,J.R.; Li,Y.D.; Pan,L.M.; Zhu,N.; Ni,H.X.; Xu,G.Z.; Jiang,Y.Z.; Huo,X.X.; Xu,J.Q.; Xia,H.; Han,N.; Tang,S.; Zhang,Z.; Kou,Z.; Rayner,S.; Li,T.X.
EPI350354	NA	China	2009-Jul-09	EPI_ISL_102043	A/Zhejiang/X2/2009		Import from public-domain	Zhao,J.R.; Li,Y.D.; Pan,L.M.; Zhu,N.; Ni,H.X.; Xu,G.Z.; Jiang,Y.Z.; Huo,X.X.; Xu,J.Q.; Xia,H.; Han,N.; Tang,S.; Zhang,Z.; Kou,Z.; Rayner,S.; Li,T.X.
EPI350369	NA	China	2009-Jul-09	EPI_ISL_102046	A/Zhejiang/3/2009		Import from public-domain	Zhao,J.R.; Li,Y.D.; Pan,L.M.; Zhu,N.; Ni,H.X.; Xu,G.Z.; Jiang,Y.Z.; Huo,X.X.; Xu,J.Q.; Xia,H.; Han,N.; Tang,S.; Zhang,Z.; Kou,Z.; Rayner,S.; Li,T.X.
EPI350446	NA	China	2009-Jul-09	EPI_ISL_102060	A/Zhejiang/4/2009		Import from public-domain	Zhao,J.R.; Li,Y.D.; Pan,L.M.; Zhu,N.; Ni,H.X.; Xu,G.Z.; Jiang,Y.Z.; Huo,X.X.; Xu,J.Q.; Xia,H.; Han,N.; Tang,S.; Zhang,Z.; Kou,Z.; Rayner,S.; Li,T.X.
EPI350454	NA	China	2009-Jun-09	EPI_ISL_102079	A/Shenzhen/40/2009		Import from public-domain	Zhao,J.R.; Li,Y.D.; Pan,L.M.; Zhu,N.; Ni,H.X.; Xu,G.Z.; Jiang,Y.Z.; Huo,X.X.; Xu,J.Q.; Xia,H.; Han,N.; Tang,S.; Zhang,Z.; Kou,Z.; Rayner,S.; Li,T.X.
EPI350461	NA	China	2009-Jun-09	EPI_ISL_102080	A/Shenzhen/42/2009		Import from public-domain	Zhao,J.R.; Li,Y.D.; Pan,L.M.; Zhu,N.; Ni,H.X.; Xu,G.Z.; Jiang,Y.Z.; Huo,X.X.; Xu,J.Q.; Xia,H.; Han,N.; Tang,S.; Zhang,Z.; Kou,Z.; Rayner,S.; Li,T.X.
EPI350916	NA	China	2009-Jul-09	EPI_ISL_102105	A/Zhejiang/5/2009		Import from public-domain	Zhao,J.R.; Li,Y.D.; Pan,L.M.; Zhu,N.; Ni,H.X.; Xu,G.Z.; Jiang,Y.Z.; Huo,X.X.; Xu,J.Q.; Xia,H.; Han,N.; Tang,S.; Zhang,Z.; Kou,Z.; Rayner,S.; Li,T.X.
EPI350995	NA	China	2009-Jul-09	EPI_ISL_102164	A/Zhejiang/7/2009		Import from public-domain	Zhao,J.R.; Li,Y.D.; Pan,L.M.; Zhu,N.; Ni,H.X.; Xu,G.Z.; Jiang,Y.Z.; Huo,X.X.; Xu,J.Q.; Xia,H.; Han,N.; Tang,S.; Zhang,Z.; Kou,Z.; Rayner,S.; Li,T.X.
EPI351001	NA	China	2009-Jun-09	EPI_ISL_102177	A/Shenzhen/71/2009		Import from public-domain	Zhao,J.R.; Li,Y.D.; Pan,L.M.; Zhu,N.; Ni,H.X.; Xu,G.Z.; Jiang,Y.Z.; Huo,X.X.; Xu,J.Q.; Xia,H.; Han,N.; Tang,S.; Zhang,Z.; Kou,Z.; Rayner,S.; Li,T.X.
EPI351008	NA	China	2009-Nov-01	EPI_ISL_102178	A/Hubei/73/2009		Import from public-domain	Zhao,J.R.; Li,Y.D.; Pan,L.M.; Zhu,N.; Ni,H.X.; Xu,G.Z.; Jiang,Y.Z.; Huo,X.X.; Xu,J.Q.; Xia,H.; Han,N.; Tang,S.; Zhang,Z.; Kou,Z.; Rayner,S.; Li,T.X.
EPI351016	NA	China	2009-Nov-01	EPI_ISL_102190	A/Hubei/74/2009		Import from public-domain	Zhao,J.R.; Li,Y.D.; Pan,L.M.; Zhu,N.; Ni,H.X.; Xu,G.Z.; Jiang,Y.Z.; Huo,X.X.; Xu,J.Q.; Xia,H.; Han,N.; Tang,S.; Zhang,Z.; Kou,Z.; Rayner,S.; Li,T.X.
EPI351024	NA	China	2009-Nov-01	EPI_ISL_102191	A/Hubei/75/2009		Import from public-domain	Zhao,J.R.; Li,Y.D.; Pan,L.M.; Zhu,N.; Ni,H.X.; Xu,G.Z.; Jiang,Y.Z.; Huo,X.X.; Xu,J.Q.; Xia,H.; Han,N.; Tang,S.; Zhang,Z.; Kou,Z.; Rayner,S.; Li,T.X.
EPI351032	NA	China	2009-Nov-01	EPI_ISL_102200	A/Hubei/76/2009		Import from public-domain	Zhao,J.R.; Li,Y.D.; Pan,L.M.; Zhu,N.; Ni,H.X.; Xu,G.Z.; Jiang,Y.Z.; Huo,X.X.; Xu,J.Q.; Xia,H.; Han,N.; Tang,S.; Zhang,Z.; Kou,Z.; Rayner,S.; Li,T.X.
EPI351039	NA	China	2009-Nov-01	EPI_ISL_102201	A/Zhejiang/77/2009		Import from public-domain	Zhao,J.R.; Li,Y.D.; Pan,L.M.; Zhu,N.; Ni,H.X.; Xu,G.Z.; Jiang,Y.Z.; Huo,X.X.; Xu,J.Q.; Xia,H.; Han,N.; Tang,S.; Zhang,Z.; Kou,Z.; Rayner,S.; Li,T.X.
EPI351045	NA	China	2009-Nov-01	EPI_ISL_102210	A/Zhejiang/78/2009		Import from public-domain	Zhao,J.R.; Li,Y.D.; Pan,L.M.; Zhu,N.; Ni,H.X.; Xu,G.Z.; Jiang,Y.Z.; Huo,X.X.; Xu,J.Q.; Xia,H.; Han,N.; Tang,S.; Zhang,Z.; Kou,Z.; Rayner,S.; Li,T.X.
EPI351060	NA	China	2009-Jul-09	EPI_ISL_102223	A/Zhejiang/8/2009		Import from public-domain	Zhao,J.R.; Li,Y.D.; Pan,L.M.; Zhu,N.; Ni,H.X.; Xu,G.Z.; Jiang,Y.Z.; Huo,X.X.; Xu,J.Q.; Xia,H.; Han,N.; Tang,S.; Zhang,Z.; Kou,Z.; Rayner,S.; Li,T.X.
EPI351066	NA	China	2009-Nov-01	EPI_ISL_102224	A/Zhejiang/80/2009		Import from public-domain	Zhao,J.R.; Li,Y.D.; Pan,L.M.; Zhu,N.; Ni,H.X.; Xu,G.Z.; Jiang,Y.Z.; Huo,X.X.; Xu,J.Q.; Xia,H.; Han,N.; Tang,S.; Zhang,Z.; Kou,Z.; Rayner,S.; Li,T.X.
EPI351074	NA	China	2009-Nov-01	EPI_ISL_102241	A/Zhejiang/81/2009		Import from public-domain	Zhao,J.R.; Li,Y.D.; Pan,L.M.; Zhu,N.; Ni,H.X.; Xu,G.Z.; Jiang,Y.Z.; Huo,X.X.; Xu,J.Q.; Xia,H.; Han,N.; Tang,S.; Zhang,Z.; Kou,Z.; Rayner,S.; Li,T.X.
EPI351081	NA	China	2009-Nov-01	EPI_ISL_102242	A/Zhejiang/82/2009		Import from public-domain	Zhao,J.R.; Li,Y.D.; Pan,L.M.; Zhu,N.; Ni,H.X.; Xu,G.Z.; Jiang,Y.Z.; Huo,X.X.; Xu,J.Q.; Xia,H.; Han,N.; Tang,S.; Zhang,Z.; Kou,Z.; Rayner,S.; Li,T.X.
EPI351091	NA	China	2009-Oct-11	EPI_ISL_102244	A/Zhejiang/83/2009		Import from public-domain	Zhao,J.R.; Li,Y.D.; Pan,L.M.; Zhu,N.; Ni,H.X.; Xu,G.Z.; Jiang,Y.Z.; Huo,X.X.; Xu,J.Q.; Xia,H.; Han,N.; Tang,S.; Zhang,Z.; Kou,Z.; Rayner,S.; Li,T.X.
EPI351099	NA	China	2009-Oct-11	EPI_ISL_102254	A/Zhejiang/84/2009		Import from public-domain	Zhao,J.R.; Li,Y.D.; Pan,L.M.; Zhu,N.; Ni,H.X.; Xu,G.Z.; Jiang,Y.Z.; Huo,X.X.; Xu,J.Q.; Xia,H.; Han,N.; Tang,S.; Zhang,Z.; Kou,Z.; Rayner,S.; Li,T.X.
EPI351108	NA	China	2009-Oct-11	EPI_ISL_102256	A/Zhejiang/85/2009		Import from public-domain	Zhao,J.R.; Li,Y.D.; Pan,L.M.; Zhu,N.; Ni,H.X.; Xu,G.Z.; Jiang,Y.Z.; Huo,X.X.; Xu,J.Q.; Xia,H.; Han,N.; Tang,S.; Zhang,Z.; Kou,Z.; Rayner,S.; Li,T.X.
EPI351411	NA	Sweden	2011-Dec-17	EPI_ISL_102474	A/Lund/1/2011		Public Health Agency of Sweden
EPI351589	NA	Sweden	2011-Dec-21	EPI_ISL_102489	A/Stockholm/47/2011		Public Health Agency of Sweden
EPI351733	NA	Sweden	2012-Jan-02	EPI_ISL_102584	A/Stockholm/1/2012		Public Health Agency of Sweden
EPI352167	NA	Hong Kong (SAR)	2009-Aug-03	EPI_ISL_102979	A/Hong Kong/H090-770-V10/2009		Import from public-domain	Wentworth,D.E.; Dugan,V.; Halpin,R.; Lin,X.; Bera,J.; Ghedin,E.; Fedorova,N.; Overton,L.; Tsitrin,T.; Stockwell,T.; Amedeo,P.; Bishop,B.; Chen,H.; Edworthy,P.; Gupta,N.; Katzel,D.; Li,K.; Schobel,S.; Shrivastava,S.; Thovarai,V.; Wang,S.; Poon,L.; Chan,K.H.; Cowling,B.J.; Peiris,M.; Bao,Y.; Sanders,R.; Dernovoy,D.; Kiryutin,B.; Lipman,D.J.; Tatusova,T.
EPI352294	NA	Ghana	2011-Oct-19	EPI_ISL_103044	A/Ghana/FS-11-1803/2011	University of Ghana	National Institute for Medical Research
EPI352296	NA	Ghana	2011-Oct-11	EPI_ISL_103045	A/Ghana/ARI1181/2011	University of Ghana	National Institute for Medical Research
EPI352298	NA	Hong Kong (SAR)	2011-Dec-14	EPI_ISL_103046	A/Hong Kong/5089/2011	Government Virus Unit	National Institute for Medical Research
EPI352300	NA	Norway	2011-Dec-08	EPI_ISL_103047	A/Norway/2379/2011	WHO National Influenza Centre	National Institute for Medical Research
EPI352302	NA	France	2011-Sep-21	EPI_ISL_103048	A/Grenoble/1772/2011	Hospices Civils de Lyon	National Institute for Medical Research
EPI352304	NA	Cote d'Ivoire	2011-Sep-12	EPI_ISL_103049	A/Abobo/GR753/2011	Pasteur Institut of Côte d'Ivoire	National Institute for Medical Research
EPI352407	NA	Argentina	2011-Aug-05	EPI_ISL_103108	A/Argentina/656/2011	Instituto Nacional de Enfermedades Infecciosas	Centers for Disease Control and Prevention
EPI352595	NA	United States	2011-Dec-22	EPI_ISL_103212	A/Vermont/16/2011	Vermont Department of Health Laboratory	Centers for Disease Control and Prevention
EPI352598	NA	Canada	2011-Dec-16	EPI_ISL_103213	A/Ontario/RV0003/2011	National Microbiology Laboratory, Public Health Agency of Canada (PHAC)	Centers for Disease Control and Prevention
EPI352601	NA	United States	2012-Jan-07	EPI_ISL_103215	A/Texas/02/2012	Tarrant County Public Health	Centers for Disease Control and Prevention
EPI353384	NA	United States	2012-Jan-06	EPI_ISL_103724	A/Alabama/01/2012	ADPH Bureau of Clinical Laboratories	Centers for Disease Control and Prevention
EPI353390	NA	United States	2012-Jan-04	EPI_ISL_103726	A/Colorado/01/2012	Colorado Department of Health Lab	Centers for Disease Control and Prevention
EPI353393	NA	United States	2012-Jan-03	EPI_ISL_103727	A/Florida/01/2012	Florida Department of Health-Jacksonville	Centers for Disease Control and Prevention
EPI353908	NA	India	2011-Oct-20	EPI_ISL_103728	A/India/5756/2011	National Institute of Virology	Centers for Disease Control and Prevention
EPI353398	NA	United States	2012-Jan-11	EPI_ISL_103729	A/Maine/01/2012	Maine Health and Environmental Testing Laboratory	Centers for Disease Control and Prevention
EPI353401	NA	Mexico	2012-Jan-08	EPI_ISL_103730	A/Mexico/210/2012	Laboratorio de Virus Respiratorio	Centers for Disease Control and Prevention
EPI353404	NA	Mexico	2011-Dec-14	EPI_ISL_103731	A/Mexico/3720/2011	Laboratorio de Virus Respiratorio	Centers for Disease Control and Prevention
EPI353407	NA	Mexico	2011-Dec-28	EPI_ISL_103732	A/Mexico/52/2011	Laboratorio de Virus Respiratorio	Centers for Disease Control and Prevention
EPI353410	NA	Mexico	2011-Dec-30	EPI_ISL_103733	A/Mexico/56/2011	Laboratorio de Virus Respiratorio	Centers for Disease Control and Prevention
EPI353413	NA	United States	2011-Dec-14	EPI_ISL_103734	A/New York/21/2011	New York City Department of Health	Centers for Disease Control and Prevention
EPI353416	NA	United States	2011-Dec-16	EPI_ISL_103735	A/Oregon/13/2011	Oregon Public Health Laboratory	Centers for Disease Control and Prevention
EPI353419	NA	Canada	2011-Oct-13	EPI_ISL_103736	A/Quebec/RV1432/2011	National Microbiology Laboratory, Public Health Agency of Canada (PHAC)	Centers for Disease Control and Prevention
EPI353422	NA	United States	2012-Jan-09	EPI_ISL_103737	A/Texas/04/2012	San Antonio Metropolitan Health	Centers for Disease Control and Prevention
EPI353425	NA	United States	2012-Jan-15	EPI_ISL_103738	A/Texas/05/2012	Texas Childrens Hospital	Centers for Disease Control and Prevention
EPI353436	NA	Mexico	2011-Dec-12	EPI_ISL_103740	A/Mexico/3723/2011	Laboratorio de Virus Respiratorio	Centers for Disease Control and Prevention
EPI353442	NA	Mexico	2012-Jan-02	EPI_ISL_103741	A/Mexico/254/2012	Laboratorio de Virus Respiratorio	Centers for Disease Control and Prevention
EPI353551	NA	Sweden	2012-Jan-05	EPI_ISL_103775	A/Gothenburg/1/2012		Public Health Agency of Sweden
EPI353914	NA	Sweden	2011-Dec-22	EPI_ISL_104006	A/Stockholm/48/2011		Public Health Agency of Sweden
EPI353923	NA	Sweden	2012-Jan-04	EPI_ISL_104011	A/Umea/2/2012		Public Health Agency of Sweden
EPI354530	NA	China	2011-Feb-22	EPI_ISL_104448	A/Guangdong/067/2011		Import from public-domain	Zhang,X.; Ni,H.; Guan,D.; Zou,L.; Zhou,J.; Hou,N.; Zhu,X.; Ke,C.
EPI354490	NA	China	2010-Feb-04	EPI_ISL_104449	A/Guangdong/2315/2010		Import from public-domain	Zhang,X.; Ni,H.; Guan,D.; Zou,L.; Zhou,J.; Hou,N.; Zhu,X.; Ke,C.
EPI354493	NA	China	2010-Mar-07	EPI_ISL_104450	A/Guangdong/2989/2010		Import from public-domain	Zhang,X.; Ni,H.; Guan,D.; Zou,L.; Zhou,J.; Hou,N.; Zhu,X.; Ke,C.
EPI354504	NA	China	2010-Apr-12	EPI_ISL_104451	A/Guangdong/4220/2010		Import from public-domain	Zhang,X.; Ni,H.; Guan,D.; Zou,L.; Zhou,J.; Hou,N.; Zhu,X.; Ke,C.
EPI354509	NA	China	2010-May-10	EPI_ISL_104452	A/Guangdong/5303/2010		Import from public-domain	Zhang,X.; Ni,H.; Guan,D.; Zou,L.; Zhou,J.; Hou,N.; Zhu,X.; Ke,C.
EPI354510	NA	China	2010-Jun-20	EPI_ISL_104453	A/Guangdong/7232/2010		Import from public-domain	Zhang,X.; Ni,H.; Guan,D.; Zou,L.; Zhou,J.; Hou,N.; Zhu,X.; Ke,C.
EPI354511	NA	China	2010-Jul-18	EPI_ISL_104454	A/Guangdong/8450/2010		Import from public-domain	Zhang,X.; Ni,H.; Guan,D.; Zou,L.; Zhou,J.; Hou,N.; Zhu,X.; Ke,C.
EPI354512	NA	China	2010-Aug-16	EPI_ISL_104455	A/Guangdong/9458/2010		Import from public-domain	Zhang,X.; Ni,H.; Guan,D.; Zou,L.; Zhou,J.; Hou,N.; Zhu,X.; Ke,C.
EPI355005	NA	South Africa	2011-Jun-02	EPI_ISL_104809	A/Capetown/60/2011	National Institute for Medical Research	Centers for Disease Control and Prevention
EPI355006	NA	United States	2012-Feb-01	EPI_ISL_104810	A/Vermont/02/2012	Vermont Department of Health Laboratory	Centers for Disease Control and Prevention
EPI355205	NA	Japan	2011-Mar-04	EPI_ISL_104868	A/Sapporo/163/2011	National Institute of Infectious Diseases (NIID)	Centers for Disease Control and Prevention
EPI355216	NA	Pakistan	2009-Nov-07	EPI_ISL_104872	A/Pakistan/81/2009	National Institute of Health	Centers for Disease Control and Prevention
EPI355219	NA	Pakistan	2009-Aug-18	EPI_ISL_104873	A/Pakistan/27/2009	National Institute of Health	Centers for Disease Control and Prevention
EPI355227	NA	Pakistan	2009-Dec-02	EPI_ISL_104874	A/Pakistan/154/2009	National Institute of Health	Centers for Disease Control and Prevention
EPI355515	NA	Mexico	2011-Dec-12	EPI_ISL_105062	A/Mexico/3752/2011	Laboratorio de Virus Respiratorio	Centers for Disease Control and Prevention
EPI356255	NA	Uganda	2011-Nov-14	EPI_ISL_105881	A/Uganda/617/2011	Uganda Virus Research Institute (UVRI), National Influenza Center	Centers for Disease Control and Prevention
EPI356258	NA	United States	2012-Jan-18	EPI_ISL_105882	A/Missouri/03/2012	Missouri Department. of Health & Senior Services	Centers for Disease Control and Prevention
EPI356261	NA	United States	2012-Jan-27	EPI_ISL_105883	A/Idaho/03/2012	State of Idaho Bureau of Laboratories	Centers for Disease Control and Prevention
EPI356264	NA	United States	2012-Jan-19	EPI_ISL_105884	A/California/12/2012	California Department of Health Services	Centers for Disease Control and Prevention
EPI356267	NA	Kenya	2011-Nov-18	EPI_ISL_105885	A/Kenya/7495/2011	CDC-Kenya	Centers for Disease Control and Prevention
EPI356270	NA	United States	2012-Jan-23	EPI_ISL_105886	A/North Carolina/04/2012	North Carolina State Laboratory of Public Health	Centers for Disease Control and Prevention
EPI356276	NA	Oman	2011-Dec-05	EPI_ISL_105888	A/Oman/1528/2011	Central Public Health Laboratory, Ministry of Health	Centers for Disease Control and Prevention
EPI356279	NA	United States	2012-Feb-02	EPI_ISL_105889	A/Utah/06/2012	Utah Public Health Laboratory	Centers for Disease Control and Prevention
EPI356429	NA	Germany	2011-Jan-01	EPI_ISL_105976	A/Germany-MV/R26/2011		Friedrich-Loeffler-Institut	Goller, Katja; Starick, Elke
EPI357481	NA	France	2010-Dec-01	EPI_ISL_106782	A/Paris/1710/2010	Institut Pasteur	Institut Pasteur	V,ENOUF
EPI357486	NA	France	2012-Jan-02	EPI_ISL_106784	A/Paris/108/2012	Institut Pasteur	Institut Pasteur	V,ENOUF
EPI357489	NA	France	2012-Jan-24	EPI_ISL_106785	A/Paris/196/2012	Institut Pasteur	Institut Pasteur	V,ENOUF
EPI357514	NA	Kenya	2011-Nov-10	EPI_ISL_106806	A/Kenya/196/2011	US Army Medical Research Unit - Kenya (USAMRU-K), GEIS Human Influenza Program	USAMRU-K	Bulimo,W.D; Achilla,R.A; Majanja,J.M; Wadegu,M.O; Osuna,F.A; Mukunzi,S.O; Mwangi, J.K; Mwangi,J.W; Opot, B.H; Kibet, K.M; Muthoni, J.N; Njiri,J.O.; Ocholla,S; Wurapa,K.E
EPI357575	NA	Australia	2011-Dec-01	EPI_ISL_106833	IVR-163(A/BRISBANE/70/2011)	CSL Ltd	WHO Collaborating Centre for Reference and Research on Influenza	Deng,Y-M; Iannello,P; Caldwell,N; Komadina,N.
EPI357604	NA	Australia	2011-Oct-11	EPI_ISL_106843	A/VICTORIA/356/2011	Melbourne Pathology	WHO Collaborating Centre for Reference and Research on Influenza	Deng,Y-M; Iannello,P; Caldwell,N; Komadina,N.
EPI357612	NA	Australia	2011-Aug-23	EPI_ISL_106844	A/PERTH/175/2011	Pathwest QE II Medical Centre	WHO Collaborating Centre for Reference and Research on Influenza	Deng,Y-M; Iannello,P; Caldwell,N; Komadina,N.
EPI357615	NA	New Zealand	2011-Sep-06	EPI_ISL_106845	A/CHRISTCHURCH/60/2011	Canterbury Health Services	WHO Collaborating Centre for Reference and Research on Influenza	Deng,Y-M; Iannello,P; Caldwell,N; Komadina,N.
EPI357624	NA	Australia	2011-Aug-19	EPI_ISL_106848	A/PERTH/130/2011	Pathwest QE II Medical Centre	WHO Collaborating Centre for Reference and Research on Influenza	Deng,Y-M; Iannello,P; Caldwell,N; Komadina,N.
EPI357627	NA	Australia	2011-Aug-28	EPI_ISL_106849	A/PERTH/158/2011	Pathwest QE II Medical Centre	WHO Collaborating Centre for Reference and Research on Influenza	Deng,Y-M; Iannello,P; Caldwell,N; Komadina,N.
EPI357635	NA	Australia	2011-Sep-09	EPI_ISL_106850	A/PERTH/194/2011	Pathwest QE II Medical Centre	WHO Collaborating Centre for Reference and Research on Influenza	Deng,Y-M; Iannello,P; Caldwell,N; Komadina,N.
EPI357638	NA	Cambodia	2011-Jul-26	EPI_ISL_106851	A/CAMBODIA/15/2011	Institute Pasteur du Cambodia	WHO Collaborating Centre for Reference and Research on Influenza	Deng,Y-M; Iannello,P; Caldwell,N; Komadina,N.
EPI357641	NA	Australia	2011-Aug-27	EPI_ISL_106852	A/SOUTH AUSTRALIA/196/2011	Institute of Medical and Veterinary Science (IMVS)	WHO Collaborating Centre for Reference and Research on Influenza	Deng,Y-M; Iannello,P; Caldwell,N; Komadina,N.
EPI357644	NA	Australia	2011-Aug-10	EPI_ISL_106853	A/TOWNSVILLE/110/2011	Queensland Health Forensic and Scientific Services	WHO Collaborating Centre for Reference and Research on Influenza	Deng,Y-M; Iannello,P; Caldwell,N; Komadina,N.
EPI357653	NA	Australia	2011-Aug-10	EPI_ISL_106856	A/BRISBANE/347/2011	Queensland Health Forensic and Scientific Services	WHO Collaborating Centre for Reference and Research on Influenza	Deng,Y-M; Iannello,P; Caldwell,N; Komadina,N.
EPI357662	NA	Australia	2011-Sep-03	EPI_ISL_106859	A/TOWNSVILLE/124/2011	Queensland Health Forensic and Scientific Services	WHO Collaborating Centre for Reference and Research on Influenza	Deng,Y-M; Iannello,P; Caldwell,N; Komadina,N.
EPI357932	NA	United States	2012-Feb-03	EPI_ISL_107006	A/Wisconsin/06/2012	Wisconsin State Laboratory of Hygiene	Centers for Disease Control and Prevention
EPI357935	NA	United States	2012-Feb-09	EPI_ISL_107007	A/Nebraska/06/2012	Nebraska Public Health Lab	Centers for Disease Control and Prevention
EPI357938	NA	Mexico	2012-Jan-09	EPI_ISL_107008	A/Mexico/430/2012	Laboratorio de Virus Respiratorio	Centers for Disease Control and Prevention
EPI357944	NA	United States	2012-Jan-23	EPI_ISL_107010	A/Nevada/06/2012	Southern Nevada Public Health Lab	Centers for Disease Control and Prevention
EPI357947	NA	United States	2012-Jan-30	EPI_ISL_107011	A/New Hampshire/03/2012	New Hampshire Public Health Laboratories	Centers for Disease Control and Prevention
EPI357950	NA	Canada	2012-Jan-09	EPI_ISL_107012	A/Ontario/RV117/2012	National Microbiology Laboratory, Public Health Agency of Canada (PHAC)	Centers for Disease Control and Prevention
EPI357952	NA	United States	2012-Jan-10	EPI_ISL_107013	A/Wisconsin/02/2012	Wisconsin State Laboratory of Hygiene	Centers for Disease Control and Prevention
EPI357955	NA	United States	2012-Jan-26	EPI_ISL_107014	A/New Mexico/01/2012	New Mexico Department of Health	Centers for Disease Control and Prevention
EPI357958	NA	United States	2012-Jan-28	EPI_ISL_107015	A/Maryland/03/2012	Maryland Department of Health and Mental Hygiene	Centers for Disease Control and Prevention
EPI357961	NA	United States	2012-Jan-17	EPI_ISL_107016	A/New Jersey/02/2012	New Jersey Department of Health & Senior Services	Centers for Disease Control and Prevention
EPI357964	NA	United States	2012-Feb-01	EPI_ISL_107017	A/Utah/08/2012	Utah Public Health Laboratory	Centers for Disease Control and Prevention
EPI357970	NA	United States	2012-Jan-18	EPI_ISL_107019	A/California/16/2012	California Department of Health Services	Centers for Disease Control and Prevention
EPI357973	NA	United States	2012-Feb-12	EPI_ISL_107020	A/Texas/21/2012	City of El Paso Dept of Public Health	Centers for Disease Control and Prevention
EPI357975	NA	United States	2012-Feb-06	EPI_ISL_107021	A/Vermont/03/2012	Vermont Department of Health Laboratory	Centers for Disease Control and Prevention
EPI358061	NA	Senegal	2011-Sep-15	EPI_ISL_107048	A/Dakar/29/2011	Institut Pasteur de Dakar	National Institute for Medical Research
EPI358065	NA	Senegal	2011-Sep-15	EPI_ISL_107050	A/Dakar/28/2011	Institut Pasteur de Dakar	National Institute for Medical Research
EPI358073	NA	Cameroon	2011-Jul-21	EPI_ISL_107054	A/Douala/11V-17445/2011	Centre Pasteur du Cameroun	National Institute for Medical Research
EPI358077	NA	Cameroon	2011-Sep-22	EPI_ISL_107056	A/Yaounde/11V-18762/2011	Centre Pasteur du Cameroun	National Institute for Medical Research
EPI358079	NA	Cameroon	2011-Sep-03	EPI_ISL_107057	A/Yaounde/11V-18442/2011	Centre Pasteur du Cameroun	National Institute for Medical Research
EPI358081	NA	Qatar	2010-Jul-10	EPI_ISL_107058	A/Qatar/2310006834/2010	Supreme Health Council	National Institute for Medical Research
EPI358083	NA	Qatar	2010-Dec-16	EPI_ISL_107059	A/Qatar/2310012692/2010	Supreme Health Council	National Institute for Medical Research
EPI358085	NA	Cameroon	2011-Oct-11	EPI_ISL_107060	A/Yaounde/11V-19275 GVFI/2011	Centre Pasteur du Cameroun	National Institute for Medical Research
EPI358087	NA	Cameroon	2011-Oct-13	EPI_ISL_107061	A/Hevecam/11V-19274 GVFI/2011	Centre Pasteur du Cameroun	National Institute for Medical Research
EPI362951	NA	United States	2012-Jan-24	EPI_ISL_107088	A/Oregon/02/2012	Oregon Public Health Laboratory	Centers for Disease Control and Prevention
EPI358134	NA	United States	2012-Feb-07	EPI_ISL_107089	A/North Carolina/06/2012	North Carolina State Laboratory of Public Health	Centers for Disease Control and Prevention
EPI358137	NA	United States	2012-Jan-31	EPI_ISL_107090	A/West Virginia/02/2012	West Virginia Office of Laboratory Services	Centers for Disease Control and Prevention
EPI358140	NA	United States	2012-Feb-09	EPI_ISL_107091	A/Utah/09/2012	Utah Public Health Laboratory	Centers for Disease Control and Prevention
EPI358143	NA	United States	2012-Feb-06	EPI_ISL_107092	A/Missouri/04/2012	Missouri Department. of Health & Senior Services	Centers for Disease Control and Prevention
EPI358147	NA	United States	2012-Feb-02	EPI_ISL_107093	A/Tennessee/02/2012	Tennessee Department of Health Laboratory-Nashville	Centers for Disease Control and Prevention
EPI362946	NA	United States	2012-Feb-29	EPI_ISL_111385	A/Rhode Island/02/2012	Rhode Island Department of Health	Centers for Disease Control and Prevention
EPI362949	NA	United States	2012-Feb-14	EPI_ISL_111386	A/Maryland/10/2012	Maryland Department of Health and Mental Hygiene	Centers for Disease Control and Prevention
EPI362957	NA	Colombia	2011-Dec-01	EPI_ISL_111388	A/Colombia/1400/2011	Instituto Nacional de Salud de Columbia	Centers for Disease Control and Prevention
EPI362960	NA	United States	2012-Feb-13	EPI_ISL_111389	A/Kansas/04/2012	Kansas Department of Health and Environment	Centers for Disease Control and Prevention
EPI362963	NA	United States	2012-Feb-14	EPI_ISL_111390	A/California/19/2012	California Department of Health Services	Centers for Disease Control and Prevention
EPI362969	NA	United States	2012-Feb-13	EPI_ISL_111392	A/Washington/14/2012	Washington State Public Health Laboratory	Centers for Disease Control and Prevention
EPI362972	NA	United States	2012-Feb-21	EPI_ISL_111393	A/Oklahoma/01/2012	Oklahoma State Department of Health	Centers for Disease Control and Prevention
EPI362975	NA	United States	2012-Jan-31	EPI_ISL_111394	A/Idaho/05/2012	State of Idaho Bureau of Laboratories	Centers for Disease Control and Prevention
EPI362978	NA	United States	2012-Feb-26	EPI_ISL_111395	A/Texas/22/2012	Dallas County Health and Human Services	Centers for Disease Control and Prevention
EPI362981	NA	United States	2012-Feb-12	EPI_ISL_111396	A/New York/03/2012	New York State Department of Health	Centers for Disease Control and Prevention
EPI362984	NA	United States	2012-Mar-04	EPI_ISL_111397	A/Michigan/01/2012	Michigan Department of Community Health	Centers for Disease Control and Prevention
EPI362987	NA	United States	2012-Feb-13	EPI_ISL_111398	A/Washington/15/2012	Spokane Regional Health District	Centers for Disease Control and Prevention
EPI362990	NA	Guatemala	2012-Feb-12	EPI_ISL_111399	A/Guatemala/18/2012	Laboratorio Nacional De Salud Guatemala	Centers for Disease Control and Prevention
EPI362993	NA	United States	2012-Feb-26	EPI_ISL_111400	A/North Dakota/02/2012	North Dakota Department of Health	Centers for Disease Control and Prevention
EPI366263	NA	Bangladesh	2010-Aug-24	EPI_ISL_115063	A/Bangladesh/5015/2010	icddr,b International Centre for Diarrhoeal Disease Research, Bangladesh	Centers for Disease Control and Prevention
EPI366266	NA	Bangladesh	2010-Sep-05	EPI_ISL_115064	A/Bangladesh/6004/2010	icddr,b International Centre for Diarrhoeal Disease Research, Bangladesh	Centers for Disease Control and Prevention
EPI366269	NA	Bangladesh	2010-Aug-29	EPI_ISL_115065	A/Bangladesh/8631/2010	icddr,b International Centre for Diarrhoeal Disease Research, Bangladesh	Centers for Disease Control and Prevention
EPI366272	NA	Bolivia, Plurinationial State of	2011-Aug-06	EPI_ISL_115066	A/Bolivia/258/2011	Instituto Nacional de Laboratoriosde Salud (INLASA)	Centers for Disease Control and Prevention
EPI366280	NA	Kenya	2010-Dec-01	EPI_ISL_115068	A/Kenya/1826/2010	CDC-Kenya	Centers for Disease Control and Prevention
EPI366283	NA	United States	2011-Mar-24	EPI_ISL_115069	A/Louisiana/07/2011	Louisiana Department of Health and Hospitals	Centers for Disease Control and Prevention
EPI366286	NA	Mexico	2012-Jan-26	EPI_ISL_115070	A/Mexico/1474/2012	Laboratorio de Virus Respiratorio	Centers for Disease Control and Prevention
EPI366289	NA	Mexico	2012-Jan-21	EPI_ISL_115071	A/Mexico/1818/2012	Laboratorio de Virus Respiratorio	Centers for Disease Control and Prevention
EPI366292	NA	Mexico	2011-Dec-30	EPI_ISL_115072	A/Mexico/239/2011	Laboratorio de Virus Respiratorio	Centers for Disease Control and Prevention
EPI366295	NA	Mexico	2012-Jan-25	EPI_ISL_115073	A/Mexico/2440/2012	Laboratorio de Virus Respiratorio	Centers for Disease Control and Prevention
EPI366301	NA	United States	2011-Feb-25	EPI_ISL_115075	A/Nebraska/13/2011	Nebraska Public Health Lab	Centers for Disease Control and Prevention
EPI366307	NA	Puerto Rico	2011-May-31	EPI_ISL_115077	A/Puerto Rico/05/2011	Puerto Rico Department of Health	Centers for Disease Control and Prevention
EPI366310	NA	Puerto Rico	2011-Jul-19	EPI_ISL_115078	A/Puerto Rico/09/2011	Puerto Rico Department of Health	Centers for Disease Control and Prevention
EPI366313	NA	Puerto Rico	2011-Aug-18	EPI_ISL_115079	A/Puerto Rico/25/2011	Puerto Rico Department of Health	Centers for Disease Control and Prevention
EPI366316	NA	Chile	2011-Jul-12	EPI_ISL_115080	A/Santiago/14689/2011	Instituto de Salud Publica de Chile	Centers for Disease Control and Prevention
EPI366319	NA	Chile	2011-Jul-20	EPI_ISL_115081	A/Santiago/15706/2011	Instituto de Salud Publica de Chile	Centers for Disease Control and Prevention
EPI366322	NA	Chile	2011-Aug-16	EPI_ISL_115082	A/Santiago/17529/2011	Instituto de Salud Publica de Chile	Centers for Disease Control and Prevention
EPI366325	NA	Taiwan	2011-Feb-10	EPI_ISL_115083	A/Taiwan/1010/2011	ADImmune Corporation	Centers for Disease Control and Prevention
EPI366328	NA	United States	2012-Jan-10	EPI_ISL_115084	A/Texas/07/2012	San Antonio Metropolitan Health	Centers for Disease Control and Prevention
EPI366331	NA	United States	2012-Jan-26	EPI_ISL_115085	A/Texas/23/2012	Texas Department of State Health Services-Laboratory Services	Centers for Disease Control and Prevention
EPI366336	NA	United States	2012-Feb-25	EPI_ISL_115087	A/Texas/24/2012	Corpus Christi-Nueces County Public Health	Centers for Disease Control and Prevention
EPI366339	NA	United States	2009-Oct-08	EPI_ISL_115088	A/Texas/79/2009	Baylor College of Medicine	Centers for Disease Control and Prevention
EPI366345	NA	Vietnam	2011-Apr-04	EPI_ISL_115090	A/Vietnam/108/2011	National Institute of Hygiene and Epidemiology	Centers for Disease Control and Prevention
EPI366348	NA	Vietnam	2011-Mar-02	EPI_ISL_115091	A/Vietnam/56/2011	National Institute of Hygiene and Epidemiology	Centers for Disease Control and Prevention
EPI366351	NA	United States	2011-Feb-25	EPI_ISL_115092	A/Wisconsin/35/2011	Wisconsin State Laboratory of Hygiene	Centers for Disease Control and Prevention
EPI367739	NA	Russian Federation	2012-Jan-20	EPI_ISL_116258	A/Tomsk/IIV-19/2012		Import from public-domain	Prilipov,A.G.; Zhuravleva,M.M.; Burtseva,E.I.; Samokhvalov,E.I.; Shihin,A.V.
EPI426897	NA	China	2011-Jan-01	EPI_ISL_116397	A/Zhejiang/NB143/2011		Import from public-domain	Chen,Y.; Lu,Y.; Mao,H.; Zhang,Y.; Zhou,M.; Li,M.
EPI426898	NA	China	2011-Jan-24	EPI_ISL_116398	A/Zhejiang/TZ41/2011		Import from public-domain	Chen,Y.; Lu,Y.; Mao,H.; Zhang,Y.; Zhou,M.; Li,Z.; Zhou,B.; Yan,J.
EPI426896	NA	China	2011-Jan-01	EPI_ISL_116399	A/Zhejiang/LS123/2011		Import from public-domain	Chen,Y.; Lu,Y.; Mao,H.; Zhang,Y.; Zhou,M.; Li,Z.; Zhou,B.; Yan,J.
EPI426895	NA	China	2011-Jan-06	EPI_ISL_116401	A/Zhejiang/HZ19/2011		Import from public-domain	Chen,Y.; Lu,Y.; Mao,H.; Zhang,Y.; Zhou,M.; Li,Z.; Zhou,B.; Yan,J.
EPI368427	NA	United States	2012-Mar-07	EPI_ISL_117043	A/Georgia/08/2012	Georgia Public Health Laboratory	Centers for Disease Control and Prevention
EPI368429	NA	United States	2012-Feb-27	EPI_ISL_117044	A/South Carolina/08/2012	South Carolina Department of Health	Centers for Disease Control and Prevention
EPI368430	NA	United States	2012-Mar-06	EPI_ISL_117045	A/New Mexico/05/2012	New Mexico Department of Health	Centers for Disease Control and Prevention
EPI368663	NA	United States	2012-Feb-24	EPI_ISL_117046	A/Washington/19/2012	Spokane Regional Health District	Centers for Disease Control and Prevention
EPI368436	NA	United States	2012-Mar-01	EPI_ISL_117047	A/North Carolina/09/2012	North Carolina State Laboratory of Public Health	Centers for Disease Control and Prevention
EPI368438	NA	United States	2012-Mar-13	EPI_ISL_117048	A/Kansas/07/2012	Kansas Department of Health and Environment	Centers for Disease Control and Prevention
EPI368443	NA	United States	2012-Mar-06	EPI_ISL_117050	A/Maine/03/2012	Maine Health and Environmental Testing Laboratory	Centers for Disease Control and Prevention
EPI368446	NA	Puerto Rico	2012-Feb-14	EPI_ISL_117051	A/Puerto Rico/01/2012	Puerto Rico Department of Health	Centers for Disease Control and Prevention
EPI368448	NA	Puerto Rico	2011-Dec-29	EPI_ISL_117052	A/Puerto Rico/33/2011	Puerto Rico Department of Health	Centers for Disease Control and Prevention
EPI368456	NA	United States	2012-Feb-27	EPI_ISL_117054	A/Florida/06/2012	Florida Department of Health-Tampa	Centers for Disease Control and Prevention
EPI368681	NA	United States	2012-Feb-18	EPI_ISL_117055	A/Idaho/07/2012	State of Idaho Bureau of Laboratories	Centers for Disease Control and Prevention
EPI368685	NA	United States	2012-Feb-24	EPI_ISL_117056	A/Georgia/06/2012	Georgia Public Health Laboratory	Centers for Disease Control and Prevention
EPI368682	NA	United States	2012-Mar-05	EPI_ISL_117057	A/Georgia/07/2012	Georgia Public Health Laboratory	Centers for Disease Control and Prevention
EPI368642	NA	United States	2012-Feb-21	EPI_ISL_117346	A/Texas/26/2012	Corpus Christi-Nueces County Public Health	Centers for Disease Control and Prevention
EPI368650	NA	United States	2012-Feb-24	EPI_ISL_117347	A/Texas/29/2012	Corpus Christi-Nueces County Public Health	Centers for Disease Control and Prevention
EPI368654	NA	United States	2012-Mar-02	EPI_ISL_117348	A/Texas/30/2012	Texas Department of State Health Services-Laboratory Services	Centers for Disease Control and Prevention
EPI368673	NA	United States	2012-Mar-21	EPI_ISL_117350	A/Rhode Island/04/2012	Rhode Island Department of Health	Centers for Disease Control and Prevention
EPI368676	NA	United States	2012-Mar-10	EPI_ISL_117351	A/Wyoming/06/2012	Wyoming Public Health Laboratory	Centers for Disease Control and Prevention
EPI368679	NA	United States	2012-Mar-03	EPI_ISL_117352	A/Nevada/11/2012	Nevada State Health Laboratory	Centers for Disease Control and Prevention
EPI370436	NA	United States	2012-Mar-02	EPI_ISL_117353	A/Indiana/02/2012	Indiana State Department of Health Laboratories	Centers for Disease Control and Prevention
EPI368688	NA	United States	2012-Mar-05	EPI_ISL_117354	A/Tennessee/05/2012	Tennessee Department of Health Laboratory-Nashville	Centers for Disease Control and Prevention
EPI369046	NA	Sweden	2012-Feb-29	EPI_ISL_117561	A/Halmstad/1/2012		Public Health Agency of Sweden
EPI369083	NA	Sweden	2012-Feb-11	EPI_ISL_117656	A/Stockholm/15/2012		Public Health Agency of Sweden
EPI369086	NA	Sweden	2012-Feb-17	EPI_ISL_117657	A/Stockholm/17/2012		Public Health Agency of Sweden
EPI369129	NA	Sweden	2012-Feb-18	EPI_ISL_117713	A/Umea/3/2012		Public Health Agency of Sweden
EPI369136	NA	Sweden	2012-Feb-21	EPI_ISL_117714	A/Stockholm/16/2012		Public Health Agency of Sweden
EPI369201	NA	Sweden	2012-Feb-27	EPI_ISL_117780	A/Stockholm/18/2012		Public Health Agency of Sweden
EPI370235	NA	Cambodia	2011-Nov-03	EPI_ISL_118632	A/CAMBODIA/69/2011	NAMRU-2, Cambodia	WHO Collaborating Centre for Reference and Research on Influenza	Deng,Y-M; Iannello,P; Caldwell,N; Komadina,N.
EPI370238	NA	Australia	2011-Sep-08	EPI_ISL_118633	A/VICTORIA/631/2011	Monash Medical Centre	WHO Collaborating Centre for Reference and Research on Influenza	Deng,Y-M; Iannello,P; Caldwell,N; Komadina,N.
EPI370241	NA	Singapore	2011-Nov-30	EPI_ISL_118634	A/SINGAPORE/62/2011	Ministry of Health, Singapore	WHO Collaborating Centre for Reference and Research on Influenza	Deng,Y-M; Iannello,P; Caldwell,N; Komadina,N.
EPI370244	NA	Fiji	2012-Jan-06	EPI_ISL_118635	A/FIJI/3/2012	National Centre for Scientific Services for Virology and Vector Borne Diseases	WHO Collaborating Centre for Reference and Research on Influenza	Deng,Y-M; Iannello,P; Caldwell,N; Komadina,N.
EPI370247	NA	Fiji	2012-Jan-05	EPI_ISL_118636	A/FIJI/2/2012	National Centre for Scientific Services for Virology and Vector Borne Diseases	WHO Collaborating Centre for Reference and Research on Influenza	Deng,Y-M; Iannello,P; Caldwell,N; Komadina,N.
EPI370250	NA	Cambodia	2011-Nov-08	EPI_ISL_118637	A/CAMBODIA/53/2011	National Public Health Laboratory	WHO Collaborating Centre for Reference and Research on Influenza	Deng,Y-M; Iannello,P; Caldwell,N; Komadina,N.
EPI370253	NA	Australia	2011-Dec-18	EPI_ISL_118638	A/VICTORIA/730/2011	Royal Darwin Hospital	WHO Collaborating Centre for Reference and Research on Influenza	Deng,Y-M; Iannello,P; Caldwell,N; Komadina,N.
EPI370256	NA	Singapore	2011-Nov-30	EPI_ISL_118639	A/SINGAPORE/60/2011	Ministry of Health, Singapore	WHO Collaborating Centre for Reference and Research on Influenza	Deng,Y-M; Iannello,P; Caldwell,N; Komadina,N.
EPI370259	NA	Cambodia	2011-Sep-22	EPI_ISL_118640	A/CAMBODIA/29/2011	Institute Pasteur du Cambodia	WHO Collaborating Centre for Reference and Research on Influenza	Deng,Y-M; Iannello,P; Caldwell,N; Komadina,N.
EPI370265	NA	New Zealand	2011-Oct-03	EPI_ISL_118642	A/CHRISTCHURCH/105/2011	Institute of Environmental Science and Research (ESR)	WHO Collaborating Centre for Reference and Research on Influenza	Deng,Y-M; Iannello,P; Caldwell,N; Komadina,N.
EPI370267	NA	Australia	2012-Mar-02	EPI_ISL_118643	A/PERTH/33/2012	Pathwest QE II Medical Centre	WHO Collaborating Centre for Reference and Research on Influenza	Deng,Y-M; Iannello,P; Caldwell,N; Komadina,N.
EPI372531	NA	United States	2012-Mar-02	EPI_ISL_120217	A/Ohio/04/2012	Ohio Department of Health Laboratories	Centers for Disease Control and Prevention
EPI372536	NA	United States	2012-Mar-14	EPI_ISL_120218	A/Texas/37/2012	Corpus Christi-Nueces County Public Health	Centers for Disease Control and Prevention
EPI372538	NA	United States	2012-Mar-10	EPI_ISL_120219	A/New Hampshire/07/2012	New Hampshire Public Health Laboratories	Centers for Disease Control and Prevention
EPI372541	NA	United States	2012-Mar-30	EPI_ISL_120220	A/California/25/2012	California Department of Health Services	Centers for Disease Control and Prevention
EPI372544	NA	United States	2012-Mar-27	EPI_ISL_120221	A/Oregon/06/2012	Oregon Public Health Laboratory	Centers for Disease Control and Prevention
EPI372551	NA	United States	2012-Mar-12	EPI_ISL_120222	A/Massachusetts/05/2012	Massachusetts Department of Public Health	Centers for Disease Control and Prevention
EPI372567	NA	Sweden	2012-Apr-07	EPI_ISL_120228	A/Stockholm/25/2012		Public Health Agency of Sweden
EPI372983	NA	United States	2012-Apr-16	EPI_ISL_120296	A/Illinois/03/2012	Northwestern Memorial Hospital	Centers for Disease Control and Prevention
EPI372986	NA	United States	2012-Mar-16	EPI_ISL_120297	A/Texas/48/2012	New York State Department of Health	Centers for Disease Control and Prevention
EPI372989	NA	United States	2012-Mar-27	EPI_ISL_120298	A/Texas/49/2012	New York State Department of Health	Centers for Disease Control and Prevention
EPI372992	NA	United States	2012-Mar-08	EPI_ISL_120299	A/Maryland/12/2012	Maryland Department of Health and Mental Hygiene	Centers for Disease Control and Prevention
EPI372995	NA	United States	2012-Mar-07	EPI_ISL_120300	A/Texas/36/2012		Centers for Disease Control and Prevention
EPI375509	NA	United States	2012-Apr-08	EPI_ISL_121224	A/South Carolina/10/2012	South Carolina Department of Health	Centers for Disease Control and Prevention
EPI375519	NA	United States	2012-Mar-19	EPI_ISL_121227	A/New York/13/2012	New York State Department of Health	Centers for Disease Control and Prevention
EPI375522	NA	United States	2012-Mar-22	EPI_ISL_121228	A/New York/14/2012	New York State Department of Health	Centers for Disease Control and Prevention
EPI375525	NA	United States	2012-Mar-05	EPI_ISL_121229	A/Oklahoma/03/2012	Oklahoma State Department of Health	Centers for Disease Control and Prevention
EPI375528	NA	United States	2012-Mar-20	EPI_ISL_121230	A/Washington/22/2012	Spokane Regional Health District	Centers for Disease Control and Prevention
EPI375531	NA	United States	2012-Mar-29	EPI_ISL_121231	A/New Mexico/08/2012	New Mexico Department of Health	Centers for Disease Control and Prevention
EPI375533	NA	United States	2012-Apr-04	EPI_ISL_121232	A/Maine/06/2012	Maine Health and Environmental Testing Laboratory	Centers for Disease Control and Prevention
EPI375536	NA	United States	2012-Apr-01	EPI_ISL_121233	A/Wisconsin/11/2012	Wisconsin State Laboratory of Hygiene	Centers for Disease Control and Prevention
EPI375539	NA	United States	2012-Apr-05	EPI_ISL_121234	A/Wyoming/09/2012	Wyoming Public Health Laboratory	Centers for Disease Control and Prevention
EPI375542	NA	United States	2012-Mar-28	EPI_ISL_121235	A/Colorado/14/2012	Colorado Department of Health Lab	Centers for Disease Control and Prevention
EPI375545	NA	United States	2012-Feb-29	EPI_ISL_121236	A/Illinois/04/2012	Illinois Department of Public Health-Chicago	Centers for Disease Control and Prevention
EPI375547	NA	United States	2012-Apr-11	EPI_ISL_121237	A/New Hampshire/09/2012	New Hampshire Public Health Laboratories	Centers for Disease Control and Prevention
EPI375550	NA	United States	2012-Mar-08	EPI_ISL_121238	A/Illinois/06/2012	Illinois Department of Public Health-Chicago	Centers for Disease Control and Prevention
EPI375553	NA	United States	2012-Mar-12	EPI_ISL_121239	A/Illinois/07/2012	Illinois Department of Public Health-Chicago	Centers for Disease Control and Prevention
EPI375556	NA	United States	2012-Mar-02	EPI_ISL_121240	A/Illinois/05/2012	Illinois Department of Public Health-Chicago	Centers for Disease Control and Prevention
EPI375559	NA	United States	2012-Feb-13	EPI_ISL_121241	A/Illinois/08/2012	Illinois Department of Public Health-Chicago	Centers for Disease Control and Prevention
EPI375564	NA	Ethiopia	2012-Mar-21	EPI_ISL_121243	A/Ethiopia/37/2012	Ethiopian Health and Nutrition Research Institute (EHNRI)	Centers for Disease Control and Prevention
EPI375567	NA	United States	2012-Mar-17	EPI_ISL_121244	A/Iowa/09/2012	Iowa State Hygienic Laboratory	Centers for Disease Control and Prevention
EPI375571	NA	United States	2012-Apr-01	EPI_ISL_121245	A/Texas/47/2012	Tarrant County Public Health	Centers for Disease Control and Prevention
EPI375574	NA	United States	2012-Mar-29	EPI_ISL_121246	A/Kentucky/08/2012	Kentucky Division of Laboratory Services	Centers for Disease Control and Prevention
EPI375577	NA	United States	2012-Mar-28	EPI_ISL_121247	A/North Carolina/16/2012	North Carolina State Laboratory of Public Health	Centers for Disease Control and Prevention
EPI375580	NA	United States	2012-Apr-03	EPI_ISL_121248	A/Louisiana/03/2012	Louisiana Department of Health and Hospitals	Centers for Disease Control and Prevention
EPI375582	NA	United States	2012-Apr-04	EPI_ISL_121249	A/Nevada/17/2012	Nevada State Health Laboratory	Centers for Disease Control and Prevention
EPI376358	NA	United States	2012-Jan-24	EPI_ISL_121442	A/Arizona/08/2012	Arizona Department of Health Services	Centers for Disease Control and Prevention
EPI376361	NA	United States	2012-Mar-26	EPI_ISL_121443	A/Montana/09/2012	Montana Public Health Laboratory	Centers for Disease Control and Prevention
EPI376364	NA	Costa Rica	2012-Jan-17	EPI_ISL_121444	A/Costa Rica/4023/2012	Laboratorio Nacional de Influenza	Centers for Disease Control and Prevention
EPI376367	NA	United States	2012-Apr-11	EPI_ISL_121445	A/Oregon/08/2012	Oregon Public Health Laboratory	Centers for Disease Control and Prevention
EPI376370	NA	United States	2012-Apr-01	EPI_ISL_121446	A/Maryland/13/2012	Maryland Department of Health and Mental Hygiene	Centers for Disease Control and Prevention
EPI376373	NA	Bangladesh	2012-Apr-03	EPI_ISL_121447	A/Bangladesh/0002/2012	icddr,b International Centre for Diarrhoeal Disease Research, Bangladesh	Centers for Disease Control and Prevention
EPI376376	NA	United States	2012-Apr-26	EPI_ISL_121448	A/North Carolina/18/2012	North Carolina State Laboratory of Public Health	Centers for Disease Control and Prevention
EPI376384	NA	United States	2012-Apr-16	EPI_ISL_121450	A/Pennsylvania/08/2012	Pennsylvania Department of Health	Centers for Disease Control and Prevention
EPI376388	NA	United States	2012-Apr-08	EPI_ISL_121451	A/Idaho/14/2012	State of Idaho Bureau of Laboratories	Centers for Disease Control and Prevention
EPI376391	NA	United States	2012-Apr-12	EPI_ISL_121452	A/Iowa/11/2012	Iowa State Hygienic Laboratory	Centers for Disease Control and Prevention
EPI376394	NA	United States	2012-Apr-14	EPI_ISL_121453	A/Iowa/12/2012	Iowa State Hygienic Laboratory	Centers for Disease Control and Prevention
EPI376397	NA	United States	2012-Apr-30	EPI_ISL_121454	A/New Mexico/10/2012	New Mexico Department of Health	Centers for Disease Control and Prevention
EPI376400	NA	Bangladesh	2012-Feb-05	EPI_ISL_121455	A/Bangladesh/3082/2012	icddr,b International Centre for Diarrhoeal Disease Research, Bangladesh	Centers for Disease Control and Prevention
EPI376410	NA	United States	2012-May-02	EPI_ISL_121458	A/New Jersey/03/2012	New Jersey Department of Health & Senior Services	Centers for Disease Control and Prevention
EPI376413	NA	United States	2012-Apr-25	EPI_ISL_121459	A/Virginia/11/2012	Virginia Division of Consolidated Laboratories	Centers for Disease Control and Prevention
EPI465536	NA	Cambodia	2011-Sep-20	EPI_ISL_121684	A/CAMBODIA/59/2011	Institute Pasteur du Cambodia	WHO Collaborating Centre for Reference and Research on Influenza	Deng,Y-M; Iannello,P; Caldwell,N; Komadina,N
EPI378041	NA	United States	2012-May-08	EPI_ISL_122107	A/Utah/16/2012	Utah Department of Health	Centers for Disease Control and Prevention
EPI378044	NA	United States	2012-Apr-09	EPI_ISL_122108	A/New Mexico/12/2012	New Mexico Department of Health	Centers for Disease Control and Prevention
EPI378047	NA	United States	2012-May-01	EPI_ISL_122109	A/California/33/2012	California Department of Health Services	Centers for Disease Control and Prevention
EPI378069	NA	United States	2012-Apr-18	EPI_ISL_122117	A/Idaho/15/2012	State of Idaho Bureau of Laboratories	Centers for Disease Control and Prevention
EPI378071	NA	Bahrain	2012-Feb-16	EPI_ISL_122118	A/Bahrain/20/2012	Ministry of Health Bahrain	Centers for Disease Control and Prevention
EPI378073	NA	United States	2012-May-15	EPI_ISL_122119	A/Maryland/16/2012	Maryland Department of Health and Mental Hygiene	Centers for Disease Control and Prevention
EPI378075	NA	United States	2012-May-01	EPI_ISL_122120	A/Idaho/16/2012	State of Idaho Bureau of Laboratories	Centers for Disease Control and Prevention
EPI378077	NA	El Salvador	2012-Apr-17	EPI_ISL_122121	A/El Salvador/530/2012	Contiguo a Hospital Rosales	Centers for Disease Control and Prevention
EPI378079	NA	United States	2012-May-24	EPI_ISL_122122	A/Wisconsin/14/2012	Wisconsin State Laboratory of Hygiene	Centers for Disease Control and Prevention
EPI386000	NA	United States	2012-May-01	EPI_ISL_122124	A/Florida/15/2012	Florida Department of Health-Tampa	Centers for Disease Control and Prevention
EPI378226	NA	Japan	2012-Feb-09	EPI_ISL_122174	A/NAGANO-C/21/2012	Nagano City Health Center	National Institute of Infectious Diseases (NIID)	Fujisaki,Seiichiro; Kim,Namhee; Aya,Sato; Tashiro,Masato; Odagiri,Takato'
EPI378228	NA	Japan	2012-Feb-14	EPI_ISL_122175	A/HIROSHIMA/17/2012	Center for Public Health and Environment, Hiroshima Prefectural Technology Research Institute	National Institute of Infectious Diseases (NIID)	Fujisaki,Seiichiro; Kim,Namhee; Aya,Sato; Tashiro,Masato; Odagiri,Takato'
EPI378230	NA	Japan	2012-Feb-20	EPI_ISL_122176	A/HIROSHIMA/18/2012	Center for Public Health and Environment, Hiroshima Prefectural Technology Research Institute	National Institute of Infectious Diseases (NIID)	Fujisaki,Seiichiro; Kim,Namhee; Aya,Sato; Tashiro,Masato; Odagiri,Takato'
EPI378234	NA	Japan	2011-Nov-28	EPI_ISL_122178	A/Laos/I991/2011	Ministry of Health Laos	National Institute of Infectious Diseases (NIID)	Fujisaki,Seiichiro; Kim,Namhee; Aya,Sato; Tashiro,Masato; Odagiri,Takato'
EPI378238	NA	Japan	2012-Apr-25	EPI_ISL_122180	A/SAITAMA/80/2012	Saitama Institute of Public Health	National Institute of Infectious Diseases (NIID)	Fujisaki,Seiichiro; Kim,Namhee; Aya,Sato; Tashiro,Masato; Odagiri,Takato'
EPI378240	NA	Taiwan	2012-Mar-08	EPI_ISL_122181	A/Taiwan/254/2012	Center for Disease Control	National Institute of Infectious Diseases (NIID)	Fujisaki,Seiichiro; Kim,Namhee; Aya,Sato; Tashiro,Masato; Odagiri,Takato'
EPI379469	NA	Australia	2011-Jul-27	EPI_ISL_122568	A/SYDNEY/100/2011	Westmead Hospital	WHO Collaborating Centre for Reference and Research on Influenza	Deng,Y-M; Iannello,P; Caldwell,N; Jelley,L; Komadina,N
EPI379529	NA	Papua New Guinea	2011-Sep-08	EPI_ISL_122583	A/GOROKA/16/2011	Papua New Guinea Institute of Medical Research	WHO Collaborating Centre for Reference and Research on Influenza	Deng,Y-M; Iannello,P; Caldwell,N; Jelley,L; Komadina,N
EPI379532	NA	Australia	2012-Apr-13	EPI_ISL_122584	A/PERTH/46/2012	Pathwest QE II Medical Centre	WHO Collaborating Centre for Reference and Research on Influenza	Deng,Y-M; Iannello,P; Caldwell,N; Jelley,L; Komadina,N
EPI379535	NA	Thailand	2012-Mar-06	EPI_ISL_122585	A/SONG KHLA/40/2012	WHO National Influenza Centre, National Institute of Medical Research (NIMR)	WHO Collaborating Centre for Reference and Research on Influenza	Deng,Y-M; Iannello,P; Caldwell,N; Jelley,L; Komadina,N
EPI379558	NA	Australia	2012-Feb-28	EPI_ISL_122593	A/BRISBANE/19/2012	Queensland Health Forensic and Scientific Services	WHO Collaborating Centre for Reference and Research on Influenza	Deng,Y-M; Iannello,P; Caldwell,N; Jelley,L; Komadina,N
EPI379576	NA	Australia	2012-May-28	EPI_ISL_122599	A/VICTORIA/514/2012	Monash Medical Centre	WHO Collaborating Centre for Reference and Research on Influenza	Deng,Y-M; Iannello,P; Caldwell,N; Jelley,L; Komadina,N
EPI382105	NA	Japan	2009-Nov-19	EPI_ISL_122628	A/Gunma/262/2009		Import from public-domain	Obuchi,M.; Toda,S.; Tsukagoshi,H.; Oogane,T.; Abiko,C.; Funatogawa,K.; Mizuta,K.; Shirabe,K.; Kozawa,K.; Noda,M.; Kimura,H.; Tashiro,M.
EPI379949	NA	Ireland	2012-Feb-29	EPI_ISL_122737	A/Ireland/12M17525/2012	UCD National Virus Reference Laboratory	National Institute for Medical Research
EPI379951	NA	Kazakhstan	2012-Jan-01	EPI_ISL_122738	A/Kazakstan/2339- NRL-KZ /2012	National Reference Laboratory	National Institute for Medical Research
EPI379953	NA	Kazakhstan	2012-Jan-01	EPI_ISL_122739	A/Kazakstan/2344- NRL-KZ /2012	National Reference Laboratory	National Institute for Medical Research
EPI382083	NA	Japan	2009-Nov-16	EPI_ISL_123260	A/Gunma/263/2009		Import from public-domain	Obuchi,M.; Toda,S.; Tsukagoshi,H.; Oogane,T.; Abiko,C.; Funatogawa,K.; Mizuta,K.; Shirabe,K.; Kozawa,K.; Noda,M.; Kimura,H.; Tashiro,M.
EPI382091	NA	Japan	2009-Nov-25	EPI_ISL_123261	A/Gunma/267/2009		Import from public-domain	Obuchi,M.; Toda,S.; Tsukagoshi,H.; Oogane,T.; Abiko,C.; Funatogawa,K.; Mizuta,K.; Shirabe,K.; Kozawa,K.; Noda,M.; Kimura,H.; Tashiro,M.
EPI382099	NA	Japan	2009-Nov-25	EPI_ISL_123262	A/Gunma/287/2009		Import from public-domain	Obuchi,M.; Toda,S.; Tsukagoshi,H.; Oogane,T.; Abiko,C.; Funatogawa,K.; Mizuta,K.; Shirabe,K.; Kozawa,K.; Noda,M.; Kimura,H.; Tashiro,M.
EPI382113	NA	Japan	2009-Dec-15	EPI_ISL_123263	A/Gunma/293/2009		Import from public-domain	Obuchi,M.; Toda,S.; Tsukagoshi,H.; Oogane,T.; Abiko,C.; Funatogawa,K.; Mizuta,K.; Shirabe,K.; Kozawa,K.; Noda,M.; Kimura,H.; Tashiro,M.
EPI382121	NA	Japan	2009-Oct-29	EPI_ISL_123264	A/Tochigi/350/2009		Import from public-domain	Obuchi,M.; Toda,S.; Tsukagoshi,H.; Oogane,T.; Abiko,C.; Funatogawa,K.; Mizuta,K.; Shirabe,K.; Kozawa,K.; Noda,M.; Kimura,H.; Tashiro,M.
EPI382129	NA	Japan	2009-Nov-24	EPI_ISL_123265	A/Tochigi/445/2009		Import from public-domain	Obuchi,M.; Toda,S.; Tsukagoshi,H.; Oogane,T.; Abiko,C.; Funatogawa,K.; Mizuta,K.; Shirabe,K.; Kozawa,K.; Noda,M.; Kimura,H.; Tashiro,M.
EPI1846932	NA	Madagascar	2020-Feb-11	EPI_ISL_1034780	A/Mahajanga/00562/2020	Institut Pasteur de Madagascar	Crick Worldwide Influenza Centre
EPI1846934	NA	Madagascar	2020-Feb-05	EPI_ISL_1034781	A/Mahajanga/00563/2020	Institut Pasteur de Madagascar	Crick Worldwide Influenza Centre
EPI1846936	NA	Madagascar	2020-Jan-02	EPI_ISL_1034782	A/Nosy Be/00037/2020	Institut Pasteur de Madagascar	Crick Worldwide Influenza Centre
EPI1846941	NA	Madagascar	2020-Jan-13	EPI_ISL_1034784	A/Nosy Be/00228/2020	Institut Pasteur de Madagascar	Crick Worldwide Influenza Centre
EPI1846943	NA	Madagascar	2020-Jan-21	EPI_ISL_1034785	A/Nosy Be/00345/2020	Institut Pasteur de Madagascar	Crick Worldwide Influenza Centre
EPI1846945	NA	Madagascar	2020-Jan-07	EPI_ISL_1034786	A/Toamasina/00138/2020	Institut Pasteur de Madagascar	Crick Worldwide Influenza Centre
EPI1846949	NA	Madagascar	2020-Jan-21	EPI_ISL_1034788	A/Toamasina/00293/2020	Institut Pasteur de Madagascar	Crick Worldwide Influenza Centre
EPI1846951	NA	Madagascar	2020-Jan-27	EPI_ISL_1034789	A/Toamasina/00354/2020	Institut Pasteur de Madagascar	Crick Worldwide Influenza Centre
EPI1846953	NA	Madagascar	2020-Jan-29	EPI_ISL_1034790	A/Toamasina/00357/2020	Institut Pasteur de Madagascar	Crick Worldwide Influenza Centre
EPI1846955	NA	Madagascar	2020-Feb-17	EPI_ISL_1034791	A/Toamasina/00806/2020	Institut Pasteur de Madagascar	Crick Worldwide Influenza Centre
EPI1848023	NA	Vietnam	2020-Feb-19	EPI_ISL_1064150	A/Vietnam/Vnhcm-Vp49/2020	Pasteur Institute, Influenza Laboratory	Centers for Disease Control and Prevention
EPI1848031	NA	Vietnam	2020-Jan-30	EPI_ISL_1064151	A/Vietnam/Vnhcm-Vp27/2020	Pasteur Institute, Influenza Laboratory	Centers for Disease Control and Prevention
EPI1848089	NA	United States	2020-Jan-01	EPI_ISL_1067627	A/Indiana/02/2020 X-349	New York Medical College	Centers for Disease Control and Prevention
EPI1848091	NA	United States	2020-Jan-01	EPI_ISL_1067628	A/Indiana/02/2020 X-349A	New York Medical College	Centers for Disease Control and Prevention
EPI1848138	NA	Australia	2020-Mar-31	EPI_ISL_1081345	A/Darwin/129/2020	Royal Darwin Hospital	WHO Collaborating Centre for Reference and Research on Influenza	Deng,Y-M; Iannello,P; Lau,H; Spirason,N; Moselen,J; Aziz,A; Komadina,N.
EPI1849689	NA	Madagascar	2020-Feb-04	EPI_ISL_1180145	A/Madagascar/560/2020	Institut Pasteur de Madagascar	Centers for Disease Control and Prevention
EPI1849697	NA	Madagascar	2020-Jan-13	EPI_ISL_1180146	A/Madagascar/218/2020	Institut Pasteur de Madagascar	Centers for Disease Control and Prevention
EPI1849713	NA	Madagascar	2020-Feb-19	EPI_ISL_1180148	A/Madagascar/882/2020	Institut Pasteur de Madagascar	Centers for Disease Control and Prevention
EPI1850059	NA	Russian Federation	2020-Feb-12	EPI_ISL_1190739	A/Human/Moscow/66/2020(H1N1)	NIC Russia, Ivanovsky Research Institute of Virology	N.F. Gamaleya Research Center for Epidemiology and Microbiology
EPI1850067	NA	Russian Federation	2019-Dec-11	EPI_ISL_1190740	A/Human/Moscow/230/2019(H1N1)	NIC Russia, Ivanovsky Research Institute of Virology	N.F. Gamaleya Research Center for Epidemiology and Microbiology
EPI1850075	NA	Russian Federation	2019-Dec-23	EPI_ISL_1190741	A/Human/Penza/249/2019(H1N1)	NIC Russia, Ivanovsky Research Institute of Virology	N.F. Gamaleya Research Center for Epidemiology and Microbiology
EPI1850083	NA	Russian Federation	2019-Dec-23	EPI_ISL_1190742	A/Human/Penza/250/2019(H1N1)	NIC Russia, Ivanovsky Research Institute of Virology	N.F. Gamaleya Research Center for Epidemiology and Microbiology
EPI1850091	NA	Russian Federation	2020-Mar-23	EPI_ISL_1190743	A/Human/Yaroslavl/135-L/2020(H1N1)	NIC Russia, Ivanovsky Research Institute of Virology	N.F. Gamaleya Research Center for Epidemiology and Microbiology
EPI1850099	NA	Russian Federation	2020-Feb-28	EPI_ISL_1190744	A/Human/Moscow/136/2020(H1N1)	NIC Russia, Ivanovsky Research Institute of Virology	N.F. Gamaleya Research Center for Epidemiology and Microbiology
EPI1850115	NA	Russian Federation	2020-Mar-10	EPI_ISL_1190746	A/Human/Cheboksary/113/2020(H1N1)	NIC Russia, Ivanovsky Research Institute of Virology	N.F. Gamaleya Research Center for Epidemiology and Microbiology
EPI1850123	NA	Russian Federation	2020-Mar-10	EPI_ISL_1190747	A/Human/Cheboksary/114/2020(H1N1)	NIC Russia, Ivanovsky Research Institute of Virology	N.F. Gamaleya Research Center for Epidemiology and Microbiology
EPI1986645	NA	Netherlands	2022-Jan-15	EPI_ISL_10073464	A/Netherlands/10016/2022	Gelre ziekenhuizen	National Institute for Public Health and the Environment (RIVM)	A,Meijer; L,Wijsman; S, vd Brink
EPI1986661	NA	Netherlands	2022-Jan-31	EPI_ISL_10073491	A/Netherlands/10048/2022	Gelre ziekenhuizen	National Institute for Public Health and the Environment (RIVM)	A,Meijer; L,Wijsman; S, vd Brink
EPI1986669	NA	Netherlands	2022-Feb-01	EPI_ISL_10073502	A/Netherlands/10049/2022	Gelre ziekenhuizen	National Institute for Public Health and the Environment (RIVM)	A,Meijer; L,Wijsman; S, vd Brink
EPI1986677	NA	Netherlands	2022-Feb-01	EPI_ISL_10073514	A/Netherlands/10050/2022	Gelre ziekenhuizen	National Institute for Public Health and the Environment (RIVM)	A,Meijer; L,Wijsman; S, vd Brink
EPI1986685	NA	Netherlands	2022-Feb-05	EPI_ISL_10073524	A/Netherlands/10051/2022	Gelre ziekenhuizen	National Institute for Public Health and the Environment (RIVM)	A,Meijer; L,Wijsman; S, vd Brink
EPI1986725	NA	Netherlands	2022-Feb-06	EPI_ISL_10073553	A/Netherlands/10056/2022	Noordwest Ziekenhuisgroep	National Institute for Public Health and the Environment (RIVM)	A,Meijer; L,Wijsman; S, vd Brink
EPI1986765	NA	Netherlands	2022-Feb-07	EPI_ISL_10073645	A/Netherlands/10061/2022	Haga Ziekenhuis	National Institute for Public Health and the Environment (RIVM)	A,Meijer; L,Wijsman; S, vd Brink
EPI1986960	NA	Spain	2022-Feb-08	EPI_ISL_10120187	A/Catalonia/NSVH101748606/2022	Hospital Universitari Vall d'Hebron	Hospital Universitari Vall d'Hebron
EPI1986968	NA	Spain	2022-Feb-01	EPI_ISL_10120610	A/Catalonia/NSVH199820550/2022	Hospital Universitari Vall d'Hebron	Hospital Universitari Vall d'Hebron
EPI1987266	NA	Netherlands	2022-Jan-31	EPI_ISL_10230224	A/Netherlands/00051/2022	Erasmus Medical Center	Erasmus Medical Center
EPI1987274	NA	Netherlands	2022-Feb-01	EPI_ISL_10230244	A/Netherlands/00055/2022	Erasmus Medical Center	Erasmus Medical Center
EPI1987292	NA	Netherlands	2022-Feb-05	EPI_ISL_10230321	A/Netherlands/00063/2022	Erasmus Medical Center	Erasmus Medical Center
EPI1987294	NA	Netherlands	2022-Feb-07	EPI_ISL_10230326	A/Netherlands/00064/2022	Erasmus Medical Center	Erasmus Medical Center
EPI1987297	NA	Netherlands	2022-Feb-07	EPI_ISL_10230327	A/Netherlands/00065/2022	Erasmus Medical Center	Erasmus Medical Center
EPI1987300	NA	Netherlands	2022-Feb-10	EPI_ISL_10230333	A/Netherlands/00066/2022	Erasmus Medical Center	Erasmus Medical Center
EPI1999378	NA	Spain	2022-Feb-05	EPI_ISL_10347098	A/Baleares/837/2022	Servicio de Microbiología Hospital Universitario Son Espases	Instituto de Salud Carlos III	Pozo,F; Iglesias-Caballero, M.; Gonz?lez-Esguevillas,M.; Molinero,M.; Camarero,S.; Mart?n,V.; Reyes,N.; Sandon?s,V.; V?zquez-Mor?n,S.; Casas,I.
EPI1993865	NA	Spain	2021-Dec-15	EPI_ISL_10347101	A/Murcia/10396/2021	Servicio de Microbiología Hospital Virgen de la Arrixaca	Instituto de Salud Carlos III	Pozo,F; Iglesias-Caballero, M.; Gonz?lez-Esguevillas,M.; Molinero,M.; Camarero,S.; Mart?n,V.; Reyes,N.; Sandon?s,V.; V?zquez-Mor?n,S.; Casas,I.
EPI1987789	NA	United Kingdom	2022-Feb-02	EPI_ISL_10402016	A/Chester/5355/2022	Public Health Wales Microbiology Cardiff	Public Health Wales Microbiology Cardiff
EPI1987806	NA	Germany	2022-Jan-18	EPI_ISL_10429833	A/Mecklenburg-Vorpommern/2/2022	Robert Koch-Institute Nationales Referenzzentrum für Influenza	Robert Koch Institute Nationales Referenzzentrum für Influenza
EPI1987857	NA	Netherlands	2022-Feb-13	EPI_ISL_10434302	A/Netherlands/10066/2022	Gelre ziekenhuizen	National Institute for Public Health and the Environment (RIVM)	A,Meijer; L,Wijsman; S, vd Brink
EPI1987865	NA	Netherlands	2022-Feb-08	EPI_ISL_10434303	A/Netherlands/10068/2022	Royal GD	National Institute for Public Health and the Environment (RIVM)	A,Meijer; L,Wijsman; S, vd Brink
EPI1988089	NA	Bahrain	2021-Oct-11	EPI_ISL_10491794	A/Bahrain/3664/2021	Ministry of Health Bahrain	Centers for Disease Control and Prevention
EPI1988105	NA	Bahrain	2021-Oct-09	EPI_ISL_10491807	A/Bahrain/3174/2021	Ministry of Health Bahrain	Centers for Disease Control and Prevention
EPI1988869	NA	Netherlands	2022-Feb-11	EPI_ISL_10498214	A/Netherlands/00068/2022	Erasmus Medical Center	Erasmus Medical Center
EPI1988908	NA	Netherlands	2022-Feb-20	EPI_ISL_10498227	A/Netherlands/00087/2022	Erasmus Medical Center	Erasmus Medical Center
EPI1990293	NA	Netherlands	2022-Feb-17	EPI_ISL_10678427	A/Netherlands/10088/2022	Gelre ziekenhuizen	National Institute for Public Health and the Environment (RIVM)	A,Meijer; L,Wijsman; S, vd Brink
EPI1990298	NA	Netherlands	2022-Feb-19	EPI_ISL_10678428	A/Netherlands/10089/2022	Gelre ziekenhuizen	National Institute for Public Health and the Environment (RIVM)	A,Meijer; L,Wijsman; S, vd Brink
EPI1990306	NA	Netherlands	2022-Feb-20	EPI_ISL_10678429	A/Netherlands/10090/2022	Gelre ziekenhuizen	National Institute for Public Health and the Environment (RIVM)	A,Meijer; L,Wijsman; S, vd Brink
EPI1990362	NA	Netherlands	2022-Feb-21	EPI_ISL_10678477	A/Netherlands/10101/2022	Haga Ziekenhuis	National Institute for Public Health and the Environment (RIVM)	A,Meijer; L,Wijsman; S, vd Brink
EPI1990367	NA	Netherlands	2022-Feb-22	EPI_ISL_10678500	A/Netherlands/10102/2022	Haga Ziekenhuis	National Institute for Public Health and the Environment (RIVM)	A,Meijer; L,Wijsman; S, vd Brink
EPI1990375	NA	Netherlands	2022-Feb-23	EPI_ISL_10678505	A/Netherlands/10103/2022	Eurofins Medische Microbiologie BV	National Institute for Public Health and the Environment (RIVM)	A,Meijer; L,Wijsman; S, vd Brink
EPI1990887	NA	Netherlands	2021-Dec-07	EPI_ISL_10814564	A/Netherlands/00088/2022	Erasmus Medical Center	Erasmus Medical Center
EPI1990895	NA	Netherlands	2021-Oct-20	EPI_ISL_10814567	A/Netherlands/00092/2022	Erasmus Medical Center	Erasmus Medical Center
EPI1990904	NA	Netherlands	2021-Dec-13	EPI_ISL_10814579	A/Netherlands/00095/2022	Erasmus Medical Center	Erasmus Medical Center
EPI1990907	NA	Netherlands	2021-Dec-13	EPI_ISL_10814580	A/Netherlands/00098/2022	Erasmus Medical Center	Erasmus Medical Center
EPI1990922	NA	Netherlands	2021-Dec-15	EPI_ISL_10814587	A/Netherlands/00104/2022	Erasmus Medical Center	Erasmus Medical Center
EPI1990925	NA	Netherlands	2021-Dec-07	EPI_ISL_10814757	A/Netherlands/00105/2022	Erasmus Medical Center	Erasmus Medical Center
EPI1990938	NA	Niger	2022-Jan-12	EPI_ISL_10824639	A/Niger/10411/2022	Centre de Recherche Medicale et Sanitaire (CERMES)	Centers for Disease Control and Prevention
EPI1990946	NA	Niger	2021-Dec-21	EPI_ISL_10824640	A/Niger/10236/2021	Centre de Recherche Medicale et Sanitaire (CERMES)	Centers for Disease Control and Prevention
EPI1990954	NA	Niger	2021-Dec-10	EPI_ISL_10824641	A/Niger/10186/2021	Centre de Recherche Medicale et Sanitaire (CERMES)	Centers for Disease Control and Prevention
EPI1990962	NA	Niger	2021-Nov-23	EPI_ISL_10824642	A/Niger/10090/2021	Centre de Recherche Medicale et Sanitaire (CERMES)	Centers for Disease Control and Prevention
EPI1990970	NA	Niger	2021-Dec-10	EPI_ISL_10824643	A/Niger/10183/2021	Centre de Recherche Medicale et Sanitaire (CERMES)	Centers for Disease Control and Prevention
EPI1990978	NA	Niger	2021-Oct-28	EPI_ISL_10824644	A/Niger/9995/2021	Centre de Recherche Medicale et Sanitaire (CERMES)	Centers for Disease Control and Prevention
EPI1990986	NA	Niger	2021-Nov-11	EPI_ISL_10824645	A/Niger/10048/2021	Centre de Recherche Medicale et Sanitaire (CERMES)	Centers for Disease Control and Prevention
EPI1990994	NA	Niger	2021-Oct-21	EPI_ISL_10824646	A/Niger/9983/2021	Centre de Recherche Medicale et Sanitaire (CERMES)	Centers for Disease Control and Prevention
EPI1991009	NA	Niger	2021-Nov-30	EPI_ISL_10824648	A/Niger/10126/2021	Centre de Recherche Medicale et Sanitaire (CERMES)	Centers for Disease Control and Prevention
EPI1991015	NA	Niger	2022-Jan-08	EPI_ISL_10824649	A/Niger/10350/2022	Centre de Recherche Medicale et Sanitaire (CERMES)	Centers for Disease Control and Prevention
EPI1991023	NA	Niger	2021-Nov-18	EPI_ISL_10824650	A/Niger/10073/2021	Centre de Recherche Medicale et Sanitaire (CERMES)	Centers for Disease Control and Prevention
EPI1991031	NA	Niger	2021-Dec-16	EPI_ISL_10824651	A/Niger/10217/2021	Centre de Recherche Medicale et Sanitaire (CERMES)	Centers for Disease Control and Prevention
EPI1991046	NA	India	2021-Oct-06	EPI_ISL_10824669	A/India/PUN-QC_21_40/2021	National Institute of Virology	Centers for Disease Control and Prevention
EPI1991054	NA	India	2021-Oct-07	EPI_ISL_10824679	A/India/Pun-NIV364610/2021	National Institute of Virology	Centers for Disease Control and Prevention
EPI1991062	NA	India	2021-Aug-16	EPI_ISL_10824690	A/India/Aurangabad-QC_21_52/2021	National Institute of Virology	Centers for Disease Control and Prevention
EPI1994566	NA	Netherlands	2022-Mar-04	EPI_ISL_10945216	A/Netherlands/10160/2022	National Institute for Public Health and the Environment (RIVM)	National Institute for Public Health and the Environment (RIVM)	A,Meijer; L,Wijsman; S, vd Brink
EPI1994578	NA	Netherlands	2022-Feb-18	EPI_ISL_10945224	A/Netherlands/10092/2022	Noordwest Ziekenhuisgroep	National Institute for Public Health and the Environment (RIVM)	A,Meijer; L,Wijsman; S, vd Brink
EPI1994593	NA	Netherlands	2022-Feb-20	EPI_ISL_10945235	A/Netherlands/10128/2022	Gelre ziekenhuizen	National Institute for Public Health and the Environment (RIVM)	A,Meijer; L,Wijsman; S, vd Brink
EPI1994602	NA	Netherlands	2022-Feb-22	EPI_ISL_10945246	A/Netherlands/10129/2022	Gelre ziekenhuizen	National Institute for Public Health and the Environment (RIVM)	A,Meijer; L,Wijsman; S, vd Brink
EPI1994610	NA	Netherlands	2022-Feb-22	EPI_ISL_10945257	A/Netherlands/10130/2022	Gelre ziekenhuizen	National Institute for Public Health and the Environment (RIVM)	A,Meijer; L,Wijsman; S, vd Brink
EPI1994625	NA	Netherlands	2022-Feb-25	EPI_ISL_10945275	A/Netherlands/10132/2022	Gelre ziekenhuizen	National Institute for Public Health and the Environment (RIVM)	A,Meijer; L,Wijsman; S, vd Brink
EPI1994633	NA	Netherlands	2022-Feb-26	EPI_ISL_10945285	A/Netherlands/10133/2022	Gelre ziekenhuizen	National Institute for Public Health and the Environment (RIVM)	A,Meijer; L,Wijsman; S, vd Brink
EPI1994726	NA	Netherlands	2022-Feb-15	EPI_ISL_10945386	A/Netherlands/10146/2022	OLVG Lab BV	National Institute for Public Health and the Environment (RIVM)	A,Meijer; L,Wijsman; S, vd Brink
EPI1994734	NA	Netherlands	2022-Feb-26	EPI_ISL_10945395	A/Netherlands/10147/2022	OLVG Lab BV	National Institute for Public Health and the Environment (RIVM)	A,Meijer; L,Wijsman; S, vd Brink
EPI1994742	NA	Netherlands	2022-Feb-15	EPI_ISL_10945396	A/Netherlands/10148/2022	OLVG Lab BV	National Institute for Public Health and the Environment (RIVM)	A,Meijer; L,Wijsman; S, vd Brink
EPI1994763	NA	Netherlands	2022-Feb-28	EPI_ISL_10945399	A/Netherlands/10151/2022	Groene Hart Ziekenhuis	National Institute for Public Health and the Environment (RIVM)	A,Meijer; L,Wijsman; S, vd Brink
EPI1994771	NA	Netherlands	2022-Feb-28	EPI_ISL_10945407	A/Netherlands/10152/2022	Academic Medical Center, University of Amsterdam	National Institute for Public Health and the Environment (RIVM)	A,Meijer; L,Wijsman; S, vd Brink
EPI1994795	NA	Netherlands	2022-Mar-01	EPI_ISL_10945419	A/Netherlands/10108/2022	Eurofins Medische Microbiologie BV	National Institute for Public Health and the Environment (RIVM)	A,Meijer; L,Wijsman; S, vd Brink
EPI1994833	NA	Netherlands	2022-Feb-24	EPI_ISL_10945435	A/Netherlands/10114/2022	Haga Ziekenhuis	National Institute for Public Health and the Environment (RIVM)	A,Meijer; L,Wijsman; S, vd Brink
EPI1994841	NA	Netherlands	2022-Feb-25	EPI_ISL_10945436	A/Netherlands/10115/2022	Haga Ziekenhuis	National Institute for Public Health and the Environment (RIVM)	A,Meijer; L,Wijsman; S, vd Brink
EPI1994849	NA	Netherlands	2022-Feb-28	EPI_ISL_10945437	A/Netherlands/10116/2022	Haga Ziekenhuis	National Institute for Public Health and the Environment (RIVM)	A,Meijer; L,Wijsman; S, vd Brink
EPI1994857	NA	Netherlands	2022-Feb-28	EPI_ISL_10945438	A/Netherlands/10117/2022	Haga Ziekenhuis	National Institute for Public Health and the Environment (RIVM)	A,Meijer; L,Wijsman; S, vd Brink
EPI1995433	NA	Netherlands	2022-Mar-04	EPI_ISL_11100082	A/Netherlands/00145/2022	Erasmus Medical Center	Erasmus Medical Center
EPI1995435	NA	Netherlands	2022-Mar-06	EPI_ISL_11100083	A/Netherlands/00147/2022	Erasmus Medical Center	Erasmus Medical Center
EPI1995440	NA	Netherlands	2022-Mar-07	EPI_ISL_11100085	A/Netherlands/00149/2022	Erasmus Medical Center	Erasmus Medical Center
EPI1995442	NA	Netherlands	2022-Mar-05	EPI_ISL_11100203	A/Netherlands/00130/2022	Erasmus Medical Center	Erasmus Medical Center
EPI1995563	NA	United Kingdom	2022-Feb-01	EPI_ISL_11112339	A/England/220580432/2022	UK Health Security Agency - Colindale	UK Health Security Agency - Colindale	UKHSA, Respiratory Virus Unit
EPI1995690	NA	United Kingdom	2022-Feb-03	EPI_ISL_11112355	A/England/220640429/2022	UK Health Security Agency - Colindale	UK Health Security Agency - Colindale	UKHSA, Respiratory Virus Unit
EPI1996148	NA	Netherlands	2022-Mar-04	EPI_ISL_11166076	A/Netherlands/10166/2022	National Institute for Public Health and the Environment (RIVM)	National Institute for Public Health and the Environment (RIVM)	A,Meijer; L,Wijsman; S, vd Brink
EPI1996305	NA	Netherlands	2022-Mar-03	EPI_ISL_11166096	A/Netherlands/10192/2022	Eurofins Medische Microbiologie BV	National Institute for Public Health and the Environment (RIVM)	A,Meijer; L,Wijsman; S, vd Brink
EPI1996391	NA	Netherlands	2022-Mar-04	EPI_ISL_11166177	A/Netherlands/10227/2022	Groene Hart Ziekenhuis	National Institute for Public Health and the Environment (RIVM)	A,Meijer; L,Wijsman; S, vd Brink
EPI1996406	NA	Netherlands	2022-Mar-01	EPI_ISL_11166194	A/Netherlands/10235/2022	Gelre ziekenhuizen	National Institute for Public Health and the Environment (RIVM)	A,Meijer; L,Wijsman; S, vd Brink
EPI1996414	NA	Netherlands	2022-Mar-02	EPI_ISL_11166195	A/Netherlands/10236/2022	Gelre ziekenhuizen	National Institute for Public Health and the Environment (RIVM)	A,Meijer; L,Wijsman; S, vd Brink
EPI1996469	NA	Netherlands	2022-Mar-05	EPI_ISL_11166203	A/Netherlands/10251/2022	Academic Medical Center, University of Amsterdam	National Institute for Public Health and the Environment (RIVM)	A,Meijer; L,Wijsman; S, vd Brink
EPI1996509	NA	Netherlands	2022-Mar-07	EPI_ISL_11166208	A/Netherlands/10257/2022	Eurofins Medische Microbiologie BV	National Institute for Public Health and the Environment (RIVM)	A,Meijer; L,Wijsman; S, vd Brink
EPI1998652	NA	Netherlands	2022-Mar-07	EPI_ISL_11309875	A/Netherlands/10333/2022	Gelre ziekenhuizen	National Institute for Public Health and the Environment (RIVM)	A,Meijer; L,Wijsman; S, vd Brink
EPI1998660	NA	Netherlands	2022-Mar-12	EPI_ISL_11309876	A/Netherlands/10335/2022	Gelre ziekenhuizen	National Institute for Public Health and the Environment (RIVM)	A,Meijer; L,Wijsman; S, vd Brink
EPI1998668	NA	Netherlands	2022-Mar-14	EPI_ISL_11309877	A/Netherlands/10337/2022	Gelre ziekenhuizen	National Institute for Public Health and the Environment (RIVM)	A,Meijer; L,Wijsman; S, vd Brink
EPI1998676	NA	Netherlands	2022-Mar-10	EPI_ISL_11309878	A/Netherlands/10402/2022	ISALA Ziekenhuizen	National Institute for Public Health and the Environment (RIVM)	A,Meijer; L,Wijsman; S, vd Brink
EPI1999076	NA	France	2021-Nov-15	EPI_ISL_11312728	A/ROUEN/41246/2021	Institut Pasteur	Institut Pasteur
EPI1999092	NA	France	2021-Nov-30	EPI_ISL_11323845	A/ROUEN/46942/2021	Institut Pasteur	Institut Pasteur
EPI1999100	NA	France	2021-Dec-14	EPI_ISL_11323846	A/Alsace/48917/2021	Institut Pasteur	Institut Pasteur
EPI1999108	NA	France	2021-Dec-14	EPI_ISL_11323847	A/Alsace/48918/2021	Institut Pasteur	Institut Pasteur
EPI1999116	NA	France	2021-Dec-16	EPI_ISL_11323848	A/Picardie/50100/2021	Institut Pasteur	Institut Pasteur
EPI1999124	NA	France	2021-Dec-14	EPI_ISL_11323849	A/Nord_Pas_de_Calais/50101/2021	Institut Pasteur	Institut Pasteur
EPI1999132	NA	France	2021-Dec-10	EPI_ISL_11323850	A/PARIS/50424/2021	Institut Pasteur	Institut Pasteur
EPI1999148	NA	France	2021-Dec-10	EPI_ISL_11323852	A/PARIS/50426/2021	Institut Pasteur	Institut Pasteur
EPI1999172	NA	France	2022-Jan-17	EPI_ISL_11323855	A/Ile_de_France/03787/2022	Institut Pasteur	Institut Pasteur
EPI1999196	NA	France	2022-Jan-16	EPI_ISL_11323858	A/ARGENTEUIL/05295/2022	Institut Pasteur	Institut Pasteur
EPI1999210	NA	France	2021-Nov-22	EPI_ISL_11324733	A/ROUEN/43686/2021	Institut Pasteur	Institut Pasteur
EPI1999218	NA	France	2021-Nov-22	EPI_ISL_11324734	A/ROUEN/44089/2021	Institut Pasteur	Institut Pasteur
EPI1999226	NA	France	2021-Dec-27	EPI_ISL_11324735	A/Ile_de_France/52132/2021	Institut Pasteur	Institut Pasteur
EPI1999234	NA	France	2022-Jan-03	EPI_ISL_11324736	A/Ile_de_France/54452R/2022	Institut Pasteur	Institut Pasteur
EPI1999242	NA	France	2021-Dec-20	EPI_ISL_11324771	A/Centre/50421/2021	Institut Pasteur	Institut Pasteur
EPI1999258	NA	France	2022-Jan-07	EPI_ISL_11324773	A/Centre/01915/2022	Institut Pasteur	Institut Pasteur
EPI1999266	NA	France	2022-Jan-17	EPI_ISL_11324774	A/Ile_de_France/04467/2022	Institut Pasteur	Institut Pasteur
EPI2002376	NA	Netherlands	2022-Mar-03	EPI_ISL_11449459	A/Netherlands/10228/2022	Groene Hart Ziekenhuis	National Institute for Public Health and the Environment (RIVM)	A,Meijer; L,Wijsman; S, vd Brink
EPI2002384	NA	Netherlands	2022-Feb-28	EPI_ISL_11449460	A/Netherlands/10231/2022	IJsselland Ziekenhuis	National Institute for Public Health and the Environment (RIVM)	A,Meijer; L,Wijsman; S, vd Brink
EPI2002417	NA	Netherlands	2022-Mar-04	EPI_ISL_11449465	A/Netherlands/10246/2022	Noordwest Ziekenhuisgroep	National Institute for Public Health and the Environment (RIVM)	A,Meijer; L,Wijsman; S, vd Brink
EPI2002441	NA	Netherlands	2022-Mar-08	EPI_ISL_11449468	A/Netherlands/10279/2022	Academic Medical Center, University of Amsterdam	National Institute for Public Health and the Environment (RIVM)	A,Meijer; L,Wijsman; S, vd Brink
EPI2002473	NA	Netherlands	2022-Mar-06	EPI_ISL_11449472	A/Netherlands/10293/2022	Haga Ziekenhuis	National Institute for Public Health and the Environment (RIVM)	A,Meijer; L,Wijsman; S, vd Brink
EPI2002496	NA	Netherlands	2022-Mar-09	EPI_ISL_11449475	A/Netherlands/10432/2022	IJsselland Ziekenhuis	National Institute for Public Health and the Environment (RIVM)	A,Meijer; L,Wijsman; S, vd Brink
EPI2002512	NA	Netherlands	2022-Mar-11	EPI_ISL_11449477	A/Netherlands/10435/2022	PAMM	National Institute for Public Health and the Environment (RIVM)	A,Meijer; L,Wijsman; S, vd Brink
EPI2002900	NA	United States	2022-Feb-18	EPI_ISL_11495587	A/New York/04/2022	New York State Department of Health	Centers for Disease Control and Prevention
EPI2002916	NA	Zambia	2021-Oct-21	EPI_ISL_11495593	A/Zambia/0393/2021	University Teaching Hospital, MoH Zambia	Centers for Disease Control and Prevention
EPI2002929	NA	Zambia	2021-Sep-10	EPI_ISL_11495599	A/Zambia/0612/2021	University Teaching Hospital, MoH Zambia	Centers for Disease Control and Prevention
EPI2002937	NA	Zambia	2021-Nov-08	EPI_ISL_11495601	A/Zambia/0397/2021	University Teaching Hospital, MoH Zambia	Centers for Disease Control and Prevention
EPI2002945	NA	Zambia	2021-Nov-21	EPI_ISL_11495604	A/Zambia/0328/2021	University Teaching Hospital, MoH Zambia	Centers for Disease Control and Prevention
EPI2002953	NA	Zambia	2021-Oct-21	EPI_ISL_11495607	A/Zambia/0390/2021	University Teaching Hospital, MoH Zambia	Centers for Disease Control and Prevention
EPI2002961	NA	Zambia	2021-Oct-23	EPI_ISL_11495610	A/Zambia/0340/2021	University Teaching Hospital, MoH Zambia	Centers for Disease Control and Prevention
EPI2002969	NA	Zambia	2021-Dec-03	EPI_ISL_11495613	A/Zambia/0358/2021	University Teaching Hospital, MoH Zambia	Centers for Disease Control and Prevention
EPI2002985	NA	Zambia	2021-Jun-08	EPI_ISL_11495630	A/Zambia/0281/2021	University Teaching Hospital, MoH Zambia	Centers for Disease Control and Prevention
EPI2002998	NA	Zambia	2021-Sep-27	EPI_ISL_11495634	A/Zambia/0354/2021	University Teaching Hospital, MoH Zambia	Centers for Disease Control and Prevention
EPI2003006	NA	Zambia	2021-Nov-18	EPI_ISL_11495636	A/Zambia/0129/2021	University Teaching Hospital, MoH Zambia	Centers for Disease Control and Prevention
EPI2003011	NA	Zambia	2021-Sep-25	EPI_ISL_11495639	A/Zambia/0635/2021	University Teaching Hospital, MoH Zambia	Centers for Disease Control and Prevention
EPI2003019	NA	Zambia	2021-Nov-30	EPI_ISL_11495641	A/Zambia/0142/2021	University Teaching Hospital, MoH Zambia	Centers for Disease Control and Prevention
EPI2003027	NA	Zambia	2021-Nov-19	EPI_ISL_11495644	A/Zambia/900120/2021	University Teaching Hospital, MoH Zambia	Centers for Disease Control and Prevention
EPI2003035	NA	Zambia	2021-Oct-09	EPI_ISL_11495646	A/Zambia/0678/2021	University Teaching Hospital, MoH Zambia	Centers for Disease Control and Prevention
EPI2003048	NA	Togo	2021-Nov-01	EPI_ISL_11495651	A/Togo/1410/2021	Institute National D'Hygiene	Centers for Disease Control and Prevention
EPI2003056	NA	Togo	2021-Nov-05	EPI_ISL_11495654	A/Togo/1451/2021	Institute National D'Hygiene	Centers for Disease Control and Prevention
EPI2003069	NA	Togo	2021-Oct-23	EPI_ISL_11495659	A/Togo/1288/2021	Institute National D'Hygiene	Centers for Disease Control and Prevention
EPI2003075	NA	Togo	2021-Oct-30	EPI_ISL_11495662	A/Togo/1367/2021	Institute National D'Hygiene	Centers for Disease Control and Prevention
EPI2003083	NA	Togo	2021-Nov-10	EPI_ISL_11495664	A/Togo/1486/2021	Institute National D'Hygiene	Centers for Disease Control and Prevention
EPI2003091	NA	Togo	2021-Oct-20	EPI_ISL_11495667	A/Togo/1134/2021	Institute National D'Hygiene	Centers for Disease Control and Prevention
EPI2003099	NA	Togo	2021-Oct-30	EPI_ISL_11495669	A/Togo/1363/2021	Institute National D'Hygiene	Centers for Disease Control and Prevention
EPI2003111	NA	Togo	2021-Oct-22	EPI_ISL_11495674	A/Togo/1274/2021	Institute National D'Hygiene	Centers for Disease Control and Prevention
EPI2003119	NA	Togo	2021-Nov-17	EPI_ISL_11495677	A/Togo/1597/2021	Institute National D'Hygiene	Centers for Disease Control and Prevention
EPI2003127	NA	Togo	2021-Nov-03	EPI_ISL_11495679	A/Togo/1439/2021	Institute National D'Hygiene	Centers for Disease Control and Prevention
EPI2003135	NA	Togo	2021-Dec-21	EPI_ISL_11495682	A/Togo/1885/2021	Institute National D'Hygiene	Centers for Disease Control and Prevention
EPI2003151	NA	Togo	2021-Nov-17	EPI_ISL_11495687	A/Togo/1521/2021	Institute National D'Hygiene	Centers for Disease Control and Prevention
EPI2003158	NA	Togo	2022-Jan-18	EPI_ISL_11495690	A/Togo/0196/2022	Institute National D'Hygiene	Centers for Disease Control and Prevention
EPI2003164	NA	Togo	2021-Dec-21	EPI_ISL_11495693	A/Togo/1927/2021	Institute National D'Hygiene	Centers for Disease Control and Prevention
EPI2005518	NA	Netherlands	2022-Mar-13	EPI_ISL_11522802	A/Netherlands/00320/2022	Erasmus Medical Center	Erasmus Medical Center
EPI2005522	NA	Netherlands	2022-Mar-10	EPI_ISL_11522803	A/Netherlands/00327/2022	Erasmus Medical Center	Erasmus Medical Center
EPI2008965	NA	Spain	2022-Feb-24	EPI_ISL_11635009	A/Catalonia/NSVH101761579/2022	Hospital Universitari Vall d'Hebron	Hospital Universitari Vall d'Hebron	Anton, A.; Martin, MC.; Andres, C.; Codina, MG.; Pumarola, T.
EPI2009137	NA	Netherlands	2022-Mar-18	EPI_ISL_11668866	A/Netherlands/10532/2022	Gelre ziekenhuizen	National Institute for Public Health and the Environment (RIVM)	A,Meijer; L,Wijsman; S, vd Brink
EPI2009273	NA	Netherlands	2022-Mar-20	EPI_ISL_11669098	A/Netherlands/10578/2022	ISALA Ziekenhuizen	National Institute for Public Health and the Environment (RIVM)	A,Meijer; L,Wijsman; S, vd Brink
EPI2009401	NA	Netherlands	2022-Mar-18	EPI_ISL_11669462	A/Netherlands/10598/2022	Haga Ziekenhuis	National Institute for Public Health and the Environment (RIVM)	A,Meijer; L,Wijsman; S, vd Brink
EPI2009465	NA	Netherlands	2022-Mar-17	EPI_ISL_11670370	A/Netherlands/10642/2022	National Institute for Public Health and the Environment (RIVM)	National Institute for Public Health and the Environment (RIVM)	A,Meijer; L,Wijsman; S, vd Brink
EPI2009481	NA	Netherlands	2022-Mar-13	EPI_ISL_11670390	A/Netherlands/10646/2022	National Institute for Public Health and the Environment (RIVM)	National Institute for Public Health and the Environment (RIVM)	A,Meijer; L,Wijsman; S, vd Brink
EPI2010567	NA	Netherlands	2022-Mar-21	EPI_ISL_11782029	A/Netherlands/00358/2022	Erasmus Medical Center	Erasmus Medical Center
EPI2010569	NA	Netherlands	2022-Mar-20	EPI_ISL_11782032	A/Netherlands/00369/2022	Erasmus Medical Center	Erasmus Medical Center
EPI2010572	NA	Netherlands	2022-Mar-17	EPI_ISL_11782035	A/Netherlands/00393/2022	Erasmus Medical Center	Erasmus Medical Center
EPI2010574	NA	Netherlands	2022-Mar-22	EPI_ISL_11782040	A/Netherlands/00401/2022	Erasmus Medical Center	Erasmus Medical Center
EPI2010577	NA	Netherlands	2022-Mar-20	EPI_ISL_11782043	A/Netherlands/00410/2022	Erasmus Medical Center	Erasmus Medical Center
EPI2010580	NA	Netherlands	2022-Mar-21	EPI_ISL_11782048	A/Netherlands/00421/2022	Erasmus Medical Center	Erasmus Medical Center
EPI2010583	NA	Netherlands	2022-Mar-22	EPI_ISL_11782057	A/Netherlands/00422/2022	Erasmus Medical Center	Erasmus Medical Center
EPI2010919	NA	Germany	2022-Feb-23	EPI_ISL_11789577	A/Bremen/3/2022	Robert Koch-Institute Nationales Referenzzentrum für Influenza	Robert Koch Institute Nationales Referenzzentrum für Influenza
EPI2010948	NA	Portugal	2022-Jan-03	EPI_ISL_11793397	A/Lisboa/8/2022	Instituto Nacional de Saúde Dr. Ricardo Jorge	Instituto Nacional de Saúde Dr. Ricardo Jorge	Guiomar, R.; Melo, A.; Costa, I.; Conde, P, Henriques, C.
EPI2010956	NA	Portugal	2022-Jan-06	EPI_ISL_11793398	A/Lisboa/9/2022	Instituto Nacional de Saúde Dr. Ricardo Jorge	Instituto Nacional de Saúde Dr. Ricardo Jorge	Guiomar, R.; Melo, A.; Costa, I.; Conde, P, Henriques, C.
EPI2010964	NA	Portugal	2022-Jan-16	EPI_ISL_11793399	A/Lisboa/65/2022	Instituto Nacional de Saúde Dr. Ricardo Jorge	Instituto Nacional de Saúde Dr. Ricardo Jorge	Guiomar, R.; Melo, A.; Costa, I.; Conde, P, Henriques, C.
EPI2012510	NA	France	2022-Feb-03	EPI_ISL_11814492	A/PARIS/10105/2022	Institut Pasteur	Institut Pasteur
EPI2012534	NA	France	2022-Feb-24	EPI_ISL_11814495	A/Le_Mans/15006/2022	Institut Pasteur	Institut Pasteur
EPI2012542	NA	France	2022-Mar-02	EPI_ISL_11814496	A/Alsace/16905/2022	Institut Pasteur	Institut Pasteur
EPI2012558	NA	France	2022-Jan-29	EPI_ISL_11814498	A/Nord_Pas_de_Calais/17070/2022	Institut Pasteur	Institut Pasteur
EPI2012574	NA	France	2022-Mar-07	EPI_ISL_11814500	A/Bretagne/18383/2022	Institut Pasteur	Institut Pasteur
EPI2012590	NA	France	2021-Dec-30	EPI_ISL_11814502	A/PARIS/09210/2022	Institut Pasteur	Institut Pasteur
EPI2012606	NA	France	2021-Dec-21	EPI_ISL_11814504	A/PARIS/09215/2022	Institut Pasteur	Institut Pasteur
EPI2012614	NA	France	2021-Dec-20	EPI_ISL_11814505	A/PARIS/09216/2022	Institut Pasteur	Institut Pasteur
EPI2012622	NA	France	2021-Dec-12	EPI_ISL_11814506	A/PARIS/09218/2022	Institut Pasteur	Institut Pasteur
EPI2012646	NA	France	2021-Dec-24	EPI_ISL_11814509	A/PARIS/09222/2022	Institut Pasteur	Institut Pasteur
EPI2012654	NA	France	2021-Dec-26	EPI_ISL_11814510	A/PARIS/09223/2022	Institut Pasteur	Institut Pasteur
EPI2012662	NA	France	2021-Dec-24	EPI_ISL_11814511	A/PARIS/09224/2022	Institut Pasteur	Institut Pasteur
EPI2012670	NA	France	2021-Dec-28	EPI_ISL_11814539	A/PARIS/09225/2022	Institut Pasteur	Institut Pasteur
EPI2012686	NA	France	2021-Dec-17	EPI_ISL_11814541	A/PARIS/09228/2022	Institut Pasteur	Institut Pasteur
EPI2012694	NA	France	2022-Feb-16	EPI_ISL_11814542	A/Pays_de_Loire/12611/2022	Institut Pasteur	Institut Pasteur
EPI2012718	NA	France	2022-Feb-23	EPI_ISL_11814545	A/Nord_Pas_de_Calais/16911/2022	Institut Pasteur	Institut Pasteur
EPI2012726	NA	France	2022-Mar-03	EPI_ISL_11814546	A/Bourgogne/16916/2022	Institut Pasteur	Institut Pasteur
EPI2012774	NA	France	2022-Mar-09	EPI_ISL_11814552	A/Bretagne/18387/2022	Institut Pasteur	Institut Pasteur
EPI2012782	NA	France	2021-Nov-30	EPI_ISL_11814590	A/PARIS/49507/2021	Institut Pasteur	Institut Pasteur
EPI2012854	NA	France	2022-Feb-18	EPI_ISL_11814600	A/Pays_de_Loire/12924/2022	Institut Pasteur	Institut Pasteur
EPI2013129	NA	Netherlands	2022-Mar-25	EPI_ISL_11886186	A/Netherlands/10745/2022	Comicro B.V.	National Institute for Public Health and the Environment (RIVM)	A,Meijer; L,Wijsman; S, vd Brink
EPI2013153	NA	Netherlands	2022-Mar-26	EPI_ISL_11886218	A/Netherlands/10748/2022	Groene Hart Ziekenhuis	National Institute for Public Health and the Environment (RIVM)	A,Meijer; L,Wijsman; S, vd Brink
EPI2013161	NA	Netherlands	2022-Mar-26	EPI_ISL_11886229	A/Netherlands/10749/2022	Groene Hart Ziekenhuis	National Institute for Public Health and the Environment (RIVM)	A,Meijer; L,Wijsman; S, vd Brink
EPI2013177	NA	Netherlands	2022-Mar-23	EPI_ISL_11886251	A/Netherlands/10751/2022	Groene Hart Ziekenhuis	National Institute for Public Health and the Environment (RIVM)	A,Meijer; L,Wijsman; S, vd Brink
EPI2013376	NA	Netherlands	2022-Mar-24	EPI_ISL_11886494	A/Netherlands/10810/2022	Haga Ziekenhuis	National Institute for Public Health and the Environment (RIVM)	A,Meijer; L,Wijsman; S, vd Brink
EPI2013472	NA	Netherlands	2022-Mar-28	EPI_ISL_11887861	A/Netherlands/10670/2022	National Institute for Public Health and the Environment (RIVM)	National Institute for Public Health and the Environment (RIVM)	A,Meijer; L,Wijsman; S, vd Brink
EPI2013496	NA	Netherlands	2022-Mar-25	EPI_ISL_11887864	A/Netherlands/10675/2022	National Institute for Public Health and the Environment (RIVM)	National Institute for Public Health and the Environment (RIVM)	A,Meijer; L,Wijsman; S, vd Brink
EPI2013504	NA	Netherlands	2022-Mar-28	EPI_ISL_11887865	A/Netherlands/10677/2022	National Institute for Public Health and the Environment (RIVM)	National Institute for Public Health and the Environment (RIVM)	A,Meijer; L,Wijsman; S, vd Brink
EPI2013536	NA	Netherlands	2022-Mar-28	EPI_ISL_11887869	A/Netherlands/10687/2022	National Institute for Public Health and the Environment (RIVM)	National Institute for Public Health and the Environment (RIVM)	A,Meijer; L,Wijsman; S, vd Brink
EPI2013608	NA	Netherlands	2022-Mar-22	EPI_ISL_11887878	A/Netherlands/10717/2022	Gelre ziekenhuizen	National Institute for Public Health and the Environment (RIVM)	A,Meijer; L,Wijsman; S, vd Brink
EPI2013616	NA	Netherlands	2022-Mar-22	EPI_ISL_11887879	A/Netherlands/10718/2022	Gelre ziekenhuizen	National Institute for Public Health and the Environment (RIVM)	A,Meijer; L,Wijsman; S, vd Brink
EPI2013670	NA	Netherlands	2022-Mar-17	EPI_ISL_11887905	A/Netherlands/10725/2022	OLVG Lab BV	National Institute for Public Health and the Environment (RIVM)	A,Meijer; L,Wijsman; S, vd Brink
EPI2013678	NA	Netherlands	2022-Mar-22	EPI_ISL_11887906	A/Netherlands/10726/2022	OLVG Lab BV	National Institute for Public Health and the Environment (RIVM)	A,Meijer; L,Wijsman; S, vd Brink
EPI2013709	NA	Netherlands	2022-Mar-24	EPI_ISL_11887910	A/Netherlands/10730/2022	OLVG Lab BV	National Institute for Public Health and the Environment (RIVM)	A,Meijer; L,Wijsman; S, vd Brink
EPI2013741	NA	Netherlands	2022-Mar-20	EPI_ISL_11887914	A/Netherlands/10734/2022	ISALA Ziekenhuizen	National Institute for Public Health and the Environment (RIVM)	A,Meijer; L,Wijsman; S, vd Brink
EPI2013749	NA	Netherlands	2022-Mar-20	EPI_ISL_11887915	A/Netherlands/10735/2022	ISALA Ziekenhuizen	National Institute for Public Health and the Environment (RIVM)	A,Meijer; L,Wijsman; S, vd Brink
EPI2013781	NA	Netherlands	2022-Mar-23	EPI_ISL_11887919	A/Netherlands/10739/2022	Royal GD	National Institute for Public Health and the Environment (RIVM)	A,Meijer; L,Wijsman; S, vd Brink
EPI2013852	NA	Netherlands	2022-Mar-24	EPI_ISL_11887929	A/Netherlands/10820/2022	National Institute for Public Health and the Environment (RIVM)	National Institute for Public Health and the Environment (RIVM)	A,Meijer; L,Wijsman; S, vd Brink
EPI2013876	NA	Netherlands	2022-Mar-22	EPI_ISL_11888017	A/Netherlands/10828/2022	National Institute for Public Health and the Environment (RIVM)	National Institute for Public Health and the Environment (RIVM)	A,Meijer; L,Wijsman; S, vd Brink
EPI2015855	NA	Serbia	2021-Dec-28	EPI_ISL_11957191	A/Serbia/3697/2021	Institute of Immunology and Virology Torlak	Centers for Disease Control and Prevention
EPI2015862	NA	Togo	2021-Dec-01	EPI_ISL_11957192	A/Togo/1757/2021	Institute National D'Hygiene	Centers for Disease Control and Prevention
EPI2015870	NA	Congo, the Democatic Republic of	2022-Jan-09	EPI_ISL_11957193	A/Congo/016/2022	INRB Service de Virologie	Centers for Disease Control and Prevention
EPI2017342	NA	Netherlands	2022-Mar-25	EPI_ISL_11985583	A/Netherlands/00480/2022	Erasmus Medical Center	Erasmus Medical Center
EPI2017346	NA	Netherlands	2022-Mar-23	EPI_ISL_11985585	A/Netherlands/00488/2022	Erasmus Medical Center	Erasmus Medical Center
EPI2017358	NA	Netherlands	2022-Mar-24	EPI_ISL_11985614	A/Netherlands/00514/2022	Erasmus Medical Center	Erasmus Medical Center
EPI2017371	NA	Netherlands	2022-Mar-31	EPI_ISL_11985650	A/Netherlands/00531/2022	Erasmus Medical Center	Erasmus Medical Center
EPI2017373	NA	Netherlands	2022-Mar-31	EPI_ISL_11985651	A/Netherlands/00532/2022	Erasmus Medical Center	Erasmus Medical Center
EPI2017387	NA	Netherlands	2022-Apr-03	EPI_ISL_11985656	A/Netherlands/00554/2022	Erasmus Medical Center	Erasmus Medical Center
EPI2017396	NA	Netherlands	2022-Mar-30	EPI_ISL_11985659	A/Netherlands/00563/2022	Erasmus Medical Center	Erasmus Medical Center
EPI2017399	NA	Netherlands	2022-Mar-10	EPI_ISL_11985660	A/Saint-Martin/00573/2022	Erasmus Medical Center	Erasmus Medical Center
EPI2017404	NA	Netherlands	2022-Mar-31	EPI_ISL_11985662	A/Netherlands/00538/2022	Erasmus Medical Center	Erasmus Medical Center
EPI2017410	NA	Netherlands	2022-Apr-01	EPI_ISL_11985664	A/Netherlands/00540/2022	Erasmus Medical Center	Erasmus Medical Center
EPI2017832	NA	Netherlands	2022-Mar-30	EPI_ISL_12064241	A/Netherlands/10881/2022	Royal GD	National Institute for Public Health and the Environment (RIVM)	A,Meijer; L,Wijsman; S, vd Brink
EPI2017914	NA	Netherlands	2022-Mar-30	EPI_ISL_12064252	A/Netherlands/10892/2022	Groene Hart Ziekenhuis	National Institute for Public Health and the Environment (RIVM)	A,Meijer; L,Wijsman; S, vd Brink
EPI2020891	NA	Netherlands	2022-Apr-02	EPI_ISL_12124765	A/Netherlands/00618/2022	Erasmus Medical Center	Erasmus Medical Center
EPI2020896	NA	Netherlands	2022-Apr-05	EPI_ISL_12124796	A/Netherlands/00622/2022	Erasmus Medical Center	Erasmus Medical Center
EPI2020908	NA	Netherlands	2022-Apr-02	EPI_ISL_12124853	A/Netherlands/00634/2022	Erasmus Medical Center	Erasmus Medical Center
EPI2020917	NA	Netherlands	2022-Apr-05	EPI_ISL_12124875	A/Netherlands/00640/2022	Erasmus Medical Center	Erasmus Medical Center
EPI2020923	NA	Netherlands	2022-Apr-06	EPI_ISL_12124907	A/Netherlands/00648/2022	Erasmus Medical Center	Erasmus Medical Center
EPI2020925	NA	Netherlands	2022-Apr-08	EPI_ISL_12124924	A/Netherlands/00650/2022	Erasmus Medical Center	Erasmus Medical Center
EPI2021053	NA	Spain	2022-Mar-28	EPI_ISL_12127796	A/Catalonia/NSVH101787036/2022	Hospital Universitari Vall d'Hebron	Hospital Universitari Vall d'Hebron	Andr?s, C.; Gonz?lez-S?nchez, A; Pi?ana, M; Martin, MC.; Codina, MG.; Pumarola, T; Ant?n, A.
EPI2021060	NA	Spain	2022-Mar-29	EPI_ISL_12127797	A/Catalonia/NSVH101787383/2022	Hospital Universitari Vall d'Hebron	Hospital Universitari Vall d'Hebron	Andres, C.; Gonzalez-Sanchez, A; Piñana, M; Martin, MC.; Codina, MG.; Pumarola, T; Anton, A.
EPI2022189	NA	Spain	2022-Feb-17	EPI_ISL_12179100	A/Baleares/1382/2022	Servicio de Microbiología Hospital Universitario Son Espases	Instituto de Salud Carlos III	Pozo,F; Iglesias-Caballero, M.; Gonz?lez-Esguevillas,M.; Molinero,M.; Camarero,S.; Mart?n,V.; Reyes,N.; Sandon?s,V.; V?zquez-Mor?n,S.; Casas,I.
EPI2022205	NA	Spain	2022-Mar-23	EPI_ISL_12179102	A/Baleares/1472/2022	Servicio de Microbiología Hospital Universitario Son Espases	Instituto de Salud Carlos III	Pozo,F; Iglesias-Caballero, M.; Gonz?lez-Esguevillas,M.; Molinero,M.; Camarero,S.; Mart?n,V.; Reyes,N.; Sandon?s,V.; V?zquez-Mor?n,S.; Casas,I.
EPI2022441	NA	Spain	2022-Jan-09	EPI_ISL_12179132	A/Galicia/1459/2022	Servicio de Microbiología Hospital Meixoeiro	Instituto de Salud Carlos III	Pozo,F; Iglesias-Caballero, M.; Gonz?lez-Esguevillas,M.; Molinero,M.; Camarero,S.; Mart?n,V.; Reyes,N.; Sandon?s,V.; V?zquez-Mor?n,S.; Casas,I.
EPI2022871	NA	Australia	2022-Mar-14	EPI_ISL_12206274	A/Victoria/7/2022	WHO Collaborating Centre for Reference and Research on Influenza	WHO Collaborating Centre for Reference and Research on Influenza	Deng,Y-M; Iannello,P; Lau,H; Spirason,N; Moselen,J; Aziz,A; Komadina,N.
EPI2022881	NA	Australia	2022-Mar-10	EPI_ISL_12206276	A/Victoria/13/2022	Monash Medical Centre	WHO Collaborating Centre for Reference and Research on Influenza	Deng,Y-M; Iannello,P; Lau,H; Spirason,N; Moselen,J; Aziz,A; Komadina,N.
EPI2022889	NA	Australia	2022-Mar-02	EPI_ISL_12206277	A/Sydney/14/2022	Clinical Virology Unit, CDIM	WHO Collaborating Centre for Reference and Research on Influenza	Deng,Y-M; Iannello,P; Lau,H; Spirason,N; Moselen,J; Aziz,A; Komadina,N.
EPI2022897	NA	Australia	2022-Feb-27	EPI_ISL_12206278	A/Sydney/15/2022	Clinical Virology Unit, CDIM	WHO Collaborating Centre for Reference and Research on Influenza	Deng,Y-M; Iannello,P; Lau,H; Spirason,N; Moselen,J; Aziz,A; Komadina,N.
EPI2022905	NA	Australia	2022-Mar-08	EPI_ISL_12206279	A/Sydney/11/2022	Clinical Virology Unit, CDIM	WHO Collaborating Centre for Reference and Research on Influenza	Deng,Y-M; Iannello,P; Lau,H; Spirason,N; Moselen,J; Aziz,A; Komadina,N.
EPI2022912	NA	Australia	2022-Mar-14	EPI_ISL_12206280	A/Victoria/9/2022	WHO Collaborating Centre for Reference and Research on Influenza	WHO Collaborating Centre for Reference and Research on Influenza	Deng,Y-M; Iannello,P; Lau,H; Spirason,N; Moselen,J; Aziz,A; Komadina,N.
EPI2022918	NA	Australia	2022-Mar-05	EPI_ISL_12206403	A/Sydney/9/2022	Clinical Virology Unit, CDIM	WHO Collaborating Centre for Reference and Research on Influenza	Deng,Y-M; Iannello,P; Lau,H; Spirason,N; Moselen,J; Aziz,A; Komadina,N.
EPI2022972	NA	Netherlands	2022-Mar-31	EPI_ISL_12212586	A/Netherlands/10710/2022	National Institute for Public Health and the Environment (RIVM)	National Institute for Public Health and the Environment (RIVM)	A,Meijer; L,Wijsman; S, vd Brink
EPI2023020	NA	Netherlands	2022-Apr-04	EPI_ISL_12212592	A/Netherlands/10839/2022	National Institute for Public Health and the Environment (RIVM)	National Institute for Public Health and the Environment (RIVM)	A,Meijer; L,Wijsman; S, vd Brink
EPI2023036	NA	Netherlands	2022-Apr-05	EPI_ISL_12212595	A/Netherlands/10845/2022	National Institute for Public Health and the Environment (RIVM)	National Institute for Public Health and the Environment (RIVM)	A,Meijer; L,Wijsman; S, vd Brink
EPI2023068	NA	Netherlands	2022-Apr-04	EPI_ISL_12212599	A/Netherlands/10851/2022	National Institute for Public Health and the Environment (RIVM)	National Institute for Public Health and the Environment (RIVM)	A,Meijer; L,Wijsman; S, vd Brink
EPI2023076	NA	Netherlands	2022-Apr-06	EPI_ISL_12212600	A/Netherlands/10852/2022	National Institute for Public Health and the Environment (RIVM)	National Institute for Public Health and the Environment (RIVM)	A,Meijer; L,Wijsman; S, vd Brink
EPI2023084	NA	Netherlands	2022-Apr-04	EPI_ISL_12212601	A/Netherlands/10853/2022	National Institute for Public Health and the Environment (RIVM)	National Institute for Public Health and the Environment (RIVM)	A,Meijer; L,Wijsman; S, vd Brink
EPI2023122	NA	Netherlands	2022-Mar-30	EPI_ISL_12212606	A/Netherlands/10914/2022	Haga Ziekenhuis	National Institute for Public Health and the Environment (RIVM)	A,Meijer; L,Wijsman; S, vd Brink
EPI2023154	NA	Netherlands	2022-Mar-29	EPI_ISL_12212610	A/Netherlands/10918/2022	Eurofins Medische Microbiologie BV	National Institute for Public Health and the Environment (RIVM)	A,Meijer; L,Wijsman; S, vd Brink
EPI2023226	NA	Netherlands	2022-Apr-04	EPI_ISL_12212619	A/Netherlands/10983/2022	Gelre ziekenhuizen	National Institute for Public Health and the Environment (RIVM)	A,Meijer; L,Wijsman; S, vd Brink
EPI2023314	NA	Netherlands	2022-Apr-10	EPI_ISL_12212630	A/Netherlands/10996/2022	Groene Hart Ziekenhuis	National Institute for Public Health and the Environment (RIVM)	A,Meijer; L,Wijsman; S, vd Brink
EPI2023322	NA	Netherlands	2022-Apr-10	EPI_ISL_12212631	A/Netherlands/10997/2022	Groene Hart Ziekenhuis	National Institute for Public Health and the Environment (RIVM)	A,Meijer; L,Wijsman; S, vd Brink
EPI2023441	NA	Netherlands	2022-Apr-03	EPI_ISL_12212646	A/Netherlands/11017/2022	Haaglanden Medisch Centrum locatie Westeinde	National Institute for Public Health and the Environment (RIVM)	A,Meijer; L,Wijsman; S, vd Brink
EPI2023449	NA	Netherlands	2022-Apr-03	EPI_ISL_12212647	A/Netherlands/11018/2022	Haaglanden Medisch Centrum locatie Westeinde	National Institute for Public Health and the Environment (RIVM)	A,Meijer; L,Wijsman; S, vd Brink
EPI2023457	NA	Netherlands	2022-Apr-03	EPI_ISL_12212648	A/Netherlands/11020/2022	Haaglanden Medisch Centrum locatie Westeinde	National Institute for Public Health and the Environment (RIVM)	A,Meijer; L,Wijsman; S, vd Brink
EPI2023465	NA	Netherlands	2022-Apr-10	EPI_ISL_12212649	A/Netherlands/11024/2022	Royal GD	National Institute for Public Health and the Environment (RIVM)	A,Meijer; L,Wijsman; S, vd Brink
EPI2023529	NA	Netherlands	2022-Apr-07	EPI_ISL_12212657	A/Netherlands/11033/2022	Eurofins Medische Microbiologie BV	National Institute for Public Health and the Environment (RIVM)	A,Meijer; L,Wijsman; S, vd Brink
EPI2023553	NA	Netherlands	2022-Apr-10	EPI_ISL_12212660	A/Netherlands/11036/2022	Eurofins Medische Microbiologie BV	National Institute for Public Health and the Environment (RIVM)	A,Meijer; L,Wijsman; S, vd Brink
EPI2023561	NA	Netherlands	2022-Apr-10	EPI_ISL_12212661	A/Netherlands/11037/2022	Eurofins Medische Microbiologie BV	National Institute for Public Health and the Environment (RIVM)	A,Meijer; L,Wijsman; S, vd Brink
EPI2024017	NA	Netherlands	2022-Apr-10	EPI_ISL_12219741	A/Netherlands/00677/2022	Erasmus Medical Center	Erasmus Medical Center
EPI2024022	NA	Netherlands	2022-Apr-07	EPI_ISL_12219743	A/Netherlands/00682/2022	Erasmus Medical Center	Erasmus Medical Center
EPI2024317	NA	Oman	2021-Nov-14	EPI_ISL_12241582	A/Al Musana/72128566/2021	Central Public Health Laboratory, Ministry of Health	Crick Worldwide Influenza Centre
EPI2024321	NA	Albania	2021-Dec-21	EPI_ISL_12241584	A/Albania/905/2021	Institute of Public Health	Crick Worldwide Influenza Centre
EPI2024323	NA	Albania	2021-Dec-21	EPI_ISL_12241585	A/Albania/942/2021	Institute of Public Health	Crick Worldwide Influenza Centre
EPI2024328	NA	Belgium	2022-Jan-11	EPI_ISL_12241588	A/Belgium/H0007/2022	Scientific Institute of Public Health	Crick Worldwide Influenza Centre
EPI2024330	NA	Belgium	2022-Jan-05	EPI_ISL_12241589	A/Belgium/H0017/2022	Scientific Institute of Public Health	Crick Worldwide Influenza Centre
EPI2024332	NA	Belgium	2021-Dec-20	EPI_ISL_12241590	A/Belgium/H0018/2022	Scientific Institute of Public Health	Crick Worldwide Influenza Centre
EPI2024334	NA	Belgium	2021-Dec-10	EPI_ISL_12241591	A/Belgium/H0025/2022	Scientific Institute of Public Health	Crick Worldwide Influenza Centre
EPI2024336	NA	Belgium	2022-Jan-18	EPI_ISL_12241592	A/Belgium/H0032/2022	Scientific Institute of Public Health	Crick Worldwide Influenza Centre
EPI2024338	NA	Belgium	2022-Jan-17	EPI_ISL_12241593	A/Belgium/H0038/2022	Scientific Institute of Public Health	Crick Worldwide Influenza Centre
EPI2024340	NA	Belgium	2022-Jan-19	EPI_ISL_12241594	A/Belgium/H0041/2022	Scientific Institute of Public Health	Crick Worldwide Influenza Centre
EPI2024342	NA	Belgium	2022-Jan-20	EPI_ISL_12241595	A/Belgium/H0042/2022	Scientific Institute of Public Health	Crick Worldwide Influenza Centre
EPI2024344	NA	Belgium	2021-Dec-26	EPI_ISL_12241596	A/Belgium/S0048/2022	Scientific Institute of Public Health	Crick Worldwide Influenza Centre
EPI2024346	NA	Belgium	2021-Dec-26	EPI_ISL_12241597	A/Belgium/S0060/2022	Scientific Institute of Public Health	Crick Worldwide Influenza Centre
EPI2024348	NA	Belgium	2021-Dec-07	EPI_ISL_12241598	A/Belgium/S0063/2022	Scientific Institute of Public Health	Crick Worldwide Influenza Centre
EPI2024350	NA	Cameroon	2021-Sep-08	EPI_ISL_12241599	A/Cameroon/6425/2021	Centre Pasteur du Cameroun	Crick Worldwide Influenza Centre
EPI2024352	NA	Cameroon	2021-Sep-14	EPI_ISL_12241600	A/Cameroon/6770/2021	Centre Pasteur du Cameroun	Crick Worldwide Influenza Centre
EPI2024354	NA	Cameroon	2021-Sep-20	EPI_ISL_12241601	A/Cameroon/7073/2021	Centre Pasteur du Cameroun	Crick Worldwide Influenza Centre
EPI2024358	NA	Cameroon	2021-Sep-21	EPI_ISL_12241603	A/Cameroon/7076/2021	Centre Pasteur du Cameroun	Crick Worldwide Influenza Centre
EPI2024360	NA	Cameroon	2021-Sep-22	EPI_ISL_12241604	A/Cameroon/7079/2021	Centre Pasteur du Cameroun	Crick Worldwide Influenza Centre
EPI2024362	NA	Cote d'Ivoire	2021-Aug-04	EPI_ISL_12241605	A/Cote d'Ivoire/2811/2021	Pasteur Institut of Côte d'Ivoire	Crick Worldwide Influenza Centre
EPI2024364	NA	Cote d'Ivoire	2021-Aug-10	EPI_ISL_12241606	A/Cote d'Ivoire/2943/2021	Pasteur Institut of Côte d'Ivoire	Crick Worldwide Influenza Centre
EPI2024366	NA	Cote d'Ivoire	2021-Oct-20	EPI_ISL_12241607	A/Cote d'Ivoire/3729/2021	Pasteur Institut of Côte d'Ivoire	Crick Worldwide Influenza Centre
EPI2024368	NA	Croatia	2021-Nov-17	EPI_ISL_12241608	A/Croatia/153957/2021	Croatian Institute of Public Health	Crick Worldwide Influenza Centre
EPI2024370	NA	Croatia	2021-Dec-15	EPI_ISL_12241609	A/Croatia/179609/2021	Croatian Institute of Public Health	Crick Worldwide Influenza Centre
EPI2024372	NA	Senegal	2021-Sep-29	EPI_ISL_12241610	A/Dakar/08/2021	Institut Pasteur de Dakar	Crick Worldwide Influenza Centre
EPI2024374	NA	Senegal	2021-Sep-29	EPI_ISL_12241611	A/Dakar/09/2021	Institut Pasteur de Dakar	Crick Worldwide Influenza Centre
EPI2024384	NA	Senegal	2021-Sep-30	EPI_ISL_12241616	A/Dakar/18/2021	Institut Pasteur de Dakar	Crick Worldwide Influenza Centre
EPI2024390	NA	Senegal	2021-Oct-06	EPI_ISL_12241619	A/Dakar/25/2021	Institut Pasteur de Dakar	Crick Worldwide Influenza Centre
EPI2024394	NA	Senegal	2021-Oct-02	EPI_ISL_12241621	A/Dakar/30/2021	Institut Pasteur de Dakar	Crick Worldwide Influenza Centre
EPI2024396	NA	Senegal	2021-Oct-04	EPI_ISL_12241622	A/Dakar/31/2021	Institut Pasteur de Dakar	Crick Worldwide Influenza Centre
EPI2024398	NA	Senegal	2021-Oct-01	EPI_ISL_12241623	A/Dakar/34/2021	Institut Pasteur de Dakar	Crick Worldwide Influenza Centre
EPI2024402	NA	Senegal	2021-Oct-04	EPI_ISL_12241625	A/Dakar/38/2021	Institut Pasteur de Dakar	Crick Worldwide Influenza Centre
EPI2024406	NA	Senegal	2021-Oct-04	EPI_ISL_12241627	A/Dakar/40/2021	Institut Pasteur de Dakar	Crick Worldwide Influenza Centre
EPI2024408	NA	Senegal	2021-Sep-13	EPI_ISL_12241628	A/Dakar/41/2021	Institut Pasteur de Dakar	Crick Worldwide Influenza Centre
EPI2024410	NA	Ghana	2021-Sep-22	EPI_ISL_12241629	A/Ghana/2712/2021	University of Ghana	Crick Worldwide Influenza Centre
EPI2024412	NA	Ghana	2021-Dec-17	EPI_ISL_12241630	A/Ghana/3495/2021	University of Ghana	Crick Worldwide Influenza Centre
EPI2024414	NA	Ghana	2021-Nov-27	EPI_ISL_12241631	A/Ghana/433/2021	University of Ghana	Crick Worldwide Influenza Centre
EPI2024416	NA	Oman	2021-Oct-26	EPI_ISL_12241632	A/Haima/72127498/2021	Central Public Health Laboratory, Ministry of Health	Crick Worldwide Influenza Centre
EPI2024418	NA	Oman	2021-Nov-09	EPI_ISL_12241633	A/Ibri/52121896/2021	Central Public Health Laboratory, Ministry of Health	Crick Worldwide Influenza Centre
EPI2024420	NA	Oman	2021-Sep-28	EPI_ISL_12241634	A/Khasab/72126274/2021	Central Public Health Laboratory, Ministry of Health	Crick Worldwide Influenza Centre
EPI2024424	NA	Kosovo	2021-Dec-12	EPI_ISL_12241636	A/Kosova/328/2021	National Institute of Public Health of Kosova	Crick Worldwide Influenza Centre
EPI2024426	NA	Kosovo	2021-Dec-15	EPI_ISL_12241637	A/Kosova/414/2021	National Institute of Public Health of Kosova	Crick Worldwide Influenza Centre
EPI2024428	NA	Kosovo	2021-Dec-24	EPI_ISL_12241638	A/Kosova/667/2021	National Institute of Public Health of Kosova	Crick Worldwide Influenza Centre
EPI2024430	NA	Oman	2021-Nov-18	EPI_ISL_12241639	A/Mahoot/72129184/2021	Central Public Health Laboratory, Ministry of Health	Crick Worldwide Influenza Centre
EPI2024434	NA	Oman	2021-Nov-11	EPI_ISL_12241641	A/Sur/72128529/2021	Central Public Health Laboratory, Ministry of Health	Crick Worldwide Influenza Centre
EPI2024540	NA	Netherlands	2022-Apr-08	EPI_ISL_12249338	A/Netherlands/10873/2022	National Institute for Public Health and the Environment (RIVM)	National Institute for Public Health and the Environment (RIVM)	A,Meijer; L,Wijsman; S, vd Brink
EPI2024594	NA	Netherlands	2022-Apr-11	EPI_ISL_12249345	A/Netherlands/10951/2022	National Institute for Public Health and the Environment (RIVM)	National Institute for Public Health and the Environment (RIVM)	A,Meijer; L,Wijsman; S, vd Brink
EPI2024634	NA	Netherlands	2022-Apr-11	EPI_ISL_12249350	A/Netherlands/10960/2022	National Institute for Public Health and the Environment (RIVM)	National Institute for Public Health and the Environment (RIVM)	A,Meijer; L,Wijsman; S, vd Brink
EPI2024666	NA	Netherlands	2022-Apr-12	EPI_ISL_12249354	A/Netherlands/10968/2022	National Institute for Public Health and the Environment (RIVM)	National Institute for Public Health and the Environment (RIVM)	A,Meijer; L,Wijsman; S, vd Brink
EPI2024689	NA	Netherlands	2022-Apr-12	EPI_ISL_12249357	A/Netherlands/10973/2022	National Institute for Public Health and the Environment (RIVM)	National Institute for Public Health and the Environment (RIVM)	A,Meijer; L,Wijsman; S, vd Brink
EPI350969	NA	China	2009-Jun-09	EPI_ISL_102145	A/Shenzhen/54/2009		Import from public-domain	Zhao,J.R.; Li,Y.D.; Pan,L.M.; Zhu,N.; Ni,H.X.; Xu,G.Z.; Jiang,Y.Z.; Huo,X.X.; Xu,J.Q.; Xia,H.; Han,N.; Tang,S.; Zhang,Z.; Kou,Z.; Rayner,S.; Li,T.X.
EPI350469	NA	China	2009-Jun-09	EPI_ISL_102082	A/Shenzhen/45/2009		Import from public-domain	Zhao,J.R.; Li,Y.D.; Pan,L.M.; Zhu,N.; Ni,H.X.; Xu,G.Z.; Jiang,Y.Z.; Huo,X.X.; Xu,J.Q.; Xia,H.; Han,N.; Tang,S.; Zhang,Z.; Kou,Z.; Rayner,S.; Li,T.X.
EPI350357	NA	China	2009-Jun-09	EPI_ISL_102044	A/Shenzhen/22/2009		Import from public-domain	Zhao,J.R.; Li,Y.D.; Pan,L.M.; Zhu,N.; Ni,H.X.; Xu,G.Z.; Jiang,Y.Z.; Huo,X.X.; Xu,J.Q.; Xia,H.; Han,N.; Tang,S.; Zhang,Z.; Kou,Z.; Rayner,S.; Li,T.X.
EPI350362	NA	China	2009-Jun-09	EPI_ISL_102045	A/Shenzhen/25/2009		Import from public-domain	Zhao,J.R.; Li,Y.D.; Pan,L.M.; Zhu,N.; Ni,H.X.; Xu,G.Z.; Jiang,Y.Z.; Huo,X.X.; Xu,J.Q.; Xia,H.; Han,N.; Tang,S.; Zhang,Z.; Kou,Z.; Rayner,S.; Li,T.X.
EPI372062	NA	Canada	2011-Mar-14	EPI_ISL_119937	A/Ontario/0216459/2011		Import from public-domain	Higgins,R.R.; Beniprashad,M.D.; Gubbay,J.B.; Low,D.E.
EPI350465	NA	China	2009-Jun-09	EPI_ISL_102081	A/Shenzhen/44/2009		Import from public-domain	Zhao,J.R.; Li,Y.D.; Pan,L.M.; Zhu,N.; Ni,H.X.; Xu,G.Z.; Jiang,Y.Z.; Huo,X.X.; Xu,J.Q.; Xia,H.; Han,N.; Tang,S.; Zhang,Z.; Kou,Z.; Rayner,S.; Li,T.X.
EPI350919	NA	China	2009-Jun-09	EPI_ISL_102119	A/Shenzhen/51/2009		Import from public-domain	Zhao,J.R.; Li,Y.D.; Pan,L.M.; Zhu,N.; Ni,H.X.; Xu,G.Z.; Jiang,Y.Z.; Huo,X.X.; Xu,J.Q.; Xia,H.; Han,N.; Tang,S.; Zhang,Z.; Kou,Z.; Rayner,S.; Li,T.X.
EPI352600	NA	Costa Rica	2011-Oct-11	EPI_ISL_103214	A/Costa Rica/8107/2011	Laboratorio Nacional de Influenza	Centers for Disease Control and Prevention
EPI372059	NA	Canada	2010-Dec-19	EPI_ISL_119934	A/Ontario/0820663/2010		Import from public-domain	Higgins,R.R.; Beniprashad,M.D.; Gubbay,J.B.; Low,D.E.
EPI350376	NA	China	2009-Jun-09	EPI_ISL_102059	A/Shenzhen/37/2009		Import from public-domain	Zhao,J.R.; Li,Y.D.; Pan,L.M.; Zhu,N.; Ni,H.X.; Xu,G.Z.; Jiang,Y.Z.; Huo,X.X.; Xu,J.Q.; Xia,H.; Han,N.; Tang,S.; Zhang,Z.; Kou,Z.; Rayner,S.; Li,T.X.
EPI372060	NA	Canada	2010-Dec-30	EPI_ISL_119935	A/Ontario/0843176/2010		Import from public-domain	Higgins,R.R.; Beniprashad,M.D.; Gubbay,J.B.; Low,D.E.
EPI356350	NA	Kenya	2010-Nov-29	EPI_ISL_105930	A/Kenya/071/2010		Import from public-domain	Bulimo,W.D.; Achilla,R.A.; Majanja,J.M.; Wadegu,M.O.; Osuna,F.A.; Mukunzi,S.O.; Opot,B.H.; Mwangi,J.K.; Wangui,J.M.; Muthoni,J.N.; Kibet,K.M.; Njiri,J.O.; Obura,B.D.; Wurapa,E.K.
EPI350988	NA	China	2009-Jun-09	EPI_ISL_102163	A/Shenzhen/67/2009		Import from public-domain	Zhao,J.R.; Li,Y.D.; Pan,L.M.; Zhu,N.; Ni,H.X.; Xu,G.Z.; Jiang,Y.Z.; Huo,X.X.; Xu,J.Q.; Xia,H.; Han,N.; Tang,S.; Zhang,Z.; Kou,Z.; Rayner,S.; Li,T.X.
EPI350985	NA	China	2009-Jun-09	EPI_ISL_102149	A/Shenzhen/63/2009		Import from public-domain	Zhao,J.R.; Li,Y.D.; Pan,L.M.; Zhu,N.; Ni,H.X.; Xu,G.Z.; Jiang,Y.Z.; Huo,X.X.; Xu,J.Q.; Xia,H.; Han,N.; Tang,S.; Zhang,Z.; Kou,Z.; Rayner,S.; Li,T.X.
EPI350975	NA	China	2009-Jun-09	EPI_ISL_102148	A/Shenzhen/62/2009		Import from public-domain	Zhao,J.R.; Li,Y.D.; Pan,L.M.; Zhu,N.; Ni,H.X.; Xu,G.Z.; Jiang,Y.Z.; Huo,X.X.; Xu,J.Q.; Xia,H.; Han,N.; Tang,S.; Zhang,Z.; Kou,Z.; Rayner,S.; Li,T.X.
EPI356404	NA	Kenya	2010-Dec-08	EPI_ISL_105970	A/Kenya/073/2010		Import from public-domain	Bulimo,W.D.; Achilla,R.A.; Majanja,J.M.; Wadegu,M.O.; Osuna,F.A.; Mukunzi,S.O.; Opot,B.H.; Mwangi,J.K.; Wangui,J.M.; Muthoni,J.N.; Kibet,K.M.; Njiri,J.O.; Obura,B.D.; Wurapa,E.K.
EPI350905	NA	China	2009-Jun-09	EPI_ISL_102101	A/Shenzhen/48/2009		Import from public-domain	Zhao,J.R.; Li,Y.D.; Pan,L.M.; Zhu,N.; Ni,H.X.; Xu,G.Z.; Jiang,Y.Z.; Huo,X.X.; Xu,J.Q.; Xia,H.; Han,N.; Tang,S.; Zhang,Z.; Kou,Z.; Rayner,S.; Li,T.X.
EPI350900	NA	China	2009-Jun-09	EPI_ISL_102092	A/Shenzhen/47/2009		Import from public-domain	Zhao,J.R.; Li,Y.D.; Pan,L.M.; Zhu,N.; Ni,H.X.; Xu,G.Z.; Jiang,Y.Z.; Huo,X.X.; Xu,J.Q.; Xia,H.; Han,N.; Tang,S.; Zhang,Z.; Kou,Z.; Rayner,S.; Li,T.X.
EPI350346	NA	China	2009-Jul-09	EPI_ISL_102041	A/Zhejiang/11/2009		Import from public-domain	Zhao,J.R.; Li,Y.D.; Pan,L.M.; Zhu,N.; Ni,H.X.; Xu,G.Z.; Jiang,Y.Z.; Huo,X.X.; Xu,J.Q.; Xia,H.; Han,N.; Tang,S.; Zhang,Z.; Kou,Z.; Rayner,S.; Li,T.X.
EPI372061	NA	Canada	2011-Jan-18	EPI_ISL_119936	A/Ontario/0055084/2011		Import from public-domain	Higgins,R.R.; Beniprashad,M.D.; Gubbay,J.B.; Low,D.E.
EPI350373	NA	China	2009-Jun-09	EPI_ISL_102058	A/Shenzhen/32/2009		Import from public-domain	Zhao,J.R.; Li,Y.D.; Pan,L.M.; Zhu,N.; Ni,H.X.; Xu,G.Z.; Jiang,Y.Z.; Huo,X.X.; Xu,J.Q.; Xia,H.; Han,N.; Tang,S.; Zhang,Z.; Kou,Z.; Rayner,S.; Li,T.X.
EPI350348	NA	China	2009-Jun-09	EPI_ISL_102042	A/Shenzhen/17/2009		Import from public-domain	Zhao,J.R.; Li,Y.D.; Pan,L.M.; Zhu,N.; Ni,H.X.; Xu,G.Z.; Jiang,Y.Z.; Huo,X.X.; Xu,J.Q.; Xia,H.; Han,N.; Tang,S.; Zhang,Z.; Kou,Z.; Rayner,S.; Li,T.X.
EPI1995468	NA	United Kingdom	2022-Feb-12	EPI_ISL_11112251	A/England/220780729/2022	UK Health Security Agency - Colindale	UK Health Security Agency - Colindale	UKHSA, Respiratory Virus Unit
EPI2024782	NA	United Kingdom	2022-Apr-23	EPI_ISL_12254981	A/Aberdare/9269/2022	Public Health Wales Microbiology Cardiff	Public Health Wales Microbiology Cardiff
EPI2013284	NA	Netherlands	2022-Mar-21	EPI_ISL_11886416	A/Netherlands/10769/2022	National Institute for Public Health and the Environment (RIVM)	National Institute for Public Health and the Environment (RIVM)	A,Meijer; L,Wijsman; S, vd Brink
EPI1987873	NA	Netherlands	2022-Feb-13	EPI_ISL_10434304	A/Netherlands/10069/2022	Academic Medical Center, University of Amsterdam	National Institute for Public Health and the Environment (RIVM)	A,Meijer; L,Wijsman; S, vd Brink
EPI2013244	NA	Netherlands	2022-Mar-14	EPI_ISL_11886363	A/Netherlands/10761/2022	IJsselland Ziekenhuis	National Institute for Public Health and the Environment (RIVM)	A,Meijer; L,Wijsman; S, vd Brink
EPI2009321	NA	Netherlands	2022-Mar-15	EPI_ISL_11669315	A/Netherlands/10584/2022	Groene Hart Ziekenhuis	National Institute for Public Health and the Environment (RIVM)	A,Meijer; L,Wijsman; S, vd Brink
EPI360113	NA	China	2011-Jan-28	EPI_ISL_108541	A/Tianjinjinnan/SWL41/2011		Import from public-domain	Li,X.; Kong,M.; Chen,J.; Su,X.; Ding,J.; Zou,M.; Guo,L.
EPI360111	NA	China	2010-Jan-05	EPI_ISL_108539	A/Tianjinnankai/SWL413/2010		Import from public-domain	Li,X.; Kong,M.; Chen,J.; Su,X.; Ding,J.; Zou,M.; Guo,L.
EPI360109	NA	China	2009-Dec-30	EPI_ISL_108537	A/Tianjinjinnan/SWL4141/2009		Import from public-domain	Li,X.; Kong,M.; Chen,J.; Su,X.; Ding,J.; Zou,M.; Guo,L.
EPI360108	NA	China	2009-Dec-05	EPI_ISL_108536	A/Tianjinninghe/SWL49/2009		Import from public-domain	Li,X.; Kong,M.; Chen,J.; Su,X.; Ding,J.; Zou,M.; Guo,L.
EPI360107	NA	China	2009-Nov-19	EPI_ISL_108535	A/Tianjintanggu/SWL432/2009		Import from public-domain	Li,X.; Kong,M.; Chen,J.; Su,X.; Ding,J.; Zou,M.; Guo,L.
EPI360106	NA	China	2009-Nov-12	EPI_ISL_108534	A/Tianjinheping/SWL313/2009		Import from public-domain	Li,X.; Kong,M.; Chen,J.; Su,X.; Ding,J.; Zou,M.; Guo,L.
EPI360011	NA	Czech Republic	2011-Oct-25	EPI_ISL_108500	A/Czech Republic/112/2011		Import from public-domain	Nagy,A.; Jirincova,H.; Havlickova,M.
EPI360001	NA	Czech Republic	2011-Oct-25	EPI_ISL_108485	A/Czech Republic/111/2011		Import from public-domain	Nagy,A.; Jirincova,H.; Havlickova,M.
EPI354529	NA	China	2011-Feb-21	EPI_ISL_104447	A/Guangdong/052/2011		Import from public-domain	Zhang,X.; Ni,H.; Guan,D.; Zou,L.; Zhou,J.; Hou,N.; Zhu,X.; Ke,C.
EPI354528	NA	China	2011-Jan-24	EPI_ISL_104446	A/Guangdong/049/2011		Import from public-domain	Zhang,X.; Ni,H.; Guan,D.; Zou,L.; Zhou,J.; Hou,N.; Zhu,X.; Ke,C.
EPI354527	NA	China	2011-Mar-01	EPI_ISL_104445	A/Guangdong/048/2011		Import from public-domain	Zhang,X.; Ni,H.; Guan,D.; Zou,L.; Zhou,J.; Hou,N.; Zhu,X.; Ke,C.
EPI354526	NA	China	2011-Mar-03	EPI_ISL_104444	A/Guangdong/040/2011		Import from public-domain	Zhang,X.; Ni,H.; Guan,D.; Zou,L.; Zhou,J.; Hou,N.; Zhu,X.; Ke,C.
EPI354525	NA	China	2011-Feb-19	EPI_ISL_104443	A/Guangdong/036/2011		Import from public-domain	Zhang,X.; Ni,H.; Guan,D.; Zou,L.; Zhou,J.; Hou,N.; Zhu,X.; Ke,C.
EPI354524	NA	China	2011-Feb-28	EPI_ISL_104442	A/Guangdong/033/2011		Import from public-domain	Zhang,X.; Ni,H.; Guan,D.; Zou,L.; Zhou,J.; Hou,N.; Zhu,X.; Ke,C.
EPI354523	NA	China	2011-Jan-18	EPI_ISL_104441	A/Guangdong/032/2011		Import from public-domain	Zhang,X.; Ni,H.; Guan,D.; Zou,L.; Zhou,J.; Hou,N.; Zhu,X.; Ke,C.
EPI354522	NA	China	2011-Feb-21	EPI_ISL_104440	A/Guangdong/029/2011		Import from public-domain	Zhang,X.; Ni,H.; Guan,D.; Zou,L.; Zhou,J.; Hou,N.; Zhu,X.; Ke,C.
EPI354521	NA	China	2011-Feb-21	EPI_ISL_104439	A/Guangdong/026/2011		Import from public-domain	Zhang,X.; Ni,H.; Guan,D.; Zou,L.; Zhou,J.; Hou,N.; Zhu,X.; Ke,C.
EPI354520	NA	China	2011-Feb-14	EPI_ISL_104438	A/Guangdong/015/2011		Import from public-domain	Zhang,X.; Ni,H.; Guan,D.; Zou,L.; Zhou,J.; Hou,N.; Zhu,X.; Ke,C.
EPI354519	NA	China	2011-Feb-14	EPI_ISL_104437	A/Guangdong/013/2011		Import from public-domain	Zhang,X.; Ni,H.; Guan,D.; Zou,L.; Zhou,J.; Hou,N.; Zhu,X.; Ke,C.
EPI354518	NA	China	2011-Jan-29	EPI_ISL_104436	A/Guangdong/012/2011		Import from public-domain	Zhang,X.; Ni,H.; Guan,D.; Zou,L.; Zhou,J.; Hou,N.; Zhu,X.; Ke,C.
EPI354517	NA	China	2011-Jan-30	EPI_ISL_104435	A/Guangdong/010/2011		Import from public-domain	Zhang,X.; Ni,H.; Guan,D.; Zou,L.; Zhou,J.; Hou,N.; Zhu,X.; Ke,C.
EPI354516	NA	China	2011-Feb-08	EPI_ISL_104434	A/Guangdong/006/2011		Import from public-domain	Zhang,X.; Ni,H.; Guan,D.; Zou,L.; Zhou,J.; Hou,N.; Zhu,X.; Ke,C.
EPI354515	NA	China	2011-Feb-09	EPI_ISL_104433	A/Guangdong/004/2011		Import from public-domain	Zhang,X.; Ni,H.; Guan,D.; Zou,L.; Zhou,J.; Hou,N.; Zhu,X.; Ke,C.
EPI354514	NA	China	2011-Jan-19	EPI_ISL_104432	A/Guangdong/002/2011		Import from public-domain	Zhang,X.; Ni,H.; Guan,D.; Zou,L.; Zhou,J.; Hou,N.; Zhu,X.; Ke,C.
EPI354513	NA	China	2011-Jan-18	EPI_ISL_104431	A/Guangdong/001/2011		Import from public-domain	Zhang,X.; Ni,H.; Guan,D.; Zou,L.; Zhou,J.; Hou,N.; Zhu,X.; Ke,C.
EPI354508	NA	China	2010-Aug-29	EPI_ISL_104430	A/Guangdong/465/2010		Import from public-domain	Zhang,X.; Ni,H.; Guan,D.; Zou,L.; Zhou,J.; Hou,N.; Zhu,X.; Ke,C.
EPI354507	NA	China	2010-Oct-08	EPI_ISL_104429	A/Guangdong/438/2010		Import from public-domain	Zhang,X.; Ni,H.; Guan,D.; Zou,L.; Zhou,J.; Hou,N.; Zhu,X.; Ke,C.
EPI354506	NA	China	2010-Aug-13	EPI_ISL_104428	A/Guangdong/436/2010		Import from public-domain	Zhang,X.; Ni,H.; Guan,D.; Zou,L.; Zhou,J.; Hou,N.; Zhu,X.; Ke,C.
EPI354505	NA	China	2010-Sep-21	EPI_ISL_104427	A/Guangdong/427/2010		Import from public-domain	Zhang,X.; Ni,H.; Guan,D.; Zou,L.; Zhou,J.; Hou,N.; Zhu,X.; Ke,C.
EPI354503	NA	China	2010-Sep-20	EPI_ISL_104426	A/Guangdong/420/2010		Import from public-domain	Zhang,X.; Ni,H.; Guan,D.; Zou,L.; Zhou,J.; Hou,N.; Zhu,X.; Ke,C.
EPI354502	NA	China	2010-Sep-07	EPI_ISL_104425	A/Guangdong/410/2010		Import from public-domain	Zhang,X.; Ni,H.; Guan,D.; Zou,L.; Zhou,J.; Hou,N.; Zhu,X.; Ke,C.
EPI354501	NA	China	2010-Apr-11	EPI_ISL_104424	A/Guangdong/379/2010		Import from public-domain	Zhang,X.; Ni,H.; Guan,D.; Zou,L.; Zhou,J.; Hou,N.; Zhu,X.; Ke,C.
EPI354500	NA	China	2010-Mar-24	EPI_ISL_104423	A/Guangdong/378/2010		Import from public-domain	Zhang,X.; Ni,H.; Guan,D.; Zou,L.; Zhou,J.; Hou,N.; Zhu,X.; Ke,C.
EPI354499	NA	China	2010-Aug-11	EPI_ISL_104422	A/Guangdong/371/2010		Import from public-domain	Zhang,X.; Ni,H.; Guan,D.; Zou,L.; Zhou,J.; Hou,N.; Zhu,X.; Ke,C.
EPI354498	NA	China	2010-Aug-30	EPI_ISL_104421	A/Guangdong/370/2010		Import from public-domain	Zhang,X.; Ni,H.; Guan,D.; Zou,L.; Zhou,J.; Hou,N.; Zhu,X.; Ke,C.
EPI354497	NA	China	2010-Aug-24	EPI_ISL_104420	A/Guangdong/353/2010		Import from public-domain	Zhang,X.; Ni,H.; Guan,D.; Zou,L.; Zhou,J.; Hou,N.; Zhu,X.; Ke,C.
EPI354496	NA	China	2010-Aug-06	EPI_ISL_104419	A/Guangdong/321/2010		Import from public-domain	Zhang,X.; Ni,H.; Guan,D.; Zou,L.; Zhou,J.; Hou,N.; Zhu,X.; Ke,C.
EPI354495	NA	China	2010-Jun-25	EPI_ISL_104418	A/Guangdong/312/2010		Import from public-domain	Zhang,X.; Ni,H.; Guan,D.; Zou,L.; Zhou,J.; Hou,N.; Zhu,X.; Ke,C.
EPI354494	NA	China	2010-Jul-22	EPI_ISL_104417	A/Guangdong/302/2010		Import from public-domain	Zhang,X.; Ni,H.; Guan,D.; Zou,L.; Zhou,J.; Hou,N.; Zhu,X.; Ke,C.
EPI354492	NA	China	2010-Jul-29	EPI_ISL_104416	A/Guangdong/296/2010		Import from public-domain	Zhang,X.; Ni,H.; Guan,D.; Zou,L.; Zhou,J.; Hou,N.; Zhu,X.; Ke,C.
EPI354491	NA	China	2010-Jul-13	EPI_ISL_104415	A/Guangdong/286/2010		Import from public-domain	Zhang,X.; Ni,H.; Guan,D.; Zou,L.; Zhou,J.; Hou,N.; Zhu,X.; Ke,C.
EPI354489	NA	China	2010-Apr-28	EPI_ISL_104414	A/Guangdong/202/2010		Import from public-domain	Zhang,X.; Ni,H.; Guan,D.; Zou,L.; Zhou,J.; Hou,N.; Zhu,X.; Ke,C.
EPI354532	NA	China	2011-Jan-13	EPI_ISL_104413	A/Guangdong/sz2/2011		Import from public-domain	Zhang,X.; Ni,H.; Guan,D.; Zou,L.; Zhou,J.; Hou,N.; Zhu,X.; Ke,C.
EPI354531	NA	China	2011-Jan-13	EPI_ISL_104412	A/Guangdong/sz1/2011		Import from public-domain	Zhang,X.; Ni,H.; Guan,D.; Zou,L.; Zhou,J.; Hou,N.; Zhu,X.; Ke,C.
EPI354374	NA	India	2010-Mar-22	EPI_ISL_104331	A/India/Blore/2010		Import from public-domain	Sharma,S.; Parida,M.M.; Shukla,J.; Joshi,G.; Dash,P.; Rao,P.V.L.
EPI354373	NA	India	2010-Sep-09	EPI_ISL_104330	A/India/GWL_DSC/2010		Import from public-domain	Sharma,S.; Parida,M.M.; Shukla,J.; Joshi,G.; Dash,P.; Rao,P.V.L.
EPI351208	NA	China	2009-Oct-11	EPI_ISL_102373	A/Hubei/99/2009		Import from public-domain	Zhao,J.R.; Li,Y.D.; Pan,L.M.; Zhu,N.; Ni,H.X.; Xu,G.Z.; Jiang,Y.Z.; Huo,X.X.; Xu,J.Q.; Xia,H.; Han,N.; Tang,S.; Zhang,Z.; Kou,Z.; Rayner,S.; Li,T.X.
EPI351200	NA	China	2009-Oct-12	EPI_ISL_102348	A/Zhejiang/98/2009		Import from public-domain	Zhao,J.R.; Li,Y.D.; Pan,L.M.; Zhu,N.; Ni,H.X.; Xu,G.Z.; Jiang,Y.Z.; Huo,X.X.; Xu,J.Q.; Xia,H.; Han,N.; Tang,S.; Zhang,Z.; Kou,Z.; Rayner,S.; Li,T.X.
EPI351193	NA	China	2009-Oct-12	EPI_ISL_102347	A/Zhejiang/97/2009		Import from public-domain	Zhao,J.R.; Li,Y.D.; Pan,L.M.; Zhu,N.; Ni,H.X.; Xu,G.Z.; Jiang,Y.Z.; Huo,X.X.; Xu,J.Q.; Xia,H.; Han,N.; Tang,S.; Zhang,Z.; Kou,Z.; Rayner,S.; Li,T.X.
EPI351186	NA	China	2009-Oct-12	EPI_ISL_102346	A/Zhejiang/96/2009		Import from public-domain	Zhao,J.R.; Li,Y.D.; Pan,L.M.; Zhu,N.; Ni,H.X.; Xu,G.Z.; Jiang,Y.Z.; Huo,X.X.; Xu,J.Q.; Xia,H.; Han,N.; Tang,S.; Zhang,Z.; Kou,Z.; Rayner,S.; Li,T.X.
EPI351179	NA	China	2009-Oct-12	EPI_ISL_102345	A/Zhejiang/95/2009		Import from public-domain	Zhao,J.R.; Li,Y.D.; Pan,L.M.; Zhu,N.; Ni,H.X.; Xu,G.Z.; Jiang,Y.Z.; Huo,X.X.; Xu,J.Q.; Xia,H.; Han,N.; Tang,S.; Zhang,Z.; Kou,Z.; Rayner,S.; Li,T.X.
EPI351173	NA	China	2009-Oct-12	EPI_ISL_102325	A/Zhejiang/94/2009		Import from public-domain	Zhao,J.R.; Li,Y.D.; Pan,L.M.; Zhu,N.; Ni,H.X.; Xu,G.Z.; Jiang,Y.Z.; Huo,X.X.; Xu,J.Q.; Xia,H.; Han,N.; Tang,S.; Zhang,Z.; Kou,Z.; Rayner,S.; Li,T.X.
EPI351167	NA	China	2009-Oct-12	EPI_ISL_102324	A/Zhejiang/93/2009		Import from public-domain	Zhao,J.R.; Li,Y.D.; Pan,L.M.; Zhu,N.; Ni,H.X.; Xu,G.Z.; Jiang,Y.Z.; Huo,X.X.; Xu,J.Q.; Xia,H.; Han,N.; Tang,S.; Zhang,Z.; Kou,Z.; Rayner,S.; Li,T.X.
EPI351161	NA	China	2009-Oct-12	EPI_ISL_102310	A/Zhejiang/92/2009		Import from public-domain	Zhao,J.R.; Li,Y.D.; Pan,L.M.; Zhu,N.; Ni,H.X.; Xu,G.Z.; Jiang,Y.Z.; Huo,X.X.; Xu,J.Q.; Xia,H.; Han,N.; Tang,S.; Zhang,Z.; Kou,Z.; Rayner,S.; Li,T.X.
EPI351153	NA	China	2009-Oct-12	EPI_ISL_102309	A/Zhejiang/91/2009		Import from public-domain	Zhao,J.R.; Li,Y.D.; Pan,L.M.; Zhu,N.; Ni,H.X.; Xu,G.Z.; Jiang,Y.Z.; Huo,X.X.; Xu,J.Q.; Xia,H.; Han,N.; Tang,S.; Zhang,Z.; Kou,Z.; Rayner,S.; Li,T.X.
EPI351147	NA	China	2009-Oct-12	EPI_ISL_102298	A/Zhejiang/90/2009		Import from public-domain	Zhao,J.R.; Li,Y.D.; Pan,L.M.; Zhu,N.; Ni,H.X.; Xu,G.Z.; Jiang,Y.Z.; Huo,X.X.; Xu,J.Q.; Xia,H.; Han,N.; Tang,S.; Zhang,Z.; Kou,Z.; Rayner,S.; Li,T.X.
EPI351134	NA	China	2009-Oct-11	EPI_ISL_102282	A/Zhejiang/88/2009		Import from public-domain	Zhao,J.R.; Li,Y.D.; Pan,L.M.; Zhu,N.; Ni,H.X.; Xu,G.Z.; Jiang,Y.Z.; Huo,X.X.; Xu,J.Q.; Xia,H.; Han,N.; Tang,S.; Zhang,Z.; Kou,Z.; Rayner,S.; Li,T.X.
EPI351126	NA	China	2009-Oct-11	EPI_ISL_102266	A/Zhejiang/87/2009		Import from public-domain	Zhao,J.R.; Li,Y.D.; Pan,L.M.; Zhu,N.; Ni,H.X.; Xu,G.Z.; Jiang,Y.Z.; Huo,X.X.; Xu,J.Q.; Xia,H.; Han,N.; Tang,S.; Zhang,Z.; Kou,Z.; Rayner,S.; Li,T.X.
EPI351114	NA	China	2009-Oct-11	EPI_ISL_102265	A/Zhejiang/86/2009		Import from public-domain	Zhao,J.R.; Li,Y.D.; Pan,L.M.; Zhu,N.; Ni,H.X.; Xu,G.Z.; Jiang,Y.Z.; Huo,X.X.; Xu,J.Q.; Xia,H.; Han,N.; Tang,S.; Zhang,Z.; Kou,Z.; Rayner,S.; Li,T.X.
EPI370306	NA	Australia	2011-Aug-23	EPI_ISL_118649	A/PERTH/299/2011	Pathwest QE II Medical Centre	WHO Collaborating Centre for Reference and Research on Influenza	Deng,Y-M; Iannello,P; Caldwell,N; Komadina,N.
EPI380002	NA	Norway	2012-Jan-29	EPI_ISL_122764	A/Norway/771/2012	WHO National Influenza Centre	National Institute for Medical Research
EPI379986	NA	Norway	2012-Feb-19	EPI_ISL_122756	A/Norway/717/2012	WHO National Influenza Centre	National Institute for Medical Research
EPI379984	NA	Norway	2012-Feb-17	EPI_ISL_122755	A/Norway/716/2012	WHO National Influenza Centre	National Institute for Medical Research
EPI379982	NA	Norway	2012-Feb-02	EPI_ISL_122754	A/Norway/560/2012	WHO National Influenza Centre	National Institute for Medical Research
EPI379980	NA	Norway	2012-Feb-02	EPI_ISL_122753	A/Norway/446/2012	WHO National Influenza Centre	National Institute for Medical Research
EPI379978	NA	Norway	2012-Feb-01	EPI_ISL_122752	A/Norway/421/2012	WHO National Influenza Centre	National Institute for Medical Research
EPI379976	NA	Norway	2012-Feb-02	EPI_ISL_122751	A/Norway/418/2012	WHO National Influenza Centre	National Institute for Medical Research
EPI379974	NA	Norway	2012-Jan-18	EPI_ISL_122750	A/Norway/301/2012	WHO National Influenza Centre	National Institute for Medical Research
EPI379988	NA	Slovenia	2012-Feb-20	EPI_ISL_122757	A/Slovenia/421/2012	Laboratory for Virology, National Institute of Public Health	National Institute for Medical Research
EPI379972	NA	Kazakhstan	2012-Jan-01	EPI_ISL_122749	A/Kazakstan/2395- NRL-KZ /2012	National Reference Laboratory	National Institute for Medical Research
EPI379970	NA	Kazakhstan	2012-Jan-01	EPI_ISL_122748	A/Kazakstan/2394- NRL-KZ /2012	National Reference Laboratory	National Institute for Medical Research
EPI379968	NA	Kazakhstan	2012-Jan-01	EPI_ISL_122747	A/Kazakstan/2393- NRL-KZ /2012	National Reference Laboratory	National Institute for Medical Research
EPI379966	NA	Kazakhstan	2012-Jan-01	EPI_ISL_122746	A/Kazakstan/2385- NRL-KZ /2012	National Reference Laboratory	National Institute for Medical Research
EPI379964	NA	Kazakhstan	2012-Jan-01	EPI_ISL_122745	A/Kazakstan/2374- NRL-KZ /2012	National Reference Laboratory	National Institute for Medical Research
EPI379962	NA	Kazakhstan	2012-Jan-01	EPI_ISL_122744	A/Kazakstan/2368- NRL-KZ /2012	National Reference Laboratory	National Institute for Medical Research
EPI379960	NA	Kazakhstan	2012-Jan-01	EPI_ISL_122743	A/Kazakstan/2367- NRL-KZ /2012	National Reference Laboratory	National Institute for Medical Research
EPI379958	NA	Kazakhstan	2012-Jan-01	EPI_ISL_122742	A/Kazakstan/2362- NRL-KZ /2012	National Reference Laboratory	National Institute for Medical Research
EPI379955	NA	Kazakhstan	2012-Jan-01	EPI_ISL_122740	A/Kazakstan/2355- NRL-KZ /2012	National Reference Laboratory	National Institute for Medical Research
EPI370394	NA	United States	2012-Mar-02	EPI_ISL_118687	A/Texas/31/2012	Texas Department of State Health Services-Laboratory Services	Centers for Disease Control and Prevention
EPI370388	NA	United States	2012-Mar-12	EPI_ISL_118685	A/Texas/33/2012	Texas Department of State Health Services-Laboratory Services	Centers for Disease Control and Prevention
EPI370418	NA	United States	2012-Mar-19	EPI_ISL_118693	A/Texas/35/2012	Corpus Christi-Nueces County Public Health	Centers for Disease Control and Prevention
EPI370426	NA	United States	2012-Feb-24	EPI_ISL_118697	A/Georgia/09/2012	Georgia Public Health Laboratory	Centers for Disease Control and Prevention
EPI370424	NA	United States	2012-Mar-21	EPI_ISL_118696	A/Colorado/12/2012	Colorado Department of Health Lab	Centers for Disease Control and Prevention
EPI370406	NA	United States	2012-Feb-23	EPI_ISL_118689	A/Texas/27/2012	Texas Childrens Hospital	Centers for Disease Control and Prevention
EPI370434	NA	United States	2012-Mar-15	EPI_ISL_118701	A/Louisiana/01/2012	Louisiana Department of Health and Hospitals	Centers for Disease Control and Prevention
EPI370422	NA	United States	2012-Mar-19	EPI_ISL_118695	A/Alabama/06/2012	ADPH Bureau of Clinical Laboratories	Centers for Disease Control and Prevention
EPI370385	NA	United States	2012-Feb-20	EPI_ISL_118684	A/California/21/2012	California Department of Health Services	Centers for Disease Control and Prevention
EPI370432	NA	United States	2012-Mar-09	EPI_ISL_118700	A/Virginia/07/2012	Virginia Division of Consolidated Laboratories	Centers for Disease Control and Prevention
EPI370427	NA	United States	2012-Mar-15	EPI_ISL_118698	A/Utah/11/2012	Utah Public Health Laboratory	Centers for Disease Control and Prevention
EPI370420	NA	United States	2012-Mar-20	EPI_ISL_118694	A/Minnesota/06/2012	Minnesota Department of Health	Centers for Disease Control and Prevention
EPI370409	NA	United States	2012-Jan-25	EPI_ISL_118690	A/Illinois/01/2012	Illinois Department of Public Health-Carbondale	Centers for Disease Control and Prevention
EPI370391	NA	United States	2012-Mar-08	EPI_ISL_118686	A/Texas/34/2012		Centers for Disease Control and Prevention
EPI357015	NA	Sweden	2012-Jan-15	EPI_ISL_106396	A/Stockholm/9/2012		Public Health Agency of Sweden
EPI357012	NA	Sweden	2012-Jan-03	EPI_ISL_106395	A/Stockholm/8/2012		Public Health Agency of Sweden
EPI382137	NA	Japan	2010-Jan-13	EPI_ISL_123266	A/Tochigi/2/2010		Import from public-domain	Obuchi,M.; Toda,S.; Tsukagoshi,H.; Oogane,T.; Abiko,C.; Funatogawa,K.; Mizuta,K.; Shirabe,K.; Kozawa,K.; Noda,M.; Kimura,H.; Tashiro,M.
EPI382145	NA	Japan	2010-Jan-12	EPI_ISL_123267	A/Tochigi/10/2010		Import from public-domain	Obuchi,M.; Toda,S.; Tsukagoshi,H.; Oogane,T.; Abiko,C.; Funatogawa,K.; Mizuta,K.; Shirabe,K.; Kozawa,K.; Noda,M.; Kimura,H.; Tashiro,M.
EPI382153	NA	Japan	2009-Nov-09	EPI_ISL_123268	A/Yamagata/473/2009		Import from public-domain	Obuchi,M.; Toda,S.; Tsukagoshi,H.; Oogane,T.; Abiko,C.; Funatogawa,K.; Mizuta,K.; Shirabe,K.; Kozawa,K.; Noda,M.; Kimura,H.; Tashiro,M.
EPI382161	NA	Japan	2009-Nov-27	EPI_ISL_123269	A/Yamagata/674/2009		Import from public-domain	Obuchi,M.; Toda,S.; Tsukagoshi,H.; Oogane,T.; Abiko,C.; Funatogawa,K.; Mizuta,K.; Shirabe,K.; Kozawa,K.; Noda,M.; Kimura,H.; Tashiro,M.
EPI382177	NA	Japan	2009-Dec-02	EPI_ISL_123271	A/Yamaguchi/247/2009		Import from public-domain	Obuchi,M.; Toda,S.; Tsukagoshi,H.; Oogane,T.; Abiko,C.; Funatogawa,K.; Mizuta,K.; Shirabe,K.; Kozawa,K.; Noda,M.; Kimura,H.; Tashiro,M.
EPI382185	NA	Japan	2009-Dec-05	EPI_ISL_123272	A/Yamaguchi/248/2009		Import from public-domain	Obuchi,M.; Toda,S.; Tsukagoshi,H.; Oogane,T.; Abiko,C.; Funatogawa,K.; Mizuta,K.; Shirabe,K.; Kozawa,K.; Noda,M.; Kimura,H.; Tashiro,M.
EPI382193	NA	Japan	2009-Dec-18	EPI_ISL_123273	A/Yamaguchi/273/2009		Import from public-domain	Obuchi,M.; Toda,S.; Tsukagoshi,H.; Oogane,T.; Abiko,C.; Funatogawa,K.; Mizuta,K.; Shirabe,K.; Kozawa,K.; Noda,M.; Kimura,H.; Tashiro,M.
EPI382425	NA	Hong Kong (SAR)	2012-May-21	EPI_ISL_123461	A/Hong Kong/5659/2012	Hong Kong Department of Health	Hong Kong Department of Health	Mak,G.C.;Lo,J.Y.C.
EPI382528	NA	Hong Kong (SAR)	2012-May-29	EPI_ISL_123462	A/Hong Kong/6293/2012	Hong Kong Department of Health	Hong Kong Department of Health	Mak,G.C.;Lo,J.Y.C.
EPI382561	NA	Hong Kong (SAR)	2012-May-30	EPI_ISL_123463	A/Hong Kong/6609/2012	Hong Kong Department of Health	Hong Kong Department of Health	Mak,G.C.;Lo,J.Y.C.
EPI382581	NA	Hong Kong (SAR)	2012-May-31	EPI_ISL_123474	A/Hong Kong/6610/2012	Hong Kong Department of Health	Hong Kong Department of Health	Mak,G.C.;Lo,J.Y.C.
EPI382663	NA	Hong Kong (SAR)	2012-Jun-01	EPI_ISL_123537	A/Hong Kong/6747/2012	Hong Kong Department of Health	Hong Kong Department of Health	Mak,G.C.;Lo,J.Y.C.
EPI382669	NA	Hong Kong (SAR)	2012-Jun-06	EPI_ISL_123543	A/Hong Kong/7568/2012	Hong Kong Department of Health	Hong Kong Department of Health	Mak,G.C.;Lo,J.Y.C.
EPI383003	NA	Sweden	2012-Jul-04	EPI_ISL_123787	A/Boras/1/2012		Public Health Agency of Sweden
EPI385998	NA	United States	2012-Jun-17	EPI_ISL_124933	A/Washington/24/2012	Washington State Public Health Laboratory	Centers for Disease Control and Prevention
EPI386005	NA	Thailand	2012-Apr-19	EPI_ISL_124935	A/Nonthaburi/74/2012	WHO National Influenza Centre, National Institute of Medical Research (NIMR)	Centers for Disease Control and Prevention
EPI392897	NA	Ethiopia	2012-Jul-04	EPI_ISL_124936	A/Ethiopia/205/2012	Ethiopian Health and Nutrition Research Institute (EHNRI)	Centers for Disease Control and Prevention
EPI386012	NA	Ethiopia	2012-May-10	EPI_ISL_124938	A/Ethiopia/128/2012	Ethiopian Health and Nutrition Research Institute (EHNRI)	Centers for Disease Control and Prevention
EPI386015	NA	India	2012-May-17	EPI_ISL_124939	A/India/8557/2012	National Institute of Virology	Centers for Disease Control and Prevention
EPI392904	NA	Ethiopia	2012-Apr-03	EPI_ISL_124941	A/Ethiopia/185/2012	Ethiopian Health and Nutrition Research Institute (EHNRI)	Centers for Disease Control and Prevention
EPI386021	NA	United States	2012-May-03	EPI_ISL_124942	A/New Mexico/14/2012	New Mexico Department of Health	Centers for Disease Control and Prevention
EPI386025	NA	Guyana	2012-Apr-12	EPI_ISL_124944	A/Guyane/118/2012	National Influenza Center French Guiana and French Indies	Centers for Disease Control and Prevention
EPI386028	NA	Brazil	2012-May-06	EPI_ISL_124945	A/Brazil/8746/2012	Instituto Adolfo Lutz	Centers for Disease Control and Prevention
EPI386031	NA	Brazil	2012-Mar-15	EPI_ISL_124946	A/Brazil/1203/2012	Instituto Adolfo Lutz	Centers for Disease Control and Prevention
EPI386033	NA	Ethiopia	2012-Jun-13	EPI_ISL_124947	A/Ethiopia/180/2012	Ethiopian Health and Nutrition Research Institute (EHNRI)	Centers for Disease Control and Prevention
EPI386035	NA	Ethiopia	2012-Apr-09	EPI_ISL_124948	A/Ethiopia/186/2012	Ethiopian Health and Nutrition Research Institute (EHNRI)	Centers for Disease Control and Prevention
EPI392898	NA	Bangladesh	2012-Jun-13	EPI_ISL_124949	A/Bangladesh/9003/2012	icddr,b International Centre for Diarrhoeal Disease Research, Bangladesh	Centers for Disease Control and Prevention
EPI386039	NA	United States	2012-Jun-04	EPI_ISL_124950	A/Wisconsin/16/2012	Wisconsin State Laboratory of Hygiene	Centers for Disease Control and Prevention
EPI386041	NA	Ethiopia	2012-Jun-28	EPI_ISL_124951	A/Ethiopia/198/2012	Ethiopian Health and Nutrition Research Institute (EHNRI)	Centers for Disease Control and Prevention
EPI386043	NA	Bangladesh	2012-May-22	EPI_ISL_124952	A/Bangladesh/2014/2012	icddr,b International Centre for Diarrhoeal Disease Research, Bangladesh	Centers for Disease Control and Prevention
EPI386046	NA	Bangladesh	2012-Jun-02	EPI_ISL_124953	A/Bangladesh/3341/2012	icddr,b International Centre for Diarrhoeal Disease Research, Bangladesh	Centers for Disease Control and Prevention
EPI386048	NA	India	2012-Apr-19	EPI_ISL_124954	A/India/8942/2012	National Institute of Virology	Centers for Disease Control and Prevention
EPI387426	NA	Georgia	2012-Jan-25	EPI_ISL_125826	A/Georgia/101/2012	National Centre for Disease Control and Public Health	National Institute for Medical Research
EPI387428	NA	Georgia	2012-Feb-15	EPI_ISL_125827	A/Georgia/208/2012	National Centre for Disease Control and Public Health	National Institute for Medical Research
EPI387430	NA	Georgia	2012-Mar-01	EPI_ISL_125828	A/Georgia/291/2012	National Centre for Disease Control and Public Health	National Institute for Medical Research
EPI387432	NA	Georgia	2012-Mar-15	EPI_ISL_125829	A/Georgia/366/2012	National Centre for Disease Control and Public Health	National Institute for Medical Research
EPI387434	NA	Georgia	2012-Mar-19	EPI_ISL_125830	A/Georgia/427/2012	National Centre for Disease Control and Public Health	National Institute for Medical Research
EPI387436	NA	Georgia	2012-Mar-26	EPI_ISL_125831	A/Georgia/484/2012	National Centre for Disease Control and Public Health	National Institute for Medical Research
EPI387438	NA	Georgia	2012-Mar-28	EPI_ISL_125832	A/Georgia/505/2012	National Centre for Disease Control and Public Health	National Institute for Medical Research
EPI387440	NA	Georgia	2012-Apr-02	EPI_ISL_125833	A/Georgia/558/2012	National Centre for Disease Control and Public Health	National Institute for Medical Research
EPI387442	NA	Georgia	2012-Apr-04	EPI_ISL_125834	A/Georgia/598/2012	National Centre for Disease Control and Public Health	National Institute for Medical Research
EPI387444	NA	Georgia	2012-Apr-11	EPI_ISL_125835	A/Georgia/628/2012	National Centre for Disease Control and Public Health	National Institute for Medical Research
EPI387746	NA	Paraguay	2012-Jun-05	EPI_ISL_125896	A/Paraguay/233/2012	Central Laboratory of Public Health	Centers for Disease Control and Prevention
EPI387748	NA	Paraguay	2012-Jun-04	EPI_ISL_125897	A/Paraguay/293/2012	Central Laboratory of Public Health	Centers for Disease Control and Prevention
EPI387750	NA	Paraguay	2012-Jun-04	EPI_ISL_125898	A/Paraguay/191/2012	Central Laboratory of Public Health	Centers for Disease Control and Prevention
EPI392908	NA	United States	2012-Jul-02	EPI_ISL_125935	A/North Carolina/20/2012	North Carolina State Laboratory of Public Health	Centers for Disease Control and Prevention
EPI391283	NA	Paraguay	2012-Jun-04	EPI_ISL_125942	A/Paraguay/185/2012	Central Laboratory of Public Health	Centers for Disease Control and Prevention
EPI388445	NA	China	2012-Feb-26	EPI_ISL_126293	A/Xinjiang-Hetian/swl161/2012	WHO Chinese National Influenza Center	WHO Chinese National Influenza Center	Yu Lan,Xiyan Li,Xiang Zhao,Yanhui Cheng,minju Tan,Yaoyao Chen,Bin Liu,Dayan Wang,Dexin Li,Yuelong Shu
EPI388489	NA	China	2012-Mar-11	EPI_ISL_126315	A/Xinjiang-Tianshan/SWL1296/2012	WHO Chinese National Influenza Center	WHO Chinese National Influenza Center	Yu Lan,Xiyan Li,Xiang Zhao,Yanhui Cheng,minju Tan,Yaoyao Chen,Bin Liu,Dayan Wang,Dexin Li,Yuelong Shu
EPI388501	NA	China	2012-Mar-15	EPI_ISL_126321	A/Xinjiang-Midong/SWL1132/2012	WHO Chinese National Influenza Center	WHO Chinese National Influenza Center	Yu Lan,Xiyan Li,Xiang Zhao,Yanhui Cheng,minju Tan,Yaoyao Chen,Bin Liu,Dayan Wang,Dexin Li,Yuelong Shu
EPI388503	NA	China	2012-Mar-16	EPI_ISL_126322	A/Xinjiang-Maigaiti/SWL31/2012	WHO Chinese National Influenza Center	WHO Chinese National Influenza Center	Yu Lan,Xiyan Li,Xiang Zhao,Yanhui Cheng,minju Tan,Yaoyao Chen,Bin Liu,Dayan Wang,Dexin Li,Yuelong Shu
EPI388511	NA	China	2012-Mar-19	EPI_ISL_126326	A/Beijing-Xicheng/SWL1675/2012	WHO Chinese National Influenza Center	WHO Chinese National Influenza Center	Yu Lan,Xiyan Li,Xiang Zhao,Yanhui Cheng,minju Tan,Yaoyao Chen,Bin Liu,Dayan Wang,Dexin Li,Yuelong Shu
EPI388549	NA	China	2012-Apr-16	EPI_ISL_126345	A/Gansu-Anding/SWL1158/2012	WHO Chinese National Influenza Center	WHO Chinese National Influenza Center	Yu Lan,Xiyan Li,Xiang Zhao,Yanhui Cheng,minju Tan,Yaoyao Chen,Bin Liu,Dayan Wang,Dexin Li,Yuelong Shu
EPI388551	NA	China	2012-Apr-20	EPI_ISL_126346	A/Gansu-Qinzhou/SWL199/2012	WHO Chinese National Influenza Center	WHO Chinese National Influenza Center	Yu Lan,Xiyan Li,Xiang Zhao,Yanhui Cheng,minju Tan,Yaoyao Chen,Bin Liu,Dayan Wang,Dexin Li,Yuelong Shu
EPI388553	NA	China	2012-Apr-24	EPI_ISL_126347	A/Gansu-Anding/SWL1172/2012	WHO Chinese National Influenza Center	WHO Chinese National Influenza Center	Yu Lan,Xiyan Li,Xiang Zhao,Yanhui Cheng,minju Tan,Yaoyao Chen,Bin Liu,Dayan Wang,Dexin Li,Yuelong Shu
EPI388555	NA	China	2012-Apr-24	EPI_ISL_126348	A/Gansu-Anding/SWL1177/2012	WHO Chinese National Influenza Center	WHO Chinese National Influenza Center	Yu Lan,Xiyan Li,Xiang Zhao,Yanhui Cheng,minju Tan,Yaoyao Chen,Bin Liu,Dayan Wang,Dexin Li,Yuelong Shu
EPI388557	NA	China	2012-Apr-25	EPI_ISL_126349	A/Gansu-Baiyin/SWL1189/2012	WHO Chinese National Influenza Center	WHO Chinese National Influenza Center	Yu Lan,Xiyan Li,Xiang Zhao,Yanhui Cheng,minju Tan,Yaoyao Chen,Bin Liu,Dayan Wang,Dexin Li,Yuelong Shu
EPI388561	NA	China	2012-May-03	EPI_ISL_126351	A/Gansu-Anding/SWL1188/2012	WHO Chinese National Influenza Center	WHO Chinese National Influenza Center	Yu Lan,Xiyan Li,Xiang Zhao,Yanhui Cheng,minju Tan,Yaoyao Chen,Bin Liu,Dayan Wang,Dexin Li,Yuelong Shu
EPI388563	NA	China	2012-May-03	EPI_ISL_126352	A/Gansu-Anding/SWL1183/2012	WHO Chinese National Influenza Center	WHO Chinese National Influenza Center	Yu Lan,Xiyan Li,Xiang Zhao,Yanhui Cheng,minju Tan,Yaoyao Chen,Bin Liu,Dayan Wang,Dexin Li,Yuelong Shu
EPI389783	NA	China	2009-Oct-19	EPI_ISL_127504	A/Liaoning/1/2009		Import from public-domain	Zou,W.; Lin,X.; Jin,M.
EPI390464	NA	France	2012-Feb-20	EPI_ISL_127647	A/Caen/635/2012	Hospices Civils de Lyon	National Institute for Medical Research
EPI390466	NA	Denmark	2012-Mar-16	EPI_ISL_127648	A/Denmark/48/2012	Statens Serum Institute	National Institute for Medical Research
EPI390480	NA	Madagascar	2012-Jan-24	EPI_ISL_127655	A/Madagascar/00566/2012	Institut Pasteur de Madagascar	National Institute for Medical Research
EPI390482	NA	Madagascar	2012-Jan-31	EPI_ISL_127656	A/Madagascar/00695/2012	Institut Pasteur de Madagascar	National Institute for Medical Research
EPI390484	NA	Madagascar	2012-Feb-16	EPI_ISL_127657	A/Madagascar/00863/2012	Institut Pasteur de Madagascar	National Institute for Medical Research
EPI390486	NA	France	2012-Feb-21	EPI_ISL_127658	A/Paris/1054/2012	Hospices Civils de Lyon	National Institute for Medical Research
EPI390488	NA	France	2012-Mar-21	EPI_ISL_127659	A/Paris/1119/2012	Hospices Civils de Lyon	National Institute for Medical Research
EPI390490	NA	France	2012-Mar-31	EPI_ISL_127660	A/Pays de Loire/1224/2012	Hospices Civils de Lyon	National Institute for Medical Research
EPI390725	NA	Russian Federation	2012-Feb-18	EPI_ISL_127690	A/Moscow/IIV-45/2012		Import from public-domain	Shidlovskaya,E.V.; Prilipov,A.G.; Burtseva,E.I.; Samokhvalov,E.I.
EPI391281	NA	Puerto Rico	2012-May-18	EPI_ISL_127844	A/Puerto Rico/05/2012	Puerto Rico Department of Health	Centers for Disease Control and Prevention
EPI391285	NA	Argentina	2012-Jul-09	EPI_ISL_127845	A/Argentina/40/2012	Instituto Nacional de Enfermedades Infecciosas	Centers for Disease Control and Prevention
EPI391292	NA	Puerto Rico	2012-Jun-07	EPI_ISL_127848	A/Puerto Rico/06/2012	Puerto Rico Department of Health	Centers for Disease Control and Prevention
EPI391295	NA	Jamaica	2012-Feb-13	EPI_ISL_127849	A/Jamaica/764/2012	University of the West Indies	Centers for Disease Control and Prevention
EPI391297	NA	Mexico	2012-Feb-13	EPI_ISL_127850	A/Mexico/5698/2012	Laboratorio de Virus Respiratorio	Centers for Disease Control and Prevention
EPI391300	NA	Paraguay	2012-Jun-02	EPI_ISL_127851	A/Paraguay/177/2012	Central Laboratory of Public Health	Centers for Disease Control and Prevention
EPI391303	NA	Paraguay	2012-May-28	EPI_ISL_127852	A/Paraguay/249/2012	Central Laboratory of Public Health	Centers for Disease Control and Prevention
EPI392902	NA	Argentina	2012-Jul-09	EPI_ISL_128220	A/Argentina/41/2012	Instituto Nacional de Enfermedades Infecciosas	Centers for Disease Control and Prevention
EPI392906	NA	Puerto Rico	2012-Jun-12	EPI_ISL_128221	A/Puerto Rico/20/2012	Puerto Rico Department of Health	Centers for Disease Control and Prevention
EPI392913	NA	Brazil	2012-May-30	EPI_ISL_128225	A/Brazil/7250/2012	Instituto Adolfo Lutz	Centers for Disease Control and Prevention
EPI392917	NA	Suriname	2012-Jan-01	EPI_ISL_128227	A/Suriname/503/2012	Caribbean Epidemiology Center	Centers for Disease Control and Prevention
EPI393200	NA	Russian Federation	2012-Mar-27	EPI_ISL_128296	A/Vladivostok/28/2012		Import from public-domain	Zhuravleva,M.M.; Shidlovskaya,E.V.; Prilipov,A.G.; Burtseva,E.I.; Samokhvalov,E.I.
EPI393773	NA	United States	2012-Apr-17	EPI_ISL_128404	A/New York/34/2012	New York State Department of Health	Centers for Disease Control and Prevention
EPI394208	NA	Australia	2012-Jun-19	EPI_ISL_128663	A/VICTORIA/537/2012	Monash Medical Centre	WHO Collaborating Centre for Reference and Research on Influenza	Deng,Y-M; Iannello,P; Caldwell,N; Jelley,L; Komadina,N
EPI394214	NA	New Zealand	2012-May-02	EPI_ISL_128665	A/CHRISTCHURCH/3/2012	Institute of Environmental Science and Research (ESR)	WHO Collaborating Centre for Reference and Research on Influenza	Deng,Y-M; Iannello,P; Caldwell,N; Jelley,L; Komadina,N
EPI395237	NA	Dominican Republic	2012-Jun-08	EPI_ISL_129167	A/Dominican Republic/6551/2012	Laboratorio de Investigacion / Centro de Educacion Medica y Amistad Dominico Japones (CEMADOJA)	Centers for Disease Control and Prevention
EPI395239	NA	Peru	2012-Jun-12	EPI_ISL_129168	A/Peru/380/2012	NAMRU-6	Centers for Disease Control and Prevention
EPI395242	NA	Venezuela, Bolivarian Republic of	2012-Jun-04	EPI_ISL_129169	A/Venezuela/620/2012	Instituto Nacional de Higiene "Rafael Rangel"	Centers for Disease Control and Prevention
EPI395991	NA	United Kingdom	2009-Jun-30	EPI_ISL_129378	A/England/527/2009		Import from public-domain	Agapow,P.-M.; Galiano,M.; Galiano,M.C.
EPI396007	NA	United Kingdom	2009-Apr-27	EPI_ISL_129380	A/England/209/2009		Import from public-domain	Agapow,P.-M.; Galiano,M.; Galiano,M.C.
EPI396015	NA	United Kingdom	2009-May-03	EPI_ISL_129381	A/England/222/2009		Import from public-domain	Agapow,P.-M.; Galiano,M.; Galiano,M.C.
EPI396023	NA	United Kingdom	2009-May-05	EPI_ISL_129382	A/England/XFL00228/2009		Import from public-domain	Agapow,P.-M.; Galiano,M.; Galiano,M.C.
EPI396046	NA	United Kingdom	2009-May-04	EPI_ISL_129385	A/England/XFL00230/2009		Import from public-domain	Agapow,P.-M.; Galiano,M.; Galiano,M.C.
EPI396054	NA	United Kingdom	2009-May-04	EPI_ISL_129386	A/England/250/2009		Import from public-domain	Agapow,P.-M.; Galiano,M.; Galiano,M.C.
EPI396062	NA	United Kingdom	2009-May-05	EPI_ISL_129387	A/England/XFL00303/2009		Import from public-domain	Agapow,P.-M.; Galiano,M.; Galiano,M.C.
EPI396070	NA	United Kingdom	2009-May-08	EPI_ISL_129388	A/England/XFL00364/2009		Import from public-domain	Agapow,P.-M.; Galiano,M.; Galiano,M.C.
EPI396078	NA	United Kingdom	2009-May-09	EPI_ISL_129389	A/England/XFL00376/2009		Import from public-domain	Agapow,P.-M.; Galiano,M.; Galiano,M.C.
EPI396094	NA	United Kingdom	2009-May-11	EPI_ISL_129390	A/England/260/2009		Import from public-domain	Agapow,P.-M.; Galiano,M.; Galiano,M.C.
EPI396102	NA	United Kingdom	2009-May-12	EPI_ISL_129392	A/England/XFL00421/2009		Import from public-domain	Agapow,P.-M.; Galiano,M.; Galiano,M.C.
EPI396110	NA	United Kingdom	2009-May-17	EPI_ISL_129393	A/England/271/2009		Import from public-domain	Agapow,P.-M.; Galiano,M.; Galiano,M.C.
EPI396138	NA	Dominican Republic	2012-May-28	EPI_ISL_129397	A/Dominican Republic/6493/2012	Laboratorio de Investigacion / Centro de Educacion Medica y Amistad Dominico Japones (CEMADOJA)	Centers for Disease Control and Prevention
EPI396326	NA	United Kingdom	2009-Jun-04	EPI_ISL_129437	A/England/412/2009		Import from public-domain	Agapow,P.-M.; Galiano,M.; Galiano,M.C.
EPI396340	NA	United Kingdom	2009-Jun-05	EPI_ISL_129439	A/England/417/2009		Import from public-domain	Agapow,P.-M.; Galiano,M.; Galiano,M.C.
EPI396348	NA	United Kingdom	2009-Jun-03	EPI_ISL_129440	A/England/425/2009		Import from public-domain	Agapow,P.-M.; Galiano,M.; Galiano,M.C.
EPI396356	NA	United Kingdom	2009-Jun-07	EPI_ISL_129441	A/England/438/2009		Import from public-domain	Agapow,P.-M.; Galiano,M.; Galiano,M.C.
EPI396364	NA	United Kingdom	2009-Jun-09	EPI_ISL_129442	A/England/444/2009		Import from public-domain	Agapow,P.-M.; Galiano,M.; Galiano,M.C.
EPI397075	NA	Puerto Rico	2012-Jun-29	EPI_ISL_129547	A/Puerto Rico/39/2012	Puerto Rico Department of Health	Centers for Disease Control and Prevention
EPI397078	NA	Chile	2012-Jun-07	EPI_ISL_129548	A/Iquique/50771/2012	Instituto de Salud Publica de Chile	Centers for Disease Control and Prevention
EPI397113	NA	Sweden	2012-Aug-15	EPI_ISL_129553	A/Stockholm/27/2012		Public Health Agency of Sweden
EPI397121	NA	Sweden	2012-Sep-12	EPI_ISL_129556	A/Stockholm/28/2012		Public Health Agency of Sweden
EPI397449	NA	Ecuador	2012-Feb-16	EPI_ISL_129626	A/Ecuador/1041/2012	Instituto Nacional de Higiene y Medicina Tropical "Leopoldo Izquieta Perez"	Centers for Disease Control and Prevention
EPI397452	NA	Bolivia, Plurinationial State of	2012-Jun-06	EPI_ISL_129628	A/Bolivia/1288/2012	CENETROP	Centers for Disease Control and Prevention
EPI397455	NA	United States	2012-Aug-25	EPI_ISL_129629	A/Florida/38/2012	Florida Department of Health-Tampa	Centers for Disease Control and Prevention
EPI397457	NA	Brazil	2012-Jan-13	EPI_ISL_129630	A/Natal/117057/2012	National Influenza Center	Centers for Disease Control and Prevention
EPI397468	NA	Brazil	2012-May-22	EPI_ISL_129635	A/Brazil/252/2012	Instituto Oswaldo Cruz FIOCRUZ - Laboratory of Respiratory Viruses and Measles (LVRS)	Centers for Disease Control and Prevention
EPI397471	NA	Costa Rica	2012-Jun-24	EPI_ISL_129636	A/Costa Rica/6288/2012	Laboratorio Nacional de Influenza	Centers for Disease Control and Prevention
EPI398006	NA	Puerto Rico	2012-Jul-03	EPI_ISL_129679	A/Puerto Rico/43/2012	Puerto Rico Department of Health	Centers for Disease Control and Prevention
EPI397721	NA	Burkina Faso	2012-Apr-03	EPI_ISL_129689	A/Burkina Faso/026/2012	IRSS	Centers for Disease Control and Prevention
EPI397690	NA	Bangladesh	2012-Jul-12	EPI_ISL_129690	A/Bangladesh/1007/2012	icddr,b International Centre for Diarrhoeal Disease Research, Bangladesh	Centers for Disease Control and Prevention
EPI397692	NA	Bangladesh	2012-Mar-22	EPI_ISL_129691	A/Bangladesh/1329/2012	icddr,b International Centre for Diarrhoeal Disease Research, Bangladesh	Centers for Disease Control and Prevention
EPI397694	NA	Bangladesh	2012-Jul-21	EPI_ISL_129692	A/Bangladesh/2021/2012	icddr,b International Centre for Diarrhoeal Disease Research, Bangladesh	Centers for Disease Control and Prevention
EPI397697	NA	Bangladesh	2012-Jul-22	EPI_ISL_129693	A/Bangladesh/2249/2012	icddr,b International Centre for Diarrhoeal Disease Research, Bangladesh	Centers for Disease Control and Prevention
EPI397706	NA	Bangladesh	2012-Mar-27	EPI_ISL_129696	A/Bangladesh/4320/2012	icddr,b International Centre for Diarrhoeal Disease Research, Bangladesh	Centers for Disease Control and Prevention
EPI397709	NA	Bangladesh	2012-Jul-29	EPI_ISL_129697	A/Bangladesh/8063/2012	icddr,b International Centre for Diarrhoeal Disease Research, Bangladesh	Centers for Disease Control and Prevention
EPI397712	NA	Bolivia, Plurinationial State of	2012-Jun-27	EPI_ISL_129698	A/Bolivia/2273/2012	CENETROP	Centers for Disease Control and Prevention
EPI397715	NA	Brazil	2012-Jul-06	EPI_ISL_129699	A/Brazil/7372/2012	Instituto Adolfo Lutz	Centers for Disease Control and Prevention
EPI397727	NA	Burkina Faso	2012-Mar-23	EPI_ISL_129702	A/Burkina Faso/540/2012	IRSS	Centers for Disease Control and Prevention
EPI397733	NA	Burkina Faso	2012-Jun-10	EPI_ISL_129704	A/Burkina Faso/595/2012	IRSS	Centers for Disease Control and Prevention
EPI397739	NA	United States	2012-Sep-24	EPI_ISL_129706	A/Maryland/31/2012	Maryland Department of Health and Mental Hygiene	Centers for Disease Control and Prevention
EPI397742	NA	United States	2012-Sep-23	EPI_ISL_129707	A/South Carolina/15/2012	South Carolina Department of Health	Centers for Disease Control and Prevention
EPI397807	NA	Bolivia, Plurinationial State of	2012-Aug-17	EPI_ISL_129725	A/Bolivia/3126/2012	CENETROP	Centers for Disease Control and Prevention
EPI397894	NA	Brazil	2012-May-20	EPI_ISL_129749	A/Brazil/229/2012	Instituto Oswaldo Cruz FIOCRUZ - Laboratory of Respiratory Viruses and Measles (LVRS)	Centers for Disease Control and Prevention
EPI397986	NA	Bangladesh	2012-Apr-02	EPI_ISL_129760	A/Bangladesh/2362/2012	icddr,b International Centre for Diarrhoeal Disease Research, Bangladesh	Centers for Disease Control and Prevention
EPI397991	NA	Bangladesh	2012-Mar-19	EPI_ISL_129761	A/Bangladesh/3348/2012	icddr,b International Centre for Diarrhoeal Disease Research, Bangladesh	Centers for Disease Control and Prevention
EPI399659	NA	Argentina	2012-Aug-28	EPI_ISL_130207	A/Argentina/631/2012	Instituto Nacional de Enfermedades Infecciosas	Centers for Disease Control and Prevention
EPI399708	NA	Sweden	2012-Oct-25	EPI_ISL_130232	A/Stockholm/32/2012		Public Health Agency of Sweden
EPI399711	NA	Sweden	2012-Nov-05	EPI_ISL_130233	A/Stockholm/33/2012		Public Health Agency of Sweden
EPI404816	NA	United States	2012-Aug-21	EPI_ISL_131789	A/Virginia/13/2012	Virginia Division of Consolidated Laboratories	Centers for Disease Control and Prevention
EPI404822	NA	Bolivia, Plurinationial State of	2012-Aug-03	EPI_ISL_131791	A/Bolivia/3040/2012	CENETROP	Centers for Disease Control and Prevention
EPI404824	NA	United States	2012-Oct-15	EPI_ISL_131792	A/Wisconsin/36/2012	Wisconsin State Laboratory of Hygiene	Centers for Disease Control and Prevention
EPI404826	NA	United States	2012-Oct-02	EPI_ISL_131793	A/New York/36/2012	New York City Department of Health	Centers for Disease Control and Prevention
EPI404830	NA	United States	2012-Sep-24	EPI_ISL_131794	A/Michigan/24/2012	Michigan Department of Community Health	Centers for Disease Control and Prevention
EPI404896	NA	Sweden	2012-Nov-06	EPI_ISL_131802	A/Stockholm/34/2012		Public Health Agency of Sweden
EPI405083	NA	Sweden	2012-Nov-14	EPI_ISL_131859	A/Stockholm/42/2012		Public Health Agency of Sweden
EPI405091	NA	Sweden	2012-Nov-28	EPI_ISL_131862	A/Stockholm/43/2012		Public Health Agency of Sweden
EPI405789	NA	Argentina	2012-Aug-17	EPI_ISL_131955	A/Catamarca/R4297/2012	Instituto Nacional de Enfermedades Infecciosas	National Institute for Medical Research
EPI405793	NA	Argentina	2012-Aug-15	EPI_ISL_131957	A/Corrientes/67120/2012	Instituto Nacional de Enfermedades Infecciosas	National Institute for Medical Research
EPI405795	NA	Argentina	2012-Aug-16	EPI_ISL_131958	A/Corrientes/67161/2012	Instituto Nacional de Enfermedades Infecciosas	National Institute for Medical Research
EPI405797	NA	Senegal	2012-Mar-23	EPI_ISL_131959	A/Dakar/03/2012	Institut Pasteur de Dakar	National Institute for Medical Research
EPI405799	NA	Argentina	2012-Aug-03	EPI_ISL_131960	A/Formosa/V2361/2012	Instituto Nacional de Enfermedades Infecciosas	National Institute for Medical Research
EPI405804	NA	Mauritius	2012-Jul-31	EPI_ISL_131963	A/Mauritius/716/2012	Central Health Laboratory	National Institute for Medical Research
EPI405806	NA	Argentina	2012-Aug-07	EPI_ISL_131964	A/Misiones/6563/2012	Instituto Nacional de Enfermedades Infecciosas	National Institute for Medical Research
EPI405808	NA	Argentina	2012-Aug-08	EPI_ISL_131965	A/Misiones/6592/2012	Instituto Nacional de Enfermedades Infecciosas	National Institute for Medical Research
EPI405810	NA	Argentina	2012-Aug-22	EPI_ISL_131966	A/Misiones/7214/2012	Instituto Nacional de Enfermedades Infecciosas	National Institute for Medical Research
EPI405816	NA	Argentina	2012-Aug-21	EPI_ISL_131969	A/Neuquen/1182332/2012	Instituto Nacional de Enfermedades Infecciosas	National Institute for Medical Research
EPI405818	NA	Argentina	2012-Aug-21	EPI_ISL_131970	A/Neuquen/1182359/2012	Instituto Nacional de Enfermedades Infecciosas	National Institute for Medical Research
EPI405820	NA	Norway	2012-Mar-23	EPI_ISL_131971	A/Norway/1041/2012	WHO National Influenza Centre	National Institute for Medical Research
EPI405822	NA	Norway	2012-Mar-07	EPI_ISL_131972	A/Norway/975/2012	WHO National Influenza Centre	National Institute for Medical Research
EPI405824	NA	Argentina	2012-Jul-15	EPI_ISL_131973	A/Salta/1121/2012	Instituto Nacional de Enfermedades Infecciosas	National Institute for Medical Research
EPI405826	NA	Argentina	2012-Jul-14	EPI_ISL_131974	A/Salta/1122/2012	Instituto Nacional de Enfermedades Infecciosas	National Institute for Medical Research
EPI405828	NA	Argentina	2012-Jul-26	EPI_ISL_131975	A/Salta/1341/2012	Instituto Nacional de Enfermedades Infecciosas	National Institute for Medical Research
EPI405830	NA	Argentina	2012-Jul-26	EPI_ISL_131976	A/Salta/1363/2012	Instituto Nacional de Enfermedades Infecciosas	National Institute for Medical Research
EPI405832	NA	Argentina	2012-Aug-21	EPI_ISL_131977	A/Santa Fe/1667/2012	Instituto Nacional de Enfermedades Infecciosas	National Institute for Medical Research
EPI405834	NA	Argentina	2012-Jul-20	EPI_ISL_131978	A/Santa Fe/333171/2012	Instituto Nacional de Enfermedades Infecciosas	National Institute for Medical Research
EPI405836	NA	Argentina	2012-Aug-17	EPI_ISL_131979	A/Santa Fe/915526/2012	Instituto Nacional de Enfermedades Infecciosas	National Institute for Medical Research
EPI405838	NA	Argentina	2012-Aug-07	EPI_ISL_131980	A/Tucuman/I1956/2012	Instituto Nacional de Enfermedades Infecciosas	National Institute for Medical Research
EPI405840	NA	Argentina	2012-Aug-10	EPI_ISL_131981	A/Tucuman/I1972/2012	Instituto Nacional de Enfermedades Infecciosas	National Institute for Medical Research
EPI405842	NA	Argentina	2012-Aug-15	EPI_ISL_131982	A/Tucuman/58254/2012	Instituto Nacional de Enfermedades Infecciosas	National Institute for Medical Research
EPI405844	NA	Argentina	2012-Jul-27	EPI_ISL_131983	A/Tucuman/59232/2012	Instituto Nacional de Enfermedades Infecciosas	National Institute for Medical Research
EPI405846	NA	Argentina	2012-Aug-23	EPI_ISL_131984	A/Tucuman/A382/2012	Instituto Nacional de Enfermedades Infecciosas	National Institute for Medical Research
EPI405848	NA	Argentina	2012-Aug-31	EPI_ISL_131985	A/Tucuman/A480/2012	Instituto Nacional de Enfermedades Infecciosas	National Institute for Medical Research
EPI405854	NA	Cote d'Ivoire	2012-Mar-05	EPI_ISL_131988	A/Yopougon/GR 276/2012	Pasteur Institut of Côte d'Ivoire	National Institute for Medical Research
EPI405857	NA	Cote d'Ivoire	2012-May-22	EPI_ISL_131990	A/Yopougon/GR 553/2012	Pasteur Institut of Côte d'Ivoire	National Institute for Medical Research
EPI405859	NA	Argentina	2012-Jan-01	EPI_ISL_131991	A/Santa Fe/1532/2012	Instituto Nacional de Enfermedades Infecciosas	National Institute for Medical Research
EPI406025	NA	United States	2012-Oct-31	EPI_ISL_132100	A/Tennessee/09/2012	Tennessee Department of Health Laboratory-Nashville	Centers for Disease Control and Prevention
EPI406031	NA	Thailand	2012-Sep-24	EPI_ISL_132102	A/Ayutthaya/283/2012	WHO National Influenza Centre, National Institute of Medical Research (NIMR)	Centers for Disease Control and Prevention
EPI408285	NA	United States	2012-Oct-29	EPI_ISL_132104	A/Minnesota/16/2012	Minnesota Department of Health	Centers for Disease Control and Prevention
EPI406038	NA	United States	2012-Oct-22	EPI_ISL_132105	A/South Carolina/19/2012	South Carolina Department of Health	Centers for Disease Control and Prevention
EPI406232	NA	Denmark	2012-Nov-22	EPI_ISL_132248	A/Denmark/76/2012	Statens Serum Institute	Statens Serum Institute	Bragstad, Karoline
EPI407188	NA	Argentina	2012-Feb-29	EPI_ISL_132473	A/Tucuman/I192/2012	Servicio de Virosis Respiratorias INEI ANLIS Carlos G. Malbran	Instituto Nacional Enfermedades Infecciosas C.G.Malbran
EPI407133	NA	United States	2012-Nov-13	EPI_ISL_132574	A/South Carolina/20/2012	South Carolina Department of Health	Centers for Disease Control and Prevention
EPI407136	NA	Bangladesh	2012-Sep-25	EPI_ISL_132575	A/Bangladesh/5041/2012	icddr,b International Centre for Diarrhoeal Disease Research, Bangladesh	Centers for Disease Control and Prevention
EPI407355	NA	Bangladesh	2012-Sep-20	EPI_ISL_132695	A/Bangladesh/8399/2012	icddr,b International Centre for Diarrhoeal Disease Research, Bangladesh	Centers for Disease Control and Prevention
EPI407358	NA	United States	2012-Dec-04	EPI_ISL_132696	A/Wyoming/23/2012	Wyoming Public Health Laboratory	Centers for Disease Control and Prevention
EPI407361	NA	Thailand	2012-Oct-08	EPI_ISL_132697	A/Tak/327/2012	WHO National Influenza Centre, National Institute of Medical Research (NIMR)	Centers for Disease Control and Prevention
EPI407364	NA	Bangladesh	2012-Sep-25	EPI_ISL_132698	A/Bangladesh/6154/2012	icddr,b International Centre for Diarrhoeal Disease Research, Bangladesh	Centers for Disease Control and Prevention
EPI407367	NA	Canada	2012-Oct-30	EPI_ISL_132699	A/Ontario/RV2896/2012	National Microbiology Laboratory, Public Health Agency of Canada (PHAC)	Centers for Disease Control and Prevention
EPI407370	NA	Bangladesh	2012-Sep-27	EPI_ISL_132700	A/Bangladesh/7354/2012	icddr,b International Centre for Diarrhoeal Disease Research, Bangladesh	Centers for Disease Control and Prevention
EPI407373	NA	Canada	2012-Nov-15	EPI_ISL_132701	A/Alberta/RV2960/2012	National Microbiology Laboratory, Public Health Agency of Canada (PHAC)	Centers for Disease Control and Prevention
EPI407376	NA	Bangladesh	2012-Oct-11	EPI_ISL_132702	A/Bangladesh/5005/2012	icddr,b International Centre for Diarrhoeal Disease Research, Bangladesh	Centers for Disease Control and Prevention
EPI407379	NA	United States	2012-Nov-14	EPI_ISL_132703	A/Wisconsin/45/2012	Wisconsin State Laboratory of Hygiene	Centers for Disease Control and Prevention
EPI407382	NA	United States	2012-Nov-08	EPI_ISL_132704	A/Maryland/37/2012	Maryland Department of Health and Mental Hygiene	Centers for Disease Control and Prevention
EPI407385	NA	United States	2012-Nov-23	EPI_ISL_132705	A/Pennsylvania/25/2012	Pennsylvania Department of Health	Centers for Disease Control and Prevention
EPI407389	NA	United States	2012-Nov-20	EPI_ISL_132706	A/New Jersey/07/2012	New Jersey Department of Health & Senior Services	Centers for Disease Control and Prevention
EPI407392	NA	United States	2012-Oct-18	EPI_ISL_132707	A/Texas/90/2012	Texas Department of State Health Services-Laboratory Services	Centers for Disease Control and Prevention
EPI407395	NA	Taiwan	2012-Jul-20	EPI_ISL_132708	A/Taiwan/988/2012	ADImmune Corporation	Centers for Disease Control and Prevention
EPI407397	NA	Thailand	2012-Nov-05	EPI_ISL_132709	A/Song Khla/3113/2012	WHO National Influenza Centre, National Institute of Medical Research (NIMR)	Centers for Disease Control and Prevention
EPI407403	NA	United States	2012-Oct-19	EPI_ISL_132711	A/California/44/2012	California Department of Health Services	Centers for Disease Control and Prevention
EPI409888	NA	United States	2012-Dec-05	EPI_ISL_133152	A/Rhode Island/10/2012	Rhode Island Department of Health	Centers for Disease Control and Prevention
EPI409891	NA	India	2012-Nov-10	EPI_ISL_133153	A/India/5416/2012	National Institute of Virology	Centers for Disease Control and Prevention
EPI409894	NA	Brazil	2012-Oct-16	EPI_ISL_133154	A/Brazil/3479/2012	Instituto Adolfo Lutz	Centers for Disease Control and Prevention
EPI409897	NA	United States	2012-Dec-12	EPI_ISL_133155	A/Florida/57/2012	U.S. Air Force School of Aerospace Medicine	Centers for Disease Control and Prevention
EPI409900	NA	United States	2012-Dec-02	EPI_ISL_133156	A/New York/45/2012	New York State Department of Health	Centers for Disease Control and Prevention
EPI409902	NA	Peru	2012-Oct-26	EPI_ISL_133157	A/Peru/2023/2012	NAMRU-6	Centers for Disease Control and Prevention
EPI409905	NA	Peru	2012-Oct-12	EPI_ISL_133158	A/Peru/0505/2012	NAMRU-6	Centers for Disease Control and Prevention
EPI409908	NA	United States	2012-Nov-25	EPI_ISL_133159	A/Indiana/167/2012	Indiana State Department of Health Laboratories	Centers for Disease Control and Prevention
EPI409911	NA	Peru	2012-Sep-04	EPI_ISL_133160	A/Peru/0429/2012	NAMRU-6	Centers for Disease Control and Prevention
EPI409914	NA	United States	2012-Nov-24	EPI_ISL_133161	A/New Hampshire/20/2012	New Hampshire Public Health Laboratories	Centers for Disease Control and Prevention
EPI409919	NA	India	2012-Oct-05	EPI_ISL_133163	A/India/1214/2012	National Institute of Virology	Centers for Disease Control and Prevention
EPI409921	NA	China	2012-Nov-19	EPI_ISL_133164	A/Gansu-Ganzhou/35/2012	WHO Chinese National Influenza Center	Centers for Disease Control and Prevention
EPI409923	NA	China	2012-Nov-19	EPI_ISL_133165	A/Gansu-Ganzhou/33/2012	WHO Chinese National Influenza Center	Centers for Disease Control and Prevention
EPI413154	NA	India	2012-Dec-19	EPI_ISL_133530	A/India/2169/2012	All India Institute of Medical Sciences	Centers for Disease Control and Prevention
EPI413157	NA	India	2012-Dec-20	EPI_ISL_133532	A/India/2177/2012	All India Institute of Medical Sciences	Centers for Disease Control and Prevention
EPI413161	NA	India	2012-Dec-22	EPI_ISL_133536	A/India/2192/2012	All India Institute of Medical Sciences	Centers for Disease Control and Prevention
EPI413163	NA	India	2012-Dec-03	EPI_ISL_133537	A/India/2055/2012	All India Institute of Medical Sciences	Centers for Disease Control and Prevention
EPI413166	NA	Japan	2012-Sep-13	EPI_ISL_133539	A/YOKOHAMA/154/2012	Yokohama City Institute of Public Health.	National Institute of Infectious Diseases (NIID)	Fujisaki,Seiichiro; Kim,Namhee; Aya,Sato; Tashiro,Masato; Odagiri,Takato
EPI413169	NA	Japan	2012-Nov-06	EPI_ISL_133540	A/SAITAMA/88/2012	Saitama Institute of Public Health	National Institute of Infectious Diseases (NIID)	Fujisaki,Seiichiro; Kim,Namhee; Aya,Sato; Tashiro,Masato; Odagiri,Takato
EPI413175	NA	Japan	2012-Nov-15	EPI_ISL_133542	A/SHIMANE/72/2012	Shimane Prefectural Institute of Public Health and Environmental Science	National Institute of Infectious Diseases (NIID)	Fujisaki,Seiichiro; Kim,Namhee; Aya,Sato; Tashiro,Masato; Odagiri,Takato
EPI413181	NA	Taiwan	2012-Jun-22	EPI_ISL_133544	A/Taiwan/989/2012	Center for Disease Control	National Institute of Infectious Diseases (NIID)	Fujisaki,Seiichiro; Kim,Namhee; Aya,Sato; Tashiro,Masato; Odagiri,Takato
EPI414279	NA	Spain	2013-Jan-16	EPI_ISL_133741	A/Catalonia/NSVH206354/2013	Hospital Universitari Vall d'Hebron	Hospital Universitari Vall d'Hebron	Anton,Andres;Codina,Maria Gema;Lung,Mayli;Pumarola,Tomas
EPI416398	NA	United Kingdom	2012-Oct-12	EPI_ISL_134114	A/England/576/2012	UK Health Security Agency - Colindale	National Institute for Medical Research
EPI416402	NA	France	2012-Dec-28	EPI_ISL_134116	A/Lyon/2/2013	Hospices Civils de Lyon	National Institute for Medical Research
EPI416404	NA	France	2012-Dec-17	EPI_ISL_134117	A/Lyon/2757/2012	Hospices Civils de Lyon	National Institute for Medical Research
EPI416406	NA	France	2012-Dec-20	EPI_ISL_134118	A/Lyon/2783/2012	Hospices Civils de Lyon	National Institute for Medical Research
EPI416408	NA	France	2012-Dec-27	EPI_ISL_134119	A/Lyon/CHU/52.271/2013	Hospices Civils de Lyon	National Institute for Medical Research
EPI416410	NA	Norway	2013-Jan-03	EPI_ISL_134120	A/Norway/108/2013	WHO National Influenza Centre	National Institute for Medical Research
EPI416412	NA	Norway	2013-Jan-02	EPI_ISL_134121	A/Norway/120/2013	WHO National Influenza Centre	National Institute for Medical Research
EPI416414	NA	Norway	2012-Dec-27	EPI_ISL_134122	A/Norway/130/2013	WHO National Influenza Centre	National Institute for Medical Research
EPI416416	NA	Norway	2012-Dec-08	EPI_ISL_134123	A/Norway/2493/2012	WHO National Influenza Centre	National Institute for Medical Research
EPI416418	NA	Norway	2012-Dec-11	EPI_ISL_134124	A/Norway/2531/2012	WHO National Influenza Centre	National Institute for Medical Research
EPI416422	NA	Norway	2012-Dec-20	EPI_ISL_134126	A/Norway/2620/2012	WHO National Influenza Centre	National Institute for Medical Research
EPI416424	NA	Norway	2012-Dec-19	EPI_ISL_134127	A/Norway/2667/2012	WHO National Influenza Centre	National Institute for Medical Research
EPI416426	NA	Norway	2013-Jan-02	EPI_ISL_134128	A/Norway/35/2013	WHO National Influenza Centre	National Institute for Medical Research
EPI416428	NA	Norway	2012-Dec-18	EPI_ISL_134129	A/Norway/46/2013	WHO National Influenza Centre	National Institute for Medical Research
EPI416430	NA	Norway	2012-Dec-30	EPI_ISL_134130	A/Norway/51/2013	WHO National Influenza Centre	National Institute for Medical Research
EPI416432	NA	Slovenia	2012-Dec-05	EPI_ISL_134131	A/Slovenia/1905/2012	Laboratory for Virology, National Institute of Public Health	National Institute for Medical Research
EPI416434	NA	Slovenia	2012-Dec-06	EPI_ISL_134132	A/Slovenia/1908/2012	Laboratory for Virology, National Institute of Public Health	National Institute for Medical Research
EPI416438	NA	Tunisia	2013-Jan-04	EPI_ISL_134134	A/Tunisia/159/2013	Hopital Charles Nicolle	National Institute for Medical Research
EPI416741	NA	Greece	2013-Jan-02	EPI_ISL_134243	A/Athens.GR/1/2013	Hellenic Pasteur Institute	Hellenic Pasteur Institute	Athanasios,Kossyvakis; Vasiliki,Pogka; Afroditi,Moutousi; Mary,Emmanouil; Konstantinos,Papadakos; Antonios,Kalliaropoulos; Dionyssios,Sgouras; Andreas,Mentis
EPI416771	NA	Greece	2013-Jan-13	EPI_ISL_134244	A/Athens.GR/33/2013	Hellenic Pasteur Institute	Hellenic Pasteur Institute	Athanasios,Kossyvakis; Vasiliki,Pogka; Afroditi,Moutousi; Mary,Emmanouil; Konstantinos,Papadakos; Antonios,Kalliaropoulos; Dionyssios,Sgouras; Andreas,Mentis
EPI416784	NA	Greece	2013-Jan-17	EPI_ISL_134267	A/Athens.GR/46/2013	Hellenic Pasteur Institute	Hellenic Pasteur Institute	Athanasios,Kossyvakis; Vasiliki,Pogka; Afroditi,Moutousi; Mary,Emmanouil; Konstantinos,Papadakos; Antonios,Kalliaropoulos; Dionyssios,Sgouras; Andreas,Mentis
EPI416793	NA	Greece	2013-Jan-17	EPI_ISL_134275	A/Athens.GR/47/2013	Hellenic Pasteur Institute	Hellenic Pasteur Institute	Athanasios,Kossyvakis; Vasiliki,Pogka; Afroditi,Moutousi; Mary,Emmanouil; Konstantinos,Papadakos; Antonios,Kalliaropoulos; Dionyssios,Sgouras; Andreas,Mentis
EPI420331	NA	Greece	2013-Jan-17	EPI_ISL_134276	A/Athens.GR/49/2013	Hellenic Pasteur Institute	Hellenic Pasteur Institute	Athanasios,Kossyvakis; Vasiliki,Pogka; Afroditi,Moutousi; Mary,Emmanouil; Konstantinos,Papadakos; Antonios,Kalliaropoulos; Dionyssios,Sgouras; Andreas,Mentis
EPI417109	NA	Portugal	2013-Jan-07	EPI_ISL_134392	A/Acores/HAH480803/2012	Instituto Nacional de Saude (INSA)	National Institute for Medical Research
EPI417111	NA	Portugal	2013-Jan-07	EPI_ISL_134393	A/Acores/HAH7518/2012	Instituto Nacional de Saude (INSA)	National Institute for Medical Research
EPI417113	NA	Greece	2013-Jan-02	EPI_ISL_134394	A/Athens GR/1/2013	Hellenic Pasteur Institute	National Institute for Medical Research
EPI417115	NA	Germany	2012-Dec-17	EPI_ISL_134395	A/Baden Wurttemberg/173/2012	Robert Koch Institute Nationales Referenzzentrum für Influenza	National Institute for Medical Research
EPI417117	NA	Belgium	2012-Nov-08	EPI_ISL_134396	A/Belgium/G860/2012	Scientific Institute of Public Health	National Institute for Medical Research
EPI417119	NA	Belgium	2012-Dec-07	EPI_ISL_134397	A/Belgium/G917/2012	Scientific Institute of Public Health	National Institute for Medical Research
EPI417121	NA	Germany	2012-Dec-14	EPI_ISL_134398	A/Berlin/167/2012	Robert Koch Institute Nationales Referenzzentrum für Influenza	National Institute for Medical Research
EPI417123	NA	Senegal	2012-Dec-09	EPI_ISL_134399	A/Dakar/20/2012	Institut Pasteur de Dakar	National Institute for Medical Research
EPI417125	NA	Senegal	2012-Nov-03	EPI_ISL_134400	A/Dakar/22/2012	Institut Pasteur de Dakar	National Institute for Medical Research
EPI417127	NA	Ghana	2012-Aug-21	EPI_ISL_134401	A/Ghana/DILI-0518/2012	University of Ghana	National Institute for Medical Research
EPI417129	NA	Ghana	2012-Oct-25	EPI_ISL_134402	A/Ghana/DILI-0902/2012	University of Ghana	National Institute for Medical Research
EPI417131	NA	Ghana	2012-Jul-13	EPI_ISL_134403	A/Ghana/FS-0895/2012	University of Ghana	National Institute for Medical Research
EPI417135	NA	Germany	2013-Jan-07	EPI_ISL_134405	A/Niedersachsen/1/2013	Robert Koch Institute Nationales Referenzzentrum für Influenza	National Institute for Medical Research
EPI417137	NA	France	2012-Nov-29	EPI_ISL_134406	A/Paris/1878/2012	Institut Pasteur	National Institute for Medical Research
EPI417139	NA	Germany	2013-Jan-03	EPI_ISL_134407	A/Sachsen/1/2013	Robert Koch Institute Nationales Referenzzentrum für Influenza	National Institute for Medical Research
EPI417141	NA	Slovenia	2012-Dec-14	EPI_ISL_134408	A/Slovenia/1940/2012	Laboratory for Virology, National Institute of Public Health	National Institute for Medical Research
EPI417143	NA	France	2012-Nov-21	EPI_ISL_134409	A/Strasbourg/1866/2012	Institut Pasteur	National Institute for Medical Research
EPI417145	NA	Switzerland	2012-Nov-29	EPI_ISL_134410	A/Switzerland/7502824/2012	Swiss National Reference Centre for Influenza	National Institute for Medical Research
EPI417147	NA	Switzerland	2012-Dec-07	EPI_ISL_134411	A/Switzerland/7546304/2012	Swiss National Reference Centre for Influenza	National Institute for Medical Research
EPI417149	NA	Switzerland	2012-Dec-19	EPI_ISL_134412	A/Switzerland/7628314/2012	Swiss National Reference Centre for Influenza	National Institute for Medical Research
EPI417151	NA	Switzerland	2012-Dec-21	EPI_ISL_134413	A/Switzerland/7628514/2012	Swiss National Reference Centre for Influenza	National Institute for Medical Research
EPI417155	NA	Ukraine	2013-Jan-08	EPI_ISL_134415	A/Ukraine/11/2013	Institute of Epidemiology and Infectious Diseases AMS of Ukraine	National Institute for Medical Research
EPI417157	NA	Ukraine	2013-Jan-07	EPI_ISL_134416	A/Ukraine/3/2013	Institute of Epidemiology and Infectious Diseases AMS of Ukraine	National Institute for Medical Research
EPI417159	NA	Ukraine	2012-Dec-02	EPI_ISL_134417	A/Ukraine/523/2012	Institute of Epidemiology and Infectious Diseases AMS of Ukraine	National Institute for Medical Research
EPI417161	NA	United States	2012-Dec-08	EPI_ISL_134418	A/New Jersey/11/2012	New Jersey Department of Health & Senior Services	Centers for Disease Control and Prevention
EPI417166	NA	United States	2012-Dec-17	EPI_ISL_134421	A/Texas/99/2012	Texas Department of State Health Services-Laboratory Services	Centers for Disease Control and Prevention
EPI417170	NA	United States	2012-Dec-04	EPI_ISL_134424	A/Pennsylvania/30/2012	Pennsylvania Department of Health	Centers for Disease Control and Prevention
EPI417172	NA	United States	2012-Dec-27	EPI_ISL_134425	A/North Carolina/29/2012	North Carolina State Laboratory of Public Health	Centers for Disease Control and Prevention
EPI417176	NA	India	2012-Dec-24	EPI_ISL_134427	A/India/2205/2012	All India Institute of Medical Sciences	Centers for Disease Control and Prevention
EPI417191	NA	United States	2012-Dec-26	EPI_ISL_134436	A/Wyoming/31/2012	Wyoming Public Health Laboratory	Centers for Disease Control and Prevention
EPI417248	NA	Australia	2012-Jul-16	EPI_ISL_134455	A/BRISBANE/153/2012	Queensland Health Forensic and Scientific Services	WHO Collaborating Centre for Reference and Research on Influenza	Deng,Y-M., Iannello,P.,Caldwell,N., Jelley,L.,Komadina,N.
EPI417287	NA	Australia	2012-Oct-06	EPI_ISL_134468	A/SOUTH AUSTRALIA/162/2012	Institute of Medical and Veterinary Science (IMVS)	WHO Collaborating Centre for Reference and Research on Influenza	Deng,Y-M., Iannello,P.,Caldwell,N., Jelley,L.,Komadina,N.
EPI417540	NA	Norway	2012-Oct-30	EPI_ISL_134562	A/Norway/2112/2012	Aalesund sjukehus	Norwegian Institute of Public Health	Kilander, A.;Khider, M.;Waalen, K.;Dudman, S.;Hungnes, O.
EPI417546	NA	Norway	2012-Nov-03	EPI_ISL_134566	A/Norway/2154/2012	Aalesund sjukehus	Norwegian Institute of Public Health	Kilander, A.;Khider, M.;Waalen, K.;Dudman, S.;Hungnes, O.
EPI417548	NA	Norway	2012-Nov-07	EPI_ISL_134567	A/Norway/2289/2012	St. Olavs Hospital HF, Dept. of Medical Microbiology	Norwegian Institute of Public Health	Kilander, A.;Khider, M.;Waalen, K.;Dudman, S.;Hungnes, O.
EPI417550	NA	Norway	2012-Nov-12	EPI_ISL_134568	A/Norway/2291/2012	St. Olavs Hospital HF, Dept. of Medical Microbiology	Norwegian Institute of Public Health	Kilander, A.;Khider, M.;Waalen, K.;Dudman, S.;Hungnes, O.
EPI417553	NA	Norway	2012-Nov-26	EPI_ISL_134570	A/Norway/2383/2012	Innlandet Hospital Trust, Division Lillehammer, Department for Microbiology	Norwegian Institute of Public Health	Kilander, A.;Khider, M.;Waalen, K.;Dudman, S.;Hungnes, O.
EPI417954	NA	United States	2012-Dec-18	EPI_ISL_134761	A/Pennsylvania/31/2012	Pennsylvania Department of Health	Centers for Disease Control and Prevention
EPI417956	NA	Bangladesh	2012-Sep-26	EPI_ISL_134762	A/Bangladesh/5011/2012	icddr,b International Centre for Diarrhoeal Disease Research, Bangladesh	Centers for Disease Control and Prevention
EPI417959	NA	India	2012-Dec-17	EPI_ISL_134763	A/India/2150/2012	All India Institute of Medical Sciences	Centers for Disease Control and Prevention
EPI417962	NA	United States	2012-Dec-19	EPI_ISL_134764	A/Pennsylvania/32/2012	Pennsylvania Department of Health	Centers for Disease Control and Prevention
EPI418037	NA	Lao, People's Democratic Republic	2012-Aug-27	EPI_ISL_134784	A/Laos/I650/2012	Ministry of Health Laos	National Institute of Infectious Diseases (NIID)	Fujisaki,Seiichiro; Kim,Namhee; Reiko,Itoh; Tashiro,Masato; Odagiri,Takato
EPI418047	NA	Japan	2012-Oct-30	EPI_ISL_134789	A/KYOTO-C/3/2012	Kyoto City Institute of Health and Environmental Sciences	National Institute of Infectious Diseases (NIID)	Fujisaki,Seiichiro; Kim,Namhee; Reiko,Itoh; Tashiro,Masato; Odagiri,Takato
EPI418071	NA	Japan	2012-Dec-25	EPI_ISL_134801	A/YAMAGATA/266/2012	Yamagata Prefectural Institute of Public Health	National Institute of Infectious Diseases (NIID)	Fujisaki,Seiichiro; Kim,Namhee; Reiko,Itoh; Tashiro,Masato; Odagiri,Takato
EPI420344	NA	Greece	2013-Jan-21	EPI_ISL_135196	A/Tinos.GR/75/2013	Hellenic Pasteur Institute	Hellenic Pasteur Institute	Athanasios,Kossyvakis; Vasiliki,Pogka; Afroditi,Moutousi; Mary,Emmanouil; Konstantinos,Papadakos; Antonios,Kalliaropoulos; Dionyssios,Sgouras; Andreas,Mentis
EPI420347	NA	Greece	2013-Jan-23	EPI_ISL_135197	A/Athens.GR/88/2013	Hellenic Pasteur Institute	Hellenic Pasteur Institute
EPI420350	NA	Greece	2013-Jan-24	EPI_ISL_135198	A/Athens.GR/112/2013	Hellenic Pasteur Institute	Hellenic Pasteur Institute	Athanasios,Kossyvakis; Vasiliki,Pogka; Afroditi,Moutousi; Mary,Emmanouil; Konstantinos,Papadakos; Antonios,Kalliaropoulos; Dionyssios,Sgouras; Andreas,Mentis
EPI420355	NA	Greece	2013-Jan-24	EPI_ISL_135200	A/Athens.GR/114/2013	Hellenic Pasteur Institute	Hellenic Pasteur Institute	Athanasios,Kossyvakis; Vasiliki,Pogka; Afroditi,Moutousi; Mary,Emmanouil; Konstantinos,Papadakos; Antonios,Kalliaropoulos; Dionyssios,Sgouras; Andreas,Mentis
EPI420357	NA	Greece	2013-Jan-23	EPI_ISL_135201	A/Athens.GR/83/2013	Hellenic Pasteur Institute	Hellenic Pasteur Institute	Athanasios,Kossyvakis; Vasiliki,Pogka; Afroditi,Moutousi; Mary,Emmanouil; Konstantinos,Papadakos; Antonios,Kalliaropoulos; Dionyssios,Sgouras; Andreas,Mentis
EPI420397	NA	China	2010-Jul-28	EPI_ISL_135218	A/Guangzhou/GIRD74/2010		Import from public-domain	Guan,W.; Yang,Z.; Pan,S.; Wu,S.; Zhou,R.; Wang,Y.; Luo,Y.; Li,J.; Zhao,S.; Liu,W.; Zhong,N.
EPI422582	NA	United States	2013-Jan-22	EPI_ISL_135809	A/California/09/2013	U.S. Air Force School of Aerospace Medicine	Centers for Disease Control and Prevention
EPI422585	NA	Cote d'Ivoire	2012-Dec-18	EPI_ISL_135810	A/Cote D'Ivoire/1529/2012	Pasteur Institut of Côte d'Ivoire	Centers for Disease Control and Prevention
EPI422588	NA	United States	2013-Jan-23	EPI_ISL_135811	A/Florida/02/2013	Florida Department of Health-Jacksonville	Centers for Disease Control and Prevention
EPI422591	NA	China	2012-Jan-01	EPI_ISL_135812	A/Gansu-Ganzhu/33/2012	WHO Chinese National Influenza Center	Centers for Disease Control and Prevention
EPI422597	NA	United States	2012-Dec-16	EPI_ISL_135814	A/Hawaii/47/2012	State of Hawaii Department of Health	Centers for Disease Control and Prevention
EPI422600	NA	India	2012-Nov-24	EPI_ISL_135815	A/India/2005/2012	All India Institute of Medical Sciences	Centers for Disease Control and Prevention
EPI422606	NA	India	2012-Nov-26	EPI_ISL_135817	A/India/2019/2012	All India Institute of Medical Sciences	Centers for Disease Control and Prevention
EPI422609	NA	Japan	2013-Jan-09	EPI_ISL_135818	A/Japan/1419/2013	U.S. Air Force School of Aerospace Medicine	Centers for Disease Control and Prevention
EPI422612	NA	Nigeria	2012-Oct-17	EPI_ISL_135819	A/Nigeria/7781/2012	National Influenza Reference Laboratory	Centers for Disease Control and Prevention
EPI422615	NA	Nigeria	2012-Oct-18	EPI_ISL_135820	A/Nigeria/7818/2012	National Influenza Reference Laboratory	Centers for Disease Control and Prevention
EPI422621	NA	Oman	2012-Dec-29	EPI_ISL_135822	A/Oman/412/2012	Central Public Health Laboratory, Ministry of Health	Centers for Disease Control and Prevention
EPI422624	NA	Canada	2012-Dec-06	EPI_ISL_135823	A/Ontario/RV0028/2012	National Microbiology Laboratory, Public Health Agency of Canada (PHAC)	Centers for Disease Control and Prevention
EPI422629	NA	Tanzania, United Republic of	2012-Dec-10	EPI_ISL_135825	A/Tanzania/2085/2012	National Influenza Lab	Centers for Disease Control and Prevention
EPI422632	NA	Tanzania, United Republic of	2012-Nov-20	EPI_ISL_135826	A/Tanzania/304/2012	National Influenza Lab	Centers for Disease Control and Prevention
EPI422635	NA	Tanzania, United Republic of	2012-Dec-10	EPI_ISL_135827	A/Tanzania/331/2012	National Influenza Lab	Centers for Disease Control and Prevention
EPI422638	NA	Tanzania, United Republic of	2012-Dec-11	EPI_ISL_135828	A/Tanzania/332/2012	National Influenza Lab	Centers for Disease Control and Prevention
EPI422641	NA	Tanzania, United Republic of	2012-Dec-18	EPI_ISL_135829	A/Tanzania/340/2012	National Influenza Lab	Centers for Disease Control and Prevention
EPI422644	NA	United States	2013-Jan-20	EPI_ISL_135830	A/Utah/01/2013	Utah Department of Health	Centers for Disease Control and Prevention
EPI425957	NA	Spain	2013-Jan-14	EPI_ISL_136321	A/Baleares100/2013	Instituto de Salud Carlos III	National Institute for Medical Research
EPI425961	NA	Belgium	2012-Dec-10	EPI_ISL_136323	A/Belgium/G932/2012	Scientific Institute of Public Health	National Institute for Medical Research
EPI425963	NA	Algeria	2012-Oct-30	EPI_ISL_136324	A/Blida/103/2012	Institut Pasteur d'Algerie	National Institute for Medical Research
EPI425965	NA	Denmark	2013-Jan-02	EPI_ISL_136325	A/Denmark/08/2013	Statens Serum Institute	National Institute for Medical Research
EPI425969	NA	Romania	2013-Jan-14	EPI_ISL_136327	A/Dolj/131915/2013	Cantacuzino Institute	National Institute for Medical Research
EPI425971	NA	Romania	2013-Jan-21	EPI_ISL_136328	A/Dolj/132523/2013	Cantacuzino Institute	National Institute for Medical Research
EPI425973	NA	Estonia	2013-Jan-02	EPI_ISL_136329	A/Estonia/74192/2013	Health Protection Inspectorate	National Institute for Medical Research
EPI425975	NA	Estonia	2013-Jan-17	EPI_ISL_136330	A/Estonia/74590/2013	Health Protection Inspectorate	National Institute for Medical Research
EPI425977	NA	Finland	2013-Jan-24	EPI_ISL_136331	A/Finland/302/2013	Finnish Institute for Health and Welfare, THL	National Institute for Medical Research
EPI425980	NA	Hong Kong (SAR)	2012-Dec-15	EPI_ISL_136333	A/Hong Kong/9204/2012	Government Virus Unit	National Institute for Medical Research
EPI425982	NA	Romania	2013-Jan-20	EPI_ISL_136334	A/Iasi/132200/2013	Cantacuzino Institute	National Institute for Medical Research
EPI425984	NA	Israel	2012-Dec-30	EPI_ISL_136335	A/Israel/11/2012	Central Virology Laboratory Israel (NIC)	National Institute for Medical Research
EPI425986	NA	Israel	2013-Jan-01	EPI_ISL_136336	A/Israel/18/2013	Central Virology Laboratory Israel (NIC)	National Institute for Medical Research
EPI425988	NA	Israel	2013-Jan-09	EPI_ISL_136337	A/Israel/28/2013	Central Virology Laboratory Israel (NIC)	National Institute for Medical Research
EPI425990	NA	Jordan	2012-Dec-12	EPI_ISL_136338	A/Jordan/30505/2012	Laboratory Directorate	National Institute for Medical Research
EPI425992	NA	Latvia	2013-Jan-02	EPI_ISL_136339	A/Latvia/1-30371p/2013	State Agency, Infectology Center of Latvia	National Institute for Medical Research
EPI425994	NA	Latvia	2013-Jan-18	EPI_ISL_136340	A/Latvia/1-40822p/2013	State Agency, Infectology Center of Latvia	National Institute for Medical Research
EPI425996	NA	Spain	2013-Jan-14	EPI_ISL_136341	A/Madrid/61/2013	Instituto de Salud Carlos III	National Institute for Medical Research
EPI425998	NA	Spain	2013-Jan-11	EPI_ISL_136342	A/Navarra/111/2013	Instituto de Salud Carlos III	National Institute for Medical Research
EPI426000	NA	Netherlands	2013-Jan-07	EPI_ISL_136343	A/Netherlands/068/2013	Erasmus Medical Center	National Institute for Medical Research
EPI426008	NA	Norway	2012-Nov-26	EPI_ISL_136348	A/Norway/2388/2012	WHO National Influenza Centre	National Institute for Medical Research
EPI426010	NA	Norway	2012-Nov-30	EPI_ISL_136349	A/Norway/2411/2012	WHO National Influenza Centre	National Institute for Medical Research
EPI426012	NA	Italy	2013-Jan-14	EPI_ISL_136350	A/Parma/03/2013	Istituto Superiore di Sanità	National Institute for Medical Research
EPI426014	NA	Italy	2012-Nov-23	EPI_ISL_136351	A/Parma/158/2012	Istituto Superiore di Sanità	National Institute for Medical Research
EPI426018	NA	Italy	2013-Jan-04	EPI_ISL_136353	A/Roma/07/2013	Istituto Superiore di Sanità	National Institute for Medical Research
EPI426020	NA	Switzerland	2012-Dec-11	EPI_ISL_136354	A/Switzerland/7587022/2012	Swiss National Reference Centre for Influenza	National Institute for Medical Research
EPI426022	NA	Italy	2013-Jan-14	EPI_ISL_136355	A/Trieste/03/2013	Istituto Superiore di Sanità	National Institute for Medical Research
EPI426024	NA	Turkey	2013-Jan-16	EPI_ISL_136356	A/Turkey/579/2013	Istanbul University	National Institute for Medical Research
EPI426026	NA	Turkey	2013-Jan-17	EPI_ISL_136357	A/Turkey/600/2013	Istanbul University	National Institute for Medical Research
EPI426028	NA	Turkey	2013-Jan-18	EPI_ISL_136358	A/Turkey/605/2013	Istanbul University	National Institute for Medical Research
EPI426030	NA	Turkey	2013-Jan-21	EPI_ISL_136359	A/Turkey/616/2013	Istanbul University	National Institute for Medical Research
EPI426449	NA	Tanzania, United Republic of	2012-Nov-28	EPI_ISL_136466	A/Tanzania/309/2012	National Influenza Lab	Centers for Disease Control and Prevention
EPI426457	NA	United States	2013-Jan-09	EPI_ISL_136469	A/Tennessee/01/2013	Tennessee Department of Health Laboratory-Nashville	Centers for Disease Control and Prevention
EPI1850980	NA	Russian Federation	2016-Feb-09	EPI_ISL_1287738	A/IIV-Orenburg/30-B/2016	NIC Russia, Ivanovsky Research Institute of Virology	N.F. Gamaleya Research Center for Epidemiology and Microbiology	Krasnoslobodtsev,Kirill; Alkhovsky,Sergey; Kirillova,Elena; Burtseva,Elena
EPI1851684	NA	Russian Federation	2016-Feb-16	EPI_ISL_1290937	A/IIV-Orenburg/29-L/2016	NIC Russia, Ivanovsky Research Institute of Virology	N.F. Gamaleya Research Center for Epidemiology and Microbiology	Krasnoslobodtsev,Kirill; Alkhovsky,Sergey; Kirillova,Elena; Burtseva,Elena
EPI1851841	NA	Russian Federation	2016-Feb-09	EPI_ISL_1295618	A/IIV-Moscow/248-LR/15	NIC Russia, Ivanovsky Research Institute of Virology	N.F. Gamaleya Research Center for Epidemiology and Microbiology	Krasnoslobodtsev,Kirill; Alkhovsky,Sergey; Kirillova,Elena; Burtseva,Elena
EPI1851849	NA	Russian Federation	2016-Feb-16	EPI_ISL_1295901	A/IIV-Moscow/52-L/2016	NIC Russia, Ivanovsky Research Institute of Virology	N.F. Gamaleya Research Center for Epidemiology and Microbiology	Krasnoslobodtsev,Kirill; Alkhovsky,Sergey; Kirillova,Elena; Burtseva,Elena
EPI1851857	NA	Russian Federation	2016-Mar-21	EPI_ISL_1295929	A/IIV-Yaroslavl/101-T/2016	NIC Russia, Ivanovsky Research Institute of Virology	N.F. Gamaleya Research Center for Epidemiology and Microbiology	Krasnoslobodtsev,Kirill; Alkhovsky,Sergey; Kirillova,Elena; Burtseva,Elena
EPI1852864	NA	Russian Federation	2016-Mar-21	EPI_ISL_1296408	A/IIV-Penza/110-L/2016	NIC Russia, Ivanovsky Research Institute of Virology	N.F. Gamaleya Research Center for Epidemiology and Microbiology	Krasnoslobodtsev,Kirill; Alkhovsky,Sergey; Kirillova,Elena; Burtseva,Elena
EPI1852395	NA	Nigeria	2020-Dec-03	EPI_ISL_1296409	A/Nigeria/5072/2020	NCDC Public Health Reference Laboratory	Centers for Disease Control and Prevention
EPI1852403	NA	Vietnam	2019-Sep-05	EPI_ISL_1296410	A/Vietnam/Vnhcm-Gs431/2019	Pasteur Institute, Influenza Laboratory	Centers for Disease Control and Prevention
EPI1852411	NA	Nigeria	2020-Nov-30	EPI_ISL_1296411	A/Nigeria/5060/2020	NCDC Public Health Reference Laboratory	Centers for Disease Control and Prevention
EPI1852419	NA	Nigeria	2020-Dec-01	EPI_ISL_1296412	A/Nigeria/5063/2020	NCDC Public Health Reference Laboratory	Centers for Disease Control and Prevention
EPI1852426	NA	Vietnam	2019-Aug-15	EPI_ISL_1296413	A/Vietnam/Vnhcm-Gs394/2019	Pasteur Institute, Influenza Laboratory	Centers for Disease Control and Prevention
EPI1852434	NA	Nigeria	2020-Dec-01	EPI_ISL_1296414	A/Nigeria/5065/2020	NCDC Public Health Reference Laboratory	Centers for Disease Control and Prevention
EPI1852442	NA	Vietnam	2019-Sep-18	EPI_ISL_1296415	A/Vietnam/Vnhcm-Vp160/2019	Pasteur Institute, Influenza Laboratory	Centers for Disease Control and Prevention
EPI1852450	NA	Vietnam	2019-Sep-19	EPI_ISL_1296416	A/Vietnam/Vnhcm-Vp163/2019	Pasteur Institute, Influenza Laboratory	Centers for Disease Control and Prevention
EPI1852458	NA	Vietnam	2019-Aug-06	EPI_ISL_1296417	A/Vietnam/Vnhcm-Gs371/2019	Pasteur Institute, Influenza Laboratory	Centers for Disease Control and Prevention
EPI1852466	NA	Vietnam	2019-Sep-16	EPI_ISL_1296418	A/Vietnam/Vnhcm-Gs455/2019	Pasteur Institute, Influenza Laboratory	Centers for Disease Control and Prevention
EPI1852474	NA	Nigeria	2020-Dec-02	EPI_ISL_1296419	A/Nigeria/5066/2020	NCDC Public Health Reference Laboratory	Centers for Disease Control and Prevention
EPI1852482	NA	Vietnam	2019-Oct-15	EPI_ISL_1296420	A/Vietnam/Vnhcm-Vp197/2019	Pasteur Institute, Influenza Laboratory	Centers for Disease Control and Prevention
EPI1852487	NA	Nigeria	2020-Nov-30	EPI_ISL_1296421	A/Nigeria/5058/2020	NCDC Public Health Reference Laboratory	Centers for Disease Control and Prevention
EPI1852492	NA	Nigeria	2020-Nov-09	EPI_ISL_1296422	A/Nigeria/5054/2020	NCDC Public Health Reference Laboratory	Centers for Disease Control and Prevention
EPI1852506	NA	Vietnam	2019-Jul-28	EPI_ISL_1296424	A/Vietnam/Vnhcm-Vp109/2019	Pasteur Institute, Influenza Laboratory	Centers for Disease Control and Prevention
EPI1852514	NA	Vietnam	2019-Jun-18	EPI_ISL_1296425	A/Vietnam/Vnhcm-Vp61/2019	Pasteur Institute, Influenza Laboratory	Centers for Disease Control and Prevention
EPI1852522	NA	Vietnam	2019-Jul-15	EPI_ISL_1296426	A/Vietnam/Vnhcm-Vp88/2019	Pasteur Institute, Influenza Laboratory	Centers for Disease Control and Prevention
EPI1852530	NA	Thailand	2020-Jan-28	EPI_ISL_1296427	A/Bangkok/81/2020	WHO National Influenza Centre, National Institute of Medical Research (NIMR)	Centers for Disease Control and Prevention
EPI1852538	NA	Thailand	2020-Jan-13	EPI_ISL_1296428	A/Nonthaburi/74/2020	WHO National Influenza Centre, National Institute of Medical Research (NIMR)	Centers for Disease Control and Prevention
EPI1852546	NA	Thailand	2020-Feb-20	EPI_ISL_1296429	A/Bangkok/65/2020	WHO National Influenza Centre, National Institute of Medical Research (NIMR)	Centers for Disease Control and Prevention
EPI1852554	NA	Thailand	2020-Jan-10	EPI_ISL_1296430	A/Nonthaburi/73/2020	WHO National Influenza Centre, National Institute of Medical Research (NIMR)	Centers for Disease Control and Prevention
EPI1852562	NA	Thailand	2020-Mar-11	EPI_ISL_1296431	A/Ayutthaya/66/2020	WHO National Influenza Centre, National Institute of Medical Research (NIMR)	Centers for Disease Control and Prevention
EPI1852570	NA	Thailand	2020-Jan-23	EPI_ISL_1296432	A/Bangkok/64/2020	WHO National Influenza Centre, National Institute of Medical Research (NIMR)	Centers for Disease Control and Prevention
EPI1852578	NA	Thailand	2020-Jan-20	EPI_ISL_1296433	A/Nonthaburi/76/2020	WHO National Influenza Centre, National Institute of Medical Research (NIMR)	Centers for Disease Control and Prevention
EPI1852586	NA	Thailand	2020-Feb-28	EPI_ISL_1296434	A/Suratthani/69/2020	WHO National Influenza Centre, National Institute of Medical Research (NIMR)	Centers for Disease Control and Prevention
EPI1852594	NA	Thailand	2020-Jan-20	EPI_ISL_1296435	A/Nonthaburi/77/2020	WHO National Influenza Centre, National Institute of Medical Research (NIMR)	Centers for Disease Control and Prevention
EPI1852602	NA	Thailand	2020-Jan-21	EPI_ISL_1296436	A/Nonthaburi/79/2020	Royal Centre for Disease Control	Centers for Disease Control and Prevention
EPI1852610	NA	Thailand	2020-Mar-02	EPI_ISL_1296437	A/Chiang Rai/68/2020	WHO National Influenza Centre, National Institute of Medical Research (NIMR)	Centers for Disease Control and Prevention
EPI1852618	NA	Thailand	2020-Feb-03	EPI_ISL_1296438	A/Bangkok/71/2020	WHO National Influenza Centre, National Institute of Medical Research (NIMR)	Centers for Disease Control and Prevention
EPI1852626	NA	Thailand	2020-Jan-17	EPI_ISL_1296439	A/Nonthaburi/80/2020	WHO National Influenza Centre, National Institute of Medical Research (NIMR)	Centers for Disease Control and Prevention
EPI1852920	NA	Russian Federation	2016-Mar-28	EPI_ISL_1303428	A/IIV-Moscow/242/2015	NIC Russia, Ivanovsky Research Institute of Virology	N.F. Gamaleya Research Center for Epidemiology and Microbiology	Krasnoslobodtsev,Kirill; Alkhovsky,Sergey; Kirillova,Elena; Burtseva,Elena
EPI1852928	NA	Russian Federation	2016-Jan-25	EPI_ISL_1303429	A/IIV-Moscow/244/2015	NIC Russia, Ivanovsky Research Institute of Virology	N.F. Gamaleya Research Center for Epidemiology and Microbiology	Krasnoslobodtsev,Kirill; Alkhovsky,Sergey; Kirillova,Elena; Burtseva,Elena
EPI1852936	NA	Russian Federation	2016-Feb-08	EPI_ISL_1303430	A/IIV-Moscow/23/2016	NIC Russia, Ivanovsky Research Institute of Virology	N.F. Gamaleya Research Center for Epidemiology and Microbiology	Krasnoslobodtsev,Kirill; Alkhovsky,Sergey; Kirillova,Elena; Burtseva,Elena
EPI1853063	NA	Belgium	2020-Jan-06	EPI_ISL_1307702	A/Belgium/G0027/2020	Sciensano (Scientific Institute of Public Health)	SCIENSANO
EPI1853074	NA	Belgium	2020-Jan-09	EPI_ISL_1307706	A/Belgium/G0038/2020	SCIENSANO	SCIENSANO
EPI1853084	NA	Belgium	2020-Jan-08	EPI_ISL_1307708	A/Belgium/IG0042/2020	SCIENSANO	SCIENSANO
EPI1853137	NA	Brazil	2021-Feb-16	EPI_ISL_1308012	A/Parana/10835/2021	Laboratório Central do Estado do Paraná - LACEN/PR	Instituto Oswaldo Cruz FIOCRUZ - Laboratory of Respiratory Viruses and Measles (LVRS)	Resende,P.; Appolinario,L; Mendonca,A; Rediger,I.; Debur,M.; Motta,F.; Siqueira,M.
EPI1853159	NA	Belgium	2020-Jan-13	EPI_ISL_1310796	A/Belgium/G0047/2020	SCIENSANO	SCIENSANO
EPI1853167	NA	Belgium	2020-Jan-13	EPI_ISL_1310802	A/Belgium/G0054/2020	SCIENSANO	SCIENSANO
EPI1853176	NA	Belgium	2020-Jan-14	EPI_ISL_1310806	A/Belgium/G0059/2020	SCIENSANO	SCIENSANO
EPI1853181	NA	Belgium	2020-Jan-20	EPI_ISL_1310812	A/Belgium/G0075/2020	SCIENSANO	SCIENSANO
EPI1853194	NA	Russian Federation	2010-Jan-28	EPI_ISL_1347007	A/IIV-V.Novgorod/185/2009	NIC Russia, Ivanovsky Research Institute of Virology	D.I. Ivanovsky Research Institute of virology MoPH of RF,Moscow	Krasnoslobodtsev,Kirill; Alkhovsky,Sergey; Kirillova,Elena; Burtseva,Elena
EPI1853220	NA	Russian Federation	2010-Mar-26	EPI_ISL_1347689	A/IIV-Orenburg/12/2010	NIC Russia, Ivanovsky Research Institute of Virology	D.I. Ivanovsky Research Institute of virology MoPH of RF,Moscow	Krasnoslobodtsev,Kirill; Alkhovsky,Sergey; Kirillova,Elena; Burtseva,Elena
EPI1853228	NA	Russian Federation	2011-Aug-02	EPI_ISL_1347733	A/IIV-Vladimir/35/2011	NIC Russia, Ivanovsky Research Institute of Virology	D.I. Ivanovsky Research Institute of virology MoPH of RF,Moscow	Krasnoslobodtsev,Kirill; Alkhovsky,Sergey; Kirillova,Elena; Burtseva,Elena
EPI1853236	NA	Russian Federation	2011-Feb-22	EPI_ISL_1347777	A/IIV-Brynsk/54/2011	NIC Russia, Ivanovsky Research Institute of Virology	D.I. Ivanovsky Research Institute of virology MoPH of RF,Moscow	Krasnoslobodtsev,Kirill; Alkhovsky,Sergey; Kirillova,Elena; Burtseva,Elena
EPI1853244	NA	Russian Federation	2011-Feb-22	EPI_ISL_1347833	A/IIV-Vladimir/67/2011	NIC Russia, Ivanovsky Research Institute of Virology	D.I. Ivanovsky Research Institute of virology MoPH of RF,Moscow	Krasnoslobodtsev,Kirill; Alkhovsky,Sergey; Kirillova,Elena; Burtseva,Elena
EPI1853252	NA	Russian Federation	2011-Feb-22	EPI_ISL_1347834	A/IIV-Vladimir/69/2011	NIC Russia, Ivanovsky Research Institute of Virology	D.I. Ivanovsky Research Institute of virology MoPH of RF,Moscow	Krasnoslobodtsev,Kirill; Alkhovsky,Sergey; Kirillova,Elena; Burtseva,Elena
EPI1853260	NA	Russian Federation	2011-Apr-04	EPI_ISL_1347992	A/IIV-Vel.Novgorod/95/2011	NIC Russia, Ivanovsky Research Institute of Virology	D.I. Ivanovsky Research Institute of virology MoPH of RF,Moscow	Krasnoslobodtsev,Kirill; Alkhovsky,Sergey; Kirillova,Elena; Burtseva,Elena
EPI1853269	NA	Russian Federation	2016-Mar-28	EPI_ISL_1352707	A/IIV-Moscow/113-L/2016	NIC Russia, Ivanovsky Research Institute of Virology	N.F. Gamaleya Research Center for Epidemiology and Microbiology	Krasnoslobodtsev,Kirill; Alkhovsky,Sergey; Kirillova,Elena; Burtseva,Elena
EPI1853277	NA	Russian Federation	2012-Feb-21	EPI_ISL_1354478	A/IIV-Tomsk/19/2012	NIC Russia, Ivanovsky Research Institute of Virology	D.I. Ivanovsky Research Institute of virology MoPH of RF,Moscow	Krasnoslobodtsev,Kirill; Alkhovsky,Sergey; Kirillova,Elena; Burtseva,Elena
EPI1853288	NA	Russian Federation	2012-Dec-28	EPI_ISL_1360030	A/IIV-Orenburg/83/2012	NIC Russia, Ivanovsky Research Institute of Virology	D.I. Ivanovsky Research Institute of virology MoPH of RF,Moscow	Krasnoslobodtsev,Kirill; Alkhovsky,Sergey; Kirillova,Elena; Burtseva,Elena
EPI1853296	NA	Russian Federation	2013-Mar-07	EPI_ISL_1360108	A/IIV-Yaroslavl/96/2013	NIC Russia, Ivanovsky Research Institute of Virology	D.I. Ivanovsky Research Institute of virology MoPH of RF,Moscow	Krasnoslobodtsev,Kirill; Alkhovsky,Sergey; Kirillova,Elena; Burtseva,Elena
EPI1853304	NA	Russian Federation	2013-Mar-18	EPI_ISL_1360109	A/IIV-Chabarovsk/98/2013	NIC Russia, Ivanovsky Research Institute of Virology	D.I. Ivanovsky Research Institute of virology MoPH of RF,Moscow	Krasnoslobodtsev,Kirill; Alkhovsky,Sergey; Kirillova,Elena; Burtseva,Elena
EPI1853312	NA	Russian Federation	2013-Apr-03	EPI_ISL_1360112	A/IIV-Yekaterinburg/107/2013	NIC Russia, Ivanovsky Research Institute of Virology	D.I. Ivanovsky Research Institute of virology MoPH of RF,Moscow	Krasnoslobodtsev,Kirill; Alkhovsky,Sergey; Kirillova,Elena; Burtseva,Elena
EPI2027421	NA	Netherlands	2022-Apr-07	EPI_ISL_12429459	A/Netherlands/11054/2022	National Institute for Public Health and the Environment (RIVM)	National Institute for Public Health and the Environment (RIVM)	A,Meijer; S, vd Brink
EPI2027476	NA	Netherlands	2022-Apr-11	EPI_ISL_12429466	A/Netherlands/11125/2022	National Institute for Public Health and the Environment (RIVM)	National Institute for Public Health and the Environment (RIVM)	A,Meijer; S, vd Brink
EPI2027492	NA	Netherlands	2022-Apr-19	EPI_ISL_12429468	A/Netherlands/11134/2022	National Institute for Public Health and the Environment (RIVM)	National Institute for Public Health and the Environment (RIVM)	A,Meijer; S, vd Brink
EPI2027516	NA	Netherlands	2022-Apr-20	EPI_ISL_12429471	A/Netherlands/11141/2022	National Institute for Public Health and the Environment (RIVM)	National Institute for Public Health and the Environment (RIVM)	A,Meijer; S, vd Brink
EPI2027519	NA	Netherlands	2022-Apr-03	EPI_ISL_12429472	A/Netherlands/11021/2022	Haaglanden Medisch Centrum locatie Westeinde	National Institute for Public Health and the Environment (RIVM)	A,Meijer; S, vd Brink
EPI2027549	NA	Netherlands	2022-Apr-03	EPI_ISL_12429476	A/Netherlands/11159/2022	Haaglanden Medisch Centrum locatie Westeinde	National Institute for Public Health and the Environment (RIVM)	A,Meijer; S, vd Brink
EPI2027557	NA	Netherlands	2022-Apr-03	EPI_ISL_12429477	A/Netherlands/11160/2022	Haaglanden Medisch Centrum locatie Westeinde	National Institute for Public Health and the Environment (RIVM)	A,Meijer; S, vd Brink
EPI2027613	NA	Netherlands	2022-Apr-05	EPI_ISL_12429484	A/Netherlands/11167/2022	IJsselland Ziekenhuis	National Institute for Public Health and the Environment (RIVM)	A,Meijer; S, vd Brink
EPI2027621	NA	Netherlands	2022-Apr-06	EPI_ISL_12429485	A/Netherlands/11168/2022	IJsselland Ziekenhuis	National Institute for Public Health and the Environment (RIVM)	A,Meijer; S, vd Brink
EPI2027645	NA	Netherlands	2022-Apr-09	EPI_ISL_12429488	A/Netherlands/11171/2022	Haga Ziekenhuis	National Institute for Public Health and the Environment (RIVM)	A,Meijer; S, vd Brink
EPI2027661	NA	Netherlands	2022-Apr-11	EPI_ISL_12429490	A/Netherlands/11174/2022	Haga Ziekenhuis	National Institute for Public Health and the Environment (RIVM)	A,Meijer; S, vd Brink
EPI2027693	NA	Netherlands	2022-Apr-09	EPI_ISL_12429494	A/Netherlands/11179/2022	Academic Medical Center, University of Amsterdam	National Institute for Public Health and the Environment (RIVM)	A,Meijer; S, vd Brink
EPI2027785	NA	Netherlands	2022-Apr-12	EPI_ISL_12429506	A/Netherlands/11198/2022	Gelre ziekenhuizen	National Institute for Public Health and the Environment (RIVM)	A,Meijer; S, vd Brink
EPI2027817	NA	Netherlands	2022-Apr-11	EPI_ISL_12429510	A/Netherlands/11202/2022	ISALA Ziekenhuizen	National Institute for Public Health and the Environment (RIVM)	A,Meijer; S, vd Brink
EPI2027825	NA	Netherlands	2022-Apr-11	EPI_ISL_12429511	A/Netherlands/11203/2022	ISALA Ziekenhuizen	National Institute for Public Health and the Environment (RIVM)	A,Meijer; S, vd Brink
EPI2027847	NA	Netherlands	2022-Apr-11	EPI_ISL_12429514	A/Netherlands/11206/2022	IJsselland Ziekenhuis	National Institute for Public Health and the Environment (RIVM)	A,Meijer; S, vd Brink
EPI2027871	NA	Netherlands	2022-Apr-14	EPI_ISL_12429517	A/Netherlands/11209/2022	IJsselland Ziekenhuis	National Institute for Public Health and the Environment (RIVM)	A,Meijer; S, vd Brink
EPI2027991	NA	Netherlands	2022-Apr-18	EPI_ISL_12429532	A/Netherlands/11217/2022	PAMM	National Institute for Public Health and the Environment (RIVM)	A,Meijer; S, vd Brink
EPI2028070	NA	Netherlands	2022-Apr-13	EPI_ISL_12429542	A/Netherlands/11228/2022	Eurofins Medische Microbiologie BV	National Institute for Public Health and the Environment (RIVM)	A,Meijer; S, vd Brink
EPI2028093	NA	Netherlands	2022-Apr-14	EPI_ISL_12429545	A/Netherlands/11232/2022	Haga Ziekenhuis	National Institute for Public Health and the Environment (RIVM)	A,Meijer; S, vd Brink
EPI2028106	NA	Netherlands	2022-Apr-19	EPI_ISL_12429547	A/Netherlands/11235/2022	Haga Ziekenhuis	National Institute for Public Health and the Environment (RIVM)	A,Meijer; S, vd Brink
EPI2028114	NA	Netherlands	2022-Apr-18	EPI_ISL_12429548	A/Netherlands/11236/2022	Eurofins Medische Microbiologie BV	National Institute for Public Health and the Environment (RIVM)	A,Meijer; S, vd Brink
EPI2028208	NA	Netherlands	2022-Apr-05	EPI_ISL_12429560	A/Netherlands/11044/2022	National Institute for Public Health and the Environment (RIVM)	National Institute for Public Health and the Environment (RIVM)	A,Meijer; S, vd Brink
EPI2028216	NA	Netherlands	2022-Apr-05	EPI_ISL_12429561	A/Netherlands/11045/2022	National Institute for Public Health and the Environment (RIVM)	National Institute for Public Health and the Environment (RIVM)	A,Meijer; S, vd Brink
EPI2028248	NA	Netherlands	2022-Mar-29	EPI_ISL_12429565	A/Netherlands/11047/2022	National Institute for Public Health and the Environment (RIVM)	National Institute for Public Health and the Environment (RIVM)	A,Meijer; S, vd Brink
EPI2028256	NA	Netherlands	2022-Mar-30	EPI_ISL_12429566	A/Netherlands/11048/2022	National Institute for Public Health and the Environment (RIVM)	National Institute for Public Health and the Environment (RIVM)	A,Meijer; S, vd Brink
EPI2028264	NA	Netherlands	2022-Mar-27	EPI_ISL_12429567	A/Netherlands/11049/2022	National Institute for Public Health and the Environment (RIVM)	National Institute for Public Health and the Environment (RIVM)	A,Meijer; S, vd Brink
EPI2028308	NA	Netherlands	2022-Apr-11	EPI_ISL_12436323	A/Netherlands/11175/2022	Haga Ziekenhuis	National Institute for Public Health and the Environment (RIVM)	A,Meijer; L,Wijsman; S, vd Brink
EPI2050788	NA	Spain	2022-Jan-26	EPI_ISL_12491222	A/Canarias/1027/2022	Servicio de Microbiología Hospital Universitario de Gran Canaria Doctor Negrín	Instituto de Salud Carlos III	Pozo,F; Iglesias-Caballero, M.; Gonz?lez-Esguevillas,M.; Molinero,M.; Camarero,S.; Mart?n,V.; Reyes,N.; Sandon?s,V.; V?zquez-Mor?n,S.; Casas,I.
EPI2050805	NA	Spain	2022-Jan-09	EPI_ISL_12491240	A/Galicia/1460/2022	Servicio de Microbiología Hospital Meixoeiro	Instituto de Salud Carlos III	Pozo,F; Iglesias-Caballero, M.; Gonz?lez-Esguevillas,M.; Molinero,M.; Camarero,S.; Mart?n,V.; Reyes,N.; Sandon?s,V.; V?zquez-Mor?n,S.; Casas,I.
EPI2029209	NA	Netherlands	2022-Apr-15	EPI_ISL_12555107	A/Netherlands/00770/2022	Erasmus Medical Center	Erasmus Medical Center
EPI2029220	NA	Netherlands	2022-Apr-13	EPI_ISL_12555175	A/Netherlands/00784/2022	Erasmus Medical Center	Erasmus Medical Center
EPI2029225	NA	Netherlands	2022-Apr-13	EPI_ISL_12555210	A/Netherlands/00786/2022	Erasmus Medical Center	Erasmus Medical Center
EPI2029267	NA	Netherlands	2022-Apr-11	EPI_ISL_12555347	A/Netherlands/00828/2022	Erasmus Medical Center	Erasmus Medical Center
EPI2029373	NA	Netherlands	2022-Apr-21	EPI_ISL_12567870	A/Netherlands/11145/2022	National Institute for Public Health and the Environment (RIVM)	National Institute for Public Health and the Environment (RIVM)	A,Meijer; L,Wijsman; S, vd Brink
EPI2029397	NA	Netherlands	2022-Apr-21	EPI_ISL_12567873	A/Netherlands/11148/2022	National Institute for Public Health and the Environment (RIVM)	National Institute for Public Health and the Environment (RIVM)	A,Meijer; L,Wijsman; S, vd Brink
EPI2029421	NA	Netherlands	2022-Apr-22	EPI_ISL_12567876	A/Netherlands/11151/2022	National Institute for Public Health and the Environment (RIVM)	National Institute for Public Health and the Environment (RIVM)	A,Meijer; L,Wijsman; S, vd Brink
EPI2029541	NA	Netherlands	2022-Apr-16	EPI_ISL_12567891	A/Netherlands/11290/2022	IJsselland Ziekenhuis	National Institute for Public Health and the Environment (RIVM)	A,Meijer; L,Wijsman; S, vd Brink
EPI2029626	NA	Netherlands	2022-Apr-19	EPI_ISL_12567903	A/Netherlands/11311/2022	Royal GD	National Institute for Public Health and the Environment (RIVM)	A,Meijer; L,Wijsman; S, vd Brink
EPI2029729	NA	Netherlands	2022-Apr-24	EPI_ISL_12567916	A/Netherlands/11326/2022	Diakonessenhuis Utrecht	National Institute for Public Health and the Environment (RIVM)	A,Meijer; L,Wijsman; S, vd Brink
EPI2029737	NA	Netherlands	2022-Apr-22	EPI_ISL_12567917	A/Netherlands/11328/2022	Diakonessenhuis Utrecht	National Institute for Public Health and the Environment (RIVM)	A,Meijer; L,Wijsman; S, vd Brink
EPI2029745	NA	Netherlands	2022-Apr-21	EPI_ISL_12567918	A/Netherlands/11330/2022	Academic Medical Center, University of Amsterdam	National Institute for Public Health and the Environment (RIVM)	A,Meijer; L,Wijsman; S, vd Brink
EPI2030253	NA	Australia	2022-Mar-31	EPI_ISL_12579870	A/Victoria/66/2022	Royal Melbourne Hospital	WHO Collaborating Centre for Reference and Research on Influenza	Deng,Y-M; Iannello,P; Lau,H; Spirason,N; Moselen,J; Aziz,A; Komadina,N.
EPI2030277	NA	Australia	2022-Mar-30	EPI_ISL_12579874	A/Darwin/2/2022	Royal Darwin Hospital	WHO Collaborating Centre for Reference and Research on Influenza	Deng,Y-M; Iannello,P; Lau,H; Spirason,N; Moselen,J; Aziz,A; Komadina,N.
EPI2030350	NA	Australia	2022-Apr-06	EPI_ISL_12579887	A/Victoria/108/2022	ST Vincent Hospital	WHO Collaborating Centre for Reference and Research on Influenza	Deng,Y-M; Iannello,P; Lau,H; Spirason,N; Moselen,J; Aziz,A; Komadina,N.
EPI2030358	NA	Australia	2022-Apr-05	EPI_ISL_12579892	A/Darwin/7/2022	Royal Darwin Hospital	WHO Collaborating Centre for Reference and Research on Influenza	Deng,Y-M; Iannello,P; Lau,H; Spirason,N; Moselen,J; Aziz,A; Komadina,N.
EPI2030366	NA	Australia	2022-Apr-04	EPI_ISL_12579893	A/Darwin/5/2022	Royal Darwin Hospital	WHO Collaborating Centre for Reference and Research on Influenza	Deng,Y-M; Iannello,P; Lau,H; Spirason,N; Moselen,J; Aziz,A; Komadina,N.
EPI2030422	NA	Australia	2022-Mar-28	EPI_ISL_12579900	A/Newcastle/6/2022	John Hunter Hospital	WHO Collaborating Centre for Reference and Research on Influenza	Deng,Y-M; Iannello,P; Lau,H; Spirason,N; Moselen,J; Aziz,A; Komadina,N.
EPI2030430	NA	Australia	2022-Apr-05	EPI_ISL_12579901	A/Darwin/6/2022	Royal Darwin Hospital	WHO Collaborating Centre for Reference and Research on Influenza	Deng,Y-M; Iannello,P; Lau,H; Spirason,N; Moselen,J; Aziz,A; Komadina,N.
EPI2030454	NA	Australia	2022-Apr-04	EPI_ISL_12579904	A/Darwin/3/2022	Royal Darwin Hospital	WHO Collaborating Centre for Reference and Research on Influenza	Deng,Y-M; Iannello,P; Lau,H; Spirason,N; Moselen,J; Aziz,A; Komadina,N.
EPI2030469	NA	Australia	2022-Apr-04	EPI_ISL_12579906	A/Darwin/4/2022	Royal Darwin Hospital	WHO Collaborating Centre for Reference and Research on Influenza	Deng,Y-M; Iannello,P; Lau,H; Spirason,N; Moselen,J; Aziz,A; Komadina,N.
EPI2030549	NA	Australia	2022-Mar-31	EPI_ISL_12579918	A/Victoria/73/2022	Alfred Hospital	WHO Collaborating Centre for Reference and Research on Influenza	Deng,Y-M; Iannello,P; Lau,H; Spirason,N; Moselen,J; Aziz,A; Komadina,N.
EPI2030733	NA	Australia	2022-Apr-04	EPI_ISL_12579945	A/Victoria/83/2022	Monash Medical Centre	WHO Collaborating Centre for Reference and Research on Influenza	Deng,Y-M; Iannello,P; Lau,H; Spirason,N; Moselen,J; Aziz,A; Komadina,N.
EPI2033547	NA	Romania	2022-Mar-23	EPI_ISL_12666622	A/Romania/308/2022	National Institute for Infectious Diseases “Prof. Dr. Matei Balș”	National Institute of Infectious Diseases-Prof. Dr. Matei Bals	Banica, Leontina ; Ovidiu, Vlaicu ; Corina, Casangiu ; Surleac, Marius ; Dragos, Florea ; Paraschiv, Simona
EPI2033798	NA	Netherlands	2022-May-02	EPI_ISL_12676388	A/Netherlands/11386/2022	National Institute for Public Health and the Environment (RIVM)	National Institute for Public Health and the Environment (RIVM)	A,Meijer; L,Wijsman; S, vd Brink
EPI2033821	NA	Netherlands	2022-Apr-22	EPI_ISL_12676441	A/Netherlands/11293/2022	Groene Hart Ziekenhuis	National Institute for Public Health and the Environment (RIVM)	A,Meijer; L,Wijsman; S, vd Brink
EPI2033867	NA	Netherlands	2022-Apr-30	EPI_ISL_12676533	A/Netherlands/11401/2022	Groene Hart Ziekenhuis	National Institute for Public Health and the Environment (RIVM)	A,Meijer; L,Wijsman; S, vd Brink
EPI2033883	NA	Netherlands	2022-Apr-25	EPI_ISL_12676565	A/Netherlands/11403/2022	Groene Hart Ziekenhuis	National Institute for Public Health and the Environment (RIVM)	A,Meijer; L,Wijsman; S, vd Brink
EPI2033891	NA	Netherlands	2022-Apr-25	EPI_ISL_12676582	A/Netherlands/11404/2022	Groene Hart Ziekenhuis	National Institute for Public Health and the Environment (RIVM)	A,Meijer; L,Wijsman; S, vd Brink
EPI2033939	NA	Netherlands	2022-May-01	EPI_ISL_12676689	A/Netherlands/11411/2022	Gelre ziekenhuizen	National Institute for Public Health and the Environment (RIVM)	A,Meijer; L,Wijsman; S, vd Brink
EPI2033990	NA	Netherlands	2022-Apr-28	EPI_ISL_12676800	A/Netherlands/11418/2022	Haga Ziekenhuis	National Institute for Public Health and the Environment (RIVM)	A,Meijer; L,Wijsman; S, vd Brink
EPI2034008	NA	Netherlands	2022-Apr-26	EPI_ISL_12676830	A/Netherlands/11422/2022	Royal GD	National Institute for Public Health and the Environment (RIVM)	A,Meijer; L,Wijsman; S, vd Brink
EPI2034186	NA	Netherlands	2022-Apr-14	EPI_ISL_12677188	A/Netherlands/11108/2022	National Institute for Public Health and the Environment (RIVM)	National Institute for Public Health and the Environment (RIVM)
EPI2034226	NA	Netherlands	2022-Apr-14	EPI_ISL_12677275	A/Netherlands/11354/2022	National Institute for Public Health and the Environment (RIVM)	National Institute for Public Health and the Environment (RIVM)
EPI2034249	NA	Netherlands	2022-Apr-17	EPI_ISL_12677307	A/Netherlands/11364/2022	National Institute for Public Health and the Environment (RIVM)	National Institute for Public Health and the Environment (RIVM)
EPI2034257	NA	Netherlands	2022-Apr-18	EPI_ISL_12677324	A/Netherlands/11365/2022	National Institute for Public Health and the Environment (RIVM)	National Institute for Public Health and the Environment (RIVM)
EPI2034262	NA	Netherlands	2022-Apr-18	EPI_ISL_12677341	A/Netherlands/11380/2022	National Institute for Public Health and the Environment (RIVM)	National Institute for Public Health and the Environment (RIVM)
EPI2034294	NA	Netherlands	2022-Apr-23	EPI_ISL_12677403	A/Netherlands/11457/2022	National Institute for Public Health and the Environment (RIVM)	National Institute for Public Health and the Environment (RIVM)
EPI2036124	NA	Spain	2022-Jan-18	EPI_ISL_12705831	A/Catalonia/NSVH101730626/2022	Hospital Universitari Vall d'Hebron	Hospital Universitari Vall d'Hebron	Andres, C.; Gonzalez-Sanchez, A; Pi?ana, M; Martin, MC.; Codina, MG.; Pumarola, T; Anton, A.
EPI2036131	NA	Spain	2022-May-04	EPI_ISL_12705832	A/Catalonia/NSVH101815476/2022	Hospital Universitari Vall d'Hebron	Hospital Universitari Vall d'Hebron	Andres, C.; Gonzalez-Sanchez, A; Pi?ana, M; Martin, MC.; Codina, MG.; Pumarola, T; Anton, A.
EPI2036138	NA	Spain	2022-May-09	EPI_ISL_12705833	A/Catalonia/NSVH101818907/2022	Hospital Universitari Vall d'Hebron	Hospital Universitari Vall d'Hebron	Andres, C.; Gonzalez-Sanchez, A; Pi?ana, M; Martin, MC.; Codina, MG.; Pumarola, T; Anton, A.
EPI2036163	NA	United States	2022-Mar-19	EPI_ISL_12709094	A/Ohio/10/2022	Ohio Department of Health Laboratories	Centers for Disease Control and Prevention
EPI2036179	NA	Burkina Faso	2021-Sep-07	EPI_ISL_12709096	A/Burkina Faso/1343/2021	IRSS	Centers for Disease Control and Prevention
EPI2036188	NA	Serbia	2021-Dec-28	EPI_ISL_12709098	A/Serbia/3699/2021	Institute of Immunology and Virology Torlak	Centers for Disease Control and Prevention
EPI2036196	NA	Burkina Faso	2021-Sep-20	EPI_ISL_12709099	A/Burkina Faso/2699/2021	IRSS	Centers for Disease Control and Prevention
EPI2036203	NA	Burkina Faso	2021-Sep-20	EPI_ISL_12709100	A/Burkina Faso/2700/2021	IRSS	Centers for Disease Control and Prevention
EPI2036211	NA	Burkina Faso	2021-Oct-31	EPI_ISL_12709101	A/Burkina Faso/1379/2021	IRSS	Centers for Disease Control and Prevention
EPI2036219	NA	Burkina Faso	2021-Nov-16	EPI_ISL_12709102	A/Burkina Faso/1370/2021	IRSS	Centers for Disease Control and Prevention
EPI2036235	NA	Burkina Faso	2021-Sep-16	EPI_ISL_12709104	A/Burkina Faso/1350/2021	IRSS	Centers for Disease Control and Prevention
EPI2036243	NA	Pakistan	2022-Mar-10	EPI_ISL_12709105	A/Pakistan/1699/2022	National Institute of Health	Centers for Disease Control and Prevention
EPI2036251	NA	Pakistan	2022-Feb-26	EPI_ISL_12709106	A/Pakistan/7103/2022	National Institute of Health	Centers for Disease Control and Prevention
EPI2036259	NA	Pakistan	2022-Mar-29	EPI_ISL_12709107	A/Pakistan/6880/2022	National Institute of Health	Centers for Disease Control and Prevention
EPI2036267	NA	Pakistan	2022-Jan-28	EPI_ISL_12709108	A/Pakistan/6104/2022	National Institute of Health	Centers for Disease Control and Prevention
EPI2036275	NA	Pakistan	2022-Feb-12	EPI_ISL_12709109	A/Pakistan/1288/2022	National Institute of Health	Centers for Disease Control and Prevention
EPI2036283	NA	Pakistan	2022-Mar-03	EPI_ISL_12709110	A/Pakistan/9118/2022	National Institute of Health	Centers for Disease Control and Prevention
EPI2036291	NA	Pakistan	2022-Mar-08	EPI_ISL_12709111	A/Pakistan/872/2022	National Institute of Health	Centers for Disease Control and Prevention
EPI2036299	NA	Pakistan	2022-Mar-03	EPI_ISL_12709112	A/Pakistan/9152/2022	National Institute of Health	Centers for Disease Control and Prevention
EPI2067475	NA	Pakistan	2022-Jan-27	EPI_ISL_12709113	A/Pakistan/5338/2022	National Institute of Health	Centers for Disease Control and Prevention
EPI2036314	NA	Pakistan	2022-Mar-15	EPI_ISL_12709114	A/Pakistan/3367/2022	National Institute of Health	Centers for Disease Control and Prevention
EPI2036322	NA	Pakistan	2022-Jan-27	EPI_ISL_12709115	A/Pakistan/5428/2022	National Institute of Health	Centers for Disease Control and Prevention
EPI2036330	NA	Pakistan	2022-Mar-08	EPI_ISL_12709116	A/Pakistan/884/2022	National Institute of Health	Centers for Disease Control and Prevention
EPI2036338	NA	Pakistan	2022-Mar-10	EPI_ISL_12709117	A/Pakistan/1579/2022	National Institute of Health	Centers for Disease Control and Prevention
EPI2036345	NA	Pakistan	2022-Jan-12	EPI_ISL_12709118	A/Pakistan/4349/2022	National Institute of Health	Centers for Disease Control and Prevention
EPI2036353	NA	Pakistan	2022-Mar-01	EPI_ISL_12709119	A/Pakistan/8205/2022	National Institute of Health	Centers for Disease Control and Prevention
EPI2036361	NA	Pakistan	2022-Mar-08	EPI_ISL_12709120	A/Pakistan/829/2022	National Institute of Health	Centers for Disease Control and Prevention
EPI2036368	NA	Pakistan	2022-Mar-01	EPI_ISL_12709121	A/Pakistan/8401/2022	National Institute of Health	Centers for Disease Control and Prevention
EPI2036376	NA	Pakistan	2022-Jan-01	EPI_ISL_12709122	A/Pakistan/955/2022	National Institute of Health	Centers for Disease Control and Prevention
EPI2067477	NA	Pakistan	2022-Mar-31	EPI_ISL_12709123	A/Pakistan/7484/2022	National Institute of Health	Centers for Disease Control and Prevention
EPI2036390	NA	Pakistan	2022-Feb-25	EPI_ISL_12709124	A/Pakistan/6816/2022	National Institute of Health	Centers for Disease Control and Prevention
EPI2036398	NA	Pakistan	2022-Mar-02	EPI_ISL_12709125	A/Pakistan/8722/2022	National Institute of Health	Centers for Disease Control and Prevention
EPI2036406	NA	Pakistan	2022-Feb-25	EPI_ISL_12709126	A/Pakistan/6818/2022	National Institute of Health	Centers for Disease Control and Prevention
EPI2036414	NA	Pakistan	2022-Feb-23	EPI_ISL_12709127	A/Pakistan/5787/2022	National Institute of Health	Centers for Disease Control and Prevention
EPI2036421	NA	Pakistan	2022-Mar-01	EPI_ISL_12709128	A/Pakistan/7987/2022	National Institute of Health	Centers for Disease Control and Prevention
EPI2036429	NA	Pakistan	2022-Feb-17	EPI_ISL_12709129	A/Pakistan/3886/2022	National Institute of Health	Centers for Disease Control and Prevention
EPI2036437	NA	Pakistan	2022-Feb-24	EPI_ISL_12709130	A/Pakistan/6285/2022	National Institute of Health	Centers for Disease Control and Prevention
EPI2036445	NA	Pakistan	2022-Feb-25	EPI_ISL_12709131	A/Pakistan/6798/2022	National Institute of Health	Centers for Disease Control and Prevention
EPI2036453	NA	Pakistan	2022-Mar-02	EPI_ISL_12709173	A/Pakistan/8744/2022	National Institute of Health	Centers for Disease Control and Prevention
EPI2041112	NA	Netherlands	2022-Apr-22	EPI_ISL_12725029	A/Netherlands/00871/2022	Erasmus Medical Center	Erasmus Medical Center
EPI2041120	NA	Netherlands	2022-Apr-22	EPI_ISL_12725033	A/Netherlands/00882/2022	Erasmus Medical Center	Erasmus Medical Center
EPI2041128	NA	Netherlands	2022-Apr-24	EPI_ISL_12725037	A/Netherlands/00889/2022	Erasmus Medical Center	Erasmus Medical Center
EPI2041130	NA	Netherlands	2022-Apr-24	EPI_ISL_12725038	A/Netherlands/00890/2022	Erasmus Medical Center	Erasmus Medical Center
EPI2041132	NA	Netherlands	2022-Apr-26	EPI_ISL_12725039	A/Netherlands/00895/2022	Erasmus Medical Center	Erasmus Medical Center
EPI2041146	NA	Netherlands	2022-Apr-29	EPI_ISL_12725045	A/Netherlands/00924/2022	Erasmus Medical Center	Erasmus Medical Center
EPI2041148	NA	Netherlands	2022-Apr-28	EPI_ISL_12725046	A/Netherlands/00925/2022	Erasmus Medical Center	Erasmus Medical Center
EPI2041176	NA	Netherlands	2022-Apr-18	EPI_ISL_12725056	A/Netherlands/00962/2022	Erasmus Medical Center	Erasmus Medical Center
EPI2042858	NA	Romania	2022-Mar-11	EPI_ISL_12809114	A/Romania/307/2022	National Institute for Infectious Diseases “Prof. Dr. Matei Balș”	National Institute of Infectious Diseases-Prof. Dr. Matei Bals	Banica, Leontina ; Ovidiu, Vlaicu ; Corina, Casangiu ; Surleac, Marius ; Dragos, Florea ; Paraschiv, Simona
EPI2043365	NA	Germany	2022-Apr-04	EPI_ISL_12839598	A/Bremen/10/2022	Robert Koch-Institute Nationales Referenzzentrum für Influenza	Robert Koch Institute Nationales Referenzzentrum für Influenza
EPI2043373	NA	Germany	2022-Apr-11	EPI_ISL_12839599	A/Hessen/16/2022	Robert Koch-Institute Nationales Referenzzentrum für Influenza	Robert Koch Institute Nationales Referenzzentrum für Influenza
EPI2044003	NA	Australia	2018-Mar-25	EPI_ISL_12850473	A/Brisbane/35/2018	Queensland Health Forensic and Scientific Services	WHO Collaborating Centre for Reference and Research on Influenza
EPI2044006	NA	Australia	2018-Apr-02	EPI_ISL_12850474	A/Brisbane/38/2018	Queensland Health Forensic and Scientific Services	WHO Collaborating Centre for Reference and Research on Influenza
EPI2044009	NA	Australia	2018-Apr-04	EPI_ISL_12850475	A/Brisbane/39/2018	Queensland Health Forensic and Scientific Services	WHO Collaborating Centre for Reference and Research on Influenza
EPI2044012	NA	Macao	2018-Feb-22	EPI_ISL_12850476	A/Macau/601449/2018	Laboratorio De Saude Publico	WHO Collaborating Centre for Reference and Research on Influenza
EPI2044015	NA	Australia	2018-Mar-19	EPI_ISL_12850477	A/Perth/20/2018	Pathwest QE II Medical Centre	WHO Collaborating Centre for Reference and Research on Influenza
EPI2044018	NA	Australia	2018-Mar-28	EPI_ISL_12850478	A/South Australia/9/2018	Institute of Medical and Veterinary Science (IMVS)	WHO Collaborating Centre for Reference and Research on Influenza
EPI2044021	NA	Australia	2018-Mar-25	EPI_ISL_12850479	A/Sydney/14/2018	Clinical Virology Unit, CDIM	WHO Collaborating Centre for Reference and Research on Influenza
EPI2044024	NA	Australia	2018-Feb-16	EPI_ISL_12850480	A/Sydney/21/2018	Clinical Virology Unit, CDIM	WHO Collaborating Centre for Reference and Research on Influenza
EPI2044027	NA	Australia	2018-Mar-12	EPI_ISL_12850481	A/Townsville/03/2018	Queensland Health Forensic and Scientific Services	WHO Collaborating Centre for Reference and Research on Influenza
EPI2044038	NA	New Zealand	2017-Jan-03	EPI_ISL_12850486	A/South Auckland/3/2017	Institute of Environmental Science and Research (ESR)	WHO Collaborating Centre for Reference and Research on Influenza
EPI2044081	NA	New Zealand	2017-May-18	EPI_ISL_12850518	A/Wellington/4/2017	Institute of Environmental Science and Research (ESR)	WHO Collaborating Centre for Reference and Research on Influenza
EPI2044130	NA	Australia	2022-Apr-05	EPI_ISL_12850593	A/Brisbane/14/2022	Queensland Health Forensic and Scientific Services	WHO Collaborating Centre for Reference and Research on Influenza	Deng,Y-M; Iannello,P; Lau,H; Spirason,N; Moselen,J; Aziz,A; Komadina,N.
EPI2044133	NA	Australia	2022-Apr-06	EPI_ISL_12850594	A/Brisbane/16/2022	Queensland Health Forensic and Scientific Services	WHO Collaborating Centre for Reference and Research on Influenza	Deng,Y-M; Iannello,P; Lau,H; Spirason,N; Moselen,J; Aziz,A; Komadina,N.
EPI2044139	NA	Australia	2022-Apr-20	EPI_ISL_12850596	A/Darwin/32/2022	Royal Darwin Hospital	WHO Collaborating Centre for Reference and Research on Influenza	Deng,Y-M; Iannello,P; Lau,H; Spirason,N; Moselen,J; Aziz,A; Komadina,N.
EPI2044142	NA	Australia	2022-Mar-23	EPI_ISL_12850597	A/Victoria/60/2022	WHO Collaborating Centre for Reference and Research on Influenza	WHO Collaborating Centre for Reference and Research on Influenza	Deng,Y-M; Iannello,P; Lau,H; Spirason,N; Moselen,J; Aziz,A; Komadina,N.
EPI2044145	NA	Australia	2022-Jan-01	EPI_ISL_12850598	A/Sydney/82/2022	Clinical Virology Unit, CDIM	WHO Collaborating Centre for Reference and Research on Influenza	Deng,Y-M; Iannello,P; Lau,H; Spirason,N; Moselen,J; Aziz,A; Komadina,N.
EPI2044148	NA	Australia	2022-Jan-01	EPI_ISL_12850599	A/Sydney/85/2022	Clinical Virology Unit, CDIM	WHO Collaborating Centre for Reference and Research on Influenza	Deng,Y-M; Iannello,P; Lau,H; Spirason,N; Moselen,J; Aziz,A; Komadina,N.
EPI2044151	NA	Australia	2022-Apr-20	EPI_ISL_12850600	A/Victoria/412/2022	Royal Melbourne Hospital	WHO Collaborating Centre for Reference and Research on Influenza	Deng,Y-M; Iannello,P; Lau,H; Spirason,N; Moselen,J; Aziz,A; Komadina,N.
EPI2044154	NA	Australia	2022-Apr-03	EPI_ISL_12850601	A/Sydney/169/2022	Childrens Hospital Westmead	WHO Collaborating Centre for Reference and Research on Influenza	Deng,Y-M; Iannello,P; Lau,H; Spirason,N; Moselen,J; Aziz,A; Komadina,N.
EPI2044157	NA	Australia	2022-Apr-09	EPI_ISL_12850602	A/Sydney/178/2022	Childrens Hospital Westmead	WHO Collaborating Centre for Reference and Research on Influenza	Deng,Y-M; Iannello,P; Lau,H; Spirason,N; Moselen,J; Aziz,A; Komadina,N.
EPI2044160	NA	Australia	2022-Apr-09	EPI_ISL_12850603	A/Sydney/179/2022	Childrens Hospital Westmead	WHO Collaborating Centre for Reference and Research on Influenza	Deng,Y-M; Iannello,P; Lau,H; Spirason,N; Moselen,J; Aziz,A; Komadina,N.
EPI2044163	NA	Australia	2022-Mar-30	EPI_ISL_12850604	A/Sydney/25/2022	Clinical Virology Unit, CDIM	WHO Collaborating Centre for Reference and Research on Influenza	Deng,Y-M; Iannello,P; Lau,H; Spirason,N; Moselen,J; Aziz,A; Komadina,N.
EPI2044166	NA	Australia	2022-Mar-06	EPI_ISL_12850605	A/Perth/1/2022	Pathwest QE II Medical Centre	WHO Collaborating Centre for Reference and Research on Influenza	Deng,Y-M; Iannello,P; Lau,H; Spirason,N; Moselen,J; Aziz,A; Komadina,N.
EPI2044169	NA	Australia	2022-Apr-23	EPI_ISL_12850606	A/Darwin/49/2022	Royal Darwin Hospital	WHO Collaborating Centre for Reference and Research on Influenza	Deng,Y-M; Iannello,P; Lau,H; Spirason,N; Moselen,J; Aziz,A; Komadina,N.
EPI2044172	NA	Australia	2022-Mar-31	EPI_ISL_12850607	A/Sydney/167/2022	Childrens Hospital Westmead	WHO Collaborating Centre for Reference and Research on Influenza	Deng,Y-M; Iannello,P; Lau,H; Spirason,N; Moselen,J; Aziz,A; Komadina,N.
EPI2044175	NA	Australia	2022-Apr-16	EPI_ISL_12850608	A/Sydney/204/2022	Childrens Hospital Westmead	WHO Collaborating Centre for Reference and Research on Influenza	Deng,Y-M; Iannello,P; Lau,H; Spirason,N; Moselen,J; Aziz,A; Komadina,N.
EPI2044178	NA	Australia	2022-Apr-11	EPI_ISL_12850609	A/Sydney/185/2022	Childrens Hospital Westmead	WHO Collaborating Centre for Reference and Research on Influenza	Deng,Y-M; Iannello,P; Lau,H; Spirason,N; Moselen,J; Aziz,A; Komadina,N.
EPI2044181	NA	Australia	2022-Apr-19	EPI_ISL_12850610	A/Sydney/213/2022	Childrens Hospital Westmead	WHO Collaborating Centre for Reference and Research on Influenza	Deng,Y-M; Iannello,P; Lau,H; Spirason,N; Moselen,J; Aziz,A; Komadina,N.
EPI2044184	NA	Australia	2022-Apr-19	EPI_ISL_12850611	A/Sydney/215/2022	Childrens Hospital Westmead	WHO Collaborating Centre for Reference and Research on Influenza	Deng,Y-M; Iannello,P; Lau,H; Spirason,N; Moselen,J; Aziz,A; Komadina,N.
EPI2044187	NA	Australia	2022-Apr-16	EPI_ISL_12850612	A/Sydney/205/2022	Childrens Hospital Westmead	WHO Collaborating Centre for Reference and Research on Influenza	Deng,Y-M; Iannello,P; Lau,H; Spirason,N; Moselen,J; Aziz,A; Komadina,N.
EPI2044190	NA	Australia	2022-Apr-11	EPI_ISL_12850613	A/Sydney/187/2022	Childrens Hospital Westmead	WHO Collaborating Centre for Reference and Research on Influenza	Deng,Y-M; Iannello,P; Lau,H; Spirason,N; Moselen,J; Aziz,A; Komadina,N.
EPI2044193	NA	Australia	2022-Apr-06	EPI_ISL_12850614	A/Sydney/175/2022	Childrens Hospital Westmead	WHO Collaborating Centre for Reference and Research on Influenza	Deng,Y-M; Iannello,P; Lau,H; Spirason,N; Moselen,J; Aziz,A; Komadina,N.
EPI2044196	NA	Australia	2022-Apr-05	EPI_ISL_12850618	A/Sydney/174/2022	Childrens Hospital Westmead	WHO Collaborating Centre for Reference and Research on Influenza	Deng,Y-M; Iannello,P; Lau,H; Spirason,N; Moselen,J; Aziz,A; Komadina,N.
EPI2044199	NA	Australia	2022-Apr-04	EPI_ISL_12850628	A/Sydney/173/2022	Childrens Hospital Westmead	WHO Collaborating Centre for Reference and Research on Influenza	Deng,Y-M; Iannello,P; Lau,H; Spirason,N; Moselen,J; Aziz,A; Komadina,N.
EPI2044202	NA	Australia	2022-Apr-03	EPI_ISL_12850638	A/Sydney/170/2022	Childrens Hospital Westmead	WHO Collaborating Centre for Reference and Research on Influenza	Deng,Y-M; Iannello,P; Lau,H; Spirason,N; Moselen,J; Aziz,A; Komadina,N.
EPI2044205	NA	Australia	2022-Apr-01	EPI_ISL_12850649	A/Sydney/168/2022	Childrens Hospital Westmead	WHO Collaborating Centre for Reference and Research on Influenza	Deng,Y-M; Iannello,P; Lau,H; Spirason,N; Moselen,J; Aziz,A; Komadina,N.
EPI2044208	NA	Australia	2022-Mar-31	EPI_ISL_12850659	A/Sydney/166/2022	Childrens Hospital Westmead	WHO Collaborating Centre for Reference and Research on Influenza	Deng,Y-M; Iannello,P; Lau,H; Spirason,N; Moselen,J; Aziz,A; Komadina,N.
EPI2044211	NA	Australia	2022-Apr-04	EPI_ISL_12850669	A/Sydney/172/2022	Childrens Hospital Westmead	WHO Collaborating Centre for Reference and Research on Influenza	Deng,Y-M; Iannello,P; Lau,H; Spirason,N; Moselen,J; Aziz,A; Komadina,N.
EPI2044214	NA	Australia	2022-Apr-27	EPI_ISL_12850678	A/Darwin/78/2022	Royal Darwin Hospital	WHO Collaborating Centre for Reference and Research on Influenza	Deng,Y-M; Iannello,P; Lau,H; Spirason,N; Moselen,J; Aziz,A; Komadina,N.
EPI2044238	NA	Australia	2022-Apr-23	EPI_ISL_12850757	A/Sydney/235/2022	Childrens Hospital Westmead	WHO Collaborating Centre for Reference and Research on Influenza	Deng,Y-M; Iannello,P; Lau,H; Spirason,N; Moselen,J; Aziz,A; Komadina,N.
EPI2044241	NA	Australia	2022-Apr-07	EPI_ISL_12850767	A/Sydney/219/2022	Childrens Hospital Westmead	WHO Collaborating Centre for Reference and Research on Influenza	Deng,Y-M; Iannello,P; Lau,H; Spirason,N; Moselen,J; Aziz,A; Komadina,N.
EPI2044244	NA	Australia	2022-Apr-07	EPI_ISL_12850774	A/Sydney/217/2022	Childrens Hospital Westmead	WHO Collaborating Centre for Reference and Research on Influenza	Deng,Y-M; Iannello,P; Lau,H; Spirason,N; Moselen,J; Aziz,A; Komadina,N.
EPI2044256	NA	Australia	2022-Mar-27	EPI_ISL_12850816	A/Sydney/86/2022	Clinical Virology Unit, CDIM	WHO Collaborating Centre for Reference and Research on Influenza	Deng,Y-M; Iannello,P; Lau,H; Spirason,N; Moselen,J; Aziz,A; Komadina,N.
EPI2044259	NA	Australia	2022-Apr-10	EPI_ISL_12850827	A/Sydney/89/2022	Clinical Virology Unit, CDIM	WHO Collaborating Centre for Reference and Research on Influenza	Deng,Y-M; Iannello,P; Lau,H; Spirason,N; Moselen,J; Aziz,A; Komadina,N.
EPI2044262	NA	Australia	2022-Apr-13	EPI_ISL_12850838	A/Sydney/128/2022	Clinical Virology Unit, CDIM	WHO Collaborating Centre for Reference and Research on Influenza	Deng,Y-M; Iannello,P; Lau,H; Spirason,N; Moselen,J; Aziz,A; Komadina,N.
EPI2044265	NA	Australia	2022-Apr-12	EPI_ISL_12850849	A/Sydney/36/2022	WHO Collaborating Centre for Reference and Research on Influenza	WHO Collaborating Centre for Reference and Research on Influenza	Deng,Y-M; Iannello,P; Lau,H; Spirason,N; Moselen,J; Aziz,A; Komadina,N.
EPI2044268	NA	Australia	2022-Apr-15	EPI_ISL_12850859	A/Darwin/17/2022	Royal Darwin Hospital	WHO Collaborating Centre for Reference and Research on Influenza	Deng,Y-M; Iannello,P; Lau,H; Spirason,N; Moselen,J; Aziz,A; Komadina,N.
EPI2044497	NA	Netherlands	2022-May-05	EPI_ISL_12853599	A/Netherlands/11392/2022	National Institute for Public Health and the Environment (RIVM)	National Institute for Public Health and the Environment (RIVM)	A,Meijer; L,Wijsman; S, vd Brink
EPI2044513	NA	Netherlands	2022-May-09	EPI_ISL_12853601	A/Netherlands/11476/2022	National Institute for Public Health and the Environment (RIVM)	National Institute for Public Health and the Environment (RIVM)	A,Meijer; L,Wijsman; S, vd Brink
EPI2044529	NA	Netherlands	2022-May-06	EPI_ISL_12853603	A/Netherlands/11520/2022	PAMM	National Institute for Public Health and the Environment (RIVM)	A,Meijer; L,Wijsman; S, vd Brink
EPI2044537	NA	Netherlands	2022-May-06	EPI_ISL_12853604	A/Netherlands/11521/2022	PAMM	National Institute for Public Health and the Environment (RIVM)	A,Meijer; L,Wijsman; S, vd Brink
EPI2044553	NA	Netherlands	2022-May-08	EPI_ISL_12853606	A/Netherlands/11523/2022	PAMM	National Institute for Public Health and the Environment (RIVM)	A,Meijer; L,Wijsman; S, vd Brink
EPI2044561	NA	Netherlands	2022-May-09	EPI_ISL_12853607	A/Netherlands/11524/2022	PAMM	National Institute for Public Health and the Environment (RIVM)	A,Meijer; L,Wijsman; S, vd Brink
EPI2044569	NA	Netherlands	2022-May-07	EPI_ISL_12853608	A/Netherlands/11525/2022	PAMM	National Institute for Public Health and the Environment (RIVM)	A,Meijer; L,Wijsman; S, vd Brink
EPI2044585	NA	Netherlands	2022-May-10	EPI_ISL_12853610	A/Netherlands/11529/2022	Haga Ziekenhuis	National Institute for Public Health and the Environment (RIVM)	A,Meijer; L,Wijsman; S, vd Brink
EPI2044601	NA	Netherlands	2022-May-02	EPI_ISL_12853612	A/Netherlands/11531/2022	Diakonessenhuis Utrecht	National Institute for Public Health and the Environment (RIVM)	A,Meijer; L,Wijsman; S, vd Brink
EPI2044609	NA	Netherlands	2022-May-04	EPI_ISL_12853613	A/Netherlands/11532/2022	Academic Medical Center, University of Amsterdam	National Institute for Public Health and the Environment (RIVM)	A,Meijer; L,Wijsman; S, vd Brink
EPI2044617	NA	Netherlands	2022-May-04	EPI_ISL_12853614	A/Netherlands/11533/2022	Academic Medical Center, University of Amsterdam	National Institute for Public Health and the Environment (RIVM)	A,Meijer; L,Wijsman; S, vd Brink
EPI2044759	NA	Netherlands	2022-May-04	EPI_ISL_12869985	A/Netherlands/00982/2022	Erasmus Medical Center	Erasmus Medical Center
EPI2044765	NA	Netherlands	2022-May-04	EPI_ISL_12869988	A/Netherlands/00991/2022	Erasmus Medical Center	Erasmus Medical Center
EPI2044778	NA	Netherlands	2022-May-09	EPI_ISL_12869994	A/Netherlands/01003/2022	Erasmus Medical Center	Erasmus Medical Center
EPI2044782	NA	Netherlands	2022-May-02	EPI_ISL_12869996	A/Netherlands/01008/2022	Erasmus Medical Center	Erasmus Medical Center
EPI2044790	NA	Netherlands	2022-May-03	EPI_ISL_12869999	A/Netherlands/01017/2022	Erasmus Medical Center	Erasmus Medical Center
EPI2044795	NA	Netherlands	2022-Apr-22	EPI_ISL_12870001	A/Netherlands/01020/2022	Erasmus Medical Center	Erasmus Medical Center
EPI2044807	NA	Netherlands	2022-Apr-27	EPI_ISL_12870005	A/Netherlands/01030/2022	Erasmus Medical Center	Erasmus Medical Center
EPI2044813	NA	Netherlands	2022-May-04	EPI_ISL_12870007	A/Netherlands/01035/2022	Erasmus Medical Center	Erasmus Medical Center
EPI2044829	NA	Netherlands	2022-May-13	EPI_ISL_12870013	A/Netherlands/01067/2022	Erasmus Medical Center	Erasmus Medical Center
EPI2046952	NA	Spain	2022-Mar-17	EPI_ISL_12942285	A/Catalonia/882424/2022	Barcelona, Facultad de Medicina	Crick Worldwide Influenza Centre
EPI2046954	NA	Spain	2022-Mar-17	EPI_ISL_12942290	A/Catalonia/882429/2022	Barcelona, Facultad de Medicina	Crick Worldwide Influenza Centre
EPI2046956	NA	Senegal	2021-Oct-05	EPI_ISL_12942294	A/Dakar/37/2021	Institut Pasteur de Dakar	Crick Worldwide Influenza Centre
EPI2046958	NA	Senegal	2021-Oct-20	EPI_ISL_12942299	A/Dakar/42/2021	Institut Pasteur de Dakar	Crick Worldwide Influenza Centre
EPI2046960	NA	Senegal	2021-Oct-13	EPI_ISL_12942303	A/Dakar/43/2021	Institut Pasteur de Dakar	Crick Worldwide Influenza Centre
EPI2046962	NA	Senegal	2021-Oct-13	EPI_ISL_12942307	A/Dakar/44/2021	Institut Pasteur de Dakar	Crick Worldwide Influenza Centre
EPI2046964	NA	Senegal	2021-Oct-20	EPI_ISL_12942311	A/Dakar/45/2021	Institut Pasteur de Dakar	Crick Worldwide Influenza Centre
EPI2046966	NA	Senegal	2021-Oct-27	EPI_ISL_12942316	A/Dakar/47/2021	Institut Pasteur de Dakar	Crick Worldwide Influenza Centre
EPI2046968	NA	Senegal	2021-Nov-10	EPI_ISL_12942320	A/Dakar/48/2021	Institut Pasteur de Dakar	Crick Worldwide Influenza Centre
EPI2046970	NA	Senegal	2021-Nov-04	EPI_ISL_12942324	A/Dakar/49/2021	Institut Pasteur de Dakar	Crick Worldwide Influenza Centre
EPI2046972	NA	Senegal	2021-Nov-10	EPI_ISL_12942329	A/Dakar/50/2021	Institut Pasteur de Dakar	Crick Worldwide Influenza Centre
EPI2046974	NA	Senegal	2021-Oct-26	EPI_ISL_12942333	A/Dakar/51/2021	Institut Pasteur de Dakar	Crick Worldwide Influenza Centre
EPI2046976	NA	Senegal	2021-Nov-04	EPI_ISL_12942337	A/Dakar/52/2021	Institut Pasteur de Dakar	Crick Worldwide Influenza Centre
EPI2046980	NA	Senegal	2021-Nov-15	EPI_ISL_12942346	A/Dakar/54/2021	Institut Pasteur de Dakar	Crick Worldwide Influenza Centre
EPI2046982	NA	Senegal	2021-Nov-10	EPI_ISL_12942350	A/Dakar/55/2021	Institut Pasteur de Dakar	Crick Worldwide Influenza Centre
EPI2046984	NA	Senegal	2021-Nov-23	EPI_ISL_12942354	A/Dakar/56/2021	Institut Pasteur de Dakar	Crick Worldwide Influenza Centre
EPI2046986	NA	Senegal	2021-Nov-19	EPI_ISL_12942358	A/Dakar/57/2021	Institut Pasteur de Dakar	Crick Worldwide Influenza Centre
EPI2046988	NA	Senegal	2021-Nov-26	EPI_ISL_12942363	A/Dakar/58/2021	Institut Pasteur de Dakar	Crick Worldwide Influenza Centre
EPI2047462	NA	Netherlands	2022-May-12	EPI_ISL_12947814	A/Netherlands/01052/2022	Erasmus Medical Center	Erasmus Medical Center
EPI2047464	NA	Netherlands	2022-May-09	EPI_ISL_12947819	A/Netherlands/01053/2022	Erasmus Medical Center	Erasmus Medical Center
EPI2047466	NA	Netherlands	2022-May-10	EPI_ISL_12947824	A/Netherlands/01054/2022	Erasmus Medical Center	Erasmus Medical Center
EPI2047474	NA	Netherlands	2022-May-05	EPI_ISL_12947842	A/Netherlands/01060/2022	Erasmus Medical Center	Erasmus Medical Center
EPI2047478	NA	Netherlands	2022-May-12	EPI_ISL_12947848	A/Netherlands/01065/2022	Erasmus Medical Center	Erasmus Medical Center
EPI2047486	NA	Netherlands	2022-May-09	EPI_ISL_12947863	A/Netherlands/01073/2022	Erasmus Medical Center	Erasmus Medical Center
EPI2047491	NA	Netherlands	2022-May-09	EPI_ISL_12947872	A/Netherlands/01075/2022	Erasmus Medical Center	Erasmus Medical Center
EPI2047508	NA	Netherlands	2022-May-12	EPI_ISL_12947898	A/Netherlands/01083/2022	Erasmus Medical Center	Erasmus Medical Center
EPI2047514	NA	Netherlands	2022-May-12	EPI_ISL_12947908	A/Netherlands/01085/2022	Erasmus Medical Center	Erasmus Medical Center
EPI2047532	NA	Netherlands	2022-May-10	EPI_ISL_12947936	A/Netherlands/01092/2022	Erasmus Medical Center	Erasmus Medical Center
EPI2049916	NA	Netherlands	2022-May-10	EPI_ISL_12973136	A/Netherlands/11570/2022	Gelre ziekenhuizen	National Institute for Public Health and the Environment (RIVM)	A,Meijer; L,Wijsman; S, vd Brink
EPI2049924	NA	Netherlands	2022-May-12	EPI_ISL_12973137	A/Netherlands/11571/2022	Gelre ziekenhuizen	National Institute for Public Health and the Environment (RIVM)	A,Meijer; L,Wijsman; S, vd Brink
EPI2049931	NA	Netherlands	2022-May-10	EPI_ISL_12973138	A/Netherlands/11572/2022	Royal GD	National Institute for Public Health and the Environment (RIVM)	A,Meijer; L,Wijsman; S, vd Brink
EPI2049939	NA	Netherlands	2022-May-13	EPI_ISL_12973139	A/Netherlands/11573/2022	Royal GD	National Institute for Public Health and the Environment (RIVM)	A,Meijer; L,Wijsman; S, vd Brink
EPI2049947	NA	Netherlands	2022-May-14	EPI_ISL_12973140	A/Netherlands/11574/2022	Royal GD	National Institute for Public Health and the Environment (RIVM)	A,Meijer; L,Wijsman; S, vd Brink
EPI2050035	NA	Netherlands	2022-May-15	EPI_ISL_12973151	A/Netherlands/11586/2022	PAMM	National Institute for Public Health and the Environment (RIVM)	A,Meijer; L,Wijsman; S, vd Brink
EPI2050059	NA	Netherlands	2022-May-15	EPI_ISL_12973154	A/Netherlands/11589/2022	PAMM	National Institute for Public Health and the Environment (RIVM)	A,Meijer; L,Wijsman; S, vd Brink
EPI2050073	NA	Netherlands	2022-May-12	EPI_ISL_12973156	A/Netherlands/11592/2022	Haga Ziekenhuis	National Institute for Public Health and the Environment (RIVM)	A,Meijer; L,Wijsman; S, vd Brink
EPI2050097	NA	Netherlands	2022-May-14	EPI_ISL_12973159	A/Netherlands/11595/2022	Academic Medical Center, University of Amsterdam	National Institute for Public Health and the Environment (RIVM)	A,Meijer; L,Wijsman; S, vd Brink
EPI2050184	NA	Egypt	2019-Jan-01	EPI_ISL_12995118	A/Egypt/NRC098/2019	Center of Scientific Excellence for Influenza Viruses, National Research Centre (NRC), Egypt.	National Research Center (Hospital)	'Mina,Kamel; Ahmed,Mostafa; Yassmin,Moatasim; Sara,Mahmoud; Mahmoud,Shehata; Elsayed,AbdElSalam; Mohamed,Shehata; Mohamed,Ali'
EPI2050419	NA	United Kingdom	2022-Apr-24	EPI_ISL_13016034	A/Pontyclun/3887/2022	Public Health Wales Microbiology Cardiff	Public Health Wales Microbiology Cardiff
EPI2050556	NA	Morocco	2022-Jan-04	EPI_ISL_13017114	A/Morocco/186/2022	Institut National d'Hygiène	Crick Worldwide Influenza Centre
EPI2051721	NA	Japan	2022-Feb-21	EPI_ISL_13026389	A/NAGASAKI/1/2022	Nagasaki Prefectural Institute for Environment Research and Public Health	National Institute of Infectious Diseases (NIID)	Takashita,Emi;Fujisaki,Seiichiro;Watanabe,Shinji;Hasegawa,Hideki
EPI2052038	NA	Spain	2022-Apr-09	EPI_ISL_13026433	A/CastillaLaMancha/1816/2022	Instituto de Salud Carlos III	Instituto de Salud Carlos III	Pozo,F; Iglesias-Caballero, M.; Gonz?lez-Esguevillas,M.; Molinero,M.; Camarero,S.; Mart?n,V.; Reyes,N.; Sandon?s,V.; V?zquez-Mor?n,S.; Casas,I.
EPI2053037	NA	Australia	2010-Apr-29	EPI_ISL_13046446	A/Brisbane/10/2010	Queensland Health Forensic and Scientific Services	WHO Collaborating Centre for Reference and Research on Influenza
EPI2053079	NA	Australia	2016-Jun-30	EPI_ISL_13046452	A/Brisbane/124/2016	Queensland Health Forensic and Scientific Services	WHO Collaborating Centre for Reference and Research on Influenza
EPI2053087	NA	Australia	2016-Jul-01	EPI_ISL_13046453	A/Brisbane/125/2016	Queensland Health Forensic and Scientific Services	WHO Collaborating Centre for Reference and Research on Influenza
EPI2053090	NA	Australia	2016-Jul-05	EPI_ISL_13046454	A/Brisbane/127/2016	Queensland Health Forensic and Scientific Services	WHO Collaborating Centre for Reference and Research on Influenza
EPI2053093	NA	Australia	2016-Jul-07	EPI_ISL_13046455	A/Brisbane/131/2016	Queensland Health Forensic and Scientific Services	WHO Collaborating Centre for Reference and Research on Influenza
EPI2053105	NA	Australia	2015-Aug-03	EPI_ISL_13046458	A/Brisbane/153/2015	Queensland Health Forensic and Scientific Services	WHO Collaborating Centre for Reference and Research on Influenza
EPI2053107	NA	Australia	2015-Oct-21	EPI_ISL_13046459	A/Brisbane/182/2015	Queensland Health Forensic and Scientific Services	WHO Collaborating Centre for Reference and Research on Influenza
EPI2053111	NA	Australia	2015-Nov-16	EPI_ISL_13046461	A/Brisbane/196/2015	Queensland Health Forensic and Scientific Services	WHO Collaborating Centre for Reference and Research on Influenza
EPI2053113	NA	Australia	2016-Apr-09	EPI_ISL_13046462	A/Brisbane/73/2016	Queensland Health Forensic and Scientific Services	WHO Collaborating Centre for Reference and Research on Influenza
EPI2053119	NA	Australia	2016-Apr-08	EPI_ISL_13046465	A/Darwin/29/2016	Royal Darwin Hospital	WHO Collaborating Centre for Reference and Research on Influenza
EPI2053124	NA	United Kingdom	2015-Jan-01	EPI_ISL_13046468	A/Lisboa/32/2015	Crick Worldwide Influenza Centre	WHO Collaborating Centre for Reference and Research on Influenza
EPI2053150	NA	Singapore	2016-Jun-07	EPI_ISL_13046473	A/Singapore/16-0059/2016	Ministry of Health, Singapore	WHO Collaborating Centre for Reference and Research on Influenza
EPI2053152	NA	Singapore	2016-Jun-07	EPI_ISL_13046474	A/Singapore/16-0063/2016	Ministry of Health, Singapore	WHO Collaborating Centre for Reference and Research on Influenza
EPI2053155	NA	Singapore	2015-Nov-05	EPI_ISL_13046475	A/Singapore/GP1922/2015	Ministry of Health, Singapore	WHO Collaborating Centre for Reference and Research on Influenza
EPI2053161	NA	Singapore	2015-Dec-18	EPI_ISL_13046478	A/Singapore/GP2092/2015	Ministry of Health, Singapore	WHO Collaborating Centre for Reference and Research on Influenza
EPI2053185	NA	Singapore	2015-Oct-19	EPI_ISL_13046490	A/Singapore/KK915/2015	Ministry of Health, Singapore	WHO Collaborating Centre for Reference and Research on Influenza
EPI2053187	NA	Singapore	2015-Nov-18	EPI_ISL_13046491	A/Singapore/KK967/2015	Ministry of Health, Singapore	WHO Collaborating Centre for Reference and Research on Influenza
EPI2053189	NA	Singapore	2015-Oct-26	EPI_ISL_13046492	A/Singapore/TT1288/15	Ministry of Health, Singapore	WHO Collaborating Centre for Reference and Research on Influenza
EPI2053191	NA	Singapore	2015-Nov-25	EPI_ISL_13046493	A/Singapore/TT1307/2015	Ministry of Health, Singapore	WHO Collaborating Centre for Reference and Research on Influenza
EPI2053195	NA	Singapore	2015-Dec-23	EPI_ISL_13046495	A/Singapore/TT1354/2015	Ministry of Health, Singapore	WHO Collaborating Centre for Reference and Research on Influenza
EPI2053197	NA	Slovenia	2015-Jan-01	EPI_ISL_13046496	A/Slovenia/2903/2015	Crick Worldwide Influenza Centre	WHO Collaborating Centre for Reference and Research on Influenza
EPI2053199	NA	Solomon Islands	2016-Feb-25	EPI_ISL_13046497	A/Solomon Islands/1/2016	National Referral Hospital	WHO Collaborating Centre for Reference and Research on Influenza
EPI2053205	NA	Australia	2016-Feb-01	EPI_ISL_13046500	A/South Australia/5/2016	Institute of Medical and Veterinary Science (IMVS)	WHO Collaborating Centre for Reference and Research on Influenza
EPI2053446	NA	Sweden	2022-Mar-27	EPI_ISL_13049061	A/Stockholm/24/2022	Klinisk mikrobiologi, Karolinska Universitetslaboratoriet, Karolinska Universitetssjukhuset Solna	Public Health Agency of Sweden
EPI2055222	NA	Singapore	2015-Dec-15	EPI_ISL_13059323	A/Singapore/GP2075/2015	Ministry of Health, Singapore	WHO Collaborating Centre for Reference and Research on Influenza
EPI2055224	NA	Singapore	2015-Dec-23	EPI_ISL_13059324	A/Singapore/KK1074/2015	Ministry of Health, Singapore	WHO Collaborating Centre for Reference and Research on Influenza
EPI2055474	NA	Netherlands	2022-May-20	EPI_ISL_13096512	A/Netherlands/11632/2022	Royal GD	National Institute for Public Health and the Environment (RIVM)	A,Meijer; L,Wijsman; S, vd Brink
EPI2055482	NA	Netherlands	2022-May-22	EPI_ISL_13096513	A/Netherlands/11633/2022	PAMM	National Institute for Public Health and the Environment (RIVM)	A,Meijer; L,Wijsman; S, vd Brink
EPI2055490	NA	Netherlands	2022-May-23	EPI_ISL_13096514	A/Netherlands/11634/2022	PAMM	National Institute for Public Health and the Environment (RIVM)	A,Meijer; L,Wijsman; S, vd Brink
EPI2055498	NA	Netherlands	2022-May-18	EPI_ISL_13096515	A/Netherlands/11635/2022	Academic Medical Center, University of Amsterdam	National Institute for Public Health and the Environment (RIVM)	A,Meijer; L,Wijsman; S, vd Brink
EPI2055522	NA	Netherlands	2022-May-04	EPI_ISL_13096518	A/Netherlands/11549/2022	National Institute for Public Health and the Environment (RIVM)	National Institute for Public Health and the Environment (RIVM)	A,Meijer; L,Wijsman; S, vd Brink
EPI2055530	NA	Netherlands	2022-May-03	EPI_ISL_13096519	A/Netherlands/11550/2022	National Institute for Public Health and the Environment (RIVM)	National Institute for Public Health and the Environment (RIVM)	A,Meijer; L,Wijsman; S, vd Brink
EPI2055538	NA	Netherlands	2022-Apr-29	EPI_ISL_13096520	A/Netherlands/11551/2022	National Institute for Public Health and the Environment (RIVM)	National Institute for Public Health and the Environment (RIVM)	A,Meijer; L,Wijsman; S, vd Brink
EPI2055599	NA	Netherlands	2022-May-12	EPI_ISL_13096528	A/Netherlands/11609/2022	National Institute for Public Health and the Environment (RIVM)	National Institute for Public Health and the Environment (RIVM)	A,Meijer; L,Wijsman; S, vd Brink
EPI2055607	NA	Netherlands	2022-May-09	EPI_ISL_13096529	A/Netherlands/11610/2022	National Institute for Public Health and the Environment (RIVM)	National Institute for Public Health and the Environment (RIVM)	A,Meijer; L,Wijsman; S, vd Brink
EPI2055615	NA	Netherlands	2022-May-13	EPI_ISL_13096530	A/Netherlands/11611/2022	National Institute for Public Health and the Environment (RIVM)	National Institute for Public Health and the Environment (RIVM)	A,Meijer; L,Wijsman; S, vd Brink
EPI2055623	NA	Netherlands	2022-May-10	EPI_ISL_13096531	A/Netherlands/11612/2022	National Institute for Public Health and the Environment (RIVM)	National Institute for Public Health and the Environment (RIVM)	A,Meijer; L,Wijsman; S, vd Brink
EPI2057167	NA	United States	2021-Sep-13	EPI_ISL_13148826	A/Human/New York/PV34639/2021	Icahn School of Medicine at Mount Sinai	Icahn School of Medicine at Mount Sinai	Gonzalez-Reiche, Ana S.; Alshammary, Hala; Polanco, Jose; Kim, Eunhye; Amoako, Angela; Rooker, Aria; Cognigni, Christian; Floda, Daniel; van de Guchte, Adriana; Khalil, Zain; Srivastava, Komal; Sebra, Robert; Garc?a-Sastre, Adolfo; Patel, Gopi; Schaefer, Sarah; Ramirez, Juan David; Banu, Radhika; Shrestha, Paras; Paniz-Mondolfi, Alberto; Sordillo, Emilia Mia; Simon, Viviana; van Bakel, Harm
EPI2057199	NA	United States	2021-Oct-24	EPI_ISL_13148830	A/Human/New York/PV20745/2021	Icahn School of Medicine at Mount Sinai	Icahn School of Medicine at Mount Sinai	Gonzalez-Reiche, Ana S.; Alshammary, Hala; Polanco, Jose; Kim, Eunhye; Amoako, Angela; Rooker, Aria; Cognigni, Christian; Floda, Daniel; van de Guchte, Adriana; Khalil, Zain; Srivastava, Komal; Sebra, Robert; Garc?a-Sastre, Adolfo; Patel, Gopi; Schaefer, Sarah; Ramirez, Juan David; Banu, Radhika; Shrestha, Paras; Paniz-Mondolfi, Alberto; Sordillo, Emilia Mia; Simon, Viviana; van Bakel, Harm
EPI2057231	NA	United States	2021-Oct-27	EPI_ISL_13148834	A/Human/New York/PV20765/2021	Icahn School of Medicine at Mount Sinai	Icahn School of Medicine at Mount Sinai	Gonzalez-Reiche, Ana S.; Alshammary, Hala; Polanco, Jose; Kim, Eunhye; Amoako, Angela; Rooker, Aria; Cognigni, Christian; Floda, Daniel; van de Guchte, Adriana; Khalil, Zain; Srivastava, Komal; Sebra, Robert; Garc?a-Sastre, Adolfo; Patel, Gopi; Schaefer, Sarah; Ramirez, Juan David; Banu, Radhika; Shrestha, Paras; Paniz-Mondolfi, Alberto; Sordillo, Emilia Mia; Simon, Viviana; van Bakel, Harm
EPI2059451	NA	Australia	2022-Apr-30	EPI_ISL_13175668	A/Sydney/252/2022	Childrens Hospital Westmead	WHO Collaborating Centre for Reference and Research on Influenza	Deng,Y-M; Iannello,P; Lau,H; Spirason,N; Moselen,J; Aziz,A; Komadina,N.
EPI2059459	NA	Australia	2022-Apr-27	EPI_ISL_13175669	A/Sydney/247/2022	Childrens Hospital Westmead	WHO Collaborating Centre for Reference and Research on Influenza	Deng,Y-M; Iannello,P; Lau,H; Spirason,N; Moselen,J; Aziz,A; Komadina,N.
EPI2059467	NA	Australia	2022-Apr-30	EPI_ISL_13175670	A/Newcastle/56/2022	John Hunter Hospital	WHO Collaborating Centre for Reference and Research on Influenza	Deng,Y-M; Iannello,P; Lau,H; Spirason,N; Moselen,J; Aziz,A; Komadina,N.
EPI2059476	NA	Australia	2022-Apr-20	EPI_ISL_13175671	A/Sydney/225/2022	Childrens Hospital Westmead	WHO Collaborating Centre for Reference and Research on Influenza	Deng,Y-M; Iannello,P; Lau,H; Spirason,N; Moselen,J; Aziz,A; Komadina,N.
EPI2059483	NA	Australia	2022-Apr-23	EPI_ISL_13175672	A/Sydney/236/2022	Childrens Hospital Westmead	WHO Collaborating Centre for Reference and Research on Influenza	Deng,Y-M; Iannello,P; Lau,H; Spirason,N; Moselen,J; Aziz,A; Komadina,N.
EPI2059491	NA	Australia	2022-Apr-24	EPI_ISL_13175673	A/Sydney/240/2022	Childrens Hospital Westmead	WHO Collaborating Centre for Reference and Research on Influenza	Deng,Y-M; Iannello,P; Lau,H; Spirason,N; Moselen,J; Aziz,A; Komadina,N.
EPI2059498	NA	Australia	2022-May-07	EPI_ISL_13175674	A/Darwin/123/2022	Royal Darwin Hospital	WHO Collaborating Centre for Reference and Research on Influenza	Deng,Y-M; Iannello,P; Lau,H; Spirason,N; Moselen,J; Aziz,A; Komadina,N.
EPI2059506	NA	Australia	2022-May-08	EPI_ISL_13175675	A/Darwin/126/2022	Royal Darwin Hospital	WHO Collaborating Centre for Reference and Research on Influenza	Deng,Y-M; Iannello,P; Lau,H; Spirason,N; Moselen,J; Aziz,A; Komadina,N.
EPI2059513	NA	Australia	2022-May-08	EPI_ISL_13175676	A/Darwin/128/2022	Royal Darwin Hospital	WHO Collaborating Centre for Reference and Research on Influenza	Deng,Y-M; Iannello,P; Lau,H; Spirason,N; Moselen,J; Aziz,A; Komadina,N.
EPI2059529	NA	Australia	2022-May-09	EPI_ISL_13175678	A/Darwin/194/2022	Royal Darwin Hospital	WHO Collaborating Centre for Reference and Research on Influenza	Deng,Y-M; Iannello,P; Lau,H; Spirason,N; Moselen,J; Aziz,A; Komadina,N.
EPI2059537	NA	Australia	2022-Apr-11	EPI_ISL_13175679	A/Sydney/186/2022	Childrens Hospital Westmead	WHO Collaborating Centre for Reference and Research on Influenza	Deng,Y-M; Iannello,P; Lau,H; Spirason,N; Moselen,J; Aziz,A; Komadina,N.
EPI2059546	NA	Australia	2022-Apr-13	EPI_ISL_13175680	A/Sydney/197/2022	Childrens Hospital Westmead	WHO Collaborating Centre for Reference and Research on Influenza	Deng,Y-M; Iannello,P; Lau,H; Spirason,N; Moselen,J; Aziz,A; Komadina,N.
EPI2059554	NA	Australia	2022-Apr-17	EPI_ISL_13175681	A/Sydney/208/2022	Childrens Hospital Westmead	WHO Collaborating Centre for Reference and Research on Influenza	Deng,Y-M; Iannello,P; Lau,H; Spirason,N; Moselen,J; Aziz,A; Komadina,N.
EPI2059561	NA	Australia	2022-Apr-12	EPI_ISL_13175682	A/Sydney/194/2022	Childrens Hospital Westmead	WHO Collaborating Centre for Reference and Research on Influenza	Deng,Y-M; Iannello,P; Lau,H; Spirason,N; Moselen,J; Aziz,A; Komadina,N.
EPI2059570	NA	Australia	2022-Apr-05	EPI_ISL_13175683	A/Sydney/71/2022	Clinical Virology Unit, CDIM	WHO Collaborating Centre for Reference and Research on Influenza	Deng,Y-M; Iannello,P; Lau,H; Spirason,N; Moselen,J; Aziz,A; Komadina,N.
EPI2059577	NA	Australia	2022-Apr-28	EPI_ISL_13175684	A/Darwin/53/2022	Royal Darwin Hospital	WHO Collaborating Centre for Reference and Research on Influenza	Deng,Y-M; Iannello,P; Lau,H; Spirason,N; Moselen,J; Aziz,A; Komadina,N.
EPI2059582	NA	Australia	2022-Apr-21	EPI_ISL_13175685	A/Tasmania/3/2022	Royal Hobart Hospital	WHO Collaborating Centre for Reference and Research on Influenza	Deng,Y-M; Iannello,P; Lau,H; Spirason,N; Moselen,J; Aziz,A; Komadina,N.
EPI2059587	NA	Australia	2022-Apr-21	EPI_ISL_13175686	A/Darwin/40/2022	Royal Darwin Hospital	WHO Collaborating Centre for Reference and Research on Influenza	Deng,Y-M; Iannello,P; Lau,H; Spirason,N; Moselen,J; Aziz,A; Komadina,N.
EPI2059596	NA	Australia	2022-Apr-23	EPI_ISL_13175687	A/Darwin/50/2022	Royal Darwin Hospital	WHO Collaborating Centre for Reference and Research on Influenza	Deng,Y-M; Iannello,P; Lau,H; Spirason,N; Moselen,J; Aziz,A; Komadina,N.
EPI2059604	NA	Australia	2022-Apr-26	EPI_ISL_13175688	A/Darwin/46/2022	Royal Darwin Hospital	WHO Collaborating Centre for Reference and Research on Influenza	Deng,Y-M; Iannello,P; Lau,H; Spirason,N; Moselen,J; Aziz,A; Komadina,N.
EPI2059635	NA	Australia	2022-May-02	EPI_ISL_13175716	A/Darwin/139/2022	Royal Darwin Hospital	WHO Collaborating Centre for Reference and Research on Influenza	Deng,Y-M; Iannello,P; Lau,H; Spirason,N; Moselen,J; Aziz,A; Komadina,N.
EPI2060017	NA	France	2022-Mar-15	EPI_ISL_13186736	A/Pays_de_Loire/20882/2022	Institut Pasteur	Institut Pasteur
EPI2060023	NA	France	2022-Mar-29	EPI_ISL_13186737	A/Nord_Pas_de_Calais/25698/2022	Institut Pasteur	Institut Pasteur
EPI2060031	NA	France	2022-Mar-28	EPI_ISL_13186738	A/Bourgogne/25706/2022	Institut Pasteur	Institut Pasteur
EPI2060039	NA	France	2022-Mar-30	EPI_ISL_13186740	A/Pays_de_Loire/26264/2022	Institut Pasteur	Institut Pasteur
EPI2060046	NA	France	2022-Mar-31	EPI_ISL_13186741	A/Dunkerque/26698/2022	Institut Pasteur	Institut Pasteur
EPI2060051	NA	France	2022-Apr-04	EPI_ISL_13186742	A/Franche_Comte/28096/2022	Institut Pasteur	Institut Pasteur
EPI2060059	NA	France	2022-Apr-07	EPI_ISL_13186743	A/GARCHES/28368/2022	Institut Pasteur	Institut Pasteur
EPI2060067	NA	France	2022-Apr-11	EPI_ISL_13186744	A/Lorraine/28657/2022	Institut Pasteur	Institut Pasteur
EPI2060073	NA	France	2022-Apr-09	EPI_ISL_13186745	A/Franche_Comte/29324/2022	Institut Pasteur	Institut Pasteur
EPI2060079	NA	France	2022-Apr-25	EPI_ISL_13186746	A/Ile_de_France/31987/2022	Institut Pasteur	Institut Pasteur
EPI2061763	NA	Iceland	2022-Apr-02	EPI_ISL_13203558	A/Iceland/31149/2022	Landspitali - University Hospital	Crick Worldwide Influenza Centre
EPI2061765	NA	Iceland	2022-Apr-26	EPI_ISL_13203559	A/Iceland/34749/2022	Landspitali - University Hospital	Crick Worldwide Influenza Centre
EPI2061767	NA	Denmark	2022-Mar-06	EPI_ISL_13203560	A/Denmark/447/2022	Statens Serum Institute	Crick Worldwide Influenza Centre
EPI2061769	NA	Switzerland	2022-Mar-22	EPI_ISL_13203561	A/Switzerland/58218/2022	Swiss National Reference Centre for Influenza	Crick Worldwide Influenza Centre
EPI2061772	NA	Switzerland	2022-Mar-15	EPI_ISL_13203563	A/Switzerland/86136/2022	Swiss National Reference Centre for Influenza	Crick Worldwide Influenza Centre
EPI2061774	NA	Switzerland	2022-Mar-10	EPI_ISL_13203564	A/Switzerland/36111/2022	Swiss National Reference Centre for Influenza	Crick Worldwide Influenza Centre
EPI2061776	NA	Switzerland	2022-Feb-17	EPI_ISL_13203565	A/Switzerland/17941/2022	Swiss National Reference Centre for Influenza	Crick Worldwide Influenza Centre
EPI2061778	NA	Switzerland	2022-Feb-17	EPI_ISL_13203566	A/Switzerland/17908/2022	Swiss National Reference Centre for Influenza	Crick Worldwide Influenza Centre
EPI2061780	NA	Switzerland	2022-Feb-14	EPI_ISL_13203567	A/Switzerland/95940/2022	Swiss National Reference Centre for Influenza	Crick Worldwide Influenza Centre
EPI2062407	NA	Netherlands	2022-May-16	EPI_ISL_13249405	A/Netherlands/11562/2022	National Institute for Public Health and the Environment (RIVM)	National Institute for Public Health and the Environment (RIVM)	A,Meijer; L,Wijsman; S, vd Brink
EPI2062423	NA	Netherlands	2022-May-20	EPI_ISL_13249430	A/Netherlands/11637/2022	Academic Medical Center, University of Amsterdam	National Institute for Public Health and the Environment (RIVM)	A,Meijer; L,Wijsman; S, vd Brink
EPI2067473	NA	Congo, the Democatic Republic of	2022-Jan-06	EPI_ISL_13286910	A/Congo/008/2022	INRB Service de Virologie	Centers for Disease Control and Prevention
EPI2067484	NA	United States	2022-Apr-26	EPI_ISL_13286911	A/California/90/2022	California Department of Health Services	Centers for Disease Control and Prevention
EPI2067593	NA	Canada	2022-Mar-21	EPI_ISL_13291755	A/British_Columbia/007/2022	B.C. Centre for Disease Control	B.C. Centre for Disease Control	Natalie Prystajecky, John Tyson, Kevin Kuchinski, Tracy Lee, Rob Azana, Janet Fung, Michael Chan, Branco Cheung, Kimia Kamelian, Frankie Tsang, Shannon Russell, James Zlosnik, Linda Hoang, Agatha Jassem
EPI2067606	NA	Canada	2022-Mar-25	EPI_ISL_13291758	A/British_Columbia/010/2022	B.C. Centre for Disease Control	B.C. Centre for Disease Control	Natalie Prystajecky, John Tyson, Kevin Kuchinski, Tracy Lee, Rob Azana, Janet Fung, Michael Chan, Branco Cheung, Kimia Kamelian, Frankie Tsang, Shannon Russell, James Zlosnik, Linda Hoang, Agatha Jassem
EPI2068084	NA	Canada	2022-May-06	EPI_ISL_13291853	A/British_Columbia/112/2022	B.C. Centre for Disease Control	B.C. Centre for Disease Control	Natalie Prystajecky, John Tyson, Kevin Kuchinski, Tracy Lee, Rob Azana, Janet Fung, Michael Chan, Branco Cheung, Kimia Kamelian, Frankie Tsang, Shannon Russell, James Zlosnik, Linda Hoang, Agatha Jassem
EPI2068413	NA	Netherlands	2022-Jun-03	EPI_ISL_13324721	A/Netherlands/11651/2022	ISALA Ziekenhuizen	National Institute for Public Health and the Environment (RIVM)	A,Meijer; L,Wijsman; S, vd Brink
EPI2069021	NA	United Kingdom	2022-May-09	EPI_ISL_13338082	A/Cardiff/1787/2022	Public Health Wales Microbiology Cardiff	Public Health Wales Microbiology Cardiff
EPI2069086	NA	Ireland	2022-Apr-10	EPI_ISL_13339907	A/Ireland/20935/2022	UCD National Virus Reference Laboratory	Crick Worldwide Influenza Centre
EPI2069141	NA	Spain	2022-Apr-15	EPI_ISL_13339935	A/Spain/983/2022	Universidad de Valladolid	Crick Worldwide Influenza Centre
EPI2073251	NA	Australia	2022-Apr-25	EPI_ISL_13398664	A/Darwin/45/2022	Royal Darwin Hospital	WHO Collaborating Centre for Reference and Research on Influenza	Deng,Y-M; Iannello,P; Lau,H; Spirason,N; Moselen,J; Aziz,A; Komadina,N.
EPI2073254	NA	Australia	2022-Apr-25	EPI_ISL_13398665	A/Darwin/44/2022	Royal Darwin Hospital	WHO Collaborating Centre for Reference and Research on Influenza	Deng,Y-M; Iannello,P; Lau,H; Spirason,N; Moselen,J; Aziz,A; Komadina,N.
EPI2073257	NA	Australia	2022-Apr-24	EPI_ISL_13398666	A/Darwin/52/2022	Royal Darwin Hospital	WHO Collaborating Centre for Reference and Research on Influenza	Deng,Y-M; Iannello,P; Lau,H; Spirason,N; Moselen,J; Aziz,A; Komadina,N.
EPI2073260	NA	Australia	2022-Mar-26	EPI_ISL_13398667	A/Sydney/30/2022	Clinical Virology Unit, CDIM	WHO Collaborating Centre for Reference and Research on Influenza	Deng,Y-M; Iannello,P; Lau,H; Spirason,N; Moselen,J; Aziz,A; Komadina,N.
EPI2073263	NA	Australia	2022-Apr-07	EPI_ISL_13398668	A/Victoria/221/2022	Alfred Hospital	WHO Collaborating Centre for Reference and Research on Influenza	Deng,Y-M; Iannello,P; Lau,H; Spirason,N; Moselen,J; Aziz,A; Komadina,N.
EPI2073266	NA	Australia	2022-Apr-16	EPI_ISL_13398669	A/Darwin/26/2022	Royal Darwin Hospital	WHO Collaborating Centre for Reference and Research on Influenza	Deng,Y-M; Iannello,P; Lau,H; Spirason,N; Moselen,J; Aziz,A; Komadina,N.
EPI2073269	NA	Australia	2022-Mar-29	EPI_ISL_13398670	A/Darwin/1/2022	Royal Darwin Hospital	WHO Collaborating Centre for Reference and Research on Influenza	Deng,Y-M; Iannello,P; Lau,H; Spirason,N; Moselen,J; Aziz,A; Komadina,N.
EPI2073272	NA	Australia	2022-Apr-09	EPI_ISL_13398671	A/Sydney/180/2022	Childrens Hospital Westmead	WHO Collaborating Centre for Reference and Research on Influenza	Deng,Y-M; Iannello,P; Lau,H; Spirason,N; Moselen,J; Aziz,A; Komadina,N.
EPI2073275	NA	Australia	2022-Apr-09	EPI_ISL_13398672	A/Sydney/182/2022	Childrens Hospital Westmead	WHO Collaborating Centre for Reference and Research on Influenza	Deng,Y-M; Iannello,P; Lau,H; Spirason,N; Moselen,J; Aziz,A; Komadina,N.
EPI2073278	NA	Australia	2022-Apr-13	EPI_ISL_13398673	A/Sydney/196/2022	Childrens Hospital Westmead	WHO Collaborating Centre for Reference and Research on Influenza	Deng,Y-M; Iannello,P; Lau,H; Spirason,N; Moselen,J; Aziz,A; Komadina,N.
EPI2073281	NA	Australia	2022-Apr-14	EPI_ISL_13398674	A/Sydney/201/2022	Childrens Hospital Westmead	WHO Collaborating Centre for Reference and Research on Influenza	Deng,Y-M; Iannello,P; Lau,H; Spirason,N; Moselen,J; Aziz,A; Komadina,N.
EPI2073287	NA	Australia	2022-Apr-17	EPI_ISL_13398676	A/Sydney/209/2022	Childrens Hospital Westmead	WHO Collaborating Centre for Reference and Research on Influenza	Deng,Y-M; Iannello,P; Lau,H; Spirason,N; Moselen,J; Aziz,A; Komadina,N.
EPI2073290	NA	Australia	2022-Apr-18	EPI_ISL_13398677	A/Sydney/212/2022	Childrens Hospital Westmead	WHO Collaborating Centre for Reference and Research on Influenza	Deng,Y-M; Iannello,P; Lau,H; Spirason,N; Moselen,J; Aziz,A; Komadina,N.
EPI2073293	NA	Australia	2022-Apr-19	EPI_ISL_13398678	A/Sydney/214/2022	Childrens Hospital Westmead	WHO Collaborating Centre for Reference and Research on Influenza	Deng,Y-M; Iannello,P; Lau,H; Spirason,N; Moselen,J; Aziz,A; Komadina,N.
EPI2073296	NA	Australia	2022-Apr-20	EPI_ISL_13398679	A/Sydney/224/2022	Childrens Hospital Westmead	WHO Collaborating Centre for Reference and Research on Influenza	Deng,Y-M; Iannello,P; Lau,H; Spirason,N; Moselen,J; Aziz,A; Komadina,N.
EPI2073299	NA	Australia	2022-Apr-23	EPI_ISL_13398680	A/Sydney/234/2022	Childrens Hospital Westmead	WHO Collaborating Centre for Reference and Research on Influenza	Deng,Y-M; Iannello,P; Lau,H; Spirason,N; Moselen,J; Aziz,A; Komadina,N.
EPI2073405	NA	Australia	2022-May-15	EPI_ISL_13398708	A/Darwin/375/2022	Royal Darwin Hospital	WHO Collaborating Centre for Reference and Research on Influenza	Deng,Y-M; Iannello,P; Lau,H; Spirason,N; Moselen,J; Aziz,A; Komadina,N.
EPI2073411	NA	Australia	2022-Apr-14	EPI_ISL_13398709	A/Brisbane/47/2022	Queensland Health Forensic and Scientific Services	WHO Collaborating Centre for Reference and Research on Influenza	Deng,Y-M; Iannello,P; Lau,H; Spirason,N; Moselen,J; Aziz,A; Komadina,N.
EPI2073417	NA	Australia	2022-Apr-23	EPI_ISL_13398710	A/Brisbane/50/2022	Queensland Health Forensic and Scientific Services	WHO Collaborating Centre for Reference and Research on Influenza	Deng,Y-M; Iannello,P; Lau,H; Spirason,N; Moselen,J; Aziz,A; Komadina,N.
EPI2073423	NA	Australia	2022-Apr-27	EPI_ISL_13398711	A/Sydney/246/2022	Childrens Hospital Westmead	WHO Collaborating Centre for Reference and Research on Influenza	Deng,Y-M; Iannello,P; Lau,H; Spirason,N; Moselen,J; Aziz,A; Komadina,N.
EPI2073429	NA	Australia	2022-May-15	EPI_ISL_13398712	A/Darwin/373/2022	Royal Darwin Hospital	WHO Collaborating Centre for Reference and Research on Influenza	Deng,Y-M; Iannello,P; Lau,H; Spirason,N; Moselen,J; Aziz,A; Komadina,N.
EPI2076026	NA	South Africa	2022-Apr-20	EPI_ISL_13399723	A/South Africa/R04850/2022	National Institute for Communicable Diseases (NICD)	National Institute for Communicable Diseases (NICD)
EPI2076022	NA	South Africa	2022-Apr-26	EPI_ISL_13399726	A/South Africa/R04919/2022	National Institute for Communicable Diseases (NICD)	National Institute for Communicable Diseases (NICD)
EPI2076019	NA	South Africa	2022-Apr-22	EPI_ISL_13399728	A/South Africa/R04933/2022	National Institute for Communicable Diseases (NICD)	National Institute for Communicable Diseases (NICD)
EPI2073815	NA	United Kingdom	2022-Feb-28	EPI_ISL_13431106	A/England/221000188/2022	UK Health Security Agency - Colindale	UK Health Security Agency - Colindale	UKHSA, Respiratory Virus Unit
EPI2073823	NA	United Kingdom	2022-Mar-01	EPI_ISL_13431107	A/England/221000189/2022	UK Health Security Agency - Colindale	UK Health Security Agency - Colindale	UKHSA, Respiratory Virus Unit
EPI2073831	NA	United Kingdom	2022-Feb-25	EPI_ISL_13431130	A/England/221000190/2022	UK Health Security Agency - Colindale	UK Health Security Agency - Colindale	UKHSA, Respiratory Virus Unit
EPI2073855	NA	United Kingdom	2022-Feb-25	EPI_ISL_13431133	A/England/221020285/2022	UK Health Security Agency - Colindale	UK Health Security Agency - Colindale	UKHSA, Respiratory Virus Unit
EPI2074039	NA	United Kingdom	2022-Mar-06	EPI_ISL_13431156	A/England/221060446/2022	UK Health Security Agency - Colindale	UK Health Security Agency - Colindale	UKHSA, Respiratory Virus Unit
EPI2074143	NA	United Kingdom	2022-Mar-09	EPI_ISL_13431215	A/England/221080454/2022	UK Health Security Agency - Colindale	UK Health Security Agency - Colindale	UKHSA, Respiratory Virus Unit
EPI2074307	NA	United Kingdom	2022-Mar-13	EPI_ISL_13431253	A/England/221160505/2022	UK Health Security Agency - Colindale	UK Health Security Agency - Colindale	UKHSA, Respiratory Virus Unit
EPI2074323	NA	United Kingdom	2022-Mar-11	EPI_ISL_13431255	A/England/221160507/2022	UK Health Security Agency - Colindale	UK Health Security Agency - Colindale	UKHSA, Respiratory Virus Unit
EPI2074475	NA	United Kingdom	2022-Mar-15	EPI_ISL_13431302	A/England/221180872/2022	UK Health Security Agency - Colindale	UK Health Security Agency - Colindale	UKHSA, Respiratory Virus Unit
EPI2075617	NA	United States	2020-Jan-19	EPI_ISL_13453558	A/Indiana/02/2020 (22/138)	Centers for Disease Control and Prevention	National Institute for Biological Standards and Control (NIBSC)	Nicolson, Carolyn
EPI2076443	NA	Netherlands	2022-May-19	EPI_ISL_13499623	A/Netherlands/01099/2022	Erasmus Medical Center	Erasmus Medical Center
EPI2076445	NA	Netherlands	2022-May-18	EPI_ISL_13499624	A/Netherlands/01100/2022	Erasmus Medical Center	Erasmus Medical Center
EPI2076448	NA	Netherlands	2022-May-20	EPI_ISL_13499625	A/Netherlands/01103/2022	Erasmus Medical Center	Erasmus Medical Center
EPI2076450	NA	Netherlands	2022-May-18	EPI_ISL_13499626	A/Netherlands/01111/2022	Erasmus Medical Center	Erasmus Medical Center
EPI2076459	NA	Netherlands	2022-May-20	EPI_ISL_13499644	A/Netherlands/01124/2022	Erasmus Medical Center	Erasmus Medical Center
EPI2076462	NA	Netherlands	2022-May-17	EPI_ISL_13499645	A/Netherlands/01125/2022	Erasmus Medical Center	Erasmus Medical Center
EPI2076468	NA	Netherlands	2022-May-30	EPI_ISL_13499647	A/Netherlands/01129/2022	Erasmus Medical Center	Erasmus Medical Center
EPI2076471	NA	Netherlands	2022-May-29	EPI_ISL_13499648	A/Netherlands/01130/2022	Erasmus Medical Center	Erasmus Medical Center
EPI2076474	NA	Netherlands	2022-May-28	EPI_ISL_13499649	A/Netherlands/01131/2022	Erasmus Medical Center	Erasmus Medical Center
EPI2076480	NA	Netherlands	2022-May-29	EPI_ISL_13499651	A/Netherlands/01133/2022	Erasmus Medical Center	Erasmus Medical Center
EPI2076483	NA	Netherlands	2022-May-30	EPI_ISL_13499652	A/Netherlands/01134/2022	Erasmus Medical Center	Erasmus Medical Center
EPI2076488	NA	Netherlands	2022-May-20	EPI_ISL_13499654	A/Netherlands/01137/2022	Erasmus Medical Center	Erasmus Medical Center
EPI2076497	NA	Netherlands	2022-Jun-12	EPI_ISL_13499657	A/Netherlands/01141/2022	Erasmus Medical Center	Erasmus Medical Center
EPI2077296	NA	Germany	2022-Mar-08	EPI_ISL_13503236	A/Rheinland-Pfalz/2/2022	Robert Koch-Institute Nationales Referenzzentrum für Influenza	Robert Koch Institute Nationales Referenzzentrum für Influenza
EPI2077304	NA	Germany	2022-Apr-20	EPI_ISL_13503237	A/Saarland/2/2022	Robert Koch-Institute Nationales Referenzzentrum für Influenza	Robert Koch Institute Nationales Referenzzentrum für Influenza
EPI2079475	NA	Australia	2022-May-18	EPI_ISL_13531178	A/Canberra/176/2022	Canberra Hospital	WHO Collaborating Centre for Reference and Research on Influenza	Deng,Y-M; Iannello,P; Lau,H; Spirason,N; Moselen,J; Aziz,A; Komadina,N.
EPI2079490	NA	Australia	2022-May-22	EPI_ISL_13531179	A/Canberra/187/2022	Canberra Hospital	WHO Collaborating Centre for Reference and Research on Influenza	Deng,Y-M; Iannello,P; Lau,H; Spirason,N; Moselen,J; Aziz,A; Komadina,N.
EPI2079782	NA	Australia	2009-Aug-12	EPI_ISL_13531309	A/Perth/262/2009	Pathwest QE II Medical Centre	WHO Collaborating Centre for Reference and Research on Influenza
EPI2079819	NA	Australia	2010-Sep-14	EPI_ISL_13531322	A/Sydney/47/2010	Clinical Virology Unit, CDIM	WHO Collaborating Centre for Reference and Research on Influenza
EPI2082044	NA	Brazil	2018-Sep-24	EPI_ISL_13563916	A/Rio de Janeiro/1255/2018	Laboratório Central de Saúde Pública (LACEN RJ)	Instituto Oswaldo Cruz FIOCRUZ - Laboratory of Respiratory Viruses and Measles (LVRS)	Resende, P.C.; Motta, F.C.; Pereira, E.C.; Arantes, I.; Rocha, A.S.; Silva, B.M.; Carvalho, J.M.; Pinto, L.M.; Siqueira, M.
EPI426847	NA	China	2011-Feb-01	EPI_ISL_136542	A/Zhejiang/HZ12/2011		Import from public-domain	Chen,Y.; Lu,Y.; Mao,H.; Zhang,Y.; Zhou,M.; Li,Z.; Zhou,B.; Yan,J.
EPI423821	NA	Canada	2012-Jan-05	EPI_ISL_135861	A/Ontario/0025427/2012		Import from public-domain	Higgins,R.R.; Memari,N.; Balogun,E.; Gubbay,J.B.
EPI426864	NA	China	2013-Jan-01	EPI_ISL_136557	A/Zhejiang/HZa10/2013		Import from public-domain	Chen,Y.; Lu,Y.; Mao,H.; Zhang,Y.; Zhou,M.; Li,Z.; Zhou,B.; Yan,J.
EPI426857	NA	China	2011-Feb-01	EPI_ISL_136550	A/Zhejiang/LS131/2011		Import from public-domain	Chen,Y.; Lu,Y.; Mao,H.; Zhang,Y.; Zhou,M.; Li,Z.; Zhou,B.; Yan,J.
EPI426861	NA	China	2011-Feb-01	EPI_ISL_136554	A/Zhejiang/NB128/2011		Import from public-domain	Chen,Y.; Lu,Y.; Mao,H.; Zhang,Y.; Zhou,M.; Li,Z.; Zhou,B.; Yan,J.
EPI426858	NA	China	2011-Feb-01	EPI_ISL_136551	A/Zhejiang/NB112/2011		Import from public-domain	Chen,Y.; Lu,Y.; Mao,H.; Zhang,Y.; Zhou,M.; Li,Z.; Zhou,B.; Yan,J.
EPI407189	NA	Argentina	2012-Feb-24	EPI_ISL_132617	A/Tucuman/A8/2012	Servicio de Virosis Respiratorias INEI ANLIS Carlos G. Malbran	Instituto Nacional Enfermedades Infecciosas C.G.Malbran
EPI423818	NA	Canada	2011-Dec-06	EPI_ISL_135858	A/Ontario/1060303/2011		Import from public-domain	Higgins,R.R.; Memari,N.; Balogun,E.; Gubbay,J.B.
EPI426853	NA	China	2011-Feb-01	EPI_ISL_136546	A/Zhejiang/HZ135/2011		Import from public-domain	Chen,Y.; Lu,Y.; Mao,H.; Zhang,Y.; Zhou,M.; Li,Z.; Zhou,B.; Yan,J.
EPI426862	NA	China	2011-Feb-01	EPI_ISL_136555	A/Zhejiang/TZ1/2011		Import from public-domain	Chen,Y.; Lu,Y.; Mao,H.; Zhang,Y.; Zhou,M.; Li,Z.; Zhou,B.; Yan,J.
EPI426855	NA	China	2011-Feb-01	EPI_ISL_136548	A/Zhejiang/JH15/2011		Import from public-domain	Chen,Y.; Lu,Y.; Mao,H.; Zhang,Y.; Zhou,M.; Li,Z.; Zhou,B.; Yan,J.
EPI426850	NA	China	2011-Feb-01	EPI_ISL_136545	A/Zhejiang/HZ124/2011		Import from public-domain	Chen,Y.; Lu,Y.; Mao,H.; Zhang,Y.; Zhou,M.; Li,Z.; Zhou,B.; Yan,J.
EPI423819	NA	Canada	2011-Dec-13	EPI_ISL_135859	A/Ontario/1089836/2011		Import from public-domain	Higgins,R.R.; Memari,N.; Balogun,E.; Gubbay,J.B.
EPI426860	NA	China	2011-Feb-01	EPI_ISL_136553	A/Zhejiang/NB119/2011		Import from public-domain	Chen,Y.; Lu,Y.; Mao,H.; Zhang,Y.; Zhou,M.; Li,Z.; Zhou,B.; Yan,J.
EPI426848	NA	China	2011-Feb-01	EPI_ISL_136543	A/Zhejiang/HZ113/2011		Import from public-domain	Chen,Y.; Lu,Y.; Mao,H.; Zhang,Y.; Zhou,M.; Li,Z.; Zhou,B.; Yan,J.
EPI426856	NA	China	2011-Feb-01	EPI_ISL_136549	A/Zhejiang/JH18/2011		Import from public-domain	Chen,Y.; Lu,Y.; Mao,H.; Zhang,Y.; Zhou,M.; Li,Z.; Zhou,B.; Yan,J.
EPI423820	NA	Canada	2012-Jan-01	EPI_ISL_135860	A/Ontario/0031804/2012		Import from public-domain	Higgins,R.R.; Memari,N.; Balogun,E.; Gubbay,J.B.
EPI426849	NA	China	2011-Feb-01	EPI_ISL_136544	A/Zhejiang/HZ116/2011		Import from public-domain	Chen,Y.; Lu,Y.; Mao,H.; Zhang,Y.; Zhou,M.; Li,Z.; Zhou,B.; Yan,J.
EPI426863	NA	China	2011-Feb-01	EPI_ISL_136556	A/Zhejiang/TZ5/2011		Import from public-domain	Chen,Y.; Lu,Y.; Mao,H.; Zhang,Y.; Zhou,M.; Li,Z.; Zhou,B.; Yan,J.
EPI420363	NA	Greece	2013-Jan-28	EPI_ISL_135205	A/Athens.GR/120/2013	Hellenic Pasteur Institute	Hellenic Pasteur Institute	Athanasios,Kossyvakis; Vasiliki,Pogka; Afroditi,Moutousi; Mary,Emmanouil; Konstantinos,Papadakos; Antonios,Kalliaropoulos; Dionyssios,Sgouras; Andreas,Mentis
EPI417566	NA	Norway	2012-Nov-27	EPI_ISL_134581	A/Norway/2373/2012	Sorlandet Sykehus HF, Dept. of Medical Microbiology	Norwegian Institute of Public Health	Kilander, A.;Khider, M.;Waalen, K.;Dudman, S.;Hungnes, O.
EPI426854	NA	China	2011-Feb-01	EPI_ISL_136547	A/Zhejiang/HZ136/2011		Import from public-domain	Chen,Y.; Lu,Y.; Mao,H.; Zhang,Y.; Zhou,M.; Li,Z.; Zhou,B.; Yan,J.
EPI423822	NA	Canada	2012-Feb-09	EPI_ISL_135862	A/Ontario/0125950/2012		Import from public-domain	Higgins,R.R.; Memari,N.; Balogun,E.; Gubbay,J.B.
EPI426859	NA	China	2011-Feb-01	EPI_ISL_136552	A/Zhejiang/NB117/2011		Import from public-domain	Chen,Y.; Lu,Y.; Mao,H.; Zhang,Y.; Zhou,M.; Li,Z.; Zhou,B.; Yan,J.
EPI423823	NA	Canada	2012-Jan-26	EPI_ISL_135863	A/Ontario/0188466/2012		Import from public-domain	Higgins,R.R.; Memari,N.; Balogun,E.; Gubbay,J.B.
EPI2033643	NA	Romania	2022-Apr-05	EPI_ISL_12666781	A/Romania/447/2022	National Institute for Infectious Diseases “Prof. Dr. Matei Balș”	National Institute of Infectious Diseases-Prof. Dr. Matei Bals	Banica, Leontina ; Ovidiu, Vlaicu ; Corina, Casangiu ; Surleac, Marius ; Dragos, Florea ; Paraschiv, Simona
EPI2052496	NA	United Kingdom	2022-May-02	EPI_ISL_13027148	A/Cardiff/4242/2022	Public Health Wales Microbiology Cardiff	Public Health Wales Microbiology Cardiff
EPI2055394	NA	Netherlands	2022-May-23	EPI_ISL_13096502	A/Netherlands/11615/2022	National Institute for Public Health and the Environment (RIVM)	National Institute for Public Health and the Environment (RIVM)	A,Meijer; L,Wijsman; S, vd Brink
EPI2055386	NA	Netherlands	2022-May-19	EPI_ISL_13094836	A/Netherlands/11564/2022	National Institute for Public Health and the Environment (RIVM)	National Institute for Public Health and the Environment (RIVM)	A,Meijer; L,Wijsman; S, vd Brink
EPI2042255	NA	Netherlands	2022-Apr-25	EPI_ISL_12771097	A/Netherlands/11510/2022	IJsselland Ziekenhuis	National Institute for Public Health and the Environment (RIVM)	A,Meijer; L,Wijsman; S, vd Brink
EPI2042239	NA	Netherlands	2022-Apr-28	EPI_ISL_12771095	A/Netherlands/11508/2022	IJsselland Ziekenhuis	National Institute for Public Health and the Environment (RIVM)	A,Meijer; L,Wijsman; S, vd Brink
EPI2034072	NA	Netherlands	2022-May-01	EPI_ISL_12676966	A/Netherlands/11430/2022	PAMM	National Institute for Public Health and the Environment (RIVM)	A,Meijer; L,Wijsman; S, vd Brink
EPI2042191	NA	Netherlands	2022-May-08	EPI_ISL_12771089	A/Netherlands/11502/2022	Royal GD	National Institute for Public Health and the Environment (RIVM)	A,Meijer; L,Wijsman; S, vd Brink
EPI2042176	NA	Netherlands	2022-May-05	EPI_ISL_12771087	A/Netherlands/11500/2022	Royal GD	National Institute for Public Health and the Environment (RIVM)	A,Meijer; L,Wijsman; S, vd Brink
EPI2034032	NA	Netherlands	2022-Apr-29	EPI_ISL_12676882	A/Netherlands/11425/2022	Royal GD	National Institute for Public Health and the Environment (RIVM)	A,Meijer; L,Wijsman; S, vd Brink
EPI2055442	NA	Netherlands	2022-May-18	EPI_ISL_13096508	A/Netherlands/11625/2022	ISALA Ziekenhuizen	National Institute for Public Health and the Environment (RIVM)	A,Meijer; L,Wijsman; S, vd Brink
EPI2055426	NA	Netherlands	2022-May-17	EPI_ISL_13096506	A/Netherlands/11623/2022	ISALA Ziekenhuizen	National Institute for Public Health and the Environment (RIVM)	A,Meijer; L,Wijsman; S, vd Brink
EPI2034104	NA	Netherlands	2022-Apr-28	EPI_ISL_12677036	A/Netherlands/11435/2022	ISALA Ziekenhuizen	National Institute for Public Health and the Environment (RIVM)	A,Meijer; L,Wijsman; S, vd Brink
EPI2042097	NA	Netherlands	2022-May-01	EPI_ISL_12771077	A/Netherlands/11489/2022	Gelre ziekenhuizen	National Institute for Public Health and the Environment (RIVM)	A,Meijer; L,Wijsman; S, vd Brink
EPI2033915	NA	Netherlands	2022-Apr-26	EPI_ISL_12676636	A/Netherlands/11408/2022	Gelre ziekenhuizen	National Institute for Public Health and the Environment (RIVM)	A,Meijer; L,Wijsman; S, vd Brink
EPI2033946	NA	Netherlands	2022-Apr-26	EPI_ISL_12676706	A/Netherlands/11412/2022	Eurofins Medische Microbiologie BV	National Institute for Public Health and the Environment (RIVM)	A,Meijer; L,Wijsman; S, vd Brink
EPI1853328	NA	Russian Federation	2013-Apr-09	EPI_ISL_1361638	A/IIV-Maykop/116/2013	NIC Russia, Ivanovsky Research Institute of Virology	D.I. Ivanovsky Research Institute of virology MoPH of RF,Moscow	Krasnoslobodtsev,Kirill; Alkhovsky,Sergey; Kirillova,Elena; Burtseva,Elena
EPI1853320	NA	Russian Federation	2013-Apr-04	EPI_ISL_1361593	A/IIV-Moscow/115/2013	NIC Russia, Ivanovsky Research Institute of Virology	D.I. Ivanovsky Research Institute of virology MoPH of RF,Moscow	Krasnoslobodtsev,Kirill; Alkhovsky,Sergey; Kirillova,Elena; Burtseva,Elena
EPI1853210	NA	Russian Federation	2010-Jan-12	EPI_ISL_1347550	A/IIV-Yaroslavl/196/2009	NIC Russia, Ivanovsky Research Institute of Virology	D.I. Ivanovsky Research Institute of virology MoPH of RF,Moscow	Krasnoslobodtsev,Kirill; Alkhovsky,Sergey; Kirillova,Elena; Burtseva,Elena
EPI1853202	NA	Russian Federation	2009-Nov-23	EPI_ISL_1347504	A/IIV-Vladimir/181/2009	NIC Russia, Ivanovsky Research Institute of Virology	D.I. Ivanovsky Research Institute of virology MoPH of RF,Moscow	Krasnoslobodtsev,Kirill; Alkhovsky,Sergey; Kirillova,Elena; Burtseva,Elena
EPI2026538	NA	Spain	2022-Apr-07	EPI_ISL_12339082	A/Catalonia/NSVH101794547/2022	Hospital Universitari Vall d'Hebron	Hospital Universitari Vall d'Hebron	Andr?s, C.; Gonz?lez-S?nchez, A; Pi?ana, M; Martin, MC.; Codina, MG.; Pumarola, T; Ant?n, A.
EPI2032887	NA	Spain	2022-Apr-02	EPI_ISL_12646227	A/CastillaLaMancha/1636/2022	Instituto de Salud Carlos III	Instituto de Salud Carlos III	Pozo,F; Iglesias-Caballero, M.; Gonz?lez-Esguevillas,M.; Molinero,M.; Camarero,S.; Mart?n,V.; Reyes,N.; Sandon?s,V.; V?zquez-Mor?n,S.; Casas,I.
EPI2032879	NA	Spain	2022-Apr-02	EPI_ISL_12646226	A/CastillaLaMancha/1635/2022	Instituto de Salud Carlos III	Instituto de Salud Carlos III	Pozo,F; Iglesias-Caballero, M.; Gonz?lez-Esguevillas,M.; Molinero,M.; Camarero,S.; Mart?n,V.; Reyes,N.; Sandon?s,V.; V?zquez-Mor?n,S.; Casas,I.
EPI2032799	NA	Spain	2022-Mar-31	EPI_ISL_12646216	A/CastillaLaMancha/1588/2022	Instituto de Salud Carlos III	Instituto de Salud Carlos III	Pozo,F; Iglesias-Caballero, M.; Gonz?lez-Esguevillas,M.; Molinero,M.; Camarero,S.; Mart?n,V.; Reyes,N.; Sandon?s,V.; V?zquez-Mor?n,S.; Casas,I.
EPI2032671	NA	Spain	2022-Mar-25	EPI_ISL_12646200	A/CastillaLaMancha/1546/2022	Instituto de Salud Carlos III	Instituto de Salud Carlos III	Pozo,F; Iglesias-Caballero, M.; Gonz?lez-Esguevillas,M.; Molinero,M.; Camarero,S.; Mart?n,V.; Reyes,N.; Sandon?s,V.; V?zquez-Mor?n,S.; Casas,I.
EPI394300	NA	Sri Lanka	2012-Jan-01	EPI_ISL_128694	A/SRI LANKA/22/2012	Medical Research Institute	WHO Collaborating Centre for Reference and Research on Influenza	Deng,Y-M; Iannello,P; Caldwell,N; Jelley,L; Komadina,N
EPI394211	NA	Australia	2012-May-24	EPI_ISL_128664	A/BRISBANE/57/2012	Queensland Health Forensic and Scientific Services	WHO Collaborating Centre for Reference and Research on Influenza	Deng,Y-M; Iannello,P; Caldwell,N; Jelley,L; Komadina,N
EPI394285	NA	Australia	2012-Jul-17	EPI_ISL_128689	A/VICTORIA/637/2012	Monash Medical Centre	WHO Collaborating Centre for Reference and Research on Influenza	Deng,Y-M; Iannello,P; Caldwell,N; Jelley,L; Komadina,N
EPI2078993	NA	Australia	2022-May-15	EPI_ISL_13531095	A/Darwin/381/2022	Royal Darwin Hospital	WHO Collaborating Centre for Reference and Research on Influenza	Deng,Y-M; Iannello,P; Lau,H; Spirason,N; Moselen,J; Aziz,A; Komadina,N.
EPI2078990	NA	Australia	2022-May-11	EPI_ISL_13531094	A/Darwin/223/2022	Royal Darwin Hospital	WHO Collaborating Centre for Reference and Research on Influenza	Deng,Y-M; Iannello,P; Lau,H; Spirason,N; Moselen,J; Aziz,A; Komadina,N.
EPI2078984	NA	Australia	2022-May-02	EPI_ISL_13531092	A/Darwin/88/2022	Royal Darwin Hospital	WHO Collaborating Centre for Reference and Research on Influenza	Deng,Y-M; Iannello,P; Lau,H; Spirason,N; Moselen,J; Aziz,A; Komadina,N.
EPI2044229	NA	Australia	2022-May-03	EPI_ISL_12850726	A/Darwin/71/2022	Royal Darwin Hospital	WHO Collaborating Centre for Reference and Research on Influenza	Deng,Y-M; Iannello,P; Lau,H; Spirason,N; Moselen,J; Aziz,A; Komadina,N.
EPI2044226	NA	Australia	2022-Apr-26	EPI_ISL_12850715	A/Darwin/69/2022	Royal Darwin Hospital	WHO Collaborating Centre for Reference and Research on Influenza	Deng,Y-M; Iannello,P; Lau,H; Spirason,N; Moselen,J; Aziz,A; Komadina,N.
EPI2044223	NA	Australia	2022-Apr-26	EPI_ISL_12850706	A/Darwin/66/2022	Royal Darwin Hospital	WHO Collaborating Centre for Reference and Research on Influenza	Deng,Y-M; Iannello,P; Lau,H; Spirason,N; Moselen,J; Aziz,A; Komadina,N.
EPI2044220	NA	Australia	2022-Apr-27	EPI_ISL_12850697	A/Darwin/80/2022	Royal Darwin Hospital	WHO Collaborating Centre for Reference and Research on Influenza	Deng,Y-M; Iannello,P; Lau,H; Spirason,N; Moselen,J; Aziz,A; Komadina,N.
EPI2044217	NA	Australia	2022-Apr-28	EPI_ISL_12850688	A/Darwin/64/2022	Royal Darwin Hospital	WHO Collaborating Centre for Reference and Research on Influenza	Deng,Y-M; Iannello,P; Lau,H; Spirason,N; Moselen,J; Aziz,A; Komadina,N.
EPI394297	NA	Singapore	2012-Jun-15	EPI_ISL_128693	A/SINGAPORE/11/2012	Ministry of Health, Singapore	WHO Collaborating Centre for Reference and Research on Influenza	Deng,Y-M; Iannello,P; Caldwell,N; Jelley,L; Komadina,N
EPI394288	NA	Singapore	2012-Jun-13	EPI_ISL_128690	A/SINGAPORE/13/2012	Ministry of Health, Singapore	WHO Collaborating Centre for Reference and Research on Influenza	Deng,Y-M; Iannello,P; Caldwell,N; Jelley,L; Komadina,N
EPI2044247	NA	Australia	2022-Apr-24	EPI_ISL_12850784	A/Sydney/239/2022	Childrens Hospital Westmead	WHO Collaborating Centre for Reference and Research on Influenza	Deng,Y-M; Iannello,P; Lau,H; Spirason,N; Moselen,J; Aziz,A; Komadina,N.
EPI2044235	NA	Australia	2022-Apr-27	EPI_ISL_12850746	A/Sydney/248/2022	Childrens Hospital Westmead	WHO Collaborating Centre for Reference and Research on Influenza	Deng,Y-M; Iannello,P; Lau,H; Spirason,N; Moselen,J; Aziz,A; Komadina,N.
EPI2044232	NA	Australia	2022-Apr-13	EPI_ISL_12850736	A/Sydney/221/2022	Childrens Hospital Westmead	WHO Collaborating Centre for Reference and Research on Influenza	Deng,Y-M; Iannello,P; Lau,H; Spirason,N; Moselen,J; Aziz,A; Komadina,N.
EPI394282	NA	Fiji	2012-Jul-16	EPI_ISL_128688	A/FIJI/4/2012	National Centre for Scientific Services for Virology and Vector Borne Diseases	WHO Collaborating Centre for Reference and Research on Influenza	Deng,Y-M; Iannello,P; Caldwell,N; Jelley,L; Komadina,N
EPI394309	NA	New Zealand	2012-Jun-28	EPI_ISL_128697	A/WAIKATO/3/2012	Institute of Environmental Science and Research (ESR)	WHO Collaborating Centre for Reference and Research on Influenza	Deng,Y-M; Iannello,P; Caldwell,N; Jelley,L; Komadina,N
EPI394306	NA	New Zealand	2012-Jul-06	EPI_ISL_128696	A/WELLINGTON/23/2012	Institute of Environmental Science and Research (ESR)	WHO Collaborating Centre for Reference and Research on Influenza	Deng,Y-M; Iannello,P; Caldwell,N; Jelley,L; Komadina,N
EPI394294	NA	New Zealand	2012-Jun-26	EPI_ISL_128692	A/SOUTH AUCKLAND/15/2012	Institute of Environmental Science and Research (ESR)	WHO Collaborating Centre for Reference and Research on Influenza	Deng,Y-M; Iannello,P; Caldwell,N; Jelley,L; Komadina,N
EPI394217	NA	New Zealand	2012-Jun-10	EPI_ISL_128666	A/SOUTH AUCKLAND/5/2012	Institute of Environmental Science and Research (ESR)	WHO Collaborating Centre for Reference and Research on Influenza	Deng,Y-M; Iannello,P; Caldwell,N; Jelley,L; Komadina,N
EPI2044253	NA	Australia	2022-Apr-23	EPI_ISL_12850806	A/Newcastle/65/2022	John Hunter Hospital	WHO Collaborating Centre for Reference and Research on Influenza	Deng,Y-M; Iannello,P; Lau,H; Spirason,N; Moselen,J; Aziz,A; Komadina,N.
EPI2044250	NA	Australia	2022-May-02	EPI_ISL_12850795	A/Newcastle/52/2022	John Hunter Hospital	WHO Collaborating Centre for Reference and Research on Influenza	Deng,Y-M; Iannello,P; Lau,H; Spirason,N; Moselen,J; Aziz,A; Komadina,N.
EPI407956	NA	Norway	2012-Oct-24	EPI_ISL_132858	A/Norway/2144/2012	WHO National Influenza Centre	National Institute for Medical Research
EPI407954	NA	Norway	2012-Oct-20	EPI_ISL_132857	A/Norway/2091/2012	WHO National Influenza Centre	National Institute for Medical Research
EPI418109	NA	Thailand	2012-Oct-02	EPI_ISL_134826	A/Chiang Rai/312/2012	WHO National Influenza Centre, National Institute of Medical Research (NIMR)	Centers for Disease Control and Prevention
EPI394728	NA	Argentina	2012-Jul-10	EPI_ISL_128964	A/Argentina/48/2012	Instituto Nacional de Enfermedades Infecciosas	Centers for Disease Control and Prevention
EPI394726	NA	Argentina	2012-Jul-09	EPI_ISL_128963	A/Argentina/42/2012	Instituto Nacional de Enfermedades Infecciosas	Centers for Disease Control and Prevention
EPI398007	NA	India	2012-Jun-21	EPI_ISL_129011	A/India/449/2012	National Institute of Virology	Centers for Disease Control and Prevention
EPI394859	NA	India	2012-Jul-17	EPI_ISL_128972	A/India/7764/2012	National Institute of Virology	Centers for Disease Control and Prevention
EPI394742	NA	India	2012-Jul-11	EPI_ISL_128971	A/India/7710/2012	National Institute of Virology	Centers for Disease Control and Prevention
EPI394740	NA	India	2012-Jun-04	EPI_ISL_128970	A/India/447/2012	National Institute of Virology	Centers for Disease Control and Prevention
EPI394739	NA	Honduras	2012-Jun-26	EPI_ISL_128969	A/Honduras/9746/2012	Laboratorio Nacional de Virologia	Centers for Disease Control and Prevention
EPI394851	NA	Honduras	2012-Jun-14	EPI_ISL_128968	A/Honduras/9720/2012	Laboratorio Nacional de Virologia	Centers for Disease Control and Prevention
EPI394754	NA	Panama	2012-Jun-29	EPI_ISL_128977	A/Panama/310657/2012	Instituto Conmemorativo Gorgas de Estudios de la Salud	Centers for Disease Control and Prevention
EPI394751	NA	Panama	2012-Jun-26	EPI_ISL_128976	A/Panama/310630/2012	Instituto Conmemorativo Gorgas de Estudios de la Salud	Centers for Disease Control and Prevention
EPI394748	NA	Panama	2012-Jun-05	EPI_ISL_128975	A/Panama/310521/2012	Instituto Conmemorativo Gorgas de Estudios de la Salud	Centers for Disease Control and Prevention
EPI394875	NA	Suriname	2012-May-10	EPI_ISL_128981	A/Suriname/265/2012	Caribbean Epidemiology Center	Centers for Disease Control and Prevention
EPI394746	NA	Brazil	2012-Jul-03	EPI_ISL_128974	A/Natal/119715/2012	National Influenza Center	Centers for Disease Control and Prevention
EPI394871	NA	Peru	2012-May-02	EPI_ISL_129014	A/Peru/234/2012	NAMRU-6	Centers for Disease Control and Prevention
EPI418141	NA	Cote d'Ivoire	2013-Jan-02	EPI_ISL_134832	A/Cote D'Ivoire/1575/2013	Pasteur Institut of Côte d'Ivoire	Centers for Disease Control and Prevention
EPI394735	NA	Brazil	2012-May-02	EPI_ISL_128967	A/Brazil/9527/2012	Instituto Adolfo Lutz	Centers for Disease Control and Prevention
EPI394730	NA	Brazil	2012-Jul-30	EPI_ISL_128965	A/Brazil/2320/2012	Instituto Adolfo Lutz	Centers for Disease Control and Prevention
EPI418138	NA	United States	2012-Dec-15	EPI_ISL_134831	A/Texas/106/2012	Texas Department of State Health Services-Laboratory Services	Centers for Disease Control and Prevention
EPI394744	NA	United States	2012-Jul-12	EPI_ISL_128973	A/Maryland/21/2012	Maryland Department of Health and Mental Hygiene	Centers for Disease Control and Prevention
EPI394763	NA	United States	2012-Jun-24	EPI_ISL_128980	A/South Carolina/13/2012	South Carolina Department of Health	Centers for Disease Control and Prevention
EPI418233	NA	India	2012-Dec-25	EPI_ISL_134856	A/India/2227/2012	All India Institute of Medical Sciences	Centers for Disease Control and Prevention
EPI418230	NA	India	2012-Dec-21	EPI_ISL_134855	A/India/2181/2012	All India Institute of Medical Sciences	Centers for Disease Control and Prevention
EPI418227	NA	India	2012-Dec-06	EPI_ISL_134854	A/India/2080/2012	All India Institute of Medical Sciences	Centers for Disease Control and Prevention
EPI418161	NA	India	2012-Dec-19	EPI_ISL_134837	A/India/2171/2012	All India Institute of Medical Sciences	Centers for Disease Control and Prevention
EPI2067508	NA	United States	2022-May-16	EPI_ISL_13286914	A/Florida/38/2022	Florida Department of Health-Jacksonville	Centers for Disease Control and Prevention
EPI418155	NA	United States	2013-Jan-02	EPI_ISL_134835	A/Massachusetts/01/2013	Massachusetts Department of Public Health	Centers for Disease Control and Prevention
EPI418132	NA	United States	2013-Jan-02	EPI_ISL_134829	A/Massachusetts/02/2013	Massachusetts Department of Public Health	Centers for Disease Control and Prevention
EPI418152	NA	United States	2013-Jan-02	EPI_ISL_134834	A/Wisconsin/02/2013	Wisconsin State Laboratory of Hygiene	Centers for Disease Control and Prevention
EPI418135	NA	United States	2013-Jan-07	EPI_ISL_134830	A/New York/01/2013	New York City Department of Health	Centers for Disease Control and Prevention
EPI394868	NA	United States	2012-Aug-09	EPI_ISL_129013	A/Nebraska/10/2012	Nebraska Public Health Lab	Centers for Disease Control and Prevention
EPI418236	NA	United States	2013-Jan-08	EPI_ISL_134857	A/Ohio/02/2013	Ohio Department of Health Laboratories	Centers for Disease Control and Prevention
EPI394766	NA	United States	2012-Jul-30	EPI_ISL_128982	A/Washington/34/2012	Washington State Public Health Laboratory	Centers for Disease Control and Prevention
EPI2067500	NA	United States	2022-May-03	EPI_ISL_13286913	A/West Virginia/21/2022	West Virginia Office of Laboratory Services	Centers for Disease Control and Prevention
EPI2067492	NA	United States	2022-May-02	EPI_ISL_13286912	A/West Virginia/20/2022	West Virginia Office of Laboratory Services	Centers for Disease Control and Prevention
EPI394862	NA	Chile	2012-Jun-20	EPI_ISL_129012	A/Iquique/44427/2012	Instituto de Salud Publica de Chile	Centers for Disease Control and Prevention
EPI2045690	NA	Sweden	2022-Apr-06	EPI_ISL_12894023	A/Stockholm/20/2022	Klinisk mikrobiologi, Karolinska Universitetslaboratoriet, Karolinska Universitetssjukhuset Solna	Public Health Agency of Sweden
EPI2045658	NA	Sweden	2022-Mar-29	EPI_ISL_12894019	A/Stockholm/16/2022	Klinisk mikrobiologi, Karolinska Universitetslaboratoriet, Karolinska Universitetssjukhuset Solna	Public Health Agency of Sweden
EPI2045650	NA	Sweden	2022-Mar-24	EPI_ISL_12894018	A/Stockholm/15/2022	Klinisk mikrobiologi, Karolinska Universitetslaboratoriet, Karolinska Universitetssjukhuset Solna	Public Health Agency of Sweden
EPI420005	NA	Sweden	2013-Jan-28	EPI_ISL_135103	A/Skovde/1/2013		Public Health Agency of Sweden
EPI419991	NA	Sweden	2013-Jan-04	EPI_ISL_135096	A/Malmoe/1/2013		Public Health Agency of Sweden
EPI418951	NA	Sweden	2012-Dec-26	EPI_ISL_134960	A/Kalmar/2/2012		Public Health Agency of Sweden
EPI418900	NA	Sweden	2012-Dec-25	EPI_ISL_134954	A/Stockholm/48/2012		Public Health Agency of Sweden
EPI418788	NA	Sweden	2012-Dec-24	EPI_ISL_134937	A/Karlstad/1/2012		Public Health Agency of Sweden
EPI418666	NA	Sweden	2012-Dec-19	EPI_ISL_134915	A/Orebro/2/2012		Public Health Agency of Sweden
EPI418586	NA	Sweden	2012-Dec-15	EPI_ISL_134911	A/Stockholm/46/2012		Public Health Agency of Sweden
EPI418381	NA	Sweden	2012-Dec-17	EPI_ISL_134873	A/Stockholm/45/2012		Public Health Agency of Sweden
EPI418378	NA	Sweden	2012-Dec-07	EPI_ISL_134872	A/Stockholm/44/2012		Public Health Agency of Sweden
EPI418375	NA	Sweden	2012-Dec-08	EPI_ISL_134871	A/Trollhattan/3/2012		Public Health Agency of Sweden
EPI418372	NA	Sweden	2012-Dec-10	EPI_ISL_134870	A/Stockholm/49/2012		Public Health Agency of Sweden
EPI426865	NA	China	2012-Dec-31	EPI_ISL_136558	A/Zhejiang/HuZ1/2012		Import from public-domain	Chen,Y.; Lu,Y.; Mao,H.; Zhang,Y.; Zhou,M.; Li,Z.; Zhou,B.; Yan,J.
EPI426867	NA	China	2013-Jan-09	EPI_ISL_136560	A/Zhejiang/TZ11/2013		Import from public-domain	Chen,Y.; Lu,Y.; Mao,H.; Zhang,Y.; Zhou,M.; Li,Z.; Zhou,B.; Yan,J.
EPI432617	NA	Cote d'Ivoire	2012-Oct-16	EPI_ISL_137433	A/Cote D'Ivoire/1186/2012	Pasteur Institut of Côte d'Ivoire	Centers for Disease Control and Prevention
EPI433368	NA	Finland	2013-Jan-09	EPI_ISL_137575	A/Finland/308/2013	Finnish Institute for Health and Welfare, THL	Finnish Institute for Health and Welfare, THL	Ikonen N, Haanpää M
EPI433602	NA	Japan	2013-Jan-19	EPI_ISL_137634	A/NAGANO-C/3/2013	Nagano City Health Center	National Institute of Infectious Diseases (NIID)	Fujisaki,Seiichiro; Kim,Namhee; Itoh,Reiko; Tashiro,Masato; Odagiri,Takato
EPI438362	NA	Sweden	2012-Dec-21	EPI_ISL_138269	A/Stockholm/52/2012		Public Health Agency of Sweden
EPI438365	NA	Sweden	2012-Dec-30	EPI_ISL_138270	A/Stockholm/53/2012		Public Health Agency of Sweden
EPI438368	NA	Sweden	2013-Jan-11	EPI_ISL_138271	A/Stockholm/4/2013		Public Health Agency of Sweden
EPI438371	NA	Sweden	2013-Jan-19	EPI_ISL_138272	A/Stockholm/5/2013		Public Health Agency of Sweden
EPI438460	NA	Sweden	2013-Jan-31	EPI_ISL_138298	A/Uppsala/1/2013		Public Health Agency of Sweden
EPI438463	NA	Sweden	2013-Feb-01	EPI_ISL_138299	A/Uppsala/2/2013		Public Health Agency of Sweden
EPI438470	NA	Sweden	2013-Jan-20	EPI_ISL_138302	A/Malmoe/3/2013		Public Health Agency of Sweden
EPI438473	NA	Sweden	2013-Jan-22	EPI_ISL_138303	A/Malmoe/4/2013		Public Health Agency of Sweden
EPI438475	NA	Sweden	2013-Feb-09	EPI_ISL_138304	A/Stockholm/3/2013		Public Health Agency of Sweden
EPI438480	NA	Sweden	2013-Feb-11	EPI_ISL_138306	A/Linkoping/4/2013		Public Health Agency of Sweden
EPI438482	NA	Sweden	2013-Feb-09	EPI_ISL_138307	A/Stockholm/2/2013		Public Health Agency of Sweden
EPI438806	NA	Belgium	2012-Dec-26	EPI_ISL_138526	A/Belgium/G1019/2012	Scientific Institute of Public Health	National Institute for Medical Research
EPI438808	NA	Belgium	2012-Dec-11	EPI_ISL_138527	A/Belgium/G9442012	Scientific Institute of Public Health	National Institute for Medical Research
EPI438810	NA	Belgium	2013-Jan-14	EPI_ISL_138528	A/Belgium/S0091/2013	Scientific Institute of Public Health	National Institute for Medical Research
EPI438812	NA	Belgium	2012-Dec-28	EPI_ISL_138529	A/Belgium/S0345/2012	Scientific Institute of Public Health	National Institute for Medical Research
EPI438814	NA	Ghana	2012-Dec-12	EPI_ISL_138530	A/Ghana/DILI-1218/2012	University of Ghana	National Institute for Medical Research
EPI438816	NA	Ghana	2012-Nov-26	EPI_ISL_138531	A/Ghana/FS-1615/2012	University of Ghana	National Institute for Medical Research
EPI438818	NA	Jordan	2012-Dec-29	EPI_ISL_138532	A/Jordan/30006/2012	Laboratory Directorate	National Institute for Medical Research
EPI438822	NA	Malta	2013-Jan-10	EPI_ISL_138534	A/Malta/MV14254/2013	Mater Dei Hospital	National Institute for Medical Research
EPI438824	NA	Malta	2013-Jan-12	EPI_ISL_138535	A/Malta/MV14319/2013	Mater Dei Hospital	National Institute for Medical Research
EPI438826	NA	Macedonia, the former Yogoslav Republic of	2013-Jan-21	EPI_ISL_138536	A/Skopje/T T 28V	Institute of Public Health (Macedonia)	National Institute for Medical Research
EPI439170	NA	Sweden	2013-Feb-28	EPI_ISL_138627	A/Malmoe/5/2013		Public Health Agency of Sweden
EPI439175	NA	Sweden	2013-Feb-26	EPI_ISL_138628	A/Orebro/1/2013		Public Health Agency of Sweden
EPI439178	NA	Sweden	2013-Feb-25	EPI_ISL_138629	A/Sundsvall/1/2013		Public Health Agency of Sweden
EPI439301	NA	Romania	2013-Feb-11	EPI_ISL_138636	A/Galati/133997/2013	Cantacuzino Institute	Cantacuzino Institute	Necula, G.; Ivanciuc, A.; Ustea, L.; Straut, M.; Oprea, M.; Dinu, S.; Lupulescu, E.
EPI439303	NA	Romania	2013-Feb-08	EPI_ISL_138637	A/Cluj/133922/2013	Cantacuzino Institute	Cantacuzino Institute	Necula, G.; Ivanciuc, A.; Ustea, L.; Straut, M.; Oprea, M.; Dinu, S.; Lupulescu, E.
EPI439290	NA	Romania	2013-Jan-28	EPI_ISL_138639	A/Salaj/132819/2013	Cantacuzino Institute	Cantacuzino Institute	Necula, G.; Ivanciuc, A.; Ustea, L.; Straut, M.; Oprea, M.; Dinu, S.; Lupulescu, E.
EPI439181	NA	Sweden	2013-Feb-07	EPI_ISL_138649	A/Gothenburg/1/2013		Public Health Agency of Sweden
EPI439213	NA	Hong Kong (SAR)	2013-Jan-10	EPI_ISL_138655	A/Hong Kong/145/2013	Government Virus Unit	Centers for Disease Control and Prevention
EPI439216	NA	United States	2013-Jan-18	EPI_ISL_138656	A/Washington/05/2013	U.S. Air Force School of Aerospace Medicine	Centers for Disease Control and Prevention
EPI439219	NA	United States	2013-Jan-22	EPI_ISL_138657	A/New York/02/2013	U.S. Air Force School of Aerospace Medicine	Centers for Disease Control and Prevention
EPI439995	NA	United States	2013-Feb-05	EPI_ISL_138659	A/Missouri/03/2013	Missouri Department. of Health & Senior Services	Centers for Disease Control and Prevention
EPI439227	NA	Thailand	2013-Jan-11	EPI_ISL_138660	A/Surat Thani/16/2013	WHO National Influenza Centre, National Institute of Medical Research (NIMR)	Centers for Disease Control and Prevention
EPI439230	NA	United States	2013-Jan-04	EPI_ISL_138661	A/New Mexico/01/2013	New Mexico Department of Health	Centers for Disease Control and Prevention
EPI439240	NA	Tanzania, United Republic of	2012-Nov-27	EPI_ISL_138665	A/Tanzania/308/2012	National Influenza Lab	Centers for Disease Control and Prevention
EPI439244	NA	United States	2013-Feb-03	EPI_ISL_138667	A/Utah/04/2013	Utah Department of Health	Centers for Disease Control and Prevention
EPI439999	NA	Tanzania, United Republic of	2012-Nov-30	EPI_ISL_138668	A/Tanzania/315/2012	National Influenza Lab	Centers for Disease Control and Prevention
EPI440000	NA	United States	2013-Jan-14	EPI_ISL_138669	A/Indiana/02/2013	Indiana State Department of Health Laboratories	Centers for Disease Control and Prevention
EPI440002	NA	Tanzania, United Republic of	2012-Dec-05	EPI_ISL_138671	A/Tanzania/326/2012	National Influenza Lab	Centers for Disease Control and Prevention
EPI440004	NA	Hong Kong (SAR)	2013-Jan-05	EPI_ISL_138672	A/Hong Kong/101/2013	Government Virus Unit	Centers for Disease Control and Prevention
EPI440006	NA	United States	2013-Feb-08	EPI_ISL_138673	A/Kentucky/02/2013	Kentucky Division of Laboratory Services	Centers for Disease Control and Prevention
EPI439311	NA	Hong Kong (SAR)	2012-Dec-18	EPI_ISL_138683	A/Hong Kong/9232/2012	Government Virus Unit	Centers for Disease Control and Prevention
EPI439359	NA	Romania	2013-Jan-29	EPI_ISL_138697	A/Iasi/132871/2013	Cantacuzino Institute	Cantacuzino Institute	Necula, G.; Ustea, L.; Oprea, M.; Dinu, S.; Lupulescu, E.
EPI439457	NA	United States	2013-Feb-14	EPI_ISL_138724	A/Pennsylvania/04/2013	Pennsylvania Department of Health	Centers for Disease Control and Prevention
EPI439459	NA	Kenya	2012-Nov-28	EPI_ISL_138725	A/Kenya/2917/2012	CDC-Kenya	Centers for Disease Control and Prevention
EPI439462	NA	Russian Federation	2013-Feb-13	EPI_ISL_138726	A/St. Petersburg/19/2013	Russian Academy of Medical Sciences	Centers for Disease Control and Prevention
EPI440928	NA	United States	2013-Feb-02	EPI_ISL_138728	A/Indiana/03/2013	Indiana State Department of Health Laboratories	Centers for Disease Control and Prevention
EPI439514	NA	Oman	2012-Dec-31	EPI_ISL_138729	A/Oman/03/2012	Central Public Health Laboratory, Ministry of Health	Centers for Disease Control and Prevention
EPI439516	NA	United States	2013-Feb-25	EPI_ISL_138730	A/Alabama/04/2013	ADPH Bureau of Clinical Laboratories	Centers for Disease Control and Prevention
EPI442700	NA	Russian Federation	2013-Feb-20	EPI_ISL_138731	A/St. Petersburg/37/2013	Russian Academy of Medical Sciences	Centers for Disease Control and Prevention
EPI440936	NA	United States	2013-Feb-13	EPI_ISL_138732	A/North Carolina/03/2013	North Carolina State Laboratory of Public Health	Centers for Disease Control and Prevention
EPI440940	NA	United States	2013-Feb-06	EPI_ISL_138733	A/Nebraska/05/2013	Nebraska Public Health Lab	Centers for Disease Control and Prevention
EPI439521	NA	Russian Federation	2013-Feb-20	EPI_ISL_138735	A/St. Petersburg/42/2013	Russian Academy of Medical Sciences	Centers for Disease Control and Prevention
EPI440477	NA	Sweden	2013-Apr-01	EPI_ISL_138979	A/Uppsala/4/2013		Public Health Agency of Sweden
EPI440917	NA	United States	2013-Feb-19	EPI_ISL_139108	A/Louisiana/03/2013	Louisiana Department of Health and Hospitals	Centers for Disease Control and Prevention
EPI440920	NA	United States	2013-Feb-08	EPI_ISL_139109	A/Idaho/04/2013	State of Idaho Bureau of Laboratories	Centers for Disease Control and Prevention
EPI440923	NA	United States	2013-Feb-12	EPI_ISL_139110	A/Oklahoma/07/2013	Oklahoma State Department of Health	Centers for Disease Control and Prevention
EPI440926	NA	United States	2013-Mar-03	EPI_ISL_139111	A/Texas/10/2013	Texas Department of State Health Services-Laboratory Services	Centers for Disease Control and Prevention
EPI442693	NA	United States	2013-Jan-06	EPI_ISL_139490	A/New Mexico/02/2013	New Mexico Department of Health	Centers for Disease Control and Prevention
EPI442695	NA	United States	2013-Jan-18	EPI_ISL_139491	A/Pennsylvania/01/2013	Pennsylvania Department of Health	Centers for Disease Control and Prevention
EPI442698	NA	United States	2013-Mar-23	EPI_ISL_139492	A/Colorado/03/2013	Colorado Department of Health Lab	Centers for Disease Control and Prevention
EPI443610	NA	Cambodia	2013-Jan-04	EPI_ISL_139895	A/Cambodia/13/2013	National Public Health Laboratory	Centers for Disease Control and Prevention
EPI443613	NA	Cambodia	2013-Jan-23	EPI_ISL_139896	A/Cambodia/10077/2013	National Public Health Laboratory	Centers for Disease Control and Prevention
EPI443618	NA	United States	2013-Mar-30	EPI_ISL_139898	A/Kentucky/04/2013	Kentucky Division of Laboratory Services	Centers for Disease Control and Prevention
EPI443621	NA	United States	2013-Mar-21	EPI_ISL_139899	A/Kansas/03/2013	Kansas Department of Health and Environment	Centers for Disease Control and Prevention
EPI443624	NA	United States	2013-Mar-19	EPI_ISL_139900	A/New Jersey/04/2013	New Jersey Department of Health & Senior Services	Centers for Disease Control and Prevention
EPI443627	NA	United States	2013-Jan-14	EPI_ISL_139901	A/Arizona/01/2013	Arizona Department of Health Services	Centers for Disease Control and Prevention
EPI443630	NA	United States	2013-Mar-14	EPI_ISL_139902	A/New Mexico/07/2013	New Mexico Department of Health	Centers for Disease Control and Prevention
EPI445528	NA	Palestinian Territory	2012-Dec-31	EPI_ISL_140241	A/Beithlehem/31/2012	Central Public Health Laboratory (CPHL) West Bank	National Institute for Medical Research
EPI445530	NA	Palestinian Territory	2012-Dec-31	EPI_ISL_140242	A/Beithlehem/32/2012	Central Public Health Laboratory (CPHL) West Bank	National Institute for Medical Research
EPI445532	NA	Belgium	2013-Jan-01	EPI_ISL_140243	A/Belgium/S0007/2013	Scientific Institute of Public Health	National Institute for Medical Research
EPI445534	NA	Belgium	2013-Jan-14	EPI_ISL_140244	A/Belgium/S0093/2013	Scientific Institute of Public Health	National Institute for Medical Research
EPI445536	NA	Spain	2013-Jan-11	EPI_ISL_140245	A/Catalonia/2067780NS/2013	Barcelona, Facultad de Medicina	National Institute for Medical Research
EPI445538	NA	Spain	2013-Jan-11	EPI_ISL_140246	A/Catalonia/5684S/2013	Barcelona, Facultad de Medicina	National Institute for Medical Research
EPI445543	NA	Russian Federation	2013-Feb-20	EPI_ISL_140248	A/Ekaterinburg/9/13	WHO National Influenza Centre Russian Federation	National Institute for Medical Research
EPI445548	NA	United Kingdom	2013-Feb-06	EPI_ISL_140249	A/England/350/2013	UK Health Security Agency - Colindale	National Institute for Medical Research
EPI445552	NA	United Kingdom	2013-Feb-11	EPI_ISL_140250	A/England/353/2013	UK Health Security Agency - Colindale	National Institute for Medical Research
EPI445557	NA	United Kingdom	2013-Feb-18	EPI_ISL_140251	A/England/358/2013	UK Health Security Agency - Colindale	National Institute for Medical Research
EPI445561	NA	Estonia	2013-Jan-25	EPI_ISL_140252	A/Estonia/74816/2013	Health Protection Inspectorate	National Institute for Medical Research
EPI445565	NA	Estonia	2013-Jan-28	EPI_ISL_140253	A/Estonia/74854/2013	Health Protection Inspectorate	National Institute for Medical Research
EPI445570	NA	Estonia	2013-Jan-28	EPI_ISL_140254	A/Estonia/74855/2013	Health Protection Inspectorate	National Institute for Medical Research
EPI445574	NA	Ireland	2012-Dec-31	EPI_ISL_140255	A/Ireland/00738/2012	UCD National Virus Reference Laboratory	National Institute for Medical Research
EPI445578	NA	Palestinian Territory	2012-Dec-12	EPI_ISL_140256	A/Jenin/2/2012	Central Public Health Laboratory (CPHL) West Bank	National Institute for Medical Research
EPI445583	NA	Palestinian Territory	2012-Dec-24	EPI_ISL_140257	A/Jenin/20/2012	Central Public Health Laboratory (CPHL) West Bank	National Institute for Medical Research
EPI445587	NA	Greece	2013-Feb-14	EPI_ISL_140258	A/Kastoria/72/2013	Aristotelian University of Thessaloniki	National Institute for Medical Research
EPI445595	NA	Palestinian Territory	2012-Dec-30	EPI_ISL_140260	A/Nablus/46/2012	Central Public Health Laboratory (CPHL) West Bank	National Institute for Medical Research
EPI445600	NA	Palestinian Territory	2012-Dec-30	EPI_ISL_140261	A/Qalqilia/38/2012	Central Public Health Laboratory (CPHL) West Bank	National Institute for Medical Research
EPI445602	NA	Palestinian Territory	2012-Dec-31	EPI_ISL_140262	A/Qalqilia/39/2012	Central Public Health Laboratory (CPHL) West Bank	National Institute for Medical Research
EPI445611	NA	Russian Federation	2013-Feb-20	EPI_ISL_140264	A/Saint-Petersburg/11/13	WHO National Influenza Centre Russian Federation	National Institute for Medical Research
EPI445615	NA	Russian Federation	2013-Feb-13	EPI_ISL_140265	A/Saint-Petersburg/17/13	WHO National Influenza Centre Russian Federation	National Institute for Medical Research
EPI445619	NA	Russian Federation	2013-Feb-20	EPI_ISL_140266	A/Saint-Petersburg/24/13	WHO National Influenza Centre Russian Federation	National Institute for Medical Research
EPI445624	NA	Russian Federation	2013-Feb-20	EPI_ISL_140267	A/Saint-Petersburg/33/13	WHO National Influenza Centre Russian Federation	National Institute for Medical Research
EPI445628	NA	Russian Federation	2013-Feb-20	EPI_ISL_140268	A/Saint-Petersburg/38/13	WHO National Influenza Centre Russian Federation	National Institute for Medical Research
EPI445631	NA	Palestinian Territory	2012-Dec-24	EPI_ISL_140269	A/Salfeet/16/2012	Central Public Health Laboratory (CPHL) West Bank	National Institute for Medical Research
EPI445635	NA	Iran, Islamic Republic of	2012-Dec-17	EPI_ISL_140270	A/Tehran/7359/2012	Tehran University of Medical Sciences	National Institute for Medical Research
EPI445637	NA	Palestinian Territory	2012-Dec-23	EPI_ISL_140271	A/Tubas/14/2012	Central Public Health Laboratory (CPHL) West Bank	National Institute for Medical Research
EPI445639	NA	Palestinian Territory	2013-Jan-24	EPI_ISL_140272	A/Tubas/44/2013	Central Public Health Laboratory (CPHL) West Bank	National Institute for Medical Research
EPI445641	NA	Palestinian Territory	2012-Dec-29	EPI_ISL_140273	A/Tulkarem/27/2012	Central Public Health Laboratory (CPHL) West Bank	National Institute for Medical Research
EPI445643	NA	Palestinian Territory	2012-Dec-20	EPI_ISL_140274	A/Tulkarem/28/2012	Central Public Health Laboratory (CPHL) West Bank	National Institute for Medical Research
EPI445793	NA	Mongolia	2013-Feb-04	EPI_ISL_140301	A/Kherlen/658/2013	National Center for Communicable Diseases	National Institute of Infectious Diseases (NIID)	Fujisaki,Seiichiro; Kim,Namhee; Itoh,Reiko; Tashiro,Masato; Odagiri,Takato
EPI445796	NA	Mongolia	2013-Jan-28	EPI_ISL_140302	A/Orkhon/528/2013	National Center for Communicable Diseases	National Institute of Infectious Diseases (NIID)	Fujisaki,Seiichiro; Kim,Namhee; Itoh,Reiko; Tashiro,Masato; Odagiri,Takato
EPI445799	NA	Mongolia	2013-Jan-22	EPI_ISL_140303	A/Sainshand/390/2013	National Center for Communicable Diseases	National Institute of Infectious Diseases (NIID)	Fujisaki,Seiichiro; Kim,Namhee; Itoh,Reiko; Tashiro,Masato; Odagiri,Takato
EPI445802	NA	Mongolia	2013-Jan-28	EPI_ISL_140304	A/Ulaanbaatar/451/2013	National Center for Communicable Diseases	National Institute of Infectious Diseases (NIID)	Fujisaki,Seiichiro; Kim,Namhee; Itoh,Reiko; Tashiro,Masato; Odagiri,Takato
EPI446160	NA	Greece	2013-Feb-25	EPI_ISL_140414	A/Ioannina.GR/605/2013	Hellenic Pasteur Institute	Hellenic Pasteur Institute	Athanasios,Kossyvakis; Vasiliki,Pogka; Afroditi,Moutousi; Mary,Emmanouil; Konstantinos,Papadakos; Antonios,Kalliaropoulos; Dionyssios,Sgouras; Andreas,Mentis
EPI446161	NA	Greece	2013-Mar-06	EPI_ISL_140415	A/Rethymno.GR/663/2013	Hellenic Pasteur Institute	Hellenic Pasteur Institute	Athanasios,Kossyvakis; Vasiliki,Pogka; Afroditi,Moutousi; Mary,Emmanouil; Konstantinos,Papadakos; Antonios,Kalliaropoulos; Dionyssios,Sgouras; Andreas,Mentis
EPI446976	NA	Cambodia	2011-May-17	EPI_ISL_140930	A/Cambodia/V0601312/2011		Import from public-domain	Buchy,P.
EPI446977	NA	Cambodia	2011-Jun-01	EPI_ISL_140931	A/Cambodia/V0608350/2011		Import from public-domain	Buchy,P.
EPI446978	NA	Cambodia	2011-Jul-18	EPI_ISL_140932	A/Cambodia/V0721310/2011		Import from public-domain	Buchy,P.
EPI446979	NA	Cambodia	2011-Aug-24	EPI_ISL_140933	A/Cambodia/V0902314/2011		Import from public-domain	Buchy,P.
EPI446981	NA	Cambodia	2011-Sep-22	EPI_ISL_140934	A/Cambodia/V1005346/2011		Import from public-domain	Buchy,P.
EPI446982	NA	Cambodia	2011-Oct-12	EPI_ISL_140935	A/Cambodia/V1019320/2011		Import from public-domain	Buchy,P.
EPI450213	NA	United States	2013-Mar-11	EPI_ISL_141539	A/Florida/10/2013	Florida Department of Health-Jacksonville	Centers for Disease Control and Prevention
EPI450219	NA	Australia	2013-Jan-23	EPI_ISL_141541	A/BRISBANE/13/2013	Queensland Health Forensic and Scientific Services	WHO Collaborating Centre for Reference and Research on Influenza	Deng,Y-M;Iannello,P;Caldwell,N; Jelley,L;Komadina,N.
EPI450236	NA	New Zealand	2013-Feb-12	EPI_ISL_141545	A/CHRISTCHURCH/504/2013	Canterbury Health Services	WHO Collaborating Centre for Reference and Research on Influenza	Deng,Y-M., Iannello,P.,Caldwell,N., Jelley,L.,Komadina,N.
EPI450239	NA	Australia	2013-Mar-03	EPI_ISL_141546	A/DARWIN/39/2013	Royal Darwin Hospital	WHO Collaborating Centre for Reference and Research on Influenza	Deng,Y-M;Iannello,P;Caldwell,N;Jelley,L;Komadina,N.
EPI450242	NA	Australia	2013-Mar-09	EPI_ISL_141547	A/DARWIN/48/2013	Royal Darwin Hospital	WHO Collaborating Centre for Reference and Research on Influenza	Deng,Y-M., Iannello,P.,Caldwell,N., Jelley,L.,Komadina,N.
EPI450264	NA	Australia	2012-Dec-24	EPI_ISL_141551	A/Perth/298/2012	Pathwest QE II Medical Centre	WHO Collaborating Centre for Reference and Research on Influenza	Deng,Y-M; Iannello,P; Caldwell,N; Jelley,L; Komadina,N.
EPI450284	NA	Australia	2013-Jan-11	EPI_ISL_141556	A/SOUTH AUSTRALIA/1/2013	Institute of Medical and Veterinary Science (IMVS)	WHO Collaborating Centre for Reference and Research on Influenza	Deng,Y-M; Iannello,P;Caldwell,N; Jelley,L;Komadina,N.
EPI450301	NA	Australia	2013-Feb-14	EPI_ISL_141560	A/TOWNSVILLE/11/2013	Queensland Health Forensic and Scientific Services	WHO Collaborating Centre for Reference and Research on Influenza	Deng,Y-M; Iannello,P;Caldwell,N; Jelley,L;Komadina,N.
EPI450307	NA	Australia	2012-Dec-31	EPI_ISL_141562	A/TOWNSVILLE/37/2012	Queensland Health Forensic and Scientific Services	WHO Collaborating Centre for Reference and Research on Influenza	Deng,Y-M., Iannello,P.,Caldwell,N., Jelley,L.,Komadina,N.
EPI450310	NA	Australia	2012-Jul-14	EPI_ISL_141563	A/VICTORIA/1027/2012	Royal Chidrens Hospital	WHO Collaborating Centre for Reference and Research on Influenza	Deng,Y-M., Iannello,P.,Caldwell,N., Jelley,L.,Komadina,N.
EPI450316	NA	Australia	2013-Jan-23	EPI_ISL_141565	A/VICTORIA/800/2013	Austin Health	WHO Collaborating Centre for Reference and Research on Influenza	Deng,Y-M., Iannello,P.,Caldwell,N., Jelley,L.,Komadina,N.
EPI450489	NA	Macao	2013-Jan-23	EPI_ISL_141597	A/MACAU/600062/2013	Laboratorio De Saude Publico	WHO Collaborating Centre for Reference and Research on Influenza	Deng,Y-M., Iannello,P.,Caldwell,N., Jelley,L.,Komadina,N.
EPI450492	NA	Macao	2013-Feb-20	EPI_ISL_141598	A/MACAU/610117/2013	Laboratorio De Saude Publico	WHO Collaborating Centre for Reference and Research on Influenza	Deng,Y-M., Iannello,P.,Caldwell,N., Jelley,L.,Komadina,N.
EPI450529	NA	Sweden	2013-Mar-25	EPI_ISL_141602	A/Sweden/2/2013		Public Health Agency of Sweden
EPI450532	NA	Sweden	2013-Mar-26	EPI_ISL_141603	A/Sweden/3/2013		Public Health Agency of Sweden
EPI450535	NA	Sweden	2013-Apr-04	EPI_ISL_141604	A/Stockholm/13/2013		Public Health Agency of Sweden
EPI450538	NA	Sweden	2013-Apr-04	EPI_ISL_141605	A/Stockholm/14/2013		Public Health Agency of Sweden
EPI450724	NA	Bulgaria	2013-Feb-08	EPI_ISL_141706	A/Bulgaria/277/2013	National Centre of Infectious and	National Institute for Medical Research
EPI450726	NA	Bulgaria	2013-Feb-14	EPI_ISL_141707	A/Bulgaria/364/2013	National Centre of Infectious and	National Institute for Medical Research
EPI450728	NA	Bulgaria	2013-Feb-23	EPI_ISL_141708	A/Bulgaria/494/2013	National Centre of Infectious and	National Institute for Medical Research
EPI450730	NA	Bulgaria	2013-Mar-04	EPI_ISL_141709	A/Bulgaria/611/2013	National Centre of Infectious and	National Institute for Medical Research
EPI450732	NA	Luxembourg	2013-Jan-16	EPI_ISL_141710	A/Luxembourg/80/2013	Laboratoire National de Sante	National Institute for Medical Research
EPI450734	NA	Greece	2013-Feb-18	EPI_ISL_141711	A/Thessaloniki/75/2013	Aristotelian University of Thessaloniki	National Institute for Medical Research
EPI450736	NA	Luxembourg	2013-Jan-04	EPI_ISL_141712	A/Luxembourg/13/2013	Laboratoire National de Sante	National Institute for Medical Research
EPI450738	NA	Luxembourg	2013-Jan-07	EPI_ISL_141713	A/Luxembourg/18/2013	Laboratoire National de Sante	National Institute for Medical Research
EPI450740	NA	Luxembourg	2013-Jan-08	EPI_ISL_141714	A/Luxembourg/34/2013	Laboratoire National de Sante	National Institute for Medical Research
EPI450746	NA	Macedonia, the former Yogoslav Republic of	2013-Jan-15	EPI_ISL_141717	A/Kochani/PD 4/2013	Institute of Public Health (Macedonia)	National Institute for Medical Research
EPI450748	NA	Macedonia, the former Yogoslav Republic of	2013-Jan-18	EPI_ISL_141718	A/Tetovo/HD 23/2013	Institute of Public Health (Macedonia)	National Institute for Medical Research
EPI450750	NA	Macedonia, the former Yogoslav Republic of	2013-Jan-23	EPI_ISL_141719	A/Macedonia/NA 44/2013	Institute of Public Health (Macedonia)	National Institute for Medical Research
EPI450752	NA	Macedonia, the former Yogoslav Republic of	2013-Jan-16	EPI_ISL_141720	A/Ohrid/SG 16/2013	Institute of Public Health (Macedonia)	National Institute for Medical Research
EPI450754	NA	Palestinian Territory	2013-Jan-04	EPI_ISL_141721	A/Ramallah/60/2013	Central Public Health Laboratory (CPHL) West Bank	National Institute for Medical Research
EPI450756	NA	Palestinian Territory	2013-Jan-01	EPI_ISL_141722	A/Ramallah/43/2013	Central Public Health Laboratory (CPHL) West Bank	National Institute for Medical Research
EPI450760	NA	Palestinian Territory	2012-Dec-24	EPI_ISL_141724	A/Jericho/18/2012	Central Public Health Laboratory (CPHL) West Bank	National Institute for Medical Research
EPI450764	NA	Palestinian Territory	2012-Dec-27	EPI_ISL_141726	A/Beithlehem/33/2012	Central Public Health Laboratory (CPHL) West Bank	National Institute for Medical Research
EPI450766	NA	Palestinian Territory	2012-Dec-29	EPI_ISL_141727	A/Nablus/23/2012	Central Public Health Laboratory (CPHL) West Bank	National Institute for Medical Research
EPI450768	NA	Palestinian Territory	2013-Jan-15	EPI_ISL_141728	A/Hebron/86/2013	Central Public Health Laboratory (CPHL) West Bank	National Institute for Medical Research
EPI450770	NA	Palestinian Territory	2013-Jan-18	EPI_ISL_141729	A/Beithlehem/93/2013	Central Public Health Laboratory (CPHL) West Bank	National Institute for Medical Research
EPI450772	NA	Palestinian Territory	2013-Jan-17	EPI_ISL_141730	A/Hebron/92/2013	Central Public Health Laboratory (CPHL) West Bank	National Institute for Medical Research
EPI450774	NA	Palestinian Territory	2013-Jan-23	EPI_ISL_141731	A/Ramallah/100/2013	Central Public Health Laboratory (CPHL) West Bank	National Institute for Medical Research
EPI450811	NA	Sweden	2013-Mar-26	EPI_ISL_141767	A/Stockholm/15/2013		Public Health Agency of Sweden
EPI450885	NA	Japan	2013-Jan-22	EPI_ISL_141801	A/KANAGAWA/54/2013	Kanagawa Prefectural Institute of Public Health	National Institute of Infectious Diseases (NIID)	Fujisaki,Seiichiro; Itoh,Reiko; Miura,Mai; Tashiro,Masato; Odagiri,Takato
EPI450888	NA	Japan	2013-Feb-05	EPI_ISL_141802	A/TOYAMA/65/2013	Toyama Institute of Health	National Institute of Infectious Diseases (NIID)	Fujisaki,Seiichiro; Itoh,Reiko; Miura,Mai; Tashiro,Masato; Odagiri,Takato
EPI450894	NA	Japan	2013-Jan-15	EPI_ISL_141804	A/IBARAKI/15/2013	Ibaraki Prefectural Institute of Public Health	National Institute of Infectious Diseases (NIID)	Fujisaki,Seiichiro; Itoh,Reiko; Miura,Mai; Tashiro,Masato; Odagiri,Takato
EPI454426	NA	United States	2013-Apr-09	EPI_ISL_142571	A/Pennsylvania/05/2013	Pennsylvania Department of Health	Centers for Disease Control and Prevention
EPI454429	NA	Chile	2013-Mar-08	EPI_ISL_142572	A/Linares/16708/2013	Instituto de Salud Publica de Chile	Centers for Disease Control and Prevention
EPI454432	NA	Northern Mariana Islands	2013-Feb-07	EPI_ISL_142573	A/Saipan/6197/2013	State of Hawaii Department of Health	Centers for Disease Control and Prevention
EPI454435	NA	Kenya	2013-Feb-22	EPI_ISL_142574	A/Kenya/104/2013	CDC-Kenya	Centers for Disease Control and Prevention
EPI454438	NA	United States	2013-Apr-08	EPI_ISL_142575	A/Vermont/03/2013	Vermont Department of Health Laboratory	Centers for Disease Control and Prevention
EPI454441	NA	United States	2013-Apr-14	EPI_ISL_142576	A/Utah/05/2013	Utah Department of Health	Centers for Disease Control and Prevention
EPI454444	NA	Russian Federation	2013-Mar-25	EPI_ISL_142577	A/Nizhnii Novgorod/01/2013	Russian Academy of Medical Sciences	Centers for Disease Control and Prevention
EPI454447	NA	Chile	2013-Mar-19	EPI_ISL_142578	A/Santiago/20148/2013	Instituto de Salud Publica de Chile	Centers for Disease Control and Prevention
EPI454450	NA	United States	2013-Mar-13	EPI_ISL_142579	A/Florida/11/2013	Florida Department of Health-Tampa	Centers for Disease Control and Prevention
EPI454453	NA	Russian Federation	2013-Mar-20	EPI_ISL_142580	A/Kirov/01/2013	Russian Academy of Medical Sciences	Centers for Disease Control and Prevention
EPI454456	NA	United States	2013-Apr-11	EPI_ISL_142581	A/Louisiana/05/2013	Louisiana Department of Health and Hospitals	Centers for Disease Control and Prevention
EPI457278	NA	Russian Federation	2013-Jan-25	EPI_ISL_142790	A/Saint-Petersburg/RII47/2013	WHO National Influenza Centre Russian Federation	WHO National Influenza Centre Russian Federation	Komissarov,A.B.;Kosheleva,A.A.; Fadeev, A.V.; Pisareva,M.M.; Stukova,M.A.; Buzitskaya,J.V.; Grudinin,M.P.
EPI457295	NA	Russian Federation	2013-Jan-23	EPI_ISL_142792	A/Ekaterinburg/RII09/2013	WHO National Influenza Centre Russian Federation	WHO National Influenza Centre Russian Federation	Komissarov,A.B.;Kosheleva,A.A.; Fadeev, A.V.; Pisareva,M.M.; Stukova,M.A.; Buzitskaya,J.V.; Grudinin,M.P.
EPI457297	NA	Russian Federation	2013-Jan-30	EPI_ISL_142796	A/Ekaterinburg/RII11/2013	WHO National Influenza Centre Russian Federation	WHO National Influenza Centre Russian Federation	Komissarov,A.B.;Kosheleva,A.A.; Fadeev, A.V.; Pisareva,M.M.; Stukova,M.A.; Buzitskaya,J.V.; Grudinin,M.P.
EPI457299	NA	Russian Federation	2013-Feb-13	EPI_ISL_142797	A/Kaliningrad/RII03/2013	WHO National Influenza Centre Russian Federation	WHO National Influenza Centre Russian Federation	Komissarov,A.B.;Kosheleva,A.A.; Fadeev, A.V.; Pisareva,M.M.; Stukova,M.A.; Buzitskaya,J.V.; Grudinin,M.P.
EPI457303	NA	Russian Federation	2013-Feb-05	EPI_ISL_142799	A/Nizhny-Novgorod/RII02/2013	WHO National Influenza Centre Russian Federation	WHO National Influenza Centre Russian Federation	Komissarov,A.B.;Kosheleva,A.A.; Fadeev, A.V.; Pisareva,M.M.; Stukova,M.A.; Buzitskaya,J.V.; Grudinin,M.P.
EPI457401	NA	Luxembourg	2013-Jan-08	EPI_ISL_142840	A/Luxembourg/20130034/2013	Laboratoire National de Santé	Laboratoire National de Santé
EPI457405	NA	Luxembourg	2013-Jan-11	EPI_ISL_142842	A/Luxembourg/20130062/2013	Laboratoire National de Santé	Laboratoire National de Santé
EPI457407	NA	Luxembourg	2013-Jan-22	EPI_ISL_142843	A/Luxembourg/20130134/2013	Laboratoire National de Santé	Laboratoire National de Santé
EPI457411	NA	Luxembourg	2013-Feb-08	EPI_ISL_142846	A/Luxembourg/20130406/2013	Laboratoire National de Santé	Laboratoire National de Santé
EPI457413	NA	Luxembourg	2013-Feb-21	EPI_ISL_142847	A/Luxembourg/20130553/2013	Laboratoire National de Santé	Laboratoire National de Santé
EPI457447	NA	United States	2013-Mar-09	EPI_ISL_142862	A/California/19/2013	California Department of Health Services	Centers for Disease Control and Prevention
EPI457449	NA	United States	2013-Mar-08	EPI_ISL_142863	A/California/20/2013	California Department of Health Services	Centers for Disease Control and Prevention
EPI457451	NA	United States	2013-Apr-08	EPI_ISL_142864	A/Georgia/02/2013	Georgia Public Health Laboratory	Centers for Disease Control and Prevention
EPI457453	NA	Bahrain	2013-Apr-08	EPI_ISL_142865	A/Bahrain/231/2013	Ministry of Health Bahrain	Centers for Disease Control and Prevention
EPI457455	NA	Dominican Republic	2013-May-01	EPI_ISL_142866	A/Dominican Republic/7291/2013	Laboratorio de Investigacion / Centro de Educacion Medica y Amistad Dominico Japones (CEMADOJA)	Centers for Disease Control and Prevention
EPI457458	NA	Bangladesh	2012-Dec-02	EPI_ISL_142867	A/Bangladesh/3832/2012	icddr,b International Centre for Diarrhoeal Disease Research, Bangladesh	Centers for Disease Control and Prevention
EPI457461	NA	United States	2013-Mar-26	EPI_ISL_142868	A/Tennessee/03/2013	Tennessee Department of Health Laboratory-Nashville	Centers for Disease Control and Prevention
EPI457464	NA	Northern Mariana Islands	2012-Dec-28	EPI_ISL_142869	A/Saipan/6194/2012	State of Hawaii Department of Health	Centers for Disease Control and Prevention
EPI457502	NA	Dominican Republic	2013-May-01	EPI_ISL_142876	A/Dominican Republic/7293/2013	Laboratorio de Investigacion / Centro de Educacion Medica y Amistad Dominico Japones (CEMADOJA)	Centers for Disease Control and Prevention
EPI460143	NA	United States	2013-Apr-09	EPI_ISL_142878	A/North Carolina/07/2013	North Carolina State Laboratory of Public Health	Centers for Disease Control and Prevention
EPI460433	NA	United States	2012-Nov-29	EPI_ISL_143537	A/Ohio/106/2012	Ohio Department of Health Laboratories	Centers for Disease Control and Prevention
EPI460647	NA	Algeria	2012-Oct-30	EPI_ISL_143612	A/Annaba/G687/2012	Institut Pasteur d'Algerie	National Institute for Medical Research
EPI460649	NA	Spain	2013-Jan-30	EPI_ISL_143613	A/Burgos/14/2013	Universidad de Valladolid	National Institute for Medical Research
EPI460651	NA	Czech Republic	2013-Jan-11	EPI_ISL_143614	A/Cheb/24/2013	National Institute of Public Health	National Institute for Medical Research
EPI460655	NA	Romania	2013-Feb-04	EPI_ISL_143616	A/Dolj/133772/2013	Cantacuzino Institute	National Institute for Medical Research
EPI460657	NA	Macedonia, the former Yogoslav Republic of	2013-Jan-24	EPI_ISL_143617	A/Gostivar/P S 19z/2013	Institute of Public Health (Macedonia)	National Institute for Medical Research
EPI460659	NA	Iran, Islamic Republic of	2012-Dec-12	EPI_ISL_143618	A/Hormozgan/30318/2012	Tehran University of Medical Sciences	National Institute for Medical Research
[truncated: 36,908 more rows]
