# Supplementary material for: Locations and structures of influenza A virus packaging-associated signals and other functional elements via an in silico pipeline for predicting constrained features in RNA viruses
Source: PLoS Comput Biol. 2024 Apr 22;20(4):e1012009. doi: 10.1371/journal.pcbi.1012009 (PMC11034665; doi:10.1371/journal.pcbi.1012009)
Supplement: S25 Table — (XLSX) [file pcbi.1012009.s026.xlsx]

## Sheet: Acknowledge Table
We gratefully acknowledge the authors, originating and submitting laboratories of the sequences from GISAID’s EpiFlu Database on which this research is based. The list is detailed below.
All submitters of data may be contacted directly via www.gisaid.org
Segment ID	Segment	Country	Collection date	Isolate-ID	Isolate name	Originating Lab	Submitting Lab	Authors
EPI347545	MP	United States	2011-Nov-29	EPI_ISL_100451	A/South Carolina/07/2011	South Carolina Department of Health	Centers for Disease Control and Prevention
EPI347548	MP	Bangladesh	2011-Oct-02	EPI_ISL_100452	A/Bangladesh/2110/2011	icddr,b International Centre for Diarrhoeal Disease Research, Bangladesh	Centers for Disease Control and Prevention
EPI347551	MP	Kenya	2011-Aug-10	EPI_ISL_100453	A/Kenya/3379/2011	CDC-Kenya	Centers for Disease Control and Prevention
EPI347554	MP	Puerto Rico	2011-Oct-22	EPI_ISL_100454	A/Puerto Rico/21/2011	Puerto Rico Department of Health	Centers for Disease Control and Prevention
EPI347566	MP	Sweden	2011-Nov-22	EPI_ISL_100460	A/Stockholm/35/2011		Public Health Agency of Sweden
EPI347569	MP	Sweden	2011-Dec-27	EPI_ISL_100461	A/Stockholm/36/2011		Public Health Agency of Sweden
EPI349343	MP	Costa Rica	2011-Oct-30	EPI_ISL_101246	A/Costa Rica/6796/2011	Laboratorio Nacional de Influenza	Centers for Disease Control and Prevention
EPI348172	MP	United States	2011-Nov-26	EPI_ISL_101247	A/Colorado/18/2011	Colorado Department of Health Lab	Centers for Disease Control and Prevention
EPI348175	MP	Kenya	2011-Jul-19	EPI_ISL_101248	A/Kenya/3294/2011	CDC-Kenya	Centers for Disease Control and Prevention
EPI348178	MP	United States	2011-Nov-16	EPI_ISL_101249	A/California/32/2011	California Department of Health Services	Centers for Disease Control and Prevention
EPI348181	MP	United States	2011-Dec-07	EPI_ISL_101250	A/Florida/34/2011	Florida Department of Health-Tampa	Centers for Disease Control and Prevention
EPI348183	MP	United States	2011-Dec-07	EPI_ISL_101251	A/Florida/35/2011	Florida Department of Health-Tampa	Centers for Disease Control and Prevention
EPI348227	MP	United Kingdom	2009-Apr-25	EPI_ISL_101291	A/Scotland/91800797/2009		Import from public-domain	Baillie,G.J.; Galiano,M.; Agapow,P.M.; Myers,R.; Chiam,R.; Gall,A.; Palser,A.L.; Watson,S.J.; Hedge,J.; Underwood,A.; Platt,S.; McLean,E.; Pebody,R.G.; Rambaut,A.; Green,J.; Daniels,R.; Pybus,O.G.; Kellam,P.; Zambon,M.; Galiano,M.C.
EPI348235	MP	United Kingdom	2009-Apr-24	EPI_ISL_101295	A/Scotland/91800799/2009		Import from public-domain	Baillie,G.J.; Galiano,M.; Agapow,P.M.; Myers,R.; Chiam,R.; Gall,A.; Palser,A.L.; Watson,S.J.; Hedge,J.; Underwood,A.; Platt,S.; McLean,E.; Pebody,R.G.; Rambaut,A.; Green,J.; Daniels,R.; Pybus,O.G.; Kellam,P.; Zambon,M.; Galiano,M.C.
EPI348244	MP	United Kingdom	2009-Jun-23	EPI_ISL_101300	A/England/541/2009		Import from public-domain	Baillie,G.J.; Galiano,M.; Agapow,P.M.; Myers,R.; Chiam,R.; Gall,A.; Palser,A.L.; Watson,S.J.; Hedge,J.; Underwood,A.; Platt,S.; McLean,E.; Pebody,R.G.; Rambaut,A.; Green,J.; Daniels,R.; Pybus,O.G.; Kellam,P.; Zambon,M.; Galiano,M.C.
EPI348254	MP	United Kingdom	2009-Jul-06	EPI_ISL_101302	A/England/92860032/2009		Import from public-domain	Baillie,G.J.; Galiano,M.; Agapow,P.M.; Myers,R.; Chiam,R.; Gall,A.; Palser,A.L.; Watson,S.J.; Hedge,J.; Underwood,A.; Platt,S.; McLean,E.; Pebody,R.G.; Rambaut,A.; Green,J.; Daniels,R.; Pybus,O.G.; Kellam,P.; Zambon,M.; Galiano,M.C.
EPI348262	MP	United Kingdom	2009-Jul-01	EPI_ISL_101305	A/England/634/2009		Import from public-domain	Baillie,G.J.; Galiano,M.; Agapow,P.M.; Myers,R.; Chiam,R.; Gall,A.; Palser,A.L.; Watson,S.J.; Hedge,J.; Underwood,A.; Platt,S.; McLean,E.; Pebody,R.G.; Rambaut,A.; Green,J.; Daniels,R.; Pybus,O.G.; Kellam,P.; Zambon,M.; Galiano,M.C.
EPI348271	MP	United Kingdom	2009-Jul-10	EPI_ISL_101307	A/England/675/2009		Import from public-domain	Baillie,G.J.; Galiano,M.; Agapow,P.M.; Myers,R.; Chiam,R.; Gall,A.; Palser,A.L.; Watson,S.J.; Hedge,J.; Underwood,A.; Platt,S.; McLean,E.; Pebody,R.G.; Rambaut,A.; Green,J.; Daniels,R.; Pybus,O.G.; Kellam,P.; Zambon,M.; Galiano,M.C.
EPI348279	MP	United Kingdom	2009-Apr-27	EPI_ISL_101308	A/England/202/2009		Import from public-domain	Baillie,G.J.; Galiano,M.; Agapow,P.M.; Myers,R.; Chiam,R.; Gall,A.; Palser,A.L.; Watson,S.J.; Hedge,J.; Underwood,A.; Platt,S.; McLean,E.; Pebody,R.G.; Rambaut,A.; Green,J.; Daniels,R.; Pybus,O.G.; Kellam,P.; Zambon,M.; Galiano,M.C.
EPI348298	MP	United Kingdom	2009-Apr-28	EPI_ISL_101312	A/England/204/2009		Import from public-domain	Baillie,G.J.; Galiano,M.; Agapow,P.M.; Myers,R.; Chiam,R.; Gall,A.; Palser,A.L.; Watson,S.J.; Hedge,J.; Underwood,A.; Platt,S.; McLean,E.; Pebody,R.G.; Rambaut,A.; Green,J.; Daniels,R.; Pybus,O.G.; Kellam,P.; Zambon,M.; Galiano,M.C.
EPI348308	MP	United Kingdom	2009-Apr-27	EPI_ISL_101314	A/England/205/2009		Import from public-domain	Baillie,G.J.; Galiano,M.; Agapow,P.M.; Myers,R.; Chiam,R.; Gall,A.; Palser,A.L.; Watson,S.J.; Hedge,J.; Underwood,A.; Platt,S.; McLean,E.; Pebody,R.G.; Rambaut,A.; Green,J.; Daniels,R.; Pybus,O.G.; Kellam,P.; Zambon,M.; Galiano,M.C.
EPI348333	MP	United Kingdom	2009-Apr-27	EPI_ISL_101318	A/England/551/2009		Import from public-domain	Baillie,G.J.; Galiano,M.; Agapow,P.M.; Myers,R.; Chiam,R.; Gall,A.; Palser,A.L.; Watson,S.J.; Hedge,J.; Underwood,A.; Platt,S.; McLean,E.; Pebody,R.G.; Rambaut,A.; Green,J.; Daniels,R.; Pybus,O.G.; Kellam,P.; Zambon,M.; Galiano,M.C.
EPI348354	MP	United Kingdom	2009-Apr-29	EPI_ISL_101320	A/England/XFL00137/2009		Import from public-domain	Baillie,G.J.; Galiano,M.; Agapow,P.M.; Myers,R.; Chiam,R.; Gall,A.; Palser,A.L.; Watson,S.J.; Hedge,J.; Underwood,A.; Platt,S.; McLean,E.; Pebody,R.G.; Rambaut,A.; Green,J.; Daniels,R.; Pybus,O.G.; Kellam,P.; Zambon,M.; Galiano,M.C.
EPI348392	MP	United Kingdom	2009-May-03	EPI_ISL_101328	A/Scotland/4/2009		Import from public-domain	Baillie,G.J.; Galiano,M.; Agapow,P.M.; Myers,R.; Chiam,R.; Gall,A.; Palser,A.L.; Watson,S.J.; Hedge,J.; Underwood,A.; Platt,S.; McLean,E.; Pebody,R.G.; Rambaut,A.; Green,J.; Daniels,R.; Pybus,O.G.; Kellam,P.; Zambon,M.; Galiano,M.C.
EPI348425	MP	United Kingdom	2009-May-02	EPI_ISL_101354	A/England/218/2009		Import from public-domain	Baillie,G.J.; Galiano,M.; Agapow,P.M.; Myers,R.; Chiam,R.; Gall,A.; Palser,A.L.; Watson,S.J.; Hedge,J.; Underwood,A.; Platt,S.; McLean,E.; Pebody,R.G.; Rambaut,A.; Green,J.; Daniels,R.; Pybus,O.G.; Kellam,P.; Zambon,M.; Galiano,M.C.
EPI348433	MP	United Kingdom	2009-May-02	EPI_ISL_101355	A/England/246/2009		Import from public-domain	Baillie,G.J.; Galiano,M.; Agapow,P.M.; Myers,R.; Chiam,R.; Gall,A.; Palser,A.L.; Watson,S.J.; Hedge,J.; Underwood,A.; Platt,S.; McLean,E.; Pebody,R.G.; Rambaut,A.; Green,J.; Daniels,R.; Pybus,O.G.; Kellam,P.; Zambon,M.; Galiano,M.C.
EPI348491	MP	Japan	2011-Oct-17	EPI_ISL_101369	A/SAITAMA/319/2011	Saitama Institute of Public Health	National Institute of Infectious Diseases (NIID)	Fujisaki,Seiichiro; Kim,Namhee; Tahiro,Masato; Odagiri,Takato'
EPI348532	MP	United Kingdom	2009-May-03	EPI_ISL_101374	A/England/247/2009		Import from public-domain	Baillie,G.J.; Galiano,M.; Agapow,P.M.; Myers,R.; Chiam,R.; Gall,A.; Palser,A.L.; Watson,S.J.; Hedge,J.; Underwood,A.; Platt,S.; McLean,E.; Pebody,R.G.; Rambaut,A.; Green,J.; Daniels,R.; Pybus,O.G.; Kellam,P.; Zambon,M.; Galiano,M.C.
EPI348540	MP	United Kingdom	2009-May-04	EPI_ISL_101375	A/England/XFL00200/2009		Import from public-domain	Baillie,G.J.; Galiano,M.; Agapow,P.M.; Myers,R.; Chiam,R.; Gall,A.; Palser,A.L.; Watson,S.J.; Hedge,J.; Underwood,A.; Platt,S.; McLean,E.; Pebody,R.G.; Rambaut,A.; Green,J.; Daniels,R.; Pybus,O.G.; Kellam,P.; Zambon,M.; Galiano,M.C.
EPI348548	MP	United Kingdom	2009-May-05	EPI_ISL_101376	A/England/XFL00275/2009		Import from public-domain	Baillie,G.J.; Galiano,M.; Agapow,P.M.; Myers,R.; Chiam,R.; Gall,A.; Palser,A.L.; Watson,S.J.; Hedge,J.; Underwood,A.; Platt,S.; McLean,E.; Pebody,R.G.; Rambaut,A.; Green,J.; Daniels,R.; Pybus,O.G.; Kellam,P.; Zambon,M.; Galiano,M.C.
EPI348556	MP	United Kingdom	2009-May-07	EPI_ISL_101377	A/England/XFL00300/2009		Import from public-domain	Baillie,G.J.; Galiano,M.; Agapow,P.M.; Myers,R.; Chiam,R.; Gall,A.; Palser,A.L.; Watson,S.J.; Hedge,J.; Underwood,A.; Platt,S.; McLean,E.; Pebody,R.G.; Rambaut,A.; Green,J.; Daniels,R.; Pybus,O.G.; Kellam,P.; Zambon,M.; Galiano,M.C.
EPI348564	MP	United Kingdom	2009-May-05	EPI_ISL_101378	A/England/XFL00304/2009		Import from public-domain	Baillie,G.J.; Galiano,M.; Agapow,P.M.; Myers,R.; Chiam,R.; Gall,A.; Palser,A.L.; Watson,S.J.; Hedge,J.; Underwood,A.; Platt,S.; McLean,E.; Pebody,R.G.; Rambaut,A.; Green,J.; Daniels,R.; Pybus,O.G.; Kellam,P.; Zambon,M.; Galiano,M.C.
EPI348572	MP	United Kingdom	2009-May-08	EPI_ISL_101379	A/England/252/2009		Import from public-domain	Baillie,G.J.; Galiano,M.; Agapow,P.M.; Myers,R.; Chiam,R.; Gall,A.; Palser,A.L.; Watson,S.J.; Hedge,J.; Underwood,A.; Platt,S.; McLean,E.; Pebody,R.G.; Rambaut,A.; Green,J.; Daniels,R.; Pybus,O.G.; Kellam,P.; Zambon,M.; Galiano,M.C.
EPI348580	MP	United Kingdom	2009-May-07	EPI_ISL_101380	A/England/XFL00311/2009		Import from public-domain	Baillie,G.J.; Galiano,M.; Agapow,P.M.; Myers,R.; Chiam,R.; Gall,A.; Palser,A.L.; Watson,S.J.; Hedge,J.; Underwood,A.; Platt,S.; McLean,E.; Pebody,R.G.; Rambaut,A.; Green,J.; Daniels,R.; Pybus,O.G.; Kellam,P.; Zambon,M.; Galiano,M.C.
EPI348588	MP	United Kingdom	2009-May-07	EPI_ISL_101381	A/England/253/2009		Import from public-domain	Baillie,G.J.; Galiano,M.; Agapow,P.M.; Myers,R.; Chiam,R.; Gall,A.; Palser,A.L.; Watson,S.J.; Hedge,J.; Underwood,A.; Platt,S.; McLean,E.; Pebody,R.G.; Rambaut,A.; Green,J.; Daniels,R.; Pybus,O.G.; Kellam,P.; Zambon,M.; Galiano,M.C.
EPI348596	MP	United Kingdom	2009-May-05	EPI_ISL_101382	A/England/254/2009		Import from public-domain	Baillie,G.J.; Galiano,M.; Agapow,P.M.; Myers,R.; Chiam,R.; Gall,A.; Palser,A.L.; Watson,S.J.; Hedge,J.; Underwood,A.; Platt,S.; McLean,E.; Pebody,R.G.; Rambaut,A.; Green,J.; Daniels,R.; Pybus,O.G.; Kellam,P.; Zambon,M.; Galiano,M.C.
EPI348604	MP	United Kingdom	2009-May-10	EPI_ISL_101383	A/England/XFL00354/2009		Import from public-domain	Baillie,G.J.; Galiano,M.; Agapow,P.M.; Myers,R.; Chiam,R.; Gall,A.; Palser,A.L.; Watson,S.J.; Hedge,J.; Underwood,A.; Platt,S.; McLean,E.; Pebody,R.G.; Rambaut,A.; Green,J.; Daniels,R.; Pybus,O.G.; Kellam,P.; Zambon,M.; Galiano,M.C.
EPI348612	MP	United Kingdom	2009-May-08	EPI_ISL_101384	A/England/256/2009		Import from public-domain	Baillie,G.J.; Galiano,M.; Agapow,P.M.; Myers,R.; Chiam,R.; Gall,A.; Palser,A.L.; Watson,S.J.; Hedge,J.; Underwood,A.; Platt,S.; McLean,E.; Pebody,R.G.; Rambaut,A.; Green,J.; Daniels,R.; Pybus,O.G.; Kellam,P.; Zambon,M.; Galiano,M.C.
EPI348620	MP	United Kingdom	2009-May-09	EPI_ISL_101385	A/England/257/2009		Import from public-domain	Baillie,G.J.; Galiano,M.; Agapow,P.M.; Myers,R.; Chiam,R.; Gall,A.; Palser,A.L.; Watson,S.J.; Hedge,J.; Underwood,A.; Platt,S.; McLean,E.; Pebody,R.G.; Rambaut,A.; Green,J.; Daniels,R.; Pybus,O.G.; Kellam,P.; Zambon,M.; Galiano,M.C.
EPI348628	MP	United Kingdom	2009-May-11	EPI_ISL_101386	A/England/259/2009		Import from public-domain	Baillie,G.J.; Galiano,M.; Agapow,P.M.; Myers,R.; Chiam,R.; Gall,A.; Palser,A.L.; Watson,S.J.; Hedge,J.; Underwood,A.; Platt,S.; McLean,E.; Pebody,R.G.; Rambaut,A.; Green,J.; Daniels,R.; Pybus,O.G.; Kellam,P.; Zambon,M.; Galiano,M.C.
EPI348636	MP	United Kingdom	2009-May-11	EPI_ISL_101387	A/England/XFL00418/2009		Import from public-domain	Baillie,G.J.; Galiano,M.; Agapow,P.M.; Myers,R.; Chiam,R.; Gall,A.; Palser,A.L.; Watson,S.J.; Hedge,J.; Underwood,A.; Platt,S.; McLean,E.; Pebody,R.G.; Rambaut,A.; Green,J.; Daniels,R.; Pybus,O.G.; Kellam,P.; Zambon,M.; Galiano,M.C.
EPI348644	MP	United Kingdom	2009-May-12	EPI_ISL_101388	A/England/XFL00419/2009		Import from public-domain	Baillie,G.J.; Galiano,M.; Agapow,P.M.; Myers,R.; Chiam,R.; Gall,A.; Palser,A.L.; Watson,S.J.; Hedge,J.; Underwood,A.; Platt,S.; McLean,E.; Pebody,R.G.; Rambaut,A.; Green,J.; Daniels,R.; Pybus,O.G.; Kellam,P.; Zambon,M.; Galiano,M.C.
EPI348652	MP	United Kingdom	2009-May-12	EPI_ISL_101389	A/England/XFL00473/2009		Import from public-domain	Baillie,G.J.; Galiano,M.; Agapow,P.M.; Myers,R.; Chiam,R.; Gall,A.; Palser,A.L.; Watson,S.J.; Hedge,J.; Underwood,A.; Platt,S.; McLean,E.; Pebody,R.G.; Rambaut,A.; Green,J.; Daniels,R.; Pybus,O.G.; Kellam,P.; Zambon,M.; Galiano,M.C.
EPI348684	MP	United Kingdom	2009-May-12	EPI_ISL_101398	A/England/263/2009		Import from public-domain	Baillie,G.J.; Galiano,M.; Agapow,P.M.; Myers,R.; Chiam,R.; Gall,A.; Palser,A.L.; Watson,S.J.; Hedge,J.; Underwood,A.; Platt,S.; McLean,E.; Pebody,R.G.; Rambaut,A.; Green,J.; Daniels,R.; Pybus,O.G.; Kellam,P.; Zambon,M.; Galiano,M.C.
EPI348692	MP	United Kingdom	2009-May-12	EPI_ISL_101400	A/England/264/2009		Import from public-domain	Baillie,G.J.; Galiano,M.; Agapow,P.M.; Myers,R.; Chiam,R.; Gall,A.; Palser,A.L.; Watson,S.J.; Hedge,J.; Underwood,A.; Platt,S.; McLean,E.; Pebody,R.G.; Rambaut,A.; Green,J.; Daniels,R.; Pybus,O.G.; Kellam,P.; Zambon,M.; Galiano,M.C.
EPI348700	MP	United Kingdom	2009-May-12	EPI_ISL_101401	A/England/265/2009		Import from public-domain	Baillie,G.J.; Galiano,M.; Agapow,P.M.; Myers,R.; Chiam,R.; Gall,A.; Palser,A.L.; Watson,S.J.; Hedge,J.; Underwood,A.; Platt,S.; McLean,E.; Pebody,R.G.; Rambaut,A.; Green,J.; Daniels,R.; Pybus,O.G.; Kellam,P.; Zambon,M.; Galiano,M.C.
EPI348708	MP	United Kingdom	2009-May-13	EPI_ISL_101402	A/England/XFL00481/2009		Import from public-domain	Baillie,G.J.; Galiano,M.; Agapow,P.M.; Myers,R.; Chiam,R.; Gall,A.; Palser,A.L.; Watson,S.J.; Hedge,J.; Underwood,A.; Platt,S.; McLean,E.; Pebody,R.G.; Rambaut,A.; Green,J.; Daniels,R.; Pybus,O.G.; Kellam,P.; Zambon,M.; Galiano,M.C.
EPI348716	MP	United Kingdom	2009-May-13	EPI_ISL_101403	A/England/XFL00482/2009		Import from public-domain	Baillie,G.J.; Galiano,M.; Agapow,P.M.; Myers,R.; Chiam,R.; Gall,A.; Palser,A.L.; Watson,S.J.; Hedge,J.; Underwood,A.; Platt,S.; McLean,E.; Pebody,R.G.; Rambaut,A.; Green,J.; Daniels,R.; Pybus,O.G.; Kellam,P.; Zambon,M.; Galiano,M.C.
EPI348724	MP	United Kingdom	2009-May-15	EPI_ISL_101404	A/England/266/2009		Import from public-domain	Baillie,G.J.; Galiano,M.; Agapow,P.M.; Myers,R.; Chiam,R.; Gall,A.; Palser,A.L.; Watson,S.J.; Hedge,J.; Underwood,A.; Platt,S.; McLean,E.; Pebody,R.G.; Rambaut,A.; Green,J.; Daniels,R.; Pybus,O.G.; Kellam,P.; Zambon,M.; Galiano,M.C.
EPI348732	MP	United Kingdom	2009-May-15	EPI_ISL_101405	A/England/XFL00532/2009		Import from public-domain	Baillie,G.J.; Galiano,M.; Agapow,P.M.; Myers,R.; Chiam,R.; Gall,A.; Palser,A.L.; Watson,S.J.; Hedge,J.; Underwood,A.; Platt,S.; McLean,E.; Pebody,R.G.; Rambaut,A.; Green,J.; Daniels,R.; Pybus,O.G.; Kellam,P.; Zambon,M.; Galiano,M.C.
EPI348740	MP	United Kingdom	2009-May-31	EPI_ISL_101406	A/England/359/2009		Import from public-domain	Baillie,G.J.; Galiano,M.; Agapow,P.M.; Myers,R.; Chiam,R.; Gall,A.; Palser,A.L.; Watson,S.J.; Hedge,J.; Underwood,A.; Platt,S.; McLean,E.; Pebody,R.G.; Rambaut,A.; Green,J.; Daniels,R.; Pybus,O.G.; Kellam,P.; Zambon,M.; Galiano,M.C.
EPI348748	MP	United Kingdom	2009-Jun-01	EPI_ISL_101407	A/England/361/2009		Import from public-domain	Baillie,G.J.; Galiano,M.; Agapow,P.M.; Myers,R.; Chiam,R.; Gall,A.; Palser,A.L.; Watson,S.J.; Hedge,J.; Underwood,A.; Platt,S.; McLean,E.; Pebody,R.G.; Rambaut,A.; Green,J.; Daniels,R.; Pybus,O.G.; Kellam,P.; Zambon,M.; Galiano,M.C.
EPI348755	MP	United Kingdom	2009-Jun-01	EPI_ISL_101408	A/England/381/2009		Import from public-domain	Baillie,G.J.; Galiano,M.; Agapow,P.M.; Myers,R.; Chiam,R.; Gall,A.; Palser,A.L.; Watson,S.J.; Hedge,J.; Underwood,A.; Platt,S.; McLean,E.; Pebody,R.G.; Rambaut,A.; Green,J.; Daniels,R.; Pybus,O.G.; Kellam,P.; Zambon,M.; Galiano,M.C.
EPI348763	MP	United Kingdom	2009-Jun-01	EPI_ISL_101409	A/England/382/2009		Import from public-domain	Baillie,G.J.; Galiano,M.; Agapow,P.M.; Myers,R.; Chiam,R.; Gall,A.; Palser,A.L.; Watson,S.J.; Hedge,J.; Underwood,A.; Platt,S.; McLean,E.; Pebody,R.G.; Rambaut,A.; Green,J.; Daniels,R.; Pybus,O.G.; Kellam,P.; Zambon,M.; Galiano,M.C.
EPI348771	MP	United Kingdom	2009-Jun-01	EPI_ISL_101410	A/England/384/2009		Import from public-domain	Baillie,G.J.; Galiano,M.; Agapow,P.M.; Myers,R.; Chiam,R.; Gall,A.; Palser,A.L.; Watson,S.J.; Hedge,J.; Underwood,A.; Platt,S.; McLean,E.; Pebody,R.G.; Rambaut,A.; Green,J.; Daniels,R.; Pybus,O.G.; Kellam,P.; Zambon,M.; Galiano,M.C.
EPI348780	MP	United Kingdom	2009-Jun-01	EPI_ISL_101411	A/England/385/2009		Import from public-domain	Baillie,G.J.; Galiano,M.; Agapow,P.M.; Myers,R.; Chiam,R.; Gall,A.; Palser,A.L.; Watson,S.J.; Hedge,J.; Underwood,A.; Platt,S.; McLean,E.; Pebody,R.G.; Rambaut,A.; Green,J.; Daniels,R.; Pybus,O.G.; Kellam,P.; Zambon,M.; Galiano,M.C.
EPI348929	MP	United Kingdom	2009-Jun-01	EPI_ISL_101412	A/England/386/2009		Import from public-domain	Baillie,G.J.; Galiano,M.; Agapow,P.M.; Myers,R.; Chiam,R.; Gall,A.; Palser,A.L.; Watson,S.J.; Hedge,J.; Underwood,A.; Platt,S.; McLean,E.; Pebody,R.G.; Rambaut,A.; Green,J.; Daniels,R.; Pybus,O.G.; Kellam,P.; Zambon,M.; Galiano,M.C.
EPI348937	MP	United Kingdom	2009-Jun-02	EPI_ISL_101413	A/England/388/2009		Import from public-domain	Baillie,G.J.; Galiano,M.; Agapow,P.M.; Myers,R.; Chiam,R.; Gall,A.; Palser,A.L.; Watson,S.J.; Hedge,J.; Underwood,A.; Platt,S.; McLean,E.; Pebody,R.G.; Rambaut,A.; Green,J.; Daniels,R.; Pybus,O.G.; Kellam,P.; Zambon,M.; Galiano,M.C.
EPI348945	MP	United Kingdom	2009-Jun-03	EPI_ISL_101414	A/England/389/2009		Import from public-domain	Baillie,G.J.; Galiano,M.; Agapow,P.M.; Myers,R.; Chiam,R.; Gall,A.; Palser,A.L.; Watson,S.J.; Hedge,J.; Underwood,A.; Platt,S.; McLean,E.; Pebody,R.G.; Rambaut,A.; Green,J.; Daniels,R.; Pybus,O.G.; Kellam,P.; Zambon,M.; Galiano,M.C.
EPI348953	MP	United Kingdom	2009-Jun-03	EPI_ISL_101423	A/England/392/2009		Import from public-domain	Baillie,G.J.; Galiano,M.; Agapow,P.M.; Myers,R.; Chiam,R.; Gall,A.; Palser,A.L.; Watson,S.J.; Hedge,J.; Underwood,A.; Platt,S.; McLean,E.; Pebody,R.G.; Rambaut,A.; Green,J.; Daniels,R.; Pybus,O.G.; Kellam,P.; Zambon,M.; Galiano,M.C.
EPI348961	MP	United Kingdom	2009-Jun-02	EPI_ISL_101424	A/England/394/2009		Import from public-domain	Baillie,G.J.; Galiano,M.; Agapow,P.M.; Myers,R.; Chiam,R.; Gall,A.; Palser,A.L.; Watson,S.J.; Hedge,J.; Underwood,A.; Platt,S.; McLean,E.; Pebody,R.G.; Rambaut,A.; Green,J.; Daniels,R.; Pybus,O.G.; Kellam,P.; Zambon,M.; Galiano,M.C.
EPI348969	MP	United Kingdom	2009-Jun-01	EPI_ISL_101433	A/England/395/2009		Import from public-domain	Baillie,G.J.; Galiano,M.; Agapow,P.M.; Myers,R.; Chiam,R.; Gall,A.; Palser,A.L.; Watson,S.J.; Hedge,J.; Underwood,A.; Platt,S.; McLean,E.; Pebody,R.G.; Rambaut,A.; Green,J.; Daniels,R.; Pybus,O.G.; Kellam,P.; Zambon,M.; Galiano,M.C.
EPI348977	MP	United Kingdom	2009-Jun-03	EPI_ISL_101434	A/England/398/2009		Import from public-domain	Baillie,G.J.; Galiano,M.; Agapow,P.M.; Myers,R.; Chiam,R.; Gall,A.; Palser,A.L.; Watson,S.J.; Hedge,J.; Underwood,A.; Platt,S.; McLean,E.; Pebody,R.G.; Rambaut,A.; Green,J.; Daniels,R.; Pybus,O.G.; Kellam,P.; Zambon,M.; Galiano,M.C.
EPI348985	MP	United Kingdom	2009-Jun-05	EPI_ISL_101454	A/England/400/2009		Import from public-domain	Baillie,G.J.; Galiano,M.; Agapow,P.M.; Myers,R.; Chiam,R.; Gall,A.; Palser,A.L.; Watson,S.J.; Hedge,J.; Underwood,A.; Platt,S.; McLean,E.; Pebody,R.G.; Rambaut,A.; Green,J.; Daniels,R.; Pybus,O.G.; Kellam,P.; Zambon,M.; Galiano,M.C.
EPI348993	MP	United Kingdom	2009-Jun-01	EPI_ISL_101455	A/England/402/2009		Import from public-domain	Baillie,G.J.; Galiano,M.; Agapow,P.M.; Myers,R.; Chiam,R.; Gall,A.; Palser,A.L.; Watson,S.J.; Hedge,J.; Underwood,A.; Platt,S.; McLean,E.; Pebody,R.G.; Rambaut,A.; Green,J.; Daniels,R.; Pybus,O.G.; Kellam,P.; Zambon,M.; Galiano,M.C.
EPI349001	MP	United Kingdom	2009-Jun-04	EPI_ISL_101456	A/England/411/2009		Import from public-domain	Baillie,G.J.; Galiano,M.; Agapow,P.M.; Myers,R.; Chiam,R.; Gall,A.; Palser,A.L.; Watson,S.J.; Hedge,J.; Underwood,A.; Platt,S.; McLean,E.; Pebody,R.G.; Rambaut,A.; Green,J.; Daniels,R.; Pybus,O.G.; Kellam,P.; Zambon,M.; Galiano,M.C.
EPI349009	MP	United Kingdom	2009-Jun-04	EPI_ISL_101473	A/England/414/2009		Import from public-domain	Baillie,G.J.; Galiano,M.; Agapow,P.M.; Myers,R.; Chiam,R.; Gall,A.; Palser,A.L.; Watson,S.J.; Hedge,J.; Underwood,A.; Platt,S.; McLean,E.; Pebody,R.G.; Rambaut,A.; Green,J.; Daniels,R.; Pybus,O.G.; Kellam,P.; Zambon,M.; Galiano,M.C.
EPI349031	MP	United Kingdom	2009-Jun-05	EPI_ISL_101487	A/England/418/2009		Import from public-domain	Baillie,G.J.; Galiano,M.; Agapow,P.M.; Myers,R.; Chiam,R.; Gall,A.; Palser,A.L.; Watson,S.J.; Hedge,J.; Underwood,A.; Platt,S.; McLean,E.; Pebody,R.G.; Rambaut,A.; Green,J.; Daniels,R.; Pybus,O.G.; Kellam,P.; Zambon,M.; Galiano,M.C.
EPI349039	MP	United Kingdom	2009-Jun-05	EPI_ISL_101504	A/England/419/2009		Import from public-domain	Baillie,G.J.; Galiano,M.; Agapow,P.M.; Myers,R.; Chiam,R.; Gall,A.; Palser,A.L.; Watson,S.J.; Hedge,J.; Underwood,A.; Platt,S.; McLean,E.; Pebody,R.G.; Rambaut,A.; Green,J.; Daniels,R.; Pybus,O.G.; Kellam,P.; Zambon,M.; Galiano,M.C.
EPI349047	MP	United Kingdom	2009-Jun-04	EPI_ISL_101505	A/England/423/2009		Import from public-domain	Baillie,G.J.; Galiano,M.; Agapow,P.M.; Myers,R.; Chiam,R.; Gall,A.; Palser,A.L.; Watson,S.J.; Hedge,J.; Underwood,A.; Platt,S.; McLean,E.; Pebody,R.G.; Rambaut,A.; Green,J.; Daniels,R.; Pybus,O.G.; Kellam,P.; Zambon,M.; Galiano,M.C.
EPI349111	MP	Australia	2011-Jun-07	EPI_ISL_101510	A/NEWCASTLE/25/2011	John Hunter Hospital, Virology Unit, Clinical Microbiology	WHO Collaborating Centre for Reference and Research on Influenza	Deng,Y-M.; Iannello,P.; Caldwell,N.; Leang,S-K; Komadina,N.
EPI349116	MP	Australia	2011-Mar-21	EPI_ISL_101512	A/PERTH/39/2011	Pathwest QE II Medical Centre	WHO Collaborating Centre for Reference and Research on Influenza	Deng,Y-M.; Iannello,P.; Caldwell,N.; Leang,S-K; Komadina,N.
EPI349119	MP	Philippines	2011-Jun-09	EPI_ISL_101513	A/SINGAPORE/18/2011	Ministry of Health, Singapore	WHO Collaborating Centre for Reference and Research on Influenza	Deng,Y-M.; Iannello,P.; Caldwell,N.; Leang,S-K; Komadina,N.
EPI349126	MP	Australia	2011-Jun-14	EPI_ISL_101516	A/BRISBANE/210/2011	Queensland Health Forensic and Scientific Services	WHO Collaborating Centre for Reference and Research on Influenza	Deng,Y-M.; Iannello,P.; Caldwell,N.; Leang,S-K; Komadina,N.
EPI349133	MP	Australia	2011-Jun-15	EPI_ISL_101518	A/BRISBANE/211/2011	Queensland Health Forensic and Scientific Services	WHO Collaborating Centre for Reference and Research on Influenza	Deng,Y-M.; Iannello,P.; Caldwell,N.; Leang,S-K; Komadina,N.
EPI349136	MP	Australia	2011-Jun-19	EPI_ISL_101519	A/TOWNSVILLE/95/2011	Queensland Health Forensic and Scientific Services	WHO Collaborating Centre for Reference and Research on Influenza	Deng,Y-M.; Iannello,P.; Caldwell,N.; Leang,S-K; Komadina,N.
EPI349139	MP	Australia	2011-Jun-18	EPI_ISL_101520	A/BRISBANE/229/2011	Queensland Health Forensic and Scientific Services	WHO Collaborating Centre for Reference and Research on Influenza	Deng,Y-M.; Iannello,P.; Caldwell,N.; Leang,S-K; Komadina,N.
EPI349142	MP	Australia	2011-Jul-06	EPI_ISL_101521	A/VICTORIA/9/2011	Victorian Infectious Diseases Reference Laboratory	WHO Collaborating Centre for Reference and Research on Influenza	Deng,Y-M.; Iannello,P.; Caldwell,N.; Leang,S-K; Komadina,N.
EPI349145	MP	Australia	2011-May-20	EPI_ISL_101522	A/VICTORIA/1002/2011	Royal Chidrens Hospital	WHO Collaborating Centre for Reference and Research on Influenza	Deng,Y-M.; Iannello,P.; Caldwell,N.; Leang,S-K; Komadina,N.
EPI349150	MP	Australia	2011-Jul-06	EPI_ISL_101523	A/PERTH/49/2011	Pathwest QE II Medical Centre	WHO Collaborating Centre for Reference and Research on Influenza	Deng,Y-M.; Iannello,P.; Caldwell,N.; Leang,S-K; Komadina,N.
EPI349161	MP	Australia	2011-Jul-03	EPI_ISL_101527	A/NEWCASTLE/129/2011	John Hunter Hospital, Virology Unit, Clinical Microbiology	WHO Collaborating Centre for Reference and Research on Influenza	Deng,Y-M.; Iannello,P.; Caldwell,N.; Leang,S-K; Komadina,N.
EPI349165	MP	Australia	2011-May-17	EPI_ISL_101529	A/SYDNEY/17/2011	Clinical Virology Unit, CDIM	WHO Collaborating Centre for Reference and Research on Influenza	Deng,Y-M.; Iannello,P.; Caldwell,N.; Leang,S-K; Komadina,N.
EPI349168	MP	Australia	2011-Jun-20	EPI_ISL_101530	A/TOWNSVILLE/102/2011	Queensland Health Forensic and Scientific Services	WHO Collaborating Centre for Reference and Research on Influenza	Deng,Y-M.; Iannello,P.; Caldwell,N.; Leang,S-K; Komadina,N.
EPI349173	MP	Malaysia	2011-Apr-02	EPI_ISL_101532	A/MALAYSIA/478/2011	Institut Penyelidikan Perubatan	WHO Collaborating Centre for Reference and Research on Influenza	Deng,Y-M.; Iannello,P.; Caldwell,N.; Leang,S-K; Komadina,N.
EPI349176	MP	Australia	2011-Aug-01	EPI_ISL_101533	A/SOUTH AUSTRALIA/68/2011	Institute of Medical and Veterinary Science (IMVS)	WHO Collaborating Centre for Reference and Research on Influenza	Deng,Y-M.; Iannello,P.; Caldwell,N.; Leang,S-K; Komadina,N.
EPI349181	MP	Australia	2011-Aug-08	EPI_ISL_101534	A/VICTORIA/821/2011	Austin Health	WHO Collaborating Centre for Reference and Research on Influenza	Deng,Y-M.; Iannello,P.; Caldwell,N.; Leang,S-K; Komadina,N.
EPI349187	MP	Australia	2011-Aug-08	EPI_ISL_101535	A/VICTORIA/822/2011	Austin Health	WHO Collaborating Centre for Reference and Research on Influenza	Deng,Y-M.; Iannello,P.; Caldwell,N.; Leang,S-K; Komadina,N.
EPI349190	MP	Australia	2011-Jul-11	EPI_ISL_101536	A/SYDNEY/516/2011	Childrens Hospital Westmead	WHO Collaborating Centre for Reference and Research on Influenza	Deng,Y-M.; Iannello,P.; Caldwell,N.; Leang,S-K; Komadina,N.
EPI349193	MP	Australia	2011-Jun-28	EPI_ISL_101537	A/TOWNSVILLE/104/2011	Queensland Health Forensic and Scientific Services	WHO Collaborating Centre for Reference and Research on Influenza	Deng,Y-M.; Iannello,P.; Caldwell,N.; Leang,S-K; Komadina,N.
EPI349196	MP	Australia	2011-Apr-18	EPI_ISL_101538	A/BRISBANE/503/2011	Queensland Health Forensic and Scientific Services	WHO Collaborating Centre for Reference and Research on Influenza	Deng,Y-M.; Iannello,P.; Caldwell,N.; Leang,S-K; Komadina,N.
EPI349199	MP	Australia	2011-Jul-12	EPI_ISL_101540	A/NEWCASTLE/168/2011	John Hunter Hospital, Virology Unit, Clinical Microbiology	WHO Collaborating Centre for Reference and Research on Influenza	Deng,Y-M.; Iannello,P.; Caldwell,N.; Leang,S-K; Komadina,N.
EPI349204	MP	Australia	2011-Aug-05	EPI_ISL_101541	A/NEWCASTLE/170/2011	John Hunter Hospital, Virology Unit, Clinical Microbiology	WHO Collaborating Centre for Reference and Research on Influenza	Deng,Y-M.; Iannello,P.; Caldwell,N.; Leang,S-K; Komadina,N.
EPI349210	MP	Australia	2011-Aug-09	EPI_ISL_101542	A/NEWCASTLE/182/2011	John Hunter Hospital, Virology Unit, Clinical Microbiology	WHO Collaborating Centre for Reference and Research on Influenza	Deng,Y-M.; Iannello,P.; Caldwell,N.; Leang,S-K; Komadina,N.
EPI349213	MP	Cambodia	2011-Jul-18	EPI_ISL_101543	A/CAMBODIA/11/2011	Institute Pasteur du Cambodia	WHO Collaborating Centre for Reference and Research on Influenza	Deng,Y-M.; Iannello,P.; Caldwell,N.; Leang,S-K; Komadina,N.
EPI349216	MP	Australia	2011-Jun-08	EPI_ISL_101544	A/CANBERRA/10/2011	Canberra Hospital	WHO Collaborating Centre for Reference and Research on Influenza	Deng,Y-M.; Iannello,P.; Caldwell,N.; Leang,S-K; Komadina,N.
EPI349219	MP	Australia	2011-Aug-14	EPI_ISL_101545	A/NEWCASTLE/204/2011	John Hunter Hospital, Virology Unit, Clinical Microbiology	WHO Collaborating Centre for Reference and Research on Influenza	Deng,Y-M.; Iannello,P.; Caldwell,N.; Leang,S-K; Komadina,N.
EPI349224	MP	Australia	2011-Aug-04	EPI_ISL_101546	A/SYDNEY/56/2011	Westmead Hospital	WHO Collaborating Centre for Reference and Research on Influenza	Deng,Y-M.; Iannello,P.; Caldwell,N.; Leang,S-K; Komadina,N.
EPI349232	MP	New Zealand	2011-Aug-01	EPI_ISL_101547	A/CHRISTCHURCH/18/2011	Canterbury Health Services	WHO Collaborating Centre for Reference and Research on Influenza	Deng,Y-M.; Iannello,P.; Caldwell,N.; Leang,S-K; Komadina,N.
EPI349238	MP	Australia	2011-Jul-07	EPI_ISL_101548	A/PERTH/54/2011	Pathwest QE II Medical Centre	WHO Collaborating Centre for Reference and Research on Influenza	Deng,Y-M.; Iannello,P.; Caldwell,N.; Leang,S-K; Komadina,N.
EPI349241	MP	Australia	2011-Jul-07	EPI_ISL_101549	A/PERTH/55/2011	Pathwest QE II Medical Centre	WHO Collaborating Centre for Reference and Research on Influenza	Deng,Y-M.; Iannello,P.; Caldwell,N.; Leang,S-K; Komadina,N.
EPI349244	MP	Australia	2011-Jul-27	EPI_ISL_101550	A/PERTH/59/2011	Pathwest QE II Medical Centre	WHO Collaborating Centre for Reference and Research on Influenza	Deng,Y-M.; Iannello,P.; Caldwell,N.; Leang,S-K; Komadina,N.
EPI349247	MP	Australia	2011-Aug-05	EPI_ISL_101551	A/PERTH/85/2011	Pathwest QE II Medical Centre	WHO Collaborating Centre for Reference and Research on Influenza	Deng,Y-M.; Iannello,P.; Caldwell,N.; Leang,S-K; Komadina,N.
EPI349250	MP	New Caledonia	2011-Aug-05	EPI_ISL_101552	A/NEW CALEDONIA/11/2011	Institut Pasteur New Caledonia	WHO Collaborating Centre for Reference and Research on Influenza	Deng,Y-M.; Iannello,P.; Caldwell,N.; Leang,S-K; Komadina,N.
EPI349253	MP	Philippines	2011-Jul-21	EPI_ISL_101553	A/PHILIPPINES/2469/2011	Research Institute of Tropical Medicine	WHO Collaborating Centre for Reference and Research on Influenza	Deng,Y-M.; Iannello,P.; Caldwell,N.; Leang,S-K; Komadina,N.
EPI349256	MP	Philippines	2011-Jul-13	EPI_ISL_101554	A/PHILIPPINES/850/2011	Research Institute of Tropical Medicine	WHO Collaborating Centre for Reference and Research on Influenza	Deng,Y-M.; Iannello,P.; Caldwell,N.; Leang,S-K; Komadina,N.
EPI349259	MP	Philippines	2011-Jul-29	EPI_ISL_101555	A/PHILIPPINES/959/2011	Research Institute of Tropical Medicine	WHO Collaborating Centre for Reference and Research on Influenza	Deng,Y-M.; Iannello,P.; Caldwell,N.; Leang,S-K; Komadina,N.
EPI349264	MP	Australia	2011-Aug-29	EPI_ISL_101556	A/SYDNEY/525/2011	Childrens Hospital Westmead	WHO Collaborating Centre for Reference and Research on Influenza	Deng,Y-M.; Iannello,P.; Caldwell,N.; Leang,S-K; Komadina,N.
EPI349270	MP	Australia	2011-Aug-08	EPI_ISL_101557	A/BRISBANE/341/2011	Queensland Health Forensic and Scientific Services	WHO Collaborating Centre for Reference and Research on Influenza	Deng,Y-M.; Iannello,P.; Caldwell,N.; Leang,S-K; Komadina,N.
EPI349275	MP	Papua New Guinea	2011-Jul-25	EPI_ISL_101559	A/GOROKA/4/2011	Papua New Guinea Institute of Medical Research	WHO Collaborating Centre for Reference and Research on Influenza	Deng,Y-M.; Iannello,P.; Caldwell,N.; Leang,S-K; Komadina,N.
EPI349278	MP	Papua New Guinea	2011-Jul-27	EPI_ISL_101560	A/GOROKA/6/2011	Papua New Guinea Institute of Medical Research	WHO Collaborating Centre for Reference and Research on Influenza	Deng,Y-M.; Iannello,P.; Caldwell,N.; Leang,S-K; Komadina,N.
EPI349281	MP	Australia	2011-Aug-10	EPI_ISL_101561	A/BRISBANE/360/2011	Queensland Health Forensic and Scientific Services	WHO Collaborating Centre for Reference and Research on Influenza	Deng,Y-M.; Iannello,P.; Caldwell,N.; Leang,S-K; Komadina,N.
EPI349284	MP	Australia	2011-Aug-26	EPI_ISL_101562	A/BRISBANE/373/2011	Queensland Health Forensic and Scientific Services	WHO Collaborating Centre for Reference and Research on Influenza	Deng,Y-M.; Iannello,P.; Caldwell,N.; Leang,S-K; Komadina,N.
EPI349287	MP	Australia	2011-Oct-09	EPI_ISL_101563	A/DARWIN/103/2011	Royal Darwin Hospital	WHO Collaborating Centre for Reference and Research on Influenza	Deng,Y-M.; Iannello,P.; Caldwell,N.; Leang,S-K; Komadina,N.
EPI349292	MP	Australia	2011-Jul-15	EPI_ISL_101564	A/NEWCASTLE/179/2011	John Hunter Hospital, Virology Unit, Clinical Microbiology	WHO Collaborating Centre for Reference and Research on Influenza	Deng,Y-M.; Iannello,P.; Caldwell,N.; Leang,S-K; Komadina,N.
EPI349302	MP	Australia	2011-Jul-19	EPI_ISL_101566	A/SYDNEY/74/2011	Westmead Hospital	WHO Collaborating Centre for Reference and Research on Influenza	Deng,Y-M.; Iannello,P.; Caldwell,N.; Leang,S-K; Komadina,N.
EPI349396	MP	United Kingdom	2009-Jun-04	EPI_ISL_101570	A/England/428/2009		Import from public-domain	Baillie,G.J.; Galiano,M.; Agapow,P.M.; Myers,R.; Chiam,R.; Gall,A.; Palser,A.L.; Watson,S.J.; Hedge,J.; Underwood,A.; Platt,S.; McLean,E.; Pebody,R.G.; Rambaut,A.; Green,J.; Daniels,R.; Pybus,O.G.; Kellam,P.; Zambon,M.; Galiano,M.C.
EPI349340	MP	Paraguay	2011-Nov-21	EPI_ISL_101586	A/Paraguay/188/2011	Central Laboratory of Public Health	Centers for Disease Control and Prevention
EPI349344	MP	Cambodia	2011-Jul-17	EPI_ISL_101587	A/Cambodia/311/2011	Pasteur Institute, Influenza Laboratory	Centers for Disease Control and Prevention
EPI349347	MP	Paraguay	2011-Nov-09	EPI_ISL_101588	A/Paraguay/105/2011	Central Laboratory of Public Health	Centers for Disease Control and Prevention
EPI349350	MP	Paraguay	2011-Nov-17	EPI_ISL_101589	A/Paraguay/191/2011	Central Laboratory of Public Health	Centers for Disease Control and Prevention
EPI349356	MP	United States	2011-Dec-19	EPI_ISL_101591	A/Pennsylvania/16/2011	Pennsylvania Department of Health	Centers for Disease Control and Prevention
EPI349360	MP	Puerto Rico	2011-Nov-21	EPI_ISL_101592	A/Puerto Rico/8233/2011	Puerto Rico Department of Health	Centers for Disease Control and Prevention
EPI349363	MP	United States	2011-Dec-20	EPI_ISL_101593	A/Florida/36/2011	Florida Department of Health-Tampa	Centers for Disease Control and Prevention
EPI349404	MP	United Kingdom	2009-Jun-05	EPI_ISL_101613	A/England/430/2009		Import from public-domain	Baillie,G.J.; Galiano,M.; Agapow,P.M.; Myers,R.; Chiam,R.; Gall,A.; Palser,A.L.; Watson,S.J.; Hedge,J.; Underwood,A.; Platt,S.; McLean,E.; Pebody,R.G.; Rambaut,A.; Green,J.; Daniels,R.; Pybus,O.G.; Kellam,P.; Zambon,M.; Galiano,M.C.
EPI349412	MP	United Kingdom	2009-Jun-05	EPI_ISL_101621	A/England/431/2009		Import from public-domain	Baillie,G.J.; Galiano,M.; Agapow,P.M.; Myers,R.; Chiam,R.; Gall,A.; Palser,A.L.; Watson,S.J.; Hedge,J.; Underwood,A.; Platt,S.; McLean,E.; Pebody,R.G.; Rambaut,A.; Green,J.; Daniels,R.; Pybus,O.G.; Kellam,P.; Zambon,M.; Galiano,M.C.
EPI349420	MP	United Kingdom	2009-Jun-05	EPI_ISL_101631	A/England/433/2009		Import from public-domain	Baillie,G.J.; Galiano,M.; Agapow,P.M.; Myers,R.; Chiam,R.; Gall,A.; Palser,A.L.; Watson,S.J.; Hedge,J.; Underwood,A.; Platt,S.; McLean,E.; Pebody,R.G.; Rambaut,A.; Green,J.; Daniels,R.; Pybus,O.G.; Kellam,P.; Zambon,M.; Galiano,M.C.
EPI349428	MP	United Kingdom	2009-Jun-06	EPI_ISL_101632	A/England/434/2009		Import from public-domain	Baillie,G.J.; Galiano,M.; Agapow,P.M.; Myers,R.; Chiam,R.; Gall,A.; Palser,A.L.; Watson,S.J.; Hedge,J.; Underwood,A.; Platt,S.; McLean,E.; Pebody,R.G.; Rambaut,A.; Green,J.; Daniels,R.; Pybus,O.G.; Kellam,P.; Zambon,M.; Galiano,M.C.
EPI349436	MP	United Kingdom	2009-Jun-09	EPI_ISL_101639	A/England/445/2009		Import from public-domain	Baillie,G.J.; Galiano,M.; Agapow,P.M.; Myers,R.; Chiam,R.; Gall,A.; Palser,A.L.; Watson,S.J.; Hedge,J.; Underwood,A.; Platt,S.; McLean,E.; Pebody,R.G.; Rambaut,A.; Green,J.; Daniels,R.; Pybus,O.G.; Kellam,P.; Zambon,M.; Galiano,M.C.
EPI349444	MP	United Kingdom	2009-Jun-11	EPI_ISL_101649	A/Scotland/10/2009		Import from public-domain	Baillie,G.J.; Galiano,M.; Agapow,P.M.; Myers,R.; Chiam,R.; Gall,A.; Palser,A.L.; Watson,S.J.; Hedge,J.; Underwood,A.; Platt,S.; McLean,E.; Pebody,R.G.; Rambaut,A.; Green,J.; Daniels,R.; Pybus,O.G.; Kellam,P.; Zambon,M.; Galiano,M.C.
EPI349689	MP	Taiwan	2009-Jul-27	EPI_ISL_101885	A/Taiwan/2826/2009		Import from public-domain	Yang,J.R.; Huang,Y.P.; Chang,F.Y.; Hsu,L.C.; Lin,Y.C.; Su,C.H.; Chen,P.J.; Wu,H.S.; Liu,M.T.; Yang,J.-R.; Wu,H.-S.; Liu,M.-T.
EPI349690	MP	Taiwan	2009-Aug-27	EPI_ISL_101886	A/Taiwan/6078/2009		Import from public-domain	Yang,J.R.; Huang,Y.P.; Chang,F.Y.; Hsu,L.C.; Lin,Y.C.; Su,C.H.; Chen,P.J.; Wu,H.S.; Liu,M.T.; Yang,J.-R.; Wu,H.-S.; Liu,M.-T.
EPI349691	MP	Taiwan	2009-Sep-09	EPI_ISL_101887	A/Taiwan/937/2009		Import from public-domain	Yang,J.R.; Huang,Y.P.; Chang,F.Y.; Hsu,L.C.; Lin,Y.C.; Su,C.H.; Chen,P.J.; Wu,H.S.; Liu,M.T.; Yang,J.-R.; Wu,H.-S.; Liu,M.-T.
EPI349692	MP	Taiwan	2009-Sep-10	EPI_ISL_101888	A/Taiwan/940/2009		Import from public-domain	Yang,J.R.; Huang,Y.P.; Chang,F.Y.; Hsu,L.C.; Lin,Y.C.; Su,C.H.; Chen,P.J.; Wu,H.S.; Liu,M.T.; Yang,J.-R.; Wu,H.-S.; Liu,M.-T.
EPI349693	MP	Taiwan	2009-Sep-20	EPI_ISL_101889	A/Taiwan/8575/2009		Import from public-domain	Yang,J.R.; Huang,Y.P.; Chang,F.Y.; Hsu,L.C.; Lin,Y.C.; Su,C.H.; Chen,P.J.; Wu,H.S.; Liu,M.T.; Yang,J.-R.; Wu,H.-S.; Liu,M.-T.
EPI349694	MP	Taiwan	2009-Sep-28	EPI_ISL_101890	A/Taiwan/4909/2009		Import from public-domain	Yang,J.R.; Huang,Y.P.; Chang,F.Y.; Hsu,L.C.; Lin,Y.C.; Su,C.H.; Chen,P.J.; Wu,H.S.; Liu,M.T.; Yang,J.-R.; Wu,H.-S.; Liu,M.-T.
EPI349695	MP	Taiwan	2009-Sep-28	EPI_ISL_101891	A/Taiwan/8542/2009		Import from public-domain	Yang,J.R.; Huang,Y.P.; Chang,F.Y.; Hsu,L.C.; Lin,Y.C.; Su,C.H.; Chen,P.J.; Wu,H.S.; Liu,M.T.; Yang,J.-R.; Wu,H.-S.; Liu,M.-T.
EPI349696	MP	Taiwan	2009-Oct-08	EPI_ISL_101892	A/Taiwan/7418/2009		Import from public-domain	Yang,J.R.; Huang,Y.P.; Chang,F.Y.; Hsu,L.C.; Lin,Y.C.; Su,C.H.; Chen,P.J.; Wu,H.S.; Liu,M.T.; Yang,J.-R.; Wu,H.-S.; Liu,M.-T.
EPI349697	MP	Taiwan	2009-Oct-27	EPI_ISL_101893	A/Taiwan/6200/2009		Import from public-domain	Yang,J.R.; Huang,Y.P.; Chang,F.Y.; Hsu,L.C.; Lin,Y.C.; Su,C.H.; Chen,P.J.; Wu,H.S.; Liu,M.T.; Yang,J.-R.; Wu,H.-S.; Liu,M.-T.
EPI349698	MP	Taiwan	2009-Oct-28	EPI_ISL_101894	A/Taiwan/7873/2009		Import from public-domain	Yang,J.R.; Huang,Y.P.; Chang,F.Y.; Hsu,L.C.; Lin,Y.C.; Su,C.H.; Chen,P.J.; Wu,H.S.; Liu,M.T.; Yang,J.-R.; Wu,H.-S.; Liu,M.-T.
EPI349699	MP	Taiwan	2009-Dec-04	EPI_ISL_101895	A/Taiwan/6341/2009		Import from public-domain	Yang,J.R.; Huang,Y.P.; Chang,F.Y.; Hsu,L.C.; Lin,Y.C.; Su,C.H.; Chen,P.J.; Wu,H.S.; Liu,M.T.; Yang,J.-R.; Wu,H.-S.; Liu,M.-T.
EPI349700	MP	Taiwan	2009-Dec-18	EPI_ISL_101896	A/Taiwan/11706/2009		Import from public-domain	Yang,J.R.; Huang,Y.P.; Chang,F.Y.; Hsu,L.C.; Lin,Y.C.; Su,C.H.; Chen,P.J.; Wu,H.S.; Liu,M.T.; Yang,J.-R.; Wu,H.-S.; Liu,M.-T.
EPI349701	MP	Taiwan	2009-Dec-29	EPI_ISL_101897	A/Taiwan/1017/2009		Import from public-domain	Yang,J.R.; Huang,Y.P.; Chang,F.Y.; Hsu,L.C.; Lin,Y.C.; Su,C.H.; Chen,P.J.; Wu,H.S.; Liu,M.T.; Yang,J.-R.; Wu,H.-S.; Liu,M.-T.
EPI349702	MP	Taiwan	2010-May-05	EPI_ISL_101898	A/Taiwan/1164/2010		Import from public-domain	Yang,J.R.; Huang,Y.P.; Chang,F.Y.; Hsu,L.C.; Lin,Y.C.; Su,C.H.; Chen,P.J.; Wu,H.S.; Liu,M.T.; Yang,J.-R.; Wu,H.-S.; Liu,M.-T.
EPI349703	MP	Taiwan	2010-Aug-11	EPI_ISL_101899	A/Taiwan/3994/2010		Import from public-domain	Yang,J.R.; Huang,Y.P.; Chang,F.Y.; Hsu,L.C.; Lin,Y.C.; Su,C.H.; Chen,P.J.; Wu,H.S.; Liu,M.T.; Yang,J.-R.; Wu,H.-S.; Liu,M.-T.
EPI349704	MP	Taiwan	2010-Sep-06	EPI_ISL_101900	A/Taiwan/5270/2010		Import from public-domain	Yang,J.R.; Huang,Y.P.; Chang,F.Y.; Hsu,L.C.; Lin,Y.C.; Su,C.H.; Chen,P.J.; Wu,H.S.; Liu,M.T.; Yang,J.-R.; Wu,H.-S.; Liu,M.-T.
EPI349705	MP	Taiwan	2010-Dec-20	EPI_ISL_101901	A/Taiwan/842/2010		Import from public-domain	Yang,J.R.; Huang,Y.P.; Chang,F.Y.; Hsu,L.C.; Lin,Y.C.; Su,C.H.; Chen,P.J.; Wu,H.S.; Liu,M.T.; Yang,J.-R.; Wu,H.-S.; Liu,M.-T.
EPI349706	MP	Taiwan	2011-Jan-03	EPI_ISL_101902	A/Taiwan/4501/2011		Import from public-domain	Yang,J.R.; Huang,Y.P.; Chang,F.Y.; Hsu,L.C.; Lin,Y.C.; Su,C.H.; Chen,P.J.; Wu,H.S.; Liu,M.T.; Yang,J.-R.; Wu,H.-S.; Liu,M.-T.
EPI349707	MP	Taiwan	2011-Jan-08	EPI_ISL_101903	A/Taiwan/1018/2011		Import from public-domain	Yang,J.R.; Huang,Y.P.; Chang,F.Y.; Hsu,L.C.; Lin,Y.C.; Su,C.H.; Chen,P.J.; Wu,H.S.; Liu,M.T.; Yang,J.-R.; Wu,H.-S.; Liu,M.-T.
EPI349708	MP	Taiwan	2011-Jan-17	EPI_ISL_101904	A/Taiwan/2649/2011		Import from public-domain	Yang,J.R.; Huang,Y.P.; Chang,F.Y.; Hsu,L.C.; Lin,Y.C.; Su,C.H.; Chen,P.J.; Wu,H.S.; Liu,M.T.; Yang,J.-R.; Wu,H.-S.; Liu,M.-T.
EPI349709	MP	Taiwan	2011-Jan-17	EPI_ISL_101905	A/Taiwan/5506/2011		Import from public-domain	Yang,J.R.; Huang,Y.P.; Chang,F.Y.; Hsu,L.C.; Lin,Y.C.; Su,C.H.; Chen,P.J.; Wu,H.S.; Liu,M.T.; Yang,J.-R.; Wu,H.-S.; Liu,M.-T.
EPI349710	MP	Taiwan	2011-Jan-17	EPI_ISL_101906	A/Taiwan/67/2011		Import from public-domain	Yang,J.R.; Huang,Y.P.; Chang,F.Y.; Hsu,L.C.; Lin,Y.C.; Su,C.H.; Chen,P.J.; Wu,H.S.; Liu,M.T.; Yang,J.-R.; Wu,H.-S.; Liu,M.-T.
EPI349711	MP	Taiwan	2011-Jan-18	EPI_ISL_101907	A/Taiwan/552/2011		Import from public-domain	Yang,J.R.; Huang,Y.P.; Chang,F.Y.; Hsu,L.C.; Lin,Y.C.; Su,C.H.; Chen,P.J.; Wu,H.S.; Liu,M.T.; Yang,J.-R.; Wu,H.-S.; Liu,M.-T.
EPI349712	MP	Taiwan	2011-Jan-19	EPI_ISL_101908	A/Taiwan/1102/2011		Import from public-domain	Yang,J.R.; Huang,Y.P.; Chang,F.Y.; Hsu,L.C.; Lin,Y.C.; Su,C.H.; Chen,P.J.; Wu,H.S.; Liu,M.T.; Yang,J.-R.; Wu,H.-S.; Liu,M.-T.
EPI349713	MP	Taiwan	2011-Jan-26	EPI_ISL_101909	A/Taiwan/1150/2011		Import from public-domain	Yang,J.R.; Huang,Y.P.; Chang,F.Y.; Hsu,L.C.; Lin,Y.C.; Su,C.H.; Chen,P.J.; Wu,H.S.; Liu,M.T.; Yang,J.-R.; Wu,H.-S.; Liu,M.-T.
EPI349714	MP	Taiwan	2011-Jan-27	EPI_ISL_101910	A/Taiwan/1749/2011		Import from public-domain	Yang,J.R.; Huang,Y.P.; Chang,F.Y.; Hsu,L.C.; Lin,Y.C.; Su,C.H.; Chen,P.J.; Wu,H.S.; Liu,M.T.; Yang,J.-R.; Wu,H.-S.; Liu,M.-T.
EPI349715	MP	Taiwan	2011-Feb-01	EPI_ISL_101911	A/Taiwan/2883/2011		Import from public-domain	Yang,J.R.; Huang,Y.P.; Chang,F.Y.; Hsu,L.C.; Lin,Y.C.; Su,C.H.; Chen,P.J.; Wu,H.S.; Liu,M.T.; Yang,J.-R.; Wu,H.-S.; Liu,M.-T.
EPI349716	MP	Taiwan	2011-Feb-03	EPI_ISL_101912	A/Taiwan/3697/2011		Import from public-domain	Yang,J.R.; Huang,Y.P.; Chang,F.Y.; Hsu,L.C.; Lin,Y.C.; Su,C.H.; Chen,P.J.; Wu,H.S.; Liu,M.T.; Yang,J.-R.; Wu,H.-S.; Liu,M.-T.
EPI349717	MP	Taiwan	2011-Feb-08	EPI_ISL_101913	A/Taiwan/4611/2011		Import from public-domain	Yang,J.R.; Huang,Y.P.; Chang,F.Y.; Hsu,L.C.; Lin,Y.C.; Su,C.H.; Chen,P.J.; Wu,H.S.; Liu,M.T.; Yang,J.-R.; Wu,H.-S.; Liu,M.-T.
EPI350001	MP	Costa Rica	2011-Oct-11	EPI_ISL_101946	A/Costa Rica/8107/2011	Laboratorio Nacional de Influenza	Centers for Disease Control and Prevention
EPI350269	MP	Germany	2009-Apr-01	EPI_ISL_101971	A/Hamburg/05/2009		Import from public-domain	Otte,A.; Sauter,M.; Alleva,L.; Baumgarte,S.; Klingel,K.; Gabriel,G.
EPI350277	MP	China	2009-Oct-30	EPI_ISL_101972	A/Nanjing/NJU-108/2009		Import from public-domain	Xing,Z.; Gao,W.; Sun,W.; Qu,B.
EPI350285	MP	Finland	2009-Jul-27	EPI_ISL_101973	A/Helsinki/P14/2009		Import from public-domain	Vanlede,M.; Kallio-Kokko,H.; Mattila,P.; Almusa,H.; Kakkola,L.; Kainov,D.
EPI350293	MP	Finland	2009-May-10	EPI_ISL_101990	A/Helsinki/P15/2009		Import from public-domain	Vanlede,M.; Kallio-Kokko,H.; Mattila,P.; Almusa,H.; Kakkola,L.; Kainov,D.
EPI350301	MP	Finland	2009-Nov-25	EPI_ISL_101991	A/Helsinki/P18/2009		Import from public-domain	Vanlede,M.; Kallio-Kokko,H.; Mattila,P.; Almusa,H.; Kakkola,L.; Kainov,D.
EPI350314	MP	Russian Federation	2011-Feb-03	EPI_ISL_102003	A/Novosibirsk/KSH/2011		Import from public-domain	Susloparov,I.M.; Sharshov,K.A.; Kurskaya,O.G.; Durymanov,A.G.; Shestopalov,A.M.
EPI350328	MP	China	2009-Jul-09	EPI_ISL_102005	A/Zhejiang/X1/2009		Import from public-domain	Zhao,J.R.; Li,Y.D.; Pan,L.M.; Zhu,N.; Ni,H.X.; Xu,G.Z.; Jiang,Y.Z.; Huo,X.X.; Xu,J.Q.; Xia,H.; Han,N.; Tang,S.; Zhang,Z.; Kou,Z.; Rayner,S.; Li,T.X.
EPI350335	MP	China	2009-Jul-09	EPI_ISL_102019	A/Zhejiang/10/2009		Import from public-domain	Zhao,J.R.; Li,Y.D.; Pan,L.M.; Zhu,N.; Ni,H.X.; Xu,G.Z.; Jiang,Y.Z.; Huo,X.X.; Xu,J.Q.; Xia,H.; Han,N.; Tang,S.; Zhang,Z.; Kou,Z.; Rayner,S.; Li,T.X.
EPI350342	MP	China	2009-Oct-11	EPI_ISL_102020	A/Hubei/100/2009		Import from public-domain	Zhao,J.R.; Li,Y.D.; Pan,L.M.; Zhu,N.; Ni,H.X.; Xu,G.Z.; Jiang,Y.Z.; Huo,X.X.; Xu,J.Q.; Xia,H.; Han,N.; Tang,S.; Zhang,Z.; Kou,Z.; Rayner,S.; Li,T.X.
EPI350355	MP	China	2009-Jul-09	EPI_ISL_102043	A/Zhejiang/X2/2009		Import from public-domain	Zhao,J.R.; Li,Y.D.; Pan,L.M.; Zhu,N.; Ni,H.X.; Xu,G.Z.; Jiang,Y.Z.; Huo,X.X.; Xu,J.Q.; Xia,H.; Han,N.; Tang,S.; Zhang,Z.; Kou,Z.; Rayner,S.; Li,T.X.
EPI350370	MP	China	2009-Jul-09	EPI_ISL_102046	A/Zhejiang/3/2009		Import from public-domain	Zhao,J.R.; Li,Y.D.; Pan,L.M.; Zhu,N.; Ni,H.X.; Xu,G.Z.; Jiang,Y.Z.; Huo,X.X.; Xu,J.Q.; Xia,H.; Han,N.; Tang,S.; Zhang,Z.; Kou,Z.; Rayner,S.; Li,T.X.
EPI350447	MP	China	2009-Jul-09	EPI_ISL_102060	A/Zhejiang/4/2009		Import from public-domain	Zhao,J.R.; Li,Y.D.; Pan,L.M.; Zhu,N.; Ni,H.X.; Xu,G.Z.; Jiang,Y.Z.; Huo,X.X.; Xu,J.Q.; Xia,H.; Han,N.; Tang,S.; Zhang,Z.; Kou,Z.; Rayner,S.; Li,T.X.
EPI350455	MP	China	2009-Jun-09	EPI_ISL_102079	A/Shenzhen/40/2009		Import from public-domain	Zhao,J.R.; Li,Y.D.; Pan,L.M.; Zhu,N.; Ni,H.X.; Xu,G.Z.; Jiang,Y.Z.; Huo,X.X.; Xu,J.Q.; Xia,H.; Han,N.; Tang,S.; Zhang,Z.; Kou,Z.; Rayner,S.; Li,T.X.
EPI350462	MP	China	2009-Jun-09	EPI_ISL_102080	A/Shenzhen/42/2009		Import from public-domain	Zhao,J.R.; Li,Y.D.; Pan,L.M.; Zhu,N.; Ni,H.X.; Xu,G.Z.; Jiang,Y.Z.; Huo,X.X.; Xu,J.Q.; Xia,H.; Han,N.; Tang,S.; Zhang,Z.; Kou,Z.; Rayner,S.; Li,T.X.
EPI350917	MP	China	2009-Jul-09	EPI_ISL_102105	A/Zhejiang/5/2009		Import from public-domain	Zhao,J.R.; Li,Y.D.; Pan,L.M.; Zhu,N.; Ni,H.X.; Xu,G.Z.; Jiang,Y.Z.; Huo,X.X.; Xu,J.Q.; Xia,H.; Han,N.; Tang,S.; Zhang,Z.; Kou,Z.; Rayner,S.; Li,T.X.
EPI351412	MP	Sweden	2011-Dec-17	EPI_ISL_102474	A/Lund/1/2011		Public Health Agency of Sweden
EPI351734	MP	Sweden	2012-Jan-02	EPI_ISL_102584	A/Stockholm/1/2012		Public Health Agency of Sweden
EPI352166	MP	Hong Kong (SAR)	2009-Aug-03	EPI_ISL_102979	A/Hong Kong/H090-770-V10/2009		Import from public-domain	Wentworth,D.E.; Dugan,V.; Halpin,R.; Lin,X.; Bera,J.; Ghedin,E.; Fedorova,N.; Overton,L.; Tsitrin,T.; Stockwell,T.; Amedeo,P.; Bishop,B.; Chen,H.; Edworthy,P.; Gupta,N.; Katzel,D.; Li,K.; Schobel,S.; Shrivastava,S.; Thovarai,V.; Wang,S.; Poon,L.; Chan,K.H.; Cowling,B.J.; Peiris,M.; Bao,Y.; Sanders,R.; Dernovoy,D.; Kiryutin,B.; Lipman,D.J.; Tatusova,T.
EPI355653	MP	Ghana	2011-Oct-19	EPI_ISL_103044	A/Ghana/FS-11-1803/2011	University of Ghana	National Institute for Medical Research
EPI355654	MP	Ghana	2011-Oct-11	EPI_ISL_103045	A/Ghana/ARI1181/2011	University of Ghana	National Institute for Medical Research
EPI355655	MP	Hong Kong (SAR)	2011-Dec-14	EPI_ISL_103046	A/Hong Kong/5089/2011	Government Virus Unit	National Institute for Medical Research
EPI355656	MP	Norway	2011-Dec-08	EPI_ISL_103047	A/Norway/2379/2011	WHO National Influenza Centre	National Institute for Medical Research
EPI355657	MP	France	2011-Sep-21	EPI_ISL_103048	A/Grenoble/1772/2011	Hospices Civils de Lyon	National Institute for Medical Research
EPI355658	MP	Cote d'Ivoire	2011-Sep-12	EPI_ISL_103049	A/Abobo/GR753/2011	Pasteur Institut of Côte d'Ivoire	National Institute for Medical Research
EPI354070	MP	United States	2011-Dec-22	EPI_ISL_103212	A/Vermont/16/2011	Vermont Department of Health Laboratory	Centers for Disease Control and Prevention
EPI352597	MP	Canada	2011-Dec-16	EPI_ISL_103213	A/Ontario/RV0003/2011	National Microbiology Laboratory, Public Health Agency of Canada (PHAC)	Centers for Disease Control and Prevention
EPI354071	MP	United States	2012-Jan-07	EPI_ISL_103215	A/Texas/02/2012	Tarrant County Public Health	Centers for Disease Control and Prevention
EPI353290	MP	Australia	2011-Feb-18	EPI_ISL_103643	A/BRISBANE/70/2011	Queensland Health Forensic and Scientific Services	WHO Collaborating Centre for Reference and Research on Influenza	Deng,Y-M; Iannello,P; Caldwell,N; Komadina,N.
EPI353383	MP	United States	2012-Jan-06	EPI_ISL_103724	A/Alabama/01/2012	ADPH Bureau of Clinical Laboratories	Centers for Disease Control and Prevention
EPI353386	MP	United States	2011-Dec-28	EPI_ISL_103725	A/California/52/2011	California Department of Health Services	Centers for Disease Control and Prevention
EPI353389	MP	United States	2012-Jan-04	EPI_ISL_103726	A/Colorado/01/2012	Colorado Department of Health Lab	Centers for Disease Control and Prevention
EPI353392	MP	United States	2012-Jan-03	EPI_ISL_103727	A/Florida/01/2012	Florida Department of Health-Jacksonville	Centers for Disease Control and Prevention
EPI353395	MP	India	2011-Oct-20	EPI_ISL_103728	A/India/5756/2011	National Institute of Virology	Centers for Disease Control and Prevention
EPI353397	MP	United States	2012-Jan-11	EPI_ISL_103729	A/Maine/01/2012	Maine Health and Environmental Testing Laboratory	Centers for Disease Control and Prevention
EPI353400	MP	Mexico	2012-Jan-08	EPI_ISL_103730	A/Mexico/210/2012	Laboratorio de Virus Respiratorio	Centers for Disease Control and Prevention
EPI353403	MP	Mexico	2011-Dec-14	EPI_ISL_103731	A/Mexico/3720/2011	Laboratorio de Virus Respiratorio	Centers for Disease Control and Prevention
EPI353406	MP	Mexico	2011-Dec-28	EPI_ISL_103732	A/Mexico/52/2011	Laboratorio de Virus Respiratorio	Centers for Disease Control and Prevention
EPI353409	MP	Mexico	2011-Dec-30	EPI_ISL_103733	A/Mexico/56/2011	Laboratorio de Virus Respiratorio	Centers for Disease Control and Prevention
EPI353412	MP	United States	2011-Dec-14	EPI_ISL_103734	A/New York/21/2011	New York City Department of Health	Centers for Disease Control and Prevention
EPI353415	MP	United States	2011-Dec-16	EPI_ISL_103735	A/Oregon/13/2011	Oregon Public Health Laboratory	Centers for Disease Control and Prevention
EPI353418	MP	Canada	2011-Oct-13	EPI_ISL_103736	A/Quebec/RV1432/2011	National Microbiology Laboratory, Public Health Agency of Canada (PHAC)	Centers for Disease Control and Prevention
EPI353421	MP	United States	2012-Jan-09	EPI_ISL_103737	A/Texas/04/2012	San Antonio Metropolitan Health	Centers for Disease Control and Prevention
EPI353424	MP	United States	2012-Jan-15	EPI_ISL_103738	A/Texas/05/2012	Texas Childrens Hospital	Centers for Disease Control and Prevention
EPI353427	MP	United States	2012-Jan-17	EPI_ISL_103739	A/Utah/01/2012	Utah Public Health Laboratory	Centers for Disease Control and Prevention
EPI353432	MP	Mexico	2011-Dec-12	EPI_ISL_103740	A/Mexico/3723/2011	Laboratorio de Virus Respiratorio	Centers for Disease Control and Prevention
EPI353439	MP	Mexico	2012-Jan-02	EPI_ISL_103741	A/Mexico/254/2012	Laboratorio de Virus Respiratorio	Centers for Disease Control and Prevention
EPI355004	MP	South Africa	2011-Jun-02	EPI_ISL_104809	A/Capetown/60/2011	National Institute for Medical Research	Centers for Disease Control and Prevention
EPI368960	MP	United States	2012-Feb-01	EPI_ISL_104810	A/Vermont/02/2012	Vermont Department of Health Laboratory	Centers for Disease Control and Prevention
EPI355204	MP	Japan	2011-Mar-04	EPI_ISL_104868	A/Sapporo/163/2011	National Institute of Infectious Diseases (NIID)	Centers for Disease Control and Prevention
EPI355212	MP	Pakistan	2009-Nov-07	EPI_ISL_104872	A/Pakistan/81/2009	National Institute of Health	Centers for Disease Control and Prevention
EPI355218	MP	Pakistan	2009-Aug-18	EPI_ISL_104873	A/Pakistan/27/2009	National Institute of Health	Centers for Disease Control and Prevention
EPI355223	MP	Pakistan	2009-Dec-02	EPI_ISL_104874	A/Pakistan/154/2009	National Institute of Health	Centers for Disease Control and Prevention
EPI355512	MP	Mexico	2011-Dec-12	EPI_ISL_105062	A/Mexico/3752/2011	Laboratorio de Virus Respiratorio	Centers for Disease Control and Prevention
EPI356254	MP	Uganda	2011-Nov-14	EPI_ISL_105881	A/Uganda/617/2011	Uganda Virus Research Institute (UVRI), National Influenza Center	Centers for Disease Control and Prevention
EPI356257	MP	United States	2012-Jan-18	EPI_ISL_105882	A/Missouri/03/2012	Missouri Department. of Health & Senior Services	Centers for Disease Control and Prevention
EPI356260	MP	United States	2012-Jan-27	EPI_ISL_105883	A/Idaho/03/2012	State of Idaho Bureau of Laboratories	Centers for Disease Control and Prevention
EPI356263	MP	United States	2012-Jan-19	EPI_ISL_105884	A/California/12/2012	California Department of Health Services	Centers for Disease Control and Prevention
EPI356266	MP	Kenya	2011-Nov-18	EPI_ISL_105885	A/Kenya/7495/2011	CDC-Kenya	Centers for Disease Control and Prevention
EPI356269	MP	United States	2012-Jan-23	EPI_ISL_105886	A/North Carolina/04/2012	North Carolina State Laboratory of Public Health	Centers for Disease Control and Prevention
EPI356272	MP	United States	2012-Jan-22	EPI_ISL_105887	A/Delaware/01/2012	Delaware Public Health Lab	Centers for Disease Control and Prevention
EPI356275	MP	Oman	2011-Dec-05	EPI_ISL_105888	A/Oman/1528/2011	Central Public Health Laboratory, Ministry of Health	Centers for Disease Control and Prevention
EPI356278	MP	United States	2012-Feb-02	EPI_ISL_105889	A/Utah/06/2012	Utah Public Health Laboratory	Centers for Disease Control and Prevention
EPI356283	MP	United States	2012-Feb-01	EPI_ISL_105890	A/Texas/18/2012	City of El Paso Dept of Public Health	Centers for Disease Control and Prevention
EPI356425	MP	Germany	2011-Jan-01	EPI_ISL_105976	A/Germany-MV/R26/2011		Friedrich-Loeffler-Institut	Goller, Katja; Starick, Elke
EPI357518	MP	Kenya	2011-Nov-10	EPI_ISL_106806	A/Kenya/196/2011	US Army Medical Research Unit - Kenya (USAMRU-K), GEIS Human Influenza Program	USAMRU-K	Bulimo,W.D; Achilla,R.A; Majanja,J.M; Wadegu,M.O; Osuna,F.A; Mukunzi,S.O; Mwangi, J.K; Mwangi,J.W; Opot, B.H; Kibet, K.M; Muthoni, J.N; Njiri,J.O.; Ocholla,S; Wurapa,K.E
EPI357603	MP	Australia	2011-Oct-11	EPI_ISL_106843	A/VICTORIA/356/2011	Melbourne Pathology	WHO Collaborating Centre for Reference and Research on Influenza	Deng,Y-M; Iannello,P; Caldwell,N; Komadina,N.
EPI357608	MP	Australia	2011-Aug-23	EPI_ISL_106844	A/PERTH/175/2011	Pathwest QE II Medical Centre	WHO Collaborating Centre for Reference and Research on Influenza	Deng,Y-M; Iannello,P; Caldwell,N; Komadina,N.
EPI357614	MP	New Zealand	2011-Sep-06	EPI_ISL_106845	A/CHRISTCHURCH/60/2011	Canterbury Health Services	WHO Collaborating Centre for Reference and Research on Influenza	Deng,Y-M; Iannello,P; Caldwell,N; Komadina,N.
EPI357623	MP	Australia	2011-Aug-19	EPI_ISL_106848	A/PERTH/130/2011	Pathwest QE II Medical Centre	WHO Collaborating Centre for Reference and Research on Influenza	Deng,Y-M; Iannello,P; Caldwell,N; Komadina,N.
EPI357626	MP	Australia	2011-Aug-28	EPI_ISL_106849	A/PERTH/158/2011	Pathwest QE II Medical Centre	WHO Collaborating Centre for Reference and Research on Influenza	Deng,Y-M; Iannello,P; Caldwell,N; Komadina,N.
EPI357631	MP	Australia	2011-Sep-09	EPI_ISL_106850	A/PERTH/194/2011	Pathwest QE II Medical Centre	WHO Collaborating Centre for Reference and Research on Influenza	Deng,Y-M; Iannello,P; Caldwell,N; Komadina,N.
EPI357637	MP	Cambodia	2011-Jul-26	EPI_ISL_106851	A/CAMBODIA/15/2011	Institute Pasteur du Cambodia	WHO Collaborating Centre for Reference and Research on Influenza	Deng,Y-M; Iannello,P; Caldwell,N; Komadina,N.
EPI357640	MP	Australia	2011-Aug-27	EPI_ISL_106852	A/SOUTH AUSTRALIA/196/2011	Institute of Medical and Veterinary Science (IMVS)	WHO Collaborating Centre for Reference and Research on Influenza	Deng,Y-M; Iannello,P; Caldwell,N; Komadina,N.
EPI357643	MP	Australia	2011-Aug-10	EPI_ISL_106853	A/TOWNSVILLE/110/2011	Queensland Health Forensic and Scientific Services	WHO Collaborating Centre for Reference and Research on Influenza	Deng,Y-M; Iannello,P; Caldwell,N; Komadina,N.
EPI357646	MP	Australia	2011-Aug-04	EPI_ISL_106854	A/BRISBANE/345/2011	Queensland Health Forensic and Scientific Services	WHO Collaborating Centre for Reference and Research on Influenza	Deng,Y-M; Iannello,P; Caldwell,N; Komadina,N.
EPI357649	MP	Australia	2011-Aug-04	EPI_ISL_106855	A/BRISBANE/346/2011	Queensland Health Forensic and Scientific Services	WHO Collaborating Centre for Reference and Research on Influenza	Deng,Y-M; Iannello,P; Caldwell,N; Komadina,N.
EPI357652	MP	Australia	2011-Aug-10	EPI_ISL_106856	A/BRISBANE/347/2011	Queensland Health Forensic and Scientific Services	WHO Collaborating Centre for Reference and Research on Influenza	Deng,Y-M; Iannello,P; Caldwell,N; Komadina,N.
EPI357655	MP	Australia	2011-Aug-15	EPI_ISL_106857	A/TOWNSVILLE/112/2011	Queensland Health Forensic and Scientific Services	WHO Collaborating Centre for Reference and Research on Influenza	Deng,Y-M; Iannello,P; Caldwell,N; Komadina,N.
EPI357661	MP	Australia	2011-Sep-03	EPI_ISL_106859	A/TOWNSVILLE/124/2011	Queensland Health Forensic and Scientific Services	WHO Collaborating Centre for Reference and Research on Influenza	Deng,Y-M; Iannello,P; Caldwell,N; Komadina,N.
EPI357664	MP	Australia	2011-Sep-04	EPI_ISL_106860	A/PERTH/183/2011	Pathwest QE II Medical Centre	WHO Collaborating Centre for Reference and Research on Influenza	Deng,Y-M; Iannello,P; Caldwell,N; Komadina,N.
EPI357928	MP	United States	2012-Jan-29	EPI_ISL_107005	A/Georgia/03/2012	Georgia Public Health Laboratory	Centers for Disease Control and Prevention
EPI357931	MP	United States	2012-Feb-03	EPI_ISL_107006	A/Wisconsin/06/2012	Wisconsin State Laboratory of Hygiene	Centers for Disease Control and Prevention
EPI357934	MP	United States	2012-Feb-09	EPI_ISL_107007	A/Nebraska/06/2012	Nebraska Public Health Lab	Centers for Disease Control and Prevention
EPI357937	MP	Mexico	2012-Jan-09	EPI_ISL_107008	A/Mexico/430/2012	Laboratorio de Virus Respiratorio	Centers for Disease Control and Prevention
EPI357943	MP	United States	2012-Jan-23	EPI_ISL_107010	A/Nevada/06/2012	Southern Nevada Public Health Lab	Centers for Disease Control and Prevention
EPI357946	MP	United States	2012-Jan-30	EPI_ISL_107011	A/New Hampshire/03/2012	New Hampshire Public Health Laboratories	Centers for Disease Control and Prevention
EPI357949	MP	Canada	2012-Jan-09	EPI_ISL_107012	A/Ontario/RV117/2012	National Microbiology Laboratory, Public Health Agency of Canada (PHAC)	Centers for Disease Control and Prevention
EPI368942	MP	United States	2012-Jan-10	EPI_ISL_107013	A/Wisconsin/02/2012	Wisconsin State Laboratory of Hygiene	Centers for Disease Control and Prevention
EPI357954	MP	United States	2012-Jan-26	EPI_ISL_107014	A/New Mexico/01/2012	New Mexico Department of Health	Centers for Disease Control and Prevention
EPI357957	MP	United States	2012-Jan-28	EPI_ISL_107015	A/Maryland/03/2012	Maryland Department of Health and Mental Hygiene	Centers for Disease Control and Prevention
EPI357960	MP	United States	2012-Jan-17	EPI_ISL_107016	A/New Jersey/02/2012	New Jersey Department of Health & Senior Services	Centers for Disease Control and Prevention
EPI357963	MP	United States	2012-Feb-01	EPI_ISL_107017	A/Utah/08/2012	Utah Public Health Laboratory	Centers for Disease Control and Prevention
EPI357966	MP	Argentina	2011-Sep-25	EPI_ISL_107018	A/Argentina/1171/2011	Instituto Nacional de Enfermedades Infecciosas	Centers for Disease Control and Prevention
EPI357969	MP	United States	2012-Jan-18	EPI_ISL_107019	A/California/16/2012	California Department of Health Services	Centers for Disease Control and Prevention
EPI357972	MP	United States	2012-Feb-12	EPI_ISL_107020	A/Texas/21/2012	City of El Paso Dept of Public Health	Centers for Disease Control and Prevention
EPI357974	MP	United States	2012-Feb-06	EPI_ISL_107021	A/Vermont/03/2012	Vermont Department of Health Laboratory	Centers for Disease Control and Prevention
EPI508490	MP	Senegal	2011-Sep-15	EPI_ISL_107048	A/Dakar/29/2011	Institut Pasteur de Dakar	National Institute for Medical Research
EPI508492	MP	Senegal	2011-Sep-15	EPI_ISL_107050	A/Dakar/28/2011	Institut Pasteur de Dakar	National Institute for Medical Research
EPI508493	MP	Qatar	2011-Mar-23	EPI_ISL_107051	A/Qatar/2311003930/2011	Supreme Health Council	National Institute for Medical Research
EPI508494	MP	Qatar	2011-Jan-26	EPI_ISL_107052	A/Qatar/2311001414/2011	Supreme Health Council	National Institute for Medical Research
EPI508496	MP	Cameroon	2011-Jul-21	EPI_ISL_107054	A/Douala/11V-17445/2011	Centre Pasteur du Cameroun	National Institute for Medical Research
EPI508497	MP	Cameroon	2011-Sep-12	EPI_ISL_107055	A/Yaounde/11V-18568/2011	Centre Pasteur du Cameroun	National Institute for Medical Research
EPI508498	MP	Cameroon	2011-Sep-22	EPI_ISL_107056	A/Yaounde/11V-18762/2011	Centre Pasteur du Cameroun	National Institute for Medical Research
EPI508499	MP	Cameroon	2011-Sep-03	EPI_ISL_107057	A/Yaounde/11V-18442/2011	Centre Pasteur du Cameroun	National Institute for Medical Research
EPI508502	MP	Qatar	2010-Jul-10	EPI_ISL_107058	A/Qatar/2310006834/2010	Supreme Health Council	National Institute for Medical Research
EPI508503	MP	Qatar	2010-Dec-16	EPI_ISL_107059	A/Qatar/2310012692/2010	Supreme Health Council	National Institute for Medical Research
EPI508500	MP	Cameroon	2011-Oct-11	EPI_ISL_107060	A/Yaounde/11V-19275 GVFI/2011	Centre Pasteur du Cameroun	National Institute for Medical Research
EPI508501	MP	Cameroon	2011-Oct-13	EPI_ISL_107061	A/Hevecam/11V-19274 GVFI/2011	Centre Pasteur du Cameroun	National Institute for Medical Research
EPI358131	MP	United States	2012-Jan-24	EPI_ISL_107088	A/Oregon/02/2012	Oregon Public Health Laboratory	Centers for Disease Control and Prevention
EPI358136	MP	United States	2012-Jan-31	EPI_ISL_107090	A/West Virginia/02/2012	West Virginia Office of Laboratory Services	Centers for Disease Control and Prevention
EPI358139	MP	United States	2012-Feb-09	EPI_ISL_107091	A/Utah/09/2012	Utah Public Health Laboratory	Centers for Disease Control and Prevention
EPI358142	MP	United States	2012-Feb-06	EPI_ISL_107092	A/Missouri/04/2012	Missouri Department. of Health & Senior Services	Centers for Disease Control and Prevention
EPI358146	MP	United States	2012-Feb-02	EPI_ISL_107093	A/Tennessee/02/2012	Tennessee Department of Health Laboratory-Nashville	Centers for Disease Control and Prevention
EPI362945	MP	United States	2012-Feb-29	EPI_ISL_111385	A/Rhode Island/02/2012	Rhode Island Department of Health	Centers for Disease Control and Prevention
EPI362948	MP	United States	2012-Feb-14	EPI_ISL_111386	A/Maryland/10/2012	Maryland Department of Health and Mental Hygiene	Centers for Disease Control and Prevention
EPI362953	MP	United States	2012-Feb-10	EPI_ISL_111387	A/Kentucky/03/2012	Kentucky Division of Laboratory Services	Centers for Disease Control and Prevention
EPI362956	MP	Colombia	2011-Dec-01	EPI_ISL_111388	A/Colombia/1400/2011	Instituto Nacional de Salud de Columbia	Centers for Disease Control and Prevention
EPI362959	MP	United States	2012-Feb-13	EPI_ISL_111389	A/Kansas/04/2012	Kansas Department of Health and Environment	Centers for Disease Control and Prevention
EPI362962	MP	United States	2012-Feb-14	EPI_ISL_111390	A/California/19/2012	California Department of Health Services	Centers for Disease Control and Prevention
EPI362968	MP	United States	2012-Feb-13	EPI_ISL_111392	A/Washington/14/2012	Washington State Public Health Laboratory	Centers for Disease Control and Prevention
EPI362971	MP	United States	2012-Feb-21	EPI_ISL_111393	A/Oklahoma/01/2012	Oklahoma State Department of Health	Centers for Disease Control and Prevention
EPI362974	MP	United States	2012-Jan-31	EPI_ISL_111394	A/Idaho/05/2012	State of Idaho Bureau of Laboratories	Centers for Disease Control and Prevention
EPI362977	MP	United States	2012-Feb-26	EPI_ISL_111395	A/Texas/22/2012	Dallas County Health and Human Services	Centers for Disease Control and Prevention
EPI362980	MP	United States	2012-Feb-12	EPI_ISL_111396	A/New York/03/2012	New York State Department of Health	Centers for Disease Control and Prevention
EPI362983	MP	United States	2012-Mar-04	EPI_ISL_111397	A/Michigan/01/2012	Michigan Department of Community Health	Centers for Disease Control and Prevention
EPI362986	MP	United States	2012-Feb-13	EPI_ISL_111398	A/Washington/15/2012	Spokane Regional Health District	Centers for Disease Control and Prevention
EPI362989	MP	Guatemala	2012-Feb-12	EPI_ISL_111399	A/Guatemala/18/2012	Laboratorio Nacional De Salud Guatemala	Centers for Disease Control and Prevention
EPI362992	MP	United States	2012-Feb-26	EPI_ISL_111400	A/North Dakota/02/2012	North Dakota Department of Health	Centers for Disease Control and Prevention
EPI366259	MP	Canada	2011-Apr-23	EPI_ISL_115062	A/Alberta/RV1242/2011	National Microbiology Laboratory, Public Health Agency of Canada (PHAC)	Centers for Disease Control and Prevention
EPI366262	MP	Bangladesh	2010-Aug-24	EPI_ISL_115063	A/Bangladesh/5015/2010	icddr,b International Centre for Diarrhoeal Disease Research, Bangladesh	Centers for Disease Control and Prevention
EPI366265	MP	Bangladesh	2010-Sep-05	EPI_ISL_115064	A/Bangladesh/6004/2010	icddr,b International Centre for Diarrhoeal Disease Research, Bangladesh	Centers for Disease Control and Prevention
EPI366268	MP	Bangladesh	2010-Aug-29	EPI_ISL_115065	A/Bangladesh/8631/2010	icddr,b International Centre for Diarrhoeal Disease Research, Bangladesh	Centers for Disease Control and Prevention
EPI366271	MP	Bolivia, Plurinationial State of	2011-Aug-06	EPI_ISL_115066	A/Bolivia/258/2011	Instituto Nacional de Laboratoriosde Salud (INLASA)	Centers for Disease Control and Prevention
EPI366274	MP	United States	2012-Feb-12	EPI_ISL_115067	A/Delaware/03/2012	Delaware Public Health Lab	Centers for Disease Control and Prevention
EPI366279	MP	Kenya	2010-Dec-01	EPI_ISL_115068	A/Kenya/1826/2010	CDC-Kenya	Centers for Disease Control and Prevention
EPI366282	MP	United States	2011-Mar-24	EPI_ISL_115069	A/Louisiana/07/2011	Louisiana Department of Health and Hospitals	Centers for Disease Control and Prevention
EPI366285	MP	Mexico	2012-Jan-26	EPI_ISL_115070	A/Mexico/1474/2012	Laboratorio de Virus Respiratorio	Centers for Disease Control and Prevention
EPI366288	MP	Mexico	2012-Jan-21	EPI_ISL_115071	A/Mexico/1818/2012	Laboratorio de Virus Respiratorio	Centers for Disease Control and Prevention
EPI366291	MP	Mexico	2011-Dec-30	EPI_ISL_115072	A/Mexico/239/2011	Laboratorio de Virus Respiratorio	Centers for Disease Control and Prevention
EPI366294	MP	Mexico	2012-Jan-25	EPI_ISL_115073	A/Mexico/2440/2012	Laboratorio de Virus Respiratorio	Centers for Disease Control and Prevention
EPI366297	MP	Mexico	2012-Jan-19	EPI_ISL_115074	A/Mexico/689/2012	Laboratorio de Virus Respiratorio	Centers for Disease Control and Prevention
EPI366300	MP	United States	2011-Feb-25	EPI_ISL_115075	A/Nebraska/13/2011	Nebraska Public Health Lab	Centers for Disease Control and Prevention
EPI366303	MP	United States	2011-Jan-31	EPI_ISL_115076	A/North Carolina/13/2011	North Carolina State Laboratory of Public Health	Centers for Disease Control and Prevention
EPI366306	MP	Puerto Rico	2011-May-31	EPI_ISL_115077	A/Puerto Rico/05/2011	Puerto Rico Department of Health	Centers for Disease Control and Prevention
EPI366309	MP	Puerto Rico	2011-Jul-19	EPI_ISL_115078	A/Puerto Rico/09/2011	Puerto Rico Department of Health	Centers for Disease Control and Prevention
EPI366312	MP	Puerto Rico	2011-Aug-18	EPI_ISL_115079	A/Puerto Rico/25/2011	Puerto Rico Department of Health	Centers for Disease Control and Prevention
EPI366315	MP	Chile	2011-Jul-12	EPI_ISL_115080	A/Santiago/14689/2011	Instituto de Salud Publica de Chile	Centers for Disease Control and Prevention
EPI366318	MP	Chile	2011-Jul-20	EPI_ISL_115081	A/Santiago/15706/2011	Instituto de Salud Publica de Chile	Centers for Disease Control and Prevention
EPI366321	MP	Chile	2011-Aug-16	EPI_ISL_115082	A/Santiago/17529/2011	Instituto de Salud Publica de Chile	Centers for Disease Control and Prevention
EPI366324	MP	Taiwan	2011-Feb-10	EPI_ISL_115083	A/Taiwan/1010/2011	ADImmune Corporation	Centers for Disease Control and Prevention
EPI366327	MP	United States	2012-Jan-10	EPI_ISL_115084	A/Texas/07/2012	San Antonio Metropolitan Health	Centers for Disease Control and Prevention
EPI366330	MP	United States	2012-Jan-26	EPI_ISL_115085	A/Texas/23/2012	Texas Department of State Health Services-Laboratory Services	Centers for Disease Control and Prevention
EPI366335	MP	United States	2012-Feb-25	EPI_ISL_115087	A/Texas/24/2012	Corpus Christi-Nueces County Public Health	Centers for Disease Control and Prevention
EPI366338	MP	United States	2009-Oct-08	EPI_ISL_115088	A/Texas/79/2009	Baylor College of Medicine	Centers for Disease Control and Prevention
EPI366341	MP	Chile	2011-May-29	EPI_ISL_115089	A/Valparaiso/11240/2011	Instituto de Salud Publica de Chile	Centers for Disease Control and Prevention
EPI366344	MP	Vietnam	2011-Apr-04	EPI_ISL_115090	A/Vietnam/108/2011	National Institute of Hygiene and Epidemiology	Centers for Disease Control and Prevention
EPI366347	MP	Vietnam	2011-Mar-02	EPI_ISL_115091	A/Vietnam/56/2011	National Institute of Hygiene and Epidemiology	Centers for Disease Control and Prevention
EPI366350	MP	United States	2011-Feb-25	EPI_ISL_115092	A/Wisconsin/35/2011	Wisconsin State Laboratory of Hygiene	Centers for Disease Control and Prevention
EPI367740	MP	Russian Federation	2012-Jan-20	EPI_ISL_116258	A/Tomsk/IIV-19/2012		Import from public-domain	Prilipov,A.G.; Zhuravleva,M.M.; Burtseva,E.I.; Samokhvalov,E.I.; Shihin,A.V.
EPI368426	MP	United States	2012-Mar-07	EPI_ISL_117043	A/Georgia/08/2012	Georgia Public Health Laboratory	Centers for Disease Control and Prevention
EPI368428	MP	United States	2012-Feb-27	EPI_ISL_117044	A/South Carolina/08/2012	South Carolina Department of Health	Centers for Disease Control and Prevention
EPI368657	MP	United States	2012-Mar-06	EPI_ISL_117045	A/New Mexico/05/2012	New Mexico Department of Health	Centers for Disease Control and Prevention
EPI368432	MP	United States	2012-Feb-24	EPI_ISL_117046	A/Washington/19/2012	Spokane Regional Health District	Centers for Disease Control and Prevention
EPI368659	MP	United States	2012-Mar-01	EPI_ISL_117047	A/North Carolina/09/2012	North Carolina State Laboratory of Public Health	Centers for Disease Control and Prevention
EPI368437	MP	United States	2012-Mar-13	EPI_ISL_117048	A/Kansas/07/2012	Kansas Department of Health and Environment	Centers for Disease Control and Prevention
EPI368440	MP	Bangladesh	2012-Feb-08	EPI_ISL_117049	A/Bangladesh/9819/2012	icddr,b International Centre for Diarrhoeal Disease Research, Bangladesh	Centers for Disease Control and Prevention
EPI368442	MP	United States	2012-Mar-06	EPI_ISL_117050	A/Maine/03/2012	Maine Health and Environmental Testing Laboratory	Centers for Disease Control and Prevention
EPI368445	MP	Puerto Rico	2012-Feb-14	EPI_ISL_117051	A/Puerto Rico/01/2012	Puerto Rico Department of Health	Centers for Disease Control and Prevention
EPI368447	MP	Puerto Rico	2011-Dec-29	EPI_ISL_117052	A/Puerto Rico/33/2011	Puerto Rico Department of Health	Centers for Disease Control and Prevention
EPI368666	MP	United States	2012-Feb-27	EPI_ISL_117054	A/Florida/06/2012	Florida Department of Health-Tampa	Centers for Disease Control and Prevention
EPI368457	MP	United States	2012-Feb-18	EPI_ISL_117055	A/Idaho/07/2012	State of Idaho Bureau of Laboratories	Centers for Disease Control and Prevention
EPI368684	MP	United States	2012-Feb-24	EPI_ISL_117056	A/Georgia/06/2012	Georgia Public Health Laboratory	Centers for Disease Control and Prevention
EPI368460	MP	United States	2012-Mar-05	EPI_ISL_117057	A/Georgia/07/2012	Georgia Public Health Laboratory	Centers for Disease Control and Prevention
EPI368638	MP	United States	2012-Feb-21	EPI_ISL_117346	A/Texas/26/2012	Corpus Christi-Nueces County Public Health	Centers for Disease Control and Prevention
EPI370399	MP	United States	2012-Feb-24	EPI_ISL_117347	A/Texas/29/2012	Corpus Christi-Nueces County Public Health	Centers for Disease Control and Prevention
EPI368653	MP	United States	2012-Mar-02	EPI_ISL_117348	A/Texas/30/2012	Texas Department of State Health Services-Laboratory Services	Centers for Disease Control and Prevention
EPI368672	MP	United States	2012-Mar-21	EPI_ISL_117350	A/Rhode Island/04/2012	Rhode Island Department of Health	Centers for Disease Control and Prevention
EPI368675	MP	United States	2012-Mar-10	EPI_ISL_117351	A/Wyoming/06/2012	Wyoming Public Health Laboratory	Centers for Disease Control and Prevention
EPI368678	MP	United States	2012-Mar-03	EPI_ISL_117352	A/Nevada/11/2012	Nevada State Health Laboratory	Centers for Disease Control and Prevention
EPI368686	MP	United States	2012-Mar-02	EPI_ISL_117353	A/Indiana/02/2012	Indiana State Department of Health Laboratories	Centers for Disease Control and Prevention
EPI368687	MP	United States	2012-Mar-05	EPI_ISL_117354	A/Tennessee/05/2012	Tennessee Department of Health Laboratory-Nashville	Centers for Disease Control and Prevention
EPI370744	MP	Sri Lanka	2010-Nov-15	EPI_ISL_118958	A/Sri Lanka/31/2010	Medical Research Institute	WHO Collaborating Centre for Reference and Research on Influenza	Demg,Y-M; Iannello,P; Erneste, J; Komadina,N
EPI370745	MP	Sri Lanka	2010-Oct-23	EPI_ISL_118959	A/Sri Lanka/32/2010	Medical Research Institute	WHO Collaborating Centre for Reference and Research on Influenza	Deng,Y-M; Iannello,P; Erneste, J; Komadina,N.
EPI372530	MP	United States	2012-Mar-02	EPI_ISL_120217	A/Ohio/04/2012	Ohio Department of Health Laboratories	Centers for Disease Control and Prevention
EPI372535	MP	United States	2012-Mar-14	EPI_ISL_120218	A/Texas/37/2012	Corpus Christi-Nueces County Public Health	Centers for Disease Control and Prevention
EPI372537	MP	United States	2012-Mar-10	EPI_ISL_120219	A/New Hampshire/07/2012	New Hampshire Public Health Laboratories	Centers for Disease Control and Prevention
EPI372540	MP	United States	2012-Mar-30	EPI_ISL_120220	A/California/25/2012	California Department of Health Services	Centers for Disease Control and Prevention
EPI372543	MP	United States	2012-Mar-27	EPI_ISL_120221	A/Oregon/06/2012	Oregon Public Health Laboratory	Centers for Disease Control and Prevention
EPI372550	MP	United States	2012-Mar-12	EPI_ISL_120222	A/Massachusetts/05/2012	Massachusetts Department of Public Health	Centers for Disease Control and Prevention
EPI372982	MP	United States	2012-Apr-16	EPI_ISL_120296	A/Illinois/03/2012	Northwestern Memorial Hospital	Centers for Disease Control and Prevention
EPI372985	MP	United States	2012-Mar-16	EPI_ISL_120297	A/Texas/48/2012	New York State Department of Health	Centers for Disease Control and Prevention
EPI372988	MP	United States	2012-Mar-27	EPI_ISL_120298	A/Texas/49/2012	New York State Department of Health	Centers for Disease Control and Prevention
EPI372991	MP	United States	2012-Mar-08	EPI_ISL_120299	A/Maryland/12/2012	Maryland Department of Health and Mental Hygiene	Centers for Disease Control and Prevention
EPI372994	MP	United States	2012-Mar-07	EPI_ISL_120300	A/Texas/36/2012		Centers for Disease Control and Prevention
EPI375508	MP	United States	2012-Apr-08	EPI_ISL_121224	A/South Carolina/10/2012	South Carolina Department of Health	Centers for Disease Control and Prevention
EPI375511	MP	United States	2012-Mar-05	EPI_ISL_121225	A/New York/11/2012	New York State Department of Health	Centers for Disease Control and Prevention
EPI375514	MP	United States	2012-Mar-07	EPI_ISL_121226	A/New York/12/2012	New York State Department of Health	Centers for Disease Control and Prevention
EPI375518	MP	United States	2012-Mar-19	EPI_ISL_121227	A/New York/13/2012	New York State Department of Health	Centers for Disease Control and Prevention
EPI375521	MP	United States	2012-Mar-22	EPI_ISL_121228	A/New York/14/2012	New York State Department of Health	Centers for Disease Control and Prevention
EPI375524	MP	United States	2012-Mar-05	EPI_ISL_121229	A/Oklahoma/03/2012	Oklahoma State Department of Health	Centers for Disease Control and Prevention
EPI375527	MP	United States	2012-Mar-20	EPI_ISL_121230	A/Washington/22/2012	Spokane Regional Health District	Centers for Disease Control and Prevention
EPI375530	MP	United States	2012-Mar-29	EPI_ISL_121231	A/New Mexico/08/2012	New Mexico Department of Health	Centers for Disease Control and Prevention
EPI376378	MP	United States	2012-Apr-04	EPI_ISL_121232	A/Maine/06/2012	Maine Health and Environmental Testing Laboratory	Centers for Disease Control and Prevention
EPI375535	MP	United States	2012-Apr-01	EPI_ISL_121233	A/Wisconsin/11/2012	Wisconsin State Laboratory of Hygiene	Centers for Disease Control and Prevention
EPI375538	MP	United States	2012-Apr-05	EPI_ISL_121234	A/Wyoming/09/2012	Wyoming Public Health Laboratory	Centers for Disease Control and Prevention
EPI375541	MP	United States	2012-Mar-28	EPI_ISL_121235	A/Colorado/14/2012	Colorado Department of Health Lab	Centers for Disease Control and Prevention
EPI375546	MP	United States	2012-Apr-11	EPI_ISL_121237	A/New Hampshire/09/2012	New Hampshire Public Health Laboratories	Centers for Disease Control and Prevention
EPI375549	MP	United States	2012-Mar-08	EPI_ISL_121238	A/Illinois/06/2012	Illinois Department of Public Health-Chicago	Centers for Disease Control and Prevention
EPI375552	MP	United States	2012-Mar-12	EPI_ISL_121239	A/Illinois/07/2012	Illinois Department of Public Health-Chicago	Centers for Disease Control and Prevention
EPI375555	MP	United States	2012-Mar-02	EPI_ISL_121240	A/Illinois/05/2012	Illinois Department of Public Health-Chicago	Centers for Disease Control and Prevention
EPI375558	MP	United States	2012-Feb-13	EPI_ISL_121241	A/Illinois/08/2012	Illinois Department of Public Health-Chicago	Centers for Disease Control and Prevention
EPI375561	MP	United States	2012-Feb-19	EPI_ISL_121242	A/Kentucky/07/2012	Kentucky Division of Laboratory Services	Centers for Disease Control and Prevention
EPI376386	MP	Ethiopia	2012-Mar-21	EPI_ISL_121243	A/Ethiopia/37/2012	Ethiopian Health and Nutrition Research Institute (EHNRI)	Centers for Disease Control and Prevention
EPI375566	MP	United States	2012-Mar-17	EPI_ISL_121244	A/Iowa/09/2012	Iowa State Hygienic Laboratory	Centers for Disease Control and Prevention
EPI375570	MP	United States	2012-Apr-01	EPI_ISL_121245	A/Texas/47/2012	Tarrant County Public Health	Centers for Disease Control and Prevention
EPI375573	MP	United States	2012-Mar-29	EPI_ISL_121246	A/Kentucky/08/2012	Kentucky Division of Laboratory Services	Centers for Disease Control and Prevention
EPI375576	MP	United States	2012-Mar-28	EPI_ISL_121247	A/North Carolina/16/2012	North Carolina State Laboratory of Public Health	Centers for Disease Control and Prevention
EPI375579	MP	United States	2012-Apr-03	EPI_ISL_121248	A/Louisiana/03/2012	Louisiana Department of Health and Hospitals	Centers for Disease Control and Prevention
EPI375581	MP	United States	2012-Apr-04	EPI_ISL_121249	A/Nevada/17/2012	Nevada State Health Laboratory	Centers for Disease Control and Prevention
EPI376357	MP	United States	2012-Jan-24	EPI_ISL_121442	A/Arizona/08/2012	Arizona Department of Health Services	Centers for Disease Control and Prevention
EPI376360	MP	United States	2012-Mar-26	EPI_ISL_121443	A/Montana/09/2012	Montana Public Health Laboratory	Centers for Disease Control and Prevention
EPI376363	MP	Costa Rica	2012-Jan-17	EPI_ISL_121444	A/Costa Rica/4023/2012	Laboratorio Nacional de Influenza	Centers for Disease Control and Prevention
EPI376366	MP	United States	2012-Apr-11	EPI_ISL_121445	A/Oregon/08/2012	Oregon Public Health Laboratory	Centers for Disease Control and Prevention
EPI376369	MP	United States	2012-Apr-01	EPI_ISL_121446	A/Maryland/13/2012	Maryland Department of Health and Mental Hygiene	Centers for Disease Control and Prevention
EPI376375	MP	United States	2012-Apr-26	EPI_ISL_121448	A/North Carolina/18/2012	North Carolina State Laboratory of Public Health	Centers for Disease Control and Prevention
EPI376379	MP	Dominican Republic	2012-Feb-21	EPI_ISL_121449	A/Dominican Republic/6188/2012	Laboratorio de Investigacion / Centro de Educacion Medica y Amistad Dominico Japones (CEMADOJA)	Centers for Disease Control and Prevention
EPI376383	MP	United States	2012-Apr-16	EPI_ISL_121450	A/Pennsylvania/08/2012	Pennsylvania Department of Health	Centers for Disease Control and Prevention
EPI376387	MP	United States	2012-Apr-08	EPI_ISL_121451	A/Idaho/14/2012	State of Idaho Bureau of Laboratories	Centers for Disease Control and Prevention
EPI376390	MP	United States	2012-Apr-12	EPI_ISL_121452	A/Iowa/11/2012	Iowa State Hygienic Laboratory	Centers for Disease Control and Prevention
EPI376393	MP	United States	2012-Apr-14	EPI_ISL_121453	A/Iowa/12/2012	Iowa State Hygienic Laboratory	Centers for Disease Control and Prevention
EPI376396	MP	United States	2012-Apr-30	EPI_ISL_121454	A/New Mexico/10/2012	New Mexico Department of Health	Centers for Disease Control and Prevention
EPI376399	MP	Bangladesh	2012-Feb-05	EPI_ISL_121455	A/Bangladesh/3082/2012	icddr,b International Centre for Diarrhoeal Disease Research, Bangladesh	Centers for Disease Control and Prevention
EPI376403	MP	United States	2012-Apr-03	EPI_ISL_121456	A/Florida/13/2012	Florida Department of Health-Jacksonville	Centers for Disease Control and Prevention
EPI376409	MP	United States	2012-May-02	EPI_ISL_121458	A/New Jersey/03/2012	New Jersey Department of Health & Senior Services	Centers for Disease Control and Prevention
EPI376412	MP	United States	2012-Apr-25	EPI_ISL_121459	A/Virginia/11/2012	Virginia Division of Consolidated Laboratories	Centers for Disease Control and Prevention
EPI378040	MP	United States	2012-May-08	EPI_ISL_122107	A/Utah/16/2012	Utah Department of Health	Centers for Disease Control and Prevention
EPI378043	MP	United States	2012-Apr-09	EPI_ISL_122108	A/New Mexico/12/2012	New Mexico Department of Health	Centers for Disease Control and Prevention
EPI378046	MP	United States	2012-May-01	EPI_ISL_122109	A/California/33/2012	California Department of Health Services	Centers for Disease Control and Prevention
EPI378068	MP	United States	2012-Apr-18	EPI_ISL_122117	A/Idaho/15/2012	State of Idaho Bureau of Laboratories	Centers for Disease Control and Prevention
EPI378070	MP	Bahrain	2012-Feb-16	EPI_ISL_122118	A/Bahrain/20/2012	Ministry of Health Bahrain	Centers for Disease Control and Prevention
EPI378072	MP	United States	2012-May-15	EPI_ISL_122119	A/Maryland/16/2012	Maryland Department of Health and Mental Hygiene	Centers for Disease Control and Prevention
EPI378074	MP	United States	2012-May-01	EPI_ISL_122120	A/Idaho/16/2012	State of Idaho Bureau of Laboratories	Centers for Disease Control and Prevention
EPI378076	MP	El Salvador	2012-Apr-17	EPI_ISL_122121	A/El Salvador/530/2012	Contiguo a Hospital Rosales	Centers for Disease Control and Prevention
EPI378078	MP	United States	2012-May-24	EPI_ISL_122122	A/Wisconsin/14/2012	Wisconsin State Laboratory of Hygiene	Centers for Disease Control and Prevention
EPI378082	MP	United States	2012-May-01	EPI_ISL_122124	A/Florida/15/2012	Florida Department of Health-Tampa	Centers for Disease Control and Prevention
EPI383406	MP	Japan	2012-Feb-09	EPI_ISL_122174	A/NAGANO-C/21/2012	Nagano City Health Center	National Institute of Infectious Diseases (NIID)	Fujisaki,Seiichiro; Kim,Namhee; Aya,Sato; Tashiro,Masato; Odagiri,Takato'
EPI383407	MP	Japan	2012-Feb-14	EPI_ISL_122175	A/HIROSHIMA/17/2012	Center for Public Health and Environment, Hiroshima Prefectural Technology Research Institute	National Institute of Infectious Diseases (NIID)	Fujisaki,Seiichiro; Kim,Namhee; Aya,Sato; Tashiro,Masato; Odagiri,Takato'
EPI383408	MP	Japan	2012-Feb-20	EPI_ISL_122176	A/HIROSHIMA/18/2012	Center for Public Health and Environment, Hiroshima Prefectural Technology Research Institute	National Institute of Infectious Diseases (NIID)	Fujisaki,Seiichiro; Kim,Namhee; Aya,Sato; Tashiro,Masato; Odagiri,Takato'
EPI383409	MP	Japan	2012-Mar-18	EPI_ISL_122177	A/SHIZUOKA/59/2012	Shizuoka Institute of Environment and Hygiene	National Institute of Infectious Diseases (NIID)	Fujisaki,Seiichiro; Kim,Namhee; Aya,Sato; Tashiro,Masato; Odagiri,Takato'
EPI383410	MP	Japan	2011-Nov-28	EPI_ISL_122178	A/Laos/I991/2011	Ministry of Health Laos	National Institute of Infectious Diseases (NIID)	Fujisaki,Seiichiro; Kim,Namhee; Aya,Sato; Tashiro,Masato; Odagiri,Takato'
EPI383411	MP	Japan	2011-Dec-19	EPI_ISL_122179	A/KUMAMOTO-C/39/2011	Kumamoto City Environmental Research Center	National Institute of Infectious Diseases (NIID)	Fujisaki,Seiichiro; Kim,Namhee; Aya,Sato; Tashiro,Masato; Odagiri,Takato'
EPI383412	MP	Japan	2012-Apr-25	EPI_ISL_122180	A/SAITAMA/80/2012	Saitama Institute of Public Health	National Institute of Infectious Diseases (NIID)	Fujisaki,Seiichiro; Kim,Namhee; Aya,Sato; Tashiro,Masato; Odagiri,Takato'
EPI383413	MP	Taiwan	2012-Mar-08	EPI_ISL_122181	A/Taiwan/254/2012	Center for Disease Control	National Institute of Infectious Diseases (NIID)	Fujisaki,Seiichiro; Kim,Namhee; Aya,Sato; Tashiro,Masato; Odagiri,Takato'
EPI379528	MP	Papua New Guinea	2011-Sep-08	EPI_ISL_122583	A/GOROKA/16/2011	Papua New Guinea Institute of Medical Research	WHO Collaborating Centre for Reference and Research on Influenza	Deng,Y-M; Iannello,P; Caldwell,N; Jelley,L; Komadina,N
EPI379531	MP	Australia	2012-Apr-13	EPI_ISL_122584	A/PERTH/46/2012	Pathwest QE II Medical Centre	WHO Collaborating Centre for Reference and Research on Influenza	Deng,Y-M; Iannello,P; Caldwell,N; Jelley,L; Komadina,N
EPI379534	MP	Thailand	2012-Mar-06	EPI_ISL_122585	A/SONG KHLA/40/2012	WHO National Influenza Centre, National Institute of Medical Research (NIMR)	WHO Collaborating Centre for Reference and Research on Influenza	Deng,Y-M; Iannello,P; Caldwell,N; Jelley,L; Komadina,N
EPI382084	MP	Japan	2009-Nov-16	EPI_ISL_123260	A/Gunma/263/2009		Import from public-domain	Obuchi,M.; Toda,S.; Tsukagoshi,H.; Oogane,T.; Abiko,C.; Funatogawa,K.; Mizuta,K.; Shirabe,K.; Kozawa,K.; Noda,M.; Kimura,H.; Tashiro,M.
EPI382092	MP	Japan	2009-Nov-25	EPI_ISL_123261	A/Gunma/267/2009		Import from public-domain	Obuchi,M.; Toda,S.; Tsukagoshi,H.; Oogane,T.; Abiko,C.; Funatogawa,K.; Mizuta,K.; Shirabe,K.; Kozawa,K.; Noda,M.; Kimura,H.; Tashiro,M.
EPI382100	MP	Japan	2009-Nov-25	EPI_ISL_123262	A/Gunma/287/2009		Import from public-domain	Obuchi,M.; Toda,S.; Tsukagoshi,H.; Oogane,T.; Abiko,C.; Funatogawa,K.; Mizuta,K.; Shirabe,K.; Kozawa,K.; Noda,M.; Kimura,H.; Tashiro,M.
EPI382114	MP	Japan	2009-Dec-15	EPI_ISL_123263	A/Gunma/293/2009		Import from public-domain	Obuchi,M.; Toda,S.; Tsukagoshi,H.; Oogane,T.; Abiko,C.; Funatogawa,K.; Mizuta,K.; Shirabe,K.; Kozawa,K.; Noda,M.; Kimura,H.; Tashiro,M.
EPI382122	MP	Japan	2009-Oct-29	EPI_ISL_123264	A/Tochigi/350/2009		Import from public-domain	Obuchi,M.; Toda,S.; Tsukagoshi,H.; Oogane,T.; Abiko,C.; Funatogawa,K.; Mizuta,K.; Shirabe,K.; Kozawa,K.; Noda,M.; Kimura,H.; Tashiro,M.
EPI382130	MP	Japan	2009-Nov-24	EPI_ISL_123265	A/Tochigi/445/2009		Import from public-domain	Obuchi,M.; Toda,S.; Tsukagoshi,H.; Oogane,T.; Abiko,C.; Funatogawa,K.; Mizuta,K.; Shirabe,K.; Kozawa,K.; Noda,M.; Kimura,H.; Tashiro,M.
EPI382138	MP	Japan	2010-Jan-13	EPI_ISL_123266	A/Tochigi/2/2010		Import from public-domain	Obuchi,M.; Toda,S.; Tsukagoshi,H.; Oogane,T.; Abiko,C.; Funatogawa,K.; Mizuta,K.; Shirabe,K.; Kozawa,K.; Noda,M.; Kimura,H.; Tashiro,M.
EPI382146	MP	Japan	2010-Jan-12	EPI_ISL_123267	A/Tochigi/10/2010		Import from public-domain	Obuchi,M.; Toda,S.; Tsukagoshi,H.; Oogane,T.; Abiko,C.; Funatogawa,K.; Mizuta,K.; Shirabe,K.; Kozawa,K.; Noda,M.; Kimura,H.; Tashiro,M.
EPI382154	MP	Japan	2009-Nov-09	EPI_ISL_123268	A/Yamagata/473/2009		Import from public-domain	Obuchi,M.; Toda,S.; Tsukagoshi,H.; Oogane,T.; Abiko,C.; Funatogawa,K.; Mizuta,K.; Shirabe,K.; Kozawa,K.; Noda,M.; Kimura,H.; Tashiro,M.
EPI382162	MP	Japan	2009-Nov-27	EPI_ISL_123269	A/Yamagata/674/2009		Import from public-domain	Obuchi,M.; Toda,S.; Tsukagoshi,H.; Oogane,T.; Abiko,C.; Funatogawa,K.; Mizuta,K.; Shirabe,K.; Kozawa,K.; Noda,M.; Kimura,H.; Tashiro,M.
EPI382170	MP	Japan	2009-Nov-21	EPI_ISL_123270	A/Yamaguchi/217/2009		Import from public-domain	Obuchi,M.; Toda,S.; Tsukagoshi,H.; Oogane,T.; Abiko,C.; Funatogawa,K.; Mizuta,K.; Shirabe,K.; Kozawa,K.; Noda,M.; Kimura,H.; Tashiro,M.
EPI382178	MP	Japan	2009-Dec-02	EPI_ISL_123271	A/Yamaguchi/247/2009		Import from public-domain	Obuchi,M.; Toda,S.; Tsukagoshi,H.; Oogane,T.; Abiko,C.; Funatogawa,K.; Mizuta,K.; Shirabe,K.; Kozawa,K.; Noda,M.; Kimura,H.; Tashiro,M.
EPI382186	MP	Japan	2009-Dec-05	EPI_ISL_123272	A/Yamaguchi/248/2009		Import from public-domain	Obuchi,M.; Toda,S.; Tsukagoshi,H.; Oogane,T.; Abiko,C.; Funatogawa,K.; Mizuta,K.; Shirabe,K.; Kozawa,K.; Noda,M.; Kimura,H.; Tashiro,M.
EPI382194	MP	Japan	2009-Dec-18	EPI_ISL_123273	A/Yamaguchi/273/2009		Import from public-domain	Obuchi,M.; Toda,S.; Tsukagoshi,H.; Oogane,T.; Abiko,C.; Funatogawa,K.; Mizuta,K.; Shirabe,K.; Kozawa,K.; Noda,M.; Kimura,H.; Tashiro,M.
EPI382426	MP	Hong Kong (SAR)	2012-May-21	EPI_ISL_123461	A/Hong Kong/5659/2012	Hong Kong Department of Health	Hong Kong Department of Health	Mak,G.C.;Lo,J.Y.C.
EPI382529	MP	Hong Kong (SAR)	2012-May-29	EPI_ISL_123462	A/Hong Kong/6293/2012	Hong Kong Department of Health	Hong Kong Department of Health	Mak,G.C.;Lo,J.Y.C.
EPI382563	MP	Hong Kong (SAR)	2012-May-30	EPI_ISL_123463	A/Hong Kong/6609/2012	Hong Kong Department of Health	Hong Kong Department of Health	Mak,G.C.;Lo,J.Y.C.
EPI382584	MP	Hong Kong (SAR)	2012-May-31	EPI_ISL_123474	A/Hong Kong/6610/2012	Hong Kong Department of Health	Hong Kong Department of Health	Mak,G.C.;Lo,J.Y.C.
EPI382665	MP	Hong Kong (SAR)	2012-Jun-01	EPI_ISL_123537	A/Hong Kong/6747/2012	Hong Kong Department of Health	Hong Kong Department of Health	Mak,G.C.;Lo,J.Y.C.
EPI383004	MP	Sweden	2012-Jul-04	EPI_ISL_123787	A/Boras/1/2012		Public Health Agency of Sweden
EPI386001	MP	United States	2012-Jun-17	EPI_ISL_124934	A/Washington/24/2012	Washington State Public Health Laboratory	Centers for Disease Control and Prevention
EPI386004	MP	Thailand	2012-Apr-19	EPI_ISL_124935	A/Nonthaburi/74/2012	WHO National Influenza Centre, National Institute of Medical Research (NIMR)	Centers for Disease Control and Prevention
EPI387940	MP	Ethiopia	2012-Jul-04	EPI_ISL_124936	A/Ethiopia/205/2012	Ethiopian Health and Nutrition Research Institute (EHNRI)	Centers for Disease Control and Prevention
EPI386008	MP	Mongolia	2012-Apr-25	EPI_ISL_124937	A/Sainshand/1940/2012	National Center for Communicable Diseases	Centers for Disease Control and Prevention
EPI386011	MP	Ethiopia	2012-May-10	EPI_ISL_124938	A/Ethiopia/128/2012	Ethiopian Health and Nutrition Research Institute (EHNRI)	Centers for Disease Control and Prevention
EPI386014	MP	India	2012-May-17	EPI_ISL_124939	A/India/8557/2012	National Institute of Virology	Centers for Disease Control and Prevention
EPI387953	MP	Bangladesh	2012-May-23	EPI_ISL_124940	A/Bangladesh/2033/2012	icddr,b International Centre for Diarrhoeal Disease Research, Bangladesh	Centers for Disease Control and Prevention
EPI387945	MP	Ethiopia	2012-Apr-03	EPI_ISL_124941	A/Ethiopia/185/2012	Ethiopian Health and Nutrition Research Institute (EHNRI)	Centers for Disease Control and Prevention
EPI386020	MP	United States	2012-May-03	EPI_ISL_124942	A/New Mexico/14/2012	New Mexico Department of Health	Centers for Disease Control and Prevention
EPI387942	MP	Bangladesh	2012-May-26	EPI_ISL_124943	A/Bangladesh/1027/2012	icddr,b International Centre for Diarrhoeal Disease Research, Bangladesh	Centers for Disease Control and Prevention
EPI386024	MP	Guyana	2012-Apr-12	EPI_ISL_124944	A/Guyane/118/2012	National Influenza Center French Guiana and French Indies	Centers for Disease Control and Prevention
EPI386027	MP	Brazil	2012-May-06	EPI_ISL_124945	A/Brazil/8746/2012	Instituto Adolfo Lutz	Centers for Disease Control and Prevention
EPI386030	MP	Brazil	2012-Mar-15	EPI_ISL_124946	A/Brazil/1203/2012	Instituto Adolfo Lutz	Centers for Disease Control and Prevention
EPI387948	MP	Ethiopia	2012-Jun-13	EPI_ISL_124947	A/Ethiopia/180/2012	Ethiopian Health and Nutrition Research Institute (EHNRI)	Centers for Disease Control and Prevention
EPI387944	MP	Ethiopia	2012-Apr-09	EPI_ISL_124948	A/Ethiopia/186/2012	Ethiopian Health and Nutrition Research Institute (EHNRI)	Centers for Disease Control and Prevention
EPI387941	MP	Bangladesh	2012-Jun-13	EPI_ISL_124949	A/Bangladesh/9003/2012	icddr,b International Centre for Diarrhoeal Disease Research, Bangladesh	Centers for Disease Control and Prevention
EPI386038	MP	United States	2012-Jun-04	EPI_ISL_124950	A/Wisconsin/16/2012	Wisconsin State Laboratory of Hygiene	Centers for Disease Control and Prevention
EPI387951	MP	Ethiopia	2012-Jun-28	EPI_ISL_124951	A/Ethiopia/198/2012	Ethiopian Health and Nutrition Research Institute (EHNRI)	Centers for Disease Control and Prevention
EPI387950	MP	Bangladesh	2012-May-22	EPI_ISL_124952	A/Bangladesh/2014/2012	icddr,b International Centre for Diarrhoeal Disease Research, Bangladesh	Centers for Disease Control and Prevention
EPI386045	MP	Bangladesh	2012-Jun-02	EPI_ISL_124953	A/Bangladesh/3341/2012	icddr,b International Centre for Diarrhoeal Disease Research, Bangladesh	Centers for Disease Control and Prevention
EPI387943	MP	India	2012-Apr-19	EPI_ISL_124954	A/India/8942/2012	National Institute of Virology	Centers for Disease Control and Prevention
EPI1929805	MP	Madagascar	2020-Feb-11	EPI_ISL_1034780	A/Mahajanga/00562/2020	Institut Pasteur de Madagascar	Crick Worldwide Influenza Centre
EPI1929810	MP	Madagascar	2020-Feb-05	EPI_ISL_1034781	A/Mahajanga/00563/2020	Institut Pasteur de Madagascar	Crick Worldwide Influenza Centre
EPI1929845	MP	Madagascar	2020-Jan-02	EPI_ISL_1034782	A/Nosy Be/00037/2020	Institut Pasteur de Madagascar	Crick Worldwide Influenza Centre
EPI1929833	MP	Madagascar	2020-Jan-13	EPI_ISL_1034784	A/Nosy Be/00228/2020	Institut Pasteur de Madagascar	Crick Worldwide Influenza Centre
EPI1929822	MP	Madagascar	2020-Jan-21	EPI_ISL_1034785	A/Nosy Be/00345/2020	Institut Pasteur de Madagascar	Crick Worldwide Influenza Centre
EPI1929836	MP	Madagascar	2020-Jan-07	EPI_ISL_1034786	A/Toamasina/00138/2020	Institut Pasteur de Madagascar	Crick Worldwide Influenza Centre
EPI1929920	MP	Madagascar	2020-Jan-20	EPI_ISL_1034787	A/Toamasina/00292/2020	Institut Pasteur de Madagascar	Crick Worldwide Influenza Centre
EPI1929828	MP	Madagascar	2020-Jan-21	EPI_ISL_1034788	A/Toamasina/00293/2020	Institut Pasteur de Madagascar	Crick Worldwide Influenza Centre
EPI1929819	MP	Madagascar	2020-Jan-27	EPI_ISL_1034789	A/Toamasina/00354/2020	Institut Pasteur de Madagascar	Crick Worldwide Influenza Centre
EPI1929815	MP	Madagascar	2020-Jan-29	EPI_ISL_1034790	A/Toamasina/00357/2020	Institut Pasteur de Madagascar	Crick Worldwide Influenza Centre
EPI1929800	MP	Madagascar	2020-Feb-17	EPI_ISL_1034791	A/Toamasina/00806/2020	Institut Pasteur de Madagascar	Crick Worldwide Influenza Centre
EPI1848019	MP	Vietnam	2020-Feb-19	EPI_ISL_1064150	A/Vietnam/Vnhcm-Vp49/2020	Pasteur Institute, Influenza Laboratory	Centers for Disease Control and Prevention
EPI1848027	MP	Vietnam	2020-Jan-30	EPI_ISL_1064151	A/Vietnam/Vnhcm-Vp27/2020	Pasteur Institute, Influenza Laboratory	Centers for Disease Control and Prevention
EPI1849685	MP	Madagascar	2020-Feb-04	EPI_ISL_1180145	A/Madagascar/560/2020	Institut Pasteur de Madagascar	Centers for Disease Control and Prevention
EPI1849693	MP	Madagascar	2020-Jan-13	EPI_ISL_1180146	A/Madagascar/218/2020	Institut Pasteur de Madagascar	Centers for Disease Control and Prevention
EPI1849701	MP	Madagascar	2020-Jan-13	EPI_ISL_1180147	A/Madagascar/227/2020	Institut Pasteur de Madagascar	Centers for Disease Control and Prevention
EPI1849709	MP	Madagascar	2020-Feb-19	EPI_ISL_1180148	A/Madagascar/882/2020	Institut Pasteur de Madagascar	Centers for Disease Control and Prevention
EPI1849716	MP	Madagascar	2020-Jan-20	EPI_ISL_1180149	A/Madagascar/290/2020	Institut Pasteur de Madagascar	Centers for Disease Control and Prevention
EPI1850055	MP	Russian Federation	2020-Feb-12	EPI_ISL_1190739	A/Human/Moscow/66/2020(H1N1)	NIC Russia, Ivanovsky Research Institute of Virology	N.F. Gamaleya Research Center for Epidemiology and Microbiology
EPI1850063	MP	Russian Federation	2019-Dec-11	EPI_ISL_1190740	A/Human/Moscow/230/2019(H1N1)	NIC Russia, Ivanovsky Research Institute of Virology	N.F. Gamaleya Research Center for Epidemiology and Microbiology
EPI1850071	MP	Russian Federation	2019-Dec-23	EPI_ISL_1190741	A/Human/Penza/249/2019(H1N1)	NIC Russia, Ivanovsky Research Institute of Virology	N.F. Gamaleya Research Center for Epidemiology and Microbiology
EPI1850079	MP	Russian Federation	2019-Dec-23	EPI_ISL_1190742	A/Human/Penza/250/2019(H1N1)	NIC Russia, Ivanovsky Research Institute of Virology	N.F. Gamaleya Research Center for Epidemiology and Microbiology
EPI1850087	MP	Russian Federation	2020-Mar-23	EPI_ISL_1190743	A/Human/Yaroslavl/135-L/2020(H1N1)	NIC Russia, Ivanovsky Research Institute of Virology	N.F. Gamaleya Research Center for Epidemiology and Microbiology
EPI1850095	MP	Russian Federation	2020-Feb-28	EPI_ISL_1190744	A/Human/Moscow/136/2020(H1N1)	NIC Russia, Ivanovsky Research Institute of Virology	N.F. Gamaleya Research Center for Epidemiology and Microbiology
EPI1850111	MP	Russian Federation	2020-Mar-10	EPI_ISL_1190746	A/Human/Cheboksary/113/2020(H1N1)	NIC Russia, Ivanovsky Research Institute of Virology	N.F. Gamaleya Research Center for Epidemiology and Microbiology
EPI1850119	MP	Russian Federation	2020-Mar-10	EPI_ISL_1190747	A/Human/Cheboksary/114/2020(H1N1)	NIC Russia, Ivanovsky Research Institute of Virology	N.F. Gamaleya Research Center for Epidemiology and Microbiology
EPI1986641	MP	Netherlands	2022-Jan-15	EPI_ISL_10073464	A/Netherlands/10016/2022	Gelre ziekenhuizen	National Institute for Public Health and the Environment (RIVM)	A,Meijer; L,Wijsman; S, vd Brink
EPI1986657	MP	Netherlands	2022-Jan-31	EPI_ISL_10073491	A/Netherlands/10048/2022	Gelre ziekenhuizen	National Institute for Public Health and the Environment (RIVM)	A,Meijer; L,Wijsman; S, vd Brink
EPI1986665	MP	Netherlands	2022-Feb-01	EPI_ISL_10073502	A/Netherlands/10049/2022	Gelre ziekenhuizen	National Institute for Public Health and the Environment (RIVM)	A,Meijer; L,Wijsman; S, vd Brink
EPI1986673	MP	Netherlands	2022-Feb-01	EPI_ISL_10073514	A/Netherlands/10050/2022	Gelre ziekenhuizen	National Institute for Public Health and the Environment (RIVM)	A,Meijer; L,Wijsman; S, vd Brink
EPI1986681	MP	Netherlands	2022-Feb-05	EPI_ISL_10073524	A/Netherlands/10051/2022	Gelre ziekenhuizen	National Institute for Public Health and the Environment (RIVM)	A,Meijer; L,Wijsman; S, vd Brink
EPI1986721	MP	Netherlands	2022-Feb-06	EPI_ISL_10073553	A/Netherlands/10056/2022	Noordwest Ziekenhuisgroep	National Institute for Public Health and the Environment (RIVM)	A,Meijer; L,Wijsman; S, vd Brink
EPI1986761	MP	Netherlands	2022-Feb-07	EPI_ISL_10073645	A/Netherlands/10061/2022	Haga Ziekenhuis	National Institute for Public Health and the Environment (RIVM)	A,Meijer; L,Wijsman; S, vd Brink
EPI1986961	MP	Spain	2022-Feb-08	EPI_ISL_10120187	A/Catalonia/NSVH101748606/2022	Hospital Universitari Vall d'Hebron	Hospital Universitari Vall d'Hebron
EPI1986969	MP	Spain	2022-Feb-01	EPI_ISL_10120610	A/Catalonia/NSVH199820550/2022	Hospital Universitari Vall d'Hebron	Hospital Universitari Vall d'Hebron
EPI1999606	MP	Spain	2022-Feb-05	EPI_ISL_10347098	A/Baleares/837/2022	Servicio de Microbiología Hospital Universitario Son Espases	Instituto de Salud Carlos III	Pozo,F; Iglesias-Caballero, M.; Gonz?lez-Esguevillas,M.; Molinero,M.; Camarero,S.; Mart?n,V.; Reyes,N.; Sandon?s,V.; V?zquez-Mor?n,S.; Casas,I.
EPI1993870	MP	Spain	2021-Dec-15	EPI_ISL_10347101	A/Murcia/10396/2021	Servicio de Microbiología Hospital Virgen de la Arrixaca	Instituto de Salud Carlos III	Pozo,F; Iglesias-Caballero, M.; Gonz?lez-Esguevillas,M.; Molinero,M.; Camarero,S.; Mart?n,V.; Reyes,N.; Sandon?s,V.; V?zquez-Mor?n,S.; Casas,I.
EPI1987788	MP	United Kingdom	2022-Feb-02	EPI_ISL_10402016	A/Chester/5355/2022	Public Health Wales Microbiology Cardiff	Public Health Wales Microbiology Cardiff
EPI1987796	MP	Germany	2022-Jan-19	EPI_ISL_10429832	A/Mecklenburg-Vorpommern/12/2022	Robert Koch-Institute Nationales Referenzzentrum für Influenza	Robert Koch Institute Nationales Referenzzentrum für Influenza
EPI1987802	MP	Germany	2022-Jan-18	EPI_ISL_10429833	A/Mecklenburg-Vorpommern/2/2022	Robert Koch-Institute Nationales Referenzzentrum für Influenza	Robert Koch Institute Nationales Referenzzentrum für Influenza
EPI1987853	MP	Netherlands	2022-Feb-13	EPI_ISL_10434302	A/Netherlands/10066/2022	Gelre ziekenhuizen	National Institute for Public Health and the Environment (RIVM)	A,Meijer; L,Wijsman; S, vd Brink
EPI1987861	MP	Netherlands	2022-Feb-08	EPI_ISL_10434303	A/Netherlands/10068/2022	Royal GD	National Institute for Public Health and the Environment (RIVM)	A,Meijer; L,Wijsman; S, vd Brink
EPI1990289	MP	Netherlands	2022-Feb-17	EPI_ISL_10678427	A/Netherlands/10088/2022	Gelre ziekenhuizen	National Institute for Public Health and the Environment (RIVM)	A,Meijer; L,Wijsman; S, vd Brink
EPI1990297	MP	Netherlands	2022-Feb-19	EPI_ISL_10678428	A/Netherlands/10089/2022	Gelre ziekenhuizen	National Institute for Public Health and the Environment (RIVM)	A,Meijer; L,Wijsman; S, vd Brink
EPI1990302	MP	Netherlands	2022-Feb-20	EPI_ISL_10678429	A/Netherlands/10090/2022	Gelre ziekenhuizen	National Institute for Public Health and the Environment (RIVM)	A,Meijer; L,Wijsman; S, vd Brink
EPI1990358	MP	Netherlands	2022-Feb-21	EPI_ISL_10678477	A/Netherlands/10101/2022	Haga Ziekenhuis	National Institute for Public Health and the Environment (RIVM)	A,Meijer; L,Wijsman; S, vd Brink
EPI1990366	MP	Netherlands	2022-Feb-22	EPI_ISL_10678500	A/Netherlands/10102/2022	Haga Ziekenhuis	National Institute for Public Health and the Environment (RIVM)	A,Meijer; L,Wijsman; S, vd Brink
EPI1990371	MP	Netherlands	2022-Feb-23	EPI_ISL_10678505	A/Netherlands/10103/2022	Eurofins Medische Microbiologie BV	National Institute for Public Health and the Environment (RIVM)	A,Meijer; L,Wijsman; S, vd Brink
EPI1990936	MP	Niger	2022-Jan-12	EPI_ISL_10824639	A/Niger/10411/2022	Centre de Recherche Medicale et Sanitaire (CERMES)	Centers for Disease Control and Prevention
EPI1990942	MP	Niger	2021-Dec-21	EPI_ISL_10824640	A/Niger/10236/2021	Centre de Recherche Medicale et Sanitaire (CERMES)	Centers for Disease Control and Prevention
EPI1990950	MP	Niger	2021-Dec-10	EPI_ISL_10824641	A/Niger/10186/2021	Centre de Recherche Medicale et Sanitaire (CERMES)	Centers for Disease Control and Prevention
EPI1990958	MP	Niger	2021-Nov-23	EPI_ISL_10824642	A/Niger/10090/2021	Centre de Recherche Medicale et Sanitaire (CERMES)	Centers for Disease Control and Prevention
EPI1990966	MP	Niger	2021-Dec-10	EPI_ISL_10824643	A/Niger/10183/2021	Centre de Recherche Medicale et Sanitaire (CERMES)	Centers for Disease Control and Prevention
EPI1990974	MP	Niger	2021-Oct-28	EPI_ISL_10824644	A/Niger/9995/2021	Centre de Recherche Medicale et Sanitaire (CERMES)	Centers for Disease Control and Prevention
EPI1990982	MP	Niger	2021-Nov-11	EPI_ISL_10824645	A/Niger/10048/2021	Centre de Recherche Medicale et Sanitaire (CERMES)	Centers for Disease Control and Prevention
EPI1990990	MP	Niger	2021-Oct-21	EPI_ISL_10824646	A/Niger/9983/2021	Centre de Recherche Medicale et Sanitaire (CERMES)	Centers for Disease Control and Prevention
EPI1990998	MP	Niger	2021-Dec-23	EPI_ISL_10824647	A/Niger/10257/2021	Centre de Recherche Medicale et Sanitaire (CERMES)	Centers for Disease Control and Prevention
EPI1991005	MP	Niger	2021-Nov-30	EPI_ISL_10824648	A/Niger/10126/2021	Centre de Recherche Medicale et Sanitaire (CERMES)	Centers for Disease Control and Prevention
EPI1991013	MP	Niger	2022-Jan-08	EPI_ISL_10824649	A/Niger/10350/2022	Centre de Recherche Medicale et Sanitaire (CERMES)	Centers for Disease Control and Prevention
EPI1991019	MP	Niger	2021-Nov-18	EPI_ISL_10824650	A/Niger/10073/2021	Centre de Recherche Medicale et Sanitaire (CERMES)	Centers for Disease Control and Prevention
EPI1991027	MP	Niger	2021-Dec-16	EPI_ISL_10824651	A/Niger/10217/2021	Centre de Recherche Medicale et Sanitaire (CERMES)	Centers for Disease Control and Prevention
EPI1991035	MP	Niger	2021-Dec-02	EPI_ISL_10824659	A/Niger/10148/2021	Centre de Recherche Medicale et Sanitaire (CERMES)	Centers for Disease Control and Prevention
EPI1991042	MP	India	2021-Oct-06	EPI_ISL_10824669	A/India/PUN-QC_21_40/2021	National Institute of Virology	Centers for Disease Control and Prevention
EPI1991050	MP	India	2021-Oct-07	EPI_ISL_10824679	A/India/Pun-NIV364610/2021	National Institute of Virology	Centers for Disease Control and Prevention
EPI1991058	MP	India	2021-Aug-16	EPI_ISL_10824690	A/India/Aurangabad-QC_21_52/2021	National Institute of Virology	Centers for Disease Control and Prevention
EPI1994563	MP	Netherlands	2022-Mar-04	EPI_ISL_10945216	A/Netherlands/10160/2022	National Institute for Public Health and the Environment (RIVM)	National Institute for Public Health and the Environment (RIVM)	A,Meijer; L,Wijsman; S, vd Brink
EPI1994577	MP	Netherlands	2022-Feb-18	EPI_ISL_10945224	A/Netherlands/10092/2022	Noordwest Ziekenhuisgroep	National Institute for Public Health and the Environment (RIVM)	A,Meijer; L,Wijsman; S, vd Brink
EPI1994589	MP	Netherlands	2022-Feb-20	EPI_ISL_10945235	A/Netherlands/10128/2022	Gelre ziekenhuizen	National Institute for Public Health and the Environment (RIVM)	A,Meijer; L,Wijsman; S, vd Brink
EPI1994597	MP	Netherlands	2022-Feb-22	EPI_ISL_10945246	A/Netherlands/10129/2022	Gelre ziekenhuizen	National Institute for Public Health and the Environment (RIVM)	A,Meijer; L,Wijsman; S, vd Brink
EPI1994606	MP	Netherlands	2022-Feb-22	EPI_ISL_10945257	A/Netherlands/10130/2022	Gelre ziekenhuizen	National Institute for Public Health and the Environment (RIVM)	A,Meijer; L,Wijsman; S, vd Brink
EPI1994621	MP	Netherlands	2022-Feb-25	EPI_ISL_10945275	A/Netherlands/10132/2022	Gelre ziekenhuizen	National Institute for Public Health and the Environment (RIVM)	A,Meijer; L,Wijsman; S, vd Brink
EPI1994629	MP	Netherlands	2022-Feb-26	EPI_ISL_10945285	A/Netherlands/10133/2022	Gelre ziekenhuizen	National Institute for Public Health and the Environment (RIVM)	A,Meijer; L,Wijsman; S, vd Brink
EPI1994722	MP	Netherlands	2022-Feb-15	EPI_ISL_10945386	A/Netherlands/10146/2022	OLVG Lab BV	National Institute for Public Health and the Environment (RIVM)	A,Meijer; L,Wijsman; S, vd Brink
EPI1994730	MP	Netherlands	2022-Feb-26	EPI_ISL_10945395	A/Netherlands/10147/2022	OLVG Lab BV	National Institute for Public Health and the Environment (RIVM)	A,Meijer; L,Wijsman; S, vd Brink
EPI1994738	MP	Netherlands	2022-Feb-15	EPI_ISL_10945396	A/Netherlands/10148/2022	OLVG Lab BV	National Institute for Public Health and the Environment (RIVM)	A,Meijer; L,Wijsman; S, vd Brink
EPI1994760	MP	Netherlands	2022-Feb-28	EPI_ISL_10945399	A/Netherlands/10151/2022	Groene Hart Ziekenhuis	National Institute for Public Health and the Environment (RIVM)	A,Meijer; L,Wijsman; S, vd Brink
EPI1994767	MP	Netherlands	2022-Feb-28	EPI_ISL_10945407	A/Netherlands/10152/2022	Academic Medical Center, University of Amsterdam	National Institute for Public Health and the Environment (RIVM)	A,Meijer; L,Wijsman; S, vd Brink
EPI1994791	MP	Netherlands	2022-Mar-01	EPI_ISL_10945419	A/Netherlands/10108/2022	Eurofins Medische Microbiologie BV	National Institute for Public Health and the Environment (RIVM)	A,Meijer; L,Wijsman; S, vd Brink
EPI1994829	MP	Netherlands	2022-Feb-24	EPI_ISL_10945435	A/Netherlands/10114/2022	Haga Ziekenhuis	National Institute for Public Health and the Environment (RIVM)	A,Meijer; L,Wijsman; S, vd Brink
EPI1994837	MP	Netherlands	2022-Feb-25	EPI_ISL_10945436	A/Netherlands/10115/2022	Haga Ziekenhuis	National Institute for Public Health and the Environment (RIVM)	A,Meijer; L,Wijsman; S, vd Brink
EPI1994845	MP	Netherlands	2022-Feb-28	EPI_ISL_10945437	A/Netherlands/10116/2022	Haga Ziekenhuis	National Institute for Public Health and the Environment (RIVM)	A,Meijer; L,Wijsman; S, vd Brink
EPI1994853	MP	Netherlands	2022-Feb-28	EPI_ISL_10945438	A/Netherlands/10117/2022	Haga Ziekenhuis	National Institute for Public Health and the Environment (RIVM)	A,Meijer; L,Wijsman; S, vd Brink
EPI1996144	MP	Netherlands	2022-Mar-04	EPI_ISL_11166076	A/Netherlands/10166/2022	National Institute for Public Health and the Environment (RIVM)	National Institute for Public Health and the Environment (RIVM)	A,Meijer; L,Wijsman; S, vd Brink
EPI1996301	MP	Netherlands	2022-Mar-03	EPI_ISL_11166096	A/Netherlands/10192/2022	Eurofins Medische Microbiologie BV	National Institute for Public Health and the Environment (RIVM)	A,Meijer; L,Wijsman; S, vd Brink
EPI1996387	MP	Netherlands	2022-Mar-04	EPI_ISL_11166177	A/Netherlands/10227/2022	Groene Hart Ziekenhuis	National Institute for Public Health and the Environment (RIVM)	A,Meijer; L,Wijsman; S, vd Brink
EPI1996402	MP	Netherlands	2022-Mar-01	EPI_ISL_11166194	A/Netherlands/10235/2022	Gelre ziekenhuizen	National Institute for Public Health and the Environment (RIVM)	A,Meijer; L,Wijsman; S, vd Brink
EPI1996410	MP	Netherlands	2022-Mar-02	EPI_ISL_11166195	A/Netherlands/10236/2022	Gelre ziekenhuizen	National Institute for Public Health and the Environment (RIVM)	A,Meijer; L,Wijsman; S, vd Brink
EPI1996465	MP	Netherlands	2022-Mar-05	EPI_ISL_11166203	A/Netherlands/10251/2022	Academic Medical Center, University of Amsterdam	National Institute for Public Health and the Environment (RIVM)	A,Meijer; L,Wijsman; S, vd Brink
EPI1996505	MP	Netherlands	2022-Mar-07	EPI_ISL_11166208	A/Netherlands/10257/2022	Eurofins Medische Microbiologie BV	National Institute for Public Health and the Environment (RIVM)	A,Meijer; L,Wijsman; S, vd Brink
EPI1998648	MP	Netherlands	2022-Mar-07	EPI_ISL_11309875	A/Netherlands/10333/2022	Gelre ziekenhuizen	National Institute for Public Health and the Environment (RIVM)	A,Meijer; L,Wijsman; S, vd Brink
EPI1998656	MP	Netherlands	2022-Mar-12	EPI_ISL_11309876	A/Netherlands/10335/2022	Gelre ziekenhuizen	National Institute for Public Health and the Environment (RIVM)	A,Meijer; L,Wijsman; S, vd Brink
EPI1998664	MP	Netherlands	2022-Mar-14	EPI_ISL_11309877	A/Netherlands/10337/2022	Gelre ziekenhuizen	National Institute for Public Health and the Environment (RIVM)	A,Meijer; L,Wijsman; S, vd Brink
EPI1998672	MP	Netherlands	2022-Mar-10	EPI_ISL_11309878	A/Netherlands/10402/2022	ISALA Ziekenhuizen	National Institute for Public Health and the Environment (RIVM)	A,Meijer; L,Wijsman; S, vd Brink
EPI1999088	MP	France	2021-Nov-30	EPI_ISL_11323845	A/ROUEN/46942/2021	Institut Pasteur	Institut Pasteur
EPI1999096	MP	France	2021-Dec-14	EPI_ISL_11323846	A/Alsace/48917/2021	Institut Pasteur	Institut Pasteur
EPI1999104	MP	France	2021-Dec-14	EPI_ISL_11323847	A/Alsace/48918/2021	Institut Pasteur	Institut Pasteur
EPI1999112	MP	France	2021-Dec-16	EPI_ISL_11323848	A/Picardie/50100/2021	Institut Pasteur	Institut Pasteur
EPI1999120	MP	France	2021-Dec-14	EPI_ISL_11323849	A/Nord_Pas_de_Calais/50101/2021	Institut Pasteur	Institut Pasteur
EPI1999128	MP	France	2021-Dec-10	EPI_ISL_11323850	A/PARIS/50424/2021	Institut Pasteur	Institut Pasteur
EPI1999144	MP	France	2021-Dec-10	EPI_ISL_11323852	A/PARIS/50426/2021	Institut Pasteur	Institut Pasteur
EPI1999168	MP	France	2022-Jan-17	EPI_ISL_11323855	A/Ile_de_France/03787/2022	Institut Pasteur	Institut Pasteur
EPI1999192	MP	France	2022-Jan-16	EPI_ISL_11323858	A/ARGENTEUIL/05295/2022	Institut Pasteur	Institut Pasteur
EPI1999206	MP	France	2021-Nov-22	EPI_ISL_11324733	A/ROUEN/43686/2021	Institut Pasteur	Institut Pasteur
EPI1999214	MP	France	2021-Nov-22	EPI_ISL_11324734	A/ROUEN/44089/2021	Institut Pasteur	Institut Pasteur
EPI1999222	MP	France	2021-Dec-27	EPI_ISL_11324735	A/Ile_de_France/52132/2021	Institut Pasteur	Institut Pasteur
EPI1999230	MP	France	2022-Jan-03	EPI_ISL_11324736	A/Ile_de_France/54452R/2022	Institut Pasteur	Institut Pasteur
EPI1999238	MP	France	2021-Dec-20	EPI_ISL_11324771	A/Centre/50421/2021	Institut Pasteur	Institut Pasteur
EPI1999254	MP	France	2022-Jan-07	EPI_ISL_11324773	A/Centre/01915/2022	Institut Pasteur	Institut Pasteur
EPI1999262	MP	France	2022-Jan-17	EPI_ISL_11324774	A/Ile_de_France/04467/2022	Institut Pasteur	Institut Pasteur
EPI2002372	MP	Netherlands	2022-Mar-03	EPI_ISL_11449459	A/Netherlands/10228/2022	Groene Hart Ziekenhuis	National Institute for Public Health and the Environment (RIVM)	A,Meijer; L,Wijsman; S, vd Brink
EPI2002380	MP	Netherlands	2022-Feb-28	EPI_ISL_11449460	A/Netherlands/10231/2022	IJsselland Ziekenhuis	National Institute for Public Health and the Environment (RIVM)	A,Meijer; L,Wijsman; S, vd Brink
EPI2002413	MP	Netherlands	2022-Mar-04	EPI_ISL_11449465	A/Netherlands/10246/2022	Noordwest Ziekenhuisgroep	National Institute for Public Health and the Environment (RIVM)	A,Meijer; L,Wijsman; S, vd Brink
EPI2002437	MP	Netherlands	2022-Mar-08	EPI_ISL_11449468	A/Netherlands/10279/2022	Academic Medical Center, University of Amsterdam	National Institute for Public Health and the Environment (RIVM)	A,Meijer; L,Wijsman; S, vd Brink
EPI2002469	MP	Netherlands	2022-Mar-06	EPI_ISL_11449472	A/Netherlands/10293/2022	Haga Ziekenhuis	National Institute for Public Health and the Environment (RIVM)	A,Meijer; L,Wijsman; S, vd Brink
EPI2002493	MP	Netherlands	2022-Mar-09	EPI_ISL_11449475	A/Netherlands/10432/2022	IJsselland Ziekenhuis	National Institute for Public Health and the Environment (RIVM)	A,Meijer; L,Wijsman; S, vd Brink
EPI2002508	MP	Netherlands	2022-Mar-11	EPI_ISL_11449477	A/Netherlands/10435/2022	PAMM	National Institute for Public Health and the Environment (RIVM)	A,Meijer; L,Wijsman; S, vd Brink
EPI2002896	MP	United States	2022-Feb-18	EPI_ISL_11495587	A/New York/04/2022	New York State Department of Health	Centers for Disease Control and Prevention
EPI2002912	MP	Zambia	2021-Oct-21	EPI_ISL_11495593	A/Zambia/0393/2021	University Teaching Hospital, MoH Zambia	Centers for Disease Control and Prevention
EPI2002920	MP	Zambia	2021-Nov-26	EPI_ISL_11495596	A/Zambia/0344/2021	University Teaching Hospital, MoH Zambia	Centers for Disease Control and Prevention
EPI2002928	MP	Zambia	2021-Sep-10	EPI_ISL_11495599	A/Zambia/0612/2021	University Teaching Hospital, MoH Zambia	Centers for Disease Control and Prevention
EPI2002933	MP	Zambia	2021-Nov-08	EPI_ISL_11495601	A/Zambia/0397/2021	University Teaching Hospital, MoH Zambia	Centers for Disease Control and Prevention
EPI2002941	MP	Zambia	2021-Nov-21	EPI_ISL_11495604	A/Zambia/0328/2021	University Teaching Hospital, MoH Zambia	Centers for Disease Control and Prevention
EPI2002949	MP	Zambia	2021-Oct-21	EPI_ISL_11495607	A/Zambia/0390/2021	University Teaching Hospital, MoH Zambia	Centers for Disease Control and Prevention
EPI2002957	MP	Zambia	2021-Oct-23	EPI_ISL_11495610	A/Zambia/0340/2021	University Teaching Hospital, MoH Zambia	Centers for Disease Control and Prevention
EPI2002965	MP	Zambia	2021-Dec-03	EPI_ISL_11495613	A/Zambia/0358/2021	University Teaching Hospital, MoH Zambia	Centers for Disease Control and Prevention
EPI2002973	MP	Zambia	2021-Nov-30	EPI_ISL_11495616	A/Zambia/0364/2021	University Teaching Hospital, MoH Zambia	Centers for Disease Control and Prevention
EPI2002981	MP	Zambia	2021-Jun-08	EPI_ISL_11495630	A/Zambia/0281/2021	University Teaching Hospital, MoH Zambia	Centers for Disease Control and Prevention
EPI2002989	MP	Mozambique	2022-Jan-04	EPI_ISL_11495632	A/Mozambique/2274/2022	Laboratório de Isolamento Viral	Centers for Disease Control and Prevention
EPI2002994	MP	Zambia	2021-Sep-27	EPI_ISL_11495634	A/Zambia/0354/2021	University Teaching Hospital, MoH Zambia	Centers for Disease Control and Prevention
EPI2003002	MP	Zambia	2021-Nov-18	EPI_ISL_11495636	A/Zambia/0129/2021	University Teaching Hospital, MoH Zambia	Centers for Disease Control and Prevention
EPI2003010	MP	Zambia	2021-Sep-25	EPI_ISL_11495639	A/Zambia/0635/2021	University Teaching Hospital, MoH Zambia	Centers for Disease Control and Prevention
EPI2003015	MP	Zambia	2021-Nov-30	EPI_ISL_11495641	A/Zambia/0142/2021	University Teaching Hospital, MoH Zambia	Centers for Disease Control and Prevention
EPI2003023	MP	Zambia	2021-Nov-19	EPI_ISL_11495644	A/Zambia/900120/2021	University Teaching Hospital, MoH Zambia	Centers for Disease Control and Prevention
EPI2003031	MP	Zambia	2021-Oct-09	EPI_ISL_11495646	A/Zambia/0678/2021	University Teaching Hospital, MoH Zambia	Centers for Disease Control and Prevention
EPI2003039	MP	Zambia	2021-Sep-13	EPI_ISL_11495649	A/Zambia/0607/2021	University Teaching Hospital, MoH Zambia	Centers for Disease Control and Prevention
EPI2003044	MP	Togo	2021-Nov-01	EPI_ISL_11495651	A/Togo/1410/2021	Institute National D'Hygiene	Centers for Disease Control and Prevention
EPI2003052	MP	Togo	2021-Nov-05	EPI_ISL_11495654	A/Togo/1451/2021	Institute National D'Hygiene	Centers for Disease Control and Prevention
EPI2003060	MP	Togo	2021-Oct-13	EPI_ISL_11495657	A/Togo/1120/2021	Institute National D'Hygiene	Centers for Disease Control and Prevention
EPI2003065	MP	Togo	2021-Oct-23	EPI_ISL_11495659	A/Togo/1288/2021	Institute National D'Hygiene	Centers for Disease Control and Prevention
EPI2003073	MP	Togo	2021-Oct-30	EPI_ISL_11495662	A/Togo/1367/2021	Institute National D'Hygiene	Centers for Disease Control and Prevention
EPI2003079	MP	Togo	2021-Nov-10	EPI_ISL_11495664	A/Togo/1486/2021	Institute National D'Hygiene	Centers for Disease Control and Prevention
EPI2003087	MP	Togo	2021-Oct-20	EPI_ISL_11495667	A/Togo/1134/2021	Institute National D'Hygiene	Centers for Disease Control and Prevention
EPI2003095	MP	Togo	2021-Oct-30	EPI_ISL_11495669	A/Togo/1363/2021	Institute National D'Hygiene	Centers for Disease Control and Prevention
EPI2003103	MP	Togo	2021-Oct-18	EPI_ISL_11495672	A/Togo/1176/2021	Institute National D'Hygiene	Centers for Disease Control and Prevention
EPI2003107	MP	Togo	2021-Oct-22	EPI_ISL_11495674	A/Togo/1274/2021	Institute National D'Hygiene	Centers for Disease Control and Prevention
EPI2003115	MP	Togo	2021-Nov-17	EPI_ISL_11495677	A/Togo/1597/2021	Institute National D'Hygiene	Centers for Disease Control and Prevention
EPI2003123	MP	Togo	2021-Nov-03	EPI_ISL_11495679	A/Togo/1439/2021	Institute National D'Hygiene	Centers for Disease Control and Prevention
EPI2003131	MP	Togo	2021-Dec-21	EPI_ISL_11495682	A/Togo/1885/2021	Institute National D'Hygiene	Centers for Disease Control and Prevention
EPI2003139	MP	Togo	2021-Nov-08	EPI_ISL_11495685	A/Togo/1454/2021	Institute National D'Hygiene	Centers for Disease Control and Prevention
EPI2003147	MP	Togo	2021-Nov-17	EPI_ISL_11495687	A/Togo/1521/2021	Institute National D'Hygiene	Centers for Disease Control and Prevention
EPI2003155	MP	Togo	2022-Jan-18	EPI_ISL_11495690	A/Togo/0196/2022	Institute National D'Hygiene	Centers for Disease Control and Prevention
EPI2003162	MP	Togo	2021-Dec-21	EPI_ISL_11495693	A/Togo/1927/2021	Institute National D'Hygiene	Centers for Disease Control and Prevention
EPI2008961	MP	Spain	2022-Feb-24	EPI_ISL_11635009	A/Catalonia/NSVH101761579/2022	Hospital Universitari Vall d'Hebron	Hospital Universitari Vall d'Hebron	Anton, A.; Martin, MC.; Andres, C.; Codina, MG.; Pumarola, T.
EPI2009133	MP	Netherlands	2022-Mar-18	EPI_ISL_11668866	A/Netherlands/10532/2022	Gelre ziekenhuizen	National Institute for Public Health and the Environment (RIVM)	A,Meijer; L,Wijsman; S, vd Brink
EPI2009269	MP	Netherlands	2022-Mar-20	EPI_ISL_11669098	A/Netherlands/10578/2022	ISALA Ziekenhuizen	National Institute for Public Health and the Environment (RIVM)	A,Meijer; L,Wijsman; S, vd Brink
EPI2009461	MP	Netherlands	2022-Mar-17	EPI_ISL_11670370	A/Netherlands/10642/2022	National Institute for Public Health and the Environment (RIVM)	National Institute for Public Health and the Environment (RIVM)	A,Meijer; L,Wijsman; S, vd Brink
EPI2009477	MP	Netherlands	2022-Mar-13	EPI_ISL_11670390	A/Netherlands/10646/2022	National Institute for Public Health and the Environment (RIVM)	National Institute for Public Health and the Environment (RIVM)	A,Meijer; L,Wijsman; S, vd Brink
EPI2010915	MP	Germany	2022-Feb-23	EPI_ISL_11789577	A/Bremen/3/2022	Robert Koch-Institute Nationales Referenzzentrum für Influenza	Robert Koch Institute Nationales Referenzzentrum für Influenza
EPI2010944	MP	Portugal	2022-Jan-03	EPI_ISL_11793397	A/Lisboa/8/2022	Instituto Nacional de Saúde Dr. Ricardo Jorge	Instituto Nacional de Saúde Dr. Ricardo Jorge	Guiomar, R.; Melo, A.; Costa, I.; Conde, P, Henriques, C.
EPI2010952	MP	Portugal	2022-Jan-06	EPI_ISL_11793398	A/Lisboa/9/2022	Instituto Nacional de Saúde Dr. Ricardo Jorge	Instituto Nacional de Saúde Dr. Ricardo Jorge	Guiomar, R.; Melo, A.; Costa, I.; Conde, P, Henriques, C.
EPI2010960	MP	Portugal	2022-Jan-16	EPI_ISL_11793399	A/Lisboa/65/2022	Instituto Nacional de Saúde Dr. Ricardo Jorge	Instituto Nacional de Saúde Dr. Ricardo Jorge	Guiomar, R.; Melo, A.; Costa, I.; Conde, P, Henriques, C.
EPI2010968	MP	Portugal	2022-Jan-22	EPI_ISL_11793400	A/Lisboa/35/2022	Instituto Nacional de Saúde Dr. Ricardo Jorge	Instituto Nacional de Saúde Dr. Ricardo Jorge	Guiomar, R.; Melo, A.; Costa, I.; Conde, P, Henriques, C.
EPI2012538	MP	France	2022-Mar-02	EPI_ISL_11814496	A/Alsace/16905/2022	Institut Pasteur	Institut Pasteur
EPI2012554	MP	France	2022-Jan-29	EPI_ISL_11814498	A/Nord_Pas_de_Calais/17070/2022	Institut Pasteur	Institut Pasteur
EPI2012570	MP	France	2022-Mar-07	EPI_ISL_11814500	A/Bretagne/18383/2022	Institut Pasteur	Institut Pasteur
EPI2012586	MP	France	2021-Dec-30	EPI_ISL_11814502	A/PARIS/09210/2022	Institut Pasteur	Institut Pasteur
EPI2012602	MP	France	2021-Dec-21	EPI_ISL_11814504	A/PARIS/09215/2022	Institut Pasteur	Institut Pasteur
EPI2012642	MP	France	2021-Dec-24	EPI_ISL_11814509	A/PARIS/09222/2022	Institut Pasteur	Institut Pasteur
EPI2012650	MP	France	2021-Dec-26	EPI_ISL_11814510	A/PARIS/09223/2022	Institut Pasteur	Institut Pasteur
EPI2012658	MP	France	2021-Dec-24	EPI_ISL_11814511	A/PARIS/09224/2022	Institut Pasteur	Institut Pasteur
EPI2012666	MP	France	2021-Dec-28	EPI_ISL_11814539	A/PARIS/09225/2022	Institut Pasteur	Institut Pasteur
EPI2012682	MP	France	2021-Dec-17	EPI_ISL_11814541	A/PARIS/09228/2022	Institut Pasteur	Institut Pasteur
EPI2012690	MP	France	2022-Feb-16	EPI_ISL_11814542	A/Pays_de_Loire/12611/2022	Institut Pasteur	Institut Pasteur
EPI2012714	MP	France	2022-Feb-23	EPI_ISL_11814545	A/Nord_Pas_de_Calais/16911/2022	Institut Pasteur	Institut Pasteur
EPI2012722	MP	France	2022-Mar-03	EPI_ISL_11814546	A/Bourgogne/16916/2022	Institut Pasteur	Institut Pasteur
EPI2012770	MP	France	2022-Mar-09	EPI_ISL_11814552	A/Bretagne/18387/2022	Institut Pasteur	Institut Pasteur
EPI2012778	MP	France	2021-Nov-30	EPI_ISL_11814590	A/PARIS/49507/2021	Institut Pasteur	Institut Pasteur
EPI2012850	MP	France	2022-Feb-18	EPI_ISL_11814600	A/Pays_de_Loire/12924/2022	Institut Pasteur	Institut Pasteur
EPI2013149	MP	Netherlands	2022-Mar-26	EPI_ISL_11886218	A/Netherlands/10748/2022	Groene Hart Ziekenhuis	National Institute for Public Health and the Environment (RIVM)	A,Meijer; L,Wijsman; S, vd Brink
EPI2013157	MP	Netherlands	2022-Mar-26	EPI_ISL_11886229	A/Netherlands/10749/2022	Groene Hart Ziekenhuis	National Institute for Public Health and the Environment (RIVM)	A,Meijer; L,Wijsman; S, vd Brink
EPI2013173	MP	Netherlands	2022-Mar-23	EPI_ISL_11886251	A/Netherlands/10751/2022	Groene Hart Ziekenhuis	National Institute for Public Health and the Environment (RIVM)	A,Meijer; L,Wijsman; S, vd Brink
EPI2013468	MP	Netherlands	2022-Mar-28	EPI_ISL_11887861	A/Netherlands/10670/2022	National Institute for Public Health and the Environment (RIVM)	National Institute for Public Health and the Environment (RIVM)	A,Meijer; L,Wijsman; S, vd Brink
EPI2013492	MP	Netherlands	2022-Mar-25	EPI_ISL_11887864	A/Netherlands/10675/2022	National Institute for Public Health and the Environment (RIVM)	National Institute for Public Health and the Environment (RIVM)	A,Meijer; L,Wijsman; S, vd Brink
EPI2013500	MP	Netherlands	2022-Mar-28	EPI_ISL_11887865	A/Netherlands/10677/2022	National Institute for Public Health and the Environment (RIVM)	National Institute for Public Health and the Environment (RIVM)	A,Meijer; L,Wijsman; S, vd Brink
EPI2013532	MP	Netherlands	2022-Mar-28	EPI_ISL_11887869	A/Netherlands/10687/2022	National Institute for Public Health and the Environment (RIVM)	National Institute for Public Health and the Environment (RIVM)	A,Meijer; L,Wijsman; S, vd Brink
EPI2013604	MP	Netherlands	2022-Mar-22	EPI_ISL_11887878	A/Netherlands/10717/2022	Gelre ziekenhuizen	National Institute for Public Health and the Environment (RIVM)	A,Meijer; L,Wijsman; S, vd Brink
EPI2013612	MP	Netherlands	2022-Mar-22	EPI_ISL_11887879	A/Netherlands/10718/2022	Gelre ziekenhuizen	National Institute for Public Health and the Environment (RIVM)	A,Meijer; L,Wijsman; S, vd Brink
EPI2013666	MP	Netherlands	2022-Mar-17	EPI_ISL_11887905	A/Netherlands/10725/2022	OLVG Lab BV	National Institute for Public Health and the Environment (RIVM)	A,Meijer; L,Wijsman; S, vd Brink
EPI2013674	MP	Netherlands	2022-Mar-22	EPI_ISL_11887906	A/Netherlands/10726/2022	OLVG Lab BV	National Institute for Public Health and the Environment (RIVM)	A,Meijer; L,Wijsman; S, vd Brink
EPI2013705	MP	Netherlands	2022-Mar-24	EPI_ISL_11887910	A/Netherlands/10730/2022	OLVG Lab BV	National Institute for Public Health and the Environment (RIVM)	A,Meijer; L,Wijsman; S, vd Brink
EPI2013737	MP	Netherlands	2022-Mar-20	EPI_ISL_11887914	A/Netherlands/10734/2022	ISALA Ziekenhuizen	National Institute for Public Health and the Environment (RIVM)	A,Meijer; L,Wijsman; S, vd Brink
EPI2013745	MP	Netherlands	2022-Mar-20	EPI_ISL_11887915	A/Netherlands/10735/2022	ISALA Ziekenhuizen	National Institute for Public Health and the Environment (RIVM)	A,Meijer; L,Wijsman; S, vd Brink
EPI2013777	MP	Netherlands	2022-Mar-23	EPI_ISL_11887919	A/Netherlands/10739/2022	Royal GD	National Institute for Public Health and the Environment (RIVM)	A,Meijer; L,Wijsman; S, vd Brink
EPI2013849	MP	Netherlands	2022-Mar-24	EPI_ISL_11887929	A/Netherlands/10820/2022	National Institute for Public Health and the Environment (RIVM)	National Institute for Public Health and the Environment (RIVM)	A,Meijer; L,Wijsman; S, vd Brink
EPI2013872	MP	Netherlands	2022-Mar-22	EPI_ISL_11888017	A/Netherlands/10828/2022	National Institute for Public Health and the Environment (RIVM)	National Institute for Public Health and the Environment (RIVM)	A,Meijer; L,Wijsman; S, vd Brink
EPI2015851	MP	Serbia	2021-Dec-28	EPI_ISL_11957191	A/Serbia/3697/2021	Institute of Immunology and Virology Torlak	Centers for Disease Control and Prevention
EPI2015859	MP	Togo	2021-Dec-01	EPI_ISL_11957192	A/Togo/1757/2021	Institute National D'Hygiene	Centers for Disease Control and Prevention
EPI2015866	MP	Congo, the Democatic Republic of	2022-Jan-09	EPI_ISL_11957193	A/Congo/016/2022	INRB Service de Virologie	Centers for Disease Control and Prevention
EPI2017828	MP	Netherlands	2022-Mar-30	EPI_ISL_12064241	A/Netherlands/10881/2022	Royal GD	National Institute for Public Health and the Environment (RIVM)	A,Meijer; L,Wijsman; S, vd Brink
EPI2017910	MP	Netherlands	2022-Mar-30	EPI_ISL_12064252	A/Netherlands/10892/2022	Groene Hart Ziekenhuis	National Institute for Public Health and the Environment (RIVM)	A,Meijer; L,Wijsman; S, vd Brink
EPI2018035	MP	Netherlands	2022-Apr-03	EPI_ISL_12064269	A/Netherlands/10909/2022	Diakonessenhuis Utrecht	National Institute for Public Health and the Environment (RIVM)	A,Meijer; L,Wijsman; S, vd Brink
EPI2021050	MP	Spain	2022-Mar-28	EPI_ISL_12127796	A/Catalonia/NSVH101787036/2022	Hospital Universitari Vall d'Hebron	Hospital Universitari Vall d'Hebron	Andr?s, C.; Gonz?lez-S?nchez, A; Pi?ana, M; Martin, MC.; Codina, MG.; Pumarola, T; Ant?n, A.
EPI2021057	MP	Spain	2022-Mar-29	EPI_ISL_12127797	A/Catalonia/NSVH101787383/2022	Hospital Universitari Vall d'Hebron	Hospital Universitari Vall d'Hebron	Andres, C.; Gonzalez-Sanchez, A; Piñana, M; Martin, MC.; Codina, MG.; Pumarola, T; Anton, A.
EPI2022187	MP	Spain	2022-Feb-17	EPI_ISL_12179100	A/Baleares/1382/2022	Servicio de Microbiología Hospital Universitario Son Espases	Instituto de Salud Carlos III	Pozo,F; Iglesias-Caballero, M.; Gonz?lez-Esguevillas,M.; Molinero,M.; Camarero,S.; Mart?n,V.; Reyes,N.; Sandon?s,V.; V?zquez-Mor?n,S.; Casas,I.
EPI2022201	MP	Spain	2022-Mar-23	EPI_ISL_12179102	A/Baleares/1472/2022	Servicio de Microbiología Hospital Universitario Son Espases	Instituto de Salud Carlos III	Pozo,F; Iglesias-Caballero, M.; Gonz?lez-Esguevillas,M.; Molinero,M.; Camarero,S.; Mart?n,V.; Reyes,N.; Sandon?s,V.; V?zquez-Mor?n,S.; Casas,I.
EPI2022437	MP	Spain	2022-Jan-09	EPI_ISL_12179132	A/Galicia/1459/2022	Servicio de Microbiología Hospital Meixoeiro	Instituto de Salud Carlos III	Pozo,F; Iglesias-Caballero, M.; Gonz?lez-Esguevillas,M.; Molinero,M.; Camarero,S.; Mart?n,V.; Reyes,N.; Sandon?s,V.; V?zquez-Mor?n,S.; Casas,I.
EPI2022867	MP	Australia	2022-Mar-14	EPI_ISL_12206274	A/Victoria/7/2022	WHO Collaborating Centre for Reference and Research on Influenza	WHO Collaborating Centre for Reference and Research on Influenza	Deng,Y-M; Iannello,P; Lau,H; Spirason,N; Moselen,J; Aziz,A; Komadina,N.
EPI2022880	MP	Australia	2022-Mar-10	EPI_ISL_12206276	A/Victoria/13/2022	Monash Medical Centre	WHO Collaborating Centre for Reference and Research on Influenza	Deng,Y-M; Iannello,P; Lau,H; Spirason,N; Moselen,J; Aziz,A; Komadina,N.
EPI2022885	MP	Australia	2022-Mar-02	EPI_ISL_12206277	A/Sydney/14/2022	Clinical Virology Unit, CDIM	WHO Collaborating Centre for Reference and Research on Influenza	Deng,Y-M; Iannello,P; Lau,H; Spirason,N; Moselen,J; Aziz,A; Komadina,N.
EPI2022893	MP	Australia	2022-Feb-27	EPI_ISL_12206278	A/Sydney/15/2022	Clinical Virology Unit, CDIM	WHO Collaborating Centre for Reference and Research on Influenza	Deng,Y-M; Iannello,P; Lau,H; Spirason,N; Moselen,J; Aziz,A; Komadina,N.
EPI2022901	MP	Australia	2022-Mar-08	EPI_ISL_12206279	A/Sydney/11/2022	Clinical Virology Unit, CDIM	WHO Collaborating Centre for Reference and Research on Influenza	Deng,Y-M; Iannello,P; Lau,H; Spirason,N; Moselen,J; Aziz,A; Komadina,N.
EPI2022909	MP	Australia	2022-Mar-14	EPI_ISL_12206280	A/Victoria/9/2022	WHO Collaborating Centre for Reference and Research on Influenza	WHO Collaborating Centre for Reference and Research on Influenza	Deng,Y-M; Iannello,P; Lau,H; Spirason,N; Moselen,J; Aziz,A; Komadina,N.
EPI2022916	MP	Australia	2022-Mar-05	EPI_ISL_12206403	A/Sydney/9/2022	Clinical Virology Unit, CDIM	WHO Collaborating Centre for Reference and Research on Influenza	Deng,Y-M; Iannello,P; Lau,H; Spirason,N; Moselen,J; Aziz,A; Komadina,N.
EPI2022968	MP	Netherlands	2022-Mar-31	EPI_ISL_12212586	A/Netherlands/10710/2022	National Institute for Public Health and the Environment (RIVM)	National Institute for Public Health and the Environment (RIVM)	A,Meijer; L,Wijsman; S, vd Brink
EPI2023016	MP	Netherlands	2022-Apr-04	EPI_ISL_12212592	A/Netherlands/10839/2022	National Institute for Public Health and the Environment (RIVM)	National Institute for Public Health and the Environment (RIVM)	A,Meijer; L,Wijsman; S, vd Brink
EPI2023032	MP	Netherlands	2022-Apr-05	EPI_ISL_12212595	A/Netherlands/10845/2022	National Institute for Public Health and the Environment (RIVM)	National Institute for Public Health and the Environment (RIVM)	A,Meijer; L,Wijsman; S, vd Brink
EPI2023064	MP	Netherlands	2022-Apr-04	EPI_ISL_12212599	A/Netherlands/10851/2022	National Institute for Public Health and the Environment (RIVM)	National Institute for Public Health and the Environment (RIVM)	A,Meijer; L,Wijsman; S, vd Brink
EPI2023072	MP	Netherlands	2022-Apr-06	EPI_ISL_12212600	A/Netherlands/10852/2022	National Institute for Public Health and the Environment (RIVM)	National Institute for Public Health and the Environment (RIVM)	A,Meijer; L,Wijsman; S, vd Brink
EPI2023080	MP	Netherlands	2022-Apr-04	EPI_ISL_12212601	A/Netherlands/10853/2022	National Institute for Public Health and the Environment (RIVM)	National Institute for Public Health and the Environment (RIVM)	A,Meijer; L,Wijsman; S, vd Brink
EPI2023118	MP	Netherlands	2022-Mar-30	EPI_ISL_12212606	A/Netherlands/10914/2022	Haga Ziekenhuis	National Institute for Public Health and the Environment (RIVM)	A,Meijer; L,Wijsman; S, vd Brink
EPI2023126	MP	Netherlands	2022-Apr-04	EPI_ISL_12212607	A/Netherlands/10915/2022	Haga Ziekenhuis	National Institute for Public Health and the Environment (RIVM)	A,Meijer; L,Wijsman; S, vd Brink
EPI2023150	MP	Netherlands	2022-Mar-29	EPI_ISL_12212610	A/Netherlands/10918/2022	Eurofins Medische Microbiologie BV	National Institute for Public Health and the Environment (RIVM)	A,Meijer; L,Wijsman; S, vd Brink
EPI2023222	MP	Netherlands	2022-Apr-04	EPI_ISL_12212619	A/Netherlands/10983/2022	Gelre ziekenhuizen	National Institute for Public Health and the Environment (RIVM)	A,Meijer; L,Wijsman; S, vd Brink
EPI2023310	MP	Netherlands	2022-Apr-10	EPI_ISL_12212630	A/Netherlands/10996/2022	Groene Hart Ziekenhuis	National Institute for Public Health and the Environment (RIVM)	A,Meijer; L,Wijsman; S, vd Brink
EPI2023318	MP	Netherlands	2022-Apr-10	EPI_ISL_12212631	A/Netherlands/10997/2022	Groene Hart Ziekenhuis	National Institute for Public Health and the Environment (RIVM)	A,Meijer; L,Wijsman; S, vd Brink
EPI2023437	MP	Netherlands	2022-Apr-03	EPI_ISL_12212646	A/Netherlands/11017/2022	Haaglanden Medisch Centrum locatie Westeinde	National Institute for Public Health and the Environment (RIVM)	A,Meijer; L,Wijsman; S, vd Brink
EPI2023445	MP	Netherlands	2022-Apr-03	EPI_ISL_12212647	A/Netherlands/11018/2022	Haaglanden Medisch Centrum locatie Westeinde	National Institute for Public Health and the Environment (RIVM)	A,Meijer; L,Wijsman; S, vd Brink
EPI2023453	MP	Netherlands	2022-Apr-03	EPI_ISL_12212648	A/Netherlands/11020/2022	Haaglanden Medisch Centrum locatie Westeinde	National Institute for Public Health and the Environment (RIVM)	A,Meijer; L,Wijsman; S, vd Brink
EPI2023461	MP	Netherlands	2022-Apr-10	EPI_ISL_12212649	A/Netherlands/11024/2022	Royal GD	National Institute for Public Health and the Environment (RIVM)	A,Meijer; L,Wijsman; S, vd Brink
EPI2023525	MP	Netherlands	2022-Apr-07	EPI_ISL_12212657	A/Netherlands/11033/2022	Eurofins Medische Microbiologie BV	National Institute for Public Health and the Environment (RIVM)	A,Meijer; L,Wijsman; S, vd Brink
EPI2023549	MP	Netherlands	2022-Apr-10	EPI_ISL_12212660	A/Netherlands/11036/2022	Eurofins Medische Microbiologie BV	National Institute for Public Health and the Environment (RIVM)	A,Meijer; L,Wijsman; S, vd Brink
EPI2023557	MP	Netherlands	2022-Apr-10	EPI_ISL_12212661	A/Netherlands/11037/2022	Eurofins Medische Microbiologie BV	National Institute for Public Health and the Environment (RIVM)	A,Meijer; L,Wijsman; S, vd Brink
EPI2078461	MP	Oman	2021-Nov-14	EPI_ISL_12241582	A/Al Musana/72128566/2021	Central Public Health Laboratory, Ministry of Health	Crick Worldwide Influenza Centre
EPI2078542	MP	Albania	2021-Dec-10	EPI_ISL_12241583	A/Albania/8093/2021	Institute of Public Health	Crick Worldwide Influenza Centre
EPI2078537	MP	Albania	2021-Dec-21	EPI_ISL_12241584	A/Albania/905/2021	Institute of Public Health	Crick Worldwide Influenza Centre
EPI2078531	MP	Albania	2021-Dec-21	EPI_ISL_12241585	A/Albania/942/2021	Institute of Public Health	Crick Worldwide Influenza Centre
EPI2099446	MP	Belgium	2021-Dec-17	EPI_ISL_12241587	A/Belgium/G0001/2022	Scientific Institute of Public Health	Crick Worldwide Influenza Centre
EPI2099440	MP	Belgium	2022-Jan-11	EPI_ISL_12241588	A/Belgium/H0007/2022	Scientific Institute of Public Health	Crick Worldwide Influenza Centre
EPI2099711	MP	Belgium	2022-Jan-05	EPI_ISL_12241589	A/Belgium/H0017/2022	Scientific Institute of Public Health	Crick Worldwide Influenza Centre
EPI2099738	MP	Belgium	2021-Dec-20	EPI_ISL_12241590	A/Belgium/H0018/2022	Scientific Institute of Public Health	Crick Worldwide Influenza Centre
EPI2099744	MP	Belgium	2021-Dec-10	EPI_ISL_12241591	A/Belgium/H0025/2022	Scientific Institute of Public Health	Crick Worldwide Influenza Centre
EPI2099720	MP	Belgium	2022-Jan-18	EPI_ISL_12241592	A/Belgium/H0032/2022	Scientific Institute of Public Health	Crick Worldwide Influenza Centre
EPI2099434	MP	Belgium	2022-Jan-17	EPI_ISL_12241593	A/Belgium/H0038/2022	Scientific Institute of Public Health	Crick Worldwide Influenza Centre
EPI2099761	MP	Belgium	2022-Jan-19	EPI_ISL_12241594	A/Belgium/H0041/2022	Scientific Institute of Public Health	Crick Worldwide Influenza Centre
EPI2099428	MP	Belgium	2022-Jan-20	EPI_ISL_12241595	A/Belgium/H0042/2022	Scientific Institute of Public Health	Crick Worldwide Influenza Centre
EPI2099732	MP	Belgium	2021-Dec-26	EPI_ISL_12241596	A/Belgium/S0048/2022	Scientific Institute of Public Health	Crick Worldwide Influenza Centre
EPI2099726	MP	Belgium	2021-Dec-26	EPI_ISL_12241597	A/Belgium/S0060/2022	Scientific Institute of Public Health	Crick Worldwide Influenza Centre
EPI2099452	MP	Belgium	2021-Dec-07	EPI_ISL_12241598	A/Belgium/S0063/2022	Scientific Institute of Public Health	Crick Worldwide Influenza Centre
EPI2078513	MP	Cameroon	2021-Sep-14	EPI_ISL_12241600	A/Cameroon/6770/2021	Centre Pasteur du Cameroun	Crick Worldwide Influenza Centre
EPI2078525	MP	Cameroon	2021-Sep-20	EPI_ISL_12241601	A/Cameroon/7073/2021	Centre Pasteur du Cameroun	Crick Worldwide Influenza Centre
EPI2078503	MP	Cameroon	2021-Sep-21	EPI_ISL_12241603	A/Cameroon/7076/2021	Centre Pasteur du Cameroun	Crick Worldwide Influenza Centre
EPI2078660	MP	Cameroon	2021-Sep-22	EPI_ISL_12241604	A/Cameroon/7079/2021	Centre Pasteur du Cameroun	Crick Worldwide Influenza Centre
EPI2099417	MP	Cote d'Ivoire	2021-Aug-04	EPI_ISL_12241605	A/Cote d'Ivoire/2811/2021	Pasteur Institut of Côte d'Ivoire	Crick Worldwide Influenza Centre
EPI2099414	MP	Cote d'Ivoire	2021-Aug-10	EPI_ISL_12241606	A/Cote d'Ivoire/2943/2021	Pasteur Institut of Côte d'Ivoire	Crick Worldwide Influenza Centre
EPI2099411	MP	Cote d'Ivoire	2021-Oct-20	EPI_ISL_12241607	A/Cote d'Ivoire/3729/2021	Pasteur Institut of Côte d'Ivoire	Crick Worldwide Influenza Centre
EPI2078497	MP	Croatia	2021-Nov-17	EPI_ISL_12241608	A/Croatia/153957/2021	Croatian Institute of Public Health	Crick Worldwide Influenza Centre
EPI2078491	MP	Croatia	2021-Dec-15	EPI_ISL_12241609	A/Croatia/179609/2021	Croatian Institute of Public Health	Crick Worldwide Influenza Centre
EPI2078346	MP	Senegal	2021-Sep-29	EPI_ISL_12241610	A/Dakar/08/2021	Institut Pasteur de Dakar	Crick Worldwide Influenza Centre
EPI2078337	MP	Senegal	2021-Sep-29	EPI_ISL_12241611	A/Dakar/09/2021	Institut Pasteur de Dakar	Crick Worldwide Influenza Centre
EPI2078110	MP	Senegal	2021-Sep-30	EPI_ISL_12241616	A/Dakar/18/2021	Institut Pasteur de Dakar	Crick Worldwide Influenza Centre
EPI2078040	MP	Senegal	2021-Sep-25	EPI_ISL_12241617	A/Dakar/21/2021	Institut Pasteur de Dakar	Crick Worldwide Influenza Centre
EPI2078051	MP	Senegal	2021-Oct-06	EPI_ISL_12241619	A/Dakar/25/2021	Institut Pasteur de Dakar	Crick Worldwide Influenza Centre
EPI2078057	MP	Senegal	2021-Oct-06	EPI_ISL_12241620	A/Dakar/27/2021	Institut Pasteur de Dakar	Crick Worldwide Influenza Centre
EPI2078063	MP	Senegal	2021-Oct-02	EPI_ISL_12241621	A/Dakar/30/2021	Institut Pasteur de Dakar	Crick Worldwide Influenza Centre
EPI2078069	MP	Senegal	2021-Oct-04	EPI_ISL_12241622	A/Dakar/31/2021	Institut Pasteur de Dakar	Crick Worldwide Influenza Centre
EPI2078074	MP	Senegal	2021-Oct-01	EPI_ISL_12241623	A/Dakar/34/2021	Institut Pasteur de Dakar	Crick Worldwide Influenza Centre
EPI2078086	MP	Senegal	2021-Oct-04	EPI_ISL_12241625	A/Dakar/38/2021	Institut Pasteur de Dakar	Crick Worldwide Influenza Centre
EPI2078092	MP	Senegal	2021-Oct-04	EPI_ISL_12241626	A/Dakar/39/2021	Institut Pasteur de Dakar	Crick Worldwide Influenza Centre
EPI2078098	MP	Senegal	2021-Oct-04	EPI_ISL_12241627	A/Dakar/40/2021	Institut Pasteur de Dakar	Crick Worldwide Influenza Centre
EPI2078104	MP	Senegal	2021-Sep-13	EPI_ISL_12241628	A/Dakar/41/2021	Institut Pasteur de Dakar	Crick Worldwide Influenza Centre
EPI2078485	MP	Ghana	2021-Sep-22	EPI_ISL_12241629	A/Ghana/2712/2021	University of Ghana	Crick Worldwide Influenza Centre
EPI2098975	MP	Ghana	2021-Dec-17	EPI_ISL_12241630	A/Ghana/3495/2021	University of Ghana	Crick Worldwide Influenza Centre
EPI2078479	MP	Ghana	2021-Nov-27	EPI_ISL_12241631	A/Ghana/433/2021	University of Ghana	Crick Worldwide Influenza Centre
EPI2078467	MP	Oman	2021-Oct-26	EPI_ISL_12241632	A/Haima/72127498/2021	Central Public Health Laboratory, Ministry of Health	Crick Worldwide Influenza Centre
EPI2078473	MP	Oman	2021-Sep-28	EPI_ISL_12241634	A/Khasab/72126274/2021	Central Public Health Laboratory, Ministry of Health	Crick Worldwide Influenza Centre
EPI2099458	MP	Kosovo	2021-Dec-07	EPI_ISL_12241635	A/Kosova/214/2021	National Institute of Public Health of Kosova	Crick Worldwide Influenza Centre
EPI2099717	MP	Kosovo	2021-Dec-12	EPI_ISL_12241636	A/Kosova/328/2021	National Institute of Public Health of Kosova	Crick Worldwide Influenza Centre
EPI2099755	MP	Kosovo	2021-Dec-15	EPI_ISL_12241637	A/Kosova/414/2021	National Institute of Public Health of Kosova	Crick Worldwide Influenza Centre
EPI2099750	MP	Kosovo	2021-Dec-24	EPI_ISL_12241638	A/Kosova/667/2021	National Institute of Public Health of Kosova	Crick Worldwide Influenza Centre
EPI2078455	MP	Oman	2021-Nov-18	EPI_ISL_12241639	A/Mahoot/72129184/2021	Central Public Health Laboratory, Ministry of Health	Crick Worldwide Influenza Centre
EPI2098984	MP	Oman	2021-Nov-11	EPI_ISL_12241641	A/Sur/72128529/2021	Central Public Health Laboratory, Ministry of Health	Crick Worldwide Influenza Centre
EPI2024536	MP	Netherlands	2022-Apr-08	EPI_ISL_12249338	A/Netherlands/10873/2022	National Institute for Public Health and the Environment (RIVM)	National Institute for Public Health and the Environment (RIVM)	A,Meijer; L,Wijsman; S, vd Brink
EPI2024590	MP	Netherlands	2022-Apr-11	EPI_ISL_12249345	A/Netherlands/10951/2022	National Institute for Public Health and the Environment (RIVM)	National Institute for Public Health and the Environment (RIVM)	A,Meijer; L,Wijsman; S, vd Brink
EPI2024630	MP	Netherlands	2022-Apr-11	EPI_ISL_12249350	A/Netherlands/10960/2022	National Institute for Public Health and the Environment (RIVM)	National Institute for Public Health and the Environment (RIVM)	A,Meijer; L,Wijsman; S, vd Brink
EPI2024662	MP	Netherlands	2022-Apr-12	EPI_ISL_12249354	A/Netherlands/10968/2022	National Institute for Public Health and the Environment (RIVM)	National Institute for Public Health and the Environment (RIVM)	A,Meijer; L,Wijsman; S, vd Brink
EPI2024685	MP	Netherlands	2022-Apr-12	EPI_ISL_12249357	A/Netherlands/10973/2022	National Institute for Public Health and the Environment (RIVM)	National Institute for Public Health and the Environment (RIVM)	A,Meijer; L,Wijsman; S, vd Brink
EPI2027417	MP	Netherlands	2022-Apr-07	EPI_ISL_12429459	A/Netherlands/11054/2022	National Institute for Public Health and the Environment (RIVM)	National Institute for Public Health and the Environment (RIVM)	A,Meijer; S, vd Brink
EPI2027472	MP	Netherlands	2022-Apr-11	EPI_ISL_12429466	A/Netherlands/11125/2022	National Institute for Public Health and the Environment (RIVM)	National Institute for Public Health and the Environment (RIVM)	A,Meijer; S, vd Brink
EPI2027488	MP	Netherlands	2022-Apr-19	EPI_ISL_12429468	A/Netherlands/11134/2022	National Institute for Public Health and the Environment (RIVM)	National Institute for Public Health and the Environment (RIVM)	A,Meijer; S, vd Brink
EPI2027512	MP	Netherlands	2022-Apr-20	EPI_ISL_12429471	A/Netherlands/11141/2022	National Institute for Public Health and the Environment (RIVM)	National Institute for Public Health and the Environment (RIVM)	A,Meijer; S, vd Brink
EPI2027518	MP	Netherlands	2022-Apr-03	EPI_ISL_12429472	A/Netherlands/11021/2022	Haaglanden Medisch Centrum locatie Westeinde	National Institute for Public Health and the Environment (RIVM)	A,Meijer; S, vd Brink
EPI2027545	MP	Netherlands	2022-Apr-03	EPI_ISL_12429476	A/Netherlands/11159/2022	Haaglanden Medisch Centrum locatie Westeinde	National Institute for Public Health and the Environment (RIVM)	A,Meijer; S, vd Brink
EPI2027553	MP	Netherlands	2022-Apr-03	EPI_ISL_12429477	A/Netherlands/11160/2022	Haaglanden Medisch Centrum locatie Westeinde	National Institute for Public Health and the Environment (RIVM)	A,Meijer; S, vd Brink
EPI2027609	MP	Netherlands	2022-Apr-05	EPI_ISL_12429484	A/Netherlands/11167/2022	IJsselland Ziekenhuis	National Institute for Public Health and the Environment (RIVM)	A,Meijer; S, vd Brink
EPI2027617	MP	Netherlands	2022-Apr-06	EPI_ISL_12429485	A/Netherlands/11168/2022	IJsselland Ziekenhuis	National Institute for Public Health and the Environment (RIVM)	A,Meijer; S, vd Brink
EPI2027641	MP	Netherlands	2022-Apr-09	EPI_ISL_12429488	A/Netherlands/11171/2022	Haga Ziekenhuis	National Institute for Public Health and the Environment (RIVM)	A,Meijer; S, vd Brink
EPI2027657	MP	Netherlands	2022-Apr-11	EPI_ISL_12429490	A/Netherlands/11174/2022	Haga Ziekenhuis	National Institute for Public Health and the Environment (RIVM)	A,Meijer; S, vd Brink
EPI2027689	MP	Netherlands	2022-Apr-09	EPI_ISL_12429494	A/Netherlands/11179/2022	Academic Medical Center, University of Amsterdam	National Institute for Public Health and the Environment (RIVM)	A,Meijer; S, vd Brink
EPI2027782	MP	Netherlands	2022-Apr-12	EPI_ISL_12429506	A/Netherlands/11198/2022	Gelre ziekenhuizen	National Institute for Public Health and the Environment (RIVM)	A,Meijer; S, vd Brink
EPI2027813	MP	Netherlands	2022-Apr-11	EPI_ISL_12429510	A/Netherlands/11202/2022	ISALA Ziekenhuizen	National Institute for Public Health and the Environment (RIVM)	A,Meijer; S, vd Brink
EPI2027821	MP	Netherlands	2022-Apr-11	EPI_ISL_12429511	A/Netherlands/11203/2022	ISALA Ziekenhuizen	National Institute for Public Health and the Environment (RIVM)	A,Meijer; S, vd Brink
EPI2027845	MP	Netherlands	2022-Apr-11	EPI_ISL_12429514	A/Netherlands/11206/2022	IJsselland Ziekenhuis	National Institute for Public Health and the Environment (RIVM)	A,Meijer; S, vd Brink
EPI2027867	MP	Netherlands	2022-Apr-14	EPI_ISL_12429517	A/Netherlands/11209/2022	IJsselland Ziekenhuis	National Institute for Public Health and the Environment (RIVM)	A,Meijer; S, vd Brink
EPI2027987	MP	Netherlands	2022-Apr-18	EPI_ISL_12429532	A/Netherlands/11217/2022	PAMM	National Institute for Public Health and the Environment (RIVM)	A,Meijer; S, vd Brink
EPI2028066	MP	Netherlands	2022-Apr-13	EPI_ISL_12429542	A/Netherlands/11228/2022	Eurofins Medische Microbiologie BV	National Institute for Public Health and the Environment (RIVM)	A,Meijer; S, vd Brink
EPI2028090	MP	Netherlands	2022-Apr-14	EPI_ISL_12429545	A/Netherlands/11232/2022	Haga Ziekenhuis	National Institute for Public Health and the Environment (RIVM)	A,Meijer; S, vd Brink
EPI2028105	MP	Netherlands	2022-Apr-19	EPI_ISL_12429547	A/Netherlands/11235/2022	Haga Ziekenhuis	National Institute for Public Health and the Environment (RIVM)	A,Meijer; S, vd Brink
EPI2028110	MP	Netherlands	2022-Apr-18	EPI_ISL_12429548	A/Netherlands/11236/2022	Eurofins Medische Microbiologie BV	National Institute for Public Health and the Environment (RIVM)	A,Meijer; S, vd Brink
EPI2028204	MP	Netherlands	2022-Apr-05	EPI_ISL_12429560	A/Netherlands/11044/2022	National Institute for Public Health and the Environment (RIVM)	National Institute for Public Health and the Environment (RIVM)	A,Meijer; S, vd Brink
EPI2028212	MP	Netherlands	2022-Apr-05	EPI_ISL_12429561	A/Netherlands/11045/2022	National Institute for Public Health and the Environment (RIVM)	National Institute for Public Health and the Environment (RIVM)	A,Meijer; S, vd Brink
EPI2028244	MP	Netherlands	2022-Mar-29	EPI_ISL_12429565	A/Netherlands/11047/2022	National Institute for Public Health and the Environment (RIVM)	National Institute for Public Health and the Environment (RIVM)	A,Meijer; S, vd Brink
EPI2028252	MP	Netherlands	2022-Mar-30	EPI_ISL_12429566	A/Netherlands/11048/2022	National Institute for Public Health and the Environment (RIVM)	National Institute for Public Health and the Environment (RIVM)	A,Meijer; S, vd Brink
EPI2028260	MP	Netherlands	2022-Mar-27	EPI_ISL_12429567	A/Netherlands/11049/2022	National Institute for Public Health and the Environment (RIVM)	National Institute for Public Health and the Environment (RIVM)	A,Meijer; S, vd Brink
EPI2028306	MP	Netherlands	2022-Apr-11	EPI_ISL_12436323	A/Netherlands/11175/2022	Haga Ziekenhuis	National Institute for Public Health and the Environment (RIVM)	A,Meijer; L,Wijsman; S, vd Brink
EPI2050785	MP	Spain	2022-Jan-26	EPI_ISL_12491222	A/Canarias/1027/2022	Servicio de Microbiología Hospital Universitario de Gran Canaria Doctor Negrín	Instituto de Salud Carlos III	Pozo,F; Iglesias-Caballero, M.; Gonz?lez-Esguevillas,M.; Molinero,M.; Camarero,S.; Mart?n,V.; Reyes,N.; Sandon?s,V.; V?zquez-Mor?n,S.; Casas,I.
EPI2050803	MP	Spain	2022-Jan-09	EPI_ISL_12491240	A/Galicia/1460/2022	Servicio de Microbiología Hospital Meixoeiro	Instituto de Salud Carlos III	Pozo,F; Iglesias-Caballero, M.; Gonz?lez-Esguevillas,M.; Molinero,M.; Camarero,S.; Mart?n,V.; Reyes,N.; Sandon?s,V.; V?zquez-Mor?n,S.; Casas,I.
EPI2029369	MP	Netherlands	2022-Apr-21	EPI_ISL_12567870	A/Netherlands/11145/2022	National Institute for Public Health and the Environment (RIVM)	National Institute for Public Health and the Environment (RIVM)	A,Meijer; L,Wijsman; S, vd Brink
EPI2029393	MP	Netherlands	2022-Apr-21	EPI_ISL_12567873	A/Netherlands/11148/2022	National Institute for Public Health and the Environment (RIVM)	National Institute for Public Health and the Environment (RIVM)	A,Meijer; L,Wijsman; S, vd Brink
EPI2029417	MP	Netherlands	2022-Apr-22	EPI_ISL_12567876	A/Netherlands/11151/2022	National Institute for Public Health and the Environment (RIVM)	National Institute for Public Health and the Environment (RIVM)	A,Meijer; L,Wijsman; S, vd Brink
EPI2029537	MP	Netherlands	2022-Apr-16	EPI_ISL_12567891	A/Netherlands/11290/2022	IJsselland Ziekenhuis	National Institute for Public Health and the Environment (RIVM)	A,Meijer; L,Wijsman; S, vd Brink
EPI2029622	MP	Netherlands	2022-Apr-19	EPI_ISL_12567903	A/Netherlands/11311/2022	Royal GD	National Institute for Public Health and the Environment (RIVM)	A,Meijer; L,Wijsman; S, vd Brink
EPI2029725	MP	Netherlands	2022-Apr-24	EPI_ISL_12567916	A/Netherlands/11326/2022	Diakonessenhuis Utrecht	National Institute for Public Health and the Environment (RIVM)	A,Meijer; L,Wijsman; S, vd Brink
EPI2029733	MP	Netherlands	2022-Apr-22	EPI_ISL_12567917	A/Netherlands/11328/2022	Diakonessenhuis Utrecht	National Institute for Public Health and the Environment (RIVM)	A,Meijer; L,Wijsman; S, vd Brink
EPI2029741	MP	Netherlands	2022-Apr-21	EPI_ISL_12567918	A/Netherlands/11330/2022	Academic Medical Center, University of Amsterdam	National Institute for Public Health and the Environment (RIVM)	A,Meijer; L,Wijsman; S, vd Brink
EPI2030249	MP	Australia	2022-Mar-31	EPI_ISL_12579870	A/Victoria/66/2022	Royal Melbourne Hospital	WHO Collaborating Centre for Reference and Research on Influenza	Deng,Y-M; Iannello,P; Lau,H; Spirason,N; Moselen,J; Aziz,A; Komadina,N.
EPI2030273	MP	Australia	2022-Mar-30	EPI_ISL_12579874	A/Darwin/2/2022	Royal Darwin Hospital	WHO Collaborating Centre for Reference and Research on Influenza	Deng,Y-M; Iannello,P; Lau,H; Spirason,N; Moselen,J; Aziz,A; Komadina,N.
EPI2030346	MP	Australia	2022-Apr-06	EPI_ISL_12579887	A/Victoria/108/2022	ST Vincent Hospital	WHO Collaborating Centre for Reference and Research on Influenza	Deng,Y-M; Iannello,P; Lau,H; Spirason,N; Moselen,J; Aziz,A; Komadina,N.
EPI2030354	MP	Australia	2022-Apr-05	EPI_ISL_12579892	A/Darwin/7/2022	Royal Darwin Hospital	WHO Collaborating Centre for Reference and Research on Influenza	Deng,Y-M; Iannello,P; Lau,H; Spirason,N; Moselen,J; Aziz,A; Komadina,N.
EPI2030362	MP	Australia	2022-Apr-04	EPI_ISL_12579893	A/Darwin/5/2022	Royal Darwin Hospital	WHO Collaborating Centre for Reference and Research on Influenza	Deng,Y-M; Iannello,P; Lau,H; Spirason,N; Moselen,J; Aziz,A; Komadina,N.
EPI2030418	MP	Australia	2022-Mar-28	EPI_ISL_12579900	A/Newcastle/6/2022	John Hunter Hospital	WHO Collaborating Centre for Reference and Research on Influenza	Deng,Y-M; Iannello,P; Lau,H; Spirason,N; Moselen,J; Aziz,A; Komadina,N.
EPI2030426	MP	Australia	2022-Apr-05	EPI_ISL_12579901	A/Darwin/6/2022	Royal Darwin Hospital	WHO Collaborating Centre for Reference and Research on Influenza	Deng,Y-M; Iannello,P; Lau,H; Spirason,N; Moselen,J; Aziz,A; Komadina,N.
EPI2030450	MP	Australia	2022-Apr-04	EPI_ISL_12579904	A/Darwin/3/2022	Royal Darwin Hospital	WHO Collaborating Centre for Reference and Research on Influenza	Deng,Y-M; Iannello,P; Lau,H; Spirason,N; Moselen,J; Aziz,A; Komadina,N.
EPI2030465	MP	Australia	2022-Apr-04	EPI_ISL_12579906	A/Darwin/4/2022	Royal Darwin Hospital	WHO Collaborating Centre for Reference and Research on Influenza	Deng,Y-M; Iannello,P; Lau,H; Spirason,N; Moselen,J; Aziz,A; Komadina,N.
EPI2030497	MP	Australia	2022-Apr-07	EPI_ISL_12579912	A/Darwin/8/2022	Royal Darwin Hospital	WHO Collaborating Centre for Reference and Research on Influenza	Deng,Y-M; Iannello,P; Lau,H; Spirason,N; Moselen,J; Aziz,A; Komadina,N.
EPI350470	MP	China	2009-Jun-09	EPI_ISL_102082	A/Shenzhen/45/2009		Import from public-domain	Zhao,J.R.; Li,Y.D.; Pan,L.M.; Zhu,N.; Ni,H.X.; Xu,G.Z.; Jiang,Y.Z.; Huo,X.X.; Xu,J.Q.; Xia,H.; Han,N.; Tang,S.; Zhang,Z.; Kou,Z.; Rayner,S.; Li,T.X.
EPI350372	MP	China	2009-Jun-09	EPI_ISL_102057	A/Shenzhen/30/2009		Import from public-domain	Zhao,J.R.; Li,Y.D.; Pan,L.M.; Zhu,N.; Ni,H.X.; Xu,G.Z.; Jiang,Y.Z.; Huo,X.X.; Xu,J.Q.; Xia,H.; Han,N.; Tang,S.; Zhang,Z.; Kou,Z.; Rayner,S.; Li,T.X.
EPI350363	MP	China	2009-Jun-09	EPI_ISL_102045	A/Shenzhen/25/2009		Import from public-domain	Zhao,J.R.; Li,Y.D.; Pan,L.M.; Zhu,N.; Ni,H.X.; Xu,G.Z.; Jiang,Y.Z.; Huo,X.X.; Xu,J.Q.; Xia,H.; Han,N.; Tang,S.; Zhang,Z.; Kou,Z.; Rayner,S.; Li,T.X.
EPI350466	MP	China	2009-Jun-09	EPI_ISL_102081	A/Shenzhen/44/2009		Import from public-domain	Zhao,J.R.; Li,Y.D.; Pan,L.M.; Zhu,N.; Ni,H.X.; Xu,G.Z.; Jiang,Y.Z.; Huo,X.X.; Xu,J.Q.; Xia,H.; Han,N.; Tang,S.; Zhang,Z.; Kou,Z.; Rayner,S.; Li,T.X.
EPI350909	MP	China	2009-Jun-09	EPI_ISL_102103	A/Shenzhen/49/2009		Import from public-domain	Zhao,J.R.; Li,Y.D.; Pan,L.M.; Zhu,N.; Ni,H.X.; Xu,G.Z.; Jiang,Y.Z.; Huo,X.X.; Xu,J.Q.; Xia,H.; Han,N.; Tang,S.; Zhang,Z.; Kou,Z.; Rayner,S.; Li,T.X.
EPI350378	MP	China	2009-Jun-09	EPI_ISL_102059	A/Shenzhen/37/2009		Import from public-domain	Zhao,J.R.; Li,Y.D.; Pan,L.M.; Zhu,N.; Ni,H.X.; Xu,G.Z.; Jiang,Y.Z.; Huo,X.X.; Xu,J.Q.; Xia,H.; Han,N.; Tang,S.; Zhang,Z.; Kou,Z.; Rayner,S.; Li,T.X.
EPI350906	MP	China	2009-Jun-09	EPI_ISL_102101	A/Shenzhen/48/2009		Import from public-domain	Zhao,J.R.; Li,Y.D.; Pan,L.M.; Zhu,N.; Ni,H.X.; Xu,G.Z.; Jiang,Y.Z.; Huo,X.X.; Xu,J.Q.; Xia,H.; Han,N.; Tang,S.; Zhang,Z.; Kou,Z.; Rayner,S.; Li,T.X.
EPI350901	MP	China	2009-Jun-09	EPI_ISL_102092	A/Shenzhen/47/2009		Import from public-domain	Zhao,J.R.; Li,Y.D.; Pan,L.M.; Zhu,N.; Ni,H.X.; Xu,G.Z.; Jiang,Y.Z.; Huo,X.X.; Xu,J.Q.; Xia,H.; Han,N.; Tang,S.; Zhang,Z.; Kou,Z.; Rayner,S.; Li,T.X.
EPI350347	MP	China	2009-Jul-09	EPI_ISL_102041	A/Zhejiang/11/2009		Import from public-domain	Zhao,J.R.; Li,Y.D.; Pan,L.M.; Zhu,N.; Ni,H.X.; Xu,G.Z.; Jiang,Y.Z.; Huo,X.X.; Xu,J.Q.; Xia,H.; Han,N.; Tang,S.; Zhang,Z.; Kou,Z.; Rayner,S.; Li,T.X.
EPI1994941	MP	Netherlands	2022-Feb-23	EPI_ISL_10945523	A/Netherlands/10107/2022	National Institute for Public Health and the Environment (RIVM)	National Institute for Public Health and the Environment (RIVM)	A,Meijer; L,Wijsman; S, vd Brink
EPI1995682	MP	United Kingdom	2022-Feb-03	EPI_ISL_11112355	A/England/220640429/2022	UK Health Security Agency - Colindale	UK Health Security Agency - Colindale	UKHSA, Respiratory Virus Unit
EPI1995554	MP	United Kingdom	2022-Feb-01	EPI_ISL_11112339	A/England/220580432/2022	UK Health Security Agency - Colindale	UK Health Security Agency - Colindale	UKHSA, Respiratory Virus Unit
EPI2024781	MP	United Kingdom	2022-Apr-23	EPI_ISL_12254981	A/Aberdare/9269/2022	Public Health Wales Microbiology Cardiff	Public Health Wales Microbiology Cardiff
EPI2013280	MP	Netherlands	2022-Mar-21	EPI_ISL_11886416	A/Netherlands/10769/2022	National Institute for Public Health and the Environment (RIVM)	National Institute for Public Health and the Environment (RIVM)	A,Meijer; L,Wijsman; S, vd Brink
EPI1987869	MP	Netherlands	2022-Feb-13	EPI_ISL_10434304	A/Netherlands/10069/2022	Academic Medical Center, University of Amsterdam	National Institute for Public Health and the Environment (RIVM)	A,Meijer; L,Wijsman; S, vd Brink
EPI2013125	MP	Netherlands	2022-Mar-25	EPI_ISL_11886186	A/Netherlands/10745/2022	Comicro B.V.	National Institute for Public Health and the Environment (RIVM)	A,Meijer; L,Wijsman; S, vd Brink
EPI2013240	MP	Netherlands	2022-Mar-14	EPI_ISL_11886363	A/Netherlands/10761/2022	IJsselland Ziekenhuis	National Institute for Public Health and the Environment (RIVM)	A,Meijer; L,Wijsman; S, vd Brink
EPI2009317	MP	Netherlands	2022-Mar-15	EPI_ISL_11669315	A/Netherlands/10584/2022	Groene Hart Ziekenhuis	National Institute for Public Health and the Environment (RIVM)	A,Meijer; L,Wijsman; S, vd Brink
EPI2013372	MP	Netherlands	2022-Mar-24	EPI_ISL_11886494	A/Netherlands/10810/2022	Haga Ziekenhuis	National Institute for Public Health and the Environment (RIVM)	A,Meijer; L,Wijsman; S, vd Brink
EPI2009397	MP	Netherlands	2022-Mar-18	EPI_ISL_11669462	A/Netherlands/10598/2022	Haga Ziekenhuis	National Institute for Public Health and the Environment (RIVM)	A,Meijer; L,Wijsman; S, vd Brink
EPI2026535	MP	Spain	2022-Apr-07	EPI_ISL_12339082	A/Catalonia/NSVH101794547/2022	Hospital Universitari Vall d'Hebron	Hospital Universitari Vall d'Hebron	Andr?s, C.; Gonz?lez-S?nchez, A; Pi?ana, M; Martin, MC.; Codina, MG.; Pumarola, T; Ant?n, A.
EPI382106	MP	Japan	2009-Nov-19	EPI_ISL_122628	A/Gunma/262/2009		Import from public-domain	Obuchi,M.; Toda,S.; Tsukagoshi,H.; Oogane,T.; Abiko,C.; Funatogawa,K.; Mizuta,K.; Shirabe,K.; Kozawa,K.; Noda,M.; Kimura,H.; Tashiro,M.
EPI360122	MP	China	2011-Jan-28	EPI_ISL_108541	A/Tianjinjinnan/SWL41/2011		Import from public-domain	Li,X.; Kong,M.; Chen,J.; Su,X.; Ding,J.; Zou,M.; Guo,L.
EPI360121	MP	China	2011-Jan-08	EPI_ISL_108540	A/Tianjinhedong/SWL44/2011		Import from public-domain	Li,X.; Kong,M.; Chen,J.; Su,X.; Ding,J.; Zou,M.; Guo,L.
EPI360119	MP	China	2010-Jan-05	EPI_ISL_108539	A/Tianjinnankai/SWL413/2010		Import from public-domain	Li,X.; Kong,M.; Chen,J.; Su,X.; Ding,J.; Zou,M.; Guo,L.
EPI360118	MP	China	2010-Jan-02	EPI_ISL_108538	A/Tianjinnankai/SWL49/2010		Import from public-domain	Li,X.; Kong,M.; Chen,J.; Su,X.; Ding,J.; Zou,M.; Guo,L.
EPI360117	MP	China	2009-Dec-30	EPI_ISL_108537	A/Tianjinjinnan/SWL4141/2009		Import from public-domain	Li,X.; Kong,M.; Chen,J.; Su,X.; Ding,J.; Zou,M.; Guo,L.
EPI360116	MP	China	2009-Dec-05	EPI_ISL_108536	A/Tianjinninghe/SWL49/2009		Import from public-domain	Li,X.; Kong,M.; Chen,J.; Su,X.; Ding,J.; Zou,M.; Guo,L.
EPI360115	MP	China	2009-Nov-19	EPI_ISL_108535	A/Tianjintanggu/SWL432/2009		Import from public-domain	Li,X.; Kong,M.; Chen,J.; Su,X.; Ding,J.; Zou,M.; Guo,L.
EPI360114	MP	China	2009-Nov-12	EPI_ISL_108534	A/Tianjinheping/SWL313/2009		Import from public-domain	Li,X.; Kong,M.; Chen,J.; Su,X.; Ding,J.; Zou,M.; Guo,L.
EPI360013	MP	Czech Republic	2011-Oct-25	EPI_ISL_108500	A/Czech Republic/112/2011		Import from public-domain	Nagy,A.; Jirincova,H.; Havlickova,M.
EPI360002	MP	Czech Republic	2011-Oct-25	EPI_ISL_108485	A/Czech Republic/111/2011		Import from public-domain	Nagy,A.; Jirincova,H.; Havlickova,M.
EPI354393	MP	India	2010-Mar-22	EPI_ISL_104331	A/India/Blore/2010		Import from public-domain	Sharma,S.; Parida,M.M.; Shukla,J.; Joshi,G.; Dash,P.; Rao,P.V.L.
EPI354392	MP	India	2010-Sep-09	EPI_ISL_104330	A/India/GWL_DSC/2010		Import from public-domain	Sharma,S.; Parida,M.M.; Shukla,J.; Joshi,G.; Dash,P.; Rao,P.V.L.
EPI351209	MP	China	2009-Oct-11	EPI_ISL_102373	A/Hubei/99/2009		Import from public-domain	Zhao,J.R.; Li,Y.D.; Pan,L.M.; Zhu,N.; Ni,H.X.; Xu,G.Z.; Jiang,Y.Z.; Huo,X.X.; Xu,J.Q.; Xia,H.; Han,N.; Tang,S.; Zhang,Z.; Kou,Z.; Rayner,S.; Li,T.X.
EPI351201	MP	China	2009-Oct-12	EPI_ISL_102348	A/Zhejiang/98/2009		Import from public-domain	Zhao,J.R.; Li,Y.D.; Pan,L.M.; Zhu,N.; Ni,H.X.; Xu,G.Z.; Jiang,Y.Z.; Huo,X.X.; Xu,J.Q.; Xia,H.; Han,N.; Tang,S.; Zhang,Z.; Kou,Z.; Rayner,S.; Li,T.X.
EPI351194	MP	China	2009-Oct-12	EPI_ISL_102347	A/Zhejiang/97/2009		Import from public-domain	Zhao,J.R.; Li,Y.D.; Pan,L.M.; Zhu,N.; Ni,H.X.; Xu,G.Z.; Jiang,Y.Z.; Huo,X.X.; Xu,J.Q.; Xia,H.; Han,N.; Tang,S.; Zhang,Z.; Kou,Z.; Rayner,S.; Li,T.X.
EPI351187	MP	China	2009-Oct-12	EPI_ISL_102346	A/Zhejiang/96/2009		Import from public-domain	Zhao,J.R.; Li,Y.D.; Pan,L.M.; Zhu,N.; Ni,H.X.; Xu,G.Z.; Jiang,Y.Z.; Huo,X.X.; Xu,J.Q.; Xia,H.; Han,N.; Tang,S.; Zhang,Z.; Kou,Z.; Rayner,S.; Li,T.X.
EPI351180	MP	China	2009-Oct-12	EPI_ISL_102345	A/Zhejiang/95/2009		Import from public-domain	Zhao,J.R.; Li,Y.D.; Pan,L.M.; Zhu,N.; Ni,H.X.; Xu,G.Z.; Jiang,Y.Z.; Huo,X.X.; Xu,J.Q.; Xia,H.; Han,N.; Tang,S.; Zhang,Z.; Kou,Z.; Rayner,S.; Li,T.X.
EPI351174	MP	China	2009-Oct-12	EPI_ISL_102325	A/Zhejiang/94/2009		Import from public-domain	Zhao,J.R.; Li,Y.D.; Pan,L.M.; Zhu,N.; Ni,H.X.; Xu,G.Z.; Jiang,Y.Z.; Huo,X.X.; Xu,J.Q.; Xia,H.; Han,N.; Tang,S.; Zhang,Z.; Kou,Z.; Rayner,S.; Li,T.X.
EPI351168	MP	China	2009-Oct-12	EPI_ISL_102324	A/Zhejiang/93/2009		Import from public-domain	Zhao,J.R.; Li,Y.D.; Pan,L.M.; Zhu,N.; Ni,H.X.; Xu,G.Z.; Jiang,Y.Z.; Huo,X.X.; Xu,J.Q.; Xia,H.; Han,N.; Tang,S.; Zhang,Z.; Kou,Z.; Rayner,S.; Li,T.X.
EPI351162	MP	China	2009-Oct-12	EPI_ISL_102310	A/Zhejiang/92/2009		Import from public-domain	Zhao,J.R.; Li,Y.D.; Pan,L.M.; Zhu,N.; Ni,H.X.; Xu,G.Z.; Jiang,Y.Z.; Huo,X.X.; Xu,J.Q.; Xia,H.; Han,N.; Tang,S.; Zhang,Z.; Kou,Z.; Rayner,S.; Li,T.X.
EPI351154	MP	China	2009-Oct-12	EPI_ISL_102309	A/Zhejiang/91/2009		Import from public-domain	Zhao,J.R.; Li,Y.D.; Pan,L.M.; Zhu,N.; Ni,H.X.; Xu,G.Z.; Jiang,Y.Z.; Huo,X.X.; Xu,J.Q.; Xia,H.; Han,N.; Tang,S.; Zhang,Z.; Kou,Z.; Rayner,S.; Li,T.X.
EPI351148	MP	China	2009-Oct-12	EPI_ISL_102298	A/Zhejiang/90/2009		Import from public-domain	Zhao,J.R.; Li,Y.D.; Pan,L.M.; Zhu,N.; Ni,H.X.; Xu,G.Z.; Jiang,Y.Z.; Huo,X.X.; Xu,J.Q.; Xia,H.; Han,N.; Tang,S.; Zhang,Z.; Kou,Z.; Rayner,S.; Li,T.X.
EPI351135	MP	China	2009-Oct-11	EPI_ISL_102282	A/Zhejiang/88/2009		Import from public-domain	Zhao,J.R.; Li,Y.D.; Pan,L.M.; Zhu,N.; Ni,H.X.; Xu,G.Z.; Jiang,Y.Z.; Huo,X.X.; Xu,J.Q.; Xia,H.; Han,N.; Tang,S.; Zhang,Z.; Kou,Z.; Rayner,S.; Li,T.X.
EPI351127	MP	China	2009-Oct-11	EPI_ISL_102266	A/Zhejiang/87/2009		Import from public-domain	Zhao,J.R.; Li,Y.D.; Pan,L.M.; Zhu,N.; Ni,H.X.; Xu,G.Z.; Jiang,Y.Z.; Huo,X.X.; Xu,J.Q.; Xia,H.; Han,N.; Tang,S.; Zhang,Z.; Kou,Z.; Rayner,S.; Li,T.X.
EPI351115	MP	China	2009-Oct-11	EPI_ISL_102265	A/Zhejiang/86/2009		Import from public-domain	Zhao,J.R.; Li,Y.D.; Pan,L.M.; Zhu,N.; Ni,H.X.; Xu,G.Z.; Jiang,Y.Z.; Huo,X.X.; Xu,J.Q.; Xia,H.; Han,N.; Tang,S.; Zhang,Z.; Kou,Z.; Rayner,S.; Li,T.X.
EPI351109	MP	China	2009-Oct-11	EPI_ISL_102256	A/Zhejiang/85/2009		Import from public-domain	Zhao,J.R.; Li,Y.D.; Pan,L.M.; Zhu,N.; Ni,H.X.; Xu,G.Z.; Jiang,Y.Z.; Huo,X.X.; Xu,J.Q.; Xia,H.; Han,N.; Tang,S.; Zhang,Z.; Kou,Z.; Rayner,S.; Li,T.X.
EPI351100	MP	China	2009-Oct-11	EPI_ISL_102254	A/Zhejiang/84/2009		Import from public-domain	Zhao,J.R.; Li,Y.D.; Pan,L.M.; Zhu,N.; Ni,H.X.; Xu,G.Z.; Jiang,Y.Z.; Huo,X.X.; Xu,J.Q.; Xia,H.; Han,N.; Tang,S.; Zhang,Z.; Kou,Z.; Rayner,S.; Li,T.X.
EPI351092	MP	China	2009-Oct-11	EPI_ISL_102244	A/Zhejiang/83/2009		Import from public-domain	Zhao,J.R.; Li,Y.D.; Pan,L.M.; Zhu,N.; Ni,H.X.; Xu,G.Z.; Jiang,Y.Z.; Huo,X.X.; Xu,J.Q.; Xia,H.; Han,N.; Tang,S.; Zhang,Z.; Kou,Z.; Rayner,S.; Li,T.X.
EPI351082	MP	China	2009-Nov-01	EPI_ISL_102242	A/Zhejiang/82/2009		Import from public-domain	Zhao,J.R.; Li,Y.D.; Pan,L.M.; Zhu,N.; Ni,H.X.; Xu,G.Z.; Jiang,Y.Z.; Huo,X.X.; Xu,J.Q.; Xia,H.; Han,N.; Tang,S.; Zhang,Z.; Kou,Z.; Rayner,S.; Li,T.X.
EPI351075	MP	China	2009-Nov-01	EPI_ISL_102241	A/Zhejiang/81/2009		Import from public-domain	Zhao,J.R.; Li,Y.D.; Pan,L.M.; Zhu,N.; Ni,H.X.; Xu,G.Z.; Jiang,Y.Z.; Huo,X.X.; Xu,J.Q.; Xia,H.; Han,N.; Tang,S.; Zhang,Z.; Kou,Z.; Rayner,S.; Li,T.X.
EPI351067	MP	China	2009-Nov-01	EPI_ISL_102224	A/Zhejiang/80/2009		Import from public-domain	Zhao,J.R.; Li,Y.D.; Pan,L.M.; Zhu,N.; Ni,H.X.; Xu,G.Z.; Jiang,Y.Z.; Huo,X.X.; Xu,J.Q.; Xia,H.; Han,N.; Tang,S.; Zhang,Z.; Kou,Z.; Rayner,S.; Li,T.X.
EPI351053	MP	China	2009-Nov-01	EPI_ISL_102211	A/Zhejiang/79/2009		Import from public-domain	Zhao,J.R.; Li,Y.D.; Pan,L.M.; Zhu,N.; Ni,H.X.; Xu,G.Z.; Jiang,Y.Z.; Huo,X.X.; Xu,J.Q.; Xia,H.; Han,N.; Tang,S.; Zhang,Z.; Kou,Z.; Rayner,S.; Li,T.X.
EPI351046	MP	China	2009-Nov-01	EPI_ISL_102210	A/Zhejiang/78/2009		Import from public-domain	Zhao,J.R.; Li,Y.D.; Pan,L.M.; Zhu,N.; Ni,H.X.; Xu,G.Z.; Jiang,Y.Z.; Huo,X.X.; Xu,J.Q.; Xia,H.; Han,N.; Tang,S.; Zhang,Z.; Kou,Z.; Rayner,S.; Li,T.X.
EPI351040	MP	China	2009-Nov-01	EPI_ISL_102201	A/Zhejiang/77/2009		Import from public-domain	Zhao,J.R.; Li,Y.D.; Pan,L.M.; Zhu,N.; Ni,H.X.; Xu,G.Z.; Jiang,Y.Z.; Huo,X.X.; Xu,J.Q.; Xia,H.; Han,N.; Tang,S.; Zhang,Z.; Kou,Z.; Rayner,S.; Li,T.X.
EPI351033	MP	China	2009-Nov-01	EPI_ISL_102200	A/Hubei/76/2009		Import from public-domain	Zhao,J.R.; Li,Y.D.; Pan,L.M.; Zhu,N.; Ni,H.X.; Xu,G.Z.; Jiang,Y.Z.; Huo,X.X.; Xu,J.Q.; Xia,H.; Han,N.; Tang,S.; Zhang,Z.; Kou,Z.; Rayner,S.; Li,T.X.
EPI351025	MP	China	2009-Nov-01	EPI_ISL_102191	A/Hubei/75/2009		Import from public-domain	Zhao,J.R.; Li,Y.D.; Pan,L.M.; Zhu,N.; Ni,H.X.; Xu,G.Z.; Jiang,Y.Z.; Huo,X.X.; Xu,J.Q.; Xia,H.; Han,N.; Tang,S.; Zhang,Z.; Kou,Z.; Rayner,S.; Li,T.X.
EPI351017	MP	China	2009-Nov-01	EPI_ISL_102190	A/Hubei/74/2009		Import from public-domain	Zhao,J.R.; Li,Y.D.; Pan,L.M.; Zhu,N.; Ni,H.X.; Xu,G.Z.; Jiang,Y.Z.; Huo,X.X.; Xu,J.Q.; Xia,H.; Han,N.; Tang,S.; Zhang,Z.; Kou,Z.; Rayner,S.; Li,T.X.
EPI351009	MP	China	2009-Nov-01	EPI_ISL_102178	A/Hubei/73/2009		Import from public-domain	Zhao,J.R.; Li,Y.D.; Pan,L.M.; Zhu,N.; Ni,H.X.; Xu,G.Z.; Jiang,Y.Z.; Huo,X.X.; Xu,J.Q.; Xia,H.; Han,N.; Tang,S.; Zhang,Z.; Kou,Z.; Rayner,S.; Li,T.X.
EPI351002	MP	China	2009-Jun-09	EPI_ISL_102177	A/Shenzhen/71/2009		Import from public-domain	Zhao,J.R.; Li,Y.D.; Pan,L.M.; Zhu,N.; Ni,H.X.; Xu,G.Z.; Jiang,Y.Z.; Huo,X.X.; Xu,J.Q.; Xia,H.; Han,N.; Tang,S.; Zhang,Z.; Kou,Z.; Rayner,S.; Li,T.X.
EPI350996	MP	China	2009-Jul-09	EPI_ISL_102164	A/Zhejiang/7/2009		Import from public-domain	Zhao,J.R.; Li,Y.D.; Pan,L.M.; Zhu,N.; Ni,H.X.; Xu,G.Z.; Jiang,Y.Z.; Huo,X.X.; Xu,J.Q.; Xia,H.; Han,N.; Tang,S.; Zhang,Z.; Kou,Z.; Rayner,S.; Li,T.X.
EPI350989	MP	China	2009-Jun-09	EPI_ISL_102163	A/Shenzhen/67/2009		Import from public-domain	Zhao,J.R.; Li,Y.D.; Pan,L.M.; Zhu,N.; Ni,H.X.; Xu,G.Z.; Jiang,Y.Z.; Huo,X.X.; Xu,J.Q.; Xia,H.; Han,N.; Tang,S.; Zhang,Z.; Kou,Z.; Rayner,S.; Li,T.X.
EPI350986	MP	China	2009-Jun-09	EPI_ISL_102149	A/Shenzhen/63/2009		Import from public-domain	Zhao,J.R.; Li,Y.D.; Pan,L.M.; Zhu,N.; Ni,H.X.; Xu,G.Z.; Jiang,Y.Z.; Huo,X.X.; Xu,J.Q.; Xia,H.; Han,N.; Tang,S.; Zhang,Z.; Kou,Z.; Rayner,S.; Li,T.X.
EPI350976	MP	China	2009-Jun-09	EPI_ISL_102148	A/Shenzhen/62/2009		Import from public-domain	Zhao,J.R.; Li,Y.D.; Pan,L.M.; Zhu,N.; Ni,H.X.; Xu,G.Z.; Jiang,Y.Z.; Huo,X.X.; Xu,J.Q.; Xia,H.; Han,N.; Tang,S.; Zhang,Z.; Kou,Z.; Rayner,S.; Li,T.X.
EPI350970	MP	China	2009-Jun-09	EPI_ISL_102145	A/Shenzhen/54/2009		Import from public-domain	Zhao,J.R.; Li,Y.D.; Pan,L.M.; Zhu,N.; Ni,H.X.; Xu,G.Z.; Jiang,Y.Z.; Huo,X.X.; Xu,J.Q.; Xia,H.; Han,N.; Tang,S.; Zhang,Z.; Kou,Z.; Rayner,S.; Li,T.X.
EPI347168	MP	China	2009-Jan-01	EPI_ISL_100193	A/Beijing/7/2009(H1N1)		Import from public-domain	Zhao,X.
EPI370258	MP	Cambodia	2011-Sep-22	EPI_ISL_118640	A/CAMBODIA/29/2011	Institute Pasteur du Cambodia	WHO Collaborating Centre for Reference and Research on Influenza	Deng,Y-M; Iannello,P; Caldwell,N; Komadina,N.
EPI379557	MP	Australia	2012-Feb-28	EPI_ISL_122593	A/BRISBANE/19/2012	Queensland Health Forensic and Scientific Services	WHO Collaborating Centre for Reference and Research on Influenza	Deng,Y-M; Iannello,P; Caldwell,N; Jelley,L; Komadina,N
EPI379554	MP	Australia	2012-Jan-18	EPI_ISL_122592	A/BRISBANE/3/2012	Queensland Health Forensic and Scientific Services	WHO Collaborating Centre for Reference and Research on Influenza	Deng,Y-M; Iannello,P; Caldwell,N; Jelley,L; Komadina,N
EPI370261	MP	Australia	2011-Nov-16	EPI_ISL_118641	A/BRISBANE/409/2011	Queensland Health Forensic and Scientific Services	WHO Collaborating Centre for Reference and Research on Influenza	Deng,Y-M; Iannello,P; Caldwell,N; Komadina,N.
EPI370302	MP	Australia	2011-Aug-23	EPI_ISL_118649	A/PERTH/299/2011	Pathwest QE II Medical Centre	WHO Collaborating Centre for Reference and Research on Influenza	Deng,Y-M; Iannello,P; Caldwell,N; Komadina,N.
EPI379575	MP	Australia	2012-May-28	EPI_ISL_122599	A/VICTORIA/514/2012	Monash Medical Centre	WHO Collaborating Centre for Reference and Research on Influenza	Deng,Y-M; Iannello,P; Caldwell,N; Jelley,L; Komadina,N
EPI370237	MP	Australia	2011-Sep-08	EPI_ISL_118633	A/VICTORIA/631/2011	Monash Medical Centre	WHO Collaborating Centre for Reference and Research on Influenza	Deng,Y-M; Iannello,P; Caldwell,N; Komadina,N.
EPI370252	MP	Australia	2011-Dec-18	EPI_ISL_118638	A/VICTORIA/730/2011	Royal Darwin Hospital	WHO Collaborating Centre for Reference and Research on Influenza	Deng,Y-M; Iannello,P; Caldwell,N; Komadina,N.
EPI370255	MP	Singapore	2011-Nov-30	EPI_ISL_118639	A/SINGAPORE/60/2011	Ministry of Health, Singapore	WHO Collaborating Centre for Reference and Research on Influenza	Deng,Y-M; Iannello,P; Caldwell,N; Komadina,N.
EPI370240	MP	Singapore	2011-Nov-30	EPI_ISL_118634	A/SINGAPORE/62/2011	Ministry of Health, Singapore	WHO Collaborating Centre for Reference and Research on Influenza	Deng,Y-M; Iannello,P; Caldwell,N; Komadina,N.
EPI370246	MP	Fiji	2012-Jan-05	EPI_ISL_118636	A/FIJI/2/2012	National Centre for Scientific Services for Virology and Vector Borne Diseases	WHO Collaborating Centre for Reference and Research on Influenza	Deng,Y-M; Iannello,P; Caldwell,N; Komadina,N.
EPI370243	MP	Fiji	2012-Jan-06	EPI_ISL_118635	A/FIJI/3/2012	National Centre for Scientific Services for Virology and Vector Borne Diseases	WHO Collaborating Centre for Reference and Research on Influenza	Deng,Y-M; Iannello,P; Caldwell,N; Komadina,N.
EPI370231	MP	Fiji	2012-Jan-05	EPI_ISL_118630	A/FIJI/1/2012	National Centre for Scientific Services for Virology and Vector Borne Diseases	WHO Collaborating Centre for Reference and Research on Influenza	Deng,Y-M; Iannello,P; Caldwell,N; Komadina,N.
EPI370264	MP	New Zealand	2011-Oct-03	EPI_ISL_118642	A/CHRISTCHURCH/105/2011	Institute of Environmental Science and Research (ESR)	WHO Collaborating Centre for Reference and Research on Influenza	Deng,Y-M; Iannello,P; Caldwell,N; Komadina,N.
EPI370229	MP	Cambodia	2011-Nov-04	EPI_ISL_118629	A/CAMBODIA/70/2011	USAMC-AFRIMS Department of Virology	WHO Collaborating Centre for Reference and Research on Influenza	Deng,Y-M; Iannello,P; Caldwell,N; Komadina,N.
EPI370234	MP	Cambodia	2011-Nov-03	EPI_ISL_118632	A/CAMBODIA/69/2011	NAMRU-2, Cambodia	WHO Collaborating Centre for Reference and Research on Influenza	Deng,Y-M; Iannello,P; Caldwell,N; Komadina,N.
EPI370249	MP	Cambodia	2011-Nov-08	EPI_ISL_118637	A/CAMBODIA/53/2011	National Public Health Laboratory	WHO Collaborating Centre for Reference and Research on Influenza	Deng,Y-M; Iannello,P; Caldwell,N; Komadina,N.
EPI356996	MP	Japan	2012-Jan-03	EPI_ISL_106385	A/SAPPORO/4/2012	Sapporo City Institute of Public Health	National Institute of Infectious Diseases (NIID)	Fujisaki,Seiichiro; Kim,Namhee; Aya,Sato; Tashiro,Masato; Odagiri,Takato'
EPI347086	MP	Australia	2011-Feb-18	EPI_ISL_100105	A/Brisbane/70/2011	WHO Collaborating Centre for Reference and Research on Influenza	Centers for Disease Control and Prevention
EPI1988064	MP	Bangladesh	2021-Sep-04	EPI_ISL_10491791	A/Bangladesh/2110/2021	Institute of Epidemiology Disease Control and Research (IEDCR) & Bangladesh National Influenza Centre (NIC)	Centers for Disease Control and Prevention
EPI370393	MP	United States	2012-Mar-02	EPI_ISL_118687	A/Texas/31/2012	Texas Department of State Health Services-Laboratory Services	Centers for Disease Control and Prevention
EPI370387	MP	United States	2012-Mar-12	EPI_ISL_118685	A/Texas/33/2012	Texas Department of State Health Services-Laboratory Services	Centers for Disease Control and Prevention
EPI370417	MP	United States	2012-Mar-19	EPI_ISL_118693	A/Texas/35/2012	Corpus Christi-Nueces County Public Health	Centers for Disease Control and Prevention
EPI372546	MP	United States	2012-Feb-24	EPI_ISL_118697	A/Georgia/09/2012	Georgia Public Health Laboratory	Centers for Disease Control and Prevention
EPI370423	MP	United States	2012-Mar-21	EPI_ISL_118696	A/Colorado/12/2012	Colorado Department of Health Lab	Centers for Disease Control and Prevention
EPI370429	MP	United States	2012-Mar-14	EPI_ISL_118699	A/Alaska/01/2012	Alaska State Virology Lab	Centers for Disease Control and Prevention
EPI370402	MP	United States	2012-Feb-23	EPI_ISL_118689	A/Texas/27/2012	Texas Childrens Hospital	Centers for Disease Control and Prevention
EPI372553	MP	United States	2012-Mar-15	EPI_ISL_118701	A/Louisiana/01/2012	Louisiana Department of Health and Hospitals	Centers for Disease Control and Prevention
EPI372533	MP	United States	2012-Mar-19	EPI_ISL_118695	A/Alabama/06/2012	ADPH Bureau of Clinical Laboratories	Centers for Disease Control and Prevention
EPI347008	MP	United States	2009-Oct-28	EPI_ISL_100104	A/Hawaii/34/2009	State of Hawaii Department of Health	Centers for Disease Control and Prevention
EPI370384	MP	United States	2012-Feb-20	EPI_ISL_118684	A/California/21/2012	California Department of Health Services	Centers for Disease Control and Prevention
EPI372549	MP	United States	2012-Mar-09	EPI_ISL_118700	A/Virginia/07/2012	Virginia Division of Consolidated Laboratories	Centers for Disease Control and Prevention
EPI372548	MP	United States	2012-Mar-15	EPI_ISL_118698	A/Utah/11/2012	Utah Public Health Laboratory	Centers for Disease Control and Prevention
EPI372529	MP	United States	2012-Mar-20	EPI_ISL_118694	A/Minnesota/06/2012	Minnesota Department of Health	Centers for Disease Control and Prevention
EPI1988101	MP	Bahrain	2021-Oct-09	EPI_ISL_10491807	A/Bahrain/3174/2021	Ministry of Health Bahrain	Centers for Disease Control and Prevention
EPI1988093	MP	Bahrain	2021-Oct-13	EPI_ISL_10491796	A/Bahrain/4067/2021	Ministry of Health Bahrain	Centers for Disease Control and Prevention
EPI1988085	MP	Bahrain	2021-Oct-11	EPI_ISL_10491794	A/Bahrain/3664/2021	Ministry of Health Bahrain	Centers for Disease Control and Prevention
EPI370408	MP	United States	2012-Jan-25	EPI_ISL_118690	A/Illinois/01/2012	Illinois Department of Public Health-Carbondale	Centers for Disease Control and Prevention
EPI2012618	MP	France	2021-Dec-12	EPI_ISL_11814506	A/PARIS/09218/2022	Institut Pasteur	Institut Pasteur
EPI2012610	MP	France	2021-Dec-20	EPI_ISL_11814505	A/PARIS/09216/2022	Institut Pasteur	Institut Pasteur
EPI2012530	MP	France	2022-Feb-24	EPI_ISL_11814495	A/Le_Mans/15006/2022	Institut Pasteur	Institut Pasteur
EPI2012506	MP	France	2022-Feb-03	EPI_ISL_11814492	A/PARIS/10105/2022	Institut Pasteur	Institut Pasteur
EPI1999072	MP	France	2021-Nov-15	EPI_ISL_11312728	A/ROUEN/41246/2021	Institut Pasteur	Institut Pasteur
EPI387949	MP	Paraguay	2012-Jun-05	EPI_ISL_125896	A/Paraguay/233/2012	Central Laboratory of Public Health	Centers for Disease Control and Prevention
EPI387952	MP	Paraguay	2012-Jun-04	EPI_ISL_125897	A/Paraguay/293/2012	Central Laboratory of Public Health	Centers for Disease Control and Prevention
EPI387955	MP	Paraguay	2012-Jun-04	EPI_ISL_125898	A/Paraguay/191/2012	Central Laboratory of Public Health	Centers for Disease Control and Prevention
EPI387946	MP	United States	2012-Jul-02	EPI_ISL_125935	A/North Carolina/20/2012	North Carolina State Laboratory of Public Health	Centers for Disease Control and Prevention
EPI387970	MP	Paraguay	2012-May-15	EPI_ISL_125941	A/Paraguay/114/2012	Central Laboratory of Public Health	Centers for Disease Control and Prevention
EPI387973	MP	Paraguay	2012-Jun-04	EPI_ISL_125942	A/Paraguay/185/2012	Central Laboratory of Public Health	Centers for Disease Control and Prevention
EPI389784	MP	China	2009-Oct-19	EPI_ISL_127504	A/Liaoning/1/2009		Import from public-domain	Zou,W.; Lin,X.; Jin,M.
EPI390726	MP	Russian Federation	2012-Feb-18	EPI_ISL_127690	A/Moscow/IIV-45/2012		Import from public-domain	Shidlovskaya,E.V.; Prilipov,A.G.; Burtseva,E.I.; Samokhvalov,E.I.
EPI391280	MP	Puerto Rico	2012-May-18	EPI_ISL_127844	A/Puerto Rico/05/2012	Puerto Rico Department of Health	Centers for Disease Control and Prevention
EPI391284	MP	Argentina	2012-Jul-09	EPI_ISL_127845	A/Argentina/40/2012	Instituto Nacional de Enfermedades Infecciosas	Centers for Disease Control and Prevention
EPI393749	MP	Puerto Rico	2012-Jun-07	EPI_ISL_127848	A/Puerto Rico/06/2012	Puerto Rico Department of Health	Centers for Disease Control and Prevention
EPI391294	MP	Jamaica	2012-Feb-13	EPI_ISL_127849	A/Jamaica/764/2012	University of the West Indies	Centers for Disease Control and Prevention
EPI393748	MP	Mexico	2012-Feb-13	EPI_ISL_127850	A/Mexico/5698/2012	Laboratorio de Virus Respiratorio	Centers for Disease Control and Prevention
EPI391299	MP	Paraguay	2012-Jun-02	EPI_ISL_127851	A/Paraguay/177/2012	Central Laboratory of Public Health	Centers for Disease Control and Prevention
EPI391302	MP	Paraguay	2012-May-28	EPI_ISL_127852	A/Paraguay/249/2012	Central Laboratory of Public Health	Centers for Disease Control and Prevention
EPI392901	MP	Argentina	2012-Jul-09	EPI_ISL_128220	A/Argentina/41/2012	Instituto Nacional de Enfermedades Infecciosas	Centers for Disease Control and Prevention
EPI392905	MP	Puerto Rico	2012-Jun-12	EPI_ISL_128221	A/Puerto Rico/20/2012	Puerto Rico Department of Health	Centers for Disease Control and Prevention
EPI392912	MP	Brazil	2012-May-30	EPI_ISL_128225	A/Brazil/7250/2012	Instituto Adolfo Lutz	Centers for Disease Control and Prevention
EPI392916	MP	Suriname	2012-Jan-01	EPI_ISL_128227	A/Suriname/503/2012	Caribbean Epidemiology Center	Centers for Disease Control and Prevention
EPI393769	MP	United States	2012-Apr-17	EPI_ISL_128404	A/New York/34/2012	New York State Department of Health	Centers for Disease Control and Prevention
EPI394204	MP	Malaysia	2012-Jan-01	EPI_ISL_128662	A/MALAYSIA/192/2012	Institut Penyelidikan Perubatan	WHO Collaborating Centre for Reference and Research on Influenza	Deng,Y-M; Iannello,P; Caldwell,N; Jelley,L; Komadina,N
EPI394207	MP	Australia	2012-Jun-19	EPI_ISL_128663	A/VICTORIA/537/2012	Monash Medical Centre	WHO Collaborating Centre for Reference and Research on Influenza	Deng,Y-M; Iannello,P; Caldwell,N; Jelley,L; Komadina,N
EPI394210	MP	Australia	2012-May-24	EPI_ISL_128664	A/BRISBANE/57/2012	Queensland Health Forensic and Scientific Services	WHO Collaborating Centre for Reference and Research on Influenza	Deng,Y-M; Iannello,P; Caldwell,N; Jelley,L; Komadina,N
EPI394213	MP	New Zealand	2012-May-02	EPI_ISL_128665	A/CHRISTCHURCH/3/2012	Institute of Environmental Science and Research (ESR)	WHO Collaborating Centre for Reference and Research on Influenza	Deng,Y-M; Iannello,P; Caldwell,N; Jelley,L; Komadina,N
EPI394216	MP	New Zealand	2012-Jun-10	EPI_ISL_128666	A/SOUTH AUCKLAND/5/2012	Institute of Environmental Science and Research (ESR)	WHO Collaborating Centre for Reference and Research on Influenza	Deng,Y-M; Iannello,P; Caldwell,N; Jelley,L; Komadina,N
EPI394281	MP	Fiji	2012-Jul-16	EPI_ISL_128688	A/FIJI/4/2012	National Centre for Scientific Services for Virology and Vector Borne Diseases	WHO Collaborating Centre for Reference and Research on Influenza	Deng,Y-M; Iannello,P; Caldwell,N; Jelley,L; Komadina,N
EPI394284	MP	Australia	2012-Jul-17	EPI_ISL_128689	A/VICTORIA/637/2012	Monash Medical Centre	WHO Collaborating Centre for Reference and Research on Influenza	Deng,Y-M; Iannello,P; Caldwell,N; Jelley,L; Komadina,N
EPI394287	MP	Singapore	2012-Jun-13	EPI_ISL_128690	A/SINGAPORE/13/2012	Ministry of Health, Singapore	WHO Collaborating Centre for Reference and Research on Influenza	Deng,Y-M; Iannello,P; Caldwell,N; Jelley,L; Komadina,N
EPI394290	MP	Singapore	2012-Jun-22	EPI_ISL_128691	A/SINGAPORE/12/2012	Ministry of Health, Singapore	WHO Collaborating Centre for Reference and Research on Influenza	Deng,Y-M; Iannello,P; Caldwell,N; Jelley,L; Komadina,N
EPI394293	MP	New Zealand	2012-Jun-26	EPI_ISL_128692	A/SOUTH AUCKLAND/15/2012	Institute of Environmental Science and Research (ESR)	WHO Collaborating Centre for Reference and Research on Influenza	Deng,Y-M; Iannello,P; Caldwell,N; Jelley,L; Komadina,N
EPI394296	MP	Singapore	2012-Jun-15	EPI_ISL_128693	A/SINGAPORE/11/2012	Ministry of Health, Singapore	WHO Collaborating Centre for Reference and Research on Influenza	Deng,Y-M; Iannello,P; Caldwell,N; Jelley,L; Komadina,N
EPI394299	MP	Sri Lanka	2012-Jan-01	EPI_ISL_128694	A/SRI LANKA/22/2012	Medical Research Institute	WHO Collaborating Centre for Reference and Research on Influenza	Deng,Y-M; Iannello,P; Caldwell,N; Jelley,L; Komadina,N
EPI394302	MP	New Zealand	2012-Jun-24	EPI_ISL_128695	A/CHRISTCHURCH/11/2012	Institute of Environmental Science and Research (ESR)	WHO Collaborating Centre for Reference and Research on Influenza	Deng,Y-M; Iannello,P; Caldwell,N; Jelley,L; Komadina,N
EPI394308	MP	New Zealand	2012-Jun-28	EPI_ISL_128697	A/WAIKATO/3/2012	Institute of Environmental Science and Research (ESR)	WHO Collaborating Centre for Reference and Research on Influenza	Deng,Y-M; Iannello,P; Caldwell,N; Jelley,L; Komadina,N
EPI395278	MP	Dominican Republic	2012-Jun-08	EPI_ISL_129167	A/Dominican Republic/6551/2012	Laboratorio de Investigacion / Centro de Educacion Medica y Amistad Dominico Japones (CEMADOJA)	Centers for Disease Control and Prevention
EPI395279	MP	Peru	2012-Jun-12	EPI_ISL_129168	A/Peru/380/2012	NAMRU-6	Centers for Disease Control and Prevention
EPI395241	MP	Venezuela, Bolivarian Republic of	2012-Jun-04	EPI_ISL_129169	A/Venezuela/620/2012	Instituto Nacional de Higiene "Rafael Rangel"	Centers for Disease Control and Prevention
EPI395992	MP	United Kingdom	2009-Jun-30	EPI_ISL_129378	A/England/527/2009		Import from public-domain	Agapow,P.-M.; Galiano,M.; Galiano,M.C.
EPI396008	MP	United Kingdom	2009-Apr-27	EPI_ISL_129380	A/England/209/2009		Import from public-domain	Agapow,P.-M.; Galiano,M.; Galiano,M.C.
EPI396016	MP	United Kingdom	2009-May-03	EPI_ISL_129381	A/England/222/2009		Import from public-domain	Agapow,P.-M.; Galiano,M.; Galiano,M.C.
EPI396024	MP	United Kingdom	2009-May-05	EPI_ISL_129382	A/England/XFL00228/2009		Import from public-domain	Agapow,P.-M.; Galiano,M.; Galiano,M.C.
EPI396047	MP	United Kingdom	2009-May-04	EPI_ISL_129385	A/England/XFL00230/2009		Import from public-domain	Agapow,P.-M.; Galiano,M.; Galiano,M.C.
EPI396055	MP	United Kingdom	2009-May-04	EPI_ISL_129386	A/England/250/2009		Import from public-domain	Agapow,P.-M.; Galiano,M.; Galiano,M.C.
EPI396063	MP	United Kingdom	2009-May-05	EPI_ISL_129387	A/England/XFL00303/2009		Import from public-domain	Agapow,P.-M.; Galiano,M.; Galiano,M.C.
EPI396071	MP	United Kingdom	2009-May-08	EPI_ISL_129388	A/England/XFL00364/2009		Import from public-domain	Agapow,P.-M.; Galiano,M.; Galiano,M.C.
EPI396079	MP	United Kingdom	2009-May-09	EPI_ISL_129389	A/England/XFL00376/2009		Import from public-domain	Agapow,P.-M.; Galiano,M.; Galiano,M.C.
EPI396095	MP	United Kingdom	2009-May-11	EPI_ISL_129390	A/England/260/2009		Import from public-domain	Agapow,P.-M.; Galiano,M.; Galiano,M.C.
EPI396103	MP	United Kingdom	2009-May-12	EPI_ISL_129392	A/England/XFL00421/2009		Import from public-domain	Agapow,P.-M.; Galiano,M.; Galiano,M.C.
EPI396111	MP	United Kingdom	2009-May-17	EPI_ISL_129393	A/England/271/2009		Import from public-domain	Agapow,P.-M.; Galiano,M.; Galiano,M.C.
EPI396137	MP	Dominican Republic	2012-May-28	EPI_ISL_129397	A/Dominican Republic/6493/2012	Laboratorio de Investigacion / Centro de Educacion Medica y Amistad Dominico Japones (CEMADOJA)	Centers for Disease Control and Prevention
EPI396140	MP	Puerto Rico	2012-Jun-29	EPI_ISL_129398	A/Puerto Rico/39/2012	Puerto Rico Department of Health	Centers for Disease Control and Prevention
EPI396146	MP	United States	2012-Aug-15	EPI_ISL_129400	A/Washington/44/2012	Washington State Public Health Laboratory	Centers for Disease Control and Prevention
EPI396327	MP	United Kingdom	2009-Jun-04	EPI_ISL_129437	A/England/412/2009		Import from public-domain	Agapow,P.-M.; Galiano,M.; Galiano,M.C.
EPI396333	MP	United Kingdom	2009-Jun-04	EPI_ISL_129438	A/England/413/2009		Import from public-domain	Agapow,P.-M.; Galiano,M.; Galiano,M.C.
EPI396341	MP	United Kingdom	2009-Jun-05	EPI_ISL_129439	A/England/417/2009		Import from public-domain	Agapow,P.-M.; Galiano,M.; Galiano,M.C.
EPI396349	MP	United Kingdom	2009-Jun-03	EPI_ISL_129440	A/England/425/2009		Import from public-domain	Agapow,P.-M.; Galiano,M.; Galiano,M.C.
EPI396357	MP	United Kingdom	2009-Jun-07	EPI_ISL_129441	A/England/438/2009		Import from public-domain	Agapow,P.-M.; Galiano,M.; Galiano,M.C.
EPI396374	MP	United Kingdom	2009-Jun-09	EPI_ISL_129442	A/England/444/2009		Import from public-domain	Agapow,P.-M.; Galiano,M.; Galiano,M.C.
EPI397077	MP	Chile	2012-Jun-07	EPI_ISL_129548	A/Iquique/50771/2012	Instituto de Salud Publica de Chile	Centers for Disease Control and Prevention
EPI397114	MP	Sweden	2012-Aug-15	EPI_ISL_129553	A/Stockholm/27/2012		Public Health Agency of Sweden
EPI397122	MP	Sweden	2012-Sep-12	EPI_ISL_129556	A/Stockholm/28/2012		Public Health Agency of Sweden
EPI397448	MP	Ecuador	2012-Feb-16	EPI_ISL_129626	A/Ecuador/1041/2012	Instituto Nacional de Higiene y Medicina Tropical "Leopoldo Izquieta Perez"	Centers for Disease Control and Prevention
EPI397451	MP	Bolivia, Plurinationial State of	2012-Jun-06	EPI_ISL_129628	A/Bolivia/1288/2012	CENETROP	Centers for Disease Control and Prevention
EPI397454	MP	United States	2012-Aug-25	EPI_ISL_129629	A/Florida/38/2012	Florida Department of Health-Tampa	Centers for Disease Control and Prevention
EPI397456	MP	Brazil	2012-Jan-13	EPI_ISL_129630	A/Natal/117057/2012	National Influenza Center	Centers for Disease Control and Prevention
EPI397467	MP	Brazil	2012-May-22	EPI_ISL_129635	A/Brazil/252/2012	Instituto Oswaldo Cruz FIOCRUZ - Laboratory of Respiratory Viruses and Measles (LVRS)	Centers for Disease Control and Prevention
EPI397470	MP	Costa Rica	2012-Jun-24	EPI_ISL_129636	A/Costa Rica/6288/2012	Laboratorio Nacional de Influenza	Centers for Disease Control and Prevention
EPI397597	MP	Sweden	2012-Feb-21	EPI_ISL_129669	A/Stockholm/16/2012	National Institute for Medical Research	Centers for Disease Control and Prevention
EPI397628	MP	Puerto Rico	2012-Jul-03	EPI_ISL_129679	A/Puerto Rico/43/2012	Puerto Rico Department of Health	Centers for Disease Control and Prevention
EPI397720	MP	Burkina Faso	2012-Apr-03	EPI_ISL_129689	A/Burkina Faso/026/2012	IRSS	Centers for Disease Control and Prevention
EPI397689	MP	Bangladesh	2012-Jul-12	EPI_ISL_129690	A/Bangladesh/1007/2012	icddr,b International Centre for Diarrhoeal Disease Research, Bangladesh	Centers for Disease Control and Prevention
EPI397691	MP	Bangladesh	2012-Mar-22	EPI_ISL_129691	A/Bangladesh/1329/2012	icddr,b International Centre for Diarrhoeal Disease Research, Bangladesh	Centers for Disease Control and Prevention
EPI397693	MP	Bangladesh	2012-Jul-21	EPI_ISL_129692	A/Bangladesh/2021/2012	icddr,b International Centre for Diarrhoeal Disease Research, Bangladesh	Centers for Disease Control and Prevention
EPI397696	MP	Bangladesh	2012-Jul-22	EPI_ISL_129693	A/Bangladesh/2249/2012	icddr,b International Centre for Diarrhoeal Disease Research, Bangladesh	Centers for Disease Control and Prevention
EPI397705	MP	Bangladesh	2012-Mar-27	EPI_ISL_129696	A/Bangladesh/4320/2012	icddr,b International Centre for Diarrhoeal Disease Research, Bangladesh	Centers for Disease Control and Prevention
EPI397708	MP	Bangladesh	2012-Jul-29	EPI_ISL_129697	A/Bangladesh/8063/2012	icddr,b International Centre for Diarrhoeal Disease Research, Bangladesh	Centers for Disease Control and Prevention
EPI397711	MP	Bolivia, Plurinationial State of	2012-Jun-27	EPI_ISL_129698	A/Bolivia/2273/2012	CENETROP	Centers for Disease Control and Prevention
EPI397714	MP	Brazil	2012-Jul-06	EPI_ISL_129699	A/Brazil/7372/2012	Instituto Adolfo Lutz	Centers for Disease Control and Prevention
EPI397726	MP	Burkina Faso	2012-Mar-23	EPI_ISL_129702	A/Burkina Faso/540/2012	IRSS	Centers for Disease Control and Prevention
EPI397732	MP	Burkina Faso	2012-Jun-10	EPI_ISL_129704	A/Burkina Faso/595/2012	IRSS	Centers for Disease Control and Prevention
EPI397738	MP	United States	2012-Sep-24	EPI_ISL_129706	A/Maryland/31/2012	Maryland Department of Health and Mental Hygiene	Centers for Disease Control and Prevention
EPI397741	MP	United States	2012-Sep-23	EPI_ISL_129707	A/South Carolina/15/2012	South Carolina Department of Health	Centers for Disease Control and Prevention
EPI397806	MP	Bolivia, Plurinationial State of	2012-Aug-17	EPI_ISL_129725	A/Bolivia/3126/2012	CENETROP	Centers for Disease Control and Prevention
EPI397871	MP	Australia	2009-Jul-05	EPI_ISL_129743	A/TASMANIA/2004/2009	Royal Hobart Hospital	WHO Collaborating Centre for Reference and Research on Influenza	Guarnaccia,T; Carolan,L; Laurie,K.
EPI397893	MP	Brazil	2012-May-20	EPI_ISL_129749	A/Brazil/229/2012	Instituto Oswaldo Cruz FIOCRUZ - Laboratory of Respiratory Viruses and Measles (LVRS)	Centers for Disease Control and Prevention
EPI397985	MP	Bangladesh	2012-Apr-02	EPI_ISL_129760	A/Bangladesh/2362/2012	icddr,b International Centre for Diarrhoeal Disease Research, Bangladesh	Centers for Disease Control and Prevention
EPI397990	MP	Bangladesh	2012-Mar-19	EPI_ISL_129761	A/Bangladesh/3348/2012	icddr,b International Centre for Diarrhoeal Disease Research, Bangladesh	Centers for Disease Control and Prevention
EPI404836	MP	Argentina	2012-Aug-28	EPI_ISL_130207	A/Argentina/631/2012	Instituto Nacional de Enfermedades Infecciosas	Centers for Disease Control and Prevention
EPI399709	MP	Sweden	2012-Oct-25	EPI_ISL_130232	A/Stockholm/32/2012		Public Health Agency of Sweden
EPI399712	MP	Sweden	2012-Nov-05	EPI_ISL_130233	A/Stockholm/33/2012		Public Health Agency of Sweden
EPI404812	MP	Argentina	2012-Sep-18	EPI_ISL_131788	A/Argentina/1033/2012	Instituto Nacional de Enfermedades Infecciosas	Centers for Disease Control and Prevention
EPI404815	MP	United States	2012-Aug-21	EPI_ISL_131789	A/Virginia/13/2012	Virginia Division of Consolidated Laboratories	Centers for Disease Control and Prevention
EPI404821	MP	Bolivia, Plurinationial State of	2012-Aug-03	EPI_ISL_131791	A/Bolivia/3040/2012	CENETROP	Centers for Disease Control and Prevention
EPI404823	MP	United States	2012-Oct-15	EPI_ISL_131792	A/Wisconsin/36/2012	Wisconsin State Laboratory of Hygiene	Centers for Disease Control and Prevention
EPI404829	MP	United States	2012-Sep-24	EPI_ISL_131794	A/Michigan/24/2012	Michigan Department of Community Health	Centers for Disease Control and Prevention
EPI404897	MP	Sweden	2012-Nov-06	EPI_ISL_131802	A/Stockholm/34/2012		Public Health Agency of Sweden
EPI405084	MP	Sweden	2012-Nov-14	EPI_ISL_131859	A/Stockholm/42/2012		Public Health Agency of Sweden
EPI405092	MP	Sweden	2012-Nov-28	EPI_ISL_131862	A/Stockholm/43/2012		Public Health Agency of Sweden
EPI508374	MP	Netherlands	2012-Aug-14	EPI_ISL_131967	A/Netherlands/492/2012	Erasmus Medical Center	National Institute for Medical Research
EPI508375	MP	Netherlands	2012-Aug-17	EPI_ISL_131968	A/Netherlands/507/2012	Erasmus Medical Center	National Institute for Medical Research
EPI406024	MP	United States	2012-Oct-31	EPI_ISL_132100	A/Tennessee/09/2012	Tennessee Department of Health Laboratory-Nashville	Centers for Disease Control and Prevention
EPI406030	MP	Thailand	2012-Sep-24	EPI_ISL_132102	A/Ayutthaya/283/2012	WHO National Influenza Centre, National Institute of Medical Research (NIMR)	Centers for Disease Control and Prevention
EPI406033	MP	Thailand	2012-Oct-02	EPI_ISL_132103	A/Chiang Rai/312/2012	WHO National Influenza Centre, National Institute of Medical Research (NIMR)	Centers for Disease Control and Prevention
EPI406036	MP	United States	2012-Oct-29	EPI_ISL_132104	A/Minnesota/16/2012	Minnesota Department of Health	Centers for Disease Control and Prevention
EPI406037	MP	United States	2012-Oct-22	EPI_ISL_132105	A/South Carolina/19/2012	South Carolina Department of Health	Centers for Disease Control and Prevention
EPI407132	MP	United States	2012-Nov-13	EPI_ISL_132574	A/South Carolina/20/2012	South Carolina Department of Health	Centers for Disease Control and Prevention
EPI407135	MP	Bangladesh	2012-Sep-25	EPI_ISL_132575	A/Bangladesh/5041/2012	icddr,b International Centre for Diarrhoeal Disease Research, Bangladesh	Centers for Disease Control and Prevention
EPI407141	MP	United States	2012-Oct-02	EPI_ISL_132577	A/New York/36/2012	New York City Department of Health	Centers for Disease Control and Prevention
EPI407354	MP	Bangladesh	2012-Sep-20	EPI_ISL_132695	A/Bangladesh/8399/2012	icddr,b International Centre for Diarrhoeal Disease Research, Bangladesh	Centers for Disease Control and Prevention
EPI407357	MP	United States	2012-Dec-04	EPI_ISL_132696	A/Wyoming/23/2012	Wyoming Public Health Laboratory	Centers for Disease Control and Prevention
EPI407360	MP	Thailand	2012-Oct-08	EPI_ISL_132697	A/Tak/327/2012	WHO National Influenza Centre, National Institute of Medical Research (NIMR)	Centers for Disease Control and Prevention
EPI407363	MP	Bangladesh	2012-Sep-25	EPI_ISL_132698	A/Bangladesh/6154/2012	icddr,b International Centre for Diarrhoeal Disease Research, Bangladesh	Centers for Disease Control and Prevention
EPI407366	MP	Canada	2012-Oct-30	EPI_ISL_132699	A/Ontario/RV2896/2012	National Microbiology Laboratory, Public Health Agency of Canada (PHAC)	Centers for Disease Control and Prevention
EPI407369	MP	Bangladesh	2012-Sep-27	EPI_ISL_132700	A/Bangladesh/7354/2012	icddr,b International Centre for Diarrhoeal Disease Research, Bangladesh	Centers for Disease Control and Prevention
EPI407372	MP	Canada	2012-Nov-15	EPI_ISL_132701	A/Alberta/RV2960/2012	National Microbiology Laboratory, Public Health Agency of Canada (PHAC)	Centers for Disease Control and Prevention
EPI407375	MP	Bangladesh	2012-Oct-11	EPI_ISL_132702	A/Bangladesh/5005/2012	icddr,b International Centre for Diarrhoeal Disease Research, Bangladesh	Centers for Disease Control and Prevention
EPI407378	MP	United States	2012-Nov-14	EPI_ISL_132703	A/Wisconsin/45/2012	Wisconsin State Laboratory of Hygiene	Centers for Disease Control and Prevention
EPI407381	MP	United States	2012-Nov-08	EPI_ISL_132704	A/Maryland/37/2012	Maryland Department of Health and Mental Hygiene	Centers for Disease Control and Prevention
EPI407384	MP	United States	2012-Nov-23	EPI_ISL_132705	A/Pennsylvania/25/2012	Pennsylvania Department of Health	Centers for Disease Control and Prevention
EPI407388	MP	United States	2012-Nov-20	EPI_ISL_132706	A/New Jersey/07/2012	New Jersey Department of Health & Senior Services	Centers for Disease Control and Prevention
EPI407391	MP	United States	2012-Oct-18	EPI_ISL_132707	A/Texas/90/2012	Texas Department of State Health Services-Laboratory Services	Centers for Disease Control and Prevention
EPI407394	MP	Taiwan	2012-Jul-20	EPI_ISL_132708	A/Taiwan/988/2012	ADImmune Corporation	Centers for Disease Control and Prevention
EPI407396	MP	Thailand	2012-Nov-05	EPI_ISL_132709	A/Song Khla/3113/2012	WHO National Influenza Centre, National Institute of Medical Research (NIMR)	Centers for Disease Control and Prevention
EPI407399	MP	Thailand	2012-Oct-03	EPI_ISL_132710	A/Phuket/294/2012	WHO National Influenza Centre, National Institute of Medical Research (NIMR)	Centers for Disease Control and Prevention
EPI407402	MP	United States	2012-Oct-19	EPI_ISL_132711	A/California/44/2012	California Department of Health Services	Centers for Disease Control and Prevention
EPI409887	MP	United States	2012-Dec-05	EPI_ISL_133152	A/Rhode Island/10/2012	Rhode Island Department of Health	Centers for Disease Control and Prevention
EPI409890	MP	India	2012-Nov-10	EPI_ISL_133153	A/India/5416/2012	National Institute of Virology	Centers for Disease Control and Prevention
EPI409893	MP	Brazil	2012-Oct-16	EPI_ISL_133154	A/Brazil/3479/2012	Instituto Adolfo Lutz	Centers for Disease Control and Prevention
EPI409896	MP	United States	2012-Dec-12	EPI_ISL_133155	A/Florida/57/2012	U.S. Air Force School of Aerospace Medicine	Centers for Disease Control and Prevention
EPI409899	MP	United States	2012-Dec-02	EPI_ISL_133156	A/New York/45/2012	New York State Department of Health	Centers for Disease Control and Prevention
EPI409901	MP	Peru	2012-Oct-26	EPI_ISL_133157	A/Peru/2023/2012	NAMRU-6	Centers for Disease Control and Prevention
EPI409904	MP	Peru	2012-Oct-12	EPI_ISL_133158	A/Peru/0505/2012	NAMRU-6	Centers for Disease Control and Prevention
EPI409907	MP	United States	2012-Nov-25	EPI_ISL_133159	A/Indiana/167/2012	Indiana State Department of Health Laboratories	Centers for Disease Control and Prevention
EPI409910	MP	Peru	2012-Sep-04	EPI_ISL_133160	A/Peru/0429/2012	NAMRU-6	Centers for Disease Control and Prevention
EPI409913	MP	United States	2012-Nov-24	EPI_ISL_133161	A/New Hampshire/20/2012	New Hampshire Public Health Laboratories	Centers for Disease Control and Prevention
EPI414447	MP	United States	2012-Dec-13	EPI_ISL_133162	A/Minnesota/26/2012	Minnesota Department of Health	Centers for Disease Control and Prevention
EPI409918	MP	India	2012-Oct-05	EPI_ISL_133163	A/India/1214/2012	National Institute of Virology	Centers for Disease Control and Prevention
EPI409920	MP	China	2012-Nov-19	EPI_ISL_133164	A/Gansu-Ganzhou/35/2012	WHO Chinese National Influenza Center	Centers for Disease Control and Prevention
EPI414446	MP	China	2012-Nov-19	EPI_ISL_133165	A/Gansu-Ganzhou/33/2012	WHO Chinese National Influenza Center	Centers for Disease Control and Prevention
EPI413153	MP	India	2012-Dec-19	EPI_ISL_133530	A/India/2169/2012	All India Institute of Medical Sciences	Centers for Disease Control and Prevention
EPI413156	MP	India	2012-Dec-20	EPI_ISL_133532	A/India/2177/2012	All India Institute of Medical Sciences	Centers for Disease Control and Prevention
EPI413159	MP	India	2012-Dec-21	EPI_ISL_133534	A/India/2183/2012	All India Institute of Medical Sciences	Centers for Disease Control and Prevention
EPI417957	MP	India	2012-Dec-22	EPI_ISL_133536	A/India/2192/2012	All India Institute of Medical Sciences	Centers for Disease Control and Prevention
EPI413165	MP	Japan	2012-Sep-13	EPI_ISL_133539	A/YOKOHAMA/154/2012	Yokohama City Institute of Public Health.	National Institute of Infectious Diseases (NIID)	Fujisaki,Seiichiro; Kim,Namhee; Aya,Sato; Tashiro,Masato; Odagiri,Takato
EPI413168	MP	Japan	2012-Nov-06	EPI_ISL_133540	A/SAITAMA/88/2012	Saitama Institute of Public Health	National Institute of Infectious Diseases (NIID)	Fujisaki,Seiichiro; Kim,Namhee; Aya,Sato; Tashiro,Masato; Odagiri,Takato
EPI413171	MP	Japan	2012-Nov-20	EPI_ISL_133541	A/SHIMANE/71/2012	Shimane Prefectural Institute of Public Health and Environmental Science	National Institute of Infectious Diseases (NIID)	Fujisaki,Seiichiro; Kim,Namhee; Aya,Sato; Tashiro,Masato; Odagiri,Takato
EPI413174	MP	Japan	2012-Nov-15	EPI_ISL_133542	A/SHIMANE/72/2012	Shimane Prefectural Institute of Public Health and Environmental Science	National Institute of Infectious Diseases (NIID)	Fujisaki,Seiichiro; Kim,Namhee; Aya,Sato; Tashiro,Masato; Odagiri,Takato
EPI413180	MP	Taiwan	2012-Jun-22	EPI_ISL_133544	A/Taiwan/989/2012	Center for Disease Control	National Institute of Infectious Diseases (NIID)	Fujisaki,Seiichiro; Kim,Namhee; Aya,Sato; Tashiro,Masato; Odagiri,Takato
EPI416192	MP	India	2012-Dec-03	EPI_ISL_134024	A/India/2055/2012	All India Institute of Medical Sciences	Centers for Disease Control and Prevention
EPI416195	MP	India	2012-Dec-25	EPI_ISL_134025	A/India/2227/2012	All India Institute of Medical Sciences	Centers for Disease Control and Prevention
EPI500492	MP	France	2013-Jan-03	EPI_ISL_134115	A/Limoges/26/2013	Hospices Civils de Lyon	National Institute for Medical Research
EPI500493	MP	France	2012-Dec-28	EPI_ISL_134116	A/Lyon/2/2013	Hospices Civils de Lyon	National Institute for Medical Research
EPI500499	MP	France	2012-Dec-17	EPI_ISL_134117	A/Lyon/2757/2012	Hospices Civils de Lyon	National Institute for Medical Research
EPI500494	MP	France	2012-Dec-20	EPI_ISL_134118	A/Lyon/2783/2012	Hospices Civils de Lyon	National Institute for Medical Research
EPI500503	MP	France	2012-Dec-27	EPI_ISL_134119	A/Lyon/CHU/52.271/2013	Hospices Civils de Lyon	National Institute for Medical Research
EPI500509	MP	Norway	2013-Jan-03	EPI_ISL_134120	A/Norway/108/2013	WHO National Influenza Centre	National Institute for Medical Research
EPI500508	MP	Norway	2013-Jan-02	EPI_ISL_134121	A/Norway/120/2013	WHO National Influenza Centre	National Institute for Medical Research
EPI500507	MP	Norway	2012-Dec-27	EPI_ISL_134122	A/Norway/130/2013	WHO National Influenza Centre	National Institute for Medical Research
EPI500484	MP	Norway	2012-Dec-08	EPI_ISL_134123	A/Norway/2493/2012	WHO National Influenza Centre	National Institute for Medical Research
EPI500516	MP	Norway	2012-Dec-17	EPI_ISL_134125	A/Norway/2552/2012	WHO National Influenza Centre	National Institute for Medical Research
EPI500515	MP	Norway	2012-Dec-20	EPI_ISL_134126	A/Norway/2620/2012	WHO National Influenza Centre	National Institute for Medical Research
EPI500512	MP	Norway	2012-Dec-19	EPI_ISL_134127	A/Norway/2667/2012	WHO National Influenza Centre	National Institute for Medical Research
EPI500511	MP	Norway	2013-Jan-02	EPI_ISL_134128	A/Norway/35/2013	WHO National Influenza Centre	National Institute for Medical Research
EPI500528	MP	Slovenia	2012-Dec-05	EPI_ISL_134131	A/Slovenia/1905/2012	Laboratory for Virology, National Institute of Public Health	National Institute for Medical Research
EPI500529	MP	Slovenia	2012-Dec-06	EPI_ISL_134132	A/Slovenia/1908/2012	Laboratory for Virology, National Institute of Public Health	National Institute for Medical Research
EPI500500	MP	Tunisia	2013-Jan-04	EPI_ISL_134134	A/Tunisia/159/2013	Hopital Charles Nicolle	National Institute for Medical Research
EPI508372	MP	United Kingdom	2012-Dec-20	EPI_ISL_134135	A/England/658/2012	UK Health Security Agency - Colindale	National Institute for Medical Research
EPI416740	MP	Greece	2013-Jan-02	EPI_ISL_134243	A/Athens.GR/1/2013	Hellenic Pasteur Institute	Hellenic Pasteur Institute	Athanasios,Kossyvakis; Vasiliki,Pogka; Afroditi,Moutousi; Mary,Emmanouil; Konstantinos,Papadakos; Antonios,Kalliaropoulos; Dionyssios,Sgouras; Andreas,Mentis
EPI417103	MP	Greece	2013-Jan-13	EPI_ISL_134244	A/Athens.GR/33/2013	Hellenic Pasteur Institute	Hellenic Pasteur Institute	Athanasios,Kossyvakis; Vasiliki,Pogka; Afroditi,Moutousi; Mary,Emmanouil; Konstantinos,Papadakos; Antonios,Kalliaropoulos; Dionyssios,Sgouras; Andreas,Mentis
EPI417104	MP	Greece	2013-Jan-17	EPI_ISL_134275	A/Athens.GR/47/2013	Hellenic Pasteur Institute	Hellenic Pasteur Institute	Athanasios,Kossyvakis; Vasiliki,Pogka; Afroditi,Moutousi; Mary,Emmanouil; Konstantinos,Papadakos; Antonios,Kalliaropoulos; Dionyssios,Sgouras; Andreas,Mentis
EPI417105	MP	Greece	2013-Jan-17	EPI_ISL_134276	A/Athens.GR/49/2013	Hellenic Pasteur Institute	Hellenic Pasteur Institute	Athanasios,Kossyvakis; Vasiliki,Pogka; Afroditi,Moutousi; Mary,Emmanouil; Konstantinos,Papadakos; Antonios,Kalliaropoulos; Dionyssios,Sgouras; Andreas,Mentis
EPI500533	MP	Portugal	2013-Jan-07	EPI_ISL_134392	A/Acores/HAH480803/2012	Instituto Nacional de Saude (INSA)	National Institute for Medical Research
EPI500534	MP	Portugal	2013-Jan-07	EPI_ISL_134393	A/Acores/HAH7518/2012	Instituto Nacional de Saude (INSA)	National Institute for Medical Research
EPI500532	MP	Greece	2013-Jan-02	EPI_ISL_134394	A/Athens GR/1/2013	Hellenic Pasteur Institute	National Institute for Medical Research
EPI500524	MP	Germany	2012-Dec-17	EPI_ISL_134395	A/Baden Wurttemberg/173/2012	Robert Koch Institute Nationales Referenzzentrum für Influenza	National Institute for Medical Research
EPI500477	MP	Belgium	2012-Nov-08	EPI_ISL_134396	A/Belgium/G860/2012	Scientific Institute of Public Health	National Institute for Medical Research
EPI500465	MP	Belgium	2012-Dec-07	EPI_ISL_134397	A/Belgium/G917/2012	Scientific Institute of Public Health	National Institute for Medical Research
EPI500526	MP	Germany	2012-Dec-14	EPI_ISL_134398	A/Berlin/167/2012	Robert Koch Institute Nationales Referenzzentrum für Influenza	National Institute for Medical Research
EPI500464	MP	Senegal	2012-Dec-09	EPI_ISL_134399	A/Dakar/20/2012	Institut Pasteur de Dakar	National Institute for Medical Research
EPI500449	MP	Senegal	2012-Nov-03	EPI_ISL_134400	A/Dakar/22/2012	Institut Pasteur de Dakar	National Institute for Medical Research
EPI500475	MP	Ghana	2012-Aug-21	EPI_ISL_134401	A/Ghana/DILI-0518/2012	University of Ghana	National Institute for Medical Research
EPI500470	MP	Ghana	2012-Oct-25	EPI_ISL_134402	A/Ghana/DILI-0902/2012	University of Ghana	National Institute for Medical Research
EPI500490	MP	Ghana	2012-Jul-13	EPI_ISL_134403	A/Ghana/FS-0895/2012	University of Ghana	National Institute for Medical Research
EPI500539	MP	Portugal	2013-Jan-08	EPI_ISL_134404	A/Lisboa/EuroEva42/2012	Instituto Nacional de Saude (INSA)	National Institute for Medical Research
EPI500522	MP	Germany	2013-Jan-07	EPI_ISL_134405	A/Niedersachsen/1/2013	Robert Koch Institute Nationales Referenzzentrum für Influenza	National Institute for Medical Research
EPI500474	MP	France	2012-Nov-29	EPI_ISL_134406	A/Paris/1878/2012	Institut Pasteur	National Institute for Medical Research
EPI500523	MP	Germany	2013-Jan-03	EPI_ISL_134407	A/Sachsen/1/2013	Robert Koch Institute Nationales Referenzzentrum für Influenza	National Institute for Medical Research
EPI500463	MP	Slovenia	2012-Dec-14	EPI_ISL_134408	A/Slovenia/1940/2012	Laboratory for Virology, National Institute of Public Health	National Institute for Medical Research
EPI500473	MP	France	2012-Nov-21	EPI_ISL_134409	A/Strasbourg/1866/2012	Institut Pasteur	National Institute for Medical Research
EPI500467	MP	Switzerland	2012-Nov-29	EPI_ISL_134410	A/Switzerland/7502824/2012	Swiss National Reference Centre for Influenza	National Institute for Medical Research
EPI500468	MP	Switzerland	2012-Dec-07	EPI_ISL_134411	A/Switzerland/7546304/2012	Swiss National Reference Centre for Influenza	National Institute for Medical Research
EPI500471	MP	Switzerland	2012-Dec-19	EPI_ISL_134412	A/Switzerland/7628314/2012	Swiss National Reference Centre for Influenza	National Institute for Medical Research
EPI500472	MP	Switzerland	2012-Dec-21	EPI_ISL_134413	A/Switzerland/7628514/2012	Swiss National Reference Centre for Influenza	National Institute for Medical Research
EPI500525	MP	Germany	2012-Dec-17	EPI_ISL_134414	A/Thuringen/38/2012	Robert Koch Institute Nationales Referenzzentrum für Influenza	National Institute for Medical Research
EPI500485	MP	Ukraine	2013-Jan-08	EPI_ISL_134415	A/Ukraine/11/2013	Institute of Epidemiology and Infectious Diseases AMS of Ukraine	National Institute for Medical Research
EPI500455	MP	Ukraine	2013-Jan-07	EPI_ISL_134416	A/Ukraine/3/2013	Institute of Epidemiology and Infectious Diseases AMS of Ukraine	National Institute for Medical Research
EPI500486	MP	Ukraine	2012-Dec-02	EPI_ISL_134417	A/Ukraine/523/2012	Institute of Epidemiology and Infectious Diseases AMS of Ukraine	National Institute for Medical Research
EPI417160	MP	United States	2012-Dec-08	EPI_ISL_134418	A/New Jersey/11/2012	New Jersey Department of Health & Senior Services	Centers for Disease Control and Prevention
EPI417165	MP	United States	2012-Dec-17	EPI_ISL_134421	A/Texas/99/2012	Texas Department of State Health Services-Laboratory Services	Centers for Disease Control and Prevention
EPI418009	MP	United States	2012-Dec-04	EPI_ISL_134424	A/Pennsylvania/30/2012	Pennsylvania Department of Health	Centers for Disease Control and Prevention
EPI417171	MP	United States	2012-Dec-27	EPI_ISL_134425	A/North Carolina/29/2012	North Carolina State Laboratory of Public Health	Centers for Disease Control and Prevention
EPI417190	MP	United States	2012-Dec-26	EPI_ISL_134436	A/Wyoming/31/2012	Wyoming Public Health Laboratory	Centers for Disease Control and Prevention
EPI417241	MP	New Zealand	2012-Aug-01	EPI_ISL_134453	A/AUCKLAND/64/2012	Auckland Hospital	WHO Collaborating Centre for Reference and Research on Influenza	Deng,Y-M., Iannello,P.,Caldwell,N., Jelley,L.,Komadina,N.
EPI417247	MP	Australia	2012-Jul-16	EPI_ISL_134455	A/BRISBANE/153/2012	Queensland Health Forensic and Scientific Services	WHO Collaborating Centre for Reference and Research on Influenza	Deng,Y-M., Iannello,P.,Caldwell,N., Jelley,L.,Komadina,N.
EPI417286	MP	Australia	2012-Oct-06	EPI_ISL_134468	A/SOUTH AUSTRALIA/162/2012	Institute of Medical and Veterinary Science (IMVS)	WHO Collaborating Centre for Reference and Research on Influenza	Deng,Y-M., Iannello,P.,Caldwell,N., Jelley,L.,Komadina,N.
EPI417953	MP	United States	2012-Dec-18	EPI_ISL_134761	A/Pennsylvania/31/2012	Pennsylvania Department of Health	Centers for Disease Control and Prevention
EPI439512	MP	Bangladesh	2012-Sep-26	EPI_ISL_134762	A/Bangladesh/5011/2012	icddr,b International Centre for Diarrhoeal Disease Research, Bangladesh	Centers for Disease Control and Prevention
EPI417958	MP	India	2012-Dec-17	EPI_ISL_134763	A/India/2150/2012	All India Institute of Medical Sciences	Centers for Disease Control and Prevention
EPI417961	MP	United States	2012-Dec-19	EPI_ISL_134764	A/Pennsylvania/32/2012	Pennsylvania Department of Health	Centers for Disease Control and Prevention
EPI445718	MP	Lao, People's Democratic Republic	2012-Aug-27	EPI_ISL_134784	A/Laos/I650/2012	Ministry of Health Laos	National Institute of Infectious Diseases (NIID)	Fujisaki,Seiichiro; Kim,Namhee; Reiko,Itoh; Tashiro,Masato; Odagiri,Takato
EPI445725	MP	Japan	2012-Oct-30	EPI_ISL_134789	A/KYOTO-C/3/2012	Kyoto City Institute of Health and Environmental Sciences	National Institute of Infectious Diseases (NIID)	Fujisaki,Seiichiro; Kim,Namhee; Reiko,Itoh; Tashiro,Masato; Odagiri,Takato
EPI445731	MP	Japan	2013-Jan-07	EPI_ISL_134797	A/YOKOHAMA/1/2013	Yokohama City Institute of Public Health.	National Institute of Infectious Diseases (NIID)	Fujisaki,Seiichiro; Kim,Namhee; Reiko,Itoh; Tashiro,Masato; Odagiri,Takato
EPI445735	MP	Japan	2012-Dec-25	EPI_ISL_134801	A/YAMAGATA/266/2012	Yamagata Prefectural Institute of Public Health	National Institute of Infectious Diseases (NIID)	Fujisaki,Seiichiro; Kim,Namhee; Reiko,Itoh; Tashiro,Masato; Odagiri,Takato
EPI418131	MP	United States	2013-Jan-02	EPI_ISL_134829	A/Massachusetts/02/2013	Massachusetts Department of Public Health	Centers for Disease Control and Prevention
EPI418134	MP	United States	2013-Jan-07	EPI_ISL_134830	A/New York/01/2013	New York City Department of Health	Centers for Disease Control and Prevention
EPI418137	MP	United States	2012-Dec-15	EPI_ISL_134831	A/Texas/106/2012	Texas Department of State Health Services-Laboratory Services	Centers for Disease Control and Prevention
EPI418140	MP	Cote d'Ivoire	2013-Jan-02	EPI_ISL_134832	A/Cote D'Ivoire/1575/2013	Pasteur Institut of Côte d'Ivoire	Centers for Disease Control and Prevention
EPI418143	MP	Tanzania, United Republic of	2012-Dec-05	EPI_ISL_134833	A/Tanzania/2074/2012	National Influenza Lab	Centers for Disease Control and Prevention
EPI418151	MP	United States	2013-Jan-02	EPI_ISL_134834	A/Wisconsin/02/2013	Wisconsin State Laboratory of Hygiene	Centers for Disease Control and Prevention
EPI418154	MP	United States	2013-Jan-02	EPI_ISL_134835	A/Massachusetts/01/2013	Massachusetts Department of Public Health	Centers for Disease Control and Prevention
EPI418160	MP	India	2012-Dec-19	EPI_ISL_134837	A/India/2171/2012	All India Institute of Medical Sciences	Centers for Disease Control and Prevention
EPI420332	MP	Greece	2013-Jan-18	EPI_ISL_135191	A/Athens.GR/67/2013	Hellenic Pasteur Institute	Hellenic Pasteur Institute	Athanasios,Kossyvakis; Vasiliki,Pogka; Afroditi,Moutousi; Mary,Emmanouil; Konstantinos,Papadakos; Antonios,Kalliaropoulos; Dionyssios,Sgouras; Andreas,Mentis
EPI420342	MP	Greece	2013-Jan-21	EPI_ISL_135196	A/Tinos.GR/75/2013	Hellenic Pasteur Institute	Hellenic Pasteur Institute	Athanasios,Kossyvakis; Vasiliki,Pogka; Afroditi,Moutousi; Mary,Emmanouil; Konstantinos,Papadakos; Antonios,Kalliaropoulos; Dionyssios,Sgouras; Andreas,Mentis
EPI420345	MP	Greece	2013-Jan-23	EPI_ISL_135197	A/Athens.GR/88/2013	Hellenic Pasteur Institute	Hellenic Pasteur Institute
EPI420348	MP	Greece	2013-Jan-24	EPI_ISL_135198	A/Athens.GR/112/2013	Hellenic Pasteur Institute	Hellenic Pasteur Institute	Athanasios,Kossyvakis; Vasiliki,Pogka; Afroditi,Moutousi; Mary,Emmanouil; Konstantinos,Papadakos; Antonios,Kalliaropoulos; Dionyssios,Sgouras; Andreas,Mentis
EPI420353	MP	Greece	2013-Jan-24	EPI_ISL_135200	A/Athens.GR/114/2013	Hellenic Pasteur Institute	Hellenic Pasteur Institute	Athanasios,Kossyvakis; Vasiliki,Pogka; Afroditi,Moutousi; Mary,Emmanouil; Konstantinos,Papadakos; Antonios,Kalliaropoulos; Dionyssios,Sgouras; Andreas,Mentis
EPI420396	MP	China	2010-Jul-28	EPI_ISL_135218	A/Guangzhou/GIRD74/2010		Import from public-domain	Guan,W.; Yang,Z.; Pan,S.; Wu,S.; Zhou,R.; Wang,Y.; Luo,Y.; Li,J.; Zhao,S.; Liu,W.; Zhong,N.
EPI422578	MP	United States	2012-Dec-28	EPI_ISL_135808	A/Alaska/36/2012	Alaska State Virology Lab	Centers for Disease Control and Prevention
EPI422581	MP	United States	2013-Jan-22	EPI_ISL_135809	A/California/09/2013	U.S. Air Force School of Aerospace Medicine	Centers for Disease Control and Prevention
EPI422584	MP	Cote d'Ivoire	2012-Dec-18	EPI_ISL_135810	A/Cote D'Ivoire/1529/2012	Pasteur Institut of Côte d'Ivoire	Centers for Disease Control and Prevention
EPI422587	MP	United States	2013-Jan-23	EPI_ISL_135811	A/Florida/02/2013	Florida Department of Health-Jacksonville	Centers for Disease Control and Prevention
EPI422590	MP	China	2012-Jan-01	EPI_ISL_135812	A/Gansu-Ganzhu/33/2012	WHO Chinese National Influenza Center	Centers for Disease Control and Prevention
EPI422593	MP	United States	2013-Jan-02	EPI_ISL_135813	A/Georgia/01/2013	Georgia Public Health Laboratory	Centers for Disease Control and Prevention
EPI422596	MP	United States	2012-Dec-16	EPI_ISL_135814	A/Hawaii/47/2012	State of Hawaii Department of Health	Centers for Disease Control and Prevention
EPI422599	MP	India	2012-Nov-24	EPI_ISL_135815	A/India/2005/2012	All India Institute of Medical Sciences	Centers for Disease Control and Prevention
EPI422602	MP	India	2012-Nov-26	EPI_ISL_135816	A/India/2018/2012	All India Institute of Medical Sciences	Centers for Disease Control and Prevention
EPI422605	MP	India	2012-Nov-26	EPI_ISL_135817	A/India/2019/2012	All India Institute of Medical Sciences	Centers for Disease Control and Prevention
EPI422608	MP	Japan	2013-Jan-09	EPI_ISL_135818	A/Japan/1419/2013	U.S. Air Force School of Aerospace Medicine	Centers for Disease Control and Prevention
EPI422611	MP	Nigeria	2012-Oct-17	EPI_ISL_135819	A/Nigeria/7781/2012	National Influenza Reference Laboratory	Centers for Disease Control and Prevention
EPI422614	MP	Nigeria	2012-Oct-18	EPI_ISL_135820	A/Nigeria/7818/2012	National Influenza Reference Laboratory	Centers for Disease Control and Prevention
EPI422617	MP	Oman	2012-Apr-17	EPI_ISL_135821	A/Oman/292/2012	Central Public Health Laboratory, Ministry of Health	Centers for Disease Control and Prevention
EPI422620	MP	Oman	2012-Dec-29	EPI_ISL_135822	A/Oman/412/2012	Central Public Health Laboratory, Ministry of Health	Centers for Disease Control and Prevention
EPI422623	MP	Canada	2012-Dec-06	EPI_ISL_135823	A/Ontario/RV0028/2012	National Microbiology Laboratory, Public Health Agency of Canada (PHAC)	Centers for Disease Control and Prevention
EPI422628	MP	Tanzania, United Republic of	2012-Dec-10	EPI_ISL_135825	A/Tanzania/2085/2012	National Influenza Lab	Centers for Disease Control and Prevention
EPI422631	MP	Tanzania, United Republic of	2012-Nov-20	EPI_ISL_135826	A/Tanzania/304/2012	National Influenza Lab	Centers for Disease Control and Prevention
EPI422634	MP	Tanzania, United Republic of	2012-Dec-10	EPI_ISL_135827	A/Tanzania/331/2012	National Influenza Lab	Centers for Disease Control and Prevention
EPI422637	MP	Tanzania, United Republic of	2012-Dec-11	EPI_ISL_135828	A/Tanzania/332/2012	National Influenza Lab	Centers for Disease Control and Prevention
EPI422640	MP	Tanzania, United Republic of	2012-Dec-18	EPI_ISL_135829	A/Tanzania/340/2012	National Influenza Lab	Centers for Disease Control and Prevention
EPI422643	MP	United States	2013-Jan-20	EPI_ISL_135830	A/Utah/01/2013	Utah Department of Health	Centers for Disease Control and Prevention
EPI500454	MP	Spain	2013-Jan-14	EPI_ISL_136321	A/Baleares100/2013	Instituto de Salud Carlos III	National Institute for Medical Research
EPI500535	MP	Belgium	2012-Dec-10	EPI_ISL_136323	A/Belgium/G932/2012	Scientific Institute of Public Health	National Institute for Medical Research
EPI500530	MP	Algeria	2012-Oct-30	EPI_ISL_136324	A/Blida/103/2012	Institut Pasteur d'Algerie	National Institute for Medical Research
EPI500451	MP	Denmark	2013-Jan-02	EPI_ISL_136325	A/Denmark/08/2013	Statens Serum Institute	National Institute for Medical Research
EPI500440	MP	Denmark	2012-Nov-22	EPI_ISL_136326	A/Denmark/76/2012	Statens Serum Institute	National Institute for Medical Research
EPI500496	MP	Romania	2013-Jan-14	EPI_ISL_136327	A/Dolj/131915/2013	Cantacuzino Institute	National Institute for Medical Research
EPI500527	MP	Romania	2013-Jan-21	EPI_ISL_136328	A/Dolj/132523/2013	Cantacuzino Institute	National Institute for Medical Research
EPI500460	MP	Estonia	2013-Jan-02	EPI_ISL_136329	A/Estonia/74192/2013	Health Protection Inspectorate	National Institute for Medical Research
EPI500461	MP	Estonia	2013-Jan-17	EPI_ISL_136330	A/Estonia/74590/2013	Health Protection Inspectorate	National Institute for Medical Research
EPI500462	MP	Finland	2013-Jan-24	EPI_ISL_136331	A/Finland/302/2013	Finnish Institute for Health and Welfare, THL	National Institute for Medical Research
EPI500531	MP	Hong Kong (SAR)	2013-Jan-05	EPI_ISL_136332	A/Hong Kong/62/2013	Government Virus Unit	National Institute for Medical Research
EPI500519	MP	Hong Kong (SAR)	2012-Dec-15	EPI_ISL_136333	A/Hong Kong/9204/2012	Government Virus Unit	National Institute for Medical Research
EPI500441	MP	Romania	2013-Jan-20	EPI_ISL_136334	A/Iasi/132200/2013	Cantacuzino Institute	National Institute for Medical Research
EPI500538	MP	Israel	2012-Dec-30	EPI_ISL_136335	A/Israel/11/2012	Central Virology Laboratory Israel (NIC)	National Institute for Medical Research
EPI500537	MP	Israel	2013-Jan-01	EPI_ISL_136336	A/Israel/18/2013	Central Virology Laboratory Israel (NIC)	National Institute for Medical Research
EPI500536	MP	Israel	2013-Jan-09	EPI_ISL_136337	A/Israel/28/2013	Central Virology Laboratory Israel (NIC)	National Institute for Medical Research
EPI500453	MP	Jordan	2012-Dec-12	EPI_ISL_136338	A/Jordan/30505/2012	Laboratory Directorate	National Institute for Medical Research
EPI500488	MP	Latvia	2013-Jan-02	EPI_ISL_136339	A/Latvia/1-30371p/2013	State Agency, Infectology Center of Latvia	National Institute for Medical Research
EPI500452	MP	Latvia	2013-Jan-18	EPI_ISL_136340	A/Latvia/1-40822p/2013	State Agency, Infectology Center of Latvia	National Institute for Medical Research
EPI500498	MP	Spain	2013-Jan-14	EPI_ISL_136341	A/Madrid/61/2013	Instituto de Salud Carlos III	National Institute for Medical Research
EPI500478	MP	Spain	2013-Jan-11	EPI_ISL_136342	A/Navarra/111/2013	Instituto de Salud Carlos III	National Institute for Medical Research
EPI500521	MP	Netherlands	2013-Jan-07	EPI_ISL_136343	A/Netherlands/068/2013	Erasmus Medical Center	National Institute for Medical Research
EPI500520	MP	Netherlands	2012-Dec-16	EPI_ISL_136344	A/Netherlands/529/2012	Erasmus Medical Center	National Institute for Medical Research
EPI500483	MP	Norway	2012-Nov-09	EPI_ISL_136345	A/Norway/2254/2012	WHO National Influenza Centre	National Institute for Medical Research
EPI500482	MP	Norway	2012-Nov-07	EPI_ISL_136347	A/Norway/2289/2012	WHO National Influenza Centre	National Institute for Medical Research
EPI500481	MP	Norway	2012-Nov-26	EPI_ISL_136348	A/Norway/2388/2012	WHO National Influenza Centre	National Institute for Medical Research
EPI500480	MP	Norway	2012-Nov-30	EPI_ISL_136349	A/Norway/2411/2012	WHO National Influenza Centre	National Institute for Medical Research
EPI500444	MP	Italy	2013-Jan-14	EPI_ISL_136350	A/Parma/03/2013	Istituto Superiore di Sanità	National Institute for Medical Research
EPI500450	MP	Italy	2012-Nov-23	EPI_ISL_136351	A/Parma/158/2012	Istituto Superiore di Sanità	National Institute for Medical Research
EPI500476	MP	Italy	2013-Jan-01	EPI_ISL_136352	A/Pavia/1/2013	Istituto Superiore di Sanità	National Institute for Medical Research
EPI500443	MP	Italy	2013-Jan-04	EPI_ISL_136353	A/Roma/07/2013	Istituto Superiore di Sanità	National Institute for Medical Research
EPI500469	MP	Switzerland	2012-Dec-11	EPI_ISL_136354	A/Switzerland/7587022/2012	Swiss National Reference Centre for Influenza	National Institute for Medical Research
EPI500445	MP	Italy	2013-Jan-14	EPI_ISL_136355	A/Trieste/03/2013	Istituto Superiore di Sanità	National Institute for Medical Research
EPI500456	MP	Turkey	2013-Jan-16	EPI_ISL_136356	A/Turkey/579/2013	Istanbul University	National Institute for Medical Research
EPI500457	MP	Turkey	2013-Jan-17	EPI_ISL_136357	A/Turkey/600/2013	Istanbul University	National Institute for Medical Research
EPI500458	MP	Turkey	2013-Jan-18	EPI_ISL_136358	A/Turkey/605/2013	Istanbul University	National Institute for Medical Research
EPI500459	MP	Turkey	2013-Jan-21	EPI_ISL_136359	A/Turkey/616/2013	Istanbul University	National Institute for Medical Research
EPI426439	MP	Cote d'Ivoire	2012-Oct-16	EPI_ISL_136463	A/Cote D'Ivoire/1186/2012	Pasteur Institut of Côte d'Ivoire	Centers for Disease Control and Prevention
EPI426442	MP	United States	2012-Dec-25	EPI_ISL_136464	A/Kentucky/23/2012	Kentucky Division of Laboratory Services	Centers for Disease Control and Prevention
EPI426445	MP	United States	2013-Jan-05	EPI_ISL_136465	A/Texas/07/2013	Houston Department of Health and Human Services	Centers for Disease Control and Prevention
EPI426448	MP	Tanzania, United Republic of	2012-Nov-28	EPI_ISL_136466	A/Tanzania/309/2012	National Influenza Lab	Centers for Disease Control and Prevention
EPI426451	MP	Tanzania, United Republic of	2012-Dec-19	EPI_ISL_136467	A/Tanzania/2131/2012	National Influenza Lab	Centers for Disease Control and Prevention
EPI426453	MP	United States	2012-Dec-20	EPI_ISL_136468	A/Minnesota/34/2012	Minnesota Department of Health	Centers for Disease Control and Prevention
EPI426456	MP	United States	2013-Jan-09	EPI_ISL_136469	A/Tennessee/01/2013	Tennessee Department of Health Laboratory-Nashville	Centers for Disease Control and Prevention
EPI439479	MP	Korea, Republic of	2012-Dec-19	EPI_ISL_136470	A/Gyeongnam/3526/2012	National Institute of Health	Centers for Disease Control and Prevention
EPI433581	MP	Japan	2012-Dec-26	EPI_ISL_137626	A/NIIGATA/1704/2012	Niigata Prefectural Institute of Public Health and Environmental Sciences	National Institute of Infectious Diseases (NIID)	Fujisaki,Seiichiro; Kim,Namhee; Itoh,Reiko; Tashiro,Masato; Odagiri,Takato
EPI433584	MP	Japan	2013-Jan-07	EPI_ISL_137627	A/MIE/2/2013	Mie Prefecture Health and Environment Research Institute	National Institute of Infectious Diseases (NIID)	Fujisaki,Seiichiro; Kim,Namhee; Itoh,Reiko; Tashiro,Masato; Odagiri,Takato
EPI433587	MP	Japan	2013-Jan-16	EPI_ISL_137628	A/HYOGO/3084/2013	Hyogo Prefectural Institute of Public Health and Consumer Sciences	National Institute of Infectious Diseases (NIID)	Fujisaki,Seiichiro; Kim,Namhee; Itoh,Reiko; Tashiro,Masato; Odagiri,Takato
EPI433590	MP	Japan	2013-Jan-12	EPI_ISL_137629	A/YAMAGATA/16/2013	Yamagata Prefectural Institute of Public Health	National Institute of Infectious Diseases (NIID)	Fujisaki,Seiichiro; Kim,Namhee; Itoh,Reiko; Tashiro,Masato; Odagiri,Takato
EPI433593	MP	Japan	2013-Jan-13	EPI_ISL_137631	A/OSAKA-C/2001/2013	Osaka City Institute of Public Health and Environmental Sciences	National Institute of Infectious Diseases (NIID)	Fujisaki,Seiichiro; Kim,Namhee; Itoh,Reiko; Tashiro,Masato; Odagiri,Takato
EPI433599	MP	Japan	2013-Jan-19	EPI_ISL_137633	A/NAGANO-C/3/2013	Nagano City Health Center	National Institute of Infectious Diseases (NIID)	Fujisaki,Seiichiro; Kim,Namhee; Itoh,Reiko; Tashiro,Masato; Odagiri,Takato
EPI438363	MP	Sweden	2012-Dec-21	EPI_ISL_138269	A/Stockholm/52/2012		Public Health Agency of Sweden
EPI438366	MP	Sweden	2012-Dec-30	EPI_ISL_138270	A/Stockholm/53/2012		Public Health Agency of Sweden
EPI438369	MP	Sweden	2013-Jan-11	EPI_ISL_138271	A/Stockholm/4/2013		Public Health Agency of Sweden
EPI438372	MP	Sweden	2013-Jan-19	EPI_ISL_138272	A/Stockholm/5/2013		Public Health Agency of Sweden
EPI438461	MP	Sweden	2013-Jan-31	EPI_ISL_138298	A/Uppsala/1/2013		Public Health Agency of Sweden
EPI438464	MP	Sweden	2013-Feb-01	EPI_ISL_138299	A/Uppsala/2/2013		Public Health Agency of Sweden
EPI438467	MP	Sweden	2013-Feb-08	EPI_ISL_138300	A/Uppsala/3/2013		Public Health Agency of Sweden
EPI438471	MP	Sweden	2013-Jan-20	EPI_ISL_138302	A/Malmoe/3/2013		Public Health Agency of Sweden
EPI438476	MP	Sweden	2013-Feb-09	EPI_ISL_138304	A/Stockholm/3/2013		Public Health Agency of Sweden
EPI438483	MP	Sweden	2013-Feb-09	EPI_ISL_138307	A/Stockholm/2/2013		Public Health Agency of Sweden
EPI500466	MP	Jordan	2012-Dec-29	EPI_ISL_138533	A/Jordan/30006/2012	Laboratory Directorate	National Institute for Medical Research
EPI439171	MP	Sweden	2013-Feb-28	EPI_ISL_138627	A/Malmoe/5/2013		Public Health Agency of Sweden
EPI439176	MP	Sweden	2013-Feb-26	EPI_ISL_138628	A/Orebro/1/2013		Public Health Agency of Sweden
EPI439179	MP	Sweden	2013-Feb-25	EPI_ISL_138629	A/Sundsvall/1/2013		Public Health Agency of Sweden
EPI439182	MP	Sweden	2013-Feb-07	EPI_ISL_138649	A/Gothenburg/1/2013		Public Health Agency of Sweden
EPI439212	MP	Hong Kong (SAR)	2013-Jan-10	EPI_ISL_138655	A/Hong Kong/145/2013	Government Virus Unit	Centers for Disease Control and Prevention
EPI439215	MP	United States	2013-Jan-18	EPI_ISL_138656	A/Washington/05/2013	U.S. Air Force School of Aerospace Medicine	Centers for Disease Control and Prevention
EPI439218	MP	United States	2013-Jan-22	EPI_ISL_138657	A/New York/02/2013	U.S. Air Force School of Aerospace Medicine	Centers for Disease Control and Prevention
EPI439224	MP	United States	2013-Feb-05	EPI_ISL_138659	A/Missouri/03/2013	Missouri Department. of Health & Senior Services	Centers for Disease Control and Prevention
EPI439226	MP	Thailand	2013-Jan-11	EPI_ISL_138660	A/Surat Thani/16/2013	WHO National Influenza Centre, National Institute of Medical Research (NIMR)	Centers for Disease Control and Prevention
EPI439229	MP	United States	2013-Jan-04	EPI_ISL_138661	A/New Mexico/01/2013	New Mexico Department of Health	Centers for Disease Control and Prevention
EPI439234	MP	Lao, People's Democratic Republic	2012-Nov-12	EPI_ISL_138663	A/Laos/839/2012	National Center for Laboratory and Epidemiology	Centers for Disease Control and Prevention
EPI439996	MP	Tanzania, United Republic of	2012-Nov-27	EPI_ISL_138665	A/Tanzania/308/2012	National Influenza Lab	Centers for Disease Control and Prevention
EPI439243	MP	United States	2013-Feb-03	EPI_ISL_138667	A/Utah/04/2013	Utah Department of Health	Centers for Disease Control and Prevention
EPI439246	MP	Tanzania, United Republic of	2012-Nov-30	EPI_ISL_138668	A/Tanzania/315/2012	National Influenza Lab	Centers for Disease Control and Prevention
EPI439248	MP	United States	2013-Jan-14	EPI_ISL_138669	A/Indiana/02/2013	Indiana State Department of Health Laboratories	Centers for Disease Control and Prevention
EPI439250	MP	United States	2013-Jan-04	EPI_ISL_138670	A/Maryland/02/2013	Maryland Department of Health and Mental Hygiene	Centers for Disease Control and Prevention
EPI439252	MP	Tanzania, United Republic of	2012-Dec-05	EPI_ISL_138671	A/Tanzania/326/2012	National Influenza Lab	Centers for Disease Control and Prevention
EPI439253	MP	Hong Kong (SAR)	2013-Jan-05	EPI_ISL_138672	A/Hong Kong/101/2013	Government Virus Unit	Centers for Disease Control and Prevention
EPI440005	MP	United States	2013-Feb-08	EPI_ISL_138673	A/Kentucky/02/2013	Kentucky Division of Laboratory Services	Centers for Disease Control and Prevention
EPI439310	MP	Hong Kong (SAR)	2012-Dec-18	EPI_ISL_138683	A/Hong Kong/9232/2012	Government Virus Unit	Centers for Disease Control and Prevention
EPI439456	MP	United States	2013-Feb-14	EPI_ISL_138724	A/Pennsylvania/04/2013	Pennsylvania Department of Health	Centers for Disease Control and Prevention
EPI439519	MP	Kenya	2012-Nov-28	EPI_ISL_138725	A/Kenya/2917/2012	CDC-Kenya	Centers for Disease Control and Prevention
EPI439461	MP	Russian Federation	2013-Feb-13	EPI_ISL_138726	A/St. Petersburg/19/2013	Russian Academy of Medical Sciences	Centers for Disease Control and Prevention
EPI439464	MP	Oman	2013-Jan-03	EPI_ISL_138727	A/Oman/21/2013	Central Public Health Laboratory, Ministry of Health	Centers for Disease Control and Prevention
EPI439466	MP	United States	2013-Feb-02	EPI_ISL_138728	A/Indiana/03/2013	Indiana State Department of Health Laboratories	Centers for Disease Control and Prevention
EPI439468	MP	Oman	2012-Dec-31	EPI_ISL_138729	A/Oman/03/2012	Central Public Health Laboratory, Ministry of Health	Centers for Disease Control and Prevention
EPI439469	MP	United States	2013-Feb-25	EPI_ISL_138730	A/Alabama/04/2013	ADPH Bureau of Clinical Laboratories	Centers for Disease Control and Prevention
EPI439470	MP	Russian Federation	2013-Feb-20	EPI_ISL_138731	A/St. Petersburg/37/2013	Russian Academy of Medical Sciences	Centers for Disease Control and Prevention
EPI439472	MP	United States	2013-Feb-13	EPI_ISL_138732	A/North Carolina/03/2013	North Carolina State Laboratory of Public Health	Centers for Disease Control and Prevention
EPI439474	MP	United States	2013-Feb-06	EPI_ISL_138733	A/Nebraska/05/2013	Nebraska Public Health Lab	Centers for Disease Control and Prevention
EPI439476	MP	Kyrgyzstan	2013-Jan-08	EPI_ISL_138734	A/Kyrgyzstan/220/2013	National Virology Laboratory, Center Microbiological Investigations	Centers for Disease Control and Prevention
EPI439480	MP	Russian Federation	2013-Feb-20	EPI_ISL_138735	A/St. Petersburg/42/2013	Russian Academy of Medical Sciences	Centers for Disease Control and Prevention
EPI442689	MP	Bangladesh	2013-Jan-23	EPI_ISL_139489	A/Bangladesh/6382/2013	icddr,b International Centre for Diarrhoeal Disease Research, Bangladesh	Centers for Disease Control and Prevention
EPI442692	MP	United States	2013-Jan-06	EPI_ISL_139490	A/New Mexico/02/2013	New Mexico Department of Health	Centers for Disease Control and Prevention
EPI442694	MP	United States	2013-Jan-18	EPI_ISL_139491	A/Pennsylvania/01/2013	Pennsylvania Department of Health	Centers for Disease Control and Prevention
EPI442697	MP	United States	2013-Mar-23	EPI_ISL_139492	A/Colorado/03/2013	Colorado Department of Health Lab	Centers for Disease Control and Prevention
EPI443020	MP	Kenya	2009-Jul-02	EPI_ISL_139648	A/Kisumu/56/2009	ARI Unit, Kenya Medical Research Institute (KEMRI - NIC), Centre for Virus Research Annex, P.O Box 54628	Kenyatta University	'George, Gachara; 'Wallace, Bulimo; 'Japheth, Magana; 'Benjamin, Opot; 'Michael, Otieno; 'Samuel, Symmekher'
EPI443070	MP	Kenya	2009-Jul-02	EPI_ISL_139667	A/Kisumu/61/2009	ARI Unit, Kenya Medical Research Institute (KEMRI - NIC), Centre for Virus Research Annex, P.O Box 54628	Kenya Medical Research Institute	'George, Gachara; 'Samuel, Symekher; 'Japheth, Magana; 'Benjamin, Opot; 'Michael, Otieno; 'Wallace, Bulimo.
EPI443144	MP	Kenya	2009-Jul-03	EPI_ISL_139680	A/Nairobi/64/2009	ARI Unit, Kenya Medical Research Institute (KEMRI - NIC), Centre for Virus Research Annex, P.O Box 54628	Kenya Medical Research Institute	'George, Gachara; 'Samuel, Symekher; 'Japheth, Magana; 'Benjamin, Opot; 'Michael, Otieno; 'Wallace, Bulimo.
EPI443163	MP	Kenya	2009-Jul-05	EPI_ISL_139706	A/Garissa/78/2009	ARI Unit, Kenya Medical Research Institute (KEMRI - NIC), Centre for Virus Research Annex, P.O Box 54628	Kenya Medical Research Institute	'George, Gachara; 'Samuel, Symekher; 'Japheth, Magana; 'Benjamin, Opot; 'Michael, Otieno; 'Wallace, Bulimo.
EPI443172	MP	Kenya	2009-Jul-05	EPI_ISL_139707	A/Keiyo/96/2009	ARI Unit, Kenya Medical Research Institute (KEMRI - NIC), Centre for Virus Research Annex, P.O Box 54628	Kenya Medical Research Institute	'George, Gachara; 'Samuel, Symekher; 'Japheth, Magana; 'Benjamin, Opot; 'Michael, Otieno; 'Wallace, Bulimo.
EPI443179	MP	Kenya	2009-Sep-15	EPI_ISL_139708	A/Nairobi/58/2009	ARI Unit, Kenya Medical Research Institute (KEMRI - NIC), Centre for Virus Research Annex, P.O Box 54628	Kenya Medical Research Institute	'George, Gachara; 'Samuel, Symekher; 'Japheth, Magana; 'Benjamin, Opot; 'Michael, Otieno; 'Wallace, Bulimo.
EPI443187	MP	Kenya	2009-Sep-15	EPI_ISL_139709	A/Nairobi/59/2009	ARI Unit, Kenya Medical Research Institute (KEMRI - NIC), Centre for Virus Research Annex, P.O Box 54628	Kenya Medical Research Institute	'George, Gachara; 'Samuel, Symekher; 'Japheth, Magana; 'Benjamin, Opot; 'Michael, Otieno; 'Wallace, Bulimo.
EPI443194	MP	Kenya	2009-Sep-24	EPI_ISL_139710	A/Malindi/238/2009	ARI Unit, Kenya Medical Research Institute (KEMRI - NIC), Centre for Virus Research Annex, P.O Box 54628	Kenya Medical Research Institute	'George, Gachara; 'Samuel, Symekher; 'Japheth, Magana; 'Benjamin, Opot; 'Michael, Otieno; 'Wallace, Bulimo'
EPI443201	MP	Kenya	2009-Sep-24	EPI_ISL_139711	A/Eldoret/119/2009	ARI Unit, Kenya Medical Research Institute (KEMRI - NIC), Centre for Virus Research Annex, P.O Box 54628	Kenya Medical Research Institute	'George, Gachara; 'Samuel, Symekher; 'Japheth, Magana; 'Benjamin, Opot; 'Michael, Otieno; 'Wallace, Bulimo'
EPI443208	MP	Kenya	2009-Sep-19	EPI_ISL_139712	A/Eldoret/120/2009	ARI Unit, Kenya Medical Research Institute (KEMRI - NIC), Centre for Virus Research Annex, P.O Box 54628	Kenya Medical Research Institute	'George, Gachara; 'Samuel, Symekher; 'Japheth, Magana; 'Benjamin, Opot; 'Michael, Otieno; 'Wallace, Bulimo'
EPI443215	MP	Kenya	2009-Sep-22	EPI_ISL_139713	A/Embu/169/2009	ARI Unit, Kenya Medical Research Institute (KEMRI - NIC), Centre for Virus Research Annex, P.O Box 54628	Kenya Medical Research Institute	'George, Gachara; 'Samuel, Symekher; 'Japheth, Magana; 'Benjamin, Opot; 'Michael, Otieno; 'Wallace, Bulimo'
EPI443222	MP	Kenya	2009-Sep-29	EPI_ISL_139714	A/Nyeri/478/2009	ARI Unit, Kenya Medical Research Institute (KEMRI - NIC), Centre for Virus Research Annex, P.O Box 54628	Kenya Medical Research Institute	'George, Gachara; 'Samuel, Symekher; 'Japheth, Magana; 'Benjamin, Opot; 'Michael, Otieno; 'Wallace, Bulimo'
EPI443229	MP	Kenya	2009-Sep-29	EPI_ISL_139715	A/Meru/467/2009	ARI Unit, Kenya Medical Research Institute (KEMRI - NIC), Centre for Virus Research Annex, P.O Box 54628	Kenya Medical Research Institute	'George, Gachara; 'Samuel, Symekher; 'Japheth, Magana; 'Benjamin, Opot; 'Michael, Otieno; 'Wallace, Bulimo'
EPI443236	MP	Kenya	2009-Sep-30	EPI_ISL_139716	A/Kitale/531/2009	ARI Unit, Kenya Medical Research Institute (KEMRI - NIC), Centre for Virus Research Annex, P.O Box 54628	Kenya Medical Research Institute	'George, Gachara; 'Samuel, Symekher; 'Japheth, Magana; 'Benjamin, Opot; 'Michael, Otieno; 'Wallace, Bulimo'
EPI443244	MP	Kenya	2009-Jul-30	EPI_ISL_139717	A/Kitale/532/2009	ARI Unit, Kenya Medical Research Institute (KEMRI - NIC), Centre for Virus Research Annex, P.O Box 54628	Kenya Medical Research Institute	'George, Gachara; 'Samuel, Symekher; 'Japheth, Magana; 'Benjamin, Opot; 'Michael, Otieno; 'Wallace, Bulimo'
EPI443251	MP	Kenya	2009-Sep-29	EPI_ISL_139718	A/Mombasa/512/2009	ARI Unit, Kenya Medical Research Institute (KEMRI - NIC), Centre for Virus Research Annex, P.O Box 54628	Kenya Medical Research Institute	'George, Gachara; 'Samuel, Symekher; 'Japheth, Magana; 'Benjamin, Opot; 'Michael, Otieno; 'Wallace, Bulimo'
EPI443258	MP	Kenya	2010-Oct-27	EPI_ISL_139719	A/Nakuru/192/2009	ARI Unit, Kenya Medical Research Institute (KEMRI - NIC), Centre for Virus Research Annex, P.O Box 54628	Kenya Medical Research Institute	'George, Gachara; 'Samuel, Symekher; 'Japheth, Magana; 'Benjamin, Opot; 'Michael, Otieno; 'Wallace, Bulimo'
EPI443266	MP	Kenya	2009-Oct-22	EPI_ISL_139720	A/Trans-Nzoia/168/2009	ARI Unit, Kenya Medical Research Institute (KEMRI - NIC), Centre for Virus Research Annex, P.O Box 54628	Kenya Medical Research Institute	'George, Gachara; 'Samuel, Symekher; 'Japheth, Magana; 'Benjamin, Opot; 'Michael, Otieno; 'Wallace, Bulimo'
EPI443274	MP	Kenya	2009-Oct-27	EPI_ISL_139721	A/Mombasa/179/2009	ARI Unit, Kenya Medical Research Institute (KEMRI - NIC), Centre for Virus Research Annex, P.O Box 54628	Kenya Medical Research Institute	'George, Gachara; 'Samuel, Symekher; 'Japheth, Magana; 'Benjamin, Opot; 'Michael, Otieno; 'Wallace, Bulimo'
EPI443281	MP	Kenya	2009-Oct-16	EPI_ISL_139722	A/Mombasa/148/2009	ARI Unit, Kenya Medical Research Institute (KEMRI - NIC), Centre for Virus Research Annex, P.O Box 54628	Kenya Medical Research Institute	'George, Gachara; 'Samuel, Symekher; 'Japheth, Magana; 'Benjamin, Opot; 'Michael, Otieno; 'Wallace, Bulimo'
EPI443288	MP	Kenya	2009-Oct-08	EPI_ISL_139723	A/Mombasa/91/2009	ARI Unit, Kenya Medical Research Institute (KEMRI - NIC), Centre for Virus Research Annex, P.O Box 54628	Kenya Medical Research Institute	'George, Gachara; 'Samuel, Symekher; 'Japheth, Magana; 'Benjamin, Opot; 'Michael, Otieno; 'Wallace, Bulimo'
EPI443612	MP	Cambodia	2013-Jan-23	EPI_ISL_139896	A/Cambodia/10077/2013	National Public Health Laboratory	Centers for Disease Control and Prevention
EPI443615	MP	Cambodia	2013-Jan-04	EPI_ISL_139897	A/Cambodia/13/2013	National Public Health Laboratory	Centers for Disease Control and Prevention
EPI443617	MP	United States	2013-Mar-30	EPI_ISL_139898	A/Kentucky/04/2013	Kentucky Division of Laboratory Services	Centers for Disease Control and Prevention
EPI443620	MP	United States	2013-Mar-21	EPI_ISL_139899	A/Kansas/03/2013	Kansas Department of Health and Environment	Centers for Disease Control and Prevention
EPI443623	MP	United States	2013-Mar-19	EPI_ISL_139900	A/New Jersey/04/2013	New Jersey Department of Health & Senior Services	Centers for Disease Control and Prevention
EPI443626	MP	United States	2013-Jan-14	EPI_ISL_139901	A/Arizona/01/2013	Arizona Department of Health Services	Centers for Disease Control and Prevention
EPI443629	MP	United States	2013-Mar-14	EPI_ISL_139902	A/New Mexico/07/2013	New Mexico Department of Health	Centers for Disease Control and Prevention
EPI445792	MP	Mongolia	2013-Feb-04	EPI_ISL_140301	A/Kherlen/658/2013	National Center for Communicable Diseases	National Institute of Infectious Diseases (NIID)	Fujisaki,Seiichiro; Kim,Namhee; Itoh,Reiko; Tashiro,Masato; Odagiri,Takato
EPI445795	MP	Mongolia	2013-Jan-28	EPI_ISL_140302	A/Orkhon/528/2013	National Center for Communicable Diseases	National Institute of Infectious Diseases (NIID)	Fujisaki,Seiichiro; Kim,Namhee; Itoh,Reiko; Tashiro,Masato; Odagiri,Takato
EPI445798	MP	Mongolia	2013-Jan-22	EPI_ISL_140303	A/Sainshand/390/2013	National Center for Communicable Diseases	National Institute of Infectious Diseases (NIID)	Fujisaki,Seiichiro; Kim,Namhee; Itoh,Reiko; Tashiro,Masato; Odagiri,Takato
EPI445801	MP	Mongolia	2013-Jan-28	EPI_ISL_140304	A/Ulaanbaatar/451/2013	National Center for Communicable Diseases	National Institute of Infectious Diseases (NIID)	Fujisaki,Seiichiro; Kim,Namhee; Itoh,Reiko; Tashiro,Masato; Odagiri,Takato
EPI445809	MP	Japan	2013-Jan-28	EPI_ISL_140307	A/AICHI/59/2013	Aichi Prefectural Institute of Public Health	National Institute of Infectious Diseases (NIID)	Fujisaki,Seiichiro; Kim,Namhee; Itoh,Reiko; Tashiro,Masato; Odagiri,Takato
EPI446015	MP	Kenya	2009-Oct-02	EPI_ISL_140395	A/Mombasa/27/2009	ARI Unit, Kenya Medical Research Institute (KEMRI - NIC), Centre for Virus Research Annex, P.O Box 54628	Kenya Medical Research Institute	'George, Gachara;'Samuel, Symekher;'Japheth, Magana;'Benjamin, Opot;'Michael, Otieno;'Wallace, Bulimo'
EPI446023	MP	Kenya	2009-Oct-03	EPI_ISL_140396	A/Nairobi/37/2009	ARI Unit, Kenya Medical Research Institute (KEMRI - NIC), Centre for Virus Research Annex, P.O Box 54628	Kenya Medical Research Institute	'George, Gachara;'Samuel, Symekher;'Japheth, Magana;'Benjamin, Opot;'Michael, Otieno;'Wallace, Bulimo'
EPI446032	MP	Kenya	2009-Oct-29	EPI_ISL_140397	A/Kakamega/215/2009	ARI Unit, Kenya Medical Research Institute (KEMRI - NIC), Centre for Virus Research Annex, P.O Box 54628	Kenya Medical Research Institute	'George, Gachara;'Samuel, Symekher;'Japheth, Magana;'Benjamin, Opot;'Michael, Otieno;'Wallace, Bulimo'
EPI446039	MP	Kenya	2009-Oct-29	EPI_ISL_140398	A/Kisii/205/2009	ARI Unit, Kenya Medical Research Institute (KEMRI - NIC), Centre for Virus Research Annex, P.O Box 54628	Kenya Medical Research Institute	'George, Gachara;'Samuel, Symekher;'Japheth, Magana;'Benjamin, Opot;'Michael, Otieno;'Wallace, Bulimo'
EPI446046	MP	Kenya	2009-Oct-15	EPI_ISL_140399	A/Kisii/143/2009	ARI Unit, Kenya Medical Research Institute (KEMRI - NIC), Centre for Virus Research Annex, P.O Box 54628	Kenya Medical Research Institute	'George, Gachara;'Samuel, Symekher;'Japheth, Magana;'Benjamin, Opot;'Michael, Otieno;'Wallace, Bulimo'
EPI446053	MP	Kenya	2009-Oct-12	EPI_ISL_140400	A/Kisii/115/2009	ARI Unit, Kenya Medical Research Institute (KEMRI - NIC), Centre for Virus Research Annex, P.O Box 54628	Kenya Medical Research Institute	'George, Gachara;'Samuel, Symekher;'Japheth, Magana;'Benjamin, Opot;'Michael, Otieno;'Wallace, Bulimo'
EPI446060	MP	Kenya	2009-Oct-27	EPI_ISL_140401	A/Kikuyu/184/2009	ARI Unit, Kenya Medical Research Institute (KEMRI - NIC), Centre for Virus Research Annex, P.O Box 54628	Kenya Medical Research Institute	'George, Gachara;'Samuel, Symekher;'Japheth, Magana;'Benjamin, Opot;'Michael, Otieno;'Wallace, Bulimo'
EPI446067	MP	Kenya	2009-Oct-27	EPI_ISL_140402	A/Kikuyu/185/2009	ARI Unit, Kenya Medical Research Institute (KEMRI - NIC), Centre for Virus Research Annex, P.O Box 54628	Kenya Medical Research Institute	'George, Gachara;'Samuel, Symekher;'Japheth, Magana;'Benjamin, Opot;'Michael, Otieno;'Wallace, Bulimo'
EPI446074	MP	Kenya	2009-Nov-04	EPI_ISL_140403	A/Nairobi/3/2009	ARI Unit, Kenya Medical Research Institute (KEMRI - NIC), Centre for Virus Research Annex, P.O Box 54628	Kenya Medical Research Institute	'George, Gachara;'Samuel, Symekher;'Japheth, Magana;'Benjamin, Opot;'Michael, Otieno;'Wallace, Bulimo'
EPI446081	MP	Kenya	2009-Dec-09	EPI_ISL_140404	A/Nairobi/16/2009	ARI Unit, Kenya Medical Research Institute (KEMRI - NIC), Centre for Virus Research Annex, P.O Box 54628	Kenya Medical Research Institute	'George, Gachara;'Samuel, Symekher;'Japheth, Magana;'Benjamin, Opot;'Michael, Otieno;'Wallace, Bulimo'
EPI446089	MP	Kenya	2010-Mar-12	EPI_ISL_140405	A/Nairobi/11/2010	ARI Unit, Kenya Medical Research Institute (KEMRI - NIC), Centre for Virus Research Annex, P.O Box 54628	Kenya Medical Research Institute	'George, Gachara;'Samuel, Symekher;'Japheth, Magana;'Benjamin, Opot;'Michael, Otieno;'Wallace, Bulimo'
EPI446097	MP	Kenya	2010-Jan-21	EPI_ISL_140406	A/Kijabe/16/2010	ARI Unit, Kenya Medical Research Institute (KEMRI - NIC), Centre for Virus Research Annex, P.O Box 54628	Kenya Medical Research Institute	'George, Gachara;'Samuel, Symekher;'Japheth, Magana;'Benjamin, Opot;'Michael, Otieno;'Wallace, Bulimo'
EPI446105	MP	Kenya	2010-Mar-20	EPI_ISL_140407	A/Nairobi/20/2010	ARI Unit, Kenya Medical Research Institute (KEMRI - NIC), Centre for Virus Research Annex, P.O Box 54628	Kenya Medical Research Institute	'George, Gachara;'Samuel, Symekher;'Japheth, Magana;'Benjamin, Opot;'Michael, Otieno;'Wallace, Bulimo'
EPI446113	MP	Kenya	2010-Mar-20	EPI_ISL_140408	A/Nairobi/21/2010	ARI Unit, Kenya Medical Research Institute (KEMRI - NIC), Centre for Virus Research Annex, P.O Box 54628	Kenya Medical Research Institute	'George, Gachara;'Samuel, Symekher;'Japheth, Magana;'Benjamin, Opot;'Michael, Otieno;'Wallace, Bulimo'
EPI446121	MP	Kenya	2010-Mar-25	EPI_ISL_140409	A/Nairobi/24/2010	ARI Unit, Kenya Medical Research Institute (KEMRI - NIC), Centre for Virus Research Annex, P.O Box 54628	Kenya Medical Research Institute	'George, Gachara;'Samuel, Symekher;'Japheth, Magana;'Benjamin, Opot;'Michael, Otieno;'Wallace, Bulimo'
EPI446129	MP	Kenya	2010-Mar-25	EPI_ISL_140410	A/Nairobi/25/2010	ARI Unit, Kenya Medical Research Institute (KEMRI - NIC), Centre for Virus Research Annex, P.O Box 54628	Kenya Medical Research Institute	'George, Gachara;'Samuel, Symekher;'Japheth, Magana;'Benjamin, Opot;'Michael, Otieno;'Wallace, Bulimo'
EPI446137	MP	Kenya	2010-Jun-04	EPI_ISL_140411	A/Nairobi/72/2010	ARI Unit, Kenya Medical Research Institute (KEMRI - NIC), Centre for Virus Research Annex, P.O Box 54628	Kenya Medical Research Institute	'George, Gachara;'Samuel, Symekher;'Japheth, Magana;'Benjamin, Opot;'Michael, Otieno;'Wallace, Bulimo'
EPI446145	MP	Kenya	2010-Jun-04	EPI_ISL_140412	A/Nairobi/80/2010	ARI Unit, Kenya Medical Research Institute (KEMRI - NIC), Centre for Virus Research Annex, P.O Box 54628	Kenya Medical Research Institute	'George, Gachara;'Samuel, Symekher;'Japheth, Magana;'Benjamin, Opot;'Michael, Otieno;'Wallace, Bulimo'
EPI446158	MP	Kenya	2010-Jun-12	EPI_ISL_140413	A/Nairobi/97/2010	ARI Unit, Kenya Medical Research Institute (KEMRI - NIC), Centre for Virus Research Annex, P.O Box 54628	Kenya Medical Research Institute	'George, Gachara;'Samuel, Symekher;'Japheth, Magana;'Benjamin, Opot;'Michael, Otieno;'Wallace, Bulimo'
EPI446985	MP	Cambodia	2011-May-17	EPI_ISL_140930	A/Cambodia/V0601312/2011		Import from public-domain	Buchy,P.
EPI446986	MP	Cambodia	2011-Jun-01	EPI_ISL_140931	A/Cambodia/V0608350/2011		Import from public-domain	Buchy,P.
EPI446987	MP	Cambodia	2011-Jul-18	EPI_ISL_140932	A/Cambodia/V0721310/2011		Import from public-domain	Buchy,P.
EPI446988	MP	Cambodia	2011-Aug-24	EPI_ISL_140933	A/Cambodia/V0902314/2011		Import from public-domain	Buchy,P.
EPI446983	MP	Cambodia	2011-Sep-22	EPI_ISL_140934	A/Cambodia/V1005346/2011		Import from public-domain	Buchy,P.
EPI446984	MP	Cambodia	2011-Oct-12	EPI_ISL_140935	A/Cambodia/V1019320/2011		Import from public-domain	Buchy,P.
EPI450212	MP	United States	2013-Mar-11	EPI_ISL_141539	A/Florida/10/2013	Florida Department of Health-Jacksonville	Centers for Disease Control and Prevention
EPI450218	MP	Australia	2013-Jan-23	EPI_ISL_141541	A/BRISBANE/13/2013	Queensland Health Forensic and Scientific Services	WHO Collaborating Centre for Reference and Research on Influenza	Deng,Y-M;Iannello,P;Caldwell,N; Jelley,L;Komadina,N.
EPI450223	MP	Australia	2013-Jan-07	EPI_ISL_141542	A/BRISBANE/6/2013	Queensland Health Forensic and Scientific Services	WHO Collaborating Centre for Reference and Research on Influenza	Deng,Y-M., Iannello,P.,Caldwell,N., Jelley,L.,Komadina,N.
EPI450229	MP	Australia	2012-Jun-19	EPI_ISL_141543	A/BRISBANE/96/2012	Queensland Health Forensic and Scientific Services	WHO Collaborating Centre for Reference and Research on Influenza	Deng,Y-M., Iannello,P.,Caldwell,N., Jelley,L.,Komadina,N.
EPI450235	MP	New Zealand	2013-Feb-12	EPI_ISL_141545	A/CHRISTCHURCH/504/2013	Canterbury Health Services	WHO Collaborating Centre for Reference and Research on Influenza	Deng,Y-M., Iannello,P.,Caldwell,N., Jelley,L.,Komadina,N.
EPI450238	MP	Australia	2013-Mar-03	EPI_ISL_141546	A/DARWIN/39/2013	Royal Darwin Hospital	WHO Collaborating Centre for Reference and Research on Influenza	Deng,Y-M;Iannello,P;Caldwell,N;Jelley,L;Komadina,N.
EPI450241	MP	Australia	2013-Mar-09	EPI_ISL_141547	A/DARWIN/48/2013	Royal Darwin Hospital	WHO Collaborating Centre for Reference and Research on Influenza	Deng,Y-M., Iannello,P.,Caldwell,N., Jelley,L.,Komadina,N.
EPI450247	MP	Malaysia	2012-Jul-09	EPI_ISL_141549	A/MALAYSIA/783/2012	Institut Penyelidikan Perubatan	WHO Collaborating Centre for Reference and Research on Influenza	Deng,Y-M., Iannello,P.,Caldwell,N., Jelley,L.,Komadina,N.
EPI450260	MP	Australia	2012-Dec-24	EPI_ISL_141551	A/Perth/298/2012	Pathwest QE II Medical Centre	WHO Collaborating Centre for Reference and Research on Influenza	Deng,Y-M; Iannello,P; Caldwell,N; Jelley,L; Komadina,N.
EPI450277	MP	Thailand	2012-Dec-03	EPI_ISL_141555	A/SONG KHLA/416/2012	WHO National Influenza Centre, National Institute of Medical Research (NIMR)	WHO Collaborating Centre for Reference and Research on Influenza	Deng,Y-M., Iannello,P.,Caldwell,N., Jelley,L.,Komadina,N.
EPI450283	MP	Australia	2013-Jan-11	EPI_ISL_141556	A/SOUTH AUSTRALIA/1/2013	Institute of Medical and Veterinary Science (IMVS)	WHO Collaborating Centre for Reference and Research on Influenza	Deng,Y-M; Iannello,P;Caldwell,N; Jelley,L;Komadina,N.
EPI450306	MP	Australia	2012-Dec-31	EPI_ISL_141562	A/TOWNSVILLE/37/2012	Queensland Health Forensic and Scientific Services	WHO Collaborating Centre for Reference and Research on Influenza	Deng,Y-M., Iannello,P.,Caldwell,N., Jelley,L.,Komadina,N.
EPI450309	MP	Australia	2012-Jul-14	EPI_ISL_141563	A/VICTORIA/1027/2012	Royal Chidrens Hospital	WHO Collaborating Centre for Reference and Research on Influenza	Deng,Y-M., Iannello,P.,Caldwell,N., Jelley,L.,Komadina,N.
EPI450315	MP	Australia	2013-Jan-23	EPI_ISL_141565	A/VICTORIA/800/2013	Austin Health	WHO Collaborating Centre for Reference and Research on Influenza	Deng,Y-M., Iannello,P.,Caldwell,N., Jelley,L.,Komadina,N.
EPI450488	MP	Macao	2013-Jan-23	EPI_ISL_141597	A/MACAU/600062/2013	Laboratorio De Saude Publico	WHO Collaborating Centre for Reference and Research on Influenza	Deng,Y-M., Iannello,P.,Caldwell,N., Jelley,L.,Komadina,N.
EPI450491	MP	Macao	2013-Feb-20	EPI_ISL_141598	A/MACAU/610117/2013	Laboratorio De Saude Publico	WHO Collaborating Centre for Reference and Research on Influenza	Deng,Y-M., Iannello,P.,Caldwell,N., Jelley,L.,Komadina,N.
EPI450533	MP	Sweden	2013-Mar-26	EPI_ISL_141603	A/Sweden/3/2013		Public Health Agency of Sweden
EPI450536	MP	Sweden	2013-Apr-04	EPI_ISL_141604	A/Stockholm/13/2013		Public Health Agency of Sweden
EPI450539	MP	Sweden	2013-Apr-04	EPI_ISL_141605	A/Stockholm/14/2013		Public Health Agency of Sweden
EPI450812	MP	Sweden	2013-Mar-26	EPI_ISL_141767	A/Stockholm/15/2013		Public Health Agency of Sweden
EPI450884	MP	Japan	2013-Jan-22	EPI_ISL_141801	A/KANAGAWA/54/2013	Kanagawa Prefectural Institute of Public Health	National Institute of Infectious Diseases (NIID)	Fujisaki,Seiichiro; Itoh,Reiko; Miura,Mai; Tashiro,Masato; Odagiri,Takato
EPI450887	MP	Japan	2013-Feb-05	EPI_ISL_141802	A/TOYAMA/65/2013	Toyama Institute of Health	National Institute of Infectious Diseases (NIID)	Fujisaki,Seiichiro; Itoh,Reiko; Miura,Mai; Tashiro,Masato; Odagiri,Takato
EPI450890	MP	Japan	2013-Mar-07	EPI_ISL_141803	A/YAMAGUCHI/36/2013	Yamaguchi Prefectural Institute of Public Health and Environment	National Institute of Infectious Diseases (NIID)	Fujisaki,Seiichiro; Itoh,Reiko; Miura,Mai; Tashiro,Masato; Odagiri,Takato
EPI450893	MP	Japan	2013-Jan-15	EPI_ISL_141804	A/IBARAKI/15/2013	Ibaraki Prefectural Institute of Public Health	National Institute of Infectious Diseases (NIID)	Fujisaki,Seiichiro; Itoh,Reiko; Miura,Mai; Tashiro,Masato; Odagiri,Takato
EPI454425	MP	United States	2013-Apr-09	EPI_ISL_142571	A/Pennsylvania/05/2013	Pennsylvania Department of Health	Centers for Disease Control and Prevention
EPI454428	MP	Chile	2013-Mar-08	EPI_ISL_142572	A/Linares/16708/2013	Instituto de Salud Publica de Chile	Centers for Disease Control and Prevention
EPI454431	MP	Northern Mariana Islands	2013-Feb-07	EPI_ISL_142573	A/Saipan/6197/2013	State of Hawaii Department of Health	Centers for Disease Control and Prevention
EPI454434	MP	Kenya	2013-Feb-22	EPI_ISL_142574	A/Kenya/104/2013	CDC-Kenya	Centers for Disease Control and Prevention
EPI1850981	MP	Russian Federation	2016-Feb-09	EPI_ISL_1287738	A/IIV-Orenburg/30-B/2016	NIC Russia, Ivanovsky Research Institute of Virology	N.F. Gamaleya Research Center for Epidemiology and Microbiology	Krasnoslobodtsev,Kirill; Alkhovsky,Sergey; Kirillova,Elena; Burtseva,Elena
EPI1851728	MP	Russian Federation	2016-Feb-16	EPI_ISL_1290937	A/IIV-Orenburg/29-L/2016	NIC Russia, Ivanovsky Research Institute of Virology	N.F. Gamaleya Research Center for Epidemiology and Microbiology	Krasnoslobodtsev,Kirill; Alkhovsky,Sergey; Kirillova,Elena; Burtseva,Elena
EPI1851791	MP	Russian Federation	2016-Feb-09	EPI_ISL_1291377	A/IIV-Moscow/248-T/15	NIC Russia, Ivanovsky Research Institute of Virology	N.F. Gamaleya Research Center for Epidemiology and Microbiology	Krasnoslobodtsev,Kirill; Alkhovsky,Sergey; Kirillova,Elena; Burtseva,Elena
EPI1851842	MP	Russian Federation	2016-Feb-09	EPI_ISL_1295618	A/IIV-Moscow/248-LR/15	NIC Russia, Ivanovsky Research Institute of Virology	N.F. Gamaleya Research Center for Epidemiology and Microbiology	Krasnoslobodtsev,Kirill; Alkhovsky,Sergey; Kirillova,Elena; Burtseva,Elena
EPI1851850	MP	Russian Federation	2016-Feb-16	EPI_ISL_1295901	A/IIV-Moscow/52-L/2016	NIC Russia, Ivanovsky Research Institute of Virology	N.F. Gamaleya Research Center for Epidemiology and Microbiology	Krasnoslobodtsev,Kirill; Alkhovsky,Sergey; Kirillova,Elena; Burtseva,Elena
EPI1851858	MP	Russian Federation	2016-Mar-21	EPI_ISL_1295929	A/IIV-Yaroslavl/101-T/2016	NIC Russia, Ivanovsky Research Institute of Virology	N.F. Gamaleya Research Center for Epidemiology and Microbiology	Krasnoslobodtsev,Kirill; Alkhovsky,Sergey; Kirillova,Elena; Burtseva,Elena
EPI1852865	MP	Russian Federation	2016-Mar-21	EPI_ISL_1296408	A/IIV-Penza/110-L/2016	NIC Russia, Ivanovsky Research Institute of Virology	N.F. Gamaleya Research Center for Epidemiology and Microbiology	Krasnoslobodtsev,Kirill; Alkhovsky,Sergey; Kirillova,Elena; Burtseva,Elena
EPI1852391	MP	Nigeria	2020-Dec-03	EPI_ISL_1296409	A/Nigeria/5072/2020	NCDC Public Health Reference Laboratory	Centers for Disease Control and Prevention
EPI1852399	MP	Vietnam	2019-Sep-05	EPI_ISL_1296410	A/Vietnam/Vnhcm-Gs431/2019	Pasteur Institute, Influenza Laboratory	Centers for Disease Control and Prevention
EPI1852407	MP	Nigeria	2020-Nov-30	EPI_ISL_1296411	A/Nigeria/5060/2020	NCDC Public Health Reference Laboratory	Centers for Disease Control and Prevention
EPI1852415	MP	Nigeria	2020-Dec-01	EPI_ISL_1296412	A/Nigeria/5063/2020	NCDC Public Health Reference Laboratory	Centers for Disease Control and Prevention
EPI1852423	MP	Vietnam	2019-Aug-15	EPI_ISL_1296413	A/Vietnam/Vnhcm-Gs394/2019	Pasteur Institute, Influenza Laboratory	Centers for Disease Control and Prevention
EPI1852438	MP	Vietnam	2019-Sep-18	EPI_ISL_1296415	A/Vietnam/Vnhcm-Vp160/2019	Pasteur Institute, Influenza Laboratory	Centers for Disease Control and Prevention
EPI1852446	MP	Vietnam	2019-Sep-19	EPI_ISL_1296416	A/Vietnam/Vnhcm-Vp163/2019	Pasteur Institute, Influenza Laboratory	Centers for Disease Control and Prevention
EPI1852454	MP	Vietnam	2019-Aug-06	EPI_ISL_1296417	A/Vietnam/Vnhcm-Gs371/2019	Pasteur Institute, Influenza Laboratory	Centers for Disease Control and Prevention
EPI1852462	MP	Vietnam	2019-Sep-16	EPI_ISL_1296418	A/Vietnam/Vnhcm-Gs455/2019	Pasteur Institute, Influenza Laboratory	Centers for Disease Control and Prevention
EPI1852470	MP	Nigeria	2020-Dec-02	EPI_ISL_1296419	A/Nigeria/5066/2020	NCDC Public Health Reference Laboratory	Centers for Disease Control and Prevention
EPI1852478	MP	Vietnam	2019-Oct-15	EPI_ISL_1296420	A/Vietnam/Vnhcm-Vp197/2019	Pasteur Institute, Influenza Laboratory	Centers for Disease Control and Prevention
EPI1852486	MP	Nigeria	2020-Nov-30	EPI_ISL_1296421	A/Nigeria/5058/2020	NCDC Public Health Reference Laboratory	Centers for Disease Control and Prevention
EPI1852491	MP	Nigeria	2020-Nov-09	EPI_ISL_1296422	A/Nigeria/5054/2020	NCDC Public Health Reference Laboratory	Centers for Disease Control and Prevention
EPI1852496	MP	Nigeria	2020-Dec-03	EPI_ISL_1296423	A/Nigeria/5070/2020	NCDC Public Health Reference Laboratory	Centers for Disease Control and Prevention
EPI1852502	MP	Vietnam	2019-Jul-28	EPI_ISL_1296424	A/Vietnam/Vnhcm-Vp109/2019	Pasteur Institute, Influenza Laboratory	Centers for Disease Control and Prevention
EPI1852510	MP	Vietnam	2019-Jun-18	EPI_ISL_1296425	A/Vietnam/Vnhcm-Vp61/2019	Pasteur Institute, Influenza Laboratory	Centers for Disease Control and Prevention
EPI1852518	MP	Vietnam	2019-Jul-15	EPI_ISL_1296426	A/Vietnam/Vnhcm-Vp88/2019	Pasteur Institute, Influenza Laboratory	Centers for Disease Control and Prevention
EPI1852526	MP	Thailand	2020-Jan-28	EPI_ISL_1296427	A/Bangkok/81/2020	WHO National Influenza Centre, National Institute of Medical Research (NIMR)	Centers for Disease Control and Prevention
EPI1852534	MP	Thailand	2020-Jan-13	EPI_ISL_1296428	A/Nonthaburi/74/2020	WHO National Influenza Centre, National Institute of Medical Research (NIMR)	Centers for Disease Control and Prevention
EPI1852542	MP	Thailand	2020-Feb-20	EPI_ISL_1296429	A/Bangkok/65/2020	WHO National Influenza Centre, National Institute of Medical Research (NIMR)	Centers for Disease Control and Prevention
EPI1852550	MP	Thailand	2020-Jan-10	EPI_ISL_1296430	A/Nonthaburi/73/2020	WHO National Influenza Centre, National Institute of Medical Research (NIMR)	Centers for Disease Control and Prevention
EPI1852558	MP	Thailand	2020-Mar-11	EPI_ISL_1296431	A/Ayutthaya/66/2020	WHO National Influenza Centre, National Institute of Medical Research (NIMR)	Centers for Disease Control and Prevention
EPI1852566	MP	Thailand	2020-Jan-23	EPI_ISL_1296432	A/Bangkok/64/2020	WHO National Influenza Centre, National Institute of Medical Research (NIMR)	Centers for Disease Control and Prevention
EPI1852574	MP	Thailand	2020-Jan-20	EPI_ISL_1296433	A/Nonthaburi/76/2020	WHO National Influenza Centre, National Institute of Medical Research (NIMR)	Centers for Disease Control and Prevention
EPI1852582	MP	Thailand	2020-Feb-28	EPI_ISL_1296434	A/Suratthani/69/2020	WHO National Influenza Centre, National Institute of Medical Research (NIMR)	Centers for Disease Control and Prevention
EPI1852590	MP	Thailand	2020-Jan-20	EPI_ISL_1296435	A/Nonthaburi/77/2020	WHO National Influenza Centre, National Institute of Medical Research (NIMR)	Centers for Disease Control and Prevention
EPI1852598	MP	Thailand	2020-Jan-21	EPI_ISL_1296436	A/Nonthaburi/79/2020	Royal Centre for Disease Control	Centers for Disease Control and Prevention
EPI1852606	MP	Thailand	2020-Mar-02	EPI_ISL_1296437	A/Chiang Rai/68/2020	WHO National Influenza Centre, National Institute of Medical Research (NIMR)	Centers for Disease Control and Prevention
EPI1852614	MP	Thailand	2020-Feb-03	EPI_ISL_1296438	A/Bangkok/71/2020	WHO National Influenza Centre, National Institute of Medical Research (NIMR)	Centers for Disease Control and Prevention
EPI1852622	MP	Thailand	2020-Jan-17	EPI_ISL_1296439	A/Nonthaburi/80/2020	WHO National Influenza Centre, National Institute of Medical Research (NIMR)	Centers for Disease Control and Prevention
EPI1852921	MP	Russian Federation	2016-Mar-28	EPI_ISL_1303428	A/IIV-Moscow/242/2015	NIC Russia, Ivanovsky Research Institute of Virology	N.F. Gamaleya Research Center for Epidemiology and Microbiology	Krasnoslobodtsev,Kirill; Alkhovsky,Sergey; Kirillova,Elena; Burtseva,Elena
EPI1852929	MP	Russian Federation	2016-Jan-25	EPI_ISL_1303429	A/IIV-Moscow/244/2015	NIC Russia, Ivanovsky Research Institute of Virology	N.F. Gamaleya Research Center for Epidemiology and Microbiology	Krasnoslobodtsev,Kirill; Alkhovsky,Sergey; Kirillova,Elena; Burtseva,Elena
EPI1852937	MP	Russian Federation	2016-Feb-08	EPI_ISL_1303430	A/IIV-Moscow/23/2016	NIC Russia, Ivanovsky Research Institute of Virology	N.F. Gamaleya Research Center for Epidemiology and Microbiology	Krasnoslobodtsev,Kirill; Alkhovsky,Sergey; Kirillova,Elena; Burtseva,Elena
EPI1853065	MP	Belgium	2020-Jan-06	EPI_ISL_1307702	A/Belgium/G0027/2020	Sciensano (Scientific Institute of Public Health)	SCIENSANO
EPI1866484	MP	Belgium	2020-Jan-09	EPI_ISL_1307706	A/Belgium/G0038/2020	SCIENSANO	SCIENSANO
EPI1853088	MP	Belgium	2020-Jan-08	EPI_ISL_1307708	A/Belgium/IG0042/2020	SCIENSANO	SCIENSANO
EPI1853138	MP	Brazil	2021-Feb-16	EPI_ISL_1308012	A/Parana/10835/2021	Laboratório Central do Estado do Paraná - LACEN/PR	Instituto Oswaldo Cruz FIOCRUZ - Laboratory of Respiratory Viruses and Measles (LVRS)	Resende,P.; Appolinario,L; Mendonca,A; Rediger,I.; Debur,M.; Motta,F.; Siqueira,M.
EPI1853161	MP	Belgium	2020-Jan-13	EPI_ISL_1310796	A/Belgium/G0047/2020	SCIENSANO	SCIENSANO
EPI1853169	MP	Belgium	2020-Jan-13	EPI_ISL_1310802	A/Belgium/G0054/2020	SCIENSANO	SCIENSANO
EPI1853178	MP	Belgium	2020-Jan-14	EPI_ISL_1310806	A/Belgium/G0059/2020	SCIENSANO	SCIENSANO
EPI1853186	MP	Belgium	2020-Jan-20	EPI_ISL_1310812	A/Belgium/G0075/2020	SCIENSANO	SCIENSANO
EPI1853195	MP	Russian Federation	2010-Jan-28	EPI_ISL_1347007	A/IIV-V.Novgorod/185/2009	NIC Russia, Ivanovsky Research Institute of Virology	D.I. Ivanovsky Research Institute of virology MoPH of RF,Moscow	Krasnoslobodtsev,Kirill; Alkhovsky,Sergey; Kirillova,Elena; Burtseva,Elena
EPI1853221	MP	Russian Federation	2010-Mar-26	EPI_ISL_1347689	A/IIV-Orenburg/12/2010	NIC Russia, Ivanovsky Research Institute of Virology	D.I. Ivanovsky Research Institute of virology MoPH of RF,Moscow	Krasnoslobodtsev,Kirill; Alkhovsky,Sergey; Kirillova,Elena; Burtseva,Elena
EPI1853229	MP	Russian Federation	2011-Aug-02	EPI_ISL_1347733	A/IIV-Vladimir/35/2011	NIC Russia, Ivanovsky Research Institute of Virology	D.I. Ivanovsky Research Institute of virology MoPH of RF,Moscow	Krasnoslobodtsev,Kirill; Alkhovsky,Sergey; Kirillova,Elena; Burtseva,Elena
EPI1853237	MP	Russian Federation	2011-Feb-22	EPI_ISL_1347777	A/IIV-Brynsk/54/2011	NIC Russia, Ivanovsky Research Institute of Virology	D.I. Ivanovsky Research Institute of virology MoPH of RF,Moscow	Krasnoslobodtsev,Kirill; Alkhovsky,Sergey; Kirillova,Elena; Burtseva,Elena
EPI1853245	MP	Russian Federation	2011-Feb-22	EPI_ISL_1347833	A/IIV-Vladimir/67/2011	NIC Russia, Ivanovsky Research Institute of Virology	D.I. Ivanovsky Research Institute of virology MoPH of RF,Moscow	Krasnoslobodtsev,Kirill; Alkhovsky,Sergey; Kirillova,Elena; Burtseva,Elena
EPI1853253	MP	Russian Federation	2011-Feb-22	EPI_ISL_1347834	A/IIV-Vladimir/69/2011	NIC Russia, Ivanovsky Research Institute of Virology	D.I. Ivanovsky Research Institute of virology MoPH of RF,Moscow	Krasnoslobodtsev,Kirill; Alkhovsky,Sergey; Kirillova,Elena; Burtseva,Elena
EPI1853261	MP	Russian Federation	2011-Apr-04	EPI_ISL_1347992	A/IIV-Vel.Novgorod/95/2011	NIC Russia, Ivanovsky Research Institute of Virology	D.I. Ivanovsky Research Institute of virology MoPH of RF,Moscow	Krasnoslobodtsev,Kirill; Alkhovsky,Sergey; Kirillova,Elena; Burtseva,Elena
EPI1853270	MP	Russian Federation	2016-Mar-28	EPI_ISL_1352707	A/IIV-Moscow/113-L/2016	NIC Russia, Ivanovsky Research Institute of Virology	N.F. Gamaleya Research Center for Epidemiology and Microbiology	Krasnoslobodtsev,Kirill; Alkhovsky,Sergey; Kirillova,Elena; Burtseva,Elena
EPI1853278	MP	Russian Federation	2012-Feb-21	EPI_ISL_1354478	A/IIV-Tomsk/19/2012	NIC Russia, Ivanovsky Research Institute of Virology	D.I. Ivanovsky Research Institute of virology MoPH of RF,Moscow	Krasnoslobodtsev,Kirill; Alkhovsky,Sergey; Kirillova,Elena; Burtseva,Elena
EPI1853289	MP	Russian Federation	2012-Dec-28	EPI_ISL_1360030	A/IIV-Orenburg/83/2012	NIC Russia, Ivanovsky Research Institute of Virology	D.I. Ivanovsky Research Institute of virology MoPH of RF,Moscow	Krasnoslobodtsev,Kirill; Alkhovsky,Sergey; Kirillova,Elena; Burtseva,Elena
EPI1853297	MP	Russian Federation	2013-Mar-07	EPI_ISL_1360108	A/IIV-Yaroslavl/96/2013	NIC Russia, Ivanovsky Research Institute of Virology	D.I. Ivanovsky Research Institute of virology MoPH of RF,Moscow	Krasnoslobodtsev,Kirill; Alkhovsky,Sergey; Kirillova,Elena; Burtseva,Elena
EPI1853305	MP	Russian Federation	2013-Mar-18	EPI_ISL_1360109	A/IIV-Chabarovsk/98/2013	NIC Russia, Ivanovsky Research Institute of Virology	D.I. Ivanovsky Research Institute of virology MoPH of RF,Moscow	Krasnoslobodtsev,Kirill; Alkhovsky,Sergey; Kirillova,Elena; Burtseva,Elena
EPI1853313	MP	Russian Federation	2013-Apr-03	EPI_ISL_1360112	A/IIV-Yekaterinburg/107/2013	NIC Russia, Ivanovsky Research Institute of Virology	D.I. Ivanovsky Research Institute of virology MoPH of RF,Moscow	Krasnoslobodtsev,Kirill; Alkhovsky,Sergey; Kirillova,Elena; Burtseva,Elena
EPI1853321	MP	Russian Federation	2013-Apr-04	EPI_ISL_1361593	A/IIV-Moscow/115/2013	NIC Russia, Ivanovsky Research Institute of Virology	D.I. Ivanovsky Research Institute of virology MoPH of RF,Moscow	Krasnoslobodtsev,Kirill; Alkhovsky,Sergey; Kirillova,Elena; Burtseva,Elena
EPI1853663	MP	Niger	2021-Jan-13	EPI_ISL_1368219	A/Niger/8731/2021	Centre de Recherche Medicale et Sanitaire (CERMES)	Centers for Disease Control and Prevention
EPI1853671	MP	Niger	2020-Oct-22	EPI_ISL_1368237	A/Niger/8318/2020	Centre de Recherche Medicale et Sanitaire (CERMES)	Centers for Disease Control and Prevention
EPI1853679	MP	Niger	2020-Mar-06	EPI_ISL_1368256	A/Niger/7879/2020	Centre de Recherche Medicale et Sanitaire (CERMES)	Centers for Disease Control and Prevention
EPI1853687	MP	Niger	2020-Dec-31	EPI_ISL_1368276	A/Niger/8673/2020	Centre de Recherche Medicale et Sanitaire (CERMES)	Centers for Disease Control and Prevention
EPI1853703	MP	Niger	2021-Jan-07	EPI_ISL_1368318	A/Niger/8699/2021	Centre de Recherche Medicale et Sanitaire (CERMES)	Centers for Disease Control and Prevention
EPI1853711	MP	Niger	2020-Dec-30	EPI_ISL_1368336	A/Niger/8661/2020	Centre de Recherche Medicale et Sanitaire (CERMES)	Centers for Disease Control and Prevention
EPI1853719	MP	Niger	2021-Jan-05	EPI_ISL_1368353	A/Niger/8697/2021	Centre de Recherche Medicale et Sanitaire (CERMES)	Centers for Disease Control and Prevention
EPI1853726	MP	Niger	2020-Oct-22	EPI_ISL_1368369	A/Niger/8309/2020	Centre de Recherche Medicale et Sanitaire (CERMES)	Centers for Disease Control and Prevention
EPI1853734	MP	Niger	2020-Oct-23	EPI_ISL_1368386	A/Niger/8327/2020	Centre de Recherche Medicale et Sanitaire (CERMES)	Centers for Disease Control and Prevention
EPI1853742	MP	Niger	2020-Oct-22	EPI_ISL_1368406	A/Niger/8306/2020	Centre de Recherche Medicale et Sanitaire (CERMES)	Centers for Disease Control and Prevention
EPI1853750	MP	Niger	2020-Mar-09	EPI_ISL_1368423	A/Niger/7880/2020	Centre de Recherche Medicale et Sanitaire (CERMES)	Centers for Disease Control and Prevention
EPI1853758	MP	Niger	2020-Oct-06	EPI_ISL_1368441	A/Niger/8247/2020	Centre de Recherche Medicale et Sanitaire (CERMES)	Centers for Disease Control and Prevention
EPI1853766	MP	Niger	2020-Sep-16	EPI_ISL_1368458	A/Niger/8175/2020	Centre de Recherche Medicale et Sanitaire (CERMES)	Centers for Disease Control and Prevention
EPI1853774	MP	Niger	2021-Jan-05	EPI_ISL_1368476	A/Niger/8677/2021	Centre de Recherche Medicale et Sanitaire (CERMES)	Centers for Disease Control and Prevention
EPI2030545	MP	Australia	2022-Mar-31	EPI_ISL_12579918	A/Victoria/73/2022	Alfred Hospital	WHO Collaborating Centre for Reference and Research on Influenza	Deng,Y-M; Iannello,P; Lau,H; Spirason,N; Moselen,J; Aziz,A; Komadina,N.
EPI2030729	MP	Australia	2022-Apr-04	EPI_ISL_12579945	A/Victoria/83/2022	Monash Medical Centre	WHO Collaborating Centre for Reference and Research on Influenza	Deng,Y-M; Iannello,P; Lau,H; Spirason,N; Moselen,J; Aziz,A; Komadina,N.
EPI2033543	MP	Romania	2022-Mar-23	EPI_ISL_12666622	A/Romania/308/2022	National Institute for Infectious Diseases “Prof. Dr. Matei Balș”	National Institute of Infectious Diseases-Prof. Dr. Matei Bals	Banica, Leontina ; Ovidiu, Vlaicu ; Corina, Casangiu ; Surleac, Marius ; Dragos, Florea ; Paraschiv, Simona
EPI2033794	MP	Netherlands	2022-May-02	EPI_ISL_12676388	A/Netherlands/11386/2022	National Institute for Public Health and the Environment (RIVM)	National Institute for Public Health and the Environment (RIVM)	A,Meijer; L,Wijsman; S, vd Brink
EPI2033818	MP	Netherlands	2022-Apr-22	EPI_ISL_12676441	A/Netherlands/11293/2022	Groene Hart Ziekenhuis	National Institute for Public Health and the Environment (RIVM)	A,Meijer; L,Wijsman; S, vd Brink
EPI2033865	MP	Netherlands	2022-Apr-30	EPI_ISL_12676533	A/Netherlands/11401/2022	Groene Hart Ziekenhuis	National Institute for Public Health and the Environment (RIVM)	A,Meijer; L,Wijsman; S, vd Brink
EPI2033879	MP	Netherlands	2022-Apr-25	EPI_ISL_12676565	A/Netherlands/11403/2022	Groene Hart Ziekenhuis	National Institute for Public Health and the Environment (RIVM)	A,Meijer; L,Wijsman; S, vd Brink
EPI2033887	MP	Netherlands	2022-Apr-25	EPI_ISL_12676582	A/Netherlands/11404/2022	Groene Hart Ziekenhuis	National Institute for Public Health and the Environment (RIVM)	A,Meijer; L,Wijsman; S, vd Brink
EPI2033935	MP	Netherlands	2022-May-01	EPI_ISL_12676689	A/Netherlands/11411/2022	Gelre ziekenhuizen	National Institute for Public Health and the Environment (RIVM)	A,Meijer; L,Wijsman; S, vd Brink
EPI2033943	MP	Netherlands	2022-Apr-26	EPI_ISL_12676706	A/Netherlands/11412/2022	Eurofins Medische Microbiologie BV	National Institute for Public Health and the Environment (RIVM)	A,Meijer; L,Wijsman; S, vd Brink
EPI2033986	MP	Netherlands	2022-Apr-28	EPI_ISL_12676800	A/Netherlands/11418/2022	Haga Ziekenhuis	National Institute for Public Health and the Environment (RIVM)	A,Meijer; L,Wijsman; S, vd Brink
EPI2034000	MP	Netherlands	2022-May-03	EPI_ISL_12676820	A/Netherlands/11421/2022	Haga Ziekenhuis	National Institute for Public Health and the Environment (RIVM)	A,Meijer; L,Wijsman; S, vd Brink
EPI2034004	MP	Netherlands	2022-Apr-26	EPI_ISL_12676830	A/Netherlands/11422/2022	Royal GD	National Institute for Public Health and the Environment (RIVM)	A,Meijer; L,Wijsman; S, vd Brink
EPI2034182	MP	Netherlands	2022-Apr-14	EPI_ISL_12677188	A/Netherlands/11108/2022	National Institute for Public Health and the Environment (RIVM)	National Institute for Public Health and the Environment (RIVM)
EPI2034222	MP	Netherlands	2022-Apr-14	EPI_ISL_12677275	A/Netherlands/11354/2022	National Institute for Public Health and the Environment (RIVM)	National Institute for Public Health and the Environment (RIVM)
EPI2034245	MP	Netherlands	2022-Apr-17	EPI_ISL_12677307	A/Netherlands/11364/2022	National Institute for Public Health and the Environment (RIVM)	National Institute for Public Health and the Environment (RIVM)
EPI2034253	MP	Netherlands	2022-Apr-18	EPI_ISL_12677324	A/Netherlands/11365/2022	National Institute for Public Health and the Environment (RIVM)	National Institute for Public Health and the Environment (RIVM)
EPI2034261	MP	Netherlands	2022-Apr-18	EPI_ISL_12677341	A/Netherlands/11380/2022	National Institute for Public Health and the Environment (RIVM)	National Institute for Public Health and the Environment (RIVM)
EPI2034290	MP	Netherlands	2022-Apr-23	EPI_ISL_12677403	A/Netherlands/11457/2022	National Institute for Public Health and the Environment (RIVM)	National Institute for Public Health and the Environment (RIVM)
EPI2036121	MP	Spain	2022-Jan-18	EPI_ISL_12705831	A/Catalonia/NSVH101730626/2022	Hospital Universitari Vall d'Hebron	Hospital Universitari Vall d'Hebron	Andres, C.; Gonzalez-Sanchez, A; Pi?ana, M; Martin, MC.; Codina, MG.; Pumarola, T; Anton, A.
EPI2036128	MP	Spain	2022-May-04	EPI_ISL_12705832	A/Catalonia/NSVH101815476/2022	Hospital Universitari Vall d'Hebron	Hospital Universitari Vall d'Hebron	Andres, C.; Gonzalez-Sanchez, A; Pi?ana, M; Martin, MC.; Codina, MG.; Pumarola, T; Anton, A.
EPI2036135	MP	Spain	2022-May-09	EPI_ISL_12705833	A/Catalonia/NSVH101818907/2022	Hospital Universitari Vall d'Hebron	Hospital Universitari Vall d'Hebron	Andres, C.; Gonzalez-Sanchez, A; Pi?ana, M; Martin, MC.; Codina, MG.; Pumarola, T; Anton, A.
EPI2036159	MP	United States	2022-Mar-19	EPI_ISL_12709094	A/Ohio/10/2022	Ohio Department of Health Laboratories	Centers for Disease Control and Prevention
EPI2036175	MP	Burkina Faso	2021-Sep-07	EPI_ISL_12709096	A/Burkina Faso/1343/2021	IRSS	Centers for Disease Control and Prevention
EPI2036182	MP	Burkina Faso	2021-Aug-30	EPI_ISL_12709097	A/Burkina Faso/2692/2021	IRSS	Centers for Disease Control and Prevention
EPI2036186	MP	Serbia	2021-Dec-28	EPI_ISL_12709098	A/Serbia/3699/2021	Institute of Immunology and Virology Torlak	Centers for Disease Control and Prevention
EPI2036192	MP	Burkina Faso	2021-Sep-20	EPI_ISL_12709099	A/Burkina Faso/2699/2021	IRSS	Centers for Disease Control and Prevention
EPI2036200	MP	Burkina Faso	2021-Sep-20	EPI_ISL_12709100	A/Burkina Faso/2700/2021	IRSS	Centers for Disease Control and Prevention
EPI2036215	MP	Burkina Faso	2021-Nov-16	EPI_ISL_12709102	A/Burkina Faso/1370/2021	IRSS	Centers for Disease Control and Prevention
EPI2036231	MP	Burkina Faso	2021-Sep-16	EPI_ISL_12709104	A/Burkina Faso/1350/2021	IRSS	Centers for Disease Control and Prevention
EPI2036239	MP	Pakistan	2022-Mar-10	EPI_ISL_12709105	A/Pakistan/1699/2022	National Institute of Health	Centers for Disease Control and Prevention
EPI2036247	MP	Pakistan	2022-Feb-26	EPI_ISL_12709106	A/Pakistan/7103/2022	National Institute of Health	Centers for Disease Control and Prevention
EPI2036255	MP	Pakistan	2022-Mar-29	EPI_ISL_12709107	A/Pakistan/6880/2022	National Institute of Health	Centers for Disease Control and Prevention
EPI2036263	MP	Pakistan	2022-Jan-28	EPI_ISL_12709108	A/Pakistan/6104/2022	National Institute of Health	Centers for Disease Control and Prevention
EPI2036279	MP	Pakistan	2022-Mar-03	EPI_ISL_12709110	A/Pakistan/9118/2022	National Institute of Health	Centers for Disease Control and Prevention
EPI2036287	MP	Pakistan	2022-Mar-08	EPI_ISL_12709111	A/Pakistan/872/2022	National Institute of Health	Centers for Disease Control and Prevention
EPI2036295	MP	Pakistan	2022-Mar-03	EPI_ISL_12709112	A/Pakistan/9152/2022	National Institute of Health	Centers for Disease Control and Prevention
EPI2036303	MP	Pakistan	2022-Jan-27	EPI_ISL_12709113	A/Pakistan/5338/2022	National Institute of Health	Centers for Disease Control and Prevention
EPI2036310	MP	Pakistan	2022-Mar-15	EPI_ISL_12709114	A/Pakistan/3367/2022	National Institute of Health	Centers for Disease Control and Prevention
EPI2036318	MP	Pakistan	2022-Jan-27	EPI_ISL_12709115	A/Pakistan/5428/2022	National Institute of Health	Centers for Disease Control and Prevention
EPI2036326	MP	Pakistan	2022-Mar-08	EPI_ISL_12709116	A/Pakistan/884/2022	National Institute of Health	Centers for Disease Control and Prevention
EPI2036334	MP	Pakistan	2022-Mar-10	EPI_ISL_12709117	A/Pakistan/1579/2022	National Institute of Health	Centers for Disease Control and Prevention
EPI2036342	MP	Pakistan	2022-Jan-12	EPI_ISL_12709118	A/Pakistan/4349/2022	National Institute of Health	Centers for Disease Control and Prevention
EPI2036349	MP	Pakistan	2022-Mar-01	EPI_ISL_12709119	A/Pakistan/8205/2022	National Institute of Health	Centers for Disease Control and Prevention
EPI2036372	MP	Pakistan	2022-Jan-01	EPI_ISL_12709122	A/Pakistan/955/2022	National Institute of Health	Centers for Disease Control and Prevention
EPI2036380	MP	Pakistan	2022-Mar-31	EPI_ISL_12709123	A/Pakistan/7484/2022	National Institute of Health	Centers for Disease Control and Prevention
EPI2036386	MP	Pakistan	2022-Feb-25	EPI_ISL_12709124	A/Pakistan/6816/2022	National Institute of Health	Centers for Disease Control and Prevention
EPI2036394	MP	Pakistan	2022-Mar-02	EPI_ISL_12709125	A/Pakistan/8722/2022	National Institute of Health	Centers for Disease Control and Prevention
EPI2036402	MP	Pakistan	2022-Feb-25	EPI_ISL_12709126	A/Pakistan/6818/2022	National Institute of Health	Centers for Disease Control and Prevention
EPI2036410	MP	Pakistan	2022-Feb-23	EPI_ISL_12709127	A/Pakistan/5787/2022	National Institute of Health	Centers for Disease Control and Prevention
EPI2036418	MP	Pakistan	2022-Mar-01	EPI_ISL_12709128	A/Pakistan/7987/2022	National Institute of Health	Centers for Disease Control and Prevention
EPI2036425	MP	Pakistan	2022-Feb-17	EPI_ISL_12709129	A/Pakistan/3886/2022	National Institute of Health	Centers for Disease Control and Prevention
EPI2036433	MP	Pakistan	2022-Feb-24	EPI_ISL_12709130	A/Pakistan/6285/2022	National Institute of Health	Centers for Disease Control and Prevention
EPI2036441	MP	Pakistan	2022-Feb-25	EPI_ISL_12709131	A/Pakistan/6798/2022	National Institute of Health	Centers for Disease Control and Prevention
EPI2036449	MP	Pakistan	2022-Mar-02	EPI_ISL_12709173	A/Pakistan/8744/2022	National Institute of Health	Centers for Disease Control and Prevention
EPI2042854	MP	Romania	2022-Mar-11	EPI_ISL_12809114	A/Romania/307/2022	National Institute for Infectious Diseases “Prof. Dr. Matei Balș”	National Institute of Infectious Diseases-Prof. Dr. Matei Bals	Banica, Leontina ; Ovidiu, Vlaicu ; Corina, Casangiu ; Surleac, Marius ; Dragos, Florea ; Paraschiv, Simona
EPI2043362	MP	Germany	2022-Apr-04	EPI_ISL_12839598	A/Bremen/10/2022	Robert Koch-Institute Nationales Referenzzentrum für Influenza	Robert Koch Institute Nationales Referenzzentrum für Influenza
EPI2043369	MP	Germany	2022-Apr-11	EPI_ISL_12839599	A/Hessen/16/2022	Robert Koch-Institute Nationales Referenzzentrum für Influenza	Robert Koch Institute Nationales Referenzzentrum für Influenza
EPI2044007	MP	Australia	2018-Apr-02	EPI_ISL_12850474	A/Brisbane/38/2018	Queensland Health Forensic and Scientific Services	WHO Collaborating Centre for Reference and Research on Influenza
EPI2044010	MP	Australia	2018-Apr-04	EPI_ISL_12850475	A/Brisbane/39/2018	Queensland Health Forensic and Scientific Services	WHO Collaborating Centre for Reference and Research on Influenza
EPI2044013	MP	Macao	2018-Feb-22	EPI_ISL_12850476	A/Macau/601449/2018	Laboratorio De Saude Publico	WHO Collaborating Centre for Reference and Research on Influenza
EPI2044016	MP	Australia	2018-Mar-19	EPI_ISL_12850477	A/Perth/20/2018	Pathwest QE II Medical Centre	WHO Collaborating Centre for Reference and Research on Influenza
EPI2044019	MP	Australia	2018-Mar-28	EPI_ISL_12850478	A/South Australia/9/2018	Institute of Medical and Veterinary Science (IMVS)	WHO Collaborating Centre for Reference and Research on Influenza
EPI2044022	MP	Australia	2018-Mar-25	EPI_ISL_12850479	A/Sydney/14/2018	Clinical Virology Unit, CDIM	WHO Collaborating Centre for Reference and Research on Influenza
EPI2044025	MP	Australia	2018-Feb-16	EPI_ISL_12850480	A/Sydney/21/2018	Clinical Virology Unit, CDIM	WHO Collaborating Centre for Reference and Research on Influenza
EPI2044028	MP	Australia	2018-Mar-12	EPI_ISL_12850481	A/Townsville/03/2018	Queensland Health Forensic and Scientific Services	WHO Collaborating Centre for Reference and Research on Influenza
EPI2044032	MP	Australia	2017-Sep-13	EPI_ISL_12850483	A/Brisbane/194/2017	Queensland Health Forensic and Scientific Services	WHO Collaborating Centre for Reference and Research on Influenza
EPI2044037	MP	New Zealand	2017-Jan-03	EPI_ISL_12850486	A/South Auckland/3/2017	Institute of Environmental Science and Research (ESR)	WHO Collaborating Centre for Reference and Research on Influenza
EPI2044080	MP	New Zealand	2017-May-18	EPI_ISL_12850518	A/Wellington/4/2017	Institute of Environmental Science and Research (ESR)	WHO Collaborating Centre for Reference and Research on Influenza
EPI2044129	MP	Australia	2022-Apr-05	EPI_ISL_12850593	A/Brisbane/14/2022	Queensland Health Forensic and Scientific Services	WHO Collaborating Centre for Reference and Research on Influenza	Deng,Y-M; Iannello,P; Lau,H; Spirason,N; Moselen,J; Aziz,A; Komadina,N.
EPI2044132	MP	Australia	2022-Apr-06	EPI_ISL_12850594	A/Brisbane/16/2022	Queensland Health Forensic and Scientific Services	WHO Collaborating Centre for Reference and Research on Influenza	Deng,Y-M; Iannello,P; Lau,H; Spirason,N; Moselen,J; Aziz,A; Komadina,N.
EPI2044135	MP	Australia	2022-Apr-17	EPI_ISL_12850595	A/Darwin/25/2022	Royal Darwin Hospital	WHO Collaborating Centre for Reference and Research on Influenza	Deng,Y-M; Iannello,P; Lau,H; Spirason,N; Moselen,J; Aziz,A; Komadina,N.
EPI2044138	MP	Australia	2022-Apr-20	EPI_ISL_12850596	A/Darwin/32/2022	Royal Darwin Hospital	WHO Collaborating Centre for Reference and Research on Influenza	Deng,Y-M; Iannello,P; Lau,H; Spirason,N; Moselen,J; Aziz,A; Komadina,N.
EPI2044141	MP	Australia	2022-Mar-23	EPI_ISL_12850597	A/Victoria/60/2022	WHO Collaborating Centre for Reference and Research on Influenza	WHO Collaborating Centre for Reference and Research on Influenza	Deng,Y-M; Iannello,P; Lau,H; Spirason,N; Moselen,J; Aziz,A; Komadina,N.
EPI2044144	MP	Australia	2022-Jan-01	EPI_ISL_12850598	A/Sydney/82/2022	Clinical Virology Unit, CDIM	WHO Collaborating Centre for Reference and Research on Influenza	Deng,Y-M; Iannello,P; Lau,H; Spirason,N; Moselen,J; Aziz,A; Komadina,N.
EPI2044147	MP	Australia	2022-Jan-01	EPI_ISL_12850599	A/Sydney/85/2022	Clinical Virology Unit, CDIM	WHO Collaborating Centre for Reference and Research on Influenza	Deng,Y-M; Iannello,P; Lau,H; Spirason,N; Moselen,J; Aziz,A; Komadina,N.
EPI2044150	MP	Australia	2022-Apr-20	EPI_ISL_12850600	A/Victoria/412/2022	Royal Melbourne Hospital	WHO Collaborating Centre for Reference and Research on Influenza	Deng,Y-M; Iannello,P; Lau,H; Spirason,N; Moselen,J; Aziz,A; Komadina,N.
EPI2044153	MP	Australia	2022-Apr-03	EPI_ISL_12850601	A/Sydney/169/2022	Childrens Hospital Westmead	WHO Collaborating Centre for Reference and Research on Influenza	Deng,Y-M; Iannello,P; Lau,H; Spirason,N; Moselen,J; Aziz,A; Komadina,N.
EPI2044156	MP	Australia	2022-Apr-09	EPI_ISL_12850602	A/Sydney/178/2022	Childrens Hospital Westmead	WHO Collaborating Centre for Reference and Research on Influenza	Deng,Y-M; Iannello,P; Lau,H; Spirason,N; Moselen,J; Aziz,A; Komadina,N.
EPI2044159	MP	Australia	2022-Apr-09	EPI_ISL_12850603	A/Sydney/179/2022	Childrens Hospital Westmead	WHO Collaborating Centre for Reference and Research on Influenza	Deng,Y-M; Iannello,P; Lau,H; Spirason,N; Moselen,J; Aziz,A; Komadina,N.
EPI2044162	MP	Australia	2022-Mar-30	EPI_ISL_12850604	A/Sydney/25/2022	Clinical Virology Unit, CDIM	WHO Collaborating Centre for Reference and Research on Influenza	Deng,Y-M; Iannello,P; Lau,H; Spirason,N; Moselen,J; Aziz,A; Komadina,N.
EPI2044165	MP	Australia	2022-Mar-06	EPI_ISL_12850605	A/Perth/1/2022	Pathwest QE II Medical Centre	WHO Collaborating Centre for Reference and Research on Influenza	Deng,Y-M; Iannello,P; Lau,H; Spirason,N; Moselen,J; Aziz,A; Komadina,N.
EPI2044168	MP	Australia	2022-Apr-23	EPI_ISL_12850606	A/Darwin/49/2022	Royal Darwin Hospital	WHO Collaborating Centre for Reference and Research on Influenza	Deng,Y-M; Iannello,P; Lau,H; Spirason,N; Moselen,J; Aziz,A; Komadina,N.
EPI2044171	MP	Australia	2022-Mar-31	EPI_ISL_12850607	A/Sydney/167/2022	Childrens Hospital Westmead	WHO Collaborating Centre for Reference and Research on Influenza	Deng,Y-M; Iannello,P; Lau,H; Spirason,N; Moselen,J; Aziz,A; Komadina,N.
EPI2044174	MP	Australia	2022-Apr-16	EPI_ISL_12850608	A/Sydney/204/2022	Childrens Hospital Westmead	WHO Collaborating Centre for Reference and Research on Influenza	Deng,Y-M; Iannello,P; Lau,H; Spirason,N; Moselen,J; Aziz,A; Komadina,N.
EPI2044177	MP	Australia	2022-Apr-11	EPI_ISL_12850609	A/Sydney/185/2022	Childrens Hospital Westmead	WHO Collaborating Centre for Reference and Research on Influenza	Deng,Y-M; Iannello,P; Lau,H; Spirason,N; Moselen,J; Aziz,A; Komadina,N.
EPI2044180	MP	Australia	2022-Apr-19	EPI_ISL_12850610	A/Sydney/213/2022	Childrens Hospital Westmead	WHO Collaborating Centre for Reference and Research on Influenza	Deng,Y-M; Iannello,P; Lau,H; Spirason,N; Moselen,J; Aziz,A; Komadina,N.
EPI2044183	MP	Australia	2022-Apr-19	EPI_ISL_12850611	A/Sydney/215/2022	Childrens Hospital Westmead	WHO Collaborating Centre for Reference and Research on Influenza	Deng,Y-M; Iannello,P; Lau,H; Spirason,N; Moselen,J; Aziz,A; Komadina,N.
EPI2044186	MP	Australia	2022-Apr-16	EPI_ISL_12850612	A/Sydney/205/2022	Childrens Hospital Westmead	WHO Collaborating Centre for Reference and Research on Influenza	Deng,Y-M; Iannello,P; Lau,H; Spirason,N; Moselen,J; Aziz,A; Komadina,N.
EPI2044189	MP	Australia	2022-Apr-11	EPI_ISL_12850613	A/Sydney/187/2022	Childrens Hospital Westmead	WHO Collaborating Centre for Reference and Research on Influenza	Deng,Y-M; Iannello,P; Lau,H; Spirason,N; Moselen,J; Aziz,A; Komadina,N.
EPI2044192	MP	Australia	2022-Apr-06	EPI_ISL_12850614	A/Sydney/175/2022	Childrens Hospital Westmead	WHO Collaborating Centre for Reference and Research on Influenza	Deng,Y-M; Iannello,P; Lau,H; Spirason,N; Moselen,J; Aziz,A; Komadina,N.
EPI2044195	MP	Australia	2022-Apr-05	EPI_ISL_12850618	A/Sydney/174/2022	Childrens Hospital Westmead	WHO Collaborating Centre for Reference and Research on Influenza	Deng,Y-M; Iannello,P; Lau,H; Spirason,N; Moselen,J; Aziz,A; Komadina,N.
EPI2044198	MP	Australia	2022-Apr-04	EPI_ISL_12850628	A/Sydney/173/2022	Childrens Hospital Westmead	WHO Collaborating Centre for Reference and Research on Influenza	Deng,Y-M; Iannello,P; Lau,H; Spirason,N; Moselen,J; Aziz,A; Komadina,N.
EPI2044201	MP	Australia	2022-Apr-03	EPI_ISL_12850638	A/Sydney/170/2022	Childrens Hospital Westmead	WHO Collaborating Centre for Reference and Research on Influenza	Deng,Y-M; Iannello,P; Lau,H; Spirason,N; Moselen,J; Aziz,A; Komadina,N.
EPI2044204	MP	Australia	2022-Apr-01	EPI_ISL_12850649	A/Sydney/168/2022	Childrens Hospital Westmead	WHO Collaborating Centre for Reference and Research on Influenza	Deng,Y-M; Iannello,P; Lau,H; Spirason,N; Moselen,J; Aziz,A; Komadina,N.
EPI2044207	MP	Australia	2022-Mar-31	EPI_ISL_12850659	A/Sydney/166/2022	Childrens Hospital Westmead	WHO Collaborating Centre for Reference and Research on Influenza	Deng,Y-M; Iannello,P; Lau,H; Spirason,N; Moselen,J; Aziz,A; Komadina,N.
EPI2044210	MP	Australia	2022-Apr-04	EPI_ISL_12850669	A/Sydney/172/2022	Childrens Hospital Westmead	WHO Collaborating Centre for Reference and Research on Influenza	Deng,Y-M; Iannello,P; Lau,H; Spirason,N; Moselen,J; Aziz,A; Komadina,N.
EPI2044213	MP	Australia	2022-Apr-27	EPI_ISL_12850678	A/Darwin/78/2022	Royal Darwin Hospital	WHO Collaborating Centre for Reference and Research on Influenza	Deng,Y-M; Iannello,P; Lau,H; Spirason,N; Moselen,J; Aziz,A; Komadina,N.
EPI2044237	MP	Australia	2022-Apr-23	EPI_ISL_12850757	A/Sydney/235/2022	Childrens Hospital Westmead	WHO Collaborating Centre for Reference and Research on Influenza	Deng,Y-M; Iannello,P; Lau,H; Spirason,N; Moselen,J; Aziz,A; Komadina,N.
EPI2044240	MP	Australia	2022-Apr-07	EPI_ISL_12850767	A/Sydney/219/2022	Childrens Hospital Westmead	WHO Collaborating Centre for Reference and Research on Influenza	Deng,Y-M; Iannello,P; Lau,H; Spirason,N; Moselen,J; Aziz,A; Komadina,N.
EPI2044243	MP	Australia	2022-Apr-07	EPI_ISL_12850774	A/Sydney/217/2022	Childrens Hospital Westmead	WHO Collaborating Centre for Reference and Research on Influenza	Deng,Y-M; Iannello,P; Lau,H; Spirason,N; Moselen,J; Aziz,A; Komadina,N.
EPI2044246	MP	Australia	2022-Apr-24	EPI_ISL_12850784	A/Sydney/239/2022	Childrens Hospital Westmead	WHO Collaborating Centre for Reference and Research on Influenza	Deng,Y-M; Iannello,P; Lau,H; Spirason,N; Moselen,J; Aziz,A; Komadina,N.
EPI2044249	MP	Australia	2022-May-02	EPI_ISL_12850795	A/Newcastle/52/2022	John Hunter Hospital	WHO Collaborating Centre for Reference and Research on Influenza	Deng,Y-M; Iannello,P; Lau,H; Spirason,N; Moselen,J; Aziz,A; Komadina,N.
EPI2044252	MP	Australia	2022-Apr-23	EPI_ISL_12850806	A/Newcastle/65/2022	John Hunter Hospital	WHO Collaborating Centre for Reference and Research on Influenza	Deng,Y-M; Iannello,P; Lau,H; Spirason,N; Moselen,J; Aziz,A; Komadina,N.
EPI2044255	MP	Australia	2022-Mar-27	EPI_ISL_12850816	A/Sydney/86/2022	Clinical Virology Unit, CDIM	WHO Collaborating Centre for Reference and Research on Influenza	Deng,Y-M; Iannello,P; Lau,H; Spirason,N; Moselen,J; Aziz,A; Komadina,N.
EPI2044258	MP	Australia	2022-Apr-10	EPI_ISL_12850827	A/Sydney/89/2022	Clinical Virology Unit, CDIM	WHO Collaborating Centre for Reference and Research on Influenza	Deng,Y-M; Iannello,P; Lau,H; Spirason,N; Moselen,J; Aziz,A; Komadina,N.
EPI2044261	MP	Australia	2022-Apr-13	EPI_ISL_12850838	A/Sydney/128/2022	Clinical Virology Unit, CDIM	WHO Collaborating Centre for Reference and Research on Influenza	Deng,Y-M; Iannello,P; Lau,H; Spirason,N; Moselen,J; Aziz,A; Komadina,N.
EPI2044264	MP	Australia	2022-Apr-12	EPI_ISL_12850849	A/Sydney/36/2022	WHO Collaborating Centre for Reference and Research on Influenza	WHO Collaborating Centre for Reference and Research on Influenza	Deng,Y-M; Iannello,P; Lau,H; Spirason,N; Moselen,J; Aziz,A; Komadina,N.
EPI2044267	MP	Australia	2022-Apr-15	EPI_ISL_12850859	A/Darwin/17/2022	Royal Darwin Hospital	WHO Collaborating Centre for Reference and Research on Influenza	Deng,Y-M; Iannello,P; Lau,H; Spirason,N; Moselen,J; Aziz,A; Komadina,N.
EPI2044493	MP	Netherlands	2022-May-05	EPI_ISL_12853599	A/Netherlands/11392/2022	National Institute for Public Health and the Environment (RIVM)	National Institute for Public Health and the Environment (RIVM)	A,Meijer; L,Wijsman; S, vd Brink
EPI2044509	MP	Netherlands	2022-May-09	EPI_ISL_12853601	A/Netherlands/11476/2022	National Institute for Public Health and the Environment (RIVM)	National Institute for Public Health and the Environment (RIVM)	A,Meijer; L,Wijsman; S, vd Brink
EPI2044525	MP	Netherlands	2022-May-06	EPI_ISL_12853603	A/Netherlands/11520/2022	PAMM	National Institute for Public Health and the Environment (RIVM)	A,Meijer; L,Wijsman; S, vd Brink
EPI2044533	MP	Netherlands	2022-May-06	EPI_ISL_12853604	A/Netherlands/11521/2022	PAMM	National Institute for Public Health and the Environment (RIVM)	A,Meijer; L,Wijsman; S, vd Brink
EPI2044549	MP	Netherlands	2022-May-08	EPI_ISL_12853606	A/Netherlands/11523/2022	PAMM	National Institute for Public Health and the Environment (RIVM)	A,Meijer; L,Wijsman; S, vd Brink
EPI2044557	MP	Netherlands	2022-May-09	EPI_ISL_12853607	A/Netherlands/11524/2022	PAMM	National Institute for Public Health and the Environment (RIVM)	A,Meijer; L,Wijsman; S, vd Brink
EPI2044565	MP	Netherlands	2022-May-07	EPI_ISL_12853608	A/Netherlands/11525/2022	PAMM	National Institute for Public Health and the Environment (RIVM)	A,Meijer; L,Wijsman; S, vd Brink
EPI2044581	MP	Netherlands	2022-May-10	EPI_ISL_12853610	A/Netherlands/11529/2022	Haga Ziekenhuis	National Institute for Public Health and the Environment (RIVM)	A,Meijer; L,Wijsman; S, vd Brink
EPI2044597	MP	Netherlands	2022-May-02	EPI_ISL_12853612	A/Netherlands/11531/2022	Diakonessenhuis Utrecht	National Institute for Public Health and the Environment (RIVM)	A,Meijer; L,Wijsman; S, vd Brink
EPI2044605	MP	Netherlands	2022-May-04	EPI_ISL_12853613	A/Netherlands/11532/2022	Academic Medical Center, University of Amsterdam	National Institute for Public Health and the Environment (RIVM)	A,Meijer; L,Wijsman; S, vd Brink
EPI2044613	MP	Netherlands	2022-May-04	EPI_ISL_12853614	A/Netherlands/11533/2022	Academic Medical Center, University of Amsterdam	National Institute for Public Health and the Environment (RIVM)	A,Meijer; L,Wijsman; S, vd Brink
EPI2077050	MP	Spain	2022-Mar-17	EPI_ISL_12942285	A/Catalonia/882424/2022	Barcelona, Facultad de Medicina	Crick Worldwide Influenza Centre
EPI2077044	MP	Spain	2022-Mar-17	EPI_ISL_12942290	A/Catalonia/882429/2022	Barcelona, Facultad de Medicina	Crick Worldwide Influenza Centre
EPI2077684	MP	Senegal	2021-Oct-05	EPI_ISL_12942294	A/Dakar/37/2021	Institut Pasteur de Dakar	Crick Worldwide Influenza Centre
EPI2077762	MP	Senegal	2021-Oct-20	EPI_ISL_12942299	A/Dakar/42/2021	Institut Pasteur de Dakar	Crick Worldwide Influenza Centre
EPI2077774	MP	Senegal	2021-Oct-13	EPI_ISL_12942303	A/Dakar/43/2021	Institut Pasteur de Dakar	Crick Worldwide Influenza Centre
EPI2077768	MP	Senegal	2021-Oct-13	EPI_ISL_12942307	A/Dakar/44/2021	Institut Pasteur de Dakar	Crick Worldwide Influenza Centre
EPI2077036	MP	Senegal	2021-Oct-20	EPI_ISL_12942311	A/Dakar/45/2021	Institut Pasteur de Dakar	Crick Worldwide Influenza Centre
EPI2077030	MP	Senegal	2021-Oct-27	EPI_ISL_12942316	A/Dakar/47/2021	Institut Pasteur de Dakar	Crick Worldwide Influenza Centre
EPI2077732	MP	Senegal	2021-Nov-10	EPI_ISL_12942320	A/Dakar/48/2021	Institut Pasteur de Dakar	Crick Worldwide Influenza Centre
EPI2077750	MP	Senegal	2021-Nov-04	EPI_ISL_12942324	A/Dakar/49/2021	Institut Pasteur de Dakar	Crick Worldwide Influenza Centre
EPI2077726	MP	Senegal	2021-Nov-10	EPI_ISL_12942329	A/Dakar/50/2021	Institut Pasteur de Dakar	Crick Worldwide Influenza Centre
EPI2077756	MP	Senegal	2021-Oct-26	EPI_ISL_12942333	A/Dakar/51/2021	Institut Pasteur de Dakar	Crick Worldwide Influenza Centre
EPI2077744	MP	Senegal	2021-Nov-04	EPI_ISL_12942337	A/Dakar/52/2021	Institut Pasteur de Dakar	Crick Worldwide Influenza Centre
EPI2077738	MP	Senegal	2021-Nov-07	EPI_ISL_12942341	A/Dakar/53/2021	Institut Pasteur de Dakar	Crick Worldwide Influenza Centre
EPI2077714	MP	Senegal	2021-Nov-15	EPI_ISL_12942346	A/Dakar/54/2021	Institut Pasteur de Dakar	Crick Worldwide Influenza Centre
EPI2077720	MP	Senegal	2021-Nov-10	EPI_ISL_12942350	A/Dakar/55/2021	Institut Pasteur de Dakar	Crick Worldwide Influenza Centre
EPI2077702	MP	Senegal	2021-Nov-23	EPI_ISL_12942354	A/Dakar/56/2021	Institut Pasteur de Dakar	Crick Worldwide Influenza Centre
EPI2077708	MP	Senegal	2021-Nov-19	EPI_ISL_12942358	A/Dakar/57/2021	Institut Pasteur de Dakar	Crick Worldwide Influenza Centre
EPI2077696	MP	Senegal	2021-Nov-26	EPI_ISL_12942363	A/Dakar/58/2021	Institut Pasteur de Dakar	Crick Worldwide Influenza Centre
EPI2077690	MP	Senegal	2021-Nov-26	EPI_ISL_12942367	A/Dakar/59/2021	Institut Pasteur de Dakar	Crick Worldwide Influenza Centre
EPI2049912	MP	Netherlands	2022-May-10	EPI_ISL_12973136	A/Netherlands/11570/2022	Gelre ziekenhuizen	National Institute for Public Health and the Environment (RIVM)	A,Meijer; L,Wijsman; S, vd Brink
EPI2049920	MP	Netherlands	2022-May-12	EPI_ISL_12973137	A/Netherlands/11571/2022	Gelre ziekenhuizen	National Institute for Public Health and the Environment (RIVM)	A,Meijer; L,Wijsman; S, vd Brink
EPI2049928	MP	Netherlands	2022-May-10	EPI_ISL_12973138	A/Netherlands/11572/2022	Royal GD	National Institute for Public Health and the Environment (RIVM)	A,Meijer; L,Wijsman; S, vd Brink
EPI2049935	MP	Netherlands	2022-May-13	EPI_ISL_12973139	A/Netherlands/11573/2022	Royal GD	National Institute for Public Health and the Environment (RIVM)	A,Meijer; L,Wijsman; S, vd Brink
EPI2049943	MP	Netherlands	2022-May-14	EPI_ISL_12973140	A/Netherlands/11574/2022	Royal GD	National Institute for Public Health and the Environment (RIVM)	A,Meijer; L,Wijsman; S, vd Brink
EPI2050031	MP	Netherlands	2022-May-15	EPI_ISL_12973151	A/Netherlands/11586/2022	PAMM	National Institute for Public Health and the Environment (RIVM)	A,Meijer; L,Wijsman; S, vd Brink
EPI2050055	MP	Netherlands	2022-May-15	EPI_ISL_12973154	A/Netherlands/11589/2022	PAMM	National Institute for Public Health and the Environment (RIVM)	A,Meijer; L,Wijsman; S, vd Brink
EPI2050071	MP	Netherlands	2022-May-12	EPI_ISL_12973156	A/Netherlands/11592/2022	Haga Ziekenhuis	National Institute for Public Health and the Environment (RIVM)	A,Meijer; L,Wijsman; S, vd Brink
EPI2050093	MP	Netherlands	2022-May-14	EPI_ISL_12973159	A/Netherlands/11595/2022	Academic Medical Center, University of Amsterdam	National Institute for Public Health and the Environment (RIVM)	A,Meijer; L,Wijsman; S, vd Brink
EPI2050185	MP	Egypt	2019-Jan-01	EPI_ISL_12995118	A/Egypt/NRC098/2019	Center of Scientific Excellence for Influenza Viruses, National Research Centre (NRC), Egypt.	National Research Center (Hospital)	'Mina,Kamel; Ahmed,Mostafa; Yassmin,Moatasim; Sara,Mahmoud; Mahmoud,Shehata; Elsayed,AbdElSalam; Mohamed,Shehata; Mohamed,Ali'
EPI2050418	MP	United Kingdom	2022-Apr-24	EPI_ISL_13016034	A/Pontyclun/3887/2022	Public Health Wales Microbiology Cardiff	Public Health Wales Microbiology Cardiff
EPI2076731	MP	Morocco	2022-Jan-04	EPI_ISL_13017114	A/Morocco/186/2022	Institut National d'Hygiène	Crick Worldwide Influenza Centre
EPI2051717	MP	Japan	2022-Feb-21	EPI_ISL_13026389	A/NAGASAKI/1/2022	Nagasaki Prefectural Institute for Environment Research and Public Health	National Institute of Infectious Diseases (NIID)	Takashita,Emi;Fujisaki,Seiichiro;Watanabe,Shinji;Hasegawa,Hideki
EPI2052034	MP	Spain	2022-Apr-09	EPI_ISL_13026433	A/CastillaLaMancha/1816/2022	Instituto de Salud Carlos III	Instituto de Salud Carlos III	Pozo,F; Iglesias-Caballero, M.; Gonz?lez-Esguevillas,M.; Molinero,M.; Camarero,S.; Mart?n,V.; Reyes,N.; Sandon?s,V.; V?zquez-Mor?n,S.; Casas,I.
EPI2053070	MP	Australia	2016-Jun-28	EPI_ISL_13046451	A/Brisbane/123/2016	Queensland Health Forensic and Scientific Services	WHO Collaborating Centre for Reference and Research on Influenza
EPI2053078	MP	Australia	2016-Jun-30	EPI_ISL_13046452	A/Brisbane/124/2016	Queensland Health Forensic and Scientific Services	WHO Collaborating Centre for Reference and Research on Influenza
EPI2053086	MP	Australia	2016-Jul-01	EPI_ISL_13046453	A/Brisbane/125/2016	Queensland Health Forensic and Scientific Services	WHO Collaborating Centre for Reference and Research on Influenza
EPI2053089	MP	Australia	2016-Jul-05	EPI_ISL_13046454	A/Brisbane/127/2016	Queensland Health Forensic and Scientific Services	WHO Collaborating Centre for Reference and Research on Influenza
EPI2053092	MP	Australia	2016-Jul-07	EPI_ISL_13046455	A/Brisbane/131/2016	Queensland Health Forensic and Scientific Services	WHO Collaborating Centre for Reference and Research on Influenza
EPI2053278	MP	Singapore	2015-Nov-05	EPI_ISL_13046475	A/Singapore/GP1922/2015	Ministry of Health, Singapore	WHO Collaborating Centre for Reference and Research on Influenza
EPI2053245	MP	Australia	2016-Jul-01	EPI_ISL_13046515	A/Townsville/21/2016	Queensland Health Forensic and Scientific Services	WHO Collaborating Centre for Reference and Research on Influenza
EPI2053445	MP	Sweden	2022-Mar-27	EPI_ISL_13049061	A/Stockholm/24/2022	Klinisk mikrobiologi, Karolinska Universitetslaboratoriet, Karolinska Universitetssjukhuset Solna	Public Health Agency of Sweden
EPI2055470	MP	Netherlands	2022-May-20	EPI_ISL_13096512	A/Netherlands/11632/2022	Royal GD	National Institute for Public Health and the Environment (RIVM)	A,Meijer; L,Wijsman; S, vd Brink
EPI2055478	MP	Netherlands	2022-May-22	EPI_ISL_13096513	A/Netherlands/11633/2022	PAMM	National Institute for Public Health and the Environment (RIVM)	A,Meijer; L,Wijsman; S, vd Brink
EPI2055486	MP	Netherlands	2022-May-23	EPI_ISL_13096514	A/Netherlands/11634/2022	PAMM	National Institute for Public Health and the Environment (RIVM)	A,Meijer; L,Wijsman; S, vd Brink
EPI2055494	MP	Netherlands	2022-May-18	EPI_ISL_13096515	A/Netherlands/11635/2022	Academic Medical Center, University of Amsterdam	National Institute for Public Health and the Environment (RIVM)	A,Meijer; L,Wijsman; S, vd Brink
EPI2055518	MP	Netherlands	2022-May-04	EPI_ISL_13096518	A/Netherlands/11549/2022	National Institute for Public Health and the Environment (RIVM)	National Institute for Public Health and the Environment (RIVM)	A,Meijer; L,Wijsman; S, vd Brink
EPI2055526	MP	Netherlands	2022-May-03	EPI_ISL_13096519	A/Netherlands/11550/2022	National Institute for Public Health and the Environment (RIVM)	National Institute for Public Health and the Environment (RIVM)	A,Meijer; L,Wijsman; S, vd Brink
EPI2055534	MP	Netherlands	2022-Apr-29	EPI_ISL_13096520	A/Netherlands/11551/2022	National Institute for Public Health and the Environment (RIVM)	National Institute for Public Health and the Environment (RIVM)	A,Meijer; L,Wijsman; S, vd Brink
EPI2055595	MP	Netherlands	2022-May-12	EPI_ISL_13096528	A/Netherlands/11609/2022	National Institute for Public Health and the Environment (RIVM)	National Institute for Public Health and the Environment (RIVM)	A,Meijer; L,Wijsman; S, vd Brink
EPI2055603	MP	Netherlands	2022-May-09	EPI_ISL_13096529	A/Netherlands/11610/2022	National Institute for Public Health and the Environment (RIVM)	National Institute for Public Health and the Environment (RIVM)	A,Meijer; L,Wijsman; S, vd Brink
EPI2055611	MP	Netherlands	2022-May-13	EPI_ISL_13096530	A/Netherlands/11611/2022	National Institute for Public Health and the Environment (RIVM)	National Institute for Public Health and the Environment (RIVM)	A,Meijer; L,Wijsman; S, vd Brink
EPI2055619	MP	Netherlands	2022-May-10	EPI_ISL_13096531	A/Netherlands/11612/2022	National Institute for Public Health and the Environment (RIVM)	National Institute for Public Health and the Environment (RIVM)	A,Meijer; L,Wijsman; S, vd Brink
EPI2057163	MP	United States	2021-Sep-13	EPI_ISL_13148826	A/Human/New York/PV34639/2021	Icahn School of Medicine at Mount Sinai	Icahn School of Medicine at Mount Sinai	Gonzalez-Reiche, Ana S.; Alshammary, Hala; Polanco, Jose; Kim, Eunhye; Amoako, Angela; Rooker, Aria; Cognigni, Christian; Floda, Daniel; van de Guchte, Adriana; Khalil, Zain; Srivastava, Komal; Sebra, Robert; Garc?a-Sastre, Adolfo; Patel, Gopi; Schaefer, Sarah; Ramirez, Juan David; Banu, Radhika; Shrestha, Paras; Paniz-Mondolfi, Alberto; Sordillo, Emilia Mia; Simon, Viviana; van Bakel, Harm
EPI2057195	MP	United States	2021-Oct-24	EPI_ISL_13148830	A/Human/New York/PV20745/2021	Icahn School of Medicine at Mount Sinai	Icahn School of Medicine at Mount Sinai	Gonzalez-Reiche, Ana S.; Alshammary, Hala; Polanco, Jose; Kim, Eunhye; Amoako, Angela; Rooker, Aria; Cognigni, Christian; Floda, Daniel; van de Guchte, Adriana; Khalil, Zain; Srivastava, Komal; Sebra, Robert; Garc?a-Sastre, Adolfo; Patel, Gopi; Schaefer, Sarah; Ramirez, Juan David; Banu, Radhika; Shrestha, Paras; Paniz-Mondolfi, Alberto; Sordillo, Emilia Mia; Simon, Viviana; van Bakel, Harm
EPI2057227	MP	United States	2021-Oct-27	EPI_ISL_13148834	A/Human/New York/PV20765/2021	Icahn School of Medicine at Mount Sinai	Icahn School of Medicine at Mount Sinai	Gonzalez-Reiche, Ana S.; Alshammary, Hala; Polanco, Jose; Kim, Eunhye; Amoako, Angela; Rooker, Aria; Cognigni, Christian; Floda, Daniel; van de Guchte, Adriana; Khalil, Zain; Srivastava, Komal; Sebra, Robert; Garc?a-Sastre, Adolfo; Patel, Gopi; Schaefer, Sarah; Ramirez, Juan David; Banu, Radhika; Shrestha, Paras; Paniz-Mondolfi, Alberto; Sordillo, Emilia Mia; Simon, Viviana; van Bakel, Harm
EPI2059448	MP	Australia	2022-Apr-30	EPI_ISL_13175668	A/Sydney/252/2022	Childrens Hospital Westmead	WHO Collaborating Centre for Reference and Research on Influenza	Deng,Y-M; Iannello,P; Lau,H; Spirason,N; Moselen,J; Aziz,A; Komadina,N.
EPI2059455	MP	Australia	2022-Apr-27	EPI_ISL_13175669	A/Sydney/247/2022	Childrens Hospital Westmead	WHO Collaborating Centre for Reference and Research on Influenza	Deng,Y-M; Iannello,P; Lau,H; Spirason,N; Moselen,J; Aziz,A; Komadina,N.
EPI2059463	MP	Australia	2022-Apr-30	EPI_ISL_13175670	A/Newcastle/56/2022	John Hunter Hospital	WHO Collaborating Centre for Reference and Research on Influenza	Deng,Y-M; Iannello,P; Lau,H; Spirason,N; Moselen,J; Aziz,A; Komadina,N.
EPI2059471	MP	Australia	2022-Apr-20	EPI_ISL_13175671	A/Sydney/225/2022	Childrens Hospital Westmead	WHO Collaborating Centre for Reference and Research on Influenza	Deng,Y-M; Iannello,P; Lau,H; Spirason,N; Moselen,J; Aziz,A; Komadina,N.
EPI2059480	MP	Australia	2022-Apr-23	EPI_ISL_13175672	A/Sydney/236/2022	Childrens Hospital Westmead	WHO Collaborating Centre for Reference and Research on Influenza	Deng,Y-M; Iannello,P; Lau,H; Spirason,N; Moselen,J; Aziz,A; Komadina,N.
EPI2059487	MP	Australia	2022-Apr-24	EPI_ISL_13175673	A/Sydney/240/2022	Childrens Hospital Westmead	WHO Collaborating Centre for Reference and Research on Influenza	Deng,Y-M; Iannello,P; Lau,H; Spirason,N; Moselen,J; Aziz,A; Komadina,N.
EPI2059495	MP	Australia	2022-May-07	EPI_ISL_13175674	A/Darwin/123/2022	Royal Darwin Hospital	WHO Collaborating Centre for Reference and Research on Influenza	Deng,Y-M; Iannello,P; Lau,H; Spirason,N; Moselen,J; Aziz,A; Komadina,N.
EPI2059503	MP	Australia	2022-May-08	EPI_ISL_13175675	A/Darwin/126/2022	Royal Darwin Hospital	WHO Collaborating Centre for Reference and Research on Influenza	Deng,Y-M; Iannello,P; Lau,H; Spirason,N; Moselen,J; Aziz,A; Komadina,N.
EPI2059510	MP	Australia	2022-May-08	EPI_ISL_13175676	A/Darwin/128/2022	Royal Darwin Hospital	WHO Collaborating Centre for Reference and Research on Influenza	Deng,Y-M; Iannello,P; Lau,H; Spirason,N; Moselen,J; Aziz,A; Komadina,N.
EPI2059517	MP	Australia	2022-Apr-26	EPI_ISL_13175677	A/Darwin/76/2022	Royal Darwin Hospital	WHO Collaborating Centre for Reference and Research on Influenza	Deng,Y-M; Iannello,P; Lau,H; Spirason,N; Moselen,J; Aziz,A; Komadina,N.
EPI2059525	MP	Australia	2022-May-09	EPI_ISL_13175678	A/Darwin/194/2022	Royal Darwin Hospital	WHO Collaborating Centre for Reference and Research on Influenza	Deng,Y-M; Iannello,P; Lau,H; Spirason,N; Moselen,J; Aziz,A; Komadina,N.
EPI2059533	MP	Australia	2022-Apr-11	EPI_ISL_13175679	A/Sydney/186/2022	Childrens Hospital Westmead	WHO Collaborating Centre for Reference and Research on Influenza	Deng,Y-M; Iannello,P; Lau,H; Spirason,N; Moselen,J; Aziz,A; Komadina,N.
EPI2059542	MP	Australia	2022-Apr-13	EPI_ISL_13175680	A/Sydney/197/2022	Childrens Hospital Westmead	WHO Collaborating Centre for Reference and Research on Influenza	Deng,Y-M; Iannello,P; Lau,H; Spirason,N; Moselen,J; Aziz,A; Komadina,N.
EPI2059550	MP	Australia	2022-Apr-17	EPI_ISL_13175681	A/Sydney/208/2022	Childrens Hospital Westmead	WHO Collaborating Centre for Reference and Research on Influenza	Deng,Y-M; Iannello,P; Lau,H; Spirason,N; Moselen,J; Aziz,A; Komadina,N.
EPI2059558	MP	Australia	2022-Apr-12	EPI_ISL_13175682	A/Sydney/194/2022	Childrens Hospital Westmead	WHO Collaborating Centre for Reference and Research on Influenza	Deng,Y-M; Iannello,P; Lau,H; Spirason,N; Moselen,J; Aziz,A; Komadina,N.
EPI2059565	MP	Australia	2022-Apr-05	EPI_ISL_13175683	A/Sydney/71/2022	Clinical Virology Unit, CDIM	WHO Collaborating Centre for Reference and Research on Influenza	Deng,Y-M; Iannello,P; Lau,H; Spirason,N; Moselen,J; Aziz,A; Komadina,N.
EPI2059574	MP	Australia	2022-Apr-28	EPI_ISL_13175684	A/Darwin/53/2022	Royal Darwin Hospital	WHO Collaborating Centre for Reference and Research on Influenza	Deng,Y-M; Iannello,P; Lau,H; Spirason,N; Moselen,J; Aziz,A; Komadina,N.
EPI2059581	MP	Australia	2022-Apr-21	EPI_ISL_13175685	A/Tasmania/3/2022	Royal Hobart Hospital	WHO Collaborating Centre for Reference and Research on Influenza	Deng,Y-M; Iannello,P; Lau,H; Spirason,N; Moselen,J; Aziz,A; Komadina,N.
EPI2059586	MP	Australia	2022-Apr-21	EPI_ISL_13175686	A/Darwin/40/2022	Royal Darwin Hospital	WHO Collaborating Centre for Reference and Research on Influenza	Deng,Y-M; Iannello,P; Lau,H; Spirason,N; Moselen,J; Aziz,A; Komadina,N.
EPI2059592	MP	Australia	2022-Apr-23	EPI_ISL_13175687	A/Darwin/50/2022	Royal Darwin Hospital	WHO Collaborating Centre for Reference and Research on Influenza	Deng,Y-M; Iannello,P; Lau,H; Spirason,N; Moselen,J; Aziz,A; Komadina,N.
EPI2059600	MP	Australia	2022-Apr-26	EPI_ISL_13175688	A/Darwin/46/2022	Royal Darwin Hospital	WHO Collaborating Centre for Reference and Research on Influenza	Deng,Y-M; Iannello,P; Lau,H; Spirason,N; Moselen,J; Aziz,A; Komadina,N.
EPI2059634	MP	Australia	2022-May-02	EPI_ISL_13175716	A/Darwin/139/2022	Royal Darwin Hospital	WHO Collaborating Centre for Reference and Research on Influenza	Deng,Y-M; Iannello,P; Lau,H; Spirason,N; Moselen,J; Aziz,A; Komadina,N.
EPI2060013	MP	France	2022-Mar-15	EPI_ISL_13186736	A/Pays_de_Loire/20882/2022	Institut Pasteur	Institut Pasteur
EPI2060021	MP	France	2022-Mar-29	EPI_ISL_13186737	A/Nord_Pas_de_Calais/25698/2022	Institut Pasteur	Institut Pasteur
EPI2060027	MP	France	2022-Mar-28	EPI_ISL_13186738	A/Bourgogne/25706/2022	Institut Pasteur	Institut Pasteur
EPI2060036	MP	France	2022-Mar-30	EPI_ISL_13186740	A/Pays_de_Loire/26264/2022	Institut Pasteur	Institut Pasteur
EPI2060043	MP	France	2022-Mar-31	EPI_ISL_13186741	A/Dunkerque/26698/2022	Institut Pasteur	Institut Pasteur
EPI2060050	MP	France	2022-Apr-04	EPI_ISL_13186742	A/Franche_Comte/28096/2022	Institut Pasteur	Institut Pasteur
EPI2060055	MP	France	2022-Apr-07	EPI_ISL_13186743	A/GARCHES/28368/2022	Institut Pasteur	Institut Pasteur
EPI2060063	MP	France	2022-Apr-11	EPI_ISL_13186744	A/Lorraine/28657/2022	Institut Pasteur	Institut Pasteur
EPI2060071	MP	France	2022-Apr-09	EPI_ISL_13186745	A/Franche_Comte/29324/2022	Institut Pasteur	Institut Pasteur
EPI2060077	MP	France	2022-Apr-25	EPI_ISL_13186746	A/Ile_de_France/31987/2022	Institut Pasteur	Institut Pasteur
EPI2075275	MP	Iceland	2022-Apr-02	EPI_ISL_13203558	A/Iceland/31149/2022	Landspitali - University Hospital	Crick Worldwide Influenza Centre
EPI2075272	MP	Iceland	2022-Apr-26	EPI_ISL_13203559	A/Iceland/34749/2022	Landspitali - University Hospital	Crick Worldwide Influenza Centre
EPI2075869	MP	Denmark	2022-Mar-06	EPI_ISL_13203560	A/Denmark/447/2022	Statens Serum Institute	Crick Worldwide Influenza Centre
EPI2075854	MP	Switzerland	2022-Mar-22	EPI_ISL_13203561	A/Switzerland/58218/2022	Swiss National Reference Centre for Influenza	Crick Worldwide Influenza Centre
EPI2075857	MP	Switzerland	2022-Mar-16	EPI_ISL_13203562	A/Switzerland/98591/2022	Swiss National Reference Centre for Influenza	Crick Worldwide Influenza Centre
EPI2075859	MP	Switzerland	2022-Mar-15	EPI_ISL_13203563	A/Switzerland/86136/2022	Swiss National Reference Centre for Influenza	Crick Worldwide Influenza Centre
EPI2075862	MP	Switzerland	2022-Mar-10	EPI_ISL_13203564	A/Switzerland/36111/2022	Swiss National Reference Centre for Influenza	Crick Worldwide Influenza Centre
EPI2075865	MP	Switzerland	2022-Feb-17	EPI_ISL_13203566	A/Switzerland/17908/2022	Swiss National Reference Centre for Influenza	Crick Worldwide Influenza Centre
EPI2075851	MP	Switzerland	2022-Feb-14	EPI_ISL_13203567	A/Switzerland/95940/2022	Swiss National Reference Centre for Influenza	Crick Worldwide Influenza Centre
EPI2062403	MP	Netherlands	2022-May-16	EPI_ISL_13249405	A/Netherlands/11562/2022	National Institute for Public Health and the Environment (RIVM)	National Institute for Public Health and the Environment (RIVM)	A,Meijer; L,Wijsman; S, vd Brink
EPI2062419	MP	Netherlands	2022-May-20	EPI_ISL_13249430	A/Netherlands/11637/2022	Academic Medical Center, University of Amsterdam	National Institute for Public Health and the Environment (RIVM)	A,Meijer; L,Wijsman; S, vd Brink
EPI2067469	MP	Congo, the Democatic Republic of	2022-Jan-06	EPI_ISL_13286910	A/Congo/008/2022	INRB Service de Virologie	Centers for Disease Control and Prevention
EPI2067480	MP	United States	2022-Apr-26	EPI_ISL_13286911	A/California/90/2022	California Department of Health Services	Centers for Disease Control and Prevention
EPI2068409	MP	Netherlands	2022-Jun-03	EPI_ISL_13324721	A/Netherlands/11651/2022	ISALA Ziekenhuizen	National Institute for Public Health and the Environment (RIVM)	A,Meijer; L,Wijsman; S, vd Brink
EPI2068548	MP	Switzerland	2022-Feb-17	EPI_ISL_13331551	A/Switzerland/17942/2022	Swiss National Reference Centre for Influenza	Swiss National Reference Centre for Influenza	Laubscher, F.; Goncalves, A.R.; Spedaliero, T.; Kaiser, L.; Schibler, M.
EPI2068556	MP	Switzerland	2022-Feb-14	EPI_ISL_13331552	A/Switzerland/95790/2022	Swiss National Reference Centre for Influenza	Swiss National Reference Centre for Influenza	Laubscher, F.; Goncalves, A.R.; Spedaliero, T.; Kaiser, L.; Schibler, M.
EPI2068563	MP	Switzerland	2022-Feb-14	EPI_ISL_13331553	A/Switzerland/95941/2022	Swiss National Reference Centre for Influenza	Swiss National Reference Centre for Influenza	Laubscher, F.; Goncalves, A.R.; Spedaliero, T.; Kaiser, L.; Schibler, M.
EPI2068890	MP	Switzerland	2022-Feb-17	EPI_ISL_13331718	A/Switzerland/17909/2022	Swiss National Reference Centre for Influenza	Swiss National Reference Centre for Influenza	Laubscher, F.; Goncalves, A.R.; Spedaliero, T.; Kaiser, L.; Schibler, M.
EPI2069020	MP	United Kingdom	2022-May-09	EPI_ISL_13338082	A/Cardiff/1787/2022	Public Health Wales Microbiology Cardiff	Public Health Wales Microbiology Cardiff
EPI2075584	MP	Ireland	2022-Apr-10	EPI_ISL_13339907	A/Ireland/20935/2022	UCD National Virus Reference Laboratory	Crick Worldwide Influenza Centre
EPI2075347	MP	Spain	2022-Apr-15	EPI_ISL_13339934	A/Spain/856/2022	Universidad de Valladolid	Crick Worldwide Influenza Centre
EPI2075344	MP	Spain	2022-Apr-15	EPI_ISL_13339935	A/Spain/983/2022	Universidad de Valladolid	Crick Worldwide Influenza Centre
EPI2073250	MP	Australia	2022-Apr-25	EPI_ISL_13398664	A/Darwin/45/2022	Royal Darwin Hospital	WHO Collaborating Centre for Reference and Research on Influenza	Deng,Y-M; Iannello,P; Lau,H; Spirason,N; Moselen,J; Aziz,A; Komadina,N.
EPI2073253	MP	Australia	2022-Apr-25	EPI_ISL_13398665	A/Darwin/44/2022	Royal Darwin Hospital	WHO Collaborating Centre for Reference and Research on Influenza	Deng,Y-M; Iannello,P; Lau,H; Spirason,N; Moselen,J; Aziz,A; Komadina,N.
EPI2073256	MP	Australia	2022-Apr-24	EPI_ISL_13398666	A/Darwin/52/2022	Royal Darwin Hospital	WHO Collaborating Centre for Reference and Research on Influenza	Deng,Y-M; Iannello,P; Lau,H; Spirason,N; Moselen,J; Aziz,A; Komadina,N.
EPI2073259	MP	Australia	2022-Mar-26	EPI_ISL_13398667	A/Sydney/30/2022	Clinical Virology Unit, CDIM	WHO Collaborating Centre for Reference and Research on Influenza	Deng,Y-M; Iannello,P; Lau,H; Spirason,N; Moselen,J; Aziz,A; Komadina,N.
EPI2073262	MP	Australia	2022-Apr-07	EPI_ISL_13398668	A/Victoria/221/2022	Alfred Hospital	WHO Collaborating Centre for Reference and Research on Influenza	Deng,Y-M; Iannello,P; Lau,H; Spirason,N; Moselen,J; Aziz,A; Komadina,N.
EPI2073265	MP	Australia	2022-Apr-16	EPI_ISL_13398669	A/Darwin/26/2022	Royal Darwin Hospital	WHO Collaborating Centre for Reference and Research on Influenza	Deng,Y-M; Iannello,P; Lau,H; Spirason,N; Moselen,J; Aziz,A; Komadina,N.
EPI2073268	MP	Australia	2022-Mar-29	EPI_ISL_13398670	A/Darwin/1/2022	Royal Darwin Hospital	WHO Collaborating Centre for Reference and Research on Influenza	Deng,Y-M; Iannello,P; Lau,H; Spirason,N; Moselen,J; Aziz,A; Komadina,N.
EPI2073271	MP	Australia	2022-Apr-09	EPI_ISL_13398671	A/Sydney/180/2022	Childrens Hospital Westmead	WHO Collaborating Centre for Reference and Research on Influenza	Deng,Y-M; Iannello,P; Lau,H; Spirason,N; Moselen,J; Aziz,A; Komadina,N.
EPI2073274	MP	Australia	2022-Apr-09	EPI_ISL_13398672	A/Sydney/182/2022	Childrens Hospital Westmead	WHO Collaborating Centre for Reference and Research on Influenza	Deng,Y-M; Iannello,P; Lau,H; Spirason,N; Moselen,J; Aziz,A; Komadina,N.
EPI2073277	MP	Australia	2022-Apr-13	EPI_ISL_13398673	A/Sydney/196/2022	Childrens Hospital Westmead	WHO Collaborating Centre for Reference and Research on Influenza	Deng,Y-M; Iannello,P; Lau,H; Spirason,N; Moselen,J; Aziz,A; Komadina,N.
EPI2073280	MP	Australia	2022-Apr-14	EPI_ISL_13398674	A/Sydney/201/2022	Childrens Hospital Westmead	WHO Collaborating Centre for Reference and Research on Influenza	Deng,Y-M; Iannello,P; Lau,H; Spirason,N; Moselen,J; Aziz,A; Komadina,N.
EPI2073286	MP	Australia	2022-Apr-17	EPI_ISL_13398676	A/Sydney/209/2022	Childrens Hospital Westmead	WHO Collaborating Centre for Reference and Research on Influenza	Deng,Y-M; Iannello,P; Lau,H; Spirason,N; Moselen,J; Aziz,A; Komadina,N.
EPI2073289	MP	Australia	2022-Apr-18	EPI_ISL_13398677	A/Sydney/212/2022	Childrens Hospital Westmead	WHO Collaborating Centre for Reference and Research on Influenza	Deng,Y-M; Iannello,P; Lau,H; Spirason,N; Moselen,J; Aziz,A; Komadina,N.
EPI2073292	MP	Australia	2022-Apr-19	EPI_ISL_13398678	A/Sydney/214/2022	Childrens Hospital Westmead	WHO Collaborating Centre for Reference and Research on Influenza	Deng,Y-M; Iannello,P; Lau,H; Spirason,N; Moselen,J; Aziz,A; Komadina,N.
EPI2073295	MP	Australia	2022-Apr-20	EPI_ISL_13398679	A/Sydney/224/2022	Childrens Hospital Westmead	WHO Collaborating Centre for Reference and Research on Influenza	Deng,Y-M; Iannello,P; Lau,H; Spirason,N; Moselen,J; Aziz,A; Komadina,N.
EPI2073298	MP	Australia	2022-Apr-23	EPI_ISL_13398680	A/Sydney/234/2022	Childrens Hospital Westmead	WHO Collaborating Centre for Reference and Research on Influenza	Deng,Y-M; Iannello,P; Lau,H; Spirason,N; Moselen,J; Aziz,A; Komadina,N.
EPI2073403	MP	Australia	2022-May-15	EPI_ISL_13398708	A/Darwin/375/2022	Royal Darwin Hospital	WHO Collaborating Centre for Reference and Research on Influenza	Deng,Y-M; Iannello,P; Lau,H; Spirason,N; Moselen,J; Aziz,A; Komadina,N.
EPI2073409	MP	Australia	2022-Apr-14	EPI_ISL_13398709	A/Brisbane/47/2022	Queensland Health Forensic and Scientific Services	WHO Collaborating Centre for Reference and Research on Influenza	Deng,Y-M; Iannello,P; Lau,H; Spirason,N; Moselen,J; Aziz,A; Komadina,N.
EPI2073415	MP	Australia	2022-Apr-23	EPI_ISL_13398710	A/Brisbane/50/2022	Queensland Health Forensic and Scientific Services	WHO Collaborating Centre for Reference and Research on Influenza	Deng,Y-M; Iannello,P; Lau,H; Spirason,N; Moselen,J; Aziz,A; Komadina,N.
EPI2073421	MP	Australia	2022-Apr-27	EPI_ISL_13398711	A/Sydney/246/2022	Childrens Hospital Westmead	WHO Collaborating Centre for Reference and Research on Influenza	Deng,Y-M; Iannello,P; Lau,H; Spirason,N; Moselen,J; Aziz,A; Komadina,N.
EPI2073427	MP	Australia	2022-May-15	EPI_ISL_13398712	A/Darwin/373/2022	Royal Darwin Hospital	WHO Collaborating Centre for Reference and Research on Influenza	Deng,Y-M; Iannello,P; Lau,H; Spirason,N; Moselen,J; Aziz,A; Komadina,N.
EPI2076035	MP	South Africa	2022-Mar-11	EPI_ISL_13399715	A/South Africa/R03454/2022	National Institute for Communicable Diseases (NICD)	National Institute for Communicable Diseases (NICD)
EPI2076034	MP	South Africa	2022-Mar-15	EPI_ISL_13399717	A/South Africa/R03702/2022	National Institute for Communicable Diseases (NICD)	National Institute for Communicable Diseases (NICD)
EPI2076031	MP	South Africa	2022-Apr-06	EPI_ISL_13399718	A/South Africa/R04147/2022	National Institute for Communicable Diseases (NICD)	National Institute for Communicable Diseases (NICD)
EPI2076030	MP	South Africa	2022-Apr-01	EPI_ISL_13399720	A/South Africa/R04204/2022	National Institute for Communicable Diseases (NICD)	National Institute for Communicable Diseases (NICD)
EPI2076029	MP	South Africa	2022-Apr-06	EPI_ISL_13399721	A/South Africa/R04205/2022	National Institute for Communicable Diseases (NICD)	National Institute for Communicable Diseases (NICD)
EPI2076028	MP	South Africa	2022-Apr-21	EPI_ISL_13399722	A/South Africa/R04778/2022	National Institute for Communicable Diseases (NICD)	National Institute for Communicable Diseases (NICD)
EPI2076027	MP	South Africa	2022-Apr-20	EPI_ISL_13399723	A/South Africa/R04850/2022	National Institute for Communicable Diseases (NICD)	National Institute for Communicable Diseases (NICD)
EPI2076025	MP	South Africa	2022-Apr-19	EPI_ISL_13399724	A/South Africa/R04851/2022	National Institute for Communicable Diseases (NICD)	National Institute for Communicable Diseases (NICD)
EPI2076023	MP	South Africa	2022-Apr-26	EPI_ISL_13399726	A/South Africa/R04919/2022	National Institute for Communicable Diseases (NICD)	National Institute for Communicable Diseases (NICD)
EPI2076021	MP	South Africa	2022-Apr-25	EPI_ISL_13399727	A/South Africa/R04930/2022	National Institute for Communicable Diseases (NICD)	National Institute for Communicable Diseases (NICD)
EPI2076020	MP	South Africa	2022-Apr-22	EPI_ISL_13399728	A/South Africa/R04933/2022	National Institute for Communicable Diseases (NICD)	National Institute for Communicable Diseases (NICD)
EPI2073811	MP	United Kingdom	2022-Feb-28	EPI_ISL_13431106	A/England/221000188/2022	UK Health Security Agency - Colindale	UK Health Security Agency - Colindale	UKHSA, Respiratory Virus Unit
EPI2073819	MP	United Kingdom	2022-Mar-01	EPI_ISL_13431107	A/England/221000189/2022	UK Health Security Agency - Colindale	UK Health Security Agency - Colindale	UKHSA, Respiratory Virus Unit
EPI2073827	MP	United Kingdom	2022-Feb-25	EPI_ISL_13431130	A/England/221000190/2022	UK Health Security Agency - Colindale	UK Health Security Agency - Colindale	UKHSA, Respiratory Virus Unit
EPI2073851	MP	United Kingdom	2022-Feb-25	EPI_ISL_13431133	A/England/221020285/2022	UK Health Security Agency - Colindale	UK Health Security Agency - Colindale	UKHSA, Respiratory Virus Unit
EPI2074139	MP	United Kingdom	2022-Mar-09	EPI_ISL_13431215	A/England/221080454/2022	UK Health Security Agency - Colindale	UK Health Security Agency - Colindale	UKHSA, Respiratory Virus Unit
EPI2074303	MP	United Kingdom	2022-Mar-13	EPI_ISL_13431253	A/England/221160505/2022	UK Health Security Agency - Colindale	UK Health Security Agency - Colindale	UKHSA, Respiratory Virus Unit
EPI2074319	MP	United Kingdom	2022-Mar-11	EPI_ISL_13431255	A/England/221160507/2022	UK Health Security Agency - Colindale	UK Health Security Agency - Colindale	UKHSA, Respiratory Virus Unit
EPI2074471	MP	United Kingdom	2022-Mar-15	EPI_ISL_13431302	A/England/221180872/2022	UK Health Security Agency - Colindale	UK Health Security Agency - Colindale	UKHSA, Respiratory Virus Unit
EPI2077292	MP	Germany	2022-Mar-08	EPI_ISL_13503236	A/Rheinland-Pfalz/2/2022	Robert Koch-Institute Nationales Referenzzentrum für Influenza	Robert Koch Institute Nationales Referenzzentrum für Influenza
EPI2077300	MP	Germany	2022-Apr-20	EPI_ISL_13503237	A/Saarland/2/2022	Robert Koch-Institute Nationales Referenzzentrum für Influenza	Robert Koch Institute Nationales Referenzzentrum für Influenza
EPI2079467	MP	Australia	2022-May-18	EPI_ISL_13531178	A/Canberra/176/2022	Canberra Hospital	WHO Collaborating Centre for Reference and Research on Influenza	Deng,Y-M; Iannello,P; Lau,H; Spirason,N; Moselen,J; Aziz,A; Komadina,N.
EPI2079482	MP	Australia	2022-May-22	EPI_ISL_13531179	A/Canberra/187/2022	Canberra Hospital	WHO Collaborating Centre for Reference and Research on Influenza	Deng,Y-M; Iannello,P; Lau,H; Spirason,N; Moselen,J; Aziz,A; Komadina,N.
EPI2079738	MP	Australia	2010-Aug-27	EPI_ISL_13531291	A/Canberra/18/2010	Canberra Hospital	WHO Collaborating Centre for Reference and Research on Influenza
EPI2079744	MP	New Zealand	2010-Jul-12	EPI_ISL_13531293	A/Christchurch/16/2010	Canterbury Health Services	WHO Collaborating Centre for Reference and Research on Influenza
EPI2079763	MP	Australia	2010-Aug-17	EPI_ISL_13531302	A/Darwin/51B/2010	Royal Darwin Hospital	WHO Collaborating Centre for Reference and Research on Influenza
EPI2079778	MP	Australia	2009-Aug-12	EPI_ISL_13531309	A/Perth/262/2009	Pathwest QE II Medical Centre	WHO Collaborating Centre for Reference and Research on Influenza
EPI2079784	MP	Australia	2010-Jul-15	EPI_ISL_13531310	A/Perth/36B/2010	Pathwest QE II Medical Centre	WHO Collaborating Centre for Reference and Research on Influenza
EPI2079821	MP	Australia	2010-Sep-16	EPI_ISL_13531323	A/Sydney/511/2010	Childrens Hospital Westmead	WHO Collaborating Centre for Reference and Research on Influenza
EPI2079842	MP	Australia	2010-Sep-29	EPI_ISL_13531333	A/Victoria/906/2010	Austin Health	WHO Collaborating Centre for Reference and Research on Influenza
EPI2079845	MP	Australia	2010-Oct-10	EPI_ISL_13531334	A/Victoria/917/2010	Austin Health	WHO Collaborating Centre for Reference and Research on Influenza
EPI2079850	MP	Australia	2010-Oct-08	EPI_ISL_13531335	A/Victoria/918/2010	Austin Health	WHO Collaborating Centre for Reference and Research on Influenza
EPI2082040	MP	Brazil	2018-Sep-24	EPI_ISL_13563916	A/Rio de Janeiro/1255/2018	Laboratório Central de Saúde Pública (LACEN RJ)	Instituto Oswaldo Cruz FIOCRUZ - Laboratory of Respiratory Viruses and Measles (LVRS)	Resende, P.C.; Motta, F.C.; Pereira, E.C.; Arantes, I.; Rocha, A.S.; Silva, B.M.; Carvalho, J.M.; Pinto, L.M.; Siqueira, M.
EPI2079816	MP	Australia	2010-Sep-23	EPI_ISL_13531320	A/South Australia/404/2010	Institute of Medical and Veterinary Science (IMVS)	WHO Collaborating Centre for Reference and Research on Influenza
EPI2060033	MP	France	2022-Mar-22	EPI_ISL_13186739	A/RENNES/26261/2022	Institut Pasteur	Institut Pasteur
EPI2079809	MP	Singapore	2010-Jun-02	EPI_ISL_13531317	A/Sinagpore/579/2010	Ministry of Health, Singapore	WHO Collaborating Centre for Reference and Research on Influenza
EPI413158	MP	India	2012-Dec-21	EPI_ISL_133533	A/India/2179/2012	All India Institute of Medical Sciences	Centers for Disease Control and Prevention
EPI2079802	MP	Singapore	2010-May-18	EPI_ISL_13531316	A/Sinagpore/575/2010	Ministry of Health, Singapore	WHO Collaborating Centre for Reference and Research on Influenza
EPI2079774	MP	Papua New Guinea	2010-Mar-29	EPI_ISL_13531308	A/Okapa/1/2010	Papua New Guinea Institute of Medical Research	WHO Collaborating Centre for Reference and Research on Influenza
EPI2044030	MP	Australia	2017-Jul-05	EPI_ISL_12850482	A/Brisbane/103/2017	Queensland Health Forensic and Scientific Services	WHO Collaborating Centre for Reference and Research on Influenza
EPI2033639	MP	Romania	2022-Apr-05	EPI_ISL_12666781	A/Romania/447/2022	National Institute for Infectious Diseases “Prof. Dr. Matei Balș”	National Institute of Infectious Diseases-Prof. Dr. Matei Bals	Banica, Leontina ; Ovidiu, Vlaicu ; Corina, Casangiu ; Surleac, Marius ; Dragos, Florea ; Paraschiv, Simona
EPI2052495	MP	United Kingdom	2022-May-02	EPI_ISL_13027148	A/Cardiff/4242/2022	Public Health Wales Microbiology Cardiff	Public Health Wales Microbiology Cardiff
EPI2055390	MP	Netherlands	2022-May-23	EPI_ISL_13096502	A/Netherlands/11615/2022	National Institute for Public Health and the Environment (RIVM)	National Institute for Public Health and the Environment (RIVM)	A,Meijer; L,Wijsman; S, vd Brink
EPI2055382	MP	Netherlands	2022-May-19	EPI_ISL_13094836	A/Netherlands/11564/2022	National Institute for Public Health and the Environment (RIVM)	National Institute for Public Health and the Environment (RIVM)	A,Meijer; L,Wijsman; S, vd Brink
EPI2042251	MP	Netherlands	2022-Apr-25	EPI_ISL_12771097	A/Netherlands/11510/2022	IJsselland Ziekenhuis	National Institute for Public Health and the Environment (RIVM)	A,Meijer; L,Wijsman; S, vd Brink
EPI2042235	MP	Netherlands	2022-Apr-28	EPI_ISL_12771095	A/Netherlands/11508/2022	IJsselland Ziekenhuis	National Institute for Public Health and the Environment (RIVM)	A,Meijer; L,Wijsman; S, vd Brink
EPI2034068	MP	Netherlands	2022-May-01	EPI_ISL_12676966	A/Netherlands/11430/2022	PAMM	National Institute for Public Health and the Environment (RIVM)	A,Meijer; L,Wijsman; S, vd Brink
EPI2042188	MP	Netherlands	2022-May-08	EPI_ISL_12771089	A/Netherlands/11502/2022	Royal GD	National Institute for Public Health and the Environment (RIVM)	A,Meijer; L,Wijsman; S, vd Brink
EPI2042172	MP	Netherlands	2022-May-05	EPI_ISL_12771087	A/Netherlands/11500/2022	Royal GD	National Institute for Public Health and the Environment (RIVM)	A,Meijer; L,Wijsman; S, vd Brink
EPI2034028	MP	Netherlands	2022-Apr-29	EPI_ISL_12676882	A/Netherlands/11425/2022	Royal GD	National Institute for Public Health and the Environment (RIVM)	A,Meijer; L,Wijsman; S, vd Brink
EPI2055438	MP	Netherlands	2022-May-18	EPI_ISL_13096508	A/Netherlands/11625/2022	ISALA Ziekenhuizen	National Institute for Public Health and the Environment (RIVM)	A,Meijer; L,Wijsman; S, vd Brink
EPI2055422	MP	Netherlands	2022-May-17	EPI_ISL_13096506	A/Netherlands/11623/2022	ISALA Ziekenhuizen	National Institute for Public Health and the Environment (RIVM)	A,Meijer; L,Wijsman; S, vd Brink
EPI2034100	MP	Netherlands	2022-Apr-28	EPI_ISL_12677036	A/Netherlands/11435/2022	ISALA Ziekenhuizen	National Institute for Public Health and the Environment (RIVM)	A,Meijer; L,Wijsman; S, vd Brink
EPI2033911	MP	Netherlands	2022-Apr-26	EPI_ISL_12676636	A/Netherlands/11408/2022	Gelre ziekenhuizen	National Institute for Public Health and the Environment (RIVM)	A,Meijer; L,Wijsman; S, vd Brink
EPI1853329	MP	Russian Federation	2013-Apr-09	EPI_ISL_1361638	A/IIV-Maykop/116/2013	NIC Russia, Ivanovsky Research Institute of Virology	D.I. Ivanovsky Research Institute of virology MoPH of RF,Moscow	Krasnoslobodtsev,Kirill; Alkhovsky,Sergey; Kirillova,Elena; Burtseva,Elena
EPI1853211	MP	Russian Federation	2010-Jan-12	EPI_ISL_1347550	A/IIV-Yaroslavl/196/2009	NIC Russia, Ivanovsky Research Institute of Virology	D.I. Ivanovsky Research Institute of virology MoPH of RF,Moscow	Krasnoslobodtsev,Kirill; Alkhovsky,Sergey; Kirillova,Elena; Burtseva,Elena
EPI1853203	MP	Russian Federation	2009-Nov-23	EPI_ISL_1347504	A/IIV-Vladimir/181/2009	NIC Russia, Ivanovsky Research Institute of Virology	D.I. Ivanovsky Research Institute of virology MoPH of RF,Moscow	Krasnoslobodtsev,Kirill; Alkhovsky,Sergey; Kirillova,Elena; Burtseva,Elena
EPI2032883	MP	Spain	2022-Apr-02	EPI_ISL_12646227	A/CastillaLaMancha/1636/2022	Instituto de Salud Carlos III	Instituto de Salud Carlos III	Pozo,F; Iglesias-Caballero, M.; Gonz?lez-Esguevillas,M.; Molinero,M.; Camarero,S.; Mart?n,V.; Reyes,N.; Sandon?s,V.; V?zquez-Mor?n,S.; Casas,I.
EPI2032875	MP	Spain	2022-Apr-02	EPI_ISL_12646226	A/CastillaLaMancha/1635/2022	Instituto de Salud Carlos III	Instituto de Salud Carlos III	Pozo,F; Iglesias-Caballero, M.; Gonz?lez-Esguevillas,M.; Molinero,M.; Camarero,S.; Mart?n,V.; Reyes,N.; Sandon?s,V.; V?zquez-Mor?n,S.; Casas,I.
EPI2032795	MP	Spain	2022-Mar-31	EPI_ISL_12646216	A/CastillaLaMancha/1588/2022	Instituto de Salud Carlos III	Instituto de Salud Carlos III	Pozo,F; Iglesias-Caballero, M.; Gonz?lez-Esguevillas,M.; Molinero,M.; Camarero,S.; Mart?n,V.; Reyes,N.; Sandon?s,V.; V?zquez-Mor?n,S.; Casas,I.
EPI2032667	MP	Spain	2022-Mar-25	EPI_ISL_12646200	A/CastillaLaMancha/1546/2022	Instituto de Salud Carlos III	Instituto de Salud Carlos III	Pozo,F; Iglesias-Caballero, M.; Gonz?lez-Esguevillas,M.; Molinero,M.; Camarero,S.; Mart?n,V.; Reyes,N.; Sandon?s,V.; V?zquez-Mor?n,S.; Casas,I.
EPI2078992	MP	Australia	2022-May-15	EPI_ISL_13531095	A/Darwin/381/2022	Royal Darwin Hospital	WHO Collaborating Centre for Reference and Research on Influenza	Deng,Y-M; Iannello,P; Lau,H; Spirason,N; Moselen,J; Aziz,A; Komadina,N.
EPI2078989	MP	Australia	2022-May-11	EPI_ISL_13531094	A/Darwin/223/2022	Royal Darwin Hospital	WHO Collaborating Centre for Reference and Research on Influenza	Deng,Y-M; Iannello,P; Lau,H; Spirason,N; Moselen,J; Aziz,A; Komadina,N.
EPI2078983	MP	Australia	2022-May-02	EPI_ISL_13531092	A/Darwin/88/2022	Royal Darwin Hospital	WHO Collaborating Centre for Reference and Research on Influenza	Deng,Y-M; Iannello,P; Lau,H; Spirason,N; Moselen,J; Aziz,A; Komadina,N.
EPI2044228	MP	Australia	2022-May-03	EPI_ISL_12850726	A/Darwin/71/2022	Royal Darwin Hospital	WHO Collaborating Centre for Reference and Research on Influenza	Deng,Y-M; Iannello,P; Lau,H; Spirason,N; Moselen,J; Aziz,A; Komadina,N.
EPI2044225	MP	Australia	2022-Apr-26	EPI_ISL_12850715	A/Darwin/69/2022	Royal Darwin Hospital	WHO Collaborating Centre for Reference and Research on Influenza	Deng,Y-M; Iannello,P; Lau,H; Spirason,N; Moselen,J; Aziz,A; Komadina,N.
EPI2044222	MP	Australia	2022-Apr-26	EPI_ISL_12850706	A/Darwin/66/2022	Royal Darwin Hospital	WHO Collaborating Centre for Reference and Research on Influenza	Deng,Y-M; Iannello,P; Lau,H; Spirason,N; Moselen,J; Aziz,A; Komadina,N.
EPI2044219	MP	Australia	2022-Apr-27	EPI_ISL_12850697	A/Darwin/80/2022	Royal Darwin Hospital	WHO Collaborating Centre for Reference and Research on Influenza	Deng,Y-M; Iannello,P; Lau,H; Spirason,N; Moselen,J; Aziz,A; Komadina,N.
EPI2044216	MP	Australia	2022-Apr-28	EPI_ISL_12850688	A/Darwin/64/2022	Royal Darwin Hospital	WHO Collaborating Centre for Reference and Research on Influenza	Deng,Y-M; Iannello,P; Lau,H; Spirason,N; Moselen,J; Aziz,A; Komadina,N.
EPI2044234	MP	Australia	2022-Apr-27	EPI_ISL_12850746	A/Sydney/248/2022	Childrens Hospital Westmead	WHO Collaborating Centre for Reference and Research on Influenza	Deng,Y-M; Iannello,P; Lau,H; Spirason,N; Moselen,J; Aziz,A; Komadina,N.
EPI2044231	MP	Australia	2022-Apr-13	EPI_ISL_12850736	A/Sydney/221/2022	Childrens Hospital Westmead	WHO Collaborating Centre for Reference and Research on Influenza	Deng,Y-M; Iannello,P; Lau,H; Spirason,N; Moselen,J; Aziz,A; Komadina,N.
EPI394305	MP	New Zealand	2012-Jul-06	EPI_ISL_128696	A/WELLINGTON/23/2012	Institute of Environmental Science and Research (ESR)	WHO Collaborating Centre for Reference and Research on Influenza	Deng,Y-M; Iannello,P; Caldwell,N; Jelley,L; Komadina,N
EPI1854063	MP	Japan	2020-Mar-17	EPI_ISL_1386247	A/FUKUSHIMA/37/2020	Fukushima Prefectural Institute of Public Health	National Institute of Infectious Diseases (NIID)	Takashita,Emi;Fujisaki,Seiichiro;Shirakura,Masayuki;Watanabe,Shinji;Hasegawa,Hideki
EPI1854055	MP	Japan	2020-Mar-11	EPI_ISL_1386246	A/FUKUSHIMA/35/2020	Fukushima Prefectural Institute of Public Health	National Institute of Infectious Diseases (NIID)	Takashita,Emi;Fujisaki,Seiichiro;Shirakura,Masayuki;Watanabe,Shinji;Hasegawa,Hideki
EPI1854046	MP	Japan	2020-Mar-11	EPI_ISL_1386245	A/FUKUSHIMA/34/2020	Fukushima Prefectural Institute of Public Health	National Institute of Infectious Diseases (NIID)	Takashita,Emi;Fujisaki,Seiichiro;Shirakura,Masayuki;Watanabe,Shinji;Hasegawa,Hideki
EPI1854038	MP	Japan	2020-Feb-18	EPI_ISL_1386244	A/FUKUSHIMA/32/2020	Fukushima Prefectural Institute of Public Health	National Institute of Infectious Diseases (NIID)	Takashita,Emi;Fujisaki,Seiichiro;Shirakura,Masayuki;Watanabe,Shinji;Hasegawa,Hideki
EPI1854026	MP	Japan	2020-Feb-17	EPI_ISL_1386242	A/FUKUSHIMA/27/2020	Fukushima Prefectural Institute of Public Health	National Institute of Infectious Diseases (NIID)	Takashita,Emi;Fujisaki,Seiichiro;Shirakura,Masayuki;Watanabe,Shinji;Hasegawa,Hideki
EPI1854019	MP	Japan	2020-Feb-17	EPI_ISL_1386241	A/FUKUSHIMA/26/2020	Fukushima Prefectural Institute of Public Health	National Institute of Infectious Diseases (NIID)	Takashita,Emi;Fujisaki,Seiichiro;Shirakura,Masayuki;Watanabe,Shinji;Hasegawa,Hideki
EPI1854011	MP	Japan	2020-Jan-21	EPI_ISL_1386240	A/FUKUSHIMA/19/2020	Fukushima Prefectural Institute of Public Health	National Institute of Infectious Diseases (NIID)	Takashita,Emi;Fujisaki,Seiichiro;Shirakura,Masayuki;Watanabe,Shinji;Hasegawa,Hideki
EPI1854002	MP	Japan	2020-Feb-04	EPI_ISL_1386239	A/FUKUSHIMA/18/2020	Fukushima Prefectural Institute of Public Health	National Institute of Infectious Diseases (NIID)	Takashita,Emi;Fujisaki,Seiichiro;Shirakura,Masayuki;Watanabe,Shinji;Hasegawa,Hideki
EPI1853995	MP	Japan	2020-Jan-23	EPI_ISL_1386238	A/FUKUSHIMA/16/2020	Fukushima Prefectural Institute of Public Health	National Institute of Infectious Diseases (NIID)	Takashita,Emi;Fujisaki,Seiichiro;Shirakura,Masayuki;Watanabe,Shinji;Hasegawa,Hideki
EPI1853986	MP	Japan	2020-Jan-04	EPI_ISL_1386237	A/FUKUSHIMA/12/2020	Fukushima Prefectural Institute of Public Health	National Institute of Infectious Diseases (NIID)	Takashita,Emi;Fujisaki,Seiichiro;Shirakura,Masayuki;Watanabe,Shinji;Hasegawa,Hideki
EPI447180	MP	Russian Federation	2013-Mar-20	EPI_ISL_140999	A/St. Petersburg/151/2013	Russian Academy of Medical Sciences	Centers for Disease Control and Prevention
EPI418181	MP	Indonesia	2012-Aug-24	EPI_ISL_134843	A/Indonesia/Nihrdi-Pal102/2012	Ministry of Health, NIHRD	Centers for Disease Control and Prevention
EPI394844	MP	Argentina	2012-Jul-10	EPI_ISL_128964	A/Argentina/48/2012	Instituto Nacional de Enfermedades Infecciosas	Centers for Disease Control and Prevention
EPI394725	MP	Argentina	2012-Jul-09	EPI_ISL_128963	A/Argentina/42/2012	Instituto Nacional de Enfermedades Infecciosas	Centers for Disease Control and Prevention
EPI394878	MP	Australia	2012-Jun-11	EPI_ISL_129015	A/Victoria/523/2012	WHO Collaborating Centre for Reference and Research on Influenza	Centers for Disease Control and Prevention
EPI394855	MP	India	2012-Jun-21	EPI_ISL_129011	A/India/449/2012	National Institute of Virology	Centers for Disease Control and Prevention
EPI394858	MP	India	2012-Jul-17	EPI_ISL_128972	A/India/7764/2012	National Institute of Virology	Centers for Disease Control and Prevention
EPI394741	MP	India	2012-Jul-11	EPI_ISL_128971	A/India/7710/2012	National Institute of Virology	Centers for Disease Control and Prevention
EPI394853	MP	India	2012-Jun-04	EPI_ISL_128970	A/India/447/2012	National Institute of Virology	Centers for Disease Control and Prevention
EPI394738	MP	Honduras	2012-Jun-26	EPI_ISL_128969	A/Honduras/9746/2012	Laboratorio Nacional de Virologia	Centers for Disease Control and Prevention
EPI394736	MP	Honduras	2012-Jun-14	EPI_ISL_128968	A/Honduras/9720/2012	Laboratorio Nacional de Virologia	Centers for Disease Control and Prevention
EPI394753	MP	Panama	2012-Jun-29	EPI_ISL_128977	A/Panama/310657/2012	Instituto Conmemorativo Gorgas de Estudios de la Salud	Centers for Disease Control and Prevention
EPI394750	MP	Panama	2012-Jun-26	EPI_ISL_128976	A/Panama/310630/2012	Instituto Conmemorativo Gorgas de Estudios de la Salud	Centers for Disease Control and Prevention
EPI394747	MP	Panama	2012-Jun-05	EPI_ISL_128975	A/Panama/310521/2012	Instituto Conmemorativo Gorgas de Estudios de la Salud	Centers for Disease Control and Prevention
EPI394845	MP	Belize	2012-Jan-01	EPI_ISL_129010	A/Belize/334/2012	Caribbean Epidemiology Center	Centers for Disease Control and Prevention
EPI394874	MP	Suriname	2012-May-10	EPI_ISL_128981	A/Suriname/265/2012	Caribbean Epidemiology Center	Centers for Disease Control and Prevention
EPI394865	MP	Brazil	2012-Jul-03	EPI_ISL_128974	A/Natal/119715/2012	National Influenza Center	Centers for Disease Control and Prevention
EPI394870	MP	Peru	2012-May-02	EPI_ISL_129014	A/Peru/234/2012	NAMRU-6	Centers for Disease Control and Prevention
EPI394849	MP	Brazil	2012-May-02	EPI_ISL_128967	A/Brazil/9527/2012	Instituto Adolfo Lutz	Centers for Disease Control and Prevention
EPI394848	MP	Brazil	2012-Jul-30	EPI_ISL_128965	A/Brazil/2320/2012	Instituto Adolfo Lutz	Centers for Disease Control and Prevention
EPI440925	MP	United States	2013-Mar-03	EPI_ISL_139111	A/Texas/10/2013	Texas Department of State Health Services-Laboratory Services	Centers for Disease Control and Prevention
EPI394864	MP	United States	2012-Jul-12	EPI_ISL_128973	A/Maryland/21/2012	Maryland Department of Health and Mental Hygiene	Centers for Disease Control and Prevention
EPI440919	MP	United States	2013-Feb-08	EPI_ISL_139109	A/Idaho/04/2013	State of Idaho Bureau of Laboratories	Centers for Disease Control and Prevention
EPI440930	MP	United States	2013-Mar-11	EPI_ISL_139112	A/Illinois/02/2013	Illinois Department of Public Health-Chicago	Centers for Disease Control and Prevention
EPI394762	MP	United States	2012-Jun-24	EPI_ISL_128980	A/South Carolina/13/2012	South Carolina Department of Health	Centers for Disease Control and Prevention
EPI418244	MP	India	2012-Dec-05	EPI_ISL_134858	A/India/2077/2012	All India Institute of Medical Sciences	Centers for Disease Control and Prevention
EPI418229	MP	India	2012-Dec-21	EPI_ISL_134855	A/India/2181/2012	All India Institute of Medical Sciences	Centers for Disease Control and Prevention
EPI418226	MP	India	2012-Dec-06	EPI_ISL_134854	A/India/2080/2012	All India Institute of Medical Sciences	Centers for Disease Control and Prevention
EPI418195	MP	India	2012-Dec-24	EPI_ISL_134846	A/India/2205/2012	All India Institute of Medical Sciences	Centers for Disease Control and Prevention
EPI2067504	MP	United States	2022-May-16	EPI_ISL_13286914	A/Florida/38/2022	Florida Department of Health-Jacksonville	Centers for Disease Control and Prevention
EPI440933	MP	United States	2013-Feb-26	EPI_ISL_139113	A/Florida/07/2013	Florida Department of Health-Jacksonville	Centers for Disease Control and Prevention
EPI440916	MP	United States	2013-Feb-19	EPI_ISL_139108	A/Louisiana/03/2013	Louisiana Department of Health and Hospitals	Centers for Disease Control and Prevention
EPI440922	MP	United States	2013-Feb-12	EPI_ISL_139110	A/Oklahoma/07/2013	Oklahoma State Department of Health	Centers for Disease Control and Prevention
EPI394867	MP	United States	2012-Aug-09	EPI_ISL_129013	A/Nebraska/10/2012	Nebraska Public Health Lab	Centers for Disease Control and Prevention
EPI418235	MP	United States	2013-Jan-08	EPI_ISL_134857	A/Ohio/02/2013	Ohio Department of Health Laboratories	Centers for Disease Control and Prevention
EPI440941	MP	United States	2013-Jan-12	EPI_ISL_139115	A/California/17/2013	California Department of Health Services	Centers for Disease Control and Prevention
EPI394765	MP	United States	2012-Jul-30	EPI_ISL_128982	A/Washington/34/2012	Washington State Public Health Laboratory	Centers for Disease Control and Prevention
EPI2067496	MP	United States	2022-May-03	EPI_ISL_13286913	A/West Virginia/21/2022	West Virginia Office of Laboratory Services	Centers for Disease Control and Prevention
EPI2067488	MP	United States	2022-May-02	EPI_ISL_13286912	A/West Virginia/20/2022	West Virginia Office of Laboratory Services	Centers for Disease Control and Prevention
EPI440937	MP	United States	2013-Mar-01	EPI_ISL_139114	A/Minnesota/02/2013	Minnesota Department of Health	Centers for Disease Control and Prevention
EPI394861	MP	Chile	2012-Jun-20	EPI_ISL_129012	A/Iquique/44427/2012	Instituto de Salud Publica de Chile	Centers for Disease Control and Prevention
EPI2045761	MP	Sweden	2022-Apr-04	EPI_ISL_12894036	A/Stockholm/13/2022	Klinisk mikrobiologi, Viruslab Huddinge, Karolinska Universitetslaboratoriet Karolinska Universitetssjukhuset	Public Health Agency of Sweden
EPI2045689	MP	Sweden	2022-Apr-06	EPI_ISL_12894023	A/Stockholm/20/2022	Klinisk mikrobiologi, Karolinska Universitetslaboratoriet, Karolinska Universitetssjukhuset Solna	Public Health Agency of Sweden
EPI2045657	MP	Sweden	2022-Mar-29	EPI_ISL_12894019	A/Stockholm/16/2022	Klinisk mikrobiologi, Karolinska Universitetslaboratoriet, Karolinska Universitetssjukhuset Solna	Public Health Agency of Sweden
EPI2045649	MP	Sweden	2022-Mar-24	EPI_ISL_12894018	A/Stockholm/15/2022	Klinisk mikrobiologi, Karolinska Universitetslaboratoriet, Karolinska Universitetssjukhuset Solna	Public Health Agency of Sweden
EPI420017	MP	Sweden	2013-Jan-28	EPI_ISL_135103	A/Skovde/1/2013		Public Health Agency of Sweden
EPI419992	MP	Sweden	2013-Jan-04	EPI_ISL_135096	A/Malmoe/1/2013		Public Health Agency of Sweden
EPI418952	MP	Sweden	2012-Dec-26	EPI_ISL_134960	A/Kalmar/2/2012		Public Health Agency of Sweden
EPI418910	MP	Sweden	2012-Dec-25	EPI_ISL_134954	A/Stockholm/48/2012		Public Health Agency of Sweden
EPI418832	MP	Sweden	2012-Dec-25	EPI_ISL_134938	A/Stockholm/50/2012		Public Health Agency of Sweden
EPI418789	MP	Sweden	2012-Dec-24	EPI_ISL_134937	A/Karlstad/1/2012		Public Health Agency of Sweden
EPI418747	MP	Sweden	2012-Dec-11	EPI_ISL_134930	A/Stockholm/47/2012		Public Health Agency of Sweden
EPI418667	MP	Sweden	2012-Dec-19	EPI_ISL_134915	A/Orebro/2/2012		Public Health Agency of Sweden
EPI418587	MP	Sweden	2012-Dec-15	EPI_ISL_134911	A/Stockholm/46/2012		Public Health Agency of Sweden
EPI418382	MP	Sweden	2012-Dec-17	EPI_ISL_134873	A/Stockholm/45/2012		Public Health Agency of Sweden
EPI418379	MP	Sweden	2012-Dec-07	EPI_ISL_134872	A/Stockholm/44/2012		Public Health Agency of Sweden
EPI418376	MP	Sweden	2012-Dec-08	EPI_ISL_134871	A/Trollhattan/3/2012		Public Health Agency of Sweden
EPI418373	MP	Sweden	2012-Dec-10	EPI_ISL_134870	A/Stockholm/49/2012		Public Health Agency of Sweden
EPI454437	MP	United States	2013-Apr-08	EPI_ISL_142575	A/Vermont/03/2013	Vermont Department of Health Laboratory	Centers for Disease Control and Prevention
EPI454440	MP	United States	2013-Apr-14	EPI_ISL_142576	A/Utah/05/2013	Utah Department of Health	Centers for Disease Control and Prevention
EPI454443	MP	Russian Federation	2013-Mar-25	EPI_ISL_142577	A/Nizhnii Novgorod/01/2013	Russian Academy of Medical Sciences	Centers for Disease Control and Prevention
EPI454446	MP	Chile	2013-Mar-19	EPI_ISL_142578	A/Santiago/20148/2013	Instituto de Salud Publica de Chile	Centers for Disease Control and Prevention
EPI454449	MP	United States	2013-Mar-13	EPI_ISL_142579	A/Florida/11/2013	Florida Department of Health-Tampa	Centers for Disease Control and Prevention
EPI454452	MP	Russian Federation	2013-Mar-20	EPI_ISL_142580	A/Kirov/01/2013	Russian Academy of Medical Sciences	Centers for Disease Control and Prevention
EPI454455	MP	United States	2013-Apr-11	EPI_ISL_142581	A/Louisiana/05/2013	Louisiana Department of Health and Hospitals	Centers for Disease Control and Prevention
EPI457444	MP	Northern Mariana Islands	2012-Dec-28	EPI_ISL_142861	A/Saipan/6194/2012	State of Hawaii Department of Health	Centers for Disease Control and Prevention
EPI457446	MP	United States	2013-Mar-09	EPI_ISL_142862	A/California/19/2013	California Department of Health Services	Centers for Disease Control and Prevention
EPI457448	MP	United States	2013-Mar-08	EPI_ISL_142863	A/California/20/2013	California Department of Health Services	Centers for Disease Control and Prevention
EPI457499	MP	United States	2013-Apr-08	EPI_ISL_142864	A/Georgia/02/2013	Georgia Public Health Laboratory	Centers for Disease Control and Prevention
EPI457452	MP	Bahrain	2013-Apr-08	EPI_ISL_142865	A/Bahrain/231/2013	Ministry of Health Bahrain	Centers for Disease Control and Prevention
EPI457504	MP	Dominican Republic	2013-May-01	EPI_ISL_142866	A/Dominican Republic/7291/2013	Laboratorio de Investigacion / Centro de Educacion Medica y Amistad Dominico Japones (CEMADOJA)	Centers for Disease Control and Prevention
EPI457457	MP	Bangladesh	2012-Dec-02	EPI_ISL_142867	A/Bangladesh/3832/2012	icddr,b International Centre for Diarrhoeal Disease Research, Bangladesh	Centers for Disease Control and Prevention
EPI457460	MP	United States	2013-Mar-26	EPI_ISL_142868	A/Tennessee/03/2013	Tennessee Department of Health Laboratory-Nashville	Centers for Disease Control and Prevention
EPI457496	MP	United States	2013-Apr-10	EPI_ISL_142875	A/New Mexico/10/2013	New Mexico Department of Health	Centers for Disease Control and Prevention
EPI457501	MP	Dominican Republic	2013-May-01	EPI_ISL_142876	A/Dominican Republic/7293/2013	Laboratorio de Investigacion / Centro de Educacion Medica y Amistad Dominico Japones (CEMADOJA)	Centers for Disease Control and Prevention
EPI457508	MP	United States	2013-Apr-09	EPI_ISL_142878	A/North Carolina/07/2013	North Carolina State Laboratory of Public Health	Centers for Disease Control and Prevention
EPI464808	MP	United States	2012-Nov-29	EPI_ISL_143537	A/Ohio/106/2012	Ohio Department of Health Laboratories	Centers for Disease Control and Prevention
EPI466686	MP	Russian Federation	2013-Mar-20	EPI_ISL_143630	A/Saint-Petersburg/155/2013	WHO National Influenza Centre Russian Federation	National Institute for Medical Research
EPI466687	MP	Russian Federation	2013-Mar-20	EPI_ISL_143636	A/Samara/83/2013	WHO National Influenza Centre Russian Federation	National Institute for Medical Research
EPI466708	MP	Slovenia	2013-Apr-05	EPI_ISL_143640	A/Slovenia/1552/2013	Laboratory for Virology, National Institute of Public Health	National Institute for Medical Research
EPI466684	MP	Romania	2013-Apr-02	EPI_ISL_143652	A/Vaslui/139682/2013	Cantacuzino Institute	National Institute for Medical Research
EPI460802	MP	Peru	2013-Apr-19	EPI_ISL_143674	A/Peru/108/2013	Laboratorio de Referencia Nacional Virus Respiratorios, Instituto Nacional de Salud	Centers for Disease Control and Prevention
EPI460805	MP	Peru	2013-Apr-19	EPI_ISL_143675	A/Peru/107/2013	Laboratorio de Referencia Nacional Virus Respiratorios, Instituto Nacional de Salud	Centers for Disease Control and Prevention
EPI460808	MP	Peru	2013-Feb-14	EPI_ISL_143676	A/Peru/18/2013	Laboratorio de Referencia Nacional Virus Respiratorios, Instituto Nacional de Salud	Centers for Disease Control and Prevention
EPI460811	MP	Peru	2013-Feb-11	EPI_ISL_143677	A/Peru/16/2013	Laboratorio de Referencia Nacional Virus Respiratorios, Instituto Nacional de Salud	Centers for Disease Control and Prevention
EPI460814	MP	Peru	2013-Feb-11	EPI_ISL_143678	A/Peru/15/2013	Laboratorio de Referencia Nacional Virus Respiratorios, Instituto Nacional de Salud	Centers for Disease Control and Prevention
EPI460818	MP	Peru	2013-Apr-19	EPI_ISL_143679	A/Peru/106/2013	Laboratorio de Referencia Nacional Virus Respiratorios, Instituto Nacional de Salud	Centers for Disease Control and Prevention
EPI460827	MP	Peru	2013-Feb-14	EPI_ISL_143681	A/Peru/17/2013	Laboratorio de Referencia Nacional Virus Respiratorios, Instituto Nacional de Salud	Centers for Disease Control and Prevention
EPI460830	MP	India	2013-Feb-15	EPI_ISL_143682	A/India/1343/2013	National Institute of Virology	Centers for Disease Control and Prevention
EPI460833	MP	Peru	2013-Feb-14	EPI_ISL_143683	A/Peru/19/2013	Laboratorio de Referencia Nacional Virus Respiratorios, Instituto Nacional de Salud	Centers for Disease Control and Prevention
EPI463637	MP	Japan	2013-Mar-26	EPI_ISL_143710	A/SHIMANE/109/2013	Shimane Prefectural Institute of Public Health and Environmental Science	National Institute of Infectious Diseases (NIID)	Fujisaki,Seiichiro; Itoh,Reiko; Miura,Mai; Tashiro,Masato; Odagiri,Takato
EPI463638	MP	Japan	2013-Apr-10	EPI_ISL_143711	A/SHIMANE/114/2013	Shimane Prefectural Institute of Public Health and Environmental Science	National Institute of Infectious Diseases (NIID)	Fujisaki,Seiichiro; Itoh,Reiko; Miura,Mai; Tashiro,Masato; Odagiri,Takato
EPI463640	MP	Japan	2013-Apr-27	EPI_ISL_143712	A/CHIBA-C/43/2013	Chiba City Institute of Health and Environment	National Institute of Infectious Diseases (NIID)	Fujisaki,Seiichiro; Itoh,Reiko; Miura,Mai; Tashiro,Masato; Odagiri,Takato
EPI463644	MP	Japan	2013-Apr-28	EPI_ISL_143713	A/NAGANO/2269/2013	Nagano Environmental Conservation Research Institute	National Institute of Infectious Diseases (NIID)	Fujisaki,Seiichiro; Itoh,Reiko; Miura,Mai; Tashiro,Masato; Odagiri,Takato
EPI463646	MP	Japan	2013-Apr-17	EPI_ISL_143715	A/HIROSHIMA/19/2013	Center for Public Health and Environment, Hiroshima Prefectural Technology Research Institute	National Institute of Infectious Diseases (NIID)	Fujisaki,Seiichiro; Itoh,Reiko; Miura,Mai; Tashiro,Masato; Odagiri,Takato
EPI466696	MP	Serbia	2013-Mar-19	EPI_ISL_144048	A/Belgrade/1773/2013	Institute of Immunology and Virology Torlak	National Institute for Medical Research
EPI466693	MP	Hungary	2013-Mar-18	EPI_ISL_144057	A/Hungary/25/2013	Central Veterinary Institute Budapest	National Institute for Medical Research
EPI466697	MP	Moldova, Republic of	2013-Mar-04	EPI_ISL_144060	A/Moldova/317/2013	National Centre for Preventive Medicine	National Institute for Medical Research
EPI466712	MP	Russian Federation	2013-Apr-03	EPI_ISL_144063	A/Saratov/1/2013	WHO National Influenza Centre Russian Federation	National Institute for Medical Research
EPI466685	MP	Georgia	2013-Mar-25	EPI_ISL_144068	A/Tskaltubo/948/2013	National Centre for Disease Control and Public Health	National Institute for Medical Research
EPI462797	MP	United States	2013-May-11	EPI_ISL_144290	A/Iowa/03/2013	Iowa State Hygienic Laboratory	Centers for Disease Control and Prevention
EPI462800	MP	Bolivia, Plurinationial State of	2013-Jun-08	EPI_ISL_144291	A/Bolivia/559/2013	Instituto Nacional de Laboratoriosde Salud (INLASA)	Centers for Disease Control and Prevention
EPI462803	MP	Brazil	2013-May-14	EPI_ISL_144292	A/Brazil/3441/2013	Instituto Adolfo Lutz	Centers for Disease Control and Prevention
EPI462806	MP	Northern Mariana Islands	2013-Apr-24	EPI_ISL_144293	A/Saipan/8653/2013	State of Hawaii Department of Health	Centers for Disease Control and Prevention
EPI462809	MP	United States	2013-May-08	EPI_ISL_144294	A/New York/07/2013	New York City Department of Health	Centers for Disease Control and Prevention
EPI462812	MP	Ukraine	2013-Mar-20	EPI_ISL_144295	A/Zaporizza/417/2013	Institute of Epidemiology and Infectious Diseases AMS of Ukraine	Centers for Disease Control and Prevention
EPI465300	MP	Japan	2013-Mar-04	EPI_ISL_144493	A/SAITAMA-C/9/2013	Saitama City Institute of Health Science and Research	National Institute of Infectious Diseases (NIID)	Fujisaki,Seiichiro; Itoh,Reiko; Miura,Mai; Tashiro,Masato; Odagiri,Takato
EPI465301	MP	Lao, People's Democratic Republic	2013-Jan-21	EPI_ISL_144494	A/Laos/I067/2013	Ministry of Health Laos	National Institute of Infectious Diseases (NIID)	Fujisaki,Seiichiro; Itoh,Reiko; Miura,Mai; Tashiro,Masato; Odagiri,Takato
EPI465302	MP	Japan	2013-Mar-16	EPI_ISL_144495	A/NIIGATA-C/75/2013	Niigata City Institute of Public Health and Environment	National Institute of Infectious Diseases (NIID)	Fujisaki,Seiichiro; Itoh,Reiko; Miura,Mai; Tashiro,Masato; Odagiri,Takato
EPI465303	MP	Japan	2013-May-13	EPI_ISL_144496	A/MIE/21/2013	Mie Prefecture Health and Environment Research Institute	National Institute of Infectious Diseases (NIID)	Fujisaki,Seiichiro; Itoh,Reiko; Miura,Mai; Tashiro,Masato; Odagiri,Takato
EPI465312	MP	Japan	2013-May-08	EPI_ISL_144501	A/FUKUOKA-C/8/2013	Fukuoka City Institute for Hygiene and the Environment	National Institute of Infectious Diseases (NIID)	Fujisaki,Seiichiro; Itoh,Reiko; Miura,Mai; Tashiro,Masato; Odagiri,Takato
EPI464417	MP	United States	2013-Jun-13	EPI_ISL_144654	A/Florida/13/2013	Florida Department of Health-Jacksonville	Centers for Disease Control and Prevention
EPI466700	MP	Portugal	2013-Apr-01	EPI_ISL_144758	A/Acores_PT/139/2013	Instituto Nacional de Saude (INSA)	National Institute for Medical Research
EPI466698	MP	Belgium	2013-Mar-18	EPI_ISL_144761	A/Belgium/G1041/2013	Scientific Institute of Public Health	National Institute for Medical Research
EPI466692	MP	Slovakia	2013-Mar-13	EPI_ISL_144764	A/Bratislava/873/2013	National Public Health Institute of Slovakia	National Institute for Medical Research
EPI466691	MP	Hong Kong (SAR)	2013-Mar-25	EPI_ISL_144767	A/Hong Kong/1720/2013	Government Virus Unit	National Institute for Medical Research
EPI466677	MP	Hong Kong (SAR)	2013-Mar-30	EPI_ISL_144770	A/Hong Kong/1894/2013	Government Virus Unit	National Institute for Medical Research
EPI466701	MP	Portugal	2013-Mar-28	EPI_ISL_144777	A/Madeira_PT/135/2013	Instituto Nacional de Saude (INSA)	National Institute for Medical Research
EPI466699	MP	Portugal	2013-Mar-22	EPI_ISL_144783	A/Portalegre_PT/142/2013	Instituto Nacional de Saude (INSA)	National Institute for Medical Research
EPI466694	MP	Ukraine	2013-Mar-26	EPI_ISL_144790	A/Ukraine/312/2013	Institute of Epidemiology and Infectious Diseases AMS of Ukraine	National Institute for Medical Research
EPI464842	MP	Bangladesh	2013-Mar-12	EPI_ISL_144886	A/Bangladesh/3407/2013	icddr,b International Centre for Diarrhoeal Disease Research, Bangladesh	Centers for Disease Control and Prevention
EPI464845	MP	Hong Kong (SAR)	2013-Mar-26	EPI_ISL_144887	A/Hong Kong/1778/2013	Government Virus Unit	Centers for Disease Control and Prevention
EPI464848	MP	United States	2013-Jun-19	EPI_ISL_144888	A/Florida/16/2013	Florida Department of Health-Jacksonville	Centers for Disease Control and Prevention
EPI464851	MP	United States	2013-May-07	EPI_ISL_144889	A/Florida/17/2013	Florida Department of Health-Jacksonville	Centers for Disease Control and Prevention
EPI464854	MP	Lao, People's Democratic Republic	2013-Jan-15	EPI_ISL_144890	A/Laos/050/2013	National Center for Laboratory and Epidemiology	Centers for Disease Control and Prevention
EPI464860	MP	United States	2013-Jun-30	EPI_ISL_144892	A/Massachusetts/10/2013	Massachusetts Department of Public Health	Centers for Disease Control and Prevention
EPI465065	MP	Bangladesh	2013-May-12	EPI_ISL_144955	A/Bangladesh/8207/2013	icddr,b International Centre for Diarrhoeal Disease Research, Bangladesh	Centers for Disease Control and Prevention
EPI465068	MP	Puerto Rico	2013-Jun-14	EPI_ISL_144956	A/Puerto Rico/01/2013	Puerto Rico Department of Health	Centers for Disease Control and Prevention
EPI465071	MP	Bangladesh	2013-Apr-13	EPI_ISL_144957	A/Bangladesh/2002/2013	icddr,b International Centre for Diarrhoeal Disease Research, Bangladesh	Centers for Disease Control and Prevention
EPI465074	MP	United States	2013-Jul-02	EPI_ISL_144958	A/Florida/19/2013	Florida Department of Health-Jacksonville	Centers for Disease Control and Prevention
EPI465077	MP	United States	2013-Jun-07	EPI_ISL_144959	A/Kentucky/06/2013	Kentucky Division of Laboratory Services	Centers for Disease Control and Prevention
EPI465080	MP	United States	2013-Jun-23	EPI_ISL_144960	A/Wisconsin/11/2013	Wisconsin State Laboratory of Hygiene	Centers for Disease Control and Prevention
EPI465083	MP	Suriname	2013-Apr-03	EPI_ISL_144961	A/Suriname/90/2013	Caribbean Epidemiology Center	Centers for Disease Control and Prevention
EPI465086	MP	Haiti	2013-Jun-02	EPI_ISL_144962	A/Haiti/1790/2013	Caribbean Epidemiology Center	Centers for Disease Control and Prevention
EPI465092	MP	Suriname	2013-Apr-26	EPI_ISL_144964	A/Suriname/107/2013	Caribbean Epidemiology Center	Centers for Disease Control and Prevention
EPI465095	MP	United States	2013-Jun-15	EPI_ISL_144965	A/Florida/18/2013	Florida Department of Health-Tampa	Centers for Disease Control and Prevention
EPI465097	MP	United States	2013-Jun-27	EPI_ISL_144966	A/Kentucky/05/2013	Kentucky Division of Laboratory Services	Centers for Disease Control and Prevention
EPI465100	MP	Puerto Rico	2013-Jun-14	EPI_ISL_144967	A/Puerto Rico/03/2013	Puerto Rico Department of Health	Centers for Disease Control and Prevention
EPI465103	MP	Hong Kong (SAR)	2013-Apr-01	EPI_ISL_144968	A/Hong Kong/1889/2013	Government Virus Unit	Centers for Disease Control and Prevention
EPI465252	MP	United States	2013-Jul-07	EPI_ISL_145023	A/Florida/20/2013	Florida Department of Health-Jacksonville	Centers for Disease Control and Prevention
EPI465258	MP	United States	2013-Jul-10	EPI_ISL_145025	A/South Carolina/01/2013	South Carolina Department of Health	Centers for Disease Control and Prevention
EPI465267	MP	Puerto Rico	2013-Jun-14	EPI_ISL_145028	A/Puerto Rico/05/2013	Puerto Rico Department of Health	Centers for Disease Control and Prevention
EPI465270	MP	Suriname	2013-Jan-31	EPI_ISL_145029	A/Suriname/24/2013	Caribbean Epidemiology Center	Centers for Disease Control and Prevention
EPI465273	MP	Suriname	2013-May-02	EPI_ISL_145030	A/Suriname/133/2013	Caribbean Epidemiology Center	Centers for Disease Control and Prevention
EPI465277	MP	Nicaragua	2013-Apr-20	EPI_ISL_145031	A/Managua/687/2013	Laboratorio de Virologia, Direccion de Microbiologia	Centers for Disease Control and Prevention
EPI465280	MP	Nicaragua	2013-Apr-14	EPI_ISL_145032	A/Managua/601/2013	Laboratorio de Virologia, Direccion de Microbiologia	Centers for Disease Control and Prevention
EPI465345	MP	Norway	2013-Apr-12	EPI_ISL_145063	A/Norway/2197/2013	Universitetssykehuset Nord-Norge HF, Avd. mikrobiologi og smittevern	Norwegian Institute of Public Health	Waalen, K.;Dudman, S.;Hungnes, O.
EPI465348	MP	Norway	2013-Jul-23	EPI_ISL_145064	A/Norway/2633/2013	Innlandet Hospital Trust, Division Lillehammer, Department for Microbiology	Norwegian Institute of Public Health	Waalen, K.;Dudman, S.;Hungnes, O.
EPI465401	MP	Haiti	2013-Jun-18	EPI_ISL_145078	A/Haiti/2030/2013	Caribbean Epidemiology Center	Centers for Disease Control and Prevention
EPI465404	MP	United States	2013-Jul-06	EPI_ISL_145079	A/Connecticut/02/2013	Yale New Haven Hospital, Clinical Virology Laboratory	Centers for Disease Control and Prevention
EPI465447	MP	Vietnam	2012-Apr-12	EPI_ISL_145085	A/Vietnam/105/2012	National Institute of Hygiene and Epidemiology	Centers for Disease Control and Prevention
EPI465449	MP	Argentina	2013-May-30	EPI_ISL_145086	A/Argentina/102/2013	Instituto Nacional de Enfermedades Infecciosas	Centers for Disease Control and Prevention
EPI465451	MP	Argentina	2013-Jun-04	EPI_ISL_145087	A/Argentina/168/2013	Instituto Nacional de Enfermedades Infecciosas	Centers for Disease Control and Prevention
EPI465456	MP	Argentina	2013-Jun-09	EPI_ISL_145089	A/Argentina/362/2013	Instituto Nacional de Enfermedades Infecciosas	Centers for Disease Control and Prevention
EPI465460	MP	Nicaragua	2013-Jun-14	EPI_ISL_145091	A/Managua/30074.01/2013	Laboratorio de Virologia, Direccion de Microbiologia	Centers for Disease Control and Prevention
EPI465706	MP	Nicaragua	2013-Jun-19	EPI_ISL_145092	A/Matagalpa/1076/2013	Laboratorio de Virologia, Direccion de Microbiologia	Centers for Disease Control and Prevention
EPI465465	MP	Brazil	2013-May-04	EPI_ISL_145093	A/Brazil/0301/2013	Instituto Oswaldo Cruz FIOCRUZ - Laboratory of Respiratory Viruses and Measles (LVRS)	Centers for Disease Control and Prevention
EPI465707	MP	Argentina	2013-Feb-14	EPI_ISL_145094	A/Argentina/22/2013	Instituto Nacional de Enfermedades Infecciosas	Centers for Disease Control and Prevention
EPI465470	MP	Haiti	2013-Jun-20	EPI_ISL_145095	A/Haiti/2036/2013	Caribbean Epidemiology Center	Centers for Disease Control and Prevention
EPI465473	MP	Haiti	2013-Jun-02	EPI_ISL_145096	A/Haiti/1792/2013	Caribbean Epidemiology Center	Centers for Disease Control and Prevention
EPI465475	MP	Vietnam	2013-Feb-28	EPI_ISL_145097	A/Vietnam/3050/2013	National Institute of Hygiene and Epidemiology	Centers for Disease Control and Prevention
EPI465477	MP	Vietnam	2013-Mar-04	EPI_ISL_145098	A/Vietnam/3028/2013	National Institute of Hygiene and Epidemiology	Centers for Disease Control and Prevention
EPI465479	MP	United States	2013-Jul-03	EPI_ISL_145099	A/Indiana/12/2013	Indiana State Department of Health Laboratories	Centers for Disease Control and Prevention
EPI466962	MP	Vietnam	2013-Mar-08	EPI_ISL_145100	A/Vietnam/3025/2013	National Institute of Hygiene and Epidemiology	Centers for Disease Control and Prevention
EPI466934	MP	Vietnam	2013-Apr-27	EPI_ISL_145101	A/Vietnam/3041/2013	National Institute of Hygiene and Epidemiology	Centers for Disease Control and Prevention
EPI465485	MP	Brazil	2013-May-02	EPI_ISL_145102	A/Brazil/0394/2013	Instituto Oswaldo Cruz FIOCRUZ - Laboratory of Respiratory Viruses and Measles (LVRS)	Centers for Disease Control and Prevention
EPI465488	MP	United States	2013-Jul-15	EPI_ISL_145103	A/Indiana/20/2013	Indiana State Department of Health Laboratories	Centers for Disease Control and Prevention
EPI465491	MP	Argentina	2013-Jun-29	EPI_ISL_145104	A/Argentina/749/2013	Instituto Nacional de Enfermedades Infecciosas	Centers for Disease Control and Prevention
EPI465702	MP	Argentina	2013-Jul-02	EPI_ISL_145105	A/Argentina/911/2013	Instituto Nacional de Enfermedades Infecciosas	Centers for Disease Control and Prevention
EPI465496	MP	Vietnam	2013-Mar-18	EPI_ISL_145106	A/Vietnam/3029/2013	National Institute of Hygiene and Epidemiology	Centers for Disease Control and Prevention
EPI465499	MP	Brazil	2013-Jun-02	EPI_ISL_145107	A/Brazil/0737/2013	Instituto Oswaldo Cruz FIOCRUZ - Laboratory of Respiratory Viruses and Measles (LVRS)	Centers for Disease Control and Prevention
EPI465827	MP	Venezuela, Bolivarian Republic of	2013-Jun-10	EPI_ISL_145250	A/Venezuela/17/2013	Instituto Nacional de Higiene "Rafael Rangel"	Centers for Disease Control and Prevention
EPI465833	MP	United States	2013-Aug-04	EPI_ISL_145252	A/Wisconsin/12/2013	Wisconsin State Laboratory of Hygiene	Centers for Disease Control and Prevention
EPI465835	MP	United States	2013-May-02	EPI_ISL_145253	A/Florida/22/2013	U.S. Air Force School of Aerospace Medicine	Centers for Disease Control and Prevention
EPI465841	MP	United States	2013-Jul-21	EPI_ISL_145255	A/Texas/13/2013	Texas Department of State Health Services-Laboratory Services	Centers for Disease Control and Prevention
EPI465843	MP	Vietnam	2013-Feb-25	EPI_ISL_145256	A/Vietnam/10/2013	National Institute of Hygiene and Epidemiology	Centers for Disease Control and Prevention
EPI465846	MP	China	2013-May-01	EPI_ISL_145257	A/Hunan-Yanfeng/1178/2013	WHO Chinese National Influenza Center	Centers for Disease Control and Prevention
EPI465849	MP	United States	2013-Jul-23	EPI_ISL_145258	A/Nevada/06/2013	Southern Nevada Public Health Lab	Centers for Disease Control and Prevention
EPI465852	MP	United States	2013-Jul-24	EPI_ISL_145259	A/North Carolina/08/2013	North Carolina State Laboratory of Public Health	Centers for Disease Control and Prevention
EPI465855	MP	China	2013-Apr-18	EPI_ISL_145260	A/Guangxi-Longan/1167/2013	WHO Chinese National Influenza Center	Centers for Disease Control and Prevention
EPI466683	MP	Estonia	2013-Apr-08	EPI_ISL_145408	A/Estonia/77389/2013	Health Protection Inspectorate	National Institute for Medical Research
EPI466707	MP	Jordan	2013-Mar-19	EPI_ISL_145414	A/Jordan/30203/2013	Laboratory Directorate	National Institute for Medical Research
EPI466706	MP	Jordan	2013-Apr-01	EPI_ISL_145415	A/Jordan/20326/2013	Laboratory Directorate	National Institute for Medical Research
EPI466671	MP	Madagascar	2013-Mar-25	EPI_ISL_145416	A/Madagascar/01123/2013	Institut Pasteur de Madagascar	National Institute for Medical Research
EPI466672	MP	Madagascar	2013-Apr-29	EPI_ISL_145418	A/Madagascar/01708/2013	Institut Pasteur de Madagascar	National Institute for Medical Research
EPI466673	MP	Madagascar	2013-May-03	EPI_ISL_145419	A/Madagascar/01774/2013	Institut Pasteur de Madagascar	National Institute for Medical Research
EPI466674	MP	Madagascar	2013-May-17	EPI_ISL_145421	A/Madagascar/01938/2013	Institut Pasteur de Madagascar	National Institute for Medical Research
EPI466675	MP	Madagascar	2013-May-24	EPI_ISL_145424	A/Madagascar/02064/2013	Institut Pasteur de Madagascar	National Institute for Medical Research
EPI466668	MP	Belarus	2013-Feb-09	EPI_ISL_145426	A/Minsk/1172/2013	Laboratory of Influenza and ILI	National Institute for Medical Research
EPI466689	MP	Norway	2013-Apr-05	EPI_ISL_145433	A/Norway/2060/2013	WHO National Influenza Centre	National Institute for Medical Research
EPI466670	MP	Norway	2013-May-03	EPI_ISL_145435	A/Norway/2417/2013	WHO National Influenza Centre	National Institute for Medical Research
EPI466666	MP	Poland	2013-Jan-03	EPI_ISL_145436	A/Poland/14/2013	National Institute of Public Health - National Institute of Hygiene	National Institute for Medical Research
EPI466667	MP	South Africa	2013-Apr-29	EPI_ISL_145442	A/South Africa/2118/2013	National Institute for Communicable Disease	National Institute for Medical Research
EPI466661	MP	South Africa	2013-Apr-30	EPI_ISL_145443	A/South Africa/2226/2013	National Institute for Communicable Disease	National Institute for Medical Research
EPI466678	MP	South Africa	2013-May-07	EPI_ISL_145445	A/South Africa/2360/2013	National Institute for Communicable Disease	National Institute for Medical Research
EPI466679	MP	South Africa	2013-May-13	EPI_ISL_145446	A/South Africa/2464/2013	National Institute for Communicable Disease	National Institute for Medical Research
EPI466665	MP	South Africa	2013-Jun-06	EPI_ISL_145448	A/South Africa/3626/2013	National Institute for Communicable Disease	National Institute for Medical Research
EPI466681	MP	South Africa	2013-Jun-10	EPI_ISL_145449	A/South Africa/3686/2013	National Institute for Communicable Disease	National Institute for Medical Research
EPI466935	MP	Thailand	2013-Mar-25	EPI_ISL_145517	A/Chiang Rai/157/2013	WHO National Influenza Centre, National Institute of Medical Research (NIMR)	Centers for Disease Control and Prevention
EPI468144	MP	Brazil	2013-Jun-03	EPI_ISL_145518	A/Brazil/759/2013	Instituto Oswaldo Cruz FIOCRUZ - Laboratory of Respiratory Viruses and Measles (LVRS)	Centers for Disease Control and Prevention
EPI466939	MP	United States	2013-Aug-05	EPI_ISL_145519	A/Utah/08/2013	Utah Department of Health	Centers for Disease Control and Prevention
EPI466941	MP	Venezuela, Bolivarian Republic of	2013-Jun-21	EPI_ISL_145520	A/Venezuela/19/2013	Instituto Nacional de Higiene "Rafael Rangel"	Centers for Disease Control and Prevention
EPI466950	MP	Peru	2013-May-21	EPI_ISL_145523	A/Peru/1337/2013	NAMRU-6	Centers for Disease Control and Prevention
EPI466953	MP	United States	2013-Aug-02	EPI_ISL_145524	A/Delaware/09/2013	Delaware Public Health Lab	Centers for Disease Control and Prevention
EPI466956	MP	Chile	2013-Jul-01	EPI_ISL_145525	A/Santiago/43667/2013	Instituto de Salud Publica de Chile	Centers for Disease Control and Prevention
EPI466959	MP	Peru	2013-Jun-05	EPI_ISL_145526	A/Peru/2001/2013	NAMRU-6	Centers for Disease Control and Prevention
EPI466975	MP	Brazil	2012-Mar-20	EPI_ISL_145533	A/Brazil/5672/2012	Instituto Adolfo Lutz	Centers for Disease Control and Prevention
EPI468525	MP	Japan	2013-Mar-20	EPI_ISL_145538	A/OSAKA-C/2005/2013	Osaka City Institute of Public Health and Environmental Sciences	National Institute of Infectious Diseases (NIID)	Fujisaki,Seiichiro; Itoh,Reiko; Miura,Mai; Tashiro,Masato; Odagiri,Takato
EPI468527	MP	Japan	2013-May-29	EPI_ISL_145539	A/SHIZUOKA-C/99/2013	Shizuoka City Institute of Environmental Sciences and Public Health	National Institute of Infectious Diseases (NIID)	Fujisaki,Seiichiro; Itoh,Reiko; Miura,Mai; Tashiro,Masato; Odagiri,Takato
EPI468529	MP	Japan	2013-Apr-29	EPI_ISL_145540	A/OSAKA/33/2013	Osaka Prefectural Institute of Public Health	National Institute of Infectious Diseases (NIID)	Fujisaki,Seiichiro; Itoh,Reiko; Miura,Mai; Tashiro,Masato; Odagiri,Takato
EPI468531	MP	Japan	2013-May-24	EPI_ISL_145542	A/TOKYO/32365/2013	Tokyo Metropolitan Institute of Public Health	National Institute of Infectious Diseases (NIID)	Fujisaki,Seiichiro; Itoh,Reiko; Miura,Mai; Tashiro,Masato; Odagiri,Takato
EPI468533	MP	Japan	2013-Jun-07	EPI_ISL_145543	A/TOKYO/32398/2013	Tokyo Metropolitan Institute of Public Health	National Institute of Infectious Diseases (NIID)	Fujisaki,Seiichiro; Itoh,Reiko; Miura,Mai; Tashiro,Masato; Odagiri,Takato
EPI468535	MP	Japan	2013-Jun-03	EPI_ISL_145545	A/SAITAMA/131/2013	Saitama Institute of Public Health	National Institute of Infectious Diseases (NIID)	Fujisaki,Seiichiro; Itoh,Reiko; Miura,Mai; Tashiro,Masato; Odagiri,Takato
EPI468541	MP	Japan	2013-May-14	EPI_ISL_145549	A/SAITAMA-C/13/2013	Saitama City Institute of Health Science and Research	National Institute of Infectious Diseases (NIID)	Fujisaki,Seiichiro; Itoh,Reiko; Miura,Mai; Tashiro,Masato; Odagiri,Takato
EPI468537	MP	Taiwan	2013-Mar-23	EPI_ISL_145554	A/Taiwan/220/2013	Center for Disease Control	National Institute of Infectious Diseases (NIID)	Fujisaki,Seiichiro; Itoh,Reiko; Miura,Mai; Tashiro,Masato; Odagiri,Takato
EPI468539	MP	Taiwan	2013-May-30	EPI_ISL_145562	A/Taiwan/691/2013	Center for Disease Control	National Institute of Infectious Diseases (NIID)	Fujisaki,Seiichiro; Itoh,Reiko; Miura,Mai; Tashiro,Masato; Odagiri,Takato
EPI467058	MP	Japan	2013-Apr-30	EPI_ISL_145570	A/OSAKA/34/2013	Osaka Prefectural Institute of Public Health	National Institute of Infectious Diseases (NIID)	Fujisaki,Seiichiro; Itoh,Reiko; Miura,Mai; Tashiro,Masato; Odagiri,Takato
EPI467061	MP	Japan	2013-Jun-03	EPI_ISL_145571	A/TOKYO/32378/2013	Tokyo Metropolitan Institute of Public Health	National Institute of Infectious Diseases (NIID)	Fujisaki,Seiichiro; Itoh,Reiko; Miura,Mai; Tashiro,Masato; Odagiri,Takato
EPI467064	MP	Japan	2013-Apr-19	EPI_ISL_145572	A/SHIGA/38/2013	Shiga Prefectural Institute of Public Health	National Institute of Infectious Diseases (NIID)	Fujisaki,Seiichiro; Itoh,Reiko; Miura,Mai; Tashiro,Masato; Odagiri,Takato
EPI467067	MP	Japan	2013-May-30	EPI_ISL_145573	A/NAGANO/2312/2013	Nagano Environmental Conservation Research Institute	National Institute of Infectious Diseases (NIID)	Fujisaki,Seiichiro; Itoh,Reiko; Miura,Mai; Tashiro,Masato; Odagiri,Takato
EPI467070	MP	Japan	2013-May-29	EPI_ISL_145574	A/KANAGAWA/142/2013	Kanagawa Prefectural Institute of Public Health	National Institute of Infectious Diseases (NIID)	Fujisaki,Seiichiro; Itoh,Reiko; Miura,Mai; Tashiro,Masato; Odagiri,Takato
EPI467193	MP	Uruguay	2013-Jul-26	EPI_ISL_145627	A/Uruguay/538/2013	Departamento de Laboratorio de Salud Pública (DLSP)	Centers for Disease Control and Prevention
EPI467198	MP	Dominican Republic	2013-Jun-10	EPI_ISL_145628	A/Dominican Republic/7703/2013	Laboratorio de Investigacion / Centro de Educacion Medica y Amistad Dominico Japones (CEMADOJA)	Centers for Disease Control and Prevention
EPI467201	MP	Dominican Republic	2013-Jun-12	EPI_ISL_145629	A/Dominican Republic/7603/2013	Laboratorio de Investigacion / Centro de Educacion Medica y Amistad Dominico Japones (CEMADOJA)	Centers for Disease Control and Prevention
EPI467204	MP	Uruguay	2013-Jun-21	EPI_ISL_145630	A/Uruguay/279/2013	Departamento de Laboratorio de Salud Pública (DLSP)	Centers for Disease Control and Prevention
EPI467207	MP	Uruguay	2013-Jul-11	EPI_ISL_145631	A/Uruguay/472/2013	Departamento de Laboratorio de Salud Pública (DLSP)	Centers for Disease Control and Prevention
EPI467221	MP	French Guiana	2013-Jul-01	EPI_ISL_145633	A/French Guiana/1097/2013	National Influenza Center French Guiana and French Indies	Centers for Disease Control and Prevention
EPI467224	MP	French Guiana	2013-Jul-03	EPI_ISL_145634	A/French Guiana/3078/2013	National Influenza Center French Guiana and French Indies	Centers for Disease Control and Prevention
EPI467227	MP	Chile	2013-Jul-15	EPI_ISL_145635	A/Santiago/46965/2013	Instituto de Salud Publica de Chile	Centers for Disease Control and Prevention
EPI467231	MP	Mexico	2013-Jul-13	EPI_ISL_145636	A/Mexico/2410/2013	Laboratorio de Virus Respiratorio	Centers for Disease Control and Prevention
EPI467234	MP	Chile	2013-Jul-13	EPI_ISL_145637	A/Curico/47136/2013	Instituto de Salud Publica de Chile	Centers for Disease Control and Prevention
EPI467261	MP	Australia	2013-May-23	EPI_ISL_145643	A/South Australia/17/2013	WHO Collaborating Centre for Reference and Research on Influenza	Centers for Disease Control and Prevention
EPI467363	MP	United States	2013-Aug-13	EPI_ISL_145658	A/Indiana/22/2013	Indiana State Department of Health Laboratories	Centers for Disease Control and Prevention
EPI468143	MP	Peru	2013-Jul-08	EPI_ISL_145659	A/Peru/155/2013	Laboratorio de Referencia Nacional Virus Respiratorios, Instituto Nacional de Salud	Centers for Disease Control and Prevention
EPI467371	MP	Peru	2013-Jun-13	EPI_ISL_145661	A/Peru/152/2013	Laboratorio de Referencia Nacional Virus Respiratorios, Instituto Nacional de Salud	Centers for Disease Control and Prevention
EPI467374	MP	United States	2013-Aug-08	EPI_ISL_145662	A/California/24/2013	Naval Health Research Center (NHRC) U.S. Navy	Centers for Disease Control and Prevention
EPI467377	MP	United States	2013-Aug-20	EPI_ISL_145663	A/Florida/38/2013	Florida Department of Health-Jacksonville	Centers for Disease Control and Prevention
EPI467379	MP	Panama	2013-Jun-25	EPI_ISL_145664	A/Panama/313202/2013	Instituto Conmemorativo Gorgas de Estudios de la Salud	Centers for Disease Control and Prevention
EPI467382	MP	Brazil	2013-Jul-02	EPI_ISL_145665	A/Brazil/4325/2013	Instituto Adolfo Lutz	Centers for Disease Control and Prevention
EPI467385	MP	Bolivia, Plurinationial State of	2013-Jul-31	EPI_ISL_145666	A/Bolivia/1351/2013	CENETROP	Centers for Disease Control and Prevention
EPI467388	MP	Bolivia, Plurinationial State of	2013-Jun-20	EPI_ISL_145667	A/Bolivia/696/2013	CENETROP	Centers for Disease Control and Prevention
EPI467394	MP	Brazil	2013-Jul-11	EPI_ISL_145669	A/Brazil/5606/2013	Instituto Adolfo Lutz	Centers for Disease Control and Prevention
EPI467409	MP	Panama	2013-Jun-13	EPI_ISL_145674	A/Panama/313106/2013	Instituto Conmemorativo Gorgas de Estudios de la Salud	Centers for Disease Control and Prevention
EPI469383	MP	Norway	2013-Jul-16	EPI_ISL_146065	A/Norway/2609/2013	Sorlandet Sykehus HF, Dept. of Medical Microbiology	Norwegian Institute of Public Health	Dudman, SG; Waalen, K; Hungnes, O
EPI468655	MP	Sweden	2013-Jul-18	EPI_ISL_146095	A/Skovde/3/2013		Public Health Agency of Sweden
EPI468803	MP	India	2012-Feb-10	EPI_ISL_146119	A/India/P12946/2012		Import from public-domain	Potdar,V.A.; Dakhave,M.R.; Patil,K.N.; Kadam,A.A.; Mullick,J.; Chadha,M.S.
EPI468811	MP	India	2012-Mar-07	EPI_ISL_146121	A/India/VD122268/2012		Import from public-domain	Potdar,V.A.; Dakhave,M.R.; Patil,K.N.; Kadam,A.A.; Mullick,J.; Chadha,M.S.
EPI468819	MP	India	2013-Jan-31	EPI_ISL_146123	A/India/Nag132467/2013		Import from public-domain	Potdar,V.A.; Dakhave,M.R.; Patil,K.N.; Kadam,A.A.; Mullick,J.; Chadha,M.S.
EPI468827	MP	India	2013-Feb-15	EPI_ISL_146125	A/India/P131845/2013		Import from public-domain	Potdar,V.A.; Dakhave,M.R.; Patil,K.N.; Kadam,A.A.; Mullick,J.; Chadha,M.S.
EPI468835	MP	India	2013-Feb-18	EPI_ISL_146127	A/India/P132194/2013		Import from public-domain	Potdar,V.A.; Dakhave,M.R.; Patil,K.N.; Kadam,A.A.; Mullick,J.; Chadha,M.S.
EPI468855	MP	India	2012-Feb-24	EPI_ISL_146129	A/India/P121778/2012		Import from public-domain	Potdar,V.A.; Dakhave,M.R.; Patil,K.N.; Kadam,A.A.; Mullick,J.; Chadha,M.S.
EPI468863	MP	India	2012-Feb-29	EPI_ISL_146131	A/India/P121939/2012		Import from public-domain	Potdar,V.A.; Dakhave,M.R.; Patil,K.N.; Kadam,A.A.; Mullick,J.; Chadha,M.S.
EPI468884	MP	India	2011-Aug-10	EPI_ISL_146133	A/India/P1112874/2011		Import from public-domain	Potdar,V.A.; Dakhave,M.R.; Patil,K.N.; Kadam,A.A.; Mullick,J.; Chadha,M.S.
EPI468892	MP	India	2011-Sep-23	EPI_ISL_146135	A/India/P1114854/2011		Import from public-domain	Potdar,V.A.; Dakhave,M.R.; Patil,K.N.; Kadam,A.A.; Mullick,J.; Chadha,M.S.
EPI468900	MP	India	2012-Jan-19	EPI_ISL_146137	A/India/Nsk12388/2012		Import from public-domain	Potdar,V.A.; Dakhave,M.R.; Patil,K.N.; Kadam,A.A.; Mullick,J.; Chadha,M.S.
[truncated: 29,249 more rows]
