# Supplementary material for: Locations and structures of influenza A virus packaging-associated signals and other functional elements via an in silico pipeline for predicting constrained features in RNA viruses
Source: PLoS Comput Biol. 2024 Apr 22;20(4):e1012009. doi: 10.1371/journal.pcbi.1012009 (PMC11034665; doi:10.1371/journal.pcbi.1012009)
Supplement: S28 Table — (XLSX) [file pcbi.1012009.s029.xlsx]

## Sheet: Acknowledge Table
We gratefully acknowledge the authors, originating and submitting laboratories of the sequences from GISAID’s EpiFlu Database on which this research is based. The list is detailed below.
All submitters of data may be contacted directly via www.gisaid.org
Segment ID	Segment	Country	Collection date	Isolate-ID	Isolate name	Originating Lab	Submitting Lab	Authors
EPI347093	NS	Thailand	2011-Jun-08	EPI_ISL_100059	A/Nonthaburi/78/2011	WHO National Influenza Centre, National Institute of Medical Research (NIMR)	Centers for Disease Control and Prevention
EPI348228	NS	United Kingdom	2009-Apr-25	EPI_ISL_101291	A/Scotland/91800797/2009		Import from public-domain	Baillie,G.J.; Galiano,M.; Agapow,P.M.; Myers,R.; Chiam,R.; Gall,A.; Palser,A.L.; Watson,S.J.; Hedge,J.; Underwood,A.; Platt,S.; McLean,E.; Pebody,R.G.; Rambaut,A.; Green,J.; Daniels,R.; Pybus,O.G.; Kellam,P.; Zambon,M.; Galiano,M.C.
EPI348236	NS	United Kingdom	2009-Apr-24	EPI_ISL_101295	A/Scotland/91800799/2009		Import from public-domain	Baillie,G.J.; Galiano,M.; Agapow,P.M.; Myers,R.; Chiam,R.; Gall,A.; Palser,A.L.; Watson,S.J.; Hedge,J.; Underwood,A.; Platt,S.; McLean,E.; Pebody,R.G.; Rambaut,A.; Green,J.; Daniels,R.; Pybus,O.G.; Kellam,P.; Zambon,M.; Galiano,M.C.
EPI348245	NS	United Kingdom	2009-Jun-23	EPI_ISL_101300	A/England/541/2009		Import from public-domain	Baillie,G.J.; Galiano,M.; Agapow,P.M.; Myers,R.; Chiam,R.; Gall,A.; Palser,A.L.; Watson,S.J.; Hedge,J.; Underwood,A.; Platt,S.; McLean,E.; Pebody,R.G.; Rambaut,A.; Green,J.; Daniels,R.; Pybus,O.G.; Kellam,P.; Zambon,M.; Galiano,M.C.
EPI348255	NS	United Kingdom	2009-Jul-06	EPI_ISL_101302	A/England/92860032/2009		Import from public-domain	Baillie,G.J.; Galiano,M.; Agapow,P.M.; Myers,R.; Chiam,R.; Gall,A.; Palser,A.L.; Watson,S.J.; Hedge,J.; Underwood,A.; Platt,S.; McLean,E.; Pebody,R.G.; Rambaut,A.; Green,J.; Daniels,R.; Pybus,O.G.; Kellam,P.; Zambon,M.; Galiano,M.C.
EPI348263	NS	United Kingdom	2009-Jul-01	EPI_ISL_101305	A/England/634/2009		Import from public-domain	Baillie,G.J.; Galiano,M.; Agapow,P.M.; Myers,R.; Chiam,R.; Gall,A.; Palser,A.L.; Watson,S.J.; Hedge,J.; Underwood,A.; Platt,S.; McLean,E.; Pebody,R.G.; Rambaut,A.; Green,J.; Daniels,R.; Pybus,O.G.; Kellam,P.; Zambon,M.; Galiano,M.C.
EPI348272	NS	United Kingdom	2009-Jul-10	EPI_ISL_101307	A/England/675/2009		Import from public-domain	Baillie,G.J.; Galiano,M.; Agapow,P.M.; Myers,R.; Chiam,R.; Gall,A.; Palser,A.L.; Watson,S.J.; Hedge,J.; Underwood,A.; Platt,S.; McLean,E.; Pebody,R.G.; Rambaut,A.; Green,J.; Daniels,R.; Pybus,O.G.; Kellam,P.; Zambon,M.; Galiano,M.C.
EPI348281	NS	United Kingdom	2009-Apr-27	EPI_ISL_101308	A/England/202/2009		Import from public-domain	Baillie,G.J.; Galiano,M.; Agapow,P.M.; Myers,R.; Chiam,R.; Gall,A.; Palser,A.L.; Watson,S.J.; Hedge,J.; Underwood,A.; Platt,S.; McLean,E.; Pebody,R.G.; Rambaut,A.; Green,J.; Daniels,R.; Pybus,O.G.; Kellam,P.; Zambon,M.; Galiano,M.C.
EPI348299	NS	United Kingdom	2009-Apr-28	EPI_ISL_101312	A/England/204/2009		Import from public-domain	Baillie,G.J.; Galiano,M.; Agapow,P.M.; Myers,R.; Chiam,R.; Gall,A.; Palser,A.L.; Watson,S.J.; Hedge,J.; Underwood,A.; Platt,S.; McLean,E.; Pebody,R.G.; Rambaut,A.; Green,J.; Daniels,R.; Pybus,O.G.; Kellam,P.; Zambon,M.; Galiano,M.C.
EPI348309	NS	United Kingdom	2009-Apr-27	EPI_ISL_101314	A/England/205/2009		Import from public-domain	Baillie,G.J.; Galiano,M.; Agapow,P.M.; Myers,R.; Chiam,R.; Gall,A.; Palser,A.L.; Watson,S.J.; Hedge,J.; Underwood,A.; Platt,S.; McLean,E.; Pebody,R.G.; Rambaut,A.; Green,J.; Daniels,R.; Pybus,O.G.; Kellam,P.; Zambon,M.; Galiano,M.C.
EPI348334	NS	United Kingdom	2009-Apr-27	EPI_ISL_101318	A/England/551/2009		Import from public-domain	Baillie,G.J.; Galiano,M.; Agapow,P.M.; Myers,R.; Chiam,R.; Gall,A.; Palser,A.L.; Watson,S.J.; Hedge,J.; Underwood,A.; Platt,S.; McLean,E.; Pebody,R.G.; Rambaut,A.; Green,J.; Daniels,R.; Pybus,O.G.; Kellam,P.; Zambon,M.; Galiano,M.C.
EPI348355	NS	United Kingdom	2009-Apr-29	EPI_ISL_101320	A/England/XFL00137/2009		Import from public-domain	Baillie,G.J.; Galiano,M.; Agapow,P.M.; Myers,R.; Chiam,R.; Gall,A.; Palser,A.L.; Watson,S.J.; Hedge,J.; Underwood,A.; Platt,S.; McLean,E.; Pebody,R.G.; Rambaut,A.; Green,J.; Daniels,R.; Pybus,O.G.; Kellam,P.; Zambon,M.; Galiano,M.C.
EPI348393	NS	United Kingdom	2009-May-03	EPI_ISL_101328	A/Scotland/4/2009		Import from public-domain	Baillie,G.J.; Galiano,M.; Agapow,P.M.; Myers,R.; Chiam,R.; Gall,A.; Palser,A.L.; Watson,S.J.; Hedge,J.; Underwood,A.; Platt,S.; McLean,E.; Pebody,R.G.; Rambaut,A.; Green,J.; Daniels,R.; Pybus,O.G.; Kellam,P.; Zambon,M.; Galiano,M.C.
EPI348426	NS	United Kingdom	2009-May-02	EPI_ISL_101354	A/England/218/2009		Import from public-domain	Baillie,G.J.; Galiano,M.; Agapow,P.M.; Myers,R.; Chiam,R.; Gall,A.; Palser,A.L.; Watson,S.J.; Hedge,J.; Underwood,A.; Platt,S.; McLean,E.; Pebody,R.G.; Rambaut,A.; Green,J.; Daniels,R.; Pybus,O.G.; Kellam,P.; Zambon,M.; Galiano,M.C.
EPI348434	NS	United Kingdom	2009-May-02	EPI_ISL_101355	A/England/246/2009		Import from public-domain	Baillie,G.J.; Galiano,M.; Agapow,P.M.; Myers,R.; Chiam,R.; Gall,A.; Palser,A.L.; Watson,S.J.; Hedge,J.; Underwood,A.; Platt,S.; McLean,E.; Pebody,R.G.; Rambaut,A.; Green,J.; Daniels,R.; Pybus,O.G.; Kellam,P.; Zambon,M.; Galiano,M.C.
EPI348533	NS	United Kingdom	2009-May-03	EPI_ISL_101374	A/England/247/2009		Import from public-domain	Baillie,G.J.; Galiano,M.; Agapow,P.M.; Myers,R.; Chiam,R.; Gall,A.; Palser,A.L.; Watson,S.J.; Hedge,J.; Underwood,A.; Platt,S.; McLean,E.; Pebody,R.G.; Rambaut,A.; Green,J.; Daniels,R.; Pybus,O.G.; Kellam,P.; Zambon,M.; Galiano,M.C.
EPI348541	NS	United Kingdom	2009-May-04	EPI_ISL_101375	A/England/XFL00200/2009		Import from public-domain	Baillie,G.J.; Galiano,M.; Agapow,P.M.; Myers,R.; Chiam,R.; Gall,A.; Palser,A.L.; Watson,S.J.; Hedge,J.; Underwood,A.; Platt,S.; McLean,E.; Pebody,R.G.; Rambaut,A.; Green,J.; Daniels,R.; Pybus,O.G.; Kellam,P.; Zambon,M.; Galiano,M.C.
EPI348549	NS	United Kingdom	2009-May-05	EPI_ISL_101376	A/England/XFL00275/2009		Import from public-domain	Baillie,G.J.; Galiano,M.; Agapow,P.M.; Myers,R.; Chiam,R.; Gall,A.; Palser,A.L.; Watson,S.J.; Hedge,J.; Underwood,A.; Platt,S.; McLean,E.; Pebody,R.G.; Rambaut,A.; Green,J.; Daniels,R.; Pybus,O.G.; Kellam,P.; Zambon,M.; Galiano,M.C.
EPI348557	NS	United Kingdom	2009-May-07	EPI_ISL_101377	A/England/XFL00300/2009		Import from public-domain	Baillie,G.J.; Galiano,M.; Agapow,P.M.; Myers,R.; Chiam,R.; Gall,A.; Palser,A.L.; Watson,S.J.; Hedge,J.; Underwood,A.; Platt,S.; McLean,E.; Pebody,R.G.; Rambaut,A.; Green,J.; Daniels,R.; Pybus,O.G.; Kellam,P.; Zambon,M.; Galiano,M.C.
EPI348565	NS	United Kingdom	2009-May-05	EPI_ISL_101378	A/England/XFL00304/2009		Import from public-domain	Baillie,G.J.; Galiano,M.; Agapow,P.M.; Myers,R.; Chiam,R.; Gall,A.; Palser,A.L.; Watson,S.J.; Hedge,J.; Underwood,A.; Platt,S.; McLean,E.; Pebody,R.G.; Rambaut,A.; Green,J.; Daniels,R.; Pybus,O.G.; Kellam,P.; Zambon,M.; Galiano,M.C.
EPI348573	NS	United Kingdom	2009-May-08	EPI_ISL_101379	A/England/252/2009		Import from public-domain	Baillie,G.J.; Galiano,M.; Agapow,P.M.; Myers,R.; Chiam,R.; Gall,A.; Palser,A.L.; Watson,S.J.; Hedge,J.; Underwood,A.; Platt,S.; McLean,E.; Pebody,R.G.; Rambaut,A.; Green,J.; Daniels,R.; Pybus,O.G.; Kellam,P.; Zambon,M.; Galiano,M.C.
EPI348581	NS	United Kingdom	2009-May-07	EPI_ISL_101380	A/England/XFL00311/2009		Import from public-domain	Baillie,G.J.; Galiano,M.; Agapow,P.M.; Myers,R.; Chiam,R.; Gall,A.; Palser,A.L.; Watson,S.J.; Hedge,J.; Underwood,A.; Platt,S.; McLean,E.; Pebody,R.G.; Rambaut,A.; Green,J.; Daniels,R.; Pybus,O.G.; Kellam,P.; Zambon,M.; Galiano,M.C.
EPI348589	NS	United Kingdom	2009-May-07	EPI_ISL_101381	A/England/253/2009		Import from public-domain	Baillie,G.J.; Galiano,M.; Agapow,P.M.; Myers,R.; Chiam,R.; Gall,A.; Palser,A.L.; Watson,S.J.; Hedge,J.; Underwood,A.; Platt,S.; McLean,E.; Pebody,R.G.; Rambaut,A.; Green,J.; Daniels,R.; Pybus,O.G.; Kellam,P.; Zambon,M.; Galiano,M.C.
EPI348597	NS	United Kingdom	2009-May-05	EPI_ISL_101382	A/England/254/2009		Import from public-domain	Baillie,G.J.; Galiano,M.; Agapow,P.M.; Myers,R.; Chiam,R.; Gall,A.; Palser,A.L.; Watson,S.J.; Hedge,J.; Underwood,A.; Platt,S.; McLean,E.; Pebody,R.G.; Rambaut,A.; Green,J.; Daniels,R.; Pybus,O.G.; Kellam,P.; Zambon,M.; Galiano,M.C.
EPI348605	NS	United Kingdom	2009-May-10	EPI_ISL_101383	A/England/XFL00354/2009		Import from public-domain	Baillie,G.J.; Galiano,M.; Agapow,P.M.; Myers,R.; Chiam,R.; Gall,A.; Palser,A.L.; Watson,S.J.; Hedge,J.; Underwood,A.; Platt,S.; McLean,E.; Pebody,R.G.; Rambaut,A.; Green,J.; Daniels,R.; Pybus,O.G.; Kellam,P.; Zambon,M.; Galiano,M.C.
EPI348613	NS	United Kingdom	2009-May-08	EPI_ISL_101384	A/England/256/2009		Import from public-domain	Baillie,G.J.; Galiano,M.; Agapow,P.M.; Myers,R.; Chiam,R.; Gall,A.; Palser,A.L.; Watson,S.J.; Hedge,J.; Underwood,A.; Platt,S.; McLean,E.; Pebody,R.G.; Rambaut,A.; Green,J.; Daniels,R.; Pybus,O.G.; Kellam,P.; Zambon,M.; Galiano,M.C.
EPI348621	NS	United Kingdom	2009-May-09	EPI_ISL_101385	A/England/257/2009		Import from public-domain	Baillie,G.J.; Galiano,M.; Agapow,P.M.; Myers,R.; Chiam,R.; Gall,A.; Palser,A.L.; Watson,S.J.; Hedge,J.; Underwood,A.; Platt,S.; McLean,E.; Pebody,R.G.; Rambaut,A.; Green,J.; Daniels,R.; Pybus,O.G.; Kellam,P.; Zambon,M.; Galiano,M.C.
EPI348629	NS	United Kingdom	2009-May-11	EPI_ISL_101386	A/England/259/2009		Import from public-domain	Baillie,G.J.; Galiano,M.; Agapow,P.M.; Myers,R.; Chiam,R.; Gall,A.; Palser,A.L.; Watson,S.J.; Hedge,J.; Underwood,A.; Platt,S.; McLean,E.; Pebody,R.G.; Rambaut,A.; Green,J.; Daniels,R.; Pybus,O.G.; Kellam,P.; Zambon,M.; Galiano,M.C.
EPI348637	NS	United Kingdom	2009-May-11	EPI_ISL_101387	A/England/XFL00418/2009		Import from public-domain	Baillie,G.J.; Galiano,M.; Agapow,P.M.; Myers,R.; Chiam,R.; Gall,A.; Palser,A.L.; Watson,S.J.; Hedge,J.; Underwood,A.; Platt,S.; McLean,E.; Pebody,R.G.; Rambaut,A.; Green,J.; Daniels,R.; Pybus,O.G.; Kellam,P.; Zambon,M.; Galiano,M.C.
EPI348645	NS	United Kingdom	2009-May-12	EPI_ISL_101388	A/England/XFL00419/2009		Import from public-domain	Baillie,G.J.; Galiano,M.; Agapow,P.M.; Myers,R.; Chiam,R.; Gall,A.; Palser,A.L.; Watson,S.J.; Hedge,J.; Underwood,A.; Platt,S.; McLean,E.; Pebody,R.G.; Rambaut,A.; Green,J.; Daniels,R.; Pybus,O.G.; Kellam,P.; Zambon,M.; Galiano,M.C.
EPI348653	NS	United Kingdom	2009-May-12	EPI_ISL_101389	A/England/XFL00473/2009		Import from public-domain	Baillie,G.J.; Galiano,M.; Agapow,P.M.; Myers,R.; Chiam,R.; Gall,A.; Palser,A.L.; Watson,S.J.; Hedge,J.; Underwood,A.; Platt,S.; McLean,E.; Pebody,R.G.; Rambaut,A.; Green,J.; Daniels,R.; Pybus,O.G.; Kellam,P.; Zambon,M.; Galiano,M.C.
EPI348685	NS	United Kingdom	2009-May-12	EPI_ISL_101398	A/England/263/2009		Import from public-domain	Baillie,G.J.; Galiano,M.; Agapow,P.M.; Myers,R.; Chiam,R.; Gall,A.; Palser,A.L.; Watson,S.J.; Hedge,J.; Underwood,A.; Platt,S.; McLean,E.; Pebody,R.G.; Rambaut,A.; Green,J.; Daniels,R.; Pybus,O.G.; Kellam,P.; Zambon,M.; Galiano,M.C.
EPI348693	NS	United Kingdom	2009-May-12	EPI_ISL_101400	A/England/264/2009		Import from public-domain	Baillie,G.J.; Galiano,M.; Agapow,P.M.; Myers,R.; Chiam,R.; Gall,A.; Palser,A.L.; Watson,S.J.; Hedge,J.; Underwood,A.; Platt,S.; McLean,E.; Pebody,R.G.; Rambaut,A.; Green,J.; Daniels,R.; Pybus,O.G.; Kellam,P.; Zambon,M.; Galiano,M.C.
EPI348701	NS	United Kingdom	2009-May-12	EPI_ISL_101401	A/England/265/2009		Import from public-domain	Baillie,G.J.; Galiano,M.; Agapow,P.M.; Myers,R.; Chiam,R.; Gall,A.; Palser,A.L.; Watson,S.J.; Hedge,J.; Underwood,A.; Platt,S.; McLean,E.; Pebody,R.G.; Rambaut,A.; Green,J.; Daniels,R.; Pybus,O.G.; Kellam,P.; Zambon,M.; Galiano,M.C.
EPI348709	NS	United Kingdom	2009-May-13	EPI_ISL_101402	A/England/XFL00481/2009		Import from public-domain	Baillie,G.J.; Galiano,M.; Agapow,P.M.; Myers,R.; Chiam,R.; Gall,A.; Palser,A.L.; Watson,S.J.; Hedge,J.; Underwood,A.; Platt,S.; McLean,E.; Pebody,R.G.; Rambaut,A.; Green,J.; Daniels,R.; Pybus,O.G.; Kellam,P.; Zambon,M.; Galiano,M.C.
EPI348717	NS	United Kingdom	2009-May-13	EPI_ISL_101403	A/England/XFL00482/2009		Import from public-domain	Baillie,G.J.; Galiano,M.; Agapow,P.M.; Myers,R.; Chiam,R.; Gall,A.; Palser,A.L.; Watson,S.J.; Hedge,J.; Underwood,A.; Platt,S.; McLean,E.; Pebody,R.G.; Rambaut,A.; Green,J.; Daniels,R.; Pybus,O.G.; Kellam,P.; Zambon,M.; Galiano,M.C.
EPI348725	NS	United Kingdom	2009-May-15	EPI_ISL_101404	A/England/266/2009		Import from public-domain	Baillie,G.J.; Galiano,M.; Agapow,P.M.; Myers,R.; Chiam,R.; Gall,A.; Palser,A.L.; Watson,S.J.; Hedge,J.; Underwood,A.; Platt,S.; McLean,E.; Pebody,R.G.; Rambaut,A.; Green,J.; Daniels,R.; Pybus,O.G.; Kellam,P.; Zambon,M.; Galiano,M.C.
EPI348733	NS	United Kingdom	2009-May-15	EPI_ISL_101405	A/England/XFL00532/2009		Import from public-domain	Baillie,G.J.; Galiano,M.; Agapow,P.M.; Myers,R.; Chiam,R.; Gall,A.; Palser,A.L.; Watson,S.J.; Hedge,J.; Underwood,A.; Platt,S.; McLean,E.; Pebody,R.G.; Rambaut,A.; Green,J.; Daniels,R.; Pybus,O.G.; Kellam,P.; Zambon,M.; Galiano,M.C.
EPI348741	NS	United Kingdom	2009-May-31	EPI_ISL_101406	A/England/359/2009		Import from public-domain	Baillie,G.J.; Galiano,M.; Agapow,P.M.; Myers,R.; Chiam,R.; Gall,A.; Palser,A.L.; Watson,S.J.; Hedge,J.; Underwood,A.; Platt,S.; McLean,E.; Pebody,R.G.; Rambaut,A.; Green,J.; Daniels,R.; Pybus,O.G.; Kellam,P.; Zambon,M.; Galiano,M.C.
EPI348749	NS	United Kingdom	2009-Jun-01	EPI_ISL_101407	A/England/361/2009		Import from public-domain	Baillie,G.J.; Galiano,M.; Agapow,P.M.; Myers,R.; Chiam,R.; Gall,A.; Palser,A.L.; Watson,S.J.; Hedge,J.; Underwood,A.; Platt,S.; McLean,E.; Pebody,R.G.; Rambaut,A.; Green,J.; Daniels,R.; Pybus,O.G.; Kellam,P.; Zambon,M.; Galiano,M.C.
EPI348756	NS	United Kingdom	2009-Jun-01	EPI_ISL_101408	A/England/381/2009		Import from public-domain	Baillie,G.J.; Galiano,M.; Agapow,P.M.; Myers,R.; Chiam,R.; Gall,A.; Palser,A.L.; Watson,S.J.; Hedge,J.; Underwood,A.; Platt,S.; McLean,E.; Pebody,R.G.; Rambaut,A.; Green,J.; Daniels,R.; Pybus,O.G.; Kellam,P.; Zambon,M.; Galiano,M.C.
EPI348764	NS	United Kingdom	2009-Jun-01	EPI_ISL_101409	A/England/382/2009		Import from public-domain	Baillie,G.J.; Galiano,M.; Agapow,P.M.; Myers,R.; Chiam,R.; Gall,A.; Palser,A.L.; Watson,S.J.; Hedge,J.; Underwood,A.; Platt,S.; McLean,E.; Pebody,R.G.; Rambaut,A.; Green,J.; Daniels,R.; Pybus,O.G.; Kellam,P.; Zambon,M.; Galiano,M.C.
EPI348772	NS	United Kingdom	2009-Jun-01	EPI_ISL_101410	A/England/384/2009		Import from public-domain	Baillie,G.J.; Galiano,M.; Agapow,P.M.; Myers,R.; Chiam,R.; Gall,A.; Palser,A.L.; Watson,S.J.; Hedge,J.; Underwood,A.; Platt,S.; McLean,E.; Pebody,R.G.; Rambaut,A.; Green,J.; Daniels,R.; Pybus,O.G.; Kellam,P.; Zambon,M.; Galiano,M.C.
EPI348781	NS	United Kingdom	2009-Jun-01	EPI_ISL_101411	A/England/385/2009		Import from public-domain	Baillie,G.J.; Galiano,M.; Agapow,P.M.; Myers,R.; Chiam,R.; Gall,A.; Palser,A.L.; Watson,S.J.; Hedge,J.; Underwood,A.; Platt,S.; McLean,E.; Pebody,R.G.; Rambaut,A.; Green,J.; Daniels,R.; Pybus,O.G.; Kellam,P.; Zambon,M.; Galiano,M.C.
EPI348930	NS	United Kingdom	2009-Jun-01	EPI_ISL_101412	A/England/386/2009		Import from public-domain	Baillie,G.J.; Galiano,M.; Agapow,P.M.; Myers,R.; Chiam,R.; Gall,A.; Palser,A.L.; Watson,S.J.; Hedge,J.; Underwood,A.; Platt,S.; McLean,E.; Pebody,R.G.; Rambaut,A.; Green,J.; Daniels,R.; Pybus,O.G.; Kellam,P.; Zambon,M.; Galiano,M.C.
EPI348938	NS	United Kingdom	2009-Jun-02	EPI_ISL_101413	A/England/388/2009		Import from public-domain	Baillie,G.J.; Galiano,M.; Agapow,P.M.; Myers,R.; Chiam,R.; Gall,A.; Palser,A.L.; Watson,S.J.; Hedge,J.; Underwood,A.; Platt,S.; McLean,E.; Pebody,R.G.; Rambaut,A.; Green,J.; Daniels,R.; Pybus,O.G.; Kellam,P.; Zambon,M.; Galiano,M.C.
EPI348946	NS	United Kingdom	2009-Jun-03	EPI_ISL_101414	A/England/389/2009		Import from public-domain	Baillie,G.J.; Galiano,M.; Agapow,P.M.; Myers,R.; Chiam,R.; Gall,A.; Palser,A.L.; Watson,S.J.; Hedge,J.; Underwood,A.; Platt,S.; McLean,E.; Pebody,R.G.; Rambaut,A.; Green,J.; Daniels,R.; Pybus,O.G.; Kellam,P.; Zambon,M.; Galiano,M.C.
EPI348954	NS	United Kingdom	2009-Jun-03	EPI_ISL_101423	A/England/392/2009		Import from public-domain	Baillie,G.J.; Galiano,M.; Agapow,P.M.; Myers,R.; Chiam,R.; Gall,A.; Palser,A.L.; Watson,S.J.; Hedge,J.; Underwood,A.; Platt,S.; McLean,E.; Pebody,R.G.; Rambaut,A.; Green,J.; Daniels,R.; Pybus,O.G.; Kellam,P.; Zambon,M.; Galiano,M.C.
EPI348962	NS	United Kingdom	2009-Jun-02	EPI_ISL_101424	A/England/394/2009		Import from public-domain	Baillie,G.J.; Galiano,M.; Agapow,P.M.; Myers,R.; Chiam,R.; Gall,A.; Palser,A.L.; Watson,S.J.; Hedge,J.; Underwood,A.; Platt,S.; McLean,E.; Pebody,R.G.; Rambaut,A.; Green,J.; Daniels,R.; Pybus,O.G.; Kellam,P.; Zambon,M.; Galiano,M.C.
EPI348970	NS	United Kingdom	2009-Jun-01	EPI_ISL_101433	A/England/395/2009		Import from public-domain	Baillie,G.J.; Galiano,M.; Agapow,P.M.; Myers,R.; Chiam,R.; Gall,A.; Palser,A.L.; Watson,S.J.; Hedge,J.; Underwood,A.; Platt,S.; McLean,E.; Pebody,R.G.; Rambaut,A.; Green,J.; Daniels,R.; Pybus,O.G.; Kellam,P.; Zambon,M.; Galiano,M.C.
EPI348978	NS	United Kingdom	2009-Jun-03	EPI_ISL_101434	A/England/398/2009		Import from public-domain	Baillie,G.J.; Galiano,M.; Agapow,P.M.; Myers,R.; Chiam,R.; Gall,A.; Palser,A.L.; Watson,S.J.; Hedge,J.; Underwood,A.; Platt,S.; McLean,E.; Pebody,R.G.; Rambaut,A.; Green,J.; Daniels,R.; Pybus,O.G.; Kellam,P.; Zambon,M.; Galiano,M.C.
EPI348986	NS	United Kingdom	2009-Jun-05	EPI_ISL_101454	A/England/400/2009		Import from public-domain	Baillie,G.J.; Galiano,M.; Agapow,P.M.; Myers,R.; Chiam,R.; Gall,A.; Palser,A.L.; Watson,S.J.; Hedge,J.; Underwood,A.; Platt,S.; McLean,E.; Pebody,R.G.; Rambaut,A.; Green,J.; Daniels,R.; Pybus,O.G.; Kellam,P.; Zambon,M.; Galiano,M.C.
EPI348994	NS	United Kingdom	2009-Jun-01	EPI_ISL_101455	A/England/402/2009		Import from public-domain	Baillie,G.J.; Galiano,M.; Agapow,P.M.; Myers,R.; Chiam,R.; Gall,A.; Palser,A.L.; Watson,S.J.; Hedge,J.; Underwood,A.; Platt,S.; McLean,E.; Pebody,R.G.; Rambaut,A.; Green,J.; Daniels,R.; Pybus,O.G.; Kellam,P.; Zambon,M.; Galiano,M.C.
EPI349002	NS	United Kingdom	2009-Jun-04	EPI_ISL_101456	A/England/411/2009		Import from public-domain	Baillie,G.J.; Galiano,M.; Agapow,P.M.; Myers,R.; Chiam,R.; Gall,A.; Palser,A.L.; Watson,S.J.; Hedge,J.; Underwood,A.; Platt,S.; McLean,E.; Pebody,R.G.; Rambaut,A.; Green,J.; Daniels,R.; Pybus,O.G.; Kellam,P.; Zambon,M.; Galiano,M.C.
EPI349010	NS	United Kingdom	2009-Jun-04	EPI_ISL_101473	A/England/414/2009		Import from public-domain	Baillie,G.J.; Galiano,M.; Agapow,P.M.; Myers,R.; Chiam,R.; Gall,A.; Palser,A.L.; Watson,S.J.; Hedge,J.; Underwood,A.; Platt,S.; McLean,E.; Pebody,R.G.; Rambaut,A.; Green,J.; Daniels,R.; Pybus,O.G.; Kellam,P.; Zambon,M.; Galiano,M.C.
EPI349032	NS	United Kingdom	2009-Jun-05	EPI_ISL_101487	A/England/418/2009		Import from public-domain	Baillie,G.J.; Galiano,M.; Agapow,P.M.; Myers,R.; Chiam,R.; Gall,A.; Palser,A.L.; Watson,S.J.; Hedge,J.; Underwood,A.; Platt,S.; McLean,E.; Pebody,R.G.; Rambaut,A.; Green,J.; Daniels,R.; Pybus,O.G.; Kellam,P.; Zambon,M.; Galiano,M.C.
EPI349040	NS	United Kingdom	2009-Jun-05	EPI_ISL_101504	A/England/419/2009		Import from public-domain	Baillie,G.J.; Galiano,M.; Agapow,P.M.; Myers,R.; Chiam,R.; Gall,A.; Palser,A.L.; Watson,S.J.; Hedge,J.; Underwood,A.; Platt,S.; McLean,E.; Pebody,R.G.; Rambaut,A.; Green,J.; Daniels,R.; Pybus,O.G.; Kellam,P.; Zambon,M.; Galiano,M.C.
EPI349048	NS	United Kingdom	2009-Jun-04	EPI_ISL_101505	A/England/423/2009		Import from public-domain	Baillie,G.J.; Galiano,M.; Agapow,P.M.; Myers,R.; Chiam,R.; Gall,A.; Palser,A.L.; Watson,S.J.; Hedge,J.; Underwood,A.; Platt,S.; McLean,E.; Pebody,R.G.; Rambaut,A.; Green,J.; Daniels,R.; Pybus,O.G.; Kellam,P.; Zambon,M.; Galiano,M.C.
EPI349125	NS	Australia	2011-Jun-14	EPI_ISL_101516	A/BRISBANE/210/2011	Queensland Health Forensic and Scientific Services	WHO Collaborating Centre for Reference and Research on Influenza	Deng,Y-M.; Iannello,P.; Caldwell,N.; Leang,S-K; Komadina,N.
EPI349149	NS	Australia	2011-Jul-06	EPI_ISL_101523	A/PERTH/49/2011	Pathwest QE II Medical Centre	WHO Collaborating Centre for Reference and Research on Influenza	Deng,Y-M.; Iannello,P.; Caldwell,N.; Leang,S-K; Komadina,N.
EPI349180	NS	Australia	2011-Aug-08	EPI_ISL_101534	A/VICTORIA/821/2011	Austin Health	WHO Collaborating Centre for Reference and Research on Influenza	Deng,Y-M.; Iannello,P.; Caldwell,N.; Leang,S-K; Komadina,N.
EPI349203	NS	Australia	2011-Aug-05	EPI_ISL_101541	A/NEWCASTLE/170/2011	John Hunter Hospital, Virology Unit, Clinical Microbiology	WHO Collaborating Centre for Reference and Research on Influenza	Deng,Y-M.; Iannello,P.; Caldwell,N.; Leang,S-K; Komadina,N.
EPI370270	NS	Cambodia	2011-Jul-18	EPI_ISL_101543	A/CAMBODIA/11/2011	Institute Pasteur du Cambodia	WHO Collaborating Centre for Reference and Research on Influenza	Deng,Y-M.; Iannello,P.; Caldwell,N.; Leang,S-K; Komadina,N.
EPI349223	NS	Australia	2011-Aug-04	EPI_ISL_101546	A/SYDNEY/56/2011	Westmead Hospital	WHO Collaborating Centre for Reference and Research on Influenza	Deng,Y-M.; Iannello,P.; Caldwell,N.; Leang,S-K; Komadina,N.
EPI349231	NS	New Zealand	2011-Aug-01	EPI_ISL_101547	A/CHRISTCHURCH/18/2011	Canterbury Health Services	WHO Collaborating Centre for Reference and Research on Influenza	Deng,Y-M.; Iannello,P.; Caldwell,N.; Leang,S-K; Komadina,N.
EPI370281	NS	Australia	2011-Jul-07	EPI_ISL_101548	A/PERTH/54/2011	Pathwest QE II Medical Centre	WHO Collaborating Centre for Reference and Research on Influenza	Deng,Y-M.; Iannello,P.; Caldwell,N.; Leang,S-K; Komadina,N.
EPI349263	NS	Australia	2011-Aug-29	EPI_ISL_101556	A/SYDNEY/525/2011	Childrens Hospital Westmead	WHO Collaborating Centre for Reference and Research on Influenza	Deng,Y-M.; Iannello,P.; Caldwell,N.; Leang,S-K; Komadina,N.
EPI349291	NS	Australia	2011-Jul-15	EPI_ISL_101564	A/NEWCASTLE/179/2011	John Hunter Hospital, Virology Unit, Clinical Microbiology	WHO Collaborating Centre for Reference and Research on Influenza	Deng,Y-M.; Iannello,P.; Caldwell,N.; Leang,S-K; Komadina,N.
EPI349301	NS	Australia	2011-Jul-19	EPI_ISL_101566	A/SYDNEY/74/2011	Westmead Hospital	WHO Collaborating Centre for Reference and Research on Influenza	Deng,Y-M.; Iannello,P.; Caldwell,N.; Leang,S-K; Komadina,N.
EPI349397	NS	United Kingdom	2009-Jun-04	EPI_ISL_101570	A/England/428/2009		Import from public-domain	Baillie,G.J.; Galiano,M.; Agapow,P.M.; Myers,R.; Chiam,R.; Gall,A.; Palser,A.L.; Watson,S.J.; Hedge,J.; Underwood,A.; Platt,S.; McLean,E.; Pebody,R.G.; Rambaut,A.; Green,J.; Daniels,R.; Pybus,O.G.; Kellam,P.; Zambon,M.; Galiano,M.C.
EPI349405	NS	United Kingdom	2009-Jun-05	EPI_ISL_101613	A/England/430/2009		Import from public-domain	Baillie,G.J.; Galiano,M.; Agapow,P.M.; Myers,R.; Chiam,R.; Gall,A.; Palser,A.L.; Watson,S.J.; Hedge,J.; Underwood,A.; Platt,S.; McLean,E.; Pebody,R.G.; Rambaut,A.; Green,J.; Daniels,R.; Pybus,O.G.; Kellam,P.; Zambon,M.; Galiano,M.C.
EPI349413	NS	United Kingdom	2009-Jun-05	EPI_ISL_101621	A/England/431/2009		Import from public-domain	Baillie,G.J.; Galiano,M.; Agapow,P.M.; Myers,R.; Chiam,R.; Gall,A.; Palser,A.L.; Watson,S.J.; Hedge,J.; Underwood,A.; Platt,S.; McLean,E.; Pebody,R.G.; Rambaut,A.; Green,J.; Daniels,R.; Pybus,O.G.; Kellam,P.; Zambon,M.; Galiano,M.C.
EPI349421	NS	United Kingdom	2009-Jun-05	EPI_ISL_101631	A/England/433/2009		Import from public-domain	Baillie,G.J.; Galiano,M.; Agapow,P.M.; Myers,R.; Chiam,R.; Gall,A.; Palser,A.L.; Watson,S.J.; Hedge,J.; Underwood,A.; Platt,S.; McLean,E.; Pebody,R.G.; Rambaut,A.; Green,J.; Daniels,R.; Pybus,O.G.; Kellam,P.; Zambon,M.; Galiano,M.C.
EPI349429	NS	United Kingdom	2009-Jun-06	EPI_ISL_101632	A/England/434/2009		Import from public-domain	Baillie,G.J.; Galiano,M.; Agapow,P.M.; Myers,R.; Chiam,R.; Gall,A.; Palser,A.L.; Watson,S.J.; Hedge,J.; Underwood,A.; Platt,S.; McLean,E.; Pebody,R.G.; Rambaut,A.; Green,J.; Daniels,R.; Pybus,O.G.; Kellam,P.; Zambon,M.; Galiano,M.C.
EPI349437	NS	United Kingdom	2009-Jun-09	EPI_ISL_101639	A/England/445/2009		Import from public-domain	Baillie,G.J.; Galiano,M.; Agapow,P.M.; Myers,R.; Chiam,R.; Gall,A.; Palser,A.L.; Watson,S.J.; Hedge,J.; Underwood,A.; Platt,S.; McLean,E.; Pebody,R.G.; Rambaut,A.; Green,J.; Daniels,R.; Pybus,O.G.; Kellam,P.; Zambon,M.; Galiano,M.C.
EPI349445	NS	United Kingdom	2009-Jun-11	EPI_ISL_101649	A/Scotland/10/2009		Import from public-domain	Baillie,G.J.; Galiano,M.; Agapow,P.M.; Myers,R.; Chiam,R.; Gall,A.; Palser,A.L.; Watson,S.J.; Hedge,J.; Underwood,A.; Platt,S.; McLean,E.; Pebody,R.G.; Rambaut,A.; Green,J.; Daniels,R.; Pybus,O.G.; Kellam,P.; Zambon,M.; Galiano,M.C.
EPI349718	NS	Taiwan	2009-Jul-27	EPI_ISL_101885	A/Taiwan/2826/2009		Import from public-domain	Yang,J.R.; Huang,Y.P.; Chang,F.Y.; Hsu,L.C.; Lin,Y.C.; Su,C.H.; Chen,P.J.; Wu,H.S.; Liu,M.T.; Yang,J.-R.; Wu,H.-S.; Liu,M.-T.
EPI349719	NS	Taiwan	2009-Aug-27	EPI_ISL_101886	A/Taiwan/6078/2009		Import from public-domain	Yang,J.R.; Huang,Y.P.; Chang,F.Y.; Hsu,L.C.; Lin,Y.C.; Su,C.H.; Chen,P.J.; Wu,H.S.; Liu,M.T.; Yang,J.-R.; Wu,H.-S.; Liu,M.-T.
EPI349720	NS	Taiwan	2009-Sep-09	EPI_ISL_101887	A/Taiwan/937/2009		Import from public-domain	Yang,J.R.; Huang,Y.P.; Chang,F.Y.; Hsu,L.C.; Lin,Y.C.; Su,C.H.; Chen,P.J.; Wu,H.S.; Liu,M.T.; Yang,J.-R.; Wu,H.-S.; Liu,M.-T.
EPI349721	NS	Taiwan	2009-Sep-10	EPI_ISL_101888	A/Taiwan/940/2009		Import from public-domain	Yang,J.R.; Huang,Y.P.; Chang,F.Y.; Hsu,L.C.; Lin,Y.C.; Su,C.H.; Chen,P.J.; Wu,H.S.; Liu,M.T.; Yang,J.-R.; Wu,H.-S.; Liu,M.-T.
EPI349722	NS	Taiwan	2009-Sep-20	EPI_ISL_101889	A/Taiwan/8575/2009		Import from public-domain	Yang,J.R.; Huang,Y.P.; Chang,F.Y.; Hsu,L.C.; Lin,Y.C.; Su,C.H.; Chen,P.J.; Wu,H.S.; Liu,M.T.; Yang,J.-R.; Wu,H.-S.; Liu,M.-T.
EPI349723	NS	Taiwan	2009-Sep-28	EPI_ISL_101890	A/Taiwan/4909/2009		Import from public-domain	Yang,J.R.; Huang,Y.P.; Chang,F.Y.; Hsu,L.C.; Lin,Y.C.; Su,C.H.; Chen,P.J.; Wu,H.S.; Liu,M.T.; Yang,J.-R.; Wu,H.-S.; Liu,M.-T.
EPI349724	NS	Taiwan	2009-Sep-28	EPI_ISL_101891	A/Taiwan/8542/2009		Import from public-domain	Yang,J.R.; Huang,Y.P.; Chang,F.Y.; Hsu,L.C.; Lin,Y.C.; Su,C.H.; Chen,P.J.; Wu,H.S.; Liu,M.T.; Yang,J.-R.; Wu,H.-S.; Liu,M.-T.
EPI349725	NS	Taiwan	2009-Oct-08	EPI_ISL_101892	A/Taiwan/7418/2009		Import from public-domain	Yang,J.R.; Huang,Y.P.; Chang,F.Y.; Hsu,L.C.; Lin,Y.C.; Su,C.H.; Chen,P.J.; Wu,H.S.; Liu,M.T.; Yang,J.-R.; Wu,H.-S.; Liu,M.-T.
EPI349726	NS	Taiwan	2009-Oct-27	EPI_ISL_101893	A/Taiwan/6200/2009		Import from public-domain	Yang,J.R.; Huang,Y.P.; Chang,F.Y.; Hsu,L.C.; Lin,Y.C.; Su,C.H.; Chen,P.J.; Wu,H.S.; Liu,M.T.; Yang,J.-R.; Wu,H.-S.; Liu,M.-T.
EPI349727	NS	Taiwan	2009-Oct-28	EPI_ISL_101894	A/Taiwan/7873/2009		Import from public-domain	Yang,J.R.; Huang,Y.P.; Chang,F.Y.; Hsu,L.C.; Lin,Y.C.; Su,C.H.; Chen,P.J.; Wu,H.S.; Liu,M.T.; Yang,J.-R.; Wu,H.-S.; Liu,M.-T.
EPI349728	NS	Taiwan	2009-Dec-04	EPI_ISL_101895	A/Taiwan/6341/2009		Import from public-domain	Yang,J.R.; Huang,Y.P.; Chang,F.Y.; Hsu,L.C.; Lin,Y.C.; Su,C.H.; Chen,P.J.; Wu,H.S.; Liu,M.T.; Yang,J.-R.; Wu,H.-S.; Liu,M.-T.
EPI349729	NS	Taiwan	2009-Dec-18	EPI_ISL_101896	A/Taiwan/11706/2009		Import from public-domain	Yang,J.R.; Huang,Y.P.; Chang,F.Y.; Hsu,L.C.; Lin,Y.C.; Su,C.H.; Chen,P.J.; Wu,H.S.; Liu,M.T.; Yang,J.-R.; Wu,H.-S.; Liu,M.-T.
EPI349730	NS	Taiwan	2009-Dec-29	EPI_ISL_101897	A/Taiwan/1017/2009		Import from public-domain	Yang,J.R.; Huang,Y.P.; Chang,F.Y.; Hsu,L.C.; Lin,Y.C.; Su,C.H.; Chen,P.J.; Wu,H.S.; Liu,M.T.; Yang,J.-R.; Wu,H.-S.; Liu,M.-T.
EPI349731	NS	Taiwan	2010-May-05	EPI_ISL_101898	A/Taiwan/1164/2010		Import from public-domain	Yang,J.R.; Huang,Y.P.; Chang,F.Y.; Hsu,L.C.; Lin,Y.C.; Su,C.H.; Chen,P.J.; Wu,H.S.; Liu,M.T.; Yang,J.-R.; Wu,H.-S.; Liu,M.-T.
EPI349732	NS	Taiwan	2010-Aug-11	EPI_ISL_101899	A/Taiwan/3994/2010		Import from public-domain	Yang,J.R.; Huang,Y.P.; Chang,F.Y.; Hsu,L.C.; Lin,Y.C.; Su,C.H.; Chen,P.J.; Wu,H.S.; Liu,M.T.; Yang,J.-R.; Wu,H.-S.; Liu,M.-T.
EPI349733	NS	Taiwan	2010-Sep-06	EPI_ISL_101900	A/Taiwan/5270/2010		Import from public-domain	Yang,J.R.; Huang,Y.P.; Chang,F.Y.; Hsu,L.C.; Lin,Y.C.; Su,C.H.; Chen,P.J.; Wu,H.S.; Liu,M.T.; Yang,J.-R.; Wu,H.-S.; Liu,M.-T.
EPI349734	NS	Taiwan	2010-Dec-20	EPI_ISL_101901	A/Taiwan/842/2010		Import from public-domain	Yang,J.R.; Huang,Y.P.; Chang,F.Y.; Hsu,L.C.; Lin,Y.C.; Su,C.H.; Chen,P.J.; Wu,H.S.; Liu,M.T.; Yang,J.-R.; Wu,H.-S.; Liu,M.-T.
EPI349735	NS	Taiwan	2011-Jan-03	EPI_ISL_101902	A/Taiwan/4501/2011		Import from public-domain	Yang,J.R.; Huang,Y.P.; Chang,F.Y.; Hsu,L.C.; Lin,Y.C.; Su,C.H.; Chen,P.J.; Wu,H.S.; Liu,M.T.; Yang,J.-R.; Wu,H.-S.; Liu,M.-T.
EPI349736	NS	Taiwan	2011-Jan-08	EPI_ISL_101903	A/Taiwan/1018/2011		Import from public-domain	Yang,J.R.; Huang,Y.P.; Chang,F.Y.; Hsu,L.C.; Lin,Y.C.; Su,C.H.; Chen,P.J.; Wu,H.S.; Liu,M.T.; Yang,J.-R.; Wu,H.-S.; Liu,M.-T.
EPI349737	NS	Taiwan	2011-Jan-17	EPI_ISL_101904	A/Taiwan/2649/2011		Import from public-domain	Yang,J.R.; Huang,Y.P.; Chang,F.Y.; Hsu,L.C.; Lin,Y.C.; Su,C.H.; Chen,P.J.; Wu,H.S.; Liu,M.T.; Yang,J.-R.; Wu,H.-S.; Liu,M.-T.
EPI349738	NS	Taiwan	2011-Jan-17	EPI_ISL_101905	A/Taiwan/5506/2011		Import from public-domain	Yang,J.R.; Huang,Y.P.; Chang,F.Y.; Hsu,L.C.; Lin,Y.C.; Su,C.H.; Chen,P.J.; Wu,H.S.; Liu,M.T.; Yang,J.-R.; Wu,H.-S.; Liu,M.-T.
EPI349739	NS	Taiwan	2011-Jan-17	EPI_ISL_101906	A/Taiwan/67/2011		Import from public-domain	Yang,J.R.; Huang,Y.P.; Chang,F.Y.; Hsu,L.C.; Lin,Y.C.; Su,C.H.; Chen,P.J.; Wu,H.S.; Liu,M.T.; Yang,J.-R.; Wu,H.-S.; Liu,M.-T.
EPI349740	NS	Taiwan	2011-Jan-18	EPI_ISL_101907	A/Taiwan/552/2011		Import from public-domain	Yang,J.R.; Huang,Y.P.; Chang,F.Y.; Hsu,L.C.; Lin,Y.C.; Su,C.H.; Chen,P.J.; Wu,H.S.; Liu,M.T.; Yang,J.-R.; Wu,H.-S.; Liu,M.-T.
EPI349741	NS	Taiwan	2011-Jan-19	EPI_ISL_101908	A/Taiwan/1102/2011		Import from public-domain	Yang,J.R.; Huang,Y.P.; Chang,F.Y.; Hsu,L.C.; Lin,Y.C.; Su,C.H.; Chen,P.J.; Wu,H.S.; Liu,M.T.; Yang,J.-R.; Wu,H.-S.; Liu,M.-T.
EPI349742	NS	Taiwan	2011-Jan-26	EPI_ISL_101909	A/Taiwan/1150/2011		Import from public-domain	Yang,J.R.; Huang,Y.P.; Chang,F.Y.; Hsu,L.C.; Lin,Y.C.; Su,C.H.; Chen,P.J.; Wu,H.S.; Liu,M.T.; Yang,J.-R.; Wu,H.-S.; Liu,M.-T.
EPI349743	NS	Taiwan	2011-Jan-27	EPI_ISL_101910	A/Taiwan/1749/2011		Import from public-domain	Yang,J.R.; Huang,Y.P.; Chang,F.Y.; Hsu,L.C.; Lin,Y.C.; Su,C.H.; Chen,P.J.; Wu,H.S.; Liu,M.T.; Yang,J.-R.; Wu,H.-S.; Liu,M.-T.
EPI349744	NS	Taiwan	2011-Feb-01	EPI_ISL_101911	A/Taiwan/2883/2011		Import from public-domain	Yang,J.R.; Huang,Y.P.; Chang,F.Y.; Hsu,L.C.; Lin,Y.C.; Su,C.H.; Chen,P.J.; Wu,H.S.; Liu,M.T.; Yang,J.-R.; Wu,H.-S.; Liu,M.-T.
EPI349745	NS	Taiwan	2011-Feb-03	EPI_ISL_101912	A/Taiwan/3697/2011		Import from public-domain	Yang,J.R.; Huang,Y.P.; Chang,F.Y.; Hsu,L.C.; Lin,Y.C.; Su,C.H.; Chen,P.J.; Wu,H.S.; Liu,M.T.; Yang,J.-R.; Wu,H.-S.; Liu,M.-T.
EPI349746	NS	Taiwan	2011-Feb-08	EPI_ISL_101913	A/Taiwan/4611/2011		Import from public-domain	Yang,J.R.; Huang,Y.P.; Chang,F.Y.; Hsu,L.C.; Lin,Y.C.; Su,C.H.; Chen,P.J.; Wu,H.S.; Liu,M.T.; Yang,J.-R.; Wu,H.-S.; Liu,M.-T.
EPI350278	NS	China	2009-Oct-30	EPI_ISL_101972	A/Nanjing/NJU-108/2009		Import from public-domain	Xing,Z.; Gao,W.; Sun,W.; Qu,B.
EPI350317	NS	Russian Federation	2011-Feb-03	EPI_ISL_102003	A/Novosibirsk/KSH/2011		Import from public-domain	Susloparov,I.M.; Sharshov,K.A.; Kurskaya,O.G.; Durymanov,A.G.; Shestopalov,A.M.
EPI350329	NS	China	2009-Jul-09	EPI_ISL_102005	A/Zhejiang/X1/2009		Import from public-domain	Zhao,J.R.; Li,Y.D.; Pan,L.M.; Zhu,N.; Ni,H.X.; Xu,G.Z.; Jiang,Y.Z.; Huo,X.X.; Xu,J.Q.; Xia,H.; Han,N.; Tang,S.; Zhang,Z.; Kou,Z.; Rayner,S.; Li,T.X.
EPI350336	NS	China	2009-Jul-09	EPI_ISL_102019	A/Zhejiang/10/2009		Import from public-domain	Zhao,J.R.; Li,Y.D.; Pan,L.M.; Zhu,N.; Ni,H.X.; Xu,G.Z.; Jiang,Y.Z.; Huo,X.X.; Xu,J.Q.; Xia,H.; Han,N.; Tang,S.; Zhang,Z.; Kou,Z.; Rayner,S.; Li,T.X.
EPI350343	NS	China	2009-Oct-11	EPI_ISL_102020	A/Hubei/100/2009		Import from public-domain	Zhao,J.R.; Li,Y.D.; Pan,L.M.; Zhu,N.; Ni,H.X.; Xu,G.Z.; Jiang,Y.Z.; Huo,X.X.; Xu,J.Q.; Xia,H.; Han,N.; Tang,S.; Zhang,Z.; Kou,Z.; Rayner,S.; Li,T.X.
EPI350356	NS	China	2009-Jul-09	EPI_ISL_102043	A/Zhejiang/X2/2009		Import from public-domain	Zhao,J.R.; Li,Y.D.; Pan,L.M.; Zhu,N.; Ni,H.X.; Xu,G.Z.; Jiang,Y.Z.; Huo,X.X.; Xu,J.Q.; Xia,H.; Han,N.; Tang,S.; Zhang,Z.; Kou,Z.; Rayner,S.; Li,T.X.
EPI350371	NS	China	2009-Jul-09	EPI_ISL_102046	A/Zhejiang/3/2009		Import from public-domain	Zhao,J.R.; Li,Y.D.; Pan,L.M.; Zhu,N.; Ni,H.X.; Xu,G.Z.; Jiang,Y.Z.; Huo,X.X.; Xu,J.Q.; Xia,H.; Han,N.; Tang,S.; Zhang,Z.; Kou,Z.; Rayner,S.; Li,T.X.
EPI350448	NS	China	2009-Jul-09	EPI_ISL_102060	A/Zhejiang/4/2009		Import from public-domain	Zhao,J.R.; Li,Y.D.; Pan,L.M.; Zhu,N.; Ni,H.X.; Xu,G.Z.; Jiang,Y.Z.; Huo,X.X.; Xu,J.Q.; Xia,H.; Han,N.; Tang,S.; Zhang,Z.; Kou,Z.; Rayner,S.; Li,T.X.
EPI350918	NS	China	2009-Jul-09	EPI_ISL_102105	A/Zhejiang/5/2009		Import from public-domain	Zhao,J.R.; Li,Y.D.; Pan,L.M.; Zhu,N.; Ni,H.X.; Xu,G.Z.; Jiang,Y.Z.; Huo,X.X.; Xu,J.Q.; Xia,H.; Han,N.; Tang,S.; Zhang,Z.; Kou,Z.; Rayner,S.; Li,T.X.
EPI352169	NS	Hong Kong (SAR)	2009-Aug-03	EPI_ISL_102979	A/Hong Kong/H090-770-V10/2009		Import from public-domain	Wentworth,D.E.; Dugan,V.; Halpin,R.; Lin,X.; Bera,J.; Ghedin,E.; Fedorova,N.; Overton,L.; Tsitrin,T.; Stockwell,T.; Amedeo,P.; Bishop,B.; Chen,H.; Edworthy,P.; Gupta,N.; Katzel,D.; Li,K.; Schobel,S.; Shrivastava,S.; Thovarai,V.; Wang,S.; Poon,L.; Chan,K.H.; Cowling,B.J.; Peiris,M.; Bao,Y.; Sanders,R.; Dernovoy,D.; Kiryutin,B.; Lipman,D.J.; Tatusova,T.
EPI353293	NS	Australia	2011-Feb-18	EPI_ISL_103643	A/BRISBANE/70/2011	Queensland Health Forensic and Scientific Services	WHO Collaborating Centre for Reference and Research on Influenza	Deng,Y-M; Iannello,P; Caldwell,N; Komadina,N.
EPI353431	NS	Mexico	2011-Dec-12	EPI_ISL_103740	A/Mexico/3723/2011	Laboratorio de Virus Respiratorio	Centers for Disease Control and Prevention
EPI353438	NS	Mexico	2012-Jan-02	EPI_ISL_103741	A/Mexico/254/2012	Laboratorio de Virus Respiratorio	Centers for Disease Control and Prevention
EPI355211	NS	Pakistan	2009-Nov-07	EPI_ISL_104872	A/Pakistan/81/2009	National Institute of Health	Centers for Disease Control and Prevention
EPI355222	NS	Pakistan	2009-Dec-02	EPI_ISL_104874	A/Pakistan/154/2009	National Institute of Health	Centers for Disease Control and Prevention
EPI355511	NS	Mexico	2011-Dec-12	EPI_ISL_105062	A/Mexico/3752/2011	Laboratorio de Virus Respiratorio	Centers for Disease Control and Prevention
EPI356424	NS	Germany	2011-Jan-01	EPI_ISL_105976	A/Germany-MV/R26/2011		Friedrich-Loeffler-Institut	Goller, Katja; Starick, Elke
EPI357607	NS	Australia	2011-Aug-23	EPI_ISL_106844	A/PERTH/175/2011	Pathwest QE II Medical Centre	WHO Collaborating Centre for Reference and Research on Influenza	Deng,Y-M; Iannello,P; Caldwell,N; Komadina,N.
EPI370443	NS	New Zealand	2011-Sep-06	EPI_ISL_106845	A/CHRISTCHURCH/60/2011	Canterbury Health Services	WHO Collaborating Centre for Reference and Research on Influenza	Deng,Y-M; Iannello,P; Caldwell,N; Komadina,N.
EPI357630	NS	Australia	2011-Sep-09	EPI_ISL_106850	A/PERTH/194/2011	Pathwest QE II Medical Centre	WHO Collaborating Centre for Reference and Research on Influenza	Deng,Y-M; Iannello,P; Caldwell,N; Komadina,N.
EPI398408	NS	United States	2012-Feb-26	EPI_ISL_111395	A/Texas/22/2012	Dallas County Health and Human Services	Centers for Disease Control and Prevention
EPI368645	NS	United States	2012-Jan-26	EPI_ISL_115085	A/Texas/23/2012	Texas Department of State Health Services-Laboratory Services	Centers for Disease Control and Prevention
EPI367741	NS	Russian Federation	2012-Jan-20	EPI_ISL_116258	A/Tomsk/IIV-19/2012		Import from public-domain	Prilipov,A.G.; Zhuravleva,M.M.; Burtseva,E.I.; Samokhvalov,E.I.; Shihin,A.V.
EPI368658	NS	United States	2012-Mar-01	EPI_ISL_117047	A/North Carolina/09/2012	North Carolina State Laboratory of Public Health	Centers for Disease Control and Prevention
EPI368665	NS	United States	2012-Feb-27	EPI_ISL_117054	A/Florida/06/2012	Florida Department of Health-Tampa	Centers for Disease Control and Prevention
EPI368637	NS	United States	2012-Feb-21	EPI_ISL_117346	A/Texas/26/2012	Corpus Christi-Nueces County Public Health	Centers for Disease Control and Prevention
EPI377525	NS	United States	2012-Apr-26	EPI_ISL_121448	A/North Carolina/18/2012	North Carolina State Laboratory of Public Health	Centers for Disease Control and Prevention
EPI450429	NS	Thailand	2012-Mar-06	EPI_ISL_122585	A/SONG KHLA/40/2012	WHO National Influenza Centre, National Institute of Medical Research (NIMR)	WHO Collaborating Centre for Reference and Research on Influenza	Deng,Y-M; Iannello,P; Caldwell,N; Jelley,L; Komadina,N
EPI382085	NS	Japan	2009-Nov-16	EPI_ISL_123260	A/Gunma/263/2009		Import from public-domain	Obuchi,M.; Toda,S.; Tsukagoshi,H.; Oogane,T.; Abiko,C.; Funatogawa,K.; Mizuta,K.; Shirabe,K.; Kozawa,K.; Noda,M.; Kimura,H.; Tashiro,M.
EPI382093	NS	Japan	2009-Nov-25	EPI_ISL_123261	A/Gunma/267/2009		Import from public-domain	Obuchi,M.; Toda,S.; Tsukagoshi,H.; Oogane,T.; Abiko,C.; Funatogawa,K.; Mizuta,K.; Shirabe,K.; Kozawa,K.; Noda,M.; Kimura,H.; Tashiro,M.
EPI382101	NS	Japan	2009-Nov-25	EPI_ISL_123262	A/Gunma/287/2009		Import from public-domain	Obuchi,M.; Toda,S.; Tsukagoshi,H.; Oogane,T.; Abiko,C.; Funatogawa,K.; Mizuta,K.; Shirabe,K.; Kozawa,K.; Noda,M.; Kimura,H.; Tashiro,M.
EPI382115	NS	Japan	2009-Dec-15	EPI_ISL_123263	A/Gunma/293/2009		Import from public-domain	Obuchi,M.; Toda,S.; Tsukagoshi,H.; Oogane,T.; Abiko,C.; Funatogawa,K.; Mizuta,K.; Shirabe,K.; Kozawa,K.; Noda,M.; Kimura,H.; Tashiro,M.
EPI382123	NS	Japan	2009-Oct-29	EPI_ISL_123264	A/Tochigi/350/2009		Import from public-domain	Obuchi,M.; Toda,S.; Tsukagoshi,H.; Oogane,T.; Abiko,C.; Funatogawa,K.; Mizuta,K.; Shirabe,K.; Kozawa,K.; Noda,M.; Kimura,H.; Tashiro,M.
EPI382131	NS	Japan	2009-Nov-24	EPI_ISL_123265	A/Tochigi/445/2009		Import from public-domain	Obuchi,M.; Toda,S.; Tsukagoshi,H.; Oogane,T.; Abiko,C.; Funatogawa,K.; Mizuta,K.; Shirabe,K.; Kozawa,K.; Noda,M.; Kimura,H.; Tashiro,M.
EPI382139	NS	Japan	2010-Jan-13	EPI_ISL_123266	A/Tochigi/2/2010		Import from public-domain	Obuchi,M.; Toda,S.; Tsukagoshi,H.; Oogane,T.; Abiko,C.; Funatogawa,K.; Mizuta,K.; Shirabe,K.; Kozawa,K.; Noda,M.; Kimura,H.; Tashiro,M.
EPI382147	NS	Japan	2010-Jan-12	EPI_ISL_123267	A/Tochigi/10/2010		Import from public-domain	Obuchi,M.; Toda,S.; Tsukagoshi,H.; Oogane,T.; Abiko,C.; Funatogawa,K.; Mizuta,K.; Shirabe,K.; Kozawa,K.; Noda,M.; Kimura,H.; Tashiro,M.
EPI382155	NS	Japan	2009-Nov-09	EPI_ISL_123268	A/Yamagata/473/2009		Import from public-domain	Obuchi,M.; Toda,S.; Tsukagoshi,H.; Oogane,T.; Abiko,C.; Funatogawa,K.; Mizuta,K.; Shirabe,K.; Kozawa,K.; Noda,M.; Kimura,H.; Tashiro,M.
EPI382163	NS	Japan	2009-Nov-27	EPI_ISL_123269	A/Yamagata/674/2009		Import from public-domain	Obuchi,M.; Toda,S.; Tsukagoshi,H.; Oogane,T.; Abiko,C.; Funatogawa,K.; Mizuta,K.; Shirabe,K.; Kozawa,K.; Noda,M.; Kimura,H.; Tashiro,M.
EPI382171	NS	Japan	2009-Nov-21	EPI_ISL_123270	A/Yamaguchi/217/2009		Import from public-domain	Obuchi,M.; Toda,S.; Tsukagoshi,H.; Oogane,T.; Abiko,C.; Funatogawa,K.; Mizuta,K.; Shirabe,K.; Kozawa,K.; Noda,M.; Kimura,H.; Tashiro,M.
EPI382179	NS	Japan	2009-Dec-02	EPI_ISL_123271	A/Yamaguchi/247/2009		Import from public-domain	Obuchi,M.; Toda,S.; Tsukagoshi,H.; Oogane,T.; Abiko,C.; Funatogawa,K.; Mizuta,K.; Shirabe,K.; Kozawa,K.; Noda,M.; Kimura,H.; Tashiro,M.
EPI382187	NS	Japan	2009-Dec-05	EPI_ISL_123272	A/Yamaguchi/248/2009		Import from public-domain	Obuchi,M.; Toda,S.; Tsukagoshi,H.; Oogane,T.; Abiko,C.; Funatogawa,K.; Mizuta,K.; Shirabe,K.; Kozawa,K.; Noda,M.; Kimura,H.; Tashiro,M.
EPI382195	NS	Japan	2009-Dec-18	EPI_ISL_123273	A/Yamaguchi/273/2009		Import from public-domain	Obuchi,M.; Toda,S.; Tsukagoshi,H.; Oogane,T.; Abiko,C.; Funatogawa,K.; Mizuta,K.; Shirabe,K.; Kozawa,K.; Noda,M.; Kimura,H.; Tashiro,M.
EPI650073	NS	Canada	2012-Jan-09	EPI_ISL_125899	A/Ontario/RV117/2012	National Microbiology Laboratory, Public Health Agency of Canada (PHAC)	Centers for Disease Control and Prevention
EPI439203	NS	United States	2012-Mar-28	EPI_ISL_125900	A/Colorado/14/2012	Colorado Department of Health Lab	Centers for Disease Control and Prevention
EPI390727	NS	Russian Federation	2012-Feb-18	EPI_ISL_127690	A/Moscow/IIV-45/2012		Import from public-domain	Shidlovskaya,E.V.; Prilipov,A.G.; Burtseva,E.I.; Samokhvalov,E.I.
EPI393202	NS	Russian Federation	2012-Mar-27	EPI_ISL_128296	A/Vladivostok/28/2012		Import from public-domain	Zhuravleva,M.M.; Shidlovskaya,E.V.; Prilipov,A.G.; Burtseva,E.I.; Samokhvalov,E.I.
EPI393751	NS	United States	2012-Apr-01	EPI_ISL_128402	A/Maryland/13/2012	Maryland Department of Health and Mental Hygiene	Centers for Disease Control and Prevention
EPI393768	NS	United States	2012-Apr-17	EPI_ISL_128404	A/New York/34/2012	New York State Department of Health	Centers for Disease Control and Prevention
EPI450419	NS	Malaysia	2012-Jan-01	EPI_ISL_128662	A/MALAYSIA/192/2012	Institut Penyelidikan Perubatan	WHO Collaborating Centre for Reference and Research on Influenza	Deng,Y-M; Iannello,P; Caldwell,N; Jelley,L; Komadina,N
EPI450414	NS	Fiji	2012-Jul-16	EPI_ISL_128688	A/FIJI/4/2012	National Centre for Scientific Services for Virology and Vector Borne Diseases	WHO Collaborating Centre for Reference and Research on Influenza	Deng,Y-M; Iannello,P; Caldwell,N; Jelley,L; Komadina,N
EPI450424	NS	Singapore	2012-Jun-22	EPI_ISL_128691	A/SINGAPORE/12/2012	Ministry of Health, Singapore	WHO Collaborating Centre for Reference and Research on Influenza	Deng,Y-M; Iannello,P; Caldwell,N; Jelley,L; Komadina,N
EPI450439	NS	Sri Lanka	2012-Jan-01	EPI_ISL_128694	A/SRI LANKA/22/2012	Medical Research Institute	WHO Collaborating Centre for Reference and Research on Influenza	Deng,Y-M; Iannello,P; Caldwell,N; Jelley,L; Komadina,N
EPI395993	NS	United Kingdom	2009-Jun-30	EPI_ISL_129378	A/England/527/2009		Import from public-domain	Agapow,P.-M.; Galiano,M.; Galiano,M.C.
EPI396009	NS	United Kingdom	2009-Apr-27	EPI_ISL_129380	A/England/209/2009		Import from public-domain	Agapow,P.-M.; Galiano,M.; Galiano,M.C.
EPI396017	NS	United Kingdom	2009-May-03	EPI_ISL_129381	A/England/222/2009		Import from public-domain	Agapow,P.-M.; Galiano,M.; Galiano,M.C.
EPI396025	NS	United Kingdom	2009-May-05	EPI_ISL_129382	A/England/XFL00228/2009		Import from public-domain	Agapow,P.-M.; Galiano,M.; Galiano,M.C.
EPI396048	NS	United Kingdom	2009-May-04	EPI_ISL_129385	A/England/XFL00230/2009		Import from public-domain	Agapow,P.-M.; Galiano,M.; Galiano,M.C.
EPI396056	NS	United Kingdom	2009-May-04	EPI_ISL_129386	A/England/250/2009		Import from public-domain	Agapow,P.-M.; Galiano,M.; Galiano,M.C.
EPI396064	NS	United Kingdom	2009-May-05	EPI_ISL_129387	A/England/XFL00303/2009		Import from public-domain	Agapow,P.-M.; Galiano,M.; Galiano,M.C.
EPI396072	NS	United Kingdom	2009-May-08	EPI_ISL_129388	A/England/XFL00364/2009		Import from public-domain	Agapow,P.-M.; Galiano,M.; Galiano,M.C.
EPI396080	NS	United Kingdom	2009-May-09	EPI_ISL_129389	A/England/XFL00376/2009		Import from public-domain	Agapow,P.-M.; Galiano,M.; Galiano,M.C.
EPI396096	NS	United Kingdom	2009-May-11	EPI_ISL_129390	A/England/260/2009		Import from public-domain	Agapow,P.-M.; Galiano,M.; Galiano,M.C.
EPI396104	NS	United Kingdom	2009-May-12	EPI_ISL_129392	A/England/XFL00421/2009		Import from public-domain	Agapow,P.-M.; Galiano,M.; Galiano,M.C.
EPI396112	NS	United Kingdom	2009-May-17	EPI_ISL_129393	A/England/271/2009		Import from public-domain	Agapow,P.-M.; Galiano,M.; Galiano,M.C.
EPI396328	NS	United Kingdom	2009-Jun-04	EPI_ISL_129437	A/England/412/2009		Import from public-domain	Agapow,P.-M.; Galiano,M.; Galiano,M.C.
EPI396334	NS	United Kingdom	2009-Jun-04	EPI_ISL_129438	A/England/413/2009		Import from public-domain	Agapow,P.-M.; Galiano,M.; Galiano,M.C.
EPI396342	NS	United Kingdom	2009-Jun-05	EPI_ISL_129439	A/England/417/2009		Import from public-domain	Agapow,P.-M.; Galiano,M.; Galiano,M.C.
EPI396350	NS	United Kingdom	2009-Jun-03	EPI_ISL_129440	A/England/425/2009		Import from public-domain	Agapow,P.-M.; Galiano,M.; Galiano,M.C.
EPI396358	NS	United Kingdom	2009-Jun-07	EPI_ISL_129441	A/England/438/2009		Import from public-domain	Agapow,P.-M.; Galiano,M.; Galiano,M.C.
EPI396375	NS	United Kingdom	2009-Jun-09	EPI_ISL_129442	A/England/444/2009		Import from public-domain	Agapow,P.-M.; Galiano,M.; Galiano,M.C.
EPI450409	NS	New Zealand	2012-Aug-01	EPI_ISL_134453	A/AUCKLAND/64/2012	Auckland Hospital	WHO Collaborating Centre for Reference and Research on Influenza	Deng,Y-M., Iannello,P.,Caldwell,N., Jelley,L.,Komadina,N.
EPI450434	NS	Australia	2012-Oct-06	EPI_ISL_134468	A/SOUTH AUSTRALIA/162/2012	Institute of Medical and Veterinary Science (IMVS)	WHO Collaborating Centre for Reference and Research on Influenza	Deng,Y-M., Iannello,P.,Caldwell,N., Jelley,L.,Komadina,N.
EPI418104	NS	Thailand	2012-Oct-02	EPI_ISL_134826	A/Chiang Rai/312/2012	WHO National Influenza Centre, National Institute of Medical Research (NIMR)	Centers for Disease Control and Prevention
EPI418169	NS	India	2012-Dec-22	EPI_ISL_134840	A/India/2192/2012	All India Institute of Medical Sciences	Centers for Disease Control and Prevention
EPI420399	NS	China	2010-Jul-28	EPI_ISL_135218	A/Guangzhou/GIRD74/2010		Import from public-domain	Guan,W.; Yang,Z.; Pan,S.; Wu,S.; Zhou,R.; Wang,Y.; Luo,Y.; Li,J.; Zhao,S.; Liu,W.; Zhong,N.
EPI439172	NS	Sweden	2013-Feb-28	EPI_ISL_138627	A/Malmoe/5/2013		Public Health Agency of Sweden
EPI439183	NS	Sweden	2013-Feb-07	EPI_ISL_138649	A/Gothenburg/1/2013		Public Health Agency of Sweden
EPI447179	NS	Russian Federation	2013-Mar-20	EPI_ISL_140999	A/St. Petersburg/151/2013	Russian Academy of Medical Sciences	Centers for Disease Control and Prevention
EPI450222	NS	Australia	2013-Jan-07	EPI_ISL_141542	A/BRISBANE/6/2013	Queensland Health Forensic and Scientific Services	WHO Collaborating Centre for Reference and Research on Influenza	Deng,Y-M., Iannello,P.,Caldwell,N., Jelley,L.,Komadina,N.
EPI450259	NS	Australia	2012-Dec-24	EPI_ISL_141551	A/Perth/298/2012	Pathwest QE II Medical Centre	WHO Collaborating Centre for Reference and Research on Influenza	Deng,Y-M; Iannello,P; Caldwell,N; Jelley,L; Komadina,N.
EPI450276	NS	Thailand	2012-Dec-03	EPI_ISL_141555	A/SONG KHLA/416/2012	WHO National Influenza Centre, National Institute of Medical Research (NIMR)	WHO Collaborating Centre for Reference and Research on Influenza	Deng,Y-M., Iannello,P.,Caldwell,N., Jelley,L.,Komadina,N.
EPI464411	NS	Peru	2013-Apr-19	EPI_ISL_143679	A/Peru/106/2013	Laboratorio de Referencia Nacional Virus Respiratorios, Instituto Nacional de Salud	Centers for Disease Control and Prevention
EPI499455	NS	Japan	2013-Apr-17	EPI_ISL_143715	A/HIROSHIMA/19/2013	Center for Public Health and Environment, Hiroshima Prefectural Technology Research Institute	National Institute of Infectious Diseases (NIID)	Fujisaki,Seiichiro; Itoh,Reiko; Miura,Mai; Tashiro,Masato; Odagiri,Takato
EPI1929803	NS	Madagascar	2020-Feb-11	EPI_ISL_1034780	A/Mahajanga/00562/2020	Institut Pasteur de Madagascar	Crick Worldwide Influenza Centre
EPI1929809	NS	Madagascar	2020-Feb-05	EPI_ISL_1034781	A/Mahajanga/00563/2020	Institut Pasteur de Madagascar	Crick Worldwide Influenza Centre
EPI1929843	NS	Madagascar	2020-Jan-02	EPI_ISL_1034782	A/Nosy Be/00037/2020	Institut Pasteur de Madagascar	Crick Worldwide Influenza Centre
EPI1929838	NS	Madagascar	2020-Jan-06	EPI_ISL_1034783	A/Nosy Be/00144/2020	Institut Pasteur de Madagascar	Crick Worldwide Influenza Centre
EPI1929831	NS	Madagascar	2020-Jan-13	EPI_ISL_1034784	A/Nosy Be/00228/2020	Institut Pasteur de Madagascar	Crick Worldwide Influenza Centre
EPI1929821	NS	Madagascar	2020-Jan-21	EPI_ISL_1034785	A/Nosy Be/00345/2020	Institut Pasteur de Madagascar	Crick Worldwide Influenza Centre
EPI1929835	NS	Madagascar	2020-Jan-07	EPI_ISL_1034786	A/Toamasina/00138/2020	Institut Pasteur de Madagascar	Crick Worldwide Influenza Centre
EPI1929918	NS	Madagascar	2020-Jan-20	EPI_ISL_1034787	A/Toamasina/00292/2020	Institut Pasteur de Madagascar	Crick Worldwide Influenza Centre
EPI1929826	NS	Madagascar	2020-Jan-21	EPI_ISL_1034788	A/Toamasina/00293/2020	Institut Pasteur de Madagascar	Crick Worldwide Influenza Centre
EPI1929817	NS	Madagascar	2020-Jan-27	EPI_ISL_1034789	A/Toamasina/00354/2020	Institut Pasteur de Madagascar	Crick Worldwide Influenza Centre
EPI1929814	NS	Madagascar	2020-Jan-29	EPI_ISL_1034790	A/Toamasina/00357/2020	Institut Pasteur de Madagascar	Crick Worldwide Influenza Centre
EPI1929798	NS	Madagascar	2020-Feb-17	EPI_ISL_1034791	A/Toamasina/00806/2020	Institut Pasteur de Madagascar	Crick Worldwide Influenza Centre
EPI1848018	NS	Vietnam	2020-Feb-19	EPI_ISL_1064150	A/Vietnam/Vnhcm-Vp49/2020	Pasteur Institute, Influenza Laboratory	Centers for Disease Control and Prevention
EPI1848026	NS	Vietnam	2020-Jan-30	EPI_ISL_1064151	A/Vietnam/Vnhcm-Vp27/2020	Pasteur Institute, Influenza Laboratory	Centers for Disease Control and Prevention
EPI1849684	NS	Madagascar	2020-Feb-04	EPI_ISL_1180145	A/Madagascar/560/2020	Institut Pasteur de Madagascar	Centers for Disease Control and Prevention
EPI1849692	NS	Madagascar	2020-Jan-13	EPI_ISL_1180146	A/Madagascar/218/2020	Institut Pasteur de Madagascar	Centers for Disease Control and Prevention
EPI1849700	NS	Madagascar	2020-Jan-13	EPI_ISL_1180147	A/Madagascar/227/2020	Institut Pasteur de Madagascar	Centers for Disease Control and Prevention
EPI1849708	NS	Madagascar	2020-Feb-19	EPI_ISL_1180148	A/Madagascar/882/2020	Institut Pasteur de Madagascar	Centers for Disease Control and Prevention
EPI1849715	NS	Madagascar	2020-Jan-20	EPI_ISL_1180149	A/Madagascar/290/2020	Institut Pasteur de Madagascar	Centers for Disease Control and Prevention
EPI1850054	NS	Russian Federation	2020-Feb-12	EPI_ISL_1190739	A/Human/Moscow/66/2020(H1N1)	NIC Russia, Ivanovsky Research Institute of Virology	N.F. Gamaleya Research Center for Epidemiology and Microbiology
EPI1850062	NS	Russian Federation	2019-Dec-11	EPI_ISL_1190740	A/Human/Moscow/230/2019(H1N1)	NIC Russia, Ivanovsky Research Institute of Virology	N.F. Gamaleya Research Center for Epidemiology and Microbiology
EPI1850070	NS	Russian Federation	2019-Dec-23	EPI_ISL_1190741	A/Human/Penza/249/2019(H1N1)	NIC Russia, Ivanovsky Research Institute of Virology	N.F. Gamaleya Research Center for Epidemiology and Microbiology
EPI1850078	NS	Russian Federation	2019-Dec-23	EPI_ISL_1190742	A/Human/Penza/250/2019(H1N1)	NIC Russia, Ivanovsky Research Institute of Virology	N.F. Gamaleya Research Center for Epidemiology and Microbiology
EPI1850086	NS	Russian Federation	2020-Mar-23	EPI_ISL_1190743	A/Human/Yaroslavl/135-L/2020(H1N1)	NIC Russia, Ivanovsky Research Institute of Virology	N.F. Gamaleya Research Center for Epidemiology and Microbiology
EPI1850094	NS	Russian Federation	2020-Feb-28	EPI_ISL_1190744	A/Human/Moscow/136/2020(H1N1)	NIC Russia, Ivanovsky Research Institute of Virology	N.F. Gamaleya Research Center for Epidemiology and Microbiology
EPI1850110	NS	Russian Federation	2020-Mar-10	EPI_ISL_1190746	A/Human/Cheboksary/113/2020(H1N1)	NIC Russia, Ivanovsky Research Institute of Virology	N.F. Gamaleya Research Center for Epidemiology and Microbiology
EPI1850118	NS	Russian Federation	2020-Mar-10	EPI_ISL_1190747	A/Human/Cheboksary/114/2020(H1N1)	NIC Russia, Ivanovsky Research Institute of Virology	N.F. Gamaleya Research Center for Epidemiology and Microbiology
EPI1850982	NS	Russian Federation	2016-Feb-09	EPI_ISL_1287738	A/IIV-Orenburg/30-B/2016	NIC Russia, Ivanovsky Research Institute of Virology	N.F. Gamaleya Research Center for Epidemiology and Microbiology	Krasnoslobodtsev,Kirill; Alkhovsky,Sergey; Kirillova,Elena; Burtseva,Elena
EPI1851736	NS	Russian Federation	2016-Feb-16	EPI_ISL_1290937	A/IIV-Orenburg/29-L/2016	NIC Russia, Ivanovsky Research Institute of Virology	N.F. Gamaleya Research Center for Epidemiology and Microbiology	Krasnoslobodtsev,Kirill; Alkhovsky,Sergey; Kirillova,Elena; Burtseva,Elena
EPI1851843	NS	Russian Federation	2016-Feb-09	EPI_ISL_1295618	A/IIV-Moscow/248-LR/15	NIC Russia, Ivanovsky Research Institute of Virology	N.F. Gamaleya Research Center for Epidemiology and Microbiology	Krasnoslobodtsev,Kirill; Alkhovsky,Sergey; Kirillova,Elena; Burtseva,Elena
EPI1851851	NS	Russian Federation	2016-Feb-16	EPI_ISL_1295901	A/IIV-Moscow/52-L/2016	NIC Russia, Ivanovsky Research Institute of Virology	N.F. Gamaleya Research Center for Epidemiology and Microbiology	Krasnoslobodtsev,Kirill; Alkhovsky,Sergey; Kirillova,Elena; Burtseva,Elena
EPI1851859	NS	Russian Federation	2016-Mar-21	EPI_ISL_1295929	A/IIV-Yaroslavl/101-T/2016	NIC Russia, Ivanovsky Research Institute of Virology	N.F. Gamaleya Research Center for Epidemiology and Microbiology	Krasnoslobodtsev,Kirill; Alkhovsky,Sergey; Kirillova,Elena; Burtseva,Elena
EPI1852866	NS	Russian Federation	2016-Mar-21	EPI_ISL_1296408	A/IIV-Penza/110-L/2016	NIC Russia, Ivanovsky Research Institute of Virology	N.F. Gamaleya Research Center for Epidemiology and Microbiology	Krasnoslobodtsev,Kirill; Alkhovsky,Sergey; Kirillova,Elena; Burtseva,Elena
EPI1852390	NS	Nigeria	2020-Dec-03	EPI_ISL_1296409	A/Nigeria/5072/2020	NCDC Public Health Reference Laboratory	Centers for Disease Control and Prevention
EPI1852398	NS	Vietnam	2019-Sep-05	EPI_ISL_1296410	A/Vietnam/Vnhcm-Gs431/2019	Pasteur Institute, Influenza Laboratory	Centers for Disease Control and Prevention
EPI1852406	NS	Nigeria	2020-Nov-30	EPI_ISL_1296411	A/Nigeria/5060/2020	NCDC Public Health Reference Laboratory	Centers for Disease Control and Prevention
EPI1852414	NS	Nigeria	2020-Dec-01	EPI_ISL_1296412	A/Nigeria/5063/2020	NCDC Public Health Reference Laboratory	Centers for Disease Control and Prevention
EPI1852422	NS	Vietnam	2019-Aug-15	EPI_ISL_1296413	A/Vietnam/Vnhcm-Gs394/2019	Pasteur Institute, Influenza Laboratory	Centers for Disease Control and Prevention
EPI1852429	NS	Nigeria	2020-Dec-01	EPI_ISL_1296414	A/Nigeria/5065/2020	NCDC Public Health Reference Laboratory	Centers for Disease Control and Prevention
EPI1852437	NS	Vietnam	2019-Sep-18	EPI_ISL_1296415	A/Vietnam/Vnhcm-Vp160/2019	Pasteur Institute, Influenza Laboratory	Centers for Disease Control and Prevention
EPI1852445	NS	Vietnam	2019-Sep-19	EPI_ISL_1296416	A/Vietnam/Vnhcm-Vp163/2019	Pasteur Institute, Influenza Laboratory	Centers for Disease Control and Prevention
EPI1852461	NS	Vietnam	2019-Sep-16	EPI_ISL_1296418	A/Vietnam/Vnhcm-Gs455/2019	Pasteur Institute, Influenza Laboratory	Centers for Disease Control and Prevention
EPI1852469	NS	Nigeria	2020-Dec-02	EPI_ISL_1296419	A/Nigeria/5066/2020	NCDC Public Health Reference Laboratory	Centers for Disease Control and Prevention
EPI1852477	NS	Vietnam	2019-Oct-15	EPI_ISL_1296420	A/Vietnam/Vnhcm-Vp197/2019	Pasteur Institute, Influenza Laboratory	Centers for Disease Control and Prevention
EPI1852485	NS	Nigeria	2020-Nov-30	EPI_ISL_1296421	A/Nigeria/5058/2020	NCDC Public Health Reference Laboratory	Centers for Disease Control and Prevention
EPI1852490	NS	Nigeria	2020-Nov-09	EPI_ISL_1296422	A/Nigeria/5054/2020	NCDC Public Health Reference Laboratory	Centers for Disease Control and Prevention
EPI1852495	NS	Nigeria	2020-Dec-03	EPI_ISL_1296423	A/Nigeria/5070/2020	NCDC Public Health Reference Laboratory	Centers for Disease Control and Prevention
EPI1852501	NS	Vietnam	2019-Jul-28	EPI_ISL_1296424	A/Vietnam/Vnhcm-Vp109/2019	Pasteur Institute, Influenza Laboratory	Centers for Disease Control and Prevention
EPI1852509	NS	Vietnam	2019-Jun-18	EPI_ISL_1296425	A/Vietnam/Vnhcm-Vp61/2019	Pasteur Institute, Influenza Laboratory	Centers for Disease Control and Prevention
EPI1852517	NS	Vietnam	2019-Jul-15	EPI_ISL_1296426	A/Vietnam/Vnhcm-Vp88/2019	Pasteur Institute, Influenza Laboratory	Centers for Disease Control and Prevention
EPI1852525	NS	Thailand	2020-Jan-28	EPI_ISL_1296427	A/Bangkok/81/2020	WHO National Influenza Centre, National Institute of Medical Research (NIMR)	Centers for Disease Control and Prevention
EPI1852533	NS	Thailand	2020-Jan-13	EPI_ISL_1296428	A/Nonthaburi/74/2020	WHO National Influenza Centre, National Institute of Medical Research (NIMR)	Centers for Disease Control and Prevention
EPI1852541	NS	Thailand	2020-Feb-20	EPI_ISL_1296429	A/Bangkok/65/2020	WHO National Influenza Centre, National Institute of Medical Research (NIMR)	Centers for Disease Control and Prevention
EPI1852549	NS	Thailand	2020-Jan-10	EPI_ISL_1296430	A/Nonthaburi/73/2020	WHO National Influenza Centre, National Institute of Medical Research (NIMR)	Centers for Disease Control and Prevention
EPI1852557	NS	Thailand	2020-Mar-11	EPI_ISL_1296431	A/Ayutthaya/66/2020	WHO National Influenza Centre, National Institute of Medical Research (NIMR)	Centers for Disease Control and Prevention
EPI1852565	NS	Thailand	2020-Jan-23	EPI_ISL_1296432	A/Bangkok/64/2020	WHO National Influenza Centre, National Institute of Medical Research (NIMR)	Centers for Disease Control and Prevention
EPI1852573	NS	Thailand	2020-Jan-20	EPI_ISL_1296433	A/Nonthaburi/76/2020	WHO National Influenza Centre, National Institute of Medical Research (NIMR)	Centers for Disease Control and Prevention
EPI1852581	NS	Thailand	2020-Feb-28	EPI_ISL_1296434	A/Suratthani/69/2020	WHO National Influenza Centre, National Institute of Medical Research (NIMR)	Centers for Disease Control and Prevention
EPI1852589	NS	Thailand	2020-Jan-20	EPI_ISL_1296435	A/Nonthaburi/77/2020	WHO National Influenza Centre, National Institute of Medical Research (NIMR)	Centers for Disease Control and Prevention
EPI1852597	NS	Thailand	2020-Jan-21	EPI_ISL_1296436	A/Nonthaburi/79/2020	Royal Centre for Disease Control	Centers for Disease Control and Prevention
EPI1852605	NS	Thailand	2020-Mar-02	EPI_ISL_1296437	A/Chiang Rai/68/2020	WHO National Influenza Centre, National Institute of Medical Research (NIMR)	Centers for Disease Control and Prevention
EPI1852613	NS	Thailand	2020-Feb-03	EPI_ISL_1296438	A/Bangkok/71/2020	WHO National Influenza Centre, National Institute of Medical Research (NIMR)	Centers for Disease Control and Prevention
EPI1852621	NS	Thailand	2020-Jan-17	EPI_ISL_1296439	A/Nonthaburi/80/2020	WHO National Influenza Centre, National Institute of Medical Research (NIMR)	Centers for Disease Control and Prevention
EPI1852922	NS	Russian Federation	2016-Mar-28	EPI_ISL_1303428	A/IIV-Moscow/242/2015	NIC Russia, Ivanovsky Research Institute of Virology	N.F. Gamaleya Research Center for Epidemiology and Microbiology	Krasnoslobodtsev,Kirill; Alkhovsky,Sergey; Kirillova,Elena; Burtseva,Elena
EPI1852930	NS	Russian Federation	2016-Jan-25	EPI_ISL_1303429	A/IIV-Moscow/244/2015	NIC Russia, Ivanovsky Research Institute of Virology	N.F. Gamaleya Research Center for Epidemiology and Microbiology	Krasnoslobodtsev,Kirill; Alkhovsky,Sergey; Kirillova,Elena; Burtseva,Elena
EPI1852938	NS	Russian Federation	2016-Feb-08	EPI_ISL_1303430	A/IIV-Moscow/23/2016	NIC Russia, Ivanovsky Research Institute of Virology	N.F. Gamaleya Research Center for Epidemiology and Microbiology	Krasnoslobodtsev,Kirill; Alkhovsky,Sergey; Kirillova,Elena; Burtseva,Elena
EPI1853064	NS	Belgium	2020-Jan-06	EPI_ISL_1307702	A/Belgium/G0027/2020	Sciensano (Scientific Institute of Public Health)	SCIENSANO
EPI1853078	NS	Belgium	2020-Jan-09	EPI_ISL_1307706	A/Belgium/G0038/2020	SCIENSANO	SCIENSANO
EPI1853086	NS	Belgium	2020-Jan-08	EPI_ISL_1307708	A/Belgium/IG0042/2020	SCIENSANO	SCIENSANO
EPI1853139	NS	Brazil	2021-Feb-16	EPI_ISL_1308012	A/Parana/10835/2021	Laboratório Central do Estado do Paraná - LACEN/PR	Instituto Oswaldo Cruz FIOCRUZ - Laboratory of Respiratory Viruses and Measles (LVRS)	Resende,P.; Appolinario,L; Mendonca,A; Rediger,I.; Debur,M.; Motta,F.; Siqueira,M.
EPI1853160	NS	Belgium	2020-Jan-13	EPI_ISL_1310796	A/Belgium/G0047/2020	SCIENSANO	SCIENSANO
EPI1853168	NS	Belgium	2020-Jan-13	EPI_ISL_1310802	A/Belgium/G0054/2020	SCIENSANO	SCIENSANO
EPI1853177	NS	Belgium	2020-Jan-14	EPI_ISL_1310806	A/Belgium/G0059/2020	SCIENSANO	SCIENSANO
EPI1853185	NS	Belgium	2020-Jan-20	EPI_ISL_1310812	A/Belgium/G0075/2020	SCIENSANO	SCIENSANO
EPI1853196	NS	Russian Federation	2010-Jan-28	EPI_ISL_1347007	A/IIV-V.Novgorod/185/2009	NIC Russia, Ivanovsky Research Institute of Virology	D.I. Ivanovsky Research Institute of virology MoPH of RF,Moscow	Krasnoslobodtsev,Kirill; Alkhovsky,Sergey; Kirillova,Elena; Burtseva,Elena
EPI1853222	NS	Russian Federation	2010-Mar-26	EPI_ISL_1347689	A/IIV-Orenburg/12/2010	NIC Russia, Ivanovsky Research Institute of Virology	D.I. Ivanovsky Research Institute of virology MoPH of RF,Moscow	Krasnoslobodtsev,Kirill; Alkhovsky,Sergey; Kirillova,Elena; Burtseva,Elena
EPI1853230	NS	Russian Federation	2011-Aug-02	EPI_ISL_1347733	A/IIV-Vladimir/35/2011	NIC Russia, Ivanovsky Research Institute of Virology	D.I. Ivanovsky Research Institute of virology MoPH of RF,Moscow	Krasnoslobodtsev,Kirill; Alkhovsky,Sergey; Kirillova,Elena; Burtseva,Elena
EPI1853238	NS	Russian Federation	2011-Feb-22	EPI_ISL_1347777	A/IIV-Brynsk/54/2011	NIC Russia, Ivanovsky Research Institute of Virology	D.I. Ivanovsky Research Institute of virology MoPH of RF,Moscow	Krasnoslobodtsev,Kirill; Alkhovsky,Sergey; Kirillova,Elena; Burtseva,Elena
EPI1853246	NS	Russian Federation	2011-Feb-22	EPI_ISL_1347833	A/IIV-Vladimir/67/2011	NIC Russia, Ivanovsky Research Institute of Virology	D.I. Ivanovsky Research Institute of virology MoPH of RF,Moscow	Krasnoslobodtsev,Kirill; Alkhovsky,Sergey; Kirillova,Elena; Burtseva,Elena
EPI1853254	NS	Russian Federation	2011-Feb-22	EPI_ISL_1347834	A/IIV-Vladimir/69/2011	NIC Russia, Ivanovsky Research Institute of Virology	D.I. Ivanovsky Research Institute of virology MoPH of RF,Moscow	Krasnoslobodtsev,Kirill; Alkhovsky,Sergey; Kirillova,Elena; Burtseva,Elena
EPI1853262	NS	Russian Federation	2011-Apr-04	EPI_ISL_1347992	A/IIV-Vel.Novgorod/95/2011	NIC Russia, Ivanovsky Research Institute of Virology	D.I. Ivanovsky Research Institute of virology MoPH of RF,Moscow	Krasnoslobodtsev,Kirill; Alkhovsky,Sergey; Kirillova,Elena; Burtseva,Elena
EPI1853271	NS	Russian Federation	2016-Mar-28	EPI_ISL_1352707	A/IIV-Moscow/113-L/2016	NIC Russia, Ivanovsky Research Institute of Virology	N.F. Gamaleya Research Center for Epidemiology and Microbiology	Krasnoslobodtsev,Kirill; Alkhovsky,Sergey; Kirillova,Elena; Burtseva,Elena
EPI1853279	NS	Russian Federation	2012-Feb-21	EPI_ISL_1354478	A/IIV-Tomsk/19/2012	NIC Russia, Ivanovsky Research Institute of Virology	D.I. Ivanovsky Research Institute of virology MoPH of RF,Moscow	Krasnoslobodtsev,Kirill; Alkhovsky,Sergey; Kirillova,Elena; Burtseva,Elena
EPI1853290	NS	Russian Federation	2012-Dec-28	EPI_ISL_1360030	A/IIV-Orenburg/83/2012	NIC Russia, Ivanovsky Research Institute of Virology	D.I. Ivanovsky Research Institute of virology MoPH of RF,Moscow	Krasnoslobodtsev,Kirill; Alkhovsky,Sergey; Kirillova,Elena; Burtseva,Elena
EPI1853298	NS	Russian Federation	2013-Mar-07	EPI_ISL_1360108	A/IIV-Yaroslavl/96/2013	NIC Russia, Ivanovsky Research Institute of Virology	D.I. Ivanovsky Research Institute of virology MoPH of RF,Moscow	Krasnoslobodtsev,Kirill; Alkhovsky,Sergey; Kirillova,Elena; Burtseva,Elena
EPI1853306	NS	Russian Federation	2013-Mar-18	EPI_ISL_1360109	A/IIV-Chabarovsk/98/2013	NIC Russia, Ivanovsky Research Institute of Virology	D.I. Ivanovsky Research Institute of virology MoPH of RF,Moscow	Krasnoslobodtsev,Kirill; Alkhovsky,Sergey; Kirillova,Elena; Burtseva,Elena
EPI1853314	NS	Russian Federation	2013-Apr-03	EPI_ISL_1360112	A/IIV-Yekaterinburg/107/2013	NIC Russia, Ivanovsky Research Institute of Virology	D.I. Ivanovsky Research Institute of virology MoPH of RF,Moscow	Krasnoslobodtsev,Kirill; Alkhovsky,Sergey; Kirillova,Elena; Burtseva,Elena
EPI1853322	NS	Russian Federation	2013-Apr-04	EPI_ISL_1361593	A/IIV-Moscow/115/2013	NIC Russia, Ivanovsky Research Institute of Virology	D.I. Ivanovsky Research Institute of virology MoPH of RF,Moscow	Krasnoslobodtsev,Kirill; Alkhovsky,Sergey; Kirillova,Elena; Burtseva,Elena
EPI1853662	NS	Niger	2021-Jan-13	EPI_ISL_1368219	A/Niger/8731/2021	Centre de Recherche Medicale et Sanitaire (CERMES)	Centers for Disease Control and Prevention
EPI1853670	NS	Niger	2020-Oct-22	EPI_ISL_1368237	A/Niger/8318/2020	Centre de Recherche Medicale et Sanitaire (CERMES)	Centers for Disease Control and Prevention
EPI1853678	NS	Niger	2020-Mar-06	EPI_ISL_1368256	A/Niger/7879/2020	Centre de Recherche Medicale et Sanitaire (CERMES)	Centers for Disease Control and Prevention
EPI1853686	NS	Niger	2020-Dec-31	EPI_ISL_1368276	A/Niger/8673/2020	Centre de Recherche Medicale et Sanitaire (CERMES)	Centers for Disease Control and Prevention
EPI1853694	NS	Niger	2020-Oct-22	EPI_ISL_1368299	A/Niger/8315/2020	Centre de Recherche Medicale et Sanitaire (CERMES)	Centers for Disease Control and Prevention
EPI1853702	NS	Niger	2021-Jan-07	EPI_ISL_1368318	A/Niger/8699/2021	Centre de Recherche Medicale et Sanitaire (CERMES)	Centers for Disease Control and Prevention
EPI1853710	NS	Niger	2020-Dec-30	EPI_ISL_1368336	A/Niger/8661/2020	Centre de Recherche Medicale et Sanitaire (CERMES)	Centers for Disease Control and Prevention
EPI1853718	NS	Niger	2021-Jan-05	EPI_ISL_1368353	A/Niger/8697/2021	Centre de Recherche Medicale et Sanitaire (CERMES)	Centers for Disease Control and Prevention
EPI1853725	NS	Niger	2020-Oct-22	EPI_ISL_1368369	A/Niger/8309/2020	Centre de Recherche Medicale et Sanitaire (CERMES)	Centers for Disease Control and Prevention
EPI1853733	NS	Niger	2020-Oct-23	EPI_ISL_1368386	A/Niger/8327/2020	Centre de Recherche Medicale et Sanitaire (CERMES)	Centers for Disease Control and Prevention
EPI1853741	NS	Niger	2020-Oct-22	EPI_ISL_1368406	A/Niger/8306/2020	Centre de Recherche Medicale et Sanitaire (CERMES)	Centers for Disease Control and Prevention
EPI1853749	NS	Niger	2020-Mar-09	EPI_ISL_1368423	A/Niger/7880/2020	Centre de Recherche Medicale et Sanitaire (CERMES)	Centers for Disease Control and Prevention
EPI1853757	NS	Niger	2020-Oct-06	EPI_ISL_1368441	A/Niger/8247/2020	Centre de Recherche Medicale et Sanitaire (CERMES)	Centers for Disease Control and Prevention
EPI1853765	NS	Niger	2020-Sep-16	EPI_ISL_1368458	A/Niger/8175/2020	Centre de Recherche Medicale et Sanitaire (CERMES)	Centers for Disease Control and Prevention
EPI1853773	NS	Niger	2021-Jan-05	EPI_ISL_1368476	A/Niger/8677/2021	Centre de Recherche Medicale et Sanitaire (CERMES)	Centers for Disease Control and Prevention
EPI1986640	NS	Netherlands	2022-Jan-15	EPI_ISL_10073464	A/Netherlands/10016/2022	Gelre ziekenhuizen	National Institute for Public Health and the Environment (RIVM)	A,Meijer; L,Wijsman; S, vd Brink
EPI1986656	NS	Netherlands	2022-Jan-31	EPI_ISL_10073491	A/Netherlands/10048/2022	Gelre ziekenhuizen	National Institute for Public Health and the Environment (RIVM)	A,Meijer; L,Wijsman; S, vd Brink
EPI1986664	NS	Netherlands	2022-Feb-01	EPI_ISL_10073502	A/Netherlands/10049/2022	Gelre ziekenhuizen	National Institute for Public Health and the Environment (RIVM)	A,Meijer; L,Wijsman; S, vd Brink
EPI1986672	NS	Netherlands	2022-Feb-01	EPI_ISL_10073514	A/Netherlands/10050/2022	Gelre ziekenhuizen	National Institute for Public Health and the Environment (RIVM)	A,Meijer; L,Wijsman; S, vd Brink
EPI1986680	NS	Netherlands	2022-Feb-05	EPI_ISL_10073524	A/Netherlands/10051/2022	Gelre ziekenhuizen	National Institute for Public Health and the Environment (RIVM)	A,Meijer; L,Wijsman; S, vd Brink
EPI1986720	NS	Netherlands	2022-Feb-06	EPI_ISL_10073553	A/Netherlands/10056/2022	Noordwest Ziekenhuisgroep	National Institute for Public Health and the Environment (RIVM)	A,Meijer; L,Wijsman; S, vd Brink
EPI1986760	NS	Netherlands	2022-Feb-07	EPI_ISL_10073645	A/Netherlands/10061/2022	Haga Ziekenhuis	National Institute for Public Health and the Environment (RIVM)	A,Meijer; L,Wijsman; S, vd Brink
EPI1986962	NS	Spain	2022-Feb-08	EPI_ISL_10120187	A/Catalonia/NSVH101748606/2022	Hospital Universitari Vall d'Hebron	Hospital Universitari Vall d'Hebron
EPI1986970	NS	Spain	2022-Feb-01	EPI_ISL_10120610	A/Catalonia/NSVH199820550/2022	Hospital Universitari Vall d'Hebron	Hospital Universitari Vall d'Hebron
EPI2002121	NS	Spain	2022-Feb-05	EPI_ISL_10347098	A/Baleares/837/2022	Servicio de Microbiología Hospital Universitario Son Espases	Instituto de Salud Carlos III	Pozo,F; Iglesias-Caballero, M.; Gonz?lez-Esguevillas,M.; Molinero,M.; Camarero,S.; Mart?n,V.; Reyes,N.; Sandon?s,V.; V?zquez-Mor?n,S.; Casas,I.
EPI1993875	NS	Spain	2021-Dec-15	EPI_ISL_10347101	A/Murcia/10396/2021	Servicio de Microbiología Hospital Virgen de la Arrixaca	Instituto de Salud Carlos III	Pozo,F; Iglesias-Caballero, M.; Gonz?lez-Esguevillas,M.; Molinero,M.; Camarero,S.; Mart?n,V.; Reyes,N.; Sandon?s,V.; V?zquez-Mor?n,S.; Casas,I.
EPI1987791	NS	United Kingdom	2022-Feb-02	EPI_ISL_10402016	A/Chester/5355/2022	Public Health Wales Microbiology Cardiff	Public Health Wales Microbiology Cardiff
EPI1987801	NS	Germany	2022-Jan-18	EPI_ISL_10429833	A/Mecklenburg-Vorpommern/2/2022	Robert Koch-Institute Nationales Referenzzentrum für Influenza	Robert Koch Institute Nationales Referenzzentrum für Influenza
EPI1987852	NS	Netherlands	2022-Feb-13	EPI_ISL_10434302	A/Netherlands/10066/2022	Gelre ziekenhuizen	National Institute for Public Health and the Environment (RIVM)	A,Meijer; L,Wijsman; S, vd Brink
EPI1987860	NS	Netherlands	2022-Feb-08	EPI_ISL_10434303	A/Netherlands/10068/2022	Royal GD	National Institute for Public Health and the Environment (RIVM)	A,Meijer; L,Wijsman; S, vd Brink
EPI1990288	NS	Netherlands	2022-Feb-17	EPI_ISL_10678427	A/Netherlands/10088/2022	Gelre ziekenhuizen	National Institute for Public Health and the Environment (RIVM)	A,Meijer; L,Wijsman; S, vd Brink
EPI1990296	NS	Netherlands	2022-Feb-19	EPI_ISL_10678428	A/Netherlands/10089/2022	Gelre ziekenhuizen	National Institute for Public Health and the Environment (RIVM)	A,Meijer; L,Wijsman; S, vd Brink
EPI1990301	NS	Netherlands	2022-Feb-20	EPI_ISL_10678429	A/Netherlands/10090/2022	Gelre ziekenhuizen	National Institute for Public Health and the Environment (RIVM)	A,Meijer; L,Wijsman; S, vd Brink
EPI1990357	NS	Netherlands	2022-Feb-21	EPI_ISL_10678477	A/Netherlands/10101/2022	Haga Ziekenhuis	National Institute for Public Health and the Environment (RIVM)	A,Meijer; L,Wijsman; S, vd Brink
EPI1990365	NS	Netherlands	2022-Feb-22	EPI_ISL_10678500	A/Netherlands/10102/2022	Haga Ziekenhuis	National Institute for Public Health and the Environment (RIVM)	A,Meijer; L,Wijsman; S, vd Brink
EPI1990370	NS	Netherlands	2022-Feb-23	EPI_ISL_10678505	A/Netherlands/10103/2022	Eurofins Medische Microbiologie BV	National Institute for Public Health and the Environment (RIVM)	A,Meijer; L,Wijsman; S, vd Brink
EPI1990941	NS	Niger	2021-Dec-21	EPI_ISL_10824640	A/Niger/10236/2021	Centre de Recherche Medicale et Sanitaire (CERMES)	Centers for Disease Control and Prevention
EPI1990949	NS	Niger	2021-Dec-10	EPI_ISL_10824641	A/Niger/10186/2021	Centre de Recherche Medicale et Sanitaire (CERMES)	Centers for Disease Control and Prevention
EPI1990957	NS	Niger	2021-Nov-23	EPI_ISL_10824642	A/Niger/10090/2021	Centre de Recherche Medicale et Sanitaire (CERMES)	Centers for Disease Control and Prevention
EPI1990965	NS	Niger	2021-Dec-10	EPI_ISL_10824643	A/Niger/10183/2021	Centre de Recherche Medicale et Sanitaire (CERMES)	Centers for Disease Control and Prevention
EPI1990973	NS	Niger	2021-Oct-28	EPI_ISL_10824644	A/Niger/9995/2021	Centre de Recherche Medicale et Sanitaire (CERMES)	Centers for Disease Control and Prevention
EPI1990981	NS	Niger	2021-Nov-11	EPI_ISL_10824645	A/Niger/10048/2021	Centre de Recherche Medicale et Sanitaire (CERMES)	Centers for Disease Control and Prevention
EPI1990989	NS	Niger	2021-Oct-21	EPI_ISL_10824646	A/Niger/9983/2021	Centre de Recherche Medicale et Sanitaire (CERMES)	Centers for Disease Control and Prevention
EPI1990997	NS	Niger	2021-Dec-23	EPI_ISL_10824647	A/Niger/10257/2021	Centre de Recherche Medicale et Sanitaire (CERMES)	Centers for Disease Control and Prevention
EPI1991004	NS	Niger	2021-Nov-30	EPI_ISL_10824648	A/Niger/10126/2021	Centre de Recherche Medicale et Sanitaire (CERMES)	Centers for Disease Control and Prevention
EPI1991012	NS	Niger	2022-Jan-08	EPI_ISL_10824649	A/Niger/10350/2022	Centre de Recherche Medicale et Sanitaire (CERMES)	Centers for Disease Control and Prevention
EPI1991018	NS	Niger	2021-Nov-18	EPI_ISL_10824650	A/Niger/10073/2021	Centre de Recherche Medicale et Sanitaire (CERMES)	Centers for Disease Control and Prevention
EPI1991026	NS	Niger	2021-Dec-16	EPI_ISL_10824651	A/Niger/10217/2021	Centre de Recherche Medicale et Sanitaire (CERMES)	Centers for Disease Control and Prevention
EPI1991034	NS	Niger	2021-Dec-02	EPI_ISL_10824659	A/Niger/10148/2021	Centre de Recherche Medicale et Sanitaire (CERMES)	Centers for Disease Control and Prevention
EPI1991041	NS	India	2021-Oct-06	EPI_ISL_10824669	A/India/PUN-QC_21_40/2021	National Institute of Virology	Centers for Disease Control and Prevention
EPI1991049	NS	India	2021-Oct-07	EPI_ISL_10824679	A/India/Pun-NIV364610/2021	National Institute of Virology	Centers for Disease Control and Prevention
EPI1991057	NS	India	2021-Aug-16	EPI_ISL_10824690	A/India/Aurangabad-QC_21_52/2021	National Institute of Virology	Centers for Disease Control and Prevention
EPI1994562	NS	Netherlands	2022-Mar-04	EPI_ISL_10945216	A/Netherlands/10160/2022	National Institute for Public Health and the Environment (RIVM)	National Institute for Public Health and the Environment (RIVM)	A,Meijer; L,Wijsman; S, vd Brink
EPI1994576	NS	Netherlands	2022-Feb-18	EPI_ISL_10945224	A/Netherlands/10092/2022	Noordwest Ziekenhuisgroep	National Institute for Public Health and the Environment (RIVM)	A,Meijer; L,Wijsman; S, vd Brink
EPI1994588	NS	Netherlands	2022-Feb-20	EPI_ISL_10945235	A/Netherlands/10128/2022	Gelre ziekenhuizen	National Institute for Public Health and the Environment (RIVM)	A,Meijer; L,Wijsman; S, vd Brink
EPI1994596	NS	Netherlands	2022-Feb-22	EPI_ISL_10945246	A/Netherlands/10129/2022	Gelre ziekenhuizen	National Institute for Public Health and the Environment (RIVM)	A,Meijer; L,Wijsman; S, vd Brink
EPI1994605	NS	Netherlands	2022-Feb-22	EPI_ISL_10945257	A/Netherlands/10130/2022	Gelre ziekenhuizen	National Institute for Public Health and the Environment (RIVM)	A,Meijer; L,Wijsman; S, vd Brink
EPI1994620	NS	Netherlands	2022-Feb-25	EPI_ISL_10945275	A/Netherlands/10132/2022	Gelre ziekenhuizen	National Institute for Public Health and the Environment (RIVM)	A,Meijer; L,Wijsman; S, vd Brink
EPI1994628	NS	Netherlands	2022-Feb-26	EPI_ISL_10945285	A/Netherlands/10133/2022	Gelre ziekenhuizen	National Institute for Public Health and the Environment (RIVM)	A,Meijer; L,Wijsman; S, vd Brink
EPI1994721	NS	Netherlands	2022-Feb-15	EPI_ISL_10945386	A/Netherlands/10146/2022	OLVG Lab BV	National Institute for Public Health and the Environment (RIVM)	A,Meijer; L,Wijsman; S, vd Brink
EPI1994729	NS	Netherlands	2022-Feb-26	EPI_ISL_10945395	A/Netherlands/10147/2022	OLVG Lab BV	National Institute for Public Health and the Environment (RIVM)	A,Meijer; L,Wijsman; S, vd Brink
EPI1994737	NS	Netherlands	2022-Feb-15	EPI_ISL_10945396	A/Netherlands/10148/2022	OLVG Lab BV	National Institute for Public Health and the Environment (RIVM)	A,Meijer; L,Wijsman; S, vd Brink
EPI1994759	NS	Netherlands	2022-Feb-28	EPI_ISL_10945399	A/Netherlands/10151/2022	Groene Hart Ziekenhuis	National Institute for Public Health and the Environment (RIVM)	A,Meijer; L,Wijsman; S, vd Brink
EPI1994766	NS	Netherlands	2022-Feb-28	EPI_ISL_10945407	A/Netherlands/10152/2022	Academic Medical Center, University of Amsterdam	National Institute for Public Health and the Environment (RIVM)	A,Meijer; L,Wijsman; S, vd Brink
EPI1994790	NS	Netherlands	2022-Mar-01	EPI_ISL_10945419	A/Netherlands/10108/2022	Eurofins Medische Microbiologie BV	National Institute for Public Health and the Environment (RIVM)	A,Meijer; L,Wijsman; S, vd Brink
EPI1994828	NS	Netherlands	2022-Feb-24	EPI_ISL_10945435	A/Netherlands/10114/2022	Haga Ziekenhuis	National Institute for Public Health and the Environment (RIVM)	A,Meijer; L,Wijsman; S, vd Brink
EPI1994836	NS	Netherlands	2022-Feb-25	EPI_ISL_10945436	A/Netherlands/10115/2022	Haga Ziekenhuis	National Institute for Public Health and the Environment (RIVM)	A,Meijer; L,Wijsman; S, vd Brink
EPI1994844	NS	Netherlands	2022-Feb-28	EPI_ISL_10945437	A/Netherlands/10116/2022	Haga Ziekenhuis	National Institute for Public Health and the Environment (RIVM)	A,Meijer; L,Wijsman; S, vd Brink
EPI1994852	NS	Netherlands	2022-Feb-28	EPI_ISL_10945438	A/Netherlands/10117/2022	Haga Ziekenhuis	National Institute for Public Health and the Environment (RIVM)	A,Meijer; L,Wijsman; S, vd Brink
EPI1996143	NS	Netherlands	2022-Mar-04	EPI_ISL_11166076	A/Netherlands/10166/2022	National Institute for Public Health and the Environment (RIVM)	National Institute for Public Health and the Environment (RIVM)	A,Meijer; L,Wijsman; S, vd Brink
EPI1996300	NS	Netherlands	2022-Mar-03	EPI_ISL_11166096	A/Netherlands/10192/2022	Eurofins Medische Microbiologie BV	National Institute for Public Health and the Environment (RIVM)	A,Meijer; L,Wijsman; S, vd Brink
EPI1996386	NS	Netherlands	2022-Mar-04	EPI_ISL_11166177	A/Netherlands/10227/2022	Groene Hart Ziekenhuis	National Institute for Public Health and the Environment (RIVM)	A,Meijer; L,Wijsman; S, vd Brink
EPI1996401	NS	Netherlands	2022-Mar-01	EPI_ISL_11166194	A/Netherlands/10235/2022	Gelre ziekenhuizen	National Institute for Public Health and the Environment (RIVM)	A,Meijer; L,Wijsman; S, vd Brink
EPI1996409	NS	Netherlands	2022-Mar-02	EPI_ISL_11166195	A/Netherlands/10236/2022	Gelre ziekenhuizen	National Institute for Public Health and the Environment (RIVM)	A,Meijer; L,Wijsman; S, vd Brink
EPI1996464	NS	Netherlands	2022-Mar-05	EPI_ISL_11166203	A/Netherlands/10251/2022	Academic Medical Center, University of Amsterdam	National Institute for Public Health and the Environment (RIVM)	A,Meijer; L,Wijsman; S, vd Brink
EPI1996504	NS	Netherlands	2022-Mar-07	EPI_ISL_11166208	A/Netherlands/10257/2022	Eurofins Medische Microbiologie BV	National Institute for Public Health and the Environment (RIVM)	A,Meijer; L,Wijsman; S, vd Brink
EPI1998647	NS	Netherlands	2022-Mar-07	EPI_ISL_11309875	A/Netherlands/10333/2022	Gelre ziekenhuizen	National Institute for Public Health and the Environment (RIVM)	A,Meijer; L,Wijsman; S, vd Brink
EPI1998655	NS	Netherlands	2022-Mar-12	EPI_ISL_11309876	A/Netherlands/10335/2022	Gelre ziekenhuizen	National Institute for Public Health and the Environment (RIVM)	A,Meijer; L,Wijsman; S, vd Brink
EPI1998663	NS	Netherlands	2022-Mar-14	EPI_ISL_11309877	A/Netherlands/10337/2022	Gelre ziekenhuizen	National Institute for Public Health and the Environment (RIVM)	A,Meijer; L,Wijsman; S, vd Brink
EPI1998671	NS	Netherlands	2022-Mar-10	EPI_ISL_11309878	A/Netherlands/10402/2022	ISALA Ziekenhuizen	National Institute for Public Health and the Environment (RIVM)	A,Meijer; L,Wijsman; S, vd Brink
EPI1999087	NS	France	2021-Nov-30	EPI_ISL_11323845	A/ROUEN/46942/2021	Institut Pasteur	Institut Pasteur
EPI1999095	NS	France	2021-Dec-14	EPI_ISL_11323846	A/Alsace/48917/2021	Institut Pasteur	Institut Pasteur
EPI1999103	NS	France	2021-Dec-14	EPI_ISL_11323847	A/Alsace/48918/2021	Institut Pasteur	Institut Pasteur
EPI1999111	NS	France	2021-Dec-16	EPI_ISL_11323848	A/Picardie/50100/2021	Institut Pasteur	Institut Pasteur
EPI1999119	NS	France	2021-Dec-14	EPI_ISL_11323849	A/Nord_Pas_de_Calais/50101/2021	Institut Pasteur	Institut Pasteur
EPI1999127	NS	France	2021-Dec-10	EPI_ISL_11323850	A/PARIS/50424/2021	Institut Pasteur	Institut Pasteur
EPI1999143	NS	France	2021-Dec-10	EPI_ISL_11323852	A/PARIS/50426/2021	Institut Pasteur	Institut Pasteur
EPI1999167	NS	France	2022-Jan-17	EPI_ISL_11323855	A/Ile_de_France/03787/2022	Institut Pasteur	Institut Pasteur
EPI1999191	NS	France	2022-Jan-16	EPI_ISL_11323858	A/ARGENTEUIL/05295/2022	Institut Pasteur	Institut Pasteur
EPI1999205	NS	France	2021-Nov-22	EPI_ISL_11324733	A/ROUEN/43686/2021	Institut Pasteur	Institut Pasteur
EPI1999213	NS	France	2021-Nov-22	EPI_ISL_11324734	A/ROUEN/44089/2021	Institut Pasteur	Institut Pasteur
EPI1999221	NS	France	2021-Dec-27	EPI_ISL_11324735	A/Ile_de_France/52132/2021	Institut Pasteur	Institut Pasteur
EPI1999229	NS	France	2022-Jan-03	EPI_ISL_11324736	A/Ile_de_France/54452R/2022	Institut Pasteur	Institut Pasteur
EPI1999237	NS	France	2021-Dec-20	EPI_ISL_11324771	A/Centre/50421/2021	Institut Pasteur	Institut Pasteur
EPI1999253	NS	France	2022-Jan-07	EPI_ISL_11324773	A/Centre/01915/2022	Institut Pasteur	Institut Pasteur
EPI1999261	NS	France	2022-Jan-17	EPI_ISL_11324774	A/Ile_de_France/04467/2022	Institut Pasteur	Institut Pasteur
EPI2002371	NS	Netherlands	2022-Mar-03	EPI_ISL_11449459	A/Netherlands/10228/2022	Groene Hart Ziekenhuis	National Institute for Public Health and the Environment (RIVM)	A,Meijer; L,Wijsman; S, vd Brink
EPI2002379	NS	Netherlands	2022-Feb-28	EPI_ISL_11449460	A/Netherlands/10231/2022	IJsselland Ziekenhuis	National Institute for Public Health and the Environment (RIVM)	A,Meijer; L,Wijsman; S, vd Brink
EPI2002412	NS	Netherlands	2022-Mar-04	EPI_ISL_11449465	A/Netherlands/10246/2022	Noordwest Ziekenhuisgroep	National Institute for Public Health and the Environment (RIVM)	A,Meijer; L,Wijsman; S, vd Brink
EPI2002436	NS	Netherlands	2022-Mar-08	EPI_ISL_11449468	A/Netherlands/10279/2022	Academic Medical Center, University of Amsterdam	National Institute for Public Health and the Environment (RIVM)	A,Meijer; L,Wijsman; S, vd Brink
EPI2002468	NS	Netherlands	2022-Mar-06	EPI_ISL_11449472	A/Netherlands/10293/2022	Haga Ziekenhuis	National Institute for Public Health and the Environment (RIVM)	A,Meijer; L,Wijsman; S, vd Brink
EPI2002492	NS	Netherlands	2022-Mar-09	EPI_ISL_11449475	A/Netherlands/10432/2022	IJsselland Ziekenhuis	National Institute for Public Health and the Environment (RIVM)	A,Meijer; L,Wijsman; S, vd Brink
EPI2002507	NS	Netherlands	2022-Mar-11	EPI_ISL_11449477	A/Netherlands/10435/2022	PAMM	National Institute for Public Health and the Environment (RIVM)	A,Meijer; L,Wijsman; S, vd Brink
EPI2002895	NS	United States	2022-Feb-18	EPI_ISL_11495587	A/New York/04/2022	New York State Department of Health	Centers for Disease Control and Prevention
EPI2002911	NS	Zambia	2021-Oct-21	EPI_ISL_11495593	A/Zambia/0393/2021	University Teaching Hospital, MoH Zambia	Centers for Disease Control and Prevention
EPI2002919	NS	Zambia	2021-Nov-26	EPI_ISL_11495596	A/Zambia/0344/2021	University Teaching Hospital, MoH Zambia	Centers for Disease Control and Prevention
EPI2002927	NS	Zambia	2021-Sep-10	EPI_ISL_11495599	A/Zambia/0612/2021	University Teaching Hospital, MoH Zambia	Centers for Disease Control and Prevention
EPI2002932	NS	Zambia	2021-Nov-08	EPI_ISL_11495601	A/Zambia/0397/2021	University Teaching Hospital, MoH Zambia	Centers for Disease Control and Prevention
EPI2002940	NS	Zambia	2021-Nov-21	EPI_ISL_11495604	A/Zambia/0328/2021	University Teaching Hospital, MoH Zambia	Centers for Disease Control and Prevention
EPI2002948	NS	Zambia	2021-Oct-21	EPI_ISL_11495607	A/Zambia/0390/2021	University Teaching Hospital, MoH Zambia	Centers for Disease Control and Prevention
EPI2002956	NS	Zambia	2021-Oct-23	EPI_ISL_11495610	A/Zambia/0340/2021	University Teaching Hospital, MoH Zambia	Centers for Disease Control and Prevention
EPI2002964	NS	Zambia	2021-Dec-03	EPI_ISL_11495613	A/Zambia/0358/2021	University Teaching Hospital, MoH Zambia	Centers for Disease Control and Prevention
EPI2002972	NS	Zambia	2021-Nov-30	EPI_ISL_11495616	A/Zambia/0364/2021	University Teaching Hospital, MoH Zambia	Centers for Disease Control and Prevention
EPI2002980	NS	Zambia	2021-Jun-08	EPI_ISL_11495630	A/Zambia/0281/2021	University Teaching Hospital, MoH Zambia	Centers for Disease Control and Prevention
EPI2002988	NS	Mozambique	2022-Jan-04	EPI_ISL_11495632	A/Mozambique/2274/2022	Laboratório de Isolamento Viral	Centers for Disease Control and Prevention
EPI2002993	NS	Zambia	2021-Sep-27	EPI_ISL_11495634	A/Zambia/0354/2021	University Teaching Hospital, MoH Zambia	Centers for Disease Control and Prevention
EPI2003001	NS	Zambia	2021-Nov-18	EPI_ISL_11495636	A/Zambia/0129/2021	University Teaching Hospital, MoH Zambia	Centers for Disease Control and Prevention
EPI2003009	NS	Zambia	2021-Sep-25	EPI_ISL_11495639	A/Zambia/0635/2021	University Teaching Hospital, MoH Zambia	Centers for Disease Control and Prevention
EPI2003014	NS	Zambia	2021-Nov-30	EPI_ISL_11495641	A/Zambia/0142/2021	University Teaching Hospital, MoH Zambia	Centers for Disease Control and Prevention
EPI2003022	NS	Zambia	2021-Nov-19	EPI_ISL_11495644	A/Zambia/900120/2021	University Teaching Hospital, MoH Zambia	Centers for Disease Control and Prevention
EPI2003030	NS	Zambia	2021-Oct-09	EPI_ISL_11495646	A/Zambia/0678/2021	University Teaching Hospital, MoH Zambia	Centers for Disease Control and Prevention
EPI2003038	NS	Zambia	2021-Sep-13	EPI_ISL_11495649	A/Zambia/0607/2021	University Teaching Hospital, MoH Zambia	Centers for Disease Control and Prevention
EPI2003043	NS	Togo	2021-Nov-01	EPI_ISL_11495651	A/Togo/1410/2021	Institute National D'Hygiene	Centers for Disease Control and Prevention
EPI2003051	NS	Togo	2021-Nov-05	EPI_ISL_11495654	A/Togo/1451/2021	Institute National D'Hygiene	Centers for Disease Control and Prevention
EPI2003059	NS	Togo	2021-Oct-13	EPI_ISL_11495657	A/Togo/1120/2021	Institute National D'Hygiene	Centers for Disease Control and Prevention
EPI2003064	NS	Togo	2021-Oct-23	EPI_ISL_11495659	A/Togo/1288/2021	Institute National D'Hygiene	Centers for Disease Control and Prevention
EPI2003072	NS	Togo	2021-Oct-30	EPI_ISL_11495662	A/Togo/1367/2021	Institute National D'Hygiene	Centers for Disease Control and Prevention
EPI2003078	NS	Togo	2021-Nov-10	EPI_ISL_11495664	A/Togo/1486/2021	Institute National D'Hygiene	Centers for Disease Control and Prevention
EPI2003086	NS	Togo	2021-Oct-20	EPI_ISL_11495667	A/Togo/1134/2021	Institute National D'Hygiene	Centers for Disease Control and Prevention
EPI2003094	NS	Togo	2021-Oct-30	EPI_ISL_11495669	A/Togo/1363/2021	Institute National D'Hygiene	Centers for Disease Control and Prevention
EPI2003102	NS	Togo	2021-Oct-18	EPI_ISL_11495672	A/Togo/1176/2021	Institute National D'Hygiene	Centers for Disease Control and Prevention
EPI2003106	NS	Togo	2021-Oct-22	EPI_ISL_11495674	A/Togo/1274/2021	Institute National D'Hygiene	Centers for Disease Control and Prevention
EPI2003114	NS	Togo	2021-Nov-17	EPI_ISL_11495677	A/Togo/1597/2021	Institute National D'Hygiene	Centers for Disease Control and Prevention
EPI2003122	NS	Togo	2021-Nov-03	EPI_ISL_11495679	A/Togo/1439/2021	Institute National D'Hygiene	Centers for Disease Control and Prevention
EPI2003130	NS	Togo	2021-Dec-21	EPI_ISL_11495682	A/Togo/1885/2021	Institute National D'Hygiene	Centers for Disease Control and Prevention
EPI2003138	NS	Togo	2021-Nov-08	EPI_ISL_11495685	A/Togo/1454/2021	Institute National D'Hygiene	Centers for Disease Control and Prevention
EPI2003146	NS	Togo	2021-Nov-17	EPI_ISL_11495687	A/Togo/1521/2021	Institute National D'Hygiene	Centers for Disease Control and Prevention
EPI2003154	NS	Togo	2022-Jan-18	EPI_ISL_11495690	A/Togo/0196/2022	Institute National D'Hygiene	Centers for Disease Control and Prevention
EPI2003161	NS	Togo	2021-Dec-21	EPI_ISL_11495693	A/Togo/1927/2021	Institute National D'Hygiene	Centers for Disease Control and Prevention
EPI2008960	NS	Spain	2022-Feb-24	EPI_ISL_11635009	A/Catalonia/NSVH101761579/2022	Hospital Universitari Vall d'Hebron	Hospital Universitari Vall d'Hebron	Anton, A.; Martin, MC.; Andres, C.; Codina, MG.; Pumarola, T.
EPI2009132	NS	Netherlands	2022-Mar-18	EPI_ISL_11668866	A/Netherlands/10532/2022	Gelre ziekenhuizen	National Institute for Public Health and the Environment (RIVM)	A,Meijer; L,Wijsman; S, vd Brink
EPI2009268	NS	Netherlands	2022-Mar-20	EPI_ISL_11669098	A/Netherlands/10578/2022	ISALA Ziekenhuizen	National Institute for Public Health and the Environment (RIVM)	A,Meijer; L,Wijsman; S, vd Brink
EPI2009460	NS	Netherlands	2022-Mar-17	EPI_ISL_11670370	A/Netherlands/10642/2022	National Institute for Public Health and the Environment (RIVM)	National Institute for Public Health and the Environment (RIVM)	A,Meijer; L,Wijsman; S, vd Brink
EPI2009476	NS	Netherlands	2022-Mar-13	EPI_ISL_11670390	A/Netherlands/10646/2022	National Institute for Public Health and the Environment (RIVM)	National Institute for Public Health and the Environment (RIVM)	A,Meijer; L,Wijsman; S, vd Brink
EPI2010914	NS	Germany	2022-Feb-23	EPI_ISL_11789577	A/Bremen/3/2022	Robert Koch-Institute Nationales Referenzzentrum für Influenza	Robert Koch Institute Nationales Referenzzentrum für Influenza
EPI2010943	NS	Portugal	2022-Jan-03	EPI_ISL_11793397	A/Lisboa/8/2022	Instituto Nacional de Saúde Dr. Ricardo Jorge	Instituto Nacional de Saúde Dr. Ricardo Jorge	Guiomar, R.; Melo, A.; Costa, I.; Conde, P, Henriques, C.
EPI2010951	NS	Portugal	2022-Jan-06	EPI_ISL_11793398	A/Lisboa/9/2022	Instituto Nacional de Saúde Dr. Ricardo Jorge	Instituto Nacional de Saúde Dr. Ricardo Jorge	Guiomar, R.; Melo, A.; Costa, I.; Conde, P, Henriques, C.
EPI2010959	NS	Portugal	2022-Jan-16	EPI_ISL_11793399	A/Lisboa/65/2022	Instituto Nacional de Saúde Dr. Ricardo Jorge	Instituto Nacional de Saúde Dr. Ricardo Jorge	Guiomar, R.; Melo, A.; Costa, I.; Conde, P, Henriques, C.
EPI2010967	NS	Portugal	2022-Jan-22	EPI_ISL_11793400	A/Lisboa/35/2022	Instituto Nacional de Saúde Dr. Ricardo Jorge	Instituto Nacional de Saúde Dr. Ricardo Jorge	Guiomar, R.; Melo, A.; Costa, I.; Conde, P, Henriques, C.
EPI2012537	NS	France	2022-Mar-02	EPI_ISL_11814496	A/Alsace/16905/2022	Institut Pasteur	Institut Pasteur
EPI2012553	NS	France	2022-Jan-29	EPI_ISL_11814498	A/Nord_Pas_de_Calais/17070/2022	Institut Pasteur	Institut Pasteur
EPI2012569	NS	France	2022-Mar-07	EPI_ISL_11814500	A/Bretagne/18383/2022	Institut Pasteur	Institut Pasteur
EPI2012585	NS	France	2021-Dec-30	EPI_ISL_11814502	A/PARIS/09210/2022	Institut Pasteur	Institut Pasteur
EPI2012601	NS	France	2021-Dec-21	EPI_ISL_11814504	A/PARIS/09215/2022	Institut Pasteur	Institut Pasteur
EPI2012609	NS	France	2021-Dec-20	EPI_ISL_11814505	A/PARIS/09216/2022	Institut Pasteur	Institut Pasteur
EPI2012617	NS	France	2021-Dec-12	EPI_ISL_11814506	A/PARIS/09218/2022	Institut Pasteur	Institut Pasteur
EPI2012641	NS	France	2021-Dec-24	EPI_ISL_11814509	A/PARIS/09222/2022	Institut Pasteur	Institut Pasteur
EPI2012649	NS	France	2021-Dec-26	EPI_ISL_11814510	A/PARIS/09223/2022	Institut Pasteur	Institut Pasteur
EPI2012657	NS	France	2021-Dec-24	EPI_ISL_11814511	A/PARIS/09224/2022	Institut Pasteur	Institut Pasteur
EPI2012665	NS	France	2021-Dec-28	EPI_ISL_11814539	A/PARIS/09225/2022	Institut Pasteur	Institut Pasteur
EPI2012681	NS	France	2021-Dec-17	EPI_ISL_11814541	A/PARIS/09228/2022	Institut Pasteur	Institut Pasteur
EPI2012689	NS	France	2022-Feb-16	EPI_ISL_11814542	A/Pays_de_Loire/12611/2022	Institut Pasteur	Institut Pasteur
EPI2012713	NS	France	2022-Feb-23	EPI_ISL_11814545	A/Nord_Pas_de_Calais/16911/2022	Institut Pasteur	Institut Pasteur
EPI2012721	NS	France	2022-Mar-03	EPI_ISL_11814546	A/Bourgogne/16916/2022	Institut Pasteur	Institut Pasteur
EPI2012769	NS	France	2022-Mar-09	EPI_ISL_11814552	A/Bretagne/18387/2022	Institut Pasteur	Institut Pasteur
EPI2012777	NS	France	2021-Nov-30	EPI_ISL_11814590	A/PARIS/49507/2021	Institut Pasteur	Institut Pasteur
EPI2012849	NS	France	2022-Feb-18	EPI_ISL_11814600	A/Pays_de_Loire/12924/2022	Institut Pasteur	Institut Pasteur
EPI2013148	NS	Netherlands	2022-Mar-26	EPI_ISL_11886218	A/Netherlands/10748/2022	Groene Hart Ziekenhuis	National Institute for Public Health and the Environment (RIVM)	A,Meijer; L,Wijsman; S, vd Brink
EPI2013156	NS	Netherlands	2022-Mar-26	EPI_ISL_11886229	A/Netherlands/10749/2022	Groene Hart Ziekenhuis	National Institute for Public Health and the Environment (RIVM)	A,Meijer; L,Wijsman; S, vd Brink
EPI2013172	NS	Netherlands	2022-Mar-23	EPI_ISL_11886251	A/Netherlands/10751/2022	Groene Hart Ziekenhuis	National Institute for Public Health and the Environment (RIVM)	A,Meijer; L,Wijsman; S, vd Brink
EPI2013467	NS	Netherlands	2022-Mar-28	EPI_ISL_11887861	A/Netherlands/10670/2022	National Institute for Public Health and the Environment (RIVM)	National Institute for Public Health and the Environment (RIVM)	A,Meijer; L,Wijsman; S, vd Brink
EPI2013491	NS	Netherlands	2022-Mar-25	EPI_ISL_11887864	A/Netherlands/10675/2022	National Institute for Public Health and the Environment (RIVM)	National Institute for Public Health and the Environment (RIVM)	A,Meijer; L,Wijsman; S, vd Brink
EPI2013499	NS	Netherlands	2022-Mar-28	EPI_ISL_11887865	A/Netherlands/10677/2022	National Institute for Public Health and the Environment (RIVM)	National Institute for Public Health and the Environment (RIVM)	A,Meijer; L,Wijsman; S, vd Brink
EPI2013531	NS	Netherlands	2022-Mar-28	EPI_ISL_11887869	A/Netherlands/10687/2022	National Institute for Public Health and the Environment (RIVM)	National Institute for Public Health and the Environment (RIVM)	A,Meijer; L,Wijsman; S, vd Brink
EPI2013603	NS	Netherlands	2022-Mar-22	EPI_ISL_11887878	A/Netherlands/10717/2022	Gelre ziekenhuizen	National Institute for Public Health and the Environment (RIVM)	A,Meijer; L,Wijsman; S, vd Brink
EPI2013611	NS	Netherlands	2022-Mar-22	EPI_ISL_11887879	A/Netherlands/10718/2022	Gelre ziekenhuizen	National Institute for Public Health and the Environment (RIVM)	A,Meijer; L,Wijsman; S, vd Brink
EPI2013665	NS	Netherlands	2022-Mar-17	EPI_ISL_11887905	A/Netherlands/10725/2022	OLVG Lab BV	National Institute for Public Health and the Environment (RIVM)	A,Meijer; L,Wijsman; S, vd Brink
EPI2013673	NS	Netherlands	2022-Mar-22	EPI_ISL_11887906	A/Netherlands/10726/2022	OLVG Lab BV	National Institute for Public Health and the Environment (RIVM)	A,Meijer; L,Wijsman; S, vd Brink
EPI2013704	NS	Netherlands	2022-Mar-24	EPI_ISL_11887910	A/Netherlands/10730/2022	OLVG Lab BV	National Institute for Public Health and the Environment (RIVM)	A,Meijer; L,Wijsman; S, vd Brink
EPI2013736	NS	Netherlands	2022-Mar-20	EPI_ISL_11887914	A/Netherlands/10734/2022	ISALA Ziekenhuizen	National Institute for Public Health and the Environment (RIVM)	A,Meijer; L,Wijsman; S, vd Brink
EPI2013744	NS	Netherlands	2022-Mar-20	EPI_ISL_11887915	A/Netherlands/10735/2022	ISALA Ziekenhuizen	National Institute for Public Health and the Environment (RIVM)	A,Meijer; L,Wijsman; S, vd Brink
EPI2013776	NS	Netherlands	2022-Mar-23	EPI_ISL_11887919	A/Netherlands/10739/2022	Royal GD	National Institute for Public Health and the Environment (RIVM)	A,Meijer; L,Wijsman; S, vd Brink
EPI2013848	NS	Netherlands	2022-Mar-24	EPI_ISL_11887929	A/Netherlands/10820/2022	National Institute for Public Health and the Environment (RIVM)	National Institute for Public Health and the Environment (RIVM)	A,Meijer; L,Wijsman; S, vd Brink
EPI2013871	NS	Netherlands	2022-Mar-22	EPI_ISL_11888017	A/Netherlands/10828/2022	National Institute for Public Health and the Environment (RIVM)	National Institute for Public Health and the Environment (RIVM)	A,Meijer; L,Wijsman; S, vd Brink
EPI2015850	NS	Serbia	2021-Dec-28	EPI_ISL_11957191	A/Serbia/3697/2021	Institute of Immunology and Virology Torlak	Centers for Disease Control and Prevention
EPI2015858	NS	Togo	2021-Dec-01	EPI_ISL_11957192	A/Togo/1757/2021	Institute National D'Hygiene	Centers for Disease Control and Prevention
EPI2015865	NS	Congo, the Democatic Republic of	2022-Jan-09	EPI_ISL_11957193	A/Congo/016/2022	INRB Service de Virologie	Centers for Disease Control and Prevention
EPI2017827	NS	Netherlands	2022-Mar-30	EPI_ISL_12064241	A/Netherlands/10881/2022	Royal GD	National Institute for Public Health and the Environment (RIVM)	A,Meijer; L,Wijsman; S, vd Brink
EPI2017909	NS	Netherlands	2022-Mar-30	EPI_ISL_12064252	A/Netherlands/10892/2022	Groene Hart Ziekenhuis	National Institute for Public Health and the Environment (RIVM)	A,Meijer; L,Wijsman; S, vd Brink
EPI2018034	NS	Netherlands	2022-Apr-03	EPI_ISL_12064269	A/Netherlands/10909/2022	Diakonessenhuis Utrecht	National Institute for Public Health and the Environment (RIVM)	A,Meijer; L,Wijsman; S, vd Brink
EPI2021049	NS	Spain	2022-Mar-28	EPI_ISL_12127796	A/Catalonia/NSVH101787036/2022	Hospital Universitari Vall d'Hebron	Hospital Universitari Vall d'Hebron	Andr?s, C.; Gonz?lez-S?nchez, A; Pi?ana, M; Martin, MC.; Codina, MG.; Pumarola, T; Ant?n, A.
EPI2021056	NS	Spain	2022-Mar-29	EPI_ISL_12127797	A/Catalonia/NSVH101787383/2022	Hospital Universitari Vall d'Hebron	Hospital Universitari Vall d'Hebron	Andres, C.; Gonzalez-Sanchez, A; Piñana, M; Martin, MC.; Codina, MG.; Pumarola, T; Anton, A.
EPI2022186	NS	Spain	2022-Feb-17	EPI_ISL_12179100	A/Baleares/1382/2022	Servicio de Microbiología Hospital Universitario Son Espases	Instituto de Salud Carlos III	Pozo,F; Iglesias-Caballero, M.; Gonz?lez-Esguevillas,M.; Molinero,M.; Camarero,S.; Mart?n,V.; Reyes,N.; Sandon?s,V.; V?zquez-Mor?n,S.; Casas,I.
EPI2022200	NS	Spain	2022-Mar-23	EPI_ISL_12179102	A/Baleares/1472/2022	Servicio de Microbiología Hospital Universitario Son Espases	Instituto de Salud Carlos III	Pozo,F; Iglesias-Caballero, M.; Gonz?lez-Esguevillas,M.; Molinero,M.; Camarero,S.; Mart?n,V.; Reyes,N.; Sandon?s,V.; V?zquez-Mor?n,S.; Casas,I.
EPI2022436	NS	Spain	2022-Jan-09	EPI_ISL_12179132	A/Galicia/1459/2022	Servicio de Microbiología Hospital Meixoeiro	Instituto de Salud Carlos III	Pozo,F; Iglesias-Caballero, M.; Gonz?lez-Esguevillas,M.; Molinero,M.; Camarero,S.; Mart?n,V.; Reyes,N.; Sandon?s,V.; V?zquez-Mor?n,S.; Casas,I.
EPI2022866	NS	Australia	2022-Mar-14	EPI_ISL_12206274	A/Victoria/7/2022	WHO Collaborating Centre for Reference and Research on Influenza	WHO Collaborating Centre for Reference and Research on Influenza	Deng,Y-M; Iannello,P; Lau,H; Spirason,N; Moselen,J; Aziz,A; Komadina,N.
EPI2022884	NS	Australia	2022-Mar-02	EPI_ISL_12206277	A/Sydney/14/2022	Clinical Virology Unit, CDIM	WHO Collaborating Centre for Reference and Research on Influenza	Deng,Y-M; Iannello,P; Lau,H; Spirason,N; Moselen,J; Aziz,A; Komadina,N.
EPI2022892	NS	Australia	2022-Feb-27	EPI_ISL_12206278	A/Sydney/15/2022	Clinical Virology Unit, CDIM	WHO Collaborating Centre for Reference and Research on Influenza	Deng,Y-M; Iannello,P; Lau,H; Spirason,N; Moselen,J; Aziz,A; Komadina,N.
EPI2022900	NS	Australia	2022-Mar-08	EPI_ISL_12206279	A/Sydney/11/2022	Clinical Virology Unit, CDIM	WHO Collaborating Centre for Reference and Research on Influenza	Deng,Y-M; Iannello,P; Lau,H; Spirason,N; Moselen,J; Aziz,A; Komadina,N.
EPI2022908	NS	Australia	2022-Mar-14	EPI_ISL_12206280	A/Victoria/9/2022	WHO Collaborating Centre for Reference and Research on Influenza	WHO Collaborating Centre for Reference and Research on Influenza	Deng,Y-M; Iannello,P; Lau,H; Spirason,N; Moselen,J; Aziz,A; Komadina,N.
EPI2022967	NS	Netherlands	2022-Mar-31	EPI_ISL_12212586	A/Netherlands/10710/2022	National Institute for Public Health and the Environment (RIVM)	National Institute for Public Health and the Environment (RIVM)	A,Meijer; L,Wijsman; S, vd Brink
EPI2023015	NS	Netherlands	2022-Apr-04	EPI_ISL_12212592	A/Netherlands/10839/2022	National Institute for Public Health and the Environment (RIVM)	National Institute for Public Health and the Environment (RIVM)	A,Meijer; L,Wijsman; S, vd Brink
EPI2023031	NS	Netherlands	2022-Apr-05	EPI_ISL_12212595	A/Netherlands/10845/2022	National Institute for Public Health and the Environment (RIVM)	National Institute for Public Health and the Environment (RIVM)	A,Meijer; L,Wijsman; S, vd Brink
EPI2023063	NS	Netherlands	2022-Apr-04	EPI_ISL_12212599	A/Netherlands/10851/2022	National Institute for Public Health and the Environment (RIVM)	National Institute for Public Health and the Environment (RIVM)	A,Meijer; L,Wijsman; S, vd Brink
EPI2023071	NS	Netherlands	2022-Apr-06	EPI_ISL_12212600	A/Netherlands/10852/2022	National Institute for Public Health and the Environment (RIVM)	National Institute for Public Health and the Environment (RIVM)	A,Meijer; L,Wijsman; S, vd Brink
EPI2023079	NS	Netherlands	2022-Apr-04	EPI_ISL_12212601	A/Netherlands/10853/2022	National Institute for Public Health and the Environment (RIVM)	National Institute for Public Health and the Environment (RIVM)	A,Meijer; L,Wijsman; S, vd Brink
EPI2023117	NS	Netherlands	2022-Mar-30	EPI_ISL_12212606	A/Netherlands/10914/2022	Haga Ziekenhuis	National Institute for Public Health and the Environment (RIVM)	A,Meijer; L,Wijsman; S, vd Brink
EPI2023125	NS	Netherlands	2022-Apr-04	EPI_ISL_12212607	A/Netherlands/10915/2022	Haga Ziekenhuis	National Institute for Public Health and the Environment (RIVM)	A,Meijer; L,Wijsman; S, vd Brink
EPI2023149	NS	Netherlands	2022-Mar-29	EPI_ISL_12212610	A/Netherlands/10918/2022	Eurofins Medische Microbiologie BV	National Institute for Public Health and the Environment (RIVM)	A,Meijer; L,Wijsman; S, vd Brink
EPI2023221	NS	Netherlands	2022-Apr-04	EPI_ISL_12212619	A/Netherlands/10983/2022	Gelre ziekenhuizen	National Institute for Public Health and the Environment (RIVM)	A,Meijer; L,Wijsman; S, vd Brink
EPI2023309	NS	Netherlands	2022-Apr-10	EPI_ISL_12212630	A/Netherlands/10996/2022	Groene Hart Ziekenhuis	National Institute for Public Health and the Environment (RIVM)	A,Meijer; L,Wijsman; S, vd Brink
EPI2023317	NS	Netherlands	2022-Apr-10	EPI_ISL_12212631	A/Netherlands/10997/2022	Groene Hart Ziekenhuis	National Institute for Public Health and the Environment (RIVM)	A,Meijer; L,Wijsman; S, vd Brink
EPI2023436	NS	Netherlands	2022-Apr-03	EPI_ISL_12212646	A/Netherlands/11017/2022	Haaglanden Medisch Centrum locatie Westeinde	National Institute for Public Health and the Environment (RIVM)	A,Meijer; L,Wijsman; S, vd Brink
EPI2023444	NS	Netherlands	2022-Apr-03	EPI_ISL_12212647	A/Netherlands/11018/2022	Haaglanden Medisch Centrum locatie Westeinde	National Institute for Public Health and the Environment (RIVM)	A,Meijer; L,Wijsman; S, vd Brink
EPI2023452	NS	Netherlands	2022-Apr-03	EPI_ISL_12212648	A/Netherlands/11020/2022	Haaglanden Medisch Centrum locatie Westeinde	National Institute for Public Health and the Environment (RIVM)	A,Meijer; L,Wijsman; S, vd Brink
EPI2023460	NS	Netherlands	2022-Apr-10	EPI_ISL_12212649	A/Netherlands/11024/2022	Royal GD	National Institute for Public Health and the Environment (RIVM)	A,Meijer; L,Wijsman; S, vd Brink
EPI2023524	NS	Netherlands	2022-Apr-07	EPI_ISL_12212657	A/Netherlands/11033/2022	Eurofins Medische Microbiologie BV	National Institute for Public Health and the Environment (RIVM)	A,Meijer; L,Wijsman; S, vd Brink
EPI2023548	NS	Netherlands	2022-Apr-10	EPI_ISL_12212660	A/Netherlands/11036/2022	Eurofins Medische Microbiologie BV	National Institute for Public Health and the Environment (RIVM)	A,Meijer; L,Wijsman; S, vd Brink
EPI2023556	NS	Netherlands	2022-Apr-10	EPI_ISL_12212661	A/Netherlands/11037/2022	Eurofins Medische Microbiologie BV	National Institute for Public Health and the Environment (RIVM)	A,Meijer; L,Wijsman; S, vd Brink
EPI2078460	NS	Oman	2021-Nov-14	EPI_ISL_12241582	A/Al Musana/72128566/2021	Central Public Health Laboratory, Ministry of Health	Crick Worldwide Influenza Centre
EPI2078541	NS	Albania	2021-Dec-10	EPI_ISL_12241583	A/Albania/8093/2021	Institute of Public Health	Crick Worldwide Influenza Centre
EPI2078536	NS	Albania	2021-Dec-21	EPI_ISL_12241584	A/Albania/905/2021	Institute of Public Health	Crick Worldwide Influenza Centre
EPI2078530	NS	Albania	2021-Dec-21	EPI_ISL_12241585	A/Albania/942/2021	Institute of Public Health	Crick Worldwide Influenza Centre
EPI2099439	NS	Belgium	2022-Jan-11	EPI_ISL_12241588	A/Belgium/H0007/2022	Scientific Institute of Public Health	Crick Worldwide Influenza Centre
EPI2099710	NS	Belgium	2022-Jan-05	EPI_ISL_12241589	A/Belgium/H0017/2022	Scientific Institute of Public Health	Crick Worldwide Influenza Centre
EPI2099737	NS	Belgium	2021-Dec-20	EPI_ISL_12241590	A/Belgium/H0018/2022	Scientific Institute of Public Health	Crick Worldwide Influenza Centre
EPI2099743	NS	Belgium	2021-Dec-10	EPI_ISL_12241591	A/Belgium/H0025/2022	Scientific Institute of Public Health	Crick Worldwide Influenza Centre
EPI2099719	NS	Belgium	2022-Jan-18	EPI_ISL_12241592	A/Belgium/H0032/2022	Scientific Institute of Public Health	Crick Worldwide Influenza Centre
EPI2099433	NS	Belgium	2022-Jan-17	EPI_ISL_12241593	A/Belgium/H0038/2022	Scientific Institute of Public Health	Crick Worldwide Influenza Centre
EPI2099760	NS	Belgium	2022-Jan-19	EPI_ISL_12241594	A/Belgium/H0041/2022	Scientific Institute of Public Health	Crick Worldwide Influenza Centre
EPI2099427	NS	Belgium	2022-Jan-20	EPI_ISL_12241595	A/Belgium/H0042/2022	Scientific Institute of Public Health	Crick Worldwide Influenza Centre
EPI2099731	NS	Belgium	2021-Dec-26	EPI_ISL_12241596	A/Belgium/S0048/2022	Scientific Institute of Public Health	Crick Worldwide Influenza Centre
EPI2099725	NS	Belgium	2021-Dec-26	EPI_ISL_12241597	A/Belgium/S0060/2022	Scientific Institute of Public Health	Crick Worldwide Influenza Centre
EPI2099451	NS	Belgium	2021-Dec-07	EPI_ISL_12241598	A/Belgium/S0063/2022	Scientific Institute of Public Health	Crick Worldwide Influenza Centre
EPI2078518	NS	Cameroon	2021-Sep-08	EPI_ISL_12241599	A/Cameroon/6425/2021	Centre Pasteur du Cameroun	Crick Worldwide Influenza Centre
EPI2078512	NS	Cameroon	2021-Sep-14	EPI_ISL_12241600	A/Cameroon/6770/2021	Centre Pasteur du Cameroun	Crick Worldwide Influenza Centre
EPI2078524	NS	Cameroon	2021-Sep-20	EPI_ISL_12241601	A/Cameroon/7073/2021	Centre Pasteur du Cameroun	Crick Worldwide Influenza Centre
EPI2078502	NS	Cameroon	2021-Sep-21	EPI_ISL_12241603	A/Cameroon/7076/2021	Centre Pasteur du Cameroun	Crick Worldwide Influenza Centre
EPI2078659	NS	Cameroon	2021-Sep-22	EPI_ISL_12241604	A/Cameroon/7079/2021	Centre Pasteur du Cameroun	Crick Worldwide Influenza Centre
EPI2099416	NS	Cote d'Ivoire	2021-Aug-04	EPI_ISL_12241605	A/Cote d'Ivoire/2811/2021	Pasteur Institut of Côte d'Ivoire	Crick Worldwide Influenza Centre
EPI2099413	NS	Cote d'Ivoire	2021-Aug-10	EPI_ISL_12241606	A/Cote d'Ivoire/2943/2021	Pasteur Institut of Côte d'Ivoire	Crick Worldwide Influenza Centre
EPI2099410	NS	Cote d'Ivoire	2021-Oct-20	EPI_ISL_12241607	A/Cote d'Ivoire/3729/2021	Pasteur Institut of Côte d'Ivoire	Crick Worldwide Influenza Centre
EPI2078496	NS	Croatia	2021-Nov-17	EPI_ISL_12241608	A/Croatia/153957/2021	Croatian Institute of Public Health	Crick Worldwide Influenza Centre
EPI2078490	NS	Croatia	2021-Dec-15	EPI_ISL_12241609	A/Croatia/179609/2021	Croatian Institute of Public Health	Crick Worldwide Influenza Centre
EPI2078345	NS	Senegal	2021-Sep-29	EPI_ISL_12241610	A/Dakar/08/2021	Institut Pasteur de Dakar	Crick Worldwide Influenza Centre
EPI2078336	NS	Senegal	2021-Sep-29	EPI_ISL_12241611	A/Dakar/09/2021	Institut Pasteur de Dakar	Crick Worldwide Influenza Centre
EPI2078109	NS	Senegal	2021-Sep-30	EPI_ISL_12241616	A/Dakar/18/2021	Institut Pasteur de Dakar	Crick Worldwide Influenza Centre
EPI2078039	NS	Senegal	2021-Sep-25	EPI_ISL_12241617	A/Dakar/21/2021	Institut Pasteur de Dakar	Crick Worldwide Influenza Centre
EPI2078050	NS	Senegal	2021-Oct-06	EPI_ISL_12241619	A/Dakar/25/2021	Institut Pasteur de Dakar	Crick Worldwide Influenza Centre
EPI2078056	NS	Senegal	2021-Oct-06	EPI_ISL_12241620	A/Dakar/27/2021	Institut Pasteur de Dakar	Crick Worldwide Influenza Centre
EPI2078062	NS	Senegal	2021-Oct-02	EPI_ISL_12241621	A/Dakar/30/2021	Institut Pasteur de Dakar	Crick Worldwide Influenza Centre
EPI2078073	NS	Senegal	2021-Oct-01	EPI_ISL_12241623	A/Dakar/34/2021	Institut Pasteur de Dakar	Crick Worldwide Influenza Centre
EPI2078085	NS	Senegal	2021-Oct-04	EPI_ISL_12241625	A/Dakar/38/2021	Institut Pasteur de Dakar	Crick Worldwide Influenza Centre
EPI2078091	NS	Senegal	2021-Oct-04	EPI_ISL_12241626	A/Dakar/39/2021	Institut Pasteur de Dakar	Crick Worldwide Influenza Centre
EPI2078097	NS	Senegal	2021-Oct-04	EPI_ISL_12241627	A/Dakar/40/2021	Institut Pasteur de Dakar	Crick Worldwide Influenza Centre
EPI2078103	NS	Senegal	2021-Sep-13	EPI_ISL_12241628	A/Dakar/41/2021	Institut Pasteur de Dakar	Crick Worldwide Influenza Centre
EPI2078484	NS	Ghana	2021-Sep-22	EPI_ISL_12241629	A/Ghana/2712/2021	University of Ghana	Crick Worldwide Influenza Centre
EPI2098974	NS	Ghana	2021-Dec-17	EPI_ISL_12241630	A/Ghana/3495/2021	University of Ghana	Crick Worldwide Influenza Centre
EPI2078478	NS	Ghana	2021-Nov-27	EPI_ISL_12241631	A/Ghana/433/2021	University of Ghana	Crick Worldwide Influenza Centre
EPI2078466	NS	Oman	2021-Oct-26	EPI_ISL_12241632	A/Haima/72127498/2021	Central Public Health Laboratory, Ministry of Health	Crick Worldwide Influenza Centre
EPI2078472	NS	Oman	2021-Sep-28	EPI_ISL_12241634	A/Khasab/72126274/2021	Central Public Health Laboratory, Ministry of Health	Crick Worldwide Influenza Centre
EPI2099457	NS	Kosovo	2021-Dec-07	EPI_ISL_12241635	A/Kosova/214/2021	National Institute of Public Health of Kosova	Crick Worldwide Influenza Centre
EPI2099716	NS	Kosovo	2021-Dec-12	EPI_ISL_12241636	A/Kosova/328/2021	National Institute of Public Health of Kosova	Crick Worldwide Influenza Centre
EPI2099754	NS	Kosovo	2021-Dec-15	EPI_ISL_12241637	A/Kosova/414/2021	National Institute of Public Health of Kosova	Crick Worldwide Influenza Centre
EPI2099749	NS	Kosovo	2021-Dec-24	EPI_ISL_12241638	A/Kosova/667/2021	National Institute of Public Health of Kosova	Crick Worldwide Influenza Centre
EPI2078454	NS	Oman	2021-Nov-18	EPI_ISL_12241639	A/Mahoot/72129184/2021	Central Public Health Laboratory, Ministry of Health	Crick Worldwide Influenza Centre
EPI2098983	NS	Oman	2021-Nov-11	EPI_ISL_12241641	A/Sur/72128529/2021	Central Public Health Laboratory, Ministry of Health	Crick Worldwide Influenza Centre
EPI2024535	NS	Netherlands	2022-Apr-08	EPI_ISL_12249338	A/Netherlands/10873/2022	National Institute for Public Health and the Environment (RIVM)	National Institute for Public Health and the Environment (RIVM)	A,Meijer; L,Wijsman; S, vd Brink
EPI2024629	NS	Netherlands	2022-Apr-11	EPI_ISL_12249350	A/Netherlands/10960/2022	National Institute for Public Health and the Environment (RIVM)	National Institute for Public Health and the Environment (RIVM)	A,Meijer; L,Wijsman; S, vd Brink
EPI2024661	NS	Netherlands	2022-Apr-12	EPI_ISL_12249354	A/Netherlands/10968/2022	National Institute for Public Health and the Environment (RIVM)	National Institute for Public Health and the Environment (RIVM)	A,Meijer; L,Wijsman; S, vd Brink
EPI2024684	NS	Netherlands	2022-Apr-12	EPI_ISL_12249357	A/Netherlands/10973/2022	National Institute for Public Health and the Environment (RIVM)	National Institute for Public Health and the Environment (RIVM)	A,Meijer; L,Wijsman; S, vd Brink
EPI2027416	NS	Netherlands	2022-Apr-07	EPI_ISL_12429459	A/Netherlands/11054/2022	National Institute for Public Health and the Environment (RIVM)	National Institute for Public Health and the Environment (RIVM)	A,Meijer; S, vd Brink
EPI2027471	NS	Netherlands	2022-Apr-11	EPI_ISL_12429466	A/Netherlands/11125/2022	National Institute for Public Health and the Environment (RIVM)	National Institute for Public Health and the Environment (RIVM)	A,Meijer; S, vd Brink
EPI2027487	NS	Netherlands	2022-Apr-19	EPI_ISL_12429468	A/Netherlands/11134/2022	National Institute for Public Health and the Environment (RIVM)	National Institute for Public Health and the Environment (RIVM)	A,Meijer; S, vd Brink
EPI2027511	NS	Netherlands	2022-Apr-20	EPI_ISL_12429471	A/Netherlands/11141/2022	National Institute for Public Health and the Environment (RIVM)	National Institute for Public Health and the Environment (RIVM)	A,Meijer; S, vd Brink
EPI2027544	NS	Netherlands	2022-Apr-03	EPI_ISL_12429476	A/Netherlands/11159/2022	Haaglanden Medisch Centrum locatie Westeinde	National Institute for Public Health and the Environment (RIVM)	A,Meijer; S, vd Brink
EPI2027552	NS	Netherlands	2022-Apr-03	EPI_ISL_12429477	A/Netherlands/11160/2022	Haaglanden Medisch Centrum locatie Westeinde	National Institute for Public Health and the Environment (RIVM)	A,Meijer; S, vd Brink
EPI2027608	NS	Netherlands	2022-Apr-05	EPI_ISL_12429484	A/Netherlands/11167/2022	IJsselland Ziekenhuis	National Institute for Public Health and the Environment (RIVM)	A,Meijer; S, vd Brink
EPI2027616	NS	Netherlands	2022-Apr-06	EPI_ISL_12429485	A/Netherlands/11168/2022	IJsselland Ziekenhuis	National Institute for Public Health and the Environment (RIVM)	A,Meijer; S, vd Brink
EPI2027640	NS	Netherlands	2022-Apr-09	EPI_ISL_12429488	A/Netherlands/11171/2022	Haga Ziekenhuis	National Institute for Public Health and the Environment (RIVM)	A,Meijer; S, vd Brink
EPI2027656	NS	Netherlands	2022-Apr-11	EPI_ISL_12429490	A/Netherlands/11174/2022	Haga Ziekenhuis	National Institute for Public Health and the Environment (RIVM)	A,Meijer; S, vd Brink
EPI2027688	NS	Netherlands	2022-Apr-09	EPI_ISL_12429494	A/Netherlands/11179/2022	Academic Medical Center, University of Amsterdam	National Institute for Public Health and the Environment (RIVM)	A,Meijer; S, vd Brink
EPI2027781	NS	Netherlands	2022-Apr-12	EPI_ISL_12429506	A/Netherlands/11198/2022	Gelre ziekenhuizen	National Institute for Public Health and the Environment (RIVM)	A,Meijer; S, vd Brink
EPI2027812	NS	Netherlands	2022-Apr-11	EPI_ISL_12429510	A/Netherlands/11202/2022	ISALA Ziekenhuizen	National Institute for Public Health and the Environment (RIVM)	A,Meijer; S, vd Brink
EPI2027820	NS	Netherlands	2022-Apr-11	EPI_ISL_12429511	A/Netherlands/11203/2022	ISALA Ziekenhuizen	National Institute for Public Health and the Environment (RIVM)	A,Meijer; S, vd Brink
EPI2027844	NS	Netherlands	2022-Apr-11	EPI_ISL_12429514	A/Netherlands/11206/2022	IJsselland Ziekenhuis	National Institute for Public Health and the Environment (RIVM)	A,Meijer; S, vd Brink
EPI2027866	NS	Netherlands	2022-Apr-14	EPI_ISL_12429517	A/Netherlands/11209/2022	IJsselland Ziekenhuis	National Institute for Public Health and the Environment (RIVM)	A,Meijer; S, vd Brink
EPI2027986	NS	Netherlands	2022-Apr-18	EPI_ISL_12429532	A/Netherlands/11217/2022	PAMM	National Institute for Public Health and the Environment (RIVM)	A,Meijer; S, vd Brink
EPI2028065	NS	Netherlands	2022-Apr-13	EPI_ISL_12429542	A/Netherlands/11228/2022	Eurofins Medische Microbiologie BV	National Institute for Public Health and the Environment (RIVM)	A,Meijer; S, vd Brink
EPI2028089	NS	Netherlands	2022-Apr-14	EPI_ISL_12429545	A/Netherlands/11232/2022	Haga Ziekenhuis	National Institute for Public Health and the Environment (RIVM)	A,Meijer; S, vd Brink
EPI2028104	NS	Netherlands	2022-Apr-19	EPI_ISL_12429547	A/Netherlands/11235/2022	Haga Ziekenhuis	National Institute for Public Health and the Environment (RIVM)	A,Meijer; S, vd Brink
EPI2028109	NS	Netherlands	2022-Apr-18	EPI_ISL_12429548	A/Netherlands/11236/2022	Eurofins Medische Microbiologie BV	National Institute for Public Health and the Environment (RIVM)	A,Meijer; S, vd Brink
EPI2028203	NS	Netherlands	2022-Apr-05	EPI_ISL_12429560	A/Netherlands/11044/2022	National Institute for Public Health and the Environment (RIVM)	National Institute for Public Health and the Environment (RIVM)	A,Meijer; S, vd Brink
EPI2028211	NS	Netherlands	2022-Apr-05	EPI_ISL_12429561	A/Netherlands/11045/2022	National Institute for Public Health and the Environment (RIVM)	National Institute for Public Health and the Environment (RIVM)	A,Meijer; S, vd Brink
EPI2028243	NS	Netherlands	2022-Mar-29	EPI_ISL_12429565	A/Netherlands/11047/2022	National Institute for Public Health and the Environment (RIVM)	National Institute for Public Health and the Environment (RIVM)	A,Meijer; S, vd Brink
EPI2028251	NS	Netherlands	2022-Mar-30	EPI_ISL_12429566	A/Netherlands/11048/2022	National Institute for Public Health and the Environment (RIVM)	National Institute for Public Health and the Environment (RIVM)	A,Meijer; S, vd Brink
EPI2028259	NS	Netherlands	2022-Mar-27	EPI_ISL_12429567	A/Netherlands/11049/2022	National Institute for Public Health and the Environment (RIVM)	National Institute for Public Health and the Environment (RIVM)	A,Meijer; S, vd Brink
EPI2028310	NS	Netherlands	2022-Apr-11	EPI_ISL_12436323	A/Netherlands/11175/2022	Haga Ziekenhuis	National Institute for Public Health and the Environment (RIVM)	A,Meijer; L,Wijsman; S, vd Brink
EPI2050792	NS	Spain	2022-Jan-26	EPI_ISL_12491222	A/Canarias/1027/2022	Servicio de Microbiología Hospital Universitario de Gran Canaria Doctor Negrín	Instituto de Salud Carlos III	Pozo,F; Iglesias-Caballero, M.; Gonz?lez-Esguevillas,M.; Molinero,M.; Camarero,S.; Mart?n,V.; Reyes,N.; Sandon?s,V.; V?zquez-Mor?n,S.; Casas,I.
EPI2050808	NS	Spain	2022-Jan-09	EPI_ISL_12491240	A/Galicia/1460/2022	Servicio de Microbiología Hospital Meixoeiro	Instituto de Salud Carlos III	Pozo,F; Iglesias-Caballero, M.; Gonz?lez-Esguevillas,M.; Molinero,M.; Camarero,S.; Mart?n,V.; Reyes,N.; Sandon?s,V.; V?zquez-Mor?n,S.; Casas,I.
EPI2029368	NS	Netherlands	2022-Apr-21	EPI_ISL_12567870	A/Netherlands/11145/2022	National Institute for Public Health and the Environment (RIVM)	National Institute for Public Health and the Environment (RIVM)	A,Meijer; L,Wijsman; S, vd Brink
EPI2029392	NS	Netherlands	2022-Apr-21	EPI_ISL_12567873	A/Netherlands/11148/2022	National Institute for Public Health and the Environment (RIVM)	National Institute for Public Health and the Environment (RIVM)	A,Meijer; L,Wijsman; S, vd Brink
EPI2029416	NS	Netherlands	2022-Apr-22	EPI_ISL_12567876	A/Netherlands/11151/2022	National Institute for Public Health and the Environment (RIVM)	National Institute for Public Health and the Environment (RIVM)	A,Meijer; L,Wijsman; S, vd Brink
EPI2029536	NS	Netherlands	2022-Apr-16	EPI_ISL_12567891	A/Netherlands/11290/2022	IJsselland Ziekenhuis	National Institute for Public Health and the Environment (RIVM)	A,Meijer; L,Wijsman; S, vd Brink
EPI2029621	NS	Netherlands	2022-Apr-19	EPI_ISL_12567903	A/Netherlands/11311/2022	Royal GD	National Institute for Public Health and the Environment (RIVM)	A,Meijer; L,Wijsman; S, vd Brink
EPI2029724	NS	Netherlands	2022-Apr-24	EPI_ISL_12567916	A/Netherlands/11326/2022	Diakonessenhuis Utrecht	National Institute for Public Health and the Environment (RIVM)	A,Meijer; L,Wijsman; S, vd Brink
EPI2029732	NS	Netherlands	2022-Apr-22	EPI_ISL_12567917	A/Netherlands/11328/2022	Diakonessenhuis Utrecht	National Institute for Public Health and the Environment (RIVM)	A,Meijer; L,Wijsman; S, vd Brink
EPI2029740	NS	Netherlands	2022-Apr-21	EPI_ISL_12567918	A/Netherlands/11330/2022	Academic Medical Center, University of Amsterdam	National Institute for Public Health and the Environment (RIVM)	A,Meijer; L,Wijsman; S, vd Brink
EPI2030248	NS	Australia	2022-Mar-31	EPI_ISL_12579870	A/Victoria/66/2022	Royal Melbourne Hospital	WHO Collaborating Centre for Reference and Research on Influenza	Deng,Y-M; Iannello,P; Lau,H; Spirason,N; Moselen,J; Aziz,A; Komadina,N.
EPI2030272	NS	Australia	2022-Mar-30	EPI_ISL_12579874	A/Darwin/2/2022	Royal Darwin Hospital	WHO Collaborating Centre for Reference and Research on Influenza	Deng,Y-M; Iannello,P; Lau,H; Spirason,N; Moselen,J; Aziz,A; Komadina,N.
EPI2030345	NS	Australia	2022-Apr-06	EPI_ISL_12579887	A/Victoria/108/2022	ST Vincent Hospital	WHO Collaborating Centre for Reference and Research on Influenza	Deng,Y-M; Iannello,P; Lau,H; Spirason,N; Moselen,J; Aziz,A; Komadina,N.
EPI2030353	NS	Australia	2022-Apr-05	EPI_ISL_12579892	A/Darwin/7/2022	Royal Darwin Hospital	WHO Collaborating Centre for Reference and Research on Influenza	Deng,Y-M; Iannello,P; Lau,H; Spirason,N; Moselen,J; Aziz,A; Komadina,N.
EPI2030361	NS	Australia	2022-Apr-04	EPI_ISL_12579893	A/Darwin/5/2022	Royal Darwin Hospital	WHO Collaborating Centre for Reference and Research on Influenza	Deng,Y-M; Iannello,P; Lau,H; Spirason,N; Moselen,J; Aziz,A; Komadina,N.
EPI2030417	NS	Australia	2022-Mar-28	EPI_ISL_12579900	A/Newcastle/6/2022	John Hunter Hospital	WHO Collaborating Centre for Reference and Research on Influenza	Deng,Y-M; Iannello,P; Lau,H; Spirason,N; Moselen,J; Aziz,A; Komadina,N.
EPI2030425	NS	Australia	2022-Apr-05	EPI_ISL_12579901	A/Darwin/6/2022	Royal Darwin Hospital	WHO Collaborating Centre for Reference and Research on Influenza	Deng,Y-M; Iannello,P; Lau,H; Spirason,N; Moselen,J; Aziz,A; Komadina,N.
EPI2030449	NS	Australia	2022-Apr-04	EPI_ISL_12579904	A/Darwin/3/2022	Royal Darwin Hospital	WHO Collaborating Centre for Reference and Research on Influenza	Deng,Y-M; Iannello,P; Lau,H; Spirason,N; Moselen,J; Aziz,A; Komadina,N.
EPI2030464	NS	Australia	2022-Apr-04	EPI_ISL_12579906	A/Darwin/4/2022	Royal Darwin Hospital	WHO Collaborating Centre for Reference and Research on Influenza	Deng,Y-M; Iannello,P; Lau,H; Spirason,N; Moselen,J; Aziz,A; Komadina,N.
EPI2030496	NS	Australia	2022-Apr-07	EPI_ISL_12579912	A/Darwin/8/2022	Royal Darwin Hospital	WHO Collaborating Centre for Reference and Research on Influenza	Deng,Y-M; Iannello,P; Lau,H; Spirason,N; Moselen,J; Aziz,A; Komadina,N.
EPI2030544	NS	Australia	2022-Mar-31	EPI_ISL_12579918	A/Victoria/73/2022	Alfred Hospital	WHO Collaborating Centre for Reference and Research on Influenza	Deng,Y-M; Iannello,P; Lau,H; Spirason,N; Moselen,J; Aziz,A; Komadina,N.
EPI2030728	NS	Australia	2022-Apr-04	EPI_ISL_12579945	A/Victoria/83/2022	Monash Medical Centre	WHO Collaborating Centre for Reference and Research on Influenza	Deng,Y-M; Iannello,P; Lau,H; Spirason,N; Moselen,J; Aziz,A; Komadina,N.
EPI2033542	NS	Romania	2022-Mar-23	EPI_ISL_12666622	A/Romania/308/2022	National Institute for Infectious Diseases “Prof. Dr. Matei Balș”	National Institute of Infectious Diseases-Prof. Dr. Matei Bals	Banica, Leontina ; Ovidiu, Vlaicu ; Corina, Casangiu ; Surleac, Marius ; Dragos, Florea ; Paraschiv, Simona
EPI2033793	NS	Netherlands	2022-May-02	EPI_ISL_12676388	A/Netherlands/11386/2022	National Institute for Public Health and the Environment (RIVM)	National Institute for Public Health and the Environment (RIVM)	A,Meijer; L,Wijsman; S, vd Brink
EPI2033817	NS	Netherlands	2022-Apr-22	EPI_ISL_12676441	A/Netherlands/11293/2022	Groene Hart Ziekenhuis	National Institute for Public Health and the Environment (RIVM)	A,Meijer; L,Wijsman; S, vd Brink
EPI2033864	NS	Netherlands	2022-Apr-30	EPI_ISL_12676533	A/Netherlands/11401/2022	Groene Hart Ziekenhuis	National Institute for Public Health and the Environment (RIVM)	A,Meijer; L,Wijsman; S, vd Brink
EPI2033878	NS	Netherlands	2022-Apr-25	EPI_ISL_12676565	A/Netherlands/11403/2022	Groene Hart Ziekenhuis	National Institute for Public Health and the Environment (RIVM)	A,Meijer; L,Wijsman; S, vd Brink
EPI2033886	NS	Netherlands	2022-Apr-25	EPI_ISL_12676582	A/Netherlands/11404/2022	Groene Hart Ziekenhuis	National Institute for Public Health and the Environment (RIVM)	A,Meijer; L,Wijsman; S, vd Brink
EPI2033910	NS	Netherlands	2022-Apr-26	EPI_ISL_12676636	A/Netherlands/11408/2022	Gelre ziekenhuizen	National Institute for Public Health and the Environment (RIVM)	A,Meijer; L,Wijsman; S, vd Brink
EPI2033934	NS	Netherlands	2022-May-01	EPI_ISL_12676689	A/Netherlands/11411/2022	Gelre ziekenhuizen	National Institute for Public Health and the Environment (RIVM)	A,Meijer; L,Wijsman; S, vd Brink
EPI2033942	NS	Netherlands	2022-Apr-26	EPI_ISL_12676706	A/Netherlands/11412/2022	Eurofins Medische Microbiologie BV	National Institute for Public Health and the Environment (RIVM)	A,Meijer; L,Wijsman; S, vd Brink
EPI2033985	NS	Netherlands	2022-Apr-28	EPI_ISL_12676800	A/Netherlands/11418/2022	Haga Ziekenhuis	National Institute for Public Health and the Environment (RIVM)	A,Meijer; L,Wijsman; S, vd Brink
EPI2033999	NS	Netherlands	2022-May-03	EPI_ISL_12676820	A/Netherlands/11421/2022	Haga Ziekenhuis	National Institute for Public Health and the Environment (RIVM)	A,Meijer; L,Wijsman; S, vd Brink
EPI2034003	NS	Netherlands	2022-Apr-26	EPI_ISL_12676830	A/Netherlands/11422/2022	Royal GD	National Institute for Public Health and the Environment (RIVM)	A,Meijer; L,Wijsman; S, vd Brink
EPI2034181	NS	Netherlands	2022-Apr-14	EPI_ISL_12677188	A/Netherlands/11108/2022	National Institute for Public Health and the Environment (RIVM)	National Institute for Public Health and the Environment (RIVM)
EPI2034221	NS	Netherlands	2022-Apr-14	EPI_ISL_12677275	A/Netherlands/11354/2022	National Institute for Public Health and the Environment (RIVM)	National Institute for Public Health and the Environment (RIVM)
EPI2034244	NS	Netherlands	2022-Apr-17	EPI_ISL_12677307	A/Netherlands/11364/2022	National Institute for Public Health and the Environment (RIVM)	National Institute for Public Health and the Environment (RIVM)
EPI2034252	NS	Netherlands	2022-Apr-18	EPI_ISL_12677324	A/Netherlands/11365/2022	National Institute for Public Health and the Environment (RIVM)	National Institute for Public Health and the Environment (RIVM)
EPI2034260	NS	Netherlands	2022-Apr-18	EPI_ISL_12677341	A/Netherlands/11380/2022	National Institute for Public Health and the Environment (RIVM)	National Institute for Public Health and the Environment (RIVM)
EPI2034289	NS	Netherlands	2022-Apr-23	EPI_ISL_12677403	A/Netherlands/11457/2022	National Institute for Public Health and the Environment (RIVM)	National Institute for Public Health and the Environment (RIVM)
EPI2036120	NS	Spain	2022-Jan-18	EPI_ISL_12705831	A/Catalonia/NSVH101730626/2022	Hospital Universitari Vall d'Hebron	Hospital Universitari Vall d'Hebron	Andres, C.; Gonzalez-Sanchez, A; Pi?ana, M; Martin, MC.; Codina, MG.; Pumarola, T; Anton, A.
EPI2036127	NS	Spain	2022-May-04	EPI_ISL_12705832	A/Catalonia/NSVH101815476/2022	Hospital Universitari Vall d'Hebron	Hospital Universitari Vall d'Hebron	Andres, C.; Gonzalez-Sanchez, A; Pi?ana, M; Martin, MC.; Codina, MG.; Pumarola, T; Anton, A.
EPI2036134	NS	Spain	2022-May-09	EPI_ISL_12705833	A/Catalonia/NSVH101818907/2022	Hospital Universitari Vall d'Hebron	Hospital Universitari Vall d'Hebron	Andres, C.; Gonzalez-Sanchez, A; Pi?ana, M; Martin, MC.; Codina, MG.; Pumarola, T; Anton, A.
EPI2036158	NS	United States	2022-Mar-19	EPI_ISL_12709094	A/Ohio/10/2022	Ohio Department of Health Laboratories	Centers for Disease Control and Prevention
EPI2036174	NS	Burkina Faso	2021-Sep-07	EPI_ISL_12709096	A/Burkina Faso/1343/2021	IRSS	Centers for Disease Control and Prevention
EPI2036181	NS	Burkina Faso	2021-Aug-30	EPI_ISL_12709097	A/Burkina Faso/2692/2021	IRSS	Centers for Disease Control and Prevention
EPI2036185	NS	Serbia	2021-Dec-28	EPI_ISL_12709098	A/Serbia/3699/2021	Institute of Immunology and Virology Torlak	Centers for Disease Control and Prevention
EPI2036191	NS	Burkina Faso	2021-Sep-20	EPI_ISL_12709099	A/Burkina Faso/2699/2021	IRSS	Centers for Disease Control and Prevention
EPI2036199	NS	Burkina Faso	2021-Sep-20	EPI_ISL_12709100	A/Burkina Faso/2700/2021	IRSS	Centers for Disease Control and Prevention
EPI2036206	NS	Burkina Faso	2021-Oct-31	EPI_ISL_12709101	A/Burkina Faso/1379/2021	IRSS	Centers for Disease Control and Prevention
EPI2036214	NS	Burkina Faso	2021-Nov-16	EPI_ISL_12709102	A/Burkina Faso/1370/2021	IRSS	Centers for Disease Control and Prevention
EPI2036230	NS	Burkina Faso	2021-Sep-16	EPI_ISL_12709104	A/Burkina Faso/1350/2021	IRSS	Centers for Disease Control and Prevention
EPI2036238	NS	Pakistan	2022-Mar-10	EPI_ISL_12709105	A/Pakistan/1699/2022	National Institute of Health	Centers for Disease Control and Prevention
EPI2036246	NS	Pakistan	2022-Feb-26	EPI_ISL_12709106	A/Pakistan/7103/2022	National Institute of Health	Centers for Disease Control and Prevention
EPI2036254	NS	Pakistan	2022-Mar-29	EPI_ISL_12709107	A/Pakistan/6880/2022	National Institute of Health	Centers for Disease Control and Prevention
EPI2036262	NS	Pakistan	2022-Jan-28	EPI_ISL_12709108	A/Pakistan/6104/2022	National Institute of Health	Centers for Disease Control and Prevention
EPI2036270	NS	Pakistan	2022-Feb-12	EPI_ISL_12709109	A/Pakistan/1288/2022	National Institute of Health	Centers for Disease Control and Prevention
EPI2036278	NS	Pakistan	2022-Mar-03	EPI_ISL_12709110	A/Pakistan/9118/2022	National Institute of Health	Centers for Disease Control and Prevention
EPI2036286	NS	Pakistan	2022-Mar-08	EPI_ISL_12709111	A/Pakistan/872/2022	National Institute of Health	Centers for Disease Control and Prevention
EPI2036294	NS	Pakistan	2022-Mar-03	EPI_ISL_12709112	A/Pakistan/9152/2022	National Institute of Health	Centers for Disease Control and Prevention
EPI2036302	NS	Pakistan	2022-Jan-27	EPI_ISL_12709113	A/Pakistan/5338/2022	National Institute of Health	Centers for Disease Control and Prevention
EPI2036309	NS	Pakistan	2022-Mar-15	EPI_ISL_12709114	A/Pakistan/3367/2022	National Institute of Health	Centers for Disease Control and Prevention
EPI2036317	NS	Pakistan	2022-Jan-27	EPI_ISL_12709115	A/Pakistan/5428/2022	National Institute of Health	Centers for Disease Control and Prevention
EPI2036325	NS	Pakistan	2022-Mar-08	EPI_ISL_12709116	A/Pakistan/884/2022	National Institute of Health	Centers for Disease Control and Prevention
EPI2036333	NS	Pakistan	2022-Mar-10	EPI_ISL_12709117	A/Pakistan/1579/2022	National Institute of Health	Centers for Disease Control and Prevention
EPI2036341	NS	Pakistan	2022-Jan-12	EPI_ISL_12709118	A/Pakistan/4349/2022	National Institute of Health	Centers for Disease Control and Prevention
EPI2036348	NS	Pakistan	2022-Mar-01	EPI_ISL_12709119	A/Pakistan/8205/2022	National Institute of Health	Centers for Disease Control and Prevention
EPI2036356	NS	Pakistan	2022-Mar-08	EPI_ISL_12709120	A/Pakistan/829/2022	National Institute of Health	Centers for Disease Control and Prevention
EPI2036364	NS	Pakistan	2022-Mar-01	EPI_ISL_12709121	A/Pakistan/8401/2022	National Institute of Health	Centers for Disease Control and Prevention
EPI2036371	NS	Pakistan	2022-Jan-01	EPI_ISL_12709122	A/Pakistan/955/2022	National Institute of Health	Centers for Disease Control and Prevention
EPI2036379	NS	Pakistan	2022-Mar-31	EPI_ISL_12709123	A/Pakistan/7484/2022	National Institute of Health	Centers for Disease Control and Prevention
EPI2036385	NS	Pakistan	2022-Feb-25	EPI_ISL_12709124	A/Pakistan/6816/2022	National Institute of Health	Centers for Disease Control and Prevention
EPI2036393	NS	Pakistan	2022-Mar-02	EPI_ISL_12709125	A/Pakistan/8722/2022	National Institute of Health	Centers for Disease Control and Prevention
EPI2036401	NS	Pakistan	2022-Feb-25	EPI_ISL_12709126	A/Pakistan/6818/2022	National Institute of Health	Centers for Disease Control and Prevention
EPI2036409	NS	Pakistan	2022-Feb-23	EPI_ISL_12709127	A/Pakistan/5787/2022	National Institute of Health	Centers for Disease Control and Prevention
EPI2036417	NS	Pakistan	2022-Mar-01	EPI_ISL_12709128	A/Pakistan/7987/2022	National Institute of Health	Centers for Disease Control and Prevention
EPI2036424	NS	Pakistan	2022-Feb-17	EPI_ISL_12709129	A/Pakistan/3886/2022	National Institute of Health	Centers for Disease Control and Prevention
EPI2036432	NS	Pakistan	2022-Feb-24	EPI_ISL_12709130	A/Pakistan/6285/2022	National Institute of Health	Centers for Disease Control and Prevention
EPI2036440	NS	Pakistan	2022-Feb-25	EPI_ISL_12709131	A/Pakistan/6798/2022	National Institute of Health	Centers for Disease Control and Prevention
EPI2036448	NS	Pakistan	2022-Mar-02	EPI_ISL_12709173	A/Pakistan/8744/2022	National Institute of Health	Centers for Disease Control and Prevention
EPI2042853	NS	Romania	2022-Mar-11	EPI_ISL_12809114	A/Romania/307/2022	National Institute for Infectious Diseases “Prof. Dr. Matei Balș”	National Institute of Infectious Diseases-Prof. Dr. Matei Bals	Banica, Leontina ; Ovidiu, Vlaicu ; Corina, Casangiu ; Surleac, Marius ; Dragos, Florea ; Paraschiv, Simona
EPI2043361	NS	Germany	2022-Apr-04	EPI_ISL_12839598	A/Bremen/10/2022	Robert Koch-Institute Nationales Referenzzentrum für Influenza	Robert Koch Institute Nationales Referenzzentrum für Influenza
EPI2043368	NS	Germany	2022-Apr-11	EPI_ISL_12839599	A/Hessen/16/2022	Robert Koch-Institute Nationales Referenzzentrum für Influenza	Robert Koch Institute Nationales Referenzzentrum für Influenza
EPI2044492	NS	Netherlands	2022-May-05	EPI_ISL_12853599	A/Netherlands/11392/2022	National Institute for Public Health and the Environment (RIVM)	National Institute for Public Health and the Environment (RIVM)	A,Meijer; L,Wijsman; S, vd Brink
EPI2044508	NS	Netherlands	2022-May-09	EPI_ISL_12853601	A/Netherlands/11476/2022	National Institute for Public Health and the Environment (RIVM)	National Institute for Public Health and the Environment (RIVM)	A,Meijer; L,Wijsman; S, vd Brink
EPI2044524	NS	Netherlands	2022-May-06	EPI_ISL_12853603	A/Netherlands/11520/2022	PAMM	National Institute for Public Health and the Environment (RIVM)	A,Meijer; L,Wijsman; S, vd Brink
EPI2044532	NS	Netherlands	2022-May-06	EPI_ISL_12853604	A/Netherlands/11521/2022	PAMM	National Institute for Public Health and the Environment (RIVM)	A,Meijer; L,Wijsman; S, vd Brink
EPI2044548	NS	Netherlands	2022-May-08	EPI_ISL_12853606	A/Netherlands/11523/2022	PAMM	National Institute for Public Health and the Environment (RIVM)	A,Meijer; L,Wijsman; S, vd Brink
EPI2044556	NS	Netherlands	2022-May-09	EPI_ISL_12853607	A/Netherlands/11524/2022	PAMM	National Institute for Public Health and the Environment (RIVM)	A,Meijer; L,Wijsman; S, vd Brink
EPI2044564	NS	Netherlands	2022-May-07	EPI_ISL_12853608	A/Netherlands/11525/2022	PAMM	National Institute for Public Health and the Environment (RIVM)	A,Meijer; L,Wijsman; S, vd Brink
EPI2044580	NS	Netherlands	2022-May-10	EPI_ISL_12853610	A/Netherlands/11529/2022	Haga Ziekenhuis	National Institute for Public Health and the Environment (RIVM)	A,Meijer; L,Wijsman; S, vd Brink
EPI2044596	NS	Netherlands	2022-May-02	EPI_ISL_12853612	A/Netherlands/11531/2022	Diakonessenhuis Utrecht	National Institute for Public Health and the Environment (RIVM)	A,Meijer; L,Wijsman; S, vd Brink
EPI2044604	NS	Netherlands	2022-May-04	EPI_ISL_12853613	A/Netherlands/11532/2022	Academic Medical Center, University of Amsterdam	National Institute for Public Health and the Environment (RIVM)	A,Meijer; L,Wijsman; S, vd Brink
EPI2044612	NS	Netherlands	2022-May-04	EPI_ISL_12853614	A/Netherlands/11533/2022	Academic Medical Center, University of Amsterdam	National Institute for Public Health and the Environment (RIVM)	A,Meijer; L,Wijsman; S, vd Brink
EPI2077049	NS	Spain	2022-Mar-17	EPI_ISL_12942285	A/Catalonia/882424/2022	Barcelona, Facultad de Medicina	Crick Worldwide Influenza Centre
EPI2077043	NS	Spain	2022-Mar-17	EPI_ISL_12942290	A/Catalonia/882429/2022	Barcelona, Facultad de Medicina	Crick Worldwide Influenza Centre
EPI2077683	NS	Senegal	2021-Oct-05	EPI_ISL_12942294	A/Dakar/37/2021	Institut Pasteur de Dakar	Crick Worldwide Influenza Centre
EPI2077761	NS	Senegal	2021-Oct-20	EPI_ISL_12942299	A/Dakar/42/2021	Institut Pasteur de Dakar	Crick Worldwide Influenza Centre
EPI2077773	NS	Senegal	2021-Oct-13	EPI_ISL_12942303	A/Dakar/43/2021	Institut Pasteur de Dakar	Crick Worldwide Influenza Centre
EPI2077767	NS	Senegal	2021-Oct-13	EPI_ISL_12942307	A/Dakar/44/2021	Institut Pasteur de Dakar	Crick Worldwide Influenza Centre
EPI2077035	NS	Senegal	2021-Oct-20	EPI_ISL_12942311	A/Dakar/45/2021	Institut Pasteur de Dakar	Crick Worldwide Influenza Centre
EPI2077029	NS	Senegal	2021-Oct-27	EPI_ISL_12942316	A/Dakar/47/2021	Institut Pasteur de Dakar	Crick Worldwide Influenza Centre
EPI2077731	NS	Senegal	2021-Nov-10	EPI_ISL_12942320	A/Dakar/48/2021	Institut Pasteur de Dakar	Crick Worldwide Influenza Centre
EPI2077749	NS	Senegal	2021-Nov-04	EPI_ISL_12942324	A/Dakar/49/2021	Institut Pasteur de Dakar	Crick Worldwide Influenza Centre
EPI2077725	NS	Senegal	2021-Nov-10	EPI_ISL_12942329	A/Dakar/50/2021	Institut Pasteur de Dakar	Crick Worldwide Influenza Centre
EPI2077755	NS	Senegal	2021-Oct-26	EPI_ISL_12942333	A/Dakar/51/2021	Institut Pasteur de Dakar	Crick Worldwide Influenza Centre
EPI2077743	NS	Senegal	2021-Nov-04	EPI_ISL_12942337	A/Dakar/52/2021	Institut Pasteur de Dakar	Crick Worldwide Influenza Centre
EPI2077737	NS	Senegal	2021-Nov-07	EPI_ISL_12942341	A/Dakar/53/2021	Institut Pasteur de Dakar	Crick Worldwide Influenza Centre
EPI2077713	NS	Senegal	2021-Nov-15	EPI_ISL_12942346	A/Dakar/54/2021	Institut Pasteur de Dakar	Crick Worldwide Influenza Centre
EPI2077719	NS	Senegal	2021-Nov-10	EPI_ISL_12942350	A/Dakar/55/2021	Institut Pasteur de Dakar	Crick Worldwide Influenza Centre
EPI2077701	NS	Senegal	2021-Nov-23	EPI_ISL_12942354	A/Dakar/56/2021	Institut Pasteur de Dakar	Crick Worldwide Influenza Centre
EPI2077707	NS	Senegal	2021-Nov-19	EPI_ISL_12942358	A/Dakar/57/2021	Institut Pasteur de Dakar	Crick Worldwide Influenza Centre
EPI2077695	NS	Senegal	2021-Nov-26	EPI_ISL_12942363	A/Dakar/58/2021	Institut Pasteur de Dakar	Crick Worldwide Influenza Centre
EPI2077689	NS	Senegal	2021-Nov-26	EPI_ISL_12942367	A/Dakar/59/2021	Institut Pasteur de Dakar	Crick Worldwide Influenza Centre
EPI2049911	NS	Netherlands	2022-May-10	EPI_ISL_12973136	A/Netherlands/11570/2022	Gelre ziekenhuizen	National Institute for Public Health and the Environment (RIVM)	A,Meijer; L,Wijsman; S, vd Brink
EPI2049919	NS	Netherlands	2022-May-12	EPI_ISL_12973137	A/Netherlands/11571/2022	Gelre ziekenhuizen	National Institute for Public Health and the Environment (RIVM)	A,Meijer; L,Wijsman; S, vd Brink
EPI2049927	NS	Netherlands	2022-May-10	EPI_ISL_12973138	A/Netherlands/11572/2022	Royal GD	National Institute for Public Health and the Environment (RIVM)	A,Meijer; L,Wijsman; S, vd Brink
EPI2049934	NS	Netherlands	2022-May-13	EPI_ISL_12973139	A/Netherlands/11573/2022	Royal GD	National Institute for Public Health and the Environment (RIVM)	A,Meijer; L,Wijsman; S, vd Brink
EPI2049942	NS	Netherlands	2022-May-14	EPI_ISL_12973140	A/Netherlands/11574/2022	Royal GD	National Institute for Public Health and the Environment (RIVM)	A,Meijer; L,Wijsman; S, vd Brink
EPI2050030	NS	Netherlands	2022-May-15	EPI_ISL_12973151	A/Netherlands/11586/2022	PAMM	National Institute for Public Health and the Environment (RIVM)	A,Meijer; L,Wijsman; S, vd Brink
EPI2050054	NS	Netherlands	2022-May-15	EPI_ISL_12973154	A/Netherlands/11589/2022	PAMM	National Institute for Public Health and the Environment (RIVM)	A,Meijer; L,Wijsman; S, vd Brink
EPI2050070	NS	Netherlands	2022-May-12	EPI_ISL_12973156	A/Netherlands/11592/2022	Haga Ziekenhuis	National Institute for Public Health and the Environment (RIVM)	A,Meijer; L,Wijsman; S, vd Brink
EPI2050092	NS	Netherlands	2022-May-14	EPI_ISL_12973159	A/Netherlands/11595/2022	Academic Medical Center, University of Amsterdam	National Institute for Public Health and the Environment (RIVM)	A,Meijer; L,Wijsman; S, vd Brink
EPI2050186	NS	Egypt	2019-Jan-01	EPI_ISL_12995118	A/Egypt/NRC098/2019	Center of Scientific Excellence for Influenza Viruses, National Research Centre (NRC), Egypt.	National Research Center (Hospital)	'Mina,Kamel; Ahmed,Mostafa; Yassmin,Moatasim; Sara,Mahmoud; Mahmoud,Shehata; Elsayed,AbdElSalam; Mohamed,Shehata; Mohamed,Ali'
EPI2050421	NS	United Kingdom	2022-Apr-24	EPI_ISL_13016034	A/Pontyclun/3887/2022	Public Health Wales Microbiology Cardiff	Public Health Wales Microbiology Cardiff
EPI2076730	NS	Morocco	2022-Jan-04	EPI_ISL_13017114	A/Morocco/186/2022	Institut National d'Hygiène	Crick Worldwide Influenza Centre
EPI2051716	NS	Japan	2022-Feb-21	EPI_ISL_13026389	A/NAGASAKI/1/2022	Nagasaki Prefectural Institute for Environment Research and Public Health	National Institute of Infectious Diseases (NIID)	Takashita,Emi;Fujisaki,Seiichiro;Watanabe,Shinji;Hasegawa,Hideki
EPI2052033	NS	Spain	2022-Apr-09	EPI_ISL_13026433	A/CastillaLaMancha/1816/2022	Instituto de Salud Carlos III	Instituto de Salud Carlos III	Pozo,F; Iglesias-Caballero, M.; Gonz?lez-Esguevillas,M.; Molinero,M.; Camarero,S.; Mart?n,V.; Reyes,N.; Sandon?s,V.; V?zquez-Mor?n,S.; Casas,I.
EPI2053444	NS	Sweden	2022-Mar-27	EPI_ISL_13049061	A/Stockholm/24/2022	Klinisk mikrobiologi, Karolinska Universitetslaboratoriet, Karolinska Universitetssjukhuset Solna	Public Health Agency of Sweden
EPI2055469	NS	Netherlands	2022-May-20	EPI_ISL_13096512	A/Netherlands/11632/2022	Royal GD	National Institute for Public Health and the Environment (RIVM)	A,Meijer; L,Wijsman; S, vd Brink
EPI2055477	NS	Netherlands	2022-May-22	EPI_ISL_13096513	A/Netherlands/11633/2022	PAMM	National Institute for Public Health and the Environment (RIVM)	A,Meijer; L,Wijsman; S, vd Brink
EPI2055485	NS	Netherlands	2022-May-23	EPI_ISL_13096514	A/Netherlands/11634/2022	PAMM	National Institute for Public Health and the Environment (RIVM)	A,Meijer; L,Wijsman; S, vd Brink
EPI2055493	NS	Netherlands	2022-May-18	EPI_ISL_13096515	A/Netherlands/11635/2022	Academic Medical Center, University of Amsterdam	National Institute for Public Health and the Environment (RIVM)	A,Meijer; L,Wijsman; S, vd Brink
EPI2055517	NS	Netherlands	2022-May-04	EPI_ISL_13096518	A/Netherlands/11549/2022	National Institute for Public Health and the Environment (RIVM)	National Institute for Public Health and the Environment (RIVM)	A,Meijer; L,Wijsman; S, vd Brink
EPI2055525	NS	Netherlands	2022-May-03	EPI_ISL_13096519	A/Netherlands/11550/2022	National Institute for Public Health and the Environment (RIVM)	National Institute for Public Health and the Environment (RIVM)	A,Meijer; L,Wijsman; S, vd Brink
EPI2055533	NS	Netherlands	2022-Apr-29	EPI_ISL_13096520	A/Netherlands/11551/2022	National Institute for Public Health and the Environment (RIVM)	National Institute for Public Health and the Environment (RIVM)	A,Meijer; L,Wijsman; S, vd Brink
EPI2055594	NS	Netherlands	2022-May-12	EPI_ISL_13096528	A/Netherlands/11609/2022	National Institute for Public Health and the Environment (RIVM)	National Institute for Public Health and the Environment (RIVM)	A,Meijer; L,Wijsman; S, vd Brink
EPI2055602	NS	Netherlands	2022-May-09	EPI_ISL_13096529	A/Netherlands/11610/2022	National Institute for Public Health and the Environment (RIVM)	National Institute for Public Health and the Environment (RIVM)	A,Meijer; L,Wijsman; S, vd Brink
EPI2055610	NS	Netherlands	2022-May-13	EPI_ISL_13096530	A/Netherlands/11611/2022	National Institute for Public Health and the Environment (RIVM)	National Institute for Public Health and the Environment (RIVM)	A,Meijer; L,Wijsman; S, vd Brink
EPI2055618	NS	Netherlands	2022-May-10	EPI_ISL_13096531	A/Netherlands/11612/2022	National Institute for Public Health and the Environment (RIVM)	National Institute for Public Health and the Environment (RIVM)	A,Meijer; L,Wijsman; S, vd Brink
EPI2057162	NS	United States	2021-Sep-13	EPI_ISL_13148826	A/Human/New York/PV34639/2021	Icahn School of Medicine at Mount Sinai	Icahn School of Medicine at Mount Sinai	Gonzalez-Reiche, Ana S.; Alshammary, Hala; Polanco, Jose; Kim, Eunhye; Amoako, Angela; Rooker, Aria; Cognigni, Christian; Floda, Daniel; van de Guchte, Adriana; Khalil, Zain; Srivastava, Komal; Sebra, Robert; Garc?a-Sastre, Adolfo; Patel, Gopi; Schaefer, Sarah; Ramirez, Juan David; Banu, Radhika; Shrestha, Paras; Paniz-Mondolfi, Alberto; Sordillo, Emilia Mia; Simon, Viviana; van Bakel, Harm
EPI2057194	NS	United States	2021-Oct-24	EPI_ISL_13148830	A/Human/New York/PV20745/2021	Icahn School of Medicine at Mount Sinai	Icahn School of Medicine at Mount Sinai	Gonzalez-Reiche, Ana S.; Alshammary, Hala; Polanco, Jose; Kim, Eunhye; Amoako, Angela; Rooker, Aria; Cognigni, Christian; Floda, Daniel; van de Guchte, Adriana; Khalil, Zain; Srivastava, Komal; Sebra, Robert; Garc?a-Sastre, Adolfo; Patel, Gopi; Schaefer, Sarah; Ramirez, Juan David; Banu, Radhika; Shrestha, Paras; Paniz-Mondolfi, Alberto; Sordillo, Emilia Mia; Simon, Viviana; van Bakel, Harm
EPI2057226	NS	United States	2021-Oct-27	EPI_ISL_13148834	A/Human/New York/PV20765/2021	Icahn School of Medicine at Mount Sinai	Icahn School of Medicine at Mount Sinai	Gonzalez-Reiche, Ana S.; Alshammary, Hala; Polanco, Jose; Kim, Eunhye; Amoako, Angela; Rooker, Aria; Cognigni, Christian; Floda, Daniel; van de Guchte, Adriana; Khalil, Zain; Srivastava, Komal; Sebra, Robert; Garc?a-Sastre, Adolfo; Patel, Gopi; Schaefer, Sarah; Ramirez, Juan David; Banu, Radhika; Shrestha, Paras; Paniz-Mondolfi, Alberto; Sordillo, Emilia Mia; Simon, Viviana; van Bakel, Harm
EPI2059447	NS	Australia	2022-Apr-30	EPI_ISL_13175668	A/Sydney/252/2022	Childrens Hospital Westmead	WHO Collaborating Centre for Reference and Research on Influenza	Deng,Y-M; Iannello,P; Lau,H; Spirason,N; Moselen,J; Aziz,A; Komadina,N.
EPI2059454	NS	Australia	2022-Apr-27	EPI_ISL_13175669	A/Sydney/247/2022	Childrens Hospital Westmead	WHO Collaborating Centre for Reference and Research on Influenza	Deng,Y-M; Iannello,P; Lau,H; Spirason,N; Moselen,J; Aziz,A; Komadina,N.
EPI2059462	NS	Australia	2022-Apr-30	EPI_ISL_13175670	A/Newcastle/56/2022	John Hunter Hospital	WHO Collaborating Centre for Reference and Research on Influenza	Deng,Y-M; Iannello,P; Lau,H; Spirason,N; Moselen,J; Aziz,A; Komadina,N.
EPI2059470	NS	Australia	2022-Apr-20	EPI_ISL_13175671	A/Sydney/225/2022	Childrens Hospital Westmead	WHO Collaborating Centre for Reference and Research on Influenza	Deng,Y-M; Iannello,P; Lau,H; Spirason,N; Moselen,J; Aziz,A; Komadina,N.
EPI2059479	NS	Australia	2022-Apr-23	EPI_ISL_13175672	A/Sydney/236/2022	Childrens Hospital Westmead	WHO Collaborating Centre for Reference and Research on Influenza	Deng,Y-M; Iannello,P; Lau,H; Spirason,N; Moselen,J; Aziz,A; Komadina,N.
EPI2059486	NS	Australia	2022-Apr-24	EPI_ISL_13175673	A/Sydney/240/2022	Childrens Hospital Westmead	WHO Collaborating Centre for Reference and Research on Influenza	Deng,Y-M; Iannello,P; Lau,H; Spirason,N; Moselen,J; Aziz,A; Komadina,N.
EPI2059494	NS	Australia	2022-May-07	EPI_ISL_13175674	A/Darwin/123/2022	Royal Darwin Hospital	WHO Collaborating Centre for Reference and Research on Influenza	Deng,Y-M; Iannello,P; Lau,H; Spirason,N; Moselen,J; Aziz,A; Komadina,N.
EPI2059502	NS	Australia	2022-May-08	EPI_ISL_13175675	A/Darwin/126/2022	Royal Darwin Hospital	WHO Collaborating Centre for Reference and Research on Influenza	Deng,Y-M; Iannello,P; Lau,H; Spirason,N; Moselen,J; Aziz,A; Komadina,N.
EPI2059509	NS	Australia	2022-May-08	EPI_ISL_13175676	A/Darwin/128/2022	Royal Darwin Hospital	WHO Collaborating Centre for Reference and Research on Influenza	Deng,Y-M; Iannello,P; Lau,H; Spirason,N; Moselen,J; Aziz,A; Komadina,N.
EPI2059516	NS	Australia	2022-Apr-26	EPI_ISL_13175677	A/Darwin/76/2022	Royal Darwin Hospital	WHO Collaborating Centre for Reference and Research on Influenza	Deng,Y-M; Iannello,P; Lau,H; Spirason,N; Moselen,J; Aziz,A; Komadina,N.
EPI2059524	NS	Australia	2022-May-09	EPI_ISL_13175678	A/Darwin/194/2022	Royal Darwin Hospital	WHO Collaborating Centre for Reference and Research on Influenza	Deng,Y-M; Iannello,P; Lau,H; Spirason,N; Moselen,J; Aziz,A; Komadina,N.
EPI2059532	NS	Australia	2022-Apr-11	EPI_ISL_13175679	A/Sydney/186/2022	Childrens Hospital Westmead	WHO Collaborating Centre for Reference and Research on Influenza	Deng,Y-M; Iannello,P; Lau,H; Spirason,N; Moselen,J; Aziz,A; Komadina,N.
EPI2059540	NS	Australia	2022-Apr-13	EPI_ISL_13175680	A/Sydney/197/2022	Childrens Hospital Westmead	WHO Collaborating Centre for Reference and Research on Influenza	Deng,Y-M; Iannello,P; Lau,H; Spirason,N; Moselen,J; Aziz,A; Komadina,N.
EPI2059549	NS	Australia	2022-Apr-17	EPI_ISL_13175681	A/Sydney/208/2022	Childrens Hospital Westmead	WHO Collaborating Centre for Reference and Research on Influenza	Deng,Y-M; Iannello,P; Lau,H; Spirason,N; Moselen,J; Aziz,A; Komadina,N.
EPI2059557	NS	Australia	2022-Apr-12	EPI_ISL_13175682	A/Sydney/194/2022	Childrens Hospital Westmead	WHO Collaborating Centre for Reference and Research on Influenza	Deng,Y-M; Iannello,P; Lau,H; Spirason,N; Moselen,J; Aziz,A; Komadina,N.
EPI2059564	NS	Australia	2022-Apr-05	EPI_ISL_13175683	A/Sydney/71/2022	Clinical Virology Unit, CDIM	WHO Collaborating Centre for Reference and Research on Influenza	Deng,Y-M; Iannello,P; Lau,H; Spirason,N; Moselen,J; Aziz,A; Komadina,N.
EPI2059573	NS	Australia	2022-Apr-28	EPI_ISL_13175684	A/Darwin/53/2022	Royal Darwin Hospital	WHO Collaborating Centre for Reference and Research on Influenza	Deng,Y-M; Iannello,P; Lau,H; Spirason,N; Moselen,J; Aziz,A; Komadina,N.
EPI2059580	NS	Australia	2022-Apr-21	EPI_ISL_13175685	A/Tasmania/3/2022	Royal Hobart Hospital	WHO Collaborating Centre for Reference and Research on Influenza	Deng,Y-M; Iannello,P; Lau,H; Spirason,N; Moselen,J; Aziz,A; Komadina,N.
EPI2059585	NS	Australia	2022-Apr-21	EPI_ISL_13175686	A/Darwin/40/2022	Royal Darwin Hospital	WHO Collaborating Centre for Reference and Research on Influenza	Deng,Y-M; Iannello,P; Lau,H; Spirason,N; Moselen,J; Aziz,A; Komadina,N.
EPI2059591	NS	Australia	2022-Apr-23	EPI_ISL_13175687	A/Darwin/50/2022	Royal Darwin Hospital	WHO Collaborating Centre for Reference and Research on Influenza	Deng,Y-M; Iannello,P; Lau,H; Spirason,N; Moselen,J; Aziz,A; Komadina,N.
EPI2059599	NS	Australia	2022-Apr-26	EPI_ISL_13175688	A/Darwin/46/2022	Royal Darwin Hospital	WHO Collaborating Centre for Reference and Research on Influenza	Deng,Y-M; Iannello,P; Lau,H; Spirason,N; Moselen,J; Aziz,A; Komadina,N.
EPI2059633	NS	Australia	2022-May-02	EPI_ISL_13175716	A/Darwin/139/2022	Royal Darwin Hospital	WHO Collaborating Centre for Reference and Research on Influenza	Deng,Y-M; Iannello,P; Lau,H; Spirason,N; Moselen,J; Aziz,A; Komadina,N.
EPI2060012	NS	France	2022-Mar-15	EPI_ISL_13186736	A/Pays_de_Loire/20882/2022	Institut Pasteur	Institut Pasteur
EPI2060020	NS	France	2022-Mar-29	EPI_ISL_13186737	A/Nord_Pas_de_Calais/25698/2022	Institut Pasteur	Institut Pasteur
EPI2060026	NS	France	2022-Mar-28	EPI_ISL_13186738	A/Bourgogne/25706/2022	Institut Pasteur	Institut Pasteur
EPI2060035	NS	France	2022-Mar-30	EPI_ISL_13186740	A/Pays_de_Loire/26264/2022	Institut Pasteur	Institut Pasteur
EPI2060042	NS	France	2022-Mar-31	EPI_ISL_13186741	A/Dunkerque/26698/2022	Institut Pasteur	Institut Pasteur
EPI2060049	NS	France	2022-Apr-04	EPI_ISL_13186742	A/Franche_Comte/28096/2022	Institut Pasteur	Institut Pasteur
EPI2060054	NS	France	2022-Apr-07	EPI_ISL_13186743	A/GARCHES/28368/2022	Institut Pasteur	Institut Pasteur
EPI2060062	NS	France	2022-Apr-11	EPI_ISL_13186744	A/Lorraine/28657/2022	Institut Pasteur	Institut Pasteur
EPI2060070	NS	France	2022-Apr-09	EPI_ISL_13186745	A/Franche_Comte/29324/2022	Institut Pasteur	Institut Pasteur
EPI2060076	NS	France	2022-Apr-25	EPI_ISL_13186746	A/Ile_de_France/31987/2022	Institut Pasteur	Institut Pasteur
EPI2075274	NS	Iceland	2022-Apr-02	EPI_ISL_13203558	A/Iceland/31149/2022	Landspitali - University Hospital	Crick Worldwide Influenza Centre
EPI2075271	NS	Iceland	2022-Apr-26	EPI_ISL_13203559	A/Iceland/34749/2022	Landspitali - University Hospital	Crick Worldwide Influenza Centre
EPI2075868	NS	Denmark	2022-Mar-06	EPI_ISL_13203560	A/Denmark/447/2022	Statens Serum Institute	Crick Worldwide Influenza Centre
EPI2075853	NS	Switzerland	2022-Mar-22	EPI_ISL_13203561	A/Switzerland/58218/2022	Swiss National Reference Centre for Influenza	Crick Worldwide Influenza Centre
EPI2075856	NS	Switzerland	2022-Mar-16	EPI_ISL_13203562	A/Switzerland/98591/2022	Swiss National Reference Centre for Influenza	Crick Worldwide Influenza Centre
EPI2075858	NS	Switzerland	2022-Mar-15	EPI_ISL_13203563	A/Switzerland/86136/2022	Swiss National Reference Centre for Influenza	Crick Worldwide Influenza Centre
EPI2075861	NS	Switzerland	2022-Mar-10	EPI_ISL_13203564	A/Switzerland/36111/2022	Swiss National Reference Centre for Influenza	Crick Worldwide Influenza Centre
EPI2075867	NS	Switzerland	2022-Feb-17	EPI_ISL_13203565	A/Switzerland/17941/2022	Swiss National Reference Centre for Influenza	Crick Worldwide Influenza Centre
EPI2075864	NS	Switzerland	2022-Feb-17	EPI_ISL_13203566	A/Switzerland/17908/2022	Swiss National Reference Centre for Influenza	Crick Worldwide Influenza Centre
EPI2075850	NS	Switzerland	2022-Feb-14	EPI_ISL_13203567	A/Switzerland/95940/2022	Swiss National Reference Centre for Influenza	Crick Worldwide Influenza Centre
EPI2062402	NS	Netherlands	2022-May-16	EPI_ISL_13249405	A/Netherlands/11562/2022	National Institute for Public Health and the Environment (RIVM)	National Institute for Public Health and the Environment (RIVM)	A,Meijer; L,Wijsman; S, vd Brink
EPI2062418	NS	Netherlands	2022-May-20	EPI_ISL_13249430	A/Netherlands/11637/2022	Academic Medical Center, University of Amsterdam	National Institute for Public Health and the Environment (RIVM)	A,Meijer; L,Wijsman; S, vd Brink
EPI2067468	NS	Congo, the Democatic Republic of	2022-Jan-06	EPI_ISL_13286910	A/Congo/008/2022	INRB Service de Virologie	Centers for Disease Control and Prevention
EPI2067479	NS	United States	2022-Apr-26	EPI_ISL_13286911	A/California/90/2022	California Department of Health Services	Centers for Disease Control and Prevention
EPI2067487	NS	United States	2022-May-02	EPI_ISL_13286912	A/West Virginia/20/2022	West Virginia Office of Laboratory Services	Centers for Disease Control and Prevention
EPI2067495	NS	United States	2022-May-03	EPI_ISL_13286913	A/West Virginia/21/2022	West Virginia Office of Laboratory Services	Centers for Disease Control and Prevention
EPI2067503	NS	United States	2022-May-16	EPI_ISL_13286914	A/Florida/38/2022	Florida Department of Health-Jacksonville	Centers for Disease Control and Prevention
EPI2067591	NS	Canada	2022-Mar-21	EPI_ISL_13291755	A/British_Columbia/007/2022	B.C. Centre for Disease Control	B.C. Centre for Disease Control	Natalie Prystajecky, John Tyson, Kevin Kuchinski, Tracy Lee, Rob Azana, Janet Fung, Michael Chan, Branco Cheung, Kimia Kamelian, Frankie Tsang, Shannon Russell, James Zlosnik, Linda Hoang, Agatha Jassem
EPI2067604	NS	Canada	2022-Mar-25	EPI_ISL_13291758	A/British_Columbia/010/2022	B.C. Centre for Disease Control	B.C. Centre for Disease Control	Natalie Prystajecky, John Tyson, Kevin Kuchinski, Tracy Lee, Rob Azana, Janet Fung, Michael Chan, Branco Cheung, Kimia Kamelian, Frankie Tsang, Shannon Russell, James Zlosnik, Linda Hoang, Agatha Jassem
EPI2068081	NS	Canada	2022-May-06	EPI_ISL_13291853	A/British_Columbia/112/2022	B.C. Centre for Disease Control	B.C. Centre for Disease Control	Natalie Prystajecky, John Tyson, Kevin Kuchinski, Tracy Lee, Rob Azana, Janet Fung, Michael Chan, Branco Cheung, Kimia Kamelian, Frankie Tsang, Shannon Russell, James Zlosnik, Linda Hoang, Agatha Jassem
EPI2068408	NS	Netherlands	2022-Jun-03	EPI_ISL_13324721	A/Netherlands/11651/2022	ISALA Ziekenhuizen	National Institute for Public Health and the Environment (RIVM)	A,Meijer; L,Wijsman; S, vd Brink
EPI2068547	NS	Switzerland	2022-Feb-17	EPI_ISL_13331551	A/Switzerland/17942/2022	Swiss National Reference Centre for Influenza	Swiss National Reference Centre for Influenza	Laubscher, F.; Goncalves, A.R.; Spedaliero, T.; Kaiser, L.; Schibler, M.
EPI2068555	NS	Switzerland	2022-Feb-14	EPI_ISL_13331552	A/Switzerland/95790/2022	Swiss National Reference Centre for Influenza	Swiss National Reference Centre for Influenza	Laubscher, F.; Goncalves, A.R.; Spedaliero, T.; Kaiser, L.; Schibler, M.
EPI2068562	NS	Switzerland	2022-Feb-14	EPI_ISL_13331553	A/Switzerland/95941/2022	Swiss National Reference Centre for Influenza	Swiss National Reference Centre for Influenza	Laubscher, F.; Goncalves, A.R.; Spedaliero, T.; Kaiser, L.; Schibler, M.
EPI2068570	NS	Switzerland	2022-Jan-25	EPI_ISL_13331554	A/Switzerland/50178/2022	Swiss National Reference Centre for Influenza	Swiss National Reference Centre for Influenza	Laubscher, F.; Goncalves, A.R.; Spedaliero, T.; Kaiser, L.; Schibler, M.
EPI2068889	NS	Switzerland	2022-Feb-17	EPI_ISL_13331718	A/Switzerland/17909/2022	Swiss National Reference Centre for Influenza	Swiss National Reference Centre for Influenza	Laubscher, F.; Goncalves, A.R.; Spedaliero, T.; Kaiser, L.; Schibler, M.
EPI2069023	NS	United Kingdom	2022-May-09	EPI_ISL_13338082	A/Cardiff/1787/2022	Public Health Wales Microbiology Cardiff	Public Health Wales Microbiology Cardiff
EPI2075583	NS	Ireland	2022-Apr-10	EPI_ISL_13339907	A/Ireland/20935/2022	UCD National Virus Reference Laboratory	Crick Worldwide Influenza Centre
EPI2075346	NS	Spain	2022-Apr-15	EPI_ISL_13339934	A/Spain/856/2022	Universidad de Valladolid	Crick Worldwide Influenza Centre
EPI2075343	NS	Spain	2022-Apr-15	EPI_ISL_13339935	A/Spain/983/2022	Universidad de Valladolid	Crick Worldwide Influenza Centre
EPI2073810	NS	United Kingdom	2022-Feb-28	EPI_ISL_13431106	A/England/221000188/2022	UK Health Security Agency - Colindale	UK Health Security Agency - Colindale	UKHSA, Respiratory Virus Unit
EPI2073818	NS	United Kingdom	2022-Mar-01	EPI_ISL_13431107	A/England/221000189/2022	UK Health Security Agency - Colindale	UK Health Security Agency - Colindale	UKHSA, Respiratory Virus Unit
EPI2073826	NS	United Kingdom	2022-Feb-25	EPI_ISL_13431130	A/England/221000190/2022	UK Health Security Agency - Colindale	UK Health Security Agency - Colindale	UKHSA, Respiratory Virus Unit
EPI2073850	NS	United Kingdom	2022-Feb-25	EPI_ISL_13431133	A/England/221020285/2022	UK Health Security Agency - Colindale	UK Health Security Agency - Colindale	UKHSA, Respiratory Virus Unit
EPI2074034	NS	United Kingdom	2022-Mar-06	EPI_ISL_13431156	A/England/221060446/2022	UK Health Security Agency - Colindale	UK Health Security Agency - Colindale	UKHSA, Respiratory Virus Unit
EPI2074138	NS	United Kingdom	2022-Mar-09	EPI_ISL_13431215	A/England/221080454/2022	UK Health Security Agency - Colindale	UK Health Security Agency - Colindale	UKHSA, Respiratory Virus Unit
EPI2074302	NS	United Kingdom	2022-Mar-13	EPI_ISL_13431253	A/England/221160505/2022	UK Health Security Agency - Colindale	UK Health Security Agency - Colindale	UKHSA, Respiratory Virus Unit
EPI2074318	NS	United Kingdom	2022-Mar-11	EPI_ISL_13431255	A/England/221160507/2022	UK Health Security Agency - Colindale	UK Health Security Agency - Colindale	UKHSA, Respiratory Virus Unit
EPI2074470	NS	United Kingdom	2022-Mar-15	EPI_ISL_13431302	A/England/221180872/2022	UK Health Security Agency - Colindale	UK Health Security Agency - Colindale	UKHSA, Respiratory Virus Unit
EPI2077291	NS	Germany	2022-Mar-08	EPI_ISL_13503236	A/Rheinland-Pfalz/2/2022	Robert Koch-Institute Nationales Referenzzentrum für Influenza	Robert Koch Institute Nationales Referenzzentrum für Influenza
EPI2077299	NS	Germany	2022-Apr-20	EPI_ISL_13503237	A/Saarland/2/2022	Robert Koch-Institute Nationales Referenzzentrum für Influenza	Robert Koch Institute Nationales Referenzzentrum für Influenza
EPI2079465	NS	Australia	2022-May-18	EPI_ISL_13531178	A/Canberra/176/2022	Canberra Hospital	WHO Collaborating Centre for Reference and Research on Influenza	Deng,Y-M; Iannello,P; Lau,H; Spirason,N; Moselen,J; Aziz,A; Komadina,N.
EPI2079480	NS	Australia	2022-May-22	EPI_ISL_13531179	A/Canberra/187/2022	Canberra Hospital	WHO Collaborating Centre for Reference and Research on Influenza	Deng,Y-M; Iannello,P; Lau,H; Spirason,N; Moselen,J; Aziz,A; Komadina,N.
EPI2079743	NS	New Zealand	2010-Jul-12	EPI_ISL_13531293	A/Christchurch/16/2010	Canterbury Health Services	WHO Collaborating Centre for Reference and Research on Influenza
EPI2079777	NS	Australia	2009-Aug-12	EPI_ISL_13531309	A/Perth/262/2009	Pathwest QE II Medical Centre	WHO Collaborating Centre for Reference and Research on Influenza
EPI2079849	NS	Australia	2010-Oct-08	EPI_ISL_13531335	A/Victoria/918/2010	Austin Health	WHO Collaborating Centre for Reference and Research on Influenza
EPI2082039	NS	Brazil	2018-Sep-24	EPI_ISL_13563916	A/Rio de Janeiro/1255/2018	Laboratório Central de Saúde Pública (LACEN RJ)	Instituto Oswaldo Cruz FIOCRUZ - Laboratory of Respiratory Viruses and Measles (LVRS)	Resende, P.C.; Motta, F.C.; Pereira, E.C.; Arantes, I.; Rocha, A.S.; Silva, B.M.; Carvalho, J.M.; Pinto, L.M.; Siqueira, M.
EPI2079756	NS	Australia	2009-Jun-22	EPI_ISL_13531299	A/Darwin/2022/2009	Royal Darwin Hospital	WHO Collaborating Centre for Reference and Research on Influenza
EPI2079808	NS	Singapore	2010-Jun-02	EPI_ISL_13531317	A/Sinagpore/579/2010	Ministry of Health, Singapore	WHO Collaborating Centre for Reference and Research on Influenza
EPI2079801	NS	Singapore	2010-May-18	EPI_ISL_13531316	A/Sinagpore/575/2010	Ministry of Health, Singapore	WHO Collaborating Centre for Reference and Research on Influenza
EPI1994940	NS	Netherlands	2022-Feb-23	EPI_ISL_10945523	A/Netherlands/10107/2022	National Institute for Public Health and the Environment (RIVM)	National Institute for Public Health and the Environment (RIVM)	A,Meijer; L,Wijsman; S, vd Brink
EPI2033638	NS	Romania	2022-Apr-05	EPI_ISL_12666781	A/Romania/447/2022	National Institute for Infectious Diseases “Prof. Dr. Matei Balș”	National Institute of Infectious Diseases-Prof. Dr. Matei Bals	Banica, Leontina ; Ovidiu, Vlaicu ; Corina, Casangiu ; Surleac, Marius ; Dragos, Florea ; Paraschiv, Simona
EPI1995680	NS	United Kingdom	2022-Feb-03	EPI_ISL_11112355	A/England/220640429/2022	UK Health Security Agency - Colindale	UK Health Security Agency - Colindale	UKHSA, Respiratory Virus Unit
EPI1995553	NS	United Kingdom	2022-Feb-01	EPI_ISL_11112339	A/England/220580432/2022	UK Health Security Agency - Colindale	UK Health Security Agency - Colindale	UKHSA, Respiratory Virus Unit
EPI2052498	NS	United Kingdom	2022-May-02	EPI_ISL_13027148	A/Cardiff/4242/2022	Public Health Wales Microbiology Cardiff	Public Health Wales Microbiology Cardiff
EPI2024784	NS	United Kingdom	2022-Apr-23	EPI_ISL_12254981	A/Aberdare/9269/2022	Public Health Wales Microbiology Cardiff	Public Health Wales Microbiology Cardiff
EPI2055389	NS	Netherlands	2022-May-23	EPI_ISL_13096502	A/Netherlands/11615/2022	National Institute for Public Health and the Environment (RIVM)	National Institute for Public Health and the Environment (RIVM)	A,Meijer; L,Wijsman; S, vd Brink
EPI2055381	NS	Netherlands	2022-May-19	EPI_ISL_13094836	A/Netherlands/11564/2022	National Institute for Public Health and the Environment (RIVM)	National Institute for Public Health and the Environment (RIVM)	A,Meijer; L,Wijsman; S, vd Brink
EPI2013279	NS	Netherlands	2022-Mar-21	EPI_ISL_11886416	A/Netherlands/10769/2022	National Institute for Public Health and the Environment (RIVM)	National Institute for Public Health and the Environment (RIVM)	A,Meijer; L,Wijsman; S, vd Brink
EPI1987868	NS	Netherlands	2022-Feb-13	EPI_ISL_10434304	A/Netherlands/10069/2022	Academic Medical Center, University of Amsterdam	National Institute for Public Health and the Environment (RIVM)	A,Meijer; L,Wijsman; S, vd Brink
EPI2013124	NS	Netherlands	2022-Mar-25	EPI_ISL_11886186	A/Netherlands/10745/2022	Comicro B.V.	National Institute for Public Health and the Environment (RIVM)	A,Meijer; L,Wijsman; S, vd Brink
EPI2042250	NS	Netherlands	2022-Apr-25	EPI_ISL_12771097	A/Netherlands/11510/2022	IJsselland Ziekenhuis	National Institute for Public Health and the Environment (RIVM)	A,Meijer; L,Wijsman; S, vd Brink
EPI2042234	NS	Netherlands	2022-Apr-28	EPI_ISL_12771095	A/Netherlands/11508/2022	IJsselland Ziekenhuis	National Institute for Public Health and the Environment (RIVM)	A,Meijer; L,Wijsman; S, vd Brink
EPI2013239	NS	Netherlands	2022-Mar-14	EPI_ISL_11886363	A/Netherlands/10761/2022	IJsselland Ziekenhuis	National Institute for Public Health and the Environment (RIVM)	A,Meijer; L,Wijsman; S, vd Brink
EPI2034067	NS	Netherlands	2022-May-01	EPI_ISL_12676966	A/Netherlands/11430/2022	PAMM	National Institute for Public Health and the Environment (RIVM)	A,Meijer; L,Wijsman; S, vd Brink
EPI2009316	NS	Netherlands	2022-Mar-15	EPI_ISL_11669315	A/Netherlands/10584/2022	Groene Hart Ziekenhuis	National Institute for Public Health and the Environment (RIVM)	A,Meijer; L,Wijsman; S, vd Brink
EPI2042187	NS	Netherlands	2022-May-08	EPI_ISL_12771089	A/Netherlands/11502/2022	Royal GD	National Institute for Public Health and the Environment (RIVM)	A,Meijer; L,Wijsman; S, vd Brink
EPI2042171	NS	Netherlands	2022-May-05	EPI_ISL_12771087	A/Netherlands/11500/2022	Royal GD	National Institute for Public Health and the Environment (RIVM)	A,Meijer; L,Wijsman; S, vd Brink
EPI2034027	NS	Netherlands	2022-Apr-29	EPI_ISL_12676882	A/Netherlands/11425/2022	Royal GD	National Institute for Public Health and the Environment (RIVM)	A,Meijer; L,Wijsman; S, vd Brink
EPI2013371	NS	Netherlands	2022-Mar-24	EPI_ISL_11886494	A/Netherlands/10810/2022	Haga Ziekenhuis	National Institute for Public Health and the Environment (RIVM)	A,Meijer; L,Wijsman; S, vd Brink
EPI2009396	NS	Netherlands	2022-Mar-18	EPI_ISL_11669462	A/Netherlands/10598/2022	Haga Ziekenhuis	National Institute for Public Health and the Environment (RIVM)	A,Meijer; L,Wijsman; S, vd Brink
EPI2055437	NS	Netherlands	2022-May-18	EPI_ISL_13096508	A/Netherlands/11625/2022	ISALA Ziekenhuizen	National Institute for Public Health and the Environment (RIVM)	A,Meijer; L,Wijsman; S, vd Brink
EPI2055421	NS	Netherlands	2022-May-17	EPI_ISL_13096506	A/Netherlands/11623/2022	ISALA Ziekenhuizen	National Institute for Public Health and the Environment (RIVM)	A,Meijer; L,Wijsman; S, vd Brink
EPI2034099	NS	Netherlands	2022-Apr-28	EPI_ISL_12677036	A/Netherlands/11435/2022	ISALA Ziekenhuizen	National Institute for Public Health and the Environment (RIVM)	A,Meijer; L,Wijsman; S, vd Brink
EPI2042093	NS	Netherlands	2022-May-01	EPI_ISL_12771077	A/Netherlands/11489/2022	Gelre ziekenhuizen	National Institute for Public Health and the Environment (RIVM)	A,Meijer; L,Wijsman; S, vd Brink
EPI1853212	NS	Russian Federation	2010-Jan-12	EPI_ISL_1347550	A/IIV-Yaroslavl/196/2009	NIC Russia, Ivanovsky Research Institute of Virology	D.I. Ivanovsky Research Institute of virology MoPH of RF,Moscow	Krasnoslobodtsev,Kirill; Alkhovsky,Sergey; Kirillova,Elena; Burtseva,Elena
EPI1853204	NS	Russian Federation	2009-Nov-23	EPI_ISL_1347504	A/IIV-Vladimir/181/2009	NIC Russia, Ivanovsky Research Institute of Virology	D.I. Ivanovsky Research Institute of virology MoPH of RF,Moscow	Krasnoslobodtsev,Kirill; Alkhovsky,Sergey; Kirillova,Elena; Burtseva,Elena
EPI465997	NS	Finland	2009-Dec-14	EPI_ISL_145295	A/Finland/715/2009(H1N1)	Ita-Suomen Labotariokeskus	Institute for Molecular Medicine Finland (FIMM)	Lakspere, Triin; Kallio-Kokko, Hannimari; Kantele, Anu; Mattila, Pirkko; Almusa, Henrikki; Kakkola, Laura; Ikonen, Niina; Tynell, Janne; Julkunen, Ilkka; Kainov, Denis
EPI465989	NS	Finland	2009-Nov-23	EPI_ISL_145294	A/Finland/714/2009(H1N1)	Ita-Suomen Labotariokeskus	Institute for Molecular Medicine Finland (FIMM)	Lakspere, Triin; Kallio-Kokko, Hannimari; Kantele, Anu; Mattila, Pirkko; Almusa, Henrikki; Kakkola, Laura; Ikonen, Niina; Tynell, Janne; Julkunen, Ilkka; Kainov, Denis
EPI465981	NS	Finland	2009-Nov-06	EPI_ISL_145293	A/Finland/713/2009(H1N1)	Ita-Suomen Labotariokeskus	Institute for Molecular Medicine Finland (FIMM)	Lakspere, Triin; Kallio-Kokko, Hannimari; Kantele, Anu; Mattila, Pirkko; Almusa, Henrikki; Kakkola, Laura; Ikonen, Niina; Tynell, Janne; Julkunen, Ilkka; Kainov, Denis
EPI466021	NS	Finland	2009-Nov-11	EPI_ISL_145298	A/Finland/718/2009(H1N1)	Helsingin-Uusimaa Labotariokeskus	Institute for Molecular Medicine Finland (FIMM)	Lakspere, Triin; Kallio-Kokko, Hannimari; Kantele, Anu; Mattila, Pirkko; Almusa, Henrikki; Kakkola, Laura; Ikonen, Niina; Tynell, Janne; Julkunen, Ilkka; Kainov, Denis
EPI466013	NS	Finland	2009-Nov-11	EPI_ISL_145297	A/Finland/717/2009(H1N1)	Helsingin-Uusimaa Labotariokeskus	Institute for Molecular Medicine Finland (FIMM)	Lakspere, Triin; Kallio-Kokko, Hannimari; Kantele, Anu; Mattila, Pirkko; Almusa, Henrikki; Kakkola, Laura; Ikonen, Niina; Tynell, Janne; Julkunen, Ilkka; Kainov, Denis
EPI466005	NS	Finland	2009-Oct-26	EPI_ISL_145296	A/Finland/716/2009(H1N1)	Helsingin-Uusimaa Labotariokeskus	Institute for Molecular Medicine Finland (FIMM)	Lakspere, Triin; Kallio-Kokko, Hannimari; Kantele, Anu; Mattila, Pirkko; Almusa, Henrikki; Kakkola, Laura; Ikonen, Niina; Tynell, Janne; Julkunen, Ilkka; Kainov, Denis
EPI2026534	NS	Spain	2022-Apr-07	EPI_ISL_12339082	A/Catalonia/NSVH101794547/2022	Hospital Universitari Vall d'Hebron	Hospital Universitari Vall d'Hebron	Andr?s, C.; Gonz?lez-S?nchez, A; Pi?ana, M; Martin, MC.; Codina, MG.; Pumarola, T; Ant?n, A.
EPI2032882	NS	Spain	2022-Apr-02	EPI_ISL_12646227	A/CastillaLaMancha/1636/2022	Instituto de Salud Carlos III	Instituto de Salud Carlos III	Pozo,F; Iglesias-Caballero, M.; Gonz?lez-Esguevillas,M.; Molinero,M.; Camarero,S.; Mart?n,V.; Reyes,N.; Sandon?s,V.; V?zquez-Mor?n,S.; Casas,I.
EPI2032874	NS	Spain	2022-Apr-02	EPI_ISL_12646226	A/CastillaLaMancha/1635/2022	Instituto de Salud Carlos III	Instituto de Salud Carlos III	Pozo,F; Iglesias-Caballero, M.; Gonz?lez-Esguevillas,M.; Molinero,M.; Camarero,S.; Mart?n,V.; Reyes,N.; Sandon?s,V.; V?zquez-Mor?n,S.; Casas,I.
EPI2032794	NS	Spain	2022-Mar-31	EPI_ISL_12646216	A/CastillaLaMancha/1588/2022	Instituto de Salud Carlos III	Instituto de Salud Carlos III	Pozo,F; Iglesias-Caballero, M.; Gonz?lez-Esguevillas,M.; Molinero,M.; Camarero,S.; Mart?n,V.; Reyes,N.; Sandon?s,V.; V?zquez-Mor?n,S.; Casas,I.
EPI2032666	NS	Spain	2022-Mar-25	EPI_ISL_12646200	A/CastillaLaMancha/1546/2022	Instituto de Salud Carlos III	Instituto de Salud Carlos III	Pozo,F; Iglesias-Caballero, M.; Gonz?lez-Esguevillas,M.; Molinero,M.; Camarero,S.; Mart?n,V.; Reyes,N.; Sandon?s,V.; V?zquez-Mor?n,S.; Casas,I.
EPI382107	NS	Japan	2009-Nov-19	EPI_ISL_122628	A/Gunma/262/2009		Import from public-domain	Obuchi,M.; Toda,S.; Tsukagoshi,H.; Oogane,T.; Abiko,C.; Funatogawa,K.; Mizuta,K.; Shirabe,K.; Kozawa,K.; Noda,M.; Kimura,H.; Tashiro,M.
EPI360003	NS	Czech Republic	2011-Oct-25	EPI_ISL_108485	A/Czech Republic/111/2011		Import from public-domain	Nagy,A.; Jirincova,H.; Havlickova,M.
EPI354396	NS	India	2010-Mar-22	EPI_ISL_104331	A/India/Blore/2010		Import from public-domain	Sharma,S.; Parida,M.M.; Shukla,J.; Joshi,G.; Dash,P.; Rao,P.V.L.
EPI354394	NS	India	2010-Sep-09	EPI_ISL_104330	A/India/GWL_DSC/2010		Import from public-domain	Sharma,S.; Parida,M.M.; Shukla,J.; Joshi,G.; Dash,P.; Rao,P.V.L.
EPI351210	NS	China	2009-Oct-11	EPI_ISL_102373	A/Hubei/99/2009		Import from public-domain	Zhao,J.R.; Li,Y.D.; Pan,L.M.; Zhu,N.; Ni,H.X.; Xu,G.Z.; Jiang,Y.Z.; Huo,X.X.; Xu,J.Q.; Xia,H.; Han,N.; Tang,S.; Zhang,Z.; Kou,Z.; Rayner,S.; Li,T.X.
EPI351202	NS	China	2009-Oct-12	EPI_ISL_102348	A/Zhejiang/98/2009		Import from public-domain	Zhao,J.R.; Li,Y.D.; Pan,L.M.; Zhu,N.; Ni,H.X.; Xu,G.Z.; Jiang,Y.Z.; Huo,X.X.; Xu,J.Q.; Xia,H.; Han,N.; Tang,S.; Zhang,Z.; Kou,Z.; Rayner,S.; Li,T.X.
EPI351195	NS	China	2009-Oct-12	EPI_ISL_102347	A/Zhejiang/97/2009		Import from public-domain	Zhao,J.R.; Li,Y.D.; Pan,L.M.; Zhu,N.; Ni,H.X.; Xu,G.Z.; Jiang,Y.Z.; Huo,X.X.; Xu,J.Q.; Xia,H.; Han,N.; Tang,S.; Zhang,Z.; Kou,Z.; Rayner,S.; Li,T.X.
EPI351188	NS	China	2009-Oct-12	EPI_ISL_102346	A/Zhejiang/96/2009		Import from public-domain	Zhao,J.R.; Li,Y.D.; Pan,L.M.; Zhu,N.; Ni,H.X.; Xu,G.Z.; Jiang,Y.Z.; Huo,X.X.; Xu,J.Q.; Xia,H.; Han,N.; Tang,S.; Zhang,Z.; Kou,Z.; Rayner,S.; Li,T.X.
EPI351181	NS	China	2009-Oct-12	EPI_ISL_102345	A/Zhejiang/95/2009		Import from public-domain	Zhao,J.R.; Li,Y.D.; Pan,L.M.; Zhu,N.; Ni,H.X.; Xu,G.Z.; Jiang,Y.Z.; Huo,X.X.; Xu,J.Q.; Xia,H.; Han,N.; Tang,S.; Zhang,Z.; Kou,Z.; Rayner,S.; Li,T.X.
EPI351175	NS	China	2009-Oct-12	EPI_ISL_102325	A/Zhejiang/94/2009		Import from public-domain	Zhao,J.R.; Li,Y.D.; Pan,L.M.; Zhu,N.; Ni,H.X.; Xu,G.Z.; Jiang,Y.Z.; Huo,X.X.; Xu,J.Q.; Xia,H.; Han,N.; Tang,S.; Zhang,Z.; Kou,Z.; Rayner,S.; Li,T.X.
EPI351169	NS	China	2009-Oct-12	EPI_ISL_102324	A/Zhejiang/93/2009		Import from public-domain	Zhao,J.R.; Li,Y.D.; Pan,L.M.; Zhu,N.; Ni,H.X.; Xu,G.Z.; Jiang,Y.Z.; Huo,X.X.; Xu,J.Q.; Xia,H.; Han,N.; Tang,S.; Zhang,Z.; Kou,Z.; Rayner,S.; Li,T.X.
EPI351163	NS	China	2009-Oct-12	EPI_ISL_102310	A/Zhejiang/92/2009		Import from public-domain	Zhao,J.R.; Li,Y.D.; Pan,L.M.; Zhu,N.; Ni,H.X.; Xu,G.Z.; Jiang,Y.Z.; Huo,X.X.; Xu,J.Q.; Xia,H.; Han,N.; Tang,S.; Zhang,Z.; Kou,Z.; Rayner,S.; Li,T.X.
EPI351155	NS	China	2009-Oct-12	EPI_ISL_102309	A/Zhejiang/91/2009		Import from public-domain	Zhao,J.R.; Li,Y.D.; Pan,L.M.; Zhu,N.; Ni,H.X.; Xu,G.Z.; Jiang,Y.Z.; Huo,X.X.; Xu,J.Q.; Xia,H.; Han,N.; Tang,S.; Zhang,Z.; Kou,Z.; Rayner,S.; Li,T.X.
EPI351149	NS	China	2009-Oct-12	EPI_ISL_102298	A/Zhejiang/90/2009		Import from public-domain	Zhao,J.R.; Li,Y.D.; Pan,L.M.; Zhu,N.; Ni,H.X.; Xu,G.Z.; Jiang,Y.Z.; Huo,X.X.; Xu,J.Q.; Xia,H.; Han,N.; Tang,S.; Zhang,Z.; Kou,Z.; Rayner,S.; Li,T.X.
EPI351142	NS	China	2009-Jul-09	EPI_ISL_102283	A/Zhejiang/9/2009		Import from public-domain	Zhao,J.R.; Li,Y.D.; Pan,L.M.; Zhu,N.; Ni,H.X.; Xu,G.Z.; Jiang,Y.Z.; Huo,X.X.; Xu,J.Q.; Xia,H.; Han,N.; Tang,S.; Zhang,Z.; Kou,Z.; Rayner,S.; Li,T.X.
EPI351136	NS	China	2009-Oct-11	EPI_ISL_102282	A/Zhejiang/88/2009		Import from public-domain	Zhao,J.R.; Li,Y.D.; Pan,L.M.; Zhu,N.; Ni,H.X.; Xu,G.Z.; Jiang,Y.Z.; Huo,X.X.; Xu,J.Q.; Xia,H.; Han,N.; Tang,S.; Zhang,Z.; Kou,Z.; Rayner,S.; Li,T.X.
EPI351128	NS	China	2009-Oct-11	EPI_ISL_102266	A/Zhejiang/87/2009		Import from public-domain	Zhao,J.R.; Li,Y.D.; Pan,L.M.; Zhu,N.; Ni,H.X.; Xu,G.Z.; Jiang,Y.Z.; Huo,X.X.; Xu,J.Q.; Xia,H.; Han,N.; Tang,S.; Zhang,Z.; Kou,Z.; Rayner,S.; Li,T.X.
EPI351116	NS	China	2009-Oct-11	EPI_ISL_102265	A/Zhejiang/86/2009		Import from public-domain	Zhao,J.R.; Li,Y.D.; Pan,L.M.; Zhu,N.; Ni,H.X.; Xu,G.Z.; Jiang,Y.Z.; Huo,X.X.; Xu,J.Q.; Xia,H.; Han,N.; Tang,S.; Zhang,Z.; Kou,Z.; Rayner,S.; Li,T.X.
EPI351110	NS	China	2009-Oct-11	EPI_ISL_102256	A/Zhejiang/85/2009		Import from public-domain	Zhao,J.R.; Li,Y.D.; Pan,L.M.; Zhu,N.; Ni,H.X.; Xu,G.Z.; Jiang,Y.Z.; Huo,X.X.; Xu,J.Q.; Xia,H.; Han,N.; Tang,S.; Zhang,Z.; Kou,Z.; Rayner,S.; Li,T.X.
EPI351101	NS	China	2009-Oct-11	EPI_ISL_102254	A/Zhejiang/84/2009		Import from public-domain	Zhao,J.R.; Li,Y.D.; Pan,L.M.; Zhu,N.; Ni,H.X.; Xu,G.Z.; Jiang,Y.Z.; Huo,X.X.; Xu,J.Q.; Xia,H.; Han,N.; Tang,S.; Zhang,Z.; Kou,Z.; Rayner,S.; Li,T.X.
EPI351093	NS	China	2009-Oct-11	EPI_ISL_102244	A/Zhejiang/83/2009		Import from public-domain	Zhao,J.R.; Li,Y.D.; Pan,L.M.; Zhu,N.; Ni,H.X.; Xu,G.Z.; Jiang,Y.Z.; Huo,X.X.; Xu,J.Q.; Xia,H.; Han,N.; Tang,S.; Zhang,Z.; Kou,Z.; Rayner,S.; Li,T.X.
EPI351083	NS	China	2009-Nov-01	EPI_ISL_102242	A/Zhejiang/82/2009		Import from public-domain	Zhao,J.R.; Li,Y.D.; Pan,L.M.; Zhu,N.; Ni,H.X.; Xu,G.Z.; Jiang,Y.Z.; Huo,X.X.; Xu,J.Q.; Xia,H.; Han,N.; Tang,S.; Zhang,Z.; Kou,Z.; Rayner,S.; Li,T.X.
EPI351076	NS	China	2009-Nov-01	EPI_ISL_102241	A/Zhejiang/81/2009		Import from public-domain	Zhao,J.R.; Li,Y.D.; Pan,L.M.; Zhu,N.; Ni,H.X.; Xu,G.Z.; Jiang,Y.Z.; Huo,X.X.; Xu,J.Q.; Xia,H.; Han,N.; Tang,S.; Zhang,Z.; Kou,Z.; Rayner,S.; Li,T.X.
EPI351068	NS	China	2009-Nov-01	EPI_ISL_102224	A/Zhejiang/80/2009		Import from public-domain	Zhao,J.R.; Li,Y.D.; Pan,L.M.; Zhu,N.; Ni,H.X.; Xu,G.Z.; Jiang,Y.Z.; Huo,X.X.; Xu,J.Q.; Xia,H.; Han,N.; Tang,S.; Zhang,Z.; Kou,Z.; Rayner,S.; Li,T.X.
EPI351061	NS	China	2009-Jul-09	EPI_ISL_102223	A/Zhejiang/8/2009		Import from public-domain	Zhao,J.R.; Li,Y.D.; Pan,L.M.; Zhu,N.; Ni,H.X.; Xu,G.Z.; Jiang,Y.Z.; Huo,X.X.; Xu,J.Q.; Xia,H.; Han,N.; Tang,S.; Zhang,Z.; Kou,Z.; Rayner,S.; Li,T.X.
EPI351054	NS	China	2009-Nov-01	EPI_ISL_102211	A/Zhejiang/79/2009		Import from public-domain	Zhao,J.R.; Li,Y.D.; Pan,L.M.; Zhu,N.; Ni,H.X.; Xu,G.Z.; Jiang,Y.Z.; Huo,X.X.; Xu,J.Q.; Xia,H.; Han,N.; Tang,S.; Zhang,Z.; Kou,Z.; Rayner,S.; Li,T.X.
EPI351047	NS	China	2009-Nov-01	EPI_ISL_102210	A/Zhejiang/78/2009		Import from public-domain	Zhao,J.R.; Li,Y.D.; Pan,L.M.; Zhu,N.; Ni,H.X.; Xu,G.Z.; Jiang,Y.Z.; Huo,X.X.; Xu,J.Q.; Xia,H.; Han,N.; Tang,S.; Zhang,Z.; Kou,Z.; Rayner,S.; Li,T.X.
EPI351041	NS	China	2009-Nov-01	EPI_ISL_102201	A/Zhejiang/77/2009		Import from public-domain	Zhao,J.R.; Li,Y.D.; Pan,L.M.; Zhu,N.; Ni,H.X.; Xu,G.Z.; Jiang,Y.Z.; Huo,X.X.; Xu,J.Q.; Xia,H.; Han,N.; Tang,S.; Zhang,Z.; Kou,Z.; Rayner,S.; Li,T.X.
EPI351034	NS	China	2009-Nov-01	EPI_ISL_102200	A/Hubei/76/2009		Import from public-domain	Zhao,J.R.; Li,Y.D.; Pan,L.M.; Zhu,N.; Ni,H.X.; Xu,G.Z.; Jiang,Y.Z.; Huo,X.X.; Xu,J.Q.; Xia,H.; Han,N.; Tang,S.; Zhang,Z.; Kou,Z.; Rayner,S.; Li,T.X.
EPI351026	NS	China	2009-Nov-01	EPI_ISL_102191	A/Hubei/75/2009		Import from public-domain	Zhao,J.R.; Li,Y.D.; Pan,L.M.; Zhu,N.; Ni,H.X.; Xu,G.Z.; Jiang,Y.Z.; Huo,X.X.; Xu,J.Q.; Xia,H.; Han,N.; Tang,S.; Zhang,Z.; Kou,Z.; Rayner,S.; Li,T.X.
EPI351018	NS	China	2009-Nov-01	EPI_ISL_102190	A/Hubei/74/2009		Import from public-domain	Zhao,J.R.; Li,Y.D.; Pan,L.M.; Zhu,N.; Ni,H.X.; Xu,G.Z.; Jiang,Y.Z.; Huo,X.X.; Xu,J.Q.; Xia,H.; Han,N.; Tang,S.; Zhang,Z.; Kou,Z.; Rayner,S.; Li,T.X.
EPI351010	NS	China	2009-Nov-01	EPI_ISL_102178	A/Hubei/73/2009		Import from public-domain	Zhao,J.R.; Li,Y.D.; Pan,L.M.; Zhu,N.; Ni,H.X.; Xu,G.Z.; Jiang,Y.Z.; Huo,X.X.; Xu,J.Q.; Xia,H.; Han,N.; Tang,S.; Zhang,Z.; Kou,Z.; Rayner,S.; Li,T.X.
EPI350997	NS	China	2009-Jul-09	EPI_ISL_102164	A/Zhejiang/7/2009		Import from public-domain	Zhao,J.R.; Li,Y.D.; Pan,L.M.; Zhu,N.; Ni,H.X.; Xu,G.Z.; Jiang,Y.Z.; Huo,X.X.; Xu,J.Q.; Xia,H.; Han,N.; Tang,S.; Zhang,Z.; Kou,Z.; Rayner,S.; Li,T.X.
EPI347171	NS	China	2009-Jan-01	EPI_ISL_100193	A/Beijing/7/2009(H1N1)		Import from public-domain	Zhao,X.
EPI370301	NS	Australia	2011-Aug-23	EPI_ISL_118649	A/PERTH/299/2011	Pathwest QE II Medical Centre	WHO Collaborating Centre for Reference and Research on Influenza	Deng,Y-M; Iannello,P; Caldwell,N; Komadina,N.
EPI450444	NS	Australia	2012-May-28	EPI_ISL_122599	A/VICTORIA/514/2012	Monash Medical Centre	WHO Collaborating Centre for Reference and Research on Influenza	Deng,Y-M; Iannello,P; Caldwell,N; Jelley,L; Komadina,N
EPI1854062	NS	Japan	2020-Mar-17	EPI_ISL_1386247	A/FUKUSHIMA/37/2020	Fukushima Prefectural Institute of Public Health	National Institute of Infectious Diseases (NIID)	Takashita,Emi;Fujisaki,Seiichiro;Shirakura,Masayuki;Watanabe,Shinji;Hasegawa,Hideki
EPI1854054	NS	Japan	2020-Mar-11	EPI_ISL_1386246	A/FUKUSHIMA/35/2020	Fukushima Prefectural Institute of Public Health	National Institute of Infectious Diseases (NIID)	Takashita,Emi;Fujisaki,Seiichiro;Shirakura,Masayuki;Watanabe,Shinji;Hasegawa,Hideki
EPI1854045	NS	Japan	2020-Mar-11	EPI_ISL_1386245	A/FUKUSHIMA/34/2020	Fukushima Prefectural Institute of Public Health	National Institute of Infectious Diseases (NIID)	Takashita,Emi;Fujisaki,Seiichiro;Shirakura,Masayuki;Watanabe,Shinji;Hasegawa,Hideki
EPI1854025	NS	Japan	2020-Feb-17	EPI_ISL_1386242	A/FUKUSHIMA/27/2020	Fukushima Prefectural Institute of Public Health	National Institute of Infectious Diseases (NIID)	Takashita,Emi;Fujisaki,Seiichiro;Shirakura,Masayuki;Watanabe,Shinji;Hasegawa,Hideki
EPI1854018	NS	Japan	2020-Feb-17	EPI_ISL_1386241	A/FUKUSHIMA/26/2020	Fukushima Prefectural Institute of Public Health	National Institute of Infectious Diseases (NIID)	Takashita,Emi;Fujisaki,Seiichiro;Shirakura,Masayuki;Watanabe,Shinji;Hasegawa,Hideki
EPI1854010	NS	Japan	2020-Jan-21	EPI_ISL_1386240	A/FUKUSHIMA/19/2020	Fukushima Prefectural Institute of Public Health	National Institute of Infectious Diseases (NIID)	Takashita,Emi;Fujisaki,Seiichiro;Shirakura,Masayuki;Watanabe,Shinji;Hasegawa,Hideki
EPI1854001	NS	Japan	2020-Feb-04	EPI_ISL_1386239	A/FUKUSHIMA/18/2020	Fukushima Prefectural Institute of Public Health	National Institute of Infectious Diseases (NIID)	Takashita,Emi;Fujisaki,Seiichiro;Shirakura,Masayuki;Watanabe,Shinji;Hasegawa,Hideki
EPI1853994	NS	Japan	2020-Jan-23	EPI_ISL_1386238	A/FUKUSHIMA/16/2020	Fukushima Prefectural Institute of Public Health	National Institute of Infectious Diseases (NIID)	Takashita,Emi;Fujisaki,Seiichiro;Shirakura,Masayuki;Watanabe,Shinji;Hasegawa,Hideki
EPI1853985	NS	Japan	2020-Jan-04	EPI_ISL_1386237	A/FUKUSHIMA/12/2020	Fukushima Prefectural Institute of Public Health	National Institute of Infectious Diseases (NIID)	Takashita,Emi;Fujisaki,Seiichiro;Shirakura,Masayuki;Watanabe,Shinji;Hasegawa,Hideki
EPI1988076	NS	Australia	2021-Oct-16	EPI_ISL_10491793	A/Sydney/5/2021	WHO Collaborating Centre for Reference and Research on Influenza	Centers for Disease Control and Prevention
EPI394877	NS	Australia	2012-Jun-11	EPI_ISL_129015	A/Victoria/523/2012	WHO Collaborating Centre for Reference and Research on Influenza	Centers for Disease Control and Prevention
EPI347085	NS	Australia	2011-Feb-18	EPI_ISL_100105	A/Brisbane/70/2011	WHO Collaborating Centre for Reference and Research on Influenza	Centers for Disease Control and Prevention
EPI1988063	NS	Bangladesh	2021-Sep-04	EPI_ISL_10491791	A/Bangladesh/2110/2021	Institute of Epidemiology Disease Control and Research (IEDCR) & Bangladesh National Influenza Centre (NIC)	Centers for Disease Control and Prevention
EPI370401	NS	United States	2012-Feb-23	EPI_ISL_118689	A/Texas/27/2012	Texas Childrens Hospital	Centers for Disease Control and Prevention
EPI394886	NS	United States	2012-Jun-17	EPI_ISL_129016	A/Washington/24/2012	Washington State Public Health Laboratory	Centers for Disease Control and Prevention
EPI1988092	NS	Bahrain	2021-Oct-13	EPI_ISL_10491796	A/Bahrain/4067/2021	Ministry of Health Bahrain	Centers for Disease Control and Prevention
EPI1988084	NS	Bahrain	2021-Oct-11	EPI_ISL_10491794	A/Bahrain/3664/2021	Ministry of Health Bahrain	Centers for Disease Control and Prevention
EPI2045760	NS	Sweden	2022-Apr-04	EPI_ISL_12894036	A/Stockholm/13/2022	Klinisk mikrobiologi, Viruslab Huddinge, Karolinska Universitetslaboratoriet Karolinska Universitetssjukhuset	Public Health Agency of Sweden
EPI2045688	NS	Sweden	2022-Apr-06	EPI_ISL_12894023	A/Stockholm/20/2022	Klinisk mikrobiologi, Karolinska Universitetslaboratoriet, Karolinska Universitetssjukhuset Solna	Public Health Agency of Sweden
EPI2045656	NS	Sweden	2022-Mar-29	EPI_ISL_12894019	A/Stockholm/16/2022	Klinisk mikrobiologi, Karolinska Universitetslaboratoriet, Karolinska Universitetssjukhuset Solna	Public Health Agency of Sweden
EPI2045648	NS	Sweden	2022-Mar-24	EPI_ISL_12894018	A/Stockholm/15/2022	Klinisk mikrobiologi, Karolinska Universitetslaboratoriet, Karolinska Universitetssjukhuset Solna	Public Health Agency of Sweden
EPI440478	NS	Sweden	2013-Apr-01	EPI_ISL_138979	A/Uppsala/4/2013		Public Health Agency of Sweden
EPI420052	NS	Sweden	2013-Jan-28	EPI_ISL_135103	A/Skovde/1/2013		Public Health Agency of Sweden
EPI439185	NS	Sweden	2012-Dec-19	EPI_ISL_134915	A/Orebro/2/2012		Public Health Agency of Sweden
EPI2012529	NS	France	2022-Feb-24	EPI_ISL_11814495	A/Le_Mans/15006/2022	Institut Pasteur	Institut Pasteur
EPI2012505	NS	France	2022-Feb-03	EPI_ISL_11814492	A/PARIS/10105/2022	Institut Pasteur	Institut Pasteur
EPI1999071	NS	France	2021-Nov-15	EPI_ISL_11312728	A/ROUEN/41246/2021	Institut Pasteur	Institut Pasteur
EPI466809	NS	Haiti	2013-Jun-02	EPI_ISL_145496	A/Haiti/1790/2013	Caribbean Epidemiology Center	Centers for Disease Control and Prevention
EPI466817	NS	Dominican Republic	2013-May-01	EPI_ISL_145497	A/Dominican Republic/7293/2013	Laboratorio de Investigacion / Centro de Educacion Medica y Amistad Dominico Japones (CEMADOJA)	Centers for Disease Control and Prevention
EPI466831	NS	Bolivia, Plurinationial State of	2013-Jun-08	EPI_ISL_145499	A/Bolivia/559/2013	Instituto Nacional de Laboratoriosde Salud (INLASA)	Centers for Disease Control and Prevention
EPI466847	NS	Ukraine	2013-Mar-20	EPI_ISL_145501	A/Zaporizza/417/2013	Institute of Epidemiology and Infectious Diseases AMS of Ukraine	Centers for Disease Control and Prevention
EPI466911	NS	Puerto Rico	2013-Jun-14	EPI_ISL_145509	A/Puerto Rico/01/2013	Puerto Rico Department of Health	Centers for Disease Control and Prevention
EPI499460	NS	Japan	2013-May-29	EPI_ISL_145539	A/SHIZUOKA-C/99/2013	Shizuoka City Institute of Environmental Sciences and Public Health	National Institute of Infectious Diseases (NIID)	Fujisaki,Seiichiro; Itoh,Reiko; Miura,Mai; Tashiro,Masato; Odagiri,Takato
EPI467260	NS	Australia	2013-May-23	EPI_ISL_145643	A/South Australia/17/2013	WHO Collaborating Centre for Reference and Research on Influenza	Centers for Disease Control and Prevention
EPI468804	NS	India	2012-Feb-10	EPI_ISL_146119	A/India/P12946/2012		Import from public-domain	Potdar,V.A.; Dakhave,M.R.; Patil,K.N.; Kadam,A.A.; Mullick,J.; Chadha,M.S.
EPI468820	NS	India	2013-Jan-31	EPI_ISL_146123	A/India/Nag132467/2013		Import from public-domain	Potdar,V.A.; Dakhave,M.R.; Patil,K.N.; Kadam,A.A.; Mullick,J.; Chadha,M.S.
EPI468828	NS	India	2013-Feb-15	EPI_ISL_146125	A/India/P131845/2013		Import from public-domain	Potdar,V.A.; Dakhave,M.R.; Patil,K.N.; Kadam,A.A.; Mullick,J.; Chadha,M.S.
EPI468836	NS	India	2013-Feb-18	EPI_ISL_146127	A/India/P132194/2013		Import from public-domain	Potdar,V.A.; Dakhave,M.R.; Patil,K.N.; Kadam,A.A.; Mullick,J.; Chadha,M.S.
EPI468856	NS	India	2012-Feb-24	EPI_ISL_146129	A/India/P121778/2012		Import from public-domain	Potdar,V.A.; Dakhave,M.R.; Patil,K.N.; Kadam,A.A.; Mullick,J.; Chadha,M.S.
EPI468885	NS	India	2011-Aug-10	EPI_ISL_146133	A/India/P1112874/2011		Import from public-domain	Potdar,V.A.; Dakhave,M.R.; Patil,K.N.; Kadam,A.A.; Mullick,J.; Chadha,M.S.
EPI468893	NS	India	2011-Sep-23	EPI_ISL_146135	A/India/P1114854/2011		Import from public-domain	Potdar,V.A.; Dakhave,M.R.; Patil,K.N.; Kadam,A.A.; Mullick,J.; Chadha,M.S.
EPI468901	NS	India	2012-Jan-19	EPI_ISL_146137	A/India/Nsk12388/2012		Import from public-domain	Potdar,V.A.; Dakhave,M.R.; Patil,K.N.; Kadam,A.A.; Mullick,J.; Chadha,M.S.
EPI468909	NS	India	2012-Feb-24	EPI_ISL_146139	A/India/P121716/2012		Import from public-domain	Potdar,V.A.; Dakhave,M.R.; Patil,K.N.; Kadam,A.A.; Mullick,J.; Chadha,M.S.
EPI468917	NS	India	2012-Feb-24	EPI_ISL_146141	A/India/P121717/2012		Import from public-domain	Potdar,V.A.; Dakhave,M.R.; Patil,K.N.; Kadam,A.A.; Mullick,J.; Chadha,M.S.
EPI468925	NS	India	2012-Feb-24	EPI_ISL_146143	A/India/P121773/2012		Import from public-domain	Potdar,V.A.; Dakhave,M.R.; Patil,K.N.; Kadam,A.A.; Mullick,J.; Chadha,M.S.
EPI471163	NS	China	2009-Oct-30	EPI_ISL_146769	A/Zhejiang/89w/2009		Import from public-domain	Pan,L.; Li,Y.; Li,T.; Kou,Z.
EPI477465	NS	Australia	2013-Mar-26	EPI_ISL_148746	A/DARWIN/56/2013	Royal Darwin Hospital	WHO Collaborating Centre for Reference and Research on Influenza	Deng,Y-M., Iannello,P., Caldwell,N., Lau, H.,Komadina,N.
EPI477481	NS	Sri Lanka	2013-May-04	EPI_ISL_148748	A/SRI LANKA/30/2013	Medical Research Institute	WHO Collaborating Centre for Reference and Research on Influenza	Deng,Y-M., Iannello,P., Caldwell,N., Lau, H.,Komadina,N.
EPI477497	NS	Australia	2013-Feb-09	EPI_ISL_148750	A/TOWNSVILLE/5/2013	Queensland Health Forensic and Scientific Services	WHO Collaborating Centre for Reference and Research on Influenza	Deng,Y-M., Iannello,P., Caldwell,N., Lau, H.,Komadina,N.
EPI477628	NS	Australia	2013-Mar-11	EPI_ISL_148760	A/TOWNSVILLE/23/2013		WHO Collaborating Centre for Reference and Research on Influenza
EPI484214	NS	Sweden	2012-Dec-20	EPI_ISL_149625	A/Sweden/31/2012		Swedish National Institute for Communicable Disease Control
EPI484219	NS	Sweden	2012-Dec-20	EPI_ISL_149626	A/Sweden/32/2012	Public Health Agency of Sweden	Swedish National Institute for Communicable Disease Control
EPI484226	NS	Sweden	2012-Dec-23	EPI_ISL_149627	A/Sweden/33/2012	Public Health Agency of Sweden	Swedish National Institute for Communicable Disease Control
EPI484234	NS	Sweden	2012-Dec-25	EPI_ISL_149628	A/Sweden/34/2012	Public Health Agency of Sweden	Swedish National Institute for Communicable Disease Control
EPI484242	NS	Sweden	2012-Dec-27	EPI_ISL_149629	A/Sweden/35/2012	Public Health Agency of Sweden	Swedish National Institute for Communicable Disease Control
EPI484257	NS	Sweden	2013-Jan-07	EPI_ISL_149631	A/Sweden/118/2013	Public Health Agency of Sweden	Swedish National Institute for Communicable Disease Control
EPI484265	NS	Sweden	2013-Jan-13	EPI_ISL_149632	A/Sweden/119/2013	Public Health Agency of Sweden	Swedish National Institute for Communicable Disease Control
EPI484273	NS	Sweden	2013-Jan-17	EPI_ISL_149633	A/Sweden/120/2013	Public Health Agency of Sweden	Swedish National Institute for Communicable Disease Control
EPI484281	NS	Sweden	2013-Jan-11	EPI_ISL_149634	A/Sweden/121/2013	Public Health Agency of Sweden	Swedish National Institute for Communicable Disease Control
EPI484296	NS	Sweden	2013-Jan-16	EPI_ISL_149636	A/Sweden/122/2013		Swedish National Institute for Communicable Disease Control
EPI484304	NS	Sweden	2013-Jan-18	EPI_ISL_149637	A/Sweden/123/2013		Swedish National Institute for Communicable Disease Control
EPI484312	NS	Sweden	2013-Jan-23	EPI_ISL_149638	A/Sweden/124/2013		Swedish National Institute for Communicable Disease Control
EPI484320	NS	Sweden	2013-Jan-22	EPI_ISL_149639	A/Sweden/125/2013		Swedish National Institute for Communicable Disease Control
EPI484328	NS	Sweden	2013-Jan-28	EPI_ISL_149640	A/Sweden/126/2013		Swedish National Institute for Communicable Disease Control
EPI484336	NS	Sweden	2013-Jan-31	EPI_ISL_149641	A/Sweden/127/2013		Swedish National Institute for Communicable Disease Control
EPI484344	NS	Sweden	2013-Feb-05	EPI_ISL_149642	A/Sweden/128/2013		Swedish National Institute for Communicable Disease Control
EPI484352	NS	Sweden	2013-Feb-11	EPI_ISL_149643	A/Sweden/129/2013		Swedish National Institute for Communicable Disease Control
EPI484360	NS	Sweden	2013-Feb-12	EPI_ISL_149644	A/Sweden/130/2013		Swedish National Institute for Communicable Disease Control
EPI484368	NS	Sweden	2013-Feb-15	EPI_ISL_149645	A/Sweden/131/2013		Swedish National Institute for Communicable Disease Control
EPI484376	NS	Sweden	2013-Feb-15	EPI_ISL_149646	A/Sweden/132/2013		Swedish National Institute for Communicable Disease Control
EPI484384	NS	Sweden	2013-Feb-18	EPI_ISL_149647	A/Sweden/133/2013		Swedish National Institute for Communicable Disease Control
EPI484392	NS	Sweden	2013-Feb-22	EPI_ISL_149648	A/Sweden/134/2013		Swedish National Institute for Communicable Disease Control
EPI484400	NS	Sweden	2013-Feb-24	EPI_ISL_149649	A/Sweden/135/2013		Swedish National Institute for Communicable Disease Control
EPI484408	NS	Sweden	2013-Mar-10	EPI_ISL_149650	A/Sweden/136/2013		Swedish National Institute for Communicable Disease Control
EPI484416	NS	Sweden	2013-Mar-22	EPI_ISL_149651	A/Sweden/137/2013		Swedish National Institute for Communicable Disease Control
EPI484605	NS	Sweden	2009-Jun-11	EPI_ISL_149709	A/Stockholm/45/2009		Swedish National Institute for Communicable Disease Control
EPI484613	NS	Sweden	2010-Dec-13	EPI_ISL_149710	A/Stockholm/13/2010		Swedish National Institute for Communicable Disease Control
EPI484621	NS	Sweden	2012-Jan-02	EPI_ISL_149711	A/Stockholm/1/2012		Swedish National Institute for Communicable Disease Control
EPI543248	NS	Sweden	2013-Oct-03	EPI_ISL_149782	A/Stockholm/19/2013		Public Health Agency of Sweden
EPI543250	NS	Sweden	2013-Oct-08	EPI_ISL_149783	A/Stockholm/20/2013		Public Health Agency of Sweden
EPI485781	NS	United States	2013-Oct-09	EPI_ISL_150043	A/Louisiana/08/2013	Louisiana Department of Health and Hospitals	Centers for Disease Control and Prevention
EPI543252	NS	Sweden	2013-Oct-15	EPI_ISL_150118	A/Halmstad/1/2013		Public Health Agency of Sweden
EPI543257	NS	Sweden	2013-Nov-01	EPI_ISL_150119	A/Stockholm/21/2013		Public Health Agency of Sweden
EPI543262	NS	Sweden	2013-Oct-15	EPI_ISL_150148	A/Stockholm/23/2013		Public Health Agency of Sweden
EPI503466	NS	Hong Kong (SAR)	2013-Sep-19	EPI_ISL_150295	A/Hong Kong/5008/2013	Government Virus Unit	Centers for Disease Control and Prevention
EPI486630	NS	United States	2013-Oct-09	EPI_ISL_150296	A/Louisiana/12/2013	Louisiana Department of Health and Hospitals	Centers for Disease Control and Prevention
EPI486638	NS	United States	2013-Oct-23	EPI_ISL_150297	A/Louisiana/11/2013	Louisiana Department of Health and Hospitals	Centers for Disease Control and Prevention
EPI486646	NS	United States	2013-Oct-21	EPI_ISL_150298	A/Louisiana/10/2013	Louisiana Department of Health and Hospitals	Centers for Disease Control and Prevention
EPI543264	NS	Sweden	2013-Nov-09	EPI_ISL_150552	A/Uppsala/6/2013		Public Health Agency of Sweden
EPI543266	NS	Sweden	2013-Nov-13	EPI_ISL_150554	A/Stockholm/24/2013		Public Health Agency of Sweden
EPI543269	NS	Sweden	2013-Nov-13	EPI_ISL_150555	A/Stockholm/25/2013		Public Health Agency of Sweden
EPI543274	NS	Sweden	2013-Nov-12	EPI_ISL_150556	A/Uppsala/7/2013		Public Health Agency of Sweden
EPI543276	NS	Sweden	2013-Nov-14	EPI_ISL_150557	A/Stockholm/26/2013		Public Health Agency of Sweden
EPI487726	NS	United States	2013-Oct-29	EPI_ISL_150613	A/Utah/10/2013	Utah Department of Health	Centers for Disease Control and Prevention
EPI487743	NS	Costa Rica	2013-Aug-05	EPI_ISL_150617	A/Costa Rica/5802/2013	Laboratorio Nacional de Influenza	Centers for Disease Control and Prevention
EPI539673	NS	Australia	2013-Sep-23	EPI_ISL_151586	A/SOUTH AUSTRALIA/77/2013	Institute of Medical and Veterinary Science (IMVS)	WHO Collaborating Centre for Reference and Research on Influenza	Deng,Y-M; Iannello,P; Spirason,N; Jelley,L; Lau,H; Komadina,N
EPI492799	NS	United States	2013-Nov-11	EPI_ISL_151838	A/Louisiana/13/2013	Louisiana Department of Health and Hospitals	Centers for Disease Control and Prevention
EPI492807	NS	United States	2013-Nov-04	EPI_ISL_151839	A/Mississippi/11/2013	Mississippi Public Health Laboratory	Centers for Disease Control and Prevention
EPI499449	NS	Japan	2013-Nov-24	EPI_ISL_152927	A/SAPPORO/114/2013	Sapporo City Institute of Public Health	National Institute of Infectious Diseases (NIID)	Takashita,Emi; Itoh,Reiko; Miura,Mai; Ejima,Miho; Tashiro,Masato; Odagiri,Takato
EPI499441	NS	Japan	2013-Nov-25	EPI_ISL_152931	A/SAPPORO/TH1/2013	Virus Research Center, Sendai Medical Center	National Institute of Infectious Diseases (NIID)	Takashita,Emi; Itoh,Reiko; Miura,Mai; Ejima,Miho; Tashiro,Masato; Odagiri,Takato
EPI543286	NS	Sweden	2013-Nov-28	EPI_ISL_152950	A/Stockholm/33/2013		Public Health Agency of Sweden
EPI543307	NS	Sweden	2013-Dec-09	EPI_ISL_152957	A/Skovde/4/2013		Public Health Agency of Sweden
EPI543309	NS	Sweden	2013-Dec-11	EPI_ISL_152958	A/Stockholm/28/2013		Public Health Agency of Sweden
EPI543316	NS	Sweden	2013-Dec-16	EPI_ISL_152960	A/Stockholm/32/2013		Public Health Agency of Sweden
EPI498050	NS	United States	2013-Oct-21	EPI_ISL_153071	A/Mississippi/10/2013	Mississippi Public Health Laboratory	Centers for Disease Control and Prevention
EPI498060	NS	United States	2013-Sep-17	EPI_ISL_153074	A/New Hampshire/04/2013	New Hampshire Public Health Laboratories	Centers for Disease Control and Prevention
EPI498113	NS	India	2013-Jan-27	EPI_ISL_153079	A/India/P131027/2013		Import from public-domain	Potdar,V.A.; Kadam,A.A.; Dakhave,M.R.; Chadha,M.S.
EPI498178	NS	United States	2013-Nov-13	EPI_ISL_153089	A/Massachusetts/15/2013	Massachusetts Department of Public Health	Centers for Disease Control and Prevention
EPI498185	NS	United States	2013-Nov-18	EPI_ISL_153090	A/Mississippi/29/2013	New York State Department of Health	Centers for Disease Control and Prevention
EPI507032	NS	Japan	2013-Nov-11	EPI_ISL_153618	A/KANAGAWA/146/2013	Kanagawa Prefectural Institute of Public Health	National Institute of Infectious Diseases (NIID)	Takashita,Emi; Fujisaki,Seiichiro; Itoh,Reiko; Miura,Mai; Ejima,Miho; Tashiro,Masato; Odagiri,Takato
EPI507037	NS	Japan	2013-Nov-19	EPI_ISL_153619	A/KANAGAWA/149/2013	Kanagawa Prefectural Institute of Public Health	National Institute of Infectious Diseases (NIID)	Takashita,Emi; Fujisaki,Seiichiro; Itoh,Reiko; Miura,Mai; Ejima,Miho; Tashiro,Masato; Odagiri,Takato
EPI507027	NS	Japan	2013-Nov-14	EPI_ISL_154136	A/YAMAGATA/158/2013	Yamagata Prefectural Institute of Public Health	National Institute of Infectious Diseases (NIID)	Takashita,Emi; Fujisaki,Seiichiro; Itoh,Reiko; Miura,Mai; Ejima,Miho; Tashiro,Masato; Odagiri,Takato
EPI503824	NS	United States	2013-Nov-29	EPI_ISL_154243	A/Maryland/20/2013	Maryland Department of Health and Mental Hygiene	Centers for Disease Control and Prevention
EPI503391	NS	United States	2014-Jan-03	EPI_ISL_154792	A/Florida/01/2014	Florida Department of Health-Jacksonville	Centers for Disease Control and Prevention
EPI503423	NS	United States	2014-Jan-01	EPI_ISL_154802	A/Nevada/01/2014	Southern Nevada Public Health Lab	Centers for Disease Control and Prevention
EPI503451	NS	United States	2013-Dec-19	EPI_ISL_154811	A/Nevada/24/2013	Southern Nevada Public Health Lab	Centers for Disease Control and Prevention
EPI503458	NS	United States	2013-Oct-12	EPI_ISL_154812	A/Mississippi/09/2013	Mississippi Public Health Laboratory	Centers for Disease Control and Prevention
EPI543346	NS	Sweden	2014-Jan-15	EPI_ISL_154974	A/Uppsala/1/2014		Public Health Agency of Sweden
EPI543351	NS	Sweden	2014-Jan-16	EPI_ISL_155008	A/Uppsala/2/2014		Public Health Agency of Sweden
EPI543356	NS	Sweden	2014-Jan-10	EPI_ISL_155009	A/Malmoe/1/2014		Public Health Agency of Sweden
EPI503817	NS	United States	2013-Dec-20	EPI_ISL_155018	A/Louisiana/34/2013	Louisiana Department of Health and Hospitals	Centers for Disease Control and Prevention
EPI503864	NS	United States	2013-Dec-22	EPI_ISL_155031	A/Rhode Island/09/2013	Rhode Island Department of Health	Centers for Disease Control and Prevention
EPI543361	NS	Sweden	2014-Jan-10	EPI_ISL_155649	A/Stockholm/1/2014		Public Health Agency of Sweden
EPI543509	NS	Sweden	2014-Jan-06	EPI_ISL_155656	A/Stockholm/3/2014		Public Health Agency of Sweden
EPI506118	NS	Russian Federation	2013-Jan-05	EPI_ISL_156274	A/Kazan/CRIE-02/2013		Import from public-domain	Yatsyshina,S.; Renteeva,A.; Valdohina,A.; Shipulin,G.
EPI506174	NS	Russian Federation	2013-Jan-04	EPI_ISL_156275	A/Kazan/CRIE-03/2013		Import from public-domain	Yatsyshina,S.; Renteeva,A.; Valdohina,A.; Shipulin,G.
EPI506182	NS	Russian Federation	2013-Jan-09	EPI_ISL_156278	A/Kazan/CRIE-04/2013		Import from public-domain	Yatsyshina,S.; Renteeva,A.; Valdohina,A.; Shipulin,G.
EPI507524	NS	United States	2013-Dec-15	EPI_ISL_156762	A/Hawaii/03/2013	State of Hawaii Department of Health	Centers for Disease Control and Prevention
EPI515736	NS	United States	2013-Oct-07	EPI_ISL_156763	A/Maryland/08/2013	Maryland Department of Health and Mental Hygiene	Centers for Disease Control and Prevention
EPI507533	NS	United States	2014-Jan-18	EPI_ISL_156765	A/Texas/09/2014	Texas Department of State Health Services-Laboratory Services	Centers for Disease Control and Prevention
EPI507596	NS	Portugal	2013-Mar-01	EPI_ISL_156806	A/Lisbon/137/2013	National Institute for Medical Research	Centers for Disease Control and Prevention
EPI507655	NS	United States	2013-Oct-02	EPI_ISL_156812	A/Pennsylvania/07/2013	Pennsylvania Department of Health	Centers for Disease Control and Prevention
EPI543384	NS	Sweden	2014-Jan-20	EPI_ISL_156916	A/Uppsala/3/2014		Public Health Agency of Sweden
EPI509206	NS	Sweden	2014-Feb-06	EPI_ISL_156997	A/Gavle/2/2014		Public Health Agency of Sweden
EPI509208	NS	Sweden	2014-Feb-06	EPI_ISL_156998	A/Gavle/3/2014		Public Health Agency of Sweden
EPI509210	NS	Sweden	2014-Feb-06	EPI_ISL_156999	A/Gavle/4/2014		Public Health Agency of Sweden
EPI543417	NS	Sweden	2014-Feb-14	EPI_ISL_157003	A/Sweden/3/2014		Public Health Agency of Sweden
EPI543419	NS	Sweden	2014-Feb-20	EPI_ISL_157004	A/Sweden/2/2014		Public Health Agency of Sweden
EPI508613	NS	United States	2013-Dec-30	EPI_ISL_157072	A/California/59/2013	California Department of Health Services	Centers for Disease Control and Prevention
EPI543424	NS	Sweden	2014-Feb-10	EPI_ISL_157114	A/Uppsala/5/2014		Public Health Agency of Sweden
EPI543429	NS	Sweden	2014-Feb-10	EPI_ISL_157115	A/Uppsala/6/2014		Public Health Agency of Sweden
EPI543433	NS	Sweden	2014-Feb-24	EPI_ISL_157116	A/Sweden/4/2014		Public Health Agency of Sweden
EPI543435	NS	Sweden	2014-Feb-25	EPI_ISL_157117	A/Sweden/5/2014		Public Health Agency of Sweden
EPI543440	NS	Sweden	2014-Feb-24	EPI_ISL_157119	A/Sweden/6/2014		Public Health Agency of Sweden
EPI509940	NS	United States	2014-Jan-22	EPI_ISL_157753	A/Pennsylvania/03/2014	Pennsylvania Department of Health	Centers for Disease Control and Prevention
EPI509948	NS	United States	2014-Jan-22	EPI_ISL_157754	A/Pennsylvania/02/2014	Pennsylvania Department of Health	Centers for Disease Control and Prevention
EPI511872	NS	United States	2014-Jan-12	EPI_ISL_157857	A/Pennsylvania/01/2014	Pennsylvania Department of Health	Centers for Disease Control and Prevention
EPI510133	NS	United States	2014-Jan-28	EPI_ISL_157858	A/Pennsylvania/04/2014	Pennsylvania Department of Health	Centers for Disease Control and Prevention
EPI510139	NS	United States	2014-Feb-03	EPI_ISL_157859	A/Maryland/04/2014	Maryland Department of Health and Mental Hygiene	Centers for Disease Control and Prevention
EPI510145	NS	United States	2014-Feb-15	EPI_ISL_157860	A/Pennsylvania/05/2014	Pennsylvania Department of Health	Centers for Disease Control and Prevention
EPI511883	NS	United States	2014-Feb-03	EPI_ISL_158707	A/California/06/2014	California Department of Health Services	Centers for Disease Control and Prevention
EPI511894	NS	United States	2014-Feb-08	EPI_ISL_158708	A/Washington/05/2014	Spokane Regional Health District	Centers for Disease Control and Prevention
EPI543455	NS	Sweden	2014-Feb-27	EPI_ISL_159134	A/Stockholm/9/2014		Public Health Agency of Sweden
EPI543460	NS	Sweden	2014-Feb-25	EPI_ISL_159135	A/Sundsvall/1/2014		Public Health Agency of Sweden
EPI543463	NS	Sweden	2014-Feb-18	EPI_ISL_159136	A/Stockholm/10/2014		Public Health Agency of Sweden
EPI543465	NS	Sweden	2014-Feb-14	EPI_ISL_159137	A/Stockholm/11/2014		Public Health Agency of Sweden
EPI516283	NS	United States	2014-Feb-01	EPI_ISL_159345	A/Pennsylvania/18/2014	Pennsylvania Department of Health	Centers for Disease Control and Prevention
EPI516297	NS	United States	2014-Jan-21	EPI_ISL_159348	A/Pennsylvania/19/2014	Pennsylvania Department of Health	Centers for Disease Control and Prevention
EPI516430	NS	United States	2014-Mar-04	EPI_ISL_159349	A/Virginia/06/2014	Virginia Division of Consolidated Laboratories	Centers for Disease Control and Prevention
EPI516426	NS	United States	2014-Jan-20	EPI_ISL_159350	A/Pennsylvania/15/2014	Pennsylvania Department of Health	Centers for Disease Control and Prevention
EPI516421	NS	Lao, People's Democratic Republic	2013-Sep-16	EPI_ISL_159354	A/Laos/828/2013	National Center for Laboratory and Epidemiology	Centers for Disease Control and Prevention
EPI516415	NS	United States	2014-Feb-10	EPI_ISL_159391	A/Washington/07/2014	Spokane Regional Health District	Centers for Disease Control and Prevention
EPI543485	NS	Sweden	2014-Apr-22	EPI_ISL_160173	A/Falun/1/2014		Public Health Agency of Sweden
EPI539663	NS	New Zealand	2013-Oct-07	EPI_ISL_161309	A/NORTHLAND/2/2013	Institute of Environmental Science and Research (ESR)	WHO Collaborating Centre for Reference and Research on Influenza	Deng,Y-D.; Iannello,P.; Spirason,N.; Jelley,L.; Lau,H.; Komadina,N.
EPI539683	NS	Australia	2013-Nov-06	EPI_ISL_161332	A/VICTORIA/229/2013	Royal Chidrens Hospital	WHO Collaborating Centre for Reference and Research on Influenza	Deng,Y-D.; Iannello,P.; Spirason,N.; Jelley,L.; Lau,H.; Komadina,N.
EPI529394	NS	Australia	2013-Nov-11	EPI_ISL_161858	A/SYDNEY/82/2013	Clinical Virology Unit, CDIM	WHO Collaborating Centre for Reference and Research on Influenza	Deng,Y-M.; Iannello,P.; Spirason,N.; Jelley,L.; Lau,H.; Komadina,N.
EPI529405	NS	Wallis and Futuna	2013-Nov-19	EPI_ISL_161860	A/NEW CALEDONIA/58/2013	Institut Pasteur New Caledonia	WHO Collaborating Centre for Reference and Research on Influenza	Deng,Y-M.; Iannello,P.; Spirason,N.; Jelley,L.; Lau,H.; Komadina,N.
EPI529413	NS	Thailand	2013-Oct-29	EPI_ISL_161861	A/PRACHUAP KHIRI KHAN/332/2013	WHO National Influenza Centre, National Institute of Medical Research (NIMR)	WHO Collaborating Centre for Reference and Research on Influenza	Deng,Y-M.; Iannello,P.; Spirason,N.; Jelley,L.; Lau,H.; Komadina,N.
EPI529430	NS	Australia	2013-Dec-07	EPI_ISL_161865	A/DARWIN/104/2013	Royal Darwin Hospital	WHO Collaborating Centre for Reference and Research on Influenza	Deng,Y-M.; Iannello,P.; Spirason,N.; Jelley,L.; Lau,H.; Komadina,N.
EPI529438	NS	Sri Lanka	2013-Oct-19	EPI_ISL_161866	A/SRI LANKA/61/2013	Medical Research Institute	WHO Collaborating Centre for Reference and Research on Influenza	Deng,Y-M.; Iannello,P.; Spirason,N.; Jelley,L.; Lau,H.; Komadina,N.
EPI543490	NS	Sweden	2014-Apr-06	EPI_ISL_162464	A/Malmoe/2/2014		Public Health Agency of Sweden
EPI614488	NS	India	2014-Mar-06	EPI_ISL_164784	A/India/6427/2014	National Institute of Virology	Centers for Disease Control and Prevention
EPI538889	NS	Russian Federation	2014-Jan-27	EPI_ISL_165141	A/Blagoveshensk/252/2014	State Research Center of Virology and Biotechnology (VECTOR)	State Research Center of Virology and Biotechnology (VECTOR)	Ryzhikov, A.B.; Ilyicheva, T.N.; Durymanov, A.G.; Susloparov, I.M.; Goncharova, N.I.; Malyshev, B.S.; Akishev, A.G.; Abdurashitov, M.A.; Netesova, N.A.; Degtyarev, S.Kh.
EPI538892	NS	Russian Federation	2014-Jan-10	EPI_ISL_165142	A/Vladivostok/331/2014	State Research Center of Virology and Biotechnology (VECTOR)	State Research Center of Virology and Biotechnology (VECTOR)	Ryzhikov, A.B.; Ilyicheva, T.N.; Durymanov, A.G.; Susloparov, I.M.; Goncharova, N.I.; Malyshev, B.S.; Akishev, A.G.; Abdurashitov, M.A.; Netesova, N.A.; Degtyarev, S.Kh.
EPI538895	NS	Russian Federation	2014-Mar-11	EPI_ISL_165143	A/Chita/1114/2014	State Research Center of Virology and Biotechnology (VECTOR)	State Research Center of Virology and Biotechnology (VECTOR)	Ryzhikov, A.B.; Ilyicheva, T.N.; Durymanov, A.G.; Susloparov, I.M.; Goncharova, N.I.; Malyshev, B.S.; Akishev, A.G.; Abdurashitov, M.A.; Netesova, N.A.; Degtyarev, S.Kh.
EPI538898	NS	Russian Federation	2014-Mar-11	EPI_ISL_165144	A/Barnaul/269/2014	State Research Center of Virology and Biotechnology (VECTOR)	State Research Center of Virology and Biotechnology (VECTOR)	Ryzhikov, A.B.; Ilyicheva, T.N.; Durymanov, A.G.; Susloparov, I.M.; Goncharova, N.I.; Malyshev, B.S.; Akishev, A.G.; Abdurashitov, M.A.; Netesova, N.A.; Degtyarev, S.Kh.
EPI538901	NS	Russian Federation	2014-Mar-26	EPI_ISL_165145	A/Novosibirsk/114/2014	State Research Center of Virology and Biotechnology (VECTOR)	State Research Center of Virology and Biotechnology (VECTOR)	Ryzhikov, A.B.; Ilyicheva, T.N.; Durymanov, A.G.; Susloparov, I.M.; Goncharova, N.I.; Malyshev, B.S.; Akishev, A.G.; Abdurashitov, M.A.; Netesova, N.A.; Degtyarev, S.Kh.
EPI538904	NS	Russian Federation	2014-Feb-21	EPI_ISL_165146	A/Chita/655/2014	State Research Center of Virology and Biotechnology (VECTOR)	State Research Center of Virology and Biotechnology (VECTOR)	Ryzhikov, A.B.; Ilyicheva, T.N.; Durymanov, A.G.; Susloparov, I.M.; Goncharova, N.I.; Malyshev, B.S.; Akishev, A.G.; Abdurashitov, M.A.; Netesova, N.A.; Degtyarev, S.Kh.
EPI538907	NS	Russian Federation	2014-Feb-24	EPI_ISL_165147	A/Chita/709/2014	State Research Center of Virology and Biotechnology (VECTOR)	State Research Center of Virology and Biotechnology (VECTOR)	Ryzhikov, A.B.; Ilyicheva, T.N.; Durymanov, A.G.; Susloparov, I.M.; Goncharova, N.I.; Malyshev, B.S.; Akishev, A.G.; Abdurashitov, M.A.; Netesova, N.A.; Degtyarev, S.Kh.
EPI561936	NS	Mongolia	2014-Feb-24	EPI_ISL_166015	A/Bulgan/1852/2014	National Centre for Disease Control (NCDC)	WHO Collaborating Centre for Reference and Research on Influenza	Deng,Y-M.; Iannello,P.; Spirason,N.; Jelley,L.; Lau,H.; Komadina,N.
EPI561966	NS	Thailand	2014-May-07	EPI_ISL_166017	A/NONTHABURI/248/2014	WHO National Influenza Centre, National Institute of Medical Research (NIMR)	WHO Collaborating Centre for Reference and Research on Influenza	Deng,Y-M.; Iannello,P.; Spirason,N.; Jelley,L.; Lau,H.; Komadina,N.
EPI561971	NS	Sri Lanka	2014-May-03	EPI_ISL_166024	A/SRI LANKA/31/2014	Medical Research Institute	WHO Collaborating Centre for Reference and Research on Influenza	Deng,Y-M.; Iannello,P.; Spirason,N.; Jelley,L.; Lau,H.; Komadina,N.
EPI630111	NS	Australia	2014-Jul-04	EPI_ISL_166026	A/TASMANIA/24/2014	Royal Hobart Hospital	WHO Collaborating Centre for Reference and Research on Influenza	Deng,Y-M.; Iannello,P.; Spirason,N.; Jelley,L.; Lau,H.; Komadina,N.
EPI630091	NS	New Caledonia	2014-May-19	EPI_ISL_166169	A/NEW CALEDONIA/58/2014	Institut Pasteur New Caledonia	WHO Collaborating Centre for Reference and Research on Influenza	Deng,Y-M.; Iannello,P.; Spirason,N.; Jelley,L.; Lau,H.; Komadina,N.
EPI561951	NS	Macao	2014-Jan-16	EPI_ISL_166170	A/MACAU/610158/2014	Laboratorio De Saude Publico	WHO Collaborating Centre for Reference and Research on Influenza	Deng,Y-M.; Iannello,P.; Spirason,N.; Jelley,L.; Lau,H.; Komadina,N.
EPI541848	NS	United States	2014-Feb-16	EPI_ISL_166343	A/North Carolina/04/2014	Mission Hospital Microbiology Lab	Centers for Disease Control and Prevention
EPI541997	NS	Russian Federation	2014-Mar-11	EPI_ISL_166412	A/Volgograd/CRIE-4/2014	Central Research Institute for Epidemiology	Central Research Institute of Epidemiology	Svetlana,Yatsyshina; Anna,Renteeva; Anna,Valdokhina; German,Shipulin
EPI542135	NS	Russian Federation	2014-Feb-17	EPI_ISL_166440	A/Astrakhan/CRIE-6/2014	Central Research Institute for Epidemiology	Central Research Institute of Epidemiology	Svetlana,Yatsyshina; Anna,Renteeva; Anna,Valdokhina; German,Shipulin
EPI542154	NS	Russian Federation	2014-Mar-10	EPI_ISL_166442	A/Astrakhan/CRIE-7/2014	Central Research Institute for Epidemiology	Central Research Institute of Epidemiology	Svetlana,Yatsyshina; Anna,Renteeva; Anna,Valdokhina; German,Shipulin
EPI542155	NS	Russian Federation	2014-Mar-15	EPI_ISL_166444	A/Astrakhan/CRIE-8/2014	Central Research Institute for Epidemiology	Central Research Institute of Epidemiology	Svetlana,Yatsyshina; Anna,Renteeva; Anna,Valdokhina; German,Shipulin
EPI543230	NS	Spain	2011-Feb-08	EPI_ISL_166710	A/Madrid/RR7495/2011	Instituto de Salud Carlos III	Instituto de Salud Carlos III	Pozo,F; Ledesma,J; Calderon,A.; Gonzalez -Esguevillas,M.; Molinero,M.; Casas,I.
EPI544100	NS	Singapore	2013-Dec-16	EPI_ISL_166896	A/Singapore/KK1064/2013	Ministry of Health, Singapore	Ministry of Health, Singapore	Chen,B.B.; Phuah,S.P.; Poh,M.K.; Chen,S.L.; Cui,L.
EPI544108	NS	Singapore	2013-Dec-18	EPI_ISL_166897	A/Singapore/KK1067/2013	Ministry of Health, Singapore	Ministry of Health, Singapore	Chen,B.B.; Phuah,S.P.; Poh,M.K.; Chen,S.L.; Cui,L.
EPI544116	NS	Singapore	2013-Dec-18	EPI_ISL_166898	A/Singapore/KK1073/2013	Ministry of Health, Singapore	Ministry of Health, Singapore	Chen,B.B.; Phuah,S.P.; Poh,M.K.; Chen,S.L.; Cui,L.
EPI544124	NS	Singapore	2013-Dec-16	EPI_ISL_166899	A/Singapore/TT950/2013	Ministry of Health, Singapore	Ministry of Health, Singapore	Chen,B.B.; Phuah,S.P.; Poh,M.K.; Chen,S.L.; Cui,L.
EPI544132	NS	Singapore	2013-Dec-30	EPI_ISL_166900	A/Singapore/TT1061/2013	Ministry of Health, Singapore	Ministry of Health, Singapore	Chen,B.B.; Phuah,S.P.; Poh,M.K.; Chen,S.L.; Cui,L.
EPI544140	NS	Singapore	2013-Dec-23	EPI_ISL_166901	A/Singapore/EN555/2013	Ministry of Health, Singapore	Ministry of Health, Singapore	Chen,B.B.; Phuah,S.P.; Poh,M.K.; Chen,S.L.; Cui,L.
EPI561926	NS	New Zealand	2014-Sep-10	EPI_ISL_168841	A/AUCKLAND/8/2014	Auckland Hospital	WHO Collaborating Centre for Reference and Research on Influenza	Deng,Y-M.; Iannello,P.; Spirason,N.; Jelley,L.; Lau,H.; Komadina,N.
EPI561941	NS	Cambodia	2014-Jun-11	EPI_ISL_168842	A/CAMBODIA/Y0630302/2014	Institute Pasteur du Cambodia	WHO Collaborating Centre for Reference and Research on Influenza	Deng,Y-M.; Iannello,P.; Spirason,N.; Jelley,L.; Lau,H.; Komadina,N.
EPI561946	NS	New Zealand	2014-Aug-03	EPI_ISL_168850	A/CHRISTCHURCH/538/2014	Canterbury Health Services	WHO Collaborating Centre for Reference and Research on Influenza	Deng,Y-M.; Iannello,P.; Spirason,N.; Jelley,L.; Lau,H.; Komadina,N.
EPI561961	NS	New Caledonia	2014-Aug-14	EPI_ISL_168854	A/NEW CALEDONIA/72/2014	Institut Pasteur New Caledonia	WHO Collaborating Centre for Reference and Research on Influenza	Deng,Y-M.; Iannello,P.; Spirason,N.; Jelley,L.; Lau,H.; Komadina,N.
EPI561931	NS	Australia	2014-Aug-15	EPI_ISL_168953	A/BRISBANE/1007/2014	Institute of Medical and Veterinary Science (IMVS)	WHO Collaborating Centre for Reference and Research on Influenza	Deng,Y-M.; Iannello,P.; Spirason,N.; Jelley,L.; Lau,H.; Komadina,N.
EPI552711	NS	Sweden	2014-Dec-03	EPI_ISL_169260	A/Sweden/74/2014		Public Health Agency of Sweden
EPI554645	NS	United States	2014-Nov-07	EPI_ISL_169653	A/Florida/63/2014	Florida Department of Health-Jacksonville	Centers for Disease Control and Prevention
EPI556794	NS	United States	2014-Nov-05	EPI_ISL_170147	A/Iowa/19/2014	Iowa State Hygienic Laboratory	Centers for Disease Control and Prevention
EPI713828	NS	Japan	2014-Sep-16	EPI_ISL_170429	A/KANAGAWA/165/2014	Kanagawa Prefectural Institute of Public Health	National Institute of Infectious Diseases (NIID)	Takashita,Emi; Fujisaki,Seiichiro; Shirakura,Masayuki; Watanabe,Shinji; Odagiri,Takato
EPI559459	NS	Sweden	2014-Dec-08	EPI_ISL_170997	A/Stockholm/37/2014		Public Health Agency of Sweden
EPI562620	NS	Myanmar	2013-Sep-01	EPI_ISL_172193	A/Myanmar/13M310/2013		Niigata University (DPH)	Saito, Reiko; Takemae, Nobuhiro; Saito, Takehiko; Shobugawa, Yugo; Kondo, Hiroki; Hibino, Akinobu; Yadanar, Kyaw; Yi Yi, Myint; Khin Yi, Oo; Htay Htay, Tin
EPI713834	NS	Taiwan	2014-Oct-08	EPI_ISL_172625	A/Taiwan/609/2014	Center for Disease Control	National Institute of Infectious Diseases (NIID)	Takashita,Emi; Fujisaki,Seiichiro; Shirakura,Masayuki; Watanabe,Shinji; Odagiri,Takato
EPI713840	NS	Taiwan	2014-Oct-06	EPI_ISL_172628	A/Taiwan/612/2014	Center for Disease Control	National Institute of Infectious Diseases (NIID)	Takashita,Emi; Fujisaki,Seiichiro; Shirakura,Masayuki; Watanabe,Shinji; Odagiri,Takato
EPI564899	NS	United States	2015-Jan-07	EPI_ISL_172637	A/New Hampshire/01/2015	New Hampshire Public Health Laboratories	Centers for Disease Control and Prevention
EPI564914	NS	Korea, Republic of	2014-Dec-15	EPI_ISL_172638	A/Jeonbuk/1997/2014	National Institute of Health	Centers for Disease Control and Prevention
EPI564922	NS	Korea, Republic of	2014-Dec-15	EPI_ISL_172639	A/Jeonbuk/1998/2014	National Institute of Health	Centers for Disease Control and Prevention
EPI564930	NS	Ethiopia	2014-Nov-14	EPI_ISL_172640	A/Ethiopia/66/2014	Ethiopian Health and Nutrition Research Institute (EHNRI)	Centers for Disease Control and Prevention
EPI564938	NS	Ethiopia	2014-Oct-30	EPI_ISL_172641	A/Ethiopia/1149/2014	Ethiopian Health and Nutrition Research Institute (EHNRI)	Centers for Disease Control and Prevention
EPI564946	NS	Korea, Republic of	2014-Dec-22	EPI_ISL_172642	A/Daegu/2001/2014	National Institute of Health	Centers for Disease Control and Prevention
EPI564954	NS	United States	2014-Dec-22	EPI_ISL_172643	A/Virginia/40/2014	University of Virginia, Medical Labs/Microbiology	Centers for Disease Control and Prevention
EPI564962	NS	Korea, Republic of	2014-Dec-22	EPI_ISL_172644	A/Jeonbuk/2005/2014	National Institute of Health	Centers for Disease Control and Prevention
EPI564970	NS	Japan	2014-Sep-16	EPI_ISL_172645	A/Kanagawa/163/2014	National Institute of Infectious Diseases (NIID)	Centers for Disease Control and Prevention
EPI564978	NS	Thailand	2014-Dec-01	EPI_ISL_172646	A/Nonthaburi/2398/2014	WHO National Influenza Centre, National Institute of Medical Research (NIMR)	Centers for Disease Control and Prevention
EPI564986	NS	Lao, People's Democratic Republic	2014-Sep-15	EPI_ISL_172647	A/Laos/952/2014	National Center for Laboratory and Epidemiology	Centers for Disease Control and Prevention
EPI564994	NS	Ethiopia	2014-Nov-07	EPI_ISL_172648	A/Ethiopia/63/2014	Ethiopian Health and Nutrition Research Institute (EHNRI)	Centers for Disease Control and Prevention
EPI565002	NS	Lao, People's Democratic Republic	2014-Sep-17	EPI_ISL_172649	A/Laos/951/2014	National Center for Laboratory and Epidemiology	Centers for Disease Control and Prevention
EPI565010	NS	United States	2014-Oct-12	EPI_ISL_172650	A/Hawaii/67/2014	State of Hawaii Department of Health	Centers for Disease Control and Prevention
EPI565018	NS	Hong Kong (SAR)	2014-Oct-20	EPI_ISL_172651	A/Hong Kong/7572/2014	Government Virus Unit	Centers for Disease Control and Prevention
EPI565026	NS	Thailand	2014-Dec-01	EPI_ISL_172652	A/Nonthaburi/375/2014	WHO National Influenza Centre, National Institute of Medical Research (NIMR)	Centers for Disease Control and Prevention
EPI565034	NS	Hong Kong (SAR)	2014-Oct-23	EPI_ISL_172653	A/Hong Kong/7573/2014	Government Virus Unit	Centers for Disease Control and Prevention
EPI565042	NS	Hong Kong (SAR)	2014-Oct-13	EPI_ISL_172654	A/Hong Kong/7561/2014	Government Virus Unit	Centers for Disease Control and Prevention
EPI748220	NS	Australia	2013-Mar-11	EPI_ISL_172856	A/Brisbane/28/2013	Queensland Health Forensic and Scientific Services	WHO Collaborating Centre for Reference and Research on Influenza	Deng,Y-M.; Iannello,P.; Erenest,J.; Spirason, N.; Komadina,N.
EPI570149	NS	Sweden	2015-Jan-20	EPI_ISL_172919	A/Uppsala/1/2015		Public Health Agency of Sweden
EPI569898	NS	Sweden	2015-Jan-22	EPI_ISL_172920	A/Uppsala/2/2015		Public Health Agency of Sweden
EPI570153	NS	Sweden	2015-Jan-19	EPI_ISL_172922	A/Stockholm/3/2015		Public Health Agency of Sweden
EPI569912	NS	Sweden	2015-Jan-19	EPI_ISL_172924	A/Stockholm/5/2015		Public Health Agency of Sweden
EPI569917	NS	Sweden	2015-Jan-06	EPI_ISL_172925	A/Malmoe/1/2015		Public Health Agency of Sweden
EPI569927	NS	Sweden	2015-Jan-06	EPI_ISL_172927	A/Stockholm/6/2015		Public Health Agency of Sweden
EPI569870	NS	Sweden	2015-Jan-11	EPI_ISL_172933	A/Stockholm/10/2015		Public Health Agency of Sweden
EPI567634	NS	Germany	2014-Dec-15	EPI_ISL_173260	A/Germany/40/2014	U.S. Air Force School of Aerospace Medicine	Centers for Disease Control and Prevention
EPI567642	NS	Germany	2014-Dec-18	EPI_ISL_173261	A/Germany/48/2014	U.S. Air Force School of Aerospace Medicine	Centers for Disease Control and Prevention
EPI567650	NS	United States	2015-Jan-07	EPI_ISL_173262	A/Iowa/02/2015	Iowa State Hygienic Laboratory	Centers for Disease Control and Prevention
EPI567658	NS	Mexico	2014-Oct-29	EPI_ISL_173263	A/Mexico/2493/2014	Laboratorio de Virus Respiratorio	Centers for Disease Control and Prevention
EPI567666	NS	United States	2014-Dec-09	EPI_ISL_173264	A/Iowa/27/2014	Iowa State Hygienic Laboratory	Centers for Disease Control and Prevention
EPI567674	NS	Bahrain	2014-Oct-22	EPI_ISL_173265	A/Bahrain/575/2014	Ministry of Health Bahrain	Centers for Disease Control and Prevention
EPI567682	NS	Bahrain	2014-Nov-18	EPI_ISL_173266	A/Bahrain/602/2014	Ministry of Health Bahrain	Centers for Disease Control and Prevention
EPI567690	NS	United States	2014-Nov-25	EPI_ISL_173267	A/Washington/59/2014	Washington State Public Health Laboratory	Centers for Disease Control and Prevention
EPI567698	NS	United States	2014-Dec-02	EPI_ISL_173268	A/Iowa/25/2014	Iowa State Hygienic Laboratory	Centers for Disease Control and Prevention
EPI567706	NS	United States	2015-Jan-08	EPI_ISL_173269	A/North Dakota/01/2015	North Dakota Department of Health	Centers for Disease Control and Prevention
EPI567714	NS	United States	2014-Nov-23	EPI_ISL_173270	A/Iowa/23/2014	Iowa State Hygienic Laboratory	Centers for Disease Control and Prevention
EPI567730	NS	Germany	2014-Dec-19	EPI_ISL_173272	A/Germany/51/2014	U.S. Air Force School of Aerospace Medicine	Centers for Disease Control and Prevention
EPI567738	NS	United States	2014-Dec-02	EPI_ISL_173273	A/Iowa/24/2014	Iowa State Hygienic Laboratory	Centers for Disease Control and Prevention
EPI567746	NS	United States	2014-Dec-11	EPI_ISL_173274	A/Iowa/26/2014	Iowa State Hygienic Laboratory	Centers for Disease Control and Prevention
EPI567754	NS	United States	2014-Dec-18	EPI_ISL_173275	A/New York/41/2014	New York State Department of Health	Centers for Disease Control and Prevention
EPI567847	NS	Japan	2014-Jan-25	EPI_ISL_173294	A/Nagasaki/13N057/2014		Niigata University (DPH)	Saito, Reiko; Takemae, Nobuhiro; Saito, Takehiko; Shobugawa, Yugo; Kondo, Hiroki; Hibino, Akinobu; Masaki, Hironori
EPI567855	NS	Vietnam	2013-Aug-03	EPI_ISL_173295	A/Vietnam/13V H1-1/2013		Niigata University (DPH)	Saito, Reiko; Takemae, Nobuhiro; Saito, Takehiko; Shobugawa, Yugo; Kondo, Hiroki; Hibino, Akinobu
EPI567863	NS	Vietnam	2013-Nov-03	EPI_ISL_173296	A/Vietnam/13V H1-4/2013		Niigata University (DPH)	Saito, Reiko; Takemae, Nobuhiro; Saito, Takehiko; Shobugawa, Yugo; Kondo, Hiroki; Hibino, Akinobu
EPI567871	NS	Vietnam	2013-Oct-04	EPI_ISL_173297	A/Vietnam/13V H1-5/2013		Niigata University (DPH)	Saito, Reiko; Takemae, Nobuhiro; Saito, Takehiko; Shobugawa, Yugo; Kondo, Hiroki; Hibino, Akinobu
EPI567879	NS	Vietnam	2013-May-16	EPI_ISL_173298	A/Vietnam/13V H1-6/2013		Niigata University (DPH)	Saito, Reiko; Takemae, Nobuhiro; Saito, Takehiko; Shobugawa, Yugo; Kondo, Hiroki; Hibino, Akinobu
EPI567957	NS	Myanmar	2014-Jun-06	EPI_ISL_173309	A/Myanmar/14M003/2014		Niigata University (DPH)	Saito, Reiko; Takemae, Nobuhiro; Saito, Takehiko; Shobugawa, Yugo; Kondo, Hiroki; Hibino, Akinobu; Yadanar, Kyaw; Yi Yi, Myint; Khin Yi, Oo; Htay Htay, Tin
EPI567965	NS	Myanmar	2014-Jul-16	EPI_ISL_173310	A/Myanmar/14M072/2014		Niigata University (DPH)	Saito, Reiko; Takemae, Nobuhiro; Saito, Takehiko; Shobugawa, Yugo; Kondo, Hiroki; Hibino, Akinobu; Yadanar, Kyaw; Yi Yi, Myint; Khin Yi, Oo; Htay Htay, Tin
EPI568008	NS	Myanmar	2014-Aug-13	EPI_ISL_173311	A/Myanmar/14M139/2014		Niigata University (DPH)	Saito, Reiko; Takemae, Nobuhiro; Saito, Takehiko; Shobugawa, Yugo; Kondo, Hiroki; Hibino, Akinobu; Yadanar, Kyaw; Yi Yi, Myint; Khin Yi, Oo; Htay Htay, Tin
EPI568016	NS	Myanmar	2014-Jul-14	EPI_ISL_173347	A/Myanmer/14M194/2014		Niigata University (DPH)	Saito, Reiko; Takemae, Nobuhiro; Saito, Takehiko; Shobugawa, Yugo; Kondo, Hiroki; Hibino, Akinobu; Yadanar, Kyaw; Yi Yi, Myint; Khin Yi, Oo; Htay Htay, Tin
EPI568024	NS	Myanmar	2014-Aug-01	EPI_ISL_173348	A/Myanmar/14M233/2014		Niigata University (DPH)	Saito, Reiko; Takemae, Nobuhiro; Saito, Takehiko; Shobugawa, Yugo; Kondo, Hiroki; Hibino, Akinobu; Yadanar, Kyaw; Yi Yi, Myint; Khin Yi, Oo; Htay Htay, Tin
EPI568032	NS	Myanmar	2014-Jul-11	EPI_ISL_173349	A/Myanmar/14M272/2014		Niigata University (DPH)	Saito, Reiko; Takemae, Nobuhiro; Saito, Takehiko; Shobugawa, Yugo; Kondo, Hiroki; Hibino, Akinobu; Yadanar, Kyaw; Yi Yi, Myint; Khin Yi, Oo; Htay Htay, Tin
EPI568040	NS	Myanmar	2014-Aug-20	EPI_ISL_173350	A/Myanmar/14M379/2014		Niigata University (DPH)	Saito, Reiko; Takemae, Nobuhiro; Saito, Takehiko; Shobugawa, Yugo; Kondo, Hiroki; Hibino, Akinobu; Yadanar, Kyaw; Yi Yi, Myint; Khin Yi, Oo; Htay Htay, Tin
EPI568048	NS	Myanmar	2014-Sep-05	EPI_ISL_173351	A/Myanmar/14M445/2014		Niigata University (DPH)	Saito, Reiko; Takemae, Nobuhiro; Saito, Takehiko; Shobugawa, Yugo; Kondo, Hiroki; Hibino, Akinobu; Yadanar, Kyaw; Yi Yi, Myint; Khin Yi, Oo; Htay Htay, Tin
EPI713846	NS	Japan	2014-Dec-12	EPI_ISL_174813	A/HIROSHIMA/63/2014	Center for Public Health and Environment, Hiroshima Prefectural Technology Research Institute	National Institute of Infectious Diseases (NIID)	Takashita,Emi; Fujisaki,Seiichiro; Shirakura,Masayuki; Watanabe,Shinji; Odagiri,Takato
EPI713852	NS	Japan	2015-Feb-02	EPI_ISL_174814	A/YOKOHAMA/50/2015	Yokohama City Institute of Public Health.	National Institute of Infectious Diseases (NIID)	Takashita,Emi; Fujisaki,Seiichiro; Shirakura,Masayuki; Watanabe,Shinji; Odagiri,Takato
EPI713858	NS	Japan	2014-Dec-16	EPI_ISL_174820	A/SAITAMA-C/45/2014	Saitama City Institute of Health Science and Research	National Institute of Infectious Diseases (NIID)	Takashita,Emi; Fujisaki,Seiichiro; Shirakura,Masayuki; Watanabe,Shinji; Odagiri,Takato
EPI614611	NS	Puerto Rico	2014-Oct-27	EPI_ISL_175253	A/Puerto Rico/29/2014	Puerto Rico Department of Health	Centers for Disease Control and Prevention
EPI614612	NS	Congo, the Democatic Republic of	2014-Nov-06	EPI_ISL_175254	A/Congo/2275/2014	INRB Service de Virologie	Centers for Disease Control and Prevention
EPI614629	NS	Puerto Rico	2014-Nov-03	EPI_ISL_175255	A/Puerto Rico/31/2014	Puerto Rico Department of Health	Centers for Disease Control and Prevention
EPI614630	NS	Puerto Rico	2014-Oct-04	EPI_ISL_175256	A/Puerto Rico/34/2014	Puerto Rico Department of Health	Centers for Disease Control and Prevention
EPI614634	NS	Puerto Rico	2014-Oct-22	EPI_ISL_175257	A/Puerto Rico/32/2014	Puerto Rico Department of Health	Centers for Disease Control and Prevention
EPI614644	NS	Puerto Rico	2014-Nov-14	EPI_ISL_175258	A/Puerto Rico/30/2014	Puerto Rico Department of Health	Centers for Disease Control and Prevention
EPI614633	NS	Congo, the Democatic Republic of	2014-Nov-05	EPI_ISL_175259	A/Congo/2278/2014	INRB Service de Virologie	Centers for Disease Control and Prevention
EPI614631	NS	Puerto Rico	2014-Oct-07	EPI_ISL_175260	A/Puerto Rico/35/2014	Puerto Rico Department of Health	Centers for Disease Control and Prevention
EPI614635	NS	United States	2015-Jan-04	EPI_ISL_175261	A/Hawaii/01/2015	State of Hawaii Department of Health	Centers for Disease Control and Prevention
EPI614632	NS	Puerto Rico	2014-Oct-15	EPI_ISL_175262	A/Puerto Rico/33/2014	Puerto Rico Department of Health	Centers for Disease Control and Prevention
EPI577746	NS	Japan	2014-Sep-11	EPI_ISL_176332	A/Okinawa/14T001/2014		Niigata University (DPH)	Saito, Reiko; Takemae, Nobuhiro; Saito, Takehiko; Shobugawa, Yugo; Kondo, Hiroki; Hibino, Akinobu; Makiya, Tomoko
EPI580158	NS	Uganda	2014-Jul-07	EPI_ISL_176803	A/Uganda/1625/2014	Uganda Virus Research Institute (UVRI), National Influenza Center	Centers for Disease Control and Prevention
EPI580171	NS	Bangladesh	2015-Jan-24	EPI_ISL_176805	A/Bangladesh/3026/2015	icddr,b International Centre for Diarrhoeal Disease Research, Bangladesh	Centers for Disease Control and Prevention
EPI580179	NS	Uganda	2014-May-05	EPI_ISL_176806	A/Uganda/856/2014	Uganda Virus Research Institute (UVRI), National Influenza Center	Centers for Disease Control and Prevention
EPI580187	NS	United States	2015-Feb-17	EPI_ISL_176807	A/Montana/05/2015	Montana Laboratory Services Bureau	Centers for Disease Control and Prevention
EPI580463	NS	Lebanon	2014-Feb-04	EPI_ISL_176844	A/Lebanon/14L61/2014		Niigata University (DPH)	Saito, Reiko; Takemae, Nobuhiro; Saito, Takehiko; Shobugawa, Yugo; Kondo, Hiroki; Hibino, Akinobu
EPI580471	NS	Lebanon	2014-Feb-05	EPI_ISL_176845	A/Lebanon/14L62/2014		Niigata University (DPH)	Saito, Reiko; Takemae, Nobuhiro; Saito, Takehiko; Shobugawa, Yugo; Kondo, Hiroki; Hibino, Akinobu
EPI580479	NS	Lebanon	2014-Feb-07	EPI_ISL_176846	A/Lebanon/14L66/2014		Niigata University (DPH)	Saito, Reiko; Takemae, Nobuhiro; Saito, Takehiko; Shobugawa, Yugo; Kondo, Hiroki; Hibino, Akinobu
EPI580519	NS	Japan	2015-Jan-14	EPI_ISL_176851	A/Niigata/14F019/2015		Niigata University (DPH)	Saito, Reiko; Takemae, Nobuhiro; Saito, Takehiko; Shobugawa, Yugo; Kondo, Hiroki; Hibino, Akinobu; Sato, Isamu
EPI582077	NS	Sweden	2015-Feb-23	EPI_ISL_177068	A/Skovde/2/2015		Public Health Agency of Sweden
EPI582109	NS	Sweden	2015-Feb-18	EPI_ISL_177072	A/Stockholm/21/2015		Public Health Agency of Sweden
EPI582114	NS	Sweden	2015-Feb-22	EPI_ISL_177073	A/Stockholm/22/2015		Public Health Agency of Sweden
EPI582122	NS	Sweden	2015-Feb-23	EPI_ISL_177074	A/Stockholm/23/2015		Public Health Agency of Sweden
EPI582167	NS	Sweden	2015-Mar-08	EPI_ISL_177080	A/Karlstad/2/2015		Public Health Agency of Sweden
EPI582175	NS	Sweden	2015-Feb-21	EPI_ISL_177081	A/Stockholm/25/2015		Public Health Agency of Sweden
EPI582183	NS	Sweden	2015-Feb-19	EPI_ISL_177082	A/Sweden/18/2015		Public Health Agency of Sweden
EPI582255	NS	Sweden	2015-Mar-04	EPI_ISL_177091	A/Stockholm/26/2015		Public Health Agency of Sweden
EPI582263	NS	Sweden	2015-Mar-11	EPI_ISL_177092	A/Uppsala/5/2015		Public Health Agency of Sweden
EPI582276	NS	Sweden	2015-Mar-11	EPI_ISL_177094	A/Uppsala/6/2015		Public Health Agency of Sweden
EPI584939	NS	India	2015-Jan-27	EPI_ISL_177604	A/India/1214/2015	National Institute of Virology	Centers for Disease Control and Prevention
EPI584957	NS	India	2015-Feb-03	EPI_ISL_177606	A/India/1508/2015	National Institute of Virology	Centers for Disease Control and Prevention
EPI584962	NS	India	2015-Feb-02	EPI_ISL_177607	A/India/1368/2015	National Institute of Virology	Centers for Disease Control and Prevention
EPI584969	NS	India	2015-Feb-01	EPI_ISL_177608	A/India/1399/2015	National Institute of Virology	Centers for Disease Control and Prevention
EPI584978	NS	India	2015-Feb-27	EPI_ISL_177609	A/India/3389/2015	National Institute of Virology	Centers for Disease Control and Prevention
EPI584987	NS	India	2015-Jan-27	EPI_ISL_177610	A/India/1268/2015	National Institute of Virology	Centers for Disease Control and Prevention
EPI584995	NS	India	2015-Jan-28	EPI_ISL_177611	A/India/1245/2015	National Institute of Virology	Centers for Disease Control and Prevention
EPI585003	NS	India	2015-Jan-28	EPI_ISL_177612	A/India/1247/2015	National Institute of Virology	Centers for Disease Control and Prevention
EPI585011	NS	India	2015-Mar-04	EPI_ISL_177613	A/India/3793/2015	National Institute of Virology	Centers for Disease Control and Prevention
EPI585019	NS	India	2015-Feb-27	EPI_ISL_177614	A/India/3388/2015	National Institute of Virology	Centers for Disease Control and Prevention
EPI585027	NS	India	2015-Mar-02	EPI_ISL_177615	A/India/3498/2015	National Institute of Virology	Centers for Disease Control and Prevention
EPI585269	NS	Sweden	2015-Mar-06	EPI_ISL_177683	A/Stockholm/28/2015		Public Health Agency of Sweden
EPI585276	NS	Sweden	2015-Mar-20	EPI_ISL_177684	A/Stockholm/29/2015		Public Health Agency of Sweden
EPI585287	NS	Sweden	2015-Apr-08	EPI_ISL_177686	A/Stockholm/31/2015		Public Health Agency of Sweden
EPI585304	NS	Sweden	2015-Apr-07	EPI_ISL_177689	A/Stockholm/33/2015		Public Health Agency of Sweden
EPI585312	NS	Sweden	2015-Mar-30	EPI_ISL_177690	A/Stockholm/34/2015		Public Health Agency of Sweden
EPI585320	NS	Sweden	2015-Mar-31	EPI_ISL_177691	A/Stockholm/35/2015		Public Health Agency of Sweden
EPI585328	NS	Sweden	2015-Mar-25	EPI_ISL_177692	A/Stockholm/36/2015		Public Health Agency of Sweden
EPI585367	NS	Sweden	2015-Mar-12	EPI_ISL_177697	A/Stockholm/27/2015		Public Health Agency of Sweden
EPI587737	NS	Bangladesh	2015-Feb-04	EPI_ISL_178481	A/Bangladesh/4001/2015	icddr,b International Centre for Diarrhoeal Disease Research, Bangladesh	Centers for Disease Control and Prevention
EPI587752	NS	United States	2015-Mar-01	EPI_ISL_178483	A/Washington/23/2015	Washington State Public Health Laboratory	Centers for Disease Control and Prevention
EPI587760	NS	Egypt	2014-Oct-04	EPI_ISL_178484	A/Egypt/4372/2014	U.S. Naval Medical Research Unit No.3	Centers for Disease Control and Prevention
EPI587784	NS	United States	2015-Feb-25	EPI_ISL_178487	A/Ohio/08/2015	Ohio Department of Health Laboratories	Centers for Disease Control and Prevention
EPI587808	NS	United States	2015-Feb-12	EPI_ISL_178490	A/Washington/19/2015	Washington State Public Health Laboratory	Centers for Disease Control and Prevention
EPI587816	NS	United States	2015-Mar-11	EPI_ISL_178491	A/Wisconsin/25/2015	Wisconsin State Laboratory of Hygiene	Centers for Disease Control and Prevention
EPI587824	NS	United States	2015-Feb-23	EPI_ISL_178492	A/California/23/2015	California Department of Health Services	Centers for Disease Control and Prevention
EPI587840	NS	Bangladesh	2015-Jan-27	EPI_ISL_178494	A/Bangladesh/1097/2015	icddr,b International Centre for Diarrhoeal Disease Research, Bangladesh	Centers for Disease Control and Prevention
EPI587848	NS	United States	2015-Feb-12	EPI_ISL_178495	A/Minnesota/04/2015	Minnesota Department of Health	Centers for Disease Control and Prevention
EPI587856	NS	United States	2015-Jan-28	EPI_ISL_178496	A/Indiana/08/2015	Indiana State Department of Health Laboratories	Centers for Disease Control and Prevention
EPI587871	NS	United States	2015-Feb-26	EPI_ISL_178498	A/Montana/08/2015	Montana Laboratory Services Bureau	Centers for Disease Control and Prevention
EPI587879	NS	United States	2015-Feb-07	EPI_ISL_178499	A/Hawaii/09/2015	State of Hawaii Department of Health	Centers for Disease Control and Prevention
EPI587887	NS	United States	2015-Mar-23	EPI_ISL_178500	A/Washington/20/2015	Marshfield Clinic Research Foundation	Centers for Disease Control and Prevention
EPI1095724	NS	Netherlands	2015-Jan-06	EPI_ISL_179477	A/Netherlands/104/2015	National Institute for Public Health and the Environment (RIVM)	National Institute for Public Health and the Environment (RIVM)	A.Meijer, P.Overduin
EPI598922	NS	Thailand	2009-Jul-30	EPI_ISL_181401	A/Bangkok/SIMI501/2009		Import from public-domain	Horthongkham,N.; Athipanyasilp,N.; Kaewnapan,B.; Sirirtantikorn,S.; Kantakamalakul,W.; Sutthent,R.
EPI598923	NS	Thailand	2010-Aug-08	EPI_ISL_181402	A/Bangkok/SIMI502/2010		Import from public-domain	Horthongkham,N.; Athipanyasilp,N.; Kaewnapan,B.; Sirirtantikorn,S.; Kantakamalakul,W.; Sutthent,R.
EPI598924	NS	Thailand	2010-Aug-14	EPI_ISL_181403	A/Bangkok/SIMI503/2010		Import from public-domain	Horthongkham,N.; Athipanyasilp,N.; Kaewnapan,B.; Sirirtantikorn,S.; Kantakamalakul,W.; Sutthent,R.
EPI598925	NS	Thailand	2010-Aug-30	EPI_ISL_181404	A/Bangkok/SIMI504/2010		Import from public-domain	Horthongkham,N.; Athipanyasilp,N.; Kaewnapan,B.; Sirirtantikorn,S.; Kantakamalakul,W.; Sutthent,R.
EPI598926	NS	Thailand	2010-Sep-01	EPI_ISL_181405	A/Bangkok/SIMI505/2010		Import from public-domain	Horthongkham,N.; Athipanyasilp,N.; Kaewnapan,B.; Sirirtantikorn,S.; Kantakamalakul,W.; Sutthent,R.
EPI598927	NS	Thailand	2010-Sep-28	EPI_ISL_181406	A/Bangkok/SIMI506/2010		Import from public-domain	Horthongkham,N.; Athipanyasilp,N.; Kaewnapan,B.; Sirirtantikorn,S.; Kantakamalakul,W.; Sutthent,R.
EPI598928	NS	Thailand	2009-Jul-30	EPI_ISL_181407	A/Bangkok/SIMI507/2009		Import from public-domain	Horthongkham,N.; Athipanyasilp,N.; Kaewnapan,B.; Sirirtantikorn,S.; Kantakamalakul,W.; Sutthent,R.
EPI598929	NS	Thailand	2010-Mar-23	EPI_ISL_181408	A/Bangkok/SIMI508/2010		Import from public-domain	Horthongkham,N.; Athipanyasilp,N.; Kaewnapan,B.; Sirirtantikorn,S.; Kantakamalakul,W.; Sutthent,R.
EPI598930	NS	Thailand	2010-Aug-19	EPI_ISL_181409	A/Bangkok/SIMI509/2010		Import from public-domain	Horthongkham,N.; Athipanyasilp,N.; Kaewnapan,B.; Sirirtantikorn,S.; Kantakamalakul,W.; Sutthent,R.
EPI598931	NS	Thailand	2010-Aug-14	EPI_ISL_181410	A/Bangkok/SIMI510/2010		Import from public-domain	Horthongkham,N.; Athipanyasilp,N.; Kaewnapan,B.; Sirirtantikorn,S.; Kantakamalakul,W.; Sutthent,R.
EPI598932	NS	Thailand	2010-Sep-28	EPI_ISL_181411	A/Bangkok/SIMI511/2010		Import from public-domain	Horthongkham,N.; Athipanyasilp,N.; Kaewnapan,B.; Sirirtantikorn,S.; Kantakamalakul,W.; Sutthent,R.
EPI611003	NS	United States	2015-Jan-15	EPI_ISL_188705	A/California/33/2015	California Department of Health Services	Centers for Disease Control and Prevention
EPI611011	NS	United States	2015-Jan-09	EPI_ISL_188706	A/California/35/2015	California Department of Health Services	Centers for Disease Control and Prevention
EPI611019	NS	United States	2015-Jan-26	EPI_ISL_188707	A/California/49/2015	California Department of Health Services	Centers for Disease Control and Prevention
EPI611027	NS	United States	2014-Dec-29	EPI_ISL_188708	A/California/56/2014	California Department of Health Services	Centers for Disease Control and Prevention
EPI611035	NS	United States	2014-Oct-08	EPI_ISL_188709	A/California/92/2014	California Department of Health Services	Centers for Disease Control and Prevention
EPI611043	NS	United States	2015-Apr-13	EPI_ISL_188710	A/Delaware/39/2015	Delaware Public Health Lab	Centers for Disease Control and Prevention
EPI611051	NS	United States	2015-Apr-13	EPI_ISL_188711	A/Delaware/40/2015	Delaware Public Health Lab	Centers for Disease Control and Prevention
EPI611059	NS	United States	2015-Apr-15	EPI_ISL_188712	A/Florida/47/2015	Florida Department of Health-Tampa	Centers for Disease Control and Prevention
EPI611067	NS	United States	2015-Feb-24	EPI_ISL_188713	A/Hawaii/17/2015	State of Hawaii Department of Health	Centers for Disease Control and Prevention
EPI611075	NS	United States	2015-Apr-02	EPI_ISL_188714	A/Hawaii/18/2015	State of Hawaii Department of Health	Centers for Disease Control and Prevention
EPI611083	NS	United States	2015-Feb-25	EPI_ISL_188715	A/Hawaii/25/2015	State of Hawaii Department of Health	Centers for Disease Control and Prevention
EPI611091	NS	United States	2015-Mar-16	EPI_ISL_188716	A/Hawaii/26/2015	State of Hawaii Department of Health	Centers for Disease Control and Prevention
EPI611146	NS	Lao, People's Democratic Republic	2014-Nov-18	EPI_ISL_188723	A/Laos/1187/2014	National Center for Laboratory and Epidemiology	Centers for Disease Control and Prevention
EPI611162	NS	United States	2015-Mar-11	EPI_ISL_188725	A/New Mexico/17/2015	New Mexico Department of Health	Centers for Disease Control and Prevention
EPI611170	NS	United States	2015-Mar-14	EPI_ISL_188726	A/South Dakota/16/2015	South Dakota Public Health Lab	Centers for Disease Control and Prevention
EPI614464	NS	Vietnam	2013-Feb-28	EPI_ISL_189818	A/Vietnam/3050/2013	National Institute of Hygiene and Epidemiology	Centers for Disease Control and Prevention
EPI614614	NS	United States	2015-Apr-13	EPI_ISL_189822	A/Hawaii/30/2015	State of Hawaii Department of Health	Centers for Disease Control and Prevention
EPI614622	NS	Kazakhstan	2015-Mar-17	EPI_ISL_189823	A/Kazakhstan/1157/2015	CSEE	Centers for Disease Control and Prevention
EPI614637	NS	United States	2015-Apr-16	EPI_ISL_189824	A/New Jersey/47/2015	New Jersey Department of Health & Senior Services	Centers for Disease Control and Prevention
EPI713888	NS	Japan	2015-Feb-09	EPI_ISL_191435	A/FUKUOKA/14363/2015	Fukuoka Institute of Public Health and Environmental Sciences	National Institute of Infectious Diseases (NIID)	Takashita,Emi; Fujisaki,Seiichiro; Shirakura,Masayuki; Watanabe,Shinji; Odagiri,Takato
EPI713900	NS	Japan	2014-Dec-12	EPI_ISL_191443	A/YAMANASHI/14332/2014	Yamanashi Institute for Public Health	National Institute of Infectious Diseases (NIID)	Takashita,Emi; Fujisaki,Seiichiro; Shirakura,Masayuki; Watanabe,Shinji; Odagiri,Takato
EPI713906	NS	Japan	2015-Mar-12	EPI_ISL_191447	A/FUKUOKA/14428/2015	Fukuoka Institute of Public Health and Environmental Sciences	National Institute of Infectious Diseases (NIID)	Takashita,Emi; Fujisaki,Seiichiro; Shirakura,Masayuki; Watanabe,Shinji; Odagiri,Takato
EPI713912	NS	Japan	2015-Feb-09	EPI_ISL_191448	A/IBARAKI/21/2015	Ibaraki Prefectural Institute of Public Health	National Institute of Infectious Diseases (NIID)	Takashita,Emi; Fujisaki,Seiichiro; Shirakura,Masayuki; Watanabe,Shinji; Odagiri,Takato
EPI713918	NS	Japan	2015-Mar-16	EPI_ISL_191449	A/FUKUOKA/14432/2015	Fukuoka Institute of Public Health and Environmental Sciences	National Institute of Infectious Diseases (NIID)	Takashita,Emi; Fujisaki,Seiichiro; Shirakura,Masayuki; Watanabe,Shinji; Odagiri,Takato
EPI713924	NS	Japan	2015-Mar-13	EPI_ISL_191450	A/TOKYO/14863/2015	Tokyo Metropolitan Institute of Public Health	National Institute of Infectious Diseases (NIID)	Takashita,Emi; Fujisaki,Seiichiro; Shirakura,Masayuki; Watanabe,Shinji; Odagiri,Takato
EPI713936	NS	Japan	2015-Mar-16	EPI_ISL_191451	A/SAGA/32/2015	Saga Prefectural Institute of Public Health and Pharmaceutical Research	National Institute of Infectious Diseases (NIID)	Takashita,Emi; Fujisaki,Seiichiro; Shirakura,Masayuki; Watanabe,Shinji; Odagiri,Takato
EPI623970	NS	Russian Federation	2015-Feb-12	EPI_ISL_191663	A/Vladikavkaz/CRIE-44/2015		Central Research Institute of Epidemiology	Svetlana,Yatsyshina; Anna,Renteeva; Anna,Valdokhina; German,Shipulin
EPI623975	NS	Russian Federation	2015-Feb-20	EPI_ISL_191664	A/Moscow/CRIE-48/2015		Central Research Institute of Epidemiology	Svetlana,Yatsyshina; Anna,Renteeva; Anna,Valdokhina; German,Shipulin
EPI623982	NS	Russian Federation	2015-Feb-12	EPI_ISL_191666	A/Stavropol/CRIE-54/2015		Central Research Institute of Epidemiology	Svetlana,Yatsyshina; Anna,Renteeva; Anna,Valdokhina; German,Shipulin
EPI623990	NS	Russian Federation	2015-Feb-15	EPI_ISL_191667	A/Moscow/CRIE-135/2015		Central Research Institute of Epidemiology	Svetlana,Yatsyshina; Anna,Renteeva; Anna,Valdokhina; German,Shipulin
EPI625431	NS	Ukraine	2015-Apr-16	EPI_ISL_192042	A/Ukraine/414/2015	Institute of Epidemiology and Infectious Diseases AMS of Ukraine	Centers for Disease Control and Prevention
EPI625439	NS	Ukraine	2015-Apr-13	EPI_ISL_192043	A/Ukraine/428/2015	Institute of Epidemiology and Infectious Diseases AMS of Ukraine	Centers for Disease Control and Prevention
EPI625447	NS	Ukraine	2015-Mar-03	EPI_ISL_192044	A/Ukraine/404/2015	Institute of Epidemiology and Infectious Diseases AMS of Ukraine	Centers for Disease Control and Prevention
EPI625455	NS	Ukraine	2015-Apr-10	EPI_ISL_192045	A/Dnipropetrovsk/437/2015	Institute of Epidemiology and Infectious Diseases AMS of Ukraine	Centers for Disease Control and Prevention
EPI625463	NS	Ukraine	2015-Apr-15	EPI_ISL_192046	A/Ukraine/422/2015	Institute of Epidemiology and Infectious Diseases AMS of Ukraine	Centers for Disease Control and Prevention
EPI625471	NS	Korea, Republic of	2015-Feb-09	EPI_ISL_192047	A/Gyeongbuk/408/2015	National Institute of Health	Centers for Disease Control and Prevention
EPI625479	NS	Korea, Republic of	2015-Feb-17	EPI_ISL_192048	A/Gyeongbuk/533/2015	National Institute of Health	Centers for Disease Control and Prevention
EPI625487	NS	Korea, Republic of	2015-Feb-02	EPI_ISL_192049	A/Jeonbuk/312/2015	National Institute of Health	Centers for Disease Control and Prevention
EPI625502	NS	Ukraine	2015-Apr-17	EPI_ISL_192051	A/Dnipropetrovsk/443/2015	Institute of Epidemiology and Infectious Diseases AMS of Ukraine	Centers for Disease Control and Prevention
EPI625510	NS	Ukraine	2015-Apr-27	EPI_ISL_192052	A/Dnipropetrovsk/449/2015	Institute of Epidemiology and Infectious Diseases AMS of Ukraine	Centers for Disease Control and Prevention
EPI625518	NS	Korea, Republic of	2015-Feb-24	EPI_ISL_192053	A/Daegu/653/2015	National Institute of Health	Centers for Disease Control and Prevention
EPI625526	NS	Korea, Republic of	2015-Mar-02	EPI_ISL_192054	A/Gyeongbuk/776/2015	National Institute of Health	Centers for Disease Control and Prevention
EPI625534	NS	Korea, Republic of	2015-Feb-23	EPI_ISL_192055	A/Busan/733/2015	National Institute of Health	Centers for Disease Control and Prevention
EPI625542	NS	Korea, Republic of	2015-Mar-02	EPI_ISL_192056	A/Chungnam/794/2015	National Institute of Health	Centers for Disease Control and Prevention
EPI625550	NS	Korea, Republic of	2015-Mar-23	EPI_ISL_192057	A/Daegu/1210/2015	National Institute of Health	Centers for Disease Control and Prevention
EPI625558	NS	Korea, Republic of	2015-Mar-02	EPI_ISL_192058	A/Gyeonggi/812/2015	National Institute of Health	Centers for Disease Control and Prevention
EPI625566	NS	Korea, Republic of	2015-Mar-09	EPI_ISL_192059	A/Chungnam/906/2015	National Institute of Health	Centers for Disease Control and Prevention
EPI625574	NS	Korea, Republic of	2015-Jan-06	EPI_ISL_192060	A/Jeju/22/2015	National Institute of Health	Centers for Disease Control and Prevention
EPI625582	NS	Ukraine	2015-Apr-21	EPI_ISL_192061	A/Dnipropetrovsk/444/2015	Institute of Epidemiology and Infectious Diseases AMS of Ukraine	Centers for Disease Control and Prevention
EPI625590	NS	Korea, Republic of	2015-Jan-05	EPI_ISL_192062	A/Ulsan/53/2015	National Institute of Health	Centers for Disease Control and Prevention
EPI625598	NS	Korea, Republic of	2015-Jan-12	EPI_ISL_192063	A/Ulsan/58/2015	National Institute of Health	Centers for Disease Control and Prevention
EPI625606	NS	Ukraine	2015-Apr-10	EPI_ISL_192064	A/Dnipropetrovsk/438/2015	Institute of Epidemiology and Infectious Diseases AMS of Ukraine	Centers for Disease Control and Prevention
EPI625614	NS	Korea, Republic of	2015-Jan-13	EPI_ISL_192065	A/Daegu/67/2015	National Institute of Health	Centers for Disease Control and Prevention
EPI625622	NS	Korea, Republic of	2015-Feb-16	EPI_ISL_192066	A/Gyeongbuk/557/2015	National Institute of Health	Centers for Disease Control and Prevention
EPI625630	NS	Ukraine	2015-Apr-07	EPI_ISL_192067	A/Dnipropetrovsk/439/2015	Institute of Epidemiology and Infectious Diseases AMS of Ukraine	Centers for Disease Control and Prevention
EPI625638	NS	Korea, Republic of	2015-Feb-24	EPI_ISL_192068	A/Gyeongbuk/643/2015	National Institute of Health	Centers for Disease Control and Prevention
EPI625646	NS	Korea, Republic of	2015-Jan-28	EPI_ISL_192069	A/Gwangju/182/2015	National Institute of Health	Centers for Disease Control and Prevention
EPI625654	NS	Ukraine	2015-Apr-17	EPI_ISL_192070	A/Dnipropetrovsk/441/2015	Institute of Epidemiology and Infectious Diseases AMS of Ukraine	Centers for Disease Control and Prevention
EPI625662	NS	Ukraine	2015-Mar-20	EPI_ISL_192071	A/Ukraine/368/2015	Institute of Epidemiology and Infectious Diseases AMS of Ukraine	Centers for Disease Control and Prevention
EPI625670	NS	Ukraine	2015-Mar-28	EPI_ISL_192072	A/Ukraine/371/2015	Institute of Epidemiology and Infectious Diseases AMS of Ukraine	Centers for Disease Control and Prevention
EPI625678	NS	Ukraine	2015-Feb-25	EPI_ISL_192073	A/Odessa/391/2015	Institute of Epidemiology and Infectious Diseases AMS of Ukraine	Centers for Disease Control and Prevention
EPI625686	NS	Ukraine	2015-Mar-23	EPI_ISL_192074	A/Ukraine/434/2015	Institute of Epidemiology and Infectious Diseases AMS of Ukraine	Centers for Disease Control and Prevention
EPI625926	NS	Ukraine	2015-Mar-02	EPI_ISL_192110	A/Ukraine/161/2015	Institute of Epidemiology and Infectious Diseases AMS of Ukraine	Centers for Disease Control and Prevention
EPI625942	NS	Lao, People's Democratic Republic	2015-Jan-19	EPI_ISL_192112	A/Laos/66/2015	National Center for Laboratory and Epidemiology	Centers for Disease Control and Prevention
EPI625950	NS	Ukraine	2015-Apr-23	EPI_ISL_192113	A/Khmelnitsky/462/2015	Institute of Epidemiology and Infectious Diseases AMS of Ukraine	Centers for Disease Control and Prevention
EPI625958	NS	Bangladesh	2015-May-04	EPI_ISL_192114	A/Bangladesh/2009/2015	icddr,b International Centre for Diarrhoeal Disease Research, Bangladesh	Centers for Disease Control and Prevention
EPI625966	NS	Russian Federation	2015-Feb-20	EPI_ISL_192115	A/St Petersburg/61/2015	Russian Academy of Medical Sciences	Centers for Disease Control and Prevention
EPI625982	NS	Russian Federation	2015-Feb-02	EPI_ISL_192117	A/St Petersburg/46/2015	Russian Academy of Medical Sciences	Centers for Disease Control and Prevention
EPI625990	NS	Russian Federation	2015-Feb-13	EPI_ISL_192118	A/St Petersburg/83/2015	Russian Academy of Medical Sciences	Centers for Disease Control and Prevention
EPI625998	NS	Lao, People's Democratic Republic	2015-Feb-17	EPI_ISL_192119	A/Laos/185/2015	National Center for Laboratory and Epidemiology	Centers for Disease Control and Prevention
EPI626006	NS	Lao, People's Democratic Republic	2015-Feb-23	EPI_ISL_192120	A/Laos/68/2015	National Center for Laboratory and Epidemiology	Centers for Disease Control and Prevention
EPI626014	NS	Lao, People's Democratic Republic	2015-Feb-17	EPI_ISL_192121	A/Laos/189/2015	National Center for Laboratory and Epidemiology	Centers for Disease Control and Prevention
EPI626030	NS	United States	2015-Apr-22	EPI_ISL_192123	A/Hawaii/40/2015	State of Hawaii Department of Health	Centers for Disease Control and Prevention
EPI626038	NS	United States	2014-Mar-27	EPI_ISL_192124	A/California/55/2014	Los Angeles Quarantine Station, CDC Quarantine Epidemiology and Surveillance Team	Centers for Disease Control and Prevention
EPI626046	NS	United States	2015-Apr-14	EPI_ISL_192125	A/Louisiana/03/2015	Louisiana Department of Health and Hospitals	Centers for Disease Control and Prevention
EPI626054	NS	Ukraine	2015-May-06	EPI_ISL_192126	A/Dnipropetrovsk/440/2015	Institute of Epidemiology and Infectious Diseases AMS of Ukraine	Centers for Disease Control and Prevention
EPI626062	NS	United States	2015-Feb-28	EPI_ISL_192127	A/Hawaii/29/2015	State of Hawaii Department of Health	Centers for Disease Control and Prevention
EPI626070	NS	United States	2015-Mar-18	EPI_ISL_192128	A/California/80/2015	California Department of Health Services	Centers for Disease Control and Prevention
EPI626078	NS	Lao, People's Democratic Republic	2015-Feb-16	EPI_ISL_192129	A/Laos/55/2015	National Center for Laboratory and Epidemiology	Centers for Disease Control and Prevention
EPI626086	NS	Lao, People's Democratic Republic	2015-Jan-26	EPI_ISL_192130	A/Laos/90/2015	National Center for Laboratory and Epidemiology	Centers for Disease Control and Prevention
EPI626094	NS	United States	2015-Apr-14	EPI_ISL_192131	A/Louisiana/04/2015	Louisiana Department of Health and Hospitals	Centers for Disease Control and Prevention
EPI626110	NS	Lao, People's Democratic Republic	2015-Jan-20	EPI_ISL_192133	A/Laos/78/2015	National Center for Laboratory and Epidemiology	Centers for Disease Control and Prevention
EPI626118	NS	Lao, People's Democratic Republic	2015-Feb-16	EPI_ISL_192134	A/Laos/56/2015	National Center for Laboratory and Epidemiology	Centers for Disease Control and Prevention
EPI626126	NS	Lao, People's Democratic Republic	2015-Feb-16	EPI_ISL_192135	A/Laos/65/2015	National Center for Laboratory and Epidemiology	Centers for Disease Control and Prevention
EPI626134	NS	Bangladesh	2015-May-10	EPI_ISL_192136	A/Bangladesh/01/2015	icddr,b International Centre for Diarrhoeal Disease Research, Bangladesh	Centers for Disease Control and Prevention
EPI626142	NS	Bangladesh	2015-May-04	EPI_ISL_192137	A/Bangladesh/3003/2015	icddr,b International Centre for Diarrhoeal Disease Research, Bangladesh	Centers for Disease Control and Prevention
EPI626150	NS	Bangladesh	2015-May-06	EPI_ISL_192138	A/Bangladesh/3005/2015	icddr,b International Centre for Diarrhoeal Disease Research, Bangladesh	Centers for Disease Control and Prevention
EPI626158	NS	Bangladesh	2015-May-11	EPI_ISL_192139	A/Bangladesh/5004/2015	icddr,b International Centre for Diarrhoeal Disease Research, Bangladesh	Centers for Disease Control and Prevention
EPI626166	NS	Bangladesh	2015-May-09	EPI_ISL_192140	A/Bangladesh/507001/2015	icddr,b International Centre for Diarrhoeal Disease Research, Bangladesh	Centers for Disease Control and Prevention
EPI626174	NS	Ukraine	2015-Apr-21	EPI_ISL_192141	A/Khmelnitsky/461/2015	Institute of Epidemiology and Infectious Diseases AMS of Ukraine	Centers for Disease Control and Prevention
EPI626182	NS	Bangladesh	2015-May-09	EPI_ISL_192142	A/Bangladesh/8005/2015	icddr,b International Centre for Diarrhoeal Disease Research, Bangladesh	Centers for Disease Control and Prevention
EPI626190	NS	Bangladesh	2015-May-12	EPI_ISL_192143	A/Bangladesh/9002/2015	icddr,b International Centre for Diarrhoeal Disease Research, Bangladesh	Centers for Disease Control and Prevention
EPI626198	NS	Bangladesh	2015-May-13	EPI_ISL_192144	A/Bangladesh/10003/2015	icddr,b International Centre for Diarrhoeal Disease Research, Bangladesh	Centers for Disease Control and Prevention
EPI626206	NS	Bangladesh	2015-May-11	EPI_ISL_192145	A/Bangladesh/10004/2015	icddr,b International Centre for Diarrhoeal Disease Research, Bangladesh	Centers for Disease Control and Prevention
EPI626214	NS	Bangladesh	2015-May-13	EPI_ISL_192146	A/Bangladesh/2005/2015	icddr,b International Centre for Diarrhoeal Disease Research, Bangladesh	Centers for Disease Control and Prevention
EPI626222	NS	United States	2015-May-03	EPI_ISL_192147	A/Hawaii/41/2015	State of Hawaii Department of Health	Centers for Disease Control and Prevention
EPI626230	NS	Bangladesh	2015-May-12	EPI_ISL_192148	A/Bangladesh/2011/2015	icddr,b International Centre for Diarrhoeal Disease Research, Bangladesh	Centers for Disease Control and Prevention
EPI626238	NS	Bangladesh	2015-May-11	EPI_ISL_192149	A/Bangladesh/7002/2015	icddr,b International Centre for Diarrhoeal Disease Research, Bangladesh	Centers for Disease Control and Prevention
EPI626245	NS	Bangladesh	2015-May-07	EPI_ISL_192150	A/Bangladesh/7001/2015	icddr,b International Centre for Diarrhoeal Disease Research, Bangladesh	Centers for Disease Control and Prevention
EPI626253	NS	Bangladesh	2015-May-12	EPI_ISL_192151	A/Bangladesh/2012/2015	icddr,b International Centre for Diarrhoeal Disease Research, Bangladesh	Centers for Disease Control and Prevention
EPI626261	NS	Bangladesh	2015-May-05	EPI_ISL_192152	A/Bangladesh/3004/2015	icddr,b International Centre for Diarrhoeal Disease Research, Bangladesh	Centers for Disease Control and Prevention
EPI626269	NS	Bangladesh	2015-May-16	EPI_ISL_192153	A/Bangladesh/11003/2015	icddr,b International Centre for Diarrhoeal Disease Research, Bangladesh	Centers for Disease Control and Prevention
EPI626277	NS	Ukraine	2015-Mar-03	EPI_ISL_192154	A/Ukraine/171/2015	Institute of Epidemiology and Infectious Diseases AMS of Ukraine	Centers for Disease Control and Prevention
EPI626285	NS	United States	2014-Apr-12	EPI_ISL_192155	A/Hawaii/12/2014	State of Hawaii Department of Health	Centers for Disease Control and Prevention
EPI626293	NS	Ukraine	2015-Mar-08	EPI_ISL_192156	A/Ukraine/292/2015	Institute of Epidemiology and Infectious Diseases AMS of Ukraine	Centers for Disease Control and Prevention
EPI628913	NS	Peru	2015-Apr-29	EPI_ISL_192548	A/Peru/06/2015	Laboratorio de Referencia Nacional Virus Respiratorios, Instituto Nacional de Salud	Centers for Disease Control and Prevention
EPI628921	NS	Bangladesh	2015-May-19	EPI_ISL_192549	A/Bangladesh/6867/2015	icddr,b International Centre for Diarrhoeal Disease Research, Bangladesh	Centers for Disease Control and Prevention
EPI628937	NS	Bangladesh	2015-May-15	EPI_ISL_192551	A/Bangladesh/3011/2015	icddr,b International Centre for Diarrhoeal Disease Research, Bangladesh	Centers for Disease Control and Prevention
EPI628945	NS	Bangladesh	2015-Apr-18	EPI_ISL_192552	A/Bangladesh/5381/2015	icddr,b International Centre for Diarrhoeal Disease Research, Bangladesh	Centers for Disease Control and Prevention
EPI628961	NS	Bangladesh	2015-May-25	EPI_ISL_192554	A/Bangladesh/3313/2015	icddr,b International Centre for Diarrhoeal Disease Research, Bangladesh	Centers for Disease Control and Prevention
EPI628969	NS	Bangladesh	2015-May-31	EPI_ISL_192555	A/Bangladesh/6363/2015	icddr,b International Centre for Diarrhoeal Disease Research, Bangladesh	Centers for Disease Control and Prevention
EPI628977	NS	Bangladesh	2015-Apr-25	EPI_ISL_192556	A/Bangladesh/3505/2015	icddr,b International Centre for Diarrhoeal Disease Research, Bangladesh	Centers for Disease Control and Prevention
EPI629067	NS	Brazil	2015-Feb-09	EPI_ISL_192619	A/Brazil/2085/2015	Instituto Adolfo Lutz	Centers for Disease Control and Prevention
EPI629083	NS	Bangladesh	2015-Apr-29	EPI_ISL_192621	A/Bangladesh/5256/2015	icddr,b International Centre for Diarrhoeal Disease Research, Bangladesh	Centers for Disease Control and Prevention
EPI629091	NS	Bangladesh	2015-May-03	EPI_ISL_192622	A/Bangladesh/6891/2015	icddr,b International Centre for Diarrhoeal Disease Research, Bangladesh	Centers for Disease Control and Prevention
EPI629099	NS	Bangladesh	2015-Apr-27	EPI_ISL_192623	A/Bangladesh/1735/2015	icddr,b International Centre for Diarrhoeal Disease Research, Bangladesh	Centers for Disease Control and Prevention
EPI629107	NS	Bangladesh	2015-May-17	EPI_ISL_192624	A/Bangladesh/9511/2015	icddr,b International Centre for Diarrhoeal Disease Research, Bangladesh	Centers for Disease Control and Prevention
EPI629115	NS	Bangladesh	2015-May-05	EPI_ISL_192625	A/Bangladesh/3510/2015	icddr,b International Centre for Diarrhoeal Disease Research, Bangladesh	Centers for Disease Control and Prevention
EPI629123	NS	Bangladesh	2015-May-05	EPI_ISL_192626	A/Bangladesh/5372/2015	icddr,b International Centre for Diarrhoeal Disease Research, Bangladesh	Centers for Disease Control and Prevention
EPI629131	NS	Bangladesh	2015-May-08	EPI_ISL_192627	A/Bangladesh/3050/2015	icddr,b International Centre for Diarrhoeal Disease Research, Bangladesh	Centers for Disease Control and Prevention
EPI629147	NS	Bangladesh	2015-May-11	EPI_ISL_192629	A/Bangladesh/03/2015	icddr,b International Centre for Diarrhoeal Disease Research, Bangladesh	Centers for Disease Control and Prevention
EPI629155	NS	Bangladesh	2015-Apr-15	EPI_ISL_192630	A/Bangladesh/5506/2015	icddr,b International Centre for Diarrhoeal Disease Research, Bangladesh	Centers for Disease Control and Prevention
EPI629163	NS	Bangladesh	2015-May-24	EPI_ISL_192631	A/Bangladesh/8053/2015	icddr,b International Centre for Diarrhoeal Disease Research, Bangladesh	Centers for Disease Control and Prevention
EPI629171	NS	Bangladesh	2015-May-13	EPI_ISL_192632	A/Bangladesh/7900/2015	icddr,b International Centre for Diarrhoeal Disease Research, Bangladesh	Centers for Disease Control and Prevention
EPI629179	NS	Bangladesh	2015-May-23	EPI_ISL_192633	A/Bangladesh/9008/2015	icddr,b International Centre for Diarrhoeal Disease Research, Bangladesh	Centers for Disease Control and Prevention
EPI629187	NS	Bangladesh	2015-May-14	EPI_ISL_192634	A/Bangladesh/13011/2015	icddr,b International Centre for Diarrhoeal Disease Research, Bangladesh	Centers for Disease Control and Prevention
EPI629195	NS	Bangladesh	2015-Jun-02	EPI_ISL_192635	A/Bangladesh/9584/2015	icddr,b International Centre for Diarrhoeal Disease Research, Bangladesh	Centers for Disease Control and Prevention
EPI629203	NS	El Salvador	2015-Apr-07	EPI_ISL_192636	A/El Salvador/365/2015	Contiguo a Hospital Rosales	Centers for Disease Control and Prevention
EPI629211	NS	Peru	2015-May-22	EPI_ISL_192637	A/Peru/16/2015	Laboratorio de Referencia Nacional Virus Respiratorios, Instituto Nacional de Salud	Centers for Disease Control and Prevention
EPI629219	NS	Peru	2015-Apr-15	EPI_ISL_192638	A/Peru/05/2015	Laboratorio de Referencia Nacional Virus Respiratorios, Instituto Nacional de Salud	Centers for Disease Control and Prevention
EPI629227	NS	Peru	2015-Apr-15	EPI_ISL_192639	A/Peru/04/2015	Laboratorio de Referencia Nacional Virus Respiratorios, Instituto Nacional de Salud	Centers for Disease Control and Prevention
EPI629235	NS	Peru	2015-May-08	EPI_ISL_192640	A/Peru/10/2015	Laboratorio de Referencia Nacional Virus Respiratorios, Instituto Nacional de Salud	Centers for Disease Control and Prevention
EPI629243	NS	Peru	2015-May-28	EPI_ISL_192641	A/Peru/18/2015	Laboratorio de Referencia Nacional Virus Respiratorios, Instituto Nacional de Salud	Centers for Disease Control and Prevention
EPI629251	NS	Peru	2015-May-08	EPI_ISL_192642	A/Peru/11/2015	Laboratorio de Referencia Nacional Virus Respiratorios, Instituto Nacional de Salud	Centers for Disease Control and Prevention
EPI629259	NS	Peru	2015-May-09	EPI_ISL_192643	A/Peru/08/2015	Laboratorio de Referencia Nacional Virus Respiratorios, Instituto Nacional de Salud	Centers for Disease Control and Prevention
EPI629267	NS	Peru	2015-Apr-07	EPI_ISL_192644	A/Peru/03/2015	Laboratorio de Referencia Nacional Virus Respiratorios, Instituto Nacional de Salud	Centers for Disease Control and Prevention
EPI629275	NS	Bangladesh	2015-Apr-17	EPI_ISL_192645	A/Bangladesh/1110/2015	icddr,b International Centre for Diarrhoeal Disease Research, Bangladesh	Centers for Disease Control and Prevention
EPI629283	NS	Bangladesh	2015-May-07	EPI_ISL_192646	A/Bangladesh/13005/2015	icddr,b International Centre for Diarrhoeal Disease Research, Bangladesh	Centers for Disease Control and Prevention
EPI629291	NS	Russian Federation	2015-Mar-04	EPI_ISL_192647	A/Moscow/91/2015	Ivanovsky Research Institute of Virology RAMS	Centers for Disease Control and Prevention
EPI629299	NS	Russian Federation	2015-Mar-11	EPI_ISL_192648	A/Moscow/92/2015	Ivanovsky Research Institute of Virology RAMS	Centers for Disease Control and Prevention
EPI630379	NS	Bangladesh	2015-May-14	EPI_ISL_193000	A/Bangladesh/4005/2015	icddr,b International Centre for Diarrhoeal Disease Research, Bangladesh	Centers for Disease Control and Prevention
EPI630387	NS	Bangladesh	2015-May-07	EPI_ISL_193001	A/Bangladesh/3002/2015	icddr,b International Centre for Diarrhoeal Disease Research, Bangladesh	Centers for Disease Control and Prevention
EPI630395	NS	Bangladesh	2015-May-13	EPI_ISL_193002	A/Bangladesh/3008/2015	icddr,b International Centre for Diarrhoeal Disease Research, Bangladesh	Centers for Disease Control and Prevention
EPI635482	NS	India	2015-Feb-13	EPI_ISL_193005	A/India/P152122/2015	National Institute of Virology	National Institute of Infectious Diseases (NIID)	Takashita,Emi; Fujisaki,Seiichiro; Shirakura,Masayuki; Watanabe,Shinji; Odagiri,Takato
EPI635488	NS	India	2015-Feb-23	EPI_ISL_193006	A/India/P153017/2015	National Institute of Virology	National Institute of Infectious Diseases (NIID)	Takashita,Emi; Fujisaki,Seiichiro; Shirakura,Masayuki; Watanabe,Shinji; Odagiri,Takato
EPI635494	NS	India	2015-Feb-25	EPI_ISL_193007	A/India/P153321/2015	National Institute of Virology	National Institute of Infectious Diseases (NIID)	Takashita,Emi; Fujisaki,Seiichiro; Shirakura,Masayuki; Watanabe,Shinji; Odagiri,Takato
EPI635500	NS	India	2015-Mar-13	EPI_ISL_193008	A/India/P154479/2015	National Institute of Virology	National Institute of Infectious Diseases (NIID)	Takashita,Emi; Fujisaki,Seiichiro; Shirakura,Masayuki; Watanabe,Shinji; Odagiri,Takato
EPI635506	NS	India	2015-Apr-02	EPI_ISL_193009	A/India/P157674/2015	National Institute of Virology	National Institute of Infectious Diseases (NIID)	Takashita,Emi; Fujisaki,Seiichiro; Shirakura,Masayuki; Watanabe,Shinji; Odagiri,Takato
EPI635512	NS	India	2015-Mar-30	EPI_ISL_193010	A/India/P158900/2015	National Institute of Virology	National Institute of Infectious Diseases (NIID)	Takashita,Emi; Fujisaki,Seiichiro; Shirakura,Masayuki; Watanabe,Shinji; Odagiri,Takato
EPI635518	NS	India	2015-Jan-09	EPI_ISL_193011	A/India/P1510025/2015	National Institute of Virology	National Institute of Infectious Diseases (NIID)	Takashita,Emi; Fujisaki,Seiichiro; Shirakura,Masayuki; Watanabe,Shinji; Odagiri,Takato
EPI635524	NS	India	2015-Mar-04	EPI_ISL_193012	A/India/P1510348/2015	National Institute of Virology	National Institute of Infectious Diseases (NIID)	Takashita,Emi; Fujisaki,Seiichiro; Shirakura,Masayuki; Watanabe,Shinji; Odagiri,Takato
EPI635530	NS	India	2015-Feb-03	EPI_ISL_193013	A/India/P1510349/2015	National Institute of Virology	National Institute of Infectious Diseases (NIID)	Takashita,Emi; Fujisaki,Seiichiro; Shirakura,Masayuki; Watanabe,Shinji; Odagiri,Takato
EPI635536	NS	India	2015-Jan-31	EPI_ISL_193014	A/India/P1510350/2015	National Institute of Virology	National Institute of Infectious Diseases (NIID)	Takashita,Emi; Fujisaki,Seiichiro; Shirakura,Masayuki; Watanabe,Shinji; Odagiri,Takato
EPI631397	NS	Russian Federation	2015-Apr-21	EPI_ISL_193296	A/Moscow/147/2015	Ivanovsky Research Institute of Virology RAMS	Centers for Disease Control and Prevention
EPI631412	NS	El Salvador	2015-Apr-23	EPI_ISL_193298	A/El Salvador/410/2015	Contiguo a Hospital Rosales	Centers for Disease Control and Prevention
EPI631428	NS	Russian Federation	2015-Mar-19	EPI_ISL_193300	A/Moscow/107/2015	Ivanovsky Research Institute of Virology RAMS	Centers for Disease Control and Prevention
EPI631436	NS	United States	2015-Jul-08	EPI_ISL_193301	A/Florida/56/2015	Florida Department of Health-Tampa	Centers for Disease Control and Prevention
EPI631444	NS	Hong Kong (SAR)	2015-Jun-12	EPI_ISL_193302	A/Hong Kong/12244/2015	Government Virus Unit	Centers for Disease Control and Prevention
EPI631460	NS	Bangladesh	2015-May-11	EPI_ISL_193304	A/Bangladesh/1516/2015	icddr,b International Centre for Diarrhoeal Disease Research, Bangladesh	Centers for Disease Control and Prevention
EPI631468	NS	Bangladesh	2015-May-19	EPI_ISL_193305	A/Bangladesh/8614/2015	icddr,b International Centre for Diarrhoeal Disease Research, Bangladesh	Centers for Disease Control and Prevention
EPI631476	NS	Hong Kong (SAR)	2015-Jun-07	EPI_ISL_193306	A/Hong Kong/11699/2015	Government Virus Unit	Centers for Disease Control and Prevention
EPI632318	NS	Dominica	2015-Feb-18	EPI_ISL_193592	A/Dominica/432/2015	Caribbean Epidemiology Center	Centers for Disease Control and Prevention
EPI632332	NS	Chile	2015-Jun-06	EPI_ISL_193594	A/Concepcion/39750/2015	Instituto de Salud Publica de Chile	Centers for Disease Control and Prevention
EPI632340	NS	Dominica	2015-Feb-24	EPI_ISL_193595	A/Dominica/431/2015	Caribbean Epidemiology Center	Centers for Disease Control and Prevention
EPI632348	NS	Dominica	2015-Mar-23	EPI_ISL_193596	A/Dominica/674/2015	Caribbean Epidemiology Center	Centers for Disease Control and Prevention
EPI632380	NS	Dominican Republic	2015-May-11	EPI_ISL_193600	A/Dominican Republic/9252/2015	Laboratorio de Investigacion / Centro de Educacion Medica y Amistad Dominico Japones (CEMADOJA)	Centers for Disease Control and Prevention
EPI632388	NS	Russian Federation	2015-Mar-23	EPI_ISL_193601	A/Moscow/109/2015	Ivanovsky Research Institute of Virology RAMS	Centers for Disease Control and Prevention
EPI632396	NS	Trinidad and Tobago	2015-Feb-25	EPI_ISL_193602	A/Trinidad/429/2015	Caribbean Epidemiology Center	Centers for Disease Control and Prevention
EPI632404	NS	Dominica	2015-Feb-11	EPI_ISL_193603	A/Dominica/331/2015	Caribbean Epidemiology Center	Centers for Disease Control and Prevention
EPI632412	NS	Russian Federation	2015-Apr-01	EPI_ISL_193604	A/Moscow/125/2015	Ivanovsky Research Institute of Virology RAMS	Centers for Disease Control and Prevention
EPI632420	NS	Russian Federation	2015-Apr-14	EPI_ISL_193605	A/Moscow/144/2015	Ivanovsky Research Institute of Virology RAMS	Centers for Disease Control and Prevention
EPI632436	NS	Russian Federation	2015-Feb-02	EPI_ISL_193607	A/Yaroslavl/3/2015	Ivanovsky Research Institute of Virology RAMS	Centers for Disease Control and Prevention
EPI637302	NS	Russian Federation	2015-Apr-23	EPI_ISL_194648	A/KMAO/1/2015		State Research Center of Virology and Biotechnology (VECTOR)	Ivan,Susloparov; Natalya,Goncharova; Natalya,Kolosova; Alexander,Durymanov; Tatyana,Ilyicheva; Alexander,Ryzhikov
EPI638298	NS	Chile	2015-Jun-30	EPI_ISL_194830	A/Concepcion/44319/2015	Instituto de Salud Publica de Chile	Centers for Disease Control and Prevention
EPI638306	NS	Chile	2015-Jun-09	EPI_ISL_194831	A/Concepcion/39745/2015	Instituto de Salud Publica de Chile	Centers for Disease Control and Prevention
EPI638314	NS	Dominican Republic	2015-May-19	EPI_ISL_194832	A/Dominican Republic/9268/2015	Laboratorio de Investigacion / Centro de Educacion Medica y Amistad Dominico Japones (CEMADOJA)	Centers for Disease Control and Prevention
EPI638322	NS	Dominican Republic	2015-May-20	EPI_ISL_194833	A/Dominican Republic/9270/2015	Laboratorio de Investigacion / Centro de Educacion Medica y Amistad Dominico Japones (CEMADOJA)	Centers for Disease Control and Prevention
EPI638330	NS	Dominican Republic	2015-May-18	EPI_ISL_194834	A/Dominican Republic/9271/2015	Laboratorio de Investigacion / Centro de Educacion Medica y Amistad Dominico Japones (CEMADOJA)	Centers for Disease Control and Prevention
EPI638338	NS	Dominican Republic	2015-May-21	EPI_ISL_194835	A/Dominican Republic/9272/2015	Laboratorio de Investigacion / Centro de Educacion Medica y Amistad Dominico Japones (CEMADOJA)	Centers for Disease Control and Prevention
EPI638346	NS	Dominican Republic	2015-May-21	EPI_ISL_194836	A/Dominican Republic/9273/2015	Laboratorio de Investigacion / Centro de Educacion Medica y Amistad Dominico Japones (CEMADOJA)	Centers for Disease Control and Prevention
EPI638354	NS	Dominican Republic	2015-Mar-23	EPI_ISL_194837	A/Dominican Republic/9191/2015	Laboratorio de Investigacion / Centro de Educacion Medica y Amistad Dominico Japones (CEMADOJA)	Centers for Disease Control and Prevention
EPI638362	NS	Dominican Republic	2015-Apr-30	EPI_ISL_194838	A/Dominican Republic/9228/2015	Laboratorio de Investigacion / Centro de Educacion Medica y Amistad Dominico Japones (CEMADOJA)	Centers for Disease Control and Prevention
EPI638370	NS	Dominican Republic	2015-Jun-25	EPI_ISL_194839	A/Dominican Republic/9333/2015	Laboratorio de Investigacion / Centro de Educacion Medica y Amistad Dominico Japones (CEMADOJA)	Centers for Disease Control and Prevention
EPI638378	NS	Chile	2015-Jun-10	EPI_ISL_194840	A/Concepcion/39746/2015	Instituto de Salud Publica de Chile	Centers for Disease Control and Prevention
EPI638386	NS	Dominican Republic	2015-May-11	EPI_ISL_194841	A/Dominican Republic/9251/2015	Laboratorio de Investigacion / Centro de Educacion Medica y Amistad Dominico Japones (CEMADOJA)	Centers for Disease Control and Prevention
EPI638394	NS	Dominica	2015-Feb-11	EPI_ISL_194842	A/Dominica/334/2015	Caribbean Epidemiology Center	Centers for Disease Control and Prevention
EPI638402	NS	Dominica	2015-Mar-08	EPI_ISL_194843	A/Dominica/525/2015	Caribbean Epidemiology Center	Centers for Disease Control and Prevention
EPI638410	NS	Chile	2015-Jun-05	EPI_ISL_194844	A/Concepcion/39751/2015	Instituto de Salud Publica de Chile	Centers for Disease Control and Prevention
EPI638418	NS	Chile	2015-May-29	EPI_ISL_194845	A/Santiago/37244/2015	Instituto de Salud Publica de Chile	Centers for Disease Control and Prevention
EPI638426	NS	Chile	2015-Jun-28	EPI_ISL_194846	A/Concepcion/44321/2015	Instituto de Salud Publica de Chile	Centers for Disease Control and Prevention
EPI713894	NS	Japan	2015-Mar-10	EPI_ISL_194902	A/YAMAGUCHI/23/2015	Yamaguchi Prefectural Institute of Public Health and Environment	National Institute of Infectious Diseases (NIID)	Takashita,Emi; Fujisaki,Seiichiro; Shirakura,Masayuki; Watanabe,Shinji; Odagiri,Takato
EPI713930	NS	Japan	2015-Feb-27	EPI_ISL_194904	A/SAGA/22/2015	Saga Prefectural Institute of Public Health and Pharmaceutical Research	National Institute of Infectious Diseases (NIID)	Takashita,Emi; Fujisaki,Seiichiro; Shirakura,Masayuki; Watanabe,Shinji; Odagiri,Takato
EPI638859	NS	Lao, People's Democratic Republic	2015-Apr-10	EPI_ISL_194927	A/Laos/225/2015	National Center for Laboratory and Epidemiology	Centers for Disease Control and Prevention
EPI638870	NS	Bangladesh	2015-May-11	EPI_ISL_194929	A/Bangladesh/10005/2015	icddr,b International Centre for Diarrhoeal Disease Research, Bangladesh	Centers for Disease Control and Prevention
EPI638876	NS	Ecuador	2015-Mar-09	EPI_ISL_194930	A/Ecuador/2375/2015	INSPI	Centers for Disease Control and Prevention
EPI638884	NS	Bangladesh	2015-May-10	EPI_ISL_194931	A/Bangladesh/1003/2015	icddr,b International Centre for Diarrhoeal Disease Research, Bangladesh	Centers for Disease Control and Prevention
EPI638888	NS	Lao, People's Democratic Republic	2015-May-08	EPI_ISL_194932	A/Laos/193/2015	National Center for Laboratory and Epidemiology	Centers for Disease Control and Prevention
EPI638896	NS	El Salvador	2015-Mar-02	EPI_ISL_194933	A/El Salvador/226/2015	Contiguo a Hospital Rosales	Centers for Disease Control and Prevention
EPI638904	NS	Lao, People's Democratic Republic	2015-Mar-10	EPI_ISL_194934	A/Laos/258/2015	National Center for Laboratory and Epidemiology	Centers for Disease Control and Prevention
EPI638916	NS	Lao, People's Democratic Republic	2015-Mar-02	EPI_ISL_194936	A/Laos/233/2015	National Center for Laboratory and Epidemiology	Centers for Disease Control and Prevention
EPI638924	NS	Lao, People's Democratic Republic	2015-Apr-10	EPI_ISL_194937	A/Laos/226/2015	National Center for Laboratory and Epidemiology	Centers for Disease Control and Prevention
EPI638932	NS	Bangladesh	2015-May-04	EPI_ISL_194938	A/Bangladesh/8002/2015	icddr,b International Centre for Diarrhoeal Disease Research, Bangladesh	Centers for Disease Control and Prevention
EPI638940	NS	Lao, People's Democratic Republic	2015-Mar-16	EPI_ISL_194939	A/Laos/278/2015	National Center for Laboratory and Epidemiology	Centers for Disease Control and Prevention
EPI638948	NS	Bangladesh	2015-May-22	EPI_ISL_194940	A/Bangladesh/3094/2015	icddr,b International Centre for Diarrhoeal Disease Research, Bangladesh	Centers for Disease Control and Prevention
EPI638956	NS	El Salvador	2015-Mar-03	EPI_ISL_194941	A/El Salvador/240/2015	Contiguo a Hospital Rosales	Centers for Disease Control and Prevention
EPI642549	NS	Sweden	2015-Aug-01	EPI_ISL_195660	A/Stockholm/38/2015		Public Health Agency of Sweden
EPI642565	NS	Sweden	2015-Aug-12	EPI_ISL_195662	A/Stockholm/39/2015		Public Health Agency of Sweden
EPI643206	NS	United States	2015-Jul-24	EPI_ISL_195793	A/Hawaii/50/2015	State of Hawaii Department of Health	Centers for Disease Control and Prevention
EPI643214	NS	United States	2015-Aug-05	EPI_ISL_195794	A/Hawaii/51/2015	State of Hawaii Department of Health	Centers for Disease Control and Prevention
EPI643222	NS	French Guiana	2015-Apr-14	EPI_ISL_195795	A/French Guiana/4072/2015	National Influenza Center French Guiana and French Indies	Centers for Disease Control and Prevention
EPI643254	NS	Thailand	2015-Jun-23	EPI_ISL_195799	A/Nonthaburi/59/2015	WHO National Influenza Centre, National Institute of Medical Research (NIMR)	Centers for Disease Control and Prevention
EPI643262	NS	Russian Federation	2015-Mar-26	EPI_ISL_195800	A/Kurgan/149/2015	State Research Center of Virology and Biotechnology (VECTOR)	Centers for Disease Control and Prevention
EPI643270	NS	United States	2015-Aug-06	EPI_ISL_195801	A/New York/61/2015	New York State Department of Health	Centers for Disease Control and Prevention
EPI643278	NS	Thailand	2015-Jun-23	EPI_ISL_195802	A/Nonthaburi/52/2015	WHO National Influenza Centre, National Institute of Medical Research (NIMR)	Centers for Disease Control and Prevention
EPI643286	NS	Guadeloupe	2015-Feb-09	EPI_ISL_195803	A/Guadeloupe/9148/2015	National Influenza Center French Guiana and French Indies	Centers for Disease Control and Prevention
EPI643294	NS	Russian Federation	2015-Apr-23	EPI_ISL_195804	A/Kmao/01/2015	State Research Center of Virology and Biotechnology (VECTOR)	Centers for Disease Control and Prevention
EPI643302	NS	French Guiana	2015-Mar-24	EPI_ISL_195805	A/French Guiana/4153/2015	National Influenza Center French Guiana and French Indies	Centers for Disease Control and Prevention
EPI643324	NS	Thailand	2015-Jun-23	EPI_ISL_195808	A/Nonthaburi/53/2015	WHO National Influenza Centre, National Institute of Medical Research (NIMR)	Centers for Disease Control and Prevention
EPI643332	NS	Mexico	2015-Mar-19	EPI_ISL_195809	A/Mexico/1357/2015	Laboratorio de Virus Respiratorio	Centers for Disease Control and Prevention
EPI643340	NS	Martinique	2015-Mar-06	EPI_ISL_195810	A/Martinique/2084/2015	National Influenza Center French Guiana and French Indies	Centers for Disease Control and Prevention
EPI643348	NS	Mexico	2015-Mar-23	EPI_ISL_195811	A/Mexico/1374/2015	Laboratorio de Virus Respiratorio	Centers for Disease Control and Prevention
EPI643356	NS	United States	2015-Jul-15	EPI_ISL_195812	A/Ohio/19/2015	Ohio Department of Health Laboratories	Centers for Disease Control and Prevention
EPI643363	NS	Martinique	2015-Mar-20	EPI_ISL_195813	A/Martinique/2131/2015	National Influenza Center French Guiana and French Indies	Centers for Disease Control and Prevention
EPI643371	NS	Lao, People's Democratic Republic	2015-Apr-20	EPI_ISL_195814	A/Laos/389/2015	National Center for Laboratory and Epidemiology	Centers for Disease Control and Prevention
EPI643379	NS	United States	2015-Jul-23	EPI_ISL_195815	A/Indiana/15/2015	Indiana State Department of Health Laboratories	Centers for Disease Control and Prevention
EPI643387	NS	United States	2015-Jul-09	EPI_ISL_195816	A/Minnesota/32/2015	Minnesota Department of Health	Centers for Disease Control and Prevention
EPI643395	NS	Dominica	2015-Mar-23	EPI_ISL_195817	A/Dominica/676/2015	Caribbean Epidemiology Center	Centers for Disease Control and Prevention
EPI643403	NS	Paraguay	2015-May-16	EPI_ISL_195818	A/Paraguay/1876/2015	Central Laboratory of Public Health	Centers for Disease Control and Prevention
EPI643410	NS	Paraguay	2015-Jul-13	EPI_ISL_195819	A/Paraguay/2581/2015	Central Laboratory of Public Health	Centers for Disease Control and Prevention
EPI643433	NS	Paraguay	2015-Jun-04	EPI_ISL_195822	A/Paraguay/5333/2015	Central Laboratory of Public Health	Centers for Disease Control and Prevention
EPI643441	NS	Australia	2015-Mar-12	EPI_ISL_195823	A/Brisbane/35/2015	WHO Collaborating Centre for Reference and Research on Influenza	Centers for Disease Control and Prevention
EPI643449	NS	Paraguay	2015-Jun-04	EPI_ISL_195824	A/Paraguay/5487/2015	Central Laboratory of Public Health	Centers for Disease Control and Prevention
EPI643457	NS	Paraguay	2015-Jul-05	EPI_ISL_195825	A/Paraguay/1164/2015	Central Laboratory of Public Health	Centers for Disease Control and Prevention
EPI643465	NS	Paraguay	2015-May-16	EPI_ISL_195826	A/Paraguay/1871/2015	Central Laboratory of Public Health	Centers for Disease Control and Prevention
EPI643473	NS	Paraguay	2015-Jun-19	EPI_ISL_195827	A/Paraguay/8203/2015	Central Laboratory of Public Health	Centers for Disease Control and Prevention
EPI643488	NS	Thailand	2015-Jun-02	EPI_ISL_195829	A/Chanthaburi/38/2015	WHO National Influenza Centre, National Institute of Medical Research (NIMR)	Centers for Disease Control and Prevention
EPI650019	NS	French Guiana	2015-Jun-15	EPI_ISL_197566	A/French Guiana/6135/2015	National Influenza Center French Guiana and French Indies	Centers for Disease Control and Prevention
EPI650035	NS	United States	2015-Aug-29	EPI_ISL_197568	A/Massachusetts/24/2015	Massachusetts Department of Public Health	Centers for Disease Control and Prevention
EPI650043	NS	United States	2015-Aug-27	EPI_ISL_197569	A/Florida/66/2015	Florida Department of Health-Jacksonville	Centers for Disease Control and Prevention
EPI651801	NS	Indonesia	2015-Apr-03	EPI_ISL_197803	A/Indonesia/Nihrd-Bpp131/2015	Ministry of Health, NIHRD	Centers for Disease Control and Prevention
EPI651809	NS	Indonesia	2015-Feb-27	EPI_ISL_197804	A/Indonesia/Nihrd-Pal082/2015	Ministry of Health, NIHRD	Centers for Disease Control and Prevention
EPI651817	NS	Argentina	2015-Jun-06	EPI_ISL_197805	A/Argentina/22/2015	Instituto Nacional de Enfermedades Infecciosas	Centers for Disease Control and Prevention
EPI651825	NS	Argentina	2015-Jul-16	EPI_ISL_197806	A/Argentina/115/2015	Instituto Nacional de Enfermedades Infecciosas	Centers for Disease Control and Prevention
EPI651833	NS	Argentina	2015-Jan-01	EPI_ISL_197807	A/Argentina/11629/2015	Intituto Nacional de Epidemiologia	Centers for Disease Control and Prevention
EPI651841	NS	Argentina	2015-Jul-31	EPI_ISL_197808	A/Argentina/244/2015	Instituto Nacional de Enfermedades Infecciosas	Centers for Disease Control and Prevention
EPI651849	NS	Argentina	2015-Jun-19	EPI_ISL_197809	A/Argentina/36/2015	Instituto Nacional de Enfermedades Infecciosas	Centers for Disease Control and Prevention
EPI662586	NS	United States	2015-Sep-02	EPI_ISL_197810	A/Florida/67/2015	Florida Department of Health-Tampa	Centers for Disease Control and Prevention
EPI651860	NS	Argentina	2015-Aug-04	EPI_ISL_197811	A/Argentina/262/2015	Instituto Nacional de Enfermedades Infecciosas	Centers for Disease Control and Prevention
EPI651868	NS	Argentina	2015-Jul-13	EPI_ISL_197812	A/Argentina/92/2015	Instituto Nacional de Enfermedades Infecciosas	Centers for Disease Control and Prevention
EPI662339	NS	Indonesia	2015-Feb-16	EPI_ISL_199501	A/Indonesia/Nihrd-Mks101/2015	Ministry of Health, NIHRD	Centers for Disease Control and Prevention
EPI662350	NS	Sweden	2015-Sep-22	EPI_ISL_199502	A/Stockholm/41/2015		Public Health Agency of Sweden
EPI662596	NS	United States	2015-Sep-09	EPI_ISL_199533	A/Michigan/50/2015	Michigan Department of Community Health	Centers for Disease Control and Prevention
EPI662604	NS	United States	2015-Sep-10	EPI_ISL_199534	A/Michigan/51/2015	Michigan Department of Community Health	Centers for Disease Control and Prevention
EPI668394	NS	Brazil	2015-Jul-04	EPI_ISL_200776	A/Brazil/2051/2015	Instituto Adolfo Lutz	Centers for Disease Control and Prevention
EPI668445	NS	United States	2015-Sep-18	EPI_ISL_200783	A/Hawaii/59/2015	State of Hawaii Department of Health	Centers for Disease Control and Prevention
EPI668469	NS	Indonesia	2015-Apr-29	EPI_ISL_200786	A/Indonesia/Nihrdi-Diy152/2015	Ministry of Health, NIHRD	Centers for Disease Control and Prevention
EPI676383	NS	Argentina	2015-Jul-08	EPI_ISL_200997	A/Argentina/11551/2015	Intituto Nacional de Epidemiologia	Centers for Disease Control and Prevention
EPI672168	NS	United States	2015-Oct-12	EPI_ISL_201609	A/Minnesota/45/2015	Minnesota Department of Health	Centers for Disease Control and Prevention
EPI672176	NS	United States	2015-Oct-05	EPI_ISL_201610	A/Michigan/57/2015	Michigan Department of Community Health	Centers for Disease Control and Prevention
EPI672184	NS	United States	2015-Sep-27	EPI_ISL_201611	A/California/88/2015	California Department of Health Services	Centers for Disease Control and Prevention
EPI672192	NS	Bangladesh	2015-Aug-05	EPI_ISL_201612	A/Bangladesh/5002/2015	icddr,b International Centre for Diarrhoeal Disease Research, Bangladesh	Centers for Disease Control and Prevention
EPI672199	NS	Bangladesh	2015-Aug-12	EPI_ISL_201613	A/Bangladesh/812009/2015	icddr,b International Centre for Diarrhoeal Disease Research, Bangladesh	Centers for Disease Control and Prevention
EPI672203	NS	United States	2015-Sep-12	EPI_ISL_201614	A/California/90/2015	California Department of Health Services	Centers for Disease Control and Prevention
EPI672211	NS	Bangladesh	2015-Aug-25	EPI_ISL_201615	A/Bangladesh/15007/2015	icddr,b International Centre for Diarrhoeal Disease Research, Bangladesh	Centers for Disease Control and Prevention
EPI672219	NS	Bangladesh	2015-Aug-06	EPI_ISL_201616	A/Bangladesh/4004/2015	icddr,b International Centre for Diarrhoeal Disease Research, Bangladesh	Centers for Disease Control and Prevention
EPI672227	NS	United States	2015-Oct-08	EPI_ISL_201617	A/Delaware/42/2015	Delaware Public Health Lab	Centers for Disease Control and Prevention
EPI672235	NS	Bangladesh	2015-Aug-22	EPI_ISL_201618	A/Bangladesh/4006/2015	icddr,b International Centre for Diarrhoeal Disease Research, Bangladesh	Centers for Disease Control and Prevention
EPI672243	NS	Bangladesh	2015-Aug-19	EPI_ISL_201619	A/Bangladesh/5010/2015	icddr,b International Centre for Diarrhoeal Disease Research, Bangladesh	Centers for Disease Control and Prevention
EPI672256	NS	Bangladesh	2015-Aug-08	EPI_ISL_201621	A/Bangladesh/2002/2015	icddr,b International Centre for Diarrhoeal Disease Research, Bangladesh	Centers for Disease Control and Prevention
EPI672264	NS	Bangladesh	2015-Aug-06	EPI_ISL_201622	A/Bangladesh/3006/2015	icddr,b International Centre for Diarrhoeal Disease Research, Bangladesh	Centers for Disease Control and Prevention
EPI673040	NS	Bangladesh	2015-Aug-18	EPI_ISL_201919	A/Bangladesh/802005/2015	icddr,b International Centre for Diarrhoeal Disease Research, Bangladesh	Centers for Disease Control and Prevention
EPI673056	NS	Bangladesh	2015-Aug-20	EPI_ISL_201921	A/Bangladesh/803008/2015	icddr,b International Centre for Diarrhoeal Disease Research, Bangladesh	Centers for Disease Control and Prevention
EPI673060	NS	United States	2015-Oct-13	EPI_ISL_201922	A/Illinois/15/2015	Illinois Department of Public Health-Chicago	Centers for Disease Control and Prevention
EPI673068	NS	Bangladesh	2015-Aug-08	EPI_ISL_201923	A/Bangladesh/814005/2015	icddr,b International Centre for Diarrhoeal Disease Research, Bangladesh	Centers for Disease Control and Prevention
EPI687115	NS	Japan	2015-Sep-11	EPI_ISL_202064	A/MIE/20/2015	Mie Prefecture Health and Environment Research Institute	National Institute of Infectious Diseases (NIID)	Takashita,Emi; Fujisaki,Seiichiro; Shirakura,Masayuki; Watanabe,Shinji; Odagiri,Takato
EPI740488	NS	Japan	2015-Nov-07	EPI_ISL_202311	A/YOKOHAMA/99/2015	Yokohama City Institute of Public Health.	National Institute of Infectious Diseases (NIID)	Takashita,Emi; Fujisaki,Seiichiro; Shirakura,Masayuki; Watanabe,Shinji; Odagiri,Takato
EPI740494	NS	Japan	2015-Nov-10	EPI_ISL_202312	A/YOKOHAMA/100/2015	Yokohama City Institute of Public Health.	National Institute of Infectious Diseases (NIID)	Takashita,Emi; Fujisaki,Seiichiro; Shirakura,Masayuki; Watanabe,Shinji; Odagiri,Takato
EPI674742	NS	Sweden	2015-Oct-22	EPI_ISL_202342	A/Stockholm/47/2015		Public Health Agency of Sweden
EPI674750	NS	Sweden	2015-Oct-24	EPI_ISL_202343	A/Stockholm/48/2015		Public Health Agency of Sweden
EPI674774	NS	Sweden	2015-Nov-07	EPI_ISL_202346	A/Stockholm/49/2015		Public Health Agency of Sweden
EPI674782	NS	Sweden	2015-Nov-11	EPI_ISL_202347	A/Stockholm/50/2015		Public Health Agency of Sweden
EPI674790	NS	Sweden	2015-Nov-11	EPI_ISL_202348	A/Stockholm/51/2015		Public Health Agency of Sweden
EPI674798	NS	Sweden	2015-Nov-11	EPI_ISL_202349	A/Stockholm/52/2015		Public Health Agency of Sweden
EPI674806	NS	Sweden	2015-Nov-10	EPI_ISL_202350	A/Stockholm/55/2015		Public Health Agency of Sweden
EPI674814	NS	Sweden	2015-Nov-10	EPI_ISL_202351	A/Sweden/34/2015		Public Health Agency of Sweden
EPI674822	NS	Sweden	2015-Nov-12	EPI_ISL_202352	A/Sweden/35/2015		Public Health Agency of Sweden
EPI674830	NS	Sweden	2015-Nov-12	EPI_ISL_202353	A/Sweden/36/2015		Public Health Agency of Sweden
EPI674838	NS	Sweden	2015-Oct-25	EPI_ISL_202354	A/Karlstad/4/2015		Public Health Agency of Sweden
EPI674844	NS	Sweden	2015-Nov-12	EPI_ISL_202355	A/Stockholm/53/2015		Public Health Agency of Sweden
EPI674850	NS	Sweden	2015-Oct-09	EPI_ISL_202356	A/Stockholm/46/2015		Public Health Agency of Sweden
EPI674916	NS	Bangladesh	2015-Aug-11	EPI_ISL_202366	A/Bangladesh/85006/2015	icddr,b International Centre for Diarrhoeal Disease Research, Bangladesh	Centers for Disease Control and Prevention
EPI674924	NS	Peru	2015-Aug-26	EPI_ISL_202367	A/Peru/56/2015	Laboratorio de Referencia Nacional Virus Respiratorios, Instituto Nacional de Salud	Centers for Disease Control and Prevention
EPI674932	NS	Peru	2015-Jul-20	EPI_ISL_202368	A/Peru/58/2015	Laboratorio de Referencia Nacional Virus Respiratorios, Instituto Nacional de Salud	Centers for Disease Control and Prevention
EPI674943	NS	Peru	2015-Jul-15	EPI_ISL_202369	A/Peru/63/2015	Laboratorio de Referencia Nacional Virus Respiratorios, Instituto Nacional de Salud	Centers for Disease Control and Prevention
EPI674951	NS	United States	2015-Oct-28	EPI_ISL_202370	A/Ohio/30/2015	Ohio Department of Health Laboratories	Centers for Disease Control and Prevention
EPI674959	NS	Bangladesh	2015-Aug-17	EPI_ISL_202371	A/Bangladesh/20007/2015	icddr,b International Centre for Diarrhoeal Disease Research, Bangladesh	Centers for Disease Control and Prevention
EPI674967	NS	United States	2015-Oct-26	EPI_ISL_202372	A/New York/70/2015	New York State Department of Health	Centers for Disease Control and Prevention
EPI674975	NS	Peru	2015-Jul-23	EPI_ISL_202373	A/Peru/59/2015	Laboratorio de Referencia Nacional Virus Respiratorios, Instituto Nacional de Salud	Centers for Disease Control and Prevention
EPI674983	NS	Bangladesh	2015-Aug-10	EPI_ISL_202374	A/Bangladesh/2004/2015	icddr,b International Centre for Diarrhoeal Disease Research, Bangladesh	Centers for Disease Control and Prevention
EPI674991	NS	Bangladesh	2015-Aug-11	EPI_ISL_202375	A/Bangladesh/02/2015	icddr,b International Centre for Diarrhoeal Disease Research, Bangladesh	Centers for Disease Control and Prevention
EPI674999	NS	Peru	2015-Aug-03	EPI_ISL_202376	A/Peru/55/2015	Laboratorio de Referencia Nacional Virus Respiratorios, Instituto Nacional de Salud	Centers for Disease Control and Prevention
EPI675007	NS	United States	2015-Oct-13	EPI_ISL_202377	A/Connecticut/04/2015	Connecticut Department. of Public Health	Centers for Disease Control and Prevention
EPI675019	NS	United States	2015-Oct-13	EPI_ISL_202378	A/Connecticut/05/2015	Connecticut Department. of Public Health	Centers for Disease Control and Prevention
EPI675027	NS	United States	2015-Oct-26	EPI_ISL_202379	A/Pennsylvania/41/2015	Pennsylvania Department of Health	Centers for Disease Control and Prevention
EPI675035	NS	Canada	2015-Sep-28	EPI_ISL_202380	A/Alberta/RV2376/2015	National Microbiology Laboratory, Public Health Agency of Canada (PHAC)	Centers for Disease Control and Prevention
EPI675045	NS	Bangladesh	2015-Aug-08	EPI_ISL_202382	A/Bangladesh/04/2015	icddr,b International Centre for Diarrhoeal Disease Research, Bangladesh	Centers for Disease Control and Prevention
EPI675053	NS	United States	2015-Oct-20	EPI_ISL_202383	A/Illinois/16/2015	Illinois Department of Public Health-Chicago	Centers for Disease Control and Prevention
EPI675061	NS	United States	2015-Nov-06	EPI_ISL_202384	A/Virginia/297/2015	University of Virginia, Medical Labs/Microbiology	Centers for Disease Control and Prevention
EPI675069	NS	Bangladesh	2015-Aug-24	EPI_ISL_202385	A/Bangladesh/80009/2015	icddr,b International Centre for Diarrhoeal Disease Research, Bangladesh	Centers for Disease Control and Prevention
EPI676418	NS	Hong Kong (SAR)	2015-Oct-05	EPI_ISL_202772	A/Hong Kong/15581/2015	Government Virus Unit	Centers for Disease Control and Prevention
EPI676427	NS	United States	2015-Nov-03	EPI_ISL_202773	A/Michigan/68/2015	Michigan Department of Community Health	Centers for Disease Control and Prevention
EPI676443	NS	United States	2015-Oct-04	EPI_ISL_202775	A/Michigan/64/2015	Michigan Department of Community Health	Centers for Disease Control and Prevention
EPI676475	NS	United States	2015-Oct-31	EPI_ISL_202779	A/Illinois/17/2015	Illinois Department of Public Health-Chicago	Centers for Disease Control and Prevention
EPI677645	NS	Luxembourg	2015-Feb-09	EPI_ISL_202947	A/Luxembourg/15006417/2015	Laboratoire National de Santé	Laboratoire National de Santé
EPI677679	NS	United Kingdom	2013-Sep-30	EPI_ISL_202953	A/England/621/2013	UK Health Security Agency - Colindale	UK Health Security Agency - Colindale	Galiano,M.
EPI677687	NS	United Kingdom	2013-Oct-31	EPI_ISL_202954	A/England/34520778/2013	UK Health Security Agency - Colindale	UK Health Security Agency - Colindale	Galiano,M.
EPI677695	NS	United Kingdom	2013-Nov-04	EPI_ISL_202955	A/England/624/2013	UK Health Security Agency - Colindale	UK Health Security Agency - Colindale	Galiano,M.
EPI677703	NS	United Kingdom	2013-Nov-10	EPI_ISL_202956	A/England/34700586/2013	UK Health Security Agency - Colindale	UK Health Security Agency - Colindale	Galiano,M.
EPI677711	NS	United Kingdom	2013-Dec-08	EPI_ISL_202957	A/England/660/2013	UK Health Security Agency - Colindale	UK Health Security Agency - Colindale	Galiano,M.
EPI677719	NS	United Kingdom	2013-Dec-12	EPI_ISL_202958	A/England/665/2013	UK Health Security Agency - Colindale	UK Health Security Agency - Colindale	Galiano,M.
EPI677727	NS	United Kingdom	2013-Dec-22	EPI_ISL_202959	A/England/673/2013	UK Health Security Agency - Colindale	UK Health Security Agency - Colindale	Galiano,M.
EPI677735	NS	United Kingdom	2014-Jan-06	EPI_ISL_202960	A/England/6/2014	UK Health Security Agency - Colindale	UK Health Security Agency - Colindale	Galiano,M.
EPI677743	NS	United Kingdom	2014-Jan-07	EPI_ISL_202961	A/England/13/2014	UK Health Security Agency - Colindale	UK Health Security Agency - Colindale	Galiano,M.
EPI677751	NS	United Kingdom	2014-Jan-08	EPI_ISL_202962	A/England/40260237/2014	UK Health Security Agency - Colindale	UK Health Security Agency - Colindale	Galiano,M.
EPI677759	NS	United Kingdom	2014-Jan-07	EPI_ISL_202963	A/England/14/2014	UK Health Security Agency - Colindale	UK Health Security Agency - Colindale	Galiano,M.
EPI677767	NS	United Kingdom	2014-Jan-09	EPI_ISL_202964	A/England/20/2014	UK Health Security Agency - Colindale	UK Health Security Agency - Colindale	Galiano,M.
EPI677775	NS	United Kingdom	2014-Jan-12	EPI_ISL_202965	A/England/40380620/2014	UK Health Security Agency - Colindale	UK Health Security Agency - Colindale	Galiano,M.
EPI677783	NS	United Kingdom	2014-Jan-19	EPI_ISL_202966	A/England/28/2014	UK Health Security Agency - Colindale	UK Health Security Agency - Colindale	Galiano,M.
EPI677791	NS	United Kingdom	2014-Jan-21	EPI_ISL_202967	A/England/68/2014	UK Health Security Agency - Colindale	UK Health Security Agency - Colindale	Galiano,M.
EPI677799	NS	United Kingdom	2014-Feb-05	EPI_ISL_202968	A/England/129/2014	UK Health Security Agency - Colindale	UK Health Security Agency - Colindale	Galiano,M.
EPI677807	NS	United Kingdom	2014-Feb-14	EPI_ISL_202969	A/England/40800135/2014	UK Health Security Agency - Colindale	UK Health Security Agency - Colindale	Galiano,M.
EPI677815	NS	United Kingdom	2014-Feb-17	EPI_ISL_202970	A/England/178/2014	UK Health Security Agency - Colindale	UK Health Security Agency - Colindale	Galiano,M.
EPI677823	NS	United Kingdom	2014-Feb-14	EPI_ISL_202971	A/England/40840693/2014	UK Health Security Agency - Colindale	UK Health Security Agency - Colindale	Galiano,M.
EPI677831	NS	United Kingdom	2014-Mar-05	EPI_ISL_202972	A/England/332/2014	UK Health Security Agency - Colindale	UK Health Security Agency - Colindale	Galiano,M.
EPI677839	NS	United Kingdom	2014-Mar-05	EPI_ISL_202973	A/England/333/2014	UK Health Security Agency - Colindale	UK Health Security Agency - Colindale	Galiano,M.
EPI677847	NS	United Kingdom	2014-Mar-20	EPI_ISL_202974	A/England/387/2014	UK Health Security Agency - Colindale	UK Health Security Agency - Colindale	Galiano,M.
EPI677855	NS	United Kingdom	2014-Mar-19	EPI_ISL_202975	A/England/394/2014	UK Health Security Agency - Colindale	UK Health Security Agency - Colindale	Galiano,M.
EPI677863	NS	United Kingdom	2014-Feb-28	EPI_ISL_202976	A/England/476/2014	UK Health Security Agency - Colindale	UK Health Security Agency - Colindale	Galiano,M.
EPI677871	NS	United Kingdom	2014-Feb-28	EPI_ISL_202977	A/England/41420345/2014	UK Health Security Agency - Colindale	UK Health Security Agency - Colindale	Galiano,M.
EPI677879	NS	United Kingdom	2014-Feb-19	EPI_ISL_202978	A/England/41420346/2014	UK Health Security Agency - Colindale	UK Health Security Agency - Colindale	Galiano,M.
EPI677887	NS	United Kingdom	2014-Feb-24	EPI_ISL_202979	A/England/41420347/2014	UK Health Security Agency - Colindale	UK Health Security Agency - Colindale	Galiano,M.
EPI677895	NS	United Kingdom	2014-Feb-23	EPI_ISL_202980	A/England/41420348/2014	UK Health Security Agency - Colindale	UK Health Security Agency - Colindale	Galiano,M.
EPI677900	NS	United Kingdom	2014-Feb-22	EPI_ISL_202981	A/England/41420349/2014	UK Health Security Agency - Colindale	UK Health Security Agency - Colindale	Galiano,M.
EPI677908	NS	United Kingdom	2014-Feb-28	EPI_ISL_202982	A/England/41420351/2014	UK Health Security Agency - Colindale	UK Health Security Agency - Colindale	Galiano,M.
EPI677916	NS	United Kingdom	2014-Feb-28	EPI_ISL_202983	A/England/41420353/2014	UK Health Security Agency - Colindale	UK Health Security Agency - Colindale	Galiano,M.
EPI677924	NS	United Kingdom	2014-Feb-28	EPI_ISL_202984	A/England/41420354/2014	UK Health Security Agency - Colindale	UK Health Security Agency - Colindale	Galiano,M.
EPI677932	NS	United Kingdom	2014-Mar-07	EPI_ISL_202985	A/England/41420355/2014	UK Health Security Agency - Colindale	UK Health Security Agency - Colindale	Galiano,M.
EPI677940	NS	United Kingdom	2014-Feb-27	EPI_ISL_202986	A/England/41420356/2014	UK Health Security Agency - Colindale	UK Health Security Agency - Colindale	Galiano,M.
EPI677948	NS	United Kingdom	2014-Feb-25	EPI_ISL_202987	A/England/41420357/2014	UK Health Security Agency - Colindale	UK Health Security Agency - Colindale	Galiano,M.
EPI677956	NS	United Kingdom	2014-Feb-27	EPI_ISL_202988	A/England/41420359/2014	UK Health Security Agency - Colindale	UK Health Security Agency - Colindale	Galiano,M.
EPI677964	NS	United Kingdom	2014-Feb-24	EPI_ISL_202989	A/England/41420361/2014	UK Health Security Agency - Colindale	UK Health Security Agency - Colindale	Galiano,M.
EPI677972	NS	United Kingdom	2014-Feb-25	EPI_ISL_202990	A/England/41420362/2014	UK Health Security Agency - Colindale	UK Health Security Agency - Colindale	Galiano,M.
EPI677977	NS	United Kingdom	2014-Apr-25	EPI_ISL_202991	A/England/41780007/2014	UK Health Security Agency - Colindale	UK Health Security Agency - Colindale	Galiano,M.
EPI678915	NS	United States	2015-Nov-03	EPI_ISL_203289	A/Arizona/28/2015	Arizona Department of Health Services	Centers for Disease Control and Prevention
EPI678923	NS	United States	2015-Nov-09	EPI_ISL_203290	A/Illinois/21/2015	Illinois Department of Public Health-Chicago	Centers for Disease Control and Prevention
EPI678932	NS	Pakistan	2015-Nov-04	EPI_ISL_203291	A/Pakistan/319/2015	National Institute of Health	Centers for Disease Control and Prevention
EPI678940	NS	Peru	2015-Sep-15	EPI_ISL_203292	A/Peru/2093/2015	Laboratorio de Referencia Nacional Virus Respiratorios, Instituto Nacional de Salud	Centers for Disease Control and Prevention
EPI678948	NS	Nigeria	2015-Oct-13	EPI_ISL_203293	A/Nigeria/414/2015	National Influenza Reference Laboratory	Centers for Disease Control and Prevention
EPI678964	NS	United States	2015-Nov-21	EPI_ISL_203295	A/Colorado/22/2015	Colorado Department of Health Lab	Centers for Disease Control and Prevention
EPI678972	NS	United States	2015-Nov-22	EPI_ISL_203296	A/Colorado/20/2015	Colorado Department of Health Lab	Centers for Disease Control and Prevention
EPI678980	NS	United States	2015-Nov-26	EPI_ISL_203297	A/Massachusetts/30/2015	Massachusetts Department of Public Health	Centers for Disease Control and Prevention
EPI678986	NS	United States	2015-Nov-16	EPI_ISL_203298	A/Illinois/23/2015	Illinois Department of Public Health-Chicago	Centers for Disease Control and Prevention
EPI679002	NS	Nigeria	2015-Sep-21	EPI_ISL_203300	A/Nigeria/306/2015	National Influenza Reference Laboratory	Centers for Disease Control and Prevention
EPI679010	NS	United States	2015-Nov-17	EPI_ISL_203301	A/Minnesota/48/2015	Minnesota Department of Health	Centers for Disease Control and Prevention
EPI679023	NS	United States	2015-Oct-24	EPI_ISL_203303	A/Arizona/26/2015	Arizona Department of Health Services	Centers for Disease Control and Prevention
EPI679145	NS	United Kingdom	2015-Aug-28	EPI_ISL_203368	A/England/53640770/2015	UK Health Security Agency - Colindale	UK Health Security Agency - Colindale	Galiano,M.
EPI679179	NS	United Kingdom	2015-Oct-03	EPI_ISL_203373	A/England/340/2015	UK Health Security Agency - Colindale	UK Health Security Agency - Colindale	Galiano,M.
EPI679207	NS	United Kingdom	2015-Oct-05	EPI_ISL_203377	A/England/341/2015	UK Health Security Agency - Colindale	UK Health Security Agency - Colindale	Galiano,M.
EPI679215	NS	United Kingdom	2015-Oct-16	EPI_ISL_203378	A/England/353/2015	UK Health Security Agency - Colindale	UK Health Security Agency - Colindale	Galiano,M.
EPI679231	NS	United Kingdom	2015-Oct-19	EPI_ISL_203380	A/England/54480152/2015	UK Health Security Agency - Colindale	UK Health Security Agency - Colindale	Galiano,M.
EPI679239	NS	United Kingdom	2015-Oct-26	EPI_ISL_203381	A/England/357/2015	UK Health Security Agency - Colindale	UK Health Security Agency - Colindale	Galiano,M.
EPI679247	NS	United Kingdom	2015-Oct-30	EPI_ISL_203382	A/England/54520743/2015	UK Health Security Agency - Colindale	UK Health Security Agency - Colindale	Galiano,M.
EPI679260	NS	United Kingdom	2015-Nov-16	EPI_ISL_203384	A/England/358/2015	UK Health Security Agency - Colindale	UK Health Security Agency - Colindale	Galiano,M.
EPI679276	NS	United Kingdom	2015-Nov-18	EPI_ISL_203386	A/England/54780038/2015	UK Health Security Agency - Colindale	UK Health Security Agency - Colindale	Galiano,M.
EPI679281	NS	United Kingdom	2015-Nov-18	EPI_ISL_203387	A/England/54780039/2015	UK Health Security Agency - Colindale	UK Health Security Agency - Colindale	Galiano,M.
EPI679289	NS	United Kingdom	2015-Nov-18	EPI_ISL_203388	A/England/54820157/2015	UK Health Security Agency - Colindale	UK Health Security Agency - Colindale	Galiano,M.
EPI679294	NS	United Kingdom	2015-Nov-17	EPI_ISL_203389	A/England/364/2015	UK Health Security Agency - Colindale	UK Health Security Agency - Colindale	Galiano,M.
EPI679302	NS	United Kingdom	2015-Nov-17	EPI_ISL_203390	A/England/54820159/2015	UK Health Security Agency - Colindale	UK Health Security Agency - Colindale	Galiano,M.
EPI680283	NS	United States	2015-Nov-02	EPI_ISL_203590	A/Alaska/263/2015	Alaska State Virology Lab	Centers for Disease Control and Prevention
EPI680299	NS	United States	2015-Nov-05	EPI_ISL_203592	A/Arkansas/10/2015	Arkansas Children's Hospital	Centers for Disease Control and Prevention
EPI680323	NS	United States	2015-Nov-06	EPI_ISL_203595	A/California/102/2015	California Department of Health Services	Centers for Disease Control and Prevention
EPI680331	NS	United States	2015-Oct-19	EPI_ISL_203596	A/California/105/2015	California Department of Health Services	Centers for Disease Control and Prevention
EPI680337	NS	United States	2015-Jan-01	EPI_ISL_203597	A/Colorado/14/2015	Colorado Department of Health Lab	Centers for Disease Control and Prevention
EPI680345	NS	United States	2015-Nov-08	EPI_ISL_203598	A/Colorado/17/2015	Colorado Department of Health Lab	Centers for Disease Control and Prevention
EPI680352	NS	United States	2015-Nov-12	EPI_ISL_203599	A/Colorado/18/2015	Colorado Department of Health Lab	Centers for Disease Control and Prevention
EPI680416	NS	United States	2015-Oct-29	EPI_ISL_203607	A/Illinois/20/2015	Illinois Department of Public Health-Chicago	Centers for Disease Control and Prevention
EPI680432	NS	United States	2015-Aug-20	EPI_ISL_203609	A/Maryland/16/2015	Maryland Department of Health and Mental Hygiene	Centers for Disease Control and Prevention
EPI680456	NS	Pakistan	2015-Nov-14	EPI_ISL_203612	A/Pakistan/336/2015	National Institute of Health	Centers for Disease Control and Prevention
EPI680464	NS	Peru	2015-Jul-10	EPI_ISL_203613	A/Peru/51/2015	Laboratorio de Referencia Nacional Virus Respiratorios, Instituto Nacional de Salud	Centers for Disease Control and Prevention
EPI680472	NS	Peru	2015-Jul-21	EPI_ISL_203614	A/Peru/52/2015	Laboratorio de Referencia Nacional Virus Respiratorios, Instituto Nacional de Salud	Centers for Disease Control and Prevention
EPI687149	NS	Russian Federation	2015-Dec-21	EPI_ISL_203656	A/Dagestan/1328/2015		State Research Center of Virology and Biotechnology (VECTOR)	Ivan,Susloparov; Natalya,Goncharova; Natalya,Kolosova; Alexander,Durymanov; Tatyana,Ilyicheva; Alexander,Ryzhikov
EPI684325	NS	South Africa	2015-Jun-30	EPI_ISL_205287	A/South Africa/4028/2015	National Institute for Communicable Disease	Centers for Disease Control and Prevention
EPI684341	NS	Lao, People's Democratic Republic	2015-Aug-10	EPI_ISL_205289	A/Laos/830/2015	National Center for Laboratory and Epidemiology	Centers for Disease Control and Prevention
EPI684357	NS	United States	2015-Nov-04	EPI_ISL_205291	A/Iowa/53/2015	Iowa State Hygienic Laboratory	Centers for Disease Control and Prevention
EPI684365	NS	United States	2015-Nov-25	EPI_ISL_205292	A/Wisconsin/88/2015	Wisconsin State Laboratory of Hygiene	Centers for Disease Control and Prevention
EPI684372	NS	South Africa	2015-Aug-07	EPI_ISL_205293	A/South Africa/4909/2015	National Institute for Communicable Disease	Centers for Disease Control and Prevention
EPI684380	NS	South Africa	2015-Jul-02	EPI_ISL_205294	A/South Africa/4030/2015	National Institute for Communicable Disease	Centers for Disease Control and Prevention
EPI684388	NS	South Africa	2015-Jul-17	EPI_ISL_205295	A/South Africa/4291/2015	National Institute for Communicable Disease	Centers for Disease Control and Prevention
EPI684396	NS	South Africa	2015-Aug-17	EPI_ISL_205296	A/South Africa/5287/2015	National Institute for Communicable Disease	Centers for Disease Control and Prevention
EPI684404	NS	South Africa	2015-Jul-04	EPI_ISL_205297	A/South Africa/4029/2015	National Institute for Communicable Disease	Centers for Disease Control and Prevention
EPI684412	NS	South Africa	2015-Aug-14	EPI_ISL_205298	A/South Africa/5154/2015	National Institute for Communicable Disease	Centers for Disease Control and Prevention
EPI685430	NS	United States	2015-Dec-02	EPI_ISL_205481	A/Alabama/13/2015	ADPH Bureau of Clinical Laboratories	Centers for Disease Control and Prevention
EPI685438	NS	United States	2015-Nov-26	EPI_ISL_205482	A/California/115/2015	California Department of Health Services	Centers for Disease Control and Prevention
EPI685453	NS	United States	2015-Dec-04	EPI_ISL_205484	A/Florida/92/2015	Florida Department of Health-Tampa	Centers for Disease Control and Prevention
EPI685461	NS	United States	2015-Dec-14	EPI_ISL_205485	A/Indiana/30/2015	Indiana State Department of Health Laboratories	Centers for Disease Control and Prevention
EPI685469	NS	Madagascar	2015-Sep-30	EPI_ISL_205486	A/Maevatanana/4193/2015	Institut Pasteur de Madagascar	Centers for Disease Control and Prevention
EPI685477	NS	Madagascar	2015-Sep-30	EPI_ISL_205487	A/Maevatanana/4194/2015	Institut Pasteur de Madagascar	Centers for Disease Control and Prevention
EPI685485	NS	United States	2015-Nov-25	EPI_ISL_205488	A/Maryland/20/2015	Maryland Department of Health and Mental Hygiene	Centers for Disease Control and Prevention
EPI685501	NS	United States	2015-Dec-03	EPI_ISL_205490	A/Montana/35/2015	Montana Laboratory Services Bureau	Centers for Disease Control and Prevention
EPI685509	NS	United States	2015-Nov-22	EPI_ISL_205491	A/Pennsylvania/47/2015	Pennsylvania Department of Health	Centers for Disease Control and Prevention
EPI685517	NS	United States	2015-Nov-28	EPI_ISL_205492	A/Pennsylvania/48/2015	Pennsylvania Department of Health	Centers for Disease Control and Prevention
EPI685525	NS	United States	2015-Dec-02	EPI_ISL_205493	A/Pennsylvania/49/2015	Pennsylvania Department of Health	Centers for Disease Control and Prevention
EPI685533	NS	United States	2015-Dec-07	EPI_ISL_205494	A/Washington/63/2015	Marshfield Clinic Research Foundation	Centers for Disease Control and Prevention
EPI685541	NS	United States	2015-Nov-26	EPI_ISL_205495	A/West Virginia/25/2015	West Virginia Office of Laboratory Services	Centers for Disease Control and Prevention
EPI685549	NS	United States	2015-Dec-09	EPI_ISL_205496	A/Wisconsin/91/2015	Wisconsin State Laboratory of Hygiene	Centers for Disease Control and Prevention
EPI685589	NS	United States	2015-Oct-24	EPI_ISL_205501	A/Michigan/65/2015	Michigan Department of Community Health	Centers for Disease Control and Prevention
EPI686761	NS	Sweden	2015-Nov-18	EPI_ISL_205768	A/Stockholm/56/2015		Public Health Agency of Sweden
EPI686769	NS	Sweden	2015-Nov-18	EPI_ISL_205769	A/Stockholm/ 57/2015		Public Health Agency of Sweden
EPI686796	NS	Sweden	2015-Nov-19	EPI_ISL_205773	A/Stockholm/59/2015		Public Health Agency of Sweden
EPI686817	NS	Sweden	2015-Nov-18	EPI_ISL_205776	A/Skovde/6/2015		Public Health Agency of Sweden
EPI686825	NS	Sweden	2015-Nov-25	EPI_ISL_205777	A/Stockholm/60/2015		Public Health Agency of Sweden
EPI686841	NS	Sweden	2015-Nov-26	EPI_ISL_205779	A/Stockholm/62/2015		Public Health Agency of Sweden
EPI686849	NS	Sweden	2015-Nov-27	EPI_ISL_205780	A/Uppsala/8/2015		Public Health Agency of Sweden
EPI686889	NS	Sweden	2015-Nov-26	EPI_ISL_205785	A/Sweden/37/2015		Public Health Agency of Sweden
EPI686897	NS	Sweden	2015-Dec-02	EPI_ISL_205786	A/Sweden/38/2015		Public Health Agency of Sweden
EPI686905	NS	Sweden	2015-Dec-02	EPI_ISL_205787	A/Sweden/39/2015		Public Health Agency of Sweden
EPI699818	NS	Russian Federation	2015-Nov-25	EPI_ISL_205809	A/Saint-Petersburg/RII349/2015		WHO National Influenza Centre Russian Federation
EPI687170	NS	Sweden	2015-Nov-23	EPI_ISL_205827	A/Stockholm/66/2015		Public Health Agency of Sweden
EPI687196	NS	Sweden	2015-Nov-21	EPI_ISL_205834	A/Stockholm/67/2015		Public Health Agency of Sweden
EPI694063	NS	Russian Federation	2015-Dec-10	EPI_ISL_205850	A/Urengoy/2/2015		State Research Center of Virology and Biotechnology (VECTOR)	Ivan,Susloparov; Natalya,Goncharova; Natalya,Kolosova; Alexander,Durymanov; Tatyana,Ilyicheva; Alexander,Ryzhikov
EPI694072	NS	Russian Federation	2015-Dec-15	EPI_ISL_205851	A/Stavropol/3/2015		State Research Center of Virology and Biotechnology (VECTOR)	Ivan,Susloparov; Natalya,Goncharova; Natalya,Kolosova; Alexander,Durymanov; Tatyana,Ilyicheva; Alexander,Ryzhikov
EPI690855	NS	Costa Rica	2015-Oct-26	EPI_ISL_206501	A/Costa Rica/0371/2015	Laboratorio Nacional de Influenza	Centers for Disease Control and Prevention
EPI690863	NS	Costa Rica	2015-Oct-26	EPI_ISL_206502	A/Costa Rica/0373/2015	Laboratorio Nacional de Influenza	Centers for Disease Control and Prevention
EPI690871	NS	Costa Rica	2015-Nov-20	EPI_ISL_206503	A/Costa Rica/4060/2015	Laboratorio Nacional de Influenza	Centers for Disease Control and Prevention
EPI690879	NS	Madagascar	2015-Sep-30	EPI_ISL_206504	A/Maevatanana/4192/2015	Institut Pasteur de Madagascar	Centers for Disease Control and Prevention
EPI690895	NS	Bangladesh	2015-Sep-03	EPI_ISL_206506	A/Bangladesh/12009/2015	icddr,b International Centre for Diarrhoeal Disease Research, Bangladesh	Centers for Disease Control and Prevention
EPI690943	NS	Bangladesh	2015-Oct-17	EPI_ISL_206512	A/Bangladesh/4008/2015	icddr,b International Centre for Diarrhoeal Disease Research, Bangladesh	Centers for Disease Control and Prevention
EPI690959	NS	Bangladesh	2015-Sep-02	EPI_ISL_206514	A/Bangladesh/6001/2015	icddr,b International Centre for Diarrhoeal Disease Research, Bangladesh	Centers for Disease Control and Prevention
EPI690991	NS	Bangladesh	2015-Oct-03	EPI_ISL_206518	A/Bangladesh/9001/2015	icddr,b International Centre for Diarrhoeal Disease Research, Bangladesh	Centers for Disease Control and Prevention
EPI691007	NS	United States	2015-Dec-12	EPI_ISL_206520	A/Maryland/21/2015	Maryland Department of Health and Mental Hygiene	Centers for Disease Control and Prevention
EPI691015	NS	United States	2015-Dec-14	EPI_ISL_206521	A/Idaho/33/2015	State of Idaho Bureau of Laboratories	Centers for Disease Control and Prevention
EPI691031	NS	United States	2015-Nov-21	EPI_ISL_206523	A/Illinois/24/2015	Illinois Department of Public Health-Chicago	Centers for Disease Control and Prevention
EPI691039	NS	United States	2015-Dec-08	EPI_ISL_206524	A/Colorado/25/2015	Colorado Department of Health Lab	Centers for Disease Control and Prevention
EPI691071	NS	United States	2015-Dec-14	EPI_ISL_206528	A/Connecticut/07/2015	Connecticut Department. of Public Health	Centers for Disease Control and Prevention
EPI691079	NS	United States	2015-Dec-17	EPI_ISL_206529	A/Connecticut/08/2015	Connecticut Department. of Public Health	Centers for Disease Control and Prevention
EPI691095	NS	United States	2015-Dec-16	EPI_ISL_206531	A/Iowa/55/2015	Iowa State Hygienic Laboratory	Centers for Disease Control and Prevention
EPI691110	NS	United States	2015-Oct-19	EPI_ISL_206533	A/Michigan/70/2015	Michigan Department of Community Health	Centers for Disease Control and Prevention
EPI691115	NS	United States	2015-Dec-17	EPI_ISL_206534	A/Nevada/41/2015	Southern Nevada Public Health Lab	Centers for Disease Control and Prevention
EPI691123	NS	United States	2015-Dec-23	EPI_ISL_206535	A/Nevada/42/2015	Southern Nevada Public Health Lab	Centers for Disease Control and Prevention
EPI691139	NS	United States	2015-Dec-23	EPI_ISL_206537	A/Wisconsin/92/2015	Wisconsin State Laboratory of Hygiene	Centers for Disease Control and Prevention
EPI691147	NS	United States	2015-Dec-23	EPI_ISL_206538	A/Wisconsin/93/2015	Wisconsin State Laboratory of Hygiene	Centers for Disease Control and Prevention
EPI1856085	NS	United States	2021-Feb-24	EPI_ISL_1459510	A/Iowa/01/2021	Iowa State Hygienic Laboratory	Centers for Disease Control and Prevention
EPI1858149	NS	China	2017-Nov-14	EPI_ISL_1653923	A/Ningbo/14/2021	Ningbo international travel healthcare center	Ningbo International Travel Healthcare Center
EPI1858153	NS	Bangladesh	2019-Jul-17	EPI_ISL_1663603	A/Bangladesh/4028/2019	icddr,b International Centre for Diarrhoeal Disease Research, Bangladesh	Centers for Disease Control and Prevention
EPI1858166	NS	Kenya	2020-Jan-21	EPI_ISL_1663605	A/Kenya/109/2020	CDC-Kenya	Centers for Disease Control and Prevention
EPI1859015	NS	Belgium	2021-Jan-20	EPI_ISL_1835186	A/Belgium/IG0080/2020	SCIENSANO	SCIENSANO
EPI1859023	NS	Belgium	2020-Jan-16	EPI_ISL_1835581	A/Belgium/IG0081/2020	SCIENSANO	Sciensano
EPI1859030	NS	Belgium	2020-Jan-20	EPI_ISL_1837415	A/Belgium/IG0090/202	SCIENSANO	SCIENSANO
EPI1866498	NS	Belgium	2020-Jan-20	EPI_ISL_1837809	A/Belgium/IG0092/2020	SCIENSANO	SCIENSANO
EPI1859039	NS	Belgium	2020-Jan-21	EPI_ISL_1838540	A/Belgium/IG0120/2020	SCIENSANO	SCIENSANO
EPI1866490	NS	Belgium	2020-Jan-28	EPI_ISL_1839160	A/Belgium/IG0131/2020	SCIENSANO	SCIENSANO
EPI1859066	NS	Belgium	2020-Jan-29	EPI_ISL_1839281	A/Belgium/IG0156/2020	SCIENSANO	SCIENSANO
EPI1859072	NS	Belgium	2020-Jan-30	EPI_ISL_1839661	A/Belgium/IG0165/2020	SCIENSANO	SCIENSANO
EPI1859080	NS	Belgium	2020-Feb-03	EPI_ISL_1839934	A/Belgium/IG0191/2020	SCIENSANO	SCIENSANO
EPI1859088	NS	Belgium	2020-Feb-04	EPI_ISL_1840251	A/Belgium/IG0204/2020	SCIENSANO	SCIENSANO
EPI1859096	NS	Belgium	2019-Dec-24	EPI_ISL_1840659	A/Belgium/IH0002/2020	SCIENSANO	SCIENSANO
EPI1859104	NS	Belgium	2020-Jan-14	EPI_ISL_1840788	A/Belgium/IH0008/2020	SCIENSANO	SCIENSANO
EPI1859125	NS	Canada	2021-Jan-01	EPI_ISL_1897642	A/Manitoba/02/2021 (H1N1)v	Cadham Provincial Laboratory	Public Health Agency of Canada (PHAC)	Bastien, N.; Majer, A.; Dust, K.; Van Caeseele, P.; Li, Y.
EPI638866	NS	Bangladesh	2015-May-06	EPI_ISL_194928	A/Bangladesh/1001/2015	icddr,b International Centre for Diarrhoeal Disease Research, Bangladesh	Centers for Disease Control and Prevention
EPI610519	NS	Nepal	2015-Apr-14	EPI_ISL_188615	A/Nepal/1598/2015	National Public Health Laboratory	National Institute of Infectious Diseases (NIID)	Takashita,Emi; Fujisaki,Seiichiro; Shirakura,Masayuki; Watanabe,Shinji; Odagiri,Takato
EPI506155	NS	Russian Federation	2012-Dec-29	EPI_ISL_156276	A/Kazan/CRIE-01/2012		Import from public-domain	Yatsyshina,S.; Renteeva,A.; Valdohina,A.; Shipulin,G.
EPI543505	NS	Sweden	2014-Jan-03	EPI_ISL_156990	A/Uppsala/4/2014		Public Health Agency of Sweden
EPI638912	NS	Ecuador	2015-Feb-09	EPI_ISL_194935	A/Ecuador/2289/2015	INSPI	Centers for Disease Control and Prevention
EPI585280	NS	Sweden	2015-Mar-31	EPI_ISL_177685	A/Stockholm/30/2015		Public Health Agency of Sweden
EPI668417	NS	New Zealand	2015-Jun-06	EPI_ISL_200779	A/New Zealand/511/2015	Institute of Environmental Science & Research	Centers for Disease Control and Prevention
EPI610441	NS	Nepal	2015-Mar-13	EPI_ISL_188584	A/Nepal/781/2015	National Public Health Laboratory	National Institute of Infectious Diseases (NIID)	Takashita,Emi; Fujisaki,Seiichiro; Shirakura,Masayuki; Watanabe,Shinji; Odagiri,Takato
EPI643481	NS	United States	2015-Aug-13	EPI_ISL_195828	A/Kentucky/14/2015	Kentucky Division of Laboratory Services	Centers for Disease Control and Prevention
EPI569871	NS	Sweden	2015-Jan-02	EPI_ISL_172912	A/Stockholm/2/2015		Public Health Agency of Sweden
EPI582291	NS	Sweden	2015-Feb-23	EPI_ISL_177100	A/Malmoe/3/2015		Public Health Agency of Sweden
EPI610415	NS	Nepal	2015-Mar-09	EPI_ISL_188575	A/Nepal/560/2015	National Public Health Laboratory	National Institute of Infectious Diseases (NIID)	Takashita,Emi; Fujisaki,Seiichiro; Shirakura,Masayuki; Watanabe,Shinji; Odagiri,Takato
EPI580166	NS	United States	2015-Feb-05	EPI_ISL_176804	A/North Carolina/13/2015	North Carolina State Laboratory of Public Health	Centers for Disease Control and Prevention
EPI610469	NS	Nepal	2015-Mar-18	EPI_ISL_188594	A/Nepal/1015/2015	National Public Health Laboratory	National Institute of Infectious Diseases (NIID)	Takashita,Emi; Fujisaki,Seiichiro; Shirakura,Masayuki; Watanabe,Shinji; Odagiri,Takato
EPI686910	NS	Sweden	2015-Dec-04	EPI_ISL_205788	A/Sweden/40/2015		Public Health Agency of Sweden
EPI676483	NS	Bangladesh	2015-Aug-05	EPI_ISL_202780	A/Bangladesh/14004/2015	icddr,b International Centre for Diarrhoeal Disease Research, Bangladesh	Centers for Disease Control and Prevention
EPI559452	NS	Sweden	2014-Dec-09	EPI_ISL_170996	A/Malmoe/6/2014		Public Health Agency of Sweden
EPI610423	NS	Nepal	2015-Mar-10	EPI_ISL_188577	A/Nepal/574/2015	National Public Health Laboratory	National Institute of Infectious Diseases (NIID)	Takashita,Emi; Fujisaki,Seiichiro; Shirakura,Masayuki; Watanabe,Shinji; Odagiri,Takato
EPI506189	NS	Russian Federation	2013-Jan-28	EPI_ISL_156279	A/Moscow oblast/CRIE-08/2013		Import from public-domain	Yatsyshina,S.; Renteeva,A.; Valdohina,A.; Shipulin,G.
EPI1858141	NS	China	2017-Aug-23	EPI_ISL_1652690	A/Ningbo/75/2021	Ningbo international travel healthcare center	Ningbo International Travel Healthcare Center
EPI1858133	NS	China	2017-Jul-13	EPI_ISL_1652689	A/Ningbo/58/2021	Ningbo international travel healthcare center	Ningbo International Travel Healthcare Center
EPI1858125	NS	China	2017-Sep-21	EPI_ISL_1652688	A/Ningbo/43/2021	Ningbo international travel healthcare center	Ningbo International Travel Healthcare Center
EPI1858117	NS	China	2017-Oct-19	EPI_ISL_1652687	A/Ningbo/28/2021	Ningbo international travel healthcare center	Ningbo International Travel Healthcare Center
EPI1858109	NS	China	2017-Feb-03	EPI_ISL_1652536	A/Ningbo/27/2021	Ningbo international travel healthcare center	Ningbo International Travel Healthcare Center
EPI1858101	NS	China	2017-Jun-09	EPI_ISL_1652535	A/Ningbo/20/2021	Ningbo international travel healthcare center	Ningbo International Travel Healthcare Center
EPI1858093	NS	China	2017-May-10	EPI_ISL_1652534	A/Ningbo/19/2021	Ningbo international travel healthcare center	Ningbo International Travel Healthcare Center
EPI1858085	NS	China	2017-Sep-14	EPI_ISL_1652533	A/Ningbo/03/2021	Ningbo international travel healthcare center	Ningbo International Travel Healthcare Center
EPI1859121	NS	Belgium	2020-Jan-12	EPI_ISL_1840867	A/Belgium/IS0102/2020	SCIENSANO	SCIENSANO
EPI1859112	NS	Belgium	2020-Jan-09	EPI_ISL_1840866	A/Belgium/IS0054/2020	SCIENSANO	SCIENSANO
EPI1859056	NS	Belgium	2020-Jan-22	EPI_ISL_1838920	A/Belgium/IG0128/2020	SCIENSANO	SCIENSANO
EPI1859047	NS	Belgium	2020-Jan-23	EPI_ISL_1838791	A/Belgium/IG0126/2020	SCIENSANO	SCIENSANO
EPI1929283	NS	Egypt	2019-Dec-31	EPI_ISL_1519440	A/Egypt/7971/2019	Ministry of Health and Population	Crick Worldwide Influenza Centre
EPI466053	NS	Finland	2009-Nov-15	EPI_ISL_145302	A/Finland/722/2009(H1N1)	Helsingin-Uusimaa Labotariokeskus	Institute for Molecular Medicine Finland (FIMM)	Lakspere, Triin; Kallio-Kokko, Hannimari; Kantele, Anu; Mattila, Pirkko; Almusa, Henrikki; Kakkola, Laura; Ikonen, Niina; Tynell, Janne; Julkunen, Ilkka; Kainov, Denis
EPI466045	NS	Finland	2009-Nov-12	EPI_ISL_145301	A/Finland/721/2009(H1N1)	Helsingin-Uusimaa Labotariokeskus	Institute for Molecular Medicine Finland (FIMM)	Lakspere, Triin; Kallio-Kokko, Hannimari; Kantele, Anu; Mattila, Pirkko; Almusa, Henrikki; Kakkola, Laura; Ikonen, Niina; Tynell, Janne; Julkunen, Ilkka; Kainov, Denis
EPI466037	NS	Finland	2009-Nov-12	EPI_ISL_145300	A/Finland/720/2009(H1N1)	Helsingin-Uusimaa Labotariokeskus	Institute for Molecular Medicine Finland (FIMM)	Lakspere, Triin; Kallio-Kokko, Hannimari; Kantele, Anu; Mattila, Pirkko; Almusa, Henrikki; Kakkola, Laura; Ikonen, Niina; Tynell, Janne; Julkunen, Ilkka; Kainov, Denis
EPI466029	NS	Finland	2009-Nov-12	EPI_ISL_145299	A/Finland/719/2009(H1N1)	Helsingin-Uusimaa Labotariokeskus	Institute for Molecular Medicine Finland (FIMM)	Lakspere, Triin; Kallio-Kokko, Hannimari; Kantele, Anu; Mattila, Pirkko; Almusa, Henrikki; Kakkola, Laura; Ikonen, Niina; Tynell, Janne; Julkunen, Ilkka; Kainov, Denis
EPI539870	NS	Russian Federation	2014-Jan-26	EPI_ISL_165657	A/Novosibirsk/30/2014	State Research Center of Virology and Biotechnology (VECTOR)	State Research Center of Virology and Biotechnology (VECTOR)	Ryzhikov, A.B.; Ilyicheva, T.N.; Durymanov, A.G.; Susloparov, I.M.; Goncharova, N.I.; Akishev, A.G.; Abdurashitov, M.A.; Netesova, N.A.; Degtyarev, S.Kh.
EPI539865	NS	Russian Federation	2014-Mar-12	EPI_ISL_165656	A/Chita/1115/2014	State Research Center of Virology and Biotechnology (VECTOR)	State Research Center of Virology and Biotechnology (VECTOR)	Ryzhikov, A.B.; Ilyicheva, T.N.; Durymanov, A.G.; Susloparov, I.M.; Goncharova, N.I.; Akishev, A.G.; Abdurashitov, M.A.; Netesova, N.A.; Degtyarev, S.Kh.
EPI539862	NS	Russian Federation	2014-Mar-04	EPI_ISL_165655	A/Chita/873/2014	State Research Center of Virology and Biotechnology (VECTOR)	State Research Center of Virology and Biotechnology (VECTOR)	Ryzhikov, A.B.; Ilyicheva, T.N.; Durymanov, A.G.; Susloparov, I.M.; Goncharova, N.I.; Akishev, A.G.; Abdurashitov, M.A.; Netesova, N.A.; Degtyarev, S.Kh.
EPI539859	NS	Russian Federation	2014-Mar-02	EPI_ISL_165654	A/Chita/853/2014	State Research Center of Virology and Biotechnology (VECTOR)	State Research Center of Virology and Biotechnology (VECTOR)	Ryzhikov, A.B.; Ilyicheva, T.N.; Durymanov, A.G.; Susloparov, I.M.; Goncharova, N.I.; Akishev, A.G.; Abdurashitov, M.A.; Netesova, N.A.; Degtyarev, S.Kh.
EPI539856	NS	Russian Federation	2014-Feb-21	EPI_ISL_165653	A/Chita/656/2014	State Research Center of Virology and Biotechnology (VECTOR)	State Research Center of Virology and Biotechnology (VECTOR)	Ryzhikov, A.B.; Ilyicheva, T.N.; Durymanov, A.G.; Susloparov, I.M.; Goncharova, N.I.; Akishev, A.G.; Abdurashitov, M.A.; Netesova, N.A.; Degtyarev, S.Kh.
EPI561956	NS	Malaysia	2014-Mar-02	EPI_ISL_171806	A/Malaysia/11/2014	Institut Penyelidikan Perubatan	WHO Collaborating Centre for Reference and Research on Influenza	Deng,Y-M.; Iannello,P.; Spirason,N; Jelley,L.;Lau,H.; Komadina,N.
EPI782591	NS	Thailand	2015-Mar-06	EPI_ISL_194502	A/Chanthaburi/11/2015	WHO National Influenza Centre, National Institute of Medical Research (NIMR)	WHO Collaborating Centre for Reference and Research on Influenza	Deng,Y-M.; Iannello,P.; Spirason,N.; Lau,H.; Komadina,N.
EPI561997	NS	South Africa	2014-Apr-06	EPI_ISL_171814	A/South Africa/3599/2014	National Institute for Communicable Disease	WHO Collaborating Centre for Reference and Research on Influenza	Deng,Y-M.; Iannello,P.; Spirason,N; Jelley,L.;Lau,H.; Komadina,N.
EPI539653	NS	Papua New Guinea	2013-Jul-02	EPI_ISL_151482	A/GOROKA/27/2013	Papua New Guinea Institute of Medical Research	WHO Collaborating Centre for Reference and Research on Influenza	Deng,Y-M; Iannello,P; Spirason,N; Jelley,L; Lau,H; Komadina,N
EPI539678	NS	Australia	2013-Jun-29	EPI_ISL_151501	A/TOWNSVILLE/41/2013	Queensland Health Forensic and Scientific Services	WHO Collaborating Centre for Reference and Research on Influenza	Deng,Y-M; Iannello,P; Spirason,N; Jelley,L; Lau,H; Komadina,N
EPI782596	NS	Australia	2015-Jul-02	EPI_ISL_194543	A/Tasmania/27/2015	Royal Hobart Hospital	WHO Collaborating Centre for Reference and Research on Influenza	Deng,Y-M.; Iannello,P.; Spirason,N.; Lau,H.; Komadina,N.
EPI782601	NS	Cambodia	2015-Jun-16	EPI_ISL_194497	A/Cambodia/FSS39385/2015	NAMRU-2, Cambodia	WHO Collaborating Centre for Reference and Research on Influenza	Deng,Y-M.; Iannello,P.; Spirason,N.; Lau,H.; Komadina,N.
EPI687127	NS	Japan	2015-Mar-16	EPI_ISL_178101	A/Fukuoka/SDC1/2015	Virus Research Center, Sendai Medical Center	National Institute of Infectious Diseases (NIID)	Takashita,Emi; Fujisaki,Seiichiro; Shirakura,Masayuki; Watanabe,Shinji; Odagiri,Takato
EPI586638	NS	Colombia	2015-Jan-14	EPI_ISL_178111	A/Colombia/1702/2015	Instituto Nacional de Salud de Columbia	Centers for Disease Control and Prevention
EPI586633	NS	Colombia	2015-Feb-13	EPI_ISL_178110	A/Colombia/2537/2015	Instituto Nacional de Salud de Columbia	Centers for Disease Control and Prevention
EPI586628	NS	Colombia	2015-Jan-29	EPI_ISL_178109	A/Colombia/1576/2015	Instituto Nacional de Salud de Columbia	Centers for Disease Control and Prevention
EPI586624	NS	Colombia	2015-Jan-12	EPI_ISL_178108	A/Colombia/1359/2015	Instituto Nacional de Salud de Columbia	Centers for Disease Control and Prevention
EPI586620	NS	Colombia	2015-Feb-20	EPI_ISL_178107	A/Colombia/2873/2015	Instituto Nacional de Salud de Columbia	Centers for Disease Control and Prevention
EPI586616	NS	Colombia	2015-Jan-18	EPI_ISL_178106	A/Colombia/1457/2015	Instituto Nacional de Salud de Columbia	Centers for Disease Control and Prevention
EPI586611	NS	Colombia	2015-Jan-19	EPI_ISL_178105	A/Colombia/845/2015	Instituto Nacional de Salud de Columbia	Centers for Disease Control and Prevention
EPI586605	NS	Colombia	2015-Mar-06	EPI_ISL_178104	A/Colombia/4522/2015	Instituto Nacional de Salud de Columbia	Centers for Disease Control and Prevention
EPI586597	NS	Colombia	2015-Jan-18	EPI_ISL_178103	A/Colombia/4280/2015	Instituto Nacional de Salud de Columbia	Centers for Disease Control and Prevention
EPI586592	NS	Colombia	2015-Feb-05	EPI_ISL_178102	A/Colombia/4335/2015	Instituto Nacional de Salud de Columbia	Centers for Disease Control and Prevention
EPI675800	NS	Hong Kong (SAR)	2015-Oct-08	EPI_ISL_202570	A/Hong Kong/15587/2015	Government Virus Unit	Centers for Disease Control and Prevention
EPI614493	NS	South Africa	2013-Jun-06	EPI_ISL_175880	A/South Africa/3626/2013	National Institute for Medical Research	Centers for Disease Control and Prevention
EPI691215	NS	United States	2015-Dec-19	EPI_ISL_206547	A/Florida/99/2015	Florida Department of Health-Tampa	Centers for Disease Control and Prevention
EPI691211	NS	United States	2015-Dec-20	EPI_ISL_206546	A/Florida/100/2015	Florida Department of Health-Tampa	Centers for Disease Control and Prevention
EPI691231	NS	United States	2015-Dec-16	EPI_ISL_206549	A/Utah/17/2015	Utah Department of Health	Centers for Disease Control and Prevention
EPI691223	NS	United States	2015-Dec-22	EPI_ISL_206548	A/Utah/16/2015	Utah Department of Health	Centers for Disease Control and Prevention
EPI1858664	NS	Lao, People's Democratic Republic	2020-Mar-20	EPI_ISL_1732524	A/Laos/855/2020	National Center for Laboratory and Epidemiology	Centers for Disease Control and Prevention
EPI517051	NS	Lao, People's Democratic Republic	2013-Sep-25	EPI_ISL_159533	A/Laos/887/2013	National Center for Laboratory and Epidemiology	Centers for Disease Control and Prevention
EPI564887	NS	Canada	2014-Nov-12	EPI_ISL_171845	A/Ontario/RV3535/2014	National Microbiology Laboratory, Public Health Agency of Canada (PHAC)	Centers for Disease Control and Prevention
EPI533992	NS	United States	2014-Feb-07	EPI_ISL_159529	A/Missouri/02/2014	New York State Department of Health	Centers for Disease Control and Prevention
EPI534036	NS	United States	2013-Dec-25	EPI_ISL_159528	A/Louisiana/41/2013	New York State Department of Health	Centers for Disease Control and Prevention
EPI564907	NS	United States	2015-Jan-07	EPI_ISL_171850	A/New Hampshire/02/2015	New Hampshire Public Health Laboratories	Centers for Disease Control and Prevention
EPI541553	NS	United States	2014-Mar-25	EPI_ISL_163674	A/Colorado/07/2014	Colorado Department of Health Lab	Centers for Disease Control and Prevention
EPI517024	NS	United States	2014-Jan-26	EPI_ISL_159670	A/Pennsylvania/16/2014	Pennsylvania Department of Health	Centers for Disease Control and Prevention
EPI534016	NS	United States	2014-Jan-17	EPI_ISL_159669	A/Pennsylvania/14/2014	Pennsylvania Department of Health	Centers for Disease Control and Prevention
EPI534007	NS	United States	2014-Jan-31	EPI_ISL_159668	A/Pennsylvania/20/2014	Pennsylvania Department of Health	Centers for Disease Control and Prevention
EPI516733	NS	United States	2014-Jan-29	EPI_ISL_159532	A/Pennsylvania/21/2014	Pennsylvania Department of Health	Centers for Disease Control and Prevention
EPI516723	NS	United States	2014-Feb-11	EPI_ISL_159530	A/Pennsylvania/17/2014	Pennsylvania Department of Health	Centers for Disease Control and Prevention
EPI568487	NS	United States	2014-Sep-03	EPI_ISL_171853	A/Alaska/37/2014	Alaska State Virology Lab	Centers for Disease Control and Prevention
EPI568481	NS	United States	2014-Sep-03	EPI_ISL_171851	A/Alaska/38/2014	Alaska State Virology Lab	Centers for Disease Control and Prevention
EPI565050	NS	United States	2015-Jan-07	EPI_ISL_171847	A/Iowa/01/2015	Iowa State Hygienic Laboratory	Centers for Disease Control and Prevention
EPI568497	NS	United States	2014-Oct-28	EPI_ISL_171852	A/Florida/62/2014	Florida Department of Health-Jacksonville	Centers for Disease Control and Prevention
EPI564893	NS	United States	2014-Dec-05	EPI_ISL_171846	A/Hawaii/64/2014	State of Hawaii Department of Health	Centers for Disease Control and Prevention
EPI541555	NS	United States	2014-Feb-22	EPI_ISL_163678	A/Hawaii/03/2014	State of Hawaii Department of Health	Centers for Disease Control and Prevention
EPI534022	NS	United States	2014-Feb-23	EPI_ISL_163677	A/Hawaii/04/2014	State of Hawaii Department of Health	Centers for Disease Control and Prevention
EPI691164	NS	United States	2015-Dec-02	EPI_ISL_206540	A/California/116/2015	California Department of Health Services	Centers for Disease Control and Prevention
EPI509442	NS	United States	2014-Jan-06	EPI_ISL_157476	A/California/01/2014	California Department of Health Services	Centers for Disease Control and Prevention
EPI691172	NS	United States	2015-Nov-30	EPI_ISL_206541	A/Washington/67/2015	Washington State Public Health Laboratory	Centers for Disease Control and Prevention
EPI691180	NS	United States	2015-Dec-06	EPI_ISL_206542	A/Delaware/45/2015	Delaware Public Health Lab	Centers for Disease Control and Prevention
EPI691204	NS	United States	2015-Nov-17	EPI_ISL_206545	A/Minnesota/50/2015	Minnesota Department of Health	Centers for Disease Control and Prevention
EPI691196	NS	United States	2015-Nov-16	EPI_ISL_206544	A/Minnesota/49/2015	Minnesota Department of Health	Centers for Disease Control and Prevention
EPI691236	NS	United States	2015-Dec-18	EPI_ISL_206550	A/Montana/37/2015	Montana Laboratory Services Bureau	Centers for Disease Control and Prevention
EPI691316	NS	Kazakhstan	2015-Nov-12	EPI_ISL_206561	A/Kazakhstan/97/2015	CSEE	Centers for Disease Control and Prevention
EPI691308	NS	Kazakhstan	2015-Nov-23	EPI_ISL_206560	A/Kazakhstan/57/2015	CSEE	Centers for Disease Control and Prevention
EPI691303	NS	Kazakhstan	2015-Nov-23	EPI_ISL_206559	A/Kazakhstan/56/2015	CSEE	Centers for Disease Control and Prevention
EPI691296	NS	Kazakhstan	2015-Nov-20	EPI_ISL_206558	A/Kazakhstan/55/2015	CSEE	Centers for Disease Control and Prevention
EPI691288	NS	Kazakhstan	2015-Nov-19	EPI_ISL_206557	A/Kazakhstan/54/2015	CSEE	Centers for Disease Control and Prevention
EPI691280	NS	Kazakhstan	2015-Nov-24	EPI_ISL_206556	A/Kazakhstan/52/2015	CSEE	Centers for Disease Control and Prevention
EPI691272	NS	Kazakhstan	2015-Nov-24	EPI_ISL_206555	A/Kazakhstan/51/2015	CSEE	Centers for Disease Control and Prevention
EPI691264	NS	Kazakhstan	2015-Nov-13	EPI_ISL_206554	A/Kazakhstan/43/2015	CSEE	Centers for Disease Control and Prevention
EPI691256	NS	Kazakhstan	2015-Dec-02	EPI_ISL_206553	A/Kazakhstan/146/2015	CSEE	Centers for Disease Control and Prevention
EPI691248	NS	Kazakhstan	2015-Dec-02	EPI_ISL_206552	A/Kazakhstan/140/2015	CSEE	Centers for Disease Control and Prevention
EPI691344	NS	Mali	2015-Sep-21	EPI_ISL_206565	A/Mali/204 CH/2015	NIC Lab CVD-MALI	Centers for Disease Control and Prevention
EPI691339	NS	Mali	2015-May-11	EPI_ISL_206564	A/Mali/108 CH/2015	NIC Lab CVD-MALI	Centers for Disease Control and Prevention
EPI691332	NS	Mali	2015-May-04	EPI_ISL_206563	A/Mali/003 MOP/2015	NIC Lab CVD-MALI	Centers for Disease Control and Prevention
EPI570050	NS	Sweden	2015-Feb-10	EPI_ISL_174013	A/Trollhattan/5/2015		Public Health Agency of Sweden
EPI570042	NS	Sweden	2015-Feb-06	EPI_ISL_174012	A/Stockholm/11/2015		Public Health Agency of Sweden
EPI570034	NS	Sweden	2015-Feb-06	EPI_ISL_174011	A/Trollhattan/4/2015		Public Health Agency of Sweden
EPI570026	NS	Sweden	2015-Feb-05	EPI_ISL_174010	A/Trollhattan/3/2015		Public Health Agency of Sweden
EPI570018	NS	Sweden	2015-Feb-04	EPI_ISL_174009	A/Trollhattan/2/2015		Public Health Agency of Sweden
EPI569999	NS	Sweden	2015-Jan-07	EPI_ISL_174006	A/Sweden/6/2015		Public Health Agency of Sweden
EPI569947	NS	Sweden	2015-Jan-27	EPI_ISL_174002	A/Karlstad/1/2015		Public Health Agency of Sweden
EPI569932	NS	Sweden	2015-Jan-26	EPI_ISL_174000	A/Uppsala/3/2015		Public Health Agency of Sweden
EPI543334	NS	Sweden	2013-Dec-27	EPI_ISL_153357	A/Uppsala/9/2013		Public Health Agency of Sweden
EPI543344	NS	Sweden	2013-Dec-23	EPI_ISL_153356	A/Stockholm/39/2013		Public Health Agency of Sweden
EPI543341	NS	Sweden	2013-Dec-24	EPI_ISL_153355	A/Stockholm/38/2013		Public Health Agency of Sweden
EPI543336	NS	Sweden	2013-Dec-23	EPI_ISL_153354	A/Stockholm/37/2013		Public Health Agency of Sweden
EPI543332	NS	Sweden	2013-Dec-27	EPI_ISL_153353	A/Uppsala/8/2013		Public Health Agency of Sweden
EPI543325	NS	Sweden	2013-Dec-14	EPI_ISL_153351	A/Stockholm/35/2013		Public Health Agency of Sweden
EPI570079	NS	Sweden	2015-Feb-13	EPI_ISL_174017	A/Uppsala/4/2015		Public Health Agency of Sweden
EPI691352	NS	Mali	2015-Sep-28	EPI_ISL_206566	A/Mali/239 CI/2015	NIC Lab CVD-MALI	Centers for Disease Control and Prevention
EPI691360	NS	Taiwan	2015-Sep-05	EPI_ISL_206567	A/Taiwan/1036/2015	ADImmune Corporation	Centers for Disease Control and Prevention
EPI693332	NS	Brazil	2015-Sep-23	EPI_ISL_206984	A/Brazil/72880/2015	Instituto Adolfo Lutz	Centers for Disease Control and Prevention
EPI693340	NS	Nepal	2015-Sep-13	EPI_ISL_206985	A/Nepal/3393/2015	National Public Health Laboratory	Centers for Disease Control and Prevention
EPI693348	NS	United States	2015-Dec-25	EPI_ISL_206986	A/Michigan/75/2015	Michigan Department of Community Health	Centers for Disease Control and Prevention
EPI693356	NS	Nepal	2015-Sep-09	EPI_ISL_206987	A/Nepal/3378/2015	National Public Health Laboratory	Centers for Disease Control and Prevention
EPI693364	NS	Nepal	2015-Sep-09	EPI_ISL_206988	A/Nepal/3379/2015	National Public Health Laboratory	Centers for Disease Control and Prevention
EPI693372	NS	United States	2015-Dec-11	EPI_ISL_206989	A/Michigan/79/2015	Michigan Department of Community Health	Centers for Disease Control and Prevention
EPI693380	NS	Nepal	2015-Sep-13	EPI_ISL_206990	A/Nepal/3392/2015	National Public Health Laboratory	Centers for Disease Control and Prevention
EPI693388	NS	United States	2015-Dec-16	EPI_ISL_206991	A/Michigan/74/2015	Michigan Department of Community Health	Centers for Disease Control and Prevention
EPI693396	NS	Nepal	2015-Sep-24	EPI_ISL_206992	A/Nepal/3432/2015	National Public Health Laboratory	Centers for Disease Control and Prevention
EPI693404	NS	Nepal	2015-Sep-19	EPI_ISL_206993	A/Nepal/3421/2015	National Public Health Laboratory	Centers for Disease Control and Prevention
EPI693412	NS	Nepal	2015-Aug-27	EPI_ISL_206994	A/Nepal/3507/2015	National Public Health Laboratory	Centers for Disease Control and Prevention
EPI693420	NS	Nepal	2015-Sep-09	EPI_ISL_206995	A/Nepal/3381/2015	National Public Health Laboratory	Centers for Disease Control and Prevention
EPI693428	NS	Nepal	2015-Sep-23	EPI_ISL_206996	A/Nepal/3431/2015	National Public Health Laboratory	Centers for Disease Control and Prevention
EPI693436	NS	Nepal	2015-Sep-14	EPI_ISL_206997	A/Nepal/3399/2015	National Public Health Laboratory	Centers for Disease Control and Prevention
EPI693444	NS	Brazil	2015-Nov-19	EPI_ISL_206998	A/Brazil/83570/2015	Instituto Adolfo Lutz	Centers for Disease Control and Prevention
EPI693452	NS	United States	2015-Dec-21	EPI_ISL_206999	A/Michigan/80/2015	Michigan Department of Community Health	Centers for Disease Control and Prevention
EPI693460	NS	United States	2015-Dec-15	EPI_ISL_207000	A/Minnesota/53/2015	Minnesota Department of Health	Centers for Disease Control and Prevention
EPI693468	NS	Nepal	2015-Sep-16	EPI_ISL_207001	A/Nepal/3403/2015	National Public Health Laboratory	Centers for Disease Control and Prevention
EPI693476	NS	Nepal	2015-Sep-25	EPI_ISL_207002	A/Nepal/3450/2015	National Public Health Laboratory	Centers for Disease Control and Prevention
EPI693484	NS	Nepal	2015-Sep-09	EPI_ISL_207003	A/Nepal/3375/2015	National Public Health Laboratory	Centers for Disease Control and Prevention
EPI694340	NS	Sweden	2016-Jan-11	EPI_ISL_207113	A/Uppsala/1/2016		Public Health Agency of Sweden
EPI694642	NS	Russian Federation	2016-Jan-11	EPI_ISL_207162	A/Alania/03/2016		State Research Center of Virology and Biotechnology (VECTOR)	Ivan,Susloparov; Natalya,Goncharova; Natalya,Kolosova; Alexander,Durymanov; Tatyana,Ilyicheva; Alexander,Ryzhikov
EPI695367	NS	United States	2015-Nov-25	EPI_ISL_207366	A/Wisconsin/89/2015	Wisconsin State Laboratory of Hygiene	Centers for Disease Control and Prevention
EPI695375	NS	United States	2015-Dec-05	EPI_ISL_207367	A/New Hampshire/45/2015	New Hampshire Public Health Laboratories	Centers for Disease Control and Prevention
EPI695383	NS	United States	2015-Dec-03	EPI_ISL_207368	A/New Hampshire/43/2015	New Hampshire Public Health Laboratories	Centers for Disease Control and Prevention
EPI695391	NS	United States	2015-Oct-28	EPI_ISL_207369	A/Florida/88/2015	Florida Department of Health-Jacksonville	Centers for Disease Control and Prevention
EPI695407	NS	United States	2015-Dec-07	EPI_ISL_207371	A/Nevada/43/2015	Southern Nevada Public Health Lab	Centers for Disease Control and Prevention
EPI695447	NS	Brazil	2015-Aug-18	EPI_ISL_207376	A/Brazil/15648/2015	Instituto Adolfo Lutz	Centers for Disease Control and Prevention
EPI695455	NS	Brazil	2015-Sep-04	EPI_ISL_207377	A/Brazil/69221/2015	Instituto Adolfo Lutz	Centers for Disease Control and Prevention
EPI695463	NS	United States	2015-Dec-04	EPI_ISL_207378	A/New Hampshire/44/2015	New Hampshire Public Health Laboratories	Centers for Disease Control and Prevention
EPI695471	NS	United States	2015-Dec-08	EPI_ISL_207379	A/Wisconsin/90/2015	Wisconsin State Laboratory of Hygiene	Centers for Disease Control and Prevention
EPI695508	NS	South Africa	2015-Aug-26	EPI_ISL_207384	A/South Africa/5325/2015	National Institute for Communicable Disease	Centers for Disease Control and Prevention
EPI696152	NS	Russian Federation	2015-Nov-19	EPI_ISL_207503	A/IIV-Tomsk/154/2015	D.I. Ivanovsky Research Institute of virology MoPH of RF,Moscow	WHO National Influenza Centre Russian Federation
EPI696160	NS	Russian Federation	2015-Dec-07	EPI_ISL_207504	A/IIV-Moscow/155/2015	D.I. Ivanovsky Research Institute of virology MoPH of RF,Moscow	WHO National Influenza Centre Russian Federation
EPI696168	NS	Russian Federation	2015-Dec-01	EPI_ISL_207505	A/IIV-Moscow/158/2015	D.I. Ivanovsky Research Institute of virology MoPH of RF,Moscow	WHO National Influenza Centre Russian Federation
EPI696176	NS	Russian Federation	2015-Dec-01	EPI_ISL_207506	A/IIV-Moscow/159/2015	D.I. Ivanovsky Research Institute of virology MoPH of RF,Moscow	WHO National Influenza Centre Russian Federation
EPI696184	NS	Russian Federation	2015-Dec-14	EPI_ISL_207507	A/IIV-Moscow/160/2015	D.I. Ivanovsky Research Institute of virology MoPH of RF,Moscow	WHO National Influenza Centre Russian Federation
EPI696192	NS	Russian Federation	2015-Dec-14	EPI_ISL_207508	A/IIV-Moscow/161/2015	D.I. Ivanovsky Research Institute of virology MoPH of RF,Moscow	WHO National Influenza Centre Russian Federation
EPI696200	NS	Russian Federation	2015-Dec-14	EPI_ISL_207509	A/IIV-Moscow/162/2015	D.I. Ivanovsky Research Institute of virology MoPH of RF,Moscow	WHO National Influenza Centre Russian Federation
EPI696208	NS	Russian Federation	2015-Dec-15	EPI_ISL_207510	A/IIV-Moscow/163/2015	D.I. Ivanovsky Research Institute of virology MoPH of RF,Moscow	WHO National Influenza Centre Russian Federation
EPI696216	NS	Russian Federation	2015-Dec-16	EPI_ISL_207511	A/IIV-Moscow/166/2015	D.I. Ivanovsky Research Institute of virology MoPH of RF,Moscow	WHO National Influenza Centre Russian Federation
EPI696224	NS	Russian Federation	2015-Dec-16	EPI_ISL_207512	A/IIV-Moscow/167/2015	D.I. Ivanovsky Research Institute of virology MoPH of RF,Moscow	WHO National Influenza Centre Russian Federation
EPI696232	NS	Russian Federation	2015-Dec-15	EPI_ISL_207513	A/IIV-Moscow/168/2015	D.I. Ivanovsky Research Institute of virology MoPH of RF,Moscow	WHO National Influenza Centre Russian Federation
EPI696240	NS	Russian Federation	2015-Dec-17	EPI_ISL_207514	A/IIV-Moscow/169/2015	D.I. Ivanovsky Research Institute of virology MoPH of RF,Moscow	WHO National Influenza Centre Russian Federation
EPI696248	NS	Russian Federation	2015-Dec-17	EPI_ISL_207515	A/IIV-Moscow/171/2015	D.I. Ivanovsky Research Institute of virology MoPH of RF,Moscow	WHO National Influenza Centre Russian Federation
EPI696256	NS	Russian Federation	2015-Dec-17	EPI_ISL_207516	A/IIV-Moscow/172/2015	D.I. Ivanovsky Research Institute of virology MoPH of RF,Moscow	WHO National Influenza Centre Russian Federation
EPI696264	NS	Russian Federation	2015-Dec-16	EPI_ISL_207517	A/IIV-Moscow/174/2015	D.I. Ivanovsky Research Institute of virology MoPH of RF,Moscow	WHO National Influenza Centre Russian Federation
EPI696272	NS	Russian Federation	2015-Dec-15	EPI_ISL_207518	A/IIV-Moscow/176/2015	D.I. Ivanovsky Research Institute of virology MoPH of RF,Moscow	WHO National Influenza Centre Russian Federation
EPI696280	NS	Russian Federation	2015-Dec-16	EPI_ISL_207519	A/IIV-Moscow/177/2015	D.I. Ivanovsky Research Institute of virology MoPH of RF,Moscow	WHO National Influenza Centre Russian Federation
EPI696288	NS	Russian Federation	2015-Dec-17	EPI_ISL_207520	A/IIV-Moscow/178/2015	D.I. Ivanovsky Research Institute of virology MoPH of RF,Moscow	WHO National Influenza Centre Russian Federation
EPI696296	NS	Russian Federation	2015-Dec-17	EPI_ISL_207521	A/IIV-Moscow/180/2015	D.I. Ivanovsky Research Institute of virology MoPH of RF,Moscow	WHO National Influenza Centre Russian Federation
EPI696304	NS	Russian Federation	2015-Dec-18	EPI_ISL_207522	A/IIV-Moscow/181/2015	D.I. Ivanovsky Research Institute of virology MoPH of RF,Moscow	WHO National Influenza Centre Russian Federation
EPI696312	NS	Russian Federation	2015-Dec-18	EPI_ISL_207523	A/IIV-Moscow/182/2015	D.I. Ivanovsky Research Institute of virology MoPH of RF,Moscow	WHO National Influenza Centre Russian Federation
EPI696320	NS	Russian Federation	2015-Dec-21	EPI_ISL_207524	A/IIV-Moscow/183/2015	D.I. Ivanovsky Research Institute of virology MoPH of RF,Moscow	WHO National Influenza Centre Russian Federation
EPI696328	NS	Russian Federation	2015-Dec-18	EPI_ISL_207525	A/IIV-Moscow/185/2015	D.I. Ivanovsky Research Institute of virology MoPH of RF,Moscow	WHO National Influenza Centre Russian Federation
EPI696336	NS	Russian Federation	2015-Dec-18	EPI_ISL_207526	A/IIV-Moscow/186/2015	D.I. Ivanovsky Research Institute of virology MoPH of RF,Moscow	WHO National Influenza Centre Russian Federation
EPI696344	NS	Russian Federation	2015-Dec-19	EPI_ISL_207527	A/IIV-Moscow/187/2015	D.I. Ivanovsky Research Institute of virology MoPH of RF,Moscow	WHO National Influenza Centre Russian Federation
EPI696352	NS	Russian Federation	2015-Dec-19	EPI_ISL_207528	A/IIV-Moscow/188/2015	D.I. Ivanovsky Research Institute of virology MoPH of RF,Moscow	WHO National Influenza Centre Russian Federation
EPI696360	NS	Russian Federation	2015-Dec-19	EPI_ISL_207529	A/IIV-Moscow/189/2015	D.I. Ivanovsky Research Institute of virology MoPH of RF,Moscow	WHO National Influenza Centre Russian Federation
EPI696368	NS	Russian Federation	2015-Dec-20	EPI_ISL_207530	A/IIV-Moscow/190/2015	D.I. Ivanovsky Research Institute of virology MoPH of RF,Moscow	WHO National Influenza Centre Russian Federation
EPI696376	NS	Russian Federation	2015-Dec-20	EPI_ISL_207531	A/IIV-Moscow/191/2015	D.I. Ivanovsky Research Institute of virology MoPH of RF,Moscow	WHO National Influenza Centre Russian Federation
EPI696384	NS	Russian Federation	2015-Dec-21	EPI_ISL_207532	A/IIV-Moscow/192/2015	D.I. Ivanovsky Research Institute of virology MoPH of RF,Moscow	WHO National Influenza Centre Russian Federation
EPI696392	NS	Russian Federation	2015-Dec-21	EPI_ISL_207533	A/IIV-Moscow/193/2015	D.I. Ivanovsky Research Institute of virology MoPH of RF,Moscow	WHO National Influenza Centre Russian Federation
EPI696400	NS	Russian Federation	2015-Dec-20	EPI_ISL_207534	A/IIV-Moscow/194/2015	D.I. Ivanovsky Research Institute of virology MoPH of RF,Moscow	WHO National Influenza Centre Russian Federation
EPI696408	NS	Russian Federation	2015-Dec-22	EPI_ISL_207535	A/IIV-Moscow/195/2015	D.I. Ivanovsky Research Institute of virology MoPH of RF,Moscow	WHO National Influenza Centre Russian Federation
EPI696416	NS	Russian Federation	2015-Dec-22	EPI_ISL_207536	A/IIV-Moscow/196/2015	D.I. Ivanovsky Research Institute of virology MoPH of RF,Moscow	WHO National Influenza Centre Russian Federation
EPI696424	NS	Russian Federation	2015-Dec-22	EPI_ISL_207537	A/IIV-Moscow/199/2015	D.I. Ivanovsky Research Institute of virology MoPH of RF,Moscow	WHO National Influenza Centre Russian Federation
EPI696440	NS	Russian Federation	2015-Dec-22	EPI_ISL_207539	A/IIV-Moscow/203/2015	D.I. Ivanovsky Research Institute of virology MoPH of RF,Moscow	WHO National Influenza Centre Russian Federation
EPI696448	NS	Russian Federation	2015-Dec-22	EPI_ISL_207540	A/IIV-Moscow/204/2015	D.I. Ivanovsky Research Institute of virology MoPH of RF,Moscow	WHO National Influenza Centre Russian Federation
EPI696456	NS	Russian Federation	2015-Dec-23	EPI_ISL_207541	A/IIV-Moscow/208/2015	D.I. Ivanovsky Research Institute of virology MoPH of RF,Moscow	WHO National Influenza Centre Russian Federation
EPI696464	NS	Russian Federation	2015-Dec-23	EPI_ISL_207542	A/IIV-Moscow/211/2015	D.I. Ivanovsky Research Institute of virology MoPH of RF,Moscow	WHO National Influenza Centre Russian Federation
EPI696480	NS	Russian Federation	2015-Dec-19	EPI_ISL_207544	A/Saint-Petersburg/RII01/2016	WHO National Influenza Centre Russian Federation	WHO National Influenza Centre Russian Federation
EPI696488	NS	Russian Federation	2015-Dec-21	EPI_ISL_207545	A/Saint-Petersburg/RII02/2016	WHO National Influenza Centre Russian Federation	WHO National Influenza Centre Russian Federation
EPI696496	NS	Russian Federation	2015-Dec-21	EPI_ISL_207546	A/Saint-Petersburg/RII03/2016	WHO National Influenza Centre Russian Federation	WHO National Influenza Centre Russian Federation
EPI696504	NS	Russian Federation	2015-Dec-21	EPI_ISL_207547	A/Saint-Petersburg/RII04/2016	WHO National Influenza Centre Russian Federation	WHO National Influenza Centre Russian Federation
EPI696512	NS	Russian Federation	2015-Dec-14	EPI_ISL_207548	A/Saint-Petersburg/RII05/2016	WHO National Influenza Centre Russian Federation	WHO National Influenza Centre Russian Federation
EPI696520	NS	Russian Federation	2015-Dec-14	EPI_ISL_207549	A/Saint-Petersburg/RII06/2016	WHO National Influenza Centre Russian Federation	WHO National Influenza Centre Russian Federation
EPI696528	NS	Russian Federation	2015-Dec-21	EPI_ISL_207550	A/Saint-Petersburg/RII07/2016	WHO National Influenza Centre Russian Federation	WHO National Influenza Centre Russian Federation
EPI696536	NS	Russian Federation	2015-Dec-22	EPI_ISL_207551	A/Saint-Petersburg/RII08/2016	WHO National Influenza Centre Russian Federation	WHO National Influenza Centre Russian Federation
EPI696544	NS	Russian Federation	2015-Dec-21	EPI_ISL_207552	A/Saint-Petersburg/RII09/2016	WHO National Influenza Centre Russian Federation	WHO National Influenza Centre Russian Federation
EPI696560	NS	Russian Federation	2015-Dec-24	EPI_ISL_207554	A/Saint-Petersburg/RII11/2016	WHO National Influenza Centre Russian Federation	WHO National Influenza Centre Russian Federation
EPI696568	NS	Russian Federation	2015-Nov-30	EPI_ISL_207555	A/Saint-Petersburg/RII350/2015	WHO National Influenza Centre Russian Federation	WHO National Influenza Centre Russian Federation
EPI696576	NS	Russian Federation	2015-Dec-21	EPI_ISL_207556	A/Saint-Petersburg/RII425S/2015	WHO National Influenza Centre Russian Federation	WHO National Influenza Centre Russian Federation
EPI696584	NS	Russian Federation	2015-Dec-29	EPI_ISL_207557	A/Saint-Petersburg/RII579S/2015	WHO National Influenza Centre Russian Federation	WHO National Influenza Centre Russian Federation
EPI696592	NS	Russian Federation	2015-Dec-29	EPI_ISL_207558	A/Saint-Petersburg/RII599S/2015	WHO National Influenza Centre Russian Federation	WHO National Influenza Centre Russian Federation
EPI696600	NS	Russian Federation	2016-Jan-08	EPI_ISL_207559	A/Saint-Petersburg/RII609S/2016	WHO National Influenza Centre Russian Federation	WHO National Influenza Centre Russian Federation
EPI696608	NS	Russian Federation	2016-Jan-03	EPI_ISL_207560	A/Saint-Petersburg/RII668S/2016	WHO National Influenza Centre Russian Federation	WHO National Influenza Centre Russian Federation
EPI696616	NS	Russian Federation	2016-Jan-07	EPI_ISL_207561	A/Saint-Petersburg/RII681S/2016	WHO National Influenza Centre Russian Federation	WHO National Influenza Centre Russian Federation
EPI696624	NS	Russian Federation	2016-Jan-09	EPI_ISL_207562	A/Saint-Petersburg/RII689S/2016	WHO National Influenza Centre Russian Federation	WHO National Influenza Centre Russian Federation
EPI696632	NS	Russian Federation	2016-Jan-12	EPI_ISL_207563	A/Saint-Petersburg/RII700S/2016	WHO National Influenza Centre Russian Federation	WHO National Influenza Centre Russian Federation
EPI696640	NS	Russian Federation	2016-Jan-15	EPI_ISL_207564	A/Saint-Petersburg/RII720S/2016	WHO National Influenza Centre Russian Federation	WHO National Influenza Centre Russian Federation
EPI696648	NS	Russian Federation	2016-Jan-14	EPI_ISL_207565	A/Saint-Petersburg/RII854S/2016	WHO National Influenza Centre Russian Federation	WHO National Influenza Centre Russian Federation
EPI696656	NS	Russian Federation	2016-Jan-11	EPI_ISL_207566	A/Saint-Petersburg/RII789S/2016	WHO National Influenza Centre Russian Federation	WHO National Influenza Centre Russian Federation
EPI696664	NS	Russian Federation	2016-Jan-14	EPI_ISL_207567	A/Saint-Petersburg/RII812S/2016	WHO National Influenza Centre Russian Federation	WHO National Influenza Centre Russian Federation
EPI696672	NS	Russian Federation	2016-Jan-15	EPI_ISL_207568	A/Saint-Petersburg/RII829S/2016	WHO National Influenza Centre Russian Federation	WHO National Influenza Centre Russian Federation
EPI696680	NS	Russian Federation	2016-Jan-15	EPI_ISL_207569	A/Saint-Petersburg/RII830S/2016	WHO National Influenza Centre Russian Federation	WHO National Influenza Centre Russian Federation
EPI696696	NS	Russian Federation	2016-Jan-15	EPI_ISL_207571	A/Saint-Petersburg/RII869S/2016	WHO National Influenza Centre Russian Federation	WHO National Influenza Centre Russian Federation
EPI696704	NS	Russian Federation	2016-Jan-18	EPI_ISL_207572	A/Saint-Petersburg/RII873S/2016	WHO National Influenza Centre Russian Federation	WHO National Influenza Centre Russian Federation
EPI696712	NS	Russian Federation	2016-Jan-18	EPI_ISL_207573	A/Saint-Petersburg/RII882S/2016	WHO National Influenza Centre Russian Federation	WHO National Influenza Centre Russian Federation
EPI696720	NS	Russian Federation	2015-Nov-25	EPI_ISL_207574	A/Saint-Petersburg/RII258S/2015	WHO National Influenza Centre Russian Federation	WHO National Influenza Centre Russian Federation
EPI697788	NS	Madagascar	2015-Sep-15	EPI_ISL_207922	A/Antsirabe/4350/2015	Institut Pasteur de Madagascar	Centers for Disease Control and Prevention
EPI697796	NS	Madagascar	2015-Sep-15	EPI_ISL_207923	A/Antsirabe/4351/2015	Institut Pasteur de Madagascar	Centers for Disease Control and Prevention
EPI697804	NS	Cambodia	2015-Sep-12	EPI_ISL_207924	A/Cambodia/0981/2015	National Public Health Laboratory	Centers for Disease Control and Prevention
EPI697812	NS	Cambodia	2015-Sep-25	EPI_ISL_207925	A/Cambodia/1021/2015	National Public Health Laboratory	Centers for Disease Control and Prevention
EPI697820	NS	United States	2015-Dec-24	EPI_ISL_207926	A/Connecticut/10/2015	Connecticut Department. of Public Health	Centers for Disease Control and Prevention
EPI697828	NS	United States	2015-Dec-19	EPI_ISL_207927	A/Georgia/15/2015	Georgia Public Health Laboratory	Centers for Disease Control and Prevention
EPI697835	NS	United States	2015-Dec-14	EPI_ISL_207928	A/Indiana/33/2015	Indiana State Department of Health Laboratories	Centers for Disease Control and Prevention
EPI697843	NS	Madagascar	2015-Sep-22	EPI_ISL_207929	A/Maevatanana/4197/2015	Institut Pasteur de Madagascar	Centers for Disease Control and Prevention
EPI697851	NS	Mali	2015-Feb-23	EPI_ISL_207930	A/Mali/071 CI/2015	NIC Lab CVD-MALI	Centers for Disease Control and Prevention
EPI697859	NS	Mali	2015-Oct-15	EPI_ISL_207931	A/Mali/252 CI/2015	NIC Lab CVD-MALI	Centers for Disease Control and Prevention
EPI697867	NS	United States	2015-Dec-16	EPI_ISL_207932	A/Maryland/22/2015	Maryland Department of Health and Mental Hygiene	Centers for Disease Control and Prevention
EPI697875	NS	United States	2015-Dec-18	EPI_ISL_207933	A/Maryland/23/2015	Maryland Department of Health and Mental Hygiene	Centers for Disease Control and Prevention
EPI697883	NS	United States	2015-Dec-27	EPI_ISL_207934	A/Maryland/24/2015	Maryland Department of Health and Mental Hygiene	Centers for Disease Control and Prevention
EPI697891	NS	United States	2015-Dec-31	EPI_ISL_207935	A/Nebraska/20/2015	Nebraska Public Health Lab	Centers for Disease Control and Prevention
EPI697899	NS	Nepal	2015-Sep-09	EPI_ISL_207936	A/Nepal/3383/2015	National Public Health Laboratory	Centers for Disease Control and Prevention
EPI697907	NS	Nepal	2015-Sep-10	EPI_ISL_207937	A/Nepal/3384/2015	National Public Health Laboratory	Centers for Disease Control and Prevention
EPI697915	NS	Nepal	2015-Sep-15	EPI_ISL_207938	A/Nepal/3402/2015	National Public Health Laboratory	Centers for Disease Control and Prevention
EPI697923	NS	Nepal	2015-Sep-24	EPI_ISL_207939	A/Nepal/3433/2015	National Public Health Laboratory	Centers for Disease Control and Prevention
EPI697931	NS	Nepal	2015-Sep-25	EPI_ISL_207940	A/Nepal/3447/2015	National Public Health Laboratory	Centers for Disease Control and Prevention
EPI697939	NS	Nepal	2015-Sep-25	EPI_ISL_207941	A/Nepal/3451/2015	National Public Health Laboratory	Centers for Disease Control and Prevention
EPI697947	NS	Nepal	2015-Sep-28	EPI_ISL_207942	A/Nepal/3459/2015	National Public Health Laboratory	Centers for Disease Control and Prevention
EPI697955	NS	Nepal	2015-Sep-13	EPI_ISL_207943	A/Nepal/3518/2015	National Public Health Laboratory	Centers for Disease Control and Prevention
EPI697963	NS	Nepal	2015-Sep-13	EPI_ISL_207944	A/Nepal/3519/2015	National Public Health Laboratory	Centers for Disease Control and Prevention
EPI697971	NS	Nepal	2015-Sep-17	EPI_ISL_207945	A/Nepal/3521/2015	National Public Health Laboratory	Centers for Disease Control and Prevention
EPI697979	NS	United States	2015-Dec-12	EPI_ISL_207946	A/New Mexico/29/2015	New Mexico Department of Health	Centers for Disease Control and Prevention
EPI697987	NS	Madagascar	2015-Sep-12	EPI_ISL_207947	A/Nosy Be/4356/2015	Institut Pasteur de Madagascar	Centers for Disease Control and Prevention
EPI697995	NS	Pakistan	2015-Nov-23	EPI_ISL_207948	A/Pakistan/359/2015	National Institute of Health	Centers for Disease Control and Prevention
EPI698003	NS	Pakistan	2015-Nov-24	EPI_ISL_207949	A/Pakistan/370/2015	National Institute of Health	Centers for Disease Control and Prevention
EPI698011	NS	Tanzania, United Republic of	2015-Nov-25	EPI_ISL_207950	A/Tanzania/671/2015	National Influenza Lab	Centers for Disease Control and Prevention
EPI698019	NS	United States	2015-Dec-14	EPI_ISL_207951	A/Tennessee/22/2015	Tennessee Department of Health Laboratory-Nashville	Centers for Disease Control and Prevention
EPI698027	NS	United States	2015-Dec-11	EPI_ISL_207952	A/Tennessee/23/2015	Tennessee Department of Health Laboratory-Nashville	Centers for Disease Control and Prevention
EPI698035	NS	United States	2015-Dec-26	EPI_ISL_207953	A/Utah/18/2015	Utah Department of Health	Centers for Disease Control and Prevention
EPI698043	NS	United States	2016-Jan-08	EPI_ISL_207954	A/Wisconsin/01/2016	Wisconsin State Laboratory of Hygiene	Centers for Disease Control and Prevention
EPI698051	NS	United States	2016-Jan-01	EPI_ISL_207955	A/Wisconsin/02/2016	Wisconsin State Laboratory of Hygiene	Centers for Disease Control and Prevention
EPI699833	NS	Russian Federation	2016-Jan-14	EPI_ISL_208228	A/Saint-Petersburg/RII846M/2016		WHO National Influenza Centre Russian Federation
EPI699849	NS	Russian Federation	2016-Jan-15	EPI_ISL_208230	A/Saint-Petersburg/RII847M/2016		WHO National Influenza Centre Russian Federation
EPI699850	NS	Russian Federation	2016-Jan-15	EPI_ISL_208231	A/Saint-Petersburg/RII848M/2016		WHO National Influenza Centre Russian Federation
EPI699864	NS	Russian Federation	2016-Jan-04	EPI_ISL_208232	A/Saint-Petersburg/RII639M/2016		WHO National Influenza Centre Russian Federation
EPI700035	NS	Russian Federation	2016-Jan-16	EPI_ISL_208310	A/Saint-Petersburg/10/2016		State Research Center of Virology and Biotechnology (VECTOR)	Ivan,Susloparov; Natalya,Goncharova; Natalya,Kolosova; Alexander,Durymanov; Tatyana,Ilyicheva; Alexander,Ryzhikov
EPI700529	NS	United States	2015-Dec-31	EPI_ISL_208455	A/Arizona/31/2015	Arizona Department of Health Services	Centers for Disease Control and Prevention
EPI700537	NS	United States	2015-Dec-29	EPI_ISL_208456	A/Arizona/32/2015	Arizona Department of Health Services	Centers for Disease Control and Prevention
EPI700545	NS	United States	2015-Dec-29	EPI_ISL_208457	A/Arizona/35/2015	Arizona Department of Health Services	Centers for Disease Control and Prevention
EPI700553	NS	United States	2015-Dec-08	EPI_ISL_208458	A/Arizona/36/2015	Arizona Department of Health Services	Centers for Disease Control and Prevention
EPI700561	NS	United States	2015-Dec-07	EPI_ISL_208459	A/Arizona/37/2015	Arizona Department of Health Services	Centers for Disease Control and Prevention
EPI700569	NS	United States	2015-Dec-07	EPI_ISL_208460	A/Arizona/38/2015	Arizona Department of Health Services	Centers for Disease Control and Prevention
EPI700577	NS	United States	2015-Dec-08	EPI_ISL_208461	A/Arizona/39/2015	Arizona Department of Health Services	Centers for Disease Control and Prevention
EPI700585	NS	United States	2015-Dec-01	EPI_ISL_208462	A/Arizona/40/2015	Arizona Department of Health Services	Centers for Disease Control and Prevention
EPI700593	NS	Bulgaria	2016-Jan-08	EPI_ISL_208463	A/Bulgaria/010/2016	National Influenza Laboratory, Natl. Center of Inf. & Parasitic Dis	Centers for Disease Control and Prevention
EPI700601	NS	Bulgaria	2015-Dec-17	EPI_ISL_208464	A/Bulgaria/758/2015	National Influenza Laboratory, Natl. Center of Inf. & Parasitic Dis	Centers for Disease Control and Prevention
EPI700609	NS	United States	2016-Jan-04	EPI_ISL_208465	A/California/01/2016	California Department of Health Services	Centers for Disease Control and Prevention
EPI700625	NS	United States	2015-Dec-28	EPI_ISL_208467	A/California/120/2015	California Department of Health Services	Centers for Disease Control and Prevention
EPI700633	NS	United States	2015-Dec-26	EPI_ISL_208468	A/California/125/2015	California Department of Health Services	Centers for Disease Control and Prevention
EPI700641	NS	United States	2015-Dec-26	EPI_ISL_208469	A/California/128/2015	California Department of Health Services	Centers for Disease Control and Prevention
EPI700649	NS	United States	2015-Dec-09	EPI_ISL_208470	A/California/129/2015	California Department of Health Services	Centers for Disease Control and Prevention
EPI700657	NS	United States	2015-Dec-08	EPI_ISL_208471	A/Colorado/26/2015	Colorado Department of Health Lab	Centers for Disease Control and Prevention
EPI700665	NS	United States	2015-Dec-14	EPI_ISL_208472	A/Colorado/30/2015	Colorado Department of Health Lab	Centers for Disease Control and Prevention
EPI700678	NS	United States	2015-Dec-23	EPI_ISL_208473	A/Florida/102/2015	Florida Department of Health-Tampa	Centers for Disease Control and Prevention
EPI700686	NS	United States	2015-Dec-29	EPI_ISL_208474	A/Florida/103/2015	Florida Department of Health-Tampa	Centers for Disease Control and Prevention
EPI700702	NS	United States	2015-Dec-16	EPI_ISL_208476	A/Idaho/34/2015	State of Idaho Bureau of Laboratories	Centers for Disease Control and Prevention
EPI700710	NS	United States	2015-Dec-21	EPI_ISL_208477	A/Idaho/36/2015	State of Idaho Bureau of Laboratories	Centers for Disease Control and Prevention
EPI700718	NS	United States	2015-Dec-22	EPI_ISL_208478	A/Idaho/38/2015	State of Idaho Bureau of Laboratories	Centers for Disease Control and Prevention
EPI700726	NS	United States	2015-Dec-21	EPI_ISL_208479	A/Idaho/39/2015	State of Idaho Bureau of Laboratories	Centers for Disease Control and Prevention
EPI700734	NS	United States	2015-Dec-26	EPI_ISL_208480	A/Idaho/42/2015	State of Idaho Bureau of Laboratories	Centers for Disease Control and Prevention
EPI700742	NS	United States	2015-Dec-30	EPI_ISL_208481	A/Idaho/43/2015	State of Idaho Bureau of Laboratories	Centers for Disease Control and Prevention
EPI700750	NS	Kazakhstan	2015-Nov-15	EPI_ISL_208482	A/Kazakhstan/42-2/2015	CSEE	Centers for Disease Control and Prevention
EPI700758	NS	United States	2015-Dec-21	EPI_ISL_208483	A/Kentucky/16/2015	Kentucky Division of Laboratory Services	Centers for Disease Control and Prevention
EPI700766	NS	Madagascar	2015-Sep-24	EPI_ISL_208484	A/Maevatanana/4189/2015	Institut Pasteur de Madagascar	Centers for Disease Control and Prevention
EPI700774	NS	Madagascar	2015-Sep-29	EPI_ISL_208485	A/Maevatanana/4191/2015	Institut Pasteur de Madagascar	Centers for Disease Control and Prevention
EPI700782	NS	United States	2016-Jan-11	EPI_ISL_208486	A/Massachusetts/01/2016	Massachusetts Department of Public Health	Centers for Disease Control and Prevention
EPI700790	NS	United States	2015-Dec-08	EPI_ISL_208487	A/Massachusetts/31/2015	Massachusetts Department of Public Health	Centers for Disease Control and Prevention
EPI700798	NS	United States	2015-Dec-14	EPI_ISL_208488	A/Michigan/72/2015	Michigan Department of Community Health	Centers for Disease Control and Prevention
EPI700811	NS	United States	2016-Jan-05	EPI_ISL_208490	A/New York/01/2016	New York City Department of Health	Centers for Disease Control and Prevention
EPI700819	NS	Puerto Rico	2015-Nov-18	EPI_ISL_208491	A/Puerto Rico/48/2015	Puerto Rico Department of Health	Centers for Disease Control and Prevention
EPI700827	NS	Russian Federation	2015-Nov-25	EPI_ISL_208492	A/St Petersburg/349/2015	Russian Academy of Medical Sciences	Centers for Disease Control and Prevention
EPI700834	NS	Tanzania, United Republic of	2015-Nov-07	EPI_ISL_208493	A/Tanzania/2117/2015	National Influenza Lab	Centers for Disease Control and Prevention
EPI700840	NS	Mongolia	2015-Nov-09	EPI_ISL_208494	A/Ulaanbaatar/2871/2015	National Center for Communicable Diseases	Centers for Disease Control and Prevention
EPI704032	NS	Russian Federation	2016-Jan-18	EPI_ISL_209017	A/Stavropol/11/2016		State Research Center of Virology and Biotechnology (VECTOR)	Ivan,Susloparov; Natalya,Goncharova; Natalya,Kolosova; Alexander,Durymanov; Tatyana,Ilyicheva; Alexander,Ryzhikov
EPI782606	NS	Australia	2015-Oct-06	EPI_ISL_209042	A/Brisbane/181/2015	Queensland Health Forensic and Scientific Services	WHO Collaborating Centre for Reference and Research on Influenza	Deng,Y-M.; Iannello,P.; Spirason,N,; Lau,H.; Komadina,N
EPI782617	NS	Malaysia	2015-Aug-30	EPI_ISL_209060	A/Malaysia/09707/2015	University Malaya	WHO Collaborating Centre for Reference and Research on Influenza	Deng,Y-M.; Iannello,P.; Spirason,N,; Lau,H.; Komadina,N
EPI704205	NS	Russian Federation	2016-Jan-18	EPI_ISL_209085	A/Stavropol/07/2016		State Research Center of Virology and Biotechnology (VECTOR)	Ivan,Susloparov; Natalya,Goncharova; Natalya,Kolosova; Alexander,Durymanov; Tatyana,Ilyicheva; Alexander,Ryzhikov
EPI704208	NS	Russian Federation	2016-Jan-15	EPI_ISL_209086	A/Orenburg/05/2016		State Research Center of Virology and Biotechnology (VECTOR)	Ivan,Susloparov; Natalya,Goncharova; Natalya,Kolosova; Alexander,Durymanov; Tatyana,Ilyicheva; Alexander,Ryzhikov
EPI705967	NS	United States	2015-Dec-22	EPI_ISL_210279	A/Colorado/32/2015	Colorado Department of Health Lab	Centers for Disease Control and Prevention
EPI705975	NS	United States	2015-Dec-24	EPI_ISL_210280	A/Colorado/33/2015	Colorado Department of Health Lab	Centers for Disease Control and Prevention
EPI705983	NS	United States	2015-Dec-28	EPI_ISL_210281	A/Colorado/34/2015	Colorado Department of Health Lab	Centers for Disease Control and Prevention
EPI705991	NS	United States	2015-Dec-27	EPI_ISL_210282	A/Colorado/35/2015	Colorado Department of Health Lab	Centers for Disease Control and Prevention
EPI705999	NS	United States	2015-Dec-22	EPI_ISL_210283	A/Colorado/36/2015	Colorado Department of Health Lab	Centers for Disease Control and Prevention
EPI706007	NS	Costa Rica	2016-Jan-04	EPI_ISL_210284	A/Costa Rica/0017/2016	Laboratorio Nacional de Influenza	Centers for Disease Control and Prevention
EPI706015	NS	Costa Rica	2016-Jan-08	EPI_ISL_210285	A/Costa Rica/0768/2016	Laboratorio Nacional de Influenza	Centers for Disease Control and Prevention
EPI706023	NS	Costa Rica	2016-Jan-08	EPI_ISL_210286	A/Costa Rica/0784/2016	Laboratorio Nacional de Influenza	Centers for Disease Control and Prevention
EPI706055	NS	United States	2016-Jan-12	EPI_ISL_210290	A/Hawaii/01/2016	State of Hawaii Department of Health	Centers for Disease Control and Prevention
EPI706063	NS	United States	2016-Jan-13	EPI_ISL_210291	A/Hawaii/02/2016	State of Hawaii Department of Health	Centers for Disease Control and Prevention
EPI706071	NS	United States	2015-Dec-30	EPI_ISL_210292	A/Hawaii/82/2015	State of Hawaii Department of Health	Centers for Disease Control and Prevention
EPI706079	NS	United States	2015-Dec-31	EPI_ISL_210293	A/Hawaii/83/2015	State of Hawaii Department of Health	Centers for Disease Control and Prevention
EPI706087	NS	United States	2016-Jan-23	EPI_ISL_210294	A/Indiana/09/2016	Indiana State Department of Health Laboratories	Centers for Disease Control and Prevention
EPI706095	NS	United States	2016-Jan-19	EPI_ISL_210295	A/Michigan/02/2016	University of Michigan SPH EPID	Centers for Disease Control and Prevention
[truncated: 22,207 more rows]
