# Supplementary material for: Locations and structures of influenza A virus packaging-associated signals and other functional elements via an in silico pipeline for predicting constrained features in RNA viruses
Source: PLoS Comput Biol. 2024 Apr 22;20(4):e1012009. doi: 10.1371/journal.pcbi.1012009 (PMC11034665; doi:10.1371/journal.pcbi.1012009)
Supplement: S30 Table — (XLSX) [file pcbi.1012009.s031.xlsx]

## Sheet: Acknowledge Table
We gratefully acknowledge the authors, originating and submitting laboratories of the sequences from GISAID’s EpiFlu Database on which this research is based. The list is detailed below.
All submitters of data may be contacted directly via www.gisaid.org
Segment ID	Segment	Country	Collection date	Isolate-ID	Isolate name	Originating Lab	Submitting Lab	Authors
EPI352402	PB1	China	2010-Dec-01	EPI_ISL_103107	A/swine/Henan/4/2010		Import from public-domain	Zhang,Y.; Zhang,L.X.; Jian,F.C.
EPI353589	PB1	China	2007-Dec-01	EPI_ISL_103792	A/swine/Tianjin/1/2007		Import from public-domain	Qiao,C.; Yang,H.; Chen,Y.; Xin,X.; Chen,H.
EPI353601	PB1	China	2006-Oct-01	EPI_ISL_103827	A/swine/Hebei/10/2006		Import from public-domain	Qiao,C.; Yang,H.; Chen,Y.; Xin,X.; Chen,H.
EPI506504	PB1	United States	2011-Oct-10	EPI_ISL_103844	A/swine/Iowa/A01202693/2011		Import from public-domain
EPI401694	PB1	United States	2011-Nov-02	EPI_ISL_103846	A/swine/Iowa/A01202795/2011		Import from public-domain	Lin,K.; Zhang,J.; Nezami,S.G.; Stensland,W.R.; Strait,E.L.; Yoon,K.-J.
EPI584762	PB1	United States	2011-Oct-22	EPI_ISL_103848	A/swine/Iowa/A01202770/2011		Import from public-domain	Lin,K.; Zhang,J.; Nezami,S.G.; Stensland,W.R.; Strait,E.L.; Yoon,K.-J.
EPI424031	PB1	United States	2011-Nov-15	EPI_ISL_103850	A/swine/North Carolina/A01048807/2011		Import from public-domain	Lin,K.; Zhang,J.; Nezami,S.G.; Stensland,W.R.; Strait,E.L.; Yoon,K.-J.
EPI356447	PB1	Germany	2011-Jan-01	EPI_ISL_105980	A/swine/Germany/R1048/2011		Friedrich-Loeffler-Institut
EPI356464	PB1	Germany	2011-Jan-01	EPI_ISL_105985	A/swine/Germany/R75/2011		Friedrich-Loeffler-Institut
EPI401639	PB1	United States	2012-Jan-30	EPI_ISL_116146	A/swine/Illinois/A01243094/2012		Import from public-domain	Lin,K.; Zhang,J.; Stensland,W.R.; Strait,E.L.
EPI558825	PB1	United States	2010-Nov-22	EPI_ISL_116159	A/swine/Illinois/A01047020/2010		Import from public-domain
EPI593744	PB1	United States	2010-Nov-29	EPI_ISL_116161	A/swine/Illinois/A01047041/2010		Import from public-domain
EPI593740	PB1	United States	2010-Nov-29	EPI_ISL_116162	A/swine/Illinois/A01047042/2010		Import from public-domain
EPI593736	PB1	United States	2010-Nov-29	EPI_ISL_116163	A/swine/Illinois/A01047054/2010		Import from public-domain
EPI593780	PB1	United States	2010-Nov-29	EPI_ISL_116164	A/swine/Illinois/A01047080/2010		Import from public-domain
EPI593769	PB1	United States	2010-Nov-29	EPI_ISL_116165	A/swine/Illinois/A01047085/2010		Import from public-domain
EPI593773	PB1	United States	2010-Nov-29	EPI_ISL_116167	A/swine/Illinois/A01047097/2010		Import from public-domain
EPI593765	PB1	United States	2010-Nov-29	EPI_ISL_116168	A/swine/Illinois/A01047099/2010		Import from public-domain
EPI593785	PB1	United States	2010-Nov-29	EPI_ISL_116169	A/swine/Illinois/A01047108/2010		Import from public-domain
EPI593795	PB1	United States	2010-Nov-29	EPI_ISL_116170	A/swine/Illinois/A01047112/2010		Import from public-domain
EPI593811	PB1	United States	2010-Nov-30	EPI_ISL_116171	A/swine/Illinois/A01047145/2010		Import from public-domain
EPI593855	PB1	United States	2010-Nov-30	EPI_ISL_116172	A/swine/Illinois/A01047149/2010		Import from public-domain
EPI593822	PB1	United States	2010-Nov-30	EPI_ISL_116173	A/swine/Illinois/A01047153/2010		Import from public-domain
EPI593833	PB1	United States	2010-Nov-30	EPI_ISL_116174	A/swine/Illinois/A01047155/2010		Import from public-domain
EPI593851	PB1	United States	2010-Nov-30	EPI_ISL_116176	A/swine/Illinois/A01047166/2010		Import from public-domain
EPI593829	PB1	United States	2010-Nov-30	EPI_ISL_116177	A/swine/Illinois/A01047172/2010		Import from public-domain
EPI593791	PB1	United States	2010-Nov-30	EPI_ISL_116178	A/swine/Illinois/A01047177/2010		Import from public-domain
EPI593819	PB1	United States	2011-Jan-18	EPI_ISL_116179	A/swine/Illinois/A01047348/2011		Import from public-domain
EPI593825	PB1	United States	2011-Jan-18	EPI_ISL_116180	A/swine/Illinois/A01047353/2011		Import from public-domain
EPI393319	PB1	United States	2011-Jan-18	EPI_ISL_116181	A/swine/Illinois/A01047363/2011		Import from public-domain
EPI593859	PB1	United States	2010-Dec-07	EPI_ISL_116184	A/swine/Illinois/A01047518/2010		Import from public-domain
EPI593815	PB1	United States	2010-Dec-07	EPI_ISL_117015	A/swine/Illinois/A01047525/2010		Import from public-domain
EPI593927	PB1	United States	2011-Dec-22	EPI_ISL_117016	A/swine/Illinois/A01047779/2011		Import from public-domain
EPI593920	PB1	United States	2011-Jan-03	EPI_ISL_117017	A/swine/Illinois/A01047805/2011		Import from public-domain
EPI593923	PB1	United States	2011-Jan-03	EPI_ISL_117018	A/swine/Illinois/A01047806/2011		Import from public-domain
EPI653763	PB1	United States	2011-Oct-20	EPI_ISL_117560	A/swine/Illinois/A00857138b/2011		Import from public-domain
EPI610020	PB1	United States	2009-Dec-06	EPI_ISL_119329	A/swine/Indiana/A01076177/2009		Import from public-domain
EPI603669	PB1	United States	2010-Aug-12	EPI_ISL_119331	A/swine/Iowa/A01076157/2010		Import from public-domain
EPI610053	PB1	United States	2010-Jan-10	EPI_ISL_119332	A/swine/Iowa/A01076186/2010		Import from public-domain
EPI610136	PB1	United States	2009-Dec-13	EPI_ISL_119333	A/swine/Kansas/A01076181/2009		Import from public-domain
EPI584431	PB1	United States	2010-Nov-18	EPI_ISL_119334	A/swine/Minnesota/A01047911/2010		Import from public-domain
EPI584451	PB1	United States	2010-Dec-02	EPI_ISL_119335	A/swine/Minnesota/A01047913/2010		Import from public-domain
EPI610075	PB1	United States	2010-Apr-18	EPI_ISL_119336	A/swine/Minnesota/A01076205/2010		Import from public-domain
EPI610037	PB1	United States	2010-May-02	EPI_ISL_119337	A/swine/Minnesota/A01076209/2010		Import from public-domain
EPI610112	PB1	United States	2010-May-09	EPI_ISL_119338	A/swine/Minnesota/A01076210/2010		Import from public-domain
EPI584480	PB1	United States	2010-Sep-26	EPI_ISL_119339	A/swine/Minnesota/A01076331/2010		Import from public-domain
EPI584906	PB1	United States	2010-Nov-02	EPI_ISL_119341	A/swine/Minnesota/A01076763/2010		Import from public-domain
EPI585158	PB1	United States	2010-Nov-02	EPI_ISL_119342	A/swine/Minnesota/A01076764/2010		Import from public-domain
EPI585169	PB1	United States	2010-May-12	EPI_ISL_119343	A/swine/Minnesota/A01076998/2010		Import from public-domain
EPI584886	PB1	United States	2011-Jan-30	EPI_ISL_119348	A/swine/Minnesota/A01134236/2011		Import from public-domain
EPI401632	PB1	United States	2011-Feb-07	EPI_ISL_119350	A/swine/Minnesota/A01134353/2011		Import from public-domain
EPI584937	PB1	United States	2011-Feb-07	EPI_ISL_119351	A/swine/Minnesota/A01134357/2011		Import from public-domain
EPI663546	PB1	United States	2011-Jan-27	EPI_ISL_119366	A/swine/Minnesota/A01201429/2011		Import from public-domain
EPI610029	PB1	United States	2010-Jan-10	EPI_ISL_119367	A/swine/North Carolina/A01076185/2010		Import from public-domain
EPI610128	PB1	United States	2010-Feb-14	EPI_ISL_119368	A/swine/North Carolina/A01076192/2010		Import from public-domain
EPI610207	PB1	United States	2010-Mar-21	EPI_ISL_119369	A/swine/North Carolina/A01076200/2010		Import from public-domain
EPI443429	PB1	United States	2010-Sep-20	EPI_ISL_119599	A/swine/Minnesota/A01134332/2010		Import from public-domain
EPI468761	PB1	United States	2010-May-04	EPI_ISL_119606	A/swine/Minnesota/A01134341/2010		Import from public-domain
EPI382630	PB1	United States	2010-Mar-03	EPI_ISL_123521	A/swine/Minnesota/0745/2010		Import from public-domain	Hause,B.M.; Collin,E.A.; Ran,Z.; Zhu,L.; Webby,R.J.; Simonson,R.R.; Li,F.
EPI610102	PB1	United States	2010-Mar-07	EPI_ISL_124010	A/swine/Minnesota/A01076197/2010		Import from public-domain
EPI383473	PB1	China	2008-Mar-01	EPI_ISL_124037	A/swine/Zhejiang/01/2008		Import from public-domain	Lv,C.; Wang,D.; Du,J.; Meng,S.; Wang,J.; Shi,L.; Wang,G.; Zhao,Y.
EPI610124	PB1	United States	2009-Dec-20	EPI_ISL_124333	A/swine/Minnesota/A01076183/2009		Import from public-domain	Nelson,M.I.; Vincent,A.L.; Kitikoon,P.; Holmes,E.C.; Gramer,M.R.
EPI593729	PB1	United States	2010-Nov-29	EPI_ISL_124350	A/swine/Illinois/A01047048/2010		Import from public-domain
EPI593776	PB1	United States	2010-Nov-29	EPI_ISL_124352	A/swine/Illinois/A01047079/2010		Import from public-domain	Nelson,M.I.; Vincent,A.L.; Kitikoon,P.; Holmes,E.C.; Gramer,M.R.
EPI584424	PB1	United States	2010-Dec-06	EPI_ISL_124356	A/swine/Minnesota/A01047499/2010		Import from public-domain
EPI610166	PB1	United States	2010-Mar-28	EPI_ISL_124394	A/swine/North Carolina/A01076202/2010		Import from public-domain	Nelson,M.I.; Vincent,A.L.; Kitikoon,P.; Holmes,E.C.; Gramer,M.R.
EPI584482	PB1	United States	2010-Sep-26	EPI_ISL_124399	A/swine/Minnesota/A01076326/2010		Import from public-domain	Nelson,M.I.; Vincent,A.L.; Kitikoon,P.; Holmes,E.C.; Gramer,M.R.
EPI647597	PB1	United States	2010-Oct-21	EPI_ISL_124406	A/swine/Ohio/A01076765/2010		Import from public-domain	Nelson,M.I.; Vincent,A.L.; Kitikoon,P.; Holmes,E.C.; Gramer,M.R.
EPI576499	PB1	United States	2011-Jan-18	EPI_ISL_124422	A/swine/Illinois/A01047996/2011		Import from public-domain	Nelson,M.I.; Vincent,A.L.; Kitikoon,P.; Holmes,E.C.; Gramer,M.R.
EPI602543	PB1	United States	2011-Jun-14	EPI_ISL_127746	A/swine/Iowa/A01202083/2011		Import from public-domain	Lin,K.; Zhang,J.; Stensland,W.R.
EPI603621	PB1	United States	2011-Jun-16	EPI_ISL_127747	A/swine/Iowa/A01202087/2011		Import from public-domain	Lin,K.; Zhang,J.; Stensland,W.R.
EPI602538	PB1	United States	2011-Jun-16	EPI_ISL_127749	A/swine/Iowa/A01202091/2011		Import from public-domain	Lin,K.; Zhang,J.; Stensland,W.R.
EPI603600	PB1	United States	2011-Jun-27	EPI_ISL_127752	A/swine/Iowa/A01202108/2011		Import from public-domain	Lin,K.; Zhang,J.; Stensland,W.R.
EPI603645	PB1	United States	2011-Jun-30	EPI_ISL_127754	A/swine/Iowa/A01202411/2011		Import from public-domain	Lin,K.; Zhang,J.; Stensland,W.R.
EPI647612	PB1	United States	2011-Jul-06	EPI_ISL_127756	A/swine/Oklahoma/A01202415/2011		Import from public-domain	Lin,K.; Zhang,J.; Stensland,W.R.
EPI602570	PB1	United States	2011-Jul-12	EPI_ISL_127758	A/swine/Iowa/A01202438/2011		Import from public-domain	Lin,K.; Zhang,J.; Stensland,W.R.
EPI603616	PB1	United States	2011-Jul-12	EPI_ISL_127759	A/swine/Iowa/A01202439/2011		Import from public-domain	Lin,K.; Zhang,J.; Stensland,W.R.
EPI602575	PB1	United States	2011-Jul-13	EPI_ISL_127760	A/swine/Iowa/A01202442/2011		Import from public-domain	Lin,K.; Zhang,J.; Stensland,W.R.
EPI603583	PB1	United States	2011-Jul-13	EPI_ISL_127761	A/swine/Iowa/A01202443/2011		Import from public-domain	Lin,K.; Zhang,J.; Stensland,W.R.
EPI585122	PB1	United States	2011-Jul-14	EPI_ISL_127764	A/swine/Minnesota/A01202453/2011		Import from public-domain	Lin,K.; Zhang,J.; Stensland,W.R.
EPI584986	PB1	United States	2011-Jul-14	EPI_ISL_127765	A/swine/Minnesota/A01202454/2011		Import from public-domain	Lin,K.; Zhang,J.; Stensland,W.R.
EPI441121	PB1	United States	2011-Jul-28	EPI_ISL_127768	A/swine/Minnesota/A01202471/2011		Import from public-domain	Lin,K.; Zhang,J.; Stensland,W.R.
EPI531512	PB1	United States	2011-Aug-08	EPI_ISL_127770	A/swine/Oklahoma/A01202498/2011		Import from public-domain	Lin,K.; Zhang,J.; Stensland,W.R.
EPI531530	PB1	United States	2011-Aug-10	EPI_ISL_127771	A/swine/Nebraska/A01202501/2011		Import from public-domain	Lin,K.; Zhang,J.; Stensland,W.R.
EPI424049	PB1	United States	2011-Sep-08	EPI_ISL_127777	A/swine/Iowa/A01202576/2011		Import from public-domain	Lin,K.; Zhang,J.; Stensland,W.R.
EPI441126	PB1	United States	2011-Oct-01	EPI_ISL_127786	A/swine/Indiana/A01202631/2011		Import from public-domain	Lin,K.; Zhang,J.; Stensland,W.R.
EPI603664	PB1	United States	2011-Oct-11	EPI_ISL_127790	A/swine/Iowa/A01202677/2011		Import from public-domain	Lin,K.; Zhang,J.; Stensland,W.R.
EPI602585	PB1	United States	2011-Oct-12	EPI_ISL_127791	A/swine/Iowa/A01202687/2011		Import from public-domain	Lin,K.; Zhang,J.; Stensland,W.R.
EPI602534	PB1	United States	2011-Oct-18	EPI_ISL_127798	A/swine/Iowa/A01202745/2011		Import from public-domain	Lin,K.; Zhang,J.; Stensland,W.R.
EPI584437	PB1	United States	2011-Nov-03	EPI_ISL_127809	A/swine/Iowa/A01202797/2011		Import from public-domain	Lin,K.; Zhang,J.; Stensland,W.R.
EPI416801	PB1	United States	2011-Nov-03	EPI_ISL_127810	A/swine/Mississippi/A01202799/2011		Import from public-domain	Lin,K.; Zhang,J.; Stensland,W.R.
EPI584446	PB1	United States	2011-Nov-07	EPI_ISL_127813	A/swine/Iowa/A01202809/2011		Import from public-domain	Lin,K.; Zhang,J.; Stensland,W.R.
EPI441136	PB1	United States	2012-Jan-06	EPI_ISL_127883	A/swine/Iowa/A01203125/2012		Import from public-domain	Lin,K.; Zhang,J.; Stensland,W.R.
EPI396377	PB1	Korea, Republic of	2009-Jan-01	EPI_ISL_129444	A/swine/Korea/1130/2009		Import from public-domain	Pascua,P.N.Q.; Song,M.-S.; Choi,Y.-K.
EPI396385	PB1	Korea, Republic of	2009-Feb-01	EPI_ISL_129445	A/swine/Korea/1204/2009		Import from public-domain	Pascua,P.N.Q.; Song,M.-S.; Choi,Y.-K.
EPI396418	PB1	United Kingdom	2009-Jan-12	EPI_ISL_129450	A/swine/England/00003/2009		Import from public-domain	Lycett,S.J.; Baillie,G.; Coulter,E.; Bhatt,S.; Kellam,P.; McCauley,J.W.; Wood,J.L.; Brown,I.H.; Pybus,O.G.; Leigh Brown,A.J.; Cosi Consortium,C.S.; Lam,T.T.; Bowden,T.A.; Holmes,E.C.; Wood,J.L.N.; COSI consortium
EPI396433	PB1	United Kingdom	2002-Dec-04	EPI_ISL_129452	A/swine/England/002295/2002		Import from public-domain	Lycett,S.J.; Baillie,G.; Coulter,E.; Bhatt,S.; Kellam,P.; McCauley,J.W.; Wood,J.L.; Brown,I.H.; Pybus,O.G.; Leigh Brown,A.J.; Cosi Consortium,C.S.; Lam,T.T.; Bowden,T.A.; Holmes,E.C.; Wood,J.L.N.; COSI consortium
EPI396625	PB1	United Kingdom	2009-Apr-09	EPI_ISL_129477	A/swine/England/303/2009		Import from public-domain	Lycett,S.J.; Baillie,G.; Coulter,E.; Bhatt,S.; Kellam,P.; McCauley,J.W.; Wood,J.L.; Brown,I.H.; Pybus,O.G.; Leigh Brown,A.J.; Cosi Consortium,C.S.; Lam,T.T.; Bowden,T.A.; Holmes,E.C.; Wood,J.L.N.; COSI consortium
EPI396681	PB1	United Kingdom	1996-Jul-09	EPI_ISL_129484	A/swine/England/40280/1996		Import from public-domain	Lycett,S.J.; Baillie,G.; Coulter,E.; Bhatt,S.; Kellam,P.; McCauley,J.W.; Wood,J.L.; Brown,I.H.; Pybus,O.G.; Leigh Brown,A.J.; Cosi Consortium,C.S.; Lam,T.T.; Bowden,T.A.; Holmes,E.C.; Wood,J.L.N.; COSI consortium
EPI398908	PB1	United Kingdom	2001-Dec-21	EPI_ISL_129488	A/swine/England/43142/2001		Import from public-domain	Lycett,S.J.; Baillie,G.; Coulter,E.; Bhatt,S.; Kellam,P.; McCauley,J.W.; Wood,J.L.; Brown,I.H.; Pybus,O.G.; Leigh Brown,A.J.; Cosi Consortium,C.S.; Lam,T.T.; Bowden,T.A.; Holmes,E.C.; Wood,J.L.N.; COSI consortium
EPI396752	PB1	United Kingdom	2000-Dec-22	EPI_ISL_129493	A/swine/England/60797/2000		Import from public-domain	Lycett,S.J.; Baillie,G.; Coulter,E.; Bhatt,S.; Kellam,P.; McCauley,J.W.; Wood,J.L.; Brown,I.H.; Pybus,O.G.; Leigh Brown,A.J.; Cosi Consortium,C.S.; Lam,T.T.; Bowden,T.A.; Holmes,E.C.; Wood,J.L.N.; COSI consortium
EPI396766	PB1	United Kingdom	1998-Nov-18	EPI_ISL_129495	A/swine/England/61605/1998		Import from public-domain	Lycett,S.J.; Baillie,G.; Coulter,E.; Bhatt,S.; Kellam,P.; McCauley,J.W.; Wood,J.L.; Brown,I.H.; Pybus,O.G.; Leigh Brown,A.J.; Cosi Consortium,C.S.; Lam,T.T.; Bowden,T.A.; Holmes,E.C.; Wood,J.L.N.; COSI consortium
EPI396789	PB1	United Kingdom	1997-Feb-11	EPI_ISL_129498	A/swine/England/661263/1997		Import from public-domain	Lycett,S.J.; Baillie,G.; Coulter,E.; Bhatt,S.; Kellam,P.; McCauley,J.W.; Wood,J.L.; Brown,I.H.; Pybus,O.G.; Leigh Brown,A.J.; Cosi Consortium,C.S.; Lam,T.T.; Bowden,T.A.; Holmes,E.C.; Wood,J.L.N.; COSI consortium
EPI396845	PB1	United Kingdom	1997-Feb-03	EPI_ISL_129505	A/swine/England/88761/1997		Import from public-domain	Lycett,S.J.; Baillie,G.; Coulter,E.; Bhatt,S.; Kellam,P.; McCauley,J.W.; Wood,J.L.; Brown,I.H.; Pybus,O.G.; Leigh Brown,A.J.; Cosi Consortium,C.S.; Lam,T.T.; Bowden,T.A.; Holmes,E.C.; Wood,J.L.N.; COSI consortium
EPI398909	PB1	United Kingdom	2008-Dec-25	EPI_ISL_129508	A/swine/England/P185/2008		Import from public-domain	Lycett,S.J.; Baillie,G.; Coulter,E.; Bhatt,S.; Kellam,P.; McCauley,J.W.; Wood,J.L.; Brown,I.H.; Pybus,O.G.; Leigh Brown,A.J.; Cosi Consortium,C.S.; Lam,T.T.; Bowden,T.A.; Holmes,E.C.; Wood,J.L.N.; COSI consortium
EPI396897	PB1	France	2009-Oct-01	EPI_ISL_129513	A/swine/Cotes d'Armor/1174/2009		Import from public-domain	Lycett,S.J.; Baillie,G.; Coulter,E.; Bhatt,S.; Kellam,P.; McCauley,J.W.; Wood,J.L.; Brown,I.H.; Pybus,O.G.; Leigh Brown,A.J.; Cosi Consortium,C.S.; Lam,T.T.; Bowden,T.A.; Holmes,E.C.; Wood,J.L.N.; COSI consortium
EPI397037	PB1	Spain	2002-Oct-01	EPI_ISL_129532	A/swine/Spain/40564/2002		Import from public-domain	Lycett,S.J.; Baillie,G.; Coulter,E.; Bhatt,S.; Kellam,P.; McCauley,J.W.; Wood,J.L.; Brown,I.H.; Pybus,O.G.; Leigh Brown,A.J.; Cosi Consortium,C.S.; Lam,T.T.; Bowden,T.A.; Holmes,E.C.; Wood,J.L.N.; COSI consortium
EPI397126	PB1	Belgium	2007-Jan-01	EPI_ISL_129558	A/swine/Gent/100/2007		Import from public-domain	Lycett,S.J.; Baillie,G.; Coulter,E.; Bhatt,S.; Kellam,P.; McCauley,J.W.; Wood,J.L.; Brown,I.H.; Pybus,O.G.; Leigh Brown,A.J.; Cosi Consortium,C.S.; Lam,T.T.; Bowden,T.A.; Holmes,E.C.; Wood,J.L.N.; COSI consortium
EPI397196	PB1	Belgium	2002-Jan-01	EPI_ISL_129574	A/swine/Gent/177/2002		Import from public-domain	Lycett,S.J.; Baillie,G.; Coulter,E.; Bhatt,S.; Kellam,P.; McCauley,J.W.; Wood,J.L.; Brown,I.H.; Pybus,O.G.; Leigh Brown,A.J.; Cosi Consortium,C.S.; Lam,T.T.; Bowden,T.A.; Holmes,E.C.; Wood,J.L.N.; COSI consortium
EPI459189	PB1	United States	2012-Sep-01	EPI_ISL_129802	A/swine/Oklahoma/A01203865/2012		Import from public-domain	Lin,K.; Haney,D.M.; Bade,D.D.; Zhang,J.
EPI468720	PB1	United States	2011-Dec-08	EPI_ISL_129917	A/swine/North Carolina/A01270393/2011		Import from public-domain	Gramer,M.
EPI398695	PB1	Vietnam	2010-Jan-01	EPI_ISL_129922	A/swine/Binh Doung/02_16/2010		Import from public-domain	Hiromoto,Y.; Ngo,T.L.; Pham,P.V.; Le,T.H.; Nguyen,T.H.; Le,T.V.; Nguyen,X.B.; Long,V.; Dung,H.D.; Nguyen,N.; Hoa,T.D.; Takemae,N.; Uchida,Y.; Saito,T.
EPI398904	PB1	Italy	2005-Jan-01	EPI_ISL_129975	A/swine/Italy/71251/2005		Import from public-domain	Bhatt,S.; Lam,T.T.; Lycett,S.J.; Leigh Brown,A.J.; Bowden,T.A.; Holmes,E.C.; Wood,J.L.N.; Brown,I.H.; Kellam,P.; Pybus,O.G.
EPI401700	PB1	United States	2012-Mar-04	EPI_ISL_129992	A/swine/Illinois/A01125988/2012		Import from public-domain	Gramer,M.
EPI443454	PB1	United States	2012-Jan-04	EPI_ISL_130033	A/swine/Illinois/A01240868/2012		Import from public-domain	Gramer,M.
EPI443490	PB1	United States	2012-Jun-06	EPI_ISL_130051	A/swine/Minnesota/A01328944/2012		Import from public-domain	Gramer,M.
EPI443450	PB1	United States	2011-Dec-30	EPI_ISL_130052	A/swine/Illinois/A01240830/2011		Import from public-domain	Gramer,M.
EPI443484	PB1	United States	2012-May-18	EPI_ISL_130057	A/swine/Iowa/A01328942/2012		Import from public-domain	Gramer,M.
EPI459164	PB1	United States	2012-May-22	EPI_ISL_130065	A/swine/Illinois/A01328594/2012		Import from public-domain	Gramer,M.
EPI506519	PB1	United States	2012-Jun-01	EPI_ISL_130116	A/swine/Illinois/A01300059/2012		Import from public-domain
EPI506513	PB1	United States	2012-Jun-01	EPI_ISL_130123	A/swine/Nebraska/A01300150/2012		Import from public-domain
EPI459092	PB1	United States	2012-Jun-01	EPI_ISL_130144	A/swine/Illinois/A01328923/2012		Import from public-domain	Gramer,M.
EPI433555	PB1	United States	2012-Sep-10	EPI_ISL_131141	A/swine/Illinois/A01301796/2012		Import from public-domain	Gramer,M.
EPI433562	PB1	United States	2012-Sep-07	EPI_ISL_131142	A/swine/Iowa/A01301778/2012		Import from public-domain	Gramer,M.
EPI854880	PB1	United States	2012-Jan-01	EPI_ISL_131162	A/swine/Minnesota/A01301730/2012		Import from public-domain	Gramer,M.
EPI468705	PB1	United States	2012-Oct-02	EPI_ISL_131165	A/swine/Missouri/A01270665/2012		Import from public-domain	Gramer,M.
EPI401662	PB1	United States	2012-Aug-28	EPI_ISL_131260	A/swine/Minnesota/A01301731/2012		Import from public-domain
EPI459151	PB1	United States	2012-Oct-01	EPI_ISL_132378	A/swine/Illinois/A01270809/2012		Import from public-domain	Gramer,M.
EPI459229	PB1	United States	2012-Oct-01	EPI_ISL_132379	A/swine/Nebraska/A01270646/2012		Import from public-domain	Gramer,M.
EPI459177	PB1	United States	2012-Oct-01	EPI_ISL_132382	A/swine/Iowa/A01432034/2012		Import from public-domain	Lin,K.; Haney,D.M.; Bade,D.D.; Zhang,J.
EPI411949	PB1	Germany	2010-Jan-01	EPI_ISL_133373	A/swine/Germany/R1421/2010		Friedrich-Loeffler-Institut
EPI412102	PB1	Germany	2012-Jan-01	EPI_ISL_133474	A/swine/Germany/R495/2012		Friedrich-Loeffler-Institut
EPI467718	PB1	United States	2012-Nov-08	EPI_ISL_133711	A/swine/Illinois/A01432156/2012		Import from public-domain	Lin,K.; Haney,D.M.; Bade,D.D.; Zhang,J.
EPI414550	PB1	United States	2009-Jul-05	EPI_ISL_133780	A/swine/Ohio/09SW1478E/2009		Import from public-domain	Wentworth,D.E.; Dugan,V.; Halpin,R.A.; Lin,X.; Bera,J.; Wester,E.; Ghedin,E.; Fedorova,N.; Tsitrin,T.; McLellan,M.; Stockwell,T.; Amedeo,P.; Appalla,L.; Bishop,B.; Edworthy,P.; Gupta,N.; Hoover,J.; Katzel,D.; Li,K.; Schobel,S.; Shrivastava,S.; Thovarai,V.; Wang,S.; Slemons,R.D.; Bowman,A.S.; Nolting,J.M.; Nelson,S.; Edwards,J.; Bao,Y.; Sanders,R.; Dernovoy,D.; Kiryutin,B.; Lipman,D.J.; Tatusova,T.
EPI414558	PB1	United States	2009-Jul-05	EPI_ISL_133781	A/swine/Ohio/09SW1482E/2009		Import from public-domain	Wentworth,D.E.; Dugan,V.; Halpin,R.A.; Lin,X.; Bera,J.; Wester,E.; Ghedin,E.; Fedorova,N.; Tsitrin,T.; McLellan,M.; Stockwell,T.; Amedeo,P.; Appalla,L.; Bishop,B.; Edworthy,P.; Gupta,N.; Hoover,J.; Katzel,D.; Li,K.; Schobel,S.; Shrivastava,S.; Thovarai,V.; Wang,S.; Slemons,R.D.; Bowman,A.S.; Nolting,J.M.; Bao,Y.; Sanders,R.; Dernovoy,D.; Kiryutin,B.; Lipman,D.J.; Tatusova,T.
EPI414566	PB1	United States	2009-Jul-05	EPI_ISL_133782	A/swine/Ohio/09SW1483E/2009		Import from public-domain	Wentworth,D.E.; Dugan,V.; Halpin,R.A.; Lin,X.; Bera,J.; Wester,E.; Ghedin,E.; Fedorova,N.; Tsitrin,T.; McLellan,M.; Stockwell,T.; Amedeo,P.; Appalla,L.; Bishop,B.; Edworthy,P.; Gupta,N.; Hoover,J.; Katzel,D.; Li,K.; Schobel,S.; Shrivastava,S.; Thovarai,V.; Wang,S.; Slemons,R.D.; Bowman,A.S.; Nolting,J.M.; Nelson,S.; Edwards,J.; Bao,Y.; Sanders,R.; Dernovoy,D.; Kiryutin,B.; Lipman,D.J.; Tatusova,T.
EPI414574	PB1	United States	2009-Jul-05	EPI_ISL_133783	A/swine/Ohio/09SW1484E/2009		Import from public-domain	Wentworth,D.E.; Dugan,V.; Halpin,R.A.; Lin,X.; Bera,J.; Wester,E.; Ghedin,E.; Fedorova,N.; Tsitrin,T.; McLellan,M.; Stockwell,T.; Amedeo,P.; Appalla,L.; Bishop,B.; Edworthy,P.; Gupta,N.; Hoover,J.; Katzel,D.; Li,K.; Schobel,S.; Shrivastava,S.; Thovarai,V.; Wang,S.; Slemons,R.D.; Bowman,A.S.; Nolting,J.M.; Bao,Y.; Sanders,R.; Dernovoy,D.; Kiryutin,B.; Lipman,D.J.; Tatusova,T.
EPI414582	PB1	United States	2009-Jul-05	EPI_ISL_133784	A/swine/Ohio/09SW1488E/2009		Import from public-domain	Wentworth,D.E.; Dugan,V.; Halpin,R.A.; Lin,X.; Bera,J.; Wester,E.; Ghedin,E.; Fedorova,N.; Tsitrin,T.; McLellan,M.; Stockwell,T.; Amedeo,P.; Appalla,L.; Bishop,B.; Edworthy,P.; Gupta,N.; Hoover,J.; Katzel,D.; Li,K.; Schobel,S.; Shrivastava,S.; Thovarai,V.; Wang,S.; Slemons,R.D.; Bowman,A.S.; Nolting,J.M.; Nelson,S.; Edwards,J.; Bao,Y.; Sanders,R.; Dernovoy,D.; Kiryutin,B.; Lipman,D.J.; Tatusova,T.
EPI414590	PB1	United States	2009-Jul-05	EPI_ISL_133785	A/swine/Ohio/09SW1489E/2009		Import from public-domain	Wentworth,D.E.; Dugan,V.; Halpin,R.A.; Lin,X.; Bera,J.; Wester,E.; Ghedin,E.; Fedorova,N.; Tsitrin,T.; McLellan,M.; Stockwell,T.; Amedeo,P.; Appalla,L.; Bishop,B.; Edworthy,P.; Gupta,N.; Hoover,J.; Katzel,D.; Li,K.; Schobel,S.; Shrivastava,S.; Thovarai,V.; Wang,S.; Slemons,R.D.; Bowman,A.S.; Nolting,J.M.; Bao,Y.; Sanders,R.; Dernovoy,D.; Kiryutin,B.; Lipman,D.J.; Tatusova,T.
EPI414598	PB1	United States	2009-Jul-05	EPI_ISL_133786	A/swine/Ohio/09SW1490E/2009		Import from public-domain	Wentworth,D.E.; Dugan,V.; Halpin,R.A.; Lin,X.; Bera,J.; Wester,E.; Ghedin,E.; Fedorova,N.; Tsitrin,T.; McLellan,M.; Stockwell,T.; Amedeo,P.; Appalla,L.; Bishop,B.; Edworthy,P.; Gupta,N.; Hoover,J.; Katzel,D.; Li,K.; Schobel,S.; Shrivastava,S.; Thovarai,V.; Wang,S.; Slemons,R.D.; Bowman,A.S.; Nolting,J.M.; Nelson,S.; Edwards,J.; Bao,Y.; Sanders,R.; Dernovoy,D.; Kiryutin,B.; Lipman,D.J.; Tatusova,T.
EPI414606	PB1	United States	2009-Jul-05	EPI_ISL_133787	A/swine/Ohio/09SW1477/2009		Import from public-domain	Wentworth,D.E.; Dugan,V.; Halpin,R.A.; Lin,X.; Bera,J.; Wester,E.; Ghedin,E.; Fedorova,N.; Tsitrin,T.; McLellan,M.; Stockwell,T.; Amedeo,P.; Appalla,L.; Bishop,B.; Edworthy,P.; Gupta,N.; Hoover,J.; Katzel,D.; Li,K.; Schobel,S.; Shrivastava,S.; Thovarai,V.; Wang,S.; Slemons,R.D.; Bowman,A.S.; Nolting,J.M.; Bao,Y.; Sanders,R.; Dernovoy,D.; Kiryutin,B.; Lipman,D.J.; Tatusova,T.
EPI414614	PB1	United States	2009-Jul-05	EPI_ISL_133788	A/swine/Ohio/09SW1478M/2009		Import from public-domain	Wentworth,D.E.; Dugan,V.; Halpin,R.A.; Lin,X.; Bera,J.; Wester,E.; Ghedin,E.; Fedorova,N.; Tsitrin,T.; McLellan,M.; Stockwell,T.; Amedeo,P.; Appalla,L.; Bishop,B.; Edworthy,P.; Gupta,N.; Hoover,J.; Katzel,D.; Li,K.; Schobel,S.; Shrivastava,S.; Thovarai,V.; Wang,S.; Slemons,R.D.; Bowman,A.S.; Nolting,J.M.; Nelson,S.; Edwards,J.; Bao,Y.; Sanders,R.; Dernovoy,D.; Kiryutin,B.; Lipman,D.J.; Tatusova,T.
EPI414622	PB1	United States	2009-Jul-05	EPI_ISL_133789	A/swine/Ohio/09SW1481/2009		Import from public-domain	Wentworth,D.E.; Dugan,V.; Halpin,R.A.; Lin,X.; Bera,J.; Wester,E.; Ghedin,E.; Fedorova,N.; Tsitrin,T.; McLellan,M.; Stockwell,T.; Amedeo,P.; Appalla,L.; Bishop,B.; Edworthy,P.; Gupta,N.; Hoover,J.; Katzel,D.; Li,K.; Schobel,S.; Shrivastava,S.; Thovarai,V.; Wang,S.; Slemons,R.D.; Bowman,A.S.; Nolting,J.M.; Bao,Y.; Sanders,R.; Dernovoy,D.; Kiryutin,B.; Lipman,D.J.; Tatusova,T.
EPI414630	PB1	United States	2009-Jul-05	EPI_ISL_133790	A/swine/Ohio/09SW1482M/2009		Import from public-domain	Wentworth,D.E.; Dugan,V.; Halpin,R.A.; Lin,X.; Bera,J.; Wester,E.; Ghedin,E.; Fedorova,N.; Tsitrin,T.; McLellan,M.; Stockwell,T.; Amedeo,P.; Appalla,L.; Bishop,B.; Edworthy,P.; Gupta,N.; Hoover,J.; Katzel,D.; Li,K.; Schobel,S.; Shrivastava,S.; Thovarai,V.; Wang,S.; Slemons,R.D.; Bowman,A.S.; Nolting,J.M.; Nelson,S.; Edwards,J.; Bao,Y.; Sanders,R.; Dernovoy,D.; Kiryutin,B.; Lipman,D.J.; Tatusova,T.
EPI414638	PB1	United States	2009-Jul-05	EPI_ISL_133791	A/swine/Ohio/09SW1483M/2009		Import from public-domain	Wentworth,D.E.; Dugan,V.; Halpin,R.A.; Lin,X.; Bera,J.; Wester,E.; Ghedin,E.; Fedorova,N.; Tsitrin,T.; McLellan,M.; Stockwell,T.; Amedeo,P.; Appalla,L.; Bishop,B.; Edworthy,P.; Gupta,N.; Hoover,J.; Katzel,D.; Li,K.; Schobel,S.; Shrivastava,S.; Thovarai,V.; Wang,S.; Slemons,R.D.; Bowman,A.S.; Nolting,J.M.; Bao,Y.; Sanders,R.; Dernovoy,D.; Kiryutin,B.; Lipman,D.J.; Tatusova,T.
EPI414646	PB1	United States	2009-Jul-05	EPI_ISL_133792	A/swine/Ohio/09SW1484M/2009		Import from public-domain	Wentworth,D.E.; Dugan,V.; Halpin,R.A.; Lin,X.; Bera,J.; Wester,E.; Ghedin,E.; Fedorova,N.; Tsitrin,T.; McLellan,M.; Stockwell,T.; Amedeo,P.; Appalla,L.; Bishop,B.; Edworthy,P.; Gupta,N.; Hoover,J.; Katzel,D.; Li,K.; Schobel,S.; Shrivastava,S.; Thovarai,V.; Wang,S.; Slemons,R.D.; Bowman,A.S.; Nolting,J.M.; Nelson,S.; Edwards,J.; Bao,Y.; Sanders,R.; Dernovoy,D.; Kiryutin,B.; Lipman,D.J.; Tatusova,T.
EPI414665	PB1	United States	2009-Jul-05	EPI_ISL_133793	A/swine/Ohio/09SW1486/2009		Import from public-domain	Wentworth,D.E.; Dugan,V.; Halpin,R.A.; Lin,X.; Bera,J.; Wester,E.; Ghedin,E.; Fedorova,N.; Tsitrin,T.; McLellan,M.; Stockwell,T.; Amedeo,P.; Appalla,L.; Bishop,B.; Edworthy,P.; Gupta,N.; Hoover,J.; Katzel,D.; Li,K.; Schobel,S.; Shrivastava,S.; Thovarai,V.; Wang,S.; Slemons,R.D.; Bowman,A.S.; Nolting,J.M.; Bao,Y.; Sanders,R.; Dernovoy,D.; Kiryutin,B.; Lipman,D.J.; Tatusova,T.
EPI414656	PB1	United States	2009-Jul-05	EPI_ISL_133794	A/swine/Ohio/09SW1487M/2009		Import from public-domain	Wentworth,D.E.; Dugan,V.; Halpin,R.A.; Lin,X.; Bera,J.; Wester,E.; Ghedin,E.; Fedorova,N.; Tsitrin,T.; McLellan,M.; Stockwell,T.; Amedeo,P.; Appalla,L.; Bishop,B.; Edworthy,P.; Gupta,N.; Hoover,J.; Katzel,D.; Li,K.; Schobel,S.; Shrivastava,S.; Thovarai,V.; Wang,S.; Slemons,R.D.; Bowman,A.S.; Nolting,J.M.; Nelson,S.; Edwards,J.; Bao,Y.; Sanders,R.; Dernovoy,D.; Kiryutin,B.; Lipman,D.J.; Tatusova,T.
EPI414670	PB1	United States	2009-Jul-05	EPI_ISL_133795	A/swine/Ohio/09SW1488M/2009		Import from public-domain	Wentworth,D.E.; Dugan,V.; Halpin,R.A.; Lin,X.; Bera,J.; Wester,E.; Ghedin,E.; Fedorova,N.; Tsitrin,T.; McLellan,M.; Stockwell,T.; Amedeo,P.; Appalla,L.; Bishop,B.; Edworthy,P.; Gupta,N.; Hoover,J.; Katzel,D.; Li,K.; Schobel,S.; Shrivastava,S.; Thovarai,V.; Wang,S.; Slemons,R.D.; Bowman,A.S.; Nolting,J.M.; Bao,Y.; Sanders,R.; Dernovoy,D.; Kiryutin,B.; Lipman,D.J.; Tatusova,T.
EPI414678	PB1	United States	2009-Jul-05	EPI_ISL_133796	A/swine/Ohio/09SW1489M/2009		Import from public-domain	Wentworth,D.E.; Dugan,V.; Halpin,R.A.; Lin,X.; Bera,J.; Wester,E.; Ghedin,E.; Fedorova,N.; Tsitrin,T.; McLellan,M.; Stockwell,T.; Amedeo,P.; Appalla,L.; Bishop,B.; Edworthy,P.; Gupta,N.; Hoover,J.; Katzel,D.; Li,K.; Schobel,S.; Shrivastava,S.; Thovarai,V.; Wang,S.; Slemons,R.D.; Bowman,A.S.; Nolting,J.M.; Nelson,S.; Edwards,J.; Bao,Y.; Sanders,R.; Dernovoy,D.; Kiryutin,B.; Lipman,D.J.; Tatusova,T.
EPI414686	PB1	United States	2009-Jul-05	EPI_ISL_133797	A/swine/Ohio/09SW1490M/2009		Import from public-domain	Wentworth,D.E.; Dugan,V.; Halpin,R.A.; Lin,X.; Bera,J.; Wester,E.; Ghedin,E.; Fedorova,N.; Tsitrin,T.; McLellan,M.; Stockwell,T.; Amedeo,P.; Appalla,L.; Bishop,B.; Edworthy,P.; Gupta,N.; Hoover,J.; Katzel,D.; Li,K.; Schobel,S.; Shrivastava,S.; Thovarai,V.; Wang,S.; Slemons,R.D.; Bowman,A.S.; Nolting,J.M.; Bao,Y.; Sanders,R.; Dernovoy,D.; Kiryutin,B.; Lipman,D.J.; Tatusova,T.
EPI414694	PB1	United States	2009-Jul-05	EPI_ISL_133798	A/swine/Ohio/09SW1491/2009		Import from public-domain	Wentworth,D.E.; Dugan,V.; Halpin,R.A.; Lin,X.; Bera,J.; Wester,E.; Ghedin,E.; Fedorova,N.; Tsitrin,T.; McLellan,M.; Stockwell,T.; Amedeo,P.; Appalla,L.; Bishop,B.; Edworthy,P.; Gupta,N.; Hoover,J.; Katzel,D.; Li,K.; Schobel,S.; Shrivastava,S.; Thovarai,V.; Wang,S.; Slemons,R.D.; Bowman,A.S.; Nolting,J.M.; Nelson,S.; Edwards,J.; Bao,Y.; Sanders,R.; Dernovoy,D.; Kiryutin,B.; Lipman,D.J.; Tatusova,T.
EPI415346	PB1	United States	2011-Aug-06	EPI_ISL_133880	A/swine/Ohio/11SW122/2011		Import from public-domain	Wentworth,D.E.; Dugan,V.; Halpin,R.A.; Lin,X.; Bera,J.; Wester,E.; Ghedin,E.; Fedorova,N.; Tsitrin,T.; McLellan,M.; Stockwell,T.; Amedeo,P.; Appalla,L.; Bishop,B.; Edworthy,P.; Gupta,N.; Hoover,J.; Katzel,D.; Li,K.; Schobel,S.; Shrivastava,S.; Thovarai,V.; Wang,S.; Slemons,R.D.; Bowman,A.S.; Nolting,J.M.; Nelson,S.; Bao,Y.; Sanders,R.; Dernovoy,D.; Kiryutin,B.; Lipman,D.J.; Tatusova,T.
EPI415354	PB1	United States	2011-Aug-06	EPI_ISL_133881	A/swine/Ohio/11SW123/2011		Import from public-domain	Wentworth,D.E.; Dugan,V.; Halpin,R.A.; Lin,X.; Bera,J.; Wester,E.; Ghedin,E.; Fedorova,N.; Tsitrin,T.; McLellan,M.; Stockwell,T.; Amedeo,P.; Appalla,L.; Bishop,B.; Edworthy,P.; Gupta,N.; Hoover,J.; Katzel,D.; Li,K.; Schobel,S.; Shrivastava,S.; Thovarai,V.; Wang,S.; Slemons,R.D.; Bowman,A.S.; Nolting,J.M.; Bao,Y.; Sanders,R.; Dernovoy,D.; Kiryutin,B.; Lipman,D.J.; Tatusova,T.
EPI415362	PB1	United States	2011-Aug-06	EPI_ISL_133882	A/swine/Ohio/11SW124/2011		Import from public-domain	Wentworth,D.E.; Dugan,V.; Halpin,R.A.; Lin,X.; Bera,J.; Wester,E.; Ghedin,E.; Fedorova,N.; Tsitrin,T.; McLellan,M.; Stockwell,T.; Amedeo,P.; Appalla,L.; Bishop,B.; Edworthy,P.; Gupta,N.; Hoover,J.; Katzel,D.; Li,K.; Schobel,S.; Shrivastava,S.; Thovarai,V.; Wang,S.; Slemons,R.D.; Bowman,A.S.; Nolting,J.M.; Nelson,S.; Bao,Y.; Sanders,R.; Dernovoy,D.; Kiryutin,B.; Lipman,D.J.; Tatusova,T.
EPI415368	PB1	United States	2011-Aug-06	EPI_ISL_133883	A/swine/Ohio/11SW125/2011		Import from public-domain	Wentworth,D.E.; Dugan,V.; Halpin,R.A.; Lin,X.; Bera,J.; Wester,E.; Ghedin,E.; Fedorova,N.; Tsitrin,T.; McLellan,M.; Stockwell,T.; Amedeo,P.; Appalla,L.; Bishop,B.; Edworthy,P.; Gupta,N.; Hoover,J.; Katzel,D.; Li,K.; Schobel,S.; Shrivastava,S.; Thovarai,V.; Wang,S.; Slemons,R.D.; Bowman,A.S.; Nolting,J.M.; Bao,Y.; Sanders,R.; Dernovoy,D.; Kiryutin,B.; Lipman,D.J.; Tatusova,T.
EPI415376	PB1	United States	2011-Aug-06	EPI_ISL_133884	A/swine/Ohio/11SW126/2011		Import from public-domain	Wentworth,D.E.; Dugan,V.; Halpin,R.A.; Lin,X.; Bera,J.; Wester,E.; Ghedin,E.; Fedorova,N.; Tsitrin,T.; McLellan,M.; Stockwell,T.; Amedeo,P.; Appalla,L.; Bishop,B.; Edworthy,P.; Gupta,N.; Hoover,J.; Katzel,D.; Li,K.; Schobel,S.; Shrivastava,S.; Thovarai,V.; Wang,S.; Slemons,R.D.; Bowman,A.S.; Nolting,J.M.; Nelson,S.; Bao,Y.; Sanders,R.; Dernovoy,D.; Kiryutin,B.; Lipman,D.J.; Tatusova,T.
EPI415384	PB1	United States	2011-Aug-06	EPI_ISL_133885	A/swine/Ohio/11SW128/2011		Import from public-domain	Wentworth,D.E.; Dugan,V.; Halpin,R.A.; Lin,X.; Bera,J.; Wester,E.; Ghedin,E.; Fedorova,N.; Tsitrin,T.; McLellan,M.; Stockwell,T.; Amedeo,P.; Appalla,L.; Bishop,B.; Edworthy,P.; Gupta,N.; Hoover,J.; Katzel,D.; Li,K.; Schobel,S.; Shrivastava,S.; Thovarai,V.; Wang,S.; Slemons,R.D.; Bowman,A.S.; Nolting,J.M.; Bao,Y.; Sanders,R.; Dernovoy,D.; Kiryutin,B.; Lipman,D.J.; Tatusova,T.
EPI415392	PB1	United States	2011-Aug-06	EPI_ISL_133886	A/swine/Ohio/11SW129/2011		Import from public-domain	Wentworth,D.E.; Dugan,V.; Halpin,R.A.; Lin,X.; Bera,J.; Wester,E.; Ghedin,E.; Fedorova,N.; Tsitrin,T.; McLellan,M.; Stockwell,T.; Amedeo,P.; Appalla,L.; Bishop,B.; Edworthy,P.; Gupta,N.; Hoover,J.; Katzel,D.; Li,K.; Schobel,S.; Shrivastava,S.; Thovarai,V.; Wang,S.; Slemons,R.D.; Bowman,A.S.; Nolting,J.M.; Nelson,S.; Bao,Y.; Sanders,R.; Dernovoy,D.; Kiryutin,B.; Lipman,D.J.; Tatusova,T.
EPI415400	PB1	United States	2011-Aug-06	EPI_ISL_133887	A/swine/Ohio/11SW130/2011		Import from public-domain	Wentworth,D.E.; Dugan,V.; Halpin,R.A.; Lin,X.; Bera,J.; Wester,E.; Ghedin,E.; Fedorova,N.; Tsitrin,T.; McLellan,M.; Stockwell,T.; Amedeo,P.; Appalla,L.; Bishop,B.; Edworthy,P.; Gupta,N.; Hoover,J.; Katzel,D.; Li,K.; Schobel,S.; Shrivastava,S.; Thovarai,V.; Wang,S.; Slemons,R.D.; Bowman,A.S.; Nolting,J.M.; Bao,Y.; Sanders,R.; Dernovoy,D.; Kiryutin,B.; Lipman,D.J.; Tatusova,T.
EPI415408	PB1	United States	2011-Aug-06	EPI_ISL_133888	A/swine/Ohio/11SW131/2011		Import from public-domain	Wentworth,D.E.; Dugan,V.; Halpin,R.A.; Lin,X.; Bera,J.; Wester,E.; Ghedin,E.; Fedorova,N.; Tsitrin,T.; McLellan,M.; Stockwell,T.; Amedeo,P.; Appalla,L.; Bishop,B.; Edworthy,P.; Gupta,N.; Hoover,J.; Katzel,D.; Li,K.; Schobel,S.; Shrivastava,S.; Thovarai,V.; Wang,S.; Slemons,R.D.; Bowman,A.S.; Nolting,J.M.; Nelson,S.; Bao,Y.; Sanders,R.; Dernovoy,D.; Kiryutin,B.; Lipman,D.J.; Tatusova,T.
EPI415422	PB1	United States	2011-Aug-06	EPI_ISL_133889	A/swine/Ohio/11SW132/2011		Import from public-domain	Wentworth,D.E.; Dugan,V.; Halpin,R.A.; Lin,X.; Bera,J.; Wester,E.; Ghedin,E.; Fedorova,N.; Tsitrin,T.; McLellan,M.; Stockwell,T.; Amedeo,P.; Appalla,L.; Bishop,B.; Edworthy,P.; Gupta,N.; Hoover,J.; Katzel,D.; Li,K.; Schobel,S.; Shrivastava,S.; Thovarai,V.; Wang,S.; Slemons,R.D.; Bowman,A.S.; Nolting,J.M.; Bao,Y.; Sanders,R.; Dernovoy,D.; Kiryutin,B.; Lipman,D.J.; Tatusova,T.
EPI415430	PB1	United States	2011-Aug-06	EPI_ISL_133890	A/swine/Ohio/11SW134/2011		Import from public-domain	Wentworth,D.E.; Dugan,V.; Halpin,R.A.; Lin,X.; Bera,J.; Wester,E.; Ghedin,E.; Fedorova,N.; Tsitrin,T.; McLellan,M.; Stockwell,T.; Amedeo,P.; Appalla,L.; Bishop,B.; Edworthy,P.; Gupta,N.; Hoover,J.; Katzel,D.; Li,K.; Schobel,S.; Shrivastava,S.; Thovarai,V.; Wang,S.; Slemons,R.D.; Bowman,A.S.; Nolting,J.M.; Nelson,S.; Bao,Y.; Sanders,R.; Dernovoy,D.; Kiryutin,B.; Lipman,D.J.; Tatusova,T.
EPI415438	PB1	United States	2011-Aug-06	EPI_ISL_133891	A/swine/Ohio/11SW135/2011		Import from public-domain	Wentworth,D.E.; Dugan,V.; Halpin,R.A.; Lin,X.; Bera,J.; Wester,E.; Ghedin,E.; Fedorova,N.; Tsitrin,T.; McLellan,M.; Stockwell,T.; Amedeo,P.; Appalla,L.; Bishop,B.; Edworthy,P.; Gupta,N.; Hoover,J.; Katzel,D.; Li,K.; Schobel,S.; Shrivastava,S.; Thovarai,V.; Wang,S.; Slemons,R.D.; Bowman,A.S.; Nolting,J.M.; Bao,Y.; Sanders,R.; Dernovoy,D.; Kiryutin,B.; Lipman,D.J.; Tatusova,T.
EPI415446	PB1	United States	2011-Aug-06	EPI_ISL_133892	A/swine/Ohio/11SW136/2011		Import from public-domain	Wentworth,D.E.; Dugan,V.; Halpin,R.A.; Lin,X.; Bera,J.; Wester,E.; Ghedin,E.; Fedorova,N.; Tsitrin,T.; McLellan,M.; Stockwell,T.; Amedeo,P.; Appalla,L.; Bishop,B.; Edworthy,P.; Gupta,N.; Hoover,J.; Katzel,D.; Li,K.; Schobel,S.; Shrivastava,S.; Thovarai,V.; Wang,S.; Slemons,R.D.; Bowman,A.S.; Nolting,J.M.; Nelson,S.; Bao,Y.; Sanders,R.; Dernovoy,D.; Kiryutin,B.; Lipman,D.J.; Tatusova,T.
EPI415454	PB1	United States	2011-Aug-06	EPI_ISL_133893	A/swine/Ohio/11SW137/2011		Import from public-domain	Wentworth,D.E.; Dugan,V.; Halpin,R.A.; Lin,X.; Bera,J.; Wester,E.; Ghedin,E.; Fedorova,N.; Tsitrin,T.; McLellan,M.; Stockwell,T.; Amedeo,P.; Appalla,L.; Bishop,B.; Edworthy,P.; Gupta,N.; Hoover,J.; Katzel,D.; Li,K.; Schobel,S.; Shrivastava,S.; Thovarai,V.; Wang,S.; Slemons,R.D.; Bowman,A.S.; Nolting,J.M.; Bao,Y.; Sanders,R.; Dernovoy,D.; Kiryutin,B.; Lipman,D.J.; Tatusova,T.
EPI415462	PB1	United States	2011-Aug-06	EPI_ISL_133894	A/swine/Ohio/11SW138/2011		Import from public-domain	Wentworth,D.E.; Dugan,V.; Halpin,R.A.; Lin,X.; Bera,J.; Wester,E.; Ghedin,E.; Fedorova,N.; Tsitrin,T.; McLellan,M.; Stockwell,T.; Amedeo,P.; Appalla,L.; Bishop,B.; Edworthy,P.; Gupta,N.; Hoover,J.; Katzel,D.; Li,K.; Schobel,S.; Shrivastava,S.; Thovarai,V.; Wang,S.; Slemons,R.D.; Bowman,A.S.; Nolting,J.M.; Nelson,S.; Bao,Y.; Sanders,R.; Dernovoy,D.; Kiryutin,B.; Lipman,D.J.; Tatusova,T.
EPI415470	PB1	United States	2011-Aug-06	EPI_ISL_133895	A/swine/Ohio/11SW139/2011		Import from public-domain	Wentworth,D.E.; Dugan,V.; Halpin,R.A.; Lin,X.; Bera,J.; Wester,E.; Ghedin,E.; Fedorova,N.; Tsitrin,T.; McLellan,M.; Stockwell,T.; Amedeo,P.; Appalla,L.; Bishop,B.; Edworthy,P.; Gupta,N.; Hoover,J.; Katzel,D.; Li,K.; Schobel,S.; Shrivastava,S.; Thovarai,V.; Wang,S.; Slemons,R.D.; Bowman,A.S.; Nolting,J.M.; Bao,Y.; Sanders,R.; Dernovoy,D.; Kiryutin,B.; Lipman,D.J.; Tatusova,T.
EPI415478	PB1	United States	2011-Aug-06	EPI_ISL_133896	A/swine/Ohio/11SW140/2011		Import from public-domain	Wentworth,D.E.; Dugan,V.; Halpin,R.A.; Lin,X.; Bera,J.; Wester,E.; Ghedin,E.; Fedorova,N.; Tsitrin,T.; McLellan,M.; Stockwell,T.; Amedeo,P.; Appalla,L.; Bishop,B.; Edworthy,P.; Gupta,N.; Hoover,J.; Katzel,D.; Li,K.; Schobel,S.; Shrivastava,S.; Thovarai,V.; Wang,S.; Slemons,R.D.; Bowman,A.S.; Nolting,J.M.; Nelson,S.; Bao,Y.; Sanders,R.; Dernovoy,D.; Kiryutin,B.; Lipman,D.J.; Tatusova,T.
EPI415486	PB1	United States	2011-Aug-07	EPI_ISL_133897	A/swine/Ohio/11SW146/2011		Import from public-domain	Wentworth,D.E.; Dugan,V.; Halpin,R.A.; Lin,X.; Bera,J.; Wester,E.; Ghedin,E.; Fedorova,N.; Tsitrin,T.; McLellan,M.; Stockwell,T.; Amedeo,P.; Appalla,L.; Bishop,B.; Edworthy,P.; Gupta,N.; Hoover,J.; Katzel,D.; Li,K.; Schobel,S.; Shrivastava,S.; Thovarai,V.; Wang,S.; Slemons,R.D.; Bowman,A.S.; Nolting,J.M.; Bao,Y.; Sanders,R.; Dernovoy,D.; Kiryutin,B.; Lipman,D.J.; Tatusova,T.
EPI415570	PB1	United States	2011-Aug-08	EPI_ISL_133907	A/swine/Ohio/11SW174/2011		Import from public-domain	Wentworth,D.E.; Dugan,V.; Halpin,R.A.; Lin,X.; Bera,J.; Wester,E.; Ghedin,E.; Fedorova,N.; Tsitrin,T.; McLellan,M.; Stockwell,T.; Amedeo,P.; Appalla,L.; Bishop,B.; Edworthy,P.; Gupta,N.; Hoover,J.; Katzel,D.; Li,K.; Schobel,S.; Shrivastava,S.; Thovarai,V.; Wang,S.; Slemons,R.D.; Bowman,A.S.; Nolting,J.M.; Bao,Y.; Sanders,R.; Dernovoy,D.; Kiryutin,B.; Lipman,D.J.; Tatusova,T.
EPI415672	PB1	United States	2011-Aug-08	EPI_ISL_133919	A/swine/Ohio/11SW192/2011		Import from public-domain	Wentworth,D.E.; Dugan,V.; Halpin,R.A.; Lin,X.; Bera,J.; Wester,E.; Ghedin,E.; Fedorova,N.; Tsitrin,T.; McLellan,M.; Stockwell,T.; Amedeo,P.; Appalla,L.; Bishop,B.; Edworthy,P.; Gupta,N.; Hoover,J.; Katzel,D.; Li,K.; Schobel,S.; Shrivastava,S.; Thovarai,V.; Wang,S.; Slemons,R.D.; Bowman,A.S.; Nolting,J.M.; Bao,Y.; Sanders,R.; Dernovoy,D.; Kiryutin,B.; Lipman,D.J.; Tatusova,T.
EPI415725	PB1	United States	2011-Aug-12	EPI_ISL_133925	A/swine/Ohio/11SW202/2011		Import from public-domain	Wentworth,D.E.; Dugan,V.; Halpin,R.A.; Lin,X.; Bera,J.; Wester,E.; Ghedin,E.; Fedorova,N.; Tsitrin,T.; McLellan,M.; Stockwell,T.; Amedeo,P.; Appalla,L.; Bishop,B.; Edworthy,P.; Gupta,N.; Hoover,J.; Katzel,D.; Li,K.; Schobel,S.; Shrivastava,S.; Thovarai,V.; Wang,S.; Slemons,R.D.; Bowman,A.S.; Nolting,J.M.; Bao,Y.; Sanders,R.; Dernovoy,D.; Kiryutin,B.; Lipman,D.J.; Tatusova,T.
EPI415742	PB1	United States	2011-Aug-12	EPI_ISL_133927	A/swine/Ohio/11SW204/2011		Import from public-domain	Wentworth,D.E.; Dugan,V.; Halpin,R.A.; Lin,X.; Bera,J.; Wester,E.; Ghedin,E.; Fedorova,N.; Tsitrin,T.; McLellan,M.; Stockwell,T.; Amedeo,P.; Appalla,L.; Bishop,B.; Edworthy,P.; Gupta,N.; Hoover,J.; Katzel,D.; Li,K.; Schobel,S.; Shrivastava,S.; Thovarai,V.; Wang,S.; Slemons,R.D.; Bowman,A.S.; Nolting,J.M.; Bao,Y.; Sanders,R.; Dernovoy,D.; Kiryutin,B.; Lipman,D.J.; Tatusova,T.
EPI415750	PB1	United States	2011-Aug-12	EPI_ISL_133928	A/swine/Ohio/11SW205/2011		Import from public-domain	Wentworth,D.E.; Dugan,V.; Halpin,R.A.; Lin,X.; Bera,J.; Wester,E.; Ghedin,E.; Fedorova,N.; Tsitrin,T.; McLellan,M.; Stockwell,T.; Amedeo,P.; Appalla,L.; Bishop,B.; Edworthy,P.; Gupta,N.; Hoover,J.; Katzel,D.; Li,K.; Schobel,S.; Shrivastava,S.; Thovarai,V.; Wang,S.; Slemons,R.D.; Bowman,A.S.; Nolting,J.M.; Nelson,S.; Bao,Y.; Sanders,R.; Dernovoy,D.; Kiryutin,B.; Lipman,D.J.; Tatusova,T.
EPI415767	PB1	United States	2011-Aug-12	EPI_ISL_133930	A/swine/Ohio/11SW207/2011		Import from public-domain	Wentworth,D.E.; Dugan,V.; Halpin,R.A.; Lin,X.; Bera,J.; Wester,E.; Ghedin,E.; Fedorova,N.; Tsitrin,T.; McLellan,M.; Stockwell,T.; Amedeo,P.; Appalla,L.; Bishop,B.; Edworthy,P.; Gupta,N.; Hoover,J.; Katzel,D.; Li,K.; Schobel,S.; Shrivastava,S.; Thovarai,V.; Wang,S.; Slemons,R.D.; Bowman,A.S.; Nolting,J.M.; Nelson,S.; Bao,Y.; Sanders,R.; Dernovoy,D.; Kiryutin,B.; Lipman,D.J.; Tatusova,T.
EPI415784	PB1	United States	2011-Aug-12	EPI_ISL_133932	A/swine/Ohio/11SW210/2011		Import from public-domain	Wentworth,D.E.; Dugan,V.; Halpin,R.A.; Lin,X.; Bera,J.; Wester,E.; Ghedin,E.; Fedorova,N.; Tsitrin,T.; McLellan,M.; Stockwell,T.; Amedeo,P.; Appalla,L.; Bishop,B.; Edworthy,P.; Gupta,N.; Hoover,J.; Katzel,D.; Li,K.; Schobel,S.; Shrivastava,S.; Thovarai,V.; Wang,S.; Slemons,R.D.; Bowman,A.S.; Nolting,J.M.; Nelson,S.; Bao,Y.; Sanders,R.; Dernovoy,D.; Kiryutin,B.; Lipman,D.J.; Tatusova,T.
EPI415809	PB1	United States	2011-Aug-12	EPI_ISL_133935	A/swine/Ohio/11SW215/2011		Import from public-domain	Wentworth,D.E.; Dugan,V.; Halpin,R.A.; Lin,X.; Bera,J.; Wester,E.; Ghedin,E.; Fedorova,N.; Tsitrin,T.; McLellan,M.; Stockwell,T.; Amedeo,P.; Appalla,L.; Bishop,B.; Edworthy,P.; Gupta,N.; Hoover,J.; Katzel,D.; Li,K.; Schobel,S.; Shrivastava,S.; Thovarai,V.; Wang,S.; Slemons,R.D.; Bowman,A.S.; Nolting,J.M.; Nelson,S.; Bao,Y.; Sanders,R.; Dernovoy,D.; Kiryutin,B.; Lipman,D.J.; Tatusova,T.
EPI415817	PB1	United States	2011-Aug-12	EPI_ISL_133936	A/swine/Ohio/11SW216/2011		Import from public-domain	Wentworth,D.E.; Dugan,V.; Halpin,R.A.; Lin,X.; Bera,J.; Wester,E.; Ghedin,E.; Fedorova,N.; Tsitrin,T.; McLellan,M.; Stockwell,T.; Amedeo,P.; Appalla,L.; Bishop,B.; Edworthy,P.; Gupta,N.; Hoover,J.; Katzel,D.; Li,K.; Schobel,S.; Shrivastava,S.; Thovarai,V.; Wang,S.; Slemons,R.D.; Bowman,A.S.; Nolting,J.M.; Bao,Y.; Sanders,R.; Dernovoy,D.; Kiryutin,B.; Lipman,D.J.; Tatusova,T.
EPI415843	PB1	United States	2011-Aug-12	EPI_ISL_133939	A/swine/Ohio/11SW220/2011		Import from public-domain	Wentworth,D.E.; Dugan,V.; Halpin,R.A.; Lin,X.; Bera,J.; Wester,E.; Ghedin,E.; Fedorova,N.; Tsitrin,T.; McLellan,M.; Stockwell,T.; Amedeo,P.; Appalla,L.; Bishop,B.; Edworthy,P.; Gupta,N.; Hoover,J.; Katzel,D.; Li,K.; Schobel,S.; Shrivastava,S.; Thovarai,V.; Wang,S.; Slemons,R.D.; Bowman,A.S.; Nolting,J.M.; Nelson,S.; Bao,Y.; Sanders,R.; Dernovoy,D.; Kiryutin,B.; Lipman,D.J.; Tatusova,T.
EPI415850	PB1	United States	2011-Aug-18	EPI_ISL_133940	A/swine/Ohio/11SW221/2011		Import from public-domain	Wentworth,D.E.; Dugan,V.; Halpin,R.A.; Lin,X.; Bera,J.; Wester,E.; Ghedin,E.; Fedorova,N.; Tsitrin,T.; McLellan,M.; Stockwell,T.; Amedeo,P.; Appalla,L.; Bishop,B.; Edworthy,P.; Gupta,N.; Hoover,J.; Katzel,D.; Li,K.; Schobel,S.; Shrivastava,S.; Thovarai,V.; Wang,S.; Slemons,R.D.; Bowman,A.S.; Nolting,J.M.; Bao,Y.; Sanders,R.; Dernovoy,D.; Kiryutin,B.; Lipman,D.J.; Tatusova,T.
EPI415858	PB1	United States	2011-Aug-18	EPI_ISL_133941	A/swine/Ohio/11SW224/2011		Import from public-domain	Wentworth,D.E.; Dugan,V.; Halpin,R.A.; Lin,X.; Bera,J.; Wester,E.; Ghedin,E.; Fedorova,N.; Tsitrin,T.; McLellan,M.; Stockwell,T.; Amedeo,P.; Appalla,L.; Bishop,B.; Edworthy,P.; Gupta,N.; Hoover,J.; Katzel,D.; Li,K.; Schobel,S.; Shrivastava,S.; Thovarai,V.; Wang,S.; Slemons,R.D.; Bowman,A.S.; Nolting,J.M.; Nelson,S.; Bao,Y.; Sanders,R.; Dernovoy,D.; Kiryutin,B.; Lipman,D.J.; Tatusova,T.
EPI415867	PB1	United States	2011-Aug-18	EPI_ISL_133942	A/swine/Ohio/11SW225/2011		Import from public-domain	Wentworth,D.E.; Dugan,V.; Halpin,R.A.; Lin,X.; Bera,J.; Wester,E.; Ghedin,E.; Fedorova,N.; Tsitrin,T.; McLellan,M.; Stockwell,T.; Amedeo,P.; Appalla,L.; Bishop,B.; Edworthy,P.; Gupta,N.; Hoover,J.; Katzel,D.; Li,K.; Schobel,S.; Shrivastava,S.; Thovarai,V.; Wang,S.; Slemons,R.D.; Bowman,A.S.; Nolting,J.M.; Bao,Y.; Sanders,R.; Dernovoy,D.; Kiryutin,B.; Lipman,D.J.; Tatusova,T.
EPI415893	PB1	United States	2011-Aug-18	EPI_ISL_133945	A/swine/Ohio/11SW228/2011		Import from public-domain	Wentworth,D.E.; Dugan,V.; Halpin,R.A.; Lin,X.; Bera,J.; Wester,E.; Ghedin,E.; Fedorova,N.; Tsitrin,T.; McLellan,M.; Stockwell,T.; Amedeo,P.; Appalla,L.; Bishop,B.; Edworthy,P.; Gupta,N.; Hoover,J.; Katzel,D.; Li,K.; Schobel,S.; Shrivastava,S.; Thovarai,V.; Wang,S.; Slemons,R.D.; Bowman,A.S.; Nolting,J.M.; Nelson,S.; Bao,Y.; Sanders,R.; Dernovoy,D.; Kiryutin,B.; Lipman,D.J.; Tatusova,T.
EPI415901	PB1	United States	2011-Aug-18	EPI_ISL_133946	A/swine/Ohio/11SW229/2011		Import from public-domain	Wentworth,D.E.; Dugan,V.; Halpin,R.A.; Lin,X.; Bera,J.; Wester,E.; Ghedin,E.; Fedorova,N.; Tsitrin,T.; McLellan,M.; Stockwell,T.; Amedeo,P.; Appalla,L.; Bishop,B.; Edworthy,P.; Gupta,N.; Hoover,J.; Katzel,D.; Li,K.; Schobel,S.; Shrivastava,S.; Thovarai,V.; Wang,S.; Slemons,R.D.; Bowman,A.S.; Nolting,J.M.; Bao,Y.; Sanders,R.; Dernovoy,D.; Kiryutin,B.; Lipman,D.J.; Tatusova,T.
EPI415909	PB1	United States	2011-Aug-18	EPI_ISL_133947	A/swine/Ohio/11SW231/2011		Import from public-domain	Wentworth,D.E.; Dugan,V.; Halpin,R.A.; Lin,X.; Bera,J.; Wester,E.; Ghedin,E.; Fedorova,N.; Tsitrin,T.; McLellan,M.; Stockwell,T.; Amedeo,P.; Appalla,L.; Bishop,B.; Edworthy,P.; Gupta,N.; Hoover,J.; Katzel,D.; Li,K.; Schobel,S.; Shrivastava,S.; Thovarai,V.; Wang,S.; Slemons,R.D.; Bowman,A.S.; Nolting,J.M.; Nelson,S.; Bao,Y.; Sanders,R.; Dernovoy,D.; Kiryutin,B.; Lipman,D.J.; Tatusova,T.
EPI415915	PB1	United States	2011-Aug-18	EPI_ISL_133948	A/swine/Ohio/11SW232/2011		Import from public-domain	Wentworth,D.E.; Dugan,V.; Halpin,R.A.; Lin,X.; Bera,J.; Wester,E.; Ghedin,E.; Fedorova,N.; Tsitrin,T.; McLellan,M.; Stockwell,T.; Amedeo,P.; Appalla,L.; Bishop,B.; Edworthy,P.; Gupta,N.; Hoover,J.; Katzel,D.; Li,K.; Schobel,S.; Shrivastava,S.; Thovarai,V.; Wang,S.; Slemons,R.D.; Bowman,A.S.; Nolting,J.M.; Bao,Y.; Sanders,R.; Dernovoy,D.; Kiryutin,B.; Lipman,D.J.; Tatusova,T.
EPI415923	PB1	United States	2011-Aug-18	EPI_ISL_133949	A/swine/Ohio/11SW234/2011		Import from public-domain	Wentworth,D.E.; Dugan,V.; Halpin,R.A.; Lin,X.; Bera,J.; Wester,E.; Ghedin,E.; Fedorova,N.; Tsitrin,T.; McLellan,M.; Stockwell,T.; Amedeo,P.; Appalla,L.; Bishop,B.; Edworthy,P.; Gupta,N.; Hoover,J.; Katzel,D.; Li,K.; Schobel,S.; Shrivastava,S.; Thovarai,V.; Wang,S.; Slemons,R.D.; Bowman,A.S.; Nolting,J.M.; Nelson,S.; Bao,Y.; Sanders,R.; Dernovoy,D.; Kiryutin,B.; Lipman,D.J.; Tatusova,T.
EPI415931	PB1	United States	2011-Aug-18	EPI_ISL_133950	A/swine/Ohio/11SW235/2011		Import from public-domain	Wentworth,D.E.; Dugan,V.; Halpin,R.A.; Lin,X.; Bera,J.; Wester,E.; Ghedin,E.; Fedorova,N.; Tsitrin,T.; McLellan,M.; Stockwell,T.; Amedeo,P.; Appalla,L.; Bishop,B.; Edworthy,P.; Gupta,N.; Hoover,J.; Katzel,D.; Li,K.; Schobel,S.; Shrivastava,S.; Thovarai,V.; Wang,S.; Slemons,R.D.; Bowman,A.S.; Nolting,J.M.; Bao,Y.; Sanders,R.; Dernovoy,D.; Kiryutin,B.; Lipman,D.J.; Tatusova,T.
EPI415939	PB1	United States	2011-Aug-18	EPI_ISL_133951	A/swine/Ohio/11SW236/2011		Import from public-domain	Wentworth,D.E.; Dugan,V.; Halpin,R.A.; Lin,X.; Bera,J.; Wester,E.; Ghedin,E.; Fedorova,N.; Tsitrin,T.; McLellan,M.; Stockwell,T.; Amedeo,P.; Appalla,L.; Bishop,B.; Edworthy,P.; Gupta,N.; Hoover,J.; Katzel,D.; Li,K.; Schobel,S.; Shrivastava,S.; Thovarai,V.; Wang,S.; Slemons,R.D.; Bowman,A.S.; Nolting,J.M.; Nelson,S.; Bao,Y.; Sanders,R.; Dernovoy,D.; Kiryutin,B.; Lipman,D.J.; Tatusova,T.
EPI415947	PB1	United States	2011-Aug-18	EPI_ISL_133952	A/swine/Ohio/11SW237/2011		Import from public-domain	Wentworth,D.E.; Dugan,V.; Halpin,R.A.; Lin,X.; Bera,J.; Wester,E.; Ghedin,E.; Fedorova,N.; Tsitrin,T.; McLellan,M.; Stockwell,T.; Amedeo,P.; Appalla,L.; Bishop,B.; Edworthy,P.; Gupta,N.; Hoover,J.; Katzel,D.; Li,K.; Schobel,S.; Shrivastava,S.; Thovarai,V.; Wang,S.; Slemons,R.D.; Bowman,A.S.; Nolting,J.M.; Bao,Y.; Sanders,R.; Dernovoy,D.; Kiryutin,B.; Lipman,D.J.; Tatusova,T.
EPI415955	PB1	United States	2011-Aug-18	EPI_ISL_133953	A/swine/Ohio/11SW239/2011		Import from public-domain	Wentworth,D.E.; Dugan,V.; Halpin,R.A.; Lin,X.; Bera,J.; Wester,E.; Ghedin,E.; Fedorova,N.; Tsitrin,T.; McLellan,M.; Stockwell,T.; Amedeo,P.; Appalla,L.; Bishop,B.; Edworthy,P.; Gupta,N.; Hoover,J.; Katzel,D.; Li,K.; Schobel,S.; Shrivastava,S.; Thovarai,V.; Wang,S.; Slemons,R.D.; Bowman,A.S.; Nolting,J.M.; Nelson,S.; Bao,Y.; Sanders,R.; Dernovoy,D.; Kiryutin,B.; Lipman,D.J.; Tatusova,T.
EPI415963	PB1	United States	2011-Aug-18	EPI_ISL_133954	A/swine/Ohio/11SW240/2011		Import from public-domain	Wentworth,D.E.; Dugan,V.; Halpin,R.A.; Lin,X.; Bera,J.; Wester,E.; Ghedin,E.; Fedorova,N.; Tsitrin,T.; McLellan,M.; Stockwell,T.; Amedeo,P.; Appalla,L.; Bishop,B.; Edworthy,P.; Gupta,N.; Hoover,J.; Katzel,D.; Li,K.; Schobel,S.; Shrivastava,S.; Thovarai,V.; Wang,S.; Slemons,R.D.; Bowman,A.S.; Nolting,J.M.; Bao,Y.; Sanders,R.; Dernovoy,D.; Kiryutin,B.; Lipman,D.J.; Tatusova,T.
EPI467762	PB1	United States	2012-Dec-01	EPI_ISL_134287	A/swine/Iowa/A01432230/2012		Import from public-domain	Lin,K.; Haney,D.M.; Kurth,L.K.; Zhang,J.
EPI417640	PB1	Japan	2011-Feb-21	EPI_ISL_134587	A/swine/Tochigi/2/2011		Import from public-domain	Matsuu,A.; Uchida,U.; Takemae,N.; Mawatari,T.; Yoneyama,S.; Kasai,T.; Nakamura,R.; Eto,M.; Saito,T.
EPI424079	PB1	United States	2012-Sep-27	EPI_ISL_135961	A/swine/Michigan/A01259001/2012		Import from public-domain	USDA Swine Surveillance,A.
EPI854899	PB1	United States	2012-Dec-01	EPI_ISL_136566	A/swine/Oklahoma/A01432269/2012		Import from public-domain	Lin,K.; Haney,D.M.; Kurth,L.K.; Zhang,J.
EPI889243	PB1	United States	2013-Jan-14	EPI_ISL_136649	A/swine/Minnesota/A01444719/2013		Import from public-domain	Culhane,M.
EPI893586	PB1	United States	2013-Jan-09	EPI_ISL_136650	A/swine/Nebraska/A01444489/2013		Import from public-domain	Culhane,M.
EPI893561	PB1	United States	2013-Jan-08	EPI_ISL_136651	A/swine/Illinois/A01444513/2013		Import from public-domain	Culhane,M.
EPI893633	PB1	United States	2013-Jan-07	EPI_ISL_136653	A/swine/Illinois/A01444496/2013		Import from public-domain	Culhane,M.
EPI1908910	PB1	United States	2013-Jan-15	EPI_ISL_136654	A/swine/Missouri/A01444664/2013		Import from public-domain	Culhane,M.
EPI893650	PB1	United States	2013-Jan-22	EPI_ISL_137561	A/swine/Missouri/A01444795/2013		Import from public-domain	Culhane,M.
EPI854889	PB1	United States	2013-Jan-01	EPI_ISL_138207	A/swine/Missouri/A01432397/2013		Import from public-domain	Lin,K.; Haney,D.M.; Kurth,L.K.; Zhang,J.
EPI548200	PB1	United States	2013-Feb-21	EPI_ISL_139266	A/swine/Minnesota/A01445762/2013		Import from public-domain
EPI548208	PB1	United States	2013-Feb-25	EPI_ISL_139268	A/swine/Nebraska/A01445765/2013		Import from public-domain
EPI548216	PB1	United States	2013-Feb-25	EPI_ISL_139271	A/swine/Iowa/A01445788/2013		Import from public-domain
EPI451213	PB1	United States	2012-Dec-28	EPI_ISL_142026	A/swine/Illinois/A01158947/2012		Import from public-domain	USDA Swine Surveillance,A.
EPI893624	PB1	United States	2013-Apr-01	EPI_ISL_142222	A/swine/North Carolina/A01432660/2013		Import from public-domain	Lin,K.; Barnes,K.J.; Schulz,L.M.; Zhang,J.
EPI456934	PB1	Spain	2007-Jan-01	EPI_ISL_142644	A/Swine/Spain/SF12091/2007		Import from public-domain	Baratelli,M.; Cordoba,L.; Perez,L.J.; Maldonado,J.; Fraile,L.; Nunez,J.I.; Montoya,M.
EPI456941	PB1	Spain	2007-Jan-01	EPI_ISL_142645	A/Swine/Spain/80598LP4/2007		Import from public-domain	Baratelli,M.; Cordoba,L.; Perez,L.J.; Maldonado,J.; Fraile,L.; Nunez,J.I.; Montoya,M.
EPI457075	PB1	Korea, Republic of	2011-Dec-05	EPI_ISL_142690	A/swine/Korea/CY12-03/2011		Import from public-domain	Pascua,P.N.Q.; Lim,G.-J.; Choi,E.H.; Song,M.-S.; Kwon,H.-I.; Park,S.-J.; Baek,Y.H.; Kim,E.-H.; Kim,K.; Decano,A.G.; Lee,B.-J.; Kim,C.J.; Hong,S.-P.; Choi,Y.-K.
EPI854900	PB1	United States	2013-Apr-16	EPI_ISL_142733	A/swine/Nebraska/A01379861/2013		Import from public-domain	Culhane,M.
EPI457206	PB1	Korea, Republic of	2013-Apr-23	EPI_ISL_142739	A/swine/Korea/CY0423-12/2013		Import from public-domain	Pascua,P.N.Q.; Lim,G.-J.; Kim,Y.-I.; Kwon,H.-I.; Park,S.-J.; Kim,E.-H.; Kim,S.-M.; Decano,A.G.; Choi,E.-J.; Jeon,H.-Y.; Choi,Y.-K.
EPI457214	PB1	Korea, Republic of	2013-Apr-23	EPI_ISL_142741	A/swine/Korea/CY0423-33/2013		Import from public-domain	Pascua,P.N.Q.; Lim,G.-J.; Kim,Y.-I.; Kwon,H.-I.; Park,S.-J.; Kim,E.-H.; Kim,S.-M.; Decano,A.G.; Choi,E.-J.; Jeon,H.-Y.; Choi,Y.-K.
EPI457390	PB1	Japan	2012-Jan-13	EPI_ISL_142837	A/swine/Gunma/1/2012		Import from public-domain	Kobayashi,M.; Yokota,Y.; Ishioka,T.; Kageyama,T.; Ikuy o,T.; Kimura,H.; Tashiro,M.; Kozawa,K.
EPI893270	PB1	United States	2013-May-14	EPI_ISL_143444	A/swine/Nebraska/A01380652/2013		Import from public-domain	Culhane,M.
EPI461373	PB1	United States	2011-Aug-31	EPI_ISL_143869	A/swine/Ohio/11SW190/2011		Import from public-domain	Bowman,A.S.; Nelson,S.W.; Nolting,J.M.; Slemons,R.D.; Sreevatsan,S.
EPI461415	PB1	United States	2011-Aug-31	EPI_ISL_143874	A/swine/Ohio/11SW149/2011		Import from public-domain	Bowman,A.S.; Nelson,S.W.; Nolting,J.M.; Slemons,R.D.; Sreevatsan,S.
EPI893581	PB1	United States	2013-Aug-01	EPI_ISL_145690	A/swine/North Carolina/A01432952/2013		Import from public-domain	Lin,K.; Barnes,K.J.; Zhang,J.
EPI467489	PB1	United States	2012-Jun-14	EPI_ISL_145705	A/swine/Illinois/A00857328/2012		Import from public-domain
EPI467497	PB1	United States	2012-Jun-14	EPI_ISL_145706	A/swine/Illinois/A00857325/2012		Import from public-domain
EPI467527	PB1	Denmark	2012-Feb-21	EPI_ISL_145711	A/swine/Denmark/10302-2/2012		Import from public-domain	Breum,S.O.; Hjulsager,C.K.; Trebbien,R.; Larsen,L.E.
EPI690505	PB1	United States	2013-Jan-01	EPI_ISL_145746	A/swine/Missouri/A01432837/2013		Import from public-domain
EPI471062	PB1	Thailand	2011-Dec-18	EPI_ISL_146748	A/swine/Thailand/CU-CT83/2011		Import from public-domain	Charoenvisal,N.; Keawcharoen,J.; Sreta,D.; Chaiyawong,S.; Nonthabenjawan,N.; Tantawet,S.; Jittimanee,S.; Arunorat,J.; Amonsin,A.; Thanawongnuwech,R.; Nuntawan Na Ayudhya,S.
EPI471009	PB1	Thailand	2011-Dec-18	EPI_ISL_146755	A/swine/Thailand/CU-CT43/2011		Import from public-domain	Charoenvisal,N.; Keawcharoen,J.; Sreta,D.; Chaiyawong,S.; Nonthabenjawan,N.; Tantawet,S.; Jittimanee,S.; Arunorat,J.; Amonsin,A.; Thanawongnuwech,R.; Nuntawan Na Ayudhya,S.
EPI485103	PB1	Spain	2011-Feb-01	EPI_ISL_149801	A/swine/Spain/10/2011		Import from public-domain	Martin-Valls,G.E.; Simon-Grife,M.; Van Boheemen,S.; de Graaf,M.; Bestebroer,T.M.; Busquets,N.; Martin,M.; Casal,J.; Fouchier,R.A.M.; Mateu,E.
EPI485160	PB1	Spain	2010-Apr-01	EPI_ISL_149815	A/swine/Spain/09/2010		Import from public-domain	Martin-Valls,G.E.; Simon-Grife,M.; Van Boheemen,S.; de Graaf,M.; Bestebroer,T.M.; Busquets,N.; Martin,M.; Casal,J.; Fouchier,R.A.M.; Mateu,E.
EPI485946	PB1	United States	2013-Feb-26	EPI_ISL_150099	A/swine/Iowa/13B092/2013		Import from public-domain	Huber,V.C.; Brunick,C.; Ingebrigtson,M.
EPI485970	PB1	United States	2013-Mar-26	EPI_ISL_150109	A/swine/Iowa/13C094/2013		Import from public-domain	Huber,V.C.; Brunick,C.; Weber,C.; Hansen,A.; Broders,C.
EPI488611	PB1	United States	2006-Jun-21	EPI_ISL_150839	A/swine/Texas/SG1250/2006		Import from public-domain	Wentworth,D.E.; Dugan,V.; Halpin,R.A.; Lin,X.; Bera,J.; Wester,E.; Ghedin,E.; Fedorova,N.; Tsitrin,T.; McLellan,M.; Stockwell,T.; Amedeo,P.; Appalla,L.; Bishop,B.; Edworthy,P.; Gupta,N.; Hoover,J.; Katzel,D.; Li,K.; Schobel,S.; Shrivastava,S.; Thovarai,V.; Wang,S.; Detmer,S.; Bao,Y.; Sanders,R.; Dernovoy,D.; Kiryutin,B.; Lipman,D.J.; Tatusova,T.
EPI488625	PB1	United States	2006-Jun-22	EPI_ISL_150840	A/swine/North Carolina/01169/2006		Import from public-domain	Wentworth,D.E.; Dugan,V.; Halpin,R.A.; Lin,X.; Bera,J.; Wester,E.; Ghedin,E.; Fedorova,N.; Tsitrin,T.; McLellan,M.; Stockwell,T.; Amedeo,P.; Appalla,L.; Bishop,B.; Edworthy,P.; Gupta,N.; Hoover,J.; Katzel,D.; Li,K.; Schobel,S.; Shrivastava,S.; Thovarai,V.; Wang,S.; Detmer,S.; Bao,Y.; Sanders,R.; Dernovoy,D.; Kiryutin,B.; Lipman,D.J.; Tatusova,T.
EPI488604	PB1	United States	2006-Nov-02	EPI_ISL_150846	A/swine/Texas/01308/2006		Import from public-domain	Wentworth,D.E.; Dugan,V.; Halpin,R.A.; Lin,X.; Bera,J.; Wester,E.; Ghedin,E.; Fedorova,N.; Tsitrin,T.; McLellan,M.; Stockwell,T.; Amedeo,P.; Appalla,L.; Bishop,B.; Edworthy,P.; Gupta,N.; Hoover,J.; Katzel,D.; Li,K.; Schobel,S.; Shrivastava,S.; Thovarai,V.; Wang,S.; Detmer,S.; Bao,Y.; Sanders,R.; Dernovoy,D.; Kiryutin,B.; Lipman,D.J.; Tatusova,T.
EPI488716	PB1	United States	2007-Aug-23	EPI_ISL_150873	A/swine/Oklahoma/01741/2007		Import from public-domain	Wentworth,D.E.; Dugan,V.; Halpin,R.A.; Lin,X.; Bera,J.; Wester,E.; Ghedin,E.; Fedorova,N.; Tsitrin,T.; McLellan,M.; Stockwell,T.; Amedeo,P.; Appalla,L.; Bishop,B.; Edworthy,P.; Gupta,N.; Hoover,J.; Katzel,D.; Li,K.; Schobel,S.; Shrivastava,S.; Thovarai,V.; Wang,S.; Detmer,S.; Bao,Y.; Sanders,R.; Dernovoy,D.; Kiryutin,B.; Lipman,D.J.; Tatusova,T.
EPI488709	PB1	United States	2007-Mar-08	EPI_ISL_150875	A/swine/Texas/01492/2007		Import from public-domain	Wentworth,D.E.; Dugan,V.; Halpin,R.A.; Lin,X.; Bera,J.; Wester,E.; Ghedin,E.; Fedorova,N.; Tsitrin,T.; McLellan,M.; Stockwell,T.; Amedeo,P.; Appalla,L.; Bishop,B.; Edworthy,P.; Gupta,N.; Hoover,J.; Katzel,D.; Li,K.; Schobel,S.; Shrivastava,S.; Thovarai,V.; Wang,S.; Detmer,S.; Bao,Y.; Sanders,R.; Dernovoy,D.; Kiryutin,B.; Lipman,D.J.; Tatusova,T.
EPI488774	PB1	United States	2007-May-01	EPI_ISL_150885	A/swine/Minnesota/01604/2007		Import from public-domain	Wentworth,D.E.; Dugan,V.; Halpin,R.A.; Lin,X.; Bera,J.; Wester,E.; Ghedin,E.; Fedorova,N.; Tsitrin,T.; McLellan,M.; Stockwell,T.; Amedeo,P.; Appalla,L.; Bishop,B.; Edworthy,P.; Gupta,N.; Hoover,J.; Katzel,D.; Li,K.; Schobel,S.; Shrivastava,S.; Thovarai,V.; Wang,S.; Detmer,S.; Bao,Y.; Sanders,R.; Dernovoy,D.; Kiryutin,B.; Lipman,D.J.; Tatusova,T.
EPI488816	PB1	United States	2008-Apr-02	EPI_ISL_150889	A/swine/Oklahoma/02107/2008		Import from public-domain	Wentworth,D.E.; Dugan,V.; Halpin,R.A.; Lin,X.; Bera,J.; Wester,E.; Ghedin,E.; Fedorova,N.; Tsitrin,T.; McLellan,M.; Stockwell,T.; Amedeo,P.; Appalla,L.; Bishop,B.; Edworthy,P.; Gupta,N.; Hoover,J.; Katzel,D.; Li,K.; Schobel,S.; Shrivastava,S.; Thovarai,V.; Wang,S.; Detmer,S.; Bao,Y.; Sanders,R.; Dernovoy,D.; Kiryutin,B.; Lipman,D.J.; Tatusova,T.
EPI488823	PB1	United States	2008-Feb-29	EPI_ISL_150892	A/swine/Oklahoma/02056/2008		Import from public-domain	Wentworth,D.E.; Dugan,V.; Halpin,R.A.; Lin,X.; Bera,J.; Wester,E.; Ghedin,E.; Fedorova,N.; Tsitrin,T.; McLellan,M.; Stockwell,T.; Amedeo,P.; Appalla,L.; Bishop,B.; Edworthy,P.; Gupta,N.; Hoover,J.; Katzel,D.; Li,K.; Schobel,S.; Shrivastava,S.; Thovarai,V.; Wang,S.; Detmer,S.; Bao,Y.; Sanders,R.; Dernovoy,D.; Kiryutin,B.; Lipman,D.J.; Tatusova,T.
EPI488851	PB1	United States	2008-Jul-30	EPI_ISL_150921	A/swine/North Carolina/02249/2008		Import from public-domain	Wentworth,D.E.; Dugan,V.; Halpin,R.A.; Lin,X.; Bera,J.; Wester,E.; Ghedin,E.; Fedorova,N.; Tsitrin,T.; McLellan,M.; Stockwell,T.; Amedeo,P.; Appalla,L.; Bishop,B.; Edworthy,P.; Gupta,N.; Hoover,J.; Katzel,D.; Li,K.; Schobel,S.; Shrivastava,S.; Thovarai,V.; Wang,S.; Detmer,S.; Bao,Y.; Sanders,R.; Dernovoy,D.; Kiryutin,B.; Lipman,D.J.; Tatusova,T.
EPI488935	PB1	United States	2009-Jan-30	EPI_ISL_150932	A/swine/Kentucky/02564/2009		Import from public-domain	Wentworth,D.E.; Dugan,V.; Halpin,R.A.; Lin,X.; Bera,J.; Wester,E.; Ghedin,E.; Fedorova,N.; Tsitrin,T.; McLellan,M.; Stockwell,T.; Amedeo,P.; Appalla,L.; Bishop,B.; Edworthy,P.; Gupta,N.; Hoover,J.; Katzel,D.; Li,K.; Schobel,S.; Shrivastava,S.; Thovarai,V.; Wang,S.; Detmer,S.; Bao,Y.; Sanders,R.; Dernovoy,D.; Kiryutin,B.; Lipman,D.J.; Tatusova,T.
EPI488942	PB1	United States	2009-Feb-10	EPI_ISL_150933	A/swine/Kentucky/02573/2009		Import from public-domain	Wentworth,D.E.; Dugan,V.; Halpin,R.A.; Lin,X.; Bera,J.; Wester,E.; Ghedin,E.; Fedorova,N.; Tsitrin,T.; McLellan,M.; Stockwell,T.; Amedeo,P.; Appalla,L.; Bishop,B.; Edworthy,P.; Gupta,N.; Hoover,J.; Katzel,D.; Li,K.; Schobel,S.; Shrivastava,S.; Thovarai,V.; Wang,S.; Detmer,S.; Bao,Y.; Sanders,R.; Dernovoy,D.; Kiryutin,B.; Lipman,D.J.; Tatusova,T.
EPI489012	PB1	United States	2010-Jan-13	EPI_ISL_150943	A/swine/North Carolina/SG1357/2010		Import from public-domain	Wentworth,D.E.; Dugan,V.; Halpin,R.A.; Lin,X.; Bera,J.; Wester,E.; Ghedin,E.; Fedorova,N.; Tsitrin,T.; McLellan,M.; Stockwell,T.; Amedeo,P.; Appalla,L.; Bishop,B.; Edworthy,P.; Gupta,N.; Hoover,J.; Katzel,D.; Li,K.; Schobel,S.; Shrivastava,S.; Thovarai,V.; Wang,S.; Detmer,S.; Bao,Y.; Sanders,R.; Dernovoy,D.; Kiryutin,B.; Lipman,D.J.; Tatusova,T.
EPI489026	PB1	United States	2010-Apr-21	EPI_ISL_150945	A/swine/North Carolina/SG1360/2010		Import from public-domain	Wentworth,D.E.; Dugan,V.; Halpin,R.A.; Lin,X.; Bera,J.; Wester,E.; Ghedin,E.; Fedorova,N.; Tsitrin,T.; McLellan,M.; Stockwell,T.; Amedeo,P.; Appalla,L.; Bishop,B.; Edworthy,P.; Gupta,N.; Hoover,J.; Katzel,D.; Li,K.; Schobel,S.; Shrivastava,S.; Thovarai,V.; Wang,S.; Detmer,S.; Bao,Y.; Sanders,R.; Dernovoy,D.; Kiryutin,B.; Lipman,D.J.; Tatusova,T.
EPI489040	PB1	United States	2010-Oct-29	EPI_ISL_150985	A/swine/North Carolina/SG1365/2010		Import from public-domain	Wentworth,D.E.; Dugan,V.; Halpin,R.A.; Lin,X.; Bera,J.; Wester,E.; Ghedin,E.; Fedorova,N.; Tsitrin,T.; McLellan,M.; Stockwell,T.; Amedeo,P.; Appalla,L.; Bishop,B.; Edworthy,P.; Gupta,N.; Hoover,J.; Katzel,D.; Li,K.; Schobel,S.; Shrivastava,S.; Thovarai,V.; Wang,S.; Detmer,S.; Bao,Y.; Sanders,R.; Dernovoy,D.; Kiryutin,B.; Lipman,D.J.; Tatusova,T.
EPI489054	PB1	United States	2010-Nov-23	EPI_ISL_150986	A/swine/Minnesota/SG1370/2010		Import from public-domain	Wentworth,D.E.; Dugan,V.; Halpin,R.A.; Lin,X.; Bera,J.; Wester,E.; Ghedin,E.; Fedorova,N.; Tsitrin,T.; McLellan,M.; Stockwell,T.; Amedeo,P.; Appalla,L.; Bishop,B.; Edworthy,P.; Gupta,N.; Hoover,J.; Katzel,D.; Li,K.; Schobel,S.; Shrivastava,S.; Thovarai,V.; Wang,S.; Detmer,S.; Bao,Y.; Sanders,R.; Dernovoy,D.; Kiryutin,B.; Lipman,D.J.; Tatusova,T.
EPI489061	PB1	United States	2010-Sep-24	EPI_ISL_150987	A/swine/Minnesota/3128/2010		Import from public-domain	Wentworth,D.E.; Dugan,V.; Halpin,R.A.; Lin,X.; Bera,J.; Wester,E.; Ghedin,E.; Fedorova,N.; Tsitrin,T.; McLellan,M.; Stockwell,T.; Amedeo,P.; Appalla,L.; Bishop,B.; Edworthy,P.; Gupta,N.; Hoover,J.; Katzel,D.; Li,K.; Schobel,S.; Shrivastava,S.; Thovarai,V.; Wang,S.; Detmer,S.; Bao,Y.; Sanders,R.; Dernovoy,D.; Kiryutin,B.; Lipman,D.J.; Tatusova,T.
EPI489068	PB1	United States	2011-Aug-17	EPI_ISL_150988	A/swine/Arkansas/SG1375/2011		Import from public-domain	Wentworth,D.E.; Dugan,V.; Halpin,R.A.; Lin,X.; Bera,J.; Wester,E.; Ghedin,E.; Fedorova,N.; Tsitrin,T.; McLellan,M.; Stockwell,T.; Amedeo,P.; Appalla,L.; Bishop,B.; Edworthy,P.; Gupta,N.; Hoover,J.; Katzel,D.; Li,K.; Schobel,S.; Shrivastava,S.; Thovarai,V.; Wang,S.; Detmer,S.; Bao,Y.; Sanders,R.; Dernovoy,D.; Kiryutin,B.; Lipman,D.J.; Tatusova,T.
EPI489075	PB1	United States	2011-Jan-26	EPI_ISL_150989	A/swine/Arkansas/SG1376/2011		Import from public-domain	Wentworth,D.E.; Dugan,V.; Halpin,R.A.; Lin,X.; Bera,J.; Wester,E.; Ghedin,E.; Fedorova,N.; Tsitrin,T.; McLellan,M.; Stockwell,T.; Amedeo,P.; Appalla,L.; Bishop,B.; Edworthy,P.; Gupta,N.; Hoover,J.; Katzel,D.; Li,K.; Schobel,S.; Shrivastava,S.; Thovarai,V.; Wang,S.; Detmer,S.; Bao,Y.; Sanders,R.; Dernovoy,D.; Kiryutin,B.; Lipman,D.J.; Tatusova,T.
EPI489082	PB1	United States	2011-Apr-29	EPI_ISL_150990	A/swine/Arkansas/SG1377/2011		Import from public-domain	Wentworth,D.E.; Dugan,V.; Halpin,R.A.; Lin,X.; Bera,J.; Wester,E.; Ghedin,E.; Fedorova,N.; Tsitrin,T.; McLellan,M.; Stockwell,T.; Amedeo,P.; Appalla,L.; Bishop,B.; Edworthy,P.; Gupta,N.; Hoover,J.; Katzel,D.; Li,K.; Schobel,S.; Shrivastava,S.; Thovarai,V.; Wang,S.; Detmer,S.; Bao,Y.; Sanders,R.; Dernovoy,D.; Kiryutin,B.; Lipman,D.J.; Tatusova,T.
EPI489089	PB1	United States	2011-Jun-16	EPI_ISL_150991	A/swine/Arkansas/SG1378/2011		Import from public-domain	Wentworth,D.E.; Dugan,V.; Halpin,R.A.; Lin,X.; Bera,J.; Wester,E.; Ghedin,E.; Fedorova,N.; Tsitrin,T.; McLellan,M.; Stockwell,T.; Amedeo,P.; Appalla,L.; Bishop,B.; Edworthy,P.; Gupta,N.; Hoover,J.; Katzel,D.; Li,K.; Schobel,S.; Shrivastava,S.; Thovarai,V.; Wang,S.; Detmer,S.; Bao,Y.; Sanders,R.; Dernovoy,D.; Kiryutin,B.; Lipman,D.J.; Tatusova,T.
EPI489096	PB1	United States	2011-Sep-01	EPI_ISL_150992	A/swine/Arkansas/SG1383/2011		Import from public-domain	Wentworth,D.E.; Dugan,V.; Halpin,R.A.; Lin,X.; Bera,J.; Wester,E.; Ghedin,E.; Fedorova,N.; Tsitrin,T.; McLellan,M.; Stockwell,T.; Amedeo,P.; Appalla,L.; Bishop,B.; Edworthy,P.; Gupta,N.; Hoover,J.; Katzel,D.; Li,K.; Schobel,S.; Shrivastava,S.; Thovarai,V.; Wang,S.; Detmer,S.; Bao,Y.; Sanders,R.; Dernovoy,D.; Kiryutin,B.; Lipman,D.J.; Tatusova,T.
EPI489103	PB1	United States	2011-Jul-13	EPI_ISL_150993	A/swine/Arkansas/SG1384/2011		Import from public-domain	Wentworth,D.E.; Dugan,V.; Halpin,R.A.; Lin,X.; Bera,J.; Wester,E.; Ghedin,E.; Fedorova,N.; Tsitrin,T.; McLellan,M.; Stockwell,T.; Amedeo,P.; Appalla,L.; Bishop,B.; Edworthy,P.; Gupta,N.; Hoover,J.; Katzel,D.; Li,K.; Schobel,S.; Shrivastava,S.; Thovarai,V.; Wang,S.; Detmer,S.; Bao,Y.; Sanders,R.; Dernovoy,D.; Kiryutin,B.; Lipman,D.J.; Tatusova,T.
EPI489131	PB1	United States	2011-Mar-25	EPI_ISL_150997	A/swine/North Carolina/SG1388/2011		Import from public-domain	Wentworth,D.E.; Dugan,V.; Halpin,R.A.; Lin,X.; Bera,J.; Wester,E.; Ghedin,E.; Fedorova,N.; Tsitrin,T.; McLellan,M.; Stockwell,T.; Amedeo,P.; Appalla,L.; Bishop,B.; Edworthy,P.; Gupta,N.; Hoover,J.; Katzel,D.; Li,K.; Schobel,S.; Shrivastava,S.; Thovarai,V.; Wang,S.; Detmer,S.; Bao,Y.; Sanders,R.; Dernovoy,D.; Kiryutin,B.; Lipman,D.J.; Tatusova,T.
EPI489138	PB1	United States	2011-Mar-18	EPI_ISL_150998	A/swine/North Carolina/SG1389/2011		Import from public-domain	Wentworth,D.E.; Dugan,V.; Halpin,R.A.; Lin,X.; Bera,J.; Wester,E.; Ghedin,E.; Fedorova,N.; Tsitrin,T.; McLellan,M.; Stockwell,T.; Amedeo,P.; Appalla,L.; Bishop,B.; Edworthy,P.; Gupta,N.; Hoover,J.; Katzel,D.; Li,K.; Schobel,S.; Shrivastava,S.; Thovarai,V.; Wang,S.; Detmer,S.; Bao,Y.; Sanders,R.; Dernovoy,D.; Kiryutin,B.; Lipman,D.J.; Tatusova,T.
EPI489145	PB1	United States	2011-Mar-30	EPI_ISL_150999	A/swine/North Carolina/SG1391/2011		Import from public-domain	Wentworth,D.E.; Dugan,V.; Halpin,R.A.; Lin,X.; Bera,J.; Wester,E.; Ghedin,E.; Fedorova,N.; Tsitrin,T.; McLellan,M.; Stockwell,T.; Amedeo,P.; Appalla,L.; Bishop,B.; Edworthy,P.; Gupta,N.; Hoover,J.; Katzel,D.; Li,K.; Schobel,S.; Shrivastava,S.; Thovarai,V.; Wang,S.; Detmer,S.; Bao,Y.; Sanders,R.; Dernovoy,D.; Kiryutin,B.; Lipman,D.J.; Tatusova,T.
EPI489159	PB1	United States	2011-Mar-31	EPI_ISL_151001	A/swine/Indiana/04254/2011		Import from public-domain	Wentworth,D.E.; Dugan,V.; Halpin,R.A.; Lin,X.; Bera,J.; Wester,E.; Ghedin,E.; Fedorova,N.; Tsitrin,T.; McLellan,M.; Stockwell,T.; Amedeo,P.; Appalla,L.; Bishop,B.; Edworthy,P.; Gupta,N.; Hoover,J.; Katzel,D.; Li,K.; Schobel,S.; Shrivastava,S.; Thovarai,V.; Wang,S.; Detmer,S.; Bao,Y.; Sanders,R.; Dernovoy,D.; Kiryutin,B.; Lipman,D.J.; Tatusova,T.
EPI489173	PB1	United States	2011-Oct-06	EPI_ISL_151003	A/swine/Minnesota/SG1402/2011		Import from public-domain	Wentworth,D.E.; Dugan,V.; Halpin,R.A.; Lin,X.; Bera,J.; Wester,E.; Ghedin,E.; Fedorova,N.; Tsitrin,T.; McLellan,M.; Stockwell,T.; Amedeo,P.; Appalla,L.; Bishop,B.; Edworthy,P.; Gupta,N.; Hoover,J.; Katzel,D.; Li,K.; Schobel,S.; Shrivastava,S.; Thovarai,V.; Wang,S.; Detmer,S.; Bao,Y.; Sanders,R.; Dernovoy,D.; Kiryutin,B.; Lipman,D.J.; Tatusova,T.
EPI491787	PB1	United States	2005-Jan-27	EPI_ISL_151623	A/swine/North Carolina/SG1232/2005		Import from public-domain	Wentworth,D.E.; Dugan,V.; Halpin,R.A.; Lin,X.; Bera,J.; Wester,E.; Ghedin,E.; Fedorova,N.; Tsitrin,T.; McLellan,M.; Stockwell,T.; Amedeo,P.; Appalla,L.; Bishop,B.; Edworthy,P.; Gupta,N.; Hoover,J.; Katzel,D.; Li,K.; Schobel,S.; Shrivastava,S.; Thovarai,V.; Wang,S.; Detmer,S.; Bao,Y.; Sanders,R.; Dernovoy,D.; Kiryutin,B.; Lipman,D.J.; Tatusova,T.
EPI491847	PB1	United States	2009-Jun-05	EPI_ISL_151628	A/swine/Minnesota/02852/2009		Import from public-domain	Wentworth,D.E.; Dugan,V.; Halpin,R.A.; Lin,X.; Bera,J.; Wester,E.; Ghedin,E.; Fedorova,N.; Tsitrin,T.; McLellan,M.; Stockwell,T.; Amedeo,P.; Appalla,L.; Bishop,B.; Edworthy,P.; Gupta,N.; Hoover,J.; Katzel,D.; Li,K.; Schobel,S.; Shrivastava,S.; Thovarai,V.; Wang,S.; Detmer,S.; Bao,Y.; Sanders,R.; Dernovoy,D.; Kiryutin,B.; Lipman,D.J.; Tatusova,T.
EPI491855	PB1	United States	2009-Sep-16	EPI_ISL_151629	A/swine/Missouri/SG1343/2009		Import from public-domain	Wentworth,D.E.; Dugan,V.; Halpin,R.A.; Lin,X.; Bera,J.; Wester,E.; Ghedin,E.; Fedorova,N.; Tsitrin,T.; McLellan,M.; Stockwell,T.; Amedeo,P.; Appalla,L.; Bishop,B.; Edworthy,P.; Gupta,N.; Hoover,J.; Katzel,D.; Li,K.; Schobel,S.; Shrivastava,S.; Thovarai,V.; Wang,S.; Detmer,S.; Bao,Y.; Sanders,R.; Dernovoy,D.; Kiryutin,B.; Lipman,D.J.; Tatusova,T.
EPI492012	PB1	United States	2007-Jan-26	EPI_ISL_151642	A/swine/Oklahoma/01452/2007		Import from public-domain	Wentworth,D.E.; Dugan,V.; Halpin,R.A.; Lin,X.; Bera,J.; Wester,E.; Ghedin,E.; Fedorova,N.; Tsitrin,T.; McLellan,M.; Stockwell,T.; Amedeo,P.; Appalla,L.; Bishop,B.; Edworthy,P.; Gupta,N.; Hoover,J.; Katzel,D.; Li,K.; Schobel,S.; Shrivastava,S.; Thovarai,V.; Wang,S.; Detmer,S.; Bao,Y.; Sanders,R.; Dernovoy,D.; Kiryutin,B.; Lipman,D.J.; Tatusova,T.
EPI492020	PB1	United States	2007-Apr-12	EPI_ISL_151643	A/swine/Iowa/SG1290/2007		Import from public-domain	Wentworth,D.E.; Dugan,V.; Halpin,R.A.; Lin,X.; Bera,J.; Wester,E.; Ghedin,E.; Fedorova,N.; Tsitrin,T.; McLellan,M.; Stockwell,T.; Amedeo,P.; Appalla,L.; Bishop,B.; Edworthy,P.; Gupta,N.; Hoover,J.; Katzel,D.; Li,K.; Schobel,S.; Shrivastava,S.; Thovarai,V.; Wang,S.; Detmer,S.; Bao,Y.; Sanders,R.; Dernovoy,D.; Kiryutin,B.; Lipman,D.J.; Tatusova,T.
EPI492028	PB1	United States	2008-Oct-10	EPI_ISL_151644	A/swine/Arkansas/02404/2008		Import from public-domain	Wentworth,D.E.; Dugan,V.; Halpin,R.A.; Lin,X.; Bera,J.; Wester,E.; Ghedin,E.; Fedorova,N.; Tsitrin,T.; McLellan,M.; Stockwell,T.; Amedeo,P.; Appalla,L.; Bishop,B.; Edworthy,P.; Gupta,N.; Hoover,J.; Katzel,D.; Li,K.; Schobel,S.; Shrivastava,S.; Thovarai,V.; Wang,S.; Detmer,S.; Bao,Y.; Sanders,R.; Dernovoy,D.; Kiryutin,B.; Lipman,D.J.; Tatusova,T.
EPI492629	PB1	United States	2013-Sep-19	EPI_ISL_151780	A/swine/Illinois/A00843191/2013		Import from public-domain
EPI854902	PB1	United States	2013-Oct-10	EPI_ISL_151925	A/swine/Kansas/A01377088/2013		Import from public-domain	Ma,J.; Bai,J.; Hesse,R.A.; Sloan,H.; Ma,W.
EPI493637	PB1	United States	2013-Mar-26	EPI_ISL_151990	A/swine/Iowa/13C096/2013		Import from public-domain	Huber,V.C.; Brunick,C.; Weber,C.; Hansen,A.; Broders,C.; Ingebrigtson,M.
EPI493645	PB1	United States	2013-Mar-26	EPI_ISL_151991	A/swine/Iowa/13C098/2013		Import from public-domain	Huber,V.C.; Brunick,C.; Weber,C.; Hansen,A.; Broders,C.; Ingebrigtson,M.
EPI493661	PB1	United States	2013-Mar-26	EPI_ISL_151993	A/swine/Iowa/13C097/2013		Import from public-domain	Huber,V.C.; Brunick,C.; Weber,C.; Hansen,A.; Broders,C.; Ingebrigtson,M.
EPI641651	PB1	United States	2013-Oct-01	EPI_ISL_153730	A/swine/Kansas/A01290646/2013		Import from public-domain	Lin,K.; Deike,P.H.; Zhang,J.
EPI499721	PB1	United States	2012-Jun-12	EPI_ISL_153755	A/swine/Illinois/A00857322/2012		Import from public-domain
EPI641647	PB1	United States	2013-Oct-31	EPI_ISL_153757	A/swine/North Carolina/A01290777/2013		Import from public-domain
EPI499967	PB1	United States	2013-Oct-28	EPI_ISL_153861	A/swine/Nebraska/A01104068/2013		Import from public-domain
EPI499976	PB1	United States	2013-Oct-31	EPI_ISL_153862	A/swine/Nebraska/A01104071/2013		Import from public-domain
EPI501231	PB1	Germany	2011-Aug-11	EPI_ISL_154222	A/swine/Saerbeck/IDT13755/2011		Import from public-domain	Lange,J.; Groth,M.; Schlegel,M.; Krumbholz,A.; Wieczorek,K.; Ulrich,R.; Koppen,S.; Schulz,K.; Appl,D.; Selbitz,H.J.; Sauerbrei,A.; Platzer,M.; Zell,R.; Durrwald,R.; Koeppen,S.; Duerrwald,R.
EPI501239	PB1	Germany	2011-Aug-25	EPI_ISL_154223	A/swine/Lohne/IDT13821/2011		Import from public-domain	Lange,J.; Groth,M.; Schlegel,M.; Krumbholz,A.; Wieczorek,K.; Ulrich,R.; Koppen,S.; Schulz,K.; Appl,D.; Selbitz,H.J.; Sauerbrei,A.; Platzer,M.; Zell,R.; Durrwald,R.; Koeppen,S.; Duerrwald,R.
EPI501255	PB1	Germany	2012-Jan-26	EPI_ISL_154225	A/swine/Albersloh/IDT14635-1/2012		Import from public-domain	Lange,J.; Groth,M.; Schlegel,M.; Krumbholz,A.; Wieczorek,K.; Ulrich,R.; Koppen,S.; Schulz,K.; Appl,D.; Selbitz,H.J.; Sauerbrei,A.; Platzer,M.; Zell,R.; Durrwald,R.; Koeppen,S.; Duerrwald,R.
EPI501264	PB1	Germany	2012-Jan-26	EPI_ISL_154226	A/swine/Albersloh/IDT14635-3/2012		Import from public-domain	Lange,J.; Groth,M.; Schlegel,M.; Krumbholz,A.; Wieczorek,K.; Ulrich,R.; Koppen,S.; Schulz,K.; Appl,D.; Selbitz,H.J.; Sauerbrei,A.; Platzer,M.; Zell,R.; Durrwald,R.; Koeppen,S.; Duerrwald,R.
EPI501272	PB1	Germany	2012-Feb-22	EPI_ISL_154227	A/swine/Moeglingen/IDT14859/2012		Import from public-domain	Lange,J.; Groth,M.; Schlegel,M.; Krumbholz,A.; Wieczorek,K.; Ulrich,R.; Koppen,S.; Schulz,K.; Appl,D.; Selbitz,H.J.; Sauerbrei,A.; Platzer,M.; Zell,R.; Durrwald,R.; Koeppen,S.; Duerrwald,R.
EPI501280	PB1	Germany	2012-Feb-22	EPI_ISL_154228	A/swine/Garrel/IDT14891/2012		Import from public-domain	Lange,J.; Groth,M.; Schlegel,M.; Krumbholz,A.; Wieczorek,K.; Ulrich,R.; Koppen,S.; Schulz,K.; Appl,D.; Selbitz,H.J.; Sauerbrei,A.; Platzer,M.; Zell,R.; Durrwald,R.; Koeppen,S.; Duerrwald,R.
EPI501288	PB1	Germany	2012-Feb-22	EPI_ISL_154229	A/swine/Garrel/IDT14892/2012		Import from public-domain	Lange,J.; Groth,M.; Schlegel,M.; Krumbholz,A.; Wieczorek,K.; Ulrich,R.; Koppen,S.; Schulz,K.; Appl,D.; Selbitz,H.J.; Sauerbrei,A.; Platzer,M.; Zell,R.; Durrwald,R.; Koeppen,S.; Duerrwald,R.
EPI501296	PB1	Germany	2012-Mar-19	EPI_ISL_154230	A/swine/Warendorf/IDT15018/2012		Import from public-domain	Lange,J.; Groth,M.; Schlegel,M.; Krumbholz,A.; Wieczorek,K.; Ulrich,R.; Koppen,S.; Schulz,K.; Appl,D.; Selbitz,H.J.; Sauerbrei,A.; Platzer,M.; Zell,R.; Durrwald,R.; Koeppen,S.; Duerrwald,R.
EPI502625	PB1	Brazil	2011-Jul-25	EPI_ISL_154591	A/wild boar/Brazil/214-11-13D/2011		Import from public-domain	Biondo,N.; Schaefer,R.; Gava,D.; Cantao,M.E.; Silveira,S.; Mores,M.A.; Ciacci-Zanella,J.R.; Barcellos,D.E.; Ciacci Zanella,J.R.
EPI641711	PB1	United States	2013-Nov-01	EPI_ISL_154633	A/swine/Oklahoma/A01290898/2013		Import from public-domain	Lin,K.; Deike,P.H.; Zhang,J.
EPI641641	PB1	United States	2013-Dec-01	EPI_ISL_155695	A/swine/North Carolina/A01290932/2013		Import from public-domain	Lin,K.; Deike,P.H.; Zhang,J.
EPI506431	PB1	United States	2011-Apr-07	EPI_ISL_156333	A/swine/Indiana/A00968332/2011		Import from public-domain
EPI506475	PB1	United States	2012-Feb-08	EPI_ISL_156338	A/swine/Indiana/A00968358/2012		Import from public-domain
EPI521921	PB1	Vietnam	2011-Dec-13	EPI_ISL_160437	A/swine/DongNai/03-03-2/2011	National Institute of Animal Health	National Institute of Animal Health
EPI524324	PB1	Vietnam	2011-Dec-12	EPI_ISL_160783	A/swine/TienGiang/01-16-2/2011	National Institute of Animal Health	National Institute of Animal Health
EPI524357	PB1	Vietnam	2012-Dec-04	EPI_ISL_160787	A/swine/Bac Ninh/344/2012	National Institute of Animal Health	National Institute of Animal Health
EPI524381	PB1	Vietnam	2012-Dec-18	EPI_ISL_160790	A/swine/TienGiang/02-24-2/2012	National Institute of Animal Health	National Institute of Animal Health
EPI524509	PB1	Vietnam	2012-Sep-18	EPI_ISL_160807	A/swine/TienGiang/01-06-1/2012	National Institute of Animal Health	National Institute of Animal Health
EPI524557	PB1	Vietnam	2012-Sep-18	EPI_ISL_160813	A/swine/TienGiang/02-03-1/2012	National Institute of Animal Health	National Institute of Animal Health
EPI526909	PB1	United States	2013-Jul-01	EPI_ISL_161113	A/swine/Indiana/13TOSU1053/2013		Import from public-domain	Bowman,A.; Nelson,S.; Sreevatsan,S.; Suwannakarn,K.; Slemons,R.
EPI526937	PB1	United States	2013-Jul-01	EPI_ISL_161118	A/swine/Indiana/13TOSU1044/2013		Import from public-domain	Bowman,A.; Nelson,S.; Sreevatsan,S.; Suwannakarn,K.; Slemons,R.
EPI526943	PB1	United States	2013-Oct-01	EPI_ISL_161119	A/swine/Texas/13TOSU6276/2013		Import from public-domain	Bowman,A.; Nelson,S.; Sreevatsan,S.; Suwannakarn,K.; Slemons,R.
EPI526962	PB1	United States	2013-Jul-01	EPI_ISL_161121	A/swine/Indiana/13TOSU1142/2013		Import from public-domain	Bowman,A.; Nelson,S.; Sreevatsan,S.; Suwannakarn,K.; Slemons,R.
EPI526974	PB1	United States	2013-Jul-01	EPI_ISL_161123	A/swine/Indiana/13TOSU1052/2013		Import from public-domain	Bowman,A.; Nelson,S.; Sreevatsan,S.; Suwannakarn,K.; Slemons,R.
EPI526999	PB1	United States	2013-Jul-01	EPI_ISL_161126	A/swine/Indiana/13TOSU1049/2013		Import from public-domain	Bowman,A.; Nelson,S.; Sreevatsan,S.; Suwannakarn,K.; Slemons,R.
EPI527005	PB1	United States	2013-Jul-01	EPI_ISL_161127	A/swine/Indiana/13TOSU1056/2013		Import from public-domain	Bowman,A.; Nelson,S.; Sreevatsan,S.; Suwannakarn,K.; Slemons,R.
EPI527011	PB1	United States	2013-Jun-01	EPI_ISL_161128	A/swine/Ohio/13TOSU0554/2013		Import from public-domain	Bowman,A.; Nelson,S.; Sreevatsan,S.; Suwannakarn,K.; Slemons,R.
EPI527047	PB1	United States	2013-Jul-01	EPI_ISL_161133	A/swine/Indiana/13TOSU1060/2013		Import from public-domain	Bowman,A.; Nelson,S.; Sreevatsan,S.; Suwannakarn,K.; Slemons,R.
EPI527059	PB1	United States	2013-Jul-01	EPI_ISL_161135	A/swine/Indiana/13TOSU1160/2013		Import from public-domain	Bowman,A.; Nelson,S.; Sreevatsan,S.; Suwannakarn,K.; Slemons,R.
EPI527053	PB1	United States	2013-Jun-01	EPI_ISL_161136	A/swine/Ohio/13TOSU0558/2013		Import from public-domain	Bowman,A.; Nelson,S.; Sreevatsan,S.; Suwannakarn,K.; Slemons,R.
EPI527070	PB1	United States	2013-Jul-01	EPI_ISL_161137	A/swine/Indiana/13TOSU1045/2013		Import from public-domain	Bowman,A.; Nelson,S.; Sreevatsan,S.; Suwannakarn,K.; Slemons,R.
EPI527132	PB1	United States	2013-Jul-01	EPI_ISL_161145	A/swine/Indiana/13TOSU1058/2013		Import from public-domain	Bowman,A.; Nelson,S.; Sreevatsan,S.; Suwannakarn,K.; Slemons,R.
EPI527149	PB1	United States	2013-Jul-01	EPI_ISL_161148	A/swine/Indiana/13TOSU1048/2013		Import from public-domain	Bowman,A.; Nelson,S.; Sreevatsan,S.; Suwannakarn,K.; Slemons,R.
EPI527155	PB1	United States	2013-Jul-01	EPI_ISL_161149	A/swine/Indiana/13TOSU1158/2013		Import from public-domain	Bowman,A.; Nelson,S.; Sreevatsan,S.; Suwannakarn,K.; Slemons,R.
EPI527864	PB1	United States	2013-Jul-01	EPI_ISL_161157	A/swine/Indiana/13TOSU1047/2013		Import from public-domain	Bowman,A.; Nelson,S.; Sreevatsan,S.; Suwannakarn,K.; Slemons,R.
EPI527922	PB1	United States	2013-Jul-01	EPI_ISL_161168	A/swine/Indiana/13TOSU1145/2013		Import from public-domain	Bowman,A.; Nelson,S.; Sreevatsan,S.; Suwannakarn,K.; Slemons,R.
EPI527954	PB1	United States	2013-Jul-01	EPI_ISL_161177	A/swine/Indiana/13TOSU1151/2013		Import from public-domain	Bowman,A.; Nelson,S.; Sreevatsan,S.; Suwannakarn,K.; Slemons,R.
EPI528005	PB1	United States	2013-Jul-01	EPI_ISL_161183	A/swine/Ohio/13TOSU0888/2013		Import from public-domain	Bowman,A.; Nelson,S.; Sreevatsan,S.; Suwannakarn,K.; Slemons,R.
EPI528417	PB1	United States	2013-Oct-01	EPI_ISL_161188	A/swine/Texas/13TOSU6273/2013		Import from public-domain	Bowman,A.; Nelson,S.; Sreevatsan,S.; Suwannakarn,K.; Slemons,R.
EPI528432	PB1	United States	2013-Jul-01	EPI_ISL_161189	A/swine/Indiana/13TOSU1144/2013		Import from public-domain	Bowman,A.; Nelson,S.; Sreevatsan,S.; Suwannakarn,K.; Slemons,R.
EPI528433	PB1	United States	2013-Jul-01	EPI_ISL_161190	A/swine/Indiana/13TOSU1149/2013		Import from public-domain	Bowman,A.; Nelson,S.; Sreevatsan,S.; Suwannakarn,K.; Slemons,R.
EPI528477	PB1	United States	2013-Jul-01	EPI_ISL_161193	A/swine/Indiana/13TOSU1143/2013		Import from public-domain	Bowman,A.; Nelson,S.; Sreevatsan,S.; Suwannakarn,K.; Slemons,R.
EPI663411	PB1	United States	2014-Jan-01	EPI_ISL_162322	A/swine/North Carolina/A01410564/2014		Import from public-domain	Lin,K.; Deike,P.H.; Zhang,J.
EPI663592	PB1	United States	2014-Apr-01	EPI_ISL_162584	A/swine/Kansas/A01377287/2014		Import from public-domain	Duff,M.A.; Ma,J.; Hesse,R.A.; Sloan,H.; Bai,J.; Ma,W.
EPI531966	PB1	Vietnam	2013-Jul-16	EPI_ISL_162668	A/swine/TienGiang/03-10-1/2013	National Institute of Animal Health	National Institute of Animal Health
EPI531979	PB1	Vietnam	2012-Sep-18	EPI_ISL_162672	A/swine/TienGiang/02-28-1/2012	National Institute of Animal Health	National Institute of Animal Health
EPI531987	PB1	Vietnam	2012-Sep-18	EPI_ISL_162673	A/swine/TienGiang/02-13-1/2012	National Institute of Animal Health	National Institute of Animal Health
EPI532027	PB1	Vietnam	2013-Dec-05	EPI_ISL_162678	A/swine/Bac Ninh/354/2013	National Institute of Animal Health	National Institute of Animal Health
EPI532043	PB1	Vietnam	2013-Dec-05	EPI_ISL_162680	A/swine/Bac Ninh/388/2013	National Institute of Animal Health	National Institute of Animal Health
EPI532075	PB1	Vietnam	2012-Sep-18	EPI_ISL_162684	A/swine/TienGiang/01-08-1/2012	National Institute of Animal Health	National Institute of Animal Health
EPI532083	PB1	Vietnam	2012-Sep-18	EPI_ISL_162685	A/swine/TienGiang/01-12-1/2012	National Institute of Animal Health	National Institute of Animal Health
EPI532662	PB1	Vietnam	2013-Dec-14	EPI_ISL_163045	A/swine/DongNai/07-19-2/2013	National Institute of Animal Health	National Institute of Animal Health
EPI532686	PB1	Vietnam	2013-Dec-14	EPI_ISL_163048	A/swine/DongNai/07-10-2/2013	National Institute of Animal Health	National Institute of Animal Health
EPI533008	PB1	Vietnam	2012-Sep-18	EPI_ISL_163184	A/swine/TienGiang/01-17-1/2012	National Institute of Animal Health	National Institute of Animal Health
EPI533016	PB1	Vietnam	2012-Sep-18	EPI_ISL_163185	A/swine/TienGiang/01-18-1/2012	National Institute of Animal Health	National Institute of Animal Health
EPI533024	PB1	Vietnam	2012-Sep-18	EPI_ISL_163186	A/swine/TienGiang/01-22-1/2012	National Institute of Animal Health	National Institute of Animal Health
EPI533032	PB1	Vietnam	2012-Sep-18	EPI_ISL_163187	A/swine/TienGiang/01-24-1/2012	National Institute of Animal Health	National Institute of Animal Health
EPI533040	PB1	Vietnam	2012-Sep-18	EPI_ISL_163188	A/swine/TienGiang/01-28-1/2012	National Institute of Animal Health	National Institute of Animal Health
EPI533048	PB1	Vietnam	2012-Sep-18	EPI_ISL_163189	A/swine/TienGiang/01-29-1/2012	National Institute of Animal Health	National Institute of Animal Health
EPI533056	PB1	Vietnam	2012-Sep-18	EPI_ISL_163190	A/swine/TienGiang/01-30-1/2012	National Institute of Animal Health	National Institute of Animal Health
EPI533089	PB1	Vietnam	2012-Sep-18	EPI_ISL_163204	A/swine/TienGiang/01-20-1/2012		National Institute of Animal Health
EPI533097	PB1	Vietnam	2012-Sep-18	EPI_ISL_163205	A/swine/TienGiang/01-26-1/2012		National Institute of Animal Health
EPI533105	PB1	Vietnam	2012-Sep-18	EPI_ISL_163206	A/swine/TienGiang/01-27-1/2012		National Institute of Animal Health
EPI535108	PB1	United States	2014-May-12	EPI_ISL_163875	A/swine/Nebraska/A01104081/2014		Import from public-domain
EPI536938	PB1	Vietnam	2011-Dec-12	EPI_ISL_164391	A/swine/TienGiang/01-18-2/2011	National Institute of Animal Health	National Institute of Animal Health
EPI536946	PB1	Vietnam	2011-Dec-12	EPI_ISL_164392	A/swine/TienGiang/01-19-2/2011	National Institute of Animal Health	National Institute of Animal Health
EPI536954	PB1	Vietnam	2011-Dec-12	EPI_ISL_164393	A/swine/TienGiang/01-20-2/2011	National Institute of Animal Health	National Institute of Animal Health
EPI536962	PB1	Vietnam	2011-Dec-12	EPI_ISL_164394	A/swine/TienGiang/01-21-2/2011	National Institute of Animal Health	National Institute of Animal Health
EPI536970	PB1	Vietnam	2011-Dec-12	EPI_ISL_164395	A/swine/TienGiang/01-22-2/2011	National Institute of Animal Health	National Institute of Animal Health
EPI536978	PB1	Vietnam	2011-Dec-12	EPI_ISL_164396	A/swine/TienGiang/01-23-2/2011	National Institute of Animal Health	National Institute of Animal Health
EPI536986	PB1	Vietnam	2011-Dec-12	EPI_ISL_164397	A/swine/TienGiang/01-24-2/2011	National Institute of Animal Health	National Institute of Animal Health
EPI537137	PB1	Vietnam	2011-Dec-12	EPI_ISL_164444	A/swine/TienGiang/01-25-2/2011	National Institute of Animal Health	National Institute of Animal Health
EPI537145	PB1	Vietnam	2011-Dec-12	EPI_ISL_164445	A/swine/TienGiang/01-28-2/2011	National Institute of Animal Health	National Institute of Animal Health
EPI537273	PB1	Vietnam	2011-Dec-13	EPI_ISL_164461	A/swine/DongNai/03-16-2/2011	National Institute of Animal Health	National Institute of Animal Health
EPI537287	PB1	Vietnam	2011-Dec-13	EPI_ISL_164462	A/swine/DongNai/03-17-2/2011	National Institute of Animal Health	National Institute of Animal Health
EPI537295	PB1	Vietnam	2011-Dec-13	EPI_ISL_164463	A/swine/DongNai/03-18-2/2011	National Institute of Animal Health	National Institute of Animal Health
EPI537303	PB1	Vietnam	2011-Dec-13	EPI_ISL_164464	A/swine/DongNai/03-29-2/2011	National Institute of Animal Health	National Institute of Animal Health
EPI537311	PB1	Vietnam	2011-Dec-13	EPI_ISL_164465	A/swine/DongNai/03-30-2/2011	National Institute of Animal Health	National Institute of Animal Health
EPI537622	PB1	Vietnam	2012-Sep-18	EPI_ISL_164479	A/swine/TienGiang/02-30-1/2012	National Institute of Animal Health	National Institute of Animal Health
EPI544849	PB1	Brazil	2011-Feb-25	EPI_ISL_167098	A/swine/Brazil/31_11_3/2011		Import from public-domain	Schaefer,R.; Gava,D.; Rech,R.R.; Cantao,M.E.; Silveira,S.; Zanella,J.R.C.
EPI544857	PB1	Brazil	2011-Feb-25	EPI_ISL_167099	A/swine/Brazil/31_11_1/2011		Import from public-domain	Schaefer,R.; Gava,D.; Rech,R.R.; Cantao,M.E.; Silveira,S.; Zanella,J.R.C.
EPI839921	PB1	United States	2014-Sep-11	EPI_ISL_167435	A/swine/Nebraska/A01476438/2014		Import from public-domain	Lin,K.; Olson,W.J.; Zhang,J.
EPI550008	PB1	United States	2013-Feb-28	EPI_ISL_168302	A/swine/Texas/13TOSU0049/2013		Import from public-domain	Nelson,S.W.; Bowman,A.S.; Slemons,R.; Sreevatsan,S.
EPI550029	PB1	United States	2013-Aug-31	EPI_ISL_168305	A/swine/Indiana/13TOSU5248/2013		Import from public-domain	Nelson,S.W.; Bowman,A.S.; Slemons,R.; Sreevatsan,S.
EPI550324	PB1	China	2010-Dec-28	EPI_ISL_168484	A/swine/Fujian/12/2010		Import from public-domain	Wang,L.B.; Zhou,L.J.
EPI678475	PB1	United States	2014-Oct-21	EPI_ISL_170574	A/swine/North Carolina/A01476787/2014		Import from public-domain	Lin,K.; Olson,W.J.; Zhang,J.
EPI839907	PB1	United States	2014-Oct-10	EPI_ISL_171045	A/swine/Nebraska/A01476672/2014		Import from public-domain	Lin,K.; Olson,W.J.; Zhang,J.
EPI559967	PB1	China	2012-Nov-15	EPI_ISL_171205	A/swine/Guangxi/325/2012		Import from public-domain	Qiao,C.; Liu,L.; Yang,H.; Chen,Y.; Xu,H.; Chen,H.
EPI559975	PB1	China	2012-Nov-15	EPI_ISL_171206	A/swine/Zhejiang/43/2012		Import from public-domain	Qiao,C.; Liu,L.; Yang,H.; Chen,Y.; Xu,H.; Chen,H.
EPI839858	PB1	United States	2014-Jun-03	EPI_ISL_174440	A/swine/Minnesota/A01567012/2014		Import from public-domain
EPI839792	PB1	United States	2014-May-27	EPI_ISL_174442	A/swine/Minnesota/A01567011/2014		Import from public-domain
EPI839868	PB1	United States	2015-Jan-08	EPI_ISL_174539	A/swine/Minnesota/A01567671/2015		Import from public-domain
EPI584510	PB1	United States	2006-Apr-10	EPI_ISL_177503	A/swine/Minnesota/01082/2006		Import from public-domain
EPI839941	PB1	United States	2015-Jan-14	EPI_ISL_180640	A/swine/Minnesota/A01567833/2015		Import from public-domain
EPI839843	PB1	United States	2014-Dec-16	EPI_ISL_180662	A/swine/Minnesota/A01567956/2014		Import from public-domain
EPI596255	PB1	Thailand	2012-Feb-02	EPI_ISL_181097	A/swine/Chachoengsao/NIAH105583-052-41/2012		National Institute of Animal Health
EPI596263	PB1	Thailand	2012-Feb-02	EPI_ISL_181098	A/swine/Chachoengsao/NIAH105583-052-48/2012		National Institute of Animal Health
EPI596271	PB1	Thailand	2012-Feb-02	EPI_ISL_181099	A/swine/Chachoengsao/NIAH105583-052-71/2012		National Institute of Animal Health	Mine, J.; Parchariyanon, S.; Boonpornprasert, P; Nuansrichay, B.; Saito, T.
EPI596279	PB1	Thailand	2012-Feb-02	EPI_ISL_181100	A/swine/Chachoengsao/NIAH105583-052-96/2012		National Institute of Animal Health
EPI597772	PB1	Japan	2012-Jan-01	EPI_ISL_181291	A/swine/Chiba/14/2012		Import from public-domain	Kirisawa,R.; Ogasawara,Y.; Yoshitake,H.; Kohda,A.; Furuya,T.
EPI597779	PB1	Japan	2012-Aug-01	EPI_ISL_181292	A/swine/Chiba/107/2012		Import from public-domain	Kirisawa,R.; Ogasawara,Y.; Yoshitake,H.; Kohda,A.; Furuya,T.
EPI597786	PB1	Japan	2012-Oct-01	EPI_ISL_181293	A/swine/Chiba/119/2012		Import from public-domain	Kirisawa,R.; Ogasawara,Y.; Yoshitake,H.; Kohda,A.; Furuya,T.
EPI839946	PB1	United States	2014-Nov-14	EPI_ISL_182281	A/swine/Oklahoma/A01566774/2014		Import from public-domain
EPI840033	PB1	United States	2015-May-01	EPI_ISL_190533	A/swine/Michigan/A02077465/2015		Import from public-domain	Lin,K.
EPI622469	PB1	Brazil	2011-Jul-06	EPI_ISL_191080	A/swine/Brazil/185-11-7/2011		Import from public-domain	Nelson,M.I.; Schaefer,R.; Gava,D.; Cantao,M.E.; Zanella,J.R.C.
EPI622477	PB1	Brazil	2011-Aug-17	EPI_ISL_191081	A/swine/Brazil/232-11-13/2011		Import from public-domain	Nelson,M.I.; Schaefer,R.; Gava,D.; Cantao,M.E.; Zanella,J.R.C.
EPI1212937	PB1	United States	2015-May-21	EPI_ISL_191513	A/swine/Nebraska/A01822263/2015		Import from public-domain
EPI624409	PB1	Canada	2012-Oct-10	EPI_ISL_191722	A/swine/Ontario/68/2012		Import from public-domain	Grgic,H.; Costa,M.; Friendship,R.M.; Carman,S.; Nagy,E.; Poljak,Z.; Wideman,G.
EPI639623	PB1	Germany	2010-Jun-28	EPI_ISL_194997	A/swine/Germany/Steinfeld-IDT12115/2010		Import from public-domain	Watson,S.J.; Langat,P.; Reid,S.M.; Lam,T.T.; Cotten,M.; Kelly,M.; Van Reeth,K.; Qiu,Y.; Simon,G.; Bonin,E.; Foni,E.; Chiapponi,C.; Larsen,L.; Hjulsager,C.; Markowska-Daniel,I.; Urbaniak,K.; Durrwald,R.; Schlegel,M.; Huovilainen,A.; Davidson,I.; Dan,A.; Loeffen,W.; Edwards,S.; Bublot,M.; Vila,T.; Maldonado,J.; Valls,L.; Brown,I.H.; Pybus,O.G.; Kellam,P.; Tsan-Yuk Lam,T.; van Reeth,K.
EPI639651	PB1	Germany	2010-Jan-01	EPI_ISL_194999	A/swine/Germany/Holdorf-IDT12357/2010		Import from public-domain	Watson,S.J.; Langat,P.; Reid,S.M.; Lam,T.T.; Cotten,M.; Kelly,M.; Van Reeth,K.; Qiu,Y.; Simon,G.; Bonin,E.; Foni,E.; Chiapponi,C.; Larsen,L.; Hjulsager,C.; Markowska-Daniel,I.; Urbaniak,K.; Durrwald,R.; Schlegel,M.; Huovilainen,A.; Davidson,I.; Dan,A.; Loeffen,W.; Edwards,S.; Bublot,M.; Vila,T.; Maldonado,J.; Valls,L.; Brown,I.H.; Pybus,O.G.; Kellam,P.; Tsan-Yuk Lam,T.; van Reeth,K.
EPI639657	PB1	Germany	2011-Jan-04	EPI_ISL_195000	A/swine/Germany/Lohne-IDT12877/2011		Import from public-domain	Watson,S.J.; Langat,P.; Reid,S.M.; Lam,T.T.; Cotten,M.; Kelly,M.; Van Reeth,K.; Qiu,Y.; Simon,G.; Bonin,E.; Foni,E.; Chiapponi,C.; Larsen,L.; Hjulsager,C.; Markowska-Daniel,I.; Urbaniak,K.; Durrwald,R.; Schlegel,M.; Huovilainen,A.; Davidson,I.; Dan,A.; Loeffen,W.; Edwards,S.; Bublot,M.; Vila,T.; Maldonado,J.; Valls,L.; Brown,I.H.; Pybus,O.G.; Kellam,P.; Tsan-Yuk Lam,T.; van Reeth,K.
EPI639664	PB1	Germany	2011-Jan-25	EPI_ISL_195001	A/swine/Germany/Belecke-IDT12963/2011		Import from public-domain	Watson,S.J.; Langat,P.; Reid,S.M.; Lam,T.T.; Cotten,M.; Kelly,M.; Van Reeth,K.; Qiu,Y.; Simon,G.; Bonin,E.; Foni,E.; Chiapponi,C.; Larsen,L.; Hjulsager,C.; Markowska-Daniel,I.; Urbaniak,K.; Durrwald,R.; Schlegel,M.; Huovilainen,A.; Davidson,I.; Dan,A.; Loeffen,W.; Edwards,S.; Bublot,M.; Vila,T.; Maldonado,J.; Valls,L.; Brown,I.H.; Pybus,O.G.; Kellam,P.; Tsan-Yuk Lam,T.; van Reeth,K.
EPI639671	PB1	Germany	2011-Mar-09	EPI_ISL_195002	A/swine/Germany/Barle-IDT13149/2011		Import from public-domain	Watson,S.J.; Langat,P.; Reid,S.M.; Lam,T.T.; Cotten,M.; Kelly,M.; Van Reeth,K.; Qiu,Y.; Simon,G.; Bonin,E.; Foni,E.; Chiapponi,C.; Larsen,L.; Hjulsager,C.; Markowska-Daniel,I.; Urbaniak,K.; Durrwald,R.; Schlegel,M.; Huovilainen,A.; Davidson,I.; Dan,A.; Loeffen,W.; Edwards,S.; Bublot,M.; Vila,T.; Maldonado,J.; Valls,L.; Brown,I.H.; Pybus,O.G.; Kellam,P.; Tsan-Yuk Lam,T.; van Reeth,K.
EPI639637	PB1	Germany	2010-Jan-01	EPI_ISL_195003	A/swine/Germany/Nikolausdorf-IDT12279/2010		Import from public-domain	Watson,S.J.; Langat,P.; Reid,S.M.; Lam,T.T.; Cotten,M.; Kelly,M.; Van Reeth,K.; Qiu,Y.; Simon,G.; Bonin,E.; Foni,E.; Chiapponi,C.; Larsen,L.; Hjulsager,C.; Markowska-Daniel,I.; Urbaniak,K.; Durrwald,R.; Schlegel,M.; Huovilainen,A.; Davidson,I.; Dan,A.; Loeffen,W.; Edwards,S.; Bublot,M.; Vila,T.; Maldonado,J.; Valls,L.; Brown,I.H.; Pybus,O.G.; Kellam,P.; Tsan-Yuk Lam,T.; van Reeth,K.
EPI639713	PB1	France	2011-Apr-18	EPI_ISL_195008	A/swine/France/Morbihan-0213/2011		Import from public-domain	Watson,S.J.; Langat,P.; Reid,S.M.; Lam,T.T.; Cotten,M.; Kelly,M.; Van Reeth,K.; Qiu,Y.; Simon,G.; Bonin,E.; Foni,E.; Chiapponi,C.; Larsen,L.; Hjulsager,C.; Markowska-Daniel,I.; Urbaniak,K.; Durrwald,R.; Schlegel,M.; Huovilainen,A.; Davidson,I.; Dan,A.; Loeffen,W.; Edwards,S.; Bublot,M.; Vila,T.; Maldonado,J.; Valls,L.; Brown,I.H.; Pybus,O.G.; Kellam,P.; Tsan-Yuk Lam,T.; van Reeth,K.
EPI639727	PB1	France	2011-Jun-14	EPI_ISL_195010	A/swine/France/Vendee-0301/2011		Import from public-domain	Watson,S.J.; Langat,P.; Reid,S.M.; Lam,T.T.; Cotten,M.; Kelly,M.; Van Reeth,K.; Qiu,Y.; Simon,G.; Bonin,E.; Foni,E.; Chiapponi,C.; Larsen,L.; Hjulsager,C.; Markowska-Daniel,I.; Urbaniak,K.; Durrwald,R.; Schlegel,M.; Huovilainen,A.; Davidson,I.; Dan,A.; Loeffen,W.; Edwards,S.; Bublot,M.; Vila,T.; Maldonado,J.; Valls,L.; Brown,I.H.; Pybus,O.G.; Kellam,P.; Tsan-Yuk Lam,T.; van Reeth,K.
EPI639741	PB1	France	2011-Aug-01	EPI_ISL_195012	A/swine/France/IIIeetVilaine-0415/2011		Import from public-domain	Watson,S.J.; Langat,P.; Reid,S.M.; Lam,T.T.; Cotten,M.; Kelly,M.; Van Reeth,K.; Qiu,Y.; Simon,G.; Bonin,E.; Foni,E.; Chiapponi,C.; Larsen,L.; Hjulsager,C.; Markowska-Daniel,I.; Urbaniak,K.; Durrwald,R.; Schlegel,M.; Huovilainen,A.; Davidson,I.; Dan,A.; Loeffen,W.; Edwards,S.; Bublot,M.; Vila,T.; Maldonado,J.; Valls,L.; Brown,I.H.; Pybus,O.G.; Kellam,P.; Tsan-Yuk Lam,T.; van Reeth,K.
EPI639748	PB1	France	2011-Apr-21	EPI_ISL_195013	A/swine/France/IIIeetVilaine-0208/2011		Import from public-domain	Watson,S.J.; Langat,P.; Reid,S.M.; Lam,T.T.; Cotten,M.; Kelly,M.; Van Reeth,K.; Qiu,Y.; Simon,G.; Bonin,E.; Foni,E.; Chiapponi,C.; Larsen,L.; Hjulsager,C.; Markowska-Daniel,I.; Urbaniak,K.; Durrwald,R.; Schlegel,M.; Huovilainen,A.; Davidson,I.; Dan,A.; Loeffen,W.; Edwards,S.; Bublot,M.; Vila,T.; Maldonado,J.; Valls,L.; Brown,I.H.; Pybus,O.G.; Kellam,P.; Tsan-Yuk Lam,T.; van Reeth,K.
EPI639768	PB1	Italy	2011-Feb-18	EPI_ISL_195016	A/swine/Italy/41350/2011		Import from public-domain	Watson,S.J.; Langat,P.; Reid,S.M.; Lam,T.T.; Cotten,M.; Kelly,M.; Van Reeth,K.; Qiu,Y.; Simon,G.; Bonin,E.; Foni,E.; Chiapponi,C.; Larsen,L.; Hjulsager,C.; Markowska-Daniel,I.; Urbaniak,K.; Durrwald,R.; Schlegel,M.; Huovilainen,A.; Davidson,I.; Dan,A.; Loeffen,W.; Edwards,S.; Bublot,M.; Vila,T.; Maldonado,J.; Valls,L.; Brown,I.H.; Pybus,O.G.; Kellam,P.; Tsan-Yuk Lam,T.; van Reeth,K.
EPI639774	PB1	Italy	2011-Mar-09	EPI_ISL_195017	A/swine/Italy/57680/2011		Import from public-domain	Watson,S.J.; Langat,P.; Reid,S.M.; Lam,T.T.; Cotten,M.; Kelly,M.; Van Reeth,K.; Qiu,Y.; Simon,G.; Bonin,E.; Foni,E.; Chiapponi,C.; Larsen,L.; Hjulsager,C.; Markowska-Daniel,I.; Urbaniak,K.; Durrwald,R.; Schlegel,M.; Huovilainen,A.; Davidson,I.; Dan,A.; Loeffen,W.; Edwards,S.; Bublot,M.; Vila,T.; Maldonado,J.; Valls,L.; Brown,I.H.; Pybus,O.G.; Kellam,P.; Tsan-Yuk Lam,T.; van Reeth,K.
EPI639781	PB1	Italy	2010-Sep-29	EPI_ISL_195018	A/swine/Italy/275736/2010		Import from public-domain	Watson,S.J.; Langat,P.; Reid,S.M.; Lam,T.T.; Cotten,M.; Kelly,M.; Van Reeth,K.; Qiu,Y.; Simon,G.; Bonin,E.; Foni,E.; Chiapponi,C.; Larsen,L.; Hjulsager,C.; Markowska-Daniel,I.; Urbaniak,K.; Durrwald,R.; Schlegel,M.; Huovilainen,A.; Davidson,I.; Dan,A.; Loeffen,W.; Edwards,S.; Bublot,M.; Vila,T.; Maldonado,J.; Valls,L.; Brown,I.H.; Pybus,O.G.; Kellam,P.; Tsan-Yuk Lam,T.; van Reeth,K.
EPI639921	PB1	Netherlands	2011-Feb-01	EPI_ISL_195034	A/swine/Netherlands/Rheezerveen-66/2011		Import from public-domain	Watson,S.J.; Langat,P.; Reid,S.M.; Lam,T.T.; Cotten,M.; Kelly,M.; Van Reeth,K.; Qiu,Y.; Simon,G.; Bonin,E.; Foni,E.; Chiapponi,C.; Larsen,L.; Hjulsager,C.; Markowska-Daniel,I.; Urbaniak,K.; Durrwald,R.; Schlegel,M.; Huovilainen,A.; Davidson,I.; Dan,A.; Loeffen,W.; Edwards,S.; Bublot,M.; Vila,T.; Maldonado,J.; Valls,L.; Brown,I.H.; Pybus,O.G.; Kellam,P.; Tsan-Yuk Lam,T.; van Reeth,K.
EPI639865	PB1	Belgium	2012-Jan-12	EPI_ISL_195037	A/swine/Belgium/Oostkamp-26/2012		Import from public-domain	Watson,S.J.; Langat,P.; Reid,S.M.; Lam,T.T.; Cotten,M.; Kelly,M.; Van Reeth,K.; Qiu,Y.; Simon,G.; Bonin,E.; Foni,E.; Chiapponi,C.; Larsen,L.; Hjulsager,C.; Markowska-Daniel,I.; Urbaniak,K.; Durrwald,R.; Schlegel,M.; Huovilainen,A.; Davidson,I.; Dan,A.; Loeffen,W.; Edwards,S.; Bublot,M.; Vila,T.; Maldonado,J.; Valls,L.; Brown,I.H.; Pybus,O.G.; Kellam,P.; Tsan-Yuk Lam,T.; van Reeth,K.
EPI639802	PB1	United Kingdom	2011-May-16	EPI_ISL_195039	A/swine/England/058879/2011		Import from public-domain	Watson,S.J.; Langat,P.; Reid,S.M.; Lam,T.T.; Cotten,M.; Kelly,M.; Van Reeth,K.; Qiu,Y.; Simon,G.; Bonin,E.; Foni,E.; Chiapponi,C.; Larsen,L.; Hjulsager,C.; Markowska-Daniel,I.; Urbaniak,K.; Durrwald,R.; Schlegel,M.; Huovilainen,A.; Davidson,I.; Dan,A.; Loeffen,W.; Edwards,S.; Bublot,M.; Vila,T.; Maldonado,J.; Valls,L.; Brown,I.H.; Pybus,O.G.; Kellam,P.; Tsan-Yuk Lam,T.; van Reeth,K.
EPI640016	PB1	Denmark	2012-Jan-01	EPI_ISL_195051	A/swine/Denmark/10802-1/2012		Import from public-domain	Watson,S.J.; Langat,P.; Reid,S.M.; Lam,T.T.; Cotten,M.; Kelly,M.; Van Reeth,K.; Qiu,Y.; Simon,G.; Bonin,E.; Foni,E.; Chiapponi,C.; Larsen,L.; Hjulsager,C.; Markowska-Daniel,I.; Urbaniak,K.; Durrwald,R.; Schlegel,M.; Huovilainen,A.; Davidson,I.; Dan,A.; Loeffen,W.; Edwards,S.; Bublot,M.; Vila,T.; Maldonado,J.; Valls,L.; Brown,I.H.; Pybus,O.G.; Kellam,P.; Tsan-Yuk Lam,T.; van Reeth,K.
EPI640044	PB1	Spain	2011-Feb-16	EPI_ISL_195055	A/swine/Spain/20423/2011		Import from public-domain	Watson,S.J.; Langat,P.; Reid,S.M.; Lam,T.T.; Cotten,M.; Kelly,M.; Van Reeth,K.; Qiu,Y.; Simon,G.; Bonin,E.; Foni,E.; Chiapponi,C.; Larsen,L.; Hjulsager,C.; Markowska-Daniel,I.; Urbaniak,K.; Durrwald,R.; Schlegel,M.; Huovilainen,A.; Davidson,I.; Dan,A.; Loeffen,W.; Edwards,S.; Bublot,M.; Vila,T.; Maldonado,J.; Valls,L.; Brown,I.H.; Pybus,O.G.; Kellam,P.; Tsan-Yuk Lam,T.; van Reeth,K.
EPI640065	PB1	Spain	2011-Jul-01	EPI_ISL_195057	A/swine/Spain/24237/2011		Import from public-domain	Watson,S.J.; Langat,P.; Reid,S.M.; Lam,T.T.; Cotten,M.; Kelly,M.; Van Reeth,K.; Qiu,Y.; Simon,G.; Bonin,E.; Foni,E.; Chiapponi,C.; Larsen,L.; Hjulsager,C.; Markowska-Daniel,I.; Urbaniak,K.; Durrwald,R.; Schlegel,M.; Huovilainen,A.; Davidson,I.; Dan,A.; Loeffen,W.; Edwards,S.; Bublot,M.; Vila,T.; Maldonado,J.; Valls,L.; Brown,I.H.; Pybus,O.G.; Kellam,P.; Tsan-Yuk Lam,T.; van Reeth,K.
EPI640079	PB1	Spain	2012-Jan-30	EPI_ISL_195060	A/swine/Spain/29257/2012		Import from public-domain	Watson,S.J.; Langat,P.; Reid,S.M.; Lam,T.T.; Cotten,M.; Kelly,M.; Van Reeth,K.; Qiu,Y.; Simon,G.; Bonin,E.; Foni,E.; Chiapponi,C.; Larsen,L.; Hjulsager,C.; Markowska-Daniel,I.; Urbaniak,K.; Durrwald,R.; Schlegel,M.; Huovilainen,A.; Davidson,I.; Dan,A.; Loeffen,W.; Edwards,S.; Bublot,M.; Vila,T.; Maldonado,J.; Valls,L.; Brown,I.H.; Pybus,O.G.; Kellam,P.; Tsan-Yuk Lam,T.; van Reeth,K.
EPI640093	PB1	France	2011-Apr-11	EPI_ISL_195062	A/swine/France/CotesdArmor-0198/2011		Import from public-domain	Watson,S.J.; Langat,P.; Reid,S.M.; Lam,T.T.; Cotten,M.; Kelly,M.; Van Reeth,K.; Qiu,Y.; Simon,G.; Bonin,E.; Foni,E.; Chiapponi,C.; Larsen,L.; Hjulsager,C.; Markowska-Daniel,I.; Urbaniak,K.; Durrwald,R.; Schlegel,M.; Huovilainen,A.; Davidson,I.; Dan,A.; Loeffen,W.; Edwards,S.; Bublot,M.; Vila,T.; Maldonado,J.; Valls,L.; Brown,I.H.; Pybus,O.G.; Kellam,P.; Tsan-Yuk Lam,T.; van Reeth,K.
EPI639935	PB1	Netherlands	2011-Nov-09	EPI_ISL_195065	A/swine/Netherlands/Lievelde-511/2011		Import from public-domain	Watson,S.J.; Langat,P.; Reid,S.M.; Lam,T.T.; Cotten,M.; Kelly,M.; Van Reeth,K.; Qiu,Y.; Simon,G.; Bonin,E.; Foni,E.; Chiapponi,C.; Larsen,L.; Hjulsager,C.; Markowska-Daniel,I.; Urbaniak,K.; Durrwald,R.; Schlegel,M.; Huovilainen,A.; Davidson,I.; Dan,A.; Loeffen,W.; Edwards,S.; Bublot,M.; Vila,T.; Maldonado,J.; Valls,L.; Brown,I.H.; Pybus,O.G.; Kellam,P.; Tsan-Yuk Lam,T.; van Reeth,K.
EPI640134	PB1	France	2011-Feb-02	EPI_ISL_195069	A/swine/France/CotesdArmor-0074/2011		Import from public-domain	Watson,S.J.; Langat,P.; Reid,S.M.; Lam,T.T.; Cotten,M.; Kelly,M.; Van Reeth,K.; Qiu,Y.; Simon,G.; Bonin,E.; Foni,E.; Chiapponi,C.; Larsen,L.; Hjulsager,C.; Markowska-Daniel,I.; Urbaniak,K.; Durrwald,R.; Schlegel,M.; Huovilainen,A.; Davidson,I.; Dan,A.; Loeffen,W.; Edwards,S.; Bublot,M.; Vila,T.; Maldonado,J.; Valls,L.; Brown,I.H.; Pybus,O.G.; Kellam,P.; Tsan-Yuk Lam,T.; van Reeth,K.
EPI640120	PB1	France	2011-Feb-01	EPI_ISL_195078	A/swine/France/CotesdArmor-0105/2011		Import from public-domain	Watson,S.J.; Langat,P.; Reid,S.M.; Lam,T.T.; Cotten,M.; Kelly,M.; Van Reeth,K.; Qiu,Y.; Simon,G.; Bonin,E.; Foni,E.; Chiapponi,C.; Larsen,L.; Hjulsager,C.; Markowska-Daniel,I.; Urbaniak,K.; Durrwald,R.; Schlegel,M.; Huovilainen,A.; Davidson,I.; Dan,A.; Loeffen,W.; Edwards,S.; Bublot,M.; Vila,T.; Maldonado,J.; Valls,L.; Brown,I.H.; Pybus,O.G.; Kellam,P.; Tsan-Yuk Lam,T.; van Reeth,K.
EPI640165	PB1	France	2011-Feb-08	EPI_ISL_195080	A/swine/France/22-110529/2011		Import from public-domain	Watson,S.J.; Langat,P.; Reid,S.M.; Lam,T.T.; Cotten,M.; Kelly,M.; Van Reeth,K.; Qiu,Y.; Simon,G.; Bonin,E.; Foni,E.; Chiapponi,C.; Larsen,L.; Hjulsager,C.; Markowska-Daniel,I.; Urbaniak,K.; Durrwald,R.; Schlegel,M.; Huovilainen,A.; Davidson,I.; Dan,A.; Loeffen,W.; Edwards,S.; Bublot,M.; Vila,T.; Maldonado,J.; Valls,L.; Brown,I.H.; Pybus,O.G.; Kellam,P.; Tsan-Yuk Lam,T.; van Reeth,K.
EPI640172	PB1	United Kingdom	2008-Dec-09	EPI_ISL_195081	A/swine/England/997/2008		Import from public-domain	Watson,S.J.; Langat,P.; Reid,S.M.; Lam,T.T.; Cotten,M.; Kelly,M.; Van Reeth,K.; Qiu,Y.; Simon,G.; Bonin,E.; Foni,E.; Chiapponi,C.; Larsen,L.; Hjulsager,C.; Markowska-Daniel,I.; Urbaniak,K.; Durrwald,R.; Schlegel,M.; Huovilainen,A.; Davidson,I.; Dan,A.; Loeffen,W.; Edwards,S.; Bublot,M.; Vila,T.; Maldonado,J.; Valls,L.; Brown,I.H.; Pybus,O.G.; Kellam,P.; Tsan-Yuk Lam,T.; van Reeth,K.
EPI640186	PB1	Spain	2007-Jan-01	EPI_ISL_195083	A/swine/Spain/79976/2007		Import from public-domain	Watson,S.J.; Langat,P.; Reid,S.M.; Lam,T.T.; Cotten,M.; Kelly,M.; Van Reeth,K.; Qiu,Y.; Simon,G.; Bonin,E.; Foni,E.; Chiapponi,C.; Larsen,L.; Hjulsager,C.; Markowska-Daniel,I.; Urbaniak,K.; Durrwald,R.; Schlegel,M.; Huovilainen,A.; Davidson,I.; Dan,A.; Loeffen,W.; Edwards,S.; Bublot,M.; Vila,T.; Maldonado,J.; Valls,L.; Brown,I.H.; Pybus,O.G.; Kellam,P.; Tsan-Yuk Lam,T.; van Reeth,K.
EPI640234	PB1	United Kingdom	2012-Nov-06	EPI_ISL_195090	A/swine/England/34627/2012		Import from public-domain	Watson,S.J.; Langat,P.; Reid,S.M.; Lam,T.T.; Cotten,M.; Kelly,M.; Van Reeth,K.; Qiu,Y.; Simon,G.; Bonin,E.; Foni,E.; Chiapponi,C.; Larsen,L.; Hjulsager,C.; Markowska-Daniel,I.; Urbaniak,K.; Durrwald,R.; Schlegel,M.; Huovilainen,A.; Davidson,I.; Dan,A.; Loeffen,W.; Edwards,S.; Bublot,M.; Vila,T.; Maldonado,J.; Valls,L.; Brown,I.H.; Pybus,O.G.; Kellam,P.; Tsan-Yuk Lam,T.; van Reeth,K.
EPI640241	PB1	United Kingdom	2013-Jan-03	EPI_ISL_195091	A/swine/England/041118/2013		Import from public-domain	Watson,S.J.; Langat,P.; Reid,S.M.; Lam,T.T.; Cotten,M.; Kelly,M.; Van Reeth,K.; Qiu,Y.; Simon,G.; Bonin,E.; Foni,E.; Chiapponi,C.; Larsen,L.; Hjulsager,C.; Markowska-Daniel,I.; Urbaniak,K.; Durrwald,R.; Schlegel,M.; Huovilainen,A.; Davidson,I.; Dan,A.; Loeffen,W.; Edwards,S.; Bublot,M.; Vila,T.; Maldonado,J.; Valls,L.; Brown,I.H.; Pybus,O.G.; Kellam,P.; Tsan-Yuk Lam,T.; van Reeth,K.
EPI640290	PB1	Italy	2012-Mar-02	EPI_ISL_195099	A/swine/Italy/55228/2012		Import from public-domain	Watson,S.J.; Langat,P.; Reid,S.M.; Lam,T.T.; Cotten,M.; Kelly,M.; Van Reeth,K.; Qiu,Y.; Simon,G.; Bonin,E.; Foni,E.; Chiapponi,C.; Larsen,L.; Hjulsager,C.; Markowska-Daniel,I.; Urbaniak,K.; Durrwald,R.; Schlegel,M.; Huovilainen,A.; Davidson,I.; Dan,A.; Loeffen,W.; Edwards,S.; Bublot,M.; Vila,T.; Maldonado,J.; Valls,L.; Brown,I.H.; Pybus,O.G.; Kellam,P.; Tsan-Yuk Lam,T.; van Reeth,K.
EPI640297	PB1	Denmark	2012-Mar-01	EPI_ISL_195100	A/swine/Denmark/10345-1/2012		Import from public-domain	Watson,S.J.; Langat,P.; Reid,S.M.; Lam,T.T.; Cotten,M.; Kelly,M.; Van Reeth,K.; Qiu,Y.; Simon,G.; Bonin,E.; Foni,E.; Chiapponi,C.; Larsen,L.; Hjulsager,C.; Markowska-Daniel,I.; Urbaniak,K.; Durrwald,R.; Schlegel,M.; Huovilainen,A.; Davidson,I.; Dan,A.; Loeffen,W.; Edwards,S.; Bublot,M.; Vila,T.; Maldonado,J.; Valls,L.; Brown,I.H.; Pybus,O.G.; Kellam,P.; Tsan-Yuk Lam,T.; van Reeth,K.
EPI640310	PB1	United Kingdom	2012-Dec-05	EPI_ISL_195101	A/swine/England/038712/2012		Import from public-domain	Watson,S.J.; Langat,P.; Reid,S.M.; Lam,T.T.; Cotten,M.; Kelly,M.; Van Reeth,K.; Qiu,Y.; Simon,G.; Bonin,E.; Foni,E.; Chiapponi,C.; Larsen,L.; Hjulsager,C.; Markowska-Daniel,I.; Urbaniak,K.; Durrwald,R.; Schlegel,M.; Huovilainen,A.; Davidson,I.; Dan,A.; Loeffen,W.; Edwards,S.; Bublot,M.; Vila,T.; Maldonado,J.; Valls,L.; Brown,I.H.; Pybus,O.G.; Kellam,P.; Tsan-Yuk Lam,T.; van Reeth,K.
EPI640317	PB1	Netherlands	2011-May-27	EPI_ISL_195103	A/swine/Netherlands/Asten-263/2011		Import from public-domain	Watson,S.J.; Langat,P.; Reid,S.M.; Lam,T.T.; Cotten,M.; Kelly,M.; Van Reeth,K.; Qiu,Y.; Simon,G.; Bonin,E.; Foni,E.; Chiapponi,C.; Larsen,L.; Hjulsager,C.; Markowska-Daniel,I.; Urbaniak,K.; Durrwald,R.; Schlegel,M.; Huovilainen,A.; Davidson,I.; Dan,A.; Loeffen,W.; Edwards,S.; Bublot,M.; Vila,T.; Maldonado,J.; Valls,L.; Brown,I.H.; Pybus,O.G.; Kellam,P.; Tsan-Yuk Lam,T.; van Reeth,K.
EPI640325	PB1	Netherlands	2012-Dec-21	EPI_ISL_195104	A/swine/Netherlands/Gladau-409/2012		Import from public-domain	Watson,S.J.; Langat,P.; Reid,S.M.; Lam,T.T.; Cotten,M.; Kelly,M.; Van Reeth,K.; Qiu,Y.; Simon,G.; Bonin,E.; Foni,E.; Chiapponi,C.; Larsen,L.; Hjulsager,C.; Markowska-Daniel,I.; Urbaniak,K.; Durrwald,R.; Schlegel,M.; Huovilainen,A.; Davidson,I.; Dan,A.; Loeffen,W.; Edwards,S.; Bublot,M.; Vila,T.; Maldonado,J.; Valls,L.; Brown,I.H.; Pybus,O.G.; Kellam,P.; Tsan-Yuk Lam,T.; van Reeth,K.
EPI640370	PB1	Denmark	2011-Jun-01	EPI_ISL_195111	A/swine/Denmark/10-1391-3/2011		Import from public-domain	Watson,S.J.; Langat,P.; Reid,S.M.; Lam,T.T.; Cotten,M.; Kelly,M.; Van Reeth,K.; Qiu,Y.; Simon,G.; Bonin,E.; Foni,E.; Chiapponi,C.; Larsen,L.; Hjulsager,C.; Markowska-Daniel,I.; Urbaniak,K.; Durrwald,R.; Schlegel,M.; Huovilainen,A.; Davidson,I.; Dan,A.; Loeffen,W.; Edwards,S.; Bublot,M.; Vila,T.; Maldonado,J.; Valls,L.; Brown,I.H.; Pybus,O.G.; Kellam,P.; Tsan-Yuk Lam,T.; van Reeth,K.
EPI640409	PB1	Spain	2012-Jan-31	EPI_ISL_195113	A/swine/Spain/29262/2012		Import from public-domain	Watson,S.J.; Langat,P.; Reid,S.M.; Lam,T.T.; Cotten,M.; Kelly,M.; Van Reeth,K.; Qiu,Y.; Simon,G.; Bonin,E.; Foni,E.; Chiapponi,C.; Larsen,L.; Hjulsager,C.; Markowska-Daniel,I.; Urbaniak,K.; Durrwald,R.; Schlegel,M.; Huovilainen,A.; Davidson,I.; Dan,A.; Loeffen,W.; Edwards,S.; Bublot,M.; Vila,T.; Maldonado,J.; Valls,L.; Brown,I.H.; Pybus,O.G.; Kellam,P.; Tsan-Yuk Lam,T.; van Reeth,K.
EPI640443	PB1	United Kingdom	1994-May-12	EPI_ISL_195114	A/swine/England/463180/1994		Import from public-domain	Watson,S.J.; Langat,P.; Reid,S.M.; Lam,T.T.; Cotten,M.; Kelly,M.; Van Reeth,K.; Qiu,Y.; Simon,G.; Bonin,E.; Foni,E.; Chiapponi,C.; Larsen,L.; Hjulsager,C.; Markowska-Daniel,I.; Urbaniak,K.; Durrwald,R.; Schlegel,M.; Huovilainen,A.; Davidson,I.; Dan,A.; Loeffen,W.; Edwards,S.; Bublot,M.; Vila,T.; Maldonado,J.; Valls,L.; Brown,I.H.; Pybus,O.G.; Kellam,P.; Tsan-Yuk Lam,T.; van Reeth,K.
EPI640392	PB1	United Kingdom	2003-Jun-01	EPI_ISL_195116	A/swine/England/33766/2003		Import from public-domain	Watson,S.J.; Langat,P.; Reid,S.M.; Lam,T.T.; Cotten,M.; Kelly,M.; Van Reeth,K.; Qiu,Y.; Simon,G.; Bonin,E.; Foni,E.; Chiapponi,C.; Larsen,L.; Hjulsager,C.; Markowska-Daniel,I.; Urbaniak,K.; Durrwald,R.; Schlegel,M.; Huovilainen,A.; Davidson,I.; Dan,A.; Loeffen,W.; Edwards,S.; Bublot,M.; Vila,T.; Maldonado,J.; Valls,L.; Brown,I.H.; Pybus,O.G.; Kellam,P.; Tsan-Yuk Lam,T.; van Reeth,K.
EPI640412	PB1	United Kingdom	2004-Nov-01	EPI_ISL_195117	A/swine/England/1437/2004		Import from public-domain	Watson,S.J.; Langat,P.; Reid,S.M.; Lam,T.T.; Cotten,M.; Kelly,M.; Van Reeth,K.; Qiu,Y.; Simon,G.; Bonin,E.; Foni,E.; Chiapponi,C.; Larsen,L.; Hjulsager,C.; Markowska-Daniel,I.; Urbaniak,K.; Durrwald,R.; Schlegel,M.; Huovilainen,A.; Davidson,I.; Dan,A.; Loeffen,W.; Edwards,S.; Bublot,M.; Vila,T.; Maldonado,J.; Valls,L.; Brown,I.H.; Pybus,O.G.; Kellam,P.; Tsan-Yuk Lam,T.; van Reeth,K.
EPI640425	PB1	United Kingdom	2005-Jan-01	EPI_ISL_195118	A/swine/England/00034/2005		Import from public-domain	Watson,S.J.; Langat,P.; Reid,S.M.; Lam,T.T.; Cotten,M.; Kelly,M.; Van Reeth,K.; Qiu,Y.; Simon,G.; Bonin,E.; Foni,E.; Chiapponi,C.; Larsen,L.; Hjulsager,C.; Markowska-Daniel,I.; Urbaniak,K.; Durrwald,R.; Schlegel,M.; Huovilainen,A.; Davidson,I.; Dan,A.; Loeffen,W.; Edwards,S.; Bublot,M.; Vila,T.; Maldonado,J.; Valls,L.; Brown,I.H.; Pybus,O.G.; Kellam,P.; Tsan-Yuk Lam,T.; van Reeth,K.
EPI640439	PB1	United Kingdom	2009-Apr-01	EPI_ISL_195120	A/swine/England/000304/2009		Import from public-domain	Watson,S.J.; Langat,P.; Reid,S.M.; Lam,T.T.; Cotten,M.; Kelly,M.; Van Reeth,K.; Qiu,Y.; Simon,G.; Bonin,E.; Foni,E.; Chiapponi,C.; Larsen,L.; Hjulsager,C.; Markowska-Daniel,I.; Urbaniak,K.; Durrwald,R.; Schlegel,M.; Huovilainen,A.; Davidson,I.; Dan,A.; Loeffen,W.; Edwards,S.; Bublot,M.; Vila,T.; Maldonado,J.; Valls,L.; Brown,I.H.; Pybus,O.G.; Kellam,P.; Tsan-Yuk Lam,T.; van Reeth,K.
EPI640470	PB1	United Kingdom	2010-Sep-01	EPI_ISL_195122	A/swine/England/101878/2010		Import from public-domain	Watson,S.J.; Langat,P.; Reid,S.M.; Lam,T.T.; Cotten,M.; Kelly,M.; Van Reeth,K.; Qiu,Y.; Simon,G.; Bonin,E.; Foni,E.; Chiapponi,C.; Larsen,L.; Hjulsager,C.; Markowska-Daniel,I.; Urbaniak,K.; Durrwald,R.; Schlegel,M.; Huovilainen,A.; Davidson,I.; Dan,A.; Loeffen,W.; Edwards,S.; Bublot,M.; Vila,T.; Maldonado,J.; Valls,L.; Brown,I.H.; Pybus,O.G.; Kellam,P.; Tsan-Yuk Lam,T.; van Reeth,K.
EPI640484	PB1	United Kingdom	2010-Dec-03	EPI_ISL_195123	A/swine/England/142162/2010		Import from public-domain	Watson,S.J.; Langat,P.; Reid,S.M.; Lam,T.T.; Cotten,M.; Kelly,M.; Van Reeth,K.; Qiu,Y.; Simon,G.; Bonin,E.; Foni,E.; Chiapponi,C.; Larsen,L.; Hjulsager,C.; Markowska-Daniel,I.; Urbaniak,K.; Durrwald,R.; Schlegel,M.; Huovilainen,A.; Davidson,I.; Dan,A.; Loeffen,W.; Edwards,S.; Bublot,M.; Vila,T.; Maldonado,J.; Valls,L.; Brown,I.H.; Pybus,O.G.; Kellam,P.; Tsan-Yuk Lam,T.; van Reeth,K.
EPI640524	PB1	United Kingdom	2011-Nov-08	EPI_ISL_195125	A/swine/England/1380/2011		Import from public-domain	Watson,S.J.; Langat,P.; Reid,S.M.; Lam,T.T.; Cotten,M.; Kelly,M.; Van Reeth,K.; Qiu,Y.; Simon,G.; Bonin,E.; Foni,E.; Chiapponi,C.; Larsen,L.; Hjulsager,C.; Markowska-Daniel,I.; Urbaniak,K.; Durrwald,R.; Schlegel,M.; Huovilainen,A.; Davidson,I.; Dan,A.; Loeffen,W.; Edwards,S.; Bublot,M.; Vila,T.; Maldonado,J.; Valls,L.; Brown,I.H.; Pybus,O.G.; Kellam,P.; Tsan-Yuk Lam,T.; van Reeth,K.
EPI640546	PB1	United Kingdom	2011-Aug-16	EPI_ISL_195126	A/swine/England/90276/2011		Import from public-domain	Watson,S.J.; Langat,P.; Reid,S.M.; Lam,T.T.; Cotten,M.; Kelly,M.; Van Reeth,K.; Qiu,Y.; Simon,G.; Bonin,E.; Foni,E.; Chiapponi,C.; Larsen,L.; Hjulsager,C.; Markowska-Daniel,I.; Urbaniak,K.; Durrwald,R.; Schlegel,M.; Huovilainen,A.; Davidson,I.; Dan,A.; Loeffen,W.; Edwards,S.; Bublot,M.; Vila,T.; Maldonado,J.; Valls,L.; Brown,I.H.; Pybus,O.G.; Kellam,P.; Tsan-Yuk Lam,T.; van Reeth,K.
EPI640473	PB1	United Kingdom	2011-Jan-19	EPI_ISL_195127	A/swine/England/11449/2011		Import from public-domain	Watson,S.J.; Langat,P.; Reid,S.M.; Lam,T.T.; Cotten,M.; Kelly,M.; Van Reeth,K.; Qiu,Y.; Simon,G.; Bonin,E.; Foni,E.; Chiapponi,C.; Larsen,L.; Hjulsager,C.; Markowska-Daniel,I.; Urbaniak,K.; Durrwald,R.; Schlegel,M.; Huovilainen,A.; Davidson,I.; Dan,A.; Loeffen,W.; Edwards,S.; Bublot,M.; Vila,T.; Maldonado,J.; Valls,L.; Brown,I.H.; Pybus,O.G.; Kellam,P.; Tsan-Yuk Lam,T.; van Reeth,K.
EPI640491	PB1	United Kingdom	2011-Oct-10	EPI_ISL_195128	A/swine/England/112340/2011		Import from public-domain	Watson,S.J.; Langat,P.; Reid,S.M.; Lam,T.T.; Cotten,M.; Kelly,M.; Van Reeth,K.; Qiu,Y.; Simon,G.; Bonin,E.; Foni,E.; Chiapponi,C.; Larsen,L.; Hjulsager,C.; Markowska-Daniel,I.; Urbaniak,K.; Durrwald,R.; Schlegel,M.; Huovilainen,A.; Davidson,I.; Dan,A.; Loeffen,W.; Edwards,S.; Bublot,M.; Vila,T.; Maldonado,J.; Valls,L.; Brown,I.H.; Pybus,O.G.; Kellam,P.; Tsan-Yuk Lam,T.; van Reeth,K.
EPI640550	PB1	United Kingdom	2012-Jan-11	EPI_ISL_195131	A/swine/England/6183/2012		Import from public-domain	Watson,S.J.; Langat,P.; Reid,S.M.; Lam,T.T.; Cotten,M.; Kelly,M.; Van Reeth,K.; Qiu,Y.; Simon,G.; Bonin,E.; Foni,E.; Chiapponi,C.; Larsen,L.; Hjulsager,C.; Markowska-Daniel,I.; Urbaniak,K.; Durrwald,R.; Schlegel,M.; Huovilainen,A.; Davidson,I.; Dan,A.; Loeffen,W.; Edwards,S.; Bublot,M.; Vila,T.; Maldonado,J.; Valls,L.; Brown,I.H.; Pybus,O.G.; Kellam,P.; Tsan-Yuk Lam,T.; van Reeth,K.
EPI640569	PB1	United Kingdom	2012-Feb-09	EPI_ISL_195132	A/swine/England/7800/2012		Import from public-domain	Watson,S.J.; Langat,P.; Reid,S.M.; Lam,T.T.; Cotten,M.; Kelly,M.; Van Reeth,K.; Qiu,Y.; Simon,G.; Bonin,E.; Foni,E.; Chiapponi,C.; Larsen,L.; Hjulsager,C.; Markowska-Daniel,I.; Urbaniak,K.; Durrwald,R.; Schlegel,M.; Huovilainen,A.; Davidson,I.; Dan,A.; Loeffen,W.; Edwards,S.; Bublot,M.; Vila,T.; Maldonado,J.; Valls,L.; Brown,I.H.; Pybus,O.G.; Kellam,P.; Tsan-Yuk Lam,T.; van Reeth,K.
EPI640590	PB1	United Kingdom	2012-Oct-29	EPI_ISL_195133	A/swine/England/30148/2012		Import from public-domain	Watson,S.J.; Langat,P.; Reid,S.M.; Lam,T.T.; Cotten,M.; Kelly,M.; Van Reeth,K.; Qiu,Y.; Simon,G.; Bonin,E.; Foni,E.; Chiapponi,C.; Larsen,L.; Hjulsager,C.; Markowska-Daniel,I.; Urbaniak,K.; Durrwald,R.; Schlegel,M.; Huovilainen,A.; Davidson,I.; Dan,A.; Loeffen,W.; Edwards,S.; Bublot,M.; Vila,T.; Maldonado,J.; Valls,L.; Brown,I.H.; Pybus,O.G.; Kellam,P.; Tsan-Yuk Lam,T.; van Reeth,K.
EPI640494	PB1	United Kingdom	2012-Aug-10	EPI_ISL_195135	A/swine/England/024924/2012		Import from public-domain	Watson,S.J.; Langat,P.; Reid,S.M.; Lam,T.T.; Cotten,M.; Kelly,M.; Van Reeth,K.; Qiu,Y.; Simon,G.; Bonin,E.; Foni,E.; Chiapponi,C.; Larsen,L.; Hjulsager,C.; Markowska-Daniel,I.; Urbaniak,K.; Durrwald,R.; Schlegel,M.; Huovilainen,A.; Davidson,I.; Dan,A.; Loeffen,W.; Edwards,S.; Bublot,M.; Vila,T.; Maldonado,J.; Valls,L.; Brown,I.H.; Pybus,O.G.; Kellam,P.; Tsan-Yuk Lam,T.; van Reeth,K.
EPI640563	PB1	United Kingdom	2013-Jan-03	EPI_ISL_195137	A/swine/England/016947/2013		Import from public-domain	Watson,S.J.; Langat,P.; Reid,S.M.; Lam,T.T.; Cotten,M.; Kelly,M.; Van Reeth,K.; Qiu,Y.; Simon,G.; Bonin,E.; Foni,E.; Chiapponi,C.; Larsen,L.; Hjulsager,C.; Markowska-Daniel,I.; Urbaniak,K.; Durrwald,R.; Schlegel,M.; Huovilainen,A.; Davidson,I.; Dan,A.; Loeffen,W.; Edwards,S.; Bublot,M.; Vila,T.; Maldonado,J.; Valls,L.; Brown,I.H.; Pybus,O.G.; Kellam,P.; Tsan-Yuk Lam,T.; van Reeth,K.
EPI640581	PB1	United Kingdom	2013-May-13	EPI_ISL_195138	A/swine/England/61470/2013		Import from public-domain	Watson,S.J.; Langat,P.; Reid,S.M.; Lam,T.T.; Cotten,M.; Kelly,M.; Van Reeth,K.; Qiu,Y.; Simon,G.; Bonin,E.; Foni,E.; Chiapponi,C.; Larsen,L.; Hjulsager,C.; Markowska-Daniel,I.; Urbaniak,K.; Durrwald,R.; Schlegel,M.; Huovilainen,A.; Davidson,I.; Dan,A.; Loeffen,W.; Edwards,S.; Bublot,M.; Vila,T.; Maldonado,J.; Valls,L.; Brown,I.H.; Pybus,O.G.; Kellam,P.; Tsan-Yuk Lam,T.; van Reeth,K.
EPI640587	PB1	United Kingdom	2013-May-07	EPI_ISL_195139	A/swine/England/61025/2013		Import from public-domain	Watson,S.J.; Langat,P.; Reid,S.M.; Lam,T.T.; Cotten,M.; Kelly,M.; Van Reeth,K.; Qiu,Y.; Simon,G.; Bonin,E.; Foni,E.; Chiapponi,C.; Larsen,L.; Hjulsager,C.; Markowska-Daniel,I.; Urbaniak,K.; Durrwald,R.; Schlegel,M.; Huovilainen,A.; Davidson,I.; Dan,A.; Loeffen,W.; Edwards,S.; Bublot,M.; Vila,T.; Maldonado,J.; Valls,L.; Brown,I.H.; Pybus,O.G.; Kellam,P.; Tsan-Yuk Lam,T.; van Reeth,K.
EPI640665	PB1	Netherlands	2012-Apr-25	EPI_ISL_195149	A/swine/Netherlands/De-Lutte-167A/2012		Import from public-domain	Watson,S.J.; Langat,P.; Reid,S.M.; Lam,T.T.; Cotten,M.; Kelly,M.; Van Reeth,K.; Qiu,Y.; Simon,G.; Bonin,E.; Foni,E.; Chiapponi,C.; Larsen,L.; Hjulsager,C.; Markowska-Daniel,I.; Urbaniak,K.; Durrwald,R.; Schlegel,M.; Huovilainen,A.; Davidson,I.; Dan,A.; Loeffen,W.; Edwards,S.; Bublot,M.; Vila,T.; Maldonado,J.; Valls,L.; Brown,I.H.; Pybus,O.G.; Kellam,P.; Tsan-Yuk Lam,T.; van Reeth,K.
EPI640727	PB1	France	2012-Jul-09	EPI_ISL_195157	A/swine/France/22-120228/2012		Import from public-domain	Watson,S.J.; Langat,P.; Reid,S.M.; Lam,T.T.; Cotten,M.; Kelly,M.; Van Reeth,K.; Qiu,Y.; Simon,G.; Bonin,E.; Foni,E.; Chiapponi,C.; Larsen,L.; Hjulsager,C.; Markowska-Daniel,I.; Urbaniak,K.; Durrwald,R.; Schlegel,M.; Huovilainen,A.; Davidson,I.; Dan,A.; Loeffen,W.; Edwards,S.; Bublot,M.; Vila,T.; Maldonado,J.; Valls,L.; Brown,I.H.; Pybus,O.G.; Kellam,P.; Tsan-Yuk Lam,T.; van Reeth,K.
EPI640734	PB1	France	2012-Oct-18	EPI_ISL_195158	A/swine/France/37-120345/2012		Import from public-domain	Watson,S.J.; Langat,P.; Reid,S.M.; Lam,T.T.; Cotten,M.; Kelly,M.; Van Reeth,K.; Qiu,Y.; Simon,G.; Bonin,E.; Foni,E.; Chiapponi,C.; Larsen,L.; Hjulsager,C.; Markowska-Daniel,I.; Urbaniak,K.; Durrwald,R.; Schlegel,M.; Huovilainen,A.; Davidson,I.; Dan,A.; Loeffen,W.; Edwards,S.; Bublot,M.; Vila,T.; Maldonado,J.; Valls,L.; Brown,I.H.; Pybus,O.G.; Kellam,P.; Tsan-Yuk Lam,T.; van Reeth,K.
EPI640837	PB1	United Kingdom	2013-Sep-03	EPI_ISL_195169	A/swine/England/072512/2013		Import from public-domain	Watson,S.J.; Langat,P.; Reid,S.M.; Lam,T.T.; Cotten,M.; Kelly,M.; Van Reeth,K.; Qiu,Y.; Simon,G.; Bonin,E.; Foni,E.; Chiapponi,C.; Larsen,L.; Hjulsager,C.; Markowska-Daniel,I.; Urbaniak,K.; Durrwald,R.; Schlegel,M.; Huovilainen,A.; Davidson,I.; Dan,A.; Loeffen,W.; Edwards,S.; Bublot,M.; Vila,T.; Maldonado,J.; Valls,L.; Brown,I.H.; Pybus,O.G.; Kellam,P.; Tsan-Yuk Lam,T.; van Reeth,K.
EPI640844	PB1	United Kingdom	2013-Jun-05	EPI_ISL_195170	A/swine/England/063782/2013		Import from public-domain	Watson,S.J.; Langat,P.; Reid,S.M.; Lam,T.T.; Cotten,M.; Kelly,M.; Van Reeth,K.; Qiu,Y.; Simon,G.; Bonin,E.; Foni,E.; Chiapponi,C.; Larsen,L.; Hjulsager,C.; Markowska-Daniel,I.; Urbaniak,K.; Durrwald,R.; Schlegel,M.; Huovilainen,A.; Davidson,I.; Dan,A.; Loeffen,W.; Edwards,S.; Bublot,M.; Vila,T.; Maldonado,J.; Valls,L.; Brown,I.H.; Pybus,O.G.; Kellam,P.; Tsan-Yuk Lam,T.; van Reeth,K.
EPI640904	PB1	Netherlands	2013-Apr-11	EPI_ISL_195179	A/swine/Netherlands/Lemele-CVI2974A/2013		Import from public-domain	Watson,S.J.; Langat,P.; Reid,S.M.; Lam,T.T.; Cotten,M.; Kelly,M.; Van Reeth,K.; Qiu,Y.; Simon,G.; Bonin,E.; Foni,E.; Chiapponi,C.; Larsen,L.; Hjulsager,C.; Markowska-Daniel,I.; Urbaniak,K.; Durrwald,R.; Schlegel,M.; Huovilainen,A.; Davidson,I.; Dan,A.; Loeffen,W.; Edwards,S.; Bublot,M.; Vila,T.; Maldonado,J.; Valls,L.; Brown,I.H.; Pybus,O.G.; Kellam,P.; Tsan-Yuk Lam,T.; van Reeth,K.
EPI640926	PB1	Netherlands	2012-May-15	EPI_ISL_195183	A/swine/Netherlands/Wanroij-CVI2117A/2012		Import from public-domain	Watson,S.J.; Langat,P.; Reid,S.M.; Lam,T.T.; Cotten,M.; Kelly,M.; Van Reeth,K.; Qiu,Y.; Simon,G.; Bonin,E.; Foni,E.; Chiapponi,C.; Larsen,L.; Hjulsager,C.; Markowska-Daniel,I.; Urbaniak,K.; Durrwald,R.; Schlegel,M.; Huovilainen,A.; Davidson,I.; Dan,A.; Loeffen,W.; Edwards,S.; Bublot,M.; Vila,T.; Maldonado,J.; Valls,L.; Brown,I.H.; Pybus,O.G.; Kellam,P.; Tsan-Yuk Lam,T.; van Reeth,K.
EPI641307	PB1	United Kingdom	1996-Apr-30	EPI_ISL_195235	A/swine/England/17394/1996		Import from public-domain	Watson,S.J.; Langat,P.; Reid,S.M.; Lam,T.T.; Cotten,M.; Kelly,M.; Van Reeth,K.; Qiu,Y.; Simon,G.; Bonin,E.; Foni,E.; Chiapponi,C.; Larsen,L.; Hjulsager,C.; Markowska-Daniel,I.; Urbaniak,K.; Durrwald,R.; Schlegel,M.; Huovilainen,A.; Davidson,I.; Dan,A.; Loeffen,W.; Edwards,S.; Bublot,M.; Vila,T.; Maldonado,J.; Valls,L.; Brown,I.H.; Pybus,O.G.; Kellam,P.; Tsan-Yuk Lam,T.; van Reeth,K.
EPI840038	PB1	United States	2015-Jun-18	EPI_ISL_195378	A/swine/Oklahoma/A02024960/2015		Import from public-domain	Lin,K.; Olson,W.J.; Zhang,J.
EPI840048	PB1	United States	2015-Jun-16	EPI_ISL_195379	A/swine/Arkansas/A02024832/2015		Import from public-domain	Lin,K.; Olson,W.J.; Zhang,J.
EPI839853	PB1	United States	2015-Jun-24	EPI_ISL_195446	A/swine/South Dakota/A01823237/2015		Import from public-domain
EPI840067	PB1	United States	2015-Jul-01	EPI_ISL_195459	A/swine/Missouri/A02076915/2015		Import from public-domain	Lin,K.; Olson,W.J.; Zhang,J.
EPI1212966	PB1	Mexico	2013-Sep-09	EPI_ISL_195982	A/swine/Mexico/10032432/2013		Import from public-domain	Nelson,M.; Culhane,M.R.; Rovira,A.; Torremorell,M.; Guerrero,P.; Norambuena,J.; Nelson,M.I.
EPI1212990	PB1	Mexico	2014-Jan-15	EPI_ISL_195985	A/swine/Mexico/10290795/2014		Import from public-domain	Nelson,M.; Culhane,M.R.; Rovira,A.; Torremorell,M.; Guerrero,P.; Norambuena,J.; Nelson,M.I.
EPI1213296	PB1	Mexico	2013-Apr-04	EPI_ISL_196011	A/swine/Mexico/9711817/2013		Import from public-domain	Nelson,M.; Culhane,M.R.; Rovira,A.; Torremorell,M.; Guerrero,P.; Norambuena,J.; Nelson,M.I.
EPI1213243	PB1	Mexico	2013-May-16	EPI_ISL_196022	A/swine/Mexico/9800379/2013		Import from public-domain	Nelson,M.; Culhane,M.R.; Rovira,A.; Torremorell,M.; Guerrero,P.; Norambuena,J.; Nelson,M.I.
EPI653013	PB1	United States	2015-May-04	EPI_ISL_198159	A/swine/Indiana/A01260888/2015		Import from public-domain
EPI840004	PB1	United States	2015-Aug-07	EPI_ISL_200093	A/swine/North Carolina/A02076945/2015		Import from public-domain	Lin,K.; Huang,H.; Zhang,J.
EPI839930	PB1	United States	2015-Aug-12	EPI_ISL_200097	A/swine/Oklahoma/A02025582/2015		Import from public-domain	Lin,K.; Huang,H.; Zhang,J.
EPI839994	PB1	United States	2015-Aug-12	EPI_ISL_200105	A/swine/Oklahoma/A02076949/2015		Import from public-domain	Lin,K.; Huang,H.; Zhang,J.
EPI839886	PB1	United States	2015-Aug-12	EPI_ISL_200108	A/swine/Oklahoma/A01770387/2015		Import from public-domain	Lin,K.; Huang,H.; Zhang,J.
EPI663590	PB1	United States	2015-Jul-20	EPI_ISL_200143	A/swine/Indiana/A01260943/2015		Import from public-domain
EPI669628	PB1	United States	2014-Jan-01	EPI_ISL_200847	A/swine/Indiana/14TOSU0028/2014		Import from public-domain	Symer,D.S.; Akagi,K.A.; Webb,A.W.; Ozer,H.O.; Daugherty,C.D.; Warner,S.W.; Nolting,J.N.; Nelson,S.N.; Zentkovich,M.Z.; Bowman,A.B.
EPI669337	PB1	United States	2014-Jan-01	EPI_ISL_200855	A/swine/Ohio/14TOSU23771/2014		Import from public-domain	Symer,D.S.; Akagi,K.A.; Webb,A.W.; Ozer,H.O.; Daugherty,C.D.; Warner,S.W.; Nolting,J.N.; Nelson,S.N.; Zentkovich,M.Z.; Bowman,A.B.
EPI669676	PB1	United States	2014-Jan-01	EPI_ISL_200867	A/swine/Indiana/14TOSU0032/2014		Import from public-domain	Symer,D.S.; Akagi,K.A.; Webb,A.W.; Ozer,H.O.; Daugherty,C.D.; Warner,S.W.; Nolting,J.N.; Nelson,S.N.; Zentkovich,M.Z.; Bowman,A.B.
EPI669537	PB1	United States	2014-Jan-01	EPI_ISL_200897	A/swine/Ohio/14TOSU23764/2014		Import from public-domain	Symer,D.S.; Akagi,K.A.; Webb,A.W.; Ozer,H.O.; Daugherty,C.D.; Warner,S.W.; Nolting,J.N.; Nelson,S.N.; Zentkovich,M.Z.; Bowman,A.B.
EPI669170	PB1	United States	2015-Jul-05	EPI_ISL_200935	A/swine/Indiana/A01260933/2015		Import from public-domain
EPI669184	PB1	United States	2015-Jul-27	EPI_ISL_200937	A/swine/Indiana/A01260948/2015		Import from public-domain
EPI839830	PB1	United States	2015-Aug-26	EPI_ISL_200975	A/swine/Arkansas/A01770795/2015		Import from public-domain	Lin,K.; Huang,H.; Zhang,J.
EPI839881	PB1	United States	2015-Aug-27	EPI_ISL_200980	A/swine/Oklahoma/A01857063/2015		Import from public-domain	Lin,K.; Huang,H.; Zhang,J.
EPI1034572	PB1	United States	2015-Oct-20	EPI_ISL_203097	A/swine/Iowa/A01795483/2015		Import from public-domain	Lin,K.; Huang,H.; Zhang,J.
EPI941513	PB1	United States	2015-Oct-19	EPI_ISL_203109	A/swine/North Carolina/A01945748/2015		Import from public-domain	Lin,K.; Huang,H.; Zhang,J.
EPI1034666	PB1	United States	2015-Oct-22	EPI_ISL_203143	A/swine/Oklahoma/A01857957/2015		Import from public-domain	Lin,K.; Huang,H.; Zhang,J.
EPI839960	PB1	United States	2015-Oct-02	EPI_ISL_203174	A/swine/North Carolina/A01944409/2015		Import from public-domain	Lin,K.; Huang,H.; Zhang,J.
EPI839965	PB1	United States	2015-Oct-06	EPI_ISL_203177	A/swine/Oklahoma/A01944447/2015		Import from public-domain	Lin,K.; Huang,H.; Zhang,J.
EPI839897	PB1	United States	2015-Oct-01	EPI_ISL_203193	A/swine/Oklahoma/A01857679/2015		Import from public-domain	Lin,K.; Huang,H.; Zhang,J.
EPI839902	PB1	United States	2015-Sep-30	EPI_ISL_203194	A/swine/Pennsylvania/A01944215/2015		Import from public-domain	Lin,K.; Huang,H.; Zhang,J.
EPI837420	PB1	United States	2015-Oct-27	EPI_ISL_205043	A/swine/North Carolina/A01945949/2015		Import from public-domain	Lin,K.; Huang,H.; Zhang,J.
EPI682798	PB1	China	2012-Oct-20	EPI_ISL_205060	A/swine/Henan/PL01/2012		Import from public-domain	Weng,S.; Chang,Y.; Cao,J.; Li,J.; Zhang,L.; Zhang,S.
EPI891927	PB1	United States	2015-Nov-04	EPI_ISL_205075	A/swine/Iowa/A01797178/2015		Import from public-domain	Lin,K.; Huang,H.; Zhang,J.
EPI840018	PB1	United States	2015-Jul-08	EPI_ISL_205518	A/swine/Pennsylvania/A02035484/2015		Import from public-domain	Lin,K.; Olson,W.J.; Zhang,J.
EPI817180	PB1	France	2013-Jun-05	EPI_ISL_205921	A/swine/France/22-130212/2013		Import from public-domain	Bonin,E.; Gorin,S.; Queguiner,S.; Barbier,N.; Simon,G.
EPI837177	PB1	United States	2015-Nov-11	EPI_ISL_206009	A/swine/North Carolina/A01796310/2015		Import from public-domain	Lin,K.; Huang,H.; Zhang,J.
EPI891970	PB1	United States	2015-Nov-05	EPI_ISL_206016	A/swine/Illinois/A01795970/2015		Import from public-domain	Lin,K.; Huang,H.; Zhang,J.
EPI693742	PB1	Canada	2012-Mar-16	EPI_ISL_207034	A/swine/Manitoba/D0170/2012		Import from public-domain	Das,S.R.; Halpin,R.A.; Lin,X.; Akopov,A.; Fedorova,N.; Puri,V.; Stockwell,T.; Amedeo,P.; Katzel,D.; Schobel,S.; Shrivastava,S.; Culhane,M.; Patnayak,D.; Redies,L.; Nelson,M.; Bao,Y.; Sanders,R.; Zhdanov,S.; Kiryutin,B.; Lipman,D.J.; Tatusova,T.; Detmer,S.
EPI693785	PB1	Canada	2012-May-03	EPI_ISL_207039	A/swine/Manitoba/D0171/2012		Import from public-domain	Das,S.R.; Halpin,R.A.; Lin,X.; Akopov,A.; Fedorova,N.; Puri,V.; Stockwell,T.; Amedeo,P.; Katzel,D.; Schobel,S.; Shrivastava,S.; Culhane,M.; Patnayak,D.; Redies,L.; Nelson,M.; Bao,Y.; Sanders,R.; Zhdanov,S.; Kiryutin,B.; Lipman,D.J.; Tatusova,T.; Detmer,S.
EPI693822	PB1	Canada	2012-Sep-20	EPI_ISL_207044	A/swine/Manitoba/D0173/2012		Import from public-domain	Das,S.R.; Halpin,R.A.; Lin,X.; Akopov,A.; Fedorova,N.; Puri,V.; Stockwell,T.; Amedeo,P.; Katzel,D.; Schobel,S.; Shrivastava,S.; Culhane,M.; Patnayak,D.; Redies,L.; Nelson,M.; Bao,Y.; Sanders,R.; Zhdanov,S.; Kiryutin,B.; Lipman,D.J.; Tatusova,T.; Detmer,S.
EPI693837	PB1	Canada	2012-Sep-26	EPI_ISL_207046	A/swine/Manitoba/D0364/2012		Import from public-domain	Das,S.R.; Halpin,R.A.; Lin,X.; Akopov,A.; Fedorova,N.; Puri,V.; Stockwell,T.; Amedeo,P.; Katzel,D.; Schobel,S.; Shrivastava,S.; Culhane,M.; Patnayak,D.; Redies,L.; Nelson,M.; Bao,Y.; Sanders,R.; Zhdanov,S.; Kiryutin,B.; Lipman,D.J.; Tatusova,T.; Detmer,S.
EPI693898	PB1	Canada	2012-Oct-25	EPI_ISL_207054	A/swine/Manitoba/D0365/2012		Import from public-domain	Das,S.R.; Halpin,R.A.; Lin,X.; Akopov,A.; Fedorova,N.; Puri,V.; Stockwell,T.; Amedeo,P.; Katzel,D.; Schobel,S.; Shrivastava,S.; Culhane,M.; Patnayak,D.; Redies,L.; Nelson,M.; Bao,Y.; Sanders,R.; Zhdanov,S.; Kiryutin,B.; Lipman,D.J.; Tatusova,T.; Detmer,S.
EPI693905	PB1	Canada	2012-Oct-25	EPI_ISL_207055	A/swine/Manitoba/D0104/2012		Import from public-domain	Das,S.R.; Halpin,R.A.; Lin,X.; Akopov,A.; Fedorova,N.; Puri,V.; Stockwell,T.; Amedeo,P.; Katzel,D.; Schobel,S.; Shrivastava,S.; Culhane,M.; Patnayak,D.; Redies,L.; Nelson,M.; Bao,Y.; Sanders,R.; Zhdanov,S.; Kiryutin,B.; Lipman,D.J.; Tatusova,T.; Detmer,S.
EPI694125	PB1	Canada	2013-May-02	EPI_ISL_207082	A/swine/Manitoba/D0226/2013		Import from public-domain	Das,S.R.; Halpin,R.A.; Lin,X.; Akopov,A.; Fedorova,N.; Puri,V.; Stockwell,T.; Amedeo,P.; Katzel,D.; Schobel,S.; Shrivastava,S.; Culhane,M.; Patnayak,D.; Redies,L.; Nelson,M.; Bao,Y.; Sanders,R.; Zhdanov,S.; Kiryutin,B.; Lipman,D.J.; Tatusova,T.; Detmer,S.
EPI694311	PB1	Canada	2013-Aug-22	EPI_ISL_207108	A/swine/Manitoba/D0265/2013		Import from public-domain	Das,S.R.; Halpin,R.A.; Lin,X.; Akopov,A.; Fedorova,N.; Puri,V.; Stockwell,T.; Amedeo,P.; Katzel,D.; Schobel,S.; Shrivastava,S.; Culhane,M.; Patnayak,D.; Redies,L.; Nelson,M.; Bao,Y.; Sanders,R.; Zhdanov,S.; Kiryutin,B.; Lipman,D.J.; Tatusova,T.; Detmer,S.
EPI694325	PB1	Canada	2013-Aug-28	EPI_ISL_207110	A/swine/Manitoba/D0267/2013		Import from public-domain	Das,S.R.; Halpin,R.A.; Lin,X.; Akopov,A.; Fedorova,N.; Puri,V.; Stockwell,T.; Amedeo,P.; Katzel,D.; Schobel,S.; Shrivastava,S.; Culhane,M.; Patnayak,D.; Redies,L.; Nelson,M.; Bao,Y.; Sanders,R.; Zhdanov,S.; Kiryutin,B.; Lipman,D.J.; Tatusova,T.; Detmer,S.
EPI694297	PB1	Canada	2013-Sep-11	EPI_ISL_207111	A/swine/Manitoba/D0268/2013		Import from public-domain	Das,S.R.; Halpin,R.A.; Lin,X.; Akopov,A.; Fedorova,N.; Puri,V.; Stockwell,T.; Amedeo,P.; Katzel,D.; Schobel,S.; Shrivastava,S.; Culhane,M.; Patnayak,D.; Redies,L.; Nelson,M.; Bao,Y.; Sanders,R.; Zhdanov,S.; Kiryutin,B.; Lipman,D.J.; Tatusova,T.; Detmer,S.
EPI694380	PB1	Canada	2013-Sep-26	EPI_ISL_207117	A/swine/Manitoba/D0272/2013		Import from public-domain	Das,S.R.; Halpin,R.A.; Lin,X.; Akopov,A.; Fedorova,N.; Puri,V.; Stockwell,T.; Amedeo,P.; Katzel,D.; Schobel,S.; Shrivastava,S.; Culhane,M.; Patnayak,D.; Redies,L.; Nelson,M.; Bao,Y.; Sanders,R.; Zhdanov,S.; Kiryutin,B.; Lipman,D.J.; Tatusova,T.; Detmer,S.
EPI694388	PB1	Canada	2013-Sep-26	EPI_ISL_207118	A/swine/Manitoba/D0273/2013		Import from public-domain	Das,S.R.; Halpin,R.A.; Lin,X.; Akopov,A.; Fedorova,N.; Puri,V.; Stockwell,T.; Amedeo,P.; Katzel,D.; Schobel,S.; Shrivastava,S.; Culhane,M.; Patnayak,D.; Redies,L.; Nelson,M.; Bao,Y.; Sanders,R.; Zhdanov,S.; Kiryutin,B.; Lipman,D.J.; Tatusova,T.; Detmer,S.
EPI694452	PB1	Canada	2013-Oct-10	EPI_ISL_207137	A/swine/Manitoba/D0275/2013		Import from public-domain	Das,S.R.; Halpin,R.A.; Lin,X.; Akopov,A.; Fedorova,N.; Puri,V.; Stockwell,T.; Amedeo,P.; Katzel,D.; Schobel,S.; Shrivastava,S.; Culhane,M.; Patnayak,D.; Redies,L.; Nelson,M.; Bao,Y.; Sanders,R.; Zhdanov,S.; Kiryutin,B.; Lipman,D.J.; Tatusova,T.; Detmer,S.
EPI694459	PB1	Canada	2013-Oct-10	EPI_ISL_207138	A/swine/Manitoba/D0276/2013		Import from public-domain	Das,S.R.; Halpin,R.A.; Lin,X.; Akopov,A.; Fedorova,N.; Puri,V.; Stockwell,T.; Amedeo,P.; Katzel,D.; Schobel,S.; Shrivastava,S.; Culhane,M.; Patnayak,D.; Redies,L.; Nelson,M.; Bao,Y.; Sanders,R.; Zhdanov,S.; Kiryutin,B.; Lipman,D.J.; Tatusova,T.; Detmer,S.
EPI694443	PB1	Canada	2013-Oct-10	EPI_ISL_207139	A/swine/Manitoba/D0277/2013		Import from public-domain	Das,S.R.; Halpin,R.A.; Lin,X.; Akopov,A.; Fedorova,N.; Puri,V.; Stockwell,T.; Amedeo,P.; Katzel,D.; Schobel,S.; Shrivastava,S.; Culhane,M.; Patnayak,D.; Redies,L.; Nelson,M.; Bao,Y.; Sanders,R.; Zhdanov,S.; Kiryutin,B.; Lipman,D.J.; Tatusova,T.; Detmer,S.
EPI694480	PB1	Canada	2013-Oct-10	EPI_ISL_207141	A/swine/Manitoba/D0279/2013		Import from public-domain	Das,S.R.; Halpin,R.A.; Lin,X.; Akopov,A.; Fedorova,N.; Puri,V.; Stockwell,T.; Amedeo,P.; Katzel,D.; Schobel,S.; Shrivastava,S.; Culhane,M.; Patnayak,D.; Redies,L.; Nelson,M.; Bao,Y.; Sanders,R.; Zhdanov,S.; Kiryutin,B.; Lipman,D.J.; Tatusova,T.; Detmer,S.
EPI694508	PB1	Canada	2013-Oct-24	EPI_ISL_207144	A/swine/Manitoba/D0282/2013		Import from public-domain	Das,S.R.; Halpin,R.A.; Lin,X.; Akopov,A.; Fedorova,N.; Puri,V.; Stockwell,T.; Amedeo,P.; Katzel,D.; Schobel,S.; Shrivastava,S.; Culhane,M.; Patnayak,D.; Redies,L.; Nelson,M.; Bao,Y.; Sanders,R.; Zhdanov,S.; Kiryutin,B.; Lipman,D.J.; Tatusova,T.; Detmer,S.
EPI694522	PB1	Canada	2013-Oct-24	EPI_ISL_207146	A/swine/Manitoba/D0284/2013		Import from public-domain	Das,S.R.; Halpin,R.A.; Lin,X.; Akopov,A.; Fedorova,N.; Puri,V.; Stockwell,T.; Amedeo,P.; Katzel,D.; Schobel,S.; Shrivastava,S.; Culhane,M.; Patnayak,D.; Redies,L.; Nelson,M.; Bao,Y.; Sanders,R.; Zhdanov,S.; Kiryutin,B.; Lipman,D.J.; Tatusova,T.; Detmer,S.
EPI694529	PB1	Canada	2013-Oct-24	EPI_ISL_207147	A/swine/Manitoba/D0285/2013		Import from public-domain	Das,S.R.; Halpin,R.A.; Lin,X.; Akopov,A.; Fedorova,N.; Puri,V.; Stockwell,T.; Amedeo,P.; Katzel,D.; Schobel,S.; Shrivastava,S.; Culhane,M.; Patnayak,D.; Redies,L.; Nelson,M.; Bao,Y.; Sanders,R.; Zhdanov,S.; Kiryutin,B.; Lipman,D.J.; Tatusova,T.; Detmer,S.
EPI694536	PB1	Canada	2013-Oct-24	EPI_ISL_207148	A/swine/Manitoba/D0286/2013		Import from public-domain	Das,S.R.; Halpin,R.A.; Lin,X.; Akopov,A.; Fedorova,N.; Puri,V.; Stockwell,T.; Amedeo,P.; Katzel,D.; Schobel,S.; Shrivastava,S.; Culhane,M.; Patnayak,D.; Redies,L.; Nelson,M.; Bao,Y.; Sanders,R.; Zhdanov,S.; Kiryutin,B.; Lipman,D.J.; Tatusova,T.; Detmer,S.
EPI694564	PB1	Canada	2013-Nov-07	EPI_ISL_207151	A/swine/Manitoba/D0289/2013		Import from public-domain	Das,S.R.; Halpin,R.A.; Lin,X.; Akopov,A.; Fedorova,N.; Puri,V.; Stockwell,T.; Amedeo,P.; Katzel,D.; Schobel,S.; Shrivastava,S.; Culhane,M.; Patnayak,D.; Redies,L.; Nelson,M.; Bao,Y.; Sanders,R.; Zhdanov,S.; Kiryutin,B.; Lipman,D.J.; Tatusova,T.; Detmer,S.
EPI694571	PB1	Canada	2013-Nov-20	EPI_ISL_207152	A/swine/Manitoba/D0290/2013		Import from public-domain	Das,S.R.; Halpin,R.A.; Lin,X.; Akopov,A.; Fedorova,N.; Puri,V.; Stockwell,T.; Amedeo,P.; Katzel,D.; Schobel,S.; Shrivastava,S.; Culhane,M.; Patnayak,D.; Redies,L.; Nelson,M.; Bao,Y.; Sanders,R.; Zhdanov,S.; Kiryutin,B.; Lipman,D.J.; Tatusova,T.; Detmer,S.
EPI694592	PB1	Canada	2013-Nov-20	EPI_ISL_207155	A/swine/Manitoba/D0293/2013		Import from public-domain	Das,S.R.; Halpin,R.A.; Lin,X.; Akopov,A.; Fedorova,N.; Puri,V.; Stockwell,T.; Amedeo,P.; Katzel,D.; Schobel,S.; Shrivastava,S.; Culhane,M.; Patnayak,D.; Redies,L.; Nelson,M.; Bao,Y.; Sanders,R.; Zhdanov,S.; Kiryutin,B.; Lipman,D.J.; Tatusova,T.; Detmer,S.
EPI694605	PB1	Canada	2013-Nov-20	EPI_ISL_207156	A/swine/Manitoba/D0294/2013		Import from public-domain	Das,S.R.; Halpin,R.A.; Lin,X.; Akopov,A.; Fedorova,N.; Puri,V.; Stockwell,T.; Amedeo,P.; Katzel,D.; Schobel,S.; Shrivastava,S.; Culhane,M.; Patnayak,D.; Redies,L.; Nelson,M.; Bao,Y.; Sanders,R.; Zhdanov,S.; Kiryutin,B.; Lipman,D.J.; Tatusova,T.; Detmer,S.
EPI694612	PB1	Canada	2013-Nov-20	EPI_ISL_207157	A/swine/Manitoba/D0295/2013		Import from public-domain	Das,S.R.; Halpin,R.A.; Lin,X.; Akopov,A.; Fedorova,N.; Puri,V.; Stockwell,T.; Amedeo,P.; Katzel,D.; Schobel,S.; Shrivastava,S.; Culhane,M.; Patnayak,D.; Redies,L.; Nelson,M.; Bao,Y.; Sanders,R.; Zhdanov,S.; Kiryutin,B.; Lipman,D.J.; Tatusova,T.; Detmer,S.
EPI694626	PB1	Canada	2013-Dec-05	EPI_ISL_207159	A/swine/Manitoba/D0296/2013		Import from public-domain	Das,S.R.; Halpin,R.A.; Lin,X.; Akopov,A.; Fedorova,N.; Puri,V.; Stockwell,T.; Amedeo,P.; Katzel,D.; Schobel,S.; Shrivastava,S.; Culhane,M.; Patnayak,D.; Redies,L.; Nelson,M.; Bao,Y.; Sanders,R.; Zhdanov,S.; Kiryutin,B.; Lipman,D.J.; Tatusova,T.; Detmer,S.
EPI694633	PB1	Canada	2013-Dec-05	EPI_ISL_207160	A/swine/Manitoba/D0297/2013		Import from public-domain	Das,S.R.; Halpin,R.A.; Lin,X.; Akopov,A.; Fedorova,N.; Puri,V.; Stockwell,T.; Amedeo,P.; Katzel,D.; Schobel,S.; Shrivastava,S.; Culhane,M.; Patnayak,D.; Redies,L.; Nelson,M.; Bao,Y.; Sanders,R.; Zhdanov,S.; Kiryutin,B.; Lipman,D.J.; Tatusova,T.; Detmer,S.
EPI694644	PB1	Canada	2013-Dec-05	EPI_ISL_207161	A/swine/Manitoba/D0298/2013		Import from public-domain	Das,S.R.; Halpin,R.A.; Lin,X.; Akopov,A.; Fedorova,N.; Puri,V.; Stockwell,T.; Amedeo,P.; Katzel,D.; Schobel,S.; Shrivastava,S.; Culhane,M.; Patnayak,D.; Redies,L.; Nelson,M.; Bao,Y.; Sanders,R.; Zhdanov,S.; Kiryutin,B.; Lipman,D.J.; Tatusova,T.; Detmer,S.
EPI694671	PB1	Canada	2013-Dec-05	EPI_ISL_207167	A/swine/Manitoba/D0301/2013		Import from public-domain	Das,S.R.; Halpin,R.A.; Lin,X.; Akopov,A.; Fedorova,N.; Puri,V.; Stockwell,T.; Amedeo,P.; Katzel,D.; Schobel,S.; Shrivastava,S.; Culhane,M.; Patnayak,D.; Redies,L.; Nelson,M.; Bao,Y.; Sanders,R.; Zhdanov,S.; Kiryutin,B.; Lipman,D.J.; Tatusova,T.; Detmer,S.
EPI694678	PB1	Canada	2013-Dec-05	EPI_ISL_207168	A/swine/Manitoba/D0302/2013		Import from public-domain	Das,S.R.; Halpin,R.A.; Lin,X.; Akopov,A.; Fedorova,N.; Puri,V.; Stockwell,T.; Amedeo,P.; Katzel,D.; Schobel,S.; Shrivastava,S.; Culhane,M.; Patnayak,D.; Redies,L.; Nelson,M.; Bao,Y.; Sanders,R.; Zhdanov,S.; Kiryutin,B.; Lipman,D.J.; Tatusova,T.; Detmer,S.
EPI694713	PB1	Canada	2014-Jan-07	EPI_ISL_207172	A/swine/Manitoba/D0303/2014		Import from public-domain	Das,S.R.; Halpin,R.A.; Lin,X.; Akopov,A.; Fedorova,N.; Puri,V.; Stockwell,T.; Amedeo,P.; Katzel,D.; Schobel,S.; Shrivastava,S.; Culhane,M.; Patnayak,D.; Redies,L.; Nelson,M.; Bao,Y.; Sanders,R.; Zhdanov,S.; Kiryutin,B.; Lipman,D.J.; Tatusova,T.; Detmer,S.
EPI694734	PB1	Canada	2014-Feb-05	EPI_ISL_207175	A/swine/Manitoba/D0316/2014		Import from public-domain	Das,S.R.; Halpin,R.A.; Lin,X.; Akopov,A.; Fedorova,N.; Puri,V.; Stockwell,T.; Amedeo,P.; Katzel,D.; Schobel,S.; Shrivastava,S.; Culhane,M.; Patnayak,D.; Redies,L.; Nelson,M.; Bao,Y.; Sanders,R.; Zhdanov,S.; Kiryutin,B.; Lipman,D.J.; Tatusova,T.; Detmer,S.
EPI694741	PB1	Canada	2014-Feb-05	EPI_ISL_207176	A/swine/Manitoba/D0317/2014		Import from public-domain	Das,S.R.; Halpin,R.A.; Lin,X.; Akopov,A.; Fedorova,N.; Puri,V.; Stockwell,T.; Amedeo,P.; Katzel,D.; Schobel,S.; Shrivastava,S.; Culhane,M.; Patnayak,D.; Redies,L.; Nelson,M.; Bao,Y.; Sanders,R.; Zhdanov,S.; Kiryutin,B.; Lipman,D.J.; Tatusova,T.; Detmer,S.
EPI694748	PB1	Canada	2014-Feb-05	EPI_ISL_207177	A/swine/Manitoba/D0319/2014		Import from public-domain	Das,S.R.; Halpin,R.A.; Lin,X.; Akopov,A.; Fedorova,N.; Puri,V.; Stockwell,T.; Amedeo,P.; Katzel,D.; Schobel,S.; Shrivastava,S.; Culhane,M.; Patnayak,D.; Redies,L.; Nelson,M.; Bao,Y.; Sanders,R.; Zhdanov,S.; Kiryutin,B.; Lipman,D.J.; Tatusova,T.; Detmer,S.
EPI694848	PB1	Italy	2013-Dec-27	EPI_ISL_207226	A/swine/Italy/11546-62/2013	Istituto Zooprofilattico Sperimentale Delle Venezie	Istituto Zooprofilattico Sperimentale Delle Venezie	Beato, M.S.; Fusaro, A. ; Milani, A.; Tassoni, L.; Mion, M.; Bonfanti, L.; Monne, I.
EPI694856	PB1	Italy	2013-Dec-27	EPI_ISL_207227	A/swine/Italy/11546-65/2013	Istituto Zooprofilattico Sperimentale Delle Venezie	Istituto Zooprofilattico Sperimentale Delle Venezie	Beato, M.S.; Fusaro, A. ; Milani, A.; Tassoni, L.; Mion, M.; Bonfanti, L.; Monne, I.
EPI694872	PB1	Italy	2014-Jan-08	EPI_ISL_207229	A/swine/Italy/50064-3/2014	Istituto Zooprofilattico Sperimentale Delle Venezie	Istituto Zooprofilattico Sperimentale Delle Venezie	Beato, M.S.; Fusaro, A. ; Milani, A.; Tassoni, L.; Mion, M.; Bonfanti, L.; Monne, I.
EPI694888	PB1	Italy	2014-Jan-29	EPI_ISL_207231	A/swine/Italy/50206-28/2014	Istituto Zooprofilattico Sperimentale Delle Venezie	Istituto Zooprofilattico Sperimentale Delle Venezie	Beato, M.S.; Fusaro, A. ; Milani, A.; Tassoni, L.; Mion, M.; Bonfanti, L.; Monne, I.
EPI694896	PB1	Italy	2013-Nov-18	EPI_ISL_207232	A/swine/Italy/9529-1/2013	Istituto Zooprofilattico Sperimentale Delle Venezie	Istituto Zooprofilattico Sperimentale Delle Venezie	Beato, M.S.; Fusaro, A. ; Milani, A.; Tassoni, L.; Mion, M.; Bonfanti, L.; Monne, I.
EPI694904	PB1	Italy	2013-Nov-18	EPI_ISL_207233	A/swine/Italy/9529-70/2013	Istituto Zooprofilattico Sperimentale Delle Venezie	Istituto Zooprofilattico Sperimentale Delle Venezie	Beato, M.S.; Fusaro, A. ; Milani, A.; Tassoni, L.; Mion, M.; Bonfanti, L.; Monne, I.
EPI697633	PB1	Canada	2014-Mar-05	EPI_ISL_207873	A/swine/Manitoba/D0322/2014		Import from public-domain	Das,S.R.; Halpin,R.A.; Lin,X.; Akopov,A.; Fedorova,N.; Puri,V.; Stockwell,T.; Amedeo,P.; Katzel,D.; Schobel,S.; Shrivastava,S.; Culhane,M.; Patnayak,D.; Redies,L.; Nelson,M.; Bao,Y.; Sanders,R.; Zhdanov,S.; Kiryutin,B.; Lipman,D.J.; Tatusova,T.; Detmer,S.
EPI697640	PB1	Canada	2014-Mar-19	EPI_ISL_207874	A/swine/Manitoba/D0324/2014		Import from public-domain	Das,S.R.; Halpin,R.A.; Lin,X.; Akopov,A.; Fedorova,N.; Puri,V.; Stockwell,T.; Amedeo,P.; Katzel,D.; Schobel,S.; Shrivastava,S.; Culhane,M.; Patnayak,D.; Redies,L.; Nelson,M.; Bao,Y.; Sanders,R.; Zhdanov,S.; Kiryutin,B.; Lipman,D.J.; Tatusova,T.; Detmer,S.
EPI697661	PB1	Canada	2014-Apr-15	EPI_ISL_207877	A/swine/Manitoba/D0328/2014		Import from public-domain	Das,S.R.; Halpin,R.A.; Lin,X.; Akopov,A.; Fedorova,N.; Puri,V.; Stockwell,T.; Amedeo,P.; Katzel,D.; Schobel,S.; Shrivastava,S.; Culhane,M.; Patnayak,D.; Redies,L.; Nelson,M.; Bao,Y.; Sanders,R.; Zhdanov,S.; Kiryutin,B.; Lipman,D.J.; Tatusova,T.; Detmer,S.
EPI697678	PB1	Canada	2014-Jun-04	EPI_ISL_207879	A/swine/Manitoba/D0336/2014		Import from public-domain	Das,S.R.; Halpin,R.A.; Lin,X.; Akopov,A.; Fedorova,N.; Puri,V.; Stockwell,T.; Amedeo,P.; Katzel,D.; Schobel,S.; Shrivastava,S.; Culhane,M.; Patnayak,D.; Redies,L.; Nelson,M.; Bao,Y.; Sanders,R.; Zhdanov,S.; Kiryutin,B.; Lipman,D.J.; Tatusova,T.; Detmer,S.
EPI697685	PB1	Canada	2014-Jun-04	EPI_ISL_207880	A/swine/Manitoba/D0337/2014		Import from public-domain	Das,S.R.; Halpin,R.A.; Lin,X.; Akopov,A.; Fedorova,N.; Puri,V.; Stockwell,T.; Amedeo,P.; Katzel,D.; Schobel,S.; Shrivastava,S.; Culhane,M.; Patnayak,D.; Redies,L.; Nelson,M.; Bao,Y.; Sanders,R.; Zhdanov,S.; Kiryutin,B.; Lipman,D.J.; Tatusova,T.; Detmer,S.
EPI697767	PB1	Canada	2014-Jun-04	EPI_ISL_207918	A/swine/Manitoba/D0338/2014		Import from public-domain	Das,S.R.; Halpin,R.A.; Lin,X.; Akopov,A.; Fedorova,N.; Puri,V.; Stockwell,T.; Amedeo,P.; Katzel,D.; Schobel,S.; Shrivastava,S.; Culhane,M.; Patnayak,D.; Redies,L.; Nelson,M.; Bao,Y.; Sanders,R.; Zhdanov,S.; Kiryutin,B.; Lipman,D.J.; Tatusova,T.; Detmer,S.
EPI697773	PB1	Canada	2014-Jun-04	EPI_ISL_207919	A/swine/Manitoba/D0339/2014		Import from public-domain	Das,S.R.; Halpin,R.A.; Lin,X.; Akopov,A.; Fedorova,N.; Puri,V.; Stockwell,T.; Amedeo,P.; Katzel,D.; Schobel,S.; Shrivastava,S.; Culhane,M.; Patnayak,D.; Redies,L.; Nelson,M.; Bao,Y.; Sanders,R.; Zhdanov,S.; Kiryutin,B.; Lipman,D.J.; Tatusova,T.; Detmer,S.
EPI698057	PB1	Canada	2014-Jun-04	EPI_ISL_207921	A/swine/Manitoba/D0341/2014		Import from public-domain	Das,S.R.; Halpin,R.A.; Lin,X.; Akopov,A.; Fedorova,N.; Puri,V.; Stockwell,T.; Amedeo,P.; Katzel,D.; Schobel,S.; Shrivastava,S.; Culhane,M.; Patnayak,D.; Redies,L.; Nelson,M.; Bao,Y.; Sanders,R.; Zhdanov,S.; Kiryutin,B.; Lipman,D.J.; Tatusova,T.; Detmer,S.
EPI698069	PB1	Canada	2014-Jun-18	EPI_ISL_207956	A/swine/Manitoba/D0342/2014		Import from public-domain	Das,S.R.; Halpin,R.A.; Lin,X.; Akopov,A.; Fedorova,N.; Puri,V.; Stockwell,T.; Amedeo,P.; Katzel,D.; Schobel,S.; Shrivastava,S.; Culhane,M.; Patnayak,D.; Redies,L.; Nelson,M.; Bao,Y.; Sanders,R.; Zhdanov,S.; Kiryutin,B.; Lipman,D.J.; Tatusova,T.; Detmer,S.
EPI698083	PB1	Canada	2014-Aug-06	EPI_ISL_207958	A/swine/Manitoba/D0345/2014		Import from public-domain	Das,S.R.; Halpin,R.A.; Lin,X.; Akopov,A.; Fedorova,N.; Puri,V.; Stockwell,T.; Amedeo,P.; Katzel,D.; Schobel,S.; Shrivastava,S.; Culhane,M.; Patnayak,D.; Redies,L.; Nelson,M.; Bao,Y.; Sanders,R.; Zhdanov,S.; Kiryutin,B.; Lipman,D.J.; Tatusova,T.; Detmer,S.
EPI698090	PB1	Canada	2014-Aug-06	EPI_ISL_207959	A/swine/Manitoba/D0347/2014		Import from public-domain	Das,S.R.; Halpin,R.A.; Lin,X.; Akopov,A.; Fedorova,N.; Puri,V.; Stockwell,T.; Amedeo,P.; Katzel,D.; Schobel,S.; Shrivastava,S.; Culhane,M.; Patnayak,D.; Redies,L.; Nelson,M.; Bao,Y.; Sanders,R.; Zhdanov,S.; Kiryutin,B.; Lipman,D.J.; Tatusova,T.; Detmer,S.
EPI698097	PB1	Canada	2014-Aug-06	EPI_ISL_207960	A/swine/Manitoba/D0348/2014		Import from public-domain	Das,S.R.; Halpin,R.A.; Lin,X.; Akopov,A.; Fedorova,N.; Puri,V.; Stockwell,T.; Amedeo,P.; Katzel,D.; Schobel,S.; Shrivastava,S.; Culhane,M.; Patnayak,D.; Redies,L.; Nelson,M.; Bao,Y.; Sanders,R.; Zhdanov,S.; Kiryutin,B.; Lipman,D.J.; Tatusova,T.; Detmer,S.
EPI698124	PB1	Canada	2014-Sep-10	EPI_ISL_207963	A/swine/Manitoba/D0351/2014		Import from public-domain	Das,S.R.; Halpin,R.A.; Lin,X.; Akopov,A.; Fedorova,N.; Puri,V.; Stockwell,T.; Amedeo,P.; Katzel,D.; Schobel,S.; Shrivastava,S.; Culhane,M.; Patnayak,D.; Redies,L.; Nelson,M.; Bao,Y.; Sanders,R.; Zhdanov,S.; Kiryutin,B.; Lipman,D.J.; Tatusova,T.; Detmer,S.
EPI698166	PB1	Canada	2014-Oct-29	EPI_ISL_207968	A/swine/Alberta/SD0042/2014		Import from public-domain	Das,S.R.; Halpin,R.A.; Lin,X.; Akopov,A.; Fedorova,N.; Puri,V.; Stockwell,T.; Amedeo,P.; Katzel,D.; Schobel,S.; Shrivastava,S.; Culhane,M.; Patnayak,D.; Redies,L.; Nelson,M.; Bao,Y.; Sanders,R.; Zhdanov,S.; Kiryutin,B.; Lipman,D.J.; Tatusova,T.; Detmer,S.
EPI698180	PB1	Canada	2014-Dec-02	EPI_ISL_207970	A/swine/Manitoba/D0357/2014		Import from public-domain	Das,S.R.; Halpin,R.A.; Lin,X.; Akopov,A.; Fedorova,N.; Puri,V.; Stockwell,T.; Amedeo,P.; Katzel,D.; Schobel,S.; Shrivastava,S.; Culhane,M.; Patnayak,D.; Redies,L.; Nelson,M.; Bao,Y.; Sanders,R.; Zhdanov,S.; Kiryutin,B.; Lipman,D.J.; Tatusova,T.; Detmer,S.
EPI698187	PB1	Canada	2014-Dec-03	EPI_ISL_207971	A/swine/Manitoba/D0358/2014		Import from public-domain	Das,S.R.; Halpin,R.A.; Lin,X.; Akopov,A.; Fedorova,N.; Puri,V.; Stockwell,T.; Amedeo,P.; Katzel,D.; Schobel,S.; Shrivastava,S.; Culhane,M.; Patnayak,D.; Redies,L.; Nelson,M.; Bao,Y.; Sanders,R.; Zhdanov,S.; Kiryutin,B.; Lipman,D.J.; Tatusova,T.; Detmer,S.
EPI698214	PB1	Canada	2014-Dec-10	EPI_ISL_207974	A/swine/Manitoba/D0359/2014		Import from public-domain	Das,S.R.; Halpin,R.A.; Lin,X.; Akopov,A.; Fedorova,N.; Puri,V.; Stockwell,T.; Amedeo,P.; Katzel,D.; Schobel,S.; Shrivastava,S.; Culhane,M.; Patnayak,D.; Redies,L.; Nelson,M.; Bao,Y.; Sanders,R.; Zhdanov,S.; Kiryutin,B.; Lipman,D.J.; Tatusova,T.; Detmer,S.
EPI698228	PB1	Canada	2014-Dec-10	EPI_ISL_207976	A/swine/Manitoba/D0362/2014		Import from public-domain	Das,S.R.; Halpin,R.A.; Lin,X.; Akopov,A.; Fedorova,N.; Puri,V.; Stockwell,T.; Amedeo,P.; Katzel,D.; Schobel,S.; Shrivastava,S.; Culhane,M.; Patnayak,D.; Redies,L.; Nelson,M.; Bao,Y.; Sanders,R.; Zhdanov,S.; Kiryutin,B.; Lipman,D.J.; Tatusova,T.; Detmer,S.
EPI698297	PB1	Canada	2015-Jan-13	EPI_ISL_207985	A/swine/Manitoba/D0369/2015		Import from public-domain	Das,S.R.; Halpin,R.A.; Lin,X.; Akopov,A.; Fedorova,N.; Puri,V.; Stockwell,T.; Amedeo,P.; Katzel,D.; Schobel,S.; Shrivastava,S.; Culhane,M.; Patnayak,D.; Redies,L.; Nelson,M.; Bao,Y.; Sanders,R.; Zhdanov,S.; Kiryutin,B.; Lipman,D.J.; Tatusova,T.; Detmer,S.
EPI698317	PB1	Canada	2015-Jan-13	EPI_ISL_207987	A/swine/Manitoba/D0372/2015		Import from public-domain	Das,S.R.; Halpin,R.A.; Lin,X.; Akopov,A.; Fedorova,N.; Puri,V.; Stockwell,T.; Amedeo,P.; Katzel,D.; Schobel,S.; Shrivastava,S.; Culhane,M.; Patnayak,D.; Redies,L.; Nelson,M.; Bao,Y.; Sanders,R.; Zhdanov,S.; Kiryutin,B.; Lipman,D.J.; Tatusova,T.; Detmer,S.
EPI698331	PB1	Canada	2015-Feb-12	EPI_ISL_207989	A/swine/Manitoba/D0374/2015		Import from public-domain	Das,S.R.; Halpin,R.A.; Lin,X.; Akopov,A.; Fedorova,N.; Puri,V.; Stockwell,T.; Amedeo,P.; Katzel,D.; Schobel,S.; Shrivastava,S.; Culhane,M.; Patnayak,D.; Redies,L.; Nelson,M.; Bao,Y.; Sanders,R.; Zhdanov,S.; Kiryutin,B.; Lipman,D.J.; Tatusova,T.; Detmer,S.
EPI698345	PB1	Canada	2015-Apr-14	EPI_ISL_207991	A/swine/Manitoba/D0377/2015		Import from public-domain	Das,S.R.; Halpin,R.A.; Lin,X.; Akopov,A.; Fedorova,N.; Puri,V.; Stockwell,T.; Amedeo,P.; Katzel,D.; Schobel,S.; Shrivastava,S.; Culhane,M.; Patnayak,D.; Redies,L.; Nelson,M.; Bao,Y.; Sanders,R.; Zhdanov,S.; Kiryutin,B.; Lipman,D.J.; Tatusova,T.; Detmer,S.
EPI698923	PB1	Canada	2015-Apr-14	EPI_ISL_208063	A/swine/Manitoba/D0378/2015		Import from public-domain	Das,S.R.; Halpin,R.A.; Lin,X.; Akopov,A.; Fedorova,N.; Puri,V.; Stockwell,T.; Amedeo,P.; Katzel,D.; Schobel,S.; Shrivastava,S.; Culhane,M.; Patnayak,D.; Redies,L.; Nelson,M.; Bao,Y.; Sanders,R.; Zhdanov,S.; Kiryutin,B.; Lipman,D.J.; Tatusova,T.; Detmer,S.
EPI837204	PB1	United States	2015-Nov-13	EPI_ISL_208920	A/swine/North Carolina/A01796370/2015		Import from public-domain	Lin,K.; Huang,H.; Zhang,J.
EPI838563	PB1	United States	2015-Dec-01	EPI_ISL_208987	A/swine/Illinois/A01896091/2015		Import from public-domain	Lin,K.; Huang,H.; Zhang,J.
EPI837254	PB1	United States	2015-Nov-24	EPI_ISL_208988	A/swine/Indiana/A01797599/2015		Import from public-domain	Lin,K.; Huang,H.; Zhang,J.
EPI838558	PB1	United States	2015-Dec-14	EPI_ISL_209144	A/swine/Indiana/A01727685/2015		Import from public-domain	Lin,K.; Huang,H.; Zhang,J.
EPI838519	PB1	United States	2015-Dec-14	EPI_ISL_209197	A/swine/Iowa/A01727813/2015		Import from public-domain	Lin,K.; Huang,H.; Zhang,J.
EPI1620474	PB1	United States	2015-Dec-17	EPI_ISL_209199	A/swine/Nebraska/A01727959/2015		Import from public-domain	Lin,K.; Huang,H.; Zhang,J.
EPI899174	PB1	United States	2015-Dec-14	EPI_ISL_211799	A/swine/Oklahoma/A01728097/2015		Import from public-domain	Lin,K.; Huang,H.; Zhang,J.
EPI899214	PB1	United States	2015-Dec-24	EPI_ISL_211807	A/swine/Ohio/A01728547/2015		Import from public-domain	Lin,K.; Huang,H.; Zhang,J.
EPI838496	PB1	United States	2015-Dec-31	EPI_ISL_211825	A/swine/North Carolina/A01728820/2015		Import from public-domain	Lin,K.; Huang,H.; Zhang,J.
EPI838456	PB1	United States	2015-Dec-22	EPI_ISL_212187	A/swine/Nebraska/A01941636/2015		Import from public-domain
EPI838471	PB1	United States	2015-Dec-21	EPI_ISL_212191	A/swine/South Dakota/A01941705/2015		Import from public-domain
EPI845468	PB1	United States	2016-Jan-05	EPI_ISL_212193	A/swine/Nebraska/A01941775/2016		Import from public-domain
EPI891936	PB1	United States	2016-Jan-06	EPI_ISL_212200	A/swine/Iowa/A01729216/2016		Import from public-domain	Lin,K.; Huang,H.; Zhang,J.
EPI899179	PB1	United States	2016-Jan-07	EPI_ISL_212203	A/swine/Illinois/A01729323/2016		Import from public-domain	Lin,K.; Huang,H.; Zhang,J.
EPI897891	PB1	United States	2016-Jan-12	EPI_ISL_213798	A/swine/North Carolina/A01729436/2016		Import from public-domain	Lin,K.; Huang,H.; Zhang,J.
EPI737072	PB1	China	2014-Feb-01	EPI_ISL_217172	A/swine/Zhejiang/SW64/2014		Import from public-domain	Peng,X.; Wu,H.; Xu,L.; Cheng,L.; Jin,C.; Xie,T.; Lu,X.; Wu,N.
EPI845507	PB1	United States	2016-Feb-10	EPI_ISL_217471	A/swine/Illinois/A01731417/2016		Import from public-domain	Lin,K.; Huang,H.; Zhang,J.
EPI845463	PB1	United States	2016-Feb-11	EPI_ISL_217478	A/swine/Indiana/A01731476/2016		Import from public-domain	Lin,K.; Huang,H.; Zhang,J.
EPI741345	PB1	Vietnam	2014-Jul-23	EPI_ISL_218042	A/swine/Dong Nai/07-17-1/2014	National Institute of Animal Health	National Institute of Animal Health	Takemae, N.; Saito, T.
EPI741433	PB1	Vietnam	2014-Jul-22	EPI_ISL_218053	A/swine/Tien Giang/08-02-1/2014	National Institute of Animal Health	National Institute of Animal Health	Takemae, N.; Saito, T.
EPI741440	PB1	Vietnam	2014-Jul-22	EPI_ISL_218054	A/swine/Tien Giang/08-05-1/2014	National Institute of Animal Health	National Institute of Animal Health	Takemae, N.; Saito, T.
EPI741447	PB1	Vietnam	2014-Jul-22	EPI_ISL_218055	A/swine/Tien Giang/08-10-1/2014	National Institute of Animal Health	National Institute of Animal Health	Takemae, N.; Saito, T.
EPI741453	PB1	Vietnam	2014-Jul-22	EPI_ISL_218056	A/swine/Tien Giang/08-11-1/2014	National Institute of Animal Health	National Institute of Animal Health	Takemae, N.; Saito, T.
EPI741461	PB1	Vietnam	2014-Jul-22	EPI_ISL_218057	A/swine/Tien Giang/08-12-1/2014	National Institute of Animal Health	National Institute of Animal Health	Takemae, N.; Saito, T.
EPI741469	PB1	Vietnam	2014-Jul-22	EPI_ISL_218058	A/swine/Tien Giang/08-14-1/2014	National Institute of Animal Health	National Institute of Animal Health	Takemae, N.; Saito, T.
EPI743122	PB1	Vietnam	2015-Feb-09	EPI_ISL_218272	A/swine/Ba Ria Vung Tau/02-16-1/2015	National Institute of Animal Health	National Institute of Animal Health	Takemae, N.; Saito, T.
EPI743130	PB1	Vietnam	2015-Feb-09	EPI_ISL_218273	A/swine/Ba Ria Vung Tau/02-16-1/2015/pAEpC1	National Institute of Animal Health	National Institute of Animal Health	Takemae, N.; Saito, T.
EPI743138	PB1	Vietnam	2015-Feb-09	EPI_ISL_218274	A/swine/Ba Ria Vung Tau/02-17-1/2015	National Institute of Animal Health	National Institute of Animal Health	Takemae, N.; Saito, T.
EPI743146	PB1	Vietnam	2015-Feb-09	EPI_ISL_218275	A/swine/Ba Ria Vung Tau/02-17-1/2015/pAEpC1	National Institute of Animal Health	National Institute of Animal Health	Takemae, N.; Saito, T.
EPI743154	PB1	Vietnam	2015-Feb-09	EPI_ISL_218276	A/swine/Ba Ria Vung Tau/02-21-1/2015	National Institute of Animal Health	National Institute of Animal Health	Takemae, N.; Saito, T.
EPI743162	PB1	Vietnam	2015-Feb-09	EPI_ISL_218277	A/swine/Ba Ria Vung Tau/02-23-1/2015	National Institute of Animal Health	National Institute of Animal Health	Takemae, N.; Saito, T.
EPI743170	PB1	Vietnam	2015-Feb-09	EPI_ISL_218278	A/swine/Ba Ria Vung Tau/02-24-1/2015	National Institute of Animal Health	National Institute of Animal Health	Takemae, N.; Saito, T.
EPI743178	PB1	Vietnam	2015-Feb-09	EPI_ISL_218279	A/swine/Ba Ria Vung Tau/02-28-1/2015	National Institute of Animal Health	National Institute of Animal Health	Takemae, N.; Saito, T.
EPI743186	PB1	Vietnam	2015-Feb-09	EPI_ISL_218280	A/swine/Ba Ria Vung Tau/02-29-1/2015	National Institute of Animal Health	National Institute of Animal Health	Takemae, N.; Saito, T.
EPI743194	PB1	Vietnam	2015-Feb-06	EPI_ISL_218281	A/swine/Dong Nai/07-17-1/2015	National Institute of Animal Health	National Institute of Animal Health	Takemae, N.; Saito, T.
EPI743210	PB1	Vietnam	2015-Feb-06	EPI_ISL_218283	A/swine/Dong Nai/07-26-1/2015	National Institute of Animal Health	National Institute of Animal Health	Takemae, N.; Saito, T.
EPI743226	PB1	Vietnam	2015-Feb-06	EPI_ISL_218285	A/swine/Dong Nai/07-27-1/2015/pAEpC1	National Institute of Animal Health	National Institute of Animal Health	Takemae, N.; Saito, T.
EPI743338	PB1	Vietnam	2015-Feb-06	EPI_ISL_218299	A/swine/Dong Nai/09-16-1/2015	National Institute of Animal Health	National Institute of Animal Health	Takemae, N.; Saito, T.
EPI743362	PB1	Vietnam	2015-Feb-06	EPI_ISL_218302	A/swine/Dong Nai/09-30-1/2015	National Institute of Animal Health	National Institute of Animal Health	Takemae, N.; Saito, T.
EPI743370	PB1	Vietnam	2015-Feb-06	EPI_ISL_218303	A/swine/Dong Nai/09-30-1/2015/pAEpC1	National Institute of Animal Health	National Institute of Animal Health	Takemae, N.; Saito, T.
EPI743378	PB1	Vietnam	2015-Feb-06	EPI_ISL_218304	A/swine/Tien Giang/07-01-1/2015	National Institute of Animal Health	National Institute of Animal Health	Takemae, N.; Saito, T.
EPI743386	PB1	Vietnam	2015-Feb-06	EPI_ISL_218305	A/swine/Tien Giang/07-04-1/2015	National Institute of Animal Health	National Institute of Animal Health	Takemae, N.; Saito, T.
EPI743394	PB1	Vietnam	2015-Feb-06	EPI_ISL_218306	A/swine/Tien Giang/07-04-1/2015/pAEpC1	National Institute of Animal Health	National Institute of Animal Health	Takemae, N.; Saito, T.
EPI743493	PB1	Vietnam	2015-Jul-16	EPI_ISL_218321	A/swine/Dong Nai/08-13-2/2015	National Institute of Animal Health	National Institute of Animal Health	Takemae, N.; Saito, T.
EPI743501	PB1	Vietnam	2015-Jul-16	EPI_ISL_218322	A/swine/Dong Nai/08-18-2/2015	National Institute of Animal Health	National Institute of Animal Health	Takemae, N.; Saito, T.
EPI743509	PB1	Vietnam	2015-Jul-16	EPI_ISL_218323	A/swine/Dong Nai/08-19-2/2015	National Institute of Animal Health	National Institute of Animal Health	Takemae, N.; Saito, T.
EPI743517	PB1	Vietnam	2015-Jul-16	EPI_ISL_218324	A/swine/Dong Nai/08-22-2/2015	National Institute of Animal Health	National Institute of Animal Health	Takemae, N.; Saito, T.
EPI743525	PB1	Vietnam	2015-Jul-16	EPI_ISL_218325	A/swine/Dong Nai/08-22-2/2015/pAEpC1	National Institute of Animal Health	National Institute of Animal Health	Takemae, N.; Saito, T.
EPI743533	PB1	Vietnam	2015-Jul-16	EPI_ISL_218326	A/swine/Dong Nai/08-29-2/2015	National Institute of Animal Health	National Institute of Animal Health	Takemae, N.; Saito, T.
EPI744595	PB1	Vietnam	2015-Dec-17	EPI_ISL_218579	A/swine/Dong Nai/07-01-3/2015	National Institute of Animal Health	National Institute of Animal Health
EPI744603	PB1	Vietnam	2015-Dec-17	EPI_ISL_218580	A/swine/Dong Nai/07-03-3/2015	National Institute of Animal Health	National Institute of Animal Health
EPI744611	PB1	Vietnam	2015-Dec-17	EPI_ISL_218581	A/swine/Dong Nai/07-04-3/2015	National Institute of Animal Health	National Institute of Animal Health
EPI744619	PB1	Vietnam	2015-Dec-17	EPI_ISL_218582	A/swine/Dong Nai/07-05-3/2015	National Institute of Animal Health	National Institute of Animal Health
EPI744627	PB1	Vietnam	2015-Dec-17	EPI_ISL_218583	A/swine/Dong Nai/07-07-3/2015	National Institute of Animal Health	National Institute of Animal Health
EPI744635	PB1	Vietnam	2015-Dec-17	EPI_ISL_218584	A/swine/Dong Nai/07-10-3/2015	National Institute of Animal Health	National Institute of Animal Health
EPI744643	PB1	Vietnam	2015-Dec-17	EPI_ISL_218585	A/swine/Dong Nai/07-11-3/2015	National Institute of Animal Health	National Institute of Animal Health
EPI744651	PB1	Vietnam	2015-Dec-17	EPI_ISL_218586	A/swine/Dong Nai/07-12-3/2015	National Institute of Animal Health	National Institute of Animal Health
EPI744659	PB1	Vietnam	2015-Dec-17	EPI_ISL_218587	A/swine/Dong Nai/07-13-3/2015	National Institute of Animal Health	National Institute of Animal Health
EPI744667	PB1	Vietnam	2015-Dec-17	EPI_ISL_218588	A/swine/Dong Nai/07-14-3/2015	National Institute of Animal Health	National Institute of Animal Health
EPI744675	PB1	Vietnam	2015-Dec-17	EPI_ISL_218589	A/swine/Dong Nai/07-15-3/2015	National Institute of Animal Health	National Institute of Animal Health
EPI744683	PB1	Vietnam	2015-Dec-17	EPI_ISL_218590	A/swine/Dong Nai/07-16-3/2015	National Institute of Animal Health	National Institute of Animal Health
EPI744691	PB1	Vietnam	2015-Dec-17	EPI_ISL_218591	A/swine/Dong Nai/07-20-3/2015	National Institute of Animal Health	National Institute of Animal Health
EPI744699	PB1	Vietnam	2015-Dec-17	EPI_ISL_218592	A/swine/Dong Nai/07-21-3/2015	National Institute of Animal Health	National Institute of Animal Health
EPI744707	PB1	Vietnam	2015-Dec-17	EPI_ISL_218593	A/swine/Dong Nai/07-22-3/2015	National Institute of Animal Health	National Institute of Animal Health
EPI744715	PB1	Vietnam	2015-Dec-17	EPI_ISL_218594	A/swine/Dong Nai/07-24-3/2015	National Institute of Animal Health	National Institute of Animal Health
EPI744723	PB1	Vietnam	2015-Dec-17	EPI_ISL_218595	A/swine/Dong Nai/07-26-3/2015	National Institute of Animal Health	National Institute of Animal Health
EPI744731	PB1	Vietnam	2015-Dec-17	EPI_ISL_218596	A/swine/Dong Nai/07-27-3/2015	National Institute of Animal Health	National Institute of Animal Health
EPI744739	PB1	Vietnam	2015-Dec-17	EPI_ISL_218597	A/swine/Dong Nai/07-28-3/2015	National Institute of Animal Health	National Institute of Animal Health
EPI744746	PB1	Vietnam	2015-Dec-17	EPI_ISL_218598	A/swine/Dong Nai/07-29-3/2015	National Institute of Animal Health	National Institute of Animal Health
EPI899616	PB1	United States	2016-Mar-14	EPI_ISL_220519	A/swine/North Carolina/A01733634/2016		Import from public-domain	Lin,K.; Huang,H.; Zhang,J.
EPI753753	PB1	United States	2016-Mar-16	EPI_ISL_220583	A/swine/Indiana/A01812189/2016		Import from public-domain	Janas-Martindale,A.
EPI941375	PB1	United States	2016-Mar-14	EPI_ISL_221738	A/swine/Illinois/A01733826/2016		Import from public-domain	Lin,K.
EPI760948	PB1	Japan	2015-Nov-30	EPI_ISL_221949	A/swine/Gunma/12-485/2015	National Institute of Animal Health	National Institute of Animal Health
EPI760956	PB1	Japan	2015-Nov-30	EPI_ISL_221950	A/swine/Gunma/12-486/2015	National Institute of Animal Health	National Institute of Animal Health
EPI760971	PB1	Japan	2015-Nov-11	EPI_ISL_221952	A/swine/Gunma/7-316/2015	National Institute of Animal Health	National Institute of Animal Health
EPI760982	PB1	Japan	2015-Nov-11	EPI_ISL_221954	A/swine/Gunma/7-321/2015	National Institute of Animal Health	National Institute of Animal Health
EPI761060	PB1	Japan	2015-Nov-10	EPI_ISL_221964	A/swine/Gunma/6-288/2015	National Institute of Animal Health	National Institute of Animal Health
EPI761068	PB1	Japan	2015-Dec-17	EPI_ISL_221965	A/swine/Gunma/10-636/2015	National Institute of Animal Health	National Institute of Animal Health
EPI761076	PB1	Japan	2015-Dec-17	EPI_ISL_221966	A/swine/Gunma/10-637/2015	National Institute of Animal Health	National Institute of Animal Health
EPI761084	PB1	Japan	2015-Dec-17	EPI_ISL_221967	A/swine/Gunma/10-639/2015	National Institute of Animal Health	National Institute of Animal Health
EPI761092	PB1	Japan	2016-Jan-14	EPI_ISL_221968	A/swine/Gunma/10-838/2016	National Institute of Animal Health	National Institute of Animal Health
EPI761100	PB1	Japan	2015-Nov-30	EPI_ISL_221969	A/swine/Gunma/12-481/2015	National Institute of Animal Health	National Institute of Animal Health
EPI761108	PB1	Japan	2015-Nov-30	EPI_ISL_221970	A/swine/Gunma/12-483/2015	National Institute of Animal Health	National Institute of Animal Health
EPI761116	PB1	Japan	2015-Dec-28	EPI_ISL_221971	A/swine/Gunma/12-738/2015	National Institute of Animal Health	National Institute of Animal Health
EPI761124	PB1	Japan	2016-Jan-06	EPI_ISL_221972	A/swine/Gunma/7-767/2016	National Institute of Animal Health	National Institute of Animal Health
EPI761140	PB1	Japan	2016-Jan-06	EPI_ISL_221974	A/swine/Gunma/9-809/2016	National Institute of Animal Health	National Institute of Animal Health
EPI761156	PB1	Japan	2015-Dec-21	EPI_ISL_221976	A/swine/Ibaraki/1/2015	National Institute of Animal Health	National Institute of Animal Health
EPI761164	PB1	Japan	2016-Jan-26	EPI_ISL_221977	A/swine/Chiba/1-956/2016	National Institute of Animal Health	National Institute of Animal Health
EPI761172	PB1	Japan	2016-Feb-11	EPI_ISL_221978	A/swine/Gunma/11-1141/2016	National Institute of Animal Health	National Institute of Animal Health
EPI761180	PB1	Japan	2016-Feb-11	EPI_ISL_221979	A/swine/Gunma/11-1143/2016	National Institute of Animal Health	National Institute of Animal Health
EPI761188	PB1	Japan	2016-Feb-11	EPI_ISL_221980	A/swine/Gunma/11-1149/2016	National Institute of Animal Health	National Institute of Animal Health
EPI761196	PB1	Japan	2016-Feb-11	EPI_ISL_221981	A/swine/Gunma/11-1151/2016	National Institute of Animal Health	National Institute of Animal Health
EPI761204	PB1	Japan	2016-Jan-25	EPI_ISL_221982	A/swine/Gunma/12-913/2016	National Institute of Animal Health	National Institute of Animal Health
EPI761212	PB1	Japan	2016-Jan-25	EPI_ISL_221983	A/swine/Gunma/12-914/2016	National Institute of Animal Health	National Institute of Animal Health
EPI761220	PB1	Japan	2016-Jan-25	EPI_ISL_221984	A/swine/Gunma/12-915/2016	National Institute of Animal Health	National Institute of Animal Health
EPI761228	PB1	Japan	2016-Jan-25	EPI_ISL_221985	A/swine/Gunma/12-916/2016	National Institute of Animal Health	National Institute of Animal Health
EPI761236	PB1	Japan	2016-Jan-25	EPI_ISL_221986	A/swine/Gunma/12-917/2016	National Institute of Animal Health	National Institute of Animal Health
EPI761244	PB1	Japan	2016-Jan-25	EPI_ISL_221987	A/swine/Gunma/12-925/2016	National Institute of Animal Health	National Institute of Animal Health
EPI761258	PB1	Japan	2016-Feb-10	EPI_ISL_221989	A/swine/Gunma/7-1062/2016	National Institute of Animal Health	National Institute of Animal Health
EPI761266	PB1	Japan	2016-Mar-03	EPI_ISL_221990	A/swine/Gunma/10-1308/2016	National Institute of Animal Health	National Institute of Animal Health
EPI761274	PB1	Japan	2016-Mar-03	EPI_ISL_221991	A/swine/Gunma/10-1312/2016	National Institute of Animal Health	National Institute of Animal Health
EPI761282	PB1	Japan	2016-Feb-22	EPI_ISL_221992	A/swine/Gunma/12-1230/2016	National Institute of Animal Health	National Institute of Animal Health
EPI761290	PB1	Japan	2016-Feb-22	EPI_ISL_221993	A/swine/Gunma/12-1232/2016	National Institute of Animal Health	National Institute of Animal Health
EPI761306	PB1	Japan	2016-Mar-09	EPI_ISL_221995	A/swine/Gunma/7-1367/2016	National Institute of Animal Health	National Institute of Animal Health
EPI761314	PB1	Japan	2016-Mar-09	EPI_ISL_221996	A/swine/Gunma/7-1368/2016	National Institute of Animal Health	National Institute of Animal Health
EPI761322	PB1	Japan	2016-Mar-09	EPI_ISL_221997	A/swine/Gunma/7-1370/2016	National Institute of Animal Health	National Institute of Animal Health
EPI761330	PB1	Japan	2016-Mar-09	EPI_ISL_221998	A/swine/Gunma/7-1372/2016	National Institute of Animal Health	National Institute of Animal Health
EPI761338	PB1	Japan	2016-Mar-09	EPI_ISL_221999	A/swine/Gunma/7-1377/2016	National Institute of Animal Health	National Institute of Animal Health
EPI761969	PB1	United States	2016-Mar-21	EPI_ISL_222081	A/swine/Indiana/A01812190/2016		Import from public-domain	Janas-Martindale,A.
EPI761994	PB1	Germany	2014-Jan-01	EPI_ISL_222085	A/swine/Germany-NI/R1190/2014		Friedrich-Loeffler-Institut
EPI897814	PB1	United States	2016-Mar-23	EPI_ISL_222479	A/swine/Nebraska/A01894200/2016		Import from public-domain	Lin,K.; Huang,H.; Zhang,J.
EPI899575	PB1	United States	2016-Mar-29	EPI_ISL_222493	A/swine/Indiana/A01894477/2016		Import from public-domain	Lin,K.; Huang,H.; Zhang,J.
EPI845543	PB1	United States	2016-Mar-31	EPI_ISL_222502	A/swine/Illinois/A01894603/2016		Import from public-domain	Lin,K.
EPI855175	PB1	United States	2016-Apr-04	EPI_ISL_222505	A/swine/Indiana/A01894865/2016		Import from public-domain	Lin,K.
EPI855136	PB1	United States	2016-Apr-18	EPI_ISL_222528	A/swine/Illinois/A01895648/2016		Import from public-domain	Lin,K.
EPI897797	PB1	United States	2016-Apr-06	EPI_ISL_222687	A/swine/Indiana/A01894974/2016		Import from public-domain	Lin,K.
EPI855121	PB1	United States	2016-Apr-13	EPI_ISL_222696	A/swine/Illinois/A01895418/2016		Import from public-domain	Lin,K.
EPI778168	PB1	United States	2016-Apr-06	EPI_ISL_225486	A/swine/Alabama/A01104091/2016		Import from public-domain	Janas-Martindale,A.
EPI897533	PB1	United States	2016-Apr-06	EPI_ISL_225506	A/swine/North Carolina/A01894897/2016		Import from public-domain	Lin,K.
EPI899198	PB1	United States	2016-Apr-21	EPI_ISL_225511	A/swine/Iowa/A01895858/2016		Import from public-domain	Lin,K.
EPI897767	PB1	United States	2016-May-09	EPI_ISL_225540	A/swine/Iowa/A01774934/2016		Import from public-domain	Lin,K.
EPI899183	PB1	United States	2016-Apr-22	EPI_ISL_225561	A/swine/North Carolina/A01774164/2016		Import from public-domain	Lin,K.
EPI897317	PB1	United States	2016-May-09	EPI_ISL_226061	A/swine/Minnesota/A01943452/2016		Import from public-domain	Culhane,M.
EPI897762	PB1	United States	2016-May-17	EPI_ISL_226065	A/swine/Illinois/A01775416/2016		Import from public-domain	Lin,K.
EPI941314	PB1	United States	2016-May-23	EPI_ISL_230182	A/swine/Illinois/A01775748/2016		Import from public-domain	Lin,K.
EPI897782	PB1	United States	2016-May-19	EPI_ISL_230188	A/swine/Iowa/A01775725/2016		Import from public-domain	Lin,K.
EPI897752	PB1	United States	2016-May-23	EPI_ISL_230196	A/swine/North Carolina/A01775740/2016		Import from public-domain	Lin,K.
EPI897518	PB1	United States	2016-May-26	EPI_ISL_230203	A/swine/Iowa/A01776001/2016		Import from public-domain	Lin,K.
EPI897548	PB1	United States	2016-May-25	EPI_ISL_230207	A/swine/Iowa/A01775895/2016		Import from public-domain	Lin,K.
EPI817177	PB1	China	2012-Mar-01	EPI_ISL_230761	A/swine/Guangdong/1/2012		Import from public-domain	Song,Y.; Wu,X.; Wang,N.; Ouyang,G.; Qu,N.; Cui,J.; Qi,Y.; Liao,M.; Jiao,P.
EPI828973	PB1	Japan	2016-May-19	EPI_ISL_232764	A/swine/Gunma/11-2297/2016		National Institute of Animal Health
EPI828981	PB1	Japan	2016-May-16	EPI_ISL_232765	A/swine/Gunma/12-2145/2016		National Institute of Animal Health
EPI828989	PB1	Japan	2016-May-30	EPI_ISL_232766	A/swine/Chiba/1-2403/2016		National Institute of Animal Health
EPI828997	PB1	Japan	2016-May-18	EPI_ISL_232767	A/swine/Gunma/7-2173/2016		National Institute of Animal Health
EPI829005	PB1	Japan	2016-Jun-15	EPI_ISL_232768	A/swine/Gunma/9-2463/2016		National Institute of Animal Health
EPI829020	PB1	Japan	2016-Jun-21	EPI_ISL_232770	A/swine/Gunma/6-2595/2016		National Institute of Animal Health
EPI829028	PB1	Japan	2016-Jun-21	EPI_ISL_232771	A/swine/Gunma/6-2593/2016		National Institute of Animal Health
EPI829051	PB1	Japan	2016-May-19	EPI_ISL_232774	A/swine/Gunma/10-2266/2016		National Institute of Animal Health
EPI829059	PB1	Japan	2016-May-24	EPI_ISL_232775	A/swine/Gunma/6-2232/2016		National Institute of Animal Health
EPI829067	PB1	Japan	2016-Jun-21	EPI_ISL_232776	A/swine/Gunma/6-2613/2016		National Institute of Animal Health
EPI829075	PB1	Japan	2016-Jun-21	EPI_ISL_232777	A/swine/Gunma/6-2610/2016		National Institute of Animal Health
EPI829083	PB1	Japan	2016-May-18	EPI_ISL_232778	A/swine/Gunma/7-2178/2016		National Institute of Animal Health
EPI829091	PB1	Japan	2016-May-30	EPI_ISL_232779	A/swine/Chiba/1-2415/2016		National Institute of Animal Health
EPI829099	PB1	Japan	2016-Jun-21	EPI_ISL_232780	A/swine/Gunma/6-2588/2016		National Institute of Animal Health
EPI829106	PB1	Japan	2016-Jun-21	EPI_ISL_232781	A/swine/Gunma/6-2589/2016		National Institute of Animal Health
EPI829115	PB1	Japan	2016-Jun-21	EPI_ISL_232782	A/swine/Gunma/6-2591/2016		National Institute of Animal Health
EPI829139	PB1	Japan	2016-May-30	EPI_ISL_232785	A/swine/Chiba/1-2413/2016		National Institute of Animal Health
EPI829147	PB1	Japan	2016-May-19	EPI_ISL_232786	A/swine/Gunma/11-2292/2016		National Institute of Animal Health
EPI829155	PB1	Japan	2016-May-18	EPI_ISL_232787	A/swine/Gunma/7-2177/2016		National Institute of Animal Health
EPI829163	PB1	Japan	2016-May-16	EPI_ISL_232788	A/swine/Gunma/12-2141/2016		National Institute of Animal Health
EPI829472	PB1	Japan	2016-Jul-19	EPI_ISL_232926	A/swine/Gunma/6-2844/2016		National Institute of Animal Health
EPI829561	PB1	Japan	2016-May-30	EPI_ISL_232954	A/swine/Chiba/1-2554/2016		National Institute of Animal Health
EPI829569	PB1	Japan	2016-May-30	EPI_ISL_232955	A/swine/Chiba/1-2556/2016		National Institute of Animal Health
EPI829577	PB1	Japan	2016-Jul-01	EPI_ISL_232956	A/swine/Chiba/1-2687/2016		National Institute of Animal Health
EPI829585	PB1	Japan	2016-Jun-23	EPI_ISL_232957	A/swine/Gunma/10-2643/2016		National Institute of Animal Health
EPI829593	PB1	Japan	2016-Jul-21	EPI_ISL_232958	A/swine/Gunma/10-2878/2016		National Institute of Animal Health
EPI829601	PB1	Japan	2016-Jul-21	EPI_ISL_232959	A/swine/Gunma/11-2910/2016		National Institute of Animal Health
EPI829609	PB1	Japan	2016-Jun-13	EPI_ISL_232960	A/swine/Gunma/12-2431/2016		National Institute of Animal Health
EPI829617	PB1	Japan	2016-Jun-13	EPI_ISL_232961	A/swine/Gunma/12-2442/2016		National Institute of Animal Health
EPI829625	PB1	Japan	2016-Jul-11	EPI_ISL_232962	A/swine/Gunma/12-2730/2016		National Institute of Animal Health
EPI829633	PB1	Japan	2016-Jul-19	EPI_ISL_232963	A/swine/Gunma/6-2837/2016		National Institute of Animal Health
EPI829641	PB1	Japan	2016-Jul-19	EPI_ISL_232964	A/swine/Gunma/6-2838/2016		National Institute of Animal Health
EPI829649	PB1	Japan	2016-Jul-19	EPI_ISL_232965	A/swine/Gunma/6-2839/2016		National Institute of Animal Health
EPI829657	PB1	Japan	2016-Jul-19	EPI_ISL_232966	A/swine/Gunma/6-2842/2016		National Institute of Animal Health
EPI829665	PB1	Japan	2016-Jul-19	EPI_ISL_232967	A/swine/Gunma/6-2843/2016		National Institute of Animal Health
EPI829673	PB1	Japan	2016-Jul-19	EPI_ISL_232968	A/swine/Gunma/6-2846/2016		National Institute of Animal Health
EPI829681	PB1	Japan	2016-Jul-19	EPI_ISL_232969	A/swine/Gunma/6-2847/2016		National Institute of Animal Health
EPI829689	PB1	Japan	2016-Jul-19	EPI_ISL_232970	A/swine/Gunma/6-2848/2016		National Institute of Animal Health
EPI829697	PB1	Japan	2016-Jul-19	EPI_ISL_232971	A/swine/Gunma/6-2850/2016		National Institute of Animal Health
EPI829721	PB1	Japan	2016-Jul-19	EPI_ISL_232974	A/swine/Gunma/6-2855/2016		National Institute of Animal Health
EPI829729	PB1	Japan	2016-Jul-19	EPI_ISL_232975	A/swine/Gunma/6-2856/2016		National Institute of Animal Health
EPI833420	PB1	Japan	2016-Apr-20	EPI_ISL_233593	A/swine/Chiba/1-1757/2016		National Institute of Animal Health	N. Takemae, T.Saito
EPI833428	PB1	Japan	2016-Mar-24	EPI_ISL_233594	A/swine/Chiba/1-1533/2016		National Institute of Animal Health	N. Takemae, T.Saito
EPI833436	PB1	Japan	2015-Dec-03	EPI_ISL_233595	A/swine/Chiba/1-480/2015		National Institute of Animal Health	N. Takemae, T.Saito
EPI833444	PB1	Japan	2016-Mar-24	EPI_ISL_233596	A/swine/Chiba/1-1532/2016		National Institute of Animal Health	N. Takemae, T.Saito
EPI833452	PB1	Japan	2016-Feb-10	EPI_ISL_233597	A/swine/Gunma/7-1046/2016		National Institute of Animal Health	N. Takemae, T.Saito
EPI833468	PB1	Japan	2016-Apr-18	EPI_ISL_233599	A/swine/Gunma/12-1720/2016		National Institute of Animal Health	N. Takemae, T.Saito
EPI833476	PB1	Japan	2016-Mar-24	EPI_ISL_233600	A/swine/Chiba/1-1528/2016		National Institute of Animal Health	N. Takemae, T.Saito
EPI833484	PB1	Japan	2016-Apr-18	EPI_ISL_233601	A/swine/Gunma/12-1722/2016		National Institute of Animal Health	N. Takemae, T.Saito
EPI833500	PB1	Japan	2016-Mar-29	EPI_ISL_233603	A/swine/Gunma/6-1487/2016		National Institute of Animal Health	N. Takemae, T.Saito
EPI833508	PB1	Japan	2016-Mar-29	EPI_ISL_233604	A/swine/Gunma/6-1488/2016		National Institute of Animal Health	N. Takemae, T.Saito
EPI833516	PB1	Japan	2016-Apr-06	EPI_ISL_233605	A/swine/Gunma/7-1583/2016		National Institute of Animal Health	N. Takemae, T.Saito
EPI833540	PB1	Japan	2015-Nov-11	EPI_ISL_233608	A/swine/Gunma/7-315/2015		National Institute of Animal Health	N. Takemae, T.Saito
EPI833556	PB1	Japan	2015-Jul-02	EPI_ISL_233610	A/swine/Chiba/V662/2015		National Institute of Animal Health	N. Takemae, T.Saito
EPI833572	PB1	Japan	2015-Nov-11	EPI_ISL_233612	A/swine/Gunma/7-318/2015		National Institute of Animal Health	N. Takemae, T.Saito
EPI833580	PB1	Japan	2016-Jan-14	EPI_ISL_233613	A/swine/Gunma/10-841/2016		National Institute of Animal Health	N. Takemae, T.Saito
EPI833588	PB1	Japan	2016-Apr-07	EPI_ISL_233614	A/swine/Gunma/9-1610/2016		National Institute of Animal Health	N. Takemae, T.Saito
EPI833596	PB1	Japan	2015-Jul-02	EPI_ISL_233615	A/swine/Chiba/W663/2015		National Institute of Animal Health	N. Takemae, T.Saito
EPI833604	PB1	Japan	2016-Mar-29	EPI_ISL_233616	A/swine/Gunma/6-1491/2016		National Institute of Animal Health	N. Takemae, T.Saito
EPI833620	PB1	Japan	2016-Apr-20	EPI_ISL_233618	A/swine/Chiba/1-1759/2016		National Institute of Animal Health	N. Takemae, T.Saito
EPI833636	PB1	Japan	2016-Apr-20	EPI_ISL_233620	A/swine/Chiba/1-1758/2016		National Institute of Animal Health	N. Takemae, T.Saito
EPI833660	PB1	Japan	2016-Apr-20	EPI_ISL_233623	A/swine/Chiba/1-1755/2016		National Institute of Animal Health	N. Takemae, T.Saito
EPI833668	PB1	Japan	2016-Feb-10	EPI_ISL_233624	A/swine/Gunma/7-1050/2016		National Institute of Animal Health	N. Takemae, T.Saito
EPI833683	PB1	Japan	2016-Apr-18	EPI_ISL_233626	A/swine/Gunma/12-1723/2016		National Institute of Animal Health	N. Takemae, T.Saito
EPI837148	PB1	United States	2016-Jun-10	EPI_ISL_234240	A/swine/Indiana/A01812236/2016		Import from public-domain
EPI837156	PB1	United States	2015-Dec-08	EPI_ISL_234241	A/swine/Indiana/A01812095/2015		Import from public-domain
EPI941308	PB1	United States	2016-Jul-06	EPI_ISL_234287	A/swine/North Carolina/A01777394/2016		Import from public-domain	Lin,K.; Zhang,J.
EPI837330	PB1	United States	2016-Jun-01	EPI_ISL_234291	A/swine/Indiana/A01812224/2016		Import from public-domain
EPI941275	PB1	United States	2016-Jun-20	EPI_ISL_234298	A/swine/Indiana/A01776934/2016		Import from public-domain	Lin,K.; Zhang,J.
EPI941280	PB1	United States	2016-Jul-27	EPI_ISL_234522	A/swine/Iowa/A01778107/2016		Import from public-domain	Lin,K.; Zhang,J.
EPI941475	PB1	United States	2016-Jul-29	EPI_ISL_234524	A/swine/Minnesota/A01778109/2016		Import from public-domain	Lin,K.; Zhang,J.
EPI941324	PB1	United States	2016-Jul-29	EPI_ISL_234526	A/swine/Iowa/A01778108/2016		Import from public-domain	Lin,K.; Zhang,J.
EPI941330	PB1	United States	2016-Jul-08	EPI_ISL_234527	A/swine/Nebraska/A01778104/2016		Import from public-domain	Lin,K.; Zhang,J.
EPI946610	PB1	United States	2016-Aug-05	EPI_ISL_234577	A/swine/North Carolina/A01778373/2016		Import from public-domain	Lin,K.; Zhang,J.
EPI946640	PB1	United States	2016-Aug-05	EPI_ISL_234579	A/swine/Indiana/A01778367/2016		Import from public-domain	Lin,K.; Zhang,J.
EPI941336	PB1	United States	2016-Jul-20	EPI_ISL_234673	A/swine/Iowa/A01777892/2016		Import from public-domain	Lin,K.; Zhang,J.
EPI941363	PB1	United States	2016-Jul-22	EPI_ISL_234675	A/swine/Iowa/A01777895/2016		Import from public-domain	Lin,K.; Zhang,J.
EPI941390	PB1	United States	2016-Jul-21	EPI_ISL_234676	A/swine/Oklahoma/A01777841/2016		Import from public-domain	Lin,K.; Zhang,J.
EPI941319	PB1	United States	2016-Jul-01	EPI_ISL_234931	A/swine/Illinois/A01378014/2016		Import from public-domain	Padmanabhan,A.; Hause,B.
EPI941347	PB1	United States	2016-Jul-01	EPI_ISL_234932	A/swine/Illinois/A01378013/2016		Import from public-domain	Padmanabhan,A.; Hause,B.
EPI941269	PB1	United States	2016-Jun-30	EPI_ISL_234951	A/swine/Iowa/A01777667/2016		Import from public-domain	Lin,K.; Zhang,J.
EPI941286	PB1	United States	2016-Jun-30	EPI_ISL_234953	A/swine/Iowa/A01777665/2016		Import from public-domain	Lin,K.; Zhang,J.
EPI941469	PB1	United States	2016-Jun-28	EPI_ISL_234954	A/swine/Iowa/A01777669/2016		Import from public-domain	Lin,K.; Zhang,J.
EPI941538	PB1	United States	2016-Jul-08	EPI_ISL_234965	A/swine/Kansas/A01777675/2016		Import from public-domain	Lin,K.; Zhang,J.
EPI946658	PB1	United States	2016-Aug-18	EPI_ISL_235726	A/swine/California/A01778665/2016		Import from public-domain	Lin,K.; Zhang,J.
EPI946670	PB1	United States	2016-Aug-17	EPI_ISL_235732	A/swine/Illinois/A01778711/2016		Import from public-domain	Lin,K.; Zhang,J.
EPI845424	PB1	United States	2016-Feb-29	EPI_ISL_235746	A/swine/North Carolina/A01732695/2016		Import from public-domain
EPI845475	PB1	United States	2015-Nov-03	EPI_ISL_235749	A/swine/Indiana/A01812050/2015		Import from public-domain
EPI946652	PB1	United States	2016-Aug-23	EPI_ISL_235790	A/swine/North Carolina/A01778770/2016		Import from public-domain	Lin,K.; Zhang,J.
EPI946718	PB1	United States	2016-Aug-23	EPI_ISL_235793	A/swine/Iowa/A01778876/2016		Import from public-domain	Lin,K.; Zhang,J.
EPI849306	PB1	Canada	2014-Oct-15	EPI_ISL_236195	A/swine/Manitoba/G2/2014		Import from public-domain	Grgic,H.; Poljak,Z.
EPI849309	PB1	Canada	2014-Jan-21	EPI_ISL_236197	A/swine/Manitoba/G4/2014		Import from public-domain	Grgic,H.; Poljak,Z.
EPI849314	PB1	Canada	2014-Jan-03	EPI_ISL_236199	A/swine/Manitoba/G6/2014		Import from public-domain	Grgic,H.; Poljak,Z.
EPI899570	PB1	United States	2016-Mar-02	EPI_ISL_236808	A/swine/North Carolina/A01732706/2016		Import from public-domain	Lin,K.; Huang,H.; Zhang,J.
EPI1007090	PB1	United States	2016-Sep-06	EPI_ISL_237041	A/swine/Iowa/A01781219/2016		Import from public-domain	Lin,K.; Zhang,J.
EPI1007039	PB1	United States	2016-Sep-07	EPI_ISL_237046	A/swine/North Carolina/A01781221/2016		Import from public-domain	Lin,K.; Zhang,J.
EPI1848436	PB1	Russian Federation	2017-Apr-12	EPI_ISL_1096143	A/swine/Leningrad Region/RII-06/2017	Research Institute of Influenza, Ministry of Healthcare of the Russian Federation	WHO National Influenza Centre Russian Federation	Fadeev, A.; Komissarova, K.; Komissarov, A.; Ivanova, A.; Vassilieva, A.; Aliev, A.; Danilenko, D.
EPI401660	PB1	United States	2012-Jun-01	EPI_ISL_131259	A/swine/Minnesota/12/2012		Import from public-domain
EPI854870	PB1	United States	2013-Nov-01	EPI_ISL_236930	A/swine/Kansas/A01377055/2013		Import from public-domain
EPI433499	PB1	United States	2012-Sep-21	EPI_ISL_137614	A/swine/Minnesota/22/2012		Import from public-domain
EPI546813	PB1	Thailand	2011-Oct-09	EPI_ISL_166492	A/swine/Thailand/CU-S3073N/2011		Import from public-domain	Nonthabenjawan,N.; Chaiyawong,S.; Chanvatik,S.; Tuanudom,R.; Prakairungnamthip,D.; Tunterak,W.; Bunpapong,N.; Thanawongnuwech,R.; Amonsin,A.
EPI467657	PB1	United States	2013-Feb-27	EPI_ISL_145767	A/swine/Ohio/A01349140/2013		Import from public-domain
EPI443419	PB1	United States	2012-Oct-11	EPI_ISL_139842	A/swine/Iowa/A01267774/2012		Import from public-domain
EPI854929	PB1	United States	2013-Mar-26	EPI_ISL_236934	A/swine/Ohio/A01349559/2013		Import from public-domain
EPI839984	PB1	United States	2015-Oct-16	EPI_ISL_234928	A/swine/Minnesota/A01746892/2015		Import from public-domain
EPI641227	PB1	France	2011-Jun-01	EPI_ISL_195224	A/swine/France/IIIeetVilaine-0346/2011		Import from public-domain	Watson,S.J.; Langat,P.; Reid,S.M.; Lam,T.T.; Cotten,M.; Kelly,M.; Van Reeth,K.; Qiu,Y.; Simon,G.; Bonin,E.; Foni,E.; Chiapponi,C.; Larsen,L.; Hjulsager,C.; Markowska-Daniel,I.; Urbaniak,K.; Durrwald,R.; Schlegel,M.; Huovilainen,A.; Davidson,I.; Dan,A.; Loeffen,W.; Edwards,S.; Bublot,M.; Vila,T.; Maldonado,J.; Valls,L.; Brown,I.H.; Pybus,O.G.; Kellam,P.; Tsan-Yuk Lam,T.; van Reeth,K.
EPI845433	PB1	United States	2016-Mar-09	EPI_ISL_235748	A/swine/Minnesota/A01676072/2016		Import from public-domain
EPI451195	PB1	United States	2011-Nov-08	EPI_ISL_142024	A/swine/Ohio/A01116889/2011		Import from public-domain	USDA Swine Surveillance,A.
EPI433494	PB1	United States	2012-Sep-10	EPI_ISL_137613	A/swine/Iowa/19/2012		Import from public-domain
EPI468663	PB1	United States	2012-Dec-05	EPI_ISL_146099	A/swine/Ohio/A01279763/2012		Import from public-domain
EPI663584	PB1	United States	2014-Jul-07	EPI_ISL_200141	A/swine/Kansas/A01377335/2014		Import from public-domain
EPI839876	PB1	United States	2014-Dec-04	EPI_ISL_234923	A/swine/North Carolina/A01377460/2014		Import from public-domain
EPI845350	PB1	United States	2016-Feb-12	EPI_ISL_235737	A/swine/Oklahoma/A01731603/2016		Import from public-domain
EPI487872	PB1	United States	2013-Mar-08	EPI_ISL_150641	A/swine/Minnesota/A01349281/2013		Import from public-domain
EPI823442	PB1	Germany	2007-May-11	EPI_ISL_231520	A/swine/Kitzen/IDT6142/2007		Import from public-domain	Zell,R.; Duerrwald,R.
EPI698949	PB1	Canada	2014-Jun-04	EPI_ISL_208070	A/swine/Manitoba/D0335/2014		Import from public-domain	Das,S.R.; Halpin,R.A.; Lin,X.; Akopov,A.; Fedorova,N.; Puri,V.; Stockwell,T.; Amedeo,P.; Katzel,D.; Schobel,S.; Shrivastava,S.; Culhane,M.; Patnayak,D.; Redies,L.; Nelson,M.; Bao,Y.; Sanders,R.; Zhdanov,S.; Kiryutin,B.; Lipman,D.J.; Tatusova,T.; Detmer,S.
EPI854933	PB1	United States	2013-May-02	EPI_ISL_236935	A/swine/Nebraska/A01350362/2013		Import from public-domain
EPI506418	PB1	United States	2013-Mar-13	EPI_ISL_156331	A/swine/South Dakota/A01349341/2013		Import from public-domain
EPI845385	PB1	United States	2016-Feb-08	EPI_ISL_235741	A/swine/North Carolina/A01731606/2016		Import from public-domain
EPI845355	PB1	United States	2016-Feb-08	EPI_ISL_235738	A/swine/Iowa/A01675568/2016		Import from public-domain
EPI641295	PB1	France	2012-May-21	EPI_ISL_195232	A/swine/France/56-120177/2012		Import from public-domain	Watson,S.J.; Langat,P.; Reid,S.M.; Lam,T.T.; Cotten,M.; Kelly,M.; Van Reeth,K.; Qiu,Y.; Simon,G.; Bonin,E.; Foni,E.; Chiapponi,C.; Larsen,L.; Hjulsager,C.; Markowska-Daniel,I.; Urbaniak,K.; Durrwald,R.; Schlegel,M.; Huovilainen,A.; Davidson,I.; Dan,A.; Loeffen,W.; Edwards,S.; Bublot,M.; Vila,T.; Maldonado,J.; Valls,L.; Brown,I.H.; Pybus,O.G.; Kellam,P.; Tsan-Yuk Lam,T.; van Reeth,K.
EPI502398	PB1	United States	2012-Dec-10	EPI_ISL_154558	A/swine/Minnesota/A01279807/2012		Import from public-domain
EPI641764	PB1	United States	2014-Jan-21	EPI_ISL_195302	A/swine/Texas/A01410206/2014		Import from public-domain
EPI854924	PB1	United States	2013-Nov-01	EPI_ISL_236933	A/swine/Indiana/A01260188/2013		Import from public-domain
EPI641312	PB1	Belgium	1999-Jan-01	EPI_ISL_195236	A/swine/Belgium/Gent-7625/1999		Import from public-domain	Watson,S.J.; Langat,P.; Reid,S.M.; Lam,T.T.; Cotten,M.; Kelly,M.; Van Reeth,K.; Qiu,Y.; Simon,G.; Bonin,E.; Foni,E.; Chiapponi,C.; Larsen,L.; Hjulsager,C.; Markowska-Daniel,I.; Urbaniak,K.; Durrwald,R.; Schlegel,M.; Huovilainen,A.; Davidson,I.; Dan,A.; Loeffen,W.; Edwards,S.; Bublot,M.; Vila,T.; Maldonado,J.; Valls,L.; Brown,I.H.; Pybus,O.G.; Kellam,P.; Tsan-Yuk Lam,T.; van Reeth,K.
EPI839979	PB1	United States	2015-Jun-08	EPI_ISL_234927	A/swine/Arkansas/A02024656/2015		Import from public-domain
EPI698943	PB1	Canada	2014-May-14	EPI_ISL_208069	A/swine/Manitoba/D0333/2014		Import from public-domain	Das,S.R.; Halpin,R.A.; Lin,X.; Akopov,A.; Fedorova,N.; Puri,V.; Stockwell,T.; Amedeo,P.; Katzel,D.; Schobel,S.; Shrivastava,S.; Culhane,M.; Patnayak,D.; Redies,L.; Nelson,M.; Bao,Y.; Sanders,R.; Zhdanov,S.; Kiryutin,B.; Lipman,D.J.; Tatusova,T.; Detmer,S.
EPI641223	PB1	France	2006-Jan-01	EPI_ISL_195226	A/swine/France/CotesdArmor-0113/2006		Import from public-domain	Watson,S.J.; Langat,P.; Reid,S.M.; Lam,T.T.; Cotten,M.; Kelly,M.; Van Reeth,K.; Qiu,Y.; Simon,G.; Bonin,E.; Foni,E.; Chiapponi,C.; Larsen,L.; Hjulsager,C.; Markowska-Daniel,I.; Urbaniak,K.; Durrwald,R.; Schlegel,M.; Huovilainen,A.; Davidson,I.; Dan,A.; Loeffen,W.; Edwards,S.; Bublot,M.; Vila,T.; Maldonado,J.; Valls,L.; Brown,I.H.; Pybus,O.G.; Kellam,P.; Tsan-Yuk Lam,T.; van Reeth,K.
EPI746490	PB1	Vietnam	2015-Dec-17	EPI_ISL_219063	A/swine/Dong Nai/07-25-3/2015	National Institute of Animal Health	National Institute of Animal Health	Takemae, N.; Saito, T.
EPI746482	PB1	Vietnam	2015-Dec-17	EPI_ISL_219062	A/swine/Dong Nai/07-23-3/2015	National Institute of Animal Health	National Institute of Animal Health	Takemae, N.; Saito, T.
EPI528248	PB1	Vietnam	2012-Dec-04	EPI_ISL_161659	A/swine/Bac Ninh/367/2012	National Institute of Animal Health	National Institute of Animal Health
EPI528240	PB1	Vietnam	2012-Dec-04	EPI_ISL_161658	A/swine/Bac Ninh/365/2012	National Institute of Animal Health	National Institute of Animal Health
EPI528232	PB1	Vietnam	2012-Dec-04	EPI_ISL_161657	A/swine/Bac Ninh/352/2012	National Institute of Animal Health	National Institute of Animal Health
EPI528224	PB1	Vietnam	2012-Dec-04	EPI_ISL_161656	A/swine/Bac Ninh/351/2012	National Institute of Animal Health	National Institute of Animal Health
EPI528216	PB1	Vietnam	2012-Dec-04	EPI_ISL_161655	A/swine/Bac Ninh/349/2012	National Institute of Animal Health	National Institute of Animal Health
EPI528208	PB1	Vietnam	2012-Dec-04	EPI_ISL_161654	A/swine/Bac Ninh/347/2012	National Institute of Animal Health	National Institute of Animal Health
EPI528200	PB1	Vietnam	2012-Dec-04	EPI_ISL_161653	A/swine/Bac Ninh/346/2012	National Institute of Animal Health	National Institute of Animal Health
EPI528192	PB1	Vietnam	2012-Dec-04	EPI_ISL_161652	A/swine/Bac Ninh/345/2012	National Institute of Animal Health	National Institute of Animal Health
EPI829777	PB1	Japan	2016-Jun-15	EPI_ISL_232981	A/swine/Gunma/9-2464/2016		National Institute of Animal Health
EPI829769	PB1	Japan	2016-Jun-15	EPI_ISL_232980	A/swine/Gunma/7-2499/2016		National Institute of Animal Health
EPI829761	PB1	Japan	2016-Jun-15	EPI_ISL_232979	A/swine/Gunma/7-2498/2016		National Institute of Animal Health
EPI829753	PB1	Japan	2016-Jun-15	EPI_ISL_232978	A/swine/Gunma/7-2497/2016		National Institute of Animal Health
EPI829745	PB1	Japan	2016-Jun-15	EPI_ISL_232977	A/swine/Gunma/7-2496/2016		National Institute of Animal Health
EPI829737	PB1	Japan	2016-Jun-15	EPI_ISL_232976	A/swine/Gunma/7-2491/2016		National Institute of Animal Health
EPI829713	PB1	Japan	2016-Jul-19	EPI_ISL_232973	A/swine/Gunma/6-2853/2016		National Institute of Animal Health
EPI829705	PB1	Japan	2016-Jul-19	EPI_ISL_232972	A/swine/Gunma/6-2852/2016		National Institute of Animal Health
EPI690488	PB1	United States	2015-Nov-11	EPI_ISL_206452	A/swine/Wisconsin/A01104088/2015		Import from public-domain
EPI689982	PB1	United States	2015-Oct-26	EPI_ISL_206374	A/swine/Indiana/A01812040/2015		Import from public-domain
EPI840028	PB1	United States	2015-Jul-28	EPI_ISL_198366	A/swine/South Dakota/A02025413/2015		Import from public-domain	Lin,K.; Huang,H.; Zhang,J.
EPI615549	PB1	United States	2009-Jun-04	EPI_ISL_190208	A/swine/Minnesota/D09-28266-4/2009		Import from public-domain	Stratton,J.
EPI615420	PB1	United States	2011-Feb-23	EPI_ISL_190202	A/swine/Illinois/A01134578/2011		Import from public-domain	Stratton,J.
EPI839787	PB1	United States	2014-Dec-08	EPI_ISL_173750	A/swine/Oklahoma/A01567187/2014		Import from public-domain
EPI490603	PB1	United States	2009-Jul-21	EPI_ISL_151249	A/swine/Colorado/02875/2009		Import from public-domain	Wentworth,D.E.; Dugan,V.; Halpin,R.A.; Lin,X.; Bera,J.; Wester,E.; Ghedin,E.; Fedorova,N.; Tsitrin,T.; McLellan,M.; Stockwell,T.; Amedeo,P.; Appalla,L.; Bishop,B.; Edworthy,P.; Gupta,N.; Hoover,J.; Katzel,D.; Li,K.; Schobel,S.; Shrivastava,S.; Thovarai,V.; Wang,S.; Detmer,S.; Bao,Y.; Sanders,R.; Dernovoy,D.; Kiryutin,B.; Lipman,D.J.; Tatusova,T.
EPI490226	PB1	United States	2011-Sep-28	EPI_ISL_151180	A/swine/North Carolina/SG1394/2011		Import from public-domain	Wentworth,D.E.; Dugan,V.; Halpin,R.A.; Lin,X.; Bera,J.; Wester,E.; Ghedin,E.; Fedorova,N.; Tsitrin,T.; McLellan,M.; Stockwell,T.; Amedeo,P.; Appalla,L.; Bishop,B.; Edworthy,P.; Gupta,N.; Hoover,J.; Katzel,D.; Li,K.; Schobel,S.; Shrivastava,S.; Thovarai,V.; Wang,S.; Detmer,S.; Bao,Y.; Sanders,R.; Dernovoy,D.; Kiryutin,B.; Lipman,D.J.; Tatusova,T.
EPI489522	PB1	Germany	2012-Feb-22	EPI_ISL_151091	A/swine/Garrel/IDT14844/2012		Import from public-domain	Lange,J.; Groth,M.; Schlegel,M.; Wieczorek,K.; Ulrich,R.; Koeppen,S.; Schulz,K.; Appl,D.; Krumbholz,A.; Sauerbrei,A.; Platzer,M.; Zell,R.; Duerrwald,R.
EPI489513	PB1	Germany	2012-Jan-19	EPI_ISL_151089	A/swine/Tornitz/IDT14598/2012		Import from public-domain	Lange,J.; Groth,M.; Schlegel,M.; Wieczorek,K.; Ulrich,R.; Koeppen,S.; Schulz,K.; Appl,D.; Krumbholz,A.; Sauerbrei,A.; Platzer,M.; Zell,R.; Duerrwald,R.
EPI489505	PB1	Germany	2011-Dec-20	EPI_ISL_151087	A/swine/Niederwinden/IDT14445/2011		Import from public-domain	Lange,J.; Groth,M.; Schlegel,M.; Wieczorek,K.; Ulrich,R.; Koeppen,S.; Schulz,K.; Appl,D.; Krumbholz,A.; Sauerbrei,A.; Platzer,M.; Zell,R.; Duerrwald,R.
EPI489496	PB1	Germany	2011-Nov-17	EPI_ISL_151085	A/swine/Altenberge/IDT14252/2011		Import from public-domain	Lange,J.; Groth,M.; Schlegel,M.; Wieczorek,K.; Ulrich,R.; Koeppen,S.; Schulz,K.; Appl,D.; Krumbholz,A.; Sauerbrei,A.; Platzer,M.; Zell,R.; Duerrwald,R.
EPI489487	PB1	Germany	2011-Nov-09	EPI_ISL_151082	A/swine/Langefoerden/IDT14189/2011		Import from public-domain	Lange,J.; Groth,M.; Schlegel,M.; Wieczorek,K.; Ulrich,R.; Koeppen,S.; Schulz,K.; Appl,D.; Krumbholz,A.; Sauerbrei,A.; Platzer,M.; Zell,R.; Duerrwald,R.
EPI489471	PB1	Germany	2011-Oct-27	EPI_ISL_151078	A/swine/Duelmen/IDT14128/2011		Import from public-domain	Lange,J.; Groth,M.; Schlegel,M.; Wieczorek,K.; Ulrich,R.; Koeppen,S.; Schulz,K.; Appl,D.; Krumbholz,A.; Sauerbrei,A.; Platzer,M.; Zell,R.; Duerrwald,R.
EPI489463	PB1	Germany	2011-Oct-02	EPI_ISL_151076	A/swine/Althausen/IDT14031/2011		Import from public-domain	Lange,J.; Groth,M.; Schlegel,M.; Wieczorek,K.; Ulrich,R.; Koeppen,S.; Schulz,K.; Appl,D.; Krumbholz,A.; Sauerbrei,A.; Platzer,M.; Zell,R.; Duerrwald,R.
EPI489455	PB1	Germany	2011-Aug-31	EPI_ISL_151074	A/swine/Freren/IDT13837-2/2011		Import from public-domain	Lange,J.; Groth,M.; Schlegel,M.; Wieczorek,K.; Ulrich,R.; Koeppen,S.; Schulz,K.; Appl,D.; Krumbholz,A.; Sauerbrei,A.; Platzer,M.; Zell,R.; Duerrwald,R.
EPI489447	PB1	Germany	2011-Aug-31	EPI_ISL_151072	A/swine/Freren/IDT13837-1/2011		Import from public-domain	Lange,J.; Groth,M.; Schlegel,M.; Wieczorek,K.; Ulrich,R.; Koeppen,S.; Schulz,K.; Appl,D.; Krumbholz,A.; Sauerbrei,A.; Platzer,M.; Zell,R.; Duerrwald,R.
EPI489438	PB1	Germany	2011-Aug-03	EPI_ISL_151070	A/swine/Wettringen/IDT13795/2011		Import from public-domain	Lange,J.; Groth,M.; Schlegel,M.; Wieczorek,K.; Ulrich,R.; Koeppen,S.; Schulz,K.; Appl,D.; Krumbholz,A.; Sauerbrei,A.; Platzer,M.; Zell,R.; Duerrwald,R.
EPI489430	PB1	Germany	2011-Jun-16	EPI_ISL_151068	A/swine/Ankum-Stockum/IDT13531/2011		Import from public-domain	Lange,J.; Groth,M.; Schlegel,M.; Wieczorek,K.; Ulrich,R.; Koeppen,S.; Schulz,K.; Appl,D.; Krumbholz,A.; Sauerbrei,A.; Platzer,M.; Zell,R.; Duerrwald,R.
EPI893571	PB1	United States	2013-Mar-19	EPI_ISL_140964	A/swine/Nebraska/A01443969/2013		Import from public-domain	Culhane,M.
EPI446803	PB1	United States	2012-Nov-05	EPI_ISL_140905	A/swine/Kentucky/12TOSU1084/2012		Import from public-domain	Bowman,A.S.; Nelson,S.W.; Nolting,J.M.; Slemons,R.D.; Sreevatsan,S.
EPI893406	PB1	United States	2012-Oct-30	EPI_ISL_132980	A/swine/Illinois/A01271599/2012		Import from public-domain	Gramer,M.
EPI407739	PB1	Korea, Republic of	2009-Jun-01	EPI_ISL_132825	A/swine/Korea/VDS2/2009		Import from public-domain	Kim,S.-H.; Roh,I.-S.; Lee,K.-K.; Song,Y.-K.; Park,C.-K.
EPI407738	PB1	Korea, Republic of	2010-Jul-01	EPI_ISL_132824	A/swine/Korea/VDS1/2010		Import from public-domain	Kim,S.-H.; Roh,I.-S.; Lee,K.-K.; Song,Y.-K.; Park,C.-K.
EPI891965	PB1	United States	2016-Jan-20	EPI_ISL_217002	A/swine/Illinois/A01729946/2016		Import from public-domain	Lin,K.; Huang,H.; Zhang,J.
EPI845491	PB1	United States	2016-Jan-20	EPI_ISL_216999	A/swine/North Carolina/A01729907/2016		Import from public-domain	Lin,K.; Huang,H.; Zhang,J.
EPI845415	PB1	United States	2016-Jan-20	EPI_ISL_216995	A/swine/Arkansas/A01729957/2016		Import from public-domain	Lin,K.; Huang,H.; Zhang,J.
EPI845449	PB1	United States	2016-Jan-29	EPI_ISL_216892	A/swine/Ohio/A01730712/2016		Import from public-domain	Lin,K.; Huang,H.; Zhang,J.
EPI845473	PB1	United States	2016-Jan-28	EPI_ISL_216889	A/swine/Oklahoma/A01730659/2016		Import from public-domain	Lin,K.; Huang,H.; Zhang,J.
EPI653986	PB1	United States	2015-May-05	EPI_ISL_198174	A/swine/Indiana/A01260890/2015		Import from public-domain
EPI653980	PB1	United States	2015-May-07	EPI_ISL_198173	A/swine/Indiana/A01260896/2015		Import from public-domain
EPI653020	PB1	United States	2015-May-02	EPI_ISL_198167	A/swine/Indiana/A01260885/2015		Import from public-domain
EPI653055	PB1	United States	2015-May-28	EPI_ISL_198163	A/swine/Indiana/A01260910/2015		Import from public-domain
EPI653034	PB1	United States	2015-May-20	EPI_ISL_198161	A/swine/Indiana/A01260906/2015		Import from public-domain
EPI653027	PB1	United States	2015-May-06	EPI_ISL_198160	A/swine/Indiana/A01260893/2015		Import from public-domain
EPI615500	PB1	United States	2011-Mar-10	EPI_ISL_190014	A/swine/Illinois/A01134720/2011		Import from public-domain	Stratton,J.
EPI615554	PB1	United States	2010-Nov-29	EPI_ISL_189998	A/swine/Illinois/A01047045/2010		Import from public-domain	Stratton,J.
EPI615637	PB1	United States	2010-Nov-29	EPI_ISL_189997	A/swine/Illinois/A01047044/2010		Import from public-domain	Stratton,J.
EPI615621	PB1	United States	2007-Jan-01	EPI_ISL_189996	A/swine/Iowa/01602/2007		Import from public-domain	Stratton,J.
EPI615616	PB1	United States	2007-Jan-01	EPI_ISL_189995	A/swine/Minnesota/01601/2007		Import from public-domain	Stratton,J.
EPI615605	PB1	United States	2010-Nov-29	EPI_ISL_189994	A/swine/Illinois/A01047046/2010		Import from public-domain	Stratton,J.
EPI615598	PB1	United States	2011-Jul-13	EPI_ISL_189993	A/swine/Iowa/A01202444/2011		Import from public-domain	Stratton,J.
EPI615676	PB1	United States	2011-Feb-23	EPI_ISL_189992	A/swine/Illinois/A01134579/2011		Import from public-domain	Stratton,J.
EPI615669	PB1	United States	2011-Jul-06	EPI_ISL_189991	A/swine/Oklahoma/A01202414/2011		Import from public-domain	Stratton,J.
EPI585703	PB1	United States	2011-Apr-19	EPI_ISL_177760	A/swine/Illinois/A01049872/2011		Import from public-domain
EPI641788	PB1	United States	2014-Jan-01	EPI_ISL_157196	A/swine/Missouri/A01411322/2014		Import from public-domain	Lin,K.; Deike,P.H.; Zhang,J.
EPI490505	PB1	United States	2006-Dec-06	EPI_ISL_151294	A/swine/Oklahoma/01382/2006		Import from public-domain	Wentworth,D.E.; Dugan,V.; Halpin,R.A.; Lin,X.; Bera,J.; Wester,E.; Ghedin,E.; Fedorova,N.; Tsitrin,T.; McLellan,M.; Stockwell,T.; Amedeo,P.; Appalla,L.; Bishop,B.; Edworthy,P.; Gupta,N.; Hoover,J.; Katzel,D.; Li,K.; Schobel,S.; Shrivastava,S.; Thovarai,V.; Wang,S.; Detmer,S.; Bao,Y.; Sanders,R.; Dernovoy,D.; Kiryutin,B.; Lipman,D.J.; Tatusova,T.
EPI490589	PB1	United States	2009-Dec-02	EPI_ISL_151278	A/swine/Arkansas/02927/2009		Import from public-domain	Wentworth,D.E.; Dugan,V.; Halpin,R.A.; Lin,X.; Bera,J.; Wester,E.; Ghedin,E.; Fedorova,N.; Tsitrin,T.; McLellan,M.; Stockwell,T.; Amedeo,P.; Appalla,L.; Bishop,B.; Edworthy,P.; Gupta,N.; Hoover,J.; Katzel,D.; Li,K.; Schobel,S.; Shrivastava,S.; Thovarai,V.; Wang,S.; Detmer,S.; Bao,Y.; Sanders,R.; Dernovoy,D.; Kiryutin,B.; Lipman,D.J.; Tatusova,T.
EPI490575	PB1	United States	2009-Apr-10	EPI_ISL_151275	A/swine/Oklahoma/02722/2009		Import from public-domain	Wentworth,D.E.; Dugan,V.; Halpin,R.A.; Lin,X.; Bera,J.; Wester,E.; Ghedin,E.; Fedorova,N.; Tsitrin,T.; McLellan,M.; Stockwell,T.; Amedeo,P.; Appalla,L.; Bishop,B.; Edworthy,P.; Gupta,N.; Hoover,J.; Katzel,D.; Li,K.; Schobel,S.; Shrivastava,S.; Thovarai,V.; Wang,S.; Detmer,S.; Bao,Y.; Sanders,R.; Dernovoy,D.; Kiryutin,B.; Lipman,D.J.; Tatusova,T.
EPI490351	PB1	United States	2004-Mar-03	EPI_ISL_151257	A/swine/Oklahoma/00259/2004		Import from public-domain	Wentworth,D.E.; Dugan,V.; Halpin,R.A.; Lin,X.; Bera,J.; Wester,E.; Ghedin,E.; Fedorova,N.; Tsitrin,T.; McLellan,M.; Stockwell,T.; Amedeo,P.; Appalla,L.; Bishop,B.; Edworthy,P.; Gupta,N.; Hoover,J.; Katzel,D.; Li,K.; Schobel,S.; Shrivastava,S.; Thovarai,V.; Wang,S.; Detmer,S.; Bao,Y.; Sanders,R.; Dernovoy,D.; Kiryutin,B.; Lipman,D.J.; Tatusova,T.
EPI490233	PB1	United States	2011-Sep-27	EPI_ISL_151205	A/swine/Minnesota/SG1403/2011		Import from public-domain	Wentworth,D.E.; Dugan,V.; Halpin,R.A.; Lin,X.; Bera,J.; Wester,E.; Ghedin,E.; Fedorova,N.; Tsitrin,T.; McLellan,M.; Stockwell,T.; Amedeo,P.; Appalla,L.; Bishop,B.; Edworthy,P.; Gupta,N.; Hoover,J.; Katzel,D.; Li,K.; Schobel,S.; Shrivastava,S.; Thovarai,V.; Wang,S.; Detmer,S.; Bao,Y.; Sanders,R.; Dernovoy,D.; Kiryutin,B.; Lipman,D.J.; Tatusova,T.
EPI490184	PB1	United States	2009-Jan-20	EPI_ISL_151197	A/swine/North Carolina/SG1335/2009		Import from public-domain	Wentworth,D.E.; Dugan,V.; Halpin,R.A.; Lin,X.; Bera,J.; Wester,E.; Ghedin,E.; Fedorova,N.; Tsitrin,T.; McLellan,M.; Stockwell,T.; Amedeo,P.; Appalla,L.; Bishop,B.; Edworthy,P.; Gupta,N.; Hoover,J.; Katzel,D.; Li,K.; Schobel,S.; Shrivastava,S.; Thovarai,V.; Wang,S.; Detmer,S.; Bao,Y.; Sanders,R.; Dernovoy,D.; Kiryutin,B.; Lipman,D.J.; Tatusova,T.
EPI490120	PB1	United States	2004-Feb-05	EPI_ISL_151195	A/swine/Kansas/00246/2004		Import from public-domain	Wentworth,D.E.; Dugan,V.; Halpin,R.A.; Lin,X.; Bera,J.; Wester,E.; Ghedin,E.; Fedorova,N.; Tsitrin,T.; McLellan,M.; Stockwell,T.; Amedeo,P.; Appalla,L.; Bishop,B.; Edworthy,P.; Gupta,N.; Hoover,J.; Katzel,D.; Li,K.; Schobel,S.; Shrivastava,S.; Thovarai,V.; Wang,S.; Detmer,S.; Bao,Y.; Sanders,R.; Dernovoy,D.; Kiryutin,B.; Lipman,D.J.; Tatusova,T.
EPI490134	PB1	United States	2006-May-02	EPI_ISL_151193	A/swine/Oklahoma/01117/2006		Import from public-domain	Wentworth,D.E.; Dugan,V.; Halpin,R.A.; Lin,X.; Bera,J.; Wester,E.; Ghedin,E.; Fedorova,N.; Tsitrin,T.; McLellan,M.; Stockwell,T.; Amedeo,P.; Appalla,L.; Bishop,B.; Edworthy,P.; Gupta,N.; Hoover,J.; Katzel,D.; Li,K.; Schobel,S.; Shrivastava,S.; Thovarai,V.; Wang,S.; Detmer,S.; Bao,Y.; Sanders,R.; Dernovoy,D.; Kiryutin,B.; Lipman,D.J.; Tatusova,T.
EPI891939	PB1	United States	2013-Oct-08	EPI_ISL_151139	A/swine/Minnesota/A01394082/2013		Import from public-domain	Culhane,M.
EPI489642	PB1	United States	2013-Feb-26	EPI_ISL_151131	A/swine/Iowa/13B093/2013		Import from public-domain	Huber,V.C.; Brunick,C.; Weber,C.; Hansen,A.; Broders,C.
EPI641753	PB1	United States	2013-May-01	EPI_ISL_147152	A/swine/Virginia/A01432745/2013		Import from public-domain
EPI854672	PB1	United States	2013-Jun-13	EPI_ISL_147135	A/swine/Nebraska/A01381819/2013		Import from public-domain	Culhane,M.
EPI465017	PB1	United States	2013-May-28	EPI_ISL_144932	A/swine/Illinois/A01215870/2013		Import from public-domain
EPI459602	PB1	United States	2011-Aug-31	EPI_ISL_143203	A/swine/Ohio/11SW144/2011		Import from public-domain	Bowman,A.S.; Nelson,S.W.; Nolting,J.M.; Slemons,R.D.; Sreevatsan,S.
EPI459594	PB1	United States	2011-Aug-31	EPI_ISL_143202	A/swine/Ohio/11SW121/2011		Import from public-domain	Bowman,A.S.; Nelson,S.W.; Nolting,J.M.; Slemons,R.D.; Sreevatsan,S.
EPI459586	PB1	United States	2011-Aug-31	EPI_ISL_143201	A/swine/Ohio/11SW127/2011		Import from public-domain	Bowman,A.S.; Nelson,S.W.; Nolting,J.M.; Slemons,R.D.; Sreevatsan,S.
EPI459568	PB1	United States	2011-Aug-31	EPI_ISL_143200	A/swine/Ohio/11SW230/2011		Import from public-domain	Bowman,A.S.; Nelson,S.W.; Nolting,J.M.; Slemons,R.D.; Sreevatsan,S.
EPI459560	PB1	United States	2011-Aug-31	EPI_ISL_143199	A/swine/Ohio/11SW193/2011		Import from public-domain	Bowman,A.S.; Nelson,S.W.; Nolting,J.M.; Slemons,R.D.; Sreevatsan,S.
EPI459515	PB1	United States	2011-Aug-31	EPI_ISL_143195	A/swine/Ohio/11SW223/2011		Import from public-domain	Bowman,A.S.; Nelson,S.W.; Nolting,J.M.; Slemons,R.D.; Sreevatsan,S.
EPI459491	PB1	United States	2011-Aug-31	EPI_ISL_143193	A/swine/Ohio/11SW162/2011		Import from public-domain	Bowman,A.S.; Nelson,S.W.; Nolting,J.M.; Slemons,R.D.; Sreevatsan,S.
EPI459483	PB1	United States	2011-Aug-31	EPI_ISL_143192	A/swine/Ohio/11SW133/2011		Import from public-domain	Bowman,A.S.; Nelson,S.W.; Nolting,J.M.; Slemons,R.D.; Sreevatsan,S.
EPI459101	PB1	United States	2012-Dec-06	EPI_ISL_143148	A/swine/South Dakota/A01279746/2012		Import from public-domain
EPI446899	PB1	United States	2012-Nov-05	EPI_ISL_140916	A/swine/Kentucky/12TOSU1155/2012		Import from public-domain	Bowman,A.S.; Nelson,S.W.; Nolting,J.M.; Slemons,R.D.; Sreevatsan,S.
EPI446891	PB1	United States	2012-Nov-05	EPI_ISL_140915	A/swine/Kentucky/12TOSU1054/2012		Import from public-domain	Bowman,A.S.; Nelson,S.W.; Nolting,J.M.; Slemons,R.D.; Sreevatsan,S.
EPI446849	PB1	United States	2012-Nov-05	EPI_ISL_140910	A/swine/Kentucky/12TOSU1052/2012		Import from public-domain	Bowman,A.S.; Nelson,S.W.; Nolting,J.M.; Slemons,R.D.; Sreevatsan,S.
EPI446841	PB1	United States	2012-Nov-05	EPI_ISL_140909	A/swine/Kentucky/12TOSU1098/2012		Import from public-domain	Bowman,A.S.; Nelson,S.W.; Nolting,J.M.; Slemons,R.D.; Sreevatsan,S.
EPI446817	PB1	United States	2012-Nov-05	EPI_ISL_140906	A/swine/Kentucky/12TOSU1053/2012		Import from public-domain	Bowman,A.S.; Nelson,S.W.; Nolting,J.M.; Slemons,R.D.; Sreevatsan,S.
EPI440945	PB1	China	2010-Dec-01	EPI_ISL_139116	A/swine/Henan/YIL/2010		Import from public-domain	Zhang,Y.; Zhang,L.X.; Jian,F.C.
EPI855131	PB1	United States	2012-Nov-19	EPI_ISL_132990	A/swine/Illinois/A01277653/2012		Import from public-domain	Culhane,M.
EPI854943	PB1	United States	2012-Nov-27	EPI_ISL_132985	A/swine/Nebraska/A01277808/2012		Import from public-domain	Culhane,M.
EPI459209	PB1	United States	2011-Feb-23	EPI_ISL_124488	A/swine/Illinois/A01134580/2011		Import from public-domain	Nelson,M.I.; Vincent,A.L.; Kitikoon,P.; Holmes,E.C.; Gramer,M.R.
EPI584933	PB1	United States	2011-Feb-08	EPI_ISL_124484	A/swine/Minnesota/A01134468/2011		Import from public-domain	Nelson,M.I.; Vincent,A.L.; Kitikoon,P.; Holmes,E.C.; Gramer,M.R.
EPI585131	PB1	United States	2011-Jan-30	EPI_ISL_124480	A/swine/Minnesota/A01134221/2011		Import from public-domain	Nelson,M.I.; Vincent,A.L.; Kitikoon,P.; Holmes,E.C.; Gramer,M.R.
EPI593799	PB1	United States	2011-Jan-18	EPI_ISL_124438	A/swine/Illinois/A01047360/2011		Import from public-domain	Nelson,M.I.; Vincent,A.L.; Kitikoon,P.; Holmes,E.C.; Gramer,M.R.
EPI593837	PB1	United States	2011-Jan-18	EPI_ISL_124431	A/swine/Illinois/A01047350/2011		Import from public-domain	Nelson,M.I.; Vincent,A.L.; Kitikoon,P.; Holmes,E.C.; Gramer,M.R.
EPI1848428	PB1	Russian Federation	2017-Apr-12	EPI_ISL_1095455	A/swine/Leningrad Region/RII-02/2017	Research Institute of Influenza, Ministry of Healthcare of the Russian Federation	WHO National Influenza Centre Russian Federation	Fadeev, A.; Komissarova, K.; Komissarov, A.; Ivanova, A.; Vassilieva, A.; Aliev, A.; Danilenko, D.
EPI190187	PB1	China	2004-Jan-01	EPI_ISL_33834	A/swine/Tianjin/1/2004		Import from public-domain
EPI946682	PB1	United States	2016-Aug-30	EPI_ISL_237054	A/swine/Minnesota/A01781045/2016		Import from public-domain	Lin,K.; Zhang,J.
EPI857763	PB1	Japan	2016-Sep-20	EPI_ISL_237387	A/swine/Gunma/6-3392/2016		National Institute of Animal Health
EPI857779	PB1	Japan	2016-Aug-30	EPI_ISL_237389	A/swine/Gunma/6-3177/2016		National Institute of Animal Health
EPI857795	PB1	Japan	2016-Aug-30	EPI_ISL_237391	A/swine/Gunma/6-3179/2016		National Institute of Animal Health
EPI857827	PB1	Japan	2016-Aug-15	EPI_ISL_237395	A/swine/Gunma/12-2999/2016		National Institute of Animal Health
EPI859682	PB1	Japan	2008-Jan-01	EPI_ISL_237796	A/swine/Tochigi/1/2008	National Institute of Animal Health	National Institute of Animal Health	Saito, T.; Takemae, N.
EPI859698	PB1	Japan	2012-Oct-23	EPI_ISL_237798	A/swine/Tochigi/1/2012	National Institute of Animal Health	National Institute of Animal Health	Saito, T.; Takemae, N.
EPI860253	PB1	Japan	2016-Sep-30	EPI_ISL_237924	A/swine/Chiba/1-3656/2016	National Institute of Animal Health	National Institute of Animal Health	Saito, T.; Takemae, N.
EPI860261	PB1	Japan	2016-Oct-12	EPI_ISL_237925	A/swine/Gunma/7-3735/2016	National Institute of Animal Health	National Institute of Animal Health	Saito, T.; Takemae, N.
EPI860269	PB1	Japan	2016-Oct-03	EPI_ISL_237926	A/swine/Gunma/12-3704/2016	National Institute of Animal Health	National Institute of Animal Health	Saito, T.; Takemae, N.
EPI860277	PB1	Japan	2016-Oct-12	EPI_ISL_237927	A/swine/Gunma/7-3732/2016	National Institute of Animal Health	National Institute of Animal Health	Saito, T.; Takemae, N.
EPI860285	PB1	Japan	2016-Oct-03	EPI_ISL_237928	A/swine/Gunma/12-3700/2016	National Institute of Animal Health	National Institute of Animal Health	Saito, T.; Takemae, N.
EPI860293	PB1	Japan	2016-Sep-30	EPI_ISL_237929	A/swine/Chiba/1-3641/2016	National Institute of Animal Health	National Institute of Animal Health	Saito, T.; Takemae, N.
EPI860301	PB1	Japan	2016-Oct-12	EPI_ISL_237930	A/swine/Gunma/9-3780/2016	National Institute of Animal Health	National Institute of Animal Health	Saito, T.; Takemae, N.
EPI860309	PB1	Japan	2016-Oct-03	EPI_ISL_237931	A/swine/Gunma/12-3697/2016	National Institute of Animal Health	National Institute of Animal Health	Saito, T.; Takemae, N.
EPI860317	PB1	Japan	2016-Oct-12	EPI_ISL_237932	A/swine/Gunma/7-3736/2016	National Institute of Animal Health	National Institute of Animal Health	Saito, T.; Takemae, N.
EPI860341	PB1	Japan	2016-Oct-04	EPI_ISL_237935	A/swine/Chiba/1-3727/2016	National Institute of Animal Health	National Institute of Animal Health	Saito, T.; Takemae, N.
EPI860349	PB1	Japan	2016-Oct-12	EPI_ISL_237936	A/swine/Gunma/9-3786/2016	National Institute of Animal Health	National Institute of Animal Health	Saito, T.; Takemae, N.
EPI860357	PB1	Japan	2016-Oct-13	EPI_ISL_237937	A/swine/Gunma/8-3797/2016	National Institute of Animal Health	National Institute of Animal Health	Saito, T.; Takemae, N.
EPI860365	PB1	Japan	2016-Sep-30	EPI_ISL_237938	A/swine/Chiba/1-3631/2016	National Institute of Animal Health	National Institute of Animal Health	Saito, T.; Takemae, N.
EPI860373	PB1	Japan	2016-Oct-04	EPI_ISL_237939	A/swine/Chiba/1-3730/2016	National Institute of Animal Health	National Institute of Animal Health	Saito, T.; Takemae, N.
EPI860381	PB1	Japan	2016-Oct-03	EPI_ISL_237940	A/swine/Gunma/12-3705/2016	National Institute of Animal Health	National Institute of Animal Health	Saito, T.; Takemae, N.
EPI861021	PB1	Japan	2016-Oct-13	EPI_ISL_238041	A/swine/Gunma/8-3811/2016	National Institute of Animal Health	National Institute of Animal Health	Saito, T.; Takemae, N.
EPI861029	PB1	Japan	2016-Oct-13	EPI_ISL_238042	A/swine/Gunma/8-3809/2016	National Institute of Animal Health	National Institute of Animal Health	Saito, T.; Takemae, N.
EPI861045	PB1	Japan	2016-Oct-13	EPI_ISL_238044	A/swine/Gunma/8-3808/2016	National Institute of Animal Health	National Institute of Animal Health	Saito, T.; Takemae, N.
EPI861053	PB1	Japan	2016-Oct-13	EPI_ISL_238045	A/swine/Gunma/8-3807/2016	National Institute of Animal Health	National Institute of Animal Health	Saito, T.; Takemae, N.
EPI861061	PB1	Japan	2016-Oct-20	EPI_ISL_238046	A/swine/Gunma/10-3877/2016	National Institute of Animal Health	National Institute of Animal Health	Saito, T.; Takemae, N.
EPI861069	PB1	Japan	2016-Oct-13	EPI_ISL_238047	A/swine/Gunma/8-3806/2016	National Institute of Animal Health	National Institute of Animal Health	Saito, T.; Takemae, N.
EPI861077	PB1	Japan	2016-Oct-13	EPI_ISL_238048	A/swine/Gunma/8-3819/2016	National Institute of Animal Health	National Institute of Animal Health	Saito, T.; Takemae, N.
EPI861085	PB1	Japan	2016-Oct-13	EPI_ISL_238049	A/swine/Gunma/8-3818/2016	National Institute of Animal Health	National Institute of Animal Health	Saito, T.; Takemae, N.
EPI861093	PB1	Japan	2016-Oct-13	EPI_ISL_238050	A/swine/Gunma/8-3805/2016	National Institute of Animal Health	National Institute of Animal Health	Saito, T.; Takemae, N.
EPI861109	PB1	Japan	2016-Oct-13	EPI_ISL_238052	A/swine/Gunma/8-3820/2016	National Institute of Animal Health	National Institute of Animal Health	Saito, T.; Takemae, N.
EPI861117	PB1	Japan	2016-Oct-13	EPI_ISL_238053	A/swine/Gunma/8-3816/2016	National Institute of Animal Health	National Institute of Animal Health	Saito, T.; Takemae, N.
EPI861220	PB1	Germany	2015-Sep-24	EPI_ISL_238064	A/swine/Germany/AR4243/2016		Friedrich-Loeffler-Institut	Starick, Elke; Henritzi, Dinah; Harder, Timm C.
EPI864069	PB1	Japan	2016-Jan-06	EPI_ISL_238948	A/swine/Gunma/7-766/2016	National Institute of Animal Health	National Institute of Animal Health	Saito, T.; Takemae, N.
EPI864077	PB1	Japan	2016-Mar-09	EPI_ISL_238949	A/swine/Gunma/7-1366/2016	National Institute of Animal Health	National Institute of Animal Health	Saito, T.; Takemae, N.
EPI864085	PB1	Japan	2016-Apr-06	EPI_ISL_238950	A/swine/Gunma/7-1582/2016	National Institute of Animal Health	National Institute of Animal Health	Saito, T.; Takemae, N.
EPI888507	PB1	United States	2013-Mar-13	EPI_ISL_243071	A/swine/Illinois/A01443797/2013		Import from public-domain
EPI969089	PB1	United States	2016-Sep-05	EPI_ISL_243360	A/swine/Missouri/A01781220/2016		Import from public-domain	Lin,K.; Zhang,J.
EPI969155	PB1	United States	2016-Sep-15	EPI_ISL_243369	A/swine/Iowa/A01781495/2016		Import from public-domain	Lin,K.; Zhang,J.
EPI969143	PB1	United States	2016-Sep-02	EPI_ISL_243377	A/swine/Illinois/A01781049/2016		Import from public-domain	Lin,K.; Zhang,J.
EPI891829	PB1	United States	2014-Jul-18	EPI_ISL_243755	A/swine/Indiana/14TOSU6438/2014		Import from public-domain	Symer,D.E.; Daugherty,C.; Warner,S.; Nolting,J.M.; Nelson,S.W.; Zentkovich,M.M.; Bowman,A.S.
EPI891842	PB1	United States	2015-Jul-12	EPI_ISL_243768	A/swine/Indiana/15TOSU25138/2015		Import from public-domain	Symer,D.E.; Daugherty,C.; Warner,S.; Nolting,J.M.; Nelson,S.W.; Zentkovich,M.M.; Bowman,A.S.
EPI891849	PB1	United States	2015-Jul-17	EPI_ISL_243775	A/swine/Indiana/15TOSU4060/2015		Import from public-domain	Symer,D.E.; Daugherty,C.; Warner,S.; Nolting,J.M.; Nelson,S.W.; Zentkovich,M.M.; Bowman,A.S.
EPI891854	PB1	United States	2015-Jun-26	EPI_ISL_243780	A/swine/Indiana/15TOSU0829/2015		Import from public-domain	Symer,D.E.; Daugherty,C.; Warner,S.; Nolting,J.M.; Nelson,S.W.; Zentkovich,M.M.; Bowman,A.S.
EPI1007044	PB1	United States	2016-Oct-03	EPI_ISL_243785	A/swine/North Carolina/A01782003/2016		Import from public-domain	Lin,K.; Zhang,J.
EPI1007062	PB1	United States	2016-Oct-05	EPI_ISL_245035	A/swine/Missouri/A01782148/2016		Import from public-domain	Lin,K.; Zhang,J.
EPI1007009	PB1	United States	2016-Oct-05	EPI_ISL_245044	A/swine/Indiana/A01782152/2016		Import from public-domain	Lin,K.; Zhang,J.
EPI1007032	PB1	United States	2016-Oct-05	EPI_ISL_245049	A/swine/Iowa/A01782236/2016		Import from public-domain	Lin,K.; Zhang,J.
EPI1006956	PB1	United States	2016-Oct-11	EPI_ISL_245052	A/swine/Iowa/A01782281/2016		Import from public-domain	Lin,K.; Zhang,J.
EPI1007120	PB1	United States	2016-Oct-18	EPI_ISL_245062	A/swine/South Carolina/A01782474/2016		Import from public-domain	Lin,K.; Zhang,J.
EPI1007015	PB1	United States	2016-Oct-21	EPI_ISL_245071	A/swine/Kansas/A01782583/2016		Import from public-domain	Lin,K.; Zhang,J.
EPI1006973	PB1	United States	2016-Oct-18	EPI_ISL_245085	A/swine/Ohio/A01782405/2016		Import from public-domain	Lin,K.; Zhang,J.
EPI1007079	PB1	United States	2016-Oct-24	EPI_ISL_245321	A/swine/Iowa/A01782577/2016		Import from public-domain	Lin,K.; Zhang,J.
EPI1035093	PB1	United States	2016-Nov-01	EPI_ISL_245325	A/swine/Illinois/A01782816/2016		Import from public-domain	Lin,K.; Zhang,J.
EPI901068	PB1	Germany	2014-Jan-01	EPI_ISL_245771	A/swine/Germany/R318/2015		Friedrich-Loeffler-Institut
EPI901280	PB1	United States	2015-Nov-08	EPI_ISL_245777	A/swine/Kentucky/15TOSU1907/2015		Import from public-domain	Kaplan,B.S.; Nolting,J.M.; Lauterbach,S.E.; Zentkovich,M.M.; Nelson,S.W.; Lorbach,J.N.; Bowman,A.S.
EPI901259	PB1	United States	2015-Nov-08	EPI_ISL_245779	A/swine/Kentucky/15TOSU1835/2015		Import from public-domain	Kaplan,B.S.; Nolting,J.M.; Lauterbach,S.E.; Zentkovich,M.M.; Nelson,S.W.; Lorbach,J.N.; Bowman,A.S.
EPI901196	PB1	United States	2015-Nov-08	EPI_ISL_245780	A/swine/Kentucky/15TOSU1969/2015		Import from public-domain	Kaplan,B.S.; Nolting,J.M.; Lauterbach,S.E.; Zentkovich,M.M.; Nelson,S.W.; Lorbach,J.N.; Bowman,A.S.
EPI901119	PB1	United States	2015-Nov-08	EPI_ISL_245784	A/swine/Kentucky/15TOSU25093/2015		Import from public-domain	Kaplan,B.S.; Nolting,J.M.; Lauterbach,S.E.; Zentkovich,M.M.; Nelson,S.W.; Lorbach,J.N.; Bowman,A.S.
EPI901123	PB1	United States	2015-Nov-08	EPI_ISL_245786	A/swine/Kentucky/15TOSU1877/2015		Import from public-domain	Kaplan,B.S.; Nolting,J.M.; Lauterbach,S.E.; Zentkovich,M.M.; Nelson,S.W.; Lorbach,J.N.; Bowman,A.S.
EPI901292	PB1	United States	2015-Nov-08	EPI_ISL_245788	A/swine/Kentucky/15TOSU2000/2015		Import from public-domain	Kaplan,B.S.; Nolting,J.M.; Lauterbach,S.E.; Zentkovich,M.M.; Nelson,S.W.; Lorbach,J.N.; Bowman,A.S.
EPI901101	PB1	United States	2015-Jul-12	EPI_ISL_245789	A/swine/Indiana/15TOSU2743/2015		Import from public-domain	Kaplan,B.S.; Nolting,J.M.; Lauterbach,S.E.; Zentkovich,M.M.; Nelson,S.W.; Lorbach,J.N.; Bowman,A.S.
EPI901229	PB1	United States	2015-Nov-08	EPI_ISL_245795	A/swine/Kentucky/15TOSU1919/2015		Import from public-domain	Kaplan,B.S.; Nolting,J.M.; Lauterbach,S.E.; Zentkovich,M.M.; Nelson,S.W.; Lorbach,J.N.; Bowman,A.S.
EPI901290	PB1	United States	2015-Nov-08	EPI_ISL_245799	A/swine/Kentucky/15TOSU1992/2015		Import from public-domain	Kaplan,B.S.; Nolting,J.M.; Lauterbach,S.E.; Zentkovich,M.M.; Nelson,S.W.; Lorbach,J.N.; Bowman,A.S.
EPI901318	PB1	United States	2015-Nov-08	EPI_ISL_245800	A/swine/Kentucky/15TOSU1874/2015		Import from public-domain	Kaplan,B.S.; Nolting,J.M.; Lauterbach,S.E.; Zentkovich,M.M.; Nelson,S.W.; Lorbach,J.N.; Bowman,A.S.
EPI901149	PB1	United States	2015-Nov-08	EPI_ISL_245805	A/swine/Kentucky/15TOSU1916/2015		Import from public-domain	Kaplan,B.S.; Nolting,J.M.; Lauterbach,S.E.; Zentkovich,M.M.; Nelson,S.W.; Lorbach,J.N.; Bowman,A.S.
EPI901206	PB1	United States	2015-Nov-08	EPI_ISL_245806	A/swine/Kentucky/15TOSU2019/2015		Import from public-domain	Kaplan,B.S.; Nolting,J.M.; Lauterbach,S.E.; Zentkovich,M.M.; Nelson,S.W.; Lorbach,J.N.; Bowman,A.S.
EPI901307	PB1	United States	2015-Nov-08	EPI_ISL_245809	A/swine/Kentucky/15TOSU25107/2015		Import from public-domain	Kaplan,B.S.; Nolting,J.M.; Lauterbach,S.E.; Zentkovich,M.M.; Nelson,S.W.; Lorbach,J.N.; Bowman,A.S.
EPI1035517	PB1	United States	2016-Nov-11	EPI_ISL_246032	A/swine/Iowa/A01668210/2016		Import from public-domain	Lin,K.; Zhang,J.
EPI1035532	PB1	United States	2016-Nov-09	EPI_ISL_246034	A/swine/Ohio/A01668213/2016		Import from public-domain	Lin,K.; Zhang,J.
EPI1035044	PB1	United States	2016-Nov-14	EPI_ISL_246085	A/swine/Minnesota/A01668519/2016		Import from public-domain	Lin,K.; Zhang,J.
EPI1035081	PB1	United States	2016-Nov-21	EPI_ISL_252699	A/swine/Colorado/A01668653/2016		Import from public-domain	Lin,K.; Zhang,J.
EPI1035111	PB1	United States	2016-Nov-22	EPI_ISL_252704	A/swine/North Carolina/A01668619/2016		Import from public-domain	Lin,K.; Zhang,J.
EPI1035062	PB1	United States	2016-Nov-23	EPI_ISL_252706	A/swine/Iowa/A01668659/2016		Import from public-domain	Lin,K.; Zhang,J.
EPI941481	PB1	United States	2016-Jun-13	EPI_ISL_252719	A/swine/Nebraska/A01776543/2016		Import from public-domain
EPI1035075	PB1	United States	2016-Nov-30	EPI_ISL_252795	A/swine/Oklahoma/A01668938/2016		Import from public-domain	Lin,K.; Zhang,J.
EPI1034554	PB1	United States	2016-Dec-09	EPI_ISL_253645	A/swine/Michigan/A01671231/2016		Import from public-domain	Lin,K.; Zhang,J.
EPI1034603	PB1	United States	2016-Dec-12	EPI_ISL_253709	A/swine/Pennsylvania/A01671487/2016		Import from public-domain	Lin,K.; Zhang,J.
EPI1034707	PB1	United States	2016-Dec-14	EPI_ISL_253710	A/swine/Iowa/A01671477/2016		Import from public-domain	Lin,K.; Zhang,J.
EPI1034609	PB1	United States	2016-Dec-14	EPI_ISL_253711	A/swine/Missouri/A01671486/2016		Import from public-domain	Lin,K.; Zhang,J.
EPI1034628	PB1	United States	2016-Dec-16	EPI_ISL_253720	A/swine/Iowa/A01671454/2016		Import from public-domain	Lin,K.; Zhang,J.
EPI1034566	PB1	United States	2016-Dec-20	EPI_ISL_253724	A/swine/Illinois/A01671610/2016		Import from public-domain	Lin,K.; Zhang,J.
EPI946856	PB1	United States	2016-May-28	EPI_ISL_253959	A/swine/Ohio/16TOSU1465/2016		Import from public-domain	Shabman,R.; Fedorova,N.; Puri,V.; Shrivastava,S.; Amedeo,P.; Isom,R.; Hu,L.; Durbin,A.; Rocchi,I.; Williams,T.; Bao,Y.; Sanders,R.; Zhdanov,S.; Kiryutin,B.; Lipman,D.J.; Tatusova,T.; Bowman,A.
EPI946864	PB1	United States	2016-May-28	EPI_ISL_253960	A/swine/Ohio/16TOSU1497/2016		Import from public-domain	Shabman,R.; Fedorova,N.; Puri,V.; Shrivastava,S.; Amedeo,P.; Isom,R.; Hu,L.; Durbin,A.; Rocchi,I.; Williams,T.; Bao,Y.; Sanders,R.; Zhdanov,S.; Kiryutin,B.; Lipman,D.J.; Tatusova,T.; Bowman,A.
EPI946872	PB1	United States	2016-May-28	EPI_ISL_253961	A/swine/Ohio/16TOSU1610/2016		Import from public-domain	Shabman,R.; Fedorova,N.; Puri,V.; Shrivastava,S.; Amedeo,P.; Isom,R.; Hu,L.; Durbin,A.; Rocchi,I.; Williams,T.; Bao,Y.; Sanders,R.; Zhdanov,S.; Kiryutin,B.; Lipman,D.J.; Tatusova,T.; Bowman,A.
EPI946880	PB1	United States	2016-May-28	EPI_ISL_253962	A/swine/Ohio/16TOSU1611/2016		Import from public-domain	Shabman,R.; Fedorova,N.; Puri,V.; Shrivastava,S.; Amedeo,P.; Isom,R.; Hu,L.; Durbin,A.; Rocchi,I.; Williams,T.; Bao,Y.; Sanders,R.; Zhdanov,S.; Kiryutin,B.; Lipman,D.J.; Tatusova,T.; Bowman,A.
EPI946888	PB1	United States	2016-Jun-04	EPI_ISL_253963	A/swine/Ohio/16TOSU1803/2016		Import from public-domain	Shabman,R.; Fedorova,N.; Puri,V.; Shrivastava,S.; Amedeo,P.; Isom,R.; Hu,L.; Durbin,A.; Rocchi,I.; Williams,T.; Bao,Y.; Sanders,R.; Zhdanov,S.; Kiryutin,B.; Lipman,D.J.; Tatusova,T.; Bowman,A.
EPI946896	PB1	United States	2016-Jun-04	EPI_ISL_253964	A/swine/Ohio/16TOSU1826/2016		Import from public-domain	Shabman,R.; Fedorova,N.; Puri,V.; Shrivastava,S.; Amedeo,P.; Isom,R.; Hu,L.; Durbin,A.; Rocchi,I.; Williams,T.; Bao,Y.; Sanders,R.; Zhdanov,S.; Kiryutin,B.; Lipman,D.J.; Tatusova,T.; Bowman,A.
EPI946904	PB1	United States	2016-Jun-04	EPI_ISL_253965	A/swine/Ohio/16TOSU1827/2016		Import from public-domain	Shabman,R.; Fedorova,N.; Puri,V.; Shrivastava,S.; Amedeo,P.; Isom,R.; Hu,L.; Durbin,A.; Rocchi,I.; Williams,T.; Bao,Y.; Sanders,R.; Zhdanov,S.; Kiryutin,B.; Lipman,D.J.; Tatusova,T.; Bowman,A.
EPI946912	PB1	United States	2016-Jun-04	EPI_ISL_253966	A/swine/Ohio/16TOSU1841/2016		Import from public-domain	Shabman,R.; Fedorova,N.; Puri,V.; Shrivastava,S.; Amedeo,P.; Isom,R.; Hu,L.; Durbin,A.; Rocchi,I.; Williams,T.; Bao,Y.; Sanders,R.; Zhdanov,S.; Kiryutin,B.; Lipman,D.J.; Tatusova,T.; Bowman,A.
EPI946920	PB1	United States	2016-Jun-04	EPI_ISL_253967	A/swine/Ohio/16TOSU1842/2016		Import from public-domain	Shabman,R.; Fedorova,N.; Puri,V.; Shrivastava,S.; Amedeo,P.; Isom,R.; Hu,L.; Durbin,A.; Rocchi,I.; Williams,T.; Bao,Y.; Sanders,R.; Zhdanov,S.; Kiryutin,B.; Lipman,D.J.; Tatusova,T.; Bowman,A.
EPI946928	PB1	United States	2016-Jun-04	EPI_ISL_253968	A/swine/Ohio/16TOSU1843/2016		Import from public-domain	Shabman,R.; Fedorova,N.; Puri,V.; Shrivastava,S.; Amedeo,P.; Isom,R.; Hu,L.; Durbin,A.; Rocchi,I.; Williams,T.; Bao,Y.; Sanders,R.; Zhdanov,S.; Kiryutin,B.; Lipman,D.J.; Tatusova,T.; Bowman,A.
EPI946936	PB1	United States	2016-Jun-04	EPI_ISL_253969	A/swine/Ohio/16TOSU1844/2016		Import from public-domain	Shabman,R.; Fedorova,N.; Puri,V.; Shrivastava,S.; Amedeo,P.; Isom,R.; Hu,L.; Durbin,A.; Rocchi,I.; Williams,T.; Bao,Y.; Sanders,R.; Zhdanov,S.; Kiryutin,B.; Lipman,D.J.; Tatusova,T.; Bowman,A.
EPI946944	PB1	United States	2016-Jun-04	EPI_ISL_253970	A/swine/Ohio/16TOSU1874/2016		Import from public-domain	Shabman,R.; Fedorova,N.; Puri,V.; Shrivastava,S.; Amedeo,P.; Isom,R.; Hu,L.; Durbin,A.; Rocchi,I.; Williams,T.; Bao,Y.; Sanders,R.; Zhdanov,S.; Kiryutin,B.; Lipman,D.J.; Tatusova,T.; Bowman,A.
EPI946952	PB1	United States	2016-Jun-04	EPI_ISL_253971	A/swine/Ohio/16TOSU1881/2016		Import from public-domain	Shabman,R.; Fedorova,N.; Puri,V.; Shrivastava,S.; Amedeo,P.; Isom,R.; Hu,L.; Durbin,A.; Rocchi,I.; Williams,T.; Bao,Y.; Sanders,R.; Zhdanov,S.; Kiryutin,B.; Lipman,D.J.; Tatusova,T.; Bowman,A.
EPI946960	PB1	United States	2016-Jun-04	EPI_ISL_253972	A/swine/Ohio/16TOSU1883/2016		Import from public-domain	Shabman,R.; Fedorova,N.; Puri,V.; Shrivastava,S.; Amedeo,P.; Isom,R.; Hu,L.; Durbin,A.; Rocchi,I.; Williams,T.; Bao,Y.; Sanders,R.; Zhdanov,S.; Kiryutin,B.; Lipman,D.J.; Tatusova,T.; Bowman,A.
EPI946968	PB1	United States	2016-Jun-04	EPI_ISL_253973	A/swine/Ohio/16TOSU1887/2016		Import from public-domain	Shabman,R.; Fedorova,N.; Puri,V.; Shrivastava,S.; Amedeo,P.; Isom,R.; Hu,L.; Durbin,A.; Rocchi,I.; Williams,T.; Bao,Y.; Sanders,R.; Zhdanov,S.; Kiryutin,B.; Lipman,D.J.; Tatusova,T.; Bowman,A.
EPI946976	PB1	United States	2016-Jun-04	EPI_ISL_253974	A/swine/Ohio/16TOSU1890/2016		Import from public-domain	Shabman,R.; Fedorova,N.; Puri,V.; Shrivastava,S.; Amedeo,P.; Isom,R.; Hu,L.; Durbin,A.; Rocchi,I.; Williams,T.; Bao,Y.; Sanders,R.; Zhdanov,S.; Kiryutin,B.; Lipman,D.J.; Tatusova,T.; Bowman,A.
EPI946984	PB1	United States	2016-Jun-04	EPI_ISL_253975	A/swine/Ohio/16TOSU1891/2016		Import from public-domain	Shabman,R.; Fedorova,N.; Puri,V.; Shrivastava,S.; Amedeo,P.; Isom,R.; Hu,L.; Durbin,A.; Rocchi,I.; Williams,T.; Bao,Y.; Sanders,R.; Zhdanov,S.; Kiryutin,B.; Lipman,D.J.; Tatusova,T.; Bowman,A.
EPI946992	PB1	United States	2016-Jun-04	EPI_ISL_253976	A/swine/Ohio/16TOSU1892/2016		Import from public-domain	Shabman,R.; Fedorova,N.; Puri,V.; Shrivastava,S.; Amedeo,P.; Isom,R.; Hu,L.; Durbin,A.; Rocchi,I.; Williams,T.; Bao,Y.; Sanders,R.; Zhdanov,S.; Kiryutin,B.; Lipman,D.J.; Tatusova,T.; Bowman,A.
EPI947000	PB1	United States	2016-Jun-04	EPI_ISL_253977	A/swine/Ohio/16TOSU1893/2016		Import from public-domain	Shabman,R.; Fedorova,N.; Puri,V.; Shrivastava,S.; Amedeo,P.; Isom,R.; Hu,L.; Durbin,A.; Rocchi,I.; Williams,T.; Bao,Y.; Sanders,R.; Zhdanov,S.; Kiryutin,B.; Lipman,D.J.; Tatusova,T.; Bowman,A.
EPI947008	PB1	United States	2016-Jun-04	EPI_ISL_253978	A/swine/Ohio/16TOSU1894/2016		Import from public-domain	Shabman,R.; Fedorova,N.; Puri,V.; Shrivastava,S.; Amedeo,P.; Isom,R.; Hu,L.; Durbin,A.; Rocchi,I.; Williams,T.; Bao,Y.; Sanders,R.; Zhdanov,S.; Kiryutin,B.; Lipman,D.J.; Tatusova,T.; Bowman,A.
EPI947016	PB1	United States	2016-Jun-11	EPI_ISL_253979	A/swine/Ohio/16TOSU1950/2016		Import from public-domain	Shabman,R.; Fedorova,N.; Puri,V.; Shrivastava,S.; Amedeo,P.; Isom,R.; Hu,L.; Durbin,A.; Rocchi,I.; Williams,T.; Bao,Y.; Sanders,R.; Zhdanov,S.; Kiryutin,B.; Lipman,D.J.; Tatusova,T.; Bowman,A.
EPI947024	PB1	United States	2016-Jun-11	EPI_ISL_253980	A/swine/Ohio/16TOSU2111/2016		Import from public-domain	Shabman,R.; Fedorova,N.; Puri,V.; Shrivastava,S.; Amedeo,P.; Isom,R.; Hu,L.; Durbin,A.; Rocchi,I.; Williams,T.; Bao,Y.; Sanders,R.; Zhdanov,S.; Kiryutin,B.; Lipman,D.J.; Tatusova,T.; Bowman,A.
EPI947134	PB1	United States	2016-Jun-09	EPI_ISL_253994	A/swine/Iowa/16TOSU2467/2016		Import from public-domain	Shabman,R.; Fedorova,N.; Puri,V.; Shrivastava,S.; Amedeo,P.; Isom,R.; Hu,L.; Durbin,A.; Rocchi,I.; Williams,T.; Bao,Y.; Sanders,R.; Zhdanov,S.; Kiryutin,B.; Lipman,D.J.; Tatusova,T.; Bowman,A.
EPI947168	PB1	United States	2016-Jun-09	EPI_ISL_253998	A/swine/Iowa/16TOSU2563/2016		Import from public-domain	Shabman,R.; Fedorova,N.; Puri,V.; Shrivastava,S.; Amedeo,P.; Isom,R.; Hu,L.; Durbin,A.; Rocchi,I.; Williams,T.; Bao,Y.; Sanders,R.; Zhdanov,S.; Kiryutin,B.; Lipman,D.J.; Tatusova,T.; Bowman,A.
EPI947192	PB1	United States	2016-Jun-09	EPI_ISL_254001	A/swine/Iowa/16TOSU2594/2016		Import from public-domain	Shabman,R.; Fedorova,N.; Puri,V.; Shrivastava,S.; Amedeo,P.; Isom,R.; Hu,L.; Durbin,A.; Rocchi,I.; Williams,T.; Bao,Y.; Sanders,R.; Zhdanov,S.; Kiryutin,B.; Lipman,D.J.; Tatusova,T.; Bowman,A.
EPI947200	PB1	United States	2016-Jun-09	EPI_ISL_254002	A/swine/Iowa/16TOSU2605/2016		Import from public-domain	Shabman,R.; Fedorova,N.; Puri,V.; Shrivastava,S.; Amedeo,P.; Isom,R.; Hu,L.; Durbin,A.; Rocchi,I.; Williams,T.; Bao,Y.; Sanders,R.; Zhdanov,S.; Kiryutin,B.; Lipman,D.J.; Tatusova,T.; Bowman,A.
EPI947208	PB1	United States	2016-Jun-09	EPI_ISL_254003	A/swine/Iowa/16TOSU2607/2016		Import from public-domain	Shabman,R.; Fedorova,N.; Puri,V.; Shrivastava,S.; Amedeo,P.; Isom,R.; Hu,L.; Durbin,A.; Rocchi,I.; Williams,T.; Bao,Y.; Sanders,R.; Zhdanov,S.; Kiryutin,B.; Lipman,D.J.; Tatusova,T.; Bowman,A.
EPI947216	PB1	United States	2016-Jun-09	EPI_ISL_254004	A/swine/Iowa/16TOSU2612/2016		Import from public-domain	Shabman,R.; Fedorova,N.; Puri,V.; Shrivastava,S.; Amedeo,P.; Isom,R.; Hu,L.; Durbin,A.; Rocchi,I.; Williams,T.; Bao,Y.; Sanders,R.; Zhdanov,S.; Kiryutin,B.; Lipman,D.J.; Tatusova,T.; Bowman,A.
EPI947264	PB1	United States	2016-Jun-09	EPI_ISL_254010	A/swine/Iowa/16TOSU2756/2016		Import from public-domain	Shabman,R.; Fedorova,N.; Puri,V.; Shrivastava,S.; Amedeo,P.; Isom,R.; Hu,L.; Durbin,A.; Rocchi,I.; Williams,T.; Bao,Y.; Sanders,R.; Zhdanov,S.; Kiryutin,B.; Lipman,D.J.; Tatusova,T.; Bowman,A.
EPI947290	PB1	United States	2016-Jun-09	EPI_ISL_254013	A/swine/Iowa/16TOSU2825/2016		Import from public-domain	Shabman,R.; Fedorova,N.; Puri,V.; Shrivastava,S.; Amedeo,P.; Isom,R.; Hu,L.; Durbin,A.; Rocchi,I.; Williams,T.; Bao,Y.; Sanders,R.; Zhdanov,S.; Kiryutin,B.; Lipman,D.J.; Tatusova,T.; Bowman,A.
EPI1036634	PB1	United States	2017-Jan-03	EPI_ISL_254677	A/swine/North Carolina/A01672048/2017		Import from public-domain	Lin,K.; Zhang,J.
EPI1036622	PB1	United States	2017-Jan-04	EPI_ISL_254679	A/swine/North Carolina/A01671999/2017		Import from public-domain	Lin,K.; Zhang,J.
EPI1036646	PB1	United States	2017-Jan-05	EPI_ISL_254683	A/swine/Iowa/A01672046/2017		Import from public-domain	Lin,K.; Zhang,J.
EPI1036605	PB1	United States	2017-Jan-05	EPI_ISL_254685	A/swine/Nebraska/A01672049/2017		Import from public-domain	Lin,K.; Zhang,J.
EPI955929	PB1	Japan	2016-Oct-18	EPI_ISL_255356	A/swine/Gunma/6-3829/2016	National Institute of Animal Health	National Institute of Animal Health	Saito, T.; Takemae, N.
EPI955937	PB1	Japan	2017-Jan-10	EPI_ISL_255357	A/swine/Gunma/9-4151/2017	National Institute of Animal Health	National Institute of Animal Health	Saito, T.; Takemae, N.
EPI955944	PB1	Japan	2017-Jan-10	EPI_ISL_255358	A/swine/Gunma/6-4101/2017	National Institute of Animal Health	National Institute of Animal Health	Saito, T.; Takemae, N.
EPI955952	PB1	Japan	2017-Jan-11	EPI_ISL_255359	A/swine/Gunma/7-4161/2017	National Institute of Animal Health	National Institute of Animal Health	Saito, T.; Takemae, N.
EPI955959	PB1	Japan	2017-Jan-10	EPI_ISL_255360	A/swine/Gunma/9-4149/2017	National Institute of Animal Health	National Institute of Animal Health	Saito, T.; Takemae, N.
EPI955976	PB1	Japan	2017-Jan-10	EPI_ISL_255363	A/swine/Gunma/9-4156/2017	National Institute of Animal Health	National Institute of Animal Health	Saito, T.; Takemae, N.
EPI956001	PB1	Japan	2016-Jun-15	EPI_ISL_255370	A/swine/Gunma/7-2493/2016	National Institute of Animal Health	National Institute of Animal Health	Saito, T.; Takemae, N.
EPI956009	PB1	Japan	2016-Jul-21	EPI_ISL_255371	A/swine/Gunma/11-2902/2016	National Institute of Animal Health	National Institute of Animal Health	Saito, T.; Takemae, N.
EPI956044	PB1	Japan	2017-Jan-10	EPI_ISL_255376	A/swine/Gunma/9-4154/2017	National Institute of Animal Health	National Institute of Animal Health	Saito, T.; Takemae, N.
EPI956051	PB1	Japan	2017-Jan-11	EPI_ISL_255377	A/swine/Gunma/7-4166/2017	National Institute of Animal Health	National Institute of Animal Health	Saito, T.; Takemae, N.
EPI956063	PB1	Japan	2017-Jan-10	EPI_ISL_255379	A/swine/Gunma/9-4150/2017	National Institute of Animal Health	National Institute of Animal Health	Saito, T.; Takemae, N.
EPI956069	PB1	Japan	2017-Jan-11	EPI_ISL_255380	A/swine/Gunma/7-4164/2017	National Institute of Animal Health	National Institute of Animal Health	Saito, T.; Takemae, N.
EPI961231	PB1	United States	2015-Oct-20	EPI_ISL_256249	A/swine/Indiana/A01812028/2015		Import from public-domain
EPI961239	PB1	United States	2015-Dec-15	EPI_ISL_256250	A/swine/Indiana/A01812104/2015		Import from public-domain
EPI961247	PB1	United States	2015-Nov-06	EPI_ISL_256251	A/swine/Indiana/A01812062/2015		Import from public-domain
EPI961260	PB1	United States	2015-Dec-03	EPI_ISL_256253	A/swine/California/A01459157/2015		Import from public-domain
EPI961294	PB1	United States	2015-Dec-15	EPI_ISL_256256	A/swine/Indiana/A01812120/2015		Import from public-domain
EPI961302	PB1	United States	2015-Nov-20	EPI_ISL_256257	A/swine/Florida/A01104090/2015		Import from public-domain
EPI961318	PB1	United States	2015-Nov-17	EPI_ISL_256259	A/swine/Indiana/A01812071/2015		Import from public-domain
EPI1036616	PB1	United States	2017-Jan-18	EPI_ISL_256560	A/swine/Iowa/A01672419/2017		Import from public-domain	Lin,K.; Zhang,J.
EPI1036568	PB1	United States	2017-Jan-17	EPI_ISL_257031	A/swine/Missouri/A01672030/2017		Import from public-domain	Lin,K.; Zhang,J.
EPI1036661	PB1	United States	2017-Jan-31	EPI_ISL_257156	A/swine/North Carolina/A01672582/2017		Import from public-domain	Lin,K.; Zhang,J.
EPI1036667	PB1	United States	2017-Jan-23	EPI_ISL_257157	A/swine/Indiana/A01672516/2017		Import from public-domain	Lin,K.; Zhang,J.
EPI967710	PB1	Vietnam	2016-Dec-06	EPI_ISL_257494	A/swine/Ba Ria Vung Tau/02-07-2/2016		National Institute of Animal Health	Takemae, N.; Saito, T.
EPI967772	PB1	Vietnam	2016-Dec-06	EPI_ISL_257502	A/swine/Ba Ria Vung Tau/02-27-2/2016		National Institute of Animal Health	Takemae, N.; Saito, T.
EPI1036649	PB1	United States	2017-Jan-30	EPI_ISL_258614	A/swine/Illinois/A01672615/2017		Import from public-domain	Lin,K.; Zhang,J.
EPI1074045	PB1	United States	2017-Feb-08	EPI_ISL_258653	A/swine/Minnesota/A01932042/2017		Import from public-domain	Lin,K.; Zhang,J.
EPI1074026	PB1	United States	2017-Feb-03	EPI_ISL_258654	A/swine/South Carolina/A01932046/2017		Import from public-domain	Lin,K.; Zhang,J.
EPI1063072	PB1	United States	2017-Feb-15	EPI_ISL_260805	A/swine/Indiana/A01932256/2017		Import from public-domain	Lin,K.; Zhang,J.
EPI985427	PB1	United States	2017-Mar-17	EPI_ISL_260816	A/swine/Kansas/A01378020/2017		Import from public-domain	Padmanabhan,A.; Marthaler,D.
EPI1063126	PB1	United States	2017-Feb-28	EPI_ISL_260828	A/swine/Wisconsin/A01932590/2017		Import from public-domain	Lin,K.; Smith,K.; Zhang,J.
EPI1063180	PB1	United States	2017-Feb-20	EPI_ISL_261457	A/swine/Iowa/A01932417/2017		Import from public-domain	Lin,K.; Smith,K.; Zhang,J.
EPI1063096	PB1	United States	2017-Feb-18	EPI_ISL_261459	A/swine/Iowa/A01932419/2017		Import from public-domain	Lin,K.; Smith,K.; Zhang,J.
EPI1063168	PB1	United States	2017-Feb-27	EPI_ISL_261488	A/swine/Iowa/A01932577/2017		Import from public-domain	Lin,K.; Smith,K.; Zhang,J.
EPI1079658	PB1	United States	2017-Mar-07	EPI_ISL_262586	A/swine/North Carolina/A01667104/2017		Import from public-domain	Lin,K.; Smith,K.; Zhang,J.
EPI1080422	PB1	United States	2017-Mar-20	EPI_ISL_262589	A/swine/Nebraska/A01933901/2017		Import from public-domain	Lin,K.; Smith,K.; Zhang,J.
EPI1079717	PB1	United States	2017-Mar-21	EPI_ISL_262594	A/swine/Pennsylvania/A01933903/2017		Import from public-domain	Lin,K.; Smith,K.; Zhang,J.
EPI1079798	PB1	United States	2017-Mar-07	EPI_ISL_262600	A/swine/Iowa/A01667086/2017		Import from public-domain	Lin,K.; Smith,K.; Zhang,J.
EPI998467	PB1	United States	2016-May-01	EPI_ISL_263483	A/swine/Indiana/16TOSU0646/2016		Import from public-domain	Nolting,J.M.; Nelson,S.W.; Zentkovich,M.M.; Bowman,A.S.; Wang,L.; Zhang,Y.
EPI1010087	PB1	Germany	2017-Jan-01	EPI_ISL_263845	A/swine/Germany/Bak50/2017		Friedrich-Loeffler-Institut
EPI1079613	PB1	United States	2017-Mar-22	EPI_ISL_264195	A/swine/Iowa/A02214242/2017		Import from public-domain	Lin,K.; Smith,K.; Zhang,J.
EPI1079646	PB1	United States	2017-Mar-16	EPI_ISL_264225	A/swine/North Carolina/A02214000/2017		Import from public-domain	Lin,K.; Smith,K.; Zhang,J.
EPI1006127	PB1	Japan	2017-Mar-01	EPI_ISL_266246	A/swine/Gunma/SV105/2017/MD1	National Institute of Animal Health	National Institute of Animal Health	Saito, T.; Takemae, N.
EPI1006134	PB1	Japan	2017-Mar-08	EPI_ISL_266247	A/swine/Gunma/SVB-110/2017/MD1	National Institute of Animal Health	National Institute of Animal Health	Saito, T.; Takemae, N.
EPI1079693	PB1	United States	2017-Mar-27	EPI_ISL_266551	A/swine/Illinois/A02214664/2017		Import from public-domain	Lin,K.; Smith,K.; Zhang,J.
EPI1079724	PB1	United States	2017-Mar-28	EPI_ISL_266555	A/swine/Iowa/A02214654/2017		Import from public-domain	Lin,K.; Smith,K.; Zhang,J.
EPI1028096	PB1	Japan	2017-Apr-19	EPI_ISL_270373	A/swine/Gunma/7-4301/2017	National Institute of Animal Health	National Institute of Animal Health	Saito, T.; Takemae, N.
EPI1028110	PB1	Japan	2017-Apr-19	EPI_ISL_270375	A/swine/Gunma/7-4295/2017	National Institute of Animal Health	National Institute of Animal Health	Saito, T.; Takemae, N.
EPI1028124	PB1	Japan	2017-Apr-25	EPI_ISL_270377	A/swine/Gunma/6-4504/2017	National Institute of Animal Health	National Institute of Animal Health	Saito, T.; Takemae, N.
EPI1028131	PB1	Japan	2017-Apr-17	EPI_ISL_270378	A/swine/Gunma/34-4278/2017	National Institute of Animal Health	National Institute of Animal Health	Saito, T.; Takemae, N.
EPI1028144	PB1	Japan	2017-Apr-25	EPI_ISL_270380	A/swine/Gunma/6-4506/2017	National Institute of Animal Health	National Institute of Animal Health	Saito, T.; Takemae, N.
EPI1028151	PB1	Japan	2017-Apr-25	EPI_ISL_270381	A/swine/Gunma/6-4499/2017	National Institute of Animal Health	National Institute of Animal Health	Saito, T.; Takemae, N.
EPI1028159	PB1	Japan	2017-Apr-25	EPI_ISL_270382	A/swine/Gunma/6-4503/2017	National Institute of Animal Health	National Institute of Animal Health	Saito, T.; Takemae, N.
EPI1028167	PB1	Japan	2017-Apr-19	EPI_ISL_270383	A/swine/Gunma/7-4308/2017	National Institute of Animal Health	National Institute of Animal Health	Saito, T.; Takemae, N.
EPI1028173	PB1	Japan	2017-Apr-27	EPI_ISL_270384	A/swine/Gunma/35-4607/2017	National Institute of Animal Health	National Institute of Animal Health	Saito, T.; Takemae, N.
EPI1028193	PB1	Japan	2017-Apr-19	EPI_ISL_270387	A/swine/Gunma/7-4291/2017	National Institute of Animal Health	National Institute of Animal Health	Saito, T.; Takemae, N.
EPI1028199	PB1	Japan	2017-Apr-19	EPI_ISL_270388	A/swine/Gunma/7-4290/2017	National Institute of Animal Health	National Institute of Animal Health	Saito, T.; Takemae, N.
EPI1030850	PB1	United States	2011-Nov-22	EPI_ISL_271041	A/swine/Iowa/MT_12_07_11_2_28/2011		Import from public-domain	Yang,M.; Diaz,A.; Marthaler,D.; Culhane,M.; Sreevatsan,S.; Alkhamis,M.; Torremorell,M.
EPI1031019	PB1	United States	2012-Mar-14	EPI_ISL_271063	A/swine/South Dakota/MT_12_07_2081/2012		Import from public-domain	Yang,M.; Diaz,A.; Marthaler,D.; Culhane,M.; Sreevatsan,S.; Alkhamis,M.; Torremorell,M.
EPI1031059	PB1	United States	2011-Nov-22	EPI_ISL_271068	A/swine/Iowa/MT_12_07_11_2_2/2011		Import from public-domain	Yang,M.; Diaz,A.; Marthaler,D.; Culhane,M.; Sreevatsan,S.; Alkhamis,M.; Torremorell,M.
EPI1031099	PB1	United States	2012-Mar-14	EPI_ISL_271073	A/swine/South Dakota/MT_12_07_2079/2012		Import from public-domain	Yang,M.; Diaz,A.; Marthaler,D.; Culhane,M.; Sreevatsan,S.; Alkhamis,M.; Torremorell,M.
EPI1031151	PB1	United States	2011-Nov-22	EPI_ISL_271079	A/swine/Iowa/MT_12_07_11_2_12/2011		Import from public-domain	Yang,M.; Diaz,A.; Marthaler,D.; Culhane,M.; Sreevatsan,S.; Alkhamis,M.; Torremorell,M.
EPI1031159	PB1	United States	2011-Nov-22	EPI_ISL_271080	A/swine/Iowa/MT_12_07_11_2_7/2011		Import from public-domain	Yang,M.; Diaz,A.; Marthaler,D.; Culhane,M.; Sreevatsan,S.; Alkhamis,M.; Torremorell,M.
EPI1032260	PB1	United States	2012-Mar-14	EPI_ISL_271648	A/swine/South Dakota/MT_12_07_2075/2012		Import from public-domain	Yang,M.; Diaz,A.; Marthaler,D.; Culhane,M.; Sreevatsan,S.; Alkhamis,M.; Torremorell,M.
EPI1032324	PB1	United States	2011-Nov-22	EPI_ISL_271656	A/swine/Iowa/MT_12_07_11_2_19/2011		Import from public-domain	Yang,M.; Diaz,A.; Marthaler,D.; Culhane,M.; Sreevatsan,S.; Alkhamis,M.; Torremorell,M.
EPI1032348	PB1	United States	2011-Nov-22	EPI_ISL_271659	A/swine/Iowa/MT_12_07_11_2_25/2011		Import from public-domain	Yang,M.; Diaz,A.; Marthaler,D.; Culhane,M.; Sreevatsan,S.; Alkhamis,M.; Torremorell,M.
EPI1032356	PB1	United States	2011-Nov-22	EPI_ISL_271660	A/swine/Iowa/MT_12_07_11_2_29/2011		Import from public-domain	Yang,M.; Diaz,A.; Marthaler,D.; Culhane,M.; Sreevatsan,S.; Alkhamis,M.; Torremorell,M.
EPI1032364	PB1	United States	2012-Mar-21	EPI_ISL_271661	A/swine/Minnesota/MT_12_07_2116/2012		Import from public-domain	Yang,M.; Diaz,A.; Marthaler,D.; Culhane,M.; Sreevatsan,S.; Alkhamis,M.; Torremorell,M.
EPI1032404	PB1	United States	2011-Nov-22	EPI_ISL_271666	A/swine/Iowa/MT_12_07_11_2_10/2011		Import from public-domain	Yang,M.; Diaz,A.; Marthaler,D.; Culhane,M.; Sreevatsan,S.; Alkhamis,M.; Torremorell,M.
EPI1032420	PB1	United States	2011-Nov-22	EPI_ISL_271668	A/swine/Iowa/MT_12_07_11_2_8/2011		Import from public-domain	Yang,M.; Diaz,A.; Marthaler,D.; Culhane,M.; Sreevatsan,S.; Alkhamis,M.; Torremorell,M.
EPI1032428	PB1	United States	2011-Nov-22	EPI_ISL_271669	A/swine/Iowa/MT_12_07_11_2_14/2011		Import from public-domain	Yang,M.; Diaz,A.; Marthaler,D.; Culhane,M.; Sreevatsan,S.; Alkhamis,M.; Torremorell,M.
EPI1032606	PB1	United States	2011-Nov-22	EPI_ISL_271720	A/swine/Iowa/MT_12_07_11_2_11/2011		Import from public-domain	Yang,M.; Diaz,A.; Marthaler,D.; Culhane,M.; Sreevatsan,S.; Alkhamis,M.; Torremorell,M.
EPI1032641	PB1	United States	2012-Mar-21	EPI_ISL_271726	A/swine/Minnesota/MT_12_07_2130/2012		Import from public-domain	Yang,M.; Diaz,A.; Marthaler,D.; Culhane,M.; Sreevatsan,S.; Alkhamis,M.; Torremorell,M.
EPI1032681	PB1	United States	2011-Nov-22	EPI_ISL_271731	A/swine/Iowa/MT_12_07_11_2_23/2011		Import from public-domain	Yang,M.; Diaz,A.; Marthaler,D.; Culhane,M.; Sreevatsan,S.; Alkhamis,M.; Torremorell,M.
EPI1032717	PB1	United States	2011-Nov-22	EPI_ISL_271735	A/swine/Iowa/MT_12_07_11_2_3/2011		Import from public-domain	Yang,M.; Diaz,A.; Marthaler,D.; Culhane,M.; Sreevatsan,S.; Alkhamis,M.; Torremorell,M.
EPI1032733	PB1	United States	2012-Mar-21	EPI_ISL_271737	A/swine/Minnesota/MT_12_07_2132/2012		Import from public-domain	Yang,M.; Diaz,A.; Marthaler,D.; Culhane,M.; Sreevatsan,S.; Alkhamis,M.; Torremorell,M.
EPI1032757	PB1	United States	2011-Nov-22	EPI_ISL_271740	A/swine/Iowa/MT_12_07_11_2_6/2011		Import from public-domain	Yang,M.; Diaz,A.; Marthaler,D.; Culhane,M.; Sreevatsan,S.; Alkhamis,M.; Torremorell,M.
EPI1032797	PB1	United States	2012-Mar-21	EPI_ISL_271745	A/swine/Minnesota/MT_12_07_2083/2012		Import from public-domain	Yang,M.; Diaz,A.; Marthaler,D.; Culhane,M.; Sreevatsan,S.; Alkhamis,M.; Torremorell,M.
EPI1032821	PB1	United States	2012-Mar-21	EPI_ISL_271748	A/swine/Minnesota/MT_12_07_2092/2012		Import from public-domain	Yang,M.; Diaz,A.; Marthaler,D.; Culhane,M.; Sreevatsan,S.; Alkhamis,M.; Torremorell,M.
EPI1032829	PB1	United States	2012-Mar-21	EPI_ISL_271749	A/swine/Minnesota/MT_12_07_2124/2012		Import from public-domain	Yang,M.; Diaz,A.; Marthaler,D.; Culhane,M.; Sreevatsan,S.; Alkhamis,M.; Torremorell,M.
EPI1032837	PB1	United States	2011-Nov-22	EPI_ISL_271750	A/swine/Iowa/MT_12_07_11_2_4/2011		Import from public-domain	Yang,M.; Diaz,A.; Marthaler,D.; Culhane,M.; Sreevatsan,S.; Alkhamis,M.; Torremorell,M.
EPI1079736	PB1	United States	2017-Mar-20	EPI_ISL_272837	A/swine/South Carolina/A02214849/2017		Import from public-domain	Lin,K.; Smith,K.; Zhang,J.
EPI1037988	PB1	Japan	2017-May-15	EPI_ISL_273509	A/swine/Niigata/6/2017-E1		National Institute of Animal Health	Takemae, N.; Saito, T.
EPI1037995	PB1	Japan	2017-May-15	EPI_ISL_273510	A/swine/Niigata/4/2017		National Institute of Animal Health	Takemae, N.; Saito, T.
EPI1038003	PB1	Japan	2017-May-15	EPI_ISL_273511	A/swine/Niigata/2/2017		National Institute of Animal Health	Takemae, N.; Saito, T.
EPI1038010	PB1	Japan	2017-May-15	EPI_ISL_273512	A/swine/Niigata/9/2017		National Institute of Animal Health	Takemae, N.; Saito, T.
EPI1038017	PB1	Japan	2017-May-15	EPI_ISL_273513	A/swine/Niigata/8/2017		National Institute of Animal Health	Takemae, N.; Saito, T.
EPI1038024	PB1	Japan	2017-May-15	EPI_ISL_273514	A/swine/Niigata/6/2017-MD2		National Institute of Animal Health	Takemae, N.; Saito, T.
EPI1038032	PB1	Japan	2017-May-15	EPI_ISL_273515	A/swine/Niigata/2/2017-MD2		National Institute of Animal Health	Takemae, N.; Saito, T.
EPI1038040	PB1	Japan	2017-May-15	EPI_ISL_273516	A/swine/Niigata/10/2017		National Institute of Animal Health	Takemae, N.; Saito, T.
EPI1043840	PB1	Japan	2013-May-20	EPI_ISL_274687	A/swine/Gunma/1/2013	National Institute of Animal Health	National Institute of Animal Health	Saito, T.; Takemae, N.
EPI1044459	PB1	Japan	2014-Jan-20	EPI_ISL_274846	A/swine/Gunma/09/2014	National Institute of Animal Health	National Institute of Animal Health	Saito, T.; Takemae, N.
EPI1044481	PB1	Japan	2013-Oct-07	EPI_ISL_274849	A/swine/Chiba/40/2013	National Institute of Animal Health	National Institute of Animal Health	Saito, T.; Takemae, N.
EPI1044510	PB1	Japan	2014-Nov-21	EPI_ISL_274853	A/swine/Gunma/TA779/2014	National Institute of Animal Health	National Institute of Animal Health	Saito, T.; Takemae, N.
EPI1046684	PB1	Japan	2013-Jul-04	EPI_ISL_275567	A/swine/Chiba/31/2013	National Institute of Animal Health	National Institute of Animal Health	Saito, T.; Takemae, N.
EPI1046698	PB1	Japan	2014-May-20	EPI_ISL_275569	A/swine/Aichi/18/2014	National Institute of Animal Health	National Institute of Animal Health	Saito, T.; Takemae, N.
EPI1046712	PB1	Japan	2013-Apr-16	EPI_ISL_275571	A/swine/Ibaraki/1/2013	National Institute of Animal Health	National Institute of Animal Health	Saito, T.; Takemae, N.
EPI1046718	PB1	Japan	2013-Oct-25	EPI_ISL_275572	A/swine/Gunma/43/2013	National Institute of Animal Health	National Institute of Animal Health	Saito, T.; Takemae, N.
EPI1046756	PB1	Japan	2014-Aug-19	EPI_ISL_275577	A/swine/Chiba/1/2014	National Institute of Animal Health	National Institute of Animal Health	Saito, T.; Takemae, N.
EPI1057392	PB1	Japan	2015-Jan-01	EPI_ISL_277369	A/swine/Chiba/24/2015	Kagoshima University	Kagoshima University
EPI1057425	PB1	Japan	2016-Jan-01	EPI_ISL_277372	A/swine/Aichi/02/2016	Kagoshima University	Kagoshima University
EPI1057476	PB1	Japan	2016-Jan-01	EPI_ISL_277383	A/swine/Chiba/KU-FK3/2016	Kagoshima University	Kagoshima University
EPI1061355	PB1	United States	2017-May-30	EPI_ISL_278198	A/swine/Michigan/A01259077/2017		Import from public-domain	Janas-Martindale,A.
EPI1061363	PB1	United States	2016-Mar-21	EPI_ISL_278199	A/swine/California/A01459202/2016		Import from public-domain	Janas-Martindale,A.
EPI1063378	PB1	Italy	2015-Sep-01	EPI_ISL_278825	A/swine/Italy/230836/2015		Import from public-domain	Chiapponi,C.; Ebranati,E.; Pariani,E.; Faccini,S.; Luppi,A.; Baioni,L.; Manfredi,R.; Carta,V.; Merenda,M.; Affanni,P.; Colucci,M.E.; Veronesi,L.; Zehender,G.; Foni,E.
EPI1063509	PB1	Italy	2015-Sep-01	EPI_ISL_278828	A/swine/Italy/140863/2015		Import from public-domain	Chiapponi,C.; Ebranati,E.; Pariani,E.; Faccini,S.; Luppi,A.; Baioni,L.; Manfredi,R.; Carta,V.; Merenda,M.; Affanni,P.; Colucci,M.E.; Veronesi,L.; Zehender,G.; Foni,E.
EPI1063439	PB1	Italy	2015-Sep-01	EPI_ISL_278833	A/swine/Italy/203964/2015		Import from public-domain	Chiapponi,C.; Ebranati,E.; Pariani,E.; Faccini,S.; Luppi,A.; Baioni,L.; Manfredi,R.; Carta,V.; Merenda,M.; Affanni,P.; Colucci,M.E.; Veronesi,L.; Zehender,G.; Foni,E.
EPI1063461	PB1	Italy	2015-Sep-01	EPI_ISL_278835	A/swine/Italy/36818-4/2015		Import from public-domain	Chiapponi,C.; Ebranati,E.; Pariani,E.; Faccini,S.; Luppi,A.; Baioni,L.; Manfredi,R.; Carta,V.; Merenda,M.; Affanni,P.; Colucci,M.E.; Veronesi,L.; Zehender,G.; Foni,E.
EPI1063469	PB1	Italy	2015-Sep-01	EPI_ISL_278836	A/swine/Italy/56341/2015		Import from public-domain	Chiapponi,C.; Ebranati,E.; Pariani,E.; Faccini,S.; Luppi,A.; Baioni,L.; Manfredi,R.; Carta,V.; Merenda,M.; Affanni,P.; Colucci,M.E.; Veronesi,L.; Zehender,G.; Foni,E.
EPI1063485	PB1	Italy	2015-Sep-01	EPI_ISL_278838	A/swine/Italy/65210/2015		Import from public-domain	Chiapponi,C.; Ebranati,E.; Pariani,E.; Faccini,S.; Luppi,A.; Baioni,L.; Manfredi,R.; Carta,V.; Merenda,M.; Affanni,P.; Colucci,M.E.; Veronesi,L.; Zehender,G.; Foni,E.
EPI1063498	PB1	Italy	2015-Sep-01	EPI_ISL_278839	A/swine/Italy/73436/2015		Import from public-domain	Chiapponi,C.; Ebranati,E.; Pariani,E.; Faccini,S.; Luppi,A.; Baioni,L.; Manfredi,R.; Carta,V.; Merenda,M.; Affanni,P.; Colucci,M.E.; Veronesi,L.; Zehender,G.; Foni,E.
EPI1063501	PB1	Italy	2015-Sep-01	EPI_ISL_278840	A/swine/Italy/129452/2015		Import from public-domain	Chiapponi,C.; Ebranati,E.; Pariani,E.; Faccini,S.; Luppi,A.; Baioni,L.; Manfredi,R.; Carta,V.; Merenda,M.; Affanni,P.; Colucci,M.E.; Veronesi,L.; Zehender,G.; Foni,E.
EPI1063541	PB1	Italy	2015-Sep-01	EPI_ISL_278845	A/swine/Italy/3033-1/2015		Import from public-domain	Chiapponi,C.; Ebranati,E.; Pariani,E.; Faccini,S.; Luppi,A.; Baioni,L.; Manfredi,R.; Carta,V.; Merenda,M.; Affanni,P.; Colucci,M.E.; Veronesi,L.; Zehender,G.; Foni,E.
EPI1063586	PB1	Italy	2014-Sep-01	EPI_ISL_278851	A/swine/Italy/327497-7/2014		Import from public-domain	Chiapponi,C.; Ebranati,E.; Pariani,E.; Faccini,S.; Luppi,A.; Baioni,L.; Manfredi,R.; Carta,V.; Merenda,M.; Affanni,P.; Colucci,M.E.; Veronesi,L.; Zehender,G.; Foni,E.
EPI1063593	PB1	Italy	2014-Sep-01	EPI_ISL_278852	A/swine/Italy/328356/2014		Import from public-domain	Chiapponi,C.; Ebranati,E.; Pariani,E.; Faccini,S.; Luppi,A.; Baioni,L.; Manfredi,R.; Carta,V.; Merenda,M.; Affanni,P.; Colucci,M.E.; Veronesi,L.; Zehender,G.; Foni,E.
EPI1063601	PB1	Italy	2014-Sep-01	EPI_ISL_278853	A/swine/Italy/333140/2014		Import from public-domain	Chiapponi,C.; Ebranati,E.; Pariani,E.; Faccini,S.; Luppi,A.; Baioni,L.; Manfredi,R.; Carta,V.; Merenda,M.; Affanni,P.; Colucci,M.E.; Veronesi,L.; Zehender,G.; Foni,E.
EPI1063678	PB1	Italy	2014-Sep-01	EPI_ISL_278863	A/swine/Italy/271152/2014		Import from public-domain	Chiapponi,C.; Ebranati,E.; Pariani,E.; Faccini,S.; Luppi,A.; Baioni,L.; Manfredi,R.; Carta,V.; Merenda,M.; Affanni,P.; Colucci,M.E.; Veronesi,L.; Zehender,G.; Foni,E.
EPI1063685	PB1	Italy	2014-Sep-01	EPI_ISL_278864	A/swine/Italy/281230-1/2014		Import from public-domain	Chiapponi,C.; Ebranati,E.; Pariani,E.; Faccini,S.; Luppi,A.; Baioni,L.; Manfredi,R.; Carta,V.; Merenda,M.; Affanni,P.; Colucci,M.E.; Veronesi,L.; Zehender,G.; Foni,E.
EPI1063694	PB1	Italy	2014-Sep-01	EPI_ISL_278865	A/swine/Italy/302073/2014		Import from public-domain	Chiapponi,C.; Ebranati,E.; Pariani,E.; Faccini,S.; Luppi,A.; Baioni,L.; Manfredi,R.; Carta,V.; Merenda,M.; Affanni,P.; Colucci,M.E.; Veronesi,L.; Zehender,G.; Foni,E.
EPI1063744	PB1	Italy	2014-Sep-01	EPI_ISL_278871	A/swine/Italy/150383-1/2014		Import from public-domain	Chiapponi,C.; Ebranati,E.; Pariani,E.; Faccini,S.; Luppi,A.; Baioni,L.; Manfredi,R.; Carta,V.; Merenda,M.; Affanni,P.; Colucci,M.E.; Veronesi,L.; Zehender,G.; Foni,E.
EPI1063752	PB1	Italy	2014-Sep-01	EPI_ISL_278872	A/swine/Italy/165246/2014		Import from public-domain	Chiapponi,C.; Ebranati,E.; Pariani,E.; Faccini,S.; Luppi,A.; Baioni,L.; Manfredi,R.; Carta,V.; Merenda,M.; Affanni,P.; Colucci,M.E.; Veronesi,L.; Zehender,G.; Foni,E.
EPI1063760	PB1	Italy	2014-Sep-01	EPI_ISL_278873	A/swine/Italy/166277-2/2014		Import from public-domain	Chiapponi,C.; Ebranati,E.; Pariani,E.; Faccini,S.; Luppi,A.; Baioni,L.; Manfredi,R.; Carta,V.; Merenda,M.; Affanni,P.; Colucci,M.E.; Veronesi,L.; Zehender,G.; Foni,E.
EPI1063924	PB1	Italy	2014-Sep-01	EPI_ISL_278875	A/swine/Italy/91602/2014		Import from public-domain	Chiapponi,C.; Ebranati,E.; Pariani,E.; Faccini,S.; Luppi,A.; Baioni,L.; Manfredi,R.; Carta,V.; Merenda,M.; Affanni,P.; Colucci,M.E.; Veronesi,L.; Zehender,G.; Foni,E.
EPI1063802	PB1	Italy	2014-Sep-01	EPI_ISL_278878	A/swine/Italy/114922/2014		Import from public-domain	Chiapponi,C.; Ebranati,E.; Pariani,E.; Faccini,S.; Luppi,A.; Baioni,L.; Manfredi,R.; Carta,V.; Merenda,M.; Affanni,P.; Colucci,M.E.; Veronesi,L.; Zehender,G.; Foni,E.
EPI1063811	PB1	Italy	2014-Sep-01	EPI_ISL_278879	A/swine/Italy/124953/2014		Import from public-domain	Chiapponi,C.; Ebranati,E.; Pariani,E.; Faccini,S.; Luppi,A.; Baioni,L.; Manfredi,R.; Carta,V.; Merenda,M.; Affanni,P.; Colucci,M.E.; Veronesi,L.; Zehender,G.; Foni,E.
EPI1063819	PB1	Italy	2014-Sep-01	EPI_ISL_278880	A/swine/Italy/125010-1/2014		Import from public-domain	Chiapponi,C.; Ebranati,E.; Pariani,E.; Faccini,S.; Luppi,A.; Baioni,L.; Manfredi,R.; Carta,V.; Merenda,M.; Affanni,P.; Colucci,M.E.; Veronesi,L.; Zehender,G.; Foni,E.
EPI1063876	PB1	Italy	2014-Sep-01	EPI_ISL_278890	A/swine/Italy/34333/2014		Import from public-domain	Chiapponi,C.; Ebranati,E.; Pariani,E.; Faccini,S.; Luppi,A.; Baioni,L.; Manfredi,R.; Carta,V.; Merenda,M.; Affanni,P.; Colucci,M.E.; Veronesi,L.; Zehender,G.; Foni,E.
EPI1063884	PB1	Italy	2014-Sep-01	EPI_ISL_278891	A/swine/Italy/36662-2/2014		Import from public-domain	Chiapponi,C.; Ebranati,E.; Pariani,E.; Faccini,S.; Luppi,A.; Baioni,L.; Manfredi,R.; Carta,V.; Merenda,M.; Affanni,P.; Colucci,M.E.; Veronesi,L.; Zehender,G.; Foni,E.
EPI1063916	PB1	Italy	2014-Sep-01	EPI_ISL_278895	A/swine/Italy/87434/2014		Import from public-domain	Chiapponi,C.; Ebranati,E.; Pariani,E.; Faccini,S.; Luppi,A.; Baioni,L.; Manfredi,R.; Carta,V.; Merenda,M.; Affanni,P.; Colucci,M.E.; Veronesi,L.; Zehender,G.; Foni,E.
EPI1063926	PB1	Italy	2013-Sep-01	EPI_ISL_278896	A/swine/Italy/293841/2013		Import from public-domain	Chiapponi,C.; Ebranati,E.; Pariani,E.; Faccini,S.; Luppi,A.; Baioni,L.; Manfredi,R.; Carta,V.; Merenda,M.; Affanni,P.; Colucci,M.E.; Veronesi,L.; Zehender,G.; Foni,E.
EPI1063950	PB1	Italy	2013-Sep-01	EPI_ISL_278899	A/swine/Italy/327669/2013		Import from public-domain	Chiapponi,C.; Ebranati,E.; Pariani,E.; Faccini,S.; Luppi,A.; Baioni,L.; Manfredi,R.; Carta,V.; Merenda,M.; Affanni,P.; Colucci,M.E.; Veronesi,L.; Zehender,G.; Foni,E.
EPI1063966	PB1	Italy	2013-Sep-01	EPI_ISL_278901	A/swine/Italy/346150/2013		Import from public-domain	Chiapponi,C.; Ebranati,E.; Pariani,E.; Faccini,S.; Luppi,A.; Baioni,L.; Manfredi,R.; Carta,V.; Merenda,M.; Affanni,P.; Colucci,M.E.; Veronesi,L.; Zehender,G.; Foni,E.
EPI1064001	PB1	Italy	2013-Sep-01	EPI_ISL_278905	A/swine/Italy/198930-3/2013		Import from public-domain	Chiapponi,C.; Ebranati,E.; Pariani,E.; Faccini,S.; Luppi,A.; Baioni,L.; Manfredi,R.; Carta,V.; Merenda,M.; Affanni,P.; Colucci,M.E.; Veronesi,L.; Zehender,G.; Foni,E.
EPI1064183	PB1	Italy	2012-Sep-01	EPI_ISL_278912	A/swine/Italy/337085/2012		Import from public-domain	Chiapponi,C.; Ebranati,E.; Pariani,E.; Faccini,S.; Luppi,A.; Baioni,L.; Manfredi,R.; Carta,V.; Merenda,M.; Affanni,P.; Colucci,M.E.; Veronesi,L.; Zehender,G.; Foni,E.
EPI1064107	PB1	Italy	2013-Sep-01	EPI_ISL_278919	A/swine/Italy/149878/2013		Import from public-domain	Chiapponi,C.; Ebranati,E.; Pariani,E.; Faccini,S.; Luppi,A.; Baioni,L.; Manfredi,R.; Carta,V.; Merenda,M.; Affanni,P.; Colucci,M.E.; Veronesi,L.; Zehender,G.; Foni,E.
EPI1064170	PB1	Italy	2012-Sep-01	EPI_ISL_278927	A/swine/Italy/224721/2012		Import from public-domain	Chiapponi,C.; Ebranati,E.; Pariani,E.; Faccini,S.; Luppi,A.; Baioni,L.; Manfredi,R.; Carta,V.; Merenda,M.; Affanni,P.; Colucci,M.E.; Veronesi,L.; Zehender,G.; Foni,E.
EPI1073313	PB1	United States	2016-Jun-01	EPI_ISL_280200	A/swine/Indiana/16TOSU4110/2016		Import from public-domain	Tan,G.; Shabman,R.; Fedorova,N.; Puri,V.; Shrivastava,S.; Amedeo,P.; Isom,R.; Hu,L.; Durbin,A.; Rocchi,I.; Williams,T.; Pickett,B.; Nolting,J.M.; Bao,Y.; Sanders,R.; Hatcher,E.; Zhdanov,S.; Kiryutin,B.; Lipman,D.J.; Tatusova,T.; Bowman,A.S.
EPI1073361	PB1	United States	2016-Jul-01	EPI_ISL_280206	A/swine/Indiana/16TOSU4239/2016		Import from public-domain	Tan,G.; Shabman,R.; Fedorova,N.; Puri,V.; Shrivastava,S.; Amedeo,P.; Isom,R.; Hu,L.; Durbin,A.; Rocchi,I.; Williams,T.; Pickett,B.; Nolting,J.M.; Bao,Y.; Sanders,R.; Hatcher,E.; Zhdanov,S.; Kiryutin,B.; Lipman,D.J.; Tatusova,T.; Bowman,A.S.
EPI1073742	PB1	United States	2016-Jul-01	EPI_ISL_280209	A/swine/Indiana/16TOSU4367/2016		Import from public-domain	Tan,G.; Shabman,R.; Fedorova,N.; Puri,V.; Shrivastava,S.; Amedeo,P.; Isom,R.; Hu,L.; Durbin,A.; Rocchi,I.; Williams,T.; Pickett,B.; Nolting,J.M.; Bao,Y.; Sanders,R.; Hatcher,E.; Zhdanov,S.; Kiryutin,B.; Lipman,D.J.; Tatusova,T.; Bowman,A.S.
EPI1073450	PB1	United States	2016-Jul-01	EPI_ISL_280218	A/swine/Ohio/16TOSU8021/2016		Import from public-domain	Tan,G.; Shabman,R.; Fedorova,N.; Puri,V.; Shrivastava,S.; Amedeo,P.; Isom,R.; Hu,L.; Durbin,A.; Rocchi,I.; Williams,T.; Pickett,B.; Nolting,J.M.; Bao,Y.; Sanders,R.; Hatcher,E.; Zhdanov,S.; Kiryutin,B.; Lipman,D.J.; Tatusova,T.; Bowman,A.S.
EPI1073483	PB1	United States	2016-Jul-01	EPI_ISL_280222	A/swine/Ohio/16TOSU8308/2016		Import from public-domain	Tan,G.; Shabman,R.; Fedorova,N.; Puri,V.; Shrivastava,S.; Amedeo,P.; Isom,R.; Hu,L.; Durbin,A.; Rocchi,I.; Williams,T.; Pickett,B.; Nolting,J.M.; Bao,Y.; Sanders,R.; Hatcher,E.; Zhdanov,S.; Kiryutin,B.; Lipman,D.J.; Tatusova,T.; Bowman,A.S.
EPI1073491	PB1	United States	2016-Jul-01	EPI_ISL_280223	A/swine/Ohio/16TOSU8320/2016		Import from public-domain	Tan,G.; Shabman,R.; Fedorova,N.; Puri,V.; Shrivastava,S.; Amedeo,P.; Isom,R.; Hu,L.; Durbin,A.; Rocchi,I.; Williams,T.; Pickett,B.; Nolting,J.M.; Bao,Y.; Sanders,R.; Hatcher,E.; Zhdanov,S.; Kiryutin,B.; Lipman,D.J.; Tatusova,T.; Bowman,A.S.
EPI1073499	PB1	United States	2016-Jul-01	EPI_ISL_280224	A/swine/Ohio/16TOSU8287/2016		Import from public-domain	Tan,G.; Shabman,R.; Fedorova,N.; Puri,V.; Shrivastava,S.; Amedeo,P.; Isom,R.; Hu,L.; Durbin,A.; Rocchi,I.; Williams,T.; Pickett,B.; Nolting,J.M.; Bao,Y.; Sanders,R.; Hatcher,E.; Zhdanov,S.; Kiryutin,B.; Lipman,D.J.; Tatusova,T.; Bowman,A.S.
EPI1073561	PB1	United States	2016-Aug-01	EPI_ISL_280232	A/swine/Indiana/16TOSU8125/2016		Import from public-domain	Tan,G.; Shabman,R.; Fedorova,N.; Puri,V.; Shrivastava,S.; Amedeo,P.; Isom,R.; Hu,L.; Durbin,A.; Rocchi,I.; Williams,T.; Pickett,B.; Nolting,J.M.; Bao,Y.; Sanders,R.; Hatcher,E.; Zhdanov,S.; Kiryutin,B.; Lipman,D.J.; Tatusova,T.; Bowman,A.S.
EPI1073569	PB1	United States	2016-Aug-01	EPI_ISL_280233	A/swine/Indiana/16TOSU8165/2016		Import from public-domain	Tan,G.; Shabman,R.; Fedorova,N.; Puri,V.; Shrivastava,S.; Amedeo,P.; Isom,R.; Hu,L.; Durbin,A.; Rocchi,I.; Williams,T.; Pickett,B.; Nolting,J.M.; Bao,Y.; Sanders,R.; Hatcher,E.; Zhdanov,S.; Kiryutin,B.; Lipman,D.J.; Tatusova,T.; Bowman,A.S.
EPI1073597	PB1	United States	2016-Aug-01	EPI_ISL_280236	A/swine/Ohio/16TOSU5421/2016		Import from public-domain	Tan,G.; Shabman,R.; Fedorova,N.; Puri,V.; Shrivastava,S.; Amedeo,P.; Isom,R.; Hu,L.; Durbin,A.; Rocchi,I.; Williams,T.; Pickett,B.; Nolting,J.M.; Bao,Y.; Sanders,R.; Hatcher,E.; Zhdanov,S.; Kiryutin,B.; Lipman,D.J.; Tatusova,T.; Bowman,A.S.
EPI1073605	PB1	United States	2016-Aug-01	EPI_ISL_280237	A/swine/Ohio/16TOSU5440/2016		Import from public-domain	Tan,G.; Shabman,R.; Fedorova,N.; Puri,V.; Shrivastava,S.; Amedeo,P.; Isom,R.; Hu,L.; Durbin,A.; Rocchi,I.; Williams,T.; Pickett,B.; Nolting,J.M.; Bao,Y.; Sanders,R.; Hatcher,E.; Zhdanov,S.; Kiryutin,B.; Lipman,D.J.; Tatusova,T.; Bowman,A.S.
EPI1073750	PB1	United States	2016-Jul-01	EPI_ISL_280253	A/swine/Indiana/16TOSU4368/2016		Import from public-domain	Tan,G.; Shabman,R.; Fedorova,N.; Puri,V.; Shrivastava,S.; Amedeo,P.; Isom,R.; Hu,L.; Durbin,A.; Rocchi,I.; Williams,T.; Pickett,B.; Nolting,J.M.; Bao,Y.; Sanders,R.; Hatcher,E.; Zhdanov,S.; Kiryutin,B.; Lipman,D.J.; Tatusova,T.; Bowman,A.S.
EPI1169122	PB1	United States	2017-Aug-03	EPI_ISL_281235	A/swine/Indiana/A02218760/2017		Import from public-domain	USDA Swine Surveillance,A.
EPI1076149	PB1	Canada	2016-Oct-24	EPI_ISL_281241	A/swine/Alberta/SD0191/2016		Import from public-domain	Shanmuganatham,K.; Detmer,S.; Redies,L.; Culhane,M.; Patnayak,D.
EPI1076165	PB1	Canada	2015-May-21	EPI_ISL_281243	A/swine/Saskatchewan/SD0107/2015		Import from public-domain	Shanmuganatham,K.; Detmer,S.; Redies,L.; Culhane,M.; Patnayak,D.
EPI1076181	PB1	Canada	2015-Jul-23	EPI_ISL_281245	A/swine/Manitoba/SD0114/2015		Import from public-domain	Shanmuganatham,K.; Detmer,S.; Redies,L.; Culhane,M.; Patnayak,D.
EPI1076189	PB1	Canada	2016-Oct-18	EPI_ISL_281246	A/swine/Saskatchewan/SD0188/2016		Import from public-domain	Shanmuganatham,K.; Detmer,S.; Redies,L.; Culhane,M.; Patnayak,D.
EPI1076205	PB1	Canada	2015-Jan-22	EPI_ISL_281248	A/swine/Manitoba/D0392/2015		Import from public-domain	Shanmuganatham,K.; Detmer,S.; Redies,L.; Culhane,M.; Patnayak,D.
EPI1076213	PB1	Canada	2015-May-08	EPI_ISL_281249	A/swine/Saskatchewan/SD0102/2015		Import from public-domain	Shanmuganatham,K.; Detmer,S.; Redies,L.; Culhane,M.; Patnayak,D.
EPI1076221	PB1	Canada	2016-Nov-16	EPI_ISL_281250	A/swine/Saskatchewan/SD0200/2016		Import from public-domain	Shanmuganatham,K.; Detmer,S.; Redies,L.; Culhane,M.; Patnayak,D.
EPI1169080	PB1	United States	2017-Aug-10	EPI_ISL_281303	A/swine/North Carolina/A02218894/2017		Import from public-domain	USDA Swine Surveillance,A.
EPI1169213	PB1	United States	2017-Aug-09	EPI_ISL_281310	A/swine/North Carolina/A02218906/2017		Import from public-domain	USDA Swine Surveillance,A.
EPI1080369	PB1	United States	2017-Aug-13	EPI_ISL_281869	A/swine/Ohio/A01357319/2017		Import from public-domain	Janas-Martindale,A.
EPI1080377	PB1	United States	2017-Aug-13	EPI_ISL_281870	A/swine/Ohio/A01357316/2017		Import from public-domain	Janas-Martindale,A.
EPI1080474	PB1	Japan	2017-Jul-17	EPI_ISL_281893	A/swine/Gunma/12-4820/2017	National Institute of Animal Health	National Institute of Animal Health	Saito, T.; Takemae, N.
EPI1080480	PB1	Japan	2017-Jul-12	EPI_ISL_281894	A/swine/Gunma/7-4791/2017	National Institute of Animal Health	National Institute of Animal Health	Saito, T.; Takemae, N.
EPI1080487	PB1	Japan	2017-Jul-12	EPI_ISL_281895	A/swine/Gunma/7-4793/2017	National Institute of Animal Health	National Institute of Animal Health	Saito, T.; Takemae, N.
EPI1080501	PB1	Japan	2017-Jul-12	EPI_ISL_281897	A/swine/Gunma/7-4792/2017	National Institute of Animal Health	National Institute of Animal Health	Saito, T.; Takemae, N.
EPI1080508	PB1	Japan	2017-Jul-12	EPI_ISL_281898	A/swine/Gunma/7-4796/2017	National Institute of Animal Health	National Institute of Animal Health	Saito, T.; Takemae, N.
EPI1080515	PB1	Japan	2017-Jul-17	EPI_ISL_281899	A/swine/Gunma/12-4827/2017	National Institute of Animal Health	National Institute of Animal Health	Saito, T.; Takemae, N.
EPI1080521	PB1	Japan	2017-Jul-24	EPI_ISL_281900	A/swine/Gunma/34-4898/2017	National Institute of Animal Health	National Institute of Animal Health	Saito, T.; Takemae, N.
EPI1080534	PB1	Japan	2017-Jul-12	EPI_ISL_281902	A/swine/Gunma/7-4795/2017	National Institute of Animal Health	National Institute of Animal Health	Saito, T.; Takemae, N.
EPI1080541	PB1	Japan	2017-Jul-12	EPI_ISL_281903	A/swine/Gunma/7-4794/2017	National Institute of Animal Health	National Institute of Animal Health	Saito, T.; Takemae, N.
EPI1080548	PB1	Japan	2017-Jul-17	EPI_ISL_281904	A/swine/Gunma/12-4829/2017	National Institute of Animal Health	National Institute of Animal Health	Saito, T.; Takemae, N.
EPI1080555	PB1	Japan	2017-Jul-17	EPI_ISL_281905	A/swine/Gunma/12-4832/2017	National Institute of Animal Health	National Institute of Animal Health	Saito, T.; Takemae, N.
EPI1080770	PB1	United States	2013-Apr-12	EPI_ISL_281918	A/swine/Minnesota/MT_13_01_S79/2013		Import from public-domain	Torremorell,M.; Diaz,A.; Marthaler,D.; Corzo,C.; Munoz-Zanzi,C.; Sreevatsan,S.; Culhane,M.
EPI1169160	PB1	United States	2017-Aug-14	EPI_ISL_281988	A/swine/Oklahoma/A02219505/2017		Import from public-domain	USDA Swine Surveillance,A.
EPI1169225	PB1	United States	2017-Aug-24	EPI_ISL_282406	A/swine/Iowa/A02219785/2017		Import from public-domain	USDA Swine Surveillance,A.
EPI1083008	PB1	United States	2017-Feb-13	EPI_ISL_282414	A/swine/Illinois/TM1702DTW22/2017		Import from public-domain
EPI1084647	PB1	Japan	2017-Jul-12	EPI_ISL_282682	A/swine/Gunma/7-4787/2017	National Institute of Animal Health	National Institute of Animal Health	Saito, T.; Takemae, N.
EPI1084743	PB1	Canada	2015-Dec-03	EPI_ISL_282694	A/swine/Manitoba/SD0129/2015		Import from public-domain	Pickett,B.; Fedorova,N.; Puri,V.; Shrivastava,S.; Amedeo,P.; Isom,R.; Hu,L.; Novotny,M.; Durbin,A.; Rocchi,I.; Williams,T.; Culhane,M.; Redies,L.; Patnayak,D.; Bao,Y.; Sanders,R.; Zhdanov,S.; Kiryutin,B.; Lipman,D.J.; Tatusova,T.; Detmer,S.
EPI1084777	PB1	Canada	2015-Jul-29	EPI_ISL_282698	A/swine/Manitoba/D0405/2015		Import from public-domain	Pickett,B.; Fedorova,N.; Puri,V.; Shrivastava,S.; Amedeo,P.; Isom,R.; Hu,L.; Novotny,M.; Durbin,A.; Rocchi,I.; Williams,T.; Culhane,M.; Redies,L.; Patnayak,D.; Bao,Y.; Sanders,R.; Zhdanov,S.; Kiryutin,B.; Lipman,D.J.; Tatusova,T.; Detmer,S.
EPI1084801	PB1	Canada	2015-Oct-01	EPI_ISL_282701	A/swine/Manitoba/D0407/2015		Import from public-domain	Pickett,B.; Fedorova,N.; Puri,V.; Shrivastava,S.; Amedeo,P.; Isom,R.; Hu,L.; Novotny,M.; Durbin,A.; Rocchi,I.; Williams,T.; Culhane,M.; Redies,L.; Patnayak,D.; Bao,Y.; Sanders,R.; Zhdanov,S.; Kiryutin,B.; Lipman,D.J.; Tatusova,T.; Detmer,S.
EPI1084809	PB1	Canada	2015-Oct-08	EPI_ISL_282702	A/swine/Manitoba/D0406/2015		Import from public-domain	Pickett,B.; Fedorova,N.; Puri,V.; Shrivastava,S.; Amedeo,P.; Isom,R.; Hu,L.; Novotny,M.; Durbin,A.; Rocchi,I.; Williams,T.; Culhane,M.; Redies,L.; Patnayak,D.; Bao,Y.; Sanders,R.; Zhdanov,S.; Kiryutin,B.; Lipman,D.J.; Tatusova,T.; Detmer,S.
EPI1084825	PB1	Canada	2015-Oct-08	EPI_ISL_282704	A/swine/Manitoba/D0402/2015		Import from public-domain	Pickett,B.; Fedorova,N.; Puri,V.; Shrivastava,S.; Amedeo,P.; Isom,R.; Hu,L.; Novotny,M.; Durbin,A.; Rocchi,I.; Williams,T.; Culhane,M.; Redies,L.; Patnayak,D.; Bao,Y.; Sanders,R.; Zhdanov,S.; Kiryutin,B.; Lipman,D.J.; Tatusova,T.; Detmer,S.
EPI1084833	PB1	Canada	2015-Oct-08	EPI_ISL_282705	A/swine/Manitoba/D0432/2015		Import from public-domain	Pickett,B.; Fedorova,N.; Puri,V.; Shrivastava,S.; Amedeo,P.; Isom,R.; Hu,L.; Novotny,M.; Durbin,A.; Rocchi,I.; Williams,T.; Culhane,M.; Redies,L.; Patnayak,D.; Bao,Y.; Sanders,R.; Zhdanov,S.; Kiryutin,B.; Lipman,D.J.; Tatusova,T.; Detmer,S.
EPI1084881	PB1	Canada	2015-Jul-16	EPI_ISL_282711	A/swine/Manitoba/D0401/2015		Import from public-domain	Pickett,B.; Fedorova,N.; Puri,V.; Shrivastava,S.; Amedeo,P.; Isom,R.; Hu,L.; Novotny,M.; Durbin,A.; Rocchi,I.; Williams,T.; Culhane,M.; Redies,L.; Patnayak,D.; Bao,Y.; Sanders,R.; Zhdanov,S.; Kiryutin,B.; Lipman,D.J.; Tatusova,T.; Detmer,S.
EPI1084889	PB1	Canada	2015-Jul-16	EPI_ISL_282712	A/swine/Manitoba/D0404/2015		Import from public-domain	Pickett,B.; Fedorova,N.; Puri,V.; Shrivastava,S.; Amedeo,P.; Isom,R.; Hu,L.; Novotny,M.; Durbin,A.; Rocchi,I.; Williams,T.; Culhane,M.; Redies,L.; Patnayak,D.; Bao,Y.; Sanders,R.; Zhdanov,S.; Kiryutin,B.; Lipman,D.J.; Tatusova,T.; Detmer,S.
EPI1084945	PB1	Canada	2015-Jun-09	EPI_ISL_282719	A/swine/Manitoba/D0389/2015		Import from public-domain	Pickett,B.; Fedorova,N.; Puri,V.; Shrivastava,S.; Amedeo,P.; Isom,R.; Hu,L.; Novotny,M.; Durbin,A.; Rocchi,I.; Williams,T.; Culhane,M.; Redies,L.; Patnayak,D.; Bao,Y.; Sanders,R.; Zhdanov,S.; Kiryutin,B.; Lipman,D.J.; Tatusova,T.; Detmer,S.
EPI1085011	PB1	Canada	2015-Apr-09	EPI_ISL_282728	A/swine/Manitoba/D0399/2015		Import from public-domain	Pickett,B.; Fedorova,N.; Puri,V.; Shrivastava,S.; Amedeo,P.; Isom,R.; Hu,L.; Novotny,M.; Durbin,A.; Rocchi,I.; Williams,T.; Culhane,M.; Redies,L.; Patnayak,D.; Bao,Y.; Sanders,R.; Zhdanov,S.; Kiryutin,B.; Lipman,D.J.; Tatusova,T.; Detmer,S.
EPI1085079	PB1	Canada	2015-Feb-25	EPI_ISL_282736	A/swine/Manitoba/D0391/2015		Import from public-domain	Pickett,B.; Fedorova,N.; Puri,V.; Shrivastava,S.; Amedeo,P.; Isom,R.; Hu,L.; Novotny,M.; Durbin,A.; Rocchi,I.; Williams,T.; Culhane,M.; Redies,L.; Patnayak,D.; Bao,Y.; Sanders,R.; Zhdanov,S.; Kiryutin,B.; Lipman,D.J.; Tatusova,T.; Detmer,S.
EPI1085096	PB1	Canada	2016-Jan-13	EPI_ISL_282738	A/swine/Saskatchewan/SD0136/2016		Import from public-domain	Pickett,B.; Fedorova,N.; Puri,V.; Shrivastava,S.; Amedeo,P.; Isom,R.; Hu,L.; Novotny,M.; Durbin,A.; Rocchi,I.; Williams,T.; Culhane,M.; Redies,L.; Patnayak,D.; Bao,Y.; Sanders,R.; Zhdanov,S.; Kiryutin,B.; Lipman,D.J.; Tatusova,T.; Detmer,S.
EPI1085104	PB1	Canada	2016-Mar-09	EPI_ISL_282739	A/swine/Manitoba/SD0157/2016		Import from public-domain	Pickett,B.; Fedorova,N.; Puri,V.; Shrivastava,S.; Amedeo,P.; Isom,R.; Hu,L.; Novotny,M.; Durbin,A.; Rocchi,I.; Williams,T.; Culhane,M.; Redies,L.; Patnayak,D.; Bao,Y.; Sanders,R.; Zhdanov,S.; Kiryutin,B.; Lipman,D.J.; Tatusova,T.; Detmer,S.
EPI1085121	PB1	Canada	2016-May-04	EPI_ISL_282741	A/swine/Manitoba/SD0165/2016		Import from public-domain	Pickett,B.; Fedorova,N.; Puri,V.; Shrivastava,S.; Amedeo,P.; Isom,R.; Hu,L.; Novotny,M.; Durbin,A.; Rocchi,I.; Williams,T.; Culhane,M.; Redies,L.; Patnayak,D.; Bao,Y.; Sanders,R.; Zhdanov,S.; Kiryutin,B.; Lipman,D.J.; Tatusova,T.; Detmer,S.
EPI1085129	PB1	Canada	2016-May-04	EPI_ISL_282742	A/swine/Manitoba/SD0166/2016		Import from public-domain	Pickett,B.; Fedorova,N.; Puri,V.; Shrivastava,S.; Amedeo,P.; Isom,R.; Hu,L.; Novotny,M.; Durbin,A.; Rocchi,I.; Williams,T.; Culhane,M.; Redies,L.; Patnayak,D.; Bao,Y.; Sanders,R.; Zhdanov,S.; Kiryutin,B.; Lipman,D.J.; Tatusova,T.; Detmer,S.
EPI1169128	PB1	United States	2017-Aug-22	EPI_ISL_282912	A/swine/Illinois/A02219794/2017		Import from public-domain	USDA Swine Surveillance,A.
EPI1169207	PB1	United States	2017-Aug-17	EPI_ISL_282913	A/swine/Iowa/A02219790/2017		Import from public-domain	USDA Swine Surveillance,A.
EPI1203341	PB1	United States	2017-Oct-03	EPI_ISL_283550	A/swine/South Dakota/A01678510/2017		Import from public-domain	Adrdl,S.
EPI1191123	PB1	United States	2017-Sep-13	EPI_ISL_285337	A/swine/Missouri/A02221494/2017		Import from public-domain	Lin,K.; Zhang,J.
EPI1191111	PB1	United States	2017-Sep-12	EPI_ISL_285408	A/swine/Iowa/A02221491/2017		Import from public-domain	Lin,K.; Zhang,J.
EPI1191118	PB1	United States	2017-Sep-14	EPI_ISL_285479	A/swine/Oklahoma/A02221360/2017		Import from public-domain	Lin,K.; Zhang,J.
EPI1138230	PB1	Japan	2017-Oct-17	EPI_ISL_290886	A/swine/Gunma/6-5334/2017	National Institute of Animal Health	National Institute of Animal Health	Saito, T.;Takemae, N.
EPI1138237	PB1	Japan	2017-Oct-17	EPI_ISL_290887	A/swine/Gunma/6-5345/2017	National Institute of Animal Health	National Institute of Animal Health	Saito, T.;Takemae, N.
EPI1138245	PB1	Japan	2017-Oct-17	EPI_ISL_290888	A/swine/Gunma/6-5333/2017	National Institute of Animal Health	National Institute of Animal Health	Saito, T.;Takemae, N.
EPI1138253	PB1	Japan	2017-Oct-11	EPI_ISL_290889	A/swine/Gunma/7-5246/2017	National Institute of Animal Health	National Institute of Animal Health	Saito, T.;Takemae, N.
EPI1138261	PB1	Japan	2017-Oct-09	EPI_ISL_290890	A/swine/Gunma/12-5189/2017	National Institute of Animal Health	National Institute of Animal Health	Saito, T.;Takemae, N.
EPI1138277	PB1	Japan	2017-Sep-14	EPI_ISL_290892	A/swine/Gunma/SVB-170/2017	National Institute of Animal Health	National Institute of Animal Health	Saito, T.;Takemae, N.
EPI1138284	PB1	Japan	2017-Oct-17	EPI_ISL_290893	A/swine/Gunma/6-5337/2017	National Institute of Animal Health	National Institute of Animal Health	Saito, T.;Takemae, N.
EPI1138292	PB1	Japan	2017-Aug-17	EPI_ISL_290894	A/swine/Gunma/SVB-160-2/2017	National Institute of Animal Health	National Institute of Animal Health	Saito, T.;Takemae, N.
EPI1138299	PB1	Japan	2017-Oct-09	EPI_ISL_290895	A/swine/Gunma/12-5183/2017	National Institute of Animal Health	National Institute of Animal Health	Saito, T.;Takemae, N.
EPI1138307	PB1	Japan	2017-Aug-31	EPI_ISL_290896	A/swine/Gunma/SVB-164/2017	National Institute of Animal Health	National Institute of Animal Health	Saito, T.;Takemae, N.
EPI1138314	PB1	Japan	2017-Aug-17	EPI_ISL_290897	A/swine/Gunma/SVB-160-1/2017	National Institute of Animal Health	National Institute of Animal Health	Saito, T.;Takemae, N.
EPI1138321	PB1	Japan	2017-Oct-09	EPI_ISL_290898	A/swine/Gunma/12-5196/2017	National Institute of Animal Health	National Institute of Animal Health	Saito, T.;Takemae, N.
EPI1138329	PB1	Japan	2017-Oct-09	EPI_ISL_290899	A/swine/Gunma/12-5186/2017	National Institute of Animal Health	National Institute of Animal Health	Saito, T.;Takemae, N.
EPI1138337	PB1	Japan	2017-Oct-17	EPI_ISL_290900	A/swine/Gunma/6-5357/2017	National Institute of Animal Health	National Institute of Animal Health	Saito, T.;Takemae, N.
EPI1138352	PB1	Japan	2017-Oct-17	EPI_ISL_290902	A/swine/Gunma/6-5344/2017	National Institute of Animal Health	National Institute of Animal Health	Saito, T.;Takemae, N.
EPI1138360	PB1	Japan	2017-Oct-17	EPI_ISL_290903	A/swine/Gunma/6-5359/2017	National Institute of Animal Health	National Institute of Animal Health	Saito, T.;Takemae, N.
EPI1138368	PB1	Japan	2017-Nov-29	EPI_ISL_290904	A/swine/Gunma/SVB-195-1/2017	National Institute of Animal Health	National Institute of Animal Health	Saito, T.;Takemae, N.
EPI1160012	PB1	Mexico	2014-Oct-20	EPI_ISL_295528	A/swine/Mexico/10912920/2014		Import from public-domain	Nelsona,M.; Culhane,M.; Trovao,N.; Diaz,A.; Marthaler,D.; Torremorell,M.
EPI1160020	PB1	Mexico	2014-Oct-31	EPI_ISL_295529	A/swine/Mexico/10926242/2014		Import from public-domain	Nelsona,M.; Culhane,M.; Trovao,N.; Diaz,A.; Marthaler,D.; Torremorell,M.
EPI1160035	PB1	Mexico	2014-Dec-01	EPI_ISL_295531	A/swine/Mexico/11004418/2014		Import from public-domain	Nelsona,M.; Culhane,M.; Trovao,N.; Diaz,A.; Marthaler,D.; Torremorell,M.
EPI1160089	PB1	Mexico	2015-Mar-15	EPI_ISL_295546	A/swine/Mexico/84703289210/2015		Import from public-domain	Nelsona,M.; Culhane,M.; Trovao,N.; Diaz,A.; Marthaler,D.; Torremorell,M.
EPI1620635	PB1	United States	2017-Dec-12	EPI_ISL_295663	A/swine/Illinois/A02138512/2017		Import from public-domain	USDA Swine Surveillance,A.; Smith,K.; Zhang,J.; Lin,K.
EPI1620641	PB1	United States	2017-Dec-12	EPI_ISL_295664	A/swine/Pennsylvania/A02138663/2017		Import from public-domain	USDA Swine Surveillance,A.; Smith,K.; Zhang,J.; Lin,K.
EPI1620736	PB1	United States	2017-Dec-18	EPI_ISL_295675	A/swine/North Carolina/A02138817/2017		Import from public-domain	USDA Swine Surveillance,A.; Smith,K.; Zhang,J.; Lin,K.
EPI1620748	PB1	United States	2017-Dec-11	EPI_ISL_295695	A/swine/Oklahoma/A02138767/2017		Import from public-domain	USDA Swine Surveillance,A.; Smith,K.; Zhang,J.; Lin,K.
EPI1191106	PB1	United States	2017-Sep-29	EPI_ISL_296421	A/swine/Iowa/A02221865/2017		Import from public-domain	Lin,K.; Zhang,J.
EPI1203323	PB1	United States	2017-Oct-19	EPI_ISL_296426	A/swine/Iowa/A02134236/2017		Import from public-domain	Lin,K.; Zhang,J.
EPI1203397	PB1	United States	2017-Oct-18	EPI_ISL_296542	A/swine/Iowa/A02134229/2017		Import from public-domain	Lin,K.; Zhang,J.
EPI1203281	PB1	United States	2017-Oct-09	EPI_ISL_296544	A/swine/North Carolina/A02223469/2017		Import from public-domain	Lin,K.; Zhang,J.
EPI1203287	PB1	United States	2017-Oct-11	EPI_ISL_296670	A/swine/Iowa/A02223471/2017		Import from public-domain	Lin,K.; Zhang,J.
EPI1620398	PB1	United States	2017-Nov-01	EPI_ISL_297055	A/swine/Texas/A02135752/2017		Import from public-domain	Lin,K.; Zhang,J.
EPI1203293	PB1	United States	2017-Oct-12	EPI_ISL_297056	A/swine/Pennsylvania/A02223370/2017		Import from public-domain	Lin,K.; Zhang,J.
EPI1620422	PB1	United States	2017-Nov-01	EPI_ISL_297061	A/swine/Iowa/A02135101/2017		Import from public-domain	Lin,K.; Zhang,J.
EPI1235810	PB1	United States	2017-Nov-07	EPI_ISL_297069	A/swine/Pennsylvania/A02135726/2017		Import from public-domain	USDA Swine Surveillance,A.
EPI1620428	PB1	United States	2017-Nov-15	EPI_ISL_297091	A/swine/Oklahoma/A02136057/2017		Import from public-domain	Smith,K.; Zhang,J.
EPI1235804	PB1	United States	2017-Nov-17	EPI_ISL_297193	A/swine/Indiana/A02136747/2017		Import from public-domain	USDA Swine Surveillance,A.
EPI1235822	PB1	United States	2017-Nov-28	EPI_ISL_297208	A/swine/Iowa/A02137183/2017		Import from public-domain	USDA Swine Surveillance,A.
EPI1620754	PB1	United States	2017-Dec-04	EPI_ISL_297214	A/swine/Missouri/A02137164/2017		Import from public-domain	Smith,K.; Lin,K.; Zhang,J.
EPI1620869	PB1	United States	2018-Jan-03	EPI_ISL_299534	A/swine/Illinois/A02139356/2018		Import from public-domain	USDA Swine Surveillance,A.; Smith,K.; Zhang,J.; Lin,K.
EPI1620881	PB1	United States	2018-Jan-09	EPI_ISL_299535	A/swine/Iowa/A02140816/2018		Import from public-domain	USDA Swine Surveillance,A.; Smith,K.; Zhang,J.; Lin,K.
EPI1620827	PB1	United States	2018-Jan-05	EPI_ISL_299565	A/swine/Ohio/A02139385/2018		Import from public-domain	USDA Swine Surveillance,A.; Smith,K.; Zhang,J.; Lin,K.
EPI1620833	PB1	United States	2018-Jan-29	EPI_ISL_301927	A/swine/South Dakota/A02142231/2018		Import from public-domain	USDA Swine Surveillance,A.; Smith,K.; Zhang,J.; Lin,K.
EPI1625638	PB1	United States	2018-Feb-14	EPI_ISL_303856	A/swine/Texas/A01785448/2018		Import from public-domain	Swine Surveillance,A.
EPI1625698	PB1	United States	2018-Feb-14	EPI_ISL_303859	A/swine/Texas/A01785447/2018		Import from public-domain	Swine Surveillance,A.
EPI1201503	PB1	Japan	2018-Jan-08	EPI_ISL_304094	A/swine/Gunma/12-5435/2018	National Institute of Animal Health	National Institute of Animal Health	Saito, T.; Takemae, N.
EPI1201519	PB1	Japan	2018-Jan-16	EPI_ISL_304096	A/swine/Gunma/6-5520/2018	National Institute of Animal Health	National Institute of Animal Health	Saito, T.; Takemae, N.
EPI1201552	PB1	Japan	2018-Jan-17	EPI_ISL_304100	A/swine/Gunma/7-5557/2018	National Institute of Animal Health	National Institute of Animal Health	Saito, T.; Takemae, N.
EPI1201560	PB1	Japan	2018-Jan-16	EPI_ISL_304101	A/swine/Gunma/6-5541/2018	National Institute of Animal Health	National Institute of Animal Health	Saito, T.; Takemae, N.
EPI1201584	PB1	Japan	2018-Jan-16	EPI_ISL_304104	A/swine/Gunma/6-5516/2018	National Institute of Animal Health	National Institute of Animal Health	Saito, T.; Takemae, N.
EPI1201592	PB1	Japan	2018-Jan-17	EPI_ISL_304105	A/swine/Gunma/35-5597/2018	National Institute of Animal Health	National Institute of Animal Health	Saito, T.; Takemae, N.
EPI1201599	PB1	Japan	2018-Jan-24	EPI_ISL_304106	A/swine/Gunma/9-5603/2018	National Institute of Animal Health	National Institute of Animal Health	Saito, T.; Takemae, N.
EPI1201607	PB1	Japan	2018-Jan-17	EPI_ISL_304107	A/swine/Gunma/35-5573/2018	National Institute of Animal Health	National Institute of Animal Health	Saito, T.; Takemae, N.
EPI1625632	PB1	United States	2018-Feb-07	EPI_ISL_304650	A/swine/Iowa/A02142465/2018		Import from public-domain	USDA Swine Surveillance,A.; Lin,K.; Zhang,J.
EPI1625680	PB1	United States	2018-Feb-13	EPI_ISL_304651	A/swine/Missouri/A02142811/2018		Import from public-domain	USDA Swine Surveillance,A.; Lin,K.; Zhang,J.
EPI1625686	PB1	United States	2018-Feb-05	EPI_ISL_304653	A/swine/Illinois/A02142422/2018		Import from public-domain	USDA Swine Surveillance,A.; Lin,K.; Zhang,J.
EPI1255799	PB1	Japan	2018-May-04	EPI_ISL_314818	A/swine/Tochigi/3/2018	National Institute of Animal Health	National Institute of Animal Health	N.Takemae,T.Saito
EPI1255806	PB1	Japan	2018-May-04	EPI_ISL_314819	A/swine/Tochigi/2/2018	National Institute of Animal Health	National Institute of Animal Health	N.Takemae,T.Saito
EPI1255814	PB1	Japan	2018-May-04	EPI_ISL_314820	A/swine/Tochigi/1/2018	National Institute of Animal Health	National Institute of Animal Health	N.Takemae,T.Saito
EPI1300124	PB1	United States	2018-Jul-31	EPI_ISL_327457	A/swine/California/A01459629/2018		Import from public-domain	USDA Swine Surveillance,A.
EPI1300132	PB1	United States	2018-Jul-27	EPI_ISL_327458	A/swine/Michigan/A01104117/2018		Import from public-domain	USDA Swine Surveillance,A.
EPI1302732	PB1	United States	2016-May-01	EPI_ISL_327821	A/swine/Ohio/16TOSU1603/2016		Import from public-domain	Nolting,J.M.; Nelson,S.W.; Lorbach,J.N.; Bowman,A.S.
EPI1302892	PB1	United States	2016-Jun-01	EPI_ISL_327822	A/swine/Iowa/16TOSU2703/2016		Import from public-domain	Nolting,J.M.; Nelson,S.W.; Lorbach,J.N.; Bowman,A.S.
EPI1302829	PB1	United States	2016-Jun-01	EPI_ISL_327827	A/swine/Ohio/16TOSU1889/2016		Import from public-domain	Nolting,J.M.; Nelson,S.W.; Lorbach,J.N.; Bowman,A.S.
EPI1302746	PB1	United States	2016-Jun-01	EPI_ISL_327830	A/swine/Iowa/16TOSU2702/2016		Import from public-domain	Nolting,J.M.; Nelson,S.W.; Lorbach,J.N.; Bowman,A.S.
EPI1302779	PB1	United States	2016-May-01	EPI_ISL_327835	A/swine/Ohio/16TOSU1476/2016		Import from public-domain	Nolting,J.M.; Nelson,S.W.; Lorbach,J.N.; Bowman,A.S.
EPI1305795	PB1	Chile	2015-Apr-14	EPI_ISL_328771	A/swine/Rancagua/VN1401-914/2015		Import from public-domain
EPI1305837	PB1	Chile	2015-Jan-08	EPI_ISL_328776	A/swine/Rancagua/VN1401-699/2015		Import from public-domain
EPI1305890	PB1	Chile	2014-Jul-23	EPI_ISL_328785	A/swine/Rancagua/VN1401-143/2014		Import from public-domain
EPI1305961	PB1	Chile	2015-May-12	EPI_ISL_328786	A/swine/Melipilla/VN1401-983/2015		Import from public-domain
EPI1305944	PB1	Chile	2015-Oct-15	EPI_ISL_328787	A/swine/Melipilla/VN1401-1587/2015		Import from public-domain
EPI1305959	PB1	Chile	2015-Dec-03	EPI_ISL_328788	A/swine/Melipilla/VN1401-1756/2015		Import from public-domain
EPI1305978	PB1	Chile	2015-Dec-03	EPI_ISL_328789	A/swine/Melipilla/VN1401-1760/2015		Import from public-domain
EPI1305964	PB1	Chile	2015-Dec-03	EPI_ISL_328790	A/swine/Melipilla/VN1401-1755/2015		Import from public-domain
EPI1305946	PB1	Chile	2015-Oct-15	EPI_ISL_328791	A/swine/Melipilla/VN1401-1586/2015		Import from public-domain
EPI1305967	PB1	Chile	2015-Oct-15	EPI_ISL_328792	A/swine/Melipilla/VN1401-1585/2015		Import from public-domain
EPI1305993	PB1	Chile	2015-May-12	EPI_ISL_328793	A/swine/Mallarauco/VN1401-988/2015		Import from public-domain
EPI1306021	PB1	Chile	2015-Oct-06	EPI_ISL_328798	A/swine/El Monte/VN1401-1537/2015		Import from public-domain
EPI1306084	PB1	Chile	2014-Oct-17	EPI_ISL_328806	A/swine/Chile/VN1401-367/2014		Import from public-domain
EPI1306119	PB1	Chile	2014-Oct-17	EPI_ISL_328808	A/swine/Chile/VN1401-343/2014		Import from public-domain
EPI1306129	PB1	Chile	2014-Apr-24	EPI_ISL_328809	A/swine/Chile/VN1401-41/2014		Import from public-domain
EPI1306113	PB1	Chile	2014-Feb-25	EPI_ISL_328810	A/swine/Chile/VN1401-4/2014		Import from public-domain
EPI1306158	PB1	Chile	2014-Oct-08	EPI_ISL_328812	A/swine/Chile/VN1401-274/2014		Import from public-domain
EPI1306176	PB1	Chile	2014-Oct-08	EPI_ISL_328813	A/swine/Chile/VN1401-271/2014		Import from public-domain
EPI1306170	PB1	Chile	2014-Oct-17	EPI_ISL_328815	A/swine/Chile/VN1401-339/2014		Import from public-domain
EPI1306164	PB1	Chile	2014-Oct-08	EPI_ISL_328816	A/swine/Chile/VN1401-263/2014		Import from public-domain
EPI1306230	PB1	Chile	2014-Jul-31	EPI_ISL_328818	A/swine/Chile/47/2014		Import from public-domain
EPI1306187	PB1	Chile	2014-Jul-31	EPI_ISL_328819	A/swine/Chile/48/2014		Import from public-domain
EPI1306200	PB1	Chile	2014-Jul-31	EPI_ISL_328820	A/swine/Chile/52/2014		Import from public-domain
EPI1306204	PB1	Chile	2014-Aug-10	EPI_ISL_328821	A/swine/Chile/60/2014		Import from public-domain
EPI1306202	PB1	Chile	2014-Jul-31	EPI_ISL_328822	A/swine/Chile/45/2014		Import from public-domain
EPI1306215	PB1	Chile	2014-Aug-10	EPI_ISL_328823	A/swine/Chile/59/2014		Import from public-domain
EPI1306236	PB1	Chile	2014-Jul-22	EPI_ISL_328824	A/swine/Chile/39/2014		Import from public-domain
EPI1306237	PB1	Chile	2014-Jul-22	EPI_ISL_328826	A/swine/Chile/37/2014		Import from public-domain
EPI1306261	PB1	Chile	2014-Jul-31	EPI_ISL_328827	A/swine/Chile/44/2014		Import from public-domain
EPI1306273	PB1	Chile	2014-Jul-31	EPI_ISL_328828	A/swine/Chile/42/2014		Import from public-domain
EPI1306266	PB1	Chile	2014-Jul-22	EPI_ISL_328829	A/swine/Chile/40/2014		Import from public-domain
EPI1306306	PB1	Chile	2014-Jul-08	EPI_ISL_328830	A/swine/Chile/29/2014		Import from public-domain
EPI1306294	PB1	Chile	2014-Jul-22	EPI_ISL_328834	A/swine/Chile/36/2014		Import from public-domain
EPI1306309	PB1	Chile	2014-Jul-08	EPI_ISL_328835	A/swine/Chile/28/2014		Import from public-domain
EPI1307886	PB1	Australia	2012-Aug-24	EPI_ISL_329077	A/swine/Queensland/P12-14238-09/2012		Import from public-domain	Wong,F.Y.; Donato,C.; Deng,Y.M.; Teng,D.; Komadina,N.; Baas,C.; Modak,J.; O&apos;Dea,M.; Smith,D.W.; Effler,P.V.; Cooke,J.; Davies,K.R.; Hurt,A.; Kung,N.; Levy,A.; Loh,R.; Shan,S.; Shinwari,M.W.; Stevens,V.; Taylor,J.; Williams,D.T.; Watson,J.; Eagles,D.; McCullough,S.; Barr,I.G.; Vijaykrishna,D.
EPI1307810	PB1	Australia	2012-Aug-04	EPI_ISL_329080	A/swine/Western Australia/2577896X/2012		Import from public-domain	Wong,F.Y.; Donato,C.; Deng,Y.M.; Teng,D.; Komadina,N.; Baas,C.; Modak,J.; O&apos;Dea,M.; Smith,D.W.; Effler,P.V.; Cooke,J.; Davies,K.R.; Hurt,A.; Kung,N.; Levy,A.; Loh,R.; Shan,S.; Shinwari,M.W.; Stevens,V.; Taylor,J.; Williams,D.T.; Watson,J.; Eagles,D.; McCullough,S.; Barr,I.G.; Vijaykrishna,D.
EPI1307826	PB1	Australia	2016-Nov-08	EPI_ISL_329082	A/swine/Western Australia/AS16-3457-09/2016		Import from public-domain	Wong,F.Y.; Donato,C.; Deng,Y.M.; Teng,D.; Komadina,N.; Baas,C.; Modak,J.; O&apos;Dea,M.; Smith,D.W.; Effler,P.V.; Cooke,J.; Davies,K.R.; Hurt,A.; Kung,N.; Levy,A.; Loh,R.; Shan,S.; Shinwari,M.W.; Stevens,V.; Taylor,J.; Williams,D.T.; Watson,J.; Eagles,D.; McCullough,S.; Barr,I.G.; Vijaykrishna,D.
EPI1307846	PB1	Australia	2012-Jul-20	EPI_ISL_329094	A/swine/Western Australia/AS12-2111-01/2012		Import from public-domain	Wong,F.Y.; Donato,C.; Deng,Y.M.; Teng,D.; Komadina,N.; Baas,C.; Modak,J.; O&apos;Dea,M.; Smith,D.W.; Effler,P.V.; Cooke,J.; Davies,K.R.; Hurt,A.; Kung,N.; Levy,A.; Loh,R.; Shan,S.; Shinwari,M.W.; Stevens,V.; Taylor,J.; Williams,D.T.; Watson,J.; Eagles,D.; McCullough,S.; Barr,I.G.; Vijaykrishna,D.
EPI1307870	PB1	Australia	2012-Aug-06	EPI_ISL_329097	A/swine/Queensland/P12-13921-24/2012		Import from public-domain	Wong,F.Y.; Donato,C.; Deng,Y.M.; Teng,D.; Komadina,N.; Baas,C.; Modak,J.; O&apos;Dea,M.; Smith,D.W.; Effler,P.V.; Cooke,J.; Davies,K.R.; Hurt,A.; Kung,N.; Levy,A.; Loh,R.; Shan,S.; Shinwari,M.W.; Stevens,V.; Taylor,J.; Williams,D.T.; Watson,J.; Eagles,D.; McCullough,S.; Barr,I.G.; Vijaykrishna,D.
EPI1307878	PB1	Australia	2012-Aug-24	EPI_ISL_329098	A/swine/Queensland/P12-14238-07/2012		Import from public-domain	Wong,F.Y.; Donato,C.; Deng,Y.M.; Teng,D.; Komadina,N.; Baas,C.; Modak,J.; O&apos;Dea,M.; Smith,D.W.; Effler,P.V.; Cooke,J.; Davies,K.R.; Hurt,A.; Kung,N.; Levy,A.; Loh,R.; Shan,S.; Shinwari,M.W.; Stevens,V.; Taylor,J.; Williams,D.T.; Watson,J.; Eagles,D.; McCullough,S.; Barr,I.G.; Vijaykrishna,D.
EPI1336094	PB1	Japan	2018-Oct-09	EPI_ISL_334019	A/swine/Gunma/6-6131/2018		National Institute of Animal Health	N.Takemae,;T.Saito.
EPI1336118	PB1	Japan	2018-Oct-04	EPI_ISL_334022	A/swine/Gunma/7-6085/2018		National Institute of Animal Health	N.Takemae,;T.Saito.
EPI1336126	PB1	Japan	2018-Oct-09	EPI_ISL_334023	A/swine/Gunma/6-6142/2018		National Institute of Animal Health	N.Takemae,;T.Saito.
EPI1336150	PB1	Japan	2018-Oct-09	EPI_ISL_334026	A/swine/Gunma/6-6129/2018		National Institute of Animal Health	N.Takemae,;T.Saito.
EPI1336166	PB1	Japan	2018-Oct-08	EPI_ISL_334028	A/swine/Gunma/12-5957/2018		National Institute of Animal Health	N.Takemae,;T.Saito.
EPI1336222	PB1	Japan	2018-Oct-10	EPI_ISL_334035	A/swine/Gunma/40-6195/2018		National Institute of Animal Health	N.Takemae,;T.Saito.
EPI1336230	PB1	Japan	2018-Oct-09	EPI_ISL_334036	A/swine/Gunma/35-6163/2018		National Institute of Animal Health	N.Takemae,;T.Saito.
EPI1336259	PB1	Japan	2018-Oct-10	EPI_ISL_334040	A/swine/Gunma/40-6196/2018		National Institute of Animal Health	N.Takemae,;T.Saito.
EPI1336267	PB1	Japan	2018-Oct-10	EPI_ISL_334041	A/swine/Gunma/40-6192/2018		National Institute of Animal Health	N.Takemae,;T.Saito.
EPI1336275	PB1	Japan	2018-Oct-10	EPI_ISL_334042	A/swine/Gunma/40-6193/2018		National Institute of Animal Health	N.Takemae,;T.Saito.
EPI1337423	PB1	Japan	2018-Aug-28	EPI_ISL_334238	A/swine/Niigata/2/2018		National Institute of Animal Health	Takemae, N; Saito, T
EPI1337431	PB1	Japan	2018-Aug-28	EPI_ISL_334239	A/swine/Niigata/1/2018		National Institute of Animal Health	Takemae, N; Saito, T
EPI1352875	PB1	Japan	2018-Oct-08	EPI_ISL_337282	A/swine/Gunma/12-5959/2018		National Institute of Animal Health	N,Takemae.;T,Saito
EPI1352883	PB1	Japan	2018-Oct-02	EPI_ISL_337283	A/swine/Gunma/34-5852/2018		National Institute of Animal Health	N,Takemae.;T,Saito
EPI1352899	PB1	Japan	2018-Nov-06	EPI_ISL_337285	A/swine/Chiba/1-6328/2018		National Institute of Animal Health	N,Takemae.;T,Saito
EPI1352907	PB1	Japan	2018-Oct-02	EPI_ISL_337286	A/swine/Gunma/34-5853/2018		National Institute of Animal Health	N,Takemae.;T,Saito
EPI1398970	PB1	Japan	2019-Jan-15	EPI_ISL_348518	A/swine/Gunma/7-6457/2019	National Institute of Animal Health	National Institute of Animal Health	N,Takemae.;T,Saito
EPI1398986	PB1	Japan	2019-Jan-15	EPI_ISL_348520	A/swine/Gunma/7-6458/2019	National Institute of Animal Health	National Institute of Animal Health	N,Takemae.;T,Saito
EPI1398994	PB1	Japan	2019-Jan-15	EPI_ISL_348521	A/swine/Gunma/7-6448/2019	National Institute of Animal Health	National Institute of Animal Health	N,Takemae.;T,Saito
EPI1399026	PB1	Japan	2019-Jan-15	EPI_ISL_348525	A/swine/Gunma/7-6447/2019	National Institute of Animal Health	National Institute of Animal Health	N,Takemae.;T,Saito
EPI1399034	PB1	Japan	2019-Jan-15	EPI_ISL_348526	A/swine/Gunma/7-6446/2019	National Institute of Animal Health	National Institute of Animal Health	N,Takemae.;T,Saito
EPI1399119	PB1	Japan	2019-Jan-22	EPI_ISL_348592	A/swine/Gunma/6-6518/2019	National Institute of Animal Health	National Institute of Animal Health	N,Takemae.;T,Saito
EPI1399127	PB1	Japan	2019-Jan-22	EPI_ISL_348593	A/swine/Gunma/6-6516/2019	National Institute of Animal Health	National Institute of Animal Health	N,Takemae.;T,Saito
EPI1399135	PB1	Japan	2019-Jan-22	EPI_ISL_348594	A/swine/Gunma/6-6519/2019	National Institute of Animal Health	National Institute of Animal Health	N,Takemae.;T,Saito
EPI1399143	PB1	Japan	2019-Jan-22	EPI_ISL_348595	A/swine/Gunma/6-6534/2019	National Institute of Animal Health	National Institute of Animal Health	N,Takemae.;T,Saito
EPI1399151	PB1	Japan	2019-Jan-15	EPI_ISL_348596	A/swine/Gunma/7-6460/2019	National Institute of Animal Health	National Institute of Animal Health	N,Takemae.;T,Saito
EPI1399159	PB1	Japan	2019-Jan-15	EPI_ISL_348597	A/swine/Gunma/7-6461/2019	National Institute of Animal Health	National Institute of Animal Health	N,Takemae.;T,Saito
EPI1399167	PB1	Japan	2019-Jan-22	EPI_ISL_348598	A/swine/Gunma/6-6510/2019	National Institute of Animal Health	National Institute of Animal Health	N,Takemae.;T,Saito
EPI1399175	PB1	Japan	2019-Jan-22	EPI_ISL_348599	A/swine/Gunma/6-6522/2019	National Institute of Animal Health	National Institute of Animal Health	N,Takemae.;T,Saito
EPI1399183	PB1	Japan	2019-Jan-15	EPI_ISL_348600	A/swine/Gunma/7-6462/2019	National Institute of Animal Health	National Institute of Animal Health	N,Takemae.;T,Saito
EPI1399199	PB1	Japan	2019-Feb-04	EPI_ISL_348602	A/swine/Gunma/12-6619/2019	National Institute of Animal Health	National Institute of Animal Health	N,Takemae.;T,Saito
EPI1399207	PB1	Japan	2019-Jan-28	EPI_ISL_348603	A/swine/Gunma/34-6581/2019	National Institute of Animal Health	National Institute of Animal Health	N,Takemae.;T,Saito
EPI1478800	PB1	Japan	2019-Jan-28	EPI_ISL_362107	A/swine/Gunma/34-6584/2019	National Institute of Animal Health	National Institute of Animal Health	Y,Uchida.;T,saito
EPI1478808	PB1	Japan	2019-Jan-15	EPI_ISL_362108	A/swine/Gunma/7-6464/2019	National Institute of Animal Health	National Institute of Animal Health	Y,Uchida.;T,saito
EPI1478816	PB1	Japan	2019-May-08	EPI_ISL_362109	A/swine/Gunma/7-6705/2019	National Institute of Animal Health	National Institute of Animal Health	Y,Uchida.;T,saito
EPI1478824	PB1	Japan	2019-May-08	EPI_ISL_362110	A/swine/Gunma/7-6706/2019	National Institute of Animal Health	National Institute of Animal Health	Y,Uchida.;T,saito
EPI1478840	PB1	Japan	2019-May-08	EPI_ISL_362112	A/swine/Gunma/7-6717/2019	National Institute of Animal Health	National Institute of Animal Health	Y,Uchida.;T,Saito
EPI1478848	PB1	Japan	2019-May-08	EPI_ISL_362113	A/swine/Gunma/7-6720/2019	National Institute of Animal Health	National Institute of Animal Health	Y,Uchida.;T,Saito
EPI1478856	PB1	Japan	2019-May-08	EPI_ISL_362114	A/swine/Gunma/7-6718/2019	National Institute of Animal Health	National Institute of Animal Health	Y,Uchida.;T,Saito
EPI1478864	PB1	Japan	2019-May-08	EPI_ISL_362115	A/swine/Gunma/7-6711/2019	National Institute of Animal Health	National Institute of Animal Health	Y,Uchida.;T,Saito
EPI1478872	PB1	Japan	2019-May-08	EPI_ISL_362116	A/swine/Gunma/7-6712/2019	National Institute of Animal Health	National Institute of Animal Health	Y,Uchida.;T,Saito
EPI1478880	PB1	Japan	2019-May-08	EPI_ISL_362117	A/swine/Gunma/7-6719/2019	National Institute of Animal Health	National Institute of Animal Health	Y,Uchida.;T,Saito
EPI1478888	PB1	Japan	2019-May-08	EPI_ISL_362118	A/swine/Gunma/7-6723/2019	National Institute of Animal Health	National Institute of Animal Health	Y,Uchida.;T,Saito
EPI1478896	PB1	Japan	2019-May-08	EPI_ISL_362119	A/swine/Gunma/7-6721/2019	National Institute of Animal Health	National Institute of Animal Health	Y,Uchida.;T,Saito
EPI1478904	PB1	Japan	2019-May-08	EPI_ISL_362120	A/swine/Gunma/7-6722/2019	National Institute of Animal Health	National Institute of Animal Health	Y,Uchida.;T,Saito
EPI1478912	PB1	Japan	2019-May-08	EPI_ISL_362121	A/swine/Gunma/7-6713/2019	National Institute of Animal Health	National Institute of Animal Health	Y,Uchida.;T,Saito
EPI1478920	PB1	Japan	2019-May-08	EPI_ISL_362122	A/swine/Gunma/7-6710/2019	National Institute of Animal Health	National Institute of Animal Health	Y,Uchida.;T,Saito
EPI1478928	PB1	Japan	2019-May-08	EPI_ISL_362123	A/swine/Gunma/7-6715/2019	National Institute of Animal Health	National Institute of Animal Health	Y,Uchida.;T,Saito
EPI1478936	PB1	Japan	2019-May-08	EPI_ISL_362124	A/swine/Gunma/7-6716/2019	National Institute of Animal Health	National Institute of Animal Health	Y,Uchida.;T,Saito
EPI1478944	PB1	Japan	2019-May-08	EPI_ISL_362125	A/swine/Gunma/7-6714/2019	National Institute of Animal Health	National Institute of Animal Health	Y,Uchida.;T,Saito
EPI1478952	PB1	Japan	2019-May-08	EPI_ISL_362126	A/swine/Gunma/7-6724/2019	National Institute of Animal Health	National Institute of Animal Health	Y,Uchida.;T,Saito
EPI1493172	PB1	Japan	2019-May-08	EPI_ISL_365272	A/swine/Gunma/7-6727/2019	National Institute of Animal Health	National Institute of Animal Health	Y,Uchida.;T,saito
EPI1493180	PB1	Japan	2019-May-08	EPI_ISL_365273	A/swine/Gunma/7-6729/2019	National Institute of Animal Health	National Institute of Animal Health	Y,Uchida.;T,saito
EPI1493188	PB1	Japan	2019-May-08	EPI_ISL_365274	A/swine/Gunma/7-6726/2019	National Institute of Animal Health	National Institute of Animal Health	Y,Uchida.;T,saito
EPI1493204	PB1	Japan	2019-Mar-18	EPI_ISL_365276	A/swine/Niigata/1/2019	National Institute of Animal Health	National Institute of Animal Health	Y,Uchida.;T,saito
EPI1493212	PB1	Japan	2019-May-08	EPI_ISL_365277	A/swine/Gunma/7-6725/2019	National Institute of Animal Health	National Institute of Animal Health	Y,Uchida.;T,saito
EPI1493220	PB1	Japan	2019-May-14	EPI_ISL_365278	A/swine/Gunma/35-6794/2019	National Institute of Animal Health	National Institute of Animal Health	Y,Uchida.;T,saito
EPI1493228	PB1	Japan	2019-May-14	EPI_ISL_365279	A/swine/Gunma/6-6783/2019	National Institute of Animal Health	National Institute of Animal Health	Y,Uchida.;T,saito
EPI1493236	PB1	Japan	2019-May-13	EPI_ISL_365280	A/swine/Gunma/34-6730/2019	National Institute of Animal Health	National Institute of Animal Health	Y,Uchida.;T,saito
EPI1493244	PB1	Japan	2019-May-22	EPI_ISL_365281	A/swine/Chiba/1-6878/2019	National Institute of Animal Health	National Institute of Animal Health	Y,Uchida.;T,saito
EPI1493252	PB1	Japan	2019-May-14	EPI_ISL_365282	A/swine/Gunma/35-6803/2019	National Institute of Animal Health	National Institute of Animal Health	Y,Uchida.;T,saito
EPI1493260	PB1	Japan	2019-May-13	EPI_ISL_365283	A/swine/Gunma/34-6732/2019	National Institute of Animal Health	National Institute of Animal Health	Y,Uchida.;T,saito
EPI1493268	PB1	Japan	2019-May-22	EPI_ISL_365284	A/swine/Chiba/1-6876/2019	National Institute of Animal Health	National Institute of Animal Health	Y,Uchida.;T,saito
EPI1493276	PB1	Japan	2019-May-22	EPI_ISL_365285	A/swine/Chiba/1-6875/2019	National Institute of Animal Health	National Institute of Animal Health	Y,Uchida.;T,saito
EPI1493284	PB1	Japan	2019-May-14	EPI_ISL_365286	A/swine/Gunma/35-6815/2019	National Institute of Animal Health	National Institute of Animal Health	Y,Uchida.;T,saito
EPI1493292	PB1	Japan	2019-May-14	EPI_ISL_365287	A/swine/Gunma/6-6764/2019	National Institute of Animal Health	National Institute of Animal Health	Y,Uchida.;T,saito
EPI1493300	PB1	Japan	2019-May-14	EPI_ISL_365288	A/swine/Gunma/6-6775/2019	National Institute of Animal Health	National Institute of Animal Health	Y,Uchida.;T,saito
EPI1493308	PB1	Japan	2019-May-22	EPI_ISL_365289	A/swine/Chiba/1-6874/2019	National Institute of Animal Health	National Institute of Animal Health	Y,Uchida.;T,saito
EPI1493316	PB1	Japan	2019-May-17	EPI_ISL_365290	A/swine/Niigata/3/2019	National Institute of Animal Health	National Institute of Animal Health	Y,Uchida.;T,saito
EPI1493438	PB1	Chile	2017-Oct-04	EPI_ISL_365386	A/swine/Melipilla/VN1401-3123/2017		Import from public-domain
EPI1493693	PB1	Chile	2017-Nov-15	EPI_ISL_365387	A/swine/Rancagua/VN1401-3256/2017		Import from public-domain
EPI1493525	PB1	Chile	2017-May-25	EPI_ISL_365396	A/swine/Rancagua/VN1401-2818/2017		Import from public-domain
EPI1493708	PB1	Chile	2017-May-25	EPI_ISL_365415	A/swine/Rancagua/VN1401-2812/2017		Import from public-domain
EPI1493489	PB1	Chile	2017-Aug-24	EPI_ISL_365419	A/swine/Rancagua/VN1401-2937/2017		Import from public-domain
EPI1493755	PB1	Chile	2017-Aug-24	EPI_ISL_365421	A/swine/Rancagua/VN1401-2933/2017		Import from public-domain
EPI1493515	PB1	Chile	2017-Aug-25	EPI_ISL_365430	A/swine/Rancagua/VN1401-2943/2017		Import from public-domain
EPI1493625	PB1	Chile	2017-Oct-04	EPI_ISL_365435	A/swine/Melipilla/VN1401-3158/2017		Import from public-domain
EPI1493667	PB1	Chile	2017-Nov-23	EPI_ISL_365443	A/swine/Santa Cruz/VN1401-3298/2017		Import from public-domain
EPI1493606	PB1	Chile	2017-Nov-15	EPI_ISL_365445	A/swine/Rancagua/VN1401-3257/2017		Import from public-domain
EPI1493747	PB1	Chile	2017-May-25	EPI_ISL_365447	A/swine/Rancagua/VN1401-2807/2017		Import from public-domain
EPI1493690	PB1	Chile	2017-Aug-30	EPI_ISL_365451	A/swine/Coihueco/VN1401-2979/2017		Import from public-domain
EPI1493586	PB1	Chile	2017-Aug-25	EPI_ISL_365452	A/swine/Rancagua/VN14012944/2017		Import from public-domain
EPI1493808	PB1	Chile	2017-Nov-23	EPI_ISL_365453	A/swine/Santa Cruz/VN1401-3303/2017		Import from public-domain
EPI1494376	PB1	Japan	2019-Feb-12	EPI_ISL_365550	A/swine/Ibaraki/1/2019	National Institute of Animal Health	National Institute of Animal Health	Y,Uchida.;T,Saito
EPI1494392	PB1	Japan	2019-Jun-04	EPI_ISL_365552	A/swine/Gunma/40-7032/2019	National Institute of Animal Health	National Institute of Animal Health	Y,Uchida.;T,Saito
EPI1494400	PB1	Japan	2019-May-22	EPI_ISL_365553	A/swine/Chiba/1-6867/2019	National Institute of Animal Health	National Institute of Animal Health	Y,Uchida.;T,Saito
EPI1494408	PB1	Japan	2019-May-31	EPI_ISL_365554	A/swine/Gunma/46-6975/2019	National Institute of Animal Health	National Institute of Animal Health	Y,Uchida.;T,Saito
EPI1494416	PB1	Japan	2019-May-27	EPI_ISL_365555	A/swine/Gunma/36-6894/2019	National Institute of Animal Health	National Institute of Animal Health	Y,Uchida.;T,Saito
EPI1494424	PB1	Japan	2019-May-27	EPI_ISL_365556	A/swine/Gunma/36-6893/2019	National Institute of Animal Health	National Institute of Animal Health	Y,Uchida.;T,Saito
EPI1494440	PB1	Japan	2019-May-14	EPI_ISL_365558	A/swine/Gunma/35-6817/2019	National Institute of Animal Health	National Institute of Animal Health	Y,Uchida.;T,Saito
EPI1494448	PB1	Japan	2019-May-14	EPI_ISL_365559	A/swine/Gunma/35-6819/2019	National Institute of Animal Health	National Institute of Animal Health	Y,Uchida.;T,Saito
EPI1494456	PB1	Japan	2019-May-22	EPI_ISL_365560	A/swine/Chiba/1-6868/2019	National Institute of Animal Health	National Institute of Animal Health	Y,Uchida.;T,Saito
EPI1494472	PB1	Japan	2019-May-22	EPI_ISL_365562	A/swine/Chiba/1-6871/2019	National Institute of Animal Health	National Institute of Animal Health	Y,Uchida.;T,Saito
EPI1494488	PB1	Japan	2019-May-14	EPI_ISL_365564	A/swine/Gunma/35-6816/2019	National Institute of Animal Health	National Institute of Animal Health	Y,Uchida.;T,Saito
EPI1494496	PB1	Japan	2019-May-22	EPI_ISL_365565	A/swine/Chiba/1-6872/2019	National Institute of Animal Health	National Institute of Animal Health	Y,Uchida.;T,Saito
EPI1494504	PB1	Japan	2019-Feb-21	EPI_ISL_365566	A/swine/Tochigi/48-P87/2019	National Institute of Animal Health	National Institute of Animal Health	Y,Uchida.;T,Saito
EPI1494512	PB1	Japan	2019-May-22	EPI_ISL_365567	A/swine/Chiba/1-6873/2019	National Institute of Animal Health	National Institute of Animal Health	Y,Uchida.;T,Saito
EPI1494520	PB1	Japan	2019-May-27	EPI_ISL_365568	A/swine/Gunma/36-6890/2019	National Institute of Animal Health	National Institute of Animal Health	Y,Uchida.;T,Saito
EPI1498802	PB1	Chile	2016-Mar-29	EPI_ISL_366220	A/swine/Rancagua/VN1401-1911/2016		Import from public-domain
EPI1498841	PB1	Chile	2016-Jan-21	EPI_ISL_366221	A/swine/Rancagua/VN1401-1869/2016		Import from public-domain
EPI1498818	PB1	Chile	2016-Mar-29	EPI_ISL_366222	A/swine/Rancagua/VN1401-1910/2016		Import from public-domain
EPI1498819	PB1	Chile	2016-Mar-29	EPI_ISL_366223	A/swine/Rancagua/VN1401-1909/2016		Import from public-domain
EPI1498813	PB1	Chile	2016-Mar-29	EPI_ISL_366224	A/swine/Rancagua/VN1401-1908/2016		Import from public-domain
EPI1498839	PB1	Chile	2016-Mar-29	EPI_ISL_366225	A/swine/Rancagua/VN1401-1912/2016		Import from public-domain
EPI1498836	PB1	Chile	2016-Mar-29	EPI_ISL_366226	A/swine/Rancagua/VN1401-1913/2016		Import from public-domain
EPI1498861	PB1	Chile	2015-Mar-11	EPI_ISL_366227	A/swine/Curico/VN1401-857/2015		Import from public-domain
EPI1498852	PB1	Chile	2015-Mar-11	EPI_ISL_366228	A/swine/Curico/VN1401-859/2015		Import from public-domain
EPI1511022	PB1	United States	2019-May-23	EPI_ISL_368779	A/swine/Nebraska/A01378044/2019		Import from public-domain	USDA Swine Surveillance,A.
EPI1610547	PB1	United States	2019-May-15	EPI_ISL_368783	A/swine/Texas/A02245132/2019		Import from public-domain	Swine Surveillance,A.
EPI1610536	PB1	United States	2019-May-28	EPI_ISL_368799	A/swine/North Carolina/A02245145/2019		Import from public-domain	Swine Surveillance,A.
EPI1610500	PB1	United States	2019-May-23	EPI_ISL_368800	A/swine/Kansas/A02245142/2019		Import from public-domain	Swine Surveillance,A.
EPI1610488	PB1	United States	2019-May-16	EPI_ISL_368843	A/swine/Iowa/A02478498/2019		Import from public-domain	USDA Swine Surveillance,A.; Smith,K.; Zhang,J.; Lin,K.
EPI1610565	PB1	United States	2019-May-23	EPI_ISL_369149	A/swine/Illinois/A02478499/2019		Import from public-domain	USDA Swine Surveillance,A.; Smith,K.; Zhang,J.; Lin,K.
EPI1513664	PB1	Japan	2019-May-17	EPI_ISL_369282	A/swine/Niigata/4/2019	National Institute of Animal Health	National Institute of Animal Health
EPI1542762	PB1	Japan	2019-Jun-12	EPI_ISL_369287	A/swine/Tochigi/38-7119/2019	National Institute of Animal Health	National Institute of Animal Health
EPI1513703	PB1	Japan	2018-Jul-01	EPI_ISL_369288	A/swine/Gunma/7-1/2018	National Institute of Animal Health	National Institute of Animal Health
EPI1520366	PB1	United States	2017-Jun-01	EPI_ISL_370469	A/swine/Iowa/17TOSU3083/2017		Import from public-domain	Tan,G.; Pickett,B.; Fedorova,N.; Amedeo,P.; Isom,R.; Hu,L.; Christensen,J.; Miller,J.; Durbin,A.; Williams,T.; Arumemi,F.; Nolting,J.; Bowman,A.
EPI1633968	PB1	United States	2019-Jun-03	EPI_ISL_372420	A/swine/Illinois/A02478528/2019		Import from public-domain	USDA Swine Surveillance,A.; Smith,K.; Zhang,J.; Lin,K.
EPI1633927	PB1	United States	2019-Jun-12	EPI_ISL_372549	A/swine/Minnesota/A02245176/2019		Import from public-domain	Swine Surveillance,A.
EPI1633938	PB1	United States	2019-Jun-06	EPI_ISL_372550	A/swine/Oklahoma/A02245167/2019		Import from public-domain	Swine Surveillance,A.
EPI1529311	PB1	United States	2018-Jul-31	EPI_ISL_372885	A/swine/California/T1801615/2018		Import from public-domain	Rejmanek,D.; Crossley,B.; Torchetti,M.; Killian,M.L.
EPI1529319	PB1	United States	2018-Aug-28	EPI_ISL_372886	A/swine/California/T1801856/2018		Import from public-domain	Rejmanek,D.; Crossley,B.; Torchetti,M.; Killian,M.L.
EPI1529330	PB1	United States	2016-Feb-25	EPI_ISL_372888	A/swine/Illinois/12B055/2016		Import from public-domain	Webb,A.; Lowe,J.; Kercher,L.; Friedman,K.; Webby,R.
EPI1633980	PB1	United States	2019-Jun-23	EPI_ISL_372893	A/swine/Nebraska/A02245190/2019		Import from public-domain	Swine Surveillance,A.
EPI1633956	PB1	United States	2019-Jun-11	EPI_ISL_372905	A/swine/Missouri/A02478547/2019		Import from public-domain	USDA Swine Surveillance,A.; Johnston,S.; Gauger,P.; Zhang,J.; Lin,K.
EPI1634009	PB1	United States	2019-Jun-19	EPI_ISL_372912	A/swine/North Carolina/A02478556/2019		Import from public-domain	USDA Swine Surveillance,A.; Johnston,S.; Gauger,P.; Zhang,J.; Lin,K.
EPI1788590	PB1	United States	2019-Jun-19	EPI_ISL_372927	A/swine/Utah/A02478565/2019		Import from public-domain	USDA Swine Surveillance,A.; Johnston,S.; Gauger,P.; Zhang,J.; Lin,K.
EPI1530650	PB1	Canada	2018-Mar-09	EPI_ISL_373101	A/swine/Alberta/SD0272/2018		Import from public-domain	Tan,G.; Pickett,B.; Fedorova,N.; Amedeo,P.; Isom,R.; Hu,L.; Christensen,J.; Miller,J.; Durbin,A.; Williams,T.; Arumemi,F.; Culhane,M.; Patnayak,D.; Smasal,L.; Detmer,S.
EPI1530666	PB1	Canada	2017-May-18	EPI_ISL_373103	A/swine/Saskatchewan/SD0240/2017		Import from public-domain	Tan,G.; Pickett,B.; Fedorova,N.; Amedeo,P.; Isom,R.; Hu,L.; Christensen,J.; Miller,J.; Durbin,A.; Williams,T.; Arumemi,F.; Culhane,M.; Patnayak,D.; Smasal,L.; Detmer,S.
EPI1530746	PB1	Canada	2018-May-16	EPI_ISL_373113	A/swine/Manitoba/SD0302/2018		Import from public-domain	Tan,G.; Pickett,B.; Fedorova,N.; Amedeo,P.; Isom,R.; Hu,L.; Christensen,J.; Miller,J.; Durbin,A.; Williams,T.; Arumemi,F.; Culhane,M.; Patnayak,D.; Smasal,L.; Detmer,S.
EPI1530754	PB1	Canada	2017-May-29	EPI_ISL_373114	A/swine/Manitoba/SD0241/2017		Import from public-domain	Tan,G.; Pickett,B.; Fedorova,N.; Amedeo,P.; Isom,R.; Hu,L.; Christensen,J.; Miller,J.; Durbin,A.; Williams,T.; Arumemi,F.; Culhane,M.; Patnayak,D.; Smasal,L.; Detmer,S.
EPI1530762	PB1	Canada	2018-Apr-24	EPI_ISL_373115	A/swine/Saskatchewan/SD0291/2018		Import from public-domain	Tan,G.; Pickett,B.; Fedorova,N.; Amedeo,P.; Isom,R.; Hu,L.; Christensen,J.; Miller,J.; Durbin,A.; Williams,T.; Arumemi,F.; Culhane,M.; Patnayak,D.; Smasal,L.; Detmer,S.
EPI1532522	PB1	United States	2017-Jun-01	EPI_ISL_373548	A/swine/Indiana/17TOSU2837/2017		Import from public-domain	Tan,G.; Pickett,B.; Fedorova,N.; Amedeo,P.; Isom,R.; Hu,L.; Christensen,J.; Miller,J.; Durbin,A.; Williams,T.; Arumemi,F.; Nolting,J.; Bowman,A.
EPI1532537	PB1	United States	2017-Jun-01	EPI_ISL_373550	A/swine/Iowa/17TOSU3333/2017		Import from public-domain	Tan,G.; Pickett,B.; Fedorova,N.; Amedeo,P.; Isom,R.; Hu,L.; Christensen,J.; Miller,J.; Durbin,A.; Williams,T.; Arumemi,F.; Nolting,J.; Bowman,A.
EPI1532762	PB1	United States	2017-Jun-01	EPI_ISL_373578	A/swine/Indiana/17TOSU3730/2017		Import from public-domain	Tan,G.; Pickett,B.; Fedorova,N.; Amedeo,P.; Isom,R.; Hu,L.; Christensen,J.; Miller,J.; Durbin,A.; Williams,T.; Arumemi,F.; Nolting,J.; Bowman,A.
EPI1532851	PB1	United States	2017-Jun-01	EPI_ISL_373589	A/swine/Indiana/17TOSU5311/2017		Import from public-domain	Tan,G.; Pickett,B.; Fedorova,N.; Amedeo,P.; Isom,R.; Hu,L.; Christensen,J.; Miller,J.; Durbin,A.; Williams,T.; Arumemi,F.; Nolting,J.; Bowman,A.
EPI1532907	PB1	United States	2017-Jun-01	EPI_ISL_373596	A/swine/Iowa/17TOSU3312/2017		Import from public-domain	Tan,G.; Pickett,B.; Fedorova,N.; Amedeo,P.; Isom,R.; Hu,L.; Christensen,J.; Miller,J.; Durbin,A.; Williams,T.; Arumemi,F.; Nolting,J.; Bowman,A.
EPI1532915	PB1	United States	2017-Jun-01	EPI_ISL_373597	A/swine/Iowa/17TOSU3336/2017		Import from public-domain	Tan,G.; Pickett,B.; Fedorova,N.; Amedeo,P.; Isom,R.; Hu,L.; Christensen,J.; Miller,J.; Durbin,A.; Williams,T.; Arumemi,F.; Nolting,J.; Bowman,A.
EPI1532931	PB1	United States	2017-Jun-01	EPI_ISL_373599	A/swine/Iowa/17TOSU3368/2017		Import from public-domain	Tan,G.; Pickett,B.; Fedorova,N.; Amedeo,P.; Isom,R.; Hu,L.; Christensen,J.; Miller,J.; Durbin,A.; Williams,T.; Arumemi,F.; Nolting,J.; Bowman,A.
EPI1532939	PB1	United States	2017-Jun-01	EPI_ISL_373600	A/swine/Iowa/17TOSU3381/2017		Import from public-domain	Tan,G.; Pickett,B.; Fedorova,N.; Amedeo,P.; Isom,R.; Hu,L.; Christensen,J.; Miller,J.; Durbin,A.; Williams,T.; Arumemi,F.; Nolting,J.; Bowman,A.
EPI1532947	PB1	United States	2017-Jun-01	EPI_ISL_373601	A/swine/Iowa/17TOSU3398/2017		Import from public-domain	Tan,G.; Pickett,B.; Fedorova,N.; Amedeo,P.; Isom,R.; Hu,L.; Christensen,J.; Miller,J.; Durbin,A.; Williams,T.; Arumemi,F.; Nolting,J.; Bowman,A.
EPI1532955	PB1	United States	2017-Jun-01	EPI_ISL_373602	A/swine/Iowa/17TOSU3399/2017		Import from public-domain	Tan,G.; Pickett,B.; Fedorova,N.; Amedeo,P.; Isom,R.; Hu,L.; Christensen,J.; Miller,J.; Durbin,A.; Williams,T.; Arumemi,F.; Nolting,J.; Bowman,A.
EPI1532971	PB1	United States	2017-Jun-01	EPI_ISL_373604	A/swine/Iowa/17TOSU3427/2017		Import from public-domain	Tan,G.; Pickett,B.; Fedorova,N.; Amedeo,P.; Isom,R.; Hu,L.; Christensen,J.; Miller,J.; Durbin,A.; Williams,T.; Arumemi,F.; Nolting,J.; Bowman,A.
EPI1533147	PB1	United States	2017-Jun-01	EPI_ISL_373626	A/swine/Iowa/17TOSU3501/2017		Import from public-domain	Tan,G.; Pickett,B.; Fedorova,N.; Amedeo,P.; Isom,R.; Hu,L.; Christensen,J.; Miller,J.; Durbin,A.; Williams,T.; Arumemi,F.; Nolting,J.; Bowman,A.
EPI1533163	PB1	United States	2017-Jun-01	EPI_ISL_373628	A/swine/Iowa/17TOSU3511/2017		Import from public-domain	Tan,G.; Pickett,B.; Fedorova,N.; Amedeo,P.; Isom,R.; Hu,L.; Christensen,J.; Miller,J.; Durbin,A.; Williams,T.; Arumemi,F.; Nolting,J.; Bowman,A.
EPI1533171	PB1	United States	2017-Jun-01	EPI_ISL_373629	A/swine/Iowa/17TOSU3515/2017		Import from public-domain	Tan,G.; Pickett,B.; Fedorova,N.; Amedeo,P.; Isom,R.; Hu,L.; Christensen,J.; Miller,J.; Durbin,A.; Williams,T.; Arumemi,F.; Nolting,J.; Bowman,A.
EPI1533195	PB1	United States	2017-Jun-01	EPI_ISL_373632	A/swine/Iowa/17TOSU3588/2017		Import from public-domain	Tan,G.; Pickett,B.; Fedorova,N.; Amedeo,P.; Isom,R.; Hu,L.; Christensen,J.; Miller,J.; Durbin,A.; Williams,T.; Arumemi,F.; Nolting,J.; Bowman,A.
EPI1533211	PB1	United States	2017-Jun-01	EPI_ISL_373634	A/swine/Iowa/17TOSU3610/2017		Import from public-domain	Tan,G.; Pickett,B.; Fedorova,N.; Amedeo,P.; Isom,R.; Hu,L.; Christensen,J.; Miller,J.; Durbin,A.; Williams,T.; Arumemi,F.; Nolting,J.; Bowman,A.
EPI1533219	PB1	United States	2017-Jun-01	EPI_ISL_373635	A/swine/Iowa/17TOSU3616/2017		Import from public-domain	Tan,G.; Pickett,B.; Fedorova,N.; Amedeo,P.; Isom,R.; Hu,L.; Christensen,J.; Miller,J.; Durbin,A.; Williams,T.; Arumemi,F.; Nolting,J.; Bowman,A.
EPI1533483	PB1	United States	2017-Jun-01	EPI_ISL_373668	A/swine/Ohio/17TOSU5033/2017		Import from public-domain	Tan,G.; Pickett,B.; Fedorova,N.; Amedeo,P.; Isom,R.; Hu,L.; Christensen,J.; Miller,J.; Durbin,A.; Williams,T.; Arumemi,F.; Nolting,J.; Bowman,A.
EPI1533491	PB1	United States	2017-Jun-01	EPI_ISL_373669	A/swine/Ohio/17TOSU5034/2017		Import from public-domain	Tan,G.; Pickett,B.; Fedorova,N.; Amedeo,P.; Isom,R.; Hu,L.; Christensen,J.; Miller,J.; Durbin,A.; Williams,T.; Arumemi,F.; Nolting,J.; Bowman,A.
EPI1533635	PB1	United States	2017-Jun-01	EPI_ISL_373687	A/swine/Ohio/17TOSU5154/2017		Import from public-domain	Tan,G.; Pickett,B.; Fedorova,N.; Amedeo,P.; Isom,R.; Hu,L.; Christensen,J.; Miller,J.; Durbin,A.; Williams,T.; Arumemi,F.; Nolting,J.; Bowman,A.
EPI1533651	PB1	United States	2017-Jun-01	EPI_ISL_373689	A/swine/Ohio/17TOSU5157/2017		Import from public-domain	Tan,G.; Pickett,B.; Fedorova,N.; Amedeo,P.; Isom,R.; Hu,L.; Christensen,J.; Miller,J.; Durbin,A.; Williams,T.; Arumemi,F.; Nolting,J.; Bowman,A.
EPI1533870	PB1	United States	2017-Jun-01	EPI_ISL_373716	A/swine/Ohio/17TOSU5581/2017		Import from public-domain	Tan,G.; Pickett,B.; Fedorova,N.; Amedeo,P.; Isom,R.; Hu,L.; Christensen,J.; Miller,J.; Durbin,A.; Williams,T.; Arumemi,F.; Nolting,J.; Bowman,A.
EPI1533910	PB1	United States	2017-Jun-01	EPI_ISL_373721	A/swine/Ohio/17TOSU5616/2017		Import from public-domain	Tan,G.; Pickett,B.; Fedorova,N.; Amedeo,P.; Isom,R.; Hu,L.; Christensen,J.; Miller,J.; Durbin,A.; Williams,T.; Arumemi,F.; Nolting,J.; Bowman,A.
EPI1533918	PB1	United States	2017-Jun-01	EPI_ISL_373722	A/swine/Ohio/17TOSU5619/2017		Import from public-domain	Tan,G.; Pickett,B.; Fedorova,N.; Amedeo,P.; Isom,R.; Hu,L.; Christensen,J.; Miller,J.; Durbin,A.; Williams,T.; Arumemi,F.; Nolting,J.; Bowman,A.
EPI1533950	PB1	United States	2017-Jul-01	EPI_ISL_373726	A/swine/Ohio/17TOSU7094/2017		Import from public-domain	Tan,G.; Pickett,B.; Fedorova,N.; Amedeo,P.; Isom,R.; Hu,L.; Christensen,J.; Miller,J.; Durbin,A.; Williams,T.; Arumemi,F.; Nolting,J.; Bowman,A.
EPI1533958	PB1	United States	2017-Aug-01	EPI_ISL_373727	A/swine/Ohio/17TOSU7255/2017		Import from public-domain	Tan,G.; Pickett,B.; Fedorova,N.; Amedeo,P.; Isom,R.; Hu,L.; Christensen,J.; Miller,J.; Durbin,A.; Williams,T.; Arumemi,F.; Nolting,J.; Bowman,A.
EPI1550482	PB1	Canada	2017-Feb-13	EPI_ISL_378580	A/swine/Manitoba/SD0218/2017		Import from public-domain	Tan,G.; Pickett,B.; Fedorova,N.; Amedeo,P.; Isom,R.; Hu,L.; Christensen,J.; Miller,J.; Durbin,A.; Williams,T.; Arumemi,F.; Culhane,M.; Patnayak,D.; Smasal,L.; Detmer,S.
EPI1550498	PB1	Canada	2017-Mar-23	EPI_ISL_378582	A/swine/Manitoba/D0489/2017		Import from public-domain	Tan,G.; Pickett,B.; Fedorova,N.; Amedeo,P.; Isom,R.; Hu,L.; Christensen,J.; Miller,J.; Durbin,A.; Williams,T.; Arumemi,F.; Culhane,M.; Patnayak,D.; Smasal,L.; Detmer,S.
EPI1550514	PB1	Canada	2017-Jun-13	EPI_ISL_378584	A/swine/Manitoba/SD0236/2017		Import from public-domain	Tan,G.; Pickett,B.; Fedorova,N.; Amedeo,P.; Isom,R.; Hu,L.; Christensen,J.; Miller,J.; Durbin,A.; Williams,T.; Arumemi,F.; Culhane,M.; Patnayak,D.; Smasal,L.; Detmer,S.
EPI1550522	PB1	Canada	2017-Dec-07	EPI_ISL_378585	A/swine/Manitoba/D0523/2017		Import from public-domain	Tan,G.; Pickett,B.; Fedorova,N.; Amedeo,P.; Isom,R.; Hu,L.; Christensen,J.; Miller,J.; Durbin,A.; Williams,T.; Arumemi,F.; Culhane,M.; Patnayak,D.; Smasal,L.; Detmer,S.
EPI1550530	PB1	Canada	2017-Apr-12	EPI_ISL_378586	A/swine/Manitoba/D0495/2017		Import from public-domain	Tan,G.; Pickett,B.; Fedorova,N.; Amedeo,P.; Isom,R.; Hu,L.; Christensen,J.; Miller,J.; Durbin,A.; Williams,T.; Arumemi,F.; Culhane,M.; Patnayak,D.; Smasal,L.; Detmer,S.
EPI1550538	PB1	Canada	2017-Sep-01	EPI_ISL_378587	A/swine/Alberta/SD0246/2017		Import from public-domain	Tan,G.; Pickett,B.; Fedorova,N.; Amedeo,P.; Isom,R.; Hu,L.; Christensen,J.; Miller,J.; Durbin,A.; Williams,T.; Arumemi,F.; Culhane,M.; Patnayak,D.; Smasal,L.; Detmer,S.
EPI1550554	PB1	Canada	2017-Oct-26	EPI_ISL_378589	A/swine/Manitoba/D0519/2017		Import from public-domain	Tan,G.; Pickett,B.; Fedorova,N.; Amedeo,P.; Isom,R.; Hu,L.; Christensen,J.; Miller,J.; Durbin,A.; Williams,T.; Arumemi,F.; Culhane,M.; Patnayak,D.; Smasal,L.; Detmer,S.
EPI1550570	PB1	Canada	2017-Apr-07	EPI_ISL_378591	A/swine/Manitoba/D0494/2017		Import from public-domain	Tan,G.; Pickett,B.; Fedorova,N.; Amedeo,P.; Isom,R.; Hu,L.; Christensen,J.; Miller,J.; Durbin,A.; Williams,T.; Arumemi,F.; Culhane,M.; Patnayak,D.; Smasal,L.; Detmer,S.
EPI1550586	PB1	Canada	2017-May-08	EPI_ISL_378593	A/swine/Alberta/SD0228/2017		Import from public-domain	Tan,G.; Pickett,B.; Fedorova,N.; Amedeo,P.; Isom,R.; Hu,L.; Christensen,J.; Miller,J.; Durbin,A.; Williams,T.; Arumemi,F.; Culhane,M.; Patnayak,D.; Smasal,L.; Detmer,S.
EPI1550611	PB1	Canada	2017-Nov-27	EPI_ISL_378596	A/swine/Alberta/SD0253/2017		Import from public-domain	Tan,G.; Pickett,B.; Fedorova,N.; Amedeo,P.; Isom,R.; Hu,L.; Christensen,J.; Miller,J.; Durbin,A.; Williams,T.; Arumemi,F.; Culhane,M.; Patnayak,D.; Smasal,L.; Detmer,S.
EPI1550645	PB1	Canada	2017-Jan-26	EPI_ISL_378600	A/swine/Manitoba/D0479/2017		Import from public-domain	Tan,G.; Pickett,B.; Fedorova,N.; Amedeo,P.; Isom,R.; Hu,L.; Christensen,J.; Miller,J.; Durbin,A.; Williams,T.; Arumemi,F.; Culhane,M.; Patnayak,D.; Smasal,L.; Detmer,S.
EPI1550653	PB1	Canada	2017-Mar-03	EPI_ISL_378601	A/swine/Manitoba/D0484/2017		Import from public-domain	Tan,G.; Pickett,B.; Fedorova,N.; Amedeo,P.; Isom,R.; Hu,L.; Christensen,J.; Miller,J.; Durbin,A.; Williams,T.; Arumemi,F.; Culhane,M.; Patnayak,D.; Smasal,L.; Detmer,S.
EPI1550661	PB1	Canada	2017-May-08	EPI_ISL_378602	A/swine/Alberta/SD0227/2017		Import from public-domain	Tan,G.; Pickett,B.; Fedorova,N.; Amedeo,P.; Isom,R.; Hu,L.; Christensen,J.; Miller,J.; Durbin,A.; Williams,T.; Arumemi,F.; Culhane,M.; Patnayak,D.; Smasal,L.; Detmer,S.
EPI1550701	PB1	Canada	2017-Apr-10	EPI_ISL_378607	A/swine/Alberta/SD0232/2017		Import from public-domain	Tan,G.; Pickett,B.; Fedorova,N.; Amedeo,P.; Isom,R.; Hu,L.; Christensen,J.; Miller,J.; Durbin,A.; Williams,T.; Arumemi,F.; Culhane,M.; Patnayak,D.; Smasal,L.; Detmer,S.
EPI1550741	PB1	Canada	2017-Nov-27	EPI_ISL_378612	A/swine/Alberta/SD0259/2017		Import from public-domain	Tan,G.; Pickett,B.; Fedorova,N.; Amedeo,P.; Isom,R.; Hu,L.; Christensen,J.; Miller,J.; Durbin,A.; Williams,T.; Arumemi,F.; Culhane,M.; Patnayak,D.; Smasal,L.; Detmer,S.
EPI1550749	PB1	Canada	2017-Feb-08	EPI_ISL_378613	A/swine/Alberta/SD0217/2017		Import from public-domain	Tan,G.; Pickett,B.; Fedorova,N.; Amedeo,P.; Isom,R.; Hu,L.; Christensen,J.; Miller,J.; Durbin,A.; Williams,T.; Arumemi,F.; Culhane,M.; Patnayak,D.; Smasal,L.; Detmer,S.
EPI1550789	PB1	Canada	2017-Feb-28	EPI_ISL_378618	A/swine/Manitoba/D0483/2017		Import from public-domain	Tan,G.; Pickett,B.; Fedorova,N.; Amedeo,P.; Isom,R.; Hu,L.; Christensen,J.; Miller,J.; Durbin,A.; Williams,T.; Arumemi,F.; Culhane,M.; Patnayak,D.; Smasal,L.; Detmer,S.
EPI1550829	PB1	Canada	2017-Sep-13	EPI_ISL_378623	A/swine/Manitoba/D0511/2017		Import from public-domain	Tan,G.; Pickett,B.; Fedorova,N.; Amedeo,P.; Isom,R.; Hu,L.; Christensen,J.; Miller,J.; Durbin,A.; Williams,T.; Arumemi,F.; Culhane,M.; Patnayak,D.; Smasal,L.; Detmer,S.
EPI1550997	PB1	Canada	2017-Mar-23	EPI_ISL_378644	A/swine/Manitoba/D0487/2017		Import from public-domain	Tan,G.; Pickett,B.; Fedorova,N.; Amedeo,P.; Isom,R.; Hu,L.; Christensen,J.; Miller,J.; Durbin,A.; Williams,T.; Arumemi,F.; Culhane,M.; Patnayak,D.; Smasal,L.; Detmer,S.
EPI1551013	PB1	Canada	2016-Feb-02	EPI_ISL_378646	A/swine/Saskatchewan/SD0142/2016		Import from public-domain	Tan,G.; Pickett,B.; Fedorova,N.; Amedeo,P.; Isom,R.; Hu,L.; Christensen,J.; Miller,J.; Durbin,A.; Williams,T.; Arumemi,F.; Culhane,M.; Patnayak,D.; Smasal,L.; Detmer,S.
EPI1551030	PB1	Canada	2017-Dec-31	EPI_ISL_378648	A/swine/Manitoba/D0526/2017		Import from public-domain	Tan,G.; Pickett,B.; Fedorova,N.; Amedeo,P.; Isom,R.; Hu,L.; Christensen,J.; Miller,J.; Durbin,A.; Williams,T.; Arumemi,F.; Culhane,M.; Patnayak,D.; Smasal,L.; Detmer,S.
EPI1551078	PB1	Canada	2017-Dec-11	EPI_ISL_378654	A/swine/Alberta/SD0267/2017		Import from public-domain	Tan,G.; Pickett,B.; Fedorova,N.; Amedeo,P.; Isom,R.; Hu,L.; Christensen,J.; Miller,J.; Durbin,A.; Williams,T.; Arumemi,F.; Culhane,M.; Patnayak,D.; Smasal,L.; Detmer,S.
EPI1551094	PB1	Canada	2017-Mar-22	EPI_ISL_378656	A/swine/Alberta/SD0222/2017		Import from public-domain	Tan,G.; Pickett,B.; Fedorova,N.; Amedeo,P.; Isom,R.; Hu,L.; Christensen,J.; Miller,J.; Durbin,A.; Williams,T.; Arumemi,F.; Culhane,M.; Patnayak,D.; Smasal,L.; Detmer,S.
EPI1551110	PB1	Canada	2017-Jun-09	EPI_ISL_378658	A/swine/Alberta/SD0237/2017		Import from public-domain	Tan,G.; Pickett,B.; Fedorova,N.; Amedeo,P.; Isom,R.; Hu,L.; Christensen,J.; Miller,J.; Durbin,A.; Williams,T.; Arumemi,F.; Culhane,M.; Patnayak,D.; Smasal,L.; Detmer,S.
EPI1551126	PB1	Canada	2017-Jan-27	EPI_ISL_378660	A/swine/Manitoba/SD0216/2017		Import from public-domain	Tan,G.; Pickett,B.; Fedorova,N.; Amedeo,P.; Isom,R.; Hu,L.; Christensen,J.; Miller,J.; Durbin,A.; Williams,T.; Arumemi,F.; Culhane,M.; Patnayak,D.; Smasal,L.; Detmer,S.
EPI1551134	PB1	Canada	2017-Jan-10	EPI_ISL_378661	A/swine/Manitoba/SD0213/2017		Import from public-domain	Tan,G.; Pickett,B.; Fedorova,N.; Amedeo,P.; Isom,R.; Hu,L.; Christensen,J.; Miller,J.; Durbin,A.; Williams,T.; Arumemi,F.; Culhane,M.; Patnayak,D.; Smasal,L.; Detmer,S.
EPI1552064	PB1	United States	2018-Nov-19	EPI_ISL_378959	A/swine/Florida/A01104129/2018		Import from public-domain	USDA Swine Surveillance,A.
EPI1552251	PB1	Canada	2016-Dec-16	EPI_ISL_378988	A/swine/Manitoba/DM_08/2016		Import from public-domain	Tan,G.; Pickett,B.; Fedorova,N.; Amedeo,P.; Isom,R.; Hu,L.; Christensen,J.; Miller,J.; Durbin,A.; Williams,T.; Dominguez,F.; Ortega-Villicana,T.; Marthaler,D.
EPI1552275	PB1	Canada	2017-Jan-16	EPI_ISL_378991	A/swine/Ontario/DM_11/2017		Import from public-domain	Tan,G.; Pickett,B.; Fedorova,N.; Amedeo,P.; Isom,R.; Hu,L.; Christensen,J.; Miller,J.; Durbin,A.; Williams,T.; Dominguez,F.; Ortega-Villicana,T.; Marthaler,D.
EPI1553322	PB1	Japan	2003-Aug-01	EPI_ISL_379211	A/swine/Miyagi/3/2003		Import from public-domain	Sakoda,Y.; Okamatsu,M.; Matsuno,K.; Taniguchi,K.; Jizou,M.
EPI1553371	PB1	Japan	2003-Aug-01	EPI_ISL_379218	A/swine/Miyagi/5/2003		Import from public-domain	Sakoda,Y.; Okamatsu,M.; Matsuno,K.; Taniguchi,K.; Jizou,M.
EPI1553681	PB1	United States	2017-Jun-01	EPI_ISL_379282	A/swine/Iowa/17TOSU3127/2017		Import from public-domain	Tan,G.; Pickett,B.; Fedorova,N.; Amedeo,P.; Isom,R.; Hu,L.; Christensen,J.; Miller,J.; Durbin,A.; Williams,T.; Arumemi,F.; Nolting,J.; Bowman,A.
EPI1553689	PB1	United States	2017-Jun-01	EPI_ISL_379283	A/swine/Iowa/17TOSU3617/2017		Import from public-domain	Tan,G.; Pickett,B.; Fedorova,N.; Amedeo,P.; Isom,R.; Hu,L.; Christensen,J.; Miller,J.; Durbin,A.; Williams,T.; Arumemi,F.; Nolting,J.; Bowman,A.
EPI1553705	PB1	United States	2017-Jun-01	EPI_ISL_379285	A/swine/Iowa/17TOSU3626/2017		Import from public-domain	Tan,G.; Pickett,B.; Fedorova,N.; Amedeo,P.; Isom,R.; Hu,L.; Christensen,J.; Miller,J.; Durbin,A.; Williams,T.; Arumemi,F.; Nolting,J.; Bowman,A.
EPI1553723	PB1	United States	2017-Jul-01	EPI_ISL_379287	A/swine/Ohio/17TOSU6926/2017		Import from public-domain	Tan,G.; Pickett,B.; Fedorova,N.; Amedeo,P.; Isom,R.; Hu,L.; Christensen,J.; Miller,J.; Durbin,A.; Williams,T.; Arumemi,F.; Nolting,J.; Bowman,A.
EPI1553752	PB1	United States	2017-Jun-01	EPI_ISL_379290	A/swine/Iowa/17TOSU3620/2017		Import from public-domain	Tan,G.; Pickett,B.; Fedorova,N.; Amedeo,P.; Isom,R.; Hu,L.; Christensen,J.; Miller,J.; Durbin,A.; Williams,T.; Arumemi,F.; Nolting,J.; Bowman,A.
EPI1553880	PB1	United States	2017-Jun-01	EPI_ISL_379306	A/swine/Indiana/17TOSU2828/2017		Import from public-domain	Tan,G.; Pickett,B.; Fedorova,N.; Amedeo,P.; Isom,R.; Hu,L.; Christensen,J.; Miller,J.; Durbin,A.; Williams,T.; Arumemi,F.; Nolting,J.; Bowman,A.
EPI1554074	PB1	United States	2017-Jun-01	EPI_ISL_379330	A/swine/Iowa/17TOSU3184/2017		Import from public-domain	Tan,G.; Pickett,B.; Fedorova,N.; Amedeo,P.; Isom,R.; Hu,L.; Christensen,J.; Miller,J.; Durbin,A.; Williams,T.; Arumemi,F.; Nolting,J.; Bowman,A.
EPI1554140	PB1	United States	2017-Jun-01	EPI_ISL_379338	A/swine/Iowa/17TOSU3634/2017		Import from public-domain	Tan,G.; Pickett,B.; Fedorova,N.; Amedeo,P.; Isom,R.; Hu,L.; Christensen,J.; Miller,J.; Durbin,A.; Williams,T.; Arumemi,F.; Nolting,J.; Bowman,A.
EPI1554232	PB1	United States	2017-Jun-01	EPI_ISL_379349	A/swine/Iowa/17TOSU3178/2017		Import from public-domain	Tan,G.; Pickett,B.; Fedorova,N.; Amedeo,P.; Isom,R.; Hu,L.; Christensen,J.; Miller,J.; Durbin,A.; Williams,T.; Arumemi,F.; Nolting,J.; Bowman,A.
EPI1554288	PB1	United States	2017-Jun-01	EPI_ISL_379356	A/swine/Iowa/17TOSU3619/2017		Import from public-domain	Tan,G.; Pickett,B.; Fedorova,N.; Amedeo,P.; Isom,R.; Hu,L.; Christensen,J.; Miller,J.; Durbin,A.; Williams,T.; Arumemi,F.; Nolting,J.; Bowman,A.
EPI1554743	PB1	United States	2018-Sep-10	EPI_ISL_379472	A/swine/Minnesota/A01785613/2018		Import from public-domain	USDA Swine Surveillance,A.
EPI1556246	PB1	United States	2018-Aug-01	EPI_ISL_379741	A/swine/Ohio/18TOSU4536/2018		Import from public-domain	Schiltz,J.; Shanmuganatham,K.; Tell,R.; Janas-Martindale,A.; Lorbach,J.; Nelson,S.; Lauterbach,S.; Nolting,J.; Bowman,A.
EPI1556242	PB1	United States	2018-Aug-01	EPI_ISL_379742	A/swine/Ohio/18TOSU4522/2018		Import from public-domain	Schiltz,J.; Shanmuganatham,K.; Tell,R.; Janas-Martindale,A.; Lorbach,J.; Nelson,S.; Lauterbach,S.; Nolting,J.; Bowman,A.
EPI1556288	PB1	United States	2018-Aug-27	EPI_ISL_379750	A/swine/California/A01459645/2018		Import from public-domain	USDA Swine Surveillance,A.
EPI1564610	PB1	United States	2018-Aug-09	EPI_ISL_381075	A/swine/Michigan/A01635976/2018		Import from public-domain	USDA Swine Surveillance,A.
EPI1564618	PB1	United States	2018-Aug-01	EPI_ISL_381076	A/swine/Ohio/A01354364/2018		Import from public-domain	USDA Swine Surveillance,A.
EPI1565044	PB1	Korea, Republic of	2016-Mar-26	EPI_ISL_381145	A/swine/South Korea/KS60/2016		Import from public-domain	Ouh,I.-O.; Lee,J.-Y.; Song,J.-Y.
EPI1788560	PB1	United States	2019-Jul-11	EPI_ISL_381540	A/swine/North Carolina/A02245200/2019		Import from public-domain	Swine Surveillance,A.
EPI1788566	PB1	United States	2019-Jul-02	EPI_ISL_381541	A/swine/Minnesota/A02245193/2019		Import from public-domain	Swine Surveillance,A.
EPI1566149	PB1	United States	2016-Feb-25	EPI_ISL_381556	A/swine/Illinois/4B087/2016		Import from public-domain	Webb,A.; Lowe,J.; Kercher,L.; Friedman,K.; Webby,R.
EPI1576988	PB1	France	2014-Jun-04	EPI_ISL_387371	A/Sus scrofa/France/61-140350/2014		Import from public-domain	Chastagner,A.; Queguiner,S.; Herve,S.; Lucas,P.; Hirchaud,E.; Blanchard,Y.; Simon,G.
EPI1582463	PB1	United States	2019-Apr-02	EPI_ISL_387822	A/swine/Michigan/A02432154/2019		Import from public-domain	USDA Swine Surveillance,A.; Smith,K.; Zhang,J.; Lin,K.
EPI1582481	PB1	United States	2019-Apr-26	EPI_ISL_387829	A/swine/Illinois/A02478448/2019		Import from public-domain	USDA Swine Surveillance,A.; Smith,K.; Zhang,J.; Lin,K.
EPI1582487	PB1	United States	2019-Apr-25	EPI_ISL_387830	A/swine/Nebraska/A02478447/2019		Import from public-domain	USDA Swine Surveillance,A.; Smith,K.; Zhang,J.; Lin,K.
EPI1582451	PB1	United States	2019-Apr-24	EPI_ISL_387835	A/swine/Indiana/A01797998/2019		Import from public-domain	USDA Swine Surveillance,A.; Smith,K.; Zhang,J.; Lin,K.
EPI1582457	PB1	United States	2019-Apr-26	EPI_ISL_387838	A/swine/Iowa/A02478443/2019		Import from public-domain	USDA Swine Surveillance,A.; Smith,K.; Zhang,J.; Lin,K.
EPI1610512	PB1	United States	2019-May-29	EPI_ISL_387860	A/swine/Indiana/A02478520/2019		Import from public-domain	USDA Swine Surveillance,A.; Smith,K.; Zhang,J.; Lin,K.
EPI1581166	PB1	United States	2018-Aug-01	EPI_ISL_387949	A/swine/Indiana/18TOSU2177/2018		Import from public-domain	Tan,G.; Pickett,B.; Fedorova,N.; Amedeo,P.; Isom,R.; Hu,L.; Christensen,J.; Miller,J.; Durbin,A.; Williams,T.; Arumemi,F.; Nolting,J.; Cadiz,C.; Bowman,A.
EPI1581190	PB1	United States	2018-Aug-01	EPI_ISL_387952	A/swine/Indiana/18TOSU2297/2018		Import from public-domain	Tan,G.; Pickett,B.; Fedorova,N.; Amedeo,P.; Isom,R.; Hu,L.; Christensen,J.; Miller,J.; Durbin,A.; Williams,T.; Arumemi,F.; Nolting,J.; Cadiz,C.; Bowman,A.
EPI1581206	PB1	United States	2018-Jun-01	EPI_ISL_387954	A/swine/Indiana/18TOSU2861/2018		Import from public-domain	Tan,G.; Pickett,B.; Fedorova,N.; Amedeo,P.; Isom,R.; Hu,L.; Christensen,J.; Miller,J.; Durbin,A.; Williams,T.; Arumemi,F.; Nolting,J.; Cadiz,C.; Bowman,A.
EPI1581222	PB1	United States	2018-Jul-01	EPI_ISL_387956	A/swine/Ohio/18TOSU2072/2018		Import from public-domain	Tan,G.; Pickett,B.; Fedorova,N.; Amedeo,P.; Isom,R.; Hu,L.; Christensen,J.; Miller,J.; Durbin,A.; Williams,T.; Arumemi,F.; Nolting,J.; Cadiz,C.; Bowman,A.
EPI1581230	PB1	United States	2018-Aug-01	EPI_ISL_387957	A/swine/Ohio/18TOSU2454/2018		Import from public-domain	Tan,G.; Pickett,B.; Fedorova,N.; Amedeo,P.; Isom,R.; Hu,L.; Christensen,J.; Miller,J.; Durbin,A.; Williams,T.; Arumemi,F.; Nolting,J.; Cadiz,C.; Bowman,A.
EPI1788584	PB1	United States	2019-Jul-02	EPI_ISL_388064	A/swine/Iowa/A02478576/2019		Import from public-domain	USDA Swine Surveillance,A.; Johnston,S.; Gauger,P.; Zhang,J.; Lin,K.
EPI1788578	PB1	United States	2019-Jul-25	EPI_ISL_388615	A/swine/South Carolina/A02245206/2019		Import from public-domain	Swine Surveillance,A.
EPI1788613	PB1	United States	2019-Jul-17	EPI_ISL_388619	A/swine/Iowa/A02478593/2019		Import from public-domain	USDA Swine Surveillance,A.; Lin,K.; Johnston,S.; Zhang,J.; Gauger,P.
EPI1788548	PB1	United States	2019-Jul-16	EPI_ISL_388624	A/swine/Kansas/A02478592/2019		Import from public-domain	USDA Swine Surveillance,A.; Lin,K.; Johnston,S.; Zhang,J.; Gauger,P.
EPI1582493	PB1	United States	2019-Jun-27	EPI_ISL_388627	A/swine/Oregon/A02184530/2019		Import from public-domain	USDA Swine Surveillance,A.
EPI1788625	PB1	United States	2019-Jul-22	EPI_ISL_388670	A/swine/Minnesota/A02478597/2019		Import from public-domain	USDA Swine Surveillance,A.; Lin,K.; Zhang,J.; Gauger,P.
EPI1788631	PB1	United States	2019-Jul-23	EPI_ISL_388671	A/swine/Iowa/A02478598/2019		Import from public-domain	USDA Swine Surveillance,A.; Lin,K.; Zhang,J.; Gauger,P.
EPI1788655	PB1	United States	2019-Jul-19	EPI_ISL_388673	A/swine/Iowa/A02478596/2019		Import from public-domain	USDA Swine Surveillance,A.; Lin,K.; Zhang,J.; Gauger,P.
EPI1585199	PB1	United States	2016-Feb-25	EPI_ISL_389830	A/swine/Illinois/12B050/2016		Import from public-domain	Webb,A.; Lowe,J.; Kercher,L.; Friedman,K.; Webby,R.
EPI1585206	PB1	United States	2016-Mar-24	EPI_ISL_389831	A/swine/Illinois/B1603DTW11/2016		Import from public-domain	Webb,A.; Lowe,J.; Kercher,L.; Friedman,K.; Webby,R.
EPI1585226	PB1	United States	2016-Feb-25	EPI_ISL_389833	A/swine/Illinois/12B053/2016		Import from public-domain	Webb,A.; Lowe,J.; Kercher,L.; Friedman,K.; Webby,R.
EPI1585238	PB1	United States	2016-Apr-22	EPI_ISL_389835	A/swine/Illinois/B1604DTW14/2016		Import from public-domain	Webb,A.; Lowe,J.; Kercher,L.; Friedman,K.; Webby,R.
EPI1585252	PB1	United States	2019-Jul-26	EPI_ISL_389838	A/swine/Michigan/A01104135/2019		Import from public-domain	USDA Swine Surveillance,A.
EPI1788572	PB1	United States	2019-Jul-24	EPI_ISL_389845	A/swine/Illinois/A02478599/2019		Import from public-domain	USDA Swine Surveillance,A.; Lin,K.; Zhang,J.; Gauger,P.
EPI1779507	PB1	United States	2019-Aug-14	EPI_ISL_393491	A/swine/Pennsylvania/A02478616/2019		Import from public-domain	USDA Swine Surveillance,A.; Lin,K.; Zhang,J.; Gauger,P.
EPI1779723	PB1	United States	2019-Aug-08	EPI_ISL_393504	A/swine/Iowa/A02245212/2019		Import from public-domain	Swine Surveillance,A.
EPI1779670	PB1	United States	2019-Aug-07	EPI_ISL_393506	A/swine/Nebraska/A02245210/2019		Import from public-domain	Swine Surveillance,A.
EPI1779771	PB1	United States	2019-Aug-30	EPI_ISL_393524	A/swine/North Carolina/A02245230/2019		Import from public-domain	Swine Surveillance,A.
EPI1779687	PB1	United States	2019-Aug-30	EPI_ISL_393525	A/swine/South Dakota/A01678606/2019		Import from public-domain	USDA Swine Surveillance,A.
EPI1779777	PB1	United States	2019-Aug-30	EPI_ISL_393544	A/swine/Iowa/A02478640/2019		Import from public-domain	USDA Swine Surveillance,A.; Lin,K.; Zhang,J.; Gauger,P.
EPI1779741	PB1	United States	2019-Aug-23	EPI_ISL_395614	A/swine/Iowa/A02478635/2019		Import from public-domain	USDA Swine Surveillance,A.; Lin,K.; Zhang,J.; Gauger,P.
EPI1610583	PB1	United States	2019-Jul-27	EPI_ISL_395615	A/swine/Michigan/A01104136/2019		Import from public-domain	USDA Swine Surveillance,A.
EPI1610591	PB1	United States	2019-Aug-08	EPI_ISL_395616	A/swine/Michigan/A02359300/2019		Import from public-domain	USDA Swine Surveillance,A.
EPI1779567	PB1	United States	2019-Sep-23	EPI_ISL_396120	A/swine/South Dakota/A01678607/2019		Import from public-domain	USDA Swine Surveillance,A.
EPI1779543	PB1	United States	2019-Sep-11	EPI_ISL_396129	A/swine/Oklahoma/A02245240/2019		Import from public-domain	Swine Surveillance,A.
EPI1779561	PB1	United States	2019-Aug-25	EPI_ISL_399385	A/swine/Indiana/A01812295/2019		Import from public-domain	Chan,A.
EPI1633900	PB1	United States	2016-Mar-24	EPI_ISL_399386	A/swine/Illinois/B1603DTW17/2016		Import from public-domain	Webb,A.; Lowe,J.; Kercher,L.; Friedman,K.; Webby,R.
EPI1779711	PB1	United States	2019-Sep-27	EPI_ISL_399394	A/swine/Illinois/A02478721/2019		Import from public-domain	Lin,K.; Dunn,D.D.; Zhang,J.; Phillip,G.C.
EPI1779717	PB1	United States	2019-Sep-24	EPI_ISL_399397	A/swine/Utah/A02478716/2019		Import from public-domain	Lin,K.; Dunn,D.D.; Zhang,J.; Phillip,G.C.
EPI1779639	PB1	United States	2019-Sep-20	EPI_ISL_399410	A/swine/North Carolina/A02478736/2019		Import from public-domain	Lin,K.; Dunn,D.D.; Zhang,J.; Phillip,G.C.
EPI1779821	PB1	United States	2019-Oct-17	EPI_ISL_399437	A/swine/Nebraska/A02245292/2019		Import from public-domain	Culhane,M.R.
EPI1779735	PB1	United States	2019-Oct-15	EPI_ISL_399442	A/swine/Texas/A02245285/2019		Import from public-domain	Culhane,M.R.
EPI1779633	PB1	United States	2019-Oct-09	EPI_ISL_399610	A/swine/Iowa/A02478752/2019		Import from public-domain	Lin,K.; Dunn,D.D.; Zhang,J.; Phillip,G.C.
EPI1634533	PB1	United States	2018-Aug-01	EPI_ISL_399649	A/swine/Michigan/18TOSU4897/2018		Import from public-domain	Nolting,J.M.; Lauterbach,S.E.; Nelson,S.W.; Bowman,A.S.; McBride,D.S.
EPI1634540	PB1	United States	2018-Jul-01	EPI_ISL_399650	A/swine/Indiana/18TOSU3642/2018		Import from public-domain	Nolting,J.M.; Lauterbach,S.E.; Nelson,S.W.; Bowman,A.S.; McBride,D.S.
EPI1634563	PB1	United States	2018-Jul-01	EPI_ISL_399653	A/swine/Indiana/18TOSU2912/2018		Import from public-domain	Nolting,J.M.; Lauterbach,S.E.; Nelson,S.W.; Bowman,A.S.; McBride,D.S.
EPI1634569	PB1	United States	2018-Jul-01	EPI_ISL_399654	A/swine/Indiana/18TOSU2945/2018		Import from public-domain	Nolting,J.M.; Lauterbach,S.E.; Nelson,S.W.; Bowman,A.S.; McBride,D.S.
EPI1634575	PB1	United States	2018-Aug-01	EPI_ISL_399655	A/swine/Michigan/18TOSU4584/2018		Import from public-domain	Nolting,J.M.; Lauterbach,S.E.; Nelson,S.W.; Bowman,A.S.; McBride,D.S.
EPI1634583	PB1	United States	2018-Jul-01	EPI_ISL_399656	A/swine/Indiana/18TOSU2882/2018		Import from public-domain	Nolting,J.M.; Lauterbach,S.E.; Nelson,S.W.; Bowman,A.S.; McBride,D.S.
EPI1634591	PB1	United States	2018-Aug-01	EPI_ISL_399657	A/swine/Ohio/18TOSU4681/2018		Import from public-domain	Nolting,J.M.; Lauterbach,S.E.; Nelson,S.W.; Bowman,A.S.; McBride,D.S.
EPI1634605	PB1	United States	2018-Jul-01	EPI_ISL_399659	A/swine/Indiana/18TOSU3923/2018		Import from public-domain	Nolting,J.M.; Lauterbach,S.E.; Nelson,S.W.; Bowman,A.S.; McBride,D.S.
EPI1634613	PB1	United States	2018-Aug-01	EPI_ISL_399660	A/swine/Ohio/18TOSU4562/2018		Import from public-domain	Nolting,J.M.; Lauterbach,S.E.; Nelson,S.W.; Bowman,A.S.; McBride,D.S.
EPI1634625	PB1	United States	2018-Jul-01	EPI_ISL_399661	A/swine/Indiana/18TOSU4471/2018		Import from public-domain	Nolting,J.M.; Lauterbach,S.E.; Nelson,S.W.; Bowman,A.S.; McBride,D.S.
EPI1634634	PB1	United States	2018-Jul-01	EPI_ISL_399662	A/swine/Ohio/18TOSU4098/2018		Import from public-domain	Nolting,J.M.; Lauterbach,S.E.; Nelson,S.W.; Bowman,A.S.; McBride,D.S.
EPI1634641	PB1	United States	2018-Jul-01	EPI_ISL_399663	A/swine/Ohio/18TOSU4084/2018		Import from public-domain	Nolting,J.M.; Lauterbach,S.E.; Nelson,S.W.; Bowman,A.S.; McBride,D.S.
EPI1634646	PB1	United States	2018-Aug-01	EPI_ISL_399664	A/swine/Ohio/18TOSU4576/2018		Import from public-domain	Nolting,J.M.; Lauterbach,S.E.; Nelson,S.W.; Bowman,A.S.; McBride,D.S.
EPI1634654	PB1	United States	2018-Jul-01	EPI_ISL_399665	A/swine/Indiana/18TOSU3656/2018		Import from public-domain	Nolting,J.M.; Lauterbach,S.E.; Nelson,S.W.; Bowman,A.S.; McBride,D.S.
EPI1634663	PB1	United States	2018-Aug-01	EPI_ISL_399666	A/swine/Ohio/18TOSU2498/2018		Import from public-domain	Nolting,J.M.; Lauterbach,S.E.; Nelson,S.W.; Bowman,A.S.; McBride,D.S.
EPI1634673	PB1	United States	2018-Aug-01	EPI_ISL_399667	A/swine/Michigan/18TOSU4593/2018		Import from public-domain	Nolting,J.M.; Lauterbach,S.E.; Nelson,S.W.; Bowman,A.S.; McBride,D.S.
EPI1634681	PB1	United States	2018-Jun-01	EPI_ISL_399668	A/swine/Indiana/18TOSU3560/2018		Import from public-domain	Nolting,J.M.; Lauterbach,S.E.; Nelson,S.W.; Bowman,A.S.; McBride,D.S.
EPI1634688	PB1	United States	2018-Jul-01	EPI_ISL_399669	A/swine/Indiana/18TOSU4071/2018		Import from public-domain	Nolting,J.M.; Lauterbach,S.E.; Nelson,S.W.; Bowman,A.S.; McBride,D.S.
EPI1634694	PB1	United States	2018-Jul-01	EPI_ISL_399670	A/swine/Indiana/18TOSU4353/2018		Import from public-domain	Nolting,J.M.; Lauterbach,S.E.; Nelson,S.W.; Bowman,A.S.; McBride,D.S.
EPI1634700	PB1	United States	2018-Jul-01	EPI_ISL_399671	A/swine/Michigan/18TOSU4181/2018		Import from public-domain	Nolting,J.M.; Lauterbach,S.E.; Nelson,S.W.; Bowman,A.S.; McBride,D.S.
EPI1634723	PB1	United States	2018-Aug-01	EPI_ISL_399673	A/swine/Ohio/18TOSU4684/2018		Import from public-domain	Nolting,J.M.; Lauterbach,S.E.; Nelson,S.W.; Bowman,A.S.; McBride,D.S.
EPI1634724	PB1	United States	2018-Jul-01	EPI_ISL_399674	A/swine/Indiana/18TOSU4229/2018		Import from public-domain	Nolting,J.M.; Lauterbach,S.E.; Nelson,S.W.; Bowman,A.S.; McBride,D.S.
EPI1634740	PB1	United States	2018-Jul-01	EPI_ISL_399676	A/swine/Indiana/18TOSU4348/2018		Import from public-domain	Nolting,J.M.; Lauterbach,S.E.; Nelson,S.W.; Bowman,A.S.; McBride,D.S.
EPI1634750	PB1	United States	2018-Jul-01	EPI_ISL_399677	A/swine/Indiana/18TOSU4326/2018		Import from public-domain	Nolting,J.M.; Lauterbach,S.E.; Nelson,S.W.; Bowman,A.S.; McBride,D.S.
EPI1634758	PB1	United States	2018-Jul-01	EPI_ISL_399678	A/swine/Ohio/18TOSU3860/2018		Import from public-domain	Nolting,J.M.; Lauterbach,S.E.; Nelson,S.W.; Bowman,A.S.; McBride,D.S.
EPI1634766	PB1	United States	2018-Jul-01	EPI_ISL_399679	A/swine/Indiana/18TOSU3980/2018		Import from public-domain	Nolting,J.M.; Lauterbach,S.E.; Nelson,S.W.; Bowman,A.S.; McBride,D.S.
EPI1634772	PB1	United States	2018-Jul-01	EPI_ISL_399680	A/swine/Indiana/18TOSU4073/2018		Import from public-domain	Nolting,J.M.; Lauterbach,S.E.; Nelson,S.W.; Bowman,A.S.; McBride,D.S.
EPI1634781	PB1	United States	2018-Jul-01	EPI_ISL_399681	A/swine/Ohio/18TOSU4439/2018		Import from public-domain	Nolting,J.M.; Lauterbach,S.E.; Nelson,S.W.; Bowman,A.S.; McBride,D.S.
EPI1634799	PB1	United States	2018-Jul-01	EPI_ISL_399683	A/swine/Indiana/18TOSU3744/2018		Import from public-domain	Nolting,J.M.; Lauterbach,S.E.; Nelson,S.W.; Bowman,A.S.; McBride,D.S.
EPI1634808	PB1	United States	2018-Jul-01	EPI_ISL_399684	A/swine/Indiana/18TOSU4338/2018		Import from public-domain	Nolting,J.M.; Lauterbach,S.E.; Nelson,S.W.; Bowman,A.S.; McBride,D.S.
EPI1634816	PB1	United States	2018-Jul-01	EPI_ISL_399685	A/swine/Indiana/18TOSU4038/2018		Import from public-domain	Nolting,J.M.; Lauterbach,S.E.; Nelson,S.W.; Bowman,A.S.; McBride,D.S.
EPI1634828	PB1	United States	2018-Jun-01	EPI_ISL_399687	A/swine/Indiana/18TOSU3591/2018		Import from public-domain	Nolting,J.M.; Lauterbach,S.E.; Nelson,S.W.; Bowman,A.S.; McBride,D.S.
EPI1634838	PB1	United States	2018-Jul-01	EPI_ISL_399688	A/swine/Indiana/18TOSU4122/2018		Import from public-domain	Nolting,J.M.; Lauterbach,S.E.; Nelson,S.W.; Bowman,A.S.; McBride,D.S.
EPI1526254	PB1	United States	2018-Sep-11	EPI_ISL_372250	A/swine/North Carolina/A01785615/2018		Import from public-domain	USDA Swine Surveillance,A.
EPI1191142	PB1	United States	2017-Sep-19	EPI_ISL_301916	A/swine/Iowa/A02221871/2017		Import from public-domain	USDA Swine Surveillance,A.
EPI1167516	PB1	United States	2017-Jun-15	EPI_ISL_296703	A/swine/Iowa/A02217286/2017		Import from public-domain
EPI1526099	PB1	United States	2018-Sep-25	EPI_ISL_372224	A/swine/Iowa/A02257789/2018		Import from public-domain	USDA Swine Surveillance,A.
EPI1526152	PB1	United States	2018-Sep-20	EPI_ISL_372233	A/swine/South Dakota/A01678587/2018		Import from public-domain	USDA Swine Surveillance,A.
EPI1499225	PB1	United States	2018-Nov-15	EPI_ISL_366336	A/swine/Iowa/A02270005/2018		Import from public-domain	USDA Swine Surveillance,A.
EPI1098609	PB1	United States	2017-May-08	EPI_ISL_284703	A/swine/Iowa/A02215361/2017		Import from public-domain
EPI1499261	PB1	United States	2018-Oct-08	EPI_ISL_366342	A/swine/Iowa/A01785635/2018		Import from public-domain	USDA Swine Surveillance,A.
EPI1083073	PB1	United States	2017-Apr-26	EPI_ISL_282430	A/swine/Pennsylvania/A02214908/2017		Import from public-domain	Janas-Martindale,A.M.
EPI891912	PB1	United States	2015-Nov-06	EPI_ISL_243809	A/swine/Iowa/A01747221/2015		Import from public-domain
EPI1493540	PB1	Chile	2017-Nov-15	EPI_ISL_365440	A/swine/Rancagua/VN1401-3254/2017		Import from public-domain
EPI1502430	PB1	United States	2018-Nov-14	EPI_ISL_366856	A/swine/North Carolina/A02269817/2018		Import from public-domain	USDA Swine Surveillance,A.
EPI1493676	PB1	Chile	2017-Aug-18	EPI_ISL_365407	A/swine/Rancagua/VN1401-2893/2017		Import from public-domain
EPI1502484	PB1	United States	2018-Oct-01	EPI_ISL_366865	A/swine/Iowa/A02266066/2018		Import from public-domain	USDA Swine Surveillance,A.
EPI1499207	PB1	United States	2018-Oct-02	EPI_ISL_366333	A/swine/Ohio/A02266067/2018		Import from public-domain	USDA Swine Surveillance,A.
EPI1526653	PB1	United States	2019-Jan-17	EPI_ISL_372380	A/swine/Minnesota/A01785855/2019		Import from public-domain	USDA Swine Surveillance,A.
EPI1526278	PB1	United States	2018-Sep-12	EPI_ISL_372254	A/swine/Minnesota/A01785620/2018		Import from public-domain	USDA Swine Surveillance,A.
EPI1165537	PB1	United States	2017-Jul-12	EPI_ISL_296406	A/swine/Nebraska/A02218433/2017		Import from public-domain
EPI897801	PB1	United States	2016-Apr-28	EPI_ISL_245027	A/swine/South Dakota/A01677105/2016		Import from public-domain
EPI1165816	PB1	United States	2017-Jul-27	EPI_ISL_296453	A/swine/Iowa/A02218752/2017		Import from public-domain
EPI1167528	PB1	United States	2017-Jun-16	EPI_ISL_296705	A/swine/Iowa/A02216716/2017		Import from public-domain
EPI1502364	PB1	United States	2018-Nov-13	EPI_ISL_366845	A/swine/Oklahoma/A01785753/2018		Import from public-domain	USDA Swine Surveillance,A.
EPI1526176	PB1	United States	2018-Aug-22	EPI_ISL_372237	A/swine/Illinois/A02256668/2018		Import from public-domain	USDA Swine Surveillance,A.
EPI941401	PB1	United States	2016-Jun-03	EPI_ISL_252711	A/swine/Iowa/A01678096/2016		Import from public-domain
EPI1303199	PB1	United States	2018-Feb-18	EPI_ISL_328156	A/swine/Indiana/A02154756/2018		Import from public-domain	USDA Swine Surveillance,A.
EPI1502358	PB1	United States	2018-Dec-12	EPI_ISL_366844	A/swine/North Carolina/A02427468/2018		Import from public-domain	USDA Swine Surveillance,A.
EPI1305518	PB1	United States	2018-Jan-02	EPI_ISL_328632	A/swine/Illinois/A01644323/2018		Import from public-domain	USDA Swine Surveillance,A.
EPI1554353	PB1	United States	2018-Aug-30	EPI_ISL_379383	A/swine/Minnesota/A01785608/2018		Import from public-domain	USDA Swine Surveillance,A.
EPI1502382	PB1	United States	2018-Dec-18	EPI_ISL_366848	A/swine/North Carolina/A02427689/2018		Import from public-domain	USDA Swine Surveillance,A.
EPI1165694	PB1	United States	2017-Jul-20	EPI_ISL_296436	A/swine/Iowa/A02218429/2017		Import from public-domain
EPI1526272	PB1	United States	2018-Aug-29	EPI_ISL_372253	A/swine/Indiana/A02257030/2018		Import from public-domain	USDA Swine Surveillance,A.
EPI1531416	PB1	United States	2018-Dec-14	EPI_ISL_373355	A/swine/Ohio/OH18-27304-2.2/2018		Import from public-domain	Prarat,M.; Zhang,Y.; Shiplett,K.
EPI1191130	PB1	United States	2017-Sep-15	EPI_ISL_301914	A/swine/Texas/A02221677/2017		Import from public-domain	USDA Swine Surveillance,A.
EPI891894	PB1	United States	2015-Nov-13	EPI_ISL_243806	A/swine/Illinois/A01749292/2015		Import from public-domain
EPI897523	PB1	United States	2016-Feb-11	EPI_ISL_244991	A/swine/North Carolina/A01731857/2016		Import from public-domain
EPI1167546	PB1	United States	2017-Jun-14	EPI_ISL_296708	A/swine/Iowa/A02217289/2017		Import from public-domain
EPI1083103	PB1	United States	2017-Apr-13	EPI_ISL_282435	A/swine/Iowa/A02214623/2017		Import from public-domain	Janas-Martindale,A.M.
EPI1526701	PB1	United States	2019-Jan-08	EPI_ISL_372388	A/swine/Illinois/A02429360/2019		Import from public-domain	USDA Swine Surveillance,A.
EPI1526087	PB1	United States	2018-Aug-07	EPI_ISL_372222	A/swine/Ohio/A02255013/2018		Import from public-domain	USDA Swine Surveillance,A.
EPI1531304	PB1	United States	2018-Oct-16	EPI_ISL_373243	A/swine/Ohio/OH18-23202-1.2/2018		Import from public-domain	Prarat,M.; Zhang,Y.; Shiplett,K.
EPI1083151	PB1	United States	2017-Apr-21	EPI_ISL_282444	A/swine/North Carolina/A02214821/2017		Import from public-domain	Janas-Martindale,A.M.
EPI1531312	PB1	United States	2018-Oct-17	EPI_ISL_373251	A/swine/Ohio/OH18-23352-1.2/2018		Import from public-domain	Prarat,M.; Zhang,Y.; Shiplett,K.
EPI1526200	PB1	United States	2018-Aug-02	EPI_ISL_372241	A/swine/Iowa/A02254797/2018		Import from public-domain	USDA Swine Surveillance,A.
EPI1303215	PB1	United States	2018-Feb-14	EPI_ISL_328159	A/swine/South Dakota/A01678540/2018		Import from public-domain	USDA Swine Surveillance,A.
EPI1499309	PB1	United States	2018-Oct-30	EPI_ISL_366350	A/swine/Iowa/A02268958/2018		Import from public-domain	USDA Swine Surveillance,A.
EPI1499303	PB1	United States	2018-Oct-15	EPI_ISL_366349	A/swine/Minnesota/A01785643/2018		Import from public-domain	USDA Swine Surveillance,A.
EPI1165721	PB1	United States	2017-Jul-05	EPI_ISL_296440	A/swine/North Carolina/A02218135/2017		Import from public-domain
EPI1499165	PB1	United States	2018-Nov-28	EPI_ISL_366326	A/swine/Utah/A02271044/2018		Import from public-domain	USDA Swine Surveillance,A.
EPI893547	PB1	United States	2013-Mar-11	EPI_ISL_244146	A/swine/Oklahoma/A01432577/2013		Import from public-domain
EPI1526164	PB1	United States	2018-Aug-23	EPI_ISL_372235	A/swine/North Carolina/A02256741/2018		Import from public-domain	USDA Swine Surveillance,A.
EPI1167456	PB1	United States	2017-May-22	EPI_ISL_296693	A/swine/Indiana/A02216462/2017		Import from public-domain
EPI1169173	PB1	United States	2017-Aug-28	EPI_ISL_297236	A/swine/South Dakota/A01678503/2017		Import from public-domain	USDA Swine Surveillance,A.
EPI1525989	PB1	United States	2018-Aug-29	EPI_ISL_372208	A/swine/Minnesota/A02257033/2018		Import from public-domain	USDA Swine Surveillance,A.
EPI1098705	PB1	United States	2017-May-30	EPI_ISL_284723	A/swine/Indiana/A02216464/2017		Import from public-domain
EPI891907	PB1	United States	2016-Feb-04	EPI_ISL_243808	A/swine/Oklahoma/A01731088/2016		Import from public-domain
EPI1502400	PB1	United States	2018-Dec-03	EPI_ISL_366851	A/swine/Iowa/A02271352/2018		Import from public-domain	USDA Swine Surveillance,A.
EPI1006933	PB1	United States	2016-Sep-22	EPI_ISL_266451	A/swine/Kansas/A01781760/2016		Import from public-domain	Shanmuganatham,K.
EPI1167504	PB1	United States	2017-Jun-02	EPI_ISL_296701	A/swine/North Carolina/A02216470/2017		Import from public-domain
EPI1502352	PB1	United States	2018-Dec-18	EPI_ISL_366843	A/swine/Indiana/A02428118/2018		Import from public-domain	USDA Swine Surveillance,A.
EPI1191148	PB1	United States	2017-Sep-20	EPI_ISL_301917	A/swine/Illinois/A02221737/2017		Import from public-domain	USDA Swine Surveillance,A.
EPI1083109	PB1	United States	2017-Apr-28	EPI_ISL_282436	A/swine/Iowa/A02215201/2017		Import from public-domain	Janas-Martindale,A.M.
EPI1502466	PB1	United States	2018-Dec-17	EPI_ISL_366862	A/swine/North Carolina/A02427629/2018		Import from public-domain	USDA Swine Surveillance,A.
EPI1526671	PB1	United States	2018-Nov-15	EPI_ISL_372383	A/swine/Illinois/A02270008/2018		Import from public-domain	USDA Swine Surveillance,A.
EPI1165567	PB1	United States	2017-Jul-12	EPI_ISL_296411	A/swine/Nebraska/A02218434/2017		Import from public-domain
EPI1493479	PB1	Chile	2017-May-25	EPI_ISL_365414	A/swine/Rancagua/VN1401-2806/2017		Import from public-domain
EPI1526188	PB1	United States	2018-Sep-05	EPI_ISL_372239	A/swine/Iowa/A02257203/2018		Import from public-domain	USDA Swine Surveillance,A.
EPI1165597	PB1	United States	2017-Jul-08	EPI_ISL_296416	A/swine/Illinois/A02218189/2017		Import from public-domain
EPI1165591	PB1	United States	2017-Jul-18	EPI_ISL_296415	A/swine/Oklahoma/A01785279/2017		Import from public-domain
EPI1526194	PB1	United States	2018-Sep-19	EPI_ISL_372240	A/swine/Illinois/A02257616/2018		Import from public-domain	USDA Swine Surveillance,A.
EPI1083133	PB1	United States	2017-Apr-19	EPI_ISL_282440	A/swine/Illinois/A02215044/2017		Import from public-domain	Janas-Martindale,A.M.
EPI1098711	PB1	United States	2017-May-11	EPI_ISL_284724	A/swine/Iowa/A02215363/2017		Import from public-domain
EPI1083158	PB1	United States	2017-Apr-10	EPI_ISL_282409	A/swine/Illinois/A02214842/2017		Import from public-domain	Janas-Martindale,A.M.
EPI941357	PB1	United States	2016-Jun-07	EPI_ISL_252708	A/swine/South Dakota/A01678175/2016		Import from public-domain
EPI1499159	PB1	United States	2018-Oct-24	EPI_ISL_366325	A/swine/Pennsylvania/A02268135/2018		Import from public-domain	USDA Swine Surveillance,A.
EPI891980	PB1	United States	2013-Jun-14	EPI_ISL_243813	A/swine/Ohio/A01351184/2013		Import from public-domain
EPI1526170	PB1	United States	2018-Sep-17	EPI_ISL_372236	A/swine/Iowa/A02257664/2018		Import from public-domain	USDA Swine Surveillance,A.
EPI1502340	PB1	United States	2018-Dec-27	EPI_ISL_366841	A/swine/Colorado/A02428130/2018		Import from public-domain	USDA Swine Surveillance,A.
EPI1502472	PB1	United States	2018-Nov-15	EPI_ISL_366863	A/swine/Colorado/A01785758/2018		Import from public-domain	USDA Swine Surveillance,A.
EPI899169	PB1	United States	2016-Feb-10	EPI_ISL_245347	A/swine/Illinois/A01731353/2016		Import from public-domain
EPI1167462	PB1	United States	2017-Jun-14	EPI_ISL_296694	A/swine/Indiana/A02217290/2017		Import from public-domain
EPI1203317	PB1	United States	2017-Oct-03	EPI_ISL_304649	A/swine/Colorado/A01785307/2017		Import from public-domain	USDA Swine Surveillance,A.
EPI1165555	PB1	United States	2017-Jul-05	EPI_ISL_296409	A/swine/Pennsylvania/A02218034/2017		Import from public-domain
EPI1098723	PB1	United States	2017-May-24	EPI_ISL_284726	A/swine/Illinois/A02216460/2017		Import from public-domain
EPI1165579	PB1	United States	2017-Jul-25	EPI_ISL_296413	A/swine/Missouri/A02218506/2017		Import from public-domain
EPI1034685	PB1	United States	2015-Oct-20	EPI_ISL_272746	A/swine/Iowa/A01746958/2015		Import from public-domain
EPI1499249	PB1	United States	2018-Oct-10	EPI_ISL_366340	A/swine/Nebraska/A02267497/2018		Import from public-domain	USDA Swine Surveillance,A.
EPI1167480	PB1	United States	2017-Jun-02	EPI_ISL_296697	A/swine/Nebraska/A02216637/2017		Import from public-domain
EPI1098661	PB1	United States	2017-May-02	EPI_ISL_284716	A/swine/Iowa/A02215197/2017		Import from public-domain
EPI1531320	PB1	United States	2018-Oct-17	EPI_ISL_373259	A/swine/Ohio/OH18-23352-2.2/2018		Import from public-domain	Prarat,M.; Zhang,Y.; Shiplett,K.
EPI1499255	PB1	United States	2018-Dec-05	EPI_ISL_366341	A/swine/Utah/A02271347/2018		Import from public-domain	USDA Swine Surveillance,A.
EPI1191076	PB1	United States	2017-Sep-08	EPI_ISL_301909	A/swine/Iowa/A02221488/2017		Import from public-domain	USDA Swine Surveillance,A.
EPI1203311	PB1	United States	2017-Oct-06	EPI_ISL_304648	A/swine/Illinois/A02223243/2017		Import from public-domain	USDA Swine Surveillance,A.
EPI1526731	PB1	United States	2019-Jan-16	EPI_ISL_372393	A/swine/Minnesota/A01785854/2019		Import from public-domain	USDA Swine Surveillance,A.
EPI857995	PB1	Japan	2016-Aug-30	EPI_ISL_237416	A/swine/Gunma/6-3180/2016		National Institute of Animal Health
EPI857987	PB1	Japan	2016-Jul-13	EPI_ISL_237415	A/swine/Gunma/7-2765/2016		National Institute of Animal Health
EPI857979	PB1	Japan	2016-Aug-30	EPI_ISL_237414	A/swine/Gunma/6-3178/2016		National Institute of Animal Health
EPI857971	PB1	Japan	2016-Aug-30	EPI_ISL_237413	A/swine/Gunma/6-3175/2016		National Institute of Animal Health
EPI857963	PB1	Japan	2016-Aug-30	EPI_ISL_237412	A/swine/Chiba/1-3227/2016		National Institute of Animal Health
EPI857955	PB1	Japan	2016-Jun-15	EPI_ISL_237411	A/swine/Gunma/7-2494/2016		National Institute of Animal Health
EPI857947	PB1	Japan	2016-Sep-14	EPI_ISL_237410	A/swine/Gunma/9-3314/2016		National Institute of Animal Health
EPI857939	PB1	Japan	2016-Aug-18	EPI_ISL_237409	A/swine/Gunma/11-3106/2016		National Institute of Animal Health
EPI857931	PB1	Japan	2016-Sep-05	EPI_ISL_237408	A/swine/Gunma/12-3253/2016		National Institute of Animal Health
EPI857923	PB1	Japan	2016-Aug-18	EPI_ISL_237407	A/swine/Gunma/10-3066/2016		National Institute of Animal Health
EPI857907	PB1	Japan	2016-Sep-20	EPI_ISL_237405	A/swine/Gunma/6-3393/2016		National Institute of Animal Health
EPI857899	PB1	Japan	2016-May-30	EPI_ISL_237404	A/swine/Chiba/1-2555/2016		National Institute of Animal Health
EPI857891	PB1	Japan	2016-Sep-14	EPI_ISL_237403	A/swine/Gunma/9-3311/2016		National Institute of Animal Health
EPI857875	PB1	Japan	2016-Sep-14	EPI_ISL_237401	A/swine/Gunma/7-3272/2016		National Institute of Animal Health
EPI857867	PB1	Japan	2016-Sep-20	EPI_ISL_237400	A/swine/Gunma/6-3399/2016		National Institute of Animal Health
EPI857859	PB1	Japan	2016-Sep-20	EPI_ISL_237399	A/swine/Gunma/6-3391/2016		National Institute of Animal Health
EPI857851	PB1	Japan	2016-Aug-18	EPI_ISL_237398	A/swine/Gunma/10-3057/2016		National Institute of Animal Health
EPI857843	PB1	Japan	2016-Aug-24	EPI_ISL_237397	A/swine/Gunma/7-3143/2016		National Institute of Animal Health
EPI857835	PB1	Japan	2016-Sep-20	EPI_ISL_237396	A/swine/Gunma/6-3397/2016		National Institute of Animal Health
EPI857819	PB1	Japan	2016-Aug-30	EPI_ISL_237394	A/swine/Gunma/6-3174/2016		National Institute of Animal Health
EPI857811	PB1	Japan	2016-Sep-14	EPI_ISL_237393	A/swine/Gunma/9-3315/2016		National Institute of Animal Health
EPI857803	PB1	Japan	2016-Aug-30	EPI_ISL_237392	A/swine/Gunma/6-3172/2016		National Institute of Animal Health
EPI1083922	PB1	Canada	2016-Jan-07	EPI_ISL_282551	A/swine/Manitoba/D0437/2016		Import from public-domain	Pickett,B.; Fedorova,N.; Puri,V.; Shrivastava,S.; Amedeo,P.; Isom,R.; Hu,L.; Novotny,M.; Durbin,A.; Rocchi,I.; Williams,T.; Culhane,M.; Redies,L.; Patnayak,D.; Bao,Y.; Sanders,R.; Zhdanov,S.; Kiryutin,B.; Lipman,D.J.; Tatusova,T.; Detmer,S.
EPI1083914	PB1	Canada	2016-Jan-07	EPI_ISL_282550	A/swine/Manitoba/D0436/2016		Import from public-domain	Pickett,B.; Fedorova,N.; Puri,V.; Shrivastava,S.; Amedeo,P.; Isom,R.; Hu,L.; Novotny,M.; Durbin,A.; Rocchi,I.; Williams,T.; Culhane,M.; Redies,L.; Patnayak,D.; Bao,Y.; Sanders,R.; Zhdanov,S.; Kiryutin,B.; Lipman,D.J.; Tatusova,T.; Detmer,S.
EPI1083906	PB1	Canada	2016-Jan-07	EPI_ISL_282549	A/swine/Manitoba/D0435/2016		Import from public-domain	Pickett,B.; Fedorova,N.; Puri,V.; Shrivastava,S.; Amedeo,P.; Isom,R.; Hu,L.; Novotny,M.; Durbin,A.; Rocchi,I.; Williams,T.; Culhane,M.; Redies,L.; Patnayak,D.; Bao,Y.; Sanders,R.; Zhdanov,S.; Kiryutin,B.; Lipman,D.J.; Tatusova,T.; Detmer,S.
EPI1084775	PB1	Canada	2016-Jan-07	EPI_ISL_282548	A/swine/Manitoba/D0434/2016		Import from public-domain	Pickett,B.; Fedorova,N.; Puri,V.; Shrivastava,S.; Amedeo,P.; Isom,R.; Hu,L.; Novotny,M.; Durbin,A.; Rocchi,I.; Williams,T.; Culhane,M.; Redies,L.; Patnayak,D.; Bao,Y.; Sanders,R.; Zhdanov,S.; Kiryutin,B.; Lipman,D.J.; Tatusova,T.; Detmer,S.
EPI1083886	PB1	Canada	2016-Feb-24	EPI_ISL_282547	A/swine/Manitoba/D0409/2016		Import from public-domain	Pickett,B.; Fedorova,N.; Puri,V.; Shrivastava,S.; Amedeo,P.; Isom,R.; Hu,L.; Novotny,M.; Durbin,A.; Rocchi,I.; Williams,T.; Culhane,M.; Redies,L.; Patnayak,D.; Bao,Y.; Sanders,R.; Zhdanov,S.; Kiryutin,B.; Lipman,D.J.; Tatusova,T.; Detmer,S.
EPI1083862	PB1	Canada	2016-Feb-10	EPI_ISL_282543	A/swine/Manitoba/SD0144/2016		Import from public-domain	Pickett,B.; Fedorova,N.; Puri,V.; Shrivastava,S.; Amedeo,P.; Isom,R.; Hu,L.; Novotny,M.; Durbin,A.; Rocchi,I.; Williams,T.; Culhane,M.; Redies,L.; Patnayak,D.; Bao,Y.; Sanders,R.; Zhdanov,S.; Kiryutin,B.; Lipman,D.J.; Tatusova,T.; Detmer,S.
EPI1083830	PB1	Canada	2016-Jan-13	EPI_ISL_282539	A/swine/Manitoba/SD0133/2016		Import from public-domain	Pickett,B.; Fedorova,N.; Puri,V.; Shrivastava,S.; Amedeo,P.; Isom,R.; Hu,L.; Novotny,M.; Durbin,A.; Rocchi,I.; Williams,T.; Culhane,M.; Redies,L.; Patnayak,D.; Bao,Y.; Sanders,R.; Zhdanov,S.; Kiryutin,B.; Lipman,D.J.; Tatusova,T.; Detmer,S.
EPI1083796	PB1	Canada	2016-Mar-16	EPI_ISL_282526	A/swine/Manitoba/SD0159/2016		Import from public-domain	Pickett,B.; Fedorova,N.; Puri,V.; Shrivastava,S.; Amedeo,P.; Isom,R.; Hu,L.; Novotny,M.; Durbin,A.; Rocchi,I.; Williams,T.; Culhane,M.; Redies,L.; Patnayak,D.; Bao,Y.; Sanders,R.; Zhdanov,S.; Kiryutin,B.; Lipman,D.J.; Tatusova,T.; Detmer,S.
EPI1083778	PB1	Canada	2016-Mar-11	EPI_ISL_282524	A/swine/Saskatchewan/D0410/2016		Import from public-domain	Pickett,B.; Fedorova,N.; Puri,V.; Shrivastava,S.; Amedeo,P.; Isom,R.; Hu,L.; Novotny,M.; Durbin,A.; Rocchi,I.; Williams,T.; Culhane,M.; Redies,L.; Patnayak,D.; Bao,Y.; Sanders,R.; Zhdanov,S.; Kiryutin,B.; Lipman,D.J.; Tatusova,T.; Detmer,S.
EPI1083770	PB1	Canada	2016-Mar-09	EPI_ISL_282523	A/swine/Saskatchewan/SD0155/2016		Import from public-domain	Pickett,B.; Fedorova,N.; Puri,V.; Shrivastava,S.; Amedeo,P.; Isom,R.; Hu,L.; Novotny,M.; Durbin,A.; Rocchi,I.; Williams,T.; Culhane,M.; Redies,L.; Patnayak,D.; Bao,Y.; Sanders,R.; Zhdanov,S.; Kiryutin,B.; Lipman,D.J.; Tatusova,T.; Detmer,S.
EPI1083762	PB1	Canada	2016-Feb-25	EPI_ISL_282522	A/swine/Manitoba/SD0148/2016		Import from public-domain	Pickett,B.; Fedorova,N.; Puri,V.; Shrivastava,S.; Amedeo,P.; Isom,R.; Hu,L.; Novotny,M.; Durbin,A.; Rocchi,I.; Williams,T.; Culhane,M.; Redies,L.; Patnayak,D.; Bao,Y.; Sanders,R.; Zhdanov,S.; Kiryutin,B.; Lipman,D.J.; Tatusova,T.; Detmer,S.
EPI1083754	PB1	Canada	2016-Feb-25	EPI_ISL_282521	A/swine/Manitoba/SD0150/2016		Import from public-domain	Pickett,B.; Fedorova,N.; Puri,V.; Shrivastava,S.; Amedeo,P.; Isom,R.; Hu,L.; Novotny,M.; Durbin,A.; Rocchi,I.; Williams,T.; Culhane,M.; Redies,L.; Patnayak,D.; Bao,Y.; Sanders,R.; Zhdanov,S.; Kiryutin,B.; Lipman,D.J.; Tatusova,T.; Detmer,S.
EPI1083704	PB1	Canada	2016-Apr-21	EPI_ISL_282515	A/swine/Manitoba/D0417/2016		Import from public-domain	Pickett,B.; Fedorova,N.; Puri,V.; Shrivastava,S.; Amedeo,P.; Isom,R.; Hu,L.; Novotny,M.; Durbin,A.; Rocchi,I.; Williams,T.; Culhane,M.; Redies,L.; Patnayak,D.; Bao,Y.; Sanders,R.; Zhdanov,S.; Kiryutin,B.; Lipman,D.J.; Tatusova,T.; Detmer,S.
EPI1083696	PB1	Canada	2016-Apr-13	EPI_ISL_282514	A/swine/Alberta/SD0164/2016		Import from public-domain	Pickett,B.; Fedorova,N.; Puri,V.; Shrivastava,S.; Amedeo,P.; Isom,R.; Hu,L.; Novotny,M.; Durbin,A.; Rocchi,I.; Williams,T.; Culhane,M.; Redies,L.; Patnayak,D.; Bao,Y.; Sanders,R.; Zhdanov,S.; Kiryutin,B.; Lipman,D.J.; Tatusova,T.; Detmer,S.
EPI1083688	PB1	Canada	2016-Apr-13	EPI_ISL_282513	A/swine/Saskatchewan/SD0163/2016		Import from public-domain	Pickett,B.; Fedorova,N.; Puri,V.; Shrivastava,S.; Amedeo,P.; Isom,R.; Hu,L.; Novotny,M.; Durbin,A.; Rocchi,I.; Williams,T.; Culhane,M.; Redies,L.; Patnayak,D.; Bao,Y.; Sanders,R.; Zhdanov,S.; Kiryutin,B.; Lipman,D.J.; Tatusova,T.; Detmer,S.
EPI1083812	PB1	Canada	2016-Apr-07	EPI_ISL_282511	A/swine/Manitoba/D0501/2016		Import from public-domain	Pickett,B.; Fedorova,N.; Puri,V.; Shrivastava,S.; Amedeo,P.; Isom,R.; Hu,L.; Novotny,M.; Durbin,A.; Rocchi,I.; Williams,T.; Culhane,M.; Redies,L.; Patnayak,D.; Bao,Y.; Sanders,R.; Zhdanov,S.; Kiryutin,B.; Lipman,D.J.; Tatusova,T.; Detmer,S.
EPI1083669	PB1	Canada	2016-May-26	EPI_ISL_282510	A/swine/Manitoba/D0445/2016		Import from public-domain	Pickett,B.; Fedorova,N.; Puri,V.; Shrivastava,S.; Amedeo,P.; Isom,R.; Hu,L.; Novotny,M.; Durbin,A.; Rocchi,I.; Williams,T.; Culhane,M.; Redies,L.; Patnayak,D.; Bao,Y.; Sanders,R.; Zhdanov,S.; Kiryutin,B.; Lipman,D.J.; Tatusova,T.; Detmer,S.
EPI1083653	PB1	Canada	2016-May-26	EPI_ISL_282508	A/swine/Manitoba/D0443/2016		Import from public-domain	Pickett,B.; Fedorova,N.; Puri,V.; Shrivastava,S.; Amedeo,P.; Isom,R.; Hu,L.; Novotny,M.; Durbin,A.; Rocchi,I.; Williams,T.; Culhane,M.; Redies,L.; Patnayak,D.; Bao,Y.; Sanders,R.; Zhdanov,S.; Kiryutin,B.; Lipman,D.J.; Tatusova,T.; Detmer,S.
EPI1083620	PB1	Canada	2016-May-06	EPI_ISL_282504	A/swine/Manitoba/D0426/2016		Import from public-domain	Pickett,B.; Fedorova,N.; Puri,V.; Shrivastava,S.; Amedeo,P.; Isom,R.; Hu,L.; Novotny,M.; Durbin,A.; Rocchi,I.; Williams,T.; Culhane,M.; Redies,L.; Patnayak,D.; Bao,Y.; Sanders,R.; Zhdanov,S.; Kiryutin,B.; Lipman,D.J.; Tatusova,T.; Detmer,S.
EPI1083604	PB1	Canada	2016-May-06	EPI_ISL_282502	A/swine/Manitoba/D0424/2016		Import from public-domain	Pickett,B.; Fedorova,N.; Puri,V.; Shrivastava,S.; Amedeo,P.; Isom,R.; Hu,L.; Novotny,M.; Durbin,A.; Rocchi,I.; Williams,T.; Culhane,M.; Redies,L.; Patnayak,D.; Bao,Y.; Sanders,R.; Zhdanov,S.; Kiryutin,B.; Lipman,D.J.; Tatusova,T.; Detmer,S.
EPI1083576	PB1	Canada	2016-Jun-22	EPI_ISL_282498	A/swine/Manitoba/SD0170/2016		Import from public-domain	Pickett,B.; Fedorova,N.; Puri,V.; Shrivastava,S.; Amedeo,P.; Isom,R.; Hu,L.; Novotny,M.; Durbin,A.; Rocchi,I.; Williams,T.; Culhane,M.; Redies,L.; Patnayak,D.; Bao,Y.; Sanders,R.; Zhdanov,S.; Kiryutin,B.; Lipman,D.J.; Tatusova,T.; Detmer,S.
EPI1083568	PB1	Canada	2016-Jun-22	EPI_ISL_282497	A/swine/Manitoba/SD0171/2016		Import from public-domain	Pickett,B.; Fedorova,N.; Puri,V.; Shrivastava,S.; Amedeo,P.; Isom,R.; Hu,L.; Novotny,M.; Durbin,A.; Rocchi,I.; Williams,T.; Culhane,M.; Redies,L.; Patnayak,D.; Bao,Y.; Sanders,R.; Zhdanov,S.; Kiryutin,B.; Lipman,D.J.; Tatusova,T.; Detmer,S.
EPI1083560	PB1	Canada	2016-Jun-10	EPI_ISL_282496	A/swine/Manitoba/D0448/2016		Import from public-domain	Pickett,B.; Fedorova,N.; Puri,V.; Shrivastava,S.; Amedeo,P.; Isom,R.; Hu,L.; Novotny,M.; Durbin,A.; Rocchi,I.; Williams,T.; Culhane,M.; Redies,L.; Patnayak,D.; Bao,Y.; Sanders,R.; Zhdanov,S.; Kiryutin,B.; Lipman,D.J.; Tatusova,T.; Detmer,S.
EPI1083536	PB1	Canada	2016-Jun-03	EPI_ISL_282493	A/swine/Manitoba/D0447/2016		Import from public-domain	Pickett,B.; Fedorova,N.; Puri,V.; Shrivastava,S.; Amedeo,P.; Isom,R.; Hu,L.; Novotny,M.; Durbin,A.; Rocchi,I.; Williams,T.; Culhane,M.; Redies,L.; Patnayak,D.; Bao,Y.; Sanders,R.; Zhdanov,S.; Kiryutin,B.; Lipman,D.J.; Tatusova,T.; Detmer,S.
EPI1083528	PB1	Canada	2016-Jun-03	EPI_ISL_282492	A/swine/Manitoba/D0446/2016		Import from public-domain	Pickett,B.; Fedorova,N.; Puri,V.; Shrivastava,S.; Amedeo,P.; Isom,R.; Hu,L.; Novotny,M.; Durbin,A.; Rocchi,I.; Williams,T.; Culhane,M.; Redies,L.; Patnayak,D.; Bao,Y.; Sanders,R.; Zhdanov,S.; Kiryutin,B.; Lipman,D.J.; Tatusova,T.; Detmer,S.
EPI1083467	PB1	Canada	2016-Aug-05	EPI_ISL_282485	A/swine/Manitoba/D0451/2016		Import from public-domain	Pickett,B.; Fedorova,N.; Puri,V.; Shrivastava,S.; Amedeo,P.; Isom,R.; Hu,L.; Novotny,M.; Durbin,A.; Rocchi,I.; Williams,T.; Culhane,M.; Redies,L.; Patnayak,D.; Bao,Y.; Sanders,R.; Zhdanov,S.; Kiryutin,B.; Lipman,D.J.; Tatusova,T.; Detmer,S.
EPI1083459	PB1	Canada	2016-Aug-05	EPI_ISL_282484	A/swine/Manitoba/D0450/2016		Import from public-domain	Pickett,B.; Fedorova,N.; Puri,V.; Shrivastava,S.; Amedeo,P.; Isom,R.; Hu,L.; Novotny,M.; Durbin,A.; Rocchi,I.; Williams,T.; Culhane,M.; Redies,L.; Patnayak,D.; Bao,Y.; Sanders,R.; Zhdanov,S.; Kiryutin,B.; Lipman,D.J.; Tatusova,T.; Detmer,S.
EPI1083399	PB1	Canada	2016-Sep-15	EPI_ISL_282477	A/swine/Manitoba/D0457/2016		Import from public-domain	Pickett,B.; Fedorova,N.; Puri,V.; Shrivastava,S.; Amedeo,P.; Isom,R.; Hu,L.; Novotny,M.; Durbin,A.; Rocchi,I.; Williams,T.; Culhane,M.; Redies,L.; Patnayak,D.; Bao,Y.; Sanders,R.; Zhdanov,S.; Kiryutin,B.; Lipman,D.J.; Tatusova,T.; Detmer,S.
EPI1083391	PB1	Canada	2016-Sep-02	EPI_ISL_282476	A/swine/Manitoba/D0456/2016		Import from public-domain	Pickett,B.; Fedorova,N.; Puri,V.; Shrivastava,S.; Amedeo,P.; Isom,R.; Hu,L.; Novotny,M.; Durbin,A.; Rocchi,I.; Williams,T.; Culhane,M.; Redies,L.; Patnayak,D.; Bao,Y.; Sanders,R.; Zhdanov,S.; Kiryutin,B.; Lipman,D.J.; Tatusova,T.; Detmer,S.
EPI1083339	PB1	Canada	2016-Oct-21	EPI_ISL_282469	A/swine/Manitoba/D0463/2016		Import from public-domain	Pickett,B.; Fedorova,N.; Puri,V.; Shrivastava,S.; Amedeo,P.; Isom,R.; Hu,L.; Novotny,M.; Durbin,A.; Rocchi,I.; Williams,T.; Culhane,M.; Redies,L.; Patnayak,D.; Bao,Y.; Sanders,R.; Zhdanov,S.; Kiryutin,B.; Lipman,D.J.; Tatusova,T.; Detmer,S.
EPI1083331	PB1	Canada	2016-Oct-21	EPI_ISL_282468	A/swine/Manitoba/D0462/2016		Import from public-domain	Pickett,B.; Fedorova,N.; Puri,V.; Shrivastava,S.; Amedeo,P.; Isom,R.; Hu,L.; Novotny,M.; Durbin,A.; Rocchi,I.; Williams,T.; Culhane,M.; Redies,L.; Patnayak,D.; Bao,Y.; Sanders,R.; Zhdanov,S.; Kiryutin,B.; Lipman,D.J.; Tatusova,T.; Detmer,S.
EPI1083246	PB1	Canada	2016-Nov-09	EPI_ISL_282457	A/swine/Manitoba/D0469/2016		Import from public-domain	Pickett,B.; Fedorova,N.; Puri,V.; Shrivastava,S.; Amedeo,P.; Isom,R.; Hu,L.; Novotny,M.; Durbin,A.; Rocchi,I.; Williams,T.; Culhane,M.; Redies,L.; Patnayak,D.; Bao,Y.; Sanders,R.; Zhdanov,S.; Kiryutin,B.; Lipman,D.J.; Tatusova,T.; Detmer,S.
EPI1083238	PB1	Canada	2016-Nov-04	EPI_ISL_282456	A/swine/Manitoba/D0468/2016		Import from public-domain	Pickett,B.; Fedorova,N.; Puri,V.; Shrivastava,S.; Amedeo,P.; Isom,R.; Hu,L.; Novotny,M.; Durbin,A.; Rocchi,I.; Williams,T.; Culhane,M.; Redies,L.; Patnayak,D.; Bao,Y.; Sanders,R.; Zhdanov,S.; Kiryutin,B.; Lipman,D.J.; Tatusova,T.; Detmer,S.
EPI1083216	PB1	Canada	2016-Dec-18	EPI_ISL_282453	A/swine/Manitoba/SD0209/2016		Import from public-domain	Pickett,B.; Fedorova,N.; Puri,V.; Shrivastava,S.; Amedeo,P.; Isom,R.; Hu,L.; Novotny,M.; Durbin,A.; Rocchi,I.; Williams,T.; Culhane,M.; Redies,L.; Patnayak,D.; Bao,Y.; Sanders,R.; Zhdanov,S.; Kiryutin,B.; Lipman,D.J.; Tatusova,T.; Detmer,S.
EPI1083208	PB1	Canada	2016-Dec-22	EPI_ISL_282452	A/swine/Manitoba/SD0211/2016		Import from public-domain	Pickett,B.; Fedorova,N.; Puri,V.; Shrivastava,S.; Amedeo,P.; Isom,R.; Hu,L.; Novotny,M.; Durbin,A.; Rocchi,I.; Williams,T.; Culhane,M.; Redies,L.; Patnayak,D.; Bao,Y.; Sanders,R.; Zhdanov,S.; Kiryutin,B.; Lipman,D.J.; Tatusova,T.; Detmer,S.
EPI1083200	PB1	Canada	2016-Dec-29	EPI_ISL_282451	A/swine/Manitoba/D0477/2016		Import from public-domain	Pickett,B.; Fedorova,N.; Puri,V.; Shrivastava,S.; Amedeo,P.; Isom,R.; Hu,L.; Novotny,M.; Durbin,A.; Rocchi,I.; Williams,T.; Culhane,M.; Redies,L.; Patnayak,D.; Bao,Y.; Sanders,R.; Zhdanov,S.; Kiryutin,B.; Lipman,D.J.; Tatusova,T.; Detmer,S.
EPI1083192	PB1	Canada	2016-Nov-17	EPI_ISL_282450	A/swine/Manitoba/SD0202/2016		Import from public-domain	Pickett,B.; Fedorova,N.; Puri,V.; Shrivastava,S.; Amedeo,P.; Isom,R.; Hu,L.; Novotny,M.; Durbin,A.; Rocchi,I.; Williams,T.; Culhane,M.; Redies,L.; Patnayak,D.; Bao,Y.; Sanders,R.; Zhdanov,S.; Kiryutin,B.; Lipman,D.J.; Tatusova,T.; Detmer,S.
EPI1083184	PB1	Canada	2016-Nov-23	EPI_ISL_282449	A/swine/Manitoba/SD0203/2016		Import from public-domain	Pickett,B.; Fedorova,N.; Puri,V.; Shrivastava,S.; Amedeo,P.; Isom,R.; Hu,L.; Novotny,M.; Durbin,A.; Rocchi,I.; Williams,T.; Culhane,M.; Redies,L.; Patnayak,D.; Bao,Y.; Sanders,R.; Zhdanov,S.; Kiryutin,B.; Lipman,D.J.; Tatusova,T.; Detmer,S.
EPI1034577	PB1	United States	2016-Dec-28	EPI_ISL_253929	A/swine/South Carolina/A01671949/2016		Import from public-domain	Lin,K.; Zhang,J.
EPI1034691	PB1	United States	2016-Dec-27	EPI_ISL_253928	A/swine/California/A01671936/2016		Import from public-domain	Lin,K.; Zhang,J.
EPI1035117	PB1	United States	2016-Nov-03	EPI_ISL_245590	A/swine/North Carolina/A01668056/2016		Import from public-domain	Lin,K.; Zhang,J.
EPI1083176	PB1	Canada	2016-Nov-08	EPI_ISL_282448	A/swine/Saskatchewan/SD0204/2016		Import from public-domain	Pickett,B.; Fedorova,N.; Puri,V.; Shrivastava,S.; Amedeo,P.; Isom,R.; Hu,L.; Novotny,M.; Durbin,A.; Rocchi,I.; Williams,T.; Culhane,M.; Redies,L.; Patnayak,D.; Bao,Y.; Sanders,R.; Zhdanov,S.; Kiryutin,B.; Lipman,D.J.; Tatusova,T.; Detmer,S.
EPI900705	PB1	Germany	2014-Jan-01	EPI_ISL_245731	A/swine/Germany/R309/2015		Friedrich-Loeffler-Institut
EPI900463	PB1	Germany	2014-Jan-01	EPI_ISL_245704	A/swine/Germany/R1190/2014		Friedrich-Loeffler-Institut
EPI900407	PB1	Germany	2014-Jan-01	EPI_ISL_245695	A/swine/Germany/R825/2014		Friedrich-Loeffler-Institut
EPI900389	PB1	Germany	2014-Jan-01	EPI_ISL_245681	A/swine/Germany/R404/2014		Friedrich-Loeffler-Institut
EPI900360	PB1	Germany	2013-Jan-01	EPI_ISL_245673	A/swine/Germany/R243/2013		Friedrich-Loeffler-Institut
EPI1633809	PB1	United States	2016-Feb-25	EPI_ISL_399357	A/swine/Illinois/4B081/2016		Import from public-domain	Webb,A.; Lowe,J.; Kercher,L.; Mukherjee,N.; Webby,R.
EPI1633806	PB1	United States	2016-Feb-25	EPI_ISL_399356	A/swine/Illinois/4B083/2016		Import from public-domain	Webb,A.; Lowe,J.; Kercher,L.; Mukherjee,N.; Webby,R.
EPI1633792	PB1	United States	2016-Mar-24	EPI_ISL_399355	A/swine/Illinois/B1603DTW7/2016		Import from public-domain	Webb,A.; Lowe,J.; Kercher,L.; Mukherjee,N.; Webby,R.
EPI1633789	PB1	United States	2016-Feb-25	EPI_ISL_399354	A/swine/Illinois/4B097/2016		Import from public-domain	Webb,A.; Lowe,J.; Kercher,L.; Mukherjee,N.; Webby,R.
EPI1633777	PB1	United States	2016-Jul-15	EPI_ISL_399353	A/swine/Illinois/4B199/2016		Import from public-domain	Webb,A.; Lowe,J.; Kercher,L.; Mukherjee,N.; Webby,R.
EPI1633768	PB1	United States	2016-Feb-25	EPI_ISL_399352	A/swine/Illinois/4B099/2016		Import from public-domain	Webb,A.; Lowe,J.; Kercher,L.; Mukherjee,N.; Webby,R.
EPI1633766	PB1	United States	2016-Feb-25	EPI_ISL_399351	A/swine/Illinois/4B084/2016		Import from public-domain	Webb,A.; Lowe,J.; Kercher,L.; Mukherjee,N.; Webby,R.
EPI1633757	PB1	United States	2016-Jul-15	EPI_ISL_399350	A/swine/Illinois/4B194/2016		Import from public-domain	Webb,A.; Lowe,J.; Kercher,L.; Mukherjee,N.; Webby,R.
EPI1633742	PB1	United States	2016-Feb-26	EPI_ISL_399348	A/swine/Illinois/4B093/2016		Import from public-domain	Webb,A.; Lowe,J.; Kercher,L.; Mukherjee,N.; Webby,R.
EPI1633732	PB1	United States	2016-Jul-15	EPI_ISL_399347	A/swine/Illinois/4B195/2016		Import from public-domain	Webb,A.; Lowe,J.; Kercher,L.; Mukherjee,N.; Webby,R.
EPI1633721	PB1	United States	2016-Feb-25	EPI_ISL_399346	A/swine/Illinois/4B085/2016		Import from public-domain	Webb,A.; Lowe,J.; Kercher,L.; Mukherjee,N.; Webby,R.
EPI1633714	PB1	United States	2016-Feb-25	EPI_ISL_399345	A/swine/Illinois/4B095/2016		Import from public-domain	Webb,A.; Lowe,J.; Kercher,L.; Mukherjee,N.; Webby,R.
EPI1633708	PB1	United States	2016-Feb-25	EPI_ISL_399344	A/swine/Illinois/12B060/2016		Import from public-domain	Webb,A.; Lowe,J.; Kercher,L.; Mukherjee,N.; Webby,R.
EPI1633701	PB1	United States	2016-Feb-25	EPI_ISL_399343	A/swine/Illinois/4B082/2016		Import from public-domain	Webb,A.; Lowe,J.; Kercher,L.; Mukherjee,N.; Webby,R.
EPI1633689	PB1	United States	2016-Feb-25	EPI_ISL_399342	A/swine/Illinois/4B086/2016		Import from public-domain	Webb,A.; Lowe,J.; Kercher,L.; Mukherjee,N.; Webby,R.
EPI1633682	PB1	United States	2016-Feb-25	EPI_ISL_399341	A/swine/Illinois/4B096/2016		Import from public-domain	Webb,A.; Lowe,J.; Kercher,L.; Mukherjee,N.; Webby,R.
EPI1633678	PB1	United States	2016-Feb-25	EPI_ISL_399340	A/swine/Illinois/12B047/2016		Import from public-domain	Webb,A.; Lowe,J.; Kercher,L.; Mukherjee,N.; Webby,R.
EPI1633652	PB1	United States	2016-Mar-24	EPI_ISL_399337	A/swine/Illinois/B1603DTW27/2016		Import from public-domain	Webb,A.; Lowe,J.; Kercher,L.; Mukherjee,N.; Webby,R.
EPI1633641	PB1	United States	2016-Feb-25	EPI_ISL_399336	A/swine/Illinois/12B044/2016		Import from public-domain	Webb,A.; Lowe,J.; Kercher,L.; Mukherjee,N.; Webby,R.
EPI1633632	PB1	United States	2017-Mar-24	EPI_ISL_399335	A/swine/Illinois/B1703DTW19/2017		Import from public-domain	Webb,A.; Lowe,J.; Kercher,L.; Mukherjee,N.; Webby,R.
EPI1633624	PB1	United States	2016-Jul-15	EPI_ISL_399334	A/swine/Illinois/4B196/2016		Import from public-domain	Webb,A.; Lowe,J.; Kercher,L.; Mukherjee,N.; Webby,R.
EPI1633618	PB1	United States	2016-Mar-24	EPI_ISL_399333	A/swine/Illinois/B1603DTW3/2016		Import from public-domain	Webb,A.; Lowe,J.; Kercher,L.; Mukherjee,N.; Webby,R.
EPI1633612	PB1	United States	2016-Feb-25	EPI_ISL_399332	A/swine/Illinois/0B113/2016		Import from public-domain	Webb,A.; Lowe,J.; Kercher,L.; Mukherjee,N.; Webby,R.
EPI1633607	PB1	United States	2016-Mar-24	EPI_ISL_399331	A/swine/Illinois/B1603DTW25/2016		Import from public-domain	Webb,A.; Lowe,J.; Kercher,L.; Mukherjee,N.; Webby,R.
EPI1633582	PB1	United States	2016-Mar-24	EPI_ISL_399328	A/swine/Illinois/B1603DTW30/2016		Import from public-domain	Webb,A.; Lowe,J.; Kercher,L.; Mukherjee,N.; Webby,R.
EPI1633576	PB1	United States	2016-Jul-15	EPI_ISL_399327	A/swine/Illinois/4B197/2016		Import from public-domain	Webb,A.; Lowe,J.; Kercher,L.; Mukherjee,N.; Webby,R.
EPI1633559	PB1	United States	2016-Mar-24	EPI_ISL_399325	A/swine/Illinois/B1603DTW21/2016		Import from public-domain	Webb,A.; Lowe,J.; Kercher,L.; Friedman,K.; Webby,R.
EPI1633552	PB1	United States	2016-Mar-24	EPI_ISL_399324	A/swine/Illinois/B1603DTW26/2016		Import from public-domain	Webb,A.; Lowe,J.; Kercher,L.; Mukherjee,N.; Webby,R.
EPI1633531	PB1	United States	2016-Jul-15	EPI_ISL_399322	A/swine/Illinois/4B191/2016		Import from public-domain	Webb,A.; Lowe,J.; Kercher,L.; Mukherjee,N.; Webby,R.
EPI1633517	PB1	United States	2016-Feb-25	EPI_ISL_399320	A/swine/Illinois/12B041/2016		Import from public-domain	Webb,A.; Lowe,J.; Kercher,L.; Mukherjee,N.; Webby,R.
EPI1633472	PB1	United States	2016-Feb-25	EPI_ISL_399314	A/swine/Illinois/4B098/2016		Import from public-domain	Webb,A.; Lowe,J.; Kercher,L.; Mukherjee,N.; Webby,R.
EPI214921	PB1	Sweden	2009-Feb-26	EPI_ISL_61669	A/swine/Sweden/1021/2009		Import from public-domain	Balint,A.; Metreveli,G.; Widen,F.; Zohari,S.; Berg,M.; Isaksson,M.; Renstroem,L.; Wallgren,P.; Belak,S.; Kiss,I.
EPI220769	PB1	United States	2008-Jan-01	EPI_ISL_63191	A/swine/Oklahoma/010226-16/2008		Import from public-domain	Evseenko,V.; Boon,A.; Webby,R.; Daniels,C.S.; Gramer,M.
EPI220777	PB1	United States	2008-Jan-01	EPI_ISL_63192	A/swine/Oklahoma/010226-17/2008		Import from public-domain	Evseenko,V.; Boon,A.; Webby,R.; Daniels,C.S.; Gramer,M.
EPI220785	PB1	United States	2008-Jan-01	EPI_ISL_63193	A/swine/Oklahoma/010710-8/2008		Import from public-domain	Evseenko,V.; Boon,A.; Webby,R.; Daniels,C.S.; Gramer,M.
EPI220793	PB1	United States	2008-Jan-01	EPI_ISL_63194	A/swine/Oklahoma/010710-9/2008		Import from public-domain	Evseenko,V.; Boon,A.; Webby,R.; Daniels,C.S.; Gramer,M.
EPI220801	PB1	United States	2008-Jan-01	EPI_ISL_63195	A/swine/Oklahoma/011289-10/2008		Import from public-domain	Evseenko,V.; Boon,A.; Webby,R.; Daniels,C.S.; Gramer,M.
EPI220809	PB1	United States	2008-Jan-01	EPI_ISL_63196	A/swine/Oklahoma/011289-8/2008		Import from public-domain	Evseenko,V.; Boon,A.; Webby,R.; Daniels,C.S.; Gramer,M.
EPI220817	PB1	United States	2008-Jan-01	EPI_ISL_63197	A/swine/Oklahoma/011289-9/2008		Import from public-domain	Evseenko,V.; Boon,A.; Webby,R.; Daniels,C.S.; Gramer,M.
EPI220825	PB1	United States	2008-Jan-01	EPI_ISL_63198	A/swine/Oklahoma/011521-4/2008		Import from public-domain	Evseenko,V.; Boon,A.; Webby,R.; Daniels,C.S.; Gramer,M.
EPI220833	PB1	United States	2008-Jan-01	EPI_ISL_63199	A/swine/Oklahoma/011521-5/2008		Import from public-domain	Evseenko,V.; Boon,A.; Webby,R.; Daniels,C.S.; Gramer,M.
EPI220841	PB1	United States	2008-Jan-01	EPI_ISL_63200	A/swine/Oklahoma/016179-8/2008		Import from public-domain	Evseenko,V.; Boon,A.; Webby,R.; Daniels,C.S.; Gramer,M.
EPI220849	PB1	United States	2008-Jan-01	EPI_ISL_63201	A/swine/Oklahoma/016179-9/2008		Import from public-domain	Evseenko,V.; Boon,A.; Webby,R.; Daniels,C.S.; Gramer,M.
EPI220857	PB1	United States	2008-Jan-01	EPI_ISL_63202	A/swine/Oklahoma/020734-2/2008		Import from public-domain	Evseenko,V.; Boon,A.; Webby,R.; Daniels,C.S.; Gramer,M.
EPI220865	PB1	United States	2008-Jan-01	EPI_ISL_63203	A/swine/Oklahoma/020734-3/2008		Import from public-domain	Evseenko,V.; Boon,A.; Webby,R.; Daniels,C.S.; Gramer,M.
EPI220873	PB1	United States	2008-Jan-01	EPI_ISL_63204	A/swine/Oklahoma/020736-1/2008		Import from public-domain	Evseenko,V.; Boon,A.; Webby,R.; Daniels,C.S.; Gramer,M.
EPI220881	PB1	United States	2008-Jan-01	EPI_ISL_63205	A/swine/Oklahoma/020736-2/2008		Import from public-domain	Evseenko,V.; Boon,A.; Webby,R.; Daniels,C.S.; Gramer,M.
EPI220889	PB1	United States	2008-Jan-01	EPI_ISL_63206	A/swine/Oklahoma/032726/2008		Import from public-domain	Evseenko,V.; Boon,A.; Webby,R.; Daniels,C.S.; Gramer,M.
EPI220897	PB1	United States	2008-Jan-01	EPI_ISL_63207	A/swine/Oklahoma/042169/2008		Import from public-domain	Evseenko,V.; Boon,A.; Webby,R.; Daniels,C.S.; Gramer,M.
EPI220905	PB1	United States	2008-Jan-01	EPI_ISL_63208	A/swine/Oklahoma/053259/2008		Import from public-domain	Evseenko,V.; Boon,A.; Webby,R.; Daniels,C.S.; Gramer,M.
EPI220914	PB1	United States	2008-Jan-01	EPI_ISL_63210	A/swine/Texas/008648/2008		Import from public-domain	Evseenko,V.; Boon,A.; Webby,R.; Daniels,C.S.; Gramer,M.
EPI220930	PB1	United States	2008-Jan-01	EPI_ISL_63212	A/swine/Texas/050625/2008		Import from public-domain	Evseenko,V.; Boon,A.; Webby,R.; Daniels,C.S.; Gramer,M.
EPI239290	PB1	Japan	1996-Jan-01	EPI_ISL_68696	A/swine/Saitama/1996		Import from public-domain	Saito,T.; Takemae,N.
EPI255590	PB1	Hong Kong (SAR)	2009-Jul-23	EPI_ISL_74371	A/swine/Hong Kong/1435/2009		Import from public-domain	Vijaykrishna,D.; Poon,L.; Ma,S.; Li,O.; Cheung,C.; Smith,G.; Peiris,J.; Guan,Y.
EPI255598	PB1	Hong Kong (SAR)	2009-Jul-23	EPI_ISL_74372	A/swine/Hong Kong/1479/2009		Import from public-domain	Vijaykrishna,D.; Poon,L.; Ma,S.; Li,O.; Cheung,C.; Smith,G.; Peiris,J.; Guan,Y.
EPI255638	PB1	Hong Kong (SAR)	2009-Oct-22	EPI_ISL_74377	A/swine/Hong Kong/2314/2009		Import from public-domain	Vijaykrishna,D.; Poon,L.; Ma,S.; Li,O.; Cheung,C.; Smith,G.; Peiris,J.; Guan,Y.
EPI255718	PB1	Hong Kong (SAR)	2009-Dec-03	EPI_ISL_74387	A/swine/Hong Kong/NS1889/2009		Import from public-domain	Vijaykrishna,D.; Poon,L.; Ma,S.; Li,O.; Cheung,C.; Smith,G.; Peiris,J.; Guan,Y.
EPI255726	PB1	Hong Kong (SAR)	2009-Dec-03	EPI_ISL_74388	A/swine/Hong Kong/NS1890/2009		Import from public-domain	Vijaykrishna,D.; Poon,L.; Ma,S.; Li,O.; Cheung,C.; Smith,G.; Peiris,J.; Guan,Y.
EPI255734	PB1	Hong Kong (SAR)	2009-Dec-03	EPI_ISL_74389	A/swine/Hong Kong/NS1892/2009		Import from public-domain	Vijaykrishna,D.; Poon,L.; Ma,S.; Li,O.; Cheung,C.; Smith,G.; Peiris,J.; Guan,Y.
EPI411875	PB1	Germany	2009-Jan-01	EPI_ISL_79309	A/swine/Germany-NI/R299/09		Friedrich-Loeffler-Institut
EPI411881	PB1	Germany	2009-Jan-01	EPI_ISL_79310	A/swine/Germany-NI/R369/09		Friedrich-Loeffler-Institut
EPI411919	PB1	Germany	2010-Jan-01	EPI_ISL_79311	A/swine/Germany-NI/R757/10		Friedrich-Loeffler-Institut
EPI301671	PB1	Germany	2010-Jan-01	EPI_ISL_79312	A/swine/Germany-NI/R856/10		Friedrich-Loeffler-Institut
EPI287515	PB1	China	2006-Jan-01	EPI_ISL_81517	A/swine/Guangdong/1222/2006		Import from public-domain	Bi,Y.; Wang,J.; Guan,J.; Gao,H.; Fu,G.; Pu,J.; Liu,J.
EPI295333	PB1	United States	2009-Sep-04	EPI_ISL_84112	A/swine/South Dakota/152B/2009	Emerging Pathogens Institute, University of Florida	Centers for Disease Control and Prevention	Gray,G.; Bender,J.; Bridges,C.; Daly,R.; Baker,W.; Male,M.; Gramer,M.; Heil,G.; Friary,J.; Derby,R.; Cox,N
EPI297042	PB1	Italy	2010-Jun-01	EPI_ISL_84662	A/swine/Italy/116114/2010		Import from public-domain	Moreno,A.; Di Trani,L.; Faccini,S.; Vaccari,G.; Nigrelli,D.; Boniotti,M.B.; Falcone,E.; Boni,A.; Chiapponi,C.; Sozzi,E.; Cordioli,P.
EPI306427	PB1	Sweden	2010-Jan-26	EPI_ISL_87300	A/swine/Sweden/9706/2010		Import from public-domain	Metreveli,G.
EPI310222	PB1	United Kingdom	2010-Apr-13	EPI_ISL_88197	A/swine/England/1382/2010		Import from public-domain	Howard,W.A.; Essen,S.C.; Strugnell,B.; Russell,C.; Barrass,L.; Reid,S.M.; Brown,I.H.
EPI311189	PB1	Hong Kong (SAR)	2001-May-23	EPI_ISL_88330	A/swine/Hong Kong/8944/2001		Import from public-domain	Vijaykrishna,D.; Smith,G.; Poon,L.; Cheung,C.; Chen,H.; Guan,Y.; Peiris,J.
EPI311253	PB1	Hong Kong (SAR)	2002-Jan-21	EPI_ISL_88338	A/swine/Hong Kong/NS13/2002		Import from public-domain	Vijaykrishna,D.; Smith,G.; Poon,L.; Cheung,C.; Chen,H.; Guan,Y.; Peiris,J.
EPI311285	PB1	Hong Kong (SAR)	2002-Aug-13	EPI_ISL_88342	A/swine/Hong Kong/NS728/2002		Import from public-domain	Vijaykrishna,D.; Smith,G.; Poon,L.; Cheung,C.; Chen,H.; Guan,Y.; Peiris,J.
EPI311293	PB1	Hong Kong (SAR)	2002-Sep-09	EPI_ISL_88343	A/swine/Hong Kong/1248/2002		Import from public-domain	Vijaykrishna,D.; Smith,G.; Poon,L.; Cheung,C.; Chen,H.; Guan,Y.; Peiris,J.
EPI311341	PB1	Hong Kong (SAR)	2003-Jul-10	EPI_ISL_88349	A/swine/Hong Kong/NS605/2003		Import from public-domain	Vijaykrishna,D.; Smith,G.; Poon,L.; Cheung,C.; Chen,H.; Guan,Y.; Peiris,J.
EPI311349	PB1	Hong Kong (SAR)	2003-Aug-14	EPI_ISL_88350	A/swine/Hong Kong/1102/2003		Import from public-domain	Vijaykrishna,D.; Smith,G.; Poon,L.; Cheung,C.; Chen,H.; Guan,Y.; Peiris,J.
EPI311357	PB1	Hong Kong (SAR)	2003-Sep-28	EPI_ISL_88351	A/swine/Hong Kong/1304/2003		Import from public-domain	Vijaykrishna,D.; Smith,G.; Poon,L.; Cheung,C.; Chen,H.; Guan,Y.; Peiris,J.
EPI311365	PB1	Hong Kong (SAR)	2003-Oct-16	EPI_ISL_88352	A/swine/Hong Kong/1382/2003		Import from public-domain	Vijaykrishna,D.; Smith,G.; Poon,L.; Cheung,C.; Chen,H.; Guan,Y.; Peiris,J.
EPI311381	PB1	Hong Kong (SAR)	2003-Dec-15	EPI_ISL_88354	A/swine/Hong Kong/1763/2003		Import from public-domain	Vijaykrishna,D.; Smith,G.; Poon,L.; Cheung,C.; Chen,H.; Guan,Y.; Peiris,J.
EPI311397	PB1	Hong Kong (SAR)	2004-Feb-23	EPI_ISL_88356	A/swine/Hong Kong/NS157/2004		Import from public-domain	Vijaykrishna,D.; Smith,G.; Poon,L.; Cheung,C.; Chen,H.; Guan,Y.; Peiris,J.
EPI311405	PB1	Hong Kong (SAR)	2004-Mar-18	EPI_ISL_88357	A/swine/Hong Kong/NS246/2004		Import from public-domain	Vijaykrishna,D.; Smith,G.; Poon,L.; Cheung,C.; Chen,H.; Guan,Y.; Peiris,J.
EPI311445	PB1	Hong Kong (SAR)	2004-Oct-14	EPI_ISL_88362	A/swine/Hong Kong/NS915/2004		Import from public-domain	Vijaykrishna,D.; Smith,G.; Poon,L.; Cheung,C.; Chen,H.; Guan,Y.; Peiris,J.
EPI311501	PB1	Hong Kong (SAR)	2005-May-26	EPI_ISL_88369	A/swine/Hong Kong/729/2005		Import from public-domain	Vijaykrishna,D.; Smith,G.; Poon,L.; Cheung,C.; Chen,H.; Guan,Y.; Peiris,J.
EPI311517	PB1	Hong Kong (SAR)	2006-Jan-10	EPI_ISL_88371	A/swine/Hong Kong/69/2006		Import from public-domain	Vijaykrishna,D.; Smith,G.; Poon,L.; Cheung,C.; Chen,H.; Guan,Y.; Peiris,J.
EPI311765	PB1	Hong Kong (SAR)	2009-Mar-19	EPI_ISL_88402	A/swine/Hong Kong/NS252/2009		Import from public-domain	Vijaykrishna,D.; Smith,G.; Poon,L.; Cheung,C.; Chen,H.; Guan,Y.; Peiris,J.
EPI312647	PB1	United States	2010-Feb-21	EPI_ISL_88837	A/swine/Indiana/240218/2010		Import from public-domain	Ducatez,M.F.; Webby,R.J.; Hause,B.; Evelyn,S.-R.; Darnel,D.; Corzo,C.; Juleen,K.; Simonson,R.; Rubrum,A.; Lowe,J.; Gramer,M.
EPI312663	PB1	United States	2010-Sep-08	EPI_ISL_88839	A/swine/North Carolina/226125/2010		Import from public-domain	Ducatez,M.F.; Webby,R.J.; Hause,B.; Evelyn,S.-R.; Darnel,D.; Corzo,C.; Juleen,K.; Simonson,R.; Rubrum,A.; Lowe,J.; Gramer,M.
EPI312671	PB1	United States	2010-Sep-08	EPI_ISL_88840	A/swine/North Carolina/226126/2010		Import from public-domain	Ducatez,M.F.; Webby,R.J.; Hause,B.; Evelyn,S.-R.; Darnel,D.; Corzo,C.; Juleen,K.; Simonson,R.; Rubrum,A.; Lowe,J.; Gramer,M.
EPI312695	PB1	United States	2010-May-05	EPI_ISL_88843	A/swine/Minnesota/239106/2010		Import from public-domain	Ducatez,M.F.; Webby,R.J.; Hause,B.; Evelyn,S.-R.; Darnel,D.; Corzo,C.; Juleen,K.; Simonson,R.; Rubrum,A.; Lowe,J.; Gramer,M.
EPI312703	PB1	United States	2010-Apr-21	EPI_ISL_88844	A/swine/North Carolina/239108/2010		Import from public-domain	Ducatez,M.F.; Webby,R.J.; Hause,B.; Evelyn,S.-R.; Darnel,D.; Corzo,C.; Juleen,K.; Simonson,R.; Rubrum,A.; Lowe,J.; Gramer,M.
EPI313086	PB1	Hong Kong (SAR)	1999-Dec-21	EPI_ISL_88949	A/swine/Hong Kong/5609/1999		Import from public-domain	Vijaykrishna,D.; Smith,G.; Poon,L.; Cheung,C.; Chen,H.; Guan,Y.; Peiris,J.
EPI314782	PB1	United States	2010-Dec-07	EPI_ISL_89367	A/swine/Minnesota/A01047604/2010		Import from public-domain	McGill,J.L.; Gramer,M.
EPI317195	PB1	Japan	2004-Jan-01	EPI_ISL_90157	A/swine/Niigata/729/2004		Import from public-domain	Tsukamoto,K.; Tada,T.; Sakurai,Y.
EPI317196	PB1	Japan	2000-Jan-01	EPI_ISL_90158	A/swine/Saitama/1/2000		Import from public-domain	Tsukamoto,K.; Tada,T.; Sakurai,Y.
EPI317197	PB1	Japan	2004-Jan-01	EPI_ISL_90159	A/swine/Saitama/21/2004		Import from public-domain	Tsukamoto,K.; Tada,T.; Sakurai,Y.
EPI317198	PB1	Japan	2005-Jan-01	EPI_ISL_90160	A/swine/Aomori/1/2005		Import from public-domain	Sakurai,Y.; Shimada,S.; Miura,M.; Hamazaki,N.; Sugawara,K.; Takayosi,K.; Suzuki,H.; Tada,T.; Suzuki,K.; Tsukamoto,K.
EPI321800	PB1	China	2009-Mar-10	EPI_ISL_91639	A/swine/Hubei/04/2009		Import from public-domain	Wang,N.; Yang,Y.; Guo,X.B.
EPI321808	PB1	China	2009-Mar-10	EPI_ISL_91640	A/swine/Hubei/05/2009		Import from public-domain	Wang,N.; Yang,Y.; Guo,X.B.
EPI584519	PB1	United States	2008-Apr-01	EPI_ISL_92181	A/swine/Minnesota/02100/2008		Import from public-domain	Gramer,M.; Detmer,S.; Wees,C.; Leiferman,M.; Otterson,T.
EPI335047	PB1	United States	2003-Jan-01	EPI_ISL_95805	A/swine/Minnesota/5763/2003		Import from public-domain	Krylov,P.S.; Barman,S.; Erickson,G.A.; Webster,R.G.; Webby,R.J.
EPI335071	PB1	United States	2001-Jan-01	EPI_ISL_95808	A/swine/Minnesota/1192/2001		Import from public-domain	Krylov,P.S.; Barman,S.; Erickson,G.A.; Webster,R.G.; Webby,R.J.
EPI361693	PB1	Italy	2003-Oct-01	EPI_ISL_95862	A/swine/Italy/259543/2003		Import from public-domain	Moreno,A.; Chiapponi,C.; Boniotti,M.B.; Sozzi,E.; Foni,E.; Barbieri,I.; Zanoni,M.G.; Faccini,S.; Lelli,D.; Cordioli,P.
EPI361694	PB1	Italy	2003-Jan-01	EPI_ISL_95863	A/swine/Italy/4675/2003		Import from public-domain	Moreno,A.; Chiapponi,C.; Boniotti,M.B.; Sozzi,E.; Foni,E.; Barbieri,I.; Zanoni,M.G.; Faccini,S.; Lelli,D.; Cordioli,P.
EPI335638	PB1	Italy	1999-Jan-01	EPI_ISL_95866	A/swine/Italy/3592/1999		Import from public-domain	Moreno,A.; Barbieri,I.; Chiapponi,C.; Sozzi,E.; Foni,E.; Zanoni,M.G.; Faccini,S.; Lelli,D.; Cordioli,P.
EPI335639	PB1	Italy	1998-Feb-01	EPI_ISL_95867	A/swine/Italy/62/1998		Import from public-domain	Moreno,A.; Barbieri,I.; Chiapponi,C.; Sozzi,E.; Foni,E.; Zanoni,M.G.; Faccini,S.; Lelli,D.; Cordioli,P.
EPI335322	PB1	Italy	2009-Dec-01	EPI_ISL_95869	A/swine/Italy/320546/2009		Import from public-domain	Moreno,A.; Barbieri,I.; Chiapponi,C.; Sozzi,E.; Foni,E.; Zanoni,M.G.; Faccini,S.; Lelli,D.; Cordioli,P.
EPI335323	PB1	Italy	2009-Dec-01	EPI_ISL_95870	A/swine/Italy/289700/2009		Import from public-domain	Moreno,A.; Barbieri,I.; Chiapponi,C.; Sozzi,E.; Foni,E.; Zanoni,M.G.; Faccini,S.; Lelli,D.; Cordioli,P.
EPI335333	PB1	Italy	2009-Apr-01	EPI_ISL_95872	A/swine/Italy/81226/2009		Import from public-domain	Moreno,A.; Barbieri,I.; Chiapponi,C.; Sozzi,E.; Foni,E.; Zanoni,M.G.; Faccini,S.; Lelli,D.; Cordioli,P.
EPI335334	PB1	Italy	2009-Apr-01	EPI_ISL_95873	A/swine/Italy/70757/2009		Import from public-domain	Moreno,A.; Barbieri,I.; Chiapponi,C.; Sozzi,E.; Foni,E.; Zanoni,M.G.; Faccini,S.; Lelli,D.; Cordioli,P.
EPI335336	PB1	Italy	2005-Mar-01	EPI_ISL_95875	A/swine/Italy/50568/2005		Import from public-domain	Moreno,A.; Barbieri,I.; Chiapponi,C.; Sozzi,E.; Foni,E.; Zanoni,M.G.; Faccini,S.; Lelli,D.; Cordioli,P.
EPI335337	PB1	Italy	2005-Oct-01	EPI_ISL_95876	A/swine/Italy/233139/2005		Import from public-domain	Moreno,A.; Barbieri,I.; Chiapponi,C.; Sozzi,E.; Foni,E.; Zanoni,M.G.; Faccini,S.; Lelli,D.; Cordioli,P.
EPI335338	PB1	Italy	2008-Sep-01	EPI_ISL_95877	A/swine/Italy/198260/2008		Import from public-domain	Moreno,A.; Barbieri,I.; Chiapponi,C.; Sozzi,E.; Foni,E.; Zanoni,M.G.; Faccini,S.; Lelli,D.; Cordioli,P.
EPI361713	PB1	Italy	2002-Jan-01	EPI_ISL_95884	A/swine/Italy/22530/2002		Import from public-domain	Moreno,A.; Chiapponi,C.; Boniotti,M.B.; Sozzi,E.; Foni,E.; Barbieri,I.; Zanoni,M.G.; Faccini,S.; Lelli,D.; Cordioli,P.
EPI337431	PB1	United States	2004-Nov-02	EPI_ISL_96921	A/swine/Indiana/00427/2004		Import from public-domain	The NIAID Influenza Genome Sequencing Consortium
EPI337479	PB1	United States	2008-Apr-28	EPI_ISL_96927	A/swine/Minnesota/SG1133/2008		Import from public-domain	The NIAID Influenza Genome Sequencing Consortium
EPI337511	PB1	United States	2008-Sep-10	EPI_ISL_96931	A/swine/Minnesota/02324/2008		Import from public-domain	The NIAID Influenza Genome Sequencing Consortium
EPI337667	PB1	China	2010-Feb-27	EPI_ISL_96975	A/swine/Guangdong/553/2010		Import from public-domain	Zhu,H.; Zhou,B.; Fan,X.; Lam,T.T.; Wang,J.; Chen,A.; Chen,X.; Chen,H.; Webster,R.G.; Webby,R.; Peiris,J.S.; Smith,D.K.; Guan,Y.; Lam,T.T.Y.; Peiris,J.S.M.
EPI337668	PB1	China	2010-Feb-27	EPI_ISL_96976	A/swine/Guangdong/603/2010		Import from public-domain	Zhu,H.; Zhou,B.; Fan,X.; Lam,T.T.Y.; Wang,J.; Chen,A.; Chen,X.; Chen,H.; Webster,R.G.; Webby,R.; Peiris,J.S.M.; Smith,D.K.; Guan,Y.
EPI337669	PB1	China	2010-Feb-27	EPI_ISL_96977	A/swine/Guangdong/606/2010		Import from public-domain	Zhu,H.; Zhou,B.; Fan,X.; Lam,T.T.Y.; Wang,J.; Chen,A.; Chen,X.; Chen,H.; Webster,R.G.; Webby,R.; Peiris,J.S.M.; Smith,D.K.; Guan,Y.
EPI337670	PB1	China	2010-Feb-27	EPI_ISL_96978	A/swine/Guangdong/617/2010		Import from public-domain	Zhu,H.; Zhou,B.; Fan,X.; Lam,T.T.; Wang,J.; Chen,A.; Chen,X.; Chen,H.; Webster,R.G.; Webby,R.; Peiris,J.S.; Smith,D.K.; Guan,Y.; Lam,T.T.Y.; Peiris,J.S.M.
EPI337671	PB1	China	2010-Feb-27	EPI_ISL_96979	A/swine/Guangdong/628/2010		Import from public-domain	Zhu,H.; Zhou,B.; Fan,X.; Lam,T.T.; Wang,J.; Chen,A.; Chen,X.; Chen,H.; Webster,R.G.; Webby,R.; Peiris,J.S.; Smith,D.K.; Guan,Y.; Lam,T.T.Y.; Peiris,J.S.M.
EPI337903	PB1	China	2010-Aug-26	EPI_ISL_96981	A/swine/Guangdong/2670/2010		Import from public-domain	Lam,T.T.; Zhu,H.; Wang,J.; Smith,D.K.; Holmes,E.C.; Webster,R.G.; Webby,R.; Peiris,J.M.; Guan,Y.; Lam,T.T.Y.
EPI337904	PB1	China	2010-Aug-26	EPI_ISL_96982	A/swine/Guangdong/2676/2010		Import from public-domain	Lam,T.T.Y.; Zhu,H.; Wang,J.; Smith,D.K.; Holmes,E.C.; Webster,R.G.; Webby,R.; Peiris,J.M.; Guan,Y.
EPI337905	PB1	China	2010-Aug-26	EPI_ISL_96983	A/swine/Guangdong/2693/2010		Import from public-domain	Lam,T.T.; Zhu,H.; Wang,J.; Smith,D.K.; Holmes,E.C.; Webster,R.G.; Webby,R.; Peiris,J.M.; Guan,Y.; Lam,T.T.Y.
EPI337906	PB1	China	2010-Aug-26	EPI_ISL_96984	A/swine/Guangdong/2712/2010		Import from public-domain	Lam,T.T.Y.; Zhu,H.; Wang,J.; Smith,D.K.; Holmes,E.C.; Webster,R.G.; Webby,R.; Peiris,J.M.; Guan,Y.
EPI590008	PB1	United States	2011-Mar-22	EPI_ISL_97073	A/swine/Iowa/A01049728/2011		Import from public-domain	Nezami,S.G.; Sun,D.; Zhang,J.; Stensland,W.R.; Strait,E.L.; Yoon,K.-J.
EPI589962	PB1	United States	2011-Mar-22	EPI_ISL_97074	A/swine/Iowa/A01049724/2011		Import from public-domain	Nezami,S.G.; Sun,D.; Zhang,J.; Stensland,W.R.; Strait,E.L.; Yoon,K.-J.
EPI589909	PB1	United States	2011-Mar-22	EPI_ISL_97075	A/swine/Iowa/A01049723/2011		Import from public-domain	Nezami,S.G.; Sun,D.; Zhang,J.; Stensland,W.R.; Strait,E.L.; Yoon,K.-J.
EPI590006	PB1	United States	2011-Mar-22	EPI_ISL_97076	A/swine/Iowa/A01049722/2011		Import from public-domain	Nezami,S.G.; Sun,D.; Zhang,J.; Stensland,W.R.; Strait,E.L.; Yoon,K.-J.
EPI589900	PB1	United States	2011-Mar-07	EPI_ISL_97082	A/swine/Iowa/A01049646/2011		Import from public-domain	Nezami,S.G.; Sun,D.; Zhang,J.; Stensland,W.R.; Strait,E.L.; Yoon,K.-J.
EPI647608	PB1	United States	2011-Feb-03	EPI_ISL_97088	A/swine/Oklahoma/A01049501/2011		Import from public-domain	Nezami,S.G.; Sun,D.; Zhang,J.; Stensland,W.R.; Strait,E.L.; Yoon,K.-J.
EPI589948	PB1	United States	2011-Apr-10	EPI_ISL_97095	A/swine/Iowa/A01049858/2011		Import from public-domain	Nezami,S.G.; Sun,D.; Zhang,J.; Stensland,W.R.; Strait,E.L.; Yoon,K.-J.
EPI653125	PB1	United States	2011-Mar-22	EPI_ISL_97096	A/swine/Iowa/A01049726/2011		Import from public-domain	Nezami,S.G.; Sun,D.; Zhang,J.; Stensland,W.R.; Strait,E.L.; Yoon,K.-J.
EPI589939	PB1	United States	2011-Mar-07	EPI_ISL_97097	A/swine/Iowa/A01049645/2011		Import from public-domain	Nezami,S.G.; Sun,D.; Zhang,J.; Stensland,W.R.; Strait,E.L.; Yoon,K.-J.
EPI589984	PB1	United States	2011-Mar-07	EPI_ISL_97098	A/swine/Iowa/A01049644/2011		Import from public-domain	Nezami,S.G.; Sun,D.; Zhang,J.; Stensland,W.R.; Strait,E.L.; Yoon,K.-J.
EPI589190	PB1	United States	2011-Feb-08	EPI_ISL_97100	A/swine/Iowa/A01049525/2011		Import from public-domain	Nezami,S.G.; Sun,D.; Zhang,J.; Stensland,W.R.; Strait,E.L.; Yoon,K.-J.
EPI390750	PB1	United States	2011-May-11	EPI_ISL_97108	A/swine/Illinois/A01049968/2011		Import from public-domain	Nezami,S.G.; Sun,D.; Zhang,J.; Stensland,W.R.; Strait,E.L.; Yoon,K.-J.
EPI585719	PB1	United States	2011-May-11	EPI_ISL_97109	A/swine/Illinois/A01049967/2011		Import from public-domain	Nezami,S.G.; Sun,D.; Zhang,J.; Stensland,W.R.; Strait,E.L.; Yoon,K.-J.
EPI390735	PB1	United States	2011-May-09	EPI_ISL_97110	A/swine/Illinois/A01049952/2011		Import from public-domain	Nezami,S.G.; Sun,D.; Zhang,J.; Stensland,W.R.; Strait,E.L.; Yoon,K.-J.
EPI390745	PB1	United States	2011-May-11	EPI_ISL_97121	A/swine/Indiana/A01049964/2011		Import from public-domain	Nezami,S.G.; Sun,D.; Zhang,J.; Stensland,W.R.; Strait,E.L.; Yoon,K.-J.
EPI584524	PB1	United States	2011-May-10	EPI_ISL_97122	A/swine/Minnesota/A01049956/2011		Import from public-domain	Nezami,S.G.; Sun,D.; Zhang,J.; Stensland,W.R.; Strait,E.L.; Yoon,K.-J.
EPI390740	PB1	United States	2011-May-07	EPI_ISL_97123	A/swine/Indiana/A01049953/2011		Import from public-domain	Nezami,S.G.; Sun,D.; Zhang,J.; Stensland,W.R.; Strait,E.L.; Yoon,K.-J.
EPI603606	PB1	United States	2011-May-09	EPI_ISL_97124	A/swine/Iowa/A01049951/2011		Import from public-domain	Nezami,S.G.; Sun,D.; Zhang,J.; Stensland,W.R.; Strait,E.L.; Yoon,K.-J.
EPI596326	PB1	United States	2011-Apr-26	EPI_ISL_97130	A/swine/Iowa/A01049887/2011		Import from public-domain	Nezami,S.G.; Sun,D.; Zhang,J.; Stensland,W.R.; Strait,E.L.; Yoon,K.-J.
EPI589897	PB1	United States	2011-Apr-18	EPI_ISL_97133	A/swine/Iowa/A01049864/2011		Import from public-domain	Nezami,S.G.; Sun,D.; Zhang,J.; Stensland,W.R.; Strait,E.L.; Yoon,K.-J.
EPI589186	PB1	United States	2011-Apr-18	EPI_ISL_97134	A/swine/Iowa/A01049863/2011		Import from public-domain	Nezami,S.G.; Sun,D.; Zhang,J.; Stensland,W.R.; Strait,E.L.; Yoon,K.-J.
EPI589922	PB1	United States	2011-Mar-29	EPI_ISL_97137	A/swine/Iowa/A01049766/2011		Import from public-domain	Nezami,S.G.; Sun,D.; Zhang,J.; Stensland,W.R.; Strait,E.L.; Yoon,K.-J.
EPI589929	PB1	United States	2011-Mar-29	EPI_ISL_97138	A/swine/Iowa/A01049765/2011		Import from public-domain	Nezami,S.G.; Sun,D.; Zhang,J.; Stensland,W.R.; Strait,E.L.; Yoon,K.-J.
EPI339158	PB1	China	2010-Jan-30	EPI_ISL_97360	A/swine/Guangdong/1/2010		Import from public-domain	Kong,W.; Zhang,G.
EPI602592	PB1	United States	2011-Jun-07	EPI_ISL_98870	A/swine/Iowa/A01202063/2011		Import from public-domain	Nezami,S.G.; Sun,D.; Zhang,J.; Stensland,W.R.; Strait,E.L.; Yoon,K.-J.
EPI390758	PB1	United States	2011-May-16	EPI_ISL_98881	A/swine/Iowa/A01049970/2011		Import from public-domain	Nezami,S.G.; Sun,D.; Zhang,J.; Stensland,W.R.; Strait,E.L.; Yoon,K.-J.
EPI1634846	PB1	United States	2018-Jul-01	EPI_ISL_399690	A/swine/Ohio/18TOSU4422/2018		Import from public-domain	Nolting,J.M.; Lauterbach,S.E.; Nelson,S.W.; Bowman,A.S.; McBride,D.S.
EPI1634853	PB1	United States	2018-Jul-01	EPI_ISL_399691	A/swine/Ohio/18TOSU3790/2018		Import from public-domain	Nolting,J.M.; Lauterbach,S.E.; Nelson,S.W.; Bowman,A.S.; McBride,D.S.
EPI1634865	PB1	United States	2018-Jul-01	EPI_ISL_399692	A/swine/Indiana/18TOSU3754/2018		Import from public-domain	Nolting,J.M.; Lauterbach,S.E.; Nelson,S.W.; Bowman,A.S.; McBride,D.S.
EPI1634875	PB1	United States	2018-Jul-01	EPI_ISL_399694	A/swine/Indiana/18TOSU2787/2018		Import from public-domain	Nolting,J.M.; Lauterbach,S.E.; Nelson,S.W.; Bowman,A.S.; McBride,D.S.
EPI1634891	PB1	United States	2018-Jul-01	EPI_ISL_399696	A/swine/Indiana/18TOSU3939/2018		Import from public-domain	Nolting,J.M.; Lauterbach,S.E.; Nelson,S.W.; Bowman,A.S.; McBride,D.S.
EPI1634904	PB1	United States	2018-Jul-01	EPI_ISL_399697	A/swine/Indiana/18TOSU4133/2018		Import from public-domain	Nolting,J.M.; Lauterbach,S.E.; Nelson,S.W.; Bowman,A.S.; McBride,D.S.
EPI1634911	PB1	United States	2018-Jul-01	EPI_ISL_399698	A/swine/Indiana/18TOSU2941/2018		Import from public-domain	Nolting,J.M.; Lauterbach,S.E.; Nelson,S.W.; Bowman,A.S.; McBride,D.S.
EPI1634915	PB1	United States	2018-Jul-01	EPI_ISL_399699	A/swine/Indiana/18TOSU3974/2018		Import from public-domain	Nolting,J.M.; Lauterbach,S.E.; Nelson,S.W.; Bowman,A.S.; McBride,D.S.
EPI1634927	PB1	United States	2018-Jul-01	EPI_ISL_399700	A/swine/Indiana/18TOSU4461/2018		Import from public-domain	Nolting,J.M.; Lauterbach,S.E.; Nelson,S.W.; Bowman,A.S.; McBride,D.S.
EPI1634935	PB1	United States	2018-Aug-01	EPI_ISL_399701	A/swine/Kentucky/18TOSU3005/2018		Import from public-domain	Nolting,J.M.; Lauterbach,S.E.; Nelson,S.W.; Bowman,A.S.; McBride,D.S.
EPI1634942	PB1	United States	2018-Jul-01	EPI_ISL_399702	A/swine/Michigan/18TOSU4199/2018		Import from public-domain	Nolting,J.M.; Lauterbach,S.E.; Nelson,S.W.; Bowman,A.S.; McBride,D.S.
EPI1634958	PB1	United States	2018-Jul-01	EPI_ISL_399704	A/swine/Indiana/18TOSU3774/2018		Import from public-domain	Nolting,J.M.; Lauterbach,S.E.; Nelson,S.W.; Bowman,A.S.; McBride,D.S.
EPI1634964	PB1	United States	2018-Jul-01	EPI_ISL_399705	A/swine/Indiana/18TOSU2922/2018		Import from public-domain	Nolting,J.M.; Lauterbach,S.E.; Nelson,S.W.; Bowman,A.S.; McBride,D.S.
EPI1779495	PB1	United States	2019-Oct-17	EPI_ISL_399720	A/swine/Utah/A02478777/2019		Import from public-domain	Lin,K.; Dunn,D.D.; Zhang,J.; Phillip,G.C.
[truncated: 694 more rows]
