# Supplementary material for: Locations and structures of influenza A virus packaging-associated signals and other functional elements via an in silico pipeline for predicting constrained features in RNA viruses
Source: PLoS Comput Biol. 2024 Apr 22;20(4):e1012009. doi: 10.1371/journal.pcbi.1012009 (PMC11034665; doi:10.1371/journal.pcbi.1012009)
Supplement: S31 Table — (XLSX) [file pcbi.1012009.s032.xlsx]

## Sheet: Acknowledge Table
We gratefully acknowledge the authors, originating and submitting laboratories of the sequences from GISAID’s EpiFlu Database on which this research is based. The list is detailed below.
All submitters of data may be contacted directly via www.gisaid.org
Segment ID	Segment	Country	Collection date	Isolate-ID	Isolate name	Originating Lab	Submitting Lab	Authors
EPI401694	PB1	United States	2011-Nov-02	EPI_ISL_103846	A/swine/Iowa/A01202795/2011		Import from public-domain	Lin,K.; Zhang,J.; Nezami,S.G.; Stensland,W.R.; Strait,E.L.; Yoon,K.-J.
EPI584762	PB1	United States	2011-Oct-22	EPI_ISL_103848	A/swine/Iowa/A01202770/2011		Import from public-domain	Lin,K.; Zhang,J.; Nezami,S.G.; Stensland,W.R.; Strait,E.L.; Yoon,K.-J.
EPI424031	PB1	United States	2011-Nov-15	EPI_ISL_103850	A/swine/North Carolina/A01048807/2011		Import from public-domain	Lin,K.; Zhang,J.; Nezami,S.G.; Stensland,W.R.; Strait,E.L.; Yoon,K.-J.
EPI401639	PB1	United States	2012-Jan-30	EPI_ISL_116146	A/swine/Illinois/A01243094/2012		Import from public-domain	Lin,K.; Zhang,J.; Stensland,W.R.; Strait,E.L.
EPI558825	PB1	United States	2010-Nov-22	EPI_ISL_116159	A/swine/Illinois/A01047020/2010		Import from public-domain
EPI593744	PB1	United States	2010-Nov-29	EPI_ISL_116161	A/swine/Illinois/A01047041/2010		Import from public-domain
EPI593740	PB1	United States	2010-Nov-29	EPI_ISL_116162	A/swine/Illinois/A01047042/2010		Import from public-domain
EPI593736	PB1	United States	2010-Nov-29	EPI_ISL_116163	A/swine/Illinois/A01047054/2010		Import from public-domain
EPI593780	PB1	United States	2010-Nov-29	EPI_ISL_116164	A/swine/Illinois/A01047080/2010		Import from public-domain
EPI593769	PB1	United States	2010-Nov-29	EPI_ISL_116165	A/swine/Illinois/A01047085/2010		Import from public-domain
EPI593773	PB1	United States	2010-Nov-29	EPI_ISL_116167	A/swine/Illinois/A01047097/2010		Import from public-domain
EPI593765	PB1	United States	2010-Nov-29	EPI_ISL_116168	A/swine/Illinois/A01047099/2010		Import from public-domain
EPI593785	PB1	United States	2010-Nov-29	EPI_ISL_116169	A/swine/Illinois/A01047108/2010		Import from public-domain
EPI593795	PB1	United States	2010-Nov-29	EPI_ISL_116170	A/swine/Illinois/A01047112/2010		Import from public-domain
EPI593811	PB1	United States	2010-Nov-30	EPI_ISL_116171	A/swine/Illinois/A01047145/2010		Import from public-domain
EPI593855	PB1	United States	2010-Nov-30	EPI_ISL_116172	A/swine/Illinois/A01047149/2010		Import from public-domain
EPI593822	PB1	United States	2010-Nov-30	EPI_ISL_116173	A/swine/Illinois/A01047153/2010		Import from public-domain
EPI593833	PB1	United States	2010-Nov-30	EPI_ISL_116174	A/swine/Illinois/A01047155/2010		Import from public-domain
EPI593851	PB1	United States	2010-Nov-30	EPI_ISL_116176	A/swine/Illinois/A01047166/2010		Import from public-domain
EPI593829	PB1	United States	2010-Nov-30	EPI_ISL_116177	A/swine/Illinois/A01047172/2010		Import from public-domain
EPI593791	PB1	United States	2010-Nov-30	EPI_ISL_116178	A/swine/Illinois/A01047177/2010		Import from public-domain
EPI593819	PB1	United States	2011-Jan-18	EPI_ISL_116179	A/swine/Illinois/A01047348/2011		Import from public-domain
EPI593825	PB1	United States	2011-Jan-18	EPI_ISL_116180	A/swine/Illinois/A01047353/2011		Import from public-domain
EPI393319	PB1	United States	2011-Jan-18	EPI_ISL_116181	A/swine/Illinois/A01047363/2011		Import from public-domain
EPI593859	PB1	United States	2010-Dec-07	EPI_ISL_116184	A/swine/Illinois/A01047518/2010		Import from public-domain
EPI593815	PB1	United States	2010-Dec-07	EPI_ISL_117015	A/swine/Illinois/A01047525/2010		Import from public-domain
EPI593927	PB1	United States	2011-Dec-22	EPI_ISL_117016	A/swine/Illinois/A01047779/2011		Import from public-domain
EPI593920	PB1	United States	2011-Jan-03	EPI_ISL_117017	A/swine/Illinois/A01047805/2011		Import from public-domain
EPI593923	PB1	United States	2011-Jan-03	EPI_ISL_117018	A/swine/Illinois/A01047806/2011		Import from public-domain
EPI653763	PB1	United States	2011-Oct-20	EPI_ISL_117560	A/swine/Illinois/A00857138b/2011		Import from public-domain
EPI610020	PB1	United States	2009-Dec-06	EPI_ISL_119329	A/swine/Indiana/A01076177/2009		Import from public-domain
EPI603669	PB1	United States	2010-Aug-12	EPI_ISL_119331	A/swine/Iowa/A01076157/2010		Import from public-domain
EPI610053	PB1	United States	2010-Jan-10	EPI_ISL_119332	A/swine/Iowa/A01076186/2010		Import from public-domain
EPI610136	PB1	United States	2009-Dec-13	EPI_ISL_119333	A/swine/Kansas/A01076181/2009		Import from public-domain
EPI584431	PB1	United States	2010-Nov-18	EPI_ISL_119334	A/swine/Minnesota/A01047911/2010		Import from public-domain
EPI584451	PB1	United States	2010-Dec-02	EPI_ISL_119335	A/swine/Minnesota/A01047913/2010		Import from public-domain
EPI610075	PB1	United States	2010-Apr-18	EPI_ISL_119336	A/swine/Minnesota/A01076205/2010		Import from public-domain
EPI610037	PB1	United States	2010-May-02	EPI_ISL_119337	A/swine/Minnesota/A01076209/2010		Import from public-domain
EPI610112	PB1	United States	2010-May-09	EPI_ISL_119338	A/swine/Minnesota/A01076210/2010		Import from public-domain
EPI584480	PB1	United States	2010-Sep-26	EPI_ISL_119339	A/swine/Minnesota/A01076331/2010		Import from public-domain
EPI584906	PB1	United States	2010-Nov-02	EPI_ISL_119341	A/swine/Minnesota/A01076763/2010		Import from public-domain
EPI585158	PB1	United States	2010-Nov-02	EPI_ISL_119342	A/swine/Minnesota/A01076764/2010		Import from public-domain
EPI585169	PB1	United States	2010-May-12	EPI_ISL_119343	A/swine/Minnesota/A01076998/2010		Import from public-domain
EPI584886	PB1	United States	2011-Jan-30	EPI_ISL_119348	A/swine/Minnesota/A01134236/2011		Import from public-domain
EPI401632	PB1	United States	2011-Feb-07	EPI_ISL_119350	A/swine/Minnesota/A01134353/2011		Import from public-domain
EPI584937	PB1	United States	2011-Feb-07	EPI_ISL_119351	A/swine/Minnesota/A01134357/2011		Import from public-domain
EPI663546	PB1	United States	2011-Jan-27	EPI_ISL_119366	A/swine/Minnesota/A01201429/2011		Import from public-domain
EPI610128	PB1	United States	2010-Feb-14	EPI_ISL_119368	A/swine/North Carolina/A01076192/2010		Import from public-domain
EPI610207	PB1	United States	2010-Mar-21	EPI_ISL_119369	A/swine/North Carolina/A01076200/2010		Import from public-domain
EPI468761	PB1	United States	2010-May-04	EPI_ISL_119606	A/swine/Minnesota/A01134341/2010		Import from public-domain
EPI383473	PB1	China	2008-Mar-01	EPI_ISL_124037	A/swine/Zhejiang/01/2008		Import from public-domain	Lv,C.; Wang,D.; Du,J.; Meng,S.; Wang,J.; Shi,L.; Wang,G.; Zhao,Y.
EPI610124	PB1	United States	2009-Dec-20	EPI_ISL_124333	A/swine/Minnesota/A01076183/2009		Import from public-domain	Nelson,M.I.; Vincent,A.L.; Kitikoon,P.; Holmes,E.C.; Gramer,M.R.
EPI593729	PB1	United States	2010-Nov-29	EPI_ISL_124350	A/swine/Illinois/A01047048/2010		Import from public-domain
EPI593776	PB1	United States	2010-Nov-29	EPI_ISL_124352	A/swine/Illinois/A01047079/2010		Import from public-domain	Nelson,M.I.; Vincent,A.L.; Kitikoon,P.; Holmes,E.C.; Gramer,M.R.
EPI584424	PB1	United States	2010-Dec-06	EPI_ISL_124356	A/swine/Minnesota/A01047499/2010		Import from public-domain
EPI610166	PB1	United States	2010-Mar-28	EPI_ISL_124394	A/swine/North Carolina/A01076202/2010		Import from public-domain	Nelson,M.I.; Vincent,A.L.; Kitikoon,P.; Holmes,E.C.; Gramer,M.R.
EPI584482	PB1	United States	2010-Sep-26	EPI_ISL_124399	A/swine/Minnesota/A01076326/2010		Import from public-domain	Nelson,M.I.; Vincent,A.L.; Kitikoon,P.; Holmes,E.C.; Gramer,M.R.
EPI647597	PB1	United States	2010-Oct-21	EPI_ISL_124406	A/swine/Ohio/A01076765/2010		Import from public-domain	Nelson,M.I.; Vincent,A.L.; Kitikoon,P.; Holmes,E.C.; Gramer,M.R.
EPI576499	PB1	United States	2011-Jan-18	EPI_ISL_124422	A/swine/Illinois/A01047996/2011		Import from public-domain	Nelson,M.I.; Vincent,A.L.; Kitikoon,P.; Holmes,E.C.; Gramer,M.R.
EPI593837	PB1	United States	2011-Jan-18	EPI_ISL_124431	A/swine/Illinois/A01047350/2011		Import from public-domain	Nelson,M.I.; Vincent,A.L.; Kitikoon,P.; Holmes,E.C.; Gramer,M.R.
EPI593799	PB1	United States	2011-Jan-18	EPI_ISL_124438	A/swine/Illinois/A01047360/2011		Import from public-domain	Nelson,M.I.; Vincent,A.L.; Kitikoon,P.; Holmes,E.C.; Gramer,M.R.
EPI585131	PB1	United States	2011-Jan-30	EPI_ISL_124480	A/swine/Minnesota/A01134221/2011		Import from public-domain	Nelson,M.I.; Vincent,A.L.; Kitikoon,P.; Holmes,E.C.; Gramer,M.R.
EPI459209	PB1	United States	2011-Feb-23	EPI_ISL_124488	A/swine/Illinois/A01134580/2011		Import from public-domain	Nelson,M.I.; Vincent,A.L.; Kitikoon,P.; Holmes,E.C.; Gramer,M.R.
EPI602543	PB1	United States	2011-Jun-14	EPI_ISL_127746	A/swine/Iowa/A01202083/2011		Import from public-domain	Lin,K.; Zhang,J.; Stensland,W.R.
EPI603621	PB1	United States	2011-Jun-16	EPI_ISL_127747	A/swine/Iowa/A01202087/2011		Import from public-domain	Lin,K.; Zhang,J.; Stensland,W.R.
EPI602538	PB1	United States	2011-Jun-16	EPI_ISL_127749	A/swine/Iowa/A01202091/2011		Import from public-domain	Lin,K.; Zhang,J.; Stensland,W.R.
EPI603600	PB1	United States	2011-Jun-27	EPI_ISL_127752	A/swine/Iowa/A01202108/2011		Import from public-domain	Lin,K.; Zhang,J.; Stensland,W.R.
EPI603645	PB1	United States	2011-Jun-30	EPI_ISL_127754	A/swine/Iowa/A01202411/2011		Import from public-domain	Lin,K.; Zhang,J.; Stensland,W.R.
EPI647612	PB1	United States	2011-Jul-06	EPI_ISL_127756	A/swine/Oklahoma/A01202415/2011		Import from public-domain	Lin,K.; Zhang,J.; Stensland,W.R.
EPI602570	PB1	United States	2011-Jul-12	EPI_ISL_127758	A/swine/Iowa/A01202438/2011		Import from public-domain	Lin,K.; Zhang,J.; Stensland,W.R.
EPI603616	PB1	United States	2011-Jul-12	EPI_ISL_127759	A/swine/Iowa/A01202439/2011		Import from public-domain	Lin,K.; Zhang,J.; Stensland,W.R.
EPI602575	PB1	United States	2011-Jul-13	EPI_ISL_127760	A/swine/Iowa/A01202442/2011		Import from public-domain	Lin,K.; Zhang,J.; Stensland,W.R.
EPI603583	PB1	United States	2011-Jul-13	EPI_ISL_127761	A/swine/Iowa/A01202443/2011		Import from public-domain	Lin,K.; Zhang,J.; Stensland,W.R.
EPI441121	PB1	United States	2011-Jul-28	EPI_ISL_127768	A/swine/Minnesota/A01202471/2011		Import from public-domain	Lin,K.; Zhang,J.; Stensland,W.R.
EPI531512	PB1	United States	2011-Aug-08	EPI_ISL_127770	A/swine/Oklahoma/A01202498/2011		Import from public-domain	Lin,K.; Zhang,J.; Stensland,W.R.
EPI531530	PB1	United States	2011-Aug-10	EPI_ISL_127771	A/swine/Nebraska/A01202501/2011		Import from public-domain	Lin,K.; Zhang,J.; Stensland,W.R.
EPI424049	PB1	United States	2011-Sep-08	EPI_ISL_127777	A/swine/Iowa/A01202576/2011		Import from public-domain	Lin,K.; Zhang,J.; Stensland,W.R.
EPI441126	PB1	United States	2011-Oct-01	EPI_ISL_127786	A/swine/Indiana/A01202631/2011		Import from public-domain	Lin,K.; Zhang,J.; Stensland,W.R.
EPI603664	PB1	United States	2011-Oct-11	EPI_ISL_127790	A/swine/Iowa/A01202677/2011		Import from public-domain	Lin,K.; Zhang,J.; Stensland,W.R.
EPI602585	PB1	United States	2011-Oct-12	EPI_ISL_127791	A/swine/Iowa/A01202687/2011		Import from public-domain	Lin,K.; Zhang,J.; Stensland,W.R.
EPI602534	PB1	United States	2011-Oct-18	EPI_ISL_127798	A/swine/Iowa/A01202745/2011		Import from public-domain	Lin,K.; Zhang,J.; Stensland,W.R.
EPI584437	PB1	United States	2011-Nov-03	EPI_ISL_127809	A/swine/Iowa/A01202797/2011		Import from public-domain	Lin,K.; Zhang,J.; Stensland,W.R.
EPI416801	PB1	United States	2011-Nov-03	EPI_ISL_127810	A/swine/Mississippi/A01202799/2011		Import from public-domain	Lin,K.; Zhang,J.; Stensland,W.R.
EPI584446	PB1	United States	2011-Nov-07	EPI_ISL_127813	A/swine/Iowa/A01202809/2011		Import from public-domain	Lin,K.; Zhang,J.; Stensland,W.R.
EPI441136	PB1	United States	2012-Jan-06	EPI_ISL_127883	A/swine/Iowa/A01203125/2012		Import from public-domain	Lin,K.; Zhang,J.; Stensland,W.R.
EPI396377	PB1	Korea, Republic of	2009-Jan-01	EPI_ISL_129444	A/swine/Korea/1130/2009		Import from public-domain	Pascua,P.N.Q.; Song,M.-S.; Choi,Y.-K.
EPI396385	PB1	Korea, Republic of	2009-Feb-01	EPI_ISL_129445	A/swine/Korea/1204/2009		Import from public-domain	Pascua,P.N.Q.; Song,M.-S.; Choi,Y.-K.
EPI396418	PB1	United Kingdom	2009-Jan-12	EPI_ISL_129450	A/swine/England/00003/2009		Import from public-domain	Lycett,S.J.; Baillie,G.; Coulter,E.; Bhatt,S.; Kellam,P.; McCauley,J.W.; Wood,J.L.; Brown,I.H.; Pybus,O.G.; Leigh Brown,A.J.; Cosi Consortium,C.S.; Lam,T.T.; Bowden,T.A.; Holmes,E.C.; Wood,J.L.N.; COSI consortium
EPI396681	PB1	United Kingdom	1996-Jul-09	EPI_ISL_129484	A/swine/England/40280/1996		Import from public-domain	Lycett,S.J.; Baillie,G.; Coulter,E.; Bhatt,S.; Kellam,P.; McCauley,J.W.; Wood,J.L.; Brown,I.H.; Pybus,O.G.; Leigh Brown,A.J.; Cosi Consortium,C.S.; Lam,T.T.; Bowden,T.A.; Holmes,E.C.; Wood,J.L.N.; COSI consortium
EPI398908	PB1	United Kingdom	2001-Dec-21	EPI_ISL_129488	A/swine/England/43142/2001		Import from public-domain	Lycett,S.J.; Baillie,G.; Coulter,E.; Bhatt,S.; Kellam,P.; McCauley,J.W.; Wood,J.L.; Brown,I.H.; Pybus,O.G.; Leigh Brown,A.J.; Cosi Consortium,C.S.; Lam,T.T.; Bowden,T.A.; Holmes,E.C.; Wood,J.L.N.; COSI consortium
EPI396766	PB1	United Kingdom	1998-Nov-18	EPI_ISL_129495	A/swine/England/61605/1998		Import from public-domain	Lycett,S.J.; Baillie,G.; Coulter,E.; Bhatt,S.; Kellam,P.; McCauley,J.W.; Wood,J.L.; Brown,I.H.; Pybus,O.G.; Leigh Brown,A.J.; Cosi Consortium,C.S.; Lam,T.T.; Bowden,T.A.; Holmes,E.C.; Wood,J.L.N.; COSI consortium
EPI396789	PB1	United Kingdom	1997-Feb-11	EPI_ISL_129498	A/swine/England/661263/1997		Import from public-domain	Lycett,S.J.; Baillie,G.; Coulter,E.; Bhatt,S.; Kellam,P.; McCauley,J.W.; Wood,J.L.; Brown,I.H.; Pybus,O.G.; Leigh Brown,A.J.; Cosi Consortium,C.S.; Lam,T.T.; Bowden,T.A.; Holmes,E.C.; Wood,J.L.N.; COSI consortium
EPI396845	PB1	United Kingdom	1997-Feb-03	EPI_ISL_129505	A/swine/England/88761/1997		Import from public-domain	Lycett,S.J.; Baillie,G.; Coulter,E.; Bhatt,S.; Kellam,P.; McCauley,J.W.; Wood,J.L.; Brown,I.H.; Pybus,O.G.; Leigh Brown,A.J.; Cosi Consortium,C.S.; Lam,T.T.; Bowden,T.A.; Holmes,E.C.; Wood,J.L.N.; COSI consortium
EPI397126	PB1	Belgium	2007-Jan-01	EPI_ISL_129558	A/swine/Gent/100/2007		Import from public-domain	Lycett,S.J.; Baillie,G.; Coulter,E.; Bhatt,S.; Kellam,P.; McCauley,J.W.; Wood,J.L.; Brown,I.H.; Pybus,O.G.; Leigh Brown,A.J.; Cosi Consortium,C.S.; Lam,T.T.; Bowden,T.A.; Holmes,E.C.; Wood,J.L.N.; COSI consortium
EPI468720	PB1	United States	2011-Dec-08	EPI_ISL_129917	A/swine/North Carolina/A01270393/2011		Import from public-domain	Gramer,M.
EPI398695	PB1	Vietnam	2010-Jan-01	EPI_ISL_129922	A/swine/Binh Doung/02_16/2010		Import from public-domain	Hiromoto,Y.; Ngo,T.L.; Pham,P.V.; Le,T.H.; Nguyen,T.H.; Le,T.V.; Nguyen,X.B.; Long,V.; Dung,H.D.; Nguyen,N.; Hoa,T.D.; Takemae,N.; Uchida,Y.; Saito,T.
EPI398904	PB1	Italy	2005-Jan-01	EPI_ISL_129975	A/swine/Italy/71251/2005		Import from public-domain	Bhatt,S.; Lam,T.T.; Lycett,S.J.; Leigh Brown,A.J.; Bowden,T.A.; Holmes,E.C.; Wood,J.L.N.; Brown,I.H.; Kellam,P.; Pybus,O.G.
EPI401700	PB1	United States	2012-Mar-04	EPI_ISL_129992	A/swine/Illinois/A01125988/2012		Import from public-domain	Gramer,M.
EPI443454	PB1	United States	2012-Jan-04	EPI_ISL_130033	A/swine/Illinois/A01240868/2012		Import from public-domain	Gramer,M.
EPI443490	PB1	United States	2012-Jun-06	EPI_ISL_130051	A/swine/Minnesota/A01328944/2012		Import from public-domain	Gramer,M.
EPI443450	PB1	United States	2011-Dec-30	EPI_ISL_130052	A/swine/Illinois/A01240830/2011		Import from public-domain	Gramer,M.
EPI443484	PB1	United States	2012-May-18	EPI_ISL_130057	A/swine/Iowa/A01328942/2012		Import from public-domain	Gramer,M.
EPI459164	PB1	United States	2012-May-22	EPI_ISL_130065	A/swine/Illinois/A01328594/2012		Import from public-domain	Gramer,M.
EPI506519	PB1	United States	2012-Jun-01	EPI_ISL_130116	A/swine/Illinois/A01300059/2012		Import from public-domain
EPI506513	PB1	United States	2012-Jun-01	EPI_ISL_130123	A/swine/Nebraska/A01300150/2012		Import from public-domain
EPI459092	PB1	United States	2012-Jun-01	EPI_ISL_130144	A/swine/Illinois/A01328923/2012		Import from public-domain	Gramer,M.
EPI433555	PB1	United States	2012-Sep-10	EPI_ISL_131141	A/swine/Illinois/A01301796/2012		Import from public-domain	Gramer,M.
EPI433562	PB1	United States	2012-Sep-07	EPI_ISL_131142	A/swine/Iowa/A01301778/2012		Import from public-domain	Gramer,M.
EPI854880	PB1	United States	2012-Jan-01	EPI_ISL_131162	A/swine/Minnesota/A01301730/2012		Import from public-domain	Gramer,M.
EPI468705	PB1	United States	2012-Oct-02	EPI_ISL_131165	A/swine/Missouri/A01270665/2012		Import from public-domain	Gramer,M.
EPI401662	PB1	United States	2012-Aug-28	EPI_ISL_131260	A/swine/Minnesota/A01301731/2012		Import from public-domain
EPI459151	PB1	United States	2012-Oct-01	EPI_ISL_132378	A/swine/Illinois/A01270809/2012		Import from public-domain	Gramer,M.
EPI459229	PB1	United States	2012-Oct-01	EPI_ISL_132379	A/swine/Nebraska/A01270646/2012		Import from public-domain	Gramer,M.
EPI411949	PB1	Germany	2010-Jan-01	EPI_ISL_133373	A/swine/Germany/R1421/2010		Friedrich-Loeffler-Institut
EPI467718	PB1	United States	2012-Nov-08	EPI_ISL_133711	A/swine/Illinois/A01432156/2012		Import from public-domain	Lin,K.; Haney,D.M.; Bade,D.D.; Zhang,J.
EPI414550	PB1	United States	2009-Jul-05	EPI_ISL_133780	A/swine/Ohio/09SW1478E/2009		Import from public-domain	Wentworth,D.E.; Dugan,V.; Halpin,R.A.; Lin,X.; Bera,J.; Wester,E.; Ghedin,E.; Fedorova,N.; Tsitrin,T.; McLellan,M.; Stockwell,T.; Amedeo,P.; Appalla,L.; Bishop,B.; Edworthy,P.; Gupta,N.; Hoover,J.; Katzel,D.; Li,K.; Schobel,S.; Shrivastava,S.; Thovarai,V.; Wang,S.; Slemons,R.D.; Bowman,A.S.; Nolting,J.M.; Nelson,S.; Edwards,J.; Bao,Y.; Sanders,R.; Dernovoy,D.; Kiryutin,B.; Lipman,D.J.; Tatusova,T.
EPI414558	PB1	United States	2009-Jul-05	EPI_ISL_133781	A/swine/Ohio/09SW1482E/2009		Import from public-domain	Wentworth,D.E.; Dugan,V.; Halpin,R.A.; Lin,X.; Bera,J.; Wester,E.; Ghedin,E.; Fedorova,N.; Tsitrin,T.; McLellan,M.; Stockwell,T.; Amedeo,P.; Appalla,L.; Bishop,B.; Edworthy,P.; Gupta,N.; Hoover,J.; Katzel,D.; Li,K.; Schobel,S.; Shrivastava,S.; Thovarai,V.; Wang,S.; Slemons,R.D.; Bowman,A.S.; Nolting,J.M.; Bao,Y.; Sanders,R.; Dernovoy,D.; Kiryutin,B.; Lipman,D.J.; Tatusova,T.
EPI414566	PB1	United States	2009-Jul-05	EPI_ISL_133782	A/swine/Ohio/09SW1483E/2009		Import from public-domain	Wentworth,D.E.; Dugan,V.; Halpin,R.A.; Lin,X.; Bera,J.; Wester,E.; Ghedin,E.; Fedorova,N.; Tsitrin,T.; McLellan,M.; Stockwell,T.; Amedeo,P.; Appalla,L.; Bishop,B.; Edworthy,P.; Gupta,N.; Hoover,J.; Katzel,D.; Li,K.; Schobel,S.; Shrivastava,S.; Thovarai,V.; Wang,S.; Slemons,R.D.; Bowman,A.S.; Nolting,J.M.; Nelson,S.; Edwards,J.; Bao,Y.; Sanders,R.; Dernovoy,D.; Kiryutin,B.; Lipman,D.J.; Tatusova,T.
EPI414574	PB1	United States	2009-Jul-05	EPI_ISL_133783	A/swine/Ohio/09SW1484E/2009		Import from public-domain	Wentworth,D.E.; Dugan,V.; Halpin,R.A.; Lin,X.; Bera,J.; Wester,E.; Ghedin,E.; Fedorova,N.; Tsitrin,T.; McLellan,M.; Stockwell,T.; Amedeo,P.; Appalla,L.; Bishop,B.; Edworthy,P.; Gupta,N.; Hoover,J.; Katzel,D.; Li,K.; Schobel,S.; Shrivastava,S.; Thovarai,V.; Wang,S.; Slemons,R.D.; Bowman,A.S.; Nolting,J.M.; Bao,Y.; Sanders,R.; Dernovoy,D.; Kiryutin,B.; Lipman,D.J.; Tatusova,T.
EPI414582	PB1	United States	2009-Jul-05	EPI_ISL_133784	A/swine/Ohio/09SW1488E/2009		Import from public-domain	Wentworth,D.E.; Dugan,V.; Halpin,R.A.; Lin,X.; Bera,J.; Wester,E.; Ghedin,E.; Fedorova,N.; Tsitrin,T.; McLellan,M.; Stockwell,T.; Amedeo,P.; Appalla,L.; Bishop,B.; Edworthy,P.; Gupta,N.; Hoover,J.; Katzel,D.; Li,K.; Schobel,S.; Shrivastava,S.; Thovarai,V.; Wang,S.; Slemons,R.D.; Bowman,A.S.; Nolting,J.M.; Nelson,S.; Edwards,J.; Bao,Y.; Sanders,R.; Dernovoy,D.; Kiryutin,B.; Lipman,D.J.; Tatusova,T.
EPI414590	PB1	United States	2009-Jul-05	EPI_ISL_133785	A/swine/Ohio/09SW1489E/2009		Import from public-domain	Wentworth,D.E.; Dugan,V.; Halpin,R.A.; Lin,X.; Bera,J.; Wester,E.; Ghedin,E.; Fedorova,N.; Tsitrin,T.; McLellan,M.; Stockwell,T.; Amedeo,P.; Appalla,L.; Bishop,B.; Edworthy,P.; Gupta,N.; Hoover,J.; Katzel,D.; Li,K.; Schobel,S.; Shrivastava,S.; Thovarai,V.; Wang,S.; Slemons,R.D.; Bowman,A.S.; Nolting,J.M.; Bao,Y.; Sanders,R.; Dernovoy,D.; Kiryutin,B.; Lipman,D.J.; Tatusova,T.
EPI414598	PB1	United States	2009-Jul-05	EPI_ISL_133786	A/swine/Ohio/09SW1490E/2009		Import from public-domain	Wentworth,D.E.; Dugan,V.; Halpin,R.A.; Lin,X.; Bera,J.; Wester,E.; Ghedin,E.; Fedorova,N.; Tsitrin,T.; McLellan,M.; Stockwell,T.; Amedeo,P.; Appalla,L.; Bishop,B.; Edworthy,P.; Gupta,N.; Hoover,J.; Katzel,D.; Li,K.; Schobel,S.; Shrivastava,S.; Thovarai,V.; Wang,S.; Slemons,R.D.; Bowman,A.S.; Nolting,J.M.; Nelson,S.; Edwards,J.; Bao,Y.; Sanders,R.; Dernovoy,D.; Kiryutin,B.; Lipman,D.J.; Tatusova,T.
EPI414606	PB1	United States	2009-Jul-05	EPI_ISL_133787	A/swine/Ohio/09SW1477/2009		Import from public-domain	Wentworth,D.E.; Dugan,V.; Halpin,R.A.; Lin,X.; Bera,J.; Wester,E.; Ghedin,E.; Fedorova,N.; Tsitrin,T.; McLellan,M.; Stockwell,T.; Amedeo,P.; Appalla,L.; Bishop,B.; Edworthy,P.; Gupta,N.; Hoover,J.; Katzel,D.; Li,K.; Schobel,S.; Shrivastava,S.; Thovarai,V.; Wang,S.; Slemons,R.D.; Bowman,A.S.; Nolting,J.M.; Bao,Y.; Sanders,R.; Dernovoy,D.; Kiryutin,B.; Lipman,D.J.; Tatusova,T.
EPI414614	PB1	United States	2009-Jul-05	EPI_ISL_133788	A/swine/Ohio/09SW1478M/2009		Import from public-domain	Wentworth,D.E.; Dugan,V.; Halpin,R.A.; Lin,X.; Bera,J.; Wester,E.; Ghedin,E.; Fedorova,N.; Tsitrin,T.; McLellan,M.; Stockwell,T.; Amedeo,P.; Appalla,L.; Bishop,B.; Edworthy,P.; Gupta,N.; Hoover,J.; Katzel,D.; Li,K.; Schobel,S.; Shrivastava,S.; Thovarai,V.; Wang,S.; Slemons,R.D.; Bowman,A.S.; Nolting,J.M.; Nelson,S.; Edwards,J.; Bao,Y.; Sanders,R.; Dernovoy,D.; Kiryutin,B.; Lipman,D.J.; Tatusova,T.
EPI414622	PB1	United States	2009-Jul-05	EPI_ISL_133789	A/swine/Ohio/09SW1481/2009		Import from public-domain	Wentworth,D.E.; Dugan,V.; Halpin,R.A.; Lin,X.; Bera,J.; Wester,E.; Ghedin,E.; Fedorova,N.; Tsitrin,T.; McLellan,M.; Stockwell,T.; Amedeo,P.; Appalla,L.; Bishop,B.; Edworthy,P.; Gupta,N.; Hoover,J.; Katzel,D.; Li,K.; Schobel,S.; Shrivastava,S.; Thovarai,V.; Wang,S.; Slemons,R.D.; Bowman,A.S.; Nolting,J.M.; Bao,Y.; Sanders,R.; Dernovoy,D.; Kiryutin,B.; Lipman,D.J.; Tatusova,T.
EPI414630	PB1	United States	2009-Jul-05	EPI_ISL_133790	A/swine/Ohio/09SW1482M/2009		Import from public-domain	Wentworth,D.E.; Dugan,V.; Halpin,R.A.; Lin,X.; Bera,J.; Wester,E.; Ghedin,E.; Fedorova,N.; Tsitrin,T.; McLellan,M.; Stockwell,T.; Amedeo,P.; Appalla,L.; Bishop,B.; Edworthy,P.; Gupta,N.; Hoover,J.; Katzel,D.; Li,K.; Schobel,S.; Shrivastava,S.; Thovarai,V.; Wang,S.; Slemons,R.D.; Bowman,A.S.; Nolting,J.M.; Nelson,S.; Edwards,J.; Bao,Y.; Sanders,R.; Dernovoy,D.; Kiryutin,B.; Lipman,D.J.; Tatusova,T.
EPI414638	PB1	United States	2009-Jul-05	EPI_ISL_133791	A/swine/Ohio/09SW1483M/2009		Import from public-domain	Wentworth,D.E.; Dugan,V.; Halpin,R.A.; Lin,X.; Bera,J.; Wester,E.; Ghedin,E.; Fedorova,N.; Tsitrin,T.; McLellan,M.; Stockwell,T.; Amedeo,P.; Appalla,L.; Bishop,B.; Edworthy,P.; Gupta,N.; Hoover,J.; Katzel,D.; Li,K.; Schobel,S.; Shrivastava,S.; Thovarai,V.; Wang,S.; Slemons,R.D.; Bowman,A.S.; Nolting,J.M.; Bao,Y.; Sanders,R.; Dernovoy,D.; Kiryutin,B.; Lipman,D.J.; Tatusova,T.
EPI414646	PB1	United States	2009-Jul-05	EPI_ISL_133792	A/swine/Ohio/09SW1484M/2009		Import from public-domain	Wentworth,D.E.; Dugan,V.; Halpin,R.A.; Lin,X.; Bera,J.; Wester,E.; Ghedin,E.; Fedorova,N.; Tsitrin,T.; McLellan,M.; Stockwell,T.; Amedeo,P.; Appalla,L.; Bishop,B.; Edworthy,P.; Gupta,N.; Hoover,J.; Katzel,D.; Li,K.; Schobel,S.; Shrivastava,S.; Thovarai,V.; Wang,S.; Slemons,R.D.; Bowman,A.S.; Nolting,J.M.; Nelson,S.; Edwards,J.; Bao,Y.; Sanders,R.; Dernovoy,D.; Kiryutin,B.; Lipman,D.J.; Tatusova,T.
EPI414665	PB1	United States	2009-Jul-05	EPI_ISL_133793	A/swine/Ohio/09SW1486/2009		Import from public-domain	Wentworth,D.E.; Dugan,V.; Halpin,R.A.; Lin,X.; Bera,J.; Wester,E.; Ghedin,E.; Fedorova,N.; Tsitrin,T.; McLellan,M.; Stockwell,T.; Amedeo,P.; Appalla,L.; Bishop,B.; Edworthy,P.; Gupta,N.; Hoover,J.; Katzel,D.; Li,K.; Schobel,S.; Shrivastava,S.; Thovarai,V.; Wang,S.; Slemons,R.D.; Bowman,A.S.; Nolting,J.M.; Bao,Y.; Sanders,R.; Dernovoy,D.; Kiryutin,B.; Lipman,D.J.; Tatusova,T.
EPI414656	PB1	United States	2009-Jul-05	EPI_ISL_133794	A/swine/Ohio/09SW1487M/2009		Import from public-domain	Wentworth,D.E.; Dugan,V.; Halpin,R.A.; Lin,X.; Bera,J.; Wester,E.; Ghedin,E.; Fedorova,N.; Tsitrin,T.; McLellan,M.; Stockwell,T.; Amedeo,P.; Appalla,L.; Bishop,B.; Edworthy,P.; Gupta,N.; Hoover,J.; Katzel,D.; Li,K.; Schobel,S.; Shrivastava,S.; Thovarai,V.; Wang,S.; Slemons,R.D.; Bowman,A.S.; Nolting,J.M.; Nelson,S.; Edwards,J.; Bao,Y.; Sanders,R.; Dernovoy,D.; Kiryutin,B.; Lipman,D.J.; Tatusova,T.
EPI414670	PB1	United States	2009-Jul-05	EPI_ISL_133795	A/swine/Ohio/09SW1488M/2009		Import from public-domain	Wentworth,D.E.; Dugan,V.; Halpin,R.A.; Lin,X.; Bera,J.; Wester,E.; Ghedin,E.; Fedorova,N.; Tsitrin,T.; McLellan,M.; Stockwell,T.; Amedeo,P.; Appalla,L.; Bishop,B.; Edworthy,P.; Gupta,N.; Hoover,J.; Katzel,D.; Li,K.; Schobel,S.; Shrivastava,S.; Thovarai,V.; Wang,S.; Slemons,R.D.; Bowman,A.S.; Nolting,J.M.; Bao,Y.; Sanders,R.; Dernovoy,D.; Kiryutin,B.; Lipman,D.J.; Tatusova,T.
EPI414678	PB1	United States	2009-Jul-05	EPI_ISL_133796	A/swine/Ohio/09SW1489M/2009		Import from public-domain	Wentworth,D.E.; Dugan,V.; Halpin,R.A.; Lin,X.; Bera,J.; Wester,E.; Ghedin,E.; Fedorova,N.; Tsitrin,T.; McLellan,M.; Stockwell,T.; Amedeo,P.; Appalla,L.; Bishop,B.; Edworthy,P.; Gupta,N.; Hoover,J.; Katzel,D.; Li,K.; Schobel,S.; Shrivastava,S.; Thovarai,V.; Wang,S.; Slemons,R.D.; Bowman,A.S.; Nolting,J.M.; Nelson,S.; Edwards,J.; Bao,Y.; Sanders,R.; Dernovoy,D.; Kiryutin,B.; Lipman,D.J.; Tatusova,T.
EPI414686	PB1	United States	2009-Jul-05	EPI_ISL_133797	A/swine/Ohio/09SW1490M/2009		Import from public-domain	Wentworth,D.E.; Dugan,V.; Halpin,R.A.; Lin,X.; Bera,J.; Wester,E.; Ghedin,E.; Fedorova,N.; Tsitrin,T.; McLellan,M.; Stockwell,T.; Amedeo,P.; Appalla,L.; Bishop,B.; Edworthy,P.; Gupta,N.; Hoover,J.; Katzel,D.; Li,K.; Schobel,S.; Shrivastava,S.; Thovarai,V.; Wang,S.; Slemons,R.D.; Bowman,A.S.; Nolting,J.M.; Bao,Y.; Sanders,R.; Dernovoy,D.; Kiryutin,B.; Lipman,D.J.; Tatusova,T.
EPI414694	PB1	United States	2009-Jul-05	EPI_ISL_133798	A/swine/Ohio/09SW1491/2009		Import from public-domain	Wentworth,D.E.; Dugan,V.; Halpin,R.A.; Lin,X.; Bera,J.; Wester,E.; Ghedin,E.; Fedorova,N.; Tsitrin,T.; McLellan,M.; Stockwell,T.; Amedeo,P.; Appalla,L.; Bishop,B.; Edworthy,P.; Gupta,N.; Hoover,J.; Katzel,D.; Li,K.; Schobel,S.; Shrivastava,S.; Thovarai,V.; Wang,S.; Slemons,R.D.; Bowman,A.S.; Nolting,J.M.; Nelson,S.; Edwards,J.; Bao,Y.; Sanders,R.; Dernovoy,D.; Kiryutin,B.; Lipman,D.J.; Tatusova,T.
EPI415346	PB1	United States	2011-Aug-06	EPI_ISL_133880	A/swine/Ohio/11SW122/2011		Import from public-domain	Wentworth,D.E.; Dugan,V.; Halpin,R.A.; Lin,X.; Bera,J.; Wester,E.; Ghedin,E.; Fedorova,N.; Tsitrin,T.; McLellan,M.; Stockwell,T.; Amedeo,P.; Appalla,L.; Bishop,B.; Edworthy,P.; Gupta,N.; Hoover,J.; Katzel,D.; Li,K.; Schobel,S.; Shrivastava,S.; Thovarai,V.; Wang,S.; Slemons,R.D.; Bowman,A.S.; Nolting,J.M.; Nelson,S.; Bao,Y.; Sanders,R.; Dernovoy,D.; Kiryutin,B.; Lipman,D.J.; Tatusova,T.
EPI415354	PB1	United States	2011-Aug-06	EPI_ISL_133881	A/swine/Ohio/11SW123/2011		Import from public-domain	Wentworth,D.E.; Dugan,V.; Halpin,R.A.; Lin,X.; Bera,J.; Wester,E.; Ghedin,E.; Fedorova,N.; Tsitrin,T.; McLellan,M.; Stockwell,T.; Amedeo,P.; Appalla,L.; Bishop,B.; Edworthy,P.; Gupta,N.; Hoover,J.; Katzel,D.; Li,K.; Schobel,S.; Shrivastava,S.; Thovarai,V.; Wang,S.; Slemons,R.D.; Bowman,A.S.; Nolting,J.M.; Bao,Y.; Sanders,R.; Dernovoy,D.; Kiryutin,B.; Lipman,D.J.; Tatusova,T.
EPI415362	PB1	United States	2011-Aug-06	EPI_ISL_133882	A/swine/Ohio/11SW124/2011		Import from public-domain	Wentworth,D.E.; Dugan,V.; Halpin,R.A.; Lin,X.; Bera,J.; Wester,E.; Ghedin,E.; Fedorova,N.; Tsitrin,T.; McLellan,M.; Stockwell,T.; Amedeo,P.; Appalla,L.; Bishop,B.; Edworthy,P.; Gupta,N.; Hoover,J.; Katzel,D.; Li,K.; Schobel,S.; Shrivastava,S.; Thovarai,V.; Wang,S.; Slemons,R.D.; Bowman,A.S.; Nolting,J.M.; Nelson,S.; Bao,Y.; Sanders,R.; Dernovoy,D.; Kiryutin,B.; Lipman,D.J.; Tatusova,T.
EPI415368	PB1	United States	2011-Aug-06	EPI_ISL_133883	A/swine/Ohio/11SW125/2011		Import from public-domain	Wentworth,D.E.; Dugan,V.; Halpin,R.A.; Lin,X.; Bera,J.; Wester,E.; Ghedin,E.; Fedorova,N.; Tsitrin,T.; McLellan,M.; Stockwell,T.; Amedeo,P.; Appalla,L.; Bishop,B.; Edworthy,P.; Gupta,N.; Hoover,J.; Katzel,D.; Li,K.; Schobel,S.; Shrivastava,S.; Thovarai,V.; Wang,S.; Slemons,R.D.; Bowman,A.S.; Nolting,J.M.; Bao,Y.; Sanders,R.; Dernovoy,D.; Kiryutin,B.; Lipman,D.J.; Tatusova,T.
EPI415376	PB1	United States	2011-Aug-06	EPI_ISL_133884	A/swine/Ohio/11SW126/2011		Import from public-domain	Wentworth,D.E.; Dugan,V.; Halpin,R.A.; Lin,X.; Bera,J.; Wester,E.; Ghedin,E.; Fedorova,N.; Tsitrin,T.; McLellan,M.; Stockwell,T.; Amedeo,P.; Appalla,L.; Bishop,B.; Edworthy,P.; Gupta,N.; Hoover,J.; Katzel,D.; Li,K.; Schobel,S.; Shrivastava,S.; Thovarai,V.; Wang,S.; Slemons,R.D.; Bowman,A.S.; Nolting,J.M.; Nelson,S.; Bao,Y.; Sanders,R.; Dernovoy,D.; Kiryutin,B.; Lipman,D.J.; Tatusova,T.
EPI415384	PB1	United States	2011-Aug-06	EPI_ISL_133885	A/swine/Ohio/11SW128/2011		Import from public-domain	Wentworth,D.E.; Dugan,V.; Halpin,R.A.; Lin,X.; Bera,J.; Wester,E.; Ghedin,E.; Fedorova,N.; Tsitrin,T.; McLellan,M.; Stockwell,T.; Amedeo,P.; Appalla,L.; Bishop,B.; Edworthy,P.; Gupta,N.; Hoover,J.; Katzel,D.; Li,K.; Schobel,S.; Shrivastava,S.; Thovarai,V.; Wang,S.; Slemons,R.D.; Bowman,A.S.; Nolting,J.M.; Bao,Y.; Sanders,R.; Dernovoy,D.; Kiryutin,B.; Lipman,D.J.; Tatusova,T.
EPI415392	PB1	United States	2011-Aug-06	EPI_ISL_133886	A/swine/Ohio/11SW129/2011		Import from public-domain	Wentworth,D.E.; Dugan,V.; Halpin,R.A.; Lin,X.; Bera,J.; Wester,E.; Ghedin,E.; Fedorova,N.; Tsitrin,T.; McLellan,M.; Stockwell,T.; Amedeo,P.; Appalla,L.; Bishop,B.; Edworthy,P.; Gupta,N.; Hoover,J.; Katzel,D.; Li,K.; Schobel,S.; Shrivastava,S.; Thovarai,V.; Wang,S.; Slemons,R.D.; Bowman,A.S.; Nolting,J.M.; Nelson,S.; Bao,Y.; Sanders,R.; Dernovoy,D.; Kiryutin,B.; Lipman,D.J.; Tatusova,T.
EPI415400	PB1	United States	2011-Aug-06	EPI_ISL_133887	A/swine/Ohio/11SW130/2011		Import from public-domain	Wentworth,D.E.; Dugan,V.; Halpin,R.A.; Lin,X.; Bera,J.; Wester,E.; Ghedin,E.; Fedorova,N.; Tsitrin,T.; McLellan,M.; Stockwell,T.; Amedeo,P.; Appalla,L.; Bishop,B.; Edworthy,P.; Gupta,N.; Hoover,J.; Katzel,D.; Li,K.; Schobel,S.; Shrivastava,S.; Thovarai,V.; Wang,S.; Slemons,R.D.; Bowman,A.S.; Nolting,J.M.; Bao,Y.; Sanders,R.; Dernovoy,D.; Kiryutin,B.; Lipman,D.J.; Tatusova,T.
EPI415408	PB1	United States	2011-Aug-06	EPI_ISL_133888	A/swine/Ohio/11SW131/2011		Import from public-domain	Wentworth,D.E.; Dugan,V.; Halpin,R.A.; Lin,X.; Bera,J.; Wester,E.; Ghedin,E.; Fedorova,N.; Tsitrin,T.; McLellan,M.; Stockwell,T.; Amedeo,P.; Appalla,L.; Bishop,B.; Edworthy,P.; Gupta,N.; Hoover,J.; Katzel,D.; Li,K.; Schobel,S.; Shrivastava,S.; Thovarai,V.; Wang,S.; Slemons,R.D.; Bowman,A.S.; Nolting,J.M.; Nelson,S.; Bao,Y.; Sanders,R.; Dernovoy,D.; Kiryutin,B.; Lipman,D.J.; Tatusova,T.
EPI415422	PB1	United States	2011-Aug-06	EPI_ISL_133889	A/swine/Ohio/11SW132/2011		Import from public-domain	Wentworth,D.E.; Dugan,V.; Halpin,R.A.; Lin,X.; Bera,J.; Wester,E.; Ghedin,E.; Fedorova,N.; Tsitrin,T.; McLellan,M.; Stockwell,T.; Amedeo,P.; Appalla,L.; Bishop,B.; Edworthy,P.; Gupta,N.; Hoover,J.; Katzel,D.; Li,K.; Schobel,S.; Shrivastava,S.; Thovarai,V.; Wang,S.; Slemons,R.D.; Bowman,A.S.; Nolting,J.M.; Bao,Y.; Sanders,R.; Dernovoy,D.; Kiryutin,B.; Lipman,D.J.; Tatusova,T.
EPI415430	PB1	United States	2011-Aug-06	EPI_ISL_133890	A/swine/Ohio/11SW134/2011		Import from public-domain	Wentworth,D.E.; Dugan,V.; Halpin,R.A.; Lin,X.; Bera,J.; Wester,E.; Ghedin,E.; Fedorova,N.; Tsitrin,T.; McLellan,M.; Stockwell,T.; Amedeo,P.; Appalla,L.; Bishop,B.; Edworthy,P.; Gupta,N.; Hoover,J.; Katzel,D.; Li,K.; Schobel,S.; Shrivastava,S.; Thovarai,V.; Wang,S.; Slemons,R.D.; Bowman,A.S.; Nolting,J.M.; Nelson,S.; Bao,Y.; Sanders,R.; Dernovoy,D.; Kiryutin,B.; Lipman,D.J.; Tatusova,T.
EPI415438	PB1	United States	2011-Aug-06	EPI_ISL_133891	A/swine/Ohio/11SW135/2011		Import from public-domain	Wentworth,D.E.; Dugan,V.; Halpin,R.A.; Lin,X.; Bera,J.; Wester,E.; Ghedin,E.; Fedorova,N.; Tsitrin,T.; McLellan,M.; Stockwell,T.; Amedeo,P.; Appalla,L.; Bishop,B.; Edworthy,P.; Gupta,N.; Hoover,J.; Katzel,D.; Li,K.; Schobel,S.; Shrivastava,S.; Thovarai,V.; Wang,S.; Slemons,R.D.; Bowman,A.S.; Nolting,J.M.; Bao,Y.; Sanders,R.; Dernovoy,D.; Kiryutin,B.; Lipman,D.J.; Tatusova,T.
EPI415446	PB1	United States	2011-Aug-06	EPI_ISL_133892	A/swine/Ohio/11SW136/2011		Import from public-domain	Wentworth,D.E.; Dugan,V.; Halpin,R.A.; Lin,X.; Bera,J.; Wester,E.; Ghedin,E.; Fedorova,N.; Tsitrin,T.; McLellan,M.; Stockwell,T.; Amedeo,P.; Appalla,L.; Bishop,B.; Edworthy,P.; Gupta,N.; Hoover,J.; Katzel,D.; Li,K.; Schobel,S.; Shrivastava,S.; Thovarai,V.; Wang,S.; Slemons,R.D.; Bowman,A.S.; Nolting,J.M.; Nelson,S.; Bao,Y.; Sanders,R.; Dernovoy,D.; Kiryutin,B.; Lipman,D.J.; Tatusova,T.
EPI415454	PB1	United States	2011-Aug-06	EPI_ISL_133893	A/swine/Ohio/11SW137/2011		Import from public-domain	Wentworth,D.E.; Dugan,V.; Halpin,R.A.; Lin,X.; Bera,J.; Wester,E.; Ghedin,E.; Fedorova,N.; Tsitrin,T.; McLellan,M.; Stockwell,T.; Amedeo,P.; Appalla,L.; Bishop,B.; Edworthy,P.; Gupta,N.; Hoover,J.; Katzel,D.; Li,K.; Schobel,S.; Shrivastava,S.; Thovarai,V.; Wang,S.; Slemons,R.D.; Bowman,A.S.; Nolting,J.M.; Bao,Y.; Sanders,R.; Dernovoy,D.; Kiryutin,B.; Lipman,D.J.; Tatusova,T.
EPI415462	PB1	United States	2011-Aug-06	EPI_ISL_133894	A/swine/Ohio/11SW138/2011		Import from public-domain	Wentworth,D.E.; Dugan,V.; Halpin,R.A.; Lin,X.; Bera,J.; Wester,E.; Ghedin,E.; Fedorova,N.; Tsitrin,T.; McLellan,M.; Stockwell,T.; Amedeo,P.; Appalla,L.; Bishop,B.; Edworthy,P.; Gupta,N.; Hoover,J.; Katzel,D.; Li,K.; Schobel,S.; Shrivastava,S.; Thovarai,V.; Wang,S.; Slemons,R.D.; Bowman,A.S.; Nolting,J.M.; Nelson,S.; Bao,Y.; Sanders,R.; Dernovoy,D.; Kiryutin,B.; Lipman,D.J.; Tatusova,T.
EPI415470	PB1	United States	2011-Aug-06	EPI_ISL_133895	A/swine/Ohio/11SW139/2011		Import from public-domain	Wentworth,D.E.; Dugan,V.; Halpin,R.A.; Lin,X.; Bera,J.; Wester,E.; Ghedin,E.; Fedorova,N.; Tsitrin,T.; McLellan,M.; Stockwell,T.; Amedeo,P.; Appalla,L.; Bishop,B.; Edworthy,P.; Gupta,N.; Hoover,J.; Katzel,D.; Li,K.; Schobel,S.; Shrivastava,S.; Thovarai,V.; Wang,S.; Slemons,R.D.; Bowman,A.S.; Nolting,J.M.; Bao,Y.; Sanders,R.; Dernovoy,D.; Kiryutin,B.; Lipman,D.J.; Tatusova,T.
EPI415478	PB1	United States	2011-Aug-06	EPI_ISL_133896	A/swine/Ohio/11SW140/2011		Import from public-domain	Wentworth,D.E.; Dugan,V.; Halpin,R.A.; Lin,X.; Bera,J.; Wester,E.; Ghedin,E.; Fedorova,N.; Tsitrin,T.; McLellan,M.; Stockwell,T.; Amedeo,P.; Appalla,L.; Bishop,B.; Edworthy,P.; Gupta,N.; Hoover,J.; Katzel,D.; Li,K.; Schobel,S.; Shrivastava,S.; Thovarai,V.; Wang,S.; Slemons,R.D.; Bowman,A.S.; Nolting,J.M.; Nelson,S.; Bao,Y.; Sanders,R.; Dernovoy,D.; Kiryutin,B.; Lipman,D.J.; Tatusova,T.
EPI415486	PB1	United States	2011-Aug-07	EPI_ISL_133897	A/swine/Ohio/11SW146/2011		Import from public-domain	Wentworth,D.E.; Dugan,V.; Halpin,R.A.; Lin,X.; Bera,J.; Wester,E.; Ghedin,E.; Fedorova,N.; Tsitrin,T.; McLellan,M.; Stockwell,T.; Amedeo,P.; Appalla,L.; Bishop,B.; Edworthy,P.; Gupta,N.; Hoover,J.; Katzel,D.; Li,K.; Schobel,S.; Shrivastava,S.; Thovarai,V.; Wang,S.; Slemons,R.D.; Bowman,A.S.; Nolting,J.M.; Bao,Y.; Sanders,R.; Dernovoy,D.; Kiryutin,B.; Lipman,D.J.; Tatusova,T.
EPI415570	PB1	United States	2011-Aug-08	EPI_ISL_133907	A/swine/Ohio/11SW174/2011		Import from public-domain	Wentworth,D.E.; Dugan,V.; Halpin,R.A.; Lin,X.; Bera,J.; Wester,E.; Ghedin,E.; Fedorova,N.; Tsitrin,T.; McLellan,M.; Stockwell,T.; Amedeo,P.; Appalla,L.; Bishop,B.; Edworthy,P.; Gupta,N.; Hoover,J.; Katzel,D.; Li,K.; Schobel,S.; Shrivastava,S.; Thovarai,V.; Wang,S.; Slemons,R.D.; Bowman,A.S.; Nolting,J.M.; Bao,Y.; Sanders,R.; Dernovoy,D.; Kiryutin,B.; Lipman,D.J.; Tatusova,T.
EPI415672	PB1	United States	2011-Aug-08	EPI_ISL_133919	A/swine/Ohio/11SW192/2011		Import from public-domain	Wentworth,D.E.; Dugan,V.; Halpin,R.A.; Lin,X.; Bera,J.; Wester,E.; Ghedin,E.; Fedorova,N.; Tsitrin,T.; McLellan,M.; Stockwell,T.; Amedeo,P.; Appalla,L.; Bishop,B.; Edworthy,P.; Gupta,N.; Hoover,J.; Katzel,D.; Li,K.; Schobel,S.; Shrivastava,S.; Thovarai,V.; Wang,S.; Slemons,R.D.; Bowman,A.S.; Nolting,J.M.; Bao,Y.; Sanders,R.; Dernovoy,D.; Kiryutin,B.; Lipman,D.J.; Tatusova,T.
EPI415725	PB1	United States	2011-Aug-12	EPI_ISL_133925	A/swine/Ohio/11SW202/2011		Import from public-domain	Wentworth,D.E.; Dugan,V.; Halpin,R.A.; Lin,X.; Bera,J.; Wester,E.; Ghedin,E.; Fedorova,N.; Tsitrin,T.; McLellan,M.; Stockwell,T.; Amedeo,P.; Appalla,L.; Bishop,B.; Edworthy,P.; Gupta,N.; Hoover,J.; Katzel,D.; Li,K.; Schobel,S.; Shrivastava,S.; Thovarai,V.; Wang,S.; Slemons,R.D.; Bowman,A.S.; Nolting,J.M.; Bao,Y.; Sanders,R.; Dernovoy,D.; Kiryutin,B.; Lipman,D.J.; Tatusova,T.
EPI415742	PB1	United States	2011-Aug-12	EPI_ISL_133927	A/swine/Ohio/11SW204/2011		Import from public-domain	Wentworth,D.E.; Dugan,V.; Halpin,R.A.; Lin,X.; Bera,J.; Wester,E.; Ghedin,E.; Fedorova,N.; Tsitrin,T.; McLellan,M.; Stockwell,T.; Amedeo,P.; Appalla,L.; Bishop,B.; Edworthy,P.; Gupta,N.; Hoover,J.; Katzel,D.; Li,K.; Schobel,S.; Shrivastava,S.; Thovarai,V.; Wang,S.; Slemons,R.D.; Bowman,A.S.; Nolting,J.M.; Bao,Y.; Sanders,R.; Dernovoy,D.; Kiryutin,B.; Lipman,D.J.; Tatusova,T.
EPI415750	PB1	United States	2011-Aug-12	EPI_ISL_133928	A/swine/Ohio/11SW205/2011		Import from public-domain	Wentworth,D.E.; Dugan,V.; Halpin,R.A.; Lin,X.; Bera,J.; Wester,E.; Ghedin,E.; Fedorova,N.; Tsitrin,T.; McLellan,M.; Stockwell,T.; Amedeo,P.; Appalla,L.; Bishop,B.; Edworthy,P.; Gupta,N.; Hoover,J.; Katzel,D.; Li,K.; Schobel,S.; Shrivastava,S.; Thovarai,V.; Wang,S.; Slemons,R.D.; Bowman,A.S.; Nolting,J.M.; Nelson,S.; Bao,Y.; Sanders,R.; Dernovoy,D.; Kiryutin,B.; Lipman,D.J.; Tatusova,T.
EPI415767	PB1	United States	2011-Aug-12	EPI_ISL_133930	A/swine/Ohio/11SW207/2011		Import from public-domain	Wentworth,D.E.; Dugan,V.; Halpin,R.A.; Lin,X.; Bera,J.; Wester,E.; Ghedin,E.; Fedorova,N.; Tsitrin,T.; McLellan,M.; Stockwell,T.; Amedeo,P.; Appalla,L.; Bishop,B.; Edworthy,P.; Gupta,N.; Hoover,J.; Katzel,D.; Li,K.; Schobel,S.; Shrivastava,S.; Thovarai,V.; Wang,S.; Slemons,R.D.; Bowman,A.S.; Nolting,J.M.; Nelson,S.; Bao,Y.; Sanders,R.; Dernovoy,D.; Kiryutin,B.; Lipman,D.J.; Tatusova,T.
EPI415784	PB1	United States	2011-Aug-12	EPI_ISL_133932	A/swine/Ohio/11SW210/2011		Import from public-domain	Wentworth,D.E.; Dugan,V.; Halpin,R.A.; Lin,X.; Bera,J.; Wester,E.; Ghedin,E.; Fedorova,N.; Tsitrin,T.; McLellan,M.; Stockwell,T.; Amedeo,P.; Appalla,L.; Bishop,B.; Edworthy,P.; Gupta,N.; Hoover,J.; Katzel,D.; Li,K.; Schobel,S.; Shrivastava,S.; Thovarai,V.; Wang,S.; Slemons,R.D.; Bowman,A.S.; Nolting,J.M.; Nelson,S.; Bao,Y.; Sanders,R.; Dernovoy,D.; Kiryutin,B.; Lipman,D.J.; Tatusova,T.
EPI415809	PB1	United States	2011-Aug-12	EPI_ISL_133935	A/swine/Ohio/11SW215/2011		Import from public-domain	Wentworth,D.E.; Dugan,V.; Halpin,R.A.; Lin,X.; Bera,J.; Wester,E.; Ghedin,E.; Fedorova,N.; Tsitrin,T.; McLellan,M.; Stockwell,T.; Amedeo,P.; Appalla,L.; Bishop,B.; Edworthy,P.; Gupta,N.; Hoover,J.; Katzel,D.; Li,K.; Schobel,S.; Shrivastava,S.; Thovarai,V.; Wang,S.; Slemons,R.D.; Bowman,A.S.; Nolting,J.M.; Nelson,S.; Bao,Y.; Sanders,R.; Dernovoy,D.; Kiryutin,B.; Lipman,D.J.; Tatusova,T.
EPI415817	PB1	United States	2011-Aug-12	EPI_ISL_133936	A/swine/Ohio/11SW216/2011		Import from public-domain	Wentworth,D.E.; Dugan,V.; Halpin,R.A.; Lin,X.; Bera,J.; Wester,E.; Ghedin,E.; Fedorova,N.; Tsitrin,T.; McLellan,M.; Stockwell,T.; Amedeo,P.; Appalla,L.; Bishop,B.; Edworthy,P.; Gupta,N.; Hoover,J.; Katzel,D.; Li,K.; Schobel,S.; Shrivastava,S.; Thovarai,V.; Wang,S.; Slemons,R.D.; Bowman,A.S.; Nolting,J.M.; Bao,Y.; Sanders,R.; Dernovoy,D.; Kiryutin,B.; Lipman,D.J.; Tatusova,T.
EPI415843	PB1	United States	2011-Aug-12	EPI_ISL_133939	A/swine/Ohio/11SW220/2011		Import from public-domain	Wentworth,D.E.; Dugan,V.; Halpin,R.A.; Lin,X.; Bera,J.; Wester,E.; Ghedin,E.; Fedorova,N.; Tsitrin,T.; McLellan,M.; Stockwell,T.; Amedeo,P.; Appalla,L.; Bishop,B.; Edworthy,P.; Gupta,N.; Hoover,J.; Katzel,D.; Li,K.; Schobel,S.; Shrivastava,S.; Thovarai,V.; Wang,S.; Slemons,R.D.; Bowman,A.S.; Nolting,J.M.; Nelson,S.; Bao,Y.; Sanders,R.; Dernovoy,D.; Kiryutin,B.; Lipman,D.J.; Tatusova,T.
EPI415850	PB1	United States	2011-Aug-18	EPI_ISL_133940	A/swine/Ohio/11SW221/2011		Import from public-domain	Wentworth,D.E.; Dugan,V.; Halpin,R.A.; Lin,X.; Bera,J.; Wester,E.; Ghedin,E.; Fedorova,N.; Tsitrin,T.; McLellan,M.; Stockwell,T.; Amedeo,P.; Appalla,L.; Bishop,B.; Edworthy,P.; Gupta,N.; Hoover,J.; Katzel,D.; Li,K.; Schobel,S.; Shrivastava,S.; Thovarai,V.; Wang,S.; Slemons,R.D.; Bowman,A.S.; Nolting,J.M.; Bao,Y.; Sanders,R.; Dernovoy,D.; Kiryutin,B.; Lipman,D.J.; Tatusova,T.
EPI415858	PB1	United States	2011-Aug-18	EPI_ISL_133941	A/swine/Ohio/11SW224/2011		Import from public-domain	Wentworth,D.E.; Dugan,V.; Halpin,R.A.; Lin,X.; Bera,J.; Wester,E.; Ghedin,E.; Fedorova,N.; Tsitrin,T.; McLellan,M.; Stockwell,T.; Amedeo,P.; Appalla,L.; Bishop,B.; Edworthy,P.; Gupta,N.; Hoover,J.; Katzel,D.; Li,K.; Schobel,S.; Shrivastava,S.; Thovarai,V.; Wang,S.; Slemons,R.D.; Bowman,A.S.; Nolting,J.M.; Nelson,S.; Bao,Y.; Sanders,R.; Dernovoy,D.; Kiryutin,B.; Lipman,D.J.; Tatusova,T.
EPI415867	PB1	United States	2011-Aug-18	EPI_ISL_133942	A/swine/Ohio/11SW225/2011		Import from public-domain	Wentworth,D.E.; Dugan,V.; Halpin,R.A.; Lin,X.; Bera,J.; Wester,E.; Ghedin,E.; Fedorova,N.; Tsitrin,T.; McLellan,M.; Stockwell,T.; Amedeo,P.; Appalla,L.; Bishop,B.; Edworthy,P.; Gupta,N.; Hoover,J.; Katzel,D.; Li,K.; Schobel,S.; Shrivastava,S.; Thovarai,V.; Wang,S.; Slemons,R.D.; Bowman,A.S.; Nolting,J.M.; Bao,Y.; Sanders,R.; Dernovoy,D.; Kiryutin,B.; Lipman,D.J.; Tatusova,T.
EPI415893	PB1	United States	2011-Aug-18	EPI_ISL_133945	A/swine/Ohio/11SW228/2011		Import from public-domain	Wentworth,D.E.; Dugan,V.; Halpin,R.A.; Lin,X.; Bera,J.; Wester,E.; Ghedin,E.; Fedorova,N.; Tsitrin,T.; McLellan,M.; Stockwell,T.; Amedeo,P.; Appalla,L.; Bishop,B.; Edworthy,P.; Gupta,N.; Hoover,J.; Katzel,D.; Li,K.; Schobel,S.; Shrivastava,S.; Thovarai,V.; Wang,S.; Slemons,R.D.; Bowman,A.S.; Nolting,J.M.; Nelson,S.; Bao,Y.; Sanders,R.; Dernovoy,D.; Kiryutin,B.; Lipman,D.J.; Tatusova,T.
EPI415901	PB1	United States	2011-Aug-18	EPI_ISL_133946	A/swine/Ohio/11SW229/2011		Import from public-domain	Wentworth,D.E.; Dugan,V.; Halpin,R.A.; Lin,X.; Bera,J.; Wester,E.; Ghedin,E.; Fedorova,N.; Tsitrin,T.; McLellan,M.; Stockwell,T.; Amedeo,P.; Appalla,L.; Bishop,B.; Edworthy,P.; Gupta,N.; Hoover,J.; Katzel,D.; Li,K.; Schobel,S.; Shrivastava,S.; Thovarai,V.; Wang,S.; Slemons,R.D.; Bowman,A.S.; Nolting,J.M.; Bao,Y.; Sanders,R.; Dernovoy,D.; Kiryutin,B.; Lipman,D.J.; Tatusova,T.
EPI415909	PB1	United States	2011-Aug-18	EPI_ISL_133947	A/swine/Ohio/11SW231/2011		Import from public-domain	Wentworth,D.E.; Dugan,V.; Halpin,R.A.; Lin,X.; Bera,J.; Wester,E.; Ghedin,E.; Fedorova,N.; Tsitrin,T.; McLellan,M.; Stockwell,T.; Amedeo,P.; Appalla,L.; Bishop,B.; Edworthy,P.; Gupta,N.; Hoover,J.; Katzel,D.; Li,K.; Schobel,S.; Shrivastava,S.; Thovarai,V.; Wang,S.; Slemons,R.D.; Bowman,A.S.; Nolting,J.M.; Nelson,S.; Bao,Y.; Sanders,R.; Dernovoy,D.; Kiryutin,B.; Lipman,D.J.; Tatusova,T.
EPI415915	PB1	United States	2011-Aug-18	EPI_ISL_133948	A/swine/Ohio/11SW232/2011		Import from public-domain	Wentworth,D.E.; Dugan,V.; Halpin,R.A.; Lin,X.; Bera,J.; Wester,E.; Ghedin,E.; Fedorova,N.; Tsitrin,T.; McLellan,M.; Stockwell,T.; Amedeo,P.; Appalla,L.; Bishop,B.; Edworthy,P.; Gupta,N.; Hoover,J.; Katzel,D.; Li,K.; Schobel,S.; Shrivastava,S.; Thovarai,V.; Wang,S.; Slemons,R.D.; Bowman,A.S.; Nolting,J.M.; Bao,Y.; Sanders,R.; Dernovoy,D.; Kiryutin,B.; Lipman,D.J.; Tatusova,T.
EPI415923	PB1	United States	2011-Aug-18	EPI_ISL_133949	A/swine/Ohio/11SW234/2011		Import from public-domain	Wentworth,D.E.; Dugan,V.; Halpin,R.A.; Lin,X.; Bera,J.; Wester,E.; Ghedin,E.; Fedorova,N.; Tsitrin,T.; McLellan,M.; Stockwell,T.; Amedeo,P.; Appalla,L.; Bishop,B.; Edworthy,P.; Gupta,N.; Hoover,J.; Katzel,D.; Li,K.; Schobel,S.; Shrivastava,S.; Thovarai,V.; Wang,S.; Slemons,R.D.; Bowman,A.S.; Nolting,J.M.; Nelson,S.; Bao,Y.; Sanders,R.; Dernovoy,D.; Kiryutin,B.; Lipman,D.J.; Tatusova,T.
EPI415931	PB1	United States	2011-Aug-18	EPI_ISL_133950	A/swine/Ohio/11SW235/2011		Import from public-domain	Wentworth,D.E.; Dugan,V.; Halpin,R.A.; Lin,X.; Bera,J.; Wester,E.; Ghedin,E.; Fedorova,N.; Tsitrin,T.; McLellan,M.; Stockwell,T.; Amedeo,P.; Appalla,L.; Bishop,B.; Edworthy,P.; Gupta,N.; Hoover,J.; Katzel,D.; Li,K.; Schobel,S.; Shrivastava,S.; Thovarai,V.; Wang,S.; Slemons,R.D.; Bowman,A.S.; Nolting,J.M.; Bao,Y.; Sanders,R.; Dernovoy,D.; Kiryutin,B.; Lipman,D.J.; Tatusova,T.
EPI415939	PB1	United States	2011-Aug-18	EPI_ISL_133951	A/swine/Ohio/11SW236/2011		Import from public-domain	Wentworth,D.E.; Dugan,V.; Halpin,R.A.; Lin,X.; Bera,J.; Wester,E.; Ghedin,E.; Fedorova,N.; Tsitrin,T.; McLellan,M.; Stockwell,T.; Amedeo,P.; Appalla,L.; Bishop,B.; Edworthy,P.; Gupta,N.; Hoover,J.; Katzel,D.; Li,K.; Schobel,S.; Shrivastava,S.; Thovarai,V.; Wang,S.; Slemons,R.D.; Bowman,A.S.; Nolting,J.M.; Nelson,S.; Bao,Y.; Sanders,R.; Dernovoy,D.; Kiryutin,B.; Lipman,D.J.; Tatusova,T.
EPI415947	PB1	United States	2011-Aug-18	EPI_ISL_133952	A/swine/Ohio/11SW237/2011		Import from public-domain	Wentworth,D.E.; Dugan,V.; Halpin,R.A.; Lin,X.; Bera,J.; Wester,E.; Ghedin,E.; Fedorova,N.; Tsitrin,T.; McLellan,M.; Stockwell,T.; Amedeo,P.; Appalla,L.; Bishop,B.; Edworthy,P.; Gupta,N.; Hoover,J.; Katzel,D.; Li,K.; Schobel,S.; Shrivastava,S.; Thovarai,V.; Wang,S.; Slemons,R.D.; Bowman,A.S.; Nolting,J.M.; Bao,Y.; Sanders,R.; Dernovoy,D.; Kiryutin,B.; Lipman,D.J.; Tatusova,T.
EPI415955	PB1	United States	2011-Aug-18	EPI_ISL_133953	A/swine/Ohio/11SW239/2011		Import from public-domain	Wentworth,D.E.; Dugan,V.; Halpin,R.A.; Lin,X.; Bera,J.; Wester,E.; Ghedin,E.; Fedorova,N.; Tsitrin,T.; McLellan,M.; Stockwell,T.; Amedeo,P.; Appalla,L.; Bishop,B.; Edworthy,P.; Gupta,N.; Hoover,J.; Katzel,D.; Li,K.; Schobel,S.; Shrivastava,S.; Thovarai,V.; Wang,S.; Slemons,R.D.; Bowman,A.S.; Nolting,J.M.; Nelson,S.; Bao,Y.; Sanders,R.; Dernovoy,D.; Kiryutin,B.; Lipman,D.J.; Tatusova,T.
EPI415963	PB1	United States	2011-Aug-18	EPI_ISL_133954	A/swine/Ohio/11SW240/2011		Import from public-domain	Wentworth,D.E.; Dugan,V.; Halpin,R.A.; Lin,X.; Bera,J.; Wester,E.; Ghedin,E.; Fedorova,N.; Tsitrin,T.; McLellan,M.; Stockwell,T.; Amedeo,P.; Appalla,L.; Bishop,B.; Edworthy,P.; Gupta,N.; Hoover,J.; Katzel,D.; Li,K.; Schobel,S.; Shrivastava,S.; Thovarai,V.; Wang,S.; Slemons,R.D.; Bowman,A.S.; Nolting,J.M.; Bao,Y.; Sanders,R.; Dernovoy,D.; Kiryutin,B.; Lipman,D.J.; Tatusova,T.
EPI467762	PB1	United States	2012-Dec-01	EPI_ISL_134287	A/swine/Iowa/A01432230/2012		Import from public-domain	Lin,K.; Haney,D.M.; Kurth,L.K.; Zhang,J.
EPI424079	PB1	United States	2012-Sep-27	EPI_ISL_135961	A/swine/Michigan/A01259001/2012		Import from public-domain	USDA Swine Surveillance,A.
EPI854899	PB1	United States	2012-Dec-01	EPI_ISL_136566	A/swine/Oklahoma/A01432269/2012		Import from public-domain	Lin,K.; Haney,D.M.; Kurth,L.K.; Zhang,J.
EPI889243	PB1	United States	2013-Jan-14	EPI_ISL_136649	A/swine/Minnesota/A01444719/2013		Import from public-domain	Culhane,M.
EPI893586	PB1	United States	2013-Jan-09	EPI_ISL_136650	A/swine/Nebraska/A01444489/2013		Import from public-domain	Culhane,M.
EPI893561	PB1	United States	2013-Jan-08	EPI_ISL_136651	A/swine/Illinois/A01444513/2013		Import from public-domain	Culhane,M.
EPI893633	PB1	United States	2013-Jan-07	EPI_ISL_136653	A/swine/Illinois/A01444496/2013		Import from public-domain	Culhane,M.
EPI1908910	PB1	United States	2013-Jan-15	EPI_ISL_136654	A/swine/Missouri/A01444664/2013		Import from public-domain	Culhane,M.
EPI854889	PB1	United States	2013-Jan-01	EPI_ISL_138207	A/swine/Missouri/A01432397/2013		Import from public-domain	Lin,K.; Haney,D.M.; Kurth,L.K.; Zhang,J.
EPI548200	PB1	United States	2013-Feb-21	EPI_ISL_139266	A/swine/Minnesota/A01445762/2013		Import from public-domain
EPI548208	PB1	United States	2013-Feb-25	EPI_ISL_139268	A/swine/Nebraska/A01445765/2013		Import from public-domain
EPI548216	PB1	United States	2013-Feb-25	EPI_ISL_139271	A/swine/Iowa/A01445788/2013		Import from public-domain
EPI446803	PB1	United States	2012-Nov-05	EPI_ISL_140905	A/swine/Kentucky/12TOSU1084/2012		Import from public-domain	Bowman,A.S.; Nelson,S.W.; Nolting,J.M.; Slemons,R.D.; Sreevatsan,S.
EPI446817	PB1	United States	2012-Nov-05	EPI_ISL_140906	A/swine/Kentucky/12TOSU1053/2012		Import from public-domain	Bowman,A.S.; Nelson,S.W.; Nolting,J.M.; Slemons,R.D.; Sreevatsan,S.
EPI446841	PB1	United States	2012-Nov-05	EPI_ISL_140909	A/swine/Kentucky/12TOSU1098/2012		Import from public-domain	Bowman,A.S.; Nelson,S.W.; Nolting,J.M.; Slemons,R.D.; Sreevatsan,S.
EPI446849	PB1	United States	2012-Nov-05	EPI_ISL_140910	A/swine/Kentucky/12TOSU1052/2012		Import from public-domain	Bowman,A.S.; Nelson,S.W.; Nolting,J.M.; Slemons,R.D.; Sreevatsan,S.
EPI446891	PB1	United States	2012-Nov-05	EPI_ISL_140915	A/swine/Kentucky/12TOSU1054/2012		Import from public-domain	Bowman,A.S.; Nelson,S.W.; Nolting,J.M.; Slemons,R.D.; Sreevatsan,S.
EPI446899	PB1	United States	2012-Nov-05	EPI_ISL_140916	A/swine/Kentucky/12TOSU1155/2012		Import from public-domain	Bowman,A.S.; Nelson,S.W.; Nolting,J.M.; Slemons,R.D.; Sreevatsan,S.
EPI451213	PB1	United States	2012-Dec-28	EPI_ISL_142026	A/swine/Illinois/A01158947/2012		Import from public-domain	USDA Swine Surveillance,A.
EPI893624	PB1	United States	2013-Apr-01	EPI_ISL_142222	A/swine/North Carolina/A01432660/2013		Import from public-domain	Lin,K.; Barnes,K.J.; Schulz,L.M.; Zhang,J.
EPI456941	PB1	Spain	2007-Jan-01	EPI_ISL_142645	A/Swine/Spain/80598LP4/2007		Import from public-domain	Baratelli,M.; Cordoba,L.; Perez,L.J.; Maldonado,J.; Fraile,L.; Nunez,J.I.; Montoya,M.
EPI457075	PB1	Korea, Republic of	2011-Dec-05	EPI_ISL_142690	A/swine/Korea/CY12-03/2011		Import from public-domain	Pascua,P.N.Q.; Lim,G.-J.; Choi,E.H.; Song,M.-S.; Kwon,H.-I.; Park,S.-J.; Baek,Y.H.; Kim,E.-H.; Kim,K.; Decano,A.G.; Lee,B.-J.; Kim,C.J.; Hong,S.-P.; Choi,Y.-K.
EPI854900	PB1	United States	2013-Apr-16	EPI_ISL_142733	A/swine/Nebraska/A01379861/2013		Import from public-domain	Culhane,M.
EPI457206	PB1	Korea, Republic of	2013-Apr-23	EPI_ISL_142739	A/swine/Korea/CY0423-12/2013		Import from public-domain	Pascua,P.N.Q.; Lim,G.-J.; Kim,Y.-I.; Kwon,H.-I.; Park,S.-J.; Kim,E.-H.; Kim,S.-M.; Decano,A.G.; Choi,E.-J.; Jeon,H.-Y.; Choi,Y.-K.
EPI457214	PB1	Korea, Republic of	2013-Apr-23	EPI_ISL_142741	A/swine/Korea/CY0423-33/2013		Import from public-domain	Pascua,P.N.Q.; Lim,G.-J.; Kim,Y.-I.; Kwon,H.-I.; Park,S.-J.; Kim,E.-H.; Kim,S.-M.; Decano,A.G.; Choi,E.-J.; Jeon,H.-Y.; Choi,Y.-K.
EPI893270	PB1	United States	2013-May-14	EPI_ISL_143444	A/swine/Nebraska/A01380652/2013		Import from public-domain	Culhane,M.
EPI461373	PB1	United States	2011-Aug-31	EPI_ISL_143869	A/swine/Ohio/11SW190/2011		Import from public-domain	Bowman,A.S.; Nelson,S.W.; Nolting,J.M.; Slemons,R.D.; Sreevatsan,S.
EPI461415	PB1	United States	2011-Aug-31	EPI_ISL_143874	A/swine/Ohio/11SW149/2011		Import from public-domain	Bowman,A.S.; Nelson,S.W.; Nolting,J.M.; Slemons,R.D.; Sreevatsan,S.
EPI465017	PB1	United States	2013-May-28	EPI_ISL_144932	A/swine/Illinois/A01215870/2013		Import from public-domain
EPI893581	PB1	United States	2013-Aug-01	EPI_ISL_145690	A/swine/North Carolina/A01432952/2013		Import from public-domain	Lin,K.; Barnes,K.J.; Zhang,J.
EPI467489	PB1	United States	2012-Jun-14	EPI_ISL_145705	A/swine/Illinois/A00857328/2012		Import from public-domain
EPI467497	PB1	United States	2012-Jun-14	EPI_ISL_145706	A/swine/Illinois/A00857325/2012		Import from public-domain
EPI690505	PB1	United States	2013-Jan-01	EPI_ISL_145746	A/swine/Missouri/A01432837/2013		Import from public-domain
EPI485103	PB1	Spain	2011-Feb-01	EPI_ISL_149801	A/swine/Spain/10/2011		Import from public-domain	Martin-Valls,G.E.; Simon-Grife,M.; Van Boheemen,S.; de Graaf,M.; Bestebroer,T.M.; Busquets,N.; Martin,M.; Casal,J.; Fouchier,R.A.M.; Mateu,E.
EPI485160	PB1	Spain	2010-Apr-01	EPI_ISL_149815	A/swine/Spain/09/2010		Import from public-domain	Martin-Valls,G.E.; Simon-Grife,M.; Van Boheemen,S.; de Graaf,M.; Bestebroer,T.M.; Busquets,N.; Martin,M.; Casal,J.; Fouchier,R.A.M.; Mateu,E.
EPI485946	PB1	United States	2013-Feb-26	EPI_ISL_150099	A/swine/Iowa/13B092/2013		Import from public-domain	Huber,V.C.; Brunick,C.; Ingebrigtson,M.
EPI485970	PB1	United States	2013-Mar-26	EPI_ISL_150109	A/swine/Iowa/13C094/2013		Import from public-domain	Huber,V.C.; Brunick,C.; Weber,C.; Hansen,A.; Broders,C.
EPI488611	PB1	United States	2006-Jun-21	EPI_ISL_150839	A/swine/Texas/SG1250/2006		Import from public-domain	Wentworth,D.E.; Dugan,V.; Halpin,R.A.; Lin,X.; Bera,J.; Wester,E.; Ghedin,E.; Fedorova,N.; Tsitrin,T.; McLellan,M.; Stockwell,T.; Amedeo,P.; Appalla,L.; Bishop,B.; Edworthy,P.; Gupta,N.; Hoover,J.; Katzel,D.; Li,K.; Schobel,S.; Shrivastava,S.; Thovarai,V.; Wang,S.; Detmer,S.; Bao,Y.; Sanders,R.; Dernovoy,D.; Kiryutin,B.; Lipman,D.J.; Tatusova,T.
EPI488625	PB1	United States	2006-Jun-22	EPI_ISL_150840	A/swine/North Carolina/01169/2006		Import from public-domain	Wentworth,D.E.; Dugan,V.; Halpin,R.A.; Lin,X.; Bera,J.; Wester,E.; Ghedin,E.; Fedorova,N.; Tsitrin,T.; McLellan,M.; Stockwell,T.; Amedeo,P.; Appalla,L.; Bishop,B.; Edworthy,P.; Gupta,N.; Hoover,J.; Katzel,D.; Li,K.; Schobel,S.; Shrivastava,S.; Thovarai,V.; Wang,S.; Detmer,S.; Bao,Y.; Sanders,R.; Dernovoy,D.; Kiryutin,B.; Lipman,D.J.; Tatusova,T.
EPI488604	PB1	United States	2006-Nov-02	EPI_ISL_150846	A/swine/Texas/01308/2006		Import from public-domain	Wentworth,D.E.; Dugan,V.; Halpin,R.A.; Lin,X.; Bera,J.; Wester,E.; Ghedin,E.; Fedorova,N.; Tsitrin,T.; McLellan,M.; Stockwell,T.; Amedeo,P.; Appalla,L.; Bishop,B.; Edworthy,P.; Gupta,N.; Hoover,J.; Katzel,D.; Li,K.; Schobel,S.; Shrivastava,S.; Thovarai,V.; Wang,S.; Detmer,S.; Bao,Y.; Sanders,R.; Dernovoy,D.; Kiryutin,B.; Lipman,D.J.; Tatusova,T.
EPI488716	PB1	United States	2007-Aug-23	EPI_ISL_150873	A/swine/Oklahoma/01741/2007		Import from public-domain	Wentworth,D.E.; Dugan,V.; Halpin,R.A.; Lin,X.; Bera,J.; Wester,E.; Ghedin,E.; Fedorova,N.; Tsitrin,T.; McLellan,M.; Stockwell,T.; Amedeo,P.; Appalla,L.; Bishop,B.; Edworthy,P.; Gupta,N.; Hoover,J.; Katzel,D.; Li,K.; Schobel,S.; Shrivastava,S.; Thovarai,V.; Wang,S.; Detmer,S.; Bao,Y.; Sanders,R.; Dernovoy,D.; Kiryutin,B.; Lipman,D.J.; Tatusova,T.
EPI488709	PB1	United States	2007-Mar-08	EPI_ISL_150875	A/swine/Texas/01492/2007		Import from public-domain	Wentworth,D.E.; Dugan,V.; Halpin,R.A.; Lin,X.; Bera,J.; Wester,E.; Ghedin,E.; Fedorova,N.; Tsitrin,T.; McLellan,M.; Stockwell,T.; Amedeo,P.; Appalla,L.; Bishop,B.; Edworthy,P.; Gupta,N.; Hoover,J.; Katzel,D.; Li,K.; Schobel,S.; Shrivastava,S.; Thovarai,V.; Wang,S.; Detmer,S.; Bao,Y.; Sanders,R.; Dernovoy,D.; Kiryutin,B.; Lipman,D.J.; Tatusova,T.
EPI488816	PB1	United States	2008-Apr-02	EPI_ISL_150889	A/swine/Oklahoma/02107/2008		Import from public-domain	Wentworth,D.E.; Dugan,V.; Halpin,R.A.; Lin,X.; Bera,J.; Wester,E.; Ghedin,E.; Fedorova,N.; Tsitrin,T.; McLellan,M.; Stockwell,T.; Amedeo,P.; Appalla,L.; Bishop,B.; Edworthy,P.; Gupta,N.; Hoover,J.; Katzel,D.; Li,K.; Schobel,S.; Shrivastava,S.; Thovarai,V.; Wang,S.; Detmer,S.; Bao,Y.; Sanders,R.; Dernovoy,D.; Kiryutin,B.; Lipman,D.J.; Tatusova,T.
EPI488823	PB1	United States	2008-Feb-29	EPI_ISL_150892	A/swine/Oklahoma/02056/2008		Import from public-domain	Wentworth,D.E.; Dugan,V.; Halpin,R.A.; Lin,X.; Bera,J.; Wester,E.; Ghedin,E.; Fedorova,N.; Tsitrin,T.; McLellan,M.; Stockwell,T.; Amedeo,P.; Appalla,L.; Bishop,B.; Edworthy,P.; Gupta,N.; Hoover,J.; Katzel,D.; Li,K.; Schobel,S.; Shrivastava,S.; Thovarai,V.; Wang,S.; Detmer,S.; Bao,Y.; Sanders,R.; Dernovoy,D.; Kiryutin,B.; Lipman,D.J.; Tatusova,T.
EPI488935	PB1	United States	2009-Jan-30	EPI_ISL_150932	A/swine/Kentucky/02564/2009		Import from public-domain	Wentworth,D.E.; Dugan,V.; Halpin,R.A.; Lin,X.; Bera,J.; Wester,E.; Ghedin,E.; Fedorova,N.; Tsitrin,T.; McLellan,M.; Stockwell,T.; Amedeo,P.; Appalla,L.; Bishop,B.; Edworthy,P.; Gupta,N.; Hoover,J.; Katzel,D.; Li,K.; Schobel,S.; Shrivastava,S.; Thovarai,V.; Wang,S.; Detmer,S.; Bao,Y.; Sanders,R.; Dernovoy,D.; Kiryutin,B.; Lipman,D.J.; Tatusova,T.
EPI488942	PB1	United States	2009-Feb-10	EPI_ISL_150933	A/swine/Kentucky/02573/2009		Import from public-domain	Wentworth,D.E.; Dugan,V.; Halpin,R.A.; Lin,X.; Bera,J.; Wester,E.; Ghedin,E.; Fedorova,N.; Tsitrin,T.; McLellan,M.; Stockwell,T.; Amedeo,P.; Appalla,L.; Bishop,B.; Edworthy,P.; Gupta,N.; Hoover,J.; Katzel,D.; Li,K.; Schobel,S.; Shrivastava,S.; Thovarai,V.; Wang,S.; Detmer,S.; Bao,Y.; Sanders,R.; Dernovoy,D.; Kiryutin,B.; Lipman,D.J.; Tatusova,T.
EPI489054	PB1	United States	2010-Nov-23	EPI_ISL_150986	A/swine/Minnesota/SG1370/2010		Import from public-domain	Wentworth,D.E.; Dugan,V.; Halpin,R.A.; Lin,X.; Bera,J.; Wester,E.; Ghedin,E.; Fedorova,N.; Tsitrin,T.; McLellan,M.; Stockwell,T.; Amedeo,P.; Appalla,L.; Bishop,B.; Edworthy,P.; Gupta,N.; Hoover,J.; Katzel,D.; Li,K.; Schobel,S.; Shrivastava,S.; Thovarai,V.; Wang,S.; Detmer,S.; Bao,Y.; Sanders,R.; Dernovoy,D.; Kiryutin,B.; Lipman,D.J.; Tatusova,T.
EPI489061	PB1	United States	2010-Sep-24	EPI_ISL_150987	A/swine/Minnesota/3128/2010		Import from public-domain	Wentworth,D.E.; Dugan,V.; Halpin,R.A.; Lin,X.; Bera,J.; Wester,E.; Ghedin,E.; Fedorova,N.; Tsitrin,T.; McLellan,M.; Stockwell,T.; Amedeo,P.; Appalla,L.; Bishop,B.; Edworthy,P.; Gupta,N.; Hoover,J.; Katzel,D.; Li,K.; Schobel,S.; Shrivastava,S.; Thovarai,V.; Wang,S.; Detmer,S.; Bao,Y.; Sanders,R.; Dernovoy,D.; Kiryutin,B.; Lipman,D.J.; Tatusova,T.
EPI489068	PB1	United States	2011-Aug-17	EPI_ISL_150988	A/swine/Arkansas/SG1375/2011		Import from public-domain	Wentworth,D.E.; Dugan,V.; Halpin,R.A.; Lin,X.; Bera,J.; Wester,E.; Ghedin,E.; Fedorova,N.; Tsitrin,T.; McLellan,M.; Stockwell,T.; Amedeo,P.; Appalla,L.; Bishop,B.; Edworthy,P.; Gupta,N.; Hoover,J.; Katzel,D.; Li,K.; Schobel,S.; Shrivastava,S.; Thovarai,V.; Wang,S.; Detmer,S.; Bao,Y.; Sanders,R.; Dernovoy,D.; Kiryutin,B.; Lipman,D.J.; Tatusova,T.
EPI489075	PB1	United States	2011-Jan-26	EPI_ISL_150989	A/swine/Arkansas/SG1376/2011		Import from public-domain	Wentworth,D.E.; Dugan,V.; Halpin,R.A.; Lin,X.; Bera,J.; Wester,E.; Ghedin,E.; Fedorova,N.; Tsitrin,T.; McLellan,M.; Stockwell,T.; Amedeo,P.; Appalla,L.; Bishop,B.; Edworthy,P.; Gupta,N.; Hoover,J.; Katzel,D.; Li,K.; Schobel,S.; Shrivastava,S.; Thovarai,V.; Wang,S.; Detmer,S.; Bao,Y.; Sanders,R.; Dernovoy,D.; Kiryutin,B.; Lipman,D.J.; Tatusova,T.
EPI489082	PB1	United States	2011-Apr-29	EPI_ISL_150990	A/swine/Arkansas/SG1377/2011		Import from public-domain	Wentworth,D.E.; Dugan,V.; Halpin,R.A.; Lin,X.; Bera,J.; Wester,E.; Ghedin,E.; Fedorova,N.; Tsitrin,T.; McLellan,M.; Stockwell,T.; Amedeo,P.; Appalla,L.; Bishop,B.; Edworthy,P.; Gupta,N.; Hoover,J.; Katzel,D.; Li,K.; Schobel,S.; Shrivastava,S.; Thovarai,V.; Wang,S.; Detmer,S.; Bao,Y.; Sanders,R.; Dernovoy,D.; Kiryutin,B.; Lipman,D.J.; Tatusova,T.
EPI489089	PB1	United States	2011-Jun-16	EPI_ISL_150991	A/swine/Arkansas/SG1378/2011		Import from public-domain	Wentworth,D.E.; Dugan,V.; Halpin,R.A.; Lin,X.; Bera,J.; Wester,E.; Ghedin,E.; Fedorova,N.; Tsitrin,T.; McLellan,M.; Stockwell,T.; Amedeo,P.; Appalla,L.; Bishop,B.; Edworthy,P.; Gupta,N.; Hoover,J.; Katzel,D.; Li,K.; Schobel,S.; Shrivastava,S.; Thovarai,V.; Wang,S.; Detmer,S.; Bao,Y.; Sanders,R.; Dernovoy,D.; Kiryutin,B.; Lipman,D.J.; Tatusova,T.
EPI489096	PB1	United States	2011-Sep-01	EPI_ISL_150992	A/swine/Arkansas/SG1383/2011		Import from public-domain	Wentworth,D.E.; Dugan,V.; Halpin,R.A.; Lin,X.; Bera,J.; Wester,E.; Ghedin,E.; Fedorova,N.; Tsitrin,T.; McLellan,M.; Stockwell,T.; Amedeo,P.; Appalla,L.; Bishop,B.; Edworthy,P.; Gupta,N.; Hoover,J.; Katzel,D.; Li,K.; Schobel,S.; Shrivastava,S.; Thovarai,V.; Wang,S.; Detmer,S.; Bao,Y.; Sanders,R.; Dernovoy,D.; Kiryutin,B.; Lipman,D.J.; Tatusova,T.
EPI489103	PB1	United States	2011-Jul-13	EPI_ISL_150993	A/swine/Arkansas/SG1384/2011		Import from public-domain	Wentworth,D.E.; Dugan,V.; Halpin,R.A.; Lin,X.; Bera,J.; Wester,E.; Ghedin,E.; Fedorova,N.; Tsitrin,T.; McLellan,M.; Stockwell,T.; Amedeo,P.; Appalla,L.; Bishop,B.; Edworthy,P.; Gupta,N.; Hoover,J.; Katzel,D.; Li,K.; Schobel,S.; Shrivastava,S.; Thovarai,V.; Wang,S.; Detmer,S.; Bao,Y.; Sanders,R.; Dernovoy,D.; Kiryutin,B.; Lipman,D.J.; Tatusova,T.
EPI489131	PB1	United States	2011-Mar-25	EPI_ISL_150997	A/swine/North Carolina/SG1388/2011		Import from public-domain	Wentworth,D.E.; Dugan,V.; Halpin,R.A.; Lin,X.; Bera,J.; Wester,E.; Ghedin,E.; Fedorova,N.; Tsitrin,T.; McLellan,M.; Stockwell,T.; Amedeo,P.; Appalla,L.; Bishop,B.; Edworthy,P.; Gupta,N.; Hoover,J.; Katzel,D.; Li,K.; Schobel,S.; Shrivastava,S.; Thovarai,V.; Wang,S.; Detmer,S.; Bao,Y.; Sanders,R.; Dernovoy,D.; Kiryutin,B.; Lipman,D.J.; Tatusova,T.
EPI489138	PB1	United States	2011-Mar-18	EPI_ISL_150998	A/swine/North Carolina/SG1389/2011		Import from public-domain	Wentworth,D.E.; Dugan,V.; Halpin,R.A.; Lin,X.; Bera,J.; Wester,E.; Ghedin,E.; Fedorova,N.; Tsitrin,T.; McLellan,M.; Stockwell,T.; Amedeo,P.; Appalla,L.; Bishop,B.; Edworthy,P.; Gupta,N.; Hoover,J.; Katzel,D.; Li,K.; Schobel,S.; Shrivastava,S.; Thovarai,V.; Wang,S.; Detmer,S.; Bao,Y.; Sanders,R.; Dernovoy,D.; Kiryutin,B.; Lipman,D.J.; Tatusova,T.
EPI489145	PB1	United States	2011-Mar-30	EPI_ISL_150999	A/swine/North Carolina/SG1391/2011		Import from public-domain	Wentworth,D.E.; Dugan,V.; Halpin,R.A.; Lin,X.; Bera,J.; Wester,E.; Ghedin,E.; Fedorova,N.; Tsitrin,T.; McLellan,M.; Stockwell,T.; Amedeo,P.; Appalla,L.; Bishop,B.; Edworthy,P.; Gupta,N.; Hoover,J.; Katzel,D.; Li,K.; Schobel,S.; Shrivastava,S.; Thovarai,V.; Wang,S.; Detmer,S.; Bao,Y.; Sanders,R.; Dernovoy,D.; Kiryutin,B.; Lipman,D.J.; Tatusova,T.
EPI489159	PB1	United States	2011-Mar-31	EPI_ISL_151001	A/swine/Indiana/04254/2011		Import from public-domain	Wentworth,D.E.; Dugan,V.; Halpin,R.A.; Lin,X.; Bera,J.; Wester,E.; Ghedin,E.; Fedorova,N.; Tsitrin,T.; McLellan,M.; Stockwell,T.; Amedeo,P.; Appalla,L.; Bishop,B.; Edworthy,P.; Gupta,N.; Hoover,J.; Katzel,D.; Li,K.; Schobel,S.; Shrivastava,S.; Thovarai,V.; Wang,S.; Detmer,S.; Bao,Y.; Sanders,R.; Dernovoy,D.; Kiryutin,B.; Lipman,D.J.; Tatusova,T.
EPI489173	PB1	United States	2011-Oct-06	EPI_ISL_151003	A/swine/Minnesota/SG1402/2011		Import from public-domain	Wentworth,D.E.; Dugan,V.; Halpin,R.A.; Lin,X.; Bera,J.; Wester,E.; Ghedin,E.; Fedorova,N.; Tsitrin,T.; McLellan,M.; Stockwell,T.; Amedeo,P.; Appalla,L.; Bishop,B.; Edworthy,P.; Gupta,N.; Hoover,J.; Katzel,D.; Li,K.; Schobel,S.; Shrivastava,S.; Thovarai,V.; Wang,S.; Detmer,S.; Bao,Y.; Sanders,R.; Dernovoy,D.; Kiryutin,B.; Lipman,D.J.; Tatusova,T.
EPI489642	PB1	United States	2013-Feb-26	EPI_ISL_151131	A/swine/Iowa/13B093/2013		Import from public-domain	Huber,V.C.; Brunick,C.; Weber,C.; Hansen,A.; Broders,C.
EPI490226	PB1	United States	2011-Sep-28	EPI_ISL_151180	A/swine/North Carolina/SG1394/2011		Import from public-domain	Wentworth,D.E.; Dugan,V.; Halpin,R.A.; Lin,X.; Bera,J.; Wester,E.; Ghedin,E.; Fedorova,N.; Tsitrin,T.; McLellan,M.; Stockwell,T.; Amedeo,P.; Appalla,L.; Bishop,B.; Edworthy,P.; Gupta,N.; Hoover,J.; Katzel,D.; Li,K.; Schobel,S.; Shrivastava,S.; Thovarai,V.; Wang,S.; Detmer,S.; Bao,Y.; Sanders,R.; Dernovoy,D.; Kiryutin,B.; Lipman,D.J.; Tatusova,T.
EPI491787	PB1	United States	2005-Jan-27	EPI_ISL_151623	A/swine/North Carolina/SG1232/2005		Import from public-domain	Wentworth,D.E.; Dugan,V.; Halpin,R.A.; Lin,X.; Bera,J.; Wester,E.; Ghedin,E.; Fedorova,N.; Tsitrin,T.; McLellan,M.; Stockwell,T.; Amedeo,P.; Appalla,L.; Bishop,B.; Edworthy,P.; Gupta,N.; Hoover,J.; Katzel,D.; Li,K.; Schobel,S.; Shrivastava,S.; Thovarai,V.; Wang,S.; Detmer,S.; Bao,Y.; Sanders,R.; Dernovoy,D.; Kiryutin,B.; Lipman,D.J.; Tatusova,T.
EPI491855	PB1	United States	2009-Sep-16	EPI_ISL_151629	A/swine/Missouri/SG1343/2009		Import from public-domain	Wentworth,D.E.; Dugan,V.; Halpin,R.A.; Lin,X.; Bera,J.; Wester,E.; Ghedin,E.; Fedorova,N.; Tsitrin,T.; McLellan,M.; Stockwell,T.; Amedeo,P.; Appalla,L.; Bishop,B.; Edworthy,P.; Gupta,N.; Hoover,J.; Katzel,D.; Li,K.; Schobel,S.; Shrivastava,S.; Thovarai,V.; Wang,S.; Detmer,S.; Bao,Y.; Sanders,R.; Dernovoy,D.; Kiryutin,B.; Lipman,D.J.; Tatusova,T.
EPI492012	PB1	United States	2007-Jan-26	EPI_ISL_151642	A/swine/Oklahoma/01452/2007		Import from public-domain	Wentworth,D.E.; Dugan,V.; Halpin,R.A.; Lin,X.; Bera,J.; Wester,E.; Ghedin,E.; Fedorova,N.; Tsitrin,T.; McLellan,M.; Stockwell,T.; Amedeo,P.; Appalla,L.; Bishop,B.; Edworthy,P.; Gupta,N.; Hoover,J.; Katzel,D.; Li,K.; Schobel,S.; Shrivastava,S.; Thovarai,V.; Wang,S.; Detmer,S.; Bao,Y.; Sanders,R.; Dernovoy,D.; Kiryutin,B.; Lipman,D.J.; Tatusova,T.
EPI492020	PB1	United States	2007-Apr-12	EPI_ISL_151643	A/swine/Iowa/SG1290/2007		Import from public-domain	Wentworth,D.E.; Dugan,V.; Halpin,R.A.; Lin,X.; Bera,J.; Wester,E.; Ghedin,E.; Fedorova,N.; Tsitrin,T.; McLellan,M.; Stockwell,T.; Amedeo,P.; Appalla,L.; Bishop,B.; Edworthy,P.; Gupta,N.; Hoover,J.; Katzel,D.; Li,K.; Schobel,S.; Shrivastava,S.; Thovarai,V.; Wang,S.; Detmer,S.; Bao,Y.; Sanders,R.; Dernovoy,D.; Kiryutin,B.; Lipman,D.J.; Tatusova,T.
EPI492028	PB1	United States	2008-Oct-10	EPI_ISL_151644	A/swine/Arkansas/02404/2008		Import from public-domain	Wentworth,D.E.; Dugan,V.; Halpin,R.A.; Lin,X.; Bera,J.; Wester,E.; Ghedin,E.; Fedorova,N.; Tsitrin,T.; McLellan,M.; Stockwell,T.; Amedeo,P.; Appalla,L.; Bishop,B.; Edworthy,P.; Gupta,N.; Hoover,J.; Katzel,D.; Li,K.; Schobel,S.; Shrivastava,S.; Thovarai,V.; Wang,S.; Detmer,S.; Bao,Y.; Sanders,R.; Dernovoy,D.; Kiryutin,B.; Lipman,D.J.; Tatusova,T.
EPI492629	PB1	United States	2013-Sep-19	EPI_ISL_151780	A/swine/Illinois/A00843191/2013		Import from public-domain
EPI854902	PB1	United States	2013-Oct-10	EPI_ISL_151925	A/swine/Kansas/A01377088/2013		Import from public-domain	Ma,J.; Bai,J.; Hesse,R.A.; Sloan,H.; Ma,W.
EPI493637	PB1	United States	2013-Mar-26	EPI_ISL_151990	A/swine/Iowa/13C096/2013		Import from public-domain	Huber,V.C.; Brunick,C.; Weber,C.; Hansen,A.; Broders,C.; Ingebrigtson,M.
EPI493645	PB1	United States	2013-Mar-26	EPI_ISL_151991	A/swine/Iowa/13C098/2013		Import from public-domain	Huber,V.C.; Brunick,C.; Weber,C.; Hansen,A.; Broders,C.; Ingebrigtson,M.
EPI493661	PB1	United States	2013-Mar-26	EPI_ISL_151993	A/swine/Iowa/13C097/2013		Import from public-domain	Huber,V.C.; Brunick,C.; Weber,C.; Hansen,A.; Broders,C.; Ingebrigtson,M.
EPI499721	PB1	United States	2012-Jun-12	EPI_ISL_153755	A/swine/Illinois/A00857322/2012		Import from public-domain
EPI641647	PB1	United States	2013-Oct-31	EPI_ISL_153757	A/swine/North Carolina/A01290777/2013		Import from public-domain
EPI499967	PB1	United States	2013-Oct-28	EPI_ISL_153861	A/swine/Nebraska/A01104068/2013		Import from public-domain
EPI499976	PB1	United States	2013-Oct-31	EPI_ISL_153862	A/swine/Nebraska/A01104071/2013		Import from public-domain
EPI641641	PB1	United States	2013-Dec-01	EPI_ISL_155695	A/swine/North Carolina/A01290932/2013		Import from public-domain	Lin,K.; Deike,P.H.; Zhang,J.
EPI506431	PB1	United States	2011-Apr-07	EPI_ISL_156333	A/swine/Indiana/A00968332/2011		Import from public-domain
EPI506475	PB1	United States	2012-Feb-08	EPI_ISL_156338	A/swine/Indiana/A00968358/2012		Import from public-domain
EPI641788	PB1	United States	2014-Jan-01	EPI_ISL_157196	A/swine/Missouri/A01411322/2014		Import from public-domain	Lin,K.; Deike,P.H.; Zhang,J.
EPI521921	PB1	Vietnam	2011-Dec-13	EPI_ISL_160437	A/swine/DongNai/03-03-2/2011	National Institute of Animal Health	National Institute of Animal Health
EPI524357	PB1	Vietnam	2012-Dec-04	EPI_ISL_160787	A/swine/Bac Ninh/344/2012	National Institute of Animal Health	National Institute of Animal Health
EPI524509	PB1	Vietnam	2012-Sep-18	EPI_ISL_160807	A/swine/TienGiang/01-06-1/2012	National Institute of Animal Health	National Institute of Animal Health
EPI526909	PB1	United States	2013-Jul-01	EPI_ISL_161113	A/swine/Indiana/13TOSU1053/2013		Import from public-domain	Bowman,A.; Nelson,S.; Sreevatsan,S.; Suwannakarn,K.; Slemons,R.
EPI526937	PB1	United States	2013-Jul-01	EPI_ISL_161118	A/swine/Indiana/13TOSU1044/2013		Import from public-domain	Bowman,A.; Nelson,S.; Sreevatsan,S.; Suwannakarn,K.; Slemons,R.
EPI526943	PB1	United States	2013-Oct-01	EPI_ISL_161119	A/swine/Texas/13TOSU6276/2013		Import from public-domain	Bowman,A.; Nelson,S.; Sreevatsan,S.; Suwannakarn,K.; Slemons,R.
EPI526962	PB1	United States	2013-Jul-01	EPI_ISL_161121	A/swine/Indiana/13TOSU1142/2013		Import from public-domain	Bowman,A.; Nelson,S.; Sreevatsan,S.; Suwannakarn,K.; Slemons,R.
EPI526974	PB1	United States	2013-Jul-01	EPI_ISL_161123	A/swine/Indiana/13TOSU1052/2013		Import from public-domain	Bowman,A.; Nelson,S.; Sreevatsan,S.; Suwannakarn,K.; Slemons,R.
EPI526999	PB1	United States	2013-Jul-01	EPI_ISL_161126	A/swine/Indiana/13TOSU1049/2013		Import from public-domain	Bowman,A.; Nelson,S.; Sreevatsan,S.; Suwannakarn,K.; Slemons,R.
EPI527005	PB1	United States	2013-Jul-01	EPI_ISL_161127	A/swine/Indiana/13TOSU1056/2013		Import from public-domain	Bowman,A.; Nelson,S.; Sreevatsan,S.; Suwannakarn,K.; Slemons,R.
EPI527011	PB1	United States	2013-Jun-01	EPI_ISL_161128	A/swine/Ohio/13TOSU0554/2013		Import from public-domain	Bowman,A.; Nelson,S.; Sreevatsan,S.; Suwannakarn,K.; Slemons,R.
EPI527047	PB1	United States	2013-Jul-01	EPI_ISL_161133	A/swine/Indiana/13TOSU1060/2013		Import from public-domain	Bowman,A.; Nelson,S.; Sreevatsan,S.; Suwannakarn,K.; Slemons,R.
EPI527059	PB1	United States	2013-Jul-01	EPI_ISL_161135	A/swine/Indiana/13TOSU1160/2013		Import from public-domain	Bowman,A.; Nelson,S.; Sreevatsan,S.; Suwannakarn,K.; Slemons,R.
EPI527053	PB1	United States	2013-Jun-01	EPI_ISL_161136	A/swine/Ohio/13TOSU0558/2013		Import from public-domain	Bowman,A.; Nelson,S.; Sreevatsan,S.; Suwannakarn,K.; Slemons,R.
EPI527070	PB1	United States	2013-Jul-01	EPI_ISL_161137	A/swine/Indiana/13TOSU1045/2013		Import from public-domain	Bowman,A.; Nelson,S.; Sreevatsan,S.; Suwannakarn,K.; Slemons,R.
EPI527132	PB1	United States	2013-Jul-01	EPI_ISL_161145	A/swine/Indiana/13TOSU1058/2013		Import from public-domain	Bowman,A.; Nelson,S.; Sreevatsan,S.; Suwannakarn,K.; Slemons,R.
EPI527149	PB1	United States	2013-Jul-01	EPI_ISL_161148	A/swine/Indiana/13TOSU1048/2013		Import from public-domain	Bowman,A.; Nelson,S.; Sreevatsan,S.; Suwannakarn,K.; Slemons,R.
EPI527155	PB1	United States	2013-Jul-01	EPI_ISL_161149	A/swine/Indiana/13TOSU1158/2013		Import from public-domain	Bowman,A.; Nelson,S.; Sreevatsan,S.; Suwannakarn,K.; Slemons,R.
EPI527864	PB1	United States	2013-Jul-01	EPI_ISL_161157	A/swine/Indiana/13TOSU1047/2013		Import from public-domain	Bowman,A.; Nelson,S.; Sreevatsan,S.; Suwannakarn,K.; Slemons,R.
EPI527922	PB1	United States	2013-Jul-01	EPI_ISL_161168	A/swine/Indiana/13TOSU1145/2013		Import from public-domain	Bowman,A.; Nelson,S.; Sreevatsan,S.; Suwannakarn,K.; Slemons,R.
EPI527954	PB1	United States	2013-Jul-01	EPI_ISL_161177	A/swine/Indiana/13TOSU1151/2013		Import from public-domain	Bowman,A.; Nelson,S.; Sreevatsan,S.; Suwannakarn,K.; Slemons,R.
EPI528005	PB1	United States	2013-Jul-01	EPI_ISL_161183	A/swine/Ohio/13TOSU0888/2013		Import from public-domain	Bowman,A.; Nelson,S.; Sreevatsan,S.; Suwannakarn,K.; Slemons,R.
EPI528417	PB1	United States	2013-Oct-01	EPI_ISL_161188	A/swine/Texas/13TOSU6273/2013		Import from public-domain	Bowman,A.; Nelson,S.; Sreevatsan,S.; Suwannakarn,K.; Slemons,R.
EPI528432	PB1	United States	2013-Jul-01	EPI_ISL_161189	A/swine/Indiana/13TOSU1144/2013		Import from public-domain	Bowman,A.; Nelson,S.; Sreevatsan,S.; Suwannakarn,K.; Slemons,R.
EPI528433	PB1	United States	2013-Jul-01	EPI_ISL_161190	A/swine/Indiana/13TOSU1149/2013		Import from public-domain	Bowman,A.; Nelson,S.; Sreevatsan,S.; Suwannakarn,K.; Slemons,R.
EPI528477	PB1	United States	2013-Jul-01	EPI_ISL_161193	A/swine/Indiana/13TOSU1143/2013		Import from public-domain	Bowman,A.; Nelson,S.; Sreevatsan,S.; Suwannakarn,K.; Slemons,R.
EPI663592	PB1	United States	2014-Apr-01	EPI_ISL_162584	A/swine/Kansas/A01377287/2014		Import from public-domain	Duff,M.A.; Ma,J.; Hesse,R.A.; Sloan,H.; Bai,J.; Ma,W.
EPI532027	PB1	Vietnam	2013-Dec-05	EPI_ISL_162678	A/swine/Bac Ninh/354/2013	National Institute of Animal Health	National Institute of Animal Health
EPI532075	PB1	Vietnam	2012-Sep-18	EPI_ISL_162684	A/swine/TienGiang/01-08-1/2012	National Institute of Animal Health	National Institute of Animal Health
EPI532083	PB1	Vietnam	2012-Sep-18	EPI_ISL_162685	A/swine/TienGiang/01-12-1/2012	National Institute of Animal Health	National Institute of Animal Health
EPI532662	PB1	Vietnam	2013-Dec-14	EPI_ISL_163045	A/swine/DongNai/07-19-2/2013	National Institute of Animal Health	National Institute of Animal Health
EPI532686	PB1	Vietnam	2013-Dec-14	EPI_ISL_163048	A/swine/DongNai/07-10-2/2013	National Institute of Animal Health	National Institute of Animal Health
EPI533008	PB1	Vietnam	2012-Sep-18	EPI_ISL_163184	A/swine/TienGiang/01-17-1/2012	National Institute of Animal Health	National Institute of Animal Health
EPI533016	PB1	Vietnam	2012-Sep-18	EPI_ISL_163185	A/swine/TienGiang/01-18-1/2012	National Institute of Animal Health	National Institute of Animal Health
EPI533024	PB1	Vietnam	2012-Sep-18	EPI_ISL_163186	A/swine/TienGiang/01-22-1/2012	National Institute of Animal Health	National Institute of Animal Health
EPI533032	PB1	Vietnam	2012-Sep-18	EPI_ISL_163187	A/swine/TienGiang/01-24-1/2012	National Institute of Animal Health	National Institute of Animal Health
EPI533040	PB1	Vietnam	2012-Sep-18	EPI_ISL_163188	A/swine/TienGiang/01-28-1/2012	National Institute of Animal Health	National Institute of Animal Health
EPI533048	PB1	Vietnam	2012-Sep-18	EPI_ISL_163189	A/swine/TienGiang/01-29-1/2012	National Institute of Animal Health	National Institute of Animal Health
EPI533056	PB1	Vietnam	2012-Sep-18	EPI_ISL_163190	A/swine/TienGiang/01-30-1/2012	National Institute of Animal Health	National Institute of Animal Health
EPI533089	PB1	Vietnam	2012-Sep-18	EPI_ISL_163204	A/swine/TienGiang/01-20-1/2012		National Institute of Animal Health
EPI533097	PB1	Vietnam	2012-Sep-18	EPI_ISL_163205	A/swine/TienGiang/01-26-1/2012		National Institute of Animal Health
EPI533105	PB1	Vietnam	2012-Sep-18	EPI_ISL_163206	A/swine/TienGiang/01-27-1/2012		National Institute of Animal Health
EPI535108	PB1	United States	2014-May-12	EPI_ISL_163875	A/swine/Nebraska/A01104081/2014		Import from public-domain
EPI537273	PB1	Vietnam	2011-Dec-13	EPI_ISL_164461	A/swine/DongNai/03-16-2/2011	National Institute of Animal Health	National Institute of Animal Health
EPI537287	PB1	Vietnam	2011-Dec-13	EPI_ISL_164462	A/swine/DongNai/03-17-2/2011	National Institute of Animal Health	National Institute of Animal Health
EPI537295	PB1	Vietnam	2011-Dec-13	EPI_ISL_164463	A/swine/DongNai/03-18-2/2011	National Institute of Animal Health	National Institute of Animal Health
EPI537303	PB1	Vietnam	2011-Dec-13	EPI_ISL_164464	A/swine/DongNai/03-29-2/2011	National Institute of Animal Health	National Institute of Animal Health
EPI537311	PB1	Vietnam	2011-Dec-13	EPI_ISL_164465	A/swine/DongNai/03-30-2/2011	National Institute of Animal Health	National Institute of Animal Health
EPI839921	PB1	United States	2014-Sep-11	EPI_ISL_167435	A/swine/Nebraska/A01476438/2014		Import from public-domain	Lin,K.; Olson,W.J.; Zhang,J.
EPI550008	PB1	United States	2013-Feb-28	EPI_ISL_168302	A/swine/Texas/13TOSU0049/2013		Import from public-domain	Nelson,S.W.; Bowman,A.S.; Slemons,R.; Sreevatsan,S.
EPI550029	PB1	United States	2013-Aug-31	EPI_ISL_168305	A/swine/Indiana/13TOSU5248/2013		Import from public-domain	Nelson,S.W.; Bowman,A.S.; Slemons,R.; Sreevatsan,S.
EPI678475	PB1	United States	2014-Oct-21	EPI_ISL_170574	A/swine/North Carolina/A01476787/2014		Import from public-domain	Lin,K.; Olson,W.J.; Zhang,J.
EPI839907	PB1	United States	2014-Oct-10	EPI_ISL_171045	A/swine/Nebraska/A01476672/2014		Import from public-domain	Lin,K.; Olson,W.J.; Zhang,J.
EPI839858	PB1	United States	2014-Jun-03	EPI_ISL_174440	A/swine/Minnesota/A01567012/2014		Import from public-domain
EPI839792	PB1	United States	2014-May-27	EPI_ISL_174442	A/swine/Minnesota/A01567011/2014		Import from public-domain
EPI839868	PB1	United States	2015-Jan-08	EPI_ISL_174539	A/swine/Minnesota/A01567671/2015		Import from public-domain
EPI584510	PB1	United States	2006-Apr-10	EPI_ISL_177503	A/swine/Minnesota/01082/2006		Import from public-domain
EPI839941	PB1	United States	2015-Jan-14	EPI_ISL_180640	A/swine/Minnesota/A01567833/2015		Import from public-domain
EPI839843	PB1	United States	2014-Dec-16	EPI_ISL_180662	A/swine/Minnesota/A01567956/2014		Import from public-domain
EPI615669	PB1	United States	2011-Jul-06	EPI_ISL_189991	A/swine/Oklahoma/A01202414/2011		Import from public-domain	Stratton,J.
EPI615676	PB1	United States	2011-Feb-23	EPI_ISL_189992	A/swine/Illinois/A01134579/2011		Import from public-domain	Stratton,J.
EPI615598	PB1	United States	2011-Jul-13	EPI_ISL_189993	A/swine/Iowa/A01202444/2011		Import from public-domain	Stratton,J.
EPI615605	PB1	United States	2010-Nov-29	EPI_ISL_189994	A/swine/Illinois/A01047046/2010		Import from public-domain	Stratton,J.
EPI615637	PB1	United States	2010-Nov-29	EPI_ISL_189997	A/swine/Illinois/A01047044/2010		Import from public-domain	Stratton,J.
EPI615554	PB1	United States	2010-Nov-29	EPI_ISL_189998	A/swine/Illinois/A01047045/2010		Import from public-domain	Stratton,J.
EPI615500	PB1	United States	2011-Mar-10	EPI_ISL_190014	A/swine/Illinois/A01134720/2011		Import from public-domain	Stratton,J.
EPI1212937	PB1	United States	2015-May-21	EPI_ISL_191513	A/swine/Nebraska/A01822263/2015		Import from public-domain
EPI624409	PB1	Canada	2012-Oct-10	EPI_ISL_191722	A/swine/Ontario/68/2012		Import from public-domain	Grgic,H.; Costa,M.; Friendship,R.M.; Carman,S.; Nagy,E.; Poljak,Z.; Wideman,G.
EPI639623	PB1	Germany	2010-Jun-28	EPI_ISL_194997	A/swine/Germany/Steinfeld-IDT12115/2010		Import from public-domain	Watson,S.J.; Langat,P.; Reid,S.M.; Lam,T.T.; Cotten,M.; Kelly,M.; Van Reeth,K.; Qiu,Y.; Simon,G.; Bonin,E.; Foni,E.; Chiapponi,C.; Larsen,L.; Hjulsager,C.; Markowska-Daniel,I.; Urbaniak,K.; Durrwald,R.; Schlegel,M.; Huovilainen,A.; Davidson,I.; Dan,A.; Loeffen,W.; Edwards,S.; Bublot,M.; Vila,T.; Maldonado,J.; Valls,L.; Brown,I.H.; Pybus,O.G.; Kellam,P.; Tsan-Yuk Lam,T.; van Reeth,K.
EPI639651	PB1	Germany	2010-Jan-01	EPI_ISL_194999	A/swine/Germany/Holdorf-IDT12357/2010		Import from public-domain	Watson,S.J.; Langat,P.; Reid,S.M.; Lam,T.T.; Cotten,M.; Kelly,M.; Van Reeth,K.; Qiu,Y.; Simon,G.; Bonin,E.; Foni,E.; Chiapponi,C.; Larsen,L.; Hjulsager,C.; Markowska-Daniel,I.; Urbaniak,K.; Durrwald,R.; Schlegel,M.; Huovilainen,A.; Davidson,I.; Dan,A.; Loeffen,W.; Edwards,S.; Bublot,M.; Vila,T.; Maldonado,J.; Valls,L.; Brown,I.H.; Pybus,O.G.; Kellam,P.; Tsan-Yuk Lam,T.; van Reeth,K.
EPI639657	PB1	Germany	2011-Jan-04	EPI_ISL_195000	A/swine/Germany/Lohne-IDT12877/2011		Import from public-domain	Watson,S.J.; Langat,P.; Reid,S.M.; Lam,T.T.; Cotten,M.; Kelly,M.; Van Reeth,K.; Qiu,Y.; Simon,G.; Bonin,E.; Foni,E.; Chiapponi,C.; Larsen,L.; Hjulsager,C.; Markowska-Daniel,I.; Urbaniak,K.; Durrwald,R.; Schlegel,M.; Huovilainen,A.; Davidson,I.; Dan,A.; Loeffen,W.; Edwards,S.; Bublot,M.; Vila,T.; Maldonado,J.; Valls,L.; Brown,I.H.; Pybus,O.G.; Kellam,P.; Tsan-Yuk Lam,T.; van Reeth,K.
EPI639664	PB1	Germany	2011-Jan-25	EPI_ISL_195001	A/swine/Germany/Belecke-IDT12963/2011		Import from public-domain	Watson,S.J.; Langat,P.; Reid,S.M.; Lam,T.T.; Cotten,M.; Kelly,M.; Van Reeth,K.; Qiu,Y.; Simon,G.; Bonin,E.; Foni,E.; Chiapponi,C.; Larsen,L.; Hjulsager,C.; Markowska-Daniel,I.; Urbaniak,K.; Durrwald,R.; Schlegel,M.; Huovilainen,A.; Davidson,I.; Dan,A.; Loeffen,W.; Edwards,S.; Bublot,M.; Vila,T.; Maldonado,J.; Valls,L.; Brown,I.H.; Pybus,O.G.; Kellam,P.; Tsan-Yuk Lam,T.; van Reeth,K.
EPI639671	PB1	Germany	2011-Mar-09	EPI_ISL_195002	A/swine/Germany/Barle-IDT13149/2011		Import from public-domain	Watson,S.J.; Langat,P.; Reid,S.M.; Lam,T.T.; Cotten,M.; Kelly,M.; Van Reeth,K.; Qiu,Y.; Simon,G.; Bonin,E.; Foni,E.; Chiapponi,C.; Larsen,L.; Hjulsager,C.; Markowska-Daniel,I.; Urbaniak,K.; Durrwald,R.; Schlegel,M.; Huovilainen,A.; Davidson,I.; Dan,A.; Loeffen,W.; Edwards,S.; Bublot,M.; Vila,T.; Maldonado,J.; Valls,L.; Brown,I.H.; Pybus,O.G.; Kellam,P.; Tsan-Yuk Lam,T.; van Reeth,K.
EPI639637	PB1	Germany	2010-Jan-01	EPI_ISL_195003	A/swine/Germany/Nikolausdorf-IDT12279/2010		Import from public-domain	Watson,S.J.; Langat,P.; Reid,S.M.; Lam,T.T.; Cotten,M.; Kelly,M.; Van Reeth,K.; Qiu,Y.; Simon,G.; Bonin,E.; Foni,E.; Chiapponi,C.; Larsen,L.; Hjulsager,C.; Markowska-Daniel,I.; Urbaniak,K.; Durrwald,R.; Schlegel,M.; Huovilainen,A.; Davidson,I.; Dan,A.; Loeffen,W.; Edwards,S.; Bublot,M.; Vila,T.; Maldonado,J.; Valls,L.; Brown,I.H.; Pybus,O.G.; Kellam,P.; Tsan-Yuk Lam,T.; van Reeth,K.
EPI639727	PB1	France	2011-Jun-14	EPI_ISL_195010	A/swine/France/Vendee-0301/2011		Import from public-domain	Watson,S.J.; Langat,P.; Reid,S.M.; Lam,T.T.; Cotten,M.; Kelly,M.; Van Reeth,K.; Qiu,Y.; Simon,G.; Bonin,E.; Foni,E.; Chiapponi,C.; Larsen,L.; Hjulsager,C.; Markowska-Daniel,I.; Urbaniak,K.; Durrwald,R.; Schlegel,M.; Huovilainen,A.; Davidson,I.; Dan,A.; Loeffen,W.; Edwards,S.; Bublot,M.; Vila,T.; Maldonado,J.; Valls,L.; Brown,I.H.; Pybus,O.G.; Kellam,P.; Tsan-Yuk Lam,T.; van Reeth,K.
EPI639741	PB1	France	2011-Aug-01	EPI_ISL_195012	A/swine/France/IIIeetVilaine-0415/2011		Import from public-domain	Watson,S.J.; Langat,P.; Reid,S.M.; Lam,T.T.; Cotten,M.; Kelly,M.; Van Reeth,K.; Qiu,Y.; Simon,G.; Bonin,E.; Foni,E.; Chiapponi,C.; Larsen,L.; Hjulsager,C.; Markowska-Daniel,I.; Urbaniak,K.; Durrwald,R.; Schlegel,M.; Huovilainen,A.; Davidson,I.; Dan,A.; Loeffen,W.; Edwards,S.; Bublot,M.; Vila,T.; Maldonado,J.; Valls,L.; Brown,I.H.; Pybus,O.G.; Kellam,P.; Tsan-Yuk Lam,T.; van Reeth,K.
EPI639748	PB1	France	2011-Apr-21	EPI_ISL_195013	A/swine/France/IIIeetVilaine-0208/2011		Import from public-domain	Watson,S.J.; Langat,P.; Reid,S.M.; Lam,T.T.; Cotten,M.; Kelly,M.; Van Reeth,K.; Qiu,Y.; Simon,G.; Bonin,E.; Foni,E.; Chiapponi,C.; Larsen,L.; Hjulsager,C.; Markowska-Daniel,I.; Urbaniak,K.; Durrwald,R.; Schlegel,M.; Huovilainen,A.; Davidson,I.; Dan,A.; Loeffen,W.; Edwards,S.; Bublot,M.; Vila,T.; Maldonado,J.; Valls,L.; Brown,I.H.; Pybus,O.G.; Kellam,P.; Tsan-Yuk Lam,T.; van Reeth,K.
EPI639768	PB1	Italy	2011-Feb-18	EPI_ISL_195016	A/swine/Italy/41350/2011		Import from public-domain	Watson,S.J.; Langat,P.; Reid,S.M.; Lam,T.T.; Cotten,M.; Kelly,M.; Van Reeth,K.; Qiu,Y.; Simon,G.; Bonin,E.; Foni,E.; Chiapponi,C.; Larsen,L.; Hjulsager,C.; Markowska-Daniel,I.; Urbaniak,K.; Durrwald,R.; Schlegel,M.; Huovilainen,A.; Davidson,I.; Dan,A.; Loeffen,W.; Edwards,S.; Bublot,M.; Vila,T.; Maldonado,J.; Valls,L.; Brown,I.H.; Pybus,O.G.; Kellam,P.; Tsan-Yuk Lam,T.; van Reeth,K.
EPI639774	PB1	Italy	2011-Mar-09	EPI_ISL_195017	A/swine/Italy/57680/2011		Import from public-domain	Watson,S.J.; Langat,P.; Reid,S.M.; Lam,T.T.; Cotten,M.; Kelly,M.; Van Reeth,K.; Qiu,Y.; Simon,G.; Bonin,E.; Foni,E.; Chiapponi,C.; Larsen,L.; Hjulsager,C.; Markowska-Daniel,I.; Urbaniak,K.; Durrwald,R.; Schlegel,M.; Huovilainen,A.; Davidson,I.; Dan,A.; Loeffen,W.; Edwards,S.; Bublot,M.; Vila,T.; Maldonado,J.; Valls,L.; Brown,I.H.; Pybus,O.G.; Kellam,P.; Tsan-Yuk Lam,T.; van Reeth,K.
EPI639781	PB1	Italy	2010-Sep-29	EPI_ISL_195018	A/swine/Italy/275736/2010		Import from public-domain	Watson,S.J.; Langat,P.; Reid,S.M.; Lam,T.T.; Cotten,M.; Kelly,M.; Van Reeth,K.; Qiu,Y.; Simon,G.; Bonin,E.; Foni,E.; Chiapponi,C.; Larsen,L.; Hjulsager,C.; Markowska-Daniel,I.; Urbaniak,K.; Durrwald,R.; Schlegel,M.; Huovilainen,A.; Davidson,I.; Dan,A.; Loeffen,W.; Edwards,S.; Bublot,M.; Vila,T.; Maldonado,J.; Valls,L.; Brown,I.H.; Pybus,O.G.; Kellam,P.; Tsan-Yuk Lam,T.; van Reeth,K.
EPI639921	PB1	Netherlands	2011-Feb-01	EPI_ISL_195034	A/swine/Netherlands/Rheezerveen-66/2011		Import from public-domain	Watson,S.J.; Langat,P.; Reid,S.M.; Lam,T.T.; Cotten,M.; Kelly,M.; Van Reeth,K.; Qiu,Y.; Simon,G.; Bonin,E.; Foni,E.; Chiapponi,C.; Larsen,L.; Hjulsager,C.; Markowska-Daniel,I.; Urbaniak,K.; Durrwald,R.; Schlegel,M.; Huovilainen,A.; Davidson,I.; Dan,A.; Loeffen,W.; Edwards,S.; Bublot,M.; Vila,T.; Maldonado,J.; Valls,L.; Brown,I.H.; Pybus,O.G.; Kellam,P.; Tsan-Yuk Lam,T.; van Reeth,K.
EPI639865	PB1	Belgium	2012-Jan-12	EPI_ISL_195037	A/swine/Belgium/Oostkamp-26/2012		Import from public-domain	Watson,S.J.; Langat,P.; Reid,S.M.; Lam,T.T.; Cotten,M.; Kelly,M.; Van Reeth,K.; Qiu,Y.; Simon,G.; Bonin,E.; Foni,E.; Chiapponi,C.; Larsen,L.; Hjulsager,C.; Markowska-Daniel,I.; Urbaniak,K.; Durrwald,R.; Schlegel,M.; Huovilainen,A.; Davidson,I.; Dan,A.; Loeffen,W.; Edwards,S.; Bublot,M.; Vila,T.; Maldonado,J.; Valls,L.; Brown,I.H.; Pybus,O.G.; Kellam,P.; Tsan-Yuk Lam,T.; van Reeth,K.
EPI640044	PB1	Spain	2011-Feb-16	EPI_ISL_195055	A/swine/Spain/20423/2011		Import from public-domain	Watson,S.J.; Langat,P.; Reid,S.M.; Lam,T.T.; Cotten,M.; Kelly,M.; Van Reeth,K.; Qiu,Y.; Simon,G.; Bonin,E.; Foni,E.; Chiapponi,C.; Larsen,L.; Hjulsager,C.; Markowska-Daniel,I.; Urbaniak,K.; Durrwald,R.; Schlegel,M.; Huovilainen,A.; Davidson,I.; Dan,A.; Loeffen,W.; Edwards,S.; Bublot,M.; Vila,T.; Maldonado,J.; Valls,L.; Brown,I.H.; Pybus,O.G.; Kellam,P.; Tsan-Yuk Lam,T.; van Reeth,K.
EPI640065	PB1	Spain	2011-Jul-01	EPI_ISL_195057	A/swine/Spain/24237/2011		Import from public-domain	Watson,S.J.; Langat,P.; Reid,S.M.; Lam,T.T.; Cotten,M.; Kelly,M.; Van Reeth,K.; Qiu,Y.; Simon,G.; Bonin,E.; Foni,E.; Chiapponi,C.; Larsen,L.; Hjulsager,C.; Markowska-Daniel,I.; Urbaniak,K.; Durrwald,R.; Schlegel,M.; Huovilainen,A.; Davidson,I.; Dan,A.; Loeffen,W.; Edwards,S.; Bublot,M.; Vila,T.; Maldonado,J.; Valls,L.; Brown,I.H.; Pybus,O.G.; Kellam,P.; Tsan-Yuk Lam,T.; van Reeth,K.
EPI640093	PB1	France	2011-Apr-11	EPI_ISL_195062	A/swine/France/CotesdArmor-0198/2011		Import from public-domain	Watson,S.J.; Langat,P.; Reid,S.M.; Lam,T.T.; Cotten,M.; Kelly,M.; Van Reeth,K.; Qiu,Y.; Simon,G.; Bonin,E.; Foni,E.; Chiapponi,C.; Larsen,L.; Hjulsager,C.; Markowska-Daniel,I.; Urbaniak,K.; Durrwald,R.; Schlegel,M.; Huovilainen,A.; Davidson,I.; Dan,A.; Loeffen,W.; Edwards,S.; Bublot,M.; Vila,T.; Maldonado,J.; Valls,L.; Brown,I.H.; Pybus,O.G.; Kellam,P.; Tsan-Yuk Lam,T.; van Reeth,K.
EPI639935	PB1	Netherlands	2011-Nov-09	EPI_ISL_195065	A/swine/Netherlands/Lievelde-511/2011		Import from public-domain	Watson,S.J.; Langat,P.; Reid,S.M.; Lam,T.T.; Cotten,M.; Kelly,M.; Van Reeth,K.; Qiu,Y.; Simon,G.; Bonin,E.; Foni,E.; Chiapponi,C.; Larsen,L.; Hjulsager,C.; Markowska-Daniel,I.; Urbaniak,K.; Durrwald,R.; Schlegel,M.; Huovilainen,A.; Davidson,I.; Dan,A.; Loeffen,W.; Edwards,S.; Bublot,M.; Vila,T.; Maldonado,J.; Valls,L.; Brown,I.H.; Pybus,O.G.; Kellam,P.; Tsan-Yuk Lam,T.; van Reeth,K.
EPI640120	PB1	France	2011-Feb-01	EPI_ISL_195078	A/swine/France/CotesdArmor-0105/2011		Import from public-domain	Watson,S.J.; Langat,P.; Reid,S.M.; Lam,T.T.; Cotten,M.; Kelly,M.; Van Reeth,K.; Qiu,Y.; Simon,G.; Bonin,E.; Foni,E.; Chiapponi,C.; Larsen,L.; Hjulsager,C.; Markowska-Daniel,I.; Urbaniak,K.; Durrwald,R.; Schlegel,M.; Huovilainen,A.; Davidson,I.; Dan,A.; Loeffen,W.; Edwards,S.; Bublot,M.; Vila,T.; Maldonado,J.; Valls,L.; Brown,I.H.; Pybus,O.G.; Kellam,P.; Tsan-Yuk Lam,T.; van Reeth,K.
EPI640165	PB1	France	2011-Feb-08	EPI_ISL_195080	A/swine/France/22-110529/2011		Import from public-domain	Watson,S.J.; Langat,P.; Reid,S.M.; Lam,T.T.; Cotten,M.; Kelly,M.; Van Reeth,K.; Qiu,Y.; Simon,G.; Bonin,E.; Foni,E.; Chiapponi,C.; Larsen,L.; Hjulsager,C.; Markowska-Daniel,I.; Urbaniak,K.; Durrwald,R.; Schlegel,M.; Huovilainen,A.; Davidson,I.; Dan,A.; Loeffen,W.; Edwards,S.; Bublot,M.; Vila,T.; Maldonado,J.; Valls,L.; Brown,I.H.; Pybus,O.G.; Kellam,P.; Tsan-Yuk Lam,T.; van Reeth,K.
EPI640290	PB1	Italy	2012-Mar-02	EPI_ISL_195099	A/swine/Italy/55228/2012		Import from public-domain	Watson,S.J.; Langat,P.; Reid,S.M.; Lam,T.T.; Cotten,M.; Kelly,M.; Van Reeth,K.; Qiu,Y.; Simon,G.; Bonin,E.; Foni,E.; Chiapponi,C.; Larsen,L.; Hjulsager,C.; Markowska-Daniel,I.; Urbaniak,K.; Durrwald,R.; Schlegel,M.; Huovilainen,A.; Davidson,I.; Dan,A.; Loeffen,W.; Edwards,S.; Bublot,M.; Vila,T.; Maldonado,J.; Valls,L.; Brown,I.H.; Pybus,O.G.; Kellam,P.; Tsan-Yuk Lam,T.; van Reeth,K.
EPI640370	PB1	Denmark	2011-Jun-01	EPI_ISL_195111	A/swine/Denmark/10-1391-3/2011		Import from public-domain	Watson,S.J.; Langat,P.; Reid,S.M.; Lam,T.T.; Cotten,M.; Kelly,M.; Van Reeth,K.; Qiu,Y.; Simon,G.; Bonin,E.; Foni,E.; Chiapponi,C.; Larsen,L.; Hjulsager,C.; Markowska-Daniel,I.; Urbaniak,K.; Durrwald,R.; Schlegel,M.; Huovilainen,A.; Davidson,I.; Dan,A.; Loeffen,W.; Edwards,S.; Bublot,M.; Vila,T.; Maldonado,J.; Valls,L.; Brown,I.H.; Pybus,O.G.; Kellam,P.; Tsan-Yuk Lam,T.; van Reeth,K.
EPI640409	PB1	Spain	2012-Jan-31	EPI_ISL_195113	A/swine/Spain/29262/2012		Import from public-domain	Watson,S.J.; Langat,P.; Reid,S.M.; Lam,T.T.; Cotten,M.; Kelly,M.; Van Reeth,K.; Qiu,Y.; Simon,G.; Bonin,E.; Foni,E.; Chiapponi,C.; Larsen,L.; Hjulsager,C.; Markowska-Daniel,I.; Urbaniak,K.; Durrwald,R.; Schlegel,M.; Huovilainen,A.; Davidson,I.; Dan,A.; Loeffen,W.; Edwards,S.; Bublot,M.; Vila,T.; Maldonado,J.; Valls,L.; Brown,I.H.; Pybus,O.G.; Kellam,P.; Tsan-Yuk Lam,T.; van Reeth,K.
EPI640443	PB1	United Kingdom	1994-May-12	EPI_ISL_195114	A/swine/England/463180/1994		Import from public-domain	Watson,S.J.; Langat,P.; Reid,S.M.; Lam,T.T.; Cotten,M.; Kelly,M.; Van Reeth,K.; Qiu,Y.; Simon,G.; Bonin,E.; Foni,E.; Chiapponi,C.; Larsen,L.; Hjulsager,C.; Markowska-Daniel,I.; Urbaniak,K.; Durrwald,R.; Schlegel,M.; Huovilainen,A.; Davidson,I.; Dan,A.; Loeffen,W.; Edwards,S.; Bublot,M.; Vila,T.; Maldonado,J.; Valls,L.; Brown,I.H.; Pybus,O.G.; Kellam,P.; Tsan-Yuk Lam,T.; van Reeth,K.
EPI640439	PB1	United Kingdom	2009-Apr-01	EPI_ISL_195120	A/swine/England/000304/2009		Import from public-domain	Watson,S.J.; Langat,P.; Reid,S.M.; Lam,T.T.; Cotten,M.; Kelly,M.; Van Reeth,K.; Qiu,Y.; Simon,G.; Bonin,E.; Foni,E.; Chiapponi,C.; Larsen,L.; Hjulsager,C.; Markowska-Daniel,I.; Urbaniak,K.; Durrwald,R.; Schlegel,M.; Huovilainen,A.; Davidson,I.; Dan,A.; Loeffen,W.; Edwards,S.; Bublot,M.; Vila,T.; Maldonado,J.; Valls,L.; Brown,I.H.; Pybus,O.G.; Kellam,P.; Tsan-Yuk Lam,T.; van Reeth,K.
EPI640665	PB1	Netherlands	2012-Apr-25	EPI_ISL_195149	A/swine/Netherlands/De-Lutte-167A/2012		Import from public-domain	Watson,S.J.; Langat,P.; Reid,S.M.; Lam,T.T.; Cotten,M.; Kelly,M.; Van Reeth,K.; Qiu,Y.; Simon,G.; Bonin,E.; Foni,E.; Chiapponi,C.; Larsen,L.; Hjulsager,C.; Markowska-Daniel,I.; Urbaniak,K.; Durrwald,R.; Schlegel,M.; Huovilainen,A.; Davidson,I.; Dan,A.; Loeffen,W.; Edwards,S.; Bublot,M.; Vila,T.; Maldonado,J.; Valls,L.; Brown,I.H.; Pybus,O.G.; Kellam,P.; Tsan-Yuk Lam,T.; van Reeth,K.
EPI640734	PB1	France	2012-Oct-18	EPI_ISL_195158	A/swine/France/37-120345/2012		Import from public-domain	Watson,S.J.; Langat,P.; Reid,S.M.; Lam,T.T.; Cotten,M.; Kelly,M.; Van Reeth,K.; Qiu,Y.; Simon,G.; Bonin,E.; Foni,E.; Chiapponi,C.; Larsen,L.; Hjulsager,C.; Markowska-Daniel,I.; Urbaniak,K.; Durrwald,R.; Schlegel,M.; Huovilainen,A.; Davidson,I.; Dan,A.; Loeffen,W.; Edwards,S.; Bublot,M.; Vila,T.; Maldonado,J.; Valls,L.; Brown,I.H.; Pybus,O.G.; Kellam,P.; Tsan-Yuk Lam,T.; van Reeth,K.
EPI640904	PB1	Netherlands	2013-Apr-11	EPI_ISL_195179	A/swine/Netherlands/Lemele-CVI2974A/2013		Import from public-domain	Watson,S.J.; Langat,P.; Reid,S.M.; Lam,T.T.; Cotten,M.; Kelly,M.; Van Reeth,K.; Qiu,Y.; Simon,G.; Bonin,E.; Foni,E.; Chiapponi,C.; Larsen,L.; Hjulsager,C.; Markowska-Daniel,I.; Urbaniak,K.; Durrwald,R.; Schlegel,M.; Huovilainen,A.; Davidson,I.; Dan,A.; Loeffen,W.; Edwards,S.; Bublot,M.; Vila,T.; Maldonado,J.; Valls,L.; Brown,I.H.; Pybus,O.G.; Kellam,P.; Tsan-Yuk Lam,T.; van Reeth,K.
EPI640926	PB1	Netherlands	2012-May-15	EPI_ISL_195183	A/swine/Netherlands/Wanroij-CVI2117A/2012		Import from public-domain	Watson,S.J.; Langat,P.; Reid,S.M.; Lam,T.T.; Cotten,M.; Kelly,M.; Van Reeth,K.; Qiu,Y.; Simon,G.; Bonin,E.; Foni,E.; Chiapponi,C.; Larsen,L.; Hjulsager,C.; Markowska-Daniel,I.; Urbaniak,K.; Durrwald,R.; Schlegel,M.; Huovilainen,A.; Davidson,I.; Dan,A.; Loeffen,W.; Edwards,S.; Bublot,M.; Vila,T.; Maldonado,J.; Valls,L.; Brown,I.H.; Pybus,O.G.; Kellam,P.; Tsan-Yuk Lam,T.; van Reeth,K.
EPI641307	PB1	United Kingdom	1996-Apr-30	EPI_ISL_195235	A/swine/England/17394/1996		Import from public-domain	Watson,S.J.; Langat,P.; Reid,S.M.; Lam,T.T.; Cotten,M.; Kelly,M.; Van Reeth,K.; Qiu,Y.; Simon,G.; Bonin,E.; Foni,E.; Chiapponi,C.; Larsen,L.; Hjulsager,C.; Markowska-Daniel,I.; Urbaniak,K.; Durrwald,R.; Schlegel,M.; Huovilainen,A.; Davidson,I.; Dan,A.; Loeffen,W.; Edwards,S.; Bublot,M.; Vila,T.; Maldonado,J.; Valls,L.; Brown,I.H.; Pybus,O.G.; Kellam,P.; Tsan-Yuk Lam,T.; van Reeth,K.
EPI840038	PB1	United States	2015-Jun-18	EPI_ISL_195378	A/swine/Oklahoma/A02024960/2015		Import from public-domain	Lin,K.; Olson,W.J.; Zhang,J.
EPI840048	PB1	United States	2015-Jun-16	EPI_ISL_195379	A/swine/Arkansas/A02024832/2015		Import from public-domain	Lin,K.; Olson,W.J.; Zhang,J.
EPI839853	PB1	United States	2015-Jun-24	EPI_ISL_195446	A/swine/South Dakota/A01823237/2015		Import from public-domain
EPI840067	PB1	United States	2015-Jul-01	EPI_ISL_195459	A/swine/Missouri/A02076915/2015		Import from public-domain	Lin,K.; Olson,W.J.; Zhang,J.
EPI653013	PB1	United States	2015-May-04	EPI_ISL_198159	A/swine/Indiana/A01260888/2015		Import from public-domain
EPI653034	PB1	United States	2015-May-20	EPI_ISL_198161	A/swine/Indiana/A01260906/2015		Import from public-domain
EPI653055	PB1	United States	2015-May-28	EPI_ISL_198163	A/swine/Indiana/A01260910/2015		Import from public-domain
EPI653020	PB1	United States	2015-May-02	EPI_ISL_198167	A/swine/Indiana/A01260885/2015		Import from public-domain
EPI653980	PB1	United States	2015-May-07	EPI_ISL_198173	A/swine/Indiana/A01260896/2015		Import from public-domain
EPI840004	PB1	United States	2015-Aug-07	EPI_ISL_200093	A/swine/North Carolina/A02076945/2015		Import from public-domain	Lin,K.; Huang,H.; Zhang,J.
EPI839930	PB1	United States	2015-Aug-12	EPI_ISL_200097	A/swine/Oklahoma/A02025582/2015		Import from public-domain	Lin,K.; Huang,H.; Zhang,J.
EPI839994	PB1	United States	2015-Aug-12	EPI_ISL_200105	A/swine/Oklahoma/A02076949/2015		Import from public-domain	Lin,K.; Huang,H.; Zhang,J.
EPI839886	PB1	United States	2015-Aug-12	EPI_ISL_200108	A/swine/Oklahoma/A01770387/2015		Import from public-domain	Lin,K.; Huang,H.; Zhang,J.
EPI669628	PB1	United States	2014-Jan-01	EPI_ISL_200847	A/swine/Indiana/14TOSU0028/2014		Import from public-domain	Symer,D.S.; Akagi,K.A.; Webb,A.W.; Ozer,H.O.; Daugherty,C.D.; Warner,S.W.; Nolting,J.N.; Nelson,S.N.; Zentkovich,M.Z.; Bowman,A.B.
EPI669337	PB1	United States	2014-Jan-01	EPI_ISL_200855	A/swine/Ohio/14TOSU23771/2014		Import from public-domain	Symer,D.S.; Akagi,K.A.; Webb,A.W.; Ozer,H.O.; Daugherty,C.D.; Warner,S.W.; Nolting,J.N.; Nelson,S.N.; Zentkovich,M.Z.; Bowman,A.B.
EPI669676	PB1	United States	2014-Jan-01	EPI_ISL_200867	A/swine/Indiana/14TOSU0032/2014		Import from public-domain	Symer,D.S.; Akagi,K.A.; Webb,A.W.; Ozer,H.O.; Daugherty,C.D.; Warner,S.W.; Nolting,J.N.; Nelson,S.N.; Zentkovich,M.Z.; Bowman,A.B.
EPI669537	PB1	United States	2014-Jan-01	EPI_ISL_200897	A/swine/Ohio/14TOSU23764/2014		Import from public-domain	Symer,D.S.; Akagi,K.A.; Webb,A.W.; Ozer,H.O.; Daugherty,C.D.; Warner,S.W.; Nolting,J.N.; Nelson,S.N.; Zentkovich,M.Z.; Bowman,A.B.
EPI669170	PB1	United States	2015-Jul-05	EPI_ISL_200935	A/swine/Indiana/A01260933/2015		Import from public-domain
EPI839830	PB1	United States	2015-Aug-26	EPI_ISL_200975	A/swine/Arkansas/A01770795/2015		Import from public-domain	Lin,K.; Huang,H.; Zhang,J.
EPI839881	PB1	United States	2015-Aug-27	EPI_ISL_200980	A/swine/Oklahoma/A01857063/2015		Import from public-domain	Lin,K.; Huang,H.; Zhang,J.
EPI1034572	PB1	United States	2015-Oct-20	EPI_ISL_203097	A/swine/Iowa/A01795483/2015		Import from public-domain	Lin,K.; Huang,H.; Zhang,J.
EPI941513	PB1	United States	2015-Oct-19	EPI_ISL_203109	A/swine/North Carolina/A01945748/2015		Import from public-domain	Lin,K.; Huang,H.; Zhang,J.
EPI1034666	PB1	United States	2015-Oct-22	EPI_ISL_203143	A/swine/Oklahoma/A01857957/2015		Import from public-domain	Lin,K.; Huang,H.; Zhang,J.
EPI839960	PB1	United States	2015-Oct-02	EPI_ISL_203174	A/swine/North Carolina/A01944409/2015		Import from public-domain	Lin,K.; Huang,H.; Zhang,J.
EPI839965	PB1	United States	2015-Oct-06	EPI_ISL_203177	A/swine/Oklahoma/A01944447/2015		Import from public-domain	Lin,K.; Huang,H.; Zhang,J.
EPI839897	PB1	United States	2015-Oct-01	EPI_ISL_203193	A/swine/Oklahoma/A01857679/2015		Import from public-domain	Lin,K.; Huang,H.; Zhang,J.
EPI839902	PB1	United States	2015-Sep-30	EPI_ISL_203194	A/swine/Pennsylvania/A01944215/2015		Import from public-domain	Lin,K.; Huang,H.; Zhang,J.
EPI837420	PB1	United States	2015-Oct-27	EPI_ISL_205043	A/swine/North Carolina/A01945949/2015		Import from public-domain	Lin,K.; Huang,H.; Zhang,J.
EPI840018	PB1	United States	2015-Jul-08	EPI_ISL_205518	A/swine/Pennsylvania/A02035484/2015		Import from public-domain	Lin,K.; Olson,W.J.; Zhang,J.
EPI817180	PB1	France	2013-Jun-05	EPI_ISL_205921	A/swine/France/22-130212/2013		Import from public-domain	Bonin,E.; Gorin,S.; Queguiner,S.; Barbier,N.; Simon,G.
EPI837177	PB1	United States	2015-Nov-11	EPI_ISL_206009	A/swine/North Carolina/A01796310/2015		Import from public-domain	Lin,K.; Huang,H.; Zhang,J.
EPI891970	PB1	United States	2015-Nov-05	EPI_ISL_206016	A/swine/Illinois/A01795970/2015		Import from public-domain	Lin,K.; Huang,H.; Zhang,J.
EPI689982	PB1	United States	2015-Oct-26	EPI_ISL_206374	A/swine/Indiana/A01812040/2015		Import from public-domain
EPI690488	PB1	United States	2015-Nov-11	EPI_ISL_206452	A/swine/Wisconsin/A01104088/2015		Import from public-domain
EPI693742	PB1	Canada	2012-Mar-16	EPI_ISL_207034	A/swine/Manitoba/D0170/2012		Import from public-domain	Das,S.R.; Halpin,R.A.; Lin,X.; Akopov,A.; Fedorova,N.; Puri,V.; Stockwell,T.; Amedeo,P.; Katzel,D.; Schobel,S.; Shrivastava,S.; Culhane,M.; Patnayak,D.; Redies,L.; Nelson,M.; Bao,Y.; Sanders,R.; Zhdanov,S.; Kiryutin,B.; Lipman,D.J.; Tatusova,T.; Detmer,S.
EPI693785	PB1	Canada	2012-May-03	EPI_ISL_207039	A/swine/Manitoba/D0171/2012		Import from public-domain	Das,S.R.; Halpin,R.A.; Lin,X.; Akopov,A.; Fedorova,N.; Puri,V.; Stockwell,T.; Amedeo,P.; Katzel,D.; Schobel,S.; Shrivastava,S.; Culhane,M.; Patnayak,D.; Redies,L.; Nelson,M.; Bao,Y.; Sanders,R.; Zhdanov,S.; Kiryutin,B.; Lipman,D.J.; Tatusova,T.; Detmer,S.
EPI693822	PB1	Canada	2012-Sep-20	EPI_ISL_207044	A/swine/Manitoba/D0173/2012		Import from public-domain	Das,S.R.; Halpin,R.A.; Lin,X.; Akopov,A.; Fedorova,N.; Puri,V.; Stockwell,T.; Amedeo,P.; Katzel,D.; Schobel,S.; Shrivastava,S.; Culhane,M.; Patnayak,D.; Redies,L.; Nelson,M.; Bao,Y.; Sanders,R.; Zhdanov,S.; Kiryutin,B.; Lipman,D.J.; Tatusova,T.; Detmer,S.
EPI693837	PB1	Canada	2012-Sep-26	EPI_ISL_207046	A/swine/Manitoba/D0364/2012		Import from public-domain	Das,S.R.; Halpin,R.A.; Lin,X.; Akopov,A.; Fedorova,N.; Puri,V.; Stockwell,T.; Amedeo,P.; Katzel,D.; Schobel,S.; Shrivastava,S.; Culhane,M.; Patnayak,D.; Redies,L.; Nelson,M.; Bao,Y.; Sanders,R.; Zhdanov,S.; Kiryutin,B.; Lipman,D.J.; Tatusova,T.; Detmer,S.
EPI693898	PB1	Canada	2012-Oct-25	EPI_ISL_207054	A/swine/Manitoba/D0365/2012		Import from public-domain	Das,S.R.; Halpin,R.A.; Lin,X.; Akopov,A.; Fedorova,N.; Puri,V.; Stockwell,T.; Amedeo,P.; Katzel,D.; Schobel,S.; Shrivastava,S.; Culhane,M.; Patnayak,D.; Redies,L.; Nelson,M.; Bao,Y.; Sanders,R.; Zhdanov,S.; Kiryutin,B.; Lipman,D.J.; Tatusova,T.; Detmer,S.
EPI693905	PB1	Canada	2012-Oct-25	EPI_ISL_207055	A/swine/Manitoba/D0104/2012		Import from public-domain	Das,S.R.; Halpin,R.A.; Lin,X.; Akopov,A.; Fedorova,N.; Puri,V.; Stockwell,T.; Amedeo,P.; Katzel,D.; Schobel,S.; Shrivastava,S.; Culhane,M.; Patnayak,D.; Redies,L.; Nelson,M.; Bao,Y.; Sanders,R.; Zhdanov,S.; Kiryutin,B.; Lipman,D.J.; Tatusova,T.; Detmer,S.
EPI694125	PB1	Canada	2013-May-02	EPI_ISL_207082	A/swine/Manitoba/D0226/2013		Import from public-domain	Das,S.R.; Halpin,R.A.; Lin,X.; Akopov,A.; Fedorova,N.; Puri,V.; Stockwell,T.; Amedeo,P.; Katzel,D.; Schobel,S.; Shrivastava,S.; Culhane,M.; Patnayak,D.; Redies,L.; Nelson,M.; Bao,Y.; Sanders,R.; Zhdanov,S.; Kiryutin,B.; Lipman,D.J.; Tatusova,T.; Detmer,S.
EPI694325	PB1	Canada	2013-Aug-28	EPI_ISL_207110	A/swine/Manitoba/D0267/2013		Import from public-domain	Das,S.R.; Halpin,R.A.; Lin,X.; Akopov,A.; Fedorova,N.; Puri,V.; Stockwell,T.; Amedeo,P.; Katzel,D.; Schobel,S.; Shrivastava,S.; Culhane,M.; Patnayak,D.; Redies,L.; Nelson,M.; Bao,Y.; Sanders,R.; Zhdanov,S.; Kiryutin,B.; Lipman,D.J.; Tatusova,T.; Detmer,S.
EPI694297	PB1	Canada	2013-Sep-11	EPI_ISL_207111	A/swine/Manitoba/D0268/2013		Import from public-domain	Das,S.R.; Halpin,R.A.; Lin,X.; Akopov,A.; Fedorova,N.; Puri,V.; Stockwell,T.; Amedeo,P.; Katzel,D.; Schobel,S.; Shrivastava,S.; Culhane,M.; Patnayak,D.; Redies,L.; Nelson,M.; Bao,Y.; Sanders,R.; Zhdanov,S.; Kiryutin,B.; Lipman,D.J.; Tatusova,T.; Detmer,S.
EPI694380	PB1	Canada	2013-Sep-26	EPI_ISL_207117	A/swine/Manitoba/D0272/2013		Import from public-domain	Das,S.R.; Halpin,R.A.; Lin,X.; Akopov,A.; Fedorova,N.; Puri,V.; Stockwell,T.; Amedeo,P.; Katzel,D.; Schobel,S.; Shrivastava,S.; Culhane,M.; Patnayak,D.; Redies,L.; Nelson,M.; Bao,Y.; Sanders,R.; Zhdanov,S.; Kiryutin,B.; Lipman,D.J.; Tatusova,T.; Detmer,S.
EPI694388	PB1	Canada	2013-Sep-26	EPI_ISL_207118	A/swine/Manitoba/D0273/2013		Import from public-domain	Das,S.R.; Halpin,R.A.; Lin,X.; Akopov,A.; Fedorova,N.; Puri,V.; Stockwell,T.; Amedeo,P.; Katzel,D.; Schobel,S.; Shrivastava,S.; Culhane,M.; Patnayak,D.; Redies,L.; Nelson,M.; Bao,Y.; Sanders,R.; Zhdanov,S.; Kiryutin,B.; Lipman,D.J.; Tatusova,T.; Detmer,S.
EPI694452	PB1	Canada	2013-Oct-10	EPI_ISL_207137	A/swine/Manitoba/D0275/2013		Import from public-domain	Das,S.R.; Halpin,R.A.; Lin,X.; Akopov,A.; Fedorova,N.; Puri,V.; Stockwell,T.; Amedeo,P.; Katzel,D.; Schobel,S.; Shrivastava,S.; Culhane,M.; Patnayak,D.; Redies,L.; Nelson,M.; Bao,Y.; Sanders,R.; Zhdanov,S.; Kiryutin,B.; Lipman,D.J.; Tatusova,T.; Detmer,S.
EPI694480	PB1	Canada	2013-Oct-10	EPI_ISL_207141	A/swine/Manitoba/D0279/2013		Import from public-domain	Das,S.R.; Halpin,R.A.; Lin,X.; Akopov,A.; Fedorova,N.; Puri,V.; Stockwell,T.; Amedeo,P.; Katzel,D.; Schobel,S.; Shrivastava,S.; Culhane,M.; Patnayak,D.; Redies,L.; Nelson,M.; Bao,Y.; Sanders,R.; Zhdanov,S.; Kiryutin,B.; Lipman,D.J.; Tatusova,T.; Detmer,S.
EPI694508	PB1	Canada	2013-Oct-24	EPI_ISL_207144	A/swine/Manitoba/D0282/2013		Import from public-domain	Das,S.R.; Halpin,R.A.; Lin,X.; Akopov,A.; Fedorova,N.; Puri,V.; Stockwell,T.; Amedeo,P.; Katzel,D.; Schobel,S.; Shrivastava,S.; Culhane,M.; Patnayak,D.; Redies,L.; Nelson,M.; Bao,Y.; Sanders,R.; Zhdanov,S.; Kiryutin,B.; Lipman,D.J.; Tatusova,T.; Detmer,S.
EPI694522	PB1	Canada	2013-Oct-24	EPI_ISL_207146	A/swine/Manitoba/D0284/2013		Import from public-domain	Das,S.R.; Halpin,R.A.; Lin,X.; Akopov,A.; Fedorova,N.; Puri,V.; Stockwell,T.; Amedeo,P.; Katzel,D.; Schobel,S.; Shrivastava,S.; Culhane,M.; Patnayak,D.; Redies,L.; Nelson,M.; Bao,Y.; Sanders,R.; Zhdanov,S.; Kiryutin,B.; Lipman,D.J.; Tatusova,T.; Detmer,S.
EPI694571	PB1	Canada	2013-Nov-20	EPI_ISL_207152	A/swine/Manitoba/D0290/2013		Import from public-domain	Das,S.R.; Halpin,R.A.; Lin,X.; Akopov,A.; Fedorova,N.; Puri,V.; Stockwell,T.; Amedeo,P.; Katzel,D.; Schobel,S.; Shrivastava,S.; Culhane,M.; Patnayak,D.; Redies,L.; Nelson,M.; Bao,Y.; Sanders,R.; Zhdanov,S.; Kiryutin,B.; Lipman,D.J.; Tatusova,T.; Detmer,S.
EPI694612	PB1	Canada	2013-Nov-20	EPI_ISL_207157	A/swine/Manitoba/D0295/2013		Import from public-domain	Das,S.R.; Halpin,R.A.; Lin,X.; Akopov,A.; Fedorova,N.; Puri,V.; Stockwell,T.; Amedeo,P.; Katzel,D.; Schobel,S.; Shrivastava,S.; Culhane,M.; Patnayak,D.; Redies,L.; Nelson,M.; Bao,Y.; Sanders,R.; Zhdanov,S.; Kiryutin,B.; Lipman,D.J.; Tatusova,T.; Detmer,S.
EPI694633	PB1	Canada	2013-Dec-05	EPI_ISL_207160	A/swine/Manitoba/D0297/2013		Import from public-domain	Das,S.R.; Halpin,R.A.; Lin,X.; Akopov,A.; Fedorova,N.; Puri,V.; Stockwell,T.; Amedeo,P.; Katzel,D.; Schobel,S.; Shrivastava,S.; Culhane,M.; Patnayak,D.; Redies,L.; Nelson,M.; Bao,Y.; Sanders,R.; Zhdanov,S.; Kiryutin,B.; Lipman,D.J.; Tatusova,T.; Detmer,S.
EPI694644	PB1	Canada	2013-Dec-05	EPI_ISL_207161	A/swine/Manitoba/D0298/2013		Import from public-domain	Das,S.R.; Halpin,R.A.; Lin,X.; Akopov,A.; Fedorova,N.; Puri,V.; Stockwell,T.; Amedeo,P.; Katzel,D.; Schobel,S.; Shrivastava,S.; Culhane,M.; Patnayak,D.; Redies,L.; Nelson,M.; Bao,Y.; Sanders,R.; Zhdanov,S.; Kiryutin,B.; Lipman,D.J.; Tatusova,T.; Detmer,S.
EPI694713	PB1	Canada	2014-Jan-07	EPI_ISL_207172	A/swine/Manitoba/D0303/2014		Import from public-domain	Das,S.R.; Halpin,R.A.; Lin,X.; Akopov,A.; Fedorova,N.; Puri,V.; Stockwell,T.; Amedeo,P.; Katzel,D.; Schobel,S.; Shrivastava,S.; Culhane,M.; Patnayak,D.; Redies,L.; Nelson,M.; Bao,Y.; Sanders,R.; Zhdanov,S.; Kiryutin,B.; Lipman,D.J.; Tatusova,T.; Detmer,S.
EPI694748	PB1	Canada	2014-Feb-05	EPI_ISL_207177	A/swine/Manitoba/D0319/2014		Import from public-domain	Das,S.R.; Halpin,R.A.; Lin,X.; Akopov,A.; Fedorova,N.; Puri,V.; Stockwell,T.; Amedeo,P.; Katzel,D.; Schobel,S.; Shrivastava,S.; Culhane,M.; Patnayak,D.; Redies,L.; Nelson,M.; Bao,Y.; Sanders,R.; Zhdanov,S.; Kiryutin,B.; Lipman,D.J.; Tatusova,T.; Detmer,S.
EPI694896	PB1	Italy	2013-Nov-18	EPI_ISL_207232	A/swine/Italy/9529-1/2013	Istituto Zooprofilattico Sperimentale Delle Venezie	Istituto Zooprofilattico Sperimentale Delle Venezie	Beato, M.S.; Fusaro, A. ; Milani, A.; Tassoni, L.; Mion, M.; Bonfanti, L.; Monne, I.
EPI694904	PB1	Italy	2013-Nov-18	EPI_ISL_207233	A/swine/Italy/9529-70/2013	Istituto Zooprofilattico Sperimentale Delle Venezie	Istituto Zooprofilattico Sperimentale Delle Venezie	Beato, M.S.; Fusaro, A. ; Milani, A.; Tassoni, L.; Mion, M.; Bonfanti, L.; Monne, I.
EPI697640	PB1	Canada	2014-Mar-19	EPI_ISL_207874	A/swine/Manitoba/D0324/2014		Import from public-domain	Das,S.R.; Halpin,R.A.; Lin,X.; Akopov,A.; Fedorova,N.; Puri,V.; Stockwell,T.; Amedeo,P.; Katzel,D.; Schobel,S.; Shrivastava,S.; Culhane,M.; Patnayak,D.; Redies,L.; Nelson,M.; Bao,Y.; Sanders,R.; Zhdanov,S.; Kiryutin,B.; Lipman,D.J.; Tatusova,T.; Detmer,S.
EPI697773	PB1	Canada	2014-Jun-04	EPI_ISL_207919	A/swine/Manitoba/D0339/2014		Import from public-domain	Das,S.R.; Halpin,R.A.; Lin,X.; Akopov,A.; Fedorova,N.; Puri,V.; Stockwell,T.; Amedeo,P.; Katzel,D.; Schobel,S.; Shrivastava,S.; Culhane,M.; Patnayak,D.; Redies,L.; Nelson,M.; Bao,Y.; Sanders,R.; Zhdanov,S.; Kiryutin,B.; Lipman,D.J.; Tatusova,T.; Detmer,S.
EPI698057	PB1	Canada	2014-Jun-04	EPI_ISL_207921	A/swine/Manitoba/D0341/2014		Import from public-domain	Das,S.R.; Halpin,R.A.; Lin,X.; Akopov,A.; Fedorova,N.; Puri,V.; Stockwell,T.; Amedeo,P.; Katzel,D.; Schobel,S.; Shrivastava,S.; Culhane,M.; Patnayak,D.; Redies,L.; Nelson,M.; Bao,Y.; Sanders,R.; Zhdanov,S.; Kiryutin,B.; Lipman,D.J.; Tatusova,T.; Detmer,S.
EPI698069	PB1	Canada	2014-Jun-18	EPI_ISL_207956	A/swine/Manitoba/D0342/2014		Import from public-domain	Das,S.R.; Halpin,R.A.; Lin,X.; Akopov,A.; Fedorova,N.; Puri,V.; Stockwell,T.; Amedeo,P.; Katzel,D.; Schobel,S.; Shrivastava,S.; Culhane,M.; Patnayak,D.; Redies,L.; Nelson,M.; Bao,Y.; Sanders,R.; Zhdanov,S.; Kiryutin,B.; Lipman,D.J.; Tatusova,T.; Detmer,S.
EPI698097	PB1	Canada	2014-Aug-06	EPI_ISL_207960	A/swine/Manitoba/D0348/2014		Import from public-domain	Das,S.R.; Halpin,R.A.; Lin,X.; Akopov,A.; Fedorova,N.; Puri,V.; Stockwell,T.; Amedeo,P.; Katzel,D.; Schobel,S.; Shrivastava,S.; Culhane,M.; Patnayak,D.; Redies,L.; Nelson,M.; Bao,Y.; Sanders,R.; Zhdanov,S.; Kiryutin,B.; Lipman,D.J.; Tatusova,T.; Detmer,S.
EPI698166	PB1	Canada	2014-Oct-29	EPI_ISL_207968	A/swine/Alberta/SD0042/2014		Import from public-domain	Das,S.R.; Halpin,R.A.; Lin,X.; Akopov,A.; Fedorova,N.; Puri,V.; Stockwell,T.; Amedeo,P.; Katzel,D.; Schobel,S.; Shrivastava,S.; Culhane,M.; Patnayak,D.; Redies,L.; Nelson,M.; Bao,Y.; Sanders,R.; Zhdanov,S.; Kiryutin,B.; Lipman,D.J.; Tatusova,T.; Detmer,S.
EPI837204	PB1	United States	2015-Nov-13	EPI_ISL_208920	A/swine/North Carolina/A01796370/2015		Import from public-domain	Lin,K.; Huang,H.; Zhang,J.
EPI838563	PB1	United States	2015-Dec-01	EPI_ISL_208987	A/swine/Illinois/A01896091/2015		Import from public-domain	Lin,K.; Huang,H.; Zhang,J.
EPI837254	PB1	United States	2015-Nov-24	EPI_ISL_208988	A/swine/Indiana/A01797599/2015		Import from public-domain	Lin,K.; Huang,H.; Zhang,J.
EPI838558	PB1	United States	2015-Dec-14	EPI_ISL_209144	A/swine/Indiana/A01727685/2015		Import from public-domain	Lin,K.; Huang,H.; Zhang,J.
EPI838519	PB1	United States	2015-Dec-14	EPI_ISL_209197	A/swine/Iowa/A01727813/2015		Import from public-domain	Lin,K.; Huang,H.; Zhang,J.
EPI1620474	PB1	United States	2015-Dec-17	EPI_ISL_209199	A/swine/Nebraska/A01727959/2015		Import from public-domain	Lin,K.; Huang,H.; Zhang,J.
EPI899214	PB1	United States	2015-Dec-24	EPI_ISL_211807	A/swine/Ohio/A01728547/2015		Import from public-domain	Lin,K.; Huang,H.; Zhang,J.
EPI838496	PB1	United States	2015-Dec-31	EPI_ISL_211825	A/swine/North Carolina/A01728820/2015		Import from public-domain	Lin,K.; Huang,H.; Zhang,J.
EPI838456	PB1	United States	2015-Dec-22	EPI_ISL_212187	A/swine/Nebraska/A01941636/2015		Import from public-domain
EPI838471	PB1	United States	2015-Dec-21	EPI_ISL_212191	A/swine/South Dakota/A01941705/2015		Import from public-domain
EPI845468	PB1	United States	2016-Jan-05	EPI_ISL_212193	A/swine/Nebraska/A01941775/2016		Import from public-domain
EPI891936	PB1	United States	2016-Jan-06	EPI_ISL_212200	A/swine/Iowa/A01729216/2016		Import from public-domain	Lin,K.; Huang,H.; Zhang,J.
EPI899179	PB1	United States	2016-Jan-07	EPI_ISL_212203	A/swine/Illinois/A01729323/2016		Import from public-domain	Lin,K.; Huang,H.; Zhang,J.
EPI897891	PB1	United States	2016-Jan-12	EPI_ISL_213798	A/swine/North Carolina/A01729436/2016		Import from public-domain	Lin,K.; Huang,H.; Zhang,J.
EPI845507	PB1	United States	2016-Feb-10	EPI_ISL_217471	A/swine/Illinois/A01731417/2016		Import from public-domain	Lin,K.; Huang,H.; Zhang,J.
EPI845463	PB1	United States	2016-Feb-11	EPI_ISL_217478	A/swine/Indiana/A01731476/2016		Import from public-domain	Lin,K.; Huang,H.; Zhang,J.
EPI741345	PB1	Vietnam	2014-Jul-23	EPI_ISL_218042	A/swine/Dong Nai/07-17-1/2014	National Institute of Animal Health	National Institute of Animal Health	Takemae, N.; Saito, T.
EPI741433	PB1	Vietnam	2014-Jul-22	EPI_ISL_218053	A/swine/Tien Giang/08-02-1/2014	National Institute of Animal Health	National Institute of Animal Health	Takemae, N.; Saito, T.
EPI741440	PB1	Vietnam	2014-Jul-22	EPI_ISL_218054	A/swine/Tien Giang/08-05-1/2014	National Institute of Animal Health	National Institute of Animal Health	Takemae, N.; Saito, T.
EPI741447	PB1	Vietnam	2014-Jul-22	EPI_ISL_218055	A/swine/Tien Giang/08-10-1/2014	National Institute of Animal Health	National Institute of Animal Health	Takemae, N.; Saito, T.
EPI741453	PB1	Vietnam	2014-Jul-22	EPI_ISL_218056	A/swine/Tien Giang/08-11-1/2014	National Institute of Animal Health	National Institute of Animal Health	Takemae, N.; Saito, T.
EPI741461	PB1	Vietnam	2014-Jul-22	EPI_ISL_218057	A/swine/Tien Giang/08-12-1/2014	National Institute of Animal Health	National Institute of Animal Health	Takemae, N.; Saito, T.
EPI741469	PB1	Vietnam	2014-Jul-22	EPI_ISL_218058	A/swine/Tien Giang/08-14-1/2014	National Institute of Animal Health	National Institute of Animal Health	Takemae, N.; Saito, T.
EPI743194	PB1	Vietnam	2015-Feb-06	EPI_ISL_218281	A/swine/Dong Nai/07-17-1/2015	National Institute of Animal Health	National Institute of Animal Health	Takemae, N.; Saito, T.
EPI743210	PB1	Vietnam	2015-Feb-06	EPI_ISL_218283	A/swine/Dong Nai/07-26-1/2015	National Institute of Animal Health	National Institute of Animal Health	Takemae, N.; Saito, T.
EPI743226	PB1	Vietnam	2015-Feb-06	EPI_ISL_218285	A/swine/Dong Nai/07-27-1/2015/pAEpC1	National Institute of Animal Health	National Institute of Animal Health	Takemae, N.; Saito, T.
EPI743338	PB1	Vietnam	2015-Feb-06	EPI_ISL_218299	A/swine/Dong Nai/09-16-1/2015	National Institute of Animal Health	National Institute of Animal Health	Takemae, N.; Saito, T.
EPI743362	PB1	Vietnam	2015-Feb-06	EPI_ISL_218302	A/swine/Dong Nai/09-30-1/2015	National Institute of Animal Health	National Institute of Animal Health	Takemae, N.; Saito, T.
EPI743370	PB1	Vietnam	2015-Feb-06	EPI_ISL_218303	A/swine/Dong Nai/09-30-1/2015/pAEpC1	National Institute of Animal Health	National Institute of Animal Health	Takemae, N.; Saito, T.
EPI744595	PB1	Vietnam	2015-Dec-17	EPI_ISL_218579	A/swine/Dong Nai/07-01-3/2015	National Institute of Animal Health	National Institute of Animal Health
EPI744603	PB1	Vietnam	2015-Dec-17	EPI_ISL_218580	A/swine/Dong Nai/07-03-3/2015	National Institute of Animal Health	National Institute of Animal Health
EPI744611	PB1	Vietnam	2015-Dec-17	EPI_ISL_218581	A/swine/Dong Nai/07-04-3/2015	National Institute of Animal Health	National Institute of Animal Health
EPI744619	PB1	Vietnam	2015-Dec-17	EPI_ISL_218582	A/swine/Dong Nai/07-05-3/2015	National Institute of Animal Health	National Institute of Animal Health
EPI744627	PB1	Vietnam	2015-Dec-17	EPI_ISL_218583	A/swine/Dong Nai/07-07-3/2015	National Institute of Animal Health	National Institute of Animal Health
EPI744635	PB1	Vietnam	2015-Dec-17	EPI_ISL_218584	A/swine/Dong Nai/07-10-3/2015	National Institute of Animal Health	National Institute of Animal Health
EPI744643	PB1	Vietnam	2015-Dec-17	EPI_ISL_218585	A/swine/Dong Nai/07-11-3/2015	National Institute of Animal Health	National Institute of Animal Health
EPI744651	PB1	Vietnam	2015-Dec-17	EPI_ISL_218586	A/swine/Dong Nai/07-12-3/2015	National Institute of Animal Health	National Institute of Animal Health
EPI744659	PB1	Vietnam	2015-Dec-17	EPI_ISL_218587	A/swine/Dong Nai/07-13-3/2015	National Institute of Animal Health	National Institute of Animal Health
EPI744667	PB1	Vietnam	2015-Dec-17	EPI_ISL_218588	A/swine/Dong Nai/07-14-3/2015	National Institute of Animal Health	National Institute of Animal Health
EPI744675	PB1	Vietnam	2015-Dec-17	EPI_ISL_218589	A/swine/Dong Nai/07-15-3/2015	National Institute of Animal Health	National Institute of Animal Health
EPI744683	PB1	Vietnam	2015-Dec-17	EPI_ISL_218590	A/swine/Dong Nai/07-16-3/2015	National Institute of Animal Health	National Institute of Animal Health
EPI744691	PB1	Vietnam	2015-Dec-17	EPI_ISL_218591	A/swine/Dong Nai/07-20-3/2015	National Institute of Animal Health	National Institute of Animal Health
EPI744699	PB1	Vietnam	2015-Dec-17	EPI_ISL_218592	A/swine/Dong Nai/07-21-3/2015	National Institute of Animal Health	National Institute of Animal Health
EPI744707	PB1	Vietnam	2015-Dec-17	EPI_ISL_218593	A/swine/Dong Nai/07-22-3/2015	National Institute of Animal Health	National Institute of Animal Health
EPI744715	PB1	Vietnam	2015-Dec-17	EPI_ISL_218594	A/swine/Dong Nai/07-24-3/2015	National Institute of Animal Health	National Institute of Animal Health
EPI744723	PB1	Vietnam	2015-Dec-17	EPI_ISL_218595	A/swine/Dong Nai/07-26-3/2015	National Institute of Animal Health	National Institute of Animal Health
EPI744731	PB1	Vietnam	2015-Dec-17	EPI_ISL_218596	A/swine/Dong Nai/07-27-3/2015	National Institute of Animal Health	National Institute of Animal Health
EPI744739	PB1	Vietnam	2015-Dec-17	EPI_ISL_218597	A/swine/Dong Nai/07-28-3/2015	National Institute of Animal Health	National Institute of Animal Health
EPI744746	PB1	Vietnam	2015-Dec-17	EPI_ISL_218598	A/swine/Dong Nai/07-29-3/2015	National Institute of Animal Health	National Institute of Animal Health
EPI899616	PB1	United States	2016-Mar-14	EPI_ISL_220519	A/swine/North Carolina/A01733634/2016		Import from public-domain	Lin,K.; Huang,H.; Zhang,J.
EPI753753	PB1	United States	2016-Mar-16	EPI_ISL_220583	A/swine/Indiana/A01812189/2016		Import from public-domain	Janas-Martindale,A.
EPI941375	PB1	United States	2016-Mar-14	EPI_ISL_221738	A/swine/Illinois/A01733826/2016		Import from public-domain	Lin,K.
EPI761969	PB1	United States	2016-Mar-21	EPI_ISL_222081	A/swine/Indiana/A01812190/2016		Import from public-domain	Janas-Martindale,A.
EPI761994	PB1	Germany	2014-Jan-01	EPI_ISL_222085	A/swine/Germany-NI/R1190/2014		Friedrich-Loeffler-Institut
EPI897814	PB1	United States	2016-Mar-23	EPI_ISL_222479	A/swine/Nebraska/A01894200/2016		Import from public-domain	Lin,K.; Huang,H.; Zhang,J.
EPI845543	PB1	United States	2016-Mar-31	EPI_ISL_222502	A/swine/Illinois/A01894603/2016		Import from public-domain	Lin,K.
EPI855175	PB1	United States	2016-Apr-04	EPI_ISL_222505	A/swine/Indiana/A01894865/2016		Import from public-domain	Lin,K.
EPI855136	PB1	United States	2016-Apr-18	EPI_ISL_222528	A/swine/Illinois/A01895648/2016		Import from public-domain	Lin,K.
EPI855121	PB1	United States	2016-Apr-13	EPI_ISL_222696	A/swine/Illinois/A01895418/2016		Import from public-domain	Lin,K.
EPI778168	PB1	United States	2016-Apr-06	EPI_ISL_225486	A/swine/Alabama/A01104091/2016		Import from public-domain	Janas-Martindale,A.
EPI897533	PB1	United States	2016-Apr-06	EPI_ISL_225506	A/swine/North Carolina/A01894897/2016		Import from public-domain	Lin,K.
EPI899198	PB1	United States	2016-Apr-21	EPI_ISL_225511	A/swine/Iowa/A01895858/2016		Import from public-domain	Lin,K.
EPI897767	PB1	United States	2016-May-09	EPI_ISL_225540	A/swine/Iowa/A01774934/2016		Import from public-domain	Lin,K.
EPI899183	PB1	United States	2016-Apr-22	EPI_ISL_225561	A/swine/North Carolina/A01774164/2016		Import from public-domain	Lin,K.
EPI897317	PB1	United States	2016-May-09	EPI_ISL_226061	A/swine/Minnesota/A01943452/2016		Import from public-domain	Culhane,M.
EPI941314	PB1	United States	2016-May-23	EPI_ISL_230182	A/swine/Illinois/A01775748/2016		Import from public-domain	Lin,K.
EPI897752	PB1	United States	2016-May-23	EPI_ISL_230196	A/swine/North Carolina/A01775740/2016		Import from public-domain	Lin,K.
EPI897518	PB1	United States	2016-May-26	EPI_ISL_230203	A/swine/Iowa/A01776001/2016		Import from public-domain	Lin,K.
EPI897548	PB1	United States	2016-May-25	EPI_ISL_230207	A/swine/Iowa/A01775895/2016		Import from public-domain	Lin,K.
EPI837148	PB1	United States	2016-Jun-10	EPI_ISL_234240	A/swine/Indiana/A01812236/2016		Import from public-domain
EPI837156	PB1	United States	2015-Dec-08	EPI_ISL_234241	A/swine/Indiana/A01812095/2015		Import from public-domain
EPI941475	PB1	United States	2016-Jul-29	EPI_ISL_234524	A/swine/Minnesota/A01778109/2016		Import from public-domain	Lin,K.; Zhang,J.
EPI941324	PB1	United States	2016-Jul-29	EPI_ISL_234526	A/swine/Iowa/A01778108/2016		Import from public-domain	Lin,K.; Zhang,J.
EPI941330	PB1	United States	2016-Jul-08	EPI_ISL_234527	A/swine/Nebraska/A01778104/2016		Import from public-domain	Lin,K.; Zhang,J.
EPI946610	PB1	United States	2016-Aug-05	EPI_ISL_234577	A/swine/North Carolina/A01778373/2016		Import from public-domain	Lin,K.; Zhang,J.
EPI946640	PB1	United States	2016-Aug-05	EPI_ISL_234579	A/swine/Indiana/A01778367/2016		Import from public-domain	Lin,K.; Zhang,J.
EPI941363	PB1	United States	2016-Jul-22	EPI_ISL_234675	A/swine/Iowa/A01777895/2016		Import from public-domain	Lin,K.; Zhang,J.
EPI941390	PB1	United States	2016-Jul-21	EPI_ISL_234676	A/swine/Oklahoma/A01777841/2016		Import from public-domain	Lin,K.; Zhang,J.
EPI941269	PB1	United States	2016-Jun-30	EPI_ISL_234951	A/swine/Iowa/A01777667/2016		Import from public-domain	Lin,K.; Zhang,J.
EPI941286	PB1	United States	2016-Jun-30	EPI_ISL_234953	A/swine/Iowa/A01777665/2016		Import from public-domain	Lin,K.; Zhang,J.
EPI941469	PB1	United States	2016-Jun-28	EPI_ISL_234954	A/swine/Iowa/A01777669/2016		Import from public-domain	Lin,K.; Zhang,J.
EPI946658	PB1	United States	2016-Aug-18	EPI_ISL_235726	A/swine/California/A01778665/2016		Import from public-domain	Lin,K.; Zhang,J.
EPI946670	PB1	United States	2016-Aug-17	EPI_ISL_235732	A/swine/Illinois/A01778711/2016		Import from public-domain	Lin,K.; Zhang,J.
EPI845424	PB1	United States	2016-Feb-29	EPI_ISL_235746	A/swine/North Carolina/A01732695/2016		Import from public-domain
EPI946652	PB1	United States	2016-Aug-23	EPI_ISL_235790	A/swine/North Carolina/A01778770/2016		Import from public-domain	Lin,K.; Zhang,J.
EPI946718	PB1	United States	2016-Aug-23	EPI_ISL_235793	A/swine/Iowa/A01778876/2016		Import from public-domain	Lin,K.; Zhang,J.
EPI849309	PB1	Canada	2014-Jan-21	EPI_ISL_236197	A/swine/Manitoba/G4/2014		Import from public-domain	Grgic,H.; Poljak,Z.
EPI899570	PB1	United States	2016-Mar-02	EPI_ISL_236808	A/swine/North Carolina/A01732706/2016		Import from public-domain	Lin,K.; Huang,H.; Zhang,J.
EPI1007090	PB1	United States	2016-Sep-06	EPI_ISL_237041	A/swine/Iowa/A01781219/2016		Import from public-domain	Lin,K.; Zhang,J.
EPI1007039	PB1	United States	2016-Sep-07	EPI_ISL_237046	A/swine/North Carolina/A01781221/2016		Import from public-domain	Lin,K.; Zhang,J.
EPI888507	PB1	United States	2013-Mar-13	EPI_ISL_243071	A/swine/Illinois/A01443797/2013		Import from public-domain
EPI891829	PB1	United States	2014-Jul-18	EPI_ISL_243755	A/swine/Indiana/14TOSU6438/2014		Import from public-domain	Symer,D.E.; Daugherty,C.; Warner,S.; Nolting,J.M.; Nelson,S.W.; Zentkovich,M.M.; Bowman,A.S.
EPI891842	PB1	United States	2015-Jul-12	EPI_ISL_243768	A/swine/Indiana/15TOSU25138/2015		Import from public-domain	Symer,D.E.; Daugherty,C.; Warner,S.; Nolting,J.M.; Nelson,S.W.; Zentkovich,M.M.; Bowman,A.S.
EPI891849	PB1	United States	2015-Jul-17	EPI_ISL_243775	A/swine/Indiana/15TOSU4060/2015		Import from public-domain	Symer,D.E.; Daugherty,C.; Warner,S.; Nolting,J.M.; Nelson,S.W.; Zentkovich,M.M.; Bowman,A.S.
EPI1007009	PB1	United States	2016-Oct-05	EPI_ISL_245044	A/swine/Indiana/A01782152/2016		Import from public-domain	Lin,K.; Zhang,J.
EPI1006956	PB1	United States	2016-Oct-11	EPI_ISL_245052	A/swine/Iowa/A01782281/2016		Import from public-domain	Lin,K.; Zhang,J.
EPI1007120	PB1	United States	2016-Oct-18	EPI_ISL_245062	A/swine/South Carolina/A01782474/2016		Import from public-domain	Lin,K.; Zhang,J.
EPI1007015	PB1	United States	2016-Oct-21	EPI_ISL_245071	A/swine/Kansas/A01782583/2016		Import from public-domain	Lin,K.; Zhang,J.
EPI1006973	PB1	United States	2016-Oct-18	EPI_ISL_245085	A/swine/Ohio/A01782405/2016		Import from public-domain	Lin,K.; Zhang,J.
EPI1007079	PB1	United States	2016-Oct-24	EPI_ISL_245321	A/swine/Iowa/A01782577/2016		Import from public-domain	Lin,K.; Zhang,J.
EPI1035093	PB1	United States	2016-Nov-01	EPI_ISL_245325	A/swine/Illinois/A01782816/2016		Import from public-domain	Lin,K.; Zhang,J.
EPI901280	PB1	United States	2015-Nov-08	EPI_ISL_245777	A/swine/Kentucky/15TOSU1907/2015		Import from public-domain	Kaplan,B.S.; Nolting,J.M.; Lauterbach,S.E.; Zentkovich,M.M.; Nelson,S.W.; Lorbach,J.N.; Bowman,A.S.
EPI901259	PB1	United States	2015-Nov-08	EPI_ISL_245779	A/swine/Kentucky/15TOSU1835/2015		Import from public-domain	Kaplan,B.S.; Nolting,J.M.; Lauterbach,S.E.; Zentkovich,M.M.; Nelson,S.W.; Lorbach,J.N.; Bowman,A.S.
EPI901196	PB1	United States	2015-Nov-08	EPI_ISL_245780	A/swine/Kentucky/15TOSU1969/2015		Import from public-domain	Kaplan,B.S.; Nolting,J.M.; Lauterbach,S.E.; Zentkovich,M.M.; Nelson,S.W.; Lorbach,J.N.; Bowman,A.S.
EPI901119	PB1	United States	2015-Nov-08	EPI_ISL_245784	A/swine/Kentucky/15TOSU25093/2015		Import from public-domain	Kaplan,B.S.; Nolting,J.M.; Lauterbach,S.E.; Zentkovich,M.M.; Nelson,S.W.; Lorbach,J.N.; Bowman,A.S.
EPI901123	PB1	United States	2015-Nov-08	EPI_ISL_245786	A/swine/Kentucky/15TOSU1877/2015		Import from public-domain	Kaplan,B.S.; Nolting,J.M.; Lauterbach,S.E.; Zentkovich,M.M.; Nelson,S.W.; Lorbach,J.N.; Bowman,A.S.
EPI901292	PB1	United States	2015-Nov-08	EPI_ISL_245788	A/swine/Kentucky/15TOSU2000/2015		Import from public-domain	Kaplan,B.S.; Nolting,J.M.; Lauterbach,S.E.; Zentkovich,M.M.; Nelson,S.W.; Lorbach,J.N.; Bowman,A.S.
EPI901101	PB1	United States	2015-Jul-12	EPI_ISL_245789	A/swine/Indiana/15TOSU2743/2015		Import from public-domain	Kaplan,B.S.; Nolting,J.M.; Lauterbach,S.E.; Zentkovich,M.M.; Nelson,S.W.; Lorbach,J.N.; Bowman,A.S.
EPI901229	PB1	United States	2015-Nov-08	EPI_ISL_245795	A/swine/Kentucky/15TOSU1919/2015		Import from public-domain	Kaplan,B.S.; Nolting,J.M.; Lauterbach,S.E.; Zentkovich,M.M.; Nelson,S.W.; Lorbach,J.N.; Bowman,A.S.
EPI901290	PB1	United States	2015-Nov-08	EPI_ISL_245799	A/swine/Kentucky/15TOSU1992/2015		Import from public-domain	Kaplan,B.S.; Nolting,J.M.; Lauterbach,S.E.; Zentkovich,M.M.; Nelson,S.W.; Lorbach,J.N.; Bowman,A.S.
EPI901318	PB1	United States	2015-Nov-08	EPI_ISL_245800	A/swine/Kentucky/15TOSU1874/2015		Import from public-domain	Kaplan,B.S.; Nolting,J.M.; Lauterbach,S.E.; Zentkovich,M.M.; Nelson,S.W.; Lorbach,J.N.; Bowman,A.S.
EPI901149	PB1	United States	2015-Nov-08	EPI_ISL_245805	A/swine/Kentucky/15TOSU1916/2015		Import from public-domain	Kaplan,B.S.; Nolting,J.M.; Lauterbach,S.E.; Zentkovich,M.M.; Nelson,S.W.; Lorbach,J.N.; Bowman,A.S.
EPI901206	PB1	United States	2015-Nov-08	EPI_ISL_245806	A/swine/Kentucky/15TOSU2019/2015		Import from public-domain	Kaplan,B.S.; Nolting,J.M.; Lauterbach,S.E.; Zentkovich,M.M.; Nelson,S.W.; Lorbach,J.N.; Bowman,A.S.
EPI901307	PB1	United States	2015-Nov-08	EPI_ISL_245809	A/swine/Kentucky/15TOSU25107/2015		Import from public-domain	Kaplan,B.S.; Nolting,J.M.; Lauterbach,S.E.; Zentkovich,M.M.; Nelson,S.W.; Lorbach,J.N.; Bowman,A.S.
EPI1035517	PB1	United States	2016-Nov-11	EPI_ISL_246032	A/swine/Iowa/A01668210/2016		Import from public-domain	Lin,K.; Zhang,J.
EPI1035532	PB1	United States	2016-Nov-09	EPI_ISL_246034	A/swine/Ohio/A01668213/2016		Import from public-domain	Lin,K.; Zhang,J.
EPI1035081	PB1	United States	2016-Nov-21	EPI_ISL_252699	A/swine/Colorado/A01668653/2016		Import from public-domain	Lin,K.; Zhang,J.
EPI1035062	PB1	United States	2016-Nov-23	EPI_ISL_252706	A/swine/Iowa/A01668659/2016		Import from public-domain	Lin,K.; Zhang,J.
EPI1035075	PB1	United States	2016-Nov-30	EPI_ISL_252795	A/swine/Oklahoma/A01668938/2016		Import from public-domain	Lin,K.; Zhang,J.
EPI946856	PB1	United States	2016-May-28	EPI_ISL_253959	A/swine/Ohio/16TOSU1465/2016		Import from public-domain	Shabman,R.; Fedorova,N.; Puri,V.; Shrivastava,S.; Amedeo,P.; Isom,R.; Hu,L.; Durbin,A.; Rocchi,I.; Williams,T.; Bao,Y.; Sanders,R.; Zhdanov,S.; Kiryutin,B.; Lipman,D.J.; Tatusova,T.; Bowman,A.
EPI946864	PB1	United States	2016-May-28	EPI_ISL_253960	A/swine/Ohio/16TOSU1497/2016		Import from public-domain	Shabman,R.; Fedorova,N.; Puri,V.; Shrivastava,S.; Amedeo,P.; Isom,R.; Hu,L.; Durbin,A.; Rocchi,I.; Williams,T.; Bao,Y.; Sanders,R.; Zhdanov,S.; Kiryutin,B.; Lipman,D.J.; Tatusova,T.; Bowman,A.
EPI946872	PB1	United States	2016-May-28	EPI_ISL_253961	A/swine/Ohio/16TOSU1610/2016		Import from public-domain	Shabman,R.; Fedorova,N.; Puri,V.; Shrivastava,S.; Amedeo,P.; Isom,R.; Hu,L.; Durbin,A.; Rocchi,I.; Williams,T.; Bao,Y.; Sanders,R.; Zhdanov,S.; Kiryutin,B.; Lipman,D.J.; Tatusova,T.; Bowman,A.
EPI946880	PB1	United States	2016-May-28	EPI_ISL_253962	A/swine/Ohio/16TOSU1611/2016		Import from public-domain	Shabman,R.; Fedorova,N.; Puri,V.; Shrivastava,S.; Amedeo,P.; Isom,R.; Hu,L.; Durbin,A.; Rocchi,I.; Williams,T.; Bao,Y.; Sanders,R.; Zhdanov,S.; Kiryutin,B.; Lipman,D.J.; Tatusova,T.; Bowman,A.
EPI946888	PB1	United States	2016-Jun-04	EPI_ISL_253963	A/swine/Ohio/16TOSU1803/2016		Import from public-domain	Shabman,R.; Fedorova,N.; Puri,V.; Shrivastava,S.; Amedeo,P.; Isom,R.; Hu,L.; Durbin,A.; Rocchi,I.; Williams,T.; Bao,Y.; Sanders,R.; Zhdanov,S.; Kiryutin,B.; Lipman,D.J.; Tatusova,T.; Bowman,A.
EPI946896	PB1	United States	2016-Jun-04	EPI_ISL_253964	A/swine/Ohio/16TOSU1826/2016		Import from public-domain	Shabman,R.; Fedorova,N.; Puri,V.; Shrivastava,S.; Amedeo,P.; Isom,R.; Hu,L.; Durbin,A.; Rocchi,I.; Williams,T.; Bao,Y.; Sanders,R.; Zhdanov,S.; Kiryutin,B.; Lipman,D.J.; Tatusova,T.; Bowman,A.
EPI946904	PB1	United States	2016-Jun-04	EPI_ISL_253965	A/swine/Ohio/16TOSU1827/2016		Import from public-domain	Shabman,R.; Fedorova,N.; Puri,V.; Shrivastava,S.; Amedeo,P.; Isom,R.; Hu,L.; Durbin,A.; Rocchi,I.; Williams,T.; Bao,Y.; Sanders,R.; Zhdanov,S.; Kiryutin,B.; Lipman,D.J.; Tatusova,T.; Bowman,A.
EPI946912	PB1	United States	2016-Jun-04	EPI_ISL_253966	A/swine/Ohio/16TOSU1841/2016		Import from public-domain	Shabman,R.; Fedorova,N.; Puri,V.; Shrivastava,S.; Amedeo,P.; Isom,R.; Hu,L.; Durbin,A.; Rocchi,I.; Williams,T.; Bao,Y.; Sanders,R.; Zhdanov,S.; Kiryutin,B.; Lipman,D.J.; Tatusova,T.; Bowman,A.
EPI946920	PB1	United States	2016-Jun-04	EPI_ISL_253967	A/swine/Ohio/16TOSU1842/2016		Import from public-domain	Shabman,R.; Fedorova,N.; Puri,V.; Shrivastava,S.; Amedeo,P.; Isom,R.; Hu,L.; Durbin,A.; Rocchi,I.; Williams,T.; Bao,Y.; Sanders,R.; Zhdanov,S.; Kiryutin,B.; Lipman,D.J.; Tatusova,T.; Bowman,A.
EPI946928	PB1	United States	2016-Jun-04	EPI_ISL_253968	A/swine/Ohio/16TOSU1843/2016		Import from public-domain	Shabman,R.; Fedorova,N.; Puri,V.; Shrivastava,S.; Amedeo,P.; Isom,R.; Hu,L.; Durbin,A.; Rocchi,I.; Williams,T.; Bao,Y.; Sanders,R.; Zhdanov,S.; Kiryutin,B.; Lipman,D.J.; Tatusova,T.; Bowman,A.
EPI946936	PB1	United States	2016-Jun-04	EPI_ISL_253969	A/swine/Ohio/16TOSU1844/2016		Import from public-domain	Shabman,R.; Fedorova,N.; Puri,V.; Shrivastava,S.; Amedeo,P.; Isom,R.; Hu,L.; Durbin,A.; Rocchi,I.; Williams,T.; Bao,Y.; Sanders,R.; Zhdanov,S.; Kiryutin,B.; Lipman,D.J.; Tatusova,T.; Bowman,A.
EPI946944	PB1	United States	2016-Jun-04	EPI_ISL_253970	A/swine/Ohio/16TOSU1874/2016		Import from public-domain	Shabman,R.; Fedorova,N.; Puri,V.; Shrivastava,S.; Amedeo,P.; Isom,R.; Hu,L.; Durbin,A.; Rocchi,I.; Williams,T.; Bao,Y.; Sanders,R.; Zhdanov,S.; Kiryutin,B.; Lipman,D.J.; Tatusova,T.; Bowman,A.
EPI946952	PB1	United States	2016-Jun-04	EPI_ISL_253971	A/swine/Ohio/16TOSU1881/2016		Import from public-domain	Shabman,R.; Fedorova,N.; Puri,V.; Shrivastava,S.; Amedeo,P.; Isom,R.; Hu,L.; Durbin,A.; Rocchi,I.; Williams,T.; Bao,Y.; Sanders,R.; Zhdanov,S.; Kiryutin,B.; Lipman,D.J.; Tatusova,T.; Bowman,A.
EPI946960	PB1	United States	2016-Jun-04	EPI_ISL_253972	A/swine/Ohio/16TOSU1883/2016		Import from public-domain	Shabman,R.; Fedorova,N.; Puri,V.; Shrivastava,S.; Amedeo,P.; Isom,R.; Hu,L.; Durbin,A.; Rocchi,I.; Williams,T.; Bao,Y.; Sanders,R.; Zhdanov,S.; Kiryutin,B.; Lipman,D.J.; Tatusova,T.; Bowman,A.
EPI946968	PB1	United States	2016-Jun-04	EPI_ISL_253973	A/swine/Ohio/16TOSU1887/2016		Import from public-domain	Shabman,R.; Fedorova,N.; Puri,V.; Shrivastava,S.; Amedeo,P.; Isom,R.; Hu,L.; Durbin,A.; Rocchi,I.; Williams,T.; Bao,Y.; Sanders,R.; Zhdanov,S.; Kiryutin,B.; Lipman,D.J.; Tatusova,T.; Bowman,A.
EPI946976	PB1	United States	2016-Jun-04	EPI_ISL_253974	A/swine/Ohio/16TOSU1890/2016		Import from public-domain	Shabman,R.; Fedorova,N.; Puri,V.; Shrivastava,S.; Amedeo,P.; Isom,R.; Hu,L.; Durbin,A.; Rocchi,I.; Williams,T.; Bao,Y.; Sanders,R.; Zhdanov,S.; Kiryutin,B.; Lipman,D.J.; Tatusova,T.; Bowman,A.
EPI946984	PB1	United States	2016-Jun-04	EPI_ISL_253975	A/swine/Ohio/16TOSU1891/2016		Import from public-domain	Shabman,R.; Fedorova,N.; Puri,V.; Shrivastava,S.; Amedeo,P.; Isom,R.; Hu,L.; Durbin,A.; Rocchi,I.; Williams,T.; Bao,Y.; Sanders,R.; Zhdanov,S.; Kiryutin,B.; Lipman,D.J.; Tatusova,T.; Bowman,A.
EPI946992	PB1	United States	2016-Jun-04	EPI_ISL_253976	A/swine/Ohio/16TOSU1892/2016		Import from public-domain	Shabman,R.; Fedorova,N.; Puri,V.; Shrivastava,S.; Amedeo,P.; Isom,R.; Hu,L.; Durbin,A.; Rocchi,I.; Williams,T.; Bao,Y.; Sanders,R.; Zhdanov,S.; Kiryutin,B.; Lipman,D.J.; Tatusova,T.; Bowman,A.
EPI947000	PB1	United States	2016-Jun-04	EPI_ISL_253977	A/swine/Ohio/16TOSU1893/2016		Import from public-domain	Shabman,R.; Fedorova,N.; Puri,V.; Shrivastava,S.; Amedeo,P.; Isom,R.; Hu,L.; Durbin,A.; Rocchi,I.; Williams,T.; Bao,Y.; Sanders,R.; Zhdanov,S.; Kiryutin,B.; Lipman,D.J.; Tatusova,T.; Bowman,A.
EPI947008	PB1	United States	2016-Jun-04	EPI_ISL_253978	A/swine/Ohio/16TOSU1894/2016		Import from public-domain	Shabman,R.; Fedorova,N.; Puri,V.; Shrivastava,S.; Amedeo,P.; Isom,R.; Hu,L.; Durbin,A.; Rocchi,I.; Williams,T.; Bao,Y.; Sanders,R.; Zhdanov,S.; Kiryutin,B.; Lipman,D.J.; Tatusova,T.; Bowman,A.
EPI947016	PB1	United States	2016-Jun-11	EPI_ISL_253979	A/swine/Ohio/16TOSU1950/2016		Import from public-domain	Shabman,R.; Fedorova,N.; Puri,V.; Shrivastava,S.; Amedeo,P.; Isom,R.; Hu,L.; Durbin,A.; Rocchi,I.; Williams,T.; Bao,Y.; Sanders,R.; Zhdanov,S.; Kiryutin,B.; Lipman,D.J.; Tatusova,T.; Bowman,A.
EPI947024	PB1	United States	2016-Jun-11	EPI_ISL_253980	A/swine/Ohio/16TOSU2111/2016		Import from public-domain	Shabman,R.; Fedorova,N.; Puri,V.; Shrivastava,S.; Amedeo,P.; Isom,R.; Hu,L.; Durbin,A.; Rocchi,I.; Williams,T.; Bao,Y.; Sanders,R.; Zhdanov,S.; Kiryutin,B.; Lipman,D.J.; Tatusova,T.; Bowman,A.
EPI947134	PB1	United States	2016-Jun-09	EPI_ISL_253994	A/swine/Iowa/16TOSU2467/2016		Import from public-domain	Shabman,R.; Fedorova,N.; Puri,V.; Shrivastava,S.; Amedeo,P.; Isom,R.; Hu,L.; Durbin,A.; Rocchi,I.; Williams,T.; Bao,Y.; Sanders,R.; Zhdanov,S.; Kiryutin,B.; Lipman,D.J.; Tatusova,T.; Bowman,A.
EPI947168	PB1	United States	2016-Jun-09	EPI_ISL_253998	A/swine/Iowa/16TOSU2563/2016		Import from public-domain	Shabman,R.; Fedorova,N.; Puri,V.; Shrivastava,S.; Amedeo,P.; Isom,R.; Hu,L.; Durbin,A.; Rocchi,I.; Williams,T.; Bao,Y.; Sanders,R.; Zhdanov,S.; Kiryutin,B.; Lipman,D.J.; Tatusova,T.; Bowman,A.
EPI947192	PB1	United States	2016-Jun-09	EPI_ISL_254001	A/swine/Iowa/16TOSU2594/2016		Import from public-domain	Shabman,R.; Fedorova,N.; Puri,V.; Shrivastava,S.; Amedeo,P.; Isom,R.; Hu,L.; Durbin,A.; Rocchi,I.; Williams,T.; Bao,Y.; Sanders,R.; Zhdanov,S.; Kiryutin,B.; Lipman,D.J.; Tatusova,T.; Bowman,A.
EPI947200	PB1	United States	2016-Jun-09	EPI_ISL_254002	A/swine/Iowa/16TOSU2605/2016		Import from public-domain	Shabman,R.; Fedorova,N.; Puri,V.; Shrivastava,S.; Amedeo,P.; Isom,R.; Hu,L.; Durbin,A.; Rocchi,I.; Williams,T.; Bao,Y.; Sanders,R.; Zhdanov,S.; Kiryutin,B.; Lipman,D.J.; Tatusova,T.; Bowman,A.
EPI947208	PB1	United States	2016-Jun-09	EPI_ISL_254003	A/swine/Iowa/16TOSU2607/2016		Import from public-domain	Shabman,R.; Fedorova,N.; Puri,V.; Shrivastava,S.; Amedeo,P.; Isom,R.; Hu,L.; Durbin,A.; Rocchi,I.; Williams,T.; Bao,Y.; Sanders,R.; Zhdanov,S.; Kiryutin,B.; Lipman,D.J.; Tatusova,T.; Bowman,A.
EPI947216	PB1	United States	2016-Jun-09	EPI_ISL_254004	A/swine/Iowa/16TOSU2612/2016		Import from public-domain	Shabman,R.; Fedorova,N.; Puri,V.; Shrivastava,S.; Amedeo,P.; Isom,R.; Hu,L.; Durbin,A.; Rocchi,I.; Williams,T.; Bao,Y.; Sanders,R.; Zhdanov,S.; Kiryutin,B.; Lipman,D.J.; Tatusova,T.; Bowman,A.
EPI947264	PB1	United States	2016-Jun-09	EPI_ISL_254010	A/swine/Iowa/16TOSU2756/2016		Import from public-domain	Shabman,R.; Fedorova,N.; Puri,V.; Shrivastava,S.; Amedeo,P.; Isom,R.; Hu,L.; Durbin,A.; Rocchi,I.; Williams,T.; Bao,Y.; Sanders,R.; Zhdanov,S.; Kiryutin,B.; Lipman,D.J.; Tatusova,T.; Bowman,A.
EPI947290	PB1	United States	2016-Jun-09	EPI_ISL_254013	A/swine/Iowa/16TOSU2825/2016		Import from public-domain	Shabman,R.; Fedorova,N.; Puri,V.; Shrivastava,S.; Amedeo,P.; Isom,R.; Hu,L.; Durbin,A.; Rocchi,I.; Williams,T.; Bao,Y.; Sanders,R.; Zhdanov,S.; Kiryutin,B.; Lipman,D.J.; Tatusova,T.; Bowman,A.
EPI1036634	PB1	United States	2017-Jan-03	EPI_ISL_254677	A/swine/North Carolina/A01672048/2017		Import from public-domain	Lin,K.; Zhang,J.
EPI1036622	PB1	United States	2017-Jan-04	EPI_ISL_254679	A/swine/North Carolina/A01671999/2017		Import from public-domain	Lin,K.; Zhang,J.
EPI1036646	PB1	United States	2017-Jan-05	EPI_ISL_254683	A/swine/Iowa/A01672046/2017		Import from public-domain	Lin,K.; Zhang,J.
EPI961231	PB1	United States	2015-Oct-20	EPI_ISL_256249	A/swine/Indiana/A01812028/2015		Import from public-domain
EPI961239	PB1	United States	2015-Dec-15	EPI_ISL_256250	A/swine/Indiana/A01812104/2015		Import from public-domain
EPI961294	PB1	United States	2015-Dec-15	EPI_ISL_256256	A/swine/Indiana/A01812120/2015		Import from public-domain
EPI961302	PB1	United States	2015-Nov-20	EPI_ISL_256257	A/swine/Florida/A01104090/2015		Import from public-domain
EPI961318	PB1	United States	2015-Nov-17	EPI_ISL_256259	A/swine/Indiana/A01812071/2015		Import from public-domain
EPI1036616	PB1	United States	2017-Jan-18	EPI_ISL_256560	A/swine/Iowa/A01672419/2017		Import from public-domain	Lin,K.; Zhang,J.
EPI1036661	PB1	United States	2017-Jan-31	EPI_ISL_257156	A/swine/North Carolina/A01672582/2017		Import from public-domain	Lin,K.; Zhang,J.
EPI1036667	PB1	United States	2017-Jan-23	EPI_ISL_257157	A/swine/Indiana/A01672516/2017		Import from public-domain	Lin,K.; Zhang,J.
EPI1036649	PB1	United States	2017-Jan-30	EPI_ISL_258614	A/swine/Illinois/A01672615/2017		Import from public-domain	Lin,K.; Zhang,J.
EPI1074045	PB1	United States	2017-Feb-08	EPI_ISL_258653	A/swine/Minnesota/A01932042/2017		Import from public-domain	Lin,K.; Zhang,J.
EPI1074026	PB1	United States	2017-Feb-03	EPI_ISL_258654	A/swine/South Carolina/A01932046/2017		Import from public-domain	Lin,K.; Zhang,J.
EPI1063072	PB1	United States	2017-Feb-15	EPI_ISL_260805	A/swine/Indiana/A01932256/2017		Import from public-domain	Lin,K.; Zhang,J.
EPI1063180	PB1	United States	2017-Feb-20	EPI_ISL_261457	A/swine/Iowa/A01932417/2017		Import from public-domain	Lin,K.; Smith,K.; Zhang,J.
EPI1063096	PB1	United States	2017-Feb-18	EPI_ISL_261459	A/swine/Iowa/A01932419/2017		Import from public-domain	Lin,K.; Smith,K.; Zhang,J.
EPI1063168	PB1	United States	2017-Feb-27	EPI_ISL_261488	A/swine/Iowa/A01932577/2017		Import from public-domain	Lin,K.; Smith,K.; Zhang,J.
EPI1079658	PB1	United States	2017-Mar-07	EPI_ISL_262586	A/swine/North Carolina/A01667104/2017		Import from public-domain	Lin,K.; Smith,K.; Zhang,J.
EPI1079717	PB1	United States	2017-Mar-21	EPI_ISL_262594	A/swine/Pennsylvania/A01933903/2017		Import from public-domain	Lin,K.; Smith,K.; Zhang,J.
EPI1079798	PB1	United States	2017-Mar-07	EPI_ISL_262600	A/swine/Iowa/A01667086/2017		Import from public-domain	Lin,K.; Smith,K.; Zhang,J.
EPI998467	PB1	United States	2016-May-01	EPI_ISL_263483	A/swine/Indiana/16TOSU0646/2016		Import from public-domain	Nolting,J.M.; Nelson,S.W.; Zentkovich,M.M.; Bowman,A.S.; Wang,L.; Zhang,Y.
EPI1079613	PB1	United States	2017-Mar-22	EPI_ISL_264195	A/swine/Iowa/A02214242/2017		Import from public-domain	Lin,K.; Smith,K.; Zhang,J.
EPI1079693	PB1	United States	2017-Mar-27	EPI_ISL_266551	A/swine/Illinois/A02214664/2017		Import from public-domain	Lin,K.; Smith,K.; Zhang,J.
EPI1079724	PB1	United States	2017-Mar-28	EPI_ISL_266555	A/swine/Iowa/A02214654/2017		Import from public-domain	Lin,K.; Smith,K.; Zhang,J.
EPI1030850	PB1	United States	2011-Nov-22	EPI_ISL_271041	A/swine/Iowa/MT_12_07_11_2_28/2011		Import from public-domain	Yang,M.; Diaz,A.; Marthaler,D.; Culhane,M.; Sreevatsan,S.; Alkhamis,M.; Torremorell,M.
EPI1031019	PB1	United States	2012-Mar-14	EPI_ISL_271063	A/swine/South Dakota/MT_12_07_2081/2012		Import from public-domain	Yang,M.; Diaz,A.; Marthaler,D.; Culhane,M.; Sreevatsan,S.; Alkhamis,M.; Torremorell,M.
EPI1031059	PB1	United States	2011-Nov-22	EPI_ISL_271068	A/swine/Iowa/MT_12_07_11_2_2/2011		Import from public-domain	Yang,M.; Diaz,A.; Marthaler,D.; Culhane,M.; Sreevatsan,S.; Alkhamis,M.; Torremorell,M.
EPI1031099	PB1	United States	2012-Mar-14	EPI_ISL_271073	A/swine/South Dakota/MT_12_07_2079/2012		Import from public-domain	Yang,M.; Diaz,A.; Marthaler,D.; Culhane,M.; Sreevatsan,S.; Alkhamis,M.; Torremorell,M.
EPI1031151	PB1	United States	2011-Nov-22	EPI_ISL_271079	A/swine/Iowa/MT_12_07_11_2_12/2011		Import from public-domain	Yang,M.; Diaz,A.; Marthaler,D.; Culhane,M.; Sreevatsan,S.; Alkhamis,M.; Torremorell,M.
EPI1031159	PB1	United States	2011-Nov-22	EPI_ISL_271080	A/swine/Iowa/MT_12_07_11_2_7/2011		Import from public-domain	Yang,M.; Diaz,A.; Marthaler,D.; Culhane,M.; Sreevatsan,S.; Alkhamis,M.; Torremorell,M.
EPI1032260	PB1	United States	2012-Mar-14	EPI_ISL_271648	A/swine/South Dakota/MT_12_07_2075/2012		Import from public-domain	Yang,M.; Diaz,A.; Marthaler,D.; Culhane,M.; Sreevatsan,S.; Alkhamis,M.; Torremorell,M.
EPI1032324	PB1	United States	2011-Nov-22	EPI_ISL_271656	A/swine/Iowa/MT_12_07_11_2_19/2011		Import from public-domain	Yang,M.; Diaz,A.; Marthaler,D.; Culhane,M.; Sreevatsan,S.; Alkhamis,M.; Torremorell,M.
EPI1032348	PB1	United States	2011-Nov-22	EPI_ISL_271659	A/swine/Iowa/MT_12_07_11_2_25/2011		Import from public-domain	Yang,M.; Diaz,A.; Marthaler,D.; Culhane,M.; Sreevatsan,S.; Alkhamis,M.; Torremorell,M.
EPI1032356	PB1	United States	2011-Nov-22	EPI_ISL_271660	A/swine/Iowa/MT_12_07_11_2_29/2011		Import from public-domain	Yang,M.; Diaz,A.; Marthaler,D.; Culhane,M.; Sreevatsan,S.; Alkhamis,M.; Torremorell,M.
EPI1032364	PB1	United States	2012-Mar-21	EPI_ISL_271661	A/swine/Minnesota/MT_12_07_2116/2012		Import from public-domain	Yang,M.; Diaz,A.; Marthaler,D.; Culhane,M.; Sreevatsan,S.; Alkhamis,M.; Torremorell,M.
EPI1032404	PB1	United States	2011-Nov-22	EPI_ISL_271666	A/swine/Iowa/MT_12_07_11_2_10/2011		Import from public-domain	Yang,M.; Diaz,A.; Marthaler,D.; Culhane,M.; Sreevatsan,S.; Alkhamis,M.; Torremorell,M.
EPI1032420	PB1	United States	2011-Nov-22	EPI_ISL_271668	A/swine/Iowa/MT_12_07_11_2_8/2011		Import from public-domain	Yang,M.; Diaz,A.; Marthaler,D.; Culhane,M.; Sreevatsan,S.; Alkhamis,M.; Torremorell,M.
EPI1032428	PB1	United States	2011-Nov-22	EPI_ISL_271669	A/swine/Iowa/MT_12_07_11_2_14/2011		Import from public-domain	Yang,M.; Diaz,A.; Marthaler,D.; Culhane,M.; Sreevatsan,S.; Alkhamis,M.; Torremorell,M.
EPI1032606	PB1	United States	2011-Nov-22	EPI_ISL_271720	A/swine/Iowa/MT_12_07_11_2_11/2011		Import from public-domain	Yang,M.; Diaz,A.; Marthaler,D.; Culhane,M.; Sreevatsan,S.; Alkhamis,M.; Torremorell,M.
EPI1032641	PB1	United States	2012-Mar-21	EPI_ISL_271726	A/swine/Minnesota/MT_12_07_2130/2012		Import from public-domain	Yang,M.; Diaz,A.; Marthaler,D.; Culhane,M.; Sreevatsan,S.; Alkhamis,M.; Torremorell,M.
EPI1032681	PB1	United States	2011-Nov-22	EPI_ISL_271731	A/swine/Iowa/MT_12_07_11_2_23/2011		Import from public-domain	Yang,M.; Diaz,A.; Marthaler,D.; Culhane,M.; Sreevatsan,S.; Alkhamis,M.; Torremorell,M.
EPI1032717	PB1	United States	2011-Nov-22	EPI_ISL_271735	A/swine/Iowa/MT_12_07_11_2_3/2011		Import from public-domain	Yang,M.; Diaz,A.; Marthaler,D.; Culhane,M.; Sreevatsan,S.; Alkhamis,M.; Torremorell,M.
EPI1032733	PB1	United States	2012-Mar-21	EPI_ISL_271737	A/swine/Minnesota/MT_12_07_2132/2012		Import from public-domain	Yang,M.; Diaz,A.; Marthaler,D.; Culhane,M.; Sreevatsan,S.; Alkhamis,M.; Torremorell,M.
EPI1032757	PB1	United States	2011-Nov-22	EPI_ISL_271740	A/swine/Iowa/MT_12_07_11_2_6/2011		Import from public-domain	Yang,M.; Diaz,A.; Marthaler,D.; Culhane,M.; Sreevatsan,S.; Alkhamis,M.; Torremorell,M.
EPI1032797	PB1	United States	2012-Mar-21	EPI_ISL_271745	A/swine/Minnesota/MT_12_07_2083/2012		Import from public-domain	Yang,M.; Diaz,A.; Marthaler,D.; Culhane,M.; Sreevatsan,S.; Alkhamis,M.; Torremorell,M.
EPI1032821	PB1	United States	2012-Mar-21	EPI_ISL_271748	A/swine/Minnesota/MT_12_07_2092/2012		Import from public-domain	Yang,M.; Diaz,A.; Marthaler,D.; Culhane,M.; Sreevatsan,S.; Alkhamis,M.; Torremorell,M.
EPI1032829	PB1	United States	2012-Mar-21	EPI_ISL_271749	A/swine/Minnesota/MT_12_07_2124/2012		Import from public-domain	Yang,M.; Diaz,A.; Marthaler,D.; Culhane,M.; Sreevatsan,S.; Alkhamis,M.; Torremorell,M.
EPI1032837	PB1	United States	2011-Nov-22	EPI_ISL_271750	A/swine/Iowa/MT_12_07_11_2_4/2011		Import from public-domain	Yang,M.; Diaz,A.; Marthaler,D.; Culhane,M.; Sreevatsan,S.; Alkhamis,M.; Torremorell,M.
EPI1079736	PB1	United States	2017-Mar-20	EPI_ISL_272837	A/swine/South Carolina/A02214849/2017		Import from public-domain	Lin,K.; Smith,K.; Zhang,J.
EPI1063509	PB1	Italy	2015-Sep-01	EPI_ISL_278828	A/swine/Italy/140863/2015		Import from public-domain	Chiapponi,C.; Ebranati,E.; Pariani,E.; Faccini,S.; Luppi,A.; Baioni,L.; Manfredi,R.; Carta,V.; Merenda,M.; Affanni,P.; Colucci,M.E.; Veronesi,L.; Zehender,G.; Foni,E.
EPI1063439	PB1	Italy	2015-Sep-01	EPI_ISL_278833	A/swine/Italy/203964/2015		Import from public-domain	Chiapponi,C.; Ebranati,E.; Pariani,E.; Faccini,S.; Luppi,A.; Baioni,L.; Manfredi,R.; Carta,V.; Merenda,M.; Affanni,P.; Colucci,M.E.; Veronesi,L.; Zehender,G.; Foni,E.
EPI1063461	PB1	Italy	2015-Sep-01	EPI_ISL_278835	A/swine/Italy/36818-4/2015		Import from public-domain	Chiapponi,C.; Ebranati,E.; Pariani,E.; Faccini,S.; Luppi,A.; Baioni,L.; Manfredi,R.; Carta,V.; Merenda,M.; Affanni,P.; Colucci,M.E.; Veronesi,L.; Zehender,G.; Foni,E.
EPI1063485	PB1	Italy	2015-Sep-01	EPI_ISL_278838	A/swine/Italy/65210/2015		Import from public-domain	Chiapponi,C.; Ebranati,E.; Pariani,E.; Faccini,S.; Luppi,A.; Baioni,L.; Manfredi,R.; Carta,V.; Merenda,M.; Affanni,P.; Colucci,M.E.; Veronesi,L.; Zehender,G.; Foni,E.
EPI1063501	PB1	Italy	2015-Sep-01	EPI_ISL_278840	A/swine/Italy/129452/2015		Import from public-domain	Chiapponi,C.; Ebranati,E.; Pariani,E.; Faccini,S.; Luppi,A.; Baioni,L.; Manfredi,R.; Carta,V.; Merenda,M.; Affanni,P.; Colucci,M.E.; Veronesi,L.; Zehender,G.; Foni,E.
EPI1063541	PB1	Italy	2015-Sep-01	EPI_ISL_278845	A/swine/Italy/3033-1/2015		Import from public-domain	Chiapponi,C.; Ebranati,E.; Pariani,E.; Faccini,S.; Luppi,A.; Baioni,L.; Manfredi,R.; Carta,V.; Merenda,M.; Affanni,P.; Colucci,M.E.; Veronesi,L.; Zehender,G.; Foni,E.
EPI1063593	PB1	Italy	2014-Sep-01	EPI_ISL_278852	A/swine/Italy/328356/2014		Import from public-domain	Chiapponi,C.; Ebranati,E.; Pariani,E.; Faccini,S.; Luppi,A.; Baioni,L.; Manfredi,R.; Carta,V.; Merenda,M.; Affanni,P.; Colucci,M.E.; Veronesi,L.; Zehender,G.; Foni,E.
EPI1063678	PB1	Italy	2014-Sep-01	EPI_ISL_278863	A/swine/Italy/271152/2014		Import from public-domain	Chiapponi,C.; Ebranati,E.; Pariani,E.; Faccini,S.; Luppi,A.; Baioni,L.; Manfredi,R.; Carta,V.; Merenda,M.; Affanni,P.; Colucci,M.E.; Veronesi,L.; Zehender,G.; Foni,E.
EPI1063694	PB1	Italy	2014-Sep-01	EPI_ISL_278865	A/swine/Italy/302073/2014		Import from public-domain	Chiapponi,C.; Ebranati,E.; Pariani,E.; Faccini,S.; Luppi,A.; Baioni,L.; Manfredi,R.; Carta,V.; Merenda,M.; Affanni,P.; Colucci,M.E.; Veronesi,L.; Zehender,G.; Foni,E.
EPI1063752	PB1	Italy	2014-Sep-01	EPI_ISL_278872	A/swine/Italy/165246/2014		Import from public-domain	Chiapponi,C.; Ebranati,E.; Pariani,E.; Faccini,S.; Luppi,A.; Baioni,L.; Manfredi,R.; Carta,V.; Merenda,M.; Affanni,P.; Colucci,M.E.; Veronesi,L.; Zehender,G.; Foni,E.
EPI1063760	PB1	Italy	2014-Sep-01	EPI_ISL_278873	A/swine/Italy/166277-2/2014		Import from public-domain	Chiapponi,C.; Ebranati,E.; Pariani,E.; Faccini,S.; Luppi,A.; Baioni,L.; Manfredi,R.; Carta,V.; Merenda,M.; Affanni,P.; Colucci,M.E.; Veronesi,L.; Zehender,G.; Foni,E.
EPI1063924	PB1	Italy	2014-Sep-01	EPI_ISL_278875	A/swine/Italy/91602/2014		Import from public-domain	Chiapponi,C.; Ebranati,E.; Pariani,E.; Faccini,S.; Luppi,A.; Baioni,L.; Manfredi,R.; Carta,V.; Merenda,M.; Affanni,P.; Colucci,M.E.; Veronesi,L.; Zehender,G.; Foni,E.
EPI1063802	PB1	Italy	2014-Sep-01	EPI_ISL_278878	A/swine/Italy/114922/2014		Import from public-domain	Chiapponi,C.; Ebranati,E.; Pariani,E.; Faccini,S.; Luppi,A.; Baioni,L.; Manfredi,R.; Carta,V.; Merenda,M.; Affanni,P.; Colucci,M.E.; Veronesi,L.; Zehender,G.; Foni,E.
EPI1063819	PB1	Italy	2014-Sep-01	EPI_ISL_278880	A/swine/Italy/125010-1/2014		Import from public-domain	Chiapponi,C.; Ebranati,E.; Pariani,E.; Faccini,S.; Luppi,A.; Baioni,L.; Manfredi,R.; Carta,V.; Merenda,M.; Affanni,P.; Colucci,M.E.; Veronesi,L.; Zehender,G.; Foni,E.
EPI1063876	PB1	Italy	2014-Sep-01	EPI_ISL_278890	A/swine/Italy/34333/2014		Import from public-domain	Chiapponi,C.; Ebranati,E.; Pariani,E.; Faccini,S.; Luppi,A.; Baioni,L.; Manfredi,R.; Carta,V.; Merenda,M.; Affanni,P.; Colucci,M.E.; Veronesi,L.; Zehender,G.; Foni,E.
EPI1063884	PB1	Italy	2014-Sep-01	EPI_ISL_278891	A/swine/Italy/36662-2/2014		Import from public-domain	Chiapponi,C.; Ebranati,E.; Pariani,E.; Faccini,S.; Luppi,A.; Baioni,L.; Manfredi,R.; Carta,V.; Merenda,M.; Affanni,P.; Colucci,M.E.; Veronesi,L.; Zehender,G.; Foni,E.
EPI1063916	PB1	Italy	2014-Sep-01	EPI_ISL_278895	A/swine/Italy/87434/2014		Import from public-domain	Chiapponi,C.; Ebranati,E.; Pariani,E.; Faccini,S.; Luppi,A.; Baioni,L.; Manfredi,R.; Carta,V.; Merenda,M.; Affanni,P.; Colucci,M.E.; Veronesi,L.; Zehender,G.; Foni,E.
EPI1063926	PB1	Italy	2013-Sep-01	EPI_ISL_278896	A/swine/Italy/293841/2013		Import from public-domain	Chiapponi,C.; Ebranati,E.; Pariani,E.; Faccini,S.; Luppi,A.; Baioni,L.; Manfredi,R.; Carta,V.; Merenda,M.; Affanni,P.; Colucci,M.E.; Veronesi,L.; Zehender,G.; Foni,E.
EPI1063950	PB1	Italy	2013-Sep-01	EPI_ISL_278899	A/swine/Italy/327669/2013		Import from public-domain	Chiapponi,C.; Ebranati,E.; Pariani,E.; Faccini,S.; Luppi,A.; Baioni,L.; Manfredi,R.; Carta,V.; Merenda,M.; Affanni,P.; Colucci,M.E.; Veronesi,L.; Zehender,G.; Foni,E.
EPI1063966	PB1	Italy	2013-Sep-01	EPI_ISL_278901	A/swine/Italy/346150/2013		Import from public-domain	Chiapponi,C.; Ebranati,E.; Pariani,E.; Faccini,S.; Luppi,A.; Baioni,L.; Manfredi,R.; Carta,V.; Merenda,M.; Affanni,P.; Colucci,M.E.; Veronesi,L.; Zehender,G.; Foni,E.
EPI1064001	PB1	Italy	2013-Sep-01	EPI_ISL_278905	A/swine/Italy/198930-3/2013		Import from public-domain	Chiapponi,C.; Ebranati,E.; Pariani,E.; Faccini,S.; Luppi,A.; Baioni,L.; Manfredi,R.; Carta,V.; Merenda,M.; Affanni,P.; Colucci,M.E.; Veronesi,L.; Zehender,G.; Foni,E.
EPI1064183	PB1	Italy	2012-Sep-01	EPI_ISL_278912	A/swine/Italy/337085/2012		Import from public-domain	Chiapponi,C.; Ebranati,E.; Pariani,E.; Faccini,S.; Luppi,A.; Baioni,L.; Manfredi,R.; Carta,V.; Merenda,M.; Affanni,P.; Colucci,M.E.; Veronesi,L.; Zehender,G.; Foni,E.
EPI1064170	PB1	Italy	2012-Sep-01	EPI_ISL_278927	A/swine/Italy/224721/2012		Import from public-domain	Chiapponi,C.; Ebranati,E.; Pariani,E.; Faccini,S.; Luppi,A.; Baioni,L.; Manfredi,R.; Carta,V.; Merenda,M.; Affanni,P.; Colucci,M.E.; Veronesi,L.; Zehender,G.; Foni,E.
EPI1073313	PB1	United States	2016-Jun-01	EPI_ISL_280200	A/swine/Indiana/16TOSU4110/2016		Import from public-domain	Tan,G.; Shabman,R.; Fedorova,N.; Puri,V.; Shrivastava,S.; Amedeo,P.; Isom,R.; Hu,L.; Durbin,A.; Rocchi,I.; Williams,T.; Pickett,B.; Nolting,J.M.; Bao,Y.; Sanders,R.; Hatcher,E.; Zhdanov,S.; Kiryutin,B.; Lipman,D.J.; Tatusova,T.; Bowman,A.S.
EPI1073361	PB1	United States	2016-Jul-01	EPI_ISL_280206	A/swine/Indiana/16TOSU4239/2016		Import from public-domain	Tan,G.; Shabman,R.; Fedorova,N.; Puri,V.; Shrivastava,S.; Amedeo,P.; Isom,R.; Hu,L.; Durbin,A.; Rocchi,I.; Williams,T.; Pickett,B.; Nolting,J.M.; Bao,Y.; Sanders,R.; Hatcher,E.; Zhdanov,S.; Kiryutin,B.; Lipman,D.J.; Tatusova,T.; Bowman,A.S.
EPI1073742	PB1	United States	2016-Jul-01	EPI_ISL_280209	A/swine/Indiana/16TOSU4367/2016		Import from public-domain	Tan,G.; Shabman,R.; Fedorova,N.; Puri,V.; Shrivastava,S.; Amedeo,P.; Isom,R.; Hu,L.; Durbin,A.; Rocchi,I.; Williams,T.; Pickett,B.; Nolting,J.M.; Bao,Y.; Sanders,R.; Hatcher,E.; Zhdanov,S.; Kiryutin,B.; Lipman,D.J.; Tatusova,T.; Bowman,A.S.
EPI1073483	PB1	United States	2016-Jul-01	EPI_ISL_280222	A/swine/Ohio/16TOSU8308/2016		Import from public-domain	Tan,G.; Shabman,R.; Fedorova,N.; Puri,V.; Shrivastava,S.; Amedeo,P.; Isom,R.; Hu,L.; Durbin,A.; Rocchi,I.; Williams,T.; Pickett,B.; Nolting,J.M.; Bao,Y.; Sanders,R.; Hatcher,E.; Zhdanov,S.; Kiryutin,B.; Lipman,D.J.; Tatusova,T.; Bowman,A.S.
EPI1169122	PB1	United States	2017-Aug-03	EPI_ISL_281235	A/swine/Indiana/A02218760/2017		Import from public-domain	USDA Swine Surveillance,A.
EPI1076205	PB1	Canada	2015-Jan-22	EPI_ISL_281248	A/swine/Manitoba/D0392/2015		Import from public-domain	Shanmuganatham,K.; Detmer,S.; Redies,L.; Culhane,M.; Patnayak,D.
EPI1169080	PB1	United States	2017-Aug-10	EPI_ISL_281303	A/swine/North Carolina/A02218894/2017		Import from public-domain	USDA Swine Surveillance,A.
EPI1080369	PB1	United States	2017-Aug-13	EPI_ISL_281869	A/swine/Ohio/A01357319/2017		Import from public-domain	Janas-Martindale,A.
EPI1080377	PB1	United States	2017-Aug-13	EPI_ISL_281870	A/swine/Ohio/A01357316/2017		Import from public-domain	Janas-Martindale,A.
EPI1080770	PB1	United States	2013-Apr-12	EPI_ISL_281918	A/swine/Minnesota/MT_13_01_S79/2013		Import from public-domain	Torremorell,M.; Diaz,A.; Marthaler,D.; Corzo,C.; Munoz-Zanzi,C.; Sreevatsan,S.; Culhane,M.
EPI1085121	PB1	Canada	2016-May-04	EPI_ISL_282741	A/swine/Manitoba/SD0165/2016		Import from public-domain	Pickett,B.; Fedorova,N.; Puri,V.; Shrivastava,S.; Amedeo,P.; Isom,R.; Hu,L.; Novotny,M.; Durbin,A.; Rocchi,I.; Williams,T.; Culhane,M.; Redies,L.; Patnayak,D.; Bao,Y.; Sanders,R.; Zhdanov,S.; Kiryutin,B.; Lipman,D.J.; Tatusova,T.; Detmer,S.
EPI1169128	PB1	United States	2017-Aug-22	EPI_ISL_282912	A/swine/Illinois/A02219794/2017		Import from public-domain	USDA Swine Surveillance,A.
EPI1169207	PB1	United States	2017-Aug-17	EPI_ISL_282913	A/swine/Iowa/A02219790/2017		Import from public-domain	USDA Swine Surveillance,A.
EPI1191111	PB1	United States	2017-Sep-12	EPI_ISL_285408	A/swine/Iowa/A02221491/2017		Import from public-domain	Lin,K.; Zhang,J.
EPI1620635	PB1	United States	2017-Dec-12	EPI_ISL_295663	A/swine/Illinois/A02138512/2017		Import from public-domain	USDA Swine Surveillance,A.; Smith,K.; Zhang,J.; Lin,K.
EPI1620641	PB1	United States	2017-Dec-12	EPI_ISL_295664	A/swine/Pennsylvania/A02138663/2017		Import from public-domain	USDA Swine Surveillance,A.; Smith,K.; Zhang,J.; Lin,K.
EPI1191106	PB1	United States	2017-Sep-29	EPI_ISL_296421	A/swine/Iowa/A02221865/2017		Import from public-domain	Lin,K.; Zhang,J.
EPI1203397	PB1	United States	2017-Oct-18	EPI_ISL_296542	A/swine/Iowa/A02134229/2017		Import from public-domain	Lin,K.; Zhang,J.
EPI1203293	PB1	United States	2017-Oct-12	EPI_ISL_297056	A/swine/Pennsylvania/A02223370/2017		Import from public-domain	Lin,K.; Zhang,J.
EPI1620422	PB1	United States	2017-Nov-01	EPI_ISL_297061	A/swine/Iowa/A02135101/2017		Import from public-domain	Lin,K.; Zhang,J.
EPI1235810	PB1	United States	2017-Nov-07	EPI_ISL_297069	A/swine/Pennsylvania/A02135726/2017		Import from public-domain	USDA Swine Surveillance,A.
EPI1235804	PB1	United States	2017-Nov-17	EPI_ISL_297193	A/swine/Indiana/A02136747/2017		Import from public-domain	USDA Swine Surveillance,A.
EPI1620754	PB1	United States	2017-Dec-04	EPI_ISL_297214	A/swine/Missouri/A02137164/2017		Import from public-domain	Smith,K.; Lin,K.; Zhang,J.
EPI1620869	PB1	United States	2018-Jan-03	EPI_ISL_299534	A/swine/Illinois/A02139356/2018		Import from public-domain	USDA Swine Surveillance,A.; Smith,K.; Zhang,J.; Lin,K.
EPI1620881	PB1	United States	2018-Jan-09	EPI_ISL_299535	A/swine/Iowa/A02140816/2018		Import from public-domain	USDA Swine Surveillance,A.; Smith,K.; Zhang,J.; Lin,K.
EPI1620833	PB1	United States	2018-Jan-29	EPI_ISL_301927	A/swine/South Dakota/A02142231/2018		Import from public-domain	USDA Swine Surveillance,A.; Smith,K.; Zhang,J.; Lin,K.
EPI1625638	PB1	United States	2018-Feb-14	EPI_ISL_303856	A/swine/Texas/A01785448/2018		Import from public-domain	Swine Surveillance,A.
EPI1625698	PB1	United States	2018-Feb-14	EPI_ISL_303859	A/swine/Texas/A01785447/2018		Import from public-domain	Swine Surveillance,A.
EPI1625632	PB1	United States	2018-Feb-07	EPI_ISL_304650	A/swine/Iowa/A02142465/2018		Import from public-domain	USDA Swine Surveillance,A.; Lin,K.; Zhang,J.
EPI1302732	PB1	United States	2016-May-01	EPI_ISL_327821	A/swine/Ohio/16TOSU1603/2016		Import from public-domain	Nolting,J.M.; Nelson,S.W.; Lorbach,J.N.; Bowman,A.S.
EPI1302892	PB1	United States	2016-Jun-01	EPI_ISL_327822	A/swine/Iowa/16TOSU2703/2016		Import from public-domain	Nolting,J.M.; Nelson,S.W.; Lorbach,J.N.; Bowman,A.S.
EPI1302829	PB1	United States	2016-Jun-01	EPI_ISL_327827	A/swine/Ohio/16TOSU1889/2016		Import from public-domain	Nolting,J.M.; Nelson,S.W.; Lorbach,J.N.; Bowman,A.S.
EPI1302746	PB1	United States	2016-Jun-01	EPI_ISL_327830	A/swine/Iowa/16TOSU2702/2016		Import from public-domain	Nolting,J.M.; Nelson,S.W.; Lorbach,J.N.; Bowman,A.S.
EPI1302779	PB1	United States	2016-May-01	EPI_ISL_327835	A/swine/Ohio/16TOSU1476/2016		Import from public-domain	Nolting,J.M.; Nelson,S.W.; Lorbach,J.N.; Bowman,A.S.
EPI1511022	PB1	United States	2019-May-23	EPI_ISL_368779	A/swine/Nebraska/A01378044/2019		Import from public-domain	USDA Swine Surveillance,A.
EPI1610547	PB1	United States	2019-May-15	EPI_ISL_368783	A/swine/Texas/A02245132/2019		Import from public-domain	Swine Surveillance,A.
EPI1610536	PB1	United States	2019-May-28	EPI_ISL_368799	A/swine/North Carolina/A02245145/2019		Import from public-domain	Swine Surveillance,A.
EPI1610488	PB1	United States	2019-May-16	EPI_ISL_368843	A/swine/Iowa/A02478498/2019		Import from public-domain	USDA Swine Surveillance,A.; Smith,K.; Zhang,J.; Lin,K.
EPI1610565	PB1	United States	2019-May-23	EPI_ISL_369149	A/swine/Illinois/A02478499/2019		Import from public-domain	USDA Swine Surveillance,A.; Smith,K.; Zhang,J.; Lin,K.
EPI1529311	PB1	United States	2018-Jul-31	EPI_ISL_372885	A/swine/California/T1801615/2018		Import from public-domain	Rejmanek,D.; Crossley,B.; Torchetti,M.; Killian,M.L.
EPI1529319	PB1	United States	2018-Aug-28	EPI_ISL_372886	A/swine/California/T1801856/2018		Import from public-domain	Rejmanek,D.; Crossley,B.; Torchetti,M.; Killian,M.L.
EPI1529330	PB1	United States	2016-Feb-25	EPI_ISL_372888	A/swine/Illinois/12B055/2016		Import from public-domain	Webb,A.; Lowe,J.; Kercher,L.; Friedman,K.; Webby,R.
EPI1633980	PB1	United States	2019-Jun-23	EPI_ISL_372893	A/swine/Nebraska/A02245190/2019		Import from public-domain	Swine Surveillance,A.
EPI1633956	PB1	United States	2019-Jun-11	EPI_ISL_372905	A/swine/Missouri/A02478547/2019		Import from public-domain	USDA Swine Surveillance,A.; Johnston,S.; Gauger,P.; Zhang,J.; Lin,K.
EPI1634009	PB1	United States	2019-Jun-19	EPI_ISL_372912	A/swine/North Carolina/A02478556/2019		Import from public-domain	USDA Swine Surveillance,A.; Johnston,S.; Gauger,P.; Zhang,J.; Lin,K.
EPI1530650	PB1	Canada	2018-Mar-09	EPI_ISL_373101	A/swine/Alberta/SD0272/2018		Import from public-domain	Tan,G.; Pickett,B.; Fedorova,N.; Amedeo,P.; Isom,R.; Hu,L.; Christensen,J.; Miller,J.; Durbin,A.; Williams,T.; Arumemi,F.; Culhane,M.; Patnayak,D.; Smasal,L.; Detmer,S.
EPI1530762	PB1	Canada	2018-Apr-24	EPI_ISL_373115	A/swine/Saskatchewan/SD0291/2018		Import from public-domain	Tan,G.; Pickett,B.; Fedorova,N.; Amedeo,P.; Isom,R.; Hu,L.; Christensen,J.; Miller,J.; Durbin,A.; Williams,T.; Arumemi,F.; Culhane,M.; Patnayak,D.; Smasal,L.; Detmer,S.
EPI1532522	PB1	United States	2017-Jun-01	EPI_ISL_373548	A/swine/Indiana/17TOSU2837/2017		Import from public-domain	Tan,G.; Pickett,B.; Fedorova,N.; Amedeo,P.; Isom,R.; Hu,L.; Christensen,J.; Miller,J.; Durbin,A.; Williams,T.; Arumemi,F.; Nolting,J.; Bowman,A.
EPI1532537	PB1	United States	2017-Jun-01	EPI_ISL_373550	A/swine/Iowa/17TOSU3333/2017		Import from public-domain	Tan,G.; Pickett,B.; Fedorova,N.; Amedeo,P.; Isom,R.; Hu,L.; Christensen,J.; Miller,J.; Durbin,A.; Williams,T.; Arumemi,F.; Nolting,J.; Bowman,A.
EPI1532762	PB1	United States	2017-Jun-01	EPI_ISL_373578	A/swine/Indiana/17TOSU3730/2017		Import from public-domain	Tan,G.; Pickett,B.; Fedorova,N.; Amedeo,P.; Isom,R.; Hu,L.; Christensen,J.; Miller,J.; Durbin,A.; Williams,T.; Arumemi,F.; Nolting,J.; Bowman,A.
EPI1532851	PB1	United States	2017-Jun-01	EPI_ISL_373589	A/swine/Indiana/17TOSU5311/2017		Import from public-domain	Tan,G.; Pickett,B.; Fedorova,N.; Amedeo,P.; Isom,R.; Hu,L.; Christensen,J.; Miller,J.; Durbin,A.; Williams,T.; Arumemi,F.; Nolting,J.; Bowman,A.
EPI1532907	PB1	United States	2017-Jun-01	EPI_ISL_373596	A/swine/Iowa/17TOSU3312/2017		Import from public-domain	Tan,G.; Pickett,B.; Fedorova,N.; Amedeo,P.; Isom,R.; Hu,L.; Christensen,J.; Miller,J.; Durbin,A.; Williams,T.; Arumemi,F.; Nolting,J.; Bowman,A.
EPI1532915	PB1	United States	2017-Jun-01	EPI_ISL_373597	A/swine/Iowa/17TOSU3336/2017		Import from public-domain	Tan,G.; Pickett,B.; Fedorova,N.; Amedeo,P.; Isom,R.; Hu,L.; Christensen,J.; Miller,J.; Durbin,A.; Williams,T.; Arumemi,F.; Nolting,J.; Bowman,A.
EPI1532931	PB1	United States	2017-Jun-01	EPI_ISL_373599	A/swine/Iowa/17TOSU3368/2017		Import from public-domain	Tan,G.; Pickett,B.; Fedorova,N.; Amedeo,P.; Isom,R.; Hu,L.; Christensen,J.; Miller,J.; Durbin,A.; Williams,T.; Arumemi,F.; Nolting,J.; Bowman,A.
EPI1532939	PB1	United States	2017-Jun-01	EPI_ISL_373600	A/swine/Iowa/17TOSU3381/2017		Import from public-domain	Tan,G.; Pickett,B.; Fedorova,N.; Amedeo,P.; Isom,R.; Hu,L.; Christensen,J.; Miller,J.; Durbin,A.; Williams,T.; Arumemi,F.; Nolting,J.; Bowman,A.
EPI1532947	PB1	United States	2017-Jun-01	EPI_ISL_373601	A/swine/Iowa/17TOSU3398/2017		Import from public-domain	Tan,G.; Pickett,B.; Fedorova,N.; Amedeo,P.; Isom,R.; Hu,L.; Christensen,J.; Miller,J.; Durbin,A.; Williams,T.; Arumemi,F.; Nolting,J.; Bowman,A.
EPI1532955	PB1	United States	2017-Jun-01	EPI_ISL_373602	A/swine/Iowa/17TOSU3399/2017		Import from public-domain	Tan,G.; Pickett,B.; Fedorova,N.; Amedeo,P.; Isom,R.; Hu,L.; Christensen,J.; Miller,J.; Durbin,A.; Williams,T.; Arumemi,F.; Nolting,J.; Bowman,A.
EPI1532971	PB1	United States	2017-Jun-01	EPI_ISL_373604	A/swine/Iowa/17TOSU3427/2017		Import from public-domain	Tan,G.; Pickett,B.; Fedorova,N.; Amedeo,P.; Isom,R.; Hu,L.; Christensen,J.; Miller,J.; Durbin,A.; Williams,T.; Arumemi,F.; Nolting,J.; Bowman,A.
EPI1533147	PB1	United States	2017-Jun-01	EPI_ISL_373626	A/swine/Iowa/17TOSU3501/2017		Import from public-domain	Tan,G.; Pickett,B.; Fedorova,N.; Amedeo,P.; Isom,R.; Hu,L.; Christensen,J.; Miller,J.; Durbin,A.; Williams,T.; Arumemi,F.; Nolting,J.; Bowman,A.
EPI1533163	PB1	United States	2017-Jun-01	EPI_ISL_373628	A/swine/Iowa/17TOSU3511/2017		Import from public-domain	Tan,G.; Pickett,B.; Fedorova,N.; Amedeo,P.; Isom,R.; Hu,L.; Christensen,J.; Miller,J.; Durbin,A.; Williams,T.; Arumemi,F.; Nolting,J.; Bowman,A.
EPI1533171	PB1	United States	2017-Jun-01	EPI_ISL_373629	A/swine/Iowa/17TOSU3515/2017		Import from public-domain	Tan,G.; Pickett,B.; Fedorova,N.; Amedeo,P.; Isom,R.; Hu,L.; Christensen,J.; Miller,J.; Durbin,A.; Williams,T.; Arumemi,F.; Nolting,J.; Bowman,A.
EPI1533195	PB1	United States	2017-Jun-01	EPI_ISL_373632	A/swine/Iowa/17TOSU3588/2017		Import from public-domain	Tan,G.; Pickett,B.; Fedorova,N.; Amedeo,P.; Isom,R.; Hu,L.; Christensen,J.; Miller,J.; Durbin,A.; Williams,T.; Arumemi,F.; Nolting,J.; Bowman,A.
EPI1533211	PB1	United States	2017-Jun-01	EPI_ISL_373634	A/swine/Iowa/17TOSU3610/2017		Import from public-domain	Tan,G.; Pickett,B.; Fedorova,N.; Amedeo,P.; Isom,R.; Hu,L.; Christensen,J.; Miller,J.; Durbin,A.; Williams,T.; Arumemi,F.; Nolting,J.; Bowman,A.
EPI1533219	PB1	United States	2017-Jun-01	EPI_ISL_373635	A/swine/Iowa/17TOSU3616/2017		Import from public-domain	Tan,G.; Pickett,B.; Fedorova,N.; Amedeo,P.; Isom,R.; Hu,L.; Christensen,J.; Miller,J.; Durbin,A.; Williams,T.; Arumemi,F.; Nolting,J.; Bowman,A.
EPI1533483	PB1	United States	2017-Jun-01	EPI_ISL_373668	A/swine/Ohio/17TOSU5033/2017		Import from public-domain	Tan,G.; Pickett,B.; Fedorova,N.; Amedeo,P.; Isom,R.; Hu,L.; Christensen,J.; Miller,J.; Durbin,A.; Williams,T.; Arumemi,F.; Nolting,J.; Bowman,A.
EPI1533491	PB1	United States	2017-Jun-01	EPI_ISL_373669	A/swine/Ohio/17TOSU5034/2017		Import from public-domain	Tan,G.; Pickett,B.; Fedorova,N.; Amedeo,P.; Isom,R.; Hu,L.; Christensen,J.; Miller,J.; Durbin,A.; Williams,T.; Arumemi,F.; Nolting,J.; Bowman,A.
EPI1533635	PB1	United States	2017-Jun-01	EPI_ISL_373687	A/swine/Ohio/17TOSU5154/2017		Import from public-domain	Tan,G.; Pickett,B.; Fedorova,N.; Amedeo,P.; Isom,R.; Hu,L.; Christensen,J.; Miller,J.; Durbin,A.; Williams,T.; Arumemi,F.; Nolting,J.; Bowman,A.
EPI1533651	PB1	United States	2017-Jun-01	EPI_ISL_373689	A/swine/Ohio/17TOSU5157/2017		Import from public-domain	Tan,G.; Pickett,B.; Fedorova,N.; Amedeo,P.; Isom,R.; Hu,L.; Christensen,J.; Miller,J.; Durbin,A.; Williams,T.; Arumemi,F.; Nolting,J.; Bowman,A.
EPI1533870	PB1	United States	2017-Jun-01	EPI_ISL_373716	A/swine/Ohio/17TOSU5581/2017		Import from public-domain	Tan,G.; Pickett,B.; Fedorova,N.; Amedeo,P.; Isom,R.; Hu,L.; Christensen,J.; Miller,J.; Durbin,A.; Williams,T.; Arumemi,F.; Nolting,J.; Bowman,A.
EPI1533910	PB1	United States	2017-Jun-01	EPI_ISL_373721	A/swine/Ohio/17TOSU5616/2017		Import from public-domain	Tan,G.; Pickett,B.; Fedorova,N.; Amedeo,P.; Isom,R.; Hu,L.; Christensen,J.; Miller,J.; Durbin,A.; Williams,T.; Arumemi,F.; Nolting,J.; Bowman,A.
EPI1533918	PB1	United States	2017-Jun-01	EPI_ISL_373722	A/swine/Ohio/17TOSU5619/2017		Import from public-domain	Tan,G.; Pickett,B.; Fedorova,N.; Amedeo,P.; Isom,R.; Hu,L.; Christensen,J.; Miller,J.; Durbin,A.; Williams,T.; Arumemi,F.; Nolting,J.; Bowman,A.
EPI1533950	PB1	United States	2017-Jul-01	EPI_ISL_373726	A/swine/Ohio/17TOSU7094/2017		Import from public-domain	Tan,G.; Pickett,B.; Fedorova,N.; Amedeo,P.; Isom,R.; Hu,L.; Christensen,J.; Miller,J.; Durbin,A.; Williams,T.; Arumemi,F.; Nolting,J.; Bowman,A.
EPI1533958	PB1	United States	2017-Aug-01	EPI_ISL_373727	A/swine/Ohio/17TOSU7255/2017		Import from public-domain	Tan,G.; Pickett,B.; Fedorova,N.; Amedeo,P.; Isom,R.; Hu,L.; Christensen,J.; Miller,J.; Durbin,A.; Williams,T.; Arumemi,F.; Nolting,J.; Bowman,A.
EPI1552064	PB1	United States	2018-Nov-19	EPI_ISL_378959	A/swine/Florida/A01104129/2018		Import from public-domain	USDA Swine Surveillance,A.
EPI1553681	PB1	United States	2017-Jun-01	EPI_ISL_379282	A/swine/Iowa/17TOSU3127/2017		Import from public-domain	Tan,G.; Pickett,B.; Fedorova,N.; Amedeo,P.; Isom,R.; Hu,L.; Christensen,J.; Miller,J.; Durbin,A.; Williams,T.; Arumemi,F.; Nolting,J.; Bowman,A.
EPI1553689	PB1	United States	2017-Jun-01	EPI_ISL_379283	A/swine/Iowa/17TOSU3617/2017		Import from public-domain	Tan,G.; Pickett,B.; Fedorova,N.; Amedeo,P.; Isom,R.; Hu,L.; Christensen,J.; Miller,J.; Durbin,A.; Williams,T.; Arumemi,F.; Nolting,J.; Bowman,A.
EPI1553705	PB1	United States	2017-Jun-01	EPI_ISL_379285	A/swine/Iowa/17TOSU3626/2017		Import from public-domain	Tan,G.; Pickett,B.; Fedorova,N.; Amedeo,P.; Isom,R.; Hu,L.; Christensen,J.; Miller,J.; Durbin,A.; Williams,T.; Arumemi,F.; Nolting,J.; Bowman,A.
EPI1553723	PB1	United States	2017-Jul-01	EPI_ISL_379287	A/swine/Ohio/17TOSU6926/2017		Import from public-domain	Tan,G.; Pickett,B.; Fedorova,N.; Amedeo,P.; Isom,R.; Hu,L.; Christensen,J.; Miller,J.; Durbin,A.; Williams,T.; Arumemi,F.; Nolting,J.; Bowman,A.
EPI1553752	PB1	United States	2017-Jun-01	EPI_ISL_379290	A/swine/Iowa/17TOSU3620/2017		Import from public-domain	Tan,G.; Pickett,B.; Fedorova,N.; Amedeo,P.; Isom,R.; Hu,L.; Christensen,J.; Miller,J.; Durbin,A.; Williams,T.; Arumemi,F.; Nolting,J.; Bowman,A.
EPI1553880	PB1	United States	2017-Jun-01	EPI_ISL_379306	A/swine/Indiana/17TOSU2828/2017		Import from public-domain	Tan,G.; Pickett,B.; Fedorova,N.; Amedeo,P.; Isom,R.; Hu,L.; Christensen,J.; Miller,J.; Durbin,A.; Williams,T.; Arumemi,F.; Nolting,J.; Bowman,A.
EPI1554074	PB1	United States	2017-Jun-01	EPI_ISL_379330	A/swine/Iowa/17TOSU3184/2017		Import from public-domain	Tan,G.; Pickett,B.; Fedorova,N.; Amedeo,P.; Isom,R.; Hu,L.; Christensen,J.; Miller,J.; Durbin,A.; Williams,T.; Arumemi,F.; Nolting,J.; Bowman,A.
EPI1554140	PB1	United States	2017-Jun-01	EPI_ISL_379338	A/swine/Iowa/17TOSU3634/2017		Import from public-domain	Tan,G.; Pickett,B.; Fedorova,N.; Amedeo,P.; Isom,R.; Hu,L.; Christensen,J.; Miller,J.; Durbin,A.; Williams,T.; Arumemi,F.; Nolting,J.; Bowman,A.
EPI1554232	PB1	United States	2017-Jun-01	EPI_ISL_379349	A/swine/Iowa/17TOSU3178/2017		Import from public-domain	Tan,G.; Pickett,B.; Fedorova,N.; Amedeo,P.; Isom,R.; Hu,L.; Christensen,J.; Miller,J.; Durbin,A.; Williams,T.; Arumemi,F.; Nolting,J.; Bowman,A.
EPI1191142	PB1	United States	2017-Sep-19	EPI_ISL_301916	A/swine/Iowa/A02221871/2017		Import from public-domain	USDA Swine Surveillance,A.
EPI401660	PB1	United States	2012-Jun-01	EPI_ISL_131259	A/swine/Minnesota/12/2012		Import from public-domain
EPI1526099	PB1	United States	2018-Sep-25	EPI_ISL_372224	A/swine/Iowa/A02257789/2018		Import from public-domain	USDA Swine Surveillance,A.
EPI1526152	PB1	United States	2018-Sep-20	EPI_ISL_372233	A/swine/South Dakota/A01678587/2018		Import from public-domain	USDA Swine Surveillance,A.
EPI854870	PB1	United States	2013-Nov-01	EPI_ISL_236930	A/swine/Kansas/A01377055/2013		Import from public-domain
EPI891912	PB1	United States	2015-Nov-06	EPI_ISL_243809	A/swine/Iowa/A01747221/2015		Import from public-domain
EPI1502430	PB1	United States	2018-Nov-14	EPI_ISL_366856	A/swine/North Carolina/A02269817/2018		Import from public-domain	USDA Swine Surveillance,A.
EPI1502484	PB1	United States	2018-Oct-01	EPI_ISL_366865	A/swine/Iowa/A02266066/2018		Import from public-domain	USDA Swine Surveillance,A.
EPI1526653	PB1	United States	2019-Jan-17	EPI_ISL_372380	A/swine/Minnesota/A01785855/2019		Import from public-domain	USDA Swine Surveillance,A.
EPI1526278	PB1	United States	2018-Sep-12	EPI_ISL_372254	A/swine/Minnesota/A01785620/2018		Import from public-domain	USDA Swine Surveillance,A.
EPI433499	PB1	United States	2012-Sep-21	EPI_ISL_137614	A/swine/Minnesota/22/2012		Import from public-domain
EPI1165537	PB1	United States	2017-Jul-12	EPI_ISL_296406	A/swine/Nebraska/A02218433/2017		Import from public-domain
EPI897801	PB1	United States	2016-Apr-28	EPI_ISL_245027	A/swine/South Dakota/A01677105/2016		Import from public-domain
EPI1165816	PB1	United States	2017-Jul-27	EPI_ISL_296453	A/swine/Iowa/A02218752/2017		Import from public-domain
EPI941401	PB1	United States	2016-Jun-03	EPI_ISL_252711	A/swine/Iowa/A01678096/2016		Import from public-domain
EPI1502358	PB1	United States	2018-Dec-12	EPI_ISL_366844	A/swine/North Carolina/A02427468/2018		Import from public-domain	USDA Swine Surveillance,A.
EPI1305518	PB1	United States	2018-Jan-02	EPI_ISL_328632	A/swine/Illinois/A01644323/2018		Import from public-domain	USDA Swine Surveillance,A.
EPI1502382	PB1	United States	2018-Dec-18	EPI_ISL_366848	A/swine/North Carolina/A02427689/2018		Import from public-domain	USDA Swine Surveillance,A.
EPI585703	PB1	United States	2011-Apr-19	EPI_ISL_177760	A/swine/Illinois/A01049872/2011		Import from public-domain
EPI1526272	PB1	United States	2018-Aug-29	EPI_ISL_372253	A/swine/Indiana/A02257030/2018		Import from public-domain	USDA Swine Surveillance,A.
EPI1531416	PB1	United States	2018-Dec-14	EPI_ISL_373355	A/swine/Ohio/OH18-27304-2.2/2018		Import from public-domain	Prarat,M.; Zhang,Y.; Shiplett,K.
EPI891894	PB1	United States	2015-Nov-13	EPI_ISL_243806	A/swine/Illinois/A01749292/2015		Import from public-domain
EPI615621	PB1	United States	2007-Jan-01	EPI_ISL_189996	A/swine/Iowa/01602/2007		Import from public-domain	Stratton,J.
EPI467657	PB1	United States	2013-Feb-27	EPI_ISL_145767	A/swine/Ohio/A01349140/2013		Import from public-domain
EPI897523	PB1	United States	2016-Feb-11	EPI_ISL_244991	A/swine/North Carolina/A01731857/2016		Import from public-domain
EPI443419	PB1	United States	2012-Oct-11	EPI_ISL_139842	A/swine/Iowa/A01267774/2012		Import from public-domain
EPI854929	PB1	United States	2013-Mar-26	EPI_ISL_236934	A/swine/Ohio/A01349559/2013		Import from public-domain
EPI1531304	PB1	United States	2018-Oct-16	EPI_ISL_373243	A/swine/Ohio/OH18-23202-1.2/2018		Import from public-domain	Prarat,M.; Zhang,Y.; Shiplett,K.
EPI641227	PB1	France	2011-Jun-01	EPI_ISL_195224	A/swine/France/IIIeetVilaine-0346/2011		Import from public-domain	Watson,S.J.; Langat,P.; Reid,S.M.; Lam,T.T.; Cotten,M.; Kelly,M.; Van Reeth,K.; Qiu,Y.; Simon,G.; Bonin,E.; Foni,E.; Chiapponi,C.; Larsen,L.; Hjulsager,C.; Markowska-Daniel,I.; Urbaniak,K.; Durrwald,R.; Schlegel,M.; Huovilainen,A.; Davidson,I.; Dan,A.; Loeffen,W.; Edwards,S.; Bublot,M.; Vila,T.; Maldonado,J.; Valls,L.; Brown,I.H.; Pybus,O.G.; Kellam,P.; Tsan-Yuk Lam,T.; van Reeth,K.
EPI1531312	PB1	United States	2018-Oct-17	EPI_ISL_373251	A/swine/Ohio/OH18-23352-1.2/2018		Import from public-domain	Prarat,M.; Zhang,Y.; Shiplett,K.
EPI1526200	PB1	United States	2018-Aug-02	EPI_ISL_372241	A/swine/Iowa/A02254797/2018		Import from public-domain	USDA Swine Surveillance,A.
EPI1303215	PB1	United States	2018-Feb-14	EPI_ISL_328159	A/swine/South Dakota/A01678540/2018		Import from public-domain	USDA Swine Surveillance,A.
EPI1526164	PB1	United States	2018-Aug-23	EPI_ISL_372235	A/swine/North Carolina/A02256741/2018		Import from public-domain	USDA Swine Surveillance,A.
EPI451195	PB1	United States	2011-Nov-08	EPI_ISL_142024	A/swine/Ohio/A01116889/2011		Import from public-domain	USDA Swine Surveillance,A.
EPI1169173	PB1	United States	2017-Aug-28	EPI_ISL_297236	A/swine/South Dakota/A01678503/2017		Import from public-domain	USDA Swine Surveillance,A.
EPI433494	PB1	United States	2012-Sep-10	EPI_ISL_137613	A/swine/Iowa/19/2012		Import from public-domain
EPI468663	PB1	United States	2012-Dec-05	EPI_ISL_146099	A/swine/Ohio/A01279763/2012		Import from public-domain
EPI1525989	PB1	United States	2018-Aug-29	EPI_ISL_372208	A/swine/Minnesota/A02257033/2018		Import from public-domain	USDA Swine Surveillance,A.
EPI1098705	PB1	United States	2017-May-30	EPI_ISL_284723	A/swine/Indiana/A02216464/2017		Import from public-domain
EPI891907	PB1	United States	2016-Feb-04	EPI_ISL_243808	A/swine/Oklahoma/A01731088/2016		Import from public-domain
EPI1502400	PB1	United States	2018-Dec-03	EPI_ISL_366851	A/swine/Iowa/A02271352/2018		Import from public-domain	USDA Swine Surveillance,A.
EPI1006933	PB1	United States	2016-Sep-22	EPI_ISL_266451	A/swine/Kansas/A01781760/2016		Import from public-domain	Shanmuganatham,K.
EPI1191148	PB1	United States	2017-Sep-20	EPI_ISL_301917	A/swine/Illinois/A02221737/2017		Import from public-domain	USDA Swine Surveillance,A.
EPI1502466	PB1	United States	2018-Dec-17	EPI_ISL_366862	A/swine/North Carolina/A02427629/2018		Import from public-domain	USDA Swine Surveillance,A.
EPI1526671	PB1	United States	2018-Nov-15	EPI_ISL_372383	A/swine/Illinois/A02270008/2018		Import from public-domain	USDA Swine Surveillance,A.
EPI1526188	PB1	United States	2018-Sep-05	EPI_ISL_372239	A/swine/Iowa/A02257203/2018		Import from public-domain	USDA Swine Surveillance,A.
EPI1165597	PB1	United States	2017-Jul-08	EPI_ISL_296416	A/swine/Illinois/A02218189/2017		Import from public-domain
EPI1526194	PB1	United States	2018-Sep-19	EPI_ISL_372240	A/swine/Illinois/A02257616/2018		Import from public-domain	USDA Swine Surveillance,A.
EPI1098711	PB1	United States	2017-May-11	EPI_ISL_284724	A/swine/Iowa/A02215363/2017		Import from public-domain
EPI663584	PB1	United States	2014-Jul-07	EPI_ISL_200141	A/swine/Kansas/A01377335/2014		Import from public-domain
EPI839876	PB1	United States	2014-Dec-04	EPI_ISL_234923	A/swine/North Carolina/A01377460/2014		Import from public-domain
EPI845350	PB1	United States	2016-Feb-12	EPI_ISL_235737	A/swine/Oklahoma/A01731603/2016		Import from public-domain
EPI487872	PB1	United States	2013-Mar-08	EPI_ISL_150641	A/swine/Minnesota/A01349281/2013		Import from public-domain
EPI823442	PB1	Germany	2007-May-11	EPI_ISL_231520	A/swine/Kitzen/IDT6142/2007		Import from public-domain	Zell,R.; Duerrwald,R.
EPI854933	PB1	United States	2013-May-02	EPI_ISL_236935	A/swine/Nebraska/A01350362/2013		Import from public-domain
EPI506418	PB1	United States	2013-Mar-13	EPI_ISL_156331	A/swine/South Dakota/A01349341/2013		Import from public-domain
EPI891980	PB1	United States	2013-Jun-14	EPI_ISL_243813	A/swine/Ohio/A01351184/2013		Import from public-domain
EPI845385	PB1	United States	2016-Feb-08	EPI_ISL_235741	A/swine/North Carolina/A01731606/2016		Import from public-domain
EPI845355	PB1	United States	2016-Feb-08	EPI_ISL_235738	A/swine/Iowa/A01675568/2016		Import from public-domain
EPI641295	PB1	France	2012-May-21	EPI_ISL_195232	A/swine/France/56-120177/2012		Import from public-domain	Watson,S.J.; Langat,P.; Reid,S.M.; Lam,T.T.; Cotten,M.; Kelly,M.; Van Reeth,K.; Qiu,Y.; Simon,G.; Bonin,E.; Foni,E.; Chiapponi,C.; Larsen,L.; Hjulsager,C.; Markowska-Daniel,I.; Urbaniak,K.; Durrwald,R.; Schlegel,M.; Huovilainen,A.; Davidson,I.; Dan,A.; Loeffen,W.; Edwards,S.; Bublot,M.; Vila,T.; Maldonado,J.; Valls,L.; Brown,I.H.; Pybus,O.G.; Kellam,P.; Tsan-Yuk Lam,T.; van Reeth,K.
EPI615616	PB1	United States	2007-Jan-01	EPI_ISL_189995	A/swine/Minnesota/01601/2007		Import from public-domain	Stratton,J.
EPI502398	PB1	United States	2012-Dec-10	EPI_ISL_154558	A/swine/Minnesota/A01279807/2012		Import from public-domain
EPI1526170	PB1	United States	2018-Sep-17	EPI_ISL_372236	A/swine/Iowa/A02257664/2018		Import from public-domain	USDA Swine Surveillance,A.
EPI1502340	PB1	United States	2018-Dec-27	EPI_ISL_366841	A/swine/Colorado/A02428130/2018		Import from public-domain	USDA Swine Surveillance,A.
EPI641764	PB1	United States	2014-Jan-21	EPI_ISL_195302	A/swine/Texas/A01410206/2014		Import from public-domain
EPI854924	PB1	United States	2013-Nov-01	EPI_ISL_236933	A/swine/Indiana/A01260188/2013		Import from public-domain
EPI1502472	PB1	United States	2018-Nov-15	EPI_ISL_366863	A/swine/Colorado/A01785758/2018		Import from public-domain	USDA Swine Surveillance,A.
EPI641312	PB1	Belgium	1999-Jan-01	EPI_ISL_195236	A/swine/Belgium/Gent-7625/1999		Import from public-domain	Watson,S.J.; Langat,P.; Reid,S.M.; Lam,T.T.; Cotten,M.; Kelly,M.; Van Reeth,K.; Qiu,Y.; Simon,G.; Bonin,E.; Foni,E.; Chiapponi,C.; Larsen,L.; Hjulsager,C.; Markowska-Daniel,I.; Urbaniak,K.; Durrwald,R.; Schlegel,M.; Huovilainen,A.; Davidson,I.; Dan,A.; Loeffen,W.; Edwards,S.; Bublot,M.; Vila,T.; Maldonado,J.; Valls,L.; Brown,I.H.; Pybus,O.G.; Kellam,P.; Tsan-Yuk Lam,T.; van Reeth,K.
EPI839979	PB1	United States	2015-Jun-08	EPI_ISL_234927	A/swine/Arkansas/A02024656/2015		Import from public-domain
EPI899169	PB1	United States	2016-Feb-10	EPI_ISL_245347	A/swine/Illinois/A01731353/2016		Import from public-domain
EPI698943	PB1	Canada	2014-May-14	EPI_ISL_208069	A/swine/Manitoba/D0333/2014		Import from public-domain	Das,S.R.; Halpin,R.A.; Lin,X.; Akopov,A.; Fedorova,N.; Puri,V.; Stockwell,T.; Amedeo,P.; Katzel,D.; Schobel,S.; Shrivastava,S.; Culhane,M.; Patnayak,D.; Redies,L.; Nelson,M.; Bao,Y.; Sanders,R.; Zhdanov,S.; Kiryutin,B.; Lipman,D.J.; Tatusova,T.; Detmer,S.
EPI1203317	PB1	United States	2017-Oct-03	EPI_ISL_304649	A/swine/Colorado/A01785307/2017		Import from public-domain	USDA Swine Surveillance,A.
EPI1165555	PB1	United States	2017-Jul-05	EPI_ISL_296409	A/swine/Pennsylvania/A02218034/2017		Import from public-domain
EPI641223	PB1	France	2006-Jan-01	EPI_ISL_195226	A/swine/France/CotesdArmor-0113/2006		Import from public-domain	Watson,S.J.; Langat,P.; Reid,S.M.; Lam,T.T.; Cotten,M.; Kelly,M.; Van Reeth,K.; Qiu,Y.; Simon,G.; Bonin,E.; Foni,E.; Chiapponi,C.; Larsen,L.; Hjulsager,C.; Markowska-Daniel,I.; Urbaniak,K.; Durrwald,R.; Schlegel,M.; Huovilainen,A.; Davidson,I.; Dan,A.; Loeffen,W.; Edwards,S.; Bublot,M.; Vila,T.; Maldonado,J.; Valls,L.; Brown,I.H.; Pybus,O.G.; Kellam,P.; Tsan-Yuk Lam,T.; van Reeth,K.
EPI1165579	PB1	United States	2017-Jul-25	EPI_ISL_296413	A/swine/Missouri/A02218506/2017		Import from public-domain
EPI1034685	PB1	United States	2015-Oct-20	EPI_ISL_272746	A/swine/Iowa/A01746958/2015		Import from public-domain
EPI1098661	PB1	United States	2017-May-02	EPI_ISL_284716	A/swine/Iowa/A02215197/2017		Import from public-domain
EPI1531320	PB1	United States	2018-Oct-17	EPI_ISL_373259	A/swine/Ohio/OH18-23352-2.2/2018		Import from public-domain	Prarat,M.; Zhang,Y.; Shiplett,K.
EPI1191076	PB1	United States	2017-Sep-08	EPI_ISL_301909	A/swine/Iowa/A02221488/2017		Import from public-domain	USDA Swine Surveillance,A.
EPI1203311	PB1	United States	2017-Oct-06	EPI_ISL_304648	A/swine/Illinois/A02223243/2017		Import from public-domain	USDA Swine Surveillance,A.
EPI746490	PB1	Vietnam	2015-Dec-17	EPI_ISL_219063	A/swine/Dong Nai/07-25-3/2015	National Institute of Animal Health	National Institute of Animal Health	Takemae, N.; Saito, T.
EPI746482	PB1	Vietnam	2015-Dec-17	EPI_ISL_219062	A/swine/Dong Nai/07-23-3/2015	National Institute of Animal Health	National Institute of Animal Health	Takemae, N.; Saito, T.
EPI528248	PB1	Vietnam	2012-Dec-04	EPI_ISL_161659	A/swine/Bac Ninh/367/2012	National Institute of Animal Health	National Institute of Animal Health
EPI528240	PB1	Vietnam	2012-Dec-04	EPI_ISL_161658	A/swine/Bac Ninh/365/2012	National Institute of Animal Health	National Institute of Animal Health
EPI528232	PB1	Vietnam	2012-Dec-04	EPI_ISL_161657	A/swine/Bac Ninh/352/2012	National Institute of Animal Health	National Institute of Animal Health
EPI528224	PB1	Vietnam	2012-Dec-04	EPI_ISL_161656	A/swine/Bac Ninh/351/2012	National Institute of Animal Health	National Institute of Animal Health
EPI528216	PB1	Vietnam	2012-Dec-04	EPI_ISL_161655	A/swine/Bac Ninh/349/2012	National Institute of Animal Health	National Institute of Animal Health
EPI528208	PB1	Vietnam	2012-Dec-04	EPI_ISL_161654	A/swine/Bac Ninh/347/2012	National Institute of Animal Health	National Institute of Animal Health
EPI528200	PB1	Vietnam	2012-Dec-04	EPI_ISL_161653	A/swine/Bac Ninh/346/2012	National Institute of Animal Health	National Institute of Animal Health
EPI528192	PB1	Vietnam	2012-Dec-04	EPI_ISL_161652	A/swine/Bac Ninh/345/2012	National Institute of Animal Health	National Institute of Animal Health
EPI1633927	PB1	United States	2019-Jun-12	EPI_ISL_372549	A/swine/Minnesota/A02245176/2019		Import from public-domain	Swine Surveillance,A.
EPI1633968	PB1	United States	2019-Jun-03	EPI_ISL_372420	A/swine/Illinois/A02478528/2019		Import from public-domain	USDA Swine Surveillance,A.; Smith,K.; Zhang,J.; Lin,K.
EPI1526701	PB1	United States	2019-Jan-08	EPI_ISL_372388	A/swine/Illinois/A02429360/2019		Import from public-domain	USDA Swine Surveillance,A.
EPI1520366	PB1	United States	2017-Jun-01	EPI_ISL_370469	A/swine/Iowa/17TOSU3083/2017		Import from public-domain	Tan,G.; Pickett,B.; Fedorova,N.; Amedeo,P.; Isom,R.; Hu,L.; Christensen,J.; Miller,J.; Durbin,A.; Williams,T.; Arumemi,F.; Nolting,J.; Bowman,A.
EPI1499309	PB1	United States	2018-Oct-30	EPI_ISL_366350	A/swine/Iowa/A02268958/2018		Import from public-domain	USDA Swine Surveillance,A.
EPI1499261	PB1	United States	2018-Oct-08	EPI_ISL_366342	A/swine/Iowa/A01785635/2018		Import from public-domain	USDA Swine Surveillance,A.
EPI1499249	PB1	United States	2018-Oct-10	EPI_ISL_366340	A/swine/Nebraska/A02267497/2018		Import from public-domain	USDA Swine Surveillance,A.
EPI1499225	PB1	United States	2018-Nov-15	EPI_ISL_366336	A/swine/Iowa/A02270005/2018		Import from public-domain	USDA Swine Surveillance,A.
EPI1499207	PB1	United States	2018-Oct-02	EPI_ISL_366333	A/swine/Ohio/A02266067/2018		Import from public-domain	USDA Swine Surveillance,A.
EPI1499159	PB1	United States	2018-Oct-24	EPI_ISL_366325	A/swine/Pennsylvania/A02268135/2018		Import from public-domain	USDA Swine Surveillance,A.
EPI1300132	PB1	United States	2018-Jul-27	EPI_ISL_327458	A/swine/Michigan/A01104117/2018		Import from public-domain	USDA Swine Surveillance,A.
EPI1300124	PB1	United States	2018-Jul-31	EPI_ISL_327457	A/swine/California/A01459629/2018		Import from public-domain	USDA Swine Surveillance,A.
EPI1167546	PB1	United States	2017-Jun-14	EPI_ISL_296708	A/swine/Iowa/A02217289/2017		Import from public-domain
EPI1167528	PB1	United States	2017-Jun-16	EPI_ISL_296705	A/swine/Iowa/A02216716/2017		Import from public-domain
EPI1167480	PB1	United States	2017-Jun-02	EPI_ISL_296697	A/swine/Nebraska/A02216637/2017		Import from public-domain
EPI1167462	PB1	United States	2017-Jun-14	EPI_ISL_296694	A/swine/Indiana/A02217290/2017		Import from public-domain
EPI1167456	PB1	United States	2017-May-22	EPI_ISL_296693	A/swine/Indiana/A02216462/2017		Import from public-domain
EPI1203287	PB1	United States	2017-Oct-11	EPI_ISL_296670	A/swine/Iowa/A02223471/2017		Import from public-domain	Lin,K.; Zhang,J.
EPI1083922	PB1	Canada	2016-Jan-07	EPI_ISL_282551	A/swine/Manitoba/D0437/2016		Import from public-domain	Pickett,B.; Fedorova,N.; Puri,V.; Shrivastava,S.; Amedeo,P.; Isom,R.; Hu,L.; Novotny,M.; Durbin,A.; Rocchi,I.; Williams,T.; Culhane,M.; Redies,L.; Patnayak,D.; Bao,Y.; Sanders,R.; Zhdanov,S.; Kiryutin,B.; Lipman,D.J.; Tatusova,T.; Detmer,S.
EPI1083770	PB1	Canada	2016-Mar-09	EPI_ISL_282523	A/swine/Saskatchewan/SD0155/2016		Import from public-domain	Pickett,B.; Fedorova,N.; Puri,V.; Shrivastava,S.; Amedeo,P.; Isom,R.; Hu,L.; Novotny,M.; Durbin,A.; Rocchi,I.; Williams,T.; Culhane,M.; Redies,L.; Patnayak,D.; Bao,Y.; Sanders,R.; Zhdanov,S.; Kiryutin,B.; Lipman,D.J.; Tatusova,T.; Detmer,S.
EPI1083568	PB1	Canada	2016-Jun-22	EPI_ISL_282497	A/swine/Manitoba/SD0171/2016		Import from public-domain	Pickett,B.; Fedorova,N.; Puri,V.; Shrivastava,S.; Amedeo,P.; Isom,R.; Hu,L.; Novotny,M.; Durbin,A.; Rocchi,I.; Williams,T.; Culhane,M.; Redies,L.; Patnayak,D.; Bao,Y.; Sanders,R.; Zhdanov,S.; Kiryutin,B.; Lipman,D.J.; Tatusova,T.; Detmer,S.
EPI1083459	PB1	Canada	2016-Aug-05	EPI_ISL_282484	A/swine/Manitoba/D0450/2016		Import from public-domain	Pickett,B.; Fedorova,N.; Puri,V.; Shrivastava,S.; Amedeo,P.; Isom,R.; Hu,L.; Novotny,M.; Durbin,A.; Rocchi,I.; Williams,T.; Culhane,M.; Redies,L.; Patnayak,D.; Bao,Y.; Sanders,R.; Zhdanov,S.; Kiryutin,B.; Lipman,D.J.; Tatusova,T.; Detmer,S.
EPI1083391	PB1	Canada	2016-Sep-02	EPI_ISL_282476	A/swine/Manitoba/D0456/2016		Import from public-domain	Pickett,B.; Fedorova,N.; Puri,V.; Shrivastava,S.; Amedeo,P.; Isom,R.; Hu,L.; Novotny,M.; Durbin,A.; Rocchi,I.; Williams,T.; Culhane,M.; Redies,L.; Patnayak,D.; Bao,Y.; Sanders,R.; Zhdanov,S.; Kiryutin,B.; Lipman,D.J.; Tatusova,T.; Detmer,S.
EPI1083216	PB1	Canada	2016-Dec-18	EPI_ISL_282453	A/swine/Manitoba/SD0209/2016		Import from public-domain	Pickett,B.; Fedorova,N.; Puri,V.; Shrivastava,S.; Amedeo,P.; Isom,R.; Hu,L.; Novotny,M.; Durbin,A.; Rocchi,I.; Williams,T.; Culhane,M.; Redies,L.; Patnayak,D.; Bao,Y.; Sanders,R.; Zhdanov,S.; Kiryutin,B.; Lipman,D.J.; Tatusova,T.; Detmer,S.
EPI1083208	PB1	Canada	2016-Dec-22	EPI_ISL_282452	A/swine/Manitoba/SD0211/2016		Import from public-domain	Pickett,B.; Fedorova,N.; Puri,V.; Shrivastava,S.; Amedeo,P.; Isom,R.; Hu,L.; Novotny,M.; Durbin,A.; Rocchi,I.; Williams,T.; Culhane,M.; Redies,L.; Patnayak,D.; Bao,Y.; Sanders,R.; Zhdanov,S.; Kiryutin,B.; Lipman,D.J.; Tatusova,T.; Detmer,S.
EPI1083192	PB1	Canada	2016-Nov-17	EPI_ISL_282450	A/swine/Manitoba/SD0202/2016		Import from public-domain	Pickett,B.; Fedorova,N.; Puri,V.; Shrivastava,S.; Amedeo,P.; Isom,R.; Hu,L.; Novotny,M.; Durbin,A.; Rocchi,I.; Williams,T.; Culhane,M.; Redies,L.; Patnayak,D.; Bao,Y.; Sanders,R.; Zhdanov,S.; Kiryutin,B.; Lipman,D.J.; Tatusova,T.; Detmer,S.
EPI1083151	PB1	United States	2017-Apr-21	EPI_ISL_282444	A/swine/North Carolina/A02214821/2017		Import from public-domain	Janas-Martindale,A.M.
EPI1083133	PB1	United States	2017-Apr-19	EPI_ISL_282440	A/swine/Illinois/A02215044/2017		Import from public-domain	Janas-Martindale,A.M.
EPI1083109	PB1	United States	2017-Apr-28	EPI_ISL_282436	A/swine/Iowa/A02215201/2017		Import from public-domain	Janas-Martindale,A.M.
EPI1083103	PB1	United States	2017-Apr-13	EPI_ISL_282435	A/swine/Iowa/A02214623/2017		Import from public-domain	Janas-Martindale,A.M.
EPI1083073	PB1	United States	2017-Apr-26	EPI_ISL_282430	A/swine/Pennsylvania/A02214908/2017		Import from public-domain	Janas-Martindale,A.M.
EPI1073750	PB1	United States	2016-Jul-01	EPI_ISL_280253	A/swine/Indiana/16TOSU4368/2016		Import from public-domain	Tan,G.; Shabman,R.; Fedorova,N.; Puri,V.; Shrivastava,S.; Amedeo,P.; Isom,R.; Hu,L.; Durbin,A.; Rocchi,I.; Williams,T.; Pickett,B.; Nolting,J.M.; Bao,Y.; Sanders,R.; Hatcher,E.; Zhdanov,S.; Kiryutin,B.; Lipman,D.J.; Tatusova,T.; Bowman,A.S.
EPI1073605	PB1	United States	2016-Aug-01	EPI_ISL_280237	A/swine/Ohio/16TOSU5440/2016		Import from public-domain	Tan,G.; Shabman,R.; Fedorova,N.; Puri,V.; Shrivastava,S.; Amedeo,P.; Isom,R.; Hu,L.; Durbin,A.; Rocchi,I.; Williams,T.; Pickett,B.; Nolting,J.M.; Bao,Y.; Sanders,R.; Hatcher,E.; Zhdanov,S.; Kiryutin,B.; Lipman,D.J.; Tatusova,T.; Bowman,A.S.
EPI1073597	PB1	United States	2016-Aug-01	EPI_ISL_280236	A/swine/Ohio/16TOSU5421/2016		Import from public-domain	Tan,G.; Shabman,R.; Fedorova,N.; Puri,V.; Shrivastava,S.; Amedeo,P.; Isom,R.; Hu,L.; Durbin,A.; Rocchi,I.; Williams,T.; Pickett,B.; Nolting,J.M.; Bao,Y.; Sanders,R.; Hatcher,E.; Zhdanov,S.; Kiryutin,B.; Lipman,D.J.; Tatusova,T.; Bowman,A.S.
EPI1073569	PB1	United States	2016-Aug-01	EPI_ISL_280233	A/swine/Indiana/16TOSU8165/2016		Import from public-domain	Tan,G.; Shabman,R.; Fedorova,N.; Puri,V.; Shrivastava,S.; Amedeo,P.; Isom,R.; Hu,L.; Durbin,A.; Rocchi,I.; Williams,T.; Pickett,B.; Nolting,J.M.; Bao,Y.; Sanders,R.; Hatcher,E.; Zhdanov,S.; Kiryutin,B.; Lipman,D.J.; Tatusova,T.; Bowman,A.S.
EPI1073561	PB1	United States	2016-Aug-01	EPI_ISL_280232	A/swine/Indiana/16TOSU8125/2016		Import from public-domain	Tan,G.; Shabman,R.; Fedorova,N.; Puri,V.; Shrivastava,S.; Amedeo,P.; Isom,R.; Hu,L.; Durbin,A.; Rocchi,I.; Williams,T.; Pickett,B.; Nolting,J.M.; Bao,Y.; Sanders,R.; Hatcher,E.; Zhdanov,S.; Kiryutin,B.; Lipman,D.J.; Tatusova,T.; Bowman,A.S.
EPI1073499	PB1	United States	2016-Jul-01	EPI_ISL_280224	A/swine/Ohio/16TOSU8287/2016		Import from public-domain	Tan,G.; Shabman,R.; Fedorova,N.; Puri,V.; Shrivastava,S.; Amedeo,P.; Isom,R.; Hu,L.; Durbin,A.; Rocchi,I.; Williams,T.; Pickett,B.; Nolting,J.M.; Bao,Y.; Sanders,R.; Hatcher,E.; Zhdanov,S.; Kiryutin,B.; Lipman,D.J.; Tatusova,T.; Bowman,A.S.
EPI1073491	PB1	United States	2016-Jul-01	EPI_ISL_280223	A/swine/Ohio/16TOSU8320/2016		Import from public-domain	Tan,G.; Shabman,R.; Fedorova,N.; Puri,V.; Shrivastava,S.; Amedeo,P.; Isom,R.; Hu,L.; Durbin,A.; Rocchi,I.; Williams,T.; Pickett,B.; Nolting,J.M.; Bao,Y.; Sanders,R.; Hatcher,E.; Zhdanov,S.; Kiryutin,B.; Lipman,D.J.; Tatusova,T.; Bowman,A.S.
EPI1073450	PB1	United States	2016-Jul-01	EPI_ISL_280218	A/swine/Ohio/16TOSU8021/2016		Import from public-domain	Tan,G.; Shabman,R.; Fedorova,N.; Puri,V.; Shrivastava,S.; Amedeo,P.; Isom,R.; Hu,L.; Durbin,A.; Rocchi,I.; Williams,T.; Pickett,B.; Nolting,J.M.; Bao,Y.; Sanders,R.; Hatcher,E.; Zhdanov,S.; Kiryutin,B.; Lipman,D.J.; Tatusova,T.; Bowman,A.S.
EPI1061363	PB1	United States	2016-Mar-21	EPI_ISL_278199	A/swine/California/A01459202/2016		Import from public-domain	Janas-Martindale,A.
EPI1034577	PB1	United States	2016-Dec-28	EPI_ISL_253929	A/swine/South Carolina/A01671949/2016		Import from public-domain	Lin,K.; Zhang,J.
EPI1034566	PB1	United States	2016-Dec-20	EPI_ISL_253724	A/swine/Illinois/A01671610/2016		Import from public-domain	Lin,K.; Zhang,J.
EPI1034628	PB1	United States	2016-Dec-16	EPI_ISL_253720	A/swine/Iowa/A01671454/2016		Import from public-domain	Lin,K.; Zhang,J.
EPI1034609	PB1	United States	2016-Dec-14	EPI_ISL_253711	A/swine/Missouri/A01671486/2016		Import from public-domain	Lin,K.; Zhang,J.
EPI1034707	PB1	United States	2016-Dec-14	EPI_ISL_253710	A/swine/Iowa/A01671477/2016		Import from public-domain	Lin,K.; Zhang,J.
EPI1034603	PB1	United States	2016-Dec-12	EPI_ISL_253709	A/swine/Pennsylvania/A01671487/2016		Import from public-domain	Lin,K.; Zhang,J.
EPI1034554	PB1	United States	2016-Dec-09	EPI_ISL_253645	A/swine/Michigan/A01671231/2016		Import from public-domain	Lin,K.; Zhang,J.
EPI1035117	PB1	United States	2016-Nov-03	EPI_ISL_245590	A/swine/North Carolina/A01668056/2016		Import from public-domain	Lin,K.; Zhang,J.
EPI969089	PB1	United States	2016-Sep-05	EPI_ISL_243360	A/swine/Missouri/A01781220/2016		Import from public-domain	Lin,K.; Zhang,J.
EPI840028	PB1	United States	2015-Jul-28	EPI_ISL_198366	A/swine/South Dakota/A02025413/2015		Import from public-domain	Lin,K.; Huang,H.; Zhang,J.
EPI615420	PB1	United States	2011-Feb-23	EPI_ISL_190202	A/swine/Illinois/A01134578/2011		Import from public-domain	Stratton,J.
EPI839787	PB1	United States	2014-Dec-08	EPI_ISL_173750	A/swine/Oklahoma/A01567187/2014		Import from public-domain
EPI490603	PB1	United States	2009-Jul-21	EPI_ISL_151249	A/swine/Colorado/02875/2009		Import from public-domain	Wentworth,D.E.; Dugan,V.; Halpin,R.A.; Lin,X.; Bera,J.; Wester,E.; Ghedin,E.; Fedorova,N.; Tsitrin,T.; McLellan,M.; Stockwell,T.; Amedeo,P.; Appalla,L.; Bishop,B.; Edworthy,P.; Gupta,N.; Hoover,J.; Katzel,D.; Li,K.; Schobel,S.; Shrivastava,S.; Thovarai,V.; Wang,S.; Detmer,S.; Bao,Y.; Sanders,R.; Dernovoy,D.; Kiryutin,B.; Lipman,D.J.; Tatusova,T.
EPI893571	PB1	United States	2013-Mar-19	EPI_ISL_140964	A/swine/Nebraska/A01443969/2013		Import from public-domain	Culhane,M.
EPI893406	PB1	United States	2012-Oct-30	EPI_ISL_132980	A/swine/Illinois/A01271599/2012		Import from public-domain	Gramer,M.
EPI407739	PB1	Korea, Republic of	2009-Jun-01	EPI_ISL_132825	A/swine/Korea/VDS2/2009		Import from public-domain	Kim,S.-H.; Roh,I.-S.; Lee,K.-K.; Song,Y.-K.; Park,C.-K.
EPI1169225	PB1	United States	2017-Aug-24	EPI_ISL_282406	A/swine/Iowa/A02219785/2017		Import from public-domain	USDA Swine Surveillance,A.
EPI891965	PB1	United States	2016-Jan-20	EPI_ISL_217002	A/swine/Illinois/A01729946/2016		Import from public-domain	Lin,K.; Huang,H.; Zhang,J.
EPI845491	PB1	United States	2016-Jan-20	EPI_ISL_216999	A/swine/North Carolina/A01729907/2016		Import from public-domain	Lin,K.; Huang,H.; Zhang,J.
EPI845415	PB1	United States	2016-Jan-20	EPI_ISL_216995	A/swine/Arkansas/A01729957/2016		Import from public-domain	Lin,K.; Huang,H.; Zhang,J.
EPI845449	PB1	United States	2016-Jan-29	EPI_ISL_216892	A/swine/Ohio/A01730712/2016		Import from public-domain	Lin,K.; Huang,H.; Zhang,J.
EPI845473	PB1	United States	2016-Jan-28	EPI_ISL_216889	A/swine/Oklahoma/A01730659/2016		Import from public-domain	Lin,K.; Huang,H.; Zhang,J.
EPI490505	PB1	United States	2006-Dec-06	EPI_ISL_151294	A/swine/Oklahoma/01382/2006		Import from public-domain	Wentworth,D.E.; Dugan,V.; Halpin,R.A.; Lin,X.; Bera,J.; Wester,E.; Ghedin,E.; Fedorova,N.; Tsitrin,T.; McLellan,M.; Stockwell,T.; Amedeo,P.; Appalla,L.; Bishop,B.; Edworthy,P.; Gupta,N.; Hoover,J.; Katzel,D.; Li,K.; Schobel,S.; Shrivastava,S.; Thovarai,V.; Wang,S.; Detmer,S.; Bao,Y.; Sanders,R.; Dernovoy,D.; Kiryutin,B.; Lipman,D.J.; Tatusova,T.
EPI490589	PB1	United States	2009-Dec-02	EPI_ISL_151278	A/swine/Arkansas/02927/2009		Import from public-domain	Wentworth,D.E.; Dugan,V.; Halpin,R.A.; Lin,X.; Bera,J.; Wester,E.; Ghedin,E.; Fedorova,N.; Tsitrin,T.; McLellan,M.; Stockwell,T.; Amedeo,P.; Appalla,L.; Bishop,B.; Edworthy,P.; Gupta,N.; Hoover,J.; Katzel,D.; Li,K.; Schobel,S.; Shrivastava,S.; Thovarai,V.; Wang,S.; Detmer,S.; Bao,Y.; Sanders,R.; Dernovoy,D.; Kiryutin,B.; Lipman,D.J.; Tatusova,T.
EPI490575	PB1	United States	2009-Apr-10	EPI_ISL_151275	A/swine/Oklahoma/02722/2009		Import from public-domain	Wentworth,D.E.; Dugan,V.; Halpin,R.A.; Lin,X.; Bera,J.; Wester,E.; Ghedin,E.; Fedorova,N.; Tsitrin,T.; McLellan,M.; Stockwell,T.; Amedeo,P.; Appalla,L.; Bishop,B.; Edworthy,P.; Gupta,N.; Hoover,J.; Katzel,D.; Li,K.; Schobel,S.; Shrivastava,S.; Thovarai,V.; Wang,S.; Detmer,S.; Bao,Y.; Sanders,R.; Dernovoy,D.; Kiryutin,B.; Lipman,D.J.; Tatusova,T.
EPI490233	PB1	United States	2011-Sep-27	EPI_ISL_151205	A/swine/Minnesota/SG1403/2011		Import from public-domain	Wentworth,D.E.; Dugan,V.; Halpin,R.A.; Lin,X.; Bera,J.; Wester,E.; Ghedin,E.; Fedorova,N.; Tsitrin,T.; McLellan,M.; Stockwell,T.; Amedeo,P.; Appalla,L.; Bishop,B.; Edworthy,P.; Gupta,N.; Hoover,J.; Katzel,D.; Li,K.; Schobel,S.; Shrivastava,S.; Thovarai,V.; Wang,S.; Detmer,S.; Bao,Y.; Sanders,R.; Dernovoy,D.; Kiryutin,B.; Lipman,D.J.; Tatusova,T.
EPI490134	PB1	United States	2006-May-02	EPI_ISL_151193	A/swine/Oklahoma/01117/2006		Import from public-domain	Wentworth,D.E.; Dugan,V.; Halpin,R.A.; Lin,X.; Bera,J.; Wester,E.; Ghedin,E.; Fedorova,N.; Tsitrin,T.; McLellan,M.; Stockwell,T.; Amedeo,P.; Appalla,L.; Bishop,B.; Edworthy,P.; Gupta,N.; Hoover,J.; Katzel,D.; Li,K.; Schobel,S.; Shrivastava,S.; Thovarai,V.; Wang,S.; Detmer,S.; Bao,Y.; Sanders,R.; Dernovoy,D.; Kiryutin,B.; Lipman,D.J.; Tatusova,T.
EPI641753	PB1	United States	2013-May-01	EPI_ISL_147152	A/swine/Virginia/A01432745/2013		Import from public-domain
EPI854672	PB1	United States	2013-Jun-13	EPI_ISL_147135	A/swine/Nebraska/A01381819/2013		Import from public-domain	Culhane,M.
EPI459602	PB1	United States	2011-Aug-31	EPI_ISL_143203	A/swine/Ohio/11SW144/2011		Import from public-domain	Bowman,A.S.; Nelson,S.W.; Nolting,J.M.; Slemons,R.D.; Sreevatsan,S.
EPI459594	PB1	United States	2011-Aug-31	EPI_ISL_143202	A/swine/Ohio/11SW121/2011		Import from public-domain	Bowman,A.S.; Nelson,S.W.; Nolting,J.M.; Slemons,R.D.; Sreevatsan,S.
EPI459586	PB1	United States	2011-Aug-31	EPI_ISL_143201	A/swine/Ohio/11SW127/2011		Import from public-domain	Bowman,A.S.; Nelson,S.W.; Nolting,J.M.; Slemons,R.D.; Sreevatsan,S.
EPI459568	PB1	United States	2011-Aug-31	EPI_ISL_143200	A/swine/Ohio/11SW230/2011		Import from public-domain	Bowman,A.S.; Nelson,S.W.; Nolting,J.M.; Slemons,R.D.; Sreevatsan,S.
EPI459560	PB1	United States	2011-Aug-31	EPI_ISL_143199	A/swine/Ohio/11SW193/2011		Import from public-domain	Bowman,A.S.; Nelson,S.W.; Nolting,J.M.; Slemons,R.D.; Sreevatsan,S.
EPI459515	PB1	United States	2011-Aug-31	EPI_ISL_143195	A/swine/Ohio/11SW223/2011		Import from public-domain	Bowman,A.S.; Nelson,S.W.; Nolting,J.M.; Slemons,R.D.; Sreevatsan,S.
EPI459491	PB1	United States	2011-Aug-31	EPI_ISL_143193	A/swine/Ohio/11SW162/2011		Import from public-domain	Bowman,A.S.; Nelson,S.W.; Nolting,J.M.; Slemons,R.D.; Sreevatsan,S.
EPI459483	PB1	United States	2011-Aug-31	EPI_ISL_143192	A/swine/Ohio/11SW133/2011		Import from public-domain	Bowman,A.S.; Nelson,S.W.; Nolting,J.M.; Slemons,R.D.; Sreevatsan,S.
EPI459101	PB1	United States	2012-Dec-06	EPI_ISL_143148	A/swine/South Dakota/A01279746/2012		Import from public-domain
EPI855131	PB1	United States	2012-Nov-19	EPI_ISL_132990	A/swine/Illinois/A01277653/2012		Import from public-domain	Culhane,M.
EPI854943	PB1	United States	2012-Nov-27	EPI_ISL_132985	A/swine/Nebraska/A01277808/2012		Import from public-domain	Culhane,M.
EPI900463	PB1	Germany	2014-Jan-01	EPI_ISL_245704	A/swine/Germany/R1190/2014		Friedrich-Loeffler-Institut
EPI900389	PB1	Germany	2014-Jan-01	EPI_ISL_245681	A/swine/Germany/R404/2014		Friedrich-Loeffler-Institut
EPI900360	PB1	Germany	2013-Jan-01	EPI_ISL_245673	A/swine/Germany/R243/2013		Friedrich-Loeffler-Institut
EPI1551110	PB1	Canada	2017-Jun-09	EPI_ISL_378658	A/swine/Alberta/SD0237/2017		Import from public-domain	Tan,G.; Pickett,B.; Fedorova,N.; Amedeo,P.; Isom,R.; Hu,L.; Christensen,J.; Miller,J.; Durbin,A.; Williams,T.; Arumemi,F.; Culhane,M.; Patnayak,D.; Smasal,L.; Detmer,S.
EPI1551078	PB1	Canada	2017-Dec-11	EPI_ISL_378654	A/swine/Alberta/SD0267/2017		Import from public-domain	Tan,G.; Pickett,B.; Fedorova,N.; Amedeo,P.; Isom,R.; Hu,L.; Christensen,J.; Miller,J.; Durbin,A.; Williams,T.; Arumemi,F.; Culhane,M.; Patnayak,D.; Smasal,L.; Detmer,S.
EPI1550741	PB1	Canada	2017-Nov-27	EPI_ISL_378612	A/swine/Alberta/SD0259/2017		Import from public-domain	Tan,G.; Pickett,B.; Fedorova,N.; Amedeo,P.; Isom,R.; Hu,L.; Christensen,J.; Miller,J.; Durbin,A.; Williams,T.; Arumemi,F.; Culhane,M.; Patnayak,D.; Smasal,L.; Detmer,S.
EPI1550701	PB1	Canada	2017-Apr-10	EPI_ISL_378607	A/swine/Alberta/SD0232/2017		Import from public-domain	Tan,G.; Pickett,B.; Fedorova,N.; Amedeo,P.; Isom,R.; Hu,L.; Christensen,J.; Miller,J.; Durbin,A.; Williams,T.; Arumemi,F.; Culhane,M.; Patnayak,D.; Smasal,L.; Detmer,S.
EPI1550653	PB1	Canada	2017-Mar-03	EPI_ISL_378601	A/swine/Manitoba/D0484/2017		Import from public-domain	Tan,G.; Pickett,B.; Fedorova,N.; Amedeo,P.; Isom,R.; Hu,L.; Christensen,J.; Miller,J.; Durbin,A.; Williams,T.; Arumemi,F.; Culhane,M.; Patnayak,D.; Smasal,L.; Detmer,S.
EPI1550611	PB1	Canada	2017-Nov-27	EPI_ISL_378596	A/swine/Alberta/SD0253/2017		Import from public-domain	Tan,G.; Pickett,B.; Fedorova,N.; Amedeo,P.; Isom,R.; Hu,L.; Christensen,J.; Miller,J.; Durbin,A.; Williams,T.; Arumemi,F.; Culhane,M.; Patnayak,D.; Smasal,L.; Detmer,S.
EPI1083008	PB1	United States	2017-Feb-13	EPI_ISL_282414	A/swine/Illinois/TM1702DTW22/2017		Import from public-domain
EPI220769	PB1	United States	2008-Jan-01	EPI_ISL_63191	A/swine/Oklahoma/010226-16/2008		Import from public-domain	Evseenko,V.; Boon,A.; Webby,R.; Daniels,C.S.; Gramer,M.
EPI220777	PB1	United States	2008-Jan-01	EPI_ISL_63192	A/swine/Oklahoma/010226-17/2008		Import from public-domain	Evseenko,V.; Boon,A.; Webby,R.; Daniels,C.S.; Gramer,M.
EPI220785	PB1	United States	2008-Jan-01	EPI_ISL_63193	A/swine/Oklahoma/010710-8/2008		Import from public-domain	Evseenko,V.; Boon,A.; Webby,R.; Daniels,C.S.; Gramer,M.
EPI220793	PB1	United States	2008-Jan-01	EPI_ISL_63194	A/swine/Oklahoma/010710-9/2008		Import from public-domain	Evseenko,V.; Boon,A.; Webby,R.; Daniels,C.S.; Gramer,M.
EPI220801	PB1	United States	2008-Jan-01	EPI_ISL_63195	A/swine/Oklahoma/011289-10/2008		Import from public-domain	Evseenko,V.; Boon,A.; Webby,R.; Daniels,C.S.; Gramer,M.
EPI220809	PB1	United States	2008-Jan-01	EPI_ISL_63196	A/swine/Oklahoma/011289-8/2008		Import from public-domain	Evseenko,V.; Boon,A.; Webby,R.; Daniels,C.S.; Gramer,M.
EPI220817	PB1	United States	2008-Jan-01	EPI_ISL_63197	A/swine/Oklahoma/011289-9/2008		Import from public-domain	Evseenko,V.; Boon,A.; Webby,R.; Daniels,C.S.; Gramer,M.
EPI220825	PB1	United States	2008-Jan-01	EPI_ISL_63198	A/swine/Oklahoma/011521-4/2008		Import from public-domain	Evseenko,V.; Boon,A.; Webby,R.; Daniels,C.S.; Gramer,M.
EPI220833	PB1	United States	2008-Jan-01	EPI_ISL_63199	A/swine/Oklahoma/011521-5/2008		Import from public-domain	Evseenko,V.; Boon,A.; Webby,R.; Daniels,C.S.; Gramer,M.
EPI220841	PB1	United States	2008-Jan-01	EPI_ISL_63200	A/swine/Oklahoma/016179-8/2008		Import from public-domain	Evseenko,V.; Boon,A.; Webby,R.; Daniels,C.S.; Gramer,M.
EPI220849	PB1	United States	2008-Jan-01	EPI_ISL_63201	A/swine/Oklahoma/016179-9/2008		Import from public-domain	Evseenko,V.; Boon,A.; Webby,R.; Daniels,C.S.; Gramer,M.
EPI220857	PB1	United States	2008-Jan-01	EPI_ISL_63202	A/swine/Oklahoma/020734-2/2008		Import from public-domain	Evseenko,V.; Boon,A.; Webby,R.; Daniels,C.S.; Gramer,M.
EPI220865	PB1	United States	2008-Jan-01	EPI_ISL_63203	A/swine/Oklahoma/020734-3/2008		Import from public-domain	Evseenko,V.; Boon,A.; Webby,R.; Daniels,C.S.; Gramer,M.
EPI220873	PB1	United States	2008-Jan-01	EPI_ISL_63204	A/swine/Oklahoma/020736-1/2008		Import from public-domain	Evseenko,V.; Boon,A.; Webby,R.; Daniels,C.S.; Gramer,M.
EPI220881	PB1	United States	2008-Jan-01	EPI_ISL_63205	A/swine/Oklahoma/020736-2/2008		Import from public-domain	Evseenko,V.; Boon,A.; Webby,R.; Daniels,C.S.; Gramer,M.
EPI220889	PB1	United States	2008-Jan-01	EPI_ISL_63206	A/swine/Oklahoma/032726/2008		Import from public-domain	Evseenko,V.; Boon,A.; Webby,R.; Daniels,C.S.; Gramer,M.
EPI220897	PB1	United States	2008-Jan-01	EPI_ISL_63207	A/swine/Oklahoma/042169/2008		Import from public-domain	Evseenko,V.; Boon,A.; Webby,R.; Daniels,C.S.; Gramer,M.
EPI220905	PB1	United States	2008-Jan-01	EPI_ISL_63208	A/swine/Oklahoma/053259/2008		Import from public-domain	Evseenko,V.; Boon,A.; Webby,R.; Daniels,C.S.; Gramer,M.
EPI220914	PB1	United States	2008-Jan-01	EPI_ISL_63210	A/swine/Texas/008648/2008		Import from public-domain	Evseenko,V.; Boon,A.; Webby,R.; Daniels,C.S.; Gramer,M.
EPI220930	PB1	United States	2008-Jan-01	EPI_ISL_63212	A/swine/Texas/050625/2008		Import from public-domain	Evseenko,V.; Boon,A.; Webby,R.; Daniels,C.S.; Gramer,M.
EPI253905	PB1	Italy	2000-Jan-03	EPI_ISL_73783	A/swine/Italy/18/2000		Istituto Zooprofilattico Speriment. Lombardia, Emilia Ro. IZSLER	Ana,Moreno; Ilaria,Barbieri; Paolo,Cordioli
EPI411875	PB1	Germany	2009-Jan-01	EPI_ISL_79309	A/swine/Germany-NI/R299/09		Friedrich-Loeffler-Institut
EPI411881	PB1	Germany	2009-Jan-01	EPI_ISL_79310	A/swine/Germany-NI/R369/09		Friedrich-Loeffler-Institut
EPI411919	PB1	Germany	2010-Jan-01	EPI_ISL_79311	A/swine/Germany-NI/R757/10		Friedrich-Loeffler-Institut
EPI301671	PB1	Germany	2010-Jan-01	EPI_ISL_79312	A/swine/Germany-NI/R856/10		Friedrich-Loeffler-Institut
EPI295333	PB1	United States	2009-Sep-04	EPI_ISL_84112	A/swine/South Dakota/152B/2009	Emerging Pathogens Institute, University of Florida	Centers for Disease Control and Prevention	Gray,G.; Bender,J.; Bridges,C.; Daly,R.; Baker,W.; Male,M.; Gramer,M.; Heil,G.; Friary,J.; Derby,R.; Cox,N
EPI306427	PB1	Sweden	2010-Jan-26	EPI_ISL_87300	A/swine/Sweden/9706/2010		Import from public-domain	Metreveli,G.
EPI311357	PB1	Hong Kong (SAR)	2003-Sep-28	EPI_ISL_88351	A/swine/Hong Kong/1304/2003		Import from public-domain	Vijaykrishna,D.; Smith,G.; Poon,L.; Cheung,C.; Chen,H.; Guan,Y.; Peiris,J.
EPI312663	PB1	United States	2010-Sep-08	EPI_ISL_88839	A/swine/North Carolina/226125/2010		Import from public-domain	Ducatez,M.F.; Webby,R.J.; Hause,B.; Evelyn,S.-R.; Darnel,D.; Corzo,C.; Juleen,K.; Simonson,R.; Rubrum,A.; Lowe,J.; Gramer,M.
EPI312671	PB1	United States	2010-Sep-08	EPI_ISL_88840	A/swine/North Carolina/226126/2010		Import from public-domain	Ducatez,M.F.; Webby,R.J.; Hause,B.; Evelyn,S.-R.; Darnel,D.; Corzo,C.; Juleen,K.; Simonson,R.; Rubrum,A.; Lowe,J.; Gramer,M.
EPI321800	PB1	China	2009-Mar-10	EPI_ISL_91639	A/swine/Hubei/04/2009		Import from public-domain	Wang,N.; Yang,Y.; Guo,X.B.
EPI321808	PB1	China	2009-Mar-10	EPI_ISL_91640	A/swine/Hubei/05/2009		Import from public-domain	Wang,N.; Yang,Y.; Guo,X.B.
EPI335047	PB1	United States	2003-Jan-01	EPI_ISL_95805	A/swine/Minnesota/5763/2003		Import from public-domain	Krylov,P.S.; Barman,S.; Erickson,G.A.; Webster,R.G.; Webby,R.J.
EPI335071	PB1	United States	2001-Jan-01	EPI_ISL_95808	A/swine/Minnesota/1192/2001		Import from public-domain	Krylov,P.S.; Barman,S.; Erickson,G.A.; Webster,R.G.; Webby,R.J.
EPI361693	PB1	Italy	2003-Oct-01	EPI_ISL_95862	A/swine/Italy/259543/2003		Import from public-domain	Moreno,A.; Chiapponi,C.; Boniotti,M.B.; Sozzi,E.; Foni,E.; Barbieri,I.; Zanoni,M.G.; Faccini,S.; Lelli,D.; Cordioli,P.
EPI361694	PB1	Italy	2003-Jan-01	EPI_ISL_95863	A/swine/Italy/4675/2003		Import from public-domain	Moreno,A.; Chiapponi,C.; Boniotti,M.B.; Sozzi,E.; Foni,E.; Barbieri,I.; Zanoni,M.G.; Faccini,S.; Lelli,D.; Cordioli,P.
EPI335638	PB1	Italy	1999-Jan-01	EPI_ISL_95866	A/swine/Italy/3592/1999		Import from public-domain	Moreno,A.; Barbieri,I.; Chiapponi,C.; Sozzi,E.; Foni,E.; Zanoni,M.G.; Faccini,S.; Lelli,D.; Cordioli,P.
EPI335639	PB1	Italy	1998-Feb-01	EPI_ISL_95867	A/swine/Italy/62/1998		Import from public-domain	Moreno,A.; Barbieri,I.; Chiapponi,C.; Sozzi,E.; Foni,E.; Zanoni,M.G.; Faccini,S.; Lelli,D.; Cordioli,P.
EPI335322	PB1	Italy	2009-Dec-01	EPI_ISL_95869	A/swine/Italy/320546/2009		Import from public-domain	Moreno,A.; Barbieri,I.; Chiapponi,C.; Sozzi,E.; Foni,E.; Zanoni,M.G.; Faccini,S.; Lelli,D.; Cordioli,P.
EPI335323	PB1	Italy	2009-Dec-01	EPI_ISL_95870	A/swine/Italy/289700/2009		Import from public-domain	Moreno,A.; Barbieri,I.; Chiapponi,C.; Sozzi,E.; Foni,E.; Zanoni,M.G.; Faccini,S.; Lelli,D.; Cordioli,P.
EPI335333	PB1	Italy	2009-Apr-01	EPI_ISL_95872	A/swine/Italy/81226/2009		Import from public-domain	Moreno,A.; Barbieri,I.; Chiapponi,C.; Sozzi,E.; Foni,E.; Zanoni,M.G.; Faccini,S.; Lelli,D.; Cordioli,P.
EPI335334	PB1	Italy	2009-Apr-01	EPI_ISL_95873	A/swine/Italy/70757/2009		Import from public-domain	Moreno,A.; Barbieri,I.; Chiapponi,C.; Sozzi,E.; Foni,E.; Zanoni,M.G.; Faccini,S.; Lelli,D.; Cordioli,P.
EPI335336	PB1	Italy	2005-Mar-01	EPI_ISL_95875	A/swine/Italy/50568/2005		Import from public-domain	Moreno,A.; Barbieri,I.; Chiapponi,C.; Sozzi,E.; Foni,E.; Zanoni,M.G.; Faccini,S.; Lelli,D.; Cordioli,P.
EPI335337	PB1	Italy	2005-Oct-01	EPI_ISL_95876	A/swine/Italy/233139/2005		Import from public-domain	Moreno,A.; Barbieri,I.; Chiapponi,C.; Sozzi,E.; Foni,E.; Zanoni,M.G.; Faccini,S.; Lelli,D.; Cordioli,P.
EPI335338	PB1	Italy	2008-Sep-01	EPI_ISL_95877	A/swine/Italy/198260/2008		Import from public-domain	Moreno,A.; Barbieri,I.; Chiapponi,C.; Sozzi,E.; Foni,E.; Zanoni,M.G.; Faccini,S.; Lelli,D.; Cordioli,P.
EPI361713	PB1	Italy	2002-Jan-01	EPI_ISL_95884	A/swine/Italy/22530/2002		Import from public-domain	Moreno,A.; Chiapponi,C.; Boniotti,M.B.; Sozzi,E.; Foni,E.; Barbieri,I.; Zanoni,M.G.; Faccini,S.; Lelli,D.; Cordioli,P.
EPI337431	PB1	United States	2004-Nov-02	EPI_ISL_96921	A/swine/Indiana/00427/2004		Import from public-domain	The NIAID Influenza Genome Sequencing Consortium
EPI337479	PB1	United States	2008-Apr-28	EPI_ISL_96927	A/swine/Minnesota/SG1133/2008		Import from public-domain	The NIAID Influenza Genome Sequencing Consortium
EPI590008	PB1	United States	2011-Mar-22	EPI_ISL_97073	A/swine/Iowa/A01049728/2011		Import from public-domain	Nezami,S.G.; Sun,D.; Zhang,J.; Stensland,W.R.; Strait,E.L.; Yoon,K.-J.
EPI589962	PB1	United States	2011-Mar-22	EPI_ISL_97074	A/swine/Iowa/A01049724/2011		Import from public-domain	Nezami,S.G.; Sun,D.; Zhang,J.; Stensland,W.R.; Strait,E.L.; Yoon,K.-J.
EPI589909	PB1	United States	2011-Mar-22	EPI_ISL_97075	A/swine/Iowa/A01049723/2011		Import from public-domain	Nezami,S.G.; Sun,D.; Zhang,J.; Stensland,W.R.; Strait,E.L.; Yoon,K.-J.
EPI590006	PB1	United States	2011-Mar-22	EPI_ISL_97076	A/swine/Iowa/A01049722/2011		Import from public-domain	Nezami,S.G.; Sun,D.; Zhang,J.; Stensland,W.R.; Strait,E.L.; Yoon,K.-J.
EPI589900	PB1	United States	2011-Mar-07	EPI_ISL_97082	A/swine/Iowa/A01049646/2011		Import from public-domain	Nezami,S.G.; Sun,D.; Zhang,J.; Stensland,W.R.; Strait,E.L.; Yoon,K.-J.
EPI647608	PB1	United States	2011-Feb-03	EPI_ISL_97088	A/swine/Oklahoma/A01049501/2011		Import from public-domain	Nezami,S.G.; Sun,D.; Zhang,J.; Stensland,W.R.; Strait,E.L.; Yoon,K.-J.
EPI589948	PB1	United States	2011-Apr-10	EPI_ISL_97095	A/swine/Iowa/A01049858/2011		Import from public-domain	Nezami,S.G.; Sun,D.; Zhang,J.; Stensland,W.R.; Strait,E.L.; Yoon,K.-J.
EPI653125	PB1	United States	2011-Mar-22	EPI_ISL_97096	A/swine/Iowa/A01049726/2011		Import from public-domain	Nezami,S.G.; Sun,D.; Zhang,J.; Stensland,W.R.; Strait,E.L.; Yoon,K.-J.
EPI589939	PB1	United States	2011-Mar-07	EPI_ISL_97097	A/swine/Iowa/A01049645/2011		Import from public-domain	Nezami,S.G.; Sun,D.; Zhang,J.; Stensland,W.R.; Strait,E.L.; Yoon,K.-J.
EPI589984	PB1	United States	2011-Mar-07	EPI_ISL_97098	A/swine/Iowa/A01049644/2011		Import from public-domain	Nezami,S.G.; Sun,D.; Zhang,J.; Stensland,W.R.; Strait,E.L.; Yoon,K.-J.
EPI589190	PB1	United States	2011-Feb-08	EPI_ISL_97100	A/swine/Iowa/A01049525/2011		Import from public-domain	Nezami,S.G.; Sun,D.; Zhang,J.; Stensland,W.R.; Strait,E.L.; Yoon,K.-J.
EPI390750	PB1	United States	2011-May-11	EPI_ISL_97108	A/swine/Illinois/A01049968/2011		Import from public-domain	Nezami,S.G.; Sun,D.; Zhang,J.; Stensland,W.R.; Strait,E.L.; Yoon,K.-J.
EPI585719	PB1	United States	2011-May-11	EPI_ISL_97109	A/swine/Illinois/A01049967/2011		Import from public-domain	Nezami,S.G.; Sun,D.; Zhang,J.; Stensland,W.R.; Strait,E.L.; Yoon,K.-J.
EPI390735	PB1	United States	2011-May-09	EPI_ISL_97110	A/swine/Illinois/A01049952/2011		Import from public-domain	Nezami,S.G.; Sun,D.; Zhang,J.; Stensland,W.R.; Strait,E.L.; Yoon,K.-J.
EPI390745	PB1	United States	2011-May-11	EPI_ISL_97121	A/swine/Indiana/A01049964/2011		Import from public-domain	Nezami,S.G.; Sun,D.; Zhang,J.; Stensland,W.R.; Strait,E.L.; Yoon,K.-J.
EPI584524	PB1	United States	2011-May-10	EPI_ISL_97122	A/swine/Minnesota/A01049956/2011		Import from public-domain	Nezami,S.G.; Sun,D.; Zhang,J.; Stensland,W.R.; Strait,E.L.; Yoon,K.-J.
EPI390740	PB1	United States	2011-May-07	EPI_ISL_97123	A/swine/Indiana/A01049953/2011		Import from public-domain	Nezami,S.G.; Sun,D.; Zhang,J.; Stensland,W.R.; Strait,E.L.; Yoon,K.-J.
EPI596326	PB1	United States	2011-Apr-26	EPI_ISL_97130	A/swine/Iowa/A01049887/2011		Import from public-domain	Nezami,S.G.; Sun,D.; Zhang,J.; Stensland,W.R.; Strait,E.L.; Yoon,K.-J.
EPI589897	PB1	United States	2011-Apr-18	EPI_ISL_97133	A/swine/Iowa/A01049864/2011		Import from public-domain	Nezami,S.G.; Sun,D.; Zhang,J.; Stensland,W.R.; Strait,E.L.; Yoon,K.-J.
EPI589186	PB1	United States	2011-Apr-18	EPI_ISL_97134	A/swine/Iowa/A01049863/2011		Import from public-domain	Nezami,S.G.; Sun,D.; Zhang,J.; Stensland,W.R.; Strait,E.L.; Yoon,K.-J.
EPI589922	PB1	United States	2011-Mar-29	EPI_ISL_97137	A/swine/Iowa/A01049766/2011		Import from public-domain	Nezami,S.G.; Sun,D.; Zhang,J.; Stensland,W.R.; Strait,E.L.; Yoon,K.-J.
EPI589929	PB1	United States	2011-Mar-29	EPI_ISL_97138	A/swine/Iowa/A01049765/2011		Import from public-domain	Nezami,S.G.; Sun,D.; Zhang,J.; Stensland,W.R.; Strait,E.L.; Yoon,K.-J.
EPI390758	PB1	United States	2011-May-16	EPI_ISL_98881	A/swine/Iowa/A01049970/2011		Import from public-domain	Nezami,S.G.; Sun,D.; Zhang,J.; Stensland,W.R.; Strait,E.L.; Yoon,K.-J.
EPI1554288	PB1	United States	2017-Jun-01	EPI_ISL_379356	A/swine/Iowa/17TOSU3619/2017		Import from public-domain	Tan,G.; Pickett,B.; Fedorova,N.; Amedeo,P.; Isom,R.; Hu,L.; Christensen,J.; Miller,J.; Durbin,A.; Williams,T.; Arumemi,F.; Nolting,J.; Bowman,A.
EPI1554743	PB1	United States	2018-Sep-10	EPI_ISL_379472	A/swine/Minnesota/A01785613/2018		Import from public-domain	USDA Swine Surveillance,A.
EPI1556246	PB1	United States	2018-Aug-01	EPI_ISL_379741	A/swine/Ohio/18TOSU4536/2018		Import from public-domain	Schiltz,J.; Shanmuganatham,K.; Tell,R.; Janas-Martindale,A.; Lorbach,J.; Nelson,S.; Lauterbach,S.; Nolting,J.; Bowman,A.
EPI1556288	PB1	United States	2018-Aug-27	EPI_ISL_379750	A/swine/California/A01459645/2018		Import from public-domain	USDA Swine Surveillance,A.
EPI1564610	PB1	United States	2018-Aug-09	EPI_ISL_381075	A/swine/Michigan/A01635976/2018		Import from public-domain	USDA Swine Surveillance,A.
EPI1564618	PB1	United States	2018-Aug-01	EPI_ISL_381076	A/swine/Ohio/A01354364/2018		Import from public-domain	USDA Swine Surveillance,A.
EPI1788560	PB1	United States	2019-Jul-11	EPI_ISL_381540	A/swine/North Carolina/A02245200/2019		Import from public-domain	Swine Surveillance,A.
EPI1788566	PB1	United States	2019-Jul-02	EPI_ISL_381541	A/swine/Minnesota/A02245193/2019		Import from public-domain	Swine Surveillance,A.
EPI1566149	PB1	United States	2016-Feb-25	EPI_ISL_381556	A/swine/Illinois/4B087/2016		Import from public-domain	Webb,A.; Lowe,J.; Kercher,L.; Friedman,K.; Webby,R.
EPI1576988	PB1	France	2014-Jun-04	EPI_ISL_387371	A/Sus scrofa/France/61-140350/2014		Import from public-domain	Chastagner,A.; Queguiner,S.; Herve,S.; Lucas,P.; Hirchaud,E.; Blanchard,Y.; Simon,G.
EPI1582463	PB1	United States	2019-Apr-02	EPI_ISL_387822	A/swine/Michigan/A02432154/2019		Import from public-domain	USDA Swine Surveillance,A.; Smith,K.; Zhang,J.; Lin,K.
EPI1582481	PB1	United States	2019-Apr-26	EPI_ISL_387829	A/swine/Illinois/A02478448/2019		Import from public-domain	USDA Swine Surveillance,A.; Smith,K.; Zhang,J.; Lin,K.
EPI1582487	PB1	United States	2019-Apr-25	EPI_ISL_387830	A/swine/Nebraska/A02478447/2019		Import from public-domain	USDA Swine Surveillance,A.; Smith,K.; Zhang,J.; Lin,K.
EPI1582451	PB1	United States	2019-Apr-24	EPI_ISL_387835	A/swine/Indiana/A01797998/2019		Import from public-domain	USDA Swine Surveillance,A.; Smith,K.; Zhang,J.; Lin,K.
EPI1582457	PB1	United States	2019-Apr-26	EPI_ISL_387838	A/swine/Iowa/A02478443/2019		Import from public-domain	USDA Swine Surveillance,A.; Smith,K.; Zhang,J.; Lin,K.
EPI1610512	PB1	United States	2019-May-29	EPI_ISL_387860	A/swine/Indiana/A02478520/2019		Import from public-domain	USDA Swine Surveillance,A.; Smith,K.; Zhang,J.; Lin,K.
EPI1581166	PB1	United States	2018-Aug-01	EPI_ISL_387949	A/swine/Indiana/18TOSU2177/2018		Import from public-domain	Tan,G.; Pickett,B.; Fedorova,N.; Amedeo,P.; Isom,R.; Hu,L.; Christensen,J.; Miller,J.; Durbin,A.; Williams,T.; Arumemi,F.; Nolting,J.; Cadiz,C.; Bowman,A.
EPI1581190	PB1	United States	2018-Aug-01	EPI_ISL_387952	A/swine/Indiana/18TOSU2297/2018		Import from public-domain	Tan,G.; Pickett,B.; Fedorova,N.; Amedeo,P.; Isom,R.; Hu,L.; Christensen,J.; Miller,J.; Durbin,A.; Williams,T.; Arumemi,F.; Nolting,J.; Cadiz,C.; Bowman,A.
EPI1581206	PB1	United States	2018-Jun-01	EPI_ISL_387954	A/swine/Indiana/18TOSU2861/2018		Import from public-domain	Tan,G.; Pickett,B.; Fedorova,N.; Amedeo,P.; Isom,R.; Hu,L.; Christensen,J.; Miller,J.; Durbin,A.; Williams,T.; Arumemi,F.; Nolting,J.; Cadiz,C.; Bowman,A.
EPI1581222	PB1	United States	2018-Jul-01	EPI_ISL_387956	A/swine/Ohio/18TOSU2072/2018		Import from public-domain	Tan,G.; Pickett,B.; Fedorova,N.; Amedeo,P.; Isom,R.; Hu,L.; Christensen,J.; Miller,J.; Durbin,A.; Williams,T.; Arumemi,F.; Nolting,J.; Cadiz,C.; Bowman,A.
EPI1581230	PB1	United States	2018-Aug-01	EPI_ISL_387957	A/swine/Ohio/18TOSU2454/2018		Import from public-domain	Tan,G.; Pickett,B.; Fedorova,N.; Amedeo,P.; Isom,R.; Hu,L.; Christensen,J.; Miller,J.; Durbin,A.; Williams,T.; Arumemi,F.; Nolting,J.; Cadiz,C.; Bowman,A.
EPI1788578	PB1	United States	2019-Jul-25	EPI_ISL_388615	A/swine/South Carolina/A02245206/2019		Import from public-domain	Swine Surveillance,A.
EPI1788548	PB1	United States	2019-Jul-16	EPI_ISL_388624	A/swine/Kansas/A02478592/2019		Import from public-domain	USDA Swine Surveillance,A.; Lin,K.; Johnston,S.; Zhang,J.; Gauger,P.
EPI1582493	PB1	United States	2019-Jun-27	EPI_ISL_388627	A/swine/Oregon/A02184530/2019		Import from public-domain	USDA Swine Surveillance,A.
EPI1788625	PB1	United States	2019-Jul-22	EPI_ISL_388670	A/swine/Minnesota/A02478597/2019		Import from public-domain	USDA Swine Surveillance,A.; Lin,K.; Zhang,J.; Gauger,P.
EPI1788631	PB1	United States	2019-Jul-23	EPI_ISL_388671	A/swine/Iowa/A02478598/2019		Import from public-domain	USDA Swine Surveillance,A.; Lin,K.; Zhang,J.; Gauger,P.
EPI1788655	PB1	United States	2019-Jul-19	EPI_ISL_388673	A/swine/Iowa/A02478596/2019		Import from public-domain	USDA Swine Surveillance,A.; Lin,K.; Zhang,J.; Gauger,P.
EPI1585199	PB1	United States	2016-Feb-25	EPI_ISL_389830	A/swine/Illinois/12B050/2016		Import from public-domain	Webb,A.; Lowe,J.; Kercher,L.; Friedman,K.; Webby,R.
EPI1585206	PB1	United States	2016-Mar-24	EPI_ISL_389831	A/swine/Illinois/B1603DTW11/2016		Import from public-domain	Webb,A.; Lowe,J.; Kercher,L.; Friedman,K.; Webby,R.
EPI1585226	PB1	United States	2016-Feb-25	EPI_ISL_389833	A/swine/Illinois/12B053/2016		Import from public-domain	Webb,A.; Lowe,J.; Kercher,L.; Friedman,K.; Webby,R.
EPI1585238	PB1	United States	2016-Apr-22	EPI_ISL_389835	A/swine/Illinois/B1604DTW14/2016		Import from public-domain	Webb,A.; Lowe,J.; Kercher,L.; Friedman,K.; Webby,R.
EPI1585252	PB1	United States	2019-Jul-26	EPI_ISL_389838	A/swine/Michigan/A01104135/2019		Import from public-domain	USDA Swine Surveillance,A.
EPI1788572	PB1	United States	2019-Jul-24	EPI_ISL_389845	A/swine/Illinois/A02478599/2019		Import from public-domain	USDA Swine Surveillance,A.; Lin,K.; Zhang,J.; Gauger,P.
EPI1779723	PB1	United States	2019-Aug-08	EPI_ISL_393504	A/swine/Iowa/A02245212/2019		Import from public-domain	Swine Surveillance,A.
EPI1779670	PB1	United States	2019-Aug-07	EPI_ISL_393506	A/swine/Nebraska/A02245210/2019		Import from public-domain	Swine Surveillance,A.
EPI1779771	PB1	United States	2019-Aug-30	EPI_ISL_393524	A/swine/North Carolina/A02245230/2019		Import from public-domain	Swine Surveillance,A.
EPI1779777	PB1	United States	2019-Aug-30	EPI_ISL_393544	A/swine/Iowa/A02478640/2019		Import from public-domain	USDA Swine Surveillance,A.; Lin,K.; Zhang,J.; Gauger,P.
EPI1779741	PB1	United States	2019-Aug-23	EPI_ISL_395614	A/swine/Iowa/A02478635/2019		Import from public-domain	USDA Swine Surveillance,A.; Lin,K.; Zhang,J.; Gauger,P.
EPI1610583	PB1	United States	2019-Jul-27	EPI_ISL_395615	A/swine/Michigan/A01104136/2019		Import from public-domain	USDA Swine Surveillance,A.
EPI1610591	PB1	United States	2019-Aug-08	EPI_ISL_395616	A/swine/Michigan/A02359300/2019		Import from public-domain	USDA Swine Surveillance,A.
EPI1633472	PB1	United States	2016-Feb-25	EPI_ISL_399314	A/swine/Illinois/4B098/2016		Import from public-domain	Webb,A.; Lowe,J.; Kercher,L.; Mukherjee,N.; Webby,R.
EPI1633517	PB1	United States	2016-Feb-25	EPI_ISL_399320	A/swine/Illinois/12B041/2016		Import from public-domain	Webb,A.; Lowe,J.; Kercher,L.; Mukherjee,N.; Webby,R.
EPI1633531	PB1	United States	2016-Jul-15	EPI_ISL_399322	A/swine/Illinois/4B191/2016		Import from public-domain	Webb,A.; Lowe,J.; Kercher,L.; Mukherjee,N.; Webby,R.
EPI1633552	PB1	United States	2016-Mar-24	EPI_ISL_399324	A/swine/Illinois/B1603DTW26/2016		Import from public-domain	Webb,A.; Lowe,J.; Kercher,L.; Mukherjee,N.; Webby,R.
EPI1633559	PB1	United States	2016-Mar-24	EPI_ISL_399325	A/swine/Illinois/B1603DTW21/2016		Import from public-domain	Webb,A.; Lowe,J.; Kercher,L.; Friedman,K.; Webby,R.
EPI1633576	PB1	United States	2016-Jul-15	EPI_ISL_399327	A/swine/Illinois/4B197/2016		Import from public-domain	Webb,A.; Lowe,J.; Kercher,L.; Mukherjee,N.; Webby,R.
EPI1633582	PB1	United States	2016-Mar-24	EPI_ISL_399328	A/swine/Illinois/B1603DTW30/2016		Import from public-domain	Webb,A.; Lowe,J.; Kercher,L.; Mukherjee,N.; Webby,R.
EPI1633607	PB1	United States	2016-Mar-24	EPI_ISL_399331	A/swine/Illinois/B1603DTW25/2016		Import from public-domain	Webb,A.; Lowe,J.; Kercher,L.; Mukherjee,N.; Webby,R.
EPI1633612	PB1	United States	2016-Feb-25	EPI_ISL_399332	A/swine/Illinois/0B113/2016		Import from public-domain	Webb,A.; Lowe,J.; Kercher,L.; Mukherjee,N.; Webby,R.
EPI1633618	PB1	United States	2016-Mar-24	EPI_ISL_399333	A/swine/Illinois/B1603DTW3/2016		Import from public-domain	Webb,A.; Lowe,J.; Kercher,L.; Mukherjee,N.; Webby,R.
EPI1633624	PB1	United States	2016-Jul-15	EPI_ISL_399334	A/swine/Illinois/4B196/2016		Import from public-domain	Webb,A.; Lowe,J.; Kercher,L.; Mukherjee,N.; Webby,R.
EPI1633632	PB1	United States	2017-Mar-24	EPI_ISL_399335	A/swine/Illinois/B1703DTW19/2017		Import from public-domain	Webb,A.; Lowe,J.; Kercher,L.; Mukherjee,N.; Webby,R.
EPI1633641	PB1	United States	2016-Feb-25	EPI_ISL_399336	A/swine/Illinois/12B044/2016		Import from public-domain	Webb,A.; Lowe,J.; Kercher,L.; Mukherjee,N.; Webby,R.
EPI1633652	PB1	United States	2016-Mar-24	EPI_ISL_399337	A/swine/Illinois/B1603DTW27/2016		Import from public-domain	Webb,A.; Lowe,J.; Kercher,L.; Mukherjee,N.; Webby,R.
EPI1633678	PB1	United States	2016-Feb-25	EPI_ISL_399340	A/swine/Illinois/12B047/2016		Import from public-domain	Webb,A.; Lowe,J.; Kercher,L.; Mukherjee,N.; Webby,R.
EPI1633682	PB1	United States	2016-Feb-25	EPI_ISL_399341	A/swine/Illinois/4B096/2016		Import from public-domain	Webb,A.; Lowe,J.; Kercher,L.; Mukherjee,N.; Webby,R.
EPI1633689	PB1	United States	2016-Feb-25	EPI_ISL_399342	A/swine/Illinois/4B086/2016		Import from public-domain	Webb,A.; Lowe,J.; Kercher,L.; Mukherjee,N.; Webby,R.
EPI1633701	PB1	United States	2016-Feb-25	EPI_ISL_399343	A/swine/Illinois/4B082/2016		Import from public-domain	Webb,A.; Lowe,J.; Kercher,L.; Mukherjee,N.; Webby,R.
EPI1633708	PB1	United States	2016-Feb-25	EPI_ISL_399344	A/swine/Illinois/12B060/2016		Import from public-domain	Webb,A.; Lowe,J.; Kercher,L.; Mukherjee,N.; Webby,R.
EPI1633714	PB1	United States	2016-Feb-25	EPI_ISL_399345	A/swine/Illinois/4B095/2016		Import from public-domain	Webb,A.; Lowe,J.; Kercher,L.; Mukherjee,N.; Webby,R.
EPI1633721	PB1	United States	2016-Feb-25	EPI_ISL_399346	A/swine/Illinois/4B085/2016		Import from public-domain	Webb,A.; Lowe,J.; Kercher,L.; Mukherjee,N.; Webby,R.
EPI1633732	PB1	United States	2016-Jul-15	EPI_ISL_399347	A/swine/Illinois/4B195/2016		Import from public-domain	Webb,A.; Lowe,J.; Kercher,L.; Mukherjee,N.; Webby,R.
EPI1633742	PB1	United States	2016-Feb-26	EPI_ISL_399348	A/swine/Illinois/4B093/2016		Import from public-domain	Webb,A.; Lowe,J.; Kercher,L.; Mukherjee,N.; Webby,R.
EPI1633757	PB1	United States	2016-Jul-15	EPI_ISL_399350	A/swine/Illinois/4B194/2016		Import from public-domain	Webb,A.; Lowe,J.; Kercher,L.; Mukherjee,N.; Webby,R.
EPI1633766	PB1	United States	2016-Feb-25	EPI_ISL_399351	A/swine/Illinois/4B084/2016		Import from public-domain	Webb,A.; Lowe,J.; Kercher,L.; Mukherjee,N.; Webby,R.
EPI1633768	PB1	United States	2016-Feb-25	EPI_ISL_399352	A/swine/Illinois/4B099/2016		Import from public-domain	Webb,A.; Lowe,J.; Kercher,L.; Mukherjee,N.; Webby,R.
EPI1633777	PB1	United States	2016-Jul-15	EPI_ISL_399353	A/swine/Illinois/4B199/2016		Import from public-domain	Webb,A.; Lowe,J.; Kercher,L.; Mukherjee,N.; Webby,R.
EPI1633789	PB1	United States	2016-Feb-25	EPI_ISL_399354	A/swine/Illinois/4B097/2016		Import from public-domain	Webb,A.; Lowe,J.; Kercher,L.; Mukherjee,N.; Webby,R.
EPI1633792	PB1	United States	2016-Mar-24	EPI_ISL_399355	A/swine/Illinois/B1603DTW7/2016		Import from public-domain	Webb,A.; Lowe,J.; Kercher,L.; Mukherjee,N.; Webby,R.
EPI1633806	PB1	United States	2016-Feb-25	EPI_ISL_399356	A/swine/Illinois/4B083/2016		Import from public-domain	Webb,A.; Lowe,J.; Kercher,L.; Mukherjee,N.; Webby,R.
EPI1633809	PB1	United States	2016-Feb-25	EPI_ISL_399357	A/swine/Illinois/4B081/2016		Import from public-domain	Webb,A.; Lowe,J.; Kercher,L.; Mukherjee,N.; Webby,R.
EPI1779561	PB1	United States	2019-Aug-25	EPI_ISL_399385	A/swine/Indiana/A01812295/2019		Import from public-domain	Chan,A.
EPI1633900	PB1	United States	2016-Mar-24	EPI_ISL_399386	A/swine/Illinois/B1603DTW17/2016		Import from public-domain	Webb,A.; Lowe,J.; Kercher,L.; Friedman,K.; Webby,R.
EPI1779711	PB1	United States	2019-Sep-27	EPI_ISL_399394	A/swine/Illinois/A02478721/2019		Import from public-domain	Lin,K.; Dunn,D.D.; Zhang,J.; Phillip,G.C.
EPI1779639	PB1	United States	2019-Sep-20	EPI_ISL_399410	A/swine/North Carolina/A02478736/2019		Import from public-domain	Lin,K.; Dunn,D.D.; Zhang,J.; Phillip,G.C.
EPI1779821	PB1	United States	2019-Oct-17	EPI_ISL_399437	A/swine/Nebraska/A02245292/2019		Import from public-domain	Culhane,M.R.
EPI1779735	PB1	United States	2019-Oct-15	EPI_ISL_399442	A/swine/Texas/A02245285/2019		Import from public-domain	Culhane,M.R.
EPI1779633	PB1	United States	2019-Oct-09	EPI_ISL_399610	A/swine/Iowa/A02478752/2019		Import from public-domain	Lin,K.; Dunn,D.D.; Zhang,J.; Phillip,G.C.
EPI1634533	PB1	United States	2018-Aug-01	EPI_ISL_399649	A/swine/Michigan/18TOSU4897/2018		Import from public-domain	Nolting,J.M.; Lauterbach,S.E.; Nelson,S.W.; Bowman,A.S.; McBride,D.S.
EPI1634540	PB1	United States	2018-Jul-01	EPI_ISL_399650	A/swine/Indiana/18TOSU3642/2018		Import from public-domain	Nolting,J.M.; Lauterbach,S.E.; Nelson,S.W.; Bowman,A.S.; McBride,D.S.
EPI1634563	PB1	United States	2018-Jul-01	EPI_ISL_399653	A/swine/Indiana/18TOSU2912/2018		Import from public-domain	Nolting,J.M.; Lauterbach,S.E.; Nelson,S.W.; Bowman,A.S.; McBride,D.S.
EPI1634569	PB1	United States	2018-Jul-01	EPI_ISL_399654	A/swine/Indiana/18TOSU2945/2018		Import from public-domain	Nolting,J.M.; Lauterbach,S.E.; Nelson,S.W.; Bowman,A.S.; McBride,D.S.
EPI1634575	PB1	United States	2018-Aug-01	EPI_ISL_399655	A/swine/Michigan/18TOSU4584/2018		Import from public-domain	Nolting,J.M.; Lauterbach,S.E.; Nelson,S.W.; Bowman,A.S.; McBride,D.S.
EPI1634583	PB1	United States	2018-Jul-01	EPI_ISL_399656	A/swine/Indiana/18TOSU2882/2018		Import from public-domain	Nolting,J.M.; Lauterbach,S.E.; Nelson,S.W.; Bowman,A.S.; McBride,D.S.
EPI1634591	PB1	United States	2018-Aug-01	EPI_ISL_399657	A/swine/Ohio/18TOSU4681/2018		Import from public-domain	Nolting,J.M.; Lauterbach,S.E.; Nelson,S.W.; Bowman,A.S.; McBride,D.S.
EPI1634605	PB1	United States	2018-Jul-01	EPI_ISL_399659	A/swine/Indiana/18TOSU3923/2018		Import from public-domain	Nolting,J.M.; Lauterbach,S.E.; Nelson,S.W.; Bowman,A.S.; McBride,D.S.
EPI1634613	PB1	United States	2018-Aug-01	EPI_ISL_399660	A/swine/Ohio/18TOSU4562/2018		Import from public-domain	Nolting,J.M.; Lauterbach,S.E.; Nelson,S.W.; Bowman,A.S.; McBride,D.S.
EPI1634625	PB1	United States	2018-Jul-01	EPI_ISL_399661	A/swine/Indiana/18TOSU4471/2018		Import from public-domain	Nolting,J.M.; Lauterbach,S.E.; Nelson,S.W.; Bowman,A.S.; McBride,D.S.
EPI1634634	PB1	United States	2018-Jul-01	EPI_ISL_399662	A/swine/Ohio/18TOSU4098/2018		Import from public-domain	Nolting,J.M.; Lauterbach,S.E.; Nelson,S.W.; Bowman,A.S.; McBride,D.S.
EPI1634641	PB1	United States	2018-Jul-01	EPI_ISL_399663	A/swine/Ohio/18TOSU4084/2018		Import from public-domain	Nolting,J.M.; Lauterbach,S.E.; Nelson,S.W.; Bowman,A.S.; McBride,D.S.
EPI1634646	PB1	United States	2018-Aug-01	EPI_ISL_399664	A/swine/Ohio/18TOSU4576/2018		Import from public-domain	Nolting,J.M.; Lauterbach,S.E.; Nelson,S.W.; Bowman,A.S.; McBride,D.S.
EPI1634654	PB1	United States	2018-Jul-01	EPI_ISL_399665	A/swine/Indiana/18TOSU3656/2018		Import from public-domain	Nolting,J.M.; Lauterbach,S.E.; Nelson,S.W.; Bowman,A.S.; McBride,D.S.
EPI1634663	PB1	United States	2018-Aug-01	EPI_ISL_399666	A/swine/Ohio/18TOSU2498/2018		Import from public-domain	Nolting,J.M.; Lauterbach,S.E.; Nelson,S.W.; Bowman,A.S.; McBride,D.S.
EPI1634673	PB1	United States	2018-Aug-01	EPI_ISL_399667	A/swine/Michigan/18TOSU4593/2018		Import from public-domain	Nolting,J.M.; Lauterbach,S.E.; Nelson,S.W.; Bowman,A.S.; McBride,D.S.
EPI1634681	PB1	United States	2018-Jun-01	EPI_ISL_399668	A/swine/Indiana/18TOSU3560/2018		Import from public-domain	Nolting,J.M.; Lauterbach,S.E.; Nelson,S.W.; Bowman,A.S.; McBride,D.S.
EPI1634688	PB1	United States	2018-Jul-01	EPI_ISL_399669	A/swine/Indiana/18TOSU4071/2018		Import from public-domain	Nolting,J.M.; Lauterbach,S.E.; Nelson,S.W.; Bowman,A.S.; McBride,D.S.
EPI1634694	PB1	United States	2018-Jul-01	EPI_ISL_399670	A/swine/Indiana/18TOSU4353/2018		Import from public-domain	Nolting,J.M.; Lauterbach,S.E.; Nelson,S.W.; Bowman,A.S.; McBride,D.S.
EPI1634700	PB1	United States	2018-Jul-01	EPI_ISL_399671	A/swine/Michigan/18TOSU4181/2018		Import from public-domain	Nolting,J.M.; Lauterbach,S.E.; Nelson,S.W.; Bowman,A.S.; McBride,D.S.
EPI1634723	PB1	United States	2018-Aug-01	EPI_ISL_399673	A/swine/Ohio/18TOSU4684/2018		Import from public-domain	Nolting,J.M.; Lauterbach,S.E.; Nelson,S.W.; Bowman,A.S.; McBride,D.S.
EPI1634724	PB1	United States	2018-Jul-01	EPI_ISL_399674	A/swine/Indiana/18TOSU4229/2018		Import from public-domain	Nolting,J.M.; Lauterbach,S.E.; Nelson,S.W.; Bowman,A.S.; McBride,D.S.
EPI1634740	PB1	United States	2018-Jul-01	EPI_ISL_399676	A/swine/Indiana/18TOSU4348/2018		Import from public-domain	Nolting,J.M.; Lauterbach,S.E.; Nelson,S.W.; Bowman,A.S.; McBride,D.S.
EPI1634750	PB1	United States	2018-Jul-01	EPI_ISL_399677	A/swine/Indiana/18TOSU4326/2018		Import from public-domain	Nolting,J.M.; Lauterbach,S.E.; Nelson,S.W.; Bowman,A.S.; McBride,D.S.
EPI1634758	PB1	United States	2018-Jul-01	EPI_ISL_399678	A/swine/Ohio/18TOSU3860/2018		Import from public-domain	Nolting,J.M.; Lauterbach,S.E.; Nelson,S.W.; Bowman,A.S.; McBride,D.S.
EPI1634766	PB1	United States	2018-Jul-01	EPI_ISL_399679	A/swine/Indiana/18TOSU3980/2018		Import from public-domain	Nolting,J.M.; Lauterbach,S.E.; Nelson,S.W.; Bowman,A.S.; McBride,D.S.
EPI1634772	PB1	United States	2018-Jul-01	EPI_ISL_399680	A/swine/Indiana/18TOSU4073/2018		Import from public-domain	Nolting,J.M.; Lauterbach,S.E.; Nelson,S.W.; Bowman,A.S.; McBride,D.S.
EPI1634781	PB1	United States	2018-Jul-01	EPI_ISL_399681	A/swine/Ohio/18TOSU4439/2018		Import from public-domain	Nolting,J.M.; Lauterbach,S.E.; Nelson,S.W.; Bowman,A.S.; McBride,D.S.
EPI1634799	PB1	United States	2018-Jul-01	EPI_ISL_399683	A/swine/Indiana/18TOSU3744/2018		Import from public-domain	Nolting,J.M.; Lauterbach,S.E.; Nelson,S.W.; Bowman,A.S.; McBride,D.S.
EPI1634808	PB1	United States	2018-Jul-01	EPI_ISL_399684	A/swine/Indiana/18TOSU4338/2018		Import from public-domain	Nolting,J.M.; Lauterbach,S.E.; Nelson,S.W.; Bowman,A.S.; McBride,D.S.
EPI1634816	PB1	United States	2018-Jul-01	EPI_ISL_399685	A/swine/Indiana/18TOSU4038/2018		Import from public-domain	Nolting,J.M.; Lauterbach,S.E.; Nelson,S.W.; Bowman,A.S.; McBride,D.S.
EPI1634828	PB1	United States	2018-Jun-01	EPI_ISL_399687	A/swine/Indiana/18TOSU3591/2018		Import from public-domain	Nolting,J.M.; Lauterbach,S.E.; Nelson,S.W.; Bowman,A.S.; McBride,D.S.
EPI1634846	PB1	United States	2018-Jul-01	EPI_ISL_399690	A/swine/Ohio/18TOSU4422/2018		Import from public-domain	Nolting,J.M.; Lauterbach,S.E.; Nelson,S.W.; Bowman,A.S.; McBride,D.S.
EPI1634853	PB1	United States	2018-Jul-01	EPI_ISL_399691	A/swine/Ohio/18TOSU3790/2018		Import from public-domain	Nolting,J.M.; Lauterbach,S.E.; Nelson,S.W.; Bowman,A.S.; McBride,D.S.
EPI1634865	PB1	United States	2018-Jul-01	EPI_ISL_399692	A/swine/Indiana/18TOSU3754/2018		Import from public-domain	Nolting,J.M.; Lauterbach,S.E.; Nelson,S.W.; Bowman,A.S.; McBride,D.S.
EPI1634875	PB1	United States	2018-Jul-01	EPI_ISL_399694	A/swine/Indiana/18TOSU2787/2018		Import from public-domain	Nolting,J.M.; Lauterbach,S.E.; Nelson,S.W.; Bowman,A.S.; McBride,D.S.
EPI1634891	PB1	United States	2018-Jul-01	EPI_ISL_399696	A/swine/Indiana/18TOSU3939/2018		Import from public-domain	Nolting,J.M.; Lauterbach,S.E.; Nelson,S.W.; Bowman,A.S.; McBride,D.S.
EPI1634904	PB1	United States	2018-Jul-01	EPI_ISL_399697	A/swine/Indiana/18TOSU4133/2018		Import from public-domain	Nolting,J.M.; Lauterbach,S.E.; Nelson,S.W.; Bowman,A.S.; McBride,D.S.
EPI1634911	PB1	United States	2018-Jul-01	EPI_ISL_399698	A/swine/Indiana/18TOSU2941/2018		Import from public-domain	Nolting,J.M.; Lauterbach,S.E.; Nelson,S.W.; Bowman,A.S.; McBride,D.S.
EPI1634915	PB1	United States	2018-Jul-01	EPI_ISL_399699	A/swine/Indiana/18TOSU3974/2018		Import from public-domain	Nolting,J.M.; Lauterbach,S.E.; Nelson,S.W.; Bowman,A.S.; McBride,D.S.
EPI1634927	PB1	United States	2018-Jul-01	EPI_ISL_399700	A/swine/Indiana/18TOSU4461/2018		Import from public-domain	Nolting,J.M.; Lauterbach,S.E.; Nelson,S.W.; Bowman,A.S.; McBride,D.S.
EPI1634935	PB1	United States	2018-Aug-01	EPI_ISL_399701	A/swine/Kentucky/18TOSU3005/2018		Import from public-domain	Nolting,J.M.; Lauterbach,S.E.; Nelson,S.W.; Bowman,A.S.; McBride,D.S.
EPI1634942	PB1	United States	2018-Jul-01	EPI_ISL_399702	A/swine/Michigan/18TOSU4199/2018		Import from public-domain	Nolting,J.M.; Lauterbach,S.E.; Nelson,S.W.; Bowman,A.S.; McBride,D.S.
EPI1634958	PB1	United States	2018-Jul-01	EPI_ISL_399704	A/swine/Indiana/18TOSU3774/2018		Import from public-domain	Nolting,J.M.; Lauterbach,S.E.; Nelson,S.W.; Bowman,A.S.; McBride,D.S.
EPI1634964	PB1	United States	2018-Jul-01	EPI_ISL_399705	A/swine/Indiana/18TOSU2922/2018		Import from public-domain	Nolting,J.M.; Lauterbach,S.E.; Nelson,S.W.; Bowman,A.S.; McBride,D.S.
EPI1766373	PB1	Spain	2016-Jan-28	EPI_ISL_499128	A/swine/Spain/283/2016		Import from public-domain	Sosa Portugal,S.; Cortey,M.; Tello,M.; Casanovas,C.; Mesonero-Escuredo,S.; Barrabes,S.; Pineda,P.; Wacheck,S.; Martin-Valls,G.; Mateu,E.
EPI1766374	PB1	Spain	2015-Dec-07	EPI_ISL_499130	A/swine/Spain/1268/2015		Import from public-domain	Sosa Portugal,S.; Cortey,M.; Tello,M.; Casanovas,C.; Mesonero-Escuredo,S.; Barrabes,S.; Pineda,P.; Wacheck,S.; Martin-Valls,G.; Mateu,E.
EPI1766378	PB1	Spain	2016-May-09	EPI_ISL_499131	A/swine/Spain/2698/2016		Import from public-domain	Sosa Portugal,S.; Cortey,M.; Tello,M.; Casanovas,C.; Mesonero-Escuredo,S.; Barrabes,S.; Pineda,P.; Wacheck,S.; Martin-Valls,G.; Mateu,E.
EPI1766377	PB1	Spain	2015-Dec-07	EPI_ISL_499134	A/swine/Spain/1372/2015		Import from public-domain	Sosa Portugal,S.; Cortey,M.; Tello,M.; Casanovas,C.; Mesonero-Escuredo,S.; Barrabes,S.; Pineda,P.; Wacheck,S.; Martin-Valls,G.; Mateu,E.
EPI1766376	PB1	Spain	2016-Apr-19	EPI_ISL_499135	A/swine/Spain/1297/2016		Import from public-domain	Sosa Portugal,S.; Cortey,M.; Tello,M.; Casanovas,C.; Mesonero-Escuredo,S.; Barrabes,S.; Pineda,P.; Wacheck,S.; Martin-Valls,G.; Mateu,E.
EPI1766417	PB1	Spain	2017-Jul-24	EPI_ISL_499138	A/swine/Spain/042/2017		Import from public-domain	Sosa Portugal,S.; Cortey,M.; Tello,M.; Casanovas,C.; Mesonero-Escuredo,S.; Barrabes,S.; Pineda,P.; Wacheck,S.; Martin-Valls,G.; Mateu,E.
EPI1766416	PB1	Spain	2017-Jun-29	EPI_ISL_499139	A/swine/Spain/049/2017		Import from public-domain	Sosa Portugal,S.; Cortey,M.; Tello,M.; Casanovas,C.; Mesonero-Escuredo,S.; Barrabes,S.; Pineda,P.; Wacheck,S.; Martin-Valls,G.; Mateu,E.
EPI1766395	PB1	Spain	2017-Nov-15	EPI_ISL_499141	A/swine/Spain/072/2017		Import from public-domain	Sosa Portugal,S.; Cortey,M.; Tello,M.; Casanovas,C.; Mesonero-Escuredo,S.; Barrabes,S.; Pineda,P.; Wacheck,S.; Martin-Valls,G.; Mateu,E.
EPI1766394	PB1	Spain	2018-Oct-08	EPI_ISL_499142	A/swine/Spain/BM108/2018		Import from public-domain	Sosa Portugal,S.; Cortey,M.; Tello,M.; Casanovas,C.; Mesonero-Escuredo,S.; Barrabes,S.; Pineda,P.; Wacheck,S.; Martin-Valls,G.; Mateu,E.
EPI1766422	PB1	Spain	2018-Nov-12	EPI_ISL_499152	A/swine/Spain/150/2018		Import from public-domain	Sosa Portugal,S.; Cortey,M.; Tello,M.; Casanovas,C.; Mesonero-Escuredo,S.; Barrabes,S.; Pineda,P.; Wacheck,S.; Martin-Valls,G.; Mateu,E.
EPI1766412	PB1	Spain	2018-Jun-29	EPI_ISL_499153	A/swine/Spain/144/2018		Import from public-domain	Sosa Portugal,S.; Cortey,M.; Tello,M.; Casanovas,C.; Mesonero-Escuredo,S.; Barrabes,S.; Pineda,P.; Wacheck,S.; Martin-Valls,G.; Mateu,E.
EPI1766406	PB1	Spain	2018-Oct-03	EPI_ISL_499160	A/swine/Spain/BM105/2018		Import from public-domain	Sosa Portugal,S.; Cortey,M.; Tello,M.; Casanovas,C.; Mesonero-Escuredo,S.; Barrabes,S.; Pineda,P.; Wacheck,S.; Martin-Valls,G.; Mateu,E.
EPI1766382	PB1	Spain	2018-Apr-11	EPI_ISL_499169	A/swine/Spain/119/2018		Import from public-domain	Sosa Portugal,S.; Cortey,M.; Tello,M.; Casanovas,C.; Mesonero-Escuredo,S.; Barrabes,S.; Pineda,P.; Wacheck,S.; Martin-Valls,G.; Mateu,E.
EPI1766381	PB1	Spain	2018-Apr-19	EPI_ISL_499172	A/swine/Spain/124/2018		Import from public-domain	Sosa Portugal,S.; Cortey,M.; Tello,M.; Casanovas,C.; Mesonero-Escuredo,S.; Barrabes,S.; Pineda,P.; Wacheck,S.; Martin-Valls,G.; Mateu,E.
EPI1766370	PB1	Spain	2019-Mar-22	EPI_ISL_499177	A/swine/Spain/BM55/2019		Import from public-domain	Sosa Portugal,S.; Cortey,M.; Tello,M.; Casanovas,C.; Mesonero-Escuredo,S.; Barrabes,S.; Pineda,P.; Wacheck,S.; Martin-Valls,G.; Mateu,E.
EPI1766371	PB1	Spain	2018-Nov-12	EPI_ISL_499179	A/swine/Spain/153/2018		Import from public-domain	Sosa Portugal,S.; Cortey,M.; Tello,M.; Casanovas,C.; Mesonero-Escuredo,S.; Barrabes,S.; Pineda,P.; Wacheck,S.; Martin-Valls,G.; Mateu,E.
EPI1907422	PB1	United States	2020-Jun-04	EPI_ISL_499218	A/swine/Minnesota/A02524420/2020		Import from public-domain	USDA Swine Surveillance,A.; Lin,K.; Dunn,D.D.; Johnston,S.R.; Gauger,P.C.
EPI1907518	PB1	United States	2020-Jun-11	EPI_ISL_499222	A/swine/Iowa/A02524417/2020		Import from public-domain	USDA Swine Surveillance,A.; Lin,K.; Dunn,D.D.; Johnston,S.R.; Gauger,P.C.
EPI1907740	PB1	United States	2020-Jun-15	EPI_ISL_499254	A/swine/Indiana/A02524433/2020		Import from public-domain	USDA Swine Surveillance,A.; Lin,K.; Dunn,D.D.; Johnston,S.R.; Gauger,P.C.
EPI1907476	PB1	United States	2020-Jun-12	EPI_ISL_499257	A/swine/Iowa/A02524431/2020		Import from public-domain	USDA Swine Surveillance,A.; Lin,K.; Dunn,D.D.; Johnston,S.R.; Gauger,P.C.
EPI1907680	PB1	United States	2020-Jun-19	EPI_ISL_499261	A/swine/Minnesota/A02524457/2020		Import from public-domain	USDA Swine Surveillance,A.; Lin,K.; Dunn,D.D.; Johnston,S.R.; Gauger,P.C.
EPI1768590	PB1	United States	2019-Dec-23	EPI_ISL_501657	A/swine/Indiana/A01812300/2019		Import from public-domain	USDA Swine Surveillance,A.
EPI1908221	PB1	United States	2020-May-11	EPI_ISL_501744	A/swine/Minnesota/A02479333/2020		Import from public-domain	USDA Swine Surveillance,A.; Lin,K.; Dunn,D.D.; Johnston,S.R.; Gauger,P.C.
EPI1908269	PB1	United States	2020-May-12	EPI_ISL_501749	A/swine/Iowa/A02479326/2020		Import from public-domain	USDA Swine Surveillance,A.; Lin,K.; Dunn,D.D.; Johnston,S.R.; Gauger,P.C.
EPI1908293	PB1	United States	2020-May-22	EPI_ISL_501779	A/swine/Illinois/A02479361/2020		Import from public-domain	USDA Swine Surveillance,A.; Lin,K.; Dunn,D.D.; Johnston,S.R.; Gauger,P.C.
EPI1907722	PB1	United States	2020-May-20	EPI_ISL_502051	A/swine/Minnesota/A02245658/2020		Import from public-domain	Swine Surveillance,A.
EPI1908287	PB1	United States	2020-May-27	EPI_ISL_502056	A/swine/Iowa/A02479375/2020		Import from public-domain	USDA Swine Surveillance,A.; Lin,K.; Dunn,D.D.; Johnston,S.R.; Gauger,P.C.
EPI1907710	PB1	United States	2020-Jun-02	EPI_ISL_502059	A/swine/Wisconsin/A02479384/2020		Import from public-domain	USDA Swine Surveillance,A.; Lin,K.; Dunn,D.D.; Johnston,S.R.; Gauger,P.C.
EPI1908637	PB1	United States	2020-May-27	EPI_ISL_502060	A/swine/Missouri/A02479372/2020		Import from public-domain	USDA Swine Surveillance,A.; Lin,K.; Dunn,D.D.; Johnston,S.R.; Gauger,P.C.
EPI1908340	PB1	United States	2020-May-28	EPI_ISL_502066	A/swine/Iowa/A02479374/2020		Import from public-domain	USDA Swine Surveillance,A.; Lin,K.; Dunn,D.D.; Johnston,S.R.; Gauger,P.C.
EPI1908257	PB1	United States	2020-May-27	EPI_ISL_502067	A/swine/Iowa/A02479373/2020		Import from public-domain	USDA Swine Surveillance,A.; Lin,K.; Dunn,D.D.; Johnston,S.R.; Gauger,P.C.
EPI1771072	PB1	Italy	2015-Feb-01	EPI_ISL_502071	A/swine/Italy/31761/2015		Import from public-domain	Chiapponi,C.; Rizzo,F.; Mandola,M.L.; Foni,E.
EPI1771088	PB1	Italy	2014-Sep-01	EPI_ISL_502073	A/swine/Italy/240307/2014		Import from public-domain	Chiapponi,C.; Rizzo,F.; Mandola,M.L.; Foni,E.
EPI1773356	PB1	France	2015-Nov-02	EPI_ISL_502456	A/swine/France/22-150384/2015		Import from public-domain	Chastagner,A.; Queguiner,S.; Gorin,S.; Barbier,N.; Herve,S.; Simon,G.
EPI1773428	PB1	France	2018-Jan-29	EPI_ISL_502465	A/swine/France/22-180048/2018		Import from public-domain	Chastagner,A.; Queguiner,S.; Gorin,S.; Barbier,N.; Herve,S.; Simon,G.
EPI1773484	PB1	France	2014-Jun-05	EPI_ISL_502472	A/swine/France/29-140342/2014		Import from public-domain	Chastagner,A.; Queguiner,S.; Gorin,S.; Barbier,N.; Herve,S.; Simon,G.
EPI1773572	PB1	France	2017-Jul-26	EPI_ISL_502483	A/swine/France/29-170198/2017		Import from public-domain	Chastagner,A.; Queguiner,S.; Gorin,S.; Barbier,N.; Herve,S.; Simon,G.
EPI1773612	PB1	France	2018-Feb-26	EPI_ISL_502488	A/swine/France/29-180124/2018		Import from public-domain	Chastagner,A.; Queguiner,S.; Gorin,S.; Barbier,N.; Herve,S.; Simon,G.
EPI1773660	PB1	France	2017-Sep-27	EPI_ISL_502494	A/swine/France/35-170242/2017		Import from public-domain	Chastagner,A.; Queguiner,S.; Gorin,S.; Barbier,N.; Herve,S.; Simon,G.
EPI1773676	PB1	France	2018-Oct-26	EPI_ISL_502496	A/swine/France/35-180443/2018		Import from public-domain	Chastagner,A.; Queguiner,S.; Gorin,S.; Barbier,N.; Herve,S.; Simon,G.
EPI1773748	PB1	France	2014-Jan-27	EPI_ISL_502505	A/swine/France/50-140056/2014		Import from public-domain	Chastagner,A.; Queguiner,S.; Gorin,S.; Barbier,N.; Herve,S.; Simon,G.
EPI1773756	PB1	France	2016-Oct-12	EPI_ISL_502506	A/swine/France/50-160358/2016		Import from public-domain	Chastagner,A.; Queguiner,S.; Gorin,S.; Barbier,N.; Herve,S.; Simon,G.
EPI1773772	PB1	France	2017-Dec-20	EPI_ISL_502508	A/swine/France/50-170342/2017		Import from public-domain	Chastagner,A.; Queguiner,S.; Gorin,S.; Barbier,N.; Herve,S.; Simon,G.
EPI1773820	PB1	France	2017-Jun-09	EPI_ISL_502514	A/swine/France/56-170170/2017		Import from public-domain	Chastagner,A.; Queguiner,S.; Gorin,S.; Barbier,N.; Herve,S.; Simon,G.
EPI1773900	PB1	France	2016-May-26	EPI_ISL_502524	A/swine/France/59-160211/2016		Import from public-domain	Chastagner,A.; Queguiner,S.; Gorin,S.; Barbier,N.; Herve,S.; Simon,G.
EPI1773908	PB1	France	2016-Sep-19	EPI_ISL_502525	A/swine/France/59-160320/2016		Import from public-domain	Chastagner,A.; Queguiner,S.; Gorin,S.; Barbier,N.; Herve,S.; Simon,G.
EPI1773924	PB1	France	2017-Feb-13	EPI_ISL_502527	A/swine/France/59-170058/2017		Import from public-domain	Chastagner,A.; Queguiner,S.; Gorin,S.; Barbier,N.; Herve,S.; Simon,G.
EPI1773988	PB1	France	2014-Jun-04	EPI_ISL_502535	A/swine/France/61-140350/2014		Import from public-domain	Chastagner,A.; Queguiner,S.; Gorin,S.; Barbier,N.; Herve,S.; Simon,G.
EPI1773996	PB1	France	2015-Jun-05	EPI_ISL_502536	A/swine/France/61-150219/2015		Import from public-domain	Chastagner,A.; Queguiner,S.; Gorin,S.; Barbier,N.; Herve,S.; Simon,G.
EPI1774012	PB1	France	2016-Jun-13	EPI_ISL_502538	A/swine/France/62-160229/2016		Import from public-domain	Chastagner,A.; Queguiner,S.; Gorin,S.; Barbier,N.; Herve,S.; Simon,G.
EPI1774060	PB1	France	2015-Sep-15	EPI_ISL_502544	A/swine/France/72-150321/2015		Import from public-domain	Chastagner,A.; Queguiner,S.; Gorin,S.; Barbier,N.; Herve,S.; Simon,G.
EPI1774201	PB1	France	2011-Jun-06	EPI_ISL_502584	A/swine/France/Cotes d'Armor-0295/2011		Import from public-domain	Chastagner,A.; Queguiner,S.; Gorin,S.; Barbier,N.; Herve,S.; Simon,G.
EPI1774217	PB1	France	2011-Apr-14	EPI_ISL_502586	A/swine/France/Finistere-0186/2011		Import from public-domain	Chastagner,A.; Queguiner,S.; Gorin,S.; Barbier,N.; Herve,S.; Simon,G.
EPI1907458	PB1	United States	2020-Apr-01	EPI_ISL_502818	A/swine/Minnesota/A02245574/2020		Import from public-domain	Swine Surveillance,A.
EPI1907428	PB1	United States	2020-Apr-14	EPI_ISL_502843	A/swine/Iowa/A02479231/2020		Import from public-domain	USDA Swine Surveillance,A.; Lin,K.; Dunn,D.D.; Johnston,S.R.; Gauger,P.C.
EPI1907632	PB1	United States	2020-Apr-17	EPI_ISL_502849	A/swine/Iowa/A02479262/2020		Import from public-domain	USDA Swine Surveillance,A.; Lin,K.; Dunn,D.D.; Johnston,S.R.; Gauger,P.C.
EPI1907602	PB1	United States	2020-Apr-08	EPI_ISL_502855	A/swine/Iowa/A02479207/2020		Import from public-domain	USDA Swine Surveillance,A.; Lin,K.; Dunn,D.D.; Johnston,S.R.; Gauger,P.C.
EPI1907626	PB1	United States	2020-Apr-11	EPI_ISL_502860	A/swine/Illinois/A02479226/2020		Import from public-domain	USDA Swine Surveillance,A.; Lin,K.; Dunn,D.D.; Johnston,S.R.; Gauger,P.C.
EPI1907572	PB1	United States	2020-Apr-08	EPI_ISL_502876	A/swine/Iowa/A02479204/2020		Import from public-domain	USDA Swine Surveillance,A.; Lin,K.; Dunn,D.D.; Johnston,S.R.; Gauger,P.C.
EPI1907506	PB1	United States	2020-Apr-28	EPI_ISL_502887	A/swine/Oklahoma/A02479286/2020		Import from public-domain	USDA Swine Surveillance,A.; Lin,K.; Dunn,D.D.; Johnston,S.R.; Gauger,P.C.
EPI1907734	PB1	United States	2020-Apr-28	EPI_ISL_502917	A/swine/North Carolina/A02245602/2020		Import from public-domain	Swine Surveillance,A.
EPI1776264	PB1	France	2016-Mar-24	EPI_ISL_503000	A/swine/France/22-160150/2016		Import from public-domain	Bonin,E.; Herve,S.; Queguiner,S.; Gorin,S.; Barbier,N.; Beven,V.; Hirchaud,E.; Blanchard,Y.; Simon,G.
EPI1780338	PB1	United States	2019-Dec-31	EPI_ISL_503154	A/swine/Colorado/A02245372/2019		Import from public-domain	Swine Surveillance,A.
EPI1831822	PB1	United States	2020-Feb-06	EPI_ISL_503721	A/swine/Colorado/A02245414/2020		Import from public-domain	Swine Surveillance,A.
EPI1778993	PB1	United States	2019-Aug-01	EPI_ISL_503820	A/swine/Illinois/19TOSU4541/2019		Import from public-domain	Nolting,J.M.; Lauterbach,S.E.; Nelson,S.W.; Bowman,A.S.
EPI1779016	PB1	United States	2019-May-01	EPI_ISL_503823	A/swine/Ohio/19TOSU3928/2019		Import from public-domain	Nolting,J.M.; Lauterbach,S.E.; Nelson,S.W.; Bowman,A.S.
EPI1779019	PB1	United States	2019-Aug-01	EPI_ISL_503824	A/swine/Ohio/19TOSU4307/2019		Import from public-domain	Nolting,J.M.; Lauterbach,S.E.; Nelson,S.W.; Bowman,A.S.
EPI1779032	PB1	United States	2019-May-01	EPI_ISL_503825	A/swine/Ohio/19TOSU2665/2019		Import from public-domain	Nolting,J.M.; Lauterbach,S.E.; Nelson,S.W.; Bowman,A.S.
EPI1779040	PB1	United States	2019-Jun-01	EPI_ISL_503826	A/swine/Ohio/19TOSU3124/2019		Import from public-domain	Nolting,J.M.; Lauterbach,S.E.; Nelson,S.W.; Bowman,A.S.
EPI1779043	PB1	United States	2019-Aug-01	EPI_ISL_503827	A/swine/Ohio/19TOSU4464/2019		Import from public-domain	Nolting,J.M.; Lauterbach,S.E.; Nelson,S.W.; Bowman,A.S.
EPI1779059	PB1	United States	2019-May-01	EPI_ISL_503829	A/swine/Ohio/19TOSU3926/2019		Import from public-domain	Nolting,J.M.; Lauterbach,S.E.; Nelson,S.W.; Bowman,A.S.
EPI1779066	PB1	United States	2019-Jul-01	EPI_ISL_503830	A/swine/Indiana/19TOSU3797/2019		Import from public-domain	Nolting,J.M.; Lauterbach,S.E.; Nelson,S.W.; Bowman,A.S.
EPI1779078	PB1	United States	2019-Aug-01	EPI_ISL_503831	A/swine/Illinois/19TOSU4595/2019		Import from public-domain	Nolting,J.M.; Lauterbach,S.E.; Nelson,S.W.; Bowman,A.S.
EPI1779084	PB1	United States	2019-May-01	EPI_ISL_503832	A/swine/Ohio/19TOSU2633/2019		Import from public-domain	Nolting,J.M.; Lauterbach,S.E.; Nelson,S.W.; Bowman,A.S.
EPI1779095	PB1	United States	2019-Aug-01	EPI_ISL_503833	A/swine/Indiana/19TOSU4075/2019		Import from public-domain	Nolting,J.M.; Lauterbach,S.E.; Nelson,S.W.; Bowman,A.S.
EPI1779097	PB1	United States	2019-Aug-01	EPI_ISL_503834	A/swine/Michigan/19TOSU4170/2019		Import from public-domain	Nolting,J.M.; Lauterbach,S.E.; Nelson,S.W.; Bowman,A.S.
EPI1779107	PB1	United States	2019-Aug-01	EPI_ISL_503835	A/swine/Indiana/19TOSU4138/2019		Import from public-domain	Nolting,J.M.; Lauterbach,S.E.; Nelson,S.W.; Bowman,A.S.
EPI1779114	PB1	United States	2019-Jul-01	EPI_ISL_503836	A/swine/Indiana/19TOSU5577/2019		Import from public-domain	Nolting,J.M.; Lauterbach,S.E.; Nelson,S.W.; Bowman,A.S.
EPI1779126	PB1	United States	2019-May-01	EPI_ISL_503838	A/swine/Ohio/19TOSU2630/2019		Import from public-domain	Nolting,J.M.; Lauterbach,S.E.; Nelson,S.W.; Bowman,A.S.
EPI1779135	PB1	United States	2019-Aug-01	EPI_ISL_503839	A/swine/Ohio/19TOSU4462/2019		Import from public-domain	Nolting,J.M.; Lauterbach,S.E.; Nelson,S.W.; Bowman,A.S.
EPI1779146	PB1	United States	2019-May-01	EPI_ISL_503840	A/swine/Ohio/19TOSU2609/2019		Import from public-domain	Nolting,J.M.; Lauterbach,S.E.; Nelson,S.W.; Bowman,A.S.
EPI1779156	PB1	United States	2019-Aug-01	EPI_ISL_503841	A/swine/Michigan/19TOSU4163/2019		Import from public-domain	Nolting,J.M.; Lauterbach,S.E.; Nelson,S.W.; Bowman,A.S.
EPI1779158	PB1	United States	2019-Jul-01	EPI_ISL_503842	A/swine/Indiana/19TOSU5565/2019		Import from public-domain	Nolting,J.M.; Lauterbach,S.E.; Nelson,S.W.; Bowman,A.S.
EPI1779171	PB1	United States	2019-May-01	EPI_ISL_503843	A/swine/Ohio/19TOSU2628/2019		Import from public-domain	Nolting,J.M.; Lauterbach,S.E.; Nelson,S.W.; Bowman,A.S.
EPI1779176	PB1	United States	2019-Jul-01	EPI_ISL_503844	A/swine/Indiana/19TOSU3790/2019		Import from public-domain	Nolting,J.M.; Lauterbach,S.E.; Nelson,S.W.; Bowman,A.S.
EPI1779181	PB1	United States	2019-Jul-01	EPI_ISL_503845	A/swine/Michigan/19TOSU5722/2019		Import from public-domain	Nolting,J.M.; Lauterbach,S.E.; Nelson,S.W.; Bowman,A.S.
EPI1779190	PB1	United States	2019-Jul-01	EPI_ISL_503846	A/swine/Michigan/19TOSU5737/2019		Import from public-domain	Nolting,J.M.; Lauterbach,S.E.; Nelson,S.W.; Bowman,A.S.
EPI1779200	PB1	United States	2019-May-01	EPI_ISL_503847	A/swine/Ohio/19TOSU2518/2019		Import from public-domain	Nolting,J.M.; Lauterbach,S.E.; Nelson,S.W.; Bowman,A.S.
EPI1779212	PB1	United States	2019-May-01	EPI_ISL_503849	A/swine/Ohio/19TOSU2515/2019		Import from public-domain	Nolting,J.M.; Lauterbach,S.E.; Nelson,S.W.; Bowman,A.S.
EPI1779259	PB1	United States	2019-May-01	EPI_ISL_503850	A/swine/Ohio/19TOSU2560/2019		Import from public-domain	Nolting,J.M.; Lauterbach,S.E.; Nelson,S.W.; Bowman,A.S.
EPI1779231	PB1	United States	2019-May-01	EPI_ISL_503851	A/swine/Ohio/19TOSU2536/2019		Import from public-domain	Nolting,J.M.; Lauterbach,S.E.; Nelson,S.W.; Bowman,A.S.
EPI1779234	PB1	United States	2019-May-01	EPI_ISL_503852	A/swine/Ohio/19TOSU2514/2019		Import from public-domain	Nolting,J.M.; Lauterbach,S.E.; Nelson,S.W.; Bowman,A.S.
EPI1779242	PB1	United States	2019-May-01	EPI_ISL_503853	A/swine/Ohio/19TOSU2606/2019		Import from public-domain	Nolting,J.M.; Lauterbach,S.E.; Nelson,S.W.; Bowman,A.S.
EPI1779256	PB1	United States	2019-May-01	EPI_ISL_503854	A/swine/Ohio/19TOSU2599/2019		Import from public-domain	Nolting,J.M.; Lauterbach,S.E.; Nelson,S.W.; Bowman,A.S.
EPI1779272	PB1	United States	2019-Jul-01	EPI_ISL_503855	A/swine/Indiana/19TOSU5846/2019		Import from public-domain	Nolting,J.M.; Lauterbach,S.E.; Nelson,S.W.; Bowman,A.S.
EPI1779279	PB1	United States	2019-May-01	EPI_ISL_503856	A/swine/Ohio/19TOSU2607/2019		Import from public-domain	Nolting,J.M.; Lauterbach,S.E.; Nelson,S.W.; Bowman,A.S.
EPI1779283	PB1	United States	2019-May-01	EPI_ISL_503857	A/swine/Ohio/19TOSU2608/2019		Import from public-domain	Nolting,J.M.; Lauterbach,S.E.; Nelson,S.W.; Bowman,A.S.
EPI1779294	PB1	United States	2019-May-01	EPI_ISL_503858	A/swine/Ohio/19TOSU2513/2019		Import from public-domain	Nolting,J.M.; Lauterbach,S.E.; Nelson,S.W.; Bowman,A.S.
EPI1779300	PB1	United States	2019-Jul-01	EPI_ISL_503859	A/swine/Indiana/19TOSU5869/2019		Import from public-domain	Nolting,J.M.; Lauterbach,S.E.; Nelson,S.W.; Bowman,A.S.
EPI1779315	PB1	United States	2019-May-01	EPI_ISL_503861	A/swine/Ohio/19TOSU2519/2019		Import from public-domain	Nolting,J.M.; Lauterbach,S.E.; Nelson,S.W.; Bowman,A.S.
EPI1779325	PB1	United States	2019-Jul-01	EPI_ISL_503862	A/swine/Indiana/19TOSU5878/2019		Import from public-domain	Nolting,J.M.; Lauterbach,S.E.; Nelson,S.W.; Bowman,A.S.
EPI1830972	PB1	United States	2020-Feb-20	EPI_ISL_503903	A/swine/Texas/A02245420/2020		Import from public-domain	Swine Surveillance,A.
EPI1830990	PB1	United States	2020-Feb-13	EPI_ISL_503905	A/swine/North Carolina/A02245416/2020		Import from public-domain	Swine Surveillance,A.
EPI1831804	PB1	United States	2020-Feb-25	EPI_ISL_503912	A/swine/Nebraska/A02479104/2020		Import from public-domain	USDA Swine Surveillance,A.; Lin,K.; Zhang,J.; Gauger,P.C.
EPI1831816	PB1	United States	2020-Feb-28	EPI_ISL_503930	A/swine/Minnesota/A02245517/2020		Import from public-domain	Swine Surveillance,A.
EPI1779960	PB1	United States	2019-Oct-29	EPI_ISL_503950	A/swine/Ohio/A02478843/2019		Import from public-domain	USDA Swine Surveillance,A.
EPI1779966	PB1	United States	2019-Nov-25	EPI_ISL_503951	A/swine/Iowa/A02478916/2019		Import from public-domain	USDA Swine Surveillance,A.
EPI1779972	PB1	United States	2019-Nov-12	EPI_ISL_503952	A/swine/Nebraska/A02245333/2019		Import from public-domain	USDA Swine Surveillance,A.
EPI1779983	PB1	United States	2019-Nov-21	EPI_ISL_503953	A/swine/Nebraska/A02478902/2019		Import from public-domain	USDA Swine Surveillance,A.
EPI1780001	PB1	United States	2019-Nov-05	EPI_ISL_503956	A/swine/Iowa/A02478848/2019		Import from public-domain	USDA Swine Surveillance,A.
EPI1780013	PB1	United States	2019-Nov-25	EPI_ISL_503959	A/swine/North Carolina/A02478927/2019		Import from public-domain	USDA Swine Surveillance,A.
EPI1780036	PB1	United States	2019-Nov-08	EPI_ISL_503963	A/swine/Iowa/A02478842/2019		Import from public-domain	USDA Swine Surveillance,A.
EPI1780047	PB1	United States	2019-Nov-12	EPI_ISL_503965	A/swine/Nebraska/A02245334/2019		Import from public-domain	USDA Swine Surveillance,A.
EPI1832914	PB1	United States	2020-Mar-03	EPI_ISL_503982	A/swine/North Carolina/A02479114/2020		Import from public-domain	USDA Swine Surveillance,A.; Lin,K.; Zhang,J.; Gauger,P.C.
EPI1832932	PB1	United States	2020-Mar-02	EPI_ISL_503983	A/swine/Iowa/A02479109/2020		Import from public-domain	USDA Swine Surveillance,A.; Lin,K.; Zhang,J.; Gauger,P.C.
EPI1832872	PB1	United States	2020-Mar-05	EPI_ISL_503990	A/swine/Indiana/A02479119/2020		Import from public-domain	USDA Swine Surveillance,A.; Lin,K.; Zhang,J.; Gauger,P.C.
EPI1832980	PB1	United States	2020-Mar-19	EPI_ISL_504087	A/swine/Illinois/A02479149/2020		Import from public-domain	USDA Swine Surveillance,A.; Lin,K.; Gauger,P.C.
EPI1780302	PB1	United States	2019-Dec-02	EPI_ISL_504112	A/swine/Kansas/A02478947/2019		Import from public-domain	USDA Swine Surveillance,A.
EPI1780332	PB1	United States	2019-Dec-02	EPI_ISL_504116	A/swine/Iowa/A02478928/2019		Import from public-domain	USDA Swine Surveillance,A.
EPI1780368	PB1	United States	2019-Nov-11	EPI_ISL_504121	A/swine/Minnesota/A02245328/2019		Import from public-domain	USDA Swine Surveillance,A.
EPI1780386	PB1	United States	2019-Dec-18	EPI_ISL_504123	A/swine/Nebraska/A02478962/2019		Import from public-domain	USDA Swine Surveillance,A.
EPI1832830	PB1	United States	2020-Mar-24	EPI_ISL_504150	A/swine/Oklahoma/A02245577/2020		Import from public-domain	Swine Surveillance,A.
EPI1787825	PB1	Germany	2015-Nov-10	EPI_ISL_504330	A/swine/Lastrup/22382/2015		Import from public-domain	Duerrwald,R.; Groth,M.; Krumbholz,A.; Lange,J.; Philipps,A.; Zell,R.
EPI1785802	PB1	Italy	2018-Aug-01	EPI_ISL_505084	A/swine/Italy/214856/2018		Import from public-domain	Chiapponi,C.; Baioni,L.; Moreno,A.; Faccini,S.; Luppi,A.; Foni,E.
EPI1785825	PB1	Italy	2018-Mar-01	EPI_ISL_505087	A/swine/Italy/60591/2018		Import from public-domain	Chiapponi,C.; Baioni,L.; Moreno,A.; Faccini,S.; Luppi,A.; Foni,E.
EPI1785840	PB1	Italy	2016-Mar-01	EPI_ISL_505088	A/swine/Italy/127577/2016		Import from public-domain	Chiapponi,C.; Baioni,L.; Moreno,A.; Faccini,S.; Luppi,A.; Foni,E.
EPI1785952	PB1	Belgium	1999-Aug-01	EPI_ISL_505118	A/swine/Gent/7625/1999		Import from public-domain	Duerrwald,R.; Groth,M.; Krumbholz,A.; Lange,J.; Philipps,A.; Zell,R.
EPI1785965	PB1	Germany	2003-May-26	EPI_ISL_505120	A/swine/Nordwalde/IDT2197/2003		Import from public-domain	Duerrwald,R.; Groth,M.; Krumbholz,A.; Lange,J.; Philipps,A.; Zell,R.
EPI1785972	PB1	Germany	2003-Jun-26	EPI_ISL_505121	A/swine/Norden/IDT2308/2003		Import from public-domain	Duerrwald,R.; Groth,M.; Krumbholz,A.; Lange,J.; Philipps,A.; Zell,R.
EPI1785979	PB1	Germany	2003-Sep-11	EPI_ISL_505122	A/swine/Waltersdorf/IDT2527/2003		Import from public-domain	Duerrwald,R.; Groth,M.; Krumbholz,A.; Lange,J.; Philipps,A.; Zell,R.
EPI1785993	PB1	Germany	2003-Sep-26	EPI_ISL_505123	A/swine/Ehren/IDT2570/2003		Import from public-domain	Duerrwald,R.; Groth,M.; Krumbholz,A.; Lange,J.; Philipps,A.; Zell,R.
EPI1786000	PB1	Germany	2003-Oct-27	EPI_ISL_505124	A/swine/IVD/IDT2674/2003		Import from public-domain	Duerrwald,R.; Groth,M.; Krumbholz,A.; Lange,J.; Philipps,A.; Zell,R.
EPI1786007	PB1	Germany	2003-Nov-07	EPI_ISL_505125	A/swine/Gescher/IDT2702/2003		Import from public-domain	Duerrwald,R.; Groth,M.; Krumbholz,A.; Lange,J.; Philipps,A.; Zell,R.
EPI1786014	PB1	Germany	2003-Dec-16	EPI_ISL_505126	A/swine/Visbek/IDT2869/2003		Import from public-domain	Duerrwald,R.; Groth,M.; Krumbholz,A.; Lange,J.; Philipps,A.; Zell,R.
EPI1786021	PB1	Germany	2004-Jan-21	EPI_ISL_505127	A/swine/Gudensberg/IDT2930/2004		Import from public-domain	Duerrwald,R.; Groth,M.; Krumbholz,A.; Lange,J.; Philipps,A.; Zell,R.
EPI1786028	PB1	Germany	2004-Jan-21	EPI_ISL_505128	A/swine/Gudensberg/IDT2931/2004		Import from public-domain	Duerrwald,R.; Groth,M.; Krumbholz,A.; Lange,J.; Philipps,A.; Zell,R.
EPI1786035	PB1	Germany	2004-Jun-30	EPI_ISL_505129	A/swine/Stolzenau/IDT3296/2004		Import from public-domain	Duerrwald,R.; Groth,M.; Krumbholz,A.; Lange,J.; Philipps,A.; Zell,R.
EPI1786050	PB1	Germany	2004-Sep-07	EPI_ISL_505131	A/swine/Anderlingen/3507/2004		Import from public-domain	Duerrwald,R.; Groth,M.; Krumbholz,A.; Lange,J.; Philipps,A.; Zell,R.
EPI1786058	PB1	Germany	2004-Nov-10	EPI_ISL_505132	A/swine/Lippetal/3633/2004		Import from public-domain	Duerrwald,R.; Groth,M.; Krumbholz,A.; Lange,J.; Philipps,A.; Zell,R.
EPI1786066	PB1	Germany	2004-Nov-11	EPI_ISL_505133	A/swine/Spelle/3634a/2004		Import from public-domain	Duerrwald,R.; Groth,M.; Krumbholz,A.; Lange,J.; Philipps,A.; Zell,R.
EPI1786074	PB1	Germany	2004-Nov-16	EPI_ISL_505134	A/swine/Borgentreich/3651/2004		Import from public-domain	Duerrwald,R.; Groth,M.; Krumbholz,A.; Lange,J.; Philipps,A.; Zell,R.
EPI1786082	PB1	Germany	2004-Nov-17	EPI_ISL_505135	A/swine/Lohne/3665/2004		Import from public-domain	Duerrwald,R.; Groth,M.; Krumbholz,A.; Lange,J.; Philipps,A.; Zell,R.
EPI1786090	PB1	Germany	2004-Nov-02	EPI_ISL_505136	A/swine/Nortrup/3685/2004		Import from public-domain	Duerrwald,R.; Groth,M.; Krumbholz,A.; Lange,J.; Philipps,A.; Zell,R.
EPI1786097	PB1	Germany	2005-Jan-04	EPI_ISL_505137	A/swine/Nordhorn/3777/2005		Import from public-domain	Duerrwald,R.; Groth,M.; Krumbholz,A.; Lange,J.; Philipps,A.; Zell,R.
EPI1786105	PB1	Germany	2005-Jan-04	EPI_ISL_505138	A/swine/Doetlingen/IDT3780/2005		Import from public-domain	Duerrwald,R.; Groth,M.; Krumbholz,A.; Lange,J.; Philipps,A.; Zell,R.
EPI1786112	PB1	Germany	2005-Jan-11	EPI_ISL_505139	A/swine/Ochtrup/3800/2005		Import from public-domain	Duerrwald,R.; Groth,M.; Krumbholz,A.; Lange,J.; Philipps,A.; Zell,R.
EPI1786120	PB1	Germany	2005-Jan-11	EPI_ISL_505140	A/swine/Wagenfeld/3801/2005		Import from public-domain	Duerrwald,R.; Groth,M.; Krumbholz,A.; Lange,J.; Philipps,A.; Zell,R.
EPI1786135	PB1	Germany	2005-Jan-17	EPI_ISL_505142	A/swine/Osnabrueck/3810/2005		Import from public-domain	Duerrwald,R.; Groth,M.; Krumbholz,A.; Lange,J.; Philipps,A.; Zell,R.
EPI1786143	PB1	Austria	2005-Jan-21	EPI_ISL_505143	A/swine/Vienna/3817/2005		Import from public-domain	Duerrwald,R.; Groth,M.; Krumbholz,A.; Lange,J.; Philipps,A.; Zell,R.
EPI1786151	PB1	Germany	2005-Jan-21	EPI_ISL_505144	A/swine/Gottfrieding/3829/2005		Import from public-domain	Duerrwald,R.; Groth,M.; Krumbholz,A.; Lange,J.; Philipps,A.; Zell,R.
EPI1786159	PB1	Germany	2005-Jan-18	EPI_ISL_505145	A/swine/Spenge/3833/2005		Import from public-domain	Duerrwald,R.; Groth,M.; Krumbholz,A.; Lange,J.; Philipps,A.; Zell,R.
EPI1786167	PB1	Germany	2005-Jan-25	EPI_ISL_505146	A/swine/Nordhorn/3835/2005		Import from public-domain	Duerrwald,R.; Groth,M.; Krumbholz,A.; Lange,J.; Philipps,A.; Zell,R.
EPI1786190	PB1	Germany	2006-Sep-06	EPI_ISL_505149	A/swine/Rotthalmuenster/5536/2006		Import from public-domain	Duerrwald,R.; Groth,M.; Krumbholz,A.; Lange,J.; Philipps,A.; Zell,R.
EPI1786198	PB1	Germany	2006-Oct-30	EPI_ISL_505150	A/swine/Geseke/5638/2006		Import from public-domain	Duerrwald,R.; Groth,M.; Krumbholz,A.; Lange,J.; Philipps,A.; Zell,R.
EPI1786206	PB1	Germany	2006-Nov-11	EPI_ISL_505151	A/swine/Haltern/5670/2006		Import from public-domain	Duerrwald,R.; Groth,M.; Krumbholz,A.; Lange,J.; Philipps,A.; Zell,R.
EPI1786214	PB1	Germany	2006-Nov-27	EPI_ISL_505152	A/swine/Velen/5730/2006		Import from public-domain	Duerrwald,R.; Groth,M.; Krumbholz,A.; Lange,J.; Philipps,A.; Zell,R.
EPI1786222	PB1	Germany	2007-Mar-14	EPI_ISL_505153	A/swine/Lichtenau/5999/2007		Import from public-domain	Duerrwald,R.; Groth,M.; Krumbholz,A.; Lange,J.; Philipps,A.; Zell,R.
EPI1786230	PB1	Germany	2007-Mar-22	EPI_ISL_505154	A/swine/Riege/6014/2007		Import from public-domain	Duerrwald,R.; Groth,M.; Krumbholz,A.; Lange,J.; Philipps,A.; Zell,R.
EPI1786258	PB1	Germany	2007-Apr-10	EPI_ISL_505156	A/swine/Heiden/6058/2007		Import from public-domain	Duerrwald,R.; Groth,M.; Krumbholz,A.; Lange,J.; Philipps,A.; Zell,R.
EPI1786266	PB1	Germany	2007-Aug-20	EPI_ISL_505157	A/swine/IVD/6365/2007		Import from public-domain	Duerrwald,R.; Groth,M.; Krumbholz,A.; Lange,J.; Philipps,A.; Zell,R.
EPI1786274	PB1	Germany	2007-Aug-22	EPI_ISL_505158	A/swine/Rotthalmuenster/6376a/2007		Import from public-domain	Duerrwald,R.; Groth,M.; Krumbholz,A.; Lange,J.; Philipps,A.; Zell,R.
EPI1786282	PB1	Germany	2007-Aug-31	EPI_ISL_505159	A/swine/Bad Wuennenberg/6405/2007		Import from public-domain	Duerrwald,R.; Groth,M.; Krumbholz,A.; Lange,J.; Philipps,A.; Zell,R.
EPI1786305	PB1	Germany	2007-Nov-28	EPI_ISL_505162	A/swine/Coesfeld/6693/2007		Import from public-domain	Duerrwald,R.; Groth,M.; Krumbholz,A.; Lange,J.; Philipps,A.; Zell,R.
EPI1786313	PB1	Germany	2008-Mar-04	EPI_ISL_505163	A/swine/Melle/6925/2008		Import from public-domain	Duerrwald,R.; Groth,M.; Krumbholz,A.; Lange,J.; Philipps,A.; Zell,R.
EPI1786321	PB1	Germany	2008-Mar-12	EPI_ISL_505164	A/swine/Brilon/6950/2008		Import from public-domain	Duerrwald,R.; Groth,M.; Krumbholz,A.; Lange,J.; Philipps,A.; Zell,R.
EPI1786329	PB1	Germany	2008-Apr-08	EPI_ISL_505165	A/swine/Ahlen/7007/2008		Import from public-domain	Duerrwald,R.; Groth,M.; Krumbholz,A.; Lange,J.; Philipps,A.; Zell,R.
EPI1786337	PB1	Germany	2008-Apr-15	EPI_ISL_505166	A/swine/Marklkofen/7028/2008		Import from public-domain	Duerrwald,R.; Groth,M.; Krumbholz,A.; Lange,J.; Philipps,A.; Zell,R.
EPI1786345	PB1	Germany	2008-May-23	EPI_ISL_505167	A/swine/Wadersloh/7107a/2008		Import from public-domain	Duerrwald,R.; Groth,M.; Krumbholz,A.; Lange,J.; Philipps,A.; Zell,R.
EPI1786353	PB1	Germany	2008-Nov-04	EPI_ISL_505168	A/swine/Diepholz/7943/2008		Import from public-domain	Duerrwald,R.; Groth,M.; Krumbholz,A.; Lange,J.; Philipps,A.; Zell,R.
EPI1786361	PB1	Poland	2008-Aug-01	EPI_ISL_505169	A/swine/Poland/T2/2008		Import from public-domain	Duerrwald,R.; Groth,M.; Krumbholz,A.; Lange,J.; Philipps,A.; Zell,R.
EPI1786369	PB1	Germany	2009-Jan-12	EPI_ISL_505170	A/swine/Kerken/8479/2009		Import from public-domain	Duerrwald,R.; Groth,M.; Krumbholz,A.; Lange,J.; Philipps,A.; Zell,R.
EPI1786377	PB1	Germany	2009-Jan-13	EPI_ISL_505171	A/swine/Kleve/8532a/2009		Import from public-domain	Duerrwald,R.; Groth,M.; Krumbholz,A.; Lange,J.; Philipps,A.; Zell,R.
EPI1786385	PB1	Germany	2009-Jan-21	EPI_ISL_505172	A/swine/Klosterseelte/8607/2009		Import from public-domain	Duerrwald,R.; Groth,M.; Krumbholz,A.; Lange,J.; Philipps,A.; Zell,R.
EPI1786393	PB1	Germany	2009-Jan-22	EPI_ISL_505173	A/swine/Harsefeld/8608/2009		Import from public-domain	Duerrwald,R.; Groth,M.; Krumbholz,A.; Lange,J.; Philipps,A.; Zell,R.
EPI1786401	PB1	Germany	2009-Jan-26	EPI_ISL_505174	A/swine/Bottrop/8644/2009		Import from public-domain	Duerrwald,R.; Groth,M.; Krumbholz,A.; Lange,J.; Philipps,A.; Zell,R.
EPI1786417	PB1	Germany	2009-Mar-02	EPI_ISL_505176	A/swine/Hamm/9035/2009		Import from public-domain	Duerrwald,R.; Groth,M.; Krumbholz,A.; Lange,J.; Philipps,A.; Zell,R.
EPI1786449	PB1	Germany	2009-Sep-17	EPI_ISL_505180	A/swine/Emstek/10466/2009		Import from public-domain	Duerrwald,R.; Groth,M.; Krumbholz,A.; Lange,J.; Philipps,A.; Zell,R.
EPI1786457	PB1	Germany	2009-Oct-19	EPI_ISL_505181	A/swine/Bad Griesbach/10704a/2009		Import from public-domain	Duerrwald,R.; Groth,M.; Krumbholz,A.; Lange,J.; Philipps,A.; Zell,R.
EPI1786465	PB1	Germany	2009-Oct-23	EPI_ISL_505182	A/swine/Lohne/10753/2009		Import from public-domain	Duerrwald,R.; Groth,M.; Krumbholz,A.; Lange,J.; Philipps,A.; Zell,R.
EPI1786473	PB1	Germany	2009-Oct-20	EPI_ISL_505183	A/swine/Holdorf/10815/2009		Import from public-domain	Duerrwald,R.; Groth,M.; Krumbholz,A.; Lange,J.; Philipps,A.; Zell,R.
EPI1786481	PB1	Germany	2009-Nov-06	EPI_ISL_505184	A/swine/Melle/10846/2009		Import from public-domain	Duerrwald,R.; Groth,M.; Krumbholz,A.; Lange,J.; Philipps,A.; Zell,R.
EPI1786489	PB1	Germany	2010-Apr-20	EPI_ISL_505185	A/swine/Borgentreich/11868-2/2010		Import from public-domain	Duerrwald,R.; Groth,M.; Krumbholz,A.; Lange,J.; Philipps,A.; Zell,R.
EPI1786497	PB1	Germany	2010-May-31	EPI_ISL_505186	A/swine/Warendorf/12015/2010		Import from public-domain	Duerrwald,R.; Groth,M.; Krumbholz,A.; Lange,J.; Philipps,A.; Zell,R.
EPI1786505	PB1	Germany	2010-Jun-22	EPI_ISL_505187	A/swine/Freren/12095/2010		Import from public-domain	Duerrwald,R.; Groth,M.; Krumbholz,A.; Lange,J.; Philipps,A.; Zell,R.
EPI1786513	PB1	Germany	2010-Jun-28	EPI_ISL_505188	A/swine/Steinfeld/12116/2010		Import from public-domain	Duerrwald,R.; Groth,M.; Krumbholz,A.; Lange,J.; Philipps,A.; Zell,R.
EPI1786521	PB1	Germany	2010-Jul-08	EPI_ISL_505189	A/swine/Bad Essen/12159/2010		Import from public-domain	Duerrwald,R.; Groth,M.; Krumbholz,A.; Lange,J.; Philipps,A.; Zell,R.
EPI1786537	PB1	Germany	2010-Sep-07	EPI_ISL_505191	A/swine/Senden/12381/2010		Import from public-domain	Duerrwald,R.; Groth,M.; Krumbholz,A.; Lange,J.; Philipps,A.; Zell,R.
EPI1786545	PB1	Germany	2010-Sep-27	EPI_ISL_505192	A/swine/Reken/12474/2010		Import from public-domain	Duerrwald,R.; Groth,M.; Krumbholz,A.; Lange,J.; Philipps,A.; Zell,R.
EPI1786553	PB1	Germany	2010-Sep-27	EPI_ISL_505193	A/swine/Messingen/12475/2010		Import from public-domain	Duerrwald,R.; Groth,M.; Krumbholz,A.; Lange,J.; Philipps,A.; Zell,R.
EPI1786561	PB1	Germany	2010-Oct-21	EPI_ISL_505194	A/swine/Emstek/12593/2010		Import from public-domain	Duerrwald,R.; Groth,M.; Krumbholz,A.; Lange,J.; Philipps,A.; Zell,R.
EPI1786569	PB1	Germany	2010-Oct-21	EPI_ISL_505195	A/swine/Emstek/12594a/2010		Import from public-domain	Duerrwald,R.; Groth,M.; Krumbholz,A.; Lange,J.; Philipps,A.; Zell,R.
EPI1786585	PB1	Germany	2010-Oct-27	EPI_ISL_505197	A/swine/Rheine/12626-1/2010		Import from public-domain	Duerrwald,R.; Groth,M.; Krumbholz,A.; Lange,J.; Philipps,A.; Zell,R.
EPI1786593	PB1	Germany	2010-Nov-04	EPI_ISL_505198	A/swine/Frontenhausen/12668-1/2010		Import from public-domain	Duerrwald,R.; Groth,M.; Krumbholz,A.; Lange,J.; Philipps,A.; Zell,R.
EPI1786601	PB1	Germany	2010-Nov-16	EPI_ISL_505199	A/swine/Ahaus/12696/2010		Import from public-domain	Duerrwald,R.; Groth,M.; Krumbholz,A.; Lange,J.; Philipps,A.; Zell,R.
EPI1786609	PB1	Germany	2010-Nov-23	EPI_ISL_505200	A/swine/Lohne/12743/2010		Import from public-domain	Duerrwald,R.; Groth,M.; Krumbholz,A.; Lange,J.; Philipps,A.; Zell,R.
EPI1786617	PB1	Germany	2010-Dec-07	EPI_ISL_505201	A/swine/Augustenfeld/12793/2010		Import from public-domain	Duerrwald,R.; Groth,M.; Krumbholz,A.; Lange,J.; Philipps,A.; Zell,R.
EPI1786625	PB1	Germany	2010-Dec-28	EPI_ISL_505202	A/swine/Spelk/12860-1/2010		Import from public-domain	Duerrwald,R.; Groth,M.; Krumbholz,A.; Lange,J.; Philipps,A.; Zell,R.
EPI1786633	PB1	Germany	2011-Jan-07	EPI_ISL_505203	A/swine/Beesten/12876/2011		Import from public-domain	Duerrwald,R.; Groth,M.; Krumbholz,A.; Lange,J.; Philipps,A.; Zell,R.
EPI1786641	PB1	Germany	2011-Jan-11	EPI_ISL_505204	A/swine/Gescheu/12893/2011		Import from public-domain	Duerrwald,R.; Groth,M.; Krumbholz,A.; Lange,J.; Philipps,A.; Zell,R.
EPI1786649	PB1	Germany	2011-Jan-23	EPI_ISL_505205	A/swine/Lohne/12929/2011		Import from public-domain	Duerrwald,R.; Groth,M.; Krumbholz,A.; Lange,J.; Philipps,A.; Zell,R.
EPI1786657	PB1	Germany	2011-Jan-26	EPI_ISL_505206	A/swine/Ense/12957/2011		Import from public-domain	Duerrwald,R.; Groth,M.; Krumbholz,A.; Lange,J.; Philipps,A.; Zell,R.
EPI1786665	PB1	Germany	2011-Jan-28	EPI_ISL_505207	A/swine/Lohne/12960/2011		Import from public-domain	Duerrwald,R.; Groth,M.; Krumbholz,A.; Lange,J.; Philipps,A.; Zell,R.
EPI1786673	PB1	Germany	2011-Feb-16	EPI_ISL_505208	A/swine/Marsberg/13049/2011		Import from public-domain	Duerrwald,R.; Groth,M.; Krumbholz,A.; Lange,J.; Philipps,A.; Zell,R.
EPI1786689	PB1	Germany	2011-Jun-19	EPI_ISL_505210	A/swine/Natingen/13545/2011		Import from public-domain	Duerrwald,R.; Groth,M.; Krumbholz,A.; Lange,J.; Philipps,A.; Zell,R.
EPI1786697	PB1	Germany	2011-Jun-27	EPI_ISL_505211	A/swine/Rosendahl/13572/2011		Import from public-domain	Duerrwald,R.; Groth,M.; Krumbholz,A.; Lange,J.; Philipps,A.; Zell,R.
EPI1786705	PB1	Germany	2011-Jun-30	EPI_ISL_505212	A/swine/Heiden/13585/2011		Import from public-domain	Duerrwald,R.; Groth,M.; Krumbholz,A.; Lange,J.; Philipps,A.; Zell,R.
EPI1786713	PB1	Germany	2011-Jun-29	EPI_ISL_505213	A/swine/Buxtehude/13586/2011		Import from public-domain	Duerrwald,R.; Groth,M.; Krumbholz,A.; Lange,J.; Philipps,A.; Zell,R.
EPI1786721	PB1	Germany	2011-Jul-27	EPI_ISL_505214	A/swine/Bueren/13686/2011		Import from public-domain	Duerrwald,R.; Groth,M.; Krumbholz,A.; Lange,J.; Philipps,A.; Zell,R.
EPI1786729	PB1	Germany	2011-Aug-09	EPI_ISL_505215	A/swine/Osnabrueck/13732/2011		Import from public-domain	Duerrwald,R.; Groth,M.; Krumbholz,A.; Lange,J.; Philipps,A.; Zell,R.
EPI1786737	PB1	Germany	2011-Aug-10	EPI_ISL_505216	A/swine/Calhorn/13738-1/2011		Import from public-domain	Duerrwald,R.; Groth,M.; Krumbholz,A.; Lange,J.; Philipps,A.; Zell,R.
EPI1786745	PB1	Germany	2011-Aug-17	EPI_ISL_505217	A/swine/Baustetten/13769/2011		Import from public-domain	Duerrwald,R.; Groth,M.; Krumbholz,A.; Lange,J.; Philipps,A.; Zell,R.
EPI1786753	PB1	Germany	2011-Aug-22	EPI_ISL_505218	A/swine/Lohne/13804/2011		Import from public-domain	Duerrwald,R.; Groth,M.; Krumbholz,A.; Lange,J.; Philipps,A.; Zell,R.
EPI1786761	PB1	Germany	2011-Aug-24	EPI_ISL_505219	A/swine/Grossenkneten/13809/2011		Import from public-domain	Duerrwald,R.; Groth,M.; Krumbholz,A.; Lange,J.; Philipps,A.; Zell,R.
EPI1786769	PB1	Germany	2011-Sep-13	EPI_ISL_505220	A/swine/Georgsmarienhuette/13896/2011		Import from public-domain	Duerrwald,R.; Groth,M.; Krumbholz,A.; Lange,J.; Philipps,A.; Zell,R.
EPI1786777	PB1	Germany	2011-Sep-15	EPI_ISL_505221	A/swine/Emsbueren/13919-1/2011		Import from public-domain	Duerrwald,R.; Groth,M.; Krumbholz,A.; Lange,J.; Philipps,A.; Zell,R.
EPI1786785	PB1	Germany	2011-Sep-15	EPI_ISL_505222	A/swine/Emsbueren/13919-2/2011		Import from public-domain	Duerrwald,R.; Groth,M.; Krumbholz,A.; Lange,J.; Philipps,A.; Zell,R.
EPI1786793	PB1	Germany	2011-Sep-20	EPI_ISL_505223	A/swine/Legden/13920/2011		Import from public-domain	Duerrwald,R.; Groth,M.; Krumbholz,A.; Lange,J.; Philipps,A.; Zell,R.
EPI1786801	PB1	Germany	2011-Nov-02	EPI_ISL_505224	A/swine/Lohne/14151/2011		Import from public-domain	Duerrwald,R.; Groth,M.; Krumbholz,A.; Lange,J.; Philipps,A.; Zell,R.
EPI1786809	PB1	Germany	2011-Nov-10	EPI_ISL_505225	A/swine/Ense/14198/2011		Import from public-domain	Duerrwald,R.; Groth,M.; Krumbholz,A.; Lange,J.; Philipps,A.; Zell,R.
EPI1786817	PB1	Germany	2011-Nov-14	EPI_ISL_505226	A/swine/Lohne/14220/2011		Import from public-domain	Duerrwald,R.; Groth,M.; Krumbholz,A.; Lange,J.; Philipps,A.; Zell,R.
EPI1786825	PB1	Germany	2011-Dec-05	EPI_ISL_505227	A/swine/Siegenburg/14341-2/2011		Import from public-domain	Duerrwald,R.; Groth,M.; Krumbholz,A.; Lange,J.; Philipps,A.; Zell,R.
EPI1786833	PB1	Germany	2011-Dec-05	EPI_ISL_505228	A/swine/Siegenburg/14341-3/2011		Import from public-domain	Duerrwald,R.; Groth,M.; Krumbholz,A.; Lange,J.; Philipps,A.; Zell,R.
EPI1786841	PB1	Germany	2011-Dec-07	EPI_ISL_505229	A/swine/Hameln/14344/2011		Import from public-domain	Duerrwald,R.; Groth,M.; Krumbholz,A.; Lange,J.; Philipps,A.; Zell,R.
EPI1786849	PB1	Germany	2011-Dec-09	EPI_ISL_505230	A/swine/Steinfurt/14372/2011		Import from public-domain	Duerrwald,R.; Groth,M.; Krumbholz,A.; Lange,J.; Philipps,A.; Zell,R.
EPI1786857	PB1	Germany	2011-Dec-08	EPI_ISL_505231	A/swine/Lohne/14378-2/2011		Import from public-domain	Duerrwald,R.; Groth,M.; Krumbholz,A.; Lange,J.; Philipps,A.; Zell,R.
EPI1786865	PB1	Germany	2011-Dec-13	EPI_ISL_505232	A/swine/Duelmen/14394/2011		Import from public-domain	Duerrwald,R.; Groth,M.; Krumbholz,A.; Lange,J.; Philipps,A.; Zell,R.
EPI1786881	PB1	Germany	2012-Jan-26	EPI_ISL_505234	A/swine/Albersloh/IDT14635-2/2012		Import from public-domain	Duerrwald,R.; Groth,M.; Krumbholz,A.; Lange,J.; Philipps,A.; Zell,R.
EPI1786897	PB1	Germany	2012-Jan-25	EPI_ISL_505236	A/swine/Hude/14670/2012		Import from public-domain	Duerrwald,R.; Groth,M.; Krumbholz,A.; Lange,J.; Philipps,A.; Zell,R.
EPI1786905	PB1	Germany	2012-Feb-13	EPI_ISL_505237	A/swine/Senden/14779/2012		Import from public-domain	Duerrwald,R.; Groth,M.; Krumbholz,A.; Lange,J.; Philipps,A.; Zell,R.
EPI1786913	PB1	Germany	2012-Feb-16	EPI_ISL_505238	A/swine/Ennigerloh/14785-2/2012		Import from public-domain	Duerrwald,R.; Groth,M.; Krumbholz,A.; Lange,J.; Philipps,A.; Zell,R.
EPI1786921	PB1	Germany	2012-Feb-27	EPI_ISL_505239	A/swine/Ascheberg/14874/2012		Import from public-domain	Duerrwald,R.; Groth,M.; Krumbholz,A.; Lange,J.; Philipps,A.; Zell,R.
EPI1786945	PB1	Germany	2012-Mar-16	EPI_ISL_505242	A/swine/Havixbeck/15034/2012		Import from public-domain	Duerrwald,R.; Groth,M.; Krumbholz,A.; Lange,J.; Philipps,A.; Zell,R.
EPI1786961	PB1	Germany	2012-Mar-28	EPI_ISL_505244	A/swine/Lohne/15102/2012		Import from public-domain	Duerrwald,R.; Groth,M.; Krumbholz,A.; Lange,J.; Philipps,A.; Zell,R.
EPI1786977	PB1	Germany	2012-Apr-30	EPI_ISL_505246	A/swine/Lohne/15286/2012		Import from public-domain	Duerrwald,R.; Groth,M.; Krumbholz,A.; Lange,J.; Philipps,A.; Zell,R.
EPI1787009	PB1	Germany	2012-May-15	EPI_ISL_505250	A/swine/Sendenhorst/15335/2012		Import from public-domain	Duerrwald,R.; Groth,M.; Krumbholz,A.; Lange,J.; Philipps,A.; Zell,R.
EPI1787041	PB1	Germany	2012-Jun-21	EPI_ISL_505254	A/swine/Metelen/15494-1/2012		Import from public-domain	Duerrwald,R.; Groth,M.; Krumbholz,A.; Lange,J.; Philipps,A.; Zell,R.
EPI1787057	PB1	Germany	2012-Jul-13	EPI_ISL_505256	A/swine/Lohne/15625/2012		Import from public-domain	Duerrwald,R.; Groth,M.; Krumbholz,A.; Lange,J.; Philipps,A.; Zell,R.
EPI1787105	PB1	Germany	2012-Dec-14	EPI_ISL_505262	A/swine/Emstek/16800/2012		Import from public-domain	Duerrwald,R.; Groth,M.; Krumbholz,A.; Lange,J.; Philipps,A.; Zell,R.
EPI1787185	PB1	Germany	2013-Mar-27	EPI_ISL_505272	A/swine/Sendenhorst/17561/2013		Import from public-domain	Duerrwald,R.; Groth,M.; Krumbholz,A.; Lange,J.; Philipps,A.; Zell,R.
EPI1787193	PB1	Germany	2013-Apr-22	EPI_ISL_505273	A/swine/Steinfeld/17719/2013		Import from public-domain	Duerrwald,R.; Groth,M.; Krumbholz,A.; Lange,J.; Philipps,A.; Zell,R.
EPI1787209	PB1	Germany	2013-May-02	EPI_ISL_505275	A/swine/Drensteinfurt/17796/2013		Import from public-domain	Duerrwald,R.; Groth,M.; Krumbholz,A.; Lange,J.; Philipps,A.; Zell,R.
EPI1787225	PB1	Germany	2013-May-07	EPI_ISL_505277	A/swine/Ascheberg/17823/2013		Import from public-domain	Duerrwald,R.; Groth,M.; Krumbholz,A.; Lange,J.; Philipps,A.; Zell,R.
EPI1787241	PB1	Germany	2013-May-27	EPI_ISL_505279	A/swine/Kuehlenthal/17963/2013		Import from public-domain	Duerrwald,R.; Groth,M.; Krumbholz,A.; Lange,J.; Philipps,A.; Zell,R.
EPI1787329	PB1	Germany	2013-Oct-31	EPI_ISL_505290	A/swine/Horstmar/19085/2013		Import from public-domain	Duerrwald,R.; Groth,M.; Krumbholz,A.; Lange,J.; Philipps,A.; Zell,R.
EPI1787361	PB1	Germany	2013-Nov-14	EPI_ISL_505294	A/swine/Steinfeld/19206/2013		Import from public-domain	Duerrwald,R.; Groth,M.; Krumbholz,A.; Lange,J.; Philipps,A.; Zell,R.
EPI1787385	PB1	Germany	2013-Dec-04	EPI_ISL_505297	A/swine/Bottrop/19293/2013		Import from public-domain	Duerrwald,R.; Groth,M.; Krumbholz,A.; Lange,J.; Philipps,A.; Zell,R.
EPI1787473	PB1	Germany	2014-Feb-12	EPI_ISL_505308	A/swine/Pfungstadt/19689/2014		Import from public-domain	Duerrwald,R.; Groth,M.; Krumbholz,A.; Lange,J.; Philipps,A.; Zell,R.
EPI1787513	PB1	Germany	2014-Mar-21	EPI_ISL_505313	A/swine/Harsewinkel/19917/2014		Import from public-domain	Duerrwald,R.; Groth,M.; Krumbholz,A.; Lange,J.; Philipps,A.; Zell,R.
EPI1787521	PB1	Germany	2014-Mar-28	EPI_ISL_505314	A/swine/Damme/19935/2014		Import from public-domain	Duerrwald,R.; Groth,M.; Krumbholz,A.; Lange,J.; Philipps,A.; Zell,R.
EPI1787529	PB1	Germany	2014-Apr-24	EPI_ISL_505315	A/swine/Haverbeck/20052/2014		Import from public-domain	Duerrwald,R.; Groth,M.; Krumbholz,A.; Lange,J.; Philipps,A.; Zell,R.
EPI1787545	PB1	Germany	2014-Jun-03	EPI_ISL_505317	A/swine/Garrel/20222/2014		Import from public-domain	Duerrwald,R.; Groth,M.; Krumbholz,A.; Lange,J.; Philipps,A.; Zell,R.
EPI1787561	PB1	Germany	2014-Aug-15	EPI_ISL_505319	A/swine/Damme/20492/2014		Import from public-domain	Duerrwald,R.; Groth,M.; Krumbholz,A.; Lange,J.; Philipps,A.; Zell,R.
EPI1787601	PB1	Germany	2014-Oct-20	EPI_ISL_505324	A/swine/Telgte/20810/2014		Import from public-domain	Duerrwald,R.; Groth,M.; Krumbholz,A.; Lange,J.; Philipps,A.; Zell,R.
EPI1787633	PB1	Germany	2014-Dec-01	EPI_ISL_505328	A/swine/Marsberg/21016/2014		Import from public-domain	Duerrwald,R.; Groth,M.; Krumbholz,A.; Lange,J.; Philipps,A.; Zell,R.
EPI1787673	PB1	Germany	2014-Dec-18	EPI_ISL_505333	A/swine/Oberschleissheim/21141/2014		Import from public-domain	Duerrwald,R.; Groth,M.; Krumbholz,A.; Lange,J.; Philipps,A.; Zell,R.
EPI1787689	PB1	Netherlands	2015-Jan-30	EPI_ISL_505335	A/swine/Boekel/21243/2015		Import from public-domain	Duerrwald,R.; Groth,M.; Krumbholz,A.; Lange,J.; Philipps,A.; Zell,R.
EPI1787697	PB1	Germany	2015-Feb-13	EPI_ISL_505336	A/swine/Werl/21305/2015		Import from public-domain	Duerrwald,R.; Groth,M.; Krumbholz,A.; Lange,J.; Philipps,A.; Zell,R.
EPI1787713	PB1	Germany	2015-Feb-20	EPI_ISL_505338	A/swine/Damme/21342/2015		Import from public-domain	Duerrwald,R.; Groth,M.; Krumbholz,A.; Lange,J.; Philipps,A.; Zell,R.
EPI1787729	PB1	Netherlands	2015-Mar-10	EPI_ISL_505340	A/swine/Boekel/21424/2015		Import from public-domain	Duerrwald,R.; Groth,M.; Krumbholz,A.; Lange,J.; Philipps,A.; Zell,R.
EPI1787745	PB1	Germany	2015-Apr-29	EPI_ISL_505342	A/swine/Orthe/21666/2015		Import from public-domain	Duerrwald,R.; Groth,M.; Krumbholz,A.; Lange,J.; Philipps,A.; Zell,R.
EPI1787753	PB1	Germany	2015-May-20	EPI_ISL_505343	A/swine/Luebeck/21717/2015		Import from public-domain	Duerrwald,R.; Groth,M.; Krumbholz,A.; Lange,J.; Philipps,A.; Zell,R.
EPI1787785	PB1	Germany	2015-Aug-12	EPI_ISL_505347	A/swine/Boesel/22002/2015		Import from public-domain	Duerrwald,R.; Groth,M.; Krumbholz,A.; Lange,J.; Philipps,A.; Zell,R.
EPI1787817	PB1	Germany	2015-Oct-19	EPI_ISL_505351	A/swine/Kuehlenthal/22307/2015		Import from public-domain	Duerrwald,R.; Groth,M.; Krumbholz,A.; Lange,J.; Philipps,A.; Zell,R.
EPI1909195	PB1	United States	2020-Sep-17	EPI_ISL_697532	A/swine/Iowa/A02524640/2020		Import from public-domain	USDA Swine Surveillance,A.; Lin,K.; Dunn,D.D.; Johnston,S.R.; Gauger,P.C.
EPI1909513	PB1	United States	2020-Sep-18	EPI_ISL_697537	A/swine/Ohio/A02524643/2020		Import from public-domain	USDA Swine Surveillance,A.; Lin,K.; Dunn,D.D.; Johnston,S.R.; Gauger,P.C.
EPI1909459	PB1	United States	2020-Sep-28	EPI_ISL_697642	A/swine/Illinois/A02524676/2020		Import from public-domain	USDA Swine Surveillance,A.; Johnston,S.R.; Gauger,P.C.; Zhang,J.; Lin,K.
EPI1909249	PB1	United States	2020-Sep-25	EPI_ISL_697645	A/swine/Indiana/A02524670/2020		Import from public-domain	USDA Swine Surveillance,A.; Johnston,S.R.; Gauger,P.C.; Zhang,J.; Lin,K.
EPI1909333	PB1	United States	2020-Sep-29	EPI_ISL_697652	A/swine/Iowa/A02524677/2020		Import from public-domain	USDA Swine Surveillance,A.; Johnston,S.R.; Gauger,P.C.; Zhang,J.; Lin,K.
EPI1909501	PB1	United States	2020-Sep-28	EPI_ISL_697656	A/swine/Minnesota/A02245719/2020		Import from public-domain	Swine Surveillance,A.
EPI1909477	PB1	United States	2020-Oct-06	EPI_ISL_697663	A/swine/Colorado/A02245733/2020		Import from public-domain	Swine Surveillance,A.
EPI1909405	PB1	United States	2020-Oct-09	EPI_ISL_697744	A/swine/Minnesota/A02245741/2020		Import from public-domain	Swine Surveillance,A.
EPI1909465	PB1	United States	2020-Oct-07	EPI_ISL_697747	A/swine/Oklahoma/A02245735/2020		Import from public-domain	Swine Surveillance,A.
EPI1909159	PB1	United States	2020-Oct-13	EPI_ISL_697756	A/swine/Iowa/A02524736/2020		Import from public-domain	USDA Swine Surveillance,A.; Lin,K.; Dunn,D.D.; Johnston,S.R.; Gauger,P.C.
EPI1908203	PB1	United States	2020-Jun-30	EPI_ISL_700958	A/swine/Missouri/A02524470/2020		Import from public-domain	USDA Swine Surveillance,A.; Lin,K.; Dunn,D.D.; Johnston,S.R.; Gauger,P.C.
EPI1908626	PB1	United States	2020-Jul-01	EPI_ISL_700960	A/swine/Iowa/A02524469/2020		Import from public-domain	USDA Swine Surveillance,A.; Lin,K.; Dunn,D.D.; Johnston,S.R.; Gauger,P.C.
EPI1908750	PB1	United States	2020-Jun-26	EPI_ISL_700962	A/swine/Illinois/A02524473/2020		Import from public-domain	USDA Swine Surveillance,A.; Lin,K.; Dunn,D.D.; Johnston,S.R.; Gauger,P.C.
EPI1908179	PB1	United States	2020-Jul-02	EPI_ISL_707017	A/swine/Kansas/A02245678/2020		Import from public-domain	Swine Surveillance,A.
EPI1908346	PB1	United States	2020-Jul-02	EPI_ISL_707021	A/swine/Minnesota/A02245679/2020		Import from public-domain	Swine Surveillance,A.
EPI1908185	PB1	United States	2020-Jul-16	EPI_ISL_707022	A/swine/Indiana/A01812309/2020		Import from public-domain	Chan,A.
EPI1831946	PB1	United States	2018-Jun-07	EPI_ISL_707031	A/swine/Iowa/18TOSU0594/2018		Import from public-domain	Vincent,A.; Bowman,A.; RamboMartin,B.; Wentworth,D.; Neuhaus,E.; Nolting,J.; Barnes,J.; Wilson,M.; Keller,M.; Nelson,S.; Lauterbach,S.; Anderson,T.; Davis,T.; Bagal,U.; Jang,Y.
EPI1832269	PB1	United States	2019-Jun-07	EPI_ISL_707072	A/swine/Iowa/19TOSU2721/2019		Import from public-domain	Vincent,A.; Bowman,A.; RamboMartin,B.; Wentworth,D.; Neuhaus,E.; Nolting,J.; Barnes,J.; Wilson,M.; Keller,M.; Nelson,S.; Lauterbach,S.; Anderson,T.; Davis,T.; Bagal,U.; Jang,Y.
EPI1832389	PB1	United States	2019-Jun-07	EPI_ISL_707086	A/swine/Iowa/19TOSU2798/2019		Import from public-domain	Vincent,A.; Bowman,A.; RamboMartin,B.; Wentworth,D.; Neuhaus,E.; Nolting,J.; Barnes,J.; Wilson,M.; Keller,M.; Nelson,S.; Lauterbach,S.; Anderson,T.; Davis,T.; Bagal,U.; Jang,Y.
EPI1832413	PB1	United States	2019-Jun-07	EPI_ISL_707089	A/swine/Iowa/19TOSU2818/2019		Import from public-domain	Vincent,A.; Bowman,A.; RamboMartin,B.; Wentworth,D.; Neuhaus,E.; Nolting,J.; Barnes,J.; Wilson,M.; Keller,M.; Nelson,S.; Lauterbach,S.; Anderson,T.; Davis,T.; Bagal,U.; Jang,Y.
EPI1832428	PB1	United States	2019-Jun-07	EPI_ISL_707091	A/swine/Iowa/19TOSU2857/2019		Import from public-domain	Vincent,A.; Bowman,A.; RamboMartin,B.; Wentworth,D.; Neuhaus,E.; Nolting,J.; Barnes,J.; Wilson,M.; Keller,M.; Nelson,S.; Lauterbach,S.; Anderson,T.; Davis,T.; Bagal,U.; Jang,Y.
EPI1832437	PB1	United States	2019-Jun-07	EPI_ISL_707092	A/swine/Iowa/19TOSU2870/2019		Import from public-domain	Vincent,A.; Bowman,A.; RamboMartin,B.; Wentworth,D.; Neuhaus,E.; Nolting,J.; Barnes,J.; Wilson,M.; Keller,M.; Nelson,S.; Lauterbach,S.; Anderson,T.; Davis,T.; Bagal,U.; Jang,Y.
EPI1832461	PB1	United States	2019-Jun-07	EPI_ISL_707094	A/swine/Iowa/19TOSU2875/2019		Import from public-domain	Vincent,A.; Bowman,A.; RamboMartin,B.; Wentworth,D.; Neuhaus,E.; Nolting,J.; Barnes,J.; Wilson,M.; Keller,M.; Nelson,S.; Lauterbach,S.; Anderson,T.; Davis,T.; Bagal,U.; Jang,Y.
EPI1832469	PB1	United States	2019-Jun-07	EPI_ISL_707095	A/swine/Iowa/19TOSU2901/2019		Import from public-domain	Vincent,A.; Bowman,A.; RamboMartin,B.; Wentworth,D.; Neuhaus,E.; Nolting,J.; Barnes,J.; Wilson,M.; Keller,M.; Nelson,S.; Lauterbach,S.; Anderson,T.; Davis,T.; Bagal,U.; Jang,Y.
EPI1832485	PB1	United States	2019-Jun-07	EPI_ISL_707097	A/swine/Iowa/19TOSU3038/2019		Import from public-domain	Vincent,A.; Bowman,A.; RamboMartin,B.; Wentworth,D.; Neuhaus,E.; Nolting,J.; Barnes,J.; Wilson,M.; Keller,M.; Nelson,S.; Lauterbach,S.; Anderson,T.; Davis,T.; Bagal,U.; Jang,Y.
EPI1832494	PB1	United States	2019-Jun-07	EPI_ISL_707098	A/swine/Iowa/19TOSU3043/2019		Import from public-domain	Vincent,A.; Bowman,A.; RamboMartin,B.; Wentworth,D.; Neuhaus,E.; Nolting,J.; Barnes,J.; Wilson,M.; Keller,M.; Nelson,S.; Lauterbach,S.; Anderson,T.; Davis,T.; Bagal,U.; Jang,Y.
EPI1832549	PB1	United States	2019-Jun-07	EPI_ISL_707103	A/swine/Iowa/19TOSU3075/2019		Import from public-domain	Vincent,A.; Bowman,A.; RamboMartin,B.; Wentworth,D.; Neuhaus,E.; Nolting,J.; Barnes,J.; Wilson,M.; Keller,M.; Nelson,S.; Lauterbach,S.; Anderson,T.; Davis,T.; Bagal,U.; Jang,Y.
EPI1908726	PB1	United States	2020-Jul-30	EPI_ISL_707117	A/swine/Iowa/A02524503/2020		Import from public-domain	USDA Swine Surveillance,A.; Lin,K.; Dunn,D.D.; Johnston,S.R.; Gauger,P.C.
EPI1908756	PB1	United States	2020-Jul-30	EPI_ISL_707118	A/swine/Iowa/A02524511/2020		Import from public-domain	USDA Swine Surveillance,A.; Lin,K.; Dunn,D.D.; Johnston,S.R.; Gauger,P.C.
EPI1908774	PB1	United States	2020-Jul-31	EPI_ISL_707120	A/swine/Illinois/A02524514/2020		Import from public-domain	USDA Swine Surveillance,A.; Lin,K.; Dunn,D.D.; Johnston,S.R.; Gauger,P.C.
EPI1908602	PB1	United States	2020-Jul-23	EPI_ISL_707122	A/swine/Missouri/A02524523/2020		Import from public-domain	USDA Swine Surveillance,A.; Johnston,S.R.; Gauger,P.C.; Zhang,J.; Lin,K.
EPI1908209	PB1	United States	2020-Jul-30	EPI_ISL_707220	A/swine/Minnesota/A02245706/2020		Import from public-domain	Swine Surveillance,A.
EPI1909255	PB1	United States	2020-Aug-14	EPI_ISL_707229	A/swine/North Carolina/A02524540/2020		Import from public-domain	USDA Swine Surveillance,A.; Lin,K.; Dunn,D.D.; Johnston,S.R.; Gauger,P.C.
EPI1909435	PB1	United States	2020-Aug-07	EPI_ISL_707233	A/swine/Illinois/A02524528/2020		Import from public-domain	USDA Swine Surveillance,A.; Lin,K.; Dunn,D.D.; Johnston,S.R.; Gauger,P.C.
EPI1909441	PB1	United States	2020-Aug-12	EPI_ISL_707234	A/swine/Iowa/A02524534/2020		Import from public-domain	USDA Swine Surveillance,A.; Lin,K.; Dunn,D.D.; Johnston,S.R.; Gauger,P.C.
EPI1909591	PB1	United States	2020-Aug-19	EPI_ISL_707259	A/swine/North Carolina/A02245693/2020		Import from public-domain	Swine Surveillance,A.
EPI1909387	PB1	United States	2020-Aug-14	EPI_ISL_707262	A/swine/South Carolina/A02245688/2020		Import from public-domain	Swine Surveillance,A.
EPI1909136	PB1	United States	2020-Aug-25	EPI_ISL_707268	A/swine/Iowa/A02524565/2020		Import from public-domain	USDA Swine Surveillance,A.; Lin,K.; Dunn,D.D.; Johnston,S.R.; Gauger,P.C.
EPI1909261	PB1	United States	2020-Sep-01	EPI_ISL_707309	A/swine/Oklahoma/A02524604/2020		Import from public-domain	USDA Swine Surveillance,A.; Lin,K.; Dunn,D.D.; Johnston,S.R.; Gauger,P.C.
EPI1909267	PB1	United States	2020-Sep-09	EPI_ISL_707312	A/swine/Michigan/A02524622/2020		Import from public-domain	USDA Swine Surveillance,A.; Lin,K.; Dunn,D.D.; Johnston,S.R.; Gauger,P.C.
EPI1909303	PB1	United States	2020-Aug-26	EPI_ISL_707315	A/swine/Iowa/A02524574/2020		Import from public-domain	USDA Swine Surveillance,A.; Lin,K.; Dunn,D.D.; Johnston,S.R.; Gauger,P.C.
EPI1909537	PB1	United States	2020-Sep-21	EPI_ISL_707325	A/swine/Kansas/A02245718/2020		Import from public-domain	Swine Surveillance,A.
EPI1909597	PB1	United States	2020-Sep-04	EPI_ISL_707332	A/swine/Minnesota/A02245710/2020		Import from public-domain	Swine Surveillance,A.
EPI1906265	PB1	Denmark	2014-Jan-01	EPI_ISL_4081267	A/swine/Denmark/2014_10_786_3p1/2014		Import from public-domain	Ryt-Hansen,P.; Krog,J.S.; Breum,S.O.; Hjulsager,C.K.; Pedersen,A.G.; Trebbien,R.; Larsen,L.E.
EPI1906403	PB1	Denmark	2014-Jan-01	EPI_ISL_4081348	A/swine/Denmark/2014_16252_1p1/2014		Import from public-domain	Ryt-Hansen,P.; Krog,J.S.; Breum,S.O.; Hjulsager,C.K.; Pedersen,A.G.; Trebbien,R.; Larsen,L.E.
EPI1906410	PB1	Denmark	2016-Jan-01	EPI_ISL_4081349	A/swine/Denmark/2016_15727_1p1/2016		Import from public-domain	Ryt-Hansen,P.; Krog,J.S.; Breum,S.O.; Hjulsager,C.K.; Pedersen,A.G.; Trebbien,R.; Larsen,L.E.
EPI1906418	PB1	Denmark	2014-Jan-01	EPI_ISL_4081350	A/swine/Denmark/2014_10_241_2p1/2014		Import from public-domain	Ryt-Hansen,P.; Krog,J.S.; Breum,S.O.; Hjulsager,C.K.; Pedersen,A.G.; Trebbien,R.; Larsen,L.E.
EPI1906449	PB1	Denmark	2017-Jan-01	EPI_ISL_4081354	A/swine/Denmark/2017_13525_2_2p1/2017		Import from public-domain	Ryt-Hansen,P.; Krog,J.S.; Breum,S.O.; Hjulsager,C.K.; Pedersen,A.G.; Trebbien,R.; Larsen,L.E.
EPI1906457	PB1	Denmark	2015-Jan-01	EPI_ISL_4081355	A/swine/Denmark/2015_05758_1p1/2015		Import from public-domain	Ryt-Hansen,P.; Krog,J.S.; Breum,S.O.; Hjulsager,C.K.; Pedersen,A.G.; Trebbien,R.; Larsen,L.E.
EPI1906465	PB1	Denmark	2014-Jan-01	EPI_ISL_4081356	A/swine/Denmark/2014_10_28_1p1/2014		Import from public-domain	Ryt-Hansen,P.; Krog,J.S.; Breum,S.O.; Hjulsager,C.K.; Pedersen,A.G.; Trebbien,R.; Larsen,L.E.
EPI1906513	PB1	Denmark	2018-Jan-01	EPI_ISL_4081362	A/swine/Denmark/2018_455_1_1p1/2018		Import from public-domain	Ryt-Hansen,P.; Krog,J.S.; Breum,S.O.; Hjulsager,C.K.; Pedersen,A.G.; Trebbien,R.; Larsen,L.E.
EPI1906806	PB1	Denmark	2013-Jan-01	EPI_ISL_4081400	A/swine/Denmark/2013_10_201_2p1/2013		Import from public-domain	Ryt-Hansen,P.; Krog,J.S.; Breum,S.O.; Hjulsager,C.K.; Pedersen,A.G.; Trebbien,R.; Larsen,L.E.
EPI1906814	PB1	Denmark	2015-Jan-01	EPI_ISL_4081401	A/swine/Denmark/2015_04811_10p1/2015		Import from public-domain	Ryt-Hansen,P.; Krog,J.S.; Breum,S.O.; Hjulsager,C.K.; Pedersen,A.G.; Trebbien,R.; Larsen,L.E.
EPI1909393	PB1	United States	2020-Oct-23	EPI_ISL_4081582	A/swine/Iowa/A02524777/2020		Import from public-domain	USDA Swine Surveillance,A.; Lin,K.; Dunn,D.D.; Johnston,S.R.; Gauger,P.C.
EPI1909148	PB1	United States	2020-Oct-12	EPI_ISL_4081666	A/swine/Minnesota/A02245742/2020		Import from public-domain	Swine Surveillance,A.
EPI1910579	PB1	United States	2020-Nov-04	EPI_ISL_4081688	A/swine/Iowa/A02524863/2020		Import from public-domain	USDA Swine Surveillance,A.; Lin,K.; Dunn,D.D.; Johnston,S.R.; Gauger,P.C.
EPI1910621	PB1	United States	2020-Nov-04	EPI_ISL_4081692	A/swine/Iowa/A02524861/2020		Import from public-domain	USDA Swine Surveillance,A.; Lin,K.; Dunn,D.D.; Johnston,S.R.; Gauger,P.C.
EPI1909279	PB1	United States	2020-Oct-30	EPI_ISL_4081696	A/swine/Pennsylvania/A02524849/2020		Import from public-domain	USDA Swine Surveillance,A.; Lin,K.; Dunn,D.D.; Johnston,S.R.; Gauger,P.C.
EPI1910668	PB1	United States	2020-Nov-03	EPI_ISL_4081699	A/swine/Illinois/A02524860/2020		Import from public-domain	USDA Swine Surveillance,A.; Lin,K.; Dunn,D.D.; Johnston,S.R.; Gauger,P.C.
EPI1910573	PB1	United States	2020-Nov-09	EPI_ISL_4081709	A/swine/Iowa/A02524886/2020		Import from public-domain	USDA Swine Surveillance,A.; Lin,K.; Dunn,D.D.; Johnston,S.R.; Gauger,P.C.
EPI1910644	PB1	United States	2020-Nov-05	EPI_ISL_4081717	A/swine/Indiana/A02524877/2020		Import from public-domain	USDA Swine Surveillance,A.; Lin,K.; Dunn,D.D.; Johnston,S.R.; Gauger,P.C.
EPI1907909	PB1	Belgium	2019-Sep-01	EPI_ISL_4081736	A/swine/Belgium/Gent-178/2019		Import from public-domain	Chepkwony,S.; Parys,A.; Vandoorn,E.; Stadejek,W.; Xie,J.; King,J.; Graaf,A.; Pohlmann,A.; Beer,M.; Harder,T.; Van Reeth,K.
EPI1907962	PB1	Belgium	2019-Sep-01	EPI_ISL_4081776	A/swine/Belgium/Gent-114/2019		Import from public-domain	Chepkwony,S.; Parys,A.; Vandoorn,E.; Stadejek,W.; Xie,J.; King,J.; Graaf,A.; Pohlmann,A.; Beer,M.; Harder,T.; Van Reeth,K.
EPI1910650	PB1	United States	2020-Nov-19	EPI_ISL_4081793	A/swine/Indiana/A02524912/2020		Import from public-domain	USDA Swine Surveillance,A.; Lin,K.; Dunn,D.D.; Johnston,S.R.; Gauger,P.C.
EPI1910561	PB1	United States	2020-Nov-16	EPI_ISL_4081796	A/swine/Michigan/A02524911/2020		Import from public-domain	USDA Swine Surveillance,A.; Lin,K.; Dunn,D.D.; Johnston,S.R.; Gauger,P.C.
EPI1910632	PB1	United States	2020-Nov-18	EPI_ISL_4081806	A/swine/Pennsylvania/A02524908/2020		Import from public-domain	USDA Swine Surveillance,A.; Lin,K.; Dunn,D.D.; Johnston,S.R.; Gauger,P.C.
EPI1910680	PB1	United States	2020-Nov-24	EPI_ISL_4081810	A/swine/North Carolina/A02524920/2020		Import from public-domain	USDA Swine Surveillance,A.; Lin,K.; Dunn,D.D.; Johnston,S.R.; Gauger,P.C.
EPI1910615	PB1	United States	2020-Nov-17	EPI_ISL_4081828	A/swine/Minnesota/A02245788/2020		Import from public-domain	Swine Surveillance,A.
EPI1908364	PB1	United States	2020-Nov-01	EPI_ISL_4081845	A/swine/Georgia/A01104143/2020		Import from public-domain	USDA Swine Surveillance,A.
EPI1908372	PB1	United States	2020-Nov-21	EPI_ISL_4081846	A/swine/Kansas/A01104145/2020		Import from public-domain	USDA Swine Surveillance,A.
EPI1911102	PB1	United States	2020-Dec-10	EPI_ISL_4081856	A/swine/North Carolina/A02524949/2020		Import from public-domain	USDA Swine Surveillance,A.; Johnston,S.R.; Gauger,P.C.; Zhang,J.; Lin,K.
EPI1911061	PB1	United States	2020-Dec-14	EPI_ISL_4081867	A/swine/Missouri/A02524993/2020		Import from public-domain	USDA Swine Surveillance,A.; Johnston,S.R.; Gauger,P.C.; Zhang,J.; Lin,K.
EPI1912102	PB1	United States	2020-Dec-14	EPI_ISL_4081871	A/swine/Iowa/A02524985/2020		Import from public-domain	USDA Swine Surveillance,A.; Johnston,S.R.; Gauger,P.C.; Zhang,J.; Lin,K.
EPI1911144	PB1	United States	2020-Dec-10	EPI_ISL_4081880	A/swine/Iowa/A02524982/2020		Import from public-domain	USDA Swine Surveillance,A.; Johnston,S.R.; Gauger,P.C.; Zhang,J.; Lin,K.
EPI1911072	PB1	United States	2020-Dec-02	EPI_ISL_4081887	A/swine/Minnesota/A02245819/2020		Import from public-domain	Swine Surveillance,A.
EPI1911216	PB1	United States	2020-Dec-17	EPI_ISL_4081893	A/swine/Minnesota/A02245858/2020		Import from public-domain	Swine Surveillance,A.
EPI1911156	PB1	United States	2020-Dec-28	EPI_ISL_4081912	A/swine/North Carolina/A02525026/2020		Import from public-domain	USDA Swine Surveillance,A.; Johnston,S.R.; Gauger,P.C.; Zhang,J.; Lin,K.
EPI1911204	PB1	United States	2020-Dec-21	EPI_ISL_4081918	A/swine/Illinois/A02525018/2020		Import from public-domain	USDA Swine Surveillance,A.; Johnston,S.R.; Gauger,P.C.; Zhang,J.; Lin,K.
EPI1911078	PB1	United States	2020-Dec-31	EPI_ISL_4081923	A/swine/North Carolina/A02525038/2020		Import from public-domain	USDA Swine Surveillance,A.; Johnston,S.R.; Gauger,P.C.; Zhang,J.; Lin,K.
EPI1912096	PB1	United States	2021-Jan-05	EPI_ISL_4081936	A/swine/Iowa/A02525041/2021		Import from public-domain	USDA Swine Surveillance,A.; Johnston,S.R.; Gauger,P.C.; Zhang,J.; Lin,K.
EPI1911994	PB1	United States	2021-Jan-12	EPI_ISL_4081947	A/swine/Iowa/A02525072/2021		Import from public-domain	USDA Swine Surveillance,A.; Lin,K.; Dunn,D.D.; Johnston,S.R.; Gauger,P.C.
EPI1911814	PB1	United States	2021-Jan-05	EPI_ISL_4081956	A/swine/Minnesota/A02245866/2021		Import from public-domain	Swine Surveillance,A.
EPI1911180	PB1	United States	2020-Dec-09	EPI_ISL_4081960	A/swine/Colorado/A02245827/2020		Import from public-domain	Swine Surveillance,A.
EPI1912030	PB1	United States	2021-Jan-07	EPI_ISL_4081963	A/swine/Minnesota/A02245868/2021		Import from public-domain	Swine Surveillance,A.
EPI1911934	PB1	United States	2021-Jan-18	EPI_ISL_4081984	A/swine/Iowa/A02525093/2021		Import from public-domain	USDA Swine Surveillance,A.; Johnston,S.R.; Gauger,P.C.; Zhang,J.; Lin,K.
EPI1911988	PB1	United States	2021-Jan-27	EPI_ISL_4081994	A/swine/Iowa/A02525110/2021		Import from public-domain	USDA Swine Surveillance,A.; Johnston,S.R.; Gauger,P.C.; Zhang,J.; Lin,K.
EPI1911928	PB1	United States	2021-Jan-21	EPI_ISL_4081999	A/swine/North Carolina/A02525120/2021		Import from public-domain	USDA Swine Surveillance,A.; Johnston,S.R.; Gauger,P.C.; Zhang,J.; Lin,K.
EPI1911940	PB1	United States	2021-Jan-29	EPI_ISL_4082000	A/swine/Nebraska/A02525119/2021		Import from public-domain	USDA Swine Surveillance,A.; Johnston,S.R.; Gauger,P.C.; Zhang,J.; Lin,K.
EPI1908895	PB1	United States	2015-Sep-01	EPI_ISL_4082004	A/swine/North Carolina/152702/2015		Import from public-domain	Griffin,E.; Samet,S.; Tompkins,S.M.
EPI1908950	PB1	United States	2021-Jan-28	EPI_ISL_4082010	A/swine/Nebraska/A01378047/2021		Import from public-domain	Palinski,R.; Doerksen,T.; Anderson,J.
EPI1912000	PB1	United States	2021-Feb-01	EPI_ISL_4082019	A/swine/Iowa/A02525135/2021		Import from public-domain	USDA Swine Surveillance,A.; Johnston,S.R.; Gauger,P.C.; Zhang,J.; Lin,K.
EPI1912072	PB1	United States	2021-Feb-17	EPI_ISL_4082022	A/swine/Iowa/A02525189/2021		Import from public-domain	USDA Swine Surveillance,A.; Johnston,S.R.; Gauger,P.C.; Zhang,J.; Lin,K.
EPI1911856	PB1	United States	2021-Feb-18	EPI_ISL_4082048	A/swine/Indiana/A02525188/2021		Import from public-domain	USDA Swine Surveillance,A.; Johnston,S.R.; Gauger,P.C.; Zhang,J.; Lin,K.
EPI1911820	PB1	United States	2021-Feb-24	EPI_ISL_4082062	A/swine/North Carolina/A02525225/2021		Import from public-domain	USDA Swine Surveillance,A.; Johnston,S.R.; Gauger,P.C.; Zhang,J.; Lin,K.
EPI1909970	PB1	United States	2015-Mar-25	EPI_ISL_4082090	A/swine/North Carolina/1565521/2015		Import from public-domain	Bakre,A.; Jones,L.; Kyriakis,C.; Zhang,M.; Tripp,R.A.
EPI1909912	PB1	United States	2015-Jan-29	EPI_ISL_4082120	A/swine/North Carolina/152706/2015		Import from public-domain	Bakre,A.; Jones,L.; Kyriakis,C.; Zhang,M.; Tripp,R.A.
EPI1909923	PB1	United States	2015-Mar-25	EPI_ISL_4082121	A/swine/North Carolina/156551/2015		Import from public-domain	Bakre,A.; Jones,L.; Kyriakis,C.; Zhang,M.; Tripp,R.A.
EPI1909942	PB1	United States	2015-Sep-18	EPI_ISL_4082123	A/swine/North Carolina/191115/2015		Import from public-domain	Bakre,A.; Jones,L.; Kyriakis,C.; Zhang,M.; Tripp,R.A.
EPI1910097	PB1	United States	2017-Jul-14	EPI_ISL_4082126	A/swine/Illinois/B1707DTW21/2017		Import from public-domain	Webb,A.; Lowe,J.; Kercher,L.; Mukherjee,N.; Webby,R.
EPI1910103	PB1	United States	2017-Apr-19	EPI_ISL_4082127	A/swine/Illinois/B1704DTW4/2017		Import from public-domain	Webb,A.; Lowe,J.; Kercher,L.; Mukherjee,N.; Webby,R.
EPI1910110	PB1	United States	2017-Apr-19	EPI_ISL_4082128	A/swine/Illinois/20B306/2017		Import from public-domain	Webb,A.; Lowe,J.; Kercher,L.; Mukherjee,N.; Webby,R.
EPI1910120	PB1	United States	2017-Apr-19	EPI_ISL_4082129	A/swine/Illinois/20B310/2017		Import from public-domain	Webb,A.; Lowe,J.; Kercher,L.; Mukherjee,N.; Webby,R.
EPI1910126	PB1	United States	2017-Mar-24	EPI_ISL_4082130	A/swine/Illinois/B1703DTW27/2017		Import from public-domain	Webb,A.; Lowe,J.; Kercher,L.; Mukherjee,N.; Webby,R.
EPI1910132	PB1	United States	2017-Mar-24	EPI_ISL_4082131	A/swine/Illinois/B1703DTW23/2017		Import from public-domain	Webb,A.; Lowe,J.; Kercher,L.; Mukherjee,N.; Webby,R.
EPI1910140	PB1	United States	2017-Jul-14	EPI_ISL_4082132	A/swine/Illinois/B1707DTW16/2017		Import from public-domain	Webb,A.; Lowe,J.; Kercher,L.; Mukherjee,N.; Webby,R.
EPI1910153	PB1	United States	2017-Mar-24	EPI_ISL_4082133	A/swine/Illinois/B1703DTW25/2017		Import from public-domain	Webb,A.; Lowe,J.; Kercher,L.; Mukherjee,N.; Webby,R.
EPI1910160	PB1	United States	2016-Apr-22	EPI_ISL_4082134	A/swine/Illinois/B1604DTW24/2016		Import from public-domain	Webb,A.; Lowe,J.; Kercher,L.; Mukherjee,N.; Webby,R.
EPI1910166	PB1	United States	2017-Mar-24	EPI_ISL_4082135	A/swine/Illinois/B1703DTW26/2017		Import from public-domain	Webb,A.; Lowe,J.; Kercher,L.; Mukherjee,N.; Webby,R.
EPI1910180	PB1	United States	2017-Apr-19	EPI_ISL_4082137	A/swine/Illinois/20B308/2017		Import from public-domain	Webb,A.; Lowe,J.; Kercher,L.; Mukherjee,N.; Webby,R.
EPI1910187	PB1	United States	2017-Apr-19	EPI_ISL_4082138	A/swine/Illinois/B1704DTW8/2017		Import from public-domain	Webb,A.; Lowe,J.; Kercher,L.; Mukherjee,N.; Webby,R.
EPI1910199	PB1	United States	2017-Apr-19	EPI_ISL_4082139	A/swine/Illinois/B1704DTW6/2017		Import from public-domain	Webb,A.; Lowe,J.; Kercher,L.; Mukherjee,N.; Webby,R.
EPI1910214	PB1	United States	2016-May-20	EPI_ISL_4082141	A/swine/Illinois/B1605DTW26/2016		Import from public-domain	Webb,A.; Lowe,J.; Kercher,L.; Mukherjee,N.; Webby,R.
EPI1910217	PB1	United States	2016-Feb-25	EPI_ISL_4082142	A/swine/Illinois/12B057/2016		Import from public-domain	Webb,A.; Lowe,J.; Kercher,L.; Mukherjee,N.; Webby,R.
EPI1910225	PB1	United States	2017-Apr-19	EPI_ISL_4082143	A/swine/Illinois/20B309/2017		Import from public-domain	Webb,A.; Lowe,J.; Kercher,L.; Mukherjee,N.; Webby,R.
EPI1910239	PB1	United States	2017-Apr-19	EPI_ISL_4082144	A/swine/Illinois/B1704DTW22/2017		Import from public-domain	Webb,A.; Lowe,J.; Kercher,L.; Mukherjee,N.; Webby,R.
EPI1910248	PB1	United States	2017-Apr-19	EPI_ISL_4082145	A/swine/Illinois/B1704DTW7/2017		Import from public-domain	Webb,A.; Lowe,J.; Kercher,L.; Mukherjee,N.; Webby,R.
EPI1910250	PB1	United States	2017-Jul-14	EPI_ISL_4082146	A/swine/Illinois/B1707DTW11/2017		Import from public-domain	Webb,A.; Lowe,J.; Kercher,L.; Mukherjee,N.; Webby,R.
EPI1910270	PB1	United States	2016-Feb-25	EPI_ISL_4082148	A/swine/Illinois/12B056/2016		Import from public-domain	Webb,A.; Lowe,J.; Kercher,L.; Mukherjee,N.; Webby,R.
EPI1910274	PB1	United States	2017-Apr-19	EPI_ISL_4082149	A/swine/Illinois/B1704DTW2/2017		Import from public-domain	Webb,A.; Lowe,J.; Kercher,L.; Mukherjee,N.; Webby,R.
EPI1910285	PB1	United States	2017-Apr-19	EPI_ISL_4082150	A/swine/Illinois/20B318/2017		Import from public-domain	Webb,A.; Lowe,J.; Kercher,L.; Mukherjee,N.; Webby,R.
EPI1910305	PB1	United States	2017-Apr-19	EPI_ISL_4082152	A/swine/Illinois/B1704DTW30/2017		Import from public-domain	Webb,A.; Lowe,J.; Kercher,L.; Mukherjee,N.; Webby,R.
EPI1910319	PB1	United States	2017-Jun-16	EPI_ISL_4082154	A/swine/Illinois/B1706DTW6/2017		Import from public-domain	Webb,A.; Lowe,J.; Kercher,L.; Mukherjee,N.; Webby,R.
EPI1910330	PB1	United States	2017-Apr-19	EPI_ISL_4082155	A/swine/Illinois/B1704DTW27/2017		Import from public-domain	Webb,A.; Lowe,J.; Kercher,L.; Mukherjee,N.; Webby,R.
EPI1910342	PB1	United States	2017-May-18	EPI_ISL_4082156	A/swine/Illinois/B1705DTW29/2017		Import from public-domain	Webb,A.; Lowe,J.; Kercher,L.; Mukherjee,N.; Webby,R.
EPI1910346	PB1	United States	2017-May-18	EPI_ISL_4082157	A/swine/Illinois/B1705DTW8/2017		Import from public-domain	Webb,A.; Lowe,J.; Kercher,L.; Mukherjee,N.; Webby,R.
EPI1912329	PB1	United States	2021-Mar-03	EPI_ISL_4082170	A/swine/Missouri/A02525232/2021		Import from public-domain	USDA Swine Surveillance,A.; Johnston,S.R.; Gauger,P.C.; Zhang,J.; Lin,K.
EPI1911808	PB1	United States	2021-Feb-15	EPI_ISL_4082174	A/swine/Minnesota/A02245884/2021		Import from public-domain	Swine Surveillance,A.
EPI1912257	PB1	United States	2021-Mar-23	EPI_ISL_4082404	A/swine/Utah/A02525294/2021		Import from public-domain	USDA Swine Surveillance,A.; Johnston,S.R.; Gauger,P.C.; Zhang,J.; Lin,K.
EPI1912293	PB1	United States	2021-Mar-26	EPI_ISL_4082537	A/swine/Iowa/A02525309/2021		Import from public-domain	USDA Swine Surveillance,A.; Johnston,S.R.; Gauger,P.C.; Zhang,J.; Lin,K.
EPI1912311	PB1	United States	2021-Mar-17	EPI_ISL_4082568	A/swine/North Carolina/A02525286/2021		Import from public-domain	USDA Swine Surveillance,A.; Johnston,S.R.; Gauger,P.C.; Zhang,J.; Lin,K.
EPI1912275	PB1	United States	2021-Mar-30	EPI_ISL_4083346	A/swine/Illinois/A02525318/2021		Import from public-domain	USDA Swine Surveillance,A.; Johnston,S.R.; Gauger,P.C.; Zhang,J.; Lin,K.
EPI1912287	PB1	United States	2021-Mar-30	EPI_ISL_4083361	A/swine/Illinois/A02525322/2021		Import from public-domain	USDA Swine Surveillance,A.; Johnston,S.R.; Gauger,P.C.; Zhang,J.; Lin,K.
EPI1931149	PB1	United States	2021-Apr-01	EPI_ISL_4083481	A/swine/Pennsylvania/A02525330/2021		Import from public-domain	USDA Swine Surveillance,A.; Johnston,S.R.; Gauger,P.C.; Zhang,J.; Lin,K.
EPI1912436	PB1	United States	2021-Mar-30	EPI_ISL_4083495	A/swine/Missouri/A02525327/2021		Import from public-domain	USDA Swine Surveillance,A.; Johnston,S.R.; Gauger,P.C.; Zhang,J.; Lin,K.
EPI1931017	PB1	United States	2021-Apr-05	EPI_ISL_4083549	A/swine/Wyoming/A02525343/2021		Import from public-domain	USDA Swine Surveillance,A.; Johnston,S.R.; Gauger,P.C.; Zhang,J.; Lin,K.
EPI1931101	PB1	United States	2021-Apr-06	EPI_ISL_4083557	A/swine/Iowa/A02525341/2021		Import from public-domain	USDA Swine Surveillance,A.; Johnston,S.R.; Gauger,P.C.; Zhang,J.; Lin,K.
EPI1931119	PB1	United States	2021-Apr-09	EPI_ISL_4083562	A/swine/Iowa/A02525361/2021		Import from public-domain	USDA Swine Surveillance,A.; Johnston,S.R.; Gauger,P.C.; Zhang,J.; Lin,K.
EPI1931131	PB1	United States	2021-Apr-08	EPI_ISL_4083563	A/swine/Minnesota/A02525359/2021		Import from public-domain	USDA Swine Surveillance,A.; Johnston,S.R.; Gauger,P.C.; Zhang,J.; Lin,K.
EPI1931029	PB1	United States	2021-Apr-12	EPI_ISL_4083569	A/swine/Iowa/A02525376/2021		Import from public-domain	USDA Swine Surveillance,A.; Lin,K.; Dunn,D.D.; Johnston,S.R.; Gauger,P.C.
EPI1931053	PB1	United States	2021-Apr-13	EPI_ISL_4083572	A/swine/Iowa/A02525380/2021		Import from public-domain	USDA Swine Surveillance,A.; Lin,K.; Dunn,D.D.; Johnston,S.R.; Gauger,P.C.
EPI1931065	PB1	United States	2021-Apr-19	EPI_ISL_4083573	A/swine/Indiana/A02525394/2021		Import from public-domain	USDA Swine Surveillance,A.; Lin,K.; Dunn,D.D.; Johnston,S.R.; Gauger,P.C.
EPI1930963	PB1	United States	2021-Apr-21	EPI_ISL_4083595	A/swine/Michigan/A02635726/2021		Import from public-domain	USDA Swine Surveillance,A.; Johnston,S.R.; Gauger,P.C.; Zhang,J.; Lin,K.
EPI1930957	PB1	United States	2021-Apr-29	EPI_ISL_4083629	A/swine/North Carolina/A02635751/2021		Import from public-domain	USDA Swine Surveillance,A.; Johnston,S.R.; Gauger,P.C.; Zhang,J.; Lin,K.
EPI1930969	PB1	United States	2021-Apr-27	EPI_ISL_4083630	A/swine/Iowa/A02635765/2021		Import from public-domain	USDA Swine Surveillance,A.; Johnston,S.R.; Gauger,P.C.; Zhang,J.; Lin,K.
EPI1911302	PB1	Italy	2020-Sep-18	EPI_ISL_4083702	A/swine/Italy/20-113978_14/2020		Import from public-domain	Pastori,A.; Tassoni,L.; Fusaro,A.; Monne,I.; Cavicchio,L.; Beato,M.S.; Salviato,A.; Schivo,A.
EPI1911428	PB1	Italy	2019-Oct-30	EPI_ISL_4083719	A/swine/Italy/19-142834/2019		Import from public-domain	Pastori,A.; Tassoni,L.; Fusaro,A.; Monne,I.; Cavicchio,L.; Beato,M.S.; Salviato,A.; Schivo,A.
EPI1911429	PB1	Italy	2019-Oct-30	EPI_ISL_4083720	A/swine/Italy/19-142834-30/2019		Import from public-domain	Pastori,A.; Tassoni,L.; Fusaro,A.; Monne,I.; Cavicchio,L.; Beato,M.S.; Salviato,A.; Schivo,A.
EPI1930617	PB1	Spain	2020-Apr-13	EPI_ISL_6781259	A/swine/Spain/44490-1/2020		Import from public-domain	Encinas,P.; Real,G.D.
EPI1930634	PB1	Spain	2019-Apr-26	EPI_ISL_6781289	A/swine/Spain/50001-2/2019		Import from public-domain	Encinas,P.; Real,G.D.
EPI1930645	PB1	Spain	2019-Dec-04	EPI_ISL_6781291	A/swine/Spain/25001-3/2019		Import from public-domain	Encinas,P.; Real,G.D.
EPI1930652	PB1	Spain	2019-Nov-20	EPI_ISL_6781292	A/swine/Spain/50001-5/2019		Import from public-domain	Encinas,P.; Real,G.D.
EPI1930660	PB1	Spain	2019-Nov-20	EPI_ISL_6781304	A/swine/Spain/25001-2/2019		Import from public-domain	Encinas,P.; Real,G.D.
EPI1930702	PB1	Spain	2020-Apr-15	EPI_ISL_6781342	A/swine/Spain/22251-1/2020		Import from public-domain	Encinas,P.; Real,G.D.
EPI1930727	PB1	Spain	2020-Mar-19	EPI_ISL_6781345	A/swine/Spain/22000-1/2020		Import from public-domain	Encinas,P.; Real,G.D.
EPI1930730	PB1	Spain	2019-Mar-11	EPI_ISL_6781346	A/swine/Spain/50001-3/2019		Import from public-domain	Encinas,P.; Real,G.D.
EPI1930759	PB1	Spain	2019-Oct-17	EPI_ISL_6781350	A/swine/Spain/06001-3/2019		Import from public-domain	Encinas,P.; Real,G.D.
EPI1786290	PB1	Germany	2007-Oct-08	EPI_ISL_505160	A/swine/Radlinghausen/6528/2007		Import from public-domain	Duerrwald,R.; Groth,M.; Krumbholz,A.; Lange,J.; Philipps,A.; Zell,R.
EPI1767022	PB1	United States	2020-Jan-14	EPI_ISL_501279	A/swine/Texas/A02245390/2020		Import from public-domain	USDA Swine Surveillance,A.
EPI1767004	PB1	United States	2020-Jan-16	EPI_ISL_501276	A/swine/Nebraska/A02245391/2020		Import from public-domain	USDA Swine Surveillance,A.
EPI1771004	PB1	United States	2020-Jan-09	EPI_ISL_502047	A/swine/North Carolina/A02478984/2020		Import from public-domain	USDA Swine Surveillance,A.
EPI1909904	PB1	United States	2016-Mar-20	EPI_ISL_4082118	A/swine/Missouri/JC5831416/2016		Import from public-domain	Bakre,A.; Jones,L.; Kyriakis,C.; Zhang,M.; Tripp,R.A.
EPI1780042	PB1	United States	2014-Jun-06	EPI_ISL_503964	A/swine/South Dakota/A01481702/2014		Import from public-domain	USDA Swine Surveillance,A.
EPI1831857	PB1	Italy	2009-Nov-01	EPI_ISL_707008	A/swine/Italy/A_swine_Italy_284922_2009_PB1/2009		Import from public-domain	Chiapponi,C.
EPI1554353	PB1	United States	2018-Aug-30	EPI_ISL_379383	A/swine/Minnesota/A01785608/2018		Import from public-domain	USDA Swine Surveillance,A.
EPI584483	PB1	United States	2011-May-26	EPI_ISL_98875	A/swine/Michigan/A01202035/2011		Import from public-domain	Nezami,S.G.; Sun,D.; Zhang,J.; Stensland,W.R.; Strait,E.L.; Yoon,K.-J.
EPI1770992	PB1	United States	2020-Jan-02	EPI_ISL_502045	A/swine/Illinois/A02479030/2020		Import from public-domain	USDA Swine Surveillance,A.
EPI1779729	PB1	United States	2019-Oct-28	EPI_ISL_503922	A/swine/North Carolina/A02478805/2019		Import from public-domain	USDA Swine Surveillance,A.
EPI1909189	PB1	United States	2020-Oct-21	EPI_ISL_4082079	A/swine/Wisconsin/A02524765/2020		Import from public-domain	USDA Swine Surveillance,A.
EPI1774199	PB1	France	2011-Jan-20	EPI_ISL_502583	A/swine/France/CotesdArmor-0025/2011		Import from public-domain	Chastagner,A.; Queguiner,S.; Gorin,S.; Barbier,N.; Herve,S.; Simon,G.
EPI1779869	PB1	United States	2019-Oct-29	EPI_ISL_503924	A/swine/Missouri/A02478806/2019		Import from public-domain	USDA Swine Surveillance,A.
