# Supplementary material for: Locations and structures of influenza A virus packaging-associated signals and other functional elements via an in silico pipeline for predicting constrained features in RNA viruses
Source: PLoS Comput Biol. 2024 Apr 22;20(4):e1012009. doi: 10.1371/journal.pcbi.1012009 (PMC11034665; doi:10.1371/journal.pcbi.1012009)
Supplement: S33 Table — (XLSX) [file pcbi.1012009.s034.xlsx]

## Sheet: Acknowledge Table
We gratefully acknowledge the authors, originating and submitting laboratories of the sequences from GISAID’s EpiFlu Database on which this research is based. The list is detailed below.
All submitters of data may be contacted directly via www.gisaid.org
Segment ID	Segment	Country	Collection date	Isolate-ID	Isolate name	Originating Lab	Submitting Lab	Authors
EPI352401	PA	China	2010-Dec-01	EPI_ISL_103107	A/swine/Henan/4/2010		Import from public-domain	Zhang,Y.; Zhang,L.X.; Jian,F.C.
EPI584332	PA	United States	2011-Jan-19	EPI_ISL_103843	A/swine/Mississippi/A01049443/2011		Import from public-domain	Lin,K.; Zhang,J.; Nezami,S.G.; Stensland,W.R.; Strait,E.L.; Yoon,K.-J.
EPI506505	PA	United States	2011-Oct-10	EPI_ISL_103844	A/swine/Iowa/A01202693/2011		Import from public-domain
EPI401637	PA	United States	2011-Nov-02	EPI_ISL_103846	A/swine/Iowa/A01202795/2011		Import from public-domain	Lin,K.; Zhang,J.; Nezami,S.G.; Stensland,W.R.; Strait,E.L.; Yoon,K.-J.
EPI584331	PA	United States	2011-Oct-22	EPI_ISL_103848	A/swine/Iowa/A01202770/2011		Import from public-domain	Lin,K.; Zhang,J.; Nezami,S.G.; Stensland,W.R.; Strait,E.L.; Yoon,K.-J.
EPI424030	PA	United States	2011-Nov-15	EPI_ISL_103850	A/swine/North Carolina/A01048807/2011		Import from public-domain	Lin,K.; Zhang,J.; Nezami,S.G.; Stensland,W.R.; Strait,E.L.; Yoon,K.-J.
EPI356445	PA	Germany	2011-Jan-01	EPI_ISL_105980	A/swine/Germany/R1048/2011		Friedrich-Loeffler-Institut
EPI401698	PA	United States	2012-Jan-30	EPI_ISL_116146	A/swine/Illinois/A01243094/2012		Import from public-domain	Lin,K.; Zhang,J.; Stensland,W.R.; Strait,E.L.
EPI557774	PA	United States	2010-Nov-22	EPI_ISL_116159	A/swine/Illinois/A01047020/2010		Import from public-domain
EPI593680	PA	United States	2010-Nov-29	EPI_ISL_116161	A/swine/Illinois/A01047041/2010		Import from public-domain
EPI593678	PA	United States	2010-Nov-29	EPI_ISL_116162	A/swine/Illinois/A01047042/2010		Import from public-domain
EPI593676	PA	United States	2010-Nov-29	EPI_ISL_116163	A/swine/Illinois/A01047054/2010		Import from public-domain
EPI593685	PA	United States	2010-Nov-29	EPI_ISL_116164	A/swine/Illinois/A01047080/2010		Import from public-domain
EPI593682	PA	United States	2010-Nov-29	EPI_ISL_116165	A/swine/Illinois/A01047085/2010		Import from public-domain
EPI593686	PA	United States	2010-Nov-29	EPI_ISL_116166	A/swine/Illinois/A01047089/2010		Import from public-domain
EPI593684	PA	United States	2010-Nov-29	EPI_ISL_116167	A/swine/Illinois/A01047097/2010		Import from public-domain
EPI593681	PA	United States	2010-Nov-29	EPI_ISL_116168	A/swine/Illinois/A01047099/2010		Import from public-domain
EPI593687	PA	United States	2010-Nov-29	EPI_ISL_116170	A/swine/Illinois/A01047112/2010		Import from public-domain
EPI593691	PA	United States	2010-Nov-30	EPI_ISL_116171	A/swine/Illinois/A01047145/2010		Import from public-domain
EPI593702	PA	United States	2010-Nov-30	EPI_ISL_116172	A/swine/Illinois/A01047149/2010		Import from public-domain
EPI593692	PA	United States	2010-Nov-30	EPI_ISL_116173	A/swine/Illinois/A01047153/2010		Import from public-domain
EPI593696	PA	United States	2010-Nov-30	EPI_ISL_116174	A/swine/Illinois/A01047155/2010		Import from public-domain
EPI593701	PA	United States	2010-Nov-30	EPI_ISL_116176	A/swine/Illinois/A01047166/2010		Import from public-domain
EPI593695	PA	United States	2010-Nov-30	EPI_ISL_116177	A/swine/Illinois/A01047172/2010		Import from public-domain
EPI593693	PA	United States	2011-Jan-18	EPI_ISL_116179	A/swine/Illinois/A01047348/2011		Import from public-domain
EPI593694	PA	United States	2011-Jan-18	EPI_ISL_116180	A/swine/Illinois/A01047353/2011		Import from public-domain
EPI393320	PA	United States	2011-Jan-18	EPI_ISL_116181	A/swine/Illinois/A01047363/2011		Import from public-domain
EPI584314	PA	United States	2010-Dec-06	EPI_ISL_116183	A/swine/Minnesota/A01047500/2010		Import from public-domain
EPI593703	PA	United States	2010-Dec-07	EPI_ISL_116184	A/swine/Illinois/A01047518/2010		Import from public-domain
EPI576177	PA	United States	2011-Dec-22	EPI_ISL_117016	A/swine/Illinois/A01047779/2011		Import from public-domain
EPI576175	PA	United States	2011-Jan-03	EPI_ISL_117017	A/swine/Illinois/A01047805/2011		Import from public-domain
EPI576176	PA	United States	2011-Jan-03	EPI_ISL_117018	A/swine/Illinois/A01047806/2011		Import from public-domain
EPI369044	PA	United States	2011-Oct-20	EPI_ISL_117560	A/swine/Illinois/A00857138b/2011		Import from public-domain
EPI609979	PA	United States	2009-Dec-06	EPI_ISL_119329	A/swine/Indiana/A01076177/2009		Import from public-domain
EPI602567	PA	United States	2010-Aug-04	EPI_ISL_119330	A/swine/Iowa/A01076148/2010		Import from public-domain
EPI603670	PA	United States	2010-Aug-12	EPI_ISL_119331	A/swine/Iowa/A01076157/2010		Import from public-domain
EPI609981	PA	United States	2010-Jan-10	EPI_ISL_119332	A/swine/Iowa/A01076186/2010		Import from public-domain
EPI584291	PA	United States	2010-Nov-18	EPI_ISL_119334	A/swine/Minnesota/A01047911/2010		Import from public-domain
EPI584306	PA	United States	2010-Dec-02	EPI_ISL_119335	A/swine/Minnesota/A01047913/2010		Import from public-domain
EPI609989	PA	United States	2010-Apr-18	EPI_ISL_119336	A/swine/Minnesota/A01076205/2010		Import from public-domain
EPI609983	PA	United States	2010-May-02	EPI_ISL_119337	A/swine/Minnesota/A01076209/2010		Import from public-domain
EPI609977	PA	United States	2010-May-09	EPI_ISL_119338	A/swine/Minnesota/A01076210/2010		Import from public-domain
EPI584311	PA	United States	2010-Sep-26	EPI_ISL_119339	A/swine/Minnesota/A01076331/2010		Import from public-domain
EPI584310	PA	United States	2010-Oct-12	EPI_ISL_119340	A/swine/Minnesota/A01076626/2010		Import from public-domain
EPI584337	PA	United States	2010-Nov-02	EPI_ISL_119341	A/swine/Minnesota/A01076763/2010		Import from public-domain
EPI584355	PA	United States	2010-Nov-02	EPI_ISL_119342	A/swine/Minnesota/A01076764/2010		Import from public-domain
EPI584358	PA	United States	2010-May-12	EPI_ISL_119343	A/swine/Minnesota/A01076998/2010		Import from public-domain
EPI584334	PA	United States	2011-Jan-30	EPI_ISL_119347	A/swine/Minnesota/A01134226/2011		Import from public-domain
EPI584330	PA	United States	2011-Jan-30	EPI_ISL_119348	A/swine/Minnesota/A01134236/2011		Import from public-domain
EPI584340	PA	United States	2011-Jan-30	EPI_ISL_119349	A/swine/Minnesota/A01134248/2011		Import from public-domain
EPI401691	PA	United States	2011-Feb-07	EPI_ISL_119350	A/swine/Minnesota/A01134353/2011		Import from public-domain
EPI584345	PA	United States	2011-Feb-07	EPI_ISL_119351	A/swine/Minnesota/A01134357/2011		Import from public-domain
EPI663531	PA	United States	2011-Jan-27	EPI_ISL_119366	A/swine/Minnesota/A01201429/2011		Import from public-domain
EPI609982	PA	United States	2010-Jan-10	EPI_ISL_119367	A/swine/North Carolina/A01076185/2010		Import from public-domain
EPI609994	PA	United States	2010-Feb-14	EPI_ISL_119368	A/swine/North Carolina/A01076192/2010		Import from public-domain
EPI443430	PA	United States	2010-Sep-20	EPI_ISL_119599	A/swine/Minnesota/A01134332/2010		Import from public-domain
EPI468758	PA	United States	2010-May-04	EPI_ISL_119606	A/swine/Minnesota/A01134341/2010		Import from public-domain
EPI382631	PA	United States	2010-Mar-03	EPI_ISL_123521	A/swine/Minnesota/0745/2010		Import from public-domain	Hause,B.M.; Collin,E.A.; Ran,Z.; Zhu,L.; Webby,R.J.; Simonson,R.R.; Li,F.
EPI609990	PA	United States	2010-Mar-07	EPI_ISL_124010	A/swine/Minnesota/A01076197/2010		Import from public-domain
EPI609993	PA	United States	2009-Dec-20	EPI_ISL_124333	A/swine/Minnesota/A01076183/2009		Import from public-domain	Nelson,M.I.; Vincent,A.L.; Kitikoon,P.; Holmes,E.C.; Gramer,M.R.
EPI584303	PA	United States	2010-Nov-18	EPI_ISL_124346	A/swine/Minnesota/A01047909/2010		Import from public-domain	Nelson,M.I.; Vincent,A.L.; Kitikoon,P.; Holmes,E.C.; Gramer,M.R.
EPI593675	PA	United States	2010-Nov-29	EPI_ISL_124350	A/swine/Illinois/A01047048/2010		Import from public-domain
EPI593683	PA	United States	2010-Nov-29	EPI_ISL_124352	A/swine/Illinois/A01047079/2010		Import from public-domain	Nelson,M.I.; Vincent,A.L.; Kitikoon,P.; Holmes,E.C.; Gramer,M.R.
EPI584269	PA	United States	2010-Dec-06	EPI_ISL_124356	A/swine/Minnesota/A01047499/2010		Import from public-domain
EPI609997	PA	United States	2010-Jan-03	EPI_ISL_124387	A/swine/North Carolina/A01076184/2010		Import from public-domain	Nelson,M.I.; Vincent,A.L.; Kitikoon,P.; Holmes,E.C.; Gramer,M.R.
EPI584312	PA	United States	2010-Sep-26	EPI_ISL_124399	A/swine/Minnesota/A01076326/2010		Import from public-domain	Nelson,M.I.; Vincent,A.L.; Kitikoon,P.; Holmes,E.C.; Gramer,M.R.
EPI647420	PA	United States	2010-Oct-21	EPI_ISL_124406	A/swine/Ohio/A01076765/2010		Import from public-domain	Nelson,M.I.; Vincent,A.L.; Kitikoon,P.; Holmes,E.C.; Gramer,M.R.
EPI576183	PA	United States	2011-Jan-18	EPI_ISL_124422	A/swine/Illinois/A01047996/2011		Import from public-domain	Nelson,M.I.; Vincent,A.L.; Kitikoon,P.; Holmes,E.C.; Gramer,M.R.
EPI593697	PA	United States	2011-Jan-18	EPI_ISL_124431	A/swine/Illinois/A01047350/2011		Import from public-domain	Nelson,M.I.; Vincent,A.L.; Kitikoon,P.; Holmes,E.C.; Gramer,M.R.
EPI593688	PA	United States	2011-Jan-18	EPI_ISL_124438	A/swine/Illinois/A01047360/2011		Import from public-domain	Nelson,M.I.; Vincent,A.L.; Kitikoon,P.; Holmes,E.C.; Gramer,M.R.
EPI589904	PA	United States	2010-Dec-30	EPI_ISL_127734	A/swine/Iowa/A01049344/2010		Import from public-domain	Lin,K.; Zhang,J.; Stensland,W.R.
EPI602554	PA	United States	2011-Jun-14	EPI_ISL_127746	A/swine/Iowa/A01202083/2011		Import from public-domain	Lin,K.; Zhang,J.; Stensland,W.R.
EPI603622	PA	United States	2011-Jun-16	EPI_ISL_127747	A/swine/Iowa/A01202087/2011		Import from public-domain	Lin,K.; Zhang,J.; Stensland,W.R.
EPI603580	PA	United States	2011-Jun-16	EPI_ISL_127750	A/swine/Iowa/A01202086/2011		Import from public-domain	Lin,K.; Zhang,J.; Stensland,W.R.
EPI603601	PA	United States	2011-Jun-27	EPI_ISL_127752	A/swine/Iowa/A01202108/2011		Import from public-domain	Lin,K.; Zhang,J.; Stensland,W.R.
EPI603646	PA	United States	2011-Jun-30	EPI_ISL_127754	A/swine/Iowa/A01202411/2011		Import from public-domain	Lin,K.; Zhang,J.; Stensland,W.R.
EPI647411	PA	United States	2011-Jul-06	EPI_ISL_127755	A/swine/Oklahoma/A01202413/2011		Import from public-domain	Lin,K.; Zhang,J.; Stensland,W.R.
EPI647414	PA	United States	2011-Jul-06	EPI_ISL_127756	A/swine/Oklahoma/A01202415/2011		Import from public-domain	Lin,K.; Zhang,J.; Stensland,W.R.
EPI602571	PA	United States	2011-Jul-12	EPI_ISL_127758	A/swine/Iowa/A01202438/2011		Import from public-domain	Lin,K.; Zhang,J.; Stensland,W.R.
EPI603617	PA	United States	2011-Jul-12	EPI_ISL_127759	A/swine/Iowa/A01202439/2011		Import from public-domain	Lin,K.; Zhang,J.; Stensland,W.R.
EPI602576	PA	United States	2011-Jul-13	EPI_ISL_127760	A/swine/Iowa/A01202442/2011		Import from public-domain	Lin,K.; Zhang,J.; Stensland,W.R.
EPI603584	PA	United States	2011-Jul-13	EPI_ISL_127761	A/swine/Iowa/A01202443/2011		Import from public-domain	Lin,K.; Zhang,J.; Stensland,W.R.
EPI584348	PA	United States	2011-Jul-14	EPI_ISL_127764	A/swine/Minnesota/A01202453/2011		Import from public-domain	Lin,K.; Zhang,J.; Stensland,W.R.
EPI584346	PA	United States	2011-Jul-14	EPI_ISL_127765	A/swine/Minnesota/A01202454/2011		Import from public-domain	Lin,K.; Zhang,J.; Stensland,W.R.
EPI441122	PA	United States	2011-Jul-28	EPI_ISL_127768	A/swine/Minnesota/A01202471/2011		Import from public-domain	Lin,K.; Zhang,J.; Stensland,W.R.
EPI531510	PA	United States	2011-Aug-08	EPI_ISL_127770	A/swine/Oklahoma/A01202498/2011		Import from public-domain	Lin,K.; Zhang,J.; Stensland,W.R.
EPI424050	PA	United States	2011-Sep-08	EPI_ISL_127777	A/swine/Iowa/A01202576/2011		Import from public-domain	Lin,K.; Zhang,J.; Stensland,W.R.
EPI441127	PA	United States	2011-Oct-01	EPI_ISL_127786	A/swine/Indiana/A01202631/2011		Import from public-domain	Lin,K.; Zhang,J.; Stensland,W.R.
EPI603596	PA	United States	2011-Oct-10	EPI_ISL_127789	A/swine/Iowa/A01202671/2011		Import from public-domain	Lin,K.; Zhang,J.; Stensland,W.R.
EPI603665	PA	United States	2011-Oct-11	EPI_ISL_127790	A/swine/Iowa/A01202677/2011		Import from public-domain	Lin,K.; Zhang,J.; Stensland,W.R.
EPI602586	PA	United States	2011-Oct-12	EPI_ISL_127791	A/swine/Iowa/A01202687/2011		Import from public-domain	Lin,K.; Zhang,J.; Stensland,W.R.
EPI603673	PA	United States	2011-Oct-20	EPI_ISL_127802	A/swine/Iowa/A01202742/2011		Import from public-domain	Lin,K.; Zhang,J.; Stensland,W.R.
EPI401634	PA	United States	2011-Oct-28	EPI_ISL_127805	A/swine/Iowa/A01202774/2011		Import from public-domain	Lin,K.; Zhang,J.; Stensland,W.R.
EPI584304	PA	United States	2011-Nov-07	EPI_ISL_127813	A/swine/Iowa/A01202809/2011		Import from public-domain	Lin,K.; Zhang,J.; Stensland,W.R.
EPI584309	PA	United States	2011-Nov-01	EPI_ISL_127825	A/swine/Iowa/A01202786/2011		Import from public-domain	Lin,K.; Zhang,J.; Stensland,W.R.
EPI441137	PA	United States	2012-Jan-06	EPI_ISL_127883	A/swine/Iowa/A01203125/2012		Import from public-domain	Lin,K.; Zhang,J.; Stensland,W.R.
EPI396378	PA	Korea, Republic of	2009-Jan-01	EPI_ISL_129444	A/swine/Korea/1130/2009		Import from public-domain	Pascua,P.N.Q.; Song,M.-S.; Choi,Y.-K.
EPI396386	PA	Korea, Republic of	2009-Feb-01	EPI_ISL_129445	A/swine/Korea/1204/2009		Import from public-domain	Pascua,P.N.Q.; Song,M.-S.; Choi,Y.-K.
EPI459192	PA	United States	2012-Sep-01	EPI_ISL_129802	A/swine/Oklahoma/A01203865/2012		Import from public-domain	Lin,K.; Haney,D.M.; Bade,D.D.; Zhang,J.
EPI401641	PA	United States	2012-Mar-04	EPI_ISL_129992	A/swine/Illinois/A01125988/2012		Import from public-domain	Gramer,M.
EPI443455	PA	United States	2012-Jan-04	EPI_ISL_130033	A/swine/Illinois/A01240868/2012		Import from public-domain	Gramer,M.
EPI443491	PA	United States	2012-Jun-06	EPI_ISL_130051	A/swine/Minnesota/A01328944/2012		Import from public-domain	Gramer,M.
EPI443451	PA	United States	2011-Dec-30	EPI_ISL_130052	A/swine/Illinois/A01240830/2011		Import from public-domain	Gramer,M.
EPI443486	PA	United States	2012-May-18	EPI_ISL_130057	A/swine/Iowa/A01328942/2012		Import from public-domain	Gramer,M.
EPI459165	PA	United States	2012-May-22	EPI_ISL_130065	A/swine/Illinois/A01328594/2012		Import from public-domain	Gramer,M.
EPI506521	PA	United States	2012-Jun-01	EPI_ISL_130116	A/swine/Illinois/A01300059/2012		Import from public-domain
EPI506514	PA	United States	2012-Jun-01	EPI_ISL_130123	A/swine/Nebraska/A01300150/2012		Import from public-domain
EPI433556	PA	United States	2012-Sep-10	EPI_ISL_131141	A/swine/Illinois/A01301796/2012		Import from public-domain	Gramer,M.
EPI433546	PA	United States	2012-Sep-07	EPI_ISL_131142	A/swine/Iowa/A01301778/2012		Import from public-domain	Gramer,M.
EPI854881	PA	United States	2012-Jan-01	EPI_ISL_131162	A/swine/Minnesota/A01301730/2012		Import from public-domain	Gramer,M.
EPI468706	PA	United States	2012-Oct-02	EPI_ISL_131165	A/swine/Missouri/A01270665/2012		Import from public-domain	Gramer,M.
EPI401709	PA	United States	2012-Aug-28	EPI_ISL_131260	A/swine/Minnesota/A01301731/2012		Import from public-domain
EPI459153	PA	United States	2012-Oct-01	EPI_ISL_132378	A/swine/Illinois/A01270809/2012		Import from public-domain	Gramer,M.
EPI459231	PA	United States	2012-Oct-01	EPI_ISL_132379	A/swine/Nebraska/A01270646/2012		Import from public-domain	Gramer,M.
EPI459178	PA	United States	2012-Oct-01	EPI_ISL_132382	A/swine/Iowa/A01432034/2012		Import from public-domain	Lin,K.; Haney,D.M.; Bade,D.D.; Zhang,J.
EPI412100	PA	Germany	2012-Jan-01	EPI_ISL_133474	A/swine/Germany/R495/2012		Friedrich-Loeffler-Institut
EPI467778	PA	United States	2012-Nov-08	EPI_ISL_133711	A/swine/Illinois/A01432156/2012		Import from public-domain	Lin,K.; Haney,D.M.; Bade,D.D.; Zhang,J.
EPI414546	PA	United States	2009-Jul-05	EPI_ISL_133780	A/swine/Ohio/09SW1478E/2009		Import from public-domain	Wentworth,D.E.; Dugan,V.; Halpin,R.A.; Lin,X.; Bera,J.; Wester,E.; Ghedin,E.; Fedorova,N.; Tsitrin,T.; McLellan,M.; Stockwell,T.; Amedeo,P.; Appalla,L.; Bishop,B.; Edworthy,P.; Gupta,N.; Hoover,J.; Katzel,D.; Li,K.; Schobel,S.; Shrivastava,S.; Thovarai,V.; Wang,S.; Slemons,R.D.; Bowman,A.S.; Nolting,J.M.; Nelson,S.; Edwards,J.; Bao,Y.; Sanders,R.; Dernovoy,D.; Kiryutin,B.; Lipman,D.J.; Tatusova,T.
EPI414557	PA	United States	2009-Jul-05	EPI_ISL_133781	A/swine/Ohio/09SW1482E/2009		Import from public-domain	Wentworth,D.E.; Dugan,V.; Halpin,R.A.; Lin,X.; Bera,J.; Wester,E.; Ghedin,E.; Fedorova,N.; Tsitrin,T.; McLellan,M.; Stockwell,T.; Amedeo,P.; Appalla,L.; Bishop,B.; Edworthy,P.; Gupta,N.; Hoover,J.; Katzel,D.; Li,K.; Schobel,S.; Shrivastava,S.; Thovarai,V.; Wang,S.; Slemons,R.D.; Bowman,A.S.; Nolting,J.M.; Bao,Y.; Sanders,R.; Dernovoy,D.; Kiryutin,B.; Lipman,D.J.; Tatusova,T.
EPI414565	PA	United States	2009-Jul-05	EPI_ISL_133782	A/swine/Ohio/09SW1483E/2009		Import from public-domain	Wentworth,D.E.; Dugan,V.; Halpin,R.A.; Lin,X.; Bera,J.; Wester,E.; Ghedin,E.; Fedorova,N.; Tsitrin,T.; McLellan,M.; Stockwell,T.; Amedeo,P.; Appalla,L.; Bishop,B.; Edworthy,P.; Gupta,N.; Hoover,J.; Katzel,D.; Li,K.; Schobel,S.; Shrivastava,S.; Thovarai,V.; Wang,S.; Slemons,R.D.; Bowman,A.S.; Nolting,J.M.; Nelson,S.; Edwards,J.; Bao,Y.; Sanders,R.; Dernovoy,D.; Kiryutin,B.; Lipman,D.J.; Tatusova,T.
EPI414573	PA	United States	2009-Jul-05	EPI_ISL_133783	A/swine/Ohio/09SW1484E/2009		Import from public-domain	Wentworth,D.E.; Dugan,V.; Halpin,R.A.; Lin,X.; Bera,J.; Wester,E.; Ghedin,E.; Fedorova,N.; Tsitrin,T.; McLellan,M.; Stockwell,T.; Amedeo,P.; Appalla,L.; Bishop,B.; Edworthy,P.; Gupta,N.; Hoover,J.; Katzel,D.; Li,K.; Schobel,S.; Shrivastava,S.; Thovarai,V.; Wang,S.; Slemons,R.D.; Bowman,A.S.; Nolting,J.M.; Bao,Y.; Sanders,R.; Dernovoy,D.; Kiryutin,B.; Lipman,D.J.; Tatusova,T.
EPI414581	PA	United States	2009-Jul-05	EPI_ISL_133784	A/swine/Ohio/09SW1488E/2009		Import from public-domain	Wentworth,D.E.; Dugan,V.; Halpin,R.A.; Lin,X.; Bera,J.; Wester,E.; Ghedin,E.; Fedorova,N.; Tsitrin,T.; McLellan,M.; Stockwell,T.; Amedeo,P.; Appalla,L.; Bishop,B.; Edworthy,P.; Gupta,N.; Hoover,J.; Katzel,D.; Li,K.; Schobel,S.; Shrivastava,S.; Thovarai,V.; Wang,S.; Slemons,R.D.; Bowman,A.S.; Nolting,J.M.; Nelson,S.; Edwards,J.; Bao,Y.; Sanders,R.; Dernovoy,D.; Kiryutin,B.; Lipman,D.J.; Tatusova,T.
EPI414589	PA	United States	2009-Jul-05	EPI_ISL_133785	A/swine/Ohio/09SW1489E/2009		Import from public-domain	Wentworth,D.E.; Dugan,V.; Halpin,R.A.; Lin,X.; Bera,J.; Wester,E.; Ghedin,E.; Fedorova,N.; Tsitrin,T.; McLellan,M.; Stockwell,T.; Amedeo,P.; Appalla,L.; Bishop,B.; Edworthy,P.; Gupta,N.; Hoover,J.; Katzel,D.; Li,K.; Schobel,S.; Shrivastava,S.; Thovarai,V.; Wang,S.; Slemons,R.D.; Bowman,A.S.; Nolting,J.M.; Bao,Y.; Sanders,R.; Dernovoy,D.; Kiryutin,B.; Lipman,D.J.; Tatusova,T.
EPI414597	PA	United States	2009-Jul-05	EPI_ISL_133786	A/swine/Ohio/09SW1490E/2009		Import from public-domain	Wentworth,D.E.; Dugan,V.; Halpin,R.A.; Lin,X.; Bera,J.; Wester,E.; Ghedin,E.; Fedorova,N.; Tsitrin,T.; McLellan,M.; Stockwell,T.; Amedeo,P.; Appalla,L.; Bishop,B.; Edworthy,P.; Gupta,N.; Hoover,J.; Katzel,D.; Li,K.; Schobel,S.; Shrivastava,S.; Thovarai,V.; Wang,S.; Slemons,R.D.; Bowman,A.S.; Nolting,J.M.; Nelson,S.; Edwards,J.; Bao,Y.; Sanders,R.; Dernovoy,D.; Kiryutin,B.; Lipman,D.J.; Tatusova,T.
EPI414605	PA	United States	2009-Jul-05	EPI_ISL_133787	A/swine/Ohio/09SW1477/2009		Import from public-domain	Wentworth,D.E.; Dugan,V.; Halpin,R.A.; Lin,X.; Bera,J.; Wester,E.; Ghedin,E.; Fedorova,N.; Tsitrin,T.; McLellan,M.; Stockwell,T.; Amedeo,P.; Appalla,L.; Bishop,B.; Edworthy,P.; Gupta,N.; Hoover,J.; Katzel,D.; Li,K.; Schobel,S.; Shrivastava,S.; Thovarai,V.; Wang,S.; Slemons,R.D.; Bowman,A.S.; Nolting,J.M.; Bao,Y.; Sanders,R.; Dernovoy,D.; Kiryutin,B.; Lipman,D.J.; Tatusova,T.
EPI414613	PA	United States	2009-Jul-05	EPI_ISL_133788	A/swine/Ohio/09SW1478M/2009		Import from public-domain	Wentworth,D.E.; Dugan,V.; Halpin,R.A.; Lin,X.; Bera,J.; Wester,E.; Ghedin,E.; Fedorova,N.; Tsitrin,T.; McLellan,M.; Stockwell,T.; Amedeo,P.; Appalla,L.; Bishop,B.; Edworthy,P.; Gupta,N.; Hoover,J.; Katzel,D.; Li,K.; Schobel,S.; Shrivastava,S.; Thovarai,V.; Wang,S.; Slemons,R.D.; Bowman,A.S.; Nolting,J.M.; Nelson,S.; Edwards,J.; Bao,Y.; Sanders,R.; Dernovoy,D.; Kiryutin,B.; Lipman,D.J.; Tatusova,T.
EPI414621	PA	United States	2009-Jul-05	EPI_ISL_133789	A/swine/Ohio/09SW1481/2009		Import from public-domain	Wentworth,D.E.; Dugan,V.; Halpin,R.A.; Lin,X.; Bera,J.; Wester,E.; Ghedin,E.; Fedorova,N.; Tsitrin,T.; McLellan,M.; Stockwell,T.; Amedeo,P.; Appalla,L.; Bishop,B.; Edworthy,P.; Gupta,N.; Hoover,J.; Katzel,D.; Li,K.; Schobel,S.; Shrivastava,S.; Thovarai,V.; Wang,S.; Slemons,R.D.; Bowman,A.S.; Nolting,J.M.; Bao,Y.; Sanders,R.; Dernovoy,D.; Kiryutin,B.; Lipman,D.J.; Tatusova,T.
EPI414629	PA	United States	2009-Jul-05	EPI_ISL_133790	A/swine/Ohio/09SW1482M/2009		Import from public-domain	Wentworth,D.E.; Dugan,V.; Halpin,R.A.; Lin,X.; Bera,J.; Wester,E.; Ghedin,E.; Fedorova,N.; Tsitrin,T.; McLellan,M.; Stockwell,T.; Amedeo,P.; Appalla,L.; Bishop,B.; Edworthy,P.; Gupta,N.; Hoover,J.; Katzel,D.; Li,K.; Schobel,S.; Shrivastava,S.; Thovarai,V.; Wang,S.; Slemons,R.D.; Bowman,A.S.; Nolting,J.M.; Nelson,S.; Edwards,J.; Bao,Y.; Sanders,R.; Dernovoy,D.; Kiryutin,B.; Lipman,D.J.; Tatusova,T.
EPI414637	PA	United States	2009-Jul-05	EPI_ISL_133791	A/swine/Ohio/09SW1483M/2009		Import from public-domain	Wentworth,D.E.; Dugan,V.; Halpin,R.A.; Lin,X.; Bera,J.; Wester,E.; Ghedin,E.; Fedorova,N.; Tsitrin,T.; McLellan,M.; Stockwell,T.; Amedeo,P.; Appalla,L.; Bishop,B.; Edworthy,P.; Gupta,N.; Hoover,J.; Katzel,D.; Li,K.; Schobel,S.; Shrivastava,S.; Thovarai,V.; Wang,S.; Slemons,R.D.; Bowman,A.S.; Nolting,J.M.; Bao,Y.; Sanders,R.; Dernovoy,D.; Kiryutin,B.; Lipman,D.J.; Tatusova,T.
EPI414645	PA	United States	2009-Jul-05	EPI_ISL_133792	A/swine/Ohio/09SW1484M/2009		Import from public-domain	Wentworth,D.E.; Dugan,V.; Halpin,R.A.; Lin,X.; Bera,J.; Wester,E.; Ghedin,E.; Fedorova,N.; Tsitrin,T.; McLellan,M.; Stockwell,T.; Amedeo,P.; Appalla,L.; Bishop,B.; Edworthy,P.; Gupta,N.; Hoover,J.; Katzel,D.; Li,K.; Schobel,S.; Shrivastava,S.; Thovarai,V.; Wang,S.; Slemons,R.D.; Bowman,A.S.; Nolting,J.M.; Nelson,S.; Edwards,J.; Bao,Y.; Sanders,R.; Dernovoy,D.; Kiryutin,B.; Lipman,D.J.; Tatusova,T.
EPI414664	PA	United States	2009-Jul-05	EPI_ISL_133793	A/swine/Ohio/09SW1486/2009		Import from public-domain	Wentworth,D.E.; Dugan,V.; Halpin,R.A.; Lin,X.; Bera,J.; Wester,E.; Ghedin,E.; Fedorova,N.; Tsitrin,T.; McLellan,M.; Stockwell,T.; Amedeo,P.; Appalla,L.; Bishop,B.; Edworthy,P.; Gupta,N.; Hoover,J.; Katzel,D.; Li,K.; Schobel,S.; Shrivastava,S.; Thovarai,V.; Wang,S.; Slemons,R.D.; Bowman,A.S.; Nolting,J.M.; Bao,Y.; Sanders,R.; Dernovoy,D.; Kiryutin,B.; Lipman,D.J.; Tatusova,T.
EPI414655	PA	United States	2009-Jul-05	EPI_ISL_133794	A/swine/Ohio/09SW1487M/2009		Import from public-domain	Wentworth,D.E.; Dugan,V.; Halpin,R.A.; Lin,X.; Bera,J.; Wester,E.; Ghedin,E.; Fedorova,N.; Tsitrin,T.; McLellan,M.; Stockwell,T.; Amedeo,P.; Appalla,L.; Bishop,B.; Edworthy,P.; Gupta,N.; Hoover,J.; Katzel,D.; Li,K.; Schobel,S.; Shrivastava,S.; Thovarai,V.; Wang,S.; Slemons,R.D.; Bowman,A.S.; Nolting,J.M.; Nelson,S.; Edwards,J.; Bao,Y.; Sanders,R.; Dernovoy,D.; Kiryutin,B.; Lipman,D.J.; Tatusova,T.
EPI414663	PA	United States	2009-Jul-05	EPI_ISL_133795	A/swine/Ohio/09SW1488M/2009		Import from public-domain	Wentworth,D.E.; Dugan,V.; Halpin,R.A.; Lin,X.; Bera,J.; Wester,E.; Ghedin,E.; Fedorova,N.; Tsitrin,T.; McLellan,M.; Stockwell,T.; Amedeo,P.; Appalla,L.; Bishop,B.; Edworthy,P.; Gupta,N.; Hoover,J.; Katzel,D.; Li,K.; Schobel,S.; Shrivastava,S.; Thovarai,V.; Wang,S.; Slemons,R.D.; Bowman,A.S.; Nolting,J.M.; Bao,Y.; Sanders,R.; Dernovoy,D.; Kiryutin,B.; Lipman,D.J.; Tatusova,T.
EPI414677	PA	United States	2009-Jul-05	EPI_ISL_133796	A/swine/Ohio/09SW1489M/2009		Import from public-domain	Wentworth,D.E.; Dugan,V.; Halpin,R.A.; Lin,X.; Bera,J.; Wester,E.; Ghedin,E.; Fedorova,N.; Tsitrin,T.; McLellan,M.; Stockwell,T.; Amedeo,P.; Appalla,L.; Bishop,B.; Edworthy,P.; Gupta,N.; Hoover,J.; Katzel,D.; Li,K.; Schobel,S.; Shrivastava,S.; Thovarai,V.; Wang,S.; Slemons,R.D.; Bowman,A.S.; Nolting,J.M.; Nelson,S.; Edwards,J.; Bao,Y.; Sanders,R.; Dernovoy,D.; Kiryutin,B.; Lipman,D.J.; Tatusova,T.
EPI414685	PA	United States	2009-Jul-05	EPI_ISL_133797	A/swine/Ohio/09SW1490M/2009		Import from public-domain	Wentworth,D.E.; Dugan,V.; Halpin,R.A.; Lin,X.; Bera,J.; Wester,E.; Ghedin,E.; Fedorova,N.; Tsitrin,T.; McLellan,M.; Stockwell,T.; Amedeo,P.; Appalla,L.; Bishop,B.; Edworthy,P.; Gupta,N.; Hoover,J.; Katzel,D.; Li,K.; Schobel,S.; Shrivastava,S.; Thovarai,V.; Wang,S.; Slemons,R.D.; Bowman,A.S.; Nolting,J.M.; Bao,Y.; Sanders,R.; Dernovoy,D.; Kiryutin,B.; Lipman,D.J.; Tatusova,T.
EPI414693	PA	United States	2009-Jul-05	EPI_ISL_133798	A/swine/Ohio/09SW1491/2009		Import from public-domain	Wentworth,D.E.; Dugan,V.; Halpin,R.A.; Lin,X.; Bera,J.; Wester,E.; Ghedin,E.; Fedorova,N.; Tsitrin,T.; McLellan,M.; Stockwell,T.; Amedeo,P.; Appalla,L.; Bishop,B.; Edworthy,P.; Gupta,N.; Hoover,J.; Katzel,D.; Li,K.; Schobel,S.; Shrivastava,S.; Thovarai,V.; Wang,S.; Slemons,R.D.; Bowman,A.S.; Nolting,J.M.; Nelson,S.; Edwards,J.; Bao,Y.; Sanders,R.; Dernovoy,D.; Kiryutin,B.; Lipman,D.J.; Tatusova,T.
EPI415345	PA	United States	2011-Aug-06	EPI_ISL_133880	A/swine/Ohio/11SW122/2011		Import from public-domain	Wentworth,D.E.; Dugan,V.; Halpin,R.A.; Lin,X.; Bera,J.; Wester,E.; Ghedin,E.; Fedorova,N.; Tsitrin,T.; McLellan,M.; Stockwell,T.; Amedeo,P.; Appalla,L.; Bishop,B.; Edworthy,P.; Gupta,N.; Hoover,J.; Katzel,D.; Li,K.; Schobel,S.; Shrivastava,S.; Thovarai,V.; Wang,S.; Slemons,R.D.; Bowman,A.S.; Nolting,J.M.; Nelson,S.; Bao,Y.; Sanders,R.; Dernovoy,D.; Kiryutin,B.; Lipman,D.J.; Tatusova,T.
EPI415353	PA	United States	2011-Aug-06	EPI_ISL_133881	A/swine/Ohio/11SW123/2011		Import from public-domain	Wentworth,D.E.; Dugan,V.; Halpin,R.A.; Lin,X.; Bera,J.; Wester,E.; Ghedin,E.; Fedorova,N.; Tsitrin,T.; McLellan,M.; Stockwell,T.; Amedeo,P.; Appalla,L.; Bishop,B.; Edworthy,P.; Gupta,N.; Hoover,J.; Katzel,D.; Li,K.; Schobel,S.; Shrivastava,S.; Thovarai,V.; Wang,S.; Slemons,R.D.; Bowman,A.S.; Nolting,J.M.; Bao,Y.; Sanders,R.; Dernovoy,D.; Kiryutin,B.; Lipman,D.J.; Tatusova,T.
EPI415361	PA	United States	2011-Aug-06	EPI_ISL_133882	A/swine/Ohio/11SW124/2011		Import from public-domain	Wentworth,D.E.; Dugan,V.; Halpin,R.A.; Lin,X.; Bera,J.; Wester,E.; Ghedin,E.; Fedorova,N.; Tsitrin,T.; McLellan,M.; Stockwell,T.; Amedeo,P.; Appalla,L.; Bishop,B.; Edworthy,P.; Gupta,N.; Hoover,J.; Katzel,D.; Li,K.; Schobel,S.; Shrivastava,S.; Thovarai,V.; Wang,S.; Slemons,R.D.; Bowman,A.S.; Nolting,J.M.; Nelson,S.; Bao,Y.; Sanders,R.; Dernovoy,D.; Kiryutin,B.; Lipman,D.J.; Tatusova,T.
EPI415367	PA	United States	2011-Aug-06	EPI_ISL_133883	A/swine/Ohio/11SW125/2011		Import from public-domain	Wentworth,D.E.; Dugan,V.; Halpin,R.A.; Lin,X.; Bera,J.; Wester,E.; Ghedin,E.; Fedorova,N.; Tsitrin,T.; McLellan,M.; Stockwell,T.; Amedeo,P.; Appalla,L.; Bishop,B.; Edworthy,P.; Gupta,N.; Hoover,J.; Katzel,D.; Li,K.; Schobel,S.; Shrivastava,S.; Thovarai,V.; Wang,S.; Slemons,R.D.; Bowman,A.S.; Nolting,J.M.; Bao,Y.; Sanders,R.; Dernovoy,D.; Kiryutin,B.; Lipman,D.J.; Tatusova,T.
EPI415375	PA	United States	2011-Aug-06	EPI_ISL_133884	A/swine/Ohio/11SW126/2011		Import from public-domain	Wentworth,D.E.; Dugan,V.; Halpin,R.A.; Lin,X.; Bera,J.; Wester,E.; Ghedin,E.; Fedorova,N.; Tsitrin,T.; McLellan,M.; Stockwell,T.; Amedeo,P.; Appalla,L.; Bishop,B.; Edworthy,P.; Gupta,N.; Hoover,J.; Katzel,D.; Li,K.; Schobel,S.; Shrivastava,S.; Thovarai,V.; Wang,S.; Slemons,R.D.; Bowman,A.S.; Nolting,J.M.; Nelson,S.; Bao,Y.; Sanders,R.; Dernovoy,D.; Kiryutin,B.; Lipman,D.J.; Tatusova,T.
EPI415383	PA	United States	2011-Aug-06	EPI_ISL_133885	A/swine/Ohio/11SW128/2011		Import from public-domain	Wentworth,D.E.; Dugan,V.; Halpin,R.A.; Lin,X.; Bera,J.; Wester,E.; Ghedin,E.; Fedorova,N.; Tsitrin,T.; McLellan,M.; Stockwell,T.; Amedeo,P.; Appalla,L.; Bishop,B.; Edworthy,P.; Gupta,N.; Hoover,J.; Katzel,D.; Li,K.; Schobel,S.; Shrivastava,S.; Thovarai,V.; Wang,S.; Slemons,R.D.; Bowman,A.S.; Nolting,J.M.; Bao,Y.; Sanders,R.; Dernovoy,D.; Kiryutin,B.; Lipman,D.J.; Tatusova,T.
EPI415391	PA	United States	2011-Aug-06	EPI_ISL_133886	A/swine/Ohio/11SW129/2011		Import from public-domain	Wentworth,D.E.; Dugan,V.; Halpin,R.A.; Lin,X.; Bera,J.; Wester,E.; Ghedin,E.; Fedorova,N.; Tsitrin,T.; McLellan,M.; Stockwell,T.; Amedeo,P.; Appalla,L.; Bishop,B.; Edworthy,P.; Gupta,N.; Hoover,J.; Katzel,D.; Li,K.; Schobel,S.; Shrivastava,S.; Thovarai,V.; Wang,S.; Slemons,R.D.; Bowman,A.S.; Nolting,J.M.; Nelson,S.; Bao,Y.; Sanders,R.; Dernovoy,D.; Kiryutin,B.; Lipman,D.J.; Tatusova,T.
EPI415399	PA	United States	2011-Aug-06	EPI_ISL_133887	A/swine/Ohio/11SW130/2011		Import from public-domain	Wentworth,D.E.; Dugan,V.; Halpin,R.A.; Lin,X.; Bera,J.; Wester,E.; Ghedin,E.; Fedorova,N.; Tsitrin,T.; McLellan,M.; Stockwell,T.; Amedeo,P.; Appalla,L.; Bishop,B.; Edworthy,P.; Gupta,N.; Hoover,J.; Katzel,D.; Li,K.; Schobel,S.; Shrivastava,S.; Thovarai,V.; Wang,S.; Slemons,R.D.; Bowman,A.S.; Nolting,J.M.; Bao,Y.; Sanders,R.; Dernovoy,D.; Kiryutin,B.; Lipman,D.J.; Tatusova,T.
EPI415407	PA	United States	2011-Aug-06	EPI_ISL_133888	A/swine/Ohio/11SW131/2011		Import from public-domain	Wentworth,D.E.; Dugan,V.; Halpin,R.A.; Lin,X.; Bera,J.; Wester,E.; Ghedin,E.; Fedorova,N.; Tsitrin,T.; McLellan,M.; Stockwell,T.; Amedeo,P.; Appalla,L.; Bishop,B.; Edworthy,P.; Gupta,N.; Hoover,J.; Katzel,D.; Li,K.; Schobel,S.; Shrivastava,S.; Thovarai,V.; Wang,S.; Slemons,R.D.; Bowman,A.S.; Nolting,J.M.; Nelson,S.; Bao,Y.; Sanders,R.; Dernovoy,D.; Kiryutin,B.; Lipman,D.J.; Tatusova,T.
EPI415421	PA	United States	2011-Aug-06	EPI_ISL_133889	A/swine/Ohio/11SW132/2011		Import from public-domain	Wentworth,D.E.; Dugan,V.; Halpin,R.A.; Lin,X.; Bera,J.; Wester,E.; Ghedin,E.; Fedorova,N.; Tsitrin,T.; McLellan,M.; Stockwell,T.; Amedeo,P.; Appalla,L.; Bishop,B.; Edworthy,P.; Gupta,N.; Hoover,J.; Katzel,D.; Li,K.; Schobel,S.; Shrivastava,S.; Thovarai,V.; Wang,S.; Slemons,R.D.; Bowman,A.S.; Nolting,J.M.; Bao,Y.; Sanders,R.; Dernovoy,D.; Kiryutin,B.; Lipman,D.J.; Tatusova,T.
EPI415429	PA	United States	2011-Aug-06	EPI_ISL_133890	A/swine/Ohio/11SW134/2011		Import from public-domain	Wentworth,D.E.; Dugan,V.; Halpin,R.A.; Lin,X.; Bera,J.; Wester,E.; Ghedin,E.; Fedorova,N.; Tsitrin,T.; McLellan,M.; Stockwell,T.; Amedeo,P.; Appalla,L.; Bishop,B.; Edworthy,P.; Gupta,N.; Hoover,J.; Katzel,D.; Li,K.; Schobel,S.; Shrivastava,S.; Thovarai,V.; Wang,S.; Slemons,R.D.; Bowman,A.S.; Nolting,J.M.; Nelson,S.; Bao,Y.; Sanders,R.; Dernovoy,D.; Kiryutin,B.; Lipman,D.J.; Tatusova,T.
EPI415437	PA	United States	2011-Aug-06	EPI_ISL_133891	A/swine/Ohio/11SW135/2011		Import from public-domain	Wentworth,D.E.; Dugan,V.; Halpin,R.A.; Lin,X.; Bera,J.; Wester,E.; Ghedin,E.; Fedorova,N.; Tsitrin,T.; McLellan,M.; Stockwell,T.; Amedeo,P.; Appalla,L.; Bishop,B.; Edworthy,P.; Gupta,N.; Hoover,J.; Katzel,D.; Li,K.; Schobel,S.; Shrivastava,S.; Thovarai,V.; Wang,S.; Slemons,R.D.; Bowman,A.S.; Nolting,J.M.; Bao,Y.; Sanders,R.; Dernovoy,D.; Kiryutin,B.; Lipman,D.J.; Tatusova,T.
EPI415445	PA	United States	2011-Aug-06	EPI_ISL_133892	A/swine/Ohio/11SW136/2011		Import from public-domain	Wentworth,D.E.; Dugan,V.; Halpin,R.A.; Lin,X.; Bera,J.; Wester,E.; Ghedin,E.; Fedorova,N.; Tsitrin,T.; McLellan,M.; Stockwell,T.; Amedeo,P.; Appalla,L.; Bishop,B.; Edworthy,P.; Gupta,N.; Hoover,J.; Katzel,D.; Li,K.; Schobel,S.; Shrivastava,S.; Thovarai,V.; Wang,S.; Slemons,R.D.; Bowman,A.S.; Nolting,J.M.; Nelson,S.; Bao,Y.; Sanders,R.; Dernovoy,D.; Kiryutin,B.; Lipman,D.J.; Tatusova,T.
EPI415453	PA	United States	2011-Aug-06	EPI_ISL_133893	A/swine/Ohio/11SW137/2011		Import from public-domain	Wentworth,D.E.; Dugan,V.; Halpin,R.A.; Lin,X.; Bera,J.; Wester,E.; Ghedin,E.; Fedorova,N.; Tsitrin,T.; McLellan,M.; Stockwell,T.; Amedeo,P.; Appalla,L.; Bishop,B.; Edworthy,P.; Gupta,N.; Hoover,J.; Katzel,D.; Li,K.; Schobel,S.; Shrivastava,S.; Thovarai,V.; Wang,S.; Slemons,R.D.; Bowman,A.S.; Nolting,J.M.; Bao,Y.; Sanders,R.; Dernovoy,D.; Kiryutin,B.; Lipman,D.J.; Tatusova,T.
EPI415461	PA	United States	2011-Aug-06	EPI_ISL_133894	A/swine/Ohio/11SW138/2011		Import from public-domain	Wentworth,D.E.; Dugan,V.; Halpin,R.A.; Lin,X.; Bera,J.; Wester,E.; Ghedin,E.; Fedorova,N.; Tsitrin,T.; McLellan,M.; Stockwell,T.; Amedeo,P.; Appalla,L.; Bishop,B.; Edworthy,P.; Gupta,N.; Hoover,J.; Katzel,D.; Li,K.; Schobel,S.; Shrivastava,S.; Thovarai,V.; Wang,S.; Slemons,R.D.; Bowman,A.S.; Nolting,J.M.; Nelson,S.; Bao,Y.; Sanders,R.; Dernovoy,D.; Kiryutin,B.; Lipman,D.J.; Tatusova,T.
EPI415469	PA	United States	2011-Aug-06	EPI_ISL_133895	A/swine/Ohio/11SW139/2011		Import from public-domain	Wentworth,D.E.; Dugan,V.; Halpin,R.A.; Lin,X.; Bera,J.; Wester,E.; Ghedin,E.; Fedorova,N.; Tsitrin,T.; McLellan,M.; Stockwell,T.; Amedeo,P.; Appalla,L.; Bishop,B.; Edworthy,P.; Gupta,N.; Hoover,J.; Katzel,D.; Li,K.; Schobel,S.; Shrivastava,S.; Thovarai,V.; Wang,S.; Slemons,R.D.; Bowman,A.S.; Nolting,J.M.; Bao,Y.; Sanders,R.; Dernovoy,D.; Kiryutin,B.; Lipman,D.J.; Tatusova,T.
EPI415477	PA	United States	2011-Aug-06	EPI_ISL_133896	A/swine/Ohio/11SW140/2011		Import from public-domain	Wentworth,D.E.; Dugan,V.; Halpin,R.A.; Lin,X.; Bera,J.; Wester,E.; Ghedin,E.; Fedorova,N.; Tsitrin,T.; McLellan,M.; Stockwell,T.; Amedeo,P.; Appalla,L.; Bishop,B.; Edworthy,P.; Gupta,N.; Hoover,J.; Katzel,D.; Li,K.; Schobel,S.; Shrivastava,S.; Thovarai,V.; Wang,S.; Slemons,R.D.; Bowman,A.S.; Nolting,J.M.; Nelson,S.; Bao,Y.; Sanders,R.; Dernovoy,D.; Kiryutin,B.; Lipman,D.J.; Tatusova,T.
EPI415485	PA	United States	2011-Aug-07	EPI_ISL_133897	A/swine/Ohio/11SW146/2011		Import from public-domain	Wentworth,D.E.; Dugan,V.; Halpin,R.A.; Lin,X.; Bera,J.; Wester,E.; Ghedin,E.; Fedorova,N.; Tsitrin,T.; McLellan,M.; Stockwell,T.; Amedeo,P.; Appalla,L.; Bishop,B.; Edworthy,P.; Gupta,N.; Hoover,J.; Katzel,D.; Li,K.; Schobel,S.; Shrivastava,S.; Thovarai,V.; Wang,S.; Slemons,R.D.; Bowman,A.S.; Nolting,J.M.; Bao,Y.; Sanders,R.; Dernovoy,D.; Kiryutin,B.; Lipman,D.J.; Tatusova,T.
EPI415568	PA	United States	2011-Aug-08	EPI_ISL_133907	A/swine/Ohio/11SW174/2011		Import from public-domain	Wentworth,D.E.; Dugan,V.; Halpin,R.A.; Lin,X.; Bera,J.; Wester,E.; Ghedin,E.; Fedorova,N.; Tsitrin,T.; McLellan,M.; Stockwell,T.; Amedeo,P.; Appalla,L.; Bishop,B.; Edworthy,P.; Gupta,N.; Hoover,J.; Katzel,D.; Li,K.; Schobel,S.; Shrivastava,S.; Thovarai,V.; Wang,S.; Slemons,R.D.; Bowman,A.S.; Nolting,J.M.; Bao,Y.; Sanders,R.; Dernovoy,D.; Kiryutin,B.; Lipman,D.J.; Tatusova,T.
EPI415671	PA	United States	2011-Aug-08	EPI_ISL_133919	A/swine/Ohio/11SW192/2011		Import from public-domain	Wentworth,D.E.; Dugan,V.; Halpin,R.A.; Lin,X.; Bera,J.; Wester,E.; Ghedin,E.; Fedorova,N.; Tsitrin,T.; McLellan,M.; Stockwell,T.; Amedeo,P.; Appalla,L.; Bishop,B.; Edworthy,P.; Gupta,N.; Hoover,J.; Katzel,D.; Li,K.; Schobel,S.; Shrivastava,S.; Thovarai,V.; Wang,S.; Slemons,R.D.; Bowman,A.S.; Nolting,J.M.; Bao,Y.; Sanders,R.; Dernovoy,D.; Kiryutin,B.; Lipman,D.J.; Tatusova,T.
EPI415724	PA	United States	2011-Aug-12	EPI_ISL_133925	A/swine/Ohio/11SW202/2011		Import from public-domain	Wentworth,D.E.; Dugan,V.; Halpin,R.A.; Lin,X.; Bera,J.; Wester,E.; Ghedin,E.; Fedorova,N.; Tsitrin,T.; McLellan,M.; Stockwell,T.; Amedeo,P.; Appalla,L.; Bishop,B.; Edworthy,P.; Gupta,N.; Hoover,J.; Katzel,D.; Li,K.; Schobel,S.; Shrivastava,S.; Thovarai,V.; Wang,S.; Slemons,R.D.; Bowman,A.S.; Nolting,J.M.; Bao,Y.; Sanders,R.; Dernovoy,D.; Kiryutin,B.; Lipman,D.J.; Tatusova,T.
EPI415741	PA	United States	2011-Aug-12	EPI_ISL_133927	A/swine/Ohio/11SW204/2011		Import from public-domain	Wentworth,D.E.; Dugan,V.; Halpin,R.A.; Lin,X.; Bera,J.; Wester,E.; Ghedin,E.; Fedorova,N.; Tsitrin,T.; McLellan,M.; Stockwell,T.; Amedeo,P.; Appalla,L.; Bishop,B.; Edworthy,P.; Gupta,N.; Hoover,J.; Katzel,D.; Li,K.; Schobel,S.; Shrivastava,S.; Thovarai,V.; Wang,S.; Slemons,R.D.; Bowman,A.S.; Nolting,J.M.; Bao,Y.; Sanders,R.; Dernovoy,D.; Kiryutin,B.; Lipman,D.J.; Tatusova,T.
EPI415749	PA	United States	2011-Aug-12	EPI_ISL_133928	A/swine/Ohio/11SW205/2011		Import from public-domain	Wentworth,D.E.; Dugan,V.; Halpin,R.A.; Lin,X.; Bera,J.; Wester,E.; Ghedin,E.; Fedorova,N.; Tsitrin,T.; McLellan,M.; Stockwell,T.; Amedeo,P.; Appalla,L.; Bishop,B.; Edworthy,P.; Gupta,N.; Hoover,J.; Katzel,D.; Li,K.; Schobel,S.; Shrivastava,S.; Thovarai,V.; Wang,S.; Slemons,R.D.; Bowman,A.S.; Nolting,J.M.; Nelson,S.; Bao,Y.; Sanders,R.; Dernovoy,D.; Kiryutin,B.; Lipman,D.J.; Tatusova,T.
EPI415766	PA	United States	2011-Aug-12	EPI_ISL_133930	A/swine/Ohio/11SW207/2011		Import from public-domain	Wentworth,D.E.; Dugan,V.; Halpin,R.A.; Lin,X.; Bera,J.; Wester,E.; Ghedin,E.; Fedorova,N.; Tsitrin,T.; McLellan,M.; Stockwell,T.; Amedeo,P.; Appalla,L.; Bishop,B.; Edworthy,P.; Gupta,N.; Hoover,J.; Katzel,D.; Li,K.; Schobel,S.; Shrivastava,S.; Thovarai,V.; Wang,S.; Slemons,R.D.; Bowman,A.S.; Nolting,J.M.; Nelson,S.; Bao,Y.; Sanders,R.; Dernovoy,D.; Kiryutin,B.; Lipman,D.J.; Tatusova,T.
EPI415783	PA	United States	2011-Aug-12	EPI_ISL_133932	A/swine/Ohio/11SW210/2011		Import from public-domain	Wentworth,D.E.; Dugan,V.; Halpin,R.A.; Lin,X.; Bera,J.; Wester,E.; Ghedin,E.; Fedorova,N.; Tsitrin,T.; McLellan,M.; Stockwell,T.; Amedeo,P.; Appalla,L.; Bishop,B.; Edworthy,P.; Gupta,N.; Hoover,J.; Katzel,D.; Li,K.; Schobel,S.; Shrivastava,S.; Thovarai,V.; Wang,S.; Slemons,R.D.; Bowman,A.S.; Nolting,J.M.; Nelson,S.; Bao,Y.; Sanders,R.; Dernovoy,D.; Kiryutin,B.; Lipman,D.J.; Tatusova,T.
EPI415808	PA	United States	2011-Aug-12	EPI_ISL_133935	A/swine/Ohio/11SW215/2011		Import from public-domain	Wentworth,D.E.; Dugan,V.; Halpin,R.A.; Lin,X.; Bera,J.; Wester,E.; Ghedin,E.; Fedorova,N.; Tsitrin,T.; McLellan,M.; Stockwell,T.; Amedeo,P.; Appalla,L.; Bishop,B.; Edworthy,P.; Gupta,N.; Hoover,J.; Katzel,D.; Li,K.; Schobel,S.; Shrivastava,S.; Thovarai,V.; Wang,S.; Slemons,R.D.; Bowman,A.S.; Nolting,J.M.; Nelson,S.; Bao,Y.; Sanders,R.; Dernovoy,D.; Kiryutin,B.; Lipman,D.J.; Tatusova,T.
EPI415816	PA	United States	2011-Aug-12	EPI_ISL_133936	A/swine/Ohio/11SW216/2011		Import from public-domain	Wentworth,D.E.; Dugan,V.; Halpin,R.A.; Lin,X.; Bera,J.; Wester,E.; Ghedin,E.; Fedorova,N.; Tsitrin,T.; McLellan,M.; Stockwell,T.; Amedeo,P.; Appalla,L.; Bishop,B.; Edworthy,P.; Gupta,N.; Hoover,J.; Katzel,D.; Li,K.; Schobel,S.; Shrivastava,S.; Thovarai,V.; Wang,S.; Slemons,R.D.; Bowman,A.S.; Nolting,J.M.; Bao,Y.; Sanders,R.; Dernovoy,D.; Kiryutin,B.; Lipman,D.J.; Tatusova,T.
EPI415842	PA	United States	2011-Aug-12	EPI_ISL_133939	A/swine/Ohio/11SW220/2011		Import from public-domain	Wentworth,D.E.; Dugan,V.; Halpin,R.A.; Lin,X.; Bera,J.; Wester,E.; Ghedin,E.; Fedorova,N.; Tsitrin,T.; McLellan,M.; Stockwell,T.; Amedeo,P.; Appalla,L.; Bishop,B.; Edworthy,P.; Gupta,N.; Hoover,J.; Katzel,D.; Li,K.; Schobel,S.; Shrivastava,S.; Thovarai,V.; Wang,S.; Slemons,R.D.; Bowman,A.S.; Nolting,J.M.; Nelson,S.; Bao,Y.; Sanders,R.; Dernovoy,D.; Kiryutin,B.; Lipman,D.J.; Tatusova,T.
EPI415849	PA	United States	2011-Aug-18	EPI_ISL_133940	A/swine/Ohio/11SW221/2011		Import from public-domain	Wentworth,D.E.; Dugan,V.; Halpin,R.A.; Lin,X.; Bera,J.; Wester,E.; Ghedin,E.; Fedorova,N.; Tsitrin,T.; McLellan,M.; Stockwell,T.; Amedeo,P.; Appalla,L.; Bishop,B.; Edworthy,P.; Gupta,N.; Hoover,J.; Katzel,D.; Li,K.; Schobel,S.; Shrivastava,S.; Thovarai,V.; Wang,S.; Slemons,R.D.; Bowman,A.S.; Nolting,J.M.; Bao,Y.; Sanders,R.; Dernovoy,D.; Kiryutin,B.; Lipman,D.J.; Tatusova,T.
EPI415857	PA	United States	2011-Aug-18	EPI_ISL_133941	A/swine/Ohio/11SW224/2011		Import from public-domain	Wentworth,D.E.; Dugan,V.; Halpin,R.A.; Lin,X.; Bera,J.; Wester,E.; Ghedin,E.; Fedorova,N.; Tsitrin,T.; McLellan,M.; Stockwell,T.; Amedeo,P.; Appalla,L.; Bishop,B.; Edworthy,P.; Gupta,N.; Hoover,J.; Katzel,D.; Li,K.; Schobel,S.; Shrivastava,S.; Thovarai,V.; Wang,S.; Slemons,R.D.; Bowman,A.S.; Nolting,J.M.; Nelson,S.; Bao,Y.; Sanders,R.; Dernovoy,D.; Kiryutin,B.; Lipman,D.J.; Tatusova,T.
EPI415866	PA	United States	2011-Aug-18	EPI_ISL_133942	A/swine/Ohio/11SW225/2011		Import from public-domain	Wentworth,D.E.; Dugan,V.; Halpin,R.A.; Lin,X.; Bera,J.; Wester,E.; Ghedin,E.; Fedorova,N.; Tsitrin,T.; McLellan,M.; Stockwell,T.; Amedeo,P.; Appalla,L.; Bishop,B.; Edworthy,P.; Gupta,N.; Hoover,J.; Katzel,D.; Li,K.; Schobel,S.; Shrivastava,S.; Thovarai,V.; Wang,S.; Slemons,R.D.; Bowman,A.S.; Nolting,J.M.; Bao,Y.; Sanders,R.; Dernovoy,D.; Kiryutin,B.; Lipman,D.J.; Tatusova,T.
EPI415892	PA	United States	2011-Aug-18	EPI_ISL_133945	A/swine/Ohio/11SW228/2011		Import from public-domain	Wentworth,D.E.; Dugan,V.; Halpin,R.A.; Lin,X.; Bera,J.; Wester,E.; Ghedin,E.; Fedorova,N.; Tsitrin,T.; McLellan,M.; Stockwell,T.; Amedeo,P.; Appalla,L.; Bishop,B.; Edworthy,P.; Gupta,N.; Hoover,J.; Katzel,D.; Li,K.; Schobel,S.; Shrivastava,S.; Thovarai,V.; Wang,S.; Slemons,R.D.; Bowman,A.S.; Nolting,J.M.; Nelson,S.; Bao,Y.; Sanders,R.; Dernovoy,D.; Kiryutin,B.; Lipman,D.J.; Tatusova,T.
EPI415900	PA	United States	2011-Aug-18	EPI_ISL_133946	A/swine/Ohio/11SW229/2011		Import from public-domain	Wentworth,D.E.; Dugan,V.; Halpin,R.A.; Lin,X.; Bera,J.; Wester,E.; Ghedin,E.; Fedorova,N.; Tsitrin,T.; McLellan,M.; Stockwell,T.; Amedeo,P.; Appalla,L.; Bishop,B.; Edworthy,P.; Gupta,N.; Hoover,J.; Katzel,D.; Li,K.; Schobel,S.; Shrivastava,S.; Thovarai,V.; Wang,S.; Slemons,R.D.; Bowman,A.S.; Nolting,J.M.; Bao,Y.; Sanders,R.; Dernovoy,D.; Kiryutin,B.; Lipman,D.J.; Tatusova,T.
EPI415908	PA	United States	2011-Aug-18	EPI_ISL_133947	A/swine/Ohio/11SW231/2011		Import from public-domain	Wentworth,D.E.; Dugan,V.; Halpin,R.A.; Lin,X.; Bera,J.; Wester,E.; Ghedin,E.; Fedorova,N.; Tsitrin,T.; McLellan,M.; Stockwell,T.; Amedeo,P.; Appalla,L.; Bishop,B.; Edworthy,P.; Gupta,N.; Hoover,J.; Katzel,D.; Li,K.; Schobel,S.; Shrivastava,S.; Thovarai,V.; Wang,S.; Slemons,R.D.; Bowman,A.S.; Nolting,J.M.; Nelson,S.; Bao,Y.; Sanders,R.; Dernovoy,D.; Kiryutin,B.; Lipman,D.J.; Tatusova,T.
EPI415914	PA	United States	2011-Aug-18	EPI_ISL_133948	A/swine/Ohio/11SW232/2011		Import from public-domain	Wentworth,D.E.; Dugan,V.; Halpin,R.A.; Lin,X.; Bera,J.; Wester,E.; Ghedin,E.; Fedorova,N.; Tsitrin,T.; McLellan,M.; Stockwell,T.; Amedeo,P.; Appalla,L.; Bishop,B.; Edworthy,P.; Gupta,N.; Hoover,J.; Katzel,D.; Li,K.; Schobel,S.; Shrivastava,S.; Thovarai,V.; Wang,S.; Slemons,R.D.; Bowman,A.S.; Nolting,J.M.; Bao,Y.; Sanders,R.; Dernovoy,D.; Kiryutin,B.; Lipman,D.J.; Tatusova,T.
EPI415922	PA	United States	2011-Aug-18	EPI_ISL_133949	A/swine/Ohio/11SW234/2011		Import from public-domain	Wentworth,D.E.; Dugan,V.; Halpin,R.A.; Lin,X.; Bera,J.; Wester,E.; Ghedin,E.; Fedorova,N.; Tsitrin,T.; McLellan,M.; Stockwell,T.; Amedeo,P.; Appalla,L.; Bishop,B.; Edworthy,P.; Gupta,N.; Hoover,J.; Katzel,D.; Li,K.; Schobel,S.; Shrivastava,S.; Thovarai,V.; Wang,S.; Slemons,R.D.; Bowman,A.S.; Nolting,J.M.; Nelson,S.; Bao,Y.; Sanders,R.; Dernovoy,D.; Kiryutin,B.; Lipman,D.J.; Tatusova,T.
EPI415930	PA	United States	2011-Aug-18	EPI_ISL_133950	A/swine/Ohio/11SW235/2011		Import from public-domain	Wentworth,D.E.; Dugan,V.; Halpin,R.A.; Lin,X.; Bera,J.; Wester,E.; Ghedin,E.; Fedorova,N.; Tsitrin,T.; McLellan,M.; Stockwell,T.; Amedeo,P.; Appalla,L.; Bishop,B.; Edworthy,P.; Gupta,N.; Hoover,J.; Katzel,D.; Li,K.; Schobel,S.; Shrivastava,S.; Thovarai,V.; Wang,S.; Slemons,R.D.; Bowman,A.S.; Nolting,J.M.; Bao,Y.; Sanders,R.; Dernovoy,D.; Kiryutin,B.; Lipman,D.J.; Tatusova,T.
EPI415938	PA	United States	2011-Aug-18	EPI_ISL_133951	A/swine/Ohio/11SW236/2011		Import from public-domain	Wentworth,D.E.; Dugan,V.; Halpin,R.A.; Lin,X.; Bera,J.; Wester,E.; Ghedin,E.; Fedorova,N.; Tsitrin,T.; McLellan,M.; Stockwell,T.; Amedeo,P.; Appalla,L.; Bishop,B.; Edworthy,P.; Gupta,N.; Hoover,J.; Katzel,D.; Li,K.; Schobel,S.; Shrivastava,S.; Thovarai,V.; Wang,S.; Slemons,R.D.; Bowman,A.S.; Nolting,J.M.; Nelson,S.; Bao,Y.; Sanders,R.; Dernovoy,D.; Kiryutin,B.; Lipman,D.J.; Tatusova,T.
EPI415946	PA	United States	2011-Aug-18	EPI_ISL_133952	A/swine/Ohio/11SW237/2011		Import from public-domain	Wentworth,D.E.; Dugan,V.; Halpin,R.A.; Lin,X.; Bera,J.; Wester,E.; Ghedin,E.; Fedorova,N.; Tsitrin,T.; McLellan,M.; Stockwell,T.; Amedeo,P.; Appalla,L.; Bishop,B.; Edworthy,P.; Gupta,N.; Hoover,J.; Katzel,D.; Li,K.; Schobel,S.; Shrivastava,S.; Thovarai,V.; Wang,S.; Slemons,R.D.; Bowman,A.S.; Nolting,J.M.; Bao,Y.; Sanders,R.; Dernovoy,D.; Kiryutin,B.; Lipman,D.J.; Tatusova,T.
EPI415954	PA	United States	2011-Aug-18	EPI_ISL_133953	A/swine/Ohio/11SW239/2011		Import from public-domain	Wentworth,D.E.; Dugan,V.; Halpin,R.A.; Lin,X.; Bera,J.; Wester,E.; Ghedin,E.; Fedorova,N.; Tsitrin,T.; McLellan,M.; Stockwell,T.; Amedeo,P.; Appalla,L.; Bishop,B.; Edworthy,P.; Gupta,N.; Hoover,J.; Katzel,D.; Li,K.; Schobel,S.; Shrivastava,S.; Thovarai,V.; Wang,S.; Slemons,R.D.; Bowman,A.S.; Nolting,J.M.; Nelson,S.; Bao,Y.; Sanders,R.; Dernovoy,D.; Kiryutin,B.; Lipman,D.J.; Tatusova,T.
EPI415962	PA	United States	2011-Aug-18	EPI_ISL_133954	A/swine/Ohio/11SW240/2011		Import from public-domain	Wentworth,D.E.; Dugan,V.; Halpin,R.A.; Lin,X.; Bera,J.; Wester,E.; Ghedin,E.; Fedorova,N.; Tsitrin,T.; McLellan,M.; Stockwell,T.; Amedeo,P.; Appalla,L.; Bishop,B.; Edworthy,P.; Gupta,N.; Hoover,J.; Katzel,D.; Li,K.; Schobel,S.; Shrivastava,S.; Thovarai,V.; Wang,S.; Slemons,R.D.; Bowman,A.S.; Nolting,J.M.; Bao,Y.; Sanders,R.; Dernovoy,D.; Kiryutin,B.; Lipman,D.J.; Tatusova,T.
EPI467763	PA	United States	2012-Dec-01	EPI_ISL_134287	A/swine/Iowa/A01432230/2012		Import from public-domain	Lin,K.; Haney,D.M.; Kurth,L.K.; Zhang,J.
EPI424080	PA	United States	2012-Sep-27	EPI_ISL_135961	A/swine/Michigan/A01259001/2012		Import from public-domain	USDA Swine Surveillance,A.
EPI854895	PA	United States	2012-Dec-01	EPI_ISL_136566	A/swine/Oklahoma/A01432269/2012		Import from public-domain	Lin,K.; Haney,D.M.; Kurth,L.K.; Zhang,J.
EPI889244	PA	United States	2013-Jan-14	EPI_ISL_136649	A/swine/Minnesota/A01444719/2013		Import from public-domain	Culhane,M.
EPI893587	PA	United States	2013-Jan-09	EPI_ISL_136650	A/swine/Nebraska/A01444489/2013		Import from public-domain	Culhane,M.
EPI893562	PA	United States	2013-Jan-08	EPI_ISL_136651	A/swine/Illinois/A01444513/2013		Import from public-domain	Culhane,M.
EPI893634	PA	United States	2013-Jan-07	EPI_ISL_136653	A/swine/Illinois/A01444496/2013		Import from public-domain	Culhane,M.
EPI1908911	PA	United States	2013-Jan-15	EPI_ISL_136654	A/swine/Missouri/A01444664/2013		Import from public-domain	Culhane,M.
EPI893651	PA	United States	2013-Jan-22	EPI_ISL_137561	A/swine/Missouri/A01444795/2013		Import from public-domain	Culhane,M.
EPI854891	PA	United States	2013-Jan-01	EPI_ISL_138207	A/swine/Missouri/A01432397/2013		Import from public-domain	Lin,K.; Haney,D.M.; Kurth,L.K.; Zhang,J.
EPI547644	PA	United States	2013-Feb-21	EPI_ISL_139266	A/swine/Minnesota/A01445762/2013		Import from public-domain
EPI547645	PA	United States	2013-Feb-25	EPI_ISL_139268	A/swine/Nebraska/A01445765/2013		Import from public-domain
EPI547647	PA	United States	2013-Feb-25	EPI_ISL_139271	A/swine/Iowa/A01445788/2013		Import from public-domain
EPI549745	PA	United States	2012-Dec-24	EPI_ISL_141391	A/swine/Kansas/12-164540/2012		Import from public-domain	Ma,W.; Ma,J.; Hesse,R.; Bai,J.
EPI893638	PA	United States	2013-Apr-01	EPI_ISL_142222	A/swine/North Carolina/A01432660/2013		Import from public-domain	Lin,K.; Barnes,K.J.; Schulz,L.M.; Zhang,J.
EPI457076	PA	Korea, Republic of	2011-Dec-05	EPI_ISL_142690	A/swine/Korea/CY12-03/2011		Import from public-domain	Pascua,P.N.Q.; Lim,G.-J.; Choi,E.H.; Song,M.-S.; Kwon,H.-I.; Park,S.-J.; Baek,Y.H.; Kim,E.-H.; Kim,K.; Decano,A.G.; Lee,B.-J.; Kim,C.J.; Hong,S.-P.; Choi,Y.-K.
EPI854906	PA	United States	2013-Apr-16	EPI_ISL_142733	A/swine/Nebraska/A01379861/2013		Import from public-domain	Culhane,M.
EPI457223	PA	Korea, Republic of	2013-Apr-23	EPI_ISL_142739	A/swine/Korea/CY0423-12/2013		Import from public-domain	Pascua,P.N.Q.; Lim,G.-J.; Kim,Y.-I.; Kwon,H.-I.; Park,S.-J.; Kim,E.-H.; Kim,S.-M.; Decano,A.G.; Choi,E.-J.; Jeon,H.-Y.; Choi,Y.-K.
EPI457229	PA	Korea, Republic of	2013-Apr-23	EPI_ISL_142741	A/swine/Korea/CY0423-33/2013		Import from public-domain	Pascua,P.N.Q.; Lim,G.-J.; Kim,Y.-I.; Kwon,H.-I.; Park,S.-J.; Kim,E.-H.; Kim,S.-M.; Decano,A.G.; Choi,E.-J.; Jeon,H.-Y.; Choi,Y.-K.
EPI457391	PA	Japan	2012-Jan-13	EPI_ISL_142837	A/swine/Gunma/1/2012		Import from public-domain	Kobayashi,M.; Yokota,Y.; Ishioka,T.; Kageyama,T.; Ikuy o,T.; Kimura,H.; Tashiro,M.; Kozawa,K.
EPI893277	PA	United States	2013-May-14	EPI_ISL_143444	A/swine/Nebraska/A01380652/2013		Import from public-domain	Culhane,M.
EPI461396	PA	United States	2011-Aug-31	EPI_ISL_143869	A/swine/Ohio/11SW190/2011		Import from public-domain	Bowman,A.S.; Nelson,S.W.; Nolting,J.M.; Slemons,R.D.; Sreevatsan,S.
EPI461399	PA	United States	2011-Aug-31	EPI_ISL_143870	A/swine/Ohio/11SW238/2011		Import from public-domain	Bowman,A.S.; Nelson,S.W.; Nolting,J.M.; Slemons,R.D.; Sreevatsan,S.
EPI461443	PA	United States	2011-Aug-31	EPI_ISL_143874	A/swine/Ohio/11SW149/2011		Import from public-domain	Bowman,A.S.; Nelson,S.W.; Nolting,J.M.; Slemons,R.D.; Sreevatsan,S.
EPI893582	PA	United States	2013-Aug-01	EPI_ISL_145690	A/swine/North Carolina/A01432952/2013		Import from public-domain	Lin,K.; Barnes,K.J.; Zhang,J.
EPI467506	PA	United States	2012-Jun-14	EPI_ISL_145705	A/swine/Illinois/A00857328/2012		Import from public-domain
EPI467509	PA	United States	2012-Jun-14	EPI_ISL_145706	A/swine/Illinois/A00857325/2012		Import from public-domain
EPI690506	PA	United States	2013-Jan-01	EPI_ISL_145746	A/swine/Missouri/A01432837/2013		Import from public-domain
EPI485968	PA	United States	2013-Feb-26	EPI_ISL_150099	A/swine/Iowa/13B092/2013		Import from public-domain	Huber,V.C.; Brunick,C.; Ingebrigtson,M.
EPI485995	PA	United States	2013-Mar-26	EPI_ISL_150109	A/swine/Iowa/13C094/2013		Import from public-domain	Huber,V.C.; Brunick,C.; Weber,C.; Hansen,A.; Broders,C.
EPI488332	PA	United States	2006-Jun-21	EPI_ISL_150839	A/swine/Texas/SG1250/2006		Import from public-domain	Wentworth,D.E.; Dugan,V.; Halpin,R.A.; Lin,X.; Bera,J.; Wester,E.; Ghedin,E.; Fedorova,N.; Tsitrin,T.; McLellan,M.; Stockwell,T.; Amedeo,P.; Appalla,L.; Bishop,B.; Edworthy,P.; Gupta,N.; Hoover,J.; Katzel,D.; Li,K.; Schobel,S.; Shrivastava,S.; Thovarai,V.; Wang,S.; Detmer,S.; Bao,Y.; Sanders,R.; Dernovoy,D.; Kiryutin,B.; Lipman,D.J.; Tatusova,T.
EPI488333	PA	United States	2006-Jun-22	EPI_ISL_150840	A/swine/North Carolina/01169/2006		Import from public-domain	Wentworth,D.E.; Dugan,V.; Halpin,R.A.; Lin,X.; Bera,J.; Wester,E.; Ghedin,E.; Fedorova,N.; Tsitrin,T.; McLellan,M.; Stockwell,T.; Amedeo,P.; Appalla,L.; Bishop,B.; Edworthy,P.; Gupta,N.; Hoover,J.; Katzel,D.; Li,K.; Schobel,S.; Shrivastava,S.; Thovarai,V.; Wang,S.; Detmer,S.; Bao,Y.; Sanders,R.; Dernovoy,D.; Kiryutin,B.; Lipman,D.J.; Tatusova,T.
EPI488339	PA	United States	2006-Nov-02	EPI_ISL_150846	A/swine/Texas/01308/2006		Import from public-domain	Wentworth,D.E.; Dugan,V.; Halpin,R.A.; Lin,X.; Bera,J.; Wester,E.; Ghedin,E.; Fedorova,N.; Tsitrin,T.; McLellan,M.; Stockwell,T.; Amedeo,P.; Appalla,L.; Bishop,B.; Edworthy,P.; Gupta,N.; Hoover,J.; Katzel,D.; Li,K.; Schobel,S.; Shrivastava,S.; Thovarai,V.; Wang,S.; Detmer,S.; Bao,Y.; Sanders,R.; Dernovoy,D.; Kiryutin,B.; Lipman,D.J.; Tatusova,T.
EPI488366	PA	United States	2007-Aug-23	EPI_ISL_150873	A/swine/Oklahoma/01741/2007		Import from public-domain	Wentworth,D.E.; Dugan,V.; Halpin,R.A.; Lin,X.; Bera,J.; Wester,E.; Ghedin,E.; Fedorova,N.; Tsitrin,T.; McLellan,M.; Stockwell,T.; Amedeo,P.; Appalla,L.; Bishop,B.; Edworthy,P.; Gupta,N.; Hoover,J.; Katzel,D.; Li,K.; Schobel,S.; Shrivastava,S.; Thovarai,V.; Wang,S.; Detmer,S.; Bao,Y.; Sanders,R.; Dernovoy,D.; Kiryutin,B.; Lipman,D.J.; Tatusova,T.
EPI488368	PA	United States	2007-Mar-08	EPI_ISL_150875	A/swine/Texas/01492/2007		Import from public-domain	Wentworth,D.E.; Dugan,V.; Halpin,R.A.; Lin,X.; Bera,J.; Wester,E.; Ghedin,E.; Fedorova,N.; Tsitrin,T.; McLellan,M.; Stockwell,T.; Amedeo,P.; Appalla,L.; Bishop,B.; Edworthy,P.; Gupta,N.; Hoover,J.; Katzel,D.; Li,K.; Schobel,S.; Shrivastava,S.; Thovarai,V.; Wang,S.; Detmer,S.; Bao,Y.; Sanders,R.; Dernovoy,D.; Kiryutin,B.; Lipman,D.J.; Tatusova,T.
EPI488378	PA	United States	2007-May-01	EPI_ISL_150885	A/swine/Minnesota/01604/2007		Import from public-domain	Wentworth,D.E.; Dugan,V.; Halpin,R.A.; Lin,X.; Bera,J.; Wester,E.; Ghedin,E.; Fedorova,N.; Tsitrin,T.; McLellan,M.; Stockwell,T.; Amedeo,P.; Appalla,L.; Bishop,B.; Edworthy,P.; Gupta,N.; Hoover,J.; Katzel,D.; Li,K.; Schobel,S.; Shrivastava,S.; Thovarai,V.; Wang,S.; Detmer,S.; Bao,Y.; Sanders,R.; Dernovoy,D.; Kiryutin,B.; Lipman,D.J.; Tatusova,T.
EPI488382	PA	United States	2008-Apr-02	EPI_ISL_150889	A/swine/Oklahoma/02107/2008		Import from public-domain	Wentworth,D.E.; Dugan,V.; Halpin,R.A.; Lin,X.; Bera,J.; Wester,E.; Ghedin,E.; Fedorova,N.; Tsitrin,T.; McLellan,M.; Stockwell,T.; Amedeo,P.; Appalla,L.; Bishop,B.; Edworthy,P.; Gupta,N.; Hoover,J.; Katzel,D.; Li,K.; Schobel,S.; Shrivastava,S.; Thovarai,V.; Wang,S.; Detmer,S.; Bao,Y.; Sanders,R.; Dernovoy,D.; Kiryutin,B.; Lipman,D.J.; Tatusova,T.
EPI488385	PA	United States	2008-Feb-29	EPI_ISL_150892	A/swine/Oklahoma/02056/2008		Import from public-domain	Wentworth,D.E.; Dugan,V.; Halpin,R.A.; Lin,X.; Bera,J.; Wester,E.; Ghedin,E.; Fedorova,N.; Tsitrin,T.; McLellan,M.; Stockwell,T.; Amedeo,P.; Appalla,L.; Bishop,B.; Edworthy,P.; Gupta,N.; Hoover,J.; Katzel,D.; Li,K.; Schobel,S.; Shrivastava,S.; Thovarai,V.; Wang,S.; Detmer,S.; Bao,Y.; Sanders,R.; Dernovoy,D.; Kiryutin,B.; Lipman,D.J.; Tatusova,T.
EPI488414	PA	United States	2008-Jul-30	EPI_ISL_150921	A/swine/North Carolina/02249/2008		Import from public-domain	Wentworth,D.E.; Dugan,V.; Halpin,R.A.; Lin,X.; Bera,J.; Wester,E.; Ghedin,E.; Fedorova,N.; Tsitrin,T.; McLellan,M.; Stockwell,T.; Amedeo,P.; Appalla,L.; Bishop,B.; Edworthy,P.; Gupta,N.; Hoover,J.; Katzel,D.; Li,K.; Schobel,S.; Shrivastava,S.; Thovarai,V.; Wang,S.; Detmer,S.; Bao,Y.; Sanders,R.; Dernovoy,D.; Kiryutin,B.; Lipman,D.J.; Tatusova,T.
EPI488425	PA	United States	2009-Jan-30	EPI_ISL_150932	A/swine/Kentucky/02564/2009		Import from public-domain	Wentworth,D.E.; Dugan,V.; Halpin,R.A.; Lin,X.; Bera,J.; Wester,E.; Ghedin,E.; Fedorova,N.; Tsitrin,T.; McLellan,M.; Stockwell,T.; Amedeo,P.; Appalla,L.; Bishop,B.; Edworthy,P.; Gupta,N.; Hoover,J.; Katzel,D.; Li,K.; Schobel,S.; Shrivastava,S.; Thovarai,V.; Wang,S.; Detmer,S.; Bao,Y.; Sanders,R.; Dernovoy,D.; Kiryutin,B.; Lipman,D.J.; Tatusova,T.
EPI488426	PA	United States	2009-Feb-10	EPI_ISL_150933	A/swine/Kentucky/02573/2009		Import from public-domain	Wentworth,D.E.; Dugan,V.; Halpin,R.A.; Lin,X.; Bera,J.; Wester,E.; Ghedin,E.; Fedorova,N.; Tsitrin,T.; McLellan,M.; Stockwell,T.; Amedeo,P.; Appalla,L.; Bishop,B.; Edworthy,P.; Gupta,N.; Hoover,J.; Katzel,D.; Li,K.; Schobel,S.; Shrivastava,S.; Thovarai,V.; Wang,S.; Detmer,S.; Bao,Y.; Sanders,R.; Dernovoy,D.; Kiryutin,B.; Lipman,D.J.; Tatusova,T.
EPI488436	PA	United States	2010-Jan-13	EPI_ISL_150943	A/swine/North Carolina/SG1357/2010		Import from public-domain	Wentworth,D.E.; Dugan,V.; Halpin,R.A.; Lin,X.; Bera,J.; Wester,E.; Ghedin,E.; Fedorova,N.; Tsitrin,T.; McLellan,M.; Stockwell,T.; Amedeo,P.; Appalla,L.; Bishop,B.; Edworthy,P.; Gupta,N.; Hoover,J.; Katzel,D.; Li,K.; Schobel,S.; Shrivastava,S.; Thovarai,V.; Wang,S.; Detmer,S.; Bao,Y.; Sanders,R.; Dernovoy,D.; Kiryutin,B.; Lipman,D.J.; Tatusova,T.
EPI488438	PA	United States	2010-Apr-21	EPI_ISL_150945	A/swine/North Carolina/SG1360/2010		Import from public-domain	Wentworth,D.E.; Dugan,V.; Halpin,R.A.; Lin,X.; Bera,J.; Wester,E.; Ghedin,E.; Fedorova,N.; Tsitrin,T.; McLellan,M.; Stockwell,T.; Amedeo,P.; Appalla,L.; Bishop,B.; Edworthy,P.; Gupta,N.; Hoover,J.; Katzel,D.; Li,K.; Schobel,S.; Shrivastava,S.; Thovarai,V.; Wang,S.; Detmer,S.; Bao,Y.; Sanders,R.; Dernovoy,D.; Kiryutin,B.; Lipman,D.J.; Tatusova,T.
EPI488478	PA	United States	2010-Oct-29	EPI_ISL_150985	A/swine/North Carolina/SG1365/2010		Import from public-domain	Wentworth,D.E.; Dugan,V.; Halpin,R.A.; Lin,X.; Bera,J.; Wester,E.; Ghedin,E.; Fedorova,N.; Tsitrin,T.; McLellan,M.; Stockwell,T.; Amedeo,P.; Appalla,L.; Bishop,B.; Edworthy,P.; Gupta,N.; Hoover,J.; Katzel,D.; Li,K.; Schobel,S.; Shrivastava,S.; Thovarai,V.; Wang,S.; Detmer,S.; Bao,Y.; Sanders,R.; Dernovoy,D.; Kiryutin,B.; Lipman,D.J.; Tatusova,T.
EPI488479	PA	United States	2010-Nov-23	EPI_ISL_150986	A/swine/Minnesota/SG1370/2010		Import from public-domain	Wentworth,D.E.; Dugan,V.; Halpin,R.A.; Lin,X.; Bera,J.; Wester,E.; Ghedin,E.; Fedorova,N.; Tsitrin,T.; McLellan,M.; Stockwell,T.; Amedeo,P.; Appalla,L.; Bishop,B.; Edworthy,P.; Gupta,N.; Hoover,J.; Katzel,D.; Li,K.; Schobel,S.; Shrivastava,S.; Thovarai,V.; Wang,S.; Detmer,S.; Bao,Y.; Sanders,R.; Dernovoy,D.; Kiryutin,B.; Lipman,D.J.; Tatusova,T.
EPI488480	PA	United States	2010-Sep-24	EPI_ISL_150987	A/swine/Minnesota/3128/2010		Import from public-domain	Wentworth,D.E.; Dugan,V.; Halpin,R.A.; Lin,X.; Bera,J.; Wester,E.; Ghedin,E.; Fedorova,N.; Tsitrin,T.; McLellan,M.; Stockwell,T.; Amedeo,P.; Appalla,L.; Bishop,B.; Edworthy,P.; Gupta,N.; Hoover,J.; Katzel,D.; Li,K.; Schobel,S.; Shrivastava,S.; Thovarai,V.; Wang,S.; Detmer,S.; Bao,Y.; Sanders,R.; Dernovoy,D.; Kiryutin,B.; Lipman,D.J.; Tatusova,T.
EPI488481	PA	United States	2011-Aug-17	EPI_ISL_150988	A/swine/Arkansas/SG1375/2011		Import from public-domain	Wentworth,D.E.; Dugan,V.; Halpin,R.A.; Lin,X.; Bera,J.; Wester,E.; Ghedin,E.; Fedorova,N.; Tsitrin,T.; McLellan,M.; Stockwell,T.; Amedeo,P.; Appalla,L.; Bishop,B.; Edworthy,P.; Gupta,N.; Hoover,J.; Katzel,D.; Li,K.; Schobel,S.; Shrivastava,S.; Thovarai,V.; Wang,S.; Detmer,S.; Bao,Y.; Sanders,R.; Dernovoy,D.; Kiryutin,B.; Lipman,D.J.; Tatusova,T.
EPI488482	PA	United States	2011-Jan-26	EPI_ISL_150989	A/swine/Arkansas/SG1376/2011		Import from public-domain	Wentworth,D.E.; Dugan,V.; Halpin,R.A.; Lin,X.; Bera,J.; Wester,E.; Ghedin,E.; Fedorova,N.; Tsitrin,T.; McLellan,M.; Stockwell,T.; Amedeo,P.; Appalla,L.; Bishop,B.; Edworthy,P.; Gupta,N.; Hoover,J.; Katzel,D.; Li,K.; Schobel,S.; Shrivastava,S.; Thovarai,V.; Wang,S.; Detmer,S.; Bao,Y.; Sanders,R.; Dernovoy,D.; Kiryutin,B.; Lipman,D.J.; Tatusova,T.
EPI488483	PA	United States	2011-Apr-29	EPI_ISL_150990	A/swine/Arkansas/SG1377/2011		Import from public-domain	Wentworth,D.E.; Dugan,V.; Halpin,R.A.; Lin,X.; Bera,J.; Wester,E.; Ghedin,E.; Fedorova,N.; Tsitrin,T.; McLellan,M.; Stockwell,T.; Amedeo,P.; Appalla,L.; Bishop,B.; Edworthy,P.; Gupta,N.; Hoover,J.; Katzel,D.; Li,K.; Schobel,S.; Shrivastava,S.; Thovarai,V.; Wang,S.; Detmer,S.; Bao,Y.; Sanders,R.; Dernovoy,D.; Kiryutin,B.; Lipman,D.J.; Tatusova,T.
EPI488484	PA	United States	2011-Jun-16	EPI_ISL_150991	A/swine/Arkansas/SG1378/2011		Import from public-domain	Wentworth,D.E.; Dugan,V.; Halpin,R.A.; Lin,X.; Bera,J.; Wester,E.; Ghedin,E.; Fedorova,N.; Tsitrin,T.; McLellan,M.; Stockwell,T.; Amedeo,P.; Appalla,L.; Bishop,B.; Edworthy,P.; Gupta,N.; Hoover,J.; Katzel,D.; Li,K.; Schobel,S.; Shrivastava,S.; Thovarai,V.; Wang,S.; Detmer,S.; Bao,Y.; Sanders,R.; Dernovoy,D.; Kiryutin,B.; Lipman,D.J.; Tatusova,T.
EPI488485	PA	United States	2011-Sep-01	EPI_ISL_150992	A/swine/Arkansas/SG1383/2011		Import from public-domain	Wentworth,D.E.; Dugan,V.; Halpin,R.A.; Lin,X.; Bera,J.; Wester,E.; Ghedin,E.; Fedorova,N.; Tsitrin,T.; McLellan,M.; Stockwell,T.; Amedeo,P.; Appalla,L.; Bishop,B.; Edworthy,P.; Gupta,N.; Hoover,J.; Katzel,D.; Li,K.; Schobel,S.; Shrivastava,S.; Thovarai,V.; Wang,S.; Detmer,S.; Bao,Y.; Sanders,R.; Dernovoy,D.; Kiryutin,B.; Lipman,D.J.; Tatusova,T.
EPI488486	PA	United States	2011-Jul-13	EPI_ISL_150993	A/swine/Arkansas/SG1384/2011		Import from public-domain	Wentworth,D.E.; Dugan,V.; Halpin,R.A.; Lin,X.; Bera,J.; Wester,E.; Ghedin,E.; Fedorova,N.; Tsitrin,T.; McLellan,M.; Stockwell,T.; Amedeo,P.; Appalla,L.; Bishop,B.; Edworthy,P.; Gupta,N.; Hoover,J.; Katzel,D.; Li,K.; Schobel,S.; Shrivastava,S.; Thovarai,V.; Wang,S.; Detmer,S.; Bao,Y.; Sanders,R.; Dernovoy,D.; Kiryutin,B.; Lipman,D.J.; Tatusova,T.
EPI488488	PA	United States	2011-Nov-04	EPI_ISL_150995	A/swine/Virginia/SG1386/2011		Import from public-domain	Wentworth,D.E.; Dugan,V.; Halpin,R.A.; Lin,X.; Bera,J.; Wester,E.; Ghedin,E.; Fedorova,N.; Tsitrin,T.; McLellan,M.; Stockwell,T.; Amedeo,P.; Appalla,L.; Bishop,B.; Edworthy,P.; Gupta,N.; Hoover,J.; Katzel,D.; Li,K.; Schobel,S.; Shrivastava,S.; Thovarai,V.; Wang,S.; Detmer,S.; Bao,Y.; Sanders,R.; Dernovoy,D.; Kiryutin,B.; Lipman,D.J.; Tatusova,T.
EPI488490	PA	United States	2011-Mar-25	EPI_ISL_150997	A/swine/North Carolina/SG1388/2011		Import from public-domain	Wentworth,D.E.; Dugan,V.; Halpin,R.A.; Lin,X.; Bera,J.; Wester,E.; Ghedin,E.; Fedorova,N.; Tsitrin,T.; McLellan,M.; Stockwell,T.; Amedeo,P.; Appalla,L.; Bishop,B.; Edworthy,P.; Gupta,N.; Hoover,J.; Katzel,D.; Li,K.; Schobel,S.; Shrivastava,S.; Thovarai,V.; Wang,S.; Detmer,S.; Bao,Y.; Sanders,R.; Dernovoy,D.; Kiryutin,B.; Lipman,D.J.; Tatusova,T.
EPI488491	PA	United States	2011-Mar-18	EPI_ISL_150998	A/swine/North Carolina/SG1389/2011		Import from public-domain	Wentworth,D.E.; Dugan,V.; Halpin,R.A.; Lin,X.; Bera,J.; Wester,E.; Ghedin,E.; Fedorova,N.; Tsitrin,T.; McLellan,M.; Stockwell,T.; Amedeo,P.; Appalla,L.; Bishop,B.; Edworthy,P.; Gupta,N.; Hoover,J.; Katzel,D.; Li,K.; Schobel,S.; Shrivastava,S.; Thovarai,V.; Wang,S.; Detmer,S.; Bao,Y.; Sanders,R.; Dernovoy,D.; Kiryutin,B.; Lipman,D.J.; Tatusova,T.
EPI488492	PA	United States	2011-Mar-30	EPI_ISL_150999	A/swine/North Carolina/SG1391/2011		Import from public-domain	Wentworth,D.E.; Dugan,V.; Halpin,R.A.; Lin,X.; Bera,J.; Wester,E.; Ghedin,E.; Fedorova,N.; Tsitrin,T.; McLellan,M.; Stockwell,T.; Amedeo,P.; Appalla,L.; Bishop,B.; Edworthy,P.; Gupta,N.; Hoover,J.; Katzel,D.; Li,K.; Schobel,S.; Shrivastava,S.; Thovarai,V.; Wang,S.; Detmer,S.; Bao,Y.; Sanders,R.; Dernovoy,D.; Kiryutin,B.; Lipman,D.J.; Tatusova,T.
EPI488494	PA	United States	2011-Mar-31	EPI_ISL_151001	A/swine/Indiana/04254/2011		Import from public-domain	Wentworth,D.E.; Dugan,V.; Halpin,R.A.; Lin,X.; Bera,J.; Wester,E.; Ghedin,E.; Fedorova,N.; Tsitrin,T.; McLellan,M.; Stockwell,T.; Amedeo,P.; Appalla,L.; Bishop,B.; Edworthy,P.; Gupta,N.; Hoover,J.; Katzel,D.; Li,K.; Schobel,S.; Shrivastava,S.; Thovarai,V.; Wang,S.; Detmer,S.; Bao,Y.; Sanders,R.; Dernovoy,D.; Kiryutin,B.; Lipman,D.J.; Tatusova,T.
EPI488496	PA	United States	2011-Oct-06	EPI_ISL_151003	A/swine/Minnesota/SG1402/2011		Import from public-domain	Wentworth,D.E.; Dugan,V.; Halpin,R.A.; Lin,X.; Bera,J.; Wester,E.; Ghedin,E.; Fedorova,N.; Tsitrin,T.; McLellan,M.; Stockwell,T.; Amedeo,P.; Appalla,L.; Bishop,B.; Edworthy,P.; Gupta,N.; Hoover,J.; Katzel,D.; Li,K.; Schobel,S.; Shrivastava,S.; Thovarai,V.; Wang,S.; Detmer,S.; Bao,Y.; Sanders,R.; Dernovoy,D.; Kiryutin,B.; Lipman,D.J.; Tatusova,T.
EPI489431	PA	Germany	2011-Jun-16	EPI_ISL_151068	A/swine/Ankum-Stockum/IDT13531/2011		Import from public-domain	Lange,J.; Groth,M.; Schlegel,M.; Wieczorek,K.; Ulrich,R.; Koeppen,S.; Schulz,K.; Appl,D.; Krumbholz,A.; Sauerbrei,A.; Platzer,M.; Zell,R.; Duerrwald,R.
EPI489439	PA	Germany	2011-Aug-03	EPI_ISL_151070	A/swine/Wettringen/IDT13795/2011		Import from public-domain	Lange,J.; Groth,M.; Schlegel,M.; Wieczorek,K.; Ulrich,R.; Koeppen,S.; Schulz,K.; Appl,D.; Krumbholz,A.; Sauerbrei,A.; Platzer,M.; Zell,R.; Duerrwald,R.
EPI489448	PA	Germany	2011-Aug-31	EPI_ISL_151072	A/swine/Freren/IDT13837-1/2011		Import from public-domain	Lange,J.; Groth,M.; Schlegel,M.; Wieczorek,K.; Ulrich,R.; Koeppen,S.; Schulz,K.; Appl,D.; Krumbholz,A.; Sauerbrei,A.; Platzer,M.; Zell,R.; Duerrwald,R.
EPI489456	PA	Germany	2011-Aug-31	EPI_ISL_151074	A/swine/Freren/IDT13837-2/2011		Import from public-domain	Lange,J.; Groth,M.; Schlegel,M.; Wieczorek,K.; Ulrich,R.; Koeppen,S.; Schulz,K.; Appl,D.; Krumbholz,A.; Sauerbrei,A.; Platzer,M.; Zell,R.; Duerrwald,R.
EPI489472	PA	Germany	2011-Oct-27	EPI_ISL_151078	A/swine/Duelmen/IDT14128/2011		Import from public-domain	Lange,J.; Groth,M.; Schlegel,M.; Wieczorek,K.; Ulrich,R.; Koeppen,S.; Schulz,K.; Appl,D.; Krumbholz,A.; Sauerbrei,A.; Platzer,M.; Zell,R.; Duerrwald,R.
EPI491817	PA	United States	2005-Jan-27	EPI_ISL_151623	A/swine/North Carolina/SG1232/2005		Import from public-domain	Wentworth,D.E.; Dugan,V.; Halpin,R.A.; Lin,X.; Bera,J.; Wester,E.; Ghedin,E.; Fedorova,N.; Tsitrin,T.; McLellan,M.; Stockwell,T.; Amedeo,P.; Appalla,L.; Bishop,B.; Edworthy,P.; Gupta,N.; Hoover,J.; Katzel,D.; Li,K.; Schobel,S.; Shrivastava,S.; Thovarai,V.; Wang,S.; Detmer,S.; Bao,Y.; Sanders,R.; Dernovoy,D.; Kiryutin,B.; Lipman,D.J.; Tatusova,T.
EPI491881	PA	United States	2009-Jun-05	EPI_ISL_151628	A/swine/Minnesota/02852/2009		Import from public-domain	Wentworth,D.E.; Dugan,V.; Halpin,R.A.; Lin,X.; Bera,J.; Wester,E.; Ghedin,E.; Fedorova,N.; Tsitrin,T.; McLellan,M.; Stockwell,T.; Amedeo,P.; Appalla,L.; Bishop,B.; Edworthy,P.; Gupta,N.; Hoover,J.; Katzel,D.; Li,K.; Schobel,S.; Shrivastava,S.; Thovarai,V.; Wang,S.; Detmer,S.; Bao,Y.; Sanders,R.; Dernovoy,D.; Kiryutin,B.; Lipman,D.J.; Tatusova,T.
EPI491884	PA	United States	2009-Sep-16	EPI_ISL_151629	A/swine/Missouri/SG1343/2009		Import from public-domain	Wentworth,D.E.; Dugan,V.; Halpin,R.A.; Lin,X.; Bera,J.; Wester,E.; Ghedin,E.; Fedorova,N.; Tsitrin,T.; McLellan,M.; Stockwell,T.; Amedeo,P.; Appalla,L.; Bishop,B.; Edworthy,P.; Gupta,N.; Hoover,J.; Katzel,D.; Li,K.; Schobel,S.; Shrivastava,S.; Thovarai,V.; Wang,S.; Detmer,S.; Bao,Y.; Sanders,R.; Dernovoy,D.; Kiryutin,B.; Lipman,D.J.; Tatusova,T.
EPI492055	PA	United States	2007-Apr-12	EPI_ISL_151643	A/swine/Iowa/SG1290/2007		Import from public-domain	Wentworth,D.E.; Dugan,V.; Halpin,R.A.; Lin,X.; Bera,J.; Wester,E.; Ghedin,E.; Fedorova,N.; Tsitrin,T.; McLellan,M.; Stockwell,T.; Amedeo,P.; Appalla,L.; Bishop,B.; Edworthy,P.; Gupta,N.; Hoover,J.; Katzel,D.; Li,K.; Schobel,S.; Shrivastava,S.; Thovarai,V.; Wang,S.; Detmer,S.; Bao,Y.; Sanders,R.; Dernovoy,D.; Kiryutin,B.; Lipman,D.J.; Tatusova,T.
EPI492058	PA	United States	2008-Oct-10	EPI_ISL_151644	A/swine/Arkansas/02404/2008		Import from public-domain	Wentworth,D.E.; Dugan,V.; Halpin,R.A.; Lin,X.; Bera,J.; Wester,E.; Ghedin,E.; Fedorova,N.; Tsitrin,T.; McLellan,M.; Stockwell,T.; Amedeo,P.; Appalla,L.; Bishop,B.; Edworthy,P.; Gupta,N.; Hoover,J.; Katzel,D.; Li,K.; Schobel,S.; Shrivastava,S.; Thovarai,V.; Wang,S.; Detmer,S.; Bao,Y.; Sanders,R.; Dernovoy,D.; Kiryutin,B.; Lipman,D.J.; Tatusova,T.
EPI492125	PA	United States	2003-Feb-12	EPI_ISL_151655	A/swine/Minnesota/SG1180/2003		Import from public-domain	Wentworth,D.E.; Dugan,V.; Halpin,R.A.; Lin,X.; Bera,J.; Wester,E.; Ghedin,E.; Fedorova,N.; Tsitrin,T.; McLellan,M.; Stockwell,T.; Amedeo,P.; Appalla,L.; Bishop,B.; Edworthy,P.; Gupta,N.; Hoover,J.; Katzel,D.; Li,K.; Schobel,S.; Shrivastava,S.; Thovarai,V.; Wang,S.; Detmer,S.; Bao,Y.; Sanders,R.; Dernovoy,D.; Kiryutin,B.; Lipman,D.J.; Tatusova,T.
EPI492214	PA	United States	2007-Jan-26	EPI_ISL_151676	A/swine/Oklahoma/01452/2007		Import from public-domain	Wentworth,D.E.; Dugan,V.; Halpin,R.A.; Lin,X.; Bera,J.; Wester,E.; Ghedin,E.; Fedorova,N.; Tsitrin,T.; McLellan,M.; Stockwell,T.; Amedeo,P.; Appalla,L.; Bishop,B.; Edworthy,P.; Gupta,N.; Hoover,J.; Katzel,D.; Li,K.; Schobel,S.; Shrivastava,S.; Thovarai,V.; Wang,S.; Detmer,S.; Bao,Y.; Sanders,R.; Dernovoy,D.; Kiryutin,B.; Lipman,D.J.; Tatusova,T.
EPI854910	PA	United States	2013-Oct-10	EPI_ISL_151925	A/swine/Kansas/A01377088/2013		Import from public-domain	Ma,J.; Bai,J.; Hesse,R.A.; Sloan,H.; Ma,W.
EPI493707	PA	United States	2013-Mar-26	EPI_ISL_151990	A/swine/Iowa/13C096/2013		Import from public-domain	Huber,V.C.; Brunick,C.; Weber,C.; Hansen,A.; Broders,C.; Ingebrigtson,M.
EPI641349	PA	United States	2013-Oct-01	EPI_ISL_153730	A/swine/Kansas/A01290646/2013		Import from public-domain	Lin,K.; Deike,P.H.; Zhang,J.
EPI499754	PA	United States	2012-Jun-12	EPI_ISL_153755	A/swine/Illinois/A00857322/2012		Import from public-domain
EPI641348	PA	United States	2013-Oct-31	EPI_ISL_153757	A/swine/North Carolina/A01290777/2013		Import from public-domain
EPI501330	PA	United States	2013-Oct-28	EPI_ISL_153861	A/swine/Nebraska/A01104068/2013		Import from public-domain
EPI501331	PA	United States	2013-Oct-31	EPI_ISL_153862	A/swine/Nebraska/A01104071/2013		Import from public-domain
EPI501304	PA	Germany	2011-Aug-11	EPI_ISL_154222	A/swine/Saerbeck/IDT13755/2011		Import from public-domain	Lange,J.; Groth,M.; Schlegel,M.; Krumbholz,A.; Wieczorek,K.; Ulrich,R.; Koppen,S.; Schulz,K.; Appl,D.; Selbitz,H.J.; Sauerbrei,A.; Platzer,M.; Zell,R.; Durrwald,R.; Koeppen,S.; Duerrwald,R.
EPI501306	PA	Germany	2012-Jan-26	EPI_ISL_154225	A/swine/Albersloh/IDT14635-1/2012		Import from public-domain	Lange,J.; Groth,M.; Schlegel,M.; Krumbholz,A.; Wieczorek,K.; Ulrich,R.; Koppen,S.; Schulz,K.; Appl,D.; Selbitz,H.J.; Sauerbrei,A.; Platzer,M.; Zell,R.; Durrwald,R.; Koeppen,S.; Duerrwald,R.
EPI501307	PA	Germany	2012-Jan-26	EPI_ISL_154226	A/swine/Albersloh/IDT14635-3/2012		Import from public-domain	Lange,J.; Groth,M.; Schlegel,M.; Krumbholz,A.; Wieczorek,K.; Ulrich,R.; Koppen,S.; Schulz,K.; Appl,D.; Selbitz,H.J.; Sauerbrei,A.; Platzer,M.; Zell,R.; Durrwald,R.; Koeppen,S.; Duerrwald,R.
EPI501308	PA	Germany	2012-Feb-22	EPI_ISL_154227	A/swine/Moeglingen/IDT14859/2012		Import from public-domain	Lange,J.; Groth,M.; Schlegel,M.; Krumbholz,A.; Wieczorek,K.; Ulrich,R.; Koppen,S.; Schulz,K.; Appl,D.; Selbitz,H.J.; Sauerbrei,A.; Platzer,M.; Zell,R.; Durrwald,R.; Koeppen,S.; Duerrwald,R.
EPI501311	PA	Germany	2012-Feb-22	EPI_ISL_154228	A/swine/Garrel/IDT14891/2012		Import from public-domain	Lange,J.; Groth,M.; Schlegel,M.; Krumbholz,A.; Wieczorek,K.; Ulrich,R.; Koppen,S.; Schulz,K.; Appl,D.; Selbitz,H.J.; Sauerbrei,A.; Platzer,M.; Zell,R.; Durrwald,R.; Koeppen,S.; Duerrwald,R.
EPI501310	PA	Germany	2012-Feb-22	EPI_ISL_154229	A/swine/Garrel/IDT14892/2012		Import from public-domain	Lange,J.; Groth,M.; Schlegel,M.; Krumbholz,A.; Wieczorek,K.; Ulrich,R.; Koppen,S.; Schulz,K.; Appl,D.; Selbitz,H.J.; Sauerbrei,A.; Platzer,M.; Zell,R.; Durrwald,R.; Koeppen,S.; Duerrwald,R.
EPI501309	PA	Germany	2012-Mar-19	EPI_ISL_154230	A/swine/Warendorf/IDT15018/2012		Import from public-domain	Lange,J.; Groth,M.; Schlegel,M.; Krumbholz,A.; Wieczorek,K.; Ulrich,R.; Koppen,S.; Schulz,K.; Appl,D.; Selbitz,H.J.; Sauerbrei,A.; Platzer,M.; Zell,R.; Durrwald,R.; Koeppen,S.; Duerrwald,R.
EPI502623	PA	Brazil	2011-Jul-25	EPI_ISL_154591	A/wild boar/Brazil/214-11-13D/2011		Import from public-domain	Biondo,N.; Schaefer,R.; Gava,D.; Cantao,M.E.; Silveira,S.; Mores,M.A.; Ciacci-Zanella,J.R.; Barcellos,D.E.; Ciacci Zanella,J.R.
EPI641356	PA	United States	2013-Nov-01	EPI_ISL_154633	A/swine/Oklahoma/A01290898/2013		Import from public-domain	Lin,K.; Deike,P.H.; Zhang,J.
EPI641343	PA	United States	2013-Dec-01	EPI_ISL_155695	A/swine/North Carolina/A01290932/2013		Import from public-domain	Lin,K.; Deike,P.H.; Zhang,J.
EPI506680	PA	United States	2011-Apr-07	EPI_ISL_156333	A/swine/Indiana/A00968332/2011		Import from public-domain
EPI506526	PA	United States	2012-Feb-08	EPI_ISL_156338	A/swine/Indiana/A00968358/2012		Import from public-domain
EPI641374	PA	United States	2014-Jan-01	EPI_ISL_157196	A/swine/Missouri/A01411322/2014		Import from public-domain	Lin,K.; Deike,P.H.; Zhang,J.
EPI641377	PA	United States	2014-Jan-01	EPI_ISL_157216	A/swine/Oklahoma/A01409770/2014		Import from public-domain	Lin,K.; Deike,P.H.; Zhang,J.
EPI521922	PA	Vietnam	2011-Dec-13	EPI_ISL_160437	A/swine/DongNai/03-03-2/2011	National Institute of Animal Health	National Institute of Animal Health
EPI524322	PA	Vietnam	2011-Dec-12	EPI_ISL_160783	A/swine/TienGiang/01-16-2/2011	National Institute of Animal Health	National Institute of Animal Health
EPI524379	PA	Vietnam	2012-Dec-18	EPI_ISL_160790	A/swine/TienGiang/02-24-2/2012	National Institute of Animal Health	National Institute of Animal Health
EPI524507	PA	Vietnam	2012-Sep-18	EPI_ISL_160807	A/swine/TienGiang/01-06-1/2012	National Institute of Animal Health	National Institute of Animal Health
EPI524555	PA	Vietnam	2012-Sep-18	EPI_ISL_160813	A/swine/TienGiang/02-03-1/2012	National Institute of Animal Health	National Institute of Animal Health
EPI526497	PA	United States	2013-Jul-01	EPI_ISL_161113	A/swine/Indiana/13TOSU1053/2013		Import from public-domain	Bowman,A.; Nelson,S.; Sreevatsan,S.; Suwannakarn,K.; Slemons,R.
EPI526502	PA	United States	2013-Jul-01	EPI_ISL_161118	A/swine/Indiana/13TOSU1044/2013		Import from public-domain	Bowman,A.; Nelson,S.; Sreevatsan,S.; Suwannakarn,K.; Slemons,R.
EPI526503	PA	United States	2013-Oct-01	EPI_ISL_161119	A/swine/Texas/13TOSU6276/2013		Import from public-domain	Bowman,A.; Nelson,S.; Sreevatsan,S.; Suwannakarn,K.; Slemons,R.
EPI526505	PA	United States	2013-Jul-01	EPI_ISL_161121	A/swine/Indiana/13TOSU1142/2013		Import from public-domain	Bowman,A.; Nelson,S.; Sreevatsan,S.; Suwannakarn,K.; Slemons,R.
EPI526507	PA	United States	2013-Jul-01	EPI_ISL_161123	A/swine/Indiana/13TOSU1052/2013		Import from public-domain	Bowman,A.; Nelson,S.; Sreevatsan,S.; Suwannakarn,K.; Slemons,R.
EPI526510	PA	United States	2013-Jul-01	EPI_ISL_161126	A/swine/Indiana/13TOSU1049/2013		Import from public-domain	Bowman,A.; Nelson,S.; Sreevatsan,S.; Suwannakarn,K.; Slemons,R.
EPI526511	PA	United States	2013-Jul-01	EPI_ISL_161127	A/swine/Indiana/13TOSU1056/2013		Import from public-domain	Bowman,A.; Nelson,S.; Sreevatsan,S.; Suwannakarn,K.; Slemons,R.
EPI526512	PA	United States	2013-Jun-01	EPI_ISL_161128	A/swine/Ohio/13TOSU0554/2013		Import from public-domain	Bowman,A.; Nelson,S.; Sreevatsan,S.; Suwannakarn,K.; Slemons,R.
EPI526517	PA	United States	2013-Jul-01	EPI_ISL_161133	A/swine/Indiana/13TOSU1060/2013		Import from public-domain	Bowman,A.; Nelson,S.; Sreevatsan,S.; Suwannakarn,K.; Slemons,R.
EPI526519	PA	United States	2013-Jul-01	EPI_ISL_161135	A/swine/Indiana/13TOSU1160/2013		Import from public-domain	Bowman,A.; Nelson,S.; Sreevatsan,S.; Suwannakarn,K.; Slemons,R.
EPI526520	PA	United States	2013-Jun-01	EPI_ISL_161136	A/swine/Ohio/13TOSU0558/2013		Import from public-domain	Bowman,A.; Nelson,S.; Sreevatsan,S.; Suwannakarn,K.; Slemons,R.
EPI526521	PA	United States	2013-Jul-01	EPI_ISL_161137	A/swine/Indiana/13TOSU1045/2013		Import from public-domain	Bowman,A.; Nelson,S.; Sreevatsan,S.; Suwannakarn,K.; Slemons,R.
EPI526529	PA	United States	2013-Jul-01	EPI_ISL_161145	A/swine/Indiana/13TOSU1058/2013		Import from public-domain	Bowman,A.; Nelson,S.; Sreevatsan,S.; Suwannakarn,K.; Slemons,R.
EPI526532	PA	United States	2013-Jul-01	EPI_ISL_161148	A/swine/Indiana/13TOSU1048/2013		Import from public-domain	Bowman,A.; Nelson,S.; Sreevatsan,S.; Suwannakarn,K.; Slemons,R.
EPI526533	PA	United States	2013-Jul-01	EPI_ISL_161149	A/swine/Indiana/13TOSU1158/2013		Import from public-domain	Bowman,A.; Nelson,S.; Sreevatsan,S.; Suwannakarn,K.; Slemons,R.
EPI526541	PA	United States	2013-Jul-01	EPI_ISL_161157	A/swine/Indiana/13TOSU1047/2013		Import from public-domain	Bowman,A.; Nelson,S.; Sreevatsan,S.; Suwannakarn,K.; Slemons,R.
EPI526552	PA	United States	2013-Jul-01	EPI_ISL_161168	A/swine/Indiana/13TOSU1145/2013		Import from public-domain	Bowman,A.; Nelson,S.; Sreevatsan,S.; Suwannakarn,K.; Slemons,R.
EPI526561	PA	United States	2013-Jul-01	EPI_ISL_161177	A/swine/Indiana/13TOSU1151/2013		Import from public-domain	Bowman,A.; Nelson,S.; Sreevatsan,S.; Suwannakarn,K.; Slemons,R.
EPI526567	PA	United States	2013-Jul-01	EPI_ISL_161183	A/swine/Ohio/13TOSU0888/2013		Import from public-domain	Bowman,A.; Nelson,S.; Sreevatsan,S.; Suwannakarn,K.; Slemons,R.
EPI526572	PA	United States	2013-Oct-01	EPI_ISL_161188	A/swine/Texas/13TOSU6273/2013		Import from public-domain	Bowman,A.; Nelson,S.; Sreevatsan,S.; Suwannakarn,K.; Slemons,R.
EPI526573	PA	United States	2013-Jul-01	EPI_ISL_161189	A/swine/Indiana/13TOSU1144/2013		Import from public-domain	Bowman,A.; Nelson,S.; Sreevatsan,S.; Suwannakarn,K.; Slemons,R.
EPI526574	PA	United States	2013-Jul-01	EPI_ISL_161190	A/swine/Indiana/13TOSU1149/2013		Import from public-domain	Bowman,A.; Nelson,S.; Sreevatsan,S.; Suwannakarn,K.; Slemons,R.
EPI526577	PA	United States	2013-Jul-01	EPI_ISL_161193	A/swine/Indiana/13TOSU1143/2013		Import from public-domain	Bowman,A.; Nelson,S.; Sreevatsan,S.; Suwannakarn,K.; Slemons,R.
EPI663410	PA	United States	2014-Jan-01	EPI_ISL_162322	A/swine/North Carolina/A01410564/2014		Import from public-domain	Lin,K.; Deike,P.H.; Zhang,J.
EPI663532	PA	United States	2014-Apr-01	EPI_ISL_162584	A/swine/Kansas/A01377287/2014		Import from public-domain	Duff,M.A.; Ma,J.; Hesse,R.A.; Sloan,H.; Bai,J.; Ma,W.
EPI531964	PA	Vietnam	2013-Jul-16	EPI_ISL_162668	A/swine/TienGiang/03-10-1/2013	National Institute of Animal Health	National Institute of Animal Health
EPI531977	PA	Vietnam	2012-Sep-18	EPI_ISL_162672	A/swine/TienGiang/02-28-1/2012	National Institute of Animal Health	National Institute of Animal Health
EPI531985	PA	Vietnam	2012-Sep-18	EPI_ISL_162673	A/swine/TienGiang/02-13-1/2012	National Institute of Animal Health	National Institute of Animal Health
EPI532073	PA	Vietnam	2012-Sep-18	EPI_ISL_162684	A/swine/TienGiang/01-08-1/2012	National Institute of Animal Health	National Institute of Animal Health
EPI532081	PA	Vietnam	2012-Sep-18	EPI_ISL_162685	A/swine/TienGiang/01-12-1/2012	National Institute of Animal Health	National Institute of Animal Health
EPI532660	PA	Vietnam	2013-Dec-14	EPI_ISL_163045	A/swine/DongNai/07-19-2/2013	National Institute of Animal Health	National Institute of Animal Health
EPI532684	PA	Vietnam	2013-Dec-14	EPI_ISL_163048	A/swine/DongNai/07-10-2/2013	National Institute of Animal Health	National Institute of Animal Health
EPI533006	PA	Vietnam	2012-Sep-18	EPI_ISL_163184	A/swine/TienGiang/01-17-1/2012	National Institute of Animal Health	National Institute of Animal Health
EPI533014	PA	Vietnam	2012-Sep-18	EPI_ISL_163185	A/swine/TienGiang/01-18-1/2012	National Institute of Animal Health	National Institute of Animal Health
EPI533022	PA	Vietnam	2012-Sep-18	EPI_ISL_163186	A/swine/TienGiang/01-22-1/2012	National Institute of Animal Health	National Institute of Animal Health
EPI533030	PA	Vietnam	2012-Sep-18	EPI_ISL_163187	A/swine/TienGiang/01-24-1/2012	National Institute of Animal Health	National Institute of Animal Health
EPI533038	PA	Vietnam	2012-Sep-18	EPI_ISL_163188	A/swine/TienGiang/01-28-1/2012	National Institute of Animal Health	National Institute of Animal Health
EPI533046	PA	Vietnam	2012-Sep-18	EPI_ISL_163189	A/swine/TienGiang/01-29-1/2012	National Institute of Animal Health	National Institute of Animal Health
EPI533054	PA	Vietnam	2012-Sep-18	EPI_ISL_163190	A/swine/TienGiang/01-30-1/2012	National Institute of Animal Health	National Institute of Animal Health
EPI533087	PA	Vietnam	2012-Sep-18	EPI_ISL_163204	A/swine/TienGiang/01-20-1/2012		National Institute of Animal Health
EPI533095	PA	Vietnam	2012-Sep-18	EPI_ISL_163205	A/swine/TienGiang/01-26-1/2012		National Institute of Animal Health
EPI533103	PA	Vietnam	2012-Sep-18	EPI_ISL_163206	A/swine/TienGiang/01-27-1/2012		National Institute of Animal Health
EPI534731	PA	United States	2014-May-12	EPI_ISL_163875	A/swine/Nebraska/A01104081/2014		Import from public-domain
EPI536936	PA	Vietnam	2011-Dec-12	EPI_ISL_164391	A/swine/TienGiang/01-18-2/2011	National Institute of Animal Health	National Institute of Animal Health
EPI536944	PA	Vietnam	2011-Dec-12	EPI_ISL_164392	A/swine/TienGiang/01-19-2/2011	National Institute of Animal Health	National Institute of Animal Health
EPI536952	PA	Vietnam	2011-Dec-12	EPI_ISL_164393	A/swine/TienGiang/01-20-2/2011	National Institute of Animal Health	National Institute of Animal Health
EPI536960	PA	Vietnam	2011-Dec-12	EPI_ISL_164394	A/swine/TienGiang/01-21-2/2011	National Institute of Animal Health	National Institute of Animal Health
EPI536968	PA	Vietnam	2011-Dec-12	EPI_ISL_164395	A/swine/TienGiang/01-22-2/2011	National Institute of Animal Health	National Institute of Animal Health
EPI536976	PA	Vietnam	2011-Dec-12	EPI_ISL_164396	A/swine/TienGiang/01-23-2/2011	National Institute of Animal Health	National Institute of Animal Health
EPI536984	PA	Vietnam	2011-Dec-12	EPI_ISL_164397	A/swine/TienGiang/01-24-2/2011	National Institute of Animal Health	National Institute of Animal Health
EPI537135	PA	Vietnam	2011-Dec-12	EPI_ISL_164444	A/swine/TienGiang/01-25-2/2011	National Institute of Animal Health	National Institute of Animal Health
EPI537143	PA	Vietnam	2011-Dec-12	EPI_ISL_164445	A/swine/TienGiang/01-28-2/2011	National Institute of Animal Health	National Institute of Animal Health
EPI537271	PA	Vietnam	2011-Dec-13	EPI_ISL_164461	A/swine/DongNai/03-16-2/2011	National Institute of Animal Health	National Institute of Animal Health
EPI537285	PA	Vietnam	2011-Dec-13	EPI_ISL_164462	A/swine/DongNai/03-17-2/2011	National Institute of Animal Health	National Institute of Animal Health
EPI537293	PA	Vietnam	2011-Dec-13	EPI_ISL_164463	A/swine/DongNai/03-18-2/2011	National Institute of Animal Health	National Institute of Animal Health
EPI537301	PA	Vietnam	2011-Dec-13	EPI_ISL_164464	A/swine/DongNai/03-29-2/2011	National Institute of Animal Health	National Institute of Animal Health
EPI537309	PA	Vietnam	2011-Dec-13	EPI_ISL_164465	A/swine/DongNai/03-30-2/2011	National Institute of Animal Health	National Institute of Animal Health
EPI537418	PA	Vietnam	2012-Sep-18	EPI_ISL_164479	A/swine/TienGiang/02-30-1/2012	National Institute of Animal Health	National Institute of Animal Health
EPI542258	PA	Thailand	2012-Dec-06	EPI_ISL_166493	A/swine/Thailand/CU-S3631N/2012		Import from public-domain	Nonthabenjawan,N.; Chaiyawong,S.; Chanvatik,S.; Tuanudom,R.; Prakairungnamthip,D.; Tunterak,W.; Bunpapong,N.; Thanawongnuwech,R.; Amonsin,A.
EPI544702	PA	Brazil	2011-Feb-25	EPI_ISL_167098	A/swine/Brazil/31_11_3/2011		Import from public-domain	Schaefer,R.; Gava,D.; Rech,R.R.; Cantao,M.E.; Silveira,S.; Zanella,J.R.C.
EPI544703	PA	Brazil	2011-Feb-25	EPI_ISL_167099	A/swine/Brazil/31_11_1/2011		Import from public-domain	Schaefer,R.; Gava,D.; Rech,R.R.; Cantao,M.E.; Silveira,S.; Zanella,J.R.C.
EPI839922	PA	United States	2014-Sep-11	EPI_ISL_167435	A/swine/Nebraska/A01476438/2014		Import from public-domain	Lin,K.; Olson,W.J.; Zhang,J.
EPI549344	PA	United States	2013-Feb-28	EPI_ISL_168302	A/swine/Texas/13TOSU0049/2013		Import from public-domain	Nelson,S.W.; Bowman,A.S.; Slemons,R.; Sreevatsan,S.
EPI549347	PA	United States	2013-Aug-31	EPI_ISL_168305	A/swine/Indiana/13TOSU5248/2013		Import from public-domain	Nelson,S.W.; Bowman,A.S.; Slemons,R.; Sreevatsan,S.
EPI550323	PA	China	2010-Dec-28	EPI_ISL_168484	A/swine/Fujian/12/2010		Import from public-domain	Wang,L.B.; Zhou,L.J.
EPI678501	PA	United States	2014-Oct-21	EPI_ISL_170574	A/swine/North Carolina/A01476787/2014		Import from public-domain	Lin,K.; Olson,W.J.; Zhang,J.
EPI839908	PA	United States	2014-Oct-10	EPI_ISL_171045	A/swine/Nebraska/A01476672/2014		Import from public-domain	Lin,K.; Olson,W.J.; Zhang,J.
EPI559965	PA	China	2012-Nov-15	EPI_ISL_171205	A/swine/Guangxi/325/2012		Import from public-domain	Qiao,C.; Liu,L.; Yang,H.; Chen,Y.; Xu,H.; Chen,H.
EPI559973	PA	China	2012-Nov-15	EPI_ISL_171206	A/swine/Zhejiang/43/2012		Import from public-domain	Qiao,C.; Liu,L.; Yang,H.; Chen,Y.; Xu,H.; Chen,H.
EPI839859	PA	United States	2014-Jun-03	EPI_ISL_174440	A/swine/Minnesota/A01567012/2014		Import from public-domain
EPI839793	PA	United States	2014-May-27	EPI_ISL_174442	A/swine/Minnesota/A01567011/2014		Import from public-domain
EPI839869	PA	United States	2015-Jan-08	EPI_ISL_174539	A/swine/Minnesota/A01567671/2015		Import from public-domain
EPI584322	PA	United States	2006-Apr-10	EPI_ISL_177503	A/swine/Minnesota/01082/2006		Import from public-domain
EPI839942	PA	United States	2015-Jan-14	EPI_ISL_180640	A/swine/Minnesota/A01567833/2015		Import from public-domain
EPI839844	PA	United States	2014-Dec-16	EPI_ISL_180662	A/swine/Minnesota/A01567956/2014		Import from public-domain
EPI596256	PA	Thailand	2012-Feb-02	EPI_ISL_181097	A/swine/Chachoengsao/NIAH105583-052-41/2012		National Institute of Animal Health
EPI596264	PA	Thailand	2012-Feb-02	EPI_ISL_181098	A/swine/Chachoengsao/NIAH105583-052-48/2012		National Institute of Animal Health
EPI596272	PA	Thailand	2012-Feb-02	EPI_ISL_181099	A/swine/Chachoengsao/NIAH105583-052-71/2012		National Institute of Animal Health	Mine, J.; Parchariyanon, S.; Boonpornprasert, P; Nuansrichay, B.; Saito, T.
EPI596280	PA	Thailand	2012-Feb-02	EPI_ISL_181100	A/swine/Chachoengsao/NIAH105583-052-96/2012		National Institute of Animal Health
EPI597773	PA	Japan	2012-Jan-01	EPI_ISL_181291	A/swine/Chiba/14/2012		Import from public-domain	Kirisawa,R.; Ogasawara,Y.; Yoshitake,H.; Kohda,A.; Furuya,T.
EPI597780	PA	Japan	2012-Aug-01	EPI_ISL_181292	A/swine/Chiba/107/2012		Import from public-domain	Kirisawa,R.; Ogasawara,Y.; Yoshitake,H.; Kohda,A.; Furuya,T.
EPI597787	PA	Japan	2012-Oct-01	EPI_ISL_181293	A/swine/Chiba/119/2012		Import from public-domain	Kirisawa,R.; Ogasawara,Y.; Yoshitake,H.; Kohda,A.; Furuya,T.
EPI839947	PA	United States	2014-Nov-14	EPI_ISL_182281	A/swine/Oklahoma/A01566774/2014		Import from public-domain
EPI615020	PA	United States	2011-Jul-06	EPI_ISL_189991	A/swine/Oklahoma/A01202414/2011		Import from public-domain	Stratton,J.
EPI839956	PA	United States	2015-May-05	EPI_ISL_190479	A/swine/Oklahoma/A02076821/2015		Import from public-domain	Lin,K.
EPI840059	PA	United States	2015-May-05	EPI_ISL_190482	A/swine/Oklahoma/A02076844/2015		Import from public-domain	Lin,K.
EPI840034	PA	United States	2015-May-01	EPI_ISL_190533	A/swine/Michigan/A02077465/2015		Import from public-domain	Lin,K.
EPI1620462	PA	United States	2015-Apr-27	EPI_ISL_190541	A/swine/Nebraska/A01554747/2015		Import from public-domain	Lin,K.
EPI622454	PA	Brazil	2011-Jul-06	EPI_ISL_191080	A/swine/Brazil/185-11-7/2011		Import from public-domain	Nelson,M.I.; Schaefer,R.; Gava,D.; Cantao,M.E.; Zanella,J.R.C.
EPI622455	PA	Brazil	2011-Aug-17	EPI_ISL_191081	A/swine/Brazil/232-11-13/2011		Import from public-domain	Nelson,M.I.; Schaefer,R.; Gava,D.; Cantao,M.E.; Zanella,J.R.C.
EPI839952	PA	United States	2015-May-22	EPI_ISL_191492	A/swine/North Carolina/A02077689/2015		Import from public-domain	Lin,K.; Olson,W.J.; Zhang,J.
EPI1212938	PA	United States	2015-May-21	EPI_ISL_191513	A/swine/Nebraska/A01822263/2015		Import from public-domain
EPI624401	PA	Canada	2012-Oct-10	EPI_ISL_191722	A/swine/Ontario/68/2012		Import from public-domain	Grgic,H.; Costa,M.; Friendship,R.M.; Carman,S.; Nagy,E.; Poljak,Z.; Wideman,G.
EPI639357	PA	United Kingdom	2011-May-16	EPI_ISL_195039	A/swine/England/058879/2011		Import from public-domain	Watson,S.J.; Langat,P.; Reid,S.M.; Lam,T.T.; Cotten,M.; Kelly,M.; Van Reeth,K.; Qiu,Y.; Simon,G.; Bonin,E.; Foni,E.; Chiapponi,C.; Larsen,L.; Hjulsager,C.; Markowska-Daniel,I.; Urbaniak,K.; Durrwald,R.; Schlegel,M.; Huovilainen,A.; Davidson,I.; Dan,A.; Loeffen,W.; Edwards,S.; Bublot,M.; Vila,T.; Maldonado,J.; Valls,L.; Brown,I.H.; Pybus,O.G.; Kellam,P.; Tsan-Yuk Lam,T.; van Reeth,K.
EPI639369	PA	Denmark	2012-Jan-01	EPI_ISL_195051	A/swine/Denmark/10802-1/2012		Import from public-domain	Watson,S.J.; Langat,P.; Reid,S.M.; Lam,T.T.; Cotten,M.; Kelly,M.; Van Reeth,K.; Qiu,Y.; Simon,G.; Bonin,E.; Foni,E.; Chiapponi,C.; Larsen,L.; Hjulsager,C.; Markowska-Daniel,I.; Urbaniak,K.; Durrwald,R.; Schlegel,M.; Huovilainen,A.; Davidson,I.; Dan,A.; Loeffen,W.; Edwards,S.; Bublot,M.; Vila,T.; Maldonado,J.; Valls,L.; Brown,I.H.; Pybus,O.G.; Kellam,P.; Tsan-Yuk Lam,T.; van Reeth,K.
EPI639387	PA	France	2011-Feb-02	EPI_ISL_195069	A/swine/France/CotesdArmor-0074/2011		Import from public-domain	Watson,S.J.; Langat,P.; Reid,S.M.; Lam,T.T.; Cotten,M.; Kelly,M.; Van Reeth,K.; Qiu,Y.; Simon,G.; Bonin,E.; Foni,E.; Chiapponi,C.; Larsen,L.; Hjulsager,C.; Markowska-Daniel,I.; Urbaniak,K.; Durrwald,R.; Schlegel,M.; Huovilainen,A.; Davidson,I.; Dan,A.; Loeffen,W.; Edwards,S.; Bublot,M.; Vila,T.; Maldonado,J.; Valls,L.; Brown,I.H.; Pybus,O.G.; Kellam,P.; Tsan-Yuk Lam,T.; van Reeth,K.
EPI639408	PA	United Kingdom	2012-Nov-06	EPI_ISL_195090	A/swine/England/34627/2012		Import from public-domain	Watson,S.J.; Langat,P.; Reid,S.M.; Lam,T.T.; Cotten,M.; Kelly,M.; Van Reeth,K.; Qiu,Y.; Simon,G.; Bonin,E.; Foni,E.; Chiapponi,C.; Larsen,L.; Hjulsager,C.; Markowska-Daniel,I.; Urbaniak,K.; Durrwald,R.; Schlegel,M.; Huovilainen,A.; Davidson,I.; Dan,A.; Loeffen,W.; Edwards,S.; Bublot,M.; Vila,T.; Maldonado,J.; Valls,L.; Brown,I.H.; Pybus,O.G.; Kellam,P.; Tsan-Yuk Lam,T.; van Reeth,K.
EPI639409	PA	United Kingdom	2013-Jan-03	EPI_ISL_195091	A/swine/England/041118/2013		Import from public-domain	Watson,S.J.; Langat,P.; Reid,S.M.; Lam,T.T.; Cotten,M.; Kelly,M.; Van Reeth,K.; Qiu,Y.; Simon,G.; Bonin,E.; Foni,E.; Chiapponi,C.; Larsen,L.; Hjulsager,C.; Markowska-Daniel,I.; Urbaniak,K.; Durrwald,R.; Schlegel,M.; Huovilainen,A.; Davidson,I.; Dan,A.; Loeffen,W.; Edwards,S.; Bublot,M.; Vila,T.; Maldonado,J.; Valls,L.; Brown,I.H.; Pybus,O.G.; Kellam,P.; Tsan-Yuk Lam,T.; van Reeth,K.
EPI639412	PA	United Kingdom	2012-May-14	EPI_ISL_195094	A/swine/England/9953/2012		Import from public-domain	Watson,S.J.; Langat,P.; Reid,S.M.; Lam,T.T.; Cotten,M.; Kelly,M.; Van Reeth,K.; Qiu,Y.; Simon,G.; Bonin,E.; Foni,E.; Chiapponi,C.; Larsen,L.; Hjulsager,C.; Markowska-Daniel,I.; Urbaniak,K.; Durrwald,R.; Schlegel,M.; Huovilainen,A.; Davidson,I.; Dan,A.; Loeffen,W.; Edwards,S.; Bublot,M.; Vila,T.; Maldonado,J.; Valls,L.; Brown,I.H.; Pybus,O.G.; Kellam,P.; Tsan-Yuk Lam,T.; van Reeth,K.
EPI639413	PA	United Kingdom	2012-Nov-21	EPI_ISL_195095	A/swine/England/015904/2012		Import from public-domain	Watson,S.J.; Langat,P.; Reid,S.M.; Lam,T.T.; Cotten,M.; Kelly,M.; Van Reeth,K.; Qiu,Y.; Simon,G.; Bonin,E.; Foni,E.; Chiapponi,C.; Larsen,L.; Hjulsager,C.; Markowska-Daniel,I.; Urbaniak,K.; Durrwald,R.; Schlegel,M.; Huovilainen,A.; Davidson,I.; Dan,A.; Loeffen,W.; Edwards,S.; Bublot,M.; Vila,T.; Maldonado,J.; Valls,L.; Brown,I.H.; Pybus,O.G.; Kellam,P.; Tsan-Yuk Lam,T.; van Reeth,K.
EPI639415	PA	United Kingdom	2012-Feb-23	EPI_ISL_195097	A/swine/England/7856/2012		Import from public-domain	Watson,S.J.; Langat,P.; Reid,S.M.; Lam,T.T.; Cotten,M.; Kelly,M.; Van Reeth,K.; Qiu,Y.; Simon,G.; Bonin,E.; Foni,E.; Chiapponi,C.; Larsen,L.; Hjulsager,C.; Markowska-Daniel,I.; Urbaniak,K.; Durrwald,R.; Schlegel,M.; Huovilainen,A.; Davidson,I.; Dan,A.; Loeffen,W.; Edwards,S.; Bublot,M.; Vila,T.; Maldonado,J.; Valls,L.; Brown,I.H.; Pybus,O.G.; Kellam,P.; Tsan-Yuk Lam,T.; van Reeth,K.
EPI639419	PA	United Kingdom	2012-Dec-05	EPI_ISL_195101	A/swine/England/038712/2012		Import from public-domain	Watson,S.J.; Langat,P.; Reid,S.M.; Lam,T.T.; Cotten,M.; Kelly,M.; Van Reeth,K.; Qiu,Y.; Simon,G.; Bonin,E.; Foni,E.; Chiapponi,C.; Larsen,L.; Hjulsager,C.; Markowska-Daniel,I.; Urbaniak,K.; Durrwald,R.; Schlegel,M.; Huovilainen,A.; Davidson,I.; Dan,A.; Loeffen,W.; Edwards,S.; Bublot,M.; Vila,T.; Maldonado,J.; Valls,L.; Brown,I.H.; Pybus,O.G.; Kellam,P.; Tsan-Yuk Lam,T.; van Reeth,K.
EPI639421	PA	Netherlands	2011-May-27	EPI_ISL_195103	A/swine/Netherlands/Asten-263/2011		Import from public-domain	Watson,S.J.; Langat,P.; Reid,S.M.; Lam,T.T.; Cotten,M.; Kelly,M.; Van Reeth,K.; Qiu,Y.; Simon,G.; Bonin,E.; Foni,E.; Chiapponi,C.; Larsen,L.; Hjulsager,C.; Markowska-Daniel,I.; Urbaniak,K.; Durrwald,R.; Schlegel,M.; Huovilainen,A.; Davidson,I.; Dan,A.; Loeffen,W.; Edwards,S.; Bublot,M.; Vila,T.; Maldonado,J.; Valls,L.; Brown,I.H.; Pybus,O.G.; Kellam,P.; Tsan-Yuk Lam,T.; van Reeth,K.
EPI639422	PA	Netherlands	2012-Dec-21	EPI_ISL_195104	A/swine/Netherlands/Gladau-409/2012		Import from public-domain	Watson,S.J.; Langat,P.; Reid,S.M.; Lam,T.T.; Cotten,M.; Kelly,M.; Van Reeth,K.; Qiu,Y.; Simon,G.; Bonin,E.; Foni,E.; Chiapponi,C.; Larsen,L.; Hjulsager,C.; Markowska-Daniel,I.; Urbaniak,K.; Durrwald,R.; Schlegel,M.; Huovilainen,A.; Davidson,I.; Dan,A.; Loeffen,W.; Edwards,S.; Bublot,M.; Vila,T.; Maldonado,J.; Valls,L.; Brown,I.H.; Pybus,O.G.; Kellam,P.; Tsan-Yuk Lam,T.; van Reeth,K.
EPI639440	PA	United Kingdom	2010-Sep-01	EPI_ISL_195122	A/swine/England/101878/2010		Import from public-domain	Watson,S.J.; Langat,P.; Reid,S.M.; Lam,T.T.; Cotten,M.; Kelly,M.; Van Reeth,K.; Qiu,Y.; Simon,G.; Bonin,E.; Foni,E.; Chiapponi,C.; Larsen,L.; Hjulsager,C.; Markowska-Daniel,I.; Urbaniak,K.; Durrwald,R.; Schlegel,M.; Huovilainen,A.; Davidson,I.; Dan,A.; Loeffen,W.; Edwards,S.; Bublot,M.; Vila,T.; Maldonado,J.; Valls,L.; Brown,I.H.; Pybus,O.G.; Kellam,P.; Tsan-Yuk Lam,T.; van Reeth,K.
EPI639441	PA	United Kingdom	2010-Dec-03	EPI_ISL_195123	A/swine/England/142162/2010		Import from public-domain	Watson,S.J.; Langat,P.; Reid,S.M.; Lam,T.T.; Cotten,M.; Kelly,M.; Van Reeth,K.; Qiu,Y.; Simon,G.; Bonin,E.; Foni,E.; Chiapponi,C.; Larsen,L.; Hjulsager,C.; Markowska-Daniel,I.; Urbaniak,K.; Durrwald,R.; Schlegel,M.; Huovilainen,A.; Davidson,I.; Dan,A.; Loeffen,W.; Edwards,S.; Bublot,M.; Vila,T.; Maldonado,J.; Valls,L.; Brown,I.H.; Pybus,O.G.; Kellam,P.; Tsan-Yuk Lam,T.; van Reeth,K.
EPI639443	PA	United Kingdom	2011-Nov-08	EPI_ISL_195125	A/swine/England/1380/2011		Import from public-domain	Watson,S.J.; Langat,P.; Reid,S.M.; Lam,T.T.; Cotten,M.; Kelly,M.; Van Reeth,K.; Qiu,Y.; Simon,G.; Bonin,E.; Foni,E.; Chiapponi,C.; Larsen,L.; Hjulsager,C.; Markowska-Daniel,I.; Urbaniak,K.; Durrwald,R.; Schlegel,M.; Huovilainen,A.; Davidson,I.; Dan,A.; Loeffen,W.; Edwards,S.; Bublot,M.; Vila,T.; Maldonado,J.; Valls,L.; Brown,I.H.; Pybus,O.G.; Kellam,P.; Tsan-Yuk Lam,T.; van Reeth,K.
EPI639444	PA	United Kingdom	2011-Aug-16	EPI_ISL_195126	A/swine/England/90276/2011		Import from public-domain	Watson,S.J.; Langat,P.; Reid,S.M.; Lam,T.T.; Cotten,M.; Kelly,M.; Van Reeth,K.; Qiu,Y.; Simon,G.; Bonin,E.; Foni,E.; Chiapponi,C.; Larsen,L.; Hjulsager,C.; Markowska-Daniel,I.; Urbaniak,K.; Durrwald,R.; Schlegel,M.; Huovilainen,A.; Davidson,I.; Dan,A.; Loeffen,W.; Edwards,S.; Bublot,M.; Vila,T.; Maldonado,J.; Valls,L.; Brown,I.H.; Pybus,O.G.; Kellam,P.; Tsan-Yuk Lam,T.; van Reeth,K.
EPI639445	PA	United Kingdom	2011-Jan-19	EPI_ISL_195127	A/swine/England/11449/2011		Import from public-domain	Watson,S.J.; Langat,P.; Reid,S.M.; Lam,T.T.; Cotten,M.; Kelly,M.; Van Reeth,K.; Qiu,Y.; Simon,G.; Bonin,E.; Foni,E.; Chiapponi,C.; Larsen,L.; Hjulsager,C.; Markowska-Daniel,I.; Urbaniak,K.; Durrwald,R.; Schlegel,M.; Huovilainen,A.; Davidson,I.; Dan,A.; Loeffen,W.; Edwards,S.; Bublot,M.; Vila,T.; Maldonado,J.; Valls,L.; Brown,I.H.; Pybus,O.G.; Kellam,P.; Tsan-Yuk Lam,T.; van Reeth,K.
EPI639446	PA	United Kingdom	2011-Oct-10	EPI_ISL_195128	A/swine/England/112340/2011		Import from public-domain	Watson,S.J.; Langat,P.; Reid,S.M.; Lam,T.T.; Cotten,M.; Kelly,M.; Van Reeth,K.; Qiu,Y.; Simon,G.; Bonin,E.; Foni,E.; Chiapponi,C.; Larsen,L.; Hjulsager,C.; Markowska-Daniel,I.; Urbaniak,K.; Durrwald,R.; Schlegel,M.; Huovilainen,A.; Davidson,I.; Dan,A.; Loeffen,W.; Edwards,S.; Bublot,M.; Vila,T.; Maldonado,J.; Valls,L.; Brown,I.H.; Pybus,O.G.; Kellam,P.; Tsan-Yuk Lam,T.; van Reeth,K.
EPI639449	PA	United Kingdom	2012-Jan-11	EPI_ISL_195131	A/swine/England/6183/2012		Import from public-domain	Watson,S.J.; Langat,P.; Reid,S.M.; Lam,T.T.; Cotten,M.; Kelly,M.; Van Reeth,K.; Qiu,Y.; Simon,G.; Bonin,E.; Foni,E.; Chiapponi,C.; Larsen,L.; Hjulsager,C.; Markowska-Daniel,I.; Urbaniak,K.; Durrwald,R.; Schlegel,M.; Huovilainen,A.; Davidson,I.; Dan,A.; Loeffen,W.; Edwards,S.; Bublot,M.; Vila,T.; Maldonado,J.; Valls,L.; Brown,I.H.; Pybus,O.G.; Kellam,P.; Tsan-Yuk Lam,T.; van Reeth,K.
EPI639450	PA	United Kingdom	2012-Feb-09	EPI_ISL_195132	A/swine/England/7800/2012		Import from public-domain	Watson,S.J.; Langat,P.; Reid,S.M.; Lam,T.T.; Cotten,M.; Kelly,M.; Van Reeth,K.; Qiu,Y.; Simon,G.; Bonin,E.; Foni,E.; Chiapponi,C.; Larsen,L.; Hjulsager,C.; Markowska-Daniel,I.; Urbaniak,K.; Durrwald,R.; Schlegel,M.; Huovilainen,A.; Davidson,I.; Dan,A.; Loeffen,W.; Edwards,S.; Bublot,M.; Vila,T.; Maldonado,J.; Valls,L.; Brown,I.H.; Pybus,O.G.; Kellam,P.; Tsan-Yuk Lam,T.; van Reeth,K.
EPI639451	PA	United Kingdom	2012-Oct-29	EPI_ISL_195133	A/swine/England/30148/2012		Import from public-domain	Watson,S.J.; Langat,P.; Reid,S.M.; Lam,T.T.; Cotten,M.; Kelly,M.; Van Reeth,K.; Qiu,Y.; Simon,G.; Bonin,E.; Foni,E.; Chiapponi,C.; Larsen,L.; Hjulsager,C.; Markowska-Daniel,I.; Urbaniak,K.; Durrwald,R.; Schlegel,M.; Huovilainen,A.; Davidson,I.; Dan,A.; Loeffen,W.; Edwards,S.; Bublot,M.; Vila,T.; Maldonado,J.; Valls,L.; Brown,I.H.; Pybus,O.G.; Kellam,P.; Tsan-Yuk Lam,T.; van Reeth,K.
EPI639453	PA	United Kingdom	2012-Aug-10	EPI_ISL_195135	A/swine/England/024924/2012		Import from public-domain	Watson,S.J.; Langat,P.; Reid,S.M.; Lam,T.T.; Cotten,M.; Kelly,M.; Van Reeth,K.; Qiu,Y.; Simon,G.; Bonin,E.; Foni,E.; Chiapponi,C.; Larsen,L.; Hjulsager,C.; Markowska-Daniel,I.; Urbaniak,K.; Durrwald,R.; Schlegel,M.; Huovilainen,A.; Davidson,I.; Dan,A.; Loeffen,W.; Edwards,S.; Bublot,M.; Vila,T.; Maldonado,J.; Valls,L.; Brown,I.H.; Pybus,O.G.; Kellam,P.; Tsan-Yuk Lam,T.; van Reeth,K.
EPI639455	PA	United Kingdom	2013-Jan-03	EPI_ISL_195137	A/swine/England/016947/2013		Import from public-domain	Watson,S.J.; Langat,P.; Reid,S.M.; Lam,T.T.; Cotten,M.; Kelly,M.; Van Reeth,K.; Qiu,Y.; Simon,G.; Bonin,E.; Foni,E.; Chiapponi,C.; Larsen,L.; Hjulsager,C.; Markowska-Daniel,I.; Urbaniak,K.; Durrwald,R.; Schlegel,M.; Huovilainen,A.; Davidson,I.; Dan,A.; Loeffen,W.; Edwards,S.; Bublot,M.; Vila,T.; Maldonado,J.; Valls,L.; Brown,I.H.; Pybus,O.G.; Kellam,P.; Tsan-Yuk Lam,T.; van Reeth,K.
EPI639456	PA	United Kingdom	2013-May-13	EPI_ISL_195138	A/swine/England/61470/2013		Import from public-domain	Watson,S.J.; Langat,P.; Reid,S.M.; Lam,T.T.; Cotten,M.; Kelly,M.; Van Reeth,K.; Qiu,Y.; Simon,G.; Bonin,E.; Foni,E.; Chiapponi,C.; Larsen,L.; Hjulsager,C.; Markowska-Daniel,I.; Urbaniak,K.; Durrwald,R.; Schlegel,M.; Huovilainen,A.; Davidson,I.; Dan,A.; Loeffen,W.; Edwards,S.; Bublot,M.; Vila,T.; Maldonado,J.; Valls,L.; Brown,I.H.; Pybus,O.G.; Kellam,P.; Tsan-Yuk Lam,T.; van Reeth,K.
EPI639457	PA	United Kingdom	2013-May-07	EPI_ISL_195139	A/swine/England/61025/2013		Import from public-domain	Watson,S.J.; Langat,P.; Reid,S.M.; Lam,T.T.; Cotten,M.; Kelly,M.; Van Reeth,K.; Qiu,Y.; Simon,G.; Bonin,E.; Foni,E.; Chiapponi,C.; Larsen,L.; Hjulsager,C.; Markowska-Daniel,I.; Urbaniak,K.; Durrwald,R.; Schlegel,M.; Huovilainen,A.; Davidson,I.; Dan,A.; Loeffen,W.; Edwards,S.; Bublot,M.; Vila,T.; Maldonado,J.; Valls,L.; Brown,I.H.; Pybus,O.G.; Kellam,P.; Tsan-Yuk Lam,T.; van Reeth,K.
EPI639488	PA	United Kingdom	2013-Sep-03	EPI_ISL_195169	A/swine/England/072512/2013		Import from public-domain	Watson,S.J.; Langat,P.; Reid,S.M.; Lam,T.T.; Cotten,M.; Kelly,M.; Van Reeth,K.; Qiu,Y.; Simon,G.; Bonin,E.; Foni,E.; Chiapponi,C.; Larsen,L.; Hjulsager,C.; Markowska-Daniel,I.; Urbaniak,K.; Durrwald,R.; Schlegel,M.; Huovilainen,A.; Davidson,I.; Dan,A.; Loeffen,W.; Edwards,S.; Bublot,M.; Vila,T.; Maldonado,J.; Valls,L.; Brown,I.H.; Pybus,O.G.; Kellam,P.; Tsan-Yuk Lam,T.; van Reeth,K.
EPI639489	PA	United Kingdom	2013-Jun-05	EPI_ISL_195170	A/swine/England/063782/2013		Import from public-domain	Watson,S.J.; Langat,P.; Reid,S.M.; Lam,T.T.; Cotten,M.; Kelly,M.; Van Reeth,K.; Qiu,Y.; Simon,G.; Bonin,E.; Foni,E.; Chiapponi,C.; Larsen,L.; Hjulsager,C.; Markowska-Daniel,I.; Urbaniak,K.; Durrwald,R.; Schlegel,M.; Huovilainen,A.; Davidson,I.; Dan,A.; Loeffen,W.; Edwards,S.; Bublot,M.; Vila,T.; Maldonado,J.; Valls,L.; Brown,I.H.; Pybus,O.G.; Kellam,P.; Tsan-Yuk Lam,T.; van Reeth,K.
EPI639495	PA	Netherlands	2012-Apr-03	EPI_ISL_195176	A/swine/Netherlands/Barger-Compascuum- CVI6324A/2012		Import from public-domain	Watson,S.J.; Langat,P.; Reid,S.M.; Lam,T.T.; Cotten,M.; Kelly,M.; Van Reeth,K.; Qiu,Y.; Simon,G.; Bonin,E.; Foni,E.; Chiapponi,C.; Larsen,L.; Hjulsager,C.; Markowska-Daniel,I.; Urbaniak,K.; Durrwald,R.; Schlegel,M.; Huovilainen,A.; Davidson,I.; Dan,A.; Loeffen,W.; Edwards,S.; Bublot,M.; Vila,T.; Maldonado,J.; Valls,L.; Brown,I.H.; Pybus,O.G.; Kellam,P.; Tsan-Yuk Lam,T.; van Reeth,K.
EPI840039	PA	United States	2015-Jun-18	EPI_ISL_195378	A/swine/Oklahoma/A02024960/2015		Import from public-domain	Lin,K.; Olson,W.J.; Zhang,J.
EPI840049	PA	United States	2015-Jun-16	EPI_ISL_195379	A/swine/Arkansas/A02024832/2015		Import from public-domain	Lin,K.; Olson,W.J.; Zhang,J.
EPI840014	PA	United States	2015-Jun-22	EPI_ISL_195381	A/swine/Arkansas/A02035008/2015		Import from public-domain	Lin,K.; Olson,W.J.; Zhang,J.
EPI839854	PA	United States	2015-Jun-24	EPI_ISL_195446	A/swine/South Dakota/A01823237/2015		Import from public-domain
EPI840068	PA	United States	2015-Jul-01	EPI_ISL_195459	A/swine/Missouri/A02076915/2015		Import from public-domain	Lin,K.; Olson,W.J.; Zhang,J.
EPI1212967	PA	Mexico	2013-Sep-09	EPI_ISL_195982	A/swine/Mexico/10032432/2013		Import from public-domain	Nelson,M.; Culhane,M.R.; Rovira,A.; Torremorell,M.; Guerrero,P.; Norambuena,J.; Nelson,M.I.
EPI1212991	PA	Mexico	2014-Jan-15	EPI_ISL_195985	A/swine/Mexico/10290795/2014		Import from public-domain	Nelson,M.; Culhane,M.R.; Rovira,A.; Torremorell,M.; Guerrero,P.; Norambuena,J.; Nelson,M.I.
EPI1213297	PA	Mexico	2013-Apr-04	EPI_ISL_196011	A/swine/Mexico/9711817/2013		Import from public-domain	Nelson,M.; Culhane,M.R.; Rovira,A.; Torremorell,M.; Guerrero,P.; Norambuena,J.; Nelson,M.I.
EPI1213244	PA	Mexico	2013-May-16	EPI_ISL_196022	A/swine/Mexico/9800379/2013		Import from public-domain	Nelson,M.; Culhane,M.R.; Rovira,A.; Torremorell,M.; Guerrero,P.; Norambuena,J.; Nelson,M.I.
EPI652818	PA	United States	2015-May-04	EPI_ISL_198159	A/swine/Indiana/A01260888/2015		Import from public-domain
EPI652819	PA	United States	2015-May-06	EPI_ISL_198160	A/swine/Indiana/A01260893/2015		Import from public-domain
EPI652820	PA	United States	2015-May-20	EPI_ISL_198161	A/swine/Indiana/A01260906/2015		Import from public-domain
EPI652822	PA	United States	2015-May-28	EPI_ISL_198163	A/swine/Indiana/A01260910/2015		Import from public-domain
EPI652828	PA	United States	2015-May-02	EPI_ISL_198167	A/swine/Indiana/A01260885/2015		Import from public-domain
EPI652845	PA	United States	2015-May-07	EPI_ISL_198173	A/swine/Indiana/A01260896/2015		Import from public-domain
EPI652847	PA	United States	2015-May-05	EPI_ISL_198174	A/swine/Indiana/A01260890/2015		Import from public-domain
EPI839931	PA	United States	2015-Aug-12	EPI_ISL_200097	A/swine/Oklahoma/A02025582/2015		Import from public-domain	Lin,K.; Huang,H.; Zhang,J.
EPI839995	PA	United States	2015-Aug-12	EPI_ISL_200105	A/swine/Oklahoma/A02076949/2015		Import from public-domain	Lin,K.; Huang,H.; Zhang,J.
EPI839887	PA	United States	2015-Aug-12	EPI_ISL_200108	A/swine/Oklahoma/A01770387/2015		Import from public-domain	Lin,K.; Huang,H.; Zhang,J.
EPI663542	PA	United States	2015-Jul-20	EPI_ISL_200143	A/swine/Indiana/A01260943/2015		Import from public-domain
EPI668904	PA	United States	2014-Jan-01	EPI_ISL_200847	A/swine/Indiana/14TOSU0028/2014		Import from public-domain	Symer,D.S.; Akagi,K.A.; Webb,A.W.; Ozer,H.O.; Daugherty,C.D.; Warner,S.W.; Nolting,J.N.; Nelson,S.N.; Zentkovich,M.Z.; Bowman,A.B.
EPI668912	PA	United States	2014-Jan-01	EPI_ISL_200855	A/swine/Ohio/14TOSU23771/2014		Import from public-domain	Symer,D.S.; Akagi,K.A.; Webb,A.W.; Ozer,H.O.; Daugherty,C.D.; Warner,S.W.; Nolting,J.N.; Nelson,S.N.; Zentkovich,M.Z.; Bowman,A.B.
EPI668929	PA	United States	2014-Jan-01	EPI_ISL_200867	A/swine/Indiana/14TOSU0032/2014		Import from public-domain	Symer,D.S.; Akagi,K.A.; Webb,A.W.; Ozer,H.O.; Daugherty,C.D.; Warner,S.W.; Nolting,J.N.; Nelson,S.N.; Zentkovich,M.Z.; Bowman,A.B.
EPI668959	PA	United States	2014-Jan-01	EPI_ISL_200897	A/swine/Ohio/14TOSU23764/2014		Import from public-domain	Symer,D.S.; Akagi,K.A.; Webb,A.W.; Ozer,H.O.; Daugherty,C.D.; Warner,S.W.; Nolting,J.N.; Nelson,S.N.; Zentkovich,M.Z.; Bowman,A.B.
EPI668997	PA	United States	2015-Jul-05	EPI_ISL_200935	A/swine/Indiana/A01260933/2015		Import from public-domain
EPI668999	PA	United States	2015-Jul-27	EPI_ISL_200937	A/swine/Indiana/A01260948/2015		Import from public-domain
EPI839831	PA	United States	2015-Aug-26	EPI_ISL_200975	A/swine/Arkansas/A01770795/2015		Import from public-domain	Lin,K.; Huang,H.; Zhang,J.
EPI839882	PA	United States	2015-Aug-27	EPI_ISL_200980	A/swine/Oklahoma/A01857063/2015		Import from public-domain	Lin,K.; Huang,H.; Zhang,J.
EPI1034573	PA	United States	2015-Oct-20	EPI_ISL_203097	A/swine/Iowa/A01795483/2015		Import from public-domain	Lin,K.; Huang,H.; Zhang,J.
EPI941514	PA	United States	2015-Oct-19	EPI_ISL_203109	A/swine/North Carolina/A01945748/2015		Import from public-domain	Lin,K.; Huang,H.; Zhang,J.
EPI891972	PA	United States	2015-Oct-15	EPI_ISL_203112	A/swine/North Carolina/A01945861/2015		Import from public-domain	Lin,K.; Huang,H.; Zhang,J.
EPI1086330	PA	United States	2015-Oct-26	EPI_ISL_203138	A/swine/Illinois/A01944807/2015		Import from public-domain	Lin,K.; Huang,H.; Zhang,J.
EPI1034667	PA	United States	2015-Oct-22	EPI_ISL_203143	A/swine/Oklahoma/A01857957/2015		Import from public-domain	Lin,K.; Huang,H.; Zhang,J.
EPI1034698	PA	United States	2015-Oct-23	EPI_ISL_203147	A/swine/Iowa/A01944800/2015		Import from public-domain	Lin,K.; Huang,H.; Zhang,J.
EPI839966	PA	United States	2015-Oct-06	EPI_ISL_203177	A/swine/Oklahoma/A01944447/2015		Import from public-domain	Lin,K.; Huang,H.; Zhang,J.
EPI1209768	PA	United States	2015-Oct-02	EPI_ISL_203178	A/swine/North Carolina/A01945368/2015		Import from public-domain	Lin,K.; Huang,H.; Zhang,J.
EPI839898	PA	United States	2015-Oct-01	EPI_ISL_203193	A/swine/Oklahoma/A01857679/2015		Import from public-domain	Lin,K.; Huang,H.; Zhang,J.
EPI839903	PA	United States	2015-Sep-30	EPI_ISL_203194	A/swine/Pennsylvania/A01944215/2015		Import from public-domain	Lin,K.; Huang,H.; Zhang,J.
EPI837422	PA	United States	2015-Oct-27	EPI_ISL_205043	A/swine/North Carolina/A01945949/2015		Import from public-domain	Lin,K.; Huang,H.; Zhang,J.
EPI682799	PA	China	2012-Oct-20	EPI_ISL_205060	A/swine/Henan/PL01/2012		Import from public-domain	Weng,S.; Chang,Y.; Cao,J.; Li,J.; Zhang,L.; Zhang,S.
EPI891925	PA	United States	2015-Nov-04	EPI_ISL_205075	A/swine/Iowa/A01797178/2015		Import from public-domain	Lin,K.; Huang,H.; Zhang,J.
EPI840019	PA	United States	2015-Jul-08	EPI_ISL_205518	A/swine/Pennsylvania/A02035484/2015		Import from public-domain	Lin,K.; Olson,W.J.; Zhang,J.
EPI837178	PA	United States	2015-Nov-11	EPI_ISL_206009	A/swine/North Carolina/A01796310/2015		Import from public-domain	Lin,K.; Huang,H.; Zhang,J.
EPI891967	PA	United States	2015-Nov-05	EPI_ISL_206016	A/swine/Illinois/A01795970/2015		Import from public-domain	Lin,K.; Huang,H.; Zhang,J.
EPI689983	PA	United States	2015-Oct-26	EPI_ISL_206374	A/swine/Indiana/A01812040/2015		Import from public-domain
EPI693741	PA	Canada	2012-Mar-16	EPI_ISL_207034	A/swine/Manitoba/D0170/2012		Import from public-domain	Das,S.R.; Halpin,R.A.; Lin,X.; Akopov,A.; Fedorova,N.; Puri,V.; Stockwell,T.; Amedeo,P.; Katzel,D.; Schobel,S.; Shrivastava,S.; Culhane,M.; Patnayak,D.; Redies,L.; Nelson,M.; Bao,Y.; Sanders,R.; Zhdanov,S.; Kiryutin,B.; Lipman,D.J.; Tatusova,T.; Detmer,S.
EPI693784	PA	Canada	2012-May-03	EPI_ISL_207039	A/swine/Manitoba/D0171/2012		Import from public-domain	Das,S.R.; Halpin,R.A.; Lin,X.; Akopov,A.; Fedorova,N.; Puri,V.; Stockwell,T.; Amedeo,P.; Katzel,D.; Schobel,S.; Shrivastava,S.; Culhane,M.; Patnayak,D.; Redies,L.; Nelson,M.; Bao,Y.; Sanders,R.; Zhdanov,S.; Kiryutin,B.; Lipman,D.J.; Tatusova,T.; Detmer,S.
EPI693821	PA	Canada	2012-Sep-20	EPI_ISL_207044	A/swine/Manitoba/D0173/2012		Import from public-domain	Das,S.R.; Halpin,R.A.; Lin,X.; Akopov,A.; Fedorova,N.; Puri,V.; Stockwell,T.; Amedeo,P.; Katzel,D.; Schobel,S.; Shrivastava,S.; Culhane,M.; Patnayak,D.; Redies,L.; Nelson,M.; Bao,Y.; Sanders,R.; Zhdanov,S.; Kiryutin,B.; Lipman,D.J.; Tatusova,T.; Detmer,S.
EPI693836	PA	Canada	2012-Sep-26	EPI_ISL_207046	A/swine/Manitoba/D0364/2012		Import from public-domain	Das,S.R.; Halpin,R.A.; Lin,X.; Akopov,A.; Fedorova,N.; Puri,V.; Stockwell,T.; Amedeo,P.; Katzel,D.; Schobel,S.; Shrivastava,S.; Culhane,M.; Patnayak,D.; Redies,L.; Nelson,M.; Bao,Y.; Sanders,R.; Zhdanov,S.; Kiryutin,B.; Lipman,D.J.; Tatusova,T.; Detmer,S.
EPI693897	PA	Canada	2012-Oct-25	EPI_ISL_207054	A/swine/Manitoba/D0365/2012		Import from public-domain	Das,S.R.; Halpin,R.A.; Lin,X.; Akopov,A.; Fedorova,N.; Puri,V.; Stockwell,T.; Amedeo,P.; Katzel,D.; Schobel,S.; Shrivastava,S.; Culhane,M.; Patnayak,D.; Redies,L.; Nelson,M.; Bao,Y.; Sanders,R.; Zhdanov,S.; Kiryutin,B.; Lipman,D.J.; Tatusova,T.; Detmer,S.
EPI693904	PA	Canada	2012-Oct-25	EPI_ISL_207055	A/swine/Manitoba/D0104/2012		Import from public-domain	Das,S.R.; Halpin,R.A.; Lin,X.; Akopov,A.; Fedorova,N.; Puri,V.; Stockwell,T.; Amedeo,P.; Katzel,D.; Schobel,S.; Shrivastava,S.; Culhane,M.; Patnayak,D.; Redies,L.; Nelson,M.; Bao,Y.; Sanders,R.; Zhdanov,S.; Kiryutin,B.; Lipman,D.J.; Tatusova,T.; Detmer,S.
EPI694124	PA	Canada	2013-May-02	EPI_ISL_207082	A/swine/Manitoba/D0226/2013		Import from public-domain	Das,S.R.; Halpin,R.A.; Lin,X.; Akopov,A.; Fedorova,N.; Puri,V.; Stockwell,T.; Amedeo,P.; Katzel,D.; Schobel,S.; Shrivastava,S.; Culhane,M.; Patnayak,D.; Redies,L.; Nelson,M.; Bao,Y.; Sanders,R.; Zhdanov,S.; Kiryutin,B.; Lipman,D.J.; Tatusova,T.; Detmer,S.
EPI694310	PA	Canada	2013-Aug-22	EPI_ISL_207108	A/swine/Manitoba/D0265/2013		Import from public-domain	Das,S.R.; Halpin,R.A.; Lin,X.; Akopov,A.; Fedorova,N.; Puri,V.; Stockwell,T.; Amedeo,P.; Katzel,D.; Schobel,S.; Shrivastava,S.; Culhane,M.; Patnayak,D.; Redies,L.; Nelson,M.; Bao,Y.; Sanders,R.; Zhdanov,S.; Kiryutin,B.; Lipman,D.J.; Tatusova,T.; Detmer,S.
EPI694324	PA	Canada	2013-Aug-28	EPI_ISL_207110	A/swine/Manitoba/D0267/2013		Import from public-domain	Das,S.R.; Halpin,R.A.; Lin,X.; Akopov,A.; Fedorova,N.; Puri,V.; Stockwell,T.; Amedeo,P.; Katzel,D.; Schobel,S.; Shrivastava,S.; Culhane,M.; Patnayak,D.; Redies,L.; Nelson,M.; Bao,Y.; Sanders,R.; Zhdanov,S.; Kiryutin,B.; Lipman,D.J.; Tatusova,T.; Detmer,S.
EPI694331	PA	Canada	2013-Sep-11	EPI_ISL_207111	A/swine/Manitoba/D0268/2013		Import from public-domain	Das,S.R.; Halpin,R.A.; Lin,X.; Akopov,A.; Fedorova,N.; Puri,V.; Stockwell,T.; Amedeo,P.; Katzel,D.; Schobel,S.; Shrivastava,S.; Culhane,M.; Patnayak,D.; Redies,L.; Nelson,M.; Bao,Y.; Sanders,R.; Zhdanov,S.; Kiryutin,B.; Lipman,D.J.; Tatusova,T.; Detmer,S.
EPI694379	PA	Canada	2013-Sep-26	EPI_ISL_207117	A/swine/Manitoba/D0272/2013		Import from public-domain	Das,S.R.; Halpin,R.A.; Lin,X.; Akopov,A.; Fedorova,N.; Puri,V.; Stockwell,T.; Amedeo,P.; Katzel,D.; Schobel,S.; Shrivastava,S.; Culhane,M.; Patnayak,D.; Redies,L.; Nelson,M.; Bao,Y.; Sanders,R.; Zhdanov,S.; Kiryutin,B.; Lipman,D.J.; Tatusova,T.; Detmer,S.
EPI694387	PA	Canada	2013-Sep-26	EPI_ISL_207118	A/swine/Manitoba/D0273/2013		Import from public-domain	Das,S.R.; Halpin,R.A.; Lin,X.; Akopov,A.; Fedorova,N.; Puri,V.; Stockwell,T.; Amedeo,P.; Katzel,D.; Schobel,S.; Shrivastava,S.; Culhane,M.; Patnayak,D.; Redies,L.; Nelson,M.; Bao,Y.; Sanders,R.; Zhdanov,S.; Kiryutin,B.; Lipman,D.J.; Tatusova,T.; Detmer,S.
EPI694451	PA	Canada	2013-Oct-10	EPI_ISL_207137	A/swine/Manitoba/D0275/2013		Import from public-domain	Das,S.R.; Halpin,R.A.; Lin,X.; Akopov,A.; Fedorova,N.; Puri,V.; Stockwell,T.; Amedeo,P.; Katzel,D.; Schobel,S.; Shrivastava,S.; Culhane,M.; Patnayak,D.; Redies,L.; Nelson,M.; Bao,Y.; Sanders,R.; Zhdanov,S.; Kiryutin,B.; Lipman,D.J.; Tatusova,T.; Detmer,S.
EPI694458	PA	Canada	2013-Oct-10	EPI_ISL_207138	A/swine/Manitoba/D0276/2013		Import from public-domain	Das,S.R.; Halpin,R.A.; Lin,X.; Akopov,A.; Fedorova,N.; Puri,V.; Stockwell,T.; Amedeo,P.; Katzel,D.; Schobel,S.; Shrivastava,S.; Culhane,M.; Patnayak,D.; Redies,L.; Nelson,M.; Bao,Y.; Sanders,R.; Zhdanov,S.; Kiryutin,B.; Lipman,D.J.; Tatusova,T.; Detmer,S.
EPI694466	PA	Canada	2013-Oct-10	EPI_ISL_207139	A/swine/Manitoba/D0277/2013		Import from public-domain	Das,S.R.; Halpin,R.A.; Lin,X.; Akopov,A.; Fedorova,N.; Puri,V.; Stockwell,T.; Amedeo,P.; Katzel,D.; Schobel,S.; Shrivastava,S.; Culhane,M.; Patnayak,D.; Redies,L.; Nelson,M.; Bao,Y.; Sanders,R.; Zhdanov,S.; Kiryutin,B.; Lipman,D.J.; Tatusova,T.; Detmer,S.
EPI694479	PA	Canada	2013-Oct-10	EPI_ISL_207141	A/swine/Manitoba/D0279/2013		Import from public-domain	Das,S.R.; Halpin,R.A.; Lin,X.; Akopov,A.; Fedorova,N.; Puri,V.; Stockwell,T.; Amedeo,P.; Katzel,D.; Schobel,S.; Shrivastava,S.; Culhane,M.; Patnayak,D.; Redies,L.; Nelson,M.; Bao,Y.; Sanders,R.; Zhdanov,S.; Kiryutin,B.; Lipman,D.J.; Tatusova,T.; Detmer,S.
EPI694507	PA	Canada	2013-Oct-24	EPI_ISL_207144	A/swine/Manitoba/D0282/2013		Import from public-domain	Das,S.R.; Halpin,R.A.; Lin,X.; Akopov,A.; Fedorova,N.; Puri,V.; Stockwell,T.; Amedeo,P.; Katzel,D.; Schobel,S.; Shrivastava,S.; Culhane,M.; Patnayak,D.; Redies,L.; Nelson,M.; Bao,Y.; Sanders,R.; Zhdanov,S.; Kiryutin,B.; Lipman,D.J.; Tatusova,T.; Detmer,S.
EPI694521	PA	Canada	2013-Oct-24	EPI_ISL_207146	A/swine/Manitoba/D0284/2013		Import from public-domain	Das,S.R.; Halpin,R.A.; Lin,X.; Akopov,A.; Fedorova,N.; Puri,V.; Stockwell,T.; Amedeo,P.; Katzel,D.; Schobel,S.; Shrivastava,S.; Culhane,M.; Patnayak,D.; Redies,L.; Nelson,M.; Bao,Y.; Sanders,R.; Zhdanov,S.; Kiryutin,B.; Lipman,D.J.; Tatusova,T.; Detmer,S.
EPI694528	PA	Canada	2013-Oct-24	EPI_ISL_207147	A/swine/Manitoba/D0285/2013		Import from public-domain	Das,S.R.; Halpin,R.A.; Lin,X.; Akopov,A.; Fedorova,N.; Puri,V.; Stockwell,T.; Amedeo,P.; Katzel,D.; Schobel,S.; Shrivastava,S.; Culhane,M.; Patnayak,D.; Redies,L.; Nelson,M.; Bao,Y.; Sanders,R.; Zhdanov,S.; Kiryutin,B.; Lipman,D.J.; Tatusova,T.; Detmer,S.
EPI694495	PA	Canada	2013-Oct-24	EPI_ISL_207148	A/swine/Manitoba/D0286/2013		Import from public-domain	Das,S.R.; Halpin,R.A.; Lin,X.; Akopov,A.; Fedorova,N.; Puri,V.; Stockwell,T.; Amedeo,P.; Katzel,D.; Schobel,S.; Shrivastava,S.; Culhane,M.; Patnayak,D.; Redies,L.; Nelson,M.; Bao,Y.; Sanders,R.; Zhdanov,S.; Kiryutin,B.; Lipman,D.J.; Tatusova,T.; Detmer,S.
EPI694563	PA	Canada	2013-Nov-07	EPI_ISL_207151	A/swine/Manitoba/D0289/2013		Import from public-domain	Das,S.R.; Halpin,R.A.; Lin,X.; Akopov,A.; Fedorova,N.; Puri,V.; Stockwell,T.; Amedeo,P.; Katzel,D.; Schobel,S.; Shrivastava,S.; Culhane,M.; Patnayak,D.; Redies,L.; Nelson,M.; Bao,Y.; Sanders,R.; Zhdanov,S.; Kiryutin,B.; Lipman,D.J.; Tatusova,T.; Detmer,S.
EPI694570	PA	Canada	2013-Nov-20	EPI_ISL_207152	A/swine/Manitoba/D0290/2013		Import from public-domain	Das,S.R.; Halpin,R.A.; Lin,X.; Akopov,A.; Fedorova,N.; Puri,V.; Stockwell,T.; Amedeo,P.; Katzel,D.; Schobel,S.; Shrivastava,S.; Culhane,M.; Patnayak,D.; Redies,L.; Nelson,M.; Bao,Y.; Sanders,R.; Zhdanov,S.; Kiryutin,B.; Lipman,D.J.; Tatusova,T.; Detmer,S.
EPI694591	PA	Canada	2013-Nov-20	EPI_ISL_207155	A/swine/Manitoba/D0293/2013		Import from public-domain	Das,S.R.; Halpin,R.A.; Lin,X.; Akopov,A.; Fedorova,N.; Puri,V.; Stockwell,T.; Amedeo,P.; Katzel,D.; Schobel,S.; Shrivastava,S.; Culhane,M.; Patnayak,D.; Redies,L.; Nelson,M.; Bao,Y.; Sanders,R.; Zhdanov,S.; Kiryutin,B.; Lipman,D.J.; Tatusova,T.; Detmer,S.
EPI694597	PA	Canada	2013-Nov-20	EPI_ISL_207156	A/swine/Manitoba/D0294/2013		Import from public-domain	Das,S.R.; Halpin,R.A.; Lin,X.; Akopov,A.; Fedorova,N.; Puri,V.; Stockwell,T.; Amedeo,P.; Katzel,D.; Schobel,S.; Shrivastava,S.; Culhane,M.; Patnayak,D.; Redies,L.; Nelson,M.; Bao,Y.; Sanders,R.; Zhdanov,S.; Kiryutin,B.; Lipman,D.J.; Tatusova,T.; Detmer,S.
EPI694611	PA	Canada	2013-Nov-20	EPI_ISL_207157	A/swine/Manitoba/D0295/2013		Import from public-domain	Das,S.R.; Halpin,R.A.; Lin,X.; Akopov,A.; Fedorova,N.; Puri,V.; Stockwell,T.; Amedeo,P.; Katzel,D.; Schobel,S.; Shrivastava,S.; Culhane,M.; Patnayak,D.; Redies,L.; Nelson,M.; Bao,Y.; Sanders,R.; Zhdanov,S.; Kiryutin,B.; Lipman,D.J.; Tatusova,T.; Detmer,S.
EPI694625	PA	Canada	2013-Dec-05	EPI_ISL_207159	A/swine/Manitoba/D0296/2013		Import from public-domain	Das,S.R.; Halpin,R.A.; Lin,X.; Akopov,A.; Fedorova,N.; Puri,V.; Stockwell,T.; Amedeo,P.; Katzel,D.; Schobel,S.; Shrivastava,S.; Culhane,M.; Patnayak,D.; Redies,L.; Nelson,M.; Bao,Y.; Sanders,R.; Zhdanov,S.; Kiryutin,B.; Lipman,D.J.; Tatusova,T.; Detmer,S.
EPI694632	PA	Canada	2013-Dec-05	EPI_ISL_207160	A/swine/Manitoba/D0297/2013		Import from public-domain	Das,S.R.; Halpin,R.A.; Lin,X.; Akopov,A.; Fedorova,N.; Puri,V.; Stockwell,T.; Amedeo,P.; Katzel,D.; Schobel,S.; Shrivastava,S.; Culhane,M.; Patnayak,D.; Redies,L.; Nelson,M.; Bao,Y.; Sanders,R.; Zhdanov,S.; Kiryutin,B.; Lipman,D.J.; Tatusova,T.; Detmer,S.
EPI694643	PA	Canada	2013-Dec-05	EPI_ISL_207161	A/swine/Manitoba/D0298/2013		Import from public-domain	Das,S.R.; Halpin,R.A.; Lin,X.; Akopov,A.; Fedorova,N.; Puri,V.; Stockwell,T.; Amedeo,P.; Katzel,D.; Schobel,S.; Shrivastava,S.; Culhane,M.; Patnayak,D.; Redies,L.; Nelson,M.; Bao,Y.; Sanders,R.; Zhdanov,S.; Kiryutin,B.; Lipman,D.J.; Tatusova,T.; Detmer,S.
EPI694670	PA	Canada	2013-Dec-05	EPI_ISL_207167	A/swine/Manitoba/D0301/2013		Import from public-domain	Das,S.R.; Halpin,R.A.; Lin,X.; Akopov,A.; Fedorova,N.; Puri,V.; Stockwell,T.; Amedeo,P.; Katzel,D.; Schobel,S.; Shrivastava,S.; Culhane,M.; Patnayak,D.; Redies,L.; Nelson,M.; Bao,Y.; Sanders,R.; Zhdanov,S.; Kiryutin,B.; Lipman,D.J.; Tatusova,T.; Detmer,S.
EPI694656	PA	Canada	2013-Dec-05	EPI_ISL_207168	A/swine/Manitoba/D0302/2013		Import from public-domain	Das,S.R.; Halpin,R.A.; Lin,X.; Akopov,A.; Fedorova,N.; Puri,V.; Stockwell,T.; Amedeo,P.; Katzel,D.; Schobel,S.; Shrivastava,S.; Culhane,M.; Patnayak,D.; Redies,L.; Nelson,M.; Bao,Y.; Sanders,R.; Zhdanov,S.; Kiryutin,B.; Lipman,D.J.; Tatusova,T.; Detmer,S.
EPI694712	PA	Canada	2014-Jan-07	EPI_ISL_207172	A/swine/Manitoba/D0303/2014		Import from public-domain	Das,S.R.; Halpin,R.A.; Lin,X.; Akopov,A.; Fedorova,N.; Puri,V.; Stockwell,T.; Amedeo,P.; Katzel,D.; Schobel,S.; Shrivastava,S.; Culhane,M.; Patnayak,D.; Redies,L.; Nelson,M.; Bao,Y.; Sanders,R.; Zhdanov,S.; Kiryutin,B.; Lipman,D.J.; Tatusova,T.; Detmer,S.
EPI694733	PA	Canada	2014-Feb-05	EPI_ISL_207175	A/swine/Manitoba/D0316/2014		Import from public-domain	Das,S.R.; Halpin,R.A.; Lin,X.; Akopov,A.; Fedorova,N.; Puri,V.; Stockwell,T.; Amedeo,P.; Katzel,D.; Schobel,S.; Shrivastava,S.; Culhane,M.; Patnayak,D.; Redies,L.; Nelson,M.; Bao,Y.; Sanders,R.; Zhdanov,S.; Kiryutin,B.; Lipman,D.J.; Tatusova,T.; Detmer,S.
EPI694740	PA	Canada	2014-Feb-05	EPI_ISL_207176	A/swine/Manitoba/D0317/2014		Import from public-domain	Das,S.R.; Halpin,R.A.; Lin,X.; Akopov,A.; Fedorova,N.; Puri,V.; Stockwell,T.; Amedeo,P.; Katzel,D.; Schobel,S.; Shrivastava,S.; Culhane,M.; Patnayak,D.; Redies,L.; Nelson,M.; Bao,Y.; Sanders,R.; Zhdanov,S.; Kiryutin,B.; Lipman,D.J.; Tatusova,T.; Detmer,S.
EPI694747	PA	Canada	2014-Feb-05	EPI_ISL_207177	A/swine/Manitoba/D0319/2014		Import from public-domain	Das,S.R.; Halpin,R.A.; Lin,X.; Akopov,A.; Fedorova,N.; Puri,V.; Stockwell,T.; Amedeo,P.; Katzel,D.; Schobel,S.; Shrivastava,S.; Culhane,M.; Patnayak,D.; Redies,L.; Nelson,M.; Bao,Y.; Sanders,R.; Zhdanov,S.; Kiryutin,B.; Lipman,D.J.; Tatusova,T.; Detmer,S.
EPI697616	PA	Canada	2014-Mar-05	EPI_ISL_207873	A/swine/Manitoba/D0322/2014		Import from public-domain	Das,S.R.; Halpin,R.A.; Lin,X.; Akopov,A.; Fedorova,N.; Puri,V.; Stockwell,T.; Amedeo,P.; Katzel,D.; Schobel,S.; Shrivastava,S.; Culhane,M.; Patnayak,D.; Redies,L.; Nelson,M.; Bao,Y.; Sanders,R.; Zhdanov,S.; Kiryutin,B.; Lipman,D.J.; Tatusova,T.; Detmer,S.
EPI697639	PA	Canada	2014-Mar-19	EPI_ISL_207874	A/swine/Manitoba/D0324/2014		Import from public-domain	Das,S.R.; Halpin,R.A.; Lin,X.; Akopov,A.; Fedorova,N.; Puri,V.; Stockwell,T.; Amedeo,P.; Katzel,D.; Schobel,S.; Shrivastava,S.; Culhane,M.; Patnayak,D.; Redies,L.; Nelson,M.; Bao,Y.; Sanders,R.; Zhdanov,S.; Kiryutin,B.; Lipman,D.J.; Tatusova,T.; Detmer,S.
EPI697660	PA	Canada	2014-Apr-15	EPI_ISL_207877	A/swine/Manitoba/D0328/2014		Import from public-domain	Das,S.R.; Halpin,R.A.; Lin,X.; Akopov,A.; Fedorova,N.; Puri,V.; Stockwell,T.; Amedeo,P.; Katzel,D.; Schobel,S.; Shrivastava,S.; Culhane,M.; Patnayak,D.; Redies,L.; Nelson,M.; Bao,Y.; Sanders,R.; Zhdanov,S.; Kiryutin,B.; Lipman,D.J.; Tatusova,T.; Detmer,S.
EPI697677	PA	Canada	2014-Jun-04	EPI_ISL_207879	A/swine/Manitoba/D0336/2014		Import from public-domain	Das,S.R.; Halpin,R.A.; Lin,X.; Akopov,A.; Fedorova,N.; Puri,V.; Stockwell,T.; Amedeo,P.; Katzel,D.; Schobel,S.; Shrivastava,S.; Culhane,M.; Patnayak,D.; Redies,L.; Nelson,M.; Bao,Y.; Sanders,R.; Zhdanov,S.; Kiryutin,B.; Lipman,D.J.; Tatusova,T.; Detmer,S.
EPI697684	PA	Canada	2014-Jun-04	EPI_ISL_207880	A/swine/Manitoba/D0337/2014		Import from public-domain	Das,S.R.; Halpin,R.A.; Lin,X.; Akopov,A.; Fedorova,N.; Puri,V.; Stockwell,T.; Amedeo,P.; Katzel,D.; Schobel,S.; Shrivastava,S.; Culhane,M.; Patnayak,D.; Redies,L.; Nelson,M.; Bao,Y.; Sanders,R.; Zhdanov,S.; Kiryutin,B.; Lipman,D.J.; Tatusova,T.; Detmer,S.
EPI697766	PA	Canada	2014-Jun-04	EPI_ISL_207918	A/swine/Manitoba/D0338/2014		Import from public-domain	Das,S.R.; Halpin,R.A.; Lin,X.; Akopov,A.; Fedorova,N.; Puri,V.; Stockwell,T.; Amedeo,P.; Katzel,D.; Schobel,S.; Shrivastava,S.; Culhane,M.; Patnayak,D.; Redies,L.; Nelson,M.; Bao,Y.; Sanders,R.; Zhdanov,S.; Kiryutin,B.; Lipman,D.J.; Tatusova,T.; Detmer,S.
EPI697772	PA	Canada	2014-Jun-04	EPI_ISL_207919	A/swine/Manitoba/D0339/2014		Import from public-domain	Das,S.R.; Halpin,R.A.; Lin,X.; Akopov,A.; Fedorova,N.; Puri,V.; Stockwell,T.; Amedeo,P.; Katzel,D.; Schobel,S.; Shrivastava,S.; Culhane,M.; Patnayak,D.; Redies,L.; Nelson,M.; Bao,Y.; Sanders,R.; Zhdanov,S.; Kiryutin,B.; Lipman,D.J.; Tatusova,T.; Detmer,S.
EPI697786	PA	Canada	2014-Jun-04	EPI_ISL_207921	A/swine/Manitoba/D0341/2014		Import from public-domain	Das,S.R.; Halpin,R.A.; Lin,X.; Akopov,A.; Fedorova,N.; Puri,V.; Stockwell,T.; Amedeo,P.; Katzel,D.; Schobel,S.; Shrivastava,S.; Culhane,M.; Patnayak,D.; Redies,L.; Nelson,M.; Bao,Y.; Sanders,R.; Zhdanov,S.; Kiryutin,B.; Lipman,D.J.; Tatusova,T.; Detmer,S.
EPI698082	PA	Canada	2014-Aug-06	EPI_ISL_207958	A/swine/Manitoba/D0345/2014		Import from public-domain	Das,S.R.; Halpin,R.A.; Lin,X.; Akopov,A.; Fedorova,N.; Puri,V.; Stockwell,T.; Amedeo,P.; Katzel,D.; Schobel,S.; Shrivastava,S.; Culhane,M.; Patnayak,D.; Redies,L.; Nelson,M.; Bao,Y.; Sanders,R.; Zhdanov,S.; Kiryutin,B.; Lipman,D.J.; Tatusova,T.; Detmer,S.
EPI698089	PA	Canada	2014-Aug-06	EPI_ISL_207959	A/swine/Manitoba/D0347/2014		Import from public-domain	Das,S.R.; Halpin,R.A.; Lin,X.; Akopov,A.; Fedorova,N.; Puri,V.; Stockwell,T.; Amedeo,P.; Katzel,D.; Schobel,S.; Shrivastava,S.; Culhane,M.; Patnayak,D.; Redies,L.; Nelson,M.; Bao,Y.; Sanders,R.; Zhdanov,S.; Kiryutin,B.; Lipman,D.J.; Tatusova,T.; Detmer,S.
EPI698096	PA	Canada	2014-Aug-06	EPI_ISL_207960	A/swine/Manitoba/D0348/2014		Import from public-domain	Das,S.R.; Halpin,R.A.; Lin,X.; Akopov,A.; Fedorova,N.; Puri,V.; Stockwell,T.; Amedeo,P.; Katzel,D.; Schobel,S.; Shrivastava,S.; Culhane,M.; Patnayak,D.; Redies,L.; Nelson,M.; Bao,Y.; Sanders,R.; Zhdanov,S.; Kiryutin,B.; Lipman,D.J.; Tatusova,T.; Detmer,S.
EPI698123	PA	Canada	2014-Sep-10	EPI_ISL_207963	A/swine/Manitoba/D0351/2014		Import from public-domain	Das,S.R.; Halpin,R.A.; Lin,X.; Akopov,A.; Fedorova,N.; Puri,V.; Stockwell,T.; Amedeo,P.; Katzel,D.; Schobel,S.; Shrivastava,S.; Culhane,M.; Patnayak,D.; Redies,L.; Nelson,M.; Bao,Y.; Sanders,R.; Zhdanov,S.; Kiryutin,B.; Lipman,D.J.; Tatusova,T.; Detmer,S.
EPI698165	PA	Canada	2014-Oct-29	EPI_ISL_207968	A/swine/Alberta/SD0042/2014		Import from public-domain	Das,S.R.; Halpin,R.A.; Lin,X.; Akopov,A.; Fedorova,N.; Puri,V.; Stockwell,T.; Amedeo,P.; Katzel,D.; Schobel,S.; Shrivastava,S.; Culhane,M.; Patnayak,D.; Redies,L.; Nelson,M.; Bao,Y.; Sanders,R.; Zhdanov,S.; Kiryutin,B.; Lipman,D.J.; Tatusova,T.; Detmer,S.
EPI698179	PA	Canada	2014-Dec-02	EPI_ISL_207970	A/swine/Manitoba/D0357/2014		Import from public-domain	Das,S.R.; Halpin,R.A.; Lin,X.; Akopov,A.; Fedorova,N.; Puri,V.; Stockwell,T.; Amedeo,P.; Katzel,D.; Schobel,S.; Shrivastava,S.; Culhane,M.; Patnayak,D.; Redies,L.; Nelson,M.; Bao,Y.; Sanders,R.; Zhdanov,S.; Kiryutin,B.; Lipman,D.J.; Tatusova,T.; Detmer,S.
EPI698186	PA	Canada	2014-Dec-03	EPI_ISL_207971	A/swine/Manitoba/D0358/2014		Import from public-domain	Das,S.R.; Halpin,R.A.; Lin,X.; Akopov,A.; Fedorova,N.; Puri,V.; Stockwell,T.; Amedeo,P.; Katzel,D.; Schobel,S.; Shrivastava,S.; Culhane,M.; Patnayak,D.; Redies,L.; Nelson,M.; Bao,Y.; Sanders,R.; Zhdanov,S.; Kiryutin,B.; Lipman,D.J.; Tatusova,T.; Detmer,S.
EPI698213	PA	Canada	2014-Dec-10	EPI_ISL_207974	A/swine/Manitoba/D0359/2014		Import from public-domain	Das,S.R.; Halpin,R.A.; Lin,X.; Akopov,A.; Fedorova,N.; Puri,V.; Stockwell,T.; Amedeo,P.; Katzel,D.; Schobel,S.; Shrivastava,S.; Culhane,M.; Patnayak,D.; Redies,L.; Nelson,M.; Bao,Y.; Sanders,R.; Zhdanov,S.; Kiryutin,B.; Lipman,D.J.; Tatusova,T.; Detmer,S.
EPI698227	PA	Canada	2014-Dec-10	EPI_ISL_207976	A/swine/Manitoba/D0362/2014		Import from public-domain	Das,S.R.; Halpin,R.A.; Lin,X.; Akopov,A.; Fedorova,N.; Puri,V.; Stockwell,T.; Amedeo,P.; Katzel,D.; Schobel,S.; Shrivastava,S.; Culhane,M.; Patnayak,D.; Redies,L.; Nelson,M.; Bao,Y.; Sanders,R.; Zhdanov,S.; Kiryutin,B.; Lipman,D.J.; Tatusova,T.; Detmer,S.
EPI698296	PA	Canada	2015-Jan-13	EPI_ISL_207985	A/swine/Manitoba/D0369/2015		Import from public-domain	Das,S.R.; Halpin,R.A.; Lin,X.; Akopov,A.; Fedorova,N.; Puri,V.; Stockwell,T.; Amedeo,P.; Katzel,D.; Schobel,S.; Shrivastava,S.; Culhane,M.; Patnayak,D.; Redies,L.; Nelson,M.; Bao,Y.; Sanders,R.; Zhdanov,S.; Kiryutin,B.; Lipman,D.J.; Tatusova,T.; Detmer,S.
EPI698316	PA	Canada	2015-Jan-13	EPI_ISL_207987	A/swine/Manitoba/D0372/2015		Import from public-domain	Das,S.R.; Halpin,R.A.; Lin,X.; Akopov,A.; Fedorova,N.; Puri,V.; Stockwell,T.; Amedeo,P.; Katzel,D.; Schobel,S.; Shrivastava,S.; Culhane,M.; Patnayak,D.; Redies,L.; Nelson,M.; Bao,Y.; Sanders,R.; Zhdanov,S.; Kiryutin,B.; Lipman,D.J.; Tatusova,T.; Detmer,S.
EPI698330	PA	Canada	2015-Feb-12	EPI_ISL_207989	A/swine/Manitoba/D0374/2015		Import from public-domain	Das,S.R.; Halpin,R.A.; Lin,X.; Akopov,A.; Fedorova,N.; Puri,V.; Stockwell,T.; Amedeo,P.; Katzel,D.; Schobel,S.; Shrivastava,S.; Culhane,M.; Patnayak,D.; Redies,L.; Nelson,M.; Bao,Y.; Sanders,R.; Zhdanov,S.; Kiryutin,B.; Lipman,D.J.; Tatusova,T.; Detmer,S.
EPI698344	PA	Canada	2015-Apr-14	EPI_ISL_207991	A/swine/Manitoba/D0377/2015		Import from public-domain	Das,S.R.; Halpin,R.A.; Lin,X.; Akopov,A.; Fedorova,N.; Puri,V.; Stockwell,T.; Amedeo,P.; Katzel,D.; Schobel,S.; Shrivastava,S.; Culhane,M.; Patnayak,D.; Redies,L.; Nelson,M.; Bao,Y.; Sanders,R.; Zhdanov,S.; Kiryutin,B.; Lipman,D.J.; Tatusova,T.; Detmer,S.
EPI698922	PA	Canada	2015-Apr-14	EPI_ISL_208063	A/swine/Manitoba/D0378/2015		Import from public-domain	Das,S.R.; Halpin,R.A.; Lin,X.; Akopov,A.; Fedorova,N.; Puri,V.; Stockwell,T.; Amedeo,P.; Katzel,D.; Schobel,S.; Shrivastava,S.; Culhane,M.; Patnayak,D.; Redies,L.; Nelson,M.; Bao,Y.; Sanders,R.; Zhdanov,S.; Kiryutin,B.; Lipman,D.J.; Tatusova,T.; Detmer,S.
EPI698955	PA	Canada	2014-Dec-10	EPI_ISL_208071	A/swine/Manitoba/D0361/2014		Import from public-domain	Das,S.R.; Halpin,R.A.; Lin,X.; Akopov,A.; Fedorova,N.; Puri,V.; Stockwell,T.; Amedeo,P.; Katzel,D.; Schobel,S.; Shrivastava,S.; Culhane,M.; Patnayak,D.; Redies,L.; Nelson,M.; Bao,Y.; Sanders,R.; Zhdanov,S.; Kiryutin,B.; Lipman,D.J.; Tatusova,T.; Detmer,S.
EPI837192	PA	United States	2015-Nov-13	EPI_ISL_208920	A/swine/North Carolina/A01796370/2015		Import from public-domain	Lin,K.; Huang,H.; Zhang,J.
EPI899566	PA	United States	2015-Dec-01	EPI_ISL_208974	A/swine/Iowa/A01796529/2015		Import from public-domain	Lin,K.; Huang,H.; Zhang,J.
EPI838565	PA	United States	2015-Dec-01	EPI_ISL_208987	A/swine/Illinois/A01896091/2015		Import from public-domain	Lin,K.; Huang,H.; Zhang,J.
EPI837255	PA	United States	2015-Nov-24	EPI_ISL_208988	A/swine/Indiana/A01797599/2015		Import from public-domain	Lin,K.; Huang,H.; Zhang,J.
EPI838560	PA	United States	2015-Dec-14	EPI_ISL_209144	A/swine/Indiana/A01727685/2015		Import from public-domain	Lin,K.; Huang,H.; Zhang,J.
EPI838520	PA	United States	2015-Dec-14	EPI_ISL_209197	A/swine/Iowa/A01727813/2015		Import from public-domain	Lin,K.; Huang,H.; Zhang,J.
EPI1620475	PA	United States	2015-Dec-17	EPI_ISL_209199	A/swine/Nebraska/A01727959/2015		Import from public-domain	Lin,K.; Huang,H.; Zhang,J.
EPI899175	PA	United States	2015-Dec-14	EPI_ISL_211799	A/swine/Oklahoma/A01728097/2015		Import from public-domain	Lin,K.; Huang,H.; Zhang,J.
EPI899215	PA	United States	2015-Dec-24	EPI_ISL_211807	A/swine/Ohio/A01728547/2015		Import from public-domain	Lin,K.; Huang,H.; Zhang,J.
EPI838497	PA	United States	2015-Dec-31	EPI_ISL_211825	A/swine/North Carolina/A01728820/2015		Import from public-domain	Lin,K.; Huang,H.; Zhang,J.
EPI838457	PA	United States	2015-Dec-22	EPI_ISL_212187	A/swine/Nebraska/A01941636/2015		Import from public-domain
EPI838472	PA	United States	2015-Dec-21	EPI_ISL_212191	A/swine/South Dakota/A01941705/2015		Import from public-domain
EPI845469	PA	United States	2016-Jan-05	EPI_ISL_212193	A/swine/Nebraska/A01941775/2016		Import from public-domain
EPI891937	PA	United States	2016-Jan-06	EPI_ISL_212200	A/swine/Iowa/A01729216/2016		Import from public-domain	Lin,K.; Huang,H.; Zhang,J.
EPI899180	PA	United States	2016-Jan-07	EPI_ISL_212203	A/swine/Illinois/A01729323/2016		Import from public-domain	Lin,K.; Huang,H.; Zhang,J.
EPI897892	PA	United States	2016-Jan-12	EPI_ISL_213798	A/swine/North Carolina/A01729436/2016		Import from public-domain	Lin,K.; Huang,H.; Zhang,J.
EPI737073	PA	China	2014-Feb-01	EPI_ISL_217172	A/swine/Zhejiang/SW64/2014		Import from public-domain	Peng,X.; Wu,H.; Xu,L.; Cheng,L.; Jin,C.; Xie,T.; Lu,X.; Wu,N.
EPI845508	PA	United States	2016-Feb-10	EPI_ISL_217471	A/swine/Illinois/A01731417/2016		Import from public-domain	Lin,K.; Huang,H.; Zhang,J.
EPI845464	PA	United States	2016-Feb-11	EPI_ISL_217478	A/swine/Indiana/A01731476/2016		Import from public-domain	Lin,K.; Huang,H.; Zhang,J.
EPI741431	PA	Vietnam	2014-Jul-22	EPI_ISL_218053	A/swine/Tien Giang/08-02-1/2014	National Institute of Animal Health	National Institute of Animal Health	Takemae, N.; Saito, T.
EPI741438	PA	Vietnam	2014-Jul-22	EPI_ISL_218054	A/swine/Tien Giang/08-05-1/2014	National Institute of Animal Health	National Institute of Animal Health	Takemae, N.; Saito, T.
EPI741445	PA	Vietnam	2014-Jul-22	EPI_ISL_218055	A/swine/Tien Giang/08-10-1/2014	National Institute of Animal Health	National Institute of Animal Health	Takemae, N.; Saito, T.
EPI741451	PA	Vietnam	2014-Jul-22	EPI_ISL_218056	A/swine/Tien Giang/08-11-1/2014	National Institute of Animal Health	National Institute of Animal Health	Takemae, N.; Saito, T.
EPI741459	PA	Vietnam	2014-Jul-22	EPI_ISL_218057	A/swine/Tien Giang/08-12-1/2014	National Institute of Animal Health	National Institute of Animal Health	Takemae, N.; Saito, T.
EPI741467	PA	Vietnam	2014-Jul-22	EPI_ISL_218058	A/swine/Tien Giang/08-14-1/2014	National Institute of Animal Health	National Institute of Animal Health	Takemae, N.; Saito, T.
EPI743192	PA	Vietnam	2015-Feb-06	EPI_ISL_218281	A/swine/Dong Nai/07-17-1/2015	National Institute of Animal Health	National Institute of Animal Health	Takemae, N.; Saito, T.
EPI743208	PA	Vietnam	2015-Feb-06	EPI_ISL_218283	A/swine/Dong Nai/07-26-1/2015	National Institute of Animal Health	National Institute of Animal Health	Takemae, N.; Saito, T.
EPI743216	PA	Vietnam	2015-Feb-06	EPI_ISL_218284	A/swine/Dong Nai/07-27-1/2015	National Institute of Animal Health	National Institute of Animal Health	Takemae, N.; Saito, T.
EPI743224	PA	Vietnam	2015-Feb-06	EPI_ISL_218285	A/swine/Dong Nai/07-27-1/2015/pAEpC1	National Institute of Animal Health	National Institute of Animal Health	Takemae, N.; Saito, T.
EPI743491	PA	Vietnam	2015-Jul-16	EPI_ISL_218321	A/swine/Dong Nai/08-13-2/2015	National Institute of Animal Health	National Institute of Animal Health	Takemae, N.; Saito, T.
EPI743499	PA	Vietnam	2015-Jul-16	EPI_ISL_218322	A/swine/Dong Nai/08-18-2/2015	National Institute of Animal Health	National Institute of Animal Health	Takemae, N.; Saito, T.
EPI743507	PA	Vietnam	2015-Jul-16	EPI_ISL_218323	A/swine/Dong Nai/08-19-2/2015	National Institute of Animal Health	National Institute of Animal Health	Takemae, N.; Saito, T.
EPI743515	PA	Vietnam	2015-Jul-16	EPI_ISL_218324	A/swine/Dong Nai/08-22-2/2015	National Institute of Animal Health	National Institute of Animal Health	Takemae, N.; Saito, T.
EPI743523	PA	Vietnam	2015-Jul-16	EPI_ISL_218325	A/swine/Dong Nai/08-22-2/2015/pAEpC1	National Institute of Animal Health	National Institute of Animal Health	Takemae, N.; Saito, T.
EPI743531	PA	Vietnam	2015-Jul-16	EPI_ISL_218326	A/swine/Dong Nai/08-29-2/2015	National Institute of Animal Health	National Institute of Animal Health	Takemae, N.; Saito, T.
EPI744593	PA	Vietnam	2015-Dec-17	EPI_ISL_218579	A/swine/Dong Nai/07-01-3/2015	National Institute of Animal Health	National Institute of Animal Health
EPI744601	PA	Vietnam	2015-Dec-17	EPI_ISL_218580	A/swine/Dong Nai/07-03-3/2015	National Institute of Animal Health	National Institute of Animal Health
EPI744609	PA	Vietnam	2015-Dec-17	EPI_ISL_218581	A/swine/Dong Nai/07-04-3/2015	National Institute of Animal Health	National Institute of Animal Health
EPI744617	PA	Vietnam	2015-Dec-17	EPI_ISL_218582	A/swine/Dong Nai/07-05-3/2015	National Institute of Animal Health	National Institute of Animal Health
EPI744625	PA	Vietnam	2015-Dec-17	EPI_ISL_218583	A/swine/Dong Nai/07-07-3/2015	National Institute of Animal Health	National Institute of Animal Health
EPI744633	PA	Vietnam	2015-Dec-17	EPI_ISL_218584	A/swine/Dong Nai/07-10-3/2015	National Institute of Animal Health	National Institute of Animal Health
EPI744641	PA	Vietnam	2015-Dec-17	EPI_ISL_218585	A/swine/Dong Nai/07-11-3/2015	National Institute of Animal Health	National Institute of Animal Health
EPI744649	PA	Vietnam	2015-Dec-17	EPI_ISL_218586	A/swine/Dong Nai/07-12-3/2015	National Institute of Animal Health	National Institute of Animal Health
EPI744657	PA	Vietnam	2015-Dec-17	EPI_ISL_218587	A/swine/Dong Nai/07-13-3/2015	National Institute of Animal Health	National Institute of Animal Health
EPI744665	PA	Vietnam	2015-Dec-17	EPI_ISL_218588	A/swine/Dong Nai/07-14-3/2015	National Institute of Animal Health	National Institute of Animal Health
EPI744673	PA	Vietnam	2015-Dec-17	EPI_ISL_218589	A/swine/Dong Nai/07-15-3/2015	National Institute of Animal Health	National Institute of Animal Health
EPI744681	PA	Vietnam	2015-Dec-17	EPI_ISL_218590	A/swine/Dong Nai/07-16-3/2015	National Institute of Animal Health	National Institute of Animal Health
EPI744689	PA	Vietnam	2015-Dec-17	EPI_ISL_218591	A/swine/Dong Nai/07-20-3/2015	National Institute of Animal Health	National Institute of Animal Health
EPI744697	PA	Vietnam	2015-Dec-17	EPI_ISL_218592	A/swine/Dong Nai/07-21-3/2015	National Institute of Animal Health	National Institute of Animal Health
EPI744705	PA	Vietnam	2015-Dec-17	EPI_ISL_218593	A/swine/Dong Nai/07-22-3/2015	National Institute of Animal Health	National Institute of Animal Health
EPI744713	PA	Vietnam	2015-Dec-17	EPI_ISL_218594	A/swine/Dong Nai/07-24-3/2015	National Institute of Animal Health	National Institute of Animal Health
EPI744721	PA	Vietnam	2015-Dec-17	EPI_ISL_218595	A/swine/Dong Nai/07-26-3/2015	National Institute of Animal Health	National Institute of Animal Health
EPI744729	PA	Vietnam	2015-Dec-17	EPI_ISL_218596	A/swine/Dong Nai/07-27-3/2015	National Institute of Animal Health	National Institute of Animal Health
EPI744737	PA	Vietnam	2015-Dec-17	EPI_ISL_218597	A/swine/Dong Nai/07-28-3/2015	National Institute of Animal Health	National Institute of Animal Health
EPI744744	PA	Vietnam	2015-Dec-17	EPI_ISL_218598	A/swine/Dong Nai/07-29-3/2015	National Institute of Animal Health	National Institute of Animal Health
EPI899617	PA	United States	2016-Mar-14	EPI_ISL_220519	A/swine/North Carolina/A01733634/2016		Import from public-domain	Lin,K.; Huang,H.; Zhang,J.
EPI753754	PA	United States	2016-Mar-16	EPI_ISL_220583	A/swine/Indiana/A01812189/2016		Import from public-domain	Janas-Martindale,A.
EPI941372	PA	United States	2016-Mar-14	EPI_ISL_221738	A/swine/Illinois/A01733826/2016		Import from public-domain	Lin,K.
EPI760946	PA	Japan	2015-Nov-30	EPI_ISL_221949	A/swine/Gunma/12-485/2015	National Institute of Animal Health	National Institute of Animal Health
EPI760954	PA	Japan	2015-Nov-30	EPI_ISL_221950	A/swine/Gunma/12-486/2015	National Institute of Animal Health	National Institute of Animal Health
EPI760969	PA	Japan	2015-Nov-11	EPI_ISL_221952	A/swine/Gunma/7-316/2015	National Institute of Animal Health	National Institute of Animal Health
EPI760980	PA	Japan	2015-Nov-11	EPI_ISL_221954	A/swine/Gunma/7-321/2015	National Institute of Animal Health	National Institute of Animal Health
EPI761058	PA	Japan	2015-Nov-10	EPI_ISL_221964	A/swine/Gunma/6-288/2015	National Institute of Animal Health	National Institute of Animal Health
EPI761066	PA	Japan	2015-Dec-17	EPI_ISL_221965	A/swine/Gunma/10-636/2015	National Institute of Animal Health	National Institute of Animal Health
EPI761074	PA	Japan	2015-Dec-17	EPI_ISL_221966	A/swine/Gunma/10-637/2015	National Institute of Animal Health	National Institute of Animal Health
EPI761082	PA	Japan	2015-Dec-17	EPI_ISL_221967	A/swine/Gunma/10-639/2015	National Institute of Animal Health	National Institute of Animal Health
EPI761090	PA	Japan	2016-Jan-14	EPI_ISL_221968	A/swine/Gunma/10-838/2016	National Institute of Animal Health	National Institute of Animal Health
EPI761098	PA	Japan	2015-Nov-30	EPI_ISL_221969	A/swine/Gunma/12-481/2015	National Institute of Animal Health	National Institute of Animal Health
EPI761106	PA	Japan	2015-Nov-30	EPI_ISL_221970	A/swine/Gunma/12-483/2015	National Institute of Animal Health	National Institute of Animal Health
EPI761114	PA	Japan	2015-Dec-28	EPI_ISL_221971	A/swine/Gunma/12-738/2015	National Institute of Animal Health	National Institute of Animal Health
EPI761122	PA	Japan	2016-Jan-06	EPI_ISL_221972	A/swine/Gunma/7-767/2016	National Institute of Animal Health	National Institute of Animal Health
EPI761138	PA	Japan	2016-Jan-06	EPI_ISL_221974	A/swine/Gunma/9-809/2016	National Institute of Animal Health	National Institute of Animal Health
EPI761154	PA	Japan	2015-Dec-21	EPI_ISL_221976	A/swine/Ibaraki/1/2015	National Institute of Animal Health	National Institute of Animal Health
EPI761170	PA	Japan	2016-Feb-11	EPI_ISL_221978	A/swine/Gunma/11-1141/2016	National Institute of Animal Health	National Institute of Animal Health
EPI761178	PA	Japan	2016-Feb-11	EPI_ISL_221979	A/swine/Gunma/11-1143/2016	National Institute of Animal Health	National Institute of Animal Health
EPI761186	PA	Japan	2016-Feb-11	EPI_ISL_221980	A/swine/Gunma/11-1149/2016	National Institute of Animal Health	National Institute of Animal Health
EPI761194	PA	Japan	2016-Feb-11	EPI_ISL_221981	A/swine/Gunma/11-1151/2016	National Institute of Animal Health	National Institute of Animal Health
EPI761202	PA	Japan	2016-Jan-25	EPI_ISL_221982	A/swine/Gunma/12-913/2016	National Institute of Animal Health	National Institute of Animal Health
EPI761210	PA	Japan	2016-Jan-25	EPI_ISL_221983	A/swine/Gunma/12-914/2016	National Institute of Animal Health	National Institute of Animal Health
EPI761218	PA	Japan	2016-Jan-25	EPI_ISL_221984	A/swine/Gunma/12-915/2016	National Institute of Animal Health	National Institute of Animal Health
EPI761226	PA	Japan	2016-Jan-25	EPI_ISL_221985	A/swine/Gunma/12-916/2016	National Institute of Animal Health	National Institute of Animal Health
EPI761234	PA	Japan	2016-Jan-25	EPI_ISL_221986	A/swine/Gunma/12-917/2016	National Institute of Animal Health	National Institute of Animal Health
EPI761242	PA	Japan	2016-Jan-25	EPI_ISL_221987	A/swine/Gunma/12-925/2016	National Institute of Animal Health	National Institute of Animal Health
EPI761256	PA	Japan	2016-Feb-10	EPI_ISL_221989	A/swine/Gunma/7-1062/2016	National Institute of Animal Health	National Institute of Animal Health
EPI761264	PA	Japan	2016-Mar-03	EPI_ISL_221990	A/swine/Gunma/10-1308/2016	National Institute of Animal Health	National Institute of Animal Health
EPI761272	PA	Japan	2016-Mar-03	EPI_ISL_221991	A/swine/Gunma/10-1312/2016	National Institute of Animal Health	National Institute of Animal Health
EPI761280	PA	Japan	2016-Feb-22	EPI_ISL_221992	A/swine/Gunma/12-1230/2016	National Institute of Animal Health	National Institute of Animal Health
EPI761288	PA	Japan	2016-Feb-22	EPI_ISL_221993	A/swine/Gunma/12-1232/2016	National Institute of Animal Health	National Institute of Animal Health
EPI761304	PA	Japan	2016-Mar-09	EPI_ISL_221995	A/swine/Gunma/7-1367/2016	National Institute of Animal Health	National Institute of Animal Health
EPI761312	PA	Japan	2016-Mar-09	EPI_ISL_221996	A/swine/Gunma/7-1368/2016	National Institute of Animal Health	National Institute of Animal Health
EPI761320	PA	Japan	2016-Mar-09	EPI_ISL_221997	A/swine/Gunma/7-1370/2016	National Institute of Animal Health	National Institute of Animal Health
EPI761328	PA	Japan	2016-Mar-09	EPI_ISL_221998	A/swine/Gunma/7-1372/2016	National Institute of Animal Health	National Institute of Animal Health
EPI761336	PA	Japan	2016-Mar-09	EPI_ISL_221999	A/swine/Gunma/7-1377/2016	National Institute of Animal Health	National Institute of Animal Health
EPI761970	PA	United States	2016-Mar-21	EPI_ISL_222081	A/swine/Indiana/A01812190/2016		Import from public-domain	Janas-Martindale,A.
EPI897815	PA	United States	2016-Mar-23	EPI_ISL_222479	A/swine/Nebraska/A01894200/2016		Import from public-domain	Lin,K.; Huang,H.; Zhang,J.
EPI845538	PA	United States	2016-Mar-28	EPI_ISL_222483	A/swine/North Carolina/A01894401/2016		Import from public-domain	Lin,K.; Huang,H.; Zhang,J.
EPI899576	PA	United States	2016-Mar-29	EPI_ISL_222493	A/swine/Indiana/A01894477/2016		Import from public-domain	Lin,K.; Huang,H.; Zhang,J.
EPI845542	PA	United States	2016-Mar-31	EPI_ISL_222502	A/swine/Illinois/A01894603/2016		Import from public-domain	Lin,K.
EPI855137	PA	United States	2016-Apr-18	EPI_ISL_222528	A/swine/Illinois/A01895648/2016		Import from public-domain	Lin,K.
EPI897798	PA	United States	2016-Apr-06	EPI_ISL_222687	A/swine/Indiana/A01894974/2016		Import from public-domain	Lin,K.
EPI855122	PA	United States	2016-Apr-13	EPI_ISL_222696	A/swine/Illinois/A01895418/2016		Import from public-domain	Lin,K.
EPI778169	PA	United States	2016-Apr-06	EPI_ISL_225486	A/swine/Alabama/A01104091/2016		Import from public-domain	Janas-Martindale,A.
EPI897534	PA	United States	2016-Apr-06	EPI_ISL_225506	A/swine/North Carolina/A01894897/2016		Import from public-domain	Lin,K.
EPI899199	PA	United States	2016-Apr-21	EPI_ISL_225511	A/swine/Iowa/A01895858/2016		Import from public-domain	Lin,K.
EPI897768	PA	United States	2016-May-09	EPI_ISL_225540	A/swine/Iowa/A01774934/2016		Import from public-domain	Lin,K.
EPI899184	PA	United States	2016-Apr-22	EPI_ISL_225561	A/swine/North Carolina/A01774164/2016		Import from public-domain	Lin,K.
EPI897318	PA	United States	2016-May-09	EPI_ISL_226061	A/swine/Minnesota/A01943452/2016		Import from public-domain	Culhane,M.
EPI897763	PA	United States	2016-May-17	EPI_ISL_226065	A/swine/Illinois/A01775416/2016		Import from public-domain	Lin,K.
EPI941315	PA	United States	2016-May-23	EPI_ISL_230182	A/swine/Illinois/A01775748/2016		Import from public-domain	Lin,K.
EPI897783	PA	United States	2016-May-19	EPI_ISL_230188	A/swine/Iowa/A01775725/2016		Import from public-domain	Lin,K.
EPI897753	PA	United States	2016-May-23	EPI_ISL_230196	A/swine/North Carolina/A01775740/2016		Import from public-domain	Lin,K.
EPI897519	PA	United States	2016-May-26	EPI_ISL_230203	A/swine/Iowa/A01776001/2016		Import from public-domain	Lin,K.
EPI817176	PA	China	2012-Mar-01	EPI_ISL_230761	A/swine/Guangdong/1/2012		Import from public-domain	Song,Y.; Wu,X.; Wang,N.; Ouyang,G.; Qu,N.; Cui,J.; Qi,Y.; Liao,M.; Jiao,P.
EPI828971	PA	Japan	2016-May-19	EPI_ISL_232764	A/swine/Gunma/11-2297/2016		National Institute of Animal Health
EPI828979	PA	Japan	2016-May-16	EPI_ISL_232765	A/swine/Gunma/12-2145/2016		National Institute of Animal Health
EPI828987	PA	Japan	2016-May-30	EPI_ISL_232766	A/swine/Chiba/1-2403/2016		National Institute of Animal Health
EPI828995	PA	Japan	2016-May-18	EPI_ISL_232767	A/swine/Gunma/7-2173/2016		National Institute of Animal Health
EPI829003	PA	Japan	2016-Jun-15	EPI_ISL_232768	A/swine/Gunma/9-2463/2016		National Institute of Animal Health
EPI829018	PA	Japan	2016-Jun-21	EPI_ISL_232770	A/swine/Gunma/6-2595/2016		National Institute of Animal Health
EPI829026	PA	Japan	2016-Jun-21	EPI_ISL_232771	A/swine/Gunma/6-2593/2016		National Institute of Animal Health
EPI829049	PA	Japan	2016-May-19	EPI_ISL_232774	A/swine/Gunma/10-2266/2016		National Institute of Animal Health
EPI829057	PA	Japan	2016-May-24	EPI_ISL_232775	A/swine/Gunma/6-2232/2016		National Institute of Animal Health
EPI829065	PA	Japan	2016-Jun-21	EPI_ISL_232776	A/swine/Gunma/6-2613/2016		National Institute of Animal Health
EPI829073	PA	Japan	2016-Jun-21	EPI_ISL_232777	A/swine/Gunma/6-2610/2016		National Institute of Animal Health
EPI829081	PA	Japan	2016-May-18	EPI_ISL_232778	A/swine/Gunma/7-2178/2016		National Institute of Animal Health
EPI829089	PA	Japan	2016-May-30	EPI_ISL_232779	A/swine/Chiba/1-2415/2016		National Institute of Animal Health
EPI829097	PA	Japan	2016-Jun-21	EPI_ISL_232780	A/swine/Gunma/6-2588/2016		National Institute of Animal Health
EPI829105	PA	Japan	2016-Jun-21	EPI_ISL_232781	A/swine/Gunma/6-2589/2016		National Institute of Animal Health
EPI829113	PA	Japan	2016-Jun-21	EPI_ISL_232782	A/swine/Gunma/6-2591/2016		National Institute of Animal Health
EPI829137	PA	Japan	2016-May-30	EPI_ISL_232785	A/swine/Chiba/1-2413/2016		National Institute of Animal Health
EPI829145	PA	Japan	2016-May-19	EPI_ISL_232786	A/swine/Gunma/11-2292/2016		National Institute of Animal Health
EPI829153	PA	Japan	2016-May-18	EPI_ISL_232787	A/swine/Gunma/7-2177/2016		National Institute of Animal Health
EPI829161	PA	Japan	2016-May-16	EPI_ISL_232788	A/swine/Gunma/12-2141/2016		National Institute of Animal Health
EPI829470	PA	Japan	2016-Jul-19	EPI_ISL_232926	A/swine/Gunma/6-2844/2016		National Institute of Animal Health
EPI829559	PA	Japan	2016-May-30	EPI_ISL_232954	A/swine/Chiba/1-2554/2016		National Institute of Animal Health
EPI829567	PA	Japan	2016-May-30	EPI_ISL_232955	A/swine/Chiba/1-2556/2016		National Institute of Animal Health
EPI829575	PA	Japan	2016-Jul-01	EPI_ISL_232956	A/swine/Chiba/1-2687/2016		National Institute of Animal Health
EPI829583	PA	Japan	2016-Jun-23	EPI_ISL_232957	A/swine/Gunma/10-2643/2016		National Institute of Animal Health
EPI829591	PA	Japan	2016-Jul-21	EPI_ISL_232958	A/swine/Gunma/10-2878/2016		National Institute of Animal Health
EPI829599	PA	Japan	2016-Jul-21	EPI_ISL_232959	A/swine/Gunma/11-2910/2016		National Institute of Animal Health
EPI829607	PA	Japan	2016-Jun-13	EPI_ISL_232960	A/swine/Gunma/12-2431/2016		National Institute of Animal Health
EPI829615	PA	Japan	2016-Jun-13	EPI_ISL_232961	A/swine/Gunma/12-2442/2016		National Institute of Animal Health
EPI829623	PA	Japan	2016-Jul-11	EPI_ISL_232962	A/swine/Gunma/12-2730/2016		National Institute of Animal Health
EPI829631	PA	Japan	2016-Jul-19	EPI_ISL_232963	A/swine/Gunma/6-2837/2016		National Institute of Animal Health
EPI829639	PA	Japan	2016-Jul-19	EPI_ISL_232964	A/swine/Gunma/6-2838/2016		National Institute of Animal Health
EPI829647	PA	Japan	2016-Jul-19	EPI_ISL_232965	A/swine/Gunma/6-2839/2016		National Institute of Animal Health
EPI829655	PA	Japan	2016-Jul-19	EPI_ISL_232966	A/swine/Gunma/6-2842/2016		National Institute of Animal Health
EPI829663	PA	Japan	2016-Jul-19	EPI_ISL_232967	A/swine/Gunma/6-2843/2016		National Institute of Animal Health
EPI829671	PA	Japan	2016-Jul-19	EPI_ISL_232968	A/swine/Gunma/6-2846/2016		National Institute of Animal Health
EPI829679	PA	Japan	2016-Jul-19	EPI_ISL_232969	A/swine/Gunma/6-2847/2016		National Institute of Animal Health
EPI829687	PA	Japan	2016-Jul-19	EPI_ISL_232970	A/swine/Gunma/6-2848/2016		National Institute of Animal Health
EPI829695	PA	Japan	2016-Jul-19	EPI_ISL_232971	A/swine/Gunma/6-2850/2016		National Institute of Animal Health
EPI829703	PA	Japan	2016-Jul-19	EPI_ISL_232972	A/swine/Gunma/6-2852/2016		National Institute of Animal Health
EPI829711	PA	Japan	2016-Jul-19	EPI_ISL_232973	A/swine/Gunma/6-2853/2016		National Institute of Animal Health
EPI829719	PA	Japan	2016-Jul-19	EPI_ISL_232974	A/swine/Gunma/6-2855/2016		National Institute of Animal Health
EPI829727	PA	Japan	2016-Jul-19	EPI_ISL_232975	A/swine/Gunma/6-2856/2016		National Institute of Animal Health
EPI829735	PA	Japan	2016-Jun-15	EPI_ISL_232976	A/swine/Gunma/7-2491/2016		National Institute of Animal Health
EPI829743	PA	Japan	2016-Jun-15	EPI_ISL_232977	A/swine/Gunma/7-2496/2016		National Institute of Animal Health
EPI829751	PA	Japan	2016-Jun-15	EPI_ISL_232978	A/swine/Gunma/7-2497/2016		National Institute of Animal Health
EPI829759	PA	Japan	2016-Jun-15	EPI_ISL_232979	A/swine/Gunma/7-2498/2016		National Institute of Animal Health
EPI829767	PA	Japan	2016-Jun-15	EPI_ISL_232980	A/swine/Gunma/7-2499/2016		National Institute of Animal Health
EPI829775	PA	Japan	2016-Jun-15	EPI_ISL_232981	A/swine/Gunma/9-2464/2016		National Institute of Animal Health
EPI833418	PA	Japan	2016-Apr-20	EPI_ISL_233593	A/swine/Chiba/1-1757/2016		National Institute of Animal Health	N. Takemae, T.Saito
EPI833426	PA	Japan	2016-Mar-24	EPI_ISL_233594	A/swine/Chiba/1-1533/2016		National Institute of Animal Health	N. Takemae, T.Saito
EPI833442	PA	Japan	2016-Mar-24	EPI_ISL_233596	A/swine/Chiba/1-1532/2016		National Institute of Animal Health	N. Takemae, T.Saito
EPI833450	PA	Japan	2016-Feb-10	EPI_ISL_233597	A/swine/Gunma/7-1046/2016		National Institute of Animal Health	N. Takemae, T.Saito
EPI833466	PA	Japan	2016-Apr-18	EPI_ISL_233599	A/swine/Gunma/12-1720/2016		National Institute of Animal Health	N. Takemae, T.Saito
EPI833474	PA	Japan	2016-Mar-24	EPI_ISL_233600	A/swine/Chiba/1-1528/2016		National Institute of Animal Health	N. Takemae, T.Saito
EPI833482	PA	Japan	2016-Apr-18	EPI_ISL_233601	A/swine/Gunma/12-1722/2016		National Institute of Animal Health	N. Takemae, T.Saito
EPI833498	PA	Japan	2016-Mar-29	EPI_ISL_233603	A/swine/Gunma/6-1487/2016		National Institute of Animal Health	N. Takemae, T.Saito
EPI833506	PA	Japan	2016-Mar-29	EPI_ISL_233604	A/swine/Gunma/6-1488/2016		National Institute of Animal Health	N. Takemae, T.Saito
EPI833514	PA	Japan	2016-Apr-06	EPI_ISL_233605	A/swine/Gunma/7-1583/2016		National Institute of Animal Health	N. Takemae, T.Saito
EPI833538	PA	Japan	2015-Nov-11	EPI_ISL_233608	A/swine/Gunma/7-315/2015		National Institute of Animal Health	N. Takemae, T.Saito
EPI833554	PA	Japan	2015-Jul-02	EPI_ISL_233610	A/swine/Chiba/V662/2015		National Institute of Animal Health	N. Takemae, T.Saito
EPI833570	PA	Japan	2015-Nov-11	EPI_ISL_233612	A/swine/Gunma/7-318/2015		National Institute of Animal Health	N. Takemae, T.Saito
EPI833578	PA	Japan	2016-Jan-14	EPI_ISL_233613	A/swine/Gunma/10-841/2016		National Institute of Animal Health	N. Takemae, T.Saito
EPI833586	PA	Japan	2016-Apr-07	EPI_ISL_233614	A/swine/Gunma/9-1610/2016		National Institute of Animal Health	N. Takemae, T.Saito
EPI833594	PA	Japan	2015-Jul-02	EPI_ISL_233615	A/swine/Chiba/W663/2015		National Institute of Animal Health	N. Takemae, T.Saito
EPI833602	PA	Japan	2016-Mar-29	EPI_ISL_233616	A/swine/Gunma/6-1491/2016		National Institute of Animal Health	N. Takemae, T.Saito
EPI833618	PA	Japan	2016-Apr-20	EPI_ISL_233618	A/swine/Chiba/1-1759/2016		National Institute of Animal Health	N. Takemae, T.Saito
EPI833634	PA	Japan	2016-Apr-20	EPI_ISL_233620	A/swine/Chiba/1-1758/2016		National Institute of Animal Health	N. Takemae, T.Saito
EPI833658	PA	Japan	2016-Apr-20	EPI_ISL_233623	A/swine/Chiba/1-1755/2016		National Institute of Animal Health	N. Takemae, T.Saito
EPI833666	PA	Japan	2016-Feb-10	EPI_ISL_233624	A/swine/Gunma/7-1050/2016		National Institute of Animal Health	N. Takemae, T.Saito
EPI833681	PA	Japan	2016-Apr-18	EPI_ISL_233626	A/swine/Gunma/12-1723/2016		National Institute of Animal Health	N. Takemae, T.Saito
EPI837149	PA	United States	2016-Jun-10	EPI_ISL_234240	A/swine/Indiana/A01812236/2016		Import from public-domain
EPI837157	PA	United States	2015-Dec-08	EPI_ISL_234241	A/swine/Indiana/A01812095/2015		Import from public-domain
EPI941309	PA	United States	2016-Jul-06	EPI_ISL_234287	A/swine/North Carolina/A01777394/2016		Import from public-domain	Lin,K.; Zhang,J.
EPI837331	PA	United States	2016-Jun-01	EPI_ISL_234291	A/swine/Indiana/A01812224/2016		Import from public-domain
EPI941276	PA	United States	2016-Jun-20	EPI_ISL_234298	A/swine/Indiana/A01776934/2016		Import from public-domain	Lin,K.; Zhang,J.
EPI941281	PA	United States	2016-Jul-27	EPI_ISL_234522	A/swine/Iowa/A01778107/2016		Import from public-domain	Lin,K.; Zhang,J.
EPI941476	PA	United States	2016-Jul-29	EPI_ISL_234524	A/swine/Minnesota/A01778109/2016		Import from public-domain	Lin,K.; Zhang,J.
EPI941325	PA	United States	2016-Jul-29	EPI_ISL_234526	A/swine/Iowa/A01778108/2016		Import from public-domain	Lin,K.; Zhang,J.
EPI941331	PA	United States	2016-Jul-08	EPI_ISL_234527	A/swine/Nebraska/A01778104/2016		Import from public-domain	Lin,K.; Zhang,J.
EPI946611	PA	United States	2016-Aug-05	EPI_ISL_234577	A/swine/North Carolina/A01778373/2016		Import from public-domain	Lin,K.; Zhang,J.
EPI946641	PA	United States	2016-Aug-05	EPI_ISL_234579	A/swine/Indiana/A01778367/2016		Import from public-domain	Lin,K.; Zhang,J.
EPI946689	PA	United States	2016-Aug-04	EPI_ISL_234584	A/swine/Iowa/A01778372/2016		Import from public-domain	Lin,K.; Zhang,J.
EPI941337	PA	United States	2016-Jul-20	EPI_ISL_234673	A/swine/Iowa/A01777892/2016		Import from public-domain	Lin,K.; Zhang,J.
EPI941364	PA	United States	2016-Jul-22	EPI_ISL_234675	A/swine/Iowa/A01777895/2016		Import from public-domain	Lin,K.; Zhang,J.
EPI941391	PA	United States	2016-Jul-21	EPI_ISL_234676	A/swine/Oklahoma/A01777841/2016		Import from public-domain	Lin,K.; Zhang,J.
EPI941320	PA	United States	2016-Jul-01	EPI_ISL_234931	A/swine/Illinois/A01378014/2016		Import from public-domain	Padmanabhan,A.; Hause,B.
EPI941348	PA	United States	2016-Jul-01	EPI_ISL_234932	A/swine/Illinois/A01378013/2016		Import from public-domain	Padmanabhan,A.; Hause,B.
EPI941270	PA	United States	2016-Jun-30	EPI_ISL_234951	A/swine/Iowa/A01777667/2016		Import from public-domain	Lin,K.; Zhang,J.
EPI941287	PA	United States	2016-Jun-30	EPI_ISL_234953	A/swine/Iowa/A01777665/2016		Import from public-domain	Lin,K.; Zhang,J.
EPI941470	PA	United States	2016-Jun-28	EPI_ISL_234954	A/swine/Iowa/A01777669/2016		Import from public-domain	Lin,K.; Zhang,J.
EPI941539	PA	United States	2016-Jul-08	EPI_ISL_234965	A/swine/Kansas/A01777675/2016		Import from public-domain	Lin,K.; Zhang,J.
EPI946659	PA	United States	2016-Aug-18	EPI_ISL_235726	A/swine/California/A01778665/2016		Import from public-domain	Lin,K.; Zhang,J.
EPI946671	PA	United States	2016-Aug-17	EPI_ISL_235732	A/swine/Illinois/A01778711/2016		Import from public-domain	Lin,K.; Zhang,J.
EPI845425	PA	United States	2016-Feb-29	EPI_ISL_235746	A/swine/North Carolina/A01732695/2016		Import from public-domain
EPI845476	PA	United States	2015-Nov-03	EPI_ISL_235749	A/swine/Indiana/A01812050/2015		Import from public-domain
EPI946653	PA	United States	2016-Aug-23	EPI_ISL_235790	A/swine/North Carolina/A01778770/2016		Import from public-domain	Lin,K.; Zhang,J.
EPI946719	PA	United States	2016-Aug-23	EPI_ISL_235793	A/swine/Iowa/A01778876/2016		Import from public-domain	Lin,K.; Zhang,J.
EPI849274	PA	Canada	2014-Oct-15	EPI_ISL_236195	A/swine/Manitoba/G2/2014		Import from public-domain	Grgic,H.; Poljak,Z.
EPI849277	PA	Canada	2014-Jan-21	EPI_ISL_236197	A/swine/Manitoba/G4/2014		Import from public-domain	Grgic,H.; Poljak,Z.
EPI849281	PA	Canada	2014-Jan-03	EPI_ISL_236199	A/swine/Manitoba/G6/2014		Import from public-domain	Grgic,H.; Poljak,Z.
EPI899571	PA	United States	2016-Mar-02	EPI_ISL_236808	A/swine/North Carolina/A01732706/2016		Import from public-domain	Lin,K.; Huang,H.; Zhang,J.
EPI1007091	PA	United States	2016-Sep-06	EPI_ISL_237041	A/swine/Iowa/A01781219/2016		Import from public-domain	Lin,K.; Zhang,J.
EPI1007040	PA	United States	2016-Sep-07	EPI_ISL_237046	A/swine/North Carolina/A01781221/2016		Import from public-domain	Lin,K.; Zhang,J.
EPI946683	PA	United States	2016-Aug-30	EPI_ISL_237054	A/swine/Minnesota/A01781045/2016		Import from public-domain	Lin,K.; Zhang,J.
EPI859696	PA	Japan	2012-Oct-23	EPI_ISL_237798	A/swine/Tochigi/1/2012	National Institute of Animal Health	National Institute of Animal Health	Saito, T.; Takemae, N.
EPI860251	PA	Japan	2016-Sep-30	EPI_ISL_237924	A/swine/Chiba/1-3656/2016	National Institute of Animal Health	National Institute of Animal Health	Saito, T.; Takemae, N.
EPI860259	PA	Japan	2016-Oct-12	EPI_ISL_237925	A/swine/Gunma/7-3735/2016	National Institute of Animal Health	National Institute of Animal Health	Saito, T.; Takemae, N.
EPI860267	PA	Japan	2016-Oct-03	EPI_ISL_237926	A/swine/Gunma/12-3704/2016	National Institute of Animal Health	National Institute of Animal Health	Saito, T.; Takemae, N.
EPI860275	PA	Japan	2016-Oct-12	EPI_ISL_237927	A/swine/Gunma/7-3732/2016	National Institute of Animal Health	National Institute of Animal Health	Saito, T.; Takemae, N.
EPI860283	PA	Japan	2016-Oct-03	EPI_ISL_237928	A/swine/Gunma/12-3700/2016	National Institute of Animal Health	National Institute of Animal Health	Saito, T.; Takemae, N.
EPI860291	PA	Japan	2016-Sep-30	EPI_ISL_237929	A/swine/Chiba/1-3641/2016	National Institute of Animal Health	National Institute of Animal Health	Saito, T.; Takemae, N.
EPI860299	PA	Japan	2016-Oct-12	EPI_ISL_237930	A/swine/Gunma/9-3780/2016	National Institute of Animal Health	National Institute of Animal Health	Saito, T.; Takemae, N.
EPI860307	PA	Japan	2016-Oct-03	EPI_ISL_237931	A/swine/Gunma/12-3697/2016	National Institute of Animal Health	National Institute of Animal Health	Saito, T.; Takemae, N.
EPI860315	PA	Japan	2016-Oct-12	EPI_ISL_237932	A/swine/Gunma/7-3736/2016	National Institute of Animal Health	National Institute of Animal Health	Saito, T.; Takemae, N.
EPI860339	PA	Japan	2016-Oct-04	EPI_ISL_237935	A/swine/Chiba/1-3727/2016	National Institute of Animal Health	National Institute of Animal Health	Saito, T.; Takemae, N.
EPI860347	PA	Japan	2016-Oct-12	EPI_ISL_237936	A/swine/Gunma/9-3786/2016	National Institute of Animal Health	National Institute of Animal Health	Saito, T.; Takemae, N.
EPI860355	PA	Japan	2016-Oct-13	EPI_ISL_237937	A/swine/Gunma/8-3797/2016	National Institute of Animal Health	National Institute of Animal Health	Saito, T.; Takemae, N.
EPI860363	PA	Japan	2016-Sep-30	EPI_ISL_237938	A/swine/Chiba/1-3631/2016	National Institute of Animal Health	National Institute of Animal Health	Saito, T.; Takemae, N.
EPI860371	PA	Japan	2016-Oct-04	EPI_ISL_237939	A/swine/Chiba/1-3730/2016	National Institute of Animal Health	National Institute of Animal Health	Saito, T.; Takemae, N.
EPI860379	PA	Japan	2016-Oct-03	EPI_ISL_237940	A/swine/Gunma/12-3705/2016	National Institute of Animal Health	National Institute of Animal Health	Saito, T.; Takemae, N.
EPI861019	PA	Japan	2016-Oct-13	EPI_ISL_238041	A/swine/Gunma/8-3811/2016	National Institute of Animal Health	National Institute of Animal Health	Saito, T.; Takemae, N.
EPI861027	PA	Japan	2016-Oct-13	EPI_ISL_238042	A/swine/Gunma/8-3809/2016	National Institute of Animal Health	National Institute of Animal Health	Saito, T.; Takemae, N.
EPI861043	PA	Japan	2016-Oct-13	EPI_ISL_238044	A/swine/Gunma/8-3808/2016	National Institute of Animal Health	National Institute of Animal Health	Saito, T.; Takemae, N.
EPI861051	PA	Japan	2016-Oct-13	EPI_ISL_238045	A/swine/Gunma/8-3807/2016	National Institute of Animal Health	National Institute of Animal Health	Saito, T.; Takemae, N.
EPI861059	PA	Japan	2016-Oct-20	EPI_ISL_238046	A/swine/Gunma/10-3877/2016	National Institute of Animal Health	National Institute of Animal Health	Saito, T.; Takemae, N.
EPI861067	PA	Japan	2016-Oct-13	EPI_ISL_238047	A/swine/Gunma/8-3806/2016	National Institute of Animal Health	National Institute of Animal Health	Saito, T.; Takemae, N.
EPI861075	PA	Japan	2016-Oct-13	EPI_ISL_238048	A/swine/Gunma/8-3819/2016	National Institute of Animal Health	National Institute of Animal Health	Saito, T.; Takemae, N.
EPI861083	PA	Japan	2016-Oct-13	EPI_ISL_238049	A/swine/Gunma/8-3818/2016	National Institute of Animal Health	National Institute of Animal Health	Saito, T.; Takemae, N.
EPI861091	PA	Japan	2016-Oct-13	EPI_ISL_238050	A/swine/Gunma/8-3805/2016	National Institute of Animal Health	National Institute of Animal Health	Saito, T.; Takemae, N.
EPI861107	PA	Japan	2016-Oct-13	EPI_ISL_238052	A/swine/Gunma/8-3820/2016	National Institute of Animal Health	National Institute of Animal Health	Saito, T.; Takemae, N.
EPI861115	PA	Japan	2016-Oct-13	EPI_ISL_238053	A/swine/Gunma/8-3816/2016	National Institute of Animal Health	National Institute of Animal Health	Saito, T.; Takemae, N.
EPI861219	PA	Germany	2015-Sep-24	EPI_ISL_238064	A/swine/Germany/AR4243/2016		Friedrich-Loeffler-Institut	Starick, Elke; Henritzi, Dinah; Harder, Timm C.
EPI863997	PA	Germany	2016-Jan-01	EPI_ISL_238910	A/swine/Germany/Bak1/2016		Friedrich-Loeffler-Institut
EPI864067	PA	Japan	2016-Jan-06	EPI_ISL_238948	A/swine/Gunma/7-766/2016	National Institute of Animal Health	National Institute of Animal Health	Saito, T.; Takemae, N.
EPI864075	PA	Japan	2016-Mar-09	EPI_ISL_238949	A/swine/Gunma/7-1366/2016	National Institute of Animal Health	National Institute of Animal Health	Saito, T.; Takemae, N.
EPI864083	PA	Japan	2016-Apr-06	EPI_ISL_238950	A/swine/Gunma/7-1582/2016	National Institute of Animal Health	National Institute of Animal Health	Saito, T.; Takemae, N.
EPI864521	PA	Germany	2015-Jan-01	EPI_ISL_239027	A/swine/Germany/Bak47/2015		Friedrich-Loeffler-Institut
EPI888508	PA	United States	2013-Mar-13	EPI_ISL_243071	A/swine/Illinois/A01443797/2013		Import from public-domain
EPI893950	PA	United States	2014-Jul-18	EPI_ISL_243755	A/swine/Indiana/14TOSU6438/2014		Import from public-domain	Symer,D.E.; Daugherty,C.; Warner,S.; Nolting,J.M.; Nelson,S.W.; Zentkovich,M.M.; Bowman,A.S.
EPI893872	PA	United States	2015-Jul-12	EPI_ISL_243768	A/swine/Indiana/15TOSU25138/2015		Import from public-domain	Symer,D.E.; Daugherty,C.; Warner,S.; Nolting,J.M.; Nelson,S.W.; Zentkovich,M.M.; Bowman,A.S.
EPI893765	PA	United States	2015-Jul-17	EPI_ISL_243775	A/swine/Indiana/15TOSU4060/2015		Import from public-domain	Symer,D.E.; Daugherty,C.; Warner,S.; Nolting,J.M.; Nelson,S.W.; Zentkovich,M.M.; Bowman,A.S.
EPI893983	PA	United States	2015-Jun-26	EPI_ISL_243780	A/swine/Indiana/15TOSU0829/2015		Import from public-domain	Symer,D.E.; Daugherty,C.; Warner,S.; Nolting,J.M.; Nelson,S.W.; Zentkovich,M.M.; Bowman,A.S.
EPI1007045	PA	United States	2016-Oct-03	EPI_ISL_243785	A/swine/North Carolina/A01782003/2016		Import from public-domain	Lin,K.; Zhang,J.
EPI1007063	PA	United States	2016-Oct-05	EPI_ISL_245035	A/swine/Missouri/A01782148/2016		Import from public-domain	Lin,K.; Zhang,J.
EPI1007010	PA	United States	2016-Oct-05	EPI_ISL_245044	A/swine/Indiana/A01782152/2016		Import from public-domain	Lin,K.; Zhang,J.
EPI1007033	PA	United States	2016-Oct-05	EPI_ISL_245049	A/swine/Iowa/A01782236/2016		Import from public-domain	Lin,K.; Zhang,J.
EPI1006957	PA	United States	2016-Oct-11	EPI_ISL_245052	A/swine/Iowa/A01782281/2016		Import from public-domain	Lin,K.; Zhang,J.
EPI1848435	PA	Russian Federation	2017-Apr-12	EPI_ISL_1096143	A/swine/Leningrad Region/RII-06/2017	Research Institute of Influenza, Ministry of Healthcare of the Russian Federation	WHO National Influenza Centre Russian Federation	Fadeev, A.; Komissarova, K.; Komissarov, A.; Ivanova, A.; Vassilieva, A.; Aliev, A.; Danilenko, D.
EPI2030846	PA	Germany	2022-Mar-17	EPI_ISL_12589312	A/sw/Sachsen-Anhalt/2/2022	Robert Koch-Institute Nationales Referenzzentrum für Influenza	Robert Koch Institute Nationales Referenzzentrum für Influenza
EPI401706	PA	United States	2012-Jun-01	EPI_ISL_131259	A/swine/Minnesota/12/2012		Import from public-domain
EPI663539	PA	United States	2014-May-29	EPI_ISL_200142	A/swine/North Carolina/A01410920/2014		Import from public-domain
EPI854871	PA	United States	2013-Nov-01	EPI_ISL_236930	A/swine/Kansas/A01377055/2013		Import from public-domain
EPI891913	PA	United States	2015-Nov-06	EPI_ISL_243809	A/swine/Iowa/A01747221/2015		Import from public-domain
EPI663544	PA	United States	2014-Apr-24	EPI_ISL_200144	A/swine/Nebraska/A01509530/2014		Import from public-domain
EPI647415	PA	United States	2014-Mar-03	EPI_ISL_197197	A/swine/Nebraska/A014792599/2014		Import from public-domain
EPI433500	PA	United States	2012-Sep-21	EPI_ISL_137614	A/swine/Minnesota/22/2012		Import from public-domain
EPI897802	PA	United States	2016-Apr-28	EPI_ISL_245027	A/swine/South Dakota/A01677105/2016		Import from public-domain
EPI891895	PA	United States	2015-Nov-13	EPI_ISL_243806	A/swine/Illinois/A01749292/2015		Import from public-domain
EPI542257	PA	Thailand	2011-Oct-09	EPI_ISL_166492	A/swine/Thailand/CU-S3073N/2011		Import from public-domain	Nonthabenjawan,N.; Chaiyawong,S.; Chanvatik,S.; Tuanudom,R.; Prakairungnamthip,D.; Tunterak,W.; Bunpapong,N.; Thanawongnuwech,R.; Amonsin,A.
EPI467666	PA	United States	2013-Feb-27	EPI_ISL_145767	A/swine/Ohio/A01349140/2013		Import from public-domain
EPI897524	PA	United States	2016-Feb-11	EPI_ISL_244991	A/swine/North Carolina/A01731857/2016		Import from public-domain
EPI443420	PA	United States	2012-Oct-11	EPI_ISL_139842	A/swine/Iowa/A01267774/2012		Import from public-domain
EPI854930	PA	United States	2013-Mar-26	EPI_ISL_236934	A/swine/Ohio/A01349559/2013		Import from public-domain
EPI839985	PA	United States	2015-Oct-16	EPI_ISL_234928	A/swine/Minnesota/A01746892/2015		Import from public-domain
EPI893207	PA	United States	2013-Feb-25	EPI_ISL_244063	A/swine/Illinois/A01349041/2013		Import from public-domain
EPI893548	PA	United States	2013-Mar-11	EPI_ISL_244146	A/swine/Oklahoma/A01432577/2013		Import from public-domain
EPI845434	PA	United States	2016-Mar-09	EPI_ISL_235748	A/swine/Minnesota/A01676072/2016		Import from public-domain
EPI451196	PA	United States	2011-Nov-08	EPI_ISL_142024	A/swine/Ohio/A01116889/2011		Import from public-domain	USDA Swine Surveillance,A.
EPI433495	PA	United States	2012-Sep-10	EPI_ISL_137613	A/swine/Iowa/19/2012		Import from public-domain
EPI468726	PA	United States	2012-Dec-05	EPI_ISL_146099	A/swine/Ohio/A01279763/2012		Import from public-domain
EPI891908	PA	United States	2016-Feb-04	EPI_ISL_243808	A/swine/Oklahoma/A01731088/2016		Import from public-domain
EPI893216	PA	United States	2013-Jun-05	EPI_ISL_244064	A/swine/Nebraska/A01351017/2013		Import from public-domain
EPI663538	PA	United States	2014-Jul-07	EPI_ISL_200141	A/swine/Kansas/A01377335/2014		Import from public-domain
EPI839877	PA	United States	2014-Dec-04	EPI_ISL_234923	A/swine/North Carolina/A01377460/2014		Import from public-domain
EPI845351	PA	United States	2016-Feb-12	EPI_ISL_235737	A/swine/Oklahoma/A01731603/2016		Import from public-domain
EPI487901	PA	United States	2013-Mar-08	EPI_ISL_150641	A/swine/Minnesota/A01349281/2013		Import from public-domain
EPI698948	PA	Canada	2014-Jun-04	EPI_ISL_208070	A/swine/Manitoba/D0335/2014		Import from public-domain	Das,S.R.; Halpin,R.A.; Lin,X.; Akopov,A.; Fedorova,N.; Puri,V.; Stockwell,T.; Amedeo,P.; Katzel,D.; Schobel,S.; Shrivastava,S.; Culhane,M.; Patnayak,D.; Redies,L.; Nelson,M.; Bao,Y.; Sanders,R.; Zhdanov,S.; Kiryutin,B.; Lipman,D.J.; Tatusova,T.; Detmer,S.
EPI854934	PA	United States	2013-May-02	EPI_ISL_236935	A/swine/Nebraska/A01350362/2013		Import from public-domain
EPI893378	PA	United States	2013-Feb-28	EPI_ISL_244081	A/swine/Nebraska/A01349084/2013		Import from public-domain
EPI506685	PA	United States	2013-Mar-13	EPI_ISL_156331	A/swine/South Dakota/A01349341/2013		Import from public-domain
EPI891981	PA	United States	2013-Jun-14	EPI_ISL_243813	A/swine/Ohio/A01351184/2013		Import from public-domain
EPI845386	PA	United States	2016-Feb-08	EPI_ISL_235741	A/swine/North Carolina/A01731606/2016		Import from public-domain
EPI845356	PA	United States	2016-Feb-08	EPI_ISL_235738	A/swine/Iowa/A01675568/2016		Import from public-domain
EPI502426	PA	United States	2012-Dec-10	EPI_ISL_154558	A/swine/Minnesota/A01279807/2012		Import from public-domain
EPI641375	PA	United States	2014-Jan-21	EPI_ISL_195302	A/swine/Texas/A01410206/2014		Import from public-domain
EPI854925	PA	United States	2013-Nov-01	EPI_ISL_236933	A/swine/Indiana/A01260188/2013		Import from public-domain
EPI839980	PA	United States	2015-Jun-08	EPI_ISL_234927	A/swine/Arkansas/A02024656/2015		Import from public-domain
EPI891985	PA	United States	2012-Nov-16	EPI_ISL_243814	A/swine/Minnesota/A01432189/2012		Import from public-domain
EPI641367	PA	United States	2014-Feb-01	EPI_ISL_195300	A/swine/North Carolina/A01410326/2014		Import from public-domain
EPI893261	PA	United States	2013-Nov-06	EPI_ISL_244065	A/swine/Minnesota/A01365714/2013		Import from public-domain
EPI855140	PA	United States	2016-Apr-18	EPI_ISL_237061	A/swine/Minnesota/A01676797/2016		Import from public-domain
EPI746488	PA	Vietnam	2015-Dec-17	EPI_ISL_219063	A/swine/Dong Nai/07-25-3/2015	National Institute of Animal Health	National Institute of Animal Health	Takemae, N.; Saito, T.
EPI746480	PA	Vietnam	2015-Dec-17	EPI_ISL_219062	A/swine/Dong Nai/07-23-3/2015	National Institute of Animal Health	National Institute of Animal Health	Takemae, N.; Saito, T.
EPI857993	PA	Japan	2016-Aug-30	EPI_ISL_237416	A/swine/Gunma/6-3180/2016		National Institute of Animal Health
EPI857985	PA	Japan	2016-Jul-13	EPI_ISL_237415	A/swine/Gunma/7-2765/2016		National Institute of Animal Health
EPI857977	PA	Japan	2016-Aug-30	EPI_ISL_237414	A/swine/Gunma/6-3178/2016		National Institute of Animal Health
EPI857969	PA	Japan	2016-Aug-30	EPI_ISL_237413	A/swine/Gunma/6-3175/2016		National Institute of Animal Health
EPI857961	PA	Japan	2016-Aug-30	EPI_ISL_237412	A/swine/Chiba/1-3227/2016		National Institute of Animal Health
EPI857953	PA	Japan	2016-Jun-15	EPI_ISL_237411	A/swine/Gunma/7-2494/2016		National Institute of Animal Health
EPI857945	PA	Japan	2016-Sep-14	EPI_ISL_237410	A/swine/Gunma/9-3314/2016		National Institute of Animal Health
EPI857937	PA	Japan	2016-Aug-18	EPI_ISL_237409	A/swine/Gunma/11-3106/2016		National Institute of Animal Health
EPI857929	PA	Japan	2016-Sep-05	EPI_ISL_237408	A/swine/Gunma/12-3253/2016		National Institute of Animal Health
EPI857921	PA	Japan	2016-Aug-18	EPI_ISL_237407	A/swine/Gunma/10-3066/2016		National Institute of Animal Health
EPI857905	PA	Japan	2016-Sep-20	EPI_ISL_237405	A/swine/Gunma/6-3393/2016		National Institute of Animal Health
EPI857897	PA	Japan	2016-May-30	EPI_ISL_237404	A/swine/Chiba/1-2555/2016		National Institute of Animal Health
EPI857889	PA	Japan	2016-Sep-14	EPI_ISL_237403	A/swine/Gunma/9-3311/2016		National Institute of Animal Health
EPI857873	PA	Japan	2016-Sep-14	EPI_ISL_237401	A/swine/Gunma/7-3272/2016		National Institute of Animal Health
EPI857865	PA	Japan	2016-Sep-20	EPI_ISL_237400	A/swine/Gunma/6-3399/2016		National Institute of Animal Health
EPI857857	PA	Japan	2016-Sep-20	EPI_ISL_237399	A/swine/Gunma/6-3391/2016		National Institute of Animal Health
EPI857849	PA	Japan	2016-Aug-18	EPI_ISL_237398	A/swine/Gunma/10-3057/2016		National Institute of Animal Health
EPI857841	PA	Japan	2016-Aug-24	EPI_ISL_237397	A/swine/Gunma/7-3143/2016		National Institute of Animal Health
EPI857833	PA	Japan	2016-Sep-20	EPI_ISL_237396	A/swine/Gunma/6-3397/2016		National Institute of Animal Health
EPI857825	PA	Japan	2016-Aug-15	EPI_ISL_237395	A/swine/Gunma/12-2999/2016		National Institute of Animal Health
EPI857817	PA	Japan	2016-Aug-30	EPI_ISL_237394	A/swine/Gunma/6-3174/2016		National Institute of Animal Health
EPI857809	PA	Japan	2016-Sep-14	EPI_ISL_237393	A/swine/Gunma/9-3315/2016		National Institute of Animal Health
EPI857801	PA	Japan	2016-Aug-30	EPI_ISL_237392	A/swine/Gunma/6-3172/2016		National Institute of Animal Health
EPI857793	PA	Japan	2016-Aug-30	EPI_ISL_237391	A/swine/Gunma/6-3179/2016		National Institute of Animal Health
EPI857777	PA	Japan	2016-Aug-30	EPI_ISL_237389	A/swine/Gunma/6-3177/2016		National Institute of Animal Health
EPI857761	PA	Japan	2016-Sep-20	EPI_ISL_237387	A/swine/Gunma/6-3392/2016		National Institute of Animal Health
EPI969156	PA	United States	2016-Sep-15	EPI_ISL_243369	A/swine/Iowa/A01781495/2016		Import from public-domain	Lin,K.; Zhang,J.
EPI969090	PA	United States	2016-Sep-05	EPI_ISL_243360	A/swine/Missouri/A01781220/2016		Import from public-domain	Lin,K.; Zhang,J.
EPI1007097	PA	United States	2016-Sep-07	EPI_ISL_243357	A/swine/Iowa/A01781147/2016		Import from public-domain	Lin,K.; Zhang,J.
EPI690489	PA	United States	2015-Nov-11	EPI_ISL_206452	A/swine/Wisconsin/A01104088/2015		Import from public-domain
EPI840029	PA	United States	2015-Jul-28	EPI_ISL_198366	A/swine/South Dakota/A02025413/2015		Import from public-domain	Lin,K.; Huang,H.; Zhang,J.
EPI839788	PA	United States	2014-Dec-08	EPI_ISL_173750	A/swine/Oklahoma/A01567187/2014		Import from public-domain
EPI489523	PA	Germany	2012-Feb-22	EPI_ISL_151091	A/swine/Garrel/IDT14844/2012		Import from public-domain	Lange,J.; Groth,M.; Schlegel,M.; Wieczorek,K.; Ulrich,R.; Koeppen,S.; Schulz,K.; Appl,D.; Krumbholz,A.; Sauerbrei,A.; Platzer,M.; Zell,R.; Duerrwald,R.
EPI489515	PA	Germany	2012-Jan-19	EPI_ISL_151089	A/swine/Tornitz/IDT14598/2012		Import from public-domain	Lange,J.; Groth,M.; Schlegel,M.; Wieczorek,K.; Ulrich,R.; Koeppen,S.; Schulz,K.; Appl,D.; Krumbholz,A.; Sauerbrei,A.; Platzer,M.; Zell,R.; Duerrwald,R.
EPI489506	PA	Germany	2011-Dec-20	EPI_ISL_151087	A/swine/Niederwinden/IDT14445/2011		Import from public-domain	Lange,J.; Groth,M.; Schlegel,M.; Wieczorek,K.; Ulrich,R.; Koeppen,S.; Schulz,K.; Appl,D.; Krumbholz,A.; Sauerbrei,A.; Platzer,M.; Zell,R.; Duerrwald,R.
EPI489497	PA	Germany	2011-Nov-17	EPI_ISL_151085	A/swine/Altenberge/IDT14252/2011		Import from public-domain	Lange,J.; Groth,M.; Schlegel,M.; Wieczorek,K.; Ulrich,R.; Koeppen,S.; Schulz,K.; Appl,D.; Krumbholz,A.; Sauerbrei,A.; Platzer,M.; Zell,R.; Duerrwald,R.
EPI489488	PA	Germany	2011-Nov-09	EPI_ISL_151082	A/swine/Langefoerden/IDT14189/2011		Import from public-domain	Lange,J.; Groth,M.; Schlegel,M.; Wieczorek,K.; Ulrich,R.; Koeppen,S.; Schulz,K.; Appl,D.; Krumbholz,A.; Sauerbrei,A.; Platzer,M.; Zell,R.; Duerrwald,R.
EPI489464	PA	Germany	2011-Oct-02	EPI_ISL_151076	A/swine/Althausen/IDT14031/2011		Import from public-domain	Lange,J.; Groth,M.; Schlegel,M.; Wieczorek,K.; Ulrich,R.; Koeppen,S.; Schulz,K.; Appl,D.; Krumbholz,A.; Sauerbrei,A.; Platzer,M.; Zell,R.; Duerrwald,R.
EPI893572	PA	United States	2013-Mar-19	EPI_ISL_140964	A/swine/Nebraska/A01443969/2013		Import from public-domain	Culhane,M.
EPI893392	PA	United States	2013-Feb-13	EPI_ISL_138863	A/swine/Illinois/A01445433/2013		Import from public-domain	Culhane,M.
EPI893407	PA	United States	2012-Oct-30	EPI_ISL_132980	A/swine/Illinois/A01271599/2012		Import from public-domain	Gramer,M.
EPI407742	PA	Korea, Republic of	2009-Jun-01	EPI_ISL_132825	A/swine/Korea/VDS2/2009		Import from public-domain	Kim,S.-H.; Roh,I.-S.; Lee,K.-K.; Song,Y.-K.; Park,C.-K.
EPI407737	PA	Korea, Republic of	2010-Jul-01	EPI_ISL_132824	A/swine/Korea/VDS1/2010		Import from public-domain	Kim,S.-H.; Roh,I.-S.; Lee,K.-K.; Song,Y.-K.; Park,C.-K.
EPI891962	PA	United States	2016-Jan-20	EPI_ISL_217002	A/swine/Illinois/A01729946/2016		Import from public-domain	Lin,K.; Huang,H.; Zhang,J.
EPI845416	PA	United States	2016-Jan-20	EPI_ISL_216995	A/swine/Arkansas/A01729957/2016		Import from public-domain	Lin,K.; Huang,H.; Zhang,J.
EPI845450	PA	United States	2016-Jan-29	EPI_ISL_216892	A/swine/Ohio/A01730712/2016		Import from public-domain	Lin,K.; Huang,H.; Zhang,J.
EPI845488	PA	United States	2016-Jan-28	EPI_ISL_216889	A/swine/Oklahoma/A01730659/2016		Import from public-domain	Lin,K.; Huang,H.; Zhang,J.
EPI615045	PA	United States	2011-Jul-06	EPI_ISL_190016	A/swine/Oklahoma/A01202417/2011		Import from public-domain	Stratton,J.
EPI615043	PA	United States	2011-Mar-10	EPI_ISL_190014	A/swine/Illinois/A01134720/2011		Import from public-domain	Stratton,J.
EPI615027	PA	United States	2010-Nov-29	EPI_ISL_189998	A/swine/Illinois/A01047045/2010		Import from public-domain	Stratton,J.
EPI615026	PA	United States	2010-Nov-29	EPI_ISL_189997	A/swine/Illinois/A01047044/2010		Import from public-domain	Stratton,J.
EPI615025	PA	United States	2007-Jan-01	EPI_ISL_189996	A/swine/Iowa/01602/2007		Import from public-domain	Stratton,J.
EPI615024	PA	United States	2007-Jan-01	EPI_ISL_189995	A/swine/Minnesota/01601/2007		Import from public-domain	Stratton,J.
EPI615023	PA	United States	2010-Nov-29	EPI_ISL_189994	A/swine/Illinois/A01047046/2010		Import from public-domain	Stratton,J.
EPI615022	PA	United States	2011-Jul-13	EPI_ISL_189993	A/swine/Iowa/A01202444/2011		Import from public-domain	Stratton,J.
EPI615021	PA	United States	2011-Feb-23	EPI_ISL_189992	A/swine/Illinois/A01134579/2011		Import from public-domain	Stratton,J.
EPI585717	PA	United States	2011-Apr-19	EPI_ISL_177760	A/swine/Illinois/A01049872/2011		Import from public-domain
EPI585709	PA	United States	2011-Apr-19	EPI_ISL_177759	A/swine/Illinois/A01049871/2011		Import from public-domain
EPI490055	PA	United States	2011-Jun-14	EPI_ISL_151378	A/swine/Arkansas/SG1382/2011		Import from public-domain	Wentworth,D.E.; Dugan,V.; Halpin,R.A.; Lin,X.; Bera,J.; Wester,E.; Ghedin,E.; Fedorova,N.; Tsitrin,T.; McLellan,M.; Stockwell,T.; Amedeo,P.; Appalla,L.; Bishop,B.; Edworthy,P.; Gupta,N.; Hoover,J.; Katzel,D.; Li,K.; Schobel,S.; Shrivastava,S.; Thovarai,V.; Wang,S.; Detmer,S.; Bao,Y.; Sanders,R.; Dernovoy,D.; Kiryutin,B.; Lipman,D.J.; Tatusova,T.
EPI490054	PA	United States	2011-Sep-01	EPI_ISL_151377	A/swine/Arkansas/SG1381/2011		Import from public-domain	Wentworth,D.E.; Dugan,V.; Halpin,R.A.; Lin,X.; Bera,J.; Wester,E.; Ghedin,E.; Fedorova,N.; Tsitrin,T.; McLellan,M.; Stockwell,T.; Amedeo,P.; Appalla,L.; Bishop,B.; Edworthy,P.; Gupta,N.; Hoover,J.; Katzel,D.; Li,K.; Schobel,S.; Shrivastava,S.; Thovarai,V.; Wang,S.; Detmer,S.; Bao,Y.; Sanders,R.; Dernovoy,D.; Kiryutin,B.; Lipman,D.J.; Tatusova,T.
EPI490052	PA	United States	2011-May-13	EPI_ISL_151375	A/swine/Arkansas/SG1379/2011		Import from public-domain	Wentworth,D.E.; Dugan,V.; Halpin,R.A.; Lin,X.; Bera,J.; Wester,E.; Ghedin,E.; Fedorova,N.; Tsitrin,T.; McLellan,M.; Stockwell,T.; Amedeo,P.; Appalla,L.; Bishop,B.; Edworthy,P.; Gupta,N.; Hoover,J.; Katzel,D.; Li,K.; Schobel,S.; Shrivastava,S.; Thovarai,V.; Wang,S.; Detmer,S.; Bao,Y.; Sanders,R.; Dernovoy,D.; Kiryutin,B.; Lipman,D.J.; Tatusova,T.
EPI490018	PA	United States	2010-Nov-10	EPI_ISL_151344	A/swine/Oklahoma/SG1349/2010		Import from public-domain	Wentworth,D.E.; Dugan,V.; Halpin,R.A.; Lin,X.; Bera,J.; Wester,E.; Ghedin,E.; Fedorova,N.; Tsitrin,T.; McLellan,M.; Stockwell,T.; Amedeo,P.; Appalla,L.; Bishop,B.; Edworthy,P.; Gupta,N.; Hoover,J.; Katzel,D.; Li,K.; Schobel,S.; Shrivastava,S.; Thovarai,V.; Wang,S.; Detmer,S.; Bao,Y.; Sanders,R.; Dernovoy,D.; Kiryutin,B.; Lipman,D.J.; Tatusova,T.
EPI489968	PA	United States	2006-Dec-06	EPI_ISL_151294	A/swine/Oklahoma/01382/2006		Import from public-domain	Wentworth,D.E.; Dugan,V.; Halpin,R.A.; Lin,X.; Bera,J.; Wester,E.; Ghedin,E.; Fedorova,N.; Tsitrin,T.; McLellan,M.; Stockwell,T.; Amedeo,P.; Appalla,L.; Bishop,B.; Edworthy,P.; Gupta,N.; Hoover,J.; Katzel,D.; Li,K.; Schobel,S.; Shrivastava,S.; Thovarai,V.; Wang,S.; Detmer,S.; Bao,Y.; Sanders,R.; Dernovoy,D.; Kiryutin,B.; Lipman,D.J.; Tatusova,T.
EPI489952	PA	United States	2009-Dec-02	EPI_ISL_151278	A/swine/Arkansas/02927/2009		Import from public-domain	Wentworth,D.E.; Dugan,V.; Halpin,R.A.; Lin,X.; Bera,J.; Wester,E.; Ghedin,E.; Fedorova,N.; Tsitrin,T.; McLellan,M.; Stockwell,T.; Amedeo,P.; Appalla,L.; Bishop,B.; Edworthy,P.; Gupta,N.; Hoover,J.; Katzel,D.; Li,K.; Schobel,S.; Shrivastava,S.; Thovarai,V.; Wang,S.; Detmer,S.; Bao,Y.; Sanders,R.; Dernovoy,D.; Kiryutin,B.; Lipman,D.J.; Tatusova,T.
EPI489949	PA	United States	2009-Apr-10	EPI_ISL_151275	A/swine/Oklahoma/02722/2009		Import from public-domain	Wentworth,D.E.; Dugan,V.; Halpin,R.A.; Lin,X.; Bera,J.; Wester,E.; Ghedin,E.; Fedorova,N.; Tsitrin,T.; McLellan,M.; Stockwell,T.; Amedeo,P.; Appalla,L.; Bishop,B.; Edworthy,P.; Gupta,N.; Hoover,J.; Katzel,D.; Li,K.; Schobel,S.; Shrivastava,S.; Thovarai,V.; Wang,S.; Detmer,S.; Bao,Y.; Sanders,R.; Dernovoy,D.; Kiryutin,B.; Lipman,D.J.; Tatusova,T.
EPI489931	PA	United States	2004-Mar-03	EPI_ISL_151257	A/swine/Oklahoma/00259/2004		Import from public-domain	Wentworth,D.E.; Dugan,V.; Halpin,R.A.; Lin,X.; Bera,J.; Wester,E.; Ghedin,E.; Fedorova,N.; Tsitrin,T.; McLellan,M.; Stockwell,T.; Amedeo,P.; Appalla,L.; Bishop,B.; Edworthy,P.; Gupta,N.; Hoover,J.; Katzel,D.; Li,K.; Schobel,S.; Shrivastava,S.; Thovarai,V.; Wang,S.; Detmer,S.; Bao,Y.; Sanders,R.; Dernovoy,D.; Kiryutin,B.; Lipman,D.J.; Tatusova,T.
EPI489866	PA	United States	2011-Sep-27	EPI_ISL_151205	A/swine/Minnesota/SG1403/2011		Import from public-domain	Wentworth,D.E.; Dugan,V.; Halpin,R.A.; Lin,X.; Bera,J.; Wester,E.; Ghedin,E.; Fedorova,N.; Tsitrin,T.; McLellan,M.; Stockwell,T.; Amedeo,P.; Appalla,L.; Bishop,B.; Edworthy,P.; Gupta,N.; Hoover,J.; Katzel,D.; Li,K.; Schobel,S.; Shrivastava,S.; Thovarai,V.; Wang,S.; Detmer,S.; Bao,Y.; Sanders,R.; Dernovoy,D.; Kiryutin,B.; Lipman,D.J.; Tatusova,T.
EPI489857	PA	United States	2009-Jan-20	EPI_ISL_151197	A/swine/North Carolina/SG1335/2009		Import from public-domain	Wentworth,D.E.; Dugan,V.; Halpin,R.A.; Lin,X.; Bera,J.; Wester,E.; Ghedin,E.; Fedorova,N.; Tsitrin,T.; McLellan,M.; Stockwell,T.; Amedeo,P.; Appalla,L.; Bishop,B.; Edworthy,P.; Gupta,N.; Hoover,J.; Katzel,D.; Li,K.; Schobel,S.; Shrivastava,S.; Thovarai,V.; Wang,S.; Detmer,S.; Bao,Y.; Sanders,R.; Dernovoy,D.; Kiryutin,B.; Lipman,D.J.; Tatusova,T.
EPI489855	PA	United States	2004-Feb-05	EPI_ISL_151195	A/swine/Kansas/00246/2004		Import from public-domain	Wentworth,D.E.; Dugan,V.; Halpin,R.A.; Lin,X.; Bera,J.; Wester,E.; Ghedin,E.; Fedorova,N.; Tsitrin,T.; McLellan,M.; Stockwell,T.; Amedeo,P.; Appalla,L.; Bishop,B.; Edworthy,P.; Gupta,N.; Hoover,J.; Katzel,D.; Li,K.; Schobel,S.; Shrivastava,S.; Thovarai,V.; Wang,S.; Detmer,S.; Bao,Y.; Sanders,R.; Dernovoy,D.; Kiryutin,B.; Lipman,D.J.; Tatusova,T.
EPI489853	PA	United States	2006-May-02	EPI_ISL_151193	A/swine/Oklahoma/01117/2006		Import from public-domain	Wentworth,D.E.; Dugan,V.; Halpin,R.A.; Lin,X.; Bera,J.; Wester,E.; Ghedin,E.; Fedorova,N.; Tsitrin,T.; McLellan,M.; Stockwell,T.; Amedeo,P.; Appalla,L.; Bishop,B.; Edworthy,P.; Gupta,N.; Hoover,J.; Katzel,D.; Li,K.; Schobel,S.; Shrivastava,S.; Thovarai,V.; Wang,S.; Detmer,S.; Bao,Y.; Sanders,R.; Dernovoy,D.; Kiryutin,B.; Lipman,D.J.; Tatusova,T.
EPI891943	PA	United States	2013-Oct-08	EPI_ISL_151139	A/swine/Minnesota/A01394082/2013		Import from public-domain	Culhane,M.
EPI489666	PA	United States	2013-Feb-26	EPI_ISL_151131	A/swine/Iowa/13B093/2013		Import from public-domain	Huber,V.C.; Brunick,C.; Weber,C.; Hansen,A.; Broders,C.
EPI854673	PA	United States	2013-Jun-13	EPI_ISL_147135	A/swine/Nebraska/A01381819/2013		Import from public-domain	Culhane,M.
EPI465060	PA	United States	2013-May-28	EPI_ISL_144932	A/swine/Illinois/A01215870/2013		Import from public-domain
EPI459617	PA	United States	2011-Aug-31	EPI_ISL_143203	A/swine/Ohio/11SW144/2011		Import from public-domain	Bowman,A.S.; Nelson,S.W.; Nolting,J.M.; Slemons,R.D.; Sreevatsan,S.
EPI459614	PA	United States	2011-Aug-31	EPI_ISL_143202	A/swine/Ohio/11SW121/2011		Import from public-domain	Bowman,A.S.; Nelson,S.W.; Nolting,J.M.; Slemons,R.D.; Sreevatsan,S.
EPI459611	PA	United States	2011-Aug-31	EPI_ISL_143201	A/swine/Ohio/11SW127/2011		Import from public-domain	Bowman,A.S.; Nelson,S.W.; Nolting,J.M.; Slemons,R.D.; Sreevatsan,S.
EPI459584	PA	United States	2011-Aug-31	EPI_ISL_143200	A/swine/Ohio/11SW230/2011		Import from public-domain	Bowman,A.S.; Nelson,S.W.; Nolting,J.M.; Slemons,R.D.; Sreevatsan,S.
EPI459581	PA	United States	2011-Aug-31	EPI_ISL_143199	A/swine/Ohio/11SW193/2011		Import from public-domain	Bowman,A.S.; Nelson,S.W.; Nolting,J.M.; Slemons,R.D.; Sreevatsan,S.
EPI459542	PA	United States	2011-Aug-31	EPI_ISL_143195	A/swine/Ohio/11SW223/2011		Import from public-domain	Bowman,A.S.; Nelson,S.W.; Nolting,J.M.; Slemons,R.D.; Sreevatsan,S.
EPI459508	PA	United States	2011-Aug-31	EPI_ISL_143193	A/swine/Ohio/11SW162/2011		Import from public-domain	Bowman,A.S.; Nelson,S.W.; Nolting,J.M.; Slemons,R.D.; Sreevatsan,S.
EPI459504	PA	United States	2011-Aug-31	EPI_ISL_143192	A/swine/Ohio/11SW133/2011		Import from public-domain	Bowman,A.S.; Nelson,S.W.; Nolting,J.M.; Slemons,R.D.; Sreevatsan,S.
EPI459129	PA	United States	2012-Dec-06	EPI_ISL_143148	A/swine/South Dakota/A01279746/2012		Import from public-domain
EPI893229	PA	United States	2013-Mar-20	EPI_ISL_140963	A/swine/Iowa/A01379090/2013		Import from public-domain	Culhane,M.
EPI450172	PA	United States	2012-Nov-05	EPI_ISL_140915	A/swine/Kentucky/12TOSU1054/2012		Import from public-domain	Bowman,A.S.; Nelson,S.W.; Nolting,J.M.; Slemons,R.D.; Sreevatsan,S.
EPI450165	PA	United States	2012-Nov-05	EPI_ISL_140910	A/swine/Kentucky/12TOSU1052/2012		Import from public-domain	Bowman,A.S.; Nelson,S.W.; Nolting,J.M.; Slemons,R.D.; Sreevatsan,S.
EPI450169	PA	United States	2012-Nov-05	EPI_ISL_140909	A/swine/Kentucky/12TOSU1098/2012		Import from public-domain	Bowman,A.S.; Nelson,S.W.; Nolting,J.M.; Slemons,R.D.; Sreevatsan,S.
EPI450162	PA	United States	2012-Nov-05	EPI_ISL_140906	A/swine/Kentucky/12TOSU1053/2012		Import from public-domain	Bowman,A.S.; Nelson,S.W.; Nolting,J.M.; Slemons,R.D.; Sreevatsan,S.
EPI440946	PA	China	2010-Dec-01	EPI_ISL_139116	A/swine/Henan/YIL/2010		Import from public-domain	Zhang,Y.; Zhang,L.X.; Jian,F.C.
EPI855132	PA	United States	2012-Nov-19	EPI_ISL_132990	A/swine/Illinois/A01277653/2012		Import from public-domain	Culhane,M.
EPI854944	PA	United States	2012-Nov-27	EPI_ISL_132985	A/swine/Nebraska/A01277808/2012		Import from public-domain	Culhane,M.
EPI584324	PA	United States	2011-Jan-10	EPI_ISL_124493	A/swine/Minnesota/A01047973/2011		Import from public-domain	Nelson,M.I.; Vincent,A.L.; Kitikoon,P.; Holmes,E.C.; Gramer,M.R.
EPI459211	PA	United States	2011-Feb-23	EPI_ISL_124488	A/swine/Illinois/A01134580/2011		Import from public-domain	Nelson,M.I.; Vincent,A.L.; Kitikoon,P.; Holmes,E.C.; Gramer,M.R.
EPI584344	PA	United States	2011-Feb-08	EPI_ISL_124484	A/swine/Minnesota/A01134468/2011		Import from public-domain	Nelson,M.I.; Vincent,A.L.; Kitikoon,P.; Holmes,E.C.; Gramer,M.R.
EPI584335	PA	United States	2011-Jan-30	EPI_ISL_124482	A/swine/Minnesota/A01134246/2011		Import from public-domain	Nelson,M.I.; Vincent,A.L.; Kitikoon,P.; Holmes,E.C.; Gramer,M.R.
EPI584342	PA	United States	2011-Jan-30	EPI_ISL_124481	A/swine/Minnesota/A01134235/2011		Import from public-domain	Nelson,M.I.; Vincent,A.L.; Kitikoon,P.; Holmes,E.C.; Gramer,M.R.
EPI584350	PA	United States	2011-Jan-30	EPI_ISL_124480	A/swine/Minnesota/A01134221/2011		Import from public-domain	Nelson,M.I.; Vincent,A.L.; Kitikoon,P.; Holmes,E.C.; Gramer,M.R.
EPI1848427	PA	Russian Federation	2017-Apr-12	EPI_ISL_1095455	A/swine/Leningrad Region/RII-02/2017	Research Institute of Influenza, Ministry of Healthcare of the Russian Federation	WHO National Influenza Centre Russian Federation	Fadeev, A.; Komissarova, K.; Komissarov, A.; Ivanova, A.; Vassilieva, A.; Aliev, A.; Danilenko, D.
EPI190189	PA	China	2004-Jan-01	EPI_ISL_33834	A/swine/Tianjin/1/2004		Import from public-domain
EPI1007068	PA	United States	2016-Oct-18	EPI_ISL_245070	A/swine/Nebraska/A01782589/2016		Import from public-domain	Lin,K.; Zhang,J.
EPI1007016	PA	United States	2016-Oct-21	EPI_ISL_245071	A/swine/Kansas/A01782583/2016		Import from public-domain	Lin,K.; Zhang,J.
EPI1006974	PA	United States	2016-Oct-18	EPI_ISL_245085	A/swine/Ohio/A01782405/2016		Import from public-domain	Lin,K.; Zhang,J.
EPI1007080	PA	United States	2016-Oct-24	EPI_ISL_245321	A/swine/Iowa/A01782577/2016		Import from public-domain	Lin,K.; Zhang,J.
EPI1035094	PA	United States	2016-Nov-01	EPI_ISL_245325	A/swine/Illinois/A01782816/2016		Import from public-domain	Lin,K.; Zhang,J.
EPI901076	PA	United States	2015-Nov-08	EPI_ISL_245777	A/swine/Kentucky/15TOSU1907/2015		Import from public-domain	Kaplan,B.S.; Nolting,J.M.; Lauterbach,S.E.; Zentkovich,M.M.; Nelson,S.W.; Lorbach,J.N.; Bowman,A.S.
EPI901321	PA	United States	2015-Nov-08	EPI_ISL_245779	A/swine/Kentucky/15TOSU1835/2015		Import from public-domain	Kaplan,B.S.; Nolting,J.M.; Lauterbach,S.E.; Zentkovich,M.M.; Nelson,S.W.; Lorbach,J.N.; Bowman,A.S.
EPI901079	PA	United States	2015-Nov-08	EPI_ISL_245780	A/swine/Kentucky/15TOSU1969/2015		Import from public-domain	Kaplan,B.S.; Nolting,J.M.; Lauterbach,S.E.; Zentkovich,M.M.; Nelson,S.W.; Lorbach,J.N.; Bowman,A.S.
EPI901097	PA	United States	2015-Nov-08	EPI_ISL_245784	A/swine/Kentucky/15TOSU25093/2015		Import from public-domain	Kaplan,B.S.; Nolting,J.M.; Lauterbach,S.E.; Zentkovich,M.M.; Nelson,S.W.; Lorbach,J.N.; Bowman,A.S.
EPI901310	PA	United States	2015-Nov-08	EPI_ISL_245786	A/swine/Kentucky/15TOSU1877/2015		Import from public-domain	Kaplan,B.S.; Nolting,J.M.; Lauterbach,S.E.; Zentkovich,M.M.; Nelson,S.W.; Lorbach,J.N.; Bowman,A.S.
EPI901181	PA	United States	2015-Nov-08	EPI_ISL_245788	A/swine/Kentucky/15TOSU2000/2015		Import from public-domain	Kaplan,B.S.; Nolting,J.M.; Lauterbach,S.E.; Zentkovich,M.M.; Nelson,S.W.; Lorbach,J.N.; Bowman,A.S.
EPI901100	PA	United States	2015-Jul-12	EPI_ISL_245789	A/swine/Indiana/15TOSU2743/2015		Import from public-domain	Kaplan,B.S.; Nolting,J.M.; Lauterbach,S.E.; Zentkovich,M.M.; Nelson,S.W.; Lorbach,J.N.; Bowman,A.S.
EPI901110	PA	United States	2015-Nov-08	EPI_ISL_245795	A/swine/Kentucky/15TOSU1919/2015		Import from public-domain	Kaplan,B.S.; Nolting,J.M.; Lauterbach,S.E.; Zentkovich,M.M.; Nelson,S.W.; Lorbach,J.N.; Bowman,A.S.
EPI901124	PA	United States	2015-Nov-08	EPI_ISL_245799	A/swine/Kentucky/15TOSU1992/2015		Import from public-domain	Kaplan,B.S.; Nolting,J.M.; Lauterbach,S.E.; Zentkovich,M.M.; Nelson,S.W.; Lorbach,J.N.; Bowman,A.S.
EPI901347	PA	United States	2015-Nov-08	EPI_ISL_245800	A/swine/Kentucky/15TOSU1874/2015		Import from public-domain	Kaplan,B.S.; Nolting,J.M.; Lauterbach,S.E.; Zentkovich,M.M.; Nelson,S.W.; Lorbach,J.N.; Bowman,A.S.
EPI901339	PA	United States	2015-Nov-08	EPI_ISL_245805	A/swine/Kentucky/15TOSU1916/2015		Import from public-domain	Kaplan,B.S.; Nolting,J.M.; Lauterbach,S.E.; Zentkovich,M.M.; Nelson,S.W.; Lorbach,J.N.; Bowman,A.S.
EPI901231	PA	United States	2015-Nov-08	EPI_ISL_245806	A/swine/Kentucky/15TOSU2019/2015		Import from public-domain	Kaplan,B.S.; Nolting,J.M.; Lauterbach,S.E.; Zentkovich,M.M.; Nelson,S.W.; Lorbach,J.N.; Bowman,A.S.
EPI901249	PA	United States	2015-Nov-08	EPI_ISL_245809	A/swine/Kentucky/15TOSU25107/2015		Import from public-domain	Kaplan,B.S.; Nolting,J.M.; Lauterbach,S.E.; Zentkovich,M.M.; Nelson,S.W.; Lorbach,J.N.; Bowman,A.S.
EPI901264	PA	United States	2015-Nov-08	EPI_ISL_245812	A/swine/Kentucky/15TOSU25105/2015		Import from public-domain	Kaplan,B.S.; Nolting,J.M.; Lauterbach,S.E.; Zentkovich,M.M.; Nelson,S.W.; Lorbach,J.N.; Bowman,A.S.
EPI1035519	PA	United States	2016-Nov-11	EPI_ISL_246032	A/swine/Iowa/A01668210/2016		Import from public-domain	Lin,K.; Zhang,J.
EPI1035534	PA	United States	2016-Nov-09	EPI_ISL_246034	A/swine/Ohio/A01668213/2016		Import from public-domain	Lin,K.; Zhang,J.
EPI1035045	PA	United States	2016-Nov-14	EPI_ISL_246085	A/swine/Minnesota/A01668519/2016		Import from public-domain	Lin,K.; Zhang,J.
EPI1035082	PA	United States	2016-Nov-21	EPI_ISL_252699	A/swine/Colorado/A01668653/2016		Import from public-domain	Lin,K.; Zhang,J.
EPI1035112	PA	United States	2016-Nov-22	EPI_ISL_252704	A/swine/North Carolina/A01668619/2016		Import from public-domain	Lin,K.; Zhang,J.
EPI1035063	PA	United States	2016-Nov-23	EPI_ISL_252706	A/swine/Iowa/A01668659/2016		Import from public-domain	Lin,K.; Zhang,J.
EPI941482	PA	United States	2016-Jun-13	EPI_ISL_252719	A/swine/Nebraska/A01776543/2016		Import from public-domain
EPI1035076	PA	United States	2016-Nov-30	EPI_ISL_252795	A/swine/Oklahoma/A01668938/2016		Import from public-domain	Lin,K.; Zhang,J.
EPI1034555	PA	United States	2016-Dec-09	EPI_ISL_253645	A/swine/Michigan/A01671231/2016		Import from public-domain	Lin,K.; Zhang,J.
EPI1034604	PA	United States	2016-Dec-12	EPI_ISL_253709	A/swine/Pennsylvania/A01671487/2016		Import from public-domain	Lin,K.; Zhang,J.
EPI1034708	PA	United States	2016-Dec-14	EPI_ISL_253710	A/swine/Iowa/A01671477/2016		Import from public-domain	Lin,K.; Zhang,J.
EPI1034610	PA	United States	2016-Dec-14	EPI_ISL_253711	A/swine/Missouri/A01671486/2016		Import from public-domain	Lin,K.; Zhang,J.
EPI1034629	PA	United States	2016-Dec-16	EPI_ISL_253720	A/swine/Iowa/A01671454/2016		Import from public-domain	Lin,K.; Zhang,J.
EPI1034567	PA	United States	2016-Dec-20	EPI_ISL_253724	A/swine/Illinois/A01671610/2016		Import from public-domain	Lin,K.; Zhang,J.
EPI946855	PA	United States	2016-May-28	EPI_ISL_253959	A/swine/Ohio/16TOSU1465/2016		Import from public-domain	Shabman,R.; Fedorova,N.; Puri,V.; Shrivastava,S.; Amedeo,P.; Isom,R.; Hu,L.; Durbin,A.; Rocchi,I.; Williams,T.; Bao,Y.; Sanders,R.; Zhdanov,S.; Kiryutin,B.; Lipman,D.J.; Tatusova,T.; Bowman,A.
EPI946863	PA	United States	2016-May-28	EPI_ISL_253960	A/swine/Ohio/16TOSU1497/2016		Import from public-domain	Shabman,R.; Fedorova,N.; Puri,V.; Shrivastava,S.; Amedeo,P.; Isom,R.; Hu,L.; Durbin,A.; Rocchi,I.; Williams,T.; Bao,Y.; Sanders,R.; Zhdanov,S.; Kiryutin,B.; Lipman,D.J.; Tatusova,T.; Bowman,A.
EPI946871	PA	United States	2016-May-28	EPI_ISL_253961	A/swine/Ohio/16TOSU1610/2016		Import from public-domain	Shabman,R.; Fedorova,N.; Puri,V.; Shrivastava,S.; Amedeo,P.; Isom,R.; Hu,L.; Durbin,A.; Rocchi,I.; Williams,T.; Bao,Y.; Sanders,R.; Zhdanov,S.; Kiryutin,B.; Lipman,D.J.; Tatusova,T.; Bowman,A.
EPI946879	PA	United States	2016-May-28	EPI_ISL_253962	A/swine/Ohio/16TOSU1611/2016		Import from public-domain	Shabman,R.; Fedorova,N.; Puri,V.; Shrivastava,S.; Amedeo,P.; Isom,R.; Hu,L.; Durbin,A.; Rocchi,I.; Williams,T.; Bao,Y.; Sanders,R.; Zhdanov,S.; Kiryutin,B.; Lipman,D.J.; Tatusova,T.; Bowman,A.
EPI946887	PA	United States	2016-Jun-04	EPI_ISL_253963	A/swine/Ohio/16TOSU1803/2016		Import from public-domain	Shabman,R.; Fedorova,N.; Puri,V.; Shrivastava,S.; Amedeo,P.; Isom,R.; Hu,L.; Durbin,A.; Rocchi,I.; Williams,T.; Bao,Y.; Sanders,R.; Zhdanov,S.; Kiryutin,B.; Lipman,D.J.; Tatusova,T.; Bowman,A.
EPI946895	PA	United States	2016-Jun-04	EPI_ISL_253964	A/swine/Ohio/16TOSU1826/2016		Import from public-domain	Shabman,R.; Fedorova,N.; Puri,V.; Shrivastava,S.; Amedeo,P.; Isom,R.; Hu,L.; Durbin,A.; Rocchi,I.; Williams,T.; Bao,Y.; Sanders,R.; Zhdanov,S.; Kiryutin,B.; Lipman,D.J.; Tatusova,T.; Bowman,A.
EPI946903	PA	United States	2016-Jun-04	EPI_ISL_253965	A/swine/Ohio/16TOSU1827/2016		Import from public-domain	Shabman,R.; Fedorova,N.; Puri,V.; Shrivastava,S.; Amedeo,P.; Isom,R.; Hu,L.; Durbin,A.; Rocchi,I.; Williams,T.; Bao,Y.; Sanders,R.; Zhdanov,S.; Kiryutin,B.; Lipman,D.J.; Tatusova,T.; Bowman,A.
EPI946911	PA	United States	2016-Jun-04	EPI_ISL_253966	A/swine/Ohio/16TOSU1841/2016		Import from public-domain	Shabman,R.; Fedorova,N.; Puri,V.; Shrivastava,S.; Amedeo,P.; Isom,R.; Hu,L.; Durbin,A.; Rocchi,I.; Williams,T.; Bao,Y.; Sanders,R.; Zhdanov,S.; Kiryutin,B.; Lipman,D.J.; Tatusova,T.; Bowman,A.
EPI946919	PA	United States	2016-Jun-04	EPI_ISL_253967	A/swine/Ohio/16TOSU1842/2016		Import from public-domain	Shabman,R.; Fedorova,N.; Puri,V.; Shrivastava,S.; Amedeo,P.; Isom,R.; Hu,L.; Durbin,A.; Rocchi,I.; Williams,T.; Bao,Y.; Sanders,R.; Zhdanov,S.; Kiryutin,B.; Lipman,D.J.; Tatusova,T.; Bowman,A.
EPI946927	PA	United States	2016-Jun-04	EPI_ISL_253968	A/swine/Ohio/16TOSU1843/2016		Import from public-domain	Shabman,R.; Fedorova,N.; Puri,V.; Shrivastava,S.; Amedeo,P.; Isom,R.; Hu,L.; Durbin,A.; Rocchi,I.; Williams,T.; Bao,Y.; Sanders,R.; Zhdanov,S.; Kiryutin,B.; Lipman,D.J.; Tatusova,T.; Bowman,A.
EPI946935	PA	United States	2016-Jun-04	EPI_ISL_253969	A/swine/Ohio/16TOSU1844/2016		Import from public-domain	Shabman,R.; Fedorova,N.; Puri,V.; Shrivastava,S.; Amedeo,P.; Isom,R.; Hu,L.; Durbin,A.; Rocchi,I.; Williams,T.; Bao,Y.; Sanders,R.; Zhdanov,S.; Kiryutin,B.; Lipman,D.J.; Tatusova,T.; Bowman,A.
EPI946943	PA	United States	2016-Jun-04	EPI_ISL_253970	A/swine/Ohio/16TOSU1874/2016		Import from public-domain	Shabman,R.; Fedorova,N.; Puri,V.; Shrivastava,S.; Amedeo,P.; Isom,R.; Hu,L.; Durbin,A.; Rocchi,I.; Williams,T.; Bao,Y.; Sanders,R.; Zhdanov,S.; Kiryutin,B.; Lipman,D.J.; Tatusova,T.; Bowman,A.
EPI946951	PA	United States	2016-Jun-04	EPI_ISL_253971	A/swine/Ohio/16TOSU1881/2016		Import from public-domain	Shabman,R.; Fedorova,N.; Puri,V.; Shrivastava,S.; Amedeo,P.; Isom,R.; Hu,L.; Durbin,A.; Rocchi,I.; Williams,T.; Bao,Y.; Sanders,R.; Zhdanov,S.; Kiryutin,B.; Lipman,D.J.; Tatusova,T.; Bowman,A.
EPI946959	PA	United States	2016-Jun-04	EPI_ISL_253972	A/swine/Ohio/16TOSU1883/2016		Import from public-domain	Shabman,R.; Fedorova,N.; Puri,V.; Shrivastava,S.; Amedeo,P.; Isom,R.; Hu,L.; Durbin,A.; Rocchi,I.; Williams,T.; Bao,Y.; Sanders,R.; Zhdanov,S.; Kiryutin,B.; Lipman,D.J.; Tatusova,T.; Bowman,A.
EPI946967	PA	United States	2016-Jun-04	EPI_ISL_253973	A/swine/Ohio/16TOSU1887/2016		Import from public-domain	Shabman,R.; Fedorova,N.; Puri,V.; Shrivastava,S.; Amedeo,P.; Isom,R.; Hu,L.; Durbin,A.; Rocchi,I.; Williams,T.; Bao,Y.; Sanders,R.; Zhdanov,S.; Kiryutin,B.; Lipman,D.J.; Tatusova,T.; Bowman,A.
EPI946975	PA	United States	2016-Jun-04	EPI_ISL_253974	A/swine/Ohio/16TOSU1890/2016		Import from public-domain	Shabman,R.; Fedorova,N.; Puri,V.; Shrivastava,S.; Amedeo,P.; Isom,R.; Hu,L.; Durbin,A.; Rocchi,I.; Williams,T.; Bao,Y.; Sanders,R.; Zhdanov,S.; Kiryutin,B.; Lipman,D.J.; Tatusova,T.; Bowman,A.
EPI946983	PA	United States	2016-Jun-04	EPI_ISL_253975	A/swine/Ohio/16TOSU1891/2016		Import from public-domain	Shabman,R.; Fedorova,N.; Puri,V.; Shrivastava,S.; Amedeo,P.; Isom,R.; Hu,L.; Durbin,A.; Rocchi,I.; Williams,T.; Bao,Y.; Sanders,R.; Zhdanov,S.; Kiryutin,B.; Lipman,D.J.; Tatusova,T.; Bowman,A.
EPI946991	PA	United States	2016-Jun-04	EPI_ISL_253976	A/swine/Ohio/16TOSU1892/2016		Import from public-domain	Shabman,R.; Fedorova,N.; Puri,V.; Shrivastava,S.; Amedeo,P.; Isom,R.; Hu,L.; Durbin,A.; Rocchi,I.; Williams,T.; Bao,Y.; Sanders,R.; Zhdanov,S.; Kiryutin,B.; Lipman,D.J.; Tatusova,T.; Bowman,A.
EPI946999	PA	United States	2016-Jun-04	EPI_ISL_253977	A/swine/Ohio/16TOSU1893/2016		Import from public-domain	Shabman,R.; Fedorova,N.; Puri,V.; Shrivastava,S.; Amedeo,P.; Isom,R.; Hu,L.; Durbin,A.; Rocchi,I.; Williams,T.; Bao,Y.; Sanders,R.; Zhdanov,S.; Kiryutin,B.; Lipman,D.J.; Tatusova,T.; Bowman,A.
EPI947007	PA	United States	2016-Jun-04	EPI_ISL_253978	A/swine/Ohio/16TOSU1894/2016		Import from public-domain	Shabman,R.; Fedorova,N.; Puri,V.; Shrivastava,S.; Amedeo,P.; Isom,R.; Hu,L.; Durbin,A.; Rocchi,I.; Williams,T.; Bao,Y.; Sanders,R.; Zhdanov,S.; Kiryutin,B.; Lipman,D.J.; Tatusova,T.; Bowman,A.
EPI947015	PA	United States	2016-Jun-11	EPI_ISL_253979	A/swine/Ohio/16TOSU1950/2016		Import from public-domain	Shabman,R.; Fedorova,N.; Puri,V.; Shrivastava,S.; Amedeo,P.; Isom,R.; Hu,L.; Durbin,A.; Rocchi,I.; Williams,T.; Bao,Y.; Sanders,R.; Zhdanov,S.; Kiryutin,B.; Lipman,D.J.; Tatusova,T.; Bowman,A.
EPI947023	PA	United States	2016-Jun-11	EPI_ISL_253980	A/swine/Ohio/16TOSU2111/2016		Import from public-domain	Shabman,R.; Fedorova,N.; Puri,V.; Shrivastava,S.; Amedeo,P.; Isom,R.; Hu,L.; Durbin,A.; Rocchi,I.; Williams,T.; Bao,Y.; Sanders,R.; Zhdanov,S.; Kiryutin,B.; Lipman,D.J.; Tatusova,T.; Bowman,A.
EPI947133	PA	United States	2016-Jun-09	EPI_ISL_253994	A/swine/Iowa/16TOSU2467/2016		Import from public-domain	Shabman,R.; Fedorova,N.; Puri,V.; Shrivastava,S.; Amedeo,P.; Isom,R.; Hu,L.; Durbin,A.; Rocchi,I.; Williams,T.; Bao,Y.; Sanders,R.; Zhdanov,S.; Kiryutin,B.; Lipman,D.J.; Tatusova,T.; Bowman,A.
EPI947167	PA	United States	2016-Jun-09	EPI_ISL_253998	A/swine/Iowa/16TOSU2563/2016		Import from public-domain	Shabman,R.; Fedorova,N.; Puri,V.; Shrivastava,S.; Amedeo,P.; Isom,R.; Hu,L.; Durbin,A.; Rocchi,I.; Williams,T.; Bao,Y.; Sanders,R.; Zhdanov,S.; Kiryutin,B.; Lipman,D.J.; Tatusova,T.; Bowman,A.
EPI947191	PA	United States	2016-Jun-09	EPI_ISL_254001	A/swine/Iowa/16TOSU2594/2016		Import from public-domain	Shabman,R.; Fedorova,N.; Puri,V.; Shrivastava,S.; Amedeo,P.; Isom,R.; Hu,L.; Durbin,A.; Rocchi,I.; Williams,T.; Bao,Y.; Sanders,R.; Zhdanov,S.; Kiryutin,B.; Lipman,D.J.; Tatusova,T.; Bowman,A.
EPI947199	PA	United States	2016-Jun-09	EPI_ISL_254002	A/swine/Iowa/16TOSU2605/2016		Import from public-domain	Shabman,R.; Fedorova,N.; Puri,V.; Shrivastava,S.; Amedeo,P.; Isom,R.; Hu,L.; Durbin,A.; Rocchi,I.; Williams,T.; Bao,Y.; Sanders,R.; Zhdanov,S.; Kiryutin,B.; Lipman,D.J.; Tatusova,T.; Bowman,A.
EPI947207	PA	United States	2016-Jun-09	EPI_ISL_254003	A/swine/Iowa/16TOSU2607/2016		Import from public-domain	Shabman,R.; Fedorova,N.; Puri,V.; Shrivastava,S.; Amedeo,P.; Isom,R.; Hu,L.; Durbin,A.; Rocchi,I.; Williams,T.; Bao,Y.; Sanders,R.; Zhdanov,S.; Kiryutin,B.; Lipman,D.J.; Tatusova,T.; Bowman,A.
EPI947215	PA	United States	2016-Jun-09	EPI_ISL_254004	A/swine/Iowa/16TOSU2612/2016		Import from public-domain	Shabman,R.; Fedorova,N.; Puri,V.; Shrivastava,S.; Amedeo,P.; Isom,R.; Hu,L.; Durbin,A.; Rocchi,I.; Williams,T.; Bao,Y.; Sanders,R.; Zhdanov,S.; Kiryutin,B.; Lipman,D.J.; Tatusova,T.; Bowman,A.
EPI947263	PA	United States	2016-Jun-09	EPI_ISL_254010	A/swine/Iowa/16TOSU2756/2016		Import from public-domain	Shabman,R.; Fedorova,N.; Puri,V.; Shrivastava,S.; Amedeo,P.; Isom,R.; Hu,L.; Durbin,A.; Rocchi,I.; Williams,T.; Bao,Y.; Sanders,R.; Zhdanov,S.; Kiryutin,B.; Lipman,D.J.; Tatusova,T.; Bowman,A.
EPI947289	PA	United States	2016-Jun-09	EPI_ISL_254013	A/swine/Iowa/16TOSU2825/2016		Import from public-domain	Shabman,R.; Fedorova,N.; Puri,V.; Shrivastava,S.; Amedeo,P.; Isom,R.; Hu,L.; Durbin,A.; Rocchi,I.; Williams,T.; Bao,Y.; Sanders,R.; Zhdanov,S.; Kiryutin,B.; Lipman,D.J.; Tatusova,T.; Bowman,A.
EPI1036635	PA	United States	2017-Jan-03	EPI_ISL_254677	A/swine/North Carolina/A01672048/2017		Import from public-domain	Lin,K.; Zhang,J.
EPI1036623	PA	United States	2017-Jan-04	EPI_ISL_254679	A/swine/North Carolina/A01671999/2017		Import from public-domain	Lin,K.; Zhang,J.
EPI1036588	PA	United States	2017-Jan-05	EPI_ISL_254683	A/swine/Iowa/A01672046/2017		Import from public-domain	Lin,K.; Zhang,J.
EPI1036606	PA	United States	2017-Jan-05	EPI_ISL_254685	A/swine/Nebraska/A01672049/2017		Import from public-domain	Lin,K.; Zhang,J.
EPI955927	PA	Japan	2016-Oct-18	EPI_ISL_255356	A/swine/Gunma/6-3829/2016	National Institute of Animal Health	National Institute of Animal Health	Saito, T.; Takemae, N.
EPI955935	PA	Japan	2017-Jan-10	EPI_ISL_255357	A/swine/Gunma/9-4151/2017	National Institute of Animal Health	National Institute of Animal Health	Saito, T.; Takemae, N.
EPI955942	PA	Japan	2017-Jan-10	EPI_ISL_255358	A/swine/Gunma/6-4101/2017	National Institute of Animal Health	National Institute of Animal Health	Saito, T.; Takemae, N.
EPI955950	PA	Japan	2017-Jan-11	EPI_ISL_255359	A/swine/Gunma/7-4161/2017	National Institute of Animal Health	National Institute of Animal Health	Saito, T.; Takemae, N.
EPI955957	PA	Japan	2017-Jan-10	EPI_ISL_255360	A/swine/Gunma/9-4149/2017	National Institute of Animal Health	National Institute of Animal Health	Saito, T.; Takemae, N.
EPI955974	PA	Japan	2017-Jan-10	EPI_ISL_255363	A/swine/Gunma/9-4156/2017	National Institute of Animal Health	National Institute of Animal Health	Saito, T.; Takemae, N.
EPI955999	PA	Japan	2016-Jun-15	EPI_ISL_255370	A/swine/Gunma/7-2493/2016	National Institute of Animal Health	National Institute of Animal Health	Saito, T.; Takemae, N.
EPI956007	PA	Japan	2016-Jul-21	EPI_ISL_255371	A/swine/Gunma/11-2902/2016	National Institute of Animal Health	National Institute of Animal Health	Saito, T.; Takemae, N.
EPI956042	PA	Japan	2017-Jan-10	EPI_ISL_255376	A/swine/Gunma/9-4154/2017	National Institute of Animal Health	National Institute of Animal Health	Saito, T.; Takemae, N.
EPI956049	PA	Japan	2017-Jan-11	EPI_ISL_255377	A/swine/Gunma/7-4166/2017	National Institute of Animal Health	National Institute of Animal Health	Saito, T.; Takemae, N.
EPI956061	PA	Japan	2017-Jan-10	EPI_ISL_255379	A/swine/Gunma/9-4150/2017	National Institute of Animal Health	National Institute of Animal Health	Saito, T.; Takemae, N.
EPI956067	PA	Japan	2017-Jan-11	EPI_ISL_255380	A/swine/Gunma/7-4164/2017	National Institute of Animal Health	National Institute of Animal Health	Saito, T.; Takemae, N.
EPI961232	PA	United States	2015-Oct-20	EPI_ISL_256249	A/swine/Indiana/A01812028/2015		Import from public-domain
EPI961240	PA	United States	2015-Dec-15	EPI_ISL_256250	A/swine/Indiana/A01812104/2015		Import from public-domain
EPI961248	PA	United States	2015-Nov-06	EPI_ISL_256251	A/swine/Indiana/A01812062/2015		Import from public-domain
EPI961261	PA	United States	2015-Dec-03	EPI_ISL_256253	A/swine/California/A01459157/2015		Import from public-domain
EPI961295	PA	United States	2015-Dec-15	EPI_ISL_256256	A/swine/Indiana/A01812120/2015		Import from public-domain
EPI961303	PA	United States	2015-Nov-20	EPI_ISL_256257	A/swine/Florida/A01104090/2015		Import from public-domain
EPI961319	PA	United States	2015-Nov-17	EPI_ISL_256259	A/swine/Indiana/A01812071/2015		Import from public-domain
EPI1036617	PA	United States	2017-Jan-18	EPI_ISL_256560	A/swine/Iowa/A01672419/2017		Import from public-domain	Lin,K.; Zhang,J.
EPI1036569	PA	United States	2017-Jan-17	EPI_ISL_257031	A/swine/Missouri/A01672030/2017		Import from public-domain	Lin,K.; Zhang,J.
EPI1036662	PA	United States	2017-Jan-31	EPI_ISL_257156	A/swine/North Carolina/A01672582/2017		Import from public-domain	Lin,K.; Zhang,J.
EPI1036668	PA	United States	2017-Jan-23	EPI_ISL_257157	A/swine/Indiana/A01672516/2017		Import from public-domain	Lin,K.; Zhang,J.
EPI967708	PA	Vietnam	2016-Dec-06	EPI_ISL_257494	A/swine/Ba Ria Vung Tau/02-07-2/2016		National Institute of Animal Health	Takemae, N.; Saito, T.
EPI967770	PA	Vietnam	2016-Dec-06	EPI_ISL_257502	A/swine/Ba Ria Vung Tau/02-27-2/2016		National Institute of Animal Health	Takemae, N.; Saito, T.
EPI1036650	PA	United States	2017-Jan-30	EPI_ISL_258614	A/swine/Illinois/A01672615/2017		Import from public-domain	Lin,K.; Zhang,J.
EPI1074046	PA	United States	2017-Feb-08	EPI_ISL_258653	A/swine/Minnesota/A01932042/2017		Import from public-domain	Lin,K.; Zhang,J.
EPI1074027	PA	United States	2017-Feb-03	EPI_ISL_258654	A/swine/South Carolina/A01932046/2017		Import from public-domain	Lin,K.; Zhang,J.
EPI1063073	PA	United States	2017-Feb-15	EPI_ISL_260805	A/swine/Indiana/A01932256/2017		Import from public-domain	Lin,K.; Zhang,J.
EPI1074021	PA	United States	2017-Feb-03	EPI_ISL_260809	A/swine/Illinois/A01932037/2017		Import from public-domain	Lin,K.; Zhang,J.
EPI985428	PA	United States	2017-Mar-17	EPI_ISL_260816	A/swine/Kansas/A01378020/2017		Import from public-domain	Padmanabhan,A.; Marthaler,D.
EPI1063127	PA	United States	2017-Feb-28	EPI_ISL_260828	A/swine/Wisconsin/A01932590/2017		Import from public-domain	Lin,K.; Smith,K.; Zhang,J.
EPI1063181	PA	United States	2017-Feb-20	EPI_ISL_261457	A/swine/Iowa/A01932417/2017		Import from public-domain	Lin,K.; Smith,K.; Zhang,J.
EPI1063097	PA	United States	2017-Feb-18	EPI_ISL_261459	A/swine/Iowa/A01932419/2017		Import from public-domain	Lin,K.; Smith,K.; Zhang,J.
EPI1063169	PA	United States	2017-Feb-27	EPI_ISL_261488	A/swine/Iowa/A01932577/2017		Import from public-domain	Lin,K.; Smith,K.; Zhang,J.
EPI1079659	PA	United States	2017-Mar-07	EPI_ISL_262586	A/swine/North Carolina/A01667104/2017		Import from public-domain	Lin,K.; Smith,K.; Zhang,J.
EPI1080423	PA	United States	2017-Mar-20	EPI_ISL_262589	A/swine/Nebraska/A01933901/2017		Import from public-domain	Lin,K.; Smith,K.; Zhang,J.
EPI1079718	PA	United States	2017-Mar-21	EPI_ISL_262594	A/swine/Pennsylvania/A01933903/2017		Import from public-domain	Lin,K.; Smith,K.; Zhang,J.
EPI1079799	PA	United States	2017-Mar-07	EPI_ISL_262600	A/swine/Iowa/A01667086/2017		Import from public-domain	Lin,K.; Smith,K.; Zhang,J.
EPI998416	PA	United States	2016-Feb-01	EPI_ISL_263480	A/swine/Ohio/16TOSU0352/2016		Import from public-domain	Nolting,J.M.; Nelson,S.W.; Zentkovich,M.M.; Bowman,A.S.; Wang,L.; Zhang,Y.
EPI998443	PA	United States	2016-May-01	EPI_ISL_263483	A/swine/Indiana/16TOSU0646/2016		Import from public-domain	Nolting,J.M.; Nelson,S.W.; Zentkovich,M.M.; Bowman,A.S.; Wang,L.; Zhang,Y.
EPI1010084	PA	Germany	2017-Jan-01	EPI_ISL_263845	A/swine/Germany/Bak50/2017		Friedrich-Loeffler-Institut
EPI1079614	PA	United States	2017-Mar-22	EPI_ISL_264195	A/swine/Iowa/A02214242/2017		Import from public-domain	Lin,K.; Smith,K.; Zhang,J.
EPI1079647	PA	United States	2017-Mar-16	EPI_ISL_264225	A/swine/North Carolina/A02214000/2017		Import from public-domain	Lin,K.; Smith,K.; Zhang,J.
EPI1022842	PA	Germany	2017-Jan-01	EPI_ISL_264252	A/swine/Germany/Bak36/2017		Friedrich-Loeffler-Institut
EPI1006125	PA	Japan	2017-Mar-01	EPI_ISL_266246	A/swine/Gunma/SV105/2017/MD1	National Institute of Animal Health	National Institute of Animal Health	Saito, T.; Takemae, N.
EPI1006132	PA	Japan	2017-Mar-08	EPI_ISL_266247	A/swine/Gunma/SVB-110/2017/MD1	National Institute of Animal Health	National Institute of Animal Health	Saito, T.; Takemae, N.
EPI1079694	PA	United States	2017-Mar-27	EPI_ISL_266551	A/swine/Illinois/A02214664/2017		Import from public-domain	Lin,K.; Smith,K.; Zhang,J.
EPI1079725	PA	United States	2017-Mar-28	EPI_ISL_266555	A/swine/Iowa/A02214654/2017		Import from public-domain	Lin,K.; Smith,K.; Zhang,J.
EPI1020075	PA	Japan	2016-Jul-16	EPI_ISL_268776	A/swine/Gunma/SVB38/2016	National Institute of Animal Health	National Institute of Animal Health	Takemae, N.; Saito, T.
EPI1028094	PA	Japan	2017-Apr-19	EPI_ISL_270373	A/swine/Gunma/7-4301/2017	National Institute of Animal Health	National Institute of Animal Health	Saito, T.; Takemae, N.
EPI1028108	PA	Japan	2017-Apr-19	EPI_ISL_270375	A/swine/Gunma/7-4295/2017	National Institute of Animal Health	National Institute of Animal Health	Saito, T.; Takemae, N.
EPI1028122	PA	Japan	2017-Apr-25	EPI_ISL_270377	A/swine/Gunma/6-4504/2017	National Institute of Animal Health	National Institute of Animal Health	Saito, T.; Takemae, N.
EPI1028129	PA	Japan	2017-Apr-17	EPI_ISL_270378	A/swine/Gunma/34-4278/2017	National Institute of Animal Health	National Institute of Animal Health	Saito, T.; Takemae, N.
EPI1028142	PA	Japan	2017-Apr-25	EPI_ISL_270380	A/swine/Gunma/6-4506/2017	National Institute of Animal Health	National Institute of Animal Health	Saito, T.; Takemae, N.
EPI1028149	PA	Japan	2017-Apr-25	EPI_ISL_270381	A/swine/Gunma/6-4499/2017	National Institute of Animal Health	National Institute of Animal Health	Saito, T.; Takemae, N.
EPI1028157	PA	Japan	2017-Apr-25	EPI_ISL_270382	A/swine/Gunma/6-4503/2017	National Institute of Animal Health	National Institute of Animal Health	Saito, T.; Takemae, N.
EPI1028165	PA	Japan	2017-Apr-19	EPI_ISL_270383	A/swine/Gunma/7-4308/2017	National Institute of Animal Health	National Institute of Animal Health	Saito, T.; Takemae, N.
EPI1028171	PA	Japan	2017-Apr-27	EPI_ISL_270384	A/swine/Gunma/35-4607/2017	National Institute of Animal Health	National Institute of Animal Health	Saito, T.; Takemae, N.
EPI1028191	PA	Japan	2017-Apr-19	EPI_ISL_270387	A/swine/Gunma/7-4291/2017	National Institute of Animal Health	National Institute of Animal Health	Saito, T.; Takemae, N.
EPI1028197	PA	Japan	2017-Apr-19	EPI_ISL_270388	A/swine/Gunma/7-4290/2017	National Institute of Animal Health	National Institute of Animal Health	Saito, T.; Takemae, N.
EPI1030851	PA	United States	2011-Nov-22	EPI_ISL_271041	A/swine/Iowa/MT_12_07_11_2_28/2011		Import from public-domain	Yang,M.; Diaz,A.; Marthaler,D.; Culhane,M.; Sreevatsan,S.; Alkhamis,M.; Torremorell,M.
EPI1031020	PA	United States	2012-Mar-14	EPI_ISL_271063	A/swine/South Dakota/MT_12_07_2081/2012		Import from public-domain	Yang,M.; Diaz,A.; Marthaler,D.; Culhane,M.; Sreevatsan,S.; Alkhamis,M.; Torremorell,M.
EPI1031060	PA	United States	2011-Nov-22	EPI_ISL_271068	A/swine/Iowa/MT_12_07_11_2_2/2011		Import from public-domain	Yang,M.; Diaz,A.; Marthaler,D.; Culhane,M.; Sreevatsan,S.; Alkhamis,M.; Torremorell,M.
EPI1031100	PA	United States	2012-Mar-14	EPI_ISL_271073	A/swine/South Dakota/MT_12_07_2079/2012		Import from public-domain	Yang,M.; Diaz,A.; Marthaler,D.; Culhane,M.; Sreevatsan,S.; Alkhamis,M.; Torremorell,M.
EPI1031152	PA	United States	2011-Nov-22	EPI_ISL_271079	A/swine/Iowa/MT_12_07_11_2_12/2011		Import from public-domain	Yang,M.; Diaz,A.; Marthaler,D.; Culhane,M.; Sreevatsan,S.; Alkhamis,M.; Torremorell,M.
EPI1031160	PA	United States	2011-Nov-22	EPI_ISL_271080	A/swine/Iowa/MT_12_07_11_2_7/2011		Import from public-domain	Yang,M.; Diaz,A.; Marthaler,D.; Culhane,M.; Sreevatsan,S.; Alkhamis,M.; Torremorell,M.
EPI1032261	PA	United States	2012-Mar-14	EPI_ISL_271648	A/swine/South Dakota/MT_12_07_2075/2012		Import from public-domain	Yang,M.; Diaz,A.; Marthaler,D.; Culhane,M.; Sreevatsan,S.; Alkhamis,M.; Torremorell,M.
EPI1032325	PA	United States	2011-Nov-22	EPI_ISL_271656	A/swine/Iowa/MT_12_07_11_2_19/2011		Import from public-domain	Yang,M.; Diaz,A.; Marthaler,D.; Culhane,M.; Sreevatsan,S.; Alkhamis,M.; Torremorell,M.
EPI1032349	PA	United States	2011-Nov-22	EPI_ISL_271659	A/swine/Iowa/MT_12_07_11_2_25/2011		Import from public-domain	Yang,M.; Diaz,A.; Marthaler,D.; Culhane,M.; Sreevatsan,S.; Alkhamis,M.; Torremorell,M.
EPI1032357	PA	United States	2011-Nov-22	EPI_ISL_271660	A/swine/Iowa/MT_12_07_11_2_29/2011		Import from public-domain	Yang,M.; Diaz,A.; Marthaler,D.; Culhane,M.; Sreevatsan,S.; Alkhamis,M.; Torremorell,M.
EPI1032365	PA	United States	2012-Mar-21	EPI_ISL_271661	A/swine/Minnesota/MT_12_07_2116/2012		Import from public-domain	Yang,M.; Diaz,A.; Marthaler,D.; Culhane,M.; Sreevatsan,S.; Alkhamis,M.; Torremorell,M.
EPI1032405	PA	United States	2011-Nov-22	EPI_ISL_271666	A/swine/Iowa/MT_12_07_11_2_10/2011		Import from public-domain	Yang,M.; Diaz,A.; Marthaler,D.; Culhane,M.; Sreevatsan,S.; Alkhamis,M.; Torremorell,M.
EPI1032421	PA	United States	2011-Nov-22	EPI_ISL_271668	A/swine/Iowa/MT_12_07_11_2_8/2011		Import from public-domain	Yang,M.; Diaz,A.; Marthaler,D.; Culhane,M.; Sreevatsan,S.; Alkhamis,M.; Torremorell,M.
EPI1032429	PA	United States	2011-Nov-22	EPI_ISL_271669	A/swine/Iowa/MT_12_07_11_2_14/2011		Import from public-domain	Yang,M.; Diaz,A.; Marthaler,D.; Culhane,M.; Sreevatsan,S.; Alkhamis,M.; Torremorell,M.
EPI1032607	PA	United States	2011-Nov-22	EPI_ISL_271720	A/swine/Iowa/MT_12_07_11_2_11/2011		Import from public-domain	Yang,M.; Diaz,A.; Marthaler,D.; Culhane,M.; Sreevatsan,S.; Alkhamis,M.; Torremorell,M.
EPI1032642	PA	United States	2012-Mar-21	EPI_ISL_271726	A/swine/Minnesota/MT_12_07_2130/2012		Import from public-domain	Yang,M.; Diaz,A.; Marthaler,D.; Culhane,M.; Sreevatsan,S.; Alkhamis,M.; Torremorell,M.
EPI1032682	PA	United States	2011-Nov-22	EPI_ISL_271731	A/swine/Iowa/MT_12_07_11_2_23/2011		Import from public-domain	Yang,M.; Diaz,A.; Marthaler,D.; Culhane,M.; Sreevatsan,S.; Alkhamis,M.; Torremorell,M.
EPI1032718	PA	United States	2011-Nov-22	EPI_ISL_271735	A/swine/Iowa/MT_12_07_11_2_3/2011		Import from public-domain	Yang,M.; Diaz,A.; Marthaler,D.; Culhane,M.; Sreevatsan,S.; Alkhamis,M.; Torremorell,M.
EPI1032734	PA	United States	2012-Mar-21	EPI_ISL_271737	A/swine/Minnesota/MT_12_07_2132/2012		Import from public-domain	Yang,M.; Diaz,A.; Marthaler,D.; Culhane,M.; Sreevatsan,S.; Alkhamis,M.; Torremorell,M.
EPI1032758	PA	United States	2011-Nov-22	EPI_ISL_271740	A/swine/Iowa/MT_12_07_11_2_6/2011		Import from public-domain	Yang,M.; Diaz,A.; Marthaler,D.; Culhane,M.; Sreevatsan,S.; Alkhamis,M.; Torremorell,M.
EPI1032798	PA	United States	2012-Mar-21	EPI_ISL_271745	A/swine/Minnesota/MT_12_07_2083/2012		Import from public-domain	Yang,M.; Diaz,A.; Marthaler,D.; Culhane,M.; Sreevatsan,S.; Alkhamis,M.; Torremorell,M.
EPI1032822	PA	United States	2012-Mar-21	EPI_ISL_271748	A/swine/Minnesota/MT_12_07_2092/2012		Import from public-domain	Yang,M.; Diaz,A.; Marthaler,D.; Culhane,M.; Sreevatsan,S.; Alkhamis,M.; Torremorell,M.
EPI1032830	PA	United States	2012-Mar-21	EPI_ISL_271749	A/swine/Minnesota/MT_12_07_2124/2012		Import from public-domain	Yang,M.; Diaz,A.; Marthaler,D.; Culhane,M.; Sreevatsan,S.; Alkhamis,M.; Torremorell,M.
EPI1032838	PA	United States	2011-Nov-22	EPI_ISL_271750	A/swine/Iowa/MT_12_07_11_2_4/2011		Import from public-domain	Yang,M.; Diaz,A.; Marthaler,D.; Culhane,M.; Sreevatsan,S.; Alkhamis,M.; Torremorell,M.
EPI1079737	PA	United States	2017-Mar-20	EPI_ISL_272837	A/swine/South Carolina/A02214849/2017		Import from public-domain	Lin,K.; Smith,K.; Zhang,J.
EPI1037986	PA	Japan	2017-May-15	EPI_ISL_273509	A/swine/Niigata/6/2017-E1		National Institute of Animal Health	Takemae, N.; Saito, T.
EPI1037993	PA	Japan	2017-May-15	EPI_ISL_273510	A/swine/Niigata/4/2017		National Institute of Animal Health	Takemae, N.; Saito, T.
EPI1038001	PA	Japan	2017-May-15	EPI_ISL_273511	A/swine/Niigata/2/2017		National Institute of Animal Health	Takemae, N.; Saito, T.
EPI1038008	PA	Japan	2017-May-15	EPI_ISL_273512	A/swine/Niigata/9/2017		National Institute of Animal Health	Takemae, N.; Saito, T.
EPI1038015	PA	Japan	2017-May-15	EPI_ISL_273513	A/swine/Niigata/8/2017		National Institute of Animal Health	Takemae, N.; Saito, T.
EPI1038022	PA	Japan	2017-May-15	EPI_ISL_273514	A/swine/Niigata/6/2017-MD2		National Institute of Animal Health	Takemae, N.; Saito, T.
EPI1038030	PA	Japan	2017-May-15	EPI_ISL_273515	A/swine/Niigata/2/2017-MD2		National Institute of Animal Health	Takemae, N.; Saito, T.
EPI1038038	PA	Japan	2017-May-15	EPI_ISL_273516	A/swine/Niigata/10/2017		National Institute of Animal Health	Takemae, N.; Saito, T.
EPI1043841	PA	Japan	2013-May-20	EPI_ISL_274687	A/swine/Gunma/1/2013	National Institute of Animal Health	National Institute of Animal Health	Saito, T.; Takemae, N.
EPI1044457	PA	Japan	2014-Jan-20	EPI_ISL_274846	A/swine/Gunma/09/2014	National Institute of Animal Health	National Institute of Animal Health	Saito, T.; Takemae, N.
EPI1044479	PA	Japan	2013-Oct-07	EPI_ISL_274849	A/swine/Chiba/40/2013	National Institute of Animal Health	National Institute of Animal Health	Saito, T.; Takemae, N.
EPI1044508	PA	Japan	2014-Nov-21	EPI_ISL_274853	A/swine/Gunma/TA779/2014	National Institute of Animal Health	National Institute of Animal Health	Saito, T.; Takemae, N.
EPI1046682	PA	Japan	2013-Jul-04	EPI_ISL_275567	A/swine/Chiba/31/2013	National Institute of Animal Health	National Institute of Animal Health	Saito, T.; Takemae, N.
EPI1046696	PA	Japan	2014-May-20	EPI_ISL_275569	A/swine/Aichi/18/2014	National Institute of Animal Health	National Institute of Animal Health	Saito, T.; Takemae, N.
EPI1046710	PA	Japan	2013-Apr-16	EPI_ISL_275571	A/swine/Ibaraki/1/2013	National Institute of Animal Health	National Institute of Animal Health	Saito, T.; Takemae, N.
EPI1046716	PA	Japan	2013-Oct-25	EPI_ISL_275572	A/swine/Gunma/43/2013	National Institute of Animal Health	National Institute of Animal Health	Saito, T.; Takemae, N.
EPI1046754	PA	Japan	2014-Aug-19	EPI_ISL_275577	A/swine/Chiba/1/2014	National Institute of Animal Health	National Institute of Animal Health	Saito, T.; Takemae, N.
EPI1057426	PA	Japan	2016-Jan-01	EPI_ISL_277372	A/swine/Aichi/02/2016	Kagoshima University	Kagoshima University
EPI1057477	PA	Japan	2016-Jan-01	EPI_ISL_277383	A/swine/Chiba/KU-FK3/2016	Kagoshima University	Kagoshima University
EPI1061356	PA	United States	2017-May-30	EPI_ISL_278198	A/swine/Michigan/A01259077/2017		Import from public-domain	Janas-Martindale,A.
EPI1061364	PA	United States	2016-Mar-21	EPI_ISL_278199	A/swine/California/A01459202/2016		Import from public-domain	Janas-Martindale,A.
EPI1063587	PA	Italy	2014-Sep-01	EPI_ISL_278851	A/swine/Italy/327497-7/2014		Import from public-domain	Chiapponi,C.; Ebranati,E.; Pariani,E.; Faccini,S.; Luppi,A.; Baioni,L.; Manfredi,R.; Carta,V.; Merenda,M.; Affanni,P.; Colucci,M.E.; Veronesi,L.; Zehender,G.; Foni,E.
EPI1063663	PA	Italy	2014-Sep-01	EPI_ISL_278861	A/swine/Italy/246087/2014		Import from public-domain	Chiapponi,C.; Ebranati,E.; Pariani,E.; Faccini,S.; Luppi,A.; Baioni,L.; Manfredi,R.; Carta,V.; Merenda,M.; Affanni,P.; Colucci,M.E.; Veronesi,L.; Zehender,G.; Foni,E.
EPI1063745	PA	Italy	2014-Sep-01	EPI_ISL_278871	A/swine/Italy/150383-1/2014		Import from public-domain	Chiapponi,C.; Ebranati,E.; Pariani,E.; Faccini,S.; Luppi,A.; Baioni,L.; Manfredi,R.; Carta,V.; Merenda,M.; Affanni,P.; Colucci,M.E.; Veronesi,L.; Zehender,G.; Foni,E.
EPI1063812	PA	Italy	2014-Sep-01	EPI_ISL_278879	A/swine/Italy/124953/2014		Import from public-domain	Chiapponi,C.; Ebranati,E.; Pariani,E.; Faccini,S.; Luppi,A.; Baioni,L.; Manfredi,R.; Carta,V.; Merenda,M.; Affanni,P.; Colucci,M.E.; Veronesi,L.; Zehender,G.; Foni,E.
EPI1073403	PA	United States	2016-Jun-01	EPI_ISL_280200	A/swine/Indiana/16TOSU4110/2016		Import from public-domain	Tan,G.; Shabman,R.; Fedorova,N.; Puri,V.; Shrivastava,S.; Amedeo,P.; Isom,R.; Hu,L.; Durbin,A.; Rocchi,I.; Williams,T.; Pickett,B.; Nolting,J.M.; Bao,Y.; Sanders,R.; Hatcher,E.; Zhdanov,S.; Kiryutin,B.; Lipman,D.J.; Tatusova,T.; Bowman,A.S.
EPI1073360	PA	United States	2016-Jul-01	EPI_ISL_280206	A/swine/Indiana/16TOSU4239/2016		Import from public-domain	Tan,G.; Shabman,R.; Fedorova,N.; Puri,V.; Shrivastava,S.; Amedeo,P.; Isom,R.; Hu,L.; Durbin,A.; Rocchi,I.; Williams,T.; Pickett,B.; Nolting,J.M.; Bao,Y.; Sanders,R.; Hatcher,E.; Zhdanov,S.; Kiryutin,B.; Lipman,D.J.; Tatusova,T.; Bowman,A.S.
EPI1073741	PA	United States	2016-Jul-01	EPI_ISL_280209	A/swine/Indiana/16TOSU4367/2016		Import from public-domain	Tan,G.; Shabman,R.; Fedorova,N.; Puri,V.; Shrivastava,S.; Amedeo,P.; Isom,R.; Hu,L.; Durbin,A.; Rocchi,I.; Williams,T.; Pickett,B.; Nolting,J.M.; Bao,Y.; Sanders,R.; Hatcher,E.; Zhdanov,S.; Kiryutin,B.; Lipman,D.J.; Tatusova,T.; Bowman,A.S.
EPI1073449	PA	United States	2016-Jul-01	EPI_ISL_280218	A/swine/Ohio/16TOSU8021/2016		Import from public-domain	Tan,G.; Shabman,R.; Fedorova,N.; Puri,V.; Shrivastava,S.; Amedeo,P.; Isom,R.; Hu,L.; Durbin,A.; Rocchi,I.; Williams,T.; Pickett,B.; Nolting,J.M.; Bao,Y.; Sanders,R.; Hatcher,E.; Zhdanov,S.; Kiryutin,B.; Lipman,D.J.; Tatusova,T.; Bowman,A.S.
EPI1073482	PA	United States	2016-Jul-01	EPI_ISL_280222	A/swine/Ohio/16TOSU8308/2016		Import from public-domain	Tan,G.; Shabman,R.; Fedorova,N.; Puri,V.; Shrivastava,S.; Amedeo,P.; Isom,R.; Hu,L.; Durbin,A.; Rocchi,I.; Williams,T.; Pickett,B.; Nolting,J.M.; Bao,Y.; Sanders,R.; Hatcher,E.; Zhdanov,S.; Kiryutin,B.; Lipman,D.J.; Tatusova,T.; Bowman,A.S.
EPI1073490	PA	United States	2016-Jul-01	EPI_ISL_280223	A/swine/Ohio/16TOSU8320/2016		Import from public-domain	Tan,G.; Shabman,R.; Fedorova,N.; Puri,V.; Shrivastava,S.; Amedeo,P.; Isom,R.; Hu,L.; Durbin,A.; Rocchi,I.; Williams,T.; Pickett,B.; Nolting,J.M.; Bao,Y.; Sanders,R.; Hatcher,E.; Zhdanov,S.; Kiryutin,B.; Lipman,D.J.; Tatusova,T.; Bowman,A.S.
EPI1073498	PA	United States	2016-Jul-01	EPI_ISL_280224	A/swine/Ohio/16TOSU8287/2016		Import from public-domain	Tan,G.; Shabman,R.; Fedorova,N.; Puri,V.; Shrivastava,S.; Amedeo,P.; Isom,R.; Hu,L.; Durbin,A.; Rocchi,I.; Williams,T.; Pickett,B.; Nolting,J.M.; Bao,Y.; Sanders,R.; Hatcher,E.; Zhdanov,S.; Kiryutin,B.; Lipman,D.J.; Tatusova,T.; Bowman,A.S.
EPI1073560	PA	United States	2016-Aug-01	EPI_ISL_280232	A/swine/Indiana/16TOSU8125/2016		Import from public-domain	Tan,G.; Shabman,R.; Fedorova,N.; Puri,V.; Shrivastava,S.; Amedeo,P.; Isom,R.; Hu,L.; Durbin,A.; Rocchi,I.; Williams,T.; Pickett,B.; Nolting,J.M.; Bao,Y.; Sanders,R.; Hatcher,E.; Zhdanov,S.; Kiryutin,B.; Lipman,D.J.; Tatusova,T.; Bowman,A.S.
EPI1073568	PA	United States	2016-Aug-01	EPI_ISL_280233	A/swine/Indiana/16TOSU8165/2016		Import from public-domain	Tan,G.; Shabman,R.; Fedorova,N.; Puri,V.; Shrivastava,S.; Amedeo,P.; Isom,R.; Hu,L.; Durbin,A.; Rocchi,I.; Williams,T.; Pickett,B.; Nolting,J.M.; Bao,Y.; Sanders,R.; Hatcher,E.; Zhdanov,S.; Kiryutin,B.; Lipman,D.J.; Tatusova,T.; Bowman,A.S.
EPI1073596	PA	United States	2016-Aug-01	EPI_ISL_280236	A/swine/Ohio/16TOSU5421/2016		Import from public-domain	Tan,G.; Shabman,R.; Fedorova,N.; Puri,V.; Shrivastava,S.; Amedeo,P.; Isom,R.; Hu,L.; Durbin,A.; Rocchi,I.; Williams,T.; Pickett,B.; Nolting,J.M.; Bao,Y.; Sanders,R.; Hatcher,E.; Zhdanov,S.; Kiryutin,B.; Lipman,D.J.; Tatusova,T.; Bowman,A.S.
EPI1073604	PA	United States	2016-Aug-01	EPI_ISL_280237	A/swine/Ohio/16TOSU5440/2016		Import from public-domain	Tan,G.; Shabman,R.; Fedorova,N.; Puri,V.; Shrivastava,S.; Amedeo,P.; Isom,R.; Hu,L.; Durbin,A.; Rocchi,I.; Williams,T.; Pickett,B.; Nolting,J.M.; Bao,Y.; Sanders,R.; Hatcher,E.; Zhdanov,S.; Kiryutin,B.; Lipman,D.J.; Tatusova,T.; Bowman,A.S.
EPI1073749	PA	United States	2016-Jul-01	EPI_ISL_280253	A/swine/Indiana/16TOSU4368/2016		Import from public-domain	Tan,G.; Shabman,R.; Fedorova,N.; Puri,V.; Shrivastava,S.; Amedeo,P.; Isom,R.; Hu,L.; Durbin,A.; Rocchi,I.; Williams,T.; Pickett,B.; Nolting,J.M.; Bao,Y.; Sanders,R.; Hatcher,E.; Zhdanov,S.; Kiryutin,B.; Lipman,D.J.; Tatusova,T.; Bowman,A.S.
EPI1169123	PA	United States	2017-Aug-03	EPI_ISL_281235	A/swine/Indiana/A02218760/2017		Import from public-domain	USDA Swine Surveillance,A.
EPI1076150	PA	Canada	2016-Oct-24	EPI_ISL_281241	A/swine/Alberta/SD0191/2016		Import from public-domain	Shanmuganatham,K.; Detmer,S.; Redies,L.; Culhane,M.; Patnayak,D.
EPI1076166	PA	Canada	2015-May-21	EPI_ISL_281243	A/swine/Saskatchewan/SD0107/2015		Import from public-domain	Shanmuganatham,K.; Detmer,S.; Redies,L.; Culhane,M.; Patnayak,D.
EPI1076182	PA	Canada	2015-Jul-23	EPI_ISL_281245	A/swine/Manitoba/SD0114/2015		Import from public-domain	Shanmuganatham,K.; Detmer,S.; Redies,L.; Culhane,M.; Patnayak,D.
EPI1076190	PA	Canada	2016-Oct-18	EPI_ISL_281246	A/swine/Saskatchewan/SD0188/2016		Import from public-domain	Shanmuganatham,K.; Detmer,S.; Redies,L.; Culhane,M.; Patnayak,D.
EPI1076206	PA	Canada	2015-Jan-22	EPI_ISL_281248	A/swine/Manitoba/D0392/2015		Import from public-domain	Shanmuganatham,K.; Detmer,S.; Redies,L.; Culhane,M.; Patnayak,D.
EPI1076214	PA	Canada	2015-May-08	EPI_ISL_281249	A/swine/Saskatchewan/SD0102/2015		Import from public-domain	Shanmuganatham,K.; Detmer,S.; Redies,L.; Culhane,M.; Patnayak,D.
EPI1076222	PA	Canada	2016-Nov-16	EPI_ISL_281250	A/swine/Saskatchewan/SD0200/2016		Import from public-domain	Shanmuganatham,K.; Detmer,S.; Redies,L.; Culhane,M.; Patnayak,D.
EPI1169081	PA	United States	2017-Aug-10	EPI_ISL_281303	A/swine/North Carolina/A02218894/2017		Import from public-domain	USDA Swine Surveillance,A.
EPI1169214	PA	United States	2017-Aug-09	EPI_ISL_281310	A/swine/North Carolina/A02218906/2017		Import from public-domain	USDA Swine Surveillance,A.
EPI1080370	PA	United States	2017-Aug-13	EPI_ISL_281869	A/swine/Ohio/A01357319/2017		Import from public-domain	Janas-Martindale,A.
EPI1080378	PA	United States	2017-Aug-13	EPI_ISL_281870	A/swine/Ohio/A01357316/2017		Import from public-domain	Janas-Martindale,A.
EPI1080472	PA	Japan	2017-Jul-17	EPI_ISL_281893	A/swine/Gunma/12-4820/2017	National Institute of Animal Health	National Institute of Animal Health	Saito, T.; Takemae, N.
EPI1080478	PA	Japan	2017-Jul-12	EPI_ISL_281894	A/swine/Gunma/7-4791/2017	National Institute of Animal Health	National Institute of Animal Health	Saito, T.; Takemae, N.
EPI1080485	PA	Japan	2017-Jul-12	EPI_ISL_281895	A/swine/Gunma/7-4793/2017	National Institute of Animal Health	National Institute of Animal Health	Saito, T.; Takemae, N.
EPI1080499	PA	Japan	2017-Jul-12	EPI_ISL_281897	A/swine/Gunma/7-4792/2017	National Institute of Animal Health	National Institute of Animal Health	Saito, T.; Takemae, N.
EPI1080506	PA	Japan	2017-Jul-12	EPI_ISL_281898	A/swine/Gunma/7-4796/2017	National Institute of Animal Health	National Institute of Animal Health	Saito, T.; Takemae, N.
EPI1080513	PA	Japan	2017-Jul-17	EPI_ISL_281899	A/swine/Gunma/12-4827/2017	National Institute of Animal Health	National Institute of Animal Health	Saito, T.; Takemae, N.
EPI1080519	PA	Japan	2017-Jul-24	EPI_ISL_281900	A/swine/Gunma/34-4898/2017	National Institute of Animal Health	National Institute of Animal Health	Saito, T.; Takemae, N.
EPI1080532	PA	Japan	2017-Jul-12	EPI_ISL_281902	A/swine/Gunma/7-4795/2017	National Institute of Animal Health	National Institute of Animal Health	Saito, T.; Takemae, N.
EPI1080539	PA	Japan	2017-Jul-12	EPI_ISL_281903	A/swine/Gunma/7-4794/2017	National Institute of Animal Health	National Institute of Animal Health	Saito, T.; Takemae, N.
EPI1080546	PA	Japan	2017-Jul-17	EPI_ISL_281904	A/swine/Gunma/12-4829/2017	National Institute of Animal Health	National Institute of Animal Health	Saito, T.; Takemae, N.
EPI1080553	PA	Japan	2017-Jul-17	EPI_ISL_281905	A/swine/Gunma/12-4832/2017	National Institute of Animal Health	National Institute of Animal Health	Saito, T.; Takemae, N.
EPI1080771	PA	United States	2013-Apr-12	EPI_ISL_281918	A/swine/Minnesota/MT_13_01_S79/2013		Import from public-domain	Torremorell,M.; Diaz,A.; Marthaler,D.; Corzo,C.; Munoz-Zanzi,C.; Sreevatsan,S.; Culhane,M.
EPI1169161	PA	United States	2017-Aug-14	EPI_ISL_281988	A/swine/Oklahoma/A02219505/2017		Import from public-domain	USDA Swine Surveillance,A.
EPI1169226	PA	United States	2017-Aug-24	EPI_ISL_282406	A/swine/Iowa/A02219785/2017		Import from public-domain	USDA Swine Surveillance,A.
EPI1084645	PA	Japan	2017-Jul-12	EPI_ISL_282682	A/swine/Gunma/7-4787/2017	National Institute of Animal Health	National Institute of Animal Health	Saito, T.; Takemae, N.
EPI1084776	PA	Canada	2015-Jul-29	EPI_ISL_282698	A/swine/Manitoba/D0405/2015		Import from public-domain	Pickett,B.; Fedorova,N.; Puri,V.; Shrivastava,S.; Amedeo,P.; Isom,R.; Hu,L.; Novotny,M.; Durbin,A.; Rocchi,I.; Williams,T.; Culhane,M.; Redies,L.; Patnayak,D.; Bao,Y.; Sanders,R.; Zhdanov,S.; Kiryutin,B.; Lipman,D.J.; Tatusova,T.; Detmer,S.
EPI1084800	PA	Canada	2015-Oct-01	EPI_ISL_282701	A/swine/Manitoba/D0407/2015		Import from public-domain	Pickett,B.; Fedorova,N.; Puri,V.; Shrivastava,S.; Amedeo,P.; Isom,R.; Hu,L.; Novotny,M.; Durbin,A.; Rocchi,I.; Williams,T.; Culhane,M.; Redies,L.; Patnayak,D.; Bao,Y.; Sanders,R.; Zhdanov,S.; Kiryutin,B.; Lipman,D.J.; Tatusova,T.; Detmer,S.
EPI1084808	PA	Canada	2015-Oct-08	EPI_ISL_282702	A/swine/Manitoba/D0406/2015		Import from public-domain	Pickett,B.; Fedorova,N.; Puri,V.; Shrivastava,S.; Amedeo,P.; Isom,R.; Hu,L.; Novotny,M.; Durbin,A.; Rocchi,I.; Williams,T.; Culhane,M.; Redies,L.; Patnayak,D.; Bao,Y.; Sanders,R.; Zhdanov,S.; Kiryutin,B.; Lipman,D.J.; Tatusova,T.; Detmer,S.
EPI1084824	PA	Canada	2015-Oct-08	EPI_ISL_282704	A/swine/Manitoba/D0402/2015		Import from public-domain	Pickett,B.; Fedorova,N.; Puri,V.; Shrivastava,S.; Amedeo,P.; Isom,R.; Hu,L.; Novotny,M.; Durbin,A.; Rocchi,I.; Williams,T.; Culhane,M.; Redies,L.; Patnayak,D.; Bao,Y.; Sanders,R.; Zhdanov,S.; Kiryutin,B.; Lipman,D.J.; Tatusova,T.; Detmer,S.
EPI1084880	PA	Canada	2015-Jul-16	EPI_ISL_282711	A/swine/Manitoba/D0401/2015		Import from public-domain	Pickett,B.; Fedorova,N.; Puri,V.; Shrivastava,S.; Amedeo,P.; Isom,R.; Hu,L.; Novotny,M.; Durbin,A.; Rocchi,I.; Williams,T.; Culhane,M.; Redies,L.; Patnayak,D.; Bao,Y.; Sanders,R.; Zhdanov,S.; Kiryutin,B.; Lipman,D.J.; Tatusova,T.; Detmer,S.
EPI1084888	PA	Canada	2015-Jul-16	EPI_ISL_282712	A/swine/Manitoba/D0404/2015		Import from public-domain	Pickett,B.; Fedorova,N.; Puri,V.; Shrivastava,S.; Amedeo,P.; Isom,R.; Hu,L.; Novotny,M.; Durbin,A.; Rocchi,I.; Williams,T.; Culhane,M.; Redies,L.; Patnayak,D.; Bao,Y.; Sanders,R.; Zhdanov,S.; Kiryutin,B.; Lipman,D.J.; Tatusova,T.; Detmer,S.
EPI1085010	PA	Canada	2015-Apr-09	EPI_ISL_282728	A/swine/Manitoba/D0399/2015		Import from public-domain	Pickett,B.; Fedorova,N.; Puri,V.; Shrivastava,S.; Amedeo,P.; Isom,R.; Hu,L.; Novotny,M.; Durbin,A.; Rocchi,I.; Williams,T.; Culhane,M.; Redies,L.; Patnayak,D.; Bao,Y.; Sanders,R.; Zhdanov,S.; Kiryutin,B.; Lipman,D.J.; Tatusova,T.; Detmer,S.
EPI1085078	PA	Canada	2015-Feb-25	EPI_ISL_282736	A/swine/Manitoba/D0391/2015		Import from public-domain	Pickett,B.; Fedorova,N.; Puri,V.; Shrivastava,S.; Amedeo,P.; Isom,R.; Hu,L.; Novotny,M.; Durbin,A.; Rocchi,I.; Williams,T.; Culhane,M.; Redies,L.; Patnayak,D.; Bao,Y.; Sanders,R.; Zhdanov,S.; Kiryutin,B.; Lipman,D.J.; Tatusova,T.; Detmer,S.
EPI1085189	PA	Canada	2016-Jan-13	EPI_ISL_282738	A/swine/Saskatchewan/SD0136/2016		Import from public-domain	Pickett,B.; Fedorova,N.; Puri,V.; Shrivastava,S.; Amedeo,P.; Isom,R.; Hu,L.; Novotny,M.; Durbin,A.; Rocchi,I.; Williams,T.; Culhane,M.; Redies,L.; Patnayak,D.; Bao,Y.; Sanders,R.; Zhdanov,S.; Kiryutin,B.; Lipman,D.J.; Tatusova,T.; Detmer,S.
EPI1085103	PA	Canada	2016-Mar-09	EPI_ISL_282739	A/swine/Manitoba/SD0157/2016		Import from public-domain	Pickett,B.; Fedorova,N.; Puri,V.; Shrivastava,S.; Amedeo,P.; Isom,R.; Hu,L.; Novotny,M.; Durbin,A.; Rocchi,I.; Williams,T.; Culhane,M.; Redies,L.; Patnayak,D.; Bao,Y.; Sanders,R.; Zhdanov,S.; Kiryutin,B.; Lipman,D.J.; Tatusova,T.; Detmer,S.
EPI1085120	PA	Canada	2016-May-04	EPI_ISL_282741	A/swine/Manitoba/SD0165/2016		Import from public-domain	Pickett,B.; Fedorova,N.; Puri,V.; Shrivastava,S.; Amedeo,P.; Isom,R.; Hu,L.; Novotny,M.; Durbin,A.; Rocchi,I.; Williams,T.; Culhane,M.; Redies,L.; Patnayak,D.; Bao,Y.; Sanders,R.; Zhdanov,S.; Kiryutin,B.; Lipman,D.J.; Tatusova,T.; Detmer,S.
EPI1085128	PA	Canada	2016-May-04	EPI_ISL_282742	A/swine/Manitoba/SD0166/2016		Import from public-domain	Pickett,B.; Fedorova,N.; Puri,V.; Shrivastava,S.; Amedeo,P.; Isom,R.; Hu,L.; Novotny,M.; Durbin,A.; Rocchi,I.; Williams,T.; Culhane,M.; Redies,L.; Patnayak,D.; Bao,Y.; Sanders,R.; Zhdanov,S.; Kiryutin,B.; Lipman,D.J.; Tatusova,T.; Detmer,S.
EPI1169129	PA	United States	2017-Aug-22	EPI_ISL_282912	A/swine/Illinois/A02219794/2017		Import from public-domain	USDA Swine Surveillance,A.
EPI1169208	PA	United States	2017-Aug-17	EPI_ISL_282913	A/swine/Iowa/A02219790/2017		Import from public-domain	USDA Swine Surveillance,A.
EPI1203342	PA	United States	2017-Oct-03	EPI_ISL_283550	A/swine/South Dakota/A01678510/2017		Import from public-domain	Adrdl,S.
EPI1191125	PA	United States	2017-Sep-13	EPI_ISL_285337	A/swine/Missouri/A02221494/2017		Import from public-domain	Lin,K.; Zhang,J.
EPI1191113	PA	United States	2017-Sep-12	EPI_ISL_285408	A/swine/Iowa/A02221491/2017		Import from public-domain	Lin,K.; Zhang,J.
EPI1191121	PA	United States	2017-Sep-14	EPI_ISL_285479	A/swine/Oklahoma/A02221360/2017		Import from public-domain	Lin,K.; Zhang,J.
EPI1138228	PA	Japan	2017-Oct-17	EPI_ISL_290886	A/swine/Gunma/6-5334/2017	National Institute of Animal Health	National Institute of Animal Health	Saito, T.;Takemae, N.
EPI1138235	PA	Japan	2017-Oct-17	EPI_ISL_290887	A/swine/Gunma/6-5345/2017	National Institute of Animal Health	National Institute of Animal Health	Saito, T.;Takemae, N.
EPI1138243	PA	Japan	2017-Oct-17	EPI_ISL_290888	A/swine/Gunma/6-5333/2017	National Institute of Animal Health	National Institute of Animal Health	Saito, T.;Takemae, N.
EPI1138251	PA	Japan	2017-Oct-11	EPI_ISL_290889	A/swine/Gunma/7-5246/2017	National Institute of Animal Health	National Institute of Animal Health	Saito, T.;Takemae, N.
EPI1138259	PA	Japan	2017-Oct-09	EPI_ISL_290890	A/swine/Gunma/12-5189/2017	National Institute of Animal Health	National Institute of Animal Health	Saito, T.;Takemae, N.
EPI1138275	PA	Japan	2017-Sep-14	EPI_ISL_290892	A/swine/Gunma/SVB-170/2017	National Institute of Animal Health	National Institute of Animal Health	Saito, T.;Takemae, N.
EPI1138282	PA	Japan	2017-Oct-17	EPI_ISL_290893	A/swine/Gunma/6-5337/2017	National Institute of Animal Health	National Institute of Animal Health	Saito, T.;Takemae, N.
EPI1138290	PA	Japan	2017-Aug-17	EPI_ISL_290894	A/swine/Gunma/SVB-160-2/2017	National Institute of Animal Health	National Institute of Animal Health	Saito, T.;Takemae, N.
EPI1138297	PA	Japan	2017-Oct-09	EPI_ISL_290895	A/swine/Gunma/12-5183/2017	National Institute of Animal Health	National Institute of Animal Health	Saito, T.;Takemae, N.
EPI1138305	PA	Japan	2017-Aug-31	EPI_ISL_290896	A/swine/Gunma/SVB-164/2017	National Institute of Animal Health	National Institute of Animal Health	Saito, T.;Takemae, N.
EPI1138312	PA	Japan	2017-Aug-17	EPI_ISL_290897	A/swine/Gunma/SVB-160-1/2017	National Institute of Animal Health	National Institute of Animal Health	Saito, T.;Takemae, N.
EPI1138319	PA	Japan	2017-Oct-09	EPI_ISL_290898	A/swine/Gunma/12-5196/2017	National Institute of Animal Health	National Institute of Animal Health	Saito, T.;Takemae, N.
EPI1138327	PA	Japan	2017-Oct-09	EPI_ISL_290899	A/swine/Gunma/12-5186/2017	National Institute of Animal Health	National Institute of Animal Health	Saito, T.;Takemae, N.
EPI1138335	PA	Japan	2017-Oct-17	EPI_ISL_290900	A/swine/Gunma/6-5357/2017	National Institute of Animal Health	National Institute of Animal Health	Saito, T.;Takemae, N.
EPI1138350	PA	Japan	2017-Oct-17	EPI_ISL_290902	A/swine/Gunma/6-5344/2017	National Institute of Animal Health	National Institute of Animal Health	Saito, T.;Takemae, N.
EPI1138358	PA	Japan	2017-Oct-17	EPI_ISL_290903	A/swine/Gunma/6-5359/2017	National Institute of Animal Health	National Institute of Animal Health	Saito, T.;Takemae, N.
EPI1138366	PA	Japan	2017-Nov-29	EPI_ISL_290904	A/swine/Gunma/SVB-195-1/2017	National Institute of Animal Health	National Institute of Animal Health	Saito, T.;Takemae, N.
EPI1160013	PA	Mexico	2014-Oct-20	EPI_ISL_295528	A/swine/Mexico/10912920/2014		Import from public-domain	Nelsona,M.; Culhane,M.; Trovao,N.; Diaz,A.; Marthaler,D.; Torremorell,M.
EPI1169788	PA	Mexico	2014-Oct-31	EPI_ISL_295529	A/swine/Mexico/10926242/2014		Import from public-domain	Nelsona,M.; Culhane,M.; Trovao,N.; Diaz,A.; Marthaler,D.; Torremorell,M.
EPI1160036	PA	Mexico	2014-Dec-01	EPI_ISL_295531	A/swine/Mexico/11004418/2014		Import from public-domain	Nelsona,M.; Culhane,M.; Trovao,N.; Diaz,A.; Marthaler,D.; Torremorell,M.
EPI1160090	PA	Mexico	2015-Mar-15	EPI_ISL_295546	A/swine/Mexico/84703289210/2015		Import from public-domain	Nelsona,M.; Culhane,M.; Trovao,N.; Diaz,A.; Marthaler,D.; Torremorell,M.
EPI1620636	PA	United States	2017-Dec-12	EPI_ISL_295663	A/swine/Illinois/A02138512/2017		Import from public-domain	USDA Swine Surveillance,A.; Smith,K.; Zhang,J.; Lin,K.
EPI1620642	PA	United States	2017-Dec-12	EPI_ISL_295664	A/swine/Pennsylvania/A02138663/2017		Import from public-domain	USDA Swine Surveillance,A.; Smith,K.; Zhang,J.; Lin,K.
EPI1620737	PA	United States	2017-Dec-18	EPI_ISL_295675	A/swine/North Carolina/A02138817/2017		Import from public-domain	USDA Swine Surveillance,A.; Smith,K.; Zhang,J.; Lin,K.
EPI1620749	PA	United States	2017-Dec-11	EPI_ISL_295695	A/swine/Oklahoma/A02138767/2017		Import from public-domain	USDA Swine Surveillance,A.; Smith,K.; Zhang,J.; Lin,K.
EPI1191107	PA	United States	2017-Sep-29	EPI_ISL_296421	A/swine/Iowa/A02221865/2017		Import from public-domain	Lin,K.; Zhang,J.
EPI1203324	PA	United States	2017-Oct-19	EPI_ISL_296426	A/swine/Iowa/A02134236/2017		Import from public-domain	Lin,K.; Zhang,J.
EPI1203398	PA	United States	2017-Oct-18	EPI_ISL_296542	A/swine/Iowa/A02134229/2017		Import from public-domain	Lin,K.; Zhang,J.
EPI1203282	PA	United States	2017-Oct-09	EPI_ISL_296544	A/swine/North Carolina/A02223469/2017		Import from public-domain	Lin,K.; Zhang,J.
EPI1203288	PA	United States	2017-Oct-11	EPI_ISL_296670	A/swine/Iowa/A02223471/2017		Import from public-domain	Lin,K.; Zhang,J.
EPI1620399	PA	United States	2017-Nov-01	EPI_ISL_297055	A/swine/Texas/A02135752/2017		Import from public-domain	Lin,K.; Zhang,J.
EPI1203294	PA	United States	2017-Oct-12	EPI_ISL_297056	A/swine/Pennsylvania/A02223370/2017		Import from public-domain	Lin,K.; Zhang,J.
EPI1620423	PA	United States	2017-Nov-01	EPI_ISL_297061	A/swine/Iowa/A02135101/2017		Import from public-domain	Lin,K.; Zhang,J.
EPI1235811	PA	United States	2017-Nov-07	EPI_ISL_297069	A/swine/Pennsylvania/A02135726/2017		Import from public-domain	USDA Swine Surveillance,A.
EPI1620429	PA	United States	2017-Nov-15	EPI_ISL_297091	A/swine/Oklahoma/A02136057/2017		Import from public-domain	Smith,K.; Zhang,J.
EPI1620538	PA	United States	2017-Nov-10	EPI_ISL_297094	A/swine/Iowa/A02136744/2017		Import from public-domain	Smith,K.; Zhang,J.
EPI1235805	PA	United States	2017-Nov-17	EPI_ISL_297193	A/swine/Indiana/A02136747/2017		Import from public-domain	USDA Swine Surveillance,A.
EPI1235823	PA	United States	2017-Nov-28	EPI_ISL_297208	A/swine/Iowa/A02137183/2017		Import from public-domain	USDA Swine Surveillance,A.
EPI1620755	PA	United States	2017-Dec-04	EPI_ISL_297214	A/swine/Missouri/A02137164/2017		Import from public-domain	Smith,K.; Lin,K.; Zhang,J.
EPI1620653	PA	United States	2017-Dec-15	EPI_ISL_297245	A/swine/South Dakota/A01785387/2017		Import from public-domain	Swine Surveillance,A.
EPI1620870	PA	United States	2018-Jan-03	EPI_ISL_299534	A/swine/Illinois/A02139356/2018		Import from public-domain	USDA Swine Surveillance,A.; Smith,K.; Zhang,J.; Lin,K.
EPI1620882	PA	United States	2018-Jan-09	EPI_ISL_299535	A/swine/Iowa/A02140816/2018		Import from public-domain	USDA Swine Surveillance,A.; Smith,K.; Zhang,J.; Lin,K.
EPI1620828	PA	United States	2018-Jan-05	EPI_ISL_299565	A/swine/Ohio/A02139385/2018		Import from public-domain	USDA Swine Surveillance,A.; Smith,K.; Zhang,J.; Lin,K.
EPI1620834	PA	United States	2018-Jan-29	EPI_ISL_301927	A/swine/South Dakota/A02142231/2018		Import from public-domain	USDA Swine Surveillance,A.; Smith,K.; Zhang,J.; Lin,K.
EPI1625639	PA	United States	2018-Feb-14	EPI_ISL_303856	A/swine/Texas/A01785448/2018		Import from public-domain	Swine Surveillance,A.
EPI1625699	PA	United States	2018-Feb-14	EPI_ISL_303859	A/swine/Texas/A01785447/2018		Import from public-domain	Swine Surveillance,A.
EPI1201501	PA	Japan	2018-Jan-08	EPI_ISL_304094	A/swine/Gunma/12-5435/2018	National Institute of Animal Health	National Institute of Animal Health	Saito, T.; Takemae, N.
EPI1201517	PA	Japan	2018-Jan-16	EPI_ISL_304096	A/swine/Gunma/6-5520/2018	National Institute of Animal Health	National Institute of Animal Health	Saito, T.; Takemae, N.
EPI1201550	PA	Japan	2018-Jan-17	EPI_ISL_304100	A/swine/Gunma/7-5557/2018	National Institute of Animal Health	National Institute of Animal Health	Saito, T.; Takemae, N.
EPI1201558	PA	Japan	2018-Jan-16	EPI_ISL_304101	A/swine/Gunma/6-5541/2018	National Institute of Animal Health	National Institute of Animal Health	Saito, T.; Takemae, N.
EPI1201582	PA	Japan	2018-Jan-16	EPI_ISL_304104	A/swine/Gunma/6-5516/2018	National Institute of Animal Health	National Institute of Animal Health	Saito, T.; Takemae, N.
EPI1201590	PA	Japan	2018-Jan-17	EPI_ISL_304105	A/swine/Gunma/35-5597/2018	National Institute of Animal Health	National Institute of Animal Health	Saito, T.; Takemae, N.
EPI1201597	PA	Japan	2018-Jan-24	EPI_ISL_304106	A/swine/Gunma/9-5603/2018	National Institute of Animal Health	National Institute of Animal Health	Saito, T.; Takemae, N.
EPI1201605	PA	Japan	2018-Jan-17	EPI_ISL_304107	A/swine/Gunma/35-5573/2018	National Institute of Animal Health	National Institute of Animal Health	Saito, T.; Takemae, N.
EPI1625633	PA	United States	2018-Feb-07	EPI_ISL_304650	A/swine/Iowa/A02142465/2018		Import from public-domain	USDA Swine Surveillance,A.; Lin,K.; Zhang,J.
EPI1625681	PA	United States	2018-Feb-13	EPI_ISL_304651	A/swine/Missouri/A02142811/2018		Import from public-domain	USDA Swine Surveillance,A.; Lin,K.; Zhang,J.
EPI1625687	PA	United States	2018-Feb-05	EPI_ISL_304653	A/swine/Illinois/A02142422/2018		Import from public-domain	USDA Swine Surveillance,A.; Lin,K.; Zhang,J.
EPI1253072	PA	Russian Federation	2017-Apr-12	EPI_ISL_314323	A/swine/Leningrad Region/RII03/2017	Research Institute of Influenza, Ministry of Healthcare of the Russian Federation	WHO National Influenza Centre Russian Federation
EPI1255797	PA	Japan	2018-May-04	EPI_ISL_314818	A/swine/Tochigi/3/2018	National Institute of Animal Health	National Institute of Animal Health	N.Takemae,T.Saito
EPI1255804	PA	Japan	2018-May-04	EPI_ISL_314819	A/swine/Tochigi/2/2018	National Institute of Animal Health	National Institute of Animal Health	N.Takemae,T.Saito
EPI1255812	PA	Japan	2018-May-04	EPI_ISL_314820	A/swine/Tochigi/1/2018	National Institute of Animal Health	National Institute of Animal Health	N.Takemae,T.Saito
EPI1300125	PA	United States	2018-Jul-31	EPI_ISL_327457	A/swine/California/A01459629/2018		Import from public-domain	USDA Swine Surveillance,A.
EPI1302699	PA	United States	2016-May-01	EPI_ISL_327821	A/swine/Ohio/16TOSU1603/2016		Import from public-domain	Nolting,J.M.; Nelson,S.W.; Lorbach,J.N.; Bowman,A.S.
EPI1302812	PA	United States	2016-Jun-01	EPI_ISL_327822	A/swine/Iowa/16TOSU2703/2016		Import from public-domain	Nolting,J.M.; Nelson,S.W.; Lorbach,J.N.; Bowman,A.S.
EPI1302844	PA	United States	2016-Jun-01	EPI_ISL_327827	A/swine/Ohio/16TOSU1889/2016		Import from public-domain	Nolting,J.M.; Nelson,S.W.; Lorbach,J.N.; Bowman,A.S.
EPI1302896	PA	United States	2016-Jun-01	EPI_ISL_327830	A/swine/Iowa/16TOSU2702/2016		Import from public-domain	Nolting,J.M.; Nelson,S.W.; Lorbach,J.N.; Bowman,A.S.
EPI1302809	PA	United States	2016-May-01	EPI_ISL_327835	A/swine/Ohio/16TOSU1476/2016		Import from public-domain	Nolting,J.M.; Nelson,S.W.; Lorbach,J.N.; Bowman,A.S.
EPI1305834	PA	Chile	2015-Apr-14	EPI_ISL_328771	A/swine/Rancagua/VN1401-914/2015		Import from public-domain
EPI1305858	PA	Chile	2015-Jan-08	EPI_ISL_328776	A/swine/Rancagua/VN1401-699/2015		Import from public-domain
EPI1305923	PA	Chile	2014-Jul-23	EPI_ISL_328785	A/swine/Rancagua/VN1401-143/2014		Import from public-domain
EPI1305952	PA	Chile	2015-May-12	EPI_ISL_328786	A/swine/Melipilla/VN1401-983/2015		Import from public-domain
EPI1305945	PA	Chile	2015-Oct-15	EPI_ISL_328787	A/swine/Melipilla/VN1401-1587/2015		Import from public-domain
EPI1305935	PA	Chile	2015-Dec-03	EPI_ISL_328788	A/swine/Melipilla/VN1401-1756/2015		Import from public-domain
EPI1305943	PA	Chile	2015-Dec-03	EPI_ISL_328789	A/swine/Melipilla/VN1401-1760/2015		Import from public-domain
EPI1305954	PA	Chile	2015-Dec-03	EPI_ISL_328790	A/swine/Melipilla/VN1401-1755/2015		Import from public-domain
EPI1305975	PA	Chile	2015-Oct-15	EPI_ISL_328791	A/swine/Melipilla/VN1401-1586/2015		Import from public-domain
EPI1305963	PA	Chile	2015-Oct-15	EPI_ISL_328792	A/swine/Melipilla/VN1401-1585/2015		Import from public-domain
EPI1305990	PA	Chile	2015-May-12	EPI_ISL_328793	A/swine/Mallarauco/VN1401-988/2015		Import from public-domain
EPI1306009	PA	Chile	2015-Oct-06	EPI_ISL_328798	A/swine/El Monte/VN1401-1537/2015		Import from public-domain
EPI1306099	PA	Chile	2014-Oct-17	EPI_ISL_328806	A/swine/Chile/VN1401-367/2014		Import from public-domain
EPI1306126	PA	Chile	2014-Oct-17	EPI_ISL_328808	A/swine/Chile/VN1401-343/2014		Import from public-domain
EPI1306098	PA	Chile	2014-Apr-24	EPI_ISL_328809	A/swine/Chile/VN1401-41/2014		Import from public-domain
EPI1306102	PA	Chile	2014-Feb-25	EPI_ISL_328810	A/swine/Chile/VN1401-4/2014		Import from public-domain
EPI1306162	PA	Chile	2014-Oct-08	EPI_ISL_328812	A/swine/Chile/VN1401-274/2014		Import from public-domain
EPI1306150	PA	Chile	2014-Oct-08	EPI_ISL_328813	A/swine/Chile/VN1401-271/2014		Import from public-domain
EPI1306147	PA	Chile	2014-Oct-17	EPI_ISL_328815	A/swine/Chile/VN1401-339/2014		Import from public-domain
EPI1306148	PA	Chile	2014-Oct-08	EPI_ISL_328816	A/swine/Chile/VN1401-263/2014		Import from public-domain
EPI1306192	PA	Chile	2014-Jul-31	EPI_ISL_328818	A/swine/Chile/47/2014		Import from public-domain
EPI1306186	PA	Chile	2014-Jul-31	EPI_ISL_328819	A/swine/Chile/48/2014		Import from public-domain
EPI1306210	PA	Chile	2014-Jul-31	EPI_ISL_328820	A/swine/Chile/52/2014		Import from public-domain
EPI1306232	PA	Chile	2014-Aug-10	EPI_ISL_328821	A/swine/Chile/60/2014		Import from public-domain
EPI1306222	PA	Chile	2014-Jul-31	EPI_ISL_328822	A/swine/Chile/45/2014		Import from public-domain
EPI1306231	PA	Chile	2014-Aug-10	EPI_ISL_328823	A/swine/Chile/59/2014		Import from public-domain
EPI1306277	PA	Chile	2014-Jul-22	EPI_ISL_328824	A/swine/Chile/39/2014		Import from public-domain
EPI1306285	PA	Chile	2014-Jul-22	EPI_ISL_328826	A/swine/Chile/37/2014		Import from public-domain
EPI1306248	PA	Chile	2014-Jul-31	EPI_ISL_328827	A/swine/Chile/44/2014		Import from public-domain
EPI1306259	PA	Chile	2014-Jul-31	EPI_ISL_328828	A/swine/Chile/42/2014		Import from public-domain
EPI1306282	PA	Chile	2014-Jul-22	EPI_ISL_328829	A/swine/Chile/40/2014		Import from public-domain
EPI1306325	PA	Chile	2014-Jul-08	EPI_ISL_328830	A/swine/Chile/29/2014		Import from public-domain
EPI1306324	PA	Chile	2014-Jul-22	EPI_ISL_328834	A/swine/Chile/36/2014		Import from public-domain
EPI1306299	PA	Chile	2014-Jul-08	EPI_ISL_328835	A/swine/Chile/28/2014		Import from public-domain
EPI1307887	PA	Australia	2012-Aug-24	EPI_ISL_329077	A/swine/Queensland/P12-14238-09/2012		Import from public-domain	Wong,F.Y.; Donato,C.; Deng,Y.M.; Teng,D.; Komadina,N.; Baas,C.; Modak,J.; O&apos;Dea,M.; Smith,D.W.; Effler,P.V.; Cooke,J.; Davies,K.R.; Hurt,A.; Kung,N.; Levy,A.; Loh,R.; Shan,S.; Shinwari,M.W.; Stevens,V.; Taylor,J.; Williams,D.T.; Watson,J.; Eagles,D.; McCullough,S.; Barr,I.G.; Vijaykrishna,D.
EPI1307811	PA	Australia	2012-Aug-04	EPI_ISL_329080	A/swine/Western Australia/2577896X/2012		Import from public-domain	Wong,F.Y.; Donato,C.; Deng,Y.M.; Teng,D.; Komadina,N.; Baas,C.; Modak,J.; O&apos;Dea,M.; Smith,D.W.; Effler,P.V.; Cooke,J.; Davies,K.R.; Hurt,A.; Kung,N.; Levy,A.; Loh,R.; Shan,S.; Shinwari,M.W.; Stevens,V.; Taylor,J.; Williams,D.T.; Watson,J.; Eagles,D.; McCullough,S.; Barr,I.G.; Vijaykrishna,D.
EPI1307827	PA	Australia	2016-Nov-08	EPI_ISL_329082	A/swine/Western Australia/AS16-3457-09/2016		Import from public-domain	Wong,F.Y.; Donato,C.; Deng,Y.M.; Teng,D.; Komadina,N.; Baas,C.; Modak,J.; O&apos;Dea,M.; Smith,D.W.; Effler,P.V.; Cooke,J.; Davies,K.R.; Hurt,A.; Kung,N.; Levy,A.; Loh,R.; Shan,S.; Shinwari,M.W.; Stevens,V.; Taylor,J.; Williams,D.T.; Watson,J.; Eagles,D.; McCullough,S.; Barr,I.G.; Vijaykrishna,D.
EPI1307847	PA	Australia	2012-Jul-20	EPI_ISL_329094	A/swine/Western Australia/AS12-2111-01/2012		Import from public-domain	Wong,F.Y.; Donato,C.; Deng,Y.M.; Teng,D.; Komadina,N.; Baas,C.; Modak,J.; O&apos;Dea,M.; Smith,D.W.; Effler,P.V.; Cooke,J.; Davies,K.R.; Hurt,A.; Kung,N.; Levy,A.; Loh,R.; Shan,S.; Shinwari,M.W.; Stevens,V.; Taylor,J.; Williams,D.T.; Watson,J.; Eagles,D.; McCullough,S.; Barr,I.G.; Vijaykrishna,D.
EPI1307871	PA	Australia	2012-Aug-06	EPI_ISL_329097	A/swine/Queensland/P12-13921-24/2012		Import from public-domain	Wong,F.Y.; Donato,C.; Deng,Y.M.; Teng,D.; Komadina,N.; Baas,C.; Modak,J.; O&apos;Dea,M.; Smith,D.W.; Effler,P.V.; Cooke,J.; Davies,K.R.; Hurt,A.; Kung,N.; Levy,A.; Loh,R.; Shan,S.; Shinwari,M.W.; Stevens,V.; Taylor,J.; Williams,D.T.; Watson,J.; Eagles,D.; McCullough,S.; Barr,I.G.; Vijaykrishna,D.
EPI1336092	PA	Japan	2018-Oct-09	EPI_ISL_334019	A/swine/Gunma/6-6131/2018		National Institute of Animal Health	N.Takemae,;T.Saito.
EPI1336116	PA	Japan	2018-Oct-04	EPI_ISL_334022	A/swine/Gunma/7-6085/2018		National Institute of Animal Health	N.Takemae,;T.Saito.
EPI1336124	PA	Japan	2018-Oct-09	EPI_ISL_334023	A/swine/Gunma/6-6142/2018		National Institute of Animal Health	N.Takemae,;T.Saito.
EPI1336148	PA	Japan	2018-Oct-09	EPI_ISL_334026	A/swine/Gunma/6-6129/2018		National Institute of Animal Health	N.Takemae,;T.Saito.
EPI1336156	PA	Japan	2018-Oct-10	EPI_ISL_334027	A/swine/Gunma/40-6206/2018		National Institute of Animal Health	N.Takemae,;T.Saito.
EPI1336164	PA	Japan	2018-Oct-08	EPI_ISL_334028	A/swine/Gunma/12-5957/2018		National Institute of Animal Health	N.Takemae,;T.Saito.
EPI1336220	PA	Japan	2018-Oct-10	EPI_ISL_334035	A/swine/Gunma/40-6195/2018		National Institute of Animal Health	N.Takemae,;T.Saito.
EPI1336228	PA	Japan	2018-Oct-09	EPI_ISL_334036	A/swine/Gunma/35-6163/2018		National Institute of Animal Health	N.Takemae,;T.Saito.
EPI1336257	PA	Japan	2018-Oct-10	EPI_ISL_334040	A/swine/Gunma/40-6196/2018		National Institute of Animal Health	N.Takemae,;T.Saito.
EPI1336265	PA	Japan	2018-Oct-10	EPI_ISL_334041	A/swine/Gunma/40-6192/2018		National Institute of Animal Health	N.Takemae,;T.Saito.
EPI1336273	PA	Japan	2018-Oct-10	EPI_ISL_334042	A/swine/Gunma/40-6193/2018		National Institute of Animal Health	N.Takemae,;T.Saito.
EPI1337421	PA	Japan	2018-Aug-28	EPI_ISL_334238	A/swine/Niigata/2/2018		National Institute of Animal Health	Takemae, N; Saito, T
EPI1337429	PA	Japan	2018-Aug-28	EPI_ISL_334239	A/swine/Niigata/1/2018		National Institute of Animal Health	Takemae, N; Saito, T
EPI1352873	PA	Japan	2018-Oct-08	EPI_ISL_337282	A/swine/Gunma/12-5959/2018		National Institute of Animal Health	N,Takemae.;T,Saito
EPI1352881	PA	Japan	2018-Oct-02	EPI_ISL_337283	A/swine/Gunma/34-5852/2018		National Institute of Animal Health	N,Takemae.;T,Saito
EPI1352897	PA	Japan	2018-Nov-06	EPI_ISL_337285	A/swine/Chiba/1-6328/2018		National Institute of Animal Health	N,Takemae.;T,Saito
EPI1352905	PA	Japan	2018-Oct-02	EPI_ISL_337286	A/swine/Gunma/34-5853/2018		National Institute of Animal Health	N,Takemae.;T,Saito
EPI1398968	PA	Japan	2019-Jan-15	EPI_ISL_348518	A/swine/Gunma/7-6457/2019	National Institute of Animal Health	National Institute of Animal Health	N,Takemae.;T,Saito
EPI1398984	PA	Japan	2019-Jan-15	EPI_ISL_348520	A/swine/Gunma/7-6458/2019	National Institute of Animal Health	National Institute of Animal Health	N,Takemae.;T,Saito
EPI1398992	PA	Japan	2019-Jan-15	EPI_ISL_348521	A/swine/Gunma/7-6448/2019	National Institute of Animal Health	National Institute of Animal Health	N,Takemae.;T,Saito
EPI1399032	PA	Japan	2019-Jan-15	EPI_ISL_348526	A/swine/Gunma/7-6446/2019	National Institute of Animal Health	National Institute of Animal Health	N,Takemae.;T,Saito
EPI1399117	PA	Japan	2019-Jan-22	EPI_ISL_348592	A/swine/Gunma/6-6518/2019	National Institute of Animal Health	National Institute of Animal Health	N,Takemae.;T,Saito
EPI1399125	PA	Japan	2019-Jan-22	EPI_ISL_348593	A/swine/Gunma/6-6516/2019	National Institute of Animal Health	National Institute of Animal Health	N,Takemae.;T,Saito
EPI1399133	PA	Japan	2019-Jan-22	EPI_ISL_348594	A/swine/Gunma/6-6519/2019	National Institute of Animal Health	National Institute of Animal Health	N,Takemae.;T,Saito
EPI1399141	PA	Japan	2019-Jan-22	EPI_ISL_348595	A/swine/Gunma/6-6534/2019	National Institute of Animal Health	National Institute of Animal Health	N,Takemae.;T,Saito
EPI1399149	PA	Japan	2019-Jan-15	EPI_ISL_348596	A/swine/Gunma/7-6460/2019	National Institute of Animal Health	National Institute of Animal Health	N,Takemae.;T,Saito
EPI1399157	PA	Japan	2019-Jan-15	EPI_ISL_348597	A/swine/Gunma/7-6461/2019	National Institute of Animal Health	National Institute of Animal Health	N,Takemae.;T,Saito
EPI1399165	PA	Japan	2019-Jan-22	EPI_ISL_348598	A/swine/Gunma/6-6510/2019	National Institute of Animal Health	National Institute of Animal Health	N,Takemae.;T,Saito
EPI1399173	PA	Japan	2019-Jan-22	EPI_ISL_348599	A/swine/Gunma/6-6522/2019	National Institute of Animal Health	National Institute of Animal Health	N,Takemae.;T,Saito
EPI1399197	PA	Japan	2019-Feb-04	EPI_ISL_348602	A/swine/Gunma/12-6619/2019	National Institute of Animal Health	National Institute of Animal Health	N,Takemae.;T,Saito
EPI1399205	PA	Japan	2019-Jan-28	EPI_ISL_348603	A/swine/Gunma/34-6581/2019	National Institute of Animal Health	National Institute of Animal Health	N,Takemae.;T,Saito
EPI1478790	PA	Japan	2019-May-08	EPI_ISL_362106	A/swine/Gunma/7-6707/2019	National Institute of Animal Health	National Institute of Animal Health	Y,Uchida.;T,saito
EPI1478798	PA	Japan	2019-Jan-28	EPI_ISL_362107	A/swine/Gunma/34-6584/2019	National Institute of Animal Health	National Institute of Animal Health	Y,Uchida.;T,saito
EPI1478814	PA	Japan	2019-May-08	EPI_ISL_362109	A/swine/Gunma/7-6705/2019	National Institute of Animal Health	National Institute of Animal Health	Y,Uchida.;T,saito
EPI1478822	PA	Japan	2019-May-08	EPI_ISL_362110	A/swine/Gunma/7-6706/2019	National Institute of Animal Health	National Institute of Animal Health	Y,Uchida.;T,saito
EPI1478830	PA	Japan	2019-May-08	EPI_ISL_362111	A/swine/Gunma/7-6709/2019	National Institute of Animal Health	National Institute of Animal Health	Y,Uchida.;T,Saito
EPI1478838	PA	Japan	2019-May-08	EPI_ISL_362112	A/swine/Gunma/7-6717/2019	National Institute of Animal Health	National Institute of Animal Health	Y,Uchida.;T,Saito
EPI1478846	PA	Japan	2019-May-08	EPI_ISL_362113	A/swine/Gunma/7-6720/2019	National Institute of Animal Health	National Institute of Animal Health	Y,Uchida.;T,Saito
EPI1478854	PA	Japan	2019-May-08	EPI_ISL_362114	A/swine/Gunma/7-6718/2019	National Institute of Animal Health	National Institute of Animal Health	Y,Uchida.;T,Saito
EPI1478862	PA	Japan	2019-May-08	EPI_ISL_362115	A/swine/Gunma/7-6711/2019	National Institute of Animal Health	National Institute of Animal Health	Y,Uchida.;T,Saito
EPI1478870	PA	Japan	2019-May-08	EPI_ISL_362116	A/swine/Gunma/7-6712/2019	National Institute of Animal Health	National Institute of Animal Health	Y,Uchida.;T,Saito
EPI1478878	PA	Japan	2019-May-08	EPI_ISL_362117	A/swine/Gunma/7-6719/2019	National Institute of Animal Health	National Institute of Animal Health	Y,Uchida.;T,Saito
EPI1478886	PA	Japan	2019-May-08	EPI_ISL_362118	A/swine/Gunma/7-6723/2019	National Institute of Animal Health	National Institute of Animal Health	Y,Uchida.;T,Saito
EPI1478894	PA	Japan	2019-May-08	EPI_ISL_362119	A/swine/Gunma/7-6721/2019	National Institute of Animal Health	National Institute of Animal Health	Y,Uchida.;T,Saito
EPI1478902	PA	Japan	2019-May-08	EPI_ISL_362120	A/swine/Gunma/7-6722/2019	National Institute of Animal Health	National Institute of Animal Health	Y,Uchida.;T,Saito
EPI1478910	PA	Japan	2019-May-08	EPI_ISL_362121	A/swine/Gunma/7-6713/2019	National Institute of Animal Health	National Institute of Animal Health	Y,Uchida.;T,Saito
EPI1478918	PA	Japan	2019-May-08	EPI_ISL_362122	A/swine/Gunma/7-6710/2019	National Institute of Animal Health	National Institute of Animal Health	Y,Uchida.;T,Saito
EPI1478926	PA	Japan	2019-May-08	EPI_ISL_362123	A/swine/Gunma/7-6715/2019	National Institute of Animal Health	National Institute of Animal Health	Y,Uchida.;T,Saito
EPI1478934	PA	Japan	2019-May-08	EPI_ISL_362124	A/swine/Gunma/7-6716/2019	National Institute of Animal Health	National Institute of Animal Health	Y,Uchida.;T,Saito
EPI1478942	PA	Japan	2019-May-08	EPI_ISL_362125	A/swine/Gunma/7-6714/2019	National Institute of Animal Health	National Institute of Animal Health	Y,Uchida.;T,Saito
EPI1478950	PA	Japan	2019-May-08	EPI_ISL_362126	A/swine/Gunma/7-6724/2019	National Institute of Animal Health	National Institute of Animal Health	Y,Uchida.;T,Saito
EPI1493170	PA	Japan	2019-May-08	EPI_ISL_365272	A/swine/Gunma/7-6727/2019	National Institute of Animal Health	National Institute of Animal Health	Y,Uchida.;T,saito
EPI1493178	PA	Japan	2019-May-08	EPI_ISL_365273	A/swine/Gunma/7-6729/2019	National Institute of Animal Health	National Institute of Animal Health	Y,Uchida.;T,saito
EPI1493186	PA	Japan	2019-May-08	EPI_ISL_365274	A/swine/Gunma/7-6726/2019	National Institute of Animal Health	National Institute of Animal Health	Y,Uchida.;T,saito
EPI1493202	PA	Japan	2019-Mar-18	EPI_ISL_365276	A/swine/Niigata/1/2019	National Institute of Animal Health	National Institute of Animal Health	Y,Uchida.;T,saito
EPI1493218	PA	Japan	2019-May-14	EPI_ISL_365278	A/swine/Gunma/35-6794/2019	National Institute of Animal Health	National Institute of Animal Health	Y,Uchida.;T,saito
EPI1493226	PA	Japan	2019-May-14	EPI_ISL_365279	A/swine/Gunma/6-6783/2019	National Institute of Animal Health	National Institute of Animal Health	Y,Uchida.;T,saito
EPI1493234	PA	Japan	2019-May-13	EPI_ISL_365280	A/swine/Gunma/34-6730/2019	National Institute of Animal Health	National Institute of Animal Health	Y,Uchida.;T,saito
EPI1493242	PA	Japan	2019-May-22	EPI_ISL_365281	A/swine/Chiba/1-6878/2019	National Institute of Animal Health	National Institute of Animal Health	Y,Uchida.;T,saito
EPI1493250	PA	Japan	2019-May-14	EPI_ISL_365282	A/swine/Gunma/35-6803/2019	National Institute of Animal Health	National Institute of Animal Health	Y,Uchida.;T,saito
EPI1493258	PA	Japan	2019-May-13	EPI_ISL_365283	A/swine/Gunma/34-6732/2019	National Institute of Animal Health	National Institute of Animal Health	Y,Uchida.;T,saito
EPI1493266	PA	Japan	2019-May-22	EPI_ISL_365284	A/swine/Chiba/1-6876/2019	National Institute of Animal Health	National Institute of Animal Health	Y,Uchida.;T,saito
EPI1493274	PA	Japan	2019-May-22	EPI_ISL_365285	A/swine/Chiba/1-6875/2019	National Institute of Animal Health	National Institute of Animal Health	Y,Uchida.;T,saito
EPI1493282	PA	Japan	2019-May-14	EPI_ISL_365286	A/swine/Gunma/35-6815/2019	National Institute of Animal Health	National Institute of Animal Health	Y,Uchida.;T,saito
EPI1493290	PA	Japan	2019-May-14	EPI_ISL_365287	A/swine/Gunma/6-6764/2019	National Institute of Animal Health	National Institute of Animal Health	Y,Uchida.;T,saito
EPI1493298	PA	Japan	2019-May-14	EPI_ISL_365288	A/swine/Gunma/6-6775/2019	National Institute of Animal Health	National Institute of Animal Health	Y,Uchida.;T,saito
EPI1493306	PA	Japan	2019-May-22	EPI_ISL_365289	A/swine/Chiba/1-6874/2019	National Institute of Animal Health	National Institute of Animal Health	Y,Uchida.;T,saito
EPI1493314	PA	Japan	2019-May-17	EPI_ISL_365290	A/swine/Niigata/3/2019	National Institute of Animal Health	National Institute of Animal Health	Y,Uchida.;T,saito
EPI1493609	PA	Chile	2017-Aug-18	EPI_ISL_365384	A/swine/Rancagua/VN1401-2894/2017		Import from public-domain
EPI1493748	PA	Chile	2017-Oct-04	EPI_ISL_365386	A/swine/Melipilla/VN1401-3123/2017		Import from public-domain
EPI1493777	PA	Chile	2017-Nov-15	EPI_ISL_365387	A/swine/Rancagua/VN1401-3256/2017		Import from public-domain
EPI1493530	PA	Chile	2017-May-25	EPI_ISL_365396	A/swine/Rancagua/VN1401-2818/2017		Import from public-domain
EPI1493451	PA	Chile	2016-Aug-17	EPI_ISL_365397	A/swine/Nancagua/VN1401-P6LG/2016		Import from public-domain
EPI1493627	PA	Chile	2017-Aug-24	EPI_ISL_365421	A/swine/Rancagua/VN1401-2933/2017		Import from public-domain
EPI1493773	PA	Chile	2017-Aug-25	EPI_ISL_365430	A/swine/Rancagua/VN1401-2943/2017		Import from public-domain
EPI1493714	PA	Chile	2017-Oct-04	EPI_ISL_365435	A/swine/Melipilla/VN1401-3158/2017		Import from public-domain
EPI1493702	PA	Chile	2017-Aug-24	EPI_ISL_365441	A/swine/Rancagua/VN1401-2936/2017		Import from public-domain
EPI1493697	PA	Chile	2017-Nov-23	EPI_ISL_365443	A/swine/Santa Cruz/VN1401-3298/2017		Import from public-domain
EPI1493746	PA	Chile	2017-May-25	EPI_ISL_365447	A/swine/Rancagua/VN1401-2807/2017		Import from public-domain
EPI1493824	PA	Chile	2017-Aug-30	EPI_ISL_365451	A/swine/Coihueco/VN1401-2979/2017		Import from public-domain
EPI1493762	PA	Chile	2017-Nov-23	EPI_ISL_365453	A/swine/Santa Cruz/VN1401-3303/2017		Import from public-domain
EPI1493594	PA	Chile	2017-Oct-04	EPI_ISL_365454	A/swine/Melipilla/VN1401-3159/2017		Import from public-domain
EPI1494374	PA	Japan	2019-Feb-12	EPI_ISL_365550	A/swine/Ibaraki/1/2019	National Institute of Animal Health	National Institute of Animal Health	Y,Uchida.;T,Saito
EPI1494390	PA	Japan	2019-Jun-04	EPI_ISL_365552	A/swine/Gunma/40-7032/2019	National Institute of Animal Health	National Institute of Animal Health	Y,Uchida.;T,Saito
EPI1494398	PA	Japan	2019-May-22	EPI_ISL_365553	A/swine/Chiba/1-6867/2019	National Institute of Animal Health	National Institute of Animal Health	Y,Uchida.;T,Saito
EPI1494414	PA	Japan	2019-May-27	EPI_ISL_365555	A/swine/Gunma/36-6894/2019	National Institute of Animal Health	National Institute of Animal Health	Y,Uchida.;T,Saito
EPI1494430	PA	Japan	2019-May-27	EPI_ISL_365557	A/swine/Gunma/36-6892/2019	National Institute of Animal Health	National Institute of Animal Health	Y,Uchida.;T,Saito
EPI1494438	PA	Japan	2019-May-14	EPI_ISL_365558	A/swine/Gunma/35-6817/2019	National Institute of Animal Health	National Institute of Animal Health	Y,Uchida.;T,Saito
EPI1494446	PA	Japan	2019-May-14	EPI_ISL_365559	A/swine/Gunma/35-6819/2019	National Institute of Animal Health	National Institute of Animal Health	Y,Uchida.;T,Saito
EPI1494454	PA	Japan	2019-May-22	EPI_ISL_365560	A/swine/Chiba/1-6868/2019	National Institute of Animal Health	National Institute of Animal Health	Y,Uchida.;T,Saito
EPI1494462	PA	Japan	2019-May-14	EPI_ISL_365561	A/swine/Gunma/35-6814/2019	National Institute of Animal Health	National Institute of Animal Health	Y,Uchida.;T,Saito
EPI1494470	PA	Japan	2019-May-22	EPI_ISL_365562	A/swine/Chiba/1-6871/2019	National Institute of Animal Health	National Institute of Animal Health	Y,Uchida.;T,Saito
EPI1494486	PA	Japan	2019-May-14	EPI_ISL_365564	A/swine/Gunma/35-6816/2019	National Institute of Animal Health	National Institute of Animal Health	Y,Uchida.;T,Saito
EPI1494502	PA	Japan	2019-Feb-21	EPI_ISL_365566	A/swine/Tochigi/48-P87/2019	National Institute of Animal Health	National Institute of Animal Health	Y,Uchida.;T,Saito
EPI1494510	PA	Japan	2019-May-22	EPI_ISL_365567	A/swine/Chiba/1-6873/2019	National Institute of Animal Health	National Institute of Animal Health	Y,Uchida.;T,Saito
EPI1494518	PA	Japan	2019-May-27	EPI_ISL_365568	A/swine/Gunma/36-6890/2019	National Institute of Animal Health	National Institute of Animal Health	Y,Uchida.;T,Saito
EPI1498843	PA	Chile	2016-Mar-29	EPI_ISL_366220	A/swine/Rancagua/VN1401-1911/2016		Import from public-domain
EPI1498794	PA	Chile	2016-Jan-21	EPI_ISL_366221	A/swine/Rancagua/VN1401-1869/2016		Import from public-domain
EPI1498820	PA	Chile	2016-Mar-29	EPI_ISL_366222	A/swine/Rancagua/VN1401-1910/2016		Import from public-domain
EPI1498814	PA	Chile	2016-Mar-29	EPI_ISL_366223	A/swine/Rancagua/VN1401-1909/2016		Import from public-domain
EPI1498806	PA	Chile	2016-Mar-29	EPI_ISL_366224	A/swine/Rancagua/VN1401-1908/2016		Import from public-domain
EPI1498845	PA	Chile	2016-Mar-29	EPI_ISL_366225	A/swine/Rancagua/VN1401-1912/2016		Import from public-domain
EPI1498810	PA	Chile	2016-Mar-29	EPI_ISL_366226	A/swine/Rancagua/VN1401-1913/2016		Import from public-domain
EPI1498862	PA	Chile	2015-Mar-11	EPI_ISL_366227	A/swine/Curico/VN1401-857/2015		Import from public-domain
EPI1498853	PA	Chile	2015-Mar-11	EPI_ISL_366228	A/swine/Curico/VN1401-859/2015		Import from public-domain
EPI1511023	PA	United States	2019-May-23	EPI_ISL_368779	A/swine/Nebraska/A01378044/2019		Import from public-domain	USDA Swine Surveillance,A.
EPI1610548	PA	United States	2019-May-15	EPI_ISL_368783	A/swine/Texas/A02245132/2019		Import from public-domain	Swine Surveillance,A.
EPI1610537	PA	United States	2019-May-28	EPI_ISL_368799	A/swine/North Carolina/A02245145/2019		Import from public-domain	Swine Surveillance,A.
EPI1610501	PA	United States	2019-May-23	EPI_ISL_368800	A/swine/Kansas/A02245142/2019		Import from public-domain	Swine Surveillance,A.
EPI1610489	PA	United States	2019-May-16	EPI_ISL_368843	A/swine/Iowa/A02478498/2019		Import from public-domain	USDA Swine Surveillance,A.; Smith,K.; Zhang,J.; Lin,K.
EPI1610566	PA	United States	2019-May-23	EPI_ISL_369149	A/swine/Illinois/A02478499/2019		Import from public-domain	USDA Swine Surveillance,A.; Smith,K.; Zhang,J.; Lin,K.
EPI1513662	PA	Japan	2019-May-17	EPI_ISL_369282	A/swine/Niigata/4/2019	National Institute of Animal Health	National Institute of Animal Health
EPI1513701	PA	Japan	2018-Jul-01	EPI_ISL_369288	A/swine/Gunma/7-1/2018	National Institute of Animal Health	National Institute of Animal Health
EPI1520365	PA	United States	2017-Jun-01	EPI_ISL_370469	A/swine/Iowa/17TOSU3083/2017		Import from public-domain	Tan,G.; Pickett,B.; Fedorova,N.; Amedeo,P.; Isom,R.; Hu,L.; Christensen,J.; Miller,J.; Durbin,A.; Williams,T.; Arumemi,F.; Nolting,J.; Bowman,A.
EPI1529310	PA	United States	2018-Jul-31	EPI_ISL_372885	A/swine/California/T1801615/2018		Import from public-domain	Rejmanek,D.; Crossley,B.; Torchetti,M.; Killian,M.L.
EPI1529318	PA	United States	2018-Aug-28	EPI_ISL_372886	A/swine/California/T1801856/2018		Import from public-domain	Rejmanek,D.; Crossley,B.; Torchetti,M.; Killian,M.L.
EPI1529329	PA	United States	2016-Feb-25	EPI_ISL_372888	A/swine/Illinois/12B055/2016		Import from public-domain	Webb,A.; Lowe,J.; Kercher,L.; Friedman,K.; Webby,R.
EPI1779656	PA	United States	2019-Jun-23	EPI_ISL_372893	A/swine/Nebraska/A02245190/2019		Import from public-domain	Swine Surveillance,A.
EPI1633957	PA	United States	2019-Jun-11	EPI_ISL_372905	A/swine/Missouri/A02478547/2019		Import from public-domain	USDA Swine Surveillance,A.; Johnston,S.; Gauger,P.; Zhang,J.; Lin,K.
EPI1634010	PA	United States	2019-Jun-19	EPI_ISL_372912	A/swine/North Carolina/A02478556/2019		Import from public-domain	USDA Swine Surveillance,A.; Johnston,S.; Gauger,P.; Zhang,J.; Lin,K.
EPI1788591	PA	United States	2019-Jun-19	EPI_ISL_372927	A/swine/Utah/A02478565/2019		Import from public-domain	USDA Swine Surveillance,A.; Johnston,S.; Gauger,P.; Zhang,J.; Lin,K.
EPI1530665	PA	Canada	2017-May-18	EPI_ISL_373103	A/swine/Saskatchewan/SD0240/2017		Import from public-domain	Tan,G.; Pickett,B.; Fedorova,N.; Amedeo,P.; Isom,R.; Hu,L.; Christensen,J.; Miller,J.; Durbin,A.; Williams,T.; Arumemi,F.; Culhane,M.; Patnayak,D.; Smasal,L.; Detmer,S.
EPI1530745	PA	Canada	2018-May-16	EPI_ISL_373113	A/swine/Manitoba/SD0302/2018		Import from public-domain	Tan,G.; Pickett,B.; Fedorova,N.; Amedeo,P.; Isom,R.; Hu,L.; Christensen,J.; Miller,J.; Durbin,A.; Williams,T.; Arumemi,F.; Culhane,M.; Patnayak,D.; Smasal,L.; Detmer,S.
EPI1530753	PA	Canada	2017-May-29	EPI_ISL_373114	A/swine/Manitoba/SD0241/2017		Import from public-domain	Tan,G.; Pickett,B.; Fedorova,N.; Amedeo,P.; Isom,R.; Hu,L.; Christensen,J.; Miller,J.; Durbin,A.; Williams,T.; Arumemi,F.; Culhane,M.; Patnayak,D.; Smasal,L.; Detmer,S.
EPI1530761	PA	Canada	2018-Apr-24	EPI_ISL_373115	A/swine/Saskatchewan/SD0291/2018		Import from public-domain	Tan,G.; Pickett,B.; Fedorova,N.; Amedeo,P.; Isom,R.; Hu,L.; Christensen,J.; Miller,J.; Durbin,A.; Williams,T.; Arumemi,F.; Culhane,M.; Patnayak,D.; Smasal,L.; Detmer,S.
EPI1532536	PA	United States	2017-Jun-01	EPI_ISL_373550	A/swine/Iowa/17TOSU3333/2017		Import from public-domain	Tan,G.; Pickett,B.; Fedorova,N.; Amedeo,P.; Isom,R.; Hu,L.; Christensen,J.; Miller,J.; Durbin,A.; Williams,T.; Arumemi,F.; Nolting,J.; Bowman,A.
EPI1532761	PA	United States	2017-Jun-01	EPI_ISL_373578	A/swine/Indiana/17TOSU3730/2017		Import from public-domain	Tan,G.; Pickett,B.; Fedorova,N.; Amedeo,P.; Isom,R.; Hu,L.; Christensen,J.; Miller,J.; Durbin,A.; Williams,T.; Arumemi,F.; Nolting,J.; Bowman,A.
EPI1532850	PA	United States	2017-Jun-01	EPI_ISL_373589	A/swine/Indiana/17TOSU5311/2017		Import from public-domain	Tan,G.; Pickett,B.; Fedorova,N.; Amedeo,P.; Isom,R.; Hu,L.; Christensen,J.; Miller,J.; Durbin,A.; Williams,T.; Arumemi,F.; Nolting,J.; Bowman,A.
EPI1532906	PA	United States	2017-Jun-01	EPI_ISL_373596	A/swine/Iowa/17TOSU3312/2017		Import from public-domain	Tan,G.; Pickett,B.; Fedorova,N.; Amedeo,P.; Isom,R.; Hu,L.; Christensen,J.; Miller,J.; Durbin,A.; Williams,T.; Arumemi,F.; Nolting,J.; Bowman,A.
EPI1532914	PA	United States	2017-Jun-01	EPI_ISL_373597	A/swine/Iowa/17TOSU3336/2017		Import from public-domain	Tan,G.; Pickett,B.; Fedorova,N.; Amedeo,P.; Isom,R.; Hu,L.; Christensen,J.; Miller,J.; Durbin,A.; Williams,T.; Arumemi,F.; Nolting,J.; Bowman,A.
EPI1532930	PA	United States	2017-Jun-01	EPI_ISL_373599	A/swine/Iowa/17TOSU3368/2017		Import from public-domain	Tan,G.; Pickett,B.; Fedorova,N.; Amedeo,P.; Isom,R.; Hu,L.; Christensen,J.; Miller,J.; Durbin,A.; Williams,T.; Arumemi,F.; Nolting,J.; Bowman,A.
EPI1532938	PA	United States	2017-Jun-01	EPI_ISL_373600	A/swine/Iowa/17TOSU3381/2017		Import from public-domain	Tan,G.; Pickett,B.; Fedorova,N.; Amedeo,P.; Isom,R.; Hu,L.; Christensen,J.; Miller,J.; Durbin,A.; Williams,T.; Arumemi,F.; Nolting,J.; Bowman,A.
EPI1532946	PA	United States	2017-Jun-01	EPI_ISL_373601	A/swine/Iowa/17TOSU3398/2017		Import from public-domain	Tan,G.; Pickett,B.; Fedorova,N.; Amedeo,P.; Isom,R.; Hu,L.; Christensen,J.; Miller,J.; Durbin,A.; Williams,T.; Arumemi,F.; Nolting,J.; Bowman,A.
EPI1532954	PA	United States	2017-Jun-01	EPI_ISL_373602	A/swine/Iowa/17TOSU3399/2017		Import from public-domain	Tan,G.; Pickett,B.; Fedorova,N.; Amedeo,P.; Isom,R.; Hu,L.; Christensen,J.; Miller,J.; Durbin,A.; Williams,T.; Arumemi,F.; Nolting,J.; Bowman,A.
EPI1532970	PA	United States	2017-Jun-01	EPI_ISL_373604	A/swine/Iowa/17TOSU3427/2017		Import from public-domain	Tan,G.; Pickett,B.; Fedorova,N.; Amedeo,P.; Isom,R.; Hu,L.; Christensen,J.; Miller,J.; Durbin,A.; Williams,T.; Arumemi,F.; Nolting,J.; Bowman,A.
EPI1533146	PA	United States	2017-Jun-01	EPI_ISL_373626	A/swine/Iowa/17TOSU3501/2017		Import from public-domain	Tan,G.; Pickett,B.; Fedorova,N.; Amedeo,P.; Isom,R.; Hu,L.; Christensen,J.; Miller,J.; Durbin,A.; Williams,T.; Arumemi,F.; Nolting,J.; Bowman,A.
EPI1533162	PA	United States	2017-Jun-01	EPI_ISL_373628	A/swine/Iowa/17TOSU3511/2017		Import from public-domain	Tan,G.; Pickett,B.; Fedorova,N.; Amedeo,P.; Isom,R.; Hu,L.; Christensen,J.; Miller,J.; Durbin,A.; Williams,T.; Arumemi,F.; Nolting,J.; Bowman,A.
EPI1533170	PA	United States	2017-Jun-01	EPI_ISL_373629	A/swine/Iowa/17TOSU3515/2017		Import from public-domain	Tan,G.; Pickett,B.; Fedorova,N.; Amedeo,P.; Isom,R.; Hu,L.; Christensen,J.; Miller,J.; Durbin,A.; Williams,T.; Arumemi,F.; Nolting,J.; Bowman,A.
EPI1533194	PA	United States	2017-Jun-01	EPI_ISL_373632	A/swine/Iowa/17TOSU3588/2017		Import from public-domain	Tan,G.; Pickett,B.; Fedorova,N.; Amedeo,P.; Isom,R.; Hu,L.; Christensen,J.; Miller,J.; Durbin,A.; Williams,T.; Arumemi,F.; Nolting,J.; Bowman,A.
EPI1533210	PA	United States	2017-Jun-01	EPI_ISL_373634	A/swine/Iowa/17TOSU3610/2017		Import from public-domain	Tan,G.; Pickett,B.; Fedorova,N.; Amedeo,P.; Isom,R.; Hu,L.; Christensen,J.; Miller,J.; Durbin,A.; Williams,T.; Arumemi,F.; Nolting,J.; Bowman,A.
EPI1533218	PA	United States	2017-Jun-01	EPI_ISL_373635	A/swine/Iowa/17TOSU3616/2017		Import from public-domain	Tan,G.; Pickett,B.; Fedorova,N.; Amedeo,P.; Isom,R.; Hu,L.; Christensen,J.; Miller,J.; Durbin,A.; Williams,T.; Arumemi,F.; Nolting,J.; Bowman,A.
EPI1533482	PA	United States	2017-Jun-01	EPI_ISL_373668	A/swine/Ohio/17TOSU5033/2017		Import from public-domain	Tan,G.; Pickett,B.; Fedorova,N.; Amedeo,P.; Isom,R.; Hu,L.; Christensen,J.; Miller,J.; Durbin,A.; Williams,T.; Arumemi,F.; Nolting,J.; Bowman,A.
EPI1533490	PA	United States	2017-Jun-01	EPI_ISL_373669	A/swine/Ohio/17TOSU5034/2017		Import from public-domain	Tan,G.; Pickett,B.; Fedorova,N.; Amedeo,P.; Isom,R.; Hu,L.; Christensen,J.; Miller,J.; Durbin,A.; Williams,T.; Arumemi,F.; Nolting,J.; Bowman,A.
EPI1533634	PA	United States	2017-Jun-01	EPI_ISL_373687	A/swine/Ohio/17TOSU5154/2017		Import from public-domain	Tan,G.; Pickett,B.; Fedorova,N.; Amedeo,P.; Isom,R.; Hu,L.; Christensen,J.; Miller,J.; Durbin,A.; Williams,T.; Arumemi,F.; Nolting,J.; Bowman,A.
EPI1533650	PA	United States	2017-Jun-01	EPI_ISL_373689	A/swine/Ohio/17TOSU5157/2017		Import from public-domain	Tan,G.; Pickett,B.; Fedorova,N.; Amedeo,P.; Isom,R.; Hu,L.; Christensen,J.; Miller,J.; Durbin,A.; Williams,T.; Arumemi,F.; Nolting,J.; Bowman,A.
EPI1533869	PA	United States	2017-Jun-01	EPI_ISL_373716	A/swine/Ohio/17TOSU5581/2017		Import from public-domain	Tan,G.; Pickett,B.; Fedorova,N.; Amedeo,P.; Isom,R.; Hu,L.; Christensen,J.; Miller,J.; Durbin,A.; Williams,T.; Arumemi,F.; Nolting,J.; Bowman,A.
EPI1533909	PA	United States	2017-Jun-01	EPI_ISL_373721	A/swine/Ohio/17TOSU5616/2017		Import from public-domain	Tan,G.; Pickett,B.; Fedorova,N.; Amedeo,P.; Isom,R.; Hu,L.; Christensen,J.; Miller,J.; Durbin,A.; Williams,T.; Arumemi,F.; Nolting,J.; Bowman,A.
EPI1533917	PA	United States	2017-Jun-01	EPI_ISL_373722	A/swine/Ohio/17TOSU5619/2017		Import from public-domain	Tan,G.; Pickett,B.; Fedorova,N.; Amedeo,P.; Isom,R.; Hu,L.; Christensen,J.; Miller,J.; Durbin,A.; Williams,T.; Arumemi,F.; Nolting,J.; Bowman,A.
EPI1533949	PA	United States	2017-Jul-01	EPI_ISL_373726	A/swine/Ohio/17TOSU7094/2017		Import from public-domain	Tan,G.; Pickett,B.; Fedorova,N.; Amedeo,P.; Isom,R.; Hu,L.; Christensen,J.; Miller,J.; Durbin,A.; Williams,T.; Arumemi,F.; Nolting,J.; Bowman,A.
EPI1533957	PA	United States	2017-Aug-01	EPI_ISL_373727	A/swine/Ohio/17TOSU7255/2017		Import from public-domain	Tan,G.; Pickett,B.; Fedorova,N.; Amedeo,P.; Isom,R.; Hu,L.; Christensen,J.; Miller,J.; Durbin,A.; Williams,T.; Arumemi,F.; Nolting,J.; Bowman,A.
EPI1550481	PA	Canada	2017-Feb-13	EPI_ISL_378580	A/swine/Manitoba/SD0218/2017		Import from public-domain	Tan,G.; Pickett,B.; Fedorova,N.; Amedeo,P.; Isom,R.; Hu,L.; Christensen,J.; Miller,J.; Durbin,A.; Williams,T.; Arumemi,F.; Culhane,M.; Patnayak,D.; Smasal,L.; Detmer,S.
EPI1550497	PA	Canada	2017-Mar-23	EPI_ISL_378582	A/swine/Manitoba/D0489/2017		Import from public-domain	Tan,G.; Pickett,B.; Fedorova,N.; Amedeo,P.; Isom,R.; Hu,L.; Christensen,J.; Miller,J.; Durbin,A.; Williams,T.; Arumemi,F.; Culhane,M.; Patnayak,D.; Smasal,L.; Detmer,S.
EPI1550513	PA	Canada	2017-Jun-13	EPI_ISL_378584	A/swine/Manitoba/SD0236/2017		Import from public-domain	Tan,G.; Pickett,B.; Fedorova,N.; Amedeo,P.; Isom,R.; Hu,L.; Christensen,J.; Miller,J.; Durbin,A.; Williams,T.; Arumemi,F.; Culhane,M.; Patnayak,D.; Smasal,L.; Detmer,S.
EPI1550529	PA	Canada	2017-Apr-12	EPI_ISL_378586	A/swine/Manitoba/D0495/2017		Import from public-domain	Tan,G.; Pickett,B.; Fedorova,N.; Amedeo,P.; Isom,R.; Hu,L.; Christensen,J.; Miller,J.; Durbin,A.; Williams,T.; Arumemi,F.; Culhane,M.; Patnayak,D.; Smasal,L.; Detmer,S.
EPI1550537	PA	Canada	2017-Sep-01	EPI_ISL_378587	A/swine/Alberta/SD0246/2017		Import from public-domain	Tan,G.; Pickett,B.; Fedorova,N.; Amedeo,P.; Isom,R.; Hu,L.; Christensen,J.; Miller,J.; Durbin,A.; Williams,T.; Arumemi,F.; Culhane,M.; Patnayak,D.; Smasal,L.; Detmer,S.
EPI1550553	PA	Canada	2017-Oct-26	EPI_ISL_378589	A/swine/Manitoba/D0519/2017		Import from public-domain	Tan,G.; Pickett,B.; Fedorova,N.; Amedeo,P.; Isom,R.; Hu,L.; Christensen,J.; Miller,J.; Durbin,A.; Williams,T.; Arumemi,F.; Culhane,M.; Patnayak,D.; Smasal,L.; Detmer,S.
EPI1550569	PA	Canada	2017-Apr-07	EPI_ISL_378591	A/swine/Manitoba/D0494/2017		Import from public-domain	Tan,G.; Pickett,B.; Fedorova,N.; Amedeo,P.; Isom,R.; Hu,L.; Christensen,J.; Miller,J.; Durbin,A.; Williams,T.; Arumemi,F.; Culhane,M.; Patnayak,D.; Smasal,L.; Detmer,S.
EPI1550585	PA	Canada	2017-May-08	EPI_ISL_378593	A/swine/Alberta/SD0228/2017		Import from public-domain	Tan,G.; Pickett,B.; Fedorova,N.; Amedeo,P.; Isom,R.; Hu,L.; Christensen,J.; Miller,J.; Durbin,A.; Williams,T.; Arumemi,F.; Culhane,M.; Patnayak,D.; Smasal,L.; Detmer,S.
EPI1550644	PA	Canada	2017-Jan-26	EPI_ISL_378600	A/swine/Manitoba/D0479/2017		Import from public-domain	Tan,G.; Pickett,B.; Fedorova,N.; Amedeo,P.; Isom,R.; Hu,L.; Christensen,J.; Miller,J.; Durbin,A.; Williams,T.; Arumemi,F.; Culhane,M.; Patnayak,D.; Smasal,L.; Detmer,S.
EPI1550652	PA	Canada	2017-Mar-03	EPI_ISL_378601	A/swine/Manitoba/D0484/2017		Import from public-domain	Tan,G.; Pickett,B.; Fedorova,N.; Amedeo,P.; Isom,R.; Hu,L.; Christensen,J.; Miller,J.; Durbin,A.; Williams,T.; Arumemi,F.; Culhane,M.; Patnayak,D.; Smasal,L.; Detmer,S.
EPI1550660	PA	Canada	2017-May-08	EPI_ISL_378602	A/swine/Alberta/SD0227/2017		Import from public-domain	Tan,G.; Pickett,B.; Fedorova,N.; Amedeo,P.; Isom,R.; Hu,L.; Christensen,J.; Miller,J.; Durbin,A.; Williams,T.; Arumemi,F.; Culhane,M.; Patnayak,D.; Smasal,L.; Detmer,S.
EPI1550700	PA	Canada	2017-Apr-10	EPI_ISL_378607	A/swine/Alberta/SD0232/2017		Import from public-domain	Tan,G.; Pickett,B.; Fedorova,N.; Amedeo,P.; Isom,R.; Hu,L.; Christensen,J.; Miller,J.; Durbin,A.; Williams,T.; Arumemi,F.; Culhane,M.; Patnayak,D.; Smasal,L.; Detmer,S.
EPI1550740	PA	Canada	2017-Nov-27	EPI_ISL_378612	A/swine/Alberta/SD0259/2017		Import from public-domain	Tan,G.; Pickett,B.; Fedorova,N.; Amedeo,P.; Isom,R.; Hu,L.; Christensen,J.; Miller,J.; Durbin,A.; Williams,T.; Arumemi,F.; Culhane,M.; Patnayak,D.; Smasal,L.; Detmer,S.
EPI1550748	PA	Canada	2017-Feb-08	EPI_ISL_378613	A/swine/Alberta/SD0217/2017		Import from public-domain	Tan,G.; Pickett,B.; Fedorova,N.; Amedeo,P.; Isom,R.; Hu,L.; Christensen,J.; Miller,J.; Durbin,A.; Williams,T.; Arumemi,F.; Culhane,M.; Patnayak,D.; Smasal,L.; Detmer,S.
EPI1550788	PA	Canada	2017-Feb-28	EPI_ISL_378618	A/swine/Manitoba/D0483/2017		Import from public-domain	Tan,G.; Pickett,B.; Fedorova,N.; Amedeo,P.; Isom,R.; Hu,L.; Christensen,J.; Miller,J.; Durbin,A.; Williams,T.; Arumemi,F.; Culhane,M.; Patnayak,D.; Smasal,L.; Detmer,S.
EPI1550828	PA	Canada	2017-Sep-13	EPI_ISL_378623	A/swine/Manitoba/D0511/2017		Import from public-domain	Tan,G.; Pickett,B.; Fedorova,N.; Amedeo,P.; Isom,R.; Hu,L.; Christensen,J.; Miller,J.; Durbin,A.; Williams,T.; Arumemi,F.; Culhane,M.; Patnayak,D.; Smasal,L.; Detmer,S.
EPI1550996	PA	Canada	2017-Mar-23	EPI_ISL_378644	A/swine/Manitoba/D0487/2017		Import from public-domain	Tan,G.; Pickett,B.; Fedorova,N.; Amedeo,P.; Isom,R.; Hu,L.; Christensen,J.; Miller,J.; Durbin,A.; Williams,T.; Arumemi,F.; Culhane,M.; Patnayak,D.; Smasal,L.; Detmer,S.
EPI1551012	PA	Canada	2016-Feb-02	EPI_ISL_378646	A/swine/Saskatchewan/SD0142/2016		Import from public-domain	Tan,G.; Pickett,B.; Fedorova,N.; Amedeo,P.; Isom,R.; Hu,L.; Christensen,J.; Miller,J.; Durbin,A.; Williams,T.; Arumemi,F.; Culhane,M.; Patnayak,D.; Smasal,L.; Detmer,S.
EPI1551029	PA	Canada	2017-Dec-31	EPI_ISL_378648	A/swine/Manitoba/D0526/2017		Import from public-domain	Tan,G.; Pickett,B.; Fedorova,N.; Amedeo,P.; Isom,R.; Hu,L.; Christensen,J.; Miller,J.; Durbin,A.; Williams,T.; Arumemi,F.; Culhane,M.; Patnayak,D.; Smasal,L.; Detmer,S.
EPI1551077	PA	Canada	2017-Dec-11	EPI_ISL_378654	A/swine/Alberta/SD0267/2017		Import from public-domain	Tan,G.; Pickett,B.; Fedorova,N.; Amedeo,P.; Isom,R.; Hu,L.; Christensen,J.; Miller,J.; Durbin,A.; Williams,T.; Arumemi,F.; Culhane,M.; Patnayak,D.; Smasal,L.; Detmer,S.
EPI1551125	PA	Canada	2017-Jan-27	EPI_ISL_378660	A/swine/Manitoba/SD0216/2017		Import from public-domain	Tan,G.; Pickett,B.; Fedorova,N.; Amedeo,P.; Isom,R.; Hu,L.; Christensen,J.; Miller,J.; Durbin,A.; Williams,T.; Arumemi,F.; Culhane,M.; Patnayak,D.; Smasal,L.; Detmer,S.
EPI1551133	PA	Canada	2017-Jan-10	EPI_ISL_378661	A/swine/Manitoba/SD0213/2017		Import from public-domain	Tan,G.; Pickett,B.; Fedorova,N.; Amedeo,P.; Isom,R.; Hu,L.; Christensen,J.; Miller,J.; Durbin,A.; Williams,T.; Arumemi,F.; Culhane,M.; Patnayak,D.; Smasal,L.; Detmer,S.
EPI1552065	PA	United States	2018-Nov-19	EPI_ISL_378959	A/swine/Florida/A01104129/2018		Import from public-domain	USDA Swine Surveillance,A.
EPI1552218	PA	Canada	2017-Aug-16	EPI_ISL_378984	A/swine/Quebec/DM_32/2017		Import from public-domain	Tan,G.; Pickett,B.; Fedorova,N.; Amedeo,P.; Isom,R.; Hu,L.; Christensen,J.; Miller,J.; Durbin,A.; Williams,T.; Dominguez,F.; Ortega-Villicana,T.; Marthaler,D.
EPI1552250	PA	Canada	2016-Dec-16	EPI_ISL_378988	A/swine/Manitoba/DM_08/2016		Import from public-domain	Tan,G.; Pickett,B.; Fedorova,N.; Amedeo,P.; Isom,R.; Hu,L.; Christensen,J.; Miller,J.; Durbin,A.; Williams,T.; Dominguez,F.; Ortega-Villicana,T.; Marthaler,D.
EPI1552274	PA	Canada	2017-Jan-16	EPI_ISL_378991	A/swine/Ontario/DM_11/2017		Import from public-domain	Tan,G.; Pickett,B.; Fedorova,N.; Amedeo,P.; Isom,R.; Hu,L.; Christensen,J.; Miller,J.; Durbin,A.; Williams,T.; Dominguez,F.; Ortega-Villicana,T.; Marthaler,D.
EPI1552290	PA	Canada	2017-Apr-26	EPI_ISL_378993	A/swine/Ontario/DM_21/2017		Import from public-domain	Tan,G.; Pickett,B.; Fedorova,N.; Amedeo,P.; Isom,R.; Hu,L.; Christensen,J.; Miller,J.; Durbin,A.; Williams,T.; Dominguez,F.; Ortega-Villicana,T.; Marthaler,D.
EPI1553680	PA	United States	2017-Jun-01	EPI_ISL_379282	A/swine/Iowa/17TOSU3127/2017		Import from public-domain	Tan,G.; Pickett,B.; Fedorova,N.; Amedeo,P.; Isom,R.; Hu,L.; Christensen,J.; Miller,J.; Durbin,A.; Williams,T.; Arumemi,F.; Nolting,J.; Bowman,A.
EPI1553688	PA	United States	2017-Jun-01	EPI_ISL_379283	A/swine/Iowa/17TOSU3617/2017		Import from public-domain	Tan,G.; Pickett,B.; Fedorova,N.; Amedeo,P.; Isom,R.; Hu,L.; Christensen,J.; Miller,J.; Durbin,A.; Williams,T.; Arumemi,F.; Nolting,J.; Bowman,A.
EPI1553704	PA	United States	2017-Jun-01	EPI_ISL_379285	A/swine/Iowa/17TOSU3626/2017		Import from public-domain	Tan,G.; Pickett,B.; Fedorova,N.; Amedeo,P.; Isom,R.; Hu,L.; Christensen,J.; Miller,J.; Durbin,A.; Williams,T.; Arumemi,F.; Nolting,J.; Bowman,A.
EPI1553722	PA	United States	2017-Jul-01	EPI_ISL_379287	A/swine/Ohio/17TOSU6926/2017		Import from public-domain	Tan,G.; Pickett,B.; Fedorova,N.; Amedeo,P.; Isom,R.; Hu,L.; Christensen,J.; Miller,J.; Durbin,A.; Williams,T.; Arumemi,F.; Nolting,J.; Bowman,A.
EPI1553751	PA	United States	2017-Jun-01	EPI_ISL_379290	A/swine/Iowa/17TOSU3620/2017		Import from public-domain	Tan,G.; Pickett,B.; Fedorova,N.; Amedeo,P.; Isom,R.; Hu,L.; Christensen,J.; Miller,J.; Durbin,A.; Williams,T.; Arumemi,F.; Nolting,J.; Bowman,A.
EPI1553879	PA	United States	2017-Jun-01	EPI_ISL_379306	A/swine/Indiana/17TOSU2828/2017		Import from public-domain	Tan,G.; Pickett,B.; Fedorova,N.; Amedeo,P.; Isom,R.; Hu,L.; Christensen,J.; Miller,J.; Durbin,A.; Williams,T.; Arumemi,F.; Nolting,J.; Bowman,A.
EPI1554073	PA	United States	2017-Jun-01	EPI_ISL_379330	A/swine/Iowa/17TOSU3184/2017		Import from public-domain	Tan,G.; Pickett,B.; Fedorova,N.; Amedeo,P.; Isom,R.; Hu,L.; Christensen,J.; Miller,J.; Durbin,A.; Williams,T.; Arumemi,F.; Nolting,J.; Bowman,A.
EPI1554139	PA	United States	2017-Jun-01	EPI_ISL_379338	A/swine/Iowa/17TOSU3634/2017		Import from public-domain	Tan,G.; Pickett,B.; Fedorova,N.; Amedeo,P.; Isom,R.; Hu,L.; Christensen,J.; Miller,J.; Durbin,A.; Williams,T.; Arumemi,F.; Nolting,J.; Bowman,A.
EPI1554231	PA	United States	2017-Jun-01	EPI_ISL_379349	A/swine/Iowa/17TOSU3178/2017		Import from public-domain	Tan,G.; Pickett,B.; Fedorova,N.; Amedeo,P.; Isom,R.; Hu,L.; Christensen,J.; Miller,J.; Durbin,A.; Williams,T.; Arumemi,F.; Nolting,J.; Bowman,A.
EPI1554287	PA	United States	2017-Jun-01	EPI_ISL_379356	A/swine/Iowa/17TOSU3619/2017		Import from public-domain	Tan,G.; Pickett,B.; Fedorova,N.; Amedeo,P.; Isom,R.; Hu,L.; Christensen,J.; Miller,J.; Durbin,A.; Williams,T.; Arumemi,F.; Nolting,J.; Bowman,A.
EPI1554744	PA	United States	2018-Sep-10	EPI_ISL_379472	A/swine/Minnesota/A01785613/2018		Import from public-domain	USDA Swine Surveillance,A.
EPI1556248	PA	United States	2018-Aug-01	EPI_ISL_379741	A/swine/Ohio/18TOSU4536/2018		Import from public-domain	Schiltz,J.; Shanmuganatham,K.; Tell,R.; Janas-Martindale,A.; Lorbach,J.; Nelson,S.; Lauterbach,S.; Nolting,J.; Bowman,A.
EPI1556245	PA	United States	2018-Aug-01	EPI_ISL_379742	A/swine/Ohio/18TOSU4522/2018		Import from public-domain	Schiltz,J.; Shanmuganatham,K.; Tell,R.; Janas-Martindale,A.; Lorbach,J.; Nelson,S.; Lauterbach,S.; Nolting,J.; Bowman,A.
EPI1556289	PA	United States	2018-Aug-27	EPI_ISL_379750	A/swine/California/A01459645/2018		Import from public-domain	USDA Swine Surveillance,A.
EPI1564611	PA	United States	2018-Aug-09	EPI_ISL_381075	A/swine/Michigan/A01635976/2018		Import from public-domain	USDA Swine Surveillance,A.
EPI1564619	PA	United States	2018-Aug-01	EPI_ISL_381076	A/swine/Ohio/A01354364/2018		Import from public-domain	USDA Swine Surveillance,A.
EPI1565046	PA	Korea, Republic of	2016-Mar-26	EPI_ISL_381145	A/swine/South Korea/KS60/2016		Import from public-domain	Ouh,I.-O.; Lee,J.-Y.; Song,J.-Y.
EPI1788561	PA	United States	2019-Jul-11	EPI_ISL_381540	A/swine/North Carolina/A02245200/2019		Import from public-domain	Swine Surveillance,A.
EPI1788567	PA	United States	2019-Jul-02	EPI_ISL_381541	A/swine/Minnesota/A02245193/2019		Import from public-domain	Swine Surveillance,A.
EPI1566168	PA	United States	2016-Feb-25	EPI_ISL_381555	A/swine/Illinois/4B100/2016		Import from public-domain	Webb,A.; Lowe,J.; Kercher,L.; Friedman,K.; Webby,R.
EPI1566147	PA	United States	2016-Feb-25	EPI_ISL_381556	A/swine/Illinois/4B087/2016		Import from public-domain	Webb,A.; Lowe,J.; Kercher,L.; Friedman,K.; Webby,R.
EPI1788620	PA	United States	2019-Jul-02	EPI_ISL_381679	A/swine/North Carolina/A02478577/2019		Import from public-domain	USDA Swine Surveillance,A.; Johnston,S.; Gauger,P.; Zhang,J.; Lin,K.
EPI1582464	PA	United States	2019-Apr-02	EPI_ISL_387822	A/swine/Michigan/A02432154/2019		Import from public-domain	USDA Swine Surveillance,A.; Smith,K.; Zhang,J.; Lin,K.
EPI1582482	PA	United States	2019-Apr-26	EPI_ISL_387829	A/swine/Illinois/A02478448/2019		Import from public-domain	USDA Swine Surveillance,A.; Smith,K.; Zhang,J.; Lin,K.
EPI1582488	PA	United States	2019-Apr-25	EPI_ISL_387830	A/swine/Nebraska/A02478447/2019		Import from public-domain	USDA Swine Surveillance,A.; Smith,K.; Zhang,J.; Lin,K.
EPI1582452	PA	United States	2019-Apr-24	EPI_ISL_387835	A/swine/Indiana/A01797998/2019		Import from public-domain	USDA Swine Surveillance,A.; Smith,K.; Zhang,J.; Lin,K.
EPI1581165	PA	United States	2018-Aug-01	EPI_ISL_387949	A/swine/Indiana/18TOSU2177/2018		Import from public-domain	Tan,G.; Pickett,B.; Fedorova,N.; Amedeo,P.; Isom,R.; Hu,L.; Christensen,J.; Miller,J.; Durbin,A.; Williams,T.; Arumemi,F.; Nolting,J.; Cadiz,C.; Bowman,A.
EPI1581189	PA	United States	2018-Aug-01	EPI_ISL_387952	A/swine/Indiana/18TOSU2297/2018		Import from public-domain	Tan,G.; Pickett,B.; Fedorova,N.; Amedeo,P.; Isom,R.; Hu,L.; Christensen,J.; Miller,J.; Durbin,A.; Williams,T.; Arumemi,F.; Nolting,J.; Cadiz,C.; Bowman,A.
EPI1581205	PA	United States	2018-Jun-01	EPI_ISL_387954	A/swine/Indiana/18TOSU2861/2018		Import from public-domain	Tan,G.; Pickett,B.; Fedorova,N.; Amedeo,P.; Isom,R.; Hu,L.; Christensen,J.; Miller,J.; Durbin,A.; Williams,T.; Arumemi,F.; Nolting,J.; Cadiz,C.; Bowman,A.
EPI1581221	PA	United States	2018-Jul-01	EPI_ISL_387956	A/swine/Ohio/18TOSU2072/2018		Import from public-domain	Tan,G.; Pickett,B.; Fedorova,N.; Amedeo,P.; Isom,R.; Hu,L.; Christensen,J.; Miller,J.; Durbin,A.; Williams,T.; Arumemi,F.; Nolting,J.; Cadiz,C.; Bowman,A.
EPI1581229	PA	United States	2018-Aug-01	EPI_ISL_387957	A/swine/Ohio/18TOSU2454/2018		Import from public-domain	Tan,G.; Pickett,B.; Fedorova,N.; Amedeo,P.; Isom,R.; Hu,L.; Christensen,J.; Miller,J.; Durbin,A.; Williams,T.; Arumemi,F.; Nolting,J.; Cadiz,C.; Bowman,A.
EPI1788585	PA	United States	2019-Jul-02	EPI_ISL_388064	A/swine/Iowa/A02478576/2019		Import from public-domain	USDA Swine Surveillance,A.; Johnston,S.; Gauger,P.; Zhang,J.; Lin,K.
EPI1788579	PA	United States	2019-Jul-25	EPI_ISL_388615	A/swine/South Carolina/A02245206/2019		Import from public-domain	Swine Surveillance,A.
EPI1788614	PA	United States	2019-Jul-17	EPI_ISL_388619	A/swine/Iowa/A02478593/2019		Import from public-domain	USDA Swine Surveillance,A.; Lin,K.; Johnston,S.; Zhang,J.; Gauger,P.
EPI1788549	PA	United States	2019-Jul-16	EPI_ISL_388624	A/swine/Kansas/A02478592/2019		Import from public-domain	USDA Swine Surveillance,A.; Lin,K.; Johnston,S.; Zhang,J.; Gauger,P.
EPI1788626	PA	United States	2019-Jul-22	EPI_ISL_388670	A/swine/Minnesota/A02478597/2019		Import from public-domain	USDA Swine Surveillance,A.; Lin,K.; Zhang,J.; Gauger,P.
EPI1788632	PA	United States	2019-Jul-23	EPI_ISL_388671	A/swine/Iowa/A02478598/2019		Import from public-domain	USDA Swine Surveillance,A.; Lin,K.; Zhang,J.; Gauger,P.
EPI1788656	PA	United States	2019-Jul-19	EPI_ISL_388673	A/swine/Iowa/A02478596/2019		Import from public-domain	USDA Swine Surveillance,A.; Lin,K.; Zhang,J.; Gauger,P.
EPI1585201	PA	United States	2016-Feb-25	EPI_ISL_389830	A/swine/Illinois/12B050/2016		Import from public-domain	Webb,A.; Lowe,J.; Kercher,L.; Friedman,K.; Webby,R.
EPI1585207	PA	United States	2016-Mar-24	EPI_ISL_389831	A/swine/Illinois/B1603DTW11/2016		Import from public-domain	Webb,A.; Lowe,J.; Kercher,L.; Friedman,K.; Webby,R.
EPI1585223	PA	United States	2016-Feb-25	EPI_ISL_389833	A/swine/Illinois/12B053/2016		Import from public-domain	Webb,A.; Lowe,J.; Kercher,L.; Friedman,K.; Webby,R.
EPI1585237	PA	United States	2016-Apr-22	EPI_ISL_389835	A/swine/Illinois/B1604DTW14/2016		Import from public-domain	Webb,A.; Lowe,J.; Kercher,L.; Friedman,K.; Webby,R.
EPI1788573	PA	United States	2019-Jul-24	EPI_ISL_389845	A/swine/Illinois/A02478599/2019		Import from public-domain	USDA Swine Surveillance,A.; Lin,K.; Zhang,J.; Gauger,P.
EPI1779508	PA	United States	2019-Aug-14	EPI_ISL_393491	A/swine/Pennsylvania/A02478616/2019		Import from public-domain	USDA Swine Surveillance,A.; Lin,K.; Zhang,J.; Gauger,P.
EPI1779724	PA	United States	2019-Aug-08	EPI_ISL_393504	A/swine/Iowa/A02245212/2019		Import from public-domain	Swine Surveillance,A.
EPI1779671	PA	United States	2019-Aug-07	EPI_ISL_393506	A/swine/Nebraska/A02245210/2019		Import from public-domain	Swine Surveillance,A.
EPI1779772	PA	United States	2019-Aug-30	EPI_ISL_393524	A/swine/North Carolina/A02245230/2019		Import from public-domain	Swine Surveillance,A.
EPI1779688	PA	United States	2019-Aug-30	EPI_ISL_393525	A/swine/South Dakota/A01678606/2019		Import from public-domain	USDA Swine Surveillance,A.
EPI1779778	PA	United States	2019-Aug-30	EPI_ISL_393544	A/swine/Iowa/A02478640/2019		Import from public-domain	USDA Swine Surveillance,A.; Lin,K.; Zhang,J.; Gauger,P.
EPI1779810	PA	United States	2019-Sep-04	EPI_ISL_393550	A/swine/Iowa/A02478655/2019		Import from public-domain	USDA Swine Surveillance,A.; Lin,K.; Zhang,J.; Gauger,P.
EPI1779742	PA	United States	2019-Aug-23	EPI_ISL_395614	A/swine/Iowa/A02478635/2019		Import from public-domain	USDA Swine Surveillance,A.; Lin,K.; Zhang,J.; Gauger,P.
EPI1779568	PA	United States	2019-Sep-23	EPI_ISL_396120	A/swine/South Dakota/A01678607/2019		Import from public-domain	USDA Swine Surveillance,A.
EPI1779544	PA	United States	2019-Sep-11	EPI_ISL_396129	A/swine/Oklahoma/A02245240/2019		Import from public-domain	Swine Surveillance,A.
EPI1633895	PA	United States	2016-Mar-24	EPI_ISL_399386	A/swine/Illinois/B1603DTW17/2016		Import from public-domain	Webb,A.; Lowe,J.; Kercher,L.; Friedman,K.; Webby,R.
EPI1779712	PA	United States	2019-Sep-27	EPI_ISL_399394	A/swine/Illinois/A02478721/2019		Import from public-domain	Lin,K.; Dunn,D.D.; Zhang,J.; Phillip,G.C.
EPI1779718	PA	United States	2019-Sep-24	EPI_ISL_399397	A/swine/Utah/A02478716/2019		Import from public-domain	Lin,K.; Dunn,D.D.; Zhang,J.; Phillip,G.C.
EPI1779640	PA	United States	2019-Sep-20	EPI_ISL_399410	A/swine/North Carolina/A02478736/2019		Import from public-domain	Lin,K.; Dunn,D.D.; Zhang,J.; Phillip,G.C.
EPI1779822	PA	United States	2019-Oct-17	EPI_ISL_399437	A/swine/Nebraska/A02245292/2019		Import from public-domain	Culhane,M.R.
EPI1779736	PA	United States	2019-Oct-15	EPI_ISL_399442	A/swine/Texas/A02245285/2019		Import from public-domain	Culhane,M.R.
EPI1779634	PA	United States	2019-Oct-09	EPI_ISL_399610	A/swine/Iowa/A02478752/2019		Import from public-domain	Lin,K.; Dunn,D.D.; Zhang,J.; Phillip,G.C.
EPI1634523	PA	United States	2018-Jul-01	EPI_ISL_399648	A/swine/Indiana/18TOSU2798/2018		Import from public-domain	Nolting,J.M.; Lauterbach,S.E.; Nelson,S.W.; Bowman,A.S.; McBride,D.S.
EPI1634534	PA	United States	2018-Aug-01	EPI_ISL_399649	A/swine/Michigan/18TOSU4897/2018		Import from public-domain	Nolting,J.M.; Lauterbach,S.E.; Nelson,S.W.; Bowman,A.S.; McBride,D.S.
EPI1634541	PA	United States	2018-Jul-01	EPI_ISL_399650	A/swine/Indiana/18TOSU3642/2018		Import from public-domain	Nolting,J.M.; Lauterbach,S.E.; Nelson,S.W.; Bowman,A.S.; McBride,D.S.
EPI1634551	PA	United States	2018-Aug-01	EPI_ISL_399651	A/swine/Kentucky/18TOSU3008/2018		Import from public-domain	Nolting,J.M.; Lauterbach,S.E.; Nelson,S.W.; Bowman,A.S.; McBride,D.S.
EPI1634555	PA	United States	2018-Sep-01	EPI_ISL_399652	A/swine/Ohio/18TOSU5117/2018		Import from public-domain	Nolting,J.M.; Lauterbach,S.E.; Nelson,S.W.; Bowman,A.S.; McBride,D.S.
EPI1634565	PA	United States	2018-Jul-01	EPI_ISL_399653	A/swine/Indiana/18TOSU2912/2018		Import from public-domain	Nolting,J.M.; Lauterbach,S.E.; Nelson,S.W.; Bowman,A.S.; McBride,D.S.
EPI1634572	PA	United States	2018-Jul-01	EPI_ISL_399654	A/swine/Indiana/18TOSU2945/2018		Import from public-domain	Nolting,J.M.; Lauterbach,S.E.; Nelson,S.W.; Bowman,A.S.; McBride,D.S.
EPI1634580	PA	United States	2018-Aug-01	EPI_ISL_399655	A/swine/Michigan/18TOSU4584/2018		Import from public-domain	Nolting,J.M.; Lauterbach,S.E.; Nelson,S.W.; Bowman,A.S.; McBride,D.S.
EPI1634582	PA	United States	2018-Jul-01	EPI_ISL_399656	A/swine/Indiana/18TOSU2882/2018		Import from public-domain	Nolting,J.M.; Lauterbach,S.E.; Nelson,S.W.; Bowman,A.S.; McBride,D.S.
EPI1634597	PA	United States	2018-Aug-01	EPI_ISL_399657	A/swine/Ohio/18TOSU4681/2018		Import from public-domain	Nolting,J.M.; Lauterbach,S.E.; Nelson,S.W.; Bowman,A.S.; McBride,D.S.
EPI1634598	PA	United States	2018-Aug-01	EPI_ISL_399658	A/swine/Michigan/18TOSU4588/2018		Import from public-domain	Nolting,J.M.; Lauterbach,S.E.; Nelson,S.W.; Bowman,A.S.; McBride,D.S.
EPI1634607	PA	United States	2018-Jul-01	EPI_ISL_399659	A/swine/Indiana/18TOSU3923/2018		Import from public-domain	Nolting,J.M.; Lauterbach,S.E.; Nelson,S.W.; Bowman,A.S.; McBride,D.S.
EPI1634620	PA	United States	2018-Aug-01	EPI_ISL_399660	A/swine/Ohio/18TOSU4562/2018		Import from public-domain	Nolting,J.M.; Lauterbach,S.E.; Nelson,S.W.; Bowman,A.S.; McBride,D.S.
EPI1634623	PA	United States	2018-Jul-01	EPI_ISL_399661	A/swine/Indiana/18TOSU4471/2018		Import from public-domain	Nolting,J.M.; Lauterbach,S.E.; Nelson,S.W.; Bowman,A.S.; McBride,D.S.
EPI1634635	PA	United States	2018-Jul-01	EPI_ISL_399662	A/swine/Ohio/18TOSU4098/2018		Import from public-domain	Nolting,J.M.; Lauterbach,S.E.; Nelson,S.W.; Bowman,A.S.; McBride,D.S.
EPI1634640	PA	United States	2018-Jul-01	EPI_ISL_399663	A/swine/Ohio/18TOSU4084/2018		Import from public-domain	Nolting,J.M.; Lauterbach,S.E.; Nelson,S.W.; Bowman,A.S.; McBride,D.S.
EPI1634648	PA	United States	2018-Aug-01	EPI_ISL_399664	A/swine/Ohio/18TOSU4576/2018		Import from public-domain	Nolting,J.M.; Lauterbach,S.E.; Nelson,S.W.; Bowman,A.S.; McBride,D.S.
EPI1634655	PA	United States	2018-Jul-01	EPI_ISL_399665	A/swine/Indiana/18TOSU3656/2018		Import from public-domain	Nolting,J.M.; Lauterbach,S.E.; Nelson,S.W.; Bowman,A.S.; McBride,D.S.
EPI1634665	PA	United States	2018-Aug-01	EPI_ISL_399666	A/swine/Ohio/18TOSU2498/2018		Import from public-domain	Nolting,J.M.; Lauterbach,S.E.; Nelson,S.W.; Bowman,A.S.; McBride,D.S.
EPI1634672	PA	United States	2018-Aug-01	EPI_ISL_399667	A/swine/Michigan/18TOSU4593/2018		Import from public-domain	Nolting,J.M.; Lauterbach,S.E.; Nelson,S.W.; Bowman,A.S.; McBride,D.S.
EPI1634677	PA	United States	2018-Jun-01	EPI_ISL_399668	A/swine/Indiana/18TOSU3560/2018		Import from public-domain	Nolting,J.M.; Lauterbach,S.E.; Nelson,S.W.; Bowman,A.S.; McBride,D.S.
EPI1634689	PA	United States	2018-Jul-01	EPI_ISL_399669	A/swine/Indiana/18TOSU4071/2018		Import from public-domain	Nolting,J.M.; Lauterbach,S.E.; Nelson,S.W.; Bowman,A.S.; McBride,D.S.
EPI1634692	PA	United States	2018-Jul-01	EPI_ISL_399670	A/swine/Indiana/18TOSU4353/2018		Import from public-domain	Nolting,J.M.; Lauterbach,S.E.; Nelson,S.W.; Bowman,A.S.; McBride,D.S.
EPI1634702	PA	United States	2018-Jul-01	EPI_ISL_399671	A/swine/Michigan/18TOSU4181/2018		Import from public-domain	Nolting,J.M.; Lauterbach,S.E.; Nelson,S.W.; Bowman,A.S.; McBride,D.S.
EPI1634720	PA	United States	2018-Aug-01	EPI_ISL_399673	A/swine/Ohio/18TOSU4684/2018		Import from public-domain	Nolting,J.M.; Lauterbach,S.E.; Nelson,S.W.; Bowman,A.S.; McBride,D.S.
EPI1634725	PA	United States	2018-Jul-01	EPI_ISL_399674	A/swine/Indiana/18TOSU4229/2018		Import from public-domain	Nolting,J.M.; Lauterbach,S.E.; Nelson,S.W.; Bowman,A.S.; McBride,D.S.
EPI1634737	PA	United States	2018-Sep-01	EPI_ISL_399675	A/swine/Ohio/18TOSU5106/2018		Import from public-domain	Nolting,J.M.; Lauterbach,S.E.; Nelson,S.W.; Bowman,A.S.; McBride,D.S.
EPI1634738	PA	United States	2018-Jul-01	EPI_ISL_399676	A/swine/Indiana/18TOSU4348/2018		Import from public-domain	Nolting,J.M.; Lauterbach,S.E.; Nelson,S.W.; Bowman,A.S.; McBride,D.S.
EPI1634753	PA	United States	2018-Jul-01	EPI_ISL_399677	A/swine/Indiana/18TOSU4326/2018		Import from public-domain	Nolting,J.M.; Lauterbach,S.E.; Nelson,S.W.; Bowman,A.S.; McBride,D.S.
EPI1634755	PA	United States	2018-Jul-01	EPI_ISL_399678	A/swine/Ohio/18TOSU3860/2018		Import from public-domain	Nolting,J.M.; Lauterbach,S.E.; Nelson,S.W.; Bowman,A.S.; McBride,D.S.
EPI1634764	PA	United States	2018-Jul-01	EPI_ISL_399679	A/swine/Indiana/18TOSU3980/2018		Import from public-domain	Nolting,J.M.; Lauterbach,S.E.; Nelson,S.W.; Bowman,A.S.; McBride,D.S.
EPI1634773	PA	United States	2018-Jul-01	EPI_ISL_399680	A/swine/Indiana/18TOSU4073/2018		Import from public-domain	Nolting,J.M.; Lauterbach,S.E.; Nelson,S.W.; Bowman,A.S.; McBride,D.S.
EPI1634783	PA	United States	2018-Jul-01	EPI_ISL_399681	A/swine/Ohio/18TOSU4439/2018		Import from public-domain	Nolting,J.M.; Lauterbach,S.E.; Nelson,S.W.; Bowman,A.S.; McBride,D.S.
EPI1634798	PA	United States	2018-Jul-01	EPI_ISL_399683	A/swine/Indiana/18TOSU3744/2018		Import from public-domain	Nolting,J.M.; Lauterbach,S.E.; Nelson,S.W.; Bowman,A.S.; McBride,D.S.
EPI1634803	PA	United States	2018-Jul-01	EPI_ISL_399684	A/swine/Indiana/18TOSU4338/2018		Import from public-domain	Nolting,J.M.; Lauterbach,S.E.; Nelson,S.W.; Bowman,A.S.; McBride,D.S.
EPI1634811	PA	United States	2018-Jul-01	EPI_ISL_399685	A/swine/Indiana/18TOSU4038/2018		Import from public-domain	Nolting,J.M.; Lauterbach,S.E.; Nelson,S.W.; Bowman,A.S.; McBride,D.S.
EPI1634817	PA	United States	2018-Aug-01	EPI_ISL_399686	A/swine/Michigan/18TOSU4887/2018		Import from public-domain	Nolting,J.M.; Lauterbach,S.E.; Nelson,S.W.; Bowman,A.S.; McBride,D.S.
EPI1634826	PA	United States	2018-Jun-01	EPI_ISL_399687	A/swine/Indiana/18TOSU3591/2018		Import from public-domain	Nolting,J.M.; Lauterbach,S.E.; Nelson,S.W.; Bowman,A.S.; McBride,D.S.
EPI1634835	PA	United States	2018-Jul-01	EPI_ISL_399688	A/swine/Indiana/18TOSU4122/2018		Import from public-domain	Nolting,J.M.; Lauterbach,S.E.; Nelson,S.W.; Bowman,A.S.; McBride,D.S.
EPI1634843	PA	United States	2018-Jul-01	EPI_ISL_399689	A/swine/Ohio/18TOSU3842/2018		Import from public-domain	Nolting,J.M.; Lauterbach,S.E.; Nelson,S.W.; Bowman,A.S.; McBride,D.S.
EPI1634845	PA	United States	2018-Jul-01	EPI_ISL_399690	A/swine/Ohio/18TOSU4422/2018		Import from public-domain	Nolting,J.M.; Lauterbach,S.E.; Nelson,S.W.; Bowman,A.S.; McBride,D.S.
EPI1634854	PA	United States	2018-Jul-01	EPI_ISL_399691	A/swine/Ohio/18TOSU3790/2018		Import from public-domain	Nolting,J.M.; Lauterbach,S.E.; Nelson,S.W.; Bowman,A.S.; McBride,D.S.
EPI1634862	PA	United States	2018-Jul-01	EPI_ISL_399692	A/swine/Indiana/18TOSU3754/2018		Import from public-domain	Nolting,J.M.; Lauterbach,S.E.; Nelson,S.W.; Bowman,A.S.; McBride,D.S.
EPI1634872	PA	United States	2018-Jun-01	EPI_ISL_399693	A/swine/Indiana/18TOSU3541/2018		Import from public-domain	Nolting,J.M.; Lauterbach,S.E.; Nelson,S.W.; Bowman,A.S.; McBride,D.S.
EPI1634879	PA	United States	2018-Jul-01	EPI_ISL_399694	A/swine/Indiana/18TOSU2787/2018		Import from public-domain	Nolting,J.M.; Lauterbach,S.E.; Nelson,S.W.; Bowman,A.S.; McBride,D.S.
EPI1634884	PA	United States	2018-Jul-01	EPI_ISL_399695	A/swine/Indiana/18TOSU2892/2018		Import from public-domain	Nolting,J.M.; Lauterbach,S.E.; Nelson,S.W.; Bowman,A.S.; McBride,D.S.
EPI1634889	PA	United States	2018-Jul-01	EPI_ISL_399696	A/swine/Indiana/18TOSU3939/2018		Import from public-domain	Nolting,J.M.; Lauterbach,S.E.; Nelson,S.W.; Bowman,A.S.; McBride,D.S.
EPI1634899	PA	United States	2018-Jul-01	EPI_ISL_399697	A/swine/Indiana/18TOSU4133/2018		Import from public-domain	Nolting,J.M.; Lauterbach,S.E.; Nelson,S.W.; Bowman,A.S.; McBride,D.S.
EPI1634912	PA	United States	2018-Jul-01	EPI_ISL_399698	A/swine/Indiana/18TOSU2941/2018		Import from public-domain	Nolting,J.M.; Lauterbach,S.E.; Nelson,S.W.; Bowman,A.S.; McBride,D.S.
EPI1634917	PA	United States	2018-Jul-01	EPI_ISL_399699	A/swine/Indiana/18TOSU3974/2018		Import from public-domain	Nolting,J.M.; Lauterbach,S.E.; Nelson,S.W.; Bowman,A.S.; McBride,D.S.
EPI1634924	PA	United States	2018-Jul-01	EPI_ISL_399700	A/swine/Indiana/18TOSU4461/2018		Import from public-domain	Nolting,J.M.; Lauterbach,S.E.; Nelson,S.W.; Bowman,A.S.; McBride,D.S.
EPI1634936	PA	United States	2018-Aug-01	EPI_ISL_399701	A/swine/Kentucky/18TOSU3005/2018		Import from public-domain	Nolting,J.M.; Lauterbach,S.E.; Nelson,S.W.; Bowman,A.S.; McBride,D.S.
EPI1634941	PA	United States	2018-Jul-01	EPI_ISL_399702	A/swine/Michigan/18TOSU4199/2018		Import from public-domain	Nolting,J.M.; Lauterbach,S.E.; Nelson,S.W.; Bowman,A.S.; McBride,D.S.
EPI1634946	PA	United States	2018-Jul-01	EPI_ISL_399703	A/swine/Ohio/18TOSU3783/2018		Import from public-domain	Nolting,J.M.; Lauterbach,S.E.; Nelson,S.W.; Bowman,A.S.; McBride,D.S.
EPI1634957	PA	United States	2018-Jul-01	EPI_ISL_399704	A/swine/Indiana/18TOSU3774/2018		Import from public-domain	Nolting,J.M.; Lauterbach,S.E.; Nelson,S.W.; Bowman,A.S.; McBride,D.S.
EPI1634962	PA	United States	2018-Jul-01	EPI_ISL_399705	A/swine/Indiana/18TOSU2922/2018		Import from public-domain	Nolting,J.M.; Lauterbach,S.E.; Nelson,S.W.; Bowman,A.S.; McBride,D.S.
EPI1779496	PA	United States	2019-Oct-17	EPI_ISL_399720	A/swine/Utah/A02478777/2019		Import from public-domain	Lin,K.; Dunn,D.D.; Zhang,J.; Phillip,G.C.
EPI1906131	PA	Brazil	2015-Nov-01	EPI_ISL_4081230	A/swine/Brazil/004_16-1/2015		Import from public-domain	Schaefer,R.; Cantao,M.E.; Gava,D.
EPI1906234	PA	Denmark	2015-Jan-01	EPI_ISL_4081263	A/swine/Denmark/2015_04775_1p1/2015		Import from public-domain	Ryt-Hansen,P.; Krog,J.S.; Breum,S.O.; Hjulsager,C.K.; Pedersen,A.G.; Trebbien,R.; Larsen,L.E.
EPI1906290	PA	Denmark	2018-Jan-01	EPI_ISL_4081270	A/swine/Denmark/2018_2991_2_1p1/2018		Import from public-domain	Ryt-Hansen,P.; Krog,J.S.; Breum,S.O.; Hjulsager,C.K.; Pedersen,A.G.; Trebbien,R.; Larsen,L.E.
EPI1906297	PA	Denmark	2016-Jan-01	EPI_ISL_4081278	A/swine/Denmark/2016_18671_3p1/2016		Import from public-domain	Ryt-Hansen,P.; Krog,J.S.; Breum,S.O.; Hjulsager,C.K.; Pedersen,A.G.; Trebbien,R.; Larsen,L.E.
EPI1906304	PA	Denmark	2016-Jan-01	EPI_ISL_4081284	A/swine/Denmark/2016_17020_2p1/2016		Import from public-domain	Ryt-Hansen,P.; Krog,J.S.; Breum,S.O.; Hjulsager,C.K.; Pedersen,A.G.; Trebbien,R.; Larsen,L.E.
EPI1906311	PA	Denmark	2016-Jan-01	EPI_ISL_4081285	A/swine/Denmark/2016_19413_1p1/2016		Import from public-domain	Ryt-Hansen,P.; Krog,J.S.; Breum,S.O.; Hjulsager,C.K.; Pedersen,A.G.; Trebbien,R.; Larsen,L.E.
EPI1906334	PA	Denmark	2016-Jan-01	EPI_ISL_4081288	A/swine/Denmark/2016_284_1p1/2016		Import from public-domain	Ryt-Hansen,P.; Krog,J.S.; Breum,S.O.; Hjulsager,C.K.; Pedersen,A.G.; Trebbien,R.; Larsen,L.E.
EPI1906356	PA	Denmark	2017-Jan-01	EPI_ISL_4081291	A/swine/Denmark/2017_6106_2_2p1/2017		Import from public-domain	Ryt-Hansen,P.; Krog,J.S.; Breum,S.O.; Hjulsager,C.K.; Pedersen,A.G.; Trebbien,R.; Larsen,L.E.
EPI1906442	PA	Denmark	2018-Jan-01	EPI_ISL_4081353	A/swine/Denmark/2018_2511_1_1p1/2018		Import from public-domain	Ryt-Hansen,P.; Krog,J.S.; Breum,S.O.; Hjulsager,C.K.; Pedersen,A.G.; Trebbien,R.; Larsen,L.E.
EPI1906498	PA	Denmark	2018-Jan-01	EPI_ISL_4081360	A/swine/Denmark/2018_4528_2_1p1/2018		Import from public-domain	Ryt-Hansen,P.; Krog,J.S.; Breum,S.O.; Hjulsager,C.K.; Pedersen,A.G.; Trebbien,R.; Larsen,L.E.
EPI1906506	PA	Denmark	2018-Jan-01	EPI_ISL_4081361	A/swine/Denmark/2018_13990_1_1p1/2018		Import from public-domain	Ryt-Hansen,P.; Krog,J.S.; Breum,S.O.; Hjulsager,C.K.; Pedersen,A.G.; Trebbien,R.; Larsen,L.E.
EPI1906521	PA	Denmark	2017-Jan-01	EPI_ISL_4081363	A/swine/Denmark/2017_18204_3_3p1/2017		Import from public-domain	Ryt-Hansen,P.; Krog,J.S.; Breum,S.O.; Hjulsager,C.K.; Pedersen,A.G.; Trebbien,R.; Larsen,L.E.
EPI1906529	PA	Denmark	2017-Jan-01	EPI_ISL_4081364	A/swine/Denmark/2017_11771_1_1p1/2017		Import from public-domain	Ryt-Hansen,P.; Krog,J.S.; Breum,S.O.; Hjulsager,C.K.; Pedersen,A.G.; Trebbien,R.; Larsen,L.E.
EPI1906537	PA	Denmark	2017-Jan-01	EPI_ISL_4081365	A/swine/Denmark/2017_1210_2/2017		Import from public-domain	Ryt-Hansen,P.; Krog,J.S.; Breum,S.O.; Hjulsager,C.K.; Pedersen,A.G.; Trebbien,R.; Larsen,L.E.
EPI1906569	PA	Denmark	2016-Jan-01	EPI_ISL_4081369	A/swine/Denmark/2016_15673_1p1/2016		Import from public-domain	Ryt-Hansen,P.; Krog,J.S.; Breum,S.O.; Hjulsager,C.K.; Pedersen,A.G.; Trebbien,R.; Larsen,L.E.
EPI1906576	PA	Denmark	2016-Jan-01	EPI_ISL_4081370	A/swine/Denmark/2016_16966_2p1/2016		Import from public-domain	Ryt-Hansen,P.; Krog,J.S.; Breum,S.O.; Hjulsager,C.K.; Pedersen,A.G.; Trebbien,R.; Larsen,L.E.
EPI1906584	PA	Denmark	2018-Jan-01	EPI_ISL_4081371	A/swine/Denmark/2018_14097_3_1p1/2018		Import from public-domain	Ryt-Hansen,P.; Krog,J.S.; Breum,S.O.; Hjulsager,C.K.; Pedersen,A.G.; Trebbien,R.; Larsen,L.E.
EPI1906592	PA	Denmark	2017-Jan-01	EPI_ISL_4081372	A/swine/Denmark/2017_10640_2_2p1/2017		Import from public-domain	Ryt-Hansen,P.; Krog,J.S.; Breum,S.O.; Hjulsager,C.K.; Pedersen,A.G.; Trebbien,R.; Larsen,L.E.
EPI1906600	PA	Denmark	2017-Jan-01	EPI_ISL_4081373	A/swine/Denmark/2017_5014_3_3p1/2017		Import from public-domain	Ryt-Hansen,P.; Krog,J.S.; Breum,S.O.; Hjulsager,C.K.; Pedersen,A.G.; Trebbien,R.; Larsen,L.E.
EPI1906616	PA	Denmark	2016-Jan-01	EPI_ISL_4081375	A/swine/Denmark/2016_11013_3p1/2016		Import from public-domain	Ryt-Hansen,P.; Krog,J.S.; Breum,S.O.; Hjulsager,C.K.; Pedersen,A.G.; Trebbien,R.; Larsen,L.E.
EPI1906624	PA	Denmark	2016-Jan-01	EPI_ISL_4081376	A/swine/Denmark/2016_1804_1p1/2016		Import from public-domain	Ryt-Hansen,P.; Krog,J.S.; Breum,S.O.; Hjulsager,C.K.; Pedersen,A.G.; Trebbien,R.; Larsen,L.E.
EPI1906632	PA	Denmark	2018-Jan-01	EPI_ISL_4081377	A/swine/Denmark/2018_16865_1_1p1/2018		Import from public-domain	Ryt-Hansen,P.; Krog,J.S.; Breum,S.O.; Hjulsager,C.K.; Pedersen,A.G.; Trebbien,R.; Larsen,L.E.
EPI1906640	PA	Denmark	2017-Jan-01	EPI_ISL_4081378	A/swine/Denmark/2017_7744_3_3p1/2017		Import from public-domain	Ryt-Hansen,P.; Krog,J.S.; Breum,S.O.; Hjulsager,C.K.; Pedersen,A.G.; Trebbien,R.; Larsen,L.E.
EPI1906648	PA	Denmark	2014-Jan-01	EPI_ISL_4081379	A/swine/Denmark/2014_10_628_3p1/2014		Import from public-domain	Ryt-Hansen,P.; Krog,J.S.; Breum,S.O.; Hjulsager,C.K.; Pedersen,A.G.; Trebbien,R.; Larsen,L.E.
EPI1906656	PA	Denmark	2017-Jan-01	EPI_ISL_4081380	A/swine/Denmark/2017_13371_3_3p1/2017		Import from public-domain	Ryt-Hansen,P.; Krog,J.S.; Breum,S.O.; Hjulsager,C.K.; Pedersen,A.G.; Trebbien,R.; Larsen,L.E.
EPI1906664	PA	Denmark	2017-Jan-01	EPI_ISL_4081382	A/swine/Denmark/2017_13494_4_4p1/2017		Import from public-domain	Ryt-Hansen,P.; Krog,J.S.; Breum,S.O.; Hjulsager,C.K.; Pedersen,A.G.; Trebbien,R.; Larsen,L.E.
EPI1906672	PA	Denmark	2015-Jan-01	EPI_ISL_4081383	A/swine/Denmark/2015_02408_1p1/2015		Import from public-domain	Ryt-Hansen,P.; Krog,J.S.; Breum,S.O.; Hjulsager,C.K.; Pedersen,A.G.; Trebbien,R.; Larsen,L.E.
EPI1906680	PA	Denmark	2013-Jan-01	EPI_ISL_4081384	A/swine/Denmark/2013_10_1837_1p1/2013		Import from public-domain	Ryt-Hansen,P.; Krog,J.S.; Breum,S.O.; Hjulsager,C.K.; Pedersen,A.G.; Trebbien,R.; Larsen,L.E.
EPI1906688	PA	Denmark	2013-Jan-01	EPI_ISL_4081385	A/swine/Denmark/2013_10_1928_1p1/2013		Import from public-domain	Ryt-Hansen,P.; Krog,J.S.; Breum,S.O.; Hjulsager,C.K.; Pedersen,A.G.; Trebbien,R.; Larsen,L.E.
EPI1906696	PA	Denmark	2015-Jan-01	EPI_ISL_4081386	A/swine/Denmark/2015_23653_2p1/2015		Import from public-domain	Ryt-Hansen,P.; Krog,J.S.; Breum,S.O.; Hjulsager,C.K.; Pedersen,A.G.; Trebbien,R.; Larsen,L.E.
EPI1906704	PA	Denmark	2016-Jan-01	EPI_ISL_4081387	A/swine/Denmark/2016_17799_2p1/2016		Import from public-domain	Ryt-Hansen,P.; Krog,J.S.; Breum,S.O.; Hjulsager,C.K.; Pedersen,A.G.; Trebbien,R.; Larsen,L.E.
EPI1906712	PA	Denmark	2017-Jan-01	EPI_ISL_4081388	A/swine/Denmark/2017_14412_1_1p1/2017		Import from public-domain	Ryt-Hansen,P.; Krog,J.S.; Breum,S.O.; Hjulsager,C.K.; Pedersen,A.G.; Trebbien,R.; Larsen,L.E.
EPI1906720	PA	Denmark	2014-Jan-01	EPI_ISL_4081389	A/swine/Denmark/2014_10_24_1p1/2014		Import from public-domain	Ryt-Hansen,P.; Krog,J.S.; Breum,S.O.; Hjulsager,C.K.; Pedersen,A.G.; Trebbien,R.; Larsen,L.E.
EPI1906728	PA	Denmark	2014-Jan-01	EPI_ISL_4081390	A/swine/Denmark/2014_10_317_1p1/2014		Import from public-domain	Ryt-Hansen,P.; Krog,J.S.; Breum,S.O.; Hjulsager,C.K.; Pedersen,A.G.; Trebbien,R.; Larsen,L.E.
EPI1906735	PA	Denmark	2017-Jan-01	EPI_ISL_4081391	A/swine/Denmark/2017_2858_2_2p1/2017		Import from public-domain	Ryt-Hansen,P.; Krog,J.S.; Breum,S.O.; Hjulsager,C.K.; Pedersen,A.G.; Trebbien,R.; Larsen,L.E.
EPI1906743	PA	Denmark	2013-Jan-01	EPI_ISL_4081392	A/swine/Denmark/2013_10_1735_2p1/2013		Import from public-domain	Ryt-Hansen,P.; Krog,J.S.; Breum,S.O.; Hjulsager,C.K.; Pedersen,A.G.; Trebbien,R.; Larsen,L.E.
EPI1909149	PA	United States	2020-Oct-12	EPI_ISL_4081666	A/swine/Minnesota/A02245742/2020		Import from public-domain	Swine Surveillance,A.
EPI1910544	PA	United States	2020-Nov-05	EPI_ISL_4081682	A/swine/Illinois/A02524864/2020		Import from public-domain	USDA Swine Surveillance,A.; Lin,K.; Dunn,D.D.; Johnston,S.R.; Gauger,P.C.
EPI1910580	PA	United States	2020-Nov-04	EPI_ISL_4081688	A/swine/Iowa/A02524863/2020		Import from public-domain	USDA Swine Surveillance,A.; Lin,K.; Dunn,D.D.; Johnston,S.R.; Gauger,P.C.
EPI1910622	PA	United States	2020-Nov-04	EPI_ISL_4081692	A/swine/Iowa/A02524861/2020		Import from public-domain	USDA Swine Surveillance,A.; Lin,K.; Dunn,D.D.; Johnston,S.R.; Gauger,P.C.
EPI1910669	PA	United States	2020-Nov-03	EPI_ISL_4081699	A/swine/Illinois/A02524860/2020		Import from public-domain	USDA Swine Surveillance,A.; Lin,K.; Dunn,D.D.; Johnston,S.R.; Gauger,P.C.
EPI1910574	PA	United States	2020-Nov-09	EPI_ISL_4081709	A/swine/Iowa/A02524886/2020		Import from public-domain	USDA Swine Surveillance,A.; Lin,K.; Dunn,D.D.; Johnston,S.R.; Gauger,P.C.
EPI1910592	PA	United States	2020-Nov-06	EPI_ISL_4081710	A/swine/Minnesota/A02524883/2020		Import from public-domain	USDA Swine Surveillance,A.; Lin,K.; Dunn,D.D.; Johnston,S.R.; Gauger,P.C.
EPI1908009	PA	Belgium	2019-Sep-01	EPI_ISL_4081782	A/swine/Belgium/Gent-220/2019		Import from public-domain	Chepkwony,S.; Parys,A.; Vandoorn,E.; Stadejek,W.; Xie,J.; King,J.; Graaf,A.; Pohlmann,A.; Beer,M.; Harder,T.; Van Reeth,K.
EPI1908017	PA	Belgium	2019-Sep-01	EPI_ISL_4081783	A/swine/Belgium/Gent-235/2019		Import from public-domain	Chepkwony,S.; Parys,A.; Vandoorn,E.; Stadejek,W.; Xie,J.; King,J.; Graaf,A.; Pohlmann,A.; Beer,M.; Harder,T.; Van Reeth,K.
EPI1910651	PA	United States	2020-Nov-19	EPI_ISL_4081793	A/swine/Indiana/A02524912/2020		Import from public-domain	USDA Swine Surveillance,A.; Lin,K.; Dunn,D.D.; Johnston,S.R.; Gauger,P.C.
EPI1910663	PA	United States	2020-Nov-12	EPI_ISL_4081795	A/swine/Illinois/A02524894/2020		Import from public-domain	USDA Swine Surveillance,A.; Lin,K.; Dunn,D.D.; Johnston,S.R.; Gauger,P.C.
EPI1910562	PA	United States	2020-Nov-16	EPI_ISL_4081796	A/swine/Michigan/A02524911/2020		Import from public-domain	USDA Swine Surveillance,A.; Lin,K.; Dunn,D.D.; Johnston,S.R.; Gauger,P.C.
EPI1910633	PA	United States	2020-Nov-18	EPI_ISL_4081806	A/swine/Pennsylvania/A02524908/2020		Import from public-domain	USDA Swine Surveillance,A.; Lin,K.; Dunn,D.D.; Johnston,S.R.; Gauger,P.C.
EPI1910616	PA	United States	2020-Nov-17	EPI_ISL_4081828	A/swine/Minnesota/A02245788/2020		Import from public-domain	Swine Surveillance,A.
EPI1910538	PA	United States	2020-Nov-23	EPI_ISL_4081831	A/swine/Iowa/A02245813/2020		Import from public-domain	Swine Surveillance,A.
EPI1908365	PA	United States	2020-Nov-01	EPI_ISL_4081845	A/swine/Georgia/A01104143/2020		Import from public-domain	USDA Swine Surveillance,A.
EPI1908373	PA	United States	2020-Nov-21	EPI_ISL_4081846	A/swine/Kansas/A01104145/2020		Import from public-domain	USDA Swine Surveillance,A.
EPI1911062	PA	United States	2020-Dec-14	EPI_ISL_4081867	A/swine/Missouri/A02524993/2020		Import from public-domain	USDA Swine Surveillance,A.; Johnston,S.R.; Gauger,P.C.; Zhang,J.; Lin,K.
EPI1912103	PA	United States	2020-Dec-14	EPI_ISL_4081871	A/swine/Iowa/A02524985/2020		Import from public-domain	USDA Swine Surveillance,A.; Johnston,S.R.; Gauger,P.C.; Zhang,J.; Lin,K.
EPI1911145	PA	United States	2020-Dec-10	EPI_ISL_4081880	A/swine/Iowa/A02524982/2020		Import from public-domain	USDA Swine Surveillance,A.; Johnston,S.R.; Gauger,P.C.; Zhang,J.; Lin,K.
EPI1911073	PA	United States	2020-Dec-02	EPI_ISL_4081887	A/swine/Minnesota/A02245819/2020		Import from public-domain	Swine Surveillance,A.
EPI1911157	PA	United States	2020-Dec-28	EPI_ISL_4081912	A/swine/North Carolina/A02525026/2020		Import from public-domain	USDA Swine Surveillance,A.; Johnston,S.R.; Gauger,P.C.; Zhang,J.; Lin,K.
EPI1911205	PA	United States	2020-Dec-21	EPI_ISL_4081918	A/swine/Illinois/A02525018/2020		Import from public-domain	USDA Swine Surveillance,A.; Johnston,S.R.; Gauger,P.C.; Zhang,J.; Lin,K.
EPI1912097	PA	United States	2021-Jan-05	EPI_ISL_4081936	A/swine/Iowa/A02525041/2021		Import from public-domain	USDA Swine Surveillance,A.; Johnston,S.R.; Gauger,P.C.; Zhang,J.; Lin,K.
EPI1911995	PA	United States	2021-Jan-12	EPI_ISL_4081947	A/swine/Iowa/A02525072/2021		Import from public-domain	USDA Swine Surveillance,A.; Lin,K.; Dunn,D.D.; Johnston,S.R.; Gauger,P.C.
EPI1911815	PA	United States	2021-Jan-05	EPI_ISL_4081956	A/swine/Minnesota/A02245866/2021		Import from public-domain	Swine Surveillance,A.
EPI1911181	PA	United States	2020-Dec-09	EPI_ISL_4081960	A/swine/Colorado/A02245827/2020		Import from public-domain	Swine Surveillance,A.
EPI1912031	PA	United States	2021-Jan-07	EPI_ISL_4081963	A/swine/Minnesota/A02245868/2021		Import from public-domain	Swine Surveillance,A.
EPI1911911	PA	United States	2021-Jan-14	EPI_ISL_4081981	A/swine/Illinois/A02525086/2021		Import from public-domain	USDA Swine Surveillance,A.; Johnston,S.R.; Gauger,P.C.; Zhang,J.; Lin,K.
EPI1911935	PA	United States	2021-Jan-18	EPI_ISL_4081984	A/swine/Iowa/A02525093/2021		Import from public-domain	USDA Swine Surveillance,A.; Johnston,S.R.; Gauger,P.C.; Zhang,J.; Lin,K.
EPI1911989	PA	United States	2021-Jan-27	EPI_ISL_4081994	A/swine/Iowa/A02525110/2021		Import from public-domain	USDA Swine Surveillance,A.; Johnston,S.R.; Gauger,P.C.; Zhang,J.; Lin,K.
EPI1911929	PA	United States	2021-Jan-21	EPI_ISL_4081999	A/swine/North Carolina/A02525120/2021		Import from public-domain	USDA Swine Surveillance,A.; Johnston,S.R.; Gauger,P.C.; Zhang,J.; Lin,K.
EPI1911941	PA	United States	2021-Jan-29	EPI_ISL_4082000	A/swine/Nebraska/A02525119/2021		Import from public-domain	USDA Swine Surveillance,A.; Johnston,S.R.; Gauger,P.C.; Zhang,J.; Lin,K.
EPI1908898	PA	United States	2015-Sep-01	EPI_ISL_4082004	A/swine/North Carolina/152702/2015		Import from public-domain	Griffin,E.; Samet,S.; Tompkins,S.M.
EPI1912132	PA	United States	2021-Feb-02	EPI_ISL_4082008	A/swine/Oklahoma/A02245879/2021		Import from public-domain	Swine Surveillance,A.
EPI1908951	PA	United States	2021-Jan-28	EPI_ISL_4082010	A/swine/Nebraska/A01378047/2021		Import from public-domain	Palinski,R.; Doerksen,T.; Anderson,J.
EPI1912001	PA	United States	2021-Feb-01	EPI_ISL_4082019	A/swine/Iowa/A02525135/2021		Import from public-domain	USDA Swine Surveillance,A.; Johnston,S.R.; Gauger,P.C.; Zhang,J.; Lin,K.
EPI1912073	PA	United States	2021-Feb-17	EPI_ISL_4082022	A/swine/Iowa/A02525189/2021		Import from public-domain	USDA Swine Surveillance,A.; Johnston,S.R.; Gauger,P.C.; Zhang,J.; Lin,K.
EPI1911857	PA	United States	2021-Feb-18	EPI_ISL_4082048	A/swine/Indiana/A02525188/2021		Import from public-domain	USDA Swine Surveillance,A.; Johnston,S.R.; Gauger,P.C.; Zhang,J.; Lin,K.
EPI1912138	PA	United States	2021-Feb-23	EPI_ISL_4082054	A/swine/Utah/A02525196/2021		Import from public-domain	USDA Swine Surveillance,A.; Johnston,S.R.; Gauger,P.C.; Zhang,J.; Lin,K.
EPI1912264	PA	United States	2021-Mar-01	EPI_ISL_4082064	A/swine/Illinois/A02525224/2021		Import from public-domain	USDA Swine Surveillance,A.; Johnston,S.R.; Gauger,P.C.; Zhang,J.; Lin,K.
EPI1909973	PA	United States	2015-Mar-25	EPI_ISL_4082090	A/swine/North Carolina/1565521/2015		Import from public-domain	Bakre,A.; Jones,L.; Kyriakis,C.; Zhang,M.; Tripp,R.A.
EPI1909927	PA	United States	2015-Mar-25	EPI_ISL_4082121	A/swine/North Carolina/156551/2015		Import from public-domain	Bakre,A.; Jones,L.; Kyriakis,C.; Zhang,M.; Tripp,R.A.
EPI1526255	PA	United States	2018-Sep-11	EPI_ISL_372250	A/swine/North Carolina/A01785615/2018		Import from public-domain	USDA Swine Surveillance,A.
EPI1191143	PA	United States	2017-Sep-19	EPI_ISL_301916	A/swine/Iowa/A02221871/2017		Import from public-domain	USDA Swine Surveillance,A.
EPI1167517	PA	United States	2017-Jun-15	EPI_ISL_296703	A/swine/Iowa/A02217286/2017		Import from public-domain
EPI1526100	PA	United States	2018-Sep-25	EPI_ISL_372224	A/swine/Iowa/A02257789/2018		Import from public-domain	USDA Swine Surveillance,A.
EPI1526153	PA	United States	2018-Sep-20	EPI_ISL_372233	A/swine/South Dakota/A01678587/2018		Import from public-domain	USDA Swine Surveillance,A.
EPI1499226	PA	United States	2018-Nov-15	EPI_ISL_366336	A/swine/Iowa/A02270005/2018		Import from public-domain	USDA Swine Surveillance,A.
EPI1098610	PA	United States	2017-May-08	EPI_ISL_284703	A/swine/Iowa/A02215361/2017		Import from public-domain
EPI1493761	PA	Chile	2017-Nov-15	EPI_ISL_365440	A/swine/Rancagua/VN1401-3254/2017		Import from public-domain
EPI1502431	PA	United States	2018-Nov-14	EPI_ISL_366856	A/swine/North Carolina/A02269817/2018		Import from public-domain	USDA Swine Surveillance,A.
EPI1502485	PA	United States	2018-Oct-01	EPI_ISL_366865	A/swine/Iowa/A02266066/2018		Import from public-domain	USDA Swine Surveillance,A.
EPI1499208	PA	United States	2018-Oct-02	EPI_ISL_366333	A/swine/Ohio/A02266067/2018		Import from public-domain	USDA Swine Surveillance,A.
EPI1526654	PA	United States	2019-Jan-17	EPI_ISL_372380	A/swine/Minnesota/A01785855/2019		Import from public-domain	USDA Swine Surveillance,A.
EPI1165538	PA	United States	2017-Jul-12	EPI_ISL_296406	A/swine/Nebraska/A02218433/2017		Import from public-domain
EPI1165818	PA	United States	2017-Jul-27	EPI_ISL_296453	A/swine/Iowa/A02218752/2017		Import from public-domain
EPI1167529	PA	United States	2017-Jun-16	EPI_ISL_296705	A/swine/Iowa/A02216716/2017		Import from public-domain
EPI1502365	PA	United States	2018-Nov-13	EPI_ISL_366845	A/swine/Oklahoma/A01785753/2018		Import from public-domain	USDA Swine Surveillance,A.
EPI1526177	PA	United States	2018-Aug-22	EPI_ISL_372237	A/swine/Illinois/A02256668/2018		Import from public-domain	USDA Swine Surveillance,A.
EPI941402	PA	United States	2016-Jun-03	EPI_ISL_252711	A/swine/Iowa/A01678096/2016		Import from public-domain
EPI1303200	PA	United States	2018-Feb-18	EPI_ISL_328156	A/swine/Indiana/A02154756/2018		Import from public-domain	USDA Swine Surveillance,A.
EPI1502359	PA	United States	2018-Dec-12	EPI_ISL_366844	A/swine/North Carolina/A02427468/2018		Import from public-domain	USDA Swine Surveillance,A.
EPI1305519	PA	United States	2018-Jan-02	EPI_ISL_328632	A/swine/Illinois/A01644323/2018		Import from public-domain	USDA Swine Surveillance,A.
EPI1531313	PA	United States	2018-Oct-17	EPI_ISL_373252	A/swine/Ohio/OH18-23352-1.3/2018		Import from public-domain	Prarat,M.; Zhang,Y.; Shiplett,K.
EPI941523	PA	United States	2016-Jun-23	EPI_ISL_252721	A/swine/South Dakota/A01678450/2016		Import from public-domain
EPI1554354	PA	United States	2018-Aug-30	EPI_ISL_379383	A/swine/Minnesota/A01785608/2018		Import from public-domain	USDA Swine Surveillance,A.
EPI1502383	PA	United States	2018-Dec-18	EPI_ISL_366848	A/swine/North Carolina/A02427689/2018		Import from public-domain	USDA Swine Surveillance,A.
EPI1165696	PA	United States	2017-Jul-20	EPI_ISL_296436	A/swine/Iowa/A02218429/2017		Import from public-domain
EPI1526273	PA	United States	2018-Aug-29	EPI_ISL_372253	A/swine/Indiana/A02257030/2018		Import from public-domain	USDA Swine Surveillance,A.
EPI1191131	PA	United States	2017-Sep-15	EPI_ISL_301914	A/swine/Texas/A02221677/2017		Import from public-domain	USDA Swine Surveillance,A.
EPI1493478	PA	Chile	2017-Aug-24	EPI_ISL_365413	A/swine/Rancagua/VN1401-2927/2017		Import from public-domain
EPI1493707	PA	Chile	2017-Aug-24	EPI_ISL_365420	A/swine/Rancagua/VN1401-2926/2017		Import from public-domain
EPI1909190	PA	United States	2020-Oct-21	EPI_ISL_4082079	A/swine/Wisconsin/A02524765/2020		Import from public-domain	USDA Swine Surveillance,A.
EPI1167547	PA	United States	2017-Jun-14	EPI_ISL_296708	A/swine/Iowa/A02217289/2017		Import from public-domain
EPI1526088	PA	United States	2018-Aug-07	EPI_ISL_372222	A/swine/Ohio/A02255013/2018		Import from public-domain	USDA Swine Surveillance,A.
EPI1526773	PA	United States	2018-Nov-01	EPI_ISL_372400	A/swine/Minnesota/A01785731/2018		Import from public-domain	USDA Swine Surveillance,A.
EPI1531305	PA	United States	2018-Oct-16	EPI_ISL_373244	A/swine/Ohio/OH18-23202-1.3/2018		Import from public-domain	Prarat,M.; Zhang,Y.; Shiplett,K.
EPI1526201	PA	United States	2018-Aug-02	EPI_ISL_372241	A/swine/Iowa/A02254797/2018		Import from public-domain	USDA Swine Surveillance,A.
EPI1303216	PA	United States	2018-Feb-14	EPI_ISL_328159	A/swine/South Dakota/A01678540/2018		Import from public-domain	USDA Swine Surveillance,A.
EPI1499310	PA	United States	2018-Oct-30	EPI_ISL_366350	A/swine/Iowa/A02268958/2018		Import from public-domain	USDA Swine Surveillance,A.
EPI1499304	PA	United States	2018-Oct-15	EPI_ISL_366349	A/swine/Minnesota/A01785643/2018		Import from public-domain	USDA Swine Surveillance,A.
EPI1165723	PA	United States	2017-Jul-05	EPI_ISL_296440	A/swine/North Carolina/A02218135/2017		Import from public-domain
EPI1499166	PA	United States	2018-Nov-28	EPI_ISL_366326	A/swine/Utah/A02271044/2018		Import from public-domain	USDA Swine Surveillance,A.
EPI1526165	PA	United States	2018-Aug-23	EPI_ISL_372235	A/swine/North Carolina/A02256741/2018		Import from public-domain	USDA Swine Surveillance,A.
EPI1167457	PA	United States	2017-May-22	EPI_ISL_296693	A/swine/Indiana/A02216462/2017		Import from public-domain
EPI1169174	PA	United States	2017-Aug-28	EPI_ISL_297236	A/swine/South Dakota/A01678503/2017		Import from public-domain	USDA Swine Surveillance,A.
EPI1525991	PA	United States	2018-Aug-29	EPI_ISL_372208	A/swine/Minnesota/A02257033/2018		Import from public-domain	USDA Swine Surveillance,A.
EPI1098706	PA	United States	2017-May-30	EPI_ISL_284723	A/swine/Indiana/A02216464/2017		Import from public-domain
EPI1006934	PA	United States	2016-Sep-22	EPI_ISL_266451	A/swine/Kansas/A01781760/2016		Import from public-domain	Shanmuganatham,K.
EPI1167505	PA	United States	2017-Jun-02	EPI_ISL_296701	A/swine/North Carolina/A02216470/2017		Import from public-domain
EPI1502353	PA	United States	2018-Dec-18	EPI_ISL_366843	A/swine/Indiana/A02428118/2018		Import from public-domain	USDA Swine Surveillance,A.
EPI1191149	PA	United States	2017-Sep-20	EPI_ISL_301917	A/swine/Illinois/A02221737/2017		Import from public-domain	USDA Swine Surveillance,A.
EPI1502467	PA	United States	2018-Dec-17	EPI_ISL_366862	A/swine/North Carolina/A02427629/2018		Import from public-domain	USDA Swine Surveillance,A.
EPI1526672	PA	United States	2018-Nov-15	EPI_ISL_372383	A/swine/Illinois/A02270008/2018		Import from public-domain	USDA Swine Surveillance,A.
EPI1906879	PA	Denmark	2015-Jan-01	EPI_ISL_4081448	A/swine/Denmark/2015_20566_1p1/2015		Import from public-domain	Ryt-Hansen,P.; Krog,J.S.; Breum,S.O.; Hjulsager,C.K.; Pedersen,A.G.; Trebbien,R.; Larsen,L.E.
EPI1531321	PA	United States	2018-Oct-17	EPI_ISL_373260	A/swine/Ohio/OH18-23352-2.3/2018		Import from public-domain	Prarat,M.; Zhang,Y.; Shiplett,K.
EPI1165568	PA	United States	2017-Jul-12	EPI_ISL_296411	A/swine/Nebraska/A02218434/2017		Import from public-domain
EPI1906935	PA	Denmark	2018-Jan-01	EPI_ISL_4081462	A/swine/Denmark/2018_2957_4_1p1/2018		Import from public-domain	Ryt-Hansen,P.; Krog,J.S.; Breum,S.O.; Hjulsager,C.K.; Pedersen,A.G.; Trebbien,R.; Larsen,L.E.
EPI1493681	PA	Chile	2017-May-25	EPI_ISL_365414	A/swine/Rancagua/VN1401-2806/2017		Import from public-domain
EPI1526189	PA	United States	2018-Sep-05	EPI_ISL_372239	A/swine/Iowa/A02257203/2018		Import from public-domain	USDA Swine Surveillance,A.
EPI1906823	PA	Denmark	2018-Jan-01	EPI_ISL_4081402	A/swine/Denmark/2018_15183_3_1p1/2018		Import from public-domain	Ryt-Hansen,P.; Krog,J.S.; Breum,S.O.; Hjulsager,C.K.; Pedersen,A.G.; Trebbien,R.; Larsen,L.E.
EPI1909903	PA	United States	2016-Mar-20	EPI_ISL_4082118	A/swine/Missouri/JC5831416/2016		Import from public-domain	Bakre,A.; Jones,L.; Kyriakis,C.; Zhang,M.; Tripp,R.A.
EPI1165592	PA	United States	2017-Jul-18	EPI_ISL_296415	A/swine/Oklahoma/A01785279/2017		Import from public-domain
EPI1526195	PA	United States	2018-Sep-19	EPI_ISL_372240	A/swine/Illinois/A02257616/2018		Import from public-domain	USDA Swine Surveillance,A.
EPI899579	PA	United States	2016-Jan-07	EPI_ISL_245464	A/swine/South Dakota/A01675111/2016		Import from public-domain
EPI1098712	PA	United States	2017-May-11	EPI_ISL_284724	A/swine/Iowa/A02215363/2017		Import from public-domain
EPI1531417	PA	United States	2018-Dec-14	EPI_ISL_373356	A/swine/Ohio/OH18-27304-2.3/2018		Import from public-domain	Prarat,M.; Zhang,Y.; Shiplett,K.
EPI941358	PA	United States	2016-Jun-07	EPI_ISL_252708	A/swine/South Dakota/A01678175/2016		Import from public-domain
EPI1499160	PA	United States	2018-Oct-24	EPI_ISL_366325	A/swine/Pennsylvania/A02268135/2018		Import from public-domain	USDA Swine Surveillance,A.
EPI1526171	PA	United States	2018-Sep-17	EPI_ISL_372236	A/swine/Iowa/A02257664/2018		Import from public-domain	USDA Swine Surveillance,A.
EPI1502341	PA	United States	2018-Dec-27	EPI_ISL_366841	A/swine/Colorado/A02428130/2018		Import from public-domain	USDA Swine Surveillance,A.
EPI1502473	PA	United States	2018-Nov-15	EPI_ISL_366863	A/swine/Colorado/A01785758/2018		Import from public-domain	USDA Swine Surveillance,A.
EPI899170	PA	United States	2016-Feb-10	EPI_ISL_245347	A/swine/Illinois/A01731353/2016		Import from public-domain
EPI1493801	PA	Chile	2017-Oct-04	EPI_ISL_365444	A/swine/Melipilla/VN1401-3121/2017		Import from public-domain
EPI1167463	PA	United States	2017-Jun-14	EPI_ISL_296694	A/swine/Indiana/A02217290/2017		Import from public-domain
EPI1203318	PA	United States	2017-Oct-03	EPI_ISL_304649	A/swine/Colorado/A01785307/2017		Import from public-domain	USDA Swine Surveillance,A.
EPI1165556	PA	United States	2017-Jul-05	EPI_ISL_296409	A/swine/Pennsylvania/A02218034/2017		Import from public-domain
EPI1098724	PA	United States	2017-May-24	EPI_ISL_284726	A/swine/Illinois/A02216460/2017		Import from public-domain
EPI1165580	PA	United States	2017-Jul-25	EPI_ISL_296413	A/swine/Missouri/A02218506/2017		Import from public-domain
EPI1034686	PA	United States	2015-Oct-20	EPI_ISL_272746	A/swine/Iowa/A01746958/2015		Import from public-domain
EPI1499250	PA	United States	2018-Oct-10	EPI_ISL_366340	A/swine/Nebraska/A02267497/2018		Import from public-domain	USDA Swine Surveillance,A.
EPI1167481	PA	United States	2017-Jun-02	EPI_ISL_296697	A/swine/Nebraska/A02216637/2017		Import from public-domain
EPI1098662	PA	United States	2017-May-02	EPI_ISL_284716	A/swine/Iowa/A02215197/2017		Import from public-domain
EPI1499256	PA	United States	2018-Dec-05	EPI_ISL_366341	A/swine/Utah/A02271347/2018		Import from public-domain	USDA Swine Surveillance,A.
EPI1191077	PA	United States	2017-Sep-08	EPI_ISL_301909	A/swine/Iowa/A02221488/2017		Import from public-domain	USDA Swine Surveillance,A.
EPI1203312	PA	United States	2017-Oct-06	EPI_ISL_304648	A/swine/Illinois/A02223243/2017		Import from public-domain	USDA Swine Surveillance,A.
EPI1526732	PA	United States	2019-Jan-16	EPI_ISL_372393	A/swine/Minnesota/A01785854/2019		Import from public-domain	USDA Swine Surveillance,A.
EPI1909394	PA	United States	2020-Oct-23	EPI_ISL_4081582	A/swine/Iowa/A02524777/2020		Import from public-domain	USDA Swine Surveillance,A.; Lin,K.; Dunn,D.D.; Johnston,S.R.; Gauger,P.C.
EPI1907180	PA	Denmark	2014-Jan-01	EPI_ISL_4081568	A/swine/Denmark/2014_6252_2p1/2014		Import from public-domain	Ryt-Hansen,P.; Krog,J.S.; Breum,S.O.; Hjulsager,C.K.; Pedersen,A.G.; Trebbien,R.; Larsen,L.E.
EPI1907149	PA	Denmark	2013-Jan-01	EPI_ISL_4081560	A/swine/Denmark/2013_10_1325_5p1/2013		Import from public-domain	Ryt-Hansen,P.; Krog,J.S.; Breum,S.O.; Hjulsager,C.K.; Pedersen,A.G.; Trebbien,R.; Larsen,L.E.
EPI1907133	PA	Denmark	2015-Jan-01	EPI_ISL_4081556	A/swine/Denmark/2015_04804_3p1/2015		Import from public-domain	Ryt-Hansen,P.; Krog,J.S.; Breum,S.O.; Hjulsager,C.K.; Pedersen,A.G.; Trebbien,R.; Larsen,L.E.
EPI1907118	PA	Denmark	2017-Jan-01	EPI_ISL_4081552	A/swine/Denmark/2017_8009_3_3p1/2017		Import from public-domain	Ryt-Hansen,P.; Krog,J.S.; Breum,S.O.; Hjulsager,C.K.; Pedersen,A.G.; Trebbien,R.; Larsen,L.E.
EPI1907110	PA	Denmark	2016-Jan-01	EPI_ISL_4081550	A/swine/Denmark/2016_17110_2p1/2016		Import from public-domain	Ryt-Hansen,P.; Krog,J.S.; Breum,S.O.; Hjulsager,C.K.; Pedersen,A.G.; Trebbien,R.; Larsen,L.E.
EPI1907102	PA	Denmark	2015-Jan-01	EPI_ISL_4081548	A/swine/Denmark/2015_03627_2p1/2015		Import from public-domain	Ryt-Hansen,P.; Krog,J.S.; Breum,S.O.; Hjulsager,C.K.; Pedersen,A.G.; Trebbien,R.; Larsen,L.E.
EPI1907086	PA	Denmark	2014-Jan-01	EPI_ISL_4081544	A/swine/Denmark/2014_10_329_2p1/2014		Import from public-domain	Ryt-Hansen,P.; Krog,J.S.; Breum,S.O.; Hjulsager,C.K.; Pedersen,A.G.; Trebbien,R.; Larsen,L.E.
EPI1907078	PA	Denmark	2014-Jan-01	EPI_ISL_4081542	A/swine/Denmark/2014_10_203_1p1/2014		Import from public-domain	Ryt-Hansen,P.; Krog,J.S.; Breum,S.O.; Hjulsager,C.K.; Pedersen,A.G.; Trebbien,R.; Larsen,L.E.
EPI1907070	PA	Denmark	2015-Jan-01	EPI_ISL_4081540	A/swine/Denmark/2015_10377_1p1/2015		Import from public-domain	Ryt-Hansen,P.; Krog,J.S.; Breum,S.O.; Hjulsager,C.K.; Pedersen,A.G.; Trebbien,R.; Larsen,L.E.
EPI1907062	PA	Denmark	2017-Jan-01	EPI_ISL_4081538	A/swine/Denmark/2017_11767_4_4p1/2017		Import from public-domain	Ryt-Hansen,P.; Krog,J.S.; Breum,S.O.; Hjulsager,C.K.; Pedersen,A.G.; Trebbien,R.; Larsen,L.E.
EPI1906855	PA	Denmark	2018-Jan-01	EPI_ISL_4081420	A/swine/Denmark/2018_11980_2_1p1/2018		Import from public-domain	Ryt-Hansen,P.; Krog,J.S.; Breum,S.O.; Hjulsager,C.K.; Pedersen,A.G.; Trebbien,R.; Larsen,L.E.
EPI1906847	PA	Denmark	2018-Jan-01	EPI_ISL_4081408	A/swine/Denmark/2018_13984_3_1p1/2018		Import from public-domain	Ryt-Hansen,P.; Krog,J.S.; Breum,S.O.; Hjulsager,C.K.; Pedersen,A.G.; Trebbien,R.; Larsen,L.E.
EPI1633939	PA	United States	2019-Jun-06	EPI_ISL_372550	A/swine/Oklahoma/A02245167/2019		Import from public-domain	Swine Surveillance,A.
EPI1300133	PA	United States	2018-Jul-27	EPI_ISL_327458	A/swine/Michigan/A01104117/2018		Import from public-domain	USDA Swine Surveillance,A.
EPI1083921	PA	Canada	2016-Jan-07	EPI_ISL_282551	A/swine/Manitoba/D0437/2016		Import from public-domain	Pickett,B.; Fedorova,N.; Puri,V.; Shrivastava,S.; Amedeo,P.; Isom,R.; Hu,L.; Novotny,M.; Durbin,A.; Rocchi,I.; Williams,T.; Culhane,M.; Redies,L.; Patnayak,D.; Bao,Y.; Sanders,R.; Zhdanov,S.; Kiryutin,B.; Lipman,D.J.; Tatusova,T.; Detmer,S.
EPI1083913	PA	Canada	2016-Jan-07	EPI_ISL_282550	A/swine/Manitoba/D0436/2016		Import from public-domain	Pickett,B.; Fedorova,N.; Puri,V.; Shrivastava,S.; Amedeo,P.; Isom,R.; Hu,L.; Novotny,M.; Durbin,A.; Rocchi,I.; Williams,T.; Culhane,M.; Redies,L.; Patnayak,D.; Bao,Y.; Sanders,R.; Zhdanov,S.; Kiryutin,B.; Lipman,D.J.; Tatusova,T.; Detmer,S.
EPI1083905	PA	Canada	2016-Jan-07	EPI_ISL_282549	A/swine/Manitoba/D0435/2016		Import from public-domain	Pickett,B.; Fedorova,N.; Puri,V.; Shrivastava,S.; Amedeo,P.; Isom,R.; Hu,L.; Novotny,M.; Durbin,A.; Rocchi,I.; Williams,T.; Culhane,M.; Redies,L.; Patnayak,D.; Bao,Y.; Sanders,R.; Zhdanov,S.; Kiryutin,B.; Lipman,D.J.; Tatusova,T.; Detmer,S.
EPI1084774	PA	Canada	2016-Jan-07	EPI_ISL_282548	A/swine/Manitoba/D0434/2016		Import from public-domain	Pickett,B.; Fedorova,N.; Puri,V.; Shrivastava,S.; Amedeo,P.; Isom,R.; Hu,L.; Novotny,M.; Durbin,A.; Rocchi,I.; Williams,T.; Culhane,M.; Redies,L.; Patnayak,D.; Bao,Y.; Sanders,R.; Zhdanov,S.; Kiryutin,B.; Lipman,D.J.; Tatusova,T.; Detmer,S.
EPI1083885	PA	Canada	2016-Feb-24	EPI_ISL_282547	A/swine/Manitoba/D0409/2016		Import from public-domain	Pickett,B.; Fedorova,N.; Puri,V.; Shrivastava,S.; Amedeo,P.; Isom,R.; Hu,L.; Novotny,M.; Durbin,A.; Rocchi,I.; Williams,T.; Culhane,M.; Redies,L.; Patnayak,D.; Bao,Y.; Sanders,R.; Zhdanov,S.; Kiryutin,B.; Lipman,D.J.; Tatusova,T.; Detmer,S.
EPI1083861	PA	Canada	2016-Feb-10	EPI_ISL_282543	A/swine/Manitoba/SD0144/2016		Import from public-domain	Pickett,B.; Fedorova,N.; Puri,V.; Shrivastava,S.; Amedeo,P.; Isom,R.; Hu,L.; Novotny,M.; Durbin,A.; Rocchi,I.; Williams,T.; Culhane,M.; Redies,L.; Patnayak,D.; Bao,Y.; Sanders,R.; Zhdanov,S.; Kiryutin,B.; Lipman,D.J.; Tatusova,T.; Detmer,S.
EPI1083829	PA	Canada	2016-Jan-13	EPI_ISL_282539	A/swine/Manitoba/SD0133/2016		Import from public-domain	Pickett,B.; Fedorova,N.; Puri,V.; Shrivastava,S.; Amedeo,P.; Isom,R.; Hu,L.; Novotny,M.; Durbin,A.; Rocchi,I.; Williams,T.; Culhane,M.; Redies,L.; Patnayak,D.; Bao,Y.; Sanders,R.; Zhdanov,S.; Kiryutin,B.; Lipman,D.J.; Tatusova,T.; Detmer,S.
EPI1083795	PA	Canada	2016-Mar-16	EPI_ISL_282526	A/swine/Manitoba/SD0159/2016		Import from public-domain	Pickett,B.; Fedorova,N.; Puri,V.; Shrivastava,S.; Amedeo,P.; Isom,R.; Hu,L.; Novotny,M.; Durbin,A.; Rocchi,I.; Williams,T.; Culhane,M.; Redies,L.; Patnayak,D.; Bao,Y.; Sanders,R.; Zhdanov,S.; Kiryutin,B.; Lipman,D.J.; Tatusova,T.; Detmer,S.
EPI1083777	PA	Canada	2016-Mar-11	EPI_ISL_282524	A/swine/Saskatchewan/D0410/2016		Import from public-domain	Pickett,B.; Fedorova,N.; Puri,V.; Shrivastava,S.; Amedeo,P.; Isom,R.; Hu,L.; Novotny,M.; Durbin,A.; Rocchi,I.; Williams,T.; Culhane,M.; Redies,L.; Patnayak,D.; Bao,Y.; Sanders,R.; Zhdanov,S.; Kiryutin,B.; Lipman,D.J.; Tatusova,T.; Detmer,S.
EPI1083769	PA	Canada	2016-Mar-09	EPI_ISL_282523	A/swine/Saskatchewan/SD0155/2016		Import from public-domain	Pickett,B.; Fedorova,N.; Puri,V.; Shrivastava,S.; Amedeo,P.; Isom,R.; Hu,L.; Novotny,M.; Durbin,A.; Rocchi,I.; Williams,T.; Culhane,M.; Redies,L.; Patnayak,D.; Bao,Y.; Sanders,R.; Zhdanov,S.; Kiryutin,B.; Lipman,D.J.; Tatusova,T.; Detmer,S.
EPI1083761	PA	Canada	2016-Feb-25	EPI_ISL_282522	A/swine/Manitoba/SD0148/2016		Import from public-domain	Pickett,B.; Fedorova,N.; Puri,V.; Shrivastava,S.; Amedeo,P.; Isom,R.; Hu,L.; Novotny,M.; Durbin,A.; Rocchi,I.; Williams,T.; Culhane,M.; Redies,L.; Patnayak,D.; Bao,Y.; Sanders,R.; Zhdanov,S.; Kiryutin,B.; Lipman,D.J.; Tatusova,T.; Detmer,S.
EPI1083753	PA	Canada	2016-Feb-25	EPI_ISL_282521	A/swine/Manitoba/SD0150/2016		Import from public-domain	Pickett,B.; Fedorova,N.; Puri,V.; Shrivastava,S.; Amedeo,P.; Isom,R.; Hu,L.; Novotny,M.; Durbin,A.; Rocchi,I.; Williams,T.; Culhane,M.; Redies,L.; Patnayak,D.; Bao,Y.; Sanders,R.; Zhdanov,S.; Kiryutin,B.; Lipman,D.J.; Tatusova,T.; Detmer,S.
EPI1083703	PA	Canada	2016-Apr-21	EPI_ISL_282515	A/swine/Manitoba/D0417/2016		Import from public-domain	Pickett,B.; Fedorova,N.; Puri,V.; Shrivastava,S.; Amedeo,P.; Isom,R.; Hu,L.; Novotny,M.; Durbin,A.; Rocchi,I.; Williams,T.; Culhane,M.; Redies,L.; Patnayak,D.; Bao,Y.; Sanders,R.; Zhdanov,S.; Kiryutin,B.; Lipman,D.J.; Tatusova,T.; Detmer,S.
EPI1083695	PA	Canada	2016-Apr-13	EPI_ISL_282514	A/swine/Alberta/SD0164/2016		Import from public-domain	Pickett,B.; Fedorova,N.; Puri,V.; Shrivastava,S.; Amedeo,P.; Isom,R.; Hu,L.; Novotny,M.; Durbin,A.; Rocchi,I.; Williams,T.; Culhane,M.; Redies,L.; Patnayak,D.; Bao,Y.; Sanders,R.; Zhdanov,S.; Kiryutin,B.; Lipman,D.J.; Tatusova,T.; Detmer,S.
EPI1083687	PA	Canada	2016-Apr-13	EPI_ISL_282513	A/swine/Saskatchewan/SD0163/2016		Import from public-domain	Pickett,B.; Fedorova,N.; Puri,V.; Shrivastava,S.; Amedeo,P.; Isom,R.; Hu,L.; Novotny,M.; Durbin,A.; Rocchi,I.; Williams,T.; Culhane,M.; Redies,L.; Patnayak,D.; Bao,Y.; Sanders,R.; Zhdanov,S.; Kiryutin,B.; Lipman,D.J.; Tatusova,T.; Detmer,S.
EPI1083811	PA	Canada	2016-Apr-07	EPI_ISL_282511	A/swine/Manitoba/D0501/2016		Import from public-domain	Pickett,B.; Fedorova,N.; Puri,V.; Shrivastava,S.; Amedeo,P.; Isom,R.; Hu,L.; Novotny,M.; Durbin,A.; Rocchi,I.; Williams,T.; Culhane,M.; Redies,L.; Patnayak,D.; Bao,Y.; Sanders,R.; Zhdanov,S.; Kiryutin,B.; Lipman,D.J.; Tatusova,T.; Detmer,S.
EPI1083668	PA	Canada	2016-May-26	EPI_ISL_282510	A/swine/Manitoba/D0445/2016		Import from public-domain	Pickett,B.; Fedorova,N.; Puri,V.; Shrivastava,S.; Amedeo,P.; Isom,R.; Hu,L.; Novotny,M.; Durbin,A.; Rocchi,I.; Williams,T.; Culhane,M.; Redies,L.; Patnayak,D.; Bao,Y.; Sanders,R.; Zhdanov,S.; Kiryutin,B.; Lipman,D.J.; Tatusova,T.; Detmer,S.
EPI1083652	PA	Canada	2016-May-26	EPI_ISL_282508	A/swine/Manitoba/D0443/2016		Import from public-domain	Pickett,B.; Fedorova,N.; Puri,V.; Shrivastava,S.; Amedeo,P.; Isom,R.; Hu,L.; Novotny,M.; Durbin,A.; Rocchi,I.; Williams,T.; Culhane,M.; Redies,L.; Patnayak,D.; Bao,Y.; Sanders,R.; Zhdanov,S.; Kiryutin,B.; Lipman,D.J.; Tatusova,T.; Detmer,S.
EPI1083619	PA	Canada	2016-May-06	EPI_ISL_282504	A/swine/Manitoba/D0426/2016		Import from public-domain	Pickett,B.; Fedorova,N.; Puri,V.; Shrivastava,S.; Amedeo,P.; Isom,R.; Hu,L.; Novotny,M.; Durbin,A.; Rocchi,I.; Williams,T.; Culhane,M.; Redies,L.; Patnayak,D.; Bao,Y.; Sanders,R.; Zhdanov,S.; Kiryutin,B.; Lipman,D.J.; Tatusova,T.; Detmer,S.
EPI1083575	PA	Canada	2016-Jun-22	EPI_ISL_282498	A/swine/Manitoba/SD0170/2016		Import from public-domain	Pickett,B.; Fedorova,N.; Puri,V.; Shrivastava,S.; Amedeo,P.; Isom,R.; Hu,L.; Novotny,M.; Durbin,A.; Rocchi,I.; Williams,T.; Culhane,M.; Redies,L.; Patnayak,D.; Bao,Y.; Sanders,R.; Zhdanov,S.; Kiryutin,B.; Lipman,D.J.; Tatusova,T.; Detmer,S.
EPI1083567	PA	Canada	2016-Jun-22	EPI_ISL_282497	A/swine/Manitoba/SD0171/2016		Import from public-domain	Pickett,B.; Fedorova,N.; Puri,V.; Shrivastava,S.; Amedeo,P.; Isom,R.; Hu,L.; Novotny,M.; Durbin,A.; Rocchi,I.; Williams,T.; Culhane,M.; Redies,L.; Patnayak,D.; Bao,Y.; Sanders,R.; Zhdanov,S.; Kiryutin,B.; Lipman,D.J.; Tatusova,T.; Detmer,S.
EPI1083559	PA	Canada	2016-Jun-10	EPI_ISL_282496	A/swine/Manitoba/D0448/2016		Import from public-domain	Pickett,B.; Fedorova,N.; Puri,V.; Shrivastava,S.; Amedeo,P.; Isom,R.; Hu,L.; Novotny,M.; Durbin,A.; Rocchi,I.; Williams,T.; Culhane,M.; Redies,L.; Patnayak,D.; Bao,Y.; Sanders,R.; Zhdanov,S.; Kiryutin,B.; Lipman,D.J.; Tatusova,T.; Detmer,S.
EPI1083535	PA	Canada	2016-Jun-03	EPI_ISL_282493	A/swine/Manitoba/D0447/2016		Import from public-domain	Pickett,B.; Fedorova,N.; Puri,V.; Shrivastava,S.; Amedeo,P.; Isom,R.; Hu,L.; Novotny,M.; Durbin,A.; Rocchi,I.; Williams,T.; Culhane,M.; Redies,L.; Patnayak,D.; Bao,Y.; Sanders,R.; Zhdanov,S.; Kiryutin,B.; Lipman,D.J.; Tatusova,T.; Detmer,S.
EPI1083527	PA	Canada	2016-Jun-03	EPI_ISL_282492	A/swine/Manitoba/D0446/2016		Import from public-domain	Pickett,B.; Fedorova,N.; Puri,V.; Shrivastava,S.; Amedeo,P.; Isom,R.; Hu,L.; Novotny,M.; Durbin,A.; Rocchi,I.; Williams,T.; Culhane,M.; Redies,L.; Patnayak,D.; Bao,Y.; Sanders,R.; Zhdanov,S.; Kiryutin,B.; Lipman,D.J.; Tatusova,T.; Detmer,S.
EPI1083466	PA	Canada	2016-Aug-05	EPI_ISL_282485	A/swine/Manitoba/D0451/2016		Import from public-domain	Pickett,B.; Fedorova,N.; Puri,V.; Shrivastava,S.; Amedeo,P.; Isom,R.; Hu,L.; Novotny,M.; Durbin,A.; Rocchi,I.; Williams,T.; Culhane,M.; Redies,L.; Patnayak,D.; Bao,Y.; Sanders,R.; Zhdanov,S.; Kiryutin,B.; Lipman,D.J.; Tatusova,T.; Detmer,S.
EPI1083458	PA	Canada	2016-Aug-05	EPI_ISL_282484	A/swine/Manitoba/D0450/2016		Import from public-domain	Pickett,B.; Fedorova,N.; Puri,V.; Shrivastava,S.; Amedeo,P.; Isom,R.; Hu,L.; Novotny,M.; Durbin,A.; Rocchi,I.; Williams,T.; Culhane,M.; Redies,L.; Patnayak,D.; Bao,Y.; Sanders,R.; Zhdanov,S.; Kiryutin,B.; Lipman,D.J.; Tatusova,T.; Detmer,S.
EPI1083398	PA	Canada	2016-Sep-15	EPI_ISL_282477	A/swine/Manitoba/D0457/2016		Import from public-domain	Pickett,B.; Fedorova,N.; Puri,V.; Shrivastava,S.; Amedeo,P.; Isom,R.; Hu,L.; Novotny,M.; Durbin,A.; Rocchi,I.; Williams,T.; Culhane,M.; Redies,L.; Patnayak,D.; Bao,Y.; Sanders,R.; Zhdanov,S.; Kiryutin,B.; Lipman,D.J.; Tatusova,T.; Detmer,S.
EPI1083390	PA	Canada	2016-Sep-02	EPI_ISL_282476	A/swine/Manitoba/D0456/2016		Import from public-domain	Pickett,B.; Fedorova,N.; Puri,V.; Shrivastava,S.; Amedeo,P.; Isom,R.; Hu,L.; Novotny,M.; Durbin,A.; Rocchi,I.; Williams,T.; Culhane,M.; Redies,L.; Patnayak,D.; Bao,Y.; Sanders,R.; Zhdanov,S.; Kiryutin,B.; Lipman,D.J.; Tatusova,T.; Detmer,S.
EPI1083338	PA	Canada	2016-Oct-21	EPI_ISL_282469	A/swine/Manitoba/D0463/2016		Import from public-domain	Pickett,B.; Fedorova,N.; Puri,V.; Shrivastava,S.; Amedeo,P.; Isom,R.; Hu,L.; Novotny,M.; Durbin,A.; Rocchi,I.; Williams,T.; Culhane,M.; Redies,L.; Patnayak,D.; Bao,Y.; Sanders,R.; Zhdanov,S.; Kiryutin,B.; Lipman,D.J.; Tatusova,T.; Detmer,S.
EPI1083330	PA	Canada	2016-Oct-21	EPI_ISL_282468	A/swine/Manitoba/D0462/2016		Import from public-domain	Pickett,B.; Fedorova,N.; Puri,V.; Shrivastava,S.; Amedeo,P.; Isom,R.; Hu,L.; Novotny,M.; Durbin,A.; Rocchi,I.; Williams,T.; Culhane,M.; Redies,L.; Patnayak,D.; Bao,Y.; Sanders,R.; Zhdanov,S.; Kiryutin,B.; Lipman,D.J.; Tatusova,T.; Detmer,S.
EPI1083245	PA	Canada	2016-Nov-09	EPI_ISL_282457	A/swine/Manitoba/D0469/2016		Import from public-domain	Pickett,B.; Fedorova,N.; Puri,V.; Shrivastava,S.; Amedeo,P.; Isom,R.; Hu,L.; Novotny,M.; Durbin,A.; Rocchi,I.; Williams,T.; Culhane,M.; Redies,L.; Patnayak,D.; Bao,Y.; Sanders,R.; Zhdanov,S.; Kiryutin,B.; Lipman,D.J.; Tatusova,T.; Detmer,S.
EPI1083237	PA	Canada	2016-Nov-04	EPI_ISL_282456	A/swine/Manitoba/D0468/2016		Import from public-domain	Pickett,B.; Fedorova,N.; Puri,V.; Shrivastava,S.; Amedeo,P.; Isom,R.; Hu,L.; Novotny,M.; Durbin,A.; Rocchi,I.; Williams,T.; Culhane,M.; Redies,L.; Patnayak,D.; Bao,Y.; Sanders,R.; Zhdanov,S.; Kiryutin,B.; Lipman,D.J.; Tatusova,T.; Detmer,S.
EPI1083215	PA	Canada	2016-Dec-18	EPI_ISL_282453	A/swine/Manitoba/SD0209/2016		Import from public-domain	Pickett,B.; Fedorova,N.; Puri,V.; Shrivastava,S.; Amedeo,P.; Isom,R.; Hu,L.; Novotny,M.; Durbin,A.; Rocchi,I.; Williams,T.; Culhane,M.; Redies,L.; Patnayak,D.; Bao,Y.; Sanders,R.; Zhdanov,S.; Kiryutin,B.; Lipman,D.J.; Tatusova,T.; Detmer,S.
EPI1083207	PA	Canada	2016-Dec-22	EPI_ISL_282452	A/swine/Manitoba/SD0211/2016		Import from public-domain	Pickett,B.; Fedorova,N.; Puri,V.; Shrivastava,S.; Amedeo,P.; Isom,R.; Hu,L.; Novotny,M.; Durbin,A.; Rocchi,I.; Williams,T.; Culhane,M.; Redies,L.; Patnayak,D.; Bao,Y.; Sanders,R.; Zhdanov,S.; Kiryutin,B.; Lipman,D.J.; Tatusova,T.; Detmer,S.
EPI1083199	PA	Canada	2016-Dec-29	EPI_ISL_282451	A/swine/Manitoba/D0477/2016		Import from public-domain	Pickett,B.; Fedorova,N.; Puri,V.; Shrivastava,S.; Amedeo,P.; Isom,R.; Hu,L.; Novotny,M.; Durbin,A.; Rocchi,I.; Williams,T.; Culhane,M.; Redies,L.; Patnayak,D.; Bao,Y.; Sanders,R.; Zhdanov,S.; Kiryutin,B.; Lipman,D.J.; Tatusova,T.; Detmer,S.
EPI1083191	PA	Canada	2016-Nov-17	EPI_ISL_282450	A/swine/Manitoba/SD0202/2016		Import from public-domain	Pickett,B.; Fedorova,N.; Puri,V.; Shrivastava,S.; Amedeo,P.; Isom,R.; Hu,L.; Novotny,M.; Durbin,A.; Rocchi,I.; Williams,T.; Culhane,M.; Redies,L.; Patnayak,D.; Bao,Y.; Sanders,R.; Zhdanov,S.; Kiryutin,B.; Lipman,D.J.; Tatusova,T.; Detmer,S.
EPI1083183	PA	Canada	2016-Nov-23	EPI_ISL_282449	A/swine/Manitoba/SD0203/2016		Import from public-domain	Pickett,B.; Fedorova,N.; Puri,V.; Shrivastava,S.; Amedeo,P.; Isom,R.; Hu,L.; Novotny,M.; Durbin,A.; Rocchi,I.; Williams,T.; Culhane,M.; Redies,L.; Patnayak,D.; Bao,Y.; Sanders,R.; Zhdanov,S.; Kiryutin,B.; Lipman,D.J.; Tatusova,T.; Detmer,S.
EPI1083152	PA	United States	2017-Apr-21	EPI_ISL_282444	A/swine/North Carolina/A02214821/2017		Import from public-domain	Janas-Martindale,A.M.
EPI1083134	PA	United States	2017-Apr-19	EPI_ISL_282440	A/swine/Illinois/A02215044/2017		Import from public-domain	Janas-Martindale,A.M.
EPI1083110	PA	United States	2017-Apr-28	EPI_ISL_282436	A/swine/Iowa/A02215201/2017		Import from public-domain	Janas-Martindale,A.M.
EPI1083104	PA	United States	2017-Apr-13	EPI_ISL_282435	A/swine/Iowa/A02214623/2017		Import from public-domain	Janas-Martindale,A.M.
EPI1083074	PA	United States	2017-Apr-26	EPI_ISL_282430	A/swine/Pennsylvania/A02214908/2017		Import from public-domain	Janas-Martindale,A.M.
EPI1083159	PA	United States	2017-Apr-10	EPI_ISL_282409	A/swine/Illinois/A02214842/2017		Import from public-domain	Janas-Martindale,A.M.
EPI1034578	PA	United States	2016-Dec-28	EPI_ISL_253929	A/swine/South Carolina/A01671949/2016		Import from public-domain	Lin,K.; Zhang,J.
EPI1034692	PA	United States	2016-Dec-27	EPI_ISL_253928	A/swine/California/A01671936/2016		Import from public-domain	Lin,K.; Zhang,J.
EPI1035118	PA	United States	2016-Nov-03	EPI_ISL_245590	A/swine/North Carolina/A01668056/2016		Import from public-domain	Lin,K.; Zhang,J.
EPI1083175	PA	Canada	2016-Nov-08	EPI_ISL_282448	A/swine/Saskatchewan/SD0204/2016		Import from public-domain	Pickett,B.; Fedorova,N.; Puri,V.; Shrivastava,S.; Amedeo,P.; Isom,R.; Hu,L.; Novotny,M.; Durbin,A.; Rocchi,I.; Williams,T.; Culhane,M.; Redies,L.; Patnayak,D.; Bao,Y.; Sanders,R.; Zhdanov,S.; Kiryutin,B.; Lipman,D.J.; Tatusova,T.; Detmer,S.
EPI900418	PA	Germany	2014-Jan-01	EPI_ISL_245697	A/swine/Germany/R916/2014		Friedrich-Loeffler-Institut
EPI1551109	PA	Canada	2017-Jun-09	EPI_ISL_378658	A/swine/Alberta/SD0237/2017		Import from public-domain	Tan,G.; Pickett,B.; Fedorova,N.; Amedeo,P.; Isom,R.; Hu,L.; Christensen,J.; Miller,J.; Durbin,A.; Williams,T.; Arumemi,F.; Culhane,M.; Patnayak,D.; Smasal,L.; Detmer,S.
EPI1551093	PA	Canada	2017-Mar-22	EPI_ISL_378656	A/swine/Alberta/SD0222/2017		Import from public-domain	Tan,G.; Pickett,B.; Fedorova,N.; Amedeo,P.; Isom,R.; Hu,L.; Christensen,J.; Miller,J.; Durbin,A.; Williams,T.; Arumemi,F.; Culhane,M.; Patnayak,D.; Smasal,L.; Detmer,S.
EPI1633590	PA	United States	2016-Jul-15	EPI_ISL_399329	A/swine/Illinois/B1607DTW13/2016		Import from public-domain	Webb,A.; Lowe,J.; Kercher,L.; Mukherjee,N.; Webby,R.
EPI1633811	PA	United States	2016-Feb-25	EPI_ISL_399357	A/swine/Illinois/4B081/2016		Import from public-domain	Webb,A.; Lowe,J.; Kercher,L.; Mukherjee,N.; Webby,R.
EPI1633802	PA	United States	2016-Feb-25	EPI_ISL_399356	A/swine/Illinois/4B083/2016		Import from public-domain	Webb,A.; Lowe,J.; Kercher,L.; Mukherjee,N.; Webby,R.
EPI1633793	PA	United States	2016-Mar-24	EPI_ISL_399355	A/swine/Illinois/B1603DTW7/2016		Import from public-domain	Webb,A.; Lowe,J.; Kercher,L.; Mukherjee,N.; Webby,R.
EPI1633785	PA	United States	2016-Feb-25	EPI_ISL_399354	A/swine/Illinois/4B097/2016		Import from public-domain	Webb,A.; Lowe,J.; Kercher,L.; Mukherjee,N.; Webby,R.
EPI1633783	PA	United States	2016-Jul-15	EPI_ISL_399353	A/swine/Illinois/4B199/2016		Import from public-domain	Webb,A.; Lowe,J.; Kercher,L.; Mukherjee,N.; Webby,R.
EPI1633775	PA	United States	2016-Feb-25	EPI_ISL_399352	A/swine/Illinois/4B099/2016		Import from public-domain	Webb,A.; Lowe,J.; Kercher,L.; Mukherjee,N.; Webby,R.
EPI1633762	PA	United States	2016-Feb-25	EPI_ISL_399351	A/swine/Illinois/4B084/2016		Import from public-domain	Webb,A.; Lowe,J.; Kercher,L.; Mukherjee,N.; Webby,R.
EPI1633754	PA	United States	2016-Jul-15	EPI_ISL_399350	A/swine/Illinois/4B194/2016		Import from public-domain	Webb,A.; Lowe,J.; Kercher,L.; Mukherjee,N.; Webby,R.
EPI1633750	PA	United States	2016-Mar-24	EPI_ISL_399349	A/swine/Illinois/B1603DTW1/2016		Import from public-domain	Webb,A.; Lowe,J.; Kercher,L.; Mukherjee,N.; Webby,R.
EPI1633738	PA	United States	2016-Feb-26	EPI_ISL_399348	A/swine/Illinois/4B093/2016		Import from public-domain	Webb,A.; Lowe,J.; Kercher,L.; Mukherjee,N.; Webby,R.
EPI1633731	PA	United States	2016-Jul-15	EPI_ISL_399347	A/swine/Illinois/4B195/2016		Import from public-domain	Webb,A.; Lowe,J.; Kercher,L.; Mukherjee,N.; Webby,R.
EPI1633726	PA	United States	2016-Feb-25	EPI_ISL_399346	A/swine/Illinois/4B085/2016		Import from public-domain	Webb,A.; Lowe,J.; Kercher,L.; Mukherjee,N.; Webby,R.
EPI1633720	PA	United States	2016-Feb-25	EPI_ISL_399345	A/swine/Illinois/4B095/2016		Import from public-domain	Webb,A.; Lowe,J.; Kercher,L.; Mukherjee,N.; Webby,R.
EPI1633711	PA	United States	2016-Feb-25	EPI_ISL_399344	A/swine/Illinois/12B060/2016		Import from public-domain	Webb,A.; Lowe,J.; Kercher,L.; Mukherjee,N.; Webby,R.
EPI1633703	PA	United States	2016-Feb-25	EPI_ISL_399343	A/swine/Illinois/4B082/2016		Import from public-domain	Webb,A.; Lowe,J.; Kercher,L.; Mukherjee,N.; Webby,R.
EPI1633692	PA	United States	2016-Feb-25	EPI_ISL_399342	A/swine/Illinois/4B086/2016		Import from public-domain	Webb,A.; Lowe,J.; Kercher,L.; Mukherjee,N.; Webby,R.
EPI1633687	PA	United States	2016-Feb-25	EPI_ISL_399341	A/swine/Illinois/4B096/2016		Import from public-domain	Webb,A.; Lowe,J.; Kercher,L.; Mukherjee,N.; Webby,R.
EPI1633676	PA	United States	2016-Feb-25	EPI_ISL_399340	A/swine/Illinois/12B047/2016		Import from public-domain	Webb,A.; Lowe,J.; Kercher,L.; Mukherjee,N.; Webby,R.
EPI1633649	PA	United States	2016-Mar-24	EPI_ISL_399337	A/swine/Illinois/B1603DTW27/2016		Import from public-domain	Webb,A.; Lowe,J.; Kercher,L.; Mukherjee,N.; Webby,R.
EPI1633646	PA	United States	2016-Feb-25	EPI_ISL_399336	A/swine/Illinois/12B044/2016		Import from public-domain	Webb,A.; Lowe,J.; Kercher,L.; Mukherjee,N.; Webby,R.
EPI1633636	PA	United States	2017-Mar-24	EPI_ISL_399335	A/swine/Illinois/B1703DTW19/2017		Import from public-domain	Webb,A.; Lowe,J.; Kercher,L.; Mukherjee,N.; Webby,R.
EPI1633628	PA	United States	2016-Jul-15	EPI_ISL_399334	A/swine/Illinois/4B196/2016		Import from public-domain	Webb,A.; Lowe,J.; Kercher,L.; Mukherjee,N.; Webby,R.
EPI1633620	PA	United States	2016-Mar-24	EPI_ISL_399333	A/swine/Illinois/B1603DTW3/2016		Import from public-domain	Webb,A.; Lowe,J.; Kercher,L.; Mukherjee,N.; Webby,R.
EPI1633613	PA	United States	2016-Feb-25	EPI_ISL_399332	A/swine/Illinois/0B113/2016		Import from public-domain	Webb,A.; Lowe,J.; Kercher,L.; Mukherjee,N.; Webby,R.
EPI1633606	PA	United States	2016-Mar-24	EPI_ISL_399331	A/swine/Illinois/B1603DTW25/2016		Import from public-domain	Webb,A.; Lowe,J.; Kercher,L.; Mukherjee,N.; Webby,R.
EPI1633580	PA	United States	2016-Mar-24	EPI_ISL_399328	A/swine/Illinois/B1603DTW30/2016		Import from public-domain	Webb,A.; Lowe,J.; Kercher,L.; Mukherjee,N.; Webby,R.
EPI1633574	PA	United States	2016-Jul-15	EPI_ISL_399327	A/swine/Illinois/4B197/2016		Import from public-domain	Webb,A.; Lowe,J.; Kercher,L.; Mukherjee,N.; Webby,R.
EPI1633554	PA	United States	2016-Mar-24	EPI_ISL_399325	A/swine/Illinois/B1603DTW21/2016		Import from public-domain	Webb,A.; Lowe,J.; Kercher,L.; Friedman,K.; Webby,R.
EPI1633551	PA	United States	2016-Mar-24	EPI_ISL_399324	A/swine/Illinois/B1603DTW26/2016		Import from public-domain	Webb,A.; Lowe,J.; Kercher,L.; Mukherjee,N.; Webby,R.
EPI1633536	PA	United States	2016-Jul-15	EPI_ISL_399322	A/swine/Illinois/4B191/2016		Import from public-domain	Webb,A.; Lowe,J.; Kercher,L.; Mukherjee,N.; Webby,R.
EPI1633519	PA	United States	2016-Feb-25	EPI_ISL_399320	A/swine/Illinois/12B041/2016		Import from public-domain	Webb,A.; Lowe,J.; Kercher,L.; Mukherjee,N.; Webby,R.
EPI1633479	PA	United States	2016-Mar-24	EPI_ISL_399315	A/swine/Illinois/B1603DTW24/2016		Import from public-domain	Webb,A.; Lowe,J.; Kercher,L.; Mukherjee,N.; Webby,R.
EPI1633471	PA	United States	2016-Feb-25	EPI_ISL_399314	A/swine/Illinois/4B098/2016		Import from public-domain	Webb,A.; Lowe,J.; Kercher,L.; Mukherjee,N.; Webby,R.
EPI1083001	PA	United States	2017-Feb-13	EPI_ISL_282414	A/swine/Illinois/TM1702DTW22/2017		Import from public-domain
EPI1980831	PA	Denmark	2020-Jul-09	EPI_ISL_9606454	A/swine/Denmark/S05812-5/2020	Statens Serum Institut	Statens Serum Institute	Trebbien, Ramona; Nissen, Jakob Nybo; Hansen, Pia; Giese, Steen
EPI1980817	PA	Denmark	2021-Jul-17	EPI_ISL_9605609	A/swine/Denmark/S22282-5/2021	Statens Serum Institut	Statens Serum Institute	Trebbien,Ramona; Nissen,Jakob Nybo; Hansen, Pia; Giese, Steen
EPI1980809	PA	Denmark	2021-Jun-10	EPI_ISL_9605515	A/swine/Denmark/S20996-3/2021	Statens Serum Institut	Statens Serum Institute	Trebbien,Ramona; Nissen,Jakob Nybo; Hansen, Pia; Giese, Steen
EPI1911541	PA	Italy	2017-May-04	EPI_ISL_4083736	A/swine/Italy/17-66778-1/2017		Import from public-domain	Pastori,A.; Tassoni,L.; Fusaro,A.; Monne,I.; Cavicchio,L.; Beato,M.S.; Salviato,A.; Schivo,A.
EPI1911437	PA	Italy	2018-Dec-14	EPI_ISL_4083721	A/swine/Italy/18-170704/2018		Import from public-domain	Pastori,A.; Tassoni,L.; Fusaro,A.; Monne,I.; Cavicchio,L.; Beato,M.S.; Salviato,A.; Schivo,A.
EPI1911413	PA	Italy	2019-Sep-26	EPI_ISL_4083718	A/swine/Italy/19-125153_7/2019		Import from public-domain	Pastori,A.; Tassoni,L.; Fusaro,A.; Monne,I.; Cavicchio,L.; Beato,M.S.; Salviato,A.; Schivo,A.
EPI1911412	PA	Italy	2019-Sep-26	EPI_ISL_4083717	A/swine/Italy/19-125153_19/2019		Import from public-domain	Pastori,A.; Tassoni,L.; Fusaro,A.; Monne,I.; Cavicchio,L.; Beato,M.S.; Salviato,A.; Schivo,A.
EPI1930958	PA	United States	2021-Apr-29	EPI_ISL_4083629	A/swine/North Carolina/A02635751/2021		Import from public-domain	USDA Swine Surveillance,A.; Johnston,S.R.; Gauger,P.C.; Zhang,J.; Lin,K.
EPI1930964	PA	United States	2021-Apr-21	EPI_ISL_4083595	A/swine/Michigan/A02635726/2021		Import from public-domain	USDA Swine Surveillance,A.; Johnston,S.R.; Gauger,P.C.; Zhang,J.; Lin,K.
EPI1931066	PA	United States	2021-Apr-19	EPI_ISL_4083573	A/swine/Indiana/A02525394/2021		Import from public-domain	USDA Swine Surveillance,A.; Lin,K.; Dunn,D.D.; Johnston,S.R.; Gauger,P.C.
EPI1931054	PA	United States	2021-Apr-13	EPI_ISL_4083572	A/swine/Iowa/A02525380/2021		Import from public-domain	USDA Swine Surveillance,A.; Lin,K.; Dunn,D.D.; Johnston,S.R.; Gauger,P.C.
EPI1931030	PA	United States	2021-Apr-12	EPI_ISL_4083569	A/swine/Iowa/A02525376/2021		Import from public-domain	USDA Swine Surveillance,A.; Lin,K.; Dunn,D.D.; Johnston,S.R.; Gauger,P.C.
EPI1931102	PA	United States	2021-Apr-06	EPI_ISL_4083557	A/swine/Iowa/A02525341/2021		Import from public-domain	USDA Swine Surveillance,A.; Johnston,S.R.; Gauger,P.C.; Zhang,J.; Lin,K.
EPI1931018	PA	United States	2021-Apr-05	EPI_ISL_4083549	A/swine/Wyoming/A02525343/2021		Import from public-domain	USDA Swine Surveillance,A.; Johnston,S.R.; Gauger,P.C.; Zhang,J.; Lin,K.
EPI1912437	PA	United States	2021-Mar-30	EPI_ISL_4083495	A/swine/Missouri/A02525327/2021		Import from public-domain	USDA Swine Surveillance,A.; Johnston,S.R.; Gauger,P.C.; Zhang,J.; Lin,K.
EPI1931150	PA	United States	2021-Apr-01	EPI_ISL_4083481	A/swine/Pennsylvania/A02525330/2021		Import from public-domain	USDA Swine Surveillance,A.; Johnston,S.R.; Gauger,P.C.; Zhang,J.; Lin,K.
EPI1912401	PA	United States	2021-Mar-30	EPI_ISL_4083437	A/swine/Michigan/A02525321/2021		Import from public-domain	USDA Swine Surveillance,A.; Johnston,S.R.; Gauger,P.C.; Zhang,J.; Lin,K.
EPI1912288	PA	United States	2021-Mar-30	EPI_ISL_4083361	A/swine/Illinois/A02525322/2021		Import from public-domain	USDA Swine Surveillance,A.; Johnston,S.R.; Gauger,P.C.; Zhang,J.; Lin,K.
EPI1912276	PA	United States	2021-Mar-30	EPI_ISL_4083346	A/swine/Illinois/A02525318/2021		Import from public-domain	USDA Swine Surveillance,A.; Johnston,S.R.; Gauger,P.C.; Zhang,J.; Lin,K.
EPI1912294	PA	United States	2021-Mar-26	EPI_ISL_4082537	A/swine/Iowa/A02525309/2021		Import from public-domain	USDA Swine Surveillance,A.; Johnston,S.R.; Gauger,P.C.; Zhang,J.; Lin,K.
EPI1912258	PA	United States	2021-Mar-23	EPI_ISL_4082404	A/swine/Utah/A02525294/2021		Import from public-domain	USDA Swine Surveillance,A.; Johnston,S.R.; Gauger,P.C.; Zhang,J.; Lin,K.
EPI1911809	PA	United States	2021-Feb-15	EPI_ISL_4082174	A/swine/Minnesota/A02245884/2021		Import from public-domain	Swine Surveillance,A.
EPI1912330	PA	United States	2021-Mar-03	EPI_ISL_4082170	A/swine/Missouri/A02525232/2021		Import from public-domain	USDA Swine Surveillance,A.; Johnston,S.R.; Gauger,P.C.; Zhang,J.; Lin,K.
EPI1909598	PA	United States	2020-Sep-04	EPI_ISL_707332	A/swine/Minnesota/A02245710/2020		Import from public-domain	Swine Surveillance,A.
EPI1909538	PA	United States	2020-Sep-21	EPI_ISL_707325	A/swine/Kansas/A02245718/2020		Import from public-domain	Swine Surveillance,A.
EPI1909304	PA	United States	2020-Aug-26	EPI_ISL_707315	A/swine/Iowa/A02524574/2020		Import from public-domain	USDA Swine Surveillance,A.; Lin,K.; Dunn,D.D.; Johnston,S.R.; Gauger,P.C.
EPI1909268	PA	United States	2020-Sep-09	EPI_ISL_707312	A/swine/Michigan/A02524622/2020		Import from public-domain	USDA Swine Surveillance,A.; Lin,K.; Dunn,D.D.; Johnston,S.R.; Gauger,P.C.
EPI1909262	PA	United States	2020-Sep-01	EPI_ISL_707309	A/swine/Oklahoma/A02524604/2020		Import from public-domain	USDA Swine Surveillance,A.; Lin,K.; Dunn,D.D.; Johnston,S.R.; Gauger,P.C.
EPI1909125	PA	United States	2020-Sep-08	EPI_ISL_707295	A/swine/Iowa/A02524602/2020		Import from public-domain	USDA Swine Surveillance,A.; Lin,K.; Dunn,D.D.; Johnston,S.R.; Gauger,P.C.
EPI1909137	PA	United States	2020-Aug-25	EPI_ISL_707268	A/swine/Iowa/A02524565/2020		Import from public-domain	USDA Swine Surveillance,A.; Lin,K.; Dunn,D.D.; Johnston,S.R.; Gauger,P.C.
EPI1909442	PA	United States	2020-Aug-12	EPI_ISL_707234	A/swine/Iowa/A02524534/2020		Import from public-domain	USDA Swine Surveillance,A.; Lin,K.; Dunn,D.D.; Johnston,S.R.; Gauger,P.C.
EPI1909256	PA	United States	2020-Aug-14	EPI_ISL_707229	A/swine/North Carolina/A02524540/2020		Import from public-domain	USDA Swine Surveillance,A.; Lin,K.; Dunn,D.D.; Johnston,S.R.; Gauger,P.C.
EPI1908210	PA	United States	2020-Jul-30	EPI_ISL_707220	A/swine/Minnesota/A02245706/2020		Import from public-domain	Swine Surveillance,A.
EPI1832733	PA	Denmark	2018-Sep-20	EPI_ISL_707213	A/swine/Denmark/18-13002-80_PA/2018		Import from public-domain	Bhatta,T.R.; Ryt-Hansen,P.; Nielsen,J.P.; Larsen,L.E.; Larsen,I.; Chamings,A.; Goecke,N.B.; Alexandersen,S.
EPI1832725	PA	Denmark	2018-Sep-20	EPI_ISL_707205	A/swine/Denmark/18-13002-73_PA/2018		Import from public-domain	Bhatta,T.R.; Ryt-Hansen,P.; Nielsen,J.P.; Larsen,L.E.; Larsen,I.; Chamings,A.; Goecke,N.B.; Alexandersen,S.
EPI1832717	PA	Denmark	2018-Jun-07	EPI_ISL_707197	A/swine/Denmark/18-7948-60_PA/2018		Import from public-domain	Bhatta,T.R.; Ryt-Hansen,P.; Nielsen,J.P.; Larsen,L.E.; Larsen,I.; Chamings,A.; Goecke,N.B.; Alexandersen,S.
EPI1832709	PA	Denmark	2018-Jun-07	EPI_ISL_707189	A/swine/Denmark/18-7948-51_PA/2018		Import from public-domain	Bhatta,T.R.; Ryt-Hansen,P.; Nielsen,J.P.; Larsen,L.E.; Larsen,I.; Chamings,A.; Goecke,N.B.; Alexandersen,S.
EPI1832701	PA	Denmark	2018-May-24	EPI_ISL_707181	A/swine/Denmark/18-7305-75_PA/2018		Import from public-domain	Bhatta,T.R.; Ryt-Hansen,P.; Nielsen,J.P.; Larsen,L.E.; Larsen,I.; Chamings,A.; Goecke,N.B.; Alexandersen,S.
EPI1832693	PA	Denmark	2018-May-15	EPI_ISL_707173	A/swine/Denmark/18-6754-98_PA/2018		Import from public-domain	Bhatta,T.R.; Ryt-Hansen,P.; Nielsen,J.P.; Larsen,L.E.; Larsen,I.; Chamings,A.; Goecke,N.B.; Alexandersen,S.
EPI1832685	PA	Denmark	2018-May-07	EPI_ISL_707165	A/swine/Denmark/18-6662-146_PA/2018		Import from public-domain	Bhatta,T.R.; Ryt-Hansen,P.; Nielsen,J.P.; Larsen,L.E.; Larsen,I.; Chamings,A.; Goecke,N.B.; Alexandersen,S.
EPI1832677	PA	Denmark	2018-May-07	EPI_ISL_707157	A/swine/Denmark/18-6662-131_PA/2018		Import from public-domain	Bhatta,T.R.; Ryt-Hansen,P.; Nielsen,J.P.; Larsen,L.E.; Larsen,I.; Chamings,A.; Goecke,N.B.; Alexandersen,S.
EPI1832669	PA	Denmark	2018-May-07	EPI_ISL_707149	A/swine/Denmark/18-6662-92_PA/2018		Import from public-domain	Bhatta,T.R.; Ryt-Hansen,P.; Nielsen,J.P.; Larsen,L.E.; Larsen,I.; Chamings,A.; Goecke,N.B.; Alexandersen,S.
EPI1832661	PA	Denmark	2018-May-07	EPI_ISL_707141	A/swine/Denmark/18-6662-74_PA/2018		Import from public-domain	Bhatta,T.R.; Ryt-Hansen,P.; Nielsen,J.P.; Larsen,L.E.; Larsen,I.; Chamings,A.; Goecke,N.B.; Alexandersen,S.
EPI1832653	PA	Denmark	2018-May-07	EPI_ISL_707133	A/swine/Denmark/18-6662-26_PA/2018		Import from public-domain	Bhatta,T.R.; Ryt-Hansen,P.; Nielsen,J.P.; Larsen,L.E.; Larsen,I.; Chamings,A.; Goecke,N.B.; Alexandersen,S.
EPI1908603	PA	United States	2020-Jul-23	EPI_ISL_707122	A/swine/Missouri/A02524523/2020		Import from public-domain	USDA Swine Surveillance,A.; Johnston,S.R.; Gauger,P.C.; Zhang,J.; Lin,K.
EPI1908775	PA	United States	2020-Jul-31	EPI_ISL_707120	A/swine/Illinois/A02524514/2020		Import from public-domain	USDA Swine Surveillance,A.; Lin,K.; Dunn,D.D.; Johnston,S.R.; Gauger,P.C.
EPI1908757	PA	United States	2020-Jul-30	EPI_ISL_707118	A/swine/Iowa/A02524511/2020		Import from public-domain	USDA Swine Surveillance,A.; Lin,K.; Dunn,D.D.; Johnston,S.R.; Gauger,P.C.
EPI1908727	PA	United States	2020-Jul-30	EPI_ISL_707117	A/swine/Iowa/A02524503/2020		Import from public-domain	USDA Swine Surveillance,A.; Lin,K.; Dunn,D.D.; Johnston,S.R.; Gauger,P.C.
EPI1831998	PA	United States	2018-Jun-07	EPI_ISL_707039	A/swine/Iowa/18TOSU0476/2018		Import from public-domain	Vincent,A.; Bowman,A.; RamboMartin,B.; Wentworth,D.; Neuhaus,E.; Nolting,J.; Barnes,J.; Wilson,M.; Keller,M.; Nelson,S.; Lauterbach,S.; Anderson,T.; Davis,T.; Bagal,U.; Jang,Y.
EPI1831944	PA	United States	2018-Jun-07	EPI_ISL_707031	A/swine/Iowa/18TOSU0594/2018		Import from public-domain	Vincent,A.; Bowman,A.; RamboMartin,B.; Wentworth,D.; Neuhaus,E.; Nolting,J.; Barnes,J.; Wilson,M.; Keller,M.; Nelson,S.; Lauterbach,S.; Anderson,T.; Davis,T.; Bagal,U.; Jang,Y.
EPI1831931	PA	United States	2018-Jun-07	EPI_ISL_707029	A/swine/Iowa/18TOSU0526/2018		Import from public-domain	Vincent,A.; Bowman,A.; RamboMartin,B.; Wentworth,D.; Neuhaus,E.; Nolting,J.; Barnes,J.; Wilson,M.; Keller,M.; Nelson,S.; Lauterbach,S.; Anderson,T.; Davis,T.; Bagal,U.; Jang,Y.
EPI1908186	PA	United States	2020-Jul-16	EPI_ISL_707022	A/swine/Indiana/A01812309/2020		Import from public-domain	Chan,A.
EPI1908347	PA	United States	2020-Jul-02	EPI_ISL_707021	A/swine/Minnesota/A02245679/2020		Import from public-domain	Swine Surveillance,A.
EPI1908180	PA	United States	2020-Jul-02	EPI_ISL_707017	A/swine/Kansas/A02245678/2020		Import from public-domain	Swine Surveillance,A.
EPI1908673	PA	United States	2020-Jul-10	EPI_ISL_706412	A/swine/Iowa/A02524493/2020		Import from public-domain	USDA Swine Surveillance,A.; Lin,K.; Dunn,D.D.; Johnston,S.R.; Gauger,P.C.
EPI1908745	PA	United States	2020-Jul-17	EPI_ISL_706355	A/swine/Michigan/A02524496/2020		Import from public-domain	USDA Swine Surveillance,A.; Lin,K.; Dunn,D.D.; Johnston,S.R.; Gauger,P.C.
EPI1908751	PA	United States	2020-Jun-26	EPI_ISL_700962	A/swine/Illinois/A02524473/2020		Import from public-domain	USDA Swine Surveillance,A.; Lin,K.; Dunn,D.D.; Johnston,S.R.; Gauger,P.C.
EPI1908739	PA	United States	2020-Jul-01	EPI_ISL_700961	A/swine/South Dakota/A02524468/2020		Import from public-domain	USDA Swine Surveillance,A.; Lin,K.; Dunn,D.D.; Johnston,S.R.; Gauger,P.C.
EPI1908627	PA	United States	2020-Jul-01	EPI_ISL_700960	A/swine/Iowa/A02524469/2020		Import from public-domain	USDA Swine Surveillance,A.; Lin,K.; Dunn,D.D.; Johnston,S.R.; Gauger,P.C.
EPI1908204	PA	United States	2020-Jun-30	EPI_ISL_700958	A/swine/Missouri/A02524470/2020		Import from public-domain	USDA Swine Surveillance,A.; Lin,K.; Dunn,D.D.; Johnston,S.R.; Gauger,P.C.
EPI1829641	PA	Brazil	2015-Oct-01	EPI_ISL_700770	A/swine/Brazil/223_15-1/2015		Import from public-domain	Schaefer,R.; Gava,D.; Cantao,M.E.
EPI1829633	PA	Brazil	2014-Nov-01	EPI_ISL_700769	A/swine/Brazil/213_14-8/2014		Import from public-domain	Schaefer,R.; Gava,D.; Cantao,M.E.
EPI1829625	PA	Brazil	2013-Dec-01	EPI_ISL_700768	A/swine/Brazil/183_13-4/2013		Import from public-domain	Schaefer,R.; Gava,D.; Cantao,M.E.
EPI1829609	PA	Brazil	2015-Apr-01	EPI_ISL_700766	A/swine/Brazil/065_15-2/2015		Import from public-domain	Schaefer,R.; Gava,D.; Cantao,M.E.
EPI1829553	PA	Brazil	2015-Feb-01	EPI_ISL_700759	A/swine/Brazil/028_15-2/2015		Import from public-domain	Schaefer,R.; Gava,D.; Cantao,M.E.
EPI1829545	PA	Brazil	2015-Feb-01	EPI_ISL_700758	A/swine/Brazil/028_15-1/2015		Import from public-domain	Schaefer,R.; Gava,D.; Cantao,M.E.
EPI1909160	PA	United States	2020-Oct-13	EPI_ISL_697756	A/swine/Iowa/A02524736/2020		Import from public-domain	USDA Swine Surveillance,A.; Lin,K.; Dunn,D.D.; Johnston,S.R.; Gauger,P.C.
EPI1909466	PA	United States	2020-Oct-07	EPI_ISL_697747	A/swine/Oklahoma/A02245735/2020		Import from public-domain	Swine Surveillance,A.
EPI1909406	PA	United States	2020-Oct-09	EPI_ISL_697744	A/swine/Minnesota/A02245741/2020		Import from public-domain	Swine Surveillance,A.
EPI1909478	PA	United States	2020-Oct-06	EPI_ISL_697663	A/swine/Colorado/A02245733/2020		Import from public-domain	Swine Surveillance,A.
EPI1909502	PA	United States	2020-Sep-28	EPI_ISL_697656	A/swine/Minnesota/A02245719/2020		Import from public-domain	Swine Surveillance,A.
EPI1909334	PA	United States	2020-Sep-29	EPI_ISL_697652	A/swine/Iowa/A02524677/2020		Import from public-domain	USDA Swine Surveillance,A.; Johnston,S.R.; Gauger,P.C.; Zhang,J.; Lin,K.
EPI1909202	PA	United States	2020-Sep-25	EPI_ISL_697644	A/swine/Iowa/A02524669/2020		Import from public-domain	USDA Swine Surveillance,A.; Johnston,S.R.; Gauger,P.C.; Zhang,J.; Lin,K.
EPI1909460	PA	United States	2020-Sep-28	EPI_ISL_697642	A/swine/Illinois/A02524676/2020		Import from public-domain	USDA Swine Surveillance,A.; Johnston,S.R.; Gauger,P.C.; Zhang,J.; Lin,K.
EPI1909514	PA	United States	2020-Sep-18	EPI_ISL_697537	A/swine/Ohio/A02524643/2020		Import from public-domain	USDA Swine Surveillance,A.; Lin,K.; Dunn,D.D.; Johnston,S.R.; Gauger,P.C.
EPI1909196	PA	United States	2020-Sep-17	EPI_ISL_697532	A/swine/Iowa/A02524640/2020		Import from public-domain	USDA Swine Surveillance,A.; Lin,K.; Dunn,D.D.; Johnston,S.R.; Gauger,P.C.
EPI1788127	PA	China	2015-Jan-16	EPI_ISL_505451	A/swine/Liaoning/SY401/2015		Import from public-domain	Xu,C.; Xu,B.; Wu,Y.; Yang,S.; Jia,Y.; Liang,W.; Yang,D.; He,L.; Zhu,W.; Chen,Y.; Yang,H.; Yu,B.; Wang,D.; Qiao,C.; Chen,H.
EPI1788119	PA	China	2015-Jan-16	EPI_ISL_505450	A/swine/Liaoning/SY349/2015		Import from public-domain	Xu,C.; Xu,B.; Wu,Y.; Yang,S.; Jia,Y.; Liang,W.; Yang,D.; He,L.; Zhu,W.; Chen,Y.; Yang,H.; Yu,B.; Wang,D.; Qiao,C.; Chen,H.
EPI1788063	PA	China	2016-Nov-26	EPI_ISL_505443	A/swine/Liaoning/FX224/2016		Import from public-domain	Xu,C.; Xu,B.; Wu,Y.; Yang,S.; Jia,Y.; Liang,W.; Yang,D.; He,L.; Zhu,W.; Chen,Y.; Yang,H.; Yu,B.; Wang,D.; Qiao,C.; Chen,H.
EPI1788015	PA	China	2015-Dec-18	EPI_ISL_505437	A/swine/Liaoning/DD61/2015		Import from public-domain	Xu,C.; Xu,B.; Wu,Y.; Yang,S.; Jia,Y.; Liang,W.; Yang,D.; He,L.; Zhu,W.; Chen,Y.; Yang,H.; Yu,B.; Wang,D.; Qiao,C.; Chen,H.
EPI1787810	PA	Germany	2015-Sep-25	EPI_ISL_505350	A/swine/Bakum/22208-6/2015		Import from public-domain	Duerrwald,R.; Groth,M.; Krumbholz,A.; Lange,J.; Philipps,A.; Zell,R.
EPI1787802	PA	Germany	2015-Sep-15	EPI_ISL_505349	A/swine/Dinklage/22165-1/2015		Import from public-domain	Duerrwald,R.; Groth,M.; Krumbholz,A.; Lange,J.; Philipps,A.; Zell,R.
EPI1787794	PA	Germany	2015-Aug-10	EPI_ISL_505348	A/swine/Goldenbeck/22011/2015		Import from public-domain	Duerrwald,R.; Groth,M.; Krumbholz,A.; Lange,J.; Philipps,A.; Zell,R.
EPI1787778	PA	Germany	2015-Jul-21	EPI_ISL_505346	A/swine/Steinfeld/21926/2015		Import from public-domain	Duerrwald,R.; Groth,M.; Krumbholz,A.; Lange,J.; Philipps,A.; Zell,R.
EPI1787762	PA	Germany	2015-Jun-01	EPI_ISL_505344	A/swine/IVD/21762/2015		Import from public-domain	Duerrwald,R.; Groth,M.; Krumbholz,A.; Lange,J.; Philipps,A.; Zell,R.
EPI1787738	PA	Germany	2015-Mar-31	EPI_ISL_505341	A/swine/Voltlage/21525/2015		Import from public-domain	Duerrwald,R.; Groth,M.; Krumbholz,A.; Lange,J.; Philipps,A.; Zell,R.
EPI1787722	PA	Germany	2015-Feb-26	EPI_ISL_505339	A/swine/Melle/21360/2015		Import from public-domain	Duerrwald,R.; Groth,M.; Krumbholz,A.; Lange,J.; Philipps,A.; Zell,R.
EPI1787714	PA	Germany	2015-Feb-20	EPI_ISL_505338	A/swine/Damme/21342/2015		Import from public-domain	Duerrwald,R.; Groth,M.; Krumbholz,A.; Lange,J.; Philipps,A.; Zell,R.
EPI1787706	PA	Germany	2015-Feb-20	EPI_ISL_505337	A/swine/Emstek/21332/2015		Import from public-domain	Duerrwald,R.; Groth,M.; Krumbholz,A.; Lange,J.; Philipps,A.; Zell,R.
EPI1787682	PA	Germany	2015-Jan-05	EPI_ISL_505334	A/swine/Bad Wuennenberg/21155/2015		Import from public-domain	Duerrwald,R.; Groth,M.; Krumbholz,A.; Lange,J.; Philipps,A.; Zell,R.
EPI1787666	PA	Netherlands	2014-Dec-09	EPI_ISL_505332	A/swine/Sellingen/21094/2014		Import from public-domain	Duerrwald,R.; Groth,M.; Krumbholz,A.; Lange,J.; Philipps,A.; Zell,R.
EPI1787650	PA	Germany	2014-Dec-06	EPI_ISL_505330	A/swine/Ergersheim/21064/2014		Import from public-domain	Duerrwald,R.; Groth,M.; Krumbholz,A.; Lange,J.; Philipps,A.; Zell,R.
EPI1787642	PA	Germany	2014-Dec-04	EPI_ISL_505329	A/swine/Steinfeld/21047/2014		Import from public-domain	Duerrwald,R.; Groth,M.; Krumbholz,A.; Lange,J.; Philipps,A.; Zell,R.
EPI1787618	PA	Germany	2014-Nov-17	EPI_ISL_505326	A/swine/Neuenkirchen/20946/2014		Import from public-domain	Duerrwald,R.; Groth,M.; Krumbholz,A.; Lange,J.; Philipps,A.; Zell,R.
EPI1787610	PA	Germany	2014-Oct-30	EPI_ISL_505325	A/swine/Garrel/20866/2014		Import from public-domain	Duerrwald,R.; Groth,M.; Krumbholz,A.; Lange,J.; Philipps,A.; Zell,R.
EPI1787594	PA	Germany	2014-Oct-13	EPI_ISL_505323	A/swine/Lienen/20791/2014		Import from public-domain	Duerrwald,R.; Groth,M.; Krumbholz,A.; Lange,J.; Philipps,A.; Zell,R.
EPI1787586	PA	Germany	2014-Oct-10	EPI_ISL_505322	A/swine/Duelmen/20731/2014		Import from public-domain	Duerrwald,R.; Groth,M.; Krumbholz,A.; Lange,J.; Philipps,A.; Zell,R.
EPI1787578	PA	Germany	2014-Sep-11	EPI_ISL_505321	A/swine/Glandorf/20617/2014		Import from public-domain	Duerrwald,R.; Groth,M.; Krumbholz,A.; Lange,J.; Philipps,A.; Zell,R.
EPI1787570	PA	Germany	2014-Aug-25	EPI_ISL_505320	A/swine/Dissen/20532/2014		Import from public-domain	Duerrwald,R.; Groth,M.; Krumbholz,A.; Lange,J.; Philipps,A.; Zell,R.
EPI1787554	PA	Germany	2014-Aug-15	EPI_ISL_505318	A/swine/Hoyerhagen/20485/2014		Import from public-domain	Duerrwald,R.; Groth,M.; Krumbholz,A.; Lange,J.; Philipps,A.; Zell,R.
EPI1787506	PA	Denmark	2014-Mar-21	EPI_ISL_505312	A/swine/Fjerritslev/19884-P5/2014		Import from public-domain	Duerrwald,R.; Groth,M.; Krumbholz,A.; Lange,J.; Philipps,A.; Zell,R.
EPI1787498	PA	Denmark	2014-Mar-21	EPI_ISL_505311	A/swine/Fjerritslev/19884-P4/2014		Import from public-domain	Duerrwald,R.; Groth,M.; Krumbholz,A.; Lange,J.; Philipps,A.; Zell,R.
EPI1787490	PA	Germany	2014-Mar-17	EPI_ISL_505310	A/swine/Glandorf/19882/2014		Import from public-domain	Duerrwald,R.; Groth,M.; Krumbholz,A.; Lange,J.; Philipps,A.; Zell,R.
EPI1787466	PA	Germany	2014-Feb-06	EPI_ISL_505307	A/swine/Meschede/19664/2014		Import from public-domain	Duerrwald,R.; Groth,M.; Krumbholz,A.; Lange,J.; Philipps,A.; Zell,R.
EPI1787450	PA	Germany	2014-Jan-27	EPI_ISL_505305	A/swine/Enger/19572/2014		Import from public-domain	Duerrwald,R.; Groth,M.; Krumbholz,A.; Lange,J.; Philipps,A.; Zell,R.
EPI1787442	PA	Germany	2014-Jan-20	EPI_ISL_505304	A/swine/Schoeppingen/19519/2014		Import from public-domain	Duerrwald,R.; Groth,M.; Krumbholz,A.; Lange,J.; Philipps,A.; Zell,R.
EPI1787426	PA	Germany	2013-Dec-12	EPI_ISL_505302	A/swine/Ennigerloh/19386/2013		Import from public-domain	Duerrwald,R.; Groth,M.; Krumbholz,A.; Lange,J.; Philipps,A.; Zell,R.
EPI1787418	PA	Netherlands	2013-Dec-10	EPI_ISL_505301	A/swine/Sellingen/19342/2013		Import from public-domain	Duerrwald,R.; Groth,M.; Krumbholz,A.; Lange,J.; Philipps,A.; Zell,R.
EPI1787410	PA	Germany	2013-Dec-03	EPI_ISL_505300	A/swine/Melle/19313/2013		Import from public-domain	Duerrwald,R.; Groth,M.; Krumbholz,A.; Lange,J.; Philipps,A.; Zell,R.
EPI1787402	PA	Germany	2013-Dec-05	EPI_ISL_505299	A/swine/Coesfeld/19310/2013		Import from public-domain	Duerrwald,R.; Groth,M.; Krumbholz,A.; Lange,J.; Philipps,A.; Zell,R.
EPI1787394	PA	Germany	2013-Nov-30	EPI_ISL_505298	A/swine/Boesel/19297/2013		Import from public-domain	Duerrwald,R.; Groth,M.; Krumbholz,A.; Lange,J.; Philipps,A.; Zell,R.
EPI1787378	PA	Germany	2013-Nov-25	EPI_ISL_505296	A/swine/Steinfurt/19271/2013		Import from public-domain	Duerrwald,R.; Groth,M.; Krumbholz,A.; Lange,J.; Philipps,A.; Zell,R.
EPI1787370	PA	Germany	2013-Nov-25	EPI_ISL_505295	A/swine/Greven/19241/2013		Import from public-domain	Duerrwald,R.; Groth,M.; Krumbholz,A.; Lange,J.; Philipps,A.; Zell,R.
EPI1787354	PA	Germany	2013-Nov-19	EPI_ISL_505293	A/swine/Luedinghausen/19205/2013		Import from public-domain	Duerrwald,R.; Groth,M.; Krumbholz,A.; Lange,J.; Philipps,A.; Zell,R.
EPI1787346	PA	Germany	2013-Nov-14	EPI_ISL_505292	A/swine/Dahl/19202/2013		Import from public-domain	Duerrwald,R.; Groth,M.; Krumbholz,A.; Lange,J.; Philipps,A.; Zell,R.
EPI1787322	PA	Germany	2013-Oct-28	EPI_ISL_505289	A/swine/Boesel/19053/2013		Import from public-domain	Duerrwald,R.; Groth,M.; Krumbholz,A.; Lange,J.; Philipps,A.; Zell,R.
EPI1787314	PA	Germany	2013-Oct-01	EPI_ISL_505288	A/swine/Damme/18823/2013		Import from public-domain	Duerrwald,R.; Groth,M.; Krumbholz,A.; Lange,J.; Philipps,A.; Zell,R.
EPI1787306	PA	Germany	2013-Oct-01	EPI_ISL_505287	A/swine/Bad Iburg/18808/2013		Import from public-domain	Duerrwald,R.; Groth,M.; Krumbholz,A.; Lange,J.; Philipps,A.; Zell,R.
EPI1787298	PA	Germany	2013-Sep-16	EPI_ISL_505286	A/swine/Meppen/18613/2013		Import from public-domain	Duerrwald,R.; Groth,M.; Krumbholz,A.; Lange,J.; Philipps,A.; Zell,R.
EPI1787282	PA	Germany	2013-Sep-09	EPI_ISL_505284	A/swine/Ahaus/18543/2013		Import from public-domain	Duerrwald,R.; Groth,M.; Krumbholz,A.; Lange,J.; Philipps,A.; Zell,R.
EPI1787274	PA	Germany	2013-Aug-16	EPI_ISL_505283	A/swine/Calhorn/18417/2013		Import from public-domain	Duerrwald,R.; Groth,M.; Krumbholz,A.; Lange,J.; Philipps,A.; Zell,R.
EPI1787266	PA	Germany	2013-Jul-23	EPI_ISL_505282	A/swine/Ostercappeln/18296/2013		Import from public-domain	Duerrwald,R.; Groth,M.; Krumbholz,A.; Lange,J.; Philipps,A.; Zell,R.
EPI1787258	PA	Germany	2013-Jul-11	EPI_ISL_505281	A/swine/Melle/18227/2013		Import from public-domain	Duerrwald,R.; Groth,M.; Krumbholz,A.; Lange,J.; Philipps,A.; Zell,R.
EPI1787250	PA	Germany	2013-Jun-13	EPI_ISL_505280	A/swine/Warendorf/18033/2013		Import from public-domain	Duerrwald,R.; Groth,M.; Krumbholz,A.; Lange,J.; Philipps,A.; Zell,R.
EPI1787234	PA	Germany	2013-May-24	EPI_ISL_505278	A/swine/Plettenberg/17952/2013		Import from public-domain	Duerrwald,R.; Groth,M.; Krumbholz,A.; Lange,J.; Philipps,A.; Zell,R.
EPI1787218	PA	Germany	2013-May-07	EPI_ISL_505276	A/swine/Heek/17810/2013		Import from public-domain	Duerrwald,R.; Groth,M.; Krumbholz,A.; Lange,J.; Philipps,A.; Zell,R.
EPI1787202	PA	Germany	2013-Apr-29	EPI_ISL_505274	A/swine/Visbek/17760/2013		Import from public-domain	Duerrwald,R.; Groth,M.; Krumbholz,A.; Lange,J.; Philipps,A.; Zell,R.
EPI1787178	PA	Germany	2013-Mar-20	EPI_ISL_505271	A/swine/Neuboerger/17504/2013		Import from public-domain	Duerrwald,R.; Groth,M.; Krumbholz,A.; Lange,J.; Philipps,A.; Zell,R.
EPI1787170	PA	Germany	2013-Mar-20	EPI_ISL_505270	A/swine/Messingen/17501/2013		Import from public-domain	Duerrwald,R.; Groth,M.; Krumbholz,A.; Lange,J.; Philipps,A.; Zell,R.
EPI1787162	PA	Germany	2013-Mar-21	EPI_ISL_505269	A/swine/Bakum/17496/2013		Import from public-domain	Duerrwald,R.; Groth,M.; Krumbholz,A.; Lange,J.; Philipps,A.; Zell,R.
EPI1787154	PA	Germany	2013-Mar-01	EPI_ISL_505268	A/swine/Cloppenburg/17355/2013		Import from public-domain	Duerrwald,R.; Groth,M.; Krumbholz,A.; Lange,J.; Philipps,A.; Zell,R.
EPI1787146	PA	Germany	2013-Mar-01	EPI_ISL_505267	A/swine/Hilgermissen/17337/2013		Import from public-domain	Duerrwald,R.; Groth,M.; Krumbholz,A.; Lange,J.; Philipps,A.; Zell,R.
EPI1787138	PA	Germany	2013-Feb-22	EPI_ISL_505266	A/swine/Eslohe/17297/2013		Import from public-domain	Duerrwald,R.; Groth,M.; Krumbholz,A.; Lange,J.; Philipps,A.; Zell,R.
EPI1787130	PA	Germany	2013-Jan-25	EPI_ISL_505265	A/swine/Heek/17106/2013		Import from public-domain	Duerrwald,R.; Groth,M.; Krumbholz,A.; Lange,J.; Philipps,A.; Zell,R.
EPI1787122	PA	Germany	2013-Jan-21	EPI_ISL_505264	A/swine/Nechtelsen/17056/2013		Import from public-domain	Duerrwald,R.; Groth,M.; Krumbholz,A.; Lange,J.; Philipps,A.; Zell,R.
EPI1787114	PA	Germany	2012-Dec-13	EPI_ISL_505263	A/swine/Steinfeld/16807/2012		Import from public-domain	Duerrwald,R.; Groth,M.; Krumbholz,A.; Lange,J.; Philipps,A.; Zell,R.
EPI1787098	PA	Germany	2012-Dec-12	EPI_ISL_505261	A/swine/Lehe/16786/2012		Import from public-domain	Duerrwald,R.; Groth,M.; Krumbholz,A.; Lange,J.; Philipps,A.; Zell,R.
EPI1787090	PA	Germany	2012-Dec-11	EPI_ISL_505260	A/swine/Rheine/16784/2012		Import from public-domain	Duerrwald,R.; Groth,M.; Krumbholz,A.; Lange,J.; Philipps,A.; Zell,R.
EPI1787082	PA	Germany	2012-Dec-06	EPI_ISL_505259	A/swine/Bocholt/16752/2012		Import from public-domain	Duerrwald,R.; Groth,M.; Krumbholz,A.; Lange,J.; Philipps,A.; Zell,R.
EPI1787074	PA	Germany	2012-Dec-06	EPI_ISL_505258	A/swine/Steinfeld/16722/2012		Import from public-domain	Duerrwald,R.; Groth,M.; Krumbholz,A.; Lange,J.; Philipps,A.; Zell,R.
EPI1787050	PA	Germany	2012-Jun-29	EPI_ISL_505255	A/swine/Lippstadt/15536/2012		Import from public-domain	Duerrwald,R.; Groth,M.; Krumbholz,A.; Lange,J.; Philipps,A.; Zell,R.
EPI1787034	PA	Germany	2012-May-25	EPI_ISL_505253	A/swine/Eslohe/15423/2012		Import from public-domain	Duerrwald,R.; Groth,M.; Krumbholz,A.; Lange,J.; Philipps,A.; Zell,R.
EPI1787026	PA	Germany	2012-May-30	EPI_ISL_505252	A/swine/Ibbenbueren/15398/2012		Import from public-domain	Duerrwald,R.; Groth,M.; Krumbholz,A.; Lange,J.; Philipps,A.; Zell,R.
EPI1787002	PA	Germany	2012-May-10	EPI_ISL_505249	A/swine/Melle/15330/2012		Import from public-domain	Duerrwald,R.; Groth,M.; Krumbholz,A.; Lange,J.; Philipps,A.; Zell,R.
EPI1786994	PA	Germany	2012-May-03	EPI_ISL_505248	A/swine/Lohne/15302/2012		Import from public-domain	Duerrwald,R.; Groth,M.; Krumbholz,A.; Lange,J.; Philipps,A.; Zell,R.
EPI1786986	PA	Germany	2012-Apr-26	EPI_ISL_505247	A/swine/Lohne/15288/2012		Import from public-domain	Duerrwald,R.; Groth,M.; Krumbholz,A.; Lange,J.; Philipps,A.; Zell,R.
EPI1786970	PA	Germany	2012-Apr-17	EPI_ISL_505245	A/swine/Salingberg/15175-1/2012		Import from public-domain	Duerrwald,R.; Groth,M.; Krumbholz,A.; Lange,J.; Philipps,A.; Zell,R.
EPI1786938	PA	Germany	2012-Mar-12	EPI_ISL_505241	A/swine/Emsbueren/14996/2012		Import from public-domain	Duerrwald,R.; Groth,M.; Krumbholz,A.; Lange,J.; Philipps,A.; Zell,R.
EPI1786874	PA	Germany	2011-Dec-29	EPI_ISL_505233	A/swine/Boerzow/14458/2011		Import from public-domain	Duerrwald,R.; Groth,M.; Krumbholz,A.; Lange,J.; Philipps,A.; Zell,R.
EPI1780782	PA	Germany	2015-Nov-27	EPI_ISL_504331	A/swine/Visbek/22471/2015		Import from public-domain	Duerrwald,R.; Groth,M.; Krumbholz,A.; Lange,J.; Philipps,A.; Zell,R.
EPI1780387	PA	United States	2019-Dec-18	EPI_ISL_504123	A/swine/Nebraska/A02478962/2019		Import from public-domain	USDA Swine Surveillance,A.
EPI1780369	PA	United States	2019-Nov-11	EPI_ISL_504121	A/swine/Minnesota/A02245328/2019		Import from public-domain	USDA Swine Surveillance,A.
EPI1780357	PA	United States	2019-Dec-31	EPI_ISL_504119	A/swine/Minnesota/A02245373/2019		Import from public-domain	USDA Swine Surveillance,A.
EPI1780333	PA	United States	2019-Dec-02	EPI_ISL_504116	A/swine/Iowa/A02478928/2019		Import from public-domain	USDA Swine Surveillance,A.
EPI1780303	PA	United States	2019-Dec-02	EPI_ISL_504112	A/swine/Kansas/A02478947/2019		Import from public-domain	USDA Swine Surveillance,A.
EPI1832981	PA	United States	2020-Mar-19	EPI_ISL_504087	A/swine/Illinois/A02479149/2020		Import from public-domain	USDA Swine Surveillance,A.; Lin,K.; Gauger,P.C.
EPI1832927	PA	United States	2020-Mar-12	EPI_ISL_504045	A/swine/Kansas/A02245531/2020		Import from public-domain	Swine Surveillance,A.
EPI1832873	PA	United States	2020-Mar-05	EPI_ISL_503990	A/swine/Indiana/A02479119/2020		Import from public-domain	USDA Swine Surveillance,A.; Lin,K.; Zhang,J.; Gauger,P.C.
EPI1832855	PA	United States	2020-Mar-06	EPI_ISL_503987	A/swine/North Carolina/A02479115/2020		Import from public-domain	USDA Swine Surveillance,A.; Lin,K.; Zhang,J.; Gauger,P.C.
EPI1832933	PA	United States	2020-Mar-02	EPI_ISL_503983	A/swine/Iowa/A02479109/2020		Import from public-domain	USDA Swine Surveillance,A.; Lin,K.; Zhang,J.; Gauger,P.C.
EPI1832915	PA	United States	2020-Mar-03	EPI_ISL_503982	A/swine/North Carolina/A02479114/2020		Import from public-domain	USDA Swine Surveillance,A.; Lin,K.; Zhang,J.; Gauger,P.C.
EPI1780048	PA	United States	2019-Nov-12	EPI_ISL_503965	A/swine/Nebraska/A02245334/2019		Import from public-domain	USDA Swine Surveillance,A.
EPI1780043	PA	United States	2014-Jun-06	EPI_ISL_503964	A/swine/South Dakota/A01481702/2014		Import from public-domain	USDA Swine Surveillance,A.
EPI1780037	PA	United States	2019-Nov-08	EPI_ISL_503963	A/swine/Iowa/A02478842/2019		Import from public-domain	USDA Swine Surveillance,A.
EPI1780019	PA	United States	2019-Oct-28	EPI_ISL_503960	A/swine/Iowa/A02478813/2019		Import from public-domain	USDA Swine Surveillance,A.
EPI1780014	PA	United States	2019-Nov-25	EPI_ISL_503959	A/swine/North Carolina/A02478927/2019		Import from public-domain	USDA Swine Surveillance,A.
EPI1780002	PA	United States	2019-Nov-05	EPI_ISL_503956	A/swine/Iowa/A02478848/2019		Import from public-domain	USDA Swine Surveillance,A.
EPI1779984	PA	United States	2019-Nov-21	EPI_ISL_503953	A/swine/Nebraska/A02478902/2019		Import from public-domain	USDA Swine Surveillance,A.
EPI1779973	PA	United States	2019-Nov-12	EPI_ISL_503952	A/swine/Nebraska/A02245333/2019		Import from public-domain	USDA Swine Surveillance,A.
EPI1779967	PA	United States	2019-Nov-25	EPI_ISL_503951	A/swine/Iowa/A02478916/2019		Import from public-domain	USDA Swine Surveillance,A.
EPI1779961	PA	United States	2019-Oct-29	EPI_ISL_503950	A/swine/Ohio/A02478843/2019		Import from public-domain	USDA Swine Surveillance,A.
EPI1779931	PA	United States	2019-Nov-13	EPI_ISL_503946	A/swine/Illinois/A02478872/2019		Import from public-domain	USDA Swine Surveillance,A.
EPI1831817	PA	United States	2020-Feb-28	EPI_ISL_503930	A/swine/Minnesota/A02245517/2020		Import from public-domain	Swine Surveillance,A.
EPI1779870	PA	United States	2019-Oct-29	EPI_ISL_503924	A/swine/Missouri/A02478806/2019		Import from public-domain	USDA Swine Surveillance,A.
EPI1779730	PA	United States	2019-Oct-28	EPI_ISL_503922	A/swine/North Carolina/A02478805/2019		Import from public-domain	USDA Swine Surveillance,A.
EPI1831805	PA	United States	2020-Feb-25	EPI_ISL_503912	A/swine/Nebraska/A02479104/2020		Import from public-domain	USDA Swine Surveillance,A.; Lin,K.; Zhang,J.; Gauger,P.C.
EPI1831799	PA	United States	2020-Feb-27	EPI_ISL_503909	A/swine/Iowa/A02479086/2020		Import from public-domain	USDA Swine Surveillance,A.; Lin,K.; Zhang,J.; Gauger,P.C.
EPI1830991	PA	United States	2020-Feb-13	EPI_ISL_503905	A/swine/North Carolina/A02245416/2020		Import from public-domain	Swine Surveillance,A.
EPI1830973	PA	United States	2020-Feb-20	EPI_ISL_503903	A/swine/Texas/A02245420/2020		Import from public-domain	Swine Surveillance,A.
EPI1831021	PA	United States	2020-Feb-12	EPI_ISL_503730	A/swine/Michigan/A02479056/2020		Import from public-domain	USDA Swine Surveillance,A.; Lin,K.; Zhang,J.; Gauger,P.C.
EPI1831823	PA	United States	2020-Feb-06	EPI_ISL_503721	A/swine/Colorado/A02245414/2020		Import from public-domain	Swine Surveillance,A.
EPI1831846	PA	United States	2020-Jan-27	EPI_ISL_503592	A/swine/Iowa/A02479033/2020		Import from public-domain	USDA Swine Surveillance,A.; Lin,K.; Dunn,D.D.; Zhang,J.; Phillip,G.C.
EPI1779794	PA	United States	2019-Nov-20	EPI_ISL_503394	A/swine/Iowa/A02478909/2019		Import from public-domain	USDA Swine Surveillance,A.; Lin,K.; Dunn,D.D.; Zhang,J.; Phillip,G.C.
EPI1780399	PA	United States	2019-Dec-10	EPI_ISL_503159	A/swine/Oklahoma/A02245354/2019		Import from public-domain	Swine Surveillance,A.
EPI1780339	PA	United States	2019-Dec-31	EPI_ISL_503154	A/swine/Colorado/A02245372/2019		Import from public-domain	Swine Surveillance,A.
EPI1776422	PA	Germany	2013-Dec-19	EPI_ISL_503022	A/swine/Bramsche/19408/2013		Import from public-domain	Duerrwald,R.; Groth,M.; Krumbholz,A.; Lange,J.; Philipps,A.; Zell,R.
EPI1907735	PA	United States	2020-Apr-28	EPI_ISL_502917	A/swine/North Carolina/A02245602/2020		Import from public-domain	Swine Surveillance,A.
EPI1907507	PA	United States	2020-Apr-28	EPI_ISL_502887	A/swine/Oklahoma/A02479286/2020		Import from public-domain	USDA Swine Surveillance,A.; Lin,K.; Dunn,D.D.; Johnston,S.R.; Gauger,P.C.
EPI1907627	PA	United States	2020-Apr-11	EPI_ISL_502860	A/swine/Illinois/A02479226/2020		Import from public-domain	USDA Swine Surveillance,A.; Lin,K.; Dunn,D.D.; Johnston,S.R.; Gauger,P.C.
EPI1907603	PA	United States	2020-Apr-08	EPI_ISL_502855	A/swine/Iowa/A02479207/2020		Import from public-domain	USDA Swine Surveillance,A.; Lin,K.; Dunn,D.D.; Johnston,S.R.; Gauger,P.C.
EPI1907633	PA	United States	2020-Apr-17	EPI_ISL_502849	A/swine/Iowa/A02479262/2020		Import from public-domain	USDA Swine Surveillance,A.; Lin,K.; Dunn,D.D.; Johnston,S.R.; Gauger,P.C.
EPI1907429	PA	United States	2020-Apr-14	EPI_ISL_502843	A/swine/Iowa/A02479231/2020		Import from public-domain	USDA Swine Surveillance,A.; Lin,K.; Dunn,D.D.; Johnston,S.R.; Gauger,P.C.
EPI1907459	PA	United States	2020-Apr-01	EPI_ISL_502818	A/swine/Minnesota/A02245574/2020		Import from public-domain	Swine Surveillance,A.
EPI1773869	PA	France	2018-Oct-23	EPI_ISL_502520	A/swine/France/56-180424/2018		Import from public-domain	Chastagner,A.; Queguiner,S.; Gorin,S.; Barbier,N.; Herve,S.; Simon,G.
EPI1908258	PA	United States	2020-May-27	EPI_ISL_502067	A/swine/Iowa/A02479373/2020		Import from public-domain	USDA Swine Surveillance,A.; Lin,K.; Dunn,D.D.; Johnston,S.R.; Gauger,P.C.
EPI1908341	PA	United States	2020-May-28	EPI_ISL_502066	A/swine/Iowa/A02479374/2020		Import from public-domain	USDA Swine Surveillance,A.; Lin,K.; Dunn,D.D.; Johnston,S.R.; Gauger,P.C.
EPI1908638	PA	United States	2020-May-27	EPI_ISL_502060	A/swine/Missouri/A02479372/2020		Import from public-domain	USDA Swine Surveillance,A.; Lin,K.; Dunn,D.D.; Johnston,S.R.; Gauger,P.C.
[truncated: 149 more rows]
