# Supplementary material for: Locations and structures of influenza A virus packaging-associated signals and other functional elements via an in silico pipeline for predicting constrained features in RNA viruses
Source: PLoS Comput Biol. 2024 Apr 22;20(4):e1012009. doi: 10.1371/journal.pcbi.1012009 (PMC11034665; doi:10.1371/journal.pcbi.1012009)
Supplement: S34 Table — (XLSX) [file pcbi.1012009.s035.xlsx]

## Sheet: Acknowledge Table
We gratefully acknowledge the authors, originating and submitting laboratories of the sequences from GISAID’s EpiFlu Database on which this research is based. The list is detailed below.
All submitters of data may be contacted directly via www.gisaid.org
Segment ID	Segment	Country	Collection date	Isolate-ID	Isolate name	Originating Lab	Submitting Lab	Authors
EPI352395	HA	China	2010-Dec-01	EPI_ISL_103107	A/swine/Henan/4/2010		Import from public-domain	Zhang,Y.; Zhang,L.X.; Jian,F.C.
EPI353583	HA	China	2007-Dec-01	EPI_ISL_103792	A/swine/Tianjin/1/2007		Import from public-domain	Qiao,C.; Yang,H.; Chen,Y.; Xin,X.; Chen,H.
EPI353593	HA	China	2006-Oct-01	EPI_ISL_103827	A/swine/Hebei/10/2006		Import from public-domain	Qiao,C.; Yang,H.; Chen,Y.; Xin,X.; Chen,H.
EPI353694	HA	United States	2011-Jan-19	EPI_ISL_103843	A/swine/Mississippi/A01049443/2011		Import from public-domain	Lin,K.; Zhang,J.; Nezami,S.G.; Stensland,W.R.; Strait,E.L.; Yoon,K.-J.
EPI353704	HA	United States	2011-Oct-10	EPI_ISL_103844	A/swine/Iowa/A01202693/2011		Import from public-domain
EPI353707	HA	United States	2011-Nov-02	EPI_ISL_103845	A/swine/Iowa/A01202794/2011		Import from public-domain	Lin,K.; Zhang,J.; Nezami,S.G.; Stensland,W.R.; Strait,E.L.; Yoon,K.-J.
EPI353706	HA	United States	2011-Oct-22	EPI_ISL_103848	A/swine/Iowa/A01202770/2011		Import from public-domain	Lin,K.; Zhang,J.; Nezami,S.G.; Stensland,W.R.; Strait,E.L.; Yoon,K.-J.
EPI353710	HA	United States	2011-Nov-15	EPI_ISL_103850	A/swine/North Carolina/A01048807/2011		Import from public-domain	Lin,K.; Zhang,J.; Nezami,S.G.; Stensland,W.R.; Strait,E.L.; Yoon,K.-J.
EPI356451	HA	Germany	2011-Jan-01	EPI_ISL_105981	A/swine/Germany/R1050/2011		Friedrich-Loeffler-Institut
EPI356453	HA	Germany	2011-Jan-01	EPI_ISL_105982	A/swine/Germany/R2035/2011		Friedrich-Loeffler-Institut
EPI356456	HA	Germany	2011-Jan-01	EPI_ISL_105983	A/swine/Germany/R2432/2011		Friedrich-Loeffler-Institut
EPI356458	HA	Germany	2011-Jan-01	EPI_ISL_105984	A/swine/Germany/R2448/2011		Friedrich-Loeffler-Institut
EPI356466	HA	Germany	2011-Jan-01	EPI_ISL_105985	A/swine/Germany/R75/2011		Friedrich-Loeffler-Institut
EPI356471	HA	Germany	2011-Jan-01	EPI_ISL_105988	A/swine/Germany/R2385/2011		Friedrich-Loeffler-Institut
EPI361675	HA	Italy	2010-Feb-01	EPI_ISL_110077	A/swine/Italy/38272/2010		Import from public-domain	Moreno,A.; Chiapponi,C.; Boniotti,M.B.; Sozzi,E.; Foni,E.; Barbieri,I.; Zanoni,M.G.; Faccini,S.; Lelli,D.; Cordioli,P.
EPI361677	HA	Italy	2010-Mar-01	EPI_ISL_110087	A/swine/Italy/60823/2010		Import from public-domain	Moreno,A.; Chiapponi,C.; Boniotti,M.B.; Sozzi,E.; Foni,E.; Barbieri,I.; Zanoni,M.G.; Faccini,S.; Lelli,D.; Cordioli,P.
EPI361679	HA	Italy	2010-Jun-01	EPI_ISL_110088	A/swine/Italy/118616/2010		Import from public-domain	Moreno,A.; Chiapponi,C.; Boniotti,M.B.; Sozzi,E.; Foni,E.; Barbieri,I.; Zanoni,M.G.; Faccini,S.; Lelli,D.; Cordioli,P.
EPI361681	HA	Italy	2010-Jun-01	EPI_ISL_110089	A/swine/Italy/149992/2010		Import from public-domain	Moreno,A.; Chiapponi,C.; Boniotti,M.B.; Sozzi,E.; Foni,E.; Barbieri,I.; Zanoni,M.G.; Faccini,S.; Lelli,D.; Cordioli,P.
EPI361683	HA	Italy	2010-Nov-01	EPI_ISL_110096	A/swine/Italy/282964/2010		Import from public-domain	Moreno,A.; Chiapponi,C.; Boniotti,M.B.; Sozzi,E.; Foni,E.; Barbieri,I.; Zanoni,M.G.; Faccini,S.; Lelli,D.; Cordioli,P.
EPI367606	HA	United States	2012-Jan-30	EPI_ISL_116144	A/swine/Illinois/A01243093/2012		Import from public-domain	Lin,K.; Zhang,J.; Stensland,W.R.; Strait,E.L.
EPI367609	HA	United States	2012-Jan-30	EPI_ISL_116146	A/swine/Illinois/A01243094/2012		Import from public-domain	Lin,K.; Zhang,J.; Stensland,W.R.; Strait,E.L.
EPI367644	HA	United States	2011-Aug-09	EPI_ISL_116158	A/swine/Illinois/A00907748/2011		Import from public-domain
EPI367645	HA	United States	2010-Nov-22	EPI_ISL_116159	A/swine/Illinois/A01047020/2010		Import from public-domain
EPI367646	HA	United States	2010-Nov-22	EPI_ISL_116160	A/swine/Illinois/A01047024/2010		Import from public-domain
EPI367647	HA	United States	2010-Nov-29	EPI_ISL_116161	A/swine/Illinois/A01047041/2010		Import from public-domain
EPI367648	HA	United States	2010-Nov-29	EPI_ISL_116162	A/swine/Illinois/A01047042/2010		Import from public-domain
EPI367649	HA	United States	2010-Nov-29	EPI_ISL_116163	A/swine/Illinois/A01047054/2010		Import from public-domain
EPI367650	HA	United States	2010-Nov-29	EPI_ISL_116164	A/swine/Illinois/A01047080/2010		Import from public-domain
EPI367651	HA	United States	2010-Nov-29	EPI_ISL_116165	A/swine/Illinois/A01047085/2010		Import from public-domain
EPI367652	HA	United States	2010-Nov-29	EPI_ISL_116166	A/swine/Illinois/A01047089/2010		Import from public-domain
EPI367653	HA	United States	2010-Nov-29	EPI_ISL_116167	A/swine/Illinois/A01047097/2010		Import from public-domain
EPI367654	HA	United States	2010-Nov-29	EPI_ISL_116168	A/swine/Illinois/A01047099/2010		Import from public-domain
EPI367655	HA	United States	2010-Nov-29	EPI_ISL_116169	A/swine/Illinois/A01047108/2010		Import from public-domain
EPI367656	HA	United States	2010-Nov-29	EPI_ISL_116170	A/swine/Illinois/A01047112/2010		Import from public-domain
EPI367657	HA	United States	2010-Nov-30	EPI_ISL_116171	A/swine/Illinois/A01047145/2010		Import from public-domain
EPI367658	HA	United States	2010-Nov-30	EPI_ISL_116172	A/swine/Illinois/A01047149/2010		Import from public-domain
EPI367659	HA	United States	2010-Nov-30	EPI_ISL_116173	A/swine/Illinois/A01047153/2010		Import from public-domain
EPI367660	HA	United States	2010-Nov-30	EPI_ISL_116174	A/swine/Illinois/A01047155/2010		Import from public-domain
EPI367661	HA	United States	2010-Nov-30	EPI_ISL_116175	A/swine/Illinois/A01047162/2010		Import from public-domain
EPI367662	HA	United States	2010-Nov-30	EPI_ISL_116176	A/swine/Illinois/A01047166/2010		Import from public-domain
EPI367663	HA	United States	2010-Nov-30	EPI_ISL_116177	A/swine/Illinois/A01047172/2010		Import from public-domain
EPI367664	HA	United States	2010-Nov-30	EPI_ISL_116178	A/swine/Illinois/A01047177/2010		Import from public-domain
EPI367665	HA	United States	2011-Jan-18	EPI_ISL_116179	A/swine/Illinois/A01047348/2011		Import from public-domain
EPI367666	HA	United States	2011-Jan-18	EPI_ISL_116180	A/swine/Illinois/A01047353/2011		Import from public-domain
EPI367668	HA	United States	2010-Dec-06	EPI_ISL_116183	A/swine/Minnesota/A01047500/2010		Import from public-domain
EPI367669	HA	United States	2010-Dec-07	EPI_ISL_116184	A/swine/Illinois/A01047518/2010		Import from public-domain
EPI368320	HA	United States	2010-Sep-27	EPI_ISL_117014	A/swine/Illinois/A01076365/2010		Import from public-domain
EPI368321	HA	United States	2010-Dec-07	EPI_ISL_117015	A/swine/Illinois/A01047525/2010		Import from public-domain
EPI368322	HA	United States	2011-Dec-22	EPI_ISL_117016	A/swine/Illinois/A01047779/2011		Import from public-domain
EPI368323	HA	United States	2011-Jan-03	EPI_ISL_117017	A/swine/Illinois/A01047805/2011		Import from public-domain
EPI368324	HA	United States	2011-Jan-03	EPI_ISL_117018	A/swine/Illinois/A01047806/2011		Import from public-domain
EPI369088	HA	United States	2010-Sep-02	EPI_ISL_117658	A/swine/Illinois/A01076223/2010		Import from public-domain
EPI369089	HA	United States	2010-Sep-27	EPI_ISL_117659	A/swine/Illinois/A01076354/2010		Import from public-domain
EPI369090	HA	United States	2010-Sep-27	EPI_ISL_117660	A/swine/Illinois/A01076380/2010		Import from public-domain
EPI369091	HA	United States	2010-Nov-14	EPI_ISL_117661	A/swine/Illinois/A01076955/2010		Import from public-domain
EPI369093	HA	United States	2011-Sep-01	EPI_ISL_117663	A/swine/Illinois/A01116209/2011		Import from public-domain
EPI369094	HA	United States	2011-Nov-09	EPI_ISL_117664	A/swine/Illinois/A01116945/2011		Import from public-domain
EPI369096	HA	United States	2011-Jan-31	EPI_ISL_117666	A/swine/Illinois/A01134264/2011		Import from public-domain
EPI369097	HA	United States	2011-Jan-31	EPI_ISL_117667	A/swine/Illinois/A01134269/2011		Import from public-domain
EPI369098	HA	United States	2011-Feb-10	EPI_ISL_117668	A/swine/Illinois/A01134426/2011		Import from public-domain
EPI369099	HA	United States	2011-Feb-10	EPI_ISL_117669	A/swine/Illinois/A01134433/2011		Import from public-domain
EPI369100	HA	United States	2011-Feb-22	EPI_ISL_117670	A/swine/Illinois/A01134482/2011		Import from public-domain
EPI369101	HA	United States	2011-Feb-22	EPI_ISL_117671	A/swine/Illinois/A01134581/2011		Import from public-domain
EPI369102	HA	United States	2011-Mar-03	EPI_ISL_117672	A/swine/Illinois/A01134653/2011		Import from public-domain
EPI369103	HA	United States	2011-Mar-03	EPI_ISL_117673	A/swine/Illinois/A01134654/2011		Import from public-domain
EPI369106	HA	United States	2011-Mar-10	EPI_ISL_117676	A/swine/Illinois/A01134719/2011		Import from public-domain
EPI369107	HA	United States	2011-Mar-10	EPI_ISL_117677	A/swine/Illinois/A01134721/2011		Import from public-domain
EPI369108	HA	United States	2011-Mar-10	EPI_ISL_117678	A/swine/Illinois/A01134729/2011		Import from public-domain
EPI369109	HA	United States	2011-Mar-10	EPI_ISL_117679	A/swine/Illinois/A01134736/2011		Import from public-domain
EPI369110	HA	United States	2011-Mar-10	EPI_ISL_117680	A/swine/Illinois/A01134738/2011		Import from public-domain
EPI369111	HA	United States	2011-Apr-06	EPI_ISL_117681	A/swine/Illinois/A01201093/2011		Import from public-domain
EPI369112	HA	United States	2011-Apr-13	EPI_ISL_117682	A/swine/Illinois/A01201111/2011		Import from public-domain
EPI369113	HA	United States	2011-Apr-19	EPI_ISL_117683	A/swine/Illinois/A01201153/2011		Import from public-domain
EPI369114	HA	United States	2011-Apr-19	EPI_ISL_117684	A/swine/Illinois/A01201154/2011		Import from public-domain
EPI369115	HA	United States	2011-May-02	EPI_ISL_117685	A/swine/Illinois/A01201284/2011		Import from public-domain
EPI369116	HA	United States	2011-May-02	EPI_ISL_117686	A/swine/Illinois/A01201287/2011		Import from public-domain
EPI369117	HA	United States	2011-May-09	EPI_ISL_117687	A/swine/Illinois/A01201330/2011		Import from public-domain
EPI369118	HA	United States	2011-May-09	EPI_ISL_117688	A/swine/Illinois/A01201331/2011		Import from public-domain
EPI369119	HA	United States	2011-May-23	EPI_ISL_117689	A/swine/Illinois/A01201484/2011		Import from public-domain
EPI369120	HA	United States	2011-May-23	EPI_ISL_117690	A/swine/Illinois/A01201487/2011		Import from public-domain
EPI369121	HA	United States	2011-May-25	EPI_ISL_117691	A/swine/Illinois/A01201512/2011		Import from public-domain
EPI369199	HA	United States	2010-Sep-02	EPI_ISL_117692	A/swine/Illinois/A01076221/2010		Import from public-domain
EPI371260	HA	United States	2011-May-26	EPI_ISL_119322	A/swine/Illinois/A01201530/2011		Import from public-domain
EPI371261	HA	United States	2011-May-26	EPI_ISL_119323	A/swine/Illinois/A01201531/2011		Import from public-domain
EPI371262	HA	United States	2011-Jun-16	EPI_ISL_119324	A/swine/Illinois/A01201768/2011		Import from public-domain
EPI371263	HA	United States	2011-Jul-12	EPI_ISL_119325	A/swine/Illinois/A01201919/2011		Import from public-domain
EPI371264	HA	United States	2011-Jul-11	EPI_ISL_119326	A/swine/Illinois/A01201950/2011		Import from public-domain
EPI371267	HA	United States	2009-Dec-06	EPI_ISL_119329	A/swine/Indiana/A01076177/2009		Import from public-domain
EPI371269	HA	United States	2010-Aug-12	EPI_ISL_119331	A/swine/Iowa/A01076157/2010		Import from public-domain
EPI371270	HA	United States	2010-Jan-10	EPI_ISL_119332	A/swine/Iowa/A01076186/2010		Import from public-domain
EPI371271	HA	United States	2009-Dec-13	EPI_ISL_119333	A/swine/Kansas/A01076181/2009		Import from public-domain
EPI371272	HA	United States	2010-Nov-18	EPI_ISL_119334	A/swine/Minnesota/A01047911/2010		Import from public-domain
EPI371273	HA	United States	2010-Dec-02	EPI_ISL_119335	A/swine/Minnesota/A01047913/2010		Import from public-domain
EPI371275	HA	United States	2010-May-02	EPI_ISL_119337	A/swine/Minnesota/A01076209/2010		Import from public-domain
EPI371276	HA	United States	2010-May-09	EPI_ISL_119338	A/swine/Minnesota/A01076210/2010		Import from public-domain
EPI371277	HA	United States	2010-Sep-26	EPI_ISL_119339	A/swine/Minnesota/A01076331/2010		Import from public-domain
EPI371279	HA	United States	2010-Nov-02	EPI_ISL_119341	A/swine/Minnesota/A01076763/2010		Import from public-domain
EPI371280	HA	United States	2010-Nov-02	EPI_ISL_119342	A/swine/Minnesota/A01076764/2010		Import from public-domain
EPI371281	HA	United States	2010-May-12	EPI_ISL_119343	A/swine/Minnesota/A01076998/2010		Import from public-domain
EPI371282	HA	United States	2011-Aug-22	EPI_ISL_119344	A/swine/Minnesota/A01116140/2011		Import from public-domain
EPI371283	HA	United States	2011-Sep-26	EPI_ISL_119345	A/swine/Minnesota/A01116285/2011		Import from public-domain
EPI371286	HA	United States	2011-Jan-30	EPI_ISL_119348	A/swine/Minnesota/A01134236/2011		Import from public-domain
EPI371287	HA	United States	2011-Jan-30	EPI_ISL_119349	A/swine/Minnesota/A01134248/2011		Import from public-domain
EPI371288	HA	United States	2011-Feb-07	EPI_ISL_119350	A/swine/Minnesota/A01134353/2011		Import from public-domain
EPI371289	HA	United States	2011-Feb-07	EPI_ISL_119351	A/swine/Minnesota/A01134357/2011		Import from public-domain
EPI371290	HA	United States	2010-Jan-28	EPI_ISL_119361	A/swine/Minnesota/A01134528/2010		Import from public-domain
EPI371291	HA	United States	2010-Nov-10	EPI_ISL_119362	A/swine/Minnesota/A01134593/2010		Import from public-domain
EPI371292	HA	United States	2010-Nov-22	EPI_ISL_119363	A/swine/Minnesota/A01134598/2010		Import from public-domain
EPI371293	HA	United States	2011-Apr-04	EPI_ISL_119364	A/swine/Minnesota/A01201102/2011		Import from public-domain
EPI371295	HA	United States	2011-Jan-27	EPI_ISL_119366	A/swine/Minnesota/A01201429/2011		Import from public-domain
EPI371296	HA	United States	2010-Jan-10	EPI_ISL_119367	A/swine/North Carolina/A01076185/2010		Import from public-domain
EPI371297	HA	United States	2010-Feb-14	EPI_ISL_119368	A/swine/North Carolina/A01076192/2010		Import from public-domain
EPI371298	HA	United States	2010-Mar-21	EPI_ISL_119369	A/swine/North Carolina/A01076200/2010		Import from public-domain
EPI371647	HA	United States	2011-Nov-08	EPI_ISL_119595	A/swine/Ohio/A01116890/2011		Import from public-domain
EPI371651	HA	United States	2010-Sep-20	EPI_ISL_119599	A/swine/Minnesota/A01134332/2010		Import from public-domain
EPI371652	HA	United States	2010-Oct-18	EPI_ISL_119600	A/swine/Minnesota/A01134333/2010		Import from public-domain
EPI371656	HA	United States	2010-Nov-18	EPI_ISL_119604	A/swine/Minnesota/A01134339/2010		Import from public-domain	Gramer,M.
EPI371658	HA	United States	2010-May-04	EPI_ISL_119606	A/swine/Minnesota/A01134341/2010		Import from public-domain
EPI376206	HA	United States	2010-Nov-01	EPI_ISL_121375	A/swine/Ohio/FAH11-1/2010		Import from public-domain	Ali,A.; Khatri,M.; Wang,L.; Saif,Y.M.; Lee,C.W.
EPI382632	HA	United States	2010-Mar-03	EPI_ISL_123521	A/swine/Minnesota/0745/2010		Import from public-domain	Hause,B.M.; Collin,E.A.; Ran,Z.; Zhu,L.; Webby,R.J.; Simonson,R.R.; Li,F.
EPI383155	HA	United States	2010-Jan-06	EPI_ISL_123938	A/swine/North Carolina/0036-2/2010		Import from public-domain	Hause,B.M.; Stine,D.L.; Sheng,Z.; Wang,Z.; Chakravarty,S.; Simonson,R.R.; Li,F.
EPI383156	HA	United States	2011-Mar-25	EPI_ISL_123939	A/swine/North Carolina/1035/2011		Import from public-domain	Hause,B.M.; Stine,D.L.; Sheng,Z.; Wang,Z.; Chakravarty,S.; Simonson,R.R.; Li,F.
EPI383157	HA	United States	2011-Feb-02	EPI_ISL_123940	A/swine/North Carolina/376/2011		Import from public-domain	Hause,B.M.; Stine,D.L.; Sheng,Z.; Wang,Z.; Chakravarty,S.; Simonson,R.R.; Li,F.
EPI383158	HA	United States	2010-Sep-30	EPI_ISL_123941	A/swine/North Carolina/3215/2010		Import from public-domain	Hause,B.M.; Stine,D.L.; Sheng,Z.; Wang,Z.; Chakravarty,S.; Simonson,R.R.; Li,F.
EPI383159	HA	United States	2010-Sep-16	EPI_ISL_123942	A/swine/North Carolina/3025/2010		Import from public-domain	Hause,B.M.; Stine,D.L.; Sheng,Z.; Wang,Z.; Chakravarty,S.; Simonson,R.R.; Li,F.
EPI383160	HA	United States	2010-Apr-15	EPI_ISL_123943	A/swine/North Carolina/1287/2010		Import from public-domain	Hause,B.M.; Stine,D.L.; Sheng,Z.; Wang,Z.; Chakravarty,S.; Simonson,R.R.; Li,F.
EPI383161	HA	United States	2011-May-12	EPI_ISL_123944	A/swine/North Carolina/1553/2011		Import from public-domain	Hause,B.M.; Stine,D.L.; Sheng,Z.; Wang,Z.; Chakravarty,S.; Simonson,R.R.; Li,F.
EPI383162	HA	United States	2011-Mar-10	EPI_ISL_123945	A/swine/North Carolina/0854/2011		Import from public-domain	Hause,B.M.; Stine,D.L.; Sheng,Z.; Wang,Z.; Chakravarty,S.; Simonson,R.R.; Li,F.
EPI383163	HA	United States	2011-Feb-24	EPI_ISL_123946	A/swine/North Carolina/0669/2011		Import from public-domain	Hause,B.M.; Stine,D.L.; Sheng,Z.; Wang,Z.; Chakravarty,S.; Simonson,R.R.; Li,F.
EPI383164	HA	United States	2011-Feb-24	EPI_ISL_123947	A/swine/North Carolina/0667/2011		Import from public-domain	Hause,B.M.; Stine,D.L.; Sheng,Z.; Wang,Z.; Chakravarty,S.; Simonson,R.R.; Li,F.
EPI383165	HA	United States	2010-Sep-02	EPI_ISL_123948	A/swine/North Carolina/2858/2010		Import from public-domain	Hause,B.M.; Stine,D.L.; Sheng,Z.; Wang,Z.; Chakravarty,S.; Simonson,R.R.; Li,F.
EPI390714	HA	United States	2010-Mar-07	EPI_ISL_124010	A/swine/Minnesota/A01076197/2010		Import from public-domain
EPI383446	HA	United States	2011-Apr-06	EPI_ISL_124012	A/swine/Illinois/A01201091/2011		Import from public-domain
EPI383447	HA	United States	2011-Mar-03	EPI_ISL_124013	A/swine/Illinois/A01134652/2011		Import from public-domain
EPI383448	HA	United States	2011-Mar-04	EPI_ISL_124014	A/swine/Illinois/A01134651/2011		Import from public-domain
EPI383449	HA	United States	2011-Sep-08	EPI_ISL_124015	A/swine/Illinois/A01116221/2011		Import from public-domain
EPI383450	HA	United States	2010-Jul-26	EPI_ISL_124016	A/swine/Minnesota/A01076122/2010		Import from public-domain
EPI383451	HA	United States	2010-Jul-14	EPI_ISL_124017	A/swine/Illinois/A01076121/2010		Import from public-domain
EPI383452	HA	United States	2010-Jul-26	EPI_ISL_124018	A/swine/Minnesota/A01076123/2010		Import from public-domain
EPI383454	HA	United States	2010-Sep-27	EPI_ISL_124020	A/swine/Illinois/A01076369/2010		Import from public-domain
EPI383475	HA	China	2008-Mar-01	EPI_ISL_124037	A/swine/Zhejiang/01/2008		Import from public-domain	Lv,C.; Wang,D.; Du,J.; Meng,S.; Wang,J.; Shi,L.; Wang,G.; Zhao,Y.
EPI383527	HA	United States	2012-Apr-10	EPI_ISL_124048	A/swine/Oklahoma/A01203507/2012		Import from public-domain	Lin,K.; Haney,D.M.; Stensland,W.R.; Zhang,J.
EPI383760	HA	United States	2012-May-22	EPI_ISL_124208	A/swine/Iowa/A01203538/2012		Import from public-domain	Lin,K.; Haney,D.M.; Stensland,W.R.; Zhang,J.
EPI383761	HA	United States	2012-May-23	EPI_ISL_124209	A/swine/Indiana/A01203541/2012		Import from public-domain	Lin,K.; Haney,D.M.; Stensland,W.R.; Zhang,J.
EPI383763	HA	United States	2012-May-30	EPI_ISL_124211	A/swine/Iowa/A01203566/2012		Import from public-domain	Lin,K.; Haney,D.M.; Stensland,W.R.; Zhang,J.
EPI383765	HA	United States	2012-Jun-02	EPI_ISL_124213	A/swine/Iowa/A01203575/2012		Import from public-domain	Lin,K.; Haney,D.M.; Stensland,W.R.; Zhang,J.
EPI383905	HA	United States	2012-Jun-19	EPI_ISL_124261	A/swine/Iowa/11/2012		Import from public-domain
EPI399605	HA	United States	2009-Dec-20	EPI_ISL_124333	A/swine/Minnesota/A01076183/2009		Import from public-domain	Nelson,M.I.; Vincent,A.L.; Kitikoon,P.; Holmes,E.C.; Gramer,M.R.
EPI390687	HA	United States	2010-Apr-18	EPI_ISL_124395	A/swine/North Carolina/A01076206/2010		Import from public-domain	Nelson,M.I.; Vincent,A.L.; Kitikoon,P.; Holmes,E.C.; Gramer,M.R.
EPI390836	HA	United States	2012-Apr-06	EPI_ISL_127709	A/swine/Indiana/A01203384/2012		Import from public-domain	Lin,K.; Haney,D.M.; Stensland,W.R.; Zhang,J.
EPI390840	HA	United States	2012-Apr-15	EPI_ISL_127713	A/swine/Illinois/A01243263/2012		Import from public-domain	Lin,K.; Haney,D.M.; Stensland,W.R.; Zhang,J.
EPI390843	HA	United States	2012-Apr-16	EPI_ISL_127716	A/swine/Iowa/A01203432/2012		Import from public-domain	Lin,K.; Haney,D.M.; Stensland,W.R.; Zhang,J.
EPI390846	HA	United States	2012-Apr-17	EPI_ISL_127719	A/swine/Iowa/A01203439/2012		Import from public-domain	Lin,K.; Haney,D.M.; Stensland,W.R.; Zhang,J.
EPI390915	HA	United States	2010-Nov-15	EPI_ISL_127728	A/swine/Iowa/A01049000/2010		Import from public-domain	Lin,K.; Zhang,J.; Stensland,W.R.
EPI390918	HA	United States	2010-Dec-06	EPI_ISL_127732	A/swine/Iowa/A01049227/2010		Import from public-domain	Lin,K.; Zhang,J.; Stensland,W.R.
EPI390919	HA	United States	2010-Dec-08	EPI_ISL_127733	A/swine/Iowa/A01049263/2010		Import from public-domain	Lin,K.; Zhang,J.; Stensland,W.R.
EPI390920	HA	United States	2010-Dec-30	EPI_ISL_127734	A/swine/Iowa/A01049344/2010		Import from public-domain	Lin,K.; Zhang,J.; Stensland,W.R.
EPI390925	HA	United States	2011-Jan-06	EPI_ISL_127736	A/swine/Ohio/A01049382/2011		Import from public-domain	Lin,K.; Zhang,J.; Stensland,W.R.
EPI390926	HA	United States	2011-Jan-19	EPI_ISL_127737	A/swine/Iowa/A01049451/2011		Import from public-domain	Lin,K.; Zhang,J.; Stensland,W.R.
EPI390935	HA	United States	2010-Dec-31	EPI_ISL_127739	A/swine/Ohio/A01049357/2010		Import from public-domain	Lin,K.; Zhang,J.; Stensland,W.R.
EPI390923	HA	United States	2010-Dec-29	EPI_ISL_127742	A/swine/Indiana/A01049349/2010 (H1N2)		Import from public-domain	Lin,K.; Zhang,J.; Stensland,W.R.
EPI391001	HA	United States	2011-Jun-14	EPI_ISL_127746	A/swine/Iowa/A01202083/2011		Import from public-domain	Lin,K.; Zhang,J.; Stensland,W.R.
EPI391002	HA	United States	2011-Jun-16	EPI_ISL_127747	A/swine/Iowa/A01202087/2011		Import from public-domain	Lin,K.; Zhang,J.; Stensland,W.R.
EPI391004	HA	United States	2011-Jun-16	EPI_ISL_127749	A/swine/Iowa/A01202091/2011		Import from public-domain	Lin,K.; Zhang,J.; Stensland,W.R.
EPI391005	HA	United States	2011-Jun-16	EPI_ISL_127750	A/swine/Iowa/A01202086/2011		Import from public-domain	Lin,K.; Zhang,J.; Stensland,W.R.
EPI391007	HA	United States	2011-Jun-27	EPI_ISL_127752	A/swine/Iowa/A01202108/2011		Import from public-domain	Lin,K.; Zhang,J.; Stensland,W.R.
EPI391009	HA	United States	2011-Jun-30	EPI_ISL_127754	A/swine/Iowa/A01202411/2011		Import from public-domain	Lin,K.; Zhang,J.; Stensland,W.R.
EPI391010	HA	United States	2011-Jul-06	EPI_ISL_127755	A/swine/Oklahoma/A01202413/2011		Import from public-domain	Lin,K.; Zhang,J.; Stensland,W.R.
EPI391011	HA	United States	2011-Jul-06	EPI_ISL_127756	A/swine/Oklahoma/A01202415/2011		Import from public-domain	Lin,K.; Zhang,J.; Stensland,W.R.
EPI391013	HA	United States	2011-Jul-12	EPI_ISL_127758	A/swine/Iowa/A01202438/2011		Import from public-domain	Lin,K.; Zhang,J.; Stensland,W.R.
EPI391014	HA	United States	2011-Jul-12	EPI_ISL_127759	A/swine/Iowa/A01202439/2011		Import from public-domain	Lin,K.; Zhang,J.; Stensland,W.R.
EPI391015	HA	United States	2011-Jul-13	EPI_ISL_127760	A/swine/Iowa/A01202442/2011		Import from public-domain	Lin,K.; Zhang,J.; Stensland,W.R.
EPI391016	HA	United States	2011-Jul-13	EPI_ISL_127761	A/swine/Iowa/A01202443/2011		Import from public-domain	Lin,K.; Zhang,J.; Stensland,W.R.
EPI391019	HA	United States	2011-Jul-14	EPI_ISL_127764	A/swine/Minnesota/A01202453/2011		Import from public-domain	Lin,K.; Zhang,J.; Stensland,W.R.
EPI391021	HA	United States	2011-Jul-18	EPI_ISL_127766	A/swine/Iowa/A01202455/2011		Import from public-domain	Lin,K.; Zhang,J.; Stensland,W.R.
EPI391023	HA	United States	2011-Jul-28	EPI_ISL_127768	A/swine/Minnesota/A01202471/2011		Import from public-domain	Lin,K.; Zhang,J.; Stensland,W.R.
EPI391024	HA	United States	2011-Jul-28	EPI_ISL_127769	A/swine/Minnesota/A01202472/2011		Import from public-domain	Lin,K.; Zhang,J.; Stensland,W.R.
EPI391026	HA	United States	2011-Aug-10	EPI_ISL_127771	A/swine/Nebraska/A01202501/2011		Import from public-domain	Lin,K.; Zhang,J.; Stensland,W.R.
EPI391035	HA	United States	2011-Sep-08	EPI_ISL_127777	A/swine/Iowa/A01202576/2011		Import from public-domain	Lin,K.; Zhang,J.; Stensland,W.R.
EPI391037	HA	United States	2011-Sep-27	EPI_ISL_127779	A/swine/Iowa/A01202612/2011		Import from public-domain	Lin,K.; Zhang,J.; Stensland,W.R.
EPI391046	HA	United States	2011-Oct-01	EPI_ISL_127785	A/swine/Indiana/A01202632/2011		Import from public-domain	Lin,K.; Zhang,J.; Stensland,W.R.
EPI391150	HA	United States	2011-Oct-10	EPI_ISL_127789	A/swine/Iowa/A01202671/2011		Import from public-domain	Lin,K.; Zhang,J.; Stensland,W.R.
EPI391151	HA	United States	2011-Oct-11	EPI_ISL_127790	A/swine/Iowa/A01202677/2011		Import from public-domain	Lin,K.; Zhang,J.; Stensland,W.R.
EPI391152	HA	United States	2011-Oct-12	EPI_ISL_127791	A/swine/Iowa/A01202687/2011		Import from public-domain	Lin,K.; Zhang,J.; Stensland,W.R.
EPI391158	HA	United States	2011-Oct-20	EPI_ISL_127797	A/swine/Iowa/A01202743/2011		Import from public-domain	Lin,K.; Zhang,J.; Stensland,W.R.
EPI391159	HA	United States	2011-Oct-18	EPI_ISL_127798	A/swine/Iowa/A01202745/2011		Import from public-domain	Lin,K.; Zhang,J.; Stensland,W.R.
EPI391160	HA	United States	2011-Oct-18	EPI_ISL_127799	A/swine/Iowa/A01202747/2011		Import from public-domain	Lin,K.; Zhang,J.; Stensland,W.R.
EPI391163	HA	United States	2011-Oct-20	EPI_ISL_127802	A/swine/Iowa/A01202742/2011		Import from public-domain	Lin,K.; Zhang,J.; Stensland,W.R.
EPI391169	HA	United States	2011-Nov-03	EPI_ISL_127808	A/swine/Indiana/A01202792/2011		Import from public-domain	Lin,K.; Zhang,J.; Stensland,W.R.
EPI391170	HA	United States	2011-Nov-03	EPI_ISL_127809	A/swine/Iowa/A01202797/2011		Import from public-domain	Lin,K.; Zhang,J.; Stensland,W.R.
EPI391171	HA	United States	2011-Nov-03	EPI_ISL_127810	A/swine/Mississippi/A01202799/2011		Import from public-domain	Lin,K.; Zhang,J.; Stensland,W.R.
EPI391174	HA	United States	2011-Nov-07	EPI_ISL_127813	A/swine/Iowa/A01202809/2011		Import from public-domain	Lin,K.; Zhang,J.; Stensland,W.R.
EPI391187	HA	United States	2011-Nov-01	EPI_ISL_127825	A/swine/Iowa/A01202786/2011		Import from public-domain	Lin,K.; Zhang,J.; Stensland,W.R.
EPI391399	HA	United States	2012-Jan-06	EPI_ISL_127883	A/swine/Iowa/A01203125/2012		Import from public-domain	Lin,K.; Zhang,J.; Stensland,W.R.
EPI391400	HA	United States	2012-Jan-06	EPI_ISL_127884	A/swine/Iowa/A01203126/2012		Import from public-domain	Lin,K.; Zhang,J.; Stensland,W.R.
EPI391402	HA	United States	2012-Jan-17	EPI_ISL_127886	A/swine/Iowa/A01203153/2012		Import from public-domain	Lin,K.; Zhang,J.; Stensland,W.R.
EPI391406	HA	United States	2012-Jan-28	EPI_ISL_127889	A/swine/Iowa/A01203195/2012		Import from public-domain	Lin,K.; Zhang,J.; Stensland,W.R.
EPI391407	HA	United States	2012-Jan-30	EPI_ISL_127890	A/swine/Illinois/A01203203/2012		Import from public-domain	Lin,K.; Zhang,J.; Stensland,W.R.
EPI391408	HA	United States	2012-Jan-30	EPI_ISL_127891	A/swine/Illinois/A01203204/2012		Import from public-domain	Lin,K.; Zhang,J.; Stensland,W.R.
EPI391410	HA	United States	2012-Jan-28	EPI_ISL_127893	A/swine/Iowa/A01203194/2012		Import from public-domain	Lin,K.; Zhang,J.; Stensland,W.R.
EPI391411	HA	United States	2012-Feb-06	EPI_ISL_127894	A/swine/Illinois/A01203220/2012		Import from public-domain	Lin,K.; Zhang,J.; Stensland,W.R.
EPI393236	HA	United States	2012-Jul-12	EPI_ISL_128301	A/swine/Nebraska/A01203626/2012		Import from public-domain	Lin,K.; Haney,D.M.; Bade,D.D.; Zhang,J.
EPI393911	HA	United States	2012-Jul-23	EPI_ISL_128501	A/swine/Iowa/15/2012		Import from public-domain
EPI395975	HA	United States	2012-Jul-19	EPI_ISL_129375	A/swine/Iowa/A01203675/2012		Import from public-domain	Lin,K.; Haney,D.M.; Bade,D.D.; Zhang,J.
EPI395976	HA	United States	2012-Aug-01	EPI_ISL_129376	A/swine/Virginia/A01203711/2012		Import from public-domain	Lin,K.; Haney,D.M.; Bade,D.D.; Zhang,J.
EPI396379	HA	Korea, Republic of	2009-Jan-01	EPI_ISL_129444	A/swine/Korea/1130/2009		Import from public-domain	Pascua,P.N.Q.; Song,M.-S.; Choi,Y.-K.
EPI396392	HA	Korea, Republic of	2009-Feb-01	EPI_ISL_129446	A/swine/Korea/1204/2009		Import from public-domain	Pascua,P.N.Q.; Song,M.-S.; Choi,Y.-K.
EPI396420	HA	United Kingdom	2009-Jan-12	EPI_ISL_129450	A/swine/England/00003/2009		Import from public-domain	Lycett,S.J.; Baillie,G.; Coulter,E.; Bhatt,S.; Kellam,P.; McCauley,J.W.; Wood,J.L.; Brown,I.H.; Pybus,O.G.; Leigh Brown,A.J.; Cosi Consortium,C.S.; Lam,T.T.; Bowden,T.A.; Holmes,E.C.; Wood,J.L.N.; COSI consortium
EPI396435	HA	United Kingdom	2002-Dec-04	EPI_ISL_129452	A/swine/England/002295/2002		Import from public-domain	Lycett,S.J.; Baillie,G.; Coulter,E.; Bhatt,S.; Kellam,P.; McCauley,J.W.; Wood,J.L.; Brown,I.H.; Pybus,O.G.; Leigh Brown,A.J.; Cosi Consortium,C.S.; Lam,T.T.; Bowden,T.A.; Holmes,E.C.; Wood,J.L.N.; COSI consortium
EPI396627	HA	United Kingdom	2009-Apr-09	EPI_ISL_129477	A/swine/England/303/2009		Import from public-domain	Lycett,S.J.; Baillie,G.; Coulter,E.; Bhatt,S.; Kellam,P.; McCauley,J.W.; Wood,J.L.; Brown,I.H.; Pybus,O.G.; Leigh Brown,A.J.; Cosi Consortium,C.S.; Lam,T.T.; Bowden,T.A.; Holmes,E.C.; Wood,J.L.N.; COSI consortium
EPI396683	HA	United Kingdom	1996-Jul-09	EPI_ISL_129484	A/swine/England/40280/1996		Import from public-domain	Lycett,S.J.; Baillie,G.; Coulter,E.; Bhatt,S.; Kellam,P.; McCauley,J.W.; Wood,J.L.; Brown,I.H.; Pybus,O.G.; Leigh Brown,A.J.; Cosi Consortium,C.S.; Lam,T.T.; Bowden,T.A.; Holmes,E.C.; Wood,J.L.N.; COSI consortium
EPI396714	HA	United Kingdom	2001-Dec-21	EPI_ISL_129488	A/swine/England/43142/2001		Import from public-domain	Lycett,S.J.; Baillie,G.; Coulter,E.; Bhatt,S.; Kellam,P.; McCauley,J.W.; Wood,J.L.; Brown,I.H.; Pybus,O.G.; Leigh Brown,A.J.; Cosi Consortium,C.S.; Lam,T.T.; Bowden,T.A.; Holmes,E.C.; Wood,J.L.N.; COSI consortium
EPI396754	HA	United Kingdom	2000-Dec-22	EPI_ISL_129493	A/swine/England/60797/2000		Import from public-domain	Lycett,S.J.; Baillie,G.; Coulter,E.; Bhatt,S.; Kellam,P.; McCauley,J.W.; Wood,J.L.; Brown,I.H.; Pybus,O.G.; Leigh Brown,A.J.; Cosi Consortium,C.S.; Lam,T.T.; Bowden,T.A.; Holmes,E.C.; Wood,J.L.N.; COSI consortium
EPI396768	HA	United Kingdom	1998-Nov-18	EPI_ISL_129495	A/swine/England/61605/1998		Import from public-domain	Lycett,S.J.; Baillie,G.; Coulter,E.; Bhatt,S.; Kellam,P.; McCauley,J.W.; Wood,J.L.; Brown,I.H.; Pybus,O.G.; Leigh Brown,A.J.; Cosi Consortium,C.S.; Lam,T.T.; Bowden,T.A.; Holmes,E.C.; Wood,J.L.N.; COSI consortium
EPI396783	HA	United Kingdom	1996-Dec-20	EPI_ISL_129497	A/swine/England/645913/1996		Import from public-domain	Lycett,S.J.; Baillie,G.; Coulter,E.; Bhatt,S.; Kellam,P.; McCauley,J.W.; Wood,J.L.; Brown,I.H.; Pybus,O.G.; Leigh Brown,A.J.; Cosi Consortium,C.S.; Lam,T.T.; Bowden,T.A.; Holmes,E.C.; Wood,J.L.N.; COSI consortium
EPI396791	HA	United Kingdom	1997-Feb-11	EPI_ISL_129498	A/swine/England/661263/1997		Import from public-domain	Lycett,S.J.; Baillie,G.; Coulter,E.; Bhatt,S.; Kellam,P.; McCauley,J.W.; Wood,J.L.; Brown,I.H.; Pybus,O.G.; Leigh Brown,A.J.; Cosi Consortium,C.S.; Lam,T.T.; Bowden,T.A.; Holmes,E.C.; Wood,J.L.N.; COSI consortium
EPI396847	HA	United Kingdom	1997-Feb-03	EPI_ISL_129505	A/swine/England/88761/1997		Import from public-domain	Lycett,S.J.; Baillie,G.; Coulter,E.; Bhatt,S.; Kellam,P.; McCauley,J.W.; Wood,J.L.; Brown,I.H.; Pybus,O.G.; Leigh Brown,A.J.; Cosi Consortium,C.S.; Lam,T.T.; Bowden,T.A.; Holmes,E.C.; Wood,J.L.N.; COSI consortium
EPI396867	HA	United Kingdom	2008-Dec-25	EPI_ISL_129508	A/swine/England/P185/2008		Import from public-domain	Lycett,S.J.; Baillie,G.; Coulter,E.; Bhatt,S.; Kellam,P.; McCauley,J.W.; Wood,J.L.; Brown,I.H.; Pybus,O.G.; Leigh Brown,A.J.; Cosi Consortium,C.S.; Lam,T.T.; Bowden,T.A.; Holmes,E.C.; Wood,J.L.N.; COSI consortium
EPI396904	HA	France	2002-Oct-01	EPI_ISL_129514	A/swine/Cotes d'Armor/1190/2002		Import from public-domain	Lycett,S.J.; Baillie,G.; Coulter,E.; Bhatt,S.; Kellam,P.; McCauley,J.W.; Wood,J.L.; Brown,I.H.; Pybus,O.G.; Leigh Brown,A.J.; Cosi Consortium,C.S.; Lam,T.T.; Bowden,T.A.; Holmes,E.C.; Wood,J.L.N.; COSI consortium
EPI397039	HA	Spain	2002-Oct-01	EPI_ISL_129532	A/swine/Spain/40564/2002		Import from public-domain	Lycett,S.J.; Baillie,G.; Coulter,E.; Bhatt,S.; Kellam,P.; McCauley,J.W.; Wood,J.L.; Brown,I.H.; Pybus,O.G.; Leigh Brown,A.J.; Cosi Consortium,C.S.; Lam,T.T.; Bowden,T.A.; Holmes,E.C.; Wood,J.L.N.; COSI consortium
EPI397128	HA	Belgium	2007-Jan-01	EPI_ISL_129558	A/swine/Gent/100/2007		Import from public-domain	Lycett,S.J.; Baillie,G.; Coulter,E.; Bhatt,S.; Kellam,P.; McCauley,J.W.; Wood,J.L.; Brown,I.H.; Pybus,O.G.; Leigh Brown,A.J.; Cosi Consortium,C.S.; Lam,T.T.; Bowden,T.A.; Holmes,E.C.; Wood,J.L.N.; COSI consortium
EPI397198	HA	Belgium	2002-Jan-01	EPI_ISL_129574	A/swine/Gent/177/2002		Import from public-domain	Lycett,S.J.; Baillie,G.; Coulter,E.; Bhatt,S.; Kellam,P.; McCauley,J.W.; Wood,J.L.; Brown,I.H.; Pybus,O.G.; Leigh Brown,A.J.; Cosi Consortium,C.S.; Lam,T.T.; Bowden,T.A.; Holmes,E.C.; Wood,J.L.N.; COSI consortium
EPI398115	HA	United States	2012-Sep-01	EPI_ISL_129802	A/swine/Oklahoma/A01203865/2012		Import from public-domain	Lin,K.; Haney,D.M.; Bade,D.D.; Zhang,J.
EPI398136	HA	United States	2012-Aug-01	EPI_ISL_129809	A/swine/Nebraska/A01203756/2012		Import from public-domain	Lin,K.; Haney,D.M.; Bade,D.D.; Zhang,J.
EPI398140	HA	United States	2012-Sep-21	EPI_ISL_129811	A/swine/Minnesota/22/2012		Import from public-domain
EPI398507	HA	United States	2012-Sep-24	EPI_ISL_129870	A/swine/Illinois/A01270167/2012		Import from public-domain	Gramer,M.
EPI398561	HA	United States	2012-Sep-17	EPI_ISL_129879	A/swine/Illinois/A01301838/2012		Import from public-domain	Gramer,M.
EPI398674	HA	United States	2012-Mar-12	EPI_ISL_129916	A/swine/North Carolina/A01270266/2012		Import from public-domain	Gramer,M.
EPI398677	HA	United States	2011-Dec-08	EPI_ISL_129917	A/swine/North Carolina/A01270393/2011		Import from public-domain	Gramer,M.
EPI398697	HA	Vietnam	2010-Jan-01	EPI_ISL_129922	A/swine/Binh Doung/02_16/2010		Import from public-domain	Hiromoto,Y.; Ngo,T.L.; Pham,P.V.; Le,T.H.; Nguyen,T.H.; Le,T.V.; Nguyen,X.B.; Long,V.; Dung,H.D.; Nguyen,N.; Hoa,T.D.; Takemae,N.; Uchida,Y.; Saito,T.
EPI398880	HA	United States	2012-Aug-24	EPI_ISL_129969	A/swine/Illinois/A01301474/2012		Import from public-domain	Gramer,M.
EPI398895	HA	United States	2012-Sep-10	EPI_ISL_129974	A/swine/Iowa/19/2012		Import from public-domain
EPI398906	HA	Italy	2005-Jan-01	EPI_ISL_129975	A/swine/Italy/71251/2005		Import from public-domain	Bhatt,S.; Lam,T.T.; Lycett,S.J.; Leigh Brown,A.J.; Bowden,T.A.; Holmes,E.C.; Wood,J.L.N.; Brown,I.H.; Kellam,P.; Pybus,O.G.
EPI399000	HA	United States	2012-Jan-10	EPI_ISL_129990	A/swine/Illinois/A01241173/2012		Import from public-domain	Gramer,M.
EPI399003	HA	United States	2012-Feb-15	EPI_ISL_129991	A/swine/Illinois/A01241627/2012		Import from public-domain	Gramer,M.
EPI399006	HA	United States	2012-Mar-04	EPI_ISL_129992	A/swine/Illinois/A01125988/2012		Import from public-domain	Gramer,M.
EPI399014	HA	United States	2012-Apr-02	EPI_ISL_129995	A/swine/Illinois/A01327349/2012		Import from public-domain	Gramer,M.
EPI399017	HA	United States	2012-Apr-23	EPI_ISL_129996	A/swine/Minnesota/A01327767/2012		Import from public-domain	Gramer,M.
EPI399036	HA	United States	2012-Apr-16	EPI_ISL_130001	A/swine/Illinois/A01327563/2012		Import from public-domain	Gramer,M.
EPI399039	HA	United States	2012-Mar-22	EPI_ISL_130002	A/swine/Illinois/A01327230/2012		Import from public-domain	Gramer,M.
EPI399060	HA	United States	2012-Feb-23	EPI_ISL_130009	A/swine/Illinois/A01241765/2012		Import from public-domain	Gramer,M.
EPI399081	HA	United States	2012-Mar-06	EPI_ISL_130015	A/swine/Illinois/A01125989/2012		Import from public-domain	Gramer,M.
EPI399087	HA	United States	2012-May-03	EPI_ISL_130017	A/swine/Illinois/A01327853/2012		Import from public-domain	Gramer,M.
EPI399093	HA	United States	2012-Jan-09	EPI_ISL_130019	A/swine/Illinois/A01240925/2012		Import from public-domain	Gramer,M.
EPI399141	HA	United States	2012-May-15	EPI_ISL_130034	A/swine/Illinois/A01328415/2012		Import from public-domain	Gramer,M.
EPI399144	HA	United States	2012-Feb-15	EPI_ISL_130035	A/swine/Illinois/A01241630/2012		Import from public-domain	Gramer,M.
EPI399171	HA	United States	2012-May-15	EPI_ISL_130044	A/swine/Illinois/A01328414/2012		Import from public-domain	Gramer,M.
EPI399174	HA	United States	2012-Apr-02	EPI_ISL_130045	A/swine/Illinois/A01327344/2012		Import from public-domain	Gramer,M.
EPI399177	HA	United States	2012-May-22	EPI_ISL_130046	A/swine/Illinois/A01328595/2012		Import from public-domain	Gramer,M.
EPI399192	HA	United States	2012-Jun-06	EPI_ISL_130051	A/swine/Minnesota/A01328944/2012		Import from public-domain	Gramer,M.
EPI399195	HA	United States	2011-Dec-30	EPI_ISL_130052	A/swine/Illinois/A01240830/2011		Import from public-domain	Gramer,M.
EPI399210	HA	United States	2012-May-18	EPI_ISL_130057	A/swine/Iowa/A01328942/2012		Import from public-domain	Gramer,M.
EPI399213	HA	United States	2012-Apr-16	EPI_ISL_130058	A/swine/Illinois/A01327554/2012		Import from public-domain	Gramer,M.
EPI399219	HA	United States	2012-Apr-19	EPI_ISL_130060	A/swine/Oklahoma/A01327668/2012		Import from public-domain	Gramer,M.
EPI399228	HA	United States	2012-Feb-23	EPI_ISL_130063	A/swine/Illinois/A01241826/2012		Import from public-domain	Gramer,M.
EPI399234	HA	United States	2012-May-22	EPI_ISL_130065	A/swine/Illinois/A01328594/2012		Import from public-domain	Gramer,M.
EPI399237	HA	United States	2011-Dec-30	EPI_ISL_130066	A/swine/Illinois/A01240819/2011		Import from public-domain	Gramer,M.
EPI399240	HA	United States	2012-Apr-06	EPI_ISL_130067	A/swine/Minnesota/A01327433/2012		Import from public-domain	Gramer,M.
EPI399246	HA	United States	2012-Mar-26	EPI_ISL_130069	A/swine/Nebraska/A01327276/2012		Import from public-domain	Gramer,M.
EPI399249	HA	United States	2012-Apr-02	EPI_ISL_130070	A/swine/Illinois/A01327348/2012		Import from public-domain	Gramer,M.
EPI399261	HA	United States	2012-Jan-04	EPI_ISL_130074	A/swine/Illinois/A01240877/2012		Import from public-domain	Gramer,M.
EPI399282	HA	United States	2011-Dec-30	EPI_ISL_130080	A/swine/Illinois/A01240820/2011		Import from public-domain	Gramer,M.
EPI399309	HA	United States	2012-Mar-06	EPI_ISL_130089	A/swine/Illinois/A01125990/2012		Import from public-domain	Gramer,M.
EPI399315	HA	United States	2012-Apr-02	EPI_ISL_130091	A/swine/Illinois/A01327337/2012		Import from public-domain	Gramer,M.
EPI399342	HA	United States	2012-Mar-22	EPI_ISL_130099	A/swine/Illinois/A01327231/2012		Import from public-domain	Gramer,M.
EPI399374	HA	United States	2012-Jul-26	EPI_ISL_130109	A/swine/Illinois/A01300914/2012		Import from public-domain	Gramer,M.
EPI399377	HA	United States	2012-Jun-25	EPI_ISL_130110	A/swine/Illinois/A01300224/2012		Import from public-domain	Gramer,M.
EPI399380	HA	United States	2012-Jul-16	EPI_ISL_130111	A/swine/North Carolina/A01300819/2012		Import from public-domain	Gramer,M.
EPI399383	HA	United States	2012-Jul-23	EPI_ISL_130112	A/swine/Indiana/A01301135/2012		Import from public-domain	Gramer,M.
EPI399390	HA	United States	2012-Jul-13	EPI_ISL_130115	A/swine/Illinois/A01300597/2012		Import from public-domain	Gramer,M.
EPI399393	HA	United States	2012-Jun-01	EPI_ISL_130116	A/swine/Illinois/A01300059/2012		Import from public-domain
EPI399402	HA	United States	2012-Jul-23	EPI_ISL_130119	A/swine/Nebraska/A01301065/2012		Import from public-domain	Gramer,M.
EPI399411	HA	United States	2012-Jul-20	EPI_ISL_130122	A/swine/Nebraska/A01300759/2012		Import from public-domain	Gramer,M.
EPI399414	HA	United States	2012-Jun-01	EPI_ISL_130123	A/swine/Nebraska/A01300150/2012		Import from public-domain
EPI399423	HA	United States	2012-Jun-25	EPI_ISL_130126	A/swine/Illinois/A01301002/2012		Import from public-domain	Gramer,M.
EPI399432	HA	United States	2012-Jul-16	EPI_ISL_130129	A/swine/Nebraska/A01300688/2012		Import from public-domain	Gramer,M.
EPI399456	HA	United States	2012-Jul-13	EPI_ISL_130137	A/swine/Illinois/A01300642/2012		Import from public-domain	Gramer,M.
EPI399459	HA	United States	2012-Jul-13	EPI_ISL_130138	A/swine/Illinois/A01300563/2012		Import from public-domain	Gramer,M.
EPI399462	HA	United States	2012-Jul-05	EPI_ISL_130139	A/swine/Illinois/A01300356/2012		Import from public-domain	Gramer,M.
EPI399477	HA	United States	2012-Jun-01	EPI_ISL_130144	A/swine/Illinois/A01328923/2012		Import from public-domain	Gramer,M.
EPI399489	HA	United States	2011-Dec-16	EPI_ISL_130148	A/swine/Illinois/A01240628/2011		Import from public-domain	Gramer,M.
EPI399501	HA	United States	2011-Dec-23	EPI_ISL_130153	A/swine/Illinois/A01240547/2011		Import from public-domain	Gramer,M.
EPI399521	HA	United States	2011-Dec-12	EPI_ISL_130160	A/swine/Illinois/A01240326/2011		Import from public-domain	Gramer,M.
EPI399524	HA	United States	2011-Dec-28	EPI_ISL_130161	A/swine/Illinois/A01240865/2011		Import from public-domain	Gramer,M.
EPI399540	HA	United States	2012-Jan-03	EPI_ISL_130166	A/swine/Nebraska/A01240640/2012		Import from public-domain	Gramer,M.
EPI399548	HA	United States	2011-Oct-13	EPI_ISL_130169	A/swine/Minnesota/A01240666/2011		Import from public-domain	Gramer,M.
EPI399551	HA	United States	2011-Dec-23	EPI_ISL_130170	A/swine/Illinois/A01240545/2011		Import from public-domain	Gramer,M.
EPI399558	HA	United States	2012-Jan-03	EPI_ISL_130172	A/swine/Nebraska/A01240866/2012		Import from public-domain	Gramer,M.
EPI399576	HA	United States	2011-Dec-06	EPI_ISL_130175	A/swine/Minnesota/A01240293/2011		Import from public-domain	Gramer,M.
EPI399579	HA	United States	2012-Jan-03	EPI_ISL_130176	A/swine/Nebraska/A01240645/2012		Import from public-domain	Gramer,M.
EPI399585	HA	United States	2012-Apr-23	EPI_ISL_130178	A/swine/Minnesota/A01327667/2012		Import from public-domain	Gramer,M.
EPI399594	HA	United States	2011-Oct-13	EPI_ISL_130181	A/swine/Minnesota/A01240667/2011		Import from public-domain	Gramer,M.
EPI399600	HA	United States	2011-Dec-19	EPI_ISL_130183	A/swine/Illinois/A01240629/2011		Import from public-domain	Gramer,M.
EPI399905	HA	United States	2012-Aug-27	EPI_ISL_130356	A/swine/Nebraska/A01301501/2012		Import from public-domain	Gramer,M.
EPI400108	HA	United States	2012-Sep-14	EPI_ISL_130421	A/swine/South Dakota/20/2012		Import from public-domain
EPI401105	HA	United States	2012-Sep-10	EPI_ISL_131141	A/swine/Illinois/A01301796/2012		Import from public-domain	Gramer,M.
EPI401108	HA	United States	2012-Sep-07	EPI_ISL_131142	A/swine/Iowa/A01301778/2012		Import from public-domain	Gramer,M.
EPI401111	HA	United States	2012-Sep-10	EPI_ISL_131143	A/swine/Illinois/A01301847/2012		Import from public-domain	Gramer,M.
EPI401130	HA	United States	2012-Oct-10	EPI_ISL_131145	A/swine/Minnesota/A01267716/2012		Import from public-domain
EPI401147	HA	United States	2012-Sep-27	EPI_ISL_131154	A/swine/North Carolina/A01270509/2012		Import from public-domain	Gramer,M.
EPI401150	HA	United States	2012-Oct-02	EPI_ISL_131155	A/swine/Nebraska/A01270377/2012		Import from public-domain	Gramer,M.
EPI401153	HA	United States	2012-Sep-26	EPI_ISL_131156	A/swine/Illinois/A01270275/2012		Import from public-domain	Gramer,M.
EPI401171	HA	United States	2012-Jan-01	EPI_ISL_131162	A/swine/Minnesota/A01301730/2012		Import from public-domain	Gramer,M.
EPI401174	HA	United States	2012-Oct-03	EPI_ISL_131163	A/swine/Illinois/A01270461/2012		Import from public-domain	Gramer,M.
EPI401180	HA	United States	2012-Oct-02	EPI_ISL_131165	A/swine/Missouri/A01270665/2012		Import from public-domain	Gramer,M.
EPI401246	HA	United States	2012-Oct-03	EPI_ISL_131194	A/swine/South Dakota/26/2012		Import from public-domain
EPI401366	HA	United States	2012-Jul-24	EPI_ISL_131212	A/swine/Minnesota/A01203677/2012		Import from public-domain	Lin,K.; Haney,D.M.; Bade,D.D.; Zhang,J.
EPI401626	HA	United States	2012-Oct-15	EPI_ISL_131257	A/swine/Iowa/A01267774/2012		Import from public-domain
EPI401663	HA	United States	2012-Aug-28	EPI_ISL_131260	A/swine/Minnesota/A01301731/2012		Import from public-domain
EPI406456	HA	United States	2012-Oct-19	EPI_ISL_132314	A/swine/Iowa/A01271072/2012		Import from public-domain	Gramer,M.
EPI406478	HA	United States	2012-Oct-19	EPI_ISL_132322	A/swine/SouthDakota/A01267882/2012		Import from public-domain
EPI406534	HA	United States	2012-Oct-25	EPI_ISL_132339	A/swine/Ohio/A01267959/2012		Import from public-domain
EPI406567	HA	United States	2012-Oct-01	EPI_ISL_132354	A/swine/Iowa/A01203890/2012		Import from public-domain	Lin,K.; Haney,D.M.; Bade,D.D.; Zhang,J.
EPI406588	HA	United States	2012-Oct-01	EPI_ISL_132361	A/swine/Iowa/A01203918/2012		Import from public-domain	Lin,K.; Haney,D.M.; Bade,D.D.; Zhang,J.
EPI406591	HA	United States	2012-Oct-01	EPI_ISL_132362	A/swine/Nebraska/A01203929/2012		Import from public-domain	Lin,K.; Haney,D.M.; Bade,D.D.; Zhang,J.
EPI406628	HA	United States	2012-Oct-01	EPI_ISL_132378	A/swine/Illinois/A01270809/2012		Import from public-domain	Gramer,M.
EPI406631	HA	United States	2012-Oct-01	EPI_ISL_132379	A/swine/Nebraska/A01270646/2012		Import from public-domain	Gramer,M.
EPI406643	HA	United States	2012-Oct-01	EPI_ISL_132382	A/swine/Iowa/A01432034/2012		Import from public-domain	Lin,K.; Haney,D.M.; Bade,D.D.; Zhang,J.
EPI406646	HA	United States	2012-Oct-01	EPI_ISL_132383	A/swine/Minnesota/A01203968/2012		Import from public-domain	Lin,K.; Haney,D.M.; Bade,D.D.; Zhang,J.
EPI406664	HA	United States	2012-Oct-01	EPI_ISL_132389	A/swine/Iowa/A01244088/2012		Import from public-domain	Lin,K.; Haney,D.M.; Bade,D.D.; Zhang,J.
EPI407025	HA	United States	2012-Oct-30	EPI_ISL_132517	A/swine/Ohio/A01279011/2012		Import from public-domain
EPI407028	HA	United States	2012-Oct-31	EPI_ISL_132518	A/swine/Iowa/A01279050/2012		Import from public-domain
EPI407034	HA	United States	2012-Nov-02	EPI_ISL_132520	A/swine/Minnesota/A01279105/2012		Import from public-domain
EPI411941	HA	Germany	2010-Jan-01	EPI_ISL_133371	A/swine/Germany/R1207/2010		Friedrich-Loeffler-Institut
EPI411951	HA	Germany	2010-Jan-01	EPI_ISL_133373	A/swine/Germany/R1421/2010		Friedrich-Loeffler-Institut
EPI411953	HA	Germany	2010-Jan-01	EPI_ISL_133374	A/swine/Germany/R1675/2010		Friedrich-Loeffler-Institut
EPI412039	HA	Germany	2011-Jan-01	EPI_ISL_133431	A/swine/Germany/R1931/2011		Friedrich-Loeffler-Institut
EPI412069	HA	Germany	2011-Jan-01	EPI_ISL_133455	A/swine/Germany/R3245/2011		Friedrich-Loeffler-Institut
EPI412087	HA	Germany	2012-Jan-01	EPI_ISL_133468	A/swine/Germany/R314/2012		Friedrich-Loeffler-Institut
EPI412104	HA	Germany	2012-Jan-01	EPI_ISL_133474	A/swine/Germany/R495/2012		Friedrich-Loeffler-Institut
EPI412111	HA	Germany	2012-Jan-01	EPI_ISL_133477	A/swine/Germany/R541/2012		Friedrich-Loeffler-Institut	Starck, Elke; Henritzi, Dinah; Harder, Timm C.
EPI412131	HA	Germany	2012-Jan-01	EPI_ISL_133488	A/swine/Germany/R1038/2012		Friedrich-Loeffler-Institut
EPI414031	HA	United States	2012-Nov-30	EPI_ISL_133671	A/swine/Ohio/A01279503/2012		Import from public-domain
EPI414037	HA	United States	2012-Dec-04	EPI_ISL_133673	A/swine/Ohio/A01279522/2012		Import from public-domain
EPI414040	HA	United States	2012-Dec-04	EPI_ISL_133674	A/swine/Iowa/A01279548/2012		Import from public-domain
EPI414043	HA	United States	2012-Dec-05	EPI_ISL_133675	A/swine/Iowa/A01279589/2012		Import from public-domain
EPI414049	HA	United States	2012-Dec-06	EPI_ISL_133677	A/swine/Ohio/A01279687/2012		Import from public-domain
EPI414052	HA	United States	2012-Dec-06	EPI_ISL_133678	A/swine/Ohio/A01279640/2012		Import from public-domain
EPI414057	HA	United States	2012-Nov-28	EPI_ISL_133679	A/swine/Illinois/A01277957/2012		Import from public-domain	Culhane,M.
EPI414063	HA	United States	2012-Dec-04	EPI_ISL_133681	A/swine/Illinois/A01442104/2012		Import from public-domain	Culhane,M.
EPI414069	HA	United States	2012-Dec-02	EPI_ISL_133683	A/swine/Nebraska/A01442053/2012		Import from public-domain	Culhane,M.
EPI414072	HA	United States	2012-Nov-28	EPI_ISL_133684	A/swine/Missouri/A01277947/2012		Import from public-domain	Culhane,M.
EPI414075	HA	United States	2012-Dec-05	EPI_ISL_133685	A/swine/Missouri/A01442212/2012		Import from public-domain	Culhane,M.
EPI414081	HA	United States	2012-Dec-04	EPI_ISL_133687	A/swine/Minnesota/A01442124/2012		Import from public-domain	Culhane,M.
EPI414103	HA	United States	2012-Dec-06	EPI_ISL_133700	A/swine/Ohio/A01279737/2012		Import from public-domain
EPI414106	HA	United States	2012-Dec-07	EPI_ISL_133701	A/swine/South Dakota/A01279746/2012		Import from public-domain
EPI414109	HA	United States	2012-Dec-07	EPI_ISL_133702	A/swine/Ohio/A01279763/2012		Import from public-domain
EPI414112	HA	United States	2012-Dec-10	EPI_ISL_133703	A/swine/Minnesota/A01279807/2012		Import from public-domain
EPI414153	HA	United States	2012-Nov-01	EPI_ISL_133707	A/swine/Iowa/A01432105/2012		Import from public-domain	Lin,K.; Haney,D.M.; Bade,D.D.; Zhang,J.
EPI414166	HA	United States	2012-Nov-08	EPI_ISL_133711	A/swine/Illinois/A01432156/2012		Import from public-domain	Lin,K.; Haney,D.M.; Bade,D.D.; Zhang,J.
EPI414541	HA	United States	2009-Jul-05	EPI_ISL_133780	A/swine/Ohio/09SW1478E/2009		Import from public-domain	Wentworth,D.E.; Dugan,V.; Halpin,R.A.; Lin,X.; Bera,J.; Wester,E.; Ghedin,E.; Fedorova,N.; Tsitrin,T.; McLellan,M.; Stockwell,T.; Amedeo,P.; Appalla,L.; Bishop,B.; Edworthy,P.; Gupta,N.; Hoover,J.; Katzel,D.; Li,K.; Schobel,S.; Shrivastava,S.; Thovarai,V.; Wang,S.; Slemons,R.D.; Bowman,A.S.; Nolting,J.M.; Nelson,S.; Edwards,J.; Bao,Y.; Sanders,R.; Dernovoy,D.; Kiryutin,B.; Lipman,D.J.; Tatusova,T.
EPI414552	HA	United States	2009-Jul-05	EPI_ISL_133781	A/swine/Ohio/09SW1482E/2009		Import from public-domain	Wentworth,D.E.; Dugan,V.; Halpin,R.A.; Lin,X.; Bera,J.; Wester,E.; Ghedin,E.; Fedorova,N.; Tsitrin,T.; McLellan,M.; Stockwell,T.; Amedeo,P.; Appalla,L.; Bishop,B.; Edworthy,P.; Gupta,N.; Hoover,J.; Katzel,D.; Li,K.; Schobel,S.; Shrivastava,S.; Thovarai,V.; Wang,S.; Slemons,R.D.; Bowman,A.S.; Nolting,J.M.; Bao,Y.; Sanders,R.; Dernovoy,D.; Kiryutin,B.; Lipman,D.J.; Tatusova,T.
EPI414560	HA	United States	2009-Jul-05	EPI_ISL_133782	A/swine/Ohio/09SW1483E/2009		Import from public-domain	Wentworth,D.E.; Dugan,V.; Halpin,R.A.; Lin,X.; Bera,J.; Wester,E.; Ghedin,E.; Fedorova,N.; Tsitrin,T.; McLellan,M.; Stockwell,T.; Amedeo,P.; Appalla,L.; Bishop,B.; Edworthy,P.; Gupta,N.; Hoover,J.; Katzel,D.; Li,K.; Schobel,S.; Shrivastava,S.; Thovarai,V.; Wang,S.; Slemons,R.D.; Bowman,A.S.; Nolting,J.M.; Nelson,S.; Edwards,J.; Bao,Y.; Sanders,R.; Dernovoy,D.; Kiryutin,B.; Lipman,D.J.; Tatusova,T.
EPI414568	HA	United States	2009-Jul-05	EPI_ISL_133783	A/swine/Ohio/09SW1484E/2009		Import from public-domain	Wentworth,D.E.; Dugan,V.; Halpin,R.A.; Lin,X.; Bera,J.; Wester,E.; Ghedin,E.; Fedorova,N.; Tsitrin,T.; McLellan,M.; Stockwell,T.; Amedeo,P.; Appalla,L.; Bishop,B.; Edworthy,P.; Gupta,N.; Hoover,J.; Katzel,D.; Li,K.; Schobel,S.; Shrivastava,S.; Thovarai,V.; Wang,S.; Slemons,R.D.; Bowman,A.S.; Nolting,J.M.; Bao,Y.; Sanders,R.; Dernovoy,D.; Kiryutin,B.; Lipman,D.J.; Tatusova,T.
EPI414576	HA	United States	2009-Jul-05	EPI_ISL_133784	A/swine/Ohio/09SW1488E/2009		Import from public-domain	Wentworth,D.E.; Dugan,V.; Halpin,R.A.; Lin,X.; Bera,J.; Wester,E.; Ghedin,E.; Fedorova,N.; Tsitrin,T.; McLellan,M.; Stockwell,T.; Amedeo,P.; Appalla,L.; Bishop,B.; Edworthy,P.; Gupta,N.; Hoover,J.; Katzel,D.; Li,K.; Schobel,S.; Shrivastava,S.; Thovarai,V.; Wang,S.; Slemons,R.D.; Bowman,A.S.; Nolting,J.M.; Nelson,S.; Edwards,J.; Bao,Y.; Sanders,R.; Dernovoy,D.; Kiryutin,B.; Lipman,D.J.; Tatusova,T.
EPI414584	HA	United States	2009-Jul-05	EPI_ISL_133785	A/swine/Ohio/09SW1489E/2009		Import from public-domain	Wentworth,D.E.; Dugan,V.; Halpin,R.A.; Lin,X.; Bera,J.; Wester,E.; Ghedin,E.; Fedorova,N.; Tsitrin,T.; McLellan,M.; Stockwell,T.; Amedeo,P.; Appalla,L.; Bishop,B.; Edworthy,P.; Gupta,N.; Hoover,J.; Katzel,D.; Li,K.; Schobel,S.; Shrivastava,S.; Thovarai,V.; Wang,S.; Slemons,R.D.; Bowman,A.S.; Nolting,J.M.; Bao,Y.; Sanders,R.; Dernovoy,D.; Kiryutin,B.; Lipman,D.J.; Tatusova,T.
EPI414592	HA	United States	2009-Jul-05	EPI_ISL_133786	A/swine/Ohio/09SW1490E/2009		Import from public-domain	Wentworth,D.E.; Dugan,V.; Halpin,R.A.; Lin,X.; Bera,J.; Wester,E.; Ghedin,E.; Fedorova,N.; Tsitrin,T.; McLellan,M.; Stockwell,T.; Amedeo,P.; Appalla,L.; Bishop,B.; Edworthy,P.; Gupta,N.; Hoover,J.; Katzel,D.; Li,K.; Schobel,S.; Shrivastava,S.; Thovarai,V.; Wang,S.; Slemons,R.D.; Bowman,A.S.; Nolting,J.M.; Nelson,S.; Edwards,J.; Bao,Y.; Sanders,R.; Dernovoy,D.; Kiryutin,B.; Lipman,D.J.; Tatusova,T.
EPI414600	HA	United States	2009-Jul-05	EPI_ISL_133787	A/swine/Ohio/09SW1477/2009		Import from public-domain	Wentworth,D.E.; Dugan,V.; Halpin,R.A.; Lin,X.; Bera,J.; Wester,E.; Ghedin,E.; Fedorova,N.; Tsitrin,T.; McLellan,M.; Stockwell,T.; Amedeo,P.; Appalla,L.; Bishop,B.; Edworthy,P.; Gupta,N.; Hoover,J.; Katzel,D.; Li,K.; Schobel,S.; Shrivastava,S.; Thovarai,V.; Wang,S.; Slemons,R.D.; Bowman,A.S.; Nolting,J.M.; Bao,Y.; Sanders,R.; Dernovoy,D.; Kiryutin,B.; Lipman,D.J.; Tatusova,T.
EPI414608	HA	United States	2009-Jul-05	EPI_ISL_133788	A/swine/Ohio/09SW1478M/2009		Import from public-domain	Wentworth,D.E.; Dugan,V.; Halpin,R.A.; Lin,X.; Bera,J.; Wester,E.; Ghedin,E.; Fedorova,N.; Tsitrin,T.; McLellan,M.; Stockwell,T.; Amedeo,P.; Appalla,L.; Bishop,B.; Edworthy,P.; Gupta,N.; Hoover,J.; Katzel,D.; Li,K.; Schobel,S.; Shrivastava,S.; Thovarai,V.; Wang,S.; Slemons,R.D.; Bowman,A.S.; Nolting,J.M.; Nelson,S.; Edwards,J.; Bao,Y.; Sanders,R.; Dernovoy,D.; Kiryutin,B.; Lipman,D.J.; Tatusova,T.
EPI414616	HA	United States	2009-Jul-05	EPI_ISL_133789	A/swine/Ohio/09SW1481/2009		Import from public-domain	Wentworth,D.E.; Dugan,V.; Halpin,R.A.; Lin,X.; Bera,J.; Wester,E.; Ghedin,E.; Fedorova,N.; Tsitrin,T.; McLellan,M.; Stockwell,T.; Amedeo,P.; Appalla,L.; Bishop,B.; Edworthy,P.; Gupta,N.; Hoover,J.; Katzel,D.; Li,K.; Schobel,S.; Shrivastava,S.; Thovarai,V.; Wang,S.; Slemons,R.D.; Bowman,A.S.; Nolting,J.M.; Bao,Y.; Sanders,R.; Dernovoy,D.; Kiryutin,B.; Lipman,D.J.; Tatusova,T.
EPI414624	HA	United States	2009-Jul-05	EPI_ISL_133790	A/swine/Ohio/09SW1482M/2009		Import from public-domain	Wentworth,D.E.; Dugan,V.; Halpin,R.A.; Lin,X.; Bera,J.; Wester,E.; Ghedin,E.; Fedorova,N.; Tsitrin,T.; McLellan,M.; Stockwell,T.; Amedeo,P.; Appalla,L.; Bishop,B.; Edworthy,P.; Gupta,N.; Hoover,J.; Katzel,D.; Li,K.; Schobel,S.; Shrivastava,S.; Thovarai,V.; Wang,S.; Slemons,R.D.; Bowman,A.S.; Nolting,J.M.; Nelson,S.; Edwards,J.; Bao,Y.; Sanders,R.; Dernovoy,D.; Kiryutin,B.; Lipman,D.J.; Tatusova,T.
EPI414632	HA	United States	2009-Jul-05	EPI_ISL_133791	A/swine/Ohio/09SW1483M/2009		Import from public-domain	Wentworth,D.E.; Dugan,V.; Halpin,R.A.; Lin,X.; Bera,J.; Wester,E.; Ghedin,E.; Fedorova,N.; Tsitrin,T.; McLellan,M.; Stockwell,T.; Amedeo,P.; Appalla,L.; Bishop,B.; Edworthy,P.; Gupta,N.; Hoover,J.; Katzel,D.; Li,K.; Schobel,S.; Shrivastava,S.; Thovarai,V.; Wang,S.; Slemons,R.D.; Bowman,A.S.; Nolting,J.M.; Bao,Y.; Sanders,R.; Dernovoy,D.; Kiryutin,B.; Lipman,D.J.; Tatusova,T.
EPI414640	HA	United States	2009-Jul-05	EPI_ISL_133792	A/swine/Ohio/09SW1484M/2009		Import from public-domain	Wentworth,D.E.; Dugan,V.; Halpin,R.A.; Lin,X.; Bera,J.; Wester,E.; Ghedin,E.; Fedorova,N.; Tsitrin,T.; McLellan,M.; Stockwell,T.; Amedeo,P.; Appalla,L.; Bishop,B.; Edworthy,P.; Gupta,N.; Hoover,J.; Katzel,D.; Li,K.; Schobel,S.; Shrivastava,S.; Thovarai,V.; Wang,S.; Slemons,R.D.; Bowman,A.S.; Nolting,J.M.; Nelson,S.; Edwards,J.; Bao,Y.; Sanders,R.; Dernovoy,D.; Kiryutin,B.; Lipman,D.J.; Tatusova,T.
EPI414648	HA	United States	2009-Jul-05	EPI_ISL_133793	A/swine/Ohio/09SW1486/2009		Import from public-domain	Wentworth,D.E.; Dugan,V.; Halpin,R.A.; Lin,X.; Bera,J.; Wester,E.; Ghedin,E.; Fedorova,N.; Tsitrin,T.; McLellan,M.; Stockwell,T.; Amedeo,P.; Appalla,L.; Bishop,B.; Edworthy,P.; Gupta,N.; Hoover,J.; Katzel,D.; Li,K.; Schobel,S.; Shrivastava,S.; Thovarai,V.; Wang,S.; Slemons,R.D.; Bowman,A.S.; Nolting,J.M.; Bao,Y.; Sanders,R.; Dernovoy,D.; Kiryutin,B.; Lipman,D.J.; Tatusova,T.
EPI414667	HA	United States	2009-Jul-05	EPI_ISL_133794	A/swine/Ohio/09SW1487M/2009		Import from public-domain	Wentworth,D.E.; Dugan,V.; Halpin,R.A.; Lin,X.; Bera,J.; Wester,E.; Ghedin,E.; Fedorova,N.; Tsitrin,T.; McLellan,M.; Stockwell,T.; Amedeo,P.; Appalla,L.; Bishop,B.; Edworthy,P.; Gupta,N.; Hoover,J.; Katzel,D.; Li,K.; Schobel,S.; Shrivastava,S.; Thovarai,V.; Wang,S.; Slemons,R.D.; Bowman,A.S.; Nolting,J.M.; Nelson,S.; Edwards,J.; Bao,Y.; Sanders,R.; Dernovoy,D.; Kiryutin,B.; Lipman,D.J.; Tatusova,T.
EPI414658	HA	United States	2009-Jul-05	EPI_ISL_133795	A/swine/Ohio/09SW1488M/2009		Import from public-domain	Wentworth,D.E.; Dugan,V.; Halpin,R.A.; Lin,X.; Bera,J.; Wester,E.; Ghedin,E.; Fedorova,N.; Tsitrin,T.; McLellan,M.; Stockwell,T.; Amedeo,P.; Appalla,L.; Bishop,B.; Edworthy,P.; Gupta,N.; Hoover,J.; Katzel,D.; Li,K.; Schobel,S.; Shrivastava,S.; Thovarai,V.; Wang,S.; Slemons,R.D.; Bowman,A.S.; Nolting,J.M.; Bao,Y.; Sanders,R.; Dernovoy,D.; Kiryutin,B.; Lipman,D.J.; Tatusova,T.
EPI414672	HA	United States	2009-Jul-05	EPI_ISL_133796	A/swine/Ohio/09SW1489M/2009		Import from public-domain	Wentworth,D.E.; Dugan,V.; Halpin,R.A.; Lin,X.; Bera,J.; Wester,E.; Ghedin,E.; Fedorova,N.; Tsitrin,T.; McLellan,M.; Stockwell,T.; Amedeo,P.; Appalla,L.; Bishop,B.; Edworthy,P.; Gupta,N.; Hoover,J.; Katzel,D.; Li,K.; Schobel,S.; Shrivastava,S.; Thovarai,V.; Wang,S.; Slemons,R.D.; Bowman,A.S.; Nolting,J.M.; Nelson,S.; Edwards,J.; Bao,Y.; Sanders,R.; Dernovoy,D.; Kiryutin,B.; Lipman,D.J.; Tatusova,T.
EPI414680	HA	United States	2009-Jul-05	EPI_ISL_133797	A/swine/Ohio/09SW1490M/2009		Import from public-domain	Wentworth,D.E.; Dugan,V.; Halpin,R.A.; Lin,X.; Bera,J.; Wester,E.; Ghedin,E.; Fedorova,N.; Tsitrin,T.; McLellan,M.; Stockwell,T.; Amedeo,P.; Appalla,L.; Bishop,B.; Edworthy,P.; Gupta,N.; Hoover,J.; Katzel,D.; Li,K.; Schobel,S.; Shrivastava,S.; Thovarai,V.; Wang,S.; Slemons,R.D.; Bowman,A.S.; Nolting,J.M.; Bao,Y.; Sanders,R.; Dernovoy,D.; Kiryutin,B.; Lipman,D.J.; Tatusova,T.
EPI414688	HA	United States	2009-Jul-05	EPI_ISL_133798	A/swine/Ohio/09SW1491/2009		Import from public-domain	Wentworth,D.E.; Dugan,V.; Halpin,R.A.; Lin,X.; Bera,J.; Wester,E.; Ghedin,E.; Fedorova,N.; Tsitrin,T.; McLellan,M.; Stockwell,T.; Amedeo,P.; Appalla,L.; Bishop,B.; Edworthy,P.; Gupta,N.; Hoover,J.; Katzel,D.; Li,K.; Schobel,S.; Shrivastava,S.; Thovarai,V.; Wang,S.; Slemons,R.D.; Bowman,A.S.; Nolting,J.M.; Nelson,S.; Edwards,J.; Bao,Y.; Sanders,R.; Dernovoy,D.; Kiryutin,B.; Lipman,D.J.; Tatusova,T.
EPI415340	HA	United States	2011-Aug-06	EPI_ISL_133880	A/swine/Ohio/11SW122/2011		Import from public-domain	Wentworth,D.E.; Dugan,V.; Halpin,R.A.; Lin,X.; Bera,J.; Wester,E.; Ghedin,E.; Fedorova,N.; Tsitrin,T.; McLellan,M.; Stockwell,T.; Amedeo,P.; Appalla,L.; Bishop,B.; Edworthy,P.; Gupta,N.; Hoover,J.; Katzel,D.; Li,K.; Schobel,S.; Shrivastava,S.; Thovarai,V.; Wang,S.; Slemons,R.D.; Bowman,A.S.; Nolting,J.M.; Nelson,S.; Bao,Y.; Sanders,R.; Dernovoy,D.; Kiryutin,B.; Lipman,D.J.; Tatusova,T.
EPI415348	HA	United States	2011-Aug-06	EPI_ISL_133881	A/swine/Ohio/11SW123/2011		Import from public-domain	Wentworth,D.E.; Dugan,V.; Halpin,R.A.; Lin,X.; Bera,J.; Wester,E.; Ghedin,E.; Fedorova,N.; Tsitrin,T.; McLellan,M.; Stockwell,T.; Amedeo,P.; Appalla,L.; Bishop,B.; Edworthy,P.; Gupta,N.; Hoover,J.; Katzel,D.; Li,K.; Schobel,S.; Shrivastava,S.; Thovarai,V.; Wang,S.; Slemons,R.D.; Bowman,A.S.; Nolting,J.M.; Bao,Y.; Sanders,R.; Dernovoy,D.; Kiryutin,B.; Lipman,D.J.; Tatusova,T.
EPI415356	HA	United States	2011-Aug-06	EPI_ISL_133882	A/swine/Ohio/11SW124/2011		Import from public-domain	Wentworth,D.E.; Dugan,V.; Halpin,R.A.; Lin,X.; Bera,J.; Wester,E.; Ghedin,E.; Fedorova,N.; Tsitrin,T.; McLellan,M.; Stockwell,T.; Amedeo,P.; Appalla,L.; Bishop,B.; Edworthy,P.; Gupta,N.; Hoover,J.; Katzel,D.; Li,K.; Schobel,S.; Shrivastava,S.; Thovarai,V.; Wang,S.; Slemons,R.D.; Bowman,A.S.; Nolting,J.M.; Nelson,S.; Bao,Y.; Sanders,R.; Dernovoy,D.; Kiryutin,B.; Lipman,D.J.; Tatusova,T.
EPI415364	HA	United States	2011-Aug-06	EPI_ISL_133883	A/swine/Ohio/11SW125/2011		Import from public-domain	Wentworth,D.E.; Dugan,V.; Halpin,R.A.; Lin,X.; Bera,J.; Wester,E.; Ghedin,E.; Fedorova,N.; Tsitrin,T.; McLellan,M.; Stockwell,T.; Amedeo,P.; Appalla,L.; Bishop,B.; Edworthy,P.; Gupta,N.; Hoover,J.; Katzel,D.; Li,K.; Schobel,S.; Shrivastava,S.; Thovarai,V.; Wang,S.; Slemons,R.D.; Bowman,A.S.; Nolting,J.M.; Bao,Y.; Sanders,R.; Dernovoy,D.; Kiryutin,B.; Lipman,D.J.; Tatusova,T.
EPI415370	HA	United States	2011-Aug-06	EPI_ISL_133884	A/swine/Ohio/11SW126/2011		Import from public-domain	Wentworth,D.E.; Dugan,V.; Halpin,R.A.; Lin,X.; Bera,J.; Wester,E.; Ghedin,E.; Fedorova,N.; Tsitrin,T.; McLellan,M.; Stockwell,T.; Amedeo,P.; Appalla,L.; Bishop,B.; Edworthy,P.; Gupta,N.; Hoover,J.; Katzel,D.; Li,K.; Schobel,S.; Shrivastava,S.; Thovarai,V.; Wang,S.; Slemons,R.D.; Bowman,A.S.; Nolting,J.M.; Nelson,S.; Bao,Y.; Sanders,R.; Dernovoy,D.; Kiryutin,B.; Lipman,D.J.; Tatusova,T.
EPI415378	HA	United States	2011-Aug-06	EPI_ISL_133885	A/swine/Ohio/11SW128/2011		Import from public-domain	Wentworth,D.E.; Dugan,V.; Halpin,R.A.; Lin,X.; Bera,J.; Wester,E.; Ghedin,E.; Fedorova,N.; Tsitrin,T.; McLellan,M.; Stockwell,T.; Amedeo,P.; Appalla,L.; Bishop,B.; Edworthy,P.; Gupta,N.; Hoover,J.; Katzel,D.; Li,K.; Schobel,S.; Shrivastava,S.; Thovarai,V.; Wang,S.; Slemons,R.D.; Bowman,A.S.; Nolting,J.M.; Bao,Y.; Sanders,R.; Dernovoy,D.; Kiryutin,B.; Lipman,D.J.; Tatusova,T.
EPI415386	HA	United States	2011-Aug-06	EPI_ISL_133886	A/swine/Ohio/11SW129/2011		Import from public-domain	Wentworth,D.E.; Dugan,V.; Halpin,R.A.; Lin,X.; Bera,J.; Wester,E.; Ghedin,E.; Fedorova,N.; Tsitrin,T.; McLellan,M.; Stockwell,T.; Amedeo,P.; Appalla,L.; Bishop,B.; Edworthy,P.; Gupta,N.; Hoover,J.; Katzel,D.; Li,K.; Schobel,S.; Shrivastava,S.; Thovarai,V.; Wang,S.; Slemons,R.D.; Bowman,A.S.; Nolting,J.M.; Nelson,S.; Bao,Y.; Sanders,R.; Dernovoy,D.; Kiryutin,B.; Lipman,D.J.; Tatusova,T.
EPI415394	HA	United States	2011-Aug-06	EPI_ISL_133887	A/swine/Ohio/11SW130/2011		Import from public-domain	Wentworth,D.E.; Dugan,V.; Halpin,R.A.; Lin,X.; Bera,J.; Wester,E.; Ghedin,E.; Fedorova,N.; Tsitrin,T.; McLellan,M.; Stockwell,T.; Amedeo,P.; Appalla,L.; Bishop,B.; Edworthy,P.; Gupta,N.; Hoover,J.; Katzel,D.; Li,K.; Schobel,S.; Shrivastava,S.; Thovarai,V.; Wang,S.; Slemons,R.D.; Bowman,A.S.; Nolting,J.M.; Bao,Y.; Sanders,R.; Dernovoy,D.; Kiryutin,B.; Lipman,D.J.; Tatusova,T.
EPI415402	HA	United States	2011-Aug-06	EPI_ISL_133888	A/swine/Ohio/11SW131/2011		Import from public-domain	Wentworth,D.E.; Dugan,V.; Halpin,R.A.; Lin,X.; Bera,J.; Wester,E.; Ghedin,E.; Fedorova,N.; Tsitrin,T.; McLellan,M.; Stockwell,T.; Amedeo,P.; Appalla,L.; Bishop,B.; Edworthy,P.; Gupta,N.; Hoover,J.; Katzel,D.; Li,K.; Schobel,S.; Shrivastava,S.; Thovarai,V.; Wang,S.; Slemons,R.D.; Bowman,A.S.; Nolting,J.M.; Nelson,S.; Bao,Y.; Sanders,R.; Dernovoy,D.; Kiryutin,B.; Lipman,D.J.; Tatusova,T.
EPI415410	HA	United States	2011-Aug-06	EPI_ISL_133889	A/swine/Ohio/11SW132/2011		Import from public-domain	Wentworth,D.E.; Dugan,V.; Halpin,R.A.; Lin,X.; Bera,J.; Wester,E.; Ghedin,E.; Fedorova,N.; Tsitrin,T.; McLellan,M.; Stockwell,T.; Amedeo,P.; Appalla,L.; Bishop,B.; Edworthy,P.; Gupta,N.; Hoover,J.; Katzel,D.; Li,K.; Schobel,S.; Shrivastava,S.; Thovarai,V.; Wang,S.; Slemons,R.D.; Bowman,A.S.; Nolting,J.M.; Bao,Y.; Sanders,R.; Dernovoy,D.; Kiryutin,B.; Lipman,D.J.; Tatusova,T.
EPI415424	HA	United States	2011-Aug-06	EPI_ISL_133890	A/swine/Ohio/11SW134/2011		Import from public-domain	Wentworth,D.E.; Dugan,V.; Halpin,R.A.; Lin,X.; Bera,J.; Wester,E.; Ghedin,E.; Fedorova,N.; Tsitrin,T.; McLellan,M.; Stockwell,T.; Amedeo,P.; Appalla,L.; Bishop,B.; Edworthy,P.; Gupta,N.; Hoover,J.; Katzel,D.; Li,K.; Schobel,S.; Shrivastava,S.; Thovarai,V.; Wang,S.; Slemons,R.D.; Bowman,A.S.; Nolting,J.M.; Nelson,S.; Bao,Y.; Sanders,R.; Dernovoy,D.; Kiryutin,B.; Lipman,D.J.; Tatusova,T.
EPI415432	HA	United States	2011-Aug-06	EPI_ISL_133891	A/swine/Ohio/11SW135/2011		Import from public-domain	Wentworth,D.E.; Dugan,V.; Halpin,R.A.; Lin,X.; Bera,J.; Wester,E.; Ghedin,E.; Fedorova,N.; Tsitrin,T.; McLellan,M.; Stockwell,T.; Amedeo,P.; Appalla,L.; Bishop,B.; Edworthy,P.; Gupta,N.; Hoover,J.; Katzel,D.; Li,K.; Schobel,S.; Shrivastava,S.; Thovarai,V.; Wang,S.; Slemons,R.D.; Bowman,A.S.; Nolting,J.M.; Bao,Y.; Sanders,R.; Dernovoy,D.; Kiryutin,B.; Lipman,D.J.; Tatusova,T.
EPI415440	HA	United States	2011-Aug-06	EPI_ISL_133892	A/swine/Ohio/11SW136/2011		Import from public-domain	Wentworth,D.E.; Dugan,V.; Halpin,R.A.; Lin,X.; Bera,J.; Wester,E.; Ghedin,E.; Fedorova,N.; Tsitrin,T.; McLellan,M.; Stockwell,T.; Amedeo,P.; Appalla,L.; Bishop,B.; Edworthy,P.; Gupta,N.; Hoover,J.; Katzel,D.; Li,K.; Schobel,S.; Shrivastava,S.; Thovarai,V.; Wang,S.; Slemons,R.D.; Bowman,A.S.; Nolting,J.M.; Nelson,S.; Bao,Y.; Sanders,R.; Dernovoy,D.; Kiryutin,B.; Lipman,D.J.; Tatusova,T.
EPI415448	HA	United States	2011-Aug-06	EPI_ISL_133893	A/swine/Ohio/11SW137/2011		Import from public-domain	Wentworth,D.E.; Dugan,V.; Halpin,R.A.; Lin,X.; Bera,J.; Wester,E.; Ghedin,E.; Fedorova,N.; Tsitrin,T.; McLellan,M.; Stockwell,T.; Amedeo,P.; Appalla,L.; Bishop,B.; Edworthy,P.; Gupta,N.; Hoover,J.; Katzel,D.; Li,K.; Schobel,S.; Shrivastava,S.; Thovarai,V.; Wang,S.; Slemons,R.D.; Bowman,A.S.; Nolting,J.M.; Bao,Y.; Sanders,R.; Dernovoy,D.; Kiryutin,B.; Lipman,D.J.; Tatusova,T.
EPI415456	HA	United States	2011-Aug-06	EPI_ISL_133894	A/swine/Ohio/11SW138/2011		Import from public-domain	Wentworth,D.E.; Dugan,V.; Halpin,R.A.; Lin,X.; Bera,J.; Wester,E.; Ghedin,E.; Fedorova,N.; Tsitrin,T.; McLellan,M.; Stockwell,T.; Amedeo,P.; Appalla,L.; Bishop,B.; Edworthy,P.; Gupta,N.; Hoover,J.; Katzel,D.; Li,K.; Schobel,S.; Shrivastava,S.; Thovarai,V.; Wang,S.; Slemons,R.D.; Bowman,A.S.; Nolting,J.M.; Nelson,S.; Bao,Y.; Sanders,R.; Dernovoy,D.; Kiryutin,B.; Lipman,D.J.; Tatusova,T.
EPI415464	HA	United States	2011-Aug-06	EPI_ISL_133895	A/swine/Ohio/11SW139/2011		Import from public-domain	Wentworth,D.E.; Dugan,V.; Halpin,R.A.; Lin,X.; Bera,J.; Wester,E.; Ghedin,E.; Fedorova,N.; Tsitrin,T.; McLellan,M.; Stockwell,T.; Amedeo,P.; Appalla,L.; Bishop,B.; Edworthy,P.; Gupta,N.; Hoover,J.; Katzel,D.; Li,K.; Schobel,S.; Shrivastava,S.; Thovarai,V.; Wang,S.; Slemons,R.D.; Bowman,A.S.; Nolting,J.M.; Bao,Y.; Sanders,R.; Dernovoy,D.; Kiryutin,B.; Lipman,D.J.; Tatusova,T.
EPI415472	HA	United States	2011-Aug-06	EPI_ISL_133896	A/swine/Ohio/11SW140/2011		Import from public-domain	Wentworth,D.E.; Dugan,V.; Halpin,R.A.; Lin,X.; Bera,J.; Wester,E.; Ghedin,E.; Fedorova,N.; Tsitrin,T.; McLellan,M.; Stockwell,T.; Amedeo,P.; Appalla,L.; Bishop,B.; Edworthy,P.; Gupta,N.; Hoover,J.; Katzel,D.; Li,K.; Schobel,S.; Shrivastava,S.; Thovarai,V.; Wang,S.; Slemons,R.D.; Bowman,A.S.; Nolting,J.M.; Nelson,S.; Bao,Y.; Sanders,R.; Dernovoy,D.; Kiryutin,B.; Lipman,D.J.; Tatusova,T.
EPI415480	HA	United States	2011-Aug-07	EPI_ISL_133897	A/swine/Ohio/11SW146/2011		Import from public-domain	Wentworth,D.E.; Dugan,V.; Halpin,R.A.; Lin,X.; Bera,J.; Wester,E.; Ghedin,E.; Fedorova,N.; Tsitrin,T.; McLellan,M.; Stockwell,T.; Amedeo,P.; Appalla,L.; Bishop,B.; Edworthy,P.; Gupta,N.; Hoover,J.; Katzel,D.; Li,K.; Schobel,S.; Shrivastava,S.; Thovarai,V.; Wang,S.; Slemons,R.D.; Bowman,A.S.; Nolting,J.M.; Bao,Y.; Sanders,R.; Dernovoy,D.; Kiryutin,B.; Lipman,D.J.; Tatusova,T.
EPI415563	HA	United States	2011-Aug-08	EPI_ISL_133907	A/swine/Ohio/11SW174/2011		Import from public-domain	Wentworth,D.E.; Dugan,V.; Halpin,R.A.; Lin,X.; Bera,J.; Wester,E.; Ghedin,E.; Fedorova,N.; Tsitrin,T.; McLellan,M.; Stockwell,T.; Amedeo,P.; Appalla,L.; Bishop,B.; Edworthy,P.; Gupta,N.; Hoover,J.; Katzel,D.; Li,K.; Schobel,S.; Shrivastava,S.; Thovarai,V.; Wang,S.; Slemons,R.D.; Bowman,A.S.; Nolting,J.M.; Bao,Y.; Sanders,R.; Dernovoy,D.; Kiryutin,B.; Lipman,D.J.; Tatusova,T.
EPI415666	HA	United States	2011-Aug-08	EPI_ISL_133919	A/swine/Ohio/11SW192/2011		Import from public-domain	Wentworth,D.E.; Dugan,V.; Halpin,R.A.; Lin,X.; Bera,J.; Wester,E.; Ghedin,E.; Fedorova,N.; Tsitrin,T.; McLellan,M.; Stockwell,T.; Amedeo,P.; Appalla,L.; Bishop,B.; Edworthy,P.; Gupta,N.; Hoover,J.; Katzel,D.; Li,K.; Schobel,S.; Shrivastava,S.; Thovarai,V.; Wang,S.; Slemons,R.D.; Bowman,A.S.; Nolting,J.M.; Bao,Y.; Sanders,R.; Dernovoy,D.; Kiryutin,B.; Lipman,D.J.; Tatusova,T.
EPI415719	HA	United States	2011-Aug-12	EPI_ISL_133925	A/swine/Ohio/11SW202/2011		Import from public-domain	Wentworth,D.E.; Dugan,V.; Halpin,R.A.; Lin,X.; Bera,J.; Wester,E.; Ghedin,E.; Fedorova,N.; Tsitrin,T.; McLellan,M.; Stockwell,T.; Amedeo,P.; Appalla,L.; Bishop,B.; Edworthy,P.; Gupta,N.; Hoover,J.; Katzel,D.; Li,K.; Schobel,S.; Shrivastava,S.; Thovarai,V.; Wang,S.; Slemons,R.D.; Bowman,A.S.; Nolting,J.M.; Bao,Y.; Sanders,R.; Dernovoy,D.; Kiryutin,B.; Lipman,D.J.; Tatusova,T.
EPI415736	HA	United States	2011-Aug-12	EPI_ISL_133927	A/swine/Ohio/11SW204/2011		Import from public-domain	Wentworth,D.E.; Dugan,V.; Halpin,R.A.; Lin,X.; Bera,J.; Wester,E.; Ghedin,E.; Fedorova,N.; Tsitrin,T.; McLellan,M.; Stockwell,T.; Amedeo,P.; Appalla,L.; Bishop,B.; Edworthy,P.; Gupta,N.; Hoover,J.; Katzel,D.; Li,K.; Schobel,S.; Shrivastava,S.; Thovarai,V.; Wang,S.; Slemons,R.D.; Bowman,A.S.; Nolting,J.M.; Bao,Y.; Sanders,R.; Dernovoy,D.; Kiryutin,B.; Lipman,D.J.; Tatusova,T.
EPI415744	HA	United States	2011-Aug-12	EPI_ISL_133928	A/swine/Ohio/11SW205/2011		Import from public-domain	Wentworth,D.E.; Dugan,V.; Halpin,R.A.; Lin,X.; Bera,J.; Wester,E.; Ghedin,E.; Fedorova,N.; Tsitrin,T.; McLellan,M.; Stockwell,T.; Amedeo,P.; Appalla,L.; Bishop,B.; Edworthy,P.; Gupta,N.; Hoover,J.; Katzel,D.; Li,K.; Schobel,S.; Shrivastava,S.; Thovarai,V.; Wang,S.; Slemons,R.D.; Bowman,A.S.; Nolting,J.M.; Nelson,S.; Bao,Y.; Sanders,R.; Dernovoy,D.; Kiryutin,B.; Lipman,D.J.; Tatusova,T.
EPI415761	HA	United States	2011-Aug-12	EPI_ISL_133930	A/swine/Ohio/11SW207/2011		Import from public-domain	Wentworth,D.E.; Dugan,V.; Halpin,R.A.; Lin,X.; Bera,J.; Wester,E.; Ghedin,E.; Fedorova,N.; Tsitrin,T.; McLellan,M.; Stockwell,T.; Amedeo,P.; Appalla,L.; Bishop,B.; Edworthy,P.; Gupta,N.; Hoover,J.; Katzel,D.; Li,K.; Schobel,S.; Shrivastava,S.; Thovarai,V.; Wang,S.; Slemons,R.D.; Bowman,A.S.; Nolting,J.M.; Nelson,S.; Bao,Y.; Sanders,R.; Dernovoy,D.; Kiryutin,B.; Lipman,D.J.; Tatusova,T.
EPI415778	HA	United States	2011-Aug-12	EPI_ISL_133932	A/swine/Ohio/11SW210/2011		Import from public-domain	Wentworth,D.E.; Dugan,V.; Halpin,R.A.; Lin,X.; Bera,J.; Wester,E.; Ghedin,E.; Fedorova,N.; Tsitrin,T.; McLellan,M.; Stockwell,T.; Amedeo,P.; Appalla,L.; Bishop,B.; Edworthy,P.; Gupta,N.; Hoover,J.; Katzel,D.; Li,K.; Schobel,S.; Shrivastava,S.; Thovarai,V.; Wang,S.; Slemons,R.D.; Bowman,A.S.; Nolting,J.M.; Nelson,S.; Bao,Y.; Sanders,R.; Dernovoy,D.; Kiryutin,B.; Lipman,D.J.; Tatusova,T.
EPI415803	HA	United States	2011-Aug-12	EPI_ISL_133935	A/swine/Ohio/11SW215/2011		Import from public-domain	Wentworth,D.E.; Dugan,V.; Halpin,R.A.; Lin,X.; Bera,J.; Wester,E.; Ghedin,E.; Fedorova,N.; Tsitrin,T.; McLellan,M.; Stockwell,T.; Amedeo,P.; Appalla,L.; Bishop,B.; Edworthy,P.; Gupta,N.; Hoover,J.; Katzel,D.; Li,K.; Schobel,S.; Shrivastava,S.; Thovarai,V.; Wang,S.; Slemons,R.D.; Bowman,A.S.; Nolting,J.M.; Nelson,S.; Bao,Y.; Sanders,R.; Dernovoy,D.; Kiryutin,B.; Lipman,D.J.; Tatusova,T.
EPI415811	HA	United States	2011-Aug-12	EPI_ISL_133936	A/swine/Ohio/11SW216/2011		Import from public-domain	Wentworth,D.E.; Dugan,V.; Halpin,R.A.; Lin,X.; Bera,J.; Wester,E.; Ghedin,E.; Fedorova,N.; Tsitrin,T.; McLellan,M.; Stockwell,T.; Amedeo,P.; Appalla,L.; Bishop,B.; Edworthy,P.; Gupta,N.; Hoover,J.; Katzel,D.; Li,K.; Schobel,S.; Shrivastava,S.; Thovarai,V.; Wang,S.; Slemons,R.D.; Bowman,A.S.; Nolting,J.M.; Bao,Y.; Sanders,R.; Dernovoy,D.; Kiryutin,B.; Lipman,D.J.; Tatusova,T.
EPI415837	HA	United States	2011-Aug-12	EPI_ISL_133939	A/swine/Ohio/11SW220/2011		Import from public-domain	Wentworth,D.E.; Dugan,V.; Halpin,R.A.; Lin,X.; Bera,J.; Wester,E.; Ghedin,E.; Fedorova,N.; Tsitrin,T.; McLellan,M.; Stockwell,T.; Amedeo,P.; Appalla,L.; Bishop,B.; Edworthy,P.; Gupta,N.; Hoover,J.; Katzel,D.; Li,K.; Schobel,S.; Shrivastava,S.; Thovarai,V.; Wang,S.; Slemons,R.D.; Bowman,A.S.; Nolting,J.M.; Nelson,S.; Bao,Y.; Sanders,R.; Dernovoy,D.; Kiryutin,B.; Lipman,D.J.; Tatusova,T.
EPI415845	HA	United States	2011-Aug-18	EPI_ISL_133940	A/swine/Ohio/11SW221/2011		Import from public-domain	Wentworth,D.E.; Dugan,V.; Halpin,R.A.; Lin,X.; Bera,J.; Wester,E.; Ghedin,E.; Fedorova,N.; Tsitrin,T.; McLellan,M.; Stockwell,T.; Amedeo,P.; Appalla,L.; Bishop,B.; Edworthy,P.; Gupta,N.; Hoover,J.; Katzel,D.; Li,K.; Schobel,S.; Shrivastava,S.; Thovarai,V.; Wang,S.; Slemons,R.D.; Bowman,A.S.; Nolting,J.M.; Bao,Y.; Sanders,R.; Dernovoy,D.; Kiryutin,B.; Lipman,D.J.; Tatusova,T.
EPI415852	HA	United States	2011-Aug-18	EPI_ISL_133941	A/swine/Ohio/11SW224/2011		Import from public-domain	Wentworth,D.E.; Dugan,V.; Halpin,R.A.; Lin,X.; Bera,J.; Wester,E.; Ghedin,E.; Fedorova,N.; Tsitrin,T.; McLellan,M.; Stockwell,T.; Amedeo,P.; Appalla,L.; Bishop,B.; Edworthy,P.; Gupta,N.; Hoover,J.; Katzel,D.; Li,K.; Schobel,S.; Shrivastava,S.; Thovarai,V.; Wang,S.; Slemons,R.D.; Bowman,A.S.; Nolting,J.M.; Nelson,S.; Bao,Y.; Sanders,R.; Dernovoy,D.; Kiryutin,B.; Lipman,D.J.; Tatusova,T.
EPI415861	HA	United States	2011-Aug-18	EPI_ISL_133942	A/swine/Ohio/11SW225/2011		Import from public-domain	Wentworth,D.E.; Dugan,V.; Halpin,R.A.; Lin,X.; Bera,J.; Wester,E.; Ghedin,E.; Fedorova,N.; Tsitrin,T.; McLellan,M.; Stockwell,T.; Amedeo,P.; Appalla,L.; Bishop,B.; Edworthy,P.; Gupta,N.; Hoover,J.; Katzel,D.; Li,K.; Schobel,S.; Shrivastava,S.; Thovarai,V.; Wang,S.; Slemons,R.D.; Bowman,A.S.; Nolting,J.M.; Bao,Y.; Sanders,R.; Dernovoy,D.; Kiryutin,B.; Lipman,D.J.; Tatusova,T.
EPI415887	HA	United States	2011-Aug-18	EPI_ISL_133945	A/swine/Ohio/11SW228/2011		Import from public-domain	Wentworth,D.E.; Dugan,V.; Halpin,R.A.; Lin,X.; Bera,J.; Wester,E.; Ghedin,E.; Fedorova,N.; Tsitrin,T.; McLellan,M.; Stockwell,T.; Amedeo,P.; Appalla,L.; Bishop,B.; Edworthy,P.; Gupta,N.; Hoover,J.; Katzel,D.; Li,K.; Schobel,S.; Shrivastava,S.; Thovarai,V.; Wang,S.; Slemons,R.D.; Bowman,A.S.; Nolting,J.M.; Nelson,S.; Bao,Y.; Sanders,R.; Dernovoy,D.; Kiryutin,B.; Lipman,D.J.; Tatusova,T.
EPI415895	HA	United States	2011-Aug-18	EPI_ISL_133946	A/swine/Ohio/11SW229/2011		Import from public-domain	Wentworth,D.E.; Dugan,V.; Halpin,R.A.; Lin,X.; Bera,J.; Wester,E.; Ghedin,E.; Fedorova,N.; Tsitrin,T.; McLellan,M.; Stockwell,T.; Amedeo,P.; Appalla,L.; Bishop,B.; Edworthy,P.; Gupta,N.; Hoover,J.; Katzel,D.; Li,K.; Schobel,S.; Shrivastava,S.; Thovarai,V.; Wang,S.; Slemons,R.D.; Bowman,A.S.; Nolting,J.M.; Bao,Y.; Sanders,R.; Dernovoy,D.; Kiryutin,B.; Lipman,D.J.; Tatusova,T.
EPI415903	HA	United States	2011-Aug-18	EPI_ISL_133947	A/swine/Ohio/11SW231/2011		Import from public-domain	Wentworth,D.E.; Dugan,V.; Halpin,R.A.; Lin,X.; Bera,J.; Wester,E.; Ghedin,E.; Fedorova,N.; Tsitrin,T.; McLellan,M.; Stockwell,T.; Amedeo,P.; Appalla,L.; Bishop,B.; Edworthy,P.; Gupta,N.; Hoover,J.; Katzel,D.; Li,K.; Schobel,S.; Shrivastava,S.; Thovarai,V.; Wang,S.; Slemons,R.D.; Bowman,A.S.; Nolting,J.M.; Nelson,S.; Bao,Y.; Sanders,R.; Dernovoy,D.; Kiryutin,B.; Lipman,D.J.; Tatusova,T.
EPI415973	HA	United States	2011-Aug-18	EPI_ISL_133948	A/swine/Ohio/11SW232/2011		Import from public-domain	Wentworth,D.E.; Dugan,V.; Halpin,R.A.; Lin,X.; Bera,J.; Wester,E.; Ghedin,E.; Fedorova,N.; Tsitrin,T.; McLellan,M.; Stockwell,T.; Amedeo,P.; Appalla,L.; Bishop,B.; Edworthy,P.; Gupta,N.; Hoover,J.; Katzel,D.; Li,K.; Schobel,S.; Shrivastava,S.; Thovarai,V.; Wang,S.; Slemons,R.D.; Bowman,A.S.; Nolting,J.M.; Bao,Y.; Sanders,R.; Dernovoy,D.; Kiryutin,B.; Lipman,D.J.; Tatusova,T.
EPI415917	HA	United States	2011-Aug-18	EPI_ISL_133949	A/swine/Ohio/11SW234/2011		Import from public-domain	Wentworth,D.E.; Dugan,V.; Halpin,R.A.; Lin,X.; Bera,J.; Wester,E.; Ghedin,E.; Fedorova,N.; Tsitrin,T.; McLellan,M.; Stockwell,T.; Amedeo,P.; Appalla,L.; Bishop,B.; Edworthy,P.; Gupta,N.; Hoover,J.; Katzel,D.; Li,K.; Schobel,S.; Shrivastava,S.; Thovarai,V.; Wang,S.; Slemons,R.D.; Bowman,A.S.; Nolting,J.M.; Nelson,S.; Bao,Y.; Sanders,R.; Dernovoy,D.; Kiryutin,B.; Lipman,D.J.; Tatusova,T.
EPI415925	HA	United States	2011-Aug-18	EPI_ISL_133950	A/swine/Ohio/11SW235/2011		Import from public-domain	Wentworth,D.E.; Dugan,V.; Halpin,R.A.; Lin,X.; Bera,J.; Wester,E.; Ghedin,E.; Fedorova,N.; Tsitrin,T.; McLellan,M.; Stockwell,T.; Amedeo,P.; Appalla,L.; Bishop,B.; Edworthy,P.; Gupta,N.; Hoover,J.; Katzel,D.; Li,K.; Schobel,S.; Shrivastava,S.; Thovarai,V.; Wang,S.; Slemons,R.D.; Bowman,A.S.; Nolting,J.M.; Bao,Y.; Sanders,R.; Dernovoy,D.; Kiryutin,B.; Lipman,D.J.; Tatusova,T.
EPI415933	HA	United States	2011-Aug-18	EPI_ISL_133951	A/swine/Ohio/11SW236/2011		Import from public-domain	Wentworth,D.E.; Dugan,V.; Halpin,R.A.; Lin,X.; Bera,J.; Wester,E.; Ghedin,E.; Fedorova,N.; Tsitrin,T.; McLellan,M.; Stockwell,T.; Amedeo,P.; Appalla,L.; Bishop,B.; Edworthy,P.; Gupta,N.; Hoover,J.; Katzel,D.; Li,K.; Schobel,S.; Shrivastava,S.; Thovarai,V.; Wang,S.; Slemons,R.D.; Bowman,A.S.; Nolting,J.M.; Nelson,S.; Bao,Y.; Sanders,R.; Dernovoy,D.; Kiryutin,B.; Lipman,D.J.; Tatusova,T.
EPI415941	HA	United States	2011-Aug-18	EPI_ISL_133952	A/swine/Ohio/11SW237/2011		Import from public-domain	Wentworth,D.E.; Dugan,V.; Halpin,R.A.; Lin,X.; Bera,J.; Wester,E.; Ghedin,E.; Fedorova,N.; Tsitrin,T.; McLellan,M.; Stockwell,T.; Amedeo,P.; Appalla,L.; Bishop,B.; Edworthy,P.; Gupta,N.; Hoover,J.; Katzel,D.; Li,K.; Schobel,S.; Shrivastava,S.; Thovarai,V.; Wang,S.; Slemons,R.D.; Bowman,A.S.; Nolting,J.M.; Bao,Y.; Sanders,R.; Dernovoy,D.; Kiryutin,B.; Lipman,D.J.; Tatusova,T.
EPI415949	HA	United States	2011-Aug-18	EPI_ISL_133953	A/swine/Ohio/11SW239/2011		Import from public-domain	Wentworth,D.E.; Dugan,V.; Halpin,R.A.; Lin,X.; Bera,J.; Wester,E.; Ghedin,E.; Fedorova,N.; Tsitrin,T.; McLellan,M.; Stockwell,T.; Amedeo,P.; Appalla,L.; Bishop,B.; Edworthy,P.; Gupta,N.; Hoover,J.; Katzel,D.; Li,K.; Schobel,S.; Shrivastava,S.; Thovarai,V.; Wang,S.; Slemons,R.D.; Bowman,A.S.; Nolting,J.M.; Nelson,S.; Bao,Y.; Sanders,R.; Dernovoy,D.; Kiryutin,B.; Lipman,D.J.; Tatusova,T.
EPI415957	HA	United States	2011-Aug-18	EPI_ISL_133954	A/swine/Ohio/11SW240/2011		Import from public-domain	Wentworth,D.E.; Dugan,V.; Halpin,R.A.; Lin,X.; Bera,J.; Wester,E.; Ghedin,E.; Fedorova,N.; Tsitrin,T.; McLellan,M.; Stockwell,T.; Amedeo,P.; Appalla,L.; Bishop,B.; Edworthy,P.; Gupta,N.; Hoover,J.; Katzel,D.; Li,K.; Schobel,S.; Shrivastava,S.; Thovarai,V.; Wang,S.; Slemons,R.D.; Bowman,A.S.; Nolting,J.M.; Bao,Y.; Sanders,R.; Dernovoy,D.; Kiryutin,B.; Lipman,D.J.; Tatusova,T.
EPI416891	HA	United States	2012-May-15	EPI_ISL_134292	A/swine/Minnesota/A01442415/2012		Import from public-domain	Culhane,M.
EPI416894	HA	United States	2012-Dec-07	EPI_ISL_134293	A/swine/Illinois/A01442470/2012		Import from public-domain	Culhane,M.
EPI416900	HA	United States	2012-Mar-12	EPI_ISL_134295	A/swine/Minnesota/A01442409/2012		Import from public-domain	Culhane,M.
EPI416906	HA	United States	2012-Dec-12	EPI_ISL_134297	A/swine/Nebraska/A01442577/2012		Import from public-domain	Culhane,M.
EPI416912	HA	United States	2012-Dec-06	EPI_ISL_134299	A/swine/Missouri/A01442478/2012		Import from public-domain	Culhane,M.
EPI416915	HA	United States	2012-Dec-12	EPI_ISL_134300	A/swine/Nebraska/A01442562/2012		Import from public-domain	Culhane,M.
EPI417642	HA	Japan	2011-Feb-21	EPI_ISL_134587	A/swine/Tochigi/2/2011		Import from public-domain	Matsuu,A.; Uchida,U.; Takemae,N.; Mawatari,T.; Yoneyama,S.; Kasai,T.; Nakamura,R.; Eto,M.; Saito,T.
EPI424015	HA	United States	2012-Dec-19	EPI_ISL_135952	A/swine/Illinois/A01442955/2012		Import from public-domain	Culhane,M.
EPI424081	HA	United States	2012-Sep-27	EPI_ISL_135961	A/swine/Michigan/A01259001/2012		Import from public-domain	USDA Swine Surveillance,A.
EPI426873	HA	United States	2013-Jan-04	EPI_ISL_136562	A/swine/Ohio/A01280112/2013		Import from public-domain
EPI426881	HA	United States	2013-Jan-01	EPI_ISL_136564	A/swine/Iowa/A01432370/2013		Import from public-domain	Lin,K.; Haney,D.M.; Kurth,L.K.; Zhang,J.
EPI426884	HA	United States	2012-Dec-01	EPI_ISL_136566	A/swine/Oklahoma/A01432269/2012		Import from public-domain	Lin,K.; Haney,D.M.; Kurth,L.K.; Zhang,J.
EPI426904	HA	United States	2013-Jan-01	EPI_ISL_136569	A/swine/Oklahoma/A01432285/2013		Import from public-domain	Lin,K.; Haney,D.M.; Kurth,L.K.; Zhang,J.
EPI427139	HA	United States	2013-Jan-14	EPI_ISL_136649	A/swine/Minnesota/A01444719/2013		Import from public-domain	Culhane,M.
EPI427142	HA	United States	2013-Jan-09	EPI_ISL_136650	A/swine/Nebraska/A01444489/2013		Import from public-domain	Culhane,M.
EPI427148	HA	United States	2013-Jan-07	EPI_ISL_136653	A/swine/Illinois/A01444496/2013		Import from public-domain	Culhane,M.
EPI1908912	HA	United States	2013-Jan-15	EPI_ISL_136654	A/swine/Missouri/A01444664/2013		Import from public-domain	Culhane,M.
EPI433264	HA	United States	2013-Jan-09	EPI_ISL_137541	A/swine/Iowa/A01280196/2013		Import from public-domain
EPI433267	HA	United States	2013-Jan-10	EPI_ISL_137542	A/swine/Iowa/A01280228/2013		Import from public-domain
EPI433270	HA	United States	2013-Jan-17	EPI_ISL_137543	A/swine/Ohio/A01280357/2013		Import from public-domain
EPI433273	HA	United States	2013-Jan-17	EPI_ISL_137544	A/swine/Iowa/A01280389/2013		Import from public-domain
EPI433276	HA	United States	2013-Jan-22	EPI_ISL_137545	A/swine/Iowa/A01280425/2013		Import from public-domain
EPI433286	HA	United States	2013-Jan-28	EPI_ISL_137549	A/swine/Minnesota/A01280548/2013		Import from public-domain
EPI433312	HA	United States	2013-Jan-22	EPI_ISL_137554	A/swine/Iowa/A01444786/2013		Import from public-domain	Culhane,M.
EPI433332	HA	United States	2013-Jan-22	EPI_ISL_137561	A/swine/Missouri/A01444795/2013		Import from public-domain	Culhane,M.
EPI433443	HA	United States	2013-Jan-17	EPI_ISL_137605	A/swine/Illinois/A01444723/2013		Import from public-domain	Culhane,M.
EPI433446	HA	United States	2013-Jan-29	EPI_ISL_137606	A/swine/Illinois/A01445030/2013		Import from public-domain	Culhane,M.
EPI433452	HA	United States	2013-Jan-29	EPI_ISL_137608	A/swine/Illinois/A01445049/2013		Import from public-domain	Culhane,M.
EPI438193	HA	United States	2013-Jan-01	EPI_ISL_138207	A/swine/Missouri/A01432397/2013		Import from public-domain	Lin,K.; Haney,D.M.; Kurth,L.K.; Zhang,J.
EPI438196	HA	United States	2013-Feb-01	EPI_ISL_138208	A/swine/Missouri/A01432399/2013		Import from public-domain	Lin,K.; Haney,D.M.; Kurth,L.K.; Zhang,J.
EPI438208	HA	United States	2013-Feb-01	EPI_ISL_138212	A/swine/Virginia/A01432419/2013		Import from public-domain	Lin,K.; Haney,D.M.; Kurth,L.K.; Zhang,J.
EPI438211	HA	United States	2013-Jan-29	EPI_ISL_138213	A/swine/Illinois/A01445183/2013		Import from public-domain	Culhane,M.
EPI438214	HA	United States	2013-Feb-03	EPI_ISL_138214	A/swine/Nebraska/A01445164/2013		Import from public-domain	Culhane,M.
EPI438220	HA	United States	2013-Feb-01	EPI_ISL_138216	A/swine/Nebraska/A01445134/2013		Import from public-domain	Culhane,M.
EPI439073	HA	United States	2013-Feb-07	EPI_ISL_138603	A/swine/Minnesota/A01280774/2013		Import from public-domain
EPI441636	HA	United States	2013-Feb-21	EPI_ISL_139266	A/swine/Minnesota/A01445762/2013		Import from public-domain
EPI441642	HA	United States	2013-Feb-25	EPI_ISL_139268	A/swine/Nebraska/A01445765/2013		Import from public-domain
EPI441651	HA	United States	2013-Feb-25	EPI_ISL_139271	A/swine/Iowa/A01445788/2013		Import from public-domain
EPI441666	HA	United States	2013-Mar-01	EPI_ISL_139284	A/swine/Iowa/A01432537/2013		Import from public-domain	Lin,K.; Barnes,K.J.; Bade,D.D.; Zhang,J.
EPI441669	HA	United States	2013-Mar-01	EPI_ISL_139285	A/swine/Iowa/A01432535/2013		Import from public-domain	Lin,K.; Barnes,K.J.; Bade,D.D.; Zhang,J.
EPI441672	HA	United States	2013-Mar-01	EPI_ISL_139286	A/swine/North Carolina/A01432533/2013		Import from public-domain	Lin,K.; Barnes,K.J.; Bade,D.D.; Zhang,J.
EPI441780	HA	Japan	2004-Jan-01	EPI_ISL_139350	A/swine/Saitama/14/2004		Import from public-domain	Takemae,N.; Nguyen,T.; Ngo,L.T.; Hiromoto,Y.; Uchida,Y.; Pham,V.P.; Kageyama,T.; Kasuo,S.; Shimada,S.; Yamashita,Y.; Goto,K.; Kubo,H.; Le,V.T.; Van Vo,H.; Do,H.T.; Nguyen,D.H.; Hayashi,T.; Matsuu,A.; Saito,T.
EPI441781	HA	Japan	2005-Jan-01	EPI_ISL_139351	A/swine/Saitama/01/2005		Import from public-domain	Takemae,N.; Nguyen,T.; Ngo,L.T.; Hiromoto,Y.; Uchida,Y.; Pham,V.P.; Kageyama,T.; Kasuo,S.; Shimada,S.; Yamashita,Y.; Goto,K.; Kubo,H.; Le,V.T.; Van Vo,H.; Do,H.T.; Nguyen,D.H.; Hayashi,T.; Matsuu,A.; Saito,T.
EPI441788	HA	Vietnam	2010-Mar-01	EPI_ISL_139358	A/swine/BinhDuong/02-16/2010		Import from public-domain	Takemae,N.; Nguyen,T.; Ngo,L.T.; Hiromoto,Y.; Uchida,Y.; Pham,V.P.; Kageyama,T.; Kasuo,S.; Shimada,S.; Yamashita,Y.; Goto,K.; Kubo,H.; Le,V.T.; Van Vo,H.; Do,H.T.; Nguyen,D.H.; Hayashi,T.; Matsuu,A.; Saito,T.
EPI443090	HA	United States	2013-Mar-11	EPI_ISL_139679	A/swine/Minnesota/A01349281/2013		Import from public-domain
EPI443102	HA	United States	2013-Mar-13	EPI_ISL_139684	A/swine/South Dakota/A01349341/2013		Import from public-domain
EPI443780	HA	United States	2013-Mar-13	EPI_ISL_139939	A/swine/Illinois/A01443801/2013		Import from public-domain	Culhane,M.
EPI448817	HA	United States	2013-Mar-29	EPI_ISL_141385	A/swine/Illinois/A01379300/2013		Import from public-domain	Culhane,M.
EPI448822	HA	United States	2013-Mar-29	EPI_ISL_141387	A/swine/Iowa/A01379369/2013		Import from public-domain	Culhane,M.
EPI448826	HA	United States	2013-Apr-04	EPI_ISL_141389	A/swine/Minnesota/A01349716/2013		Import from public-domain
EPI448829	HA	United States	2012-Dec-24	EPI_ISL_141391	A/swine/Kansas/12-164540/2012		Import from public-domain	Ma,W.; Ma,J.; Hesse,R.; Bai,J.
EPI448832	HA	United States	2013-Feb-20	EPI_ISL_141392	A/swine/Kansas/13-105721b/2013		Import from public-domain	Ma,W.; Ma,J.; Hesse,R.; Bai,J.
EPI451184	HA	United States	2013-Apr-01	EPI_ISL_142020	A/swine/North Carolina/A01432643/2013		Import from public-domain	Lin,K.; Barnes,K.J.; Schulz,L.M.; Zhang,J.
EPI451190	HA	United States	2013-Apr-01	EPI_ISL_142022	A/swine/North Carolina/A01432634/2013		Import from public-domain	Lin,K.; Barnes,K.J.; Schulz,L.M.; Zhang,J.
EPI451215	HA	United States	2012-Dec-28	EPI_ISL_142026	A/swine/Illinois/A01158947/2012		Import from public-domain	USDA Swine Surveillance,A.
EPI453457	HA	United States	2013-Apr-01	EPI_ISL_142221	A/swine/Iowa/A01432669/2013		Import from public-domain	Lin,K.; Barnes,K.J.; Schulz,L.M.; Zhang,J.
EPI453460	HA	United States	2013-Apr-01	EPI_ISL_142222	A/swine/North Carolina/A01432660/2013		Import from public-domain	Lin,K.; Barnes,K.J.; Schulz,L.M.; Zhang,J.
EPI456913	HA	Spain	2007-Jan-01	EPI_ISL_142644	A/Swine/Spain/SF12091/2007		Import from public-domain	Baratelli,M.; Cordoba,L.; Perez,L.J.; Maldonado,J.; Fraile,L.; Nunez,J.I.; Montoya,M.
EPI456914	HA	Spain	2007-Jan-01	EPI_ISL_142645	A/Swine/Spain/80598LP4/2007		Import from public-domain	Baratelli,M.; Cordoba,L.; Perez,L.J.; Maldonado,J.; Fraile,L.; Nunez,J.I.; Montoya,M.
EPI457077	HA	Korea, Republic of	2011-Dec-05	EPI_ISL_142690	A/swine/Korea/CY12-03/2011		Import from public-domain	Pascua,P.N.Q.; Lim,G.-J.; Choi,E.H.; Song,M.-S.; Kwon,H.-I.; Park,S.-J.; Baek,Y.H.; Kim,E.-H.; Kim,K.; Decano,A.G.; Lee,B.-J.; Kim,C.J.; Hong,S.-P.; Choi,Y.-K.
EPI457191	HA	United States	2013-Apr-16	EPI_ISL_142733	A/swine/Nebraska/A01379861/2013		Import from public-domain	Culhane,M.
EPI457208	HA	Korea, Republic of	2013-Apr-23	EPI_ISL_142739	A/swine/Korea/CY0423-12/2013		Import from public-domain	Pascua,P.N.Q.; Lim,G.-J.; Kim,Y.-I.; Kwon,H.-I.; Park,S.-J.; Kim,E.-H.; Kim,S.-M.; Decano,A.G.; Choi,E.-J.; Jeon,H.-Y.; Choi,Y.-K.
EPI457216	HA	Korea, Republic of	2013-Apr-23	EPI_ISL_142741	A/swine/Korea/CY0423-33/2013		Import from public-domain	Pascua,P.N.Q.; Lim,G.-J.; Kim,Y.-I.; Kwon,H.-I.; Park,S.-J.; Kim,E.-H.; Kim,S.-M.; Decano,A.G.; Choi,E.-J.; Jeon,H.-Y.; Choi,Y.-K.
EPI457392	HA	Japan	2012-Jan-13	EPI_ISL_142837	A/swine/Gunma/1/2012		Import from public-domain	Kobayashi,M.; Yokota,Y.; Ishioka,T.; Kageyama,T.; Ikuy o,T.; Kimura,H.; Tashiro,M.; Kozawa,K.
EPI457514	HA	United States	2013-Mar-01	EPI_ISL_142879	A/swine/Kansas/13-107386/2013		Import from public-domain	Ma,J.; Bai,J.; Hesse,R.A.; Ma,W.
EPI460085	HA	United States	2013-May-13	EPI_ISL_143443	A/swine/Minnesota/A01380666/2013		Import from public-domain	Culhane,M.
EPI460378	HA	United States	2013-Apr-23	EPI_ISL_143499	A/swine/Indiana/A01260283/2013		Import from public-domain
EPI460423	HA	United States	2013-May-15	EPI_ISL_143532	A/swine/Illinois/A01380725/2013		Import from public-domain	Culhane,M.
EPI460996	HA	United States	2013-May-17	EPI_ISL_143757	A/swine/South Dakota/A01350648/2013		Import from public-domain
EPI460999	HA	United States	2013-May-28	EPI_ISL_143758	A/swine/South Dakota/A01350758/2013		Import from public-domain
EPI461002	HA	United States	2013-May-29	EPI_ISL_143759	A/swine/South Dakota/A01350778/2013		Import from public-domain
EPI461017	HA	United States	2013-May-30	EPI_ISL_143764	A/swine/South Dakota/A01350819/2013		Import from public-domain
EPI461375	HA	United States	2011-Aug-31	EPI_ISL_143869	A/swine/Ohio/11SW190/2011		Import from public-domain	Bowman,A.S.; Nelson,S.W.; Nolting,J.M.; Slemons,R.D.; Sreevatsan,S.
EPI461383	HA	United States	2011-Aug-31	EPI_ISL_143870	A/swine/Ohio/11SW238/2011		Import from public-domain	Bowman,A.S.; Nelson,S.W.; Nolting,J.M.; Slemons,R.D.; Sreevatsan,S.
EPI461417	HA	United States	2011-Aug-31	EPI_ISL_143874	A/swine/Ohio/11SW149/2011		Import from public-domain	Bowman,A.S.; Nelson,S.W.; Nolting,J.M.; Slemons,R.D.; Sreevatsan,S.
EPI463729	HA	United States	2013-Jun-01	EPI_ISL_144541	A/swine/Iowa/A01432784/2013		Import from public-domain
EPI463732	HA	United States	2013-Jun-07	EPI_ISL_144542	A/swine/Illinois/A01381677/2013		Import from public-domain	Culhane,M.
EPI463735	HA	United States	2013-May-31	EPI_ISL_144543	A/swine/Illinois/A01381569/2013		Import from public-domain	Culhane,M.
EPI463738	HA	United States	2013-Jun-07	EPI_ISL_144544	A/swine/Minnesota/A01381700/2013		Import from public-domain	Culhane,M.
EPI464424	HA	United States	2013-Jun-12	EPI_ISL_144659	A/swine/Minnesota/A01351067/2013		Import from public-domain
EPI464427	HA	United States	2013-Jun-17	EPI_ISL_144660	A/swine/Minnesota/A01351166/2013		Import from public-domain
EPI464430	HA	United States	2013-Jun-18	EPI_ISL_144661	A/swine/Ohio/A01351184/2013		Import from public-domain
EPI464461	HA	Italy	2005-Jul-01	EPI_ISL_144663	A/swine/Italy/53991/2005		Import from public-domain	Moreno,A.; Gabanelli,E.; Sozzi,E.; Lelli,D.; Chiapponi,C.; Ciccozzi,M.; Zehender,G.; Cordioli,P.
EPI464462	HA	Italy	2005-Jul-01	EPI_ISL_144664	A/swine/Italy/203047/2005		Import from public-domain	Moreno,A.; Gabanelli,E.; Sozzi,E.; Lelli,D.; Chiapponi,C.; Ciccozzi,M.; Zehender,G.; Cordioli,P.
EPI464463	HA	Italy	2005-Jul-01	EPI_ISL_144665	A/swine/Italy/267010/2005		Import from public-domain	Moreno,A.; Gabanelli,E.; Sozzi,E.; Lelli,D.; Chiapponi,C.; Ciccozzi,M.; Zehender,G.; Cordioli,P.
EPI464464	HA	Italy	2006-Jul-01	EPI_ISL_144666	A/swine/Italy/20333/2006		Import from public-domain	Moreno,A.; Gabanelli,E.; Sozzi,E.; Lelli,D.; Chiapponi,C.; Ciccozzi,M.; Zehender,G.; Cordioli,P.
EPI464467	HA	Italy	2008-Jul-01	EPI_ISL_144669	A/swine/Italy/29141/2008		Import from public-domain	Moreno,A.; Gabanelli,E.; Sozzi,E.; Lelli,D.; Chiapponi,C.; Ciccozzi,M.; Zehender,G.; Cordioli,P.
EPI464468	HA	Italy	2008-Jul-01	EPI_ISL_144670	A/swine/Italy/196875/2008		Import from public-domain	Moreno,A.; Gabanelli,E.; Sozzi,E.; Lelli,D.; Chiapponi,C.; Ciccozzi,M.; Zehender,G.; Cordioli,P.
EPI464469	HA	Italy	2009-Jul-01	EPI_ISL_144671	A/swine/Italy/310411/2009		Import from public-domain	Moreno,A.; Gabanelli,E.; Sozzi,E.; Lelli,D.; Chiapponi,C.; Ciccozzi,M.; Zehender,G.; Cordioli,P.
EPI464470	HA	Italy	2010-Jul-01	EPI_ISL_144672	A/swine/Italy/63580/2010		Import from public-domain	Moreno,A.; Gabanelli,E.; Sozzi,E.; Lelli,D.; Chiapponi,C.; Ciccozzi,M.; Zehender,G.; Cordioli,P.
EPI464471	HA	Italy	2010-Jul-01	EPI_ISL_144673	A/swine/Italy/76687/2010		Import from public-domain	Moreno,A.; Gabanelli,E.; Sozzi,E.; Lelli,D.; Chiapponi,C.; Ciccozzi,M.; Zehender,G.; Cordioli,P.
EPI464472	HA	Italy	2010-Jul-01	EPI_ISL_144674	A/swine/Italy/85218/2010		Import from public-domain	Moreno,A.; Gabanelli,E.; Sozzi,E.; Lelli,D.; Chiapponi,C.; Ciccozzi,M.; Zehender,G.; Cordioli,P.
EPI464473	HA	Italy	2010-Jul-01	EPI_ISL_144675	A/swine/Italy/166015/2010		Import from public-domain	Moreno,A.; Gabanelli,E.; Sozzi,E.; Lelli,D.; Chiapponi,C.; Ciccozzi,M.; Zehender,G.; Cordioli,P.
EPI464474	HA	Italy	2010-Jul-01	EPI_ISL_144676	A/swine/Italy/170177/2010		Import from public-domain	Moreno,A.; Gabanelli,E.; Sozzi,E.; Lelli,D.; Chiapponi,C.; Ciccozzi,M.; Zehender,G.; Cordioli,P.
EPI464476	HA	Italy	2010-Jul-01	EPI_ISL_144678	A/swine/Italy/254261/2010		Import from public-domain	Moreno,A.; Gabanelli,E.; Sozzi,E.; Lelli,D.; Chiapponi,C.; Ciccozzi,M.; Zehender,G.; Cordioli,P.
EPI464477	HA	Italy	2011-Jul-01	EPI_ISL_144679	A/swine/Italy/16959/2011		Import from public-domain	Moreno,A.; Gabanelli,E.; Sozzi,E.; Lelli,D.; Chiapponi,C.; Ciccozzi,M.; Zehender,G.; Cordioli,P.
EPI464478	HA	Italy	2011-Jul-01	EPI_ISL_144680	A/swine/Italy/134110/2011		Import from public-domain	Moreno,A.; Gabanelli,E.; Sozzi,E.; Lelli,D.; Chiapponi,C.; Ciccozzi,M.; Zehender,G.; Cordioli,P.
EPI464479	HA	Italy	2011-Jul-01	EPI_ISL_144681	A/swine/Italy/186822/2011		Import from public-domain	Moreno,A.; Gabanelli,E.; Sozzi,E.; Lelli,D.; Chiapponi,C.; Ciccozzi,M.; Zehender,G.; Cordioli,P.
EPI464480	HA	Italy	2011-Jul-01	EPI_ISL_144683	A/swine/Italy/274551/2011		Import from public-domain	Moreno,A.; Gabanelli,E.; Sozzi,E.; Lelli,D.; Chiapponi,C.; Ciccozzi,M.; Zehender,G.; Cordioli,P.
EPI464481	HA	Italy	2011-Jul-01	EPI_ISL_144684	A/swine/Italy/308725/2011		Import from public-domain	Moreno,A.; Gabanelli,E.; Sozzi,E.; Lelli,D.; Chiapponi,C.; Ciccozzi,M.; Zehender,G.; Cordioli,P.
EPI464482	HA	Italy	2011-Jul-01	EPI_ISL_144685	A/swine/Italy/315977/2011		Import from public-domain	Moreno,A.; Gabanelli,E.; Sozzi,E.; Lelli,D.; Chiapponi,C.; Ciccozzi,M.; Zehender,G.; Cordioli,P.
EPI464483	HA	Italy	2011-Jul-01	EPI_ISL_144686	A/swine/Italy/329017/2011		Import from public-domain	Moreno,A.; Gabanelli,E.; Sozzi,E.; Lelli,D.; Chiapponi,C.; Ciccozzi,M.; Zehender,G.; Cordioli,P.
EPI464484	HA	Italy	2012-Jul-01	EPI_ISL_144687	A/swine/Italy/26654/2012		Import from public-domain	Moreno,A.; Gabanelli,E.; Sozzi,E.; Lelli,D.; Chiapponi,C.; Ciccozzi,M.; Zehender,G.; Cordioli,P.
EPI464485	HA	Italy	2012-Jul-01	EPI_ISL_144688	A/swine/Italy/107798/2012		Import from public-domain	Moreno,A.; Gabanelli,E.; Sozzi,E.; Lelli,D.; Chiapponi,C.; Ciccozzi,M.; Zehender,G.; Cordioli,P.
EPI464460	HA	Italy	2012-Jul-01	EPI_ISL_144689	A/swine/Italy/195399/2012		Import from public-domain	Moreno,A.; Gabanelli,E.; Sozzi,E.; Lelli,D.; Chiapponi,C.; Ciccozzi,M.; Zehender,G.; Cordioli,P.
EPI464465	HA	Italy	2006-Jul-01	EPI_ISL_144690	A/swine/Italy/266846/2006		Import from public-domain	Moreno,A.; Gabanelli,E.; Sozzi,E.; Lelli,D.; Chiapponi,C.; Ciccozzi,M.; Zehender,G.; Cordioli,P.
EPI464475	HA	Italy	2010-Jul-01	EPI_ISL_144691	A/swine/Italy/195369/2010		Import from public-domain	Moreno,A.; Gabanelli,E.; Sozzi,E.; Lelli,D.; Chiapponi,C.; Ciccozzi,M.; Zehender,G.; Cordioli,P.
EPI464486	HA	United States	2013-Jun-07	EPI_ISL_144692	A/swine/Nebraska/A01351017/2013		Import from public-domain
EPI464489	HA	United States	2013-Jun-10	EPI_ISL_144693	A/swine/South Dakota/A01351021/2013		Import from public-domain
EPI465019	HA	United States	2013-May-28	EPI_ISL_144932	A/swine/Illinois/A01215870/2013		Import from public-domain
EPI467457	HA	United States	2013-Aug-01	EPI_ISL_145688	A/swine/North Carolina/A01432948/2013		Import from public-domain	Lin,K.; Barnes,K.J.; Zhang,J.
EPI467463	HA	United States	2013-Aug-01	EPI_ISL_145690	A/swine/North Carolina/A01432952/2013		Import from public-domain	Lin,K.; Barnes,K.J.; Zhang,J.
EPI467466	HA	United States	2013-Aug-01	EPI_ISL_145691	A/swine/Illinois/A01432945/2013		Import from public-domain	Lin,K.; Barnes,K.J.; Zhang,J.
EPI467499	HA	United States	2012-Jun-14	EPI_ISL_145706	A/swine/Illinois/A00857325/2012		Import from public-domain
EPI467608	HA	United States	2013-Jul-01	EPI_ISL_145744	A/swine/Iowa/A01432854/2013		Import from public-domain
EPI467625	HA	United States	2013-Jul-01	EPI_ISL_145751	A/swine/Minnesota/A01432889/2013		Import from public-domain	Lin,K.; Barnes,K.J.; Zhang,J.
EPI467891	HA	United States	2013-Jul-15	EPI_ISL_145908	A/swine/Minnesota/A01397957/2013		Import from public-domain	Culhane,M.
EPI467965	HA	United States	2013-Jun-21	EPI_ISL_145938	A/swine/Indiana/A01260305/2013		Import from public-domain
EPI468649	HA	United States	2013-Jun-28	EPI_ISL_146094	A/swine/Illinois/A01397556/2013		Import from public-domain	Culhane,M.
EPI469540	HA	United States	2013-Apr-01	EPI_ISL_146438	A/swine/Kansas/13-112934/2013		Import from public-domain	Ma,J.; Bai,J.; Hesse,R.A.; Ma,W.
EPI469543	HA	United States	2013-Apr-01	EPI_ISL_146439	A/swine/Kansas/13-112936/2013		Import from public-domain	Ma,J.; Bai,J.; Hesse,R.A.; Ma,W.
EPI469546	HA	United States	2013-May-01	EPI_ISL_146440	A/swine/Kansas/13-118657/2013		Import from public-domain	Ma,J.; Bai,J.; Hesse,R.A.; Ma,W.
EPI473799	HA	United States	2013-Aug-01	EPI_ISL_147727	A/swine/Illinois/A01432965/2013		Import from public-domain	Lin,K.; Deike,P.H.; Zhang,J.
EPI473802	HA	United States	2013-Aug-01	EPI_ISL_147728	A/swine/Illinois/A01244990/2013		Import from public-domain	Lin,K.; Deike,P.H.; Zhang,J.
EPI476495	HA	United States	2013-Aug-01	EPI_ISL_148309	A/swine/North Carolina/A01291368/2013		Import from public-domain	Lin,K.; Deike,P.H.; Zhang,J.
EPI476510	HA	United States	2013-Aug-01	EPI_ISL_148314	A/swine/North Carolina/A01290349/2013		Import from public-domain	Lin,K.; Deike,P.H.; Zhang,J.
EPI476519	HA	United States	2013-Jul-23	EPI_ISL_148317	A/swine/Illinois/A01398458/2013		Import from public-domain	Culhane,M.
EPI476522	HA	United States	2013-Aug-12	EPI_ISL_148318	A/swine/Minnesota/A01398642/2013		Import from public-domain	Culhane,M.
EPI476671	HA	United States	2013-Aug-01	EPI_ISL_148409	A/swine/Illinois/A01290365/2013		Import from public-domain	Lin,K.; Deike,P.H.; Zhang,J.
EPI476681	HA	United States	2013-Aug-01	EPI_ISL_148412	A/swine/Illinois/A01291356/2013		Import from public-domain	Lin,K.; Deike,P.H.; Zhang,J.
EPI476684	HA	United States	2013-Aug-01	EPI_ISL_148413	A/swine/Illinois/A01291342/2013		Import from public-domain	Lin,K.; Deike,P.H.; Zhang,J.
EPI476690	HA	United States	2013-Aug-01	EPI_ISL_148415	A/swine/Illinois/A01290369/2013		Import from public-domain	Lin,K.; Deike,P.H.; Zhang,J.
EPI484432	HA	United States	2013-Aug-08	EPI_ISL_149659	A/swine/Indiana/A01260356/2013		Import from public-domain
EPI484450	HA	United States	2013-Sep-01	EPI_ISL_149665	A/swine/Illinois/A01291426/2013		Import from public-domain	Lin,K.; Deike,P.H.; Zhang,J.
EPI484471	HA	United States	2013-Sep-03	EPI_ISL_149672	A/swine/Illinois/A01399330/2013		Import from public-domain	Culhane,M.
EPI485859	HA	United States	2013-Sep-03	EPI_ISL_149851	A/swine/Illinois/A01399305/2013		Import from public-domain	Culhane,M.
EPI485939	HA	United States	2013-Sep-09	EPI_ISL_149852	A/swine/Nebraska/A01399636/2013		Import from public-domain	Culhane,M.
EPI485948	HA	United States	2013-Feb-26	EPI_ISL_150099	A/swine/Iowa/13B092/2013		Import from public-domain	Huber,V.C.; Brunick,C.; Ingebrigtson,M.
EPI487030	HA	United States	2013-Oct-08	EPI_ISL_150398	A/swine/South Dakota/A01365260/2013		Import from public-domain
EPI487208	HA	United States	2013-Oct-01	EPI_ISL_150437	A/swine/Illinois/A01291140/2013		Import from public-domain	Lin,K.; Deike,P.H.; Zhang,J.
EPI487214	HA	United States	2013-Oct-01	EPI_ISL_150439	A/swine/Oklahoma/A01290571/2013		Import from public-domain	Lin,K.; Deike,P.H.; Zhang,J.
EPI487338	HA	United States	2013-Oct-03	EPI_ISL_150518	A/swine/SouthDakota/A01365178/2013		Import from public-domain
EPI487876	HA	United States	2013-Oct-15	EPI_ISL_150642	A/swine/South Dakota/A01365378/2013		Import from public-domain
EPI487978	HA	United States	2013-Oct-01	EPI_ISL_150663	A/swine/Oklahoma/A01290607/2013		Import from public-domain	Lin,K.; Deike,P.H.; Zhang,J.
EPI487981	HA	United States	2013-Oct-01	EPI_ISL_150664	A/swine/North Carolina/A01290598/2013		Import from public-domain	Lin,K.; Deike,P.H.; Zhang,J.
EPI487984	HA	United States	2013-Oct-01	EPI_ISL_150665	A/swine/Nebraska/A01290601/2013		Import from public-domain	Lin,K.; Deike,P.H.; Zhang,J.
EPI488002	HA	United States	2013-Oct-01	EPI_ISL_150671	A/swine/Illinois/A01409044/2013		Import from public-domain	Lin,K.; Deike,P.H.; Zhang,J.
EPI488606	HA	United States	2006-Jun-21	EPI_ISL_150839	A/swine/Texas/SG1250/2006		Import from public-domain	Wentworth,D.E.; Dugan,V.; Halpin,R.A.; Lin,X.; Bera,J.; Wester,E.; Ghedin,E.; Fedorova,N.; Tsitrin,T.; McLellan,M.; Stockwell,T.; Amedeo,P.; Appalla,L.; Bishop,B.; Edworthy,P.; Gupta,N.; Hoover,J.; Katzel,D.; Li,K.; Schobel,S.; Shrivastava,S.; Thovarai,V.; Wang,S.; Detmer,S.; Bao,Y.; Sanders,R.; Dernovoy,D.; Kiryutin,B.; Lipman,D.J.; Tatusova,T.
EPI488620	HA	United States	2006-Jun-22	EPI_ISL_150840	A/swine/North Carolina/01169/2006		Import from public-domain	Wentworth,D.E.; Dugan,V.; Halpin,R.A.; Lin,X.; Bera,J.; Wester,E.; Ghedin,E.; Fedorova,N.; Tsitrin,T.; McLellan,M.; Stockwell,T.; Amedeo,P.; Appalla,L.; Bishop,B.; Edworthy,P.; Gupta,N.; Hoover,J.; Katzel,D.; Li,K.; Schobel,S.; Shrivastava,S.; Thovarai,V.; Wang,S.; Detmer,S.; Bao,Y.; Sanders,R.; Dernovoy,D.; Kiryutin,B.; Lipman,D.J.; Tatusova,T.
EPI488599	HA	United States	2006-Nov-02	EPI_ISL_150846	A/swine/Texas/01308/2006		Import from public-domain	Wentworth,D.E.; Dugan,V.; Halpin,R.A.; Lin,X.; Bera,J.; Wester,E.; Ghedin,E.; Fedorova,N.; Tsitrin,T.; McLellan,M.; Stockwell,T.; Amedeo,P.; Appalla,L.; Bishop,B.; Edworthy,P.; Gupta,N.; Hoover,J.; Katzel,D.; Li,K.; Schobel,S.; Shrivastava,S.; Thovarai,V.; Wang,S.; Detmer,S.; Bao,Y.; Sanders,R.; Dernovoy,D.; Kiryutin,B.; Lipman,D.J.; Tatusova,T.
EPI488711	HA	United States	2007-Aug-23	EPI_ISL_150873	A/swine/Oklahoma/01741/2007		Import from public-domain	Wentworth,D.E.; Dugan,V.; Halpin,R.A.; Lin,X.; Bera,J.; Wester,E.; Ghedin,E.; Fedorova,N.; Tsitrin,T.; McLellan,M.; Stockwell,T.; Amedeo,P.; Appalla,L.; Bishop,B.; Edworthy,P.; Gupta,N.; Hoover,J.; Katzel,D.; Li,K.; Schobel,S.; Shrivastava,S.; Thovarai,V.; Wang,S.; Detmer,S.; Bao,Y.; Sanders,R.; Dernovoy,D.; Kiryutin,B.; Lipman,D.J.; Tatusova,T.
EPI488704	HA	United States	2007-Mar-08	EPI_ISL_150875	A/swine/Texas/01492/2007		Import from public-domain	Wentworth,D.E.; Dugan,V.; Halpin,R.A.; Lin,X.; Bera,J.; Wester,E.; Ghedin,E.; Fedorova,N.; Tsitrin,T.; McLellan,M.; Stockwell,T.; Amedeo,P.; Appalla,L.; Bishop,B.; Edworthy,P.; Gupta,N.; Hoover,J.; Katzel,D.; Li,K.; Schobel,S.; Shrivastava,S.; Thovarai,V.; Wang,S.; Detmer,S.; Bao,Y.; Sanders,R.; Dernovoy,D.; Kiryutin,B.; Lipman,D.J.; Tatusova,T.
EPI488769	HA	United States	2007-May-01	EPI_ISL_150885	A/swine/Minnesota/01604/2007		Import from public-domain	Wentworth,D.E.; Dugan,V.; Halpin,R.A.; Lin,X.; Bera,J.; Wester,E.; Ghedin,E.; Fedorova,N.; Tsitrin,T.; McLellan,M.; Stockwell,T.; Amedeo,P.; Appalla,L.; Bishop,B.; Edworthy,P.; Gupta,N.; Hoover,J.; Katzel,D.; Li,K.; Schobel,S.; Shrivastava,S.; Thovarai,V.; Wang,S.; Detmer,S.; Bao,Y.; Sanders,R.; Dernovoy,D.; Kiryutin,B.; Lipman,D.J.; Tatusova,T.
EPI488811	HA	United States	2008-Apr-02	EPI_ISL_150889	A/swine/Oklahoma/02107/2008		Import from public-domain	Wentworth,D.E.; Dugan,V.; Halpin,R.A.; Lin,X.; Bera,J.; Wester,E.; Ghedin,E.; Fedorova,N.; Tsitrin,T.; McLellan,M.; Stockwell,T.; Amedeo,P.; Appalla,L.; Bishop,B.; Edworthy,P.; Gupta,N.; Hoover,J.; Katzel,D.; Li,K.; Schobel,S.; Shrivastava,S.; Thovarai,V.; Wang,S.; Detmer,S.; Bao,Y.; Sanders,R.; Dernovoy,D.; Kiryutin,B.; Lipman,D.J.; Tatusova,T.
EPI488818	HA	United States	2008-Feb-29	EPI_ISL_150892	A/swine/Oklahoma/02056/2008		Import from public-domain	Wentworth,D.E.; Dugan,V.; Halpin,R.A.; Lin,X.; Bera,J.; Wester,E.; Ghedin,E.; Fedorova,N.; Tsitrin,T.; McLellan,M.; Stockwell,T.; Amedeo,P.; Appalla,L.; Bishop,B.; Edworthy,P.; Gupta,N.; Hoover,J.; Katzel,D.; Li,K.; Schobel,S.; Shrivastava,S.; Thovarai,V.; Wang,S.; Detmer,S.; Bao,Y.; Sanders,R.; Dernovoy,D.; Kiryutin,B.; Lipman,D.J.; Tatusova,T.
EPI488846	HA	United States	2008-Jul-30	EPI_ISL_150921	A/swine/North Carolina/02249/2008		Import from public-domain	Wentworth,D.E.; Dugan,V.; Halpin,R.A.; Lin,X.; Bera,J.; Wester,E.; Ghedin,E.; Fedorova,N.; Tsitrin,T.; McLellan,M.; Stockwell,T.; Amedeo,P.; Appalla,L.; Bishop,B.; Edworthy,P.; Gupta,N.; Hoover,J.; Katzel,D.; Li,K.; Schobel,S.; Shrivastava,S.; Thovarai,V.; Wang,S.; Detmer,S.; Bao,Y.; Sanders,R.; Dernovoy,D.; Kiryutin,B.; Lipman,D.J.; Tatusova,T.
EPI488930	HA	United States	2009-Jan-30	EPI_ISL_150932	A/swine/Kentucky/02564/2009		Import from public-domain	Wentworth,D.E.; Dugan,V.; Halpin,R.A.; Lin,X.; Bera,J.; Wester,E.; Ghedin,E.; Fedorova,N.; Tsitrin,T.; McLellan,M.; Stockwell,T.; Amedeo,P.; Appalla,L.; Bishop,B.; Edworthy,P.; Gupta,N.; Hoover,J.; Katzel,D.; Li,K.; Schobel,S.; Shrivastava,S.; Thovarai,V.; Wang,S.; Detmer,S.; Bao,Y.; Sanders,R.; Dernovoy,D.; Kiryutin,B.; Lipman,D.J.; Tatusova,T.
EPI488937	HA	United States	2009-Feb-10	EPI_ISL_150933	A/swine/Kentucky/02573/2009		Import from public-domain	Wentworth,D.E.; Dugan,V.; Halpin,R.A.; Lin,X.; Bera,J.; Wester,E.; Ghedin,E.; Fedorova,N.; Tsitrin,T.; McLellan,M.; Stockwell,T.; Amedeo,P.; Appalla,L.; Bishop,B.; Edworthy,P.; Gupta,N.; Hoover,J.; Katzel,D.; Li,K.; Schobel,S.; Shrivastava,S.; Thovarai,V.; Wang,S.; Detmer,S.; Bao,Y.; Sanders,R.; Dernovoy,D.; Kiryutin,B.; Lipman,D.J.; Tatusova,T.
EPI489007	HA	United States	2010-Jan-13	EPI_ISL_150943	A/swine/North Carolina/SG1357/2010		Import from public-domain	Wentworth,D.E.; Dugan,V.; Halpin,R.A.; Lin,X.; Bera,J.; Wester,E.; Ghedin,E.; Fedorova,N.; Tsitrin,T.; McLellan,M.; Stockwell,T.; Amedeo,P.; Appalla,L.; Bishop,B.; Edworthy,P.; Gupta,N.; Hoover,J.; Katzel,D.; Li,K.; Schobel,S.; Shrivastava,S.; Thovarai,V.; Wang,S.; Detmer,S.; Bao,Y.; Sanders,R.; Dernovoy,D.; Kiryutin,B.; Lipman,D.J.; Tatusova,T.
EPI489021	HA	United States	2010-Apr-21	EPI_ISL_150945	A/swine/North Carolina/SG1360/2010		Import from public-domain	Wentworth,D.E.; Dugan,V.; Halpin,R.A.; Lin,X.; Bera,J.; Wester,E.; Ghedin,E.; Fedorova,N.; Tsitrin,T.; McLellan,M.; Stockwell,T.; Amedeo,P.; Appalla,L.; Bishop,B.; Edworthy,P.; Gupta,N.; Hoover,J.; Katzel,D.; Li,K.; Schobel,S.; Shrivastava,S.; Thovarai,V.; Wang,S.; Detmer,S.; Bao,Y.; Sanders,R.; Dernovoy,D.; Kiryutin,B.; Lipman,D.J.; Tatusova,T.
EPI489035	HA	United States	2010-Oct-29	EPI_ISL_150985	A/swine/North Carolina/SG1365/2010		Import from public-domain	Wentworth,D.E.; Dugan,V.; Halpin,R.A.; Lin,X.; Bera,J.; Wester,E.; Ghedin,E.; Fedorova,N.; Tsitrin,T.; McLellan,M.; Stockwell,T.; Amedeo,P.; Appalla,L.; Bishop,B.; Edworthy,P.; Gupta,N.; Hoover,J.; Katzel,D.; Li,K.; Schobel,S.; Shrivastava,S.; Thovarai,V.; Wang,S.; Detmer,S.; Bao,Y.; Sanders,R.; Dernovoy,D.; Kiryutin,B.; Lipman,D.J.; Tatusova,T.
EPI489049	HA	United States	2010-Nov-23	EPI_ISL_150986	A/swine/Minnesota/SG1370/2010		Import from public-domain	Wentworth,D.E.; Dugan,V.; Halpin,R.A.; Lin,X.; Bera,J.; Wester,E.; Ghedin,E.; Fedorova,N.; Tsitrin,T.; McLellan,M.; Stockwell,T.; Amedeo,P.; Appalla,L.; Bishop,B.; Edworthy,P.; Gupta,N.; Hoover,J.; Katzel,D.; Li,K.; Schobel,S.; Shrivastava,S.; Thovarai,V.; Wang,S.; Detmer,S.; Bao,Y.; Sanders,R.; Dernovoy,D.; Kiryutin,B.; Lipman,D.J.; Tatusova,T.
EPI489056	HA	United States	2010-Sep-24	EPI_ISL_150987	A/swine/Minnesota/3128/2010		Import from public-domain	Wentworth,D.E.; Dugan,V.; Halpin,R.A.; Lin,X.; Bera,J.; Wester,E.; Ghedin,E.; Fedorova,N.; Tsitrin,T.; McLellan,M.; Stockwell,T.; Amedeo,P.; Appalla,L.; Bishop,B.; Edworthy,P.; Gupta,N.; Hoover,J.; Katzel,D.; Li,K.; Schobel,S.; Shrivastava,S.; Thovarai,V.; Wang,S.; Detmer,S.; Bao,Y.; Sanders,R.; Dernovoy,D.; Kiryutin,B.; Lipman,D.J.; Tatusova,T.
EPI489063	HA	United States	2011-Aug-17	EPI_ISL_150988	A/swine/Arkansas/SG1375/2011		Import from public-domain	Wentworth,D.E.; Dugan,V.; Halpin,R.A.; Lin,X.; Bera,J.; Wester,E.; Ghedin,E.; Fedorova,N.; Tsitrin,T.; McLellan,M.; Stockwell,T.; Amedeo,P.; Appalla,L.; Bishop,B.; Edworthy,P.; Gupta,N.; Hoover,J.; Katzel,D.; Li,K.; Schobel,S.; Shrivastava,S.; Thovarai,V.; Wang,S.; Detmer,S.; Bao,Y.; Sanders,R.; Dernovoy,D.; Kiryutin,B.; Lipman,D.J.; Tatusova,T.
EPI489070	HA	United States	2011-Jan-26	EPI_ISL_150989	A/swine/Arkansas/SG1376/2011		Import from public-domain	Wentworth,D.E.; Dugan,V.; Halpin,R.A.; Lin,X.; Bera,J.; Wester,E.; Ghedin,E.; Fedorova,N.; Tsitrin,T.; McLellan,M.; Stockwell,T.; Amedeo,P.; Appalla,L.; Bishop,B.; Edworthy,P.; Gupta,N.; Hoover,J.; Katzel,D.; Li,K.; Schobel,S.; Shrivastava,S.; Thovarai,V.; Wang,S.; Detmer,S.; Bao,Y.; Sanders,R.; Dernovoy,D.; Kiryutin,B.; Lipman,D.J.; Tatusova,T.
EPI489077	HA	United States	2011-Apr-29	EPI_ISL_150990	A/swine/Arkansas/SG1377/2011		Import from public-domain	Wentworth,D.E.; Dugan,V.; Halpin,R.A.; Lin,X.; Bera,J.; Wester,E.; Ghedin,E.; Fedorova,N.; Tsitrin,T.; McLellan,M.; Stockwell,T.; Amedeo,P.; Appalla,L.; Bishop,B.; Edworthy,P.; Gupta,N.; Hoover,J.; Katzel,D.; Li,K.; Schobel,S.; Shrivastava,S.; Thovarai,V.; Wang,S.; Detmer,S.; Bao,Y.; Sanders,R.; Dernovoy,D.; Kiryutin,B.; Lipman,D.J.; Tatusova,T.
EPI489084	HA	United States	2011-Jun-16	EPI_ISL_150991	A/swine/Arkansas/SG1378/2011		Import from public-domain	Wentworth,D.E.; Dugan,V.; Halpin,R.A.; Lin,X.; Bera,J.; Wester,E.; Ghedin,E.; Fedorova,N.; Tsitrin,T.; McLellan,M.; Stockwell,T.; Amedeo,P.; Appalla,L.; Bishop,B.; Edworthy,P.; Gupta,N.; Hoover,J.; Katzel,D.; Li,K.; Schobel,S.; Shrivastava,S.; Thovarai,V.; Wang,S.; Detmer,S.; Bao,Y.; Sanders,R.; Dernovoy,D.; Kiryutin,B.; Lipman,D.J.; Tatusova,T.
EPI489091	HA	United States	2011-Sep-01	EPI_ISL_150992	A/swine/Arkansas/SG1383/2011		Import from public-domain	Wentworth,D.E.; Dugan,V.; Halpin,R.A.; Lin,X.; Bera,J.; Wester,E.; Ghedin,E.; Fedorova,N.; Tsitrin,T.; McLellan,M.; Stockwell,T.; Amedeo,P.; Appalla,L.; Bishop,B.; Edworthy,P.; Gupta,N.; Hoover,J.; Katzel,D.; Li,K.; Schobel,S.; Shrivastava,S.; Thovarai,V.; Wang,S.; Detmer,S.; Bao,Y.; Sanders,R.; Dernovoy,D.; Kiryutin,B.; Lipman,D.J.; Tatusova,T.
EPI489098	HA	United States	2011-Jul-13	EPI_ISL_150993	A/swine/Arkansas/SG1384/2011		Import from public-domain	Wentworth,D.E.; Dugan,V.; Halpin,R.A.; Lin,X.; Bera,J.; Wester,E.; Ghedin,E.; Fedorova,N.; Tsitrin,T.; McLellan,M.; Stockwell,T.; Amedeo,P.; Appalla,L.; Bishop,B.; Edworthy,P.; Gupta,N.; Hoover,J.; Katzel,D.; Li,K.; Schobel,S.; Shrivastava,S.; Thovarai,V.; Wang,S.; Detmer,S.; Bao,Y.; Sanders,R.; Dernovoy,D.; Kiryutin,B.; Lipman,D.J.; Tatusova,T.
EPI489112	HA	United States	2011-Nov-04	EPI_ISL_150995	A/swine/Virginia/SG1386/2011		Import from public-domain	Wentworth,D.E.; Dugan,V.; Halpin,R.A.; Lin,X.; Bera,J.; Wester,E.; Ghedin,E.; Fedorova,N.; Tsitrin,T.; McLellan,M.; Stockwell,T.; Amedeo,P.; Appalla,L.; Bishop,B.; Edworthy,P.; Gupta,N.; Hoover,J.; Katzel,D.; Li,K.; Schobel,S.; Shrivastava,S.; Thovarai,V.; Wang,S.; Detmer,S.; Bao,Y.; Sanders,R.; Dernovoy,D.; Kiryutin,B.; Lipman,D.J.; Tatusova,T.
EPI489126	HA	United States	2011-Mar-25	EPI_ISL_150997	A/swine/North Carolina/SG1388/2011		Import from public-domain	Wentworth,D.E.; Dugan,V.; Halpin,R.A.; Lin,X.; Bera,J.; Wester,E.; Ghedin,E.; Fedorova,N.; Tsitrin,T.; McLellan,M.; Stockwell,T.; Amedeo,P.; Appalla,L.; Bishop,B.; Edworthy,P.; Gupta,N.; Hoover,J.; Katzel,D.; Li,K.; Schobel,S.; Shrivastava,S.; Thovarai,V.; Wang,S.; Detmer,S.; Bao,Y.; Sanders,R.; Dernovoy,D.; Kiryutin,B.; Lipman,D.J.; Tatusova,T.
EPI489133	HA	United States	2011-Mar-18	EPI_ISL_150998	A/swine/North Carolina/SG1389/2011		Import from public-domain	Wentworth,D.E.; Dugan,V.; Halpin,R.A.; Lin,X.; Bera,J.; Wester,E.; Ghedin,E.; Fedorova,N.; Tsitrin,T.; McLellan,M.; Stockwell,T.; Amedeo,P.; Appalla,L.; Bishop,B.; Edworthy,P.; Gupta,N.; Hoover,J.; Katzel,D.; Li,K.; Schobel,S.; Shrivastava,S.; Thovarai,V.; Wang,S.; Detmer,S.; Bao,Y.; Sanders,R.; Dernovoy,D.; Kiryutin,B.; Lipman,D.J.; Tatusova,T.
EPI489140	HA	United States	2011-Mar-30	EPI_ISL_150999	A/swine/North Carolina/SG1391/2011		Import from public-domain	Wentworth,D.E.; Dugan,V.; Halpin,R.A.; Lin,X.; Bera,J.; Wester,E.; Ghedin,E.; Fedorova,N.; Tsitrin,T.; McLellan,M.; Stockwell,T.; Amedeo,P.; Appalla,L.; Bishop,B.; Edworthy,P.; Gupta,N.; Hoover,J.; Katzel,D.; Li,K.; Schobel,S.; Shrivastava,S.; Thovarai,V.; Wang,S.; Detmer,S.; Bao,Y.; Sanders,R.; Dernovoy,D.; Kiryutin,B.; Lipman,D.J.; Tatusova,T.
EPI489154	HA	United States	2011-Mar-31	EPI_ISL_151001	A/swine/Indiana/04254/2011		Import from public-domain	Wentworth,D.E.; Dugan,V.; Halpin,R.A.; Lin,X.; Bera,J.; Wester,E.; Ghedin,E.; Fedorova,N.; Tsitrin,T.; McLellan,M.; Stockwell,T.; Amedeo,P.; Appalla,L.; Bishop,B.; Edworthy,P.; Gupta,N.; Hoover,J.; Katzel,D.; Li,K.; Schobel,S.; Shrivastava,S.; Thovarai,V.; Wang,S.; Detmer,S.; Bao,Y.; Sanders,R.; Dernovoy,D.; Kiryutin,B.; Lipman,D.J.; Tatusova,T.
EPI489168	HA	United States	2011-Oct-06	EPI_ISL_151003	A/swine/Minnesota/SG1402/2011		Import from public-domain	Wentworth,D.E.; Dugan,V.; Halpin,R.A.; Lin,X.; Bera,J.; Wester,E.; Ghedin,E.; Fedorova,N.; Tsitrin,T.; McLellan,M.; Stockwell,T.; Amedeo,P.; Appalla,L.; Bishop,B.; Edworthy,P.; Gupta,N.; Hoover,J.; Katzel,D.; Li,K.; Schobel,S.; Shrivastava,S.; Thovarai,V.; Wang,S.; Detmer,S.; Bao,Y.; Sanders,R.; Dernovoy,D.; Kiryutin,B.; Lipman,D.J.; Tatusova,T.
EPI489413	HA	Germany	2010-Nov-03	EPI_ISL_151064	A/swine/Papenburg/IDT12653/2010		Import from public-domain	Lange,J.; Groth,M.; Schlegel,M.; Wieczorek,K.; Ulrich,R.; Koeppen,S.; Schulz,K.; Appl,D.; Krumbholz,A.; Sauerbrei,A.; Platzer,M.; Zell,R.; Duerrwald,R.
EPI489432	HA	Germany	2011-Jun-16	EPI_ISL_151068	A/swine/Ankum-Stockum/IDT13531/2011		Import from public-domain	Lange,J.; Groth,M.; Schlegel,M.; Wieczorek,K.; Ulrich,R.; Koeppen,S.; Schulz,K.; Appl,D.; Krumbholz,A.; Sauerbrei,A.; Platzer,M.; Zell,R.; Duerrwald,R.
EPI489441	HA	Germany	2011-Aug-03	EPI_ISL_151070	A/swine/Wettringen/IDT13795/2011		Import from public-domain	Lange,J.; Groth,M.; Schlegel,M.; Wieczorek,K.; Ulrich,R.; Koeppen,S.; Schulz,K.; Appl,D.; Krumbholz,A.; Sauerbrei,A.; Platzer,M.; Zell,R.; Duerrwald,R.
EPI489449	HA	Germany	2011-Aug-31	EPI_ISL_151072	A/swine/Freren/IDT13837-1/2011		Import from public-domain	Lange,J.; Groth,M.; Schlegel,M.; Wieczorek,K.; Ulrich,R.; Koeppen,S.; Schulz,K.; Appl,D.; Krumbholz,A.; Sauerbrei,A.; Platzer,M.; Zell,R.; Duerrwald,R.
EPI489457	HA	Germany	2011-Aug-31	EPI_ISL_151074	A/swine/Freren/IDT13837-2/2011		Import from public-domain	Lange,J.; Groth,M.; Schlegel,M.; Wieczorek,K.; Ulrich,R.; Koeppen,S.; Schulz,K.; Appl,D.; Krumbholz,A.; Sauerbrei,A.; Platzer,M.; Zell,R.; Duerrwald,R.
EPI489465	HA	Germany	2011-Oct-02	EPI_ISL_151076	A/swine/Althausen/IDT14031/2011		Import from public-domain	Lange,J.; Groth,M.; Schlegel,M.; Wieczorek,K.; Ulrich,R.; Koeppen,S.; Schulz,K.; Appl,D.; Krumbholz,A.; Sauerbrei,A.; Platzer,M.; Zell,R.; Duerrwald,R.
EPI489473	HA	Germany	2011-Oct-27	EPI_ISL_151078	A/swine/Duelmen/IDT14128/2011		Import from public-domain	Lange,J.; Groth,M.; Schlegel,M.; Wieczorek,K.; Ulrich,R.; Koeppen,S.; Schulz,K.; Appl,D.; Krumbholz,A.; Sauerbrei,A.; Platzer,M.; Zell,R.; Duerrwald,R.
EPI489489	HA	Germany	2011-Nov-09	EPI_ISL_151082	A/swine/Langefoerden/IDT14189/2011		Import from public-domain	Lange,J.; Groth,M.; Schlegel,M.; Wieczorek,K.; Ulrich,R.; Koeppen,S.; Schulz,K.; Appl,D.; Krumbholz,A.; Sauerbrei,A.; Platzer,M.; Zell,R.; Duerrwald,R.
EPI491781	HA	United States	2005-Jan-27	EPI_ISL_151623	A/swine/North Carolina/SG1232/2005		Import from public-domain	Wentworth,D.E.; Dugan,V.; Halpin,R.A.; Lin,X.; Bera,J.; Wester,E.; Ghedin,E.; Fedorova,N.; Tsitrin,T.; McLellan,M.; Stockwell,T.; Amedeo,P.; Appalla,L.; Bishop,B.; Edworthy,P.; Gupta,N.; Hoover,J.; Katzel,D.; Li,K.; Schobel,S.; Shrivastava,S.; Thovarai,V.; Wang,S.; Detmer,S.; Bao,Y.; Sanders,R.; Dernovoy,D.; Kiryutin,B.; Lipman,D.J.; Tatusova,T.
EPI491841	HA	United States	2009-Jun-05	EPI_ISL_151628	A/swine/Minnesota/02852/2009		Import from public-domain	Wentworth,D.E.; Dugan,V.; Halpin,R.A.; Lin,X.; Bera,J.; Wester,E.; Ghedin,E.; Fedorova,N.; Tsitrin,T.; McLellan,M.; Stockwell,T.; Amedeo,P.; Appalla,L.; Bishop,B.; Edworthy,P.; Gupta,N.; Hoover,J.; Katzel,D.; Li,K.; Schobel,S.; Shrivastava,S.; Thovarai,V.; Wang,S.; Detmer,S.; Bao,Y.; Sanders,R.; Dernovoy,D.; Kiryutin,B.; Lipman,D.J.; Tatusova,T.
EPI491849	HA	United States	2009-Sep-16	EPI_ISL_151629	A/swine/Missouri/SG1343/2009		Import from public-domain	Wentworth,D.E.; Dugan,V.; Halpin,R.A.; Lin,X.; Bera,J.; Wester,E.; Ghedin,E.; Fedorova,N.; Tsitrin,T.; McLellan,M.; Stockwell,T.; Amedeo,P.; Appalla,L.; Bishop,B.; Edworthy,P.; Gupta,N.; Hoover,J.; Katzel,D.; Li,K.; Schobel,S.; Shrivastava,S.; Thovarai,V.; Wang,S.; Detmer,S.; Bao,Y.; Sanders,R.; Dernovoy,D.; Kiryutin,B.; Lipman,D.J.; Tatusova,T.
EPI492014	HA	United States	2007-Apr-12	EPI_ISL_151643	A/swine/Iowa/SG1290/2007		Import from public-domain	Wentworth,D.E.; Dugan,V.; Halpin,R.A.; Lin,X.; Bera,J.; Wester,E.; Ghedin,E.; Fedorova,N.; Tsitrin,T.; McLellan,M.; Stockwell,T.; Amedeo,P.; Appalla,L.; Bishop,B.; Edworthy,P.; Gupta,N.; Hoover,J.; Katzel,D.; Li,K.; Schobel,S.; Shrivastava,S.; Thovarai,V.; Wang,S.; Detmer,S.; Bao,Y.; Sanders,R.; Dernovoy,D.; Kiryutin,B.; Lipman,D.J.; Tatusova,T.
EPI492022	HA	United States	2008-Oct-10	EPI_ISL_151644	A/swine/Arkansas/02404/2008		Import from public-domain	Wentworth,D.E.; Dugan,V.; Halpin,R.A.; Lin,X.; Bera,J.; Wester,E.; Ghedin,E.; Fedorova,N.; Tsitrin,T.; McLellan,M.; Stockwell,T.; Amedeo,P.; Appalla,L.; Bishop,B.; Edworthy,P.; Gupta,N.; Hoover,J.; Katzel,D.; Li,K.; Schobel,S.; Shrivastava,S.; Thovarai,V.; Wang,S.; Detmer,S.; Bao,Y.; Sanders,R.; Dernovoy,D.; Kiryutin,B.; Lipman,D.J.; Tatusova,T.
EPI492099	HA	United States	2003-Feb-12	EPI_ISL_151655	A/swine/Minnesota/SG1180/2003		Import from public-domain	Wentworth,D.E.; Dugan,V.; Halpin,R.A.; Lin,X.; Bera,J.; Wester,E.; Ghedin,E.; Fedorova,N.; Tsitrin,T.; McLellan,M.; Stockwell,T.; Amedeo,P.; Appalla,L.; Bishop,B.; Edworthy,P.; Gupta,N.; Hoover,J.; Katzel,D.; Li,K.; Schobel,S.; Shrivastava,S.; Thovarai,V.; Wang,S.; Detmer,S.; Bao,Y.; Sanders,R.; Dernovoy,D.; Kiryutin,B.; Lipman,D.J.; Tatusova,T.
EPI492220	HA	United States	2007-Jan-26	EPI_ISL_151676	A/swine/Oklahoma/01452/2007		Import from public-domain	Wentworth,D.E.; Dugan,V.; Halpin,R.A.; Lin,X.; Bera,J.; Wester,E.; Ghedin,E.; Fedorova,N.; Tsitrin,T.; McLellan,M.; Stockwell,T.; Amedeo,P.; Appalla,L.; Bishop,B.; Edworthy,P.; Gupta,N.; Hoover,J.; Katzel,D.; Li,K.; Schobel,S.; Shrivastava,S.; Thovarai,V.; Wang,S.; Detmer,S.; Bao,Y.; Sanders,R.; Dernovoy,D.; Kiryutin,B.; Lipman,D.J.; Tatusova,T.
EPI492225	HA	United States	2008-Mar-06	EPI_ISL_151678	A/swine/Oklahoma/02083/2008		Import from public-domain	Wentworth,D.E.; Dugan,V.; Halpin,R.A.; Lin,X.; Bera,J.; Wester,E.; Ghedin,E.; Fedorova,N.; Tsitrin,T.; McLellan,M.; Stockwell,T.; Amedeo,P.; Appalla,L.; Bishop,B.; Edworthy,P.; Gupta,N.; Hoover,J.; Katzel,D.; Li,K.; Schobel,S.; Shrivastava,S.; Thovarai,V.; Wang,S.; Detmer,S.; Bao,Y.; Sanders,R.; Dernovoy,D.; Kiryutin,B.; Lipman,D.J.; Tatusova,T.
EPI492352	HA	United States	2012-Jul-12	EPI_ISL_151700	A/swine/Indiana/A00968366/2012		Import from public-domain
EPI492369	HA	United States	2013-Sep-16	EPI_ISL_151706	A/swine/Nebraska/A01399873/2013		Import from public-domain	Culhane,M.
EPI492372	HA	United States	2013-Sep-06	EPI_ISL_151707	A/swine/Minnesota/A01392045/2013		Import from public-domain	Culhane,M.
EPI492375	HA	United States	2013-Sep-16	EPI_ISL_151708	A/swine/Iowa/A01399987/2013		Import from public-domain	Culhane,M.
EPI492401	HA	United States	2013-Sep-01	EPI_ISL_151716	A/swine/North Carolina/A01290462/2013		Import from public-domain	Lin,K.; Deike,P.H.; Zhang,J.
EPI492425	HA	United States	2013-Sep-01	EPI_ISL_151724	A/swine/North Carolina/A01290473/2013		Import from public-domain	Lin,K.; Deike,P.H.; Zhang,J.
EPI492428	HA	United States	2013-Sep-01	EPI_ISL_151725	A/swine/North Carolina/A01290458/2013		Import from public-domain	Lin,K.; Deike,P.H.; Zhang,J.
EPI492434	HA	United States	2013-Sep-01	EPI_ISL_151727	A/swine/Illinois/A01291476/2013		Import from public-domain	Lin,K.; Deike,P.H.; Zhang,J.
EPI492454	HA	United States	2013-Oct-01	EPI_ISL_151734	A/swine/Oklahoma/A01290517/2013		Import from public-domain	Lin,K.; Deike,P.H.; Zhang,J.
EPI492631	HA	United States	2013-Sep-19	EPI_ISL_151780	A/swine/Illinois/A00843191/2013		Import from public-domain
EPI492652	HA	United States	2013-Oct-28	EPI_ISL_151789	A/swine/Nebraska/A01394353/2013		Import from public-domain	Culhane,M.
EPI492970	HA	United States	2013-Oct-31	EPI_ISL_151915	A/swine/Iowa/A01394642/2013		Import from public-domain	Culhane,M.
EPI493009	HA	United States	2013-Oct-10	EPI_ISL_151925	A/swine/Kansas/A01377088/2013		Import from public-domain	Ma,J.; Bai,J.; Hesse,R.A.; Sloan,H.; Ma,W.
EPI493639	HA	United States	2013-Mar-26	EPI_ISL_151990	A/swine/Iowa/13C096/2013		Import from public-domain	Huber,V.C.; Brunick,C.; Weber,C.; Hansen,A.; Broders,C.; Ingebrigtson,M.
EPI493647	HA	United States	2013-Mar-26	EPI_ISL_151991	A/swine/Iowa/13C098/2013		Import from public-domain	Huber,V.C.; Brunick,C.; Weber,C.; Hansen,A.; Broders,C.; Ingebrigtson,M.
EPI493663	HA	United States	2013-Mar-26	EPI_ISL_151993	A/swine/Iowa/13C097/2013		Import from public-domain	Huber,V.C.; Brunick,C.; Weber,C.; Hansen,A.; Broders,C.; Ingebrigtson,M.
EPI499544	HA	United States	2013-Nov-12	EPI_ISL_153684	A/swine/Minnesota/A01365853/2013		Import from public-domain
EPI499629	HA	United States	2013-Nov-01	EPI_ISL_153724	A/swine/Illinois/A01409073/2013		Import from public-domain	Lin,K.; Deike,P.H.; Zhang,J.
EPI499635	HA	United States	2013-Oct-01	EPI_ISL_153726	A/swine/North Carolina/A01290636/2013		Import from public-domain	Lin,K.; Deike,P.H.; Zhang,J.
EPI499649	HA	United States	2013-Oct-01	EPI_ISL_153730	A/swine/Kansas/A01290646/2013		Import from public-domain	Lin,K.; Deike,P.H.; Zhang,J.
EPI499660	HA	United States	2013-Oct-01	EPI_ISL_153735	A/swine/Indiana/A01290643/2013		Import from public-domain	Lin,K.; Deike,P.H.; Zhang,J.
EPI499663	HA	United States	2013-Nov-01	EPI_ISL_153736	A/swine/North Carolina/A01290725/2013		Import from public-domain	Lin,K.; Deike,P.H.; Zhang,J.
EPI499699	HA	United States	2013-Nov-01	EPI_ISL_153748	A/swine/North Carolina/A01290729/2013		Import from public-domain	Lin,K.; Deike,P.H.; Zhang,J.
EPI499708	HA	United States	2013-Nov-01	EPI_ISL_153751	A/swine/North Carolina/A01290741/2013		Import from public-domain	Lin,K.; Deike,P.H.; Zhang,J.
EPI499711	HA	United States	2013-Oct-01	EPI_ISL_153752	A/swine/Minnesota/A01290679/2013		Import from public-domain	Lin,K.; Deike,P.H.; Zhang,J.
EPI499723	HA	United States	2012-Jun-12	EPI_ISL_153755	A/swine/Illinois/A00857322/2012		Import from public-domain
EPI499731	HA	United States	2013-Oct-31	EPI_ISL_153757	A/swine/North Carolina/A01290777/2013		Import from public-domain
EPI499782	HA	United States	2013-Nov-01	EPI_ISL_153770	A/swine/North Carolina/A01290765/2013		Import from public-domain	Lin,K.; Deike,P.H.; Zhang,J.
EPI499900	HA	United States	2013-Nov-26	EPI_ISL_153846	A/swine/Minnesota/A01366009/2013		Import from public-domain
EPI499929	HA	United States	2013-Aug-28	EPI_ISL_153853	A/swine/Iowa/13H072/2013		Import from public-domain	Huber,V.; Brunick,C.; Ingebrigtson,M.; McCormick,K.
EPI499954	HA	United States	2013-Nov-06	EPI_ISL_153857	A/swine/Minnesota/A01365714/2013		Import from public-domain
EPI499970	HA	United States	2013-Oct-28	EPI_ISL_153861	A/swine/Nebraska/A01104068/2013		Import from public-domain
EPI499978	HA	United States	2013-Oct-31	EPI_ISL_153862	A/swine/Nebraska/A01104071/2013		Import from public-domain
EPI501233	HA	Germany	2011-Aug-11	EPI_ISL_154222	A/swine/Saerbeck/IDT13755/2011		Import from public-domain	Lange,J.; Groth,M.; Schlegel,M.; Krumbholz,A.; Wieczorek,K.; Ulrich,R.; Koppen,S.; Schulz,K.; Appl,D.; Selbitz,H.J.; Sauerbrei,A.; Platzer,M.; Zell,R.; Durrwald,R.; Koeppen,S.; Duerrwald,R.
EPI501241	HA	Germany	2011-Aug-25	EPI_ISL_154223	A/swine/Lohne/IDT13821/2011		Import from public-domain	Lange,J.; Groth,M.; Schlegel,M.; Krumbholz,A.; Wieczorek,K.; Ulrich,R.; Koppen,S.; Schulz,K.; Appl,D.; Selbitz,H.J.; Sauerbrei,A.; Platzer,M.; Zell,R.; Durrwald,R.; Koeppen,S.; Duerrwald,R.
EPI501257	HA	Germany	2012-Jan-26	EPI_ISL_154225	A/swine/Albersloh/IDT14635-1/2012		Import from public-domain	Lange,J.; Groth,M.; Schlegel,M.; Krumbholz,A.; Wieczorek,K.; Ulrich,R.; Koppen,S.; Schulz,K.; Appl,D.; Selbitz,H.J.; Sauerbrei,A.; Platzer,M.; Zell,R.; Durrwald,R.; Koeppen,S.; Duerrwald,R.
EPI501266	HA	Germany	2012-Jan-26	EPI_ISL_154226	A/swine/Albersloh/IDT14635-3/2012		Import from public-domain	Lange,J.; Groth,M.; Schlegel,M.; Krumbholz,A.; Wieczorek,K.; Ulrich,R.; Koppen,S.; Schulz,K.; Appl,D.; Selbitz,H.J.; Sauerbrei,A.; Platzer,M.; Zell,R.; Durrwald,R.; Koeppen,S.; Duerrwald,R.
EPI501274	HA	Germany	2012-Feb-22	EPI_ISL_154227	A/swine/Moeglingen/IDT14859/2012		Import from public-domain	Lange,J.; Groth,M.; Schlegel,M.; Krumbholz,A.; Wieczorek,K.; Ulrich,R.; Koppen,S.; Schulz,K.; Appl,D.; Selbitz,H.J.; Sauerbrei,A.; Platzer,M.; Zell,R.; Durrwald,R.; Koeppen,S.; Duerrwald,R.
EPI501282	HA	Germany	2012-Feb-22	EPI_ISL_154228	A/swine/Garrel/IDT14891/2012		Import from public-domain	Lange,J.; Groth,M.; Schlegel,M.; Krumbholz,A.; Wieczorek,K.; Ulrich,R.; Koppen,S.; Schulz,K.; Appl,D.; Selbitz,H.J.; Sauerbrei,A.; Platzer,M.; Zell,R.; Durrwald,R.; Koeppen,S.; Duerrwald,R.
EPI501290	HA	Germany	2012-Feb-22	EPI_ISL_154229	A/swine/Garrel/IDT14892/2012		Import from public-domain	Lange,J.; Groth,M.; Schlegel,M.; Krumbholz,A.; Wieczorek,K.; Ulrich,R.; Koppen,S.; Schulz,K.; Appl,D.; Selbitz,H.J.; Sauerbrei,A.; Platzer,M.; Zell,R.; Durrwald,R.; Koeppen,S.; Duerrwald,R.
EPI501298	HA	Germany	2012-Mar-19	EPI_ISL_154230	A/swine/Warendorf/IDT15018/2012		Import from public-domain	Lange,J.; Groth,M.; Schlegel,M.; Krumbholz,A.; Wieczorek,K.; Ulrich,R.; Koppen,S.; Schulz,K.; Appl,D.; Selbitz,H.J.; Sauerbrei,A.; Platzer,M.; Zell,R.; Durrwald,R.; Koeppen,S.; Duerrwald,R.
EPI501475	HA	Italy	2011-Mar-09	EPI_ISL_154290	A/swine/Italy/57669/2011		Import from public-domain	Chiapponi,C.; Barbieri,I.; Baioni,L.; Moreno,A.; Foni,E.
EPI501476	HA	Italy	2011-Sep-27	EPI_ISL_154291	A/swine/Italy/229528/2011		Import from public-domain	Chiapponi,C.; Barbieri,I.; Baioni,L.; Moreno,A.; Foni,E.
EPI501477	HA	Italy	2011-Dec-02	EPI_ISL_154292	A/swine/Italy/302247/2011		Import from public-domain	Chiapponi,C.; Barbieri,I.; Baioni,L.; Moreno,A.; Foni,E.
EPI501523	HA	United States	2013-Aug-22	EPI_ISL_154320	A/swine/Nebraska/A01395180/2013		Import from public-domain	Culhane,M.
EPI501529	HA	United States	2013-Nov-13	EPI_ISL_154322	A/swine/Minnesota/A01395108/2013		Import from public-domain	Culhane,M.
EPI501532	HA	United States	2013-Nov-11	EPI_ISL_154323	A/swine/Minnesota/A01395189/2013		Import from public-domain	Culhane,M.
EPI502626	HA	Brazil	2011-Jul-25	EPI_ISL_154591	A/wild boar/Brazil/214-11-13D/2011		Import from public-domain	Biondo,N.; Schaefer,R.; Gava,D.; Cantao,M.E.; Silveira,S.; Mores,M.A.; Ciacci-Zanella,J.R.; Barcellos,D.E.; Ciacci Zanella,J.R.
EPI502652	HA	United States	2013-Nov-01	EPI_ISL_154598	A/swine/Oklahoma/A01290816/2013		Import from public-domain	Lin,K.; Deike,P.H.; Zhang,J.
EPI502661	HA	United States	2013-Nov-01	EPI_ISL_154601	A/swine/Illinois/A01290887/2013		Import from public-domain	Lin,K.; Deike,P.H.; Zhang,J.
EPI502673	HA	United States	2013-Nov-01	EPI_ISL_154605	A/swine/Iowa/A01290852/2013		Import from public-domain	Lin,K.; Deike,P.H.; Zhang,J.
EPI502679	HA	United States	2013-Dec-01	EPI_ISL_154607	A/swine/Illinois/A01409364/2013		Import from public-domain	Lin,K.; Deike,P.H.; Zhang,J.
EPI502691	HA	United States	2013-Nov-01	EPI_ISL_154611	A/swine/Illinois/A01411080/2013		Import from public-domain	Lin,K.; Deike,P.H.; Zhang,J.
EPI502704	HA	United States	2013-Nov-01	EPI_ISL_154615	A/swine/North Carolina/A01290891/2013		Import from public-domain	Lin,K.; Deike,P.H.; Zhang,J.
EPI502713	HA	United States	2013-Nov-01	EPI_ISL_154618	A/swine/North Carolina/A01290800/2013		Import from public-domain	Lin,K.; Deike,P.H.; Zhang,J.
EPI502743	HA	United States	2013-Nov-01	EPI_ISL_154628	A/swine/Iowa/A01290820/2013		Import from public-domain	Lin,K.; Deike,P.H.; Zhang,J.
EPI502758	HA	United States	2013-Nov-01	EPI_ISL_154633	A/swine/Oklahoma/A01290898/2013		Import from public-domain	Lin,K.; Deike,P.H.; Zhang,J.
EPI504855	HA	United States	2013-Dec-01	EPI_ISL_155695	A/swine/North Carolina/A01290932/2013		Import from public-domain	Lin,K.; Deike,P.H.; Zhang,J.
EPI504894	HA	United States	2013-Nov-01	EPI_ISL_155709	A/swine/North Carolina/A01291932/2013		Import from public-domain	Lin,K.; Deike,P.H.; Zhang,J.
EPI504903	HA	United States	2013-Dec-01	EPI_ISL_155712	A/swine/Illinois/A01411111/2013		Import from public-domain	Lin,K.; Deike,P.H.; Zhang,J.
EPI504919	HA	United States	2013-Dec-12	EPI_ISL_155715	A/swine/SouthDakota/A01366307/2013		Import from public-domain
EPI504922	HA	United States	2013-Dec-18	EPI_ISL_155716	A/swine/Minnesota/A01366391/2013		Import from public-domain
EPI504928	HA	United States	2013-Dec-23	EPI_ISL_155718	A/swine/SouthDakota/A01366455/2013		Import from public-domain
EPI504931	HA	United States	2013-Dec-27	EPI_ISL_155719	A/swine/Minnesota/A01366485/2013		Import from public-domain
EPI505003	HA	United States	2013-Dec-30	EPI_ISL_155771	A/swine/Nebraska/A01490219/2013		Import from public-domain	Culhane,M.
EPI505018	HA	United States	2013-Dec-01	EPI_ISL_155776	A/swine/North Carolina/A01290948/2013		Import from public-domain	Lin,K.; Deike,P.H.; Zhang,J.
EPI505053	HA	United States	2013-Dec-01	EPI_ISL_155787	A/swine/Iowa/A01410020/2013		Import from public-domain	Lin,K.; Deike,P.H.; Zhang,J.
EPI506262	HA	United States	2013-Dec-10	EPI_ISL_156310	A/swine/Minnesota/A01395969/2013		Import from public-domain	Culhane,M.
EPI506271	HA	United States	2013-Dec-10	EPI_ISL_156313	A/swine/Minnesota/A01395979/2013		Import from public-domain	Culhane,M.
EPI506433	HA	United States	2011-Apr-07	EPI_ISL_156333	A/swine/Indiana/A00968332/2011		Import from public-domain
EPI506477	HA	United States	2012-Feb-08	EPI_ISL_156338	A/swine/Indiana/A00968358/2012		Import from public-domain
EPI506576	HA	Thailand	2011-Oct-09	EPI_ISL_156354	A/swine/Thailand/CU-S3073N/2011		Import from public-domain	Nonthabenjawan,N.; Chaiyawong,S.; Noradechanon,K.; Tuanudom,R.; Prakairungnamthip,D.; Tunterak,W.; Bunpapong,N.; Thanawongnuwech,R.; Amonsin,A.
EPI506596	HA	United States	2014-Jan-06	EPI_ISL_156356	A/swine/Nebraska/A01490540/2014		Import from public-domain	Culhane,M.
EPI506599	HA	United States	2014-Jan-02	EPI_ISL_156357	A/swine/Nebraska/A01490456/2014		Import from public-domain	Culhane,M.
EPI506602	HA	United States	2014-Jan-06	EPI_ISL_156358	A/swine/Nebraska/A01490535/2014		Import from public-domain	Culhane,M.
EPI506608	HA	United States	2014-Jan-02	EPI_ISL_156360	A/swine/Nebraska/A01490415/2014		Import from public-domain	Culhane,M.
EPI506668	HA	United States	2014-Jan-03	EPI_ISL_156388	A/swine/Minnesota/A01366540/2014		Import from public-domain
EPI507268	HA	United States	2014-Jan-01	EPI_ISL_156592	A/swine/Illinois/A01410100/2014		Import from public-domain	Lin,K.; Deike,P.H.; Zhang,J.
EPI507278	HA	United States	2014-Jan-01	EPI_ISL_156596	A/swine/Illinois/A01409794/2014		Import from public-domain	Lin,K.; Deike,P.H.; Zhang,J.
EPI508861	HA	United States	2014-Jan-01	EPI_ISL_157196	A/swine/Missouri/A01411322/2014		Import from public-domain	Lin,K.; Deike,P.H.; Zhang,J.
EPI508893	HA	United States	2014-Jan-01	EPI_ISL_157210	A/swine/Illinois/A01411380/2014		Import from public-domain	Lin,K.; Deike,P.H.; Zhang,J.
EPI508913	HA	United States	2014-Jan-01	EPI_ISL_157216	A/swine/Oklahoma/A01409770/2014		Import from public-domain	Lin,K.; Deike,P.H.; Zhang,J.
EPI510167	HA	United States	2014-Feb-03	EPI_ISL_157870	A/swine/Illinois/A01491915/2014		Import from public-domain	Culhane,M.
EPI510187	HA	United States	2014-Feb-01	EPI_ISL_157876	A/swine/Illinois/A01409964/2014		Import from public-domain	Lin,K.; Deike,P.H.; Zhang,J.
EPI510196	HA	United States	2014-Feb-01	EPI_ISL_157879	A/swine/Illinois/A01410216/2014		Import from public-domain	Lin,K.; Deike,P.H.; Zhang,J.
EPI510217	HA	United States	2014-Feb-01	EPI_ISL_157886	A/swine/Illinois/A01411453/2014		Import from public-domain	Lin,K.; Deike,P.H.; Zhang,J.
EPI521923	HA	Vietnam	2011-Dec-13	EPI_ISL_160437	A/swine/DongNai/03-03-2/2011	National Institute of Animal Health	National Institute of Animal Health
EPI524326	HA	Vietnam	2011-Dec-12	EPI_ISL_160783	A/swine/TienGiang/01-16-2/2011	National Institute of Animal Health	National Institute of Animal Health
EPI524359	HA	Vietnam	2012-Dec-04	EPI_ISL_160787	A/swine/Bac Ninh/344/2012	National Institute of Animal Health	National Institute of Animal Health
EPI524383	HA	Vietnam	2012-Dec-18	EPI_ISL_160790	A/swine/TienGiang/02-24-2/2012	National Institute of Animal Health	National Institute of Animal Health
EPI524513	HA	Vietnam	2012-Sep-18	EPI_ISL_160807	A/swine/TienGiang/01-06-1/2012	National Institute of Animal Health	National Institute of Animal Health
EPI524559	HA	Vietnam	2012-Sep-18	EPI_ISL_160813	A/swine/TienGiang/02-03-1/2012	National Institute of Animal Health	National Institute of Animal Health
EPI526910	HA	United States	2013-Jul-01	EPI_ISL_161113	A/swine/Indiana/13TOSU1053/2013		Import from public-domain	Bowman,A.; Nelson,S.; Sreevatsan,S.; Suwannakarn,K.; Slemons,R.
EPI526938	HA	United States	2013-Jul-01	EPI_ISL_161118	A/swine/Indiana/13TOSU1044/2013		Import from public-domain	Bowman,A.; Nelson,S.; Sreevatsan,S.; Suwannakarn,K.; Slemons,R.
EPI526952	HA	United States	2013-Oct-01	EPI_ISL_161119	A/swine/Texas/13TOSU6276/2013		Import from public-domain	Bowman,A.; Nelson,S.; Sreevatsan,S.; Suwannakarn,K.; Slemons,R.
EPI526963	HA	United States	2013-Jul-01	EPI_ISL_161121	A/swine/Indiana/13TOSU1142/2013		Import from public-domain	Bowman,A.; Nelson,S.; Sreevatsan,S.; Suwannakarn,K.; Slemons,R.
EPI526975	HA	United States	2013-Jul-01	EPI_ISL_161123	A/swine/Indiana/13TOSU1052/2013		Import from public-domain	Bowman,A.; Nelson,S.; Sreevatsan,S.; Suwannakarn,K.; Slemons,R.
EPI527000	HA	United States	2013-Jul-01	EPI_ISL_161126	A/swine/Indiana/13TOSU1049/2013		Import from public-domain	Bowman,A.; Nelson,S.; Sreevatsan,S.; Suwannakarn,K.; Slemons,R.
EPI527006	HA	United States	2013-Jul-01	EPI_ISL_161127	A/swine/Indiana/13TOSU1056/2013		Import from public-domain	Bowman,A.; Nelson,S.; Sreevatsan,S.; Suwannakarn,K.; Slemons,R.
EPI527012	HA	United States	2013-Jun-01	EPI_ISL_161128	A/swine/Ohio/13TOSU0554/2013		Import from public-domain	Bowman,A.; Nelson,S.; Sreevatsan,S.; Suwannakarn,K.; Slemons,R.
EPI527048	HA	United States	2013-Jul-01	EPI_ISL_161133	A/swine/Indiana/13TOSU1060/2013		Import from public-domain	Bowman,A.; Nelson,S.; Sreevatsan,S.; Suwannakarn,K.; Slemons,R.
EPI527060	HA	United States	2013-Jul-01	EPI_ISL_161135	A/swine/Indiana/13TOSU1160/2013		Import from public-domain	Bowman,A.; Nelson,S.; Sreevatsan,S.; Suwannakarn,K.; Slemons,R.
EPI527054	HA	United States	2013-Jun-01	EPI_ISL_161136	A/swine/Ohio/13TOSU0558/2013		Import from public-domain	Bowman,A.; Nelson,S.; Sreevatsan,S.; Suwannakarn,K.; Slemons,R.
EPI527071	HA	United States	2013-Jul-01	EPI_ISL_161137	A/swine/Indiana/13TOSU1045/2013		Import from public-domain	Bowman,A.; Nelson,S.; Sreevatsan,S.; Suwannakarn,K.; Slemons,R.
EPI527133	HA	United States	2013-Jul-01	EPI_ISL_161145	A/swine/Indiana/13TOSU1058/2013		Import from public-domain	Bowman,A.; Nelson,S.; Sreevatsan,S.; Suwannakarn,K.; Slemons,R.
EPI527150	HA	United States	2013-Jul-01	EPI_ISL_161148	A/swine/Indiana/13TOSU1048/2013		Import from public-domain	Bowman,A.; Nelson,S.; Sreevatsan,S.; Suwannakarn,K.; Slemons,R.
EPI527156	HA	United States	2013-Jul-01	EPI_ISL_161149	A/swine/Indiana/13TOSU1158/2013		Import from public-domain	Bowman,A.; Nelson,S.; Sreevatsan,S.; Suwannakarn,K.; Slemons,R.
EPI527840	HA	United States	2013-Jul-01	EPI_ISL_161157	A/swine/Indiana/13TOSU1047/2013		Import from public-domain	Bowman,A.; Nelson,S.; Sreevatsan,S.; Suwannakarn,K.; Slemons,R.
EPI527923	HA	United States	2013-Jul-01	EPI_ISL_161168	A/swine/Indiana/13TOSU1145/2013		Import from public-domain	Bowman,A.; Nelson,S.; Sreevatsan,S.; Suwannakarn,K.; Slemons,R.
EPI527967	HA	United States	2013-Jul-01	EPI_ISL_161177	A/swine/Indiana/13TOSU1151/2013		Import from public-domain	Bowman,A.; Nelson,S.; Sreevatsan,S.; Suwannakarn,K.; Slemons,R.
EPI528006	HA	United States	2013-Jul-01	EPI_ISL_161183	A/swine/Ohio/13TOSU0888/2013		Import from public-domain	Bowman,A.; Nelson,S.; Sreevatsan,S.; Suwannakarn,K.; Slemons,R.
EPI528418	HA	United States	2013-Oct-01	EPI_ISL_161188	A/swine/Texas/13TOSU6273/2013		Import from public-domain	Bowman,A.; Nelson,S.; Sreevatsan,S.; Suwannakarn,K.; Slemons,R.
EPI528437	HA	United States	2013-Jul-01	EPI_ISL_161189	A/swine/Indiana/13TOSU1144/2013		Import from public-domain	Bowman,A.; Nelson,S.; Sreevatsan,S.; Suwannakarn,K.; Slemons,R.
EPI528440	HA	United States	2013-Jul-01	EPI_ISL_161190	A/swine/Indiana/13TOSU1149/2013		Import from public-domain	Bowman,A.; Nelson,S.; Sreevatsan,S.; Suwannakarn,K.; Slemons,R.
EPI528478	HA	United States	2013-Jul-01	EPI_ISL_161193	A/swine/Indiana/13TOSU1143/2013		Import from public-domain	Bowman,A.; Nelson,S.; Sreevatsan,S.; Suwannakarn,K.; Slemons,R.
EPI530266	HA	United States	2014-Mar-01	EPI_ISL_162023	A/swine/Iowa/A01410456/2014		Import from public-domain	Lin,K.; Deike,P.H.; Zhang,J.
EPI530269	HA	United States	2014-Mar-01	EPI_ISL_162024	A/swine/North Carolina/A01475223/2014		Import from public-domain	Lin,K.; Deike,P.H.; Zhang,J.
EPI530278	HA	United States	2014-Mar-01	EPI_ISL_162027	A/swine/Illinois/A01475166/2014		Import from public-domain	Lin,K.; Deike,P.H.; Zhang,J.
EPI530332	HA	United States	2014-Mar-31	EPI_ISL_162043	A/swine/Nebraska/A01493629/2014		Import from public-domain	Culhane,M.
EPI530375	HA	France	2011-Jun-01	EPI_ISL_162052	A/swine/France/35-110346/2011		Import from public-domain	Bonin,E.; Queguiner,S.; Gorin,S.; Barbier,N.; Simon,G.
EPI531002	HA	United States	2014-Apr-01	EPI_ISL_162305	A/swine/North Carolina/A01410562/2014		Import from public-domain	Lin,K.; Deike,P.H.; Zhang,J.
EPI531014	HA	United States	2014-Apr-01	EPI_ISL_162309	A/swine/Iowa/A01410614/2014		Import from public-domain	Lin,K.; Deike,P.H.; Zhang,J.
EPI531038	HA	United States	2014-Mar-01	EPI_ISL_162317	A/swine/Iowa/A01410509/2014		Import from public-domain	Lin,K.; Deike,P.H.; Zhang,J.
EPI531041	HA	United States	2014-Apr-01	EPI_ISL_162318	A/swine/North Carolina/A01410563/2014		Import from public-domain	Lin,K.; Deike,P.H.; Zhang,J.
EPI531053	HA	United States	2014-Jan-01	EPI_ISL_162322	A/swine/North Carolina/A01410564/2014		Import from public-domain	Lin,K.; Deike,P.H.; Zhang,J.
EPI531091	HA	United States	2014-Apr-02	EPI_ISL_162334	A/swine/Minnesota/A01493740/2014		Import from public-domain	Culhane,M.
EPI531103	HA	United States	2014-Apr-08	EPI_ISL_162338	A/swine/Iowa/A01480935/2014		Import from public-domain
EPI531482	HA	United States	2014-Mar-19	EPI_ISL_162473	A/swine/Kansas/A01377256/2014		Import from public-domain	Ma,J.; Bai,J.; Hesse,R.A.; Sloan,H.; Ma,W.
EPI531623	HA	United States	2014-Apr-21	EPI_ISL_162555	A/swine/Nebraska/A01509439/2014		Import from public-domain	Culhane,M.
EPI531672	HA	United States	2014-Apr-01	EPI_ISL_162584	A/swine/Kansas/A01377287/2014		Import from public-domain	Duff,M.A.; Ma,J.; Hesse,R.A.; Sloan,H.; Bai,J.; Ma,W.
EPI531968	HA	Vietnam	2013-Jul-16	EPI_ISL_162668	A/swine/TienGiang/03-10-1/2013	National Institute of Animal Health	National Institute of Animal Health
EPI531981	HA	Vietnam	2012-Sep-18	EPI_ISL_162672	A/swine/TienGiang/02-28-1/2012	National Institute of Animal Health	National Institute of Animal Health
EPI531989	HA	Vietnam	2012-Sep-18	EPI_ISL_162673	A/swine/TienGiang/02-13-1/2012	National Institute of Animal Health	National Institute of Animal Health
EPI532029	HA	Vietnam	2013-Dec-05	EPI_ISL_162678	A/swine/Bac Ninh/354/2013	National Institute of Animal Health	National Institute of Animal Health
EPI532045	HA	Vietnam	2013-Dec-05	EPI_ISL_162680	A/swine/Bac Ninh/388/2013	National Institute of Animal Health	National Institute of Animal Health
EPI532077	HA	Vietnam	2012-Sep-18	EPI_ISL_162684	A/swine/TienGiang/01-08-1/2012	National Institute of Animal Health	National Institute of Animal Health
EPI532085	HA	Vietnam	2012-Sep-18	EPI_ISL_162685	A/swine/TienGiang/01-12-1/2012	National Institute of Animal Health	National Institute of Animal Health
EPI532351	HA	United States	2014-Apr-24	EPI_ISL_162880	A/swine/Nebraska/AA01509545/2014		Import from public-domain	Culhane,M.
EPI532354	HA	United States	2014-Apr-29	EPI_ISL_162881	A/swine/Nebraska/A01509623/2014		Import from public-domain	Culhane,M.
EPI532360	HA	United States	2014-Apr-24	EPI_ISL_162883	A/swine/Nebraska/A0A01509530/2014		Import from public-domain	Culhane,M.
EPI532370	HA	United States	2014-Apr-01	EPI_ISL_162886	A/swine/Iowa/A01410694/2014		Import from public-domain	Lin,K.; Deike,P.H.; Zhang,J.
EPI532379	HA	United States	2014-Apr-01	EPI_ISL_162889	A/swine/North Carolina/A01410681/2014		Import from public-domain	Lin,K.; Deike,P.H.; Zhang,J.
EPI532394	HA	United States	2014-Apr-01	EPI_ISL_162894	A/swine/North Carolina/A01410625/2014		Import from public-domain	Lin,K.; Deike,P.H.; Zhang,J.
EPI532664	HA	Vietnam	2013-Dec-14	EPI_ISL_163045	A/swine/DongNai/07-19-2/2013	National Institute of Animal Health	National Institute of Animal Health
EPI532688	HA	Vietnam	2013-Dec-14	EPI_ISL_163048	A/swine/DongNai/07-10-2/2013	National Institute of Animal Health	National Institute of Animal Health
EPI533010	HA	Vietnam	2012-Sep-18	EPI_ISL_163184	A/swine/TienGiang/01-17-1/2012	National Institute of Animal Health	National Institute of Animal Health
EPI533018	HA	Vietnam	2012-Sep-18	EPI_ISL_163185	A/swine/TienGiang/01-18-1/2012	National Institute of Animal Health	National Institute of Animal Health
EPI533026	HA	Vietnam	2012-Sep-18	EPI_ISL_163186	A/swine/TienGiang/01-22-1/2012	National Institute of Animal Health	National Institute of Animal Health
EPI533034	HA	Vietnam	2012-Sep-18	EPI_ISL_163187	A/swine/TienGiang/01-24-1/2012	National Institute of Animal Health	National Institute of Animal Health
EPI533042	HA	Vietnam	2012-Sep-18	EPI_ISL_163188	A/swine/TienGiang/01-28-1/2012	National Institute of Animal Health	National Institute of Animal Health
EPI533050	HA	Vietnam	2012-Sep-18	EPI_ISL_163189	A/swine/TienGiang/01-29-1/2012	National Institute of Animal Health	National Institute of Animal Health
EPI533058	HA	Vietnam	2012-Sep-18	EPI_ISL_163190	A/swine/TienGiang/01-30-1/2012	National Institute of Animal Health	National Institute of Animal Health
EPI533091	HA	Vietnam	2012-Sep-18	EPI_ISL_163204	A/swine/TienGiang/01-20-1/2012		National Institute of Animal Health
EPI533099	HA	Vietnam	2012-Sep-18	EPI_ISL_163205	A/swine/TienGiang/01-26-1/2012		National Institute of Animal Health
EPI533107	HA	Vietnam	2012-Sep-18	EPI_ISL_163206	A/swine/TienGiang/01-27-1/2012		National Institute of Animal Health
EPI535109	HA	United States	2014-May-12	EPI_ISL_163875	A/swine/Nebraska/A01104081/2014		Import from public-domain
EPI536940	HA	Vietnam	2011-Dec-12	EPI_ISL_164391	A/swine/TienGiang/01-18-2/2011	National Institute of Animal Health	National Institute of Animal Health
EPI536948	HA	Vietnam	2011-Dec-12	EPI_ISL_164392	A/swine/TienGiang/01-19-2/2011	National Institute of Animal Health	National Institute of Animal Health
EPI536956	HA	Vietnam	2011-Dec-12	EPI_ISL_164393	A/swine/TienGiang/01-20-2/2011	National Institute of Animal Health	National Institute of Animal Health
EPI536964	HA	Vietnam	2011-Dec-12	EPI_ISL_164394	A/swine/TienGiang/01-21-2/2011	National Institute of Animal Health	National Institute of Animal Health
EPI536972	HA	Vietnam	2011-Dec-12	EPI_ISL_164395	A/swine/TienGiang/01-22-2/2011	National Institute of Animal Health	National Institute of Animal Health
EPI536980	HA	Vietnam	2011-Dec-12	EPI_ISL_164396	A/swine/TienGiang/01-23-2/2011	National Institute of Animal Health	National Institute of Animal Health
EPI536988	HA	Vietnam	2011-Dec-12	EPI_ISL_164397	A/swine/TienGiang/01-24-2/2011	National Institute of Animal Health	National Institute of Animal Health
EPI537139	HA	Vietnam	2011-Dec-12	EPI_ISL_164444	A/swine/TienGiang/01-25-2/2011	National Institute of Animal Health	National Institute of Animal Health
EPI537147	HA	Vietnam	2011-Dec-12	EPI_ISL_164445	A/swine/TienGiang/01-28-2/2011	National Institute of Animal Health	National Institute of Animal Health
EPI537275	HA	Vietnam	2011-Dec-13	EPI_ISL_164461	A/swine/DongNai/03-16-2/2011	National Institute of Animal Health	National Institute of Animal Health
EPI537289	HA	Vietnam	2011-Dec-13	EPI_ISL_164462	A/swine/DongNai/03-17-2/2011	National Institute of Animal Health	National Institute of Animal Health
EPI537297	HA	Vietnam	2011-Dec-13	EPI_ISL_164463	A/swine/DongNai/03-18-2/2011	National Institute of Animal Health	National Institute of Animal Health
EPI537305	HA	Vietnam	2011-Dec-13	EPI_ISL_164464	A/swine/DongNai/03-29-2/2011	National Institute of Animal Health	National Institute of Animal Health
EPI537313	HA	Vietnam	2011-Dec-13	EPI_ISL_164465	A/swine/DongNai/03-30-2/2011	National Institute of Animal Health	National Institute of Animal Health
EPI537419	HA	Vietnam	2012-Sep-18	EPI_ISL_164479	A/swine/TienGiang/02-30-1/2012	National Institute of Animal Health	National Institute of Animal Health
EPI538655	HA	United States	2014-Jun-05	EPI_ISL_165087	A/swine/Minnesota/A01501690/2014		Import from public-domain	Culhane,M.
EPI538658	HA	United States	2014-Jun-04	EPI_ISL_165088	A/swine/Minnesota/A01501639/2014		Import from public-domain	Culhane,M.
EPI538661	HA	United States	2014-Jun-04	EPI_ISL_165089	A/swine/Minnesota/A01501642/2014		Import from public-domain	Culhane,M.
EPI538667	HA	United States	2014-Jun-01	EPI_ISL_165091	A/swine/Indiana/A01410926/2014		Import from public-domain	Lin,K.; Olson,W.J.; Zhang,J.
EPI538673	HA	United States	2014-Jun-01	EPI_ISL_165093	A/swine/USA/A01475741/2014		Import from public-domain	Lin,K.; Olson,W.J.; Zhang,J.
EPI542170	HA	Taiwan	2013-Nov-27	EPI_ISL_166448	A/swine/Taiwan/NPUST0003/2013		Import from public-domain	Chang,C.C.; Chiou,M.T.; Lin,C.N.; Tsai,G.T.
EPI542172	HA	Taiwan	2013-Dec-27	EPI_ISL_166450	A/swine/Taiwan/NPUST0005/2013		Import from public-domain	Chang,C.C.; Chiou,M.T.; Lin,C.N.; Shih,H.C.
EPI542175	HA	Taiwan	2013-Jun-13	EPI_ISL_166452	A/swine/Taiwan/NPUST0010/2013		Import from public-domain	Chang,C.C.; Chiou,M.T.; Lin,C.N.; Wang,Z.J.
EPI542176	HA	Taiwan	2013-Aug-07	EPI_ISL_166453	A/swine/Taiwan/NPUST0011/2013		Import from public-domain	Chang,C.C.; Chiou,M.T.; Lin,C.N.; Ho,Y.S.
EPI542180	HA	Taiwan	2013-Dec-27	EPI_ISL_166456	A/swine/Taiwan/NPUST0006/2013		Import from public-domain	Chang,C.C.; Chiou,M.T.; Lin,C.N.; Fang,C.C.
EPI546787	HA	Thailand	2012-Dec-06	EPI_ISL_166493	A/swine/Thailand/CU-S3631N/2012		Import from public-domain	Nonthabenjawan,N.; Chaiyawong,S.; Chanvatik,S.; Tuanudom,R.; Prakairungnamthip,D.; Tunterak,W.; Bunpapong,N.; Thanawongnuwech,R.; Amonsin,A.
EPI542374	HA	United States	2014-Jul-29	EPI_ISL_166540	A/swine/Iowa/A01482347/2014		Import from public-domain
EPI542441	HA	United States	2014-Aug-06	EPI_ISL_166547	A/swine/North Carolina/A01476193/2014		Import from public-domain	Lin,K.; Olson,W.J.; Zhang,J.
EPI542450	HA	United States	2014-Jul-11	EPI_ISL_166550	A/swine/Minnesota/A01477086/2014		Import from public-domain	Lin,K.; Olson,W.J.; Zhang,J.
EPI542462	HA	United States	2014-Aug-10	EPI_ISL_166554	A/swine/Iowa/A01476215/2014		Import from public-domain	Lin,K.; Olson,W.J.; Zhang,J.
EPI542468	HA	United States	2014-Aug-07	EPI_ISL_166556	A/swine/North Carolina/A01476199/2014		Import from public-domain	Lin,K.; Olson,W.J.; Zhang,J.
EPI542480	HA	United States	2014-Jul-09	EPI_ISL_166560	A/swine/Kansas/018050-3/2014		Import from public-domain	Hause,B.M.; Ma,J.; Hesse,R.A.; Ma,W.
EPI542527	HA	United States	2014-Jul-18	EPI_ISL_166570	A/swine/North Carolina/A01477103/2014		Import from public-domain	Lin,K.; Olson,W.J.; Zhang,J.
EPI542533	HA	United States	2014-Jul-16	EPI_ISL_166572	A/swine/North Carolina/A01476108/2014		Import from public-domain	Lin,K.; Olson,W.J.; Zhang,J.
EPI542554	HA	United States	2014-Jul-23	EPI_ISL_166579	A/swine/North Carolina/A01411888/2014		Import from public-domain	Lin,K.; Olson,W.J.; Zhang,J.
EPI542557	HA	United States	2014-Jul-08	EPI_ISL_166580	A/swine/North Carolina/A01476080/2014		Import from public-domain	Lin,K.; Olson,W.J.; Zhang,J.
EPI542560	HA	United States	2014-Jul-16	EPI_ISL_166581	A/swine/North Carolina/A01476107/2014		Import from public-domain	Lin,K.; Olson,W.J.; Zhang,J.
EPI542566	HA	United States	2014-Aug-12	EPI_ISL_166583	A/swine/South Dakota/A01482581/2014		Import from public-domain
EPI544854	HA	Brazil	2011-Feb-25	EPI_ISL_167098	A/swine/Brazil/31_11_3/2011		Import from public-domain	Schaefer,R.; Gava,D.; Rech,R.R.; Cantao,M.E.; Silveira,S.; Zanella,J.R.C.
EPI544858	HA	Brazil	2011-Feb-25	EPI_ISL_167099	A/swine/Brazil/31_11_1/2011		Import from public-domain	Schaefer,R.; Gava,D.; Rech,R.R.; Cantao,M.E.; Silveira,S.; Zanella,J.R.C.
EPI544949	HA	United States	2014-Sep-08	EPI_ISL_167182	A/swine/Kansas/A01377352/2014		Import from public-domain	Nagy,A.; Ma,J.; Hesse,R.; Sloan,H.; Bai,J.; Ma,W.
EPI1848433	HA	Russian Federation	2017-Apr-12	EPI_ISL_1096143	A/swine/Leningrad Region/RII-06/2017	Research Institute of Influenza, Ministry of Healthcare of the Russian Federation	WHO National Influenza Centre Russian Federation	Fadeev, A.; Komissarova, K.; Komissarov, A.; Ivanova, A.; Vassilieva, A.; Aliev, A.; Danilenko, D.
EPI2030850	HA	Germany	2022-Mar-17	EPI_ISL_12589312	A/sw/Sachsen-Anhalt/2/2022	Robert Koch-Institute Nationales Referenzzentrum für Influenza	Robert Koch Institute Nationales Referenzzentrum für Influenza
EPI528250	HA	Vietnam	2012-Dec-04	EPI_ISL_161659	A/swine/Bac Ninh/367/2012	National Institute of Animal Health	National Institute of Animal Health
EPI528242	HA	Vietnam	2012-Dec-04	EPI_ISL_161658	A/swine/Bac Ninh/365/2012	National Institute of Animal Health	National Institute of Animal Health
EPI528234	HA	Vietnam	2012-Dec-04	EPI_ISL_161657	A/swine/Bac Ninh/352/2012	National Institute of Animal Health	National Institute of Animal Health
EPI528226	HA	Vietnam	2012-Dec-04	EPI_ISL_161656	A/swine/Bac Ninh/351/2012	National Institute of Animal Health	National Institute of Animal Health
EPI528218	HA	Vietnam	2012-Dec-04	EPI_ISL_161655	A/swine/Bac Ninh/349/2012	National Institute of Animal Health	National Institute of Animal Health
EPI528210	HA	Vietnam	2012-Dec-04	EPI_ISL_161654	A/swine/Bac Ninh/347/2012	National Institute of Animal Health	National Institute of Animal Health
EPI528202	HA	Vietnam	2012-Dec-04	EPI_ISL_161653	A/swine/Bac Ninh/346/2012	National Institute of Animal Health	National Institute of Animal Health
EPI528194	HA	Vietnam	2012-Dec-04	EPI_ISL_161652	A/swine/Bac Ninh/345/2012	National Institute of Animal Health	National Institute of Animal Health
EPI539339	HA	Japan	2013-Aug-01	EPI_ISL_165428	A/swine/Gunma/1/2013		Import from public-domain	Kanehira,K.; Takemae,N.; Uchida,Y.; Hikono,H.; Saito,T.
EPI539338	HA	Japan	2013-Aug-01	EPI_ISL_165427	A/swine/Ibaraki/1/2013		Import from public-domain	Kanehira,K.; Takemae,N.; Uchida,Y.; Hikono,H.; Saito,T.
EPI533785	HA	United States	2014-May-01	EPI_ISL_163612	A/swine/North Carolina/A01410790/2014		Import from public-domain	Lin,K.; Deike,P.H.; Zhang,J.
EPI528779	HA	United States	2014-Jan-23	EPI_ISL_161717	A/swine/Indiana/A01260471/2014		Import from public-domain
EPI528776	HA	United States	2014-Jan-23	EPI_ISL_161716	A/swine/Indiana/A01260474/2014		Import from public-domain
EPI528773	HA	United States	2014-Jan-28	EPI_ISL_161715	A/swine/Indiana/A01260477/2014		Import from public-domain
EPI528770	HA	United States	2014-Jan-28	EPI_ISL_161714	A/swine/Indiana/A01260476/2014		Import from public-domain
EPI527383	HA	United States	2014-Apr-01	EPI_ISL_161423	A/swine/South Dakota/A01480796/2014		Import from public-domain
EPI509761	HA	United States	2013-Nov-11	EPI_ISL_157616	A/swine/Indiana/A01260415/2013		Import from public-domain
EPI490710	HA	United States	2009-Apr-06	EPI_ISL_151410	A/swine/Arkansas/02720/2009		Import from public-domain	Wentworth,D.E.; Dugan,V.; Halpin,R.A.; Lin,X.; Bera,J.; Wester,E.; Ghedin,E.; Fedorova,N.; Tsitrin,T.; McLellan,M.; Stockwell,T.; Amedeo,P.; Appalla,L.; Bishop,B.; Edworthy,P.; Gupta,N.; Hoover,J.; Katzel,D.; Li,K.; Schobel,S.; Shrivastava,S.; Thovarai,V.; Wang,S.; Detmer,S.; Bao,Y.; Sanders,R.; Dernovoy,D.; Kiryutin,B.; Lipman,D.J.; Tatusova,T.
EPI490598	HA	United States	2009-Jul-21	EPI_ISL_151249	A/swine/Colorado/02875/2009		Import from public-domain	Wentworth,D.E.; Dugan,V.; Halpin,R.A.; Lin,X.; Bera,J.; Wester,E.; Ghedin,E.; Fedorova,N.; Tsitrin,T.; McLellan,M.; Stockwell,T.; Amedeo,P.; Appalla,L.; Bishop,B.; Edworthy,P.; Gupta,N.; Hoover,J.; Katzel,D.; Li,K.; Schobel,S.; Shrivastava,S.; Thovarai,V.; Wang,S.; Detmer,S.; Bao,Y.; Sanders,R.; Dernovoy,D.; Kiryutin,B.; Lipman,D.J.; Tatusova,T.
EPI490221	HA	United States	2011-Sep-28	EPI_ISL_151180	A/swine/North Carolina/SG1394/2011		Import from public-domain	Wentworth,D.E.; Dugan,V.; Halpin,R.A.; Lin,X.; Bera,J.; Wester,E.; Ghedin,E.; Fedorova,N.; Tsitrin,T.; McLellan,M.; Stockwell,T.; Amedeo,P.; Appalla,L.; Bishop,B.; Edworthy,P.; Gupta,N.; Hoover,J.; Katzel,D.; Li,K.; Schobel,S.; Shrivastava,S.; Thovarai,V.; Wang,S.; Detmer,S.; Bao,Y.; Sanders,R.; Dernovoy,D.; Kiryutin,B.; Lipman,D.J.; Tatusova,T.
EPI489713	HA	United States	2013-Oct-16	EPI_ISL_151140	A/swine/Minnesota/A01394042/2013		Import from public-domain	Culhane,M.
EPI489524	HA	Germany	2012-Feb-22	EPI_ISL_151091	A/swine/Garrel/IDT14844/2012		Import from public-domain	Lange,J.; Groth,M.; Schlegel,M.; Wieczorek,K.; Ulrich,R.; Koeppen,S.; Schulz,K.; Appl,D.; Krumbholz,A.; Sauerbrei,A.; Platzer,M.; Zell,R.; Duerrwald,R.
EPI489516	HA	Germany	2012-Jan-19	EPI_ISL_151089	A/swine/Tornitz/IDT14598/2012		Import from public-domain	Lange,J.; Groth,M.; Schlegel,M.; Wieczorek,K.; Ulrich,R.; Koeppen,S.; Schulz,K.; Appl,D.; Krumbholz,A.; Sauerbrei,A.; Platzer,M.; Zell,R.; Duerrwald,R.
EPI489507	HA	Germany	2011-Dec-20	EPI_ISL_151087	A/swine/Niederwinden/IDT14445/2011		Import from public-domain	Lange,J.; Groth,M.; Schlegel,M.; Wieczorek,K.; Ulrich,R.; Koeppen,S.; Schulz,K.; Appl,D.; Krumbholz,A.; Sauerbrei,A.; Platzer,M.; Zell,R.; Duerrwald,R.
EPI489498	HA	Germany	2011-Nov-17	EPI_ISL_151085	A/swine/Altenberge/IDT14252/2011		Import from public-domain	Lange,J.; Groth,M.; Schlegel,M.; Wieczorek,K.; Ulrich,R.; Koeppen,S.; Schulz,K.; Appl,D.; Krumbholz,A.; Sauerbrei,A.; Platzer,M.; Zell,R.; Duerrwald,R.
EPI472565	HA	United States	2013-Aug-06	EPI_ISL_147230	A/swine/Illinois/A01398533/2013		Import from public-domain	Culhane,M.
EPI472149	HA	United States	2013-Jun-19	EPI_ISL_147138	A/swine/Minnesota/A01397157/2013		Import from public-domain	Culhane,M.
EPI459654	HA	United States	2013-May-03	EPI_ISL_143216	A/swine/Illinois/A01380437/2013		Import from public-domain	Culhane,M.
EPI459639	HA	United States	2013-May-01	EPI_ISL_143211	A/swine/North Carolina/A01432694/2013		Import from public-domain
EPI459633	HA	United States	2013-May-01	EPI_ISL_143209	A/swine/North Carolina/A01432728/2013		Import from public-domain
EPI459627	HA	United States	2013-May-01	EPI_ISL_143207	A/swine/North Carolina/A01432692/2013		Import from public-domain
EPI459457	HA	United States	2013-Apr-29	EPI_ISL_143189	A/swine/South Dakota/A01350210/2013		Import from public-domain
EPI459454	HA	United States	2013-Apr-29	EPI_ISL_143188	A/swine/Minnesota/A01350216/2013		Import from public-domain
EPI459445	HA	United States	2013-May-06	EPI_ISL_143185	A/swine/Nebraska/A01350362/2013		Import from public-domain
EPI459442	HA	United States	2013-Apr-29	EPI_ISL_143184	A/swine/South Dakota/A01350220/2013		Import from public-domain
EPI447443	HA	United States	2013-Mar-04	EPI_ISL_141075	A/swine/Illinois/A01443560/2013		Import from public-domain	Culhane,M.
EPI447048	HA	United States	2013-Mar-19	EPI_ISL_140964	A/swine/Nebraska/A01443969/2013		Import from public-domain	Culhane,M.
EPI447039	HA	United States	2013-Mar-19	EPI_ISL_140961	A/swine/Illinois/A01379021/2013		Import from public-domain	Culhane,M.
EPI447033	HA	United States	2013-Mar-19	EPI_ISL_140959	A/swine/Nebraska/A01443996/2013		Import from public-domain	Culhane,M.
EPI447030	HA	United States	2013-Apr-01	EPI_ISL_140958	A/swine/Iowa/A01432604/2013		Import from public-domain	Lin,K.; Barnes,K.J.; Schulz,L.M.; Zhang,J.
EPI446814	HA	United States	2012-Nov-05	EPI_ISL_140905	A/swine/Kentucky/12TOSU1084/2012		Import from public-domain	Bowman,A.S.; Nelson,S.W.; Nolting,J.M.; Slemons,R.D.; Sreevatsan,S.
EPI446732	HA	United States	2013-Mar-27	EPI_ISL_140876	A/swine/Ohio/A01349572/2013		Import from public-domain
EPI446729	HA	United States	2013-Mar-27	EPI_ISL_140875	A/swine/Ohio/A01349559/2013		Import from public-domain
EPI441497	HA	United States	2013-Mar-01	EPI_ISL_139246	A/swine/Ohio/A01349140/2013		Import from public-domain
EPI440790	HA	United States	2013-Feb-28	EPI_ISL_139003	A/swine/Nebraska/A01349084/2013		Import from public-domain
EPI440787	HA	United States	2013-Feb-25	EPI_ISL_139002	A/swine/Illinois/A01349041/2013		Import from public-domain
EPI439889	HA	United States	2013-Feb-13	EPI_ISL_138863	A/swine/Illinois/A01445433/2013		Import from public-domain	Culhane,M.
EPI439883	HA	United States	2013-Feb-07	EPI_ISL_138861	A/swine/Minnesota/A01445352/2013		Import from public-domain	Culhane,M.
EPI439871	HA	United States	2013-Feb-13	EPI_ISL_138857	A/swine/Nebraska/A01445422/2013		Import from public-domain	Culhane,M.
EPI439868	HA	United States	2013-Feb-07	EPI_ISL_138856	A/swine/Illinois/A01445274/2013		Import from public-domain	Culhane,M.
EPI439863	HA	United States	2013-Feb-21	EPI_ISL_138855	A/swine/Minnesota/A01280988/2013		Import from public-domain
EPI408397	HA	United States	2012-Sep-06	EPI_ISL_133012	A/swine/Nebraska/A01271635/2012		Import from public-domain	Gramer,M.
EPI408394	HA	United States	2012-Oct-26	EPI_ISL_133011	A/swine/Illinois/A01271545/2012		Import from public-domain	Gramer,M.
EPI408391	HA	United States	2012-Oct-24	EPI_ISL_133010	A/swine/Illinois/A01271341/2012		Import from public-domain	Gramer,M.
EPI408370	HA	United States	2012-Nov-06	EPI_ISL_133003	A/swine/Illinois/A01271884/2012		Import from public-domain	Gramer,M.
EPI408314	HA	United States	2012-Nov-20	EPI_ISL_132986	A/swine/Illinois/A01277699/2012		Import from public-domain	Culhane,M.
EPI408308	HA	United States	2012-Nov-20	EPI_ISL_132984	A/swine/Illinois/A01277712/2012		Import from public-domain	Culhane,M.
EPI408302	HA	United States	2012-Nov-20	EPI_ISL_132982	A/swine/Illinois/A01277665/2012		Import from public-domain	Culhane,M.
EPI408296	HA	United States	2012-Oct-30	EPI_ISL_132980	A/swine/Illinois/A01271599/2012		Import from public-domain	Gramer,M.
EPI408293	HA	United States	2012-Nov-07	EPI_ISL_132979	A/swine/Illinois/A01277038/2012		Import from public-domain	Gramer,M.
EPI408236	HA	United States	2012-Nov-13	EPI_ISL_132960	A/swine/Nebraska/A01277216/2012		Import from public-domain	Gramer,M.
EPI408233	HA	United States	2012-Oct-26	EPI_ISL_132959	A/swine/Illinois/A01271513/2012		Import from public-domain	Gramer,M.
EPI408230	HA	United States	2012-Nov-13	EPI_ISL_132958	A/swine/Nebraska/A01277229/2012		Import from public-domain	Gramer,M.
EPI408227	HA	United States	2012-Nov-08	EPI_ISL_132957	A/swine/Illinois/A01277091/2012		Import from public-domain	Gramer,M.
EPI407713	HA	Korea, Republic of	2009-Jun-01	EPI_ISL_132825	A/swine/Korea/VDS2/2009		Import from public-domain	Kim,S.-H.; Roh,I.-S.; Lee,K.-K.; Song,Y.-K.; Park,C.-K.
EPI407712	HA	Korea, Republic of	2010-Jul-01	EPI_ISL_132824	A/swine/Korea/VDS1/2010		Import from public-domain	Kim,S.-H.; Roh,I.-S.; Lee,K.-K.; Song,Y.-K.; Park,C.-K.
EPI385893	HA	United States	2012-Jun-28	EPI_ISL_124879	A/swine/Minnesota/12/2012		Import from public-domain
EPI490777	HA	United States	2011-Jun-14	EPI_ISL_151378	A/swine/Arkansas/SG1382/2011		Import from public-domain	Wentworth,D.E.; Dugan,V.; Halpin,R.A.; Lin,X.; Bera,J.; Wester,E.; Ghedin,E.; Fedorova,N.; Tsitrin,T.; McLellan,M.; Stockwell,T.; Amedeo,P.; Appalla,L.; Bishop,B.; Edworthy,P.; Gupta,N.; Hoover,J.; Katzel,D.; Li,K.; Schobel,S.; Shrivastava,S.; Thovarai,V.; Wang,S.; Detmer,S.; Bao,Y.; Sanders,R.; Dernovoy,D.; Kiryutin,B.; Lipman,D.J.; Tatusova,T.
EPI490742	HA	United States	2010-Feb-19	EPI_ISL_151347	A/swine/North Carolina/SG1359/2010		Import from public-domain	Wentworth,D.E.; Dugan,V.; Halpin,R.A.; Lin,X.; Bera,J.; Wester,E.; Ghedin,E.; Fedorova,N.; Tsitrin,T.; McLellan,M.; Stockwell,T.; Amedeo,P.; Appalla,L.; Bishop,B.; Edworthy,P.; Gupta,N.; Hoover,J.; Katzel,D.; Li,K.; Schobel,S.; Shrivastava,S.; Thovarai,V.; Wang,S.; Detmer,S.; Bao,Y.; Sanders,R.; Dernovoy,D.; Kiryutin,B.; Lipman,D.J.; Tatusova,T.
EPI490500	HA	United States	2006-Dec-06	EPI_ISL_151294	A/swine/Oklahoma/01382/2006		Import from public-domain	Wentworth,D.E.; Dugan,V.; Halpin,R.A.; Lin,X.; Bera,J.; Wester,E.; Ghedin,E.; Fedorova,N.; Tsitrin,T.; McLellan,M.; Stockwell,T.; Amedeo,P.; Appalla,L.; Bishop,B.; Edworthy,P.; Gupta,N.; Hoover,J.; Katzel,D.; Li,K.; Schobel,S.; Shrivastava,S.; Thovarai,V.; Wang,S.; Detmer,S.; Bao,Y.; Sanders,R.; Dernovoy,D.; Kiryutin,B.; Lipman,D.J.; Tatusova,T.
EPI490584	HA	United States	2009-Dec-02	EPI_ISL_151278	A/swine/Arkansas/02927/2009		Import from public-domain	Wentworth,D.E.; Dugan,V.; Halpin,R.A.; Lin,X.; Bera,J.; Wester,E.; Ghedin,E.; Fedorova,N.; Tsitrin,T.; McLellan,M.; Stockwell,T.; Amedeo,P.; Appalla,L.; Bishop,B.; Edworthy,P.; Gupta,N.; Hoover,J.; Katzel,D.; Li,K.; Schobel,S.; Shrivastava,S.; Thovarai,V.; Wang,S.; Detmer,S.; Bao,Y.; Sanders,R.; Dernovoy,D.; Kiryutin,B.; Lipman,D.J.; Tatusova,T.
EPI490570	HA	United States	2009-Apr-10	EPI_ISL_151275	A/swine/Oklahoma/02722/2009		Import from public-domain	Wentworth,D.E.; Dugan,V.; Halpin,R.A.; Lin,X.; Bera,J.; Wester,E.; Ghedin,E.; Fedorova,N.; Tsitrin,T.; McLellan,M.; Stockwell,T.; Amedeo,P.; Appalla,L.; Bishop,B.; Edworthy,P.; Gupta,N.; Hoover,J.; Katzel,D.; Li,K.; Schobel,S.; Shrivastava,S.; Thovarai,V.; Wang,S.; Detmer,S.; Bao,Y.; Sanders,R.; Dernovoy,D.; Kiryutin,B.; Lipman,D.J.; Tatusova,T.
EPI490346	HA	United States	2004-Mar-03	EPI_ISL_151257	A/swine/Oklahoma/00259/2004		Import from public-domain	Wentworth,D.E.; Dugan,V.; Halpin,R.A.; Lin,X.; Bera,J.; Wester,E.; Ghedin,E.; Fedorova,N.; Tsitrin,T.; McLellan,M.; Stockwell,T.; Amedeo,P.; Appalla,L.; Bishop,B.; Edworthy,P.; Gupta,N.; Hoover,J.; Katzel,D.; Li,K.; Schobel,S.; Shrivastava,S.; Thovarai,V.; Wang,S.; Detmer,S.; Bao,Y.; Sanders,R.; Dernovoy,D.; Kiryutin,B.; Lipman,D.J.; Tatusova,T.
EPI490228	HA	United States	2011-Sep-27	EPI_ISL_151205	A/swine/Minnesota/SG1403/2011		Import from public-domain	Wentworth,D.E.; Dugan,V.; Halpin,R.A.; Lin,X.; Bera,J.; Wester,E.; Ghedin,E.; Fedorova,N.; Tsitrin,T.; McLellan,M.; Stockwell,T.; Amedeo,P.; Appalla,L.; Bishop,B.; Edworthy,P.; Gupta,N.; Hoover,J.; Katzel,D.; Li,K.; Schobel,S.; Shrivastava,S.; Thovarai,V.; Wang,S.; Detmer,S.; Bao,Y.; Sanders,R.; Dernovoy,D.; Kiryutin,B.; Lipman,D.J.; Tatusova,T.
EPI490179	HA	United States	2009-Jan-20	EPI_ISL_151197	A/swine/North Carolina/SG1335/2009		Import from public-domain	Wentworth,D.E.; Dugan,V.; Halpin,R.A.; Lin,X.; Bera,J.; Wester,E.; Ghedin,E.; Fedorova,N.; Tsitrin,T.; McLellan,M.; Stockwell,T.; Amedeo,P.; Appalla,L.; Bishop,B.; Edworthy,P.; Gupta,N.; Hoover,J.; Katzel,D.; Li,K.; Schobel,S.; Shrivastava,S.; Thovarai,V.; Wang,S.; Detmer,S.; Bao,Y.; Sanders,R.; Dernovoy,D.; Kiryutin,B.; Lipman,D.J.; Tatusova,T.
EPI490245	HA	United States	2004-Feb-05	EPI_ISL_151195	A/swine/Kansas/00246/2004		Import from public-domain	Wentworth,D.E.; Dugan,V.; Halpin,R.A.; Lin,X.; Bera,J.; Wester,E.; Ghedin,E.; Fedorova,N.; Tsitrin,T.; McLellan,M.; Stockwell,T.; Amedeo,P.; Appalla,L.; Bishop,B.; Edworthy,P.; Gupta,N.; Hoover,J.; Katzel,D.; Li,K.; Schobel,S.; Shrivastava,S.; Thovarai,V.; Wang,S.; Detmer,S.; Bao,Y.; Sanders,R.; Dernovoy,D.; Kiryutin,B.; Lipman,D.J.; Tatusova,T.
EPI490129	HA	United States	2006-May-02	EPI_ISL_151193	A/swine/Oklahoma/01117/2006		Import from public-domain	Wentworth,D.E.; Dugan,V.; Halpin,R.A.; Lin,X.; Bera,J.; Wester,E.; Ghedin,E.; Fedorova,N.; Tsitrin,T.; McLellan,M.; Stockwell,T.; Amedeo,P.; Appalla,L.; Bishop,B.; Edworthy,P.; Gupta,N.; Hoover,J.; Katzel,D.; Li,K.; Schobel,S.; Shrivastava,S.; Thovarai,V.; Wang,S.; Detmer,S.; Bao,Y.; Sanders,R.; Dernovoy,D.; Kiryutin,B.; Lipman,D.J.; Tatusova,T.
EPI489710	HA	United States	2013-Oct-08	EPI_ISL_151139	A/swine/Minnesota/A01394082/2013		Import from public-domain	Culhane,M.
EPI489644	HA	United States	2013-Feb-26	EPI_ISL_151131	A/swine/Iowa/13B093/2013		Import from public-domain	Huber,V.C.; Brunick,C.; Weber,C.; Hansen,A.; Broders,C.
EPI472180	HA	United States	2013-May-01	EPI_ISL_147152	A/swine/Virginia/A01432745/2013		Import from public-domain
EPI472140	HA	United States	2013-Jun-13	EPI_ISL_147135	A/swine/Nebraska/A01381819/2013		Import from public-domain	Culhane,M.
EPI459604	HA	United States	2011-Aug-31	EPI_ISL_143203	A/swine/Ohio/11SW144/2011		Import from public-domain	Bowman,A.S.; Nelson,S.W.; Nolting,J.M.; Slemons,R.D.; Sreevatsan,S.
EPI459596	HA	United States	2011-Aug-31	EPI_ISL_143202	A/swine/Ohio/11SW121/2011		Import from public-domain	Bowman,A.S.; Nelson,S.W.; Nolting,J.M.; Slemons,R.D.; Sreevatsan,S.
EPI459588	HA	United States	2011-Aug-31	EPI_ISL_143201	A/swine/Ohio/11SW127/2011		Import from public-domain	Bowman,A.S.; Nelson,S.W.; Nolting,J.M.; Slemons,R.D.; Sreevatsan,S.
EPI459570	HA	United States	2011-Aug-31	EPI_ISL_143200	A/swine/Ohio/11SW230/2011		Import from public-domain	Bowman,A.S.; Nelson,S.W.; Nolting,J.M.; Slemons,R.D.; Sreevatsan,S.
EPI459562	HA	United States	2011-Aug-31	EPI_ISL_143199	A/swine/Ohio/11SW193/2011		Import from public-domain	Bowman,A.S.; Nelson,S.W.; Nolting,J.M.; Slemons,R.D.; Sreevatsan,S.
EPI459517	HA	United States	2011-Aug-31	EPI_ISL_143195	A/swine/Ohio/11SW223/2011		Import from public-domain	Bowman,A.S.; Nelson,S.W.; Nolting,J.M.; Slemons,R.D.; Sreevatsan,S.
EPI459493	HA	United States	2011-Aug-31	EPI_ISL_143193	A/swine/Ohio/11SW162/2011		Import from public-domain	Bowman,A.S.; Nelson,S.W.; Nolting,J.M.; Slemons,R.D.; Sreevatsan,S.
EPI459485	HA	United States	2011-Aug-31	EPI_ISL_143192	A/swine/Ohio/11SW133/2011		Import from public-domain	Bowman,A.S.; Nelson,S.W.; Nolting,J.M.; Slemons,R.D.; Sreevatsan,S.
EPI447045	HA	United States	2013-Mar-20	EPI_ISL_140963	A/swine/Iowa/A01379090/2013		Import from public-domain	Culhane,M.
EPI446901	HA	United States	2012-Nov-05	EPI_ISL_140916	A/swine/Kentucky/12TOSU1155/2012		Import from public-domain	Bowman,A.S.; Nelson,S.W.; Nolting,J.M.; Slemons,R.D.; Sreevatsan,S.
EPI446896	HA	United States	2012-Nov-05	EPI_ISL_140915	A/swine/Kentucky/12TOSU1054/2012		Import from public-domain	Bowman,A.S.; Nelson,S.W.; Nolting,J.M.; Slemons,R.D.; Sreevatsan,S.
EPI446855	HA	United States	2012-Nov-05	EPI_ISL_140910	A/swine/Kentucky/12TOSU1052/2012		Import from public-domain	Bowman,A.S.; Nelson,S.W.; Nolting,J.M.; Slemons,R.D.; Sreevatsan,S.
EPI446846	HA	United States	2012-Nov-05	EPI_ISL_140909	A/swine/Kentucky/12TOSU1098/2012		Import from public-domain	Bowman,A.S.; Nelson,S.W.; Nolting,J.M.; Slemons,R.D.; Sreevatsan,S.
EPI446822	HA	United States	2012-Nov-05	EPI_ISL_140906	A/swine/Kentucky/12TOSU1053/2012		Import from public-domain	Bowman,A.S.; Nelson,S.W.; Nolting,J.M.; Slemons,R.D.; Sreevatsan,S.
EPI440947	HA	China	2010-Dec-01	EPI_ISL_139116	A/swine/Henan/YIL/2010		Import from public-domain	Zhang,Y.; Zhang,L.X.; Jian,F.C.
EPI408329	HA	United States	2012-Nov-01	EPI_ISL_132991	A/swine/Minnesota/A01244318/2012 (H1N2)		Import from public-domain	Lin,K.; Haney,D.M.; Hurth,L.K.; Zhang,J.
EPI408326	HA	United States	2012-Nov-19	EPI_ISL_132990	A/swine/Illinois/A01277653/2012		Import from public-domain	Culhane,M.
EPI408311	HA	United States	2012-Nov-27	EPI_ISL_132985	A/swine/Nebraska/A01277808/2012		Import from public-domain	Culhane,M.
EPI1848414	HA	Russian Federation	2017-Apr-12	EPI_ISL_1095455	A/swine/Leningrad Region/RII-02/2017	Research Institute of Influenza, Ministry of Healthcare of the Russian Federation	WHO National Influenza Centre Russian Federation	Fadeev, A.; Komissarova, K.; Komissarov, A.; Ivanova, A.; Vassilieva, A.; Aliev, A.; Danilenko, D.
EPI544955	HA	United States	2014-Aug-08	EPI_ISL_167184	A/swine/Indiana/A01260615/2014		Import from public-domain
EPI545149	HA	United States	2014-Jul-16	EPI_ISL_167190	A/swine/North Carolina/A01476110/2014		Import from public-domain	Lin,K.; Olson,W.J.; Zhang,J.
EPI545152	HA	United States	2014-Aug-15	EPI_ISL_167191	A/swine/North Carolina/A01477340/2014		Import from public-domain	Lin,K.; Olson,W.J.; Zhang,J.
EPI545166	HA	United States	2014-Aug-27	EPI_ISL_167195	A/swine/Kansas/A01377349/2014		Import from public-domain	Nagy,A.; Ma,J.; Hesse,R.; Sloan,H.; Bai,J.; Ma,W.
EPI545271	HA	United States	2014-Sep-03	EPI_ISL_167236	A/swine/Illinois/A01503947/2014		Import from public-domain	Culhane,M.
EPI545382	HA	United States	2014-Sep-03	EPI_ISL_167328	A/swine/North Carolina/A01476339/2014		Import from public-domain	Lin,K.; Olson,W.J.; Zhang,J.
EPI545388	HA	United States	2014-Aug-28	EPI_ISL_167330	A/swine/Illinois/A01477429/2014		Import from public-domain	Lin,K.; Olson,W.J.; Zhang,J.
EPI545401	HA	United States	2014-Aug-22	EPI_ISL_167334	A/swine/North Carolina/A01476254/2014		Import from public-domain	Lin,K.; Olson,W.J.; Zhang,J.
EPI545410	HA	United States	2014-Sep-02	EPI_ISL_167337	A/swine/North Carolina/A01476343/2014		Import from public-domain	Lin,K.; Olson,W.J.; Zhang,J.
EPI545413	HA	United States	2014-Aug-22	EPI_ISL_167338	A/swine/North Carolina/A01476317/2014		Import from public-domain	Lin,K.; Olson,W.J.; Zhang,J.
EPI545776	HA	United States	2014-Sep-22	EPI_ISL_167424	A/swine/Minnesota/A01565282/2014		Import from public-domain	Culhane,M.
EPI545822	HA	United States	2014-Sep-18	EPI_ISL_167430	A/swine/Iowa/A01476451/2014		Import from public-domain	Lin,K.; Olson,W.J.; Zhang,J.
EPI548278	HA	United States	2014-Sep-23	EPI_ISL_167982	A/swine/North Carolina/A01476467/2014		Import from public-domain	Lin,K.; Olson,W.J.; Zhang,J.
EPI548305	HA	United States	2014-Sep-24	EPI_ISL_167984	A/swine/Minnesota/A01565330/2014		Import from public-domain	Culhane,M.
EPI548416	HA	Vietnam	2013-Aug-13	EPI_ISL_168021	A/swine/Hanoi/411/2013		Import from public-domain	Baudon,E.; Poon,L.L.; Dao,T.D.; Pham,N.T.; Cowling,B.J.; Peyre,M.; Nguyen,K.V.; Peiris,M.; Tung,D.; Nga,P.; Khong,N.
EPI548417	HA	Vietnam	2013-Aug-13	EPI_ISL_168022	A/swine/Hanoi/424/2013		Import from public-domain	Baudon,E.; Poon,L.L.; Dao,T.D.; Pham,N.T.; Cowling,B.J.; Peyre,M.; Nguyen,K.V.; Peiris,M.; Tung,D.; Nga,P.; Khong,N.
EPI548418	HA	Vietnam	2013-Aug-13	EPI_ISL_168023	A/swine/Hanoi/568/2013		Import from public-domain	Baudon,E.; Poon,L.L.; Dao,T.D.; Pham,N.T.; Cowling,B.J.; Peyre,M.; Nguyen,K.V.; Peiris,M.; Tung,D.; Nga,P.; Khong,N.
EPI550009	HA	United States	2013-Feb-28	EPI_ISL_168302	A/swine/Texas/13TOSU0049/2013		Import from public-domain	Nelson,S.W.; Bowman,A.S.; Slemons,R.; Sreevatsan,S.
EPI550030	HA	United States	2013-Aug-31	EPI_ISL_168305	A/swine/Indiana/13TOSU5248/2013		Import from public-domain	Nelson,S.W.; Bowman,A.S.; Slemons,R.; Sreevatsan,S.
EPI550318	HA	China	2010-Dec-28	EPI_ISL_168484	A/swine/Fujian/12/2010		Import from public-domain	Wang,L.B.; Zhou,L.J.
EPI558879	HA	United States	2014-Oct-14	EPI_ISL_170576	A/swine/North Carolina/A01476740/2014		Import from public-domain	Lin,K.; Olson,W.J.; Zhang,J.
EPI558814	HA	United States	2014-Oct-13	EPI_ISL_170807	A/swine/Iowa/A01478163/2014		Import from public-domain	Lin,K.; Olson,W.J.; Zhang,J.
EPI558887	HA	United States	2014-Jul-17	EPI_ISL_170822	A/swine/Minnesota/A01566470/2014		Import from public-domain
EPI558898	HA	United States	2014-Oct-22	EPI_ISL_170825	A/swine/Iowa/A01566473/2014		Import from public-domain
EPI558907	HA	United States	2014-Oct-10	EPI_ISL_170828	A/swine/Indiana/A01260682/2014		Import from public-domain
EPI558910	HA	United States	2014-Oct-21	EPI_ISL_170829	A/swine/Indiana/A01260699/2014		Import from public-domain
EPI559210	HA	United States	2014-Oct-15	EPI_ISL_170883	A/swine/Nebraska/A01483354/2014		Import from public-domain
EPI559213	HA	United States	2014-Oct-23	EPI_ISL_170884	A/swine/Minnesota/A01483483/2014		Import from public-domain
EPI559524	HA	United States	2014-Oct-01	EPI_ISL_171028	A/swine/North Carolina/A01476510/2014		Import from public-domain	Lin,K.; Olson,W.J.; Zhang,J.
EPI559542	HA	United States	2014-Oct-06	EPI_ISL_171034	A/swine/Indiana/A01476558/2014		Import from public-domain	Lin,K.; Olson,W.J.; Zhang,J.
EPI559551	HA	United States	2014-Sep-26	EPI_ISL_171037	A/swine/North Carolina/A01466487/2014		Import from public-domain	Lin,K.; Olson,W.J.; Zhang,J.
EPI559569	HA	United States	2014-Oct-15	EPI_ISL_171043	A/swine/Iowa/A01476715/2014		Import from public-domain	Lin,K.; Olson,W.J.; Zhang,J.
EPI559575	HA	United States	2014-Oct-10	EPI_ISL_171045	A/swine/Nebraska/A01476672/2014		Import from public-domain	Lin,K.; Olson,W.J.; Zhang,J.
EPI559691	HA	United States	2014-Oct-28	EPI_ISL_171107	A/swine/Nebraska/A01483531/2014		Import from public-domain
EPI559778	HA	France	2011-Mar-07	EPI_ISL_171157	A/swine/France/22-110153/2011		Import from public-domain	Bonin,E.; Simon,G.; Queguiner,S.; Gorin,S.
EPI559780	HA	France	2010-Aug-02	EPI_ISL_171159	A/swine/Finistere/0181/2010		Import from public-domain	Bonin,E.; Simon,G.; Queguiner,S.; Gorin,S.
EPI559782	HA	France	2010-Sep-30	EPI_ISL_171161	A/swine/Ile et Vilaine/0225/2010		Import from public-domain	Bonin,E.; Simon,G.; Queguiner,S.; Gorin,S.
EPI559971	HA	China	2012-Nov-15	EPI_ISL_171205	A/swine/Guangxi/325/2012		Import from public-domain	Qiao,C.; Liu,L.; Yang,H.; Chen,Y.; Xu,H.; Chen,H.
EPI559979	HA	China	2012-Nov-15	EPI_ISL_171206	A/swine/Zhejiang/43/2012		Import from public-domain	Qiao,C.; Liu,L.; Yang,H.; Chen,Y.; Xu,H.; Chen,H.
EPI560076	HA	France	2012-Jan-01	EPI_ISL_171249	A/swine/France/22-120255/2012		Import from public-domain	Simon,G.; Queguiner,S.; Gorin,S.; Bonin,E.
EPI560077	HA	France	2012-May-21	EPI_ISL_171250	A/swine/France/56-120177/2012		Import from public-domain	Simon,G.; Queguiner,S.; Gorin,S.; Bonin,E.
EPI560132	HA	United States	2014-Oct-17	EPI_ISL_171294	A/swine/Minnesota/A01566110/2014		Import from public-domain	Culhane,M.
EPI572991	HA	United States	2014-Dec-05	EPI_ISL_174300	A/swine/North Carolina/A01840086/2014		Import from public-domain	Lin,K.; Olson,W.J.; Zhang,J.
EPI573293	HA	United States	2014-Nov-03	EPI_ISL_174412	A/swine/Indiana/A01260713/2014		Import from public-domain
EPI573338	HA	United States	2014-Jun-03	EPI_ISL_174440	A/swine/Minnesota/A01567012/2014		Import from public-domain
EPI573344	HA	United States	2014-May-27	EPI_ISL_174442	A/swine/Minnesota/A01567011/2014		Import from public-domain
EPI573574	HA	United States	2014-Dec-23	EPI_ISL_174494	A/swine/Iowa/A01469372/2014		Import from public-domain
EPI573590	HA	United States	2014-Dec-10	EPI_ISL_174496	A/swine/Oklahoma/A01840252/2014		Import from public-domain	Lin,K.; Olson,W.J.; Zhang,J.
EPI573596	HA	United States	2014-Dec-15	EPI_ISL_174498	A/swine/Ohio/A01478483/2014		Import from public-domain	Lin,K.; Olson,W.J.; Zhang,J.
EPI573705	HA	United States	2014-Dec-10	EPI_ISL_174532	A/swine/Kansas/14-032369/2014		Import from public-domain	Cao,N.; Bai,J.; Sloan,H.; Poulsen,E.; Ma,W.
EPI573708	HA	United States	2014-Dec-10	EPI_ISL_174533	A/swine/Kansas/14-032473/2014		Import from public-domain	Cao,N.; Bai,J.; Sloan,H.; Poulsen,E.; Ma,W.
EPI573711	HA	United States	2014-Dec-10	EPI_ISL_174534	A/swine/Kansas/14-032475/2014		Import from public-domain	Cao,N.; Bai,J.; Sloan,H.; Poulsen,E.; Ma,W.
EPI573716	HA	United States	2014-Dec-10	EPI_ISL_174536	A/swine/Kansas/14-032899/2014		Import from public-domain	Cao,N.; Bai,J.; Sloan,H.; Poulsen,E.; Ma,W.
EPI573722	HA	United States	2014-Dec-10	EPI_ISL_174538	A/swine/Kansas/14-032901/2014		Import from public-domain	Cao,N.; Bai,J.; Sloan,H.; Poulsen,E.; Ma,W.
EPI573727	HA	United States	2015-Jan-08	EPI_ISL_174539	A/swine/Minnesota/A01567671/2015		Import from public-domain
EPI573732	HA	United States	2015-Jan-06	EPI_ISL_174541	A/swine/Minnesota/A01567631/2015		Import from public-domain
EPI573735	HA	United States	2014-Nov-11	EPI_ISL_174542	A/swine/Indiana/A01260717/2014		Import from public-domain
EPI573738	HA	United States	2014-Nov-24	EPI_ISL_174543	A/swine/Indiana/A01260735/2014		Import from public-domain
EPI573809	HA	United States	2014-Dec-12	EPI_ISL_174586	A/swine/Indiana/A01840344/2014		Import from public-domain	Lin,K.; Olson,W.J.; Zhang,J.
EPI574144	HA	United States	2014-Dec-11	EPI_ISL_174855	A/Kansas/A01377454/2014		Import from public-domain	Hause,B.; Cao,N.; Ma,W.
EPI574147	HA	United States	2014-Dec-11	EPI_ISL_174856	A/Kansas/A01377455/2014		Import from public-domain	Hause,B.; Cao,N.; Ma,W.
EPI574151	HA	United States	2014-Dec-11	EPI_ISL_174857	A/Kansas/A01377456/2014		Import from public-domain	Hause,B.; Cao,N.; Ma,W.
EPI574158	HA	United States	2014-Dec-11	EPI_ISL_174859	A/Kansas/A01377458/2014		Import from public-domain	Hause,B.; Cao,N.; Ma,W.
EPI574161	HA	United States	2014-Dec-11	EPI_ISL_174860	A/Kansas/A01377459/2014		Import from public-domain	Hause,B.; Cao,N.; Ma,W.
EPI574164	HA	United States	2014-Dec-11	EPI_ISL_174861	A/Kansas/A01377460/2014		Import from public-domain	Hause,B.; Cao,N.; Ma,W.
EPI584511	HA	United States	2006-Apr-10	EPI_ISL_177503	A/swine/Minnesota/01082/2006		Import from public-domain
EPI584737	HA	United States	2015-Mar-04	EPI_ISL_177562	A/swine/Indiana/A01840956/2015		Import from public-domain	Lin,K.; Olson,W.J.; Zhang,J.
EPI584740	HA	United States	2015-Mar-09	EPI_ISL_177563	A/swine/Arkansas/A01841266/2015		Import from public-domain	Lin,K.; Olson,W.J.; Zhang,J.
EPI584746	HA	United States	2015-Mar-06	EPI_ISL_177565	A/swine/North Carolina/A01840952/2015		Import from public-domain	Lin,K.; Olson,W.J.; Zhang,J.
EPI584784	HA	United States	2015-Mar-11	EPI_ISL_177572	A/swine/North Carolina/A01840982/2015		Import from public-domain	Lin,K.; Olson,W.J.; Zhang,J.
EPI584787	HA	United States	2015-Mar-11	EPI_ISL_177573	A/swine/North Carolina/A01841409/2015		Import from public-domain	Lin,K.; Olson,W.J.; Zhang,J.
EPI584790	HA	United States	2015-Mar-16	EPI_ISL_177574	A/swine/Indiana/A02077078/2015		Import from public-domain	Lin,K.; Olson,W.J.; Zhang,J.
EPI584796	HA	United States	2015-Mar-11	EPI_ISL_177576	A/swine/Iowa/A01840985/2015		Import from public-domain	Lin,K.; Olson,W.J.; Zhang,J.
EPI584805	HA	United States	2015-Mar-11	EPI_ISL_177579	A/swine/Iowa/A01840987/2015		Import from public-domain	Lin,K.; Olson,W.J.; Zhang,J.
EPI584811	HA	United States	2015-Mar-04	EPI_ISL_177581	A/swine/Ohio/A01840938/2015		Import from public-domain	Lin,K.; Olson,W.J.; Zhang,J.
EPI584814	HA	United States	2015-Mar-16	EPI_ISL_177582	A/swine/Indiana/A02077077/2015		Import from public-domain	Lin,K.; Olson,W.J.; Zhang,J.
EPI584846	HA	United States	2014-Oct-08	EPI_ISL_177591	A/swine/Illinois/A01489871/2014		Import from public-domain
EPI584882	HA	United States	2014-Oct-14	EPI_ISL_177603	A/swine/Illinois/A01489872/2014		Import from public-domain
EPI590493	HA	United States	2015-Mar-20	EPI_ISL_179567	A/swine/South Dakota/A01470503/2015		Import from public-domain
EPI590496	HA	United States	2015-Apr-02	EPI_ISL_179568	A/swine/Minnesota/A01470654/2015		Import from public-domain
EPI590644	HA	United States	2015-Mar-25	EPI_ISL_179602	A/swine/Nebraska/A01841830/2015		Import from public-domain	Lin,K.; Olson,W.J.; Zhang,J.
EPI590647	HA	United States	2015-Mar-25	EPI_ISL_179603	A/swine/Nebraska/A01841753/2015		Import from public-domain	Lin,K.; Olson,W.J.; Zhang,J.
EPI590656	HA	United States	2015-Mar-26	EPI_ISL_179606	A/swine/Iowa/A01554310/2015		Import from public-domain	Lin,K.; Olson,W.J.; Zhang,J.
EPI590662	HA	United States	2015-Mar-25	EPI_ISL_179608	A/swine/Nebraska/A01841831/2015		Import from public-domain	Lin,K.; Olson,W.J.; Zhang,J.
EPI590668	HA	United States	2015-Mar-24	EPI_ISL_179610	A/swine/Oklahoma/A01841728/2015		Import from public-domain	Lin,K.; Olson,W.J.; Zhang,J.
EPI590751	HA	United States	2015-Mar-30	EPI_ISL_179616	A/swine/Nebraska/A01489958/2015		Import from public-domain
EPI590754	HA	United States	2015-Mar-17	EPI_ISL_179617	A/swine/Iowa/A01489946/2015		Import from public-domain
EPI590793	HA	United States	2015-Apr-15	EPI_ISL_179627	A/swine/Illinois/A01470861/2015		Import from public-domain
EPI591033	HA	Denmark	2012-May-02	EPI_ISL_179708	A/swine/Denmark/10845-1/2012		Import from public-domain	Fobian,K.; Fabrizio,T.P.; Yoon,S.W.; Hansen,M.S.; Webby,R.J.; Larsen,L.E.
EPI591034	HA	Denmark	2011-Jun-21	EPI_ISL_179709	A/swine/Denmark/101394-1/2011		Import from public-domain	Fobian,K.; Fabrizio,T.P.; Yoon,S.W.; Hansen,M.S.; Webby,R.J.; Larsen,L.E.
EPI593663	HA	United States	2015-Jan-14	EPI_ISL_180640	A/swine/Minnesota/A01567833/2015		Import from public-domain
EPI593866	HA	United States	2014-Dec-16	EPI_ISL_180662	A/swine/Minnesota/A01567956/2014		Import from public-domain
EPI593913	HA	United States	2015-Jan-13	EPI_ISL_180675	A/swine/Indiana/A01840392/2015		Import from public-domain	Lin,K.; Olson,W.J.; Zhang,J.
EPI593947	HA	United States	2015-Jan-28	EPI_ISL_180680	A/swine/Minnesota/A01469803/2015		Import from public-domain
EPI596257	HA	Thailand	2012-Feb-02	EPI_ISL_181097	A/swine/Chachoengsao/NIAH105583-052-41/2012		National Institute of Animal Health
EPI596265	HA	Thailand	2012-Feb-02	EPI_ISL_181098	A/swine/Chachoengsao/NIAH105583-052-48/2012		National Institute of Animal Health
EPI596273	HA	Thailand	2012-Feb-02	EPI_ISL_181099	A/swine/Chachoengsao/NIAH105583-052-71/2012		National Institute of Animal Health	Mine, J.; Parchariyanon, S.; Boonpornprasert, P; Nuansrichay, B.; Saito, T.
EPI596281	HA	Thailand	2012-Feb-02	EPI_ISL_181100	A/swine/Chachoengsao/NIAH105583-052-96/2012		National Institute of Animal Health
EPI596348	HA	United States	2015-Mar-17	EPI_ISL_181110	A/swine/Indiana/A01841560/2015		Import from public-domain	Lin,K.; Olson,W.J.; Zhang,J.
EPI597637	HA	United States	2014-Oct-28	EPI_ISL_181263	A/swine/Iowa/A01476860/2014		Import from public-domain	Lin,K.; Olson,W.J.; Zhang,J.
EPI597652	HA	United States	2014-Oct-23	EPI_ISL_181268	A/swine/North Carolina/A01476855/2014		Import from public-domain	Lin,K.; Olson,W.J.; Zhang,J.
EPI597667	HA	United States	2014-Oct-24	EPI_ISL_181273	A/swine/North Carolina/A01478207/2014		Import from public-domain	Lin,K.; Olson,W.J.; Zhang,J.
EPI597682	HA	United States	2014-Nov-12	EPI_ISL_181277	A/swine/Minnesota/A01566458/2014		Import from public-domain
EPI597688	HA	United States	2014-Nov-03	EPI_ISL_181279	A/swine/Minnesota/A01566287/2014		Import from public-domain
EPI597774	HA	Japan	2012-Jan-01	EPI_ISL_181291	A/swine/Chiba/14/2012		Import from public-domain	Kirisawa,R.; Ogasawara,Y.; Yoshitake,H.; Kohda,A.; Furuya,T.
EPI597781	HA	Japan	2012-Aug-01	EPI_ISL_181292	A/swine/Chiba/107/2012		Import from public-domain	Kirisawa,R.; Ogasawara,Y.; Yoshitake,H.; Kohda,A.; Furuya,T.
EPI597788	HA	Japan	2012-Oct-01	EPI_ISL_181293	A/swine/Chiba/119/2012		Import from public-domain	Kirisawa,R.; Ogasawara,Y.; Yoshitake,H.; Kohda,A.; Furuya,T.
EPI600300	HA	United States	2014-Nov-14	EPI_ISL_182273	A/swine/South Dakota/A01483859/2014		Import from public-domain
EPI600327	HA	United States	2014-Nov-14	EPI_ISL_182281	A/swine/Oklahoma/A01566774/2014		Import from public-domain
EPI600338	HA	United States	2014-Nov-17	EPI_ISL_182283	A/swine/Minnesota/A01555013/2014		Import from public-domain	Lin,K.; Olson,W.J.; Zhang,J.
EPI600341	HA	United States	2014-Nov-05	EPI_ISL_182284	A/swine/North Carolina/A01477803/2014		Import from public-domain	Lin,K.; Olson,W.J.; Zhang,J.
EPI600379	HA	United States	2014-Nov-06	EPI_ISL_182296	A/swine/Iowa/A01476931/2014		Import from public-domain	Lin,K.; Olson,W.J.; Zhang,J.
EPI600392	HA	United States	2014-Nov-18	EPI_ISL_182300	A/swine/Iowa/A01555010/2014		Import from public-domain	Lin,K.; Olson,W.J.; Zhang,J.
EPI600440	HA	United States	2014-Nov-17	EPI_ISL_182316	A/swine/Illinois/A01478303/2014		Import from public-domain	Lin,K.; Olson,W.J.; Zhang,J.
EPI600446	HA	United States	2014-Nov-04	EPI_ISL_182318	A/swine/Iowa/A01476909/2014		Import from public-domain	Lin,K.; Olson,W.J.; Zhang,J.
EPI610002	HA	United States	2009-Jun-04	EPI_ISL_188502	A/swine/Minnesota/D09-28266-2/2009		Import from public-domain
EPI610096	HA	United States	2009-Apr-27	EPI_ISL_188513	A/swine/Minnesota/D09-21052-3/2009		Import from public-domain
EPI612480	HA	United States	2015-Apr-28	EPI_ISL_188899	A/swine/Minnesota/A01847704/2015		Import from public-domain	Culhane,M.
EPI612483	HA	United States	2015-Apr-21	EPI_ISL_188900	A/swine/Nebraska/A01847566/2015		Import from public-domain	Culhane,M.
EPI612489	HA	United States	2015-Apr-13	EPI_ISL_188902	A/swine/Nebraska/A01847285/2015		Import from public-domain	Culhane,M.
EPI612535	HA	United States	2015-Apr-20	EPI_ISL_188917	A/swine/Arkansas/A02076547/2015		Import from public-domain	Lin,K.
EPI612538	HA	United States	2015-Apr-14	EPI_ISL_188918	A/swine/Arkansas/A02076387/2015		Import from public-domain	Lin,K.
EPI612547	HA	United States	2015-Apr-27	EPI_ISL_188921	A/swine/Illinois/A01471010/2015		Import from public-domain
EPI612556	HA	United States	2015-Apr-11	EPI_ISL_188924	A/swine/Illinois/A02077158/2015		Import from public-domain	Lin,K.
EPI612574	HA	United States	2015-Apr-06	EPI_ISL_188930	A/swine/Iowa/A02076140/2015		Import from public-domain	Lin,K.
EPI612717	HA	United States	2015-Apr-20	EPI_ISL_188952	A/swine/Illinois/A01820457/2015		Import from public-domain
EPI612723	HA	United States	2015-Apr-16	EPI_ISL_188954	A/swine/Illinois/A01820414/2015		Import from public-domain
EPI612732	HA	United States	2015-Apr-28	EPI_ISL_188957	A/swine/Minnesota/A01847714/2015		Import from public-domain	Culhane,M.
EPI620475	HA	United States	2015-May-12	EPI_ISL_190467	A/swine/Nebraska/A01847969/2015		Import from public-domain	Culhane,M.
EPI620481	HA	United States	2015-May-06	EPI_ISL_190469	A/swine/Minnesota/A01847873/2015		Import from public-domain	Culhane,M.
EPI620496	HA	United States	2015-May-06	EPI_ISL_190478	A/swine/North Carolina/A02077509/2015		Import from public-domain	Lin,K.
EPI620502	HA	United States	2015-May-06	EPI_ISL_190480	A/swine/North Carolina/A02077501/2015		Import from public-domain	Lin,K.
EPI620635	HA	United States	2015-Apr-20	EPI_ISL_190491	A/swine/Iowa/A02076564/2015		Import from public-domain	Lin,K.
EPI620534	HA	United States	2015-Apr-30	EPI_ISL_190492	A/swine/Indiana/A01554793/2015		Import from public-domain	Lin,K.
EPI620552	HA	United States	2015-Apr-22	EPI_ISL_190498	A/swine/Oklahoma/A01554617/2015		Import from public-domain	Lin,K.
EPI620593	HA	United States	2015-Apr-30	EPI_ISL_190524	A/swine/Iowa/A02077467/2015		Import from public-domain	Lin,K.
EPI620608	HA	United States	2015-Apr-28	EPI_ISL_190529	A/swine/Indiana/A02077457/2015		Import from public-domain	Lin,K.
EPI620617	HA	United States	2015-Apr-28	EPI_ISL_190532	A/swine/Iowa/A02077564/2015		Import from public-domain	Lin,K.
EPI620639	HA	United States	2015-Apr-28	EPI_ISL_190540	A/swine/Iowa/A02076654/2015		Import from public-domain	Lin,K.
EPI620642	HA	United States	2015-Apr-27	EPI_ISL_190541	A/swine/Nebraska/A01554747/2015		Import from public-domain	Lin,K.
EPI620645	HA	United States	2015-Apr-24	EPI_ISL_190542	A/swine/Illinois/A02077350/2015		Import from public-domain	Lin,K.
EPI620704	HA	United States	2015-Apr-14	EPI_ISL_190545	A/swine/Illinois/A01470835/2015		Import from public-domain
EPI620784	HA	United States	2015-Apr-07	EPI_ISL_190607	A/swine/Nebraska/AA01847227/2015		Import from public-domain
EPI620787	HA	United States	2015-Apr-13	EPI_ISL_190608	A/swine/Nebraska/A01847279/2015		Import from public-domain
EPI620790	HA	United States	2015-Apr-07	EPI_ISL_190609	A/swine/Nebraska/A01847192/2015		Import from public-domain
EPI620799	HA	United States	2015-Apr-20	EPI_ISL_190612	A/swine/Minnesota/A01847466/2015		Import from public-domain
EPI621370	HA	United States	2015-Apr-23	EPI_ISL_190831	A/swine/Illinois/A01820488/2015		Import from public-domain
EPI621373	HA	United States	2015-May-28	EPI_ISL_190832	A/swine/SouthDakota/A01471462/2015		Import from public-domain
EPI621561	HA	United States	2015-May-20	EPI_ISL_190893	A/swine/Iowa/A01822297/2015		Import from public-domain	Culhane,M.
EPI621564	HA	United States	2015-May-20	EPI_ISL_190894	A/swine/Iowa/A01822318/2015		Import from public-domain	Culhane,M.
EPI621570	HA	United States	2015-May-20	EPI_ISL_190896	A/swine/Iowa/A01822306/2015		Import from public-domain	Culhane,M.
EPI622471	HA	Brazil	2011-Jul-06	EPI_ISL_191080	A/swine/Brazil/185-11-7/2011		Import from public-domain	Nelson,M.I.; Schaefer,R.; Gava,D.; Cantao,M.E.; Zanella,J.R.C.
EPI622481	HA	Brazil	2011-Aug-17	EPI_ISL_191081	A/swine/Brazil/232-11-13/2011		Import from public-domain	Nelson,M.I.; Schaefer,R.; Gava,D.; Cantao,M.E.; Zanella,J.R.C.
EPI623609	HA	United States	2015-May-29	EPI_ISL_191488	A/swine/South Dakota/A01471467/2015		Import from public-domain
EPI623623	HA	United States	2015-May-22	EPI_ISL_191492	A/swine/North Carolina/A02077689/2015		Import from public-domain	Lin,K.; Olson,W.J.; Zhang,J.
EPI623641	HA	United States	2015-May-18	EPI_ISL_191498	A/swine/Iowa/A02077617/2015		Import from public-domain	Lin,K.; Olson,W.J.; Zhang,J.
EPI623644	HA	United States	2015-May-21	EPI_ISL_191499	A/swine/Iowa/A02024228/2015		Import from public-domain	Lin,K.; Olson,W.J.; Zhang,J.
EPI623669	HA	United States	2015-May-12	EPI_ISL_191507	A/swine/Indiana/A01554928/2015		Import from public-domain	Lin,K.; Olson,W.J.; Zhang,J.
EPI623681	HA	United States	2015-May-14	EPI_ISL_191511	A/swine/Nebraska/A01822081/2015		Import from public-domain
EPI623684	HA	United States	2015-May-27	EPI_ISL_191512	A/swine/Illinois/A01822445/2015		Import from public-domain
EPI623687	HA	United States	2015-May-21	EPI_ISL_191513	A/swine/Nebraska/A01822263/2015		Import from public-domain
EPI623694	HA	United States	2015-Apr-24	EPI_ISL_191516	A/swine/Indiana/A01260875/2015		Import from public-domain
EPI623697	HA	United States	2015-Apr-24	EPI_ISL_191517	A/swine/Indiana/A01260874/2015		Import from public-domain
EPI624389	HA	Canada	2012-Oct-10	EPI_ISL_191722	A/swine/Ontario/68/2012		Import from public-domain	Grgic,H.; Costa,M.; Friendship,R.M.; Carman,S.; Nagy,E.; Poljak,Z.; Wideman,G.
EPI639714	HA	France	2011-Apr-18	EPI_ISL_195008	A/swine/France/Morbihan-0213/2011		Import from public-domain	Watson,S.J.; Langat,P.; Reid,S.M.; Lam,T.T.; Cotten,M.; Kelly,M.; Van Reeth,K.; Qiu,Y.; Simon,G.; Bonin,E.; Foni,E.; Chiapponi,C.; Larsen,L.; Hjulsager,C.; Markowska-Daniel,I.; Urbaniak,K.; Durrwald,R.; Schlegel,M.; Huovilainen,A.; Davidson,I.; Dan,A.; Loeffen,W.; Edwards,S.; Bublot,M.; Vila,T.; Maldonado,J.; Valls,L.; Brown,I.H.; Pybus,O.G.; Kellam,P.; Tsan-Yuk Lam,T.; van Reeth,K.
EPI639728	HA	France	2011-Jun-14	EPI_ISL_195010	A/swine/France/Vendee-0301/2011		Import from public-domain	Watson,S.J.; Langat,P.; Reid,S.M.; Lam,T.T.; Cotten,M.; Kelly,M.; Van Reeth,K.; Qiu,Y.; Simon,G.; Bonin,E.; Foni,E.; Chiapponi,C.; Larsen,L.; Hjulsager,C.; Markowska-Daniel,I.; Urbaniak,K.; Durrwald,R.; Schlegel,M.; Huovilainen,A.; Davidson,I.; Dan,A.; Loeffen,W.; Edwards,S.; Bublot,M.; Vila,T.; Maldonado,J.; Valls,L.; Brown,I.H.; Pybus,O.G.; Kellam,P.; Tsan-Yuk Lam,T.; van Reeth,K.
EPI639775	HA	Italy	2011-Mar-09	EPI_ISL_195017	A/swine/Italy/57680/2011		Import from public-domain	Watson,S.J.; Langat,P.; Reid,S.M.; Lam,T.T.; Cotten,M.; Kelly,M.; Van Reeth,K.; Qiu,Y.; Simon,G.; Bonin,E.; Foni,E.; Chiapponi,C.; Larsen,L.; Hjulsager,C.; Markowska-Daniel,I.; Urbaniak,K.; Durrwald,R.; Schlegel,M.; Huovilainen,A.; Davidson,I.; Dan,A.; Loeffen,W.; Edwards,S.; Bublot,M.; Vila,T.; Maldonado,J.; Valls,L.; Brown,I.H.; Pybus,O.G.; Kellam,P.; Tsan-Yuk Lam,T.; van Reeth,K.
EPI639852	HA	Netherlands	2011-Mar-03	EPI_ISL_195026	A/swine/Netherlands/Haaksbergen-136/2011		Import from public-domain	Watson,S.J.; Langat,P.; Reid,S.M.; Lam,T.T.; Cotten,M.; Kelly,M.; Van Reeth,K.; Qiu,Y.; Simon,G.; Bonin,E.; Foni,E.; Chiapponi,C.; Larsen,L.; Hjulsager,C.; Markowska-Daniel,I.; Urbaniak,K.; Durrwald,R.; Schlegel,M.; Huovilainen,A.; Davidson,I.; Dan,A.; Loeffen,W.; Edwards,S.; Bublot,M.; Vila,T.; Maldonado,J.; Valls,L.; Brown,I.H.; Pybus,O.G.; Kellam,P.; Tsan-Yuk Lam,T.; van Reeth,K.
EPI639922	HA	Netherlands	2011-Feb-01	EPI_ISL_195034	A/swine/Netherlands/Rheezerveen-66/2011		Import from public-domain	Watson,S.J.; Langat,P.; Reid,S.M.; Lam,T.T.; Cotten,M.; Kelly,M.; Van Reeth,K.; Qiu,Y.; Simon,G.; Bonin,E.; Foni,E.; Chiapponi,C.; Larsen,L.; Hjulsager,C.; Markowska-Daniel,I.; Urbaniak,K.; Durrwald,R.; Schlegel,M.; Huovilainen,A.; Davidson,I.; Dan,A.; Loeffen,W.; Edwards,S.; Bublot,M.; Vila,T.; Maldonado,J.; Valls,L.; Brown,I.H.; Pybus,O.G.; Kellam,P.; Tsan-Yuk Lam,T.; van Reeth,K.
EPI639866	HA	Belgium	2012-Jan-12	EPI_ISL_195037	A/swine/Belgium/Oostkamp-26/2012		Import from public-domain	Watson,S.J.; Langat,P.; Reid,S.M.; Lam,T.T.; Cotten,M.; Kelly,M.; Van Reeth,K.; Qiu,Y.; Simon,G.; Bonin,E.; Foni,E.; Chiapponi,C.; Larsen,L.; Hjulsager,C.; Markowska-Daniel,I.; Urbaniak,K.; Durrwald,R.; Schlegel,M.; Huovilainen,A.; Davidson,I.; Dan,A.; Loeffen,W.; Edwards,S.; Bublot,M.; Vila,T.; Maldonado,J.; Valls,L.; Brown,I.H.; Pybus,O.G.; Kellam,P.; Tsan-Yuk Lam,T.; van Reeth,K.
EPI639962	HA	Denmark	2011-Jan-01	EPI_ISL_195043	A/swine/Denmark/10-1144-1/2011		Import from public-domain	Watson,S.J.; Langat,P.; Reid,S.M.; Lam,T.T.; Cotten,M.; Kelly,M.; Van Reeth,K.; Qiu,Y.; Simon,G.; Bonin,E.; Foni,E.; Chiapponi,C.; Larsen,L.; Hjulsager,C.; Markowska-Daniel,I.; Urbaniak,K.; Durrwald,R.; Schlegel,M.; Huovilainen,A.; Davidson,I.; Dan,A.; Loeffen,W.; Edwards,S.; Bublot,M.; Vila,T.; Maldonado,J.; Valls,L.; Brown,I.H.; Pybus,O.G.; Kellam,P.; Tsan-Yuk Lam,T.; van Reeth,K.
EPI639968	HA	Denmark	2011-Jan-01	EPI_ISL_195044	A/swine/Denmark/10-1725-1/2011		Import from public-domain	Watson,S.J.; Langat,P.; Reid,S.M.; Lam,T.T.; Cotten,M.; Kelly,M.; Van Reeth,K.; Qiu,Y.; Simon,G.; Bonin,E.; Foni,E.; Chiapponi,C.; Larsen,L.; Hjulsager,C.; Markowska-Daniel,I.; Urbaniak,K.; Durrwald,R.; Schlegel,M.; Huovilainen,A.; Davidson,I.; Dan,A.; Loeffen,W.; Edwards,S.; Bublot,M.; Vila,T.; Maldonado,J.; Valls,L.; Brown,I.H.; Pybus,O.G.; Kellam,P.; Tsan-Yuk Lam,T.; van Reeth,K.
EPI639975	HA	Denmark	2011-Jan-01	EPI_ISL_195045	A/swine/Denmark/10-1958-1/2011		Import from public-domain	Watson,S.J.; Langat,P.; Reid,S.M.; Lam,T.T.; Cotten,M.; Kelly,M.; Van Reeth,K.; Qiu,Y.; Simon,G.; Bonin,E.; Foni,E.; Chiapponi,C.; Larsen,L.; Hjulsager,C.; Markowska-Daniel,I.; Urbaniak,K.; Durrwald,R.; Schlegel,M.; Huovilainen,A.; Davidson,I.; Dan,A.; Loeffen,W.; Edwards,S.; Bublot,M.; Vila,T.; Maldonado,J.; Valls,L.; Brown,I.H.; Pybus,O.G.; Kellam,P.; Tsan-Yuk Lam,T.; van Reeth,K.
EPI639996	HA	Denmark	2012-Jan-01	EPI_ISL_195047	A/swine/Denmark/10297-1/2012		Import from public-domain	Watson,S.J.; Langat,P.; Reid,S.M.; Lam,T.T.; Cotten,M.; Kelly,M.; Van Reeth,K.; Qiu,Y.; Simon,G.; Bonin,E.; Foni,E.; Chiapponi,C.; Larsen,L.; Hjulsager,C.; Markowska-Daniel,I.; Urbaniak,K.; Durrwald,R.; Schlegel,M.; Huovilainen,A.; Davidson,I.; Dan,A.; Loeffen,W.; Edwards,S.; Bublot,M.; Vila,T.; Maldonado,J.; Valls,L.; Brown,I.H.; Pybus,O.G.; Kellam,P.; Tsan-Yuk Lam,T.; van Reeth,K.
EPI640003	HA	Denmark	2012-Jan-01	EPI_ISL_195049	A/swine/Denmark/10448-3/2012		Import from public-domain	Watson,S.J.; Langat,P.; Reid,S.M.; Lam,T.T.; Cotten,M.; Kelly,M.; Van Reeth,K.; Qiu,Y.; Simon,G.; Bonin,E.; Foni,E.; Chiapponi,C.; Larsen,L.; Hjulsager,C.; Markowska-Daniel,I.; Urbaniak,K.; Durrwald,R.; Schlegel,M.; Huovilainen,A.; Davidson,I.; Dan,A.; Loeffen,W.; Edwards,S.; Bublot,M.; Vila,T.; Maldonado,J.; Valls,L.; Brown,I.H.; Pybus,O.G.; Kellam,P.; Tsan-Yuk Lam,T.; van Reeth,K.
EPI640010	HA	Denmark	2012-Jan-01	EPI_ISL_195050	A/swine/Denmark/10779-2/2012		Import from public-domain	Watson,S.J.; Langat,P.; Reid,S.M.; Lam,T.T.; Cotten,M.; Kelly,M.; Van Reeth,K.; Qiu,Y.; Simon,G.; Bonin,E.; Foni,E.; Chiapponi,C.; Larsen,L.; Hjulsager,C.; Markowska-Daniel,I.; Urbaniak,K.; Durrwald,R.; Schlegel,M.; Huovilainen,A.; Davidson,I.; Dan,A.; Loeffen,W.; Edwards,S.; Bublot,M.; Vila,T.; Maldonado,J.; Valls,L.; Brown,I.H.; Pybus,O.G.; Kellam,P.; Tsan-Yuk Lam,T.; van Reeth,K.
EPI640017	HA	Denmark	2012-Jan-01	EPI_ISL_195051	A/swine/Denmark/10802-1/2012		Import from public-domain	Watson,S.J.; Langat,P.; Reid,S.M.; Lam,T.T.; Cotten,M.; Kelly,M.; Van Reeth,K.; Qiu,Y.; Simon,G.; Bonin,E.; Foni,E.; Chiapponi,C.; Larsen,L.; Hjulsager,C.; Markowska-Daniel,I.; Urbaniak,K.; Durrwald,R.; Schlegel,M.; Huovilainen,A.; Davidson,I.; Dan,A.; Loeffen,W.; Edwards,S.; Bublot,M.; Vila,T.; Maldonado,J.; Valls,L.; Brown,I.H.; Pybus,O.G.; Kellam,P.; Tsan-Yuk Lam,T.; van Reeth,K.
EPI640066	HA	Spain	2011-Jul-01	EPI_ISL_195057	A/swine/Spain/24237/2011		Import from public-domain	Watson,S.J.; Langat,P.; Reid,S.M.; Lam,T.T.; Cotten,M.; Kelly,M.; Van Reeth,K.; Qiu,Y.; Simon,G.; Bonin,E.; Foni,E.; Chiapponi,C.; Larsen,L.; Hjulsager,C.; Markowska-Daniel,I.; Urbaniak,K.; Durrwald,R.; Schlegel,M.; Huovilainen,A.; Davidson,I.; Dan,A.; Loeffen,W.; Edwards,S.; Bublot,M.; Vila,T.; Maldonado,J.; Valls,L.; Brown,I.H.; Pybus,O.G.; Kellam,P.; Tsan-Yuk Lam,T.; van Reeth,K.
EPI640080	HA	Spain	2012-Jan-30	EPI_ISL_195060	A/swine/Spain/29257/2012		Import from public-domain	Watson,S.J.; Langat,P.; Reid,S.M.; Lam,T.T.; Cotten,M.; Kelly,M.; Van Reeth,K.; Qiu,Y.; Simon,G.; Bonin,E.; Foni,E.; Chiapponi,C.; Larsen,L.; Hjulsager,C.; Markowska-Daniel,I.; Urbaniak,K.; Durrwald,R.; Schlegel,M.; Huovilainen,A.; Davidson,I.; Dan,A.; Loeffen,W.; Edwards,S.; Bublot,M.; Vila,T.; Maldonado,J.; Valls,L.; Brown,I.H.; Pybus,O.G.; Kellam,P.; Tsan-Yuk Lam,T.; van Reeth,K.
EPI640094	HA	France	2011-Apr-11	EPI_ISL_195062	A/swine/France/CotesdArmor-0198/2011		Import from public-domain	Watson,S.J.; Langat,P.; Reid,S.M.; Lam,T.T.; Cotten,M.; Kelly,M.; Van Reeth,K.; Qiu,Y.; Simon,G.; Bonin,E.; Foni,E.; Chiapponi,C.; Larsen,L.; Hjulsager,C.; Markowska-Daniel,I.; Urbaniak,K.; Durrwald,R.; Schlegel,M.; Huovilainen,A.; Davidson,I.; Dan,A.; Loeffen,W.; Edwards,S.; Bublot,M.; Vila,T.; Maldonado,J.; Valls,L.; Brown,I.H.; Pybus,O.G.; Kellam,P.; Tsan-Yuk Lam,T.; van Reeth,K.
EPI639936	HA	Netherlands	2011-Nov-09	EPI_ISL_195065	A/swine/Netherlands/Lievelde-511/2011		Import from public-domain	Watson,S.J.; Langat,P.; Reid,S.M.; Lam,T.T.; Cotten,M.; Kelly,M.; Van Reeth,K.; Qiu,Y.; Simon,G.; Bonin,E.; Foni,E.; Chiapponi,C.; Larsen,L.; Hjulsager,C.; Markowska-Daniel,I.; Urbaniak,K.; Durrwald,R.; Schlegel,M.; Huovilainen,A.; Davidson,I.; Dan,A.; Loeffen,W.; Edwards,S.; Bublot,M.; Vila,T.; Maldonado,J.; Valls,L.; Brown,I.H.; Pybus,O.G.; Kellam,P.; Tsan-Yuk Lam,T.; van Reeth,K.
EPI640107	HA	France	2011-Jan-20	EPI_ISL_195066	A/swine/France/CotesdArmor-0025/2011		Import from public-domain	Watson,S.J.; Langat,P.; Reid,S.M.; Lam,T.T.; Cotten,M.; Kelly,M.; Van Reeth,K.; Qiu,Y.; Simon,G.; Bonin,E.; Foni,E.; Chiapponi,C.; Larsen,L.; Hjulsager,C.; Markowska-Daniel,I.; Urbaniak,K.; Durrwald,R.; Schlegel,M.; Huovilainen,A.; Davidson,I.; Dan,A.; Loeffen,W.; Edwards,S.; Bublot,M.; Vila,T.; Maldonado,J.; Valls,L.; Brown,I.H.; Pybus,O.G.; Kellam,P.; Tsan-Yuk Lam,T.; van Reeth,K.
EPI640114	HA	France	2011-Jan-01	EPI_ISL_195067	A/swine/France/CotesdArmor-0041/2011		Import from public-domain	Watson,S.J.; Langat,P.; Reid,S.M.; Lam,T.T.; Cotten,M.; Kelly,M.; Van Reeth,K.; Qiu,Y.; Simon,G.; Bonin,E.; Foni,E.; Chiapponi,C.; Larsen,L.; Hjulsager,C.; Markowska-Daniel,I.; Urbaniak,K.; Durrwald,R.; Schlegel,M.; Huovilainen,A.; Davidson,I.; Dan,A.; Loeffen,W.; Edwards,S.; Bublot,M.; Vila,T.; Maldonado,J.; Valls,L.; Brown,I.H.; Pybus,O.G.; Kellam,P.; Tsan-Yuk Lam,T.; van Reeth,K.
EPI640135	HA	France	2011-Feb-02	EPI_ISL_195069	A/swine/France/CotesdArmor-0074/2011		Import from public-domain	Watson,S.J.; Langat,P.; Reid,S.M.; Lam,T.T.; Cotten,M.; Kelly,M.; Van Reeth,K.; Qiu,Y.; Simon,G.; Bonin,E.; Foni,E.; Chiapponi,C.; Larsen,L.; Hjulsager,C.; Markowska-Daniel,I.; Urbaniak,K.; Durrwald,R.; Schlegel,M.; Huovilainen,A.; Davidson,I.; Dan,A.; Loeffen,W.; Edwards,S.; Bublot,M.; Vila,T.; Maldonado,J.; Valls,L.; Brown,I.H.; Pybus,O.G.; Kellam,P.; Tsan-Yuk Lam,T.; van Reeth,K.
EPI640152	HA	France	2012-Jan-19	EPI_ISL_195077	A/swine/France/35-120024/2012		Import from public-domain	Watson,S.J.; Langat,P.; Reid,S.M.; Lam,T.T.; Cotten,M.; Kelly,M.; Van Reeth,K.; Qiu,Y.; Simon,G.; Bonin,E.; Foni,E.; Chiapponi,C.; Larsen,L.; Hjulsager,C.; Markowska-Daniel,I.; Urbaniak,K.; Durrwald,R.; Schlegel,M.; Huovilainen,A.; Davidson,I.; Dan,A.; Loeffen,W.; Edwards,S.; Bublot,M.; Vila,T.; Maldonado,J.; Valls,L.; Brown,I.H.; Pybus,O.G.; Kellam,P.; Tsan-Yuk Lam,T.; van Reeth,K.
EPI640121	HA	France	2011-Feb-01	EPI_ISL_195078	A/swine/France/CotesdArmor-0105/2011		Import from public-domain	Watson,S.J.; Langat,P.; Reid,S.M.; Lam,T.T.; Cotten,M.; Kelly,M.; Van Reeth,K.; Qiu,Y.; Simon,G.; Bonin,E.; Foni,E.; Chiapponi,C.; Larsen,L.; Hjulsager,C.; Markowska-Daniel,I.; Urbaniak,K.; Durrwald,R.; Schlegel,M.; Huovilainen,A.; Davidson,I.; Dan,A.; Loeffen,W.; Edwards,S.; Bublot,M.; Vila,T.; Maldonado,J.; Valls,L.; Brown,I.H.; Pybus,O.G.; Kellam,P.; Tsan-Yuk Lam,T.; van Reeth,K.
EPI640159	HA	France	2011-Sep-14	EPI_ISL_195079	A/swine/France/CotesdArmor-0558/2011		Import from public-domain	Watson,S.J.; Langat,P.; Reid,S.M.; Lam,T.T.; Cotten,M.; Kelly,M.; Van Reeth,K.; Qiu,Y.; Simon,G.; Bonin,E.; Foni,E.; Chiapponi,C.; Larsen,L.; Hjulsager,C.; Markowska-Daniel,I.; Urbaniak,K.; Durrwald,R.; Schlegel,M.; Huovilainen,A.; Davidson,I.; Dan,A.; Loeffen,W.; Edwards,S.; Bublot,M.; Vila,T.; Maldonado,J.; Valls,L.; Brown,I.H.; Pybus,O.G.; Kellam,P.; Tsan-Yuk Lam,T.; van Reeth,K.
EPI640166	HA	France	2011-Feb-08	EPI_ISL_195080	A/swine/France/22-110529/2011		Import from public-domain	Watson,S.J.; Langat,P.; Reid,S.M.; Lam,T.T.; Cotten,M.; Kelly,M.; Van Reeth,K.; Qiu,Y.; Simon,G.; Bonin,E.; Foni,E.; Chiapponi,C.; Larsen,L.; Hjulsager,C.; Markowska-Daniel,I.; Urbaniak,K.; Durrwald,R.; Schlegel,M.; Huovilainen,A.; Davidson,I.; Dan,A.; Loeffen,W.; Edwards,S.; Bublot,M.; Vila,T.; Maldonado,J.; Valls,L.; Brown,I.H.; Pybus,O.G.; Kellam,P.; Tsan-Yuk Lam,T.; van Reeth,K.
EPI640173	HA	United Kingdom	2008-Dec-09	EPI_ISL_195081	A/swine/England/997/2008		Import from public-domain	Watson,S.J.; Langat,P.; Reid,S.M.; Lam,T.T.; Cotten,M.; Kelly,M.; Van Reeth,K.; Qiu,Y.; Simon,G.; Bonin,E.; Foni,E.; Chiapponi,C.; Larsen,L.; Hjulsager,C.; Markowska-Daniel,I.; Urbaniak,K.; Durrwald,R.; Schlegel,M.; Huovilainen,A.; Davidson,I.; Dan,A.; Loeffen,W.; Edwards,S.; Bublot,M.; Vila,T.; Maldonado,J.; Valls,L.; Brown,I.H.; Pybus,O.G.; Kellam,P.; Tsan-Yuk Lam,T.; van Reeth,K.
EPI640180	HA	United Kingdom	1999-Sep-30	EPI_ISL_195082	A/swine/Scotland/51190/1999		Import from public-domain	Watson,S.J.; Langat,P.; Reid,S.M.; Lam,T.T.; Cotten,M.; Kelly,M.; Van Reeth,K.; Qiu,Y.; Simon,G.; Bonin,E.; Foni,E.; Chiapponi,C.; Larsen,L.; Hjulsager,C.; Markowska-Daniel,I.; Urbaniak,K.; Durrwald,R.; Schlegel,M.; Huovilainen,A.; Davidson,I.; Dan,A.; Loeffen,W.; Edwards,S.; Bublot,M.; Vila,T.; Maldonado,J.; Valls,L.; Brown,I.H.; Pybus,O.G.; Kellam,P.; Tsan-Yuk Lam,T.; van Reeth,K.
EPI640187	HA	Spain	2007-Jan-01	EPI_ISL_195083	A/swine/Spain/79976/2007		Import from public-domain	Watson,S.J.; Langat,P.; Reid,S.M.; Lam,T.T.; Cotten,M.; Kelly,M.; Van Reeth,K.; Qiu,Y.; Simon,G.; Bonin,E.; Foni,E.; Chiapponi,C.; Larsen,L.; Hjulsager,C.; Markowska-Daniel,I.; Urbaniak,K.; Durrwald,R.; Schlegel,M.; Huovilainen,A.; Davidson,I.; Dan,A.; Loeffen,W.; Edwards,S.; Bublot,M.; Vila,T.; Maldonado,J.; Valls,L.; Brown,I.H.; Pybus,O.G.; Kellam,P.; Tsan-Yuk Lam,T.; van Reeth,K.
EPI640194	HA	Germany	2011-Nov-17	EPI_ISL_195084	A/swine/Germany/Dulmen-IDT14394/2011		Import from public-domain	Watson,S.J.; Langat,P.; Reid,S.M.; Lam,T.T.; Cotten,M.; Kelly,M.; Van Reeth,K.; Qiu,Y.; Simon,G.; Bonin,E.; Foni,E.; Chiapponi,C.; Larsen,L.; Hjulsager,C.; Markowska-Daniel,I.; Urbaniak,K.; Durrwald,R.; Schlegel,M.; Huovilainen,A.; Davidson,I.; Dan,A.; Loeffen,W.; Edwards,S.; Bublot,M.; Vila,T.; Maldonado,J.; Valls,L.; Brown,I.H.; Pybus,O.G.; Kellam,P.; Tsan-Yuk Lam,T.; van Reeth,K.
EPI640214	HA	Germany	2012-Jan-25	EPI_ISL_195087	A/swine/Germany/Hude-Hurrel-IDT14670/2012		Import from public-domain	Watson,S.J.; Langat,P.; Reid,S.M.; Lam,T.T.; Cotten,M.; Kelly,M.; Van Reeth,K.; Qiu,Y.; Simon,G.; Bonin,E.; Foni,E.; Chiapponi,C.; Larsen,L.; Hjulsager,C.; Markowska-Daniel,I.; Urbaniak,K.; Durrwald,R.; Schlegel,M.; Huovilainen,A.; Davidson,I.; Dan,A.; Loeffen,W.; Edwards,S.; Bublot,M.; Vila,T.; Maldonado,J.; Valls,L.; Brown,I.H.; Pybus,O.G.; Kellam,P.; Tsan-Yuk Lam,T.; van Reeth,K.
EPI640235	HA	United Kingdom	2012-Nov-06	EPI_ISL_195090	A/swine/England/34627/2012		Import from public-domain	Watson,S.J.; Langat,P.; Reid,S.M.; Lam,T.T.; Cotten,M.; Kelly,M.; Van Reeth,K.; Qiu,Y.; Simon,G.; Bonin,E.; Foni,E.; Chiapponi,C.; Larsen,L.; Hjulsager,C.; Markowska-Daniel,I.; Urbaniak,K.; Durrwald,R.; Schlegel,M.; Huovilainen,A.; Davidson,I.; Dan,A.; Loeffen,W.; Edwards,S.; Bublot,M.; Vila,T.; Maldonado,J.; Valls,L.; Brown,I.H.; Pybus,O.G.; Kellam,P.; Tsan-Yuk Lam,T.; van Reeth,K.
EPI640242	HA	United Kingdom	2013-Jan-03	EPI_ISL_195091	A/swine/England/041118/2013		Import from public-domain	Watson,S.J.; Langat,P.; Reid,S.M.; Lam,T.T.; Cotten,M.; Kelly,M.; Van Reeth,K.; Qiu,Y.; Simon,G.; Bonin,E.; Foni,E.; Chiapponi,C.; Larsen,L.; Hjulsager,C.; Markowska-Daniel,I.; Urbaniak,K.; Durrwald,R.; Schlegel,M.; Huovilainen,A.; Davidson,I.; Dan,A.; Loeffen,W.; Edwards,S.; Bublot,M.; Vila,T.; Maldonado,J.; Valls,L.; Brown,I.H.; Pybus,O.G.; Kellam,P.; Tsan-Yuk Lam,T.; van Reeth,K.
EPI640263	HA	United Kingdom	2012-May-14	EPI_ISL_195094	A/swine/England/9953/2012		Import from public-domain	Watson,S.J.; Langat,P.; Reid,S.M.; Lam,T.T.; Cotten,M.; Kelly,M.; Van Reeth,K.; Qiu,Y.; Simon,G.; Bonin,E.; Foni,E.; Chiapponi,C.; Larsen,L.; Hjulsager,C.; Markowska-Daniel,I.; Urbaniak,K.; Durrwald,R.; Schlegel,M.; Huovilainen,A.; Davidson,I.; Dan,A.; Loeffen,W.; Edwards,S.; Bublot,M.; Vila,T.; Maldonado,J.; Valls,L.; Brown,I.H.; Pybus,O.G.; Kellam,P.; Tsan-Yuk Lam,T.; van Reeth,K.
EPI640270	HA	United Kingdom	2012-Nov-21	EPI_ISL_195095	A/swine/England/015904/2012		Import from public-domain	Watson,S.J.; Langat,P.; Reid,S.M.; Lam,T.T.; Cotten,M.; Kelly,M.; Van Reeth,K.; Qiu,Y.; Simon,G.; Bonin,E.; Foni,E.; Chiapponi,C.; Larsen,L.; Hjulsager,C.; Markowska-Daniel,I.; Urbaniak,K.; Durrwald,R.; Schlegel,M.; Huovilainen,A.; Davidson,I.; Dan,A.; Loeffen,W.; Edwards,S.; Bublot,M.; Vila,T.; Maldonado,J.; Valls,L.; Brown,I.H.; Pybus,O.G.; Kellam,P.; Tsan-Yuk Lam,T.; van Reeth,K.
EPI640284	HA	United Kingdom	2012-Feb-23	EPI_ISL_195097	A/swine/England/7856/2012		Import from public-domain	Watson,S.J.; Langat,P.; Reid,S.M.; Lam,T.T.; Cotten,M.; Kelly,M.; Van Reeth,K.; Qiu,Y.; Simon,G.; Bonin,E.; Foni,E.; Chiapponi,C.; Larsen,L.; Hjulsager,C.; Markowska-Daniel,I.; Urbaniak,K.; Durrwald,R.; Schlegel,M.; Huovilainen,A.; Davidson,I.; Dan,A.; Loeffen,W.; Edwards,S.; Bublot,M.; Vila,T.; Maldonado,J.; Valls,L.; Brown,I.H.; Pybus,O.G.; Kellam,P.; Tsan-Yuk Lam,T.; van Reeth,K.
EPI640298	HA	Denmark	2012-Mar-01	EPI_ISL_195100	A/swine/Denmark/10345-1/2012		Import from public-domain	Watson,S.J.; Langat,P.; Reid,S.M.; Lam,T.T.; Cotten,M.; Kelly,M.; Van Reeth,K.; Qiu,Y.; Simon,G.; Bonin,E.; Foni,E.; Chiapponi,C.; Larsen,L.; Hjulsager,C.; Markowska-Daniel,I.; Urbaniak,K.; Durrwald,R.; Schlegel,M.; Huovilainen,A.; Davidson,I.; Dan,A.; Loeffen,W.; Edwards,S.; Bublot,M.; Vila,T.; Maldonado,J.; Valls,L.; Brown,I.H.; Pybus,O.G.; Kellam,P.; Tsan-Yuk Lam,T.; van Reeth,K.
EPI640311	HA	United Kingdom	2012-Dec-05	EPI_ISL_195101	A/swine/England/038712/2012		Import from public-domain	Watson,S.J.; Langat,P.; Reid,S.M.; Lam,T.T.; Cotten,M.; Kelly,M.; Van Reeth,K.; Qiu,Y.; Simon,G.; Bonin,E.; Foni,E.; Chiapponi,C.; Larsen,L.; Hjulsager,C.; Markowska-Daniel,I.; Urbaniak,K.; Durrwald,R.; Schlegel,M.; Huovilainen,A.; Davidson,I.; Dan,A.; Loeffen,W.; Edwards,S.; Bublot,M.; Vila,T.; Maldonado,J.; Valls,L.; Brown,I.H.; Pybus,O.G.; Kellam,P.; Tsan-Yuk Lam,T.; van Reeth,K.
EPI640319	HA	Netherlands	2011-May-27	EPI_ISL_195103	A/swine/Netherlands/Asten-263/2011		Import from public-domain	Watson,S.J.; Langat,P.; Reid,S.M.; Lam,T.T.; Cotten,M.; Kelly,M.; Van Reeth,K.; Qiu,Y.; Simon,G.; Bonin,E.; Foni,E.; Chiapponi,C.; Larsen,L.; Hjulsager,C.; Markowska-Daniel,I.; Urbaniak,K.; Durrwald,R.; Schlegel,M.; Huovilainen,A.; Davidson,I.; Dan,A.; Loeffen,W.; Edwards,S.; Bublot,M.; Vila,T.; Maldonado,J.; Valls,L.; Brown,I.H.; Pybus,O.G.; Kellam,P.; Tsan-Yuk Lam,T.; van Reeth,K.
EPI640327	HA	Netherlands	2012-Dec-21	EPI_ISL_195104	A/swine/Netherlands/Gladau-409/2012		Import from public-domain	Watson,S.J.; Langat,P.; Reid,S.M.; Lam,T.T.; Cotten,M.; Kelly,M.; Van Reeth,K.; Qiu,Y.; Simon,G.; Bonin,E.; Foni,E.; Chiapponi,C.; Larsen,L.; Hjulsager,C.; Markowska-Daniel,I.; Urbaniak,K.; Durrwald,R.; Schlegel,M.; Huovilainen,A.; Davidson,I.; Dan,A.; Loeffen,W.; Edwards,S.; Bublot,M.; Vila,T.; Maldonado,J.; Valls,L.; Brown,I.H.; Pybus,O.G.; Kellam,P.; Tsan-Yuk Lam,T.; van Reeth,K.
EPI640374	HA	Italy	2013-Jan-18	EPI_ISL_195108	A/swine/Italy/16235/2013		Import from public-domain	Watson,S.J.; Langat,P.; Reid,S.M.; Lam,T.T.; Cotten,M.; Kelly,M.; Van Reeth,K.; Qiu,Y.; Simon,G.; Bonin,E.; Foni,E.; Chiapponi,C.; Larsen,L.; Hjulsager,C.; Markowska-Daniel,I.; Urbaniak,K.; Durrwald,R.; Schlegel,M.; Huovilainen,A.; Davidson,I.; Dan,A.; Loeffen,W.; Edwards,S.; Bublot,M.; Vila,T.; Maldonado,J.; Valls,L.; Brown,I.H.; Pybus,O.G.; Kellam,P.; Tsan-Yuk Lam,T.; van Reeth,K.
EPI640373	HA	Denmark	2011-Jun-01	EPI_ISL_195111	A/swine/Denmark/10-1391-3/2011		Import from public-domain	Watson,S.J.; Langat,P.; Reid,S.M.; Lam,T.T.; Cotten,M.; Kelly,M.; Van Reeth,K.; Qiu,Y.; Simon,G.; Bonin,E.; Foni,E.; Chiapponi,C.; Larsen,L.; Hjulsager,C.; Markowska-Daniel,I.; Urbaniak,K.; Durrwald,R.; Schlegel,M.; Huovilainen,A.; Davidson,I.; Dan,A.; Loeffen,W.; Edwards,S.; Bublot,M.; Vila,T.; Maldonado,J.; Valls,L.; Brown,I.H.; Pybus,O.G.; Kellam,P.; Tsan-Yuk Lam,T.; van Reeth,K.
EPI640413	HA	Spain	2012-Jan-31	EPI_ISL_195113	A/swine/Spain/29262/2012		Import from public-domain	Watson,S.J.; Langat,P.; Reid,S.M.; Lam,T.T.; Cotten,M.; Kelly,M.; Van Reeth,K.; Qiu,Y.; Simon,G.; Bonin,E.; Foni,E.; Chiapponi,C.; Larsen,L.; Hjulsager,C.; Markowska-Daniel,I.; Urbaniak,K.; Durrwald,R.; Schlegel,M.; Huovilainen,A.; Davidson,I.; Dan,A.; Loeffen,W.; Edwards,S.; Bublot,M.; Vila,T.; Maldonado,J.; Valls,L.; Brown,I.H.; Pybus,O.G.; Kellam,P.; Tsan-Yuk Lam,T.; van Reeth,K.
EPI640359	HA	United Kingdom	1994-May-12	EPI_ISL_195114	A/swine/England/463180/1994		Import from public-domain	Watson,S.J.; Langat,P.; Reid,S.M.; Lam,T.T.; Cotten,M.; Kelly,M.; Van Reeth,K.; Qiu,Y.; Simon,G.; Bonin,E.; Foni,E.; Chiapponi,C.; Larsen,L.; Hjulsager,C.; Markowska-Daniel,I.; Urbaniak,K.; Durrwald,R.; Schlegel,M.; Huovilainen,A.; Davidson,I.; Dan,A.; Loeffen,W.; Edwards,S.; Bublot,M.; Vila,T.; Maldonado,J.; Valls,L.; Brown,I.H.; Pybus,O.G.; Kellam,P.; Tsan-Yuk Lam,T.; van Reeth,K.
EPI640378	HA	United Kingdom	2002-Apr-01	EPI_ISL_195115	A/swine/England/000452/2002		Import from public-domain	Watson,S.J.; Langat,P.; Reid,S.M.; Lam,T.T.; Cotten,M.; Kelly,M.; Van Reeth,K.; Qiu,Y.; Simon,G.; Bonin,E.; Foni,E.; Chiapponi,C.; Larsen,L.; Hjulsager,C.; Markowska-Daniel,I.; Urbaniak,K.; Durrwald,R.; Schlegel,M.; Huovilainen,A.; Davidson,I.; Dan,A.; Loeffen,W.; Edwards,S.; Bublot,M.; Vila,T.; Maldonado,J.; Valls,L.; Brown,I.H.; Pybus,O.G.; Kellam,P.; Tsan-Yuk Lam,T.; van Reeth,K.
EPI640397	HA	United Kingdom	2003-Jun-01	EPI_ISL_195116	A/swine/England/33766/2003		Import from public-domain	Watson,S.J.; Langat,P.; Reid,S.M.; Lam,T.T.; Cotten,M.; Kelly,M.; Van Reeth,K.; Qiu,Y.; Simon,G.; Bonin,E.; Foni,E.; Chiapponi,C.; Larsen,L.; Hjulsager,C.; Markowska-Daniel,I.; Urbaniak,K.; Durrwald,R.; Schlegel,M.; Huovilainen,A.; Davidson,I.; Dan,A.; Loeffen,W.; Edwards,S.; Bublot,M.; Vila,T.; Maldonado,J.; Valls,L.; Brown,I.H.; Pybus,O.G.; Kellam,P.; Tsan-Yuk Lam,T.; van Reeth,K.
EPI640416	HA	United Kingdom	2004-Nov-01	EPI_ISL_195117	A/swine/England/1437/2004		Import from public-domain	Watson,S.J.; Langat,P.; Reid,S.M.; Lam,T.T.; Cotten,M.; Kelly,M.; Van Reeth,K.; Qiu,Y.; Simon,G.; Bonin,E.; Foni,E.; Chiapponi,C.; Larsen,L.; Hjulsager,C.; Markowska-Daniel,I.; Urbaniak,K.; Durrwald,R.; Schlegel,M.; Huovilainen,A.; Davidson,I.; Dan,A.; Loeffen,W.; Edwards,S.; Bublot,M.; Vila,T.; Maldonado,J.; Valls,L.; Brown,I.H.; Pybus,O.G.; Kellam,P.; Tsan-Yuk Lam,T.; van Reeth,K.
EPI640440	HA	United Kingdom	2009-Apr-01	EPI_ISL_195120	A/swine/England/000304/2009		Import from public-domain	Watson,S.J.; Langat,P.; Reid,S.M.; Lam,T.T.; Cotten,M.; Kelly,M.; Van Reeth,K.; Qiu,Y.; Simon,G.; Bonin,E.; Foni,E.; Chiapponi,C.; Larsen,L.; Hjulsager,C.; Markowska-Daniel,I.; Urbaniak,K.; Durrwald,R.; Schlegel,M.; Huovilainen,A.; Davidson,I.; Dan,A.; Loeffen,W.; Edwards,S.; Bublot,M.; Vila,T.; Maldonado,J.; Valls,L.; Brown,I.H.; Pybus,O.G.; Kellam,P.; Tsan-Yuk Lam,T.; van Reeth,K.
EPI640464	HA	United Kingdom	2009-Dec-01	EPI_ISL_195121	A/swine/England/001428/2009		Import from public-domain	Watson,S.J.; Langat,P.; Reid,S.M.; Lam,T.T.; Cotten,M.; Kelly,M.; Van Reeth,K.; Qiu,Y.; Simon,G.; Bonin,E.; Foni,E.; Chiapponi,C.; Larsen,L.; Hjulsager,C.; Markowska-Daniel,I.; Urbaniak,K.; Durrwald,R.; Schlegel,M.; Huovilainen,A.; Davidson,I.; Dan,A.; Loeffen,W.; Edwards,S.; Bublot,M.; Vila,T.; Maldonado,J.; Valls,L.; Brown,I.H.; Pybus,O.G.; Kellam,P.; Tsan-Yuk Lam,T.; van Reeth,K.
EPI640471	HA	United Kingdom	2010-Sep-01	EPI_ISL_195122	A/swine/England/101878/2010		Import from public-domain	Watson,S.J.; Langat,P.; Reid,S.M.; Lam,T.T.; Cotten,M.; Kelly,M.; Van Reeth,K.; Qiu,Y.; Simon,G.; Bonin,E.; Foni,E.; Chiapponi,C.; Larsen,L.; Hjulsager,C.; Markowska-Daniel,I.; Urbaniak,K.; Durrwald,R.; Schlegel,M.; Huovilainen,A.; Davidson,I.; Dan,A.; Loeffen,W.; Edwards,S.; Bublot,M.; Vila,T.; Maldonado,J.; Valls,L.; Brown,I.H.; Pybus,O.G.; Kellam,P.; Tsan-Yuk Lam,T.; van Reeth,K.
EPI640492	HA	United Kingdom	2010-Dec-03	EPI_ISL_195123	A/swine/England/142162/2010		Import from public-domain	Watson,S.J.; Langat,P.; Reid,S.M.; Lam,T.T.; Cotten,M.; Kelly,M.; Van Reeth,K.; Qiu,Y.; Simon,G.; Bonin,E.; Foni,E.; Chiapponi,C.; Larsen,L.; Hjulsager,C.; Markowska-Daniel,I.; Urbaniak,K.; Durrwald,R.; Schlegel,M.; Huovilainen,A.; Davidson,I.; Dan,A.; Loeffen,W.; Edwards,S.; Bublot,M.; Vila,T.; Maldonado,J.; Valls,L.; Brown,I.H.; Pybus,O.G.; Kellam,P.; Tsan-Yuk Lam,T.; van Reeth,K.
EPI640531	HA	United Kingdom	2011-Nov-08	EPI_ISL_195125	A/swine/England/1380/2011		Import from public-domain	Watson,S.J.; Langat,P.; Reid,S.M.; Lam,T.T.; Cotten,M.; Kelly,M.; Van Reeth,K.; Qiu,Y.; Simon,G.; Bonin,E.; Foni,E.; Chiapponi,C.; Larsen,L.; Hjulsager,C.; Markowska-Daniel,I.; Urbaniak,K.; Durrwald,R.; Schlegel,M.; Huovilainen,A.; Davidson,I.; Dan,A.; Loeffen,W.; Edwards,S.; Bublot,M.; Vila,T.; Maldonado,J.; Valls,L.; Brown,I.H.; Pybus,O.G.; Kellam,P.; Tsan-Yuk Lam,T.; van Reeth,K.
EPI640552	HA	United Kingdom	2011-Aug-16	EPI_ISL_195126	A/swine/England/90276/2011		Import from public-domain	Watson,S.J.; Langat,P.; Reid,S.M.; Lam,T.T.; Cotten,M.; Kelly,M.; Van Reeth,K.; Qiu,Y.; Simon,G.; Bonin,E.; Foni,E.; Chiapponi,C.; Larsen,L.; Hjulsager,C.; Markowska-Daniel,I.; Urbaniak,K.; Durrwald,R.; Schlegel,M.; Huovilainen,A.; Davidson,I.; Dan,A.; Loeffen,W.; Edwards,S.; Bublot,M.; Vila,T.; Maldonado,J.; Valls,L.; Brown,I.H.; Pybus,O.G.; Kellam,P.; Tsan-Yuk Lam,T.; van Reeth,K.
EPI640477	HA	United Kingdom	2011-Jan-19	EPI_ISL_195127	A/swine/England/11449/2011		Import from public-domain	Watson,S.J.; Langat,P.; Reid,S.M.; Lam,T.T.; Cotten,M.; Kelly,M.; Van Reeth,K.; Qiu,Y.; Simon,G.; Bonin,E.; Foni,E.; Chiapponi,C.; Larsen,L.; Hjulsager,C.; Markowska-Daniel,I.; Urbaniak,K.; Durrwald,R.; Schlegel,M.; Huovilainen,A.; Davidson,I.; Dan,A.; Loeffen,W.; Edwards,S.; Bublot,M.; Vila,T.; Maldonado,J.; Valls,L.; Brown,I.H.; Pybus,O.G.; Kellam,P.; Tsan-Yuk Lam,T.; van Reeth,K.
EPI640497	HA	United Kingdom	2011-Oct-10	EPI_ISL_195128	A/swine/England/112340/2011		Import from public-domain	Watson,S.J.; Langat,P.; Reid,S.M.; Lam,T.T.; Cotten,M.; Kelly,M.; Van Reeth,K.; Qiu,Y.; Simon,G.; Bonin,E.; Foni,E.; Chiapponi,C.; Larsen,L.; Hjulsager,C.; Markowska-Daniel,I.; Urbaniak,K.; Durrwald,R.; Schlegel,M.; Huovilainen,A.; Davidson,I.; Dan,A.; Loeffen,W.; Edwards,S.; Bublot,M.; Vila,T.; Maldonado,J.; Valls,L.; Brown,I.H.; Pybus,O.G.; Kellam,P.; Tsan-Yuk Lam,T.; van Reeth,K.
EPI640556	HA	United Kingdom	2012-Jan-11	EPI_ISL_195131	A/swine/England/6183/2012		Import from public-domain	Watson,S.J.; Langat,P.; Reid,S.M.; Lam,T.T.; Cotten,M.; Kelly,M.; Van Reeth,K.; Qiu,Y.; Simon,G.; Bonin,E.; Foni,E.; Chiapponi,C.; Larsen,L.; Hjulsager,C.; Markowska-Daniel,I.; Urbaniak,K.; Durrwald,R.; Schlegel,M.; Huovilainen,A.; Davidson,I.; Dan,A.; Loeffen,W.; Edwards,S.; Bublot,M.; Vila,T.; Maldonado,J.; Valls,L.; Brown,I.H.; Pybus,O.G.; Kellam,P.; Tsan-Yuk Lam,T.; van Reeth,K.
EPI640573	HA	United Kingdom	2012-Feb-09	EPI_ISL_195132	A/swine/England/7800/2012		Import from public-domain	Watson,S.J.; Langat,P.; Reid,S.M.; Lam,T.T.; Cotten,M.; Kelly,M.; Van Reeth,K.; Qiu,Y.; Simon,G.; Bonin,E.; Foni,E.; Chiapponi,C.; Larsen,L.; Hjulsager,C.; Markowska-Daniel,I.; Urbaniak,K.; Durrwald,R.; Schlegel,M.; Huovilainen,A.; Davidson,I.; Dan,A.; Loeffen,W.; Edwards,S.; Bublot,M.; Vila,T.; Maldonado,J.; Valls,L.; Brown,I.H.; Pybus,O.G.; Kellam,P.; Tsan-Yuk Lam,T.; van Reeth,K.
EPI640479	HA	United Kingdom	2012-Oct-29	EPI_ISL_195133	A/swine/England/30148/2012		Import from public-domain	Watson,S.J.; Langat,P.; Reid,S.M.; Lam,T.T.; Cotten,M.; Kelly,M.; Van Reeth,K.; Qiu,Y.; Simon,G.; Bonin,E.; Foni,E.; Chiapponi,C.; Larsen,L.; Hjulsager,C.; Markowska-Daniel,I.; Urbaniak,K.; Durrwald,R.; Schlegel,M.; Huovilainen,A.; Davidson,I.; Dan,A.; Loeffen,W.; Edwards,S.; Bublot,M.; Vila,T.; Maldonado,J.; Valls,L.; Brown,I.H.; Pybus,O.G.; Kellam,P.; Tsan-Yuk Lam,T.; van Reeth,K.
EPI640498	HA	United Kingdom	2012-Aug-10	EPI_ISL_195135	A/swine/England/024924/2012		Import from public-domain	Watson,S.J.; Langat,P.; Reid,S.M.; Lam,T.T.; Cotten,M.; Kelly,M.; Van Reeth,K.; Qiu,Y.; Simon,G.; Bonin,E.; Foni,E.; Chiapponi,C.; Larsen,L.; Hjulsager,C.; Markowska-Daniel,I.; Urbaniak,K.; Durrwald,R.; Schlegel,M.; Huovilainen,A.; Davidson,I.; Dan,A.; Loeffen,W.; Edwards,S.; Bublot,M.; Vila,T.; Maldonado,J.; Valls,L.; Brown,I.H.; Pybus,O.G.; Kellam,P.; Tsan-Yuk Lam,T.; van Reeth,K.
EPI640568	HA	United Kingdom	2013-Jan-03	EPI_ISL_195137	A/swine/England/016947/2013		Import from public-domain	Watson,S.J.; Langat,P.; Reid,S.M.; Lam,T.T.; Cotten,M.; Kelly,M.; Van Reeth,K.; Qiu,Y.; Simon,G.; Bonin,E.; Foni,E.; Chiapponi,C.; Larsen,L.; Hjulsager,C.; Markowska-Daniel,I.; Urbaniak,K.; Durrwald,R.; Schlegel,M.; Huovilainen,A.; Davidson,I.; Dan,A.; Loeffen,W.; Edwards,S.; Bublot,M.; Vila,T.; Maldonado,J.; Valls,L.; Brown,I.H.; Pybus,O.G.; Kellam,P.; Tsan-Yuk Lam,T.; van Reeth,K.
EPI640582	HA	United Kingdom	2013-May-13	EPI_ISL_195138	A/swine/England/61470/2013		Import from public-domain	Watson,S.J.; Langat,P.; Reid,S.M.; Lam,T.T.; Cotten,M.; Kelly,M.; Van Reeth,K.; Qiu,Y.; Simon,G.; Bonin,E.; Foni,E.; Chiapponi,C.; Larsen,L.; Hjulsager,C.; Markowska-Daniel,I.; Urbaniak,K.; Durrwald,R.; Schlegel,M.; Huovilainen,A.; Davidson,I.; Dan,A.; Loeffen,W.; Edwards,S.; Bublot,M.; Vila,T.; Maldonado,J.; Valls,L.; Brown,I.H.; Pybus,O.G.; Kellam,P.; Tsan-Yuk Lam,T.; van Reeth,K.
EPI640588	HA	United Kingdom	2013-May-07	EPI_ISL_195139	A/swine/England/61025/2013		Import from public-domain	Watson,S.J.; Langat,P.; Reid,S.M.; Lam,T.T.; Cotten,M.; Kelly,M.; Van Reeth,K.; Qiu,Y.; Simon,G.; Bonin,E.; Foni,E.; Chiapponi,C.; Larsen,L.; Hjulsager,C.; Markowska-Daniel,I.; Urbaniak,K.; Durrwald,R.; Schlegel,M.; Huovilainen,A.; Davidson,I.; Dan,A.; Loeffen,W.; Edwards,S.; Bublot,M.; Vila,T.; Maldonado,J.; Valls,L.; Brown,I.H.; Pybus,O.G.; Kellam,P.; Tsan-Yuk Lam,T.; van Reeth,K.
EPI640659	HA	Germany	2012-Apr-25	EPI_ISL_195148	A/swine/Germany/Genthin-167D/2012		Import from public-domain	Watson,S.J.; Langat,P.; Reid,S.M.; Lam,T.T.; Cotten,M.; Kelly,M.; Van Reeth,K.; Qiu,Y.; Simon,G.; Bonin,E.; Foni,E.; Chiapponi,C.; Larsen,L.; Hjulsager,C.; Markowska-Daniel,I.; Urbaniak,K.; Durrwald,R.; Schlegel,M.; Huovilainen,A.; Davidson,I.; Dan,A.; Loeffen,W.; Edwards,S.; Bublot,M.; Vila,T.; Maldonado,J.; Valls,L.; Brown,I.H.; Pybus,O.G.; Kellam,P.; Tsan-Yuk Lam,T.; van Reeth,K.
EPI640666	HA	Netherlands	2012-Apr-25	EPI_ISL_195149	A/swine/Netherlands/De-Lutte-167A/2012		Import from public-domain	Watson,S.J.; Langat,P.; Reid,S.M.; Lam,T.T.; Cotten,M.; Kelly,M.; Van Reeth,K.; Qiu,Y.; Simon,G.; Bonin,E.; Foni,E.; Chiapponi,C.; Larsen,L.; Hjulsager,C.; Markowska-Daniel,I.; Urbaniak,K.; Durrwald,R.; Schlegel,M.; Huovilainen,A.; Davidson,I.; Dan,A.; Loeffen,W.; Edwards,S.; Bublot,M.; Vila,T.; Maldonado,J.; Valls,L.; Brown,I.H.; Pybus,O.G.; Kellam,P.; Tsan-Yuk Lam,T.; van Reeth,K.
EPI640728	HA	France	2012-Jul-09	EPI_ISL_195157	A/swine/France/22-120228/2012		Import from public-domain	Watson,S.J.; Langat,P.; Reid,S.M.; Lam,T.T.; Cotten,M.; Kelly,M.; Van Reeth,K.; Qiu,Y.; Simon,G.; Bonin,E.; Foni,E.; Chiapponi,C.; Larsen,L.; Hjulsager,C.; Markowska-Daniel,I.; Urbaniak,K.; Durrwald,R.; Schlegel,M.; Huovilainen,A.; Davidson,I.; Dan,A.; Loeffen,W.; Edwards,S.; Bublot,M.; Vila,T.; Maldonado,J.; Valls,L.; Brown,I.H.; Pybus,O.G.; Kellam,P.; Tsan-Yuk Lam,T.; van Reeth,K.
EPI640735	HA	France	2012-Oct-18	EPI_ISL_195158	A/swine/France/37-120345/2012		Import from public-domain	Watson,S.J.; Langat,P.; Reid,S.M.; Lam,T.T.; Cotten,M.; Kelly,M.; Van Reeth,K.; Qiu,Y.; Simon,G.; Bonin,E.; Foni,E.; Chiapponi,C.; Larsen,L.; Hjulsager,C.; Markowska-Daniel,I.; Urbaniak,K.; Durrwald,R.; Schlegel,M.; Huovilainen,A.; Davidson,I.; Dan,A.; Loeffen,W.; Edwards,S.; Bublot,M.; Vila,T.; Maldonado,J.; Valls,L.; Brown,I.H.; Pybus,O.G.; Kellam,P.; Tsan-Yuk Lam,T.; van Reeth,K.
EPI640755	HA	France	2013-Jan-02	EPI_ISL_195161	A/swine/France/35-130023/2013		Import from public-domain	Watson,S.J.; Langat,P.; Reid,S.M.; Lam,T.T.; Cotten,M.; Kelly,M.; Van Reeth,K.; Qiu,Y.; Simon,G.; Bonin,E.; Foni,E.; Chiapponi,C.; Larsen,L.; Hjulsager,C.; Markowska-Daniel,I.; Urbaniak,K.; Durrwald,R.; Schlegel,M.; Huovilainen,A.; Davidson,I.; Dan,A.; Loeffen,W.; Edwards,S.; Bublot,M.; Vila,T.; Maldonado,J.; Valls,L.; Brown,I.H.; Pybus,O.G.; Kellam,P.; Tsan-Yuk Lam,T.; van Reeth,K.
EPI640838	HA	United Kingdom	2013-Sep-03	EPI_ISL_195169	A/swine/England/072512/2013		Import from public-domain	Watson,S.J.; Langat,P.; Reid,S.M.; Lam,T.T.; Cotten,M.; Kelly,M.; Van Reeth,K.; Qiu,Y.; Simon,G.; Bonin,E.; Foni,E.; Chiapponi,C.; Larsen,L.; Hjulsager,C.; Markowska-Daniel,I.; Urbaniak,K.; Durrwald,R.; Schlegel,M.; Huovilainen,A.; Davidson,I.; Dan,A.; Loeffen,W.; Edwards,S.; Bublot,M.; Vila,T.; Maldonado,J.; Valls,L.; Brown,I.H.; Pybus,O.G.; Kellam,P.; Tsan-Yuk Lam,T.; van Reeth,K.
EPI640845	HA	United Kingdom	2013-Jun-05	EPI_ISL_195170	A/swine/England/063782/2013		Import from public-domain	Watson,S.J.; Langat,P.; Reid,S.M.; Lam,T.T.; Cotten,M.; Kelly,M.; Van Reeth,K.; Qiu,Y.; Simon,G.; Bonin,E.; Foni,E.; Chiapponi,C.; Larsen,L.; Hjulsager,C.; Markowska-Daniel,I.; Urbaniak,K.; Durrwald,R.; Schlegel,M.; Huovilainen,A.; Davidson,I.; Dan,A.; Loeffen,W.; Edwards,S.; Bublot,M.; Vila,T.; Maldonado,J.; Valls,L.; Brown,I.H.; Pybus,O.G.; Kellam,P.; Tsan-Yuk Lam,T.; van Reeth,K.
EPI640891	HA	Netherlands	2012-Apr-03	EPI_ISL_195176	A/swine/Netherlands/Barger-Compascuum- CVI6324A/2012		Import from public-domain	Watson,S.J.; Langat,P.; Reid,S.M.; Lam,T.T.; Cotten,M.; Kelly,M.; Van Reeth,K.; Qiu,Y.; Simon,G.; Bonin,E.; Foni,E.; Chiapponi,C.; Larsen,L.; Hjulsager,C.; Markowska-Daniel,I.; Urbaniak,K.; Durrwald,R.; Schlegel,M.; Huovilainen,A.; Davidson,I.; Dan,A.; Loeffen,W.; Edwards,S.; Bublot,M.; Vila,T.; Maldonado,J.; Valls,L.; Brown,I.H.; Pybus,O.G.; Kellam,P.; Tsan-Yuk Lam,T.; van Reeth,K.
EPI640898	HA	Netherlands	2013-Jan-01	EPI_ISL_195177	A/swine/Netherlands/Lemele-CVI2973A/2013		Import from public-domain	Watson,S.J.; Langat,P.; Reid,S.M.; Lam,T.T.; Cotten,M.; Kelly,M.; Van Reeth,K.; Qiu,Y.; Simon,G.; Bonin,E.; Foni,E.; Chiapponi,C.; Larsen,L.; Hjulsager,C.; Markowska-Daniel,I.; Urbaniak,K.; Durrwald,R.; Schlegel,M.; Huovilainen,A.; Davidson,I.; Dan,A.; Loeffen,W.; Edwards,S.; Bublot,M.; Vila,T.; Maldonado,J.; Valls,L.; Brown,I.H.; Pybus,O.G.; Kellam,P.; Tsan-Yuk Lam,T.; van Reeth,K.
EPI640905	HA	Netherlands	2013-Apr-11	EPI_ISL_195179	A/swine/Netherlands/Lemele-CVI2974A/2013		Import from public-domain	Watson,S.J.; Langat,P.; Reid,S.M.; Lam,T.T.; Cotten,M.; Kelly,M.; Van Reeth,K.; Qiu,Y.; Simon,G.; Bonin,E.; Foni,E.; Chiapponi,C.; Larsen,L.; Hjulsager,C.; Markowska-Daniel,I.; Urbaniak,K.; Durrwald,R.; Schlegel,M.; Huovilainen,A.; Davidson,I.; Dan,A.; Loeffen,W.; Edwards,S.; Bublot,M.; Vila,T.; Maldonado,J.; Valls,L.; Brown,I.H.; Pybus,O.G.; Kellam,P.; Tsan-Yuk Lam,T.; van Reeth,K.
EPI640927	HA	Netherlands	2012-May-15	EPI_ISL_195183	A/swine/Netherlands/Wanroij-CVI2117A/2012		Import from public-domain	Watson,S.J.; Langat,P.; Reid,S.M.; Lam,T.T.; Cotten,M.; Kelly,M.; Van Reeth,K.; Qiu,Y.; Simon,G.; Bonin,E.; Foni,E.; Chiapponi,C.; Larsen,L.; Hjulsager,C.; Markowska-Daniel,I.; Urbaniak,K.; Durrwald,R.; Schlegel,M.; Huovilainen,A.; Davidson,I.; Dan,A.; Loeffen,W.; Edwards,S.; Bublot,M.; Vila,T.; Maldonado,J.; Valls,L.; Brown,I.H.; Pybus,O.G.; Kellam,P.; Tsan-Yuk Lam,T.; van Reeth,K.
EPI1785947	HA	United Kingdom	1996-Apr-30	EPI_ISL_195235	A/swine/England/17394/1996		Import from public-domain	Watson,S.J.; Langat,P.; Reid,S.M.; Lam,T.T.; Cotten,M.; Kelly,M.; Van Reeth,K.; Qiu,Y.; Simon,G.; Bonin,E.; Foni,E.; Chiapponi,C.; Larsen,L.; Hjulsager,C.; Markowska-Daniel,I.; Urbaniak,K.; Durrwald,R.; Schlegel,M.; Huovilainen,A.; Davidson,I.; Dan,A.; Loeffen,W.; Edwards,S.; Bublot,M.; Vila,T.; Maldonado,J.; Valls,L.; Brown,I.H.; Pybus,O.G.; Kellam,P.; Tsan-Yuk Lam,T.; van Reeth,K.
EPI641389	HA	United States	2015-Jul-13	EPI_ISL_195307	A/swine/Minnesota/A01472283/2015		Import from public-domain
EPI641408	HA	United States	2015-Jun-10	EPI_ISL_195314	A/swine/South Dakota/A01822754/2015		Import from public-domain
EPI641417	HA	United States	2015-Jun-10	EPI_ISL_195317	A/swine/Iowa/A01822769/2015		Import from public-domain
EPI641420	HA	United States	2015-Jun-10	EPI_ISL_195318	A/swine/Minnesota/A01822758/2015		Import from public-domain
EPI641426	HA	United States	2015-Jun-15	EPI_ISL_195320	A/swine/South Dakota/A01822916/2015		Import from public-domain
EPI641443	HA	United States	2015-Jun-09	EPI_ISL_195328	A/swine/Indiana/A02077934/2015		Import from public-domain	Lin,K.; Olson,W.J.; Zhang,J.
EPI641452	HA	United States	2015-Jun-18	EPI_ISL_195331	A/swine/Minnesota/A01823149/2015		Import from public-domain
EPI641458	HA	United States	2015-Apr-28	EPI_ISL_195333	A/swine/Minnesota/A01847917/2015		Import from public-domain
EPI641464	HA	United States	2015-Jun-03	EPI_ISL_195335	A/swine/South Dakota/A01822640/2015		Import from public-domain
EPI641535	HA	United States	2015-Jun-16	EPI_ISL_195379	A/swine/Arkansas/A02024832/2015		Import from public-domain	Lin,K.; Olson,W.J.; Zhang,J.
EPI641541	HA	United States	2015-Jun-22	EPI_ISL_195381	A/swine/Arkansas/A02035008/2015		Import from public-domain	Lin,K.; Olson,W.J.; Zhang,J.
EPI641546	HA	United States	2015-Jun-23	EPI_ISL_195383	A/swine/South Dakota/A01471898/2015		Import from public-domain
EPI641555	HA	United States	2015-Jun-30	EPI_ISL_195386	A/swine/South Dakota/A01823304/2015		Import from public-domain
EPI641720	HA	United States	2015-Jun-18	EPI_ISL_195444	A/swine/South Dakota/A01823125/2015		Import from public-domain
EPI641726	HA	United States	2015-Jun-24	EPI_ISL_195446	A/swine/South Dakota/A01823237/2015		Import from public-domain
EPI641817	HA	United States	2015-Jun-30	EPI_ISL_195450	A/swine/Nebraska/A02035254/2015		Import from public-domain	Lin,K.; Olson,W.J.; Zhang,J.
EPI641820	HA	United States	2015-Jul-01	EPI_ISL_195451	A/swine/Illinois/A02035327/2015		Import from public-domain	Lin,K.; Olson,W.J.; Zhang,J.
EPI641828	HA	United States	2015-Jun-30	EPI_ISL_195453	A/swine/Indiana/A02025102/2015		Import from public-domain	Lin,K.; Olson,W.J.; Zhang,J.
EPI641831	HA	United States	2015-Jun-30	EPI_ISL_195454	A/swine/Indiana/A02025101/2015		Import from public-domain	Lin,K.; Olson,W.J.; Zhang,J.
EPI641843	HA	United States	2015-Jun-24	EPI_ISL_195458	A/swine/Iowa/A02035112/2015		Import from public-domain	Lin,K.; Olson,W.J.; Zhang,J.
EPI644513	HA	Mexico	2013-Sep-09	EPI_ISL_195982	A/swine/Mexico/10032432/2013		Import from public-domain	Nelson,M.; Culhane,M.R.; Rovira,A.; Torremorell,M.; Guerrero,P.; Norambuena,J.; Nelson,M.I.
EPI1212992	HA	Mexico	2014-Jan-15	EPI_ISL_195985	A/swine/Mexico/10290795/2014		Import from public-domain	Nelson,M.; Culhane,M.R.; Rovira,A.; Torremorell,M.; Guerrero,P.; Norambuena,J.; Nelson,M.I.
EPI644542	HA	Mexico	2013-Apr-04	EPI_ISL_196011	A/swine/Mexico/9711817/2013		Import from public-domain	Nelson,M.; Culhane,M.R.; Rovira,A.; Torremorell,M.; Guerrero,P.; Norambuena,J.; Nelson,M.I.
EPI1213245	HA	Mexico	2013-May-16	EPI_ISL_196022	A/swine/Mexico/9800379/2013		Import from public-domain	Nelson,M.; Culhane,M.R.; Rovira,A.; Torremorell,M.; Guerrero,P.; Norambuena,J.; Nelson,M.I.
EPI647498	HA	United States	2015-Aug-04	EPI_ISL_197210	A/swine/South Dakota/A01472720/2015		Import from public-domain
EPI647507	HA	United States	2015-Jul-16	EPI_ISL_197213	A/swine/Illinois/A02025300/2015		Import from public-domain	Lin,K.; Olson,W.J.; Zhang,J.
EPI647510	HA	United States	2015-Jul-17	EPI_ISL_197214	A/swine/Iowa/A02076932/2015		Import from public-domain	Lin,K.; Olson,W.J.; Zhang,J.
EPI647528	HA	United States	2015-Jul-16	EPI_ISL_197220	A/swine/Illinois/A02025282/2015		Import from public-domain	Lin,K.; Olson,W.J.; Zhang,J.
EPI647578	HA	United States	2015-Jul-27	EPI_ISL_197237	A/swine/Illinois/A02034785/2015		Import from public-domain	Lin,K.; Olson,W.J.; Zhang,J.
EPI647593	HA	United States	2015-Jul-27	EPI_ISL_197242	A/swine/Iowa/A02025399/2015		Import from public-domain	Lin,K.; Olson,W.J.; Zhang,J.
EPI663300	HA	United States	2015-Aug-18	EPI_ISL_200076	A/swine/Minnesota/A01940042/2015		Import from public-domain
EPI663303	HA	United States	2015-Aug-19	EPI_ISL_200077	A/swine/Iowa/A01940028/2015		Import from public-domain
EPI663319	HA	United States	2015-Aug-07	EPI_ISL_200084	A/swine/North Carolina/A02025522/2015		Import from public-domain	Lin,K.; Huang,H.; Zhang,J.
EPI663322	HA	United States	2015-Aug-10	EPI_ISL_200085	A/swine/Iowa/A01769483/2015		Import from public-domain	Lin,K.; Huang,H.; Zhang,J.
EPI663328	HA	United States	2015-Aug-12	EPI_ISL_200087	A/swine/North Carolina/A01770259/2015		Import from public-domain	Lin,K.; Huang,H.; Zhang,J.
EPI663346	HA	United States	2015-Aug-07	EPI_ISL_200093	A/swine/North Carolina/A02076945/2015		Import from public-domain	Lin,K.; Huang,H.; Zhang,J.
EPI663349	HA	United States	2015-Aug-06	EPI_ISL_200094	A/swine/North Carolina/A01770255/2015		Import from public-domain	Lin,K.; Huang,H.; Zhang,J.
EPI663358	HA	United States	2015-Aug-12	EPI_ISL_200097	A/swine/Oklahoma/A02025582/2015		Import from public-domain	Lin,K.; Huang,H.; Zhang,J.
EPI663371	HA	United States	2015-Aug-12	EPI_ISL_200101	A/swine/Iowa/A02025591/2015		Import from public-domain	Lin,K.; Huang,H.; Zhang,J.
EPI663383	HA	United States	2015-Aug-12	EPI_ISL_200105	A/swine/Oklahoma/A02076949/2015		Import from public-domain	Lin,K.; Huang,H.; Zhang,J.
EPI663386	HA	United States	2015-Aug-12	EPI_ISL_200106	A/swine/North Carolina/A02025581/2015		Import from public-domain	Lin,K.; Huang,H.; Zhang,J.
EPI663392	HA	United States	2015-Aug-12	EPI_ISL_200108	A/swine/Oklahoma/A01770387/2015		Import from public-domain	Lin,K.; Huang,H.; Zhang,J.
EPI663395	HA	United States	2015-Aug-14	EPI_ISL_200109	A/swine/Illinois/A01769612/2015		Import from public-domain	Lin,K.; Huang,H.; Zhang,J.
EPI663615	HA	United States	2015-Jul-20	EPI_ISL_200143	A/swine/Indiana/A01260943/2015		Import from public-domain
EPI663562	HA	United States	2015-Aug-21	EPI_ISL_200145	A/swine/South Dakota/A01746129/2015		Import from public-domain
EPI663565	HA	United States	2015-Sep-03	EPI_ISL_200146	A/swine/South Dakota/A01746305/2015		Import from public-domain
EPI669513	HA	United States	2014-Jan-01	EPI_ISL_200847	A/swine/Indiana/14TOSU0028/2014		Import from public-domain	Symer,D.S.; Akagi,K.A.; Webb,A.W.; Ozer,H.O.; Daugherty,C.D.; Warner,S.W.; Nolting,J.N.; Nelson,S.N.; Zentkovich,M.Z.; Bowman,A.B.
EPI669425	HA	United States	2014-Jan-01	EPI_ISL_200855	A/swine/Ohio/14TOSU23771/2014		Import from public-domain	Symer,D.S.; Akagi,K.A.; Webb,A.W.; Ozer,H.O.; Daugherty,C.D.; Warner,S.W.; Nolting,J.N.; Nelson,S.N.; Zentkovich,M.Z.; Bowman,A.B.
EPI669413	HA	United States	2014-Jan-01	EPI_ISL_200867	A/swine/Indiana/14TOSU0032/2014		Import from public-domain	Symer,D.S.; Akagi,K.A.; Webb,A.W.; Ozer,H.O.; Daugherty,C.D.; Warner,S.W.; Nolting,J.N.; Nelson,S.N.; Zentkovich,M.Z.; Bowman,A.B.
EPI669342	HA	United States	2014-Jan-01	EPI_ISL_200897	A/swine/Ohio/14TOSU23764/2014		Import from public-domain	Symer,D.S.; Akagi,K.A.; Webb,A.W.; Ozer,H.O.; Daugherty,C.D.; Warner,S.W.; Nolting,J.N.; Nelson,S.N.; Zentkovich,M.Z.; Bowman,A.B.
EPI669171	HA	United States	2015-Jul-05	EPI_ISL_200935	A/swine/Indiana/A01260933/2015		Import from public-domain
EPI669185	HA	United States	2015-Jul-27	EPI_ISL_200937	A/swine/Indiana/A01260948/2015		Import from public-domain
EPI669139	HA	United States	2015-Aug-20	EPI_ISL_200957	A/swine/Oklahoma/A01770672/2015		Import from public-domain	Lin,K.; Huang,H.; Zhang,J.
EPI669160	HA	United States	2015-Aug-19	EPI_ISL_200964	A/swine/North Carolina/A02025643/2015		Import from public-domain	Lin,K.; Huang,H.; Zhang,J.
EPI669166	HA	United States	2015-Sep-10	EPI_ISL_200966	A/swine/South Dakota/A01746396/2015		Import from public-domain
EPI669218	HA	United States	2015-Aug-26	EPI_ISL_200975	A/swine/Arkansas/A01770795/2015		Import from public-domain	Lin,K.; Huang,H.; Zhang,J.
EPI669221	HA	United States	2015-Sep-02	EPI_ISL_200976	A/swine/North Carolina/A02025845/2015		Import from public-domain	Lin,K.; Huang,H.; Zhang,J.
EPI669227	HA	United States	2015-Aug-28	EPI_ISL_200978	A/swine/Iowa/A02025827/2015		Import from public-domain	Lin,K.; Huang,H.; Zhang,J.
EPI669253	HA	United States	2015-Sep-01	EPI_ISL_200986	A/swine/Iowa/A01770929/2015		Import from public-domain	Lin,K.; Huang,H.; Zhang,J.
EPI671786	HA	United States	2015-Sep-08	EPI_ISL_201412	A/swine/North Carolina/A01857214/2015		Import from public-domain	Lin,K.; Huang,H.; Zhang,J.
EPI671789	HA	United States	2015-Sep-09	EPI_ISL_201413	A/swine/Iowa/A02076974/2015		Import from public-domain	Lin,K.; Huang,H.; Zhang,J.
EPI671795	HA	United States	2015-Sep-10	EPI_ISL_201415	A/swine/North Carolina/A01945071/2015		Import from public-domain	Lin,K.; Huang,H.; Zhang,J.
EPI671804	HA	United States	2015-Sep-10	EPI_ISL_201418	A/swine/North Carolina/A02025967/2015		Import from public-domain	Lin,K.; Huang,H.; Zhang,J.
EPI671810	HA	United States	2015-Sep-09	EPI_ISL_201420	A/swine/Indiana/A02025965/2015		Import from public-domain	Lin,K.; Huang,H.; Zhang,J.
EPI672902	HA	United States	2015-Sep-15	EPI_ISL_201853	A/swine/North Carolina/A01795090/2015		Import from public-domain	Lin,K.; Huang,H.; Zhang,J.
EPI672957	HA	United States	2015-Sep-28	EPI_ISL_201872	A/swine/North Carolina/A01945329/2015		Import from public-domain	Lin,K.; Huang,H.; Zhang,J.
EPI672993	HA	United States	2014-Dec-10	EPI_ISL_201895	A/swine/Minnesota/A01940684/2014		Import from public-domain
EPI678268	HA	United States	2015-Oct-22	EPI_ISL_203092	A/swine/Minnesota/A01940819/2015		Import from public-domain
EPI678271	HA	United States	2015-Oct-20	EPI_ISL_203093	A/swine/Indiana/A01945744/2015		Import from public-domain	Lin,K.; Huang,H.; Zhang,J.
EPI678274	HA	United States	2015-Oct-08	EPI_ISL_203094	A/swine/North Carolina/A01857751/2015		Import from public-domain	Lin,K.; Huang,H.; Zhang,J.
EPI678278	HA	United States	2015-Oct-13	EPI_ISL_203095	A/swine/Iowa/A01795438/2015		Import from public-domain	Lin,K.; Huang,H.; Zhang,J.
EPI678284	HA	United States	2015-Oct-20	EPI_ISL_203097	A/swine/Iowa/A01795483/2015		Import from public-domain	Lin,K.; Huang,H.; Zhang,J.
EPI678318	HA	United States	2015-Oct-19	EPI_ISL_203109	A/swine/North Carolina/A01945748/2015		Import from public-domain	Lin,K.; Huang,H.; Zhang,J.
EPI678321	HA	United States	2015-Oct-20	EPI_ISL_203110	A/swine/Illinois/A01945741/2015		Import from public-domain	Lin,K.; Huang,H.; Zhang,J.
EPI678356	HA	United States	2015-Oct-20	EPI_ISL_203121	A/swine/Nebraska/A01944792/2015		Import from public-domain	Lin,K.; Huang,H.; Zhang,J.
EPI678400	HA	United States	2015-Oct-23	EPI_ISL_203135	A/swine/Iowa/A01945863/2015		Import from public-domain	Lin,K.; Huang,H.; Zhang,J.
EPI678409	HA	United States	2015-Oct-26	EPI_ISL_203138	A/swine/Illinois/A01944807/2015		Import from public-domain	Lin,K.; Huang,H.; Zhang,J.
EPI678424	HA	United States	2015-Oct-22	EPI_ISL_203143	A/swine/Oklahoma/A01857957/2015		Import from public-domain	Lin,K.; Huang,H.; Zhang,J.
EPI678430	HA	United States	2015-Oct-22	EPI_ISL_203145	A/swine/North Carolina/A01945825/2015		Import from public-domain	Lin,K.; Huang,H.; Zhang,J.
EPI678437	HA	United States	2015-Oct-23	EPI_ISL_203147	A/swine/Iowa/A01944800/2015		Import from public-domain	Lin,K.; Huang,H.; Zhang,J.
EPI678504	HA	United States	2015-Oct-01	EPI_ISL_203156	A/swine/Minnesota/A01940683/2015		Import from public-domain
EPI678507	HA	United States	2015-Oct-01	EPI_ISL_203157	A/swine/Minnesota/A01940577/2015		Import from public-domain
EPI678510	HA	United States	2015-Oct-11	EPI_ISL_203158	A/swine/Minnesota/A01940686/2015		Import from public-domain
EPI678548	HA	United States	2015-Sep-25	EPI_ISL_203173	A/swine/Indiana/A01945254/2015		Import from public-domain	Lin,K.; Huang,H.; Zhang,J.
EPI678551	HA	United States	2015-Oct-02	EPI_ISL_203174	A/swine/North Carolina/A01944409/2015		Import from public-domain	Lin,K.; Huang,H.; Zhang,J.
EPI678560	HA	United States	2015-Oct-02	EPI_ISL_203178	A/swine/North Carolina/A01945368/2015		Import from public-domain	Lin,K.; Huang,H.; Zhang,J.
EPI678590	HA	United States	2015-Oct-01	EPI_ISL_203187	A/swine/Iowa/A01795303/2015		Import from public-domain	Lin,K.; Huang,H.; Zhang,J.
EPI678599	HA	United States	2015-Oct-05	EPI_ISL_203190	A/swine/Indiana/A01945405/2015		Import from public-domain	Lin,K.; Huang,H.; Zhang,J.
EPI678602	HA	United States	2015-Oct-01	EPI_ISL_203191	A/swine/Iowa/A01857704/2015		Import from public-domain	Lin,K.; Huang,H.; Zhang,J.
EPI678605	HA	United States	2015-Oct-01	EPI_ISL_203192	A/swine/Iowa/A01945370/2015		Import from public-domain	Lin,K.; Huang,H.; Zhang,J.
EPI678608	HA	United States	2015-Oct-01	EPI_ISL_203193	A/swine/Oklahoma/A01857679/2015		Import from public-domain	Lin,K.; Huang,H.; Zhang,J.
EPI678614	HA	United States	2015-Oct-02	EPI_ISL_203195	A/swine/Indiana/A01945616/2015		Import from public-domain	Lin,K.; Huang,H.; Zhang,J.
EPI678626	HA	United States	2015-Oct-16	EPI_ISL_203199	A/swine/Minnesota/A01746892/2015		Import from public-domain
EPI678641	HA	United States	2015-Oct-08	EPI_ISL_203203	A/swine/Iowa/A01795376/2015		Import from public-domain	Lin,K.; Huang,H.; Zhang,J.
EPI678647	HA	United States	2015-Oct-09	EPI_ISL_203205	A/swine/North Carolina/A01945525/2015		Import from public-domain	Lin,K.; Huang,H.; Zhang,J.
EPI678658	HA	United States	2015-Oct-12	EPI_ISL_203208	A/swine/Illinois/A01945555/2015		Import from public-domain	Lin,K.; Huang,H.; Zhang,J.
EPI678661	HA	United States	2015-Oct-08	EPI_ISL_203209	A/swine/Oklahoma/A01944545/2015		Import from public-domain	Lin,K.; Huang,H.; Zhang,J.
EPI679870	HA	United States	2015-Oct-20	EPI_ISL_203523	A/swine/South Dakota/A01746932/2015		Import from public-domain
EPI682662	HA	United States	2015-Nov-16	EPI_ISL_204996	A/swine/South Dakota/A01747361/2015		Import from public-domain
EPI682700	HA	United States	2015-Oct-26	EPI_ISL_205030	A/swine/Iowa/A01944834/2015		Import from public-domain	Lin,K.; Huang,H.; Zhang,J.
EPI682726	HA	United States	2015-Nov-02	EPI_ISL_205038	A/swine/Illinois/A01944998/2015		Import from public-domain	Lin,K.; Huang,H.; Zhang,J.
EPI682732	HA	United States	2015-Oct-28	EPI_ISL_205040	A/swine/North Carolina/A01797007/2015		Import from public-domain	Lin,K.; Huang,H.; Zhang,J.
EPI682741	HA	United States	2015-Oct-27	EPI_ISL_205043	A/swine/North Carolina/A01945949/2015		Import from public-domain	Lin,K.; Huang,H.; Zhang,J.
EPI682756	HA	United States	2015-Oct-27	EPI_ISL_205048	A/swine/Iowa/A01945940/2015		Import from public-domain	Lin,K.; Huang,H.; Zhang,J.
EPI682759	HA	United States	2015-Nov-03	EPI_ISL_205049	A/swine/Missouri/A01795736/2015		Import from public-domain	Lin,K.; Huang,H.; Zhang,J.
EPI682775	HA	United States	2015-Sep-02	EPI_ISL_205052	A/swine/Nebraska/A01940285/2015		Import from public-domain
EPI682776	HA	United States	2015-Nov-04	EPI_ISL_205053	A/swine/Iowa/A01940974/2015		Import from public-domain
EPI682779	HA	United States	2015-Nov-02	EPI_ISL_205054	A/swine/Minnesota/A01940992/2015		Import from public-domain
EPI682782	HA	United States	2015-Nov-06	EPI_ISL_205055	A/swine/Nebraska/A01941002/2015		Import from public-domain
EPI682785	HA	United States	2015-Nov-06	EPI_ISL_205056	A/swine/Iowa/A01747221/2015		Import from public-domain
EPI682788	HA	United States	2015-Nov-02	EPI_ISL_205057	A/swine/Illinois/A01749186/2015		Import from public-domain
EPI682791	HA	United States	2015-Nov-11	EPI_ISL_205058	A/swine/Illinois/A01749275/2015		Import from public-domain
EPI682794	HA	United States	2015-Oct-30	EPI_ISL_205059	A/swine/Illinois/A01749173/2015		Import from public-domain
EPI682800	HA	China	2012-Oct-20	EPI_ISL_205060	A/swine/Henan/PL01/2012		Import from public-domain	Weng,S.; Chang,Y.; Cao,J.; Li,J.; Zhang,L.; Zhang,S.
EPI682805	HA	United States	2015-Oct-27	EPI_ISL_205061	A/swine/Iowa/A01857985/2015		Import from public-domain	Lin,K.; Huang,H.; Zhang,J.
EPI682832	HA	United States	2015-Nov-09	EPI_ISL_205070	A/swine/Iowa/A01795851/2015		Import from public-domain	Lin,K.; Huang,H.; Zhang,J.
EPI682841	HA	United States	2015-Nov-03	EPI_ISL_205073	A/swine/Nebraska/A01795781/2015		Import from public-domain	Lin,K.; Huang,H.; Zhang,J.
EPI682847	HA	United States	2015-Nov-04	EPI_ISL_205075	A/swine/Iowa/A01797178/2015		Import from public-domain	Lin,K.; Huang,H.; Zhang,J.
EPI682868	HA	United States	2015-Nov-05	EPI_ISL_205082	A/swine/North Carolina/A01795838/2015		Import from public-domain	Lin,K.; Huang,H.; Zhang,J.
EPI685619	HA	United States	2015-Jul-10	EPI_ISL_205508	A/swine/South Dakota/A01823598/2015		Import from public-domain
EPI685622	HA	United States	2015-Jul-08	EPI_ISL_205509	A/swine/Iowa/A01823446/2015		Import from public-domain
EPI685628	HA	United States	2015-Jul-08	EPI_ISL_205511	A/swine/Iowa/A01823437/2015		Import from public-domain
EPI685631	HA	United States	2015-Jul-08	EPI_ISL_205512	A/swine/Iowa/A01823426/2015		Import from public-domain
EPI685654	HA	United States	2015-Jul-07	EPI_ISL_205515	A/swine/Iowa/A02025170/2015		Import from public-domain	Lin,K.; Olson,W.J.; Zhang,J.
EPI685642	HA	United States	2015-Jul-09	EPI_ISL_205516	A/swine/Indiana/A02025254/2015		Import from public-domain	Lin,K.; Olson,W.J.; Zhang,J.
EPI685648	HA	United States	2015-Jul-08	EPI_ISL_205518	A/swine/Pennsylvania/A02035484/2015		Import from public-domain	Lin,K.; Olson,W.J.; Zhang,J.
EPI685753	HA	Italy	2013-Dec-18	EPI_ISL_205598	A/swine/Italy/13-163032/2013		Import from public-domain	Tassoni,L.; Beato,M.S.; Milani,A.; Salviato,A.; Monne,I.; Cattoli,G.
EPI687460	HA	France	2013-Jun-05	EPI_ISL_205921	A/swine/France/22-130212/2013		Import from public-domain	Bonin,E.; Gorin,S.; Queguiner,S.; Barbier,N.; Simon,G.
EPI687439	HA	France	2011-Aug-23	EPI_ISL_205922	A/swine/France/22-110427/2011		Import from public-domain	Bonin,E.; Gorin,S.; Queguiner,S.; Barbier,N.; Simon,G.
EPI687441	HA	France	2011-Nov-28	EPI_ISL_205924	A/swine/France/22-110627/2011		Import from public-domain	Bonin,E.; Gorin,S.; Queguiner,S.; Barbier,N.; Simon,G.
EPI687442	HA	France	2012-Jan-31	EPI_ISL_205925	A/swine/France/22-120049/2012		Import from public-domain	Bonin,E.; Gorin,S.; Queguiner,S.; Barbier,N.; Simon,G.
EPI687444	HA	France	2012-Jan-31	EPI_ISL_205927	A/swine/France/22-120051/2012		Import from public-domain	Bonin,E.; Gorin,S.; Queguiner,S.; Barbier,N.; Simon,G.
EPI687446	HA	France	2012-Oct-01	EPI_ISL_205929	A/swine/France/22-120334/2012		Import from public-domain	Bonin,E.; Gorin,S.; Queguiner,S.; Barbier,N.; Simon,G.
EPI687447	HA	France	2012-Oct-23	EPI_ISL_205930	A/swine/France/22-120355/2012		Import from public-domain	Bonin,E.; Gorin,S.; Queguiner,S.; Barbier,N.; Simon,G.
EPI687448	HA	France	2012-Nov-16	EPI_ISL_205931	A/swine/France/22-120390/2012		Import from public-domain	Bonin,E.; Gorin,S.; Queguiner,S.; Barbier,N.; Simon,G.
EPI687449	HA	France	2012-Nov-14	EPI_ISL_205932	A/swine/France/22-120391/2012		Import from public-domain	Bonin,E.; Gorin,S.; Queguiner,S.; Barbier,N.; Simon,G.
EPI687450	HA	France	2012-Nov-20	EPI_ISL_205933	A/swine/France/22-120417/2012		Import from public-domain	Bonin,E.; Gorin,S.; Queguiner,S.; Barbier,N.; Simon,G.
EPI687451	HA	France	2012-Nov-26	EPI_ISL_205934	A/swine/France/22-120424/2012		Import from public-domain	Bonin,E.; Gorin,S.; Queguiner,S.; Barbier,N.; Simon,G.
EPI687452	HA	France	2013-Jan-12	EPI_ISL_205935	A/swine/France/22-130032/2013		Import from public-domain	Bonin,E.; Gorin,S.; Queguiner,S.; Barbier,N.; Simon,G.
EPI687453	HA	France	2013-Jan-01	EPI_ISL_205936	A/swine/France/22-130034/2013		Import from public-domain	Bonin,E.; Gorin,S.; Queguiner,S.; Barbier,N.; Simon,G.
EPI687454	HA	France	2013-Feb-26	EPI_ISL_205937	A/swine/France/22-130078/2013		Import from public-domain	Bonin,E.; Gorin,S.; Queguiner,S.; Barbier,N.; Simon,G.
EPI687455	HA	France	2013-Jan-01	EPI_ISL_205938	A/swine/France/22-130058/2013		Import from public-domain	Bonin,E.; Gorin,S.; Queguiner,S.; Barbier,N.; Simon,G.
EPI687456	HA	France	2013-Feb-01	EPI_ISL_205939	A/swine/France/22-130083/2013		Import from public-domain	Bonin,E.; Gorin,S.; Queguiner,S.; Barbier,N.; Simon,G.
EPI687457	HA	France	2013-Feb-01	EPI_ISL_205940	A/swine/France/22-130103/2013		Import from public-domain	Bonin,E.; Gorin,S.; Queguiner,S.; Barbier,N.; Simon,G.
EPI687458	HA	France	2013-Apr-08	EPI_ISL_205941	A/swine/France/22-130140/2013		Import from public-domain	Bonin,E.; Gorin,S.; Queguiner,S.; Barbier,N.; Simon,G.
EPI687459	HA	France	2013-Apr-01	EPI_ISL_205942	A/swine/France/22-130176/2013		Import from public-domain	Bonin,E.; Gorin,S.; Queguiner,S.; Barbier,N.; Simon,G.
EPI687461	HA	France	2013-Jul-23	EPI_ISL_205943	A/swine/France/22-130277/2013		Import from public-domain	Bonin,E.; Gorin,S.; Queguiner,S.; Barbier,N.; Simon,G.
EPI687462	HA	France	2011-Oct-27	EPI_ISL_205944	A/swine/France/29-110600/2011		Import from public-domain	Bonin,E.; Gorin,S.; Queguiner,S.; Barbier,N.; Simon,G.
EPI687463	HA	France	2012-Aug-24	EPI_ISL_205945	A/swine/France/29-120258/2012		Import from public-domain	Bonin,E.; Gorin,S.; Queguiner,S.; Barbier,N.; Simon,G.
EPI687464	HA	France	2012-Nov-01	EPI_ISL_205946	A/swine/France/29-120364/2012		Import from public-domain	Bonin,E.; Gorin,S.; Queguiner,S.; Barbier,N.; Simon,G.
EPI687465	HA	France	2013-Mar-28	EPI_ISL_205947	A/swine/France/29-130129/2013		Import from public-domain	Bonin,E.; Gorin,S.; Queguiner,S.; Barbier,N.; Simon,G.
EPI687466	HA	France	2013-Jul-26	EPI_ISL_205948	A/swine/France/29-130285/2013		Import from public-domain	Bonin,E.; Gorin,S.; Queguiner,S.; Barbier,N.; Simon,G.
EPI687467	HA	France	2012-Aug-03	EPI_ISL_205949	A/swine/France/35-120245/2012		Import from public-domain	Bonin,E.; Gorin,S.; Queguiner,S.; Barbier,N.; Simon,G.
EPI687468	HA	France	2012-Oct-24	EPI_ISL_205950	A/swine/France/35-120354/2012		Import from public-domain	Bonin,E.; Gorin,S.; Queguiner,S.; Barbier,N.; Simon,G.
EPI687470	HA	France	2013-Jan-02	EPI_ISL_205952	A/swine/France/35-130024/2013		Import from public-domain	Bonin,E.; Gorin,S.; Queguiner,S.; Barbier,N.; Simon,G.
EPI687471	HA	France	2013-Mar-05	EPI_ISL_205953	A/swine/France/53-130111/2013		Import from public-domain	Bonin,E.; Gorin,S.; Queguiner,S.; Barbier,N.; Simon,G.
EPI687472	HA	France	2012-Sep-10	EPI_ISL_205954	A/swine/France/56-120285/2012		Import from public-domain	Bonin,E.; Gorin,S.; Queguiner,S.; Barbier,N.; Simon,G.
EPI687473	HA	France	2012-Oct-22	EPI_ISL_205955	A/swine/France/56-120356/2012		Import from public-domain	Bonin,E.; Gorin,S.; Queguiner,S.; Barbier,N.; Simon,G.
EPI687474	HA	France	2012-Dec-14	EPI_ISL_205956	A/swine/France/56-120456/2012		Import from public-domain	Bonin,E.; Gorin,S.; Queguiner,S.; Barbier,N.; Simon,G.
EPI687588	HA	United States	2015-Nov-16	EPI_ISL_205988	A/swine/Minnesota/A01941141/2015		Import from public-domain
EPI687592	HA	United States	2015-Nov-10	EPI_ISL_205990	A/swine/Iowa/A01941038/2015		Import from public-domain
EPI687593	HA	United States	2015-Nov-13	EPI_ISL_205991	A/swine/Minnesota/A01941091/2015		Import from public-domain
EPI687595	HA	United States	2015-Nov-25	EPI_ISL_205992	A/swine/Minnesota/A01941249/2015		Import from public-domain
EPI687621	HA	United States	2015-Nov-12	EPI_ISL_206004	A/swine/Illinois/A01797385/2015		Import from public-domain	Lin,K.; Huang,H.; Zhang,J.
EPI687637	HA	United States	2015-Nov-11	EPI_ISL_206009	A/swine/North Carolina/A01796310/2015		Import from public-domain	Lin,K.; Huang,H.; Zhang,J.
EPI687652	HA	United States	2015-Nov-09	EPI_ISL_206014	A/swine/Iowa/A01797314/2015		Import from public-domain	Lin,K.; Huang,H.; Zhang,J.
EPI687658	HA	United States	2015-Nov-05	EPI_ISL_206016	A/swine/Illinois/A01795970/2015		Import from public-domain	Lin,K.; Huang,H.; Zhang,J.
EPI687661	HA	United States	2015-Nov-11	EPI_ISL_206017	A/swine/Illinois/A01797392/2015		Import from public-domain	Lin,K.; Huang,H.; Zhang,J.
EPI687670	HA	United States	2015-Nov-17	EPI_ISL_206020	A/swine/Illinois/A01749362/2015		Import from public-domain
EPI687673	HA	United States	2015-Nov-17	EPI_ISL_206021	A/swine/Illinois/A01749356/2015		Import from public-domain
EPI687676	HA	United States	2015-Nov-17	EPI_ISL_206022	A/swine/Illinois/A01749354/2015		Import from public-domain
EPI687679	HA	United States	2015-Nov-23	EPI_ISL_206023	A/swine/Illinois/A01749386/2015		Import from public-domain
EPI687682	HA	United States	2015-Nov-13	EPI_ISL_206024	A/swine/Illinois/A01749292/2015		Import from public-domain
EPI689459	HA	United States	2015-Oct-28	EPI_ISL_206303	A/swine/South Dakota/A01747107/2015		Import from public-domain
EPI693721	HA	Canada	2012-Mar-16	EPI_ISL_207034	A/swine/Manitoba/D0170/2012		Import from public-domain	Das,S.R.; Halpin,R.A.; Lin,X.; Akopov,A.; Fedorova,N.; Puri,V.; Stockwell,T.; Amedeo,P.; Katzel,D.; Schobel,S.; Shrivastava,S.; Culhane,M.; Patnayak,D.; Redies,L.; Nelson,M.; Bao,Y.; Sanders,R.; Zhdanov,S.; Kiryutin,B.; Lipman,D.J.; Tatusova,T.; Detmer,S.
EPI693754	HA	Canada	2012-May-03	EPI_ISL_207039	A/swine/Manitoba/D0171/2012		Import from public-domain	Das,S.R.; Halpin,R.A.; Lin,X.; Akopov,A.; Fedorova,N.; Puri,V.; Stockwell,T.; Amedeo,P.; Katzel,D.; Schobel,S.; Shrivastava,S.; Culhane,M.; Patnayak,D.; Redies,L.; Nelson,M.; Bao,Y.; Sanders,R.; Zhdanov,S.; Kiryutin,B.; Lipman,D.J.; Tatusova,T.; Detmer,S.
EPI693803	HA	Canada	2012-Sep-20	EPI_ISL_207044	A/swine/Manitoba/D0173/2012		Import from public-domain	Das,S.R.; Halpin,R.A.; Lin,X.; Akopov,A.; Fedorova,N.; Puri,V.; Stockwell,T.; Amedeo,P.; Katzel,D.; Schobel,S.; Shrivastava,S.; Culhane,M.; Patnayak,D.; Redies,L.; Nelson,M.; Bao,Y.; Sanders,R.; Zhdanov,S.; Kiryutin,B.; Lipman,D.J.; Tatusova,T.; Detmer,S.
EPI693805	HA	Canada	2012-Sep-26	EPI_ISL_207046	A/swine/Manitoba/D0364/2012		Import from public-domain	Das,S.R.; Halpin,R.A.; Lin,X.; Akopov,A.; Fedorova,N.; Puri,V.; Stockwell,T.; Amedeo,P.; Katzel,D.; Schobel,S.; Shrivastava,S.; Culhane,M.; Patnayak,D.; Redies,L.; Nelson,M.; Bao,Y.; Sanders,R.; Zhdanov,S.; Kiryutin,B.; Lipman,D.J.; Tatusova,T.; Detmer,S.
EPI693871	HA	Canada	2012-Oct-25	EPI_ISL_207054	A/swine/Manitoba/D0365/2012		Import from public-domain	Das,S.R.; Halpin,R.A.; Lin,X.; Akopov,A.; Fedorova,N.; Puri,V.; Stockwell,T.; Amedeo,P.; Katzel,D.; Schobel,S.; Shrivastava,S.; Culhane,M.; Patnayak,D.; Redies,L.; Nelson,M.; Bao,Y.; Sanders,R.; Zhdanov,S.; Kiryutin,B.; Lipman,D.J.; Tatusova,T.; Detmer,S.
EPI693872	HA	Canada	2012-Oct-25	EPI_ISL_207055	A/swine/Manitoba/D0104/2012		Import from public-domain	Das,S.R.; Halpin,R.A.; Lin,X.; Akopov,A.; Fedorova,N.; Puri,V.; Stockwell,T.; Amedeo,P.; Katzel,D.; Schobel,S.; Shrivastava,S.; Culhane,M.; Patnayak,D.; Redies,L.; Nelson,M.; Bao,Y.; Sanders,R.; Zhdanov,S.; Kiryutin,B.; Lipman,D.J.; Tatusova,T.; Detmer,S.
EPI694120	HA	Canada	2013-May-02	EPI_ISL_207082	A/swine/Manitoba/D0226/2013		Import from public-domain	Das,S.R.; Halpin,R.A.; Lin,X.; Akopov,A.; Fedorova,N.; Puri,V.; Stockwell,T.; Amedeo,P.; Katzel,D.; Schobel,S.; Shrivastava,S.; Culhane,M.; Patnayak,D.; Redies,L.; Nelson,M.; Bao,Y.; Sanders,R.; Zhdanov,S.; Kiryutin,B.; Lipman,D.J.; Tatusova,T.; Detmer,S.
EPI694306	HA	Canada	2013-Aug-22	EPI_ISL_207108	A/swine/Manitoba/D0265/2013		Import from public-domain	Das,S.R.; Halpin,R.A.; Lin,X.; Akopov,A.; Fedorova,N.; Puri,V.; Stockwell,T.; Amedeo,P.; Katzel,D.; Schobel,S.; Shrivastava,S.; Culhane,M.; Patnayak,D.; Redies,L.; Nelson,M.; Bao,Y.; Sanders,R.; Zhdanov,S.; Kiryutin,B.; Lipman,D.J.; Tatusova,T.; Detmer,S.
EPI694319	HA	Canada	2013-Aug-28	EPI_ISL_207110	A/swine/Manitoba/D0267/2013		Import from public-domain	Das,S.R.; Halpin,R.A.; Lin,X.; Akopov,A.; Fedorova,N.; Puri,V.; Stockwell,T.; Amedeo,P.; Katzel,D.; Schobel,S.; Shrivastava,S.; Culhane,M.; Patnayak,D.; Redies,L.; Nelson,M.; Bao,Y.; Sanders,R.; Zhdanov,S.; Kiryutin,B.; Lipman,D.J.; Tatusova,T.; Detmer,S.
EPI694326	HA	Canada	2013-Sep-11	EPI_ISL_207111	A/swine/Manitoba/D0268/2013		Import from public-domain	Das,S.R.; Halpin,R.A.; Lin,X.; Akopov,A.; Fedorova,N.; Puri,V.; Stockwell,T.; Amedeo,P.; Katzel,D.; Schobel,S.; Shrivastava,S.; Culhane,M.; Patnayak,D.; Redies,L.; Nelson,M.; Bao,Y.; Sanders,R.; Zhdanov,S.; Kiryutin,B.; Lipman,D.J.; Tatusova,T.; Detmer,S.
EPI694375	HA	Canada	2013-Sep-26	EPI_ISL_207117	A/swine/Manitoba/D0272/2013		Import from public-domain	Das,S.R.; Halpin,R.A.; Lin,X.; Akopov,A.; Fedorova,N.; Puri,V.; Stockwell,T.; Amedeo,P.; Katzel,D.; Schobel,S.; Shrivastava,S.; Culhane,M.; Patnayak,D.; Redies,L.; Nelson,M.; Bao,Y.; Sanders,R.; Zhdanov,S.; Kiryutin,B.; Lipman,D.J.; Tatusova,T.; Detmer,S.
EPI694382	HA	Canada	2013-Sep-26	EPI_ISL_207118	A/swine/Manitoba/D0273/2013		Import from public-domain	Das,S.R.; Halpin,R.A.; Lin,X.; Akopov,A.; Fedorova,N.; Puri,V.; Stockwell,T.; Amedeo,P.; Katzel,D.; Schobel,S.; Shrivastava,S.; Culhane,M.; Patnayak,D.; Redies,L.; Nelson,M.; Bao,Y.; Sanders,R.; Zhdanov,S.; Kiryutin,B.; Lipman,D.J.; Tatusova,T.; Detmer,S.
EPI694441	HA	Canada	2013-Oct-10	EPI_ISL_207137	A/swine/Manitoba/D0275/2013		Import from public-domain	Das,S.R.; Halpin,R.A.; Lin,X.; Akopov,A.; Fedorova,N.; Puri,V.; Stockwell,T.; Amedeo,P.; Katzel,D.; Schobel,S.; Shrivastava,S.; Culhane,M.; Patnayak,D.; Redies,L.; Nelson,M.; Bao,Y.; Sanders,R.; Zhdanov,S.; Kiryutin,B.; Lipman,D.J.; Tatusova,T.; Detmer,S.
EPI694454	HA	Canada	2013-Oct-10	EPI_ISL_207138	A/swine/Manitoba/D0276/2013		Import from public-domain	Das,S.R.; Halpin,R.A.; Lin,X.; Akopov,A.; Fedorova,N.; Puri,V.; Stockwell,T.; Amedeo,P.; Katzel,D.; Schobel,S.; Shrivastava,S.; Culhane,M.; Patnayak,D.; Redies,L.; Nelson,M.; Bao,Y.; Sanders,R.; Zhdanov,S.; Kiryutin,B.; Lipman,D.J.; Tatusova,T.; Detmer,S.
EPI694461	HA	Canada	2013-Oct-10	EPI_ISL_207139	A/swine/Manitoba/D0277/2013		Import from public-domain	Das,S.R.; Halpin,R.A.; Lin,X.; Akopov,A.; Fedorova,N.; Puri,V.; Stockwell,T.; Amedeo,P.; Katzel,D.; Schobel,S.; Shrivastava,S.; Culhane,M.; Patnayak,D.; Redies,L.; Nelson,M.; Bao,Y.; Sanders,R.; Zhdanov,S.; Kiryutin,B.; Lipman,D.J.; Tatusova,T.; Detmer,S.
EPI694475	HA	Canada	2013-Oct-10	EPI_ISL_207141	A/swine/Manitoba/D0279/2013		Import from public-domain	Das,S.R.; Halpin,R.A.; Lin,X.; Akopov,A.; Fedorova,N.; Puri,V.; Stockwell,T.; Amedeo,P.; Katzel,D.; Schobel,S.; Shrivastava,S.; Culhane,M.; Patnayak,D.; Redies,L.; Nelson,M.; Bao,Y.; Sanders,R.; Zhdanov,S.; Kiryutin,B.; Lipman,D.J.; Tatusova,T.; Detmer,S.
EPI694503	HA	Canada	2013-Oct-24	EPI_ISL_207144	A/swine/Manitoba/D0282/2013		Import from public-domain	Das,S.R.; Halpin,R.A.; Lin,X.; Akopov,A.; Fedorova,N.; Puri,V.; Stockwell,T.; Amedeo,P.; Katzel,D.; Schobel,S.; Shrivastava,S.; Culhane,M.; Patnayak,D.; Redies,L.; Nelson,M.; Bao,Y.; Sanders,R.; Zhdanov,S.; Kiryutin,B.; Lipman,D.J.; Tatusova,T.; Detmer,S.
EPI694517	HA	Canada	2013-Oct-24	EPI_ISL_207146	A/swine/Manitoba/D0284/2013		Import from public-domain	Das,S.R.; Halpin,R.A.; Lin,X.; Akopov,A.; Fedorova,N.; Puri,V.; Stockwell,T.; Amedeo,P.; Katzel,D.; Schobel,S.; Shrivastava,S.; Culhane,M.; Patnayak,D.; Redies,L.; Nelson,M.; Bao,Y.; Sanders,R.; Zhdanov,S.; Kiryutin,B.; Lipman,D.J.; Tatusova,T.; Detmer,S.
EPI694524	HA	Canada	2013-Oct-24	EPI_ISL_207147	A/swine/Manitoba/D0285/2013		Import from public-domain	Das,S.R.; Halpin,R.A.; Lin,X.; Akopov,A.; Fedorova,N.; Puri,V.; Stockwell,T.; Amedeo,P.; Katzel,D.; Schobel,S.; Shrivastava,S.; Culhane,M.; Patnayak,D.; Redies,L.; Nelson,M.; Bao,Y.; Sanders,R.; Zhdanov,S.; Kiryutin,B.; Lipman,D.J.; Tatusova,T.; Detmer,S.
EPI694531	HA	Canada	2013-Oct-24	EPI_ISL_207148	A/swine/Manitoba/D0286/2013		Import from public-domain	Das,S.R.; Halpin,R.A.; Lin,X.; Akopov,A.; Fedorova,N.; Puri,V.; Stockwell,T.; Amedeo,P.; Katzel,D.; Schobel,S.; Shrivastava,S.; Culhane,M.; Patnayak,D.; Redies,L.; Nelson,M.; Bao,Y.; Sanders,R.; Zhdanov,S.; Kiryutin,B.; Lipman,D.J.; Tatusova,T.; Detmer,S.
EPI694547	HA	Canada	2013-Nov-07	EPI_ISL_207151	A/swine/Manitoba/D0289/2013		Import from public-domain	Das,S.R.; Halpin,R.A.; Lin,X.; Akopov,A.; Fedorova,N.; Puri,V.; Stockwell,T.; Amedeo,P.; Katzel,D.; Schobel,S.; Shrivastava,S.; Culhane,M.; Patnayak,D.; Redies,L.; Nelson,M.; Bao,Y.; Sanders,R.; Zhdanov,S.; Kiryutin,B.; Lipman,D.J.; Tatusova,T.; Detmer,S.
EPI694566	HA	Canada	2013-Nov-20	EPI_ISL_207152	A/swine/Manitoba/D0290/2013		Import from public-domain	Das,S.R.; Halpin,R.A.; Lin,X.; Akopov,A.; Fedorova,N.; Puri,V.; Stockwell,T.; Amedeo,P.; Katzel,D.; Schobel,S.; Shrivastava,S.; Culhane,M.; Patnayak,D.; Redies,L.; Nelson,M.; Bao,Y.; Sanders,R.; Zhdanov,S.; Kiryutin,B.; Lipman,D.J.; Tatusova,T.; Detmer,S.
EPI694587	HA	Canada	2013-Nov-20	EPI_ISL_207155	A/swine/Manitoba/D0293/2013		Import from public-domain	Das,S.R.; Halpin,R.A.; Lin,X.; Akopov,A.; Fedorova,N.; Puri,V.; Stockwell,T.; Amedeo,P.; Katzel,D.; Schobel,S.; Shrivastava,S.; Culhane,M.; Patnayak,D.; Redies,L.; Nelson,M.; Bao,Y.; Sanders,R.; Zhdanov,S.; Kiryutin,B.; Lipman,D.J.; Tatusova,T.; Detmer,S.
EPI694594	HA	Canada	2013-Nov-20	EPI_ISL_207156	A/swine/Manitoba/D0294/2013		Import from public-domain	Das,S.R.; Halpin,R.A.; Lin,X.; Akopov,A.; Fedorova,N.; Puri,V.; Stockwell,T.; Amedeo,P.; Katzel,D.; Schobel,S.; Shrivastava,S.; Culhane,M.; Patnayak,D.; Redies,L.; Nelson,M.; Bao,Y.; Sanders,R.; Zhdanov,S.; Kiryutin,B.; Lipman,D.J.; Tatusova,T.; Detmer,S.
EPI694596	HA	Canada	2013-Nov-20	EPI_ISL_207157	A/swine/Manitoba/D0295/2013		Import from public-domain	Das,S.R.; Halpin,R.A.; Lin,X.; Akopov,A.; Fedorova,N.; Puri,V.; Stockwell,T.; Amedeo,P.; Katzel,D.; Schobel,S.; Shrivastava,S.; Culhane,M.; Patnayak,D.; Redies,L.; Nelson,M.; Bao,Y.; Sanders,R.; Zhdanov,S.; Kiryutin,B.; Lipman,D.J.; Tatusova,T.; Detmer,S.
EPI694621	HA	Canada	2013-Dec-05	EPI_ISL_207159	A/swine/Manitoba/D0296/2013		Import from public-domain	Das,S.R.; Halpin,R.A.; Lin,X.; Akopov,A.; Fedorova,N.; Puri,V.; Stockwell,T.; Amedeo,P.; Katzel,D.; Schobel,S.; Shrivastava,S.; Culhane,M.; Patnayak,D.; Redies,L.; Nelson,M.; Bao,Y.; Sanders,R.; Zhdanov,S.; Kiryutin,B.; Lipman,D.J.; Tatusova,T.; Detmer,S.
EPI694628	HA	Canada	2013-Dec-05	EPI_ISL_207160	A/swine/Manitoba/D0297/2013		Import from public-domain	Das,S.R.; Halpin,R.A.; Lin,X.; Akopov,A.; Fedorova,N.; Puri,V.; Stockwell,T.; Amedeo,P.; Katzel,D.; Schobel,S.; Shrivastava,S.; Culhane,M.; Patnayak,D.; Redies,L.; Nelson,M.; Bao,Y.; Sanders,R.; Zhdanov,S.; Kiryutin,B.; Lipman,D.J.; Tatusova,T.; Detmer,S.
EPI694635	HA	Canada	2013-Dec-05	EPI_ISL_207161	A/swine/Manitoba/D0298/2013		Import from public-domain	Das,S.R.; Halpin,R.A.; Lin,X.; Akopov,A.; Fedorova,N.; Puri,V.; Stockwell,T.; Amedeo,P.; Katzel,D.; Schobel,S.; Shrivastava,S.; Culhane,M.; Patnayak,D.; Redies,L.; Nelson,M.; Bao,Y.; Sanders,R.; Zhdanov,S.; Kiryutin,B.; Lipman,D.J.; Tatusova,T.; Detmer,S.
EPI694666	HA	Canada	2013-Dec-05	EPI_ISL_207167	A/swine/Manitoba/D0301/2013		Import from public-domain	Das,S.R.; Halpin,R.A.; Lin,X.; Akopov,A.; Fedorova,N.; Puri,V.; Stockwell,T.; Amedeo,P.; Katzel,D.; Schobel,S.; Shrivastava,S.; Culhane,M.; Patnayak,D.; Redies,L.; Nelson,M.; Bao,Y.; Sanders,R.; Zhdanov,S.; Kiryutin,B.; Lipman,D.J.; Tatusova,T.; Detmer,S.
EPI694673	HA	Canada	2013-Dec-05	EPI_ISL_207168	A/swine/Manitoba/D0302/2013		Import from public-domain	Das,S.R.; Halpin,R.A.; Lin,X.; Akopov,A.; Fedorova,N.; Puri,V.; Stockwell,T.; Amedeo,P.; Katzel,D.; Schobel,S.; Shrivastava,S.; Culhane,M.; Patnayak,D.; Redies,L.; Nelson,M.; Bao,Y.; Sanders,R.; Zhdanov,S.; Kiryutin,B.; Lipman,D.J.; Tatusova,T.; Detmer,S.
EPI694701	HA	Canada	2014-Jan-07	EPI_ISL_207172	A/swine/Manitoba/D0303/2014		Import from public-domain	Das,S.R.; Halpin,R.A.; Lin,X.; Akopov,A.; Fedorova,N.; Puri,V.; Stockwell,T.; Amedeo,P.; Katzel,D.; Schobel,S.; Shrivastava,S.; Culhane,M.; Patnayak,D.; Redies,L.; Nelson,M.; Bao,Y.; Sanders,R.; Zhdanov,S.; Kiryutin,B.; Lipman,D.J.; Tatusova,T.; Detmer,S.
EPI694729	HA	Canada	2014-Feb-05	EPI_ISL_207175	A/swine/Manitoba/D0316/2014		Import from public-domain	Das,S.R.; Halpin,R.A.; Lin,X.; Akopov,A.; Fedorova,N.; Puri,V.; Stockwell,T.; Amedeo,P.; Katzel,D.; Schobel,S.; Shrivastava,S.; Culhane,M.; Patnayak,D.; Redies,L.; Nelson,M.; Bao,Y.; Sanders,R.; Zhdanov,S.; Kiryutin,B.; Lipman,D.J.; Tatusova,T.; Detmer,S.
EPI694706	HA	Canada	2014-Feb-05	EPI_ISL_207176	A/swine/Manitoba/D0317/2014		Import from public-domain	Das,S.R.; Halpin,R.A.; Lin,X.; Akopov,A.; Fedorova,N.; Puri,V.; Stockwell,T.; Amedeo,P.; Katzel,D.; Schobel,S.; Shrivastava,S.; Culhane,M.; Patnayak,D.; Redies,L.; Nelson,M.; Bao,Y.; Sanders,R.; Zhdanov,S.; Kiryutin,B.; Lipman,D.J.; Tatusova,T.; Detmer,S.
EPI694743	HA	Canada	2014-Feb-05	EPI_ISL_207177	A/swine/Manitoba/D0319/2014		Import from public-domain	Das,S.R.; Halpin,R.A.; Lin,X.; Akopov,A.; Fedorova,N.; Puri,V.; Stockwell,T.; Amedeo,P.; Katzel,D.; Schobel,S.; Shrivastava,S.; Culhane,M.; Patnayak,D.; Redies,L.; Nelson,M.; Bao,Y.; Sanders,R.; Zhdanov,S.; Kiryutin,B.; Lipman,D.J.; Tatusova,T.; Detmer,S.
EPI694850	HA	Italy	2013-Dec-27	EPI_ISL_207226	A/swine/Italy/11546-62/2013	Istituto Zooprofilattico Sperimentale Delle Venezie	Istituto Zooprofilattico Sperimentale Delle Venezie	Beato, M.S.; Fusaro, A. ; Milani, A.; Tassoni, L.; Mion, M.; Bonfanti, L.; Monne, I.
EPI694890	HA	Italy	2014-Jan-29	EPI_ISL_207231	A/swine/Italy/50206-28/2014	Istituto Zooprofilattico Sperimentale Delle Venezie	Istituto Zooprofilattico Sperimentale Delle Venezie	Beato, M.S.; Fusaro, A. ; Milani, A.; Tassoni, L.; Mion, M.; Bonfanti, L.; Monne, I.
EPI694898	HA	Italy	2013-Nov-18	EPI_ISL_207232	A/swine/Italy/9529-1/2013	Istituto Zooprofilattico Sperimentale Delle Venezie	Istituto Zooprofilattico Sperimentale Delle Venezie	Beato, M.S.; Fusaro, A. ; Milani, A.; Tassoni, L.; Mion, M.; Bonfanti, L.; Monne, I.
EPI694906	HA	Italy	2013-Nov-18	EPI_ISL_207233	A/swine/Italy/9529-70/2013	Istituto Zooprofilattico Sperimentale Delle Venezie	Istituto Zooprofilattico Sperimentale Delle Venezie	Beato, M.S.; Fusaro, A. ; Milani, A.; Tassoni, L.; Mion, M.; Bonfanti, L.; Monne, I.
EPI697628	HA	Canada	2014-Mar-05	EPI_ISL_207873	A/swine/Manitoba/D0322/2014		Import from public-domain	Das,S.R.; Halpin,R.A.; Lin,X.; Akopov,A.; Fedorova,N.; Puri,V.; Stockwell,T.; Amedeo,P.; Katzel,D.; Schobel,S.; Shrivastava,S.; Culhane,M.; Patnayak,D.; Redies,L.; Nelson,M.; Bao,Y.; Sanders,R.; Zhdanov,S.; Kiryutin,B.; Lipman,D.J.; Tatusova,T.; Detmer,S.
EPI697635	HA	Canada	2014-Mar-19	EPI_ISL_207874	A/swine/Manitoba/D0324/2014		Import from public-domain	Das,S.R.; Halpin,R.A.; Lin,X.; Akopov,A.; Fedorova,N.; Puri,V.; Stockwell,T.; Amedeo,P.; Katzel,D.; Schobel,S.; Shrivastava,S.; Culhane,M.; Patnayak,D.; Redies,L.; Nelson,M.; Bao,Y.; Sanders,R.; Zhdanov,S.; Kiryutin,B.; Lipman,D.J.; Tatusova,T.; Detmer,S.
EPI697620	HA	Canada	2014-Apr-15	EPI_ISL_207877	A/swine/Manitoba/D0328/2014		Import from public-domain	Das,S.R.; Halpin,R.A.; Lin,X.; Akopov,A.; Fedorova,N.; Puri,V.; Stockwell,T.; Amedeo,P.; Katzel,D.; Schobel,S.; Shrivastava,S.; Culhane,M.; Patnayak,D.; Redies,L.; Nelson,M.; Bao,Y.; Sanders,R.; Zhdanov,S.; Kiryutin,B.; Lipman,D.J.; Tatusova,T.; Detmer,S.
EPI697664	HA	Canada	2014-Jun-04	EPI_ISL_207879	A/swine/Manitoba/D0336/2014		Import from public-domain	Das,S.R.; Halpin,R.A.; Lin,X.; Akopov,A.; Fedorova,N.; Puri,V.; Stockwell,T.; Amedeo,P.; Katzel,D.; Schobel,S.; Shrivastava,S.; Culhane,M.; Patnayak,D.; Redies,L.; Nelson,M.; Bao,Y.; Sanders,R.; Zhdanov,S.; Kiryutin,B.; Lipman,D.J.; Tatusova,T.; Detmer,S.
EPI697665	HA	Canada	2014-Jun-04	EPI_ISL_207880	A/swine/Manitoba/D0337/2014		Import from public-domain	Das,S.R.; Halpin,R.A.; Lin,X.; Akopov,A.; Fedorova,N.; Puri,V.; Stockwell,T.; Amedeo,P.; Katzel,D.; Schobel,S.; Shrivastava,S.; Culhane,M.; Patnayak,D.; Redies,L.; Nelson,M.; Bao,Y.; Sanders,R.; Zhdanov,S.; Kiryutin,B.; Lipman,D.J.; Tatusova,T.; Detmer,S.
EPI697757	HA	Canada	2014-Jun-04	EPI_ISL_207918	A/swine/Manitoba/D0338/2014		Import from public-domain	Das,S.R.; Halpin,R.A.; Lin,X.; Akopov,A.; Fedorova,N.; Puri,V.; Stockwell,T.; Amedeo,P.; Katzel,D.; Schobel,S.; Shrivastava,S.; Culhane,M.; Patnayak,D.; Redies,L.; Nelson,M.; Bao,Y.; Sanders,R.; Zhdanov,S.; Kiryutin,B.; Lipman,D.J.; Tatusova,T.; Detmer,S.
EPI697759	HA	Canada	2014-Jun-04	EPI_ISL_207919	A/swine/Manitoba/D0339/2014		Import from public-domain	Das,S.R.; Halpin,R.A.; Lin,X.; Akopov,A.; Fedorova,N.; Puri,V.; Stockwell,T.; Amedeo,P.; Katzel,D.; Schobel,S.; Shrivastava,S.; Culhane,M.; Patnayak,D.; Redies,L.; Nelson,M.; Bao,Y.; Sanders,R.; Zhdanov,S.; Kiryutin,B.; Lipman,D.J.; Tatusova,T.; Detmer,S.
EPI697782	HA	Canada	2014-Jun-04	EPI_ISL_207921	A/swine/Manitoba/D0341/2014		Import from public-domain	Das,S.R.; Halpin,R.A.; Lin,X.; Akopov,A.; Fedorova,N.; Puri,V.; Stockwell,T.; Amedeo,P.; Katzel,D.; Schobel,S.; Shrivastava,S.; Culhane,M.; Patnayak,D.; Redies,L.; Nelson,M.; Bao,Y.; Sanders,R.; Zhdanov,S.; Kiryutin,B.; Lipman,D.J.; Tatusova,T.; Detmer,S.
EPI698059	HA	Canada	2014-Jun-18	EPI_ISL_207956	A/swine/Manitoba/D0342/2014		Import from public-domain	Das,S.R.; Halpin,R.A.; Lin,X.; Akopov,A.; Fedorova,N.; Puri,V.; Stockwell,T.; Amedeo,P.; Katzel,D.; Schobel,S.; Shrivastava,S.; Culhane,M.; Patnayak,D.; Redies,L.; Nelson,M.; Bao,Y.; Sanders,R.; Zhdanov,S.; Kiryutin,B.; Lipman,D.J.; Tatusova,T.; Detmer,S.
EPI698061	HA	Canada	2014-Aug-06	EPI_ISL_207958	A/swine/Manitoba/D0345/2014		Import from public-domain	Das,S.R.; Halpin,R.A.; Lin,X.; Akopov,A.; Fedorova,N.; Puri,V.; Stockwell,T.; Amedeo,P.; Katzel,D.; Schobel,S.; Shrivastava,S.; Culhane,M.; Patnayak,D.; Redies,L.; Nelson,M.; Bao,Y.; Sanders,R.; Zhdanov,S.; Kiryutin,B.; Lipman,D.J.; Tatusova,T.; Detmer,S.
EPI698085	HA	Canada	2014-Aug-06	EPI_ISL_207959	A/swine/Manitoba/D0347/2014		Import from public-domain	Das,S.R.; Halpin,R.A.; Lin,X.; Akopov,A.; Fedorova,N.; Puri,V.; Stockwell,T.; Amedeo,P.; Katzel,D.; Schobel,S.; Shrivastava,S.; Culhane,M.; Patnayak,D.; Redies,L.; Nelson,M.; Bao,Y.; Sanders,R.; Zhdanov,S.; Kiryutin,B.; Lipman,D.J.; Tatusova,T.; Detmer,S.
EPI698092	HA	Canada	2014-Aug-06	EPI_ISL_207960	A/swine/Manitoba/D0348/2014		Import from public-domain	Das,S.R.; Halpin,R.A.; Lin,X.; Akopov,A.; Fedorova,N.; Puri,V.; Stockwell,T.; Amedeo,P.; Katzel,D.; Schobel,S.; Shrivastava,S.; Culhane,M.; Patnayak,D.; Redies,L.; Nelson,M.; Bao,Y.; Sanders,R.; Zhdanov,S.; Kiryutin,B.; Lipman,D.J.; Tatusova,T.; Detmer,S.
EPI698101	HA	Canada	2014-Sep-10	EPI_ISL_207963	A/swine/Manitoba/D0351/2014		Import from public-domain	Das,S.R.; Halpin,R.A.; Lin,X.; Akopov,A.; Fedorova,N.; Puri,V.; Stockwell,T.; Amedeo,P.; Katzel,D.; Schobel,S.; Shrivastava,S.; Culhane,M.; Patnayak,D.; Redies,L.; Nelson,M.; Bao,Y.; Sanders,R.; Zhdanov,S.; Kiryutin,B.; Lipman,D.J.; Tatusova,T.; Detmer,S.
EPI698148	HA	Canada	2014-Oct-29	EPI_ISL_207968	A/swine/Alberta/SD0042/2014		Import from public-domain	Das,S.R.; Halpin,R.A.; Lin,X.; Akopov,A.; Fedorova,N.; Puri,V.; Stockwell,T.; Amedeo,P.; Katzel,D.; Schobel,S.; Shrivastava,S.; Culhane,M.; Patnayak,D.; Redies,L.; Nelson,M.; Bao,Y.; Sanders,R.; Zhdanov,S.; Kiryutin,B.; Lipman,D.J.; Tatusova,T.; Detmer,S.
EPI698175	HA	Canada	2014-Dec-02	EPI_ISL_207970	A/swine/Manitoba/D0357/2014		Import from public-domain	Das,S.R.; Halpin,R.A.; Lin,X.; Akopov,A.; Fedorova,N.; Puri,V.; Stockwell,T.; Amedeo,P.; Katzel,D.; Schobel,S.; Shrivastava,S.; Culhane,M.; Patnayak,D.; Redies,L.; Nelson,M.; Bao,Y.; Sanders,R.; Zhdanov,S.; Kiryutin,B.; Lipman,D.J.; Tatusova,T.; Detmer,S.
EPI698151	HA	Canada	2014-Dec-03	EPI_ISL_207971	A/swine/Manitoba/D0358/2014		Import from public-domain	Das,S.R.; Halpin,R.A.; Lin,X.; Akopov,A.; Fedorova,N.; Puri,V.; Stockwell,T.; Amedeo,P.; Katzel,D.; Schobel,S.; Shrivastava,S.; Culhane,M.; Patnayak,D.; Redies,L.; Nelson,M.; Bao,Y.; Sanders,R.; Zhdanov,S.; Kiryutin,B.; Lipman,D.J.; Tatusova,T.; Detmer,S.
EPI698203	HA	Canada	2014-Dec-10	EPI_ISL_207974	A/swine/Manitoba/D0359/2014		Import from public-domain	Das,S.R.; Halpin,R.A.; Lin,X.; Akopov,A.; Fedorova,N.; Puri,V.; Stockwell,T.; Amedeo,P.; Katzel,D.; Schobel,S.; Shrivastava,S.; Culhane,M.; Patnayak,D.; Redies,L.; Nelson,M.; Bao,Y.; Sanders,R.; Zhdanov,S.; Kiryutin,B.; Lipman,D.J.; Tatusova,T.; Detmer,S.
EPI698223	HA	Canada	2014-Dec-10	EPI_ISL_207976	A/swine/Manitoba/D0362/2014		Import from public-domain	Das,S.R.; Halpin,R.A.; Lin,X.; Akopov,A.; Fedorova,N.; Puri,V.; Stockwell,T.; Amedeo,P.; Katzel,D.; Schobel,S.; Shrivastava,S.; Culhane,M.; Patnayak,D.; Redies,L.; Nelson,M.; Bao,Y.; Sanders,R.; Zhdanov,S.; Kiryutin,B.; Lipman,D.J.; Tatusova,T.; Detmer,S.
EPI698292	HA	Canada	2015-Jan-13	EPI_ISL_207985	A/swine/Manitoba/D0369/2015		Import from public-domain	Das,S.R.; Halpin,R.A.; Lin,X.; Akopov,A.; Fedorova,N.; Puri,V.; Stockwell,T.; Amedeo,P.; Katzel,D.; Schobel,S.; Shrivastava,S.; Culhane,M.; Patnayak,D.; Redies,L.; Nelson,M.; Bao,Y.; Sanders,R.; Zhdanov,S.; Kiryutin,B.; Lipman,D.J.; Tatusova,T.; Detmer,S.
EPI698312	HA	Canada	2015-Jan-13	EPI_ISL_207987	A/swine/Manitoba/D0372/2015		Import from public-domain	Das,S.R.; Halpin,R.A.; Lin,X.; Akopov,A.; Fedorova,N.; Puri,V.; Stockwell,T.; Amedeo,P.; Katzel,D.; Schobel,S.; Shrivastava,S.; Culhane,M.; Patnayak,D.; Redies,L.; Nelson,M.; Bao,Y.; Sanders,R.; Zhdanov,S.; Kiryutin,B.; Lipman,D.J.; Tatusova,T.; Detmer,S.
EPI698326	HA	Canada	2015-Feb-12	EPI_ISL_207989	A/swine/Manitoba/D0374/2015		Import from public-domain	Das,S.R.; Halpin,R.A.; Lin,X.; Akopov,A.; Fedorova,N.; Puri,V.; Stockwell,T.; Amedeo,P.; Katzel,D.; Schobel,S.; Shrivastava,S.; Culhane,M.; Patnayak,D.; Redies,L.; Nelson,M.; Bao,Y.; Sanders,R.; Zhdanov,S.; Kiryutin,B.; Lipman,D.J.; Tatusova,T.; Detmer,S.
EPI698340	HA	Canada	2015-Apr-14	EPI_ISL_207991	A/swine/Manitoba/D0377/2015		Import from public-domain	Das,S.R.; Halpin,R.A.; Lin,X.; Akopov,A.; Fedorova,N.; Puri,V.; Stockwell,T.; Amedeo,P.; Katzel,D.; Schobel,S.; Shrivastava,S.; Culhane,M.; Patnayak,D.; Redies,L.; Nelson,M.; Bao,Y.; Sanders,R.; Zhdanov,S.; Kiryutin,B.; Lipman,D.J.; Tatusova,T.; Detmer,S.
EPI698908	HA	Canada	2015-Apr-14	EPI_ISL_208063	A/swine/Manitoba/D0378/2015		Import from public-domain	Das,S.R.; Halpin,R.A.; Lin,X.; Akopov,A.; Fedorova,N.; Puri,V.; Stockwell,T.; Amedeo,P.; Katzel,D.; Schobel,S.; Shrivastava,S.; Culhane,M.; Patnayak,D.; Redies,L.; Nelson,M.; Bao,Y.; Sanders,R.; Zhdanov,S.; Kiryutin,B.; Lipman,D.J.; Tatusova,T.; Detmer,S.
EPI698916	HA	Canada	2014-Dec-10	EPI_ISL_208071	A/swine/Manitoba/D0361/2014		Import from public-domain	Das,S.R.; Halpin,R.A.; Lin,X.; Akopov,A.; Fedorova,N.; Puri,V.; Stockwell,T.; Amedeo,P.; Katzel,D.; Schobel,S.; Shrivastava,S.; Culhane,M.; Patnayak,D.; Redies,L.; Nelson,M.; Bao,Y.; Sanders,R.; Zhdanov,S.; Kiryutin,B.; Lipman,D.J.; Tatusova,T.; Detmer,S.
EPI703746	HA	United States	2015-Nov-17	EPI_ISL_208900	A/swine/Pennsyvania/A01798127/2015		Import from public-domain	Lin,K.; Huang,H.; Zhang,J.
EPI703765	HA	United States	2015-Nov-17	EPI_ISL_208915	A/swine/Iowa/A01798119/2015		Import from public-domain	Lin,K.; Huang,H.; Zhang,J.
EPI703774	HA	United States	2015-Nov-17	EPI_ISL_208918	A/swine/Iowa/A01798118/2015		Import from public-domain	Lin,K.; Huang,H.; Zhang,J.
EPI703780	HA	United States	2015-Nov-13	EPI_ISL_208920	A/swine/North Carolina/A01796370/2015		Import from public-domain	Lin,K.; Huang,H.; Zhang,J.
EPI703783	HA	United States	2015-Nov-13	EPI_ISL_208921	A/swine/North Carolina/A01796373/2015		Import from public-domain	Lin,K.; Huang,H.; Zhang,J.
EPI703789	HA	United States	2015-Nov-12	EPI_ISL_208923	A/swine/Iowa/A01796353/2015		Import from public-domain	Lin,K.; Huang,H.; Zhang,J.
EPI703816	HA	United States	2015-Nov-12	EPI_ISL_208936	A/swine/Minnesota/A01941104/2015		Import from public-domain
EPI703820	HA	United States	2015-Dec-04	EPI_ISL_208938	A/swine/South Dakota/A01747624/2015		Import from public-domain
EPI703823	HA	United States	2015-Dec-04	EPI_ISL_208939	A/swine/South Dakota/A01747627/2015		Import from public-domain
EPI703826	HA	United States	2015-Dec-01	EPI_ISL_208940	A/swine/Illinois/A01749468/2015		Import from public-domain
EPI703846	HA	United States	2015-Nov-18	EPI_ISL_208945	A/swine/Illinois/A01797505/2015		Import from public-domain	Lin,K.; Huang,H.; Zhang,J.
EPI703849	HA	United States	2015-Nov-17	EPI_ISL_208946	A/swine/Illinois/A01797468/2015		Import from public-domain	Lin,K.; Huang,H.; Zhang,J.
EPI703872	HA	United States	2015-Nov-23	EPI_ISL_208953	A/swine/Indiana/A01895024/2015		Import from public-domain	Lin,K.; Huang,H.; Zhang,J.
EPI703875	HA	United States	2015-Nov-24	EPI_ISL_208954	A/swine/Iowa/A01896070/2015		Import from public-domain	Lin,K.; Huang,H.; Zhang,J.
EPI703884	HA	United States	2015-Nov-25	EPI_ISL_208957	A/swine/North Carolina/A01797607/2015		Import from public-domain	Lin,K.; Huang,H.; Zhang,J.
EPI703893	HA	United States	2015-Nov-17	EPI_ISL_208960	A/swine/Oklahoma/A01798161/2015		Import from public-domain	Lin,K.; Huang,H.; Zhang,J.
EPI703914	HA	United States	2015-Nov-30	EPI_ISL_208967	A/swine/Illinois/A01896080/2015		Import from public-domain	Lin,K.; Huang,H.; Zhang,J.
EPI703918	HA	United States	2015-Dec-01	EPI_ISL_208969	A/swine/Illinois/A01797679/2015		Import from public-domain	Lin,K.; Huang,H.; Zhang,J.
EPI703924	HA	United States	2015-Dec-02	EPI_ISL_208971	A/swine/Indiana/A01894057/2015		Import from public-domain	Lin,K.; Huang,H.; Zhang,J.
EPI703930	HA	United States	2015-Dec-03	EPI_ISL_208973	A/swine/Illinois/A01896114/2015		Import from public-domain	Lin,K.; Huang,H.; Zhang,J.
EPI703933	HA	United States	2015-Dec-01	EPI_ISL_208974	A/swine/Iowa/A01796529/2015		Import from public-domain	Lin,K.; Huang,H.; Zhang,J.
EPI703942	HA	United States	2015-Dec-03	EPI_ISL_208977	A/swine/North Carolina/A01796731/2015		Import from public-domain	Lin,K.; Huang,H.; Zhang,J.
EPI703957	HA	United States	2015-Dec-04	EPI_ISL_208982	A/swine/North Carolina/A01797732/2015		Import from public-domain	Lin,K.; Huang,H.; Zhang,J.
EPI703966	HA	United States	2015-Dec-02	EPI_ISL_208985	A/swine/Indiana/A01797714/2015		Import from public-domain	Lin,K.; Huang,H.; Zhang,J.
EPI703972	HA	United States	2015-Dec-01	EPI_ISL_208987	A/swine/Illinois/A01896091/2015		Import from public-domain	Lin,K.; Huang,H.; Zhang,J.
EPI704601	HA	United States	2015-Dec-14	EPI_ISL_209149	A/swine/Illinois/A01727702/2015		Import from public-domain	Lin,K.; Huang,H.; Zhang,J.
EPI704604	HA	United States	2015-Dec-17	EPI_ISL_209150	A/swine/Iowa/A01727954/2015		Import from public-domain	Lin,K.; Huang,H.; Zhang,J.
EPI704611	HA	United States	2015-Dec-14	EPI_ISL_209152	A/swine/Indiana/A01727837/2015		Import from public-domain	Lin,K.; Huang,H.; Zhang,J.
EPI704698	HA	United States	2015-Dec-14	EPI_ISL_209197	A/swine/Iowa/A01727813/2015		Import from public-domain	Lin,K.; Huang,H.; Zhang,J.
EPI704704	HA	United States	2015-Dec-17	EPI_ISL_209199	A/swine/Nebraska/A01727959/2015		Import from public-domain	Lin,K.; Huang,H.; Zhang,J.
EPI704707	HA	United States	2015-Dec-14	EPI_ISL_209200	A/swine/Iowa/A01727834/2015		Import from public-domain	Lin,K.; Huang,H.; Zhang,J.
EPI704819	HA	United States	2015-Dec-18	EPI_ISL_209302	A/swine/Illinois/A01749578/2015		Import from public-domain
EPI704956	HA	United States	2015-Dec-10	EPI_ISL_209341	A/swine/Indiana/A01727661/2015		Import from public-domain	Lin,K.; Huang,H.; Zhang,J.
EPI704876	HA	United States	2015-Dec-16	EPI_ISL_209346	A/swine/Kansas/A01941553/2015		Import from public-domain
EPI704880	HA	United States	2015-Nov-24	EPI_ISL_209348	A/swine/Minnesota/A01941416/2015		Import from public-domain
EPI704883	HA	United States	2015-Dec-10	EPI_ISL_209349	A/swine/Iowa/A01941556/2015		Import from public-domain
EPI704917	HA	United States	2015-Dec-09	EPI_ISL_209355	A/swine/Illinois/A01727363/2015		Import from public-domain	Lin,K.; Huang,H.; Zhang,J.
EPI704923	HA	United States	2015-Dec-08	EPI_ISL_209357	A/swine/Illinois/A01796671/2015		Import from public-domain	Lin,K.; Huang,H.; Zhang,J.
EPI704947	HA	United States	2015-Dec-09	EPI_ISL_209365	A/swine/Illinois/A01727266/2015		Import from public-domain	Lin,K.; Huang,H.; Zhang,J.
EPI704968	HA	United States	2015-Nov-17	EPI_ISL_209373	A/swine/Iowa/A01796404/2015		Import from public-domain	Lin,K.; Huang,H.; Zhang,J.
EPI704986	HA	United States	2015-Dec-10	EPI_ISL_209379	A/swine/Illinois/A01727636/2015		Import from public-domain	Lin,K.; Huang,H.; Zhang,J.
EPI709829	HA	United States	2015-Dec-14	EPI_ISL_211799	A/swine/Oklahoma/A01728097/2015		Import from public-domain	Lin,K.; Huang,H.; Zhang,J.
EPI709844	HA	United States	2015-Dec-18	EPI_ISL_211804	A/swine/Pennsylvania/A01728037/2015		Import from public-domain	Lin,K.; Huang,H.; Zhang,J.
EPI709850	HA	United States	2015-Dec-22	EPI_ISL_211806	A/swine/Oklahoma/A01728619/2015		Import from public-domain	Lin,K.; Huang,H.; Zhang,J.
EPI709853	HA	United States	2015-Dec-24	EPI_ISL_211807	A/swine/Ohio/A01728547/2015		Import from public-domain	Lin,K.; Huang,H.; Zhang,J.
EPI709862	HA	United States	2015-Dec-21	EPI_ISL_211810	A/swine/Oklahoma/A01728221/2015		Import from public-domain	Lin,K.; Huang,H.; Zhang,J.
EPI709880	HA	United States	2015-Dec-28	EPI_ISL_211816	A/swine/North Carolina/A01728631/2015		Import from public-domain	Lin,K.; Huang,H.; Zhang,J.
EPI709886	HA	United States	2015-Dec-31	EPI_ISL_211818	A/swine/North Carolina/A01728691/2015		Import from public-domain	Lin,K.; Huang,H.; Zhang,J.
EPI709895	HA	United States	2015-Dec-29	EPI_ISL_211821	A/swine/Indiana/A01728621/2015		Import from public-domain	Lin,K.; Huang,H.; Zhang,J.
EPI709907	HA	United States	2015-Dec-31	EPI_ISL_211825	A/swine/North Carolina/A01728820/2015		Import from public-domain	Lin,K.; Huang,H.; Zhang,J.
EPI709913	HA	United States	2016-Jan-07	EPI_ISL_211827	A/swine/South Dakota/A01675111/2016		Import from public-domain
EPI711676	HA	United States	2015-Dec-22	EPI_ISL_212187	A/swine/Nebraska/A01941636/2015		Import from public-domain
EPI711682	HA	United States	2015-Dec-15	EPI_ISL_212189	A/swine/Minnesota/A01941641/2015		Import from public-domain
EPI711685	HA	United States	2015-Dec-22	EPI_ISL_212190	A/swine/Minnesota/A01941579/2015		Import from public-domain
EPI711688	HA	United States	2015-Dec-21	EPI_ISL_212191	A/swine/South Dakota/A01941705/2015		Import from public-domain
EPI711694	HA	United States	2016-Jan-05	EPI_ISL_212193	A/swine/Nebraska/A01941775/2016		Import from public-domain
EPI711703	HA	United States	2015-Dec-30	EPI_ISL_212196	A/swine/Minnesota/A01941666/2015		Import from public-domain
EPI711706	HA	United States	2015-Dec-28	EPI_ISL_212197	A/swine/Nebraska/A01941830/2015		Import from public-domain
EPI711712	HA	United States	2016-Jan-04	EPI_ISL_212199	A/swine/Nebraska/A01941726/2016		Import from public-domain
EPI711724	HA	United States	2016-Jan-07	EPI_ISL_212203	A/swine/Illinois/A01729323/2016		Import from public-domain	Lin,K.; Huang,H.; Zhang,J.
EPI711727	HA	United States	2016-Jan-07	EPI_ISL_212204	A/swine/Indiana/A01729197/2016		Import from public-domain	Lin,K.; Huang,H.; Zhang,J.
EPI711730	HA	United States	2016-Jan-07	EPI_ISL_212205	A/swine/Nebraska/A01729210/2016		Import from public-domain	Lin,K.; Huang,H.; Zhang,J.
EPI711746	HA	United States	2016-Jan-05	EPI_ISL_212210	A/swine/Illinois/A01729080/2016		Import from public-domain	Lin,K.; Huang,H.; Zhang,J.
EPI711752	HA	United States	2016-Jan-10	EPI_ISL_212212	A/swine/Iowa/A01729399/2016		Import from public-domain	Lin,K.; Huang,H.; Zhang,J.
EPI711758	HA	United States	2016-Jan-11	EPI_ISL_212214	A/swine/Oklahoma/A01729409/2016		Import from public-domain	Lin,K.; Huang,H.; Zhang,J.
EPI718296	HA	United States	2016-Jan-08	EPI_ISL_213788	A/swine/Iowa/A01729478/2016		Import from public-domain	Lin,K.; Huang,H.; Zhang,J.
EPI718308	HA	United States	2016-Jan-12	EPI_ISL_213792	A/swine/Illinois/A01729512/2016		Import from public-domain	Lin,K.; Huang,H.; Zhang,J.
EPI718314	HA	United States	2016-Jan-13	EPI_ISL_213794	A/swine/Oklahoma/A01729483/2016		Import from public-domain	Lin,K.; Huang,H.; Zhang,J.
EPI718317	HA	United States	2016-Jan-18	EPI_ISL_213795	A/swine/Iowa/A01729728/2016		Import from public-domain	Lin,K.; Huang,H.; Zhang,J.
EPI718323	HA	United States	2016-Jan-13	EPI_ISL_213797	A/swine/North Carolina/A01729625/2016		Import from public-domain	Lin,K.; Huang,H.; Zhang,J.
EPI718326	HA	United States	2016-Jan-12	EPI_ISL_213798	A/swine/North Carolina/A01729436/2016		Import from public-domain	Lin,K.; Huang,H.; Zhang,J.
EPI1195338	HA	Germany	2015-Oct-28	EPI_ISL_216574	A/swine/Germany/AR2749/2015		Friedrich-Loeffler-Institut	Harder, Timm C.; Henritzi, Dinah
EPI734316	HA	United Kingdom	2015-Oct-27	EPI_ISL_216575	A/swine/England/AR2759/2015		Friedrich-Loeffler-Institut	Harder, Timm C.; Henritzi, Dinah
EPI734317	HA	Germany	2015-Jan-01	EPI_ISL_216576	A/swine/Germany/AR2829/2015		Friedrich-Loeffler-Institut	Harder, Timm C.; Henritzi, Dinah
EPI737074	HA	China	2014-Feb-01	EPI_ISL_217172	A/swine/Zhejiang/SW64/2014		Import from public-domain	Peng,X.; Wu,H.; Xu,L.; Cheng,L.; Jin,C.; Xie,T.; Lu,X.; Wu,N.
EPI737402	HA	United States	2016-Feb-15	EPI_ISL_217470	A/swine/Illinois/A01731670/2016		Import from public-domain	Lin,K.; Huang,H.; Zhang,J.
EPI737378	HA	United States	2016-Feb-10	EPI_ISL_217471	A/swine/Illinois/A01731417/2016		Import from public-domain	Lin,K.; Huang,H.; Zhang,J.
EPI737399	HA	United States	2016-Feb-11	EPI_ISL_217478	A/swine/Indiana/A01731476/2016		Import from public-domain	Lin,K.; Huang,H.; Zhang,J.
EPI741347	HA	Vietnam	2014-Jul-23	EPI_ISL_218042	A/swine/Dong Nai/07-17-1/2014	National Institute of Animal Health	National Institute of Animal Health	Takemae, N.; Saito, T.
EPI741435	HA	Vietnam	2014-Jul-22	EPI_ISL_218053	A/swine/Tien Giang/08-02-1/2014	National Institute of Animal Health	National Institute of Animal Health	Takemae, N.; Saito, T.
EPI741442	HA	Vietnam	2014-Jul-22	EPI_ISL_218054	A/swine/Tien Giang/08-05-1/2014	National Institute of Animal Health	National Institute of Animal Health	Takemae, N.; Saito, T.
EPI741449	HA	Vietnam	2014-Jul-22	EPI_ISL_218055	A/swine/Tien Giang/08-10-1/2014	National Institute of Animal Health	National Institute of Animal Health	Takemae, N.; Saito, T.
EPI741455	HA	Vietnam	2014-Jul-22	EPI_ISL_218056	A/swine/Tien Giang/08-11-1/2014	National Institute of Animal Health	National Institute of Animal Health	Takemae, N.; Saito, T.
EPI741463	HA	Vietnam	2014-Jul-22	EPI_ISL_218057	A/swine/Tien Giang/08-12-1/2014	National Institute of Animal Health	National Institute of Animal Health	Takemae, N.; Saito, T.
EPI741471	HA	Vietnam	2014-Jul-22	EPI_ISL_218058	A/swine/Tien Giang/08-14-1/2014	National Institute of Animal Health	National Institute of Animal Health	Takemae, N.; Saito, T.
EPI743124	HA	Vietnam	2015-Feb-09	EPI_ISL_218272	A/swine/Ba Ria Vung Tau/02-16-1/2015	National Institute of Animal Health	National Institute of Animal Health	Takemae, N.; Saito, T.
EPI743132	HA	Vietnam	2015-Feb-09	EPI_ISL_218273	A/swine/Ba Ria Vung Tau/02-16-1/2015/pAEpC1	National Institute of Animal Health	National Institute of Animal Health	Takemae, N.; Saito, T.
EPI743140	HA	Vietnam	2015-Feb-09	EPI_ISL_218274	A/swine/Ba Ria Vung Tau/02-17-1/2015	National Institute of Animal Health	National Institute of Animal Health	Takemae, N.; Saito, T.
EPI743148	HA	Vietnam	2015-Feb-09	EPI_ISL_218275	A/swine/Ba Ria Vung Tau/02-17-1/2015/pAEpC1	National Institute of Animal Health	National Institute of Animal Health	Takemae, N.; Saito, T.
EPI743156	HA	Vietnam	2015-Feb-09	EPI_ISL_218276	A/swine/Ba Ria Vung Tau/02-21-1/2015	National Institute of Animal Health	National Institute of Animal Health	Takemae, N.; Saito, T.
EPI743164	HA	Vietnam	2015-Feb-09	EPI_ISL_218277	A/swine/Ba Ria Vung Tau/02-23-1/2015	National Institute of Animal Health	National Institute of Animal Health	Takemae, N.; Saito, T.
EPI743172	HA	Vietnam	2015-Feb-09	EPI_ISL_218278	A/swine/Ba Ria Vung Tau/02-24-1/2015	National Institute of Animal Health	National Institute of Animal Health	Takemae, N.; Saito, T.
EPI743180	HA	Vietnam	2015-Feb-09	EPI_ISL_218279	A/swine/Ba Ria Vung Tau/02-28-1/2015	National Institute of Animal Health	National Institute of Animal Health	Takemae, N.; Saito, T.
EPI743188	HA	Vietnam	2015-Feb-09	EPI_ISL_218280	A/swine/Ba Ria Vung Tau/02-29-1/2015	National Institute of Animal Health	National Institute of Animal Health	Takemae, N.; Saito, T.
EPI743196	HA	Vietnam	2015-Feb-06	EPI_ISL_218281	A/swine/Dong Nai/07-17-1/2015	National Institute of Animal Health	National Institute of Animal Health	Takemae, N.; Saito, T.
EPI743212	HA	Vietnam	2015-Feb-06	EPI_ISL_218283	A/swine/Dong Nai/07-26-1/2015	National Institute of Animal Health	National Institute of Animal Health	Takemae, N.; Saito, T.
EPI743220	HA	Vietnam	2015-Feb-06	EPI_ISL_218284	A/swine/Dong Nai/07-27-1/2015	National Institute of Animal Health	National Institute of Animal Health	Takemae, N.; Saito, T.
EPI743228	HA	Vietnam	2015-Feb-06	EPI_ISL_218285	A/swine/Dong Nai/07-27-1/2015/pAEpC1	National Institute of Animal Health	National Institute of Animal Health	Takemae, N.; Saito, T.
EPI743340	HA	Vietnam	2015-Feb-06	EPI_ISL_218299	A/swine/Dong Nai/09-16-1/2015	National Institute of Animal Health	National Institute of Animal Health	Takemae, N.; Saito, T.
EPI743364	HA	Vietnam	2015-Feb-06	EPI_ISL_218302	A/swine/Dong Nai/09-30-1/2015	National Institute of Animal Health	National Institute of Animal Health	Takemae, N.; Saito, T.
EPI743372	HA	Vietnam	2015-Feb-06	EPI_ISL_218303	A/swine/Dong Nai/09-30-1/2015/pAEpC1	National Institute of Animal Health	National Institute of Animal Health	Takemae, N.; Saito, T.
EPI743380	HA	Vietnam	2015-Feb-06	EPI_ISL_218304	A/swine/Tien Giang/07-01-1/2015	National Institute of Animal Health	National Institute of Animal Health	Takemae, N.; Saito, T.
EPI743388	HA	Vietnam	2015-Feb-06	EPI_ISL_218305	A/swine/Tien Giang/07-04-1/2015	National Institute of Animal Health	National Institute of Animal Health	Takemae, N.; Saito, T.
EPI743396	HA	Vietnam	2015-Feb-06	EPI_ISL_218306	A/swine/Tien Giang/07-04-1/2015/pAEpC1	National Institute of Animal Health	National Institute of Animal Health	Takemae, N.; Saito, T.
EPI743495	HA	Vietnam	2015-Jul-16	EPI_ISL_218321	A/swine/Dong Nai/08-13-2/2015	National Institute of Animal Health	National Institute of Animal Health	Takemae, N.; Saito, T.
EPI743503	HA	Vietnam	2015-Jul-16	EPI_ISL_218322	A/swine/Dong Nai/08-18-2/2015	National Institute of Animal Health	National Institute of Animal Health	Takemae, N.; Saito, T.
EPI743511	HA	Vietnam	2015-Jul-16	EPI_ISL_218323	A/swine/Dong Nai/08-19-2/2015	National Institute of Animal Health	National Institute of Animal Health	Takemae, N.; Saito, T.
EPI743519	HA	Vietnam	2015-Jul-16	EPI_ISL_218324	A/swine/Dong Nai/08-22-2/2015	National Institute of Animal Health	National Institute of Animal Health	Takemae, N.; Saito, T.
EPI743527	HA	Vietnam	2015-Jul-16	EPI_ISL_218325	A/swine/Dong Nai/08-22-2/2015/pAEpC1	National Institute of Animal Health	National Institute of Animal Health	Takemae, N.; Saito, T.
EPI743535	HA	Vietnam	2015-Jul-16	EPI_ISL_218326	A/swine/Dong Nai/08-29-2/2015	National Institute of Animal Health	National Institute of Animal Health	Takemae, N.; Saito, T.
EPI744597	HA	Vietnam	2015-Dec-17	EPI_ISL_218579	A/swine/Dong Nai/07-01-3/2015	National Institute of Animal Health	National Institute of Animal Health
EPI744605	HA	Vietnam	2015-Dec-17	EPI_ISL_218580	A/swine/Dong Nai/07-03-3/2015	National Institute of Animal Health	National Institute of Animal Health
EPI744613	HA	Vietnam	2015-Dec-17	EPI_ISL_218581	A/swine/Dong Nai/07-04-3/2015	National Institute of Animal Health	National Institute of Animal Health
EPI744621	HA	Vietnam	2015-Dec-17	EPI_ISL_218582	A/swine/Dong Nai/07-05-3/2015	National Institute of Animal Health	National Institute of Animal Health
EPI744629	HA	Vietnam	2015-Dec-17	EPI_ISL_218583	A/swine/Dong Nai/07-07-3/2015	National Institute of Animal Health	National Institute of Animal Health
EPI744637	HA	Vietnam	2015-Dec-17	EPI_ISL_218584	A/swine/Dong Nai/07-10-3/2015	National Institute of Animal Health	National Institute of Animal Health
EPI744645	HA	Vietnam	2015-Dec-17	EPI_ISL_218585	A/swine/Dong Nai/07-11-3/2015	National Institute of Animal Health	National Institute of Animal Health
EPI744653	HA	Vietnam	2015-Dec-17	EPI_ISL_218586	A/swine/Dong Nai/07-12-3/2015	National Institute of Animal Health	National Institute of Animal Health
EPI744661	HA	Vietnam	2015-Dec-17	EPI_ISL_218587	A/swine/Dong Nai/07-13-3/2015	National Institute of Animal Health	National Institute of Animal Health
EPI744669	HA	Vietnam	2015-Dec-17	EPI_ISL_218588	A/swine/Dong Nai/07-14-3/2015	National Institute of Animal Health	National Institute of Animal Health
EPI744677	HA	Vietnam	2015-Dec-17	EPI_ISL_218589	A/swine/Dong Nai/07-15-3/2015	National Institute of Animal Health	National Institute of Animal Health
EPI744685	HA	Vietnam	2015-Dec-17	EPI_ISL_218590	A/swine/Dong Nai/07-16-3/2015	National Institute of Animal Health	National Institute of Animal Health
EPI744693	HA	Vietnam	2015-Dec-17	EPI_ISL_218591	A/swine/Dong Nai/07-20-3/2015	National Institute of Animal Health	National Institute of Animal Health
EPI744701	HA	Vietnam	2015-Dec-17	EPI_ISL_218592	A/swine/Dong Nai/07-21-3/2015	National Institute of Animal Health	National Institute of Animal Health
EPI744709	HA	Vietnam	2015-Dec-17	EPI_ISL_218593	A/swine/Dong Nai/07-22-3/2015	National Institute of Animal Health	National Institute of Animal Health
EPI744717	HA	Vietnam	2015-Dec-17	EPI_ISL_218594	A/swine/Dong Nai/07-24-3/2015	National Institute of Animal Health	National Institute of Animal Health
EPI744725	HA	Vietnam	2015-Dec-17	EPI_ISL_218595	A/swine/Dong Nai/07-26-3/2015	National Institute of Animal Health	National Institute of Animal Health
EPI744733	HA	Vietnam	2015-Dec-17	EPI_ISL_218596	A/swine/Dong Nai/07-27-3/2015	National Institute of Animal Health	National Institute of Animal Health
EPI746493	HA	Vietnam	2015-Dec-17	EPI_ISL_218597	A/swine/Dong Nai/07-28-3/2015	National Institute of Animal Health	National Institute of Animal Health
EPI744748	HA	Vietnam	2015-Dec-17	EPI_ISL_218598	A/swine/Dong Nai/07-29-3/2015	National Institute of Animal Health	National Institute of Animal Health
EPI750210	HA	United States	2016-Mar-09	EPI_ISL_219890	A/swine/Minnesota/A01676072/2016		Import from public-domain
EPI750213	HA	United States	2016-Mar-10	EPI_ISL_219891	A/swine/South Dakota/A01676092/2016		Import from public-domain
EPI750282	HA	United States	2016-Feb-23	EPI_ISL_219939	A/swine/Oklahoma/A01732362/2016		Import from public-domain	Lin,K.; Huang,H.; Zhang,J.
EPI750288	HA	United States	2016-Feb-19	EPI_ISL_219941	A/swine/North Carolina/A01732036/2016		Import from public-domain	Lin,K.; Huang,H.; Zhang,J.
EPI750297	HA	United States	2016-Feb-16	EPI_ISL_219944	A/swine/Iowa/A01732130/2016		Import from public-domain	Lin,K.; Huang,H.; Zhang,J.
EPI750303	HA	United States	2016-Feb-23	EPI_ISL_219946	A/swine/Iowa/A01732316/2016		Import from public-domain	Lin,K.; Huang,H.; Zhang,J.
EPI753589	HA	United States	2016-Mar-15	EPI_ISL_220508	A/swine/Illinois/A01733533/2016		Import from public-domain	Lin,K.; Huang,H.; Zhang,J.
EPI753592	HA	United States	2016-Mar-15	EPI_ISL_220509	A/swine/Illinois/A01733640/2016		Import from public-domain	Lin,K.; Huang,H.; Zhang,J.
EPI753598	HA	United States	2016-Mar-06	EPI_ISL_220511	A/swine/Oklahoma/A01733480/2016		Import from public-domain	Lin,K.; Huang,H.; Zhang,J.
EPI753601	HA	United States	2016-Mar-09	EPI_ISL_220512	A/swine/Pennsylvania/A01733210/2016		Import from public-domain	Lin,K.; Huang,H.; Zhang,J.
EPI753604	HA	United States	2016-Mar-09	EPI_ISL_220513	A/swine/North Carolina/A01733288/2016		Import from public-domain	Lin,K.; Huang,H.; Zhang,J.
EPI753607	HA	United States	2016-Mar-10	EPI_ISL_220514	A/swine/Pennsylvania/A01733218/2016		Import from public-domain	Lin,K.; Huang,H.; Zhang,J.
EPI753610	HA	United States	2016-Mar-09	EPI_ISL_220515	A/swine/Oklahoma/A01733331/2016		Import from public-domain	Lin,K.; Huang,H.; Zhang,J.
EPI753616	HA	United States	2016-Mar-10	EPI_ISL_220517	A/swine/Iowa/A01733287/2016		Import from public-domain	Lin,K.; Huang,H.; Zhang,J.
EPI753622	HA	United States	2016-Mar-14	EPI_ISL_220519	A/swine/North Carolina/A01733634/2016		Import from public-domain	Lin,K.; Huang,H.; Zhang,J.
EPI753755	HA	United States	2016-Mar-16	EPI_ISL_220583	A/swine/Indiana/A01812189/2016		Import from public-domain	Janas-Martindale,A.
EPI753760	HA	United States	2016-Apr-07	EPI_ISL_220584	A/swine/South Dakota/A01676469/2016		Import from public-domain
EPI753763	HA	United States	2016-Apr-07	EPI_ISL_220585	A/swine/South Dakota/A01676449/2016		Import from public-domain
EPI778305	HA	United States	2016-Mar-20	EPI_ISL_221418	A/swine/Minnesota/A01942902/2016		Import from public-domain	Culhane,M.
EPI760149	HA	United States	2016-Mar-10	EPI_ISL_221729	A/swine/North Carolina/A01733423/2016		Import from public-domain	Lin,K.
EPI760167	HA	United States	2016-Mar-14	EPI_ISL_221735	A/swine/Iowa/A01733501/2016		Import from public-domain	Lin,K.
EPI760170	HA	United States	2016-Mar-21	EPI_ISL_221736	A/swine/Iowa/A01733966/2016		Import from public-domain	Lin,K.
EPI760176	HA	United States	2016-Mar-14	EPI_ISL_221738	A/swine/Illinois/A01733826/2016		Import from public-domain	Lin,K.
EPI760182	HA	United States	2016-Mar-17	EPI_ISL_221740	A/swine/Illinois/A01733968/2016		Import from public-domain	Lin,K.
EPI760232	HA	United States	2016-Apr-05	EPI_ISL_221749	A/swine/Iowa/A01676413/2016		Import from public-domain
EPI760246	HA	United States	2016-Apr-15	EPI_ISL_221752	A/swine/Oklahoma/A01676763/2016		Import from public-domain
EPI760249	HA	United States	2016-Apr-18	EPI_ISL_221753	A/swine/Minnesota/A01676797/2016		Import from public-domain
EPI760257	HA	United States	2016-Mar-30	EPI_ISL_221755	A/swine/Kansas/A01377702/2016		Import from public-domain	Padmanabhan,A.; Hause,B.
EPI760260	HA	United States	2016-Mar-31	EPI_ISL_221756	A/swine/Kansas/A01377726/2016		Import from public-domain	Padmanabhan,A.; Hause,B.
EPI760263	HA	United States	2016-Apr-01	EPI_ISL_221757	A/swine/Kansas/A01377718/2016		Import from public-domain	Padmanabhan,A.; Hause,B.
EPI760266	HA	United States	2016-Apr-01	EPI_ISL_221758	A/swine/Kansas/A01377721/2016		Import from public-domain	Padmanabhan,A.; Hause,B.
EPI760275	HA	United States	2016-Apr-11	EPI_ISL_221761	A/swine/Kansas/A01377924/2016		Import from public-domain	Padmanabhan,A.; Hause,B.
EPI760278	HA	United States	2016-Apr-11	EPI_ISL_221762	A/swine/Kansas/A01377911/2016		Import from public-domain	Padmanabhan,A.; Hause,B.
EPI760281	HA	United States	2016-Apr-11	EPI_ISL_221763	A/swine/Kansas/A01377887/2016		Import from public-domain	Padmanabhan,A.; Hause,B.
EPI760950	HA	Japan	2015-Nov-30	EPI_ISL_221949	A/swine/Gunma/12-485/2015	National Institute of Animal Health	National Institute of Animal Health
EPI760958	HA	Japan	2015-Nov-30	EPI_ISL_221950	A/swine/Gunma/12-486/2015	National Institute of Animal Health	National Institute of Animal Health
EPI760973	HA	Japan	2015-Nov-11	EPI_ISL_221952	A/swine/Gunma/7-316/2015	National Institute of Animal Health	National Institute of Animal Health
EPI760984	HA	Japan	2015-Nov-11	EPI_ISL_221954	A/swine/Gunma/7-321/2015	National Institute of Animal Health	National Institute of Animal Health
EPI761062	HA	Japan	2015-Nov-10	EPI_ISL_221964	A/swine/Gunma/6-288/2015	National Institute of Animal Health	National Institute of Animal Health
EPI761070	HA	Japan	2015-Dec-17	EPI_ISL_221965	A/swine/Gunma/10-636/2015	National Institute of Animal Health	National Institute of Animal Health
EPI761078	HA	Japan	2015-Dec-17	EPI_ISL_221966	A/swine/Gunma/10-637/2015	National Institute of Animal Health	National Institute of Animal Health
EPI761086	HA	Japan	2015-Dec-17	EPI_ISL_221967	A/swine/Gunma/10-639/2015	National Institute of Animal Health	National Institute of Animal Health
EPI761094	HA	Japan	2016-Jan-14	EPI_ISL_221968	A/swine/Gunma/10-838/2016	National Institute of Animal Health	National Institute of Animal Health
EPI761102	HA	Japan	2015-Nov-30	EPI_ISL_221969	A/swine/Gunma/12-481/2015	National Institute of Animal Health	National Institute of Animal Health
EPI761110	HA	Japan	2015-Nov-30	EPI_ISL_221970	A/swine/Gunma/12-483/2015	National Institute of Animal Health	National Institute of Animal Health
EPI761118	HA	Japan	2015-Dec-28	EPI_ISL_221971	A/swine/Gunma/12-738/2015	National Institute of Animal Health	National Institute of Animal Health
EPI761126	HA	Japan	2016-Jan-06	EPI_ISL_221972	A/swine/Gunma/7-767/2016	National Institute of Animal Health	National Institute of Animal Health
EPI761142	HA	Japan	2016-Jan-06	EPI_ISL_221974	A/swine/Gunma/9-809/2016	National Institute of Animal Health	National Institute of Animal Health
EPI761158	HA	Japan	2015-Dec-21	EPI_ISL_221976	A/swine/Ibaraki/1/2015	National Institute of Animal Health	National Institute of Animal Health
EPI761166	HA	Japan	2016-Jan-26	EPI_ISL_221977	A/swine/Chiba/1-956/2016	National Institute of Animal Health	National Institute of Animal Health
EPI761174	HA	Japan	2016-Feb-11	EPI_ISL_221978	A/swine/Gunma/11-1141/2016	National Institute of Animal Health	National Institute of Animal Health
EPI761182	HA	Japan	2016-Feb-11	EPI_ISL_221979	A/swine/Gunma/11-1143/2016	National Institute of Animal Health	National Institute of Animal Health
EPI761190	HA	Japan	2016-Feb-11	EPI_ISL_221980	A/swine/Gunma/11-1149/2016	National Institute of Animal Health	National Institute of Animal Health
EPI761198	HA	Japan	2016-Feb-11	EPI_ISL_221981	A/swine/Gunma/11-1151/2016	National Institute of Animal Health	National Institute of Animal Health
EPI761206	HA	Japan	2016-Jan-25	EPI_ISL_221982	A/swine/Gunma/12-913/2016	National Institute of Animal Health	National Institute of Animal Health
EPI761214	HA	Japan	2016-Jan-25	EPI_ISL_221983	A/swine/Gunma/12-914/2016	National Institute of Animal Health	National Institute of Animal Health
EPI761222	HA	Japan	2016-Jan-25	EPI_ISL_221984	A/swine/Gunma/12-915/2016	National Institute of Animal Health	National Institute of Animal Health
EPI761230	HA	Japan	2016-Jan-25	EPI_ISL_221985	A/swine/Gunma/12-916/2016	National Institute of Animal Health	National Institute of Animal Health
EPI761238	HA	Japan	2016-Jan-25	EPI_ISL_221986	A/swine/Gunma/12-917/2016	National Institute of Animal Health	National Institute of Animal Health
EPI761246	HA	Japan	2016-Jan-25	EPI_ISL_221987	A/swine/Gunma/12-925/2016	National Institute of Animal Health	National Institute of Animal Health
EPI761260	HA	Japan	2016-Feb-10	EPI_ISL_221989	A/swine/Gunma/7-1062/2016	National Institute of Animal Health	National Institute of Animal Health
EPI761268	HA	Japan	2016-Mar-03	EPI_ISL_221990	A/swine/Gunma/10-1308/2016	National Institute of Animal Health	National Institute of Animal Health
EPI761276	HA	Japan	2016-Mar-03	EPI_ISL_221991	A/swine/Gunma/10-1312/2016	National Institute of Animal Health	National Institute of Animal Health
EPI761284	HA	Japan	2016-Feb-22	EPI_ISL_221992	A/swine/Gunma/12-1230/2016	National Institute of Animal Health	National Institute of Animal Health
EPI761292	HA	Japan	2016-Feb-22	EPI_ISL_221993	A/swine/Gunma/12-1232/2016	National Institute of Animal Health	National Institute of Animal Health
EPI761308	HA	Japan	2016-Mar-09	EPI_ISL_221995	A/swine/Gunma/7-1367/2016	National Institute of Animal Health	National Institute of Animal Health
EPI761316	HA	Japan	2016-Mar-09	EPI_ISL_221996	A/swine/Gunma/7-1368/2016	National Institute of Animal Health	National Institute of Animal Health
EPI761324	HA	Japan	2016-Mar-09	EPI_ISL_221997	A/swine/Gunma/7-1370/2016	National Institute of Animal Health	National Institute of Animal Health
EPI761332	HA	Japan	2016-Mar-09	EPI_ISL_221998	A/swine/Gunma/7-1372/2016	National Institute of Animal Health	National Institute of Animal Health
EPI761340	HA	Japan	2016-Mar-09	EPI_ISL_221999	A/swine/Gunma/7-1377/2016	National Institute of Animal Health	National Institute of Animal Health
EPI761971	HA	United States	2016-Mar-21	EPI_ISL_222081	A/swine/Indiana/A01812190/2016		Import from public-domain	Janas-Martindale,A.
EPI761996	HA	Germany	2014-Jan-01	EPI_ISL_222085	A/swine/Germany-NI/R1190/2014		Friedrich-Loeffler-Institut
EPI762010	HA	United States	2016-Mar-09	EPI_ISL_222089	A/swine/Illinois/A01733165/2016		Import from public-domain	Lin,K.; Huang,H.; Zhang,J.
EPI762013	HA	United States	2016-Mar-05	EPI_ISL_222090	A/swine/Illinois/A01732936/2016		Import from public-domain	Lin,K.; Huang,H.; Zhang,J.
EPI762022	HA	United States	2016-Mar-03	EPI_ISL_222093	A/swine/Pennsylvania/A01732852/2016		Import from public-domain	Lin,K.; Huang,H.; Zhang,J.
EPI762144	HA	United States	2016-Mar-08	EPI_ISL_222131	A/swine/Illinois/A01732985/2016		Import from public-domain	Lin,K.; Huang,H.; Zhang,J.
EPI764390	HA	United States	2016-Mar-23	EPI_ISL_222479	A/swine/Nebraska/A01894200/2016		Import from public-domain	Lin,K.; Huang,H.; Zhang,J.
EPI764396	HA	United States	2016-Mar-25	EPI_ISL_222481	A/swine/North Carolina/A01894282/2016		Import from public-domain	Lin,K.; Huang,H.; Zhang,J.
EPI764402	HA	United States	2016-Mar-28	EPI_ISL_222483	A/swine/North Carolina/A01894401/2016		Import from public-domain	Lin,K.; Huang,H.; Zhang,J.
EPI764419	HA	United States	2016-Mar-28	EPI_ISL_222487	A/swine/Iowa/A01894313/2016		Import from public-domain	Lin,K.; Huang,H.; Zhang,J.
EPI764438	HA	United States	2016-Mar-29	EPI_ISL_222493	A/swine/Indiana/A01894477/2016		Import from public-domain	Lin,K.; Huang,H.; Zhang,J.
EPI764465	HA	United States	2016-Mar-31	EPI_ISL_222502	A/swine/Illinois/A01894603/2016		Import from public-domain	Lin,K.
EPI764522	HA	United States	2016-Apr-12	EPI_ISL_222526	A/swine/North Carolina/A01895481/2016		Import from public-domain	Lin,K.
EPI764530	HA	United States	2016-Apr-14	EPI_ISL_222529	A/swine/Pennsylvania/A01895526/2016		Import from public-domain	Lin,K.
EPI764846	HA	United States	2016-Apr-06	EPI_ISL_222678	A/swine/Illinois/A01895166/2016		Import from public-domain	Lin,K.
EPI764864	HA	United States	2016-Apr-04	EPI_ISL_222684	A/swine/Missouri/A01894979/2016		Import from public-domain	Lin,K.
EPI764873	HA	United States	2016-Apr-06	EPI_ISL_222687	A/swine/Indiana/A01894974/2016		Import from public-domain	Lin,K.
EPI764876	HA	United States	2016-Apr-11	EPI_ISL_222688	A/swine/Illinois/A01895323/2016		Import from public-domain	Lin,K.
EPI764923	HA	United States	2016-Apr-13	EPI_ISL_222696	A/swine/Illinois/A01895418/2016		Import from public-domain	Lin,K.
EPI764943	HA	United States	2016-Apr-13	EPI_ISL_222702	A/swine/Illinois/A01895430/2016		Import from public-domain	Lin,K.
EPI778061	HA	United States	2016-Apr-28	EPI_ISL_225459	A/swine/South Dakota/A01677105/2016		Import from public-domain
EPI778064	HA	United States	2016-Apr-22	EPI_ISL_225460	A/swine/Illinois/A01749924/2016		Import from public-domain
EPI778150	HA	United States	2016-Apr-29	EPI_ISL_225481	A/swine/South Dakota/A01677144/2016		Import from public-domain
EPI778153	HA	United States	2016-May-04	EPI_ISL_225482	A/swine/South Dakota/A01677438/2016		Import from public-domain
EPI778156	HA	United States	2016-May-05	EPI_ISL_225483	A/swine/South Dakota/A01677448/2016		Import from public-domain
EPI778164	HA	United States	2016-May-06	EPI_ISL_225485	A/swine/South Dakota/A01677557/2016		Import from public-domain
EPI778170	HA	United States	2016-Apr-06	EPI_ISL_225486	A/swine/Alabama/A01104091/2016		Import from public-domain	Janas-Martindale,A.
EPI778230	HA	United States	2016-Apr-20	EPI_ISL_225501	A/swine/Iowa/A01895863/2016		Import from public-domain	Lin,K.
EPI778236	HA	United States	2016-Apr-19	EPI_ISL_225503	A/swine/Nebraska/A01895893/2016		Import from public-domain	Lin,K.
EPI778239	HA	United States	2016-Apr-20	EPI_ISL_225504	A/swine/Iowa/A01895776/2016		Import from public-domain	Lin,K.
EPI778269	HA	United States	2016-Apr-06	EPI_ISL_225506	A/swine/North Carolina/A01894897/2016		Import from public-domain	Lin,K.
EPI778261	HA	United States	2016-Apr-21	EPI_ISL_225512	A/swine/Pennsylvania/A01895962/2016		Import from public-domain	Lin,K.
EPI778272	HA	United States	2016-Apr-25	EPI_ISL_225515	A/swine/Indiana/A01774065/2016		Import from public-domain	Lin,K.
EPI778275	HA	United States	2016-Apr-12	EPI_ISL_225516	A/swine/Iowa/A01895385/2016		Import from public-domain	Lin,K.
EPI778280	HA	United States	2016-May-13	EPI_ISL_225518	A/swine/South Dakota/A01677787/2016		Import from public-domain
EPI778286	HA	United States	2016-Apr-05	EPI_ISL_225520	A/swine/Minnesota/A01943149/2016		Import from public-domain	Culhane,M.
EPI778317	HA	United States	2016-May-11	EPI_ISL_225529	A/swine/Minnesota/A01677686/2016		Import from public-domain
EPI778320	HA	United States	2016-May-13	EPI_ISL_225530	A/swine/Minnesota/A01677766/2016		Import from public-domain
EPI778359	HA	United States	2016-Apr-19	EPI_ISL_225535	A/swine/Illinois/A01895682/2016		Import from public-domain	Lin,K.
EPI778362	HA	United States	2016-Apr-19	EPI_ISL_225536	A/swine/Illinois/A01895685/2016		Import from public-domain	Lin,K.
EPI778368	HA	United States	2016-May-04	EPI_ISL_225538	A/swine/Nebraska/A01774777/2016		Import from public-domain	Lin,K.
EPI778374	HA	United States	2016-May-09	EPI_ISL_225540	A/swine/Iowa/A01774934/2016		Import from public-domain	Lin,K.
EPI778388	HA	United States	2016-May-05	EPI_ISL_225545	A/swine/Missouri/A01774733/2016		Import from public-domain	Lin,K.
EPI778406	HA	United States	2016-May-03	EPI_ISL_225551	A/swine/Minnesota/A01677257/2016		Import from public-domain
EPI778409	HA	United States	2016-May-06	EPI_ISL_225552	A/swine/Iowa/A01677629/2016		Import from public-domain
EPI778421	HA	United States	2016-Apr-29	EPI_ISL_225554	A/swine/Nebraska/A01943341/2016		Import from public-domain	Culhane,M.
EPI778449	HA	United States	2016-Apr-27	EPI_ISL_225559	A/swine/Illinois/A01774356/2016		Import from public-domain	Lin,K.
EPI778455	HA	United States	2016-Apr-22	EPI_ISL_225561	A/swine/North Carolina/A01774164/2016		Import from public-domain	Lin,K.
EPI778474	HA	United States	2016-Apr-27	EPI_ISL_225567	A/swine/Illinois/A01774288/2016		Import from public-domain	Lin,K.
EPI781541	HA	United States	2016-May-11	EPI_ISL_226060	A/swine/Nebraska/A01943475/2016		Import from public-domain	Culhane,M.
EPI781544	HA	United States	2016-May-09	EPI_ISL_226061	A/swine/Minnesota/A01943452/2016		Import from public-domain	Culhane,M.
EPI781550	HA	United States	2016-May-17	EPI_ISL_226063	A/swine/Nebraska/A01775403/2016		Import from public-domain	Lin,K.
EPI781553	HA	United States	2016-May-17	EPI_ISL_226064	A/swine/Illinois/A01775334/2016		Import from public-domain	Lin,K.
EPI781556	HA	United States	2016-May-17	EPI_ISL_226065	A/swine/Illinois/A01775416/2016		Import from public-domain	Lin,K.
EPI781568	HA	United States	2016-May-13	EPI_ISL_226069	A/swine/North Carolina/A01775155/2016		Import from public-domain	Lin,K.
EPI781577	HA	United States	2016-May-17	EPI_ISL_226072	A/swine/Pennsylvania/A01775459/2016		Import from public-domain	Lin,K.
EPI813502	HA	United States	2016-May-24	EPI_ISL_230181	A/swine/Nebraska/A01775688/2016		Import from public-domain	Lin,K.
EPI813505	HA	United States	2016-May-23	EPI_ISL_230182	A/swine/Illinois/A01775748/2016		Import from public-domain	Lin,K.
EPI813508	HA	United States	2016-May-19	EPI_ISL_230183	A/swine/North Carolina/A01775722/2016		Import from public-domain	Lin,K.
EPI813547	HA	United States	2016-May-23	EPI_ISL_230196	A/swine/North Carolina/A01775740/2016		Import from public-domain	Lin,K.
EPI813554	HA	United States	2016-May-27	EPI_ISL_230198	A/swine/Illinois/A01377962/2016		Import from public-domain	Padmanabhan,A.; Hause,B.
EPI813557	HA	United States	2016-May-25	EPI_ISL_230199	A/swine/Illinois/A01377968/2016		Import from public-domain	Padmanabhan,A.; Hause,B.
EPI813559	HA	United States	2016-May-25	EPI_ISL_230200	A/swine/North Carolina/A01775882/2016		Import from public-domain	Lin,K.
EPI813568	HA	United States	2016-May-26	EPI_ISL_230203	A/swine/Iowa/A01776001/2016		Import from public-domain	Lin,K.
EPI813574	HA	United States	2016-May-25	EPI_ISL_230205	A/swine/Arkansas/A01775906/2016		Import from public-domain	Lin,K.
EPI813585	HA	United States	2016-Jun-03	EPI_ISL_230209	A/swine/Iowa/A01678096/2016		Import from public-domain
EPI816812	HA	United States	2016-Jun-07	EPI_ISL_230618	A/swine/South Dakota/A01678175/2016		Import from public-domain
EPI816814	HA	United States	2016-Jun-10	EPI_ISL_230619	A/swine/Arkansas/A01678294/2016		Import from public-domain
EPI816816	HA	United States	2016-Jun-23	EPI_ISL_230620	A/swine/South Dakota/A01678450/2016		Import from public-domain
EPI817171	HA	China	2012-Mar-01	EPI_ISL_230761	A/swine/Guangdong/1/2012		Import from public-domain	Song,Y.; Wu,X.; Wang,N.; Ouyang,G.; Qu,N.; Cui,J.; Qi,Y.; Liao,M.; Jiao,P.
EPI817203	HA	France	2014-Jan-14	EPI_ISL_230780	A/swine/France/35-140041/2014		Import from public-domain	Bonin,E.; Queguiner,S.; Gorin,S.; Barbier,N.; Simon,G.
EPI817204	HA	France	2013-Nov-15	EPI_ISL_230781	A/swine/France/35-130431/2013		Import from public-domain	Bonin,E.; Queguiner,S.; Gorin,S.; Barbier,N.; Simon,G.
EPI817206	HA	France	2013-Nov-27	EPI_ISL_230783	A/swine/France/22-130429/2013		Import from public-domain	Bonin,E.; Queguiner,S.; Gorin,S.; Barbier,N.; Simon,G.
EPI828975	HA	Japan	2016-May-19	EPI_ISL_232764	A/swine/Gunma/11-2297/2016		National Institute of Animal Health
EPI828983	HA	Japan	2016-May-16	EPI_ISL_232765	A/swine/Gunma/12-2145/2016		National Institute of Animal Health
EPI828991	HA	Japan	2016-May-30	EPI_ISL_232766	A/swine/Chiba/1-2403/2016		National Institute of Animal Health
EPI828999	HA	Japan	2016-May-18	EPI_ISL_232767	A/swine/Gunma/7-2173/2016		National Institute of Animal Health
EPI829007	HA	Japan	2016-Jun-15	EPI_ISL_232768	A/swine/Gunma/9-2463/2016		National Institute of Animal Health
EPI829022	HA	Japan	2016-Jun-21	EPI_ISL_232770	A/swine/Gunma/6-2595/2016		National Institute of Animal Health
EPI829030	HA	Japan	2016-Jun-21	EPI_ISL_232771	A/swine/Gunma/6-2593/2016		National Institute of Animal Health
EPI829053	HA	Japan	2016-May-19	EPI_ISL_232774	A/swine/Gunma/10-2266/2016		National Institute of Animal Health
EPI829061	HA	Japan	2016-May-24	EPI_ISL_232775	A/swine/Gunma/6-2232/2016		National Institute of Animal Health
EPI829069	HA	Japan	2016-Jun-21	EPI_ISL_232776	A/swine/Gunma/6-2613/2016		National Institute of Animal Health
EPI829077	HA	Japan	2016-Jun-21	EPI_ISL_232777	A/swine/Gunma/6-2610/2016		National Institute of Animal Health
EPI829085	HA	Japan	2016-May-18	EPI_ISL_232778	A/swine/Gunma/7-2178/2016		National Institute of Animal Health
EPI829093	HA	Japan	2016-May-30	EPI_ISL_232779	A/swine/Chiba/1-2415/2016		National Institute of Animal Health
EPI829101	HA	Japan	2016-Jun-21	EPI_ISL_232780	A/swine/Gunma/6-2588/2016		National Institute of Animal Health
EPI829109	HA	Japan	2016-Jun-21	EPI_ISL_232781	A/swine/Gunma/6-2589/2016		National Institute of Animal Health
EPI829117	HA	Japan	2016-Jun-21	EPI_ISL_232782	A/swine/Gunma/6-2591/2016		National Institute of Animal Health
EPI829141	HA	Japan	2016-May-30	EPI_ISL_232785	A/swine/Chiba/1-2413/2016		National Institute of Animal Health
EPI829149	HA	Japan	2016-May-19	EPI_ISL_232786	A/swine/Gunma/11-2292/2016		National Institute of Animal Health
EPI829157	HA	Japan	2016-May-18	EPI_ISL_232787	A/swine/Gunma/7-2177/2016		National Institute of Animal Health
EPI829165	HA	Japan	2016-May-16	EPI_ISL_232788	A/swine/Gunma/12-2141/2016		National Institute of Animal Health
EPI829474	HA	Japan	2016-Jul-19	EPI_ISL_232926	A/swine/Gunma/6-2844/2016		National Institute of Animal Health
EPI829563	HA	Japan	2016-May-30	EPI_ISL_232954	A/swine/Chiba/1-2554/2016		National Institute of Animal Health
EPI829571	HA	Japan	2016-May-30	EPI_ISL_232955	A/swine/Chiba/1-2556/2016		National Institute of Animal Health
EPI829579	HA	Japan	2016-Jul-01	EPI_ISL_232956	A/swine/Chiba/1-2687/2016		National Institute of Animal Health
EPI829587	HA	Japan	2016-Jun-23	EPI_ISL_232957	A/swine/Gunma/10-2643/2016		National Institute of Animal Health
EPI829595	HA	Japan	2016-Jul-21	EPI_ISL_232958	A/swine/Gunma/10-2878/2016		National Institute of Animal Health
EPI829603	HA	Japan	2016-Jul-21	EPI_ISL_232959	A/swine/Gunma/11-2910/2016		National Institute of Animal Health
EPI829611	HA	Japan	2016-Jun-13	EPI_ISL_232960	A/swine/Gunma/12-2431/2016		National Institute of Animal Health
EPI829619	HA	Japan	2016-Jun-13	EPI_ISL_232961	A/swine/Gunma/12-2442/2016		National Institute of Animal Health
EPI829627	HA	Japan	2016-Jul-11	EPI_ISL_232962	A/swine/Gunma/12-2730/2016		National Institute of Animal Health
EPI829635	HA	Japan	2016-Jul-19	EPI_ISL_232963	A/swine/Gunma/6-2837/2016		National Institute of Animal Health
EPI829659	HA	Japan	2016-Jul-19	EPI_ISL_232966	A/swine/Gunma/6-2842/2016		National Institute of Animal Health
EPI829667	HA	Japan	2016-Jul-19	EPI_ISL_232967	A/swine/Gunma/6-2843/2016		National Institute of Animal Health
EPI833422	HA	Japan	2016-Apr-20	EPI_ISL_233593	A/swine/Chiba/1-1757/2016		National Institute of Animal Health	N. Takemae, T.Saito
EPI833430	HA	Japan	2016-Mar-24	EPI_ISL_233594	A/swine/Chiba/1-1533/2016		National Institute of Animal Health	N. Takemae, T.Saito
EPI833438	HA	Japan	2015-Dec-03	EPI_ISL_233595	A/swine/Chiba/1-480/2015		National Institute of Animal Health	N. Takemae, T.Saito
EPI833446	HA	Japan	2016-Mar-24	EPI_ISL_233596	A/swine/Chiba/1-1532/2016		National Institute of Animal Health	N. Takemae, T.Saito
EPI833454	HA	Japan	2016-Feb-10	EPI_ISL_233597	A/swine/Gunma/7-1046/2016		National Institute of Animal Health	N. Takemae, T.Saito
EPI833470	HA	Japan	2016-Apr-18	EPI_ISL_233599	A/swine/Gunma/12-1720/2016		National Institute of Animal Health	N. Takemae, T.Saito
EPI833478	HA	Japan	2016-Mar-24	EPI_ISL_233600	A/swine/Chiba/1-1528/2016		National Institute of Animal Health	N. Takemae, T.Saito
EPI833486	HA	Japan	2016-Apr-18	EPI_ISL_233601	A/swine/Gunma/12-1722/2016		National Institute of Animal Health	N. Takemae, T.Saito
EPI833502	HA	Japan	2016-Mar-29	EPI_ISL_233603	A/swine/Gunma/6-1487/2016		National Institute of Animal Health	N. Takemae, T.Saito
EPI833510	HA	Japan	2016-Mar-29	EPI_ISL_233604	A/swine/Gunma/6-1488/2016		National Institute of Animal Health	N. Takemae, T.Saito
EPI833518	HA	Japan	2016-Apr-06	EPI_ISL_233605	A/swine/Gunma/7-1583/2016		National Institute of Animal Health	N. Takemae, T.Saito
EPI833542	HA	Japan	2015-Nov-11	EPI_ISL_233608	A/swine/Gunma/7-315/2015		National Institute of Animal Health	N. Takemae, T.Saito
EPI833558	HA	Japan	2015-Jul-02	EPI_ISL_233610	A/swine/Chiba/V662/2015		National Institute of Animal Health	N. Takemae, T.Saito
EPI833574	HA	Japan	2015-Nov-11	EPI_ISL_233612	A/swine/Gunma/7-318/2015		National Institute of Animal Health	N. Takemae, T.Saito
EPI833582	HA	Japan	2016-Jan-14	EPI_ISL_233613	A/swine/Gunma/10-841/2016		National Institute of Animal Health	N. Takemae, T.Saito
EPI833590	HA	Japan	2016-Apr-07	EPI_ISL_233614	A/swine/Gunma/9-1610/2016		National Institute of Animal Health	N. Takemae, T.Saito
EPI833598	HA	Japan	2015-Jul-02	EPI_ISL_233615	A/swine/Chiba/W663/2015		National Institute of Animal Health	N. Takemae, T.Saito
EPI833606	HA	Japan	2016-Mar-29	EPI_ISL_233616	A/swine/Gunma/6-1491/2016		National Institute of Animal Health	N. Takemae, T.Saito
EPI833622	HA	Japan	2016-Apr-20	EPI_ISL_233618	A/swine/Chiba/1-1759/2016		National Institute of Animal Health	N. Takemae, T.Saito
EPI833638	HA	Japan	2016-Apr-20	EPI_ISL_233620	A/swine/Chiba/1-1758/2016		National Institute of Animal Health	N. Takemae, T.Saito
EPI833662	HA	Japan	2016-Apr-20	EPI_ISL_233623	A/swine/Chiba/1-1755/2016		National Institute of Animal Health	N. Takemae, T.Saito
EPI833670	HA	Japan	2016-Feb-10	EPI_ISL_233624	A/swine/Gunma/7-1050/2016		National Institute of Animal Health	N. Takemae, T.Saito
EPI746492	HA	Vietnam	2015-Dec-17	EPI_ISL_219063	A/swine/Dong Nai/07-25-3/2015	National Institute of Animal Health	National Institute of Animal Health	Takemae, N.; Saito, T.
EPI746484	HA	Vietnam	2015-Dec-17	EPI_ISL_219062	A/swine/Dong Nai/07-23-3/2015	National Institute of Animal Health	National Institute of Animal Health	Takemae, N.; Saito, T.
EPI829779	HA	Japan	2016-Jun-15	EPI_ISL_232981	A/swine/Gunma/9-2464/2016		National Institute of Animal Health
EPI829771	HA	Japan	2016-Jun-15	EPI_ISL_232980	A/swine/Gunma/7-2499/2016		National Institute of Animal Health
EPI829763	HA	Japan	2016-Jun-15	EPI_ISL_232979	A/swine/Gunma/7-2498/2016		National Institute of Animal Health
EPI829755	HA	Japan	2016-Jun-15	EPI_ISL_232978	A/swine/Gunma/7-2497/2016		National Institute of Animal Health
EPI829747	HA	Japan	2016-Jun-15	EPI_ISL_232977	A/swine/Gunma/7-2496/2016		National Institute of Animal Health
EPI829739	HA	Japan	2016-Jun-15	EPI_ISL_232976	A/swine/Gunma/7-2491/2016		National Institute of Animal Health
EPI829731	HA	Japan	2016-Jul-19	EPI_ISL_232975	A/swine/Gunma/6-2856/2016		National Institute of Animal Health
EPI829723	HA	Japan	2016-Jul-19	EPI_ISL_232974	A/swine/Gunma/6-2855/2016		National Institute of Animal Health
EPI829715	HA	Japan	2016-Jul-19	EPI_ISL_232973	A/swine/Gunma/6-2853/2016		National Institute of Animal Health
EPI829707	HA	Japan	2016-Jul-19	EPI_ISL_232972	A/swine/Gunma/6-2852/2016		National Institute of Animal Health
EPI829699	HA	Japan	2016-Jul-19	EPI_ISL_232971	A/swine/Gunma/6-2850/2016		National Institute of Animal Health
EPI829691	HA	Japan	2016-Jul-19	EPI_ISL_232970	A/swine/Gunma/6-2848/2016		National Institute of Animal Health
EPI829683	HA	Japan	2016-Jul-19	EPI_ISL_232969	A/swine/Gunma/6-2847/2016		National Institute of Animal Health
EPI829675	HA	Japan	2016-Jul-19	EPI_ISL_232968	A/swine/Gunma/6-2846/2016		National Institute of Animal Health
EPI829651	HA	Japan	2016-Jul-19	EPI_ISL_232965	A/swine/Gunma/6-2839/2016		National Institute of Animal Health
EPI829643	HA	Japan	2016-Jul-19	EPI_ISL_232964	A/swine/Gunma/6-2838/2016		National Institute of Animal Health
EPI736883	HA	United States	2016-Jan-29	EPI_ISL_217017	A/swine/South Dakota/A01675421/2016		Import from public-domain
EPI736873	HA	United States	2016-Jan-22	EPI_ISL_217014	A/swine/Oklahoma/A01730089/2016		Import from public-domain	Lin,K.; Huang,H.; Zhang,J.
EPI736870	HA	United States	2016-Jan-22	EPI_ISL_217013	A/swine/Nebraska/A01730138/2016		Import from public-domain	Lin,K.; Huang,H.; Zhang,J.
EPI736811	HA	United States	2016-Jan-22	EPI_ISL_216993	A/swine/Oklahoma/A01730092/2016		Import from public-domain	Lin,K.; Huang,H.; Zhang,J.
EPI736808	HA	United States	2016-Jan-21	EPI_ISL_216992	A/swine/Iowa/A01730123/2016		Import from public-domain	Lin,K.; Huang,H.; Zhang,J.
EPI736676	HA	United States	2016-Feb-08	EPI_ISL_216909	A/swine/Iowa/A01675568/2016		Import from public-domain
EPI736623	HA	United States	2016-Jan-28	EPI_ISL_216890	A/swine/North Carolina/A01730690/2016		Import from public-domain	Lin,K.; Huang,H.; Zhang,J.
EPI736614	HA	United States	2016-Feb-01	EPI_ISL_216887	A/swine/North Carolina/A01730758/2016		Import from public-domain	Lin,K.; Huang,H.; Zhang,J.
EPI691597	HA	United States	2015-Oct-20	EPI_ISL_206688	A/swine/Iowa/A01746958/2015		Import from public-domain
EPI690490	HA	United States	2015-Nov-11	EPI_ISL_206452	A/swine/Wisconsin/A01104088/2015		Import from public-domain
EPI689984	HA	United States	2015-Oct-26	EPI_ISL_206374	A/swine/Indiana/A01812040/2015		Import from public-domain
EPI653998	HA	United States	2015-Aug-05	EPI_ISL_198376	A/swine/Minnesota/A01823864/2015		Import from public-domain
EPI653995	HA	United States	2015-Aug-05	EPI_ISL_198375	A/swine/Minnesota/A01823870/2015		Import from public-domain
EPI653941	HA	United States	2015-Aug-12	EPI_ISL_198371	A/swine/South Dakota/A01472948/2015		Import from public-domain
EPI653900	HA	United States	2015-Jul-28	EPI_ISL_198366	A/swine/South Dakota/A02025413/2015		Import from public-domain	Lin,K.; Huang,H.; Zhang,J.
EPI653882	HA	United States	2015-Jul-28	EPI_ISL_198361	A/swine/North Carolina/A02025430/2015		Import from public-domain	Lin,K.; Huang,H.; Zhang,J.
EPI653756	HA	United States	2015-Jul-29	EPI_ISL_198359	A/swine/North Carolina/A02035922/2015		Import from public-domain	Lin,K.; Huang,H.; Zhang,J.
EPI653102	HA	United States	2015-Aug-13	EPI_ISL_198206	A/swine/Iowa/A01472992/2015		Import from public-domain
EPI653099	HA	United States	2015-Aug-12	EPI_ISL_198205	A/swine/South Dakota/A01472959/2015		Import from public-domain
EPI653096	HA	United States	2015-Aug-11	EPI_ISL_198204	A/swine/South Dakota/A01472919/2015		Import from public-domain
EPI645050	HA	United States	2015-Jul-10	EPI_ISL_196275	A/swine/Illinois/A02090176/2015		Import from public-domain
EPI615465	HA	United States	2009-Jun-04	EPI_ISL_190208	A/swine/Minnesota/D09-28266-4/2009		Import from public-domain	Stratton,J.
EPI615421	HA	United States	2011-Feb-23	EPI_ISL_190202	A/swine/Illinois/A01134578/2011		Import from public-domain	Stratton,J.
EPI615363	HA	Argentina	2012-Dec-05	EPI_ISL_190200	A/swine/Argentina/CIP051-C05-M21/2012		Import from public-domain	Dibarbora,M.M.
EPI615327	HA	Argentina	2013-Dec-13	EPI_ISL_190188	A/swine/Argentina/CIP051-C29-42/2013		Import from public-domain	Dibarbora,M.M.
EPI615324	HA	Argentina	2012-Nov-19	EPI_ISL_190187	A/swine/Argentina/CIP051-A241-2/2012		Import from public-domain	Dibarbora,M.M.
EPI615321	HA	Argentina	2012-Nov-19	EPI_ISL_190186	A/swine/Argentina/CIP051-A241-9/2012		Import from public-domain	Dibarbora,M.M.
EPI615318	HA	Argentina	2012-Dec-05	EPI_ISL_190185	A/swine/Argentina/CIP051-C05-M1-5/2012		Import from public-domain	Dibarbora,M.M.
EPI615315	HA	Argentina	2014-May-07	EPI_ISL_190184	A/swine/Argentina/CIP112-C47/2014		Import from public-domain	Dibarbora,M.M.
EPI615293	HA	Argentina	2012-Dec-05	EPI_ISL_190175	A/swine/Argentina/CIP051-C05-M1-1/2012		Import from public-domain	Dibarbora,M.M.
EPI615287	HA	Argentina	2011-Dec-02	EPI_ISL_190173	A/swine/Argentina/CIP051-A199/2011		Import from public-domain	Dibarbora,M.M.
EPI598967	HA	United States	2014-Oct-20	EPI_ISL_181859	A/swine/North Carolina /A01476766/2014		Import from public-domain	Lin,K.; Olson,W.J.; Zhang,J.
EPI586231	HA	United States	2015-Feb-27	EPI_ISL_177985	A/swine/Indiana/A01260831/2015		Import from public-domain
EPI586160	HA	United States	2015-Feb-25	EPI_ISL_177944	A/swine/Oklahoma/A01841015/2015		Import from public-domain	Lin,K.; Olson,W.J.; Zhang,J.
EPI586145	HA	United States	2015-Feb-25	EPI_ISL_177939	A/swine/Oklahoma/A01841014/2015		Import from public-domain	Lin,K.; Olson,W.J.; Zhang,J.
EPI586142	HA	United States	2015-Feb-23	EPI_ISL_177938	A/swine/Illinois/A01478910/2015		Import from public-domain	Lin,K.; Olson,W.J.; Zhang,J.
EPI586139	HA	United States	2015-Feb-24	EPI_ISL_177937	A/swine/Indiana/A01840859/2015		Import from public-domain	Lin,K.; Olson,W.J.; Zhang,J.
EPI586133	HA	United States	2015-Feb-23	EPI_ISL_177935	A/swine/Arkansas/A01841004/2015		Import from public-domain	Lin,K.; Olson,W.J.; Zhang,J.
EPI586130	HA	United States	2015-Mar-02	EPI_ISL_177934	A/swine/Illinois/A01478979/2015		Import from public-domain	Lin,K.; Olson,W.J.; Zhang,J.
EPI586118	HA	United States	2015-Feb-25	EPI_ISL_177930	A/swine/Oklahoma/A01478965/2015		Import from public-domain	Lin,K.; Olson,W.J.; Zhang,J.
EPI586115	HA	United States	2015-Mar-02	EPI_ISL_177929	A/swine/Pennsylvania/A01840902/2015		Import from public-domain	Lin,K.; Olson,W.J.; Zhang,J.
EPI586092	HA	United States	2015-Feb-12	EPI_ISL_177916	A/swine/Minnesota/A01489541/2015		Import from public-domain
EPI586071	HA	United States	2015-Feb-18	EPI_ISL_177905	A/swine/Iowa/A01840794/2015		Import from public-domain	Lin,K.; Olson,W.J.; Zhang,J.
EPI586065	HA	United States	2015-Feb-10	EPI_ISL_177903	A/swine/North Carolina/A01555544/2015		Import from public-domain	Lin,K.; Olson,W.J.; Zhang,J.
EPI586047	HA	United States	2015-Feb-13	EPI_ISL_177897	A/swine/Iowa/A01840762/2015		Import from public-domain	Lin,K.; Olson,W.J.; Zhang,J.
EPI586017	HA	United States	2015-Feb-12	EPI_ISL_177887	A/swine/Indiana/A01840752/2015		Import from public-domain	Lin,K.; Olson,W.J.; Zhang,J.
EPI586014	HA	United States	2015-Feb-11	EPI_ISL_177886	A/swine/Illinois/A01840755/2015		Import from public-domain	Lin,K.; Olson,W.J.; Zhang,J.
EPI573413	HA	United States	2014-Dec-17	EPI_ISL_173749	A/swine/Oklahoma/A01567181/2014		Import from public-domain
EPI574167	HA	United States	2015-Jan-06	EPI_ISL_173663	A/swine/Iowa/A01469493/2015		Import from public-domain
EPI573611	HA	United States	2014-Dec-30	EPI_ISL_173656	A/swine/Minnesota/A01567379/2014		Import from public-domain
EPI573411	HA	United States	2014-Dec-22	EPI_ISL_173619	A/swine/Minnesota/A01567268/2014		Import from public-domain
EPI546930	HA	United States	2014-Jun-27	EPI_ISL_167713	A/swine/Indiana/A01260587/2014		Import from public-domain
EPI546776	HA	United States	2014-Aug-06	EPI_ISL_167688	A/swine/South Dakota/A01482449/2014		Import from public-domain
EPI546773	HA	United States	2014-Aug-01	EPI_ISL_167687	A/swine/South Dakota/A01482388/2014		Import from public-domain
EPI545879	HA	United States	2014-Sep-15	EPI_ISL_167455	A/swine/Minnesota/A01482977/2014		Import from public-domain
EPI545855	HA	United States	2014-Sep-16	EPI_ISL_167441	A/swine/North Carolina/A01476420/2014		Import from public-domain	Lin,K.; Olson,W.J.; Zhang,J.
EPI545849	HA	United States	2014-Sep-13	EPI_ISL_167439	A/swine/Minnesota/A01476406/2014		Import from public-domain	Lin,K.; Olson,W.J.; Zhang,J.
EPI545846	HA	United States	2014-Sep-05	EPI_ISL_167438	A/swine/North Carolina/A01476349/2014		Import from public-domain	Lin,K.; Olson,W.J.; Zhang,J.
EPI545837	HA	United States	2014-Sep-11	EPI_ISL_167435	A/swine/Nebraska/A01476438/2014		Import from public-domain	Lin,K.; Olson,W.J.; Zhang,J.
EPI545834	HA	United States	2014-Sep-08	EPI_ISL_167434	A/swine/Iowa/A01476369/2014		Import from public-domain	Lin,K.; Olson,W.J.; Zhang,J.
EPI806652	HA	United States	2016-Jun-02	EPI_ISL_229218	A/swine/North Carolina/A01776223/2016		Import from public-domain	Lin,K.; Smith,K.N.; Zhang,J.
EPI736838	HA	United States	2016-Jan-20	EPI_ISL_217002	A/swine/Illinois/A01729946/2016		Import from public-domain	Lin,K.; Huang,H.; Zhang,J.
EPI736829	HA	United States	2016-Jan-20	EPI_ISL_216999	A/swine/North Carolina/A01729907/2016		Import from public-domain	Lin,K.; Huang,H.; Zhang,J.
EPI736817	HA	United States	2016-Jan-20	EPI_ISL_216995	A/swine/Arkansas/A01729957/2016		Import from public-domain	Lin,K.; Huang,H.; Zhang,J.
EPI854070	HA	United States	2016-Jan-27	EPI_ISL_216910	A/swine/Nebraska/A01942119/2016		Import from public-domain
EPI736620	HA	United States	2016-Jan-28	EPI_ISL_216889	A/swine/Oklahoma/A01730659/2016		Import from public-domain	Lin,K.; Huang,H.; Zhang,J.
EPI653987	HA	United States	2015-May-05	EPI_ISL_198174	A/swine/Indiana/A01260890/2015		Import from public-domain
EPI653981	HA	United States	2015-May-07	EPI_ISL_198173	A/swine/Indiana/A01260896/2015		Import from public-domain
EPI653021	HA	United States	2015-May-02	EPI_ISL_198167	A/swine/Indiana/A01260885/2015		Import from public-domain
EPI653056	HA	United States	2015-May-28	EPI_ISL_198163	A/swine/Indiana/A01260910/2015		Import from public-domain
EPI653035	HA	United States	2015-May-20	EPI_ISL_198161	A/swine/Indiana/A01260906/2015		Import from public-domain
EPI653028	HA	United States	2015-May-06	EPI_ISL_198160	A/swine/Indiana/A01260893/2015		Import from public-domain
EPI653014	HA	United States	2015-May-04	EPI_ISL_198159	A/swine/Indiana/A01260888/2015		Import from public-domain
EPI615448	HA	United States	2011-Jul-06	EPI_ISL_190016	A/swine/Oklahoma/A01202417/2011		Import from public-domain	Stratton,J.
EPI615501	HA	United States	2011-Mar-10	EPI_ISL_190014	A/swine/Illinois/A01134720/2011		Import from public-domain	Stratton,J.
EPI615555	HA	United States	2010-Nov-29	EPI_ISL_189998	A/swine/Illinois/A01047045/2010		Import from public-domain	Stratton,J.
EPI615638	HA	United States	2010-Nov-29	EPI_ISL_189997	A/swine/Illinois/A01047044/2010		Import from public-domain	Stratton,J.
EPI615606	HA	United States	2010-Nov-29	EPI_ISL_189994	A/swine/Illinois/A01047046/2010		Import from public-domain	Stratton,J.
EPI615599	HA	United States	2011-Jul-13	EPI_ISL_189993	A/swine/Iowa/A01202444/2011		Import from public-domain	Stratton,J.
EPI615677	HA	United States	2011-Feb-23	EPI_ISL_189992	A/swine/Illinois/A01134579/2011		Import from public-domain	Stratton,J.
EPI615670	HA	United States	2011-Jul-06	EPI_ISL_189991	A/swine/Oklahoma/A01202414/2011		Import from public-domain	Stratton,J.
EPI734466	HA	France	2015-Jul-21	EPI_ISL_216600	A/swine/France/AR1359/2015		Friedrich-Loeffler-Institut	Harder, Timm C.; Henritzi, Dinah
EPI833685	HA	Japan	2016-Apr-18	EPI_ISL_233626	A/swine/Gunma/12-1723/2016		National Institute of Animal Health	N. Takemae, T.Saito
EPI837150	HA	United States	2016-Jun-10	EPI_ISL_234240	A/swine/Indiana/A01812236/2016		Import from public-domain
EPI837158	HA	United States	2015-Dec-08	EPI_ISL_234241	A/swine/Indiana/A01812095/2015		Import from public-domain
EPI837304	HA	United States	2016-Jul-13	EPI_ISL_234281	A/swine/Minnesota/A01678467/2016		Import from public-domain
EPI837315	HA	United States	2016-Jul-06	EPI_ISL_234287	A/swine/North Carolina/A01777394/2016		Import from public-domain	Lin,K.; Zhang,J.
EPI837317	HA	United States	2016-Jul-08	EPI_ISL_234288	A/swine/North Carolina/A01777499/2016		Import from public-domain	Lin,K.; Zhang,J.
EPI837332	HA	United States	2016-Jun-01	EPI_ISL_234291	A/swine/Indiana/A01812224/2016		Import from public-domain
EPI837354	HA	United States	2016-Jun-20	EPI_ISL_234298	A/swine/Indiana/A01776934/2016		Import from public-domain	Lin,K.; Zhang,J.
EPI837694	HA	United States	2016-May-05	EPI_ISL_234397	A/swine/Indiana/A01943834/2016		Import from public-domain
EPI838331	HA	United States	2016-Jul-27	EPI_ISL_234522	A/swine/Iowa/A01778107/2016		Import from public-domain	Lin,K.; Zhang,J.
EPI838335	HA	United States	2016-Jul-29	EPI_ISL_234524	A/swine/Minnesota/A01778109/2016		Import from public-domain	Lin,K.; Zhang,J.
EPI838337	HA	United States	2016-Jul-08	EPI_ISL_234525	A/swine/Nebraska/A01778105/2016		Import from public-domain	Lin,K.; Zhang,J.
EPI838339	HA	United States	2016-Jul-29	EPI_ISL_234526	A/swine/Iowa/A01778108/2016		Import from public-domain	Lin,K.; Zhang,J.
EPI838341	HA	United States	2016-Jul-08	EPI_ISL_234527	A/swine/Nebraska/A01778104/2016		Import from public-domain	Lin,K.; Zhang,J.
EPI838542	HA	United States	2016-Aug-05	EPI_ISL_234579	A/swine/Indiana/A01778367/2016		Import from public-domain	Lin,K.; Zhang,J.
EPI838550	HA	United States	2016-Aug-05	EPI_ISL_234583	A/swine/Indiana/A01778290/2016		Import from public-domain	Lin,K.; Zhang,J.
EPI838552	HA	United States	2016-Aug-04	EPI_ISL_234584	A/swine/Iowa/A01778372/2016		Import from public-domain	Lin,K.; Zhang,J.
EPI838642	HA	Mexico	2014-Nov-04	EPI_ISL_234602	A/swine/Mexico/GtoDMZC01/2014		Import from public-domain	Sanchez-Betancourt,J.I.; Segura-Velazquez,R.A.; Cervantes-Torres,J.B.; Mercado-Garcia,M.C.; Carreon-Napoles,R.
EPI839155	HA	United States	2016-Jul-20	EPI_ISL_234673	A/swine/Iowa/A01777892/2016		Import from public-domain	Lin,K.; Zhang,J.
EPI839159	HA	United States	2016-Jul-22	EPI_ISL_234675	A/swine/Iowa/A01777895/2016		Import from public-domain	Lin,K.; Zhang,J.
EPI839161	HA	United States	2016-Jul-21	EPI_ISL_234676	A/swine/Oklahoma/A01777841/2016		Import from public-domain	Lin,K.; Zhang,J.
EPI840010	HA	United States	2016-Jul-01	EPI_ISL_234931	A/swine/Illinois/A01378014/2016		Import from public-domain	Padmanabhan,A.; Hause,B.
EPI840013	HA	United States	2016-Jul-01	EPI_ISL_234932	A/swine/Illinois/A01378013/2016		Import from public-domain	Padmanabhan,A.; Hause,B.
EPI840249	HA	United States	2016-Jun-30	EPI_ISL_234951	A/swine/Iowa/A01777667/2016		Import from public-domain	Lin,K.; Zhang,J.
EPI840253	HA	United States	2016-Jun-30	EPI_ISL_234953	A/swine/Iowa/A01777665/2016		Import from public-domain	Lin,K.; Zhang,J.
EPI840255	HA	United States	2016-Jun-28	EPI_ISL_234954	A/swine/Iowa/A01777669/2016		Import from public-domain	Lin,K.; Zhang,J.
EPI840265	HA	United States	2016-Jul-18	EPI_ISL_234959	A/swine/Iowa/A01777767/2016		Import from public-domain	Lin,K.; Zhang,J.
EPI840269	HA	United States	2016-Jul-06	EPI_ISL_234961	A/swine/Nebraska/A01777673/2016		Import from public-domain	Lin,K.; Zhang,J.
EPI845278	HA	United States	2016-Aug-11	EPI_ISL_235711	A/swine/Nebraska/A01778559/2016		Import from public-domain	Lin,K.; Zhang,J.
EPI845280	HA	United States	2016-Aug-09	EPI_ISL_235712	A/swine/Iowa/A01778557/2016		Import from public-domain	Lin,K.; Zhang,J.
EPI845282	HA	United States	2016-Aug-16	EPI_ISL_235713	A/swine/North Carolina/A01778579/2016		Import from public-domain	Lin,K.; Zhang,J.
EPI845292	HA	Argentina	2014-Dec-19	EPI_ISL_235717	A/swine/Argentina/CIP112-C95/2014		Import from public-domain	Dibarbora,M.; Cappuccio,J.; Pereda,A.
EPI845298	HA	Argentina	2014-Oct-16	EPI_ISL_235719	A/swine/Argentina/CIP112-C78/2014		Import from public-domain	Dibarbora,M.; Cappuccio,J.; Pereda,A.
EPI845320	HA	United States	2016-Aug-18	EPI_ISL_235726	A/swine/California/A01778665/2016		Import from public-domain	Lin,K.; Zhang,J.
EPI845330	HA	United States	2016-Aug-15	EPI_ISL_235731	A/swine/Illinois/A01778708/2016		Import from public-domain	Lin,K.; Zhang,J.
EPI845332	HA	United States	2016-Aug-17	EPI_ISL_235732	A/swine/Illinois/A01778711/2016		Import from public-domain	Lin,K.; Zhang,J.
EPI854002	HA	United States	2016-Feb-29	EPI_ISL_235746	A/swine/North Carolina/A01732695/2016		Import from public-domain
EPI845477	HA	United States	2015-Nov-03	EPI_ISL_235749	A/swine/Indiana/A01812050/2015		Import from public-domain
EPI846012	HA	United States	2016-Aug-22	EPI_ISL_235791	A/swine/Iowa/A01778875/2016		Import from public-domain	Lin,K.; Zhang,J.
EPI846014	HA	United States	2016-Aug-24	EPI_ISL_235792	A/swine/Illinois/A01778773/2016		Import from public-domain	Lin,K.; Zhang,J.
EPI846016	HA	United States	2016-Aug-23	EPI_ISL_235793	A/swine/Iowa/A01778876/2016		Import from public-domain	Lin,K.; Zhang,J.
EPI846018	HA	United States	2016-Aug-16	EPI_ISL_235794	A/swine/Nebraska/A01785234/2016		Import from public-domain
EPI846053	HA	United States	2016-Sep-09	EPI_ISL_235801	A/swine/South Dakota/A01678468/2016		Import from public-domain
EPI849323	HA	Canada	2014-Oct-15	EPI_ISL_236195	A/swine/Manitoba/G2/2014		Import from public-domain	Grgic,H.; Poljak,Z.
EPI849325	HA	Canada	2014-Jan-21	EPI_ISL_236197	A/swine/Manitoba/G4/2014		Import from public-domain	Grgic,H.; Poljak,Z.
EPI849327	HA	Canada	2014-Jan-03	EPI_ISL_236199	A/swine/Manitoba/G6/2014		Import from public-domain	Grgic,H.; Poljak,Z.
EPI854011	HA	United States	2016-Mar-02	EPI_ISL_236808	A/swine/North Carolina/A01732706/2016		Import from public-domain	Lin,K.; Huang,H.; Zhang,J.
EPI854059	HA	United States	2016-Feb-08	EPI_ISL_236817	A/swine/Nebraska/A01942266/2016		Import from public-domain
EPI855066	HA	United States	2016-Aug-29	EPI_ISL_237034	A/swine/Indiana/A01778988/2016		Import from public-domain	Lin,K.; Zhang,J.
EPI855090	HA	United States	2016-Sep-07	EPI_ISL_237046	A/swine/North Carolina/A01781221/2016		Import from public-domain	Lin,K.; Zhang,J.
EPI855098	HA	United States	2016-Aug-30	EPI_ISL_237050	A/swine/North Carolina/A01778957/2016		Import from public-domain	Lin,K.; Zhang,J.
EPI855100	HA	United States	2016-Aug-26	EPI_ISL_237051	A/swine/North Carolina/A01778881/2016		Import from public-domain	Lin,K.; Zhang,J.
EPI855102	HA	United States	2016-Aug-24	EPI_ISL_237052	A/swine/Illinois/A01778880/2016		Import from public-domain	Lin,K.; Zhang,J.
EPI855106	HA	United States	2016-Aug-30	EPI_ISL_237054	A/swine/Minnesota/A01781045/2016		Import from public-domain	Lin,K.; Zhang,J.
EPI859700	HA	Japan	2012-Oct-23	EPI_ISL_237798	A/swine/Tochigi/1/2012	National Institute of Animal Health	National Institute of Animal Health	Saito, T.; Takemae, N.
EPI860255	HA	Japan	2016-Sep-30	EPI_ISL_237924	A/swine/Chiba/1-3656/2016	National Institute of Animal Health	National Institute of Animal Health	Saito, T.; Takemae, N.
EPI860263	HA	Japan	2016-Oct-12	EPI_ISL_237925	A/swine/Gunma/7-3735/2016	National Institute of Animal Health	National Institute of Animal Health	Saito, T.; Takemae, N.
EPI860271	HA	Japan	2016-Oct-03	EPI_ISL_237926	A/swine/Gunma/12-3704/2016	National Institute of Animal Health	National Institute of Animal Health	Saito, T.; Takemae, N.
EPI860279	HA	Japan	2016-Oct-12	EPI_ISL_237927	A/swine/Gunma/7-3732/2016	National Institute of Animal Health	National Institute of Animal Health	Saito, T.; Takemae, N.
EPI860287	HA	Japan	2016-Oct-03	EPI_ISL_237928	A/swine/Gunma/12-3700/2016	National Institute of Animal Health	National Institute of Animal Health	Saito, T.; Takemae, N.
EPI860295	HA	Japan	2016-Sep-30	EPI_ISL_237929	A/swine/Chiba/1-3641/2016	National Institute of Animal Health	National Institute of Animal Health	Saito, T.; Takemae, N.
EPI860303	HA	Japan	2016-Oct-12	EPI_ISL_237930	A/swine/Gunma/9-3780/2016	National Institute of Animal Health	National Institute of Animal Health	Saito, T.; Takemae, N.
EPI860311	HA	Japan	2016-Oct-03	EPI_ISL_237931	A/swine/Gunma/12-3697/2016	National Institute of Animal Health	National Institute of Animal Health	Saito, T.; Takemae, N.
EPI860319	HA	Japan	2016-Oct-12	EPI_ISL_237932	A/swine/Gunma/7-3736/2016	National Institute of Animal Health	National Institute of Animal Health	Saito, T.; Takemae, N.
EPI860343	HA	Japan	2016-Oct-04	EPI_ISL_237935	A/swine/Chiba/1-3727/2016	National Institute of Animal Health	National Institute of Animal Health	Saito, T.; Takemae, N.
EPI860351	HA	Japan	2016-Oct-12	EPI_ISL_237936	A/swine/Gunma/9-3786/2016	National Institute of Animal Health	National Institute of Animal Health	Saito, T.; Takemae, N.
EPI860359	HA	Japan	2016-Oct-13	EPI_ISL_237937	A/swine/Gunma/8-3797/2016	National Institute of Animal Health	National Institute of Animal Health	Saito, T.; Takemae, N.
EPI860367	HA	Japan	2016-Sep-30	EPI_ISL_237938	A/swine/Chiba/1-3631/2016	National Institute of Animal Health	National Institute of Animal Health	Saito, T.; Takemae, N.
EPI860375	HA	Japan	2016-Oct-04	EPI_ISL_237939	A/swine/Chiba/1-3730/2016	National Institute of Animal Health	National Institute of Animal Health	Saito, T.; Takemae, N.
EPI860383	HA	Japan	2016-Oct-03	EPI_ISL_237940	A/swine/Gunma/12-3705/2016	National Institute of Animal Health	National Institute of Animal Health	Saito, T.; Takemae, N.
EPI861023	HA	Japan	2016-Oct-13	EPI_ISL_238041	A/swine/Gunma/8-3811/2016	National Institute of Animal Health	National Institute of Animal Health	Saito, T.; Takemae, N.
EPI861031	HA	Japan	2016-Oct-13	EPI_ISL_238042	A/swine/Gunma/8-3809/2016	National Institute of Animal Health	National Institute of Animal Health	Saito, T.; Takemae, N.
EPI861047	HA	Japan	2016-Oct-13	EPI_ISL_238044	A/swine/Gunma/8-3808/2016	National Institute of Animal Health	National Institute of Animal Health	Saito, T.; Takemae, N.
EPI861055	HA	Japan	2016-Oct-13	EPI_ISL_238045	A/swine/Gunma/8-3807/2016	National Institute of Animal Health	National Institute of Animal Health	Saito, T.; Takemae, N.
EPI861063	HA	Japan	2016-Oct-20	EPI_ISL_238046	A/swine/Gunma/10-3877/2016	National Institute of Animal Health	National Institute of Animal Health	Saito, T.; Takemae, N.
EPI861071	HA	Japan	2016-Oct-13	EPI_ISL_238047	A/swine/Gunma/8-3806/2016	National Institute of Animal Health	National Institute of Animal Health	Saito, T.; Takemae, N.
EPI861079	HA	Japan	2016-Oct-13	EPI_ISL_238048	A/swine/Gunma/8-3819/2016	National Institute of Animal Health	National Institute of Animal Health	Saito, T.; Takemae, N.
EPI861087	HA	Japan	2016-Oct-13	EPI_ISL_238049	A/swine/Gunma/8-3818/2016	National Institute of Animal Health	National Institute of Animal Health	Saito, T.; Takemae, N.
EPI861095	HA	Japan	2016-Oct-13	EPI_ISL_238050	A/swine/Gunma/8-3805/2016	National Institute of Animal Health	National Institute of Animal Health	Saito, T.; Takemae, N.
EPI861111	HA	Japan	2016-Oct-13	EPI_ISL_238052	A/swine/Gunma/8-3820/2016	National Institute of Animal Health	National Institute of Animal Health	Saito, T.; Takemae, N.
EPI861119	HA	Japan	2016-Oct-13	EPI_ISL_238053	A/swine/Gunma/8-3816/2016	National Institute of Animal Health	National Institute of Animal Health	Saito, T.; Takemae, N.
EPI861204	HA	Germany	2016-May-09	EPI_ISL_238061	A/swine/Germany/AR3004/2016		Friedrich-Loeffler-Institut	Starick, Elke; Henritzi, Dinah; Harder, Timm C.
EPI861212	HA	Germany	2016-May-09	EPI_ISL_238062	A/swine/Germany/AR3006/2016		Friedrich-Loeffler-Institut	Starick, Elke; Henritzi, Dinah; Harder, Timm C.
EPI861215	HA	Germany	2015-Sep-24	EPI_ISL_238064	A/swine/Germany/AR4243/2016		Friedrich-Loeffler-Institut	Starick, Elke; Henritzi, Dinah; Harder, Timm C.
EPI863989	HA	Germany	2016-Jan-01	EPI_ISL_238910	A/swine/Germany/Bak1/2016		Friedrich-Loeffler-Institut
EPI863991	HA	Germany	2016-Jan-01	EPI_ISL_238911	A/swine/Germany/Bak3/2016		Friedrich-Loeffler-Institut
EPI863993	HA	Germany	2016-Jan-01	EPI_ISL_238912	A/swine/Germany/Bak5/2016		Friedrich-Loeffler-Institut
EPI864071	HA	Japan	2016-Jan-06	EPI_ISL_238948	A/swine/Gunma/7-766/2016	National Institute of Animal Health	National Institute of Animal Health	Saito, T.; Takemae, N.
EPI864079	HA	Japan	2016-Mar-09	EPI_ISL_238949	A/swine/Gunma/7-1366/2016	National Institute of Animal Health	National Institute of Animal Health	Saito, T.; Takemae, N.
EPI864087	HA	Japan	2016-Apr-06	EPI_ISL_238950	A/swine/Gunma/7-1582/2016	National Institute of Animal Health	National Institute of Animal Health	Saito, T.; Takemae, N.
EPI864475	HA	Germany	2014-Jan-01	EPI_ISL_239010	A/swine/Germany/R1703/2014		Friedrich-Loeffler-Institut
EPI864511	HA	Germany	2015-Jan-01	EPI_ISL_239025	A/swine/Germany/Bak45/2015		Friedrich-Loeffler-Institut
EPI864512	HA	Germany	2015-Jan-01	EPI_ISL_239026	A/swine/Germany/Bak46/2015		Friedrich-Loeffler-Institut
EPI864515	HA	Germany	2015-Jan-01	EPI_ISL_239027	A/swine/Germany/Bak47/2015		Friedrich-Loeffler-Institut
EPI888480	HA	Germany	2012-Jan-01	EPI_ISL_243062	A/swine/Germany/R1492/2012		Friedrich-Loeffler-Institut
EPI888486	HA	Germany	2012-Jan-01	EPI_ISL_243065	A/swine/Germany/R1495/2012		Friedrich-Loeffler-Institut
EPI888492	HA	Germany	2013-Jan-01	EPI_ISL_243068	A/swine/Germany/R191/2013		Friedrich-Loeffler-Institut
EPI888503	HA	Germany	2013-Jan-01	EPI_ISL_243070	A/swine/Germany/R237/2013		Friedrich-Loeffler-Institut
EPI888509	HA	United States	2013-Mar-13	EPI_ISL_243071	A/swine/Illinois/A01443797/2013		Import from public-domain
EPI889185	HA	United States	2016-Sep-13	EPI_ISL_243356	A/swine/Iowa/A01781488/2016		Import from public-domain	Lin,K.; Zhang,J.
EPI889187	HA	United States	2016-Sep-07	EPI_ISL_243357	A/swine/Iowa/A01781147/2016		Import from public-domain	Lin,K.; Zhang,J.
EPI889193	HA	United States	2016-Sep-05	EPI_ISL_243360	A/swine/Missouri/A01781220/2016		Import from public-domain	Lin,K.; Zhang,J.
EPI889203	HA	United States	2016-Sep-16	EPI_ISL_243365	A/swine/North Carolina/A01781478/2016		Import from public-domain	Lin,K.; Zhang,J.
EPI889227	HA	United States	2016-Sep-02	EPI_ISL_243377	A/swine/Illinois/A01781049/2016		Import from public-domain	Lin,K.; Zhang,J.
EPI893842	HA	United States	2014-Jul-18	EPI_ISL_243755	A/swine/Indiana/14TOSU6438/2014		Import from public-domain	Symer,D.E.; Daugherty,C.; Warner,S.; Nolting,J.M.; Nelson,S.W.; Zentkovich,M.M.; Bowman,A.S.
EPI893829	HA	United States	2015-Jul-12	EPI_ISL_243768	A/swine/Indiana/15TOSU25138/2015		Import from public-domain	Symer,D.E.; Daugherty,C.; Warner,S.; Nolting,J.M.; Nelson,S.W.; Zentkovich,M.M.; Bowman,A.S.
EPI893774	HA	United States	2015-Jul-17	EPI_ISL_243775	A/swine/Indiana/15TOSU4060/2015		Import from public-domain	Symer,D.E.; Daugherty,C.; Warner,S.; Nolting,J.M.; Nelson,S.W.; Zentkovich,M.M.; Bowman,A.S.
EPI893779	HA	United States	2015-Jun-26	EPI_ISL_243780	A/swine/Indiana/15TOSU0829/2015		Import from public-domain	Symer,D.E.; Daugherty,C.; Warner,S.; Nolting,J.M.; Nelson,S.W.; Zentkovich,M.M.; Bowman,A.S.
EPI891862	HA	United States	2016-Oct-03	EPI_ISL_243785	A/swine/North Carolina/A01782003/2016		Import from public-domain	Lin,K.; Zhang,J.
EPI891868	HA	United States	2016-Sep-27	EPI_ISL_243788	A/swine/Iowa/A01781975/2016		Import from public-domain	Lin,K.; Zhang,J.
EPI893481	HA	United States	2016-Aug-31	EPI_ISL_244139	A/swine/Kansas/A01378016/2016		Import from public-domain	Padmanabhan,A.; Peddireddi,L.
EPI893484	HA	United States	2016-Oct-19	EPI_ISL_244140	A/swine/Kansas/A01378017/2016		Import from public-domain	Padmanabhan,A.; Peddireddi,L.
EPI897833	HA	United States	2016-Sep-23	EPI_ISL_245031	A/swine/Illinois/A01781976/2016		Import from public-domain	Lin,K.; Zhang,J.
EPI897835	HA	United States	2016-Oct-10	EPI_ISL_245032	A/swine/Iowa/A01782393/2016		Import from public-domain	Lin,K.; Zhang,J.
EPI897839	HA	United States	2016-Oct-13	EPI_ISL_245034	A/swine/Iowa/A01782396/2016		Import from public-domain	Lin,K.; Zhang,J.
EPI897841	HA	United States	2016-Oct-05	EPI_ISL_245035	A/swine/Missouri/A01782148/2016		Import from public-domain	Lin,K.; Zhang,J.
EPI897843	HA	United States	2016-Oct-10	EPI_ISL_245036	A/swine/Iowa/A01782388/2016		Import from public-domain	Lin,K.; Zhang,J.
EPI897848	HA	United States	2016-Oct-04	EPI_ISL_245038	A/swine/Iowa/A01782227/2016		Import from public-domain	Lin,K.; Zhang,J.
EPI897852	HA	United States	2016-Oct-03	EPI_ISL_245040	A/swine/North Carolina/A01782228/2016		Import from public-domain	Lin,K.; Zhang,J.
EPI897864	HA	United States	2016-Oct-01	EPI_ISL_245046	A/swine/Iowa/A01782064/2016		Import from public-domain	Lin,K.; Zhang,J.
EPI897870	HA	United States	2016-Oct-05	EPI_ISL_245049	A/swine/Iowa/A01782236/2016		Import from public-domain	Lin,K.; Zhang,J.
EPI897876	HA	United States	2016-Oct-11	EPI_ISL_245052	A/swine/Iowa/A01782281/2016		Import from public-domain	Lin,K.; Zhang,J.
EPI897888	HA	United States	2016-Sep-29	EPI_ISL_245058	A/swine/North Carolina/A01782030/2016		Import from public-domain	Lin,K.; Zhang,J.
EPI897899	HA	United States	2016-Oct-21	EPI_ISL_245061	A/swine/Iowa/A01782579/2016		Import from public-domain	Lin,K.; Zhang,J.
EPI897901	HA	United States	2016-Oct-18	EPI_ISL_245062	A/swine/South Carolina/A01782474/2016		Import from public-domain	Lin,K.; Zhang,J.
EPI897909	HA	United States	2016-Oct-19	EPI_ISL_245066	A/swine/Minnesota/A01782584/2016		Import from public-domain	Lin,K.; Zhang,J.
EPI897911	HA	United States	2016-Oct-19	EPI_ISL_245067	A/swine/North Carolina/A01782588/2016		Import from public-domain	Lin,K.; Zhang,J.
EPI897915	HA	United States	2016-Oct-17	EPI_ISL_245069	A/swine/Iowa/A01782574/2016		Import from public-domain	Lin,K.; Zhang,J.
EPI897917	HA	United States	2016-Oct-18	EPI_ISL_245070	A/swine/Nebraska/A01782589/2016		Import from public-domain	Lin,K.; Zhang,J.
EPI897919	HA	United States	2016-Oct-21	EPI_ISL_245071	A/swine/Kansas/A01782583/2016		Import from public-domain	Lin,K.; Zhang,J.
EPI897921	HA	United States	2016-Oct-10	EPI_ISL_245072	A/swine/Illinois/A01782257/2016		Import from public-domain	Lin,K.; Zhang,J.
EPI897933	HA	United States	2016-Oct-03	EPI_ISL_245078	A/swine/Iowa/A01782390/2016		Import from public-domain	Lin,K.; Zhang,J.
EPI897937	HA	United States	2016-Oct-24	EPI_ISL_245080	A/swine/Iowa/A01782606/2016		Import from public-domain	Lin,K.; Zhang,J.
EPI897945	HA	United States	2016-Oct-21	EPI_ISL_245084	A/swine/Iowa/A01782581/2016		Import from public-domain	Lin,K.; Zhang,J.
EPI897947	HA	United States	2016-Oct-18	EPI_ISL_245085	A/swine/Ohio/A01782405/2016		Import from public-domain	Lin,K.; Zhang,J.
EPI899118	HA	United States	2016-Oct-24	EPI_ISL_245321	A/swine/Iowa/A01782577/2016		Import from public-domain	Lin,K.; Zhang,J.
EPI899120	HA	United States	2016-Oct-25	EPI_ISL_245322	A/swine/North Carolina/A01782799/2016		Import from public-domain	Lin,K.; Zhang,J.
EPI899124	HA	United States	2016-Oct-27	EPI_ISL_245324	A/swine/North Carolina/A01782869/2016		Import from public-domain	Lin,K.; Zhang,J.
EPI899134	HA	United States	2016-Oct-24	EPI_ISL_245329	A/swine/Iowa/A01782789/2016		Import from public-domain	Lin,K.; Zhang,J.
EPI899138	HA	United States	2016-Oct-26	EPI_ISL_245331	A/swine/Iowa/A01782790/2016		Import from public-domain	Lin,K.; Zhang,J.
EPI899142	HA	United States	2016-Oct-21	EPI_ISL_245333	A/swine/Illinois/A01782582/2016		Import from public-domain	Lin,K.; Zhang,J.
EPI899150	HA	United States	2016-Oct-24	EPI_ISL_245337	A/swine/North Carolina/A01782676/2016		Import from public-domain	Lin,K.; Zhang,J.
EPI901317	HA	United States	2015-Nov-08	EPI_ISL_245777	A/swine/Kentucky/15TOSU1907/2015		Import from public-domain	Kaplan,B.S.; Nolting,J.M.; Lauterbach,S.E.; Zentkovich,M.M.; Nelson,S.W.; Lorbach,J.N.; Bowman,A.S.
EPI901213	HA	United States	2015-Nov-08	EPI_ISL_245779	A/swine/Kentucky/15TOSU1835/2015		Import from public-domain	Kaplan,B.S.; Nolting,J.M.; Lauterbach,S.E.; Zentkovich,M.M.; Nelson,S.W.; Lorbach,J.N.; Bowman,A.S.
EPI901228	HA	United States	2015-Nov-08	EPI_ISL_245780	A/swine/Kentucky/15TOSU1969/2015		Import from public-domain	Kaplan,B.S.; Nolting,J.M.; Lauterbach,S.E.; Zentkovich,M.M.; Nelson,S.W.; Lorbach,J.N.; Bowman,A.S.
EPI901254	HA	United States	2015-Nov-08	EPI_ISL_245784	A/swine/Kentucky/15TOSU25093/2015		Import from public-domain	Kaplan,B.S.; Nolting,J.M.; Lauterbach,S.E.; Zentkovich,M.M.; Nelson,S.W.; Lorbach,J.N.; Bowman,A.S.
EPI901127	HA	United States	2015-Nov-08	EPI_ISL_245786	A/swine/Kentucky/15TOSU1877/2015		Import from public-domain	Kaplan,B.S.; Nolting,J.M.; Lauterbach,S.E.; Zentkovich,M.M.; Nelson,S.W.; Lorbach,J.N.; Bowman,A.S.
EPI901126	HA	United States	2015-Nov-08	EPI_ISL_245788	A/swine/Kentucky/15TOSU2000/2015		Import from public-domain	Kaplan,B.S.; Nolting,J.M.; Lauterbach,S.E.; Zentkovich,M.M.; Nelson,S.W.; Lorbach,J.N.; Bowman,A.S.
EPI901378	HA	United States	2015-Jul-12	EPI_ISL_245789	A/swine/Indiana/15TOSU2743/2015		Import from public-domain	Kaplan,B.S.; Nolting,J.M.; Lauterbach,S.E.; Zentkovich,M.M.; Nelson,S.W.; Lorbach,J.N.; Bowman,A.S.
EPI901322	HA	United States	2015-Nov-08	EPI_ISL_245795	A/swine/Kentucky/15TOSU1919/2015		Import from public-domain	Kaplan,B.S.; Nolting,J.M.; Lauterbach,S.E.; Zentkovich,M.M.; Nelson,S.W.; Lorbach,J.N.; Bowman,A.S.
EPI901314	HA	United States	2015-Nov-08	EPI_ISL_245799	A/swine/Kentucky/15TOSU1992/2015		Import from public-domain	Kaplan,B.S.; Nolting,J.M.; Lauterbach,S.E.; Zentkovich,M.M.; Nelson,S.W.; Lorbach,J.N.; Bowman,A.S.
EPI901168	HA	United States	2015-Nov-08	EPI_ISL_245800	A/swine/Kentucky/15TOSU1874/2015		Import from public-domain	Kaplan,B.S.; Nolting,J.M.; Lauterbach,S.E.; Zentkovich,M.M.; Nelson,S.W.; Lorbach,J.N.; Bowman,A.S.
EPI901285	HA	United States	2015-Nov-08	EPI_ISL_245805	A/swine/Kentucky/15TOSU1916/2015		Import from public-domain	Kaplan,B.S.; Nolting,J.M.; Lauterbach,S.E.; Zentkovich,M.M.; Nelson,S.W.; Lorbach,J.N.; Bowman,A.S.
EPI901163	HA	United States	2015-Nov-08	EPI_ISL_245806	A/swine/Kentucky/15TOSU2019/2015		Import from public-domain	Kaplan,B.S.; Nolting,J.M.; Lauterbach,S.E.; Zentkovich,M.M.; Nelson,S.W.; Lorbach,J.N.; Bowman,A.S.
EPI901210	HA	United States	2015-Nov-08	EPI_ISL_245809	A/swine/Kentucky/15TOSU25107/2015		Import from public-domain	Kaplan,B.S.; Nolting,J.M.; Lauterbach,S.E.; Zentkovich,M.M.; Nelson,S.W.; Lorbach,J.N.; Bowman,A.S.
EPI901382	HA	United States	2015-Nov-08	EPI_ISL_245812	A/swine/Kentucky/15TOSU25105/2015		Import from public-domain	Kaplan,B.S.; Nolting,J.M.; Lauterbach,S.E.; Zentkovich,M.M.; Nelson,S.W.; Lorbach,J.N.; Bowman,A.S.
EPI901693	HA	United States	2016-Nov-01	EPI_ISL_246018	A/swine/Iowa/A01783001/2016		Import from public-domain	Lin,K.; Zhang,J.
EPI901705	HA	United States	2016-Nov-15	EPI_ISL_246024	A/swine/Illinois/A01668256/2016		Import from public-domain	Lin,K.; Zhang,J.
EPI901709	HA	United States	2016-Nov-11	EPI_ISL_246026	A/swine/North Carolina/A01668190/2016		Import from public-domain	Lin,K.; Zhang,J.
EPI901721	HA	United States	2016-Nov-11	EPI_ISL_246032	A/swine/Iowa/A01668210/2016		Import from public-domain	Lin,K.; Zhang,J.
EPI901725	HA	United States	2016-Nov-09	EPI_ISL_246034	A/swine/Ohio/A01668213/2016		Import from public-domain	Lin,K.; Zhang,J.
EPI901727	HA	United States	2016-Nov-09	EPI_ISL_246035	A/swine/Iowa/A01668201/2016		Import from public-domain	Lin,K.; Zhang,J.
EPI901822	HA	United States	2016-Nov-08	EPI_ISL_246084	A/swine/North Carolina/A01783021/2016		Import from public-domain	Lin,K.; Zhang,J.
EPI901824	HA	United States	2016-Nov-14	EPI_ISL_246085	A/swine/Minnesota/A01668519/2016		Import from public-domain	Lin,K.; Zhang,J.
EPI901828	HA	United States	2016-Nov-10	EPI_ISL_246087	A/swine/North Carolina/A01668171/2016		Import from public-domain	Lin,K.; Zhang,J.
EPI901840	HA	United States	2016-Nov-16	EPI_ISL_246093	A/swine/Iowa/A01668527/2016		Import from public-domain	Lin,K.; Zhang,J.
EPI901844	HA	United States	2016-Nov-16	EPI_ISL_246095	A/swine/North Carolina/A01668521/2016		Import from public-domain	Lin,K.; Zhang,J.
EPI941089	HA	United States	2010-Sep-03	EPI_ISL_246099	A/swine/Illinois/3120/2010		Import from public-domain	Anderson,T.; Rajao,D.; Kitikoon,P.; Stratton,J.; Lewis,N.; Vincent,A.
EPI941090	HA	United States	2010-Apr-20	EPI_ISL_246100	A/swine/Minnesota/03002/2010		Import from public-domain	Anderson,T.; Rajao,D.; Kitikoon,P.; Stratton,J.; Lewis,N.; Vincent,A.
EPI941092	HA	United States	2010-Sep-28	EPI_ISL_246102	A/swine/Illinois/3134/2010		Import from public-domain	Anderson,T.; Rajao,D.; Kitikoon,P.; Stratton,J.; Lewis,N.; Vincent,A.
EPI941093	HA	United States	2010-May-26	EPI_ISL_246103	A/swine/North Carolina/03029/2010		Import from public-domain	Anderson,T.; Rajao,D.; Kitikoon,P.; Stratton,J.; Lewis,N.; Vincent,A.
EPI941097	HA	United States	2010-Jul-14	EPI_ISL_246107	A/swine/Indiana/03053/2010		Import from public-domain	Anderson,T.; Rajao,D.; Kitikoon,P.; Stratton,J.; Lewis,N.; Vincent,A.
EPI941098	HA	United States	2010-May-04	EPI_ISL_246108	A/swine/Missouri/03013/2010		Import from public-domain	Anderson,T.; Rajao,D.; Kitikoon,P.; Stratton,J.; Lewis,N.; Vincent,A.
EPI941088	HA	United States	2010-Oct-13	EPI_ISL_252576	A/swine/Ohio/003167/2010		Import from public-domain	Rajao,D.; Kitikoon,P.; Anderson,T.; Stratton,J.; Lewis,N.; Vincent,A.
EPI941099	HA	United States	2010-Sep-02	EPI_ISL_252577	A/swine/Minnesota/003063/2010		Import from public-domain	Rajao,D.; Kitikoon,P.; Anderson,T.; Stratton,J.; Lewis,N.; Vincent,A.
EPI941160	HA	United States	2016-Nov-18	EPI_ISL_252627	A/swine/Nebraksa/A01785242/2016		Import from public-domain
EPI941242	HA	United States	2016-Nov-23	EPI_ISL_252694	A/swine/Indiana/A01668660/2016		Import from public-domain	Lin,K.; Zhang,J.
EPI941244	HA	United States	2016-Nov-22	EPI_ISL_252695	A/swine/Iowa/A01668657/2016		Import from public-domain	Lin,K.; Zhang,J.
EPI941248	HA	United States	2016-Nov-30	EPI_ISL_252697	A/swine/North Carolina/A01668729/2016		Import from public-domain	Lin,K.; Zhang,J.
EPI941250	HA	United States	2016-Nov-28	EPI_ISL_252698	A/swine/North Carolina/A01668762/2016		Import from public-domain	Lin,K.; Zhang,J.
EPI941252	HA	United States	2016-Nov-21	EPI_ISL_252699	A/swine/Colorado/A01668653/2016		Import from public-domain	Lin,K.; Zhang,J.
EPI941264	HA	United States	2016-Nov-23	EPI_ISL_252705	A/swine/Iowa/A01668658/2016		Import from public-domain	Lin,K.; Zhang,J.
EPI941266	HA	United States	2016-Nov-23	EPI_ISL_252706	A/swine/Iowa/A01668659/2016		Import from public-domain	Lin,K.; Zhang,J.
EPI946480	HA	United States	2016-Jun-13	EPI_ISL_252719	A/swine/Nebraska/A01776543/2016		Import from public-domain
EPI942003	HA	United States	2016-Nov-30	EPI_ISL_252784	A/swine/Iowa/A01668923/2016		Import from public-domain	Lin,K.; Zhang,J.
EPI942005	HA	United States	2016-Dec-01	EPI_ISL_252785	A/swine/Iowa/A01668899/2016		Import from public-domain	Lin,K.; Zhang,J.
EPI942014	HA	United States	2016-Nov-29	EPI_ISL_252789	A/swine/Illinois/A01668749/2016		Import from public-domain	Lin,K.; Zhang,J.
EPI942027	HA	United States	2016-Nov-30	EPI_ISL_252795	A/swine/Oklahoma/A01668938/2016		Import from public-domain	Lin,K.; Zhang,J.
EPI942033	HA	United States	2016-Nov-28	EPI_ISL_252798	A/swine/Iowa/A01668921/2016		Import from public-domain	Lin,K.; Zhang,J.
EPI942053	HA	United States	2016-Nov-30	EPI_ISL_252808	A/swine/North Carolina/A01668802/2016		Import from public-domain	Lin,K.; Zhang,J.
EPI942055	HA	United States	2016-Dec-01	EPI_ISL_252809	A/swine/Iowa/A01668929/2016		Import from public-domain	Lin,K.; Zhang,J.
EPI942325	HA	France	2014-Jun-04	EPI_ISL_252865	A/swine/France/61-140350/2014		Import from public-domain	Bonin,E.; Simon,G.; Herve,S.; Queguiner,S.; Gorin,S.; Barbier,N.
EPI942329	HA	France	2014-Jun-05	EPI_ISL_252869	A/swine/France/29-140342/2014		Import from public-domain	Bonin,E.; Simon,G.; Herve,S.; Queguiner,S.; Gorin,S.; Barbier,N.
EPI945096	HA	United States	2016-Dec-09	EPI_ISL_253645	A/swine/Michigan/A01671231/2016		Import from public-domain	Lin,K.; Zhang,J.
EPI945104	HA	United States	2016-Dec-05	EPI_ISL_253649	A/swine/Iowa/A01671224/2016		Import from public-domain	Lin,K.; Zhang,J.
EPI945108	HA	United States	2016-Dec-08	EPI_ISL_253651	A/swine/Iowa/A01671230/2016		Import from public-domain	Lin,K.; Zhang,J.
EPI945112	HA	United States	2016-Dec-13	EPI_ISL_253653	A/swine/Illinois/A01671284/2016		Import from public-domain	Lin,K.; Zhang,J.
[truncated: 2,528 more rows]
