# Supplementary material for: Locations and structures of influenza A virus packaging-associated signals and other functional elements via an in silico pipeline for predicting constrained features in RNA viruses
Source: PLoS Comput Biol. 2024 Apr 22;20(4):e1012009. doi: 10.1371/journal.pcbi.1012009 (PMC11034665; doi:10.1371/journal.pcbi.1012009)
Supplement: S35 Table — (XLSX) [file pcbi.1012009.s036.xlsx]

## Sheet: Acknowledge Table
We gratefully acknowledge the authors, originating and submitting laboratories of the sequences from GISAID’s EpiFlu Database on which this research is based. The list is detailed below.
All submitters of data may be contacted directly via www.gisaid.org
Segment ID	Segment	Country	Collection date	Isolate-ID	Isolate name	Originating Lab	Submitting Lab	Authors
EPI352398	NP	China	2010-Dec-01	EPI_ISL_103107	A/swine/Henan/4/2010		Import from public-domain	Zhang,Y.; Zhang,L.X.; Jian,F.C.
EPI353586	NP	China	2007-Dec-01	EPI_ISL_103792	A/swine/Tianjin/1/2007		Import from public-domain	Qiao,C.; Yang,H.; Chen,Y.; Xin,X.; Chen,H.
EPI353598	NP	China	2006-Oct-01	EPI_ISL_103827	A/swine/Hebei/10/2006		Import from public-domain	Qiao,C.; Yang,H.; Chen,Y.; Xin,X.; Chen,H.
EPI584889	NP	United States	2011-Jan-19	EPI_ISL_103843	A/swine/Mississippi/A01049443/2011		Import from public-domain	Lin,K.; Zhang,J.; Nezami,S.G.; Stensland,W.R.; Strait,E.L.; Yoon,K.-J.
EPI506506	NP	United States	2011-Oct-10	EPI_ISL_103844	A/swine/Iowa/A01202693/2011		Import from public-domain
EPI401696	NP	United States	2011-Nov-02	EPI_ISL_103846	A/swine/Iowa/A01202795/2011		Import from public-domain	Lin,K.; Zhang,J.; Nezami,S.G.; Stensland,W.R.; Strait,E.L.; Yoon,K.-J.
EPI584763	NP	United States	2011-Oct-22	EPI_ISL_103848	A/swine/Iowa/A01202770/2011		Import from public-domain	Lin,K.; Zhang,J.; Nezami,S.G.; Stensland,W.R.; Strait,E.L.; Yoon,K.-J.
EPI424032	NP	United States	2011-Nov-15	EPI_ISL_103850	A/swine/North Carolina/A01048807/2011		Import from public-domain	Lin,K.; Zhang,J.; Nezami,S.G.; Stensland,W.R.; Strait,E.L.; Yoon,K.-J.
EPI412041	NP	Germany	2011-Jan-01	EPI_ISL_105982	A/swine/Germany/R2035/2011		Friedrich-Loeffler-Institut
EPI356459	NP	Germany	2011-Jan-01	EPI_ISL_105985	A/swine/Germany/R75/2011		Friedrich-Loeffler-Institut
EPI401643	NP	United States	2012-Jan-30	EPI_ISL_116146	A/swine/Illinois/A01243094/2012		Import from public-domain	Lin,K.; Zhang,J.; Stensland,W.R.; Strait,E.L.
EPI558828	NP	United States	2010-Nov-22	EPI_ISL_116159	A/swine/Illinois/A01047020/2010		Import from public-domain
EPI593733	NP	United States	2010-Nov-22	EPI_ISL_116160	A/swine/Illinois/A01047024/2010		Import from public-domain
EPI593745	NP	United States	2010-Nov-29	EPI_ISL_116161	A/swine/Illinois/A01047041/2010		Import from public-domain
EPI593741	NP	United States	2010-Nov-29	EPI_ISL_116162	A/swine/Illinois/A01047042/2010		Import from public-domain
EPI593737	NP	United States	2010-Nov-29	EPI_ISL_116163	A/swine/Illinois/A01047054/2010		Import from public-domain
EPI593781	NP	United States	2010-Nov-29	EPI_ISL_116164	A/swine/Illinois/A01047080/2010		Import from public-domain
EPI593770	NP	United States	2010-Nov-29	EPI_ISL_116165	A/swine/Illinois/A01047085/2010		Import from public-domain
EPI593788	NP	United States	2010-Nov-29	EPI_ISL_116166	A/swine/Illinois/A01047089/2010		Import from public-domain
EPI593774	NP	United States	2010-Nov-29	EPI_ISL_116167	A/swine/Illinois/A01047097/2010		Import from public-domain
EPI593766	NP	United States	2010-Nov-29	EPI_ISL_116168	A/swine/Illinois/A01047099/2010		Import from public-domain
EPI593786	NP	United States	2010-Nov-29	EPI_ISL_116169	A/swine/Illinois/A01047108/2010		Import from public-domain
EPI593796	NP	United States	2010-Nov-29	EPI_ISL_116170	A/swine/Illinois/A01047112/2010		Import from public-domain
EPI593812	NP	United States	2010-Nov-30	EPI_ISL_116171	A/swine/Illinois/A01047145/2010		Import from public-domain
EPI593856	NP	United States	2010-Nov-30	EPI_ISL_116172	A/swine/Illinois/A01047149/2010		Import from public-domain
EPI593823	NP	United States	2010-Nov-30	EPI_ISL_116173	A/swine/Illinois/A01047153/2010		Import from public-domain
EPI593834	NP	United States	2010-Nov-30	EPI_ISL_116174	A/swine/Illinois/A01047155/2010		Import from public-domain
EPI593852	NP	United States	2010-Nov-30	EPI_ISL_116176	A/swine/Illinois/A01047166/2010		Import from public-domain
EPI593830	NP	United States	2010-Nov-30	EPI_ISL_116177	A/swine/Illinois/A01047172/2010		Import from public-domain
EPI593792	NP	United States	2010-Nov-30	EPI_ISL_116178	A/swine/Illinois/A01047177/2010		Import from public-domain
EPI593820	NP	United States	2011-Jan-18	EPI_ISL_116179	A/swine/Illinois/A01047348/2011		Import from public-domain
EPI593826	NP	United States	2011-Jan-18	EPI_ISL_116180	A/swine/Illinois/A01047353/2011		Import from public-domain
EPI393321	NP	United States	2011-Jan-18	EPI_ISL_116181	A/swine/Illinois/A01047363/2011		Import from public-domain
EPI584507	NP	United States	2010-Dec-06	EPI_ISL_116183	A/swine/Minnesota/A01047500/2010		Import from public-domain
EPI593860	NP	United States	2010-Dec-07	EPI_ISL_116184	A/swine/Illinois/A01047518/2010		Import from public-domain
EPI593816	NP	United States	2010-Dec-07	EPI_ISL_117015	A/swine/Illinois/A01047525/2010		Import from public-domain
EPI593928	NP	United States	2011-Dec-22	EPI_ISL_117016	A/swine/Illinois/A01047779/2011		Import from public-domain
EPI593921	NP	United States	2011-Jan-03	EPI_ISL_117017	A/swine/Illinois/A01047805/2011		Import from public-domain
EPI593924	NP	United States	2011-Jan-03	EPI_ISL_117018	A/swine/Illinois/A01047806/2011		Import from public-domain
EPI369049	NP	United States	2011-Oct-20	EPI_ISL_117560	A/swine/Illinois/A00857138b/2011		Import from public-domain
EPI610021	NP	United States	2009-Dec-06	EPI_ISL_119329	A/swine/Indiana/A01076177/2009		Import from public-domain
EPI602568	NP	United States	2010-Aug-04	EPI_ISL_119330	A/swine/Iowa/A01076148/2010		Import from public-domain
EPI603671	NP	United States	2010-Aug-12	EPI_ISL_119331	A/swine/Iowa/A01076157/2010		Import from public-domain
EPI610056	NP	United States	2010-Jan-10	EPI_ISL_119332	A/swine/Iowa/A01076186/2010		Import from public-domain
EPI610140	NP	United States	2009-Dec-13	EPI_ISL_119333	A/swine/Kansas/A01076181/2009		Import from public-domain
EPI584432	NP	United States	2010-Nov-18	EPI_ISL_119334	A/swine/Minnesota/A01047911/2010		Import from public-domain
EPI584454	NP	United States	2010-Dec-02	EPI_ISL_119335	A/swine/Minnesota/A01047913/2010		Import from public-domain
EPI610076	NP	United States	2010-Apr-18	EPI_ISL_119336	A/swine/Minnesota/A01076205/2010		Import from public-domain
EPI610039	NP	United States	2010-May-02	EPI_ISL_119337	A/swine/Minnesota/A01076209/2010		Import from public-domain
EPI610113	NP	United States	2010-May-09	EPI_ISL_119338	A/swine/Minnesota/A01076210/2010		Import from public-domain
EPI584485	NP	United States	2010-Sep-26	EPI_ISL_119339	A/swine/Minnesota/A01076331/2010		Import from public-domain
EPI584478	NP	United States	2010-Oct-12	EPI_ISL_119340	A/swine/Minnesota/A01076626/2010		Import from public-domain
EPI584907	NP	United States	2010-Nov-02	EPI_ISL_119341	A/swine/Minnesota/A01076763/2010		Import from public-domain
EPI585174	NP	United States	2010-Nov-02	EPI_ISL_119342	A/swine/Minnesota/A01076764/2010		Import from public-domain
EPI585170	NP	United States	2010-May-12	EPI_ISL_119343	A/swine/Minnesota/A01076998/2010		Import from public-domain
EPI584896	NP	United States	2011-Jan-30	EPI_ISL_119347	A/swine/Minnesota/A01134226/2011		Import from public-domain
EPI584887	NP	United States	2011-Jan-30	EPI_ISL_119348	A/swine/Minnesota/A01134236/2011		Import from public-domain
EPI584917	NP	United States	2011-Jan-30	EPI_ISL_119349	A/swine/Minnesota/A01134248/2011		Import from public-domain
EPI401633	NP	United States	2011-Feb-07	EPI_ISL_119350	A/swine/Minnesota/A01134353/2011		Import from public-domain
EPI584940	NP	United States	2011-Feb-07	EPI_ISL_119351	A/swine/Minnesota/A01134357/2011		Import from public-domain
EPI663547	NP	United States	2011-Jan-27	EPI_ISL_119366	A/swine/Minnesota/A01201429/2011		Import from public-domain
EPI610032	NP	United States	2010-Jan-10	EPI_ISL_119367	A/swine/North Carolina/A01076185/2010		Import from public-domain
EPI610129	NP	United States	2010-Feb-14	EPI_ISL_119368	A/swine/North Carolina/A01076192/2010		Import from public-domain
EPI610217	NP	United States	2010-Mar-21	EPI_ISL_119369	A/swine/North Carolina/A01076200/2010		Import from public-domain
EPI443431	NP	United States	2010-Sep-20	EPI_ISL_119599	A/swine/Minnesota/A01134332/2010		Import from public-domain
EPI468759	NP	United States	2010-May-04	EPI_ISL_119606	A/swine/Minnesota/A01134341/2010		Import from public-domain
EPI382633	NP	United States	2010-Mar-03	EPI_ISL_123521	A/swine/Minnesota/0745/2010		Import from public-domain	Hause,B.M.; Collin,E.A.; Ran,Z.; Zhu,L.; Webby,R.J.; Simonson,R.R.; Li,F.
EPI610103	NP	United States	2010-Mar-07	EPI_ISL_124010	A/swine/Minnesota/A01076197/2010		Import from public-domain
EPI383476	NP	China	2008-Mar-01	EPI_ISL_124037	A/swine/Zhejiang/01/2008		Import from public-domain	Lv,C.; Wang,D.; Du,J.; Meng,S.; Wang,J.; Shi,L.; Wang,G.; Zhao,Y.
EPI610125	NP	United States	2009-Dec-20	EPI_ISL_124333	A/swine/Minnesota/A01076183/2009		Import from public-domain	Nelson,M.I.; Vincent,A.L.; Kitikoon,P.; Holmes,E.C.; Gramer,M.R.
EPI584457	NP	United States	2010-Nov-18	EPI_ISL_124346	A/swine/Minnesota/A01047909/2010		Import from public-domain	Nelson,M.I.; Vincent,A.L.; Kitikoon,P.; Holmes,E.C.; Gramer,M.R.
EPI593730	NP	United States	2010-Nov-29	EPI_ISL_124350	A/swine/Illinois/A01047048/2010		Import from public-domain
EPI593777	NP	United States	2010-Nov-29	EPI_ISL_124352	A/swine/Illinois/A01047079/2010		Import from public-domain	Nelson,M.I.; Vincent,A.L.; Kitikoon,P.; Holmes,E.C.; Gramer,M.R.
EPI584425	NP	United States	2010-Dec-06	EPI_ISL_124356	A/swine/Minnesota/A01047499/2010		Import from public-domain
EPI610154	NP	United States	2010-Jan-03	EPI_ISL_124387	A/swine/North Carolina/A01076184/2010		Import from public-domain	Nelson,M.I.; Vincent,A.L.; Kitikoon,P.; Holmes,E.C.; Gramer,M.R.
EPI610167	NP	United States	2010-Mar-28	EPI_ISL_124394	A/swine/North Carolina/A01076202/2010		Import from public-domain	Nelson,M.I.; Vincent,A.L.; Kitikoon,P.; Holmes,E.C.; Gramer,M.R.
EPI610119	NP	United States	2010-Apr-18	EPI_ISL_124395	A/swine/North Carolina/A01076206/2010		Import from public-domain	Nelson,M.I.; Vincent,A.L.; Kitikoon,P.; Holmes,E.C.; Gramer,M.R.
EPI584487	NP	United States	2010-Sep-26	EPI_ISL_124399	A/swine/Minnesota/A01076326/2010		Import from public-domain	Nelson,M.I.; Vincent,A.L.; Kitikoon,P.; Holmes,E.C.; Gramer,M.R.
EPI647598	NP	United States	2010-Oct-21	EPI_ISL_124406	A/swine/Ohio/A01076765/2010		Import from public-domain	Nelson,M.I.; Vincent,A.L.; Kitikoon,P.; Holmes,E.C.; Gramer,M.R.
EPI576500	NP	United States	2011-Jan-18	EPI_ISL_124422	A/swine/Illinois/A01047996/2011		Import from public-domain	Nelson,M.I.; Vincent,A.L.; Kitikoon,P.; Holmes,E.C.; Gramer,M.R.
EPI593838	NP	United States	2011-Jan-18	EPI_ISL_124431	A/swine/Illinois/A01047350/2011		Import from public-domain	Nelson,M.I.; Vincent,A.L.; Kitikoon,P.; Holmes,E.C.; Gramer,M.R.
EPI590018	NP	United States	2010-Dec-08	EPI_ISL_127733	A/swine/Iowa/A01049263/2010		Import from public-domain	Lin,K.; Zhang,J.; Stensland,W.R.
EPI589906	NP	United States	2010-Dec-30	EPI_ISL_127734	A/swine/Iowa/A01049344/2010		Import from public-domain	Lin,K.; Zhang,J.; Stensland,W.R.
EPI602550	NP	United States	2011-Jun-14	EPI_ISL_127746	A/swine/Iowa/A01202083/2011		Import from public-domain	Lin,K.; Zhang,J.; Stensland,W.R.
EPI603628	NP	United States	2011-Jun-16	EPI_ISL_127747	A/swine/Iowa/A01202087/2011		Import from public-domain	Lin,K.; Zhang,J.; Stensland,W.R.
EPI602540	NP	United States	2011-Jun-16	EPI_ISL_127749	A/swine/Iowa/A01202091/2011		Import from public-domain	Lin,K.; Zhang,J.; Stensland,W.R.
EPI603590	NP	United States	2011-Jun-16	EPI_ISL_127750	A/swine/Iowa/A01202086/2011		Import from public-domain	Lin,K.; Zhang,J.; Stensland,W.R.
EPI603602	NP	United States	2011-Jun-27	EPI_ISL_127752	A/swine/Iowa/A01202108/2011		Import from public-domain	Lin,K.; Zhang,J.; Stensland,W.R.
EPI603647	NP	United States	2011-Jun-30	EPI_ISL_127754	A/swine/Iowa/A01202411/2011		Import from public-domain	Lin,K.; Zhang,J.; Stensland,W.R.
EPI647601	NP	United States	2011-Jul-06	EPI_ISL_127755	A/swine/Oklahoma/A01202413/2011		Import from public-domain	Lin,K.; Zhang,J.; Stensland,W.R.
EPI647613	NP	United States	2011-Jul-06	EPI_ISL_127756	A/swine/Oklahoma/A01202415/2011		Import from public-domain	Lin,K.; Zhang,J.; Stensland,W.R.
EPI602572	NP	United States	2011-Jul-12	EPI_ISL_127758	A/swine/Iowa/A01202438/2011		Import from public-domain	Lin,K.; Zhang,J.; Stensland,W.R.
EPI603618	NP	United States	2011-Jul-12	EPI_ISL_127759	A/swine/Iowa/A01202439/2011		Import from public-domain	Lin,K.; Zhang,J.; Stensland,W.R.
EPI602587	NP	United States	2011-Jul-13	EPI_ISL_127760	A/swine/Iowa/A01202442/2011		Import from public-domain	Lin,K.; Zhang,J.; Stensland,W.R.
EPI603585	NP	United States	2011-Jul-13	EPI_ISL_127761	A/swine/Iowa/A01202443/2011		Import from public-domain	Lin,K.; Zhang,J.; Stensland,W.R.
EPI585123	NP	United States	2011-Jul-14	EPI_ISL_127764	A/swine/Minnesota/A01202453/2011		Import from public-domain	Lin,K.; Zhang,J.; Stensland,W.R.
EPI585116	NP	United States	2011-Jul-14	EPI_ISL_127765	A/swine/Minnesota/A01202454/2011		Import from public-domain	Lin,K.; Zhang,J.; Stensland,W.R.
EPI602546	NP	United States	2011-Jul-18	EPI_ISL_127766	A/swine/Iowa/A01202455/2011		Import from public-domain	Lin,K.; Zhang,J.; Stensland,W.R.
EPI441123	NP	United States	2011-Jul-28	EPI_ISL_127768	A/swine/Minnesota/A01202471/2011		Import from public-domain	Lin,K.; Zhang,J.; Stensland,W.R.
EPI531511	NP	United States	2011-Aug-08	EPI_ISL_127770	A/swine/Oklahoma/A01202498/2011		Import from public-domain	Lin,K.; Zhang,J.; Stensland,W.R.
EPI531532	NP	United States	2011-Aug-10	EPI_ISL_127771	A/swine/Nebraska/A01202501/2011		Import from public-domain	Lin,K.; Zhang,J.; Stensland,W.R.
EPI424051	NP	United States	2011-Sep-08	EPI_ISL_127777	A/swine/Iowa/A01202576/2011		Import from public-domain	Lin,K.; Zhang,J.; Stensland,W.R.
EPI441128	NP	United States	2011-Oct-01	EPI_ISL_127786	A/swine/Indiana/A01202631/2011		Import from public-domain	Lin,K.; Zhang,J.; Stensland,W.R.
EPI603597	NP	United States	2011-Oct-10	EPI_ISL_127789	A/swine/Iowa/A01202671/2011		Import from public-domain	Lin,K.; Zhang,J.; Stensland,W.R.
EPI603666	NP	United States	2011-Oct-11	EPI_ISL_127790	A/swine/Iowa/A01202677/2011		Import from public-domain	Lin,K.; Zhang,J.; Stensland,W.R.
EPI602588	NP	United States	2011-Oct-12	EPI_ISL_127791	A/swine/Iowa/A01202687/2011		Import from public-domain	Lin,K.; Zhang,J.; Stensland,W.R.
EPI602535	NP	United States	2011-Oct-18	EPI_ISL_127798	A/swine/Iowa/A01202745/2011		Import from public-domain	Lin,K.; Zhang,J.; Stensland,W.R.
EPI603674	NP	United States	2011-Oct-20	EPI_ISL_127802	A/swine/Iowa/A01202742/2011		Import from public-domain	Lin,K.; Zhang,J.; Stensland,W.R.
EPI401695	NP	United States	2011-Oct-28	EPI_ISL_127805	A/swine/Iowa/A01202774/2011		Import from public-domain	Lin,K.; Zhang,J.; Stensland,W.R.
EPI584438	NP	United States	2011-Nov-03	EPI_ISL_127809	A/swine/Iowa/A01202797/2011		Import from public-domain	Lin,K.; Zhang,J.; Stensland,W.R.
EPI416803	NP	United States	2011-Nov-03	EPI_ISL_127810	A/swine/Mississippi/A01202799/2011		Import from public-domain	Lin,K.; Zhang,J.; Stensland,W.R.
EPI584447	NP	United States	2011-Nov-07	EPI_ISL_127813	A/swine/Iowa/A01202809/2011		Import from public-domain	Lin,K.; Zhang,J.; Stensland,W.R.
EPI584476	NP	United States	2011-Nov-01	EPI_ISL_127825	A/swine/Iowa/A01202786/2011		Import from public-domain	Lin,K.; Zhang,J.; Stensland,W.R.
EPI441138	NP	United States	2012-Jan-06	EPI_ISL_127883	A/swine/Iowa/A01203125/2012		Import from public-domain	Lin,K.; Zhang,J.; Stensland,W.R.
EPI396380	NP	Korea, Republic of	2009-Jan-01	EPI_ISL_129444	A/swine/Korea/1130/2009		Import from public-domain	Pascua,P.N.Q.; Song,M.-S.; Choi,Y.-K.
EPI396388	NP	Korea, Republic of	2009-Feb-01	EPI_ISL_129445	A/swine/Korea/1204/2009		Import from public-domain	Pascua,P.N.Q.; Song,M.-S.; Choi,Y.-K.
EPI396421	NP	United Kingdom	2009-Jan-12	EPI_ISL_129450	A/swine/England/00003/2009		Import from public-domain	Lycett,S.J.; Baillie,G.; Coulter,E.; Bhatt,S.; Kellam,P.; McCauley,J.W.; Wood,J.L.; Brown,I.H.; Pybus,O.G.; Leigh Brown,A.J.; Cosi Consortium,C.S.; Lam,T.T.; Bowden,T.A.; Holmes,E.C.; Wood,J.L.N.; COSI consortium
EPI396436	NP	United Kingdom	2002-Dec-04	EPI_ISL_129452	A/swine/England/002295/2002		Import from public-domain	Lycett,S.J.; Baillie,G.; Coulter,E.; Bhatt,S.; Kellam,P.; McCauley,J.W.; Wood,J.L.; Brown,I.H.; Pybus,O.G.; Leigh Brown,A.J.; Cosi Consortium,C.S.; Lam,T.T.; Bowden,T.A.; Holmes,E.C.; Wood,J.L.N.; COSI consortium
EPI396628	NP	United Kingdom	2009-Apr-09	EPI_ISL_129477	A/swine/England/303/2009		Import from public-domain	Lycett,S.J.; Baillie,G.; Coulter,E.; Bhatt,S.; Kellam,P.; McCauley,J.W.; Wood,J.L.; Brown,I.H.; Pybus,O.G.; Leigh Brown,A.J.; Cosi Consortium,C.S.; Lam,T.T.; Bowden,T.A.; Holmes,E.C.; Wood,J.L.N.; COSI consortium
EPI396684	NP	United Kingdom	1996-Jul-09	EPI_ISL_129484	A/swine/England/40280/1996		Import from public-domain	Lycett,S.J.; Baillie,G.; Coulter,E.; Bhatt,S.; Kellam,P.; McCauley,J.W.; Wood,J.L.; Brown,I.H.; Pybus,O.G.; Leigh Brown,A.J.; Cosi Consortium,C.S.; Lam,T.T.; Bowden,T.A.; Holmes,E.C.; Wood,J.L.N.; COSI consortium
EPI396715	NP	United Kingdom	2001-Dec-21	EPI_ISL_129488	A/swine/England/43142/2001		Import from public-domain	Lycett,S.J.; Baillie,G.; Coulter,E.; Bhatt,S.; Kellam,P.; McCauley,J.W.; Wood,J.L.; Brown,I.H.; Pybus,O.G.; Leigh Brown,A.J.; Cosi Consortium,C.S.; Lam,T.T.; Bowden,T.A.; Holmes,E.C.; Wood,J.L.N.; COSI consortium
EPI396723	NP	United Kingdom	1994-Apr-24	EPI_ISL_129489	A/swine/England/448813/1994		Import from public-domain	Lycett,S.J.; Baillie,G.; Coulter,E.; Bhatt,S.; Kellam,P.; McCauley,J.W.; Wood,J.L.; Brown,I.H.; Pybus,O.G.; Leigh Brown,A.J.; Cosi Consortium,C.S.; Lam,T.T.; Bowden,T.A.; Holmes,E.C.; Wood,J.L.N.; COSI consortium
EPI396739	NP	United Kingdom	2006-May-12	EPI_ISL_129491	A/swine/England/483/2006		Import from public-domain	Lycett,S.J.; Baillie,G.; Coulter,E.; Bhatt,S.; Kellam,P.; McCauley,J.W.; Wood,J.L.; Brown,I.H.; Pybus,O.G.; Leigh Brown,A.J.; Cosi Consortium,C.S.; Lam,T.T.; Bowden,T.A.; Holmes,E.C.; Wood,J.L.N.; COSI consortium
EPI396755	NP	United Kingdom	2000-Dec-22	EPI_ISL_129493	A/swine/England/60797/2000		Import from public-domain	Lycett,S.J.; Baillie,G.; Coulter,E.; Bhatt,S.; Kellam,P.; McCauley,J.W.; Wood,J.L.; Brown,I.H.; Pybus,O.G.; Leigh Brown,A.J.; Cosi Consortium,C.S.; Lam,T.T.; Bowden,T.A.; Holmes,E.C.; Wood,J.L.N.; COSI consortium
EPI396769	NP	United Kingdom	1998-Nov-18	EPI_ISL_129495	A/swine/England/61605/1998		Import from public-domain	Lycett,S.J.; Baillie,G.; Coulter,E.; Bhatt,S.; Kellam,P.; McCauley,J.W.; Wood,J.L.; Brown,I.H.; Pybus,O.G.; Leigh Brown,A.J.; Cosi Consortium,C.S.; Lam,T.T.; Bowden,T.A.; Holmes,E.C.; Wood,J.L.N.; COSI consortium
EPI396784	NP	United Kingdom	1996-Dec-20	EPI_ISL_129497	A/swine/England/645913/1996		Import from public-domain	Lycett,S.J.; Baillie,G.; Coulter,E.; Bhatt,S.; Kellam,P.; McCauley,J.W.; Wood,J.L.; Brown,I.H.; Pybus,O.G.; Leigh Brown,A.J.; Cosi Consortium,C.S.; Lam,T.T.; Bowden,T.A.; Holmes,E.C.; Wood,J.L.N.; COSI consortium
EPI396792	NP	United Kingdom	1997-Feb-11	EPI_ISL_129498	A/swine/England/661263/1997		Import from public-domain	Lycett,S.J.; Baillie,G.; Coulter,E.; Bhatt,S.; Kellam,P.; McCauley,J.W.; Wood,J.L.; Brown,I.H.; Pybus,O.G.; Leigh Brown,A.J.; Cosi Consortium,C.S.; Lam,T.T.; Bowden,T.A.; Holmes,E.C.; Wood,J.L.N.; COSI consortium
EPI396848	NP	United Kingdom	1997-Feb-03	EPI_ISL_129505	A/swine/England/88761/1997		Import from public-domain	Lycett,S.J.; Baillie,G.; Coulter,E.; Bhatt,S.; Kellam,P.; McCauley,J.W.; Wood,J.L.; Brown,I.H.; Pybus,O.G.; Leigh Brown,A.J.; Cosi Consortium,C.S.; Lam,T.T.; Bowden,T.A.; Holmes,E.C.; Wood,J.L.N.; COSI consortium
EPI396868	NP	United Kingdom	2008-Dec-25	EPI_ISL_129508	A/swine/England/P185/2008		Import from public-domain	Lycett,S.J.; Baillie,G.; Coulter,E.; Bhatt,S.; Kellam,P.; McCauley,J.W.; Wood,J.L.; Brown,I.H.; Pybus,O.G.; Leigh Brown,A.J.; Cosi Consortium,C.S.; Lam,T.T.; Bowden,T.A.; Holmes,E.C.; Wood,J.L.N.; COSI consortium
EPI396900	NP	France	2009-Oct-01	EPI_ISL_129513	A/swine/Cotes d'Armor/1174/2009		Import from public-domain	Lycett,S.J.; Baillie,G.; Coulter,E.; Bhatt,S.; Kellam,P.; McCauley,J.W.; Wood,J.L.; Brown,I.H.; Pybus,O.G.; Leigh Brown,A.J.; Cosi Consortium,C.S.; Lam,T.T.; Bowden,T.A.; Holmes,E.C.; Wood,J.L.N.; COSI consortium
EPI396943	NP	France	1997-Oct-01	EPI_ISL_129519	A/swine/Cotes d'Armor/790/1997		Import from public-domain	Lycett,S.J.; Baillie,G.; Coulter,E.; Bhatt,S.; Kellam,P.; McCauley,J.W.; Wood,J.L.; Brown,I.H.; Pybus,O.G.; Leigh Brown,A.J.; Cosi Consortium,C.S.; Lam,T.T.; Bowden,T.A.; Holmes,E.C.; Wood,J.L.N.; COSI consortium
EPI397029	NP	France	2006-Sep-02	EPI_ISL_129530	A/swine/Ploufragan/0214/2006		Import from public-domain	Lycett,S.J.; Baillie,G.; Coulter,E.; Bhatt,S.; Kellam,P.; McCauley,J.W.; Wood,J.L.; Brown,I.H.; Pybus,O.G.; Leigh Brown,A.J.; Cosi Consortium,C.S.; Lam,T.T.; Bowden,T.A.; Holmes,E.C.; Wood,J.L.N.; COSI consortium
EPI397129	NP	Belgium	2007-Jan-01	EPI_ISL_129558	A/swine/Gent/100/2007		Import from public-domain	Lycett,S.J.; Baillie,G.; Coulter,E.; Bhatt,S.; Kellam,P.; McCauley,J.W.; Wood,J.L.; Brown,I.H.; Pybus,O.G.; Leigh Brown,A.J.; Cosi Consortium,C.S.; Lam,T.T.; Bowden,T.A.; Holmes,E.C.; Wood,J.L.N.; COSI consortium
EPI397199	NP	Belgium	2002-Jan-01	EPI_ISL_129574	A/swine/Gent/177/2002		Import from public-domain	Lycett,S.J.; Baillie,G.; Coulter,E.; Bhatt,S.; Kellam,P.; McCauley,J.W.; Wood,J.L.; Brown,I.H.; Pybus,O.G.; Leigh Brown,A.J.; Cosi Consortium,C.S.; Lam,T.T.; Bowden,T.A.; Holmes,E.C.; Wood,J.L.N.; COSI consortium
EPI459193	NP	United States	2012-Sep-01	EPI_ISL_129802	A/swine/Oklahoma/A01203865/2012		Import from public-domain	Lin,K.; Haney,D.M.; Bade,D.D.; Zhang,J.
EPI468722	NP	United States	2011-Dec-08	EPI_ISL_129917	A/swine/North Carolina/A01270393/2011		Import from public-domain	Gramer,M.
EPI398698	NP	Vietnam	2010-Jan-01	EPI_ISL_129922	A/swine/Binh Doung/02_16/2010		Import from public-domain	Hiromoto,Y.; Ngo,T.L.; Pham,P.V.; Le,T.H.; Nguyen,T.H.; Le,T.V.; Nguyen,X.B.; Long,V.; Dung,H.D.; Nguyen,N.; Hoa,T.D.; Takemae,N.; Uchida,Y.; Saito,T.
EPI401701	NP	United States	2012-Mar-04	EPI_ISL_129992	A/swine/Illinois/A01125988/2012		Import from public-domain	Gramer,M.
EPI443456	NP	United States	2012-Jan-04	EPI_ISL_130033	A/swine/Illinois/A01240868/2012		Import from public-domain	Gramer,M.
EPI443493	NP	United States	2012-Jun-06	EPI_ISL_130051	A/swine/Minnesota/A01328944/2012		Import from public-domain	Gramer,M.
EPI443457	NP	United States	2011-Dec-30	EPI_ISL_130052	A/swine/Illinois/A01240830/2011		Import from public-domain	Gramer,M.
EPI443487	NP	United States	2012-May-18	EPI_ISL_130057	A/swine/Iowa/A01328942/2012		Import from public-domain	Gramer,M.
EPI459167	NP	United States	2012-May-22	EPI_ISL_130065	A/swine/Illinois/A01328594/2012		Import from public-domain	Gramer,M.
EPI506520	NP	United States	2012-Jun-01	EPI_ISL_130116	A/swine/Illinois/A01300059/2012		Import from public-domain
EPI506516	NP	United States	2012-Jun-01	EPI_ISL_130123	A/swine/Nebraska/A01300150/2012		Import from public-domain
EPI459111	NP	United States	2012-Jun-01	EPI_ISL_130144	A/swine/Illinois/A01328923/2012		Import from public-domain	Gramer,M.
EPI433557	NP	United States	2012-Sep-10	EPI_ISL_131141	A/swine/Illinois/A01301796/2012		Import from public-domain	Gramer,M.
EPI433547	NP	United States	2012-Sep-07	EPI_ISL_131142	A/swine/Iowa/A01301778/2012		Import from public-domain	Gramer,M.
EPI854882	NP	United States	2012-Jan-01	EPI_ISL_131162	A/swine/Minnesota/A01301730/2012		Import from public-domain	Gramer,M.
EPI468707	NP	United States	2012-Oct-02	EPI_ISL_131165	A/swine/Missouri/A01270665/2012		Import from public-domain	Gramer,M.
EPI401710	NP	United States	2012-Aug-28	EPI_ISL_131260	A/swine/Minnesota/A01301731/2012		Import from public-domain
EPI459155	NP	United States	2012-Oct-01	EPI_ISL_132378	A/swine/Illinois/A01270809/2012		Import from public-domain	Gramer,M.
EPI459233	NP	United States	2012-Oct-01	EPI_ISL_132379	A/swine/Nebraska/A01270646/2012		Import from public-domain	Gramer,M.
EPI459180	NP	United States	2012-Oct-01	EPI_ISL_132382	A/swine/Iowa/A01432034/2012		Import from public-domain	Lin,K.; Haney,D.M.; Bade,D.D.; Zhang,J.
EPI411944	NP	Germany	2010-Jan-01	EPI_ISL_133373	A/swine/Germany/R1421/2010		Friedrich-Loeffler-Institut
EPI412033	NP	Germany	2011-Jan-01	EPI_ISL_133431	A/swine/Germany/R1931/2011		Friedrich-Loeffler-Institut
EPI467720	NP	United States	2012-Nov-08	EPI_ISL_133711	A/swine/Illinois/A01432156/2012		Import from public-domain	Lin,K.; Haney,D.M.; Bade,D.D.; Zhang,J.
EPI414544	NP	United States	2009-Jul-05	EPI_ISL_133780	A/swine/Ohio/09SW1478E/2009		Import from public-domain	Wentworth,D.E.; Dugan,V.; Halpin,R.A.; Lin,X.; Bera,J.; Wester,E.; Ghedin,E.; Fedorova,N.; Tsitrin,T.; McLellan,M.; Stockwell,T.; Amedeo,P.; Appalla,L.; Bishop,B.; Edworthy,P.; Gupta,N.; Hoover,J.; Katzel,D.; Li,K.; Schobel,S.; Shrivastava,S.; Thovarai,V.; Wang,S.; Slemons,R.D.; Bowman,A.S.; Nolting,J.M.; Nelson,S.; Edwards,J.; Bao,Y.; Sanders,R.; Dernovoy,D.; Kiryutin,B.; Lipman,D.J.; Tatusova,T.
EPI414555	NP	United States	2009-Jul-05	EPI_ISL_133781	A/swine/Ohio/09SW1482E/2009		Import from public-domain	Wentworth,D.E.; Dugan,V.; Halpin,R.A.; Lin,X.; Bera,J.; Wester,E.; Ghedin,E.; Fedorova,N.; Tsitrin,T.; McLellan,M.; Stockwell,T.; Amedeo,P.; Appalla,L.; Bishop,B.; Edworthy,P.; Gupta,N.; Hoover,J.; Katzel,D.; Li,K.; Schobel,S.; Shrivastava,S.; Thovarai,V.; Wang,S.; Slemons,R.D.; Bowman,A.S.; Nolting,J.M.; Bao,Y.; Sanders,R.; Dernovoy,D.; Kiryutin,B.; Lipman,D.J.; Tatusova,T.
EPI414563	NP	United States	2009-Jul-05	EPI_ISL_133782	A/swine/Ohio/09SW1483E/2009		Import from public-domain	Wentworth,D.E.; Dugan,V.; Halpin,R.A.; Lin,X.; Bera,J.; Wester,E.; Ghedin,E.; Fedorova,N.; Tsitrin,T.; McLellan,M.; Stockwell,T.; Amedeo,P.; Appalla,L.; Bishop,B.; Edworthy,P.; Gupta,N.; Hoover,J.; Katzel,D.; Li,K.; Schobel,S.; Shrivastava,S.; Thovarai,V.; Wang,S.; Slemons,R.D.; Bowman,A.S.; Nolting,J.M.; Nelson,S.; Edwards,J.; Bao,Y.; Sanders,R.; Dernovoy,D.; Kiryutin,B.; Lipman,D.J.; Tatusova,T.
EPI414571	NP	United States	2009-Jul-05	EPI_ISL_133783	A/swine/Ohio/09SW1484E/2009		Import from public-domain	Wentworth,D.E.; Dugan,V.; Halpin,R.A.; Lin,X.; Bera,J.; Wester,E.; Ghedin,E.; Fedorova,N.; Tsitrin,T.; McLellan,M.; Stockwell,T.; Amedeo,P.; Appalla,L.; Bishop,B.; Edworthy,P.; Gupta,N.; Hoover,J.; Katzel,D.; Li,K.; Schobel,S.; Shrivastava,S.; Thovarai,V.; Wang,S.; Slemons,R.D.; Bowman,A.S.; Nolting,J.M.; Bao,Y.; Sanders,R.; Dernovoy,D.; Kiryutin,B.; Lipman,D.J.; Tatusova,T.
EPI414579	NP	United States	2009-Jul-05	EPI_ISL_133784	A/swine/Ohio/09SW1488E/2009		Import from public-domain	Wentworth,D.E.; Dugan,V.; Halpin,R.A.; Lin,X.; Bera,J.; Wester,E.; Ghedin,E.; Fedorova,N.; Tsitrin,T.; McLellan,M.; Stockwell,T.; Amedeo,P.; Appalla,L.; Bishop,B.; Edworthy,P.; Gupta,N.; Hoover,J.; Katzel,D.; Li,K.; Schobel,S.; Shrivastava,S.; Thovarai,V.; Wang,S.; Slemons,R.D.; Bowman,A.S.; Nolting,J.M.; Nelson,S.; Edwards,J.; Bao,Y.; Sanders,R.; Dernovoy,D.; Kiryutin,B.; Lipman,D.J.; Tatusova,T.
EPI414587	NP	United States	2009-Jul-05	EPI_ISL_133785	A/swine/Ohio/09SW1489E/2009		Import from public-domain	Wentworth,D.E.; Dugan,V.; Halpin,R.A.; Lin,X.; Bera,J.; Wester,E.; Ghedin,E.; Fedorova,N.; Tsitrin,T.; McLellan,M.; Stockwell,T.; Amedeo,P.; Appalla,L.; Bishop,B.; Edworthy,P.; Gupta,N.; Hoover,J.; Katzel,D.; Li,K.; Schobel,S.; Shrivastava,S.; Thovarai,V.; Wang,S.; Slemons,R.D.; Bowman,A.S.; Nolting,J.M.; Bao,Y.; Sanders,R.; Dernovoy,D.; Kiryutin,B.; Lipman,D.J.; Tatusova,T.
EPI414595	NP	United States	2009-Jul-05	EPI_ISL_133786	A/swine/Ohio/09SW1490E/2009		Import from public-domain	Wentworth,D.E.; Dugan,V.; Halpin,R.A.; Lin,X.; Bera,J.; Wester,E.; Ghedin,E.; Fedorova,N.; Tsitrin,T.; McLellan,M.; Stockwell,T.; Amedeo,P.; Appalla,L.; Bishop,B.; Edworthy,P.; Gupta,N.; Hoover,J.; Katzel,D.; Li,K.; Schobel,S.; Shrivastava,S.; Thovarai,V.; Wang,S.; Slemons,R.D.; Bowman,A.S.; Nolting,J.M.; Nelson,S.; Edwards,J.; Bao,Y.; Sanders,R.; Dernovoy,D.; Kiryutin,B.; Lipman,D.J.; Tatusova,T.
EPI414603	NP	United States	2009-Jul-05	EPI_ISL_133787	A/swine/Ohio/09SW1477/2009		Import from public-domain	Wentworth,D.E.; Dugan,V.; Halpin,R.A.; Lin,X.; Bera,J.; Wester,E.; Ghedin,E.; Fedorova,N.; Tsitrin,T.; McLellan,M.; Stockwell,T.; Amedeo,P.; Appalla,L.; Bishop,B.; Edworthy,P.; Gupta,N.; Hoover,J.; Katzel,D.; Li,K.; Schobel,S.; Shrivastava,S.; Thovarai,V.; Wang,S.; Slemons,R.D.; Bowman,A.S.; Nolting,J.M.; Bao,Y.; Sanders,R.; Dernovoy,D.; Kiryutin,B.; Lipman,D.J.; Tatusova,T.
EPI414611	NP	United States	2009-Jul-05	EPI_ISL_133788	A/swine/Ohio/09SW1478M/2009		Import from public-domain	Wentworth,D.E.; Dugan,V.; Halpin,R.A.; Lin,X.; Bera,J.; Wester,E.; Ghedin,E.; Fedorova,N.; Tsitrin,T.; McLellan,M.; Stockwell,T.; Amedeo,P.; Appalla,L.; Bishop,B.; Edworthy,P.; Gupta,N.; Hoover,J.; Katzel,D.; Li,K.; Schobel,S.; Shrivastava,S.; Thovarai,V.; Wang,S.; Slemons,R.D.; Bowman,A.S.; Nolting,J.M.; Nelson,S.; Edwards,J.; Bao,Y.; Sanders,R.; Dernovoy,D.; Kiryutin,B.; Lipman,D.J.; Tatusova,T.
EPI414619	NP	United States	2009-Jul-05	EPI_ISL_133789	A/swine/Ohio/09SW1481/2009		Import from public-domain	Wentworth,D.E.; Dugan,V.; Halpin,R.A.; Lin,X.; Bera,J.; Wester,E.; Ghedin,E.; Fedorova,N.; Tsitrin,T.; McLellan,M.; Stockwell,T.; Amedeo,P.; Appalla,L.; Bishop,B.; Edworthy,P.; Gupta,N.; Hoover,J.; Katzel,D.; Li,K.; Schobel,S.; Shrivastava,S.; Thovarai,V.; Wang,S.; Slemons,R.D.; Bowman,A.S.; Nolting,J.M.; Bao,Y.; Sanders,R.; Dernovoy,D.; Kiryutin,B.; Lipman,D.J.; Tatusova,T.
EPI414627	NP	United States	2009-Jul-05	EPI_ISL_133790	A/swine/Ohio/09SW1482M/2009		Import from public-domain	Wentworth,D.E.; Dugan,V.; Halpin,R.A.; Lin,X.; Bera,J.; Wester,E.; Ghedin,E.; Fedorova,N.; Tsitrin,T.; McLellan,M.; Stockwell,T.; Amedeo,P.; Appalla,L.; Bishop,B.; Edworthy,P.; Gupta,N.; Hoover,J.; Katzel,D.; Li,K.; Schobel,S.; Shrivastava,S.; Thovarai,V.; Wang,S.; Slemons,R.D.; Bowman,A.S.; Nolting,J.M.; Nelson,S.; Edwards,J.; Bao,Y.; Sanders,R.; Dernovoy,D.; Kiryutin,B.; Lipman,D.J.; Tatusova,T.
EPI414635	NP	United States	2009-Jul-05	EPI_ISL_133791	A/swine/Ohio/09SW1483M/2009		Import from public-domain	Wentworth,D.E.; Dugan,V.; Halpin,R.A.; Lin,X.; Bera,J.; Wester,E.; Ghedin,E.; Fedorova,N.; Tsitrin,T.; McLellan,M.; Stockwell,T.; Amedeo,P.; Appalla,L.; Bishop,B.; Edworthy,P.; Gupta,N.; Hoover,J.; Katzel,D.; Li,K.; Schobel,S.; Shrivastava,S.; Thovarai,V.; Wang,S.; Slemons,R.D.; Bowman,A.S.; Nolting,J.M.; Bao,Y.; Sanders,R.; Dernovoy,D.; Kiryutin,B.; Lipman,D.J.; Tatusova,T.
EPI414643	NP	United States	2009-Jul-05	EPI_ISL_133792	A/swine/Ohio/09SW1484M/2009		Import from public-domain	Wentworth,D.E.; Dugan,V.; Halpin,R.A.; Lin,X.; Bera,J.; Wester,E.; Ghedin,E.; Fedorova,N.; Tsitrin,T.; McLellan,M.; Stockwell,T.; Amedeo,P.; Appalla,L.; Bishop,B.; Edworthy,P.; Gupta,N.; Hoover,J.; Katzel,D.; Li,K.; Schobel,S.; Shrivastava,S.; Thovarai,V.; Wang,S.; Slemons,R.D.; Bowman,A.S.; Nolting,J.M.; Nelson,S.; Edwards,J.; Bao,Y.; Sanders,R.; Dernovoy,D.; Kiryutin,B.; Lipman,D.J.; Tatusova,T.
EPI414651	NP	United States	2009-Jul-05	EPI_ISL_133793	A/swine/Ohio/09SW1486/2009		Import from public-domain	Wentworth,D.E.; Dugan,V.; Halpin,R.A.; Lin,X.; Bera,J.; Wester,E.; Ghedin,E.; Fedorova,N.; Tsitrin,T.; McLellan,M.; Stockwell,T.; Amedeo,P.; Appalla,L.; Bishop,B.; Edworthy,P.; Gupta,N.; Hoover,J.; Katzel,D.; Li,K.; Schobel,S.; Shrivastava,S.; Thovarai,V.; Wang,S.; Slemons,R.D.; Bowman,A.S.; Nolting,J.M.; Bao,Y.; Sanders,R.; Dernovoy,D.; Kiryutin,B.; Lipman,D.J.; Tatusova,T.
EPI414653	NP	United States	2009-Jul-05	EPI_ISL_133794	A/swine/Ohio/09SW1487M/2009		Import from public-domain	Wentworth,D.E.; Dugan,V.; Halpin,R.A.; Lin,X.; Bera,J.; Wester,E.; Ghedin,E.; Fedorova,N.; Tsitrin,T.; McLellan,M.; Stockwell,T.; Amedeo,P.; Appalla,L.; Bishop,B.; Edworthy,P.; Gupta,N.; Hoover,J.; Katzel,D.; Li,K.; Schobel,S.; Shrivastava,S.; Thovarai,V.; Wang,S.; Slemons,R.D.; Bowman,A.S.; Nolting,J.M.; Nelson,S.; Edwards,J.; Bao,Y.; Sanders,R.; Dernovoy,D.; Kiryutin,B.; Lipman,D.J.; Tatusova,T.
EPI414661	NP	United States	2009-Jul-05	EPI_ISL_133795	A/swine/Ohio/09SW1488M/2009		Import from public-domain	Wentworth,D.E.; Dugan,V.; Halpin,R.A.; Lin,X.; Bera,J.; Wester,E.; Ghedin,E.; Fedorova,N.; Tsitrin,T.; McLellan,M.; Stockwell,T.; Amedeo,P.; Appalla,L.; Bishop,B.; Edworthy,P.; Gupta,N.; Hoover,J.; Katzel,D.; Li,K.; Schobel,S.; Shrivastava,S.; Thovarai,V.; Wang,S.; Slemons,R.D.; Bowman,A.S.; Nolting,J.M.; Bao,Y.; Sanders,R.; Dernovoy,D.; Kiryutin,B.; Lipman,D.J.; Tatusova,T.
EPI414675	NP	United States	2009-Jul-05	EPI_ISL_133796	A/swine/Ohio/09SW1489M/2009		Import from public-domain	Wentworth,D.E.; Dugan,V.; Halpin,R.A.; Lin,X.; Bera,J.; Wester,E.; Ghedin,E.; Fedorova,N.; Tsitrin,T.; McLellan,M.; Stockwell,T.; Amedeo,P.; Appalla,L.; Bishop,B.; Edworthy,P.; Gupta,N.; Hoover,J.; Katzel,D.; Li,K.; Schobel,S.; Shrivastava,S.; Thovarai,V.; Wang,S.; Slemons,R.D.; Bowman,A.S.; Nolting,J.M.; Nelson,S.; Edwards,J.; Bao,Y.; Sanders,R.; Dernovoy,D.; Kiryutin,B.; Lipman,D.J.; Tatusova,T.
EPI414683	NP	United States	2009-Jul-05	EPI_ISL_133797	A/swine/Ohio/09SW1490M/2009		Import from public-domain	Wentworth,D.E.; Dugan,V.; Halpin,R.A.; Lin,X.; Bera,J.; Wester,E.; Ghedin,E.; Fedorova,N.; Tsitrin,T.; McLellan,M.; Stockwell,T.; Amedeo,P.; Appalla,L.; Bishop,B.; Edworthy,P.; Gupta,N.; Hoover,J.; Katzel,D.; Li,K.; Schobel,S.; Shrivastava,S.; Thovarai,V.; Wang,S.; Slemons,R.D.; Bowman,A.S.; Nolting,J.M.; Bao,Y.; Sanders,R.; Dernovoy,D.; Kiryutin,B.; Lipman,D.J.; Tatusova,T.
EPI414691	NP	United States	2009-Jul-05	EPI_ISL_133798	A/swine/Ohio/09SW1491/2009		Import from public-domain	Wentworth,D.E.; Dugan,V.; Halpin,R.A.; Lin,X.; Bera,J.; Wester,E.; Ghedin,E.; Fedorova,N.; Tsitrin,T.; McLellan,M.; Stockwell,T.; Amedeo,P.; Appalla,L.; Bishop,B.; Edworthy,P.; Gupta,N.; Hoover,J.; Katzel,D.; Li,K.; Schobel,S.; Shrivastava,S.; Thovarai,V.; Wang,S.; Slemons,R.D.; Bowman,A.S.; Nolting,J.M.; Nelson,S.; Edwards,J.; Bao,Y.; Sanders,R.; Dernovoy,D.; Kiryutin,B.; Lipman,D.J.; Tatusova,T.
EPI415343	NP	United States	2011-Aug-06	EPI_ISL_133880	A/swine/Ohio/11SW122/2011		Import from public-domain	Wentworth,D.E.; Dugan,V.; Halpin,R.A.; Lin,X.; Bera,J.; Wester,E.; Ghedin,E.; Fedorova,N.; Tsitrin,T.; McLellan,M.; Stockwell,T.; Amedeo,P.; Appalla,L.; Bishop,B.; Edworthy,P.; Gupta,N.; Hoover,J.; Katzel,D.; Li,K.; Schobel,S.; Shrivastava,S.; Thovarai,V.; Wang,S.; Slemons,R.D.; Bowman,A.S.; Nolting,J.M.; Nelson,S.; Bao,Y.; Sanders,R.; Dernovoy,D.; Kiryutin,B.; Lipman,D.J.; Tatusova,T.
EPI415351	NP	United States	2011-Aug-06	EPI_ISL_133881	A/swine/Ohio/11SW123/2011		Import from public-domain	Wentworth,D.E.; Dugan,V.; Halpin,R.A.; Lin,X.; Bera,J.; Wester,E.; Ghedin,E.; Fedorova,N.; Tsitrin,T.; McLellan,M.; Stockwell,T.; Amedeo,P.; Appalla,L.; Bishop,B.; Edworthy,P.; Gupta,N.; Hoover,J.; Katzel,D.; Li,K.; Schobel,S.; Shrivastava,S.; Thovarai,V.; Wang,S.; Slemons,R.D.; Bowman,A.S.; Nolting,J.M.; Bao,Y.; Sanders,R.; Dernovoy,D.; Kiryutin,B.; Lipman,D.J.; Tatusova,T.
EPI415359	NP	United States	2011-Aug-06	EPI_ISL_133882	A/swine/Ohio/11SW124/2011		Import from public-domain	Wentworth,D.E.; Dugan,V.; Halpin,R.A.; Lin,X.; Bera,J.; Wester,E.; Ghedin,E.; Fedorova,N.; Tsitrin,T.; McLellan,M.; Stockwell,T.; Amedeo,P.; Appalla,L.; Bishop,B.; Edworthy,P.; Gupta,N.; Hoover,J.; Katzel,D.; Li,K.; Schobel,S.; Shrivastava,S.; Thovarai,V.; Wang,S.; Slemons,R.D.; Bowman,A.S.; Nolting,J.M.; Nelson,S.; Bao,Y.; Sanders,R.; Dernovoy,D.; Kiryutin,B.; Lipman,D.J.; Tatusova,T.
EPI415418	NP	United States	2011-Aug-06	EPI_ISL_133883	A/swine/Ohio/11SW125/2011		Import from public-domain	Wentworth,D.E.; Dugan,V.; Halpin,R.A.; Lin,X.; Bera,J.; Wester,E.; Ghedin,E.; Fedorova,N.; Tsitrin,T.; McLellan,M.; Stockwell,T.; Amedeo,P.; Appalla,L.; Bishop,B.; Edworthy,P.; Gupta,N.; Hoover,J.; Katzel,D.; Li,K.; Schobel,S.; Shrivastava,S.; Thovarai,V.; Wang,S.; Slemons,R.D.; Bowman,A.S.; Nolting,J.M.; Bao,Y.; Sanders,R.; Dernovoy,D.; Kiryutin,B.; Lipman,D.J.; Tatusova,T.
EPI415373	NP	United States	2011-Aug-06	EPI_ISL_133884	A/swine/Ohio/11SW126/2011		Import from public-domain	Wentworth,D.E.; Dugan,V.; Halpin,R.A.; Lin,X.; Bera,J.; Wester,E.; Ghedin,E.; Fedorova,N.; Tsitrin,T.; McLellan,M.; Stockwell,T.; Amedeo,P.; Appalla,L.; Bishop,B.; Edworthy,P.; Gupta,N.; Hoover,J.; Katzel,D.; Li,K.; Schobel,S.; Shrivastava,S.; Thovarai,V.; Wang,S.; Slemons,R.D.; Bowman,A.S.; Nolting,J.M.; Nelson,S.; Bao,Y.; Sanders,R.; Dernovoy,D.; Kiryutin,B.; Lipman,D.J.; Tatusova,T.
EPI415381	NP	United States	2011-Aug-06	EPI_ISL_133885	A/swine/Ohio/11SW128/2011		Import from public-domain	Wentworth,D.E.; Dugan,V.; Halpin,R.A.; Lin,X.; Bera,J.; Wester,E.; Ghedin,E.; Fedorova,N.; Tsitrin,T.; McLellan,M.; Stockwell,T.; Amedeo,P.; Appalla,L.; Bishop,B.; Edworthy,P.; Gupta,N.; Hoover,J.; Katzel,D.; Li,K.; Schobel,S.; Shrivastava,S.; Thovarai,V.; Wang,S.; Slemons,R.D.; Bowman,A.S.; Nolting,J.M.; Bao,Y.; Sanders,R.; Dernovoy,D.; Kiryutin,B.; Lipman,D.J.; Tatusova,T.
EPI415389	NP	United States	2011-Aug-06	EPI_ISL_133886	A/swine/Ohio/11SW129/2011		Import from public-domain	Wentworth,D.E.; Dugan,V.; Halpin,R.A.; Lin,X.; Bera,J.; Wester,E.; Ghedin,E.; Fedorova,N.; Tsitrin,T.; McLellan,M.; Stockwell,T.; Amedeo,P.; Appalla,L.; Bishop,B.; Edworthy,P.; Gupta,N.; Hoover,J.; Katzel,D.; Li,K.; Schobel,S.; Shrivastava,S.; Thovarai,V.; Wang,S.; Slemons,R.D.; Bowman,A.S.; Nolting,J.M.; Nelson,S.; Bao,Y.; Sanders,R.; Dernovoy,D.; Kiryutin,B.; Lipman,D.J.; Tatusova,T.
EPI415397	NP	United States	2011-Aug-06	EPI_ISL_133887	A/swine/Ohio/11SW130/2011		Import from public-domain	Wentworth,D.E.; Dugan,V.; Halpin,R.A.; Lin,X.; Bera,J.; Wester,E.; Ghedin,E.; Fedorova,N.; Tsitrin,T.; McLellan,M.; Stockwell,T.; Amedeo,P.; Appalla,L.; Bishop,B.; Edworthy,P.; Gupta,N.; Hoover,J.; Katzel,D.; Li,K.; Schobel,S.; Shrivastava,S.; Thovarai,V.; Wang,S.; Slemons,R.D.; Bowman,A.S.; Nolting,J.M.; Bao,Y.; Sanders,R.; Dernovoy,D.; Kiryutin,B.; Lipman,D.J.; Tatusova,T.
EPI415405	NP	United States	2011-Aug-06	EPI_ISL_133888	A/swine/Ohio/11SW131/2011		Import from public-domain	Wentworth,D.E.; Dugan,V.; Halpin,R.A.; Lin,X.; Bera,J.; Wester,E.; Ghedin,E.; Fedorova,N.; Tsitrin,T.; McLellan,M.; Stockwell,T.; Amedeo,P.; Appalla,L.; Bishop,B.; Edworthy,P.; Gupta,N.; Hoover,J.; Katzel,D.; Li,K.; Schobel,S.; Shrivastava,S.; Thovarai,V.; Wang,S.; Slemons,R.D.; Bowman,A.S.; Nolting,J.M.; Nelson,S.; Bao,Y.; Sanders,R.; Dernovoy,D.; Kiryutin,B.; Lipman,D.J.; Tatusova,T.
EPI415413	NP	United States	2011-Aug-06	EPI_ISL_133889	A/swine/Ohio/11SW132/2011		Import from public-domain	Wentworth,D.E.; Dugan,V.; Halpin,R.A.; Lin,X.; Bera,J.; Wester,E.; Ghedin,E.; Fedorova,N.; Tsitrin,T.; McLellan,M.; Stockwell,T.; Amedeo,P.; Appalla,L.; Bishop,B.; Edworthy,P.; Gupta,N.; Hoover,J.; Katzel,D.; Li,K.; Schobel,S.; Shrivastava,S.; Thovarai,V.; Wang,S.; Slemons,R.D.; Bowman,A.S.; Nolting,J.M.; Bao,Y.; Sanders,R.; Dernovoy,D.; Kiryutin,B.; Lipman,D.J.; Tatusova,T.
EPI415427	NP	United States	2011-Aug-06	EPI_ISL_133890	A/swine/Ohio/11SW134/2011		Import from public-domain	Wentworth,D.E.; Dugan,V.; Halpin,R.A.; Lin,X.; Bera,J.; Wester,E.; Ghedin,E.; Fedorova,N.; Tsitrin,T.; McLellan,M.; Stockwell,T.; Amedeo,P.; Appalla,L.; Bishop,B.; Edworthy,P.; Gupta,N.; Hoover,J.; Katzel,D.; Li,K.; Schobel,S.; Shrivastava,S.; Thovarai,V.; Wang,S.; Slemons,R.D.; Bowman,A.S.; Nolting,J.M.; Nelson,S.; Bao,Y.; Sanders,R.; Dernovoy,D.; Kiryutin,B.; Lipman,D.J.; Tatusova,T.
EPI415435	NP	United States	2011-Aug-06	EPI_ISL_133891	A/swine/Ohio/11SW135/2011		Import from public-domain	Wentworth,D.E.; Dugan,V.; Halpin,R.A.; Lin,X.; Bera,J.; Wester,E.; Ghedin,E.; Fedorova,N.; Tsitrin,T.; McLellan,M.; Stockwell,T.; Amedeo,P.; Appalla,L.; Bishop,B.; Edworthy,P.; Gupta,N.; Hoover,J.; Katzel,D.; Li,K.; Schobel,S.; Shrivastava,S.; Thovarai,V.; Wang,S.; Slemons,R.D.; Bowman,A.S.; Nolting,J.M.; Bao,Y.; Sanders,R.; Dernovoy,D.; Kiryutin,B.; Lipman,D.J.; Tatusova,T.
EPI415443	NP	United States	2011-Aug-06	EPI_ISL_133892	A/swine/Ohio/11SW136/2011		Import from public-domain	Wentworth,D.E.; Dugan,V.; Halpin,R.A.; Lin,X.; Bera,J.; Wester,E.; Ghedin,E.; Fedorova,N.; Tsitrin,T.; McLellan,M.; Stockwell,T.; Amedeo,P.; Appalla,L.; Bishop,B.; Edworthy,P.; Gupta,N.; Hoover,J.; Katzel,D.; Li,K.; Schobel,S.; Shrivastava,S.; Thovarai,V.; Wang,S.; Slemons,R.D.; Bowman,A.S.; Nolting,J.M.; Nelson,S.; Bao,Y.; Sanders,R.; Dernovoy,D.; Kiryutin,B.; Lipman,D.J.; Tatusova,T.
EPI415451	NP	United States	2011-Aug-06	EPI_ISL_133893	A/swine/Ohio/11SW137/2011		Import from public-domain	Wentworth,D.E.; Dugan,V.; Halpin,R.A.; Lin,X.; Bera,J.; Wester,E.; Ghedin,E.; Fedorova,N.; Tsitrin,T.; McLellan,M.; Stockwell,T.; Amedeo,P.; Appalla,L.; Bishop,B.; Edworthy,P.; Gupta,N.; Hoover,J.; Katzel,D.; Li,K.; Schobel,S.; Shrivastava,S.; Thovarai,V.; Wang,S.; Slemons,R.D.; Bowman,A.S.; Nolting,J.M.; Bao,Y.; Sanders,R.; Dernovoy,D.; Kiryutin,B.; Lipman,D.J.; Tatusova,T.
EPI415459	NP	United States	2011-Aug-06	EPI_ISL_133894	A/swine/Ohio/11SW138/2011		Import from public-domain	Wentworth,D.E.; Dugan,V.; Halpin,R.A.; Lin,X.; Bera,J.; Wester,E.; Ghedin,E.; Fedorova,N.; Tsitrin,T.; McLellan,M.; Stockwell,T.; Amedeo,P.; Appalla,L.; Bishop,B.; Edworthy,P.; Gupta,N.; Hoover,J.; Katzel,D.; Li,K.; Schobel,S.; Shrivastava,S.; Thovarai,V.; Wang,S.; Slemons,R.D.; Bowman,A.S.; Nolting,J.M.; Nelson,S.; Bao,Y.; Sanders,R.; Dernovoy,D.; Kiryutin,B.; Lipman,D.J.; Tatusova,T.
EPI415467	NP	United States	2011-Aug-06	EPI_ISL_133895	A/swine/Ohio/11SW139/2011		Import from public-domain	Wentworth,D.E.; Dugan,V.; Halpin,R.A.; Lin,X.; Bera,J.; Wester,E.; Ghedin,E.; Fedorova,N.; Tsitrin,T.; McLellan,M.; Stockwell,T.; Amedeo,P.; Appalla,L.; Bishop,B.; Edworthy,P.; Gupta,N.; Hoover,J.; Katzel,D.; Li,K.; Schobel,S.; Shrivastava,S.; Thovarai,V.; Wang,S.; Slemons,R.D.; Bowman,A.S.; Nolting,J.M.; Bao,Y.; Sanders,R.; Dernovoy,D.; Kiryutin,B.; Lipman,D.J.; Tatusova,T.
EPI415475	NP	United States	2011-Aug-06	EPI_ISL_133896	A/swine/Ohio/11SW140/2011		Import from public-domain	Wentworth,D.E.; Dugan,V.; Halpin,R.A.; Lin,X.; Bera,J.; Wester,E.; Ghedin,E.; Fedorova,N.; Tsitrin,T.; McLellan,M.; Stockwell,T.; Amedeo,P.; Appalla,L.; Bishop,B.; Edworthy,P.; Gupta,N.; Hoover,J.; Katzel,D.; Li,K.; Schobel,S.; Shrivastava,S.; Thovarai,V.; Wang,S.; Slemons,R.D.; Bowman,A.S.; Nolting,J.M.; Nelson,S.; Bao,Y.; Sanders,R.; Dernovoy,D.; Kiryutin,B.; Lipman,D.J.; Tatusova,T.
EPI415483	NP	United States	2011-Aug-07	EPI_ISL_133897	A/swine/Ohio/11SW146/2011		Import from public-domain	Wentworth,D.E.; Dugan,V.; Halpin,R.A.; Lin,X.; Bera,J.; Wester,E.; Ghedin,E.; Fedorova,N.; Tsitrin,T.; McLellan,M.; Stockwell,T.; Amedeo,P.; Appalla,L.; Bishop,B.; Edworthy,P.; Gupta,N.; Hoover,J.; Katzel,D.; Li,K.; Schobel,S.; Shrivastava,S.; Thovarai,V.; Wang,S.; Slemons,R.D.; Bowman,A.S.; Nolting,J.M.; Bao,Y.; Sanders,R.; Dernovoy,D.; Kiryutin,B.; Lipman,D.J.; Tatusova,T.
EPI415566	NP	United States	2011-Aug-08	EPI_ISL_133907	A/swine/Ohio/11SW174/2011		Import from public-domain	Wentworth,D.E.; Dugan,V.; Halpin,R.A.; Lin,X.; Bera,J.; Wester,E.; Ghedin,E.; Fedorova,N.; Tsitrin,T.; McLellan,M.; Stockwell,T.; Amedeo,P.; Appalla,L.; Bishop,B.; Edworthy,P.; Gupta,N.; Hoover,J.; Katzel,D.; Li,K.; Schobel,S.; Shrivastava,S.; Thovarai,V.; Wang,S.; Slemons,R.D.; Bowman,A.S.; Nolting,J.M.; Bao,Y.; Sanders,R.; Dernovoy,D.; Kiryutin,B.; Lipman,D.J.; Tatusova,T.
EPI415669	NP	United States	2011-Aug-08	EPI_ISL_133919	A/swine/Ohio/11SW192/2011		Import from public-domain	Wentworth,D.E.; Dugan,V.; Halpin,R.A.; Lin,X.; Bera,J.; Wester,E.; Ghedin,E.; Fedorova,N.; Tsitrin,T.; McLellan,M.; Stockwell,T.; Amedeo,P.; Appalla,L.; Bishop,B.; Edworthy,P.; Gupta,N.; Hoover,J.; Katzel,D.; Li,K.; Schobel,S.; Shrivastava,S.; Thovarai,V.; Wang,S.; Slemons,R.D.; Bowman,A.S.; Nolting,J.M.; Bao,Y.; Sanders,R.; Dernovoy,D.; Kiryutin,B.; Lipman,D.J.; Tatusova,T.
EPI415722	NP	United States	2011-Aug-12	EPI_ISL_133925	A/swine/Ohio/11SW202/2011		Import from public-domain	Wentworth,D.E.; Dugan,V.; Halpin,R.A.; Lin,X.; Bera,J.; Wester,E.; Ghedin,E.; Fedorova,N.; Tsitrin,T.; McLellan,M.; Stockwell,T.; Amedeo,P.; Appalla,L.; Bishop,B.; Edworthy,P.; Gupta,N.; Hoover,J.; Katzel,D.; Li,K.; Schobel,S.; Shrivastava,S.; Thovarai,V.; Wang,S.; Slemons,R.D.; Bowman,A.S.; Nolting,J.M.; Bao,Y.; Sanders,R.; Dernovoy,D.; Kiryutin,B.; Lipman,D.J.; Tatusova,T.
EPI415739	NP	United States	2011-Aug-12	EPI_ISL_133927	A/swine/Ohio/11SW204/2011		Import from public-domain	Wentworth,D.E.; Dugan,V.; Halpin,R.A.; Lin,X.; Bera,J.; Wester,E.; Ghedin,E.; Fedorova,N.; Tsitrin,T.; McLellan,M.; Stockwell,T.; Amedeo,P.; Appalla,L.; Bishop,B.; Edworthy,P.; Gupta,N.; Hoover,J.; Katzel,D.; Li,K.; Schobel,S.; Shrivastava,S.; Thovarai,V.; Wang,S.; Slemons,R.D.; Bowman,A.S.; Nolting,J.M.; Bao,Y.; Sanders,R.; Dernovoy,D.; Kiryutin,B.; Lipman,D.J.; Tatusova,T.
EPI415747	NP	United States	2011-Aug-12	EPI_ISL_133928	A/swine/Ohio/11SW205/2011		Import from public-domain	Wentworth,D.E.; Dugan,V.; Halpin,R.A.; Lin,X.; Bera,J.; Wester,E.; Ghedin,E.; Fedorova,N.; Tsitrin,T.; McLellan,M.; Stockwell,T.; Amedeo,P.; Appalla,L.; Bishop,B.; Edworthy,P.; Gupta,N.; Hoover,J.; Katzel,D.; Li,K.; Schobel,S.; Shrivastava,S.; Thovarai,V.; Wang,S.; Slemons,R.D.; Bowman,A.S.; Nolting,J.M.; Nelson,S.; Bao,Y.; Sanders,R.; Dernovoy,D.; Kiryutin,B.; Lipman,D.J.; Tatusova,T.
EPI415764	NP	United States	2011-Aug-12	EPI_ISL_133930	A/swine/Ohio/11SW207/2011		Import from public-domain	Wentworth,D.E.; Dugan,V.; Halpin,R.A.; Lin,X.; Bera,J.; Wester,E.; Ghedin,E.; Fedorova,N.; Tsitrin,T.; McLellan,M.; Stockwell,T.; Amedeo,P.; Appalla,L.; Bishop,B.; Edworthy,P.; Gupta,N.; Hoover,J.; Katzel,D.; Li,K.; Schobel,S.; Shrivastava,S.; Thovarai,V.; Wang,S.; Slemons,R.D.; Bowman,A.S.; Nolting,J.M.; Nelson,S.; Bao,Y.; Sanders,R.; Dernovoy,D.; Kiryutin,B.; Lipman,D.J.; Tatusova,T.
EPI415781	NP	United States	2011-Aug-12	EPI_ISL_133932	A/swine/Ohio/11SW210/2011		Import from public-domain	Wentworth,D.E.; Dugan,V.; Halpin,R.A.; Lin,X.; Bera,J.; Wester,E.; Ghedin,E.; Fedorova,N.; Tsitrin,T.; McLellan,M.; Stockwell,T.; Amedeo,P.; Appalla,L.; Bishop,B.; Edworthy,P.; Gupta,N.; Hoover,J.; Katzel,D.; Li,K.; Schobel,S.; Shrivastava,S.; Thovarai,V.; Wang,S.; Slemons,R.D.; Bowman,A.S.; Nolting,J.M.; Nelson,S.; Bao,Y.; Sanders,R.; Dernovoy,D.; Kiryutin,B.; Lipman,D.J.; Tatusova,T.
EPI415806	NP	United States	2011-Aug-12	EPI_ISL_133935	A/swine/Ohio/11SW215/2011		Import from public-domain	Wentworth,D.E.; Dugan,V.; Halpin,R.A.; Lin,X.; Bera,J.; Wester,E.; Ghedin,E.; Fedorova,N.; Tsitrin,T.; McLellan,M.; Stockwell,T.; Amedeo,P.; Appalla,L.; Bishop,B.; Edworthy,P.; Gupta,N.; Hoover,J.; Katzel,D.; Li,K.; Schobel,S.; Shrivastava,S.; Thovarai,V.; Wang,S.; Slemons,R.D.; Bowman,A.S.; Nolting,J.M.; Nelson,S.; Bao,Y.; Sanders,R.; Dernovoy,D.; Kiryutin,B.; Lipman,D.J.; Tatusova,T.
EPI415814	NP	United States	2011-Aug-12	EPI_ISL_133936	A/swine/Ohio/11SW216/2011		Import from public-domain	Wentworth,D.E.; Dugan,V.; Halpin,R.A.; Lin,X.; Bera,J.; Wester,E.; Ghedin,E.; Fedorova,N.; Tsitrin,T.; McLellan,M.; Stockwell,T.; Amedeo,P.; Appalla,L.; Bishop,B.; Edworthy,P.; Gupta,N.; Hoover,J.; Katzel,D.; Li,K.; Schobel,S.; Shrivastava,S.; Thovarai,V.; Wang,S.; Slemons,R.D.; Bowman,A.S.; Nolting,J.M.; Bao,Y.; Sanders,R.; Dernovoy,D.; Kiryutin,B.; Lipman,D.J.; Tatusova,T.
EPI415840	NP	United States	2011-Aug-12	EPI_ISL_133939	A/swine/Ohio/11SW220/2011		Import from public-domain	Wentworth,D.E.; Dugan,V.; Halpin,R.A.; Lin,X.; Bera,J.; Wester,E.; Ghedin,E.; Fedorova,N.; Tsitrin,T.; McLellan,M.; Stockwell,T.; Amedeo,P.; Appalla,L.; Bishop,B.; Edworthy,P.; Gupta,N.; Hoover,J.; Katzel,D.; Li,K.; Schobel,S.; Shrivastava,S.; Thovarai,V.; Wang,S.; Slemons,R.D.; Bowman,A.S.; Nolting,J.M.; Nelson,S.; Bao,Y.; Sanders,R.; Dernovoy,D.; Kiryutin,B.; Lipman,D.J.; Tatusova,T.
EPI415860	NP	United States	2011-Aug-18	EPI_ISL_133940	A/swine/Ohio/11SW221/2011		Import from public-domain	Wentworth,D.E.; Dugan,V.; Halpin,R.A.; Lin,X.; Bera,J.; Wester,E.; Ghedin,E.; Fedorova,N.; Tsitrin,T.; McLellan,M.; Stockwell,T.; Amedeo,P.; Appalla,L.; Bishop,B.; Edworthy,P.; Gupta,N.; Hoover,J.; Katzel,D.; Li,K.; Schobel,S.; Shrivastava,S.; Thovarai,V.; Wang,S.; Slemons,R.D.; Bowman,A.S.; Nolting,J.M.; Bao,Y.; Sanders,R.; Dernovoy,D.; Kiryutin,B.; Lipman,D.J.; Tatusova,T.
EPI415855	NP	United States	2011-Aug-18	EPI_ISL_133941	A/swine/Ohio/11SW224/2011		Import from public-domain	Wentworth,D.E.; Dugan,V.; Halpin,R.A.; Lin,X.; Bera,J.; Wester,E.; Ghedin,E.; Fedorova,N.; Tsitrin,T.; McLellan,M.; Stockwell,T.; Amedeo,P.; Appalla,L.; Bishop,B.; Edworthy,P.; Gupta,N.; Hoover,J.; Katzel,D.; Li,K.; Schobel,S.; Shrivastava,S.; Thovarai,V.; Wang,S.; Slemons,R.D.; Bowman,A.S.; Nolting,J.M.; Nelson,S.; Bao,Y.; Sanders,R.; Dernovoy,D.; Kiryutin,B.; Lipman,D.J.; Tatusova,T.
EPI415864	NP	United States	2011-Aug-18	EPI_ISL_133942	A/swine/Ohio/11SW225/2011		Import from public-domain	Wentworth,D.E.; Dugan,V.; Halpin,R.A.; Lin,X.; Bera,J.; Wester,E.; Ghedin,E.; Fedorova,N.; Tsitrin,T.; McLellan,M.; Stockwell,T.; Amedeo,P.; Appalla,L.; Bishop,B.; Edworthy,P.; Gupta,N.; Hoover,J.; Katzel,D.; Li,K.; Schobel,S.; Shrivastava,S.; Thovarai,V.; Wang,S.; Slemons,R.D.; Bowman,A.S.; Nolting,J.M.; Bao,Y.; Sanders,R.; Dernovoy,D.; Kiryutin,B.; Lipman,D.J.; Tatusova,T.
EPI415890	NP	United States	2011-Aug-18	EPI_ISL_133945	A/swine/Ohio/11SW228/2011		Import from public-domain	Wentworth,D.E.; Dugan,V.; Halpin,R.A.; Lin,X.; Bera,J.; Wester,E.; Ghedin,E.; Fedorova,N.; Tsitrin,T.; McLellan,M.; Stockwell,T.; Amedeo,P.; Appalla,L.; Bishop,B.; Edworthy,P.; Gupta,N.; Hoover,J.; Katzel,D.; Li,K.; Schobel,S.; Shrivastava,S.; Thovarai,V.; Wang,S.; Slemons,R.D.; Bowman,A.S.; Nolting,J.M.; Nelson,S.; Bao,Y.; Sanders,R.; Dernovoy,D.; Kiryutin,B.; Lipman,D.J.; Tatusova,T.
EPI415898	NP	United States	2011-Aug-18	EPI_ISL_133946	A/swine/Ohio/11SW229/2011		Import from public-domain	Wentworth,D.E.; Dugan,V.; Halpin,R.A.; Lin,X.; Bera,J.; Wester,E.; Ghedin,E.; Fedorova,N.; Tsitrin,T.; McLellan,M.; Stockwell,T.; Amedeo,P.; Appalla,L.; Bishop,B.; Edworthy,P.; Gupta,N.; Hoover,J.; Katzel,D.; Li,K.; Schobel,S.; Shrivastava,S.; Thovarai,V.; Wang,S.; Slemons,R.D.; Bowman,A.S.; Nolting,J.M.; Bao,Y.; Sanders,R.; Dernovoy,D.; Kiryutin,B.; Lipman,D.J.; Tatusova,T.
EPI415906	NP	United States	2011-Aug-18	EPI_ISL_133947	A/swine/Ohio/11SW231/2011		Import from public-domain	Wentworth,D.E.; Dugan,V.; Halpin,R.A.; Lin,X.; Bera,J.; Wester,E.; Ghedin,E.; Fedorova,N.; Tsitrin,T.; McLellan,M.; Stockwell,T.; Amedeo,P.; Appalla,L.; Bishop,B.; Edworthy,P.; Gupta,N.; Hoover,J.; Katzel,D.; Li,K.; Schobel,S.; Shrivastava,S.; Thovarai,V.; Wang,S.; Slemons,R.D.; Bowman,A.S.; Nolting,J.M.; Nelson,S.; Bao,Y.; Sanders,R.; Dernovoy,D.; Kiryutin,B.; Lipman,D.J.; Tatusova,T.
EPI415912	NP	United States	2011-Aug-18	EPI_ISL_133948	A/swine/Ohio/11SW232/2011		Import from public-domain	Wentworth,D.E.; Dugan,V.; Halpin,R.A.; Lin,X.; Bera,J.; Wester,E.; Ghedin,E.; Fedorova,N.; Tsitrin,T.; McLellan,M.; Stockwell,T.; Amedeo,P.; Appalla,L.; Bishop,B.; Edworthy,P.; Gupta,N.; Hoover,J.; Katzel,D.; Li,K.; Schobel,S.; Shrivastava,S.; Thovarai,V.; Wang,S.; Slemons,R.D.; Bowman,A.S.; Nolting,J.M.; Bao,Y.; Sanders,R.; Dernovoy,D.; Kiryutin,B.; Lipman,D.J.; Tatusova,T.
EPI415920	NP	United States	2011-Aug-18	EPI_ISL_133949	A/swine/Ohio/11SW234/2011		Import from public-domain	Wentworth,D.E.; Dugan,V.; Halpin,R.A.; Lin,X.; Bera,J.; Wester,E.; Ghedin,E.; Fedorova,N.; Tsitrin,T.; McLellan,M.; Stockwell,T.; Amedeo,P.; Appalla,L.; Bishop,B.; Edworthy,P.; Gupta,N.; Hoover,J.; Katzel,D.; Li,K.; Schobel,S.; Shrivastava,S.; Thovarai,V.; Wang,S.; Slemons,R.D.; Bowman,A.S.; Nolting,J.M.; Nelson,S.; Bao,Y.; Sanders,R.; Dernovoy,D.; Kiryutin,B.; Lipman,D.J.; Tatusova,T.
EPI415928	NP	United States	2011-Aug-18	EPI_ISL_133950	A/swine/Ohio/11SW235/2011		Import from public-domain	Wentworth,D.E.; Dugan,V.; Halpin,R.A.; Lin,X.; Bera,J.; Wester,E.; Ghedin,E.; Fedorova,N.; Tsitrin,T.; McLellan,M.; Stockwell,T.; Amedeo,P.; Appalla,L.; Bishop,B.; Edworthy,P.; Gupta,N.; Hoover,J.; Katzel,D.; Li,K.; Schobel,S.; Shrivastava,S.; Thovarai,V.; Wang,S.; Slemons,R.D.; Bowman,A.S.; Nolting,J.M.; Bao,Y.; Sanders,R.; Dernovoy,D.; Kiryutin,B.; Lipman,D.J.; Tatusova,T.
EPI415936	NP	United States	2011-Aug-18	EPI_ISL_133951	A/swine/Ohio/11SW236/2011		Import from public-domain	Wentworth,D.E.; Dugan,V.; Halpin,R.A.; Lin,X.; Bera,J.; Wester,E.; Ghedin,E.; Fedorova,N.; Tsitrin,T.; McLellan,M.; Stockwell,T.; Amedeo,P.; Appalla,L.; Bishop,B.; Edworthy,P.; Gupta,N.; Hoover,J.; Katzel,D.; Li,K.; Schobel,S.; Shrivastava,S.; Thovarai,V.; Wang,S.; Slemons,R.D.; Bowman,A.S.; Nolting,J.M.; Nelson,S.; Bao,Y.; Sanders,R.; Dernovoy,D.; Kiryutin,B.; Lipman,D.J.; Tatusova,T.
EPI415944	NP	United States	2011-Aug-18	EPI_ISL_133952	A/swine/Ohio/11SW237/2011		Import from public-domain	Wentworth,D.E.; Dugan,V.; Halpin,R.A.; Lin,X.; Bera,J.; Wester,E.; Ghedin,E.; Fedorova,N.; Tsitrin,T.; McLellan,M.; Stockwell,T.; Amedeo,P.; Appalla,L.; Bishop,B.; Edworthy,P.; Gupta,N.; Hoover,J.; Katzel,D.; Li,K.; Schobel,S.; Shrivastava,S.; Thovarai,V.; Wang,S.; Slemons,R.D.; Bowman,A.S.; Nolting,J.M.; Bao,Y.; Sanders,R.; Dernovoy,D.; Kiryutin,B.; Lipman,D.J.; Tatusova,T.
EPI415952	NP	United States	2011-Aug-18	EPI_ISL_133953	A/swine/Ohio/11SW239/2011		Import from public-domain	Wentworth,D.E.; Dugan,V.; Halpin,R.A.; Lin,X.; Bera,J.; Wester,E.; Ghedin,E.; Fedorova,N.; Tsitrin,T.; McLellan,M.; Stockwell,T.; Amedeo,P.; Appalla,L.; Bishop,B.; Edworthy,P.; Gupta,N.; Hoover,J.; Katzel,D.; Li,K.; Schobel,S.; Shrivastava,S.; Thovarai,V.; Wang,S.; Slemons,R.D.; Bowman,A.S.; Nolting,J.M.; Nelson,S.; Bao,Y.; Sanders,R.; Dernovoy,D.; Kiryutin,B.; Lipman,D.J.; Tatusova,T.
EPI415960	NP	United States	2011-Aug-18	EPI_ISL_133954	A/swine/Ohio/11SW240/2011		Import from public-domain	Wentworth,D.E.; Dugan,V.; Halpin,R.A.; Lin,X.; Bera,J.; Wester,E.; Ghedin,E.; Fedorova,N.; Tsitrin,T.; McLellan,M.; Stockwell,T.; Amedeo,P.; Appalla,L.; Bishop,B.; Edworthy,P.; Gupta,N.; Hoover,J.; Katzel,D.; Li,K.; Schobel,S.; Shrivastava,S.; Thovarai,V.; Wang,S.; Slemons,R.D.; Bowman,A.S.; Nolting,J.M.; Bao,Y.; Sanders,R.; Dernovoy,D.; Kiryutin,B.; Lipman,D.J.; Tatusova,T.
EPI467764	NP	United States	2012-Dec-01	EPI_ISL_134287	A/swine/Iowa/A01432230/2012		Import from public-domain	Lin,K.; Haney,D.M.; Kurth,L.K.; Zhang,J.
EPI417643	NP	Japan	2011-Feb-21	EPI_ISL_134587	A/swine/Tochigi/2/2011		Import from public-domain	Matsuu,A.; Uchida,U.; Takemae,N.; Mawatari,T.; Yoneyama,S.; Kasai,T.; Nakamura,R.; Eto,M.; Saito,T.
EPI417655	NP	Japan	2012-Jan-19	EPI_ISL_134588	A/swine/Mie/R02/2012		Import from public-domain	Matsuu,A.; Uchida,U.; Takemae,N.; Mawatari,T.; Yoneyama,S.; Kasai,T.; Nakamura,R.; Eto,M.; Saito,T.
EPI424082	NP	United States	2012-Sep-27	EPI_ISL_135961	A/swine/Michigan/A01259001/2012		Import from public-domain	USDA Swine Surveillance,A.
EPI889245	NP	United States	2013-Jan-14	EPI_ISL_136649	A/swine/Minnesota/A01444719/2013		Import from public-domain	Culhane,M.
EPI893588	NP	United States	2013-Jan-09	EPI_ISL_136650	A/swine/Nebraska/A01444489/2013		Import from public-domain	Culhane,M.
EPI893563	NP	United States	2013-Jan-08	EPI_ISL_136651	A/swine/Illinois/A01444513/2013		Import from public-domain	Culhane,M.
EPI893635	NP	United States	2013-Jan-07	EPI_ISL_136653	A/swine/Illinois/A01444496/2013		Import from public-domain	Culhane,M.
EPI1908914	NP	United States	2013-Jan-15	EPI_ISL_136654	A/swine/Missouri/A01444664/2013		Import from public-domain	Culhane,M.
EPI893296	NP	United States	2013-Jan-22	EPI_ISL_137554	A/swine/Iowa/A01444786/2013		Import from public-domain	Culhane,M.
EPI893652	NP	United States	2013-Jan-22	EPI_ISL_137561	A/swine/Missouri/A01444795/2013		Import from public-domain	Culhane,M.
EPI854892	NP	United States	2013-Jan-01	EPI_ISL_138207	A/swine/Missouri/A01432397/2013		Import from public-domain	Lin,K.; Haney,D.M.; Kurth,L.K.; Zhang,J.
EPI548201	NP	United States	2013-Feb-21	EPI_ISL_139266	A/swine/Minnesota/A01445762/2013		Import from public-domain
EPI548209	NP	United States	2013-Feb-25	EPI_ISL_139268	A/swine/Nebraska/A01445765/2013		Import from public-domain
EPI548217	NP	United States	2013-Feb-25	EPI_ISL_139271	A/swine/Iowa/A01445788/2013		Import from public-domain
EPI451216	NP	United States	2012-Dec-28	EPI_ISL_142026	A/swine/Illinois/A01158947/2012		Import from public-domain	USDA Swine Surveillance,A.
EPI456931	NP	Spain	2007-Jan-01	EPI_ISL_142644	A/Swine/Spain/SF12091/2007		Import from public-domain	Baratelli,M.; Cordoba,L.; Perez,L.J.; Maldonado,J.; Fraile,L.; Nunez,J.I.; Montoya,M.
EPI456938	NP	Spain	2007-Jan-01	EPI_ISL_142645	A/Swine/Spain/80598LP4/2007		Import from public-domain	Baratelli,M.; Cordoba,L.; Perez,L.J.; Maldonado,J.; Fraile,L.; Nunez,J.I.; Montoya,M.
EPI457078	NP	Korea, Republic of	2011-Dec-05	EPI_ISL_142690	A/swine/Korea/CY12-03/2011		Import from public-domain	Pascua,P.N.Q.; Lim,G.-J.; Choi,E.H.; Song,M.-S.; Kwon,H.-I.; Park,S.-J.; Baek,Y.H.; Kim,E.-H.; Kim,K.; Decano,A.G.; Lee,B.-J.; Kim,C.J.; Hong,S.-P.; Choi,Y.-K.
EPI854907	NP	United States	2013-Apr-16	EPI_ISL_142733	A/swine/Nebraska/A01379861/2013		Import from public-domain	Culhane,M.
EPI457209	NP	Korea, Republic of	2013-Apr-23	EPI_ISL_142739	A/swine/Korea/CY0423-12/2013		Import from public-domain	Pascua,P.N.Q.; Lim,G.-J.; Kim,Y.-I.; Kwon,H.-I.; Park,S.-J.; Kim,E.-H.; Kim,S.-M.; Decano,A.G.; Choi,E.-J.; Jeon,H.-Y.; Choi,Y.-K.
EPI457217	NP	Korea, Republic of	2013-Apr-23	EPI_ISL_142741	A/swine/Korea/CY0423-33/2013		Import from public-domain	Pascua,P.N.Q.; Lim,G.-J.; Kim,Y.-I.; Kwon,H.-I.; Park,S.-J.; Kim,E.-H.; Kim,S.-M.; Decano,A.G.; Choi,E.-J.; Jeon,H.-Y.; Choi,Y.-K.
EPI457393	NP	Japan	2012-Jan-13	EPI_ISL_142837	A/swine/Gunma/1/2012		Import from public-domain	Kobayashi,M.; Yokota,Y.; Ishioka,T.; Kageyama,T.; Ikuy o,T.; Kimura,H.; Tashiro,M.; Kozawa,K.
EPI893271	NP	United States	2013-May-14	EPI_ISL_143444	A/swine/Nebraska/A01380652/2013		Import from public-domain	Culhane,M.
EPI461376	NP	United States	2011-Aug-31	EPI_ISL_143869	A/swine/Ohio/11SW190/2011		Import from public-domain	Bowman,A.S.; Nelson,S.W.; Nolting,J.M.; Slemons,R.D.; Sreevatsan,S.
EPI461384	NP	United States	2011-Aug-31	EPI_ISL_143870	A/swine/Ohio/11SW238/2011		Import from public-domain	Bowman,A.S.; Nelson,S.W.; Nolting,J.M.; Slemons,R.D.; Sreevatsan,S.
EPI461418	NP	United States	2011-Aug-31	EPI_ISL_143874	A/swine/Ohio/11SW149/2011		Import from public-domain	Bowman,A.S.; Nelson,S.W.; Nolting,J.M.; Slemons,R.D.; Sreevatsan,S.
EPI893583	NP	United States	2013-Aug-01	EPI_ISL_145690	A/swine/North Carolina/A01432952/2013		Import from public-domain	Lin,K.; Barnes,K.J.; Zhang,J.
EPI467492	NP	United States	2012-Jun-14	EPI_ISL_145705	A/swine/Illinois/A00857328/2012		Import from public-domain
EPI467500	NP	United States	2012-Jun-14	EPI_ISL_145706	A/swine/Illinois/A00857325/2012		Import from public-domain
EPI467530	NP	Denmark	2012-Feb-21	EPI_ISL_145711	A/swine/Denmark/10302-2/2012		Import from public-domain	Breum,S.O.; Hjulsager,C.K.; Trebbien,R.; Larsen,L.E.
EPI690507	NP	United States	2013-Jan-01	EPI_ISL_145746	A/swine/Missouri/A01432837/2013		Import from public-domain
EPI485949	NP	United States	2013-Feb-26	EPI_ISL_150099	A/swine/Iowa/13B092/2013		Import from public-domain	Huber,V.C.; Brunick,C.; Ingebrigtson,M.
EPI485973	NP	United States	2013-Mar-26	EPI_ISL_150109	A/swine/Iowa/13C094/2013		Import from public-domain	Huber,V.C.; Brunick,C.; Weber,C.; Hansen,A.; Broders,C.
EPI893304	NP	United States	2013-Oct-01	EPI_ISL_150663	A/swine/Oklahoma/A01290607/2013		Import from public-domain	Lin,K.; Deike,P.H.; Zhang,J.
EPI488609	NP	United States	2006-Jun-21	EPI_ISL_150839	A/swine/Texas/SG1250/2006		Import from public-domain	Wentworth,D.E.; Dugan,V.; Halpin,R.A.; Lin,X.; Bera,J.; Wester,E.; Ghedin,E.; Fedorova,N.; Tsitrin,T.; McLellan,M.; Stockwell,T.; Amedeo,P.; Appalla,L.; Bishop,B.; Edworthy,P.; Gupta,N.; Hoover,J.; Katzel,D.; Li,K.; Schobel,S.; Shrivastava,S.; Thovarai,V.; Wang,S.; Detmer,S.; Bao,Y.; Sanders,R.; Dernovoy,D.; Kiryutin,B.; Lipman,D.J.; Tatusova,T.
EPI488623	NP	United States	2006-Jun-22	EPI_ISL_150840	A/swine/North Carolina/01169/2006		Import from public-domain	Wentworth,D.E.; Dugan,V.; Halpin,R.A.; Lin,X.; Bera,J.; Wester,E.; Ghedin,E.; Fedorova,N.; Tsitrin,T.; McLellan,M.; Stockwell,T.; Amedeo,P.; Appalla,L.; Bishop,B.; Edworthy,P.; Gupta,N.; Hoover,J.; Katzel,D.; Li,K.; Schobel,S.; Shrivastava,S.; Thovarai,V.; Wang,S.; Detmer,S.; Bao,Y.; Sanders,R.; Dernovoy,D.; Kiryutin,B.; Lipman,D.J.; Tatusova,T.
EPI488602	NP	United States	2006-Nov-02	EPI_ISL_150846	A/swine/Texas/01308/2006		Import from public-domain	Wentworth,D.E.; Dugan,V.; Halpin,R.A.; Lin,X.; Bera,J.; Wester,E.; Ghedin,E.; Fedorova,N.; Tsitrin,T.; McLellan,M.; Stockwell,T.; Amedeo,P.; Appalla,L.; Bishop,B.; Edworthy,P.; Gupta,N.; Hoover,J.; Katzel,D.; Li,K.; Schobel,S.; Shrivastava,S.; Thovarai,V.; Wang,S.; Detmer,S.; Bao,Y.; Sanders,R.; Dernovoy,D.; Kiryutin,B.; Lipman,D.J.; Tatusova,T.
EPI488714	NP	United States	2007-Aug-23	EPI_ISL_150873	A/swine/Oklahoma/01741/2007		Import from public-domain	Wentworth,D.E.; Dugan,V.; Halpin,R.A.; Lin,X.; Bera,J.; Wester,E.; Ghedin,E.; Fedorova,N.; Tsitrin,T.; McLellan,M.; Stockwell,T.; Amedeo,P.; Appalla,L.; Bishop,B.; Edworthy,P.; Gupta,N.; Hoover,J.; Katzel,D.; Li,K.; Schobel,S.; Shrivastava,S.; Thovarai,V.; Wang,S.; Detmer,S.; Bao,Y.; Sanders,R.; Dernovoy,D.; Kiryutin,B.; Lipman,D.J.; Tatusova,T.
EPI488707	NP	United States	2007-Mar-08	EPI_ISL_150875	A/swine/Texas/01492/2007		Import from public-domain	Wentworth,D.E.; Dugan,V.; Halpin,R.A.; Lin,X.; Bera,J.; Wester,E.; Ghedin,E.; Fedorova,N.; Tsitrin,T.; McLellan,M.; Stockwell,T.; Amedeo,P.; Appalla,L.; Bishop,B.; Edworthy,P.; Gupta,N.; Hoover,J.; Katzel,D.; Li,K.; Schobel,S.; Shrivastava,S.; Thovarai,V.; Wang,S.; Detmer,S.; Bao,Y.; Sanders,R.; Dernovoy,D.; Kiryutin,B.; Lipman,D.J.; Tatusova,T.
EPI488772	NP	United States	2007-May-01	EPI_ISL_150885	A/swine/Minnesota/01604/2007		Import from public-domain	Wentworth,D.E.; Dugan,V.; Halpin,R.A.; Lin,X.; Bera,J.; Wester,E.; Ghedin,E.; Fedorova,N.; Tsitrin,T.; McLellan,M.; Stockwell,T.; Amedeo,P.; Appalla,L.; Bishop,B.; Edworthy,P.; Gupta,N.; Hoover,J.; Katzel,D.; Li,K.; Schobel,S.; Shrivastava,S.; Thovarai,V.; Wang,S.; Detmer,S.; Bao,Y.; Sanders,R.; Dernovoy,D.; Kiryutin,B.; Lipman,D.J.; Tatusova,T.
EPI488814	NP	United States	2008-Apr-02	EPI_ISL_150889	A/swine/Oklahoma/02107/2008		Import from public-domain	Wentworth,D.E.; Dugan,V.; Halpin,R.A.; Lin,X.; Bera,J.; Wester,E.; Ghedin,E.; Fedorova,N.; Tsitrin,T.; McLellan,M.; Stockwell,T.; Amedeo,P.; Appalla,L.; Bishop,B.; Edworthy,P.; Gupta,N.; Hoover,J.; Katzel,D.; Li,K.; Schobel,S.; Shrivastava,S.; Thovarai,V.; Wang,S.; Detmer,S.; Bao,Y.; Sanders,R.; Dernovoy,D.; Kiryutin,B.; Lipman,D.J.; Tatusova,T.
EPI488821	NP	United States	2008-Feb-29	EPI_ISL_150892	A/swine/Oklahoma/02056/2008		Import from public-domain	Wentworth,D.E.; Dugan,V.; Halpin,R.A.; Lin,X.; Bera,J.; Wester,E.; Ghedin,E.; Fedorova,N.; Tsitrin,T.; McLellan,M.; Stockwell,T.; Amedeo,P.; Appalla,L.; Bishop,B.; Edworthy,P.; Gupta,N.; Hoover,J.; Katzel,D.; Li,K.; Schobel,S.; Shrivastava,S.; Thovarai,V.; Wang,S.; Detmer,S.; Bao,Y.; Sanders,R.; Dernovoy,D.; Kiryutin,B.; Lipman,D.J.; Tatusova,T.
EPI488849	NP	United States	2008-Jul-30	EPI_ISL_150921	A/swine/North Carolina/02249/2008		Import from public-domain	Wentworth,D.E.; Dugan,V.; Halpin,R.A.; Lin,X.; Bera,J.; Wester,E.; Ghedin,E.; Fedorova,N.; Tsitrin,T.; McLellan,M.; Stockwell,T.; Amedeo,P.; Appalla,L.; Bishop,B.; Edworthy,P.; Gupta,N.; Hoover,J.; Katzel,D.; Li,K.; Schobel,S.; Shrivastava,S.; Thovarai,V.; Wang,S.; Detmer,S.; Bao,Y.; Sanders,R.; Dernovoy,D.; Kiryutin,B.; Lipman,D.J.; Tatusova,T.
EPI488933	NP	United States	2009-Jan-30	EPI_ISL_150932	A/swine/Kentucky/02564/2009		Import from public-domain	Wentworth,D.E.; Dugan,V.; Halpin,R.A.; Lin,X.; Bera,J.; Wester,E.; Ghedin,E.; Fedorova,N.; Tsitrin,T.; McLellan,M.; Stockwell,T.; Amedeo,P.; Appalla,L.; Bishop,B.; Edworthy,P.; Gupta,N.; Hoover,J.; Katzel,D.; Li,K.; Schobel,S.; Shrivastava,S.; Thovarai,V.; Wang,S.; Detmer,S.; Bao,Y.; Sanders,R.; Dernovoy,D.; Kiryutin,B.; Lipman,D.J.; Tatusova,T.
EPI488940	NP	United States	2009-Feb-10	EPI_ISL_150933	A/swine/Kentucky/02573/2009		Import from public-domain	Wentworth,D.E.; Dugan,V.; Halpin,R.A.; Lin,X.; Bera,J.; Wester,E.; Ghedin,E.; Fedorova,N.; Tsitrin,T.; McLellan,M.; Stockwell,T.; Amedeo,P.; Appalla,L.; Bishop,B.; Edworthy,P.; Gupta,N.; Hoover,J.; Katzel,D.; Li,K.; Schobel,S.; Shrivastava,S.; Thovarai,V.; Wang,S.; Detmer,S.; Bao,Y.; Sanders,R.; Dernovoy,D.; Kiryutin,B.; Lipman,D.J.; Tatusova,T.
EPI489010	NP	United States	2010-Jan-13	EPI_ISL_150943	A/swine/North Carolina/SG1357/2010		Import from public-domain	Wentworth,D.E.; Dugan,V.; Halpin,R.A.; Lin,X.; Bera,J.; Wester,E.; Ghedin,E.; Fedorova,N.; Tsitrin,T.; McLellan,M.; Stockwell,T.; Amedeo,P.; Appalla,L.; Bishop,B.; Edworthy,P.; Gupta,N.; Hoover,J.; Katzel,D.; Li,K.; Schobel,S.; Shrivastava,S.; Thovarai,V.; Wang,S.; Detmer,S.; Bao,Y.; Sanders,R.; Dernovoy,D.; Kiryutin,B.; Lipman,D.J.; Tatusova,T.
EPI489024	NP	United States	2010-Apr-21	EPI_ISL_150945	A/swine/North Carolina/SG1360/2010		Import from public-domain	Wentworth,D.E.; Dugan,V.; Halpin,R.A.; Lin,X.; Bera,J.; Wester,E.; Ghedin,E.; Fedorova,N.; Tsitrin,T.; McLellan,M.; Stockwell,T.; Amedeo,P.; Appalla,L.; Bishop,B.; Edworthy,P.; Gupta,N.; Hoover,J.; Katzel,D.; Li,K.; Schobel,S.; Shrivastava,S.; Thovarai,V.; Wang,S.; Detmer,S.; Bao,Y.; Sanders,R.; Dernovoy,D.; Kiryutin,B.; Lipman,D.J.; Tatusova,T.
EPI489038	NP	United States	2010-Oct-29	EPI_ISL_150985	A/swine/North Carolina/SG1365/2010		Import from public-domain	Wentworth,D.E.; Dugan,V.; Halpin,R.A.; Lin,X.; Bera,J.; Wester,E.; Ghedin,E.; Fedorova,N.; Tsitrin,T.; McLellan,M.; Stockwell,T.; Amedeo,P.; Appalla,L.; Bishop,B.; Edworthy,P.; Gupta,N.; Hoover,J.; Katzel,D.; Li,K.; Schobel,S.; Shrivastava,S.; Thovarai,V.; Wang,S.; Detmer,S.; Bao,Y.; Sanders,R.; Dernovoy,D.; Kiryutin,B.; Lipman,D.J.; Tatusova,T.
EPI489052	NP	United States	2010-Nov-23	EPI_ISL_150986	A/swine/Minnesota/SG1370/2010		Import from public-domain	Wentworth,D.E.; Dugan,V.; Halpin,R.A.; Lin,X.; Bera,J.; Wester,E.; Ghedin,E.; Fedorova,N.; Tsitrin,T.; McLellan,M.; Stockwell,T.; Amedeo,P.; Appalla,L.; Bishop,B.; Edworthy,P.; Gupta,N.; Hoover,J.; Katzel,D.; Li,K.; Schobel,S.; Shrivastava,S.; Thovarai,V.; Wang,S.; Detmer,S.; Bao,Y.; Sanders,R.; Dernovoy,D.; Kiryutin,B.; Lipman,D.J.; Tatusova,T.
EPI489059	NP	United States	2010-Sep-24	EPI_ISL_150987	A/swine/Minnesota/3128/2010		Import from public-domain	Wentworth,D.E.; Dugan,V.; Halpin,R.A.; Lin,X.; Bera,J.; Wester,E.; Ghedin,E.; Fedorova,N.; Tsitrin,T.; McLellan,M.; Stockwell,T.; Amedeo,P.; Appalla,L.; Bishop,B.; Edworthy,P.; Gupta,N.; Hoover,J.; Katzel,D.; Li,K.; Schobel,S.; Shrivastava,S.; Thovarai,V.; Wang,S.; Detmer,S.; Bao,Y.; Sanders,R.; Dernovoy,D.; Kiryutin,B.; Lipman,D.J.; Tatusova,T.
EPI489066	NP	United States	2011-Aug-17	EPI_ISL_150988	A/swine/Arkansas/SG1375/2011		Import from public-domain	Wentworth,D.E.; Dugan,V.; Halpin,R.A.; Lin,X.; Bera,J.; Wester,E.; Ghedin,E.; Fedorova,N.; Tsitrin,T.; McLellan,M.; Stockwell,T.; Amedeo,P.; Appalla,L.; Bishop,B.; Edworthy,P.; Gupta,N.; Hoover,J.; Katzel,D.; Li,K.; Schobel,S.; Shrivastava,S.; Thovarai,V.; Wang,S.; Detmer,S.; Bao,Y.; Sanders,R.; Dernovoy,D.; Kiryutin,B.; Lipman,D.J.; Tatusova,T.
EPI489073	NP	United States	2011-Jan-26	EPI_ISL_150989	A/swine/Arkansas/SG1376/2011		Import from public-domain	Wentworth,D.E.; Dugan,V.; Halpin,R.A.; Lin,X.; Bera,J.; Wester,E.; Ghedin,E.; Fedorova,N.; Tsitrin,T.; McLellan,M.; Stockwell,T.; Amedeo,P.; Appalla,L.; Bishop,B.; Edworthy,P.; Gupta,N.; Hoover,J.; Katzel,D.; Li,K.; Schobel,S.; Shrivastava,S.; Thovarai,V.; Wang,S.; Detmer,S.; Bao,Y.; Sanders,R.; Dernovoy,D.; Kiryutin,B.; Lipman,D.J.; Tatusova,T.
EPI489080	NP	United States	2011-Apr-29	EPI_ISL_150990	A/swine/Arkansas/SG1377/2011		Import from public-domain	Wentworth,D.E.; Dugan,V.; Halpin,R.A.; Lin,X.; Bera,J.; Wester,E.; Ghedin,E.; Fedorova,N.; Tsitrin,T.; McLellan,M.; Stockwell,T.; Amedeo,P.; Appalla,L.; Bishop,B.; Edworthy,P.; Gupta,N.; Hoover,J.; Katzel,D.; Li,K.; Schobel,S.; Shrivastava,S.; Thovarai,V.; Wang,S.; Detmer,S.; Bao,Y.; Sanders,R.; Dernovoy,D.; Kiryutin,B.; Lipman,D.J.; Tatusova,T.
EPI489087	NP	United States	2011-Jun-16	EPI_ISL_150991	A/swine/Arkansas/SG1378/2011		Import from public-domain	Wentworth,D.E.; Dugan,V.; Halpin,R.A.; Lin,X.; Bera,J.; Wester,E.; Ghedin,E.; Fedorova,N.; Tsitrin,T.; McLellan,M.; Stockwell,T.; Amedeo,P.; Appalla,L.; Bishop,B.; Edworthy,P.; Gupta,N.; Hoover,J.; Katzel,D.; Li,K.; Schobel,S.; Shrivastava,S.; Thovarai,V.; Wang,S.; Detmer,S.; Bao,Y.; Sanders,R.; Dernovoy,D.; Kiryutin,B.; Lipman,D.J.; Tatusova,T.
EPI489094	NP	United States	2011-Sep-01	EPI_ISL_150992	A/swine/Arkansas/SG1383/2011		Import from public-domain	Wentworth,D.E.; Dugan,V.; Halpin,R.A.; Lin,X.; Bera,J.; Wester,E.; Ghedin,E.; Fedorova,N.; Tsitrin,T.; McLellan,M.; Stockwell,T.; Amedeo,P.; Appalla,L.; Bishop,B.; Edworthy,P.; Gupta,N.; Hoover,J.; Katzel,D.; Li,K.; Schobel,S.; Shrivastava,S.; Thovarai,V.; Wang,S.; Detmer,S.; Bao,Y.; Sanders,R.; Dernovoy,D.; Kiryutin,B.; Lipman,D.J.; Tatusova,T.
EPI489101	NP	United States	2011-Jul-13	EPI_ISL_150993	A/swine/Arkansas/SG1384/2011		Import from public-domain	Wentworth,D.E.; Dugan,V.; Halpin,R.A.; Lin,X.; Bera,J.; Wester,E.; Ghedin,E.; Fedorova,N.; Tsitrin,T.; McLellan,M.; Stockwell,T.; Amedeo,P.; Appalla,L.; Bishop,B.; Edworthy,P.; Gupta,N.; Hoover,J.; Katzel,D.; Li,K.; Schobel,S.; Shrivastava,S.; Thovarai,V.; Wang,S.; Detmer,S.; Bao,Y.; Sanders,R.; Dernovoy,D.; Kiryutin,B.; Lipman,D.J.; Tatusova,T.
EPI489115	NP	United States	2011-Nov-04	EPI_ISL_150995	A/swine/Virginia/SG1386/2011		Import from public-domain	Wentworth,D.E.; Dugan,V.; Halpin,R.A.; Lin,X.; Bera,J.; Wester,E.; Ghedin,E.; Fedorova,N.; Tsitrin,T.; McLellan,M.; Stockwell,T.; Amedeo,P.; Appalla,L.; Bishop,B.; Edworthy,P.; Gupta,N.; Hoover,J.; Katzel,D.; Li,K.; Schobel,S.; Shrivastava,S.; Thovarai,V.; Wang,S.; Detmer,S.; Bao,Y.; Sanders,R.; Dernovoy,D.; Kiryutin,B.; Lipman,D.J.; Tatusova,T.
EPI489129	NP	United States	2011-Mar-25	EPI_ISL_150997	A/swine/North Carolina/SG1388/2011		Import from public-domain	Wentworth,D.E.; Dugan,V.; Halpin,R.A.; Lin,X.; Bera,J.; Wester,E.; Ghedin,E.; Fedorova,N.; Tsitrin,T.; McLellan,M.; Stockwell,T.; Amedeo,P.; Appalla,L.; Bishop,B.; Edworthy,P.; Gupta,N.; Hoover,J.; Katzel,D.; Li,K.; Schobel,S.; Shrivastava,S.; Thovarai,V.; Wang,S.; Detmer,S.; Bao,Y.; Sanders,R.; Dernovoy,D.; Kiryutin,B.; Lipman,D.J.; Tatusova,T.
EPI489136	NP	United States	2011-Mar-18	EPI_ISL_150998	A/swine/North Carolina/SG1389/2011		Import from public-domain	Wentworth,D.E.; Dugan,V.; Halpin,R.A.; Lin,X.; Bera,J.; Wester,E.; Ghedin,E.; Fedorova,N.; Tsitrin,T.; McLellan,M.; Stockwell,T.; Amedeo,P.; Appalla,L.; Bishop,B.; Edworthy,P.; Gupta,N.; Hoover,J.; Katzel,D.; Li,K.; Schobel,S.; Shrivastava,S.; Thovarai,V.; Wang,S.; Detmer,S.; Bao,Y.; Sanders,R.; Dernovoy,D.; Kiryutin,B.; Lipman,D.J.; Tatusova,T.
EPI489143	NP	United States	2011-Mar-30	EPI_ISL_150999	A/swine/North Carolina/SG1391/2011		Import from public-domain	Wentworth,D.E.; Dugan,V.; Halpin,R.A.; Lin,X.; Bera,J.; Wester,E.; Ghedin,E.; Fedorova,N.; Tsitrin,T.; McLellan,M.; Stockwell,T.; Amedeo,P.; Appalla,L.; Bishop,B.; Edworthy,P.; Gupta,N.; Hoover,J.; Katzel,D.; Li,K.; Schobel,S.; Shrivastava,S.; Thovarai,V.; Wang,S.; Detmer,S.; Bao,Y.; Sanders,R.; Dernovoy,D.; Kiryutin,B.; Lipman,D.J.; Tatusova,T.
EPI489157	NP	United States	2011-Mar-31	EPI_ISL_151001	A/swine/Indiana/04254/2011		Import from public-domain	Wentworth,D.E.; Dugan,V.; Halpin,R.A.; Lin,X.; Bera,J.; Wester,E.; Ghedin,E.; Fedorova,N.; Tsitrin,T.; McLellan,M.; Stockwell,T.; Amedeo,P.; Appalla,L.; Bishop,B.; Edworthy,P.; Gupta,N.; Hoover,J.; Katzel,D.; Li,K.; Schobel,S.; Shrivastava,S.; Thovarai,V.; Wang,S.; Detmer,S.; Bao,Y.; Sanders,R.; Dernovoy,D.; Kiryutin,B.; Lipman,D.J.; Tatusova,T.
EPI489171	NP	United States	2011-Oct-06	EPI_ISL_151003	A/swine/Minnesota/SG1402/2011		Import from public-domain	Wentworth,D.E.; Dugan,V.; Halpin,R.A.; Lin,X.; Bera,J.; Wester,E.; Ghedin,E.; Fedorova,N.; Tsitrin,T.; McLellan,M.; Stockwell,T.; Amedeo,P.; Appalla,L.; Bishop,B.; Edworthy,P.; Gupta,N.; Hoover,J.; Katzel,D.; Li,K.; Schobel,S.; Shrivastava,S.; Thovarai,V.; Wang,S.; Detmer,S.; Bao,Y.; Sanders,R.; Dernovoy,D.; Kiryutin,B.; Lipman,D.J.; Tatusova,T.
EPI491784	NP	United States	2005-Jan-27	EPI_ISL_151623	A/swine/North Carolina/SG1232/2005		Import from public-domain	Wentworth,D.E.; Dugan,V.; Halpin,R.A.; Lin,X.; Bera,J.; Wester,E.; Ghedin,E.; Fedorova,N.; Tsitrin,T.; McLellan,M.; Stockwell,T.; Amedeo,P.; Appalla,L.; Bishop,B.; Edworthy,P.; Gupta,N.; Hoover,J.; Katzel,D.; Li,K.; Schobel,S.; Shrivastava,S.; Thovarai,V.; Wang,S.; Detmer,S.; Bao,Y.; Sanders,R.; Dernovoy,D.; Kiryutin,B.; Lipman,D.J.; Tatusova,T.
EPI491844	NP	United States	2009-Jun-05	EPI_ISL_151628	A/swine/Minnesota/02852/2009		Import from public-domain	Wentworth,D.E.; Dugan,V.; Halpin,R.A.; Lin,X.; Bera,J.; Wester,E.; Ghedin,E.; Fedorova,N.; Tsitrin,T.; McLellan,M.; Stockwell,T.; Amedeo,P.; Appalla,L.; Bishop,B.; Edworthy,P.; Gupta,N.; Hoover,J.; Katzel,D.; Li,K.; Schobel,S.; Shrivastava,S.; Thovarai,V.; Wang,S.; Detmer,S.; Bao,Y.; Sanders,R.; Dernovoy,D.; Kiryutin,B.; Lipman,D.J.; Tatusova,T.
EPI491852	NP	United States	2009-Sep-16	EPI_ISL_151629	A/swine/Missouri/SG1343/2009		Import from public-domain	Wentworth,D.E.; Dugan,V.; Halpin,R.A.; Lin,X.; Bera,J.; Wester,E.; Ghedin,E.; Fedorova,N.; Tsitrin,T.; McLellan,M.; Stockwell,T.; Amedeo,P.; Appalla,L.; Bishop,B.; Edworthy,P.; Gupta,N.; Hoover,J.; Katzel,D.; Li,K.; Schobel,S.; Shrivastava,S.; Thovarai,V.; Wang,S.; Detmer,S.; Bao,Y.; Sanders,R.; Dernovoy,D.; Kiryutin,B.; Lipman,D.J.; Tatusova,T.
EPI492017	NP	United States	2007-Apr-12	EPI_ISL_151643	A/swine/Iowa/SG1290/2007		Import from public-domain	Wentworth,D.E.; Dugan,V.; Halpin,R.A.; Lin,X.; Bera,J.; Wester,E.; Ghedin,E.; Fedorova,N.; Tsitrin,T.; McLellan,M.; Stockwell,T.; Amedeo,P.; Appalla,L.; Bishop,B.; Edworthy,P.; Gupta,N.; Hoover,J.; Katzel,D.; Li,K.; Schobel,S.; Shrivastava,S.; Thovarai,V.; Wang,S.; Detmer,S.; Bao,Y.; Sanders,R.; Dernovoy,D.; Kiryutin,B.; Lipman,D.J.; Tatusova,T.
EPI492025	NP	United States	2008-Oct-10	EPI_ISL_151644	A/swine/Arkansas/02404/2008		Import from public-domain	Wentworth,D.E.; Dugan,V.; Halpin,R.A.; Lin,X.; Bera,J.; Wester,E.; Ghedin,E.; Fedorova,N.; Tsitrin,T.; McLellan,M.; Stockwell,T.; Amedeo,P.; Appalla,L.; Bishop,B.; Edworthy,P.; Gupta,N.; Hoover,J.; Katzel,D.; Li,K.; Schobel,S.; Shrivastava,S.; Thovarai,V.; Wang,S.; Detmer,S.; Bao,Y.; Sanders,R.; Dernovoy,D.; Kiryutin,B.; Lipman,D.J.; Tatusova,T.
EPI492101	NP	United States	2003-Feb-12	EPI_ISL_151655	A/swine/Minnesota/SG1180/2003		Import from public-domain	Wentworth,D.E.; Dugan,V.; Halpin,R.A.; Lin,X.; Bera,J.; Wester,E.; Ghedin,E.; Fedorova,N.; Tsitrin,T.; McLellan,M.; Stockwell,T.; Amedeo,P.; Appalla,L.; Bishop,B.; Edworthy,P.; Gupta,N.; Hoover,J.; Katzel,D.; Li,K.; Schobel,S.; Shrivastava,S.; Thovarai,V.; Wang,S.; Detmer,S.; Bao,Y.; Sanders,R.; Dernovoy,D.; Kiryutin,B.; Lipman,D.J.; Tatusova,T.
EPI492222	NP	United States	2007-Jan-26	EPI_ISL_151676	A/swine/Oklahoma/01452/2007		Import from public-domain	Wentworth,D.E.; Dugan,V.; Halpin,R.A.; Lin,X.; Bera,J.; Wester,E.; Ghedin,E.; Fedorova,N.; Tsitrin,T.; McLellan,M.; Stockwell,T.; Amedeo,P.; Appalla,L.; Bishop,B.; Edworthy,P.; Gupta,N.; Hoover,J.; Katzel,D.; Li,K.; Schobel,S.; Shrivastava,S.; Thovarai,V.; Wang,S.; Detmer,S.; Bao,Y.; Sanders,R.; Dernovoy,D.; Kiryutin,B.; Lipman,D.J.; Tatusova,T.
EPI492228	NP	United States	2008-Mar-06	EPI_ISL_151678	A/swine/Oklahoma/02083/2008		Import from public-domain	Wentworth,D.E.; Dugan,V.; Halpin,R.A.; Lin,X.; Bera,J.; Wester,E.; Ghedin,E.; Fedorova,N.; Tsitrin,T.; McLellan,M.; Stockwell,T.; Amedeo,P.; Appalla,L.; Bishop,B.; Edworthy,P.; Gupta,N.; Hoover,J.; Katzel,D.; Li,K.; Schobel,S.; Shrivastava,S.; Thovarai,V.; Wang,S.; Detmer,S.; Bao,Y.; Sanders,R.; Dernovoy,D.; Kiryutin,B.; Lipman,D.J.; Tatusova,T.
EPI492632	NP	United States	2013-Sep-19	EPI_ISL_151780	A/swine/Illinois/A00843191/2013		Import from public-domain
EPI854911	NP	United States	2013-Oct-10	EPI_ISL_151925	A/swine/Kansas/A01377088/2013		Import from public-domain	Ma,J.; Bai,J.; Hesse,R.A.; Sloan,H.; Ma,W.
EPI493640	NP	United States	2013-Mar-26	EPI_ISL_151990	A/swine/Iowa/13C096/2013		Import from public-domain	Huber,V.C.; Brunick,C.; Weber,C.; Hansen,A.; Broders,C.; Ingebrigtson,M.
EPI493648	NP	United States	2013-Mar-26	EPI_ISL_151991	A/swine/Iowa/13C098/2013		Import from public-domain	Huber,V.C.; Brunick,C.; Weber,C.; Hansen,A.; Broders,C.; Ingebrigtson,M.
EPI493664	NP	United States	2013-Mar-26	EPI_ISL_151993	A/swine/Iowa/13C097/2013		Import from public-domain	Huber,V.C.; Brunick,C.; Weber,C.; Hansen,A.; Broders,C.; Ingebrigtson,M.
EPI641652	NP	United States	2013-Oct-01	EPI_ISL_153730	A/swine/Kansas/A01290646/2013		Import from public-domain	Lin,K.; Deike,P.H.; Zhang,J.
EPI499724	NP	United States	2012-Jun-12	EPI_ISL_153755	A/swine/Illinois/A00857322/2012		Import from public-domain
EPI641648	NP	United States	2013-Oct-31	EPI_ISL_153757	A/swine/North Carolina/A01290777/2013		Import from public-domain
EPI499971	NP	United States	2013-Oct-28	EPI_ISL_153861	A/swine/Nebraska/A01104068/2013		Import from public-domain
EPI499979	NP	United States	2013-Oct-31	EPI_ISL_153862	A/swine/Nebraska/A01104071/2013		Import from public-domain
EPI501234	NP	Germany	2011-Aug-11	EPI_ISL_154222	A/swine/Saerbeck/IDT13755/2011		Import from public-domain	Lange,J.; Groth,M.; Schlegel,M.; Krumbholz,A.; Wieczorek,K.; Ulrich,R.; Koppen,S.; Schulz,K.; Appl,D.; Selbitz,H.J.; Sauerbrei,A.; Platzer,M.; Zell,R.; Durrwald,R.; Koeppen,S.; Duerrwald,R.
EPI501242	NP	Germany	2011-Aug-25	EPI_ISL_154223	A/swine/Lohne/IDT13821/2011		Import from public-domain	Lange,J.; Groth,M.; Schlegel,M.; Krumbholz,A.; Wieczorek,K.; Ulrich,R.; Koppen,S.; Schulz,K.; Appl,D.; Selbitz,H.J.; Sauerbrei,A.; Platzer,M.; Zell,R.; Durrwald,R.; Koeppen,S.; Duerrwald,R.
EPI501258	NP	Germany	2012-Jan-26	EPI_ISL_154225	A/swine/Albersloh/IDT14635-1/2012		Import from public-domain	Lange,J.; Groth,M.; Schlegel,M.; Krumbholz,A.; Wieczorek,K.; Ulrich,R.; Koppen,S.; Schulz,K.; Appl,D.; Selbitz,H.J.; Sauerbrei,A.; Platzer,M.; Zell,R.; Durrwald,R.; Koeppen,S.; Duerrwald,R.
EPI501267	NP	Germany	2012-Jan-26	EPI_ISL_154226	A/swine/Albersloh/IDT14635-3/2012		Import from public-domain	Lange,J.; Groth,M.; Schlegel,M.; Krumbholz,A.; Wieczorek,K.; Ulrich,R.; Koppen,S.; Schulz,K.; Appl,D.; Selbitz,H.J.; Sauerbrei,A.; Platzer,M.; Zell,R.; Durrwald,R.; Koeppen,S.; Duerrwald,R.
EPI501275	NP	Germany	2012-Feb-22	EPI_ISL_154227	A/swine/Moeglingen/IDT14859/2012		Import from public-domain	Lange,J.; Groth,M.; Schlegel,M.; Krumbholz,A.; Wieczorek,K.; Ulrich,R.; Koppen,S.; Schulz,K.; Appl,D.; Selbitz,H.J.; Sauerbrei,A.; Platzer,M.; Zell,R.; Durrwald,R.; Koeppen,S.; Duerrwald,R.
EPI501283	NP	Germany	2012-Feb-22	EPI_ISL_154228	A/swine/Garrel/IDT14891/2012		Import from public-domain	Lange,J.; Groth,M.; Schlegel,M.; Krumbholz,A.; Wieczorek,K.; Ulrich,R.; Koppen,S.; Schulz,K.; Appl,D.; Selbitz,H.J.; Sauerbrei,A.; Platzer,M.; Zell,R.; Durrwald,R.; Koeppen,S.; Duerrwald,R.
EPI501291	NP	Germany	2012-Feb-22	EPI_ISL_154229	A/swine/Garrel/IDT14892/2012		Import from public-domain	Lange,J.; Groth,M.; Schlegel,M.; Krumbholz,A.; Wieczorek,K.; Ulrich,R.; Koppen,S.; Schulz,K.; Appl,D.; Selbitz,H.J.; Sauerbrei,A.; Platzer,M.; Zell,R.; Durrwald,R.; Koeppen,S.; Duerrwald,R.
EPI501299	NP	Germany	2012-Mar-19	EPI_ISL_154230	A/swine/Warendorf/IDT15018/2012		Import from public-domain	Lange,J.; Groth,M.; Schlegel,M.; Krumbholz,A.; Wieczorek,K.; Ulrich,R.; Koppen,S.; Schulz,K.; Appl,D.; Selbitz,H.J.; Sauerbrei,A.; Platzer,M.; Zell,R.; Durrwald,R.; Koeppen,S.; Duerrwald,R.
EPI502627	NP	Brazil	2011-Jul-25	EPI_ISL_154591	A/wild boar/Brazil/214-11-13D/2011		Import from public-domain	Biondo,N.; Schaefer,R.; Gava,D.; Cantao,M.E.; Silveira,S.; Mores,M.A.; Ciacci-Zanella,J.R.; Barcellos,D.E.; Ciacci Zanella,J.R.
EPI641712	NP	United States	2013-Nov-01	EPI_ISL_154633	A/swine/Oklahoma/A01290898/2013		Import from public-domain	Lin,K.; Deike,P.H.; Zhang,J.
EPI641637	NP	United States	2013-Dec-01	EPI_ISL_155695	A/swine/North Carolina/A01290932/2013		Import from public-domain	Lin,K.; Deike,P.H.; Zhang,J.
EPI506434	NP	United States	2011-Apr-07	EPI_ISL_156333	A/swine/Indiana/A00968332/2011		Import from public-domain
EPI506478	NP	United States	2012-Feb-08	EPI_ISL_156338	A/swine/Indiana/A00968358/2012		Import from public-domain
EPI641789	NP	United States	2014-Jan-01	EPI_ISL_157196	A/swine/Missouri/A01411322/2014		Import from public-domain	Lin,K.; Deike,P.H.; Zhang,J.
EPI521924	NP	Vietnam	2011-Dec-13	EPI_ISL_160437	A/swine/DongNai/03-03-2/2011	National Institute of Animal Health	National Institute of Animal Health
EPI524319	NP	Vietnam	2011-Dec-12	EPI_ISL_160783	A/swine/TienGiang/01-16-2/2011	National Institute of Animal Health	National Institute of Animal Health
EPI524376	NP	Vietnam	2012-Dec-18	EPI_ISL_160790	A/swine/TienGiang/02-24-2/2012	National Institute of Animal Health	National Institute of Animal Health
EPI524502	NP	Vietnam	2012-Sep-18	EPI_ISL_160807	A/swine/TienGiang/01-06-1/2012	National Institute of Animal Health	National Institute of Animal Health
EPI524552	NP	Vietnam	2012-Sep-18	EPI_ISL_160813	A/swine/TienGiang/02-03-1/2012	National Institute of Animal Health	National Institute of Animal Health
EPI526911	NP	United States	2013-Jul-01	EPI_ISL_161113	A/swine/Indiana/13TOSU1053/2013		Import from public-domain	Bowman,A.; Nelson,S.; Sreevatsan,S.; Suwannakarn,K.; Slemons,R.
EPI526939	NP	United States	2013-Jul-01	EPI_ISL_161118	A/swine/Indiana/13TOSU1044/2013		Import from public-domain	Bowman,A.; Nelson,S.; Sreevatsan,S.; Suwannakarn,K.; Slemons,R.
EPI526953	NP	United States	2013-Oct-01	EPI_ISL_161119	A/swine/Texas/13TOSU6276/2013		Import from public-domain	Bowman,A.; Nelson,S.; Sreevatsan,S.; Suwannakarn,K.; Slemons,R.
EPI526964	NP	United States	2013-Jul-01	EPI_ISL_161121	A/swine/Indiana/13TOSU1142/2013		Import from public-domain	Bowman,A.; Nelson,S.; Sreevatsan,S.; Suwannakarn,K.; Slemons,R.
EPI526976	NP	United States	2013-Jul-01	EPI_ISL_161123	A/swine/Indiana/13TOSU1052/2013		Import from public-domain	Bowman,A.; Nelson,S.; Sreevatsan,S.; Suwannakarn,K.; Slemons,R.
EPI527001	NP	United States	2013-Jul-01	EPI_ISL_161126	A/swine/Indiana/13TOSU1049/2013		Import from public-domain	Bowman,A.; Nelson,S.; Sreevatsan,S.; Suwannakarn,K.; Slemons,R.
EPI527007	NP	United States	2013-Jul-01	EPI_ISL_161127	A/swine/Indiana/13TOSU1056/2013		Import from public-domain	Bowman,A.; Nelson,S.; Sreevatsan,S.; Suwannakarn,K.; Slemons,R.
EPI527013	NP	United States	2013-Jun-01	EPI_ISL_161128	A/swine/Ohio/13TOSU0554/2013		Import from public-domain	Bowman,A.; Nelson,S.; Sreevatsan,S.; Suwannakarn,K.; Slemons,R.
EPI527049	NP	United States	2013-Jul-01	EPI_ISL_161133	A/swine/Indiana/13TOSU1060/2013		Import from public-domain	Bowman,A.; Nelson,S.; Sreevatsan,S.; Suwannakarn,K.; Slemons,R.
EPI527061	NP	United States	2013-Jul-01	EPI_ISL_161135	A/swine/Indiana/13TOSU1160/2013		Import from public-domain	Bowman,A.; Nelson,S.; Sreevatsan,S.; Suwannakarn,K.; Slemons,R.
EPI527055	NP	United States	2013-Jun-01	EPI_ISL_161136	A/swine/Ohio/13TOSU0558/2013		Import from public-domain	Bowman,A.; Nelson,S.; Sreevatsan,S.; Suwannakarn,K.; Slemons,R.
EPI527072	NP	United States	2013-Jul-01	EPI_ISL_161137	A/swine/Indiana/13TOSU1045/2013		Import from public-domain	Bowman,A.; Nelson,S.; Sreevatsan,S.; Suwannakarn,K.; Slemons,R.
EPI527134	NP	United States	2013-Jul-01	EPI_ISL_161145	A/swine/Indiana/13TOSU1058/2013		Import from public-domain	Bowman,A.; Nelson,S.; Sreevatsan,S.; Suwannakarn,K.; Slemons,R.
EPI527151	NP	United States	2013-Jul-01	EPI_ISL_161148	A/swine/Indiana/13TOSU1048/2013		Import from public-domain	Bowman,A.; Nelson,S.; Sreevatsan,S.; Suwannakarn,K.; Slemons,R.
EPI527157	NP	United States	2013-Jul-01	EPI_ISL_161149	A/swine/Indiana/13TOSU1158/2013		Import from public-domain	Bowman,A.; Nelson,S.; Sreevatsan,S.; Suwannakarn,K.; Slemons,R.
EPI527841	NP	United States	2013-Jul-01	EPI_ISL_161157	A/swine/Indiana/13TOSU1047/2013		Import from public-domain	Bowman,A.; Nelson,S.; Sreevatsan,S.; Suwannakarn,K.; Slemons,R.
EPI527897	NP	United States	2013-Jul-01	EPI_ISL_161168	A/swine/Indiana/13TOSU1145/2013		Import from public-domain	Bowman,A.; Nelson,S.; Sreevatsan,S.; Suwannakarn,K.; Slemons,R.
EPI527944	NP	United States	2013-Jul-01	EPI_ISL_161177	A/swine/Indiana/13TOSU1151/2013		Import from public-domain	Bowman,A.; Nelson,S.; Sreevatsan,S.; Suwannakarn,K.; Slemons,R.
EPI527989	NP	United States	2013-Jul-01	EPI_ISL_161183	A/swine/Ohio/13TOSU0888/2013		Import from public-domain	Bowman,A.; Nelson,S.; Sreevatsan,S.; Suwannakarn,K.; Slemons,R.
EPI528419	NP	United States	2013-Oct-01	EPI_ISL_161188	A/swine/Texas/13TOSU6273/2013		Import from public-domain	Bowman,A.; Nelson,S.; Sreevatsan,S.; Suwannakarn,K.; Slemons,R.
EPI528422	NP	United States	2013-Jul-01	EPI_ISL_161189	A/swine/Indiana/13TOSU1144/2013		Import from public-domain	Bowman,A.; Nelson,S.; Sreevatsan,S.; Suwannakarn,K.; Slemons,R.
EPI528425	NP	United States	2013-Jul-01	EPI_ISL_161190	A/swine/Indiana/13TOSU1149/2013		Import from public-domain	Bowman,A.; Nelson,S.; Sreevatsan,S.; Suwannakarn,K.; Slemons,R.
EPI528457	NP	United States	2013-Jul-01	EPI_ISL_161193	A/swine/Indiana/13TOSU1143/2013		Import from public-domain	Bowman,A.; Nelson,S.; Sreevatsan,S.; Suwannakarn,K.; Slemons,R.
EPI663412	NP	United States	2014-Jan-01	EPI_ISL_162322	A/swine/North Carolina/A01410564/2014		Import from public-domain	Lin,K.; Deike,P.H.; Zhang,J.
EPI663593	NP	United States	2014-Apr-01	EPI_ISL_162584	A/swine/Kansas/A01377287/2014		Import from public-domain	Duff,M.A.; Ma,J.; Hesse,R.A.; Sloan,H.; Bai,J.; Ma,W.
EPI531961	NP	Vietnam	2013-Jul-16	EPI_ISL_162668	A/swine/TienGiang/03-10-1/2013	National Institute of Animal Health	National Institute of Animal Health
EPI531974	NP	Vietnam	2012-Sep-18	EPI_ISL_162672	A/swine/TienGiang/02-28-1/2012	National Institute of Animal Health	National Institute of Animal Health
EPI532022	NP	Vietnam	2013-Dec-05	EPI_ISL_162678	A/swine/Bac Ninh/354/2013	National Institute of Animal Health	National Institute of Animal Health
EPI532038	NP	Vietnam	2013-Dec-05	EPI_ISL_162680	A/swine/Bac Ninh/388/2013	National Institute of Animal Health	National Institute of Animal Health
EPI532070	NP	Vietnam	2012-Sep-18	EPI_ISL_162684	A/swine/TienGiang/01-08-1/2012	National Institute of Animal Health	National Institute of Animal Health
EPI532078	NP	Vietnam	2012-Sep-18	EPI_ISL_162685	A/swine/TienGiang/01-12-1/2012	National Institute of Animal Health	National Institute of Animal Health
EPI532657	NP	Vietnam	2013-Dec-14	EPI_ISL_163045	A/swine/DongNai/07-19-2/2013	National Institute of Animal Health	National Institute of Animal Health
EPI532681	NP	Vietnam	2013-Dec-14	EPI_ISL_163048	A/swine/DongNai/07-10-2/2013	National Institute of Animal Health	National Institute of Animal Health
EPI533003	NP	Vietnam	2012-Sep-18	EPI_ISL_163184	A/swine/TienGiang/01-17-1/2012	National Institute of Animal Health	National Institute of Animal Health
EPI533011	NP	Vietnam	2012-Sep-18	EPI_ISL_163185	A/swine/TienGiang/01-18-1/2012	National Institute of Animal Health	National Institute of Animal Health
EPI533019	NP	Vietnam	2012-Sep-18	EPI_ISL_163186	A/swine/TienGiang/01-22-1/2012	National Institute of Animal Health	National Institute of Animal Health
EPI533027	NP	Vietnam	2012-Sep-18	EPI_ISL_163187	A/swine/TienGiang/01-24-1/2012	National Institute of Animal Health	National Institute of Animal Health
EPI533035	NP	Vietnam	2012-Sep-18	EPI_ISL_163188	A/swine/TienGiang/01-28-1/2012	National Institute of Animal Health	National Institute of Animal Health
EPI533043	NP	Vietnam	2012-Sep-18	EPI_ISL_163189	A/swine/TienGiang/01-29-1/2012	National Institute of Animal Health	National Institute of Animal Health
EPI533051	NP	Vietnam	2012-Sep-18	EPI_ISL_163190	A/swine/TienGiang/01-30-1/2012	National Institute of Animal Health	National Institute of Animal Health
EPI533084	NP	Vietnam	2012-Sep-18	EPI_ISL_163204	A/swine/TienGiang/01-20-1/2012		National Institute of Animal Health
EPI533092	NP	Vietnam	2012-Sep-18	EPI_ISL_163205	A/swine/TienGiang/01-26-1/2012		National Institute of Animal Health
EPI533100	NP	Vietnam	2012-Sep-18	EPI_ISL_163206	A/swine/TienGiang/01-27-1/2012		National Institute of Animal Health
EPI535110	NP	United States	2014-May-12	EPI_ISL_163875	A/swine/Nebraska/A01104081/2014		Import from public-domain
EPI536933	NP	Vietnam	2011-Dec-12	EPI_ISL_164391	A/swine/TienGiang/01-18-2/2011	National Institute of Animal Health	National Institute of Animal Health
EPI536941	NP	Vietnam	2011-Dec-12	EPI_ISL_164392	A/swine/TienGiang/01-19-2/2011	National Institute of Animal Health	National Institute of Animal Health
EPI536949	NP	Vietnam	2011-Dec-12	EPI_ISL_164393	A/swine/TienGiang/01-20-2/2011	National Institute of Animal Health	National Institute of Animal Health
EPI536957	NP	Vietnam	2011-Dec-12	EPI_ISL_164394	A/swine/TienGiang/01-21-2/2011	National Institute of Animal Health	National Institute of Animal Health
EPI536965	NP	Vietnam	2011-Dec-12	EPI_ISL_164395	A/swine/TienGiang/01-22-2/2011	National Institute of Animal Health	National Institute of Animal Health
EPI536973	NP	Vietnam	2011-Dec-12	EPI_ISL_164396	A/swine/TienGiang/01-23-2/2011	National Institute of Animal Health	National Institute of Animal Health
EPI536981	NP	Vietnam	2011-Dec-12	EPI_ISL_164397	A/swine/TienGiang/01-24-2/2011	National Institute of Animal Health	National Institute of Animal Health
EPI537132	NP	Vietnam	2011-Dec-12	EPI_ISL_164444	A/swine/TienGiang/01-25-2/2011	National Institute of Animal Health	National Institute of Animal Health
EPI537140	NP	Vietnam	2011-Dec-12	EPI_ISL_164445	A/swine/TienGiang/01-28-2/2011	National Institute of Animal Health	National Institute of Animal Health
EPI537268	NP	Vietnam	2011-Dec-13	EPI_ISL_164461	A/swine/DongNai/03-16-2/2011	National Institute of Animal Health	National Institute of Animal Health
EPI537282	NP	Vietnam	2011-Dec-13	EPI_ISL_164462	A/swine/DongNai/03-17-2/2011	National Institute of Animal Health	National Institute of Animal Health
EPI537290	NP	Vietnam	2011-Dec-13	EPI_ISL_164463	A/swine/DongNai/03-18-2/2011	National Institute of Animal Health	National Institute of Animal Health
EPI537298	NP	Vietnam	2011-Dec-13	EPI_ISL_164464	A/swine/DongNai/03-29-2/2011	National Institute of Animal Health	National Institute of Animal Health
EPI537306	NP	Vietnam	2011-Dec-13	EPI_ISL_164465	A/swine/DongNai/03-30-2/2011	National Institute of Animal Health	National Institute of Animal Health
EPI537620	NP	Vietnam	2012-Sep-18	EPI_ISL_164479	A/swine/TienGiang/02-30-1/2012	National Institute of Animal Health	National Institute of Animal Health
EPI544851	NP	Brazil	2011-Feb-25	EPI_ISL_167098	A/swine/Brazil/31_11_3/2011		Import from public-domain	Schaefer,R.; Gava,D.; Rech,R.R.; Cantao,M.E.; Silveira,S.; Zanella,J.R.C.
EPI839923	NP	United States	2014-Sep-11	EPI_ISL_167435	A/swine/Nebraska/A01476438/2014		Import from public-domain	Lin,K.; Olson,W.J.; Zhang,J.
EPI550010	NP	United States	2013-Feb-28	EPI_ISL_168302	A/swine/Texas/13TOSU0049/2013		Import from public-domain	Nelson,S.W.; Bowman,A.S.; Slemons,R.; Sreevatsan,S.
EPI550031	NP	United States	2013-Aug-31	EPI_ISL_168305	A/swine/Indiana/13TOSU5248/2013		Import from public-domain	Nelson,S.W.; Bowman,A.S.; Slemons,R.; Sreevatsan,S.
EPI550321	NP	China	2010-Dec-28	EPI_ISL_168484	A/swine/Fujian/12/2010		Import from public-domain	Wang,L.B.; Zhou,L.J.
EPI678477	NP	United States	2014-Oct-21	EPI_ISL_170574	A/swine/North Carolina/A01476787/2014		Import from public-domain	Lin,K.; Olson,W.J.; Zhang,J.
EPI839909	NP	United States	2014-Oct-10	EPI_ISL_171045	A/swine/Nebraska/A01476672/2014		Import from public-domain	Lin,K.; Olson,W.J.; Zhang,J.
EPI559968	NP	China	2012-Nov-15	EPI_ISL_171205	A/swine/Guangxi/325/2012		Import from public-domain	Qiao,C.; Liu,L.; Yang,H.; Chen,Y.; Xu,H.; Chen,H.
EPI559976	NP	China	2012-Nov-15	EPI_ISL_171206	A/swine/Zhejiang/43/2012		Import from public-domain	Qiao,C.; Liu,L.; Yang,H.; Chen,Y.; Xu,H.; Chen,H.
EPI839860	NP	United States	2014-Jun-03	EPI_ISL_174440	A/swine/Minnesota/A01567012/2014		Import from public-domain
EPI839795	NP	United States	2014-May-27	EPI_ISL_174442	A/swine/Minnesota/A01567011/2014		Import from public-domain
EPI839870	NP	United States	2015-Jan-08	EPI_ISL_174539	A/swine/Minnesota/A01567671/2015		Import from public-domain
EPI584512	NP	United States	2006-Apr-10	EPI_ISL_177503	A/swine/Minnesota/01082/2006		Import from public-domain
EPI839943	NP	United States	2015-Jan-14	EPI_ISL_180640	A/swine/Minnesota/A01567833/2015		Import from public-domain
EPI839845	NP	United States	2014-Dec-16	EPI_ISL_180662	A/swine/Minnesota/A01567956/2014		Import from public-domain
EPI596258	NP	Thailand	2012-Feb-02	EPI_ISL_181097	A/swine/Chachoengsao/NIAH105583-052-41/2012		National Institute of Animal Health
EPI596266	NP	Thailand	2012-Feb-02	EPI_ISL_181098	A/swine/Chachoengsao/NIAH105583-052-48/2012		National Institute of Animal Health
EPI596274	NP	Thailand	2012-Feb-02	EPI_ISL_181099	A/swine/Chachoengsao/NIAH105583-052-71/2012		National Institute of Animal Health	Mine, J.; Parchariyanon, S.; Boonpornprasert, P; Nuansrichay, B.; Saito, T.
EPI596282	NP	Thailand	2012-Feb-02	EPI_ISL_181100	A/swine/Chachoengsao/NIAH105583-052-96/2012		National Institute of Animal Health
EPI597782	NP	Japan	2012-Aug-01	EPI_ISL_181292	A/swine/Chiba/107/2012		Import from public-domain	Kirisawa,R.; Ogasawara,Y.; Yoshitake,H.; Kohda,A.; Furuya,T.
EPI597789	NP	Japan	2012-Oct-01	EPI_ISL_181293	A/swine/Chiba/119/2012		Import from public-domain	Kirisawa,R.; Ogasawara,Y.; Yoshitake,H.; Kohda,A.; Furuya,T.
EPI839948	NP	United States	2014-Nov-14	EPI_ISL_182281	A/swine/Oklahoma/A01566774/2014		Import from public-domain
EPI610003	NP	United States	2009-Jun-04	EPI_ISL_188502	A/swine/Minnesota/D09-28266-2/2009		Import from public-domain
EPI610097	NP	United States	2009-Apr-27	EPI_ISL_188513	A/swine/Minnesota/D09-21052-3/2009		Import from public-domain
EPI839957	NP	United States	2015-May-05	EPI_ISL_190479	A/swine/Oklahoma/A02076821/2015		Import from public-domain	Lin,K.
EPI840060	NP	United States	2015-May-05	EPI_ISL_190482	A/swine/Oklahoma/A02076844/2015		Import from public-domain	Lin,K.
EPI840035	NP	United States	2015-May-01	EPI_ISL_190533	A/swine/Michigan/A02077465/2015		Import from public-domain	Lin,K.
EPI1620463	NP	United States	2015-Apr-27	EPI_ISL_190541	A/swine/Nebraska/A01554747/2015		Import from public-domain	Lin,K.
EPI622472	NP	Brazil	2011-Jul-06	EPI_ISL_191080	A/swine/Brazil/185-11-7/2011		Import from public-domain	Nelson,M.I.; Schaefer,R.; Gava,D.; Cantao,M.E.; Zanella,J.R.C.
EPI622478	NP	Brazil	2011-Aug-17	EPI_ISL_191081	A/swine/Brazil/232-11-13/2011		Import from public-domain	Nelson,M.I.; Schaefer,R.; Gava,D.; Cantao,M.E.; Zanella,J.R.C.
EPI839953	NP	United States	2015-May-22	EPI_ISL_191492	A/swine/North Carolina/A02077689/2015		Import from public-domain	Lin,K.; Olson,W.J.; Zhang,J.
EPI624419	NP	Canada	2012-Oct-10	EPI_ISL_191722	A/swine/Ontario/68/2012		Import from public-domain	Grgic,H.; Costa,M.; Friendship,R.M.; Carman,S.; Nagy,E.; Poljak,Z.; Wideman,G.
EPI639625	NP	Germany	2010-Jun-28	EPI_ISL_194997	A/swine/Germany/Steinfeld-IDT12115/2010		Import from public-domain	Watson,S.J.; Langat,P.; Reid,S.M.; Lam,T.T.; Cotten,M.; Kelly,M.; Van Reeth,K.; Qiu,Y.; Simon,G.; Bonin,E.; Foni,E.; Chiapponi,C.; Larsen,L.; Hjulsager,C.; Markowska-Daniel,I.; Urbaniak,K.; Durrwald,R.; Schlegel,M.; Huovilainen,A.; Davidson,I.; Dan,A.; Loeffen,W.; Edwards,S.; Bublot,M.; Vila,T.; Maldonado,J.; Valls,L.; Brown,I.H.; Pybus,O.G.; Kellam,P.; Tsan-Yuk Lam,T.; van Reeth,K.
EPI639646	NP	Germany	2010-Jan-01	EPI_ISL_194998	A/swine/Germany/Bakum-IDT12292/2010		Import from public-domain	Watson,S.J.; Langat,P.; Reid,S.M.; Lam,T.T.; Cotten,M.; Kelly,M.; Van Reeth,K.; Qiu,Y.; Simon,G.; Bonin,E.; Foni,E.; Chiapponi,C.; Larsen,L.; Hjulsager,C.; Markowska-Daniel,I.; Urbaniak,K.; Durrwald,R.; Schlegel,M.; Huovilainen,A.; Davidson,I.; Dan,A.; Loeffen,W.; Edwards,S.; Bublot,M.; Vila,T.; Maldonado,J.; Valls,L.; Brown,I.H.; Pybus,O.G.; Kellam,P.; Tsan-Yuk Lam,T.; van Reeth,K.
EPI639659	NP	Germany	2011-Jan-04	EPI_ISL_195000	A/swine/Germany/Lohne-IDT12877/2011		Import from public-domain	Watson,S.J.; Langat,P.; Reid,S.M.; Lam,T.T.; Cotten,M.; Kelly,M.; Van Reeth,K.; Qiu,Y.; Simon,G.; Bonin,E.; Foni,E.; Chiapponi,C.; Larsen,L.; Hjulsager,C.; Markowska-Daniel,I.; Urbaniak,K.; Durrwald,R.; Schlegel,M.; Huovilainen,A.; Davidson,I.; Dan,A.; Loeffen,W.; Edwards,S.; Bublot,M.; Vila,T.; Maldonado,J.; Valls,L.; Brown,I.H.; Pybus,O.G.; Kellam,P.; Tsan-Yuk Lam,T.; van Reeth,K.
EPI639666	NP	Germany	2011-Jan-25	EPI_ISL_195001	A/swine/Germany/Belecke-IDT12963/2011		Import from public-domain	Watson,S.J.; Langat,P.; Reid,S.M.; Lam,T.T.; Cotten,M.; Kelly,M.; Van Reeth,K.; Qiu,Y.; Simon,G.; Bonin,E.; Foni,E.; Chiapponi,C.; Larsen,L.; Hjulsager,C.; Markowska-Daniel,I.; Urbaniak,K.; Durrwald,R.; Schlegel,M.; Huovilainen,A.; Davidson,I.; Dan,A.; Loeffen,W.; Edwards,S.; Bublot,M.; Vila,T.; Maldonado,J.; Valls,L.; Brown,I.H.; Pybus,O.G.; Kellam,P.; Tsan-Yuk Lam,T.; van Reeth,K.
EPI639673	NP	Germany	2011-Mar-09	EPI_ISL_195002	A/swine/Germany/Barle-IDT13149/2011		Import from public-domain	Watson,S.J.; Langat,P.; Reid,S.M.; Lam,T.T.; Cotten,M.; Kelly,M.; Van Reeth,K.; Qiu,Y.; Simon,G.; Bonin,E.; Foni,E.; Chiapponi,C.; Larsen,L.; Hjulsager,C.; Markowska-Daniel,I.; Urbaniak,K.; Durrwald,R.; Schlegel,M.; Huovilainen,A.; Davidson,I.; Dan,A.; Loeffen,W.; Edwards,S.; Bublot,M.; Vila,T.; Maldonado,J.; Valls,L.; Brown,I.H.; Pybus,O.G.; Kellam,P.; Tsan-Yuk Lam,T.; van Reeth,K.
EPI639639	NP	Germany	2010-Jan-01	EPI_ISL_195003	A/swine/Germany/Nikolausdorf-IDT12279/2010		Import from public-domain	Watson,S.J.; Langat,P.; Reid,S.M.; Lam,T.T.; Cotten,M.; Kelly,M.; Van Reeth,K.; Qiu,Y.; Simon,G.; Bonin,E.; Foni,E.; Chiapponi,C.; Larsen,L.; Hjulsager,C.; Markowska-Daniel,I.; Urbaniak,K.; Durrwald,R.; Schlegel,M.; Huovilainen,A.; Davidson,I.; Dan,A.; Loeffen,W.; Edwards,S.; Bublot,M.; Vila,T.; Maldonado,J.; Valls,L.; Brown,I.H.; Pybus,O.G.; Kellam,P.; Tsan-Yuk Lam,T.; van Reeth,K.
EPI639715	NP	France	2011-Apr-18	EPI_ISL_195008	A/swine/France/Morbihan-0213/2011		Import from public-domain	Watson,S.J.; Langat,P.; Reid,S.M.; Lam,T.T.; Cotten,M.; Kelly,M.; Van Reeth,K.; Qiu,Y.; Simon,G.; Bonin,E.; Foni,E.; Chiapponi,C.; Larsen,L.; Hjulsager,C.; Markowska-Daniel,I.; Urbaniak,K.; Durrwald,R.; Schlegel,M.; Huovilainen,A.; Davidson,I.; Dan,A.; Loeffen,W.; Edwards,S.; Bublot,M.; Vila,T.; Maldonado,J.; Valls,L.; Brown,I.H.; Pybus,O.G.; Kellam,P.; Tsan-Yuk Lam,T.; van Reeth,K.
EPI639729	NP	France	2011-Jun-14	EPI_ISL_195010	A/swine/France/Vendee-0301/2011		Import from public-domain	Watson,S.J.; Langat,P.; Reid,S.M.; Lam,T.T.; Cotten,M.; Kelly,M.; Van Reeth,K.; Qiu,Y.; Simon,G.; Bonin,E.; Foni,E.; Chiapponi,C.; Larsen,L.; Hjulsager,C.; Markowska-Daniel,I.; Urbaniak,K.; Durrwald,R.; Schlegel,M.; Huovilainen,A.; Davidson,I.; Dan,A.; Loeffen,W.; Edwards,S.; Bublot,M.; Vila,T.; Maldonado,J.; Valls,L.; Brown,I.H.; Pybus,O.G.; Kellam,P.; Tsan-Yuk Lam,T.; van Reeth,K.
EPI639743	NP	France	2011-Aug-01	EPI_ISL_195012	A/swine/France/IIIeetVilaine-0415/2011		Import from public-domain	Watson,S.J.; Langat,P.; Reid,S.M.; Lam,T.T.; Cotten,M.; Kelly,M.; Van Reeth,K.; Qiu,Y.; Simon,G.; Bonin,E.; Foni,E.; Chiapponi,C.; Larsen,L.; Hjulsager,C.; Markowska-Daniel,I.; Urbaniak,K.; Durrwald,R.; Schlegel,M.; Huovilainen,A.; Davidson,I.; Dan,A.; Loeffen,W.; Edwards,S.; Bublot,M.; Vila,T.; Maldonado,J.; Valls,L.; Brown,I.H.; Pybus,O.G.; Kellam,P.; Tsan-Yuk Lam,T.; van Reeth,K.
EPI639750	NP	France	2011-Apr-21	EPI_ISL_195013	A/swine/France/IIIeetVilaine-0208/2011		Import from public-domain	Watson,S.J.; Langat,P.; Reid,S.M.; Lam,T.T.; Cotten,M.; Kelly,M.; Van Reeth,K.; Qiu,Y.; Simon,G.; Bonin,E.; Foni,E.; Chiapponi,C.; Larsen,L.; Hjulsager,C.; Markowska-Daniel,I.; Urbaniak,K.; Durrwald,R.; Schlegel,M.; Huovilainen,A.; Davidson,I.; Dan,A.; Loeffen,W.; Edwards,S.; Bublot,M.; Vila,T.; Maldonado,J.; Valls,L.; Brown,I.H.; Pybus,O.G.; Kellam,P.; Tsan-Yuk Lam,T.; van Reeth,K.
EPI639770	NP	Italy	2011-Feb-18	EPI_ISL_195016	A/swine/Italy/41350/2011		Import from public-domain	Watson,S.J.; Langat,P.; Reid,S.M.; Lam,T.T.; Cotten,M.; Kelly,M.; Van Reeth,K.; Qiu,Y.; Simon,G.; Bonin,E.; Foni,E.; Chiapponi,C.; Larsen,L.; Hjulsager,C.; Markowska-Daniel,I.; Urbaniak,K.; Durrwald,R.; Schlegel,M.; Huovilainen,A.; Davidson,I.; Dan,A.; Loeffen,W.; Edwards,S.; Bublot,M.; Vila,T.; Maldonado,J.; Valls,L.; Brown,I.H.; Pybus,O.G.; Kellam,P.; Tsan-Yuk Lam,T.; van Reeth,K.
EPI639776	NP	Italy	2011-Mar-09	EPI_ISL_195017	A/swine/Italy/57680/2011		Import from public-domain	Watson,S.J.; Langat,P.; Reid,S.M.; Lam,T.T.; Cotten,M.; Kelly,M.; Van Reeth,K.; Qiu,Y.; Simon,G.; Bonin,E.; Foni,E.; Chiapponi,C.; Larsen,L.; Hjulsager,C.; Markowska-Daniel,I.; Urbaniak,K.; Durrwald,R.; Schlegel,M.; Huovilainen,A.; Davidson,I.; Dan,A.; Loeffen,W.; Edwards,S.; Bublot,M.; Vila,T.; Maldonado,J.; Valls,L.; Brown,I.H.; Pybus,O.G.; Kellam,P.; Tsan-Yuk Lam,T.; van Reeth,K.
EPI639783	NP	Italy	2010-Sep-29	EPI_ISL_195018	A/swine/Italy/275736/2010		Import from public-domain	Watson,S.J.; Langat,P.; Reid,S.M.; Lam,T.T.; Cotten,M.; Kelly,M.; Van Reeth,K.; Qiu,Y.; Simon,G.; Bonin,E.; Foni,E.; Chiapponi,C.; Larsen,L.; Hjulsager,C.; Markowska-Daniel,I.; Urbaniak,K.; Durrwald,R.; Schlegel,M.; Huovilainen,A.; Davidson,I.; Dan,A.; Loeffen,W.; Edwards,S.; Bublot,M.; Vila,T.; Maldonado,J.; Valls,L.; Brown,I.H.; Pybus,O.G.; Kellam,P.; Tsan-Yuk Lam,T.; van Reeth,K.
EPI639853	NP	Netherlands	2011-Mar-03	EPI_ISL_195026	A/swine/Netherlands/Haaksbergen-136/2011		Import from public-domain	Watson,S.J.; Langat,P.; Reid,S.M.; Lam,T.T.; Cotten,M.; Kelly,M.; Van Reeth,K.; Qiu,Y.; Simon,G.; Bonin,E.; Foni,E.; Chiapponi,C.; Larsen,L.; Hjulsager,C.; Markowska-Daniel,I.; Urbaniak,K.; Durrwald,R.; Schlegel,M.; Huovilainen,A.; Davidson,I.; Dan,A.; Loeffen,W.; Edwards,S.; Bublot,M.; Vila,T.; Maldonado,J.; Valls,L.; Brown,I.H.; Pybus,O.G.; Kellam,P.; Tsan-Yuk Lam,T.; van Reeth,K.
EPI639923	NP	Netherlands	2011-Feb-01	EPI_ISL_195034	A/swine/Netherlands/Rheezerveen-66/2011		Import from public-domain	Watson,S.J.; Langat,P.; Reid,S.M.; Lam,T.T.; Cotten,M.; Kelly,M.; Van Reeth,K.; Qiu,Y.; Simon,G.; Bonin,E.; Foni,E.; Chiapponi,C.; Larsen,L.; Hjulsager,C.; Markowska-Daniel,I.; Urbaniak,K.; Durrwald,R.; Schlegel,M.; Huovilainen,A.; Davidson,I.; Dan,A.; Loeffen,W.; Edwards,S.; Bublot,M.; Vila,T.; Maldonado,J.; Valls,L.; Brown,I.H.; Pybus,O.G.; Kellam,P.; Tsan-Yuk Lam,T.; van Reeth,K.
EPI639867	NP	Belgium	2012-Jan-12	EPI_ISL_195037	A/swine/Belgium/Oostkamp-26/2012		Import from public-domain	Watson,S.J.; Langat,P.; Reid,S.M.; Lam,T.T.; Cotten,M.; Kelly,M.; Van Reeth,K.; Qiu,Y.; Simon,G.; Bonin,E.; Foni,E.; Chiapponi,C.; Larsen,L.; Hjulsager,C.; Markowska-Daniel,I.; Urbaniak,K.; Durrwald,R.; Schlegel,M.; Huovilainen,A.; Davidson,I.; Dan,A.; Loeffen,W.; Edwards,S.; Bublot,M.; Vila,T.; Maldonado,J.; Valls,L.; Brown,I.H.; Pybus,O.G.; Kellam,P.; Tsan-Yuk Lam,T.; van Reeth,K.
EPI639804	NP	United Kingdom	2011-May-16	EPI_ISL_195039	A/swine/England/058879/2011		Import from public-domain	Watson,S.J.; Langat,P.; Reid,S.M.; Lam,T.T.; Cotten,M.; Kelly,M.; Van Reeth,K.; Qiu,Y.; Simon,G.; Bonin,E.; Foni,E.; Chiapponi,C.; Larsen,L.; Hjulsager,C.; Markowska-Daniel,I.; Urbaniak,K.; Durrwald,R.; Schlegel,M.; Huovilainen,A.; Davidson,I.; Dan,A.; Loeffen,W.; Edwards,S.; Bublot,M.; Vila,T.; Maldonado,J.; Valls,L.; Brown,I.H.; Pybus,O.G.; Kellam,P.; Tsan-Yuk Lam,T.; van Reeth,K.
EPI639963	NP	Denmark	2011-Jan-01	EPI_ISL_195043	A/swine/Denmark/10-1144-1/2011		Import from public-domain	Watson,S.J.; Langat,P.; Reid,S.M.; Lam,T.T.; Cotten,M.; Kelly,M.; Van Reeth,K.; Qiu,Y.; Simon,G.; Bonin,E.; Foni,E.; Chiapponi,C.; Larsen,L.; Hjulsager,C.; Markowska-Daniel,I.; Urbaniak,K.; Durrwald,R.; Schlegel,M.; Huovilainen,A.; Davidson,I.; Dan,A.; Loeffen,W.; Edwards,S.; Bublot,M.; Vila,T.; Maldonado,J.; Valls,L.; Brown,I.H.; Pybus,O.G.; Kellam,P.; Tsan-Yuk Lam,T.; van Reeth,K.
EPI639969	NP	Denmark	2011-Jan-01	EPI_ISL_195044	A/swine/Denmark/10-1725-1/2011		Import from public-domain	Watson,S.J.; Langat,P.; Reid,S.M.; Lam,T.T.; Cotten,M.; Kelly,M.; Van Reeth,K.; Qiu,Y.; Simon,G.; Bonin,E.; Foni,E.; Chiapponi,C.; Larsen,L.; Hjulsager,C.; Markowska-Daniel,I.; Urbaniak,K.; Durrwald,R.; Schlegel,M.; Huovilainen,A.; Davidson,I.; Dan,A.; Loeffen,W.; Edwards,S.; Bublot,M.; Vila,T.; Maldonado,J.; Valls,L.; Brown,I.H.; Pybus,O.G.; Kellam,P.; Tsan-Yuk Lam,T.; van Reeth,K.
EPI639976	NP	Denmark	2011-Jan-01	EPI_ISL_195045	A/swine/Denmark/10-1958-1/2011		Import from public-domain	Watson,S.J.; Langat,P.; Reid,S.M.; Lam,T.T.; Cotten,M.; Kelly,M.; Van Reeth,K.; Qiu,Y.; Simon,G.; Bonin,E.; Foni,E.; Chiapponi,C.; Larsen,L.; Hjulsager,C.; Markowska-Daniel,I.; Urbaniak,K.; Durrwald,R.; Schlegel,M.; Huovilainen,A.; Davidson,I.; Dan,A.; Loeffen,W.; Edwards,S.; Bublot,M.; Vila,T.; Maldonado,J.; Valls,L.; Brown,I.H.; Pybus,O.G.; Kellam,P.; Tsan-Yuk Lam,T.; van Reeth,K.
EPI639997	NP	Denmark	2012-Jan-01	EPI_ISL_195047	A/swine/Denmark/10297-1/2012		Import from public-domain	Watson,S.J.; Langat,P.; Reid,S.M.; Lam,T.T.; Cotten,M.; Kelly,M.; Van Reeth,K.; Qiu,Y.; Simon,G.; Bonin,E.; Foni,E.; Chiapponi,C.; Larsen,L.; Hjulsager,C.; Markowska-Daniel,I.; Urbaniak,K.; Durrwald,R.; Schlegel,M.; Huovilainen,A.; Davidson,I.; Dan,A.; Loeffen,W.; Edwards,S.; Bublot,M.; Vila,T.; Maldonado,J.; Valls,L.; Brown,I.H.; Pybus,O.G.; Kellam,P.; Tsan-Yuk Lam,T.; van Reeth,K.
EPI640004	NP	Denmark	2012-Jan-01	EPI_ISL_195049	A/swine/Denmark/10448-3/2012		Import from public-domain	Watson,S.J.; Langat,P.; Reid,S.M.; Lam,T.T.; Cotten,M.; Kelly,M.; Van Reeth,K.; Qiu,Y.; Simon,G.; Bonin,E.; Foni,E.; Chiapponi,C.; Larsen,L.; Hjulsager,C.; Markowska-Daniel,I.; Urbaniak,K.; Durrwald,R.; Schlegel,M.; Huovilainen,A.; Davidson,I.; Dan,A.; Loeffen,W.; Edwards,S.; Bublot,M.; Vila,T.; Maldonado,J.; Valls,L.; Brown,I.H.; Pybus,O.G.; Kellam,P.; Tsan-Yuk Lam,T.; van Reeth,K.
EPI640011	NP	Denmark	2012-Jan-01	EPI_ISL_195050	A/swine/Denmark/10779-2/2012		Import from public-domain	Watson,S.J.; Langat,P.; Reid,S.M.; Lam,T.T.; Cotten,M.; Kelly,M.; Van Reeth,K.; Qiu,Y.; Simon,G.; Bonin,E.; Foni,E.; Chiapponi,C.; Larsen,L.; Hjulsager,C.; Markowska-Daniel,I.; Urbaniak,K.; Durrwald,R.; Schlegel,M.; Huovilainen,A.; Davidson,I.; Dan,A.; Loeffen,W.; Edwards,S.; Bublot,M.; Vila,T.; Maldonado,J.; Valls,L.; Brown,I.H.; Pybus,O.G.; Kellam,P.; Tsan-Yuk Lam,T.; van Reeth,K.
EPI640018	NP	Denmark	2012-Jan-01	EPI_ISL_195051	A/swine/Denmark/10802-1/2012		Import from public-domain	Watson,S.J.; Langat,P.; Reid,S.M.; Lam,T.T.; Cotten,M.; Kelly,M.; Van Reeth,K.; Qiu,Y.; Simon,G.; Bonin,E.; Foni,E.; Chiapponi,C.; Larsen,L.; Hjulsager,C.; Markowska-Daniel,I.; Urbaniak,K.; Durrwald,R.; Schlegel,M.; Huovilainen,A.; Davidson,I.; Dan,A.; Loeffen,W.; Edwards,S.; Bublot,M.; Vila,T.; Maldonado,J.; Valls,L.; Brown,I.H.; Pybus,O.G.; Kellam,P.; Tsan-Yuk Lam,T.; van Reeth,K.
EPI640046	NP	Spain	2011-Feb-16	EPI_ISL_195055	A/swine/Spain/20423/2011		Import from public-domain	Watson,S.J.; Langat,P.; Reid,S.M.; Lam,T.T.; Cotten,M.; Kelly,M.; Van Reeth,K.; Qiu,Y.; Simon,G.; Bonin,E.; Foni,E.; Chiapponi,C.; Larsen,L.; Hjulsager,C.; Markowska-Daniel,I.; Urbaniak,K.; Durrwald,R.; Schlegel,M.; Huovilainen,A.; Davidson,I.; Dan,A.; Loeffen,W.; Edwards,S.; Bublot,M.; Vila,T.; Maldonado,J.; Valls,L.; Brown,I.H.; Pybus,O.G.; Kellam,P.; Tsan-Yuk Lam,T.; van Reeth,K.
EPI640067	NP	Spain	2011-Jul-01	EPI_ISL_195057	A/swine/Spain/24237/2011		Import from public-domain	Watson,S.J.; Langat,P.; Reid,S.M.; Lam,T.T.; Cotten,M.; Kelly,M.; Van Reeth,K.; Qiu,Y.; Simon,G.; Bonin,E.; Foni,E.; Chiapponi,C.; Larsen,L.; Hjulsager,C.; Markowska-Daniel,I.; Urbaniak,K.; Durrwald,R.; Schlegel,M.; Huovilainen,A.; Davidson,I.; Dan,A.; Loeffen,W.; Edwards,S.; Bublot,M.; Vila,T.; Maldonado,J.; Valls,L.; Brown,I.H.; Pybus,O.G.; Kellam,P.; Tsan-Yuk Lam,T.; van Reeth,K.
EPI640081	NP	Spain	2012-Jan-30	EPI_ISL_195060	A/swine/Spain/29257/2012		Import from public-domain	Watson,S.J.; Langat,P.; Reid,S.M.; Lam,T.T.; Cotten,M.; Kelly,M.; Van Reeth,K.; Qiu,Y.; Simon,G.; Bonin,E.; Foni,E.; Chiapponi,C.; Larsen,L.; Hjulsager,C.; Markowska-Daniel,I.; Urbaniak,K.; Durrwald,R.; Schlegel,M.; Huovilainen,A.; Davidson,I.; Dan,A.; Loeffen,W.; Edwards,S.; Bublot,M.; Vila,T.; Maldonado,J.; Valls,L.; Brown,I.H.; Pybus,O.G.; Kellam,P.; Tsan-Yuk Lam,T.; van Reeth,K.
EPI640095	NP	France	2011-Apr-11	EPI_ISL_195062	A/swine/France/CotesdArmor-0198/2011		Import from public-domain	Watson,S.J.; Langat,P.; Reid,S.M.; Lam,T.T.; Cotten,M.; Kelly,M.; Van Reeth,K.; Qiu,Y.; Simon,G.; Bonin,E.; Foni,E.; Chiapponi,C.; Larsen,L.; Hjulsager,C.; Markowska-Daniel,I.; Urbaniak,K.; Durrwald,R.; Schlegel,M.; Huovilainen,A.; Davidson,I.; Dan,A.; Loeffen,W.; Edwards,S.; Bublot,M.; Vila,T.; Maldonado,J.; Valls,L.; Brown,I.H.; Pybus,O.G.; Kellam,P.; Tsan-Yuk Lam,T.; van Reeth,K.
EPI639937	NP	Netherlands	2011-Nov-09	EPI_ISL_195065	A/swine/Netherlands/Lievelde-511/2011		Import from public-domain	Watson,S.J.; Langat,P.; Reid,S.M.; Lam,T.T.; Cotten,M.; Kelly,M.; Van Reeth,K.; Qiu,Y.; Simon,G.; Bonin,E.; Foni,E.; Chiapponi,C.; Larsen,L.; Hjulsager,C.; Markowska-Daniel,I.; Urbaniak,K.; Durrwald,R.; Schlegel,M.; Huovilainen,A.; Davidson,I.; Dan,A.; Loeffen,W.; Edwards,S.; Bublot,M.; Vila,T.; Maldonado,J.; Valls,L.; Brown,I.H.; Pybus,O.G.; Kellam,P.; Tsan-Yuk Lam,T.; van Reeth,K.
EPI640108	NP	France	2011-Jan-20	EPI_ISL_195066	A/swine/France/CotesdArmor-0025/2011		Import from public-domain	Watson,S.J.; Langat,P.; Reid,S.M.; Lam,T.T.; Cotten,M.; Kelly,M.; Van Reeth,K.; Qiu,Y.; Simon,G.; Bonin,E.; Foni,E.; Chiapponi,C.; Larsen,L.; Hjulsager,C.; Markowska-Daniel,I.; Urbaniak,K.; Durrwald,R.; Schlegel,M.; Huovilainen,A.; Davidson,I.; Dan,A.; Loeffen,W.; Edwards,S.; Bublot,M.; Vila,T.; Maldonado,J.; Valls,L.; Brown,I.H.; Pybus,O.G.; Kellam,P.; Tsan-Yuk Lam,T.; van Reeth,K.
EPI640136	NP	France	2011-Feb-02	EPI_ISL_195069	A/swine/France/CotesdArmor-0074/2011		Import from public-domain	Watson,S.J.; Langat,P.; Reid,S.M.; Lam,T.T.; Cotten,M.; Kelly,M.; Van Reeth,K.; Qiu,Y.; Simon,G.; Bonin,E.; Foni,E.; Chiapponi,C.; Larsen,L.; Hjulsager,C.; Markowska-Daniel,I.; Urbaniak,K.; Durrwald,R.; Schlegel,M.; Huovilainen,A.; Davidson,I.; Dan,A.; Loeffen,W.; Edwards,S.; Bublot,M.; Vila,T.; Maldonado,J.; Valls,L.; Brown,I.H.; Pybus,O.G.; Kellam,P.; Tsan-Yuk Lam,T.; van Reeth,K.
EPI640153	NP	France	2012-Jan-19	EPI_ISL_195077	A/swine/France/35-120024/2012		Import from public-domain	Watson,S.J.; Langat,P.; Reid,S.M.; Lam,T.T.; Cotten,M.; Kelly,M.; Van Reeth,K.; Qiu,Y.; Simon,G.; Bonin,E.; Foni,E.; Chiapponi,C.; Larsen,L.; Hjulsager,C.; Markowska-Daniel,I.; Urbaniak,K.; Durrwald,R.; Schlegel,M.; Huovilainen,A.; Davidson,I.; Dan,A.; Loeffen,W.; Edwards,S.; Bublot,M.; Vila,T.; Maldonado,J.; Valls,L.; Brown,I.H.; Pybus,O.G.; Kellam,P.; Tsan-Yuk Lam,T.; van Reeth,K.
EPI640122	NP	France	2011-Feb-01	EPI_ISL_195078	A/swine/France/CotesdArmor-0105/2011		Import from public-domain	Watson,S.J.; Langat,P.; Reid,S.M.; Lam,T.T.; Cotten,M.; Kelly,M.; Van Reeth,K.; Qiu,Y.; Simon,G.; Bonin,E.; Foni,E.; Chiapponi,C.; Larsen,L.; Hjulsager,C.; Markowska-Daniel,I.; Urbaniak,K.; Durrwald,R.; Schlegel,M.; Huovilainen,A.; Davidson,I.; Dan,A.; Loeffen,W.; Edwards,S.; Bublot,M.; Vila,T.; Maldonado,J.; Valls,L.; Brown,I.H.; Pybus,O.G.; Kellam,P.; Tsan-Yuk Lam,T.; van Reeth,K.
EPI640160	NP	France	2011-Sep-14	EPI_ISL_195079	A/swine/France/CotesdArmor-0558/2011		Import from public-domain	Watson,S.J.; Langat,P.; Reid,S.M.; Lam,T.T.; Cotten,M.; Kelly,M.; Van Reeth,K.; Qiu,Y.; Simon,G.; Bonin,E.; Foni,E.; Chiapponi,C.; Larsen,L.; Hjulsager,C.; Markowska-Daniel,I.; Urbaniak,K.; Durrwald,R.; Schlegel,M.; Huovilainen,A.; Davidson,I.; Dan,A.; Loeffen,W.; Edwards,S.; Bublot,M.; Vila,T.; Maldonado,J.; Valls,L.; Brown,I.H.; Pybus,O.G.; Kellam,P.; Tsan-Yuk Lam,T.; van Reeth,K.
EPI640167	NP	France	2011-Feb-08	EPI_ISL_195080	A/swine/France/22-110529/2011		Import from public-domain	Watson,S.J.; Langat,P.; Reid,S.M.; Lam,T.T.; Cotten,M.; Kelly,M.; Van Reeth,K.; Qiu,Y.; Simon,G.; Bonin,E.; Foni,E.; Chiapponi,C.; Larsen,L.; Hjulsager,C.; Markowska-Daniel,I.; Urbaniak,K.; Durrwald,R.; Schlegel,M.; Huovilainen,A.; Davidson,I.; Dan,A.; Loeffen,W.; Edwards,S.; Bublot,M.; Vila,T.; Maldonado,J.; Valls,L.; Brown,I.H.; Pybus,O.G.; Kellam,P.; Tsan-Yuk Lam,T.; van Reeth,K.
EPI640174	NP	United Kingdom	2008-Dec-09	EPI_ISL_195081	A/swine/England/997/2008		Import from public-domain	Watson,S.J.; Langat,P.; Reid,S.M.; Lam,T.T.; Cotten,M.; Kelly,M.; Van Reeth,K.; Qiu,Y.; Simon,G.; Bonin,E.; Foni,E.; Chiapponi,C.; Larsen,L.; Hjulsager,C.; Markowska-Daniel,I.; Urbaniak,K.; Durrwald,R.; Schlegel,M.; Huovilainen,A.; Davidson,I.; Dan,A.; Loeffen,W.; Edwards,S.; Bublot,M.; Vila,T.; Maldonado,J.; Valls,L.; Brown,I.H.; Pybus,O.G.; Kellam,P.; Tsan-Yuk Lam,T.; van Reeth,K.
EPI640181	NP	United Kingdom	1999-Sep-30	EPI_ISL_195082	A/swine/Scotland/51190/1999		Import from public-domain	Watson,S.J.; Langat,P.; Reid,S.M.; Lam,T.T.; Cotten,M.; Kelly,M.; Van Reeth,K.; Qiu,Y.; Simon,G.; Bonin,E.; Foni,E.; Chiapponi,C.; Larsen,L.; Hjulsager,C.; Markowska-Daniel,I.; Urbaniak,K.; Durrwald,R.; Schlegel,M.; Huovilainen,A.; Davidson,I.; Dan,A.; Loeffen,W.; Edwards,S.; Bublot,M.; Vila,T.; Maldonado,J.; Valls,L.; Brown,I.H.; Pybus,O.G.; Kellam,P.; Tsan-Yuk Lam,T.; van Reeth,K.
EPI640188	NP	Spain	2007-Jan-01	EPI_ISL_195083	A/swine/Spain/79976/2007		Import from public-domain	Watson,S.J.; Langat,P.; Reid,S.M.; Lam,T.T.; Cotten,M.; Kelly,M.; Van Reeth,K.; Qiu,Y.; Simon,G.; Bonin,E.; Foni,E.; Chiapponi,C.; Larsen,L.; Hjulsager,C.; Markowska-Daniel,I.; Urbaniak,K.; Durrwald,R.; Schlegel,M.; Huovilainen,A.; Davidson,I.; Dan,A.; Loeffen,W.; Edwards,S.; Bublot,M.; Vila,T.; Maldonado,J.; Valls,L.; Brown,I.H.; Pybus,O.G.; Kellam,P.; Tsan-Yuk Lam,T.; van Reeth,K.
EPI640195	NP	Germany	2011-Nov-17	EPI_ISL_195084	A/swine/Germany/Dulmen-IDT14394/2011		Import from public-domain	Watson,S.J.; Langat,P.; Reid,S.M.; Lam,T.T.; Cotten,M.; Kelly,M.; Van Reeth,K.; Qiu,Y.; Simon,G.; Bonin,E.; Foni,E.; Chiapponi,C.; Larsen,L.; Hjulsager,C.; Markowska-Daniel,I.; Urbaniak,K.; Durrwald,R.; Schlegel,M.; Huovilainen,A.; Davidson,I.; Dan,A.; Loeffen,W.; Edwards,S.; Bublot,M.; Vila,T.; Maldonado,J.; Valls,L.; Brown,I.H.; Pybus,O.G.; Kellam,P.; Tsan-Yuk Lam,T.; van Reeth,K.
EPI640215	NP	Germany	2012-Jan-25	EPI_ISL_195087	A/swine/Germany/Hude-Hurrel-IDT14670/2012		Import from public-domain	Watson,S.J.; Langat,P.; Reid,S.M.; Lam,T.T.; Cotten,M.; Kelly,M.; Van Reeth,K.; Qiu,Y.; Simon,G.; Bonin,E.; Foni,E.; Chiapponi,C.; Larsen,L.; Hjulsager,C.; Markowska-Daniel,I.; Urbaniak,K.; Durrwald,R.; Schlegel,M.; Huovilainen,A.; Davidson,I.; Dan,A.; Loeffen,W.; Edwards,S.; Bublot,M.; Vila,T.; Maldonado,J.; Valls,L.; Brown,I.H.; Pybus,O.G.; Kellam,P.; Tsan-Yuk Lam,T.; van Reeth,K.
EPI640236	NP	United Kingdom	2012-Nov-06	EPI_ISL_195090	A/swine/England/34627/2012		Import from public-domain	Watson,S.J.; Langat,P.; Reid,S.M.; Lam,T.T.; Cotten,M.; Kelly,M.; Van Reeth,K.; Qiu,Y.; Simon,G.; Bonin,E.; Foni,E.; Chiapponi,C.; Larsen,L.; Hjulsager,C.; Markowska-Daniel,I.; Urbaniak,K.; Durrwald,R.; Schlegel,M.; Huovilainen,A.; Davidson,I.; Dan,A.; Loeffen,W.; Edwards,S.; Bublot,M.; Vila,T.; Maldonado,J.; Valls,L.; Brown,I.H.; Pybus,O.G.; Kellam,P.; Tsan-Yuk Lam,T.; van Reeth,K.
EPI640243	NP	United Kingdom	2013-Jan-03	EPI_ISL_195091	A/swine/England/041118/2013		Import from public-domain	Watson,S.J.; Langat,P.; Reid,S.M.; Lam,T.T.; Cotten,M.; Kelly,M.; Van Reeth,K.; Qiu,Y.; Simon,G.; Bonin,E.; Foni,E.; Chiapponi,C.; Larsen,L.; Hjulsager,C.; Markowska-Daniel,I.; Urbaniak,K.; Durrwald,R.; Schlegel,M.; Huovilainen,A.; Davidson,I.; Dan,A.; Loeffen,W.; Edwards,S.; Bublot,M.; Vila,T.; Maldonado,J.; Valls,L.; Brown,I.H.; Pybus,O.G.; Kellam,P.; Tsan-Yuk Lam,T.; van Reeth,K.
EPI640264	NP	United Kingdom	2012-May-14	EPI_ISL_195094	A/swine/England/9953/2012		Import from public-domain	Watson,S.J.; Langat,P.; Reid,S.M.; Lam,T.T.; Cotten,M.; Kelly,M.; Van Reeth,K.; Qiu,Y.; Simon,G.; Bonin,E.; Foni,E.; Chiapponi,C.; Larsen,L.; Hjulsager,C.; Markowska-Daniel,I.; Urbaniak,K.; Durrwald,R.; Schlegel,M.; Huovilainen,A.; Davidson,I.; Dan,A.; Loeffen,W.; Edwards,S.; Bublot,M.; Vila,T.; Maldonado,J.; Valls,L.; Brown,I.H.; Pybus,O.G.; Kellam,P.; Tsan-Yuk Lam,T.; van Reeth,K.
EPI640271	NP	United Kingdom	2012-Nov-21	EPI_ISL_195095	A/swine/England/015904/2012		Import from public-domain	Watson,S.J.; Langat,P.; Reid,S.M.; Lam,T.T.; Cotten,M.; Kelly,M.; Van Reeth,K.; Qiu,Y.; Simon,G.; Bonin,E.; Foni,E.; Chiapponi,C.; Larsen,L.; Hjulsager,C.; Markowska-Daniel,I.; Urbaniak,K.; Durrwald,R.; Schlegel,M.; Huovilainen,A.; Davidson,I.; Dan,A.; Loeffen,W.; Edwards,S.; Bublot,M.; Vila,T.; Maldonado,J.; Valls,L.; Brown,I.H.; Pybus,O.G.; Kellam,P.; Tsan-Yuk Lam,T.; van Reeth,K.
EPI640285	NP	United Kingdom	2012-Feb-23	EPI_ISL_195097	A/swine/England/7856/2012		Import from public-domain	Watson,S.J.; Langat,P.; Reid,S.M.; Lam,T.T.; Cotten,M.; Kelly,M.; Van Reeth,K.; Qiu,Y.; Simon,G.; Bonin,E.; Foni,E.; Chiapponi,C.; Larsen,L.; Hjulsager,C.; Markowska-Daniel,I.; Urbaniak,K.; Durrwald,R.; Schlegel,M.; Huovilainen,A.; Davidson,I.; Dan,A.; Loeffen,W.; Edwards,S.; Bublot,M.; Vila,T.; Maldonado,J.; Valls,L.; Brown,I.H.; Pybus,O.G.; Kellam,P.; Tsan-Yuk Lam,T.; van Reeth,K.
EPI640292	NP	Italy	2012-Mar-02	EPI_ISL_195099	A/swine/Italy/55228/2012		Import from public-domain	Watson,S.J.; Langat,P.; Reid,S.M.; Lam,T.T.; Cotten,M.; Kelly,M.; Van Reeth,K.; Qiu,Y.; Simon,G.; Bonin,E.; Foni,E.; Chiapponi,C.; Larsen,L.; Hjulsager,C.; Markowska-Daniel,I.; Urbaniak,K.; Durrwald,R.; Schlegel,M.; Huovilainen,A.; Davidson,I.; Dan,A.; Loeffen,W.; Edwards,S.; Bublot,M.; Vila,T.; Maldonado,J.; Valls,L.; Brown,I.H.; Pybus,O.G.; Kellam,P.; Tsan-Yuk Lam,T.; van Reeth,K.
EPI640299	NP	Denmark	2012-Mar-01	EPI_ISL_195100	A/swine/Denmark/10345-1/2012		Import from public-domain	Watson,S.J.; Langat,P.; Reid,S.M.; Lam,T.T.; Cotten,M.; Kelly,M.; Van Reeth,K.; Qiu,Y.; Simon,G.; Bonin,E.; Foni,E.; Chiapponi,C.; Larsen,L.; Hjulsager,C.; Markowska-Daniel,I.; Urbaniak,K.; Durrwald,R.; Schlegel,M.; Huovilainen,A.; Davidson,I.; Dan,A.; Loeffen,W.; Edwards,S.; Bublot,M.; Vila,T.; Maldonado,J.; Valls,L.; Brown,I.H.; Pybus,O.G.; Kellam,P.; Tsan-Yuk Lam,T.; van Reeth,K.
EPI640312	NP	United Kingdom	2012-Dec-05	EPI_ISL_195101	A/swine/England/038712/2012		Import from public-domain	Watson,S.J.; Langat,P.; Reid,S.M.; Lam,T.T.; Cotten,M.; Kelly,M.; Van Reeth,K.; Qiu,Y.; Simon,G.; Bonin,E.; Foni,E.; Chiapponi,C.; Larsen,L.; Hjulsager,C.; Markowska-Daniel,I.; Urbaniak,K.; Durrwald,R.; Schlegel,M.; Huovilainen,A.; Davidson,I.; Dan,A.; Loeffen,W.; Edwards,S.; Bublot,M.; Vila,T.; Maldonado,J.; Valls,L.; Brown,I.H.; Pybus,O.G.; Kellam,P.; Tsan-Yuk Lam,T.; van Reeth,K.
EPI640320	NP	Netherlands	2011-May-27	EPI_ISL_195103	A/swine/Netherlands/Asten-263/2011		Import from public-domain	Watson,S.J.; Langat,P.; Reid,S.M.; Lam,T.T.; Cotten,M.; Kelly,M.; Van Reeth,K.; Qiu,Y.; Simon,G.; Bonin,E.; Foni,E.; Chiapponi,C.; Larsen,L.; Hjulsager,C.; Markowska-Daniel,I.; Urbaniak,K.; Durrwald,R.; Schlegel,M.; Huovilainen,A.; Davidson,I.; Dan,A.; Loeffen,W.; Edwards,S.; Bublot,M.; Vila,T.; Maldonado,J.; Valls,L.; Brown,I.H.; Pybus,O.G.; Kellam,P.; Tsan-Yuk Lam,T.; van Reeth,K.
EPI640329	NP	Netherlands	2012-Dec-21	EPI_ISL_195104	A/swine/Netherlands/Gladau-409/2012		Import from public-domain	Watson,S.J.; Langat,P.; Reid,S.M.; Lam,T.T.; Cotten,M.; Kelly,M.; Van Reeth,K.; Qiu,Y.; Simon,G.; Bonin,E.; Foni,E.; Chiapponi,C.; Larsen,L.; Hjulsager,C.; Markowska-Daniel,I.; Urbaniak,K.; Durrwald,R.; Schlegel,M.; Huovilainen,A.; Davidson,I.; Dan,A.; Loeffen,W.; Edwards,S.; Bublot,M.; Vila,T.; Maldonado,J.; Valls,L.; Brown,I.H.; Pybus,O.G.; Kellam,P.; Tsan-Yuk Lam,T.; van Reeth,K.
EPI640376	NP	Italy	2013-Jan-18	EPI_ISL_195108	A/swine/Italy/16235/2013		Import from public-domain	Watson,S.J.; Langat,P.; Reid,S.M.; Lam,T.T.; Cotten,M.; Kelly,M.; Van Reeth,K.; Qiu,Y.; Simon,G.; Bonin,E.; Foni,E.; Chiapponi,C.; Larsen,L.; Hjulsager,C.; Markowska-Daniel,I.; Urbaniak,K.; Durrwald,R.; Schlegel,M.; Huovilainen,A.; Davidson,I.; Dan,A.; Loeffen,W.; Edwards,S.; Bublot,M.; Vila,T.; Maldonado,J.; Valls,L.; Brown,I.H.; Pybus,O.G.; Kellam,P.; Tsan-Yuk Lam,T.; van Reeth,K.
EPI640375	NP	Denmark	2011-Jun-01	EPI_ISL_195111	A/swine/Denmark/10-1391-3/2011		Import from public-domain	Watson,S.J.; Langat,P.; Reid,S.M.; Lam,T.T.; Cotten,M.; Kelly,M.; Van Reeth,K.; Qiu,Y.; Simon,G.; Bonin,E.; Foni,E.; Chiapponi,C.; Larsen,L.; Hjulsager,C.; Markowska-Daniel,I.; Urbaniak,K.; Durrwald,R.; Schlegel,M.; Huovilainen,A.; Davidson,I.; Dan,A.; Loeffen,W.; Edwards,S.; Bublot,M.; Vila,T.; Maldonado,J.; Valls,L.; Brown,I.H.; Pybus,O.G.; Kellam,P.; Tsan-Yuk Lam,T.; van Reeth,K.
EPI640414	NP	Spain	2012-Jan-31	EPI_ISL_195113	A/swine/Spain/29262/2012		Import from public-domain	Watson,S.J.; Langat,P.; Reid,S.M.; Lam,T.T.; Cotten,M.; Kelly,M.; Van Reeth,K.; Qiu,Y.; Simon,G.; Bonin,E.; Foni,E.; Chiapponi,C.; Larsen,L.; Hjulsager,C.; Markowska-Daniel,I.; Urbaniak,K.; Durrwald,R.; Schlegel,M.; Huovilainen,A.; Davidson,I.; Dan,A.; Loeffen,W.; Edwards,S.; Bublot,M.; Vila,T.; Maldonado,J.; Valls,L.; Brown,I.H.; Pybus,O.G.; Kellam,P.; Tsan-Yuk Lam,T.; van Reeth,K.
EPI640363	NP	United Kingdom	1994-May-12	EPI_ISL_195114	A/swine/England/463180/1994		Import from public-domain	Watson,S.J.; Langat,P.; Reid,S.M.; Lam,T.T.; Cotten,M.; Kelly,M.; Van Reeth,K.; Qiu,Y.; Simon,G.; Bonin,E.; Foni,E.; Chiapponi,C.; Larsen,L.; Hjulsager,C.; Markowska-Daniel,I.; Urbaniak,K.; Durrwald,R.; Schlegel,M.; Huovilainen,A.; Davidson,I.; Dan,A.; Loeffen,W.; Edwards,S.; Bublot,M.; Vila,T.; Maldonado,J.; Valls,L.; Brown,I.H.; Pybus,O.G.; Kellam,P.; Tsan-Yuk Lam,T.; van Reeth,K.
EPI640381	NP	United Kingdom	2002-Apr-01	EPI_ISL_195115	A/swine/England/000452/2002		Import from public-domain	Watson,S.J.; Langat,P.; Reid,S.M.; Lam,T.T.; Cotten,M.; Kelly,M.; Van Reeth,K.; Qiu,Y.; Simon,G.; Bonin,E.; Foni,E.; Chiapponi,C.; Larsen,L.; Hjulsager,C.; Markowska-Daniel,I.; Urbaniak,K.; Durrwald,R.; Schlegel,M.; Huovilainen,A.; Davidson,I.; Dan,A.; Loeffen,W.; Edwards,S.; Bublot,M.; Vila,T.; Maldonado,J.; Valls,L.; Brown,I.H.; Pybus,O.G.; Kellam,P.; Tsan-Yuk Lam,T.; van Reeth,K.
EPI640399	NP	United Kingdom	2003-Jun-01	EPI_ISL_195116	A/swine/England/33766/2003		Import from public-domain	Watson,S.J.; Langat,P.; Reid,S.M.; Lam,T.T.; Cotten,M.; Kelly,M.; Van Reeth,K.; Qiu,Y.; Simon,G.; Bonin,E.; Foni,E.; Chiapponi,C.; Larsen,L.; Hjulsager,C.; Markowska-Daniel,I.; Urbaniak,K.; Durrwald,R.; Schlegel,M.; Huovilainen,A.; Davidson,I.; Dan,A.; Loeffen,W.; Edwards,S.; Bublot,M.; Vila,T.; Maldonado,J.; Valls,L.; Brown,I.H.; Pybus,O.G.; Kellam,P.; Tsan-Yuk Lam,T.; van Reeth,K.
EPI640417	NP	United Kingdom	2004-Nov-01	EPI_ISL_195117	A/swine/England/1437/2004		Import from public-domain	Watson,S.J.; Langat,P.; Reid,S.M.; Lam,T.T.; Cotten,M.; Kelly,M.; Van Reeth,K.; Qiu,Y.; Simon,G.; Bonin,E.; Foni,E.; Chiapponi,C.; Larsen,L.; Hjulsager,C.; Markowska-Daniel,I.; Urbaniak,K.; Durrwald,R.; Schlegel,M.; Huovilainen,A.; Davidson,I.; Dan,A.; Loeffen,W.; Edwards,S.; Bublot,M.; Vila,T.; Maldonado,J.; Valls,L.; Brown,I.H.; Pybus,O.G.; Kellam,P.; Tsan-Yuk Lam,T.; van Reeth,K.
EPI640427	NP	United Kingdom	2005-Jan-01	EPI_ISL_195118	A/swine/England/00034/2005		Import from public-domain	Watson,S.J.; Langat,P.; Reid,S.M.; Lam,T.T.; Cotten,M.; Kelly,M.; Van Reeth,K.; Qiu,Y.; Simon,G.; Bonin,E.; Foni,E.; Chiapponi,C.; Larsen,L.; Hjulsager,C.; Markowska-Daniel,I.; Urbaniak,K.; Durrwald,R.; Schlegel,M.; Huovilainen,A.; Davidson,I.; Dan,A.; Loeffen,W.; Edwards,S.; Bublot,M.; Vila,T.; Maldonado,J.; Valls,L.; Brown,I.H.; Pybus,O.G.; Kellam,P.; Tsan-Yuk Lam,T.; van Reeth,K.
EPI640441	NP	United Kingdom	2009-Apr-01	EPI_ISL_195120	A/swine/England/000304/2009		Import from public-domain	Watson,S.J.; Langat,P.; Reid,S.M.; Lam,T.T.; Cotten,M.; Kelly,M.; Van Reeth,K.; Qiu,Y.; Simon,G.; Bonin,E.; Foni,E.; Chiapponi,C.; Larsen,L.; Hjulsager,C.; Markowska-Daniel,I.; Urbaniak,K.; Durrwald,R.; Schlegel,M.; Huovilainen,A.; Davidson,I.; Dan,A.; Loeffen,W.; Edwards,S.; Bublot,M.; Vila,T.; Maldonado,J.; Valls,L.; Brown,I.H.; Pybus,O.G.; Kellam,P.; Tsan-Yuk Lam,T.; van Reeth,K.
EPI640465	NP	United Kingdom	2009-Dec-01	EPI_ISL_195121	A/swine/England/001428/2009		Import from public-domain	Watson,S.J.; Langat,P.; Reid,S.M.; Lam,T.T.; Cotten,M.; Kelly,M.; Van Reeth,K.; Qiu,Y.; Simon,G.; Bonin,E.; Foni,E.; Chiapponi,C.; Larsen,L.; Hjulsager,C.; Markowska-Daniel,I.; Urbaniak,K.; Durrwald,R.; Schlegel,M.; Huovilainen,A.; Davidson,I.; Dan,A.; Loeffen,W.; Edwards,S.; Bublot,M.; Vila,T.; Maldonado,J.; Valls,L.; Brown,I.H.; Pybus,O.G.; Kellam,P.; Tsan-Yuk Lam,T.; van Reeth,K.
EPI640472	NP	United Kingdom	2010-Sep-01	EPI_ISL_195122	A/swine/England/101878/2010		Import from public-domain	Watson,S.J.; Langat,P.; Reid,S.M.; Lam,T.T.; Cotten,M.; Kelly,M.; Van Reeth,K.; Qiu,Y.; Simon,G.; Bonin,E.; Foni,E.; Chiapponi,C.; Larsen,L.; Hjulsager,C.; Markowska-Daniel,I.; Urbaniak,K.; Durrwald,R.; Schlegel,M.; Huovilainen,A.; Davidson,I.; Dan,A.; Loeffen,W.; Edwards,S.; Bublot,M.; Vila,T.; Maldonado,J.; Valls,L.; Brown,I.H.; Pybus,O.G.; Kellam,P.; Tsan-Yuk Lam,T.; van Reeth,K.
EPI640493	NP	United Kingdom	2010-Dec-03	EPI_ISL_195123	A/swine/England/142162/2010		Import from public-domain	Watson,S.J.; Langat,P.; Reid,S.M.; Lam,T.T.; Cotten,M.; Kelly,M.; Van Reeth,K.; Qiu,Y.; Simon,G.; Bonin,E.; Foni,E.; Chiapponi,C.; Larsen,L.; Hjulsager,C.; Markowska-Daniel,I.; Urbaniak,K.; Durrwald,R.; Schlegel,M.; Huovilainen,A.; Davidson,I.; Dan,A.; Loeffen,W.; Edwards,S.; Bublot,M.; Vila,T.; Maldonado,J.; Valls,L.; Brown,I.H.; Pybus,O.G.; Kellam,P.; Tsan-Yuk Lam,T.; van Reeth,K.
EPI640533	NP	United Kingdom	2011-Nov-08	EPI_ISL_195125	A/swine/England/1380/2011		Import from public-domain	Watson,S.J.; Langat,P.; Reid,S.M.; Lam,T.T.; Cotten,M.; Kelly,M.; Van Reeth,K.; Qiu,Y.; Simon,G.; Bonin,E.; Foni,E.; Chiapponi,C.; Larsen,L.; Hjulsager,C.; Markowska-Daniel,I.; Urbaniak,K.; Durrwald,R.; Schlegel,M.; Huovilainen,A.; Davidson,I.; Dan,A.; Loeffen,W.; Edwards,S.; Bublot,M.; Vila,T.; Maldonado,J.; Valls,L.; Brown,I.H.; Pybus,O.G.; Kellam,P.; Tsan-Yuk Lam,T.; van Reeth,K.
EPI640553	NP	United Kingdom	2011-Aug-16	EPI_ISL_195126	A/swine/England/90276/2011		Import from public-domain	Watson,S.J.; Langat,P.; Reid,S.M.; Lam,T.T.; Cotten,M.; Kelly,M.; Van Reeth,K.; Qiu,Y.; Simon,G.; Bonin,E.; Foni,E.; Chiapponi,C.; Larsen,L.; Hjulsager,C.; Markowska-Daniel,I.; Urbaniak,K.; Durrwald,R.; Schlegel,M.; Huovilainen,A.; Davidson,I.; Dan,A.; Loeffen,W.; Edwards,S.; Bublot,M.; Vila,T.; Maldonado,J.; Valls,L.; Brown,I.H.; Pybus,O.G.; Kellam,P.; Tsan-Yuk Lam,T.; van Reeth,K.
EPI640591	NP	United Kingdom	2011-Jan-19	EPI_ISL_195127	A/swine/England/11449/2011		Import from public-domain	Watson,S.J.; Langat,P.; Reid,S.M.; Lam,T.T.; Cotten,M.; Kelly,M.; Van Reeth,K.; Qiu,Y.; Simon,G.; Bonin,E.; Foni,E.; Chiapponi,C.; Larsen,L.; Hjulsager,C.; Markowska-Daniel,I.; Urbaniak,K.; Durrwald,R.; Schlegel,M.; Huovilainen,A.; Davidson,I.; Dan,A.; Loeffen,W.; Edwards,S.; Bublot,M.; Vila,T.; Maldonado,J.; Valls,L.; Brown,I.H.; Pybus,O.G.; Kellam,P.; Tsan-Yuk Lam,T.; van Reeth,K.
EPI640501	NP	United Kingdom	2011-Oct-10	EPI_ISL_195128	A/swine/England/112340/2011		Import from public-domain	Watson,S.J.; Langat,P.; Reid,S.M.; Lam,T.T.; Cotten,M.; Kelly,M.; Van Reeth,K.; Qiu,Y.; Simon,G.; Bonin,E.; Foni,E.; Chiapponi,C.; Larsen,L.; Hjulsager,C.; Markowska-Daniel,I.; Urbaniak,K.; Durrwald,R.; Schlegel,M.; Huovilainen,A.; Davidson,I.; Dan,A.; Loeffen,W.; Edwards,S.; Bublot,M.; Vila,T.; Maldonado,J.; Valls,L.; Brown,I.H.; Pybus,O.G.; Kellam,P.; Tsan-Yuk Lam,T.; van Reeth,K.
EPI640559	NP	United Kingdom	2012-Jan-11	EPI_ISL_195131	A/swine/England/6183/2012		Import from public-domain	Watson,S.J.; Langat,P.; Reid,S.M.; Lam,T.T.; Cotten,M.; Kelly,M.; Van Reeth,K.; Qiu,Y.; Simon,G.; Bonin,E.; Foni,E.; Chiapponi,C.; Larsen,L.; Hjulsager,C.; Markowska-Daniel,I.; Urbaniak,K.; Durrwald,R.; Schlegel,M.; Huovilainen,A.; Davidson,I.; Dan,A.; Loeffen,W.; Edwards,S.; Bublot,M.; Vila,T.; Maldonado,J.; Valls,L.; Brown,I.H.; Pybus,O.G.; Kellam,P.; Tsan-Yuk Lam,T.; van Reeth,K.
EPI640575	NP	United Kingdom	2012-Feb-09	EPI_ISL_195132	A/swine/England/7800/2012		Import from public-domain	Watson,S.J.; Langat,P.; Reid,S.M.; Lam,T.T.; Cotten,M.; Kelly,M.; Van Reeth,K.; Qiu,Y.; Simon,G.; Bonin,E.; Foni,E.; Chiapponi,C.; Larsen,L.; Hjulsager,C.; Markowska-Daniel,I.; Urbaniak,K.; Durrwald,R.; Schlegel,M.; Huovilainen,A.; Davidson,I.; Dan,A.; Loeffen,W.; Edwards,S.; Bublot,M.; Vila,T.; Maldonado,J.; Valls,L.; Brown,I.H.; Pybus,O.G.; Kellam,P.; Tsan-Yuk Lam,T.; van Reeth,K.
EPI640483	NP	United Kingdom	2012-Oct-29	EPI_ISL_195133	A/swine/England/30148/2012		Import from public-domain	Watson,S.J.; Langat,P.; Reid,S.M.; Lam,T.T.; Cotten,M.; Kelly,M.; Van Reeth,K.; Qiu,Y.; Simon,G.; Bonin,E.; Foni,E.; Chiapponi,C.; Larsen,L.; Hjulsager,C.; Markowska-Daniel,I.; Urbaniak,K.; Durrwald,R.; Schlegel,M.; Huovilainen,A.; Davidson,I.; Dan,A.; Loeffen,W.; Edwards,S.; Bublot,M.; Vila,T.; Maldonado,J.; Valls,L.; Brown,I.H.; Pybus,O.G.; Kellam,P.; Tsan-Yuk Lam,T.; van Reeth,K.
EPI640500	NP	United Kingdom	2012-Aug-10	EPI_ISL_195135	A/swine/England/024924/2012		Import from public-domain	Watson,S.J.; Langat,P.; Reid,S.M.; Lam,T.T.; Cotten,M.; Kelly,M.; Van Reeth,K.; Qiu,Y.; Simon,G.; Bonin,E.; Foni,E.; Chiapponi,C.; Larsen,L.; Hjulsager,C.; Markowska-Daniel,I.; Urbaniak,K.; Durrwald,R.; Schlegel,M.; Huovilainen,A.; Davidson,I.; Dan,A.; Loeffen,W.; Edwards,S.; Bublot,M.; Vila,T.; Maldonado,J.; Valls,L.; Brown,I.H.; Pybus,O.G.; Kellam,P.; Tsan-Yuk Lam,T.; van Reeth,K.
EPI640570	NP	United Kingdom	2013-Jan-03	EPI_ISL_195137	A/swine/England/016947/2013		Import from public-domain	Watson,S.J.; Langat,P.; Reid,S.M.; Lam,T.T.; Cotten,M.; Kelly,M.; Van Reeth,K.; Qiu,Y.; Simon,G.; Bonin,E.; Foni,E.; Chiapponi,C.; Larsen,L.; Hjulsager,C.; Markowska-Daniel,I.; Urbaniak,K.; Durrwald,R.; Schlegel,M.; Huovilainen,A.; Davidson,I.; Dan,A.; Loeffen,W.; Edwards,S.; Bublot,M.; Vila,T.; Maldonado,J.; Valls,L.; Brown,I.H.; Pybus,O.G.; Kellam,P.; Tsan-Yuk Lam,T.; van Reeth,K.
EPI640592	NP	United Kingdom	2013-May-13	EPI_ISL_195138	A/swine/England/61470/2013		Import from public-domain	Watson,S.J.; Langat,P.; Reid,S.M.; Lam,T.T.; Cotten,M.; Kelly,M.; Van Reeth,K.; Qiu,Y.; Simon,G.; Bonin,E.; Foni,E.; Chiapponi,C.; Larsen,L.; Hjulsager,C.; Markowska-Daniel,I.; Urbaniak,K.; Durrwald,R.; Schlegel,M.; Huovilainen,A.; Davidson,I.; Dan,A.; Loeffen,W.; Edwards,S.; Bublot,M.; Vila,T.; Maldonado,J.; Valls,L.; Brown,I.H.; Pybus,O.G.; Kellam,P.; Tsan-Yuk Lam,T.; van Reeth,K.
EPI640589	NP	United Kingdom	2013-May-07	EPI_ISL_195139	A/swine/England/61025/2013		Import from public-domain	Watson,S.J.; Langat,P.; Reid,S.M.; Lam,T.T.; Cotten,M.; Kelly,M.; Van Reeth,K.; Qiu,Y.; Simon,G.; Bonin,E.; Foni,E.; Chiapponi,C.; Larsen,L.; Hjulsager,C.; Markowska-Daniel,I.; Urbaniak,K.; Durrwald,R.; Schlegel,M.; Huovilainen,A.; Davidson,I.; Dan,A.; Loeffen,W.; Edwards,S.; Bublot,M.; Vila,T.; Maldonado,J.; Valls,L.; Brown,I.H.; Pybus,O.G.; Kellam,P.; Tsan-Yuk Lam,T.; van Reeth,K.
EPI640660	NP	Germany	2012-Apr-25	EPI_ISL_195148	A/swine/Germany/Genthin-167D/2012		Import from public-domain	Watson,S.J.; Langat,P.; Reid,S.M.; Lam,T.T.; Cotten,M.; Kelly,M.; Van Reeth,K.; Qiu,Y.; Simon,G.; Bonin,E.; Foni,E.; Chiapponi,C.; Larsen,L.; Hjulsager,C.; Markowska-Daniel,I.; Urbaniak,K.; Durrwald,R.; Schlegel,M.; Huovilainen,A.; Davidson,I.; Dan,A.; Loeffen,W.; Edwards,S.; Bublot,M.; Vila,T.; Maldonado,J.; Valls,L.; Brown,I.H.; Pybus,O.G.; Kellam,P.; Tsan-Yuk Lam,T.; van Reeth,K.
EPI640667	NP	Netherlands	2012-Apr-25	EPI_ISL_195149	A/swine/Netherlands/De-Lutte-167A/2012		Import from public-domain	Watson,S.J.; Langat,P.; Reid,S.M.; Lam,T.T.; Cotten,M.; Kelly,M.; Van Reeth,K.; Qiu,Y.; Simon,G.; Bonin,E.; Foni,E.; Chiapponi,C.; Larsen,L.; Hjulsager,C.; Markowska-Daniel,I.; Urbaniak,K.; Durrwald,R.; Schlegel,M.; Huovilainen,A.; Davidson,I.; Dan,A.; Loeffen,W.; Edwards,S.; Bublot,M.; Vila,T.; Maldonado,J.; Valls,L.; Brown,I.H.; Pybus,O.G.; Kellam,P.; Tsan-Yuk Lam,T.; van Reeth,K.
EPI640729	NP	France	2012-Jul-09	EPI_ISL_195157	A/swine/France/22-120228/2012		Import from public-domain	Watson,S.J.; Langat,P.; Reid,S.M.; Lam,T.T.; Cotten,M.; Kelly,M.; Van Reeth,K.; Qiu,Y.; Simon,G.; Bonin,E.; Foni,E.; Chiapponi,C.; Larsen,L.; Hjulsager,C.; Markowska-Daniel,I.; Urbaniak,K.; Durrwald,R.; Schlegel,M.; Huovilainen,A.; Davidson,I.; Dan,A.; Loeffen,W.; Edwards,S.; Bublot,M.; Vila,T.; Maldonado,J.; Valls,L.; Brown,I.H.; Pybus,O.G.; Kellam,P.; Tsan-Yuk Lam,T.; van Reeth,K.
EPI640736	NP	France	2012-Oct-18	EPI_ISL_195158	A/swine/France/37-120345/2012		Import from public-domain	Watson,S.J.; Langat,P.; Reid,S.M.; Lam,T.T.; Cotten,M.; Kelly,M.; Van Reeth,K.; Qiu,Y.; Simon,G.; Bonin,E.; Foni,E.; Chiapponi,C.; Larsen,L.; Hjulsager,C.; Markowska-Daniel,I.; Urbaniak,K.; Durrwald,R.; Schlegel,M.; Huovilainen,A.; Davidson,I.; Dan,A.; Loeffen,W.; Edwards,S.; Bublot,M.; Vila,T.; Maldonado,J.; Valls,L.; Brown,I.H.; Pybus,O.G.; Kellam,P.; Tsan-Yuk Lam,T.; van Reeth,K.
EPI640756	NP	France	2013-Jan-02	EPI_ISL_195161	A/swine/France/35-130023/2013		Import from public-domain	Watson,S.J.; Langat,P.; Reid,S.M.; Lam,T.T.; Cotten,M.; Kelly,M.; Van Reeth,K.; Qiu,Y.; Simon,G.; Bonin,E.; Foni,E.; Chiapponi,C.; Larsen,L.; Hjulsager,C.; Markowska-Daniel,I.; Urbaniak,K.; Durrwald,R.; Schlegel,M.; Huovilainen,A.; Davidson,I.; Dan,A.; Loeffen,W.; Edwards,S.; Bublot,M.; Vila,T.; Maldonado,J.; Valls,L.; Brown,I.H.; Pybus,O.G.; Kellam,P.; Tsan-Yuk Lam,T.; van Reeth,K.
EPI640839	NP	United Kingdom	2013-Sep-03	EPI_ISL_195169	A/swine/England/072512/2013		Import from public-domain	Watson,S.J.; Langat,P.; Reid,S.M.; Lam,T.T.; Cotten,M.; Kelly,M.; Van Reeth,K.; Qiu,Y.; Simon,G.; Bonin,E.; Foni,E.; Chiapponi,C.; Larsen,L.; Hjulsager,C.; Markowska-Daniel,I.; Urbaniak,K.; Durrwald,R.; Schlegel,M.; Huovilainen,A.; Davidson,I.; Dan,A.; Loeffen,W.; Edwards,S.; Bublot,M.; Vila,T.; Maldonado,J.; Valls,L.; Brown,I.H.; Pybus,O.G.; Kellam,P.; Tsan-Yuk Lam,T.; van Reeth,K.
EPI640846	NP	United Kingdom	2013-Jun-05	EPI_ISL_195170	A/swine/England/063782/2013		Import from public-domain	Watson,S.J.; Langat,P.; Reid,S.M.; Lam,T.T.; Cotten,M.; Kelly,M.; Van Reeth,K.; Qiu,Y.; Simon,G.; Bonin,E.; Foni,E.; Chiapponi,C.; Larsen,L.; Hjulsager,C.; Markowska-Daniel,I.; Urbaniak,K.; Durrwald,R.; Schlegel,M.; Huovilainen,A.; Davidson,I.; Dan,A.; Loeffen,W.; Edwards,S.; Bublot,M.; Vila,T.; Maldonado,J.; Valls,L.; Brown,I.H.; Pybus,O.G.; Kellam,P.; Tsan-Yuk Lam,T.; van Reeth,K.
EPI640892	NP	Netherlands	2012-Apr-03	EPI_ISL_195176	A/swine/Netherlands/Barger-Compascuum- CVI6324A/2012		Import from public-domain	Watson,S.J.; Langat,P.; Reid,S.M.; Lam,T.T.; Cotten,M.; Kelly,M.; Van Reeth,K.; Qiu,Y.; Simon,G.; Bonin,E.; Foni,E.; Chiapponi,C.; Larsen,L.; Hjulsager,C.; Markowska-Daniel,I.; Urbaniak,K.; Durrwald,R.; Schlegel,M.; Huovilainen,A.; Davidson,I.; Dan,A.; Loeffen,W.; Edwards,S.; Bublot,M.; Vila,T.; Maldonado,J.; Valls,L.; Brown,I.H.; Pybus,O.G.; Kellam,P.; Tsan-Yuk Lam,T.; van Reeth,K.
EPI640899	NP	Netherlands	2013-Jan-01	EPI_ISL_195177	A/swine/Netherlands/Lemele-CVI2973A/2013		Import from public-domain	Watson,S.J.; Langat,P.; Reid,S.M.; Lam,T.T.; Cotten,M.; Kelly,M.; Van Reeth,K.; Qiu,Y.; Simon,G.; Bonin,E.; Foni,E.; Chiapponi,C.; Larsen,L.; Hjulsager,C.; Markowska-Daniel,I.; Urbaniak,K.; Durrwald,R.; Schlegel,M.; Huovilainen,A.; Davidson,I.; Dan,A.; Loeffen,W.; Edwards,S.; Bublot,M.; Vila,T.; Maldonado,J.; Valls,L.; Brown,I.H.; Pybus,O.G.; Kellam,P.; Tsan-Yuk Lam,T.; van Reeth,K.
EPI640906	NP	Netherlands	2013-Apr-11	EPI_ISL_195179	A/swine/Netherlands/Lemele-CVI2974A/2013		Import from public-domain	Watson,S.J.; Langat,P.; Reid,S.M.; Lam,T.T.; Cotten,M.; Kelly,M.; Van Reeth,K.; Qiu,Y.; Simon,G.; Bonin,E.; Foni,E.; Chiapponi,C.; Larsen,L.; Hjulsager,C.; Markowska-Daniel,I.; Urbaniak,K.; Durrwald,R.; Schlegel,M.; Huovilainen,A.; Davidson,I.; Dan,A.; Loeffen,W.; Edwards,S.; Bublot,M.; Vila,T.; Maldonado,J.; Valls,L.; Brown,I.H.; Pybus,O.G.; Kellam,P.; Tsan-Yuk Lam,T.; van Reeth,K.
EPI640928	NP	Netherlands	2012-May-15	EPI_ISL_195183	A/swine/Netherlands/Wanroij-CVI2117A/2012		Import from public-domain	Watson,S.J.; Langat,P.; Reid,S.M.; Lam,T.T.; Cotten,M.; Kelly,M.; Van Reeth,K.; Qiu,Y.; Simon,G.; Bonin,E.; Foni,E.; Chiapponi,C.; Larsen,L.; Hjulsager,C.; Markowska-Daniel,I.; Urbaniak,K.; Durrwald,R.; Schlegel,M.; Huovilainen,A.; Davidson,I.; Dan,A.; Loeffen,W.; Edwards,S.; Bublot,M.; Vila,T.; Maldonado,J.; Valls,L.; Brown,I.H.; Pybus,O.G.; Kellam,P.; Tsan-Yuk Lam,T.; van Reeth,K.
EPI641308	NP	United Kingdom	1996-Apr-30	EPI_ISL_195235	A/swine/England/17394/1996		Import from public-domain	Watson,S.J.; Langat,P.; Reid,S.M.; Lam,T.T.; Cotten,M.; Kelly,M.; Van Reeth,K.; Qiu,Y.; Simon,G.; Bonin,E.; Foni,E.; Chiapponi,C.; Larsen,L.; Hjulsager,C.; Markowska-Daniel,I.; Urbaniak,K.; Durrwald,R.; Schlegel,M.; Huovilainen,A.; Davidson,I.; Dan,A.; Loeffen,W.; Edwards,S.; Bublot,M.; Vila,T.; Maldonado,J.; Valls,L.; Brown,I.H.; Pybus,O.G.; Kellam,P.; Tsan-Yuk Lam,T.; van Reeth,K.
EPI840040	NP	United States	2015-Jun-18	EPI_ISL_195378	A/swine/Oklahoma/A02024960/2015		Import from public-domain	Lin,K.; Olson,W.J.; Zhang,J.
EPI840050	NP	United States	2015-Jun-16	EPI_ISL_195379	A/swine/Arkansas/A02024832/2015		Import from public-domain	Lin,K.; Olson,W.J.; Zhang,J.
EPI840015	NP	United States	2015-Jun-22	EPI_ISL_195381	A/swine/Arkansas/A02035008/2015		Import from public-domain	Lin,K.; Olson,W.J.; Zhang,J.
EPI839855	NP	United States	2015-Jun-24	EPI_ISL_195446	A/swine/South Dakota/A01823237/2015		Import from public-domain
EPI840069	NP	United States	2015-Jul-01	EPI_ISL_195459	A/swine/Missouri/A02076915/2015		Import from public-domain	Lin,K.; Olson,W.J.; Zhang,J.
EPI1212969	NP	Mexico	2013-Sep-09	EPI_ISL_195982	A/swine/Mexico/10032432/2013		Import from public-domain	Nelson,M.; Culhane,M.R.; Rovira,A.; Torremorell,M.; Guerrero,P.; Norambuena,J.; Nelson,M.I.
EPI1212993	NP	Mexico	2014-Jan-15	EPI_ISL_195985	A/swine/Mexico/10290795/2014		Import from public-domain	Nelson,M.; Culhane,M.R.; Rovira,A.; Torremorell,M.; Guerrero,P.; Norambuena,J.; Nelson,M.I.
EPI1213299	NP	Mexico	2013-Apr-04	EPI_ISL_196011	A/swine/Mexico/9711817/2013		Import from public-domain	Nelson,M.; Culhane,M.R.; Rovira,A.; Torremorell,M.; Guerrero,P.; Norambuena,J.; Nelson,M.I.
EPI1213246	NP	Mexico	2013-May-16	EPI_ISL_196022	A/swine/Mexico/9800379/2013		Import from public-domain	Nelson,M.; Culhane,M.R.; Rovira,A.; Torremorell,M.; Guerrero,P.; Norambuena,J.; Nelson,M.I.
EPI653015	NP	United States	2015-May-04	EPI_ISL_198159	A/swine/Indiana/A01260888/2015		Import from public-domain
EPI653029	NP	United States	2015-May-06	EPI_ISL_198160	A/swine/Indiana/A01260893/2015		Import from public-domain
EPI653036	NP	United States	2015-May-20	EPI_ISL_198161	A/swine/Indiana/A01260906/2015		Import from public-domain
EPI653057	NP	United States	2015-May-28	EPI_ISL_198163	A/swine/Indiana/A01260910/2015		Import from public-domain
EPI839932	NP	United States	2015-Aug-12	EPI_ISL_200097	A/swine/Oklahoma/A02025582/2015		Import from public-domain	Lin,K.; Huang,H.; Zhang,J.
EPI839996	NP	United States	2015-Aug-12	EPI_ISL_200105	A/swine/Oklahoma/A02076949/2015		Import from public-domain	Lin,K.; Huang,H.; Zhang,J.
EPI839888	NP	United States	2015-Aug-12	EPI_ISL_200108	A/swine/Oklahoma/A01770387/2015		Import from public-domain	Lin,K.; Huang,H.; Zhang,J.
EPI663606	NP	United States	2015-Jul-20	EPI_ISL_200143	A/swine/Indiana/A01260943/2015		Import from public-domain
EPI669650	NP	United States	2014-Jan-01	EPI_ISL_200847	A/swine/Indiana/14TOSU0028/2014		Import from public-domain	Symer,D.S.; Akagi,K.A.; Webb,A.W.; Ozer,H.O.; Daugherty,C.D.; Warner,S.W.; Nolting,J.N.; Nelson,S.N.; Zentkovich,M.Z.; Bowman,A.B.
EPI669659	NP	United States	2014-Jan-01	EPI_ISL_200855	A/swine/Ohio/14TOSU23771/2014		Import from public-domain	Symer,D.S.; Akagi,K.A.; Webb,A.W.; Ozer,H.O.; Daugherty,C.D.; Warner,S.W.; Nolting,J.N.; Nelson,S.N.; Zentkovich,M.Z.; Bowman,A.B.
EPI669677	NP	United States	2014-Jan-01	EPI_ISL_200867	A/swine/Indiana/14TOSU0032/2014		Import from public-domain	Symer,D.S.; Akagi,K.A.; Webb,A.W.; Ozer,H.O.; Daugherty,C.D.; Warner,S.W.; Nolting,J.N.; Nelson,S.N.; Zentkovich,M.Z.; Bowman,A.B.
EPI669401	NP	United States	2014-Jan-01	EPI_ISL_200897	A/swine/Ohio/14TOSU23764/2014		Import from public-domain	Symer,D.S.; Akagi,K.A.; Webb,A.W.; Ozer,H.O.; Daugherty,C.D.; Warner,S.W.; Nolting,J.N.; Nelson,S.N.; Zentkovich,M.Z.; Bowman,A.B.
EPI669172	NP	United States	2015-Jul-05	EPI_ISL_200935	A/swine/Indiana/A01260933/2015		Import from public-domain
EPI669186	NP	United States	2015-Jul-27	EPI_ISL_200937	A/swine/Indiana/A01260948/2015		Import from public-domain
EPI839873	NP	United States	2015-Aug-26	EPI_ISL_200975	A/swine/Arkansas/A01770795/2015		Import from public-domain	Lin,K.; Huang,H.; Zhang,J.
EPI839883	NP	United States	2015-Aug-27	EPI_ISL_200980	A/swine/Oklahoma/A01857063/2015		Import from public-domain	Lin,K.; Huang,H.; Zhang,J.
EPI1034574	NP	United States	2015-Oct-20	EPI_ISL_203097	A/swine/Iowa/A01795483/2015		Import from public-domain	Lin,K.; Huang,H.; Zhang,J.
EPI941516	NP	United States	2015-Oct-19	EPI_ISL_203109	A/swine/North Carolina/A01945748/2015		Import from public-domain	Lin,K.; Huang,H.; Zhang,J.
EPI891973	NP	United States	2015-Oct-15	EPI_ISL_203112	A/swine/North Carolina/A01945861/2015		Import from public-domain	Lin,K.; Huang,H.; Zhang,J.
EPI1086331	NP	United States	2015-Oct-26	EPI_ISL_203138	A/swine/Illinois/A01944807/2015		Import from public-domain	Lin,K.; Huang,H.; Zhang,J.
EPI1034668	NP	United States	2015-Oct-22	EPI_ISL_203143	A/swine/Oklahoma/A01857957/2015		Import from public-domain	Lin,K.; Huang,H.; Zhang,J.
EPI1034699	NP	United States	2015-Oct-23	EPI_ISL_203147	A/swine/Iowa/A01944800/2015		Import from public-domain	Lin,K.; Huang,H.; Zhang,J.
EPI839962	NP	United States	2015-Oct-02	EPI_ISL_203174	A/swine/North Carolina/A01944409/2015		Import from public-domain	Lin,K.; Huang,H.; Zhang,J.
EPI839967	NP	United States	2015-Oct-06	EPI_ISL_203177	A/swine/Oklahoma/A01944447/2015		Import from public-domain	Lin,K.; Huang,H.; Zhang,J.
EPI1209770	NP	United States	2015-Oct-02	EPI_ISL_203178	A/swine/North Carolina/A01945368/2015		Import from public-domain	Lin,K.; Huang,H.; Zhang,J.
EPI839899	NP	United States	2015-Oct-01	EPI_ISL_203193	A/swine/Oklahoma/A01857679/2015		Import from public-domain	Lin,K.; Huang,H.; Zhang,J.
EPI839904	NP	United States	2015-Sep-30	EPI_ISL_203194	A/swine/Pennsylvania/A01944215/2015		Import from public-domain	Lin,K.; Huang,H.; Zhang,J.
EPI837423	NP	United States	2015-Oct-27	EPI_ISL_205043	A/swine/North Carolina/A01945949/2015		Import from public-domain	Lin,K.; Huang,H.; Zhang,J.
EPI682801	NP	China	2012-Oct-20	EPI_ISL_205060	A/swine/Henan/PL01/2012		Import from public-domain	Weng,S.; Chang,Y.; Cao,J.; Li,J.; Zhang,L.; Zhang,S.
EPI891926	NP	United States	2015-Nov-04	EPI_ISL_205075	A/swine/Iowa/A01797178/2015		Import from public-domain	Lin,K.; Huang,H.; Zhang,J.
EPI840020	NP	United States	2015-Jul-08	EPI_ISL_205518	A/swine/Pennsylvania/A02035484/2015		Import from public-domain	Lin,K.; Olson,W.J.; Zhang,J.
EPI817182	NP	France	2013-Jun-05	EPI_ISL_205921	A/swine/France/22-130212/2013		Import from public-domain	Bonin,E.; Gorin,S.; Queguiner,S.; Barbier,N.; Simon,G.
EPI837179	NP	United States	2015-Nov-11	EPI_ISL_206009	A/swine/North Carolina/A01796310/2015		Import from public-domain	Lin,K.; Huang,H.; Zhang,J.
EPI891968	NP	United States	2015-Nov-05	EPI_ISL_206016	A/swine/Illinois/A01795970/2015		Import from public-domain	Lin,K.; Huang,H.; Zhang,J.
EPI693739	NP	Canada	2012-Mar-16	EPI_ISL_207034	A/swine/Manitoba/D0170/2012		Import from public-domain	Das,S.R.; Halpin,R.A.; Lin,X.; Akopov,A.; Fedorova,N.; Puri,V.; Stockwell,T.; Amedeo,P.; Katzel,D.; Schobel,S.; Shrivastava,S.; Culhane,M.; Patnayak,D.; Redies,L.; Nelson,M.; Bao,Y.; Sanders,R.; Zhdanov,S.; Kiryutin,B.; Lipman,D.J.; Tatusova,T.; Detmer,S.
EPI693782	NP	Canada	2012-May-03	EPI_ISL_207039	A/swine/Manitoba/D0171/2012		Import from public-domain	Das,S.R.; Halpin,R.A.; Lin,X.; Akopov,A.; Fedorova,N.; Puri,V.; Stockwell,T.; Amedeo,P.; Katzel,D.; Schobel,S.; Shrivastava,S.; Culhane,M.; Patnayak,D.; Redies,L.; Nelson,M.; Bao,Y.; Sanders,R.; Zhdanov,S.; Kiryutin,B.; Lipman,D.J.; Tatusova,T.; Detmer,S.
EPI693819	NP	Canada	2012-Sep-20	EPI_ISL_207044	A/swine/Manitoba/D0173/2012		Import from public-domain	Das,S.R.; Halpin,R.A.; Lin,X.; Akopov,A.; Fedorova,N.; Puri,V.; Stockwell,T.; Amedeo,P.; Katzel,D.; Schobel,S.; Shrivastava,S.; Culhane,M.; Patnayak,D.; Redies,L.; Nelson,M.; Bao,Y.; Sanders,R.; Zhdanov,S.; Kiryutin,B.; Lipman,D.J.; Tatusova,T.; Detmer,S.
EPI693834	NP	Canada	2012-Sep-26	EPI_ISL_207046	A/swine/Manitoba/D0364/2012		Import from public-domain	Das,S.R.; Halpin,R.A.; Lin,X.; Akopov,A.; Fedorova,N.; Puri,V.; Stockwell,T.; Amedeo,P.; Katzel,D.; Schobel,S.; Shrivastava,S.; Culhane,M.; Patnayak,D.; Redies,L.; Nelson,M.; Bao,Y.; Sanders,R.; Zhdanov,S.; Kiryutin,B.; Lipman,D.J.; Tatusova,T.; Detmer,S.
EPI693895	NP	Canada	2012-Oct-25	EPI_ISL_207054	A/swine/Manitoba/D0365/2012		Import from public-domain	Das,S.R.; Halpin,R.A.; Lin,X.; Akopov,A.; Fedorova,N.; Puri,V.; Stockwell,T.; Amedeo,P.; Katzel,D.; Schobel,S.; Shrivastava,S.; Culhane,M.; Patnayak,D.; Redies,L.; Nelson,M.; Bao,Y.; Sanders,R.; Zhdanov,S.; Kiryutin,B.; Lipman,D.J.; Tatusova,T.; Detmer,S.
EPI693902	NP	Canada	2012-Oct-25	EPI_ISL_207055	A/swine/Manitoba/D0104/2012		Import from public-domain	Das,S.R.; Halpin,R.A.; Lin,X.; Akopov,A.; Fedorova,N.; Puri,V.; Stockwell,T.; Amedeo,P.; Katzel,D.; Schobel,S.; Shrivastava,S.; Culhane,M.; Patnayak,D.; Redies,L.; Nelson,M.; Bao,Y.; Sanders,R.; Zhdanov,S.; Kiryutin,B.; Lipman,D.J.; Tatusova,T.; Detmer,S.
EPI694122	NP	Canada	2013-May-02	EPI_ISL_207082	A/swine/Manitoba/D0226/2013		Import from public-domain	Das,S.R.; Halpin,R.A.; Lin,X.; Akopov,A.; Fedorova,N.; Puri,V.; Stockwell,T.; Amedeo,P.; Katzel,D.; Schobel,S.; Shrivastava,S.; Culhane,M.; Patnayak,D.; Redies,L.; Nelson,M.; Bao,Y.; Sanders,R.; Zhdanov,S.; Kiryutin,B.; Lipman,D.J.; Tatusova,T.; Detmer,S.
EPI694308	NP	Canada	2013-Aug-22	EPI_ISL_207108	A/swine/Manitoba/D0265/2013		Import from public-domain	Das,S.R.; Halpin,R.A.; Lin,X.; Akopov,A.; Fedorova,N.; Puri,V.; Stockwell,T.; Amedeo,P.; Katzel,D.; Schobel,S.; Shrivastava,S.; Culhane,M.; Patnayak,D.; Redies,L.; Nelson,M.; Bao,Y.; Sanders,R.; Zhdanov,S.; Kiryutin,B.; Lipman,D.J.; Tatusova,T.; Detmer,S.
EPI694322	NP	Canada	2013-Aug-28	EPI_ISL_207110	A/swine/Manitoba/D0267/2013		Import from public-domain	Das,S.R.; Halpin,R.A.; Lin,X.; Akopov,A.; Fedorova,N.; Puri,V.; Stockwell,T.; Amedeo,P.; Katzel,D.; Schobel,S.; Shrivastava,S.; Culhane,M.; Patnayak,D.; Redies,L.; Nelson,M.; Bao,Y.; Sanders,R.; Zhdanov,S.; Kiryutin,B.; Lipman,D.J.; Tatusova,T.; Detmer,S.
EPI694329	NP	Canada	2013-Sep-11	EPI_ISL_207111	A/swine/Manitoba/D0268/2013		Import from public-domain	Das,S.R.; Halpin,R.A.; Lin,X.; Akopov,A.; Fedorova,N.; Puri,V.; Stockwell,T.; Amedeo,P.; Katzel,D.; Schobel,S.; Shrivastava,S.; Culhane,M.; Patnayak,D.; Redies,L.; Nelson,M.; Bao,Y.; Sanders,R.; Zhdanov,S.; Kiryutin,B.; Lipman,D.J.; Tatusova,T.; Detmer,S.
EPI694378	NP	Canada	2013-Sep-26	EPI_ISL_207117	A/swine/Manitoba/D0272/2013		Import from public-domain	Das,S.R.; Halpin,R.A.; Lin,X.; Akopov,A.; Fedorova,N.; Puri,V.; Stockwell,T.; Amedeo,P.; Katzel,D.; Schobel,S.; Shrivastava,S.; Culhane,M.; Patnayak,D.; Redies,L.; Nelson,M.; Bao,Y.; Sanders,R.; Zhdanov,S.; Kiryutin,B.; Lipman,D.J.; Tatusova,T.; Detmer,S.
EPI694385	NP	Canada	2013-Sep-26	EPI_ISL_207118	A/swine/Manitoba/D0273/2013		Import from public-domain	Das,S.R.; Halpin,R.A.; Lin,X.; Akopov,A.; Fedorova,N.; Puri,V.; Stockwell,T.; Amedeo,P.; Katzel,D.; Schobel,S.; Shrivastava,S.; Culhane,M.; Patnayak,D.; Redies,L.; Nelson,M.; Bao,Y.; Sanders,R.; Zhdanov,S.; Kiryutin,B.; Lipman,D.J.; Tatusova,T.; Detmer,S.
EPI694449	NP	Canada	2013-Oct-10	EPI_ISL_207137	A/swine/Manitoba/D0275/2013		Import from public-domain	Das,S.R.; Halpin,R.A.; Lin,X.; Akopov,A.; Fedorova,N.; Puri,V.; Stockwell,T.; Amedeo,P.; Katzel,D.; Schobel,S.; Shrivastava,S.; Culhane,M.; Patnayak,D.; Redies,L.; Nelson,M.; Bao,Y.; Sanders,R.; Zhdanov,S.; Kiryutin,B.; Lipman,D.J.; Tatusova,T.; Detmer,S.
EPI694456	NP	Canada	2013-Oct-10	EPI_ISL_207138	A/swine/Manitoba/D0276/2013		Import from public-domain	Das,S.R.; Halpin,R.A.; Lin,X.; Akopov,A.; Fedorova,N.; Puri,V.; Stockwell,T.; Amedeo,P.; Katzel,D.; Schobel,S.; Shrivastava,S.; Culhane,M.; Patnayak,D.; Redies,L.; Nelson,M.; Bao,Y.; Sanders,R.; Zhdanov,S.; Kiryutin,B.; Lipman,D.J.; Tatusova,T.; Detmer,S.
EPI694464	NP	Canada	2013-Oct-10	EPI_ISL_207139	A/swine/Manitoba/D0277/2013		Import from public-domain	Das,S.R.; Halpin,R.A.; Lin,X.; Akopov,A.; Fedorova,N.; Puri,V.; Stockwell,T.; Amedeo,P.; Katzel,D.; Schobel,S.; Shrivastava,S.; Culhane,M.; Patnayak,D.; Redies,L.; Nelson,M.; Bao,Y.; Sanders,R.; Zhdanov,S.; Kiryutin,B.; Lipman,D.J.; Tatusova,T.; Detmer,S.
EPI694478	NP	Canada	2013-Oct-10	EPI_ISL_207141	A/swine/Manitoba/D0279/2013		Import from public-domain	Das,S.R.; Halpin,R.A.; Lin,X.; Akopov,A.; Fedorova,N.; Puri,V.; Stockwell,T.; Amedeo,P.; Katzel,D.; Schobel,S.; Shrivastava,S.; Culhane,M.; Patnayak,D.; Redies,L.; Nelson,M.; Bao,Y.; Sanders,R.; Zhdanov,S.; Kiryutin,B.; Lipman,D.J.; Tatusova,T.; Detmer,S.
EPI694505	NP	Canada	2013-Oct-24	EPI_ISL_207144	A/swine/Manitoba/D0282/2013		Import from public-domain	Das,S.R.; Halpin,R.A.; Lin,X.; Akopov,A.; Fedorova,N.; Puri,V.; Stockwell,T.; Amedeo,P.; Katzel,D.; Schobel,S.; Shrivastava,S.; Culhane,M.; Patnayak,D.; Redies,L.; Nelson,M.; Bao,Y.; Sanders,R.; Zhdanov,S.; Kiryutin,B.; Lipman,D.J.; Tatusova,T.; Detmer,S.
EPI694519	NP	Canada	2013-Oct-24	EPI_ISL_207146	A/swine/Manitoba/D0284/2013		Import from public-domain	Das,S.R.; Halpin,R.A.; Lin,X.; Akopov,A.; Fedorova,N.; Puri,V.; Stockwell,T.; Amedeo,P.; Katzel,D.; Schobel,S.; Shrivastava,S.; Culhane,M.; Patnayak,D.; Redies,L.; Nelson,M.; Bao,Y.; Sanders,R.; Zhdanov,S.; Kiryutin,B.; Lipman,D.J.; Tatusova,T.; Detmer,S.
EPI694526	NP	Canada	2013-Oct-24	EPI_ISL_207147	A/swine/Manitoba/D0285/2013		Import from public-domain	Das,S.R.; Halpin,R.A.; Lin,X.; Akopov,A.; Fedorova,N.; Puri,V.; Stockwell,T.; Amedeo,P.; Katzel,D.; Schobel,S.; Shrivastava,S.; Culhane,M.; Patnayak,D.; Redies,L.; Nelson,M.; Bao,Y.; Sanders,R.; Zhdanov,S.; Kiryutin,B.; Lipman,D.J.; Tatusova,T.; Detmer,S.
EPI694534	NP	Canada	2013-Oct-24	EPI_ISL_207148	A/swine/Manitoba/D0286/2013		Import from public-domain	Das,S.R.; Halpin,R.A.; Lin,X.; Akopov,A.; Fedorova,N.; Puri,V.; Stockwell,T.; Amedeo,P.; Katzel,D.; Schobel,S.; Shrivastava,S.; Culhane,M.; Patnayak,D.; Redies,L.; Nelson,M.; Bao,Y.; Sanders,R.; Zhdanov,S.; Kiryutin,B.; Lipman,D.J.; Tatusova,T.; Detmer,S.
EPI694561	NP	Canada	2013-Nov-07	EPI_ISL_207151	A/swine/Manitoba/D0289/2013		Import from public-domain	Das,S.R.; Halpin,R.A.; Lin,X.; Akopov,A.; Fedorova,N.; Puri,V.; Stockwell,T.; Amedeo,P.; Katzel,D.; Schobel,S.; Shrivastava,S.; Culhane,M.; Patnayak,D.; Redies,L.; Nelson,M.; Bao,Y.; Sanders,R.; Zhdanov,S.; Kiryutin,B.; Lipman,D.J.; Tatusova,T.; Detmer,S.
EPI694568	NP	Canada	2013-Nov-20	EPI_ISL_207152	A/swine/Manitoba/D0290/2013		Import from public-domain	Das,S.R.; Halpin,R.A.; Lin,X.; Akopov,A.; Fedorova,N.; Puri,V.; Stockwell,T.; Amedeo,P.; Katzel,D.; Schobel,S.; Shrivastava,S.; Culhane,M.; Patnayak,D.; Redies,L.; Nelson,M.; Bao,Y.; Sanders,R.; Zhdanov,S.; Kiryutin,B.; Lipman,D.J.; Tatusova,T.; Detmer,S.
EPI694589	NP	Canada	2013-Nov-20	EPI_ISL_207155	A/swine/Manitoba/D0293/2013		Import from public-domain	Das,S.R.; Halpin,R.A.; Lin,X.; Akopov,A.; Fedorova,N.; Puri,V.; Stockwell,T.; Amedeo,P.; Katzel,D.; Schobel,S.; Shrivastava,S.; Culhane,M.; Patnayak,D.; Redies,L.; Nelson,M.; Bao,Y.; Sanders,R.; Zhdanov,S.; Kiryutin,B.; Lipman,D.J.; Tatusova,T.; Detmer,S.
EPI694603	NP	Canada	2013-Nov-20	EPI_ISL_207156	A/swine/Manitoba/D0294/2013		Import from public-domain	Das,S.R.; Halpin,R.A.; Lin,X.; Akopov,A.; Fedorova,N.; Puri,V.; Stockwell,T.; Amedeo,P.; Katzel,D.; Schobel,S.; Shrivastava,S.; Culhane,M.; Patnayak,D.; Redies,L.; Nelson,M.; Bao,Y.; Sanders,R.; Zhdanov,S.; Kiryutin,B.; Lipman,D.J.; Tatusova,T.; Detmer,S.
EPI694609	NP	Canada	2013-Nov-20	EPI_ISL_207157	A/swine/Manitoba/D0295/2013		Import from public-domain	Das,S.R.; Halpin,R.A.; Lin,X.; Akopov,A.; Fedorova,N.; Puri,V.; Stockwell,T.; Amedeo,P.; Katzel,D.; Schobel,S.; Shrivastava,S.; Culhane,M.; Patnayak,D.; Redies,L.; Nelson,M.; Bao,Y.; Sanders,R.; Zhdanov,S.; Kiryutin,B.; Lipman,D.J.; Tatusova,T.; Detmer,S.
EPI694623	NP	Canada	2013-Dec-05	EPI_ISL_207159	A/swine/Manitoba/D0296/2013		Import from public-domain	Das,S.R.; Halpin,R.A.; Lin,X.; Akopov,A.; Fedorova,N.; Puri,V.; Stockwell,T.; Amedeo,P.; Katzel,D.; Schobel,S.; Shrivastava,S.; Culhane,M.; Patnayak,D.; Redies,L.; Nelson,M.; Bao,Y.; Sanders,R.; Zhdanov,S.; Kiryutin,B.; Lipman,D.J.; Tatusova,T.; Detmer,S.
EPI694631	NP	Canada	2013-Dec-05	EPI_ISL_207160	A/swine/Manitoba/D0297/2013		Import from public-domain	Das,S.R.; Halpin,R.A.; Lin,X.; Akopov,A.; Fedorova,N.; Puri,V.; Stockwell,T.; Amedeo,P.; Katzel,D.; Schobel,S.; Shrivastava,S.; Culhane,M.; Patnayak,D.; Redies,L.; Nelson,M.; Bao,Y.; Sanders,R.; Zhdanov,S.; Kiryutin,B.; Lipman,D.J.; Tatusova,T.; Detmer,S.
EPI694637	NP	Canada	2013-Dec-05	EPI_ISL_207161	A/swine/Manitoba/D0298/2013		Import from public-domain	Das,S.R.; Halpin,R.A.; Lin,X.; Akopov,A.; Fedorova,N.; Puri,V.; Stockwell,T.; Amedeo,P.; Katzel,D.; Schobel,S.; Shrivastava,S.; Culhane,M.; Patnayak,D.; Redies,L.; Nelson,M.; Bao,Y.; Sanders,R.; Zhdanov,S.; Kiryutin,B.; Lipman,D.J.; Tatusova,T.; Detmer,S.
EPI694668	NP	Canada	2013-Dec-05	EPI_ISL_207167	A/swine/Manitoba/D0301/2013		Import from public-domain	Das,S.R.; Halpin,R.A.; Lin,X.; Akopov,A.; Fedorova,N.; Puri,V.; Stockwell,T.; Amedeo,P.; Katzel,D.; Schobel,S.; Shrivastava,S.; Culhane,M.; Patnayak,D.; Redies,L.; Nelson,M.; Bao,Y.; Sanders,R.; Zhdanov,S.; Kiryutin,B.; Lipman,D.J.; Tatusova,T.; Detmer,S.
EPI694676	NP	Canada	2013-Dec-05	EPI_ISL_207168	A/swine/Manitoba/D0302/2013		Import from public-domain	Das,S.R.; Halpin,R.A.; Lin,X.; Akopov,A.; Fedorova,N.; Puri,V.; Stockwell,T.; Amedeo,P.; Katzel,D.; Schobel,S.; Shrivastava,S.; Culhane,M.; Patnayak,D.; Redies,L.; Nelson,M.; Bao,Y.; Sanders,R.; Zhdanov,S.; Kiryutin,B.; Lipman,D.J.; Tatusova,T.; Detmer,S.
EPI694710	NP	Canada	2014-Jan-07	EPI_ISL_207172	A/swine/Manitoba/D0303/2014		Import from public-domain	Das,S.R.; Halpin,R.A.; Lin,X.; Akopov,A.; Fedorova,N.; Puri,V.; Stockwell,T.; Amedeo,P.; Katzel,D.; Schobel,S.; Shrivastava,S.; Culhane,M.; Patnayak,D.; Redies,L.; Nelson,M.; Bao,Y.; Sanders,R.; Zhdanov,S.; Kiryutin,B.; Lipman,D.J.; Tatusova,T.; Detmer,S.
EPI694731	NP	Canada	2014-Feb-05	EPI_ISL_207175	A/swine/Manitoba/D0316/2014		Import from public-domain	Das,S.R.; Halpin,R.A.; Lin,X.; Akopov,A.; Fedorova,N.; Puri,V.; Stockwell,T.; Amedeo,P.; Katzel,D.; Schobel,S.; Shrivastava,S.; Culhane,M.; Patnayak,D.; Redies,L.; Nelson,M.; Bao,Y.; Sanders,R.; Zhdanov,S.; Kiryutin,B.; Lipman,D.J.; Tatusova,T.; Detmer,S.
EPI694738	NP	Canada	2014-Feb-05	EPI_ISL_207176	A/swine/Manitoba/D0317/2014		Import from public-domain	Das,S.R.; Halpin,R.A.; Lin,X.; Akopov,A.; Fedorova,N.; Puri,V.; Stockwell,T.; Amedeo,P.; Katzel,D.; Schobel,S.; Shrivastava,S.; Culhane,M.; Patnayak,D.; Redies,L.; Nelson,M.; Bao,Y.; Sanders,R.; Zhdanov,S.; Kiryutin,B.; Lipman,D.J.; Tatusova,T.; Detmer,S.
EPI694746	NP	Canada	2014-Feb-05	EPI_ISL_207177	A/swine/Manitoba/D0319/2014		Import from public-domain	Das,S.R.; Halpin,R.A.; Lin,X.; Akopov,A.; Fedorova,N.; Puri,V.; Stockwell,T.; Amedeo,P.; Katzel,D.; Schobel,S.; Shrivastava,S.; Culhane,M.; Patnayak,D.; Redies,L.; Nelson,M.; Bao,Y.; Sanders,R.; Zhdanov,S.; Kiryutin,B.; Lipman,D.J.; Tatusova,T.; Detmer,S.
EPI694843	NP	Italy	2013-Dec-27	EPI_ISL_207226	A/swine/Italy/11546-62/2013	Istituto Zooprofilattico Sperimentale Delle Venezie	Istituto Zooprofilattico Sperimentale Delle Venezie	Beato, M.S.; Fusaro, A. ; Milani, A.; Tassoni, L.; Mion, M.; Bonfanti, L.; Monne, I.
EPI694851	NP	Italy	2013-Dec-27	EPI_ISL_207227	A/swine/Italy/11546-65/2013	Istituto Zooprofilattico Sperimentale Delle Venezie	Istituto Zooprofilattico Sperimentale Delle Venezie	Beato, M.S.; Fusaro, A. ; Milani, A.; Tassoni, L.; Mion, M.; Bonfanti, L.; Monne, I.
EPI694867	NP	Italy	2014-Jan-08	EPI_ISL_207229	A/swine/Italy/50064-3/2014	Istituto Zooprofilattico Sperimentale Delle Venezie	Istituto Zooprofilattico Sperimentale Delle Venezie	Beato, M.S.; Fusaro, A. ; Milani, A.; Tassoni, L.; Mion, M.; Bonfanti, L.; Monne, I.
EPI694875	NP	Italy	2014-Jan-29	EPI_ISL_207230	A/swine/Italy/50206-21/2014	Istituto Zooprofilattico Sperimentale Delle Venezie	Istituto Zooprofilattico Sperimentale Delle Venezie	Beato, M.S.; Fusaro, A. ; Milani, A.; Tassoni, L.; Mion, M.; Bonfanti, L.; Monne, I.
EPI694883	NP	Italy	2014-Jan-29	EPI_ISL_207231	A/swine/Italy/50206-28/2014	Istituto Zooprofilattico Sperimentale Delle Venezie	Istituto Zooprofilattico Sperimentale Delle Venezie	Beato, M.S.; Fusaro, A. ; Milani, A.; Tassoni, L.; Mion, M.; Bonfanti, L.; Monne, I.
EPI694891	NP	Italy	2013-Nov-18	EPI_ISL_207232	A/swine/Italy/9529-1/2013	Istituto Zooprofilattico Sperimentale Delle Venezie	Istituto Zooprofilattico Sperimentale Delle Venezie	Beato, M.S.; Fusaro, A. ; Milani, A.; Tassoni, L.; Mion, M.; Bonfanti, L.; Monne, I.
EPI694899	NP	Italy	2013-Nov-18	EPI_ISL_207233	A/swine/Italy/9529-70/2013	Istituto Zooprofilattico Sperimentale Delle Venezie	Istituto Zooprofilattico Sperimentale Delle Venezie	Beato, M.S.; Fusaro, A. ; Milani, A.; Tassoni, L.; Mion, M.; Bonfanti, L.; Monne, I.
EPI697631	NP	Canada	2014-Mar-05	EPI_ISL_207873	A/swine/Manitoba/D0322/2014		Import from public-domain	Das,S.R.; Halpin,R.A.; Lin,X.; Akopov,A.; Fedorova,N.; Puri,V.; Stockwell,T.; Amedeo,P.; Katzel,D.; Schobel,S.; Shrivastava,S.; Culhane,M.; Patnayak,D.; Redies,L.; Nelson,M.; Bao,Y.; Sanders,R.; Zhdanov,S.; Kiryutin,B.; Lipman,D.J.; Tatusova,T.; Detmer,S.
EPI697637	NP	Canada	2014-Mar-19	EPI_ISL_207874	A/swine/Manitoba/D0324/2014		Import from public-domain	Das,S.R.; Halpin,R.A.; Lin,X.; Akopov,A.; Fedorova,N.; Puri,V.; Stockwell,T.; Amedeo,P.; Katzel,D.; Schobel,S.; Shrivastava,S.; Culhane,M.; Patnayak,D.; Redies,L.; Nelson,M.; Bao,Y.; Sanders,R.; Zhdanov,S.; Kiryutin,B.; Lipman,D.J.; Tatusova,T.; Detmer,S.
EPI697658	NP	Canada	2014-Apr-15	EPI_ISL_207877	A/swine/Manitoba/D0328/2014		Import from public-domain	Das,S.R.; Halpin,R.A.; Lin,X.; Akopov,A.; Fedorova,N.; Puri,V.; Stockwell,T.; Amedeo,P.; Katzel,D.; Schobel,S.; Shrivastava,S.; Culhane,M.; Patnayak,D.; Redies,L.; Nelson,M.; Bao,Y.; Sanders,R.; Zhdanov,S.; Kiryutin,B.; Lipman,D.J.; Tatusova,T.; Detmer,S.
EPI697675	NP	Canada	2014-Jun-04	EPI_ISL_207879	A/swine/Manitoba/D0336/2014		Import from public-domain	Das,S.R.; Halpin,R.A.; Lin,X.; Akopov,A.; Fedorova,N.; Puri,V.; Stockwell,T.; Amedeo,P.; Katzel,D.; Schobel,S.; Shrivastava,S.; Culhane,M.; Patnayak,D.; Redies,L.; Nelson,M.; Bao,Y.; Sanders,R.; Zhdanov,S.; Kiryutin,B.; Lipman,D.J.; Tatusova,T.; Detmer,S.
EPI697682	NP	Canada	2014-Jun-04	EPI_ISL_207880	A/swine/Manitoba/D0337/2014		Import from public-domain	Das,S.R.; Halpin,R.A.; Lin,X.; Akopov,A.; Fedorova,N.; Puri,V.; Stockwell,T.; Amedeo,P.; Katzel,D.; Schobel,S.; Shrivastava,S.; Culhane,M.; Patnayak,D.; Redies,L.; Nelson,M.; Bao,Y.; Sanders,R.; Zhdanov,S.; Kiryutin,B.; Lipman,D.J.; Tatusova,T.; Detmer,S.
EPI697764	NP	Canada	2014-Jun-04	EPI_ISL_207918	A/swine/Manitoba/D0338/2014		Import from public-domain	Das,S.R.; Halpin,R.A.; Lin,X.; Akopov,A.; Fedorova,N.; Puri,V.; Stockwell,T.; Amedeo,P.; Katzel,D.; Schobel,S.; Shrivastava,S.; Culhane,M.; Patnayak,D.; Redies,L.; Nelson,M.; Bao,Y.; Sanders,R.; Zhdanov,S.; Kiryutin,B.; Lipman,D.J.; Tatusova,T.; Detmer,S.
EPI697770	NP	Canada	2014-Jun-04	EPI_ISL_207919	A/swine/Manitoba/D0339/2014		Import from public-domain	Das,S.R.; Halpin,R.A.; Lin,X.; Akopov,A.; Fedorova,N.; Puri,V.; Stockwell,T.; Amedeo,P.; Katzel,D.; Schobel,S.; Shrivastava,S.; Culhane,M.; Patnayak,D.; Redies,L.; Nelson,M.; Bao,Y.; Sanders,R.; Zhdanov,S.; Kiryutin,B.; Lipman,D.J.; Tatusova,T.; Detmer,S.
EPI697784	NP	Canada	2014-Jun-04	EPI_ISL_207921	A/swine/Manitoba/D0341/2014		Import from public-domain	Das,S.R.; Halpin,R.A.; Lin,X.; Akopov,A.; Fedorova,N.; Puri,V.; Stockwell,T.; Amedeo,P.; Katzel,D.; Schobel,S.; Shrivastava,S.; Culhane,M.; Patnayak,D.; Redies,L.; Nelson,M.; Bao,Y.; Sanders,R.; Zhdanov,S.; Kiryutin,B.; Lipman,D.J.; Tatusova,T.; Detmer,S.
EPI698062	NP	Canada	2014-Jun-18	EPI_ISL_207956	A/swine/Manitoba/D0342/2014		Import from public-domain	Das,S.R.; Halpin,R.A.; Lin,X.; Akopov,A.; Fedorova,N.; Puri,V.; Stockwell,T.; Amedeo,P.; Katzel,D.; Schobel,S.; Shrivastava,S.; Culhane,M.; Patnayak,D.; Redies,L.; Nelson,M.; Bao,Y.; Sanders,R.; Zhdanov,S.; Kiryutin,B.; Lipman,D.J.; Tatusova,T.; Detmer,S.
EPI698080	NP	Canada	2014-Aug-06	EPI_ISL_207958	A/swine/Manitoba/D0345/2014		Import from public-domain	Das,S.R.; Halpin,R.A.; Lin,X.; Akopov,A.; Fedorova,N.; Puri,V.; Stockwell,T.; Amedeo,P.; Katzel,D.; Schobel,S.; Shrivastava,S.; Culhane,M.; Patnayak,D.; Redies,L.; Nelson,M.; Bao,Y.; Sanders,R.; Zhdanov,S.; Kiryutin,B.; Lipman,D.J.; Tatusova,T.; Detmer,S.
EPI698087	NP	Canada	2014-Aug-06	EPI_ISL_207959	A/swine/Manitoba/D0347/2014		Import from public-domain	Das,S.R.; Halpin,R.A.; Lin,X.; Akopov,A.; Fedorova,N.; Puri,V.; Stockwell,T.; Amedeo,P.; Katzel,D.; Schobel,S.; Shrivastava,S.; Culhane,M.; Patnayak,D.; Redies,L.; Nelson,M.; Bao,Y.; Sanders,R.; Zhdanov,S.; Kiryutin,B.; Lipman,D.J.; Tatusova,T.; Detmer,S.
EPI698064	NP	Canada	2014-Aug-06	EPI_ISL_207960	A/swine/Manitoba/D0348/2014		Import from public-domain	Das,S.R.; Halpin,R.A.; Lin,X.; Akopov,A.; Fedorova,N.; Puri,V.; Stockwell,T.; Amedeo,P.; Katzel,D.; Schobel,S.; Shrivastava,S.; Culhane,M.; Patnayak,D.; Redies,L.; Nelson,M.; Bao,Y.; Sanders,R.; Zhdanov,S.; Kiryutin,B.; Lipman,D.J.; Tatusova,T.; Detmer,S.
EPI698121	NP	Canada	2014-Sep-10	EPI_ISL_207963	A/swine/Manitoba/D0351/2014		Import from public-domain	Das,S.R.; Halpin,R.A.; Lin,X.; Akopov,A.; Fedorova,N.; Puri,V.; Stockwell,T.; Amedeo,P.; Katzel,D.; Schobel,S.; Shrivastava,S.; Culhane,M.; Patnayak,D.; Redies,L.; Nelson,M.; Bao,Y.; Sanders,R.; Zhdanov,S.; Kiryutin,B.; Lipman,D.J.; Tatusova,T.; Detmer,S.
EPI698163	NP	Canada	2014-Oct-29	EPI_ISL_207968	A/swine/Alberta/SD0042/2014		Import from public-domain	Das,S.R.; Halpin,R.A.; Lin,X.; Akopov,A.; Fedorova,N.; Puri,V.; Stockwell,T.; Amedeo,P.; Katzel,D.; Schobel,S.; Shrivastava,S.; Culhane,M.; Patnayak,D.; Redies,L.; Nelson,M.; Bao,Y.; Sanders,R.; Zhdanov,S.; Kiryutin,B.; Lipman,D.J.; Tatusova,T.; Detmer,S.
EPI698177	NP	Canada	2014-Dec-02	EPI_ISL_207970	A/swine/Manitoba/D0357/2014		Import from public-domain	Das,S.R.; Halpin,R.A.; Lin,X.; Akopov,A.; Fedorova,N.; Puri,V.; Stockwell,T.; Amedeo,P.; Katzel,D.; Schobel,S.; Shrivastava,S.; Culhane,M.; Patnayak,D.; Redies,L.; Nelson,M.; Bao,Y.; Sanders,R.; Zhdanov,S.; Kiryutin,B.; Lipman,D.J.; Tatusova,T.; Detmer,S.
EPI698184	NP	Canada	2014-Dec-03	EPI_ISL_207971	A/swine/Manitoba/D0358/2014		Import from public-domain	Das,S.R.; Halpin,R.A.; Lin,X.; Akopov,A.; Fedorova,N.; Puri,V.; Stockwell,T.; Amedeo,P.; Katzel,D.; Schobel,S.; Shrivastava,S.; Culhane,M.; Patnayak,D.; Redies,L.; Nelson,M.; Bao,Y.; Sanders,R.; Zhdanov,S.; Kiryutin,B.; Lipman,D.J.; Tatusova,T.; Detmer,S.
EPI698211	NP	Canada	2014-Dec-10	EPI_ISL_207974	A/swine/Manitoba/D0359/2014		Import from public-domain	Das,S.R.; Halpin,R.A.; Lin,X.; Akopov,A.; Fedorova,N.; Puri,V.; Stockwell,T.; Amedeo,P.; Katzel,D.; Schobel,S.; Shrivastava,S.; Culhane,M.; Patnayak,D.; Redies,L.; Nelson,M.; Bao,Y.; Sanders,R.; Zhdanov,S.; Kiryutin,B.; Lipman,D.J.; Tatusova,T.; Detmer,S.
EPI698205	NP	Canada	2014-Dec-10	EPI_ISL_207976	A/swine/Manitoba/D0362/2014		Import from public-domain	Das,S.R.; Halpin,R.A.; Lin,X.; Akopov,A.; Fedorova,N.; Puri,V.; Stockwell,T.; Amedeo,P.; Katzel,D.; Schobel,S.; Shrivastava,S.; Culhane,M.; Patnayak,D.; Redies,L.; Nelson,M.; Bao,Y.; Sanders,R.; Zhdanov,S.; Kiryutin,B.; Lipman,D.J.; Tatusova,T.; Detmer,S.
EPI698294	NP	Canada	2015-Jan-13	EPI_ISL_207985	A/swine/Manitoba/D0369/2015		Import from public-domain	Das,S.R.; Halpin,R.A.; Lin,X.; Akopov,A.; Fedorova,N.; Puri,V.; Stockwell,T.; Amedeo,P.; Katzel,D.; Schobel,S.; Shrivastava,S.; Culhane,M.; Patnayak,D.; Redies,L.; Nelson,M.; Bao,Y.; Sanders,R.; Zhdanov,S.; Kiryutin,B.; Lipman,D.J.; Tatusova,T.; Detmer,S.
EPI698314	NP	Canada	2015-Jan-13	EPI_ISL_207987	A/swine/Manitoba/D0372/2015		Import from public-domain	Das,S.R.; Halpin,R.A.; Lin,X.; Akopov,A.; Fedorova,N.; Puri,V.; Stockwell,T.; Amedeo,P.; Katzel,D.; Schobel,S.; Shrivastava,S.; Culhane,M.; Patnayak,D.; Redies,L.; Nelson,M.; Bao,Y.; Sanders,R.; Zhdanov,S.; Kiryutin,B.; Lipman,D.J.; Tatusova,T.; Detmer,S.
EPI698329	NP	Canada	2015-Feb-12	EPI_ISL_207989	A/swine/Manitoba/D0374/2015		Import from public-domain	Das,S.R.; Halpin,R.A.; Lin,X.; Akopov,A.; Fedorova,N.; Puri,V.; Stockwell,T.; Amedeo,P.; Katzel,D.; Schobel,S.; Shrivastava,S.; Culhane,M.; Patnayak,D.; Redies,L.; Nelson,M.; Bao,Y.; Sanders,R.; Zhdanov,S.; Kiryutin,B.; Lipman,D.J.; Tatusova,T.; Detmer,S.
EPI698342	NP	Canada	2015-Apr-14	EPI_ISL_207991	A/swine/Manitoba/D0377/2015		Import from public-domain	Das,S.R.; Halpin,R.A.; Lin,X.; Akopov,A.; Fedorova,N.; Puri,V.; Stockwell,T.; Amedeo,P.; Katzel,D.; Schobel,S.; Shrivastava,S.; Culhane,M.; Patnayak,D.; Redies,L.; Nelson,M.; Bao,Y.; Sanders,R.; Zhdanov,S.; Kiryutin,B.; Lipman,D.J.; Tatusova,T.; Detmer,S.
EPI698920	NP	Canada	2015-Apr-14	EPI_ISL_208063	A/swine/Manitoba/D0378/2015		Import from public-domain	Das,S.R.; Halpin,R.A.; Lin,X.; Akopov,A.; Fedorova,N.; Puri,V.; Stockwell,T.; Amedeo,P.; Katzel,D.; Schobel,S.; Shrivastava,S.; Culhane,M.; Patnayak,D.; Redies,L.; Nelson,M.; Bao,Y.; Sanders,R.; Zhdanov,S.; Kiryutin,B.; Lipman,D.J.; Tatusova,T.; Detmer,S.
EPI698953	NP	Canada	2014-Dec-10	EPI_ISL_208071	A/swine/Manitoba/D0361/2014		Import from public-domain	Das,S.R.; Halpin,R.A.; Lin,X.; Akopov,A.; Fedorova,N.; Puri,V.; Stockwell,T.; Amedeo,P.; Katzel,D.; Schobel,S.; Shrivastava,S.; Culhane,M.; Patnayak,D.; Redies,L.; Nelson,M.; Bao,Y.; Sanders,R.; Zhdanov,S.; Kiryutin,B.; Lipman,D.J.; Tatusova,T.; Detmer,S.
EPI837193	NP	United States	2015-Nov-13	EPI_ISL_208920	A/swine/North Carolina/A01796370/2015		Import from public-domain	Lin,K.; Huang,H.; Zhang,J.
EPI899567	NP	United States	2015-Dec-01	EPI_ISL_208974	A/swine/Iowa/A01796529/2015		Import from public-domain	Lin,K.; Huang,H.; Zhang,J.
EPI838566	NP	United States	2015-Dec-01	EPI_ISL_208987	A/swine/Illinois/A01896091/2015		Import from public-domain	Lin,K.; Huang,H.; Zhang,J.
EPI837256	NP	United States	2015-Nov-24	EPI_ISL_208988	A/swine/Indiana/A01797599/2015		Import from public-domain	Lin,K.; Huang,H.; Zhang,J.
EPI838561	NP	United States	2015-Dec-14	EPI_ISL_209144	A/swine/Indiana/A01727685/2015		Import from public-domain	Lin,K.; Huang,H.; Zhang,J.
EPI838521	NP	United States	2015-Dec-14	EPI_ISL_209197	A/swine/Iowa/A01727813/2015		Import from public-domain	Lin,K.; Huang,H.; Zhang,J.
EPI1620476	NP	United States	2015-Dec-17	EPI_ISL_209199	A/swine/Nebraska/A01727959/2015		Import from public-domain	Lin,K.; Huang,H.; Zhang,J.
EPI899176	NP	United States	2015-Dec-14	EPI_ISL_211799	A/swine/Oklahoma/A01728097/2015		Import from public-domain	Lin,K.; Huang,H.; Zhang,J.
EPI899216	NP	United States	2015-Dec-24	EPI_ISL_211807	A/swine/Ohio/A01728547/2015		Import from public-domain	Lin,K.; Huang,H.; Zhang,J.
EPI838498	NP	United States	2015-Dec-31	EPI_ISL_211825	A/swine/North Carolina/A01728820/2015		Import from public-domain	Lin,K.; Huang,H.; Zhang,J.
EPI838458	NP	United States	2015-Dec-22	EPI_ISL_212187	A/swine/Nebraska/A01941636/2015		Import from public-domain
EPI845471	NP	United States	2016-Jan-05	EPI_ISL_212193	A/swine/Nebraska/A01941775/2016		Import from public-domain
EPI891938	NP	United States	2016-Jan-06	EPI_ISL_212200	A/swine/Iowa/A01729216/2016		Import from public-domain	Lin,K.; Huang,H.; Zhang,J.
EPI899181	NP	United States	2016-Jan-07	EPI_ISL_212203	A/swine/Illinois/A01729323/2016		Import from public-domain	Lin,K.; Huang,H.; Zhang,J.
EPI897893	NP	United States	2016-Jan-12	EPI_ISL_213798	A/swine/North Carolina/A01729436/2016		Import from public-domain	Lin,K.; Huang,H.; Zhang,J.
EPI737075	NP	China	2014-Feb-01	EPI_ISL_217172	A/swine/Zhejiang/SW64/2014		Import from public-domain	Peng,X.; Wu,H.; Xu,L.; Cheng,L.; Jin,C.; Xie,T.; Lu,X.; Wu,N.
EPI845510	NP	United States	2016-Feb-10	EPI_ISL_217471	A/swine/Illinois/A01731417/2016		Import from public-domain	Lin,K.; Huang,H.; Zhang,J.
EPI845465	NP	United States	2016-Feb-11	EPI_ISL_217478	A/swine/Indiana/A01731476/2016		Import from public-domain	Lin,K.; Huang,H.; Zhang,J.
EPI741340	NP	Vietnam	2014-Jul-23	EPI_ISL_218042	A/swine/Dong Nai/07-17-1/2014	National Institute of Animal Health	National Institute of Animal Health	Takemae, N.; Saito, T.
EPI741428	NP	Vietnam	2014-Jul-22	EPI_ISL_218053	A/swine/Tien Giang/08-02-1/2014	National Institute of Animal Health	National Institute of Animal Health	Takemae, N.; Saito, T.
EPI741436	NP	Vietnam	2014-Jul-22	EPI_ISL_218054	A/swine/Tien Giang/08-05-1/2014	National Institute of Animal Health	National Institute of Animal Health	Takemae, N.; Saito, T.
EPI741443	NP	Vietnam	2014-Jul-22	EPI_ISL_218055	A/swine/Tien Giang/08-10-1/2014	National Institute of Animal Health	National Institute of Animal Health	Takemae, N.; Saito, T.
EPI741450	NP	Vietnam	2014-Jul-22	EPI_ISL_218056	A/swine/Tien Giang/08-11-1/2014	National Institute of Animal Health	National Institute of Animal Health	Takemae, N.; Saito, T.
EPI741456	NP	Vietnam	2014-Jul-22	EPI_ISL_218057	A/swine/Tien Giang/08-12-1/2014	National Institute of Animal Health	National Institute of Animal Health	Takemae, N.; Saito, T.
EPI741464	NP	Vietnam	2014-Jul-22	EPI_ISL_218058	A/swine/Tien Giang/08-14-1/2014	National Institute of Animal Health	National Institute of Animal Health	Takemae, N.; Saito, T.
EPI743117	NP	Vietnam	2015-Feb-09	EPI_ISL_218272	A/swine/Ba Ria Vung Tau/02-16-1/2015	National Institute of Animal Health	National Institute of Animal Health	Takemae, N.; Saito, T.
EPI743125	NP	Vietnam	2015-Feb-09	EPI_ISL_218273	A/swine/Ba Ria Vung Tau/02-16-1/2015/pAEpC1	National Institute of Animal Health	National Institute of Animal Health	Takemae, N.; Saito, T.
EPI743133	NP	Vietnam	2015-Feb-09	EPI_ISL_218274	A/swine/Ba Ria Vung Tau/02-17-1/2015	National Institute of Animal Health	National Institute of Animal Health	Takemae, N.; Saito, T.
EPI743141	NP	Vietnam	2015-Feb-09	EPI_ISL_218275	A/swine/Ba Ria Vung Tau/02-17-1/2015/pAEpC1	National Institute of Animal Health	National Institute of Animal Health	Takemae, N.; Saito, T.
EPI743149	NP	Vietnam	2015-Feb-09	EPI_ISL_218276	A/swine/Ba Ria Vung Tau/02-21-1/2015	National Institute of Animal Health	National Institute of Animal Health	Takemae, N.; Saito, T.
EPI743157	NP	Vietnam	2015-Feb-09	EPI_ISL_218277	A/swine/Ba Ria Vung Tau/02-23-1/2015	National Institute of Animal Health	National Institute of Animal Health	Takemae, N.; Saito, T.
EPI743165	NP	Vietnam	2015-Feb-09	EPI_ISL_218278	A/swine/Ba Ria Vung Tau/02-24-1/2015	National Institute of Animal Health	National Institute of Animal Health	Takemae, N.; Saito, T.
EPI743173	NP	Vietnam	2015-Feb-09	EPI_ISL_218279	A/swine/Ba Ria Vung Tau/02-28-1/2015	National Institute of Animal Health	National Institute of Animal Health	Takemae, N.; Saito, T.
EPI743181	NP	Vietnam	2015-Feb-09	EPI_ISL_218280	A/swine/Ba Ria Vung Tau/02-29-1/2015	National Institute of Animal Health	National Institute of Animal Health	Takemae, N.; Saito, T.
EPI743189	NP	Vietnam	2015-Feb-06	EPI_ISL_218281	A/swine/Dong Nai/07-17-1/2015	National Institute of Animal Health	National Institute of Animal Health	Takemae, N.; Saito, T.
EPI743205	NP	Vietnam	2015-Feb-06	EPI_ISL_218283	A/swine/Dong Nai/07-26-1/2015	National Institute of Animal Health	National Institute of Animal Health	Takemae, N.; Saito, T.
EPI743213	NP	Vietnam	2015-Feb-06	EPI_ISL_218284	A/swine/Dong Nai/07-27-1/2015	National Institute of Animal Health	National Institute of Animal Health	Takemae, N.; Saito, T.
EPI743221	NP	Vietnam	2015-Feb-06	EPI_ISL_218285	A/swine/Dong Nai/07-27-1/2015/pAEpC1	National Institute of Animal Health	National Institute of Animal Health	Takemae, N.; Saito, T.
EPI743333	NP	Vietnam	2015-Feb-06	EPI_ISL_218299	A/swine/Dong Nai/09-16-1/2015	National Institute of Animal Health	National Institute of Animal Health	Takemae, N.; Saito, T.
EPI743357	NP	Vietnam	2015-Feb-06	EPI_ISL_218302	A/swine/Dong Nai/09-30-1/2015	National Institute of Animal Health	National Institute of Animal Health	Takemae, N.; Saito, T.
EPI743365	NP	Vietnam	2015-Feb-06	EPI_ISL_218303	A/swine/Dong Nai/09-30-1/2015/pAEpC1	National Institute of Animal Health	National Institute of Animal Health	Takemae, N.; Saito, T.
EPI743373	NP	Vietnam	2015-Feb-06	EPI_ISL_218304	A/swine/Tien Giang/07-01-1/2015	National Institute of Animal Health	National Institute of Animal Health	Takemae, N.; Saito, T.
EPI743381	NP	Vietnam	2015-Feb-06	EPI_ISL_218305	A/swine/Tien Giang/07-04-1/2015	National Institute of Animal Health	National Institute of Animal Health	Takemae, N.; Saito, T.
EPI743389	NP	Vietnam	2015-Feb-06	EPI_ISL_218306	A/swine/Tien Giang/07-04-1/2015/pAEpC1	National Institute of Animal Health	National Institute of Animal Health	Takemae, N.; Saito, T.
EPI743488	NP	Vietnam	2015-Jul-16	EPI_ISL_218321	A/swine/Dong Nai/08-13-2/2015	National Institute of Animal Health	National Institute of Animal Health	Takemae, N.; Saito, T.
EPI743496	NP	Vietnam	2015-Jul-16	EPI_ISL_218322	A/swine/Dong Nai/08-18-2/2015	National Institute of Animal Health	National Institute of Animal Health	Takemae, N.; Saito, T.
EPI743504	NP	Vietnam	2015-Jul-16	EPI_ISL_218323	A/swine/Dong Nai/08-19-2/2015	National Institute of Animal Health	National Institute of Animal Health	Takemae, N.; Saito, T.
EPI743512	NP	Vietnam	2015-Jul-16	EPI_ISL_218324	A/swine/Dong Nai/08-22-2/2015	National Institute of Animal Health	National Institute of Animal Health	Takemae, N.; Saito, T.
EPI743520	NP	Vietnam	2015-Jul-16	EPI_ISL_218325	A/swine/Dong Nai/08-22-2/2015/pAEpC1	National Institute of Animal Health	National Institute of Animal Health	Takemae, N.; Saito, T.
EPI743528	NP	Vietnam	2015-Jul-16	EPI_ISL_218326	A/swine/Dong Nai/08-29-2/2015	National Institute of Animal Health	National Institute of Animal Health	Takemae, N.; Saito, T.
EPI744590	NP	Vietnam	2015-Dec-17	EPI_ISL_218579	A/swine/Dong Nai/07-01-3/2015	National Institute of Animal Health	National Institute of Animal Health
EPI744598	NP	Vietnam	2015-Dec-17	EPI_ISL_218580	A/swine/Dong Nai/07-03-3/2015	National Institute of Animal Health	National Institute of Animal Health
EPI744606	NP	Vietnam	2015-Dec-17	EPI_ISL_218581	A/swine/Dong Nai/07-04-3/2015	National Institute of Animal Health	National Institute of Animal Health
EPI744614	NP	Vietnam	2015-Dec-17	EPI_ISL_218582	A/swine/Dong Nai/07-05-3/2015	National Institute of Animal Health	National Institute of Animal Health
EPI744622	NP	Vietnam	2015-Dec-17	EPI_ISL_218583	A/swine/Dong Nai/07-07-3/2015	National Institute of Animal Health	National Institute of Animal Health
EPI744630	NP	Vietnam	2015-Dec-17	EPI_ISL_218584	A/swine/Dong Nai/07-10-3/2015	National Institute of Animal Health	National Institute of Animal Health
EPI744638	NP	Vietnam	2015-Dec-17	EPI_ISL_218585	A/swine/Dong Nai/07-11-3/2015	National Institute of Animal Health	National Institute of Animal Health
EPI744646	NP	Vietnam	2015-Dec-17	EPI_ISL_218586	A/swine/Dong Nai/07-12-3/2015	National Institute of Animal Health	National Institute of Animal Health
EPI744654	NP	Vietnam	2015-Dec-17	EPI_ISL_218587	A/swine/Dong Nai/07-13-3/2015	National Institute of Animal Health	National Institute of Animal Health
EPI744662	NP	Vietnam	2015-Dec-17	EPI_ISL_218588	A/swine/Dong Nai/07-14-3/2015	National Institute of Animal Health	National Institute of Animal Health
EPI744670	NP	Vietnam	2015-Dec-17	EPI_ISL_218589	A/swine/Dong Nai/07-15-3/2015	National Institute of Animal Health	National Institute of Animal Health
EPI744678	NP	Vietnam	2015-Dec-17	EPI_ISL_218590	A/swine/Dong Nai/07-16-3/2015	National Institute of Animal Health	National Institute of Animal Health
EPI744686	NP	Vietnam	2015-Dec-17	EPI_ISL_218591	A/swine/Dong Nai/07-20-3/2015	National Institute of Animal Health	National Institute of Animal Health
EPI744694	NP	Vietnam	2015-Dec-17	EPI_ISL_218592	A/swine/Dong Nai/07-21-3/2015	National Institute of Animal Health	National Institute of Animal Health
EPI744702	NP	Vietnam	2015-Dec-17	EPI_ISL_218593	A/swine/Dong Nai/07-22-3/2015	National Institute of Animal Health	National Institute of Animal Health
EPI744710	NP	Vietnam	2015-Dec-17	EPI_ISL_218594	A/swine/Dong Nai/07-24-3/2015	National Institute of Animal Health	National Institute of Animal Health
EPI744718	NP	Vietnam	2015-Dec-17	EPI_ISL_218595	A/swine/Dong Nai/07-26-3/2015	National Institute of Animal Health	National Institute of Animal Health
EPI744726	NP	Vietnam	2015-Dec-17	EPI_ISL_218596	A/swine/Dong Nai/07-27-3/2015	National Institute of Animal Health	National Institute of Animal Health
EPI744734	NP	Vietnam	2015-Dec-17	EPI_ISL_218597	A/swine/Dong Nai/07-28-3/2015	National Institute of Animal Health	National Institute of Animal Health
EPI744741	NP	Vietnam	2015-Dec-17	EPI_ISL_218598	A/swine/Dong Nai/07-29-3/2015	National Institute of Animal Health	National Institute of Animal Health
EPI899618	NP	United States	2016-Mar-14	EPI_ISL_220519	A/swine/North Carolina/A01733634/2016		Import from public-domain	Lin,K.; Huang,H.; Zhang,J.
EPI753756	NP	United States	2016-Mar-16	EPI_ISL_220583	A/swine/Indiana/A01812189/2016		Import from public-domain	Janas-Martindale,A.
EPI941374	NP	United States	2016-Mar-14	EPI_ISL_221738	A/swine/Illinois/A01733826/2016		Import from public-domain	Lin,K.
EPI760943	NP	Japan	2015-Nov-30	EPI_ISL_221949	A/swine/Gunma/12-485/2015	National Institute of Animal Health	National Institute of Animal Health
EPI760951	NP	Japan	2015-Nov-30	EPI_ISL_221950	A/swine/Gunma/12-486/2015	National Institute of Animal Health	National Institute of Animal Health
EPI760966	NP	Japan	2015-Nov-11	EPI_ISL_221952	A/swine/Gunma/7-316/2015	National Institute of Animal Health	National Institute of Animal Health
EPI760977	NP	Japan	2015-Nov-11	EPI_ISL_221954	A/swine/Gunma/7-321/2015	National Institute of Animal Health	National Institute of Animal Health
EPI761055	NP	Japan	2015-Nov-10	EPI_ISL_221964	A/swine/Gunma/6-288/2015	National Institute of Animal Health	National Institute of Animal Health
EPI761063	NP	Japan	2015-Dec-17	EPI_ISL_221965	A/swine/Gunma/10-636/2015	National Institute of Animal Health	National Institute of Animal Health
EPI761071	NP	Japan	2015-Dec-17	EPI_ISL_221966	A/swine/Gunma/10-637/2015	National Institute of Animal Health	National Institute of Animal Health
EPI761079	NP	Japan	2015-Dec-17	EPI_ISL_221967	A/swine/Gunma/10-639/2015	National Institute of Animal Health	National Institute of Animal Health
EPI761087	NP	Japan	2016-Jan-14	EPI_ISL_221968	A/swine/Gunma/10-838/2016	National Institute of Animal Health	National Institute of Animal Health
EPI761095	NP	Japan	2015-Nov-30	EPI_ISL_221969	A/swine/Gunma/12-481/2015	National Institute of Animal Health	National Institute of Animal Health
EPI761103	NP	Japan	2015-Nov-30	EPI_ISL_221970	A/swine/Gunma/12-483/2015	National Institute of Animal Health	National Institute of Animal Health
EPI761111	NP	Japan	2015-Dec-28	EPI_ISL_221971	A/swine/Gunma/12-738/2015	National Institute of Animal Health	National Institute of Animal Health
EPI761119	NP	Japan	2016-Jan-06	EPI_ISL_221972	A/swine/Gunma/7-767/2016	National Institute of Animal Health	National Institute of Animal Health
EPI761135	NP	Japan	2016-Jan-06	EPI_ISL_221974	A/swine/Gunma/9-809/2016	National Institute of Animal Health	National Institute of Animal Health
EPI761151	NP	Japan	2015-Dec-21	EPI_ISL_221976	A/swine/Ibaraki/1/2015	National Institute of Animal Health	National Institute of Animal Health
EPI761159	NP	Japan	2016-Jan-26	EPI_ISL_221977	A/swine/Chiba/1-956/2016	National Institute of Animal Health	National Institute of Animal Health
EPI761167	NP	Japan	2016-Feb-11	EPI_ISL_221978	A/swine/Gunma/11-1141/2016	National Institute of Animal Health	National Institute of Animal Health
EPI761175	NP	Japan	2016-Feb-11	EPI_ISL_221979	A/swine/Gunma/11-1143/2016	National Institute of Animal Health	National Institute of Animal Health
EPI761183	NP	Japan	2016-Feb-11	EPI_ISL_221980	A/swine/Gunma/11-1149/2016	National Institute of Animal Health	National Institute of Animal Health
EPI761191	NP	Japan	2016-Feb-11	EPI_ISL_221981	A/swine/Gunma/11-1151/2016	National Institute of Animal Health	National Institute of Animal Health
EPI761199	NP	Japan	2016-Jan-25	EPI_ISL_221982	A/swine/Gunma/12-913/2016	National Institute of Animal Health	National Institute of Animal Health
EPI761207	NP	Japan	2016-Jan-25	EPI_ISL_221983	A/swine/Gunma/12-914/2016	National Institute of Animal Health	National Institute of Animal Health
EPI761215	NP	Japan	2016-Jan-25	EPI_ISL_221984	A/swine/Gunma/12-915/2016	National Institute of Animal Health	National Institute of Animal Health
EPI761223	NP	Japan	2016-Jan-25	EPI_ISL_221985	A/swine/Gunma/12-916/2016	National Institute of Animal Health	National Institute of Animal Health
EPI761231	NP	Japan	2016-Jan-25	EPI_ISL_221986	A/swine/Gunma/12-917/2016	National Institute of Animal Health	National Institute of Animal Health
EPI761239	NP	Japan	2016-Jan-25	EPI_ISL_221987	A/swine/Gunma/12-925/2016	National Institute of Animal Health	National Institute of Animal Health
EPI761253	NP	Japan	2016-Feb-10	EPI_ISL_221989	A/swine/Gunma/7-1062/2016	National Institute of Animal Health	National Institute of Animal Health
EPI761261	NP	Japan	2016-Mar-03	EPI_ISL_221990	A/swine/Gunma/10-1308/2016	National Institute of Animal Health	National Institute of Animal Health
EPI761269	NP	Japan	2016-Mar-03	EPI_ISL_221991	A/swine/Gunma/10-1312/2016	National Institute of Animal Health	National Institute of Animal Health
EPI761277	NP	Japan	2016-Feb-22	EPI_ISL_221992	A/swine/Gunma/12-1230/2016	National Institute of Animal Health	National Institute of Animal Health
EPI761285	NP	Japan	2016-Feb-22	EPI_ISL_221993	A/swine/Gunma/12-1232/2016	National Institute of Animal Health	National Institute of Animal Health
EPI761301	NP	Japan	2016-Mar-09	EPI_ISL_221995	A/swine/Gunma/7-1367/2016	National Institute of Animal Health	National Institute of Animal Health
EPI761309	NP	Japan	2016-Mar-09	EPI_ISL_221996	A/swine/Gunma/7-1368/2016	National Institute of Animal Health	National Institute of Animal Health
EPI761317	NP	Japan	2016-Mar-09	EPI_ISL_221997	A/swine/Gunma/7-1370/2016	National Institute of Animal Health	National Institute of Animal Health
EPI761325	NP	Japan	2016-Mar-09	EPI_ISL_221998	A/swine/Gunma/7-1372/2016	National Institute of Animal Health	National Institute of Animal Health
EPI761333	NP	Japan	2016-Mar-09	EPI_ISL_221999	A/swine/Gunma/7-1377/2016	National Institute of Animal Health	National Institute of Animal Health
EPI761972	NP	United States	2016-Mar-21	EPI_ISL_222081	A/swine/Indiana/A01812190/2016		Import from public-domain	Janas-Martindale,A.
EPI897816	NP	United States	2016-Mar-23	EPI_ISL_222479	A/swine/Nebraska/A01894200/2016		Import from public-domain	Lin,K.; Huang,H.; Zhang,J.
EPI845540	NP	United States	2016-Mar-28	EPI_ISL_222483	A/swine/North Carolina/A01894401/2016		Import from public-domain	Lin,K.; Huang,H.; Zhang,J.
EPI899614	NP	United States	2016-Mar-29	EPI_ISL_222493	A/swine/Indiana/A01894477/2016		Import from public-domain	Lin,K.; Huang,H.; Zhang,J.
EPI845545	NP	United States	2016-Mar-31	EPI_ISL_222502	A/swine/Illinois/A01894603/2016		Import from public-domain	Lin,K.
EPI855178	NP	United States	2016-Apr-04	EPI_ISL_222505	A/swine/Indiana/A01894865/2016		Import from public-domain	Lin,K.
EPI855173	NP	United States	2016-Apr-18	EPI_ISL_222528	A/swine/Illinois/A01895648/2016		Import from public-domain	Lin,K.
EPI897799	NP	United States	2016-Apr-06	EPI_ISL_222687	A/swine/Indiana/A01894974/2016		Import from public-domain	Lin,K.
EPI855123	NP	United States	2016-Apr-13	EPI_ISL_222696	A/swine/Illinois/A01895418/2016		Import from public-domain	Lin,K.
EPI778171	NP	United States	2016-Apr-06	EPI_ISL_225486	A/swine/Alabama/A01104091/2016		Import from public-domain	Janas-Martindale,A.
EPI897535	NP	United States	2016-Apr-06	EPI_ISL_225506	A/swine/North Carolina/A01894897/2016		Import from public-domain	Lin,K.
EPI899200	NP	United States	2016-Apr-21	EPI_ISL_225511	A/swine/Iowa/A01895858/2016		Import from public-domain	Lin,K.
EPI897769	NP	United States	2016-May-09	EPI_ISL_225540	A/swine/Iowa/A01774934/2016		Import from public-domain	Lin,K.
EPI899185	NP	United States	2016-Apr-22	EPI_ISL_225561	A/swine/North Carolina/A01774164/2016		Import from public-domain	Lin,K.
EPI897515	NP	United States	2016-May-09	EPI_ISL_226061	A/swine/Minnesota/A01943452/2016		Import from public-domain	Culhane,M.
EPI897764	NP	United States	2016-May-17	EPI_ISL_226065	A/swine/Illinois/A01775416/2016		Import from public-domain	Lin,K.
EPI941316	NP	United States	2016-May-23	EPI_ISL_230182	A/swine/Illinois/A01775748/2016		Import from public-domain	Lin,K.
EPI897784	NP	United States	2016-May-19	EPI_ISL_230188	A/swine/Iowa/A01775725/2016		Import from public-domain	Lin,K.
EPI897754	NP	United States	2016-May-23	EPI_ISL_230196	A/swine/North Carolina/A01775740/2016		Import from public-domain	Lin,K.
EPI897520	NP	United States	2016-May-26	EPI_ISL_230203	A/swine/Iowa/A01776001/2016		Import from public-domain	Lin,K.
EPI897749	NP	United States	2016-May-25	EPI_ISL_230207	A/swine/Iowa/A01775895/2016		Import from public-domain	Lin,K.
EPI817174	NP	China	2012-Mar-01	EPI_ISL_230761	A/swine/Guangdong/1/2012		Import from public-domain	Song,Y.; Wu,X.; Wang,N.; Ouyang,G.; Qu,N.; Cui,J.; Qi,Y.; Liao,M.; Jiao,P.
EPI828968	NP	Japan	2016-May-19	EPI_ISL_232764	A/swine/Gunma/11-2297/2016		National Institute of Animal Health
EPI828976	NP	Japan	2016-May-16	EPI_ISL_232765	A/swine/Gunma/12-2145/2016		National Institute of Animal Health
EPI828984	NP	Japan	2016-May-30	EPI_ISL_232766	A/swine/Chiba/1-2403/2016		National Institute of Animal Health
EPI828992	NP	Japan	2016-May-18	EPI_ISL_232767	A/swine/Gunma/7-2173/2016		National Institute of Animal Health
EPI829000	NP	Japan	2016-Jun-15	EPI_ISL_232768	A/swine/Gunma/9-2463/2016		National Institute of Animal Health
EPI829015	NP	Japan	2016-Jun-21	EPI_ISL_232770	A/swine/Gunma/6-2595/2016		National Institute of Animal Health
EPI829023	NP	Japan	2016-Jun-21	EPI_ISL_232771	A/swine/Gunma/6-2593/2016		National Institute of Animal Health
EPI829046	NP	Japan	2016-May-19	EPI_ISL_232774	A/swine/Gunma/10-2266/2016		National Institute of Animal Health
EPI829054	NP	Japan	2016-May-24	EPI_ISL_232775	A/swine/Gunma/6-2232/2016		National Institute of Animal Health
EPI829062	NP	Japan	2016-Jun-21	EPI_ISL_232776	A/swine/Gunma/6-2613/2016		National Institute of Animal Health
EPI829070	NP	Japan	2016-Jun-21	EPI_ISL_232777	A/swine/Gunma/6-2610/2016		National Institute of Animal Health
EPI829078	NP	Japan	2016-May-18	EPI_ISL_232778	A/swine/Gunma/7-2178/2016		National Institute of Animal Health
EPI829086	NP	Japan	2016-May-30	EPI_ISL_232779	A/swine/Chiba/1-2415/2016		National Institute of Animal Health
EPI829094	NP	Japan	2016-Jun-21	EPI_ISL_232780	A/swine/Gunma/6-2588/2016		National Institute of Animal Health
EPI829102	NP	Japan	2016-Jun-21	EPI_ISL_232781	A/swine/Gunma/6-2589/2016		National Institute of Animal Health
EPI829110	NP	Japan	2016-Jun-21	EPI_ISL_232782	A/swine/Gunma/6-2591/2016		National Institute of Animal Health
EPI829134	NP	Japan	2016-May-30	EPI_ISL_232785	A/swine/Chiba/1-2413/2016		National Institute of Animal Health
EPI829142	NP	Japan	2016-May-19	EPI_ISL_232786	A/swine/Gunma/11-2292/2016		National Institute of Animal Health
EPI829150	NP	Japan	2016-May-18	EPI_ISL_232787	A/swine/Gunma/7-2177/2016		National Institute of Animal Health
EPI829158	NP	Japan	2016-May-16	EPI_ISL_232788	A/swine/Gunma/12-2141/2016		National Institute of Animal Health
EPI829467	NP	Japan	2016-Jul-19	EPI_ISL_232926	A/swine/Gunma/6-2844/2016		National Institute of Animal Health
EPI829556	NP	Japan	2016-May-30	EPI_ISL_232954	A/swine/Chiba/1-2554/2016		National Institute of Animal Health
EPI829564	NP	Japan	2016-May-30	EPI_ISL_232955	A/swine/Chiba/1-2556/2016		National Institute of Animal Health
EPI829572	NP	Japan	2016-Jul-01	EPI_ISL_232956	A/swine/Chiba/1-2687/2016		National Institute of Animal Health
EPI829580	NP	Japan	2016-Jun-23	EPI_ISL_232957	A/swine/Gunma/10-2643/2016		National Institute of Animal Health
EPI829588	NP	Japan	2016-Jul-21	EPI_ISL_232958	A/swine/Gunma/10-2878/2016		National Institute of Animal Health
EPI829596	NP	Japan	2016-Jul-21	EPI_ISL_232959	A/swine/Gunma/11-2910/2016		National Institute of Animal Health
EPI829604	NP	Japan	2016-Jun-13	EPI_ISL_232960	A/swine/Gunma/12-2431/2016		National Institute of Animal Health
EPI829612	NP	Japan	2016-Jun-13	EPI_ISL_232961	A/swine/Gunma/12-2442/2016		National Institute of Animal Health
EPI829620	NP	Japan	2016-Jul-11	EPI_ISL_232962	A/swine/Gunma/12-2730/2016		National Institute of Animal Health
EPI829628	NP	Japan	2016-Jul-19	EPI_ISL_232963	A/swine/Gunma/6-2837/2016		National Institute of Animal Health
EPI829636	NP	Japan	2016-Jul-19	EPI_ISL_232964	A/swine/Gunma/6-2838/2016		National Institute of Animal Health
EPI829644	NP	Japan	2016-Jul-19	EPI_ISL_232965	A/swine/Gunma/6-2839/2016		National Institute of Animal Health
EPI829652	NP	Japan	2016-Jul-19	EPI_ISL_232966	A/swine/Gunma/6-2842/2016		National Institute of Animal Health
EPI829660	NP	Japan	2016-Jul-19	EPI_ISL_232967	A/swine/Gunma/6-2843/2016		National Institute of Animal Health
EPI829668	NP	Japan	2016-Jul-19	EPI_ISL_232968	A/swine/Gunma/6-2846/2016		National Institute of Animal Health
EPI829676	NP	Japan	2016-Jul-19	EPI_ISL_232969	A/swine/Gunma/6-2847/2016		National Institute of Animal Health
EPI829684	NP	Japan	2016-Jul-19	EPI_ISL_232970	A/swine/Gunma/6-2848/2016		National Institute of Animal Health
EPI829692	NP	Japan	2016-Jul-19	EPI_ISL_232971	A/swine/Gunma/6-2850/2016		National Institute of Animal Health
EPI1848431	NP	Russian Federation	2017-Apr-12	EPI_ISL_1096143	A/swine/Leningrad Region/RII-06/2017	Research Institute of Influenza, Ministry of Healthcare of the Russian Federation	WHO National Influenza Centre Russian Federation	Fadeev, A.; Komissarova, K.; Komissarov, A.; Ivanova, A.; Vassilieva, A.; Aliev, A.; Danilenko, D.
EPI2030843	NP	Germany	2022-Mar-17	EPI_ISL_12589312	A/sw/Sachsen-Anhalt/2/2022	Robert Koch-Institute Nationales Referenzzentrum für Influenza	Robert Koch Institute Nationales Referenzzentrum für Influenza
EPI401661	NP	United States	2012-Jun-01	EPI_ISL_131259	A/swine/Minnesota/12/2012		Import from public-domain
EPI397258	NP	Italy	2005-Jan-01	EPI_ISL_129581	A/swine/Italy/71251/2005		Import from public-domain	Lycett,S.J.; Baillie,G.; Coulter,E.; Bhatt,S.; Kellam,P.; McCauley,J.W.; Wood,J.L.; Brown,I.H.; Pybus,O.G.; Leigh Brown,A.J.; Cosi Consortium,C.S.; Lam,T.T.; Bowden,T.A.; Holmes,E.C.; Wood,J.L.N.
EPI663587	NP	United States	2014-May-29	EPI_ISL_200142	A/swine/North Carolina/A01410920/2014		Import from public-domain
EPI663611	NP	United States	2014-Apr-24	EPI_ISL_200144	A/swine/Nebraska/A01509530/2014		Import from public-domain
EPI647618	NP	United States	2014-Mar-03	EPI_ISL_197197	A/swine/Nebraska/A014792599/2014		Import from public-domain
EPI433501	NP	United States	2012-Sep-21	EPI_ISL_137614	A/swine/Minnesota/22/2012		Import from public-domain
EPI492187	NP	United States	2009-Jul-08	EPI_ISL_151674	A/swine/Nebraska/02866/2009		Import from public-domain	Wentworth,D.E.; Dugan,V.; Halpin,R.A.; Lin,X.; Bera,J.; Wester,E.; Ghedin,E.; Fedorova,N.; Tsitrin,T.; McLellan,M.; Stockwell,T.; Amedeo,P.; Appalla,L.; Bishop,B.; Edworthy,P.; Gupta,N.; Hoover,J.; Katzel,D.; Li,K.; Schobel,S.; Shrivastava,S.; Thovarai,V.; Wang,S.; Detmer,S.; Bao,Y.; Sanders,R.; Dernovoy,D.; Kiryutin,B.; Lipman,D.J.; Tatusova,T.
EPI467659	NP	United States	2013-Feb-27	EPI_ISL_145767	A/swine/Ohio/A01349140/2013		Import from public-domain
EPI443421	NP	United States	2012-Oct-11	EPI_ISL_139842	A/swine/Iowa/A01267774/2012		Import from public-domain
EPI397033	NP	United Kingdom	2000-Oct-19	EPI_ISL_129531	A/swine/Scotland/53307/2000		Import from public-domain	Lycett,S.J.; Baillie,G.; Coulter,E.; Bhatt,S.; Kellam,P.; McCauley,J.W.; Wood,J.L.; Brown,I.H.; Pybus,O.G.; Leigh Brown,A.J.; Cosi Consortium,C.S.; Lam,T.T.; Bowden,T.A.; Holmes,E.C.; Wood,J.L.N.; COSI consortium
EPI641231	NP	France	2011-Jun-01	EPI_ISL_195224	A/swine/France/IIIeetVilaine-0346/2011		Import from public-domain	Watson,S.J.; Langat,P.; Reid,S.M.; Lam,T.T.; Cotten,M.; Kelly,M.; Van Reeth,K.; Qiu,Y.; Simon,G.; Bonin,E.; Foni,E.; Chiapponi,C.; Larsen,L.; Hjulsager,C.; Markowska-Daniel,I.; Urbaniak,K.; Durrwald,R.; Schlegel,M.; Huovilainen,A.; Davidson,I.; Dan,A.; Loeffen,W.; Edwards,S.; Bublot,M.; Vila,T.; Maldonado,J.; Valls,L.; Brown,I.H.; Pybus,O.G.; Kellam,P.; Tsan-Yuk Lam,T.; van Reeth,K.
EPI451197	NP	United States	2011-Nov-08	EPI_ISL_142024	A/swine/Ohio/A01116889/2011		Import from public-domain	USDA Swine Surveillance,A.
EPI433496	NP	United States	2012-Sep-10	EPI_ISL_137613	A/swine/Iowa/19/2012		Import from public-domain
EPI468665	NP	United States	2012-Dec-05	EPI_ISL_146099	A/swine/Ohio/A01279763/2012		Import from public-domain
EPI663585	NP	United States	2014-Jul-07	EPI_ISL_200141	A/swine/Kansas/A01377335/2014		Import from public-domain
EPI487874	NP	United States	2013-Mar-08	EPI_ISL_150641	A/swine/Minnesota/A01349281/2013		Import from public-domain
EPI823444	NP	Germany	2007-May-11	EPI_ISL_231520	A/swine/Kitzen/IDT6142/2007		Import from public-domain	Zell,R.; Duerrwald,R.
EPI698946	NP	Canada	2014-Jun-04	EPI_ISL_208070	A/swine/Manitoba/D0335/2014		Import from public-domain	Das,S.R.; Halpin,R.A.; Lin,X.; Akopov,A.; Fedorova,N.; Puri,V.; Stockwell,T.; Amedeo,P.; Katzel,D.; Schobel,S.; Shrivastava,S.; Culhane,M.; Patnayak,D.; Redies,L.; Nelson,M.; Bao,Y.; Sanders,R.; Zhdanov,S.; Kiryutin,B.; Lipman,D.J.; Tatusova,T.; Detmer,S.
EPI640446	NP	Italy	2012-May-15	EPI_ISL_195247	A/swine/Italy/126216-1/2012		Import from public-domain	Watson,S.J.; Langat,P.; Reid,S.M.; Lam,T.T.; Cotten,M.; Kelly,M.; Van Reeth,K.; Qiu,Y.; Simon,G.; Bonin,E.; Foni,E.; Chiapponi,C.; Larsen,L.; Hjulsager,C.; Markowska-Daniel,I.; Urbaniak,K.; Durrwald,R.; Schlegel,M.; Huovilainen,A.; Davidson,I.; Dan,A.; Loeffen,W.; Edwards,S.; Bublot,M.; Vila,T.; Maldonado,J.; Valls,L.; Brown,I.H.; Pybus,O.G.; Kellam,P.; Tsan-Yuk Lam,T.; van Reeth,K.
EPI506420	NP	United States	2013-Mar-13	EPI_ISL_156331	A/swine/South Dakota/A01349341/2013		Import from public-domain
EPI641296	NP	France	2012-May-21	EPI_ISL_195232	A/swine/France/56-120177/2012		Import from public-domain	Watson,S.J.; Langat,P.; Reid,S.M.; Lam,T.T.; Cotten,M.; Kelly,M.; Van Reeth,K.; Qiu,Y.; Simon,G.; Bonin,E.; Foni,E.; Chiapponi,C.; Larsen,L.; Hjulsager,C.; Markowska-Daniel,I.; Urbaniak,K.; Durrwald,R.; Schlegel,M.; Huovilainen,A.; Davidson,I.; Dan,A.; Loeffen,W.; Edwards,S.; Bublot,M.; Vila,T.; Maldonado,J.; Valls,L.; Brown,I.H.; Pybus,O.G.; Kellam,P.; Tsan-Yuk Lam,T.; van Reeth,K.
EPI502400	NP	United States	2012-Dec-10	EPI_ISL_154558	A/swine/Minnesota/A01279807/2012		Import from public-domain
EPI641765	NP	United States	2014-Jan-21	EPI_ISL_195302	A/swine/Texas/A01410206/2014		Import from public-domain
EPI641313	NP	Belgium	1999-Jan-01	EPI_ISL_195236	A/swine/Belgium/Gent-7625/1999		Import from public-domain	Watson,S.J.; Langat,P.; Reid,S.M.; Lam,T.T.; Cotten,M.; Kelly,M.; Van Reeth,K.; Qiu,Y.; Simon,G.; Bonin,E.; Foni,E.; Chiapponi,C.; Larsen,L.; Hjulsager,C.; Markowska-Daniel,I.; Urbaniak,K.; Durrwald,R.; Schlegel,M.; Huovilainen,A.; Davidson,I.; Dan,A.; Loeffen,W.; Edwards,S.; Bublot,M.; Vila,T.; Maldonado,J.; Valls,L.; Brown,I.H.; Pybus,O.G.; Kellam,P.; Tsan-Yuk Lam,T.; van Reeth,K.
EPI698914	NP	Canada	2014-May-14	EPI_ISL_208069	A/swine/Manitoba/D0333/2014		Import from public-domain	Das,S.R.; Halpin,R.A.; Lin,X.; Akopov,A.; Fedorova,N.; Puri,V.; Stockwell,T.; Amedeo,P.; Katzel,D.; Schobel,S.; Shrivastava,S.; Culhane,M.; Patnayak,D.; Redies,L.; Nelson,M.; Bao,Y.; Sanders,R.; Zhdanov,S.; Kiryutin,B.; Lipman,D.J.; Tatusova,T.; Detmer,S.
EPI641226	NP	France	2006-Jan-01	EPI_ISL_195226	A/swine/France/CotesdArmor-0113/2006		Import from public-domain	Watson,S.J.; Langat,P.; Reid,S.M.; Lam,T.T.; Cotten,M.; Kelly,M.; Van Reeth,K.; Qiu,Y.; Simon,G.; Bonin,E.; Foni,E.; Chiapponi,C.; Larsen,L.; Hjulsager,C.; Markowska-Daniel,I.; Urbaniak,K.; Durrwald,R.; Schlegel,M.; Huovilainen,A.; Davidson,I.; Dan,A.; Loeffen,W.; Edwards,S.; Bublot,M.; Vila,T.; Maldonado,J.; Valls,L.; Brown,I.H.; Pybus,O.G.; Kellam,P.; Tsan-Yuk Lam,T.; van Reeth,K.
EPI641738	NP	United States	2014-Feb-01	EPI_ISL_195300	A/swine/North Carolina/A01410326/2014		Import from public-domain
EPI746485	NP	Vietnam	2015-Dec-17	EPI_ISL_219063	A/swine/Dong Nai/07-25-3/2015	National Institute of Animal Health	National Institute of Animal Health	Takemae, N.; Saito, T.
EPI746477	NP	Vietnam	2015-Dec-17	EPI_ISL_219062	A/swine/Dong Nai/07-23-3/2015	National Institute of Animal Health	National Institute of Animal Health	Takemae, N.; Saito, T.
EPI528243	NP	Vietnam	2012-Dec-04	EPI_ISL_161659	A/swine/Bac Ninh/367/2012	National Institute of Animal Health	National Institute of Animal Health
EPI528235	NP	Vietnam	2012-Dec-04	EPI_ISL_161658	A/swine/Bac Ninh/365/2012	National Institute of Animal Health	National Institute of Animal Health
EPI528227	NP	Vietnam	2012-Dec-04	EPI_ISL_161657	A/swine/Bac Ninh/352/2012	National Institute of Animal Health	National Institute of Animal Health
EPI528219	NP	Vietnam	2012-Dec-04	EPI_ISL_161656	A/swine/Bac Ninh/351/2012	National Institute of Animal Health	National Institute of Animal Health
EPI528211	NP	Vietnam	2012-Dec-04	EPI_ISL_161655	A/swine/Bac Ninh/349/2012	National Institute of Animal Health	National Institute of Animal Health
EPI528203	NP	Vietnam	2012-Dec-04	EPI_ISL_161654	A/swine/Bac Ninh/347/2012	National Institute of Animal Health	National Institute of Animal Health
EPI528195	NP	Vietnam	2012-Dec-04	EPI_ISL_161653	A/swine/Bac Ninh/346/2012	National Institute of Animal Health	National Institute of Animal Health
EPI528187	NP	Vietnam	2012-Dec-04	EPI_ISL_161652	A/swine/Bac Ninh/345/2012	National Institute of Animal Health	National Institute of Animal Health
EPI690491	NP	United States	2015-Nov-11	EPI_ISL_206452	A/swine/Wisconsin/A01104088/2015		Import from public-domain
EPI689985	NP	United States	2015-Oct-26	EPI_ISL_206374	A/swine/Indiana/A01812040/2015		Import from public-domain
EPI840030	NP	United States	2015-Jul-28	EPI_ISL_198366	A/swine/South Dakota/A02025413/2015		Import from public-domain	Lin,K.; Huang,H.; Zhang,J.
EPI615466	NP	United States	2009-Jun-04	EPI_ISL_190208	A/swine/Minnesota/D09-28266-4/2009		Import from public-domain	Stratton,J.
EPI615460	NP	United States	2007-Jun-01	EPI_ISL_190207	A/swine/Nebraska/01573/2007		Import from public-domain	Stratton,J.
EPI615422	NP	United States	2011-Feb-23	EPI_ISL_190202	A/swine/Illinois/A01134578/2011		Import from public-domain	Stratton,J.
EPI839789	NP	United States	2014-Dec-08	EPI_ISL_173750	A/swine/Oklahoma/A01567187/2014		Import from public-domain
EPI490786	NP	United States	2011-Aug-31	EPI_ISL_151413	A/swine/North Carolina/SG1392/2011		Import from public-domain	Wentworth,D.E.; Dugan,V.; Halpin,R.A.; Lin,X.; Bera,J.; Wester,E.; Ghedin,E.; Fedorova,N.; Tsitrin,T.; McLellan,M.; Stockwell,T.; Amedeo,P.; Appalla,L.; Bishop,B.; Edworthy,P.; Gupta,N.; Hoover,J.; Katzel,D.; Li,K.; Schobel,S.; Shrivastava,S.; Thovarai,V.; Wang,S.; Detmer,S.; Bao,Y.; Sanders,R.; Dernovoy,D.; Kiryutin,B.; Lipman,D.J.; Tatusova,T.
EPI490713	NP	United States	2009-Apr-06	EPI_ISL_151410	A/swine/Arkansas/02720/2009		Import from public-domain	Wentworth,D.E.; Dugan,V.; Halpin,R.A.; Lin,X.; Bera,J.; Wester,E.; Ghedin,E.; Fedorova,N.; Tsitrin,T.; McLellan,M.; Stockwell,T.; Amedeo,P.; Appalla,L.; Bishop,B.; Edworthy,P.; Gupta,N.; Hoover,J.; Katzel,D.; Li,K.; Schobel,S.; Shrivastava,S.; Thovarai,V.; Wang,S.; Detmer,S.; Bao,Y.; Sanders,R.; Dernovoy,D.; Kiryutin,B.; Lipman,D.J.; Tatusova,T.
EPI490601	NP	United States	2009-Jul-21	EPI_ISL_151249	A/swine/Colorado/02875/2009		Import from public-domain	Wentworth,D.E.; Dugan,V.; Halpin,R.A.; Lin,X.; Bera,J.; Wester,E.; Ghedin,E.; Fedorova,N.; Tsitrin,T.; McLellan,M.; Stockwell,T.; Amedeo,P.; Appalla,L.; Bishop,B.; Edworthy,P.; Gupta,N.; Hoover,J.; Katzel,D.; Li,K.; Schobel,S.; Shrivastava,S.; Thovarai,V.; Wang,S.; Detmer,S.; Bao,Y.; Sanders,R.; Dernovoy,D.; Kiryutin,B.; Lipman,D.J.; Tatusova,T.
EPI490224	NP	United States	2011-Sep-28	EPI_ISL_151180	A/swine/North Carolina/SG1394/2011		Import from public-domain	Wentworth,D.E.; Dugan,V.; Halpin,R.A.; Lin,X.; Bera,J.; Wester,E.; Ghedin,E.; Fedorova,N.; Tsitrin,T.; McLellan,M.; Stockwell,T.; Amedeo,P.; Appalla,L.; Bishop,B.; Edworthy,P.; Gupta,N.; Hoover,J.; Katzel,D.; Li,K.; Schobel,S.; Shrivastava,S.; Thovarai,V.; Wang,S.; Detmer,S.; Bao,Y.; Sanders,R.; Dernovoy,D.; Kiryutin,B.; Lipman,D.J.; Tatusova,T.
EPI489525	NP	Germany	2012-Feb-22	EPI_ISL_151091	A/swine/Garrel/IDT14844/2012		Import from public-domain	Lange,J.; Groth,M.; Schlegel,M.; Wieczorek,K.; Ulrich,R.; Koeppen,S.; Schulz,K.; Appl,D.; Krumbholz,A.; Sauerbrei,A.; Platzer,M.; Zell,R.; Duerrwald,R.
EPI489517	NP	Germany	2012-Jan-19	EPI_ISL_151089	A/swine/Tornitz/IDT14598/2012		Import from public-domain	Lange,J.; Groth,M.; Schlegel,M.; Wieczorek,K.; Ulrich,R.; Koeppen,S.; Schulz,K.; Appl,D.; Krumbholz,A.; Sauerbrei,A.; Platzer,M.; Zell,R.; Duerrwald,R.
EPI489508	NP	Germany	2011-Dec-20	EPI_ISL_151087	A/swine/Niederwinden/IDT14445/2011		Import from public-domain	Lange,J.; Groth,M.; Schlegel,M.; Wieczorek,K.; Ulrich,R.; Koeppen,S.; Schulz,K.; Appl,D.; Krumbholz,A.; Sauerbrei,A.; Platzer,M.; Zell,R.; Duerrwald,R.
EPI489499	NP	Germany	2011-Nov-17	EPI_ISL_151085	A/swine/Altenberge/IDT14252/2011		Import from public-domain	Lange,J.; Groth,M.; Schlegel,M.; Wieczorek,K.; Ulrich,R.; Koeppen,S.; Schulz,K.; Appl,D.; Krumbholz,A.; Sauerbrei,A.; Platzer,M.; Zell,R.; Duerrwald,R.
EPI489490	NP	Germany	2011-Nov-09	EPI_ISL_151082	A/swine/Langefoerden/IDT14189/2011		Import from public-domain	Lange,J.; Groth,M.; Schlegel,M.; Wieczorek,K.; Ulrich,R.; Koeppen,S.; Schulz,K.; Appl,D.; Krumbholz,A.; Sauerbrei,A.; Platzer,M.; Zell,R.; Duerrwald,R.
EPI489474	NP	Germany	2011-Oct-27	EPI_ISL_151078	A/swine/Duelmen/IDT14128/2011		Import from public-domain	Lange,J.; Groth,M.; Schlegel,M.; Wieczorek,K.; Ulrich,R.; Koeppen,S.; Schulz,K.; Appl,D.; Krumbholz,A.; Sauerbrei,A.; Platzer,M.; Zell,R.; Duerrwald,R.
EPI489466	NP	Germany	2011-Oct-02	EPI_ISL_151076	A/swine/Althausen/IDT14031/2011		Import from public-domain	Lange,J.; Groth,M.; Schlegel,M.; Wieczorek,K.; Ulrich,R.; Koeppen,S.; Schulz,K.; Appl,D.; Krumbholz,A.; Sauerbrei,A.; Platzer,M.; Zell,R.; Duerrwald,R.
EPI489458	NP	Germany	2011-Aug-31	EPI_ISL_151074	A/swine/Freren/IDT13837-2/2011		Import from public-domain	Lange,J.; Groth,M.; Schlegel,M.; Wieczorek,K.; Ulrich,R.; Koeppen,S.; Schulz,K.; Appl,D.; Krumbholz,A.; Sauerbrei,A.; Platzer,M.; Zell,R.; Duerrwald,R.
EPI489450	NP	Germany	2011-Aug-31	EPI_ISL_151072	A/swine/Freren/IDT13837-1/2011		Import from public-domain	Lange,J.; Groth,M.; Schlegel,M.; Wieczorek,K.; Ulrich,R.; Koeppen,S.; Schulz,K.; Appl,D.; Krumbholz,A.; Sauerbrei,A.; Platzer,M.; Zell,R.; Duerrwald,R.
EPI489442	NP	Germany	2011-Aug-03	EPI_ISL_151070	A/swine/Wettringen/IDT13795/2011		Import from public-domain	Lange,J.; Groth,M.; Schlegel,M.; Wieczorek,K.; Ulrich,R.; Koeppen,S.; Schulz,K.; Appl,D.; Krumbholz,A.; Sauerbrei,A.; Platzer,M.; Zell,R.; Duerrwald,R.
EPI489433	NP	Germany	2011-Jun-16	EPI_ISL_151068	A/swine/Ankum-Stockum/IDT13531/2011		Import from public-domain	Lange,J.; Groth,M.; Schlegel,M.; Wieczorek,K.; Ulrich,R.; Koeppen,S.; Schulz,K.; Appl,D.; Krumbholz,A.; Sauerbrei,A.; Platzer,M.; Zell,R.; Duerrwald,R.
EPI893573	NP	United States	2013-Mar-19	EPI_ISL_140964	A/swine/Nebraska/A01443969/2013		Import from public-domain	Culhane,M.
EPI446815	NP	United States	2012-Nov-05	EPI_ISL_140905	A/swine/Kentucky/12TOSU1084/2012		Import from public-domain	Bowman,A.S.; Nelson,S.W.; Nolting,J.M.; Slemons,R.D.; Sreevatsan,S.
EPI893393	NP	United States	2013-Feb-13	EPI_ISL_138863	A/swine/Illinois/A01445433/2013		Import from public-domain	Culhane,M.
EPI893408	NP	United States	2012-Oct-30	EPI_ISL_132980	A/swine/Illinois/A01271599/2012		Import from public-domain	Gramer,M.
EPI407732	NP	Korea, Republic of	2009-Jun-01	EPI_ISL_132825	A/swine/Korea/VDS2/2009		Import from public-domain	Kim,S.-H.; Roh,I.-S.; Lee,K.-K.; Song,Y.-K.; Park,C.-K.
EPI407724	NP	Korea, Republic of	2010-Jul-01	EPI_ISL_132824	A/swine/Korea/VDS1/2010		Import from public-domain	Kim,S.-H.; Roh,I.-S.; Lee,K.-K.; Song,Y.-K.; Park,C.-K.
EPI891963	NP	United States	2016-Jan-20	EPI_ISL_217002	A/swine/Illinois/A01729946/2016		Import from public-domain	Lin,K.; Huang,H.; Zhang,J.
EPI845493	NP	United States	2016-Jan-20	EPI_ISL_216999	A/swine/North Carolina/A01729907/2016		Import from public-domain	Lin,K.; Huang,H.; Zhang,J.
EPI845417	NP	United States	2016-Jan-20	EPI_ISL_216995	A/swine/Arkansas/A01729957/2016		Import from public-domain	Lin,K.; Huang,H.; Zhang,J.
EPI845451	NP	United States	2016-Jan-29	EPI_ISL_216892	A/swine/Ohio/A01730712/2016		Import from public-domain	Lin,K.; Huang,H.; Zhang,J.
EPI845489	NP	United States	2016-Jan-28	EPI_ISL_216889	A/swine/Oklahoma/A01730659/2016		Import from public-domain	Lin,K.; Huang,H.; Zhang,J.
EPI653988	NP	United States	2015-May-05	EPI_ISL_198174	A/swine/Indiana/A01260890/2015		Import from public-domain
EPI653982	NP	United States	2015-May-07	EPI_ISL_198173	A/swine/Indiana/A01260896/2015		Import from public-domain
EPI653022	NP	United States	2015-May-02	EPI_ISL_198167	A/swine/Indiana/A01260885/2015		Import from public-domain
EPI615449	NP	United States	2011-Jul-06	EPI_ISL_190016	A/swine/Oklahoma/A01202417/2011		Import from public-domain	Stratton,J.
EPI615502	NP	United States	2011-Mar-10	EPI_ISL_190014	A/swine/Illinois/A01134720/2011		Import from public-domain	Stratton,J.
EPI615556	NP	United States	2010-Nov-29	EPI_ISL_189998	A/swine/Illinois/A01047045/2010		Import from public-domain	Stratton,J.
EPI615639	NP	United States	2010-Nov-29	EPI_ISL_189997	A/swine/Illinois/A01047044/2010		Import from public-domain	Stratton,J.
EPI615622	NP	United States	2007-Jan-01	EPI_ISL_189996	A/swine/Iowa/01602/2007		Import from public-domain	Stratton,J.
EPI615617	NP	United States	2007-Jan-01	EPI_ISL_189995	A/swine/Minnesota/01601/2007		Import from public-domain	Stratton,J.
EPI615607	NP	United States	2010-Nov-29	EPI_ISL_189994	A/swine/Illinois/A01047046/2010		Import from public-domain	Stratton,J.
EPI615600	NP	United States	2011-Jul-13	EPI_ISL_189993	A/swine/Iowa/A01202444/2011		Import from public-domain	Stratton,J.
EPI615678	NP	United States	2011-Feb-23	EPI_ISL_189992	A/swine/Illinois/A01134579/2011		Import from public-domain	Stratton,J.
EPI615671	NP	United States	2011-Jul-06	EPI_ISL_189991	A/swine/Oklahoma/A01202414/2011		Import from public-domain	Stratton,J.
EPI585705	NP	United States	2011-Apr-19	EPI_ISL_177760	A/swine/Illinois/A01049872/2011		Import from public-domain
EPI585701	NP	United States	2011-Apr-19	EPI_ISL_177759	A/swine/Illinois/A01049871/2011		Import from public-domain
EPI641792	NP	United States	2014-Jan-01	EPI_ISL_157216	A/swine/Oklahoma/A01409770/2014		Import from public-domain	Lin,K.; Deike,P.H.; Zhang,J.
EPI490780	NP	United States	2011-Jun-14	EPI_ISL_151378	A/swine/Arkansas/SG1382/2011		Import from public-domain	Wentworth,D.E.; Dugan,V.; Halpin,R.A.; Lin,X.; Bera,J.; Wester,E.; Ghedin,E.; Fedorova,N.; Tsitrin,T.; McLellan,M.; Stockwell,T.; Amedeo,P.; Appalla,L.; Bishop,B.; Edworthy,P.; Gupta,N.; Hoover,J.; Katzel,D.; Li,K.; Schobel,S.; Shrivastava,S.; Thovarai,V.; Wang,S.; Detmer,S.; Bao,Y.; Sanders,R.; Dernovoy,D.; Kiryutin,B.; Lipman,D.J.; Tatusova,T.
EPI490775	NP	United States	2011-Sep-01	EPI_ISL_151377	A/swine/Arkansas/SG1381/2011		Import from public-domain	Wentworth,D.E.; Dugan,V.; Halpin,R.A.; Lin,X.; Bera,J.; Wester,E.; Ghedin,E.; Fedorova,N.; Tsitrin,T.; McLellan,M.; Stockwell,T.; Amedeo,P.; Appalla,L.; Bishop,B.; Edworthy,P.; Gupta,N.; Hoover,J.; Katzel,D.; Li,K.; Schobel,S.; Shrivastava,S.; Thovarai,V.; Wang,S.; Detmer,S.; Bao,Y.; Sanders,R.; Dernovoy,D.; Kiryutin,B.; Lipman,D.J.; Tatusova,T.
EPI490770	NP	United States	2011-May-13	EPI_ISL_151375	A/swine/Arkansas/SG1379/2011		Import from public-domain	Wentworth,D.E.; Dugan,V.; Halpin,R.A.; Lin,X.; Bera,J.; Wester,E.; Ghedin,E.; Fedorova,N.; Tsitrin,T.; McLellan,M.; Stockwell,T.; Amedeo,P.; Appalla,L.; Bishop,B.; Edworthy,P.; Gupta,N.; Hoover,J.; Katzel,D.; Li,K.; Schobel,S.; Shrivastava,S.; Thovarai,V.; Wang,S.; Detmer,S.; Bao,Y.; Sanders,R.; Dernovoy,D.; Kiryutin,B.; Lipman,D.J.; Tatusova,T.
EPI490745	NP	United States	2010-Feb-19	EPI_ISL_151347	A/swine/North Carolina/SG1359/2010		Import from public-domain	Wentworth,D.E.; Dugan,V.; Halpin,R.A.; Lin,X.; Bera,J.; Wester,E.; Ghedin,E.; Fedorova,N.; Tsitrin,T.; McLellan,M.; Stockwell,T.; Amedeo,P.; Appalla,L.; Bishop,B.; Edworthy,P.; Gupta,N.; Hoover,J.; Katzel,D.; Li,K.; Schobel,S.; Shrivastava,S.; Thovarai,V.; Wang,S.; Detmer,S.; Bao,Y.; Sanders,R.; Dernovoy,D.; Kiryutin,B.; Lipman,D.J.; Tatusova,T.
EPI490503	NP	United States	2006-Dec-06	EPI_ISL_151294	A/swine/Oklahoma/01382/2006		Import from public-domain	Wentworth,D.E.; Dugan,V.; Halpin,R.A.; Lin,X.; Bera,J.; Wester,E.; Ghedin,E.; Fedorova,N.; Tsitrin,T.; McLellan,M.; Stockwell,T.; Amedeo,P.; Appalla,L.; Bishop,B.; Edworthy,P.; Gupta,N.; Hoover,J.; Katzel,D.; Li,K.; Schobel,S.; Shrivastava,S.; Thovarai,V.; Wang,S.; Detmer,S.; Bao,Y.; Sanders,R.; Dernovoy,D.; Kiryutin,B.; Lipman,D.J.; Tatusova,T.
EPI490587	NP	United States	2009-Dec-02	EPI_ISL_151278	A/swine/Arkansas/02927/2009		Import from public-domain	Wentworth,D.E.; Dugan,V.; Halpin,R.A.; Lin,X.; Bera,J.; Wester,E.; Ghedin,E.; Fedorova,N.; Tsitrin,T.; McLellan,M.; Stockwell,T.; Amedeo,P.; Appalla,L.; Bishop,B.; Edworthy,P.; Gupta,N.; Hoover,J.; Katzel,D.; Li,K.; Schobel,S.; Shrivastava,S.; Thovarai,V.; Wang,S.; Detmer,S.; Bao,Y.; Sanders,R.; Dernovoy,D.; Kiryutin,B.; Lipman,D.J.; Tatusova,T.
EPI490573	NP	United States	2009-Apr-10	EPI_ISL_151275	A/swine/Oklahoma/02722/2009		Import from public-domain	Wentworth,D.E.; Dugan,V.; Halpin,R.A.; Lin,X.; Bera,J.; Wester,E.; Ghedin,E.; Fedorova,N.; Tsitrin,T.; McLellan,M.; Stockwell,T.; Amedeo,P.; Appalla,L.; Bishop,B.; Edworthy,P.; Gupta,N.; Hoover,J.; Katzel,D.; Li,K.; Schobel,S.; Shrivastava,S.; Thovarai,V.; Wang,S.; Detmer,S.; Bao,Y.; Sanders,R.; Dernovoy,D.; Kiryutin,B.; Lipman,D.J.; Tatusova,T.
EPI490349	NP	United States	2004-Mar-03	EPI_ISL_151257	A/swine/Oklahoma/00259/2004		Import from public-domain	Wentworth,D.E.; Dugan,V.; Halpin,R.A.; Lin,X.; Bera,J.; Wester,E.; Ghedin,E.; Fedorova,N.; Tsitrin,T.; McLellan,M.; Stockwell,T.; Amedeo,P.; Appalla,L.; Bishop,B.; Edworthy,P.; Gupta,N.; Hoover,J.; Katzel,D.; Li,K.; Schobel,S.; Shrivastava,S.; Thovarai,V.; Wang,S.; Detmer,S.; Bao,Y.; Sanders,R.; Dernovoy,D.; Kiryutin,B.; Lipman,D.J.; Tatusova,T.
EPI490231	NP	United States	2011-Sep-27	EPI_ISL_151205	A/swine/Minnesota/SG1403/2011		Import from public-domain	Wentworth,D.E.; Dugan,V.; Halpin,R.A.; Lin,X.; Bera,J.; Wester,E.; Ghedin,E.; Fedorova,N.; Tsitrin,T.; McLellan,M.; Stockwell,T.; Amedeo,P.; Appalla,L.; Bishop,B.; Edworthy,P.; Gupta,N.; Hoover,J.; Katzel,D.; Li,K.; Schobel,S.; Shrivastava,S.; Thovarai,V.; Wang,S.; Detmer,S.; Bao,Y.; Sanders,R.; Dernovoy,D.; Kiryutin,B.; Lipman,D.J.; Tatusova,T.
EPI490182	NP	United States	2009-Jan-20	EPI_ISL_151197	A/swine/North Carolina/SG1335/2009		Import from public-domain	Wentworth,D.E.; Dugan,V.; Halpin,R.A.; Lin,X.; Bera,J.; Wester,E.; Ghedin,E.; Fedorova,N.; Tsitrin,T.; McLellan,M.; Stockwell,T.; Amedeo,P.; Appalla,L.; Bishop,B.; Edworthy,P.; Gupta,N.; Hoover,J.; Katzel,D.; Li,K.; Schobel,S.; Shrivastava,S.; Thovarai,V.; Wang,S.; Detmer,S.; Bao,Y.; Sanders,R.; Dernovoy,D.; Kiryutin,B.; Lipman,D.J.; Tatusova,T.
EPI490118	NP	United States	2004-Feb-05	EPI_ISL_151195	A/swine/Kansas/00246/2004		Import from public-domain	Wentworth,D.E.; Dugan,V.; Halpin,R.A.; Lin,X.; Bera,J.; Wester,E.; Ghedin,E.; Fedorova,N.; Tsitrin,T.; McLellan,M.; Stockwell,T.; Amedeo,P.; Appalla,L.; Bishop,B.; Edworthy,P.; Gupta,N.; Hoover,J.; Katzel,D.; Li,K.; Schobel,S.; Shrivastava,S.; Thovarai,V.; Wang,S.; Detmer,S.; Bao,Y.; Sanders,R.; Dernovoy,D.; Kiryutin,B.; Lipman,D.J.; Tatusova,T.
EPI490132	NP	United States	2006-May-02	EPI_ISL_151193	A/swine/Oklahoma/01117/2006		Import from public-domain	Wentworth,D.E.; Dugan,V.; Halpin,R.A.; Lin,X.; Bera,J.; Wester,E.; Ghedin,E.; Fedorova,N.; Tsitrin,T.; McLellan,M.; Stockwell,T.; Amedeo,P.; Appalla,L.; Bishop,B.; Edworthy,P.; Gupta,N.; Hoover,J.; Katzel,D.; Li,K.; Schobel,S.; Shrivastava,S.; Thovarai,V.; Wang,S.; Detmer,S.; Bao,Y.; Sanders,R.; Dernovoy,D.; Kiryutin,B.; Lipman,D.J.; Tatusova,T.
EPI891941	NP	United States	2013-Oct-08	EPI_ISL_151139	A/swine/Minnesota/A01394082/2013		Import from public-domain	Culhane,M.
EPI489645	NP	United States	2013-Feb-26	EPI_ISL_151131	A/swine/Iowa/13B093/2013		Import from public-domain	Huber,V.C.; Brunick,C.; Weber,C.; Hansen,A.; Broders,C.
EPI641757	NP	United States	2013-May-01	EPI_ISL_147152	A/swine/Virginia/A01432745/2013		Import from public-domain
EPI459605	NP	United States	2011-Aug-31	EPI_ISL_143203	A/swine/Ohio/11SW144/2011		Import from public-domain	Bowman,A.S.; Nelson,S.W.; Nolting,J.M.; Slemons,R.D.; Sreevatsan,S.
EPI459597	NP	United States	2011-Aug-31	EPI_ISL_143202	A/swine/Ohio/11SW121/2011		Import from public-domain	Bowman,A.S.; Nelson,S.W.; Nolting,J.M.; Slemons,R.D.; Sreevatsan,S.
EPI459589	NP	United States	2011-Aug-31	EPI_ISL_143201	A/swine/Ohio/11SW127/2011		Import from public-domain	Bowman,A.S.; Nelson,S.W.; Nolting,J.M.; Slemons,R.D.; Sreevatsan,S.
EPI459571	NP	United States	2011-Aug-31	EPI_ISL_143200	A/swine/Ohio/11SW230/2011		Import from public-domain	Bowman,A.S.; Nelson,S.W.; Nolting,J.M.; Slemons,R.D.; Sreevatsan,S.
EPI459563	NP	United States	2011-Aug-31	EPI_ISL_143199	A/swine/Ohio/11SW193/2011		Import from public-domain	Bowman,A.S.; Nelson,S.W.; Nolting,J.M.; Slemons,R.D.; Sreevatsan,S.
EPI459518	NP	United States	2011-Aug-31	EPI_ISL_143195	A/swine/Ohio/11SW223/2011		Import from public-domain	Bowman,A.S.; Nelson,S.W.; Nolting,J.M.; Slemons,R.D.; Sreevatsan,S.
EPI459494	NP	United States	2011-Aug-31	EPI_ISL_143193	A/swine/Ohio/11SW162/2011		Import from public-domain	Bowman,A.S.; Nelson,S.W.; Nolting,J.M.; Slemons,R.D.; Sreevatsan,S.
EPI459486	NP	United States	2011-Aug-31	EPI_ISL_143192	A/swine/Ohio/11SW133/2011		Import from public-domain	Bowman,A.S.; Nelson,S.W.; Nolting,J.M.; Slemons,R.D.; Sreevatsan,S.
EPI459105	NP	United States	2012-Dec-06	EPI_ISL_143148	A/swine/South Dakota/A01279746/2012		Import from public-domain
EPI893233	NP	United States	2013-Mar-20	EPI_ISL_140963	A/swine/Iowa/A01379090/2013		Import from public-domain	Culhane,M.
EPI446902	NP	United States	2012-Nov-05	EPI_ISL_140916	A/swine/Kentucky/12TOSU1155/2012		Import from public-domain	Bowman,A.S.; Nelson,S.W.; Nolting,J.M.; Slemons,R.D.; Sreevatsan,S.
EPI446897	NP	United States	2012-Nov-05	EPI_ISL_140915	A/swine/Kentucky/12TOSU1054/2012		Import from public-domain	Bowman,A.S.; Nelson,S.W.; Nolting,J.M.; Slemons,R.D.; Sreevatsan,S.
EPI446856	NP	United States	2012-Nov-05	EPI_ISL_140910	A/swine/Kentucky/12TOSU1052/2012		Import from public-domain	Bowman,A.S.; Nelson,S.W.; Nolting,J.M.; Slemons,R.D.; Sreevatsan,S.
EPI446847	NP	United States	2012-Nov-05	EPI_ISL_140909	A/swine/Kentucky/12TOSU1098/2012		Import from public-domain	Bowman,A.S.; Nelson,S.W.; Nolting,J.M.; Slemons,R.D.; Sreevatsan,S.
EPI446823	NP	United States	2012-Nov-05	EPI_ISL_140906	A/swine/Kentucky/12TOSU1053/2012		Import from public-domain	Bowman,A.S.; Nelson,S.W.; Nolting,J.M.; Slemons,R.D.; Sreevatsan,S.
EPI440948	NP	China	2010-Dec-01	EPI_ISL_139116	A/swine/Henan/YIL/2010		Import from public-domain	Zhang,Y.; Zhang,L.X.; Jian,F.C.
EPI855133	NP	United States	2012-Nov-19	EPI_ISL_132990	A/swine/Illinois/A01277653/2012		Import from public-domain	Culhane,M.
EPI854946	NP	United States	2012-Nov-27	EPI_ISL_132985	A/swine/Nebraska/A01277808/2012		Import from public-domain	Culhane,M.
EPI584547	NP	United States	2011-Jan-10	EPI_ISL_124493	A/swine/Minnesota/A01047973/2011		Import from public-domain	Nelson,M.I.; Vincent,A.L.; Kitikoon,P.; Holmes,E.C.; Gramer,M.R.
EPI459214	NP	United States	2011-Feb-23	EPI_ISL_124488	A/swine/Illinois/A01134580/2011		Import from public-domain	Nelson,M.I.; Vincent,A.L.; Kitikoon,P.; Holmes,E.C.; Gramer,M.R.
EPI584934	NP	United States	2011-Feb-08	EPI_ISL_124484	A/swine/Minnesota/A01134468/2011		Import from public-domain	Nelson,M.I.; Vincent,A.L.; Kitikoon,P.; Holmes,E.C.; Gramer,M.R.
EPI584899	NP	United States	2011-Jan-30	EPI_ISL_124482	A/swine/Minnesota/A01134246/2011		Import from public-domain	Nelson,M.I.; Vincent,A.L.; Kitikoon,P.; Holmes,E.C.; Gramer,M.R.
EPI584924	NP	United States	2011-Jan-30	EPI_ISL_124481	A/swine/Minnesota/A01134235/2011		Import from public-domain	Nelson,M.I.; Vincent,A.L.; Kitikoon,P.; Holmes,E.C.; Gramer,M.R.
EPI585130	NP	United States	2011-Jan-30	EPI_ISL_124480	A/swine/Minnesota/A01134221/2011		Import from public-domain	Nelson,M.I.; Vincent,A.L.; Kitikoon,P.; Holmes,E.C.; Gramer,M.R.
EPI593800	NP	United States	2011-Jan-18	EPI_ISL_124438	A/swine/Illinois/A01047360/2011		Import from public-domain	Nelson,M.I.; Vincent,A.L.; Kitikoon,P.; Holmes,E.C.; Gramer,M.R.
EPI1848425	NP	Russian Federation	2017-Apr-12	EPI_ISL_1095455	A/swine/Leningrad Region/RII-02/2017	Research Institute of Influenza, Ministry of Healthcare of the Russian Federation	WHO National Influenza Centre Russian Federation	Fadeev, A.; Komissarova, K.; Komissarov, A.; Ivanova, A.; Vassilieva, A.; Aliev, A.; Danilenko, D.
EPI190191	NP	China	2004-Jan-01	EPI_ISL_33834	A/swine/Tianjin/1/2004		Import from public-domain
EPI829700	NP	Japan	2016-Jul-19	EPI_ISL_232972	A/swine/Gunma/6-2852/2016		National Institute of Animal Health
EPI829708	NP	Japan	2016-Jul-19	EPI_ISL_232973	A/swine/Gunma/6-2853/2016		National Institute of Animal Health
EPI829716	NP	Japan	2016-Jul-19	EPI_ISL_232974	A/swine/Gunma/6-2855/2016		National Institute of Animal Health
EPI829724	NP	Japan	2016-Jul-19	EPI_ISL_232975	A/swine/Gunma/6-2856/2016		National Institute of Animal Health
EPI829732	NP	Japan	2016-Jun-15	EPI_ISL_232976	A/swine/Gunma/7-2491/2016		National Institute of Animal Health
EPI829740	NP	Japan	2016-Jun-15	EPI_ISL_232977	A/swine/Gunma/7-2496/2016		National Institute of Animal Health
EPI829748	NP	Japan	2016-Jun-15	EPI_ISL_232978	A/swine/Gunma/7-2497/2016		National Institute of Animal Health
EPI829756	NP	Japan	2016-Jun-15	EPI_ISL_232979	A/swine/Gunma/7-2498/2016		National Institute of Animal Health
EPI829764	NP	Japan	2016-Jun-15	EPI_ISL_232980	A/swine/Gunma/7-2499/2016		National Institute of Animal Health
EPI829772	NP	Japan	2016-Jun-15	EPI_ISL_232981	A/swine/Gunma/9-2464/2016		National Institute of Animal Health
EPI833415	NP	Japan	2016-Apr-20	EPI_ISL_233593	A/swine/Chiba/1-1757/2016		National Institute of Animal Health	N. Takemae, T.Saito
EPI833423	NP	Japan	2016-Mar-24	EPI_ISL_233594	A/swine/Chiba/1-1533/2016		National Institute of Animal Health	N. Takemae, T.Saito
EPI833431	NP	Japan	2015-Dec-03	EPI_ISL_233595	A/swine/Chiba/1-480/2015		National Institute of Animal Health	N. Takemae, T.Saito
EPI833439	NP	Japan	2016-Mar-24	EPI_ISL_233596	A/swine/Chiba/1-1532/2016		National Institute of Animal Health	N. Takemae, T.Saito
EPI833447	NP	Japan	2016-Feb-10	EPI_ISL_233597	A/swine/Gunma/7-1046/2016		National Institute of Animal Health	N. Takemae, T.Saito
EPI833463	NP	Japan	2016-Apr-18	EPI_ISL_233599	A/swine/Gunma/12-1720/2016		National Institute of Animal Health	N. Takemae, T.Saito
EPI833471	NP	Japan	2016-Mar-24	EPI_ISL_233600	A/swine/Chiba/1-1528/2016		National Institute of Animal Health	N. Takemae, T.Saito
EPI833479	NP	Japan	2016-Apr-18	EPI_ISL_233601	A/swine/Gunma/12-1722/2016		National Institute of Animal Health	N. Takemae, T.Saito
EPI833495	NP	Japan	2016-Mar-29	EPI_ISL_233603	A/swine/Gunma/6-1487/2016		National Institute of Animal Health	N. Takemae, T.Saito
EPI833503	NP	Japan	2016-Mar-29	EPI_ISL_233604	A/swine/Gunma/6-1488/2016		National Institute of Animal Health	N. Takemae, T.Saito
EPI833511	NP	Japan	2016-Apr-06	EPI_ISL_233605	A/swine/Gunma/7-1583/2016		National Institute of Animal Health	N. Takemae, T.Saito
EPI833535	NP	Japan	2015-Nov-11	EPI_ISL_233608	A/swine/Gunma/7-315/2015		National Institute of Animal Health	N. Takemae, T.Saito
EPI833551	NP	Japan	2015-Jul-02	EPI_ISL_233610	A/swine/Chiba/V662/2015		National Institute of Animal Health	N. Takemae, T.Saito
EPI833567	NP	Japan	2015-Nov-11	EPI_ISL_233612	A/swine/Gunma/7-318/2015		National Institute of Animal Health	N. Takemae, T.Saito
EPI833575	NP	Japan	2016-Jan-14	EPI_ISL_233613	A/swine/Gunma/10-841/2016		National Institute of Animal Health	N. Takemae, T.Saito
EPI833583	NP	Japan	2016-Apr-07	EPI_ISL_233614	A/swine/Gunma/9-1610/2016		National Institute of Animal Health	N. Takemae, T.Saito
EPI833591	NP	Japan	2015-Jul-02	EPI_ISL_233615	A/swine/Chiba/W663/2015		National Institute of Animal Health	N. Takemae, T.Saito
EPI833599	NP	Japan	2016-Mar-29	EPI_ISL_233616	A/swine/Gunma/6-1491/2016		National Institute of Animal Health	N. Takemae, T.Saito
EPI833615	NP	Japan	2016-Apr-20	EPI_ISL_233618	A/swine/Chiba/1-1759/2016		National Institute of Animal Health	N. Takemae, T.Saito
EPI833631	NP	Japan	2016-Apr-20	EPI_ISL_233620	A/swine/Chiba/1-1758/2016		National Institute of Animal Health	N. Takemae, T.Saito
EPI833655	NP	Japan	2016-Apr-20	EPI_ISL_233623	A/swine/Chiba/1-1755/2016		National Institute of Animal Health	N. Takemae, T.Saito
EPI833663	NP	Japan	2016-Feb-10	EPI_ISL_233624	A/swine/Gunma/7-1050/2016		National Institute of Animal Health	N. Takemae, T.Saito
EPI833678	NP	Japan	2016-Apr-18	EPI_ISL_233626	A/swine/Gunma/12-1723/2016		National Institute of Animal Health	N. Takemae, T.Saito
EPI837151	NP	United States	2016-Jun-10	EPI_ISL_234240	A/swine/Indiana/A01812236/2016		Import from public-domain
EPI837159	NP	United States	2015-Dec-08	EPI_ISL_234241	A/swine/Indiana/A01812095/2015		Import from public-domain
EPI941310	NP	United States	2016-Jul-06	EPI_ISL_234287	A/swine/North Carolina/A01777394/2016		Import from public-domain	Lin,K.; Zhang,J.
EPI837333	NP	United States	2016-Jun-01	EPI_ISL_234291	A/swine/Indiana/A01812224/2016		Import from public-domain
EPI941277	NP	United States	2016-Jun-20	EPI_ISL_234298	A/swine/Indiana/A01776934/2016		Import from public-domain	Lin,K.; Zhang,J.
EPI941282	NP	United States	2016-Jul-27	EPI_ISL_234522	A/swine/Iowa/A01778107/2016		Import from public-domain	Lin,K.; Zhang,J.
EPI941477	NP	United States	2016-Jul-29	EPI_ISL_234524	A/swine/Minnesota/A01778109/2016		Import from public-domain	Lin,K.; Zhang,J.
EPI941326	NP	United States	2016-Jul-29	EPI_ISL_234526	A/swine/Iowa/A01778108/2016		Import from public-domain	Lin,K.; Zhang,J.
EPI941332	NP	United States	2016-Jul-08	EPI_ISL_234527	A/swine/Nebraska/A01778104/2016		Import from public-domain	Lin,K.; Zhang,J.
EPI946612	NP	United States	2016-Aug-05	EPI_ISL_234577	A/swine/North Carolina/A01778373/2016		Import from public-domain	Lin,K.; Zhang,J.
EPI946642	NP	United States	2016-Aug-05	EPI_ISL_234579	A/swine/Indiana/A01778367/2016		Import from public-domain	Lin,K.; Zhang,J.
EPI946690	NP	United States	2016-Aug-04	EPI_ISL_234584	A/swine/Iowa/A01778372/2016		Import from public-domain	Lin,K.; Zhang,J.
EPI941338	NP	United States	2016-Jul-20	EPI_ISL_234673	A/swine/Iowa/A01777892/2016		Import from public-domain	Lin,K.; Zhang,J.
EPI941365	NP	United States	2016-Jul-22	EPI_ISL_234675	A/swine/Iowa/A01777895/2016		Import from public-domain	Lin,K.; Zhang,J.
EPI941392	NP	United States	2016-Jul-21	EPI_ISL_234676	A/swine/Oklahoma/A01777841/2016		Import from public-domain	Lin,K.; Zhang,J.
EPI941321	NP	United States	2016-Jul-01	EPI_ISL_234931	A/swine/Illinois/A01378014/2016		Import from public-domain	Padmanabhan,A.; Hause,B.
EPI941349	NP	United States	2016-Jul-01	EPI_ISL_234932	A/swine/Illinois/A01378013/2016		Import from public-domain	Padmanabhan,A.; Hause,B.
EPI941271	NP	United States	2016-Jun-30	EPI_ISL_234951	A/swine/Iowa/A01777667/2016		Import from public-domain	Lin,K.; Zhang,J.
EPI941288	NP	United States	2016-Jun-30	EPI_ISL_234953	A/swine/Iowa/A01777665/2016		Import from public-domain	Lin,K.; Zhang,J.
EPI941471	NP	United States	2016-Jun-28	EPI_ISL_234954	A/swine/Iowa/A01777669/2016		Import from public-domain	Lin,K.; Zhang,J.
EPI941540	NP	United States	2016-Jul-08	EPI_ISL_234965	A/swine/Kansas/A01777675/2016		Import from public-domain	Lin,K.; Zhang,J.
EPI946660	NP	United States	2016-Aug-18	EPI_ISL_235726	A/swine/California/A01778665/2016		Import from public-domain	Lin,K.; Zhang,J.
EPI946672	NP	United States	2016-Aug-17	EPI_ISL_235732	A/swine/Illinois/A01778711/2016		Import from public-domain	Lin,K.; Zhang,J.
EPI845426	NP	United States	2016-Feb-29	EPI_ISL_235746	A/swine/North Carolina/A01732695/2016		Import from public-domain
EPI845478	NP	United States	2015-Nov-03	EPI_ISL_235749	A/swine/Indiana/A01812050/2015		Import from public-domain
EPI946654	NP	United States	2016-Aug-23	EPI_ISL_235790	A/swine/North Carolina/A01778770/2016		Import from public-domain	Lin,K.; Zhang,J.
EPI946720	NP	United States	2016-Aug-23	EPI_ISL_235793	A/swine/Iowa/A01778876/2016		Import from public-domain	Lin,K.; Zhang,J.
EPI849290	NP	Canada	2014-Oct-15	EPI_ISL_236195	A/swine/Manitoba/G2/2014		Import from public-domain	Grgic,H.; Poljak,Z.
EPI849293	NP	Canada	2014-Jan-21	EPI_ISL_236197	A/swine/Manitoba/G4/2014		Import from public-domain	Grgic,H.; Poljak,Z.
EPI849294	NP	Canada	2014-Jan-03	EPI_ISL_236199	A/swine/Manitoba/G6/2014		Import from public-domain	Grgic,H.; Poljak,Z.
EPI899572	NP	United States	2016-Mar-02	EPI_ISL_236808	A/swine/North Carolina/A01732706/2016		Import from public-domain	Lin,K.; Huang,H.; Zhang,J.
EPI1007092	NP	United States	2016-Sep-06	EPI_ISL_237041	A/swine/Iowa/A01781219/2016		Import from public-domain	Lin,K.; Zhang,J.
EPI1007041	NP	United States	2016-Sep-07	EPI_ISL_237046	A/swine/North Carolina/A01781221/2016		Import from public-domain	Lin,K.; Zhang,J.
EPI946684	NP	United States	2016-Aug-30	EPI_ISL_237054	A/swine/Minnesota/A01781045/2016		Import from public-domain	Lin,K.; Zhang,J.
EPI859693	NP	Japan	2012-Oct-23	EPI_ISL_237798	A/swine/Tochigi/1/2012	National Institute of Animal Health	National Institute of Animal Health	Saito, T.; Takemae, N.
EPI860248	NP	Japan	2016-Sep-30	EPI_ISL_237924	A/swine/Chiba/1-3656/2016	National Institute of Animal Health	National Institute of Animal Health	Saito, T.; Takemae, N.
EPI860256	NP	Japan	2016-Oct-12	EPI_ISL_237925	A/swine/Gunma/7-3735/2016	National Institute of Animal Health	National Institute of Animal Health	Saito, T.; Takemae, N.
EPI860264	NP	Japan	2016-Oct-03	EPI_ISL_237926	A/swine/Gunma/12-3704/2016	National Institute of Animal Health	National Institute of Animal Health	Saito, T.; Takemae, N.
EPI860272	NP	Japan	2016-Oct-12	EPI_ISL_237927	A/swine/Gunma/7-3732/2016	National Institute of Animal Health	National Institute of Animal Health	Saito, T.; Takemae, N.
EPI860280	NP	Japan	2016-Oct-03	EPI_ISL_237928	A/swine/Gunma/12-3700/2016	National Institute of Animal Health	National Institute of Animal Health	Saito, T.; Takemae, N.
EPI860288	NP	Japan	2016-Sep-30	EPI_ISL_237929	A/swine/Chiba/1-3641/2016	National Institute of Animal Health	National Institute of Animal Health	Saito, T.; Takemae, N.
EPI860296	NP	Japan	2016-Oct-12	EPI_ISL_237930	A/swine/Gunma/9-3780/2016	National Institute of Animal Health	National Institute of Animal Health	Saito, T.; Takemae, N.
EPI860304	NP	Japan	2016-Oct-03	EPI_ISL_237931	A/swine/Gunma/12-3697/2016	National Institute of Animal Health	National Institute of Animal Health	Saito, T.; Takemae, N.
EPI860312	NP	Japan	2016-Oct-12	EPI_ISL_237932	A/swine/Gunma/7-3736/2016	National Institute of Animal Health	National Institute of Animal Health	Saito, T.; Takemae, N.
EPI860336	NP	Japan	2016-Oct-04	EPI_ISL_237935	A/swine/Chiba/1-3727/2016	National Institute of Animal Health	National Institute of Animal Health	Saito, T.; Takemae, N.
EPI860344	NP	Japan	2016-Oct-12	EPI_ISL_237936	A/swine/Gunma/9-3786/2016	National Institute of Animal Health	National Institute of Animal Health	Saito, T.; Takemae, N.
EPI860352	NP	Japan	2016-Oct-13	EPI_ISL_237937	A/swine/Gunma/8-3797/2016	National Institute of Animal Health	National Institute of Animal Health	Saito, T.; Takemae, N.
EPI860360	NP	Japan	2016-Sep-30	EPI_ISL_237938	A/swine/Chiba/1-3631/2016	National Institute of Animal Health	National Institute of Animal Health	Saito, T.; Takemae, N.
EPI860368	NP	Japan	2016-Oct-04	EPI_ISL_237939	A/swine/Chiba/1-3730/2016	National Institute of Animal Health	National Institute of Animal Health	Saito, T.; Takemae, N.
EPI860376	NP	Japan	2016-Oct-03	EPI_ISL_237940	A/swine/Gunma/12-3705/2016	National Institute of Animal Health	National Institute of Animal Health	Saito, T.; Takemae, N.
EPI861016	NP	Japan	2016-Oct-13	EPI_ISL_238041	A/swine/Gunma/8-3811/2016	National Institute of Animal Health	National Institute of Animal Health	Saito, T.; Takemae, N.
EPI861024	NP	Japan	2016-Oct-13	EPI_ISL_238042	A/swine/Gunma/8-3809/2016	National Institute of Animal Health	National Institute of Animal Health	Saito, T.; Takemae, N.
EPI861040	NP	Japan	2016-Oct-13	EPI_ISL_238044	A/swine/Gunma/8-3808/2016	National Institute of Animal Health	National Institute of Animal Health	Saito, T.; Takemae, N.
EPI861048	NP	Japan	2016-Oct-13	EPI_ISL_238045	A/swine/Gunma/8-3807/2016	National Institute of Animal Health	National Institute of Animal Health	Saito, T.; Takemae, N.
EPI861056	NP	Japan	2016-Oct-20	EPI_ISL_238046	A/swine/Gunma/10-3877/2016	National Institute of Animal Health	National Institute of Animal Health	Saito, T.; Takemae, N.
EPI861064	NP	Japan	2016-Oct-13	EPI_ISL_238047	A/swine/Gunma/8-3806/2016	National Institute of Animal Health	National Institute of Animal Health	Saito, T.; Takemae, N.
EPI861072	NP	Japan	2016-Oct-13	EPI_ISL_238048	A/swine/Gunma/8-3819/2016	National Institute of Animal Health	National Institute of Animal Health	Saito, T.; Takemae, N.
EPI861080	NP	Japan	2016-Oct-13	EPI_ISL_238049	A/swine/Gunma/8-3818/2016	National Institute of Animal Health	National Institute of Animal Health	Saito, T.; Takemae, N.
EPI861088	NP	Japan	2016-Oct-13	EPI_ISL_238050	A/swine/Gunma/8-3805/2016	National Institute of Animal Health	National Institute of Animal Health	Saito, T.; Takemae, N.
EPI861104	NP	Japan	2016-Oct-13	EPI_ISL_238052	A/swine/Gunma/8-3820/2016	National Institute of Animal Health	National Institute of Animal Health	Saito, T.; Takemae, N.
EPI861112	NP	Japan	2016-Oct-13	EPI_ISL_238053	A/swine/Gunma/8-3816/2016	National Institute of Animal Health	National Institute of Animal Health	Saito, T.; Takemae, N.
EPI864064	NP	Japan	2016-Jan-06	EPI_ISL_238948	A/swine/Gunma/7-766/2016	National Institute of Animal Health	National Institute of Animal Health	Saito, T.; Takemae, N.
EPI864072	NP	Japan	2016-Mar-09	EPI_ISL_238949	A/swine/Gunma/7-1366/2016	National Institute of Animal Health	National Institute of Animal Health	Saito, T.; Takemae, N.
EPI864080	NP	Japan	2016-Apr-06	EPI_ISL_238950	A/swine/Gunma/7-1582/2016	National Institute of Animal Health	National Institute of Animal Health	Saito, T.; Takemae, N.
EPI888510	NP	United States	2013-Mar-13	EPI_ISL_243071	A/swine/Illinois/A01443797/2013		Import from public-domain
EPI1007098	NP	United States	2016-Sep-07	EPI_ISL_243357	A/swine/Iowa/A01781147/2016		Import from public-domain	Lin,K.; Zhang,J.
EPI969091	NP	United States	2016-Sep-05	EPI_ISL_243360	A/swine/Missouri/A01781220/2016		Import from public-domain	Lin,K.; Zhang,J.
EPI969157	NP	United States	2016-Sep-15	EPI_ISL_243369	A/swine/Iowa/A01781495/2016		Import from public-domain	Lin,K.; Zhang,J.
EPI969145	NP	United States	2016-Sep-02	EPI_ISL_243377	A/swine/Illinois/A01781049/2016		Import from public-domain	Lin,K.; Zhang,J.
EPI893923	NP	United States	2014-Jul-18	EPI_ISL_243755	A/swine/Indiana/14TOSU6438/2014		Import from public-domain	Symer,D.E.; Daugherty,C.; Warner,S.; Nolting,J.M.; Nelson,S.W.; Zentkovich,M.M.; Bowman,A.S.
EPI893920	NP	United States	2015-Jul-12	EPI_ISL_243768	A/swine/Indiana/15TOSU25138/2015		Import from public-domain	Symer,D.E.; Daugherty,C.; Warner,S.; Nolting,J.M.; Nelson,S.W.; Zentkovich,M.M.; Bowman,A.S.
EPI893945	NP	United States	2015-Jul-17	EPI_ISL_243775	A/swine/Indiana/15TOSU4060/2015		Import from public-domain	Symer,D.E.; Daugherty,C.; Warner,S.; Nolting,J.M.; Nelson,S.W.; Zentkovich,M.M.; Bowman,A.S.
EPI893767	NP	United States	2015-Jun-26	EPI_ISL_243780	A/swine/Indiana/15TOSU0829/2015		Import from public-domain	Symer,D.E.; Daugherty,C.; Warner,S.; Nolting,J.M.; Nelson,S.W.; Zentkovich,M.M.; Bowman,A.S.
EPI1007046	NP	United States	2016-Oct-03	EPI_ISL_243785	A/swine/North Carolina/A01782003/2016		Import from public-domain	Lin,K.; Zhang,J.
EPI1007064	NP	United States	2016-Oct-05	EPI_ISL_245035	A/swine/Missouri/A01782148/2016		Import from public-domain	Lin,K.; Zhang,J.
EPI1007011	NP	United States	2016-Oct-05	EPI_ISL_245044	A/swine/Indiana/A01782152/2016		Import from public-domain	Lin,K.; Zhang,J.
EPI1006940	NP	United States	2016-Oct-05	EPI_ISL_245049	A/swine/Iowa/A01782236/2016		Import from public-domain	Lin,K.; Zhang,J.
EPI1006958	NP	United States	2016-Oct-11	EPI_ISL_245052	A/swine/Iowa/A01782281/2016		Import from public-domain	Lin,K.; Zhang,J.
EPI1007122	NP	United States	2016-Oct-18	EPI_ISL_245062	A/swine/South Carolina/A01782474/2016		Import from public-domain	Lin,K.; Zhang,J.
EPI1007069	NP	United States	2016-Oct-18	EPI_ISL_245070	A/swine/Nebraska/A01782589/2016		Import from public-domain	Lin,K.; Zhang,J.
EPI1007017	NP	United States	2016-Oct-21	EPI_ISL_245071	A/swine/Kansas/A01782583/2016		Import from public-domain	Lin,K.; Zhang,J.
EPI1006975	NP	United States	2016-Oct-18	EPI_ISL_245085	A/swine/Ohio/A01782405/2016		Import from public-domain	Lin,K.; Zhang,J.
EPI1007081	NP	United States	2016-Oct-24	EPI_ISL_245321	A/swine/Iowa/A01782577/2016		Import from public-domain	Lin,K.; Zhang,J.
EPI1035095	NP	United States	2016-Nov-01	EPI_ISL_245325	A/swine/Illinois/A01782816/2016		Import from public-domain	Lin,K.; Zhang,J.
EPI901075	NP	Germany	2014-Jan-01	EPI_ISL_245771	A/swine/Germany/R318/2015		Friedrich-Loeffler-Institut
EPI901139	NP	United States	2015-Nov-08	EPI_ISL_245777	A/swine/Kentucky/15TOSU1907/2015		Import from public-domain	Kaplan,B.S.; Nolting,J.M.; Lauterbach,S.E.; Zentkovich,M.M.; Nelson,S.W.; Lorbach,J.N.; Bowman,A.S.
EPI901291	NP	United States	2015-Nov-08	EPI_ISL_245779	A/swine/Kentucky/15TOSU1835/2015		Import from public-domain	Kaplan,B.S.; Nolting,J.M.; Lauterbach,S.E.; Zentkovich,M.M.; Nelson,S.W.; Lorbach,J.N.; Bowman,A.S.
EPI901341	NP	United States	2015-Nov-08	EPI_ISL_245780	A/swine/Kentucky/15TOSU1969/2015		Import from public-domain	Kaplan,B.S.; Nolting,J.M.; Lauterbach,S.E.; Zentkovich,M.M.; Nelson,S.W.; Lorbach,J.N.; Bowman,A.S.
EPI901205	NP	United States	2015-Nov-08	EPI_ISL_245784	A/swine/Kentucky/15TOSU25093/2015		Import from public-domain	Kaplan,B.S.; Nolting,J.M.; Lauterbach,S.E.; Zentkovich,M.M.; Nelson,S.W.; Lorbach,J.N.; Bowman,A.S.
EPI901207	NP	United States	2015-Nov-08	EPI_ISL_245786	A/swine/Kentucky/15TOSU1877/2015		Import from public-domain	Kaplan,B.S.; Nolting,J.M.; Lauterbach,S.E.; Zentkovich,M.M.; Nelson,S.W.; Lorbach,J.N.; Bowman,A.S.
EPI901192	NP	United States	2015-Nov-08	EPI_ISL_245788	A/swine/Kentucky/15TOSU2000/2015		Import from public-domain	Kaplan,B.S.; Nolting,J.M.; Lauterbach,S.E.; Zentkovich,M.M.; Nelson,S.W.; Lorbach,J.N.; Bowman,A.S.
EPI901358	NP	United States	2015-Jul-12	EPI_ISL_245789	A/swine/Indiana/15TOSU2743/2015		Import from public-domain	Kaplan,B.S.; Nolting,J.M.; Lauterbach,S.E.; Zentkovich,M.M.; Nelson,S.W.; Lorbach,J.N.; Bowman,A.S.
EPI901212	NP	United States	2015-Nov-08	EPI_ISL_245795	A/swine/Kentucky/15TOSU1919/2015		Import from public-domain	Kaplan,B.S.; Nolting,J.M.; Lauterbach,S.E.; Zentkovich,M.M.; Nelson,S.W.; Lorbach,J.N.; Bowman,A.S.
EPI901208	NP	United States	2015-Nov-08	EPI_ISL_245799	A/swine/Kentucky/15TOSU1992/2015		Import from public-domain	Kaplan,B.S.; Nolting,J.M.; Lauterbach,S.E.; Zentkovich,M.M.; Nelson,S.W.; Lorbach,J.N.; Bowman,A.S.
EPI901274	NP	United States	2015-Nov-08	EPI_ISL_245800	A/swine/Kentucky/15TOSU1874/2015		Import from public-domain	Kaplan,B.S.; Nolting,J.M.; Lauterbach,S.E.; Zentkovich,M.M.; Nelson,S.W.; Lorbach,J.N.; Bowman,A.S.
EPI901324	NP	United States	2015-Nov-08	EPI_ISL_245805	A/swine/Kentucky/15TOSU1916/2015		Import from public-domain	Kaplan,B.S.; Nolting,J.M.; Lauterbach,S.E.; Zentkovich,M.M.; Nelson,S.W.; Lorbach,J.N.; Bowman,A.S.
EPI901236	NP	United States	2015-Nov-08	EPI_ISL_245806	A/swine/Kentucky/15TOSU2019/2015		Import from public-domain	Kaplan,B.S.; Nolting,J.M.; Lauterbach,S.E.; Zentkovich,M.M.; Nelson,S.W.; Lorbach,J.N.; Bowman,A.S.
EPI901185	NP	United States	2015-Nov-08	EPI_ISL_245809	A/swine/Kentucky/15TOSU25107/2015		Import from public-domain	Kaplan,B.S.; Nolting,J.M.; Lauterbach,S.E.; Zentkovich,M.M.; Nelson,S.W.; Lorbach,J.N.; Bowman,A.S.
EPI901398	NP	United States	2015-Nov-08	EPI_ISL_245812	A/swine/Kentucky/15TOSU25105/2015		Import from public-domain	Kaplan,B.S.; Nolting,J.M.; Lauterbach,S.E.; Zentkovich,M.M.; Nelson,S.W.; Lorbach,J.N.; Bowman,A.S.
EPI1035521	NP	United States	2016-Nov-11	EPI_ISL_246032	A/swine/Iowa/A01668210/2016		Import from public-domain	Lin,K.; Zhang,J.
EPI1035536	NP	United States	2016-Nov-09	EPI_ISL_246034	A/swine/Ohio/A01668213/2016		Import from public-domain	Lin,K.; Zhang,J.
EPI1035046	NP	United States	2016-Nov-14	EPI_ISL_246085	A/swine/Minnesota/A01668519/2016		Import from public-domain	Lin,K.; Zhang,J.
EPI1035083	NP	United States	2016-Nov-21	EPI_ISL_252699	A/swine/Colorado/A01668653/2016		Import from public-domain	Lin,K.; Zhang,J.
EPI1035113	NP	United States	2016-Nov-22	EPI_ISL_252704	A/swine/North Carolina/A01668619/2016		Import from public-domain	Lin,K.; Zhang,J.
EPI1035064	NP	United States	2016-Nov-23	EPI_ISL_252706	A/swine/Iowa/A01668659/2016		Import from public-domain	Lin,K.; Zhang,J.
EPI941483	NP	United States	2016-Jun-13	EPI_ISL_252719	A/swine/Nebraska/A01776543/2016		Import from public-domain
EPI1035077	NP	United States	2016-Nov-30	EPI_ISL_252795	A/swine/Oklahoma/A01668938/2016		Import from public-domain	Lin,K.; Zhang,J.
EPI1034556	NP	United States	2016-Dec-09	EPI_ISL_253645	A/swine/Michigan/A01671231/2016		Import from public-domain	Lin,K.; Zhang,J.
EPI946853	NP	United States	2016-May-28	EPI_ISL_253959	A/swine/Ohio/16TOSU1465/2016		Import from public-domain	Shabman,R.; Fedorova,N.; Puri,V.; Shrivastava,S.; Amedeo,P.; Isom,R.; Hu,L.; Durbin,A.; Rocchi,I.; Williams,T.; Bao,Y.; Sanders,R.; Zhdanov,S.; Kiryutin,B.; Lipman,D.J.; Tatusova,T.; Bowman,A.
EPI946861	NP	United States	2016-May-28	EPI_ISL_253960	A/swine/Ohio/16TOSU1497/2016		Import from public-domain	Shabman,R.; Fedorova,N.; Puri,V.; Shrivastava,S.; Amedeo,P.; Isom,R.; Hu,L.; Durbin,A.; Rocchi,I.; Williams,T.; Bao,Y.; Sanders,R.; Zhdanov,S.; Kiryutin,B.; Lipman,D.J.; Tatusova,T.; Bowman,A.
EPI946869	NP	United States	2016-May-28	EPI_ISL_253961	A/swine/Ohio/16TOSU1610/2016		Import from public-domain	Shabman,R.; Fedorova,N.; Puri,V.; Shrivastava,S.; Amedeo,P.; Isom,R.; Hu,L.; Durbin,A.; Rocchi,I.; Williams,T.; Bao,Y.; Sanders,R.; Zhdanov,S.; Kiryutin,B.; Lipman,D.J.; Tatusova,T.; Bowman,A.
EPI946877	NP	United States	2016-May-28	EPI_ISL_253962	A/swine/Ohio/16TOSU1611/2016		Import from public-domain	Shabman,R.; Fedorova,N.; Puri,V.; Shrivastava,S.; Amedeo,P.; Isom,R.; Hu,L.; Durbin,A.; Rocchi,I.; Williams,T.; Bao,Y.; Sanders,R.; Zhdanov,S.; Kiryutin,B.; Lipman,D.J.; Tatusova,T.; Bowman,A.
EPI946885	NP	United States	2016-Jun-04	EPI_ISL_253963	A/swine/Ohio/16TOSU1803/2016		Import from public-domain	Shabman,R.; Fedorova,N.; Puri,V.; Shrivastava,S.; Amedeo,P.; Isom,R.; Hu,L.; Durbin,A.; Rocchi,I.; Williams,T.; Bao,Y.; Sanders,R.; Zhdanov,S.; Kiryutin,B.; Lipman,D.J.; Tatusova,T.; Bowman,A.
EPI946893	NP	United States	2016-Jun-04	EPI_ISL_253964	A/swine/Ohio/16TOSU1826/2016		Import from public-domain	Shabman,R.; Fedorova,N.; Puri,V.; Shrivastava,S.; Amedeo,P.; Isom,R.; Hu,L.; Durbin,A.; Rocchi,I.; Williams,T.; Bao,Y.; Sanders,R.; Zhdanov,S.; Kiryutin,B.; Lipman,D.J.; Tatusova,T.; Bowman,A.
EPI946901	NP	United States	2016-Jun-04	EPI_ISL_253965	A/swine/Ohio/16TOSU1827/2016		Import from public-domain	Shabman,R.; Fedorova,N.; Puri,V.; Shrivastava,S.; Amedeo,P.; Isom,R.; Hu,L.; Durbin,A.; Rocchi,I.; Williams,T.; Bao,Y.; Sanders,R.; Zhdanov,S.; Kiryutin,B.; Lipman,D.J.; Tatusova,T.; Bowman,A.
EPI946909	NP	United States	2016-Jun-04	EPI_ISL_253966	A/swine/Ohio/16TOSU1841/2016		Import from public-domain	Shabman,R.; Fedorova,N.; Puri,V.; Shrivastava,S.; Amedeo,P.; Isom,R.; Hu,L.; Durbin,A.; Rocchi,I.; Williams,T.; Bao,Y.; Sanders,R.; Zhdanov,S.; Kiryutin,B.; Lipman,D.J.; Tatusova,T.; Bowman,A.
EPI946917	NP	United States	2016-Jun-04	EPI_ISL_253967	A/swine/Ohio/16TOSU1842/2016		Import from public-domain	Shabman,R.; Fedorova,N.; Puri,V.; Shrivastava,S.; Amedeo,P.; Isom,R.; Hu,L.; Durbin,A.; Rocchi,I.; Williams,T.; Bao,Y.; Sanders,R.; Zhdanov,S.; Kiryutin,B.; Lipman,D.J.; Tatusova,T.; Bowman,A.
EPI946925	NP	United States	2016-Jun-04	EPI_ISL_253968	A/swine/Ohio/16TOSU1843/2016		Import from public-domain	Shabman,R.; Fedorova,N.; Puri,V.; Shrivastava,S.; Amedeo,P.; Isom,R.; Hu,L.; Durbin,A.; Rocchi,I.; Williams,T.; Bao,Y.; Sanders,R.; Zhdanov,S.; Kiryutin,B.; Lipman,D.J.; Tatusova,T.; Bowman,A.
EPI946933	NP	United States	2016-Jun-04	EPI_ISL_253969	A/swine/Ohio/16TOSU1844/2016		Import from public-domain	Shabman,R.; Fedorova,N.; Puri,V.; Shrivastava,S.; Amedeo,P.; Isom,R.; Hu,L.; Durbin,A.; Rocchi,I.; Williams,T.; Bao,Y.; Sanders,R.; Zhdanov,S.; Kiryutin,B.; Lipman,D.J.; Tatusova,T.; Bowman,A.
EPI946941	NP	United States	2016-Jun-04	EPI_ISL_253970	A/swine/Ohio/16TOSU1874/2016		Import from public-domain	Shabman,R.; Fedorova,N.; Puri,V.; Shrivastava,S.; Amedeo,P.; Isom,R.; Hu,L.; Durbin,A.; Rocchi,I.; Williams,T.; Bao,Y.; Sanders,R.; Zhdanov,S.; Kiryutin,B.; Lipman,D.J.; Tatusova,T.; Bowman,A.
EPI946949	NP	United States	2016-Jun-04	EPI_ISL_253971	A/swine/Ohio/16TOSU1881/2016		Import from public-domain	Shabman,R.; Fedorova,N.; Puri,V.; Shrivastava,S.; Amedeo,P.; Isom,R.; Hu,L.; Durbin,A.; Rocchi,I.; Williams,T.; Bao,Y.; Sanders,R.; Zhdanov,S.; Kiryutin,B.; Lipman,D.J.; Tatusova,T.; Bowman,A.
EPI946957	NP	United States	2016-Jun-04	EPI_ISL_253972	A/swine/Ohio/16TOSU1883/2016		Import from public-domain	Shabman,R.; Fedorova,N.; Puri,V.; Shrivastava,S.; Amedeo,P.; Isom,R.; Hu,L.; Durbin,A.; Rocchi,I.; Williams,T.; Bao,Y.; Sanders,R.; Zhdanov,S.; Kiryutin,B.; Lipman,D.J.; Tatusova,T.; Bowman,A.
EPI946965	NP	United States	2016-Jun-04	EPI_ISL_253973	A/swine/Ohio/16TOSU1887/2016		Import from public-domain	Shabman,R.; Fedorova,N.; Puri,V.; Shrivastava,S.; Amedeo,P.; Isom,R.; Hu,L.; Durbin,A.; Rocchi,I.; Williams,T.; Bao,Y.; Sanders,R.; Zhdanov,S.; Kiryutin,B.; Lipman,D.J.; Tatusova,T.; Bowman,A.
EPI946973	NP	United States	2016-Jun-04	EPI_ISL_253974	A/swine/Ohio/16TOSU1890/2016		Import from public-domain	Shabman,R.; Fedorova,N.; Puri,V.; Shrivastava,S.; Amedeo,P.; Isom,R.; Hu,L.; Durbin,A.; Rocchi,I.; Williams,T.; Bao,Y.; Sanders,R.; Zhdanov,S.; Kiryutin,B.; Lipman,D.J.; Tatusova,T.; Bowman,A.
EPI946981	NP	United States	2016-Jun-04	EPI_ISL_253975	A/swine/Ohio/16TOSU1891/2016		Import from public-domain	Shabman,R.; Fedorova,N.; Puri,V.; Shrivastava,S.; Amedeo,P.; Isom,R.; Hu,L.; Durbin,A.; Rocchi,I.; Williams,T.; Bao,Y.; Sanders,R.; Zhdanov,S.; Kiryutin,B.; Lipman,D.J.; Tatusova,T.; Bowman,A.
EPI946989	NP	United States	2016-Jun-04	EPI_ISL_253976	A/swine/Ohio/16TOSU1892/2016		Import from public-domain	Shabman,R.; Fedorova,N.; Puri,V.; Shrivastava,S.; Amedeo,P.; Isom,R.; Hu,L.; Durbin,A.; Rocchi,I.; Williams,T.; Bao,Y.; Sanders,R.; Zhdanov,S.; Kiryutin,B.; Lipman,D.J.; Tatusova,T.; Bowman,A.
EPI946997	NP	United States	2016-Jun-04	EPI_ISL_253977	A/swine/Ohio/16TOSU1893/2016		Import from public-domain	Shabman,R.; Fedorova,N.; Puri,V.; Shrivastava,S.; Amedeo,P.; Isom,R.; Hu,L.; Durbin,A.; Rocchi,I.; Williams,T.; Bao,Y.; Sanders,R.; Zhdanov,S.; Kiryutin,B.; Lipman,D.J.; Tatusova,T.; Bowman,A.
EPI947005	NP	United States	2016-Jun-04	EPI_ISL_253978	A/swine/Ohio/16TOSU1894/2016		Import from public-domain	Shabman,R.; Fedorova,N.; Puri,V.; Shrivastava,S.; Amedeo,P.; Isom,R.; Hu,L.; Durbin,A.; Rocchi,I.; Williams,T.; Bao,Y.; Sanders,R.; Zhdanov,S.; Kiryutin,B.; Lipman,D.J.; Tatusova,T.; Bowman,A.
EPI947013	NP	United States	2016-Jun-11	EPI_ISL_253979	A/swine/Ohio/16TOSU1950/2016		Import from public-domain	Shabman,R.; Fedorova,N.; Puri,V.; Shrivastava,S.; Amedeo,P.; Isom,R.; Hu,L.; Durbin,A.; Rocchi,I.; Williams,T.; Bao,Y.; Sanders,R.; Zhdanov,S.; Kiryutin,B.; Lipman,D.J.; Tatusova,T.; Bowman,A.
EPI947021	NP	United States	2016-Jun-11	EPI_ISL_253980	A/swine/Ohio/16TOSU2111/2016		Import from public-domain	Shabman,R.; Fedorova,N.; Puri,V.; Shrivastava,S.; Amedeo,P.; Isom,R.; Hu,L.; Durbin,A.; Rocchi,I.; Williams,T.; Bao,Y.; Sanders,R.; Zhdanov,S.; Kiryutin,B.; Lipman,D.J.; Tatusova,T.; Bowman,A.
EPI947131	NP	United States	2016-Jun-09	EPI_ISL_253994	A/swine/Iowa/16TOSU2467/2016		Import from public-domain	Shabman,R.; Fedorova,N.; Puri,V.; Shrivastava,S.; Amedeo,P.; Isom,R.; Hu,L.; Durbin,A.; Rocchi,I.; Williams,T.; Bao,Y.; Sanders,R.; Zhdanov,S.; Kiryutin,B.; Lipman,D.J.; Tatusova,T.; Bowman,A.
EPI947165	NP	United States	2016-Jun-09	EPI_ISL_253998	A/swine/Iowa/16TOSU2563/2016		Import from public-domain	Shabman,R.; Fedorova,N.; Puri,V.; Shrivastava,S.; Amedeo,P.; Isom,R.; Hu,L.; Durbin,A.; Rocchi,I.; Williams,T.; Bao,Y.; Sanders,R.; Zhdanov,S.; Kiryutin,B.; Lipman,D.J.; Tatusova,T.; Bowman,A.
EPI947189	NP	United States	2016-Jun-09	EPI_ISL_254001	A/swine/Iowa/16TOSU2594/2016		Import from public-domain	Shabman,R.; Fedorova,N.; Puri,V.; Shrivastava,S.; Amedeo,P.; Isom,R.; Hu,L.; Durbin,A.; Rocchi,I.; Williams,T.; Bao,Y.; Sanders,R.; Zhdanov,S.; Kiryutin,B.; Lipman,D.J.; Tatusova,T.; Bowman,A.
EPI947197	NP	United States	2016-Jun-09	EPI_ISL_254002	A/swine/Iowa/16TOSU2605/2016		Import from public-domain	Shabman,R.; Fedorova,N.; Puri,V.; Shrivastava,S.; Amedeo,P.; Isom,R.; Hu,L.; Durbin,A.; Rocchi,I.; Williams,T.; Bao,Y.; Sanders,R.; Zhdanov,S.; Kiryutin,B.; Lipman,D.J.; Tatusova,T.; Bowman,A.
EPI947205	NP	United States	2016-Jun-09	EPI_ISL_254003	A/swine/Iowa/16TOSU2607/2016		Import from public-domain	Shabman,R.; Fedorova,N.; Puri,V.; Shrivastava,S.; Amedeo,P.; Isom,R.; Hu,L.; Durbin,A.; Rocchi,I.; Williams,T.; Bao,Y.; Sanders,R.; Zhdanov,S.; Kiryutin,B.; Lipman,D.J.; Tatusova,T.; Bowman,A.
EPI947213	NP	United States	2016-Jun-09	EPI_ISL_254004	A/swine/Iowa/16TOSU2612/2016		Import from public-domain	Shabman,R.; Fedorova,N.; Puri,V.; Shrivastava,S.; Amedeo,P.; Isom,R.; Hu,L.; Durbin,A.; Rocchi,I.; Williams,T.; Bao,Y.; Sanders,R.; Zhdanov,S.; Kiryutin,B.; Lipman,D.J.; Tatusova,T.; Bowman,A.
EPI947261	NP	United States	2016-Jun-09	EPI_ISL_254010	A/swine/Iowa/16TOSU2756/2016		Import from public-domain	Shabman,R.; Fedorova,N.; Puri,V.; Shrivastava,S.; Amedeo,P.; Isom,R.; Hu,L.; Durbin,A.; Rocchi,I.; Williams,T.; Bao,Y.; Sanders,R.; Zhdanov,S.; Kiryutin,B.; Lipman,D.J.; Tatusova,T.; Bowman,A.
EPI947287	NP	United States	2016-Jun-09	EPI_ISL_254013	A/swine/Iowa/16TOSU2825/2016		Import from public-domain	Shabman,R.; Fedorova,N.; Puri,V.; Shrivastava,S.; Amedeo,P.; Isom,R.; Hu,L.; Durbin,A.; Rocchi,I.; Williams,T.; Bao,Y.; Sanders,R.; Zhdanov,S.; Kiryutin,B.; Lipman,D.J.; Tatusova,T.; Bowman,A.
EPI1036636	NP	United States	2017-Jan-03	EPI_ISL_254677	A/swine/North Carolina/A01672048/2017		Import from public-domain	Lin,K.; Zhang,J.
EPI1036624	NP	United States	2017-Jan-04	EPI_ISL_254679	A/swine/North Carolina/A01671999/2017		Import from public-domain	Lin,K.; Zhang,J.
EPI1036589	NP	United States	2017-Jan-05	EPI_ISL_254683	A/swine/Iowa/A01672046/2017		Import from public-domain	Lin,K.; Zhang,J.
EPI1036607	NP	United States	2017-Jan-05	EPI_ISL_254685	A/swine/Nebraska/A01672049/2017		Import from public-domain	Lin,K.; Zhang,J.
EPI955924	NP	Japan	2016-Oct-18	EPI_ISL_255356	A/swine/Gunma/6-3829/2016	National Institute of Animal Health	National Institute of Animal Health	Saito, T.; Takemae, N.
EPI955932	NP	Japan	2017-Jan-10	EPI_ISL_255357	A/swine/Gunma/9-4151/2017	National Institute of Animal Health	National Institute of Animal Health	Saito, T.; Takemae, N.
EPI955939	NP	Japan	2017-Jan-10	EPI_ISL_255358	A/swine/Gunma/6-4101/2017	National Institute of Animal Health	National Institute of Animal Health	Saito, T.; Takemae, N.
EPI955947	NP	Japan	2017-Jan-11	EPI_ISL_255359	A/swine/Gunma/7-4161/2017	National Institute of Animal Health	National Institute of Animal Health	Saito, T.; Takemae, N.
EPI955954	NP	Japan	2017-Jan-10	EPI_ISL_255360	A/swine/Gunma/9-4149/2017	National Institute of Animal Health	National Institute of Animal Health	Saito, T.; Takemae, N.
EPI955971	NP	Japan	2017-Jan-10	EPI_ISL_255363	A/swine/Gunma/9-4156/2017	National Institute of Animal Health	National Institute of Animal Health	Saito, T.; Takemae, N.
EPI955996	NP	Japan	2016-Jun-15	EPI_ISL_255370	A/swine/Gunma/7-2493/2016	National Institute of Animal Health	National Institute of Animal Health	Saito, T.; Takemae, N.
EPI956004	NP	Japan	2016-Jul-21	EPI_ISL_255371	A/swine/Gunma/11-2902/2016	National Institute of Animal Health	National Institute of Animal Health	Saito, T.; Takemae, N.
EPI956039	NP	Japan	2017-Jan-10	EPI_ISL_255376	A/swine/Gunma/9-4154/2017	National Institute of Animal Health	National Institute of Animal Health	Saito, T.; Takemae, N.
EPI956046	NP	Japan	2017-Jan-11	EPI_ISL_255377	A/swine/Gunma/7-4166/2017	National Institute of Animal Health	National Institute of Animal Health	Saito, T.; Takemae, N.
EPI956058	NP	Japan	2017-Jan-10	EPI_ISL_255379	A/swine/Gunma/9-4150/2017	National Institute of Animal Health	National Institute of Animal Health	Saito, T.; Takemae, N.
EPI956064	NP	Japan	2017-Jan-11	EPI_ISL_255380	A/swine/Gunma/7-4164/2017	National Institute of Animal Health	National Institute of Animal Health	Saito, T.; Takemae, N.
EPI961234	NP	United States	2015-Oct-20	EPI_ISL_256249	A/swine/Indiana/A01812028/2015		Import from public-domain
EPI961242	NP	United States	2015-Dec-15	EPI_ISL_256250	A/swine/Indiana/A01812104/2015		Import from public-domain
EPI961250	NP	United States	2015-Nov-06	EPI_ISL_256251	A/swine/Indiana/A01812062/2015		Import from public-domain
EPI961263	NP	United States	2015-Dec-03	EPI_ISL_256253	A/swine/California/A01459157/2015		Import from public-domain
EPI961297	NP	United States	2015-Dec-15	EPI_ISL_256256	A/swine/Indiana/A01812120/2015		Import from public-domain
EPI961305	NP	United States	2015-Nov-20	EPI_ISL_256257	A/swine/Florida/A01104090/2015		Import from public-domain
EPI961321	NP	United States	2015-Nov-17	EPI_ISL_256259	A/swine/Indiana/A01812071/2015		Import from public-domain
EPI1036618	NP	United States	2017-Jan-18	EPI_ISL_256560	A/swine/Iowa/A01672419/2017		Import from public-domain	Lin,K.; Zhang,J.
EPI1036570	NP	United States	2017-Jan-17	EPI_ISL_257031	A/swine/Missouri/A01672030/2017		Import from public-domain	Lin,K.; Zhang,J.
EPI1036663	NP	United States	2017-Jan-31	EPI_ISL_257156	A/swine/North Carolina/A01672582/2017		Import from public-domain	Lin,K.; Zhang,J.
EPI1036669	NP	United States	2017-Jan-23	EPI_ISL_257157	A/swine/Indiana/A01672516/2017		Import from public-domain	Lin,K.; Zhang,J.
EPI967705	NP	Vietnam	2016-Dec-06	EPI_ISL_257494	A/swine/Ba Ria Vung Tau/02-07-2/2016		National Institute of Animal Health	Takemae, N.; Saito, T.
EPI967767	NP	Vietnam	2016-Dec-06	EPI_ISL_257502	A/swine/Ba Ria Vung Tau/02-27-2/2016		National Institute of Animal Health	Takemae, N.; Saito, T.
EPI1036651	NP	United States	2017-Jan-30	EPI_ISL_258614	A/swine/Illinois/A01672615/2017		Import from public-domain	Lin,K.; Zhang,J.
EPI1074047	NP	United States	2017-Feb-08	EPI_ISL_258653	A/swine/Minnesota/A01932042/2017		Import from public-domain	Lin,K.; Zhang,J.
EPI1074028	NP	United States	2017-Feb-03	EPI_ISL_258654	A/swine/South Carolina/A01932046/2017		Import from public-domain	Lin,K.; Zhang,J.
EPI1063074	NP	United States	2017-Feb-15	EPI_ISL_260805	A/swine/Indiana/A01932256/2017		Import from public-domain	Lin,K.; Zhang,J.
EPI1074022	NP	United States	2017-Feb-03	EPI_ISL_260809	A/swine/Illinois/A01932037/2017		Import from public-domain	Lin,K.; Zhang,J.
EPI985430	NP	United States	2017-Mar-17	EPI_ISL_260816	A/swine/Kansas/A01378020/2017		Import from public-domain	Padmanabhan,A.; Marthaler,D.
EPI1063128	NP	United States	2017-Feb-28	EPI_ISL_260828	A/swine/Wisconsin/A01932590/2017		Import from public-domain	Lin,K.; Smith,K.; Zhang,J.
EPI1063182	NP	United States	2017-Feb-20	EPI_ISL_261457	A/swine/Iowa/A01932417/2017		Import from public-domain	Lin,K.; Smith,K.; Zhang,J.
EPI1063098	NP	United States	2017-Feb-18	EPI_ISL_261459	A/swine/Iowa/A01932419/2017		Import from public-domain	Lin,K.; Smith,K.; Zhang,J.
EPI1063170	NP	United States	2017-Feb-27	EPI_ISL_261488	A/swine/Iowa/A01932577/2017		Import from public-domain	Lin,K.; Smith,K.; Zhang,J.
EPI1079660	NP	United States	2017-Mar-07	EPI_ISL_262586	A/swine/North Carolina/A01667104/2017		Import from public-domain	Lin,K.; Smith,K.; Zhang,J.
EPI1080424	NP	United States	2017-Mar-20	EPI_ISL_262589	A/swine/Nebraska/A01933901/2017		Import from public-domain	Lin,K.; Smith,K.; Zhang,J.
EPI1079719	NP	United States	2017-Mar-21	EPI_ISL_262594	A/swine/Pennsylvania/A01933903/2017		Import from public-domain	Lin,K.; Smith,K.; Zhang,J.
EPI1079800	NP	United States	2017-Mar-07	EPI_ISL_262600	A/swine/Iowa/A01667086/2017		Import from public-domain	Lin,K.; Smith,K.; Zhang,J.
EPI998434	NP	United States	2016-Feb-01	EPI_ISL_263480	A/swine/Ohio/16TOSU0352/2016		Import from public-domain	Nolting,J.M.; Nelson,S.W.; Zentkovich,M.M.; Bowman,A.S.; Wang,L.; Zhang,Y.
EPI998439	NP	United States	2016-May-01	EPI_ISL_263483	A/swine/Indiana/16TOSU0646/2016		Import from public-domain	Nolting,J.M.; Nelson,S.W.; Zentkovich,M.M.; Bowman,A.S.; Wang,L.; Zhang,Y.
EPI1013426	NP	Germany	2017-Jan-01	EPI_ISL_263845	A/swine/Germany/Bak50/2017		Friedrich-Loeffler-Institut
EPI1079615	NP	United States	2017-Mar-22	EPI_ISL_264195	A/swine/Iowa/A02214242/2017		Import from public-domain	Lin,K.; Smith,K.; Zhang,J.
EPI1079648	NP	United States	2017-Mar-16	EPI_ISL_264225	A/swine/North Carolina/A02214000/2017		Import from public-domain	Lin,K.; Smith,K.; Zhang,J.
EPI1022712	NP	Germany	2017-Jan-01	EPI_ISL_264252	A/swine/Germany/Bak36/2017		Friedrich-Loeffler-Institut
EPI1006122	NP	Japan	2017-Mar-01	EPI_ISL_266246	A/swine/Gunma/SV105/2017/MD1	National Institute of Animal Health	National Institute of Animal Health	Saito, T.; Takemae, N.
EPI1006129	NP	Japan	2017-Mar-08	EPI_ISL_266247	A/swine/Gunma/SVB-110/2017/MD1	National Institute of Animal Health	National Institute of Animal Health	Saito, T.; Takemae, N.
EPI1079695	NP	United States	2017-Mar-27	EPI_ISL_266551	A/swine/Illinois/A02214664/2017		Import from public-domain	Lin,K.; Smith,K.; Zhang,J.
EPI1079726	NP	United States	2017-Mar-28	EPI_ISL_266555	A/swine/Iowa/A02214654/2017		Import from public-domain	Lin,K.; Smith,K.; Zhang,J.
EPI1020072	NP	Japan	2016-Jul-16	EPI_ISL_268776	A/swine/Gunma/SVB38/2016	National Institute of Animal Health	National Institute of Animal Health	Takemae, N.; Saito, T.
EPI1028091	NP	Japan	2017-Apr-19	EPI_ISL_270373	A/swine/Gunma/7-4301/2017	National Institute of Animal Health	National Institute of Animal Health	Saito, T.; Takemae, N.
EPI1028105	NP	Japan	2017-Apr-19	EPI_ISL_270375	A/swine/Gunma/7-4295/2017	National Institute of Animal Health	National Institute of Animal Health	Saito, T.; Takemae, N.
EPI1028119	NP	Japan	2017-Apr-25	EPI_ISL_270377	A/swine/Gunma/6-4504/2017	National Institute of Animal Health	National Institute of Animal Health	Saito, T.; Takemae, N.
EPI1028126	NP	Japan	2017-Apr-17	EPI_ISL_270378	A/swine/Gunma/34-4278/2017	National Institute of Animal Health	National Institute of Animal Health	Saito, T.; Takemae, N.
EPI1028139	NP	Japan	2017-Apr-25	EPI_ISL_270380	A/swine/Gunma/6-4506/2017	National Institute of Animal Health	National Institute of Animal Health	Saito, T.; Takemae, N.
EPI1028146	NP	Japan	2017-Apr-25	EPI_ISL_270381	A/swine/Gunma/6-4499/2017	National Institute of Animal Health	National Institute of Animal Health	Saito, T.; Takemae, N.
EPI1028154	NP	Japan	2017-Apr-25	EPI_ISL_270382	A/swine/Gunma/6-4503/2017	National Institute of Animal Health	National Institute of Animal Health	Saito, T.; Takemae, N.
EPI1028162	NP	Japan	2017-Apr-19	EPI_ISL_270383	A/swine/Gunma/7-4308/2017	National Institute of Animal Health	National Institute of Animal Health	Saito, T.; Takemae, N.
EPI1028168	NP	Japan	2017-Apr-27	EPI_ISL_270384	A/swine/Gunma/35-4607/2017	National Institute of Animal Health	National Institute of Animal Health	Saito, T.; Takemae, N.
EPI1028188	NP	Japan	2017-Apr-19	EPI_ISL_270387	A/swine/Gunma/7-4291/2017	National Institute of Animal Health	National Institute of Animal Health	Saito, T.; Takemae, N.
EPI1028194	NP	Japan	2017-Apr-19	EPI_ISL_270388	A/swine/Gunma/7-4290/2017	National Institute of Animal Health	National Institute of Animal Health	Saito, T.; Takemae, N.
EPI1030853	NP	United States	2011-Nov-22	EPI_ISL_271041	A/swine/Iowa/MT_12_07_11_2_28/2011		Import from public-domain	Yang,M.; Diaz,A.; Marthaler,D.; Culhane,M.; Sreevatsan,S.; Alkhamis,M.; Torremorell,M.
EPI1031022	NP	United States	2012-Mar-14	EPI_ISL_271063	A/swine/South Dakota/MT_12_07_2081/2012		Import from public-domain	Yang,M.; Diaz,A.; Marthaler,D.; Culhane,M.; Sreevatsan,S.; Alkhamis,M.; Torremorell,M.
EPI1031062	NP	United States	2011-Nov-22	EPI_ISL_271068	A/swine/Iowa/MT_12_07_11_2_2/2011		Import from public-domain	Yang,M.; Diaz,A.; Marthaler,D.; Culhane,M.; Sreevatsan,S.; Alkhamis,M.; Torremorell,M.
EPI1031102	NP	United States	2012-Mar-14	EPI_ISL_271073	A/swine/South Dakota/MT_12_07_2079/2012		Import from public-domain	Yang,M.; Diaz,A.; Marthaler,D.; Culhane,M.; Sreevatsan,S.; Alkhamis,M.; Torremorell,M.
EPI1031154	NP	United States	2011-Nov-22	EPI_ISL_271079	A/swine/Iowa/MT_12_07_11_2_12/2011		Import from public-domain	Yang,M.; Diaz,A.; Marthaler,D.; Culhane,M.; Sreevatsan,S.; Alkhamis,M.; Torremorell,M.
EPI1031162	NP	United States	2011-Nov-22	EPI_ISL_271080	A/swine/Iowa/MT_12_07_11_2_7/2011		Import from public-domain	Yang,M.; Diaz,A.; Marthaler,D.; Culhane,M.; Sreevatsan,S.; Alkhamis,M.; Torremorell,M.
EPI1032263	NP	United States	2012-Mar-14	EPI_ISL_271648	A/swine/South Dakota/MT_12_07_2075/2012		Import from public-domain	Yang,M.; Diaz,A.; Marthaler,D.; Culhane,M.; Sreevatsan,S.; Alkhamis,M.; Torremorell,M.
EPI1032327	NP	United States	2011-Nov-22	EPI_ISL_271656	A/swine/Iowa/MT_12_07_11_2_19/2011		Import from public-domain	Yang,M.; Diaz,A.; Marthaler,D.; Culhane,M.; Sreevatsan,S.; Alkhamis,M.; Torremorell,M.
EPI1032351	NP	United States	2011-Nov-22	EPI_ISL_271659	A/swine/Iowa/MT_12_07_11_2_25/2011		Import from public-domain	Yang,M.; Diaz,A.; Marthaler,D.; Culhane,M.; Sreevatsan,S.; Alkhamis,M.; Torremorell,M.
EPI1032359	NP	United States	2011-Nov-22	EPI_ISL_271660	A/swine/Iowa/MT_12_07_11_2_29/2011		Import from public-domain	Yang,M.; Diaz,A.; Marthaler,D.; Culhane,M.; Sreevatsan,S.; Alkhamis,M.; Torremorell,M.
EPI1032367	NP	United States	2012-Mar-21	EPI_ISL_271661	A/swine/Minnesota/MT_12_07_2116/2012		Import from public-domain	Yang,M.; Diaz,A.; Marthaler,D.; Culhane,M.; Sreevatsan,S.; Alkhamis,M.; Torremorell,M.
EPI1032407	NP	United States	2011-Nov-22	EPI_ISL_271666	A/swine/Iowa/MT_12_07_11_2_10/2011		Import from public-domain	Yang,M.; Diaz,A.; Marthaler,D.; Culhane,M.; Sreevatsan,S.; Alkhamis,M.; Torremorell,M.
EPI1032423	NP	United States	2011-Nov-22	EPI_ISL_271668	A/swine/Iowa/MT_12_07_11_2_8/2011		Import from public-domain	Yang,M.; Diaz,A.; Marthaler,D.; Culhane,M.; Sreevatsan,S.; Alkhamis,M.; Torremorell,M.
EPI1032431	NP	United States	2011-Nov-22	EPI_ISL_271669	A/swine/Iowa/MT_12_07_11_2_14/2011		Import from public-domain	Yang,M.; Diaz,A.; Marthaler,D.; Culhane,M.; Sreevatsan,S.; Alkhamis,M.; Torremorell,M.
EPI1032609	NP	United States	2011-Nov-22	EPI_ISL_271720	A/swine/Iowa/MT_12_07_11_2_11/2011		Import from public-domain	Yang,M.; Diaz,A.; Marthaler,D.; Culhane,M.; Sreevatsan,S.; Alkhamis,M.; Torremorell,M.
EPI1032644	NP	United States	2012-Mar-21	EPI_ISL_271726	A/swine/Minnesota/MT_12_07_2130/2012		Import from public-domain	Yang,M.; Diaz,A.; Marthaler,D.; Culhane,M.; Sreevatsan,S.; Alkhamis,M.; Torremorell,M.
EPI1032684	NP	United States	2011-Nov-22	EPI_ISL_271731	A/swine/Iowa/MT_12_07_11_2_23/2011		Import from public-domain	Yang,M.; Diaz,A.; Marthaler,D.; Culhane,M.; Sreevatsan,S.; Alkhamis,M.; Torremorell,M.
EPI1032720	NP	United States	2011-Nov-22	EPI_ISL_271735	A/swine/Iowa/MT_12_07_11_2_3/2011		Import from public-domain	Yang,M.; Diaz,A.; Marthaler,D.; Culhane,M.; Sreevatsan,S.; Alkhamis,M.; Torremorell,M.
EPI1032736	NP	United States	2012-Mar-21	EPI_ISL_271737	A/swine/Minnesota/MT_12_07_2132/2012		Import from public-domain	Yang,M.; Diaz,A.; Marthaler,D.; Culhane,M.; Sreevatsan,S.; Alkhamis,M.; Torremorell,M.
EPI1032760	NP	United States	2011-Nov-22	EPI_ISL_271740	A/swine/Iowa/MT_12_07_11_2_6/2011		Import from public-domain	Yang,M.; Diaz,A.; Marthaler,D.; Culhane,M.; Sreevatsan,S.; Alkhamis,M.; Torremorell,M.
EPI1032800	NP	United States	2012-Mar-21	EPI_ISL_271745	A/swine/Minnesota/MT_12_07_2083/2012		Import from public-domain	Yang,M.; Diaz,A.; Marthaler,D.; Culhane,M.; Sreevatsan,S.; Alkhamis,M.; Torremorell,M.
EPI1032824	NP	United States	2012-Mar-21	EPI_ISL_271748	A/swine/Minnesota/MT_12_07_2092/2012		Import from public-domain	Yang,M.; Diaz,A.; Marthaler,D.; Culhane,M.; Sreevatsan,S.; Alkhamis,M.; Torremorell,M.
EPI1032832	NP	United States	2012-Mar-21	EPI_ISL_271749	A/swine/Minnesota/MT_12_07_2124/2012		Import from public-domain	Yang,M.; Diaz,A.; Marthaler,D.; Culhane,M.; Sreevatsan,S.; Alkhamis,M.; Torremorell,M.
EPI1032840	NP	United States	2011-Nov-22	EPI_ISL_271750	A/swine/Iowa/MT_12_07_11_2_4/2011		Import from public-domain	Yang,M.; Diaz,A.; Marthaler,D.; Culhane,M.; Sreevatsan,S.; Alkhamis,M.; Torremorell,M.
EPI1079738	NP	United States	2017-Mar-20	EPI_ISL_272837	A/swine/South Carolina/A02214849/2017		Import from public-domain	Lin,K.; Smith,K.; Zhang,J.
EPI1037983	NP	Japan	2017-May-15	EPI_ISL_273509	A/swine/Niigata/6/2017-E1		National Institute of Animal Health	Takemae, N.; Saito, T.
EPI1037990	NP	Japan	2017-May-15	EPI_ISL_273510	A/swine/Niigata/4/2017		National Institute of Animal Health	Takemae, N.; Saito, T.
EPI1037998	NP	Japan	2017-May-15	EPI_ISL_273511	A/swine/Niigata/2/2017		National Institute of Animal Health	Takemae, N.; Saito, T.
EPI1038005	NP	Japan	2017-May-15	EPI_ISL_273512	A/swine/Niigata/9/2017		National Institute of Animal Health	Takemae, N.; Saito, T.
EPI1038012	NP	Japan	2017-May-15	EPI_ISL_273513	A/swine/Niigata/8/2017		National Institute of Animal Health	Takemae, N.; Saito, T.
EPI1038019	NP	Japan	2017-May-15	EPI_ISL_273514	A/swine/Niigata/6/2017-MD2		National Institute of Animal Health	Takemae, N.; Saito, T.
EPI1038027	NP	Japan	2017-May-15	EPI_ISL_273515	A/swine/Niigata/2/2017-MD2		National Institute of Animal Health	Takemae, N.; Saito, T.
EPI1038035	NP	Japan	2017-May-15	EPI_ISL_273516	A/swine/Niigata/10/2017		National Institute of Animal Health	Takemae, N.; Saito, T.
EPI1043843	NP	Japan	2013-May-20	EPI_ISL_274687	A/swine/Gunma/1/2013	National Institute of Animal Health	National Institute of Animal Health	Saito, T.; Takemae, N.
EPI1044454	NP	Japan	2014-Jan-20	EPI_ISL_274846	A/swine/Gunma/09/2014	National Institute of Animal Health	National Institute of Animal Health	Saito, T.; Takemae, N.
EPI1044476	NP	Japan	2013-Oct-07	EPI_ISL_274849	A/swine/Chiba/40/2013	National Institute of Animal Health	National Institute of Animal Health	Saito, T.; Takemae, N.
EPI1044505	NP	Japan	2014-Nov-21	EPI_ISL_274853	A/swine/Gunma/TA779/2014	National Institute of Animal Health	National Institute of Animal Health	Saito, T.; Takemae, N.
EPI1046679	NP	Japan	2013-Jul-04	EPI_ISL_275567	A/swine/Chiba/31/2013	National Institute of Animal Health	National Institute of Animal Health	Saito, T.; Takemae, N.
EPI1046693	NP	Japan	2014-May-20	EPI_ISL_275569	A/swine/Aichi/18/2014	National Institute of Animal Health	National Institute of Animal Health	Saito, T.; Takemae, N.
EPI1046821	NP	Japan	2013-Apr-16	EPI_ISL_275571	A/swine/Ibaraki/1/2013	National Institute of Animal Health	National Institute of Animal Health	Saito, T.; Takemae, N.
EPI1046713	NP	Japan	2013-Oct-25	EPI_ISL_275572	A/swine/Gunma/43/2013	National Institute of Animal Health	National Institute of Animal Health	Saito, T.; Takemae, N.
EPI1046751	NP	Japan	2014-Aug-19	EPI_ISL_275577	A/swine/Chiba/1/2014	National Institute of Animal Health	National Institute of Animal Health	Saito, T.; Takemae, N.
EPI1057395	NP	Japan	2015-Jan-01	EPI_ISL_277369	A/swine/Chiba/24/2015	Kagoshima University	Kagoshima University
EPI1057428	NP	Japan	2016-Jan-01	EPI_ISL_277372	A/swine/Aichi/02/2016	Kagoshima University	Kagoshima University
EPI1057479	NP	Japan	2016-Jan-01	EPI_ISL_277383	A/swine/Chiba/KU-FK3/2016	Kagoshima University	Kagoshima University
EPI1061358	NP	United States	2017-May-30	EPI_ISL_278198	A/swine/Michigan/A01259077/2017		Import from public-domain	Janas-Martindale,A.
EPI1061366	NP	United States	2016-Mar-21	EPI_ISL_278199	A/swine/California/A01459202/2016		Import from public-domain	Janas-Martindale,A.
EPI1063380	NP	Italy	2015-Sep-01	EPI_ISL_278825	A/swine/Italy/230836/2015		Import from public-domain	Chiapponi,C.; Ebranati,E.; Pariani,E.; Faccini,S.; Luppi,A.; Baioni,L.; Manfredi,R.; Carta,V.; Merenda,M.; Affanni,P.; Colucci,M.E.; Veronesi,L.; Zehender,G.; Foni,E.
EPI1063402	NP	Italy	2015-Sep-01	EPI_ISL_278828	A/swine/Italy/140863/2015		Import from public-domain	Chiapponi,C.; Ebranati,E.; Pariani,E.; Faccini,S.; Luppi,A.; Baioni,L.; Manfredi,R.; Carta,V.; Merenda,M.; Affanni,P.; Colucci,M.E.; Veronesi,L.; Zehender,G.; Foni,E.
EPI1063434	NP	Italy	2015-Sep-01	EPI_ISL_278832	A/swine/Italy/187946/2015		Import from public-domain	Chiapponi,C.; Ebranati,E.; Pariani,E.; Faccini,S.; Luppi,A.; Baioni,L.; Manfredi,R.; Carta,V.; Merenda,M.; Affanni,P.; Colucci,M.E.; Veronesi,L.; Zehender,G.; Foni,E.
EPI1063442	NP	Italy	2015-Sep-01	EPI_ISL_278833	A/swine/Italy/203964/2015		Import from public-domain	Chiapponi,C.; Ebranati,E.; Pariani,E.; Faccini,S.; Luppi,A.; Baioni,L.; Manfredi,R.; Carta,V.; Merenda,M.; Affanni,P.; Colucci,M.E.; Veronesi,L.; Zehender,G.; Foni,E.
EPI1063472	NP	Italy	2015-Sep-01	EPI_ISL_278836	A/swine/Italy/56341/2015		Import from public-domain	Chiapponi,C.; Ebranati,E.; Pariani,E.; Faccini,S.; Luppi,A.; Baioni,L.; Manfredi,R.; Carta,V.; Merenda,M.; Affanni,P.; Colucci,M.E.; Veronesi,L.; Zehender,G.; Foni,E.
EPI1063488	NP	Italy	2015-Sep-01	EPI_ISL_278838	A/swine/Italy/65210/2015		Import from public-domain	Chiapponi,C.; Ebranati,E.; Pariani,E.; Faccini,S.; Luppi,A.; Baioni,L.; Manfredi,R.; Carta,V.; Merenda,M.; Affanni,P.; Colucci,M.E.; Veronesi,L.; Zehender,G.; Foni,E.
EPI1063495	NP	Italy	2015-Sep-01	EPI_ISL_278839	A/swine/Italy/73436/2015		Import from public-domain	Chiapponi,C.; Ebranati,E.; Pariani,E.; Faccini,S.; Luppi,A.; Baioni,L.; Manfredi,R.; Carta,V.; Merenda,M.; Affanni,P.; Colucci,M.E.; Veronesi,L.; Zehender,G.; Foni,E.
EPI1063504	NP	Italy	2015-Sep-01	EPI_ISL_278840	A/swine/Italy/129452/2015		Import from public-domain	Chiapponi,C.; Ebranati,E.; Pariani,E.; Faccini,S.; Luppi,A.; Baioni,L.; Manfredi,R.; Carta,V.; Merenda,M.; Affanni,P.; Colucci,M.E.; Veronesi,L.; Zehender,G.; Foni,E.
EPI1063544	NP	Italy	2015-Sep-01	EPI_ISL_278845	A/swine/Italy/3033-1/2015		Import from public-domain	Chiapponi,C.; Ebranati,E.; Pariani,E.; Faccini,S.; Luppi,A.; Baioni,L.; Manfredi,R.; Carta,V.; Merenda,M.; Affanni,P.; Colucci,M.E.; Veronesi,L.; Zehender,G.; Foni,E.
EPI1063589	NP	Italy	2014-Sep-01	EPI_ISL_278851	A/swine/Italy/327497-7/2014		Import from public-domain	Chiapponi,C.; Ebranati,E.; Pariani,E.; Faccini,S.; Luppi,A.; Baioni,L.; Manfredi,R.; Carta,V.; Merenda,M.; Affanni,P.; Colucci,M.E.; Veronesi,L.; Zehender,G.; Foni,E.
EPI1063596	NP	Italy	2014-Sep-01	EPI_ISL_278852	A/swine/Italy/328356/2014		Import from public-domain	Chiapponi,C.; Ebranati,E.; Pariani,E.; Faccini,S.; Luppi,A.; Baioni,L.; Manfredi,R.; Carta,V.; Merenda,M.; Affanni,P.; Colucci,M.E.; Veronesi,L.; Zehender,G.; Foni,E.
EPI1063604	NP	Italy	2014-Sep-01	EPI_ISL_278853	A/swine/Italy/333140/2014		Import from public-domain	Chiapponi,C.; Ebranati,E.; Pariani,E.; Faccini,S.; Luppi,A.; Baioni,L.; Manfredi,R.; Carta,V.; Merenda,M.; Affanni,P.; Colucci,M.E.; Veronesi,L.; Zehender,G.; Foni,E.
EPI1063609	NP	Italy	2014-Sep-01	EPI_ISL_278854	A/swine/Italy/334694-1/2014		Import from public-domain	Chiapponi,C.; Ebranati,E.; Pariani,E.; Faccini,S.; Luppi,A.; Baioni,L.; Manfredi,R.; Carta,V.; Merenda,M.; Affanni,P.; Colucci,M.E.; Veronesi,L.; Zehender,G.; Foni,E.
EPI1063644	NP	Italy	2014-Sep-01	EPI_ISL_278858	A/swine/Italy/352331/2014		Import from public-domain	Chiapponi,C.; Ebranati,E.; Pariani,E.; Faccini,S.; Luppi,A.; Baioni,L.; Manfredi,R.; Carta,V.; Merenda,M.; Affanni,P.; Colucci,M.E.; Veronesi,L.; Zehender,G.; Foni,E.
EPI1063779	NP	Italy	2014-Sep-01	EPI_ISL_278859	A/swine/Italy/238098/2014		Import from public-domain	Chiapponi,C.; Ebranati,E.; Pariani,E.; Faccini,S.; Luppi,A.; Baioni,L.; Manfredi,R.; Carta,V.; Merenda,M.; Affanni,P.; Colucci,M.E.; Veronesi,L.; Zehender,G.; Foni,E.
EPI1063682	NP	Italy	2014-Sep-01	EPI_ISL_278863	A/swine/Italy/271152/2014		Import from public-domain	Chiapponi,C.; Ebranati,E.; Pariani,E.; Faccini,S.; Luppi,A.; Baioni,L.; Manfredi,R.; Carta,V.; Merenda,M.; Affanni,P.; Colucci,M.E.; Veronesi,L.; Zehender,G.; Foni,E.
EPI1063697	NP	Italy	2014-Sep-01	EPI_ISL_278865	A/swine/Italy/302073/2014		Import from public-domain	Chiapponi,C.; Ebranati,E.; Pariani,E.; Faccini,S.; Luppi,A.; Baioni,L.; Manfredi,R.; Carta,V.; Merenda,M.; Affanni,P.; Colucci,M.E.; Veronesi,L.; Zehender,G.; Foni,E.
EPI1063747	NP	Italy	2014-Sep-01	EPI_ISL_278871	A/swine/Italy/150383-1/2014		Import from public-domain	Chiapponi,C.; Ebranati,E.; Pariani,E.; Faccini,S.; Luppi,A.; Baioni,L.; Manfredi,R.; Carta,V.; Merenda,M.; Affanni,P.; Colucci,M.E.; Veronesi,L.; Zehender,G.; Foni,E.
EPI1063755	NP	Italy	2014-Sep-01	EPI_ISL_278872	A/swine/Italy/165246/2014		Import from public-domain	Chiapponi,C.; Ebranati,E.; Pariani,E.; Faccini,S.; Luppi,A.; Baioni,L.; Manfredi,R.; Carta,V.; Merenda,M.; Affanni,P.; Colucci,M.E.; Veronesi,L.; Zehender,G.; Foni,E.
EPI1063763	NP	Italy	2014-Sep-01	EPI_ISL_278873	A/swine/Italy/166277-2/2014		Import from public-domain	Chiapponi,C.; Ebranati,E.; Pariani,E.; Faccini,S.; Luppi,A.; Baioni,L.; Manfredi,R.; Carta,V.; Merenda,M.; Affanni,P.; Colucci,M.E.; Veronesi,L.; Zehender,G.; Foni,E.
EPI1063782	NP	Italy	2014-Sep-01	EPI_ISL_278875	A/swine/Italy/91602/2014		Import from public-domain	Chiapponi,C.; Ebranati,E.; Pariani,E.; Faccini,S.; Luppi,A.; Baioni,L.; Manfredi,R.; Carta,V.; Merenda,M.; Affanni,P.; Colucci,M.E.; Veronesi,L.; Zehender,G.; Foni,E.
EPI1063814	NP	Italy	2014-Sep-01	EPI_ISL_278879	A/swine/Italy/124953/2014		Import from public-domain	Chiapponi,C.; Ebranati,E.; Pariani,E.; Faccini,S.; Luppi,A.; Baioni,L.; Manfredi,R.; Carta,V.; Merenda,M.; Affanni,P.; Colucci,M.E.; Veronesi,L.; Zehender,G.; Foni,E.
EPI1063822	NP	Italy	2014-Sep-01	EPI_ISL_278880	A/swine/Italy/125010-1/2014		Import from public-domain	Chiapponi,C.; Ebranati,E.; Pariani,E.; Faccini,S.; Luppi,A.; Baioni,L.; Manfredi,R.; Carta,V.; Merenda,M.; Affanni,P.; Colucci,M.E.; Veronesi,L.; Zehender,G.; Foni,E.
EPI1063879	NP	Italy	2014-Sep-01	EPI_ISL_278890	A/swine/Italy/34333/2014		Import from public-domain	Chiapponi,C.; Ebranati,E.; Pariani,E.; Faccini,S.; Luppi,A.; Baioni,L.; Manfredi,R.; Carta,V.; Merenda,M.; Affanni,P.; Colucci,M.E.; Veronesi,L.; Zehender,G.; Foni,E.
EPI1063887	NP	Italy	2014-Sep-01	EPI_ISL_278891	A/swine/Italy/36662-2/2014		Import from public-domain	Chiapponi,C.; Ebranati,E.; Pariani,E.; Faccini,S.; Luppi,A.; Baioni,L.; Manfredi,R.; Carta,V.; Merenda,M.; Affanni,P.; Colucci,M.E.; Veronesi,L.; Zehender,G.; Foni,E.
EPI1063903	NP	Italy	2014-Sep-01	EPI_ISL_278893	A/swine/Italy/60011-3/2014		Import from public-domain	Chiapponi,C.; Ebranati,E.; Pariani,E.; Faccini,S.; Luppi,A.; Baioni,L.; Manfredi,R.; Carta,V.; Merenda,M.; Affanni,P.; Colucci,M.E.; Veronesi,L.; Zehender,G.; Foni,E.
EPI1063919	NP	Italy	2014-Sep-01	EPI_ISL_278895	A/swine/Italy/87434/2014		Import from public-domain	Chiapponi,C.; Ebranati,E.; Pariani,E.; Faccini,S.; Luppi,A.; Baioni,L.; Manfredi,R.; Carta,V.; Merenda,M.; Affanni,P.; Colucci,M.E.; Veronesi,L.; Zehender,G.; Foni,E.
EPI1063953	NP	Italy	2013-Sep-01	EPI_ISL_278899	A/swine/Italy/327669/2013		Import from public-domain	Chiapponi,C.; Ebranati,E.; Pariani,E.; Faccini,S.; Luppi,A.; Baioni,L.; Manfredi,R.; Carta,V.; Merenda,M.; Affanni,P.; Colucci,M.E.; Veronesi,L.; Zehender,G.; Foni,E.
EPI1063969	NP	Italy	2013-Sep-01	EPI_ISL_278901	A/swine/Italy/346150/2013		Import from public-domain	Chiapponi,C.; Ebranati,E.; Pariani,E.; Faccini,S.; Luppi,A.; Baioni,L.; Manfredi,R.; Carta,V.; Merenda,M.; Affanni,P.; Colucci,M.E.; Veronesi,L.; Zehender,G.; Foni,E.
EPI1064004	NP	Italy	2013-Sep-01	EPI_ISL_278905	A/swine/Italy/198930-3/2013		Import from public-domain	Chiapponi,C.; Ebranati,E.; Pariani,E.; Faccini,S.; Luppi,A.; Baioni,L.; Manfredi,R.; Carta,V.; Merenda,M.; Affanni,P.; Colucci,M.E.; Veronesi,L.; Zehender,G.; Foni,E.
EPI1064056	NP	Italy	2012-Sep-01	EPI_ISL_278912	A/swine/Italy/337085/2012		Import from public-domain	Chiapponi,C.; Ebranati,E.; Pariani,E.; Faccini,S.; Luppi,A.; Baioni,L.; Manfredi,R.; Carta,V.; Merenda,M.; Affanni,P.; Colucci,M.E.; Veronesi,L.; Zehender,G.; Foni,E.
EPI1064110	NP	Italy	2013-Sep-01	EPI_ISL_278919	A/swine/Italy/149878/2013		Import from public-domain	Chiapponi,C.; Ebranati,E.; Pariani,E.; Faccini,S.; Luppi,A.; Baioni,L.; Manfredi,R.; Carta,V.; Merenda,M.; Affanni,P.; Colucci,M.E.; Veronesi,L.; Zehender,G.; Foni,E.
EPI1073401	NP	United States	2016-Jun-01	EPI_ISL_280200	A/swine/Indiana/16TOSU4110/2016		Import from public-domain	Tan,G.; Shabman,R.; Fedorova,N.; Puri,V.; Shrivastava,S.; Amedeo,P.; Isom,R.; Hu,L.; Durbin,A.; Rocchi,I.; Williams,T.; Pickett,B.; Nolting,J.M.; Bao,Y.; Sanders,R.; Hatcher,E.; Zhdanov,S.; Kiryutin,B.; Lipman,D.J.; Tatusova,T.; Bowman,A.S.
EPI1073358	NP	United States	2016-Jul-01	EPI_ISL_280206	A/swine/Indiana/16TOSU4239/2016		Import from public-domain	Tan,G.; Shabman,R.; Fedorova,N.; Puri,V.; Shrivastava,S.; Amedeo,P.; Isom,R.; Hu,L.; Durbin,A.; Rocchi,I.; Williams,T.; Pickett,B.; Nolting,J.M.; Bao,Y.; Sanders,R.; Hatcher,E.; Zhdanov,S.; Kiryutin,B.; Lipman,D.J.; Tatusova,T.; Bowman,A.S.
EPI1073739	NP	United States	2016-Jul-01	EPI_ISL_280209	A/swine/Indiana/16TOSU4367/2016		Import from public-domain	Tan,G.; Shabman,R.; Fedorova,N.; Puri,V.; Shrivastava,S.; Amedeo,P.; Isom,R.; Hu,L.; Durbin,A.; Rocchi,I.; Williams,T.; Pickett,B.; Nolting,J.M.; Bao,Y.; Sanders,R.; Hatcher,E.; Zhdanov,S.; Kiryutin,B.; Lipman,D.J.; Tatusova,T.; Bowman,A.S.
EPI1073590	NP	United States	2016-Jul-01	EPI_ISL_280218	A/swine/Ohio/16TOSU8021/2016		Import from public-domain	Tan,G.; Shabman,R.; Fedorova,N.; Puri,V.; Shrivastava,S.; Amedeo,P.; Isom,R.; Hu,L.; Durbin,A.; Rocchi,I.; Williams,T.; Pickett,B.; Nolting,J.M.; Bao,Y.; Sanders,R.; Hatcher,E.; Zhdanov,S.; Kiryutin,B.; Lipman,D.J.; Tatusova,T.; Bowman,A.S.
EPI1073480	NP	United States	2016-Jul-01	EPI_ISL_280222	A/swine/Ohio/16TOSU8308/2016		Import from public-domain	Tan,G.; Shabman,R.; Fedorova,N.; Puri,V.; Shrivastava,S.; Amedeo,P.; Isom,R.; Hu,L.; Durbin,A.; Rocchi,I.; Williams,T.; Pickett,B.; Nolting,J.M.; Bao,Y.; Sanders,R.; Hatcher,E.; Zhdanov,S.; Kiryutin,B.; Lipman,D.J.; Tatusova,T.; Bowman,A.S.
EPI1073488	NP	United States	2016-Jul-01	EPI_ISL_280223	A/swine/Ohio/16TOSU8320/2016		Import from public-domain	Tan,G.; Shabman,R.; Fedorova,N.; Puri,V.; Shrivastava,S.; Amedeo,P.; Isom,R.; Hu,L.; Durbin,A.; Rocchi,I.; Williams,T.; Pickett,B.; Nolting,J.M.; Bao,Y.; Sanders,R.; Hatcher,E.; Zhdanov,S.; Kiryutin,B.; Lipman,D.J.; Tatusova,T.; Bowman,A.S.
EPI1073496	NP	United States	2016-Jul-01	EPI_ISL_280224	A/swine/Ohio/16TOSU8287/2016		Import from public-domain	Tan,G.; Shabman,R.; Fedorova,N.; Puri,V.; Shrivastava,S.; Amedeo,P.; Isom,R.; Hu,L.; Durbin,A.; Rocchi,I.; Williams,T.; Pickett,B.; Nolting,J.M.; Bao,Y.; Sanders,R.; Hatcher,E.; Zhdanov,S.; Kiryutin,B.; Lipman,D.J.; Tatusova,T.; Bowman,A.S.
EPI1073558	NP	United States	2016-Aug-01	EPI_ISL_280232	A/swine/Indiana/16TOSU8125/2016		Import from public-domain	Tan,G.; Shabman,R.; Fedorova,N.; Puri,V.; Shrivastava,S.; Amedeo,P.; Isom,R.; Hu,L.; Durbin,A.; Rocchi,I.; Williams,T.; Pickett,B.; Nolting,J.M.; Bao,Y.; Sanders,R.; Hatcher,E.; Zhdanov,S.; Kiryutin,B.; Lipman,D.J.; Tatusova,T.; Bowman,A.S.
EPI1073566	NP	United States	2016-Aug-01	EPI_ISL_280233	A/swine/Indiana/16TOSU8165/2016		Import from public-domain	Tan,G.; Shabman,R.; Fedorova,N.; Puri,V.; Shrivastava,S.; Amedeo,P.; Isom,R.; Hu,L.; Durbin,A.; Rocchi,I.; Williams,T.; Pickett,B.; Nolting,J.M.; Bao,Y.; Sanders,R.; Hatcher,E.; Zhdanov,S.; Kiryutin,B.; Lipman,D.J.; Tatusova,T.; Bowman,A.S.
EPI1073594	NP	United States	2016-Aug-01	EPI_ISL_280236	A/swine/Ohio/16TOSU5421/2016		Import from public-domain	Tan,G.; Shabman,R.; Fedorova,N.; Puri,V.; Shrivastava,S.; Amedeo,P.; Isom,R.; Hu,L.; Durbin,A.; Rocchi,I.; Williams,T.; Pickett,B.; Nolting,J.M.; Bao,Y.; Sanders,R.; Hatcher,E.; Zhdanov,S.; Kiryutin,B.; Lipman,D.J.; Tatusova,T.; Bowman,A.S.
EPI1073602	NP	United States	2016-Aug-01	EPI_ISL_280237	A/swine/Ohio/16TOSU5440/2016		Import from public-domain	Tan,G.; Shabman,R.; Fedorova,N.; Puri,V.; Shrivastava,S.; Amedeo,P.; Isom,R.; Hu,L.; Durbin,A.; Rocchi,I.; Williams,T.; Pickett,B.; Nolting,J.M.; Bao,Y.; Sanders,R.; Hatcher,E.; Zhdanov,S.; Kiryutin,B.; Lipman,D.J.; Tatusova,T.; Bowman,A.S.
EPI1073747	NP	United States	2016-Jul-01	EPI_ISL_280253	A/swine/Indiana/16TOSU4368/2016		Import from public-domain	Tan,G.; Shabman,R.; Fedorova,N.; Puri,V.; Shrivastava,S.; Amedeo,P.; Isom,R.; Hu,L.; Durbin,A.; Rocchi,I.; Williams,T.; Pickett,B.; Nolting,J.M.; Bao,Y.; Sanders,R.; Hatcher,E.; Zhdanov,S.; Kiryutin,B.; Lipman,D.J.; Tatusova,T.; Bowman,A.S.
EPI1169124	NP	United States	2017-Aug-03	EPI_ISL_281235	A/swine/Indiana/A02218760/2017		Import from public-domain	USDA Swine Surveillance,A.
EPI1076152	NP	Canada	2016-Oct-24	EPI_ISL_281241	A/swine/Alberta/SD0191/2016		Import from public-domain	Shanmuganatham,K.; Detmer,S.; Redies,L.; Culhane,M.; Patnayak,D.
EPI1076168	NP	Canada	2015-May-21	EPI_ISL_281243	A/swine/Saskatchewan/SD0107/2015		Import from public-domain	Shanmuganatham,K.; Detmer,S.; Redies,L.; Culhane,M.; Patnayak,D.
EPI1076184	NP	Canada	2015-Jul-23	EPI_ISL_281245	A/swine/Manitoba/SD0114/2015		Import from public-domain	Shanmuganatham,K.; Detmer,S.; Redies,L.; Culhane,M.; Patnayak,D.
EPI1076192	NP	Canada	2016-Oct-18	EPI_ISL_281246	A/swine/Saskatchewan/SD0188/2016		Import from public-domain	Shanmuganatham,K.; Detmer,S.; Redies,L.; Culhane,M.; Patnayak,D.
EPI1076208	NP	Canada	2015-Jan-22	EPI_ISL_281248	A/swine/Manitoba/D0392/2015		Import from public-domain	Shanmuganatham,K.; Detmer,S.; Redies,L.; Culhane,M.; Patnayak,D.
EPI1076216	NP	Canada	2015-May-08	EPI_ISL_281249	A/swine/Saskatchewan/SD0102/2015		Import from public-domain	Shanmuganatham,K.; Detmer,S.; Redies,L.; Culhane,M.; Patnayak,D.
EPI1076224	NP	Canada	2016-Nov-16	EPI_ISL_281250	A/swine/Saskatchewan/SD0200/2016		Import from public-domain	Shanmuganatham,K.; Detmer,S.; Redies,L.; Culhane,M.; Patnayak,D.
EPI1169082	NP	United States	2017-Aug-10	EPI_ISL_281303	A/swine/North Carolina/A02218894/2017		Import from public-domain	USDA Swine Surveillance,A.
EPI1169215	NP	United States	2017-Aug-09	EPI_ISL_281310	A/swine/North Carolina/A02218906/2017		Import from public-domain	USDA Swine Surveillance,A.
EPI1080372	NP	United States	2017-Aug-13	EPI_ISL_281869	A/swine/Ohio/A01357319/2017		Import from public-domain	Janas-Martindale,A.
EPI1080380	NP	United States	2017-Aug-13	EPI_ISL_281870	A/swine/Ohio/A01357316/2017		Import from public-domain	Janas-Martindale,A.
EPI1080469	NP	Japan	2017-Jul-17	EPI_ISL_281893	A/swine/Gunma/12-4820/2017	National Institute of Animal Health	National Institute of Animal Health	Saito, T.; Takemae, N.
EPI1080475	NP	Japan	2017-Jul-12	EPI_ISL_281894	A/swine/Gunma/7-4791/2017	National Institute of Animal Health	National Institute of Animal Health	Saito, T.; Takemae, N.
EPI1080482	NP	Japan	2017-Jul-12	EPI_ISL_281895	A/swine/Gunma/7-4793/2017	National Institute of Animal Health	National Institute of Animal Health	Saito, T.; Takemae, N.
EPI1080496	NP	Japan	2017-Jul-12	EPI_ISL_281897	A/swine/Gunma/7-4792/2017	National Institute of Animal Health	National Institute of Animal Health	Saito, T.; Takemae, N.
EPI1080503	NP	Japan	2017-Jul-12	EPI_ISL_281898	A/swine/Gunma/7-4796/2017	National Institute of Animal Health	National Institute of Animal Health	Saito, T.; Takemae, N.
EPI1080510	NP	Japan	2017-Jul-17	EPI_ISL_281899	A/swine/Gunma/12-4827/2017	National Institute of Animal Health	National Institute of Animal Health	Saito, T.; Takemae, N.
EPI1080529	NP	Japan	2017-Jul-12	EPI_ISL_281902	A/swine/Gunma/7-4795/2017	National Institute of Animal Health	National Institute of Animal Health	Saito, T.; Takemae, N.
EPI1080536	NP	Japan	2017-Jul-12	EPI_ISL_281903	A/swine/Gunma/7-4794/2017	National Institute of Animal Health	National Institute of Animal Health	Saito, T.; Takemae, N.
EPI1080543	NP	Japan	2017-Jul-17	EPI_ISL_281904	A/swine/Gunma/12-4829/2017	National Institute of Animal Health	National Institute of Animal Health	Saito, T.; Takemae, N.
EPI1080550	NP	Japan	2017-Jul-17	EPI_ISL_281905	A/swine/Gunma/12-4832/2017	National Institute of Animal Health	National Institute of Animal Health	Saito, T.; Takemae, N.
EPI1080773	NP	United States	2013-Apr-12	EPI_ISL_281918	A/swine/Minnesota/MT_13_01_S79/2013		Import from public-domain	Torremorell,M.; Diaz,A.; Marthaler,D.; Corzo,C.; Munoz-Zanzi,C.; Sreevatsan,S.; Culhane,M.
EPI1169162	NP	United States	2017-Aug-14	EPI_ISL_281988	A/swine/Oklahoma/A02219505/2017		Import from public-domain	USDA Swine Surveillance,A.
EPI1084642	NP	Japan	2017-Jul-12	EPI_ISL_282682	A/swine/Gunma/7-4787/2017	National Institute of Animal Health	National Institute of Animal Health	Saito, T.; Takemae, N.
EPI1084740	NP	Canada	2015-Dec-03	EPI_ISL_282694	A/swine/Manitoba/SD0129/2015		Import from public-domain	Pickett,B.; Fedorova,N.; Puri,V.; Shrivastava,S.; Amedeo,P.; Isom,R.; Hu,L.; Novotny,M.; Durbin,A.; Rocchi,I.; Williams,T.; Culhane,M.; Redies,L.; Patnayak,D.; Bao,Y.; Sanders,R.; Zhdanov,S.; Kiryutin,B.; Lipman,D.J.; Tatusova,T.; Detmer,S.
EPI1084894	NP	Canada	2015-Jul-29	EPI_ISL_282698	A/swine/Manitoba/D0405/2015		Import from public-domain	Pickett,B.; Fedorova,N.; Puri,V.; Shrivastava,S.; Amedeo,P.; Isom,R.; Hu,L.; Novotny,M.; Durbin,A.; Rocchi,I.; Williams,T.; Culhane,M.; Redies,L.; Patnayak,D.; Bao,Y.; Sanders,R.; Zhdanov,S.; Kiryutin,B.; Lipman,D.J.; Tatusova,T.; Detmer,S.
EPI1084798	NP	Canada	2015-Oct-01	EPI_ISL_282701	A/swine/Manitoba/D0407/2015		Import from public-domain	Pickett,B.; Fedorova,N.; Puri,V.; Shrivastava,S.; Amedeo,P.; Isom,R.; Hu,L.; Novotny,M.; Durbin,A.; Rocchi,I.; Williams,T.; Culhane,M.; Redies,L.; Patnayak,D.; Bao,Y.; Sanders,R.; Zhdanov,S.; Kiryutin,B.; Lipman,D.J.; Tatusova,T.; Detmer,S.
EPI1084806	NP	Canada	2015-Oct-08	EPI_ISL_282702	A/swine/Manitoba/D0406/2015		Import from public-domain	Pickett,B.; Fedorova,N.; Puri,V.; Shrivastava,S.; Amedeo,P.; Isom,R.; Hu,L.; Novotny,M.; Durbin,A.; Rocchi,I.; Williams,T.; Culhane,M.; Redies,L.; Patnayak,D.; Bao,Y.; Sanders,R.; Zhdanov,S.; Kiryutin,B.; Lipman,D.J.; Tatusova,T.; Detmer,S.
EPI1084822	NP	Canada	2015-Oct-08	EPI_ISL_282704	A/swine/Manitoba/D0402/2015		Import from public-domain	Pickett,B.; Fedorova,N.; Puri,V.; Shrivastava,S.; Amedeo,P.; Isom,R.; Hu,L.; Novotny,M.; Durbin,A.; Rocchi,I.; Williams,T.; Culhane,M.; Redies,L.; Patnayak,D.; Bao,Y.; Sanders,R.; Zhdanov,S.; Kiryutin,B.; Lipman,D.J.; Tatusova,T.; Detmer,S.
EPI1084830	NP	Canada	2015-Oct-08	EPI_ISL_282705	A/swine/Manitoba/D0432/2015		Import from public-domain	Pickett,B.; Fedorova,N.; Puri,V.; Shrivastava,S.; Amedeo,P.; Isom,R.; Hu,L.; Novotny,M.; Durbin,A.; Rocchi,I.; Williams,T.; Culhane,M.; Redies,L.; Patnayak,D.; Bao,Y.; Sanders,R.; Zhdanov,S.; Kiryutin,B.; Lipman,D.J.; Tatusova,T.; Detmer,S.
EPI1084878	NP	Canada	2015-Jul-16	EPI_ISL_282711	A/swine/Manitoba/D0401/2015		Import from public-domain	Pickett,B.; Fedorova,N.; Puri,V.; Shrivastava,S.; Amedeo,P.; Isom,R.; Hu,L.; Novotny,M.; Durbin,A.; Rocchi,I.; Williams,T.; Culhane,M.; Redies,L.; Patnayak,D.; Bao,Y.; Sanders,R.; Zhdanov,S.; Kiryutin,B.; Lipman,D.J.; Tatusova,T.; Detmer,S.
EPI1084886	NP	Canada	2015-Jul-16	EPI_ISL_282712	A/swine/Manitoba/D0404/2015		Import from public-domain	Pickett,B.; Fedorova,N.; Puri,V.; Shrivastava,S.; Amedeo,P.; Isom,R.; Hu,L.; Novotny,M.; Durbin,A.; Rocchi,I.; Williams,T.; Culhane,M.; Redies,L.; Patnayak,D.; Bao,Y.; Sanders,R.; Zhdanov,S.; Kiryutin,B.; Lipman,D.J.; Tatusova,T.; Detmer,S.
EPI1084942	NP	Canada	2015-Jun-09	EPI_ISL_282719	A/swine/Manitoba/D0389/2015		Import from public-domain	Pickett,B.; Fedorova,N.; Puri,V.; Shrivastava,S.; Amedeo,P.; Isom,R.; Hu,L.; Novotny,M.; Durbin,A.; Rocchi,I.; Williams,T.; Culhane,M.; Redies,L.; Patnayak,D.; Bao,Y.; Sanders,R.; Zhdanov,S.; Kiryutin,B.; Lipman,D.J.; Tatusova,T.; Detmer,S.
EPI1085008	NP	Canada	2015-Apr-09	EPI_ISL_282728	A/swine/Manitoba/D0399/2015		Import from public-domain	Pickett,B.; Fedorova,N.; Puri,V.; Shrivastava,S.; Amedeo,P.; Isom,R.; Hu,L.; Novotny,M.; Durbin,A.; Rocchi,I.; Williams,T.; Culhane,M.; Redies,L.; Patnayak,D.; Bao,Y.; Sanders,R.; Zhdanov,S.; Kiryutin,B.; Lipman,D.J.; Tatusova,T.; Detmer,S.
EPI1085076	NP	Canada	2015-Feb-25	EPI_ISL_282736	A/swine/Manitoba/D0391/2015		Import from public-domain	Pickett,B.; Fedorova,N.; Puri,V.; Shrivastava,S.; Amedeo,P.; Isom,R.; Hu,L.; Novotny,M.; Durbin,A.; Rocchi,I.; Williams,T.; Culhane,M.; Redies,L.; Patnayak,D.; Bao,Y.; Sanders,R.; Zhdanov,S.; Kiryutin,B.; Lipman,D.J.; Tatusova,T.; Detmer,S.
EPI1085187	NP	Canada	2016-Jan-13	EPI_ISL_282738	A/swine/Saskatchewan/SD0136/2016		Import from public-domain	Pickett,B.; Fedorova,N.; Puri,V.; Shrivastava,S.; Amedeo,P.; Isom,R.; Hu,L.; Novotny,M.; Durbin,A.; Rocchi,I.; Williams,T.; Culhane,M.; Redies,L.; Patnayak,D.; Bao,Y.; Sanders,R.; Zhdanov,S.; Kiryutin,B.; Lipman,D.J.; Tatusova,T.; Detmer,S.
EPI1085101	NP	Canada	2016-Mar-09	EPI_ISL_282739	A/swine/Manitoba/SD0157/2016		Import from public-domain	Pickett,B.; Fedorova,N.; Puri,V.; Shrivastava,S.; Amedeo,P.; Isom,R.; Hu,L.; Novotny,M.; Durbin,A.; Rocchi,I.; Williams,T.; Culhane,M.; Redies,L.; Patnayak,D.; Bao,Y.; Sanders,R.; Zhdanov,S.; Kiryutin,B.; Lipman,D.J.; Tatusova,T.; Detmer,S.
EPI1085118	NP	Canada	2016-May-04	EPI_ISL_282741	A/swine/Manitoba/SD0165/2016		Import from public-domain	Pickett,B.; Fedorova,N.; Puri,V.; Shrivastava,S.; Amedeo,P.; Isom,R.; Hu,L.; Novotny,M.; Durbin,A.; Rocchi,I.; Williams,T.; Culhane,M.; Redies,L.; Patnayak,D.; Bao,Y.; Sanders,R.; Zhdanov,S.; Kiryutin,B.; Lipman,D.J.; Tatusova,T.; Detmer,S.
EPI1085126	NP	Canada	2016-May-04	EPI_ISL_282742	A/swine/Manitoba/SD0166/2016		Import from public-domain	Pickett,B.; Fedorova,N.; Puri,V.; Shrivastava,S.; Amedeo,P.; Isom,R.; Hu,L.; Novotny,M.; Durbin,A.; Rocchi,I.; Williams,T.; Culhane,M.; Redies,L.; Patnayak,D.; Bao,Y.; Sanders,R.; Zhdanov,S.; Kiryutin,B.; Lipman,D.J.; Tatusova,T.; Detmer,S.
EPI1169130	NP	United States	2017-Aug-22	EPI_ISL_282912	A/swine/Illinois/A02219794/2017		Import from public-domain	USDA Swine Surveillance,A.
EPI1169209	NP	United States	2017-Aug-17	EPI_ISL_282913	A/swine/Iowa/A02219790/2017		Import from public-domain	USDA Swine Surveillance,A.
EPI1203343	NP	United States	2017-Oct-03	EPI_ISL_283550	A/swine/South Dakota/A01678510/2017		Import from public-domain	Adrdl,S.
EPI1191126	NP	United States	2017-Sep-13	EPI_ISL_285337	A/swine/Missouri/A02221494/2017		Import from public-domain	Lin,K.; Zhang,J.
EPI1191115	NP	United States	2017-Sep-12	EPI_ISL_285408	A/swine/Iowa/A02221491/2017		Import from public-domain	Lin,K.; Zhang,J.
EPI1191119	NP	United States	2017-Sep-14	EPI_ISL_285479	A/swine/Oklahoma/A02221360/2017		Import from public-domain	Lin,K.; Zhang,J.
EPI1138225	NP	Japan	2017-Oct-17	EPI_ISL_290886	A/swine/Gunma/6-5334/2017	National Institute of Animal Health	National Institute of Animal Health	Saito, T.;Takemae, N.
EPI1138232	NP	Japan	2017-Oct-17	EPI_ISL_290887	A/swine/Gunma/6-5345/2017	National Institute of Animal Health	National Institute of Animal Health	Saito, T.;Takemae, N.
EPI1138240	NP	Japan	2017-Oct-17	EPI_ISL_290888	A/swine/Gunma/6-5333/2017	National Institute of Animal Health	National Institute of Animal Health	Saito, T.;Takemae, N.
EPI1138248	NP	Japan	2017-Oct-11	EPI_ISL_290889	A/swine/Gunma/7-5246/2017	National Institute of Animal Health	National Institute of Animal Health	Saito, T.;Takemae, N.
EPI1138256	NP	Japan	2017-Oct-09	EPI_ISL_290890	A/swine/Gunma/12-5189/2017	National Institute of Animal Health	National Institute of Animal Health	Saito, T.;Takemae, N.
EPI1138272	NP	Japan	2017-Sep-14	EPI_ISL_290892	A/swine/Gunma/SVB-170/2017	National Institute of Animal Health	National Institute of Animal Health	Saito, T.;Takemae, N.
EPI1138279	NP	Japan	2017-Oct-17	EPI_ISL_290893	A/swine/Gunma/6-5337/2017	National Institute of Animal Health	National Institute of Animal Health	Saito, T.;Takemae, N.
EPI1138287	NP	Japan	2017-Aug-17	EPI_ISL_290894	A/swine/Gunma/SVB-160-2/2017	National Institute of Animal Health	National Institute of Animal Health	Saito, T.;Takemae, N.
EPI1138294	NP	Japan	2017-Oct-09	EPI_ISL_290895	A/swine/Gunma/12-5183/2017	National Institute of Animal Health	National Institute of Animal Health	Saito, T.;Takemae, N.
EPI1138302	NP	Japan	2017-Aug-31	EPI_ISL_290896	A/swine/Gunma/SVB-164/2017	National Institute of Animal Health	National Institute of Animal Health	Saito, T.;Takemae, N.
EPI1138309	NP	Japan	2017-Aug-17	EPI_ISL_290897	A/swine/Gunma/SVB-160-1/2017	National Institute of Animal Health	National Institute of Animal Health	Saito, T.;Takemae, N.
EPI1138316	NP	Japan	2017-Oct-09	EPI_ISL_290898	A/swine/Gunma/12-5196/2017	National Institute of Animal Health	National Institute of Animal Health	Saito, T.;Takemae, N.
EPI1138324	NP	Japan	2017-Oct-09	EPI_ISL_290899	A/swine/Gunma/12-5186/2017	National Institute of Animal Health	National Institute of Animal Health	Saito, T.;Takemae, N.
EPI1138332	NP	Japan	2017-Oct-17	EPI_ISL_290900	A/swine/Gunma/6-5357/2017	National Institute of Animal Health	National Institute of Animal Health	Saito, T.;Takemae, N.
EPI1138347	NP	Japan	2017-Oct-17	EPI_ISL_290902	A/swine/Gunma/6-5344/2017	National Institute of Animal Health	National Institute of Animal Health	Saito, T.;Takemae, N.
EPI1138355	NP	Japan	2017-Oct-17	EPI_ISL_290903	A/swine/Gunma/6-5359/2017	National Institute of Animal Health	National Institute of Animal Health	Saito, T.;Takemae, N.
EPI1138363	NP	Japan	2017-Nov-29	EPI_ISL_290904	A/swine/Gunma/SVB-195-1/2017	National Institute of Animal Health	National Institute of Animal Health	Saito, T.;Takemae, N.
EPI1160015	NP	Mexico	2014-Oct-20	EPI_ISL_295528	A/swine/Mexico/10912920/2014		Import from public-domain	Nelsona,M.; Culhane,M.; Trovao,N.; Diaz,A.; Marthaler,D.; Torremorell,M.
EPI1160022	NP	Mexico	2014-Oct-31	EPI_ISL_295529	A/swine/Mexico/10926242/2014		Import from public-domain	Nelsona,M.; Culhane,M.; Trovao,N.; Diaz,A.; Marthaler,D.; Torremorell,M.
EPI1160038	NP	Mexico	2014-Dec-01	EPI_ISL_295531	A/swine/Mexico/11004418/2014		Import from public-domain	Nelsona,M.; Culhane,M.; Trovao,N.; Diaz,A.; Marthaler,D.; Torremorell,M.
EPI1160092	NP	Mexico	2015-Mar-15	EPI_ISL_295546	A/swine/Mexico/84703289210/2015		Import from public-domain	Nelsona,M.; Culhane,M.; Trovao,N.; Diaz,A.; Marthaler,D.; Torremorell,M.
EPI1620637	NP	United States	2017-Dec-12	EPI_ISL_295663	A/swine/Illinois/A02138512/2017		Import from public-domain	USDA Swine Surveillance,A.; Smith,K.; Zhang,J.; Lin,K.
EPI1620643	NP	United States	2017-Dec-12	EPI_ISL_295664	A/swine/Pennsylvania/A02138663/2017		Import from public-domain	USDA Swine Surveillance,A.; Smith,K.; Zhang,J.; Lin,K.
EPI1620738	NP	United States	2017-Dec-18	EPI_ISL_295675	A/swine/North Carolina/A02138817/2017		Import from public-domain	USDA Swine Surveillance,A.; Smith,K.; Zhang,J.; Lin,K.
EPI1620750	NP	United States	2017-Dec-11	EPI_ISL_295695	A/swine/Oklahoma/A02138767/2017		Import from public-domain	USDA Swine Surveillance,A.; Smith,K.; Zhang,J.; Lin,K.
EPI1191108	NP	United States	2017-Sep-29	EPI_ISL_296421	A/swine/Iowa/A02221865/2017		Import from public-domain	Lin,K.; Zhang,J.
EPI1203325	NP	United States	2017-Oct-19	EPI_ISL_296426	A/swine/Iowa/A02134236/2017		Import from public-domain	Lin,K.; Zhang,J.
EPI1203399	NP	United States	2017-Oct-18	EPI_ISL_296542	A/swine/Iowa/A02134229/2017		Import from public-domain	Lin,K.; Zhang,J.
EPI1203283	NP	United States	2017-Oct-09	EPI_ISL_296544	A/swine/North Carolina/A02223469/2017		Import from public-domain	Lin,K.; Zhang,J.
EPI1203289	NP	United States	2017-Oct-11	EPI_ISL_296670	A/swine/Iowa/A02223471/2017		Import from public-domain	Lin,K.; Zhang,J.
EPI1620400	NP	United States	2017-Nov-01	EPI_ISL_297055	A/swine/Texas/A02135752/2017		Import from public-domain	Lin,K.; Zhang,J.
EPI1203295	NP	United States	2017-Oct-12	EPI_ISL_297056	A/swine/Pennsylvania/A02223370/2017		Import from public-domain	Lin,K.; Zhang,J.
EPI1620424	NP	United States	2017-Nov-01	EPI_ISL_297061	A/swine/Iowa/A02135101/2017		Import from public-domain	Lin,K.; Zhang,J.
EPI1235812	NP	United States	2017-Nov-07	EPI_ISL_297069	A/swine/Pennsylvania/A02135726/2017		Import from public-domain	USDA Swine Surveillance,A.
EPI1620430	NP	United States	2017-Nov-15	EPI_ISL_297091	A/swine/Oklahoma/A02136057/2017		Import from public-domain	Smith,K.; Zhang,J.
EPI1620539	NP	United States	2017-Nov-10	EPI_ISL_297094	A/swine/Iowa/A02136744/2017		Import from public-domain	Smith,K.; Zhang,J.
EPI1235806	NP	United States	2017-Nov-17	EPI_ISL_297193	A/swine/Indiana/A02136747/2017		Import from public-domain	USDA Swine Surveillance,A.
EPI1235824	NP	United States	2017-Nov-28	EPI_ISL_297208	A/swine/Iowa/A02137183/2017		Import from public-domain	USDA Swine Surveillance,A.
EPI1620756	NP	United States	2017-Dec-04	EPI_ISL_297214	A/swine/Missouri/A02137164/2017		Import from public-domain	Smith,K.; Lin,K.; Zhang,J.
EPI1620654	NP	United States	2017-Dec-15	EPI_ISL_297245	A/swine/South Dakota/A01785387/2017		Import from public-domain	Swine Surveillance,A.
EPI1620871	NP	United States	2018-Jan-03	EPI_ISL_299534	A/swine/Illinois/A02139356/2018		Import from public-domain	USDA Swine Surveillance,A.; Smith,K.; Zhang,J.; Lin,K.
EPI1620883	NP	United States	2018-Jan-09	EPI_ISL_299535	A/swine/Iowa/A02140816/2018		Import from public-domain	USDA Swine Surveillance,A.; Smith,K.; Zhang,J.; Lin,K.
EPI1620829	NP	United States	2018-Jan-05	EPI_ISL_299565	A/swine/Ohio/A02139385/2018		Import from public-domain	USDA Swine Surveillance,A.; Smith,K.; Zhang,J.; Lin,K.
EPI1620835	NP	United States	2018-Jan-29	EPI_ISL_301927	A/swine/South Dakota/A02142231/2018		Import from public-domain	USDA Swine Surveillance,A.; Smith,K.; Zhang,J.; Lin,K.
EPI1625640	NP	United States	2018-Feb-14	EPI_ISL_303856	A/swine/Texas/A01785448/2018		Import from public-domain	Swine Surveillance,A.
EPI1625700	NP	United States	2018-Feb-14	EPI_ISL_303859	A/swine/Texas/A01785447/2018		Import from public-domain	Swine Surveillance,A.
EPI1201498	NP	Japan	2018-Jan-08	EPI_ISL_304094	A/swine/Gunma/12-5435/2018	National Institute of Animal Health	National Institute of Animal Health	Saito, T.; Takemae, N.
EPI1201514	NP	Japan	2018-Jan-16	EPI_ISL_304096	A/swine/Gunma/6-5520/2018	National Institute of Animal Health	National Institute of Animal Health	Saito, T.; Takemae, N.
EPI1201547	NP	Japan	2018-Jan-17	EPI_ISL_304100	A/swine/Gunma/7-5557/2018	National Institute of Animal Health	National Institute of Animal Health	Saito, T.; Takemae, N.
EPI1201555	NP	Japan	2018-Jan-16	EPI_ISL_304101	A/swine/Gunma/6-5541/2018	National Institute of Animal Health	National Institute of Animal Health	Saito, T.; Takemae, N.
EPI1201579	NP	Japan	2018-Jan-16	EPI_ISL_304104	A/swine/Gunma/6-5516/2018	National Institute of Animal Health	National Institute of Animal Health	Saito, T.; Takemae, N.
EPI1201587	NP	Japan	2018-Jan-17	EPI_ISL_304105	A/swine/Gunma/35-5597/2018	National Institute of Animal Health	National Institute of Animal Health	Saito, T.; Takemae, N.
EPI1201594	NP	Japan	2018-Jan-24	EPI_ISL_304106	A/swine/Gunma/9-5603/2018	National Institute of Animal Health	National Institute of Animal Health	Saito, T.; Takemae, N.
EPI1201602	NP	Japan	2018-Jan-17	EPI_ISL_304107	A/swine/Gunma/35-5573/2018	National Institute of Animal Health	National Institute of Animal Health	Saito, T.; Takemae, N.
EPI1625634	NP	United States	2018-Feb-07	EPI_ISL_304650	A/swine/Iowa/A02142465/2018		Import from public-domain	USDA Swine Surveillance,A.; Lin,K.; Zhang,J.
EPI1625682	NP	United States	2018-Feb-13	EPI_ISL_304651	A/swine/Missouri/A02142811/2018		Import from public-domain	USDA Swine Surveillance,A.; Lin,K.; Zhang,J.
EPI1625688	NP	United States	2018-Feb-05	EPI_ISL_304653	A/swine/Illinois/A02142422/2018		Import from public-domain	USDA Swine Surveillance,A.; Lin,K.; Zhang,J.
EPI1253075	NP	Russian Federation	2017-Apr-12	EPI_ISL_314323	A/swine/Leningrad Region/RII03/2017	Research Institute of Influenza, Ministry of Healthcare of the Russian Federation	WHO National Influenza Centre Russian Federation
EPI1255794	NP	Japan	2018-May-04	EPI_ISL_314818	A/swine/Tochigi/3/2018	National Institute of Animal Health	National Institute of Animal Health	N.Takemae,T.Saito
EPI1255801	NP	Japan	2018-May-04	EPI_ISL_314819	A/swine/Tochigi/2/2018	National Institute of Animal Health	National Institute of Animal Health	N.Takemae,T.Saito
EPI1255809	NP	Japan	2018-May-04	EPI_ISL_314820	A/swine/Tochigi/1/2018	National Institute of Animal Health	National Institute of Animal Health	N.Takemae,T.Saito
EPI1302793	NP	United States	2016-May-01	EPI_ISL_327821	A/swine/Ohio/16TOSU1603/2016		Import from public-domain	Nolting,J.M.; Nelson,S.W.; Lorbach,J.N.; Bowman,A.S.
EPI1302700	NP	United States	2016-Jun-01	EPI_ISL_327822	A/swine/Iowa/16TOSU2703/2016		Import from public-domain	Nolting,J.M.; Nelson,S.W.; Lorbach,J.N.; Bowman,A.S.
EPI1302841	NP	United States	2016-Jun-01	EPI_ISL_327827	A/swine/Ohio/16TOSU1889/2016		Import from public-domain	Nolting,J.M.; Nelson,S.W.; Lorbach,J.N.; Bowman,A.S.
EPI1302769	NP	United States	2016-Jun-01	EPI_ISL_327830	A/swine/Iowa/16TOSU2702/2016		Import from public-domain	Nolting,J.M.; Nelson,S.W.; Lorbach,J.N.; Bowman,A.S.
EPI1302726	NP	United States	2016-May-01	EPI_ISL_327835	A/swine/Ohio/16TOSU1476/2016		Import from public-domain	Nolting,J.M.; Nelson,S.W.; Lorbach,J.N.; Bowman,A.S.
EPI1305832	NP	Chile	2015-Apr-14	EPI_ISL_328771	A/swine/Rancagua/VN1401-914/2015		Import from public-domain
EPI1305836	NP	Chile	2015-Jan-08	EPI_ISL_328776	A/swine/Rancagua/VN1401-699/2015		Import from public-domain
EPI1305894	NP	Chile	2014-Jul-23	EPI_ISL_328785	A/swine/Rancagua/VN1401-143/2014		Import from public-domain
EPI1305919	NP	Chile	2015-May-12	EPI_ISL_328786	A/swine/Melipilla/VN1401-983/2015		Import from public-domain
EPI1305965	NP	Chile	2015-Oct-15	EPI_ISL_328787	A/swine/Melipilla/VN1401-1587/2015		Import from public-domain
EPI1305968	NP	Chile	2015-Dec-03	EPI_ISL_328788	A/swine/Melipilla/VN1401-1756/2015		Import from public-domain
EPI1305969	NP	Chile	2015-Dec-03	EPI_ISL_328789	A/swine/Melipilla/VN1401-1760/2015		Import from public-domain
EPI1305970	NP	Chile	2015-Dec-03	EPI_ISL_328790	A/swine/Melipilla/VN1401-1755/2015		Import from public-domain
EPI1305972	NP	Chile	2015-Oct-15	EPI_ISL_328791	A/swine/Melipilla/VN1401-1586/2015		Import from public-domain
EPI1305958	NP	Chile	2015-Oct-15	EPI_ISL_328792	A/swine/Melipilla/VN1401-1585/2015		Import from public-domain
EPI1305983	NP	Chile	2015-May-12	EPI_ISL_328793	A/swine/Mallarauco/VN1401-988/2015		Import from public-domain
EPI1306020	NP	Chile	2015-Oct-06	EPI_ISL_328798	A/swine/El Monte/VN1401-1537/2015		Import from public-domain
EPI1306097	NP	Chile	2014-Oct-17	EPI_ISL_328806	A/swine/Chile/VN1401-367/2014		Import from public-domain
EPI1306107	NP	Chile	2014-Oct-17	EPI_ISL_328808	A/swine/Chile/VN1401-343/2014		Import from public-domain
EPI1306101	NP	Chile	2014-Apr-24	EPI_ISL_328809	A/swine/Chile/VN1401-41/2014		Import from public-domain
EPI1306108	NP	Chile	2014-Feb-25	EPI_ISL_328810	A/swine/Chile/VN1401-4/2014		Import from public-domain
EPI1306140	NP	Chile	2014-Oct-08	EPI_ISL_328812	A/swine/Chile/VN1401-274/2014		Import from public-domain
EPI1306169	NP	Chile	2014-Oct-08	EPI_ISL_328813	A/swine/Chile/VN1401-271/2014		Import from public-domain
EPI1306141	NP	Chile	2014-Oct-17	EPI_ISL_328815	A/swine/Chile/VN1401-339/2014		Import from public-domain
EPI1306160	NP	Chile	2014-Oct-08	EPI_ISL_328816	A/swine/Chile/VN1401-263/2014		Import from public-domain
EPI1306183	NP	Chile	2014-Jul-31	EPI_ISL_328818	A/swine/Chile/47/2014		Import from public-domain
EPI1306185	NP	Chile	2014-Jul-31	EPI_ISL_328819	A/swine/Chile/48/2014		Import from public-domain
EPI1306221	NP	Chile	2014-Jul-31	EPI_ISL_328820	A/swine/Chile/52/2014		Import from public-domain
EPI1306189	NP	Chile	2014-Aug-10	EPI_ISL_328821	A/swine/Chile/60/2014		Import from public-domain
EPI1306251	NP	Chile	2014-Jul-31	EPI_ISL_328822	A/swine/Chile/45/2014		Import from public-domain
EPI1306220	NP	Chile	2014-Aug-10	EPI_ISL_328823	A/swine/Chile/59/2014		Import from public-domain
EPI1306279	NP	Chile	2014-Jul-22	EPI_ISL_328824	A/swine/Chile/39/2014		Import from public-domain
EPI1306249	NP	Chile	2014-Jul-22	EPI_ISL_328826	A/swine/Chile/37/2014		Import from public-domain
EPI1306258	NP	Chile	2014-Jul-31	EPI_ISL_328827	A/swine/Chile/44/2014		Import from public-domain
EPI1306263	NP	Chile	2014-Jul-31	EPI_ISL_328828	A/swine/Chile/42/2014		Import from public-domain
EPI1306281	NP	Chile	2014-Jul-22	EPI_ISL_328829	A/swine/Chile/40/2014		Import from public-domain
EPI1306331	NP	Chile	2014-Jul-08	EPI_ISL_328830	A/swine/Chile/29/2014		Import from public-domain
EPI1306321	NP	Chile	2014-Jul-22	EPI_ISL_328834	A/swine/Chile/36/2014		Import from public-domain
EPI1306328	NP	Chile	2014-Jul-08	EPI_ISL_328835	A/swine/Chile/28/2014		Import from public-domain
EPI1307889	NP	Australia	2012-Aug-24	EPI_ISL_329077	A/swine/Queensland/P12-14238-09/2012		Import from public-domain	Wong,F.Y.; Donato,C.; Deng,Y.M.; Teng,D.; Komadina,N.; Baas,C.; Modak,J.; O&apos;Dea,M.; Smith,D.W.; Effler,P.V.; Cooke,J.; Davies,K.R.; Hurt,A.; Kung,N.; Levy,A.; Loh,R.; Shan,S.; Shinwari,M.W.; Stevens,V.; Taylor,J.; Williams,D.T.; Watson,J.; Eagles,D.; McCullough,S.; Barr,I.G.; Vijaykrishna,D.
EPI1307813	NP	Australia	2012-Aug-04	EPI_ISL_329080	A/swine/Western Australia/2577896X/2012		Import from public-domain	Wong,F.Y.; Donato,C.; Deng,Y.M.; Teng,D.; Komadina,N.; Baas,C.; Modak,J.; O&apos;Dea,M.; Smith,D.W.; Effler,P.V.; Cooke,J.; Davies,K.R.; Hurt,A.; Kung,N.; Levy,A.; Loh,R.; Shan,S.; Shinwari,M.W.; Stevens,V.; Taylor,J.; Williams,D.T.; Watson,J.; Eagles,D.; McCullough,S.; Barr,I.G.; Vijaykrishna,D.
EPI1307829	NP	Australia	2016-Nov-08	EPI_ISL_329082	A/swine/Western Australia/AS16-3457-09/2016		Import from public-domain	Wong,F.Y.; Donato,C.; Deng,Y.M.; Teng,D.; Komadina,N.; Baas,C.; Modak,J.; O&apos;Dea,M.; Smith,D.W.; Effler,P.V.; Cooke,J.; Davies,K.R.; Hurt,A.; Kung,N.; Levy,A.; Loh,R.; Shan,S.; Shinwari,M.W.; Stevens,V.; Taylor,J.; Williams,D.T.; Watson,J.; Eagles,D.; McCullough,S.; Barr,I.G.; Vijaykrishna,D.
EPI1307849	NP	Australia	2012-Jul-20	EPI_ISL_329094	A/swine/Western Australia/AS12-2111-01/2012		Import from public-domain	Wong,F.Y.; Donato,C.; Deng,Y.M.; Teng,D.; Komadina,N.; Baas,C.; Modak,J.; O&apos;Dea,M.; Smith,D.W.; Effler,P.V.; Cooke,J.; Davies,K.R.; Hurt,A.; Kung,N.; Levy,A.; Loh,R.; Shan,S.; Shinwari,M.W.; Stevens,V.; Taylor,J.; Williams,D.T.; Watson,J.; Eagles,D.; McCullough,S.; Barr,I.G.; Vijaykrishna,D.
EPI1307865	NP	Australia	2012-Aug-04	EPI_ISL_329096	A/swine/Western Australia/2577899R/2012		Import from public-domain	Wong,F.Y.; Donato,C.; Deng,Y.M.; Teng,D.; Komadina,N.; Baas,C.; Modak,J.; O&apos;Dea,M.; Smith,D.W.; Effler,P.V.; Cooke,J.; Davies,K.R.; Hurt,A.; Kung,N.; Levy,A.; Loh,R.; Shan,S.; Shinwari,M.W.; Stevens,V.; Taylor,J.; Williams,D.T.; Watson,J.; Eagles,D.; McCullough,S.; Barr,I.G.; Vijaykrishna,D.
EPI1307881	NP	Australia	2012-Aug-24	EPI_ISL_329098	A/swine/Queensland/P12-14238-07/2012		Import from public-domain	Wong,F.Y.; Donato,C.; Deng,Y.M.; Teng,D.; Komadina,N.; Baas,C.; Modak,J.; O&apos;Dea,M.; Smith,D.W.; Effler,P.V.; Cooke,J.; Davies,K.R.; Hurt,A.; Kung,N.; Levy,A.; Loh,R.; Shan,S.; Shinwari,M.W.; Stevens,V.; Taylor,J.; Williams,D.T.; Watson,J.; Eagles,D.; McCullough,S.; Barr,I.G.; Vijaykrishna,D.
EPI1336089	NP	Japan	2018-Oct-09	EPI_ISL_334019	A/swine/Gunma/6-6131/2018		National Institute of Animal Health	N.Takemae,;T.Saito.
EPI1336113	NP	Japan	2018-Oct-04	EPI_ISL_334022	A/swine/Gunma/7-6085/2018		National Institute of Animal Health	N.Takemae,;T.Saito.
EPI1336121	NP	Japan	2018-Oct-09	EPI_ISL_334023	A/swine/Gunma/6-6142/2018		National Institute of Animal Health	N.Takemae,;T.Saito.
EPI1336137	NP	Japan	2018-Oct-09	EPI_ISL_334025	A/swine/Gunma/6-6132/2018		National Institute of Animal Health	N.Takemae,;T.Saito.
EPI1336153	NP	Japan	2018-Oct-10	EPI_ISL_334027	A/swine/Gunma/40-6206/2018		National Institute of Animal Health	N.Takemae,;T.Saito.
EPI1336161	NP	Japan	2018-Oct-08	EPI_ISL_334028	A/swine/Gunma/12-5957/2018		National Institute of Animal Health	N.Takemae,;T.Saito.
EPI1336217	NP	Japan	2018-Oct-10	EPI_ISL_334035	A/swine/Gunma/40-6195/2018		National Institute of Animal Health	N.Takemae,;T.Saito.
EPI1336225	NP	Japan	2018-Oct-09	EPI_ISL_334036	A/swine/Gunma/35-6163/2018		National Institute of Animal Health	N.Takemae,;T.Saito.
EPI1336254	NP	Japan	2018-Oct-10	EPI_ISL_334040	A/swine/Gunma/40-6196/2018		National Institute of Animal Health	N.Takemae,;T.Saito.
EPI1336262	NP	Japan	2018-Oct-10	EPI_ISL_334041	A/swine/Gunma/40-6192/2018		National Institute of Animal Health	N.Takemae,;T.Saito.
EPI1336270	NP	Japan	2018-Oct-10	EPI_ISL_334042	A/swine/Gunma/40-6193/2018		National Institute of Animal Health	N.Takemae,;T.Saito.
EPI1337402	NP	Japan	2018-Oct-09	EPI_ISL_334236	A/swine/Gunma/6-6135/2018		National Institute of Animal Health	Takemae, N; Saito, T
EPI1337418	NP	Japan	2018-Aug-28	EPI_ISL_334238	A/swine/Niigata/2/2018		National Institute of Animal Health	Takemae, N; Saito, T
EPI1337426	NP	Japan	2018-Aug-28	EPI_ISL_334239	A/swine/Niigata/1/2018		National Institute of Animal Health	Takemae, N; Saito, T
EPI1352870	NP	Japan	2018-Oct-08	EPI_ISL_337282	A/swine/Gunma/12-5959/2018		National Institute of Animal Health	N,Takemae.;T,Saito
EPI1352878	NP	Japan	2018-Oct-02	EPI_ISL_337283	A/swine/Gunma/34-5852/2018		National Institute of Animal Health	N,Takemae.;T,Saito
EPI1352894	NP	Japan	2018-Nov-06	EPI_ISL_337285	A/swine/Chiba/1-6328/2018		National Institute of Animal Health	N,Takemae.;T,Saito
EPI1352902	NP	Japan	2018-Oct-02	EPI_ISL_337286	A/swine/Gunma/34-5853/2018		National Institute of Animal Health	N,Takemae.;T,Saito
EPI1398965	NP	Japan	2019-Jan-15	EPI_ISL_348518	A/swine/Gunma/7-6457/2019	National Institute of Animal Health	National Institute of Animal Health	N,Takemae.;T,Saito
EPI1398981	NP	Japan	2019-Jan-15	EPI_ISL_348520	A/swine/Gunma/7-6458/2019	National Institute of Animal Health	National Institute of Animal Health	N,Takemae.;T,Saito
EPI1398989	NP	Japan	2019-Jan-15	EPI_ISL_348521	A/swine/Gunma/7-6448/2019	National Institute of Animal Health	National Institute of Animal Health	N,Takemae.;T,Saito
EPI1399021	NP	Japan	2019-Jan-15	EPI_ISL_348525	A/swine/Gunma/7-6447/2019	National Institute of Animal Health	National Institute of Animal Health	N,Takemae.;T,Saito
EPI1399029	NP	Japan	2019-Jan-15	EPI_ISL_348526	A/swine/Gunma/7-6446/2019	National Institute of Animal Health	National Institute of Animal Health	N,Takemae.;T,Saito
EPI1399122	NP	Japan	2019-Jan-22	EPI_ISL_348593	A/swine/Gunma/6-6516/2019	National Institute of Animal Health	National Institute of Animal Health	N,Takemae.;T,Saito
EPI1399138	NP	Japan	2019-Jan-22	EPI_ISL_348595	A/swine/Gunma/6-6534/2019	National Institute of Animal Health	National Institute of Animal Health	N,Takemae.;T,Saito
EPI1399146	NP	Japan	2019-Jan-15	EPI_ISL_348596	A/swine/Gunma/7-6460/2019	National Institute of Animal Health	National Institute of Animal Health	N,Takemae.;T,Saito
EPI1399154	NP	Japan	2019-Jan-15	EPI_ISL_348597	A/swine/Gunma/7-6461/2019	National Institute of Animal Health	National Institute of Animal Health	N,Takemae.;T,Saito
EPI1399162	NP	Japan	2019-Jan-22	EPI_ISL_348598	A/swine/Gunma/6-6510/2019	National Institute of Animal Health	National Institute of Animal Health	N,Takemae.;T,Saito
EPI1399170	NP	Japan	2019-Jan-22	EPI_ISL_348599	A/swine/Gunma/6-6522/2019	National Institute of Animal Health	National Institute of Animal Health	N,Takemae.;T,Saito
EPI1399178	NP	Japan	2019-Jan-15	EPI_ISL_348600	A/swine/Gunma/7-6462/2019	National Institute of Animal Health	National Institute of Animal Health	N,Takemae.;T,Saito
EPI1399202	NP	Japan	2019-Jan-28	EPI_ISL_348603	A/swine/Gunma/34-6581/2019	National Institute of Animal Health	National Institute of Animal Health	N,Takemae.;T,Saito
EPI1478795	NP	Japan	2019-Jan-28	EPI_ISL_362107	A/swine/Gunma/34-6584/2019	National Institute of Animal Health	National Institute of Animal Health	Y,Uchida.;T,saito
EPI1478803	NP	Japan	2019-Jan-15	EPI_ISL_362108	A/swine/Gunma/7-6464/2019	National Institute of Animal Health	National Institute of Animal Health	Y,Uchida.;T,saito
EPI1478819	NP	Japan	2019-May-08	EPI_ISL_362110	A/swine/Gunma/7-6706/2019	National Institute of Animal Health	National Institute of Animal Health	Y,Uchida.;T,saito
EPI1478827	NP	Japan	2019-May-08	EPI_ISL_362111	A/swine/Gunma/7-6709/2019	National Institute of Animal Health	National Institute of Animal Health	Y,Uchida.;T,Saito
EPI1478835	NP	Japan	2019-May-08	EPI_ISL_362112	A/swine/Gunma/7-6717/2019	National Institute of Animal Health	National Institute of Animal Health	Y,Uchida.;T,Saito
EPI1478843	NP	Japan	2019-May-08	EPI_ISL_362113	A/swine/Gunma/7-6720/2019	National Institute of Animal Health	National Institute of Animal Health	Y,Uchida.;T,Saito
EPI1478851	NP	Japan	2019-May-08	EPI_ISL_362114	A/swine/Gunma/7-6718/2019	National Institute of Animal Health	National Institute of Animal Health	Y,Uchida.;T,Saito
EPI1478859	NP	Japan	2019-May-08	EPI_ISL_362115	A/swine/Gunma/7-6711/2019	National Institute of Animal Health	National Institute of Animal Health	Y,Uchida.;T,Saito
EPI1478867	NP	Japan	2019-May-08	EPI_ISL_362116	A/swine/Gunma/7-6712/2019	National Institute of Animal Health	National Institute of Animal Health	Y,Uchida.;T,Saito
EPI1478875	NP	Japan	2019-May-08	EPI_ISL_362117	A/swine/Gunma/7-6719/2019	National Institute of Animal Health	National Institute of Animal Health	Y,Uchida.;T,Saito
EPI1478883	NP	Japan	2019-May-08	EPI_ISL_362118	A/swine/Gunma/7-6723/2019	National Institute of Animal Health	National Institute of Animal Health	Y,Uchida.;T,Saito
EPI1478891	NP	Japan	2019-May-08	EPI_ISL_362119	A/swine/Gunma/7-6721/2019	National Institute of Animal Health	National Institute of Animal Health	Y,Uchida.;T,Saito
EPI1478899	NP	Japan	2019-May-08	EPI_ISL_362120	A/swine/Gunma/7-6722/2019	National Institute of Animal Health	National Institute of Animal Health	Y,Uchida.;T,Saito
EPI1478907	NP	Japan	2019-May-08	EPI_ISL_362121	A/swine/Gunma/7-6713/2019	National Institute of Animal Health	National Institute of Animal Health	Y,Uchida.;T,Saito
EPI1478915	NP	Japan	2019-May-08	EPI_ISL_362122	A/swine/Gunma/7-6710/2019	National Institute of Animal Health	National Institute of Animal Health	Y,Uchida.;T,Saito
EPI1478923	NP	Japan	2019-May-08	EPI_ISL_362123	A/swine/Gunma/7-6715/2019	National Institute of Animal Health	National Institute of Animal Health	Y,Uchida.;T,Saito
EPI1478931	NP	Japan	2019-May-08	EPI_ISL_362124	A/swine/Gunma/7-6716/2019	National Institute of Animal Health	National Institute of Animal Health	Y,Uchida.;T,Saito
EPI1478939	NP	Japan	2019-May-08	EPI_ISL_362125	A/swine/Gunma/7-6714/2019	National Institute of Animal Health	National Institute of Animal Health	Y,Uchida.;T,Saito
EPI1478947	NP	Japan	2019-May-08	EPI_ISL_362126	A/swine/Gunma/7-6724/2019	National Institute of Animal Health	National Institute of Animal Health	Y,Uchida.;T,Saito
EPI1493167	NP	Japan	2019-May-08	EPI_ISL_365272	A/swine/Gunma/7-6727/2019	National Institute of Animal Health	National Institute of Animal Health	Y,Uchida.;T,saito
EPI1493175	NP	Japan	2019-May-08	EPI_ISL_365273	A/swine/Gunma/7-6729/2019	National Institute of Animal Health	National Institute of Animal Health	Y,Uchida.;T,saito
EPI1493183	NP	Japan	2019-May-08	EPI_ISL_365274	A/swine/Gunma/7-6726/2019	National Institute of Animal Health	National Institute of Animal Health	Y,Uchida.;T,saito
EPI1493199	NP	Japan	2019-Mar-18	EPI_ISL_365276	A/swine/Niigata/1/2019	National Institute of Animal Health	National Institute of Animal Health	Y,Uchida.;T,saito
EPI1493207	NP	Japan	2019-May-08	EPI_ISL_365277	A/swine/Gunma/7-6725/2019	National Institute of Animal Health	National Institute of Animal Health	Y,Uchida.;T,saito
EPI1493215	NP	Japan	2019-May-14	EPI_ISL_365278	A/swine/Gunma/35-6794/2019	National Institute of Animal Health	National Institute of Animal Health	Y,Uchida.;T,saito
EPI1493223	NP	Japan	2019-May-14	EPI_ISL_365279	A/swine/Gunma/6-6783/2019	National Institute of Animal Health	National Institute of Animal Health	Y,Uchida.;T,saito
EPI1493231	NP	Japan	2019-May-13	EPI_ISL_365280	A/swine/Gunma/34-6730/2019	National Institute of Animal Health	National Institute of Animal Health	Y,Uchida.;T,saito
EPI1493239	NP	Japan	2019-May-22	EPI_ISL_365281	A/swine/Chiba/1-6878/2019	National Institute of Animal Health	National Institute of Animal Health	Y,Uchida.;T,saito
EPI1493247	NP	Japan	2019-May-14	EPI_ISL_365282	A/swine/Gunma/35-6803/2019	National Institute of Animal Health	National Institute of Animal Health	Y,Uchida.;T,saito
EPI1493255	NP	Japan	2019-May-13	EPI_ISL_365283	A/swine/Gunma/34-6732/2019	National Institute of Animal Health	National Institute of Animal Health	Y,Uchida.;T,saito
EPI1493263	NP	Japan	2019-May-22	EPI_ISL_365284	A/swine/Chiba/1-6876/2019	National Institute of Animal Health	National Institute of Animal Health	Y,Uchida.;T,saito
EPI1493271	NP	Japan	2019-May-22	EPI_ISL_365285	A/swine/Chiba/1-6875/2019	National Institute of Animal Health	National Institute of Animal Health	Y,Uchida.;T,saito
EPI1493279	NP	Japan	2019-May-14	EPI_ISL_365286	A/swine/Gunma/35-6815/2019	National Institute of Animal Health	National Institute of Animal Health	Y,Uchida.;T,saito
EPI1493295	NP	Japan	2019-May-14	EPI_ISL_365288	A/swine/Gunma/6-6775/2019	National Institute of Animal Health	National Institute of Animal Health	Y,Uchida.;T,saito
EPI1493303	NP	Japan	2019-May-22	EPI_ISL_365289	A/swine/Chiba/1-6874/2019	National Institute of Animal Health	National Institute of Animal Health	Y,Uchida.;T,saito
EPI1493311	NP	Japan	2019-May-17	EPI_ISL_365290	A/swine/Niigata/3/2019	National Institute of Animal Health	National Institute of Animal Health	Y,Uchida.;T,saito
EPI1493474	NP	Chile	2017-Aug-18	EPI_ISL_365384	A/swine/Rancagua/VN1401-2894/2017		Import from public-domain
EPI1493495	NP	Chile	2017-Oct-04	EPI_ISL_365386	A/swine/Melipilla/VN1401-3123/2017		Import from public-domain
EPI1493798	NP	Chile	2017-May-25	EPI_ISL_365415	A/swine/Rancagua/VN1401-2812/2017		Import from public-domain
EPI1493491	NP	Chile	2017-Aug-24	EPI_ISL_365421	A/swine/Rancagua/VN1401-2933/2017		Import from public-domain
EPI1493529	NP	Chile	2017-Aug-25	EPI_ISL_365430	A/swine/Rancagua/VN1401-2943/2017		Import from public-domain
EPI1493803	NP	Chile	2017-Aug-24	EPI_ISL_365441	A/swine/Rancagua/VN1401-2936/2017		Import from public-domain
EPI1493558	NP	Chile	2017-Jun-08	EPI_ISL_365448	A/swine/Rancagua/VN1401-2827/2017		Import from public-domain
EPI1493600	NP	Chile	2017-Aug-25	EPI_ISL_365452	A/swine/Rancagua/VN14012944/2017		Import from public-domain
EPI1493675	NP	Chile	2017-Nov-23	EPI_ISL_365453	A/swine/Santa Cruz/VN1401-3303/2017		Import from public-domain
EPI1494387	NP	Japan	2019-Jun-04	EPI_ISL_365552	A/swine/Gunma/40-7032/2019	National Institute of Animal Health	National Institute of Animal Health	Y,Uchida.;T,Saito
EPI1494395	NP	Japan	2019-May-22	EPI_ISL_365553	A/swine/Chiba/1-6867/2019	National Institute of Animal Health	National Institute of Animal Health	Y,Uchida.;T,Saito
EPI1494403	NP	Japan	2019-May-31	EPI_ISL_365554	A/swine/Gunma/46-6975/2019	National Institute of Animal Health	National Institute of Animal Health	Y,Uchida.;T,Saito
EPI1494419	NP	Japan	2019-May-27	EPI_ISL_365556	A/swine/Gunma/36-6893/2019	National Institute of Animal Health	National Institute of Animal Health	Y,Uchida.;T,Saito
EPI1494427	NP	Japan	2019-May-27	EPI_ISL_365557	A/swine/Gunma/36-6892/2019	National Institute of Animal Health	National Institute of Animal Health	Y,Uchida.;T,Saito
EPI1494435	NP	Japan	2019-May-14	EPI_ISL_365558	A/swine/Gunma/35-6817/2019	National Institute of Animal Health	National Institute of Animal Health	Y,Uchida.;T,Saito
EPI1494443	NP	Japan	2019-May-14	EPI_ISL_365559	A/swine/Gunma/35-6819/2019	National Institute of Animal Health	National Institute of Animal Health	Y,Uchida.;T,Saito
EPI1494451	NP	Japan	2019-May-22	EPI_ISL_365560	A/swine/Chiba/1-6868/2019	National Institute of Animal Health	National Institute of Animal Health	Y,Uchida.;T,Saito
EPI1494467	NP	Japan	2019-May-22	EPI_ISL_365562	A/swine/Chiba/1-6871/2019	National Institute of Animal Health	National Institute of Animal Health	Y,Uchida.;T,Saito
EPI1494483	NP	Japan	2019-May-14	EPI_ISL_365564	A/swine/Gunma/35-6816/2019	National Institute of Animal Health	National Institute of Animal Health	Y,Uchida.;T,Saito
EPI1494491	NP	Japan	2019-May-22	EPI_ISL_365565	A/swine/Chiba/1-6872/2019	National Institute of Animal Health	National Institute of Animal Health	Y,Uchida.;T,Saito
EPI1494499	NP	Japan	2019-Feb-21	EPI_ISL_365566	A/swine/Tochigi/48-P87/2019	National Institute of Animal Health	National Institute of Animal Health	Y,Uchida.;T,Saito
EPI1494507	NP	Japan	2019-May-22	EPI_ISL_365567	A/swine/Chiba/1-6873/2019	National Institute of Animal Health	National Institute of Animal Health	Y,Uchida.;T,Saito
EPI1494515	NP	Japan	2019-May-27	EPI_ISL_365568	A/swine/Gunma/36-6890/2019	National Institute of Animal Health	National Institute of Animal Health	Y,Uchida.;T,Saito
EPI1498844	NP	Chile	2016-Mar-29	EPI_ISL_366220	A/swine/Rancagua/VN1401-1911/2016		Import from public-domain
EPI1498809	NP	Chile	2016-Jan-21	EPI_ISL_366221	A/swine/Rancagua/VN1401-1869/2016		Import from public-domain
EPI1498812	NP	Chile	2016-Mar-29	EPI_ISL_366222	A/swine/Rancagua/VN1401-1910/2016		Import from public-domain
EPI1498834	NP	Chile	2016-Mar-29	EPI_ISL_366223	A/swine/Rancagua/VN1401-1909/2016		Import from public-domain
EPI1498804	NP	Chile	2016-Mar-29	EPI_ISL_366224	A/swine/Rancagua/VN1401-1908/2016		Import from public-domain
EPI1498823	NP	Chile	2016-Mar-29	EPI_ISL_366225	A/swine/Rancagua/VN1401-1912/2016		Import from public-domain
EPI1498815	NP	Chile	2016-Mar-29	EPI_ISL_366226	A/swine/Rancagua/VN1401-1913/2016		Import from public-domain
EPI1498864	NP	Chile	2015-Mar-11	EPI_ISL_366227	A/swine/Curico/VN1401-857/2015		Import from public-domain
EPI1498855	NP	Chile	2015-Mar-11	EPI_ISL_366228	A/swine/Curico/VN1401-859/2015		Import from public-domain
EPI1511025	NP	United States	2019-May-23	EPI_ISL_368779	A/swine/Nebraska/A01378044/2019		Import from public-domain	USDA Swine Surveillance,A.
EPI1610549	NP	United States	2019-May-15	EPI_ISL_368783	A/swine/Texas/A02245132/2019		Import from public-domain	Swine Surveillance,A.
EPI1610538	NP	United States	2019-May-28	EPI_ISL_368799	A/swine/North Carolina/A02245145/2019		Import from public-domain	Swine Surveillance,A.
EPI1610502	NP	United States	2019-May-23	EPI_ISL_368800	A/swine/Kansas/A02245142/2019		Import from public-domain	Swine Surveillance,A.
EPI1610490	NP	United States	2019-May-16	EPI_ISL_368843	A/swine/Iowa/A02478498/2019		Import from public-domain	USDA Swine Surveillance,A.; Smith,K.; Zhang,J.; Lin,K.
EPI1610567	NP	United States	2019-May-23	EPI_ISL_369149	A/swine/Illinois/A02478499/2019		Import from public-domain	USDA Swine Surveillance,A.; Smith,K.; Zhang,J.; Lin,K.
EPI1513659	NP	Japan	2019-May-17	EPI_ISL_369282	A/swine/Niigata/4/2019	National Institute of Animal Health	National Institute of Animal Health
EPI1513696	NP	Japan	2019-Jun-12	EPI_ISL_369287	A/swine/Tochigi/38-7119/2019	National Institute of Animal Health	National Institute of Animal Health
EPI1633970	NP	United States	2019-Jun-03	EPI_ISL_372420	A/swine/Illinois/A02478528/2019		Import from public-domain	USDA Swine Surveillance,A.; Smith,K.; Zhang,J.; Lin,K.
EPI1529308	NP	United States	2018-Jul-31	EPI_ISL_372885	A/swine/California/T1801615/2018		Import from public-domain	Rejmanek,D.; Crossley,B.; Torchetti,M.; Killian,M.L.
EPI1529316	NP	United States	2018-Aug-28	EPI_ISL_372886	A/swine/California/T1801856/2018		Import from public-domain	Rejmanek,D.; Crossley,B.; Torchetti,M.; Killian,M.L.
EPI1529335	NP	United States	2016-Feb-25	EPI_ISL_372888	A/swine/Illinois/12B055/2016		Import from public-domain	Webb,A.; Lowe,J.; Kercher,L.; Friedman,K.; Webby,R.
EPI1633981	NP	United States	2019-Jun-23	EPI_ISL_372893	A/swine/Nebraska/A02245190/2019		Import from public-domain	Swine Surveillance,A.
EPI1633958	NP	United States	2019-Jun-11	EPI_ISL_372905	A/swine/Missouri/A02478547/2019		Import from public-domain	USDA Swine Surveillance,A.; Johnston,S.; Gauger,P.; Zhang,J.; Lin,K.
EPI1634011	NP	United States	2019-Jun-19	EPI_ISL_372912	A/swine/North Carolina/A02478556/2019		Import from public-domain	USDA Swine Surveillance,A.; Johnston,S.; Gauger,P.; Zhang,J.; Lin,K.
EPI1788592	NP	United States	2019-Jun-19	EPI_ISL_372927	A/swine/Utah/A02478565/2019		Import from public-domain	USDA Swine Surveillance,A.; Johnston,S.; Gauger,P.; Zhang,J.; Lin,K.
EPI1530647	NP	Canada	2018-Mar-09	EPI_ISL_373101	A/swine/Alberta/SD0272/2018		Import from public-domain	Tan,G.; Pickett,B.; Fedorova,N.; Amedeo,P.; Isom,R.; Hu,L.; Christensen,J.; Miller,J.; Durbin,A.; Williams,T.; Arumemi,F.; Culhane,M.; Patnayak,D.; Smasal,L.; Detmer,S.
EPI1530663	NP	Canada	2017-May-18	EPI_ISL_373103	A/swine/Saskatchewan/SD0240/2017		Import from public-domain	Tan,G.; Pickett,B.; Fedorova,N.; Amedeo,P.; Isom,R.; Hu,L.; Christensen,J.; Miller,J.; Durbin,A.; Williams,T.; Arumemi,F.; Culhane,M.; Patnayak,D.; Smasal,L.; Detmer,S.
EPI1530743	NP	Canada	2018-May-16	EPI_ISL_373113	A/swine/Manitoba/SD0302/2018		Import from public-domain	Tan,G.; Pickett,B.; Fedorova,N.; Amedeo,P.; Isom,R.; Hu,L.; Christensen,J.; Miller,J.; Durbin,A.; Williams,T.; Arumemi,F.; Culhane,M.; Patnayak,D.; Smasal,L.; Detmer,S.
EPI1530751	NP	Canada	2017-May-29	EPI_ISL_373114	A/swine/Manitoba/SD0241/2017		Import from public-domain	Tan,G.; Pickett,B.; Fedorova,N.; Amedeo,P.; Isom,R.; Hu,L.; Christensen,J.; Miller,J.; Durbin,A.; Williams,T.; Arumemi,F.; Culhane,M.; Patnayak,D.; Smasal,L.; Detmer,S.
EPI1530759	NP	Canada	2018-Apr-24	EPI_ISL_373115	A/swine/Saskatchewan/SD0291/2018		Import from public-domain	Tan,G.; Pickett,B.; Fedorova,N.; Amedeo,P.; Isom,R.; Hu,L.; Christensen,J.; Miller,J.; Durbin,A.; Williams,T.; Arumemi,F.; Culhane,M.; Patnayak,D.; Smasal,L.; Detmer,S.
EPI1532519	NP	United States	2017-Jun-01	EPI_ISL_373548	A/swine/Indiana/17TOSU2837/2017		Import from public-domain	Tan,G.; Pickett,B.; Fedorova,N.; Amedeo,P.; Isom,R.; Hu,L.; Christensen,J.; Miller,J.; Durbin,A.; Williams,T.; Arumemi,F.; Nolting,J.; Bowman,A.
EPI1532534	NP	United States	2017-Jun-01	EPI_ISL_373550	A/swine/Iowa/17TOSU3333/2017		Import from public-domain	Tan,G.; Pickett,B.; Fedorova,N.; Amedeo,P.; Isom,R.; Hu,L.; Christensen,J.; Miller,J.; Durbin,A.; Williams,T.; Arumemi,F.; Nolting,J.; Bowman,A.
EPI1532759	NP	United States	2017-Jun-01	EPI_ISL_373578	A/swine/Indiana/17TOSU3730/2017		Import from public-domain	Tan,G.; Pickett,B.; Fedorova,N.; Amedeo,P.; Isom,R.; Hu,L.; Christensen,J.; Miller,J.; Durbin,A.; Williams,T.; Arumemi,F.; Nolting,J.; Bowman,A.
EPI1532848	NP	United States	2017-Jun-01	EPI_ISL_373589	A/swine/Indiana/17TOSU5311/2017		Import from public-domain	Tan,G.; Pickett,B.; Fedorova,N.; Amedeo,P.; Isom,R.; Hu,L.; Christensen,J.; Miller,J.; Durbin,A.; Williams,T.; Arumemi,F.; Nolting,J.; Bowman,A.
EPI1532904	NP	United States	2017-Jun-01	EPI_ISL_373596	A/swine/Iowa/17TOSU3312/2017		Import from public-domain	Tan,G.; Pickett,B.; Fedorova,N.; Amedeo,P.; Isom,R.; Hu,L.; Christensen,J.; Miller,J.; Durbin,A.; Williams,T.; Arumemi,F.; Nolting,J.; Bowman,A.
EPI1532912	NP	United States	2017-Jun-01	EPI_ISL_373597	A/swine/Iowa/17TOSU3336/2017		Import from public-domain	Tan,G.; Pickett,B.; Fedorova,N.; Amedeo,P.; Isom,R.; Hu,L.; Christensen,J.; Miller,J.; Durbin,A.; Williams,T.; Arumemi,F.; Nolting,J.; Bowman,A.
EPI1532928	NP	United States	2017-Jun-01	EPI_ISL_373599	A/swine/Iowa/17TOSU3368/2017		Import from public-domain	Tan,G.; Pickett,B.; Fedorova,N.; Amedeo,P.; Isom,R.; Hu,L.; Christensen,J.; Miller,J.; Durbin,A.; Williams,T.; Arumemi,F.; Nolting,J.; Bowman,A.
EPI1532936	NP	United States	2017-Jun-01	EPI_ISL_373600	A/swine/Iowa/17TOSU3381/2017		Import from public-domain	Tan,G.; Pickett,B.; Fedorova,N.; Amedeo,P.; Isom,R.; Hu,L.; Christensen,J.; Miller,J.; Durbin,A.; Williams,T.; Arumemi,F.; Nolting,J.; Bowman,A.
EPI1532944	NP	United States	2017-Jun-01	EPI_ISL_373601	A/swine/Iowa/17TOSU3398/2017		Import from public-domain	Tan,G.; Pickett,B.; Fedorova,N.; Amedeo,P.; Isom,R.; Hu,L.; Christensen,J.; Miller,J.; Durbin,A.; Williams,T.; Arumemi,F.; Nolting,J.; Bowman,A.
EPI1532952	NP	United States	2017-Jun-01	EPI_ISL_373602	A/swine/Iowa/17TOSU3399/2017		Import from public-domain	Tan,G.; Pickett,B.; Fedorova,N.; Amedeo,P.; Isom,R.; Hu,L.; Christensen,J.; Miller,J.; Durbin,A.; Williams,T.; Arumemi,F.; Nolting,J.; Bowman,A.
EPI1532968	NP	United States	2017-Jun-01	EPI_ISL_373604	A/swine/Iowa/17TOSU3427/2017		Import from public-domain	Tan,G.; Pickett,B.; Fedorova,N.; Amedeo,P.; Isom,R.; Hu,L.; Christensen,J.; Miller,J.; Durbin,A.; Williams,T.; Arumemi,F.; Nolting,J.; Bowman,A.
EPI1533144	NP	United States	2017-Jun-01	EPI_ISL_373626	A/swine/Iowa/17TOSU3501/2017		Import from public-domain	Tan,G.; Pickett,B.; Fedorova,N.; Amedeo,P.; Isom,R.; Hu,L.; Christensen,J.; Miller,J.; Durbin,A.; Williams,T.; Arumemi,F.; Nolting,J.; Bowman,A.
EPI1533160	NP	United States	2017-Jun-01	EPI_ISL_373628	A/swine/Iowa/17TOSU3511/2017		Import from public-domain	Tan,G.; Pickett,B.; Fedorova,N.; Amedeo,P.; Isom,R.; Hu,L.; Christensen,J.; Miller,J.; Durbin,A.; Williams,T.; Arumemi,F.; Nolting,J.; Bowman,A.
EPI1533168	NP	United States	2017-Jun-01	EPI_ISL_373629	A/swine/Iowa/17TOSU3515/2017		Import from public-domain	Tan,G.; Pickett,B.; Fedorova,N.; Amedeo,P.; Isom,R.; Hu,L.; Christensen,J.; Miller,J.; Durbin,A.; Williams,T.; Arumemi,F.; Nolting,J.; Bowman,A.
EPI1533192	NP	United States	2017-Jun-01	EPI_ISL_373632	A/swine/Iowa/17TOSU3588/2017		Import from public-domain	Tan,G.; Pickett,B.; Fedorova,N.; Amedeo,P.; Isom,R.; Hu,L.; Christensen,J.; Miller,J.; Durbin,A.; Williams,T.; Arumemi,F.; Nolting,J.; Bowman,A.
EPI1533208	NP	United States	2017-Jun-01	EPI_ISL_373634	A/swine/Iowa/17TOSU3610/2017		Import from public-domain	Tan,G.; Pickett,B.; Fedorova,N.; Amedeo,P.; Isom,R.; Hu,L.; Christensen,J.; Miller,J.; Durbin,A.; Williams,T.; Arumemi,F.; Nolting,J.; Bowman,A.
EPI1533216	NP	United States	2017-Jun-01	EPI_ISL_373635	A/swine/Iowa/17TOSU3616/2017		Import from public-domain	Tan,G.; Pickett,B.; Fedorova,N.; Amedeo,P.; Isom,R.; Hu,L.; Christensen,J.; Miller,J.; Durbin,A.; Williams,T.; Arumemi,F.; Nolting,J.; Bowman,A.
EPI1533480	NP	United States	2017-Jun-01	EPI_ISL_373668	A/swine/Ohio/17TOSU5033/2017		Import from public-domain	Tan,G.; Pickett,B.; Fedorova,N.; Amedeo,P.; Isom,R.; Hu,L.; Christensen,J.; Miller,J.; Durbin,A.; Williams,T.; Arumemi,F.; Nolting,J.; Bowman,A.
EPI1533488	NP	United States	2017-Jun-01	EPI_ISL_373669	A/swine/Ohio/17TOSU5034/2017		Import from public-domain	Tan,G.; Pickett,B.; Fedorova,N.; Amedeo,P.; Isom,R.; Hu,L.; Christensen,J.; Miller,J.; Durbin,A.; Williams,T.; Arumemi,F.; Nolting,J.; Bowman,A.
EPI1533632	NP	United States	2017-Jun-01	EPI_ISL_373687	A/swine/Ohio/17TOSU5154/2017		Import from public-domain	Tan,G.; Pickett,B.; Fedorova,N.; Amedeo,P.; Isom,R.; Hu,L.; Christensen,J.; Miller,J.; Durbin,A.; Williams,T.; Arumemi,F.; Nolting,J.; Bowman,A.
EPI1533648	NP	United States	2017-Jun-01	EPI_ISL_373689	A/swine/Ohio/17TOSU5157/2017		Import from public-domain	Tan,G.; Pickett,B.; Fedorova,N.; Amedeo,P.; Isom,R.; Hu,L.; Christensen,J.; Miller,J.; Durbin,A.; Williams,T.; Arumemi,F.; Nolting,J.; Bowman,A.
EPI1533867	NP	United States	2017-Jun-01	EPI_ISL_373716	A/swine/Ohio/17TOSU5581/2017		Import from public-domain	Tan,G.; Pickett,B.; Fedorova,N.; Amedeo,P.; Isom,R.; Hu,L.; Christensen,J.; Miller,J.; Durbin,A.; Williams,T.; Arumemi,F.; Nolting,J.; Bowman,A.
EPI1533907	NP	United States	2017-Jun-01	EPI_ISL_373721	A/swine/Ohio/17TOSU5616/2017		Import from public-domain	Tan,G.; Pickett,B.; Fedorova,N.; Amedeo,P.; Isom,R.; Hu,L.; Christensen,J.; Miller,J.; Durbin,A.; Williams,T.; Arumemi,F.; Nolting,J.; Bowman,A.
EPI1533915	NP	United States	2017-Jun-01	EPI_ISL_373722	A/swine/Ohio/17TOSU5619/2017		Import from public-domain	Tan,G.; Pickett,B.; Fedorova,N.; Amedeo,P.; Isom,R.; Hu,L.; Christensen,J.; Miller,J.; Durbin,A.; Williams,T.; Arumemi,F.; Nolting,J.; Bowman,A.
EPI1533947	NP	United States	2017-Jul-01	EPI_ISL_373726	A/swine/Ohio/17TOSU7094/2017		Import from public-domain	Tan,G.; Pickett,B.; Fedorova,N.; Amedeo,P.; Isom,R.; Hu,L.; Christensen,J.; Miller,J.; Durbin,A.; Williams,T.; Arumemi,F.; Nolting,J.; Bowman,A.
EPI1533955	NP	United States	2017-Aug-01	EPI_ISL_373727	A/swine/Ohio/17TOSU7255/2017		Import from public-domain	Tan,G.; Pickett,B.; Fedorova,N.; Amedeo,P.; Isom,R.; Hu,L.; Christensen,J.; Miller,J.; Durbin,A.; Williams,T.; Arumemi,F.; Nolting,J.; Bowman,A.
EPI1550479	NP	Canada	2017-Feb-13	EPI_ISL_378580	A/swine/Manitoba/SD0218/2017		Import from public-domain	Tan,G.; Pickett,B.; Fedorova,N.; Amedeo,P.; Isom,R.; Hu,L.; Christensen,J.; Miller,J.; Durbin,A.; Williams,T.; Arumemi,F.; Culhane,M.; Patnayak,D.; Smasal,L.; Detmer,S.
EPI1550495	NP	Canada	2017-Mar-23	EPI_ISL_378582	A/swine/Manitoba/D0489/2017		Import from public-domain	Tan,G.; Pickett,B.; Fedorova,N.; Amedeo,P.; Isom,R.; Hu,L.; Christensen,J.; Miller,J.; Durbin,A.; Williams,T.; Arumemi,F.; Culhane,M.; Patnayak,D.; Smasal,L.; Detmer,S.
EPI1550511	NP	Canada	2017-Jun-13	EPI_ISL_378584	A/swine/Manitoba/SD0236/2017		Import from public-domain	Tan,G.; Pickett,B.; Fedorova,N.; Amedeo,P.; Isom,R.; Hu,L.; Christensen,J.; Miller,J.; Durbin,A.; Williams,T.; Arumemi,F.; Culhane,M.; Patnayak,D.; Smasal,L.; Detmer,S.
EPI1550519	NP	Canada	2017-Dec-07	EPI_ISL_378585	A/swine/Manitoba/D0523/2017		Import from public-domain	Tan,G.; Pickett,B.; Fedorova,N.; Amedeo,P.; Isom,R.; Hu,L.; Christensen,J.; Miller,J.; Durbin,A.; Williams,T.; Arumemi,F.; Culhane,M.; Patnayak,D.; Smasal,L.; Detmer,S.
EPI1550527	NP	Canada	2017-Apr-12	EPI_ISL_378586	A/swine/Manitoba/D0495/2017		Import from public-domain	Tan,G.; Pickett,B.; Fedorova,N.; Amedeo,P.; Isom,R.; Hu,L.; Christensen,J.; Miller,J.; Durbin,A.; Williams,T.; Arumemi,F.; Culhane,M.; Patnayak,D.; Smasal,L.; Detmer,S.
EPI1550535	NP	Canada	2017-Sep-01	EPI_ISL_378587	A/swine/Alberta/SD0246/2017		Import from public-domain	Tan,G.; Pickett,B.; Fedorova,N.; Amedeo,P.; Isom,R.; Hu,L.; Christensen,J.; Miller,J.; Durbin,A.; Williams,T.; Arumemi,F.; Culhane,M.; Patnayak,D.; Smasal,L.; Detmer,S.
EPI1550551	NP	Canada	2017-Oct-26	EPI_ISL_378589	A/swine/Manitoba/D0519/2017		Import from public-domain	Tan,G.; Pickett,B.; Fedorova,N.; Amedeo,P.; Isom,R.; Hu,L.; Christensen,J.; Miller,J.; Durbin,A.; Williams,T.; Arumemi,F.; Culhane,M.; Patnayak,D.; Smasal,L.; Detmer,S.
EPI1550567	NP	Canada	2017-Apr-07	EPI_ISL_378591	A/swine/Manitoba/D0494/2017		Import from public-domain	Tan,G.; Pickett,B.; Fedorova,N.; Amedeo,P.; Isom,R.; Hu,L.; Christensen,J.; Miller,J.; Durbin,A.; Williams,T.; Arumemi,F.; Culhane,M.; Patnayak,D.; Smasal,L.; Detmer,S.
EPI1550583	NP	Canada	2017-May-08	EPI_ISL_378593	A/swine/Alberta/SD0228/2017		Import from public-domain	Tan,G.; Pickett,B.; Fedorova,N.; Amedeo,P.; Isom,R.; Hu,L.; Christensen,J.; Miller,J.; Durbin,A.; Williams,T.; Arumemi,F.; Culhane,M.; Patnayak,D.; Smasal,L.; Detmer,S.
EPI1550607	NP	Canada	2017-Nov-27	EPI_ISL_378596	A/swine/Alberta/SD0253/2017		Import from public-domain	Tan,G.; Pickett,B.; Fedorova,N.; Amedeo,P.; Isom,R.; Hu,L.; Christensen,J.; Miller,J.; Durbin,A.; Williams,T.; Arumemi,F.; Culhane,M.; Patnayak,D.; Smasal,L.; Detmer,S.
EPI1550642	NP	Canada	2017-Jan-26	EPI_ISL_378600	A/swine/Manitoba/D0479/2017		Import from public-domain	Tan,G.; Pickett,B.; Fedorova,N.; Amedeo,P.; Isom,R.; Hu,L.; Christensen,J.; Miller,J.; Durbin,A.; Williams,T.; Arumemi,F.; Culhane,M.; Patnayak,D.; Smasal,L.; Detmer,S.
EPI1550650	NP	Canada	2017-Mar-03	EPI_ISL_378601	A/swine/Manitoba/D0484/2017		Import from public-domain	Tan,G.; Pickett,B.; Fedorova,N.; Amedeo,P.; Isom,R.; Hu,L.; Christensen,J.; Miller,J.; Durbin,A.; Williams,T.; Arumemi,F.; Culhane,M.; Patnayak,D.; Smasal,L.; Detmer,S.
EPI1550658	NP	Canada	2017-May-08	EPI_ISL_378602	A/swine/Alberta/SD0227/2017		Import from public-domain	Tan,G.; Pickett,B.; Fedorova,N.; Amedeo,P.; Isom,R.; Hu,L.; Christensen,J.; Miller,J.; Durbin,A.; Williams,T.; Arumemi,F.; Culhane,M.; Patnayak,D.; Smasal,L.; Detmer,S.
EPI1550698	NP	Canada	2017-Apr-10	EPI_ISL_378607	A/swine/Alberta/SD0232/2017		Import from public-domain	Tan,G.; Pickett,B.; Fedorova,N.; Amedeo,P.; Isom,R.; Hu,L.; Christensen,J.; Miller,J.; Durbin,A.; Williams,T.; Arumemi,F.; Culhane,M.; Patnayak,D.; Smasal,L.; Detmer,S.
EPI1550738	NP	Canada	2017-Nov-27	EPI_ISL_378612	A/swine/Alberta/SD0259/2017		Import from public-domain	Tan,G.; Pickett,B.; Fedorova,N.; Amedeo,P.; Isom,R.; Hu,L.; Christensen,J.; Miller,J.; Durbin,A.; Williams,T.; Arumemi,F.; Culhane,M.; Patnayak,D.; Smasal,L.; Detmer,S.
EPI1550746	NP	Canada	2017-Feb-08	EPI_ISL_378613	A/swine/Alberta/SD0217/2017		Import from public-domain	Tan,G.; Pickett,B.; Fedorova,N.; Amedeo,P.; Isom,R.; Hu,L.; Christensen,J.; Miller,J.; Durbin,A.; Williams,T.; Arumemi,F.; Culhane,M.; Patnayak,D.; Smasal,L.; Detmer,S.
EPI1550786	NP	Canada	2017-Feb-28	EPI_ISL_378618	A/swine/Manitoba/D0483/2017		Import from public-domain	Tan,G.; Pickett,B.; Fedorova,N.; Amedeo,P.; Isom,R.; Hu,L.; Christensen,J.; Miller,J.; Durbin,A.; Williams,T.; Arumemi,F.; Culhane,M.; Patnayak,D.; Smasal,L.; Detmer,S.
EPI1550826	NP	Canada	2017-Sep-13	EPI_ISL_378623	A/swine/Manitoba/D0511/2017		Import from public-domain	Tan,G.; Pickett,B.; Fedorova,N.; Amedeo,P.; Isom,R.; Hu,L.; Christensen,J.; Miller,J.; Durbin,A.; Williams,T.; Arumemi,F.; Culhane,M.; Patnayak,D.; Smasal,L.; Detmer,S.
EPI1552067	NP	United States	2018-Nov-19	EPI_ISL_378959	A/swine/Florida/A01104129/2018		Import from public-domain	USDA Swine Surveillance,A.
EPI1552248	NP	Canada	2016-Dec-16	EPI_ISL_378988	A/swine/Manitoba/DM_08/2016		Import from public-domain	Tan,G.; Pickett,B.; Fedorova,N.; Amedeo,P.; Isom,R.; Hu,L.; Christensen,J.; Miller,J.; Durbin,A.; Williams,T.; Dominguez,F.; Ortega-Villicana,T.; Marthaler,D.
EPI1552272	NP	Canada	2017-Jan-16	EPI_ISL_378991	A/swine/Ontario/DM_11/2017		Import from public-domain	Tan,G.; Pickett,B.; Fedorova,N.; Amedeo,P.; Isom,R.; Hu,L.; Christensen,J.; Miller,J.; Durbin,A.; Williams,T.; Dominguez,F.; Ortega-Villicana,T.; Marthaler,D.
EPI1552288	NP	Canada	2017-Apr-26	EPI_ISL_378993	A/swine/Ontario/DM_21/2017		Import from public-domain	Tan,G.; Pickett,B.; Fedorova,N.; Amedeo,P.; Isom,R.; Hu,L.; Christensen,J.; Miller,J.; Durbin,A.; Williams,T.; Dominguez,F.; Ortega-Villicana,T.; Marthaler,D.
EPI1553325	NP	Japan	2003-Aug-01	EPI_ISL_379211	A/swine/Miyagi/3/2003		Import from public-domain	Sakoda,Y.; Okamatsu,M.; Matsuno,K.; Taniguchi,K.; Jizou,M.
EPI1553374	NP	Japan	2003-Aug-01	EPI_ISL_379218	A/swine/Miyagi/5/2003		Import from public-domain	Sakoda,Y.; Okamatsu,M.; Matsuno,K.; Taniguchi,K.; Jizou,M.
EPI1553678	NP	United States	2017-Jun-01	EPI_ISL_379282	A/swine/Iowa/17TOSU3127/2017		Import from public-domain	Tan,G.; Pickett,B.; Fedorova,N.; Amedeo,P.; Isom,R.; Hu,L.; Christensen,J.; Miller,J.; Durbin,A.; Williams,T.; Arumemi,F.; Nolting,J.; Bowman,A.
EPI1553686	NP	United States	2017-Jun-01	EPI_ISL_379283	A/swine/Iowa/17TOSU3617/2017		Import from public-domain	Tan,G.; Pickett,B.; Fedorova,N.; Amedeo,P.; Isom,R.; Hu,L.; Christensen,J.; Miller,J.; Durbin,A.; Williams,T.; Arumemi,F.; Nolting,J.; Bowman,A.
EPI1553702	NP	United States	2017-Jun-01	EPI_ISL_379285	A/swine/Iowa/17TOSU3626/2017		Import from public-domain	Tan,G.; Pickett,B.; Fedorova,N.; Amedeo,P.; Isom,R.; Hu,L.; Christensen,J.; Miller,J.; Durbin,A.; Williams,T.; Arumemi,F.; Nolting,J.; Bowman,A.
EPI1553720	NP	United States	2017-Jul-01	EPI_ISL_379287	A/swine/Ohio/17TOSU6926/2017		Import from public-domain	Tan,G.; Pickett,B.; Fedorova,N.; Amedeo,P.; Isom,R.; Hu,L.; Christensen,J.; Miller,J.; Durbin,A.; Williams,T.; Arumemi,F.; Nolting,J.; Bowman,A.
EPI1553749	NP	United States	2017-Jun-01	EPI_ISL_379290	A/swine/Iowa/17TOSU3620/2017		Import from public-domain	Tan,G.; Pickett,B.; Fedorova,N.; Amedeo,P.; Isom,R.; Hu,L.; Christensen,J.; Miller,J.; Durbin,A.; Williams,T.; Arumemi,F.; Nolting,J.; Bowman,A.
EPI1553877	NP	United States	2017-Jun-01	EPI_ISL_379306	A/swine/Indiana/17TOSU2828/2017		Import from public-domain	Tan,G.; Pickett,B.; Fedorova,N.; Amedeo,P.; Isom,R.; Hu,L.; Christensen,J.; Miller,J.; Durbin,A.; Williams,T.; Arumemi,F.; Nolting,J.; Bowman,A.
EPI1554071	NP	United States	2017-Jun-01	EPI_ISL_379330	A/swine/Iowa/17TOSU3184/2017		Import from public-domain	Tan,G.; Pickett,B.; Fedorova,N.; Amedeo,P.; Isom,R.; Hu,L.; Christensen,J.; Miller,J.; Durbin,A.; Williams,T.; Arumemi,F.; Nolting,J.; Bowman,A.
EPI1554137	NP	United States	2017-Jun-01	EPI_ISL_379338	A/swine/Iowa/17TOSU3634/2017		Import from public-domain	Tan,G.; Pickett,B.; Fedorova,N.; Amedeo,P.; Isom,R.; Hu,L.; Christensen,J.; Miller,J.; Durbin,A.; Williams,T.; Arumemi,F.; Nolting,J.; Bowman,A.
EPI1554229	NP	United States	2017-Jun-01	EPI_ISL_379349	A/swine/Iowa/17TOSU3178/2017		Import from public-domain	Tan,G.; Pickett,B.; Fedorova,N.; Amedeo,P.; Isom,R.; Hu,L.; Christensen,J.; Miller,J.; Durbin,A.; Williams,T.; Arumemi,F.; Nolting,J.; Bowman,A.
EPI1554285	NP	United States	2017-Jun-01	EPI_ISL_379356	A/swine/Iowa/17TOSU3619/2017		Import from public-domain	Tan,G.; Pickett,B.; Fedorova,N.; Amedeo,P.; Isom,R.; Hu,L.; Christensen,J.; Miller,J.; Durbin,A.; Williams,T.; Arumemi,F.; Nolting,J.; Bowman,A.
EPI1554745	NP	United States	2018-Sep-10	EPI_ISL_379472	A/swine/Minnesota/A01785613/2018		Import from public-domain	USDA Swine Surveillance,A.
EPI1556252	NP	United States	2018-Aug-01	EPI_ISL_379741	A/swine/Ohio/18TOSU4536/2018		Import from public-domain	Schiltz,J.; Shanmuganatham,K.; Tell,R.; Janas-Martindale,A.; Lorbach,J.; Nelson,S.; Lauterbach,S.; Nolting,J.; Bowman,A.
EPI1556244	NP	United States	2018-Aug-01	EPI_ISL_379742	A/swine/Ohio/18TOSU4522/2018		Import from public-domain	Schiltz,J.; Shanmuganatham,K.; Tell,R.; Janas-Martindale,A.; Lorbach,J.; Nelson,S.; Lauterbach,S.; Nolting,J.; Bowman,A.
EPI1556291	NP	United States	2018-Aug-27	EPI_ISL_379750	A/swine/California/A01459645/2018		Import from public-domain	USDA Swine Surveillance,A.
EPI1564613	NP	United States	2018-Aug-09	EPI_ISL_381075	A/swine/Michigan/A01635976/2018		Import from public-domain	USDA Swine Surveillance,A.
EPI1564621	NP	United States	2018-Aug-01	EPI_ISL_381076	A/swine/Ohio/A01354364/2018		Import from public-domain	USDA Swine Surveillance,A.
EPI1565040	NP	Korea, Republic of	2016-Mar-26	EPI_ISL_381145	A/swine/South Korea/KS60/2016		Import from public-domain	Ouh,I.-O.; Lee,J.-Y.; Song,J.-Y.
EPI1788562	NP	United States	2019-Jul-11	EPI_ISL_381540	A/swine/North Carolina/A02245200/2019		Import from public-domain	Swine Surveillance,A.
EPI1788568	NP	United States	2019-Jul-02	EPI_ISL_381541	A/swine/Minnesota/A02245193/2019		Import from public-domain	Swine Surveillance,A.
EPI1566172	NP	United States	2016-Feb-25	EPI_ISL_381555	A/swine/Illinois/4B100/2016		Import from public-domain	Webb,A.; Lowe,J.; Kercher,L.; Friedman,K.; Webby,R.
EPI1566150	NP	United States	2016-Feb-25	EPI_ISL_381556	A/swine/Illinois/4B087/2016		Import from public-domain	Webb,A.; Lowe,J.; Kercher,L.; Friedman,K.; Webby,R.
EPI1788621	NP	United States	2019-Jul-02	EPI_ISL_381679	A/swine/North Carolina/A02478577/2019		Import from public-domain	USDA Swine Surveillance,A.; Johnston,S.; Gauger,P.; Zhang,J.; Lin,K.
EPI1576991	NP	France	2014-Jun-04	EPI_ISL_387371	A/Sus scrofa/France/61-140350/2014		Import from public-domain	Chastagner,A.; Queguiner,S.; Herve,S.; Lucas,P.; Hirchaud,E.; Blanchard,Y.; Simon,G.
EPI1582465	NP	United States	2019-Apr-02	EPI_ISL_387822	A/swine/Michigan/A02432154/2019		Import from public-domain	USDA Swine Surveillance,A.; Smith,K.; Zhang,J.; Lin,K.
EPI1582483	NP	United States	2019-Apr-26	EPI_ISL_387829	A/swine/Illinois/A02478448/2019		Import from public-domain	USDA Swine Surveillance,A.; Smith,K.; Zhang,J.; Lin,K.
EPI1582489	NP	United States	2019-Apr-25	EPI_ISL_387830	A/swine/Nebraska/A02478447/2019		Import from public-domain	USDA Swine Surveillance,A.; Smith,K.; Zhang,J.; Lin,K.
EPI1582453	NP	United States	2019-Apr-24	EPI_ISL_387835	A/swine/Indiana/A01797998/2019		Import from public-domain	USDA Swine Surveillance,A.; Smith,K.; Zhang,J.; Lin,K.
EPI1582459	NP	United States	2019-Apr-26	EPI_ISL_387838	A/swine/Iowa/A02478443/2019		Import from public-domain	USDA Swine Surveillance,A.; Smith,K.; Zhang,J.; Lin,K.
EPI1610514	NP	United States	2019-May-29	EPI_ISL_387860	A/swine/Indiana/A02478520/2019		Import from public-domain	USDA Swine Surveillance,A.; Smith,K.; Zhang,J.; Lin,K.
EPI1581163	NP	United States	2018-Aug-01	EPI_ISL_387949	A/swine/Indiana/18TOSU2177/2018		Import from public-domain	Tan,G.; Pickett,B.; Fedorova,N.; Amedeo,P.; Isom,R.; Hu,L.; Christensen,J.; Miller,J.; Durbin,A.; Williams,T.; Arumemi,F.; Nolting,J.; Cadiz,C.; Bowman,A.
EPI1581187	NP	United States	2018-Aug-01	EPI_ISL_387952	A/swine/Indiana/18TOSU2297/2018		Import from public-domain	Tan,G.; Pickett,B.; Fedorova,N.; Amedeo,P.; Isom,R.; Hu,L.; Christensen,J.; Miller,J.; Durbin,A.; Williams,T.; Arumemi,F.; Nolting,J.; Cadiz,C.; Bowman,A.
EPI1581203	NP	United States	2018-Jun-01	EPI_ISL_387954	A/swine/Indiana/18TOSU2861/2018		Import from public-domain	Tan,G.; Pickett,B.; Fedorova,N.; Amedeo,P.; Isom,R.; Hu,L.; Christensen,J.; Miller,J.; Durbin,A.; Williams,T.; Arumemi,F.; Nolting,J.; Cadiz,C.; Bowman,A.
EPI1581219	NP	United States	2018-Jul-01	EPI_ISL_387956	A/swine/Ohio/18TOSU2072/2018		Import from public-domain	Tan,G.; Pickett,B.; Fedorova,N.; Amedeo,P.; Isom,R.; Hu,L.; Christensen,J.; Miller,J.; Durbin,A.; Williams,T.; Arumemi,F.; Nolting,J.; Cadiz,C.; Bowman,A.
EPI1581227	NP	United States	2018-Aug-01	EPI_ISL_387957	A/swine/Ohio/18TOSU2454/2018		Import from public-domain	Tan,G.; Pickett,B.; Fedorova,N.; Amedeo,P.; Isom,R.; Hu,L.; Christensen,J.; Miller,J.; Durbin,A.; Williams,T.; Arumemi,F.; Nolting,J.; Cadiz,C.; Bowman,A.
EPI1788586	NP	United States	2019-Jul-02	EPI_ISL_388064	A/swine/Iowa/A02478576/2019		Import from public-domain	USDA Swine Surveillance,A.; Johnston,S.; Gauger,P.; Zhang,J.; Lin,K.
EPI1788580	NP	United States	2019-Jul-25	EPI_ISL_388615	A/swine/South Carolina/A02245206/2019		Import from public-domain	Swine Surveillance,A.
EPI1788615	NP	United States	2019-Jul-17	EPI_ISL_388619	A/swine/Iowa/A02478593/2019		Import from public-domain	USDA Swine Surveillance,A.; Lin,K.; Johnston,S.; Zhang,J.; Gauger,P.
EPI1788550	NP	United States	2019-Jul-16	EPI_ISL_388624	A/swine/Kansas/A02478592/2019		Import from public-domain	USDA Swine Surveillance,A.; Lin,K.; Johnston,S.; Zhang,J.; Gauger,P.
EPI1582496	NP	United States	2019-Jun-27	EPI_ISL_388627	A/swine/Oregon/A02184530/2019		Import from public-domain	USDA Swine Surveillance,A.
EPI1788627	NP	United States	2019-Jul-22	EPI_ISL_388670	A/swine/Minnesota/A02478597/2019		Import from public-domain	USDA Swine Surveillance,A.; Lin,K.; Zhang,J.; Gauger,P.
EPI1788633	NP	United States	2019-Jul-23	EPI_ISL_388671	A/swine/Iowa/A02478598/2019		Import from public-domain	USDA Swine Surveillance,A.; Lin,K.; Zhang,J.; Gauger,P.
EPI1788657	NP	United States	2019-Jul-19	EPI_ISL_388673	A/swine/Iowa/A02478596/2019		Import from public-domain	USDA Swine Surveillance,A.; Lin,K.; Zhang,J.; Gauger,P.
EPI1585196	NP	United States	2016-Feb-25	EPI_ISL_389830	A/swine/Illinois/12B050/2016		Import from public-domain	Webb,A.; Lowe,J.; Kercher,L.; Friedman,K.; Webby,R.
EPI1526256	NP	United States	2018-Sep-11	EPI_ISL_372250	A/swine/North Carolina/A01785615/2018		Import from public-domain	USDA Swine Surveillance,A.
EPI1191144	NP	United States	2017-Sep-19	EPI_ISL_301916	A/swine/Iowa/A02221871/2017		Import from public-domain	USDA Swine Surveillance,A.
EPI1531323	NP	United States	2018-Oct-17	EPI_ISL_373262	A/swine/Ohio/OH18-23352-2.5/2018		Import from public-domain	Prarat,M.; Zhang,Y.; Shiplett,K.
EPI1167518	NP	United States	2017-Jun-15	EPI_ISL_296703	A/swine/Iowa/A02217286/2017		Import from public-domain
EPI1531419	NP	United States	2018-Dec-14	EPI_ISL_373358	A/swine/Ohio/OH18-27304-2.5/2018		Import from public-domain	Prarat,M.; Zhang,Y.; Shiplett,K.
EPI1526101	NP	United States	2018-Sep-25	EPI_ISL_372224	A/swine/Iowa/A02257789/2018		Import from public-domain	USDA Swine Surveillance,A.
EPI1526154	NP	United States	2018-Sep-20	EPI_ISL_372233	A/swine/South Dakota/A01678587/2018		Import from public-domain	USDA Swine Surveillance,A.
EPI1499227	NP	United States	2018-Nov-15	EPI_ISL_366336	A/swine/Iowa/A02270005/2018		Import from public-domain	USDA Swine Surveillance,A.
EPI854872	NP	United States	2013-Nov-01	EPI_ISL_236930	A/swine/Kansas/A01377055/2013		Import from public-domain
EPI1098611	NP	United States	2017-May-08	EPI_ISL_284703	A/swine/Iowa/A02215361/2017		Import from public-domain
EPI1499263	NP	United States	2018-Oct-08	EPI_ISL_366342	A/swine/Iowa/A01785635/2018		Import from public-domain	USDA Swine Surveillance,A.
EPI891914	NP	United States	2015-Nov-06	EPI_ISL_243809	A/swine/Iowa/A01747221/2015		Import from public-domain
EPI1493745	NP	Chile	2017-Nov-15	EPI_ISL_365440	A/swine/Rancagua/VN1401-3254/2017		Import from public-domain
EPI1502432	NP	United States	2018-Nov-14	EPI_ISL_366856	A/swine/North Carolina/A02269817/2018		Import from public-domain	USDA Swine Surveillance,A.
EPI1493701	NP	Chile	2017-Aug-18	EPI_ISL_365407	A/swine/Rancagua/VN1401-2893/2017		Import from public-domain
EPI1502486	NP	United States	2018-Oct-01	EPI_ISL_366865	A/swine/Iowa/A02266066/2018		Import from public-domain	USDA Swine Surveillance,A.
EPI1499209	NP	United States	2018-Oct-02	EPI_ISL_366333	A/swine/Ohio/A02266067/2018		Import from public-domain	USDA Swine Surveillance,A.
EPI1526655	NP	United States	2019-Jan-17	EPI_ISL_372380	A/swine/Minnesota/A01785855/2019		Import from public-domain	USDA Swine Surveillance,A.
EPI1526280	NP	United States	2018-Sep-12	EPI_ISL_372254	A/swine/Minnesota/A01785620/2018		Import from public-domain	USDA Swine Surveillance,A.
EPI1165539	NP	United States	2017-Jul-12	EPI_ISL_296406	A/swine/Nebraska/A02218433/2017		Import from public-domain
EPI897803	NP	United States	2016-Apr-28	EPI_ISL_245027	A/swine/South Dakota/A01677105/2016		Import from public-domain
EPI1165824	NP	United States	2017-Jul-27	EPI_ISL_296453	A/swine/Iowa/A02218752/2017		Import from public-domain
EPI1167530	NP	United States	2017-Jun-16	EPI_ISL_296705	A/swine/Iowa/A02216716/2017		Import from public-domain
EPI1502366	NP	United States	2018-Nov-13	EPI_ISL_366845	A/swine/Oklahoma/A01785753/2018		Import from public-domain	USDA Swine Surveillance,A.
EPI1526178	NP	United States	2018-Aug-22	EPI_ISL_372237	A/swine/Illinois/A02256668/2018		Import from public-domain	USDA Swine Surveillance,A.
EPI941403	NP	United States	2016-Jun-03	EPI_ISL_252711	A/swine/Iowa/A01678096/2016		Import from public-domain
EPI1303201	NP	United States	2018-Feb-18	EPI_ISL_328156	A/swine/Indiana/A02154756/2018		Import from public-domain	USDA Swine Surveillance,A.
EPI1502360	NP	United States	2018-Dec-12	EPI_ISL_366844	A/swine/North Carolina/A02427468/2018		Import from public-domain	USDA Swine Surveillance,A.
EPI1305520	NP	United States	2018-Jan-02	EPI_ISL_328632	A/swine/Illinois/A01644323/2018		Import from public-domain	USDA Swine Surveillance,A.
EPI941524	NP	United States	2016-Jun-23	EPI_ISL_252721	A/swine/South Dakota/A01678450/2016		Import from public-domain
EPI1554355	NP	United States	2018-Aug-30	EPI_ISL_379383	A/swine/Minnesota/A01785608/2018		Import from public-domain	USDA Swine Surveillance,A.
EPI1502384	NP	United States	2018-Dec-18	EPI_ISL_366848	A/swine/North Carolina/A02427689/2018		Import from public-domain	USDA Swine Surveillance,A.
EPI1165703	NP	United States	2017-Jul-20	EPI_ISL_296436	A/swine/Iowa/A02218429/2017		Import from public-domain
EPI1526274	NP	United States	2018-Aug-29	EPI_ISL_372253	A/swine/Indiana/A02257030/2018		Import from public-domain	USDA Swine Surveillance,A.
EPI1191132	NP	United States	2017-Sep-15	EPI_ISL_301914	A/swine/Texas/A02221677/2017		Import from public-domain	USDA Swine Surveillance,A.
EPI891896	NP	United States	2015-Nov-13	EPI_ISL_243806	A/swine/Illinois/A01749292/2015		Import from public-domain
EPI1493766	NP	Chile	2017-Aug-24	EPI_ISL_365420	A/swine/Rancagua/VN1401-2926/2017		Import from public-domain
EPI897525	NP	United States	2016-Feb-11	EPI_ISL_244991	A/swine/North Carolina/A01731857/2016		Import from public-domain
EPI1167548	NP	United States	2017-Jun-14	EPI_ISL_296708	A/swine/Iowa/A02217289/2017		Import from public-domain
EPI854931	NP	United States	2013-Mar-26	EPI_ISL_236934	A/swine/Ohio/A01349559/2013		Import from public-domain
EPI1526703	NP	United States	2019-Jan-08	EPI_ISL_372388	A/swine/Illinois/A02429360/2019		Import from public-domain	USDA Swine Surveillance,A.
EPI839986	NP	United States	2015-Oct-16	EPI_ISL_234928	A/swine/Minnesota/A01746892/2015		Import from public-domain
EPI1526089	NP	United States	2018-Aug-07	EPI_ISL_372222	A/swine/Ohio/A02255013/2018		Import from public-domain	USDA Swine Surveillance,A.
EPI1526774	NP	United States	2018-Nov-01	EPI_ISL_372400	A/swine/Minnesota/A01785731/2018		Import from public-domain	USDA Swine Surveillance,A.
EPI1018309	NP	Germany	2017-Jan-01	EPI_ISL_264251	A/swine/Germany/Bak28/2017		Friedrich-Loeffler-Institut
EPI1526202	NP	United States	2018-Aug-02	EPI_ISL_372241	A/swine/Iowa/A02254797/2018		Import from public-domain	USDA Swine Surveillance,A.
EPI893208	NP	United States	2013-Feb-25	EPI_ISL_244063	A/swine/Illinois/A01349041/2013		Import from public-domain
EPI1303217	NP	United States	2018-Feb-14	EPI_ISL_328159	A/swine/South Dakota/A01678540/2018		Import from public-domain	USDA Swine Surveillance,A.
EPI1165727	NP	United States	2017-Jul-05	EPI_ISL_296440	A/swine/North Carolina/A02218135/2017		Import from public-domain
EPI1499167	NP	United States	2018-Nov-28	EPI_ISL_366326	A/swine/Utah/A02271044/2018		Import from public-domain	USDA Swine Surveillance,A.
EPI893549	NP	United States	2013-Mar-11	EPI_ISL_244146	A/swine/Oklahoma/A01432577/2013		Import from public-domain
EPI845435	NP	United States	2016-Mar-09	EPI_ISL_235748	A/swine/Minnesota/A01676072/2016		Import from public-domain
EPI1526166	NP	United States	2018-Aug-23	EPI_ISL_372235	A/swine/North Carolina/A02256741/2018		Import from public-domain	USDA Swine Surveillance,A.
EPI1167458	NP	United States	2017-May-22	EPI_ISL_296693	A/swine/Indiana/A02216462/2017		Import from public-domain
EPI1169175	NP	United States	2017-Aug-28	EPI_ISL_297236	A/swine/South Dakota/A01678503/2017		Import from public-domain	USDA Swine Surveillance,A.
EPI1525993	NP	United States	2018-Aug-29	EPI_ISL_372208	A/swine/Minnesota/A02257033/2018		Import from public-domain	USDA Swine Surveillance,A.
EPI1098707	NP	United States	2017-May-30	EPI_ISL_284723	A/swine/Indiana/A02216464/2017		Import from public-domain
EPI891909	NP	United States	2016-Feb-04	EPI_ISL_243808	A/swine/Oklahoma/A01731088/2016		Import from public-domain
EPI1502402	NP	United States	2018-Dec-03	EPI_ISL_366851	A/swine/Iowa/A02271352/2018		Import from public-domain	USDA Swine Surveillance,A.
EPI1006935	NP	United States	2016-Sep-22	EPI_ISL_266451	A/swine/Kansas/A01781760/2016		Import from public-domain	Shanmuganatham,K.
EPI1167506	NP	United States	2017-Jun-02	EPI_ISL_296701	A/swine/North Carolina/A02216470/2017		Import from public-domain
EPI1502354	NP	United States	2018-Dec-18	EPI_ISL_366843	A/swine/Indiana/A02428118/2018		Import from public-domain	USDA Swine Surveillance,A.
EPI893217	NP	United States	2013-Jun-05	EPI_ISL_244064	A/swine/Nebraska/A01351017/2013		Import from public-domain
EPI1191150	NP	United States	2017-Sep-20	EPI_ISL_301917	A/swine/Illinois/A02221737/2017		Import from public-domain	USDA Swine Surveillance,A.
EPI1502468	NP	United States	2018-Dec-17	EPI_ISL_366862	A/swine/North Carolina/A02427629/2018		Import from public-domain	USDA Swine Surveillance,A.
EPI1526673	NP	United States	2018-Nov-15	EPI_ISL_372383	A/swine/Illinois/A02270008/2018		Import from public-domain	USDA Swine Surveillance,A.
EPI1165569	NP	United States	2017-Jul-12	EPI_ISL_296411	A/swine/Nebraska/A02218434/2017		Import from public-domain
EPI1493656	NP	Chile	2017-May-25	EPI_ISL_365414	A/swine/Rancagua/VN1401-2806/2017		Import from public-domain
EPI1526190	NP	United States	2018-Sep-05	EPI_ISL_372239	A/swine/Iowa/A02257203/2018		Import from public-domain	USDA Swine Surveillance,A.
EPI1165599	NP	United States	2017-Jul-08	EPI_ISL_296416	A/swine/Illinois/A02218189/2017		Import from public-domain
EPI1165593	NP	United States	2017-Jul-18	EPI_ISL_296415	A/swine/Oklahoma/A01785279/2017		Import from public-domain
EPI1526196	NP	United States	2018-Sep-19	EPI_ISL_372240	A/swine/Illinois/A02257616/2018		Import from public-domain	USDA Swine Surveillance,A.
EPI899580	NP	United States	2016-Jan-07	EPI_ISL_245464	A/swine/South Dakota/A01675111/2016		Import from public-domain
EPI1098713	NP	United States	2017-May-11	EPI_ISL_284724	A/swine/Iowa/A02215363/2017		Import from public-domain
EPI839878	NP	United States	2014-Dec-04	EPI_ISL_234923	A/swine/North Carolina/A01377460/2014		Import from public-domain
EPI941359	NP	United States	2016-Jun-07	EPI_ISL_252708	A/swine/South Dakota/A01678175/2016		Import from public-domain
EPI845352	NP	United States	2016-Feb-12	EPI_ISL_235737	A/swine/Oklahoma/A01731603/2016		Import from public-domain
EPI1499161	NP	United States	2018-Oct-24	EPI_ISL_366325	A/swine/Pennsylvania/A02268135/2018		Import from public-domain	USDA Swine Surveillance,A.
EPI854935	NP	United States	2013-May-02	EPI_ISL_236935	A/swine/Nebraska/A01350362/2013		Import from public-domain
EPI893379	NP	United States	2013-Feb-28	EPI_ISL_244081	A/swine/Nebraska/A01349084/2013		Import from public-domain
EPI891982	NP	United States	2013-Jun-14	EPI_ISL_243813	A/swine/Ohio/A01351184/2013		Import from public-domain
EPI1531307	NP	United States	2018-Oct-16	EPI_ISL_373246	A/swine/Ohio/OH18-23202-1.5/2018		Import from public-domain	Prarat,M.; Zhang,Y.; Shiplett,K.
EPI845387	NP	United States	2016-Feb-08	EPI_ISL_235741	A/swine/North Carolina/A01731606/2016		Import from public-domain
EPI845357	NP	United States	2016-Feb-08	EPI_ISL_235738	A/swine/Iowa/A01675568/2016		Import from public-domain
EPI1526172	NP	United States	2018-Sep-17	EPI_ISL_372236	A/swine/Iowa/A02257664/2018		Import from public-domain	USDA Swine Surveillance,A.
EPI1502342	NP	United States	2018-Dec-27	EPI_ISL_366841	A/swine/Colorado/A02428130/2018		Import from public-domain	USDA Swine Surveillance,A.
EPI1502474	NP	United States	2018-Nov-15	EPI_ISL_366863	A/swine/Colorado/A01785758/2018		Import from public-domain	USDA Swine Surveillance,A.
EPI839981	NP	United States	2015-Jun-08	EPI_ISL_234927	A/swine/Arkansas/A02024656/2015		Import from public-domain
EPI899171	NP	United States	2016-Feb-10	EPI_ISL_245347	A/swine/Illinois/A01731353/2016		Import from public-domain
EPI1493613	NP	Chile	2017-Oct-04	EPI_ISL_365444	A/swine/Melipilla/VN1401-3121/2017		Import from public-domain
EPI1167464	NP	United States	2017-Jun-14	EPI_ISL_296694	A/swine/Indiana/A02217290/2017		Import from public-domain
EPI1203319	NP	United States	2017-Oct-03	EPI_ISL_304649	A/swine/Colorado/A01785307/2017		Import from public-domain	USDA Swine Surveillance,A.
EPI1165557	NP	United States	2017-Jul-05	EPI_ISL_296409	A/swine/Pennsylvania/A02218034/2017		Import from public-domain
EPI891986	NP	United States	2012-Nov-16	EPI_ISL_243814	A/swine/Minnesota/A01432189/2012		Import from public-domain
EPI1098725	NP	United States	2017-May-24	EPI_ISL_284726	A/swine/Illinois/A02216460/2017		Import from public-domain
EPI1165581	NP	United States	2017-Jul-25	EPI_ISL_296413	A/swine/Missouri/A02218506/2017		Import from public-domain
EPI1034687	NP	United States	2015-Oct-20	EPI_ISL_272746	A/swine/Iowa/A01746958/2015		Import from public-domain
EPI1499251	NP	United States	2018-Oct-10	EPI_ISL_366340	A/swine/Nebraska/A02267497/2018		Import from public-domain	USDA Swine Surveillance,A.
EPI1167482	NP	United States	2017-Jun-02	EPI_ISL_296697	A/swine/Nebraska/A02216637/2017		Import from public-domain
EPI893262	NP	United States	2013-Nov-06	EPI_ISL_244065	A/swine/Minnesota/A01365714/2013		Import from public-domain
EPI1531315	NP	United States	2018-Oct-17	EPI_ISL_373254	A/swine/Ohio/OH18-23352-1.5/2018		Import from public-domain	Prarat,M.; Zhang,Y.; Shiplett,K.
EPI1098663	NP	United States	2017-May-02	EPI_ISL_284716	A/swine/Iowa/A02215197/2017		Import from public-domain
EPI1499257	NP	United States	2018-Dec-05	EPI_ISL_366341	A/swine/Utah/A02271347/2018		Import from public-domain	USDA Swine Surveillance,A.
EPI1191078	NP	United States	2017-Sep-08	EPI_ISL_301909	A/swine/Iowa/A02221488/2017		Import from public-domain	USDA Swine Surveillance,A.
EPI1203313	NP	United States	2017-Oct-06	EPI_ISL_304648	A/swine/Illinois/A02223243/2017		Import from public-domain	USDA Swine Surveillance,A.
EPI855141	NP	United States	2016-Apr-18	EPI_ISL_237061	A/swine/Minnesota/A01676797/2016		Import from public-domain
EPI1526733	NP	United States	2019-Jan-16	EPI_ISL_372393	A/swine/Minnesota/A01785854/2019		Import from public-domain	USDA Swine Surveillance,A.
EPI857990	NP	Japan	2016-Aug-30	EPI_ISL_237416	A/swine/Gunma/6-3180/2016		National Institute of Animal Health
EPI857982	NP	Japan	2016-Jul-13	EPI_ISL_237415	A/swine/Gunma/7-2765/2016		National Institute of Animal Health
EPI857974	NP	Japan	2016-Aug-30	EPI_ISL_237414	A/swine/Gunma/6-3178/2016		National Institute of Animal Health
EPI857966	NP	Japan	2016-Aug-30	EPI_ISL_237413	A/swine/Gunma/6-3175/2016		National Institute of Animal Health
EPI857958	NP	Japan	2016-Aug-30	EPI_ISL_237412	A/swine/Chiba/1-3227/2016		National Institute of Animal Health
EPI857950	NP	Japan	2016-Jun-15	EPI_ISL_237411	A/swine/Gunma/7-2494/2016		National Institute of Animal Health
EPI857942	NP	Japan	2016-Sep-14	EPI_ISL_237410	A/swine/Gunma/9-3314/2016		National Institute of Animal Health
EPI857934	NP	Japan	2016-Aug-18	EPI_ISL_237409	A/swine/Gunma/11-3106/2016		National Institute of Animal Health
EPI857926	NP	Japan	2016-Sep-05	EPI_ISL_237408	A/swine/Gunma/12-3253/2016		National Institute of Animal Health
EPI857918	NP	Japan	2016-Aug-18	EPI_ISL_237407	A/swine/Gunma/10-3066/2016		National Institute of Animal Health
EPI857902	NP	Japan	2016-Sep-20	EPI_ISL_237405	A/swine/Gunma/6-3393/2016		National Institute of Animal Health
EPI857894	NP	Japan	2016-May-30	EPI_ISL_237404	A/swine/Chiba/1-2555/2016		National Institute of Animal Health
EPI857886	NP	Japan	2016-Sep-14	EPI_ISL_237403	A/swine/Gunma/9-3311/2016		National Institute of Animal Health
EPI857870	NP	Japan	2016-Sep-14	EPI_ISL_237401	A/swine/Gunma/7-3272/2016		National Institute of Animal Health
EPI857862	NP	Japan	2016-Sep-20	EPI_ISL_237400	A/swine/Gunma/6-3399/2016		National Institute of Animal Health
EPI857854	NP	Japan	2016-Sep-20	EPI_ISL_237399	A/swine/Gunma/6-3391/2016		National Institute of Animal Health
EPI857846	NP	Japan	2016-Aug-18	EPI_ISL_237398	A/swine/Gunma/10-3057/2016		National Institute of Animal Health
EPI857838	NP	Japan	2016-Aug-24	EPI_ISL_237397	A/swine/Gunma/7-3143/2016		National Institute of Animal Health
EPI857830	NP	Japan	2016-Sep-20	EPI_ISL_237396	A/swine/Gunma/6-3397/2016		National Institute of Animal Health
EPI857822	NP	Japan	2016-Aug-15	EPI_ISL_237395	A/swine/Gunma/12-2999/2016		National Institute of Animal Health
EPI857814	NP	Japan	2016-Aug-30	EPI_ISL_237394	A/swine/Gunma/6-3174/2016		National Institute of Animal Health
EPI857806	NP	Japan	2016-Sep-14	EPI_ISL_237393	A/swine/Gunma/9-3315/2016		National Institute of Animal Health
EPI857798	NP	Japan	2016-Aug-30	EPI_ISL_237392	A/swine/Gunma/6-3172/2016		National Institute of Animal Health
EPI857790	NP	Japan	2016-Aug-30	EPI_ISL_237391	A/swine/Gunma/6-3179/2016		National Institute of Animal Health
EPI857774	NP	Japan	2016-Aug-30	EPI_ISL_237389	A/swine/Gunma/6-3177/2016		National Institute of Animal Health
EPI857758	NP	Japan	2016-Sep-20	EPI_ISL_237387	A/swine/Gunma/6-3392/2016		National Institute of Animal Health
EPI1633940	NP	United States	2019-Jun-06	EPI_ISL_372550	A/swine/Oklahoma/A02245167/2019		Import from public-domain	Swine Surveillance,A.
EPI1633929	NP	United States	2019-Jun-12	EPI_ISL_372549	A/swine/Minnesota/A02245176/2019		Import from public-domain	Swine Surveillance,A.
EPI1520363	NP	United States	2017-Jun-01	EPI_ISL_370469	A/swine/Iowa/17TOSU3083/2017		Import from public-domain	Tan,G.; Pickett,B.; Fedorova,N.; Amedeo,P.; Isom,R.; Hu,L.; Christensen,J.; Miller,J.; Durbin,A.; Williams,T.; Arumemi,F.; Nolting,J.; Bowman,A.
EPI1499311	NP	United States	2018-Oct-30	EPI_ISL_366350	A/swine/Iowa/A02268958/2018		Import from public-domain	USDA Swine Surveillance,A.
EPI1499305	NP	United States	2018-Oct-15	EPI_ISL_366349	A/swine/Minnesota/A01785643/2018		Import from public-domain	USDA Swine Surveillance,A.
EPI1300135	NP	United States	2018-Jul-27	EPI_ISL_327458	A/swine/Michigan/A01104117/2018		Import from public-domain	USDA Swine Surveillance,A.
EPI1300127	NP	United States	2018-Jul-31	EPI_ISL_327457	A/swine/California/A01459629/2018		Import from public-domain	USDA Swine Surveillance,A.
EPI1083919	NP	Canada	2016-Jan-07	EPI_ISL_282551	A/swine/Manitoba/D0437/2016		Import from public-domain	Pickett,B.; Fedorova,N.; Puri,V.; Shrivastava,S.; Amedeo,P.; Isom,R.; Hu,L.; Novotny,M.; Durbin,A.; Rocchi,I.; Williams,T.; Culhane,M.; Redies,L.; Patnayak,D.; Bao,Y.; Sanders,R.; Zhdanov,S.; Kiryutin,B.; Lipman,D.J.; Tatusova,T.; Detmer,S.
EPI1083911	NP	Canada	2016-Jan-07	EPI_ISL_282550	A/swine/Manitoba/D0436/2016		Import from public-domain	Pickett,B.; Fedorova,N.; Puri,V.; Shrivastava,S.; Amedeo,P.; Isom,R.; Hu,L.; Novotny,M.; Durbin,A.; Rocchi,I.; Williams,T.; Culhane,M.; Redies,L.; Patnayak,D.; Bao,Y.; Sanders,R.; Zhdanov,S.; Kiryutin,B.; Lipman,D.J.; Tatusova,T.; Detmer,S.
EPI1083903	NP	Canada	2016-Jan-07	EPI_ISL_282549	A/swine/Manitoba/D0435/2016		Import from public-domain	Pickett,B.; Fedorova,N.; Puri,V.; Shrivastava,S.; Amedeo,P.; Isom,R.; Hu,L.; Novotny,M.; Durbin,A.; Rocchi,I.; Williams,T.; Culhane,M.; Redies,L.; Patnayak,D.; Bao,Y.; Sanders,R.; Zhdanov,S.; Kiryutin,B.; Lipman,D.J.; Tatusova,T.; Detmer,S.
EPI1084772	NP	Canada	2016-Jan-07	EPI_ISL_282548	A/swine/Manitoba/D0434/2016		Import from public-domain	Pickett,B.; Fedorova,N.; Puri,V.; Shrivastava,S.; Amedeo,P.; Isom,R.; Hu,L.; Novotny,M.; Durbin,A.; Rocchi,I.; Williams,T.; Culhane,M.; Redies,L.; Patnayak,D.; Bao,Y.; Sanders,R.; Zhdanov,S.; Kiryutin,B.; Lipman,D.J.; Tatusova,T.; Detmer,S.
EPI1083883	NP	Canada	2016-Feb-24	EPI_ISL_282547	A/swine/Manitoba/D0409/2016		Import from public-domain	Pickett,B.; Fedorova,N.; Puri,V.; Shrivastava,S.; Amedeo,P.; Isom,R.; Hu,L.; Novotny,M.; Durbin,A.; Rocchi,I.; Williams,T.; Culhane,M.; Redies,L.; Patnayak,D.; Bao,Y.; Sanders,R.; Zhdanov,S.; Kiryutin,B.; Lipman,D.J.; Tatusova,T.; Detmer,S.
EPI1083859	NP	Canada	2016-Feb-10	EPI_ISL_282543	A/swine/Manitoba/SD0144/2016		Import from public-domain	Pickett,B.; Fedorova,N.; Puri,V.; Shrivastava,S.; Amedeo,P.; Isom,R.; Hu,L.; Novotny,M.; Durbin,A.; Rocchi,I.; Williams,T.; Culhane,M.; Redies,L.; Patnayak,D.; Bao,Y.; Sanders,R.; Zhdanov,S.; Kiryutin,B.; Lipman,D.J.; Tatusova,T.; Detmer,S.
EPI1083827	NP	Canada	2016-Jan-13	EPI_ISL_282539	A/swine/Manitoba/SD0133/2016		Import from public-domain	Pickett,B.; Fedorova,N.; Puri,V.; Shrivastava,S.; Amedeo,P.; Isom,R.; Hu,L.; Novotny,M.; Durbin,A.; Rocchi,I.; Williams,T.; Culhane,M.; Redies,L.; Patnayak,D.; Bao,Y.; Sanders,R.; Zhdanov,S.; Kiryutin,B.; Lipman,D.J.; Tatusova,T.; Detmer,S.
EPI1083793	NP	Canada	2016-Mar-16	EPI_ISL_282526	A/swine/Manitoba/SD0159/2016		Import from public-domain	Pickett,B.; Fedorova,N.; Puri,V.; Shrivastava,S.; Amedeo,P.; Isom,R.; Hu,L.; Novotny,M.; Durbin,A.; Rocchi,I.; Williams,T.; Culhane,M.; Redies,L.; Patnayak,D.; Bao,Y.; Sanders,R.; Zhdanov,S.; Kiryutin,B.; Lipman,D.J.; Tatusova,T.; Detmer,S.
EPI1083775	NP	Canada	2016-Mar-11	EPI_ISL_282524	A/swine/Saskatchewan/D0410/2016		Import from public-domain	Pickett,B.; Fedorova,N.; Puri,V.; Shrivastava,S.; Amedeo,P.; Isom,R.; Hu,L.; Novotny,M.; Durbin,A.; Rocchi,I.; Williams,T.; Culhane,M.; Redies,L.; Patnayak,D.; Bao,Y.; Sanders,R.; Zhdanov,S.; Kiryutin,B.; Lipman,D.J.; Tatusova,T.; Detmer,S.
EPI1083767	NP	Canada	2016-Mar-09	EPI_ISL_282523	A/swine/Saskatchewan/SD0155/2016		Import from public-domain	Pickett,B.; Fedorova,N.; Puri,V.; Shrivastava,S.; Amedeo,P.; Isom,R.; Hu,L.; Novotny,M.; Durbin,A.; Rocchi,I.; Williams,T.; Culhane,M.; Redies,L.; Patnayak,D.; Bao,Y.; Sanders,R.; Zhdanov,S.; Kiryutin,B.; Lipman,D.J.; Tatusova,T.; Detmer,S.
EPI1083759	NP	Canada	2016-Feb-25	EPI_ISL_282522	A/swine/Manitoba/SD0148/2016		Import from public-domain	Pickett,B.; Fedorova,N.; Puri,V.; Shrivastava,S.; Amedeo,P.; Isom,R.; Hu,L.; Novotny,M.; Durbin,A.; Rocchi,I.; Williams,T.; Culhane,M.; Redies,L.; Patnayak,D.; Bao,Y.; Sanders,R.; Zhdanov,S.; Kiryutin,B.; Lipman,D.J.; Tatusova,T.; Detmer,S.
EPI1083751	NP	Canada	2016-Feb-25	EPI_ISL_282521	A/swine/Manitoba/SD0150/2016		Import from public-domain	Pickett,B.; Fedorova,N.; Puri,V.; Shrivastava,S.; Amedeo,P.; Isom,R.; Hu,L.; Novotny,M.; Durbin,A.; Rocchi,I.; Williams,T.; Culhane,M.; Redies,L.; Patnayak,D.; Bao,Y.; Sanders,R.; Zhdanov,S.; Kiryutin,B.; Lipman,D.J.; Tatusova,T.; Detmer,S.
EPI1083701	NP	Canada	2016-Apr-21	EPI_ISL_282515	A/swine/Manitoba/D0417/2016		Import from public-domain	Pickett,B.; Fedorova,N.; Puri,V.; Shrivastava,S.; Amedeo,P.; Isom,R.; Hu,L.; Novotny,M.; Durbin,A.; Rocchi,I.; Williams,T.; Culhane,M.; Redies,L.; Patnayak,D.; Bao,Y.; Sanders,R.; Zhdanov,S.; Kiryutin,B.; Lipman,D.J.; Tatusova,T.; Detmer,S.
EPI1083693	NP	Canada	2016-Apr-13	EPI_ISL_282514	A/swine/Alberta/SD0164/2016		Import from public-domain	Pickett,B.; Fedorova,N.; Puri,V.; Shrivastava,S.; Amedeo,P.; Isom,R.; Hu,L.; Novotny,M.; Durbin,A.; Rocchi,I.; Williams,T.; Culhane,M.; Redies,L.; Patnayak,D.; Bao,Y.; Sanders,R.; Zhdanov,S.; Kiryutin,B.; Lipman,D.J.; Tatusova,T.; Detmer,S.
EPI1083685	NP	Canada	2016-Apr-13	EPI_ISL_282513	A/swine/Saskatchewan/SD0163/2016		Import from public-domain	Pickett,B.; Fedorova,N.; Puri,V.; Shrivastava,S.; Amedeo,P.; Isom,R.; Hu,L.; Novotny,M.; Durbin,A.; Rocchi,I.; Williams,T.; Culhane,M.; Redies,L.; Patnayak,D.; Bao,Y.; Sanders,R.; Zhdanov,S.; Kiryutin,B.; Lipman,D.J.; Tatusova,T.; Detmer,S.
EPI1083809	NP	Canada	2016-Apr-07	EPI_ISL_282511	A/swine/Manitoba/D0501/2016		Import from public-domain	Pickett,B.; Fedorova,N.; Puri,V.; Shrivastava,S.; Amedeo,P.; Isom,R.; Hu,L.; Novotny,M.; Durbin,A.; Rocchi,I.; Williams,T.; Culhane,M.; Redies,L.; Patnayak,D.; Bao,Y.; Sanders,R.; Zhdanov,S.; Kiryutin,B.; Lipman,D.J.; Tatusova,T.; Detmer,S.
EPI1083666	NP	Canada	2016-May-26	EPI_ISL_282510	A/swine/Manitoba/D0445/2016		Import from public-domain	Pickett,B.; Fedorova,N.; Puri,V.; Shrivastava,S.; Amedeo,P.; Isom,R.; Hu,L.; Novotny,M.; Durbin,A.; Rocchi,I.; Williams,T.; Culhane,M.; Redies,L.; Patnayak,D.; Bao,Y.; Sanders,R.; Zhdanov,S.; Kiryutin,B.; Lipman,D.J.; Tatusova,T.; Detmer,S.
EPI1083650	NP	Canada	2016-May-26	EPI_ISL_282508	A/swine/Manitoba/D0443/2016		Import from public-domain	Pickett,B.; Fedorova,N.; Puri,V.; Shrivastava,S.; Amedeo,P.; Isom,R.; Hu,L.; Novotny,M.; Durbin,A.; Rocchi,I.; Williams,T.; Culhane,M.; Redies,L.; Patnayak,D.; Bao,Y.; Sanders,R.; Zhdanov,S.; Kiryutin,B.; Lipman,D.J.; Tatusova,T.; Detmer,S.
EPI1083617	NP	Canada	2016-May-06	EPI_ISL_282504	A/swine/Manitoba/D0426/2016		Import from public-domain	Pickett,B.; Fedorova,N.; Puri,V.; Shrivastava,S.; Amedeo,P.; Isom,R.; Hu,L.; Novotny,M.; Durbin,A.; Rocchi,I.; Williams,T.; Culhane,M.; Redies,L.; Patnayak,D.; Bao,Y.; Sanders,R.; Zhdanov,S.; Kiryutin,B.; Lipman,D.J.; Tatusova,T.; Detmer,S.
EPI1083741	NP	Canada	2016-May-06	EPI_ISL_282502	A/swine/Manitoba/D0424/2016		Import from public-domain	Pickett,B.; Fedorova,N.; Puri,V.; Shrivastava,S.; Amedeo,P.; Isom,R.; Hu,L.; Novotny,M.; Durbin,A.; Rocchi,I.; Williams,T.; Culhane,M.; Redies,L.; Patnayak,D.; Bao,Y.; Sanders,R.; Zhdanov,S.; Kiryutin,B.; Lipman,D.J.; Tatusova,T.; Detmer,S.
EPI1083573	NP	Canada	2016-Jun-22	EPI_ISL_282498	A/swine/Manitoba/SD0170/2016		Import from public-domain	Pickett,B.; Fedorova,N.; Puri,V.; Shrivastava,S.; Amedeo,P.; Isom,R.; Hu,L.; Novotny,M.; Durbin,A.; Rocchi,I.; Williams,T.; Culhane,M.; Redies,L.; Patnayak,D.; Bao,Y.; Sanders,R.; Zhdanov,S.; Kiryutin,B.; Lipman,D.J.; Tatusova,T.; Detmer,S.
EPI1083565	NP	Canada	2016-Jun-22	EPI_ISL_282497	A/swine/Manitoba/SD0171/2016		Import from public-domain	Pickett,B.; Fedorova,N.; Puri,V.; Shrivastava,S.; Amedeo,P.; Isom,R.; Hu,L.; Novotny,M.; Durbin,A.; Rocchi,I.; Williams,T.; Culhane,M.; Redies,L.; Patnayak,D.; Bao,Y.; Sanders,R.; Zhdanov,S.; Kiryutin,B.; Lipman,D.J.; Tatusova,T.; Detmer,S.
EPI1083557	NP	Canada	2016-Jun-10	EPI_ISL_282496	A/swine/Manitoba/D0448/2016		Import from public-domain	Pickett,B.; Fedorova,N.; Puri,V.; Shrivastava,S.; Amedeo,P.; Isom,R.; Hu,L.; Novotny,M.; Durbin,A.; Rocchi,I.; Williams,T.; Culhane,M.; Redies,L.; Patnayak,D.; Bao,Y.; Sanders,R.; Zhdanov,S.; Kiryutin,B.; Lipman,D.J.; Tatusova,T.; Detmer,S.
EPI1083533	NP	Canada	2016-Jun-03	EPI_ISL_282493	A/swine/Manitoba/D0447/2016		Import from public-domain	Pickett,B.; Fedorova,N.; Puri,V.; Shrivastava,S.; Amedeo,P.; Isom,R.; Hu,L.; Novotny,M.; Durbin,A.; Rocchi,I.; Williams,T.; Culhane,M.; Redies,L.; Patnayak,D.; Bao,Y.; Sanders,R.; Zhdanov,S.; Kiryutin,B.; Lipman,D.J.; Tatusova,T.; Detmer,S.
EPI1083525	NP	Canada	2016-Jun-03	EPI_ISL_282492	A/swine/Manitoba/D0446/2016		Import from public-domain	Pickett,B.; Fedorova,N.; Puri,V.; Shrivastava,S.; Amedeo,P.; Isom,R.; Hu,L.; Novotny,M.; Durbin,A.; Rocchi,I.; Williams,T.; Culhane,M.; Redies,L.; Patnayak,D.; Bao,Y.; Sanders,R.; Zhdanov,S.; Kiryutin,B.; Lipman,D.J.; Tatusova,T.; Detmer,S.
EPI1083464	NP	Canada	2016-Aug-05	EPI_ISL_282485	A/swine/Manitoba/D0451/2016		Import from public-domain	Pickett,B.; Fedorova,N.; Puri,V.; Shrivastava,S.; Amedeo,P.; Isom,R.; Hu,L.; Novotny,M.; Durbin,A.; Rocchi,I.; Williams,T.; Culhane,M.; Redies,L.; Patnayak,D.; Bao,Y.; Sanders,R.; Zhdanov,S.; Kiryutin,B.; Lipman,D.J.; Tatusova,T.; Detmer,S.
EPI1083456	NP	Canada	2016-Aug-05	EPI_ISL_282484	A/swine/Manitoba/D0450/2016		Import from public-domain	Pickett,B.; Fedorova,N.; Puri,V.; Shrivastava,S.; Amedeo,P.; Isom,R.; Hu,L.; Novotny,M.; Durbin,A.; Rocchi,I.; Williams,T.; Culhane,M.; Redies,L.; Patnayak,D.; Bao,Y.; Sanders,R.; Zhdanov,S.; Kiryutin,B.; Lipman,D.J.; Tatusova,T.; Detmer,S.
EPI1083396	NP	Canada	2016-Sep-15	EPI_ISL_282477	A/swine/Manitoba/D0457/2016		Import from public-domain	Pickett,B.; Fedorova,N.; Puri,V.; Shrivastava,S.; Amedeo,P.; Isom,R.; Hu,L.; Novotny,M.; Durbin,A.; Rocchi,I.; Williams,T.; Culhane,M.; Redies,L.; Patnayak,D.; Bao,Y.; Sanders,R.; Zhdanov,S.; Kiryutin,B.; Lipman,D.J.; Tatusova,T.; Detmer,S.
EPI1083388	NP	Canada	2016-Sep-02	EPI_ISL_282476	A/swine/Manitoba/D0456/2016		Import from public-domain	Pickett,B.; Fedorova,N.; Puri,V.; Shrivastava,S.; Amedeo,P.; Isom,R.; Hu,L.; Novotny,M.; Durbin,A.; Rocchi,I.; Williams,T.; Culhane,M.; Redies,L.; Patnayak,D.; Bao,Y.; Sanders,R.; Zhdanov,S.; Kiryutin,B.; Lipman,D.J.; Tatusova,T.; Detmer,S.
EPI1083336	NP	Canada	2016-Oct-21	EPI_ISL_282469	A/swine/Manitoba/D0463/2016		Import from public-domain	Pickett,B.; Fedorova,N.; Puri,V.; Shrivastava,S.; Amedeo,P.; Isom,R.; Hu,L.; Novotny,M.; Durbin,A.; Rocchi,I.; Williams,T.; Culhane,M.; Redies,L.; Patnayak,D.; Bao,Y.; Sanders,R.; Zhdanov,S.; Kiryutin,B.; Lipman,D.J.; Tatusova,T.; Detmer,S.
EPI1083328	NP	Canada	2016-Oct-21	EPI_ISL_282468	A/swine/Manitoba/D0462/2016		Import from public-domain	Pickett,B.; Fedorova,N.; Puri,V.; Shrivastava,S.; Amedeo,P.; Isom,R.; Hu,L.; Novotny,M.; Durbin,A.; Rocchi,I.; Williams,T.; Culhane,M.; Redies,L.; Patnayak,D.; Bao,Y.; Sanders,R.; Zhdanov,S.; Kiryutin,B.; Lipman,D.J.; Tatusova,T.; Detmer,S.
EPI1083243	NP	Canada	2016-Nov-09	EPI_ISL_282457	A/swine/Manitoba/D0469/2016		Import from public-domain	Pickett,B.; Fedorova,N.; Puri,V.; Shrivastava,S.; Amedeo,P.; Isom,R.; Hu,L.; Novotny,M.; Durbin,A.; Rocchi,I.; Williams,T.; Culhane,M.; Redies,L.; Patnayak,D.; Bao,Y.; Sanders,R.; Zhdanov,S.; Kiryutin,B.; Lipman,D.J.; Tatusova,T.; Detmer,S.
EPI1083235	NP	Canada	2016-Nov-04	EPI_ISL_282456	A/swine/Manitoba/D0468/2016		Import from public-domain	Pickett,B.; Fedorova,N.; Puri,V.; Shrivastava,S.; Amedeo,P.; Isom,R.; Hu,L.; Novotny,M.; Durbin,A.; Rocchi,I.; Williams,T.; Culhane,M.; Redies,L.; Patnayak,D.; Bao,Y.; Sanders,R.; Zhdanov,S.; Kiryutin,B.; Lipman,D.J.; Tatusova,T.; Detmer,S.
EPI1083213	NP	Canada	2016-Dec-18	EPI_ISL_282453	A/swine/Manitoba/SD0209/2016		Import from public-domain	Pickett,B.; Fedorova,N.; Puri,V.; Shrivastava,S.; Amedeo,P.; Isom,R.; Hu,L.; Novotny,M.; Durbin,A.; Rocchi,I.; Williams,T.; Culhane,M.; Redies,L.; Patnayak,D.; Bao,Y.; Sanders,R.; Zhdanov,S.; Kiryutin,B.; Lipman,D.J.; Tatusova,T.; Detmer,S.
EPI1083205	NP	Canada	2016-Dec-22	EPI_ISL_282452	A/swine/Manitoba/SD0211/2016		Import from public-domain	Pickett,B.; Fedorova,N.; Puri,V.; Shrivastava,S.; Amedeo,P.; Isom,R.; Hu,L.; Novotny,M.; Durbin,A.; Rocchi,I.; Williams,T.; Culhane,M.; Redies,L.; Patnayak,D.; Bao,Y.; Sanders,R.; Zhdanov,S.; Kiryutin,B.; Lipman,D.J.; Tatusova,T.; Detmer,S.
EPI1083197	NP	Canada	2016-Dec-29	EPI_ISL_282451	A/swine/Manitoba/D0477/2016		Import from public-domain	Pickett,B.; Fedorova,N.; Puri,V.; Shrivastava,S.; Amedeo,P.; Isom,R.; Hu,L.; Novotny,M.; Durbin,A.; Rocchi,I.; Williams,T.; Culhane,M.; Redies,L.; Patnayak,D.; Bao,Y.; Sanders,R.; Zhdanov,S.; Kiryutin,B.; Lipman,D.J.; Tatusova,T.; Detmer,S.
EPI1083189	NP	Canada	2016-Nov-17	EPI_ISL_282450	A/swine/Manitoba/SD0202/2016		Import from public-domain	Pickett,B.; Fedorova,N.; Puri,V.; Shrivastava,S.; Amedeo,P.; Isom,R.; Hu,L.; Novotny,M.; Durbin,A.; Rocchi,I.; Williams,T.; Culhane,M.; Redies,L.; Patnayak,D.; Bao,Y.; Sanders,R.; Zhdanov,S.; Kiryutin,B.; Lipman,D.J.; Tatusova,T.; Detmer,S.
EPI1083181	NP	Canada	2016-Nov-23	EPI_ISL_282449	A/swine/Manitoba/SD0203/2016		Import from public-domain	Pickett,B.; Fedorova,N.; Puri,V.; Shrivastava,S.; Amedeo,P.; Isom,R.; Hu,L.; Novotny,M.; Durbin,A.; Rocchi,I.; Williams,T.; Culhane,M.; Redies,L.; Patnayak,D.; Bao,Y.; Sanders,R.; Zhdanov,S.; Kiryutin,B.; Lipman,D.J.; Tatusova,T.; Detmer,S.
EPI1083153	NP	United States	2017-Apr-21	EPI_ISL_282444	A/swine/North Carolina/A02214821/2017		Import from public-domain	Janas-Martindale,A.M.
EPI1083135	NP	United States	2017-Apr-19	EPI_ISL_282440	A/swine/Illinois/A02215044/2017		Import from public-domain	Janas-Martindale,A.M.
EPI1083111	NP	United States	2017-Apr-28	EPI_ISL_282436	A/swine/Iowa/A02215201/2017		Import from public-domain	Janas-Martindale,A.M.
EPI1083105	NP	United States	2017-Apr-13	EPI_ISL_282435	A/swine/Iowa/A02214623/2017		Import from public-domain	Janas-Martindale,A.M.
EPI1083075	NP	United States	2017-Apr-26	EPI_ISL_282430	A/swine/Pennsylvania/A02214908/2017		Import from public-domain	Janas-Martindale,A.M.
EPI1083160	NP	United States	2017-Apr-10	EPI_ISL_282409	A/swine/Illinois/A02214842/2017		Import from public-domain	Janas-Martindale,A.M.
EPI1034579	NP	United States	2016-Dec-28	EPI_ISL_253929	A/swine/South Carolina/A01671949/2016		Import from public-domain	Lin,K.; Zhang,J.
EPI1034693	NP	United States	2016-Dec-27	EPI_ISL_253928	A/swine/California/A01671936/2016		Import from public-domain	Lin,K.; Zhang,J.
EPI1034568	NP	United States	2016-Dec-20	EPI_ISL_253724	A/swine/Illinois/A01671610/2016		Import from public-domain	Lin,K.; Zhang,J.
EPI1034630	NP	United States	2016-Dec-16	EPI_ISL_253720	A/swine/Iowa/A01671454/2016		Import from public-domain	Lin,K.; Zhang,J.
EPI1034611	NP	United States	2016-Dec-14	EPI_ISL_253711	A/swine/Missouri/A01671486/2016		Import from public-domain	Lin,K.; Zhang,J.
EPI1034709	NP	United States	2016-Dec-14	EPI_ISL_253710	A/swine/Iowa/A01671477/2016		Import from public-domain	Lin,K.; Zhang,J.
EPI1034605	NP	United States	2016-Dec-12	EPI_ISL_253709	A/swine/Pennsylvania/A01671487/2016		Import from public-domain	Lin,K.; Zhang,J.
EPI1035119	NP	United States	2016-Nov-03	EPI_ISL_245590	A/swine/North Carolina/A01668056/2016		Import from public-domain	Lin,K.; Zhang,J.
EPI1083173	NP	Canada	2016-Nov-08	EPI_ISL_282448	A/swine/Saskatchewan/SD0204/2016		Import from public-domain	Pickett,B.; Fedorova,N.; Puri,V.; Shrivastava,S.; Amedeo,P.; Isom,R.; Hu,L.; Novotny,M.; Durbin,A.; Rocchi,I.; Williams,T.; Culhane,M.; Redies,L.; Patnayak,D.; Bao,Y.; Sanders,R.; Zhdanov,S.; Kiryutin,B.; Lipman,D.J.; Tatusova,T.; Detmer,S.
EPI1169227	NP	United States	2017-Aug-24	EPI_ISL_282406	A/swine/Iowa/A02219785/2017		Import from public-domain	USDA Swine Surveillance,A.
EPI900419	NP	Germany	2014-Jan-01	EPI_ISL_245697	A/swine/Germany/R916/2014		Friedrich-Loeffler-Institut
EPI900410	NP	Germany	2014-Jan-01	EPI_ISL_245695	A/swine/Germany/R825/2014		Friedrich-Loeffler-Institut
EPI900361	NP	Germany	2013-Jan-01	EPI_ISL_245673	A/swine/Germany/R243/2013		Friedrich-Loeffler-Institut
EPI1551131	NP	Canada	2017-Jan-10	EPI_ISL_378661	A/swine/Manitoba/SD0213/2017		Import from public-domain	Tan,G.; Pickett,B.; Fedorova,N.; Amedeo,P.; Isom,R.; Hu,L.; Christensen,J.; Miller,J.; Durbin,A.; Williams,T.; Arumemi,F.; Culhane,M.; Patnayak,D.; Smasal,L.; Detmer,S.
EPI1551123	NP	Canada	2017-Jan-27	EPI_ISL_378660	A/swine/Manitoba/SD0216/2017		Import from public-domain	Tan,G.; Pickett,B.; Fedorova,N.; Amedeo,P.; Isom,R.; Hu,L.; Christensen,J.; Miller,J.; Durbin,A.; Williams,T.; Arumemi,F.; Culhane,M.; Patnayak,D.; Smasal,L.; Detmer,S.
EPI1551107	NP	Canada	2017-Jun-09	EPI_ISL_378658	A/swine/Alberta/SD0237/2017		Import from public-domain	Tan,G.; Pickett,B.; Fedorova,N.; Amedeo,P.; Isom,R.; Hu,L.; Christensen,J.; Miller,J.; Durbin,A.; Williams,T.; Arumemi,F.; Culhane,M.; Patnayak,D.; Smasal,L.; Detmer,S.
EPI1551091	NP	Canada	2017-Mar-22	EPI_ISL_378656	A/swine/Alberta/SD0222/2017		Import from public-domain	Tan,G.; Pickett,B.; Fedorova,N.; Amedeo,P.; Isom,R.; Hu,L.; Christensen,J.; Miller,J.; Durbin,A.; Williams,T.; Arumemi,F.; Culhane,M.; Patnayak,D.; Smasal,L.; Detmer,S.
EPI1551075	NP	Canada	2017-Dec-11	EPI_ISL_378654	A/swine/Alberta/SD0267/2017		Import from public-domain	Tan,G.; Pickett,B.; Fedorova,N.; Amedeo,P.; Isom,R.; Hu,L.; Christensen,J.; Miller,J.; Durbin,A.; Williams,T.; Arumemi,F.; Culhane,M.; Patnayak,D.; Smasal,L.; Detmer,S.
EPI1551027	NP	Canada	2017-Dec-31	EPI_ISL_378648	A/swine/Manitoba/D0526/2017		Import from public-domain	Tan,G.; Pickett,B.; Fedorova,N.; Amedeo,P.; Isom,R.; Hu,L.; Christensen,J.; Miller,J.; Durbin,A.; Williams,T.; Arumemi,F.; Culhane,M.; Patnayak,D.; Smasal,L.; Detmer,S.
EPI1551010	NP	Canada	2016-Feb-02	EPI_ISL_378646	A/swine/Saskatchewan/SD0142/2016		Import from public-domain	Tan,G.; Pickett,B.; Fedorova,N.; Amedeo,P.; Isom,R.; Hu,L.; Christensen,J.; Miller,J.; Durbin,A.; Williams,T.; Arumemi,F.; Culhane,M.; Patnayak,D.; Smasal,L.; Detmer,S.
EPI1550994	NP	Canada	2017-Mar-23	EPI_ISL_378644	A/swine/Manitoba/D0487/2017		Import from public-domain	Tan,G.; Pickett,B.; Fedorova,N.; Amedeo,P.; Isom,R.; Hu,L.; Christensen,J.; Miller,J.; Durbin,A.; Williams,T.; Arumemi,F.; Culhane,M.; Patnayak,D.; Smasal,L.; Detmer,S.
EPI1082988	NP	United States	2017-Feb-13	EPI_ISL_282416	A/swine/Illinois/TM1702DTW30/2017		Import from public-domain
EPI1082980	NP	United States	2017-Feb-13	EPI_ISL_282414	A/swine/Illinois/TM1702DTW22/2017		Import from public-domain
EPI214924	NP	Sweden	2009-Feb-26	EPI_ISL_61669	A/swine/Sweden/1021/2009		Import from public-domain	Balint,A.; Metreveli,G.; Widen,F.; Zohari,S.; Berg,M.; Isaksson,M.; Renstroem,L.; Wallgren,P.; Belak,S.; Kiss,I.
EPI220772	NP	United States	2008-Jan-01	EPI_ISL_63191	A/swine/Oklahoma/010226-16/2008		Import from public-domain	Evseenko,V.; Boon,A.; Webby,R.; Daniels,C.S.; Gramer,M.
EPI220780	NP	United States	2008-Jan-01	EPI_ISL_63192	A/swine/Oklahoma/010226-17/2008		Import from public-domain	Evseenko,V.; Boon,A.; Webby,R.; Daniels,C.S.; Gramer,M.
EPI220788	NP	United States	2008-Jan-01	EPI_ISL_63193	A/swine/Oklahoma/010710-8/2008		Import from public-domain	Evseenko,V.; Boon,A.; Webby,R.; Daniels,C.S.; Gramer,M.
EPI220796	NP	United States	2008-Jan-01	EPI_ISL_63194	A/swine/Oklahoma/010710-9/2008		Import from public-domain	Evseenko,V.; Boon,A.; Webby,R.; Daniels,C.S.; Gramer,M.
EPI220804	NP	United States	2008-Jan-01	EPI_ISL_63195	A/swine/Oklahoma/011289-10/2008		Import from public-domain	Evseenko,V.; Boon,A.; Webby,R.; Daniels,C.S.; Gramer,M.
EPI220812	NP	United States	2008-Jan-01	EPI_ISL_63196	A/swine/Oklahoma/011289-8/2008		Import from public-domain	Evseenko,V.; Boon,A.; Webby,R.; Daniels,C.S.; Gramer,M.
EPI220820	NP	United States	2008-Jan-01	EPI_ISL_63197	A/swine/Oklahoma/011289-9/2008		Import from public-domain	Evseenko,V.; Boon,A.; Webby,R.; Daniels,C.S.; Gramer,M.
EPI220828	NP	United States	2008-Jan-01	EPI_ISL_63198	A/swine/Oklahoma/011521-4/2008		Import from public-domain	Evseenko,V.; Boon,A.; Webby,R.; Daniels,C.S.; Gramer,M.
EPI220836	NP	United States	2008-Jan-01	EPI_ISL_63199	A/swine/Oklahoma/011521-5/2008		Import from public-domain	Evseenko,V.; Boon,A.; Webby,R.; Daniels,C.S.; Gramer,M.
EPI220844	NP	United States	2008-Jan-01	EPI_ISL_63200	A/swine/Oklahoma/016179-8/2008		Import from public-domain	Evseenko,V.; Boon,A.; Webby,R.; Daniels,C.S.; Gramer,M.
EPI220852	NP	United States	2008-Jan-01	EPI_ISL_63201	A/swine/Oklahoma/016179-9/2008		Import from public-domain	Evseenko,V.; Boon,A.; Webby,R.; Daniels,C.S.; Gramer,M.
EPI220860	NP	United States	2008-Jan-01	EPI_ISL_63202	A/swine/Oklahoma/020734-2/2008		Import from public-domain	Evseenko,V.; Boon,A.; Webby,R.; Daniels,C.S.; Gramer,M.
EPI220868	NP	United States	2008-Jan-01	EPI_ISL_63203	A/swine/Oklahoma/020734-3/2008		Import from public-domain	Evseenko,V.; Boon,A.; Webby,R.; Daniels,C.S.; Gramer,M.
EPI220876	NP	United States	2008-Jan-01	EPI_ISL_63204	A/swine/Oklahoma/020736-1/2008		Import from public-domain	Evseenko,V.; Boon,A.; Webby,R.; Daniels,C.S.; Gramer,M.
EPI220884	NP	United States	2008-Jan-01	EPI_ISL_63205	A/swine/Oklahoma/020736-2/2008		Import from public-domain	Evseenko,V.; Boon,A.; Webby,R.; Daniels,C.S.; Gramer,M.
EPI220892	NP	United States	2008-Jan-01	EPI_ISL_63206	A/swine/Oklahoma/032726/2008		Import from public-domain	Evseenko,V.; Boon,A.; Webby,R.; Daniels,C.S.; Gramer,M.
EPI220900	NP	United States	2008-Jan-01	EPI_ISL_63207	A/swine/Oklahoma/042169/2008		Import from public-domain	Evseenko,V.; Boon,A.; Webby,R.; Daniels,C.S.; Gramer,M.
EPI239293	NP	Japan	1996-Jan-01	EPI_ISL_68696	A/swine/Saitama/1996		Import from public-domain	Saito,T.; Takemae,N.
EPI253902	NP	Italy	2000-Jan-03	EPI_ISL_73783	A/swine/Italy/18/2000		Istituto Zooprofilattico Speriment. Lombardia, Emilia Ro. IZSLER	Ana,Moreno; Ilaria,Barbieri; Paolo,Cordioli
EPI254023	NP	Italy	1998-Jan-07	EPI_ISL_73795	A/swine/Italy/62/1998		Istituto Zooprofilattico Speriment. Lombardia, Emilia Ro. IZSLER	Ana,Moreno; Ilaria,Barbieri; Paolo,Cordioli
EPI254030	NP	Italy	1999-Apr-09	EPI_ISL_73796	A/swine/Italy/3592/1999		Istituto Zooprofilattico Speriment. Lombardia, Emilia Ro. IZSLER	Ana,Moreno; Ilaria,Barbieri; Paolo,Cordioli
EPI255593	NP	Hong Kong (SAR)	2009-Jul-23	EPI_ISL_74371	A/swine/Hong Kong/1435/2009		Import from public-domain	Vijaykrishna,D.; Poon,L.; Ma,S.; Li,O.; Cheung,C.; Smith,G.; Peiris,J.; Guan,Y.
EPI255601	NP	Hong Kong (SAR)	2009-Jul-23	EPI_ISL_74372	A/swine/Hong Kong/1479/2009		Import from public-domain	Vijaykrishna,D.; Poon,L.; Ma,S.; Li,O.; Cheung,C.; Smith,G.; Peiris,J.; Guan,Y.
EPI255641	NP	Hong Kong (SAR)	2009-Oct-22	EPI_ISL_74377	A/swine/Hong Kong/2314/2009		Import from public-domain	Vijaykrishna,D.; Poon,L.; Ma,S.; Li,O.; Cheung,C.; Smith,G.; Peiris,J.; Guan,Y.
EPI255721	NP	Hong Kong (SAR)	2009-Dec-03	EPI_ISL_74387	A/swine/Hong Kong/NS1889/2009		Import from public-domain	Vijaykrishna,D.; Poon,L.; Ma,S.; Li,O.; Cheung,C.; Smith,G.; Peiris,J.; Guan,Y.
EPI255729	NP	Hong Kong (SAR)	2009-Dec-03	EPI_ISL_74388	A/swine/Hong Kong/NS1890/2009		Import from public-domain	Vijaykrishna,D.; Poon,L.; Ma,S.; Li,O.; Cheung,C.; Smith,G.; Peiris,J.; Guan,Y.
EPI255737	NP	Hong Kong (SAR)	2009-Dec-03	EPI_ISL_74389	A/swine/Hong Kong/NS1892/2009		Import from public-domain	Vijaykrishna,D.; Poon,L.; Ma,S.; Li,O.; Cheung,C.; Smith,G.; Peiris,J.; Guan,Y.
EPI411870	NP	Germany	2009-Jan-01	EPI_ISL_79309	A/swine/Germany-NI/R299/09		Friedrich-Loeffler-Institut
EPI411914	NP	Germany	2010-Jan-01	EPI_ISL_79311	A/swine/Germany-NI/R757/10		Friedrich-Loeffler-Institut
EPI301666	NP	Germany	2010-Jan-01	EPI_ISL_79312	A/swine/Germany-NI/R856/10		Friedrich-Loeffler-Institut
EPI287458	NP	China	2006-Jan-01	EPI_ISL_81517	A/swine/Guangdong/1222/2006		Import from public-domain	Bi,Y.; Wang,J.; Guan,J.; Gao,H.; Fu,G.; Pu,J.; Liu,J.
EPI295328	NP	United States	2009-Sep-04	EPI_ISL_84112	A/swine/South Dakota/152B/2009	Emerging Pathogens Institute, University of Florida	Centers for Disease Control and Prevention	Gray,G.; Bender,J.; Bridges,C.; Daly,R.; Baker,W.; Male,M.; Gramer,M.; Heil,G.; Friary,J.; Derby,R.; Cox,N
EPI297045	NP	Italy	2010-Jun-01	EPI_ISL_84662	A/swine/Italy/116114/2010		Import from public-domain	Moreno,A.; Di Trani,L.; Faccini,S.; Vaccari,G.; Nigrelli,D.; Boniotti,M.B.; Falcone,E.; Boni,A.; Chiapponi,C.; Sozzi,E.; Cordioli,P.
EPI306430	NP	Sweden	2010-Jan-26	EPI_ISL_87300	A/swine/Sweden/9706/2010		Import from public-domain	Metreveli,G.
EPI310225	NP	United Kingdom	2010-Apr-13	EPI_ISL_88197	A/swine/England/1382/2010		Import from public-domain	Howard,W.A.; Essen,S.C.; Strugnell,B.; Russell,C.; Barrass,L.; Reid,S.M.; Brown,I.H.
EPI311192	NP	Hong Kong (SAR)	2001-May-23	EPI_ISL_88330	A/swine/Hong Kong/8944/2001		Import from public-domain	Vijaykrishna,D.; Smith,G.; Poon,L.; Cheung,C.; Chen,H.; Guan,Y.; Peiris,J.
EPI311256	NP	Hong Kong (SAR)	2002-Jan-21	EPI_ISL_88338	A/swine/Hong Kong/NS13/2002		Import from public-domain	Vijaykrishna,D.; Smith,G.; Poon,L.; Cheung,C.; Chen,H.; Guan,Y.; Peiris,J.
EPI311288	NP	Hong Kong (SAR)	2002-Aug-13	EPI_ISL_88342	A/swine/Hong Kong/NS728/2002		Import from public-domain	Vijaykrishna,D.; Smith,G.; Poon,L.; Cheung,C.; Chen,H.; Guan,Y.; Peiris,J.
EPI311296	NP	Hong Kong (SAR)	2002-Sep-09	EPI_ISL_88343	A/swine/Hong Kong/1248/2002		Import from public-domain	Vijaykrishna,D.; Smith,G.; Poon,L.; Cheung,C.; Chen,H.; Guan,Y.; Peiris,J.
EPI311344	NP	Hong Kong (SAR)	2003-Jul-10	EPI_ISL_88349	A/swine/Hong Kong/NS605/2003		Import from public-domain	Vijaykrishna,D.; Smith,G.; Poon,L.; Cheung,C.; Chen,H.; Guan,Y.; Peiris,J.
EPI311352	NP	Hong Kong (SAR)	2003-Aug-14	EPI_ISL_88350	A/swine/Hong Kong/1102/2003		Import from public-domain	Vijaykrishna,D.; Smith,G.; Poon,L.; Cheung,C.; Chen,H.; Guan,Y.; Peiris,J.
EPI311360	NP	Hong Kong (SAR)	2003-Sep-28	EPI_ISL_88351	A/swine/Hong Kong/1304/2003		Import from public-domain	Vijaykrishna,D.; Smith,G.; Poon,L.; Cheung,C.; Chen,H.; Guan,Y.; Peiris,J.
EPI311368	NP	Hong Kong (SAR)	2003-Oct-16	EPI_ISL_88352	A/swine/Hong Kong/1382/2003		Import from public-domain	Vijaykrishna,D.; Smith,G.; Poon,L.; Cheung,C.; Chen,H.; Guan,Y.; Peiris,J.
EPI311376	NP	Hong Kong (SAR)	2003-Nov-10	EPI_ISL_88353	A/swine/Hong Kong/1578/2003		Import from public-domain	Vijaykrishna,D.; Smith,G.; Poon,L.; Cheung,C.; Chen,H.; Guan,Y.; Peiris,J.
EPI311384	NP	Hong Kong (SAR)	2003-Dec-15	EPI_ISL_88354	A/swine/Hong Kong/1763/2003		Import from public-domain	Vijaykrishna,D.; Smith,G.; Poon,L.; Cheung,C.; Chen,H.; Guan,Y.; Peiris,J.
EPI311392	NP	Hong Kong (SAR)	2004-Jan-06	EPI_ISL_88355	A/swine/Hong Kong/NS30/2004		Import from public-domain	Vijaykrishna,D.; Smith,G.; Poon,L.; Cheung,C.; Chen,H.; Guan,Y.; Peiris,J.
EPI311400	NP	Hong Kong (SAR)	2004-Feb-23	EPI_ISL_88356	A/swine/Hong Kong/NS157/2004		Import from public-domain	Vijaykrishna,D.; Smith,G.; Poon,L.; Cheung,C.; Chen,H.; Guan,Y.; Peiris,J.
EPI311408	NP	Hong Kong (SAR)	2004-Mar-18	EPI_ISL_88357	A/swine/Hong Kong/NS246/2004		Import from public-domain	Vijaykrishna,D.; Smith,G.; Poon,L.; Cheung,C.; Chen,H.; Guan,Y.; Peiris,J.
EPI311432	NP	Hong Kong (SAR)	2004-Aug-12	EPI_ISL_88360	A/swine/Hong Kong/1111/2004		Import from public-domain	Vijaykrishna,D.; Smith,G.; Poon,L.; Cheung,C.; Chen,H.; Guan,Y.; Peiris,J.
EPI311448	NP	Hong Kong (SAR)	2004-Oct-14	EPI_ISL_88362	A/swine/Hong Kong/NS915/2004		Import from public-domain	Vijaykrishna,D.; Smith,G.; Poon,L.; Cheung,C.; Chen,H.; Guan,Y.; Peiris,J.
EPI311504	NP	Hong Kong (SAR)	2005-May-26	EPI_ISL_88369	A/swine/Hong Kong/729/2005		Import from public-domain	Vijaykrishna,D.; Smith,G.; Poon,L.; Cheung,C.; Chen,H.; Guan,Y.; Peiris,J.
EPI311520	NP	Hong Kong (SAR)	2006-Jan-10	EPI_ISL_88371	A/swine/Hong Kong/69/2006		Import from public-domain	Vijaykrishna,D.; Smith,G.; Poon,L.; Cheung,C.; Chen,H.; Guan,Y.; Peiris,J.
EPI312650	NP	United States	2010-Feb-21	EPI_ISL_88837	A/swine/Indiana/240218/2010		Import from public-domain	Ducatez,M.F.; Webby,R.J.; Hause,B.; Evelyn,S.-R.; Darnel,D.; Corzo,C.; Juleen,K.; Simonson,R.; Rubrum,A.; Lowe,J.; Gramer,M.
EPI312658	NP	United States	2010-Sep-08	EPI_ISL_88838	A/swine/North Carolina/226124/2010		Import from public-domain	Ducatez,M.F.; Webby,R.J.; Hause,B.; Evelyn,S.-R.; Darnel,D.; Corzo,C.; Juleen,K.; Simonson,R.; Rubrum,A.; Lowe,J.; Gramer,M.
EPI312666	NP	United States	2010-Sep-08	EPI_ISL_88839	A/swine/North Carolina/226125/2010		Import from public-domain	Ducatez,M.F.; Webby,R.J.; Hause,B.; Evelyn,S.-R.; Darnel,D.; Corzo,C.; Juleen,K.; Simonson,R.; Rubrum,A.; Lowe,J.; Gramer,M.
EPI312674	NP	United States	2010-Sep-08	EPI_ISL_88840	A/swine/North Carolina/226126/2010		Import from public-domain	Ducatez,M.F.; Webby,R.J.; Hause,B.; Evelyn,S.-R.; Darnel,D.; Corzo,C.; Juleen,K.; Simonson,R.; Rubrum,A.; Lowe,J.; Gramer,M.
EPI312698	NP	United States	2010-May-05	EPI_ISL_88843	A/swine/Minnesota/239106/2010		Import from public-domain	Ducatez,M.F.; Webby,R.J.; Hause,B.; Evelyn,S.-R.; Darnel,D.; Corzo,C.; Juleen,K.; Simonson,R.; Rubrum,A.; Lowe,J.; Gramer,M.
EPI312706	NP	United States	2010-Apr-21	EPI_ISL_88844	A/swine/North Carolina/239108/2010		Import from public-domain	Ducatez,M.F.; Webby,R.J.; Hause,B.; Evelyn,S.-R.; Darnel,D.; Corzo,C.; Juleen,K.; Simonson,R.; Rubrum,A.; Lowe,J.; Gramer,M.
EPI313089	NP	Hong Kong (SAR)	1999-Dec-21	EPI_ISL_88949	A/swine/Hong Kong/5609/1999		Import from public-domain	Vijaykrishna,D.; Smith,G.; Poon,L.; Cheung,C.; Chen,H.; Guan,Y.; Peiris,J.
EPI314785	NP	United States	2010-Dec-07	EPI_ISL_89367	A/swine/Minnesota/A01047604/2010		Import from public-domain	McGill,J.L.; Gramer,M.
EPI585714	NP	United States	2010-Nov-16	EPI_ISL_90119	A/swine/Illinois/A01049074/2010		Import from public-domain	Nezami,S.G.; Zhang,J.; Stensland,W.R.; Strait,E.L.; Yoon,K.-J.
EPI317271	NP	Japan	2004-Jan-01	EPI_ISL_90157	A/swine/Niigata/729/2004		Import from public-domain	Tsukamoto,K.; Tada,T.; Sakurai,Y.
EPI317272	NP	Japan	2000-Jan-01	EPI_ISL_90158	A/swine/Saitama/1/2000		Import from public-domain	Tsukamoto,K.; Tada,T.; Sakurai,Y.
EPI317273	NP	Japan	2004-Jan-01	EPI_ISL_90159	A/swine/Saitama/21/2004		Import from public-domain	Tsukamoto,K.; Tada,T.; Sakurai,Y.
EPI317274	NP	Japan	2005-Jan-01	EPI_ISL_90160	A/swine/Aomori/1/2005		Import from public-domain	Sakurai,Y.; Shimada,S.; Miura,M.; Hamazaki,N.; Sugawara,K.; Takayosi,K.; Suzuki,H.; Tada,T.; Suzuki,K.; Tsukamoto,K.
EPI576511	NP	United States	2010-Dec-01	EPI_ISL_90368	A/swine/Illinois/A01049164/2010		Import from public-domain	Nezami,S.G.; Zhang,J.; Stensland,W.R.; Strait,E.L.; Yoon,K.-J.
EPI321803	NP	China	2009-Mar-10	EPI_ISL_91639	A/swine/Hubei/04/2009		Import from public-domain	Wang,N.; Yang,Y.; Guo,X.B.
EPI321811	NP	China	2009-Mar-10	EPI_ISL_91640	A/swine/Hubei/05/2009		Import from public-domain	Wang,N.; Yang,Y.; Guo,X.B.
EPI596309	NP	United States	2008-Mar-19	EPI_ISL_92176	A/swine/Minnesota/02081/2008		Import from public-domain	Gramer,M.; Detmer,S.; Wees,C.; Leiferman,M.; Otterson,T.
EPI584520	NP	United States	2008-Apr-01	EPI_ISL_92181	A/swine/Minnesota/02100/2008		Import from public-domain	Gramer,M.; Detmer,S.; Wees,C.; Leiferman,M.; Otterson,T.
EPI589872	NP	United States	2011-Jan-19	EPI_ISL_93365	A/swine/Iowa/A01049450/2011		Import from public-domain	Sun,D.; Nezami,S.G.; Zhang,J.; Stensland,W.R.; Strait,E.L.; Yoon,K.-J.
EPI335044	NP	United States	2003-Jan-01	EPI_ISL_95805	A/swine/Minnesota/5763/2003		Import from public-domain	Krylov,P.S.; Barman,S.; Erickson,G.A.; Webster,R.G.; Webby,R.J.
EPI335068	NP	United States	2001-Jan-01	EPI_ISL_95808	A/swine/Minnesota/1192/2001		Import from public-domain	Krylov,P.S.; Barman,S.; Erickson,G.A.; Webster,R.G.; Webby,R.J.
EPI361708	NP	Italy	2003-Oct-01	EPI_ISL_95862	A/swine/Italy/259543/2003		Import from public-domain	Moreno,A.; Chiapponi,C.; Boniotti,M.B.; Sozzi,E.; Foni,E.; Barbieri,I.; Zanoni,M.G.; Faccini,S.; Lelli,D.; Cordioli,P.
EPI361690	NP	Italy	2003-Jan-01	EPI_ISL_95863	A/swine/Italy/4675/2003		Import from public-domain	Moreno,A.; Chiapponi,C.; Boniotti,M.B.; Sozzi,E.; Foni,E.; Barbieri,I.; Zanoni,M.G.; Faccini,S.; Lelli,D.; Cordioli,P.
EPI335650	NP	Italy	2009-Dec-01	EPI_ISL_95869	A/swine/Italy/320546/2009		Import from public-domain	Moreno,A.; Barbieri,I.; Chiapponi,C.; Sozzi,E.; Foni,E.; Zanoni,M.G.; Faccini,S.; Lelli,D.; Cordioli,P.
EPI335651	NP	Italy	2009-Apr-01	EPI_ISL_95872	A/swine/Italy/81226/2009		Import from public-domain	Moreno,A.; Barbieri,I.; Chiapponi,C.; Sozzi,E.; Foni,E.; Zanoni,M.G.; Faccini,S.; Lelli,D.; Cordioli,P.
EPI335652	NP	Italy	2009-Apr-01	EPI_ISL_95873	A/swine/Italy/70757/2009		Import from public-domain	Moreno,A.; Barbieri,I.; Chiapponi,C.; Sozzi,E.; Foni,E.; Zanoni,M.G.; Faccini,S.; Lelli,D.; Cordioli,P.
EPI335656	NP	Italy	2005-Mar-01	EPI_ISL_95875	A/swine/Italy/50568/2005		Import from public-domain	Moreno,A.; Barbieri,I.; Chiapponi,C.; Sozzi,E.; Foni,E.; Zanoni,M.G.; Faccini,S.; Lelli,D.; Cordioli,P.
EPI335655	NP	Italy	2005-Oct-01	EPI_ISL_95876	A/swine/Italy/233139/2005		Import from public-domain	Moreno,A.; Barbieri,I.; Chiapponi,C.; Sozzi,E.; Foni,E.; Zanoni,M.G.; Faccini,S.; Lelli,D.; Cordioli,P.
EPI335653	NP	Italy	2008-Sep-01	EPI_ISL_95877	A/swine/Italy/198260/2008		Import from public-domain	Moreno,A.; Barbieri,I.; Chiapponi,C.; Sozzi,E.; Foni,E.; Zanoni,M.G.; Faccini,S.; Lelli,D.; Cordioli,P.
EPI336012	NP	Italy	2002-Jan-01	EPI_ISL_95884	A/swine/Italy/22530/2002		Import from public-domain	Moreno,A.; Chiapponi,C.; Boniotti,M.B.; Sozzi,E.; Foni,E.; Barbieri,I.; Zanoni,M.G.; Faccini,S.; Lelli,D.; Cordioli,P.
EPI1585204	NP	United States	2016-Mar-24	EPI_ISL_389831	A/swine/Illinois/B1603DTW11/2016		Import from public-domain	Webb,A.; Lowe,J.; Kercher,L.; Friedman,K.; Webby,R.
EPI1585222	NP	United States	2016-Feb-25	EPI_ISL_389833	A/swine/Illinois/12B053/2016		Import from public-domain	Webb,A.; Lowe,J.; Kercher,L.; Friedman,K.; Webby,R.
EPI1585236	NP	United States	2016-Apr-22	EPI_ISL_389835	A/swine/Illinois/B1604DTW14/2016		Import from public-domain	Webb,A.; Lowe,J.; Kercher,L.; Friedman,K.; Webby,R.
EPI1585255	NP	United States	2019-Jul-26	EPI_ISL_389838	A/swine/Michigan/A01104135/2019		Import from public-domain	USDA Swine Surveillance,A.
EPI1788574	NP	United States	2019-Jul-24	EPI_ISL_389845	A/swine/Illinois/A02478599/2019		Import from public-domain	USDA Swine Surveillance,A.; Lin,K.; Zhang,J.; Gauger,P.
[truncated: 860 more rows]
