# Supplementary material for: Locations and structures of influenza A virus packaging-associated signals and other functional elements via an in silico pipeline for predicting constrained features in RNA viruses
Source: PLoS Comput Biol. 2024 Apr 22;20(4):e1012009. doi: 10.1371/journal.pcbi.1012009 (PMC11034665; doi:10.1371/journal.pcbi.1012009)
Supplement: S36 Table — (XLSX) [file pcbi.1012009.s037.xlsx]

## Sheet: Acknowledge Table
We gratefully acknowledge the authors, originating and submitting laboratories of the sequences from GISAID’s EpiFlu Database on which this research is based. The list is detailed below.
All submitters of data may be contacted directly via www.gisaid.org
Segment ID	Segment	Country	Collection date	Isolate-ID	Isolate name	Originating Lab	Submitting Lab	Authors
EPI352397	NA	China	2010-Dec-01	EPI_ISL_103107	A/swine/Henan/4/2010		Import from public-domain	Zhang,Y.; Zhang,L.X.; Jian,F.C.
EPI352526	NA	France	2008-Feb-01	EPI_ISL_103186	A/swine/Finistere/0045/2008		Import from public-domain	Kuntz-Simon,G.; Queguiner,S.; Gorin,S.; Saulnier,A.
EPI352529	NA	France	2008-Apr-01	EPI_ISL_103189	A/swine/Cotes d'Armor/0102/2008		Import from public-domain	Kuntz-Simon,G.; Queguiner,S.; Gorin,S.; Saulnier,A.
EPI353585	NA	China	2007-Dec-01	EPI_ISL_103792	A/swine/Tianjin/1/2007		Import from public-domain	Qiao,C.; Yang,H.; Chen,Y.; Xin,X.; Chen,H.
EPI353597	NA	China	2006-Oct-01	EPI_ISL_103827	A/swine/Hebei/10/2006		Import from public-domain	Qiao,C.; Yang,H.; Chen,Y.; Xin,X.; Chen,H.
EPI353681	NA	United States	2011-Jan-19	EPI_ISL_103843	A/swine/Mississippi/A01049443/2011		Import from public-domain	Lin,K.; Zhang,J.; Nezami,S.G.; Stensland,W.R.; Strait,E.L.; Yoon,K.-J.
EPI353686	NA	United States	2011-Oct-10	EPI_ISL_103844	A/swine/Iowa/A01202693/2011		Import from public-domain
EPI353689	NA	United States	2011-Nov-02	EPI_ISL_103845	A/swine/Iowa/A01202794/2011		Import from public-domain	Lin,K.; Zhang,J.; Nezami,S.G.; Stensland,W.R.; Strait,E.L.; Yoon,K.-J.
EPI353688	NA	United States	2011-Oct-22	EPI_ISL_103848	A/swine/Iowa/A01202770/2011		Import from public-domain	Lin,K.; Zhang,J.; Nezami,S.G.; Stensland,W.R.; Strait,E.L.; Yoon,K.-J.
EPI353692	NA	United States	2011-Nov-15	EPI_ISL_103850	A/swine/North Carolina/A01048807/2011		Import from public-domain	Lin,K.; Zhang,J.; Nezami,S.G.; Stensland,W.R.; Strait,E.L.; Yoon,K.-J.
EPI356448	NA	Germany	2011-Jan-01	EPI_ISL_105980	A/swine/Germany/R1048/2011		Friedrich-Loeffler-Institut
EPI356450	NA	Germany	2011-Jan-01	EPI_ISL_105981	A/swine/Germany/R1050/2011		Friedrich-Loeffler-Institut
EPI356452	NA	Germany	2011-Jan-01	EPI_ISL_105982	A/swine/Germany/R2035/2011		Friedrich-Loeffler-Institut
EPI356465	NA	Germany	2011-Jan-01	EPI_ISL_105985	A/swine/Germany/R75/2011		Friedrich-Loeffler-Institut
EPI356468	NA	Germany	2011-Jan-01	EPI_ISL_105987	A/swine/Germany/R2356/2011		Friedrich-Loeffler-Institut
EPI356470	NA	Germany	2011-Jan-01	EPI_ISL_105988	A/swine/Germany/R2385/2011		Friedrich-Loeffler-Institut
EPI358130	NA	United States	2011-Dec-22	EPI_ISL_107084	A/swine/Iowa/A01203001/2011		Import from public-domain	Lin,K.; Zhang,J.; Nezami,S.G.; Stensland,W.R.; Strait,E.L.; Yoon,K.-J.
EPI361676	NA	Italy	2010-Feb-01	EPI_ISL_110077	A/swine/Italy/38272/2010		Import from public-domain	Moreno,A.; Chiapponi,C.; Boniotti,M.B.; Sozzi,E.; Foni,E.; Barbieri,I.; Zanoni,M.G.; Faccini,S.; Lelli,D.; Cordioli,P.
EPI361678	NA	Italy	2010-Mar-01	EPI_ISL_110087	A/swine/Italy/60823/2010		Import from public-domain	Moreno,A.; Chiapponi,C.; Boniotti,M.B.; Sozzi,E.; Foni,E.; Barbieri,I.; Zanoni,M.G.; Faccini,S.; Lelli,D.; Cordioli,P.
EPI361680	NA	Italy	2010-Jun-01	EPI_ISL_110088	A/swine/Italy/118616/2010		Import from public-domain	Moreno,A.; Chiapponi,C.; Boniotti,M.B.; Sozzi,E.; Foni,E.; Barbieri,I.; Zanoni,M.G.; Faccini,S.; Lelli,D.; Cordioli,P.
EPI361682	NA	Italy	2010-Jun-01	EPI_ISL_110089	A/swine/Italy/149992/2010		Import from public-domain	Moreno,A.; Chiapponi,C.; Boniotti,M.B.; Sozzi,E.; Foni,E.; Barbieri,I.; Zanoni,M.G.; Faccini,S.; Lelli,D.; Cordioli,P.
EPI361684	NA	Italy	2010-Nov-01	EPI_ISL_110096	A/swine/Italy/282964/2010		Import from public-domain	Moreno,A.; Chiapponi,C.; Boniotti,M.B.; Sozzi,E.; Foni,E.; Barbieri,I.; Zanoni,M.G.; Faccini,S.; Lelli,D.; Cordioli,P.
EPI367618	NA	United States	2012-Jan-30	EPI_ISL_116144	A/swine/Illinois/A01243093/2012		Import from public-domain	Lin,K.; Zhang,J.; Stensland,W.R.; Strait,E.L.
EPI367619	NA	United States	2012-Jan-30	EPI_ISL_116146	A/swine/Illinois/A01243094/2012		Import from public-domain	Lin,K.; Zhang,J.; Stensland,W.R.; Strait,E.L.
EPI367670	NA	United States	2011-Aug-09	EPI_ISL_116158	A/swine/Illinois/A00907748/2011		Import from public-domain
EPI367671	NA	United States	2010-Nov-22	EPI_ISL_116159	A/swine/Illinois/A01047020/2010		Import from public-domain
EPI367672	NA	United States	2010-Nov-22	EPI_ISL_116160	A/swine/Illinois/A01047024/2010		Import from public-domain
EPI367673	NA	United States	2010-Nov-29	EPI_ISL_116161	A/swine/Illinois/A01047041/2010		Import from public-domain
EPI367674	NA	United States	2010-Nov-29	EPI_ISL_116162	A/swine/Illinois/A01047042/2010		Import from public-domain
EPI367675	NA	United States	2010-Nov-29	EPI_ISL_116163	A/swine/Illinois/A01047054/2010		Import from public-domain
EPI367676	NA	United States	2010-Nov-29	EPI_ISL_116164	A/swine/Illinois/A01047080/2010		Import from public-domain
EPI367677	NA	United States	2010-Nov-29	EPI_ISL_116165	A/swine/Illinois/A01047085/2010		Import from public-domain
EPI367678	NA	United States	2010-Nov-29	EPI_ISL_116166	A/swine/Illinois/A01047089/2010		Import from public-domain
EPI367679	NA	United States	2010-Nov-29	EPI_ISL_116167	A/swine/Illinois/A01047097/2010		Import from public-domain
EPI367680	NA	United States	2010-Nov-29	EPI_ISL_116168	A/swine/Illinois/A01047099/2010		Import from public-domain
EPI367700	NA	United States	2010-Nov-29	EPI_ISL_116169	A/swine/Illinois/A01047108/2010		Import from public-domain
EPI367681	NA	United States	2010-Nov-29	EPI_ISL_116170	A/swine/Illinois/A01047112/2010		Import from public-domain
EPI367682	NA	United States	2010-Nov-30	EPI_ISL_116171	A/swine/Illinois/A01047145/2010		Import from public-domain
EPI367683	NA	United States	2010-Nov-30	EPI_ISL_116172	A/swine/Illinois/A01047149/2010		Import from public-domain
EPI367684	NA	United States	2010-Nov-30	EPI_ISL_116173	A/swine/Illinois/A01047153/2010		Import from public-domain
EPI367685	NA	United States	2010-Nov-30	EPI_ISL_116174	A/swine/Illinois/A01047155/2010		Import from public-domain
EPI367686	NA	United States	2010-Nov-30	EPI_ISL_116175	A/swine/Illinois/A01047162/2010		Import from public-domain
EPI367687	NA	United States	2010-Nov-30	EPI_ISL_116176	A/swine/Illinois/A01047166/2010		Import from public-domain
EPI367688	NA	United States	2010-Nov-30	EPI_ISL_116177	A/swine/Illinois/A01047172/2010		Import from public-domain
EPI367689	NA	United States	2010-Nov-30	EPI_ISL_116178	A/swine/Illinois/A01047177/2010		Import from public-domain
EPI367690	NA	United States	2011-Jan-18	EPI_ISL_116179	A/swine/Illinois/A01047348/2011		Import from public-domain
EPI367691	NA	United States	2011-Jan-18	EPI_ISL_116180	A/swine/Illinois/A01047353/2011		Import from public-domain
EPI367692	NA	United States	2011-Jan-18	EPI_ISL_116181	A/swine/Illinois/A01047363/2011		Import from public-domain
EPI367694	NA	United States	2010-Dec-07	EPI_ISL_116184	A/swine/Illinois/A01047518/2010		Import from public-domain
EPI368356	NA	United States	2010-Sep-27	EPI_ISL_117014	A/swine/Illinois/A01076365/2010		Import from public-domain
EPI368357	NA	United States	2010-Dec-07	EPI_ISL_117015	A/swine/Illinois/A01047525/2010		Import from public-domain
EPI368358	NA	United States	2011-Dec-22	EPI_ISL_117016	A/swine/Illinois/A01047779/2011		Import from public-domain
EPI368359	NA	United States	2011-Jan-03	EPI_ISL_117017	A/swine/Illinois/A01047805/2011		Import from public-domain
EPI368360	NA	United States	2011-Jan-03	EPI_ISL_117018	A/swine/Illinois/A01047806/2011		Import from public-domain
EPI653767	NA	United States	2011-Oct-20	EPI_ISL_117560	A/swine/Illinois/A00857138b/2011		Import from public-domain
EPI369123	NA	United States	2010-Sep-02	EPI_ISL_117658	A/swine/Illinois/A01076223/2010		Import from public-domain
EPI369124	NA	United States	2010-Sep-27	EPI_ISL_117659	A/swine/Illinois/A01076354/2010		Import from public-domain
EPI369154	NA	United States	2010-Sep-27	EPI_ISL_117660	A/swine/Illinois/A01076380/2010		Import from public-domain
EPI369125	NA	United States	2010-Nov-14	EPI_ISL_117661	A/swine/Illinois/A01076955/2010		Import from public-domain
EPI369126	NA	United States	2011-Sep-01	EPI_ISL_117662	A/swine/Illinois/A01116207/2011		Import from public-domain
EPI369127	NA	United States	2011-Sep-01	EPI_ISL_117663	A/swine/Illinois/A01116209/2011		Import from public-domain
EPI369131	NA	United States	2011-Nov-09	EPI_ISL_117664	A/swine/Illinois/A01116945/2011		Import from public-domain
EPI369133	NA	United States	2011-Jan-31	EPI_ISL_117666	A/swine/Illinois/A01134264/2011		Import from public-domain
EPI369134	NA	United States	2011-Jan-31	EPI_ISL_117667	A/swine/Illinois/A01134269/2011		Import from public-domain
EPI369167	NA	United States	2011-Feb-10	EPI_ISL_117668	A/swine/Illinois/A01134426/2011		Import from public-domain
EPI369155	NA	United States	2011-Feb-10	EPI_ISL_117669	A/swine/Illinois/A01134433/2011		Import from public-domain
EPI369156	NA	United States	2011-Feb-22	EPI_ISL_117670	A/swine/Illinois/A01134482/2011		Import from public-domain
EPI369157	NA	United States	2011-Feb-22	EPI_ISL_117671	A/swine/Illinois/A01134581/2011		Import from public-domain
EPI369158	NA	United States	2011-Mar-03	EPI_ISL_117672	A/swine/Illinois/A01134653/2011		Import from public-domain
EPI369159	NA	United States	2011-Mar-03	EPI_ISL_117673	A/swine/Illinois/A01134654/2011		Import from public-domain
EPI369160	NA	United States	2011-Mar-10	EPI_ISL_117674	A/swine/Illinois/A01134703/2011		Import from public-domain
EPI369161	NA	United States	2011-Mar-10	EPI_ISL_117675	A/swine/Illinois/A01134715/2011		Import from public-domain
EPI369162	NA	United States	2011-Mar-10	EPI_ISL_117676	A/swine/Illinois/A01134719/2011		Import from public-domain
EPI369163	NA	United States	2011-Mar-10	EPI_ISL_117677	A/swine/Illinois/A01134721/2011		Import from public-domain
EPI369164	NA	United States	2011-Mar-10	EPI_ISL_117678	A/swine/Illinois/A01134729/2011		Import from public-domain
EPI369165	NA	United States	2011-Mar-10	EPI_ISL_117679	A/swine/Illinois/A01134736/2011		Import from public-domain
EPI369166	NA	United States	2011-Mar-10	EPI_ISL_117680	A/swine/Illinois/A01134738/2011		Import from public-domain
EPI369168	NA	United States	2011-Apr-06	EPI_ISL_117681	A/swine/Illinois/A01201093/2011		Import from public-domain
EPI369178	NA	United States	2011-Apr-13	EPI_ISL_117682	A/swine/Illinois/A01201111/2011		Import from public-domain
EPI369169	NA	United States	2011-Apr-19	EPI_ISL_117683	A/swine/Illinois/A01201153/2011		Import from public-domain
EPI369170	NA	United States	2011-Apr-19	EPI_ISL_117684	A/swine/Illinois/A01201154/2011		Import from public-domain
EPI369172	NA	United States	2011-May-02	EPI_ISL_117686	A/swine/Illinois/A01201287/2011		Import from public-domain
EPI369173	NA	United States	2011-May-09	EPI_ISL_117687	A/swine/Illinois/A01201330/2011		Import from public-domain
EPI369174	NA	United States	2011-May-09	EPI_ISL_117688	A/swine/Illinois/A01201331/2011		Import from public-domain
EPI369175	NA	United States	2011-May-23	EPI_ISL_117689	A/swine/Illinois/A01201484/2011		Import from public-domain
EPI369176	NA	United States	2011-May-23	EPI_ISL_117690	A/swine/Illinois/A01201487/2011		Import from public-domain
EPI369177	NA	United States	2011-May-25	EPI_ISL_117691	A/swine/Illinois/A01201512/2011		Import from public-domain
EPI369122	NA	United States	2010-Sep-02	EPI_ISL_117692	A/swine/Illinois/A01076221/2010		Import from public-domain
EPI371307	NA	United States	2011-May-26	EPI_ISL_119322	A/swine/Illinois/A01201530/2011		Import from public-domain
EPI371299	NA	United States	2011-May-26	EPI_ISL_119323	A/swine/Illinois/A01201531/2011		Import from public-domain
EPI371300	NA	United States	2011-Jun-16	EPI_ISL_119324	A/swine/Illinois/A01201768/2011		Import from public-domain
EPI371301	NA	United States	2011-Jul-12	EPI_ISL_119325	A/swine/Illinois/A01201919/2011		Import from public-domain
EPI371302	NA	United States	2011-Jul-11	EPI_ISL_119326	A/swine/Illinois/A01201950/2011		Import from public-domain
EPI371303	NA	United States	2011-Jul-25	EPI_ISL_119327	A/swine/Illinois/A01201983/2011		Import from public-domain
EPI371304	NA	United States	2011-Jul-25	EPI_ISL_119328	A/swine/Illinois/A01201985/2011		Import from public-domain
EPI371305	NA	United States	2009-Dec-06	EPI_ISL_119329	A/swine/Indiana/A01076177/2009		Import from public-domain
EPI371306	NA	United States	2010-Aug-04	EPI_ISL_119330	A/swine/Iowa/A01076148/2010		Import from public-domain
EPI371308	NA	United States	2010-Aug-12	EPI_ISL_119331	A/swine/Iowa/A01076157/2010		Import from public-domain
EPI371337	NA	United States	2010-Jan-10	EPI_ISL_119332	A/swine/Iowa/A01076186/2010		Import from public-domain
EPI371309	NA	United States	2009-Dec-13	EPI_ISL_119333	A/swine/Kansas/A01076181/2009		Import from public-domain
EPI371311	NA	United States	2010-Dec-02	EPI_ISL_119335	A/swine/Minnesota/A01047913/2010		Import from public-domain
EPI371312	NA	United States	2010-Apr-18	EPI_ISL_119336	A/swine/Minnesota/A01076205/2010		Import from public-domain
EPI371313	NA	United States	2010-May-02	EPI_ISL_119337	A/swine/Minnesota/A01076209/2010		Import from public-domain
EPI371314	NA	United States	2010-May-09	EPI_ISL_119338	A/swine/Minnesota/A01076210/2010		Import from public-domain
EPI371315	NA	United States	2010-Sep-26	EPI_ISL_119339	A/swine/Minnesota/A01076331/2010		Import from public-domain
EPI371316	NA	United States	2010-Oct-12	EPI_ISL_119340	A/swine/Minnesota/A01076626/2010		Import from public-domain
EPI371317	NA	United States	2010-Nov-02	EPI_ISL_119341	A/swine/Minnesota/A01076763/2010		Import from public-domain
EPI371318	NA	United States	2010-Nov-02	EPI_ISL_119342	A/swine/Minnesota/A01076764/2010		Import from public-domain
EPI371319	NA	United States	2010-May-12	EPI_ISL_119343	A/swine/Minnesota/A01076998/2010		Import from public-domain
EPI371320	NA	United States	2011-Aug-22	EPI_ISL_119344	A/swine/Minnesota/A01116140/2011		Import from public-domain
EPI371321	NA	United States	2011-Sep-26	EPI_ISL_119345	A/swine/Minnesota/A01116285/2011		Import from public-domain
EPI371323	NA	United States	2011-Jan-30	EPI_ISL_119347	A/swine/Minnesota/A01134226/2011		Import from public-domain
EPI371324	NA	United States	2011-Jan-30	EPI_ISL_119348	A/swine/Minnesota/A01134236/2011		Import from public-domain
EPI371325	NA	United States	2011-Jan-30	EPI_ISL_119349	A/swine/Minnesota/A01134248/2011		Import from public-domain
EPI371326	NA	United States	2011-Feb-07	EPI_ISL_119350	A/swine/Minnesota/A01134353/2011		Import from public-domain
EPI371327	NA	United States	2011-Feb-07	EPI_ISL_119351	A/swine/Minnesota/A01134357/2011		Import from public-domain
EPI371328	NA	United States	2010-Jan-28	EPI_ISL_119361	A/swine/Minnesota/A01134528/2010		Import from public-domain
EPI371329	NA	United States	2010-Nov-10	EPI_ISL_119362	A/swine/Minnesota/A01134593/2010		Import from public-domain
EPI371330	NA	United States	2010-Nov-22	EPI_ISL_119363	A/swine/Minnesota/A01134598/2010		Import from public-domain
EPI371331	NA	United States	2011-Apr-04	EPI_ISL_119364	A/swine/Minnesota/A01201102/2011		Import from public-domain
EPI371332	NA	United States	2011-Apr-18	EPI_ISL_119365	A/swine/Minnesota/A01201294/2011		Import from public-domain
EPI371333	NA	United States	2011-Jan-27	EPI_ISL_119366	A/swine/Minnesota/A01201429/2011		Import from public-domain
EPI371334	NA	United States	2010-Jan-10	EPI_ISL_119367	A/swine/North Carolina/A01076185/2010		Import from public-domain
EPI371335	NA	United States	2010-Feb-14	EPI_ISL_119368	A/swine/North Carolina/A01076192/2010		Import from public-domain
EPI371336	NA	United States	2010-Mar-21	EPI_ISL_119369	A/swine/North Carolina/A01076200/2010		Import from public-domain
EPI371681	NA	United States	2011-Nov-08	EPI_ISL_119595	A/swine/Ohio/A01116890/2011		Import from public-domain
EPI371682	NA	United States	2011-Nov-09	EPI_ISL_119596	A/swine/Illinois/A01116931/2011		Import from public-domain
EPI371686	NA	United States	2010-Oct-18	EPI_ISL_119600	A/swine/Minnesota/A01134333/2010		Import from public-domain
EPI371690	NA	United States	2010-Nov-18	EPI_ISL_119604	A/swine/Minnesota/A01134339/2010		Import from public-domain	Gramer,M.
EPI371692	NA	United States	2010-May-04	EPI_ISL_119606	A/swine/Minnesota/A01134341/2010		Import from public-domain
EPI376208	NA	United States	2010-Nov-01	EPI_ISL_121375	A/swine/Ohio/FAH11-1/2010		Import from public-domain	Ali,A.; Khatri,M.; Wang,L.; Saif,Y.M.; Lee,C.W.
EPI382634	NA	United States	2010-Mar-03	EPI_ISL_123521	A/swine/Minnesota/0745/2010		Import from public-domain	Hause,B.M.; Collin,E.A.; Ran,Z.; Zhu,L.; Webby,R.J.; Simonson,R.R.; Li,F.
EPI398917	NA	United States	2011-Apr-06	EPI_ISL_124012	A/swine/Illinois/A01201091/2011		Import from public-domain
EPI398912	NA	United States	2011-Mar-03	EPI_ISL_124013	A/swine/Illinois/A01134652/2011		Import from public-domain
EPI398914	NA	United States	2011-Mar-04	EPI_ISL_124014	A/swine/Illinois/A01134651/2011		Import from public-domain
EPI398913	NA	United States	2011-Sep-08	EPI_ISL_124015	A/swine/Illinois/A01116221/2011		Import from public-domain
EPI390782	NA	United States	2010-Jul-26	EPI_ISL_124016	A/swine/Minnesota/A01076122/2010		Import from public-domain
EPI390781	NA	United States	2010-Jul-14	EPI_ISL_124017	A/swine/Illinois/A01076121/2010		Import from public-domain
EPI390783	NA	United States	2010-Jul-26	EPI_ISL_124018	A/swine/Minnesota/A01076123/2010		Import from public-domain
EPI398916	NA	United States	2010-Sep-27	EPI_ISL_124020	A/swine/Illinois/A01076369/2010		Import from public-domain
EPI383477	NA	China	2008-Mar-01	EPI_ISL_124037	A/swine/Zhejiang/01/2008		Import from public-domain	Lv,C.; Wang,D.; Du,J.; Meng,S.; Wang,J.; Shi,L.; Wang,G.; Zhao,Y.
EPI383538	NA	United States	2012-Apr-10	EPI_ISL_124048	A/swine/Oklahoma/A01203507/2012		Import from public-domain	Lin,K.; Haney,D.M.; Stensland,W.R.; Zhang,J.
EPI383768	NA	United States	2012-May-22	EPI_ISL_124208	A/swine/Iowa/A01203538/2012		Import from public-domain	Lin,K.; Haney,D.M.; Stensland,W.R.; Zhang,J.
EPI383776	NA	United States	2012-May-23	EPI_ISL_124209	A/swine/Indiana/A01203541/2012		Import from public-domain	Lin,K.; Haney,D.M.; Stensland,W.R.; Zhang,J.
EPI383778	NA	United States	2012-May-30	EPI_ISL_124211	A/swine/Iowa/A01203566/2012		Import from public-domain	Lin,K.; Haney,D.M.; Stensland,W.R.; Zhang,J.
EPI383780	NA	United States	2012-Jun-02	EPI_ISL_124213	A/swine/Iowa/A01203575/2012		Import from public-domain	Lin,K.; Haney,D.M.; Stensland,W.R.; Zhang,J.
EPI383907	NA	United States	2012-Jun-19	EPI_ISL_124261	A/swine/Iowa/11/2012		Import from public-domain
EPI390790	NA	United States	2010-Mar-28	EPI_ISL_124394	A/swine/North Carolina/A01076202/2010		Import from public-domain	Nelson,M.I.; Vincent,A.L.; Kitikoon,P.; Holmes,E.C.; Gramer,M.R.
EPI390791	NA	United States	2010-Apr-18	EPI_ISL_124395	A/swine/North Carolina/A01076206/2010		Import from public-domain	Nelson,M.I.; Vincent,A.L.; Kitikoon,P.; Holmes,E.C.; Gramer,M.R.
EPI390794	NA	United States	2010-Sep-27	EPI_ISL_124400	A/swine/Illinois/A01076361/2010		Import from public-domain	Nelson,M.I.; Vincent,A.L.; Kitikoon,P.; Holmes,E.C.; Gramer,M.R.
EPI390807	NA	United States	2011-Apr-13	EPI_ISL_124419	A/swine/Illinois/A01201107/2011		Import from public-domain	Nelson,M.I.; Vincent,A.L.; Kitikoon,P.; Holmes,E.C.; Gramer,M.R.
EPI390808	NA	United States	2011-May-26	EPI_ISL_124428	A/swine/Illinois/A01201527/2011		Import from public-domain	Nelson,M.I.; Vincent,A.L.; Kitikoon,P.; Holmes,E.C.; Gramer,M.R.
EPI390780	NA	United States	2011-Jul-29	EPI_ISL_124434	A/swine/Illinois/A00907653/2011		Import from public-domain	Nelson,M.I.; Vincent,A.L.; Kitikoon,P.; Holmes,E.C.; Gramer,M.R.
EPI390860	NA	United States	2012-Apr-06	EPI_ISL_127709	A/swine/Indiana/A01203384/2012		Import from public-domain	Lin,K.; Haney,D.M.; Stensland,W.R.; Zhang,J.
EPI390864	NA	United States	2012-Apr-15	EPI_ISL_127713	A/swine/Illinois/A01243263/2012		Import from public-domain	Lin,K.; Haney,D.M.; Stensland,W.R.; Zhang,J.
EPI390867	NA	United States	2012-Apr-16	EPI_ISL_127716	A/swine/Iowa/A01203432/2012		Import from public-domain	Lin,K.; Haney,D.M.; Stensland,W.R.; Zhang,J.
EPI390870	NA	United States	2012-Apr-17	EPI_ISL_127719	A/swine/Iowa/A01203439/2012		Import from public-domain	Lin,K.; Haney,D.M.; Stensland,W.R.; Zhang,J.
EPI390942	NA	United States	2010-Nov-15	EPI_ISL_127728	A/swine/Iowa/A01049000/2010		Import from public-domain	Lin,K.; Zhang,J.; Stensland,W.R.
EPI390946	NA	United States	2010-Dec-06	EPI_ISL_127732	A/swine/Iowa/A01049227/2010		Import from public-domain	Lin,K.; Zhang,J.; Stensland,W.R.
EPI390947	NA	United States	2010-Dec-08	EPI_ISL_127733	A/swine/Iowa/A01049263/2010		Import from public-domain	Lin,K.; Zhang,J.; Stensland,W.R.
EPI390948	NA	United States	2010-Dec-30	EPI_ISL_127734	A/swine/Iowa/A01049344/2010		Import from public-domain	Lin,K.; Zhang,J.; Stensland,W.R.
EPI390951	NA	United States	2011-Jan-06	EPI_ISL_127736	A/swine/Ohio/A01049382/2011		Import from public-domain	Lin,K.; Zhang,J.; Stensland,W.R.
EPI390952	NA	United States	2011-Jan-19	EPI_ISL_127737	A/swine/Iowa/A01049451/2011		Import from public-domain	Lin,K.; Zhang,J.; Stensland,W.R.
EPI390950	NA	United States	2010-Dec-31	EPI_ISL_127739	A/swine/Ohio/A01049357/2010		Import from public-domain	Lin,K.; Zhang,J.; Stensland,W.R.
EPI390972	NA	United States	2010-Dec-29	EPI_ISL_127742	A/swine/Indiana/A01049349/2010 (H1N2)		Import from public-domain	Lin,K.; Zhang,J.; Stensland,W.R.
EPI391050	NA	United States	2011-Jun-14	EPI_ISL_127746	A/swine/Iowa/A01202083/2011		Import from public-domain	Lin,K.; Zhang,J.; Stensland,W.R.
EPI391052	NA	United States	2011-Jun-16	EPI_ISL_127747	A/swine/Iowa/A01202087/2011		Import from public-domain	Lin,K.; Zhang,J.; Stensland,W.R.
EPI391054	NA	United States	2011-Jun-16	EPI_ISL_127749	A/swine/Iowa/A01202091/2011		Import from public-domain	Lin,K.; Zhang,J.; Stensland,W.R.
EPI391057	NA	United States	2011-Jun-27	EPI_ISL_127752	A/swine/Iowa/A01202108/2011		Import from public-domain	Lin,K.; Zhang,J.; Stensland,W.R.
EPI391058	NA	United States	2011-Jun-28	EPI_ISL_127753	A/swine/Indiana/A01202298/2011		Import from public-domain	Lin,K.; Zhang,J.; Stensland,W.R.
EPI391059	NA	United States	2011-Jun-30	EPI_ISL_127754	A/swine/Iowa/A01202411/2011		Import from public-domain	Lin,K.; Zhang,J.; Stensland,W.R.
EPI391060	NA	United States	2011-Jul-06	EPI_ISL_127755	A/swine/Oklahoma/A01202413/2011		Import from public-domain	Lin,K.; Zhang,J.; Stensland,W.R.
EPI391061	NA	United States	2011-Jul-06	EPI_ISL_127756	A/swine/Oklahoma/A01202415/2011		Import from public-domain	Lin,K.; Zhang,J.; Stensland,W.R.
EPI391063	NA	United States	2011-Jul-12	EPI_ISL_127758	A/swine/Iowa/A01202438/2011		Import from public-domain	Lin,K.; Zhang,J.; Stensland,W.R.
EPI391064	NA	United States	2011-Jul-12	EPI_ISL_127759	A/swine/Iowa/A01202439/2011		Import from public-domain	Lin,K.; Zhang,J.; Stensland,W.R.
EPI391065	NA	United States	2011-Jul-13	EPI_ISL_127760	A/swine/Iowa/A01202442/2011		Import from public-domain	Lin,K.; Zhang,J.; Stensland,W.R.
EPI391066	NA	United States	2011-Jul-13	EPI_ISL_127761	A/swine/Iowa/A01202443/2011		Import from public-domain	Lin,K.; Zhang,J.; Stensland,W.R.
EPI391069	NA	United States	2011-Jul-14	EPI_ISL_127764	A/swine/Minnesota/A01202453/2011		Import from public-domain	Lin,K.; Zhang,J.; Stensland,W.R.
EPI391070	NA	United States	2011-Jul-14	EPI_ISL_127765	A/swine/Minnesota/A01202454/2011		Import from public-domain	Lin,K.; Zhang,J.; Stensland,W.R.
EPI391071	NA	United States	2011-Jul-18	EPI_ISL_127766	A/swine/Iowa/A01202455/2011		Import from public-domain	Lin,K.; Zhang,J.; Stensland,W.R.
EPI391073	NA	United States	2011-Jul-28	EPI_ISL_127768	A/swine/Minnesota/A01202471/2011		Import from public-domain	Lin,K.; Zhang,J.; Stensland,W.R.
EPI391074	NA	United States	2011-Jul-28	EPI_ISL_127769	A/swine/Minnesota/A01202472/2011		Import from public-domain	Lin,K.; Zhang,J.; Stensland,W.R.
EPI391075	NA	United States	2011-Aug-08	EPI_ISL_127770	A/swine/Oklahoma/A01202498/2011		Import from public-domain	Lin,K.; Zhang,J.; Stensland,W.R.
EPI391076	NA	United States	2011-Aug-10	EPI_ISL_127771	A/swine/Nebraska/A01202501/2011		Import from public-domain	Lin,K.; Zhang,J.; Stensland,W.R.
EPI391080	NA	United States	2011-Sep-09	EPI_ISL_127775	A/swine/Iowa/A01202581/2011		Import from public-domain	Lin,K.; Zhang,J.; Stensland,W.R.
EPI391079	NA	United States	2011-Sep-08	EPI_ISL_127777	A/swine/Iowa/A01202576/2011		Import from public-domain	Lin,K.; Zhang,J.; Stensland,W.R.
EPI391084	NA	United States	2011-Sep-27	EPI_ISL_127779	A/swine/Iowa/A01202612/2011		Import from public-domain	Lin,K.; Zhang,J.; Stensland,W.R.
EPI391090	NA	United States	2011-Oct-01	EPI_ISL_127785	A/swine/Indiana/A01202632/2011		Import from public-domain	Lin,K.; Zhang,J.; Stensland,W.R.
EPI391089	NA	United States	2011-Oct-01	EPI_ISL_127786	A/swine/Indiana/A01202631/2011		Import from public-domain	Lin,K.; Zhang,J.; Stensland,W.R.
EPI391192	NA	United States	2011-Oct-12	EPI_ISL_127791	A/swine/Iowa/A01202687/2011		Import from public-domain	Lin,K.; Zhang,J.; Stensland,W.R.
EPI391199	NA	United States	2011-Oct-20	EPI_ISL_127797	A/swine/Iowa/A01202743/2011		Import from public-domain	Lin,K.; Zhang,J.; Stensland,W.R.
EPI391200	NA	United States	2011-Oct-18	EPI_ISL_127798	A/swine/Iowa/A01202745/2011		Import from public-domain	Lin,K.; Zhang,J.; Stensland,W.R.
EPI391201	NA	United States	2011-Oct-18	EPI_ISL_127799	A/swine/Iowa/A01202747/2011		Import from public-domain	Lin,K.; Zhang,J.; Stensland,W.R.
EPI391198	NA	United States	2011-Oct-20	EPI_ISL_127802	A/swine/Iowa/A01202742/2011		Import from public-domain	Lin,K.; Zhang,J.; Stensland,W.R.
EPI391204	NA	United States	2011-Oct-28	EPI_ISL_127805	A/swine/Iowa/A01202774/2011		Import from public-domain	Lin,K.; Zhang,J.; Stensland,W.R.
EPI391210	NA	United States	2011-Nov-03	EPI_ISL_127808	A/swine/Indiana/A01202792/2011		Import from public-domain	Lin,K.; Zhang,J.; Stensland,W.R.
EPI391211	NA	United States	2011-Nov-03	EPI_ISL_127809	A/swine/Iowa/A01202797/2011		Import from public-domain	Lin,K.; Zhang,J.; Stensland,W.R.
EPI391212	NA	United States	2011-Nov-03	EPI_ISL_127810	A/swine/Mississippi/A01202799/2011		Import from public-domain	Lin,K.; Zhang,J.; Stensland,W.R.
EPI391215	NA	United States	2011-Nov-07	EPI_ISL_127813	A/swine/Iowa/A01202809/2011		Import from public-domain	Lin,K.; Zhang,J.; Stensland,W.R.
EPI391207	NA	United States	2011-Nov-01	EPI_ISL_127825	A/swine/Iowa/A01202786/2011		Import from public-domain	Lin,K.; Zhang,J.; Stensland,W.R.
EPI391392	NA	United States	2011-Dec-06	EPI_ISL_127875	A/swine/Iowa/A01202937/2011		Import from public-domain	Lin,K.; Zhang,J.; Stensland,W.R.
EPI391385	NA	United States	2011-Nov-17	EPI_ISL_127878	A/swine/Indiana/A01202881/2011		Import from public-domain	Lin,K.; Zhang,J.; Stensland,W.R.
EPI391425	NA	United States	2012-Jan-06	EPI_ISL_127883	A/swine/Iowa/A01203125/2012		Import from public-domain	Lin,K.; Zhang,J.; Stensland,W.R.
EPI391426	NA	United States	2012-Jan-06	EPI_ISL_127884	A/swine/Iowa/A01203126/2012		Import from public-domain	Lin,K.; Zhang,J.; Stensland,W.R.
EPI391428	NA	United States	2012-Jan-17	EPI_ISL_127886	A/swine/Iowa/A01203153/2012		Import from public-domain	Lin,K.; Zhang,J.; Stensland,W.R.
EPI391431	NA	United States	2012-Jan-28	EPI_ISL_127889	A/swine/Iowa/A01203195/2012		Import from public-domain	Lin,K.; Zhang,J.; Stensland,W.R.
EPI391432	NA	United States	2012-Jan-30	EPI_ISL_127890	A/swine/Illinois/A01203203/2012		Import from public-domain	Lin,K.; Zhang,J.; Stensland,W.R.
EPI391433	NA	United States	2012-Jan-30	EPI_ISL_127891	A/swine/Illinois/A01203204/2012		Import from public-domain	Lin,K.; Zhang,J.; Stensland,W.R.
EPI391430	NA	United States	2012-Jan-28	EPI_ISL_127893	A/swine/Iowa/A01203194/2012		Import from public-domain	Lin,K.; Zhang,J.; Stensland,W.R.
EPI391436	NA	United States	2012-Feb-06	EPI_ISL_127894	A/swine/Illinois/A01203220/2012		Import from public-domain	Lin,K.; Zhang,J.; Stensland,W.R.
EPI393237	NA	United States	2012-Jul-12	EPI_ISL_128301	A/swine/Nebraska/A01203626/2012		Import from public-domain	Lin,K.; Haney,D.M.; Bade,D.D.; Zhang,J.
EPI393913	NA	United States	2012-Jul-23	EPI_ISL_128501	A/swine/Iowa/15/2012		Import from public-domain
EPI395978	NA	United States	2012-Jul-19	EPI_ISL_129375	A/swine/Iowa/A01203675/2012		Import from public-domain	Lin,K.; Haney,D.M.; Bade,D.D.; Zhang,J.
EPI395981	NA	United States	2012-Aug-01	EPI_ISL_129376	A/swine/Virginia/A01203711/2012		Import from public-domain	Lin,K.; Haney,D.M.; Bade,D.D.; Zhang,J.
EPI396381	NA	Korea, Republic of	2009-Jan-01	EPI_ISL_129444	A/swine/Korea/1130/2009		Import from public-domain	Pascua,P.N.Q.; Song,M.-S.; Choi,Y.-K.
EPI396393	NA	Korea, Republic of	2009-Feb-01	EPI_ISL_129446	A/swine/Korea/1204/2009		Import from public-domain	Pascua,P.N.Q.; Song,M.-S.; Choi,Y.-K.
EPI396422	NA	United Kingdom	2009-Jan-12	EPI_ISL_129450	A/swine/England/00003/2009		Import from public-domain	Lycett,S.J.; Baillie,G.; Coulter,E.; Bhatt,S.; Kellam,P.; McCauley,J.W.; Wood,J.L.; Brown,I.H.; Pybus,O.G.; Leigh Brown,A.J.; Cosi Consortium,C.S.; Lam,T.T.; Bowden,T.A.; Holmes,E.C.; Wood,J.L.N.; COSI consortium
EPI396437	NA	United Kingdom	2002-Dec-04	EPI_ISL_129452	A/swine/England/002295/2002		Import from public-domain	Lycett,S.J.; Baillie,G.; Coulter,E.; Bhatt,S.; Kellam,P.; McCauley,J.W.; Wood,J.L.; Brown,I.H.; Pybus,O.G.; Leigh Brown,A.J.; Cosi Consortium,C.S.; Lam,T.T.; Bowden,T.A.; Holmes,E.C.; Wood,J.L.N.; COSI consortium
EPI396629	NA	United Kingdom	2009-Apr-09	EPI_ISL_129477	A/swine/England/303/2009		Import from public-domain	Lycett,S.J.; Baillie,G.; Coulter,E.; Bhatt,S.; Kellam,P.; McCauley,J.W.; Wood,J.L.; Brown,I.H.; Pybus,O.G.; Leigh Brown,A.J.; Cosi Consortium,C.S.; Lam,T.T.; Bowden,T.A.; Holmes,E.C.; Wood,J.L.N.; COSI consortium
EPI396685	NA	United Kingdom	1996-Jul-09	EPI_ISL_129484	A/swine/England/40280/1996		Import from public-domain	Lycett,S.J.; Baillie,G.; Coulter,E.; Bhatt,S.; Kellam,P.; McCauley,J.W.; Wood,J.L.; Brown,I.H.; Pybus,O.G.; Leigh Brown,A.J.; Cosi Consortium,C.S.; Lam,T.T.; Bowden,T.A.; Holmes,E.C.; Wood,J.L.N.; COSI consortium
EPI396716	NA	United Kingdom	2001-Dec-21	EPI_ISL_129488	A/swine/England/43142/2001		Import from public-domain	Lycett,S.J.; Baillie,G.; Coulter,E.; Bhatt,S.; Kellam,P.; McCauley,J.W.; Wood,J.L.; Brown,I.H.; Pybus,O.G.; Leigh Brown,A.J.; Cosi Consortium,C.S.; Lam,T.T.; Bowden,T.A.; Holmes,E.C.; Wood,J.L.N.; COSI consortium
EPI396740	NA	United Kingdom	2006-May-12	EPI_ISL_129491	A/swine/England/483/2006		Import from public-domain	Lycett,S.J.; Baillie,G.; Coulter,E.; Bhatt,S.; Kellam,P.; McCauley,J.W.; Wood,J.L.; Brown,I.H.; Pybus,O.G.; Leigh Brown,A.J.; Cosi Consortium,C.S.; Lam,T.T.; Bowden,T.A.; Holmes,E.C.; Wood,J.L.N.; COSI consortium
EPI396756	NA	United Kingdom	2000-Dec-22	EPI_ISL_129493	A/swine/England/60797/2000		Import from public-domain	Lycett,S.J.; Baillie,G.; Coulter,E.; Bhatt,S.; Kellam,P.; McCauley,J.W.; Wood,J.L.; Brown,I.H.; Pybus,O.G.; Leigh Brown,A.J.; Cosi Consortium,C.S.; Lam,T.T.; Bowden,T.A.; Holmes,E.C.; Wood,J.L.N.; COSI consortium
EPI396770	NA	United Kingdom	1998-Nov-18	EPI_ISL_129495	A/swine/England/61605/1998		Import from public-domain	Lycett,S.J.; Baillie,G.; Coulter,E.; Bhatt,S.; Kellam,P.; McCauley,J.W.; Wood,J.L.; Brown,I.H.; Pybus,O.G.; Leigh Brown,A.J.; Cosi Consortium,C.S.; Lam,T.T.; Bowden,T.A.; Holmes,E.C.; Wood,J.L.N.; COSI consortium
EPI396785	NA	United Kingdom	1996-Dec-20	EPI_ISL_129497	A/swine/England/645913/1996		Import from public-domain	Lycett,S.J.; Baillie,G.; Coulter,E.; Bhatt,S.; Kellam,P.; McCauley,J.W.; Wood,J.L.; Brown,I.H.; Pybus,O.G.; Leigh Brown,A.J.; Cosi Consortium,C.S.; Lam,T.T.; Bowden,T.A.; Holmes,E.C.; Wood,J.L.N.; COSI consortium
EPI396793	NA	United Kingdom	1997-Feb-11	EPI_ISL_129498	A/swine/England/661263/1997		Import from public-domain	Lycett,S.J.; Baillie,G.; Coulter,E.; Bhatt,S.; Kellam,P.; McCauley,J.W.; Wood,J.L.; Brown,I.H.; Pybus,O.G.; Leigh Brown,A.J.; Cosi Consortium,C.S.; Lam,T.T.; Bowden,T.A.; Holmes,E.C.; Wood,J.L.N.; COSI consortium
EPI396849	NA	United Kingdom	1997-Feb-03	EPI_ISL_129505	A/swine/England/88761/1997		Import from public-domain	Lycett,S.J.; Baillie,G.; Coulter,E.; Bhatt,S.; Kellam,P.; McCauley,J.W.; Wood,J.L.; Brown,I.H.; Pybus,O.G.; Leigh Brown,A.J.; Cosi Consortium,C.S.; Lam,T.T.; Bowden,T.A.; Holmes,E.C.; Wood,J.L.N.; COSI consortium
EPI396869	NA	United Kingdom	2008-Dec-25	EPI_ISL_129508	A/swine/England/P185/2008		Import from public-domain	Lycett,S.J.; Baillie,G.; Coulter,E.; Bhatt,S.; Kellam,P.; McCauley,J.W.; Wood,J.L.; Brown,I.H.; Pybus,O.G.; Leigh Brown,A.J.; Cosi Consortium,C.S.; Lam,T.T.; Bowden,T.A.; Holmes,E.C.; Wood,J.L.N.; COSI consortium
EPI396901	NA	France	2009-Oct-01	EPI_ISL_129513	A/swine/Cotes d'Armor/1174/2009		Import from public-domain	Lycett,S.J.; Baillie,G.; Coulter,E.; Bhatt,S.; Kellam,P.; McCauley,J.W.; Wood,J.L.; Brown,I.H.; Pybus,O.G.; Leigh Brown,A.J.; Cosi Consortium,C.S.; Lam,T.T.; Bowden,T.A.; Holmes,E.C.; Wood,J.L.N.; COSI consortium
EPI396944	NA	France	1997-Oct-01	EPI_ISL_129519	A/swine/Cotes d'Armor/790/1997		Import from public-domain	Lycett,S.J.; Baillie,G.; Coulter,E.; Bhatt,S.; Kellam,P.; McCauley,J.W.; Wood,J.L.; Brown,I.H.; Pybus,O.G.; Leigh Brown,A.J.; Cosi Consortium,C.S.; Lam,T.T.; Bowden,T.A.; Holmes,E.C.; Wood,J.L.N.; COSI consortium
EPI397030	NA	France	2006-Sep-02	EPI_ISL_129530	A/swine/Ploufragan/0214/2006		Import from public-domain	Lycett,S.J.; Baillie,G.; Coulter,E.; Bhatt,S.; Kellam,P.; McCauley,J.W.; Wood,J.L.; Brown,I.H.; Pybus,O.G.; Leigh Brown,A.J.; Cosi Consortium,C.S.; Lam,T.T.; Bowden,T.A.; Holmes,E.C.; Wood,J.L.N.; COSI consortium
EPI397130	NA	Belgium	2007-Jan-01	EPI_ISL_129558	A/swine/Gent/100/2007		Import from public-domain	Lycett,S.J.; Baillie,G.; Coulter,E.; Bhatt,S.; Kellam,P.; McCauley,J.W.; Wood,J.L.; Brown,I.H.; Pybus,O.G.; Leigh Brown,A.J.; Cosi Consortium,C.S.; Lam,T.T.; Bowden,T.A.; Holmes,E.C.; Wood,J.L.N.; COSI consortium
EPI398154	NA	United States	2012-Sep-01	EPI_ISL_129802	A/swine/Oklahoma/A01203865/2012		Import from public-domain	Lin,K.; Haney,D.M.; Bade,D.D.; Zhang,J.
EPI398135	NA	United States	2012-Aug-01	EPI_ISL_129809	A/swine/Nebraska/A01203756/2012		Import from public-domain	Lin,K.; Haney,D.M.; Bade,D.D.; Zhang,J.
EPI398142	NA	United States	2012-Sep-21	EPI_ISL_129811	A/swine/Minnesota/22/2012		Import from public-domain
EPI398506	NA	United States	2012-Sep-24	EPI_ISL_129870	A/swine/Illinois/A01270167/2012		Import from public-domain	Gramer,M.
EPI398560	NA	United States	2012-Sep-17	EPI_ISL_129879	A/swine/Illinois/A01301838/2012		Import from public-domain	Gramer,M.
EPI398673	NA	United States	2012-Mar-12	EPI_ISL_129916	A/swine/North Carolina/A01270266/2012		Import from public-domain	Gramer,M.
EPI398699	NA	Vietnam	2010-Jan-01	EPI_ISL_129922	A/swine/Binh Doung/02_16/2010		Import from public-domain	Hiromoto,Y.; Ngo,T.L.; Pham,P.V.; Le,T.H.; Nguyen,T.H.; Le,T.V.; Nguyen,X.B.; Long,V.; Dung,H.D.; Nguyen,N.; Hoa,T.D.; Takemae,N.; Uchida,Y.; Saito,T.
EPI398879	NA	United States	2012-Aug-24	EPI_ISL_129969	A/swine/Illinois/A01301474/2012		Import from public-domain	Gramer,M.
EPI398897	NA	United States	2012-Sep-10	EPI_ISL_129974	A/swine/Iowa/19/2012		Import from public-domain
EPI398907	NA	Italy	2005-Jan-01	EPI_ISL_129975	A/swine/Italy/71251/2005		Import from public-domain	Bhatt,S.; Lam,T.T.; Lycett,S.J.; Leigh Brown,A.J.; Bowden,T.A.; Holmes,E.C.; Wood,J.L.N.; Brown,I.H.; Kellam,P.; Pybus,O.G.
EPI398999	NA	United States	2012-Jan-10	EPI_ISL_129990	A/swine/Illinois/A01241173/2012		Import from public-domain	Gramer,M.
EPI399002	NA	United States	2012-Feb-15	EPI_ISL_129991	A/swine/Illinois/A01241627/2012		Import from public-domain	Gramer,M.
EPI399005	NA	United States	2012-Mar-04	EPI_ISL_129992	A/swine/Illinois/A01125988/2012		Import from public-domain	Gramer,M.
EPI399013	NA	United States	2012-Apr-02	EPI_ISL_129995	A/swine/Illinois/A01327349/2012		Import from public-domain	Gramer,M.
EPI399016	NA	United States	2012-Apr-23	EPI_ISL_129996	A/swine/Minnesota/A01327767/2012		Import from public-domain	Gramer,M.
EPI399035	NA	United States	2012-Apr-16	EPI_ISL_130001	A/swine/Illinois/A01327563/2012		Import from public-domain	Gramer,M.
EPI399038	NA	United States	2012-Mar-22	EPI_ISL_130002	A/swine/Illinois/A01327230/2012		Import from public-domain	Gramer,M.
EPI399059	NA	United States	2012-Feb-23	EPI_ISL_130009	A/swine/Illinois/A01241765/2012		Import from public-domain	Gramer,M.
EPI399068	NA	United States	2012-Jan-19	EPI_ISL_130012	A/swine/Illinois/A01241247/2012		Import from public-domain	Gramer,M.
EPI399074	NA	United States	2011-Dec-30	EPI_ISL_130013	A/swine/Illinois/A01240824/2011		Import from public-domain	Gramer,M.
EPI399080	NA	United States	2012-Mar-06	EPI_ISL_130015	A/swine/Illinois/A01125989/2012		Import from public-domain	Gramer,M.
EPI399086	NA	United States	2012-May-03	EPI_ISL_130017	A/swine/Illinois/A01327853/2012		Import from public-domain	Gramer,M.
EPI399092	NA	United States	2012-Jan-09	EPI_ISL_130019	A/swine/Illinois/A01240925/2012		Import from public-domain	Gramer,M.
EPI399098	NA	United States	2012-Jan-31	EPI_ISL_130021	A/swine/Illinois/A01241779/2012		Import from public-domain	Gramer,M.
EPI399137	NA	United States	2012-Jan-04	EPI_ISL_130033	A/swine/Illinois/A01240868/2012		Import from public-domain	Gramer,M.
EPI399140	NA	United States	2012-May-15	EPI_ISL_130034	A/swine/Illinois/A01328415/2012		Import from public-domain	Gramer,M.
EPI399143	NA	United States	2012-Feb-15	EPI_ISL_130035	A/swine/Illinois/A01241630/2012		Import from public-domain	Gramer,M.
EPI399170	NA	United States	2012-May-15	EPI_ISL_130044	A/swine/Illinois/A01328414/2012		Import from public-domain	Gramer,M.
EPI399173	NA	United States	2012-Apr-02	EPI_ISL_130045	A/swine/Illinois/A01327344/2012		Import from public-domain	Gramer,M.
EPI399176	NA	United States	2012-May-22	EPI_ISL_130046	A/swine/Illinois/A01328595/2012		Import from public-domain	Gramer,M.
EPI399179	NA	United States	2012-Feb-23	EPI_ISL_130047	A/swine/Illinois/A01241774/2012		Import from public-domain	Gramer,M.
EPI399191	NA	United States	2012-Jun-06	EPI_ISL_130051	A/swine/Minnesota/A01328944/2012		Import from public-domain	Gramer,M.
EPI399194	NA	United States	2011-Dec-30	EPI_ISL_130052	A/swine/Illinois/A01240830/2011		Import from public-domain	Gramer,M.
EPI399212	NA	United States	2012-Apr-16	EPI_ISL_130058	A/swine/Illinois/A01327554/2012		Import from public-domain	Gramer,M.
EPI399218	NA	United States	2012-Apr-19	EPI_ISL_130060	A/swine/Oklahoma/A01327668/2012		Import from public-domain	Gramer,M.
EPI399227	NA	United States	2012-Feb-23	EPI_ISL_130063	A/swine/Illinois/A01241826/2012		Import from public-domain	Gramer,M.
EPI399233	NA	United States	2012-May-22	EPI_ISL_130065	A/swine/Illinois/A01328594/2012		Import from public-domain	Gramer,M.
EPI399236	NA	United States	2011-Dec-30	EPI_ISL_130066	A/swine/Illinois/A01240819/2011		Import from public-domain	Gramer,M.
EPI399239	NA	United States	2012-Apr-06	EPI_ISL_130067	A/swine/Minnesota/A01327433/2012		Import from public-domain	Gramer,M.
EPI399245	NA	United States	2012-Mar-26	EPI_ISL_130069	A/swine/Nebraska/A01327276/2012		Import from public-domain	Gramer,M.
EPI399248	NA	United States	2012-Apr-02	EPI_ISL_130070	A/swine/Illinois/A01327348/2012		Import from public-domain	Gramer,M.
EPI399260	NA	United States	2012-Jan-04	EPI_ISL_130074	A/swine/Illinois/A01240877/2012		Import from public-domain	Gramer,M.
EPI399281	NA	United States	2011-Dec-30	EPI_ISL_130080	A/swine/Illinois/A01240820/2011		Import from public-domain	Gramer,M.
EPI399308	NA	United States	2012-Mar-06	EPI_ISL_130089	A/swine/Illinois/A01125990/2012		Import from public-domain	Gramer,M.
EPI399314	NA	United States	2012-Apr-02	EPI_ISL_130091	A/swine/Illinois/A01327337/2012		Import from public-domain	Gramer,M.
EPI399341	NA	United States	2012-Mar-22	EPI_ISL_130099	A/swine/Illinois/A01327231/2012		Import from public-domain	Gramer,M.
EPI399373	NA	United States	2012-Jul-26	EPI_ISL_130109	A/swine/Illinois/A01300914/2012		Import from public-domain	Gramer,M.
EPI399376	NA	United States	2012-Jun-25	EPI_ISL_130110	A/swine/Illinois/A01300224/2012		Import from public-domain	Gramer,M.
EPI399379	NA	United States	2012-Jul-16	EPI_ISL_130111	A/swine/North Carolina/A01300819/2012		Import from public-domain	Gramer,M.
EPI399382	NA	United States	2012-Jul-23	EPI_ISL_130112	A/swine/Indiana/A01301135/2012		Import from public-domain	Gramer,M.
EPI399392	NA	United States	2012-Jun-01	EPI_ISL_130116	A/swine/Illinois/A01300059/2012		Import from public-domain
EPI399401	NA	United States	2012-Jul-23	EPI_ISL_130119	A/swine/Nebraska/A01301065/2012		Import from public-domain	Gramer,M.
EPI399410	NA	United States	2012-Jul-20	EPI_ISL_130122	A/swine/Nebraska/A01300759/2012		Import from public-domain	Gramer,M.
EPI399413	NA	United States	2012-Jun-01	EPI_ISL_130123	A/swine/Nebraska/A01300150/2012		Import from public-domain
EPI399422	NA	United States	2012-Jun-25	EPI_ISL_130126	A/swine/Illinois/A01301002/2012		Import from public-domain	Gramer,M.
EPI399431	NA	United States	2012-Jul-16	EPI_ISL_130129	A/swine/Nebraska/A01300688/2012		Import from public-domain	Gramer,M.
EPI399455	NA	United States	2012-Jul-13	EPI_ISL_130137	A/swine/Illinois/A01300642/2012		Import from public-domain	Gramer,M.
EPI399458	NA	United States	2012-Jul-13	EPI_ISL_130138	A/swine/Illinois/A01300563/2012		Import from public-domain	Gramer,M.
EPI399461	NA	United States	2012-Jul-05	EPI_ISL_130139	A/swine/Illinois/A01300356/2012		Import from public-domain	Gramer,M.
EPI399476	NA	United States	2012-Jun-01	EPI_ISL_130144	A/swine/Illinois/A01328923/2012		Import from public-domain	Gramer,M.
EPI399488	NA	United States	2011-Dec-16	EPI_ISL_130148	A/swine/Illinois/A01240628/2011		Import from public-domain	Gramer,M.
EPI399494	NA	United States	2012-Jan-09	EPI_ISL_130150	A/swine/Illinois/A01240743/2012		Import from public-domain	Gramer,M.
EPI399500	NA	United States	2011-Dec-23	EPI_ISL_130153	A/swine/Illinois/A01240547/2011		Import from public-domain	Gramer,M.
EPI399517	NA	United States	2012-Jun-11	EPI_ISL_130159	A/swine/Illinois/A01328924/2012		Import from public-domain	Gramer,M.
EPI399520	NA	United States	2011-Dec-12	EPI_ISL_130160	A/swine/Illinois/A01240326/2011		Import from public-domain	Gramer,M.
EPI399523	NA	United States	2011-Dec-28	EPI_ISL_130161	A/swine/Illinois/A01240865/2011		Import from public-domain	Gramer,M.
EPI399539	NA	United States	2012-Jan-03	EPI_ISL_130166	A/swine/Nebraska/A01240640/2012		Import from public-domain	Gramer,M.
EPI399547	NA	United States	2011-Oct-13	EPI_ISL_130169	A/swine/Minnesota/A01240666/2011		Import from public-domain	Gramer,M.
EPI399550	NA	United States	2011-Dec-23	EPI_ISL_130170	A/swine/Illinois/A01240545/2011		Import from public-domain	Gramer,M.
EPI399557	NA	United States	2012-Jan-03	EPI_ISL_130172	A/swine/Nebraska/A01240866/2012		Import from public-domain	Gramer,M.
EPI399575	NA	United States	2011-Dec-06	EPI_ISL_130175	A/swine/Minnesota/A01240293/2011		Import from public-domain	Gramer,M.
EPI399584	NA	United States	2012-Apr-23	EPI_ISL_130178	A/swine/Minnesota/A01327667/2012		Import from public-domain	Gramer,M.
EPI399593	NA	United States	2011-Oct-13	EPI_ISL_130181	A/swine/Minnesota/A01240667/2011		Import from public-domain	Gramer,M.
EPI399599	NA	United States	2011-Dec-19	EPI_ISL_130183	A/swine/Illinois/A01240629/2011		Import from public-domain	Gramer,M.
EPI399904	NA	United States	2012-Aug-27	EPI_ISL_130356	A/swine/Nebraska/A01301501/2012		Import from public-domain	Gramer,M.
EPI400110	NA	United States	2012-Sep-14	EPI_ISL_130421	A/swine/South Dakota/20/2012		Import from public-domain
EPI401104	NA	United States	2012-Sep-10	EPI_ISL_131141	A/swine/Illinois/A01301796/2012		Import from public-domain	Gramer,M.
EPI401107	NA	United States	2012-Sep-07	EPI_ISL_131142	A/swine/Iowa/A01301778/2012		Import from public-domain	Gramer,M.
EPI401110	NA	United States	2012-Sep-10	EPI_ISL_131143	A/swine/Illinois/A01301847/2012		Import from public-domain	Gramer,M.
EPI401132	NA	United States	2012-Oct-10	EPI_ISL_131145	A/swine/Minnesota/A01267716/2012		Import from public-domain
EPI401146	NA	United States	2012-Sep-27	EPI_ISL_131154	A/swine/North Carolina/A01270509/2012		Import from public-domain	Gramer,M.
EPI401149	NA	United States	2012-Oct-02	EPI_ISL_131155	A/swine/Nebraska/A01270377/2012		Import from public-domain	Gramer,M.
EPI401152	NA	United States	2012-Sep-26	EPI_ISL_131156	A/swine/Illinois/A01270275/2012		Import from public-domain	Gramer,M.
EPI401170	NA	United States	2012-Jan-01	EPI_ISL_131162	A/swine/Minnesota/A01301730/2012		Import from public-domain	Gramer,M.
EPI401173	NA	United States	2012-Oct-03	EPI_ISL_131163	A/swine/Illinois/A01270461/2012		Import from public-domain	Gramer,M.
EPI401179	NA	United States	2012-Oct-02	EPI_ISL_131165	A/swine/Missouri/A01270665/2012		Import from public-domain	Gramer,M.
EPI401248	NA	United States	2012-Oct-03	EPI_ISL_131194	A/swine/South Dakota/26/2012		Import from public-domain
EPI401368	NA	United States	2012-Jul-24	EPI_ISL_131212	A/swine/Minnesota/A01203677/2012		Import from public-domain	Lin,K.; Haney,D.M.; Bade,D.D.; Zhang,J.
EPI401627	NA	United States	2012-Oct-15	EPI_ISL_131257	A/swine/Iowa/A01267774/2012		Import from public-domain
EPI401664	NA	United States	2012-Aug-28	EPI_ISL_131260	A/swine/Minnesota/A01301731/2012		Import from public-domain
EPI406455	NA	United States	2012-Oct-19	EPI_ISL_132314	A/swine/Iowa/A01271072/2012		Import from public-domain	Gramer,M.
EPI406480	NA	United States	2012-Oct-19	EPI_ISL_132322	A/swine/SouthDakota/A01267882/2012		Import from public-domain
EPI406536	NA	United States	2012-Oct-25	EPI_ISL_132339	A/swine/Ohio/A01267959/2012		Import from public-domain
EPI406566	NA	United States	2012-Oct-01	EPI_ISL_132354	A/swine/Iowa/A01203890/2012		Import from public-domain	Lin,K.; Haney,D.M.; Bade,D.D.; Zhang,J.
EPI406587	NA	United States	2012-Oct-01	EPI_ISL_132361	A/swine/Iowa/A01203918/2012		Import from public-domain	Lin,K.; Haney,D.M.; Bade,D.D.; Zhang,J.
EPI406590	NA	United States	2012-Oct-01	EPI_ISL_132362	A/swine/Nebraska/A01203929/2012		Import from public-domain	Lin,K.; Haney,D.M.; Bade,D.D.; Zhang,J.
EPI406615	NA	United States	2012-Sep-28	EPI_ISL_132374	A/swine/Illinois/A01270490/2012		Import from public-domain	Gramer,M.
EPI406627	NA	United States	2012-Oct-01	EPI_ISL_132378	A/swine/Illinois/A01270809/2012		Import from public-domain	Gramer,M.
EPI406630	NA	United States	2012-Oct-01	EPI_ISL_132379	A/swine/Nebraska/A01270646/2012		Import from public-domain	Gramer,M.
EPI406642	NA	United States	2012-Oct-01	EPI_ISL_132382	A/swine/Iowa/A01432034/2012		Import from public-domain	Lin,K.; Haney,D.M.; Bade,D.D.; Zhang,J.
EPI406645	NA	United States	2012-Oct-01	EPI_ISL_132383	A/swine/Minnesota/A01203968/2012		Import from public-domain	Lin,K.; Haney,D.M.; Bade,D.D.; Zhang,J.
EPI406663	NA	United States	2012-Oct-01	EPI_ISL_132389	A/swine/Iowa/A01244088/2012		Import from public-domain	Lin,K.; Haney,D.M.; Bade,D.D.; Zhang,J.
EPI406675	NA	United States	2012-Oct-01	EPI_ISL_132392	A/swine/Iowa/A01432038/2012		Import from public-domain	Lin,K.; Haney,D.M.; Bade,D.D.; Zhang,J.
EPI407027	NA	United States	2012-Oct-30	EPI_ISL_132517	A/swine/Ohio/A01279011/2012		Import from public-domain
EPI407030	NA	United States	2012-Oct-31	EPI_ISL_132518	A/swine/Iowa/A01279050/2012		Import from public-domain
EPI407036	NA	United States	2012-Nov-02	EPI_ISL_132520	A/swine/Minnesota/A01279105/2012		Import from public-domain
EPI411940	NA	Germany	2010-Jan-01	EPI_ISL_133371	A/swine/Germany/R1207/2010		Friedrich-Loeffler-Institut
EPI411962	NA	Germany	2011-Jan-01	EPI_ISL_133379	A/swine/Germany/R74/2011		Friedrich-Loeffler-Institut
EPI412038	NA	Germany	2011-Jan-01	EPI_ISL_133431	A/swine/Germany/R1931/2011		Friedrich-Loeffler-Institut
EPI412073	NA	Germany	2011-Jan-01	EPI_ISL_133459	A/swine/Germany/R3508/2011		Friedrich-Loeffler-Institut
EPI412081	NA	Germany	2012-Jan-01	EPI_ISL_133465	A/swine/Germany/R21/2012		Friedrich-Loeffler-Institut
EPI412088	NA	Germany	2012-Jan-01	EPI_ISL_133469	A/swine/Germany/R413/2012		Friedrich-Loeffler-Institut
EPI412103	NA	Germany	2012-Jan-01	EPI_ISL_133474	A/swine/Germany/R495/2012		Friedrich-Loeffler-Institut
EPI412110	NA	Germany	2012-Jan-01	EPI_ISL_133477	A/swine/Germany/R541/2012		Friedrich-Loeffler-Institut	Starck, Elke; Henritzi, Dinah; Harder, Timm C.
EPI412115	NA	Germany	2012-Jan-01	EPI_ISL_133480	A/swine/Germany/R615/2012		Friedrich-Loeffler-Institut
EPI412121	NA	Germany	2012-Jan-01	EPI_ISL_133483	A/swine/Germany/R637/2012		Friedrich-Loeffler-Institut
EPI412130	NA	Germany	2012-Jan-01	EPI_ISL_133488	A/swine/Germany/R1038/2012		Friedrich-Loeffler-Institut
EPI414033	NA	United States	2012-Nov-30	EPI_ISL_133671	A/swine/Ohio/A01279503/2012		Import from public-domain
EPI414039	NA	United States	2012-Dec-04	EPI_ISL_133673	A/swine/Ohio/A01279522/2012		Import from public-domain
EPI414042	NA	United States	2012-Dec-04	EPI_ISL_133674	A/swine/Iowa/A01279548/2012		Import from public-domain
EPI414045	NA	United States	2012-Dec-05	EPI_ISL_133675	A/swine/Iowa/A01279589/2012		Import from public-domain
EPI414051	NA	United States	2012-Dec-06	EPI_ISL_133677	A/swine/Ohio/A01279687/2012		Import from public-domain
EPI414054	NA	United States	2012-Dec-06	EPI_ISL_133678	A/swine/Ohio/A01279640/2012		Import from public-domain
EPI414056	NA	United States	2012-Nov-28	EPI_ISL_133679	A/swine/Illinois/A01277957/2012		Import from public-domain	Culhane,M.
EPI414062	NA	United States	2012-Dec-04	EPI_ISL_133681	A/swine/Illinois/A01442104/2012		Import from public-domain	Culhane,M.
EPI414068	NA	United States	2012-Dec-02	EPI_ISL_133683	A/swine/Nebraska/A01442053/2012		Import from public-domain	Culhane,M.
EPI414071	NA	United States	2012-Nov-28	EPI_ISL_133684	A/swine/Missouri/A01277947/2012		Import from public-domain	Culhane,M.
EPI414074	NA	United States	2012-Dec-05	EPI_ISL_133685	A/swine/Missouri/A01442212/2012		Import from public-domain	Culhane,M.
EPI414080	NA	United States	2012-Dec-04	EPI_ISL_133687	A/swine/Minnesota/A01442124/2012		Import from public-domain	Culhane,M.
EPI414105	NA	United States	2012-Dec-06	EPI_ISL_133700	A/swine/Ohio/A01279737/2012		Import from public-domain
EPI414108	NA	United States	2012-Dec-07	EPI_ISL_133701	A/swine/South Dakota/A01279746/2012		Import from public-domain
EPI414111	NA	United States	2012-Dec-07	EPI_ISL_133702	A/swine/Ohio/A01279763/2012		Import from public-domain
EPI414114	NA	United States	2012-Dec-10	EPI_ISL_133703	A/swine/Minnesota/A01279807/2012		Import from public-domain
EPI414152	NA	United States	2012-Nov-01	EPI_ISL_133707	A/swine/Iowa/A01432105/2012		Import from public-domain	Lin,K.; Haney,D.M.; Bade,D.D.; Zhang,J.
EPI414165	NA	United States	2012-Nov-08	EPI_ISL_133711	A/swine/Illinois/A01432156/2012		Import from public-domain	Lin,K.; Haney,D.M.; Bade,D.D.; Zhang,J.
EPI414543	NA	United States	2009-Jul-05	EPI_ISL_133780	A/swine/Ohio/09SW1478E/2009		Import from public-domain	Wentworth,D.E.; Dugan,V.; Halpin,R.A.; Lin,X.; Bera,J.; Wester,E.; Ghedin,E.; Fedorova,N.; Tsitrin,T.; McLellan,M.; Stockwell,T.; Amedeo,P.; Appalla,L.; Bishop,B.; Edworthy,P.; Gupta,N.; Hoover,J.; Katzel,D.; Li,K.; Schobel,S.; Shrivastava,S.; Thovarai,V.; Wang,S.; Slemons,R.D.; Bowman,A.S.; Nolting,J.M.; Nelson,S.; Edwards,J.; Bao,Y.; Sanders,R.; Dernovoy,D.; Kiryutin,B.; Lipman,D.J.; Tatusova,T.
EPI414554	NA	United States	2009-Jul-05	EPI_ISL_133781	A/swine/Ohio/09SW1482E/2009		Import from public-domain	Wentworth,D.E.; Dugan,V.; Halpin,R.A.; Lin,X.; Bera,J.; Wester,E.; Ghedin,E.; Fedorova,N.; Tsitrin,T.; McLellan,M.; Stockwell,T.; Amedeo,P.; Appalla,L.; Bishop,B.; Edworthy,P.; Gupta,N.; Hoover,J.; Katzel,D.; Li,K.; Schobel,S.; Shrivastava,S.; Thovarai,V.; Wang,S.; Slemons,R.D.; Bowman,A.S.; Nolting,J.M.; Bao,Y.; Sanders,R.; Dernovoy,D.; Kiryutin,B.; Lipman,D.J.; Tatusova,T.
EPI414562	NA	United States	2009-Jul-05	EPI_ISL_133782	A/swine/Ohio/09SW1483E/2009		Import from public-domain	Wentworth,D.E.; Dugan,V.; Halpin,R.A.; Lin,X.; Bera,J.; Wester,E.; Ghedin,E.; Fedorova,N.; Tsitrin,T.; McLellan,M.; Stockwell,T.; Amedeo,P.; Appalla,L.; Bishop,B.; Edworthy,P.; Gupta,N.; Hoover,J.; Katzel,D.; Li,K.; Schobel,S.; Shrivastava,S.; Thovarai,V.; Wang,S.; Slemons,R.D.; Bowman,A.S.; Nolting,J.M.; Nelson,S.; Edwards,J.; Bao,Y.; Sanders,R.; Dernovoy,D.; Kiryutin,B.; Lipman,D.J.; Tatusova,T.
EPI414570	NA	United States	2009-Jul-05	EPI_ISL_133783	A/swine/Ohio/09SW1484E/2009		Import from public-domain	Wentworth,D.E.; Dugan,V.; Halpin,R.A.; Lin,X.; Bera,J.; Wester,E.; Ghedin,E.; Fedorova,N.; Tsitrin,T.; McLellan,M.; Stockwell,T.; Amedeo,P.; Appalla,L.; Bishop,B.; Edworthy,P.; Gupta,N.; Hoover,J.; Katzel,D.; Li,K.; Schobel,S.; Shrivastava,S.; Thovarai,V.; Wang,S.; Slemons,R.D.; Bowman,A.S.; Nolting,J.M.; Bao,Y.; Sanders,R.; Dernovoy,D.; Kiryutin,B.; Lipman,D.J.; Tatusova,T.
EPI414578	NA	United States	2009-Jul-05	EPI_ISL_133784	A/swine/Ohio/09SW1488E/2009		Import from public-domain	Wentworth,D.E.; Dugan,V.; Halpin,R.A.; Lin,X.; Bera,J.; Wester,E.; Ghedin,E.; Fedorova,N.; Tsitrin,T.; McLellan,M.; Stockwell,T.; Amedeo,P.; Appalla,L.; Bishop,B.; Edworthy,P.; Gupta,N.; Hoover,J.; Katzel,D.; Li,K.; Schobel,S.; Shrivastava,S.; Thovarai,V.; Wang,S.; Slemons,R.D.; Bowman,A.S.; Nolting,J.M.; Nelson,S.; Edwards,J.; Bao,Y.; Sanders,R.; Dernovoy,D.; Kiryutin,B.; Lipman,D.J.; Tatusova,T.
EPI414586	NA	United States	2009-Jul-05	EPI_ISL_133785	A/swine/Ohio/09SW1489E/2009		Import from public-domain	Wentworth,D.E.; Dugan,V.; Halpin,R.A.; Lin,X.; Bera,J.; Wester,E.; Ghedin,E.; Fedorova,N.; Tsitrin,T.; McLellan,M.; Stockwell,T.; Amedeo,P.; Appalla,L.; Bishop,B.; Edworthy,P.; Gupta,N.; Hoover,J.; Katzel,D.; Li,K.; Schobel,S.; Shrivastava,S.; Thovarai,V.; Wang,S.; Slemons,R.D.; Bowman,A.S.; Nolting,J.M.; Bao,Y.; Sanders,R.; Dernovoy,D.; Kiryutin,B.; Lipman,D.J.; Tatusova,T.
EPI414594	NA	United States	2009-Jul-05	EPI_ISL_133786	A/swine/Ohio/09SW1490E/2009		Import from public-domain	Wentworth,D.E.; Dugan,V.; Halpin,R.A.; Lin,X.; Bera,J.; Wester,E.; Ghedin,E.; Fedorova,N.; Tsitrin,T.; McLellan,M.; Stockwell,T.; Amedeo,P.; Appalla,L.; Bishop,B.; Edworthy,P.; Gupta,N.; Hoover,J.; Katzel,D.; Li,K.; Schobel,S.; Shrivastava,S.; Thovarai,V.; Wang,S.; Slemons,R.D.; Bowman,A.S.; Nolting,J.M.; Nelson,S.; Edwards,J.; Bao,Y.; Sanders,R.; Dernovoy,D.; Kiryutin,B.; Lipman,D.J.; Tatusova,T.
EPI414602	NA	United States	2009-Jul-05	EPI_ISL_133787	A/swine/Ohio/09SW1477/2009		Import from public-domain	Wentworth,D.E.; Dugan,V.; Halpin,R.A.; Lin,X.; Bera,J.; Wester,E.; Ghedin,E.; Fedorova,N.; Tsitrin,T.; McLellan,M.; Stockwell,T.; Amedeo,P.; Appalla,L.; Bishop,B.; Edworthy,P.; Gupta,N.; Hoover,J.; Katzel,D.; Li,K.; Schobel,S.; Shrivastava,S.; Thovarai,V.; Wang,S.; Slemons,R.D.; Bowman,A.S.; Nolting,J.M.; Bao,Y.; Sanders,R.; Dernovoy,D.; Kiryutin,B.; Lipman,D.J.; Tatusova,T.
EPI414610	NA	United States	2009-Jul-05	EPI_ISL_133788	A/swine/Ohio/09SW1478M/2009		Import from public-domain	Wentworth,D.E.; Dugan,V.; Halpin,R.A.; Lin,X.; Bera,J.; Wester,E.; Ghedin,E.; Fedorova,N.; Tsitrin,T.; McLellan,M.; Stockwell,T.; Amedeo,P.; Appalla,L.; Bishop,B.; Edworthy,P.; Gupta,N.; Hoover,J.; Katzel,D.; Li,K.; Schobel,S.; Shrivastava,S.; Thovarai,V.; Wang,S.; Slemons,R.D.; Bowman,A.S.; Nolting,J.M.; Nelson,S.; Edwards,J.; Bao,Y.; Sanders,R.; Dernovoy,D.; Kiryutin,B.; Lipman,D.J.; Tatusova,T.
EPI414618	NA	United States	2009-Jul-05	EPI_ISL_133789	A/swine/Ohio/09SW1481/2009		Import from public-domain	Wentworth,D.E.; Dugan,V.; Halpin,R.A.; Lin,X.; Bera,J.; Wester,E.; Ghedin,E.; Fedorova,N.; Tsitrin,T.; McLellan,M.; Stockwell,T.; Amedeo,P.; Appalla,L.; Bishop,B.; Edworthy,P.; Gupta,N.; Hoover,J.; Katzel,D.; Li,K.; Schobel,S.; Shrivastava,S.; Thovarai,V.; Wang,S.; Slemons,R.D.; Bowman,A.S.; Nolting,J.M.; Bao,Y.; Sanders,R.; Dernovoy,D.; Kiryutin,B.; Lipman,D.J.; Tatusova,T.
EPI414626	NA	United States	2009-Jul-05	EPI_ISL_133790	A/swine/Ohio/09SW1482M/2009		Import from public-domain	Wentworth,D.E.; Dugan,V.; Halpin,R.A.; Lin,X.; Bera,J.; Wester,E.; Ghedin,E.; Fedorova,N.; Tsitrin,T.; McLellan,M.; Stockwell,T.; Amedeo,P.; Appalla,L.; Bishop,B.; Edworthy,P.; Gupta,N.; Hoover,J.; Katzel,D.; Li,K.; Schobel,S.; Shrivastava,S.; Thovarai,V.; Wang,S.; Slemons,R.D.; Bowman,A.S.; Nolting,J.M.; Nelson,S.; Edwards,J.; Bao,Y.; Sanders,R.; Dernovoy,D.; Kiryutin,B.; Lipman,D.J.; Tatusova,T.
EPI414634	NA	United States	2009-Jul-05	EPI_ISL_133791	A/swine/Ohio/09SW1483M/2009		Import from public-domain	Wentworth,D.E.; Dugan,V.; Halpin,R.A.; Lin,X.; Bera,J.; Wester,E.; Ghedin,E.; Fedorova,N.; Tsitrin,T.; McLellan,M.; Stockwell,T.; Amedeo,P.; Appalla,L.; Bishop,B.; Edworthy,P.; Gupta,N.; Hoover,J.; Katzel,D.; Li,K.; Schobel,S.; Shrivastava,S.; Thovarai,V.; Wang,S.; Slemons,R.D.; Bowman,A.S.; Nolting,J.M.; Bao,Y.; Sanders,R.; Dernovoy,D.; Kiryutin,B.; Lipman,D.J.; Tatusova,T.
EPI414642	NA	United States	2009-Jul-05	EPI_ISL_133792	A/swine/Ohio/09SW1484M/2009		Import from public-domain	Wentworth,D.E.; Dugan,V.; Halpin,R.A.; Lin,X.; Bera,J.; Wester,E.; Ghedin,E.; Fedorova,N.; Tsitrin,T.; McLellan,M.; Stockwell,T.; Amedeo,P.; Appalla,L.; Bishop,B.; Edworthy,P.; Gupta,N.; Hoover,J.; Katzel,D.; Li,K.; Schobel,S.; Shrivastava,S.; Thovarai,V.; Wang,S.; Slemons,R.D.; Bowman,A.S.; Nolting,J.M.; Nelson,S.; Edwards,J.; Bao,Y.; Sanders,R.; Dernovoy,D.; Kiryutin,B.; Lipman,D.J.; Tatusova,T.
EPI414650	NA	United States	2009-Jul-05	EPI_ISL_133793	A/swine/Ohio/09SW1486/2009		Import from public-domain	Wentworth,D.E.; Dugan,V.; Halpin,R.A.; Lin,X.; Bera,J.; Wester,E.; Ghedin,E.; Fedorova,N.; Tsitrin,T.; McLellan,M.; Stockwell,T.; Amedeo,P.; Appalla,L.; Bishop,B.; Edworthy,P.; Gupta,N.; Hoover,J.; Katzel,D.; Li,K.; Schobel,S.; Shrivastava,S.; Thovarai,V.; Wang,S.; Slemons,R.D.; Bowman,A.S.; Nolting,J.M.; Bao,Y.; Sanders,R.; Dernovoy,D.; Kiryutin,B.; Lipman,D.J.; Tatusova,T.
EPI414669	NA	United States	2009-Jul-05	EPI_ISL_133794	A/swine/Ohio/09SW1487M/2009		Import from public-domain	Wentworth,D.E.; Dugan,V.; Halpin,R.A.; Lin,X.; Bera,J.; Wester,E.; Ghedin,E.; Fedorova,N.; Tsitrin,T.; McLellan,M.; Stockwell,T.; Amedeo,P.; Appalla,L.; Bishop,B.; Edworthy,P.; Gupta,N.; Hoover,J.; Katzel,D.; Li,K.; Schobel,S.; Shrivastava,S.; Thovarai,V.; Wang,S.; Slemons,R.D.; Bowman,A.S.; Nolting,J.M.; Nelson,S.; Edwards,J.; Bao,Y.; Sanders,R.; Dernovoy,D.; Kiryutin,B.; Lipman,D.J.; Tatusova,T.
EPI414660	NA	United States	2009-Jul-05	EPI_ISL_133795	A/swine/Ohio/09SW1488M/2009		Import from public-domain	Wentworth,D.E.; Dugan,V.; Halpin,R.A.; Lin,X.; Bera,J.; Wester,E.; Ghedin,E.; Fedorova,N.; Tsitrin,T.; McLellan,M.; Stockwell,T.; Amedeo,P.; Appalla,L.; Bishop,B.; Edworthy,P.; Gupta,N.; Hoover,J.; Katzel,D.; Li,K.; Schobel,S.; Shrivastava,S.; Thovarai,V.; Wang,S.; Slemons,R.D.; Bowman,A.S.; Nolting,J.M.; Bao,Y.; Sanders,R.; Dernovoy,D.; Kiryutin,B.; Lipman,D.J.; Tatusova,T.
EPI414674	NA	United States	2009-Jul-05	EPI_ISL_133796	A/swine/Ohio/09SW1489M/2009		Import from public-domain	Wentworth,D.E.; Dugan,V.; Halpin,R.A.; Lin,X.; Bera,J.; Wester,E.; Ghedin,E.; Fedorova,N.; Tsitrin,T.; McLellan,M.; Stockwell,T.; Amedeo,P.; Appalla,L.; Bishop,B.; Edworthy,P.; Gupta,N.; Hoover,J.; Katzel,D.; Li,K.; Schobel,S.; Shrivastava,S.; Thovarai,V.; Wang,S.; Slemons,R.D.; Bowman,A.S.; Nolting,J.M.; Nelson,S.; Edwards,J.; Bao,Y.; Sanders,R.; Dernovoy,D.; Kiryutin,B.; Lipman,D.J.; Tatusova,T.
EPI414682	NA	United States	2009-Jul-05	EPI_ISL_133797	A/swine/Ohio/09SW1490M/2009		Import from public-domain	Wentworth,D.E.; Dugan,V.; Halpin,R.A.; Lin,X.; Bera,J.; Wester,E.; Ghedin,E.; Fedorova,N.; Tsitrin,T.; McLellan,M.; Stockwell,T.; Amedeo,P.; Appalla,L.; Bishop,B.; Edworthy,P.; Gupta,N.; Hoover,J.; Katzel,D.; Li,K.; Schobel,S.; Shrivastava,S.; Thovarai,V.; Wang,S.; Slemons,R.D.; Bowman,A.S.; Nolting,J.M.; Bao,Y.; Sanders,R.; Dernovoy,D.; Kiryutin,B.; Lipman,D.J.; Tatusova,T.
EPI414690	NA	United States	2009-Jul-05	EPI_ISL_133798	A/swine/Ohio/09SW1491/2009		Import from public-domain	Wentworth,D.E.; Dugan,V.; Halpin,R.A.; Lin,X.; Bera,J.; Wester,E.; Ghedin,E.; Fedorova,N.; Tsitrin,T.; McLellan,M.; Stockwell,T.; Amedeo,P.; Appalla,L.; Bishop,B.; Edworthy,P.; Gupta,N.; Hoover,J.; Katzel,D.; Li,K.; Schobel,S.; Shrivastava,S.; Thovarai,V.; Wang,S.; Slemons,R.D.; Bowman,A.S.; Nolting,J.M.; Nelson,S.; Edwards,J.; Bao,Y.; Sanders,R.; Dernovoy,D.; Kiryutin,B.; Lipman,D.J.; Tatusova,T.
EPI415342	NA	United States	2011-Aug-06	EPI_ISL_133880	A/swine/Ohio/11SW122/2011		Import from public-domain	Wentworth,D.E.; Dugan,V.; Halpin,R.A.; Lin,X.; Bera,J.; Wester,E.; Ghedin,E.; Fedorova,N.; Tsitrin,T.; McLellan,M.; Stockwell,T.; Amedeo,P.; Appalla,L.; Bishop,B.; Edworthy,P.; Gupta,N.; Hoover,J.; Katzel,D.; Li,K.; Schobel,S.; Shrivastava,S.; Thovarai,V.; Wang,S.; Slemons,R.D.; Bowman,A.S.; Nolting,J.M.; Nelson,S.; Bao,Y.; Sanders,R.; Dernovoy,D.; Kiryutin,B.; Lipman,D.J.; Tatusova,T.
EPI415350	NA	United States	2011-Aug-06	EPI_ISL_133881	A/swine/Ohio/11SW123/2011		Import from public-domain	Wentworth,D.E.; Dugan,V.; Halpin,R.A.; Lin,X.; Bera,J.; Wester,E.; Ghedin,E.; Fedorova,N.; Tsitrin,T.; McLellan,M.; Stockwell,T.; Amedeo,P.; Appalla,L.; Bishop,B.; Edworthy,P.; Gupta,N.; Hoover,J.; Katzel,D.; Li,K.; Schobel,S.; Shrivastava,S.; Thovarai,V.; Wang,S.; Slemons,R.D.; Bowman,A.S.; Nolting,J.M.; Bao,Y.; Sanders,R.; Dernovoy,D.; Kiryutin,B.; Lipman,D.J.; Tatusova,T.
EPI415358	NA	United States	2011-Aug-06	EPI_ISL_133882	A/swine/Ohio/11SW124/2011		Import from public-domain	Wentworth,D.E.; Dugan,V.; Halpin,R.A.; Lin,X.; Bera,J.; Wester,E.; Ghedin,E.; Fedorova,N.; Tsitrin,T.; McLellan,M.; Stockwell,T.; Amedeo,P.; Appalla,L.; Bishop,B.; Edworthy,P.; Gupta,N.; Hoover,J.; Katzel,D.; Li,K.; Schobel,S.; Shrivastava,S.; Thovarai,V.; Wang,S.; Slemons,R.D.; Bowman,A.S.; Nolting,J.M.; Nelson,S.; Bao,Y.; Sanders,R.; Dernovoy,D.; Kiryutin,B.; Lipman,D.J.; Tatusova,T.
EPI415366	NA	United States	2011-Aug-06	EPI_ISL_133883	A/swine/Ohio/11SW125/2011		Import from public-domain	Wentworth,D.E.; Dugan,V.; Halpin,R.A.; Lin,X.; Bera,J.; Wester,E.; Ghedin,E.; Fedorova,N.; Tsitrin,T.; McLellan,M.; Stockwell,T.; Amedeo,P.; Appalla,L.; Bishop,B.; Edworthy,P.; Gupta,N.; Hoover,J.; Katzel,D.; Li,K.; Schobel,S.; Shrivastava,S.; Thovarai,V.; Wang,S.; Slemons,R.D.; Bowman,A.S.; Nolting,J.M.; Bao,Y.; Sanders,R.; Dernovoy,D.; Kiryutin,B.; Lipman,D.J.; Tatusova,T.
EPI415372	NA	United States	2011-Aug-06	EPI_ISL_133884	A/swine/Ohio/11SW126/2011		Import from public-domain	Wentworth,D.E.; Dugan,V.; Halpin,R.A.; Lin,X.; Bera,J.; Wester,E.; Ghedin,E.; Fedorova,N.; Tsitrin,T.; McLellan,M.; Stockwell,T.; Amedeo,P.; Appalla,L.; Bishop,B.; Edworthy,P.; Gupta,N.; Hoover,J.; Katzel,D.; Li,K.; Schobel,S.; Shrivastava,S.; Thovarai,V.; Wang,S.; Slemons,R.D.; Bowman,A.S.; Nolting,J.M.; Nelson,S.; Bao,Y.; Sanders,R.; Dernovoy,D.; Kiryutin,B.; Lipman,D.J.; Tatusova,T.
EPI415380	NA	United States	2011-Aug-06	EPI_ISL_133885	A/swine/Ohio/11SW128/2011		Import from public-domain	Wentworth,D.E.; Dugan,V.; Halpin,R.A.; Lin,X.; Bera,J.; Wester,E.; Ghedin,E.; Fedorova,N.; Tsitrin,T.; McLellan,M.; Stockwell,T.; Amedeo,P.; Appalla,L.; Bishop,B.; Edworthy,P.; Gupta,N.; Hoover,J.; Katzel,D.; Li,K.; Schobel,S.; Shrivastava,S.; Thovarai,V.; Wang,S.; Slemons,R.D.; Bowman,A.S.; Nolting,J.M.; Bao,Y.; Sanders,R.; Dernovoy,D.; Kiryutin,B.; Lipman,D.J.; Tatusova,T.
EPI415388	NA	United States	2011-Aug-06	EPI_ISL_133886	A/swine/Ohio/11SW129/2011		Import from public-domain	Wentworth,D.E.; Dugan,V.; Halpin,R.A.; Lin,X.; Bera,J.; Wester,E.; Ghedin,E.; Fedorova,N.; Tsitrin,T.; McLellan,M.; Stockwell,T.; Amedeo,P.; Appalla,L.; Bishop,B.; Edworthy,P.; Gupta,N.; Hoover,J.; Katzel,D.; Li,K.; Schobel,S.; Shrivastava,S.; Thovarai,V.; Wang,S.; Slemons,R.D.; Bowman,A.S.; Nolting,J.M.; Nelson,S.; Bao,Y.; Sanders,R.; Dernovoy,D.; Kiryutin,B.; Lipman,D.J.; Tatusova,T.
EPI415396	NA	United States	2011-Aug-06	EPI_ISL_133887	A/swine/Ohio/11SW130/2011		Import from public-domain	Wentworth,D.E.; Dugan,V.; Halpin,R.A.; Lin,X.; Bera,J.; Wester,E.; Ghedin,E.; Fedorova,N.; Tsitrin,T.; McLellan,M.; Stockwell,T.; Amedeo,P.; Appalla,L.; Bishop,B.; Edworthy,P.; Gupta,N.; Hoover,J.; Katzel,D.; Li,K.; Schobel,S.; Shrivastava,S.; Thovarai,V.; Wang,S.; Slemons,R.D.; Bowman,A.S.; Nolting,J.M.; Bao,Y.; Sanders,R.; Dernovoy,D.; Kiryutin,B.; Lipman,D.J.; Tatusova,T.
EPI415404	NA	United States	2011-Aug-06	EPI_ISL_133888	A/swine/Ohio/11SW131/2011		Import from public-domain	Wentworth,D.E.; Dugan,V.; Halpin,R.A.; Lin,X.; Bera,J.; Wester,E.; Ghedin,E.; Fedorova,N.; Tsitrin,T.; McLellan,M.; Stockwell,T.; Amedeo,P.; Appalla,L.; Bishop,B.; Edworthy,P.; Gupta,N.; Hoover,J.; Katzel,D.; Li,K.; Schobel,S.; Shrivastava,S.; Thovarai,V.; Wang,S.; Slemons,R.D.; Bowman,A.S.; Nolting,J.M.; Nelson,S.; Bao,Y.; Sanders,R.; Dernovoy,D.; Kiryutin,B.; Lipman,D.J.; Tatusova,T.
EPI415412	NA	United States	2011-Aug-06	EPI_ISL_133889	A/swine/Ohio/11SW132/2011		Import from public-domain	Wentworth,D.E.; Dugan,V.; Halpin,R.A.; Lin,X.; Bera,J.; Wester,E.; Ghedin,E.; Fedorova,N.; Tsitrin,T.; McLellan,M.; Stockwell,T.; Amedeo,P.; Appalla,L.; Bishop,B.; Edworthy,P.; Gupta,N.; Hoover,J.; Katzel,D.; Li,K.; Schobel,S.; Shrivastava,S.; Thovarai,V.; Wang,S.; Slemons,R.D.; Bowman,A.S.; Nolting,J.M.; Bao,Y.; Sanders,R.; Dernovoy,D.; Kiryutin,B.; Lipman,D.J.; Tatusova,T.
EPI415426	NA	United States	2011-Aug-06	EPI_ISL_133890	A/swine/Ohio/11SW134/2011		Import from public-domain	Wentworth,D.E.; Dugan,V.; Halpin,R.A.; Lin,X.; Bera,J.; Wester,E.; Ghedin,E.; Fedorova,N.; Tsitrin,T.; McLellan,M.; Stockwell,T.; Amedeo,P.; Appalla,L.; Bishop,B.; Edworthy,P.; Gupta,N.; Hoover,J.; Katzel,D.; Li,K.; Schobel,S.; Shrivastava,S.; Thovarai,V.; Wang,S.; Slemons,R.D.; Bowman,A.S.; Nolting,J.M.; Nelson,S.; Bao,Y.; Sanders,R.; Dernovoy,D.; Kiryutin,B.; Lipman,D.J.; Tatusova,T.
EPI415434	NA	United States	2011-Aug-06	EPI_ISL_133891	A/swine/Ohio/11SW135/2011		Import from public-domain	Wentworth,D.E.; Dugan,V.; Halpin,R.A.; Lin,X.; Bera,J.; Wester,E.; Ghedin,E.; Fedorova,N.; Tsitrin,T.; McLellan,M.; Stockwell,T.; Amedeo,P.; Appalla,L.; Bishop,B.; Edworthy,P.; Gupta,N.; Hoover,J.; Katzel,D.; Li,K.; Schobel,S.; Shrivastava,S.; Thovarai,V.; Wang,S.; Slemons,R.D.; Bowman,A.S.; Nolting,J.M.; Bao,Y.; Sanders,R.; Dernovoy,D.; Kiryutin,B.; Lipman,D.J.; Tatusova,T.
EPI415442	NA	United States	2011-Aug-06	EPI_ISL_133892	A/swine/Ohio/11SW136/2011		Import from public-domain	Wentworth,D.E.; Dugan,V.; Halpin,R.A.; Lin,X.; Bera,J.; Wester,E.; Ghedin,E.; Fedorova,N.; Tsitrin,T.; McLellan,M.; Stockwell,T.; Amedeo,P.; Appalla,L.; Bishop,B.; Edworthy,P.; Gupta,N.; Hoover,J.; Katzel,D.; Li,K.; Schobel,S.; Shrivastava,S.; Thovarai,V.; Wang,S.; Slemons,R.D.; Bowman,A.S.; Nolting,J.M.; Nelson,S.; Bao,Y.; Sanders,R.; Dernovoy,D.; Kiryutin,B.; Lipman,D.J.; Tatusova,T.
EPI415450	NA	United States	2011-Aug-06	EPI_ISL_133893	A/swine/Ohio/11SW137/2011		Import from public-domain	Wentworth,D.E.; Dugan,V.; Halpin,R.A.; Lin,X.; Bera,J.; Wester,E.; Ghedin,E.; Fedorova,N.; Tsitrin,T.; McLellan,M.; Stockwell,T.; Amedeo,P.; Appalla,L.; Bishop,B.; Edworthy,P.; Gupta,N.; Hoover,J.; Katzel,D.; Li,K.; Schobel,S.; Shrivastava,S.; Thovarai,V.; Wang,S.; Slemons,R.D.; Bowman,A.S.; Nolting,J.M.; Bao,Y.; Sanders,R.; Dernovoy,D.; Kiryutin,B.; Lipman,D.J.; Tatusova,T.
EPI415458	NA	United States	2011-Aug-06	EPI_ISL_133894	A/swine/Ohio/11SW138/2011		Import from public-domain	Wentworth,D.E.; Dugan,V.; Halpin,R.A.; Lin,X.; Bera,J.; Wester,E.; Ghedin,E.; Fedorova,N.; Tsitrin,T.; McLellan,M.; Stockwell,T.; Amedeo,P.; Appalla,L.; Bishop,B.; Edworthy,P.; Gupta,N.; Hoover,J.; Katzel,D.; Li,K.; Schobel,S.; Shrivastava,S.; Thovarai,V.; Wang,S.; Slemons,R.D.; Bowman,A.S.; Nolting,J.M.; Nelson,S.; Bao,Y.; Sanders,R.; Dernovoy,D.; Kiryutin,B.; Lipman,D.J.; Tatusova,T.
EPI415466	NA	United States	2011-Aug-06	EPI_ISL_133895	A/swine/Ohio/11SW139/2011		Import from public-domain	Wentworth,D.E.; Dugan,V.; Halpin,R.A.; Lin,X.; Bera,J.; Wester,E.; Ghedin,E.; Fedorova,N.; Tsitrin,T.; McLellan,M.; Stockwell,T.; Amedeo,P.; Appalla,L.; Bishop,B.; Edworthy,P.; Gupta,N.; Hoover,J.; Katzel,D.; Li,K.; Schobel,S.; Shrivastava,S.; Thovarai,V.; Wang,S.; Slemons,R.D.; Bowman,A.S.; Nolting,J.M.; Bao,Y.; Sanders,R.; Dernovoy,D.; Kiryutin,B.; Lipman,D.J.; Tatusova,T.
EPI415474	NA	United States	2011-Aug-06	EPI_ISL_133896	A/swine/Ohio/11SW140/2011		Import from public-domain	Wentworth,D.E.; Dugan,V.; Halpin,R.A.; Lin,X.; Bera,J.; Wester,E.; Ghedin,E.; Fedorova,N.; Tsitrin,T.; McLellan,M.; Stockwell,T.; Amedeo,P.; Appalla,L.; Bishop,B.; Edworthy,P.; Gupta,N.; Hoover,J.; Katzel,D.; Li,K.; Schobel,S.; Shrivastava,S.; Thovarai,V.; Wang,S.; Slemons,R.D.; Bowman,A.S.; Nolting,J.M.; Nelson,S.; Bao,Y.; Sanders,R.; Dernovoy,D.; Kiryutin,B.; Lipman,D.J.; Tatusova,T.
EPI415482	NA	United States	2011-Aug-07	EPI_ISL_133897	A/swine/Ohio/11SW146/2011		Import from public-domain	Wentworth,D.E.; Dugan,V.; Halpin,R.A.; Lin,X.; Bera,J.; Wester,E.; Ghedin,E.; Fedorova,N.; Tsitrin,T.; McLellan,M.; Stockwell,T.; Amedeo,P.; Appalla,L.; Bishop,B.; Edworthy,P.; Gupta,N.; Hoover,J.; Katzel,D.; Li,K.; Schobel,S.; Shrivastava,S.; Thovarai,V.; Wang,S.; Slemons,R.D.; Bowman,A.S.; Nolting,J.M.; Bao,Y.; Sanders,R.; Dernovoy,D.; Kiryutin,B.; Lipman,D.J.; Tatusova,T.
EPI415565	NA	United States	2011-Aug-08	EPI_ISL_133907	A/swine/Ohio/11SW174/2011		Import from public-domain	Wentworth,D.E.; Dugan,V.; Halpin,R.A.; Lin,X.; Bera,J.; Wester,E.; Ghedin,E.; Fedorova,N.; Tsitrin,T.; McLellan,M.; Stockwell,T.; Amedeo,P.; Appalla,L.; Bishop,B.; Edworthy,P.; Gupta,N.; Hoover,J.; Katzel,D.; Li,K.; Schobel,S.; Shrivastava,S.; Thovarai,V.; Wang,S.; Slemons,R.D.; Bowman,A.S.; Nolting,J.M.; Bao,Y.; Sanders,R.; Dernovoy,D.; Kiryutin,B.; Lipman,D.J.; Tatusova,T.
EPI415668	NA	United States	2011-Aug-08	EPI_ISL_133919	A/swine/Ohio/11SW192/2011		Import from public-domain	Wentworth,D.E.; Dugan,V.; Halpin,R.A.; Lin,X.; Bera,J.; Wester,E.; Ghedin,E.; Fedorova,N.; Tsitrin,T.; McLellan,M.; Stockwell,T.; Amedeo,P.; Appalla,L.; Bishop,B.; Edworthy,P.; Gupta,N.; Hoover,J.; Katzel,D.; Li,K.; Schobel,S.; Shrivastava,S.; Thovarai,V.; Wang,S.; Slemons,R.D.; Bowman,A.S.; Nolting,J.M.; Bao,Y.; Sanders,R.; Dernovoy,D.; Kiryutin,B.; Lipman,D.J.; Tatusova,T.
EPI415721	NA	United States	2011-Aug-12	EPI_ISL_133925	A/swine/Ohio/11SW202/2011		Import from public-domain	Wentworth,D.E.; Dugan,V.; Halpin,R.A.; Lin,X.; Bera,J.; Wester,E.; Ghedin,E.; Fedorova,N.; Tsitrin,T.; McLellan,M.; Stockwell,T.; Amedeo,P.; Appalla,L.; Bishop,B.; Edworthy,P.; Gupta,N.; Hoover,J.; Katzel,D.; Li,K.; Schobel,S.; Shrivastava,S.; Thovarai,V.; Wang,S.; Slemons,R.D.; Bowman,A.S.; Nolting,J.M.; Bao,Y.; Sanders,R.; Dernovoy,D.; Kiryutin,B.; Lipman,D.J.; Tatusova,T.
EPI415738	NA	United States	2011-Aug-12	EPI_ISL_133927	A/swine/Ohio/11SW204/2011		Import from public-domain	Wentworth,D.E.; Dugan,V.; Halpin,R.A.; Lin,X.; Bera,J.; Wester,E.; Ghedin,E.; Fedorova,N.; Tsitrin,T.; McLellan,M.; Stockwell,T.; Amedeo,P.; Appalla,L.; Bishop,B.; Edworthy,P.; Gupta,N.; Hoover,J.; Katzel,D.; Li,K.; Schobel,S.; Shrivastava,S.; Thovarai,V.; Wang,S.; Slemons,R.D.; Bowman,A.S.; Nolting,J.M.; Bao,Y.; Sanders,R.; Dernovoy,D.; Kiryutin,B.; Lipman,D.J.; Tatusova,T.
EPI415746	NA	United States	2011-Aug-12	EPI_ISL_133928	A/swine/Ohio/11SW205/2011		Import from public-domain	Wentworth,D.E.; Dugan,V.; Halpin,R.A.; Lin,X.; Bera,J.; Wester,E.; Ghedin,E.; Fedorova,N.; Tsitrin,T.; McLellan,M.; Stockwell,T.; Amedeo,P.; Appalla,L.; Bishop,B.; Edworthy,P.; Gupta,N.; Hoover,J.; Katzel,D.; Li,K.; Schobel,S.; Shrivastava,S.; Thovarai,V.; Wang,S.; Slemons,R.D.; Bowman,A.S.; Nolting,J.M.; Nelson,S.; Bao,Y.; Sanders,R.; Dernovoy,D.; Kiryutin,B.; Lipman,D.J.; Tatusova,T.
EPI415763	NA	United States	2011-Aug-12	EPI_ISL_133930	A/swine/Ohio/11SW207/2011		Import from public-domain	Wentworth,D.E.; Dugan,V.; Halpin,R.A.; Lin,X.; Bera,J.; Wester,E.; Ghedin,E.; Fedorova,N.; Tsitrin,T.; McLellan,M.; Stockwell,T.; Amedeo,P.; Appalla,L.; Bishop,B.; Edworthy,P.; Gupta,N.; Hoover,J.; Katzel,D.; Li,K.; Schobel,S.; Shrivastava,S.; Thovarai,V.; Wang,S.; Slemons,R.D.; Bowman,A.S.; Nolting,J.M.; Nelson,S.; Bao,Y.; Sanders,R.; Dernovoy,D.; Kiryutin,B.; Lipman,D.J.; Tatusova,T.
EPI415780	NA	United States	2011-Aug-12	EPI_ISL_133932	A/swine/Ohio/11SW210/2011		Import from public-domain	Wentworth,D.E.; Dugan,V.; Halpin,R.A.; Lin,X.; Bera,J.; Wester,E.; Ghedin,E.; Fedorova,N.; Tsitrin,T.; McLellan,M.; Stockwell,T.; Amedeo,P.; Appalla,L.; Bishop,B.; Edworthy,P.; Gupta,N.; Hoover,J.; Katzel,D.; Li,K.; Schobel,S.; Shrivastava,S.; Thovarai,V.; Wang,S.; Slemons,R.D.; Bowman,A.S.; Nolting,J.M.; Nelson,S.; Bao,Y.; Sanders,R.; Dernovoy,D.; Kiryutin,B.; Lipman,D.J.; Tatusova,T.
EPI415805	NA	United States	2011-Aug-12	EPI_ISL_133935	A/swine/Ohio/11SW215/2011		Import from public-domain	Wentworth,D.E.; Dugan,V.; Halpin,R.A.; Lin,X.; Bera,J.; Wester,E.; Ghedin,E.; Fedorova,N.; Tsitrin,T.; McLellan,M.; Stockwell,T.; Amedeo,P.; Appalla,L.; Bishop,B.; Edworthy,P.; Gupta,N.; Hoover,J.; Katzel,D.; Li,K.; Schobel,S.; Shrivastava,S.; Thovarai,V.; Wang,S.; Slemons,R.D.; Bowman,A.S.; Nolting,J.M.; Nelson,S.; Bao,Y.; Sanders,R.; Dernovoy,D.; Kiryutin,B.; Lipman,D.J.; Tatusova,T.
EPI415813	NA	United States	2011-Aug-12	EPI_ISL_133936	A/swine/Ohio/11SW216/2011		Import from public-domain	Wentworth,D.E.; Dugan,V.; Halpin,R.A.; Lin,X.; Bera,J.; Wester,E.; Ghedin,E.; Fedorova,N.; Tsitrin,T.; McLellan,M.; Stockwell,T.; Amedeo,P.; Appalla,L.; Bishop,B.; Edworthy,P.; Gupta,N.; Hoover,J.; Katzel,D.; Li,K.; Schobel,S.; Shrivastava,S.; Thovarai,V.; Wang,S.; Slemons,R.D.; Bowman,A.S.; Nolting,J.M.; Bao,Y.; Sanders,R.; Dernovoy,D.; Kiryutin,B.; Lipman,D.J.; Tatusova,T.
EPI415839	NA	United States	2011-Aug-12	EPI_ISL_133939	A/swine/Ohio/11SW220/2011		Import from public-domain	Wentworth,D.E.; Dugan,V.; Halpin,R.A.; Lin,X.; Bera,J.; Wester,E.; Ghedin,E.; Fedorova,N.; Tsitrin,T.; McLellan,M.; Stockwell,T.; Amedeo,P.; Appalla,L.; Bishop,B.; Edworthy,P.; Gupta,N.; Hoover,J.; Katzel,D.; Li,K.; Schobel,S.; Shrivastava,S.; Thovarai,V.; Wang,S.; Slemons,R.D.; Bowman,A.S.; Nolting,J.M.; Nelson,S.; Bao,Y.; Sanders,R.; Dernovoy,D.; Kiryutin,B.; Lipman,D.J.; Tatusova,T.
EPI415847	NA	United States	2011-Aug-18	EPI_ISL_133940	A/swine/Ohio/11SW221/2011		Import from public-domain	Wentworth,D.E.; Dugan,V.; Halpin,R.A.; Lin,X.; Bera,J.; Wester,E.; Ghedin,E.; Fedorova,N.; Tsitrin,T.; McLellan,M.; Stockwell,T.; Amedeo,P.; Appalla,L.; Bishop,B.; Edworthy,P.; Gupta,N.; Hoover,J.; Katzel,D.; Li,K.; Schobel,S.; Shrivastava,S.; Thovarai,V.; Wang,S.; Slemons,R.D.; Bowman,A.S.; Nolting,J.M.; Bao,Y.; Sanders,R.; Dernovoy,D.; Kiryutin,B.; Lipman,D.J.; Tatusova,T.
EPI415854	NA	United States	2011-Aug-18	EPI_ISL_133941	A/swine/Ohio/11SW224/2011		Import from public-domain	Wentworth,D.E.; Dugan,V.; Halpin,R.A.; Lin,X.; Bera,J.; Wester,E.; Ghedin,E.; Fedorova,N.; Tsitrin,T.; McLellan,M.; Stockwell,T.; Amedeo,P.; Appalla,L.; Bishop,B.; Edworthy,P.; Gupta,N.; Hoover,J.; Katzel,D.; Li,K.; Schobel,S.; Shrivastava,S.; Thovarai,V.; Wang,S.; Slemons,R.D.; Bowman,A.S.; Nolting,J.M.; Nelson,S.; Bao,Y.; Sanders,R.; Dernovoy,D.; Kiryutin,B.; Lipman,D.J.; Tatusova,T.
EPI415863	NA	United States	2011-Aug-18	EPI_ISL_133942	A/swine/Ohio/11SW225/2011		Import from public-domain	Wentworth,D.E.; Dugan,V.; Halpin,R.A.; Lin,X.; Bera,J.; Wester,E.; Ghedin,E.; Fedorova,N.; Tsitrin,T.; McLellan,M.; Stockwell,T.; Amedeo,P.; Appalla,L.; Bishop,B.; Edworthy,P.; Gupta,N.; Hoover,J.; Katzel,D.; Li,K.; Schobel,S.; Shrivastava,S.; Thovarai,V.; Wang,S.; Slemons,R.D.; Bowman,A.S.; Nolting,J.M.; Bao,Y.; Sanders,R.; Dernovoy,D.; Kiryutin,B.; Lipman,D.J.; Tatusova,T.
EPI415889	NA	United States	2011-Aug-18	EPI_ISL_133945	A/swine/Ohio/11SW228/2011		Import from public-domain	Wentworth,D.E.; Dugan,V.; Halpin,R.A.; Lin,X.; Bera,J.; Wester,E.; Ghedin,E.; Fedorova,N.; Tsitrin,T.; McLellan,M.; Stockwell,T.; Amedeo,P.; Appalla,L.; Bishop,B.; Edworthy,P.; Gupta,N.; Hoover,J.; Katzel,D.; Li,K.; Schobel,S.; Shrivastava,S.; Thovarai,V.; Wang,S.; Slemons,R.D.; Bowman,A.S.; Nolting,J.M.; Nelson,S.; Bao,Y.; Sanders,R.; Dernovoy,D.; Kiryutin,B.; Lipman,D.J.; Tatusova,T.
EPI415897	NA	United States	2011-Aug-18	EPI_ISL_133946	A/swine/Ohio/11SW229/2011		Import from public-domain	Wentworth,D.E.; Dugan,V.; Halpin,R.A.; Lin,X.; Bera,J.; Wester,E.; Ghedin,E.; Fedorova,N.; Tsitrin,T.; McLellan,M.; Stockwell,T.; Amedeo,P.; Appalla,L.; Bishop,B.; Edworthy,P.; Gupta,N.; Hoover,J.; Katzel,D.; Li,K.; Schobel,S.; Shrivastava,S.; Thovarai,V.; Wang,S.; Slemons,R.D.; Bowman,A.S.; Nolting,J.M.; Bao,Y.; Sanders,R.; Dernovoy,D.; Kiryutin,B.; Lipman,D.J.; Tatusova,T.
EPI415905	NA	United States	2011-Aug-18	EPI_ISL_133947	A/swine/Ohio/11SW231/2011		Import from public-domain	Wentworth,D.E.; Dugan,V.; Halpin,R.A.; Lin,X.; Bera,J.; Wester,E.; Ghedin,E.; Fedorova,N.; Tsitrin,T.; McLellan,M.; Stockwell,T.; Amedeo,P.; Appalla,L.; Bishop,B.; Edworthy,P.; Gupta,N.; Hoover,J.; Katzel,D.; Li,K.; Schobel,S.; Shrivastava,S.; Thovarai,V.; Wang,S.; Slemons,R.D.; Bowman,A.S.; Nolting,J.M.; Nelson,S.; Bao,Y.; Sanders,R.; Dernovoy,D.; Kiryutin,B.; Lipman,D.J.; Tatusova,T.
EPI415911	NA	United States	2011-Aug-18	EPI_ISL_133948	A/swine/Ohio/11SW232/2011		Import from public-domain	Wentworth,D.E.; Dugan,V.; Halpin,R.A.; Lin,X.; Bera,J.; Wester,E.; Ghedin,E.; Fedorova,N.; Tsitrin,T.; McLellan,M.; Stockwell,T.; Amedeo,P.; Appalla,L.; Bishop,B.; Edworthy,P.; Gupta,N.; Hoover,J.; Katzel,D.; Li,K.; Schobel,S.; Shrivastava,S.; Thovarai,V.; Wang,S.; Slemons,R.D.; Bowman,A.S.; Nolting,J.M.; Bao,Y.; Sanders,R.; Dernovoy,D.; Kiryutin,B.; Lipman,D.J.; Tatusova,T.
EPI415919	NA	United States	2011-Aug-18	EPI_ISL_133949	A/swine/Ohio/11SW234/2011		Import from public-domain	Wentworth,D.E.; Dugan,V.; Halpin,R.A.; Lin,X.; Bera,J.; Wester,E.; Ghedin,E.; Fedorova,N.; Tsitrin,T.; McLellan,M.; Stockwell,T.; Amedeo,P.; Appalla,L.; Bishop,B.; Edworthy,P.; Gupta,N.; Hoover,J.; Katzel,D.; Li,K.; Schobel,S.; Shrivastava,S.; Thovarai,V.; Wang,S.; Slemons,R.D.; Bowman,A.S.; Nolting,J.M.; Nelson,S.; Bao,Y.; Sanders,R.; Dernovoy,D.; Kiryutin,B.; Lipman,D.J.; Tatusova,T.
EPI415927	NA	United States	2011-Aug-18	EPI_ISL_133950	A/swine/Ohio/11SW235/2011		Import from public-domain	Wentworth,D.E.; Dugan,V.; Halpin,R.A.; Lin,X.; Bera,J.; Wester,E.; Ghedin,E.; Fedorova,N.; Tsitrin,T.; McLellan,M.; Stockwell,T.; Amedeo,P.; Appalla,L.; Bishop,B.; Edworthy,P.; Gupta,N.; Hoover,J.; Katzel,D.; Li,K.; Schobel,S.; Shrivastava,S.; Thovarai,V.; Wang,S.; Slemons,R.D.; Bowman,A.S.; Nolting,J.M.; Bao,Y.; Sanders,R.; Dernovoy,D.; Kiryutin,B.; Lipman,D.J.; Tatusova,T.
EPI415935	NA	United States	2011-Aug-18	EPI_ISL_133951	A/swine/Ohio/11SW236/2011		Import from public-domain	Wentworth,D.E.; Dugan,V.; Halpin,R.A.; Lin,X.; Bera,J.; Wester,E.; Ghedin,E.; Fedorova,N.; Tsitrin,T.; McLellan,M.; Stockwell,T.; Amedeo,P.; Appalla,L.; Bishop,B.; Edworthy,P.; Gupta,N.; Hoover,J.; Katzel,D.; Li,K.; Schobel,S.; Shrivastava,S.; Thovarai,V.; Wang,S.; Slemons,R.D.; Bowman,A.S.; Nolting,J.M.; Nelson,S.; Bao,Y.; Sanders,R.; Dernovoy,D.; Kiryutin,B.; Lipman,D.J.; Tatusova,T.
EPI415943	NA	United States	2011-Aug-18	EPI_ISL_133952	A/swine/Ohio/11SW237/2011		Import from public-domain	Wentworth,D.E.; Dugan,V.; Halpin,R.A.; Lin,X.; Bera,J.; Wester,E.; Ghedin,E.; Fedorova,N.; Tsitrin,T.; McLellan,M.; Stockwell,T.; Amedeo,P.; Appalla,L.; Bishop,B.; Edworthy,P.; Gupta,N.; Hoover,J.; Katzel,D.; Li,K.; Schobel,S.; Shrivastava,S.; Thovarai,V.; Wang,S.; Slemons,R.D.; Bowman,A.S.; Nolting,J.M.; Bao,Y.; Sanders,R.; Dernovoy,D.; Kiryutin,B.; Lipman,D.J.; Tatusova,T.
EPI415951	NA	United States	2011-Aug-18	EPI_ISL_133953	A/swine/Ohio/11SW239/2011		Import from public-domain	Wentworth,D.E.; Dugan,V.; Halpin,R.A.; Lin,X.; Bera,J.; Wester,E.; Ghedin,E.; Fedorova,N.; Tsitrin,T.; McLellan,M.; Stockwell,T.; Amedeo,P.; Appalla,L.; Bishop,B.; Edworthy,P.; Gupta,N.; Hoover,J.; Katzel,D.; Li,K.; Schobel,S.; Shrivastava,S.; Thovarai,V.; Wang,S.; Slemons,R.D.; Bowman,A.S.; Nolting,J.M.; Nelson,S.; Bao,Y.; Sanders,R.; Dernovoy,D.; Kiryutin,B.; Lipman,D.J.; Tatusova,T.
EPI415959	NA	United States	2011-Aug-18	EPI_ISL_133954	A/swine/Ohio/11SW240/2011		Import from public-domain	Wentworth,D.E.; Dugan,V.; Halpin,R.A.; Lin,X.; Bera,J.; Wester,E.; Ghedin,E.; Fedorova,N.; Tsitrin,T.; McLellan,M.; Stockwell,T.; Amedeo,P.; Appalla,L.; Bishop,B.; Edworthy,P.; Gupta,N.; Hoover,J.; Katzel,D.; Li,K.; Schobel,S.; Shrivastava,S.; Thovarai,V.; Wang,S.; Slemons,R.D.; Bowman,A.S.; Nolting,J.M.; Bao,Y.; Sanders,R.; Dernovoy,D.; Kiryutin,B.; Lipman,D.J.; Tatusova,T.
EPI416875	NA	United States	2012-Dec-01	EPI_ISL_134287	A/swine/Iowa/A01432230/2012		Import from public-domain	Lin,K.; Haney,D.M.; Kurth,L.K.; Zhang,J.
EPI416890	NA	United States	2012-May-15	EPI_ISL_134292	A/swine/Minnesota/A01442415/2012		Import from public-domain	Culhane,M.
EPI416893	NA	United States	2012-Dec-07	EPI_ISL_134293	A/swine/Illinois/A01442470/2012		Import from public-domain	Culhane,M.
EPI416899	NA	United States	2012-Mar-12	EPI_ISL_134295	A/swine/Minnesota/A01442409/2012		Import from public-domain	Culhane,M.
EPI416905	NA	United States	2012-Dec-12	EPI_ISL_134297	A/swine/Nebraska/A01442577/2012		Import from public-domain	Culhane,M.
EPI416911	NA	United States	2012-Dec-06	EPI_ISL_134299	A/swine/Missouri/A01442478/2012		Import from public-domain	Culhane,M.
EPI416914	NA	United States	2012-Dec-12	EPI_ISL_134300	A/swine/Nebraska/A01442562/2012		Import from public-domain	Culhane,M.
EPI416923	NA	United States	2012-Dec-12	EPI_ISL_134303	A/swine/Nebraska/A01442585/2012		Import from public-domain	Culhane,M.
EPI417644	NA	Japan	2011-Feb-21	EPI_ISL_134587	A/swine/Tochigi/2/2011		Import from public-domain	Matsuu,A.; Uchida,U.; Takemae,N.; Mawatari,T.; Yoneyama,S.; Kasai,T.; Nakamura,R.; Eto,M.; Saito,T.
EPI423996	NA	United States	2012-Dec-21	EPI_ISL_135946	A/swine/Illinois/A01444083/2012		Import from public-domain	Culhane,M.
EPI424014	NA	United States	2012-Dec-19	EPI_ISL_135952	A/swine/Illinois/A01442955/2012		Import from public-domain	Culhane,M.
EPI424083	NA	United States	2012-Sep-27	EPI_ISL_135961	A/swine/Michigan/A01259001/2012		Import from public-domain	USDA Swine Surveillance,A.
EPI426875	NA	United States	2013-Jan-04	EPI_ISL_136562	A/swine/Ohio/A01280112/2013		Import from public-domain
EPI426880	NA	United States	2013-Jan-01	EPI_ISL_136564	A/swine/Iowa/A01432370/2013		Import from public-domain	Lin,K.; Haney,D.M.; Kurth,L.K.; Zhang,J.
EPI426883	NA	United States	2012-Dec-01	EPI_ISL_136566	A/swine/Oklahoma/A01432269/2012		Import from public-domain	Lin,K.; Haney,D.M.; Kurth,L.K.; Zhang,J.
EPI426903	NA	United States	2013-Jan-01	EPI_ISL_136569	A/swine/Oklahoma/A01432285/2013		Import from public-domain	Lin,K.; Haney,D.M.; Kurth,L.K.; Zhang,J.
EPI427141	NA	United States	2013-Jan-09	EPI_ISL_136650	A/swine/Nebraska/A01444489/2013		Import from public-domain	Culhane,M.
EPI427158	NA	United States	2013-Jan-07	EPI_ISL_136653	A/swine/Illinois/A01444496/2013		Import from public-domain	Culhane,M.
EPI1908907	NA	United States	2013-Jan-15	EPI_ISL_136654	A/swine/Missouri/A01444664/2013		Import from public-domain	Culhane,M.
EPI433266	NA	United States	2013-Jan-09	EPI_ISL_137541	A/swine/Iowa/A01280196/2013		Import from public-domain
EPI433269	NA	United States	2013-Jan-10	EPI_ISL_137542	A/swine/Iowa/A01280228/2013		Import from public-domain
EPI433272	NA	United States	2013-Jan-17	EPI_ISL_137543	A/swine/Ohio/A01280357/2013		Import from public-domain
EPI433275	NA	United States	2013-Jan-17	EPI_ISL_137544	A/swine/Iowa/A01280389/2013		Import from public-domain
EPI433278	NA	United States	2013-Jan-22	EPI_ISL_137545	A/swine/Iowa/A01280425/2013		Import from public-domain
EPI433288	NA	United States	2013-Jan-28	EPI_ISL_137549	A/swine/Minnesota/A01280548/2013		Import from public-domain
EPI433311	NA	United States	2013-Jan-22	EPI_ISL_137554	A/swine/Iowa/A01444786/2013		Import from public-domain	Culhane,M.
EPI433331	NA	United States	2013-Jan-22	EPI_ISL_137561	A/swine/Missouri/A01444795/2013		Import from public-domain	Culhane,M.
EPI433442	NA	United States	2013-Jan-17	EPI_ISL_137605	A/swine/Illinois/A01444723/2013		Import from public-domain	Culhane,M.
EPI433445	NA	United States	2013-Jan-29	EPI_ISL_137606	A/swine/Illinois/A01445030/2013		Import from public-domain	Culhane,M.
EPI433448	NA	United States	2013-Jan-28	EPI_ISL_137607	A/swine/Illinois/A01444926/2013		Import from public-domain	Culhane,M.
EPI433451	NA	United States	2013-Jan-29	EPI_ISL_137608	A/swine/Illinois/A01445049/2013		Import from public-domain	Culhane,M.
EPI438192	NA	United States	2013-Jan-01	EPI_ISL_138207	A/swine/Missouri/A01432397/2013		Import from public-domain	Lin,K.; Haney,D.M.; Kurth,L.K.; Zhang,J.
EPI438195	NA	United States	2013-Feb-01	EPI_ISL_138208	A/swine/Missouri/A01432399/2013		Import from public-domain	Lin,K.; Haney,D.M.; Kurth,L.K.; Zhang,J.
EPI438207	NA	United States	2013-Feb-01	EPI_ISL_138212	A/swine/Virginia/A01432419/2013		Import from public-domain	Lin,K.; Haney,D.M.; Kurth,L.K.; Zhang,J.
EPI438210	NA	United States	2013-Jan-29	EPI_ISL_138213	A/swine/Illinois/A01445183/2013		Import from public-domain	Culhane,M.
EPI438213	NA	United States	2013-Feb-03	EPI_ISL_138214	A/swine/Nebraska/A01445164/2013		Import from public-domain	Culhane,M.
EPI438219	NA	United States	2013-Feb-01	EPI_ISL_138216	A/swine/Nebraska/A01445134/2013		Import from public-domain	Culhane,M.
EPI439075	NA	United States	2013-Feb-07	EPI_ISL_138603	A/swine/Minnesota/A01280774/2013		Import from public-domain
EPI441635	NA	United States	2013-Feb-21	EPI_ISL_139266	A/swine/Minnesota/A01445762/2013		Import from public-domain
EPI441641	NA	United States	2013-Feb-25	EPI_ISL_139268	A/swine/Nebraska/A01445765/2013		Import from public-domain
EPI441644	NA	United States	2013-Mar-04	EPI_ISL_139269	A/swine/Illinois/A01443559/2013		Import from public-domain	Culhane,M.
EPI441668	NA	United States	2013-Mar-01	EPI_ISL_139285	A/swine/Iowa/A01432535/2013		Import from public-domain	Lin,K.; Barnes,K.J.; Bade,D.D.; Zhang,J.
EPI441671	NA	United States	2013-Mar-01	EPI_ISL_139286	A/swine/North Carolina/A01432533/2013		Import from public-domain	Lin,K.; Barnes,K.J.; Bade,D.D.; Zhang,J.
EPI443092	NA	United States	2013-Mar-11	EPI_ISL_139679	A/swine/Minnesota/A01349281/2013		Import from public-domain
EPI443105	NA	United States	2013-Mar-13	EPI_ISL_139684	A/swine/South Dakota/A01349341/2013		Import from public-domain
EPI443779	NA	United States	2013-Mar-13	EPI_ISL_139939	A/swine/Illinois/A01443801/2013		Import from public-domain	Culhane,M.
EPI449016	NA	United States	2013-Mar-29	EPI_ISL_141385	A/swine/Illinois/A01379300/2013		Import from public-domain	Culhane,M.
EPI448821	NA	United States	2013-Mar-29	EPI_ISL_141387	A/swine/Iowa/A01379369/2013		Import from public-domain	Culhane,M.
EPI448827	NA	United States	2013-Apr-04	EPI_ISL_141389	A/swine/Minnesota/A01349716/2013		Import from public-domain
EPI448830	NA	United States	2012-Dec-24	EPI_ISL_141391	A/swine/Kansas/12-164540/2012		Import from public-domain	Ma,W.; Ma,J.; Hesse,R.; Bai,J.
EPI451183	NA	United States	2013-Apr-01	EPI_ISL_142020	A/swine/North Carolina/A01432643/2013		Import from public-domain	Lin,K.; Barnes,K.J.; Schulz,L.M.; Zhang,J.
EPI451189	NA	United States	2013-Apr-01	EPI_ISL_142022	A/swine/North Carolina/A01432634/2013		Import from public-domain	Lin,K.; Barnes,K.J.; Schulz,L.M.; Zhang,J.
EPI453450	NA	United States	2013-Apr-01	EPI_ISL_142219	A/swine/North Carolina/A01432666/2013		Import from public-domain	Lin,K.; Barnes,K.J.; Schulz,L.M.; Zhang,J.
EPI453456	NA	United States	2013-Apr-01	EPI_ISL_142221	A/swine/Iowa/A01432669/2013		Import from public-domain	Lin,K.; Barnes,K.J.; Schulz,L.M.; Zhang,J.
EPI453459	NA	United States	2013-Apr-01	EPI_ISL_142222	A/swine/North Carolina/A01432660/2013		Import from public-domain	Lin,K.; Barnes,K.J.; Schulz,L.M.; Zhang,J.
EPI453596	NA	United States	2013-Apr-16	EPI_ISL_142304	A/swine/Iowa/A01379800/2013		Import from public-domain	Culhane,M.
EPI456929	NA	Spain	2007-Jan-01	EPI_ISL_142644	A/Swine/Spain/SF12091/2007		Import from public-domain	Baratelli,M.; Cordoba,L.; Perez,L.J.; Maldonado,J.; Fraile,L.; Nunez,J.I.; Montoya,M.
EPI457079	NA	Korea, Republic of	2011-Dec-05	EPI_ISL_142690	A/swine/Korea/CY12-03/2011		Import from public-domain	Pascua,P.N.Q.; Lim,G.-J.; Choi,E.H.; Song,M.-S.; Kwon,H.-I.; Park,S.-J.; Baek,Y.H.; Kim,E.-H.; Kim,K.; Decano,A.G.; Lee,B.-J.; Kim,C.J.; Hong,S.-P.; Choi,Y.-K.
EPI457190	NA	United States	2013-Apr-16	EPI_ISL_142733	A/swine/Nebraska/A01379861/2013		Import from public-domain	Culhane,M.
EPI457210	NA	Korea, Republic of	2013-Apr-23	EPI_ISL_142739	A/swine/Korea/CY0423-12/2013		Import from public-domain	Pascua,P.N.Q.; Lim,G.-J.; Kim,Y.-I.; Kwon,H.-I.; Park,S.-J.; Kim,E.-H.; Kim,S.-M.; Decano,A.G.; Choi,E.-J.; Jeon,H.-Y.; Choi,Y.-K.
EPI457218	NA	Korea, Republic of	2013-Apr-23	EPI_ISL_142741	A/swine/Korea/CY0423-33/2013		Import from public-domain	Pascua,P.N.Q.; Lim,G.-J.; Kim,Y.-I.; Kwon,H.-I.; Park,S.-J.; Kim,E.-H.; Kim,S.-M.; Decano,A.G.; Choi,E.-J.; Jeon,H.-Y.; Choi,Y.-K.
EPI457395	NA	Japan	2012-Jan-13	EPI_ISL_142837	A/swine/Gunma/1/2012		Import from public-domain	Kobayashi,M.; Yokota,Y.; Ishioka,T.; Kageyama,T.; Ikuy o,T.; Kimura,H.; Tashiro,M.; Kozawa,K.
EPI457515	NA	United States	2013-Mar-01	EPI_ISL_142879	A/swine/Kansas/13-107386/2013		Import from public-domain	Ma,J.; Bai,J.; Hesse,R.A.; Ma,W.
EPI460086	NA	United States	2013-May-13	EPI_ISL_143443	A/swine/Minnesota/A01380666/2013		Import from public-domain	Culhane,M.
EPI460379	NA	United States	2013-Apr-23	EPI_ISL_143499	A/swine/Indiana/A01260283/2013		Import from public-domain
EPI460424	NA	United States	2013-May-15	EPI_ISL_143532	A/swine/Illinois/A01380725/2013		Import from public-domain	Culhane,M.
EPI460998	NA	United States	2013-May-17	EPI_ISL_143757	A/swine/South Dakota/A01350648/2013		Import from public-domain
EPI461001	NA	United States	2013-May-28	EPI_ISL_143758	A/swine/South Dakota/A01350758/2013		Import from public-domain
EPI461004	NA	United States	2013-May-29	EPI_ISL_143759	A/swine/South Dakota/A01350778/2013		Import from public-domain
EPI461019	NA	United States	2013-May-30	EPI_ISL_143764	A/swine/South Dakota/A01350819/2013		Import from public-domain
EPI461377	NA	United States	2011-Aug-31	EPI_ISL_143869	A/swine/Ohio/11SW190/2011		Import from public-domain	Bowman,A.S.; Nelson,S.W.; Nolting,J.M.; Slemons,R.D.; Sreevatsan,S.
EPI461385	NA	United States	2011-Aug-31	EPI_ISL_143870	A/swine/Ohio/11SW238/2011		Import from public-domain	Bowman,A.S.; Nelson,S.W.; Nolting,J.M.; Slemons,R.D.; Sreevatsan,S.
EPI461419	NA	United States	2011-Aug-31	EPI_ISL_143874	A/swine/Ohio/11SW149/2011		Import from public-domain	Bowman,A.S.; Nelson,S.W.; Nolting,J.M.; Slemons,R.D.; Sreevatsan,S.
EPI463706	NA	United States	2013-Jun-01	EPI_ISL_144536	A/swine/North Carolina/A01432766/2013		Import from public-domain
EPI463712	NA	United States	2013-May-01	EPI_ISL_144538	A/swine/Illinois/A01244623/2013		Import from public-domain
EPI463730	NA	United States	2013-Jun-01	EPI_ISL_144541	A/swine/Iowa/A01432784/2013		Import from public-domain
EPI463733	NA	United States	2013-Jun-07	EPI_ISL_144542	A/swine/Illinois/A01381677/2013		Import from public-domain	Culhane,M.
EPI463736	NA	United States	2013-May-31	EPI_ISL_144543	A/swine/Illinois/A01381569/2013		Import from public-domain	Culhane,M.
EPI464426	NA	United States	2013-Jun-12	EPI_ISL_144659	A/swine/Minnesota/A01351067/2013		Import from public-domain
EPI464429	NA	United States	2013-Jun-17	EPI_ISL_144660	A/swine/Minnesota/A01351166/2013		Import from public-domain
EPI464432	NA	United States	2013-Jun-18	EPI_ISL_144661	A/swine/Ohio/A01351184/2013		Import from public-domain
EPI464488	NA	United States	2013-Jun-07	EPI_ISL_144692	A/swine/Nebraska/A01351017/2013		Import from public-domain
EPI464491	NA	United States	2013-Jun-10	EPI_ISL_144693	A/swine/South Dakota/A01351021/2013		Import from public-domain
EPI465021	NA	United States	2013-May-28	EPI_ISL_144932	A/swine/Illinois/A01215870/2013		Import from public-domain
EPI467458	NA	United States	2013-Aug-01	EPI_ISL_145688	A/swine/North Carolina/A01432948/2013		Import from public-domain	Lin,K.; Barnes,K.J.; Zhang,J.
EPI467464	NA	United States	2013-Aug-01	EPI_ISL_145690	A/swine/North Carolina/A01432952/2013		Import from public-domain	Lin,K.; Barnes,K.J.; Zhang,J.
EPI467467	NA	United States	2013-Aug-01	EPI_ISL_145691	A/swine/Illinois/A01432945/2013		Import from public-domain	Lin,K.; Barnes,K.J.; Zhang,J.
EPI467493	NA	United States	2012-Jun-14	EPI_ISL_145705	A/swine/Illinois/A00857328/2012		Import from public-domain
EPI467501	NA	United States	2012-Jun-14	EPI_ISL_145706	A/swine/Illinois/A00857325/2012		Import from public-domain
EPI467531	NA	Denmark	2012-Feb-21	EPI_ISL_145711	A/swine/Denmark/10302-2/2012		Import from public-domain	Breum,S.O.; Hjulsager,C.K.; Trebbien,R.; Larsen,L.E.
EPI467595	NA	United States	2013-Jul-01	EPI_ISL_145740	A/swine/Iowa/A01432878/2013		Import from public-domain
EPI467609	NA	United States	2013-Jul-01	EPI_ISL_145744	A/swine/Iowa/A01432854/2013		Import from public-domain
EPI467621	NA	United States	2013-Jul-01	EPI_ISL_145748	A/swine/Iowa/A01432819/2013		Import from public-domain
EPI467626	NA	United States	2013-Jul-01	EPI_ISL_145751	A/swine/Minnesota/A01432889/2013		Import from public-domain	Lin,K.; Barnes,K.J.; Zhang,J.
EPI467632	NA	United States	2013-Jul-01	EPI_ISL_145753	A/swine/Illinois/A01244830/2013		Import from public-domain	Lin,K.; Barnes,K.J.; Zhang,J.
EPI467892	NA	United States	2013-Jul-15	EPI_ISL_145908	A/swine/Minnesota/A01397957/2013		Import from public-domain	Culhane,M.
EPI467966	NA	United States	2013-Jun-21	EPI_ISL_145938	A/swine/Indiana/A01260305/2013		Import from public-domain
EPI469541	NA	United States	2013-Apr-01	EPI_ISL_146438	A/swine/Kansas/13-112934/2013		Import from public-domain	Ma,J.; Bai,J.; Hesse,R.A.; Ma,W.
EPI469547	NA	United States	2013-May-01	EPI_ISL_146440	A/swine/Kansas/13-118657/2013		Import from public-domain	Ma,J.; Bai,J.; Hesse,R.A.; Ma,W.
EPI471026	NA	Thailand	2011-Dec-18	EPI_ISL_146748	A/swine/Thailand/CU-CT83/2011		Import from public-domain	Charoenvisal,N.; Keawcharoen,J.; Sreta,D.; Chaiyawong,S.; Nonthabenjawan,N.; Tantawet,S.; Jittimanee,S.; Arunorat,J.; Amonsin,A.; Thanawongnuwech,R.; Nuntawan Na Ayudhya,S.
EPI473800	NA	United States	2013-Aug-01	EPI_ISL_147727	A/swine/Illinois/A01432965/2013		Import from public-domain	Lin,K.; Deike,P.H.; Zhang,J.
EPI473803	NA	United States	2013-Aug-01	EPI_ISL_147728	A/swine/Illinois/A01244990/2013		Import from public-domain	Lin,K.; Deike,P.H.; Zhang,J.
EPI476496	NA	United States	2013-Aug-01	EPI_ISL_148309	A/swine/North Carolina/A01291368/2013		Import from public-domain	Lin,K.; Deike,P.H.; Zhang,J.
EPI476511	NA	United States	2013-Aug-01	EPI_ISL_148314	A/swine/North Carolina/A01290349/2013		Import from public-domain	Lin,K.; Deike,P.H.; Zhang,J.
EPI476520	NA	United States	2013-Jul-23	EPI_ISL_148317	A/swine/Illinois/A01398458/2013		Import from public-domain	Culhane,M.
EPI476523	NA	United States	2013-Aug-12	EPI_ISL_148318	A/swine/Minnesota/A01398642/2013		Import from public-domain	Culhane,M.
EPI476672	NA	United States	2013-Aug-01	EPI_ISL_148409	A/swine/Illinois/A01290365/2013		Import from public-domain	Lin,K.; Deike,P.H.; Zhang,J.
EPI476682	NA	United States	2013-Aug-01	EPI_ISL_148412	A/swine/Illinois/A01291356/2013		Import from public-domain	Lin,K.; Deike,P.H.; Zhang,J.
EPI476685	NA	United States	2013-Aug-01	EPI_ISL_148413	A/swine/Illinois/A01291342/2013		Import from public-domain	Lin,K.; Deike,P.H.; Zhang,J.
EPI476691	NA	United States	2013-Aug-01	EPI_ISL_148415	A/swine/Illinois/A01290369/2013		Import from public-domain	Lin,K.; Deike,P.H.; Zhang,J.
EPI476923	NA	United States	2013-Aug-19	EPI_ISL_148520	A/swine/Illinois/A01398880/2013		Import from public-domain	Culhane,M.
EPI484433	NA	United States	2013-Aug-08	EPI_ISL_149659	A/swine/Indiana/A01260356/2013		Import from public-domain
EPI484451	NA	United States	2013-Sep-01	EPI_ISL_149665	A/swine/Illinois/A01291426/2013		Import from public-domain	Lin,K.; Deike,P.H.; Zhang,J.
EPI484472	NA	United States	2013-Sep-03	EPI_ISL_149672	A/swine/Illinois/A01399330/2013		Import from public-domain	Culhane,M.
EPI485860	NA	United States	2013-Sep-03	EPI_ISL_149851	A/swine/Illinois/A01399305/2013		Import from public-domain	Culhane,M.
EPI485940	NA	United States	2013-Sep-09	EPI_ISL_149852	A/swine/Nebraska/A01399636/2013		Import from public-domain	Culhane,M.
EPI485950	NA	United States	2013-Feb-26	EPI_ISL_150099	A/swine/Iowa/13B092/2013		Import from public-domain	Huber,V.C.; Brunick,C.; Ingebrigtson,M.
EPI485974	NA	United States	2013-Mar-26	EPI_ISL_150109	A/swine/Iowa/13C094/2013		Import from public-domain	Huber,V.C.; Brunick,C.; Weber,C.; Hansen,A.; Broders,C.
EPI487032	NA	United States	2013-Oct-08	EPI_ISL_150398	A/swine/South Dakota/A01365260/2013		Import from public-domain
EPI487209	NA	United States	2013-Oct-01	EPI_ISL_150437	A/swine/Illinois/A01291140/2013		Import from public-domain	Lin,K.; Deike,P.H.; Zhang,J.
EPI487215	NA	United States	2013-Oct-01	EPI_ISL_150439	A/swine/Oklahoma/A01290571/2013		Import from public-domain	Lin,K.; Deike,P.H.; Zhang,J.
EPI487340	NA	United States	2013-Oct-03	EPI_ISL_150518	A/swine/SouthDakota/A01365178/2013		Import from public-domain
EPI487878	NA	United States	2013-Oct-15	EPI_ISL_150642	A/swine/South Dakota/A01365378/2013		Import from public-domain
EPI487970	NA	United States	2013-Oct-01	EPI_ISL_150660	A/swine/Illinois/A01291768/2013		Import from public-domain	Lin,K.; Deike,P.H.; Zhang,J.
EPI487979	NA	United States	2013-Oct-01	EPI_ISL_150663	A/swine/Oklahoma/A01290607/2013		Import from public-domain	Lin,K.; Deike,P.H.; Zhang,J.
EPI487982	NA	United States	2013-Oct-01	EPI_ISL_150664	A/swine/North Carolina/A01290598/2013		Import from public-domain	Lin,K.; Deike,P.H.; Zhang,J.
EPI487985	NA	United States	2013-Oct-01	EPI_ISL_150665	A/swine/Nebraska/A01290601/2013		Import from public-domain	Lin,K.; Deike,P.H.; Zhang,J.
EPI488003	NA	United States	2013-Oct-01	EPI_ISL_150671	A/swine/Illinois/A01409044/2013		Import from public-domain	Lin,K.; Deike,P.H.; Zhang,J.
EPI488608	NA	United States	2006-Jun-21	EPI_ISL_150839	A/swine/Texas/SG1250/2006		Import from public-domain	Wentworth,D.E.; Dugan,V.; Halpin,R.A.; Lin,X.; Bera,J.; Wester,E.; Ghedin,E.; Fedorova,N.; Tsitrin,T.; McLellan,M.; Stockwell,T.; Amedeo,P.; Appalla,L.; Bishop,B.; Edworthy,P.; Gupta,N.; Hoover,J.; Katzel,D.; Li,K.; Schobel,S.; Shrivastava,S.; Thovarai,V.; Wang,S.; Detmer,S.; Bao,Y.; Sanders,R.; Dernovoy,D.; Kiryutin,B.; Lipman,D.J.; Tatusova,T.
EPI488622	NA	United States	2006-Jun-22	EPI_ISL_150840	A/swine/North Carolina/01169/2006		Import from public-domain	Wentworth,D.E.; Dugan,V.; Halpin,R.A.; Lin,X.; Bera,J.; Wester,E.; Ghedin,E.; Fedorova,N.; Tsitrin,T.; McLellan,M.; Stockwell,T.; Amedeo,P.; Appalla,L.; Bishop,B.; Edworthy,P.; Gupta,N.; Hoover,J.; Katzel,D.; Li,K.; Schobel,S.; Shrivastava,S.; Thovarai,V.; Wang,S.; Detmer,S.; Bao,Y.; Sanders,R.; Dernovoy,D.; Kiryutin,B.; Lipman,D.J.; Tatusova,T.
EPI488601	NA	United States	2006-Nov-02	EPI_ISL_150846	A/swine/Texas/01308/2006		Import from public-domain	Wentworth,D.E.; Dugan,V.; Halpin,R.A.; Lin,X.; Bera,J.; Wester,E.; Ghedin,E.; Fedorova,N.; Tsitrin,T.; McLellan,M.; Stockwell,T.; Amedeo,P.; Appalla,L.; Bishop,B.; Edworthy,P.; Gupta,N.; Hoover,J.; Katzel,D.; Li,K.; Schobel,S.; Shrivastava,S.; Thovarai,V.; Wang,S.; Detmer,S.; Bao,Y.; Sanders,R.; Dernovoy,D.; Kiryutin,B.; Lipman,D.J.; Tatusova,T.
EPI488713	NA	United States	2007-Aug-23	EPI_ISL_150873	A/swine/Oklahoma/01741/2007		Import from public-domain	Wentworth,D.E.; Dugan,V.; Halpin,R.A.; Lin,X.; Bera,J.; Wester,E.; Ghedin,E.; Fedorova,N.; Tsitrin,T.; McLellan,M.; Stockwell,T.; Amedeo,P.; Appalla,L.; Bishop,B.; Edworthy,P.; Gupta,N.; Hoover,J.; Katzel,D.; Li,K.; Schobel,S.; Shrivastava,S.; Thovarai,V.; Wang,S.; Detmer,S.; Bao,Y.; Sanders,R.; Dernovoy,D.; Kiryutin,B.; Lipman,D.J.; Tatusova,T.
EPI488706	NA	United States	2007-Mar-08	EPI_ISL_150875	A/swine/Texas/01492/2007		Import from public-domain	Wentworth,D.E.; Dugan,V.; Halpin,R.A.; Lin,X.; Bera,J.; Wester,E.; Ghedin,E.; Fedorova,N.; Tsitrin,T.; McLellan,M.; Stockwell,T.; Amedeo,P.; Appalla,L.; Bishop,B.; Edworthy,P.; Gupta,N.; Hoover,J.; Katzel,D.; Li,K.; Schobel,S.; Shrivastava,S.; Thovarai,V.; Wang,S.; Detmer,S.; Bao,Y.; Sanders,R.; Dernovoy,D.; Kiryutin,B.; Lipman,D.J.; Tatusova,T.
EPI488771	NA	United States	2007-May-01	EPI_ISL_150885	A/swine/Minnesota/01604/2007		Import from public-domain	Wentworth,D.E.; Dugan,V.; Halpin,R.A.; Lin,X.; Bera,J.; Wester,E.; Ghedin,E.; Fedorova,N.; Tsitrin,T.; McLellan,M.; Stockwell,T.; Amedeo,P.; Appalla,L.; Bishop,B.; Edworthy,P.; Gupta,N.; Hoover,J.; Katzel,D.; Li,K.; Schobel,S.; Shrivastava,S.; Thovarai,V.; Wang,S.; Detmer,S.; Bao,Y.; Sanders,R.; Dernovoy,D.; Kiryutin,B.; Lipman,D.J.; Tatusova,T.
EPI488813	NA	United States	2008-Apr-02	EPI_ISL_150889	A/swine/Oklahoma/02107/2008		Import from public-domain	Wentworth,D.E.; Dugan,V.; Halpin,R.A.; Lin,X.; Bera,J.; Wester,E.; Ghedin,E.; Fedorova,N.; Tsitrin,T.; McLellan,M.; Stockwell,T.; Amedeo,P.; Appalla,L.; Bishop,B.; Edworthy,P.; Gupta,N.; Hoover,J.; Katzel,D.; Li,K.; Schobel,S.; Shrivastava,S.; Thovarai,V.; Wang,S.; Detmer,S.; Bao,Y.; Sanders,R.; Dernovoy,D.; Kiryutin,B.; Lipman,D.J.; Tatusova,T.
EPI488820	NA	United States	2008-Feb-29	EPI_ISL_150892	A/swine/Oklahoma/02056/2008		Import from public-domain	Wentworth,D.E.; Dugan,V.; Halpin,R.A.; Lin,X.; Bera,J.; Wester,E.; Ghedin,E.; Fedorova,N.; Tsitrin,T.; McLellan,M.; Stockwell,T.; Amedeo,P.; Appalla,L.; Bishop,B.; Edworthy,P.; Gupta,N.; Hoover,J.; Katzel,D.; Li,K.; Schobel,S.; Shrivastava,S.; Thovarai,V.; Wang,S.; Detmer,S.; Bao,Y.; Sanders,R.; Dernovoy,D.; Kiryutin,B.; Lipman,D.J.; Tatusova,T.
EPI488848	NA	United States	2008-Jul-30	EPI_ISL_150921	A/swine/North Carolina/02249/2008		Import from public-domain	Wentworth,D.E.; Dugan,V.; Halpin,R.A.; Lin,X.; Bera,J.; Wester,E.; Ghedin,E.; Fedorova,N.; Tsitrin,T.; McLellan,M.; Stockwell,T.; Amedeo,P.; Appalla,L.; Bishop,B.; Edworthy,P.; Gupta,N.; Hoover,J.; Katzel,D.; Li,K.; Schobel,S.; Shrivastava,S.; Thovarai,V.; Wang,S.; Detmer,S.; Bao,Y.; Sanders,R.; Dernovoy,D.; Kiryutin,B.; Lipman,D.J.; Tatusova,T.
EPI488932	NA	United States	2009-Jan-30	EPI_ISL_150932	A/swine/Kentucky/02564/2009		Import from public-domain	Wentworth,D.E.; Dugan,V.; Halpin,R.A.; Lin,X.; Bera,J.; Wester,E.; Ghedin,E.; Fedorova,N.; Tsitrin,T.; McLellan,M.; Stockwell,T.; Amedeo,P.; Appalla,L.; Bishop,B.; Edworthy,P.; Gupta,N.; Hoover,J.; Katzel,D.; Li,K.; Schobel,S.; Shrivastava,S.; Thovarai,V.; Wang,S.; Detmer,S.; Bao,Y.; Sanders,R.; Dernovoy,D.; Kiryutin,B.; Lipman,D.J.; Tatusova,T.
EPI488939	NA	United States	2009-Feb-10	EPI_ISL_150933	A/swine/Kentucky/02573/2009		Import from public-domain	Wentworth,D.E.; Dugan,V.; Halpin,R.A.; Lin,X.; Bera,J.; Wester,E.; Ghedin,E.; Fedorova,N.; Tsitrin,T.; McLellan,M.; Stockwell,T.; Amedeo,P.; Appalla,L.; Bishop,B.; Edworthy,P.; Gupta,N.; Hoover,J.; Katzel,D.; Li,K.; Schobel,S.; Shrivastava,S.; Thovarai,V.; Wang,S.; Detmer,S.; Bao,Y.; Sanders,R.; Dernovoy,D.; Kiryutin,B.; Lipman,D.J.; Tatusova,T.
EPI489009	NA	United States	2010-Jan-13	EPI_ISL_150943	A/swine/North Carolina/SG1357/2010		Import from public-domain	Wentworth,D.E.; Dugan,V.; Halpin,R.A.; Lin,X.; Bera,J.; Wester,E.; Ghedin,E.; Fedorova,N.; Tsitrin,T.; McLellan,M.; Stockwell,T.; Amedeo,P.; Appalla,L.; Bishop,B.; Edworthy,P.; Gupta,N.; Hoover,J.; Katzel,D.; Li,K.; Schobel,S.; Shrivastava,S.; Thovarai,V.; Wang,S.; Detmer,S.; Bao,Y.; Sanders,R.; Dernovoy,D.; Kiryutin,B.; Lipman,D.J.; Tatusova,T.
EPI489023	NA	United States	2010-Apr-21	EPI_ISL_150945	A/swine/North Carolina/SG1360/2010		Import from public-domain	Wentworth,D.E.; Dugan,V.; Halpin,R.A.; Lin,X.; Bera,J.; Wester,E.; Ghedin,E.; Fedorova,N.; Tsitrin,T.; McLellan,M.; Stockwell,T.; Amedeo,P.; Appalla,L.; Bishop,B.; Edworthy,P.; Gupta,N.; Hoover,J.; Katzel,D.; Li,K.; Schobel,S.; Shrivastava,S.; Thovarai,V.; Wang,S.; Detmer,S.; Bao,Y.; Sanders,R.; Dernovoy,D.; Kiryutin,B.; Lipman,D.J.; Tatusova,T.
EPI489037	NA	United States	2010-Oct-29	EPI_ISL_150985	A/swine/North Carolina/SG1365/2010		Import from public-domain	Wentworth,D.E.; Dugan,V.; Halpin,R.A.; Lin,X.; Bera,J.; Wester,E.; Ghedin,E.; Fedorova,N.; Tsitrin,T.; McLellan,M.; Stockwell,T.; Amedeo,P.; Appalla,L.; Bishop,B.; Edworthy,P.; Gupta,N.; Hoover,J.; Katzel,D.; Li,K.; Schobel,S.; Shrivastava,S.; Thovarai,V.; Wang,S.; Detmer,S.; Bao,Y.; Sanders,R.; Dernovoy,D.; Kiryutin,B.; Lipman,D.J.; Tatusova,T.
EPI489051	NA	United States	2010-Nov-23	EPI_ISL_150986	A/swine/Minnesota/SG1370/2010		Import from public-domain	Wentworth,D.E.; Dugan,V.; Halpin,R.A.; Lin,X.; Bera,J.; Wester,E.; Ghedin,E.; Fedorova,N.; Tsitrin,T.; McLellan,M.; Stockwell,T.; Amedeo,P.; Appalla,L.; Bishop,B.; Edworthy,P.; Gupta,N.; Hoover,J.; Katzel,D.; Li,K.; Schobel,S.; Shrivastava,S.; Thovarai,V.; Wang,S.; Detmer,S.; Bao,Y.; Sanders,R.; Dernovoy,D.; Kiryutin,B.; Lipman,D.J.; Tatusova,T.
EPI489058	NA	United States	2010-Sep-24	EPI_ISL_150987	A/swine/Minnesota/3128/2010		Import from public-domain	Wentworth,D.E.; Dugan,V.; Halpin,R.A.; Lin,X.; Bera,J.; Wester,E.; Ghedin,E.; Fedorova,N.; Tsitrin,T.; McLellan,M.; Stockwell,T.; Amedeo,P.; Appalla,L.; Bishop,B.; Edworthy,P.; Gupta,N.; Hoover,J.; Katzel,D.; Li,K.; Schobel,S.; Shrivastava,S.; Thovarai,V.; Wang,S.; Detmer,S.; Bao,Y.; Sanders,R.; Dernovoy,D.; Kiryutin,B.; Lipman,D.J.; Tatusova,T.
EPI489065	NA	United States	2011-Aug-17	EPI_ISL_150988	A/swine/Arkansas/SG1375/2011		Import from public-domain	Wentworth,D.E.; Dugan,V.; Halpin,R.A.; Lin,X.; Bera,J.; Wester,E.; Ghedin,E.; Fedorova,N.; Tsitrin,T.; McLellan,M.; Stockwell,T.; Amedeo,P.; Appalla,L.; Bishop,B.; Edworthy,P.; Gupta,N.; Hoover,J.; Katzel,D.; Li,K.; Schobel,S.; Shrivastava,S.; Thovarai,V.; Wang,S.; Detmer,S.; Bao,Y.; Sanders,R.; Dernovoy,D.; Kiryutin,B.; Lipman,D.J.; Tatusova,T.
EPI489072	NA	United States	2011-Jan-26	EPI_ISL_150989	A/swine/Arkansas/SG1376/2011		Import from public-domain	Wentworth,D.E.; Dugan,V.; Halpin,R.A.; Lin,X.; Bera,J.; Wester,E.; Ghedin,E.; Fedorova,N.; Tsitrin,T.; McLellan,M.; Stockwell,T.; Amedeo,P.; Appalla,L.; Bishop,B.; Edworthy,P.; Gupta,N.; Hoover,J.; Katzel,D.; Li,K.; Schobel,S.; Shrivastava,S.; Thovarai,V.; Wang,S.; Detmer,S.; Bao,Y.; Sanders,R.; Dernovoy,D.; Kiryutin,B.; Lipman,D.J.; Tatusova,T.
EPI489079	NA	United States	2011-Apr-29	EPI_ISL_150990	A/swine/Arkansas/SG1377/2011		Import from public-domain	Wentworth,D.E.; Dugan,V.; Halpin,R.A.; Lin,X.; Bera,J.; Wester,E.; Ghedin,E.; Fedorova,N.; Tsitrin,T.; McLellan,M.; Stockwell,T.; Amedeo,P.; Appalla,L.; Bishop,B.; Edworthy,P.; Gupta,N.; Hoover,J.; Katzel,D.; Li,K.; Schobel,S.; Shrivastava,S.; Thovarai,V.; Wang,S.; Detmer,S.; Bao,Y.; Sanders,R.; Dernovoy,D.; Kiryutin,B.; Lipman,D.J.; Tatusova,T.
EPI489086	NA	United States	2011-Jun-16	EPI_ISL_150991	A/swine/Arkansas/SG1378/2011		Import from public-domain	Wentworth,D.E.; Dugan,V.; Halpin,R.A.; Lin,X.; Bera,J.; Wester,E.; Ghedin,E.; Fedorova,N.; Tsitrin,T.; McLellan,M.; Stockwell,T.; Amedeo,P.; Appalla,L.; Bishop,B.; Edworthy,P.; Gupta,N.; Hoover,J.; Katzel,D.; Li,K.; Schobel,S.; Shrivastava,S.; Thovarai,V.; Wang,S.; Detmer,S.; Bao,Y.; Sanders,R.; Dernovoy,D.; Kiryutin,B.; Lipman,D.J.; Tatusova,T.
EPI489093	NA	United States	2011-Sep-01	EPI_ISL_150992	A/swine/Arkansas/SG1383/2011		Import from public-domain	Wentworth,D.E.; Dugan,V.; Halpin,R.A.; Lin,X.; Bera,J.; Wester,E.; Ghedin,E.; Fedorova,N.; Tsitrin,T.; McLellan,M.; Stockwell,T.; Amedeo,P.; Appalla,L.; Bishop,B.; Edworthy,P.; Gupta,N.; Hoover,J.; Katzel,D.; Li,K.; Schobel,S.; Shrivastava,S.; Thovarai,V.; Wang,S.; Detmer,S.; Bao,Y.; Sanders,R.; Dernovoy,D.; Kiryutin,B.; Lipman,D.J.; Tatusova,T.
EPI489100	NA	United States	2011-Jul-13	EPI_ISL_150993	A/swine/Arkansas/SG1384/2011		Import from public-domain	Wentworth,D.E.; Dugan,V.; Halpin,R.A.; Lin,X.; Bera,J.; Wester,E.; Ghedin,E.; Fedorova,N.; Tsitrin,T.; McLellan,M.; Stockwell,T.; Amedeo,P.; Appalla,L.; Bishop,B.; Edworthy,P.; Gupta,N.; Hoover,J.; Katzel,D.; Li,K.; Schobel,S.; Shrivastava,S.; Thovarai,V.; Wang,S.; Detmer,S.; Bao,Y.; Sanders,R.; Dernovoy,D.; Kiryutin,B.; Lipman,D.J.; Tatusova,T.
EPI489114	NA	United States	2011-Nov-04	EPI_ISL_150995	A/swine/Virginia/SG1386/2011		Import from public-domain	Wentworth,D.E.; Dugan,V.; Halpin,R.A.; Lin,X.; Bera,J.; Wester,E.; Ghedin,E.; Fedorova,N.; Tsitrin,T.; McLellan,M.; Stockwell,T.; Amedeo,P.; Appalla,L.; Bishop,B.; Edworthy,P.; Gupta,N.; Hoover,J.; Katzel,D.; Li,K.; Schobel,S.; Shrivastava,S.; Thovarai,V.; Wang,S.; Detmer,S.; Bao,Y.; Sanders,R.; Dernovoy,D.; Kiryutin,B.; Lipman,D.J.; Tatusova,T.
EPI489128	NA	United States	2011-Mar-25	EPI_ISL_150997	A/swine/North Carolina/SG1388/2011		Import from public-domain	Wentworth,D.E.; Dugan,V.; Halpin,R.A.; Lin,X.; Bera,J.; Wester,E.; Ghedin,E.; Fedorova,N.; Tsitrin,T.; McLellan,M.; Stockwell,T.; Amedeo,P.; Appalla,L.; Bishop,B.; Edworthy,P.; Gupta,N.; Hoover,J.; Katzel,D.; Li,K.; Schobel,S.; Shrivastava,S.; Thovarai,V.; Wang,S.; Detmer,S.; Bao,Y.; Sanders,R.; Dernovoy,D.; Kiryutin,B.; Lipman,D.J.; Tatusova,T.
EPI489135	NA	United States	2011-Mar-18	EPI_ISL_150998	A/swine/North Carolina/SG1389/2011		Import from public-domain	Wentworth,D.E.; Dugan,V.; Halpin,R.A.; Lin,X.; Bera,J.; Wester,E.; Ghedin,E.; Fedorova,N.; Tsitrin,T.; McLellan,M.; Stockwell,T.; Amedeo,P.; Appalla,L.; Bishop,B.; Edworthy,P.; Gupta,N.; Hoover,J.; Katzel,D.; Li,K.; Schobel,S.; Shrivastava,S.; Thovarai,V.; Wang,S.; Detmer,S.; Bao,Y.; Sanders,R.; Dernovoy,D.; Kiryutin,B.; Lipman,D.J.; Tatusova,T.
EPI489142	NA	United States	2011-Mar-30	EPI_ISL_150999	A/swine/North Carolina/SG1391/2011		Import from public-domain	Wentworth,D.E.; Dugan,V.; Halpin,R.A.; Lin,X.; Bera,J.; Wester,E.; Ghedin,E.; Fedorova,N.; Tsitrin,T.; McLellan,M.; Stockwell,T.; Amedeo,P.; Appalla,L.; Bishop,B.; Edworthy,P.; Gupta,N.; Hoover,J.; Katzel,D.; Li,K.; Schobel,S.; Shrivastava,S.; Thovarai,V.; Wang,S.; Detmer,S.; Bao,Y.; Sanders,R.; Dernovoy,D.; Kiryutin,B.; Lipman,D.J.; Tatusova,T.
EPI489156	NA	United States	2011-Mar-31	EPI_ISL_151001	A/swine/Indiana/04254/2011		Import from public-domain	Wentworth,D.E.; Dugan,V.; Halpin,R.A.; Lin,X.; Bera,J.; Wester,E.; Ghedin,E.; Fedorova,N.; Tsitrin,T.; McLellan,M.; Stockwell,T.; Amedeo,P.; Appalla,L.; Bishop,B.; Edworthy,P.; Gupta,N.; Hoover,J.; Katzel,D.; Li,K.; Schobel,S.; Shrivastava,S.; Thovarai,V.; Wang,S.; Detmer,S.; Bao,Y.; Sanders,R.; Dernovoy,D.; Kiryutin,B.; Lipman,D.J.; Tatusova,T.
EPI489170	NA	United States	2011-Oct-06	EPI_ISL_151003	A/swine/Minnesota/SG1402/2011		Import from public-domain	Wentworth,D.E.; Dugan,V.; Halpin,R.A.; Lin,X.; Bera,J.; Wester,E.; Ghedin,E.; Fedorova,N.; Tsitrin,T.; McLellan,M.; Stockwell,T.; Amedeo,P.; Appalla,L.; Bishop,B.; Edworthy,P.; Gupta,N.; Hoover,J.; Katzel,D.; Li,K.; Schobel,S.; Shrivastava,S.; Thovarai,V.; Wang,S.; Detmer,S.; Bao,Y.; Sanders,R.; Dernovoy,D.; Kiryutin,B.; Lipman,D.J.; Tatusova,T.
EPI489415	NA	Germany	2010-Nov-03	EPI_ISL_151064	A/swine/Papenburg/IDT12653/2010		Import from public-domain	Lange,J.; Groth,M.; Schlegel,M.; Wieczorek,K.; Ulrich,R.; Koeppen,S.; Schulz,K.; Appl,D.; Krumbholz,A.; Sauerbrei,A.; Platzer,M.; Zell,R.; Duerrwald,R.
EPI489434	NA	Germany	2011-Jun-16	EPI_ISL_151068	A/swine/Ankum-Stockum/IDT13531/2011		Import from public-domain	Lange,J.; Groth,M.; Schlegel,M.; Wieczorek,K.; Ulrich,R.; Koeppen,S.; Schulz,K.; Appl,D.; Krumbholz,A.; Sauerbrei,A.; Platzer,M.; Zell,R.; Duerrwald,R.
EPI489443	NA	Germany	2011-Aug-03	EPI_ISL_151070	A/swine/Wettringen/IDT13795/2011		Import from public-domain	Lange,J.; Groth,M.; Schlegel,M.; Wieczorek,K.; Ulrich,R.; Koeppen,S.; Schulz,K.; Appl,D.; Krumbholz,A.; Sauerbrei,A.; Platzer,M.; Zell,R.; Duerrwald,R.
EPI489451	NA	Germany	2011-Aug-31	EPI_ISL_151072	A/swine/Freren/IDT13837-1/2011		Import from public-domain	Lange,J.; Groth,M.; Schlegel,M.; Wieczorek,K.; Ulrich,R.; Koeppen,S.; Schulz,K.; Appl,D.; Krumbholz,A.; Sauerbrei,A.; Platzer,M.; Zell,R.; Duerrwald,R.
EPI489459	NA	Germany	2011-Aug-31	EPI_ISL_151074	A/swine/Freren/IDT13837-2/2011		Import from public-domain	Lange,J.; Groth,M.; Schlegel,M.; Wieczorek,K.; Ulrich,R.; Koeppen,S.; Schulz,K.; Appl,D.; Krumbholz,A.; Sauerbrei,A.; Platzer,M.; Zell,R.; Duerrwald,R.
EPI489467	NA	Germany	2011-Oct-02	EPI_ISL_151076	A/swine/Althausen/IDT14031/2011		Import from public-domain	Lange,J.; Groth,M.; Schlegel,M.; Wieczorek,K.; Ulrich,R.; Koeppen,S.; Schulz,K.; Appl,D.; Krumbholz,A.; Sauerbrei,A.; Platzer,M.; Zell,R.; Duerrwald,R.
EPI489475	NA	Germany	2011-Oct-27	EPI_ISL_151078	A/swine/Duelmen/IDT14128/2011		Import from public-domain	Lange,J.; Groth,M.; Schlegel,M.; Wieczorek,K.; Ulrich,R.; Koeppen,S.; Schulz,K.; Appl,D.; Krumbholz,A.; Sauerbrei,A.; Platzer,M.; Zell,R.; Duerrwald,R.
EPI489491	NA	Germany	2011-Nov-09	EPI_ISL_151082	A/swine/Langefoerden/IDT14189/2011		Import from public-domain	Lange,J.; Groth,M.; Schlegel,M.; Wieczorek,K.; Ulrich,R.; Koeppen,S.; Schulz,K.; Appl,D.; Krumbholz,A.; Sauerbrei,A.; Platzer,M.; Zell,R.; Duerrwald,R.
EPI489500	NA	Germany	2011-Nov-17	EPI_ISL_151085	A/swine/Altenberge/IDT14252/2011		Import from public-domain	Lange,J.; Groth,M.; Schlegel,M.; Wieczorek,K.; Ulrich,R.; Koeppen,S.; Schulz,K.; Appl,D.; Krumbholz,A.; Sauerbrei,A.; Platzer,M.; Zell,R.; Duerrwald,R.
EPI489509	NA	Germany	2011-Dec-20	EPI_ISL_151087	A/swine/Niederwinden/IDT14445/2011		Import from public-domain	Lange,J.; Groth,M.; Schlegel,M.; Wieczorek,K.; Ulrich,R.; Koeppen,S.; Schulz,K.; Appl,D.; Krumbholz,A.; Sauerbrei,A.; Platzer,M.; Zell,R.; Duerrwald,R.
EPI489527	NA	Germany	2012-Feb-22	EPI_ISL_151091	A/swine/Garrel/IDT14844/2012		Import from public-domain	Lange,J.; Groth,M.; Schlegel,M.; Wieczorek,K.; Ulrich,R.; Koeppen,S.; Schulz,K.; Appl,D.; Krumbholz,A.; Sauerbrei,A.; Platzer,M.; Zell,R.; Duerrwald,R.
EPI491783	NA	United States	2005-Jan-27	EPI_ISL_151623	A/swine/North Carolina/SG1232/2005		Import from public-domain	Wentworth,D.E.; Dugan,V.; Halpin,R.A.; Lin,X.; Bera,J.; Wester,E.; Ghedin,E.; Fedorova,N.; Tsitrin,T.; McLellan,M.; Stockwell,T.; Amedeo,P.; Appalla,L.; Bishop,B.; Edworthy,P.; Gupta,N.; Hoover,J.; Katzel,D.; Li,K.; Schobel,S.; Shrivastava,S.; Thovarai,V.; Wang,S.; Detmer,S.; Bao,Y.; Sanders,R.; Dernovoy,D.; Kiryutin,B.; Lipman,D.J.; Tatusova,T.
EPI491843	NA	United States	2009-Jun-05	EPI_ISL_151628	A/swine/Minnesota/02852/2009		Import from public-domain	Wentworth,D.E.; Dugan,V.; Halpin,R.A.; Lin,X.; Bera,J.; Wester,E.; Ghedin,E.; Fedorova,N.; Tsitrin,T.; McLellan,M.; Stockwell,T.; Amedeo,P.; Appalla,L.; Bishop,B.; Edworthy,P.; Gupta,N.; Hoover,J.; Katzel,D.; Li,K.; Schobel,S.; Shrivastava,S.; Thovarai,V.; Wang,S.; Detmer,S.; Bao,Y.; Sanders,R.; Dernovoy,D.; Kiryutin,B.; Lipman,D.J.; Tatusova,T.
EPI491851	NA	United States	2009-Sep-16	EPI_ISL_151629	A/swine/Missouri/SG1343/2009		Import from public-domain	Wentworth,D.E.; Dugan,V.; Halpin,R.A.; Lin,X.; Bera,J.; Wester,E.; Ghedin,E.; Fedorova,N.; Tsitrin,T.; McLellan,M.; Stockwell,T.; Amedeo,P.; Appalla,L.; Bishop,B.; Edworthy,P.; Gupta,N.; Hoover,J.; Katzel,D.; Li,K.; Schobel,S.; Shrivastava,S.; Thovarai,V.; Wang,S.; Detmer,S.; Bao,Y.; Sanders,R.; Dernovoy,D.; Kiryutin,B.; Lipman,D.J.; Tatusova,T.
EPI492008	NA	United States	2007-Jan-26	EPI_ISL_151642	A/swine/Oklahoma/01452/2007		Import from public-domain	Wentworth,D.E.; Dugan,V.; Halpin,R.A.; Lin,X.; Bera,J.; Wester,E.; Ghedin,E.; Fedorova,N.; Tsitrin,T.; McLellan,M.; Stockwell,T.; Amedeo,P.; Appalla,L.; Bishop,B.; Edworthy,P.; Gupta,N.; Hoover,J.; Katzel,D.; Li,K.; Schobel,S.; Shrivastava,S.; Thovarai,V.; Wang,S.; Detmer,S.; Bao,Y.; Sanders,R.; Dernovoy,D.; Kiryutin,B.; Lipman,D.J.; Tatusova,T.
EPI492016	NA	United States	2007-Apr-12	EPI_ISL_151643	A/swine/Iowa/SG1290/2007		Import from public-domain	Wentworth,D.E.; Dugan,V.; Halpin,R.A.; Lin,X.; Bera,J.; Wester,E.; Ghedin,E.; Fedorova,N.; Tsitrin,T.; McLellan,M.; Stockwell,T.; Amedeo,P.; Appalla,L.; Bishop,B.; Edworthy,P.; Gupta,N.; Hoover,J.; Katzel,D.; Li,K.; Schobel,S.; Shrivastava,S.; Thovarai,V.; Wang,S.; Detmer,S.; Bao,Y.; Sanders,R.; Dernovoy,D.; Kiryutin,B.; Lipman,D.J.; Tatusova,T.
EPI492024	NA	United States	2008-Oct-10	EPI_ISL_151644	A/swine/Arkansas/02404/2008		Import from public-domain	Wentworth,D.E.; Dugan,V.; Halpin,R.A.; Lin,X.; Bera,J.; Wester,E.; Ghedin,E.; Fedorova,N.; Tsitrin,T.; McLellan,M.; Stockwell,T.; Amedeo,P.; Appalla,L.; Bishop,B.; Edworthy,P.; Gupta,N.; Hoover,J.; Katzel,D.; Li,K.; Schobel,S.; Shrivastava,S.; Thovarai,V.; Wang,S.; Detmer,S.; Bao,Y.; Sanders,R.; Dernovoy,D.; Kiryutin,B.; Lipman,D.J.; Tatusova,T.
EPI492227	NA	United States	2008-Mar-06	EPI_ISL_151678	A/swine/Oklahoma/02083/2008		Import from public-domain	Wentworth,D.E.; Dugan,V.; Halpin,R.A.; Lin,X.; Bera,J.; Wester,E.; Ghedin,E.; Fedorova,N.; Tsitrin,T.; McLellan,M.; Stockwell,T.; Amedeo,P.; Appalla,L.; Bishop,B.; Edworthy,P.; Gupta,N.; Hoover,J.; Katzel,D.; Li,K.; Schobel,S.; Shrivastava,S.; Thovarai,V.; Wang,S.; Detmer,S.; Bao,Y.; Sanders,R.; Dernovoy,D.; Kiryutin,B.; Lipman,D.J.; Tatusova,T.
EPI492353	NA	United States	2012-Jul-12	EPI_ISL_151700	A/swine/Indiana/A00968366/2012		Import from public-domain
EPI492370	NA	United States	2013-Sep-16	EPI_ISL_151706	A/swine/Nebraska/A01399873/2013		Import from public-domain	Culhane,M.
EPI492373	NA	United States	2013-Sep-06	EPI_ISL_151707	A/swine/Minnesota/A01392045/2013		Import from public-domain	Culhane,M.
EPI492376	NA	United States	2013-Sep-16	EPI_ISL_151708	A/swine/Iowa/A01399987/2013		Import from public-domain	Culhane,M.
EPI492402	NA	United States	2013-Sep-01	EPI_ISL_151716	A/swine/North Carolina/A01290462/2013		Import from public-domain	Lin,K.; Deike,P.H.; Zhang,J.
EPI492420	NA	United States	2013-Sep-01	EPI_ISL_151722	A/swine/North Carolina/A01291213/2013		Import from public-domain	Lin,K.; Deike,P.H.; Zhang,J.
EPI492426	NA	United States	2013-Sep-01	EPI_ISL_151724	A/swine/North Carolina/A01290473/2013		Import from public-domain	Lin,K.; Deike,P.H.; Zhang,J.
EPI492429	NA	United States	2013-Sep-01	EPI_ISL_151725	A/swine/North Carolina/A01290458/2013		Import from public-domain	Lin,K.; Deike,P.H.; Zhang,J.
EPI492435	NA	United States	2013-Sep-01	EPI_ISL_151727	A/swine/Illinois/A01291476/2013		Import from public-domain	Lin,K.; Deike,P.H.; Zhang,J.
EPI492455	NA	United States	2013-Oct-01	EPI_ISL_151734	A/swine/Oklahoma/A01290517/2013		Import from public-domain	Lin,K.; Deike,P.H.; Zhang,J.
EPI492633	NA	United States	2013-Sep-19	EPI_ISL_151780	A/swine/Illinois/A00843191/2013		Import from public-domain
EPI492653	NA	United States	2013-Oct-28	EPI_ISL_151789	A/swine/Nebraska/A01394353/2013		Import from public-domain	Culhane,M.
EPI492971	NA	United States	2013-Oct-31	EPI_ISL_151915	A/swine/Iowa/A01394642/2013		Import from public-domain	Culhane,M.
EPI493010	NA	United States	2013-Oct-10	EPI_ISL_151925	A/swine/Kansas/A01377088/2013		Import from public-domain	Ma,J.; Bai,J.; Hesse,R.A.; Sloan,H.; Ma,W.
EPI493641	NA	United States	2013-Mar-26	EPI_ISL_151990	A/swine/Iowa/13C096/2013		Import from public-domain	Huber,V.C.; Brunick,C.; Weber,C.; Hansen,A.; Broders,C.; Ingebrigtson,M.
EPI493649	NA	United States	2013-Mar-26	EPI_ISL_151991	A/swine/Iowa/13C098/2013		Import from public-domain	Huber,V.C.; Brunick,C.; Weber,C.; Hansen,A.; Broders,C.; Ingebrigtson,M.
EPI493665	NA	United States	2013-Mar-26	EPI_ISL_151993	A/swine/Iowa/13C097/2013		Import from public-domain	Huber,V.C.; Brunick,C.; Weber,C.; Hansen,A.; Broders,C.; Ingebrigtson,M.
EPI499546	NA	United States	2013-Nov-12	EPI_ISL_153684	A/swine/Minnesota/A01365853/2013		Import from public-domain
EPI499630	NA	United States	2013-Nov-01	EPI_ISL_153724	A/swine/Illinois/A01409073/2013		Import from public-domain	Lin,K.; Deike,P.H.; Zhang,J.
EPI499636	NA	United States	2013-Oct-01	EPI_ISL_153726	A/swine/North Carolina/A01290636/2013		Import from public-domain	Lin,K.; Deike,P.H.; Zhang,J.
EPI499639	NA	United States	2013-Nov-01	EPI_ISL_153727	A/swine/Illinois/A01409065/2013		Import from public-domain	Lin,K.; Deike,P.H.; Zhang,J.
EPI499647	NA	United States	2013-Nov-01	EPI_ISL_153729	A/swine/North Carolina/A01290718/2013		Import from public-domain	Lin,K.; Deike,P.H.; Zhang,J.
EPI499643	NA	United States	2013-Oct-01	EPI_ISL_153730	A/swine/Kansas/A01290646/2013		Import from public-domain	Lin,K.; Deike,P.H.; Zhang,J.
EPI499661	NA	United States	2013-Oct-01	EPI_ISL_153735	A/swine/Indiana/A01290643/2013		Import from public-domain	Lin,K.; Deike,P.H.; Zhang,J.
EPI499664	NA	United States	2013-Nov-01	EPI_ISL_153736	A/swine/North Carolina/A01290725/2013		Import from public-domain	Lin,K.; Deike,P.H.; Zhang,J.
EPI499709	NA	United States	2013-Nov-01	EPI_ISL_153751	A/swine/North Carolina/A01290741/2013		Import from public-domain	Lin,K.; Deike,P.H.; Zhang,J.
EPI499712	NA	United States	2013-Oct-01	EPI_ISL_153752	A/swine/Minnesota/A01290679/2013		Import from public-domain	Lin,K.; Deike,P.H.; Zhang,J.
EPI499725	NA	United States	2012-Jun-12	EPI_ISL_153755	A/swine/Illinois/A00857322/2012		Import from public-domain
EPI499783	NA	United States	2013-Nov-01	EPI_ISL_153770	A/swine/North Carolina/A01290765/2013		Import from public-domain	Lin,K.; Deike,P.H.; Zhang,J.
EPI499902	NA	United States	2013-Nov-26	EPI_ISL_153846	A/swine/Minnesota/A01366009/2013		Import from public-domain
EPI499931	NA	United States	2013-Aug-28	EPI_ISL_153853	A/swine/Iowa/13H072/2013		Import from public-domain	Huber,V.; Brunick,C.; Ingebrigtson,M.; McCormick,K.
EPI499956	NA	United States	2013-Nov-06	EPI_ISL_153857	A/swine/Minnesota/A01365714/2013		Import from public-domain
EPI499972	NA	United States	2013-Oct-28	EPI_ISL_153861	A/swine/Nebraska/A01104068/2013		Import from public-domain
EPI499980	NA	United States	2013-Oct-31	EPI_ISL_153862	A/swine/Nebraska/A01104071/2013		Import from public-domain
EPI499984	NA	United States	2013-Nov-05	EPI_ISL_153863	A/swine/North Carolina/A01394918/2013		Import from public-domain	Culhane,M.
EPI499990	NA	United States	2013-Jul-09	EPI_ISL_153865	A/swine/Nebraska/A01395173/2013		Import from public-domain	Culhane,M.
EPI501235	NA	Germany	2011-Aug-11	EPI_ISL_154222	A/swine/Saerbeck/IDT13755/2011		Import from public-domain	Lange,J.; Groth,M.; Schlegel,M.; Krumbholz,A.; Wieczorek,K.; Ulrich,R.; Koppen,S.; Schulz,K.; Appl,D.; Selbitz,H.J.; Sauerbrei,A.; Platzer,M.; Zell,R.; Durrwald,R.; Koeppen,S.; Duerrwald,R.
EPI501243	NA	Germany	2011-Aug-25	EPI_ISL_154223	A/swine/Lohne/IDT13821/2011		Import from public-domain	Lange,J.; Groth,M.; Schlegel,M.; Krumbholz,A.; Wieczorek,K.; Ulrich,R.; Koppen,S.; Schulz,K.; Appl,D.; Selbitz,H.J.; Sauerbrei,A.; Platzer,M.; Zell,R.; Durrwald,R.; Koeppen,S.; Duerrwald,R.
EPI501259	NA	Germany	2012-Jan-26	EPI_ISL_154225	A/swine/Albersloh/IDT14635-1/2012		Import from public-domain	Lange,J.; Groth,M.; Schlegel,M.; Krumbholz,A.; Wieczorek,K.; Ulrich,R.; Koppen,S.; Schulz,K.; Appl,D.; Selbitz,H.J.; Sauerbrei,A.; Platzer,M.; Zell,R.; Durrwald,R.; Koeppen,S.; Duerrwald,R.
EPI501268	NA	Germany	2012-Jan-26	EPI_ISL_154226	A/swine/Albersloh/IDT14635-3/2012		Import from public-domain	Lange,J.; Groth,M.; Schlegel,M.; Krumbholz,A.; Wieczorek,K.; Ulrich,R.; Koppen,S.; Schulz,K.; Appl,D.; Selbitz,H.J.; Sauerbrei,A.; Platzer,M.; Zell,R.; Durrwald,R.; Koeppen,S.; Duerrwald,R.
EPI501276	NA	Germany	2012-Feb-22	EPI_ISL_154227	A/swine/Moeglingen/IDT14859/2012		Import from public-domain	Lange,J.; Groth,M.; Schlegel,M.; Krumbholz,A.; Wieczorek,K.; Ulrich,R.; Koppen,S.; Schulz,K.; Appl,D.; Selbitz,H.J.; Sauerbrei,A.; Platzer,M.; Zell,R.; Durrwald,R.; Koeppen,S.; Duerrwald,R.
EPI501284	NA	Germany	2012-Feb-22	EPI_ISL_154228	A/swine/Garrel/IDT14891/2012		Import from public-domain	Lange,J.; Groth,M.; Schlegel,M.; Krumbholz,A.; Wieczorek,K.; Ulrich,R.; Koppen,S.; Schulz,K.; Appl,D.; Selbitz,H.J.; Sauerbrei,A.; Platzer,M.; Zell,R.; Durrwald,R.; Koeppen,S.; Duerrwald,R.
EPI501292	NA	Germany	2012-Feb-22	EPI_ISL_154229	A/swine/Garrel/IDT14892/2012		Import from public-domain	Lange,J.; Groth,M.; Schlegel,M.; Krumbholz,A.; Wieczorek,K.; Ulrich,R.; Koppen,S.; Schulz,K.; Appl,D.; Selbitz,H.J.; Sauerbrei,A.; Platzer,M.; Zell,R.; Durrwald,R.; Koeppen,S.; Duerrwald,R.
EPI501300	NA	Germany	2012-Mar-19	EPI_ISL_154230	A/swine/Warendorf/IDT15018/2012		Import from public-domain	Lange,J.; Groth,M.; Schlegel,M.; Krumbholz,A.; Wieczorek,K.; Ulrich,R.; Koppen,S.; Schulz,K.; Appl,D.; Selbitz,H.J.; Sauerbrei,A.; Platzer,M.; Zell,R.; Durrwald,R.; Koeppen,S.; Duerrwald,R.
EPI501482	NA	Italy	2010-Sep-22	EPI_ISL_154287	A/swine/Italy/227121/2010		Import from public-domain	Chiapponi,C.; Barbieri,I.; Baioni,L.; Moreno,A.; Foni,E.
EPI501483	NA	Italy	2011-Feb-15	EPI_ISL_154288	A/swine/Italy/37110/2011		Import from public-domain	Chiapponi,C.; Barbieri,I.; Baioni,L.; Moreno,A.; Foni,E.
EPI501484	NA	Italy	2011-Feb-18	EPI_ISL_154289	A/swine/Italy/41350/2011		Import from public-domain	Chiapponi,C.; Barbieri,I.; Baioni,L.; Moreno,A.; Foni,E.
EPI501485	NA	Italy	2011-Mar-09	EPI_ISL_154290	A/swine/Italy/57669/2011		Import from public-domain	Chiapponi,C.; Barbieri,I.; Baioni,L.; Moreno,A.; Foni,E.
EPI501486	NA	Italy	2011-Sep-27	EPI_ISL_154291	A/swine/Italy/229528/2011		Import from public-domain	Chiapponi,C.; Barbieri,I.; Baioni,L.; Moreno,A.; Foni,E.
EPI501487	NA	Italy	2011-Dec-02	EPI_ISL_154292	A/swine/Italy/302247/2011		Import from public-domain	Chiapponi,C.; Barbieri,I.; Baioni,L.; Moreno,A.; Foni,E.
EPI501524	NA	United States	2013-Aug-22	EPI_ISL_154320	A/swine/Nebraska/A01395180/2013		Import from public-domain	Culhane,M.
EPI501533	NA	United States	2013-Nov-11	EPI_ISL_154323	A/swine/Minnesota/A01395189/2013		Import from public-domain	Culhane,M.
EPI502628	NA	Brazil	2011-Jul-25	EPI_ISL_154591	A/wild boar/Brazil/214-11-13D/2011		Import from public-domain	Biondo,N.; Schaefer,R.; Gava,D.; Cantao,M.E.; Silveira,S.; Mores,M.A.; Ciacci-Zanella,J.R.; Barcellos,D.E.; Ciacci Zanella,J.R.
EPI502653	NA	United States	2013-Nov-01	EPI_ISL_154598	A/swine/Oklahoma/A01290816/2013		Import from public-domain	Lin,K.; Deike,P.H.; Zhang,J.
EPI502662	NA	United States	2013-Nov-01	EPI_ISL_154601	A/swine/Illinois/A01290887/2013		Import from public-domain	Lin,K.; Deike,P.H.; Zhang,J.
EPI502680	NA	United States	2013-Dec-01	EPI_ISL_154607	A/swine/Illinois/A01409364/2013		Import from public-domain	Lin,K.; Deike,P.H.; Zhang,J.
EPI502692	NA	United States	2013-Nov-01	EPI_ISL_154611	A/swine/Illinois/A01411080/2013		Import from public-domain	Lin,K.; Deike,P.H.; Zhang,J.
EPI502705	NA	United States	2013-Nov-01	EPI_ISL_154615	A/swine/North Carolina/A01290891/2013		Import from public-domain	Lin,K.; Deike,P.H.; Zhang,J.
EPI502708	NA	United States	2013-Nov-01	EPI_ISL_154616	A/swine/Illinois/A01291948/2013		Import from public-domain	Lin,K.; Deike,P.H.; Zhang,J.
EPI502711	NA	United States	2013-Nov-01	EPI_ISL_154617	A/swine/Iowa/A01290904/2013		Import from public-domain	Lin,K.; Deike,P.H.; Zhang,J.
EPI502714	NA	United States	2013-Nov-01	EPI_ISL_154618	A/swine/North Carolina/A01290800/2013		Import from public-domain	Lin,K.; Deike,P.H.; Zhang,J.
EPI502720	NA	United States	2013-Nov-01	EPI_ISL_154620	A/swine/Illinois/A01290850/2013		Import from public-domain	Lin,K.; Deike,P.H.; Zhang,J.
EPI502735	NA	United States	2013-Nov-01	EPI_ISL_154625	A/swine/North Carolina/A01290889/2013		Import from public-domain	Lin,K.; Deike,P.H.; Zhang,J.
EPI502744	NA	United States	2013-Nov-01	EPI_ISL_154628	A/swine/Iowa/A01290820/2013		Import from public-domain	Lin,K.; Deike,P.H.; Zhang,J.
EPI502750	NA	United States	2013-Nov-01	EPI_ISL_154630	A/swine/North Carolina/A01290790/2013		Import from public-domain	Lin,K.; Deike,P.H.; Zhang,J.
EPI502759	NA	United States	2013-Nov-01	EPI_ISL_154633	A/swine/Oklahoma/A01290898/2013		Import from public-domain	Lin,K.; Deike,P.H.; Zhang,J.
EPI504856	NA	United States	2013-Dec-01	EPI_ISL_155695	A/swine/North Carolina/A01290932/2013		Import from public-domain	Lin,K.; Deike,P.H.; Zhang,J.
EPI504895	NA	United States	2013-Nov-01	EPI_ISL_155709	A/swine/North Carolina/A01291932/2013		Import from public-domain	Lin,K.; Deike,P.H.; Zhang,J.
EPI504904	NA	United States	2013-Dec-01	EPI_ISL_155712	A/swine/Illinois/A01411111/2013		Import from public-domain	Lin,K.; Deike,P.H.; Zhang,J.
EPI504921	NA	United States	2013-Dec-12	EPI_ISL_155715	A/swine/SouthDakota/A01366307/2013		Import from public-domain
EPI504924	NA	United States	2013-Dec-18	EPI_ISL_155716	A/swine/Minnesota/A01366391/2013		Import from public-domain
EPI504930	NA	United States	2013-Dec-23	EPI_ISL_155718	A/swine/SouthDakota/A01366455/2013		Import from public-domain
EPI504933	NA	United States	2013-Dec-27	EPI_ISL_155719	A/swine/Minnesota/A01366485/2013		Import from public-domain
EPI505004	NA	United States	2013-Dec-30	EPI_ISL_155771	A/swine/Nebraska/A01490219/2013		Import from public-domain	Culhane,M.
EPI505019	NA	United States	2013-Dec-01	EPI_ISL_155776	A/swine/North Carolina/A01290948/2013		Import from public-domain	Lin,K.; Deike,P.H.; Zhang,J.
EPI505054	NA	United States	2013-Dec-01	EPI_ISL_155787	A/swine/Iowa/A01410020/2013		Import from public-domain	Lin,K.; Deike,P.H.; Zhang,J.
EPI506263	NA	United States	2013-Dec-10	EPI_ISL_156310	A/swine/Minnesota/A01395969/2013		Import from public-domain	Culhane,M.
EPI506272	NA	United States	2013-Dec-10	EPI_ISL_156313	A/swine/Minnesota/A01395979/2013		Import from public-domain	Culhane,M.
EPI506435	NA	United States	2011-Apr-07	EPI_ISL_156333	A/swine/Indiana/A00968332/2011		Import from public-domain
EPI506479	NA	United States	2012-Feb-08	EPI_ISL_156338	A/swine/Indiana/A00968358/2012		Import from public-domain
EPI506577	NA	Thailand	2011-Oct-09	EPI_ISL_156354	A/swine/Thailand/CU-S3073N/2011		Import from public-domain	Nonthabenjawan,N.; Chaiyawong,S.; Noradechanon,K.; Tuanudom,R.; Prakairungnamthip,D.; Tunterak,W.; Bunpapong,N.; Thanawongnuwech,R.; Amonsin,A.
EPI506597	NA	United States	2014-Jan-06	EPI_ISL_156356	A/swine/Nebraska/A01490540/2014		Import from public-domain	Culhane,M.
EPI506600	NA	United States	2014-Jan-02	EPI_ISL_156357	A/swine/Nebraska/A01490456/2014		Import from public-domain	Culhane,M.
EPI506603	NA	United States	2014-Jan-06	EPI_ISL_156358	A/swine/Nebraska/A01490535/2014		Import from public-domain	Culhane,M.
EPI506609	NA	United States	2014-Jan-02	EPI_ISL_156360	A/swine/Nebraska/A01490415/2014		Import from public-domain	Culhane,M.
EPI506670	NA	United States	2014-Jan-03	EPI_ISL_156388	A/swine/Minnesota/A01366540/2014		Import from public-domain
EPI507279	NA	United States	2014-Jan-01	EPI_ISL_156596	A/swine/Illinois/A01409794/2014		Import from public-domain	Lin,K.; Deike,P.H.; Zhang,J.
EPI508897	NA	United States	2014-Jan-01	EPI_ISL_157211	A/swine/Illinois/A01409928/2014		Import from public-domain	Lin,K.; Deike,P.H.; Zhang,J.
EPI508900	NA	United States	2014-Jan-01	EPI_ISL_157212	A/swine/Minnesota/A01410131/2014		Import from public-domain	Lin,K.; Deike,P.H.; Zhang,J.
EPI508914	NA	United States	2014-Jan-01	EPI_ISL_157216	A/swine/Oklahoma/A01409770/2014		Import from public-domain	Lin,K.; Deike,P.H.; Zhang,J.
EPI510168	NA	United States	2014-Feb-03	EPI_ISL_157870	A/swine/Illinois/A01491915/2014		Import from public-domain	Culhane,M.
EPI510188	NA	United States	2014-Feb-01	EPI_ISL_157876	A/swine/Illinois/A01409964/2014		Import from public-domain	Lin,K.; Deike,P.H.; Zhang,J.
EPI510218	NA	United States	2014-Feb-01	EPI_ISL_157886	A/swine/Illinois/A01411453/2014		Import from public-domain	Lin,K.; Deike,P.H.; Zhang,J.
EPI515301	NA	United States	2013-Dec-02	EPI_ISL_158894	A/swine/Kansas/13-148520/2013		Import from public-domain	Ma,J.; Bai,J.; Hesse,R.A.; Sloan,H.; Ma,W.
EPI524351	NA	Vietnam	2011-Dec-13	EPI_ISL_160437	A/swine/DongNai/03-03-2/2011	National Institute of Animal Health	National Institute of Animal Health
EPI524325	NA	Vietnam	2011-Dec-12	EPI_ISL_160783	A/swine/TienGiang/01-16-2/2011	National Institute of Animal Health	National Institute of Animal Health
EPI524358	NA	Vietnam	2012-Dec-04	EPI_ISL_160787	A/swine/Bac Ninh/344/2012	National Institute of Animal Health	National Institute of Animal Health
EPI524382	NA	Vietnam	2012-Dec-18	EPI_ISL_160790	A/swine/TienGiang/02-24-2/2012	National Institute of Animal Health	National Institute of Animal Health
EPI524511	NA	Vietnam	2012-Sep-18	EPI_ISL_160807	A/swine/TienGiang/01-06-1/2012	National Institute of Animal Health	National Institute of Animal Health
EPI524558	NA	Vietnam	2012-Sep-18	EPI_ISL_160813	A/swine/TienGiang/02-03-1/2012	National Institute of Animal Health	National Institute of Animal Health
EPI526912	NA	United States	2013-Jul-01	EPI_ISL_161113	A/swine/Indiana/13TOSU1053/2013		Import from public-domain	Bowman,A.; Nelson,S.; Sreevatsan,S.; Suwannakarn,K.; Slemons,R.
EPI526940	NA	United States	2013-Jul-01	EPI_ISL_161118	A/swine/Indiana/13TOSU1044/2013		Import from public-domain	Bowman,A.; Nelson,S.; Sreevatsan,S.; Suwannakarn,K.; Slemons,R.
EPI526954	NA	United States	2013-Oct-01	EPI_ISL_161119	A/swine/Texas/13TOSU6276/2013		Import from public-domain	Bowman,A.; Nelson,S.; Sreevatsan,S.; Suwannakarn,K.; Slemons,R.
EPI526965	NA	United States	2013-Jul-01	EPI_ISL_161121	A/swine/Indiana/13TOSU1142/2013		Import from public-domain	Bowman,A.; Nelson,S.; Sreevatsan,S.; Suwannakarn,K.; Slemons,R.
EPI526977	NA	United States	2013-Jul-01	EPI_ISL_161123	A/swine/Indiana/13TOSU1052/2013		Import from public-domain	Bowman,A.; Nelson,S.; Sreevatsan,S.; Suwannakarn,K.; Slemons,R.
EPI527002	NA	United States	2013-Jul-01	EPI_ISL_161126	A/swine/Indiana/13TOSU1049/2013		Import from public-domain	Bowman,A.; Nelson,S.; Sreevatsan,S.; Suwannakarn,K.; Slemons,R.
EPI527008	NA	United States	2013-Jul-01	EPI_ISL_161127	A/swine/Indiana/13TOSU1056/2013		Import from public-domain	Bowman,A.; Nelson,S.; Sreevatsan,S.; Suwannakarn,K.; Slemons,R.
EPI527014	NA	United States	2013-Jun-01	EPI_ISL_161128	A/swine/Ohio/13TOSU0554/2013		Import from public-domain	Bowman,A.; Nelson,S.; Sreevatsan,S.; Suwannakarn,K.; Slemons,R.
EPI527050	NA	United States	2013-Jul-01	EPI_ISL_161133	A/swine/Indiana/13TOSU1060/2013		Import from public-domain	Bowman,A.; Nelson,S.; Sreevatsan,S.; Suwannakarn,K.; Slemons,R.
EPI527062	NA	United States	2013-Jul-01	EPI_ISL_161135	A/swine/Indiana/13TOSU1160/2013		Import from public-domain	Bowman,A.; Nelson,S.; Sreevatsan,S.; Suwannakarn,K.; Slemons,R.
EPI527056	NA	United States	2013-Jun-01	EPI_ISL_161136	A/swine/Ohio/13TOSU0558/2013		Import from public-domain	Bowman,A.; Nelson,S.; Sreevatsan,S.; Suwannakarn,K.; Slemons,R.
EPI527073	NA	United States	2013-Jul-01	EPI_ISL_161137	A/swine/Indiana/13TOSU1045/2013		Import from public-domain	Bowman,A.; Nelson,S.; Sreevatsan,S.; Suwannakarn,K.; Slemons,R.
EPI527135	NA	United States	2013-Jul-01	EPI_ISL_161145	A/swine/Indiana/13TOSU1058/2013		Import from public-domain	Bowman,A.; Nelson,S.; Sreevatsan,S.; Suwannakarn,K.; Slemons,R.
EPI527152	NA	United States	2013-Jul-01	EPI_ISL_161148	A/swine/Indiana/13TOSU1048/2013		Import from public-domain	Bowman,A.; Nelson,S.; Sreevatsan,S.; Suwannakarn,K.; Slemons,R.
EPI527158	NA	United States	2013-Jul-01	EPI_ISL_161149	A/swine/Indiana/13TOSU1158/2013		Import from public-domain	Bowman,A.; Nelson,S.; Sreevatsan,S.; Suwannakarn,K.; Slemons,R.
EPI527842	NA	United States	2013-Jul-01	EPI_ISL_161157	A/swine/Indiana/13TOSU1047/2013		Import from public-domain	Bowman,A.; Nelson,S.; Sreevatsan,S.; Suwannakarn,K.; Slemons,R.
EPI527898	NA	United States	2013-Jul-01	EPI_ISL_161168	A/swine/Indiana/13TOSU1145/2013		Import from public-domain	Bowman,A.; Nelson,S.; Sreevatsan,S.; Suwannakarn,K.; Slemons,R.
EPI527945	NA	United States	2013-Jul-01	EPI_ISL_161177	A/swine/Indiana/13TOSU1151/2013		Import from public-domain	Bowman,A.; Nelson,S.; Sreevatsan,S.; Suwannakarn,K.; Slemons,R.
EPI527990	NA	United States	2013-Jul-01	EPI_ISL_161183	A/swine/Ohio/13TOSU0888/2013		Import from public-domain	Bowman,A.; Nelson,S.; Sreevatsan,S.; Suwannakarn,K.; Slemons,R.
EPI528420	NA	United States	2013-Oct-01	EPI_ISL_161188	A/swine/Texas/13TOSU6273/2013		Import from public-domain	Bowman,A.; Nelson,S.; Sreevatsan,S.; Suwannakarn,K.; Slemons,R.
EPI528423	NA	United States	2013-Jul-01	EPI_ISL_161189	A/swine/Indiana/13TOSU1144/2013		Import from public-domain	Bowman,A.; Nelson,S.; Sreevatsan,S.; Suwannakarn,K.; Slemons,R.
EPI528426	NA	United States	2013-Jul-01	EPI_ISL_161190	A/swine/Indiana/13TOSU1149/2013		Import from public-domain	Bowman,A.; Nelson,S.; Sreevatsan,S.; Suwannakarn,K.; Slemons,R.
EPI528458	NA	United States	2013-Jul-01	EPI_ISL_161193	A/swine/Indiana/13TOSU1143/2013		Import from public-domain	Bowman,A.; Nelson,S.; Sreevatsan,S.; Suwannakarn,K.; Slemons,R.
EPI530261	NA	United States	2014-Mar-01	EPI_ISL_162021	A/swine/North Carolina/A01410501/2014		Import from public-domain	Lin,K.; Deike,P.H.; Zhang,J.
EPI530267	NA	United States	2014-Mar-01	EPI_ISL_162023	A/swine/Iowa/A01410456/2014		Import from public-domain	Lin,K.; Deike,P.H.; Zhang,J.
EPI530270	NA	United States	2014-Mar-01	EPI_ISL_162024	A/swine/North Carolina/A01475223/2014		Import from public-domain	Lin,K.; Deike,P.H.; Zhang,J.
EPI530279	NA	United States	2014-Mar-01	EPI_ISL_162027	A/swine/Illinois/A01475166/2014		Import from public-domain	Lin,K.; Deike,P.H.; Zhang,J.
EPI530288	NA	United States	2014-Mar-01	EPI_ISL_162030	A/swine/North Carolina/A01410500/2014		Import from public-domain	Lin,K.; Deike,P.H.; Zhang,J.
EPI530333	NA	United States	2014-Mar-31	EPI_ISL_162043	A/swine/Nebraska/A01493629/2014		Import from public-domain	Culhane,M.
EPI530376	NA	France	2011-Jun-01	EPI_ISL_162052	A/swine/France/35-110346/2011		Import from public-domain	Bonin,E.; Queguiner,S.; Gorin,S.; Barbier,N.; Simon,G.
EPI531003	NA	United States	2014-Apr-01	EPI_ISL_162305	A/swine/North Carolina/A01410562/2014		Import from public-domain	Lin,K.; Deike,P.H.; Zhang,J.
EPI531015	NA	United States	2014-Apr-01	EPI_ISL_162309	A/swine/Iowa/A01410614/2014		Import from public-domain	Lin,K.; Deike,P.H.; Zhang,J.
EPI531054	NA	United States	2014-Jan-01	EPI_ISL_162322	A/swine/North Carolina/A01410564/2014		Import from public-domain	Lin,K.; Deike,P.H.; Zhang,J.
EPI531063	NA	United States	2014-Mar-01	EPI_ISL_162325	A/swine/Iowa/A01410515/2014		Import from public-domain	Lin,K.; Deike,P.H.; Zhang,J.
EPI531092	NA	United States	2014-Apr-02	EPI_ISL_162334	A/swine/Minnesota/A01493740/2014		Import from public-domain	Culhane,M.
EPI531105	NA	United States	2014-Apr-08	EPI_ISL_162338	A/swine/Iowa/A01480935/2014		Import from public-domain
EPI531483	NA	United States	2014-Mar-19	EPI_ISL_162473	A/swine/Kansas/A01377256/2014		Import from public-domain	Ma,J.; Bai,J.; Hesse,R.A.; Sloan,H.; Ma,W.
EPI531624	NA	United States	2014-Apr-21	EPI_ISL_162555	A/swine/Nebraska/A01509439/2014		Import from public-domain	Culhane,M.
EPI531673	NA	United States	2014-Apr-01	EPI_ISL_162584	A/swine/Kansas/A01377287/2014		Import from public-domain	Duff,M.A.; Ma,J.; Hesse,R.A.; Sloan,H.; Bai,J.; Ma,W.
EPI531967	NA	Vietnam	2013-Jul-16	EPI_ISL_162668	A/swine/TienGiang/03-10-1/2013	National Institute of Animal Health	National Institute of Animal Health
EPI531980	NA	Vietnam	2012-Sep-18	EPI_ISL_162672	A/swine/TienGiang/02-28-1/2012	National Institute of Animal Health	National Institute of Animal Health
EPI531988	NA	Vietnam	2012-Sep-18	EPI_ISL_162673	A/swine/TienGiang/02-13-1/2012	National Institute of Animal Health	National Institute of Animal Health
EPI532028	NA	Vietnam	2013-Dec-05	EPI_ISL_162678	A/swine/Bac Ninh/354/2013	National Institute of Animal Health	National Institute of Animal Health
EPI532044	NA	Vietnam	2013-Dec-05	EPI_ISL_162680	A/swine/Bac Ninh/388/2013	National Institute of Animal Health	National Institute of Animal Health
EPI532076	NA	Vietnam	2012-Sep-18	EPI_ISL_162684	A/swine/TienGiang/01-08-1/2012	National Institute of Animal Health	National Institute of Animal Health
EPI532084	NA	Vietnam	2012-Sep-18	EPI_ISL_162685	A/swine/TienGiang/01-12-1/2012	National Institute of Animal Health	National Institute of Animal Health
EPI532352	NA	United States	2014-Apr-24	EPI_ISL_162880	A/swine/Nebraska/AA01509545/2014		Import from public-domain	Culhane,M.
EPI532355	NA	United States	2014-Apr-29	EPI_ISL_162881	A/swine/Nebraska/A01509623/2014		Import from public-domain	Culhane,M.
EPI532361	NA	United States	2014-Apr-24	EPI_ISL_162883	A/swine/Nebraska/A0A01509530/2014		Import from public-domain	Culhane,M.
EPI532371	NA	United States	2014-Apr-01	EPI_ISL_162886	A/swine/Iowa/A01410694/2014		Import from public-domain	Lin,K.; Deike,P.H.; Zhang,J.
EPI532395	NA	United States	2014-Apr-01	EPI_ISL_162894	A/swine/North Carolina/A01410625/2014		Import from public-domain	Lin,K.; Deike,P.H.; Zhang,J.
EPI532663	NA	Vietnam	2013-Dec-14	EPI_ISL_163045	A/swine/DongNai/07-19-2/2013	National Institute of Animal Health	National Institute of Animal Health
EPI532687	NA	Vietnam	2013-Dec-14	EPI_ISL_163048	A/swine/DongNai/07-10-2/2013	National Institute of Animal Health	National Institute of Animal Health
EPI533009	NA	Vietnam	2012-Sep-18	EPI_ISL_163184	A/swine/TienGiang/01-17-1/2012	National Institute of Animal Health	National Institute of Animal Health
EPI533017	NA	Vietnam	2012-Sep-18	EPI_ISL_163185	A/swine/TienGiang/01-18-1/2012	National Institute of Animal Health	National Institute of Animal Health
EPI533025	NA	Vietnam	2012-Sep-18	EPI_ISL_163186	A/swine/TienGiang/01-22-1/2012	National Institute of Animal Health	National Institute of Animal Health
EPI533033	NA	Vietnam	2012-Sep-18	EPI_ISL_163187	A/swine/TienGiang/01-24-1/2012	National Institute of Animal Health	National Institute of Animal Health
EPI533041	NA	Vietnam	2012-Sep-18	EPI_ISL_163188	A/swine/TienGiang/01-28-1/2012	National Institute of Animal Health	National Institute of Animal Health
EPI533049	NA	Vietnam	2012-Sep-18	EPI_ISL_163189	A/swine/TienGiang/01-29-1/2012	National Institute of Animal Health	National Institute of Animal Health
EPI533057	NA	Vietnam	2012-Sep-18	EPI_ISL_163190	A/swine/TienGiang/01-30-1/2012	National Institute of Animal Health	National Institute of Animal Health
EPI533090	NA	Vietnam	2012-Sep-18	EPI_ISL_163204	A/swine/TienGiang/01-20-1/2012		National Institute of Animal Health
EPI533098	NA	Vietnam	2012-Sep-18	EPI_ISL_163205	A/swine/TienGiang/01-26-1/2012		National Institute of Animal Health
EPI533106	NA	Vietnam	2012-Sep-18	EPI_ISL_163206	A/swine/TienGiang/01-27-1/2012		National Institute of Animal Health
EPI535111	NA	United States	2014-May-12	EPI_ISL_163875	A/swine/Nebraska/A01104081/2014		Import from public-domain
EPI536939	NA	Vietnam	2011-Dec-12	EPI_ISL_164391	A/swine/TienGiang/01-18-2/2011	National Institute of Animal Health	National Institute of Animal Health
EPI536947	NA	Vietnam	2011-Dec-12	EPI_ISL_164392	A/swine/TienGiang/01-19-2/2011	National Institute of Animal Health	National Institute of Animal Health
EPI536955	NA	Vietnam	2011-Dec-12	EPI_ISL_164393	A/swine/TienGiang/01-20-2/2011	National Institute of Animal Health	National Institute of Animal Health
EPI536963	NA	Vietnam	2011-Dec-12	EPI_ISL_164394	A/swine/TienGiang/01-21-2/2011	National Institute of Animal Health	National Institute of Animal Health
EPI536971	NA	Vietnam	2011-Dec-12	EPI_ISL_164395	A/swine/TienGiang/01-22-2/2011	National Institute of Animal Health	National Institute of Animal Health
EPI536979	NA	Vietnam	2011-Dec-12	EPI_ISL_164396	A/swine/TienGiang/01-23-2/2011	National Institute of Animal Health	National Institute of Animal Health
EPI536987	NA	Vietnam	2011-Dec-12	EPI_ISL_164397	A/swine/TienGiang/01-24-2/2011	National Institute of Animal Health	National Institute of Animal Health
EPI537138	NA	Vietnam	2011-Dec-12	EPI_ISL_164444	A/swine/TienGiang/01-25-2/2011	National Institute of Animal Health	National Institute of Animal Health
EPI537146	NA	Vietnam	2011-Dec-12	EPI_ISL_164445	A/swine/TienGiang/01-28-2/2011	National Institute of Animal Health	National Institute of Animal Health
EPI537274	NA	Vietnam	2011-Dec-13	EPI_ISL_164461	A/swine/DongNai/03-16-2/2011	National Institute of Animal Health	National Institute of Animal Health
EPI537288	NA	Vietnam	2011-Dec-13	EPI_ISL_164462	A/swine/DongNai/03-17-2/2011	National Institute of Animal Health	National Institute of Animal Health
EPI537296	NA	Vietnam	2011-Dec-13	EPI_ISL_164463	A/swine/DongNai/03-18-2/2011	National Institute of Animal Health	National Institute of Animal Health
EPI537304	NA	Vietnam	2011-Dec-13	EPI_ISL_164464	A/swine/DongNai/03-29-2/2011	National Institute of Animal Health	National Institute of Animal Health
EPI537312	NA	Vietnam	2011-Dec-13	EPI_ISL_164465	A/swine/DongNai/03-30-2/2011	National Institute of Animal Health	National Institute of Animal Health
EPI537624	NA	Vietnam	2012-Sep-18	EPI_ISL_164479	A/swine/TienGiang/02-30-1/2012	National Institute of Animal Health	National Institute of Animal Health
EPI538656	NA	United States	2014-Jun-05	EPI_ISL_165087	A/swine/Minnesota/A01501690/2014		Import from public-domain	Culhane,M.
EPI538659	NA	United States	2014-Jun-04	EPI_ISL_165088	A/swine/Minnesota/A01501639/2014		Import from public-domain	Culhane,M.
EPI538662	NA	United States	2014-Jun-04	EPI_ISL_165089	A/swine/Minnesota/A01501642/2014		Import from public-domain	Culhane,M.
EPI538668	NA	United States	2014-Jun-01	EPI_ISL_165091	A/swine/Indiana/A01410926/2014		Import from public-domain	Lin,K.; Olson,W.J.; Zhang,J.
EPI538674	NA	United States	2014-Jun-01	EPI_ISL_165093	A/swine/USA/A01475741/2014		Import from public-domain	Lin,K.; Olson,W.J.; Zhang,J.
EPI542174	NA	Taiwan	2013-Nov-27	EPI_ISL_166448	A/swine/Taiwan/NPUST0003/2013		Import from public-domain	Chang,C.C.; Chiou,M.T.; Lin,C.N.; Tsai,G.T.
EPI542184	NA	Taiwan	2013-Dec-27	EPI_ISL_166450	A/swine/Taiwan/NPUST0005/2013		Import from public-domain	Chang,C.C.; Chiou,M.T.; Lin,C.N.; Shih,H.C.
EPI542188	NA	Taiwan	2013-Jun-13	EPI_ISL_166452	A/swine/Taiwan/NPUST0010/2013		Import from public-domain	Chang,C.C.; Chiou,M.T.; Lin,C.N.; Wang,Z.J.
EPI542190	NA	Taiwan	2013-Aug-07	EPI_ISL_166453	A/swine/Taiwan/NPUST0011/2013		Import from public-domain	Chang,C.C.; Chiou,M.T.; Lin,C.N.; Ho,Y.S.
EPI542193	NA	Taiwan	2013-Dec-27	EPI_ISL_166456	A/swine/Taiwan/NPUST0006/2013		Import from public-domain	Chang,C.C.; Chiou,M.T.; Lin,C.N.; Fang,C.C.
EPI542376	NA	United States	2014-Jul-29	EPI_ISL_166540	A/swine/Iowa/A01482347/2014		Import from public-domain
EPI542442	NA	United States	2014-Aug-06	EPI_ISL_166547	A/swine/North Carolina/A01476193/2014		Import from public-domain	Lin,K.; Olson,W.J.; Zhang,J.
EPI1848434	NA	Russian Federation	2017-Apr-12	EPI_ISL_1096143	A/swine/Leningrad Region/RII-06/2017	Research Institute of Influenza, Ministry of Healthcare of the Russian Federation	WHO National Influenza Centre Russian Federation	Fadeev, A.; Komissarova, K.; Komissarov, A.; Ivanova, A.; Vassilieva, A.; Aliev, A.; Danilenko, D.
EPI2030833	NA	Germany	2021-Dec-02	EPI_ISL_12589310	A/sw/Sachsen-Anhalt/2/2021	Robert Koch-Institute Nationales Referenzzentrum für Influenza	Robert Koch Institute Nationales Referenzzentrum für Influenza
EPI2030857	NA	Germany	2022-Mar-17	EPI_ISL_12589313	A/sw/Sachsen-Anhalt/3/2022	Robert Koch-Institute Nationales Referenzzentrum für Influenza	Robert Koch Institute Nationales Referenzzentrum für Influenza
EPI465007	NA	France	2010-Sep-01	EPI_ISL_144925	A/swine/Cotes d'Armor/0186/2010		Import from public-domain	Simon,G.; Queguiner,S.; Gorin,S.; Saulnier,A.; SAULNIER,A.
EPI492186	NA	United States	2009-Jul-08	EPI_ISL_151674	A/swine/Nebraska/02866/2009		Import from public-domain	Wentworth,D.E.; Dugan,V.; Halpin,R.A.; Lin,X.; Bera,J.; Wester,E.; Ghedin,E.; Fedorova,N.; Tsitrin,T.; McLellan,M.; Stockwell,T.; Amedeo,P.; Appalla,L.; Bishop,B.; Edworthy,P.; Gupta,N.; Hoover,J.; Katzel,D.; Li,K.; Schobel,S.; Shrivastava,S.; Thovarai,V.; Wang,S.; Detmer,S.; Bao,Y.; Sanders,R.; Dernovoy,D.; Kiryutin,B.; Lipman,D.J.; Tatusova,T.
EPI492105	NA	United States	2003-Jan-02	EPI_ISL_151656	A/swine/Minnesota/SG1183/2003		Import from public-domain	Wentworth,D.E.; Dugan,V.; Halpin,R.A.; Lin,X.; Bera,J.; Wester,E.; Ghedin,E.; Fedorova,N.; Tsitrin,T.; McLellan,M.; Stockwell,T.; Amedeo,P.; Appalla,L.; Bishop,B.; Edworthy,P.; Gupta,N.; Hoover,J.; Katzel,D.; Li,K.; Schobel,S.; Shrivastava,S.; Thovarai,V.; Wang,S.; Detmer,S.; Bao,Y.; Sanders,R.; Dernovoy,D.; Kiryutin,B.; Lipman,D.J.; Tatusova,T.
EPI412128	NA	Germany	2012-Jan-01	EPI_ISL_133487	A/swine/Germany/R1018/2012		Friedrich-Loeffler-Institut
EPI476412	NA	France	2010-Jan-01	EPI_ISL_148284	A/swine/Finistere/0181/2010		Import from public-domain	Simon,G.; Queguiner,S.; Gorin,S.; Saulnier,A.; SAULNIER,A.
EPI528249	NA	Vietnam	2012-Dec-04	EPI_ISL_161659	A/swine/Bac Ninh/367/2012	National Institute of Animal Health	National Institute of Animal Health
EPI528241	NA	Vietnam	2012-Dec-04	EPI_ISL_161658	A/swine/Bac Ninh/365/2012	National Institute of Animal Health	National Institute of Animal Health
EPI528233	NA	Vietnam	2012-Dec-04	EPI_ISL_161657	A/swine/Bac Ninh/352/2012	National Institute of Animal Health	National Institute of Animal Health
EPI528225	NA	Vietnam	2012-Dec-04	EPI_ISL_161656	A/swine/Bac Ninh/351/2012	National Institute of Animal Health	National Institute of Animal Health
EPI528217	NA	Vietnam	2012-Dec-04	EPI_ISL_161655	A/swine/Bac Ninh/349/2012	National Institute of Animal Health	National Institute of Animal Health
EPI528209	NA	Vietnam	2012-Dec-04	EPI_ISL_161654	A/swine/Bac Ninh/347/2012	National Institute of Animal Health	National Institute of Animal Health
EPI528201	NA	Vietnam	2012-Dec-04	EPI_ISL_161653	A/swine/Bac Ninh/346/2012	National Institute of Animal Health	National Institute of Animal Health
EPI528193	NA	Vietnam	2012-Dec-04	EPI_ISL_161652	A/swine/Bac Ninh/345/2012	National Institute of Animal Health	National Institute of Animal Health
EPI533786	NA	United States	2014-May-01	EPI_ISL_163612	A/swine/North Carolina/A01410790/2014		Import from public-domain	Lin,K.; Deike,P.H.; Zhang,J.
EPI528780	NA	United States	2014-Jan-23	EPI_ISL_161717	A/swine/Indiana/A01260471/2014		Import from public-domain
EPI528777	NA	United States	2014-Jan-23	EPI_ISL_161716	A/swine/Indiana/A01260474/2014		Import from public-domain
EPI528774	NA	United States	2014-Jan-28	EPI_ISL_161715	A/swine/Indiana/A01260477/2014		Import from public-domain
EPI528771	NA	United States	2014-Jan-28	EPI_ISL_161714	A/swine/Indiana/A01260476/2014		Import from public-domain
EPI527385	NA	United States	2014-Apr-01	EPI_ISL_161423	A/swine/South Dakota/A01480796/2014		Import from public-domain
EPI509762	NA	United States	2013-Nov-11	EPI_ISL_157616	A/swine/Indiana/A01260415/2013		Import from public-domain
EPI490712	NA	United States	2009-Apr-06	EPI_ISL_151410	A/swine/Arkansas/02720/2009		Import from public-domain	Wentworth,D.E.; Dugan,V.; Halpin,R.A.; Lin,X.; Bera,J.; Wester,E.; Ghedin,E.; Fedorova,N.; Tsitrin,T.; McLellan,M.; Stockwell,T.; Amedeo,P.; Appalla,L.; Bishop,B.; Edworthy,P.; Gupta,N.; Hoover,J.; Katzel,D.; Li,K.; Schobel,S.; Shrivastava,S.; Thovarai,V.; Wang,S.; Detmer,S.; Bao,Y.; Sanders,R.; Dernovoy,D.; Kiryutin,B.; Lipman,D.J.; Tatusova,T.
EPI490600	NA	United States	2009-Jul-21	EPI_ISL_151249	A/swine/Colorado/02875/2009		Import from public-domain	Wentworth,D.E.; Dugan,V.; Halpin,R.A.; Lin,X.; Bera,J.; Wester,E.; Ghedin,E.; Fedorova,N.; Tsitrin,T.; McLellan,M.; Stockwell,T.; Amedeo,P.; Appalla,L.; Bishop,B.; Edworthy,P.; Gupta,N.; Hoover,J.; Katzel,D.; Li,K.; Schobel,S.; Shrivastava,S.; Thovarai,V.; Wang,S.; Detmer,S.; Bao,Y.; Sanders,R.; Dernovoy,D.; Kiryutin,B.; Lipman,D.J.; Tatusova,T.
EPI490223	NA	United States	2011-Sep-28	EPI_ISL_151180	A/swine/North Carolina/SG1394/2011		Import from public-domain	Wentworth,D.E.; Dugan,V.; Halpin,R.A.; Lin,X.; Bera,J.; Wester,E.; Ghedin,E.; Fedorova,N.; Tsitrin,T.; McLellan,M.; Stockwell,T.; Amedeo,P.; Appalla,L.; Bishop,B.; Edworthy,P.; Gupta,N.; Hoover,J.; Katzel,D.; Li,K.; Schobel,S.; Shrivastava,S.; Thovarai,V.; Wang,S.; Detmer,S.; Bao,Y.; Sanders,R.; Dernovoy,D.; Kiryutin,B.; Lipman,D.J.; Tatusova,T.
EPI489723	NA	United States	2013-Oct-15	EPI_ISL_151143	A/swine/Iowa/A01394012/2013		Import from public-domain	Culhane,M.
EPI489714	NA	United States	2013-Oct-16	EPI_ISL_151140	A/swine/Minnesota/A01394042/2013		Import from public-domain	Culhane,M.
EPI489518	NA	Germany	2012-Jan-19	EPI_ISL_151089	A/swine/Tornitz/IDT14598/2012		Import from public-domain	Lange,J.; Groth,M.; Schlegel,M.; Wieczorek,K.; Ulrich,R.; Koeppen,S.; Schulz,K.; Appl,D.; Krumbholz,A.; Sauerbrei,A.; Platzer,M.; Zell,R.; Duerrwald,R.
EPI472566	NA	United States	2013-Aug-06	EPI_ISL_147230	A/swine/Illinois/A01398533/2013		Import from public-domain	Culhane,M.
EPI472150	NA	United States	2013-Jun-19	EPI_ISL_147138	A/swine/Minnesota/A01397157/2013		Import from public-domain	Culhane,M.
EPI459655	NA	United States	2013-May-03	EPI_ISL_143216	A/swine/Illinois/A01380437/2013		Import from public-domain	Culhane,M.
EPI459640	NA	United States	2013-May-01	EPI_ISL_143211	A/swine/North Carolina/A01432694/2013		Import from public-domain
EPI459634	NA	United States	2013-May-01	EPI_ISL_143209	A/swine/North Carolina/A01432728/2013		Import from public-domain
EPI459628	NA	United States	2013-May-01	EPI_ISL_143207	A/swine/North Carolina/A01432692/2013		Import from public-domain
EPI459459	NA	United States	2013-Apr-29	EPI_ISL_143189	A/swine/South Dakota/A01350210/2013		Import from public-domain
EPI459456	NA	United States	2013-Apr-29	EPI_ISL_143188	A/swine/Minnesota/A01350216/2013		Import from public-domain
EPI459447	NA	United States	2013-May-06	EPI_ISL_143185	A/swine/Nebraska/A01350362/2013		Import from public-domain
EPI459444	NA	United States	2013-Apr-29	EPI_ISL_143184	A/swine/South Dakota/A01350220/2013		Import from public-domain
EPI447442	NA	United States	2013-Mar-04	EPI_ISL_141075	A/swine/Illinois/A01443560/2013		Import from public-domain	Culhane,M.
EPI447047	NA	United States	2013-Mar-19	EPI_ISL_140964	A/swine/Nebraska/A01443969/2013		Import from public-domain	Culhane,M.
EPI447038	NA	United States	2013-Mar-19	EPI_ISL_140961	A/swine/Illinois/A01379021/2013		Import from public-domain	Culhane,M.
EPI447032	NA	United States	2013-Mar-19	EPI_ISL_140959	A/swine/Nebraska/A01443996/2013		Import from public-domain	Culhane,M.
EPI447029	NA	United States	2013-Apr-01	EPI_ISL_140958	A/swine/Iowa/A01432604/2013		Import from public-domain	Lin,K.; Barnes,K.J.; Schulz,L.M.; Zhang,J.
EPI446805	NA	United States	2012-Nov-05	EPI_ISL_140905	A/swine/Kentucky/12TOSU1084/2012		Import from public-domain	Bowman,A.S.; Nelson,S.W.; Nolting,J.M.; Slemons,R.D.; Sreevatsan,S.
EPI446734	NA	United States	2013-Mar-27	EPI_ISL_140876	A/swine/Ohio/A01349572/2013		Import from public-domain
EPI446731	NA	United States	2013-Mar-27	EPI_ISL_140875	A/swine/Ohio/A01349559/2013		Import from public-domain
EPI441499	NA	United States	2013-Mar-01	EPI_ISL_139246	A/swine/Ohio/A01349140/2013		Import from public-domain
EPI440792	NA	United States	2013-Feb-28	EPI_ISL_139003	A/swine/Nebraska/A01349084/2013		Import from public-domain
EPI440789	NA	United States	2013-Feb-25	EPI_ISL_139002	A/swine/Illinois/A01349041/2013		Import from public-domain
EPI439888	NA	United States	2013-Feb-13	EPI_ISL_138863	A/swine/Illinois/A01445433/2013		Import from public-domain	Culhane,M.
EPI439882	NA	United States	2013-Feb-07	EPI_ISL_138861	A/swine/Minnesota/A01445352/2013		Import from public-domain	Culhane,M.
EPI439876	NA	United States	2013-Feb-13	EPI_ISL_138859	A/swine/Illinois/A01445460/2013		Import from public-domain	Culhane,M.
EPI439870	NA	United States	2013-Feb-13	EPI_ISL_138857	A/swine/Nebraska/A01445422/2013		Import from public-domain	Culhane,M.
EPI439865	NA	United States	2013-Feb-21	EPI_ISL_138855	A/swine/Minnesota/A01280988/2013		Import from public-domain
EPI408396	NA	United States	2012-Sep-06	EPI_ISL_133012	A/swine/Nebraska/A01271635/2012		Import from public-domain	Gramer,M.
EPI408393	NA	United States	2012-Oct-26	EPI_ISL_133011	A/swine/Illinois/A01271545/2012		Import from public-domain	Gramer,M.
EPI408390	NA	United States	2012-Oct-24	EPI_ISL_133010	A/swine/Illinois/A01271341/2012		Import from public-domain	Gramer,M.
EPI408369	NA	United States	2012-Nov-06	EPI_ISL_133003	A/swine/Illinois/A01271884/2012		Import from public-domain	Gramer,M.
EPI408313	NA	United States	2012-Nov-20	EPI_ISL_132986	A/swine/Illinois/A01277699/2012		Import from public-domain	Culhane,M.
EPI408307	NA	United States	2012-Nov-20	EPI_ISL_132984	A/swine/Illinois/A01277712/2012		Import from public-domain	Culhane,M.
EPI408301	NA	United States	2012-Nov-20	EPI_ISL_132982	A/swine/Illinois/A01277665/2012		Import from public-domain	Culhane,M.
EPI408295	NA	United States	2012-Oct-30	EPI_ISL_132980	A/swine/Illinois/A01271599/2012		Import from public-domain	Gramer,M.
EPI408292	NA	United States	2012-Nov-07	EPI_ISL_132979	A/swine/Illinois/A01277038/2012		Import from public-domain	Gramer,M.
EPI408289	NA	United States	2012-Nov-08	EPI_ISL_132978	A/swine/Illinois/A01277007/2012		Import from public-domain	Gramer,M.
EPI408244	NA	United States	2012-Nov-08	EPI_ISL_132963	A/swine/Illinois/A01277102/2012		Import from public-domain	Gramer,M.
EPI408241	NA	United States	2012-Nov-13	EPI_ISL_132962	A/swine/Nebraska/A01277245/2012		Import from public-domain	Gramer,M.
EPI408235	NA	United States	2012-Nov-13	EPI_ISL_132960	A/swine/Nebraska/A01277216/2012		Import from public-domain	Gramer,M.
EPI408232	NA	United States	2012-Oct-26	EPI_ISL_132959	A/swine/Illinois/A01271513/2012		Import from public-domain	Gramer,M.
EPI408229	NA	United States	2012-Nov-13	EPI_ISL_132958	A/swine/Nebraska/A01277229/2012		Import from public-domain	Gramer,M.
EPI408226	NA	United States	2012-Nov-08	EPI_ISL_132957	A/swine/Illinois/A01277091/2012		Import from public-domain	Gramer,M.
EPI407717	NA	Korea, Republic of	2009-Jun-01	EPI_ISL_132825	A/swine/Korea/VDS2/2009		Import from public-domain	Kim,S.-H.; Roh,I.-S.; Lee,K.-K.; Song,Y.-K.; Park,C.-K.
EPI407716	NA	Korea, Republic of	2010-Jul-01	EPI_ISL_132824	A/swine/Korea/VDS1/2010		Import from public-domain	Kim,S.-H.; Roh,I.-S.; Lee,K.-K.; Song,Y.-K.; Park,C.-K.
EPI385895	NA	United States	2012-Jun-28	EPI_ISL_124879	A/swine/Minnesota/12/2012		Import from public-domain
EPI490779	NA	United States	2011-Jun-14	EPI_ISL_151378	A/swine/Arkansas/SG1382/2011		Import from public-domain	Wentworth,D.E.; Dugan,V.; Halpin,R.A.; Lin,X.; Bera,J.; Wester,E.; Ghedin,E.; Fedorova,N.; Tsitrin,T.; McLellan,M.; Stockwell,T.; Amedeo,P.; Appalla,L.; Bishop,B.; Edworthy,P.; Gupta,N.; Hoover,J.; Katzel,D.; Li,K.; Schobel,S.; Shrivastava,S.; Thovarai,V.; Wang,S.; Detmer,S.; Bao,Y.; Sanders,R.; Dernovoy,D.; Kiryutin,B.; Lipman,D.J.; Tatusova,T.
EPI490769	NA	United States	2011-May-13	EPI_ISL_151375	A/swine/Arkansas/SG1379/2011		Import from public-domain	Wentworth,D.E.; Dugan,V.; Halpin,R.A.; Lin,X.; Bera,J.; Wester,E.; Ghedin,E.; Fedorova,N.; Tsitrin,T.; McLellan,M.; Stockwell,T.; Amedeo,P.; Appalla,L.; Bishop,B.; Edworthy,P.; Gupta,N.; Hoover,J.; Katzel,D.; Li,K.; Schobel,S.; Shrivastava,S.; Thovarai,V.; Wang,S.; Detmer,S.; Bao,Y.; Sanders,R.; Dernovoy,D.; Kiryutin,B.; Lipman,D.J.; Tatusova,T.
EPI490744	NA	United States	2010-Feb-19	EPI_ISL_151347	A/swine/North Carolina/SG1359/2010		Import from public-domain	Wentworth,D.E.; Dugan,V.; Halpin,R.A.; Lin,X.; Bera,J.; Wester,E.; Ghedin,E.; Fedorova,N.; Tsitrin,T.; McLellan,M.; Stockwell,T.; Amedeo,P.; Appalla,L.; Bishop,B.; Edworthy,P.; Gupta,N.; Hoover,J.; Katzel,D.; Li,K.; Schobel,S.; Shrivastava,S.; Thovarai,V.; Wang,S.; Detmer,S.; Bao,Y.; Sanders,R.; Dernovoy,D.; Kiryutin,B.; Lipman,D.J.; Tatusova,T.
EPI490502	NA	United States	2006-Dec-06	EPI_ISL_151294	A/swine/Oklahoma/01382/2006		Import from public-domain	Wentworth,D.E.; Dugan,V.; Halpin,R.A.; Lin,X.; Bera,J.; Wester,E.; Ghedin,E.; Fedorova,N.; Tsitrin,T.; McLellan,M.; Stockwell,T.; Amedeo,P.; Appalla,L.; Bishop,B.; Edworthy,P.; Gupta,N.; Hoover,J.; Katzel,D.; Li,K.; Schobel,S.; Shrivastava,S.; Thovarai,V.; Wang,S.; Detmer,S.; Bao,Y.; Sanders,R.; Dernovoy,D.; Kiryutin,B.; Lipman,D.J.; Tatusova,T.
EPI490586	NA	United States	2009-Dec-02	EPI_ISL_151278	A/swine/Arkansas/02927/2009		Import from public-domain	Wentworth,D.E.; Dugan,V.; Halpin,R.A.; Lin,X.; Bera,J.; Wester,E.; Ghedin,E.; Fedorova,N.; Tsitrin,T.; McLellan,M.; Stockwell,T.; Amedeo,P.; Appalla,L.; Bishop,B.; Edworthy,P.; Gupta,N.; Hoover,J.; Katzel,D.; Li,K.; Schobel,S.; Shrivastava,S.; Thovarai,V.; Wang,S.; Detmer,S.; Bao,Y.; Sanders,R.; Dernovoy,D.; Kiryutin,B.; Lipman,D.J.; Tatusova,T.
EPI490572	NA	United States	2009-Apr-10	EPI_ISL_151275	A/swine/Oklahoma/02722/2009		Import from public-domain	Wentworth,D.E.; Dugan,V.; Halpin,R.A.; Lin,X.; Bera,J.; Wester,E.; Ghedin,E.; Fedorova,N.; Tsitrin,T.; McLellan,M.; Stockwell,T.; Amedeo,P.; Appalla,L.; Bishop,B.; Edworthy,P.; Gupta,N.; Hoover,J.; Katzel,D.; Li,K.; Schobel,S.; Shrivastava,S.; Thovarai,V.; Wang,S.; Detmer,S.; Bao,Y.; Sanders,R.; Dernovoy,D.; Kiryutin,B.; Lipman,D.J.; Tatusova,T.
EPI490348	NA	United States	2004-Mar-03	EPI_ISL_151257	A/swine/Oklahoma/00259/2004		Import from public-domain	Wentworth,D.E.; Dugan,V.; Halpin,R.A.; Lin,X.; Bera,J.; Wester,E.; Ghedin,E.; Fedorova,N.; Tsitrin,T.; McLellan,M.; Stockwell,T.; Amedeo,P.; Appalla,L.; Bishop,B.; Edworthy,P.; Gupta,N.; Hoover,J.; Katzel,D.; Li,K.; Schobel,S.; Shrivastava,S.; Thovarai,V.; Wang,S.; Detmer,S.; Bao,Y.; Sanders,R.; Dernovoy,D.; Kiryutin,B.; Lipman,D.J.; Tatusova,T.
EPI490230	NA	United States	2011-Sep-27	EPI_ISL_151205	A/swine/Minnesota/SG1403/2011		Import from public-domain	Wentworth,D.E.; Dugan,V.; Halpin,R.A.; Lin,X.; Bera,J.; Wester,E.; Ghedin,E.; Fedorova,N.; Tsitrin,T.; McLellan,M.; Stockwell,T.; Amedeo,P.; Appalla,L.; Bishop,B.; Edworthy,P.; Gupta,N.; Hoover,J.; Katzel,D.; Li,K.; Schobel,S.; Shrivastava,S.; Thovarai,V.; Wang,S.; Detmer,S.; Bao,Y.; Sanders,R.; Dernovoy,D.; Kiryutin,B.; Lipman,D.J.; Tatusova,T.
EPI490181	NA	United States	2009-Jan-20	EPI_ISL_151197	A/swine/North Carolina/SG1335/2009		Import from public-domain	Wentworth,D.E.; Dugan,V.; Halpin,R.A.; Lin,X.; Bera,J.; Wester,E.; Ghedin,E.; Fedorova,N.; Tsitrin,T.; McLellan,M.; Stockwell,T.; Amedeo,P.; Appalla,L.; Bishop,B.; Edworthy,P.; Gupta,N.; Hoover,J.; Katzel,D.; Li,K.; Schobel,S.; Shrivastava,S.; Thovarai,V.; Wang,S.; Detmer,S.; Bao,Y.; Sanders,R.; Dernovoy,D.; Kiryutin,B.; Lipman,D.J.; Tatusova,T.
EPI490117	NA	United States	2004-Feb-05	EPI_ISL_151195	A/swine/Kansas/00246/2004		Import from public-domain	Wentworth,D.E.; Dugan,V.; Halpin,R.A.; Lin,X.; Bera,J.; Wester,E.; Ghedin,E.; Fedorova,N.; Tsitrin,T.; McLellan,M.; Stockwell,T.; Amedeo,P.; Appalla,L.; Bishop,B.; Edworthy,P.; Gupta,N.; Hoover,J.; Katzel,D.; Li,K.; Schobel,S.; Shrivastava,S.; Thovarai,V.; Wang,S.; Detmer,S.; Bao,Y.; Sanders,R.; Dernovoy,D.; Kiryutin,B.; Lipman,D.J.; Tatusova,T.
EPI490131	NA	United States	2006-May-02	EPI_ISL_151193	A/swine/Oklahoma/01117/2006		Import from public-domain	Wentworth,D.E.; Dugan,V.; Halpin,R.A.; Lin,X.; Bera,J.; Wester,E.; Ghedin,E.; Fedorova,N.; Tsitrin,T.; McLellan,M.; Stockwell,T.; Amedeo,P.; Appalla,L.; Bishop,B.; Edworthy,P.; Gupta,N.; Hoover,J.; Katzel,D.; Li,K.; Schobel,S.; Shrivastava,S.; Thovarai,V.; Wang,S.; Detmer,S.; Bao,Y.; Sanders,R.; Dernovoy,D.; Kiryutin,B.; Lipman,D.J.; Tatusova,T.
EPI489711	NA	United States	2013-Oct-08	EPI_ISL_151139	A/swine/Minnesota/A01394082/2013		Import from public-domain	Culhane,M.
EPI489646	NA	United States	2013-Feb-26	EPI_ISL_151131	A/swine/Iowa/13B093/2013		Import from public-domain	Huber,V.C.; Brunick,C.; Weber,C.; Hansen,A.; Broders,C.
EPI472181	NA	United States	2013-May-01	EPI_ISL_147152	A/swine/Virginia/A01432745/2013		Import from public-domain
EPI472141	NA	United States	2013-Jun-13	EPI_ISL_147135	A/swine/Nebraska/A01381819/2013		Import from public-domain	Culhane,M.
EPI459606	NA	United States	2011-Aug-31	EPI_ISL_143203	A/swine/Ohio/11SW144/2011		Import from public-domain	Bowman,A.S.; Nelson,S.W.; Nolting,J.M.; Slemons,R.D.; Sreevatsan,S.
EPI459598	NA	United States	2011-Aug-31	EPI_ISL_143202	A/swine/Ohio/11SW121/2011		Import from public-domain	Bowman,A.S.; Nelson,S.W.; Nolting,J.M.; Slemons,R.D.; Sreevatsan,S.
EPI459590	NA	United States	2011-Aug-31	EPI_ISL_143201	A/swine/Ohio/11SW127/2011		Import from public-domain	Bowman,A.S.; Nelson,S.W.; Nolting,J.M.; Slemons,R.D.; Sreevatsan,S.
EPI459572	NA	United States	2011-Aug-31	EPI_ISL_143200	A/swine/Ohio/11SW230/2011		Import from public-domain	Bowman,A.S.; Nelson,S.W.; Nolting,J.M.; Slemons,R.D.; Sreevatsan,S.
EPI459564	NA	United States	2011-Aug-31	EPI_ISL_143199	A/swine/Ohio/11SW193/2011		Import from public-domain	Bowman,A.S.; Nelson,S.W.; Nolting,J.M.; Slemons,R.D.; Sreevatsan,S.
EPI459519	NA	United States	2011-Aug-31	EPI_ISL_143195	A/swine/Ohio/11SW223/2011		Import from public-domain	Bowman,A.S.; Nelson,S.W.; Nolting,J.M.; Slemons,R.D.; Sreevatsan,S.
EPI459495	NA	United States	2011-Aug-31	EPI_ISL_143193	A/swine/Ohio/11SW162/2011		Import from public-domain	Bowman,A.S.; Nelson,S.W.; Nolting,J.M.; Slemons,R.D.; Sreevatsan,S.
EPI459487	NA	United States	2011-Aug-31	EPI_ISL_143192	A/swine/Ohio/11SW133/2011		Import from public-domain	Bowman,A.S.; Nelson,S.W.; Nolting,J.M.; Slemons,R.D.; Sreevatsan,S.
EPI447044	NA	United States	2013-Mar-20	EPI_ISL_140963	A/swine/Iowa/A01379090/2013		Import from public-domain	Culhane,M.
EPI450171	NA	United States	2012-Nov-05	EPI_ISL_140916	A/swine/Kentucky/12TOSU1155/2012		Import from public-domain	Bowman,A.S.; Nelson,S.W.; Nolting,J.M.; Slemons,R.D.; Sreevatsan,S.
EPI446893	NA	United States	2012-Nov-05	EPI_ISL_140915	A/swine/Kentucky/12TOSU1054/2012		Import from public-domain	Bowman,A.S.; Nelson,S.W.; Nolting,J.M.; Slemons,R.D.; Sreevatsan,S.
EPI446851	NA	United States	2012-Nov-05	EPI_ISL_140910	A/swine/Kentucky/12TOSU1052/2012		Import from public-domain	Bowman,A.S.; Nelson,S.W.; Nolting,J.M.; Slemons,R.D.; Sreevatsan,S.
EPI446843	NA	United States	2012-Nov-05	EPI_ISL_140909	A/swine/Kentucky/12TOSU1098/2012		Import from public-domain	Bowman,A.S.; Nelson,S.W.; Nolting,J.M.; Slemons,R.D.; Sreevatsan,S.
EPI446819	NA	United States	2012-Nov-05	EPI_ISL_140906	A/swine/Kentucky/12TOSU1053/2012		Import from public-domain	Bowman,A.S.; Nelson,S.W.; Nolting,J.M.; Slemons,R.D.; Sreevatsan,S.
EPI440949	NA	China	2010-Dec-01	EPI_ISL_139116	A/swine/Henan/YIL/2010		Import from public-domain	Zhang,Y.; Zhang,L.X.; Jian,F.C.
EPI408328	NA	United States	2012-Nov-01	EPI_ISL_132991	A/swine/Minnesota/A01244318/2012 (H1N2)		Import from public-domain	Lin,K.; Haney,D.M.; Hurth,L.K.; Zhang,J.
EPI408325	NA	United States	2012-Nov-19	EPI_ISL_132990	A/swine/Illinois/A01277653/2012		Import from public-domain	Culhane,M.
EPI408310	NA	United States	2012-Nov-27	EPI_ISL_132985	A/swine/Nebraska/A01277808/2012		Import from public-domain	Culhane,M.
EPI1848424	NA	Russian Federation	2017-Apr-12	EPI_ISL_1095455	A/swine/Leningrad Region/RII-02/2017	Research Institute of Influenza, Ministry of Healthcare of the Russian Federation	WHO National Influenza Centre Russian Federation	Fadeev, A.; Komissarova, K.; Komissarov, A.; Ivanova, A.; Vassilieva, A.; Aliev, A.; Danilenko, D.
EPI542463	NA	United States	2014-Aug-10	EPI_ISL_166554	A/swine/Iowa/A01476215/2014		Import from public-domain	Lin,K.; Olson,W.J.; Zhang,J.
EPI542469	NA	United States	2014-Aug-07	EPI_ISL_166556	A/swine/North Carolina/A01476199/2014		Import from public-domain	Lin,K.; Olson,W.J.; Zhang,J.
EPI542472	NA	United States	2014-Jul-29	EPI_ISL_166557	A/swine/North Carolina/A01476173/2014		Import from public-domain	Lin,K.; Olson,W.J.; Zhang,J.
EPI542481	NA	United States	2014-Jul-09	EPI_ISL_166560	A/swine/Kansas/018050-3/2014		Import from public-domain	Hause,B.M.; Ma,J.; Hesse,R.A.; Ma,W.
EPI542534	NA	United States	2014-Jul-16	EPI_ISL_166572	A/swine/North Carolina/A01476108/2014		Import from public-domain	Lin,K.; Olson,W.J.; Zhang,J.
EPI542540	NA	United States	2014-Jul-24	EPI_ISL_166574	A/swine/Iowa/A01476152/2014		Import from public-domain	Lin,K.; Olson,W.J.; Zhang,J.
EPI542561	NA	United States	2014-Jul-16	EPI_ISL_166581	A/swine/North Carolina/A01476107/2014		Import from public-domain	Lin,K.; Olson,W.J.; Zhang,J.
EPI542568	NA	United States	2014-Aug-12	EPI_ISL_166583	A/swine/South Dakota/A01482581/2014		Import from public-domain
EPI544855	NA	Brazil	2011-Feb-25	EPI_ISL_167098	A/swine/Brazil/31_11_3/2011		Import from public-domain	Schaefer,R.; Gava,D.; Rech,R.R.; Cantao,M.E.; Silveira,S.; Zanella,J.R.C.
EPI544950	NA	United States	2014-Sep-08	EPI_ISL_167182	A/swine/Kansas/A01377352/2014		Import from public-domain	Nagy,A.; Ma,J.; Hesse,R.; Sloan,H.; Bai,J.; Ma,W.
EPI544956	NA	United States	2014-Aug-08	EPI_ISL_167184	A/swine/Indiana/A01260615/2014		Import from public-domain
EPI545150	NA	United States	2014-Jul-16	EPI_ISL_167190	A/swine/North Carolina/A01476110/2014		Import from public-domain	Lin,K.; Olson,W.J.; Zhang,J.
EPI545153	NA	United States	2014-Aug-15	EPI_ISL_167191	A/swine/North Carolina/A01477340/2014		Import from public-domain	Lin,K.; Olson,W.J.; Zhang,J.
EPI545164	NA	United States	2014-Aug-27	EPI_ISL_167195	A/swine/Kansas/A01377349/2014		Import from public-domain	Nagy,A.; Ma,J.; Hesse,R.; Sloan,H.; Bai,J.; Ma,W.
EPI545272	NA	United States	2014-Sep-03	EPI_ISL_167236	A/swine/Illinois/A01503947/2014		Import from public-domain	Culhane,M.
EPI545362	NA	United States	2014-Aug-22	EPI_ISL_167320	A/swine/North Carolina/A01476270/2014		Import from public-domain	Lin,K.; Olson,W.J.; Zhang,J.
EPI545374	NA	United States	2014-Aug-19	EPI_ISL_167324	A/swine/North Carolina/A01476256/2014		Import from public-domain	Lin,K.; Olson,W.J.; Zhang,J.
EPI545389	NA	United States	2014-Aug-28	EPI_ISL_167330	A/swine/Illinois/A01477429/2014		Import from public-domain	Lin,K.; Olson,W.J.; Zhang,J.
EPI545402	NA	United States	2014-Aug-22	EPI_ISL_167334	A/swine/North Carolina/A01476254/2014		Import from public-domain	Lin,K.; Olson,W.J.; Zhang,J.
EPI545411	NA	United States	2014-Sep-02	EPI_ISL_167337	A/swine/North Carolina/A01476343/2014		Import from public-domain	Lin,K.; Olson,W.J.; Zhang,J.
EPI548279	NA	United States	2014-Sep-23	EPI_ISL_167982	A/swine/North Carolina/A01476467/2014		Import from public-domain	Lin,K.; Olson,W.J.; Zhang,J.
EPI548306	NA	United States	2014-Sep-24	EPI_ISL_167984	A/swine/Minnesota/A01565330/2014		Import from public-domain	Culhane,M.
EPI550011	NA	United States	2013-Feb-28	EPI_ISL_168302	A/swine/Texas/13TOSU0049/2013		Import from public-domain	Nelson,S.W.; Bowman,A.S.; Slemons,R.; Sreevatsan,S.
EPI550032	NA	United States	2013-Aug-31	EPI_ISL_168305	A/swine/Indiana/13TOSU5248/2013		Import from public-domain	Nelson,S.W.; Bowman,A.S.; Slemons,R.; Sreevatsan,S.
EPI550320	NA	China	2010-Dec-28	EPI_ISL_168484	A/swine/Fujian/12/2010		Import from public-domain	Wang,L.B.; Zhou,L.J.
EPI558870	NA	United States	2014-Oct-21	EPI_ISL_170574	A/swine/North Carolina/A01476787/2014		Import from public-domain	Lin,K.; Olson,W.J.; Zhang,J.
EPI558815	NA	United States	2014-Oct-13	EPI_ISL_170807	A/swine/Iowa/A01478163/2014		Import from public-domain	Lin,K.; Olson,W.J.; Zhang,J.
EPI558863	NA	United States	2014-Oct-02	EPI_ISL_170818	A/swine/Iowa/A01477772/2014		Import from public-domain	Lin,K.; Olson,W.J.; Zhang,J.
EPI558888	NA	United States	2014-Jul-17	EPI_ISL_170822	A/swine/Minnesota/A01566470/2014		Import from public-domain
EPI558899	NA	United States	2014-Oct-22	EPI_ISL_170825	A/swine/Iowa/A01566473/2014		Import from public-domain
EPI558908	NA	United States	2014-Oct-10	EPI_ISL_170828	A/swine/Indiana/A01260682/2014		Import from public-domain
EPI558911	NA	United States	2014-Oct-21	EPI_ISL_170829	A/swine/Indiana/A01260699/2014		Import from public-domain
EPI559212	NA	United States	2014-Oct-15	EPI_ISL_170883	A/swine/Nebraska/A01483354/2014		Import from public-domain
EPI559215	NA	United States	2014-Oct-23	EPI_ISL_170884	A/swine/Minnesota/A01483483/2014		Import from public-domain
EPI559543	NA	United States	2014-Oct-06	EPI_ISL_171034	A/swine/Indiana/A01476558/2014		Import from public-domain	Lin,K.; Olson,W.J.; Zhang,J.
EPI559552	NA	United States	2014-Sep-26	EPI_ISL_171037	A/swine/North Carolina/A01466487/2014		Import from public-domain	Lin,K.; Olson,W.J.; Zhang,J.
EPI559570	NA	United States	2014-Oct-15	EPI_ISL_171043	A/swine/Iowa/A01476715/2014		Import from public-domain	Lin,K.; Olson,W.J.; Zhang,J.
EPI559576	NA	United States	2014-Oct-10	EPI_ISL_171045	A/swine/Nebraska/A01476672/2014		Import from public-domain	Lin,K.; Olson,W.J.; Zhang,J.
EPI559600	NA	United States	2014-Oct-07	EPI_ISL_171053	A/swine/North Carolina/A01476620/2014		Import from public-domain	Lin,K.; Olson,W.J.; Zhang,J.
EPI559693	NA	United States	2014-Oct-28	EPI_ISL_171107	A/swine/Nebraska/A01483531/2014		Import from public-domain
EPI559783	NA	France	2010-Sep-30	EPI_ISL_171161	A/swine/Ile et Vilaine/0225/2010		Import from public-domain	Bonin,E.; Simon,G.; Queguiner,S.; Gorin,S.
EPI559966	NA	China	2012-Nov-15	EPI_ISL_171205	A/swine/Guangxi/325/2012		Import from public-domain	Qiao,C.; Liu,L.; Yang,H.; Chen,Y.; Xu,H.; Chen,H.
EPI559974	NA	China	2012-Nov-15	EPI_ISL_171206	A/swine/Zhejiang/43/2012		Import from public-domain	Qiao,C.; Liu,L.; Yang,H.; Chen,Y.; Xu,H.; Chen,H.
EPI560133	NA	United States	2014-Oct-17	EPI_ISL_171294	A/swine/Minnesota/A01566110/2014		Import from public-domain	Culhane,M.
EPI573294	NA	United States	2014-Nov-03	EPI_ISL_174412	A/swine/Indiana/A01260713/2014		Import from public-domain
EPI573339	NA	United States	2014-Jun-03	EPI_ISL_174440	A/swine/Minnesota/A01567012/2014		Import from public-domain
EPI573345	NA	United States	2014-May-27	EPI_ISL_174442	A/swine/Minnesota/A01567011/2014		Import from public-domain
EPI573437	NA	United States	2014-Dec-15	EPI_ISL_174462	A/swine/Ohio/A01840191/2014		Import from public-domain	Lin,K.; Olson,W.J.; Zhang,J.
EPI573490	NA	United States	2014-Dec-12	EPI_ISL_174471	A/swine/Iowa/A01840164/2014		Import from public-domain	Lin,K.; Olson,W.J.; Zhang,J.
EPI573576	NA	United States	2014-Dec-23	EPI_ISL_174494	A/swine/Iowa/A01469372/2014		Import from public-domain
EPI573591	NA	United States	2014-Dec-10	EPI_ISL_174496	A/swine/Oklahoma/A01840252/2014		Import from public-domain	Lin,K.; Olson,W.J.; Zhang,J.
EPI573706	NA	United States	2014-Dec-10	EPI_ISL_174532	A/swine/Kansas/14-032369/2014		Import from public-domain	Cao,N.; Bai,J.; Sloan,H.; Poulsen,E.; Ma,W.
EPI573709	NA	United States	2014-Dec-10	EPI_ISL_174533	A/swine/Kansas/14-032473/2014		Import from public-domain	Cao,N.; Bai,J.; Sloan,H.; Poulsen,E.; Ma,W.
EPI573712	NA	United States	2014-Dec-10	EPI_ISL_174534	A/swine/Kansas/14-032475/2014		Import from public-domain	Cao,N.; Bai,J.; Sloan,H.; Poulsen,E.; Ma,W.
EPI573717	NA	United States	2014-Dec-10	EPI_ISL_174536	A/swine/Kansas/14-032899/2014		Import from public-domain	Cao,N.; Bai,J.; Sloan,H.; Poulsen,E.; Ma,W.
EPI573720	NA	United States	2014-Dec-10	EPI_ISL_174537	A/swine/Kansas/14-032900/2014		Import from public-domain	Cao,N.; Bai,J.; Sloan,H.; Poulsen,E.; Ma,W.
EPI839871	NA	United States	2015-Jan-08	EPI_ISL_174539	A/swine/Minnesota/A01567671/2015		Import from public-domain
EPI573733	NA	United States	2015-Jan-06	EPI_ISL_174541	A/swine/Minnesota/A01567631/2015		Import from public-domain
EPI573736	NA	United States	2014-Nov-11	EPI_ISL_174542	A/swine/Indiana/A01260717/2014		Import from public-domain
EPI573739	NA	United States	2014-Nov-24	EPI_ISL_174543	A/swine/Indiana/A01260735/2014		Import from public-domain
EPI573810	NA	United States	2014-Dec-12	EPI_ISL_174586	A/swine/Indiana/A01840344/2014		Import from public-domain	Lin,K.; Olson,W.J.; Zhang,J.
EPI573813	NA	United States	2015-Jan-06	EPI_ISL_174587	A/swine/Illinois/A01840299/2015		Import from public-domain	Lin,K.; Olson,W.J.; Zhang,J.
EPI574145	NA	United States	2014-Dec-11	EPI_ISL_174855	A/Kansas/A01377454/2014		Import from public-domain	Hause,B.; Cao,N.; Ma,W.
EPI574148	NA	United States	2014-Dec-11	EPI_ISL_174856	A/Kansas/A01377455/2014		Import from public-domain	Hause,B.; Cao,N.; Ma,W.
EPI574152	NA	United States	2014-Dec-11	EPI_ISL_174857	A/Kansas/A01377456/2014		Import from public-domain	Hause,B.; Cao,N.; Ma,W.
EPI574159	NA	United States	2014-Dec-11	EPI_ISL_174859	A/Kansas/A01377458/2014		Import from public-domain	Hause,B.; Cao,N.; Ma,W.
EPI574162	NA	United States	2014-Dec-11	EPI_ISL_174860	A/Kansas/A01377459/2014		Import from public-domain	Hause,B.; Cao,N.; Ma,W.
EPI574165	NA	United States	2014-Dec-11	EPI_ISL_174861	A/Kansas/A01377460/2014		Import from public-domain	Hause,B.; Cao,N.; Ma,W.
EPI584513	NA	United States	2006-Apr-10	EPI_ISL_177503	A/swine/Minnesota/01082/2006		Import from public-domain
EPI584741	NA	United States	2015-Mar-09	EPI_ISL_177563	A/swine/Arkansas/A01841266/2015		Import from public-domain	Lin,K.; Olson,W.J.; Zhang,J.
EPI584747	NA	United States	2015-Mar-06	EPI_ISL_177565	A/swine/North Carolina/A01840952/2015		Import from public-domain	Lin,K.; Olson,W.J.; Zhang,J.
EPI584785	NA	United States	2015-Mar-11	EPI_ISL_177572	A/swine/North Carolina/A01840982/2015		Import from public-domain	Lin,K.; Olson,W.J.; Zhang,J.
EPI584791	NA	United States	2015-Mar-16	EPI_ISL_177574	A/swine/Indiana/A02077078/2015		Import from public-domain	Lin,K.; Olson,W.J.; Zhang,J.
EPI584794	NA	United States	2015-Mar-10	EPI_ISL_177575	A/swine/Arkansas/A01841343/2015		Import from public-domain	Lin,K.; Olson,W.J.; Zhang,J.
EPI584797	NA	United States	2015-Mar-11	EPI_ISL_177576	A/swine/Iowa/A01840985/2015		Import from public-domain	Lin,K.; Olson,W.J.; Zhang,J.
EPI584806	NA	United States	2015-Mar-11	EPI_ISL_177579	A/swine/Iowa/A01840987/2015		Import from public-domain	Lin,K.; Olson,W.J.; Zhang,J.
EPI584812	NA	United States	2015-Mar-04	EPI_ISL_177581	A/swine/Ohio/A01840938/2015		Import from public-domain	Lin,K.; Olson,W.J.; Zhang,J.
EPI584818	NA	United States	2015-Mar-16	EPI_ISL_177583	A/swine/Illinois/A02077009/2015		Import from public-domain	Lin,K.; Olson,W.J.; Zhang,J.
EPI584847	NA	United States	2014-Oct-08	EPI_ISL_177591	A/swine/Illinois/A01489871/2014		Import from public-domain
EPI584883	NA	United States	2014-Oct-14	EPI_ISL_177603	A/swine/Illinois/A01489872/2014		Import from public-domain
EPI590495	NA	United States	2015-Mar-20	EPI_ISL_179567	A/swine/South Dakota/A01470503/2015		Import from public-domain
EPI590498	NA	United States	2015-Apr-02	EPI_ISL_179568	A/swine/Minnesota/A01470654/2015		Import from public-domain
EPI590642	NA	United States	2015-Mar-25	EPI_ISL_179601	A/swine/North Carolina/A02076024/2015		Import from public-domain	Lin,K.; Olson,W.J.; Zhang,J.
EPI590648	NA	United States	2015-Mar-25	EPI_ISL_179603	A/swine/Nebraska/A01841753/2015		Import from public-domain	Lin,K.; Olson,W.J.; Zhang,J.
EPI590657	NA	United States	2015-Mar-26	EPI_ISL_179606	A/swine/Iowa/A01554310/2015		Import from public-domain	Lin,K.; Olson,W.J.; Zhang,J.
EPI590666	NA	United States	2015-Mar-20	EPI_ISL_179609	A/swine/North Carolina/A01841710/2015		Import from public-domain	Lin,K.; Olson,W.J.; Zhang,J.
EPI590669	NA	United States	2015-Mar-24	EPI_ISL_179610	A/swine/Oklahoma/A01841728/2015		Import from public-domain	Lin,K.; Olson,W.J.; Zhang,J.
EPI590752	NA	United States	2015-Mar-30	EPI_ISL_179616	A/swine/Nebraska/A01489958/2015		Import from public-domain
EPI590755	NA	United States	2015-Mar-17	EPI_ISL_179617	A/swine/Iowa/A01489946/2015		Import from public-domain
EPI590795	NA	United States	2015-Apr-15	EPI_ISL_179627	A/swine/Illinois/A01470861/2015		Import from public-domain
EPI593664	NA	United States	2015-Jan-14	EPI_ISL_180640	A/swine/Minnesota/A01567833/2015		Import from public-domain
EPI593867	NA	United States	2014-Dec-16	EPI_ISL_180662	A/swine/Minnesota/A01567956/2014		Import from public-domain
EPI593914	NA	United States	2015-Jan-13	EPI_ISL_180675	A/swine/Indiana/A01840392/2015		Import from public-domain	Lin,K.; Olson,W.J.; Zhang,J.
EPI593949	NA	United States	2015-Jan-28	EPI_ISL_180680	A/swine/Minnesota/A01469803/2015		Import from public-domain
EPI596343	NA	United States	2015-Mar-17	EPI_ISL_181108	A/swine/Indiana/A02076010/2015		Import from public-domain	Lin,K.; Olson,W.J.; Zhang,J.
EPI596349	NA	United States	2015-Mar-17	EPI_ISL_181110	A/swine/Indiana/A01841560/2015		Import from public-domain	Lin,K.; Olson,W.J.; Zhang,J.
EPI597638	NA	United States	2014-Oct-28	EPI_ISL_181263	A/swine/Iowa/A01476860/2014		Import from public-domain	Lin,K.; Olson,W.J.; Zhang,J.
EPI597653	NA	United States	2014-Oct-23	EPI_ISL_181268	A/swine/North Carolina/A01476855/2014		Import from public-domain	Lin,K.; Olson,W.J.; Zhang,J.
EPI597683	NA	United States	2014-Nov-12	EPI_ISL_181277	A/swine/Minnesota/A01566458/2014		Import from public-domain
EPI597689	NA	United States	2014-Nov-03	EPI_ISL_181279	A/swine/Minnesota/A01566287/2014		Import from public-domain
EPI597692	NA	United States	2014-Nov-12	EPI_ISL_181280	A/swine/Minnesota/A01566612/2014		Import from public-domain
EPI597776	NA	Japan	2012-Jan-01	EPI_ISL_181291	A/swine/Chiba/14/2012		Import from public-domain	Kirisawa,R.; Ogasawara,Y.; Yoshitake,H.; Kohda,A.; Furuya,T.
EPI597783	NA	Japan	2012-Aug-01	EPI_ISL_181292	A/swine/Chiba/107/2012		Import from public-domain	Kirisawa,R.; Ogasawara,Y.; Yoshitake,H.; Kohda,A.; Furuya,T.
EPI597790	NA	Japan	2012-Oct-01	EPI_ISL_181293	A/swine/Chiba/119/2012		Import from public-domain	Kirisawa,R.; Ogasawara,Y.; Yoshitake,H.; Kohda,A.; Furuya,T.
EPI600302	NA	United States	2014-Nov-14	EPI_ISL_182273	A/swine/South Dakota/A01483859/2014		Import from public-domain
EPI600310	NA	United States	2014-Nov-20	EPI_ISL_182275	A/swine/Minnesota/A01566625/2014		Import from public-domain
EPI600339	NA	United States	2014-Nov-17	EPI_ISL_182283	A/swine/Minnesota/A01555013/2014		Import from public-domain	Lin,K.; Olson,W.J.; Zhang,J.
EPI600393	NA	United States	2014-Nov-18	EPI_ISL_182300	A/swine/Iowa/A01555010/2014		Import from public-domain	Lin,K.; Olson,W.J.; Zhang,J.
EPI600429	NA	United States	2014-Nov-06	EPI_ISL_182312	A/swine/North Carolina/A01476925/2014		Import from public-domain	Lin,K.; Olson,W.J.; Zhang,J.
EPI600441	NA	United States	2014-Nov-17	EPI_ISL_182316	A/swine/Illinois/A01478303/2014		Import from public-domain	Lin,K.; Olson,W.J.; Zhang,J.
EPI600447	NA	United States	2014-Nov-04	EPI_ISL_182318	A/swine/Iowa/A01476909/2014		Import from public-domain	Lin,K.; Olson,W.J.; Zhang,J.
EPI600468	NA	United States	2014-Nov-18	EPI_ISL_182325	A/swine/Illinois/A01555015/2014		Import from public-domain	Lin,K.; Olson,W.J.; Zhang,J.
EPI610004	NA	United States	2009-Jun-04	EPI_ISL_188502	A/swine/Minnesota/D09-28266-2/2009		Import from public-domain
EPI610098	NA	United States	2009-Apr-27	EPI_ISL_188513	A/swine/Minnesota/D09-21052-3/2009		Import from public-domain
EPI612481	NA	United States	2015-Apr-28	EPI_ISL_188899	A/swine/Minnesota/A01847704/2015		Import from public-domain	Culhane,M.
EPI612484	NA	United States	2015-Apr-21	EPI_ISL_188900	A/swine/Nebraska/A01847566/2015		Import from public-domain	Culhane,M.
EPI612490	NA	United States	2015-Apr-13	EPI_ISL_188902	A/swine/Nebraska/A01847285/2015		Import from public-domain	Culhane,M.
EPI612515	NA	United States	2015-Apr-16	EPI_ISL_188910	A/swine/Ohio/A02077256/2015		Import from public-domain	Lin,K.
EPI612518	NA	United States	2015-Apr-14	EPI_ISL_188911	A/swine/Arkansas/A02076312/2015		Import from public-domain	Lin,K.
EPI612536	NA	United States	2015-Apr-20	EPI_ISL_188917	A/swine/Arkansas/A02076547/2015		Import from public-domain	Lin,K.
EPI612549	NA	United States	2015-Apr-27	EPI_ISL_188921	A/swine/Illinois/A01471010/2015		Import from public-domain
EPI612569	NA	United States	2015-Apr-13	EPI_ISL_188928	A/swine/Iowa/A02076301/2015		Import from public-domain	Lin,K.
EPI612575	NA	United States	2015-Apr-06	EPI_ISL_188930	A/swine/Iowa/A02076140/2015		Import from public-domain	Lin,K.
EPI612581	NA	United States	2015-Apr-09	EPI_ISL_188932	A/swine/Illinois/A01554475/2015		Import from public-domain	Lin,K.
EPI612719	NA	United States	2015-Apr-20	EPI_ISL_188952	A/swine/Illinois/A01820457/2015		Import from public-domain
EPI612725	NA	United States	2015-Apr-16	EPI_ISL_188954	A/swine/Illinois/A01820414/2015		Import from public-domain
EPI612733	NA	United States	2015-Apr-28	EPI_ISL_188957	A/swine/Minnesota/A01847714/2015		Import from public-domain	Culhane,M.
EPI620476	NA	United States	2015-May-12	EPI_ISL_190467	A/swine/Nebraska/A01847969/2015		Import from public-domain	Culhane,M.
EPI620482	NA	United States	2015-May-06	EPI_ISL_190469	A/swine/Minnesota/A01847873/2015		Import from public-domain	Culhane,M.
EPI620497	NA	United States	2015-May-06	EPI_ISL_190478	A/swine/North Carolina/A02077509/2015		Import from public-domain	Lin,K.
EPI620500	NA	United States	2015-May-05	EPI_ISL_190479	A/swine/Oklahoma/A02076821/2015		Import from public-domain	Lin,K.
EPI620503	NA	United States	2015-May-06	EPI_ISL_190480	A/swine/North Carolina/A02077501/2015		Import from public-domain	Lin,K.
EPI620512	NA	United States	2015-May-06	EPI_ISL_190483	A/swine/North Carolina/A02077502/2015		Import from public-domain	Lin,K.
EPI620636	NA	United States	2015-Apr-20	EPI_ISL_190491	A/swine/Iowa/A02076564/2015		Import from public-domain	Lin,K.
EPI620535	NA	United States	2015-Apr-30	EPI_ISL_190492	A/swine/Indiana/A01554793/2015		Import from public-domain	Lin,K.
EPI620541	NA	United States	2015-Apr-27	EPI_ISL_190494	A/swine/Indiana/A02077486/2015		Import from public-domain	Lin,K.
EPI620594	NA	United States	2015-Apr-30	EPI_ISL_190524	A/swine/Iowa/A02077467/2015		Import from public-domain	Lin,K.
EPI620600	NA	United States	2015-Apr-30	EPI_ISL_190526	A/swine/North Carolina/A02076670/2015		Import from public-domain	Lin,K.
EPI620609	NA	United States	2015-Apr-28	EPI_ISL_190529	A/swine/Indiana/A02077457/2015		Import from public-domain	Lin,K.
EPI620615	NA	United States	2015-Mar-31	EPI_ISL_190531	A/swine/Indiana/A02024006/2015		Import from public-domain	Lin,K.
EPI620618	NA	United States	2015-Apr-28	EPI_ISL_190532	A/swine/Iowa/A02077564/2015		Import from public-domain	Lin,K.
EPI620621	NA	United States	2015-May-01	EPI_ISL_190533	A/swine/Michigan/A02077465/2015		Import from public-domain	Lin,K.
EPI620640	NA	United States	2015-Apr-28	EPI_ISL_190540	A/swine/Iowa/A02076654/2015		Import from public-domain	Lin,K.
EPI620643	NA	United States	2015-Apr-27	EPI_ISL_190541	A/swine/Nebraska/A01554747/2015		Import from public-domain	Lin,K.
EPI620646	NA	United States	2015-Apr-24	EPI_ISL_190542	A/swine/Illinois/A02077350/2015		Import from public-domain	Lin,K.
EPI620706	NA	United States	2015-Apr-14	EPI_ISL_190545	A/swine/Illinois/A01470835/2015		Import from public-domain
EPI620785	NA	United States	2015-Apr-07	EPI_ISL_190607	A/swine/Nebraska/AA01847227/2015		Import from public-domain
EPI620788	NA	United States	2015-Apr-13	EPI_ISL_190608	A/swine/Nebraska/A01847279/2015		Import from public-domain
EPI620791	NA	United States	2015-Apr-07	EPI_ISL_190609	A/swine/Nebraska/A01847192/2015		Import from public-domain
EPI620800	NA	United States	2015-Apr-20	EPI_ISL_190612	A/swine/Minnesota/A01847466/2015		Import from public-domain
EPI621289	NA	Denmark	2006-Jan-06	EPI_ISL_190705	A/swine/Denmark/1053-1/2006		Import from public-domain	Fobian,K.; Larsen,L.E.; Lewis,N.; Kirk,I.K.; Hjulsager,C.K.; Breum,S.O.
EPI621305	NA	Denmark	2012-Jul-01	EPI_ISL_190709	A/swine/Denmark/10258-1/2012		Import from public-domain	Fobian,K.; Larsen,L.E.; Lewis,N.; Kirk,I.K.; Hjulsager,C.K.; Breum,S.O.
EPI621306	NA	Denmark	2009-Jul-01	EPI_ISL_190714	A/swine/Denmark/10630-1/2009		Import from public-domain	Fobian,K.; Larsen,L.E.; Lewis,N.; Kirk,I.K.; Hjulsager,C.K.; Breum,S.O.
EPI621308	NA	Denmark	2009-Jul-01	EPI_ISL_190715	A/swine/Denmark/101638-1/2009		Import from public-domain	Fobian,K.; Larsen,L.E.; Lewis,N.; Kirk,I.K.; Hjulsager,C.K.; Breum,S.O.
EPI621299	NA	Denmark	2009-Jul-01	EPI_ISL_190717	A/swine/Denmark/10832-1/2009		Import from public-domain	Fobian,K.; Larsen,L.E.; Lewis,N.; Kirk,I.K.; Hjulsager,C.K.; Breum,S.O.
EPI621291	NA	Denmark	2011-Jun-01	EPI_ISL_190718	A/swine/Denmark/101404-1/2011		Import from public-domain	Fobian,K.; Larsen,L.E.; Lewis,N.; Kirk,I.K.; Hjulsager,C.K.; Breum,S.O.
EPI621290	NA	Denmark	2008-Dec-18	EPI_ISL_190719	A/swine/Denmark/16525-1/2008		Import from public-domain	Fobian,K.; Larsen,L.E.; Lewis,N.; Kirk,I.K.; Hjulsager,C.K.; Breum,S.O.
EPI621309	NA	Denmark	2007-Nov-19	EPI_ISL_190720	A/swine/Denmark/103167-1/2007		Import from public-domain	Fobian,K.; Larsen,L.E.; Lewis,N.; Kirk,I.K.; Hjulsager,C.K.; Breum,S.O.
EPI621301	NA	Denmark	2009-Apr-27	EPI_ISL_190721	A/swine/Denmark/101107-1/2009		Import from public-domain	Fobian,K.; Larsen,L.E.; Lewis,N.; Kirk,I.K.; Hjulsager,C.K.; Breum,S.O.
EPI621302	NA	Denmark	2008-Nov-20	EPI_ISL_190736	A/swine/Denmark/16457-1/2008		Import from public-domain	Fobian,K.; Larsen,L.E.; Lewis,N.; Kirk,I.K.; Hjulsager,C.K.; Breum,S.O.
EPI621297	NA	Denmark	2011-Sep-01	EPI_ISL_190737	A/swine/Denmark/101958-1/2011		Import from public-domain	Fobian,K.; Larsen,L.E.; Lewis,N.; Kirk,I.K.; Hjulsager,C.K.; Breum,S.O.
EPI621307	NA	Denmark	2007-Sep-06	EPI_ISL_190740	A/swine/Denmark/102529-1/2007		Import from public-domain	Fobian,K.; Larsen,L.E.; Lewis,N.; Kirk,I.K.; Hjulsager,C.K.; Breum,S.O.
EPI621298	NA	Denmark	2010-May-28	EPI_ISL_190742	A/swine/Denmark/101081-2/2010		Import from public-domain	Fobian,K.; Larsen,L.E.; Lewis,N.; Kirk,I.K.; Hjulsager,C.K.; Breum,S.O.
EPI621304	NA	Denmark	2010-Aug-19	EPI_ISL_190745	A/swine/Denmark/101531-1/2010		Import from public-domain	Fobian,K.; Larsen,L.E.; Lewis,N.; Kirk,I.K.; Hjulsager,C.K.; Breum,S.O.
EPI621293	NA	Denmark	2011-Jun-01	EPI_ISL_190755	A/swine/Denmark/101420-1/2011		Import from public-domain	Fobian,K.; Larsen,L.E.; Lewis,N.; Kirk,I.K.; Hjulsager,C.K.; Breum,S.O.
EPI621294	NA	Denmark	2012-Jul-01	EPI_ISL_190758	A/swine/Denmark/10801-2/2012		Import from public-domain	Fobian,K.; Larsen,L.E.; Lewis,N.; Kirk,I.K.; Hjulsager,C.K.; Breum,S.O.
EPI621372	NA	United States	2015-Apr-23	EPI_ISL_190831	A/swine/Illinois/A01820488/2015		Import from public-domain
EPI621375	NA	United States	2015-May-28	EPI_ISL_190832	A/swine/SouthDakota/A01471462/2015		Import from public-domain
EPI621562	NA	United States	2015-May-20	EPI_ISL_190893	A/swine/Iowa/A01822297/2015		Import from public-domain	Culhane,M.
EPI621565	NA	United States	2015-May-20	EPI_ISL_190894	A/swine/Iowa/A01822318/2015		Import from public-domain	Culhane,M.
EPI621571	NA	United States	2015-May-20	EPI_ISL_190896	A/swine/Iowa/A01822306/2015		Import from public-domain	Culhane,M.
EPI622473	NA	Brazil	2011-Jul-06	EPI_ISL_191080	A/swine/Brazil/185-11-7/2011		Import from public-domain	Nelson,M.I.; Schaefer,R.; Gava,D.; Cantao,M.E.; Zanella,J.R.C.
EPI622482	NA	Brazil	2011-Aug-17	EPI_ISL_191081	A/swine/Brazil/232-11-13/2011		Import from public-domain	Nelson,M.I.; Schaefer,R.; Gava,D.; Cantao,M.E.; Zanella,J.R.C.
EPI623611	NA	United States	2015-May-29	EPI_ISL_191488	A/swine/South Dakota/A01471467/2015		Import from public-domain
EPI623624	NA	United States	2015-May-22	EPI_ISL_191492	A/swine/North Carolina/A02077689/2015		Import from public-domain	Lin,K.; Olson,W.J.; Zhang,J.
EPI623636	NA	United States	2015-May-21	EPI_ISL_191496	A/swine/Iowa/A02077681/2015		Import from public-domain	Lin,K.; Olson,W.J.; Zhang,J.
EPI623642	NA	United States	2015-May-18	EPI_ISL_191498	A/swine/Iowa/A02077617/2015		Import from public-domain	Lin,K.; Olson,W.J.; Zhang,J.
EPI623645	NA	United States	2015-May-21	EPI_ISL_191499	A/swine/Iowa/A02024228/2015		Import from public-domain	Lin,K.; Olson,W.J.; Zhang,J.
EPI623670	NA	United States	2015-May-12	EPI_ISL_191507	A/swine/Indiana/A01554928/2015		Import from public-domain	Lin,K.; Olson,W.J.; Zhang,J.
EPI623673	NA	United States	2015-Apr-24	EPI_ISL_191508	A/swine/Iowa/A02076596/2015		Import from public-domain	Lin,K.; Olson,W.J.; Zhang,J.
EPI623682	NA	United States	2015-May-14	EPI_ISL_191511	A/swine/Nebraska/A01822081/2015		Import from public-domain
EPI623685	NA	United States	2015-May-27	EPI_ISL_191512	A/swine/Illinois/A01822445/2015		Import from public-domain
EPI623688	NA	United States	2015-May-21	EPI_ISL_191513	A/swine/Nebraska/A01822263/2015		Import from public-domain
EPI623695	NA	United States	2015-Apr-24	EPI_ISL_191516	A/swine/Indiana/A01260875/2015		Import from public-domain
EPI623698	NA	United States	2015-Apr-24	EPI_ISL_191517	A/swine/Indiana/A01260874/2015		Import from public-domain
EPI624395	NA	Canada	2012-Oct-10	EPI_ISL_191722	A/swine/Ontario/68/2012		Import from public-domain	Grgic,H.; Costa,M.; Friendship,R.M.; Carman,S.; Nagy,E.; Poljak,Z.; Wideman,G.
EPI639626	NA	Germany	2010-Jun-28	EPI_ISL_194997	A/swine/Germany/Steinfeld-IDT12115/2010		Import from public-domain	Watson,S.J.; Langat,P.; Reid,S.M.; Lam,T.T.; Cotten,M.; Kelly,M.; Van Reeth,K.; Qiu,Y.; Simon,G.; Bonin,E.; Foni,E.; Chiapponi,C.; Larsen,L.; Hjulsager,C.; Markowska-Daniel,I.; Urbaniak,K.; Durrwald,R.; Schlegel,M.; Huovilainen,A.; Davidson,I.; Dan,A.; Loeffen,W.; Edwards,S.; Bublot,M.; Vila,T.; Maldonado,J.; Valls,L.; Brown,I.H.; Pybus,O.G.; Kellam,P.; Tsan-Yuk Lam,T.; van Reeth,K.
EPI639653	NA	Germany	2010-Jan-01	EPI_ISL_194999	A/swine/Germany/Holdorf-IDT12357/2010		Import from public-domain	Watson,S.J.; Langat,P.; Reid,S.M.; Lam,T.T.; Cotten,M.; Kelly,M.; Van Reeth,K.; Qiu,Y.; Simon,G.; Bonin,E.; Foni,E.; Chiapponi,C.; Larsen,L.; Hjulsager,C.; Markowska-Daniel,I.; Urbaniak,K.; Durrwald,R.; Schlegel,M.; Huovilainen,A.; Davidson,I.; Dan,A.; Loeffen,W.; Edwards,S.; Bublot,M.; Vila,T.; Maldonado,J.; Valls,L.; Brown,I.H.; Pybus,O.G.; Kellam,P.; Tsan-Yuk Lam,T.; van Reeth,K.
EPI639784	NA	Italy	2010-Sep-29	EPI_ISL_195018	A/swine/Italy/275736/2010		Import from public-domain	Watson,S.J.; Langat,P.; Reid,S.M.; Lam,T.T.; Cotten,M.; Kelly,M.; Van Reeth,K.; Qiu,Y.; Simon,G.; Bonin,E.; Foni,E.; Chiapponi,C.; Larsen,L.; Hjulsager,C.; Markowska-Daniel,I.; Urbaniak,K.; Durrwald,R.; Schlegel,M.; Huovilainen,A.; Davidson,I.; Dan,A.; Loeffen,W.; Edwards,S.; Bublot,M.; Vila,T.; Maldonado,J.; Valls,L.; Brown,I.H.; Pybus,O.G.; Kellam,P.; Tsan-Yuk Lam,T.; van Reeth,K.
EPI639854	NA	Netherlands	2011-Mar-03	EPI_ISL_195026	A/swine/Netherlands/Haaksbergen-136/2011		Import from public-domain	Watson,S.J.; Langat,P.; Reid,S.M.; Lam,T.T.; Cotten,M.; Kelly,M.; Van Reeth,K.; Qiu,Y.; Simon,G.; Bonin,E.; Foni,E.; Chiapponi,C.; Larsen,L.; Hjulsager,C.; Markowska-Daniel,I.; Urbaniak,K.; Durrwald,R.; Schlegel,M.; Huovilainen,A.; Davidson,I.; Dan,A.; Loeffen,W.; Edwards,S.; Bublot,M.; Vila,T.; Maldonado,J.; Valls,L.; Brown,I.H.; Pybus,O.G.; Kellam,P.; Tsan-Yuk Lam,T.; van Reeth,K.
EPI639924	NA	Netherlands	2011-Feb-01	EPI_ISL_195034	A/swine/Netherlands/Rheezerveen-66/2011		Import from public-domain	Watson,S.J.; Langat,P.; Reid,S.M.; Lam,T.T.; Cotten,M.; Kelly,M.; Van Reeth,K.; Qiu,Y.; Simon,G.; Bonin,E.; Foni,E.; Chiapponi,C.; Larsen,L.; Hjulsager,C.; Markowska-Daniel,I.; Urbaniak,K.; Durrwald,R.; Schlegel,M.; Huovilainen,A.; Davidson,I.; Dan,A.; Loeffen,W.; Edwards,S.; Bublot,M.; Vila,T.; Maldonado,J.; Valls,L.; Brown,I.H.; Pybus,O.G.; Kellam,P.; Tsan-Yuk Lam,T.; van Reeth,K.
EPI639868	NA	Belgium	2012-Jan-12	EPI_ISL_195037	A/swine/Belgium/Oostkamp-26/2012		Import from public-domain	Watson,S.J.; Langat,P.; Reid,S.M.; Lam,T.T.; Cotten,M.; Kelly,M.; Van Reeth,K.; Qiu,Y.; Simon,G.; Bonin,E.; Foni,E.; Chiapponi,C.; Larsen,L.; Hjulsager,C.; Markowska-Daniel,I.; Urbaniak,K.; Durrwald,R.; Schlegel,M.; Huovilainen,A.; Davidson,I.; Dan,A.; Loeffen,W.; Edwards,S.; Bublot,M.; Vila,T.; Maldonado,J.; Valls,L.; Brown,I.H.; Pybus,O.G.; Kellam,P.; Tsan-Yuk Lam,T.; van Reeth,K.
EPI639964	NA	Denmark	2011-Jan-01	EPI_ISL_195043	A/swine/Denmark/10-1144-1/2011		Import from public-domain	Watson,S.J.; Langat,P.; Reid,S.M.; Lam,T.T.; Cotten,M.; Kelly,M.; Van Reeth,K.; Qiu,Y.; Simon,G.; Bonin,E.; Foni,E.; Chiapponi,C.; Larsen,L.; Hjulsager,C.; Markowska-Daniel,I.; Urbaniak,K.; Durrwald,R.; Schlegel,M.; Huovilainen,A.; Davidson,I.; Dan,A.; Loeffen,W.; Edwards,S.; Bublot,M.; Vila,T.; Maldonado,J.; Valls,L.; Brown,I.H.; Pybus,O.G.; Kellam,P.; Tsan-Yuk Lam,T.; van Reeth,K.
EPI639970	NA	Denmark	2011-Jan-01	EPI_ISL_195044	A/swine/Denmark/10-1725-1/2011		Import from public-domain	Watson,S.J.; Langat,P.; Reid,S.M.; Lam,T.T.; Cotten,M.; Kelly,M.; Van Reeth,K.; Qiu,Y.; Simon,G.; Bonin,E.; Foni,E.; Chiapponi,C.; Larsen,L.; Hjulsager,C.; Markowska-Daniel,I.; Urbaniak,K.; Durrwald,R.; Schlegel,M.; Huovilainen,A.; Davidson,I.; Dan,A.; Loeffen,W.; Edwards,S.; Bublot,M.; Vila,T.; Maldonado,J.; Valls,L.; Brown,I.H.; Pybus,O.G.; Kellam,P.; Tsan-Yuk Lam,T.; van Reeth,K.
EPI639977	NA	Denmark	2011-Jan-01	EPI_ISL_195045	A/swine/Denmark/10-1958-1/2011		Import from public-domain	Watson,S.J.; Langat,P.; Reid,S.M.; Lam,T.T.; Cotten,M.; Kelly,M.; Van Reeth,K.; Qiu,Y.; Simon,G.; Bonin,E.; Foni,E.; Chiapponi,C.; Larsen,L.; Hjulsager,C.; Markowska-Daniel,I.; Urbaniak,K.; Durrwald,R.; Schlegel,M.; Huovilainen,A.; Davidson,I.; Dan,A.; Loeffen,W.; Edwards,S.; Bublot,M.; Vila,T.; Maldonado,J.; Valls,L.; Brown,I.H.; Pybus,O.G.; Kellam,P.; Tsan-Yuk Lam,T.; van Reeth,K.
EPI639998	NA	Denmark	2012-Jan-01	EPI_ISL_195047	A/swine/Denmark/10297-1/2012		Import from public-domain	Watson,S.J.; Langat,P.; Reid,S.M.; Lam,T.T.; Cotten,M.; Kelly,M.; Van Reeth,K.; Qiu,Y.; Simon,G.; Bonin,E.; Foni,E.; Chiapponi,C.; Larsen,L.; Hjulsager,C.; Markowska-Daniel,I.; Urbaniak,K.; Durrwald,R.; Schlegel,M.; Huovilainen,A.; Davidson,I.; Dan,A.; Loeffen,W.; Edwards,S.; Bublot,M.; Vila,T.; Maldonado,J.; Valls,L.; Brown,I.H.; Pybus,O.G.; Kellam,P.; Tsan-Yuk Lam,T.; van Reeth,K.
EPI640005	NA	Denmark	2012-Jan-01	EPI_ISL_195049	A/swine/Denmark/10448-3/2012		Import from public-domain	Watson,S.J.; Langat,P.; Reid,S.M.; Lam,T.T.; Cotten,M.; Kelly,M.; Van Reeth,K.; Qiu,Y.; Simon,G.; Bonin,E.; Foni,E.; Chiapponi,C.; Larsen,L.; Hjulsager,C.; Markowska-Daniel,I.; Urbaniak,K.; Durrwald,R.; Schlegel,M.; Huovilainen,A.; Davidson,I.; Dan,A.; Loeffen,W.; Edwards,S.; Bublot,M.; Vila,T.; Maldonado,J.; Valls,L.; Brown,I.H.; Pybus,O.G.; Kellam,P.; Tsan-Yuk Lam,T.; van Reeth,K.
EPI640012	NA	Denmark	2012-Jan-01	EPI_ISL_195050	A/swine/Denmark/10779-2/2012		Import from public-domain	Watson,S.J.; Langat,P.; Reid,S.M.; Lam,T.T.; Cotten,M.; Kelly,M.; Van Reeth,K.; Qiu,Y.; Simon,G.; Bonin,E.; Foni,E.; Chiapponi,C.; Larsen,L.; Hjulsager,C.; Markowska-Daniel,I.; Urbaniak,K.; Durrwald,R.; Schlegel,M.; Huovilainen,A.; Davidson,I.; Dan,A.; Loeffen,W.; Edwards,S.; Bublot,M.; Vila,T.; Maldonado,J.; Valls,L.; Brown,I.H.; Pybus,O.G.; Kellam,P.; Tsan-Yuk Lam,T.; van Reeth,K.
EPI640019	NA	Denmark	2012-Jan-01	EPI_ISL_195051	A/swine/Denmark/10802-1/2012		Import from public-domain	Watson,S.J.; Langat,P.; Reid,S.M.; Lam,T.T.; Cotten,M.; Kelly,M.; Van Reeth,K.; Qiu,Y.; Simon,G.; Bonin,E.; Foni,E.; Chiapponi,C.; Larsen,L.; Hjulsager,C.; Markowska-Daniel,I.; Urbaniak,K.; Durrwald,R.; Schlegel,M.; Huovilainen,A.; Davidson,I.; Dan,A.; Loeffen,W.; Edwards,S.; Bublot,M.; Vila,T.; Maldonado,J.; Valls,L.; Brown,I.H.; Pybus,O.G.; Kellam,P.; Tsan-Yuk Lam,T.; van Reeth,K.
EPI640047	NA	Spain	2011-Feb-16	EPI_ISL_195055	A/swine/Spain/20423/2011		Import from public-domain	Watson,S.J.; Langat,P.; Reid,S.M.; Lam,T.T.; Cotten,M.; Kelly,M.; Van Reeth,K.; Qiu,Y.; Simon,G.; Bonin,E.; Foni,E.; Chiapponi,C.; Larsen,L.; Hjulsager,C.; Markowska-Daniel,I.; Urbaniak,K.; Durrwald,R.; Schlegel,M.; Huovilainen,A.; Davidson,I.; Dan,A.; Loeffen,W.; Edwards,S.; Bublot,M.; Vila,T.; Maldonado,J.; Valls,L.; Brown,I.H.; Pybus,O.G.; Kellam,P.; Tsan-Yuk Lam,T.; van Reeth,K.
EPI640068	NA	Spain	2011-Jul-01	EPI_ISL_195057	A/swine/Spain/24237/2011		Import from public-domain	Watson,S.J.; Langat,P.; Reid,S.M.; Lam,T.T.; Cotten,M.; Kelly,M.; Van Reeth,K.; Qiu,Y.; Simon,G.; Bonin,E.; Foni,E.; Chiapponi,C.; Larsen,L.; Hjulsager,C.; Markowska-Daniel,I.; Urbaniak,K.; Durrwald,R.; Schlegel,M.; Huovilainen,A.; Davidson,I.; Dan,A.; Loeffen,W.; Edwards,S.; Bublot,M.; Vila,T.; Maldonado,J.; Valls,L.; Brown,I.H.; Pybus,O.G.; Kellam,P.; Tsan-Yuk Lam,T.; van Reeth,K.
EPI640082	NA	Spain	2012-Jan-30	EPI_ISL_195060	A/swine/Spain/29257/2012		Import from public-domain	Watson,S.J.; Langat,P.; Reid,S.M.; Lam,T.T.; Cotten,M.; Kelly,M.; Van Reeth,K.; Qiu,Y.; Simon,G.; Bonin,E.; Foni,E.; Chiapponi,C.; Larsen,L.; Hjulsager,C.; Markowska-Daniel,I.; Urbaniak,K.; Durrwald,R.; Schlegel,M.; Huovilainen,A.; Davidson,I.; Dan,A.; Loeffen,W.; Edwards,S.; Bublot,M.; Vila,T.; Maldonado,J.; Valls,L.; Brown,I.H.; Pybus,O.G.; Kellam,P.; Tsan-Yuk Lam,T.; van Reeth,K.
EPI640096	NA	France	2011-Apr-11	EPI_ISL_195062	A/swine/France/CotesdArmor-0198/2011		Import from public-domain	Watson,S.J.; Langat,P.; Reid,S.M.; Lam,T.T.; Cotten,M.; Kelly,M.; Van Reeth,K.; Qiu,Y.; Simon,G.; Bonin,E.; Foni,E.; Chiapponi,C.; Larsen,L.; Hjulsager,C.; Markowska-Daniel,I.; Urbaniak,K.; Durrwald,R.; Schlegel,M.; Huovilainen,A.; Davidson,I.; Dan,A.; Loeffen,W.; Edwards,S.; Bublot,M.; Vila,T.; Maldonado,J.; Valls,L.; Brown,I.H.; Pybus,O.G.; Kellam,P.; Tsan-Yuk Lam,T.; van Reeth,K.
EPI639938	NA	Netherlands	2011-Nov-09	EPI_ISL_195065	A/swine/Netherlands/Lievelde-511/2011		Import from public-domain	Watson,S.J.; Langat,P.; Reid,S.M.; Lam,T.T.; Cotten,M.; Kelly,M.; Van Reeth,K.; Qiu,Y.; Simon,G.; Bonin,E.; Foni,E.; Chiapponi,C.; Larsen,L.; Hjulsager,C.; Markowska-Daniel,I.; Urbaniak,K.; Durrwald,R.; Schlegel,M.; Huovilainen,A.; Davidson,I.; Dan,A.; Loeffen,W.; Edwards,S.; Bublot,M.; Vila,T.; Maldonado,J.; Valls,L.; Brown,I.H.; Pybus,O.G.; Kellam,P.; Tsan-Yuk Lam,T.; van Reeth,K.
EPI640109	NA	France	2011-Jan-20	EPI_ISL_195066	A/swine/France/CotesdArmor-0025/2011		Import from public-domain	Watson,S.J.; Langat,P.; Reid,S.M.; Lam,T.T.; Cotten,M.; Kelly,M.; Van Reeth,K.; Qiu,Y.; Simon,G.; Bonin,E.; Foni,E.; Chiapponi,C.; Larsen,L.; Hjulsager,C.; Markowska-Daniel,I.; Urbaniak,K.; Durrwald,R.; Schlegel,M.; Huovilainen,A.; Davidson,I.; Dan,A.; Loeffen,W.; Edwards,S.; Bublot,M.; Vila,T.; Maldonado,J.; Valls,L.; Brown,I.H.; Pybus,O.G.; Kellam,P.; Tsan-Yuk Lam,T.; van Reeth,K.
EPI640116	NA	France	2011-Jan-01	EPI_ISL_195067	A/swine/France/CotesdArmor-0041/2011		Import from public-domain	Watson,S.J.; Langat,P.; Reid,S.M.; Lam,T.T.; Cotten,M.; Kelly,M.; Van Reeth,K.; Qiu,Y.; Simon,G.; Bonin,E.; Foni,E.; Chiapponi,C.; Larsen,L.; Hjulsager,C.; Markowska-Daniel,I.; Urbaniak,K.; Durrwald,R.; Schlegel,M.; Huovilainen,A.; Davidson,I.; Dan,A.; Loeffen,W.; Edwards,S.; Bublot,M.; Vila,T.; Maldonado,J.; Valls,L.; Brown,I.H.; Pybus,O.G.; Kellam,P.; Tsan-Yuk Lam,T.; van Reeth,K.
EPI640137	NA	France	2011-Feb-02	EPI_ISL_195069	A/swine/France/CotesdArmor-0074/2011		Import from public-domain	Watson,S.J.; Langat,P.; Reid,S.M.; Lam,T.T.; Cotten,M.; Kelly,M.; Van Reeth,K.; Qiu,Y.; Simon,G.; Bonin,E.; Foni,E.; Chiapponi,C.; Larsen,L.; Hjulsager,C.; Markowska-Daniel,I.; Urbaniak,K.; Durrwald,R.; Schlegel,M.; Huovilainen,A.; Davidson,I.; Dan,A.; Loeffen,W.; Edwards,S.; Bublot,M.; Vila,T.; Maldonado,J.; Valls,L.; Brown,I.H.; Pybus,O.G.; Kellam,P.; Tsan-Yuk Lam,T.; van Reeth,K.
EPI640154	NA	France	2012-Jan-19	EPI_ISL_195077	A/swine/France/35-120024/2012		Import from public-domain	Watson,S.J.; Langat,P.; Reid,S.M.; Lam,T.T.; Cotten,M.; Kelly,M.; Van Reeth,K.; Qiu,Y.; Simon,G.; Bonin,E.; Foni,E.; Chiapponi,C.; Larsen,L.; Hjulsager,C.; Markowska-Daniel,I.; Urbaniak,K.; Durrwald,R.; Schlegel,M.; Huovilainen,A.; Davidson,I.; Dan,A.; Loeffen,W.; Edwards,S.; Bublot,M.; Vila,T.; Maldonado,J.; Valls,L.; Brown,I.H.; Pybus,O.G.; Kellam,P.; Tsan-Yuk Lam,T.; van Reeth,K.
EPI640123	NA	France	2011-Feb-01	EPI_ISL_195078	A/swine/France/CotesdArmor-0105/2011		Import from public-domain	Watson,S.J.; Langat,P.; Reid,S.M.; Lam,T.T.; Cotten,M.; Kelly,M.; Van Reeth,K.; Qiu,Y.; Simon,G.; Bonin,E.; Foni,E.; Chiapponi,C.; Larsen,L.; Hjulsager,C.; Markowska-Daniel,I.; Urbaniak,K.; Durrwald,R.; Schlegel,M.; Huovilainen,A.; Davidson,I.; Dan,A.; Loeffen,W.; Edwards,S.; Bublot,M.; Vila,T.; Maldonado,J.; Valls,L.; Brown,I.H.; Pybus,O.G.; Kellam,P.; Tsan-Yuk Lam,T.; van Reeth,K.
EPI640161	NA	France	2011-Sep-14	EPI_ISL_195079	A/swine/France/CotesdArmor-0558/2011		Import from public-domain	Watson,S.J.; Langat,P.; Reid,S.M.; Lam,T.T.; Cotten,M.; Kelly,M.; Van Reeth,K.; Qiu,Y.; Simon,G.; Bonin,E.; Foni,E.; Chiapponi,C.; Larsen,L.; Hjulsager,C.; Markowska-Daniel,I.; Urbaniak,K.; Durrwald,R.; Schlegel,M.; Huovilainen,A.; Davidson,I.; Dan,A.; Loeffen,W.; Edwards,S.; Bublot,M.; Vila,T.; Maldonado,J.; Valls,L.; Brown,I.H.; Pybus,O.G.; Kellam,P.; Tsan-Yuk Lam,T.; van Reeth,K.
EPI640168	NA	France	2011-Feb-08	EPI_ISL_195080	A/swine/France/22-110529/2011		Import from public-domain	Watson,S.J.; Langat,P.; Reid,S.M.; Lam,T.T.; Cotten,M.; Kelly,M.; Van Reeth,K.; Qiu,Y.; Simon,G.; Bonin,E.; Foni,E.; Chiapponi,C.; Larsen,L.; Hjulsager,C.; Markowska-Daniel,I.; Urbaniak,K.; Durrwald,R.; Schlegel,M.; Huovilainen,A.; Davidson,I.; Dan,A.; Loeffen,W.; Edwards,S.; Bublot,M.; Vila,T.; Maldonado,J.; Valls,L.; Brown,I.H.; Pybus,O.G.; Kellam,P.; Tsan-Yuk Lam,T.; van Reeth,K.
EPI640175	NA	United Kingdom	2008-Dec-09	EPI_ISL_195081	A/swine/England/997/2008		Import from public-domain	Watson,S.J.; Langat,P.; Reid,S.M.; Lam,T.T.; Cotten,M.; Kelly,M.; Van Reeth,K.; Qiu,Y.; Simon,G.; Bonin,E.; Foni,E.; Chiapponi,C.; Larsen,L.; Hjulsager,C.; Markowska-Daniel,I.; Urbaniak,K.; Durrwald,R.; Schlegel,M.; Huovilainen,A.; Davidson,I.; Dan,A.; Loeffen,W.; Edwards,S.; Bublot,M.; Vila,T.; Maldonado,J.; Valls,L.; Brown,I.H.; Pybus,O.G.; Kellam,P.; Tsan-Yuk Lam,T.; van Reeth,K.
EPI640182	NA	United Kingdom	1999-Sep-30	EPI_ISL_195082	A/swine/Scotland/51190/1999		Import from public-domain	Watson,S.J.; Langat,P.; Reid,S.M.; Lam,T.T.; Cotten,M.; Kelly,M.; Van Reeth,K.; Qiu,Y.; Simon,G.; Bonin,E.; Foni,E.; Chiapponi,C.; Larsen,L.; Hjulsager,C.; Markowska-Daniel,I.; Urbaniak,K.; Durrwald,R.; Schlegel,M.; Huovilainen,A.; Davidson,I.; Dan,A.; Loeffen,W.; Edwards,S.; Bublot,M.; Vila,T.; Maldonado,J.; Valls,L.; Brown,I.H.; Pybus,O.G.; Kellam,P.; Tsan-Yuk Lam,T.; van Reeth,K.
EPI640189	NA	Spain	2007-Jan-01	EPI_ISL_195083	A/swine/Spain/79976/2007		Import from public-domain	Watson,S.J.; Langat,P.; Reid,S.M.; Lam,T.T.; Cotten,M.; Kelly,M.; Van Reeth,K.; Qiu,Y.; Simon,G.; Bonin,E.; Foni,E.; Chiapponi,C.; Larsen,L.; Hjulsager,C.; Markowska-Daniel,I.; Urbaniak,K.; Durrwald,R.; Schlegel,M.; Huovilainen,A.; Davidson,I.; Dan,A.; Loeffen,W.; Edwards,S.; Bublot,M.; Vila,T.; Maldonado,J.; Valls,L.; Brown,I.H.; Pybus,O.G.; Kellam,P.; Tsan-Yuk Lam,T.; van Reeth,K.
EPI640196	NA	Germany	2011-Nov-17	EPI_ISL_195084	A/swine/Germany/Dulmen-IDT14394/2011		Import from public-domain	Watson,S.J.; Langat,P.; Reid,S.M.; Lam,T.T.; Cotten,M.; Kelly,M.; Van Reeth,K.; Qiu,Y.; Simon,G.; Bonin,E.; Foni,E.; Chiapponi,C.; Larsen,L.; Hjulsager,C.; Markowska-Daniel,I.; Urbaniak,K.; Durrwald,R.; Schlegel,M.; Huovilainen,A.; Davidson,I.; Dan,A.; Loeffen,W.; Edwards,S.; Bublot,M.; Vila,T.; Maldonado,J.; Valls,L.; Brown,I.H.; Pybus,O.G.; Kellam,P.; Tsan-Yuk Lam,T.; van Reeth,K.
EPI640216	NA	Germany	2012-Jan-25	EPI_ISL_195087	A/swine/Germany/Hude-Hurrel-IDT14670/2012		Import from public-domain	Watson,S.J.; Langat,P.; Reid,S.M.; Lam,T.T.; Cotten,M.; Kelly,M.; Van Reeth,K.; Qiu,Y.; Simon,G.; Bonin,E.; Foni,E.; Chiapponi,C.; Larsen,L.; Hjulsager,C.; Markowska-Daniel,I.; Urbaniak,K.; Durrwald,R.; Schlegel,M.; Huovilainen,A.; Davidson,I.; Dan,A.; Loeffen,W.; Edwards,S.; Bublot,M.; Vila,T.; Maldonado,J.; Valls,L.; Brown,I.H.; Pybus,O.G.; Kellam,P.; Tsan-Yuk Lam,T.; van Reeth,K.
EPI640237	NA	United Kingdom	2012-Nov-06	EPI_ISL_195090	A/swine/England/34627/2012		Import from public-domain	Watson,S.J.; Langat,P.; Reid,S.M.; Lam,T.T.; Cotten,M.; Kelly,M.; Van Reeth,K.; Qiu,Y.; Simon,G.; Bonin,E.; Foni,E.; Chiapponi,C.; Larsen,L.; Hjulsager,C.; Markowska-Daniel,I.; Urbaniak,K.; Durrwald,R.; Schlegel,M.; Huovilainen,A.; Davidson,I.; Dan,A.; Loeffen,W.; Edwards,S.; Bublot,M.; Vila,T.; Maldonado,J.; Valls,L.; Brown,I.H.; Pybus,O.G.; Kellam,P.; Tsan-Yuk Lam,T.; van Reeth,K.
EPI640244	NA	United Kingdom	2013-Jan-03	EPI_ISL_195091	A/swine/England/041118/2013		Import from public-domain	Watson,S.J.; Langat,P.; Reid,S.M.; Lam,T.T.; Cotten,M.; Kelly,M.; Van Reeth,K.; Qiu,Y.; Simon,G.; Bonin,E.; Foni,E.; Chiapponi,C.; Larsen,L.; Hjulsager,C.; Markowska-Daniel,I.; Urbaniak,K.; Durrwald,R.; Schlegel,M.; Huovilainen,A.; Davidson,I.; Dan,A.; Loeffen,W.; Edwards,S.; Bublot,M.; Vila,T.; Maldonado,J.; Valls,L.; Brown,I.H.; Pybus,O.G.; Kellam,P.; Tsan-Yuk Lam,T.; van Reeth,K.
EPI640265	NA	United Kingdom	2012-May-14	EPI_ISL_195094	A/swine/England/9953/2012		Import from public-domain	Watson,S.J.; Langat,P.; Reid,S.M.; Lam,T.T.; Cotten,M.; Kelly,M.; Van Reeth,K.; Qiu,Y.; Simon,G.; Bonin,E.; Foni,E.; Chiapponi,C.; Larsen,L.; Hjulsager,C.; Markowska-Daniel,I.; Urbaniak,K.; Durrwald,R.; Schlegel,M.; Huovilainen,A.; Davidson,I.; Dan,A.; Loeffen,W.; Edwards,S.; Bublot,M.; Vila,T.; Maldonado,J.; Valls,L.; Brown,I.H.; Pybus,O.G.; Kellam,P.; Tsan-Yuk Lam,T.; van Reeth,K.
EPI640272	NA	United Kingdom	2012-Nov-21	EPI_ISL_195095	A/swine/England/015904/2012		Import from public-domain	Watson,S.J.; Langat,P.; Reid,S.M.; Lam,T.T.; Cotten,M.; Kelly,M.; Van Reeth,K.; Qiu,Y.; Simon,G.; Bonin,E.; Foni,E.; Chiapponi,C.; Larsen,L.; Hjulsager,C.; Markowska-Daniel,I.; Urbaniak,K.; Durrwald,R.; Schlegel,M.; Huovilainen,A.; Davidson,I.; Dan,A.; Loeffen,W.; Edwards,S.; Bublot,M.; Vila,T.; Maldonado,J.; Valls,L.; Brown,I.H.; Pybus,O.G.; Kellam,P.; Tsan-Yuk Lam,T.; van Reeth,K.
EPI640286	NA	United Kingdom	2012-Feb-23	EPI_ISL_195097	A/swine/England/7856/2012		Import from public-domain	Watson,S.J.; Langat,P.; Reid,S.M.; Lam,T.T.; Cotten,M.; Kelly,M.; Van Reeth,K.; Qiu,Y.; Simon,G.; Bonin,E.; Foni,E.; Chiapponi,C.; Larsen,L.; Hjulsager,C.; Markowska-Daniel,I.; Urbaniak,K.; Durrwald,R.; Schlegel,M.; Huovilainen,A.; Davidson,I.; Dan,A.; Loeffen,W.; Edwards,S.; Bublot,M.; Vila,T.; Maldonado,J.; Valls,L.; Brown,I.H.; Pybus,O.G.; Kellam,P.; Tsan-Yuk Lam,T.; van Reeth,K.
EPI640318	NA	Denmark	2012-Mar-01	EPI_ISL_195100	A/swine/Denmark/10345-1/2012		Import from public-domain	Watson,S.J.; Langat,P.; Reid,S.M.; Lam,T.T.; Cotten,M.; Kelly,M.; Van Reeth,K.; Qiu,Y.; Simon,G.; Bonin,E.; Foni,E.; Chiapponi,C.; Larsen,L.; Hjulsager,C.; Markowska-Daniel,I.; Urbaniak,K.; Durrwald,R.; Schlegel,M.; Huovilainen,A.; Davidson,I.; Dan,A.; Loeffen,W.; Edwards,S.; Bublot,M.; Vila,T.; Maldonado,J.; Valls,L.; Brown,I.H.; Pybus,O.G.; Kellam,P.; Tsan-Yuk Lam,T.; van Reeth,K.
EPI640313	NA	United Kingdom	2012-Dec-05	EPI_ISL_195101	A/swine/England/038712/2012		Import from public-domain	Watson,S.J.; Langat,P.; Reid,S.M.; Lam,T.T.; Cotten,M.; Kelly,M.; Van Reeth,K.; Qiu,Y.; Simon,G.; Bonin,E.; Foni,E.; Chiapponi,C.; Larsen,L.; Hjulsager,C.; Markowska-Daniel,I.; Urbaniak,K.; Durrwald,R.; Schlegel,M.; Huovilainen,A.; Davidson,I.; Dan,A.; Loeffen,W.; Edwards,S.; Bublot,M.; Vila,T.; Maldonado,J.; Valls,L.; Brown,I.H.; Pybus,O.G.; Kellam,P.; Tsan-Yuk Lam,T.; van Reeth,K.
EPI640321	NA	Netherlands	2011-May-27	EPI_ISL_195103	A/swine/Netherlands/Asten-263/2011		Import from public-domain	Watson,S.J.; Langat,P.; Reid,S.M.; Lam,T.T.; Cotten,M.; Kelly,M.; Van Reeth,K.; Qiu,Y.; Simon,G.; Bonin,E.; Foni,E.; Chiapponi,C.; Larsen,L.; Hjulsager,C.; Markowska-Daniel,I.; Urbaniak,K.; Durrwald,R.; Schlegel,M.; Huovilainen,A.; Davidson,I.; Dan,A.; Loeffen,W.; Edwards,S.; Bublot,M.; Vila,T.; Maldonado,J.; Valls,L.; Brown,I.H.; Pybus,O.G.; Kellam,P.; Tsan-Yuk Lam,T.; van Reeth,K.
EPI640330	NA	Netherlands	2012-Dec-21	EPI_ISL_195104	A/swine/Netherlands/Gladau-409/2012		Import from public-domain	Watson,S.J.; Langat,P.; Reid,S.M.; Lam,T.T.; Cotten,M.; Kelly,M.; Van Reeth,K.; Qiu,Y.; Simon,G.; Bonin,E.; Foni,E.; Chiapponi,C.; Larsen,L.; Hjulsager,C.; Markowska-Daniel,I.; Urbaniak,K.; Durrwald,R.; Schlegel,M.; Huovilainen,A.; Davidson,I.; Dan,A.; Loeffen,W.; Edwards,S.; Bublot,M.; Vila,T.; Maldonado,J.; Valls,L.; Brown,I.H.; Pybus,O.G.; Kellam,P.; Tsan-Yuk Lam,T.; van Reeth,K.
EPI640377	NA	Italy	2013-Jan-18	EPI_ISL_195108	A/swine/Italy/16235/2013		Import from public-domain	Watson,S.J.; Langat,P.; Reid,S.M.; Lam,T.T.; Cotten,M.; Kelly,M.; Van Reeth,K.; Qiu,Y.; Simon,G.; Bonin,E.; Foni,E.; Chiapponi,C.; Larsen,L.; Hjulsager,C.; Markowska-Daniel,I.; Urbaniak,K.; Durrwald,R.; Schlegel,M.; Huovilainen,A.; Davidson,I.; Dan,A.; Loeffen,W.; Edwards,S.; Bublot,M.; Vila,T.; Maldonado,J.; Valls,L.; Brown,I.H.; Pybus,O.G.; Kellam,P.; Tsan-Yuk Lam,T.; van Reeth,K.
EPI640379	NA	Denmark	2011-Jun-01	EPI_ISL_195111	A/swine/Denmark/10-1391-3/2011		Import from public-domain	Watson,S.J.; Langat,P.; Reid,S.M.; Lam,T.T.; Cotten,M.; Kelly,M.; Van Reeth,K.; Qiu,Y.; Simon,G.; Bonin,E.; Foni,E.; Chiapponi,C.; Larsen,L.; Hjulsager,C.; Markowska-Daniel,I.; Urbaniak,K.; Durrwald,R.; Schlegel,M.; Huovilainen,A.; Davidson,I.; Dan,A.; Loeffen,W.; Edwards,S.; Bublot,M.; Vila,T.; Maldonado,J.; Valls,L.; Brown,I.H.; Pybus,O.G.; Kellam,P.; Tsan-Yuk Lam,T.; van Reeth,K.
EPI640415	NA	Spain	2012-Jan-31	EPI_ISL_195113	A/swine/Spain/29262/2012		Import from public-domain	Watson,S.J.; Langat,P.; Reid,S.M.; Lam,T.T.; Cotten,M.; Kelly,M.; Van Reeth,K.; Qiu,Y.; Simon,G.; Bonin,E.; Foni,E.; Chiapponi,C.; Larsen,L.; Hjulsager,C.; Markowska-Daniel,I.; Urbaniak,K.; Durrwald,R.; Schlegel,M.; Huovilainen,A.; Davidson,I.; Dan,A.; Loeffen,W.; Edwards,S.; Bublot,M.; Vila,T.; Maldonado,J.; Valls,L.; Brown,I.H.; Pybus,O.G.; Kellam,P.; Tsan-Yuk Lam,T.; van Reeth,K.
EPI640366	NA	United Kingdom	1994-May-12	EPI_ISL_195114	A/swine/England/463180/1994		Import from public-domain	Watson,S.J.; Langat,P.; Reid,S.M.; Lam,T.T.; Cotten,M.; Kelly,M.; Van Reeth,K.; Qiu,Y.; Simon,G.; Bonin,E.; Foni,E.; Chiapponi,C.; Larsen,L.; Hjulsager,C.; Markowska-Daniel,I.; Urbaniak,K.; Durrwald,R.; Schlegel,M.; Huovilainen,A.; Davidson,I.; Dan,A.; Loeffen,W.; Edwards,S.; Bublot,M.; Vila,T.; Maldonado,J.; Valls,L.; Brown,I.H.; Pybus,O.G.; Kellam,P.; Tsan-Yuk Lam,T.; van Reeth,K.
EPI640383	NA	United Kingdom	2002-Apr-01	EPI_ISL_195115	A/swine/England/000452/2002		Import from public-domain	Watson,S.J.; Langat,P.; Reid,S.M.; Lam,T.T.; Cotten,M.; Kelly,M.; Van Reeth,K.; Qiu,Y.; Simon,G.; Bonin,E.; Foni,E.; Chiapponi,C.; Larsen,L.; Hjulsager,C.; Markowska-Daniel,I.; Urbaniak,K.; Durrwald,R.; Schlegel,M.; Huovilainen,A.; Davidson,I.; Dan,A.; Loeffen,W.; Edwards,S.; Bublot,M.; Vila,T.; Maldonado,J.; Valls,L.; Brown,I.H.; Pybus,O.G.; Kellam,P.; Tsan-Yuk Lam,T.; van Reeth,K.
EPI640402	NA	United Kingdom	2003-Jun-01	EPI_ISL_195116	A/swine/England/33766/2003		Import from public-domain	Watson,S.J.; Langat,P.; Reid,S.M.; Lam,T.T.; Cotten,M.; Kelly,M.; Van Reeth,K.; Qiu,Y.; Simon,G.; Bonin,E.; Foni,E.; Chiapponi,C.; Larsen,L.; Hjulsager,C.; Markowska-Daniel,I.; Urbaniak,K.; Durrwald,R.; Schlegel,M.; Huovilainen,A.; Davidson,I.; Dan,A.; Loeffen,W.; Edwards,S.; Bublot,M.; Vila,T.; Maldonado,J.; Valls,L.; Brown,I.H.; Pybus,O.G.; Kellam,P.; Tsan-Yuk Lam,T.; van Reeth,K.
EPI640420	NA	United Kingdom	2004-Nov-01	EPI_ISL_195117	A/swine/England/1437/2004		Import from public-domain	Watson,S.J.; Langat,P.; Reid,S.M.; Lam,T.T.; Cotten,M.; Kelly,M.; Van Reeth,K.; Qiu,Y.; Simon,G.; Bonin,E.; Foni,E.; Chiapponi,C.; Larsen,L.; Hjulsager,C.; Markowska-Daniel,I.; Urbaniak,K.; Durrwald,R.; Schlegel,M.; Huovilainen,A.; Davidson,I.; Dan,A.; Loeffen,W.; Edwards,S.; Bublot,M.; Vila,T.; Maldonado,J.; Valls,L.; Brown,I.H.; Pybus,O.G.; Kellam,P.; Tsan-Yuk Lam,T.; van Reeth,K.
EPI640428	NA	United Kingdom	2005-Jan-01	EPI_ISL_195118	A/swine/England/00034/2005		Import from public-domain	Watson,S.J.; Langat,P.; Reid,S.M.; Lam,T.T.; Cotten,M.; Kelly,M.; Van Reeth,K.; Qiu,Y.; Simon,G.; Bonin,E.; Foni,E.; Chiapponi,C.; Larsen,L.; Hjulsager,C.; Markowska-Daniel,I.; Urbaniak,K.; Durrwald,R.; Schlegel,M.; Huovilainen,A.; Davidson,I.; Dan,A.; Loeffen,W.; Edwards,S.; Bublot,M.; Vila,T.; Maldonado,J.; Valls,L.; Brown,I.H.; Pybus,O.G.; Kellam,P.; Tsan-Yuk Lam,T.; van Reeth,K.
EPI640442	NA	United Kingdom	2009-Apr-01	EPI_ISL_195120	A/swine/England/000304/2009		Import from public-domain	Watson,S.J.; Langat,P.; Reid,S.M.; Lam,T.T.; Cotten,M.; Kelly,M.; Van Reeth,K.; Qiu,Y.; Simon,G.; Bonin,E.; Foni,E.; Chiapponi,C.; Larsen,L.; Hjulsager,C.; Markowska-Daniel,I.; Urbaniak,K.; Durrwald,R.; Schlegel,M.; Huovilainen,A.; Davidson,I.; Dan,A.; Loeffen,W.; Edwards,S.; Bublot,M.; Vila,T.; Maldonado,J.; Valls,L.; Brown,I.H.; Pybus,O.G.; Kellam,P.; Tsan-Yuk Lam,T.; van Reeth,K.
EPI640466	NA	United Kingdom	2009-Dec-01	EPI_ISL_195121	A/swine/England/001428/2009		Import from public-domain	Watson,S.J.; Langat,P.; Reid,S.M.; Lam,T.T.; Cotten,M.; Kelly,M.; Van Reeth,K.; Qiu,Y.; Simon,G.; Bonin,E.; Foni,E.; Chiapponi,C.; Larsen,L.; Hjulsager,C.; Markowska-Daniel,I.; Urbaniak,K.; Durrwald,R.; Schlegel,M.; Huovilainen,A.; Davidson,I.; Dan,A.; Loeffen,W.; Edwards,S.; Bublot,M.; Vila,T.; Maldonado,J.; Valls,L.; Brown,I.H.; Pybus,O.G.; Kellam,P.; Tsan-Yuk Lam,T.; van Reeth,K.
EPI640474	NA	United Kingdom	2010-Sep-01	EPI_ISL_195122	A/swine/England/101878/2010		Import from public-domain	Watson,S.J.; Langat,P.; Reid,S.M.; Lam,T.T.; Cotten,M.; Kelly,M.; Van Reeth,K.; Qiu,Y.; Simon,G.; Bonin,E.; Foni,E.; Chiapponi,C.; Larsen,L.; Hjulsager,C.; Markowska-Daniel,I.; Urbaniak,K.; Durrwald,R.; Schlegel,M.; Huovilainen,A.; Davidson,I.; Dan,A.; Loeffen,W.; Edwards,S.; Bublot,M.; Vila,T.; Maldonado,J.; Valls,L.; Brown,I.H.; Pybus,O.G.; Kellam,P.; Tsan-Yuk Lam,T.; van Reeth,K.
EPI640495	NA	United Kingdom	2010-Dec-03	EPI_ISL_195123	A/swine/England/142162/2010		Import from public-domain	Watson,S.J.; Langat,P.; Reid,S.M.; Lam,T.T.; Cotten,M.; Kelly,M.; Van Reeth,K.; Qiu,Y.; Simon,G.; Bonin,E.; Foni,E.; Chiapponi,C.; Larsen,L.; Hjulsager,C.; Markowska-Daniel,I.; Urbaniak,K.; Durrwald,R.; Schlegel,M.; Huovilainen,A.; Davidson,I.; Dan,A.; Loeffen,W.; Edwards,S.; Bublot,M.; Vila,T.; Maldonado,J.; Valls,L.; Brown,I.H.; Pybus,O.G.; Kellam,P.; Tsan-Yuk Lam,T.; van Reeth,K.
EPI640536	NA	United Kingdom	2011-Nov-08	EPI_ISL_195125	A/swine/England/1380/2011		Import from public-domain	Watson,S.J.; Langat,P.; Reid,S.M.; Lam,T.T.; Cotten,M.; Kelly,M.; Van Reeth,K.; Qiu,Y.; Simon,G.; Bonin,E.; Foni,E.; Chiapponi,C.; Larsen,L.; Hjulsager,C.; Markowska-Daniel,I.; Urbaniak,K.; Durrwald,R.; Schlegel,M.; Huovilainen,A.; Davidson,I.; Dan,A.; Loeffen,W.; Edwards,S.; Bublot,M.; Vila,T.; Maldonado,J.; Valls,L.; Brown,I.H.; Pybus,O.G.; Kellam,P.; Tsan-Yuk Lam,T.; van Reeth,K.
EPI640555	NA	United Kingdom	2011-Aug-16	EPI_ISL_195126	A/swine/England/90276/2011		Import from public-domain	Watson,S.J.; Langat,P.; Reid,S.M.; Lam,T.T.; Cotten,M.; Kelly,M.; Van Reeth,K.; Qiu,Y.; Simon,G.; Bonin,E.; Foni,E.; Chiapponi,C.; Larsen,L.; Hjulsager,C.; Markowska-Daniel,I.; Urbaniak,K.; Durrwald,R.; Schlegel,M.; Huovilainen,A.; Davidson,I.; Dan,A.; Loeffen,W.; Edwards,S.; Bublot,M.; Vila,T.; Maldonado,J.; Valls,L.; Brown,I.H.; Pybus,O.G.; Kellam,P.; Tsan-Yuk Lam,T.; van Reeth,K.
EPI640478	NA	United Kingdom	2011-Jan-19	EPI_ISL_195127	A/swine/England/11449/2011		Import from public-domain	Watson,S.J.; Langat,P.; Reid,S.M.; Lam,T.T.; Cotten,M.; Kelly,M.; Van Reeth,K.; Qiu,Y.; Simon,G.; Bonin,E.; Foni,E.; Chiapponi,C.; Larsen,L.; Hjulsager,C.; Markowska-Daniel,I.; Urbaniak,K.; Durrwald,R.; Schlegel,M.; Huovilainen,A.; Davidson,I.; Dan,A.; Loeffen,W.; Edwards,S.; Bublot,M.; Vila,T.; Maldonado,J.; Valls,L.; Brown,I.H.; Pybus,O.G.; Kellam,P.; Tsan-Yuk Lam,T.; van Reeth,K.
EPI640503	NA	United Kingdom	2011-Oct-10	EPI_ISL_195128	A/swine/England/112340/2011		Import from public-domain	Watson,S.J.; Langat,P.; Reid,S.M.; Lam,T.T.; Cotten,M.; Kelly,M.; Van Reeth,K.; Qiu,Y.; Simon,G.; Bonin,E.; Foni,E.; Chiapponi,C.; Larsen,L.; Hjulsager,C.; Markowska-Daniel,I.; Urbaniak,K.; Durrwald,R.; Schlegel,M.; Huovilainen,A.; Davidson,I.; Dan,A.; Loeffen,W.; Edwards,S.; Bublot,M.; Vila,T.; Maldonado,J.; Valls,L.; Brown,I.H.; Pybus,O.G.; Kellam,P.; Tsan-Yuk Lam,T.; van Reeth,K.
EPI640562	NA	United Kingdom	2012-Jan-11	EPI_ISL_195131	A/swine/England/6183/2012		Import from public-domain	Watson,S.J.; Langat,P.; Reid,S.M.; Lam,T.T.; Cotten,M.; Kelly,M.; Van Reeth,K.; Qiu,Y.; Simon,G.; Bonin,E.; Foni,E.; Chiapponi,C.; Larsen,L.; Hjulsager,C.; Markowska-Daniel,I.; Urbaniak,K.; Durrwald,R.; Schlegel,M.; Huovilainen,A.; Davidson,I.; Dan,A.; Loeffen,W.; Edwards,S.; Bublot,M.; Vila,T.; Maldonado,J.; Valls,L.; Brown,I.H.; Pybus,O.G.; Kellam,P.; Tsan-Yuk Lam,T.; van Reeth,K.
EPI640577	NA	United Kingdom	2012-Feb-09	EPI_ISL_195132	A/swine/England/7800/2012		Import from public-domain	Watson,S.J.; Langat,P.; Reid,S.M.; Lam,T.T.; Cotten,M.; Kelly,M.; Van Reeth,K.; Qiu,Y.; Simon,G.; Bonin,E.; Foni,E.; Chiapponi,C.; Larsen,L.; Hjulsager,C.; Markowska-Daniel,I.; Urbaniak,K.; Durrwald,R.; Schlegel,M.; Huovilainen,A.; Davidson,I.; Dan,A.; Loeffen,W.; Edwards,S.; Bublot,M.; Vila,T.; Maldonado,J.; Valls,L.; Brown,I.H.; Pybus,O.G.; Kellam,P.; Tsan-Yuk Lam,T.; van Reeth,K.
EPI640485	NA	United Kingdom	2012-Oct-29	EPI_ISL_195133	A/swine/England/30148/2012		Import from public-domain	Watson,S.J.; Langat,P.; Reid,S.M.; Lam,T.T.; Cotten,M.; Kelly,M.; Van Reeth,K.; Qiu,Y.; Simon,G.; Bonin,E.; Foni,E.; Chiapponi,C.; Larsen,L.; Hjulsager,C.; Markowska-Daniel,I.; Urbaniak,K.; Durrwald,R.; Schlegel,M.; Huovilainen,A.; Davidson,I.; Dan,A.; Loeffen,W.; Edwards,S.; Bublot,M.; Vila,T.; Maldonado,J.; Valls,L.; Brown,I.H.; Pybus,O.G.; Kellam,P.; Tsan-Yuk Lam,T.; van Reeth,K.
EPI640504	NA	United Kingdom	2012-Aug-10	EPI_ISL_195135	A/swine/England/024924/2012		Import from public-domain	Watson,S.J.; Langat,P.; Reid,S.M.; Lam,T.T.; Cotten,M.; Kelly,M.; Van Reeth,K.; Qiu,Y.; Simon,G.; Bonin,E.; Foni,E.; Chiapponi,C.; Larsen,L.; Hjulsager,C.; Markowska-Daniel,I.; Urbaniak,K.; Durrwald,R.; Schlegel,M.; Huovilainen,A.; Davidson,I.; Dan,A.; Loeffen,W.; Edwards,S.; Bublot,M.; Vila,T.; Maldonado,J.; Valls,L.; Brown,I.H.; Pybus,O.G.; Kellam,P.; Tsan-Yuk Lam,T.; van Reeth,K.
EPI640571	NA	United Kingdom	2013-Jan-03	EPI_ISL_195137	A/swine/England/016947/2013		Import from public-domain	Watson,S.J.; Langat,P.; Reid,S.M.; Lam,T.T.; Cotten,M.; Kelly,M.; Van Reeth,K.; Qiu,Y.; Simon,G.; Bonin,E.; Foni,E.; Chiapponi,C.; Larsen,L.; Hjulsager,C.; Markowska-Daniel,I.; Urbaniak,K.; Durrwald,R.; Schlegel,M.; Huovilainen,A.; Davidson,I.; Dan,A.; Loeffen,W.; Edwards,S.; Bublot,M.; Vila,T.; Maldonado,J.; Valls,L.; Brown,I.H.; Pybus,O.G.; Kellam,P.; Tsan-Yuk Lam,T.; van Reeth,K.
EPI640583	NA	United Kingdom	2013-May-13	EPI_ISL_195138	A/swine/England/61470/2013		Import from public-domain	Watson,S.J.; Langat,P.; Reid,S.M.; Lam,T.T.; Cotten,M.; Kelly,M.; Van Reeth,K.; Qiu,Y.; Simon,G.; Bonin,E.; Foni,E.; Chiapponi,C.; Larsen,L.; Hjulsager,C.; Markowska-Daniel,I.; Urbaniak,K.; Durrwald,R.; Schlegel,M.; Huovilainen,A.; Davidson,I.; Dan,A.; Loeffen,W.; Edwards,S.; Bublot,M.; Vila,T.; Maldonado,J.; Valls,L.; Brown,I.H.; Pybus,O.G.; Kellam,P.; Tsan-Yuk Lam,T.; van Reeth,K.
EPI640597	NA	United Kingdom	2013-May-07	EPI_ISL_195139	A/swine/England/61025/2013		Import from public-domain	Watson,S.J.; Langat,P.; Reid,S.M.; Lam,T.T.; Cotten,M.; Kelly,M.; Van Reeth,K.; Qiu,Y.; Simon,G.; Bonin,E.; Foni,E.; Chiapponi,C.; Larsen,L.; Hjulsager,C.; Markowska-Daniel,I.; Urbaniak,K.; Durrwald,R.; Schlegel,M.; Huovilainen,A.; Davidson,I.; Dan,A.; Loeffen,W.; Edwards,S.; Bublot,M.; Vila,T.; Maldonado,J.; Valls,L.; Brown,I.H.; Pybus,O.G.; Kellam,P.; Tsan-Yuk Lam,T.; van Reeth,K.
EPI640661	NA	Germany	2012-Apr-25	EPI_ISL_195148	A/swine/Germany/Genthin-167D/2012		Import from public-domain	Watson,S.J.; Langat,P.; Reid,S.M.; Lam,T.T.; Cotten,M.; Kelly,M.; Van Reeth,K.; Qiu,Y.; Simon,G.; Bonin,E.; Foni,E.; Chiapponi,C.; Larsen,L.; Hjulsager,C.; Markowska-Daniel,I.; Urbaniak,K.; Durrwald,R.; Schlegel,M.; Huovilainen,A.; Davidson,I.; Dan,A.; Loeffen,W.; Edwards,S.; Bublot,M.; Vila,T.; Maldonado,J.; Valls,L.; Brown,I.H.; Pybus,O.G.; Kellam,P.; Tsan-Yuk Lam,T.; van Reeth,K.
EPI640668	NA	Netherlands	2012-Apr-25	EPI_ISL_195149	A/swine/Netherlands/De-Lutte-167A/2012		Import from public-domain	Watson,S.J.; Langat,P.; Reid,S.M.; Lam,T.T.; Cotten,M.; Kelly,M.; Van Reeth,K.; Qiu,Y.; Simon,G.; Bonin,E.; Foni,E.; Chiapponi,C.; Larsen,L.; Hjulsager,C.; Markowska-Daniel,I.; Urbaniak,K.; Durrwald,R.; Schlegel,M.; Huovilainen,A.; Davidson,I.; Dan,A.; Loeffen,W.; Edwards,S.; Bublot,M.; Vila,T.; Maldonado,J.; Valls,L.; Brown,I.H.; Pybus,O.G.; Kellam,P.; Tsan-Yuk Lam,T.; van Reeth,K.
EPI640730	NA	France	2012-Jul-09	EPI_ISL_195157	A/swine/France/22-120228/2012		Import from public-domain	Watson,S.J.; Langat,P.; Reid,S.M.; Lam,T.T.; Cotten,M.; Kelly,M.; Van Reeth,K.; Qiu,Y.; Simon,G.; Bonin,E.; Foni,E.; Chiapponi,C.; Larsen,L.; Hjulsager,C.; Markowska-Daniel,I.; Urbaniak,K.; Durrwald,R.; Schlegel,M.; Huovilainen,A.; Davidson,I.; Dan,A.; Loeffen,W.; Edwards,S.; Bublot,M.; Vila,T.; Maldonado,J.; Valls,L.; Brown,I.H.; Pybus,O.G.; Kellam,P.; Tsan-Yuk Lam,T.; van Reeth,K.
EPI640737	NA	France	2012-Oct-18	EPI_ISL_195158	A/swine/France/37-120345/2012		Import from public-domain	Watson,S.J.; Langat,P.; Reid,S.M.; Lam,T.T.; Cotten,M.; Kelly,M.; Van Reeth,K.; Qiu,Y.; Simon,G.; Bonin,E.; Foni,E.; Chiapponi,C.; Larsen,L.; Hjulsager,C.; Markowska-Daniel,I.; Urbaniak,K.; Durrwald,R.; Schlegel,M.; Huovilainen,A.; Davidson,I.; Dan,A.; Loeffen,W.; Edwards,S.; Bublot,M.; Vila,T.; Maldonado,J.; Valls,L.; Brown,I.H.; Pybus,O.G.; Kellam,P.; Tsan-Yuk Lam,T.; van Reeth,K.
EPI640757	NA	France	2013-Jan-02	EPI_ISL_195161	A/swine/France/35-130023/2013		Import from public-domain	Watson,S.J.; Langat,P.; Reid,S.M.; Lam,T.T.; Cotten,M.; Kelly,M.; Van Reeth,K.; Qiu,Y.; Simon,G.; Bonin,E.; Foni,E.; Chiapponi,C.; Larsen,L.; Hjulsager,C.; Markowska-Daniel,I.; Urbaniak,K.; Durrwald,R.; Schlegel,M.; Huovilainen,A.; Davidson,I.; Dan,A.; Loeffen,W.; Edwards,S.; Bublot,M.; Vila,T.; Maldonado,J.; Valls,L.; Brown,I.H.; Pybus,O.G.; Kellam,P.; Tsan-Yuk Lam,T.; van Reeth,K.
EPI640840	NA	United Kingdom	2013-Sep-03	EPI_ISL_195169	A/swine/England/072512/2013		Import from public-domain	Watson,S.J.; Langat,P.; Reid,S.M.; Lam,T.T.; Cotten,M.; Kelly,M.; Van Reeth,K.; Qiu,Y.; Simon,G.; Bonin,E.; Foni,E.; Chiapponi,C.; Larsen,L.; Hjulsager,C.; Markowska-Daniel,I.; Urbaniak,K.; Durrwald,R.; Schlegel,M.; Huovilainen,A.; Davidson,I.; Dan,A.; Loeffen,W.; Edwards,S.; Bublot,M.; Vila,T.; Maldonado,J.; Valls,L.; Brown,I.H.; Pybus,O.G.; Kellam,P.; Tsan-Yuk Lam,T.; van Reeth,K.
EPI640865	NA	United Kingdom	2013-Jun-05	EPI_ISL_195170	A/swine/England/063782/2013		Import from public-domain	Watson,S.J.; Langat,P.; Reid,S.M.; Lam,T.T.; Cotten,M.; Kelly,M.; Van Reeth,K.; Qiu,Y.; Simon,G.; Bonin,E.; Foni,E.; Chiapponi,C.; Larsen,L.; Hjulsager,C.; Markowska-Daniel,I.; Urbaniak,K.; Durrwald,R.; Schlegel,M.; Huovilainen,A.; Davidson,I.; Dan,A.; Loeffen,W.; Edwards,S.; Bublot,M.; Vila,T.; Maldonado,J.; Valls,L.; Brown,I.H.; Pybus,O.G.; Kellam,P.; Tsan-Yuk Lam,T.; van Reeth,K.
EPI640893	NA	Netherlands	2012-Apr-03	EPI_ISL_195176	A/swine/Netherlands/Barger-Compascuum- CVI6324A/2012		Import from public-domain	Watson,S.J.; Langat,P.; Reid,S.M.; Lam,T.T.; Cotten,M.; Kelly,M.; Van Reeth,K.; Qiu,Y.; Simon,G.; Bonin,E.; Foni,E.; Chiapponi,C.; Larsen,L.; Hjulsager,C.; Markowska-Daniel,I.; Urbaniak,K.; Durrwald,R.; Schlegel,M.; Huovilainen,A.; Davidson,I.; Dan,A.; Loeffen,W.; Edwards,S.; Bublot,M.; Vila,T.; Maldonado,J.; Valls,L.; Brown,I.H.; Pybus,O.G.; Kellam,P.; Tsan-Yuk Lam,T.; van Reeth,K.
EPI640900	NA	Netherlands	2013-Jan-01	EPI_ISL_195177	A/swine/Netherlands/Lemele-CVI2973A/2013		Import from public-domain	Watson,S.J.; Langat,P.; Reid,S.M.; Lam,T.T.; Cotten,M.; Kelly,M.; Van Reeth,K.; Qiu,Y.; Simon,G.; Bonin,E.; Foni,E.; Chiapponi,C.; Larsen,L.; Hjulsager,C.; Markowska-Daniel,I.; Urbaniak,K.; Durrwald,R.; Schlegel,M.; Huovilainen,A.; Davidson,I.; Dan,A.; Loeffen,W.; Edwards,S.; Bublot,M.; Vila,T.; Maldonado,J.; Valls,L.; Brown,I.H.; Pybus,O.G.; Kellam,P.; Tsan-Yuk Lam,T.; van Reeth,K.
EPI640907	NA	Netherlands	2013-Apr-11	EPI_ISL_195179	A/swine/Netherlands/Lemele-CVI2974A/2013		Import from public-domain	Watson,S.J.; Langat,P.; Reid,S.M.; Lam,T.T.; Cotten,M.; Kelly,M.; Van Reeth,K.; Qiu,Y.; Simon,G.; Bonin,E.; Foni,E.; Chiapponi,C.; Larsen,L.; Hjulsager,C.; Markowska-Daniel,I.; Urbaniak,K.; Durrwald,R.; Schlegel,M.; Huovilainen,A.; Davidson,I.; Dan,A.; Loeffen,W.; Edwards,S.; Bublot,M.; Vila,T.; Maldonado,J.; Valls,L.; Brown,I.H.; Pybus,O.G.; Kellam,P.; Tsan-Yuk Lam,T.; van Reeth,K.
EPI640929	NA	Netherlands	2012-May-15	EPI_ISL_195183	A/swine/Netherlands/Wanroij-CVI2117A/2012		Import from public-domain	Watson,S.J.; Langat,P.; Reid,S.M.; Lam,T.T.; Cotten,M.; Kelly,M.; Van Reeth,K.; Qiu,Y.; Simon,G.; Bonin,E.; Foni,E.; Chiapponi,C.; Larsen,L.; Hjulsager,C.; Markowska-Daniel,I.; Urbaniak,K.; Durrwald,R.; Schlegel,M.; Huovilainen,A.; Davidson,I.; Dan,A.; Loeffen,W.; Edwards,S.; Bublot,M.; Vila,T.; Maldonado,J.; Valls,L.; Brown,I.H.; Pybus,O.G.; Kellam,P.; Tsan-Yuk Lam,T.; van Reeth,K.
EPI641309	NA	United Kingdom	1996-Apr-30	EPI_ISL_195235	A/swine/England/17394/1996		Import from public-domain	Watson,S.J.; Langat,P.; Reid,S.M.; Lam,T.T.; Cotten,M.; Kelly,M.; Van Reeth,K.; Qiu,Y.; Simon,G.; Bonin,E.; Foni,E.; Chiapponi,C.; Larsen,L.; Hjulsager,C.; Markowska-Daniel,I.; Urbaniak,K.; Durrwald,R.; Schlegel,M.; Huovilainen,A.; Davidson,I.; Dan,A.; Loeffen,W.; Edwards,S.; Bublot,M.; Vila,T.; Maldonado,J.; Valls,L.; Brown,I.H.; Pybus,O.G.; Kellam,P.; Tsan-Yuk Lam,T.; van Reeth,K.
EPI641391	NA	United States	2015-Jul-13	EPI_ISL_195307	A/swine/Minnesota/A01472283/2015		Import from public-domain
EPI641409	NA	United States	2015-Jun-10	EPI_ISL_195314	A/swine/South Dakota/A01822754/2015		Import from public-domain
EPI641418	NA	United States	2015-Jun-10	EPI_ISL_195317	A/swine/Iowa/A01822769/2015		Import from public-domain
EPI641421	NA	United States	2015-Jun-10	EPI_ISL_195318	A/swine/Minnesota/A01822758/2015		Import from public-domain
EPI641427	NA	United States	2015-Jun-15	EPI_ISL_195320	A/swine/South Dakota/A01822916/2015		Import from public-domain
EPI641444	NA	United States	2015-Jun-09	EPI_ISL_195328	A/swine/Indiana/A02077934/2015		Import from public-domain	Lin,K.; Olson,W.J.; Zhang,J.
EPI641453	NA	United States	2015-Jun-18	EPI_ISL_195331	A/swine/Minnesota/A01823149/2015		Import from public-domain
EPI641459	NA	United States	2015-Apr-28	EPI_ISL_195333	A/swine/Minnesota/A01847917/2015		Import from public-domain
EPI641465	NA	United States	2015-Jun-03	EPI_ISL_195335	A/swine/South Dakota/A01822640/2015		Import from public-domain
EPI641536	NA	United States	2015-Jun-16	EPI_ISL_195379	A/swine/Arkansas/A02024832/2015		Import from public-domain	Lin,K.; Olson,W.J.; Zhang,J.
EPI641542	NA	United States	2015-Jun-22	EPI_ISL_195381	A/swine/Arkansas/A02035008/2015		Import from public-domain	Lin,K.; Olson,W.J.; Zhang,J.
EPI641548	NA	United States	2015-Jun-23	EPI_ISL_195383	A/swine/South Dakota/A01471898/2015		Import from public-domain
EPI641556	NA	United States	2015-Jun-30	EPI_ISL_195386	A/swine/South Dakota/A01823304/2015		Import from public-domain
EPI641618	NA	United States	2015-Jun-17	EPI_ISL_195411	A/swine/Illinois/A02024907/2015		Import from public-domain	Lin,K.; Olson,W.J.; Zhang,J.
EPI641621	NA	United States	2015-Jun-24	EPI_ISL_195412	A/swine/Iowa/A02035127/2015		Import from public-domain	Lin,K.; Olson,W.J.; Zhang,J.
EPI641721	NA	United States	2015-Jun-18	EPI_ISL_195444	A/swine/South Dakota/A01823125/2015		Import from public-domain
EPI641727	NA	United States	2015-Jun-24	EPI_ISL_195446	A/swine/South Dakota/A01823237/2015		Import from public-domain
EPI641818	NA	United States	2015-Jun-30	EPI_ISL_195450	A/swine/Nebraska/A02035254/2015		Import from public-domain	Lin,K.; Olson,W.J.; Zhang,J.
EPI641821	NA	United States	2015-Jul-01	EPI_ISL_195451	A/swine/Illinois/A02035327/2015		Import from public-domain	Lin,K.; Olson,W.J.; Zhang,J.
EPI641829	NA	United States	2015-Jun-30	EPI_ISL_195453	A/swine/Indiana/A02025102/2015		Import from public-domain	Lin,K.; Olson,W.J.; Zhang,J.
EPI641832	NA	United States	2015-Jun-30	EPI_ISL_195454	A/swine/Indiana/A02025101/2015		Import from public-domain	Lin,K.; Olson,W.J.; Zhang,J.
EPI641835	NA	United States	2015-Jul-01	EPI_ISL_195455	A/swine/Illinois/A02034146/2015		Import from public-domain	Lin,K.; Olson,W.J.; Zhang,J.
EPI641844	NA	United States	2015-Jun-24	EPI_ISL_195458	A/swine/Iowa/A02035112/2015		Import from public-domain	Lin,K.; Olson,W.J.; Zhang,J.
EPI641847	NA	United States	2015-Jul-01	EPI_ISL_195459	A/swine/Missouri/A02076915/2015		Import from public-domain	Lin,K.; Olson,W.J.; Zhang,J.
EPI1212970	NA	Mexico	2013-Sep-09	EPI_ISL_195982	A/swine/Mexico/10032432/2013		Import from public-domain	Nelson,M.; Culhane,M.R.; Rovira,A.; Torremorell,M.; Guerrero,P.; Norambuena,J.; Nelson,M.I.
EPI1212994	NA	Mexico	2014-Jan-15	EPI_ISL_195985	A/swine/Mexico/10290795/2014		Import from public-domain	Nelson,M.; Culhane,M.R.; Rovira,A.; Torremorell,M.; Guerrero,P.; Norambuena,J.; Nelson,M.I.
EPI1213300	NA	Mexico	2013-Apr-04	EPI_ISL_196011	A/swine/Mexico/9711817/2013		Import from public-domain	Nelson,M.; Culhane,M.R.; Rovira,A.; Torremorell,M.; Guerrero,P.; Norambuena,J.; Nelson,M.I.
EPI1213247	NA	Mexico	2013-May-16	EPI_ISL_196022	A/swine/Mexico/9800379/2013		Import from public-domain	Nelson,M.; Culhane,M.R.; Rovira,A.; Torremorell,M.; Guerrero,P.; Norambuena,J.; Nelson,M.I.
EPI647500	NA	United States	2015-Aug-04	EPI_ISL_197210	A/swine/South Dakota/A01472720/2015		Import from public-domain
EPI647508	NA	United States	2015-Jul-16	EPI_ISL_197213	A/swine/Illinois/A02025300/2015		Import from public-domain	Lin,K.; Olson,W.J.; Zhang,J.
EPI647529	NA	United States	2015-Jul-16	EPI_ISL_197220	A/swine/Illinois/A02025282/2015		Import from public-domain	Lin,K.; Olson,W.J.; Zhang,J.
EPI647579	NA	United States	2015-Jul-27	EPI_ISL_197237	A/swine/Illinois/A02034785/2015		Import from public-domain	Lin,K.; Olson,W.J.; Zhang,J.
EPI647582	NA	United States	2015-Jul-27	EPI_ISL_197238	A/swine/North Carolina/A02034873/2015		Import from public-domain	Lin,K.; Olson,W.J.; Zhang,J.
EPI647588	NA	United States	2015-Jul-22	EPI_ISL_197240	A/swine/North Carolina/A02035808/2015		Import from public-domain	Lin,K.; Olson,W.J.; Zhang,J.
EPI647591	NA	United States	2015-Jul-22	EPI_ISL_197241	A/swine/Iowa/A02025359/2015		Import from public-domain	Lin,K.; Olson,W.J.; Zhang,J.
EPI647594	NA	United States	2015-Jul-27	EPI_ISL_197242	A/swine/Iowa/A02025399/2015		Import from public-domain	Lin,K.; Olson,W.J.; Zhang,J.
EPI663301	NA	United States	2015-Aug-18	EPI_ISL_200076	A/swine/Minnesota/A01940042/2015		Import from public-domain
EPI663304	NA	United States	2015-Aug-19	EPI_ISL_200077	A/swine/Iowa/A01940028/2015		Import from public-domain
EPI663320	NA	United States	2015-Aug-07	EPI_ISL_200084	A/swine/North Carolina/A02025522/2015		Import from public-domain	Lin,K.; Huang,H.; Zhang,J.
EPI663329	NA	United States	2015-Aug-12	EPI_ISL_200087	A/swine/North Carolina/A01770259/2015		Import from public-domain	Lin,K.; Huang,H.; Zhang,J.
EPI663338	NA	United States	2015-Aug-07	EPI_ISL_200090	A/swine/North Carolina/A02076944/2015		Import from public-domain	Lin,K.; Huang,H.; Zhang,J.
EPI663347	NA	United States	2015-Aug-07	EPI_ISL_200093	A/swine/North Carolina/A02076945/2015		Import from public-domain	Lin,K.; Huang,H.; Zhang,J.
EPI663350	NA	United States	2015-Aug-06	EPI_ISL_200094	A/swine/North Carolina/A01770255/2015		Import from public-domain	Lin,K.; Huang,H.; Zhang,J.
EPI663359	NA	United States	2015-Aug-12	EPI_ISL_200097	A/swine/Oklahoma/A02025582/2015		Import from public-domain	Lin,K.; Huang,H.; Zhang,J.
EPI663369	NA	United States	2015-Aug-14	EPI_ISL_200100	A/swine/North Carolina/A02025585/2015		Import from public-domain	Lin,K.; Huang,H.; Zhang,J.
EPI663372	NA	United States	2015-Aug-12	EPI_ISL_200101	A/swine/Iowa/A02025591/2015		Import from public-domain	Lin,K.; Huang,H.; Zhang,J.
EPI663384	NA	United States	2015-Aug-12	EPI_ISL_200105	A/swine/Oklahoma/A02076949/2015		Import from public-domain	Lin,K.; Huang,H.; Zhang,J.
EPI663387	NA	United States	2015-Aug-12	EPI_ISL_200106	A/swine/North Carolina/A02025581/2015		Import from public-domain	Lin,K.; Huang,H.; Zhang,J.
EPI663393	NA	United States	2015-Aug-12	EPI_ISL_200108	A/swine/Oklahoma/A01770387/2015		Import from public-domain	Lin,K.; Huang,H.; Zhang,J.
EPI663396	NA	United States	2015-Aug-14	EPI_ISL_200109	A/swine/Illinois/A01769612/2015		Import from public-domain	Lin,K.; Huang,H.; Zhang,J.
EPI663564	NA	United States	2015-Aug-21	EPI_ISL_200145	A/swine/South Dakota/A01746129/2015		Import from public-domain
EPI663567	NA	United States	2015-Sep-03	EPI_ISL_200146	A/swine/South Dakota/A01746305/2015		Import from public-domain
EPI669317	NA	United States	2014-Jan-01	EPI_ISL_200847	A/swine/Indiana/14TOSU0028/2014		Import from public-domain	Symer,D.S.; Akagi,K.A.; Webb,A.W.; Ozer,H.O.; Daugherty,C.D.; Warner,S.W.; Nolting,J.N.; Nelson,S.N.; Zentkovich,M.Z.; Bowman,A.B.
EPI669698	NA	United States	2014-Jan-01	EPI_ISL_200855	A/swine/Ohio/14TOSU23771/2014		Import from public-domain	Symer,D.S.; Akagi,K.A.; Webb,A.W.; Ozer,H.O.; Daugherty,C.D.; Warner,S.W.; Nolting,J.N.; Nelson,S.N.; Zentkovich,M.Z.; Bowman,A.B.
EPI669300	NA	United States	2014-Jan-01	EPI_ISL_200867	A/swine/Indiana/14TOSU0032/2014		Import from public-domain	Symer,D.S.; Akagi,K.A.; Webb,A.W.; Ozer,H.O.; Daugherty,C.D.; Warner,S.W.; Nolting,J.N.; Nelson,S.N.; Zentkovich,M.Z.; Bowman,A.B.
EPI669422	NA	United States	2014-Jan-01	EPI_ISL_200897	A/swine/Ohio/14TOSU23764/2014		Import from public-domain	Symer,D.S.; Akagi,K.A.; Webb,A.W.; Ozer,H.O.; Daugherty,C.D.; Warner,S.W.; Nolting,J.N.; Nelson,S.N.; Zentkovich,M.Z.; Bowman,A.B.
EPI669173	NA	United States	2015-Jul-05	EPI_ISL_200935	A/swine/Indiana/A01260933/2015		Import from public-domain
EPI669187	NA	United States	2015-Jul-27	EPI_ISL_200937	A/swine/Indiana/A01260948/2015		Import from public-domain
EPI669140	NA	United States	2015-Aug-20	EPI_ISL_200957	A/swine/Oklahoma/A01770672/2015		Import from public-domain	Lin,K.; Huang,H.; Zhang,J.
EPI669161	NA	United States	2015-Aug-19	EPI_ISL_200964	A/swine/North Carolina/A02025643/2015		Import from public-domain	Lin,K.; Huang,H.; Zhang,J.
EPI669168	NA	United States	2015-Sep-10	EPI_ISL_200966	A/swine/South Dakota/A01746396/2015		Import from public-domain
EPI669213	NA	United States	2015-Sep-02	EPI_ISL_200973	A/swine/North Carolina/A01857099/2015		Import from public-domain	Lin,K.; Huang,H.; Zhang,J.
EPI669216	NA	United States	2015-Sep-01	EPI_ISL_200974	A/swine/North Carolina/A01770964/2015		Import from public-domain	Lin,K.; Huang,H.; Zhang,J.
EPI669219	NA	United States	2015-Aug-26	EPI_ISL_200975	A/swine/Arkansas/A01770795/2015		Import from public-domain	Lin,K.; Huang,H.; Zhang,J.
EPI669228	NA	United States	2015-Aug-28	EPI_ISL_200978	A/swine/Iowa/A02025827/2015		Import from public-domain	Lin,K.; Huang,H.; Zhang,J.
EPI669234	NA	United States	2015-Aug-27	EPI_ISL_200980	A/swine/Oklahoma/A01857063/2015		Import from public-domain	Lin,K.; Huang,H.; Zhang,J.
EPI669245	NA	United States	2015-Sep-02	EPI_ISL_200983	A/swine/North Carolina/A02025869/2015		Import from public-domain	Lin,K.; Huang,H.; Zhang,J.
EPI669251	NA	United States	2015-Aug-31	EPI_ISL_200985	A/swine/North Carolina/A02025840/2015		Import from public-domain	Lin,K.; Huang,H.; Zhang,J.
EPI669254	NA	United States	2015-Sep-01	EPI_ISL_200986	A/swine/Iowa/A01770929/2015		Import from public-domain	Lin,K.; Huang,H.; Zhang,J.
EPI669257	NA	United States	2015-Sep-04	EPI_ISL_200987	A/swine/North Carolina/A01770961/2015		Import from public-domain	Lin,K.; Huang,H.; Zhang,J.
EPI671787	NA	United States	2015-Sep-08	EPI_ISL_201412	A/swine/North Carolina/A01857214/2015		Import from public-domain	Lin,K.; Huang,H.; Zhang,J.
EPI671790	NA	United States	2015-Sep-09	EPI_ISL_201413	A/swine/Iowa/A02076974/2015		Import from public-domain	Lin,K.; Huang,H.; Zhang,J.
EPI671796	NA	United States	2015-Sep-10	EPI_ISL_201415	A/swine/North Carolina/A01945071/2015		Import from public-domain	Lin,K.; Huang,H.; Zhang,J.
EPI671805	NA	United States	2015-Sep-10	EPI_ISL_201418	A/swine/North Carolina/A02025967/2015		Import from public-domain	Lin,K.; Huang,H.; Zhang,J.
EPI671811	NA	United States	2015-Sep-09	EPI_ISL_201420	A/swine/Indiana/A02025965/2015		Import from public-domain	Lin,K.; Huang,H.; Zhang,J.
EPI672876	NA	United States	2015-Sep-16	EPI_ISL_201844	A/swine/Iowa/A01795080/2015		Import from public-domain	Lin,K.; Huang,H.; Zhang,J.
EPI672879	NA	United States	2015-Sep-17	EPI_ISL_201845	A/swine/Illinois/A01945130/2015		Import from public-domain	Lin,K.; Huang,H.; Zhang,J.
EPI672891	NA	United States	2015-Sep-21	EPI_ISL_201849	A/swine/Illinois/A01945165/2015		Import from public-domain	Lin,K.; Huang,H.; Zhang,J.
EPI672909	NA	United States	2015-Sep-15	EPI_ISL_201855	A/swine/North Carolina/A01945113/2015		Import from public-domain	Lin,K.; Huang,H.; Zhang,J.
EPI672955	NA	United States	2015-Sep-23	EPI_ISL_201871	A/swine/Iowa/A01795227/2015		Import from public-domain	Lin,K.; Huang,H.; Zhang,J.
EPI672958	NA	United States	2015-Sep-28	EPI_ISL_201872	A/swine/North Carolina/A01945329/2015		Import from public-domain	Lin,K.; Huang,H.; Zhang,J.
EPI672961	NA	United States	2015-Sep-28	EPI_ISL_201873	A/swine/Illinois/A01945293/2015		Import from public-domain	Lin,K.; Huang,H.; Zhang,J.
EPI672967	NA	United States	2015-Sep-28	EPI_ISL_201875	A/swine/Illinois/A01795259/2015		Import from public-domain	Lin,K.; Huang,H.; Zhang,J.
EPI672994	NA	United States	2014-Dec-10	EPI_ISL_201895	A/swine/Minnesota/A01940684/2014		Import from public-domain
EPI678269	NA	United States	2015-Oct-22	EPI_ISL_203092	A/swine/Minnesota/A01940819/2015		Import from public-domain
EPI678272	NA	United States	2015-Oct-20	EPI_ISL_203093	A/swine/Indiana/A01945744/2015		Import from public-domain	Lin,K.; Huang,H.; Zhang,J.
EPI678276	NA	United States	2015-Oct-08	EPI_ISL_203094	A/swine/North Carolina/A01857751/2015		Import from public-domain	Lin,K.; Huang,H.; Zhang,J.
EPI678279	NA	United States	2015-Oct-13	EPI_ISL_203095	A/swine/Iowa/A01795438/2015		Import from public-domain	Lin,K.; Huang,H.; Zhang,J.
EPI678285	NA	United States	2015-Oct-20	EPI_ISL_203097	A/swine/Iowa/A01795483/2015		Import from public-domain	Lin,K.; Huang,H.; Zhang,J.
EPI678288	NA	United States	2015-Oct-15	EPI_ISL_203098	A/swine/Iowa/A01945639/2015		Import from public-domain	Lin,K.; Huang,H.; Zhang,J.
EPI678295	NA	United States	2015-Oct-16	EPI_ISL_203100	A/swine/North Carolina/A01945652/2015		Import from public-domain	Lin,K.; Huang,H.; Zhang,J.
EPI678319	NA	United States	2015-Oct-19	EPI_ISL_203109	A/swine/North Carolina/A01945748/2015		Import from public-domain	Lin,K.; Huang,H.; Zhang,J.
EPI678322	NA	United States	2015-Oct-20	EPI_ISL_203110	A/swine/Illinois/A01945741/2015		Import from public-domain	Lin,K.; Huang,H.; Zhang,J.
EPI678328	NA	United States	2015-Oct-15	EPI_ISL_203112	A/swine/North Carolina/A01945861/2015		Import from public-domain	Lin,K.; Huang,H.; Zhang,J.
EPI678357	NA	United States	2015-Oct-20	EPI_ISL_203121	A/swine/Nebraska/A01944792/2015		Import from public-domain	Lin,K.; Huang,H.; Zhang,J.
EPI678401	NA	United States	2015-Oct-23	EPI_ISL_203135	A/swine/Iowa/A01945863/2015		Import from public-domain	Lin,K.; Huang,H.; Zhang,J.
EPI678410	NA	United States	2015-Oct-26	EPI_ISL_203138	A/swine/Illinois/A01944807/2015		Import from public-domain	Lin,K.; Huang,H.; Zhang,J.
EPI678425	NA	United States	2015-Oct-22	EPI_ISL_203143	A/swine/Oklahoma/A01857957/2015		Import from public-domain	Lin,K.; Huang,H.; Zhang,J.
EPI678431	NA	United States	2015-Oct-22	EPI_ISL_203145	A/swine/North Carolina/A01945825/2015		Import from public-domain	Lin,K.; Huang,H.; Zhang,J.
EPI678505	NA	United States	2015-Oct-01	EPI_ISL_203156	A/swine/Minnesota/A01940683/2015		Import from public-domain
EPI678508	NA	United States	2015-Oct-01	EPI_ISL_203157	A/swine/Minnesota/A01940577/2015		Import from public-domain
EPI678511	NA	United States	2015-Oct-11	EPI_ISL_203158	A/swine/Minnesota/A01940686/2015		Import from public-domain
EPI678552	NA	United States	2015-Oct-02	EPI_ISL_203174	A/swine/North Carolina/A01944409/2015		Import from public-domain	Lin,K.; Huang,H.; Zhang,J.
EPI678561	NA	United States	2015-Oct-02	EPI_ISL_203178	A/swine/North Carolina/A01945368/2015		Import from public-domain	Lin,K.; Huang,H.; Zhang,J.
EPI678576	NA	United States	2015-Sep-29	EPI_ISL_203182	A/swine/North Carolina/A01944294/2015		Import from public-domain	Lin,K.; Huang,H.; Zhang,J.
EPI678588	NA	United States	2015-Sep-23	EPI_ISL_203186	A/swine/Illinois/A01945208/2015		Import from public-domain	Lin,K.; Huang,H.; Zhang,J.
EPI678603	NA	United States	2015-Oct-01	EPI_ISL_203191	A/swine/Iowa/A01857704/2015		Import from public-domain	Lin,K.; Huang,H.; Zhang,J.
EPI678606	NA	United States	2015-Oct-01	EPI_ISL_203192	A/swine/Iowa/A01945370/2015		Import from public-domain	Lin,K.; Huang,H.; Zhang,J.
EPI678612	NA	United States	2015-Sep-30	EPI_ISL_203194	A/swine/Pennsylvania/A01944215/2015		Import from public-domain	Lin,K.; Huang,H.; Zhang,J.
EPI678628	NA	United States	2015-Oct-16	EPI_ISL_203199	A/swine/Minnesota/A01746892/2015		Import from public-domain
EPI678642	NA	United States	2015-Oct-08	EPI_ISL_203203	A/swine/Iowa/A01795376/2015		Import from public-domain	Lin,K.; Huang,H.; Zhang,J.
EPI678656	NA	United States	2015-Oct-07	EPI_ISL_203207	A/swine/North Carolina/A01795377/2015		Import from public-domain	Lin,K.; Huang,H.; Zhang,J.
EPI678659	NA	United States	2015-Oct-12	EPI_ISL_203208	A/swine/Illinois/A01945555/2015		Import from public-domain	Lin,K.; Huang,H.; Zhang,J.
EPI678662	NA	United States	2015-Oct-08	EPI_ISL_203209	A/swine/Oklahoma/A01944545/2015		Import from public-domain	Lin,K.; Huang,H.; Zhang,J.
EPI678665	NA	United States	2015-Oct-06	EPI_ISL_203210	A/swine/North Carolina/A01945603/2015		Import from public-domain	Lin,K.; Huang,H.; Zhang,J.
EPI678671	NA	United States	2015-Oct-09	EPI_ISL_203212	A/swine/North Carolina/A01945490/2015		Import from public-domain	Lin,K.; Huang,H.; Zhang,J.
EPI678677	NA	United States	2015-Oct-06	EPI_ISL_203214	A/swine/North Carolina/A01945598/2015		Import from public-domain	Lin,K.; Huang,H.; Zhang,J.
EPI679872	NA	United States	2015-Oct-20	EPI_ISL_203523	A/swine/South Dakota/A01746932/2015		Import from public-domain
EPI682664	NA	United States	2015-Nov-16	EPI_ISL_204996	A/swine/South Dakota/A01747361/2015		Import from public-domain
EPI682701	NA	United States	2015-Oct-26	EPI_ISL_205030	A/swine/Iowa/A01944834/2015		Import from public-domain	Lin,K.; Huang,H.; Zhang,J.
EPI682727	NA	United States	2015-Nov-02	EPI_ISL_205038	A/swine/Illinois/A01944998/2015		Import from public-domain	Lin,K.; Huang,H.; Zhang,J.
EPI682730	NA	United States	2015-Oct-28	EPI_ISL_205039	A/swine/North Carolina/A01857988/2015		Import from public-domain	Lin,K.; Huang,H.; Zhang,J.
EPI682742	NA	United States	2015-Oct-27	EPI_ISL_205043	A/swine/North Carolina/A01945949/2015		Import from public-domain	Lin,K.; Huang,H.; Zhang,J.
EPI682745	NA	United States	2015-Oct-27	EPI_ISL_205044	A/swine/Illinois/A01944886/2015		Import from public-domain	Lin,K.; Huang,H.; Zhang,J.
EPI682754	NA	United States	2015-Oct-30	EPI_ISL_205047	A/swine/North Carolina/A01795718/2015		Import from public-domain	Lin,K.; Huang,H.; Zhang,J.
EPI682757	NA	United States	2015-Oct-27	EPI_ISL_205048	A/swine/Iowa/A01945940/2015		Import from public-domain	Lin,K.; Huang,H.; Zhang,J.
EPI682760	NA	United States	2015-Nov-03	EPI_ISL_205049	A/swine/Missouri/A01795736/2015		Import from public-domain	Lin,K.; Huang,H.; Zhang,J.
EPI682777	NA	United States	2015-Nov-04	EPI_ISL_205053	A/swine/Iowa/A01940974/2015		Import from public-domain
EPI682780	NA	United States	2015-Nov-02	EPI_ISL_205054	A/swine/Minnesota/A01940992/2015		Import from public-domain
EPI682783	NA	United States	2015-Nov-06	EPI_ISL_205055	A/swine/Nebraska/A01941002/2015		Import from public-domain
EPI682787	NA	United States	2015-Nov-06	EPI_ISL_205056	A/swine/Iowa/A01747221/2015		Import from public-domain
EPI682790	NA	United States	2015-Nov-02	EPI_ISL_205057	A/swine/Illinois/A01749186/2015		Import from public-domain
EPI682793	NA	United States	2015-Nov-11	EPI_ISL_205058	A/swine/Illinois/A01749275/2015		Import from public-domain
EPI682796	NA	United States	2015-Oct-30	EPI_ISL_205059	A/swine/Illinois/A01749173/2015		Import from public-domain
EPI682802	NA	China	2012-Oct-20	EPI_ISL_205060	A/swine/Henan/PL01/2012		Import from public-domain	Weng,S.; Chang,Y.; Cao,J.; Li,J.; Zhang,L.; Zhang,S.
EPI682806	NA	United States	2015-Oct-27	EPI_ISL_205061	A/swine/Iowa/A01857985/2015		Import from public-domain	Lin,K.; Huang,H.; Zhang,J.
EPI682833	NA	United States	2015-Nov-09	EPI_ISL_205070	A/swine/Iowa/A01795851/2015		Import from public-domain	Lin,K.; Huang,H.; Zhang,J.
EPI682842	NA	United States	2015-Nov-03	EPI_ISL_205073	A/swine/Nebraska/A01795781/2015		Import from public-domain	Lin,K.; Huang,H.; Zhang,J.
EPI682869	NA	United States	2015-Nov-05	EPI_ISL_205082	A/swine/North Carolina/A01795838/2015		Import from public-domain	Lin,K.; Huang,H.; Zhang,J.
EPI685620	NA	United States	2015-Jul-10	EPI_ISL_205508	A/swine/South Dakota/A01823598/2015		Import from public-domain
EPI685623	NA	United States	2015-Jul-08	EPI_ISL_205509	A/swine/Iowa/A01823446/2015		Import from public-domain
EPI685629	NA	United States	2015-Jul-08	EPI_ISL_205511	A/swine/Iowa/A01823437/2015		Import from public-domain
EPI685632	NA	United States	2015-Jul-08	EPI_ISL_205512	A/swine/Iowa/A01823426/2015		Import from public-domain
EPI685635	NA	United States	2015-Jul-07	EPI_ISL_205513	A/swine/Iowa/A02025166/2015		Import from public-domain	Lin,K.; Olson,W.J.; Zhang,J.
EPI685640	NA	United States	2015-Jul-07	EPI_ISL_205515	A/swine/Iowa/A02025170/2015		Import from public-domain	Lin,K.; Olson,W.J.; Zhang,J.
EPI685643	NA	United States	2015-Jul-09	EPI_ISL_205516	A/swine/Indiana/A02025254/2015		Import from public-domain	Lin,K.; Olson,W.J.; Zhang,J.
EPI685649	NA	United States	2015-Jul-08	EPI_ISL_205518	A/swine/Pennsylvania/A02035484/2015		Import from public-domain	Lin,K.; Olson,W.J.; Zhang,J.
EPI687438	NA	France	2013-Jun-05	EPI_ISL_205921	A/swine/France/22-130212/2013		Import from public-domain	Bonin,E.; Gorin,S.; Queguiner,S.; Barbier,N.; Simon,G.
EPI687589	NA	United States	2015-Nov-16	EPI_ISL_205988	A/swine/Minnesota/A01941141/2015		Import from public-domain
EPI687598	NA	United States	2015-Nov-16	EPI_ISL_205993	A/swine/Nebraska/A01941124/2015		Import from public-domain
EPI687622	NA	United States	2015-Nov-12	EPI_ISL_206004	A/swine/Illinois/A01797385/2015		Import from public-domain	Lin,K.; Huang,H.; Zhang,J.
EPI687638	NA	United States	2015-Nov-11	EPI_ISL_206009	A/swine/North Carolina/A01796310/2015		Import from public-domain	Lin,K.; Huang,H.; Zhang,J.
EPI687647	NA	United States	2015-Nov-10	EPI_ISL_206012	A/swine/North Carolina/A01796320/2015		Import from public-domain	Lin,K.; Huang,H.; Zhang,J.
EPI687653	NA	United States	2015-Nov-09	EPI_ISL_206014	A/swine/Iowa/A01797314/2015		Import from public-domain	Lin,K.; Huang,H.; Zhang,J.
EPI687659	NA	United States	2015-Nov-05	EPI_ISL_206016	A/swine/Illinois/A01795970/2015		Import from public-domain	Lin,K.; Huang,H.; Zhang,J.
EPI687672	NA	United States	2015-Nov-17	EPI_ISL_206020	A/swine/Illinois/A01749362/2015		Import from public-domain
EPI687675	NA	United States	2015-Nov-17	EPI_ISL_206021	A/swine/Illinois/A01749356/2015		Import from public-domain
EPI687678	NA	United States	2015-Nov-17	EPI_ISL_206022	A/swine/Illinois/A01749354/2015		Import from public-domain
EPI687681	NA	United States	2015-Nov-23	EPI_ISL_206023	A/swine/Illinois/A01749386/2015		Import from public-domain
EPI687684	NA	United States	2015-Nov-13	EPI_ISL_206024	A/swine/Illinois/A01749292/2015		Import from public-domain
EPI689461	NA	United States	2015-Oct-28	EPI_ISL_206303	A/swine/South Dakota/A01747107/2015		Import from public-domain
EPI693738	NA	Canada	2012-Mar-16	EPI_ISL_207034	A/swine/Manitoba/D0170/2012		Import from public-domain	Das,S.R.; Halpin,R.A.; Lin,X.; Akopov,A.; Fedorova,N.; Puri,V.; Stockwell,T.; Amedeo,P.; Katzel,D.; Schobel,S.; Shrivastava,S.; Culhane,M.; Patnayak,D.; Redies,L.; Nelson,M.; Bao,Y.; Sanders,R.; Zhdanov,S.; Kiryutin,B.; Lipman,D.J.; Tatusova,T.; Detmer,S.
EPI693781	NA	Canada	2012-May-03	EPI_ISL_207039	A/swine/Manitoba/D0171/2012		Import from public-domain	Das,S.R.; Halpin,R.A.; Lin,X.; Akopov,A.; Fedorova,N.; Puri,V.; Stockwell,T.; Amedeo,P.; Katzel,D.; Schobel,S.; Shrivastava,S.; Culhane,M.; Patnayak,D.; Redies,L.; Nelson,M.; Bao,Y.; Sanders,R.; Zhdanov,S.; Kiryutin,B.; Lipman,D.J.; Tatusova,T.; Detmer,S.
EPI693818	NA	Canada	2012-Sep-20	EPI_ISL_207044	A/swine/Manitoba/D0173/2012		Import from public-domain	Das,S.R.; Halpin,R.A.; Lin,X.; Akopov,A.; Fedorova,N.; Puri,V.; Stockwell,T.; Amedeo,P.; Katzel,D.; Schobel,S.; Shrivastava,S.; Culhane,M.; Patnayak,D.; Redies,L.; Nelson,M.; Bao,Y.; Sanders,R.; Zhdanov,S.; Kiryutin,B.; Lipman,D.J.; Tatusova,T.; Detmer,S.
EPI693833	NA	Canada	2012-Sep-26	EPI_ISL_207046	A/swine/Manitoba/D0364/2012		Import from public-domain	Das,S.R.; Halpin,R.A.; Lin,X.; Akopov,A.; Fedorova,N.; Puri,V.; Stockwell,T.; Amedeo,P.; Katzel,D.; Schobel,S.; Shrivastava,S.; Culhane,M.; Patnayak,D.; Redies,L.; Nelson,M.; Bao,Y.; Sanders,R.; Zhdanov,S.; Kiryutin,B.; Lipman,D.J.; Tatusova,T.; Detmer,S.
EPI693894	NA	Canada	2012-Oct-25	EPI_ISL_207054	A/swine/Manitoba/D0365/2012		Import from public-domain	Das,S.R.; Halpin,R.A.; Lin,X.; Akopov,A.; Fedorova,N.; Puri,V.; Stockwell,T.; Amedeo,P.; Katzel,D.; Schobel,S.; Shrivastava,S.; Culhane,M.; Patnayak,D.; Redies,L.; Nelson,M.; Bao,Y.; Sanders,R.; Zhdanov,S.; Kiryutin,B.; Lipman,D.J.; Tatusova,T.; Detmer,S.
EPI693901	NA	Canada	2012-Oct-25	EPI_ISL_207055	A/swine/Manitoba/D0104/2012		Import from public-domain	Das,S.R.; Halpin,R.A.; Lin,X.; Akopov,A.; Fedorova,N.; Puri,V.; Stockwell,T.; Amedeo,P.; Katzel,D.; Schobel,S.; Shrivastava,S.; Culhane,M.; Patnayak,D.; Redies,L.; Nelson,M.; Bao,Y.; Sanders,R.; Zhdanov,S.; Kiryutin,B.; Lipman,D.J.; Tatusova,T.; Detmer,S.
EPI694119	NA	Canada	2013-May-02	EPI_ISL_207082	A/swine/Manitoba/D0226/2013		Import from public-domain	Das,S.R.; Halpin,R.A.; Lin,X.; Akopov,A.; Fedorova,N.; Puri,V.; Stockwell,T.; Amedeo,P.; Katzel,D.; Schobel,S.; Shrivastava,S.; Culhane,M.; Patnayak,D.; Redies,L.; Nelson,M.; Bao,Y.; Sanders,R.; Zhdanov,S.; Kiryutin,B.; Lipman,D.J.; Tatusova,T.; Detmer,S.
EPI694307	NA	Canada	2013-Aug-22	EPI_ISL_207108	A/swine/Manitoba/D0265/2013		Import from public-domain	Das,S.R.; Halpin,R.A.; Lin,X.; Akopov,A.; Fedorova,N.; Puri,V.; Stockwell,T.; Amedeo,P.; Katzel,D.; Schobel,S.; Shrivastava,S.; Culhane,M.; Patnayak,D.; Redies,L.; Nelson,M.; Bao,Y.; Sanders,R.; Zhdanov,S.; Kiryutin,B.; Lipman,D.J.; Tatusova,T.; Detmer,S.
EPI694321	NA	Canada	2013-Aug-28	EPI_ISL_207110	A/swine/Manitoba/D0267/2013		Import from public-domain	Das,S.R.; Halpin,R.A.; Lin,X.; Akopov,A.; Fedorova,N.; Puri,V.; Stockwell,T.; Amedeo,P.; Katzel,D.; Schobel,S.; Shrivastava,S.; Culhane,M.; Patnayak,D.; Redies,L.; Nelson,M.; Bao,Y.; Sanders,R.; Zhdanov,S.; Kiryutin,B.; Lipman,D.J.; Tatusova,T.; Detmer,S.
EPI694328	NA	Canada	2013-Sep-11	EPI_ISL_207111	A/swine/Manitoba/D0268/2013		Import from public-domain	Das,S.R.; Halpin,R.A.; Lin,X.; Akopov,A.; Fedorova,N.; Puri,V.; Stockwell,T.; Amedeo,P.; Katzel,D.; Schobel,S.; Shrivastava,S.; Culhane,M.; Patnayak,D.; Redies,L.; Nelson,M.; Bao,Y.; Sanders,R.; Zhdanov,S.; Kiryutin,B.; Lipman,D.J.; Tatusova,T.; Detmer,S.
EPI694377	NA	Canada	2013-Sep-26	EPI_ISL_207117	A/swine/Manitoba/D0272/2013		Import from public-domain	Das,S.R.; Halpin,R.A.; Lin,X.; Akopov,A.; Fedorova,N.; Puri,V.; Stockwell,T.; Amedeo,P.; Katzel,D.; Schobel,S.; Shrivastava,S.; Culhane,M.; Patnayak,D.; Redies,L.; Nelson,M.; Bao,Y.; Sanders,R.; Zhdanov,S.; Kiryutin,B.; Lipman,D.J.; Tatusova,T.; Detmer,S.
EPI694384	NA	Canada	2013-Sep-26	EPI_ISL_207118	A/swine/Manitoba/D0273/2013		Import from public-domain	Das,S.R.; Halpin,R.A.; Lin,X.; Akopov,A.; Fedorova,N.; Puri,V.; Stockwell,T.; Amedeo,P.; Katzel,D.; Schobel,S.; Shrivastava,S.; Culhane,M.; Patnayak,D.; Redies,L.; Nelson,M.; Bao,Y.; Sanders,R.; Zhdanov,S.; Kiryutin,B.; Lipman,D.J.; Tatusova,T.; Detmer,S.
EPI694448	NA	Canada	2013-Oct-10	EPI_ISL_207137	A/swine/Manitoba/D0275/2013		Import from public-domain	Das,S.R.; Halpin,R.A.; Lin,X.; Akopov,A.; Fedorova,N.; Puri,V.; Stockwell,T.; Amedeo,P.; Katzel,D.; Schobel,S.; Shrivastava,S.; Culhane,M.; Patnayak,D.; Redies,L.; Nelson,M.; Bao,Y.; Sanders,R.; Zhdanov,S.; Kiryutin,B.; Lipman,D.J.; Tatusova,T.; Detmer,S.
EPI694455	NA	Canada	2013-Oct-10	EPI_ISL_207138	A/swine/Manitoba/D0276/2013		Import from public-domain	Das,S.R.; Halpin,R.A.; Lin,X.; Akopov,A.; Fedorova,N.; Puri,V.; Stockwell,T.; Amedeo,P.; Katzel,D.; Schobel,S.; Shrivastava,S.; Culhane,M.; Patnayak,D.; Redies,L.; Nelson,M.; Bao,Y.; Sanders,R.; Zhdanov,S.; Kiryutin,B.; Lipman,D.J.; Tatusova,T.; Detmer,S.
EPI694463	NA	Canada	2013-Oct-10	EPI_ISL_207139	A/swine/Manitoba/D0277/2013		Import from public-domain	Das,S.R.; Halpin,R.A.; Lin,X.; Akopov,A.; Fedorova,N.; Puri,V.; Stockwell,T.; Amedeo,P.; Katzel,D.; Schobel,S.; Shrivastava,S.; Culhane,M.; Patnayak,D.; Redies,L.; Nelson,M.; Bao,Y.; Sanders,R.; Zhdanov,S.; Kiryutin,B.; Lipman,D.J.; Tatusova,T.; Detmer,S.
EPI694477	NA	Canada	2013-Oct-10	EPI_ISL_207141	A/swine/Manitoba/D0279/2013		Import from public-domain	Das,S.R.; Halpin,R.A.; Lin,X.; Akopov,A.; Fedorova,N.; Puri,V.; Stockwell,T.; Amedeo,P.; Katzel,D.; Schobel,S.; Shrivastava,S.; Culhane,M.; Patnayak,D.; Redies,L.; Nelson,M.; Bao,Y.; Sanders,R.; Zhdanov,S.; Kiryutin,B.; Lipman,D.J.; Tatusova,T.; Detmer,S.
EPI694504	NA	Canada	2013-Oct-24	EPI_ISL_207144	A/swine/Manitoba/D0282/2013		Import from public-domain	Das,S.R.; Halpin,R.A.; Lin,X.; Akopov,A.; Fedorova,N.; Puri,V.; Stockwell,T.; Amedeo,P.; Katzel,D.; Schobel,S.; Shrivastava,S.; Culhane,M.; Patnayak,D.; Redies,L.; Nelson,M.; Bao,Y.; Sanders,R.; Zhdanov,S.; Kiryutin,B.; Lipman,D.J.; Tatusova,T.; Detmer,S.
EPI694493	NA	Canada	2013-Oct-24	EPI_ISL_207146	A/swine/Manitoba/D0284/2013		Import from public-domain	Das,S.R.; Halpin,R.A.; Lin,X.; Akopov,A.; Fedorova,N.; Puri,V.; Stockwell,T.; Amedeo,P.; Katzel,D.; Schobel,S.; Shrivastava,S.; Culhane,M.; Patnayak,D.; Redies,L.; Nelson,M.; Bao,Y.; Sanders,R.; Zhdanov,S.; Kiryutin,B.; Lipman,D.J.; Tatusova,T.; Detmer,S.
EPI694525	NA	Canada	2013-Oct-24	EPI_ISL_207147	A/swine/Manitoba/D0285/2013		Import from public-domain	Das,S.R.; Halpin,R.A.; Lin,X.; Akopov,A.; Fedorova,N.; Puri,V.; Stockwell,T.; Amedeo,P.; Katzel,D.; Schobel,S.; Shrivastava,S.; Culhane,M.; Patnayak,D.; Redies,L.; Nelson,M.; Bao,Y.; Sanders,R.; Zhdanov,S.; Kiryutin,B.; Lipman,D.J.; Tatusova,T.; Detmer,S.
EPI694533	NA	Canada	2013-Oct-24	EPI_ISL_207148	A/swine/Manitoba/D0286/2013		Import from public-domain	Das,S.R.; Halpin,R.A.; Lin,X.; Akopov,A.; Fedorova,N.; Puri,V.; Stockwell,T.; Amedeo,P.; Katzel,D.; Schobel,S.; Shrivastava,S.; Culhane,M.; Patnayak,D.; Redies,L.; Nelson,M.; Bao,Y.; Sanders,R.; Zhdanov,S.; Kiryutin,B.; Lipman,D.J.; Tatusova,T.; Detmer,S.
EPI694560	NA	Canada	2013-Nov-07	EPI_ISL_207151	A/swine/Manitoba/D0289/2013		Import from public-domain	Das,S.R.; Halpin,R.A.; Lin,X.; Akopov,A.; Fedorova,N.; Puri,V.; Stockwell,T.; Amedeo,P.; Katzel,D.; Schobel,S.; Shrivastava,S.; Culhane,M.; Patnayak,D.; Redies,L.; Nelson,M.; Bao,Y.; Sanders,R.; Zhdanov,S.; Kiryutin,B.; Lipman,D.J.; Tatusova,T.; Detmer,S.
EPI694548	NA	Canada	2013-Nov-20	EPI_ISL_207152	A/swine/Manitoba/D0290/2013		Import from public-domain	Das,S.R.; Halpin,R.A.; Lin,X.; Akopov,A.; Fedorova,N.; Puri,V.; Stockwell,T.; Amedeo,P.; Katzel,D.; Schobel,S.; Shrivastava,S.; Culhane,M.; Patnayak,D.; Redies,L.; Nelson,M.; Bao,Y.; Sanders,R.; Zhdanov,S.; Kiryutin,B.; Lipman,D.J.; Tatusova,T.; Detmer,S.
EPI694588	NA	Canada	2013-Nov-20	EPI_ISL_207155	A/swine/Manitoba/D0293/2013		Import from public-domain	Das,S.R.; Halpin,R.A.; Lin,X.; Akopov,A.; Fedorova,N.; Puri,V.; Stockwell,T.; Amedeo,P.; Katzel,D.; Schobel,S.; Shrivastava,S.; Culhane,M.; Patnayak,D.; Redies,L.; Nelson,M.; Bao,Y.; Sanders,R.; Zhdanov,S.; Kiryutin,B.; Lipman,D.J.; Tatusova,T.; Detmer,S.
EPI694599	NA	Canada	2013-Nov-20	EPI_ISL_207156	A/swine/Manitoba/D0294/2013		Import from public-domain	Das,S.R.; Halpin,R.A.; Lin,X.; Akopov,A.; Fedorova,N.; Puri,V.; Stockwell,T.; Amedeo,P.; Katzel,D.; Schobel,S.; Shrivastava,S.; Culhane,M.; Patnayak,D.; Redies,L.; Nelson,M.; Bao,Y.; Sanders,R.; Zhdanov,S.; Kiryutin,B.; Lipman,D.J.; Tatusova,T.; Detmer,S.
EPI694608	NA	Canada	2013-Nov-20	EPI_ISL_207157	A/swine/Manitoba/D0295/2013		Import from public-domain	Das,S.R.; Halpin,R.A.; Lin,X.; Akopov,A.; Fedorova,N.; Puri,V.; Stockwell,T.; Amedeo,P.; Katzel,D.; Schobel,S.; Shrivastava,S.; Culhane,M.; Patnayak,D.; Redies,L.; Nelson,M.; Bao,Y.; Sanders,R.; Zhdanov,S.; Kiryutin,B.; Lipman,D.J.; Tatusova,T.; Detmer,S.
EPI694622	NA	Canada	2013-Dec-05	EPI_ISL_207159	A/swine/Manitoba/D0296/2013		Import from public-domain	Das,S.R.; Halpin,R.A.; Lin,X.; Akopov,A.; Fedorova,N.; Puri,V.; Stockwell,T.; Amedeo,P.; Katzel,D.; Schobel,S.; Shrivastava,S.; Culhane,M.; Patnayak,D.; Redies,L.; Nelson,M.; Bao,Y.; Sanders,R.; Zhdanov,S.; Kiryutin,B.; Lipman,D.J.; Tatusova,T.; Detmer,S.
EPI694630	NA	Canada	2013-Dec-05	EPI_ISL_207160	A/swine/Manitoba/D0297/2013		Import from public-domain	Das,S.R.; Halpin,R.A.; Lin,X.; Akopov,A.; Fedorova,N.; Puri,V.; Stockwell,T.; Amedeo,P.; Katzel,D.; Schobel,S.; Shrivastava,S.; Culhane,M.; Patnayak,D.; Redies,L.; Nelson,M.; Bao,Y.; Sanders,R.; Zhdanov,S.; Kiryutin,B.; Lipman,D.J.; Tatusova,T.; Detmer,S.
EPI694636	NA	Canada	2013-Dec-05	EPI_ISL_207161	A/swine/Manitoba/D0298/2013		Import from public-domain	Das,S.R.; Halpin,R.A.; Lin,X.; Akopov,A.; Fedorova,N.; Puri,V.; Stockwell,T.; Amedeo,P.; Katzel,D.; Schobel,S.; Shrivastava,S.; Culhane,M.; Patnayak,D.; Redies,L.; Nelson,M.; Bao,Y.; Sanders,R.; Zhdanov,S.; Kiryutin,B.; Lipman,D.J.; Tatusova,T.; Detmer,S.
EPI694667	NA	Canada	2013-Dec-05	EPI_ISL_207167	A/swine/Manitoba/D0301/2013		Import from public-domain	Das,S.R.; Halpin,R.A.; Lin,X.; Akopov,A.; Fedorova,N.; Puri,V.; Stockwell,T.; Amedeo,P.; Katzel,D.; Schobel,S.; Shrivastava,S.; Culhane,M.; Patnayak,D.; Redies,L.; Nelson,M.; Bao,Y.; Sanders,R.; Zhdanov,S.; Kiryutin,B.; Lipman,D.J.; Tatusova,T.; Detmer,S.
EPI694675	NA	Canada	2013-Dec-05	EPI_ISL_207168	A/swine/Manitoba/D0302/2013		Import from public-domain	Das,S.R.; Halpin,R.A.; Lin,X.; Akopov,A.; Fedorova,N.; Puri,V.; Stockwell,T.; Amedeo,P.; Katzel,D.; Schobel,S.; Shrivastava,S.; Culhane,M.; Patnayak,D.; Redies,L.; Nelson,M.; Bao,Y.; Sanders,R.; Zhdanov,S.; Kiryutin,B.; Lipman,D.J.; Tatusova,T.; Detmer,S.
EPI694703	NA	Canada	2014-Jan-07	EPI_ISL_207172	A/swine/Manitoba/D0303/2014		Import from public-domain	Das,S.R.; Halpin,R.A.; Lin,X.; Akopov,A.; Fedorova,N.; Puri,V.; Stockwell,T.; Amedeo,P.; Katzel,D.; Schobel,S.; Shrivastava,S.; Culhane,M.; Patnayak,D.; Redies,L.; Nelson,M.; Bao,Y.; Sanders,R.; Zhdanov,S.; Kiryutin,B.; Lipman,D.J.; Tatusova,T.; Detmer,S.
EPI694705	NA	Canada	2014-Feb-05	EPI_ISL_207175	A/swine/Manitoba/D0316/2014		Import from public-domain	Das,S.R.; Halpin,R.A.; Lin,X.; Akopov,A.; Fedorova,N.; Puri,V.; Stockwell,T.; Amedeo,P.; Katzel,D.; Schobel,S.; Shrivastava,S.; Culhane,M.; Patnayak,D.; Redies,L.; Nelson,M.; Bao,Y.; Sanders,R.; Zhdanov,S.; Kiryutin,B.; Lipman,D.J.; Tatusova,T.; Detmer,S.
EPI694737	NA	Canada	2014-Feb-05	EPI_ISL_207176	A/swine/Manitoba/D0317/2014		Import from public-domain	Das,S.R.; Halpin,R.A.; Lin,X.; Akopov,A.; Fedorova,N.; Puri,V.; Stockwell,T.; Amedeo,P.; Katzel,D.; Schobel,S.; Shrivastava,S.; Culhane,M.; Patnayak,D.; Redies,L.; Nelson,M.; Bao,Y.; Sanders,R.; Zhdanov,S.; Kiryutin,B.; Lipman,D.J.; Tatusova,T.; Detmer,S.
EPI694745	NA	Canada	2014-Feb-05	EPI_ISL_207177	A/swine/Manitoba/D0319/2014		Import from public-domain	Das,S.R.; Halpin,R.A.; Lin,X.; Akopov,A.; Fedorova,N.; Puri,V.; Stockwell,T.; Amedeo,P.; Katzel,D.; Schobel,S.; Shrivastava,S.; Culhane,M.; Patnayak,D.; Redies,L.; Nelson,M.; Bao,Y.; Sanders,R.; Zhdanov,S.; Kiryutin,B.; Lipman,D.J.; Tatusova,T.; Detmer,S.
EPI694849	NA	Italy	2013-Dec-27	EPI_ISL_207226	A/swine/Italy/11546-62/2013	Istituto Zooprofilattico Sperimentale Delle Venezie	Istituto Zooprofilattico Sperimentale Delle Venezie	Beato, M.S.; Fusaro, A. ; Milani, A.; Tassoni, L.; Mion, M.; Bonfanti, L.; Monne, I.
EPI694873	NA	Italy	2014-Jan-08	EPI_ISL_207229	A/swine/Italy/50064-3/2014	Istituto Zooprofilattico Sperimentale Delle Venezie	Istituto Zooprofilattico Sperimentale Delle Venezie	Beato, M.S.; Fusaro, A. ; Milani, A.; Tassoni, L.; Mion, M.; Bonfanti, L.; Monne, I.
EPI694881	NA	Italy	2014-Jan-29	EPI_ISL_207230	A/swine/Italy/50206-21/2014	Istituto Zooprofilattico Sperimentale Delle Venezie	Istituto Zooprofilattico Sperimentale Delle Venezie	Beato, M.S.; Fusaro, A. ; Milani, A.; Tassoni, L.; Mion, M.; Bonfanti, L.; Monne, I.
EPI694889	NA	Italy	2014-Jan-29	EPI_ISL_207231	A/swine/Italy/50206-28/2014	Istituto Zooprofilattico Sperimentale Delle Venezie	Istituto Zooprofilattico Sperimentale Delle Venezie	Beato, M.S.; Fusaro, A. ; Milani, A.; Tassoni, L.; Mion, M.; Bonfanti, L.; Monne, I.
EPI694897	NA	Italy	2013-Nov-18	EPI_ISL_207232	A/swine/Italy/9529-1/2013	Istituto Zooprofilattico Sperimentale Delle Venezie	Istituto Zooprofilattico Sperimentale Delle Venezie	Beato, M.S.; Fusaro, A. ; Milani, A.; Tassoni, L.; Mion, M.; Bonfanti, L.; Monne, I.
EPI694905	NA	Italy	2013-Nov-18	EPI_ISL_207233	A/swine/Italy/9529-70/2013	Istituto Zooprofilattico Sperimentale Delle Venezie	Istituto Zooprofilattico Sperimentale Delle Venezie	Beato, M.S.; Fusaro, A. ; Milani, A.; Tassoni, L.; Mion, M.; Bonfanti, L.; Monne, I.
EPI697630	NA	Canada	2014-Mar-05	EPI_ISL_207873	A/swine/Manitoba/D0322/2014		Import from public-domain	Das,S.R.; Halpin,R.A.; Lin,X.; Akopov,A.; Fedorova,N.; Puri,V.; Stockwell,T.; Amedeo,P.; Katzel,D.; Schobel,S.; Shrivastava,S.; Culhane,M.; Patnayak,D.; Redies,L.; Nelson,M.; Bao,Y.; Sanders,R.; Zhdanov,S.; Kiryutin,B.; Lipman,D.J.; Tatusova,T.; Detmer,S.
EPI697636	NA	Canada	2014-Mar-19	EPI_ISL_207874	A/swine/Manitoba/D0324/2014		Import from public-domain	Das,S.R.; Halpin,R.A.; Lin,X.; Akopov,A.; Fedorova,N.; Puri,V.; Stockwell,T.; Amedeo,P.; Katzel,D.; Schobel,S.; Shrivastava,S.; Culhane,M.; Patnayak,D.; Redies,L.; Nelson,M.; Bao,Y.; Sanders,R.; Zhdanov,S.; Kiryutin,B.; Lipman,D.J.; Tatusova,T.; Detmer,S.
EPI697657	NA	Canada	2014-Apr-15	EPI_ISL_207877	A/swine/Manitoba/D0328/2014		Import from public-domain	Das,S.R.; Halpin,R.A.; Lin,X.; Akopov,A.; Fedorova,N.; Puri,V.; Stockwell,T.; Amedeo,P.; Katzel,D.; Schobel,S.; Shrivastava,S.; Culhane,M.; Patnayak,D.; Redies,L.; Nelson,M.; Bao,Y.; Sanders,R.; Zhdanov,S.; Kiryutin,B.; Lipman,D.J.; Tatusova,T.; Detmer,S.
EPI697674	NA	Canada	2014-Jun-04	EPI_ISL_207879	A/swine/Manitoba/D0336/2014		Import from public-domain	Das,S.R.; Halpin,R.A.; Lin,X.; Akopov,A.; Fedorova,N.; Puri,V.; Stockwell,T.; Amedeo,P.; Katzel,D.; Schobel,S.; Shrivastava,S.; Culhane,M.; Patnayak,D.; Redies,L.; Nelson,M.; Bao,Y.; Sanders,R.; Zhdanov,S.; Kiryutin,B.; Lipman,D.J.; Tatusova,T.; Detmer,S.
EPI697681	NA	Canada	2014-Jun-04	EPI_ISL_207880	A/swine/Manitoba/D0337/2014		Import from public-domain	Das,S.R.; Halpin,R.A.; Lin,X.; Akopov,A.; Fedorova,N.; Puri,V.; Stockwell,T.; Amedeo,P.; Katzel,D.; Schobel,S.; Shrivastava,S.; Culhane,M.; Patnayak,D.; Redies,L.; Nelson,M.; Bao,Y.; Sanders,R.; Zhdanov,S.; Kiryutin,B.; Lipman,D.J.; Tatusova,T.; Detmer,S.
EPI697763	NA	Canada	2014-Jun-04	EPI_ISL_207918	A/swine/Manitoba/D0338/2014		Import from public-domain	Das,S.R.; Halpin,R.A.; Lin,X.; Akopov,A.; Fedorova,N.; Puri,V.; Stockwell,T.; Amedeo,P.; Katzel,D.; Schobel,S.; Shrivastava,S.; Culhane,M.; Patnayak,D.; Redies,L.; Nelson,M.; Bao,Y.; Sanders,R.; Zhdanov,S.; Kiryutin,B.; Lipman,D.J.; Tatusova,T.; Detmer,S.
EPI697769	NA	Canada	2014-Jun-04	EPI_ISL_207919	A/swine/Manitoba/D0339/2014		Import from public-domain	Das,S.R.; Halpin,R.A.; Lin,X.; Akopov,A.; Fedorova,N.; Puri,V.; Stockwell,T.; Amedeo,P.; Katzel,D.; Schobel,S.; Shrivastava,S.; Culhane,M.; Patnayak,D.; Redies,L.; Nelson,M.; Bao,Y.; Sanders,R.; Zhdanov,S.; Kiryutin,B.; Lipman,D.J.; Tatusova,T.; Detmer,S.
EPI697761	NA	Canada	2014-Jun-04	EPI_ISL_207921	A/swine/Manitoba/D0341/2014		Import from public-domain	Das,S.R.; Halpin,R.A.; Lin,X.; Akopov,A.; Fedorova,N.; Puri,V.; Stockwell,T.; Amedeo,P.; Katzel,D.; Schobel,S.; Shrivastava,S.; Culhane,M.; Patnayak,D.; Redies,L.; Nelson,M.; Bao,Y.; Sanders,R.; Zhdanov,S.; Kiryutin,B.; Lipman,D.J.; Tatusova,T.; Detmer,S.
EPI698066	NA	Canada	2014-Jun-18	EPI_ISL_207956	A/swine/Manitoba/D0342/2014		Import from public-domain	Das,S.R.; Halpin,R.A.; Lin,X.; Akopov,A.; Fedorova,N.; Puri,V.; Stockwell,T.; Amedeo,P.; Katzel,D.; Schobel,S.; Shrivastava,S.; Culhane,M.; Patnayak,D.; Redies,L.; Nelson,M.; Bao,Y.; Sanders,R.; Zhdanov,S.; Kiryutin,B.; Lipman,D.J.; Tatusova,T.; Detmer,S.
EPI698079	NA	Canada	2014-Aug-06	EPI_ISL_207958	A/swine/Manitoba/D0345/2014		Import from public-domain	Das,S.R.; Halpin,R.A.; Lin,X.; Akopov,A.; Fedorova,N.; Puri,V.; Stockwell,T.; Amedeo,P.; Katzel,D.; Schobel,S.; Shrivastava,S.; Culhane,M.; Patnayak,D.; Redies,L.; Nelson,M.; Bao,Y.; Sanders,R.; Zhdanov,S.; Kiryutin,B.; Lipman,D.J.; Tatusova,T.; Detmer,S.
EPI698086	NA	Canada	2014-Aug-06	EPI_ISL_207959	A/swine/Manitoba/D0347/2014		Import from public-domain	Das,S.R.; Halpin,R.A.; Lin,X.; Akopov,A.; Fedorova,N.; Puri,V.; Stockwell,T.; Amedeo,P.; Katzel,D.; Schobel,S.; Shrivastava,S.; Culhane,M.; Patnayak,D.; Redies,L.; Nelson,M.; Bao,Y.; Sanders,R.; Zhdanov,S.; Kiryutin,B.; Lipman,D.J.; Tatusova,T.; Detmer,S.
EPI698094	NA	Canada	2014-Aug-06	EPI_ISL_207960	A/swine/Manitoba/D0348/2014		Import from public-domain	Das,S.R.; Halpin,R.A.; Lin,X.; Akopov,A.; Fedorova,N.; Puri,V.; Stockwell,T.; Amedeo,P.; Katzel,D.; Schobel,S.; Shrivastava,S.; Culhane,M.; Patnayak,D.; Redies,L.; Nelson,M.; Bao,Y.; Sanders,R.; Zhdanov,S.; Kiryutin,B.; Lipman,D.J.; Tatusova,T.; Detmer,S.
EPI698120	NA	Canada	2014-Sep-10	EPI_ISL_207963	A/swine/Manitoba/D0351/2014		Import from public-domain	Das,S.R.; Halpin,R.A.; Lin,X.; Akopov,A.; Fedorova,N.; Puri,V.; Stockwell,T.; Amedeo,P.; Katzel,D.; Schobel,S.; Shrivastava,S.; Culhane,M.; Patnayak,D.; Redies,L.; Nelson,M.; Bao,Y.; Sanders,R.; Zhdanov,S.; Kiryutin,B.; Lipman,D.J.; Tatusova,T.; Detmer,S.
EPI698162	NA	Canada	2014-Oct-29	EPI_ISL_207968	A/swine/Alberta/SD0042/2014		Import from public-domain	Das,S.R.; Halpin,R.A.; Lin,X.; Akopov,A.; Fedorova,N.; Puri,V.; Stockwell,T.; Amedeo,P.; Katzel,D.; Schobel,S.; Shrivastava,S.; Culhane,M.; Patnayak,D.; Redies,L.; Nelson,M.; Bao,Y.; Sanders,R.; Zhdanov,S.; Kiryutin,B.; Lipman,D.J.; Tatusova,T.; Detmer,S.
EPI698176	NA	Canada	2014-Dec-02	EPI_ISL_207970	A/swine/Manitoba/D0357/2014		Import from public-domain	Das,S.R.; Halpin,R.A.; Lin,X.; Akopov,A.; Fedorova,N.; Puri,V.; Stockwell,T.; Amedeo,P.; Katzel,D.; Schobel,S.; Shrivastava,S.; Culhane,M.; Patnayak,D.; Redies,L.; Nelson,M.; Bao,Y.; Sanders,R.; Zhdanov,S.; Kiryutin,B.; Lipman,D.J.; Tatusova,T.; Detmer,S.
EPI698183	NA	Canada	2014-Dec-03	EPI_ISL_207971	A/swine/Manitoba/D0358/2014		Import from public-domain	Das,S.R.; Halpin,R.A.; Lin,X.; Akopov,A.; Fedorova,N.; Puri,V.; Stockwell,T.; Amedeo,P.; Katzel,D.; Schobel,S.; Shrivastava,S.; Culhane,M.; Patnayak,D.; Redies,L.; Nelson,M.; Bao,Y.; Sanders,R.; Zhdanov,S.; Kiryutin,B.; Lipman,D.J.; Tatusova,T.; Detmer,S.
EPI698210	NA	Canada	2014-Dec-10	EPI_ISL_207974	A/swine/Manitoba/D0359/2014		Import from public-domain	Das,S.R.; Halpin,R.A.; Lin,X.; Akopov,A.; Fedorova,N.; Puri,V.; Stockwell,T.; Amedeo,P.; Katzel,D.; Schobel,S.; Shrivastava,S.; Culhane,M.; Patnayak,D.; Redies,L.; Nelson,M.; Bao,Y.; Sanders,R.; Zhdanov,S.; Kiryutin,B.; Lipman,D.J.; Tatusova,T.; Detmer,S.
EPI698225	NA	Canada	2014-Dec-10	EPI_ISL_207976	A/swine/Manitoba/D0362/2014		Import from public-domain	Das,S.R.; Halpin,R.A.; Lin,X.; Akopov,A.; Fedorova,N.; Puri,V.; Stockwell,T.; Amedeo,P.; Katzel,D.; Schobel,S.; Shrivastava,S.; Culhane,M.; Patnayak,D.; Redies,L.; Nelson,M.; Bao,Y.; Sanders,R.; Zhdanov,S.; Kiryutin,B.; Lipman,D.J.; Tatusova,T.; Detmer,S.
EPI698257	NA	Canada	2015-Jan-13	EPI_ISL_207985	A/swine/Manitoba/D0369/2015		Import from public-domain	Das,S.R.; Halpin,R.A.; Lin,X.; Akopov,A.; Fedorova,N.; Puri,V.; Stockwell,T.; Amedeo,P.; Katzel,D.; Schobel,S.; Shrivastava,S.; Culhane,M.; Patnayak,D.; Redies,L.; Nelson,M.; Bao,Y.; Sanders,R.; Zhdanov,S.; Kiryutin,B.; Lipman,D.J.; Tatusova,T.; Detmer,S.
EPI698313	NA	Canada	2015-Jan-13	EPI_ISL_207987	A/swine/Manitoba/D0372/2015		Import from public-domain	Das,S.R.; Halpin,R.A.; Lin,X.; Akopov,A.; Fedorova,N.; Puri,V.; Stockwell,T.; Amedeo,P.; Katzel,D.; Schobel,S.; Shrivastava,S.; Culhane,M.; Patnayak,D.; Redies,L.; Nelson,M.; Bao,Y.; Sanders,R.; Zhdanov,S.; Kiryutin,B.; Lipman,D.J.; Tatusova,T.; Detmer,S.
EPI698328	NA	Canada	2015-Feb-12	EPI_ISL_207989	A/swine/Manitoba/D0374/2015		Import from public-domain	Das,S.R.; Halpin,R.A.; Lin,X.; Akopov,A.; Fedorova,N.; Puri,V.; Stockwell,T.; Amedeo,P.; Katzel,D.; Schobel,S.; Shrivastava,S.; Culhane,M.; Patnayak,D.; Redies,L.; Nelson,M.; Bao,Y.; Sanders,R.; Zhdanov,S.; Kiryutin,B.; Lipman,D.J.; Tatusova,T.; Detmer,S.
EPI698341	NA	Canada	2015-Apr-14	EPI_ISL_207991	A/swine/Manitoba/D0377/2015		Import from public-domain	Das,S.R.; Halpin,R.A.; Lin,X.; Akopov,A.; Fedorova,N.; Puri,V.; Stockwell,T.; Amedeo,P.; Katzel,D.; Schobel,S.; Shrivastava,S.; Culhane,M.; Patnayak,D.; Redies,L.; Nelson,M.; Bao,Y.; Sanders,R.; Zhdanov,S.; Kiryutin,B.; Lipman,D.J.; Tatusova,T.; Detmer,S.
EPI698919	NA	Canada	2015-Apr-14	EPI_ISL_208063	A/swine/Manitoba/D0378/2015		Import from public-domain	Das,S.R.; Halpin,R.A.; Lin,X.; Akopov,A.; Fedorova,N.; Puri,V.; Stockwell,T.; Amedeo,P.; Katzel,D.; Schobel,S.; Shrivastava,S.; Culhane,M.; Patnayak,D.; Redies,L.; Nelson,M.; Bao,Y.; Sanders,R.; Zhdanov,S.; Kiryutin,B.; Lipman,D.J.; Tatusova,T.; Detmer,S.
EPI698952	NA	Canada	2014-Dec-10	EPI_ISL_208071	A/swine/Manitoba/D0361/2014		Import from public-domain	Das,S.R.; Halpin,R.A.; Lin,X.; Akopov,A.; Fedorova,N.; Puri,V.; Stockwell,T.; Amedeo,P.; Katzel,D.; Schobel,S.; Shrivastava,S.; Culhane,M.; Patnayak,D.; Redies,L.; Nelson,M.; Bao,Y.; Sanders,R.; Zhdanov,S.; Kiryutin,B.; Lipman,D.J.; Tatusova,T.; Detmer,S.
EPI703747	NA	United States	2015-Nov-17	EPI_ISL_208900	A/swine/Pennsyvania/A01798127/2015		Import from public-domain	Lin,K.; Huang,H.; Zhang,J.
EPI703766	NA	United States	2015-Nov-17	EPI_ISL_208915	A/swine/Iowa/A01798119/2015		Import from public-domain	Lin,K.; Huang,H.; Zhang,J.
EPI703775	NA	United States	2015-Nov-17	EPI_ISL_208918	A/swine/Iowa/A01798118/2015		Import from public-domain	Lin,K.; Huang,H.; Zhang,J.
EPI703781	NA	United States	2015-Nov-13	EPI_ISL_208920	A/swine/North Carolina/A01796370/2015		Import from public-domain	Lin,K.; Huang,H.; Zhang,J.
EPI703784	NA	United States	2015-Nov-13	EPI_ISL_208921	A/swine/North Carolina/A01796373/2015		Import from public-domain	Lin,K.; Huang,H.; Zhang,J.
EPI703822	NA	United States	2015-Dec-04	EPI_ISL_208938	A/swine/South Dakota/A01747624/2015		Import from public-domain
EPI703825	NA	United States	2015-Dec-04	EPI_ISL_208939	A/swine/South Dakota/A01747627/2015		Import from public-domain
EPI703828	NA	United States	2015-Dec-01	EPI_ISL_208940	A/swine/Illinois/A01749468/2015		Import from public-domain
EPI703841	NA	United States	2015-Nov-16	EPI_ISL_208943	A/swine/North Carolina/A01797476/2015		Import from public-domain	Lin,K.; Huang,H.; Zhang,J.
EPI703850	NA	United States	2015-Nov-17	EPI_ISL_208946	A/swine/Illinois/A01797468/2015		Import from public-domain	Lin,K.; Huang,H.; Zhang,J.
EPI703873	NA	United States	2015-Nov-23	EPI_ISL_208953	A/swine/Indiana/A01895024/2015		Import from public-domain	Lin,K.; Huang,H.; Zhang,J.
EPI703876	NA	United States	2015-Nov-24	EPI_ISL_208954	A/swine/Iowa/A01896070/2015		Import from public-domain	Lin,K.; Huang,H.; Zhang,J.
EPI703885	NA	United States	2015-Nov-25	EPI_ISL_208957	A/swine/North Carolina/A01797607/2015		Import from public-domain	Lin,K.; Huang,H.; Zhang,J.
EPI703894	NA	United States	2015-Nov-17	EPI_ISL_208960	A/swine/Oklahoma/A01798161/2015		Import from public-domain	Lin,K.; Huang,H.; Zhang,J.
EPI703915	NA	United States	2015-Nov-30	EPI_ISL_208967	A/swine/Illinois/A01896080/2015		Import from public-domain	Lin,K.; Huang,H.; Zhang,J.
EPI703925	NA	United States	2015-Dec-02	EPI_ISL_208971	A/swine/Indiana/A01894057/2015		Import from public-domain	Lin,K.; Huang,H.; Zhang,J.
EPI703931	NA	United States	2015-Dec-03	EPI_ISL_208973	A/swine/Illinois/A01896114/2015		Import from public-domain	Lin,K.; Huang,H.; Zhang,J.
EPI703934	NA	United States	2015-Dec-01	EPI_ISL_208974	A/swine/Iowa/A01796529/2015		Import from public-domain	Lin,K.; Huang,H.; Zhang,J.
EPI703943	NA	United States	2015-Dec-03	EPI_ISL_208977	A/swine/North Carolina/A01796731/2015		Import from public-domain	Lin,K.; Huang,H.; Zhang,J.
EPI703949	NA	United States	2015-Dec-02	EPI_ISL_208979	A/swine/North Carolina/A01796640/2015		Import from public-domain	Lin,K.; Huang,H.; Zhang,J.
EPI703958	NA	United States	2015-Dec-04	EPI_ISL_208982	A/swine/North Carolina/A01797732/2015		Import from public-domain	Lin,K.; Huang,H.; Zhang,J.
EPI703964	NA	United States	2015-Nov-30	EPI_ISL_208984	A/swine/Illinois/A01797640/2015		Import from public-domain	Lin,K.; Huang,H.; Zhang,J.
EPI703967	NA	United States	2015-Dec-02	EPI_ISL_208985	A/swine/Indiana/A01797714/2015		Import from public-domain	Lin,K.; Huang,H.; Zhang,J.
EPI703973	NA	United States	2015-Dec-01	EPI_ISL_208987	A/swine/Illinois/A01896091/2015		Import from public-domain	Lin,K.; Huang,H.; Zhang,J.
EPI703976	NA	United States	2015-Nov-24	EPI_ISL_208988	A/swine/Indiana/A01797599/2015		Import from public-domain	Lin,K.; Huang,H.; Zhang,J.
EPI704711	NA	United States	2015-Dec-14	EPI_ISL_209144	A/swine/Indiana/A01727685/2015		Import from public-domain	Lin,K.; Huang,H.; Zhang,J.
EPI704602	NA	United States	2015-Dec-14	EPI_ISL_209149	A/swine/Illinois/A01727702/2015		Import from public-domain	Lin,K.; Huang,H.; Zhang,J.
EPI704605	NA	United States	2015-Dec-17	EPI_ISL_209150	A/swine/Iowa/A01727954/2015		Import from public-domain	Lin,K.; Huang,H.; Zhang,J.
EPI704612	NA	United States	2015-Dec-14	EPI_ISL_209152	A/swine/Indiana/A01727837/2015		Import from public-domain	Lin,K.; Huang,H.; Zhang,J.
EPI704699	NA	United States	2015-Dec-14	EPI_ISL_209197	A/swine/Iowa/A01727813/2015		Import from public-domain	Lin,K.; Huang,H.; Zhang,J.
EPI704705	NA	United States	2015-Dec-17	EPI_ISL_209199	A/swine/Nebraska/A01727959/2015		Import from public-domain	Lin,K.; Huang,H.; Zhang,J.
EPI704708	NA	United States	2015-Dec-14	EPI_ISL_209200	A/swine/Iowa/A01727834/2015		Import from public-domain	Lin,K.; Huang,H.; Zhang,J.
EPI704821	NA	United States	2015-Dec-18	EPI_ISL_209302	A/swine/Illinois/A01749578/2015		Import from public-domain
EPI704864	NA	United States	2015-Dec-10	EPI_ISL_209341	A/swine/Indiana/A01727661/2015		Import from public-domain	Lin,K.; Huang,H.; Zhang,J.
EPI704881	NA	United States	2015-Nov-24	EPI_ISL_209348	A/swine/Minnesota/A01941416/2015		Import from public-domain
EPI704884	NA	United States	2015-Dec-10	EPI_ISL_209349	A/swine/Iowa/A01941556/2015		Import from public-domain
EPI704918	NA	United States	2015-Dec-09	EPI_ISL_209355	A/swine/Illinois/A01727363/2015		Import from public-domain	Lin,K.; Huang,H.; Zhang,J.
EPI704924	NA	United States	2015-Dec-08	EPI_ISL_209357	A/swine/Illinois/A01796671/2015		Import from public-domain	Lin,K.; Huang,H.; Zhang,J.
EPI704927	NA	United States	2015-Dec-10	EPI_ISL_209358	A/swine/Oklahoma/A01727569/2015		Import from public-domain	Lin,K.; Huang,H.; Zhang,J.
EPI704948	NA	United States	2015-Dec-09	EPI_ISL_209365	A/swine/Illinois/A01727266/2015		Import from public-domain	Lin,K.; Huang,H.; Zhang,J.
EPI704969	NA	United States	2015-Nov-17	EPI_ISL_209373	A/swine/Iowa/A01796404/2015		Import from public-domain	Lin,K.; Huang,H.; Zhang,J.
EPI704975	NA	United States	2015-Dec-10	EPI_ISL_209375	A/swine/Oklahoma/A01727653/2015		Import from public-domain	Lin,K.; Huang,H.; Zhang,J.
EPI704987	NA	United States	2015-Dec-10	EPI_ISL_209379	A/swine/Illinois/A01727636/2015		Import from public-domain	Lin,K.; Huang,H.; Zhang,J.
EPI709830	NA	United States	2015-Dec-14	EPI_ISL_211799	A/swine/Oklahoma/A01728097/2015		Import from public-domain	Lin,K.; Huang,H.; Zhang,J.
EPI709845	NA	United States	2015-Dec-18	EPI_ISL_211804	A/swine/Pennsylvania/A01728037/2015		Import from public-domain	Lin,K.; Huang,H.; Zhang,J.
EPI709851	NA	United States	2015-Dec-22	EPI_ISL_211806	A/swine/Oklahoma/A01728619/2015		Import from public-domain	Lin,K.; Huang,H.; Zhang,J.
EPI709854	NA	United States	2015-Dec-24	EPI_ISL_211807	A/swine/Ohio/A01728547/2015		Import from public-domain	Lin,K.; Huang,H.; Zhang,J.
EPI709863	NA	United States	2015-Dec-21	EPI_ISL_211810	A/swine/Oklahoma/A01728221/2015		Import from public-domain	Lin,K.; Huang,H.; Zhang,J.
EPI709881	NA	United States	2015-Dec-28	EPI_ISL_211816	A/swine/North Carolina/A01728631/2015		Import from public-domain	Lin,K.; Huang,H.; Zhang,J.
EPI709887	NA	United States	2015-Dec-31	EPI_ISL_211818	A/swine/North Carolina/A01728691/2015		Import from public-domain	Lin,K.; Huang,H.; Zhang,J.
EPI709893	NA	United States	2016-Jan-05	EPI_ISL_211820	A/swine/Indiana/A01728930/2016		Import from public-domain	Lin,K.; Huang,H.; Zhang,J.
EPI709896	NA	United States	2015-Dec-29	EPI_ISL_211821	A/swine/Indiana/A01728621/2015		Import from public-domain	Lin,K.; Huang,H.; Zhang,J.
EPI709908	NA	United States	2015-Dec-31	EPI_ISL_211825	A/swine/North Carolina/A01728820/2015		Import from public-domain	Lin,K.; Huang,H.; Zhang,J.
EPI709915	NA	United States	2016-Jan-07	EPI_ISL_211827	A/swine/South Dakota/A01675111/2016		Import from public-domain
EPI711677	NA	United States	2015-Dec-22	EPI_ISL_212187	A/swine/Nebraska/A01941636/2015		Import from public-domain
EPI711683	NA	United States	2015-Dec-15	EPI_ISL_212189	A/swine/Minnesota/A01941641/2015		Import from public-domain
EPI711686	NA	United States	2015-Dec-22	EPI_ISL_212190	A/swine/Minnesota/A01941579/2015		Import from public-domain
EPI711689	NA	United States	2015-Dec-21	EPI_ISL_212191	A/swine/South Dakota/A01941705/2015		Import from public-domain
EPI711695	NA	United States	2016-Jan-05	EPI_ISL_212193	A/swine/Nebraska/A01941775/2016		Import from public-domain
EPI711704	NA	United States	2015-Dec-30	EPI_ISL_212196	A/swine/Minnesota/A01941666/2015		Import from public-domain
EPI711707	NA	United States	2015-Dec-28	EPI_ISL_212197	A/swine/Nebraska/A01941830/2015		Import from public-domain
EPI711713	NA	United States	2016-Jan-04	EPI_ISL_212199	A/swine/Nebraska/A01941726/2016		Import from public-domain
EPI711716	NA	United States	2016-Jan-06	EPI_ISL_212200	A/swine/Iowa/A01729216/2016		Import from public-domain	Lin,K.; Huang,H.; Zhang,J.
EPI711725	NA	United States	2016-Jan-07	EPI_ISL_212203	A/swine/Illinois/A01729323/2016		Import from public-domain	Lin,K.; Huang,H.; Zhang,J.
EPI711728	NA	United States	2016-Jan-07	EPI_ISL_212204	A/swine/Indiana/A01729197/2016		Import from public-domain	Lin,K.; Huang,H.; Zhang,J.
EPI711747	NA	United States	2016-Jan-05	EPI_ISL_212210	A/swine/Illinois/A01729080/2016		Import from public-domain	Lin,K.; Huang,H.; Zhang,J.
EPI711753	NA	United States	2016-Jan-10	EPI_ISL_212212	A/swine/Iowa/A01729399/2016		Import from public-domain	Lin,K.; Huang,H.; Zhang,J.
EPI711759	NA	United States	2016-Jan-11	EPI_ISL_212214	A/swine/Oklahoma/A01729409/2016		Import from public-domain	Lin,K.; Huang,H.; Zhang,J.
EPI718294	NA	United States	2016-Jan-12	EPI_ISL_213787	A/swine/Illinois/A01729531/2016		Import from public-domain	Lin,K.; Huang,H.; Zhang,J.
EPI718297	NA	United States	2016-Jan-08	EPI_ISL_213788	A/swine/Iowa/A01729478/2016		Import from public-domain	Lin,K.; Huang,H.; Zhang,J.
EPI718309	NA	United States	2016-Jan-12	EPI_ISL_213792	A/swine/Illinois/A01729512/2016		Import from public-domain	Lin,K.; Huang,H.; Zhang,J.
EPI718315	NA	United States	2016-Jan-13	EPI_ISL_213794	A/swine/Oklahoma/A01729483/2016		Import from public-domain	Lin,K.; Huang,H.; Zhang,J.
EPI718318	NA	United States	2016-Jan-18	EPI_ISL_213795	A/swine/Iowa/A01729728/2016		Import from public-domain	Lin,K.; Huang,H.; Zhang,J.
EPI718324	NA	United States	2016-Jan-13	EPI_ISL_213797	A/swine/North Carolina/A01729625/2016		Import from public-domain	Lin,K.; Huang,H.; Zhang,J.
EPI718327	NA	United States	2016-Jan-12	EPI_ISL_213798	A/swine/North Carolina/A01729436/2016		Import from public-domain	Lin,K.; Huang,H.; Zhang,J.
EPI737076	NA	China	2014-Feb-01	EPI_ISL_217172	A/swine/Zhejiang/SW64/2014		Import from public-domain	Peng,X.; Wu,H.; Xu,L.; Cheng,L.; Jin,C.; Xie,T.; Lu,X.; Wu,N.
EPI737376	NA	United States	2016-Feb-15	EPI_ISL_217470	A/swine/Illinois/A01731670/2016		Import from public-domain	Lin,K.; Huang,H.; Zhang,J.
EPI737379	NA	United States	2016-Feb-10	EPI_ISL_217471	A/swine/Illinois/A01731417/2016		Import from public-domain	Lin,K.; Huang,H.; Zhang,J.
EPI737400	NA	United States	2016-Feb-11	EPI_ISL_217478	A/swine/Indiana/A01731476/2016		Import from public-domain	Lin,K.; Huang,H.; Zhang,J.
EPI741346	NA	Vietnam	2014-Jul-23	EPI_ISL_218042	A/swine/Dong Nai/07-17-1/2014	National Institute of Animal Health	National Institute of Animal Health	Takemae, N.; Saito, T.
EPI741434	NA	Vietnam	2014-Jul-22	EPI_ISL_218053	A/swine/Tien Giang/08-02-1/2014	National Institute of Animal Health	National Institute of Animal Health	Takemae, N.; Saito, T.
EPI741441	NA	Vietnam	2014-Jul-22	EPI_ISL_218054	A/swine/Tien Giang/08-05-1/2014	National Institute of Animal Health	National Institute of Animal Health	Takemae, N.; Saito, T.
EPI741448	NA	Vietnam	2014-Jul-22	EPI_ISL_218055	A/swine/Tien Giang/08-10-1/2014	National Institute of Animal Health	National Institute of Animal Health	Takemae, N.; Saito, T.
EPI741454	NA	Vietnam	2014-Jul-22	EPI_ISL_218056	A/swine/Tien Giang/08-11-1/2014	National Institute of Animal Health	National Institute of Animal Health	Takemae, N.; Saito, T.
EPI741462	NA	Vietnam	2014-Jul-22	EPI_ISL_218057	A/swine/Tien Giang/08-12-1/2014	National Institute of Animal Health	National Institute of Animal Health	Takemae, N.; Saito, T.
EPI741470	NA	Vietnam	2014-Jul-22	EPI_ISL_218058	A/swine/Tien Giang/08-14-1/2014	National Institute of Animal Health	National Institute of Animal Health	Takemae, N.; Saito, T.
EPI743123	NA	Vietnam	2015-Feb-09	EPI_ISL_218272	A/swine/Ba Ria Vung Tau/02-16-1/2015	National Institute of Animal Health	National Institute of Animal Health	Takemae, N.; Saito, T.
EPI743131	NA	Vietnam	2015-Feb-09	EPI_ISL_218273	A/swine/Ba Ria Vung Tau/02-16-1/2015/pAEpC1	National Institute of Animal Health	National Institute of Animal Health	Takemae, N.; Saito, T.
EPI743139	NA	Vietnam	2015-Feb-09	EPI_ISL_218274	A/swine/Ba Ria Vung Tau/02-17-1/2015	National Institute of Animal Health	National Institute of Animal Health	Takemae, N.; Saito, T.
EPI743147	NA	Vietnam	2015-Feb-09	EPI_ISL_218275	A/swine/Ba Ria Vung Tau/02-17-1/2015/pAEpC1	National Institute of Animal Health	National Institute of Animal Health	Takemae, N.; Saito, T.
EPI743155	NA	Vietnam	2015-Feb-09	EPI_ISL_218276	A/swine/Ba Ria Vung Tau/02-21-1/2015	National Institute of Animal Health	National Institute of Animal Health	Takemae, N.; Saito, T.
EPI743163	NA	Vietnam	2015-Feb-09	EPI_ISL_218277	A/swine/Ba Ria Vung Tau/02-23-1/2015	National Institute of Animal Health	National Institute of Animal Health	Takemae, N.; Saito, T.
EPI743171	NA	Vietnam	2015-Feb-09	EPI_ISL_218278	A/swine/Ba Ria Vung Tau/02-24-1/2015	National Institute of Animal Health	National Institute of Animal Health	Takemae, N.; Saito, T.
EPI743179	NA	Vietnam	2015-Feb-09	EPI_ISL_218279	A/swine/Ba Ria Vung Tau/02-28-1/2015	National Institute of Animal Health	National Institute of Animal Health	Takemae, N.; Saito, T.
EPI743187	NA	Vietnam	2015-Feb-09	EPI_ISL_218280	A/swine/Ba Ria Vung Tau/02-29-1/2015	National Institute of Animal Health	National Institute of Animal Health	Takemae, N.; Saito, T.
EPI743195	NA	Vietnam	2015-Feb-06	EPI_ISL_218281	A/swine/Dong Nai/07-17-1/2015	National Institute of Animal Health	National Institute of Animal Health	Takemae, N.; Saito, T.
EPI743211	NA	Vietnam	2015-Feb-06	EPI_ISL_218283	A/swine/Dong Nai/07-26-1/2015	National Institute of Animal Health	National Institute of Animal Health	Takemae, N.; Saito, T.
EPI743227	NA	Vietnam	2015-Feb-06	EPI_ISL_218285	A/swine/Dong Nai/07-27-1/2015/pAEpC1	National Institute of Animal Health	National Institute of Animal Health	Takemae, N.; Saito, T.
EPI743339	NA	Vietnam	2015-Feb-06	EPI_ISL_218299	A/swine/Dong Nai/09-16-1/2015	National Institute of Animal Health	National Institute of Animal Health	Takemae, N.; Saito, T.
EPI743363	NA	Vietnam	2015-Feb-06	EPI_ISL_218302	A/swine/Dong Nai/09-30-1/2015	National Institute of Animal Health	National Institute of Animal Health	Takemae, N.; Saito, T.
EPI743379	NA	Vietnam	2015-Feb-06	EPI_ISL_218304	A/swine/Tien Giang/07-01-1/2015	National Institute of Animal Health	National Institute of Animal Health	Takemae, N.; Saito, T.
EPI743387	NA	Vietnam	2015-Feb-06	EPI_ISL_218305	A/swine/Tien Giang/07-04-1/2015	National Institute of Animal Health	National Institute of Animal Health	Takemae, N.; Saito, T.
EPI743395	NA	Vietnam	2015-Feb-06	EPI_ISL_218306	A/swine/Tien Giang/07-04-1/2015/pAEpC1	National Institute of Animal Health	National Institute of Animal Health	Takemae, N.; Saito, T.
EPI743494	NA	Vietnam	2015-Jul-16	EPI_ISL_218321	A/swine/Dong Nai/08-13-2/2015	National Institute of Animal Health	National Institute of Animal Health	Takemae, N.; Saito, T.
EPI743502	NA	Vietnam	2015-Jul-16	EPI_ISL_218322	A/swine/Dong Nai/08-18-2/2015	National Institute of Animal Health	National Institute of Animal Health	Takemae, N.; Saito, T.
EPI743510	NA	Vietnam	2015-Jul-16	EPI_ISL_218323	A/swine/Dong Nai/08-19-2/2015	National Institute of Animal Health	National Institute of Animal Health	Takemae, N.; Saito, T.
EPI743518	NA	Vietnam	2015-Jul-16	EPI_ISL_218324	A/swine/Dong Nai/08-22-2/2015	National Institute of Animal Health	National Institute of Animal Health	Takemae, N.; Saito, T.
EPI743526	NA	Vietnam	2015-Jul-16	EPI_ISL_218325	A/swine/Dong Nai/08-22-2/2015/pAEpC1	National Institute of Animal Health	National Institute of Animal Health	Takemae, N.; Saito, T.
EPI743534	NA	Vietnam	2015-Jul-16	EPI_ISL_218326	A/swine/Dong Nai/08-29-2/2015	National Institute of Animal Health	National Institute of Animal Health	Takemae, N.; Saito, T.
EPI744596	NA	Vietnam	2015-Dec-17	EPI_ISL_218579	A/swine/Dong Nai/07-01-3/2015	National Institute of Animal Health	National Institute of Animal Health
EPI744604	NA	Vietnam	2015-Dec-17	EPI_ISL_218580	A/swine/Dong Nai/07-03-3/2015	National Institute of Animal Health	National Institute of Animal Health
EPI744612	NA	Vietnam	2015-Dec-17	EPI_ISL_218581	A/swine/Dong Nai/07-04-3/2015	National Institute of Animal Health	National Institute of Animal Health
EPI744620	NA	Vietnam	2015-Dec-17	EPI_ISL_218582	A/swine/Dong Nai/07-05-3/2015	National Institute of Animal Health	National Institute of Animal Health
EPI744628	NA	Vietnam	2015-Dec-17	EPI_ISL_218583	A/swine/Dong Nai/07-07-3/2015	National Institute of Animal Health	National Institute of Animal Health
EPI744636	NA	Vietnam	2015-Dec-17	EPI_ISL_218584	A/swine/Dong Nai/07-10-3/2015	National Institute of Animal Health	National Institute of Animal Health
EPI744644	NA	Vietnam	2015-Dec-17	EPI_ISL_218585	A/swine/Dong Nai/07-11-3/2015	National Institute of Animal Health	National Institute of Animal Health
EPI744652	NA	Vietnam	2015-Dec-17	EPI_ISL_218586	A/swine/Dong Nai/07-12-3/2015	National Institute of Animal Health	National Institute of Animal Health
EPI744660	NA	Vietnam	2015-Dec-17	EPI_ISL_218587	A/swine/Dong Nai/07-13-3/2015	National Institute of Animal Health	National Institute of Animal Health
EPI744668	NA	Vietnam	2015-Dec-17	EPI_ISL_218588	A/swine/Dong Nai/07-14-3/2015	National Institute of Animal Health	National Institute of Animal Health
EPI744676	NA	Vietnam	2015-Dec-17	EPI_ISL_218589	A/swine/Dong Nai/07-15-3/2015	National Institute of Animal Health	National Institute of Animal Health
EPI744684	NA	Vietnam	2015-Dec-17	EPI_ISL_218590	A/swine/Dong Nai/07-16-3/2015	National Institute of Animal Health	National Institute of Animal Health
EPI744692	NA	Vietnam	2015-Dec-17	EPI_ISL_218591	A/swine/Dong Nai/07-20-3/2015	National Institute of Animal Health	National Institute of Animal Health
EPI744700	NA	Vietnam	2015-Dec-17	EPI_ISL_218592	A/swine/Dong Nai/07-21-3/2015	National Institute of Animal Health	National Institute of Animal Health
EPI744708	NA	Vietnam	2015-Dec-17	EPI_ISL_218593	A/swine/Dong Nai/07-22-3/2015	National Institute of Animal Health	National Institute of Animal Health
EPI744716	NA	Vietnam	2015-Dec-17	EPI_ISL_218594	A/swine/Dong Nai/07-24-3/2015	National Institute of Animal Health	National Institute of Animal Health
EPI744724	NA	Vietnam	2015-Dec-17	EPI_ISL_218595	A/swine/Dong Nai/07-26-3/2015	National Institute of Animal Health	National Institute of Animal Health
EPI744732	NA	Vietnam	2015-Dec-17	EPI_ISL_218596	A/swine/Dong Nai/07-27-3/2015	National Institute of Animal Health	National Institute of Animal Health
EPI744740	NA	Vietnam	2015-Dec-17	EPI_ISL_218597	A/swine/Dong Nai/07-28-3/2015	National Institute of Animal Health	National Institute of Animal Health
EPI744747	NA	Vietnam	2015-Dec-17	EPI_ISL_218598	A/swine/Dong Nai/07-29-3/2015	National Institute of Animal Health	National Institute of Animal Health
EPI750212	NA	United States	2016-Mar-09	EPI_ISL_219890	A/swine/Minnesota/A01676072/2016		Import from public-domain
EPI750215	NA	United States	2016-Mar-10	EPI_ISL_219891	A/swine/South Dakota/A01676092/2016		Import from public-domain
EPI750283	NA	United States	2016-Feb-23	EPI_ISL_219939	A/swine/Oklahoma/A01732362/2016		Import from public-domain	Lin,K.; Huang,H.; Zhang,J.
EPI750289	NA	United States	2016-Feb-19	EPI_ISL_219941	A/swine/North Carolina/A01732036/2016		Import from public-domain	Lin,K.; Huang,H.; Zhang,J.
EPI750304	NA	United States	2016-Feb-23	EPI_ISL_219946	A/swine/Iowa/A01732316/2016		Import from public-domain	Lin,K.; Huang,H.; Zhang,J.
EPI753590	NA	United States	2016-Mar-15	EPI_ISL_220508	A/swine/Illinois/A01733533/2016		Import from public-domain	Lin,K.; Huang,H.; Zhang,J.
EPI753593	NA	United States	2016-Mar-15	EPI_ISL_220509	A/swine/Illinois/A01733640/2016		Import from public-domain	Lin,K.; Huang,H.; Zhang,J.
EPI753602	NA	United States	2016-Mar-09	EPI_ISL_220512	A/swine/Pennsylvania/A01733210/2016		Import from public-domain	Lin,K.; Huang,H.; Zhang,J.
EPI753611	NA	United States	2016-Mar-09	EPI_ISL_220515	A/swine/Oklahoma/A01733331/2016		Import from public-domain	Lin,K.; Huang,H.; Zhang,J.
EPI753614	NA	United States	2016-Mar-10	EPI_ISL_220516	A/swine/Nebraska/A01733500/2016		Import from public-domain	Lin,K.; Huang,H.; Zhang,J.
EPI753617	NA	United States	2016-Mar-10	EPI_ISL_220517	A/swine/Iowa/A01733287/2016		Import from public-domain	Lin,K.; Huang,H.; Zhang,J.
EPI753623	NA	United States	2016-Mar-14	EPI_ISL_220519	A/swine/North Carolina/A01733634/2016		Import from public-domain	Lin,K.; Huang,H.; Zhang,J.
EPI753757	NA	United States	2016-Mar-16	EPI_ISL_220583	A/swine/Indiana/A01812189/2016		Import from public-domain	Janas-Martindale,A.
EPI753762	NA	United States	2016-Apr-07	EPI_ISL_220584	A/swine/South Dakota/A01676469/2016		Import from public-domain
EPI753765	NA	United States	2016-Apr-07	EPI_ISL_220585	A/swine/South Dakota/A01676449/2016		Import from public-domain
EPI758959	NA	United States	2016-Mar-20	EPI_ISL_221418	A/swine/Minnesota/A01942902/2016		Import from public-domain	Culhane,M.
EPI760150	NA	United States	2016-Mar-10	EPI_ISL_221729	A/swine/North Carolina/A01733423/2016		Import from public-domain	Lin,K.
EPI760168	NA	United States	2016-Mar-14	EPI_ISL_221735	A/swine/Iowa/A01733501/2016		Import from public-domain	Lin,K.
EPI760171	NA	United States	2016-Mar-21	EPI_ISL_221736	A/swine/Iowa/A01733966/2016		Import from public-domain	Lin,K.
EPI760177	NA	United States	2016-Mar-14	EPI_ISL_221738	A/swine/Illinois/A01733826/2016		Import from public-domain	Lin,K.
EPI760183	NA	United States	2016-Mar-17	EPI_ISL_221740	A/swine/Illinois/A01733968/2016		Import from public-domain	Lin,K.
EPI760189	NA	United States	2016-Mar-22	EPI_ISL_221742	A/swine/North Carolina/A01733986/2016		Import from public-domain	Lin,K.
EPI760234	NA	United States	2016-Apr-05	EPI_ISL_221749	A/swine/Iowa/A01676413/2016		Import from public-domain
EPI760248	NA	United States	2016-Apr-15	EPI_ISL_221752	A/swine/Oklahoma/A01676763/2016		Import from public-domain
EPI760251	NA	United States	2016-Apr-18	EPI_ISL_221753	A/swine/Minnesota/A01676797/2016		Import from public-domain
EPI760256	NA	United States	2016-Mar-30	EPI_ISL_221755	A/swine/Kansas/A01377702/2016		Import from public-domain	Padmanabhan,A.; Hause,B.
EPI760259	NA	United States	2016-Mar-31	EPI_ISL_221756	A/swine/Kansas/A01377726/2016		Import from public-domain	Padmanabhan,A.; Hause,B.
EPI760262	NA	United States	2016-Apr-01	EPI_ISL_221757	A/swine/Kansas/A01377718/2016		Import from public-domain	Padmanabhan,A.; Hause,B.
EPI760265	NA	United States	2016-Apr-01	EPI_ISL_221758	A/swine/Kansas/A01377721/2016		Import from public-domain	Padmanabhan,A.; Hause,B.
EPI760274	NA	United States	2016-Apr-11	EPI_ISL_221761	A/swine/Kansas/A01377924/2016		Import from public-domain	Padmanabhan,A.; Hause,B.
EPI760277	NA	United States	2016-Apr-11	EPI_ISL_221762	A/swine/Kansas/A01377911/2016		Import from public-domain	Padmanabhan,A.; Hause,B.
EPI760280	NA	United States	2016-Apr-11	EPI_ISL_221763	A/swine/Kansas/A01377887/2016		Import from public-domain	Padmanabhan,A.; Hause,B.
EPI760949	NA	Japan	2015-Nov-30	EPI_ISL_221949	A/swine/Gunma/12-485/2015	National Institute of Animal Health	National Institute of Animal Health
EPI760957	NA	Japan	2015-Nov-30	EPI_ISL_221950	A/swine/Gunma/12-486/2015	National Institute of Animal Health	National Institute of Animal Health
EPI760972	NA	Japan	2015-Nov-11	EPI_ISL_221952	A/swine/Gunma/7-316/2015	National Institute of Animal Health	National Institute of Animal Health
EPI760983	NA	Japan	2015-Nov-11	EPI_ISL_221954	A/swine/Gunma/7-321/2015	National Institute of Animal Health	National Institute of Animal Health
EPI761061	NA	Japan	2015-Nov-10	EPI_ISL_221964	A/swine/Gunma/6-288/2015	National Institute of Animal Health	National Institute of Animal Health
EPI761069	NA	Japan	2015-Dec-17	EPI_ISL_221965	A/swine/Gunma/10-636/2015	National Institute of Animal Health	National Institute of Animal Health
EPI761077	NA	Japan	2015-Dec-17	EPI_ISL_221966	A/swine/Gunma/10-637/2015	National Institute of Animal Health	National Institute of Animal Health
EPI761085	NA	Japan	2015-Dec-17	EPI_ISL_221967	A/swine/Gunma/10-639/2015	National Institute of Animal Health	National Institute of Animal Health
EPI761093	NA	Japan	2016-Jan-14	EPI_ISL_221968	A/swine/Gunma/10-838/2016	National Institute of Animal Health	National Institute of Animal Health
EPI761101	NA	Japan	2015-Nov-30	EPI_ISL_221969	A/swine/Gunma/12-481/2015	National Institute of Animal Health	National Institute of Animal Health
EPI761109	NA	Japan	2015-Nov-30	EPI_ISL_221970	A/swine/Gunma/12-483/2015	National Institute of Animal Health	National Institute of Animal Health
EPI761117	NA	Japan	2015-Dec-28	EPI_ISL_221971	A/swine/Gunma/12-738/2015	National Institute of Animal Health	National Institute of Animal Health
EPI761125	NA	Japan	2016-Jan-06	EPI_ISL_221972	A/swine/Gunma/7-767/2016	National Institute of Animal Health	National Institute of Animal Health
EPI761141	NA	Japan	2016-Jan-06	EPI_ISL_221974	A/swine/Gunma/9-809/2016	National Institute of Animal Health	National Institute of Animal Health
EPI761157	NA	Japan	2015-Dec-21	EPI_ISL_221976	A/swine/Ibaraki/1/2015	National Institute of Animal Health	National Institute of Animal Health
EPI761165	NA	Japan	2016-Jan-26	EPI_ISL_221977	A/swine/Chiba/1-956/2016	National Institute of Animal Health	National Institute of Animal Health
EPI761173	NA	Japan	2016-Feb-11	EPI_ISL_221978	A/swine/Gunma/11-1141/2016	National Institute of Animal Health	National Institute of Animal Health
EPI761181	NA	Japan	2016-Feb-11	EPI_ISL_221979	A/swine/Gunma/11-1143/2016	National Institute of Animal Health	National Institute of Animal Health
EPI761189	NA	Japan	2016-Feb-11	EPI_ISL_221980	A/swine/Gunma/11-1149/2016	National Institute of Animal Health	National Institute of Animal Health
EPI761197	NA	Japan	2016-Feb-11	EPI_ISL_221981	A/swine/Gunma/11-1151/2016	National Institute of Animal Health	National Institute of Animal Health
EPI761205	NA	Japan	2016-Jan-25	EPI_ISL_221982	A/swine/Gunma/12-913/2016	National Institute of Animal Health	National Institute of Animal Health
EPI761213	NA	Japan	2016-Jan-25	EPI_ISL_221983	A/swine/Gunma/12-914/2016	National Institute of Animal Health	National Institute of Animal Health
EPI761221	NA	Japan	2016-Jan-25	EPI_ISL_221984	A/swine/Gunma/12-915/2016	National Institute of Animal Health	National Institute of Animal Health
EPI761229	NA	Japan	2016-Jan-25	EPI_ISL_221985	A/swine/Gunma/12-916/2016	National Institute of Animal Health	National Institute of Animal Health
EPI761237	NA	Japan	2016-Jan-25	EPI_ISL_221986	A/swine/Gunma/12-917/2016	National Institute of Animal Health	National Institute of Animal Health
EPI761245	NA	Japan	2016-Jan-25	EPI_ISL_221987	A/swine/Gunma/12-925/2016	National Institute of Animal Health	National Institute of Animal Health
EPI761259	NA	Japan	2016-Feb-10	EPI_ISL_221989	A/swine/Gunma/7-1062/2016	National Institute of Animal Health	National Institute of Animal Health
EPI761267	NA	Japan	2016-Mar-03	EPI_ISL_221990	A/swine/Gunma/10-1308/2016	National Institute of Animal Health	National Institute of Animal Health
EPI761275	NA	Japan	2016-Mar-03	EPI_ISL_221991	A/swine/Gunma/10-1312/2016	National Institute of Animal Health	National Institute of Animal Health
EPI761283	NA	Japan	2016-Feb-22	EPI_ISL_221992	A/swine/Gunma/12-1230/2016	National Institute of Animal Health	National Institute of Animal Health
EPI761291	NA	Japan	2016-Feb-22	EPI_ISL_221993	A/swine/Gunma/12-1232/2016	National Institute of Animal Health	National Institute of Animal Health
EPI761307	NA	Japan	2016-Mar-09	EPI_ISL_221995	A/swine/Gunma/7-1367/2016	National Institute of Animal Health	National Institute of Animal Health
EPI761315	NA	Japan	2016-Mar-09	EPI_ISL_221996	A/swine/Gunma/7-1368/2016	National Institute of Animal Health	National Institute of Animal Health
EPI761323	NA	Japan	2016-Mar-09	EPI_ISL_221997	A/swine/Gunma/7-1370/2016	National Institute of Animal Health	National Institute of Animal Health
EPI761331	NA	Japan	2016-Mar-09	EPI_ISL_221998	A/swine/Gunma/7-1372/2016	National Institute of Animal Health	National Institute of Animal Health
EPI761339	NA	Japan	2016-Mar-09	EPI_ISL_221999	A/swine/Gunma/7-1377/2016	National Institute of Animal Health	National Institute of Animal Health
EPI761973	NA	United States	2016-Mar-21	EPI_ISL_222081	A/swine/Indiana/A01812190/2016		Import from public-domain	Janas-Martindale,A.
EPI762008	NA	United States	2016-Mar-02	EPI_ISL_222088	A/swine/Illinois/A01732740/2016		Import from public-domain	Lin,K.; Huang,H.; Zhang,J.
EPI762011	NA	United States	2016-Mar-09	EPI_ISL_222089	A/swine/Illinois/A01733165/2016		Import from public-domain	Lin,K.; Huang,H.; Zhang,J.
EPI762014	NA	United States	2016-Mar-05	EPI_ISL_222090	A/swine/Illinois/A01732936/2016		Import from public-domain	Lin,K.; Huang,H.; Zhang,J.
EPI762023	NA	United States	2016-Mar-03	EPI_ISL_222093	A/swine/Pennsylvania/A01732852/2016		Import from public-domain	Lin,K.; Huang,H.; Zhang,J.
EPI762145	NA	United States	2016-Mar-08	EPI_ISL_222131	A/swine/Illinois/A01732985/2016		Import from public-domain	Lin,K.; Huang,H.; Zhang,J.
EPI764391	NA	United States	2016-Mar-23	EPI_ISL_222479	A/swine/Nebraska/A01894200/2016		Import from public-domain	Lin,K.; Huang,H.; Zhang,J.
EPI764420	NA	United States	2016-Mar-28	EPI_ISL_222487	A/swine/Iowa/A01894313/2016		Import from public-domain	Lin,K.; Huang,H.; Zhang,J.
EPI764451	NA	United States	2016-Apr-01	EPI_ISL_222497	A/swine/Illinois/A01894756/2016		Import from public-domain	Lin,K.
EPI764472	NA	United States	2016-Mar-30	EPI_ISL_222504	A/swine/North Carolina/A01894593/2016		Import from public-domain	Lin,K.
EPI764529	NA	United States	2016-Apr-18	EPI_ISL_222528	A/swine/Illinois/A01895648/2016		Import from public-domain	Lin,K.
EPI764829	NA	United States	2016-Mar-31	EPI_ISL_222672	A/swine/Iowa/A01894777/2016		Import from public-domain	Lin,K.
EPI764847	NA	United States	2016-Apr-06	EPI_ISL_222678	A/swine/Illinois/A01895166/2016		Import from public-domain	Lin,K.
EPI764877	NA	United States	2016-Apr-11	EPI_ISL_222688	A/swine/Illinois/A01895323/2016		Import from public-domain	Lin,K.
EPI778063	NA	United States	2016-Apr-28	EPI_ISL_225459	A/swine/South Dakota/A01677105/2016		Import from public-domain
EPI778066	NA	United States	2016-Apr-22	EPI_ISL_225460	A/swine/Illinois/A01749924/2016		Import from public-domain
EPI778152	NA	United States	2016-Apr-29	EPI_ISL_225481	A/swine/South Dakota/A01677144/2016		Import from public-domain
EPI778155	NA	United States	2016-May-04	EPI_ISL_225482	A/swine/South Dakota/A01677438/2016		Import from public-domain
EPI778158	NA	United States	2016-May-05	EPI_ISL_225483	A/swine/South Dakota/A01677448/2016		Import from public-domain
EPI778166	NA	United States	2016-May-06	EPI_ISL_225485	A/swine/South Dakota/A01677557/2016		Import from public-domain
EPI778172	NA	United States	2016-Apr-06	EPI_ISL_225486	A/swine/Alabama/A01104091/2016		Import from public-domain	Janas-Martindale,A.
EPI778231	NA	United States	2016-Apr-20	EPI_ISL_225501	A/swine/Iowa/A01895863/2016		Import from public-domain	Lin,K.
EPI778237	NA	United States	2016-Apr-19	EPI_ISL_225503	A/swine/Nebraska/A01895893/2016		Import from public-domain	Lin,K.
EPI778240	NA	United States	2016-Apr-20	EPI_ISL_225504	A/swine/Iowa/A01895776/2016		Import from public-domain	Lin,K.
EPI778245	NA	United States	2016-Apr-06	EPI_ISL_225506	A/swine/North Carolina/A01894897/2016		Import from public-domain	Lin,K.
EPI778260	NA	United States	2016-Apr-21	EPI_ISL_225511	A/swine/Iowa/A01895858/2016		Import from public-domain	Lin,K.
EPI778262	NA	United States	2016-Apr-21	EPI_ISL_225512	A/swine/Pennsylvania/A01895962/2016		Import from public-domain	Lin,K.
EPI778273	NA	United States	2016-Apr-25	EPI_ISL_225515	A/swine/Indiana/A01774065/2016		Import from public-domain	Lin,K.
EPI778282	NA	United States	2016-May-13	EPI_ISL_225518	A/swine/South Dakota/A01677787/2016		Import from public-domain
EPI778287	NA	United States	2016-Apr-05	EPI_ISL_225520	A/swine/Minnesota/A01943149/2016		Import from public-domain	Culhane,M.
EPI778319	NA	United States	2016-May-11	EPI_ISL_225529	A/swine/Minnesota/A01677686/2016		Import from public-domain
EPI778345	NA	United States	2016-May-13	EPI_ISL_225530	A/swine/Minnesota/A01677766/2016		Import from public-domain
EPI778360	NA	United States	2016-Apr-19	EPI_ISL_225535	A/swine/Illinois/A01895682/2016		Import from public-domain	Lin,K.
EPI778369	NA	United States	2016-May-04	EPI_ISL_225538	A/swine/Nebraska/A01774777/2016		Import from public-domain	Lin,K.
EPI778375	NA	United States	2016-May-09	EPI_ISL_225540	A/swine/Iowa/A01774934/2016		Import from public-domain	Lin,K.
EPI778389	NA	United States	2016-May-05	EPI_ISL_225545	A/swine/Missouri/A01774733/2016		Import from public-domain	Lin,K.
EPI778392	NA	United States	2016-May-05	EPI_ISL_225546	A/swine/North Carolina/A01774761/2016		Import from public-domain	Lin,K.
EPI778408	NA	United States	2016-May-03	EPI_ISL_225551	A/swine/Minnesota/A01677257/2016		Import from public-domain
EPI778411	NA	United States	2016-May-06	EPI_ISL_225552	A/swine/Iowa/A01677629/2016		Import from public-domain
EPI778422	NA	United States	2016-Apr-29	EPI_ISL_225554	A/swine/Nebraska/A01943341/2016		Import from public-domain	Culhane,M.
EPI778456	NA	United States	2016-Apr-22	EPI_ISL_225561	A/swine/North Carolina/A01774164/2016		Import from public-domain	Lin,K.
EPI778459	NA	United States	2016-Apr-26	EPI_ISL_225562	A/swine/Arkansas/A01774259/2016		Import from public-domain	Lin,K.
EPI778475	NA	United States	2016-Apr-27	EPI_ISL_225567	A/swine/Illinois/A01774288/2016		Import from public-domain	Lin,K.
EPI781542	NA	United States	2016-May-11	EPI_ISL_226060	A/swine/Nebraska/A01943475/2016		Import from public-domain	Culhane,M.
EPI781545	NA	United States	2016-May-09	EPI_ISL_226061	A/swine/Minnesota/A01943452/2016		Import from public-domain	Culhane,M.
EPI781551	NA	United States	2016-May-17	EPI_ISL_226063	A/swine/Nebraska/A01775403/2016		Import from public-domain	Lin,K.
EPI781554	NA	United States	2016-May-17	EPI_ISL_226064	A/swine/Illinois/A01775334/2016		Import from public-domain	Lin,K.
EPI781557	NA	United States	2016-May-17	EPI_ISL_226065	A/swine/Illinois/A01775416/2016		Import from public-domain	Lin,K.
EPI781569	NA	United States	2016-May-13	EPI_ISL_226069	A/swine/North Carolina/A01775155/2016		Import from public-domain	Lin,K.
EPI559222	NA	United States	2011-May-16	EPI_ISL_170887	A/swine/Minnesota/34-0524/2011		Import from public-domain	Baranovich,T.; Bahl,J.; Marathe,B.M.; Culhaned,M.; Stigger-Rosser,E.; Darnell,D.; Kaplan,B.; Lowe,J.F.; Webby,R.J.; Govorkova,E.A.
EPI621295	NA	Denmark	2011-Jun-01	EPI_ISL_190772	A/swine/Denmark/101394-1/2011		Import from public-domain	Fobian,K.; Larsen,L.E.; Lewis,N.; Kirk,I.K.; Hjulsager,C.K.; Breum,S.O.
EPI559294	NA	United States	2010-Oct-18	EPI_ISL_170923	A/swine/Iowa/13-1021/2010		Import from public-domain	Baranovich,T.; Bahl,J.; Marathe,B.M.; Culhaned,M.; Stigger-Rosser,E.; Darnell,D.; Kaplan,B.; Lowe,J.F.; Webby,R.J.; Govorkova,E.A.
EPI559396	NA	United States	2011-Apr-28	EPI_ISL_170974	A/swine/Minnesota/34-0403/2011		Import from public-domain	Baranovich,T.; Bahl,J.; Marathe,B.M.; Culhaned,M.; Stigger-Rosser,E.; Darnell,D.; Kaplan,B.; Lowe,J.F.; Webby,R.J.; Govorkova,E.A.
EPI559242	NA	United States	2011-Aug-29	EPI_ISL_170897	A/swine/Minnesota/34-0801/2011		Import from public-domain	Baranovich,T.; Bahl,J.; Marathe,B.M.; Culhaned,M.; Stigger-Rosser,E.; Darnell,D.; Kaplan,B.; Lowe,J.F.; Webby,R.J.; Govorkova,E.A.
EPI559236	NA	United States	2011-Jun-01	EPI_ISL_170894	A/swine/Indiana/23-0627/2011		Import from public-domain	Baranovich,T.; Bahl,J.; Marathe,B.M.; Culhaned,M.; Stigger-Rosser,E.; Darnell,D.; Kaplan,B.; Lowe,J.F.; Webby,R.J.; Govorkova,E.A.
EPI559368	NA	United States	2011-Mar-31	EPI_ISL_170960	A/swine/Iowa/13-0301/2011		Import from public-domain	Baranovich,T.; Bahl,J.; Marathe,B.M.; Culhaned,M.; Stigger-Rosser,E.; Darnell,D.; Kaplan,B.; Lowe,J.F.; Webby,R.J.; Govorkova,E.A.
EPI559386	NA	United States	2011-Sep-28	EPI_ISL_170969	A/swine/Minnesota/34-0928/2011		Import from public-domain	Baranovich,T.; Bahl,J.; Marathe,B.M.; Culhaned,M.; Stigger-Rosser,E.; Darnell,D.; Kaplan,B.; Lowe,J.F.; Webby,R.J.; Govorkova,E.A.
EPI559348	NA	United States	2010-Oct-28	EPI_ISL_170950	A/swine/Iowa/10-1007/2010		Import from public-domain	Baranovich,T.; Bahl,J.; Marathe,B.M.; Culhaned,M.; Stigger-Rosser,E.; Darnell,D.; Kaplan,B.; Lowe,J.F.; Webby,R.J.; Govorkova,E.A.
EPI778298	NA	United States	2016-Mar-28	EPI_ISL_225524	A/swine/Nebraska/A01942993/2016		Import from public-domain	Culhane,M.
EPI559370	NA	United States	2011-Apr-21	EPI_ISL_170961	A/swine/Iowa/14-0427/2011		Import from public-domain	Baranovich,T.; Bahl,J.; Marathe,B.M.; Culhaned,M.; Stigger-Rosser,E.; Darnell,D.; Kaplan,B.; Lowe,J.F.; Webby,R.J.; Govorkova,E.A.
EPI559318	NA	United States	2011-May-06	EPI_ISL_170935	A/swine/Iowa/17-0502/2011		Import from public-domain	Baranovich,T.; Bahl,J.; Marathe,B.M.; Culhaned,M.; Stigger-Rosser,E.; Darnell,D.; Kaplan,B.; Lowe,J.F.; Webby,R.J.; Govorkova,E.A.
EPI559224	NA	United States	2011-Apr-21	EPI_ISL_170888	A/swine/Iowa/14-0408/2011		Import from public-domain	Baranovich,T.; Bahl,J.; Marathe,B.M.; Culhaned,M.; Stigger-Rosser,E.; Darnell,D.; Kaplan,B.; Lowe,J.F.; Webby,R.J.; Govorkova,E.A.
EPI559234	NA	United States	2011-Jun-13	EPI_ISL_170893	A/swine/Minnesota/36-0626/2011		Import from public-domain	Baranovich,T.; Bahl,J.; Marathe,B.M.; Culhaned,M.; Stigger-Rosser,E.; Darnell,D.; Kaplan,B.; Lowe,J.F.; Webby,R.J.; Govorkova,E.A.
EPI559362	NA	United States	2011-Apr-28	EPI_ISL_170957	A/swine/Minnesota/34-0429/2011		Import from public-domain	Baranovich,T.; Bahl,J.; Marathe,B.M.; Culhaned,M.; Stigger-Rosser,E.; Darnell,D.; Kaplan,B.; Lowe,J.F.; Webby,R.J.; Govorkova,E.A.
EPI559306	NA	United States	2010-Oct-14	EPI_ISL_170929	A/swine/Indiana/29-1011/2010		Import from public-domain	Baranovich,T.; Bahl,J.; Marathe,B.M.; Culhaned,M.; Stigger-Rosser,E.; Darnell,D.; Kaplan,B.; Lowe,J.F.; Webby,R.J.; Govorkova,E.A.
EPI559394	NA	United States	2011-Mar-03	EPI_ISL_170973	A/swine/Indiana/30-0327/2011		Import from public-domain	Baranovich,T.; Bahl,J.; Marathe,B.M.; Culhaned,M.; Stigger-Rosser,E.; Darnell,D.; Kaplan,B.; Lowe,J.F.; Webby,R.J.; Govorkova,E.A.
EPI559274	NA	United States	2011-Aug-31	EPI_ISL_170913	A/swine/Indiana/26-0809/2011		Import from public-domain	Baranovich,T.; Bahl,J.; Marathe,B.M.; Culhaned,M.; Stigger-Rosser,E.; Darnell,D.; Kaplan,B.; Lowe,J.F.; Webby,R.J.; Govorkova,E.A.
EPI621300	NA	Denmark	2007-Dec-03	EPI_ISL_190773	A/swine/Denmark/10232-3/2007		Import from public-domain	Fobian,K.; Larsen,L.E.; Lewis,N.; Kirk,I.K.; Hjulsager,C.K.; Breum,S.O.
EPI559268	NA	United States	2011-Aug-08	EPI_ISL_170910	A/swine/Indiana/28-0804/2011		Import from public-domain	Baranovich,T.; Bahl,J.; Marathe,B.M.; Culhaned,M.; Stigger-Rosser,E.; Darnell,D.; Kaplan,B.; Lowe,J.F.; Webby,R.J.; Govorkova,E.A.
EPI559244	NA	United States	2010-Oct-28	EPI_ISL_170898	A/swine/Iowa/10-1001/2010		Import from public-domain	Baranovich,T.; Bahl,J.; Marathe,B.M.; Culhaned,M.; Stigger-Rosser,E.; Darnell,D.; Kaplan,B.; Lowe,J.F.; Webby,R.J.; Govorkova,E.A.
EPI559404	NA	United States	2011-Apr-21	EPI_ISL_170978	A/swine/Iowa/14-0405/2011		Import from public-domain	Baranovich,T.; Bahl,J.; Marathe,B.M.; Culhaned,M.; Stigger-Rosser,E.; Darnell,D.; Kaplan,B.; Lowe,J.F.; Webby,R.J.; Govorkova,E.A.
EPI559352	NA	United States	2011-Aug-31	EPI_ISL_170952	A/swine/Indiana/26-0822/2011		Import from public-domain	Baranovich,T.; Bahl,J.; Marathe,B.M.; Culhaned,M.; Stigger-Rosser,E.; Darnell,D.; Kaplan,B.; Lowe,J.F.; Webby,R.J.; Govorkova,E.A.
EPI559230	NA	United States	2011-Aug-08	EPI_ISL_170891	A/swine/Indiana/28-0830/2011		Import from public-domain	Baranovich,T.; Bahl,J.; Marathe,B.M.; Culhaned,M.; Stigger-Rosser,E.; Darnell,D.; Kaplan,B.; Lowe,J.F.; Webby,R.J.; Govorkova,E.A.
EPI559342	NA	United States	2011-May-14	EPI_ISL_170947	A/swine/Iowa/12-0524/2011		Import from public-domain	Baranovich,T.; Bahl,J.; Marathe,B.M.; Culhaned,M.; Stigger-Rosser,E.; Darnell,D.; Kaplan,B.; Lowe,J.F.; Webby,R.J.; Govorkova,E.A.
EPI559360	NA	United States	2011-Feb-20	EPI_ISL_170956	A/swine/Indiana/26-0222/2011		Import from public-domain	Baranovich,T.; Bahl,J.; Marathe,B.M.; Culhaned,M.; Stigger-Rosser,E.; Darnell,D.; Kaplan,B.; Lowe,J.F.; Webby,R.J.; Govorkova,E.A.
EPI559298	NA	United States	2011-Feb-14	EPI_ISL_170925	A/swine/Indiana/28-0223/2011		Import from public-domain	Baranovich,T.; Bahl,J.; Marathe,B.M.; Culhaned,M.; Stigger-Rosser,E.; Darnell,D.; Kaplan,B.; Lowe,J.F.; Webby,R.J.; Govorkova,E.A.
EPI559336	NA	United States	2010-Oct-18	EPI_ISL_170944	A/swine/Iowa/13-1015/2010		Import from public-domain	Baranovich,T.; Bahl,J.; Marathe,B.M.; Culhaned,M.; Stigger-Rosser,E.; Darnell,D.; Kaplan,B.; Lowe,J.F.; Webby,R.J.; Govorkova,E.A.
EPI559304	NA	United States	2011-Aug-08	EPI_ISL_170928	A/swine/Indiana/28-0818/2011		Import from public-domain	Baranovich,T.; Bahl,J.; Marathe,B.M.; Culhaned,M.; Stigger-Rosser,E.; Darnell,D.; Kaplan,B.; Lowe,J.F.; Webby,R.J.; Govorkova,E.A.
EPI559334	NA	United States	2011-May-06	EPI_ISL_170943	A/swine/Iowa/17-0509/2011		Import from public-domain	Baranovich,T.; Bahl,J.; Marathe,B.M.; Culhaned,M.; Stigger-Rosser,E.; Darnell,D.; Kaplan,B.; Lowe,J.F.; Webby,R.J.; Govorkova,E.A.
EPI559276	NA	United States	2011-Mar-21	EPI_ISL_170914	A/swine/Minnesota/34-0325/2011		Import from public-domain	Baranovich,T.; Bahl,J.; Marathe,B.M.; Culhaned,M.; Stigger-Rosser,E.; Darnell,D.; Kaplan,B.; Lowe,J.F.; Webby,R.J.; Govorkova,E.A.
EPI559388	NA	United States	2011-Feb-14	EPI_ISL_170970	A/swine/Indiana/28-0210/2011		Import from public-domain	Baranovich,T.; Bahl,J.; Marathe,B.M.; Culhaned,M.; Stigger-Rosser,E.; Darnell,D.; Kaplan,B.; Lowe,J.F.; Webby,R.J.; Govorkova,E.A.
EPI559344	NA	United States	2011-Apr-21	EPI_ISL_170948	A/swine/Iowa/14-0417/2011		Import from public-domain	Baranovich,T.; Bahl,J.; Marathe,B.M.; Culhaned,M.; Stigger-Rosser,E.; Darnell,D.; Kaplan,B.; Lowe,J.F.; Webby,R.J.; Govorkova,E.A.
EPI559372	NA	United States	2011-Aug-29	EPI_ISL_170962	A/swine/Minnesota/34-0822/2011		Import from public-domain	Baranovich,T.; Bahl,J.; Marathe,B.M.; Culhaned,M.; Stigger-Rosser,E.; Darnell,D.; Kaplan,B.; Lowe,J.F.; Webby,R.J.; Govorkova,E.A.
EPI559282	NA	United States	2011-Jun-13	EPI_ISL_170917	A/swine/Minnesota/34-0624/2011		Import from public-domain	Baranovich,T.; Bahl,J.; Marathe,B.M.; Culhaned,M.; Stigger-Rosser,E.; Darnell,D.; Kaplan,B.; Lowe,J.F.; Webby,R.J.; Govorkova,E.A.
EPI559252	NA	United States	2010-Nov-30	EPI_ISL_170902	A/swine/Iowa/9-1126/2010		Import from public-domain	Baranovich,T.; Bahl,J.; Marathe,B.M.; Culhaned,M.; Stigger-Rosser,E.; Darnell,D.; Kaplan,B.; Lowe,J.F.; Webby,R.J.; Govorkova,E.A.
EPI559326	NA	United States	2010-Oct-18	EPI_ISL_170939	A/swine/Iowa/13-1023/2010		Import from public-domain	Baranovich,T.; Bahl,J.; Marathe,B.M.; Culhaned,M.; Stigger-Rosser,E.; Darnell,D.; Kaplan,B.; Lowe,J.F.; Webby,R.J.; Govorkova,E.A.
EPI621303	NA	Denmark	2006-Jul-20	EPI_ISL_190774	A/swine/Denmark/101722-2/2006		Import from public-domain	Fobian,K.; Larsen,L.E.; Lewis,N.; Kirk,I.K.; Hjulsager,C.K.; Breum,S.O.
EPI559246	NA	United States	2010-Oct-28	EPI_ISL_170899	A/swine/Iowa/10-1020/2010		Import from public-domain	Baranovich,T.; Bahl,J.; Marathe,B.M.; Culhaned,M.; Stigger-Rosser,E.; Darnell,D.; Kaplan,B.; Lowe,J.F.; Webby,R.J.; Govorkova,E.A.
EPI559398	NA	United States	2011-Feb-14	EPI_ISL_170975	A/swine/Indiana/28-0202/2011		Import from public-domain	Baranovich,T.; Bahl,J.; Marathe,B.M.; Culhaned,M.; Stigger-Rosser,E.; Darnell,D.; Kaplan,B.; Lowe,J.F.; Webby,R.J.; Govorkova,E.A.
EPI559320	NA	United States	2011-Aug-29	EPI_ISL_170936	A/swine/Minnesota/34-0828/2011		Import from public-domain	Baranovich,T.; Bahl,J.; Marathe,B.M.; Culhaned,M.; Stigger-Rosser,E.; Darnell,D.; Kaplan,B.; Lowe,J.F.; Webby,R.J.; Govorkova,E.A.
EPI559332	NA	United States	2011-Jun-01	EPI_ISL_170942	A/swine/Indiana/23-0618/2011		Import from public-domain	Baranovich,T.; Bahl,J.; Marathe,B.M.; Culhaned,M.; Stigger-Rosser,E.; Darnell,D.; Kaplan,B.; Lowe,J.F.; Webby,R.J.; Govorkova,E.A.
EPI559280	NA	United States	2010-Oct-28	EPI_ISL_170916	A/swine/Iowa/10-1026/2010		Import from public-domain	Baranovich,T.; Bahl,J.; Marathe,B.M.; Culhaned,M.; Stigger-Rosser,E.; Darnell,D.; Kaplan,B.; Lowe,J.F.; Webby,R.J.; Govorkova,E.A.
EPI559408	NA	United States	2011-May-16	EPI_ISL_170980	A/swine/Minnesota/34-0520/2011		Import from public-domain	Baranovich,T.; Bahl,J.; Marathe,B.M.; Culhaned,M.; Stigger-Rosser,E.; Darnell,D.; Kaplan,B.; Lowe,J.F.; Webby,R.J.; Govorkova,E.A.
EPI559266	NA	United States	2011-Jun-13	EPI_ISL_170909	A/swine/Indiana/30-0630/2011		Import from public-domain	Baranovich,T.; Bahl,J.; Marathe,B.M.; Culhaned,M.; Stigger-Rosser,E.; Darnell,D.; Kaplan,B.; Lowe,J.F.; Webby,R.J.; Govorkova,E.A.
EPI559384	NA	United States	2011-Aug-08	EPI_ISL_170968	A/swine/Indiana/28-0827/2011		Import from public-domain	Baranovich,T.; Bahl,J.; Marathe,B.M.; Culhaned,M.; Stigger-Rosser,E.; Darnell,D.; Kaplan,B.; Lowe,J.F.; Webby,R.J.; Govorkova,E.A.
EPI559376	NA	United States	2011-May-14	EPI_ISL_170964	A/swine/Iowa/12-0501/2011		Import from public-domain	Baranovich,T.; Bahl,J.; Marathe,B.M.; Culhaned,M.; Stigger-Rosser,E.; Darnell,D.; Kaplan,B.; Lowe,J.F.; Webby,R.J.; Govorkova,E.A.
EPI559254	NA	United States	2011-Jun-13	EPI_ISL_170903	A/swine/Minnesota/36-0612/2011		Import from public-domain	Baranovich,T.; Bahl,J.; Marathe,B.M.; Culhaned,M.; Stigger-Rosser,E.; Darnell,D.; Kaplan,B.; Lowe,J.F.; Webby,R.J.; Govorkova,E.A.
EPI559374	NA	United States	2011-Aug-29	EPI_ISL_170963	A/swine/Minnesota/34-0818/2011		Import from public-domain	Baranovich,T.; Bahl,J.; Marathe,B.M.; Culhaned,M.; Stigger-Rosser,E.; Darnell,D.; Kaplan,B.; Lowe,J.F.; Webby,R.J.; Govorkova,E.A.
EPI559308	NA	United States	2010-Oct-18	EPI_ISL_170930	A/swine/Iowa/13-1027/2010		Import from public-domain	Baranovich,T.; Bahl,J.; Marathe,B.M.; Culhaned,M.; Stigger-Rosser,E.; Darnell,D.; Kaplan,B.; Lowe,J.F.; Webby,R.J.; Govorkova,E.A.
EPI559392	NA	United States	2010-Oct-14	EPI_ISL_170972	A/swine/Indiana/29-1014/2010		Import from public-domain	Baranovich,T.; Bahl,J.; Marathe,B.M.; Culhaned,M.; Stigger-Rosser,E.; Darnell,D.; Kaplan,B.; Lowe,J.F.; Webby,R.J.; Govorkova,E.A.
EPI559378	NA	United States	2010-Oct-28	EPI_ISL_170965	A/swine/Iowa/10-1014/2010		Import from public-domain	Baranovich,T.; Bahl,J.; Marathe,B.M.; Culhaned,M.; Stigger-Rosser,E.; Darnell,D.; Kaplan,B.; Lowe,J.F.; Webby,R.J.; Govorkova,E.A.
EPI559256	NA	United States	2011-Mar-21	EPI_ISL_170904	A/swine/Minnesota/34-0311/2011		Import from public-domain	Baranovich,T.; Bahl,J.; Marathe,B.M.; Culhaned,M.; Stigger-Rosser,E.; Darnell,D.; Kaplan,B.; Lowe,J.F.; Webby,R.J.; Govorkova,E.A.
EPI698915	NA	Canada	2014-Jun-04	EPI_ISL_208070	A/swine/Manitoba/D0335/2014		Import from public-domain	Das,S.R.; Halpin,R.A.; Lin,X.; Akopov,A.; Fedorova,N.; Puri,V.; Stockwell,T.; Amedeo,P.; Katzel,D.; Schobel,S.; Shrivastava,S.; Culhane,M.; Patnayak,D.; Redies,L.; Nelson,M.; Bao,Y.; Sanders,R.; Zhdanov,S.; Kiryutin,B.; Lipman,D.J.; Tatusova,T.; Detmer,S.
EPI559228	NA	United States	2011-Apr-28	EPI_ISL_170890	A/swine/Minnesota/34-0414/2011		Import from public-domain	Baranovich,T.; Bahl,J.; Marathe,B.M.; Culhaned,M.; Stigger-Rosser,E.; Darnell,D.; Kaplan,B.; Lowe,J.F.; Webby,R.J.; Govorkova,E.A.
EPI687603	NA	United States	2015-Nov-12	EPI_ISL_205995	A/swine/Iowa/A01941104/2015		Import from public-domain
EPI640447	NA	Italy	2012-May-15	EPI_ISL_195247	A/swine/Italy/126216-1/2012		Import from public-domain	Watson,S.J.; Langat,P.; Reid,S.M.; Lam,T.T.; Cotten,M.; Kelly,M.; Van Reeth,K.; Qiu,Y.; Simon,G.; Bonin,E.; Foni,E.; Chiapponi,C.; Larsen,L.; Hjulsager,C.; Markowska-Daniel,I.; Urbaniak,K.; Durrwald,R.; Schlegel,M.; Huovilainen,A.; Davidson,I.; Dan,A.; Loeffen,W.; Edwards,S.; Bublot,M.; Vila,T.; Maldonado,J.; Valls,L.; Brown,I.H.; Pybus,O.G.; Kellam,P.; Tsan-Yuk Lam,T.; van Reeth,K.
EPI559270	NA	United States	2011-Oct-17	EPI_ISL_170911	A/swine/Indiana/26-1021/2011		Import from public-domain	Baranovich,T.; Bahl,J.; Marathe,B.M.; Culhaned,M.; Stigger-Rosser,E.; Darnell,D.; Kaplan,B.; Lowe,J.F.; Webby,R.J.; Govorkova,E.A.
EPI559346	NA	United States	2011-Jun-01	EPI_ISL_170949	A/swine/Indiana/23-0603/2011		Import from public-domain	Baranovich,T.; Bahl,J.; Marathe,B.M.; Culhaned,M.; Stigger-Rosser,E.; Darnell,D.; Kaplan,B.; Lowe,J.F.; Webby,R.J.; Govorkova,E.A.
EPI559312	NA	United States	2011-May-06	EPI_ISL_170932	A/swine/Iowa/17-0518/2011		Import from public-domain	Baranovich,T.; Bahl,J.; Marathe,B.M.; Culhaned,M.; Stigger-Rosser,E.; Darnell,D.; Kaplan,B.; Lowe,J.F.; Webby,R.J.; Govorkova,E.A.
EPI641297	NA	France	2012-May-21	EPI_ISL_195232	A/swine/France/56-120177/2012		Import from public-domain	Watson,S.J.; Langat,P.; Reid,S.M.; Lam,T.T.; Cotten,M.; Kelly,M.; Van Reeth,K.; Qiu,Y.; Simon,G.; Bonin,E.; Foni,E.; Chiapponi,C.; Larsen,L.; Hjulsager,C.; Markowska-Daniel,I.; Urbaniak,K.; Durrwald,R.; Schlegel,M.; Huovilainen,A.; Davidson,I.; Dan,A.; Loeffen,W.; Edwards,S.; Bublot,M.; Vila,T.; Maldonado,J.; Valls,L.; Brown,I.H.; Pybus,O.G.; Kellam,P.; Tsan-Yuk Lam,T.; van Reeth,K.
EPI559354	NA	United States	2011-Jun-13	EPI_ISL_170953	A/swine/Minnesota/34-0607/2011		Import from public-domain	Baranovich,T.; Bahl,J.; Marathe,B.M.; Culhaned,M.; Stigger-Rosser,E.; Darnell,D.; Kaplan,B.; Lowe,J.F.; Webby,R.J.; Govorkova,E.A.
EPI559790	NA	France	2011-Feb-02	EPI_ISL_171168	A/swine/Cotes d'Armor/0074/2011		Import from public-domain	Bonin,E.; Simon,G.; Queguiner,S.; Gorin,S.
EPI559338	NA	United States	2011-Aug-31	EPI_ISL_170945	A/swine/Indiana/26-0818/2011		Import from public-domain	Baranovich,T.; Bahl,J.; Marathe,B.M.; Culhaned,M.; Stigger-Rosser,E.; Darnell,D.; Kaplan,B.; Lowe,J.F.; Webby,R.J.; Govorkova,E.A.
EPI698940	NA	Canada	2014-May-14	EPI_ISL_208069	A/swine/Manitoba/D0333/2014		Import from public-domain	Das,S.R.; Halpin,R.A.; Lin,X.; Akopov,A.; Fedorova,N.; Puri,V.; Stockwell,T.; Amedeo,P.; Katzel,D.; Schobel,S.; Shrivastava,S.; Culhane,M.; Patnayak,D.; Redies,L.; Nelson,M.; Bao,Y.; Sanders,R.; Zhdanov,S.; Kiryutin,B.; Lipman,D.J.; Tatusova,T.; Detmer,S.
EPI641228	NA	France	2006-Jan-01	EPI_ISL_195226	A/swine/France/CotesdArmor-0113/2006		Import from public-domain	Watson,S.J.; Langat,P.; Reid,S.M.; Lam,T.T.; Cotten,M.; Kelly,M.; Van Reeth,K.; Qiu,Y.; Simon,G.; Bonin,E.; Foni,E.; Chiapponi,C.; Larsen,L.; Hjulsager,C.; Markowska-Daniel,I.; Urbaniak,K.; Durrwald,R.; Schlegel,M.; Huovilainen,A.; Davidson,I.; Dan,A.; Loeffen,W.; Edwards,S.; Bublot,M.; Vila,T.; Maldonado,J.; Valls,L.; Brown,I.H.; Pybus,O.G.; Kellam,P.; Tsan-Yuk Lam,T.; van Reeth,K.
EPI559286	NA	United States	2011-Aug-08	EPI_ISL_170919	A/swine/Indiana/28-0803/2011		Import from public-domain	Baranovich,T.; Bahl,J.; Marathe,B.M.; Culhaned,M.; Stigger-Rosser,E.; Darnell,D.; Kaplan,B.; Lowe,J.F.; Webby,R.J.; Govorkova,E.A.
EPI559284	NA	United States	2011-Sep-28	EPI_ISL_170918	A/swine/Minnesota/34-0914/2011		Import from public-domain	Baranovich,T.; Bahl,J.; Marathe,B.M.; Culhaned,M.; Stigger-Rosser,E.; Darnell,D.; Kaplan,B.; Lowe,J.F.; Webby,R.J.; Govorkova,E.A.
EPI559272	NA	United States	2011-Mar-21	EPI_ISL_170912	A/swine/Minnesota/34-0316/2011		Import from public-domain	Baranovich,T.; Bahl,J.; Marathe,B.M.; Culhaned,M.; Stigger-Rosser,E.; Darnell,D.; Kaplan,B.; Lowe,J.F.; Webby,R.J.; Govorkova,E.A.
EPI746491	NA	Vietnam	2015-Dec-17	EPI_ISL_219063	A/swine/Dong Nai/07-25-3/2015	National Institute of Animal Health	National Institute of Animal Health	Takemae, N.; Saito, T.
EPI746483	NA	Vietnam	2015-Dec-17	EPI_ISL_219062	A/swine/Dong Nai/07-23-3/2015	National Institute of Animal Health	National Institute of Animal Health	Takemae, N.; Saito, T.
EPI764944	NA	United States	2016-Apr-13	EPI_ISL_222702	A/swine/Illinois/A01895430/2016		Import from public-domain	Lin,K.
EPI764935	NA	United States	2016-Apr-18	EPI_ISL_222699	A/swine/Oklahoma/A01895662/2016		Import from public-domain	Lin,K.
EPI764924	NA	United States	2016-Apr-13	EPI_ISL_222696	A/swine/Illinois/A01895418/2016		Import from public-domain	Lin,K.
EPI736885	NA	United States	2016-Jan-29	EPI_ISL_217017	A/swine/South Dakota/A01675421/2016		Import from public-domain
EPI736874	NA	United States	2016-Jan-22	EPI_ISL_217014	A/swine/Oklahoma/A01730089/2016		Import from public-domain	Lin,K.; Huang,H.; Zhang,J.
EPI736871	NA	United States	2016-Jan-22	EPI_ISL_217013	A/swine/Nebraska/A01730138/2016		Import from public-domain	Lin,K.; Huang,H.; Zhang,J.
EPI736812	NA	United States	2016-Jan-22	EPI_ISL_216993	A/swine/Oklahoma/A01730092/2016		Import from public-domain	Lin,K.; Huang,H.; Zhang,J.
EPI736809	NA	United States	2016-Jan-21	EPI_ISL_216992	A/swine/Iowa/A01730123/2016		Import from public-domain	Lin,K.; Huang,H.; Zhang,J.
EPI736678	NA	United States	2016-Feb-08	EPI_ISL_216909	A/swine/Iowa/A01675568/2016		Import from public-domain
EPI736624	NA	United States	2016-Jan-28	EPI_ISL_216890	A/swine/North Carolina/A01730690/2016		Import from public-domain	Lin,K.; Huang,H.; Zhang,J.
EPI736615	NA	United States	2016-Feb-01	EPI_ISL_216887	A/swine/North Carolina/A01730758/2016		Import from public-domain	Lin,K.; Huang,H.; Zhang,J.
EPI691599	NA	United States	2015-Oct-20	EPI_ISL_206688	A/swine/Iowa/A01746958/2015		Import from public-domain
EPI690492	NA	United States	2015-Nov-11	EPI_ISL_206452	A/swine/Wisconsin/A01104088/2015		Import from public-domain
EPI689986	NA	United States	2015-Oct-26	EPI_ISL_206374	A/swine/Indiana/A01812040/2015		Import from public-domain
EPI653999	NA	United States	2015-Aug-05	EPI_ISL_198376	A/swine/Minnesota/A01823864/2015		Import from public-domain
EPI653996	NA	United States	2015-Aug-05	EPI_ISL_198375	A/swine/Minnesota/A01823870/2015		Import from public-domain
EPI653943	NA	United States	2015-Aug-12	EPI_ISL_198371	A/swine/South Dakota/A01472948/2015		Import from public-domain
EPI653911	NA	United States	2015-Jul-31	EPI_ISL_198369	A/swine/North Carolina/A01769110/2015		Import from public-domain	Lin,K.; Huang,H.; Zhang,J.
EPI653901	NA	United States	2015-Jul-28	EPI_ISL_198366	A/swine/South Dakota/A02025413/2015		Import from public-domain	Lin,K.; Huang,H.; Zhang,J.
EPI653891	NA	United States	2015-Jul-27	EPI_ISL_198363	A/swine/Iowa/A02025416/2015		Import from public-domain	Lin,K.; Huang,H.; Zhang,J.
EPI653884	NA	United States	2015-Jul-28	EPI_ISL_198361	A/swine/North Carolina/A02025430/2015		Import from public-domain	Lin,K.; Huang,H.; Zhang,J.
EPI653877	NA	United States	2015-Jul-29	EPI_ISL_198359	A/swine/North Carolina/A02035922/2015		Import from public-domain	Lin,K.; Huang,H.; Zhang,J.
EPI653104	NA	United States	2015-Aug-13	EPI_ISL_198206	A/swine/Iowa/A01472992/2015		Import from public-domain
EPI653101	NA	United States	2015-Aug-12	EPI_ISL_198205	A/swine/South Dakota/A01472959/2015		Import from public-domain
EPI653098	NA	United States	2015-Aug-11	EPI_ISL_198204	A/swine/South Dakota/A01472919/2015		Import from public-domain
EPI645052	NA	United States	2015-Jul-10	EPI_ISL_196275	A/swine/Illinois/A02090176/2015		Import from public-domain
EPI615467	NA	United States	2009-Jun-04	EPI_ISL_190208	A/swine/Minnesota/D09-28266-4/2009		Import from public-domain	Stratton,J.
EPI615461	NA	United States	2007-Jun-01	EPI_ISL_190207	A/swine/Nebraska/01573/2007		Import from public-domain	Stratton,J.
EPI615423	NA	United States	2011-Feb-23	EPI_ISL_190202	A/swine/Illinois/A01134578/2011		Import from public-domain	Stratton,J.
EPI615369	NA	Argentina	2012-Dec-05	EPI_ISL_190200	A/swine/Argentina/CIP051-C05-M21/2012		Import from public-domain	Dibarbora,M.M.
EPI615328	NA	Argentina	2013-Dec-13	EPI_ISL_190188	A/swine/Argentina/CIP051-C29-42/2013		Import from public-domain	Dibarbora,M.M.
EPI615325	NA	Argentina	2012-Nov-19	EPI_ISL_190187	A/swine/Argentina/CIP051-A241-2/2012		Import from public-domain	Dibarbora,M.M.
EPI615322	NA	Argentina	2012-Nov-19	EPI_ISL_190186	A/swine/Argentina/CIP051-A241-9/2012		Import from public-domain	Dibarbora,M.M.
EPI615319	NA	Argentina	2012-Dec-05	EPI_ISL_190185	A/swine/Argentina/CIP051-C05-M1-5/2012		Import from public-domain	Dibarbora,M.M.
EPI615316	NA	Argentina	2014-May-07	EPI_ISL_190184	A/swine/Argentina/CIP112-C47/2014		Import from public-domain	Dibarbora,M.M.
EPI615294	NA	Argentina	2012-Dec-05	EPI_ISL_190175	A/swine/Argentina/CIP051-C05-M1-1/2012		Import from public-domain	Dibarbora,M.M.
EPI615288	NA	Argentina	2011-Dec-02	EPI_ISL_190173	A/swine/Argentina/CIP051-A199/2011		Import from public-domain	Dibarbora,M.M.
EPI586232	NA	United States	2015-Feb-27	EPI_ISL_177985	A/swine/Indiana/A01260831/2015		Import from public-domain
EPI586161	NA	United States	2015-Feb-25	EPI_ISL_177944	A/swine/Oklahoma/A01841015/2015		Import from public-domain	Lin,K.; Olson,W.J.; Zhang,J.
EPI586158	NA	United States	2015-Feb-25	EPI_ISL_177943	A/swine/Arkansas/A01841034/2015		Import from public-domain	Lin,K.; Olson,W.J.; Zhang,J.
EPI586149	NA	United States	2015-Feb-25	EPI_ISL_177940	A/swine/Arkansas/A01841049/2015		Import from public-domain	Lin,K.; Olson,W.J.; Zhang,J.
EPI586146	NA	United States	2015-Feb-25	EPI_ISL_177939	A/swine/Oklahoma/A01841014/2015		Import from public-domain	Lin,K.; Olson,W.J.; Zhang,J.
EPI586143	NA	United States	2015-Feb-23	EPI_ISL_177938	A/swine/Illinois/A01478910/2015		Import from public-domain	Lin,K.; Olson,W.J.; Zhang,J.
EPI586137	NA	United States	2015-Feb-24	EPI_ISL_177936	A/swine/Oklahoma/A01841022/2015		Import from public-domain	Lin,K.; Olson,W.J.; Zhang,J.
EPI586134	NA	United States	2015-Feb-23	EPI_ISL_177935	A/swine/Arkansas/A01841004/2015		Import from public-domain	Lin,K.; Olson,W.J.; Zhang,J.
EPI586131	NA	United States	2015-Mar-02	EPI_ISL_177934	A/swine/Illinois/A01478979/2015		Import from public-domain	Lin,K.; Olson,W.J.; Zhang,J.
EPI586122	NA	United States	2015-Feb-23	EPI_ISL_177931	A/swine/Oklahoma/A01478925/2015		Import from public-domain	Lin,K.; Olson,W.J.; Zhang,J.
EPI586119	NA	United States	2015-Feb-25	EPI_ISL_177930	A/swine/Oklahoma/A01478965/2015		Import from public-domain	Lin,K.; Olson,W.J.; Zhang,J.
EPI586072	NA	United States	2015-Feb-18	EPI_ISL_177905	A/swine/Iowa/A01840794/2015		Import from public-domain	Lin,K.; Olson,W.J.; Zhang,J.
EPI586069	NA	United States	2015-Feb-11	EPI_ISL_177904	A/swine/Indiana/A01840743/2015		Import from public-domain	Lin,K.; Olson,W.J.; Zhang,J.
EPI586066	NA	United States	2015-Feb-10	EPI_ISL_177903	A/swine/North Carolina/A01555544/2015		Import from public-domain	Lin,K.; Olson,W.J.; Zhang,J.
EPI586051	NA	United States	2015-Feb-20	EPI_ISL_177898	A/swine/Nebraska/A01555575/2015		Import from public-domain	Lin,K.; Olson,W.J.; Zhang,J.
EPI586036	NA	United States	2015-Feb-12	EPI_ISL_177893	A/swine/Indiana/A01840753/2015		Import from public-domain	Lin,K.; Olson,W.J.; Zhang,J.
EPI586033	NA	United States	2015-Feb-13	EPI_ISL_177892	A/swine/Arkansas/A01840760/2015		Import from public-domain	Lin,K.; Olson,W.J.; Zhang,J.
EPI586018	NA	United States	2015-Feb-12	EPI_ISL_177887	A/swine/Indiana/A01840752/2015		Import from public-domain	Lin,K.; Olson,W.J.; Zhang,J.
EPI586015	NA	United States	2015-Feb-11	EPI_ISL_177886	A/swine/Illinois/A01840755/2015		Import from public-domain	Lin,K.; Olson,W.J.; Zhang,J.
EPI573414	NA	United States	2014-Dec-17	EPI_ISL_173749	A/swine/Oklahoma/A01567181/2014		Import from public-domain
EPI573408	NA	United States	2010-Apr-10	EPI_ISL_173747	A/swine/Indiana/29-0404/2010		Import from public-domain	Baranovich,T.; Bahl,J.; Marathe,B.M.; Culhaned,M.; Stigger-Rosser,E.; Darnell,D.; Kaplan,B.; Lowe,J.F.; Webby,R.J.; Govorkova,E.A.
EPI573404	NA	United States	2010-Feb-08	EPI_ISL_173745	A/swine/Indiana/24-0218/2010		Import from public-domain	Baranovich,T.; Bahl,J.; Marathe,B.M.; Culhaned,M.; Stigger-Rosser,E.; Darnell,D.; Kaplan,B.; Lowe,J.F.; Webby,R.J.; Govorkova,E.A.
EPI573401	NA	United States	2010-Apr-10	EPI_ISL_173743	A/swine/Indiana/29-0408/2010		Import from public-domain	Baranovich,T.; Bahl,J.; Marathe,B.M.; Culhaned,M.; Stigger-Rosser,E.; Darnell,D.; Kaplan,B.; Lowe,J.F.; Webby,R.J.; Govorkova,E.A.
EPI573460	NA	United States	2014-Dec-22	EPI_ISL_173678	A/swine/Arkansas/A01840239/2014		Import from public-domain	Lin,K.; Olson,W.J.; Zhang,J.
EPI574168	NA	United States	2015-Jan-06	EPI_ISL_173663	A/swine/Iowa/A01469493/2015		Import from public-domain
EPI568689	NA	United States	2014-Dec-30	EPI_ISL_173656	A/swine/Minnesota/A01567379/2014		Import from public-domain
EPI573412	NA	United States	2014-Dec-22	EPI_ISL_173619	A/swine/Minnesota/A01567268/2014		Import from public-domain
EPI546931	NA	United States	2014-Jun-27	EPI_ISL_167713	A/swine/Indiana/A01260587/2014		Import from public-domain
EPI546778	NA	United States	2014-Aug-06	EPI_ISL_167688	A/swine/South Dakota/A01482449/2014		Import from public-domain
EPI546775	NA	United States	2014-Aug-01	EPI_ISL_167687	A/swine/South Dakota/A01482388/2014		Import from public-domain
EPI545881	NA	United States	2014-Sep-15	EPI_ISL_167455	A/swine/Minnesota/A01482977/2014		Import from public-domain
EPI545856	NA	United States	2014-Sep-16	EPI_ISL_167441	A/swine/North Carolina/A01476420/2014		Import from public-domain	Lin,K.; Olson,W.J.; Zhang,J.
EPI545850	NA	United States	2014-Sep-13	EPI_ISL_167439	A/swine/Minnesota/A01476406/2014		Import from public-domain	Lin,K.; Olson,W.J.; Zhang,J.
EPI545838	NA	United States	2014-Sep-11	EPI_ISL_167435	A/swine/Nebraska/A01476438/2014		Import from public-domain	Lin,K.; Olson,W.J.; Zhang,J.
EPI545835	NA	United States	2014-Sep-08	EPI_ISL_167434	A/swine/Iowa/A01476369/2014		Import from public-domain	Lin,K.; Olson,W.J.; Zhang,J.
EPI545823	NA	United States	2014-Sep-18	EPI_ISL_167430	A/swine/Iowa/A01476451/2014		Import from public-domain	Lin,K.; Olson,W.J.; Zhang,J.
EPI545777	NA	United States	2014-Sep-22	EPI_ISL_167424	A/swine/Minnesota/A01565282/2014		Import from public-domain	Culhane,M.
EPI736839	NA	United States	2016-Jan-20	EPI_ISL_217002	A/swine/Illinois/A01729946/2016		Import from public-domain	Lin,K.; Huang,H.; Zhang,J.
EPI736818	NA	United States	2016-Jan-20	EPI_ISL_216995	A/swine/Arkansas/A01729957/2016		Import from public-domain	Lin,K.; Huang,H.; Zhang,J.
EPI736630	NA	United States	2016-Jan-29	EPI_ISL_216892	A/swine/Ohio/A01730712/2016		Import from public-domain	Lin,K.; Huang,H.; Zhang,J.
EPI736621	NA	United States	2016-Jan-28	EPI_ISL_216889	A/swine/Oklahoma/A01730659/2016		Import from public-domain	Lin,K.; Huang,H.; Zhang,J.
EPI653989	NA	United States	2015-May-05	EPI_ISL_198174	A/swine/Indiana/A01260890/2015		Import from public-domain
EPI653023	NA	United States	2015-May-02	EPI_ISL_198167	A/swine/Indiana/A01260885/2015		Import from public-domain
EPI653058	NA	United States	2015-May-28	EPI_ISL_198163	A/swine/Indiana/A01260910/2015		Import from public-domain
EPI653037	NA	United States	2015-May-20	EPI_ISL_198161	A/swine/Indiana/A01260906/2015		Import from public-domain
EPI653030	NA	United States	2015-May-06	EPI_ISL_198160	A/swine/Indiana/A01260893/2015		Import from public-domain
EPI653016	NA	United States	2015-May-04	EPI_ISL_198159	A/swine/Indiana/A01260888/2015		Import from public-domain
EPI615450	NA	United States	2011-Jul-06	EPI_ISL_190016	A/swine/Oklahoma/A01202417/2011		Import from public-domain	Stratton,J.
EPI615503	NA	United States	2011-Mar-10	EPI_ISL_190014	A/swine/Illinois/A01134720/2011		Import from public-domain	Stratton,J.
EPI615557	NA	United States	2010-Nov-29	EPI_ISL_189998	A/swine/Illinois/A01047045/2010		Import from public-domain	Stratton,J.
EPI615550	NA	United States	2010-Nov-29	EPI_ISL_189997	A/swine/Illinois/A01047044/2010		Import from public-domain	Stratton,J.
EPI615623	NA	United States	2007-Jan-01	EPI_ISL_189996	A/swine/Iowa/01602/2007		Import from public-domain	Stratton,J.
EPI615618	NA	United States	2007-Jan-01	EPI_ISL_189995	A/swine/Minnesota/01601/2007		Import from public-domain	Stratton,J.
EPI615608	NA	United States	2010-Nov-29	EPI_ISL_189994	A/swine/Illinois/A01047046/2010		Import from public-domain	Stratton,J.
EPI615601	NA	United States	2011-Jul-13	EPI_ISL_189993	A/swine/Iowa/A01202444/2011		Import from public-domain	Stratton,J.
EPI615595	NA	United States	2011-Feb-23	EPI_ISL_189992	A/swine/Illinois/A01134579/2011		Import from public-domain	Stratton,J.
EPI615672	NA	United States	2011-Jul-06	EPI_ISL_189991	A/swine/Oklahoma/A01202414/2011		Import from public-domain	Stratton,J.
EPI1195333	NA	France	2015-Jul-21	EPI_ISL_216600	A/swine/France/AR1359/2015		Friedrich-Loeffler-Institut	Harder, Timm C.; Henritzi, Dinah
EPI734322	NA	Germany	2015-Jan-01	EPI_ISL_216576	A/swine/Germany/AR2829/2015		Friedrich-Loeffler-Institut	Harder, Timm C.; Henritzi, Dinah
EPI1195337	NA	United Kingdom	2015-Oct-27	EPI_ISL_216575	A/swine/England/AR2759/2015		Friedrich-Loeffler-Institut	Harder, Timm C.; Henritzi, Dinah
EPI1195339	NA	Germany	2015-Oct-28	EPI_ISL_216574	A/swine/Germany/AR2749/2015		Friedrich-Loeffler-Institut	Harder, Timm C.; Henritzi, Dinah
EPI781578	NA	United States	2016-May-17	EPI_ISL_226072	A/swine/Pennsylvania/A01775459/2016		Import from public-domain	Lin,K.
EPI813503	NA	United States	2016-May-24	EPI_ISL_230181	A/swine/Nebraska/A01775688/2016		Import from public-domain	Lin,K.
EPI813527	NA	United States	2016-May-19	EPI_ISL_230189	A/swine/North Carolina/A01775693/2016		Import from public-domain	Lin,K.
EPI813555	NA	United States	2016-May-27	EPI_ISL_230198	A/swine/Illinois/A01377962/2016		Import from public-domain	Padmanabhan,A.; Hause,B.
EPI813558	NA	United States	2016-May-25	EPI_ISL_230199	A/swine/Illinois/A01377968/2016		Import from public-domain	Padmanabhan,A.; Hause,B.
EPI813560	NA	United States	2016-May-25	EPI_ISL_230200	A/swine/North Carolina/A01775882/2016		Import from public-domain	Lin,K.
EPI813563	NA	United States	2016-May-27	EPI_ISL_230201	A/swine/Illinois/A01775979/2016		Import from public-domain	Lin,K.
EPI813569	NA	United States	2016-May-26	EPI_ISL_230203	A/swine/Iowa/A01776001/2016		Import from public-domain	Lin,K.
EPI813575	NA	United States	2016-May-25	EPI_ISL_230205	A/swine/Arkansas/A01775906/2016		Import from public-domain	Lin,K.
EPI813586	NA	United States	2016-Jun-03	EPI_ISL_230209	A/swine/Iowa/A01678096/2016		Import from public-domain
EPI816813	NA	United States	2016-Jun-07	EPI_ISL_230618	A/swine/South Dakota/A01678175/2016		Import from public-domain
EPI816815	NA	United States	2016-Jun-10	EPI_ISL_230619	A/swine/Arkansas/A01678294/2016		Import from public-domain
EPI816817	NA	United States	2016-Jun-23	EPI_ISL_230620	A/swine/South Dakota/A01678450/2016		Import from public-domain
EPI817173	NA	China	2012-Mar-01	EPI_ISL_230761	A/swine/Guangdong/1/2012		Import from public-domain	Song,Y.; Wu,X.; Wang,N.; Ouyang,G.; Qu,N.; Cui,J.; Qi,Y.; Liao,M.; Jiao,P.
EPI828974	NA	Japan	2016-May-19	EPI_ISL_232764	A/swine/Gunma/11-2297/2016		National Institute of Animal Health
EPI828982	NA	Japan	2016-May-16	EPI_ISL_232765	A/swine/Gunma/12-2145/2016		National Institute of Animal Health
EPI828990	NA	Japan	2016-May-30	EPI_ISL_232766	A/swine/Chiba/1-2403/2016		National Institute of Animal Health
EPI828998	NA	Japan	2016-May-18	EPI_ISL_232767	A/swine/Gunma/7-2173/2016		National Institute of Animal Health
EPI829006	NA	Japan	2016-Jun-15	EPI_ISL_232768	A/swine/Gunma/9-2463/2016		National Institute of Animal Health
EPI829021	NA	Japan	2016-Jun-21	EPI_ISL_232770	A/swine/Gunma/6-2595/2016		National Institute of Animal Health
EPI829029	NA	Japan	2016-Jun-21	EPI_ISL_232771	A/swine/Gunma/6-2593/2016		National Institute of Animal Health
EPI829052	NA	Japan	2016-May-19	EPI_ISL_232774	A/swine/Gunma/10-2266/2016		National Institute of Animal Health
EPI829060	NA	Japan	2016-May-24	EPI_ISL_232775	A/swine/Gunma/6-2232/2016		National Institute of Animal Health
EPI829068	NA	Japan	2016-Jun-21	EPI_ISL_232776	A/swine/Gunma/6-2613/2016		National Institute of Animal Health
EPI829076	NA	Japan	2016-Jun-21	EPI_ISL_232777	A/swine/Gunma/6-2610/2016		National Institute of Animal Health
EPI829084	NA	Japan	2016-May-18	EPI_ISL_232778	A/swine/Gunma/7-2178/2016		National Institute of Animal Health
EPI829092	NA	Japan	2016-May-30	EPI_ISL_232779	A/swine/Chiba/1-2415/2016		National Institute of Animal Health
EPI829100	NA	Japan	2016-Jun-21	EPI_ISL_232780	A/swine/Gunma/6-2588/2016		National Institute of Animal Health
EPI829108	NA	Japan	2016-Jun-21	EPI_ISL_232781	A/swine/Gunma/6-2589/2016		National Institute of Animal Health
EPI829116	NA	Japan	2016-Jun-21	EPI_ISL_232782	A/swine/Gunma/6-2591/2016		National Institute of Animal Health
EPI829140	NA	Japan	2016-May-30	EPI_ISL_232785	A/swine/Chiba/1-2413/2016		National Institute of Animal Health
EPI829148	NA	Japan	2016-May-19	EPI_ISL_232786	A/swine/Gunma/11-2292/2016		National Institute of Animal Health
EPI829156	NA	Japan	2016-May-18	EPI_ISL_232787	A/swine/Gunma/7-2177/2016		National Institute of Animal Health
EPI829164	NA	Japan	2016-May-16	EPI_ISL_232788	A/swine/Gunma/12-2141/2016		National Institute of Animal Health
EPI829473	NA	Japan	2016-Jul-19	EPI_ISL_232926	A/swine/Gunma/6-2844/2016		National Institute of Animal Health
EPI829562	NA	Japan	2016-May-30	EPI_ISL_232954	A/swine/Chiba/1-2554/2016		National Institute of Animal Health
EPI829570	NA	Japan	2016-May-30	EPI_ISL_232955	A/swine/Chiba/1-2556/2016		National Institute of Animal Health
EPI829578	NA	Japan	2016-Jul-01	EPI_ISL_232956	A/swine/Chiba/1-2687/2016		National Institute of Animal Health
EPI829586	NA	Japan	2016-Jun-23	EPI_ISL_232957	A/swine/Gunma/10-2643/2016		National Institute of Animal Health
EPI829594	NA	Japan	2016-Jul-21	EPI_ISL_232958	A/swine/Gunma/10-2878/2016		National Institute of Animal Health
EPI829602	NA	Japan	2016-Jul-21	EPI_ISL_232959	A/swine/Gunma/11-2910/2016		National Institute of Animal Health
EPI829610	NA	Japan	2016-Jun-13	EPI_ISL_232960	A/swine/Gunma/12-2431/2016		National Institute of Animal Health
EPI829618	NA	Japan	2016-Jun-13	EPI_ISL_232961	A/swine/Gunma/12-2442/2016		National Institute of Animal Health
EPI829626	NA	Japan	2016-Jul-11	EPI_ISL_232962	A/swine/Gunma/12-2730/2016		National Institute of Animal Health
EPI829634	NA	Japan	2016-Jul-19	EPI_ISL_232963	A/swine/Gunma/6-2837/2016		National Institute of Animal Health
EPI829642	NA	Japan	2016-Jul-19	EPI_ISL_232964	A/swine/Gunma/6-2838/2016		National Institute of Animal Health
EPI829650	NA	Japan	2016-Jul-19	EPI_ISL_232965	A/swine/Gunma/6-2839/2016		National Institute of Animal Health
EPI829658	NA	Japan	2016-Jul-19	EPI_ISL_232966	A/swine/Gunma/6-2842/2016		National Institute of Animal Health
EPI829666	NA	Japan	2016-Jul-19	EPI_ISL_232967	A/swine/Gunma/6-2843/2016		National Institute of Animal Health
EPI829674	NA	Japan	2016-Jul-19	EPI_ISL_232968	A/swine/Gunma/6-2846/2016		National Institute of Animal Health
EPI829682	NA	Japan	2016-Jul-19	EPI_ISL_232969	A/swine/Gunma/6-2847/2016		National Institute of Animal Health
EPI829690	NA	Japan	2016-Jul-19	EPI_ISL_232970	A/swine/Gunma/6-2848/2016		National Institute of Animal Health
EPI829698	NA	Japan	2016-Jul-19	EPI_ISL_232971	A/swine/Gunma/6-2850/2016		National Institute of Animal Health
EPI829706	NA	Japan	2016-Jul-19	EPI_ISL_232972	A/swine/Gunma/6-2852/2016		National Institute of Animal Health
EPI829714	NA	Japan	2016-Jul-19	EPI_ISL_232973	A/swine/Gunma/6-2853/2016		National Institute of Animal Health
EPI829722	NA	Japan	2016-Jul-19	EPI_ISL_232974	A/swine/Gunma/6-2855/2016		National Institute of Animal Health
EPI829730	NA	Japan	2016-Jul-19	EPI_ISL_232975	A/swine/Gunma/6-2856/2016		National Institute of Animal Health
EPI829738	NA	Japan	2016-Jun-15	EPI_ISL_232976	A/swine/Gunma/7-2491/2016		National Institute of Animal Health
EPI829746	NA	Japan	2016-Jun-15	EPI_ISL_232977	A/swine/Gunma/7-2496/2016		National Institute of Animal Health
EPI829754	NA	Japan	2016-Jun-15	EPI_ISL_232978	A/swine/Gunma/7-2497/2016		National Institute of Animal Health
EPI829762	NA	Japan	2016-Jun-15	EPI_ISL_232979	A/swine/Gunma/7-2498/2016		National Institute of Animal Health
EPI829770	NA	Japan	2016-Jun-15	EPI_ISL_232980	A/swine/Gunma/7-2499/2016		National Institute of Animal Health
EPI829778	NA	Japan	2016-Jun-15	EPI_ISL_232981	A/swine/Gunma/9-2464/2016		National Institute of Animal Health
EPI833421	NA	Japan	2016-Apr-20	EPI_ISL_233593	A/swine/Chiba/1-1757/2016		National Institute of Animal Health	N. Takemae, T.Saito
EPI833429	NA	Japan	2016-Mar-24	EPI_ISL_233594	A/swine/Chiba/1-1533/2016		National Institute of Animal Health	N. Takemae, T.Saito
EPI833437	NA	Japan	2015-Dec-03	EPI_ISL_233595	A/swine/Chiba/1-480/2015		National Institute of Animal Health	N. Takemae, T.Saito
EPI833445	NA	Japan	2016-Mar-24	EPI_ISL_233596	A/swine/Chiba/1-1532/2016		National Institute of Animal Health	N. Takemae, T.Saito
EPI833453	NA	Japan	2016-Feb-10	EPI_ISL_233597	A/swine/Gunma/7-1046/2016		National Institute of Animal Health	N. Takemae, T.Saito
EPI833469	NA	Japan	2016-Apr-18	EPI_ISL_233599	A/swine/Gunma/12-1720/2016		National Institute of Animal Health	N. Takemae, T.Saito
EPI833477	NA	Japan	2016-Mar-24	EPI_ISL_233600	A/swine/Chiba/1-1528/2016		National Institute of Animal Health	N. Takemae, T.Saito
EPI833485	NA	Japan	2016-Apr-18	EPI_ISL_233601	A/swine/Gunma/12-1722/2016		National Institute of Animal Health	N. Takemae, T.Saito
EPI833501	NA	Japan	2016-Mar-29	EPI_ISL_233603	A/swine/Gunma/6-1487/2016		National Institute of Animal Health	N. Takemae, T.Saito
EPI833509	NA	Japan	2016-Mar-29	EPI_ISL_233604	A/swine/Gunma/6-1488/2016		National Institute of Animal Health	N. Takemae, T.Saito
EPI833517	NA	Japan	2016-Apr-06	EPI_ISL_233605	A/swine/Gunma/7-1583/2016		National Institute of Animal Health	N. Takemae, T.Saito
EPI833541	NA	Japan	2015-Nov-11	EPI_ISL_233608	A/swine/Gunma/7-315/2015		National Institute of Animal Health	N. Takemae, T.Saito
EPI833557	NA	Japan	2015-Jul-02	EPI_ISL_233610	A/swine/Chiba/V662/2015		National Institute of Animal Health	N. Takemae, T.Saito
EPI833573	NA	Japan	2015-Nov-11	EPI_ISL_233612	A/swine/Gunma/7-318/2015		National Institute of Animal Health	N. Takemae, T.Saito
EPI833581	NA	Japan	2016-Jan-14	EPI_ISL_233613	A/swine/Gunma/10-841/2016		National Institute of Animal Health	N. Takemae, T.Saito
EPI833589	NA	Japan	2016-Apr-07	EPI_ISL_233614	A/swine/Gunma/9-1610/2016		National Institute of Animal Health	N. Takemae, T.Saito
EPI833597	NA	Japan	2015-Jul-02	EPI_ISL_233615	A/swine/Chiba/W663/2015		National Institute of Animal Health	N. Takemae, T.Saito
EPI833605	NA	Japan	2016-Mar-29	EPI_ISL_233616	A/swine/Gunma/6-1491/2016		National Institute of Animal Health	N. Takemae, T.Saito
EPI833621	NA	Japan	2016-Apr-20	EPI_ISL_233618	A/swine/Chiba/1-1759/2016		National Institute of Animal Health	N. Takemae, T.Saito
EPI833637	NA	Japan	2016-Apr-20	EPI_ISL_233620	A/swine/Chiba/1-1758/2016		National Institute of Animal Health	N. Takemae, T.Saito
EPI833661	NA	Japan	2016-Apr-20	EPI_ISL_233623	A/swine/Chiba/1-1755/2016		National Institute of Animal Health	N. Takemae, T.Saito
EPI833669	NA	Japan	2016-Feb-10	EPI_ISL_233624	A/swine/Gunma/7-1050/2016		National Institute of Animal Health	N. Takemae, T.Saito
EPI833684	NA	Japan	2016-Apr-18	EPI_ISL_233626	A/swine/Gunma/12-1723/2016		National Institute of Animal Health	N. Takemae, T.Saito
EPI837152	NA	United States	2016-Jun-10	EPI_ISL_234240	A/swine/Indiana/A01812236/2016		Import from public-domain
EPI837160	NA	United States	2015-Dec-08	EPI_ISL_234241	A/swine/Indiana/A01812095/2015		Import from public-domain
EPI837305	NA	United States	2016-Jul-13	EPI_ISL_234281	A/swine/Minnesota/A01678467/2016		Import from public-domain
EPI837316	NA	United States	2016-Jul-06	EPI_ISL_234287	A/swine/North Carolina/A01777394/2016		Import from public-domain	Lin,K.; Zhang,J.
EPI837334	NA	United States	2016-Jun-01	EPI_ISL_234291	A/swine/Indiana/A01812224/2016		Import from public-domain
EPI837355	NA	United States	2016-Jun-20	EPI_ISL_234298	A/swine/Indiana/A01776934/2016		Import from public-domain	Lin,K.; Zhang,J.
EPI837695	NA	United States	2016-May-05	EPI_ISL_234397	A/swine/Indiana/A01943834/2016		Import from public-domain
EPI838332	NA	United States	2016-Jul-27	EPI_ISL_234522	A/swine/Iowa/A01778107/2016		Import from public-domain	Lin,K.; Zhang,J.
EPI838336	NA	United States	2016-Jul-29	EPI_ISL_234524	A/swine/Minnesota/A01778109/2016		Import from public-domain	Lin,K.; Zhang,J.
EPI838338	NA	United States	2016-Jul-08	EPI_ISL_234525	A/swine/Nebraska/A01778105/2016		Import from public-domain	Lin,K.; Zhang,J.
EPI838340	NA	United States	2016-Jul-29	EPI_ISL_234526	A/swine/Iowa/A01778108/2016		Import from public-domain	Lin,K.; Zhang,J.
EPI838342	NA	United States	2016-Jul-08	EPI_ISL_234527	A/swine/Nebraska/A01778104/2016		Import from public-domain	Lin,K.; Zhang,J.
EPI838539	NA	United States	2016-Aug-05	EPI_ISL_234577	A/swine/North Carolina/A01778373/2016		Import from public-domain	Lin,K.; Zhang,J.
EPI838551	NA	United States	2016-Aug-05	EPI_ISL_234583	A/swine/Indiana/A01778290/2016		Import from public-domain	Lin,K.; Zhang,J.
EPI838553	NA	United States	2016-Aug-04	EPI_ISL_234584	A/swine/Iowa/A01778372/2016		Import from public-domain	Lin,K.; Zhang,J.
EPI838644	NA	Mexico	2014-Nov-04	EPI_ISL_234602	A/swine/Mexico/GtoDMZC01/2014		Import from public-domain	Sanchez-Betancourt,J.I.; Segura-Velazquez,R.A.; Cervantes-Torres,J.B.; Mercado-Garcia,M.C.; Carreon-Napoles,R.
EPI839156	NA	United States	2016-Jul-20	EPI_ISL_234673	A/swine/Iowa/A01777892/2016		Import from public-domain	Lin,K.; Zhang,J.
EPI839162	NA	United States	2016-Jul-21	EPI_ISL_234676	A/swine/Oklahoma/A01777841/2016		Import from public-domain	Lin,K.; Zhang,J.
EPI840009	NA	United States	2016-Jul-01	EPI_ISL_234931	A/swine/Illinois/A01378014/2016		Import from public-domain	Padmanabhan,A.; Hause,B.
EPI840012	NA	United States	2016-Jul-01	EPI_ISL_234932	A/swine/Illinois/A01378013/2016		Import from public-domain	Padmanabhan,A.; Hause,B.
EPI840250	NA	United States	2016-Jun-30	EPI_ISL_234951	A/swine/Iowa/A01777667/2016		Import from public-domain	Lin,K.; Zhang,J.
EPI840254	NA	United States	2016-Jun-30	EPI_ISL_234953	A/swine/Iowa/A01777665/2016		Import from public-domain	Lin,K.; Zhang,J.
EPI840270	NA	United States	2016-Jul-06	EPI_ISL_234961	A/swine/Nebraska/A01777673/2016		Import from public-domain	Lin,K.; Zhang,J.
EPI845279	NA	United States	2016-Aug-11	EPI_ISL_235711	A/swine/Nebraska/A01778559/2016		Import from public-domain	Lin,K.; Zhang,J.
EPI845281	NA	United States	2016-Aug-09	EPI_ISL_235712	A/swine/Iowa/A01778557/2016		Import from public-domain	Lin,K.; Zhang,J.
EPI845283	NA	United States	2016-Aug-16	EPI_ISL_235713	A/swine/North Carolina/A01778579/2016		Import from public-domain	Lin,K.; Zhang,J.
EPI845293	NA	Argentina	2014-Dec-19	EPI_ISL_235717	A/swine/Argentina/CIP112-C95/2014		Import from public-domain	Dibarbora,M.; Cappuccio,J.; Pereda,A.
EPI845299	NA	Argentina	2014-Oct-16	EPI_ISL_235719	A/swine/Argentina/CIP112-C78/2014		Import from public-domain	Dibarbora,M.; Cappuccio,J.; Pereda,A.
EPI845331	NA	United States	2016-Aug-15	EPI_ISL_235731	A/swine/Illinois/A01778708/2016		Import from public-domain	Lin,K.; Zhang,J.
EPI845333	NA	United States	2016-Aug-17	EPI_ISL_235732	A/swine/Illinois/A01778711/2016		Import from public-domain	Lin,K.; Zhang,J.
EPI845335	NA	United States	2016-Aug-18	EPI_ISL_235733	A/swine/Indiana/A01778622/2016		Import from public-domain	Lin,K.; Zhang,J.
EPI854003	NA	United States	2016-Feb-29	EPI_ISL_235746	A/swine/North Carolina/A01732695/2016		Import from public-domain
EPI845479	NA	United States	2015-Nov-03	EPI_ISL_235749	A/swine/Indiana/A01812050/2015		Import from public-domain
EPI846013	NA	United States	2016-Aug-22	EPI_ISL_235791	A/swine/Iowa/A01778875/2016		Import from public-domain	Lin,K.; Zhang,J.
EPI846015	NA	United States	2016-Aug-24	EPI_ISL_235792	A/swine/Illinois/A01778773/2016		Import from public-domain	Lin,K.; Zhang,J.
EPI846017	NA	United States	2016-Aug-23	EPI_ISL_235793	A/swine/Iowa/A01778876/2016		Import from public-domain	Lin,K.; Zhang,J.
EPI846019	NA	United States	2016-Aug-16	EPI_ISL_235794	A/swine/Nebraska/A01785234/2016		Import from public-domain
EPI846054	NA	United States	2016-Sep-09	EPI_ISL_235801	A/swine/South Dakota/A01678468/2016		Import from public-domain
EPI849243	NA	Canada	2014-Oct-15	EPI_ISL_236195	A/swine/Manitoba/G2/2014		Import from public-domain	Grgic,H.; Poljak,Z.
EPI849245	NA	Canada	2014-Jan-21	EPI_ISL_236197	A/swine/Manitoba/G4/2014		Import from public-domain	Grgic,H.; Poljak,Z.
EPI849247	NA	Canada	2014-Jan-03	EPI_ISL_236199	A/swine/Manitoba/G6/2014		Import from public-domain	Grgic,H.; Poljak,Z.
EPI854012	NA	United States	2016-Mar-02	EPI_ISL_236808	A/swine/North Carolina/A01732706/2016		Import from public-domain	Lin,K.; Huang,H.; Zhang,J.
EPI855067	NA	United States	2016-Aug-29	EPI_ISL_237034	A/swine/Indiana/A01778988/2016		Import from public-domain	Lin,K.; Zhang,J.
EPI855097	NA	United States	2016-Aug-29	EPI_ISL_237049	A/swine/North Carolina/A01778893/2016		Import from public-domain	Lin,K.; Zhang,J.
EPI855099	NA	United States	2016-Aug-30	EPI_ISL_237050	A/swine/North Carolina/A01778957/2016		Import from public-domain	Lin,K.; Zhang,J.
EPI855101	NA	United States	2016-Aug-26	EPI_ISL_237051	A/swine/North Carolina/A01778881/2016		Import from public-domain	Lin,K.; Zhang,J.
EPI855103	NA	United States	2016-Aug-24	EPI_ISL_237052	A/swine/Illinois/A01778880/2016		Import from public-domain	Lin,K.; Zhang,J.
EPI855107	NA	United States	2016-Aug-30	EPI_ISL_237054	A/swine/Minnesota/A01781045/2016		Import from public-domain	Lin,K.; Zhang,J.
EPI859699	NA	Japan	2012-Oct-23	EPI_ISL_237798	A/swine/Tochigi/1/2012	National Institute of Animal Health	National Institute of Animal Health	Saito, T.; Takemae, N.
EPI860254	NA	Japan	2016-Sep-30	EPI_ISL_237924	A/swine/Chiba/1-3656/2016	National Institute of Animal Health	National Institute of Animal Health	Saito, T.; Takemae, N.
EPI860262	NA	Japan	2016-Oct-12	EPI_ISL_237925	A/swine/Gunma/7-3735/2016	National Institute of Animal Health	National Institute of Animal Health	Saito, T.; Takemae, N.
EPI860270	NA	Japan	2016-Oct-03	EPI_ISL_237926	A/swine/Gunma/12-3704/2016	National Institute of Animal Health	National Institute of Animal Health	Saito, T.; Takemae, N.
EPI860278	NA	Japan	2016-Oct-12	EPI_ISL_237927	A/swine/Gunma/7-3732/2016	National Institute of Animal Health	National Institute of Animal Health	Saito, T.; Takemae, N.
EPI860286	NA	Japan	2016-Oct-03	EPI_ISL_237928	A/swine/Gunma/12-3700/2016	National Institute of Animal Health	National Institute of Animal Health	Saito, T.; Takemae, N.
EPI860294	NA	Japan	2016-Sep-30	EPI_ISL_237929	A/swine/Chiba/1-3641/2016	National Institute of Animal Health	National Institute of Animal Health	Saito, T.; Takemae, N.
EPI860302	NA	Japan	2016-Oct-12	EPI_ISL_237930	A/swine/Gunma/9-3780/2016	National Institute of Animal Health	National Institute of Animal Health	Saito, T.; Takemae, N.
EPI860310	NA	Japan	2016-Oct-03	EPI_ISL_237931	A/swine/Gunma/12-3697/2016	National Institute of Animal Health	National Institute of Animal Health	Saito, T.; Takemae, N.
EPI860318	NA	Japan	2016-Oct-12	EPI_ISL_237932	A/swine/Gunma/7-3736/2016	National Institute of Animal Health	National Institute of Animal Health	Saito, T.; Takemae, N.
EPI860342	NA	Japan	2016-Oct-04	EPI_ISL_237935	A/swine/Chiba/1-3727/2016	National Institute of Animal Health	National Institute of Animal Health	Saito, T.; Takemae, N.
EPI860350	NA	Japan	2016-Oct-12	EPI_ISL_237936	A/swine/Gunma/9-3786/2016	National Institute of Animal Health	National Institute of Animal Health	Saito, T.; Takemae, N.
EPI860358	NA	Japan	2016-Oct-13	EPI_ISL_237937	A/swine/Gunma/8-3797/2016	National Institute of Animal Health	National Institute of Animal Health	Saito, T.; Takemae, N.
EPI860366	NA	Japan	2016-Sep-30	EPI_ISL_237938	A/swine/Chiba/1-3631/2016	National Institute of Animal Health	National Institute of Animal Health	Saito, T.; Takemae, N.
EPI860374	NA	Japan	2016-Oct-04	EPI_ISL_237939	A/swine/Chiba/1-3730/2016	National Institute of Animal Health	National Institute of Animal Health	Saito, T.; Takemae, N.
EPI860382	NA	Japan	2016-Oct-03	EPI_ISL_237940	A/swine/Gunma/12-3705/2016	National Institute of Animal Health	National Institute of Animal Health	Saito, T.; Takemae, N.
EPI861022	NA	Japan	2016-Oct-13	EPI_ISL_238041	A/swine/Gunma/8-3811/2016	National Institute of Animal Health	National Institute of Animal Health	Saito, T.; Takemae, N.
EPI861030	NA	Japan	2016-Oct-13	EPI_ISL_238042	A/swine/Gunma/8-3809/2016	National Institute of Animal Health	National Institute of Animal Health	Saito, T.; Takemae, N.
EPI861046	NA	Japan	2016-Oct-13	EPI_ISL_238044	A/swine/Gunma/8-3808/2016	National Institute of Animal Health	National Institute of Animal Health	Saito, T.; Takemae, N.
EPI861054	NA	Japan	2016-Oct-13	EPI_ISL_238045	A/swine/Gunma/8-3807/2016	National Institute of Animal Health	National Institute of Animal Health	Saito, T.; Takemae, N.
EPI861062	NA	Japan	2016-Oct-20	EPI_ISL_238046	A/swine/Gunma/10-3877/2016	National Institute of Animal Health	National Institute of Animal Health	Saito, T.; Takemae, N.
EPI861070	NA	Japan	2016-Oct-13	EPI_ISL_238047	A/swine/Gunma/8-3806/2016	National Institute of Animal Health	National Institute of Animal Health	Saito, T.; Takemae, N.
EPI861078	NA	Japan	2016-Oct-13	EPI_ISL_238048	A/swine/Gunma/8-3819/2016	National Institute of Animal Health	National Institute of Animal Health	Saito, T.; Takemae, N.
EPI861086	NA	Japan	2016-Oct-13	EPI_ISL_238049	A/swine/Gunma/8-3818/2016	National Institute of Animal Health	National Institute of Animal Health	Saito, T.; Takemae, N.
EPI861094	NA	Japan	2016-Oct-13	EPI_ISL_238050	A/swine/Gunma/8-3805/2016	National Institute of Animal Health	National Institute of Animal Health	Saito, T.; Takemae, N.
EPI861110	NA	Japan	2016-Oct-13	EPI_ISL_238052	A/swine/Gunma/8-3820/2016	National Institute of Animal Health	National Institute of Animal Health	Saito, T.; Takemae, N.
EPI861118	NA	Japan	2016-Oct-13	EPI_ISL_238053	A/swine/Gunma/8-3816/2016	National Institute of Animal Health	National Institute of Animal Health	Saito, T.; Takemae, N.
EPI861205	NA	Germany	2016-May-09	EPI_ISL_238061	A/swine/Germany/AR3004/2016		Friedrich-Loeffler-Institut	Starick, Elke; Henritzi, Dinah; Harder, Timm C.
EPI861217	NA	Germany	2015-Sep-24	EPI_ISL_238064	A/swine/Germany/AR4243/2016		Friedrich-Loeffler-Institut	Starick, Elke; Henritzi, Dinah; Harder, Timm C.
EPI863990	NA	Germany	2016-Jan-01	EPI_ISL_238910	A/swine/Germany/Bak1/2016		Friedrich-Loeffler-Institut
EPI863992	NA	Germany	2016-Jan-01	EPI_ISL_238911	A/swine/Germany/Bak3/2016		Friedrich-Loeffler-Institut
EPI864070	NA	Japan	2016-Jan-06	EPI_ISL_238948	A/swine/Gunma/7-766/2016	National Institute of Animal Health	National Institute of Animal Health	Saito, T.; Takemae, N.
EPI864078	NA	Japan	2016-Mar-09	EPI_ISL_238949	A/swine/Gunma/7-1366/2016	National Institute of Animal Health	National Institute of Animal Health	Saito, T.; Takemae, N.
EPI864086	NA	Japan	2016-Apr-06	EPI_ISL_238950	A/swine/Gunma/7-1582/2016	National Institute of Animal Health	National Institute of Animal Health	Saito, T.; Takemae, N.
EPI864514	NA	Germany	2015-Jan-01	EPI_ISL_239027	A/swine/Germany/Bak47/2015		Friedrich-Loeffler-Institut
EPI888487	NA	Germany	2012-Jan-01	EPI_ISL_243065	A/swine/Germany/R1495/2012		Friedrich-Loeffler-Institut
EPI888493	NA	Germany	2013-Jan-01	EPI_ISL_243068	A/swine/Germany/R191/2013		Friedrich-Loeffler-Institut
EPI888504	NA	Germany	2013-Jan-01	EPI_ISL_243070	A/swine/Germany/R237/2013		Friedrich-Loeffler-Institut
EPI888511	NA	United States	2013-Mar-13	EPI_ISL_243071	A/swine/Illinois/A01443797/2013		Import from public-domain
EPI889188	NA	United States	2016-Sep-07	EPI_ISL_243357	A/swine/Iowa/A01781147/2016		Import from public-domain	Lin,K.; Zhang,J.
EPI889194	NA	United States	2016-Sep-05	EPI_ISL_243360	A/swine/Missouri/A01781220/2016		Import from public-domain	Lin,K.; Zhang,J.
EPI889212	NA	United States	2016-Sep-15	EPI_ISL_243369	A/swine/Iowa/A01781495/2016		Import from public-domain	Lin,K.; Zhang,J.
EPI893956	NA	United States	2014-Jul-18	EPI_ISL_243755	A/swine/Indiana/14TOSU6438/2014		Import from public-domain	Symer,D.E.; Daugherty,C.; Warner,S.; Nolting,J.M.; Nelson,S.W.; Zentkovich,M.M.; Bowman,A.S.
EPI893805	NA	United States	2015-Jul-12	EPI_ISL_243768	A/swine/Indiana/15TOSU25138/2015		Import from public-domain	Symer,D.E.; Daugherty,C.; Warner,S.; Nolting,J.M.; Nelson,S.W.; Zentkovich,M.M.; Bowman,A.S.
EPI893777	NA	United States	2015-Jul-17	EPI_ISL_243775	A/swine/Indiana/15TOSU4060/2015		Import from public-domain	Symer,D.E.; Daugherty,C.; Warner,S.; Nolting,J.M.; Nelson,S.W.; Zentkovich,M.M.; Bowman,A.S.
EPI893778	NA	United States	2015-Jun-26	EPI_ISL_243780	A/swine/Indiana/15TOSU0829/2015		Import from public-domain	Symer,D.E.; Daugherty,C.; Warner,S.; Nolting,J.M.; Nelson,S.W.; Zentkovich,M.M.; Bowman,A.S.
EPI891863	NA	United States	2016-Oct-03	EPI_ISL_243785	A/swine/North Carolina/A01782003/2016		Import from public-domain	Lin,K.; Zhang,J.
EPI891869	NA	United States	2016-Sep-27	EPI_ISL_243788	A/swine/Iowa/A01781975/2016		Import from public-domain	Lin,K.; Zhang,J.
EPI893480	NA	United States	2016-Aug-31	EPI_ISL_244139	A/swine/Kansas/A01378016/2016		Import from public-domain	Padmanabhan,A.; Peddireddi,L.
EPI893483	NA	United States	2016-Oct-19	EPI_ISL_244140	A/swine/Kansas/A01378017/2016		Import from public-domain	Padmanabhan,A.; Peddireddi,L.
EPI897836	NA	United States	2016-Oct-10	EPI_ISL_245032	A/swine/Iowa/A01782393/2016		Import from public-domain	Lin,K.; Zhang,J.
EPI897840	NA	United States	2016-Oct-13	EPI_ISL_245034	A/swine/Iowa/A01782396/2016		Import from public-domain	Lin,K.; Zhang,J.
EPI897853	NA	United States	2016-Oct-03	EPI_ISL_245040	A/swine/North Carolina/A01782228/2016		Import from public-domain	Lin,K.; Zhang,J.
EPI897861	NA	United States	2016-Oct-05	EPI_ISL_245044	A/swine/Indiana/A01782152/2016		Import from public-domain	Lin,K.; Zhang,J.
EPI897877	NA	United States	2016-Oct-11	EPI_ISL_245052	A/swine/Iowa/A01782281/2016		Import from public-domain	Lin,K.; Zhang,J.
EPI897902	NA	United States	2016-Oct-18	EPI_ISL_245062	A/swine/South Carolina/A01782474/2016		Import from public-domain	Lin,K.; Zhang,J.
EPI897904	NA	United States	2016-Oct-12	EPI_ISL_245063	A/swine/Minnesota/A01782399/2016		Import from public-domain	Lin,K.; Zhang,J.
EPI897906	NA	United States	2016-Sep-20	EPI_ISL_245064	A/swine/Iowa/A01782578/2016		Import from public-domain	Lin,K.; Zhang,J.
EPI897912	NA	United States	2016-Oct-19	EPI_ISL_245067	A/swine/North Carolina/A01782588/2016		Import from public-domain	Lin,K.; Zhang,J.
EPI897916	NA	United States	2016-Oct-17	EPI_ISL_245069	A/swine/Iowa/A01782574/2016		Import from public-domain	Lin,K.; Zhang,J.
EPI897918	NA	United States	2016-Oct-18	EPI_ISL_245070	A/swine/Nebraska/A01782589/2016		Import from public-domain	Lin,K.; Zhang,J.
EPI897922	NA	United States	2016-Oct-10	EPI_ISL_245072	A/swine/Illinois/A01782257/2016		Import from public-domain	Lin,K.; Zhang,J.
EPI897924	NA	United States	2016-Oct-24	EPI_ISL_245073	A/swine/Iowa/A01782575/2016		Import from public-domain	Lin,K.; Zhang,J.
[truncated: 2,775 more rows]
