# Supplementary material for: Locations and structures of influenza A virus packaging-associated signals and other functional elements via an in silico pipeline for predicting constrained features in RNA viruses
Source: PLoS Comput Biol. 2024 Apr 22;20(4):e1012009. doi: 10.1371/journal.pcbi.1012009 (PMC11034665; doi:10.1371/journal.pcbi.1012009)
Supplement: S38 Table — (XLSX) [file pcbi.1012009.s039.xlsx]

## Sheet: Acknowledge Table
We gratefully acknowledge the authors, originating and submitting laboratories of the sequences from GISAID’s EpiFlu Database on which this research is based. The list is detailed below.
All submitters of data may be contacted directly via www.gisaid.org
Segment ID	Segment	Country	Collection date	Isolate-ID	Isolate name	Originating Lab	Submitting Lab	Authors
EPI352396	MP	China	2010-Dec-01	EPI_ISL_103107	A/swine/Henan/4/2010		Import from public-domain	Zhang,Y.; Zhang,L.X.; Jian,F.C.
EPI353584	MP	China	2007-Dec-01	EPI_ISL_103792	A/swine/Tianjin/1/2007		Import from public-domain	Qiao,C.; Yang,H.; Chen,Y.; Xin,X.; Chen,H.
EPI353594	MP	China	2006-Oct-01	EPI_ISL_103827	A/swine/Hebei/10/2006		Import from public-domain	Qiao,C.; Yang,H.; Chen,Y.; Xin,X.; Chen,H.
EPI353670	MP	United States	2011-Jan-19	EPI_ISL_103843	A/swine/Mississippi/A01049443/2011		Import from public-domain	Lin,K.; Zhang,J.; Nezami,S.G.; Stensland,W.R.; Strait,E.L.; Yoon,K.-J.
EPI353673	MP	United States	2011-Oct-10	EPI_ISL_103844	A/swine/Iowa/A01202693/2011		Import from public-domain
EPI353674	MP	United States	2011-Nov-02	EPI_ISL_103845	A/swine/Iowa/A01202794/2011		Import from public-domain	Lin,K.; Zhang,J.; Nezami,S.G.; Stensland,W.R.; Strait,E.L.; Yoon,K.-J.
EPI353675	MP	United States	2011-Nov-02	EPI_ISL_103846	A/swine/Iowa/A01202795/2011		Import from public-domain	Lin,K.; Zhang,J.; Nezami,S.G.; Stensland,W.R.; Strait,E.L.; Yoon,K.-J.
EPI353677	MP	United States	2011-Oct-22	EPI_ISL_103848	A/swine/Iowa/A01202770/2011		Import from public-domain	Lin,K.; Zhang,J.; Nezami,S.G.; Stensland,W.R.; Strait,E.L.; Yoon,K.-J.
EPI353679	MP	United States	2011-Nov-15	EPI_ISL_103850	A/swine/North Carolina/A01048807/2011		Import from public-domain	Lin,K.; Zhang,J.; Nezami,S.G.; Stensland,W.R.; Strait,E.L.; Yoon,K.-J.
EPI356461	MP	Germany	2011-Jan-01	EPI_ISL_105985	A/swine/Germany/R75/2011		Friedrich-Loeffler-Institut
EPI358127	MP	United States	2011-Dec-22	EPI_ISL_107084	A/swine/Iowa/A01203001/2011		Import from public-domain	Lin,K.; Zhang,J.; Nezami,S.G.; Stensland,W.R.; Strait,E.L.; Yoon,K.-J.
EPI367612	MP	United States	2012-Jan-30	EPI_ISL_116144	A/swine/Illinois/A01243093/2012		Import from public-domain	Lin,K.; Zhang,J.; Stensland,W.R.; Strait,E.L.
EPI367613	MP	United States	2012-Jan-30	EPI_ISL_116146	A/swine/Illinois/A01243094/2012		Import from public-domain	Lin,K.; Zhang,J.; Stensland,W.R.; Strait,E.L.
EPI653768	MP	United States	2011-Oct-20	EPI_ISL_117560	A/swine/Illinois/A00857138b/2011		Import from public-domain
EPI371664	MP	United States	2011-Nov-08	EPI_ISL_119595	A/swine/Ohio/A01116890/2011		Import from public-domain
EPI371665	MP	United States	2011-Nov-09	EPI_ISL_119596	A/swine/Illinois/A01116931/2011		Import from public-domain
EPI371668	MP	United States	2010-Sep-20	EPI_ISL_119599	A/swine/Minnesota/A01134332/2010		Import from public-domain
EPI371669	MP	United States	2010-Oct-18	EPI_ISL_119600	A/swine/Minnesota/A01134333/2010		Import from public-domain
EPI371674	MP	United States	2010-May-04	EPI_ISL_119606	A/swine/Minnesota/A01134341/2010		Import from public-domain
EPI376209	MP	United States	2010-Nov-01	EPI_ISL_121375	A/swine/Ohio/FAH11-1/2010		Import from public-domain	Ali,A.; Khatri,M.; Wang,L.; Saif,Y.M.; Lee,C.W.
EPI382635	MP	United States	2010-Mar-03	EPI_ISL_123521	A/swine/Minnesota/0745/2010		Import from public-domain	Hause,B.M.; Collin,E.A.; Ran,Z.; Zhu,L.; Webby,R.J.; Simonson,R.R.; Li,F.
EPI383478	MP	China	2008-Mar-01	EPI_ISL_124037	A/swine/Zhejiang/01/2008		Import from public-domain	Lv,C.; Wang,D.; Du,J.; Meng,S.; Wang,J.; Shi,L.; Wang,G.; Zhao,Y.
EPI383549	MP	United States	2012-Apr-10	EPI_ISL_124048	A/swine/Oklahoma/A01203507/2012		Import from public-domain	Lin,K.; Haney,D.M.; Stensland,W.R.; Zhang,J.
EPI383783	MP	United States	2012-May-22	EPI_ISL_124208	A/swine/Iowa/A01203538/2012		Import from public-domain	Lin,K.; Haney,D.M.; Stensland,W.R.; Zhang,J.
EPI383784	MP	United States	2012-May-23	EPI_ISL_124209	A/swine/Indiana/A01203541/2012		Import from public-domain	Lin,K.; Haney,D.M.; Stensland,W.R.; Zhang,J.
EPI383786	MP	United States	2012-May-30	EPI_ISL_124211	A/swine/Iowa/A01203566/2012		Import from public-domain	Lin,K.; Haney,D.M.; Stensland,W.R.; Zhang,J.
EPI383788	MP	United States	2012-Jun-02	EPI_ISL_124213	A/swine/Iowa/A01203575/2012		Import from public-domain	Lin,K.; Haney,D.M.; Stensland,W.R.; Zhang,J.
EPI383906	MP	United States	2012-Jun-19	EPI_ISL_124261	A/swine/Iowa/11/2012		Import from public-domain
EPI390883	MP	United States	2012-Apr-06	EPI_ISL_127709	A/swine/Indiana/A01203384/2012		Import from public-domain	Lin,K.; Haney,D.M.; Stensland,W.R.; Zhang,J.
EPI390901	MP	United States	2012-Apr-15	EPI_ISL_127713	A/swine/Illinois/A01243263/2012		Import from public-domain	Lin,K.; Haney,D.M.; Stensland,W.R.; Zhang,J.
EPI390904	MP	United States	2012-Apr-16	EPI_ISL_127716	A/swine/Iowa/A01203432/2012		Import from public-domain	Lin,K.; Haney,D.M.; Stensland,W.R.; Zhang,J.
EPI390907	MP	United States	2012-Apr-17	EPI_ISL_127719	A/swine/Iowa/A01203439/2012		Import from public-domain	Lin,K.; Haney,D.M.; Stensland,W.R.; Zhang,J.
EPI390959	MP	United States	2010-Nov-15	EPI_ISL_127728	A/swine/Iowa/A01049000/2010		Import from public-domain	Lin,K.; Zhang,J.; Stensland,W.R.
EPI390963	MP	United States	2010-Dec-06	EPI_ISL_127732	A/swine/Iowa/A01049227/2010		Import from public-domain	Lin,K.; Zhang,J.; Stensland,W.R.
EPI390964	MP	United States	2010-Dec-08	EPI_ISL_127733	A/swine/Iowa/A01049263/2010		Import from public-domain	Lin,K.; Zhang,J.; Stensland,W.R.
EPI390965	MP	United States	2010-Dec-30	EPI_ISL_127734	A/swine/Iowa/A01049344/2010		Import from public-domain	Lin,K.; Zhang,J.; Stensland,W.R.
EPI390967	MP	United States	2011-Jan-06	EPI_ISL_127736	A/swine/Ohio/A01049382/2011		Import from public-domain	Lin,K.; Zhang,J.; Stensland,W.R.
EPI390968	MP	United States	2011-Jan-19	EPI_ISL_127737	A/swine/Iowa/A01049451/2011		Import from public-domain	Lin,K.; Zhang,J.; Stensland,W.R.
EPI390966	MP	United States	2010-Dec-31	EPI_ISL_127739	A/swine/Ohio/A01049357/2010		Import from public-domain	Lin,K.; Zhang,J.; Stensland,W.R.
EPI390973	MP	United States	2010-Dec-29	EPI_ISL_127742	A/swine/Indiana/A01049349/2010 (H1N2)		Import from public-domain	Lin,K.; Zhang,J.; Stensland,W.R.
EPI391092	MP	United States	2011-Jun-14	EPI_ISL_127746	A/swine/Iowa/A01202083/2011		Import from public-domain	Lin,K.; Zhang,J.; Stensland,W.R.
EPI391094	MP	United States	2011-Jun-16	EPI_ISL_127747	A/swine/Iowa/A01202087/2011		Import from public-domain	Lin,K.; Zhang,J.; Stensland,W.R.
EPI391096	MP	United States	2011-Jun-16	EPI_ISL_127749	A/swine/Iowa/A01202091/2011		Import from public-domain	Lin,K.; Zhang,J.; Stensland,W.R.
EPI391093	MP	United States	2011-Jun-16	EPI_ISL_127750	A/swine/Iowa/A01202086/2011		Import from public-domain	Lin,K.; Zhang,J.; Stensland,W.R.
EPI391099	MP	United States	2011-Jun-27	EPI_ISL_127752	A/swine/Iowa/A01202108/2011		Import from public-domain	Lin,K.; Zhang,J.; Stensland,W.R.
EPI391100	MP	United States	2011-Jun-28	EPI_ISL_127753	A/swine/Indiana/A01202298/2011		Import from public-domain	Lin,K.; Zhang,J.; Stensland,W.R.
EPI391101	MP	United States	2011-Jun-30	EPI_ISL_127754	A/swine/Iowa/A01202411/2011		Import from public-domain	Lin,K.; Zhang,J.; Stensland,W.R.
EPI391102	MP	United States	2011-Jul-06	EPI_ISL_127755	A/swine/Oklahoma/A01202413/2011		Import from public-domain	Lin,K.; Zhang,J.; Stensland,W.R.
EPI391103	MP	United States	2011-Jul-06	EPI_ISL_127756	A/swine/Oklahoma/A01202415/2011		Import from public-domain	Lin,K.; Zhang,J.; Stensland,W.R.
EPI391105	MP	United States	2011-Jul-12	EPI_ISL_127758	A/swine/Iowa/A01202438/2011		Import from public-domain	Lin,K.; Zhang,J.; Stensland,W.R.
EPI391106	MP	United States	2011-Jul-12	EPI_ISL_127759	A/swine/Iowa/A01202439/2011		Import from public-domain	Lin,K.; Zhang,J.; Stensland,W.R.
EPI391107	MP	United States	2011-Jul-13	EPI_ISL_127760	A/swine/Iowa/A01202442/2011		Import from public-domain	Lin,K.; Zhang,J.; Stensland,W.R.
EPI391108	MP	United States	2011-Jul-13	EPI_ISL_127761	A/swine/Iowa/A01202443/2011		Import from public-domain	Lin,K.; Zhang,J.; Stensland,W.R.
EPI391111	MP	United States	2011-Jul-14	EPI_ISL_127764	A/swine/Minnesota/A01202453/2011		Import from public-domain	Lin,K.; Zhang,J.; Stensland,W.R.
EPI391112	MP	United States	2011-Jul-14	EPI_ISL_127765	A/swine/Minnesota/A01202454/2011		Import from public-domain	Lin,K.; Zhang,J.; Stensland,W.R.
EPI391113	MP	United States	2011-Jul-18	EPI_ISL_127766	A/swine/Iowa/A01202455/2011		Import from public-domain	Lin,K.; Zhang,J.; Stensland,W.R.
EPI391115	MP	United States	2011-Jul-28	EPI_ISL_127768	A/swine/Minnesota/A01202471/2011		Import from public-domain	Lin,K.; Zhang,J.; Stensland,W.R.
EPI391116	MP	United States	2011-Jul-28	EPI_ISL_127769	A/swine/Minnesota/A01202472/2011		Import from public-domain	Lin,K.; Zhang,J.; Stensland,W.R.
EPI391117	MP	United States	2011-Aug-08	EPI_ISL_127770	A/swine/Oklahoma/A01202498/2011		Import from public-domain	Lin,K.; Zhang,J.; Stensland,W.R.
EPI391118	MP	United States	2011-Aug-10	EPI_ISL_127771	A/swine/Nebraska/A01202501/2011		Import from public-domain	Lin,K.; Zhang,J.; Stensland,W.R.
EPI391132	MP	United States	2011-Sep-09	EPI_ISL_127775	A/swine/Iowa/A01202581/2011		Import from public-domain	Lin,K.; Zhang,J.; Stensland,W.R.
EPI391121	MP	United States	2011-Sep-08	EPI_ISL_127777	A/swine/Iowa/A01202576/2011		Import from public-domain	Lin,K.; Zhang,J.; Stensland,W.R.
EPI391136	MP	United States	2011-Sep-27	EPI_ISL_127779	A/swine/Iowa/A01202612/2011		Import from public-domain	Lin,K.; Zhang,J.; Stensland,W.R.
EPI391142	MP	United States	2011-Oct-01	EPI_ISL_127785	A/swine/Indiana/A01202632/2011		Import from public-domain	Lin,K.; Zhang,J.; Stensland,W.R.
EPI391141	MP	United States	2011-Oct-01	EPI_ISL_127786	A/swine/Indiana/A01202631/2011		Import from public-domain	Lin,K.; Zhang,J.; Stensland,W.R.
EPI391229	MP	United States	2011-Oct-10	EPI_ISL_127789	A/swine/Iowa/A01202671/2011		Import from public-domain	Lin,K.; Zhang,J.; Stensland,W.R.
EPI391230	MP	United States	2011-Oct-11	EPI_ISL_127790	A/swine/Iowa/A01202677/2011		Import from public-domain	Lin,K.; Zhang,J.; Stensland,W.R.
EPI391231	MP	United States	2011-Oct-12	EPI_ISL_127791	A/swine/Iowa/A01202687/2011		Import from public-domain	Lin,K.; Zhang,J.; Stensland,W.R.
EPI391338	MP	United States	2011-Oct-20	EPI_ISL_127797	A/swine/Iowa/A01202743/2011		Import from public-domain	Lin,K.; Zhang,J.; Stensland,W.R.
EPI391339	MP	United States	2011-Oct-18	EPI_ISL_127798	A/swine/Iowa/A01202745/2011		Import from public-domain	Lin,K.; Zhang,J.; Stensland,W.R.
EPI391340	MP	United States	2011-Oct-18	EPI_ISL_127799	A/swine/Iowa/A01202747/2011		Import from public-domain	Lin,K.; Zhang,J.; Stensland,W.R.
EPI391337	MP	United States	2011-Oct-20	EPI_ISL_127802	A/swine/Iowa/A01202742/2011		Import from public-domain	Lin,K.; Zhang,J.; Stensland,W.R.
EPI391343	MP	United States	2011-Oct-28	EPI_ISL_127805	A/swine/Iowa/A01202774/2011		Import from public-domain	Lin,K.; Zhang,J.; Stensland,W.R.
EPI391349	MP	United States	2011-Nov-03	EPI_ISL_127808	A/swine/Indiana/A01202792/2011		Import from public-domain	Lin,K.; Zhang,J.; Stensland,W.R.
EPI391350	MP	United States	2011-Nov-03	EPI_ISL_127809	A/swine/Iowa/A01202797/2011		Import from public-domain	Lin,K.; Zhang,J.; Stensland,W.R.
EPI391351	MP	United States	2011-Nov-03	EPI_ISL_127810	A/swine/Mississippi/A01202799/2011		Import from public-domain	Lin,K.; Zhang,J.; Stensland,W.R.
EPI391354	MP	United States	2011-Nov-07	EPI_ISL_127813	A/swine/Iowa/A01202809/2011		Import from public-domain	Lin,K.; Zhang,J.; Stensland,W.R.
EPI391346	MP	United States	2011-Nov-01	EPI_ISL_127825	A/swine/Iowa/A01202786/2011		Import from public-domain	Lin,K.; Zhang,J.; Stensland,W.R.
EPI391449	MP	United States	2011-Dec-06	EPI_ISL_127875	A/swine/Iowa/A01202937/2011		Import from public-domain	Lin,K.; Zhang,J.; Stensland,W.R.
EPI391442	MP	United States	2011-Nov-17	EPI_ISL_127878	A/swine/Indiana/A01202881/2011		Import from public-domain	Lin,K.; Zhang,J.; Stensland,W.R.
EPI391457	MP	United States	2012-Jan-06	EPI_ISL_127883	A/swine/Iowa/A01203125/2012		Import from public-domain	Lin,K.; Zhang,J.; Stensland,W.R.
EPI391458	MP	United States	2012-Jan-06	EPI_ISL_127884	A/swine/Iowa/A01203126/2012		Import from public-domain	Lin,K.; Zhang,J.; Stensland,W.R.
EPI391460	MP	United States	2012-Jan-17	EPI_ISL_127886	A/swine/Iowa/A01203153/2012		Import from public-domain	Lin,K.; Zhang,J.; Stensland,W.R.
EPI391463	MP	United States	2012-Jan-28	EPI_ISL_127889	A/swine/Iowa/A01203195/2012		Import from public-domain	Lin,K.; Zhang,J.; Stensland,W.R.
EPI391464	MP	United States	2012-Jan-30	EPI_ISL_127890	A/swine/Illinois/A01203203/2012		Import from public-domain	Lin,K.; Zhang,J.; Stensland,W.R.
EPI391465	MP	United States	2012-Jan-30	EPI_ISL_127891	A/swine/Illinois/A01203204/2012		Import from public-domain	Lin,K.; Zhang,J.; Stensland,W.R.
EPI391462	MP	United States	2012-Jan-28	EPI_ISL_127893	A/swine/Iowa/A01203194/2012		Import from public-domain	Lin,K.; Zhang,J.; Stensland,W.R.
EPI391468	MP	United States	2012-Feb-06	EPI_ISL_127894	A/swine/Illinois/A01203220/2012		Import from public-domain	Lin,K.; Zhang,J.; Stensland,W.R.
EPI393240	MP	United States	2012-Jul-12	EPI_ISL_128301	A/swine/Nebraska/A01203626/2012		Import from public-domain	Lin,K.; Haney,D.M.; Bade,D.D.; Zhang,J.
EPI393912	MP	United States	2012-Jul-23	EPI_ISL_128501	A/swine/Iowa/15/2012		Import from public-domain
EPI395983	MP	United States	2012-Jul-19	EPI_ISL_129375	A/swine/Iowa/A01203675/2012		Import from public-domain	Lin,K.; Haney,D.M.; Bade,D.D.; Zhang,J.
EPI395985	MP	United States	2012-Aug-01	EPI_ISL_129376	A/swine/Virginia/A01203711/2012		Import from public-domain	Lin,K.; Haney,D.M.; Bade,D.D.; Zhang,J.
EPI396382	MP	Korea, Republic of	2009-Jan-01	EPI_ISL_129444	A/swine/Korea/1130/2009		Import from public-domain	Pascua,P.N.Q.; Song,M.-S.; Choi,Y.-K.
EPI396390	MP	Korea, Republic of	2009-Feb-01	EPI_ISL_129445	A/swine/Korea/1204/2009		Import from public-domain	Pascua,P.N.Q.; Song,M.-S.; Choi,Y.-K.
EPI396423	MP	United Kingdom	2009-Jan-12	EPI_ISL_129450	A/swine/England/00003/2009		Import from public-domain	Lycett,S.J.; Baillie,G.; Coulter,E.; Bhatt,S.; Kellam,P.; McCauley,J.W.; Wood,J.L.; Brown,I.H.; Pybus,O.G.; Leigh Brown,A.J.; Cosi Consortium,C.S.; Lam,T.T.; Bowden,T.A.; Holmes,E.C.; Wood,J.L.N.; COSI consortium
EPI396438	MP	United Kingdom	2002-Dec-04	EPI_ISL_129452	A/swine/England/002295/2002		Import from public-domain	Lycett,S.J.; Baillie,G.; Coulter,E.; Bhatt,S.; Kellam,P.; McCauley,J.W.; Wood,J.L.; Brown,I.H.; Pybus,O.G.; Leigh Brown,A.J.; Cosi Consortium,C.S.; Lam,T.T.; Bowden,T.A.; Holmes,E.C.; Wood,J.L.N.; COSI consortium
EPI396630	MP	United Kingdom	2009-Apr-09	EPI_ISL_129477	A/swine/England/303/2009		Import from public-domain	Lycett,S.J.; Baillie,G.; Coulter,E.; Bhatt,S.; Kellam,P.; McCauley,J.W.; Wood,J.L.; Brown,I.H.; Pybus,O.G.; Leigh Brown,A.J.; Cosi Consortium,C.S.; Lam,T.T.; Bowden,T.A.; Holmes,E.C.; Wood,J.L.N.; COSI consortium
EPI396686	MP	United Kingdom	1996-Jul-09	EPI_ISL_129484	A/swine/England/40280/1996		Import from public-domain	Lycett,S.J.; Baillie,G.; Coulter,E.; Bhatt,S.; Kellam,P.; McCauley,J.W.; Wood,J.L.; Brown,I.H.; Pybus,O.G.; Leigh Brown,A.J.; Cosi Consortium,C.S.; Lam,T.T.; Bowden,T.A.; Holmes,E.C.; Wood,J.L.N.; COSI consortium
EPI396717	MP	United Kingdom	2001-Dec-21	EPI_ISL_129488	A/swine/England/43142/2001		Import from public-domain	Lycett,S.J.; Baillie,G.; Coulter,E.; Bhatt,S.; Kellam,P.; McCauley,J.W.; Wood,J.L.; Brown,I.H.; Pybus,O.G.; Leigh Brown,A.J.; Cosi Consortium,C.S.; Lam,T.T.; Bowden,T.A.; Holmes,E.C.; Wood,J.L.N.; COSI consortium
EPI396725	MP	United Kingdom	1994-Apr-24	EPI_ISL_129489	A/swine/England/448813/1994		Import from public-domain	Lycett,S.J.; Baillie,G.; Coulter,E.; Bhatt,S.; Kellam,P.; McCauley,J.W.; Wood,J.L.; Brown,I.H.; Pybus,O.G.; Leigh Brown,A.J.; Cosi Consortium,C.S.; Lam,T.T.; Bowden,T.A.; Holmes,E.C.; Wood,J.L.N.; COSI consortium
EPI396741	MP	United Kingdom	2006-May-12	EPI_ISL_129491	A/swine/England/483/2006		Import from public-domain	Lycett,S.J.; Baillie,G.; Coulter,E.; Bhatt,S.; Kellam,P.; McCauley,J.W.; Wood,J.L.; Brown,I.H.; Pybus,O.G.; Leigh Brown,A.J.; Cosi Consortium,C.S.; Lam,T.T.; Bowden,T.A.; Holmes,E.C.; Wood,J.L.N.; COSI consortium
EPI396757	MP	United Kingdom	2000-Dec-22	EPI_ISL_129493	A/swine/England/60797/2000		Import from public-domain	Lycett,S.J.; Baillie,G.; Coulter,E.; Bhatt,S.; Kellam,P.; McCauley,J.W.; Wood,J.L.; Brown,I.H.; Pybus,O.G.; Leigh Brown,A.J.; Cosi Consortium,C.S.; Lam,T.T.; Bowden,T.A.; Holmes,E.C.; Wood,J.L.N.; COSI consortium
EPI396771	MP	United Kingdom	1998-Nov-18	EPI_ISL_129495	A/swine/England/61605/1998		Import from public-domain	Lycett,S.J.; Baillie,G.; Coulter,E.; Bhatt,S.; Kellam,P.; McCauley,J.W.; Wood,J.L.; Brown,I.H.; Pybus,O.G.; Leigh Brown,A.J.; Cosi Consortium,C.S.; Lam,T.T.; Bowden,T.A.; Holmes,E.C.; Wood,J.L.N.; COSI consortium
EPI396786	MP	United Kingdom	1996-Dec-20	EPI_ISL_129497	A/swine/England/645913/1996		Import from public-domain	Lycett,S.J.; Baillie,G.; Coulter,E.; Bhatt,S.; Kellam,P.; McCauley,J.W.; Wood,J.L.; Brown,I.H.; Pybus,O.G.; Leigh Brown,A.J.; Cosi Consortium,C.S.; Lam,T.T.; Bowden,T.A.; Holmes,E.C.; Wood,J.L.N.; COSI consortium
EPI396794	MP	United Kingdom	1997-Feb-11	EPI_ISL_129498	A/swine/England/661263/1997		Import from public-domain	Lycett,S.J.; Baillie,G.; Coulter,E.; Bhatt,S.; Kellam,P.; McCauley,J.W.; Wood,J.L.; Brown,I.H.; Pybus,O.G.; Leigh Brown,A.J.; Cosi Consortium,C.S.; Lam,T.T.; Bowden,T.A.; Holmes,E.C.; Wood,J.L.N.; COSI consortium
EPI396850	MP	United Kingdom	1997-Feb-03	EPI_ISL_129505	A/swine/England/88761/1997		Import from public-domain	Lycett,S.J.; Baillie,G.; Coulter,E.; Bhatt,S.; Kellam,P.; McCauley,J.W.; Wood,J.L.; Brown,I.H.; Pybus,O.G.; Leigh Brown,A.J.; Cosi Consortium,C.S.; Lam,T.T.; Bowden,T.A.; Holmes,E.C.; Wood,J.L.N.; COSI consortium
EPI396902	MP	France	2009-Oct-01	EPI_ISL_129513	A/swine/Cotes d'Armor/1174/2009		Import from public-domain	Lycett,S.J.; Baillie,G.; Coulter,E.; Bhatt,S.; Kellam,P.; McCauley,J.W.; Wood,J.L.; Brown,I.H.; Pybus,O.G.; Leigh Brown,A.J.; Cosi Consortium,C.S.; Lam,T.T.; Bowden,T.A.; Holmes,E.C.; Wood,J.L.N.; COSI consortium
EPI396907	MP	France	2002-Oct-01	EPI_ISL_129514	A/swine/Cotes d'Armor/1190/2002		Import from public-domain	Lycett,S.J.; Baillie,G.; Coulter,E.; Bhatt,S.; Kellam,P.; McCauley,J.W.; Wood,J.L.; Brown,I.H.; Pybus,O.G.; Leigh Brown,A.J.; Cosi Consortium,C.S.; Lam,T.T.; Bowden,T.A.; Holmes,E.C.; Wood,J.L.N.; COSI consortium
EPI396945	MP	France	1997-Oct-01	EPI_ISL_129519	A/swine/Cotes d'Armor/790/1997		Import from public-domain	Lycett,S.J.; Baillie,G.; Coulter,E.; Bhatt,S.; Kellam,P.; McCauley,J.W.; Wood,J.L.; Brown,I.H.; Pybus,O.G.; Leigh Brown,A.J.; Cosi Consortium,C.S.; Lam,T.T.; Bowden,T.A.; Holmes,E.C.; Wood,J.L.N.; COSI consortium
EPI397031	MP	France	2006-Sep-02	EPI_ISL_129530	A/swine/Ploufragan/0214/2006		Import from public-domain	Lycett,S.J.; Baillie,G.; Coulter,E.; Bhatt,S.; Kellam,P.; McCauley,J.W.; Wood,J.L.; Brown,I.H.; Pybus,O.G.; Leigh Brown,A.J.; Cosi Consortium,C.S.; Lam,T.T.; Bowden,T.A.; Holmes,E.C.; Wood,J.L.N.; COSI consortium
EPI397042	MP	Spain	2002-Oct-01	EPI_ISL_129532	A/swine/Spain/40564/2002		Import from public-domain	Lycett,S.J.; Baillie,G.; Coulter,E.; Bhatt,S.; Kellam,P.; McCauley,J.W.; Wood,J.L.; Brown,I.H.; Pybus,O.G.; Leigh Brown,A.J.; Cosi Consortium,C.S.; Lam,T.T.; Bowden,T.A.; Holmes,E.C.; Wood,J.L.N.; COSI consortium
EPI397131	MP	Belgium	2007-Jan-01	EPI_ISL_129558	A/swine/Gent/100/2007		Import from public-domain	Lycett,S.J.; Baillie,G.; Coulter,E.; Bhatt,S.; Kellam,P.; McCauley,J.W.; Wood,J.L.; Brown,I.H.; Pybus,O.G.; Leigh Brown,A.J.; Cosi Consortium,C.S.; Lam,T.T.; Bowden,T.A.; Holmes,E.C.; Wood,J.L.N.; COSI consortium
EPI398153	MP	United States	2012-Sep-01	EPI_ISL_129802	A/swine/Oklahoma/A01203865/2012		Import from public-domain	Lin,K.; Haney,D.M.; Bade,D.D.; Zhang,J.
EPI398134	MP	United States	2012-Aug-01	EPI_ISL_129809	A/swine/Nebraska/A01203756/2012		Import from public-domain	Lin,K.; Haney,D.M.; Bade,D.D.; Zhang,J.
EPI398141	MP	United States	2012-Sep-21	EPI_ISL_129811	A/swine/Minnesota/22/2012		Import from public-domain
EPI398505	MP	United States	2012-Sep-24	EPI_ISL_129870	A/swine/Illinois/A01270167/2012		Import from public-domain	Gramer,M.
EPI398559	MP	United States	2012-Sep-17	EPI_ISL_129879	A/swine/Illinois/A01301838/2012		Import from public-domain	Gramer,M.
EPI398690	MP	United States	2012-Mar-12	EPI_ISL_129916	A/swine/North Carolina/A01270266/2012		Import from public-domain	Gramer,M.
EPI398675	MP	United States	2011-Dec-08	EPI_ISL_129917	A/swine/North Carolina/A01270393/2011		Import from public-domain	Gramer,M.
EPI398700	MP	Vietnam	2010-Jan-01	EPI_ISL_129922	A/swine/Binh Doung/02_16/2010		Import from public-domain	Hiromoto,Y.; Ngo,T.L.; Pham,P.V.; Le,T.H.; Nguyen,T.H.; Le,T.V.; Nguyen,X.B.; Long,V.; Dung,H.D.; Nguyen,N.; Hoa,T.D.; Takemae,N.; Uchida,Y.; Saito,T.
EPI398878	MP	United States	2012-Aug-24	EPI_ISL_129969	A/swine/Illinois/A01301474/2012		Import from public-domain	Gramer,M.
EPI398896	MP	United States	2012-Sep-10	EPI_ISL_129974	A/swine/Iowa/19/2012		Import from public-domain
EPI399372	MP	United States	2012-Jul-26	EPI_ISL_130109	A/swine/Illinois/A01300914/2012		Import from public-domain	Gramer,M.
EPI399375	MP	United States	2012-Jun-25	EPI_ISL_130110	A/swine/Illinois/A01300224/2012		Import from public-domain	Gramer,M.
EPI399378	MP	United States	2012-Jul-16	EPI_ISL_130111	A/swine/North Carolina/A01300819/2012		Import from public-domain	Gramer,M.
EPI399381	MP	United States	2012-Jul-23	EPI_ISL_130112	A/swine/Indiana/A01301135/2012		Import from public-domain	Gramer,M.
EPI399388	MP	United States	2012-Jul-13	EPI_ISL_130115	A/swine/Illinois/A01300597/2012		Import from public-domain	Gramer,M.
EPI399391	MP	United States	2012-Jun-01	EPI_ISL_130116	A/swine/Illinois/A01300059/2012		Import from public-domain
EPI399400	MP	United States	2012-Jul-23	EPI_ISL_130119	A/swine/Nebraska/A01301065/2012		Import from public-domain	Gramer,M.
EPI399409	MP	United States	2012-Jul-20	EPI_ISL_130122	A/swine/Nebraska/A01300759/2012		Import from public-domain	Gramer,M.
EPI399412	MP	United States	2012-Jun-01	EPI_ISL_130123	A/swine/Nebraska/A01300150/2012		Import from public-domain
EPI399421	MP	United States	2012-Jun-25	EPI_ISL_130126	A/swine/Illinois/A01301002/2012		Import from public-domain	Gramer,M.
EPI399430	MP	United States	2012-Jul-16	EPI_ISL_130129	A/swine/Nebraska/A01300688/2012		Import from public-domain	Gramer,M.
EPI399454	MP	United States	2012-Jul-13	EPI_ISL_130137	A/swine/Illinois/A01300642/2012		Import from public-domain	Gramer,M.
EPI399457	MP	United States	2012-Jul-13	EPI_ISL_130138	A/swine/Illinois/A01300563/2012		Import from public-domain	Gramer,M.
EPI399460	MP	United States	2012-Jul-05	EPI_ISL_130139	A/swine/Illinois/A01300356/2012		Import from public-domain	Gramer,M.
EPI399475	MP	United States	2012-Jun-01	EPI_ISL_130144	A/swine/Illinois/A01328923/2012		Import from public-domain	Gramer,M.
EPI399487	MP	United States	2011-Dec-16	EPI_ISL_130148	A/swine/Illinois/A01240628/2011		Import from public-domain	Gramer,M.
EPI399493	MP	United States	2012-Jan-09	EPI_ISL_130150	A/swine/Illinois/A01240743/2012		Import from public-domain	Gramer,M.
EPI399499	MP	United States	2011-Dec-23	EPI_ISL_130153	A/swine/Illinois/A01240547/2011		Import from public-domain	Gramer,M.
EPI399516	MP	United States	2012-Jun-11	EPI_ISL_130159	A/swine/Illinois/A01328924/2012		Import from public-domain	Gramer,M.
EPI399519	MP	United States	2011-Dec-12	EPI_ISL_130160	A/swine/Illinois/A01240326/2011		Import from public-domain	Gramer,M.
EPI399522	MP	United States	2011-Dec-28	EPI_ISL_130161	A/swine/Illinois/A01240865/2011		Import from public-domain	Gramer,M.
EPI399531	MP	United States	2012-Jan-03	EPI_ISL_130164	A/swine/Nebraska/A01240642/2012		Import from public-domain	Gramer,M.
EPI399538	MP	United States	2012-Jan-03	EPI_ISL_130166	A/swine/Nebraska/A01240640/2012		Import from public-domain	Gramer,M.
EPI399546	MP	United States	2011-Oct-13	EPI_ISL_130169	A/swine/Minnesota/A01240666/2011		Import from public-domain	Gramer,M.
EPI399549	MP	United States	2011-Dec-23	EPI_ISL_130170	A/swine/Illinois/A01240545/2011		Import from public-domain	Gramer,M.
EPI399556	MP	United States	2012-Jan-03	EPI_ISL_130172	A/swine/Nebraska/A01240866/2012		Import from public-domain	Gramer,M.
EPI399574	MP	United States	2011-Dec-06	EPI_ISL_130175	A/swine/Minnesota/A01240293/2011		Import from public-domain	Gramer,M.
EPI399577	MP	United States	2012-Jan-03	EPI_ISL_130176	A/swine/Nebraska/A01240645/2012		Import from public-domain	Gramer,M.
EPI399583	MP	United States	2012-Apr-23	EPI_ISL_130178	A/swine/Minnesota/A01327667/2012		Import from public-domain	Gramer,M.
EPI399592	MP	United States	2011-Oct-13	EPI_ISL_130181	A/swine/Minnesota/A01240667/2011		Import from public-domain	Gramer,M.
EPI399598	MP	United States	2011-Dec-19	EPI_ISL_130183	A/swine/Illinois/A01240629/2011		Import from public-domain	Gramer,M.
EPI399903	MP	United States	2012-Aug-27	EPI_ISL_130356	A/swine/Nebraska/A01301501/2012		Import from public-domain	Gramer,M.
EPI400109	MP	United States	2012-Sep-14	EPI_ISL_130421	A/swine/South Dakota/20/2012		Import from public-domain
EPI401103	MP	United States	2012-Sep-10	EPI_ISL_131141	A/swine/Illinois/A01301796/2012		Import from public-domain	Gramer,M.
EPI401106	MP	United States	2012-Sep-07	EPI_ISL_131142	A/swine/Iowa/A01301778/2012		Import from public-domain	Gramer,M.
EPI401109	MP	United States	2012-Sep-10	EPI_ISL_131143	A/swine/Illinois/A01301847/2012		Import from public-domain	Gramer,M.
EPI401131	MP	United States	2012-Oct-10	EPI_ISL_131145	A/swine/Minnesota/A01267716/2012		Import from public-domain
EPI401145	MP	United States	2012-Sep-27	EPI_ISL_131154	A/swine/North Carolina/A01270509/2012		Import from public-domain	Gramer,M.
EPI401148	MP	United States	2012-Oct-02	EPI_ISL_131155	A/swine/Nebraska/A01270377/2012		Import from public-domain	Gramer,M.
EPI401151	MP	United States	2012-Sep-26	EPI_ISL_131156	A/swine/Illinois/A01270275/2012		Import from public-domain	Gramer,M.
EPI401169	MP	United States	2012-Jan-01	EPI_ISL_131162	A/swine/Minnesota/A01301730/2012		Import from public-domain	Gramer,M.
EPI401172	MP	United States	2012-Oct-03	EPI_ISL_131163	A/swine/Illinois/A01270461/2012		Import from public-domain	Gramer,M.
EPI401178	MP	United States	2012-Oct-02	EPI_ISL_131165	A/swine/Missouri/A01270665/2012		Import from public-domain	Gramer,M.
EPI401247	MP	United States	2012-Oct-03	EPI_ISL_131194	A/swine/South Dakota/26/2012		Import from public-domain
EPI401370	MP	United States	2012-Jul-24	EPI_ISL_131212	A/swine/Minnesota/A01203677/2012		Import from public-domain	Lin,K.; Haney,D.M.; Bade,D.D.; Zhang,J.
EPI401711	MP	United States	2012-Aug-28	EPI_ISL_131260	A/swine/Minnesota/A01301731/2012		Import from public-domain
EPI406454	MP	United States	2012-Oct-19	EPI_ISL_132314	A/swine/Iowa/A01271072/2012		Import from public-domain	Gramer,M.
EPI406479	MP	United States	2012-Oct-19	EPI_ISL_132322	A/swine/SouthDakota/A01267882/2012		Import from public-domain
EPI406535	MP	United States	2012-Oct-25	EPI_ISL_132339	A/swine/Ohio/A01267959/2012		Import from public-domain
EPI406565	MP	United States	2012-Oct-01	EPI_ISL_132354	A/swine/Iowa/A01203890/2012		Import from public-domain	Lin,K.; Haney,D.M.; Bade,D.D.; Zhang,J.
EPI406586	MP	United States	2012-Oct-01	EPI_ISL_132361	A/swine/Iowa/A01203918/2012		Import from public-domain	Lin,K.; Haney,D.M.; Bade,D.D.; Zhang,J.
EPI406589	MP	United States	2012-Oct-01	EPI_ISL_132362	A/swine/Nebraska/A01203929/2012		Import from public-domain	Lin,K.; Haney,D.M.; Bade,D.D.; Zhang,J.
EPI406633	MP	United States	2012-Sep-28	EPI_ISL_132374	A/swine/Illinois/A01270490/2012		Import from public-domain	Gramer,M.
EPI406626	MP	United States	2012-Oct-01	EPI_ISL_132378	A/swine/Illinois/A01270809/2012		Import from public-domain	Gramer,M.
EPI406629	MP	United States	2012-Oct-01	EPI_ISL_132379	A/swine/Nebraska/A01270646/2012		Import from public-domain	Gramer,M.
EPI406641	MP	United States	2012-Oct-01	EPI_ISL_132382	A/swine/Iowa/A01432034/2012		Import from public-domain	Lin,K.; Haney,D.M.; Bade,D.D.; Zhang,J.
EPI406644	MP	United States	2012-Oct-01	EPI_ISL_132383	A/swine/Minnesota/A01203968/2012		Import from public-domain	Lin,K.; Haney,D.M.; Bade,D.D.; Zhang,J.
EPI406662	MP	United States	2012-Oct-01	EPI_ISL_132389	A/swine/Iowa/A01244088/2012		Import from public-domain	Lin,K.; Haney,D.M.; Bade,D.D.; Zhang,J.
EPI406671	MP	United States	2012-Oct-01	EPI_ISL_132392	A/swine/Iowa/A01432038/2012		Import from public-domain	Lin,K.; Haney,D.M.; Bade,D.D.; Zhang,J.
EPI407026	MP	United States	2012-Oct-30	EPI_ISL_132517	A/swine/Ohio/A01279011/2012		Import from public-domain
EPI407029	MP	United States	2012-Oct-31	EPI_ISL_132518	A/swine/Iowa/A01279050/2012		Import from public-domain
EPI407035	MP	United States	2012-Nov-02	EPI_ISL_132520	A/swine/Minnesota/A01279105/2012		Import from public-domain
EPI414032	MP	United States	2012-Nov-30	EPI_ISL_133671	A/swine/Ohio/A01279503/2012		Import from public-domain
EPI414038	MP	United States	2012-Dec-04	EPI_ISL_133673	A/swine/Ohio/A01279522/2012		Import from public-domain
EPI414041	MP	United States	2012-Dec-04	EPI_ISL_133674	A/swine/Iowa/A01279548/2012		Import from public-domain
EPI414044	MP	United States	2012-Dec-05	EPI_ISL_133675	A/swine/Iowa/A01279589/2012		Import from public-domain
EPI414050	MP	United States	2012-Dec-06	EPI_ISL_133677	A/swine/Ohio/A01279687/2012		Import from public-domain
EPI414053	MP	United States	2012-Dec-06	EPI_ISL_133678	A/swine/Ohio/A01279640/2012		Import from public-domain
EPI414055	MP	United States	2012-Nov-28	EPI_ISL_133679	A/swine/Illinois/A01277957/2012		Import from public-domain	Culhane,M.
EPI414061	MP	United States	2012-Dec-04	EPI_ISL_133681	A/swine/Illinois/A01442104/2012		Import from public-domain	Culhane,M.
EPI414067	MP	United States	2012-Dec-02	EPI_ISL_133683	A/swine/Nebraska/A01442053/2012		Import from public-domain	Culhane,M.
EPI414070	MP	United States	2012-Nov-28	EPI_ISL_133684	A/swine/Missouri/A01277947/2012		Import from public-domain	Culhane,M.
EPI414073	MP	United States	2012-Dec-05	EPI_ISL_133685	A/swine/Missouri/A01442212/2012		Import from public-domain	Culhane,M.
EPI414079	MP	United States	2012-Dec-04	EPI_ISL_133687	A/swine/Minnesota/A01442124/2012		Import from public-domain	Culhane,M.
EPI414104	MP	United States	2012-Dec-06	EPI_ISL_133700	A/swine/Ohio/A01279737/2012		Import from public-domain
EPI414107	MP	United States	2012-Dec-07	EPI_ISL_133701	A/swine/South Dakota/A01279746/2012		Import from public-domain
EPI414110	MP	United States	2012-Dec-07	EPI_ISL_133702	A/swine/Ohio/A01279763/2012		Import from public-domain
EPI414113	MP	United States	2012-Dec-10	EPI_ISL_133703	A/swine/Minnesota/A01279807/2012		Import from public-domain
EPI414151	MP	United States	2012-Nov-01	EPI_ISL_133707	A/swine/Iowa/A01432105/2012		Import from public-domain	Lin,K.; Haney,D.M.; Bade,D.D.; Zhang,J.
EPI414164	MP	United States	2012-Nov-08	EPI_ISL_133711	A/swine/Illinois/A01432156/2012		Import from public-domain	Lin,K.; Haney,D.M.; Bade,D.D.; Zhang,J.
EPI414542	MP	United States	2009-Jul-05	EPI_ISL_133780	A/swine/Ohio/09SW1478E/2009		Import from public-domain	Wentworth,D.E.; Dugan,V.; Halpin,R.A.; Lin,X.; Bera,J.; Wester,E.; Ghedin,E.; Fedorova,N.; Tsitrin,T.; McLellan,M.; Stockwell,T.; Amedeo,P.; Appalla,L.; Bishop,B.; Edworthy,P.; Gupta,N.; Hoover,J.; Katzel,D.; Li,K.; Schobel,S.; Shrivastava,S.; Thovarai,V.; Wang,S.; Slemons,R.D.; Bowman,A.S.; Nolting,J.M.; Nelson,S.; Edwards,J.; Bao,Y.; Sanders,R.; Dernovoy,D.; Kiryutin,B.; Lipman,D.J.; Tatusova,T.
EPI414553	MP	United States	2009-Jul-05	EPI_ISL_133781	A/swine/Ohio/09SW1482E/2009		Import from public-domain	Wentworth,D.E.; Dugan,V.; Halpin,R.A.; Lin,X.; Bera,J.; Wester,E.; Ghedin,E.; Fedorova,N.; Tsitrin,T.; McLellan,M.; Stockwell,T.; Amedeo,P.; Appalla,L.; Bishop,B.; Edworthy,P.; Gupta,N.; Hoover,J.; Katzel,D.; Li,K.; Schobel,S.; Shrivastava,S.; Thovarai,V.; Wang,S.; Slemons,R.D.; Bowman,A.S.; Nolting,J.M.; Bao,Y.; Sanders,R.; Dernovoy,D.; Kiryutin,B.; Lipman,D.J.; Tatusova,T.
EPI414561	MP	United States	2009-Jul-05	EPI_ISL_133782	A/swine/Ohio/09SW1483E/2009		Import from public-domain	Wentworth,D.E.; Dugan,V.; Halpin,R.A.; Lin,X.; Bera,J.; Wester,E.; Ghedin,E.; Fedorova,N.; Tsitrin,T.; McLellan,M.; Stockwell,T.; Amedeo,P.; Appalla,L.; Bishop,B.; Edworthy,P.; Gupta,N.; Hoover,J.; Katzel,D.; Li,K.; Schobel,S.; Shrivastava,S.; Thovarai,V.; Wang,S.; Slemons,R.D.; Bowman,A.S.; Nolting,J.M.; Nelson,S.; Edwards,J.; Bao,Y.; Sanders,R.; Dernovoy,D.; Kiryutin,B.; Lipman,D.J.; Tatusova,T.
EPI414569	MP	United States	2009-Jul-05	EPI_ISL_133783	A/swine/Ohio/09SW1484E/2009		Import from public-domain	Wentworth,D.E.; Dugan,V.; Halpin,R.A.; Lin,X.; Bera,J.; Wester,E.; Ghedin,E.; Fedorova,N.; Tsitrin,T.; McLellan,M.; Stockwell,T.; Amedeo,P.; Appalla,L.; Bishop,B.; Edworthy,P.; Gupta,N.; Hoover,J.; Katzel,D.; Li,K.; Schobel,S.; Shrivastava,S.; Thovarai,V.; Wang,S.; Slemons,R.D.; Bowman,A.S.; Nolting,J.M.; Bao,Y.; Sanders,R.; Dernovoy,D.; Kiryutin,B.; Lipman,D.J.; Tatusova,T.
EPI414577	MP	United States	2009-Jul-05	EPI_ISL_133784	A/swine/Ohio/09SW1488E/2009		Import from public-domain	Wentworth,D.E.; Dugan,V.; Halpin,R.A.; Lin,X.; Bera,J.; Wester,E.; Ghedin,E.; Fedorova,N.; Tsitrin,T.; McLellan,M.; Stockwell,T.; Amedeo,P.; Appalla,L.; Bishop,B.; Edworthy,P.; Gupta,N.; Hoover,J.; Katzel,D.; Li,K.; Schobel,S.; Shrivastava,S.; Thovarai,V.; Wang,S.; Slemons,R.D.; Bowman,A.S.; Nolting,J.M.; Nelson,S.; Edwards,J.; Bao,Y.; Sanders,R.; Dernovoy,D.; Kiryutin,B.; Lipman,D.J.; Tatusova,T.
EPI414585	MP	United States	2009-Jul-05	EPI_ISL_133785	A/swine/Ohio/09SW1489E/2009		Import from public-domain	Wentworth,D.E.; Dugan,V.; Halpin,R.A.; Lin,X.; Bera,J.; Wester,E.; Ghedin,E.; Fedorova,N.; Tsitrin,T.; McLellan,M.; Stockwell,T.; Amedeo,P.; Appalla,L.; Bishop,B.; Edworthy,P.; Gupta,N.; Hoover,J.; Katzel,D.; Li,K.; Schobel,S.; Shrivastava,S.; Thovarai,V.; Wang,S.; Slemons,R.D.; Bowman,A.S.; Nolting,J.M.; Bao,Y.; Sanders,R.; Dernovoy,D.; Kiryutin,B.; Lipman,D.J.; Tatusova,T.
EPI414593	MP	United States	2009-Jul-05	EPI_ISL_133786	A/swine/Ohio/09SW1490E/2009		Import from public-domain	Wentworth,D.E.; Dugan,V.; Halpin,R.A.; Lin,X.; Bera,J.; Wester,E.; Ghedin,E.; Fedorova,N.; Tsitrin,T.; McLellan,M.; Stockwell,T.; Amedeo,P.; Appalla,L.; Bishop,B.; Edworthy,P.; Gupta,N.; Hoover,J.; Katzel,D.; Li,K.; Schobel,S.; Shrivastava,S.; Thovarai,V.; Wang,S.; Slemons,R.D.; Bowman,A.S.; Nolting,J.M.; Nelson,S.; Edwards,J.; Bao,Y.; Sanders,R.; Dernovoy,D.; Kiryutin,B.; Lipman,D.J.; Tatusova,T.
EPI414601	MP	United States	2009-Jul-05	EPI_ISL_133787	A/swine/Ohio/09SW1477/2009		Import from public-domain	Wentworth,D.E.; Dugan,V.; Halpin,R.A.; Lin,X.; Bera,J.; Wester,E.; Ghedin,E.; Fedorova,N.; Tsitrin,T.; McLellan,M.; Stockwell,T.; Amedeo,P.; Appalla,L.; Bishop,B.; Edworthy,P.; Gupta,N.; Hoover,J.; Katzel,D.; Li,K.; Schobel,S.; Shrivastava,S.; Thovarai,V.; Wang,S.; Slemons,R.D.; Bowman,A.S.; Nolting,J.M.; Bao,Y.; Sanders,R.; Dernovoy,D.; Kiryutin,B.; Lipman,D.J.; Tatusova,T.
EPI414609	MP	United States	2009-Jul-05	EPI_ISL_133788	A/swine/Ohio/09SW1478M/2009		Import from public-domain	Wentworth,D.E.; Dugan,V.; Halpin,R.A.; Lin,X.; Bera,J.; Wester,E.; Ghedin,E.; Fedorova,N.; Tsitrin,T.; McLellan,M.; Stockwell,T.; Amedeo,P.; Appalla,L.; Bishop,B.; Edworthy,P.; Gupta,N.; Hoover,J.; Katzel,D.; Li,K.; Schobel,S.; Shrivastava,S.; Thovarai,V.; Wang,S.; Slemons,R.D.; Bowman,A.S.; Nolting,J.M.; Nelson,S.; Edwards,J.; Bao,Y.; Sanders,R.; Dernovoy,D.; Kiryutin,B.; Lipman,D.J.; Tatusova,T.
EPI414617	MP	United States	2009-Jul-05	EPI_ISL_133789	A/swine/Ohio/09SW1481/2009		Import from public-domain	Wentworth,D.E.; Dugan,V.; Halpin,R.A.; Lin,X.; Bera,J.; Wester,E.; Ghedin,E.; Fedorova,N.; Tsitrin,T.; McLellan,M.; Stockwell,T.; Amedeo,P.; Appalla,L.; Bishop,B.; Edworthy,P.; Gupta,N.; Hoover,J.; Katzel,D.; Li,K.; Schobel,S.; Shrivastava,S.; Thovarai,V.; Wang,S.; Slemons,R.D.; Bowman,A.S.; Nolting,J.M.; Bao,Y.; Sanders,R.; Dernovoy,D.; Kiryutin,B.; Lipman,D.J.; Tatusova,T.
EPI414625	MP	United States	2009-Jul-05	EPI_ISL_133790	A/swine/Ohio/09SW1482M/2009		Import from public-domain	Wentworth,D.E.; Dugan,V.; Halpin,R.A.; Lin,X.; Bera,J.; Wester,E.; Ghedin,E.; Fedorova,N.; Tsitrin,T.; McLellan,M.; Stockwell,T.; Amedeo,P.; Appalla,L.; Bishop,B.; Edworthy,P.; Gupta,N.; Hoover,J.; Katzel,D.; Li,K.; Schobel,S.; Shrivastava,S.; Thovarai,V.; Wang,S.; Slemons,R.D.; Bowman,A.S.; Nolting,J.M.; Nelson,S.; Edwards,J.; Bao,Y.; Sanders,R.; Dernovoy,D.; Kiryutin,B.; Lipman,D.J.; Tatusova,T.
EPI414633	MP	United States	2009-Jul-05	EPI_ISL_133791	A/swine/Ohio/09SW1483M/2009		Import from public-domain	Wentworth,D.E.; Dugan,V.; Halpin,R.A.; Lin,X.; Bera,J.; Wester,E.; Ghedin,E.; Fedorova,N.; Tsitrin,T.; McLellan,M.; Stockwell,T.; Amedeo,P.; Appalla,L.; Bishop,B.; Edworthy,P.; Gupta,N.; Hoover,J.; Katzel,D.; Li,K.; Schobel,S.; Shrivastava,S.; Thovarai,V.; Wang,S.; Slemons,R.D.; Bowman,A.S.; Nolting,J.M.; Bao,Y.; Sanders,R.; Dernovoy,D.; Kiryutin,B.; Lipman,D.J.; Tatusova,T.
EPI414641	MP	United States	2009-Jul-05	EPI_ISL_133792	A/swine/Ohio/09SW1484M/2009		Import from public-domain	Wentworth,D.E.; Dugan,V.; Halpin,R.A.; Lin,X.; Bera,J.; Wester,E.; Ghedin,E.; Fedorova,N.; Tsitrin,T.; McLellan,M.; Stockwell,T.; Amedeo,P.; Appalla,L.; Bishop,B.; Edworthy,P.; Gupta,N.; Hoover,J.; Katzel,D.; Li,K.; Schobel,S.; Shrivastava,S.; Thovarai,V.; Wang,S.; Slemons,R.D.; Bowman,A.S.; Nolting,J.M.; Nelson,S.; Edwards,J.; Bao,Y.; Sanders,R.; Dernovoy,D.; Kiryutin,B.; Lipman,D.J.; Tatusova,T.
EPI414649	MP	United States	2009-Jul-05	EPI_ISL_133793	A/swine/Ohio/09SW1486/2009		Import from public-domain	Wentworth,D.E.; Dugan,V.; Halpin,R.A.; Lin,X.; Bera,J.; Wester,E.; Ghedin,E.; Fedorova,N.; Tsitrin,T.; McLellan,M.; Stockwell,T.; Amedeo,P.; Appalla,L.; Bishop,B.; Edworthy,P.; Gupta,N.; Hoover,J.; Katzel,D.; Li,K.; Schobel,S.; Shrivastava,S.; Thovarai,V.; Wang,S.; Slemons,R.D.; Bowman,A.S.; Nolting,J.M.; Bao,Y.; Sanders,R.; Dernovoy,D.; Kiryutin,B.; Lipman,D.J.; Tatusova,T.
EPI414668	MP	United States	2009-Jul-05	EPI_ISL_133794	A/swine/Ohio/09SW1487M/2009		Import from public-domain	Wentworth,D.E.; Dugan,V.; Halpin,R.A.; Lin,X.; Bera,J.; Wester,E.; Ghedin,E.; Fedorova,N.; Tsitrin,T.; McLellan,M.; Stockwell,T.; Amedeo,P.; Appalla,L.; Bishop,B.; Edworthy,P.; Gupta,N.; Hoover,J.; Katzel,D.; Li,K.; Schobel,S.; Shrivastava,S.; Thovarai,V.; Wang,S.; Slemons,R.D.; Bowman,A.S.; Nolting,J.M.; Nelson,S.; Edwards,J.; Bao,Y.; Sanders,R.; Dernovoy,D.; Kiryutin,B.; Lipman,D.J.; Tatusova,T.
EPI414659	MP	United States	2009-Jul-05	EPI_ISL_133795	A/swine/Ohio/09SW1488M/2009		Import from public-domain	Wentworth,D.E.; Dugan,V.; Halpin,R.A.; Lin,X.; Bera,J.; Wester,E.; Ghedin,E.; Fedorova,N.; Tsitrin,T.; McLellan,M.; Stockwell,T.; Amedeo,P.; Appalla,L.; Bishop,B.; Edworthy,P.; Gupta,N.; Hoover,J.; Katzel,D.; Li,K.; Schobel,S.; Shrivastava,S.; Thovarai,V.; Wang,S.; Slemons,R.D.; Bowman,A.S.; Nolting,J.M.; Bao,Y.; Sanders,R.; Dernovoy,D.; Kiryutin,B.; Lipman,D.J.; Tatusova,T.
EPI414673	MP	United States	2009-Jul-05	EPI_ISL_133796	A/swine/Ohio/09SW1489M/2009		Import from public-domain	Wentworth,D.E.; Dugan,V.; Halpin,R.A.; Lin,X.; Bera,J.; Wester,E.; Ghedin,E.; Fedorova,N.; Tsitrin,T.; McLellan,M.; Stockwell,T.; Amedeo,P.; Appalla,L.; Bishop,B.; Edworthy,P.; Gupta,N.; Hoover,J.; Katzel,D.; Li,K.; Schobel,S.; Shrivastava,S.; Thovarai,V.; Wang,S.; Slemons,R.D.; Bowman,A.S.; Nolting,J.M.; Nelson,S.; Edwards,J.; Bao,Y.; Sanders,R.; Dernovoy,D.; Kiryutin,B.; Lipman,D.J.; Tatusova,T.
EPI414681	MP	United States	2009-Jul-05	EPI_ISL_133797	A/swine/Ohio/09SW1490M/2009		Import from public-domain	Wentworth,D.E.; Dugan,V.; Halpin,R.A.; Lin,X.; Bera,J.; Wester,E.; Ghedin,E.; Fedorova,N.; Tsitrin,T.; McLellan,M.; Stockwell,T.; Amedeo,P.; Appalla,L.; Bishop,B.; Edworthy,P.; Gupta,N.; Hoover,J.; Katzel,D.; Li,K.; Schobel,S.; Shrivastava,S.; Thovarai,V.; Wang,S.; Slemons,R.D.; Bowman,A.S.; Nolting,J.M.; Bao,Y.; Sanders,R.; Dernovoy,D.; Kiryutin,B.; Lipman,D.J.; Tatusova,T.
EPI414689	MP	United States	2009-Jul-05	EPI_ISL_133798	A/swine/Ohio/09SW1491/2009		Import from public-domain	Wentworth,D.E.; Dugan,V.; Halpin,R.A.; Lin,X.; Bera,J.; Wester,E.; Ghedin,E.; Fedorova,N.; Tsitrin,T.; McLellan,M.; Stockwell,T.; Amedeo,P.; Appalla,L.; Bishop,B.; Edworthy,P.; Gupta,N.; Hoover,J.; Katzel,D.; Li,K.; Schobel,S.; Shrivastava,S.; Thovarai,V.; Wang,S.; Slemons,R.D.; Bowman,A.S.; Nolting,J.M.; Nelson,S.; Edwards,J.; Bao,Y.; Sanders,R.; Dernovoy,D.; Kiryutin,B.; Lipman,D.J.; Tatusova,T.
EPI415341	MP	United States	2011-Aug-06	EPI_ISL_133880	A/swine/Ohio/11SW122/2011		Import from public-domain	Wentworth,D.E.; Dugan,V.; Halpin,R.A.; Lin,X.; Bera,J.; Wester,E.; Ghedin,E.; Fedorova,N.; Tsitrin,T.; McLellan,M.; Stockwell,T.; Amedeo,P.; Appalla,L.; Bishop,B.; Edworthy,P.; Gupta,N.; Hoover,J.; Katzel,D.; Li,K.; Schobel,S.; Shrivastava,S.; Thovarai,V.; Wang,S.; Slemons,R.D.; Bowman,A.S.; Nolting,J.M.; Nelson,S.; Bao,Y.; Sanders,R.; Dernovoy,D.; Kiryutin,B.; Lipman,D.J.; Tatusova,T.
EPI415349	MP	United States	2011-Aug-06	EPI_ISL_133881	A/swine/Ohio/11SW123/2011		Import from public-domain	Wentworth,D.E.; Dugan,V.; Halpin,R.A.; Lin,X.; Bera,J.; Wester,E.; Ghedin,E.; Fedorova,N.; Tsitrin,T.; McLellan,M.; Stockwell,T.; Amedeo,P.; Appalla,L.; Bishop,B.; Edworthy,P.; Gupta,N.; Hoover,J.; Katzel,D.; Li,K.; Schobel,S.; Shrivastava,S.; Thovarai,V.; Wang,S.; Slemons,R.D.; Bowman,A.S.; Nolting,J.M.; Bao,Y.; Sanders,R.; Dernovoy,D.; Kiryutin,B.; Lipman,D.J.; Tatusova,T.
EPI415357	MP	United States	2011-Aug-06	EPI_ISL_133882	A/swine/Ohio/11SW124/2011		Import from public-domain	Wentworth,D.E.; Dugan,V.; Halpin,R.A.; Lin,X.; Bera,J.; Wester,E.; Ghedin,E.; Fedorova,N.; Tsitrin,T.; McLellan,M.; Stockwell,T.; Amedeo,P.; Appalla,L.; Bishop,B.; Edworthy,P.; Gupta,N.; Hoover,J.; Katzel,D.; Li,K.; Schobel,S.; Shrivastava,S.; Thovarai,V.; Wang,S.; Slemons,R.D.; Bowman,A.S.; Nolting,J.M.; Nelson,S.; Bao,Y.; Sanders,R.; Dernovoy,D.; Kiryutin,B.; Lipman,D.J.; Tatusova,T.
EPI415365	MP	United States	2011-Aug-06	EPI_ISL_133883	A/swine/Ohio/11SW125/2011		Import from public-domain	Wentworth,D.E.; Dugan,V.; Halpin,R.A.; Lin,X.; Bera,J.; Wester,E.; Ghedin,E.; Fedorova,N.; Tsitrin,T.; McLellan,M.; Stockwell,T.; Amedeo,P.; Appalla,L.; Bishop,B.; Edworthy,P.; Gupta,N.; Hoover,J.; Katzel,D.; Li,K.; Schobel,S.; Shrivastava,S.; Thovarai,V.; Wang,S.; Slemons,R.D.; Bowman,A.S.; Nolting,J.M.; Bao,Y.; Sanders,R.; Dernovoy,D.; Kiryutin,B.; Lipman,D.J.; Tatusova,T.
EPI415371	MP	United States	2011-Aug-06	EPI_ISL_133884	A/swine/Ohio/11SW126/2011		Import from public-domain	Wentworth,D.E.; Dugan,V.; Halpin,R.A.; Lin,X.; Bera,J.; Wester,E.; Ghedin,E.; Fedorova,N.; Tsitrin,T.; McLellan,M.; Stockwell,T.; Amedeo,P.; Appalla,L.; Bishop,B.; Edworthy,P.; Gupta,N.; Hoover,J.; Katzel,D.; Li,K.; Schobel,S.; Shrivastava,S.; Thovarai,V.; Wang,S.; Slemons,R.D.; Bowman,A.S.; Nolting,J.M.; Nelson,S.; Bao,Y.; Sanders,R.; Dernovoy,D.; Kiryutin,B.; Lipman,D.J.; Tatusova,T.
EPI415379	MP	United States	2011-Aug-06	EPI_ISL_133885	A/swine/Ohio/11SW128/2011		Import from public-domain	Wentworth,D.E.; Dugan,V.; Halpin,R.A.; Lin,X.; Bera,J.; Wester,E.; Ghedin,E.; Fedorova,N.; Tsitrin,T.; McLellan,M.; Stockwell,T.; Amedeo,P.; Appalla,L.; Bishop,B.; Edworthy,P.; Gupta,N.; Hoover,J.; Katzel,D.; Li,K.; Schobel,S.; Shrivastava,S.; Thovarai,V.; Wang,S.; Slemons,R.D.; Bowman,A.S.; Nolting,J.M.; Bao,Y.; Sanders,R.; Dernovoy,D.; Kiryutin,B.; Lipman,D.J.; Tatusova,T.
EPI415387	MP	United States	2011-Aug-06	EPI_ISL_133886	A/swine/Ohio/11SW129/2011		Import from public-domain	Wentworth,D.E.; Dugan,V.; Halpin,R.A.; Lin,X.; Bera,J.; Wester,E.; Ghedin,E.; Fedorova,N.; Tsitrin,T.; McLellan,M.; Stockwell,T.; Amedeo,P.; Appalla,L.; Bishop,B.; Edworthy,P.; Gupta,N.; Hoover,J.; Katzel,D.; Li,K.; Schobel,S.; Shrivastava,S.; Thovarai,V.; Wang,S.; Slemons,R.D.; Bowman,A.S.; Nolting,J.M.; Nelson,S.; Bao,Y.; Sanders,R.; Dernovoy,D.; Kiryutin,B.; Lipman,D.J.; Tatusova,T.
EPI415395	MP	United States	2011-Aug-06	EPI_ISL_133887	A/swine/Ohio/11SW130/2011		Import from public-domain	Wentworth,D.E.; Dugan,V.; Halpin,R.A.; Lin,X.; Bera,J.; Wester,E.; Ghedin,E.; Fedorova,N.; Tsitrin,T.; McLellan,M.; Stockwell,T.; Amedeo,P.; Appalla,L.; Bishop,B.; Edworthy,P.; Gupta,N.; Hoover,J.; Katzel,D.; Li,K.; Schobel,S.; Shrivastava,S.; Thovarai,V.; Wang,S.; Slemons,R.D.; Bowman,A.S.; Nolting,J.M.; Bao,Y.; Sanders,R.; Dernovoy,D.; Kiryutin,B.; Lipman,D.J.; Tatusova,T.
EPI415403	MP	United States	2011-Aug-06	EPI_ISL_133888	A/swine/Ohio/11SW131/2011		Import from public-domain	Wentworth,D.E.; Dugan,V.; Halpin,R.A.; Lin,X.; Bera,J.; Wester,E.; Ghedin,E.; Fedorova,N.; Tsitrin,T.; McLellan,M.; Stockwell,T.; Amedeo,P.; Appalla,L.; Bishop,B.; Edworthy,P.; Gupta,N.; Hoover,J.; Katzel,D.; Li,K.; Schobel,S.; Shrivastava,S.; Thovarai,V.; Wang,S.; Slemons,R.D.; Bowman,A.S.; Nolting,J.M.; Nelson,S.; Bao,Y.; Sanders,R.; Dernovoy,D.; Kiryutin,B.; Lipman,D.J.; Tatusova,T.
EPI415411	MP	United States	2011-Aug-06	EPI_ISL_133889	A/swine/Ohio/11SW132/2011		Import from public-domain	Wentworth,D.E.; Dugan,V.; Halpin,R.A.; Lin,X.; Bera,J.; Wester,E.; Ghedin,E.; Fedorova,N.; Tsitrin,T.; McLellan,M.; Stockwell,T.; Amedeo,P.; Appalla,L.; Bishop,B.; Edworthy,P.; Gupta,N.; Hoover,J.; Katzel,D.; Li,K.; Schobel,S.; Shrivastava,S.; Thovarai,V.; Wang,S.; Slemons,R.D.; Bowman,A.S.; Nolting,J.M.; Bao,Y.; Sanders,R.; Dernovoy,D.; Kiryutin,B.; Lipman,D.J.; Tatusova,T.
EPI415425	MP	United States	2011-Aug-06	EPI_ISL_133890	A/swine/Ohio/11SW134/2011		Import from public-domain	Wentworth,D.E.; Dugan,V.; Halpin,R.A.; Lin,X.; Bera,J.; Wester,E.; Ghedin,E.; Fedorova,N.; Tsitrin,T.; McLellan,M.; Stockwell,T.; Amedeo,P.; Appalla,L.; Bishop,B.; Edworthy,P.; Gupta,N.; Hoover,J.; Katzel,D.; Li,K.; Schobel,S.; Shrivastava,S.; Thovarai,V.; Wang,S.; Slemons,R.D.; Bowman,A.S.; Nolting,J.M.; Nelson,S.; Bao,Y.; Sanders,R.; Dernovoy,D.; Kiryutin,B.; Lipman,D.J.; Tatusova,T.
EPI415433	MP	United States	2011-Aug-06	EPI_ISL_133891	A/swine/Ohio/11SW135/2011		Import from public-domain	Wentworth,D.E.; Dugan,V.; Halpin,R.A.; Lin,X.; Bera,J.; Wester,E.; Ghedin,E.; Fedorova,N.; Tsitrin,T.; McLellan,M.; Stockwell,T.; Amedeo,P.; Appalla,L.; Bishop,B.; Edworthy,P.; Gupta,N.; Hoover,J.; Katzel,D.; Li,K.; Schobel,S.; Shrivastava,S.; Thovarai,V.; Wang,S.; Slemons,R.D.; Bowman,A.S.; Nolting,J.M.; Bao,Y.; Sanders,R.; Dernovoy,D.; Kiryutin,B.; Lipman,D.J.; Tatusova,T.
EPI415441	MP	United States	2011-Aug-06	EPI_ISL_133892	A/swine/Ohio/11SW136/2011		Import from public-domain	Wentworth,D.E.; Dugan,V.; Halpin,R.A.; Lin,X.; Bera,J.; Wester,E.; Ghedin,E.; Fedorova,N.; Tsitrin,T.; McLellan,M.; Stockwell,T.; Amedeo,P.; Appalla,L.; Bishop,B.; Edworthy,P.; Gupta,N.; Hoover,J.; Katzel,D.; Li,K.; Schobel,S.; Shrivastava,S.; Thovarai,V.; Wang,S.; Slemons,R.D.; Bowman,A.S.; Nolting,J.M.; Nelson,S.; Bao,Y.; Sanders,R.; Dernovoy,D.; Kiryutin,B.; Lipman,D.J.; Tatusova,T.
EPI415449	MP	United States	2011-Aug-06	EPI_ISL_133893	A/swine/Ohio/11SW137/2011		Import from public-domain	Wentworth,D.E.; Dugan,V.; Halpin,R.A.; Lin,X.; Bera,J.; Wester,E.; Ghedin,E.; Fedorova,N.; Tsitrin,T.; McLellan,M.; Stockwell,T.; Amedeo,P.; Appalla,L.; Bishop,B.; Edworthy,P.; Gupta,N.; Hoover,J.; Katzel,D.; Li,K.; Schobel,S.; Shrivastava,S.; Thovarai,V.; Wang,S.; Slemons,R.D.; Bowman,A.S.; Nolting,J.M.; Bao,Y.; Sanders,R.; Dernovoy,D.; Kiryutin,B.; Lipman,D.J.; Tatusova,T.
EPI415457	MP	United States	2011-Aug-06	EPI_ISL_133894	A/swine/Ohio/11SW138/2011		Import from public-domain	Wentworth,D.E.; Dugan,V.; Halpin,R.A.; Lin,X.; Bera,J.; Wester,E.; Ghedin,E.; Fedorova,N.; Tsitrin,T.; McLellan,M.; Stockwell,T.; Amedeo,P.; Appalla,L.; Bishop,B.; Edworthy,P.; Gupta,N.; Hoover,J.; Katzel,D.; Li,K.; Schobel,S.; Shrivastava,S.; Thovarai,V.; Wang,S.; Slemons,R.D.; Bowman,A.S.; Nolting,J.M.; Nelson,S.; Bao,Y.; Sanders,R.; Dernovoy,D.; Kiryutin,B.; Lipman,D.J.; Tatusova,T.
EPI415465	MP	United States	2011-Aug-06	EPI_ISL_133895	A/swine/Ohio/11SW139/2011		Import from public-domain	Wentworth,D.E.; Dugan,V.; Halpin,R.A.; Lin,X.; Bera,J.; Wester,E.; Ghedin,E.; Fedorova,N.; Tsitrin,T.; McLellan,M.; Stockwell,T.; Amedeo,P.; Appalla,L.; Bishop,B.; Edworthy,P.; Gupta,N.; Hoover,J.; Katzel,D.; Li,K.; Schobel,S.; Shrivastava,S.; Thovarai,V.; Wang,S.; Slemons,R.D.; Bowman,A.S.; Nolting,J.M.; Bao,Y.; Sanders,R.; Dernovoy,D.; Kiryutin,B.; Lipman,D.J.; Tatusova,T.
EPI415473	MP	United States	2011-Aug-06	EPI_ISL_133896	A/swine/Ohio/11SW140/2011		Import from public-domain	Wentworth,D.E.; Dugan,V.; Halpin,R.A.; Lin,X.; Bera,J.; Wester,E.; Ghedin,E.; Fedorova,N.; Tsitrin,T.; McLellan,M.; Stockwell,T.; Amedeo,P.; Appalla,L.; Bishop,B.; Edworthy,P.; Gupta,N.; Hoover,J.; Katzel,D.; Li,K.; Schobel,S.; Shrivastava,S.; Thovarai,V.; Wang,S.; Slemons,R.D.; Bowman,A.S.; Nolting,J.M.; Nelson,S.; Bao,Y.; Sanders,R.; Dernovoy,D.; Kiryutin,B.; Lipman,D.J.; Tatusova,T.
EPI415481	MP	United States	2011-Aug-07	EPI_ISL_133897	A/swine/Ohio/11SW146/2011		Import from public-domain	Wentworth,D.E.; Dugan,V.; Halpin,R.A.; Lin,X.; Bera,J.; Wester,E.; Ghedin,E.; Fedorova,N.; Tsitrin,T.; McLellan,M.; Stockwell,T.; Amedeo,P.; Appalla,L.; Bishop,B.; Edworthy,P.; Gupta,N.; Hoover,J.; Katzel,D.; Li,K.; Schobel,S.; Shrivastava,S.; Thovarai,V.; Wang,S.; Slemons,R.D.; Bowman,A.S.; Nolting,J.M.; Bao,Y.; Sanders,R.; Dernovoy,D.; Kiryutin,B.; Lipman,D.J.; Tatusova,T.
EPI415564	MP	United States	2011-Aug-08	EPI_ISL_133907	A/swine/Ohio/11SW174/2011		Import from public-domain	Wentworth,D.E.; Dugan,V.; Halpin,R.A.; Lin,X.; Bera,J.; Wester,E.; Ghedin,E.; Fedorova,N.; Tsitrin,T.; McLellan,M.; Stockwell,T.; Amedeo,P.; Appalla,L.; Bishop,B.; Edworthy,P.; Gupta,N.; Hoover,J.; Katzel,D.; Li,K.; Schobel,S.; Shrivastava,S.; Thovarai,V.; Wang,S.; Slemons,R.D.; Bowman,A.S.; Nolting,J.M.; Bao,Y.; Sanders,R.; Dernovoy,D.; Kiryutin,B.; Lipman,D.J.; Tatusova,T.
EPI415667	MP	United States	2011-Aug-08	EPI_ISL_133919	A/swine/Ohio/11SW192/2011		Import from public-domain	Wentworth,D.E.; Dugan,V.; Halpin,R.A.; Lin,X.; Bera,J.; Wester,E.; Ghedin,E.; Fedorova,N.; Tsitrin,T.; McLellan,M.; Stockwell,T.; Amedeo,P.; Appalla,L.; Bishop,B.; Edworthy,P.; Gupta,N.; Hoover,J.; Katzel,D.; Li,K.; Schobel,S.; Shrivastava,S.; Thovarai,V.; Wang,S.; Slemons,R.D.; Bowman,A.S.; Nolting,J.M.; Bao,Y.; Sanders,R.; Dernovoy,D.; Kiryutin,B.; Lipman,D.J.; Tatusova,T.
EPI415720	MP	United States	2011-Aug-12	EPI_ISL_133925	A/swine/Ohio/11SW202/2011		Import from public-domain	Wentworth,D.E.; Dugan,V.; Halpin,R.A.; Lin,X.; Bera,J.; Wester,E.; Ghedin,E.; Fedorova,N.; Tsitrin,T.; McLellan,M.; Stockwell,T.; Amedeo,P.; Appalla,L.; Bishop,B.; Edworthy,P.; Gupta,N.; Hoover,J.; Katzel,D.; Li,K.; Schobel,S.; Shrivastava,S.; Thovarai,V.; Wang,S.; Slemons,R.D.; Bowman,A.S.; Nolting,J.M.; Bao,Y.; Sanders,R.; Dernovoy,D.; Kiryutin,B.; Lipman,D.J.; Tatusova,T.
EPI415737	MP	United States	2011-Aug-12	EPI_ISL_133927	A/swine/Ohio/11SW204/2011		Import from public-domain	Wentworth,D.E.; Dugan,V.; Halpin,R.A.; Lin,X.; Bera,J.; Wester,E.; Ghedin,E.; Fedorova,N.; Tsitrin,T.; McLellan,M.; Stockwell,T.; Amedeo,P.; Appalla,L.; Bishop,B.; Edworthy,P.; Gupta,N.; Hoover,J.; Katzel,D.; Li,K.; Schobel,S.; Shrivastava,S.; Thovarai,V.; Wang,S.; Slemons,R.D.; Bowman,A.S.; Nolting,J.M.; Bao,Y.; Sanders,R.; Dernovoy,D.; Kiryutin,B.; Lipman,D.J.; Tatusova,T.
EPI415745	MP	United States	2011-Aug-12	EPI_ISL_133928	A/swine/Ohio/11SW205/2011		Import from public-domain	Wentworth,D.E.; Dugan,V.; Halpin,R.A.; Lin,X.; Bera,J.; Wester,E.; Ghedin,E.; Fedorova,N.; Tsitrin,T.; McLellan,M.; Stockwell,T.; Amedeo,P.; Appalla,L.; Bishop,B.; Edworthy,P.; Gupta,N.; Hoover,J.; Katzel,D.; Li,K.; Schobel,S.; Shrivastava,S.; Thovarai,V.; Wang,S.; Slemons,R.D.; Bowman,A.S.; Nolting,J.M.; Nelson,S.; Bao,Y.; Sanders,R.; Dernovoy,D.; Kiryutin,B.; Lipman,D.J.; Tatusova,T.
EPI415762	MP	United States	2011-Aug-12	EPI_ISL_133930	A/swine/Ohio/11SW207/2011		Import from public-domain	Wentworth,D.E.; Dugan,V.; Halpin,R.A.; Lin,X.; Bera,J.; Wester,E.; Ghedin,E.; Fedorova,N.; Tsitrin,T.; McLellan,M.; Stockwell,T.; Amedeo,P.; Appalla,L.; Bishop,B.; Edworthy,P.; Gupta,N.; Hoover,J.; Katzel,D.; Li,K.; Schobel,S.; Shrivastava,S.; Thovarai,V.; Wang,S.; Slemons,R.D.; Bowman,A.S.; Nolting,J.M.; Nelson,S.; Bao,Y.; Sanders,R.; Dernovoy,D.; Kiryutin,B.; Lipman,D.J.; Tatusova,T.
EPI415779	MP	United States	2011-Aug-12	EPI_ISL_133932	A/swine/Ohio/11SW210/2011		Import from public-domain	Wentworth,D.E.; Dugan,V.; Halpin,R.A.; Lin,X.; Bera,J.; Wester,E.; Ghedin,E.; Fedorova,N.; Tsitrin,T.; McLellan,M.; Stockwell,T.; Amedeo,P.; Appalla,L.; Bishop,B.; Edworthy,P.; Gupta,N.; Hoover,J.; Katzel,D.; Li,K.; Schobel,S.; Shrivastava,S.; Thovarai,V.; Wang,S.; Slemons,R.D.; Bowman,A.S.; Nolting,J.M.; Nelson,S.; Bao,Y.; Sanders,R.; Dernovoy,D.; Kiryutin,B.; Lipman,D.J.; Tatusova,T.
EPI415804	MP	United States	2011-Aug-12	EPI_ISL_133935	A/swine/Ohio/11SW215/2011		Import from public-domain	Wentworth,D.E.; Dugan,V.; Halpin,R.A.; Lin,X.; Bera,J.; Wester,E.; Ghedin,E.; Fedorova,N.; Tsitrin,T.; McLellan,M.; Stockwell,T.; Amedeo,P.; Appalla,L.; Bishop,B.; Edworthy,P.; Gupta,N.; Hoover,J.; Katzel,D.; Li,K.; Schobel,S.; Shrivastava,S.; Thovarai,V.; Wang,S.; Slemons,R.D.; Bowman,A.S.; Nolting,J.M.; Nelson,S.; Bao,Y.; Sanders,R.; Dernovoy,D.; Kiryutin,B.; Lipman,D.J.; Tatusova,T.
EPI415812	MP	United States	2011-Aug-12	EPI_ISL_133936	A/swine/Ohio/11SW216/2011		Import from public-domain	Wentworth,D.E.; Dugan,V.; Halpin,R.A.; Lin,X.; Bera,J.; Wester,E.; Ghedin,E.; Fedorova,N.; Tsitrin,T.; McLellan,M.; Stockwell,T.; Amedeo,P.; Appalla,L.; Bishop,B.; Edworthy,P.; Gupta,N.; Hoover,J.; Katzel,D.; Li,K.; Schobel,S.; Shrivastava,S.; Thovarai,V.; Wang,S.; Slemons,R.D.; Bowman,A.S.; Nolting,J.M.; Bao,Y.; Sanders,R.; Dernovoy,D.; Kiryutin,B.; Lipman,D.J.; Tatusova,T.
EPI415838	MP	United States	2011-Aug-12	EPI_ISL_133939	A/swine/Ohio/11SW220/2011		Import from public-domain	Wentworth,D.E.; Dugan,V.; Halpin,R.A.; Lin,X.; Bera,J.; Wester,E.; Ghedin,E.; Fedorova,N.; Tsitrin,T.; McLellan,M.; Stockwell,T.; Amedeo,P.; Appalla,L.; Bishop,B.; Edworthy,P.; Gupta,N.; Hoover,J.; Katzel,D.; Li,K.; Schobel,S.; Shrivastava,S.; Thovarai,V.; Wang,S.; Slemons,R.D.; Bowman,A.S.; Nolting,J.M.; Nelson,S.; Bao,Y.; Sanders,R.; Dernovoy,D.; Kiryutin,B.; Lipman,D.J.; Tatusova,T.
EPI415846	MP	United States	2011-Aug-18	EPI_ISL_133940	A/swine/Ohio/11SW221/2011		Import from public-domain	Wentworth,D.E.; Dugan,V.; Halpin,R.A.; Lin,X.; Bera,J.; Wester,E.; Ghedin,E.; Fedorova,N.; Tsitrin,T.; McLellan,M.; Stockwell,T.; Amedeo,P.; Appalla,L.; Bishop,B.; Edworthy,P.; Gupta,N.; Hoover,J.; Katzel,D.; Li,K.; Schobel,S.; Shrivastava,S.; Thovarai,V.; Wang,S.; Slemons,R.D.; Bowman,A.S.; Nolting,J.M.; Bao,Y.; Sanders,R.; Dernovoy,D.; Kiryutin,B.; Lipman,D.J.; Tatusova,T.
EPI415853	MP	United States	2011-Aug-18	EPI_ISL_133941	A/swine/Ohio/11SW224/2011		Import from public-domain	Wentworth,D.E.; Dugan,V.; Halpin,R.A.; Lin,X.; Bera,J.; Wester,E.; Ghedin,E.; Fedorova,N.; Tsitrin,T.; McLellan,M.; Stockwell,T.; Amedeo,P.; Appalla,L.; Bishop,B.; Edworthy,P.; Gupta,N.; Hoover,J.; Katzel,D.; Li,K.; Schobel,S.; Shrivastava,S.; Thovarai,V.; Wang,S.; Slemons,R.D.; Bowman,A.S.; Nolting,J.M.; Nelson,S.; Bao,Y.; Sanders,R.; Dernovoy,D.; Kiryutin,B.; Lipman,D.J.; Tatusova,T.
EPI415862	MP	United States	2011-Aug-18	EPI_ISL_133942	A/swine/Ohio/11SW225/2011		Import from public-domain	Wentworth,D.E.; Dugan,V.; Halpin,R.A.; Lin,X.; Bera,J.; Wester,E.; Ghedin,E.; Fedorova,N.; Tsitrin,T.; McLellan,M.; Stockwell,T.; Amedeo,P.; Appalla,L.; Bishop,B.; Edworthy,P.; Gupta,N.; Hoover,J.; Katzel,D.; Li,K.; Schobel,S.; Shrivastava,S.; Thovarai,V.; Wang,S.; Slemons,R.D.; Bowman,A.S.; Nolting,J.M.; Bao,Y.; Sanders,R.; Dernovoy,D.; Kiryutin,B.; Lipman,D.J.; Tatusova,T.
EPI415888	MP	United States	2011-Aug-18	EPI_ISL_133945	A/swine/Ohio/11SW228/2011		Import from public-domain	Wentworth,D.E.; Dugan,V.; Halpin,R.A.; Lin,X.; Bera,J.; Wester,E.; Ghedin,E.; Fedorova,N.; Tsitrin,T.; McLellan,M.; Stockwell,T.; Amedeo,P.; Appalla,L.; Bishop,B.; Edworthy,P.; Gupta,N.; Hoover,J.; Katzel,D.; Li,K.; Schobel,S.; Shrivastava,S.; Thovarai,V.; Wang,S.; Slemons,R.D.; Bowman,A.S.; Nolting,J.M.; Nelson,S.; Bao,Y.; Sanders,R.; Dernovoy,D.; Kiryutin,B.; Lipman,D.J.; Tatusova,T.
EPI415896	MP	United States	2011-Aug-18	EPI_ISL_133946	A/swine/Ohio/11SW229/2011		Import from public-domain	Wentworth,D.E.; Dugan,V.; Halpin,R.A.; Lin,X.; Bera,J.; Wester,E.; Ghedin,E.; Fedorova,N.; Tsitrin,T.; McLellan,M.; Stockwell,T.; Amedeo,P.; Appalla,L.; Bishop,B.; Edworthy,P.; Gupta,N.; Hoover,J.; Katzel,D.; Li,K.; Schobel,S.; Shrivastava,S.; Thovarai,V.; Wang,S.; Slemons,R.D.; Bowman,A.S.; Nolting,J.M.; Bao,Y.; Sanders,R.; Dernovoy,D.; Kiryutin,B.; Lipman,D.J.; Tatusova,T.
EPI415904	MP	United States	2011-Aug-18	EPI_ISL_133947	A/swine/Ohio/11SW231/2011		Import from public-domain	Wentworth,D.E.; Dugan,V.; Halpin,R.A.; Lin,X.; Bera,J.; Wester,E.; Ghedin,E.; Fedorova,N.; Tsitrin,T.; McLellan,M.; Stockwell,T.; Amedeo,P.; Appalla,L.; Bishop,B.; Edworthy,P.; Gupta,N.; Hoover,J.; Katzel,D.; Li,K.; Schobel,S.; Shrivastava,S.; Thovarai,V.; Wang,S.; Slemons,R.D.; Bowman,A.S.; Nolting,J.M.; Nelson,S.; Bao,Y.; Sanders,R.; Dernovoy,D.; Kiryutin,B.; Lipman,D.J.; Tatusova,T.
EPI415974	MP	United States	2011-Aug-18	EPI_ISL_133948	A/swine/Ohio/11SW232/2011		Import from public-domain	Wentworth,D.E.; Dugan,V.; Halpin,R.A.; Lin,X.; Bera,J.; Wester,E.; Ghedin,E.; Fedorova,N.; Tsitrin,T.; McLellan,M.; Stockwell,T.; Amedeo,P.; Appalla,L.; Bishop,B.; Edworthy,P.; Gupta,N.; Hoover,J.; Katzel,D.; Li,K.; Schobel,S.; Shrivastava,S.; Thovarai,V.; Wang,S.; Slemons,R.D.; Bowman,A.S.; Nolting,J.M.; Bao,Y.; Sanders,R.; Dernovoy,D.; Kiryutin,B.; Lipman,D.J.; Tatusova,T.
EPI415918	MP	United States	2011-Aug-18	EPI_ISL_133949	A/swine/Ohio/11SW234/2011		Import from public-domain	Wentworth,D.E.; Dugan,V.; Halpin,R.A.; Lin,X.; Bera,J.; Wester,E.; Ghedin,E.; Fedorova,N.; Tsitrin,T.; McLellan,M.; Stockwell,T.; Amedeo,P.; Appalla,L.; Bishop,B.; Edworthy,P.; Gupta,N.; Hoover,J.; Katzel,D.; Li,K.; Schobel,S.; Shrivastava,S.; Thovarai,V.; Wang,S.; Slemons,R.D.; Bowman,A.S.; Nolting,J.M.; Nelson,S.; Bao,Y.; Sanders,R.; Dernovoy,D.; Kiryutin,B.; Lipman,D.J.; Tatusova,T.
EPI415926	MP	United States	2011-Aug-18	EPI_ISL_133950	A/swine/Ohio/11SW235/2011		Import from public-domain	Wentworth,D.E.; Dugan,V.; Halpin,R.A.; Lin,X.; Bera,J.; Wester,E.; Ghedin,E.; Fedorova,N.; Tsitrin,T.; McLellan,M.; Stockwell,T.; Amedeo,P.; Appalla,L.; Bishop,B.; Edworthy,P.; Gupta,N.; Hoover,J.; Katzel,D.; Li,K.; Schobel,S.; Shrivastava,S.; Thovarai,V.; Wang,S.; Slemons,R.D.; Bowman,A.S.; Nolting,J.M.; Bao,Y.; Sanders,R.; Dernovoy,D.; Kiryutin,B.; Lipman,D.J.; Tatusova,T.
EPI415934	MP	United States	2011-Aug-18	EPI_ISL_133951	A/swine/Ohio/11SW236/2011		Import from public-domain	Wentworth,D.E.; Dugan,V.; Halpin,R.A.; Lin,X.; Bera,J.; Wester,E.; Ghedin,E.; Fedorova,N.; Tsitrin,T.; McLellan,M.; Stockwell,T.; Amedeo,P.; Appalla,L.; Bishop,B.; Edworthy,P.; Gupta,N.; Hoover,J.; Katzel,D.; Li,K.; Schobel,S.; Shrivastava,S.; Thovarai,V.; Wang,S.; Slemons,R.D.; Bowman,A.S.; Nolting,J.M.; Nelson,S.; Bao,Y.; Sanders,R.; Dernovoy,D.; Kiryutin,B.; Lipman,D.J.; Tatusova,T.
EPI415942	MP	United States	2011-Aug-18	EPI_ISL_133952	A/swine/Ohio/11SW237/2011		Import from public-domain	Wentworth,D.E.; Dugan,V.; Halpin,R.A.; Lin,X.; Bera,J.; Wester,E.; Ghedin,E.; Fedorova,N.; Tsitrin,T.; McLellan,M.; Stockwell,T.; Amedeo,P.; Appalla,L.; Bishop,B.; Edworthy,P.; Gupta,N.; Hoover,J.; Katzel,D.; Li,K.; Schobel,S.; Shrivastava,S.; Thovarai,V.; Wang,S.; Slemons,R.D.; Bowman,A.S.; Nolting,J.M.; Bao,Y.; Sanders,R.; Dernovoy,D.; Kiryutin,B.; Lipman,D.J.; Tatusova,T.
EPI415950	MP	United States	2011-Aug-18	EPI_ISL_133953	A/swine/Ohio/11SW239/2011		Import from public-domain	Wentworth,D.E.; Dugan,V.; Halpin,R.A.; Lin,X.; Bera,J.; Wester,E.; Ghedin,E.; Fedorova,N.; Tsitrin,T.; McLellan,M.; Stockwell,T.; Amedeo,P.; Appalla,L.; Bishop,B.; Edworthy,P.; Gupta,N.; Hoover,J.; Katzel,D.; Li,K.; Schobel,S.; Shrivastava,S.; Thovarai,V.; Wang,S.; Slemons,R.D.; Bowman,A.S.; Nolting,J.M.; Nelson,S.; Bao,Y.; Sanders,R.; Dernovoy,D.; Kiryutin,B.; Lipman,D.J.; Tatusova,T.
EPI415958	MP	United States	2011-Aug-18	EPI_ISL_133954	A/swine/Ohio/11SW240/2011		Import from public-domain	Wentworth,D.E.; Dugan,V.; Halpin,R.A.; Lin,X.; Bera,J.; Wester,E.; Ghedin,E.; Fedorova,N.; Tsitrin,T.; McLellan,M.; Stockwell,T.; Amedeo,P.; Appalla,L.; Bishop,B.; Edworthy,P.; Gupta,N.; Hoover,J.; Katzel,D.; Li,K.; Schobel,S.; Shrivastava,S.; Thovarai,V.; Wang,S.; Slemons,R.D.; Bowman,A.S.; Nolting,J.M.; Bao,Y.; Sanders,R.; Dernovoy,D.; Kiryutin,B.; Lipman,D.J.; Tatusova,T.
EPI416874	MP	United States	2012-Dec-01	EPI_ISL_134287	A/swine/Iowa/A01432230/2012		Import from public-domain	Lin,K.; Haney,D.M.; Kurth,L.K.; Zhang,J.
EPI416889	MP	United States	2012-May-15	EPI_ISL_134292	A/swine/Minnesota/A01442415/2012		Import from public-domain	Culhane,M.
EPI416892	MP	United States	2012-Dec-07	EPI_ISL_134293	A/swine/Illinois/A01442470/2012		Import from public-domain	Culhane,M.
EPI416898	MP	United States	2012-Mar-12	EPI_ISL_134295	A/swine/Minnesota/A01442409/2012		Import from public-domain	Culhane,M.
EPI416904	MP	United States	2012-Dec-12	EPI_ISL_134297	A/swine/Nebraska/A01442577/2012		Import from public-domain	Culhane,M.
EPI416910	MP	United States	2012-Dec-06	EPI_ISL_134299	A/swine/Missouri/A01442478/2012		Import from public-domain	Culhane,M.
EPI416913	MP	United States	2012-Dec-12	EPI_ISL_134300	A/swine/Nebraska/A01442562/2012		Import from public-domain	Culhane,M.
EPI416922	MP	United States	2012-Dec-12	EPI_ISL_134303	A/swine/Nebraska/A01442585/2012		Import from public-domain	Culhane,M.
EPI423995	MP	United States	2012-Dec-21	EPI_ISL_135946	A/swine/Illinois/A01444083/2012		Import from public-domain	Culhane,M.
EPI424013	MP	United States	2012-Dec-19	EPI_ISL_135952	A/swine/Illinois/A01442955/2012		Import from public-domain	Culhane,M.
EPI424084	MP	United States	2012-Sep-27	EPI_ISL_135961	A/swine/Michigan/A01259001/2012		Import from public-domain	USDA Swine Surveillance,A.
EPI426874	MP	United States	2013-Jan-04	EPI_ISL_136562	A/swine/Ohio/A01280112/2013		Import from public-domain
EPI426879	MP	United States	2013-Jan-01	EPI_ISL_136564	A/swine/Iowa/A01432370/2013		Import from public-domain	Lin,K.; Haney,D.M.; Kurth,L.K.; Zhang,J.
EPI426882	MP	United States	2012-Dec-01	EPI_ISL_136566	A/swine/Oklahoma/A01432269/2012		Import from public-domain	Lin,K.; Haney,D.M.; Kurth,L.K.; Zhang,J.
EPI426891	MP	United States	2013-Jan-01	EPI_ISL_136569	A/swine/Oklahoma/A01432285/2013		Import from public-domain	Lin,K.; Haney,D.M.; Kurth,L.K.; Zhang,J.
EPI427137	MP	United States	2013-Jan-14	EPI_ISL_136649	A/swine/Minnesota/A01444719/2013		Import from public-domain	Culhane,M.
EPI427140	MP	United States	2013-Jan-09	EPI_ISL_136650	A/swine/Nebraska/A01444489/2013		Import from public-domain	Culhane,M.
EPI427143	MP	United States	2013-Jan-08	EPI_ISL_136651	A/swine/Illinois/A01444513/2013		Import from public-domain	Culhane,M.
EPI427157	MP	United States	2013-Jan-07	EPI_ISL_136653	A/swine/Illinois/A01444496/2013		Import from public-domain	Culhane,M.
EPI1908909	MP	United States	2013-Jan-15	EPI_ISL_136654	A/swine/Missouri/A01444664/2013		Import from public-domain	Culhane,M.
EPI433265	MP	United States	2013-Jan-09	EPI_ISL_137541	A/swine/Iowa/A01280196/2013		Import from public-domain
EPI433268	MP	United States	2013-Jan-10	EPI_ISL_137542	A/swine/Iowa/A01280228/2013		Import from public-domain
EPI433271	MP	United States	2013-Jan-17	EPI_ISL_137543	A/swine/Ohio/A01280357/2013		Import from public-domain
EPI433274	MP	United States	2013-Jan-17	EPI_ISL_137544	A/swine/Iowa/A01280389/2013		Import from public-domain
EPI433277	MP	United States	2013-Jan-22	EPI_ISL_137545	A/swine/Iowa/A01280425/2013		Import from public-domain
EPI433287	MP	United States	2013-Jan-28	EPI_ISL_137549	A/swine/Minnesota/A01280548/2013		Import from public-domain
EPI433310	MP	United States	2013-Jan-22	EPI_ISL_137554	A/swine/Iowa/A01444786/2013		Import from public-domain	Culhane,M.
EPI433330	MP	United States	2013-Jan-22	EPI_ISL_137561	A/swine/Missouri/A01444795/2013		Import from public-domain	Culhane,M.
EPI433441	MP	United States	2013-Jan-17	EPI_ISL_137605	A/swine/Illinois/A01444723/2013		Import from public-domain	Culhane,M.
EPI433444	MP	United States	2013-Jan-29	EPI_ISL_137606	A/swine/Illinois/A01445030/2013		Import from public-domain	Culhane,M.
EPI433447	MP	United States	2013-Jan-28	EPI_ISL_137607	A/swine/Illinois/A01444926/2013		Import from public-domain	Culhane,M.
EPI433450	MP	United States	2013-Jan-29	EPI_ISL_137608	A/swine/Illinois/A01445049/2013		Import from public-domain	Culhane,M.
EPI438191	MP	United States	2013-Jan-01	EPI_ISL_138207	A/swine/Missouri/A01432397/2013		Import from public-domain	Lin,K.; Haney,D.M.; Kurth,L.K.; Zhang,J.
EPI438194	MP	United States	2013-Feb-01	EPI_ISL_138208	A/swine/Missouri/A01432399/2013		Import from public-domain	Lin,K.; Haney,D.M.; Kurth,L.K.; Zhang,J.
EPI438206	MP	United States	2013-Feb-01	EPI_ISL_138212	A/swine/Virginia/A01432419/2013		Import from public-domain	Lin,K.; Haney,D.M.; Kurth,L.K.; Zhang,J.
EPI438209	MP	United States	2013-Jan-29	EPI_ISL_138213	A/swine/Illinois/A01445183/2013		Import from public-domain	Culhane,M.
EPI438212	MP	United States	2013-Feb-03	EPI_ISL_138214	A/swine/Nebraska/A01445164/2013		Import from public-domain	Culhane,M.
EPI438218	MP	United States	2013-Feb-01	EPI_ISL_138216	A/swine/Nebraska/A01445134/2013		Import from public-domain	Culhane,M.
EPI439074	MP	United States	2013-Feb-07	EPI_ISL_138603	A/swine/Minnesota/A01280774/2013		Import from public-domain
EPI439864	MP	United States	2013-Feb-21	EPI_ISL_138855	A/swine/Minnesota/A01280988/2013		Import from public-domain
EPI441634	MP	United States	2013-Feb-21	EPI_ISL_139266	A/swine/Minnesota/A01445762/2013		Import from public-domain
EPI441640	MP	United States	2013-Feb-25	EPI_ISL_139268	A/swine/Nebraska/A01445765/2013		Import from public-domain
EPI441643	MP	United States	2013-Mar-04	EPI_ISL_139269	A/swine/Illinois/A01443559/2013		Import from public-domain	Culhane,M.
EPI441649	MP	United States	2013-Feb-25	EPI_ISL_139271	A/swine/Iowa/A01445788/2013		Import from public-domain
EPI441664	MP	United States	2013-Mar-01	EPI_ISL_139284	A/swine/Iowa/A01432537/2013		Import from public-domain	Lin,K.; Barnes,K.J.; Bade,D.D.; Zhang,J.
EPI441667	MP	United States	2013-Mar-01	EPI_ISL_139285	A/swine/Iowa/A01432535/2013		Import from public-domain	Lin,K.; Barnes,K.J.; Bade,D.D.; Zhang,J.
EPI441670	MP	United States	2013-Mar-01	EPI_ISL_139286	A/swine/North Carolina/A01432533/2013		Import from public-domain	Lin,K.; Barnes,K.J.; Bade,D.D.; Zhang,J.
EPI443091	MP	United States	2013-Mar-11	EPI_ISL_139679	A/swine/Minnesota/A01349281/2013		Import from public-domain
EPI443104	MP	United States	2013-Mar-13	EPI_ISL_139684	A/swine/South Dakota/A01349341/2013		Import from public-domain
EPI443778	MP	United States	2013-Mar-13	EPI_ISL_139939	A/swine/Illinois/A01443801/2013		Import from public-domain	Culhane,M.
EPI446730	MP	United States	2013-Mar-27	EPI_ISL_140875	A/swine/Ohio/A01349559/2013		Import from public-domain
EPI446733	MP	United States	2013-Mar-27	EPI_ISL_140876	A/swine/Ohio/A01349572/2013		Import from public-domain
EPI448816	MP	United States	2013-Mar-29	EPI_ISL_141385	A/swine/Illinois/A01379300/2013		Import from public-domain	Culhane,M.
EPI448820	MP	United States	2013-Mar-29	EPI_ISL_141387	A/swine/Iowa/A01379369/2013		Import from public-domain	Culhane,M.
EPI449018	MP	United States	2013-Apr-04	EPI_ISL_141389	A/swine/Minnesota/A01349716/2013		Import from public-domain
EPI448831	MP	United States	2012-Dec-24	EPI_ISL_141391	A/swine/Kansas/12-164540/2012		Import from public-domain	Ma,W.; Ma,J.; Hesse,R.; Bai,J.
EPI448834	MP	United States	2013-Feb-20	EPI_ISL_141392	A/swine/Kansas/13-105721b/2013		Import from public-domain	Ma,W.; Ma,J.; Hesse,R.; Bai,J.
EPI451182	MP	United States	2013-Apr-01	EPI_ISL_142020	A/swine/North Carolina/A01432643/2013		Import from public-domain	Lin,K.; Barnes,K.J.; Schulz,L.M.; Zhang,J.
EPI451188	MP	United States	2013-Apr-01	EPI_ISL_142022	A/swine/North Carolina/A01432634/2013		Import from public-domain	Lin,K.; Barnes,K.J.; Schulz,L.M.; Zhang,J.
EPI453449	MP	United States	2013-Apr-01	EPI_ISL_142219	A/swine/North Carolina/A01432666/2013		Import from public-domain	Lin,K.; Barnes,K.J.; Schulz,L.M.; Zhang,J.
EPI453455	MP	United States	2013-Apr-01	EPI_ISL_142221	A/swine/Iowa/A01432669/2013		Import from public-domain	Lin,K.; Barnes,K.J.; Schulz,L.M.; Zhang,J.
EPI453458	MP	United States	2013-Apr-01	EPI_ISL_142222	A/swine/North Carolina/A01432660/2013		Import from public-domain	Lin,K.; Barnes,K.J.; Schulz,L.M.; Zhang,J.
EPI453595	MP	United States	2013-Apr-16	EPI_ISL_142304	A/swine/Iowa/A01379800/2013		Import from public-domain	Culhane,M.
EPI456930	MP	Spain	2007-Jan-01	EPI_ISL_142644	A/Swine/Spain/SF12091/2007		Import from public-domain	Baratelli,M.; Cordoba,L.; Perez,L.J.; Maldonado,J.; Fraile,L.; Nunez,J.I.; Montoya,M.
EPI456937	MP	Spain	2007-Jan-01	EPI_ISL_142645	A/Swine/Spain/80598LP4/2007		Import from public-domain	Baratelli,M.; Cordoba,L.; Perez,L.J.; Maldonado,J.; Fraile,L.; Nunez,J.I.; Montoya,M.
EPI457080	MP	Korea, Republic of	2011-Dec-05	EPI_ISL_142690	A/swine/Korea/CY12-03/2011		Import from public-domain	Pascua,P.N.Q.; Lim,G.-J.; Choi,E.H.; Song,M.-S.; Kwon,H.-I.; Park,S.-J.; Baek,Y.H.; Kim,E.-H.; Kim,K.; Decano,A.G.; Lee,B.-J.; Kim,C.J.; Hong,S.-P.; Choi,Y.-K.
EPI457189	MP	United States	2013-Apr-16	EPI_ISL_142733	A/swine/Nebraska/A01379861/2013		Import from public-domain	Culhane,M.
EPI457211	MP	Korea, Republic of	2013-Apr-23	EPI_ISL_142739	A/swine/Korea/CY0423-12/2013		Import from public-domain	Pascua,P.N.Q.; Lim,G.-J.; Kim,Y.-I.; Kwon,H.-I.; Park,S.-J.; Kim,E.-H.; Kim,S.-M.; Decano,A.G.; Choi,E.-J.; Jeon,H.-Y.; Choi,Y.-K.
EPI457219	MP	Korea, Republic of	2013-Apr-23	EPI_ISL_142741	A/swine/Korea/CY0423-33/2013		Import from public-domain	Pascua,P.N.Q.; Lim,G.-J.; Kim,Y.-I.; Kwon,H.-I.; Park,S.-J.; Kim,E.-H.; Kim,S.-M.; Decano,A.G.; Choi,E.-J.; Jeon,H.-Y.; Choi,Y.-K.
EPI457394	MP	Japan	2012-Jan-13	EPI_ISL_142837	A/swine/Gunma/1/2012		Import from public-domain	Kobayashi,M.; Yokota,Y.; Ishioka,T.; Kageyama,T.; Ikuy o,T.; Kimura,H.; Tashiro,M.; Kozawa,K.
EPI457516	MP	United States	2013-Mar-01	EPI_ISL_142879	A/swine/Kansas/13-107386/2013		Import from public-domain	Ma,J.; Bai,J.; Hesse,R.A.; Ma,W.
EPI460087	MP	United States	2013-May-13	EPI_ISL_143443	A/swine/Minnesota/A01380666/2013		Import from public-domain	Culhane,M.
EPI460090	MP	United States	2013-May-14	EPI_ISL_143444	A/swine/Nebraska/A01380652/2013		Import from public-domain	Culhane,M.
EPI460380	MP	United States	2013-Apr-23	EPI_ISL_143499	A/swine/Indiana/A01260283/2013		Import from public-domain
EPI460425	MP	United States	2013-May-15	EPI_ISL_143532	A/swine/Illinois/A01380725/2013		Import from public-domain	Culhane,M.
EPI460997	MP	United States	2013-May-17	EPI_ISL_143757	A/swine/South Dakota/A01350648/2013		Import from public-domain
EPI461000	MP	United States	2013-May-28	EPI_ISL_143758	A/swine/South Dakota/A01350758/2013		Import from public-domain
EPI461003	MP	United States	2013-May-29	EPI_ISL_143759	A/swine/South Dakota/A01350778/2013		Import from public-domain
EPI461018	MP	United States	2013-May-30	EPI_ISL_143764	A/swine/South Dakota/A01350819/2013		Import from public-domain
EPI461378	MP	United States	2011-Aug-31	EPI_ISL_143869	A/swine/Ohio/11SW190/2011		Import from public-domain	Bowman,A.S.; Nelson,S.W.; Nolting,J.M.; Slemons,R.D.; Sreevatsan,S.
EPI461386	MP	United States	2011-Aug-31	EPI_ISL_143870	A/swine/Ohio/11SW238/2011		Import from public-domain	Bowman,A.S.; Nelson,S.W.; Nolting,J.M.; Slemons,R.D.; Sreevatsan,S.
EPI461420	MP	United States	2011-Aug-31	EPI_ISL_143874	A/swine/Ohio/11SW149/2011		Import from public-domain	Bowman,A.S.; Nelson,S.W.; Nolting,J.M.; Slemons,R.D.; Sreevatsan,S.
EPI463707	MP	United States	2013-Jun-01	EPI_ISL_144536	A/swine/North Carolina/A01432766/2013		Import from public-domain
EPI463713	MP	United States	2013-May-01	EPI_ISL_144538	A/swine/Illinois/A01244623/2013		Import from public-domain
EPI463731	MP	United States	2013-Jun-01	EPI_ISL_144541	A/swine/Iowa/A01432784/2013		Import from public-domain
EPI463734	MP	United States	2013-Jun-07	EPI_ISL_144542	A/swine/Illinois/A01381677/2013		Import from public-domain	Culhane,M.
EPI463737	MP	United States	2013-May-31	EPI_ISL_144543	A/swine/Illinois/A01381569/2013		Import from public-domain	Culhane,M.
EPI463740	MP	United States	2013-Jun-07	EPI_ISL_144544	A/swine/Minnesota/A01381700/2013		Import from public-domain	Culhane,M.
EPI464425	MP	United States	2013-Jun-12	EPI_ISL_144659	A/swine/Minnesota/A01351067/2013		Import from public-domain
EPI464428	MP	United States	2013-Jun-17	EPI_ISL_144660	A/swine/Minnesota/A01351166/2013		Import from public-domain
EPI464431	MP	United States	2013-Jun-18	EPI_ISL_144661	A/swine/Ohio/A01351184/2013		Import from public-domain
EPI464487	MP	United States	2013-Jun-07	EPI_ISL_144692	A/swine/Nebraska/A01351017/2013		Import from public-domain
EPI464490	MP	United States	2013-Jun-10	EPI_ISL_144693	A/swine/South Dakota/A01351021/2013		Import from public-domain
EPI465022	MP	United States	2013-May-28	EPI_ISL_144932	A/swine/Illinois/A01215870/2013		Import from public-domain
EPI467459	MP	United States	2013-Aug-01	EPI_ISL_145688	A/swine/North Carolina/A01432948/2013		Import from public-domain	Lin,K.; Barnes,K.J.; Zhang,J.
EPI467465	MP	United States	2013-Aug-01	EPI_ISL_145690	A/swine/North Carolina/A01432952/2013		Import from public-domain	Lin,K.; Barnes,K.J.; Zhang,J.
EPI467468	MP	United States	2013-Aug-01	EPI_ISL_145691	A/swine/Illinois/A01432945/2013		Import from public-domain	Lin,K.; Barnes,K.J.; Zhang,J.
EPI467494	MP	United States	2012-Jun-14	EPI_ISL_145705	A/swine/Illinois/A00857328/2012		Import from public-domain
EPI467502	MP	United States	2012-Jun-14	EPI_ISL_145706	A/swine/Illinois/A00857325/2012		Import from public-domain
EPI467532	MP	Denmark	2012-Feb-21	EPI_ISL_145711	A/swine/Denmark/10302-2/2012		Import from public-domain	Breum,S.O.; Hjulsager,C.K.; Trebbien,R.; Larsen,L.E.
EPI467596	MP	United States	2013-Jul-01	EPI_ISL_145740	A/swine/Iowa/A01432878/2013		Import from public-domain
EPI467610	MP	United States	2013-Jul-01	EPI_ISL_145744	A/swine/Iowa/A01432854/2013		Import from public-domain
EPI467616	MP	United States	2013-Jan-01	EPI_ISL_145746	A/swine/Missouri/A01432837/2013		Import from public-domain
EPI467622	MP	United States	2013-Jul-01	EPI_ISL_145748	A/swine/Iowa/A01432819/2013		Import from public-domain
EPI467627	MP	United States	2013-Jul-01	EPI_ISL_145751	A/swine/Minnesota/A01432889/2013		Import from public-domain	Lin,K.; Barnes,K.J.; Zhang,J.
EPI467893	MP	United States	2013-Jul-15	EPI_ISL_145908	A/swine/Minnesota/A01397957/2013		Import from public-domain	Culhane,M.
EPI467967	MP	United States	2013-Jun-21	EPI_ISL_145938	A/swine/Indiana/A01260305/2013		Import from public-domain
EPI468651	MP	United States	2013-Jun-28	EPI_ISL_146094	A/swine/Illinois/A01397556/2013		Import from public-domain	Culhane,M.
EPI469542	MP	United States	2013-Apr-01	EPI_ISL_146438	A/swine/Kansas/13-112934/2013		Import from public-domain	Ma,J.; Bai,J.; Hesse,R.A.; Ma,W.
EPI469545	MP	United States	2013-Apr-01	EPI_ISL_146439	A/swine/Kansas/13-112936/2013		Import from public-domain	Ma,J.; Bai,J.; Hesse,R.A.; Ma,W.
EPI469548	MP	United States	2013-May-01	EPI_ISL_146440	A/swine/Kansas/13-118657/2013		Import from public-domain	Ma,J.; Bai,J.; Hesse,R.A.; Ma,W.
EPI473801	MP	United States	2013-Aug-01	EPI_ISL_147727	A/swine/Illinois/A01432965/2013		Import from public-domain	Lin,K.; Deike,P.H.; Zhang,J.
EPI473804	MP	United States	2013-Aug-01	EPI_ISL_147728	A/swine/Illinois/A01244990/2013		Import from public-domain	Lin,K.; Deike,P.H.; Zhang,J.
EPI476497	MP	United States	2013-Aug-01	EPI_ISL_148309	A/swine/North Carolina/A01291368/2013		Import from public-domain	Lin,K.; Deike,P.H.; Zhang,J.
EPI476512	MP	United States	2013-Aug-01	EPI_ISL_148314	A/swine/North Carolina/A01290349/2013		Import from public-domain	Lin,K.; Deike,P.H.; Zhang,J.
EPI476521	MP	United States	2013-Jul-23	EPI_ISL_148317	A/swine/Illinois/A01398458/2013		Import from public-domain	Culhane,M.
EPI476524	MP	United States	2013-Aug-12	EPI_ISL_148318	A/swine/Minnesota/A01398642/2013		Import from public-domain	Culhane,M.
EPI476673	MP	United States	2013-Aug-01	EPI_ISL_148409	A/swine/Illinois/A01290365/2013		Import from public-domain	Lin,K.; Deike,P.H.; Zhang,J.
EPI476683	MP	United States	2013-Aug-01	EPI_ISL_148412	A/swine/Illinois/A01291356/2013		Import from public-domain	Lin,K.; Deike,P.H.; Zhang,J.
EPI476686	MP	United States	2013-Aug-01	EPI_ISL_148413	A/swine/Illinois/A01291342/2013		Import from public-domain	Lin,K.; Deike,P.H.; Zhang,J.
EPI476692	MP	United States	2013-Aug-01	EPI_ISL_148415	A/swine/Illinois/A01290369/2013		Import from public-domain	Lin,K.; Deike,P.H.; Zhang,J.
EPI476924	MP	United States	2013-Aug-19	EPI_ISL_148520	A/swine/Illinois/A01398880/2013		Import from public-domain	Culhane,M.
EPI484434	MP	United States	2013-Aug-08	EPI_ISL_149659	A/swine/Indiana/A01260356/2013		Import from public-domain
EPI484452	MP	United States	2013-Sep-01	EPI_ISL_149665	A/swine/Illinois/A01291426/2013		Import from public-domain	Lin,K.; Deike,P.H.; Zhang,J.
EPI484473	MP	United States	2013-Sep-03	EPI_ISL_149672	A/swine/Illinois/A01399330/2013		Import from public-domain	Culhane,M.
EPI485306	MP	United States	2013-Sep-03	EPI_ISL_149851	A/swine/Illinois/A01399305/2013		Import from public-domain	Culhane,M.
EPI485307	MP	United States	2013-Sep-09	EPI_ISL_149852	A/swine/Nebraska/A01399636/2013		Import from public-domain	Culhane,M.
EPI485951	MP	United States	2013-Feb-26	EPI_ISL_150099	A/swine/Iowa/13B092/2013		Import from public-domain	Huber,V.C.; Brunick,C.; Ingebrigtson,M.
EPI485975	MP	United States	2013-Mar-26	EPI_ISL_150109	A/swine/Iowa/13C094/2013		Import from public-domain	Huber,V.C.; Brunick,C.; Weber,C.; Hansen,A.; Broders,C.
EPI487031	MP	United States	2013-Oct-08	EPI_ISL_150398	A/swine/South Dakota/A01365260/2013		Import from public-domain
EPI487210	MP	United States	2013-Oct-01	EPI_ISL_150437	A/swine/Illinois/A01291140/2013		Import from public-domain	Lin,K.; Deike,P.H.; Zhang,J.
EPI487216	MP	United States	2013-Oct-01	EPI_ISL_150439	A/swine/Oklahoma/A01290571/2013		Import from public-domain	Lin,K.; Deike,P.H.; Zhang,J.
EPI487221	MP	United States	2013-Oct-01	EPI_ISL_150442	A/swine/Oklahoma/A01291105/2013		Import from public-domain	Lin,K.; Deike,P.H.; Zhang,J.
EPI487339	MP	United States	2013-Oct-03	EPI_ISL_150518	A/swine/SouthDakota/A01365178/2013		Import from public-domain
EPI487877	MP	United States	2013-Oct-15	EPI_ISL_150642	A/swine/South Dakota/A01365378/2013		Import from public-domain
EPI487971	MP	United States	2013-Oct-01	EPI_ISL_150660	A/swine/Illinois/A01291768/2013		Import from public-domain	Lin,K.; Deike,P.H.; Zhang,J.
EPI487980	MP	United States	2013-Oct-01	EPI_ISL_150663	A/swine/Oklahoma/A01290607/2013		Import from public-domain	Lin,K.; Deike,P.H.; Zhang,J.
EPI487983	MP	United States	2013-Oct-01	EPI_ISL_150664	A/swine/North Carolina/A01290598/2013		Import from public-domain	Lin,K.; Deike,P.H.; Zhang,J.
EPI487986	MP	United States	2013-Oct-01	EPI_ISL_150665	A/swine/Nebraska/A01290601/2013		Import from public-domain	Lin,K.; Deike,P.H.; Zhang,J.
EPI488004	MP	United States	2013-Oct-01	EPI_ISL_150671	A/swine/Illinois/A01409044/2013		Import from public-domain	Lin,K.; Deike,P.H.; Zhang,J.
EPI488607	MP	United States	2006-Jun-21	EPI_ISL_150839	A/swine/Texas/SG1250/2006		Import from public-domain	Wentworth,D.E.; Dugan,V.; Halpin,R.A.; Lin,X.; Bera,J.; Wester,E.; Ghedin,E.; Fedorova,N.; Tsitrin,T.; McLellan,M.; Stockwell,T.; Amedeo,P.; Appalla,L.; Bishop,B.; Edworthy,P.; Gupta,N.; Hoover,J.; Katzel,D.; Li,K.; Schobel,S.; Shrivastava,S.; Thovarai,V.; Wang,S.; Detmer,S.; Bao,Y.; Sanders,R.; Dernovoy,D.; Kiryutin,B.; Lipman,D.J.; Tatusova,T.
EPI488621	MP	United States	2006-Jun-22	EPI_ISL_150840	A/swine/North Carolina/01169/2006		Import from public-domain	Wentworth,D.E.; Dugan,V.; Halpin,R.A.; Lin,X.; Bera,J.; Wester,E.; Ghedin,E.; Fedorova,N.; Tsitrin,T.; McLellan,M.; Stockwell,T.; Amedeo,P.; Appalla,L.; Bishop,B.; Edworthy,P.; Gupta,N.; Hoover,J.; Katzel,D.; Li,K.; Schobel,S.; Shrivastava,S.; Thovarai,V.; Wang,S.; Detmer,S.; Bao,Y.; Sanders,R.; Dernovoy,D.; Kiryutin,B.; Lipman,D.J.; Tatusova,T.
EPI488600	MP	United States	2006-Nov-02	EPI_ISL_150846	A/swine/Texas/01308/2006		Import from public-domain	Wentworth,D.E.; Dugan,V.; Halpin,R.A.; Lin,X.; Bera,J.; Wester,E.; Ghedin,E.; Fedorova,N.; Tsitrin,T.; McLellan,M.; Stockwell,T.; Amedeo,P.; Appalla,L.; Bishop,B.; Edworthy,P.; Gupta,N.; Hoover,J.; Katzel,D.; Li,K.; Schobel,S.; Shrivastava,S.; Thovarai,V.; Wang,S.; Detmer,S.; Bao,Y.; Sanders,R.; Dernovoy,D.; Kiryutin,B.; Lipman,D.J.; Tatusova,T.
EPI488712	MP	United States	2007-Aug-23	EPI_ISL_150873	A/swine/Oklahoma/01741/2007		Import from public-domain	Wentworth,D.E.; Dugan,V.; Halpin,R.A.; Lin,X.; Bera,J.; Wester,E.; Ghedin,E.; Fedorova,N.; Tsitrin,T.; McLellan,M.; Stockwell,T.; Amedeo,P.; Appalla,L.; Bishop,B.; Edworthy,P.; Gupta,N.; Hoover,J.; Katzel,D.; Li,K.; Schobel,S.; Shrivastava,S.; Thovarai,V.; Wang,S.; Detmer,S.; Bao,Y.; Sanders,R.; Dernovoy,D.; Kiryutin,B.; Lipman,D.J.; Tatusova,T.
EPI488705	MP	United States	2007-Mar-08	EPI_ISL_150875	A/swine/Texas/01492/2007		Import from public-domain	Wentworth,D.E.; Dugan,V.; Halpin,R.A.; Lin,X.; Bera,J.; Wester,E.; Ghedin,E.; Fedorova,N.; Tsitrin,T.; McLellan,M.; Stockwell,T.; Amedeo,P.; Appalla,L.; Bishop,B.; Edworthy,P.; Gupta,N.; Hoover,J.; Katzel,D.; Li,K.; Schobel,S.; Shrivastava,S.; Thovarai,V.; Wang,S.; Detmer,S.; Bao,Y.; Sanders,R.; Dernovoy,D.; Kiryutin,B.; Lipman,D.J.; Tatusova,T.
EPI488770	MP	United States	2007-May-01	EPI_ISL_150885	A/swine/Minnesota/01604/2007		Import from public-domain	Wentworth,D.E.; Dugan,V.; Halpin,R.A.; Lin,X.; Bera,J.; Wester,E.; Ghedin,E.; Fedorova,N.; Tsitrin,T.; McLellan,M.; Stockwell,T.; Amedeo,P.; Appalla,L.; Bishop,B.; Edworthy,P.; Gupta,N.; Hoover,J.; Katzel,D.; Li,K.; Schobel,S.; Shrivastava,S.; Thovarai,V.; Wang,S.; Detmer,S.; Bao,Y.; Sanders,R.; Dernovoy,D.; Kiryutin,B.; Lipman,D.J.; Tatusova,T.
EPI488812	MP	United States	2008-Apr-02	EPI_ISL_150889	A/swine/Oklahoma/02107/2008		Import from public-domain	Wentworth,D.E.; Dugan,V.; Halpin,R.A.; Lin,X.; Bera,J.; Wester,E.; Ghedin,E.; Fedorova,N.; Tsitrin,T.; McLellan,M.; Stockwell,T.; Amedeo,P.; Appalla,L.; Bishop,B.; Edworthy,P.; Gupta,N.; Hoover,J.; Katzel,D.; Li,K.; Schobel,S.; Shrivastava,S.; Thovarai,V.; Wang,S.; Detmer,S.; Bao,Y.; Sanders,R.; Dernovoy,D.; Kiryutin,B.; Lipman,D.J.; Tatusova,T.
EPI488819	MP	United States	2008-Feb-29	EPI_ISL_150892	A/swine/Oklahoma/02056/2008		Import from public-domain	Wentworth,D.E.; Dugan,V.; Halpin,R.A.; Lin,X.; Bera,J.; Wester,E.; Ghedin,E.; Fedorova,N.; Tsitrin,T.; McLellan,M.; Stockwell,T.; Amedeo,P.; Appalla,L.; Bishop,B.; Edworthy,P.; Gupta,N.; Hoover,J.; Katzel,D.; Li,K.; Schobel,S.; Shrivastava,S.; Thovarai,V.; Wang,S.; Detmer,S.; Bao,Y.; Sanders,R.; Dernovoy,D.; Kiryutin,B.; Lipman,D.J.; Tatusova,T.
EPI488847	MP	United States	2008-Jul-30	EPI_ISL_150921	A/swine/North Carolina/02249/2008		Import from public-domain	Wentworth,D.E.; Dugan,V.; Halpin,R.A.; Lin,X.; Bera,J.; Wester,E.; Ghedin,E.; Fedorova,N.; Tsitrin,T.; McLellan,M.; Stockwell,T.; Amedeo,P.; Appalla,L.; Bishop,B.; Edworthy,P.; Gupta,N.; Hoover,J.; Katzel,D.; Li,K.; Schobel,S.; Shrivastava,S.; Thovarai,V.; Wang,S.; Detmer,S.; Bao,Y.; Sanders,R.; Dernovoy,D.; Kiryutin,B.; Lipman,D.J.; Tatusova,T.
EPI488931	MP	United States	2009-Jan-30	EPI_ISL_150932	A/swine/Kentucky/02564/2009		Import from public-domain	Wentworth,D.E.; Dugan,V.; Halpin,R.A.; Lin,X.; Bera,J.; Wester,E.; Ghedin,E.; Fedorova,N.; Tsitrin,T.; McLellan,M.; Stockwell,T.; Amedeo,P.; Appalla,L.; Bishop,B.; Edworthy,P.; Gupta,N.; Hoover,J.; Katzel,D.; Li,K.; Schobel,S.; Shrivastava,S.; Thovarai,V.; Wang,S.; Detmer,S.; Bao,Y.; Sanders,R.; Dernovoy,D.; Kiryutin,B.; Lipman,D.J.; Tatusova,T.
EPI488938	MP	United States	2009-Feb-10	EPI_ISL_150933	A/swine/Kentucky/02573/2009		Import from public-domain	Wentworth,D.E.; Dugan,V.; Halpin,R.A.; Lin,X.; Bera,J.; Wester,E.; Ghedin,E.; Fedorova,N.; Tsitrin,T.; McLellan,M.; Stockwell,T.; Amedeo,P.; Appalla,L.; Bishop,B.; Edworthy,P.; Gupta,N.; Hoover,J.; Katzel,D.; Li,K.; Schobel,S.; Shrivastava,S.; Thovarai,V.; Wang,S.; Detmer,S.; Bao,Y.; Sanders,R.; Dernovoy,D.; Kiryutin,B.; Lipman,D.J.; Tatusova,T.
EPI489008	MP	United States	2010-Jan-13	EPI_ISL_150943	A/swine/North Carolina/SG1357/2010		Import from public-domain	Wentworth,D.E.; Dugan,V.; Halpin,R.A.; Lin,X.; Bera,J.; Wester,E.; Ghedin,E.; Fedorova,N.; Tsitrin,T.; McLellan,M.; Stockwell,T.; Amedeo,P.; Appalla,L.; Bishop,B.; Edworthy,P.; Gupta,N.; Hoover,J.; Katzel,D.; Li,K.; Schobel,S.; Shrivastava,S.; Thovarai,V.; Wang,S.; Detmer,S.; Bao,Y.; Sanders,R.; Dernovoy,D.; Kiryutin,B.; Lipman,D.J.; Tatusova,T.
EPI489022	MP	United States	2010-Apr-21	EPI_ISL_150945	A/swine/North Carolina/SG1360/2010		Import from public-domain	Wentworth,D.E.; Dugan,V.; Halpin,R.A.; Lin,X.; Bera,J.; Wester,E.; Ghedin,E.; Fedorova,N.; Tsitrin,T.; McLellan,M.; Stockwell,T.; Amedeo,P.; Appalla,L.; Bishop,B.; Edworthy,P.; Gupta,N.; Hoover,J.; Katzel,D.; Li,K.; Schobel,S.; Shrivastava,S.; Thovarai,V.; Wang,S.; Detmer,S.; Bao,Y.; Sanders,R.; Dernovoy,D.; Kiryutin,B.; Lipman,D.J.; Tatusova,T.
EPI489036	MP	United States	2010-Oct-29	EPI_ISL_150985	A/swine/North Carolina/SG1365/2010		Import from public-domain	Wentworth,D.E.; Dugan,V.; Halpin,R.A.; Lin,X.; Bera,J.; Wester,E.; Ghedin,E.; Fedorova,N.; Tsitrin,T.; McLellan,M.; Stockwell,T.; Amedeo,P.; Appalla,L.; Bishop,B.; Edworthy,P.; Gupta,N.; Hoover,J.; Katzel,D.; Li,K.; Schobel,S.; Shrivastava,S.; Thovarai,V.; Wang,S.; Detmer,S.; Bao,Y.; Sanders,R.; Dernovoy,D.; Kiryutin,B.; Lipman,D.J.; Tatusova,T.
EPI489050	MP	United States	2010-Nov-23	EPI_ISL_150986	A/swine/Minnesota/SG1370/2010		Import from public-domain	Wentworth,D.E.; Dugan,V.; Halpin,R.A.; Lin,X.; Bera,J.; Wester,E.; Ghedin,E.; Fedorova,N.; Tsitrin,T.; McLellan,M.; Stockwell,T.; Amedeo,P.; Appalla,L.; Bishop,B.; Edworthy,P.; Gupta,N.; Hoover,J.; Katzel,D.; Li,K.; Schobel,S.; Shrivastava,S.; Thovarai,V.; Wang,S.; Detmer,S.; Bao,Y.; Sanders,R.; Dernovoy,D.; Kiryutin,B.; Lipman,D.J.; Tatusova,T.
EPI489057	MP	United States	2010-Sep-24	EPI_ISL_150987	A/swine/Minnesota/3128/2010		Import from public-domain	Wentworth,D.E.; Dugan,V.; Halpin,R.A.; Lin,X.; Bera,J.; Wester,E.; Ghedin,E.; Fedorova,N.; Tsitrin,T.; McLellan,M.; Stockwell,T.; Amedeo,P.; Appalla,L.; Bishop,B.; Edworthy,P.; Gupta,N.; Hoover,J.; Katzel,D.; Li,K.; Schobel,S.; Shrivastava,S.; Thovarai,V.; Wang,S.; Detmer,S.; Bao,Y.; Sanders,R.; Dernovoy,D.; Kiryutin,B.; Lipman,D.J.; Tatusova,T.
EPI489064	MP	United States	2011-Aug-17	EPI_ISL_150988	A/swine/Arkansas/SG1375/2011		Import from public-domain	Wentworth,D.E.; Dugan,V.; Halpin,R.A.; Lin,X.; Bera,J.; Wester,E.; Ghedin,E.; Fedorova,N.; Tsitrin,T.; McLellan,M.; Stockwell,T.; Amedeo,P.; Appalla,L.; Bishop,B.; Edworthy,P.; Gupta,N.; Hoover,J.; Katzel,D.; Li,K.; Schobel,S.; Shrivastava,S.; Thovarai,V.; Wang,S.; Detmer,S.; Bao,Y.; Sanders,R.; Dernovoy,D.; Kiryutin,B.; Lipman,D.J.; Tatusova,T.
EPI489071	MP	United States	2011-Jan-26	EPI_ISL_150989	A/swine/Arkansas/SG1376/2011		Import from public-domain	Wentworth,D.E.; Dugan,V.; Halpin,R.A.; Lin,X.; Bera,J.; Wester,E.; Ghedin,E.; Fedorova,N.; Tsitrin,T.; McLellan,M.; Stockwell,T.; Amedeo,P.; Appalla,L.; Bishop,B.; Edworthy,P.; Gupta,N.; Hoover,J.; Katzel,D.; Li,K.; Schobel,S.; Shrivastava,S.; Thovarai,V.; Wang,S.; Detmer,S.; Bao,Y.; Sanders,R.; Dernovoy,D.; Kiryutin,B.; Lipman,D.J.; Tatusova,T.
EPI489078	MP	United States	2011-Apr-29	EPI_ISL_150990	A/swine/Arkansas/SG1377/2011		Import from public-domain	Wentworth,D.E.; Dugan,V.; Halpin,R.A.; Lin,X.; Bera,J.; Wester,E.; Ghedin,E.; Fedorova,N.; Tsitrin,T.; McLellan,M.; Stockwell,T.; Amedeo,P.; Appalla,L.; Bishop,B.; Edworthy,P.; Gupta,N.; Hoover,J.; Katzel,D.; Li,K.; Schobel,S.; Shrivastava,S.; Thovarai,V.; Wang,S.; Detmer,S.; Bao,Y.; Sanders,R.; Dernovoy,D.; Kiryutin,B.; Lipman,D.J.; Tatusova,T.
EPI489085	MP	United States	2011-Jun-16	EPI_ISL_150991	A/swine/Arkansas/SG1378/2011		Import from public-domain	Wentworth,D.E.; Dugan,V.; Halpin,R.A.; Lin,X.; Bera,J.; Wester,E.; Ghedin,E.; Fedorova,N.; Tsitrin,T.; McLellan,M.; Stockwell,T.; Amedeo,P.; Appalla,L.; Bishop,B.; Edworthy,P.; Gupta,N.; Hoover,J.; Katzel,D.; Li,K.; Schobel,S.; Shrivastava,S.; Thovarai,V.; Wang,S.; Detmer,S.; Bao,Y.; Sanders,R.; Dernovoy,D.; Kiryutin,B.; Lipman,D.J.; Tatusova,T.
EPI489092	MP	United States	2011-Sep-01	EPI_ISL_150992	A/swine/Arkansas/SG1383/2011		Import from public-domain	Wentworth,D.E.; Dugan,V.; Halpin,R.A.; Lin,X.; Bera,J.; Wester,E.; Ghedin,E.; Fedorova,N.; Tsitrin,T.; McLellan,M.; Stockwell,T.; Amedeo,P.; Appalla,L.; Bishop,B.; Edworthy,P.; Gupta,N.; Hoover,J.; Katzel,D.; Li,K.; Schobel,S.; Shrivastava,S.; Thovarai,V.; Wang,S.; Detmer,S.; Bao,Y.; Sanders,R.; Dernovoy,D.; Kiryutin,B.; Lipman,D.J.; Tatusova,T.
EPI489099	MP	United States	2011-Jul-13	EPI_ISL_150993	A/swine/Arkansas/SG1384/2011		Import from public-domain	Wentworth,D.E.; Dugan,V.; Halpin,R.A.; Lin,X.; Bera,J.; Wester,E.; Ghedin,E.; Fedorova,N.; Tsitrin,T.; McLellan,M.; Stockwell,T.; Amedeo,P.; Appalla,L.; Bishop,B.; Edworthy,P.; Gupta,N.; Hoover,J.; Katzel,D.; Li,K.; Schobel,S.; Shrivastava,S.; Thovarai,V.; Wang,S.; Detmer,S.; Bao,Y.; Sanders,R.; Dernovoy,D.; Kiryutin,B.; Lipman,D.J.; Tatusova,T.
EPI489113	MP	United States	2011-Nov-04	EPI_ISL_150995	A/swine/Virginia/SG1386/2011		Import from public-domain	Wentworth,D.E.; Dugan,V.; Halpin,R.A.; Lin,X.; Bera,J.; Wester,E.; Ghedin,E.; Fedorova,N.; Tsitrin,T.; McLellan,M.; Stockwell,T.; Amedeo,P.; Appalla,L.; Bishop,B.; Edworthy,P.; Gupta,N.; Hoover,J.; Katzel,D.; Li,K.; Schobel,S.; Shrivastava,S.; Thovarai,V.; Wang,S.; Detmer,S.; Bao,Y.; Sanders,R.; Dernovoy,D.; Kiryutin,B.; Lipman,D.J.; Tatusova,T.
EPI489127	MP	United States	2011-Mar-25	EPI_ISL_150997	A/swine/North Carolina/SG1388/2011		Import from public-domain	Wentworth,D.E.; Dugan,V.; Halpin,R.A.; Lin,X.; Bera,J.; Wester,E.; Ghedin,E.; Fedorova,N.; Tsitrin,T.; McLellan,M.; Stockwell,T.; Amedeo,P.; Appalla,L.; Bishop,B.; Edworthy,P.; Gupta,N.; Hoover,J.; Katzel,D.; Li,K.; Schobel,S.; Shrivastava,S.; Thovarai,V.; Wang,S.; Detmer,S.; Bao,Y.; Sanders,R.; Dernovoy,D.; Kiryutin,B.; Lipman,D.J.; Tatusova,T.
EPI489134	MP	United States	2011-Mar-18	EPI_ISL_150998	A/swine/North Carolina/SG1389/2011		Import from public-domain	Wentworth,D.E.; Dugan,V.; Halpin,R.A.; Lin,X.; Bera,J.; Wester,E.; Ghedin,E.; Fedorova,N.; Tsitrin,T.; McLellan,M.; Stockwell,T.; Amedeo,P.; Appalla,L.; Bishop,B.; Edworthy,P.; Gupta,N.; Hoover,J.; Katzel,D.; Li,K.; Schobel,S.; Shrivastava,S.; Thovarai,V.; Wang,S.; Detmer,S.; Bao,Y.; Sanders,R.; Dernovoy,D.; Kiryutin,B.; Lipman,D.J.; Tatusova,T.
EPI489141	MP	United States	2011-Mar-30	EPI_ISL_150999	A/swine/North Carolina/SG1391/2011		Import from public-domain	Wentworth,D.E.; Dugan,V.; Halpin,R.A.; Lin,X.; Bera,J.; Wester,E.; Ghedin,E.; Fedorova,N.; Tsitrin,T.; McLellan,M.; Stockwell,T.; Amedeo,P.; Appalla,L.; Bishop,B.; Edworthy,P.; Gupta,N.; Hoover,J.; Katzel,D.; Li,K.; Schobel,S.; Shrivastava,S.; Thovarai,V.; Wang,S.; Detmer,S.; Bao,Y.; Sanders,R.; Dernovoy,D.; Kiryutin,B.; Lipman,D.J.; Tatusova,T.
EPI489155	MP	United States	2011-Mar-31	EPI_ISL_151001	A/swine/Indiana/04254/2011		Import from public-domain	Wentworth,D.E.; Dugan,V.; Halpin,R.A.; Lin,X.; Bera,J.; Wester,E.; Ghedin,E.; Fedorova,N.; Tsitrin,T.; McLellan,M.; Stockwell,T.; Amedeo,P.; Appalla,L.; Bishop,B.; Edworthy,P.; Gupta,N.; Hoover,J.; Katzel,D.; Li,K.; Schobel,S.; Shrivastava,S.; Thovarai,V.; Wang,S.; Detmer,S.; Bao,Y.; Sanders,R.; Dernovoy,D.; Kiryutin,B.; Lipman,D.J.; Tatusova,T.
EPI489169	MP	United States	2011-Oct-06	EPI_ISL_151003	A/swine/Minnesota/SG1402/2011		Import from public-domain	Wentworth,D.E.; Dugan,V.; Halpin,R.A.; Lin,X.; Bera,J.; Wester,E.; Ghedin,E.; Fedorova,N.; Tsitrin,T.; McLellan,M.; Stockwell,T.; Amedeo,P.; Appalla,L.; Bishop,B.; Edworthy,P.; Gupta,N.; Hoover,J.; Katzel,D.; Li,K.; Schobel,S.; Shrivastava,S.; Thovarai,V.; Wang,S.; Detmer,S.; Bao,Y.; Sanders,R.; Dernovoy,D.; Kiryutin,B.; Lipman,D.J.; Tatusova,T.
EPI489416	MP	Germany	2010-Nov-03	EPI_ISL_151064	A/swine/Papenburg/IDT12653/2010		Import from public-domain	Lange,J.; Groth,M.; Schlegel,M.; Wieczorek,K.; Ulrich,R.; Koeppen,S.; Schulz,K.; Appl,D.; Krumbholz,A.; Sauerbrei,A.; Platzer,M.; Zell,R.; Duerrwald,R.
EPI489435	MP	Germany	2011-Jun-16	EPI_ISL_151068	A/swine/Ankum-Stockum/IDT13531/2011		Import from public-domain	Lange,J.; Groth,M.; Schlegel,M.; Wieczorek,K.; Ulrich,R.; Koeppen,S.; Schulz,K.; Appl,D.; Krumbholz,A.; Sauerbrei,A.; Platzer,M.; Zell,R.; Duerrwald,R.
EPI489444	MP	Germany	2011-Aug-03	EPI_ISL_151070	A/swine/Wettringen/IDT13795/2011		Import from public-domain	Lange,J.; Groth,M.; Schlegel,M.; Wieczorek,K.; Ulrich,R.; Koeppen,S.; Schulz,K.; Appl,D.; Krumbholz,A.; Sauerbrei,A.; Platzer,M.; Zell,R.; Duerrwald,R.
EPI489452	MP	Germany	2011-Aug-31	EPI_ISL_151072	A/swine/Freren/IDT13837-1/2011		Import from public-domain	Lange,J.; Groth,M.; Schlegel,M.; Wieczorek,K.; Ulrich,R.; Koeppen,S.; Schulz,K.; Appl,D.; Krumbholz,A.; Sauerbrei,A.; Platzer,M.; Zell,R.; Duerrwald,R.
EPI489460	MP	Germany	2011-Aug-31	EPI_ISL_151074	A/swine/Freren/IDT13837-2/2011		Import from public-domain	Lange,J.; Groth,M.; Schlegel,M.; Wieczorek,K.; Ulrich,R.; Koeppen,S.; Schulz,K.; Appl,D.; Krumbholz,A.; Sauerbrei,A.; Platzer,M.; Zell,R.; Duerrwald,R.
EPI489468	MP	Germany	2011-Oct-02	EPI_ISL_151076	A/swine/Althausen/IDT14031/2011		Import from public-domain	Lange,J.; Groth,M.; Schlegel,M.; Wieczorek,K.; Ulrich,R.; Koeppen,S.; Schulz,K.; Appl,D.; Krumbholz,A.; Sauerbrei,A.; Platzer,M.; Zell,R.; Duerrwald,R.
EPI489476	MP	Germany	2011-Oct-27	EPI_ISL_151078	A/swine/Duelmen/IDT14128/2011		Import from public-domain	Lange,J.; Groth,M.; Schlegel,M.; Wieczorek,K.; Ulrich,R.; Koeppen,S.; Schulz,K.; Appl,D.; Krumbholz,A.; Sauerbrei,A.; Platzer,M.; Zell,R.; Duerrwald,R.
EPI489492	MP	Germany	2011-Nov-09	EPI_ISL_151082	A/swine/Langefoerden/IDT14189/2011		Import from public-domain	Lange,J.; Groth,M.; Schlegel,M.; Wieczorek,K.; Ulrich,R.; Koeppen,S.; Schulz,K.; Appl,D.; Krumbholz,A.; Sauerbrei,A.; Platzer,M.; Zell,R.; Duerrwald,R.
EPI489501	MP	Germany	2011-Nov-17	EPI_ISL_151085	A/swine/Altenberge/IDT14252/2011		Import from public-domain	Lange,J.; Groth,M.; Schlegel,M.; Wieczorek,K.; Ulrich,R.; Koeppen,S.; Schulz,K.; Appl,D.; Krumbholz,A.; Sauerbrei,A.; Platzer,M.; Zell,R.; Duerrwald,R.
EPI489510	MP	Germany	2011-Dec-20	EPI_ISL_151087	A/swine/Niederwinden/IDT14445/2011		Import from public-domain	Lange,J.; Groth,M.; Schlegel,M.; Wieczorek,K.; Ulrich,R.; Koeppen,S.; Schulz,K.; Appl,D.; Krumbholz,A.; Sauerbrei,A.; Platzer,M.; Zell,R.; Duerrwald,R.
EPI489519	MP	Germany	2012-Jan-19	EPI_ISL_151089	A/swine/Tornitz/IDT14598/2012		Import from public-domain	Lange,J.; Groth,M.; Schlegel,M.; Wieczorek,K.; Ulrich,R.; Koeppen,S.; Schulz,K.; Appl,D.; Krumbholz,A.; Sauerbrei,A.; Platzer,M.; Zell,R.; Duerrwald,R.
EPI489530	MP	Germany	2012-Feb-22	EPI_ISL_151091	A/swine/Garrel/IDT14844/2012		Import from public-domain	Lange,J.; Groth,M.; Schlegel,M.; Wieczorek,K.; Ulrich,R.; Koeppen,S.; Schulz,K.; Appl,D.; Krumbholz,A.; Sauerbrei,A.; Platzer,M.; Zell,R.; Duerrwald,R.
EPI489647	MP	United States	2013-Feb-26	EPI_ISL_151131	A/swine/Iowa/13B093/2013		Import from public-domain	Huber,V.C.; Brunick,C.; Weber,C.; Hansen,A.; Broders,C.
EPI489712	MP	United States	2013-Oct-08	EPI_ISL_151139	A/swine/Minnesota/A01394082/2013		Import from public-domain	Culhane,M.
EPI489715	MP	United States	2013-Oct-16	EPI_ISL_151140	A/swine/Minnesota/A01394042/2013		Import from public-domain	Culhane,M.
EPI489724	MP	United States	2013-Oct-15	EPI_ISL_151143	A/swine/Iowa/A01394012/2013		Import from public-domain	Culhane,M.
EPI491782	MP	United States	2005-Jan-27	EPI_ISL_151623	A/swine/North Carolina/SG1232/2005		Import from public-domain	Wentworth,D.E.; Dugan,V.; Halpin,R.A.; Lin,X.; Bera,J.; Wester,E.; Ghedin,E.; Fedorova,N.; Tsitrin,T.; McLellan,M.; Stockwell,T.; Amedeo,P.; Appalla,L.; Bishop,B.; Edworthy,P.; Gupta,N.; Hoover,J.; Katzel,D.; Li,K.; Schobel,S.; Shrivastava,S.; Thovarai,V.; Wang,S.; Detmer,S.; Bao,Y.; Sanders,R.; Dernovoy,D.; Kiryutin,B.; Lipman,D.J.; Tatusova,T.
EPI491842	MP	United States	2009-Jun-05	EPI_ISL_151628	A/swine/Minnesota/02852/2009		Import from public-domain	Wentworth,D.E.; Dugan,V.; Halpin,R.A.; Lin,X.; Bera,J.; Wester,E.; Ghedin,E.; Fedorova,N.; Tsitrin,T.; McLellan,M.; Stockwell,T.; Amedeo,P.; Appalla,L.; Bishop,B.; Edworthy,P.; Gupta,N.; Hoover,J.; Katzel,D.; Li,K.; Schobel,S.; Shrivastava,S.; Thovarai,V.; Wang,S.; Detmer,S.; Bao,Y.; Sanders,R.; Dernovoy,D.; Kiryutin,B.; Lipman,D.J.; Tatusova,T.
EPI491850	MP	United States	2009-Sep-16	EPI_ISL_151629	A/swine/Missouri/SG1343/2009		Import from public-domain	Wentworth,D.E.; Dugan,V.; Halpin,R.A.; Lin,X.; Bera,J.; Wester,E.; Ghedin,E.; Fedorova,N.; Tsitrin,T.; McLellan,M.; Stockwell,T.; Amedeo,P.; Appalla,L.; Bishop,B.; Edworthy,P.; Gupta,N.; Hoover,J.; Katzel,D.; Li,K.; Schobel,S.; Shrivastava,S.; Thovarai,V.; Wang,S.; Detmer,S.; Bao,Y.; Sanders,R.; Dernovoy,D.; Kiryutin,B.; Lipman,D.J.; Tatusova,T.
EPI492015	MP	United States	2007-Apr-12	EPI_ISL_151643	A/swine/Iowa/SG1290/2007		Import from public-domain	Wentworth,D.E.; Dugan,V.; Halpin,R.A.; Lin,X.; Bera,J.; Wester,E.; Ghedin,E.; Fedorova,N.; Tsitrin,T.; McLellan,M.; Stockwell,T.; Amedeo,P.; Appalla,L.; Bishop,B.; Edworthy,P.; Gupta,N.; Hoover,J.; Katzel,D.; Li,K.; Schobel,S.; Shrivastava,S.; Thovarai,V.; Wang,S.; Detmer,S.; Bao,Y.; Sanders,R.; Dernovoy,D.; Kiryutin,B.; Lipman,D.J.; Tatusova,T.
EPI492023	MP	United States	2008-Oct-10	EPI_ISL_151644	A/swine/Arkansas/02404/2008		Import from public-domain	Wentworth,D.E.; Dugan,V.; Halpin,R.A.; Lin,X.; Bera,J.; Wester,E.; Ghedin,E.; Fedorova,N.; Tsitrin,T.; McLellan,M.; Stockwell,T.; Amedeo,P.; Appalla,L.; Bishop,B.; Edworthy,P.; Gupta,N.; Hoover,J.; Katzel,D.; Li,K.; Schobel,S.; Shrivastava,S.; Thovarai,V.; Wang,S.; Detmer,S.; Bao,Y.; Sanders,R.; Dernovoy,D.; Kiryutin,B.; Lipman,D.J.; Tatusova,T.
EPI492100	MP	United States	2003-Feb-12	EPI_ISL_151655	A/swine/Minnesota/SG1180/2003		Import from public-domain	Wentworth,D.E.; Dugan,V.; Halpin,R.A.; Lin,X.; Bera,J.; Wester,E.; Ghedin,E.; Fedorova,N.; Tsitrin,T.; McLellan,M.; Stockwell,T.; Amedeo,P.; Appalla,L.; Bishop,B.; Edworthy,P.; Gupta,N.; Hoover,J.; Katzel,D.; Li,K.; Schobel,S.; Shrivastava,S.; Thovarai,V.; Wang,S.; Detmer,S.; Bao,Y.; Sanders,R.; Dernovoy,D.; Kiryutin,B.; Lipman,D.J.; Tatusova,T.
EPI492221	MP	United States	2007-Jan-26	EPI_ISL_151676	A/swine/Oklahoma/01452/2007		Import from public-domain	Wentworth,D.E.; Dugan,V.; Halpin,R.A.; Lin,X.; Bera,J.; Wester,E.; Ghedin,E.; Fedorova,N.; Tsitrin,T.; McLellan,M.; Stockwell,T.; Amedeo,P.; Appalla,L.; Bishop,B.; Edworthy,P.; Gupta,N.; Hoover,J.; Katzel,D.; Li,K.; Schobel,S.; Shrivastava,S.; Thovarai,V.; Wang,S.; Detmer,S.; Bao,Y.; Sanders,R.; Dernovoy,D.; Kiryutin,B.; Lipman,D.J.; Tatusova,T.
EPI492226	MP	United States	2008-Mar-06	EPI_ISL_151678	A/swine/Oklahoma/02083/2008		Import from public-domain	Wentworth,D.E.; Dugan,V.; Halpin,R.A.; Lin,X.; Bera,J.; Wester,E.; Ghedin,E.; Fedorova,N.; Tsitrin,T.; McLellan,M.; Stockwell,T.; Amedeo,P.; Appalla,L.; Bishop,B.; Edworthy,P.; Gupta,N.; Hoover,J.; Katzel,D.; Li,K.; Schobel,S.; Shrivastava,S.; Thovarai,V.; Wang,S.; Detmer,S.; Bao,Y.; Sanders,R.; Dernovoy,D.; Kiryutin,B.; Lipman,D.J.; Tatusova,T.
EPI492371	MP	United States	2013-Sep-16	EPI_ISL_151706	A/swine/Nebraska/A01399873/2013		Import from public-domain	Culhane,M.
EPI492374	MP	United States	2013-Sep-06	EPI_ISL_151707	A/swine/Minnesota/A01392045/2013		Import from public-domain	Culhane,M.
EPI492377	MP	United States	2013-Sep-16	EPI_ISL_151708	A/swine/Iowa/A01399987/2013		Import from public-domain	Culhane,M.
EPI492403	MP	United States	2013-Sep-01	EPI_ISL_151716	A/swine/North Carolina/A01290462/2013		Import from public-domain	Lin,K.; Deike,P.H.; Zhang,J.
EPI492421	MP	United States	2013-Sep-01	EPI_ISL_151722	A/swine/North Carolina/A01291213/2013		Import from public-domain	Lin,K.; Deike,P.H.; Zhang,J.
EPI492427	MP	United States	2013-Sep-01	EPI_ISL_151724	A/swine/North Carolina/A01290473/2013		Import from public-domain	Lin,K.; Deike,P.H.; Zhang,J.
EPI492430	MP	United States	2013-Sep-01	EPI_ISL_151725	A/swine/North Carolina/A01290458/2013		Import from public-domain	Lin,K.; Deike,P.H.; Zhang,J.
EPI492436	MP	United States	2013-Sep-01	EPI_ISL_151727	A/swine/Illinois/A01291476/2013		Import from public-domain	Lin,K.; Deike,P.H.; Zhang,J.
EPI492456	MP	United States	2013-Oct-01	EPI_ISL_151734	A/swine/Oklahoma/A01290517/2013		Import from public-domain	Lin,K.; Deike,P.H.; Zhang,J.
EPI492634	MP	United States	2013-Sep-19	EPI_ISL_151780	A/swine/Illinois/A00843191/2013		Import from public-domain
EPI492654	MP	United States	2013-Oct-28	EPI_ISL_151789	A/swine/Nebraska/A01394353/2013		Import from public-domain	Culhane,M.
EPI492972	MP	United States	2013-Oct-31	EPI_ISL_151915	A/swine/Iowa/A01394642/2013		Import from public-domain	Culhane,M.
EPI493011	MP	United States	2013-Oct-10	EPI_ISL_151925	A/swine/Kansas/A01377088/2013		Import from public-domain	Ma,J.; Bai,J.; Hesse,R.A.; Sloan,H.; Ma,W.
EPI493642	MP	United States	2013-Mar-26	EPI_ISL_151990	A/swine/Iowa/13C096/2013		Import from public-domain	Huber,V.C.; Brunick,C.; Weber,C.; Hansen,A.; Broders,C.; Ingebrigtson,M.
EPI493650	MP	United States	2013-Mar-26	EPI_ISL_151991	A/swine/Iowa/13C098/2013		Import from public-domain	Huber,V.C.; Brunick,C.; Weber,C.; Hansen,A.; Broders,C.; Ingebrigtson,M.
EPI493666	MP	United States	2013-Mar-26	EPI_ISL_151993	A/swine/Iowa/13C097/2013		Import from public-domain	Huber,V.C.; Brunick,C.; Weber,C.; Hansen,A.; Broders,C.; Ingebrigtson,M.
EPI499545	MP	United States	2013-Nov-12	EPI_ISL_153684	A/swine/Minnesota/A01365853/2013		Import from public-domain
EPI499631	MP	United States	2013-Nov-01	EPI_ISL_153724	A/swine/Illinois/A01409073/2013		Import from public-domain	Lin,K.; Deike,P.H.; Zhang,J.
EPI499637	MP	United States	2013-Oct-01	EPI_ISL_153726	A/swine/North Carolina/A01290636/2013		Import from public-domain	Lin,K.; Deike,P.H.; Zhang,J.
EPI499640	MP	United States	2013-Nov-01	EPI_ISL_153727	A/swine/Illinois/A01409065/2013		Import from public-domain	Lin,K.; Deike,P.H.; Zhang,J.
EPI499648	MP	United States	2013-Nov-01	EPI_ISL_153729	A/swine/North Carolina/A01290718/2013		Import from public-domain	Lin,K.; Deike,P.H.; Zhang,J.
EPI499650	MP	United States	2013-Oct-01	EPI_ISL_153730	A/swine/Kansas/A01290646/2013		Import from public-domain	Lin,K.; Deike,P.H.; Zhang,J.
EPI499662	MP	United States	2013-Oct-01	EPI_ISL_153735	A/swine/Indiana/A01290643/2013		Import from public-domain	Lin,K.; Deike,P.H.; Zhang,J.
EPI499665	MP	United States	2013-Nov-01	EPI_ISL_153736	A/swine/North Carolina/A01290725/2013		Import from public-domain	Lin,K.; Deike,P.H.; Zhang,J.
EPI499701	MP	United States	2013-Nov-01	EPI_ISL_153748	A/swine/North Carolina/A01290729/2013		Import from public-domain	Lin,K.; Deike,P.H.; Zhang,J.
EPI499710	MP	United States	2013-Nov-01	EPI_ISL_153751	A/swine/North Carolina/A01290741/2013		Import from public-domain	Lin,K.; Deike,P.H.; Zhang,J.
EPI499713	MP	United States	2013-Oct-01	EPI_ISL_153752	A/swine/Minnesota/A01290679/2013		Import from public-domain	Lin,K.; Deike,P.H.; Zhang,J.
EPI499716	MP	United States	2013-Nov-01	EPI_ISL_153753	A/swine/Illinois/A01291840/2013		Import from public-domain	Lin,K.; Deike,P.H.; Zhang,J.
EPI499726	MP	United States	2012-Jun-12	EPI_ISL_153755	A/swine/Illinois/A00857322/2012		Import from public-domain
EPI499733	MP	United States	2013-Oct-31	EPI_ISL_153757	A/swine/North Carolina/A01290777/2013		Import from public-domain
EPI499784	MP	United States	2013-Nov-01	EPI_ISL_153770	A/swine/North Carolina/A01290765/2013		Import from public-domain	Lin,K.; Deike,P.H.; Zhang,J.
EPI499901	MP	United States	2013-Nov-26	EPI_ISL_153846	A/swine/Minnesota/A01366009/2013		Import from public-domain
EPI499932	MP	United States	2013-Aug-28	EPI_ISL_153853	A/swine/Iowa/13H072/2013		Import from public-domain	Huber,V.; Brunick,C.; Ingebrigtson,M.; McCormick,K.
EPI499955	MP	United States	2013-Nov-06	EPI_ISL_153857	A/swine/Minnesota/A01365714/2013		Import from public-domain
EPI499973	MP	United States	2013-Oct-28	EPI_ISL_153861	A/swine/Nebraska/A01104068/2013		Import from public-domain
EPI499981	MP	United States	2013-Oct-31	EPI_ISL_153862	A/swine/Nebraska/A01104071/2013		Import from public-domain
EPI499985	MP	United States	2013-Nov-05	EPI_ISL_153863	A/swine/North Carolina/A01394918/2013		Import from public-domain	Culhane,M.
EPI499991	MP	United States	2013-Jul-09	EPI_ISL_153865	A/swine/Nebraska/A01395173/2013		Import from public-domain	Culhane,M.
EPI501236	MP	Germany	2011-Aug-11	EPI_ISL_154222	A/swine/Saerbeck/IDT13755/2011		Import from public-domain	Lange,J.; Groth,M.; Schlegel,M.; Krumbholz,A.; Wieczorek,K.; Ulrich,R.; Koppen,S.; Schulz,K.; Appl,D.; Selbitz,H.J.; Sauerbrei,A.; Platzer,M.; Zell,R.; Durrwald,R.; Koeppen,S.; Duerrwald,R.
EPI501244	MP	Germany	2011-Aug-25	EPI_ISL_154223	A/swine/Lohne/IDT13821/2011		Import from public-domain	Lange,J.; Groth,M.; Schlegel,M.; Krumbholz,A.; Wieczorek,K.; Ulrich,R.; Koppen,S.; Schulz,K.; Appl,D.; Selbitz,H.J.; Sauerbrei,A.; Platzer,M.; Zell,R.; Durrwald,R.; Koeppen,S.; Duerrwald,R.
EPI501260	MP	Germany	2012-Jan-26	EPI_ISL_154225	A/swine/Albersloh/IDT14635-1/2012		Import from public-domain	Lange,J.; Groth,M.; Schlegel,M.; Krumbholz,A.; Wieczorek,K.; Ulrich,R.; Koppen,S.; Schulz,K.; Appl,D.; Selbitz,H.J.; Sauerbrei,A.; Platzer,M.; Zell,R.; Durrwald,R.; Koeppen,S.; Duerrwald,R.
EPI501269	MP	Germany	2012-Jan-26	EPI_ISL_154226	A/swine/Albersloh/IDT14635-3/2012		Import from public-domain	Lange,J.; Groth,M.; Schlegel,M.; Krumbholz,A.; Wieczorek,K.; Ulrich,R.; Koppen,S.; Schulz,K.; Appl,D.; Selbitz,H.J.; Sauerbrei,A.; Platzer,M.; Zell,R.; Durrwald,R.; Koeppen,S.; Duerrwald,R.
EPI501277	MP	Germany	2012-Feb-22	EPI_ISL_154227	A/swine/Moeglingen/IDT14859/2012		Import from public-domain	Lange,J.; Groth,M.; Schlegel,M.; Krumbholz,A.; Wieczorek,K.; Ulrich,R.; Koppen,S.; Schulz,K.; Appl,D.; Selbitz,H.J.; Sauerbrei,A.; Platzer,M.; Zell,R.; Durrwald,R.; Koeppen,S.; Duerrwald,R.
EPI501285	MP	Germany	2012-Feb-22	EPI_ISL_154228	A/swine/Garrel/IDT14891/2012		Import from public-domain	Lange,J.; Groth,M.; Schlegel,M.; Krumbholz,A.; Wieczorek,K.; Ulrich,R.; Koppen,S.; Schulz,K.; Appl,D.; Selbitz,H.J.; Sauerbrei,A.; Platzer,M.; Zell,R.; Durrwald,R.; Koeppen,S.; Duerrwald,R.
EPI501293	MP	Germany	2012-Feb-22	EPI_ISL_154229	A/swine/Garrel/IDT14892/2012		Import from public-domain	Lange,J.; Groth,M.; Schlegel,M.; Krumbholz,A.; Wieczorek,K.; Ulrich,R.; Koppen,S.; Schulz,K.; Appl,D.; Selbitz,H.J.; Sauerbrei,A.; Platzer,M.; Zell,R.; Durrwald,R.; Koeppen,S.; Duerrwald,R.
EPI501301	MP	Germany	2012-Mar-19	EPI_ISL_154230	A/swine/Warendorf/IDT15018/2012		Import from public-domain	Lange,J.; Groth,M.; Schlegel,M.; Krumbholz,A.; Wieczorek,K.; Ulrich,R.; Koppen,S.; Schulz,K.; Appl,D.; Selbitz,H.J.; Sauerbrei,A.; Platzer,M.; Zell,R.; Durrwald,R.; Koeppen,S.; Duerrwald,R.
EPI501525	MP	United States	2013-Aug-22	EPI_ISL_154320	A/swine/Nebraska/A01395180/2013		Import from public-domain	Culhane,M.
EPI501531	MP	United States	2013-Nov-13	EPI_ISL_154322	A/swine/Minnesota/A01395108/2013		Import from public-domain	Culhane,M.
EPI501534	MP	United States	2013-Nov-11	EPI_ISL_154323	A/swine/Minnesota/A01395189/2013		Import from public-domain	Culhane,M.
EPI502629	MP	Brazil	2011-Jul-25	EPI_ISL_154591	A/wild boar/Brazil/214-11-13D/2011		Import from public-domain	Biondo,N.; Schaefer,R.; Gava,D.; Cantao,M.E.; Silveira,S.; Mores,M.A.; Ciacci-Zanella,J.R.; Barcellos,D.E.; Ciacci Zanella,J.R.
EPI502654	MP	United States	2013-Nov-01	EPI_ISL_154598	A/swine/Oklahoma/A01290816/2013		Import from public-domain	Lin,K.; Deike,P.H.; Zhang,J.
EPI502663	MP	United States	2013-Nov-01	EPI_ISL_154601	A/swine/Illinois/A01290887/2013		Import from public-domain	Lin,K.; Deike,P.H.; Zhang,J.
EPI502675	MP	United States	2013-Nov-01	EPI_ISL_154605	A/swine/Iowa/A01290852/2013		Import from public-domain	Lin,K.; Deike,P.H.; Zhang,J.
EPI502681	MP	United States	2013-Dec-01	EPI_ISL_154607	A/swine/Illinois/A01409364/2013		Import from public-domain	Lin,K.; Deike,P.H.; Zhang,J.
EPI502693	MP	United States	2013-Nov-01	EPI_ISL_154611	A/swine/Illinois/A01411080/2013		Import from public-domain	Lin,K.; Deike,P.H.; Zhang,J.
EPI502706	MP	United States	2013-Nov-01	EPI_ISL_154615	A/swine/North Carolina/A01290891/2013		Import from public-domain	Lin,K.; Deike,P.H.; Zhang,J.
EPI502709	MP	United States	2013-Nov-01	EPI_ISL_154616	A/swine/Illinois/A01291948/2013		Import from public-domain	Lin,K.; Deike,P.H.; Zhang,J.
EPI502712	MP	United States	2013-Nov-01	EPI_ISL_154617	A/swine/Iowa/A01290904/2013		Import from public-domain	Lin,K.; Deike,P.H.; Zhang,J.
EPI502715	MP	United States	2013-Nov-01	EPI_ISL_154618	A/swine/North Carolina/A01290800/2013		Import from public-domain	Lin,K.; Deike,P.H.; Zhang,J.
EPI502721	MP	United States	2013-Nov-01	EPI_ISL_154620	A/swine/Illinois/A01290850/2013		Import from public-domain	Lin,K.; Deike,P.H.; Zhang,J.
EPI502736	MP	United States	2013-Nov-01	EPI_ISL_154625	A/swine/North Carolina/A01290889/2013		Import from public-domain	Lin,K.; Deike,P.H.; Zhang,J.
EPI502745	MP	United States	2013-Nov-01	EPI_ISL_154628	A/swine/Iowa/A01290820/2013		Import from public-domain	Lin,K.; Deike,P.H.; Zhang,J.
EPI502751	MP	United States	2013-Nov-01	EPI_ISL_154630	A/swine/North Carolina/A01290790/2013		Import from public-domain	Lin,K.; Deike,P.H.; Zhang,J.
EPI502760	MP	United States	2013-Nov-01	EPI_ISL_154633	A/swine/Oklahoma/A01290898/2013		Import from public-domain	Lin,K.; Deike,P.H.; Zhang,J.
EPI504857	MP	United States	2013-Dec-01	EPI_ISL_155695	A/swine/North Carolina/A01290932/2013		Import from public-domain	Lin,K.; Deike,P.H.; Zhang,J.
EPI504896	MP	United States	2013-Nov-01	EPI_ISL_155709	A/swine/North Carolina/A01291932/2013		Import from public-domain	Lin,K.; Deike,P.H.; Zhang,J.
EPI504905	MP	United States	2013-Dec-01	EPI_ISL_155712	A/swine/Illinois/A01411111/2013		Import from public-domain	Lin,K.; Deike,P.H.; Zhang,J.
EPI504920	MP	United States	2013-Dec-12	EPI_ISL_155715	A/swine/SouthDakota/A01366307/2013		Import from public-domain
EPI504923	MP	United States	2013-Dec-18	EPI_ISL_155716	A/swine/Minnesota/A01366391/2013		Import from public-domain
EPI504929	MP	United States	2013-Dec-23	EPI_ISL_155718	A/swine/SouthDakota/A01366455/2013		Import from public-domain
EPI504932	MP	United States	2013-Dec-27	EPI_ISL_155719	A/swine/Minnesota/A01366485/2013		Import from public-domain
EPI505005	MP	United States	2013-Dec-30	EPI_ISL_155771	A/swine/Nebraska/A01490219/2013		Import from public-domain	Culhane,M.
EPI505020	MP	United States	2013-Dec-01	EPI_ISL_155776	A/swine/North Carolina/A01290948/2013		Import from public-domain	Lin,K.; Deike,P.H.; Zhang,J.
EPI505055	MP	United States	2013-Dec-01	EPI_ISL_155787	A/swine/Iowa/A01410020/2013		Import from public-domain	Lin,K.; Deike,P.H.; Zhang,J.
EPI506264	MP	United States	2013-Dec-10	EPI_ISL_156310	A/swine/Minnesota/A01395969/2013		Import from public-domain	Culhane,M.
EPI506273	MP	United States	2013-Dec-10	EPI_ISL_156313	A/swine/Minnesota/A01395979/2013		Import from public-domain	Culhane,M.
EPI506436	MP	United States	2011-Apr-07	EPI_ISL_156333	A/swine/Indiana/A00968332/2011		Import from public-domain
EPI506480	MP	United States	2012-Feb-08	EPI_ISL_156338	A/swine/Indiana/A00968358/2012		Import from public-domain
EPI506598	MP	United States	2014-Jan-06	EPI_ISL_156356	A/swine/Nebraska/A01490540/2014		Import from public-domain	Culhane,M.
EPI506601	MP	United States	2014-Jan-02	EPI_ISL_156357	A/swine/Nebraska/A01490456/2014		Import from public-domain	Culhane,M.
EPI506604	MP	United States	2014-Jan-06	EPI_ISL_156358	A/swine/Nebraska/A01490535/2014		Import from public-domain	Culhane,M.
EPI506610	MP	United States	2014-Jan-02	EPI_ISL_156360	A/swine/Nebraska/A01490415/2014		Import from public-domain	Culhane,M.
EPI506669	MP	United States	2014-Jan-03	EPI_ISL_156388	A/swine/Minnesota/A01366540/2014		Import from public-domain
EPI507270	MP	United States	2014-Jan-01	EPI_ISL_156592	A/swine/Illinois/A01410100/2014		Import from public-domain	Lin,K.; Deike,P.H.; Zhang,J.
EPI507280	MP	United States	2014-Jan-01	EPI_ISL_156596	A/swine/Illinois/A01409794/2014		Import from public-domain	Lin,K.; Deike,P.H.; Zhang,J.
EPI508863	MP	United States	2014-Jan-01	EPI_ISL_157196	A/swine/Missouri/A01411322/2014		Import from public-domain	Lin,K.; Deike,P.H.; Zhang,J.
EPI508895	MP	United States	2014-Jan-01	EPI_ISL_157210	A/swine/Illinois/A01411380/2014		Import from public-domain	Lin,K.; Deike,P.H.; Zhang,J.
EPI508898	MP	United States	2014-Jan-01	EPI_ISL_157211	A/swine/Illinois/A01409928/2014		Import from public-domain	Lin,K.; Deike,P.H.; Zhang,J.
EPI508901	MP	United States	2014-Jan-01	EPI_ISL_157212	A/swine/Minnesota/A01410131/2014		Import from public-domain	Lin,K.; Deike,P.H.; Zhang,J.
EPI508915	MP	United States	2014-Jan-01	EPI_ISL_157216	A/swine/Oklahoma/A01409770/2014		Import from public-domain	Lin,K.; Deike,P.H.; Zhang,J.
EPI510169	MP	United States	2014-Feb-03	EPI_ISL_157870	A/swine/Illinois/A01491915/2014		Import from public-domain	Culhane,M.
EPI510189	MP	United States	2014-Feb-01	EPI_ISL_157876	A/swine/Illinois/A01409964/2014		Import from public-domain	Lin,K.; Deike,P.H.; Zhang,J.
EPI510198	MP	United States	2014-Feb-01	EPI_ISL_157879	A/swine/Illinois/A01410216/2014		Import from public-domain	Lin,K.; Deike,P.H.; Zhang,J.
EPI510219	MP	United States	2014-Feb-01	EPI_ISL_157886	A/swine/Illinois/A01411453/2014		Import from public-domain	Lin,K.; Deike,P.H.; Zhang,J.
EPI515302	MP	United States	2013-Dec-02	EPI_ISL_158894	A/swine/Kansas/13-148520/2013		Import from public-domain	Ma,J.; Bai,J.; Hesse,R.A.; Sloan,H.; Ma,W.
EPI524354	MP	Vietnam	2012-Dec-04	EPI_ISL_160787	A/swine/Bac Ninh/344/2012	National Institute of Animal Health	National Institute of Animal Health
EPI524378	MP	Vietnam	2012-Dec-18	EPI_ISL_160790	A/swine/TienGiang/02-24-2/2012	National Institute of Animal Health	National Institute of Animal Health
EPI524505	MP	Vietnam	2012-Sep-18	EPI_ISL_160807	A/swine/TienGiang/01-06-1/2012	National Institute of Animal Health	National Institute of Animal Health
EPI524554	MP	Vietnam	2012-Sep-18	EPI_ISL_160813	A/swine/TienGiang/02-03-1/2012	National Institute of Animal Health	National Institute of Animal Health
EPI526913	MP	United States	2013-Jul-01	EPI_ISL_161113	A/swine/Indiana/13TOSU1053/2013		Import from public-domain	Bowman,A.; Nelson,S.; Sreevatsan,S.; Suwannakarn,K.; Slemons,R.
EPI526941	MP	United States	2013-Jul-01	EPI_ISL_161118	A/swine/Indiana/13TOSU1044/2013		Import from public-domain	Bowman,A.; Nelson,S.; Sreevatsan,S.; Suwannakarn,K.; Slemons,R.
EPI526955	MP	United States	2013-Oct-01	EPI_ISL_161119	A/swine/Texas/13TOSU6276/2013		Import from public-domain	Bowman,A.; Nelson,S.; Sreevatsan,S.; Suwannakarn,K.; Slemons,R.
EPI526966	MP	United States	2013-Jul-01	EPI_ISL_161121	A/swine/Indiana/13TOSU1142/2013		Import from public-domain	Bowman,A.; Nelson,S.; Sreevatsan,S.; Suwannakarn,K.; Slemons,R.
EPI526978	MP	United States	2013-Jul-01	EPI_ISL_161123	A/swine/Indiana/13TOSU1052/2013		Import from public-domain	Bowman,A.; Nelson,S.; Sreevatsan,S.; Suwannakarn,K.; Slemons,R.
EPI527003	MP	United States	2013-Jul-01	EPI_ISL_161126	A/swine/Indiana/13TOSU1049/2013		Import from public-domain	Bowman,A.; Nelson,S.; Sreevatsan,S.; Suwannakarn,K.; Slemons,R.
EPI527009	MP	United States	2013-Jul-01	EPI_ISL_161127	A/swine/Indiana/13TOSU1056/2013		Import from public-domain	Bowman,A.; Nelson,S.; Sreevatsan,S.; Suwannakarn,K.; Slemons,R.
EPI527015	MP	United States	2013-Jun-01	EPI_ISL_161128	A/swine/Ohio/13TOSU0554/2013		Import from public-domain	Bowman,A.; Nelson,S.; Sreevatsan,S.; Suwannakarn,K.; Slemons,R.
EPI527051	MP	United States	2013-Jul-01	EPI_ISL_161133	A/swine/Indiana/13TOSU1060/2013		Import from public-domain	Bowman,A.; Nelson,S.; Sreevatsan,S.; Suwannakarn,K.; Slemons,R.
EPI527063	MP	United States	2013-Jul-01	EPI_ISL_161135	A/swine/Indiana/13TOSU1160/2013		Import from public-domain	Bowman,A.; Nelson,S.; Sreevatsan,S.; Suwannakarn,K.; Slemons,R.
EPI527057	MP	United States	2013-Jun-01	EPI_ISL_161136	A/swine/Ohio/13TOSU0558/2013		Import from public-domain	Bowman,A.; Nelson,S.; Sreevatsan,S.; Suwannakarn,K.; Slemons,R.
EPI527074	MP	United States	2013-Jul-01	EPI_ISL_161137	A/swine/Indiana/13TOSU1045/2013		Import from public-domain	Bowman,A.; Nelson,S.; Sreevatsan,S.; Suwannakarn,K.; Slemons,R.
EPI527136	MP	United States	2013-Jul-01	EPI_ISL_161145	A/swine/Indiana/13TOSU1058/2013		Import from public-domain	Bowman,A.; Nelson,S.; Sreevatsan,S.; Suwannakarn,K.; Slemons,R.
EPI527153	MP	United States	2013-Jul-01	EPI_ISL_161148	A/swine/Indiana/13TOSU1048/2013		Import from public-domain	Bowman,A.; Nelson,S.; Sreevatsan,S.; Suwannakarn,K.; Slemons,R.
EPI527159	MP	United States	2013-Jul-01	EPI_ISL_161149	A/swine/Indiana/13TOSU1158/2013		Import from public-domain	Bowman,A.; Nelson,S.; Sreevatsan,S.; Suwannakarn,K.; Slemons,R.
EPI527865	MP	United States	2013-Jul-01	EPI_ISL_161157	A/swine/Indiana/13TOSU1047/2013		Import from public-domain	Bowman,A.; Nelson,S.; Sreevatsan,S.; Suwannakarn,K.; Slemons,R.
EPI527924	MP	United States	2013-Jul-01	EPI_ISL_161168	A/swine/Indiana/13TOSU1145/2013		Import from public-domain	Bowman,A.; Nelson,S.; Sreevatsan,S.; Suwannakarn,K.; Slemons,R.
EPI527968	MP	United States	2013-Jul-01	EPI_ISL_161177	A/swine/Indiana/13TOSU1151/2013		Import from public-domain	Bowman,A.; Nelson,S.; Sreevatsan,S.; Suwannakarn,K.; Slemons,R.
EPI528007	MP	United States	2013-Jul-01	EPI_ISL_161183	A/swine/Ohio/13TOSU0888/2013		Import from public-domain	Bowman,A.; Nelson,S.; Sreevatsan,S.; Suwannakarn,K.; Slemons,R.
EPI528445	MP	United States	2013-Oct-01	EPI_ISL_161188	A/swine/Texas/13TOSU6273/2013		Import from public-domain	Bowman,A.; Nelson,S.; Sreevatsan,S.; Suwannakarn,K.; Slemons,R.
EPI528438	MP	United States	2013-Jul-01	EPI_ISL_161189	A/swine/Indiana/13TOSU1144/2013		Import from public-domain	Bowman,A.; Nelson,S.; Sreevatsan,S.; Suwannakarn,K.; Slemons,R.
EPI528441	MP	United States	2013-Jul-01	EPI_ISL_161190	A/swine/Indiana/13TOSU1149/2013		Import from public-domain	Bowman,A.; Nelson,S.; Sreevatsan,S.; Suwannakarn,K.; Slemons,R.
EPI528479	MP	United States	2013-Jul-01	EPI_ISL_161193	A/swine/Indiana/13TOSU1143/2013		Import from public-domain	Bowman,A.; Nelson,S.; Sreevatsan,S.; Suwannakarn,K.; Slemons,R.
EPI530262	MP	United States	2014-Mar-01	EPI_ISL_162021	A/swine/North Carolina/A01410501/2014		Import from public-domain	Lin,K.; Deike,P.H.; Zhang,J.
EPI530268	MP	United States	2014-Mar-01	EPI_ISL_162023	A/swine/Iowa/A01410456/2014		Import from public-domain	Lin,K.; Deike,P.H.; Zhang,J.
EPI530271	MP	United States	2014-Mar-01	EPI_ISL_162024	A/swine/North Carolina/A01475223/2014		Import from public-domain	Lin,K.; Deike,P.H.; Zhang,J.
EPI530280	MP	United States	2014-Mar-01	EPI_ISL_162027	A/swine/Illinois/A01475166/2014		Import from public-domain	Lin,K.; Deike,P.H.; Zhang,J.
EPI530289	MP	United States	2014-Mar-01	EPI_ISL_162030	A/swine/North Carolina/A01410500/2014		Import from public-domain	Lin,K.; Deike,P.H.; Zhang,J.
EPI530334	MP	United States	2014-Mar-31	EPI_ISL_162043	A/swine/Nebraska/A01493629/2014		Import from public-domain	Culhane,M.
EPI530995	MP	United States	2014-Mar-01	EPI_ISL_162302	A/swine/Iowa/A01410497/2014		Import from public-domain	Lin,K.; Deike,P.H.; Zhang,J.
EPI531004	MP	United States	2014-Apr-01	EPI_ISL_162305	A/swine/North Carolina/A01410562/2014		Import from public-domain	Lin,K.; Deike,P.H.; Zhang,J.
EPI531016	MP	United States	2014-Apr-01	EPI_ISL_162309	A/swine/Iowa/A01410614/2014		Import from public-domain	Lin,K.; Deike,P.H.; Zhang,J.
EPI531040	MP	United States	2014-Mar-01	EPI_ISL_162317	A/swine/Iowa/A01410509/2014		Import from public-domain	Lin,K.; Deike,P.H.; Zhang,J.
EPI531043	MP	United States	2014-Apr-01	EPI_ISL_162318	A/swine/North Carolina/A01410563/2014		Import from public-domain	Lin,K.; Deike,P.H.; Zhang,J.
EPI531055	MP	United States	2014-Jan-01	EPI_ISL_162322	A/swine/North Carolina/A01410564/2014		Import from public-domain	Lin,K.; Deike,P.H.; Zhang,J.
EPI531064	MP	United States	2014-Mar-01	EPI_ISL_162325	A/swine/Iowa/A01410515/2014		Import from public-domain	Lin,K.; Deike,P.H.; Zhang,J.
EPI531070	MP	United States	2014-Mar-01	EPI_ISL_162327	A/swine/North Carolina/A01410522/2014		Import from public-domain	Lin,K.; Deike,P.H.; Zhang,J.
EPI531093	MP	United States	2014-Apr-02	EPI_ISL_162334	A/swine/Minnesota/A01493740/2014		Import from public-domain	Culhane,M.
EPI531104	MP	United States	2014-Apr-08	EPI_ISL_162338	A/swine/Iowa/A01480935/2014		Import from public-domain
EPI531484	MP	United States	2014-Mar-19	EPI_ISL_162473	A/swine/Kansas/A01377256/2014		Import from public-domain	Ma,J.; Bai,J.; Hesse,R.A.; Sloan,H.; Ma,W.
EPI531625	MP	United States	2014-Apr-21	EPI_ISL_162555	A/swine/Nebraska/A01509439/2014		Import from public-domain	Culhane,M.
EPI531674	MP	United States	2014-Apr-01	EPI_ISL_162584	A/swine/Kansas/A01377287/2014		Import from public-domain	Duff,M.A.; Ma,J.; Hesse,R.A.; Sloan,H.; Bai,J.; Ma,W.
EPI531963	MP	Vietnam	2013-Jul-16	EPI_ISL_162668	A/swine/TienGiang/03-10-1/2013	National Institute of Animal Health	National Institute of Animal Health
EPI531976	MP	Vietnam	2012-Sep-18	EPI_ISL_162672	A/swine/TienGiang/02-28-1/2012	National Institute of Animal Health	National Institute of Animal Health
EPI531984	MP	Vietnam	2012-Sep-18	EPI_ISL_162673	A/swine/TienGiang/02-13-1/2012	National Institute of Animal Health	National Institute of Animal Health
EPI532024	MP	Vietnam	2013-Dec-05	EPI_ISL_162678	A/swine/Bac Ninh/354/2013	National Institute of Animal Health	National Institute of Animal Health
EPI532040	MP	Vietnam	2013-Dec-05	EPI_ISL_162680	A/swine/Bac Ninh/388/2013	National Institute of Animal Health	National Institute of Animal Health
EPI532072	MP	Vietnam	2012-Sep-18	EPI_ISL_162684	A/swine/TienGiang/01-08-1/2012	National Institute of Animal Health	National Institute of Animal Health
EPI532080	MP	Vietnam	2012-Sep-18	EPI_ISL_162685	A/swine/TienGiang/01-12-1/2012	National Institute of Animal Health	National Institute of Animal Health
EPI532353	MP	United States	2014-Apr-24	EPI_ISL_162880	A/swine/Nebraska/AA01509545/2014		Import from public-domain	Culhane,M.
EPI532356	MP	United States	2014-Apr-29	EPI_ISL_162881	A/swine/Nebraska/A01509623/2014		Import from public-domain	Culhane,M.
EPI532362	MP	United States	2014-Apr-24	EPI_ISL_162883	A/swine/Nebraska/A0A01509530/2014		Import from public-domain	Culhane,M.
EPI532372	MP	United States	2014-Apr-01	EPI_ISL_162886	A/swine/Iowa/A01410694/2014		Import from public-domain	Lin,K.; Deike,P.H.; Zhang,J.
EPI532381	MP	United States	2014-Apr-01	EPI_ISL_162889	A/swine/North Carolina/A01410681/2014		Import from public-domain	Lin,K.; Deike,P.H.; Zhang,J.
EPI532396	MP	United States	2014-Apr-01	EPI_ISL_162894	A/swine/North Carolina/A01410625/2014		Import from public-domain	Lin,K.; Deike,P.H.; Zhang,J.
EPI532659	MP	Vietnam	2013-Dec-14	EPI_ISL_163045	A/swine/DongNai/07-19-2/2013	National Institute of Animal Health	National Institute of Animal Health
EPI532683	MP	Vietnam	2013-Dec-14	EPI_ISL_163048	A/swine/DongNai/07-10-2/2013	National Institute of Animal Health	National Institute of Animal Health
EPI533005	MP	Vietnam	2012-Sep-18	EPI_ISL_163184	A/swine/TienGiang/01-17-1/2012	National Institute of Animal Health	National Institute of Animal Health
EPI533013	MP	Vietnam	2012-Sep-18	EPI_ISL_163185	A/swine/TienGiang/01-18-1/2012	National Institute of Animal Health	National Institute of Animal Health
EPI533021	MP	Vietnam	2012-Sep-18	EPI_ISL_163186	A/swine/TienGiang/01-22-1/2012	National Institute of Animal Health	National Institute of Animal Health
EPI533029	MP	Vietnam	2012-Sep-18	EPI_ISL_163187	A/swine/TienGiang/01-24-1/2012	National Institute of Animal Health	National Institute of Animal Health
EPI533037	MP	Vietnam	2012-Sep-18	EPI_ISL_163188	A/swine/TienGiang/01-28-1/2012	National Institute of Animal Health	National Institute of Animal Health
EPI533045	MP	Vietnam	2012-Sep-18	EPI_ISL_163189	A/swine/TienGiang/01-29-1/2012	National Institute of Animal Health	National Institute of Animal Health
EPI533053	MP	Vietnam	2012-Sep-18	EPI_ISL_163190	A/swine/TienGiang/01-30-1/2012	National Institute of Animal Health	National Institute of Animal Health
EPI533086	MP	Vietnam	2012-Sep-18	EPI_ISL_163204	A/swine/TienGiang/01-20-1/2012		National Institute of Animal Health
EPI533094	MP	Vietnam	2012-Sep-18	EPI_ISL_163205	A/swine/TienGiang/01-26-1/2012		National Institute of Animal Health
EPI533102	MP	Vietnam	2012-Sep-18	EPI_ISL_163206	A/swine/TienGiang/01-27-1/2012		National Institute of Animal Health
EPI535112	MP	United States	2014-May-12	EPI_ISL_163875	A/swine/Nebraska/A01104081/2014		Import from public-domain
EPI536935	MP	Vietnam	2011-Dec-12	EPI_ISL_164391	A/swine/TienGiang/01-18-2/2011	National Institute of Animal Health	National Institute of Animal Health
EPI536943	MP	Vietnam	2011-Dec-12	EPI_ISL_164392	A/swine/TienGiang/01-19-2/2011	National Institute of Animal Health	National Institute of Animal Health
EPI536951	MP	Vietnam	2011-Dec-12	EPI_ISL_164393	A/swine/TienGiang/01-20-2/2011	National Institute of Animal Health	National Institute of Animal Health
EPI536959	MP	Vietnam	2011-Dec-12	EPI_ISL_164394	A/swine/TienGiang/01-21-2/2011	National Institute of Animal Health	National Institute of Animal Health
EPI536967	MP	Vietnam	2011-Dec-12	EPI_ISL_164395	A/swine/TienGiang/01-22-2/2011	National Institute of Animal Health	National Institute of Animal Health
EPI536975	MP	Vietnam	2011-Dec-12	EPI_ISL_164396	A/swine/TienGiang/01-23-2/2011	National Institute of Animal Health	National Institute of Animal Health
EPI536983	MP	Vietnam	2011-Dec-12	EPI_ISL_164397	A/swine/TienGiang/01-24-2/2011	National Institute of Animal Health	National Institute of Animal Health
EPI537134	MP	Vietnam	2011-Dec-12	EPI_ISL_164444	A/swine/TienGiang/01-25-2/2011	National Institute of Animal Health	National Institute of Animal Health
EPI537142	MP	Vietnam	2011-Dec-12	EPI_ISL_164445	A/swine/TienGiang/01-28-2/2011	National Institute of Animal Health	National Institute of Animal Health
EPI537270	MP	Vietnam	2011-Dec-13	EPI_ISL_164461	A/swine/DongNai/03-16-2/2011	National Institute of Animal Health	National Institute of Animal Health
EPI537284	MP	Vietnam	2011-Dec-13	EPI_ISL_164462	A/swine/DongNai/03-17-2/2011	National Institute of Animal Health	National Institute of Animal Health
EPI537292	MP	Vietnam	2011-Dec-13	EPI_ISL_164463	A/swine/DongNai/03-18-2/2011	National Institute of Animal Health	National Institute of Animal Health
EPI537300	MP	Vietnam	2011-Dec-13	EPI_ISL_164464	A/swine/DongNai/03-29-2/2011	National Institute of Animal Health	National Institute of Animal Health
EPI537308	MP	Vietnam	2011-Dec-13	EPI_ISL_164465	A/swine/DongNai/03-30-2/2011	National Institute of Animal Health	National Institute of Animal Health
EPI537420	MP	Vietnam	2012-Sep-18	EPI_ISL_164479	A/swine/TienGiang/02-30-1/2012	National Institute of Animal Health	National Institute of Animal Health
EPI538657	MP	United States	2014-Jun-05	EPI_ISL_165087	A/swine/Minnesota/A01501690/2014		Import from public-domain	Culhane,M.
EPI538660	MP	United States	2014-Jun-04	EPI_ISL_165088	A/swine/Minnesota/A01501639/2014		Import from public-domain	Culhane,M.
EPI538663	MP	United States	2014-Jun-04	EPI_ISL_165089	A/swine/Minnesota/A01501642/2014		Import from public-domain	Culhane,M.
EPI538669	MP	United States	2014-Jun-01	EPI_ISL_165091	A/swine/Indiana/A01410926/2014		Import from public-domain	Lin,K.; Olson,W.J.; Zhang,J.
EPI538675	MP	United States	2014-Jun-01	EPI_ISL_165093	A/swine/USA/A01475741/2014		Import from public-domain	Lin,K.; Olson,W.J.; Zhang,J.
EPI542181	MP	Taiwan	2013-Nov-27	EPI_ISL_166448	A/swine/Taiwan/NPUST0003/2013		Import from public-domain	Chang,C.C.; Chiou,M.T.; Lin,C.N.; Tsai,G.T.
EPI542185	MP	Taiwan	2013-Dec-27	EPI_ISL_166450	A/swine/Taiwan/NPUST0005/2013		Import from public-domain	Chang,C.C.; Chiou,M.T.; Lin,C.N.; Shih,H.C.
EPI542189	MP	Taiwan	2013-Jun-13	EPI_ISL_166452	A/swine/Taiwan/NPUST0010/2013		Import from public-domain	Chang,C.C.; Chiou,M.T.; Lin,C.N.; Wang,Z.J.
EPI542191	MP	Taiwan	2013-Aug-07	EPI_ISL_166453	A/swine/Taiwan/NPUST0011/2013		Import from public-domain	Chang,C.C.; Chiou,M.T.; Lin,C.N.; Ho,Y.S.
EPI542194	MP	Taiwan	2013-Dec-27	EPI_ISL_166456	A/swine/Taiwan/NPUST0006/2013		Import from public-domain	Chang,C.C.; Chiou,M.T.; Lin,C.N.; Fang,C.C.
EPI542375	MP	United States	2014-Jul-29	EPI_ISL_166540	A/swine/Iowa/A01482347/2014		Import from public-domain
EPI542443	MP	United States	2014-Aug-06	EPI_ISL_166547	A/swine/North Carolina/A01476193/2014		Import from public-domain	Lin,K.; Olson,W.J.; Zhang,J.
EPI542452	MP	United States	2014-Jul-11	EPI_ISL_166550	A/swine/Minnesota/A01477086/2014		Import from public-domain	Lin,K.; Olson,W.J.; Zhang,J.
EPI542464	MP	United States	2014-Aug-10	EPI_ISL_166554	A/swine/Iowa/A01476215/2014		Import from public-domain	Lin,K.; Olson,W.J.; Zhang,J.
EPI542470	MP	United States	2014-Aug-07	EPI_ISL_166556	A/swine/North Carolina/A01476199/2014		Import from public-domain	Lin,K.; Olson,W.J.; Zhang,J.
EPI542473	MP	United States	2014-Jul-29	EPI_ISL_166557	A/swine/North Carolina/A01476173/2014		Import from public-domain	Lin,K.; Olson,W.J.; Zhang,J.
EPI542529	MP	United States	2014-Jul-18	EPI_ISL_166570	A/swine/North Carolina/A01477103/2014		Import from public-domain	Lin,K.; Olson,W.J.; Zhang,J.
EPI542535	MP	United States	2014-Jul-16	EPI_ISL_166572	A/swine/North Carolina/A01476108/2014		Import from public-domain	Lin,K.; Olson,W.J.; Zhang,J.
EPI542541	MP	United States	2014-Jul-24	EPI_ISL_166574	A/swine/Iowa/A01476152/2014		Import from public-domain	Lin,K.; Olson,W.J.; Zhang,J.
EPI542556	MP	United States	2014-Jul-23	EPI_ISL_166579	A/swine/North Carolina/A01411888/2014		Import from public-domain	Lin,K.; Olson,W.J.; Zhang,J.
EPI542559	MP	United States	2014-Jul-08	EPI_ISL_166580	A/swine/North Carolina/A01476080/2014		Import from public-domain	Lin,K.; Olson,W.J.; Zhang,J.
EPI542562	MP	United States	2014-Jul-16	EPI_ISL_166581	A/swine/North Carolina/A01476107/2014		Import from public-domain	Lin,K.; Olson,W.J.; Zhang,J.
EPI542567	MP	United States	2014-Aug-12	EPI_ISL_166583	A/swine/South Dakota/A01482581/2014		Import from public-domain
EPI544852	MP	Brazil	2011-Feb-25	EPI_ISL_167098	A/swine/Brazil/31_11_3/2011		Import from public-domain	Schaefer,R.; Gava,D.; Rech,R.R.; Cantao,M.E.; Silveira,S.; Zanella,J.R.C.
EPI544951	MP	United States	2014-Sep-08	EPI_ISL_167182	A/swine/Kansas/A01377352/2014		Import from public-domain	Nagy,A.; Ma,J.; Hesse,R.; Sloan,H.; Bai,J.; Ma,W.
EPI544957	MP	United States	2014-Aug-08	EPI_ISL_167184	A/swine/Indiana/A01260615/2014		Import from public-domain
EPI545151	MP	United States	2014-Jul-16	EPI_ISL_167190	A/swine/North Carolina/A01476110/2014		Import from public-domain	Lin,K.; Olson,W.J.; Zhang,J.
EPI545154	MP	United States	2014-Aug-15	EPI_ISL_167191	A/swine/North Carolina/A01477340/2014		Import from public-domain	Lin,K.; Olson,W.J.; Zhang,J.
EPI545165	MP	United States	2014-Aug-27	EPI_ISL_167195	A/swine/Kansas/A01377349/2014		Import from public-domain	Nagy,A.; Ma,J.; Hesse,R.; Sloan,H.; Bai,J.; Ma,W.
EPI545273	MP	United States	2014-Sep-03	EPI_ISL_167236	A/swine/Illinois/A01503947/2014		Import from public-domain	Culhane,M.
EPI545363	MP	United States	2014-Aug-22	EPI_ISL_167320	A/swine/North Carolina/A01476270/2014		Import from public-domain	Lin,K.; Olson,W.J.; Zhang,J.
EPI545375	MP	United States	2014-Aug-19	EPI_ISL_167324	A/swine/North Carolina/A01476256/2014		Import from public-domain	Lin,K.; Olson,W.J.; Zhang,J.
EPI545384	MP	United States	2014-Sep-03	EPI_ISL_167328	A/swine/North Carolina/A01476339/2014		Import from public-domain	Lin,K.; Olson,W.J.; Zhang,J.
EPI545390	MP	United States	2014-Aug-28	EPI_ISL_167330	A/swine/Illinois/A01477429/2014		Import from public-domain	Lin,K.; Olson,W.J.; Zhang,J.
EPI545403	MP	United States	2014-Aug-22	EPI_ISL_167334	A/swine/North Carolina/A01476254/2014		Import from public-domain	Lin,K.; Olson,W.J.; Zhang,J.
EPI545412	MP	United States	2014-Sep-02	EPI_ISL_167337	A/swine/North Carolina/A01476343/2014		Import from public-domain	Lin,K.; Olson,W.J.; Zhang,J.
EPI545415	MP	United States	2014-Aug-22	EPI_ISL_167338	A/swine/North Carolina/A01476317/2014		Import from public-domain	Lin,K.; Olson,W.J.; Zhang,J.
EPI545778	MP	United States	2014-Sep-22	EPI_ISL_167424	A/swine/Minnesota/A01565282/2014		Import from public-domain	Culhane,M.
EPI545824	MP	United States	2014-Sep-18	EPI_ISL_167430	A/swine/Iowa/A01476451/2014		Import from public-domain	Lin,K.; Olson,W.J.; Zhang,J.
EPI545836	MP	United States	2014-Sep-08	EPI_ISL_167434	A/swine/Iowa/A01476369/2014		Import from public-domain	Lin,K.; Olson,W.J.; Zhang,J.
EPI545839	MP	United States	2014-Sep-11	EPI_ISL_167435	A/swine/Nebraska/A01476438/2014		Import from public-domain	Lin,K.; Olson,W.J.; Zhang,J.
EPI545848	MP	United States	2014-Sep-05	EPI_ISL_167438	A/swine/North Carolina/A01476349/2014		Import from public-domain	Lin,K.; Olson,W.J.; Zhang,J.
EPI545851	MP	United States	2014-Sep-13	EPI_ISL_167439	A/swine/Minnesota/A01476406/2014		Import from public-domain	Lin,K.; Olson,W.J.; Zhang,J.
EPI545857	MP	United States	2014-Sep-16	EPI_ISL_167441	A/swine/North Carolina/A01476420/2014		Import from public-domain	Lin,K.; Olson,W.J.; Zhang,J.
EPI545880	MP	United States	2014-Sep-15	EPI_ISL_167455	A/swine/Minnesota/A01482977/2014		Import from public-domain
EPI548280	MP	United States	2014-Sep-23	EPI_ISL_167982	A/swine/North Carolina/A01476467/2014		Import from public-domain	Lin,K.; Olson,W.J.; Zhang,J.
EPI548307	MP	United States	2014-Sep-24	EPI_ISL_167984	A/swine/Minnesota/A01565330/2014		Import from public-domain	Culhane,M.
EPI550012	MP	United States	2013-Feb-28	EPI_ISL_168302	A/swine/Texas/13TOSU0049/2013		Import from public-domain	Nelson,S.W.; Bowman,A.S.; Slemons,R.; Sreevatsan,S.
EPI550033	MP	United States	2013-Aug-31	EPI_ISL_168305	A/swine/Indiana/13TOSU5248/2013		Import from public-domain	Nelson,S.W.; Bowman,A.S.; Slemons,R.; Sreevatsan,S.
EPI557794	MP	United States	2014-Oct-21	EPI_ISL_170574	A/swine/North Carolina/A01476787/2014		Import from public-domain	Lin,K.; Olson,W.J.; Zhang,J.
EPI557796	MP	United States	2014-Oct-14	EPI_ISL_170576	A/swine/North Carolina/A01476740/2014		Import from public-domain	Lin,K.; Olson,W.J.; Zhang,J.
EPI558816	MP	United States	2014-Oct-13	EPI_ISL_170807	A/swine/Iowa/A01478163/2014		Import from public-domain	Lin,K.; Olson,W.J.; Zhang,J.
EPI558864	MP	United States	2014-Oct-02	EPI_ISL_170818	A/swine/Iowa/A01477772/2014		Import from public-domain	Lin,K.; Olson,W.J.; Zhang,J.
EPI558889	MP	United States	2014-Jul-17	EPI_ISL_170822	A/swine/Minnesota/A01566470/2014		Import from public-domain
EPI558900	MP	United States	2014-Oct-22	EPI_ISL_170825	A/swine/Iowa/A01566473/2014		Import from public-domain
EPI558909	MP	United States	2014-Oct-10	EPI_ISL_170828	A/swine/Indiana/A01260682/2014		Import from public-domain
EPI558912	MP	United States	2014-Oct-21	EPI_ISL_170829	A/swine/Indiana/A01260699/2014		Import from public-domain
EPI559211	MP	United States	2014-Oct-15	EPI_ISL_170883	A/swine/Nebraska/A01483354/2014		Import from public-domain
EPI559214	MP	United States	2014-Oct-23	EPI_ISL_170884	A/swine/Minnesota/A01483483/2014		Import from public-domain
EPI1848430	MP	Russian Federation	2017-Apr-12	EPI_ISL_1096143	A/swine/Leningrad Region/RII-06/2017	Research Institute of Influenza, Ministry of Healthcare of the Russian Federation	WHO National Influenza Centre Russian Federation	Fadeev, A.; Komissarova, K.; Komissarov, A.; Ivanova, A.; Vassilieva, A.; Aliev, A.; Danilenko, D.
EPI382594	MP	Taiwan	2003-Mar-12	EPI_ISL_123487	A/swine/Yunlin/19-1/2003		Import from public-domain	Tsai,C.-P.
EPI559223	MP	United States	2011-May-16	EPI_ISL_170887	A/swine/Minnesota/34-0524/2011		Import from public-domain	Baranovich,T.; Bahl,J.; Marathe,B.M.; Culhaned,M.; Stigger-Rosser,E.; Darnell,D.; Kaplan,B.; Lowe,J.F.; Webby,R.J.; Govorkova,E.A.
EPI559295	MP	United States	2010-Oct-18	EPI_ISL_170923	A/swine/Iowa/13-1021/2010		Import from public-domain	Baranovich,T.; Bahl,J.; Marathe,B.M.; Culhaned,M.; Stigger-Rosser,E.; Darnell,D.; Kaplan,B.; Lowe,J.F.; Webby,R.J.; Govorkova,E.A.
EPI397259	MP	Italy	2005-Jan-01	EPI_ISL_129581	A/swine/Italy/71251/2005		Import from public-domain	Lycett,S.J.; Baillie,G.; Coulter,E.; Bhatt,S.; Kellam,P.; McCauley,J.W.; Wood,J.L.; Brown,I.H.; Pybus,O.G.; Leigh Brown,A.J.; Cosi Consortium,C.S.; Lam,T.T.; Bowden,T.A.; Holmes,E.C.; Wood,J.L.N.
EPI559243	MP	United States	2011-Aug-29	EPI_ISL_170897	A/swine/Minnesota/34-0801/2011		Import from public-domain	Baranovich,T.; Bahl,J.; Marathe,B.M.; Culhaned,M.; Stigger-Rosser,E.; Darnell,D.; Kaplan,B.; Lowe,J.F.; Webby,R.J.; Govorkova,E.A.
EPI559237	MP	United States	2011-Jun-01	EPI_ISL_170894	A/swine/Indiana/23-0627/2011		Import from public-domain	Baranovich,T.; Bahl,J.; Marathe,B.M.; Culhaned,M.; Stigger-Rosser,E.; Darnell,D.; Kaplan,B.; Lowe,J.F.; Webby,R.J.; Govorkova,E.A.
EPI559349	MP	United States	2010-Oct-28	EPI_ISL_170950	A/swine/Iowa/10-1007/2010		Import from public-domain	Baranovich,T.; Bahl,J.; Marathe,B.M.; Culhaned,M.; Stigger-Rosser,E.; Darnell,D.; Kaplan,B.; Lowe,J.F.; Webby,R.J.; Govorkova,E.A.
EPI382605	MP	Taiwan	2003-Jan-08	EPI_ISL_123498	A/swine/Tainan/5-8/2003		Import from public-domain	Tsai,C.-P.
EPI382571	MP	Taiwan	2002-Feb-26	EPI_ISL_123471	A/swine/Pingtung/32-9/2002		Import from public-domain	Tsai,C.-P.
EPI382593	MP	Taiwan	2002-Nov-08	EPI_ISL_123486	A/swine/Miaoli/178-9/2002		Import from public-domain	Tsai,C.-P.
EPI382587	MP	Taiwan	2002-Mar-28	EPI_ISL_123481	A/swine/Chiayi/70-1/2002		Import from public-domain	Tsai,C.-P.
EPI559319	MP	United States	2011-May-06	EPI_ISL_170935	A/swine/Iowa/17-0502/2011		Import from public-domain	Baranovich,T.; Bahl,J.; Marathe,B.M.; Culhaned,M.; Stigger-Rosser,E.; Darnell,D.; Kaplan,B.; Lowe,J.F.; Webby,R.J.; Govorkova,E.A.
EPI559225	MP	United States	2011-Apr-21	EPI_ISL_170888	A/swine/Iowa/14-0408/2011		Import from public-domain	Baranovich,T.; Bahl,J.; Marathe,B.M.; Culhaned,M.; Stigger-Rosser,E.; Darnell,D.; Kaplan,B.; Lowe,J.F.; Webby,R.J.; Govorkova,E.A.
EPI559235	MP	United States	2011-Jun-13	EPI_ISL_170893	A/swine/Minnesota/36-0626/2011		Import from public-domain	Baranovich,T.; Bahl,J.; Marathe,B.M.; Culhaned,M.; Stigger-Rosser,E.; Darnell,D.; Kaplan,B.; Lowe,J.F.; Webby,R.J.; Govorkova,E.A.
EPI382601	MP	Taiwan	2003-Jun-09	EPI_ISL_123494	A/swine/Tainan/83-1/2003		Import from public-domain	Tsai,C.-P.
EPI559307	MP	United States	2010-Oct-14	EPI_ISL_170929	A/swine/Indiana/29-1011/2010		Import from public-domain	Baranovich,T.; Bahl,J.; Marathe,B.M.; Culhaned,M.; Stigger-Rosser,E.; Darnell,D.; Kaplan,B.; Lowe,J.F.; Webby,R.J.; Govorkova,E.A.
EPI382625	MP	Taiwan	2004-Feb-19	EPI_ISL_123517	A/swine/Tainan/18-1/2004		Import from public-domain	Tsai,C.-P.
EPI559275	MP	United States	2011-Aug-31	EPI_ISL_170913	A/swine/Indiana/26-0809/2011		Import from public-domain	Baranovich,T.; Bahl,J.; Marathe,B.M.; Culhaned,M.; Stigger-Rosser,E.; Darnell,D.; Kaplan,B.; Lowe,J.F.; Webby,R.J.; Govorkova,E.A.
EPI382615	MP	Taiwan	2003-Aug-28	EPI_ISL_123507	A/swine/Chiayi/127-1/2003		Import from public-domain	Tsai,C.-P.
EPI559269	MP	United States	2011-Aug-08	EPI_ISL_170910	A/swine/Indiana/28-0804/2011		Import from public-domain	Baranovich,T.; Bahl,J.; Marathe,B.M.; Culhaned,M.; Stigger-Rosser,E.; Darnell,D.; Kaplan,B.; Lowe,J.F.; Webby,R.J.; Govorkova,E.A.
EPI382603	MP	Taiwan	2003-Jun-26	EPI_ISL_123496	A/swine/Matsu/97-6/2003		Import from public-domain	Tsai,C.-P.
EPI559245	MP	United States	2010-Oct-28	EPI_ISL_170898	A/swine/Iowa/10-1001/2010		Import from public-domain	Baranovich,T.; Bahl,J.; Marathe,B.M.; Culhaned,M.; Stigger-Rosser,E.; Darnell,D.; Kaplan,B.; Lowe,J.F.; Webby,R.J.; Govorkova,E.A.
EPI559353	MP	United States	2011-Aug-31	EPI_ISL_170952	A/swine/Indiana/26-0822/2011		Import from public-domain	Baranovich,T.; Bahl,J.; Marathe,B.M.; Culhaned,M.; Stigger-Rosser,E.; Darnell,D.; Kaplan,B.; Lowe,J.F.; Webby,R.J.; Govorkova,E.A.
EPI559231	MP	United States	2011-Aug-08	EPI_ISL_170891	A/swine/Indiana/28-0830/2011		Import from public-domain	Baranovich,T.; Bahl,J.; Marathe,B.M.; Culhaned,M.; Stigger-Rosser,E.; Darnell,D.; Kaplan,B.; Lowe,J.F.; Webby,R.J.; Govorkova,E.A.
EPI382588	MP	Taiwan	2002-Apr-04	EPI_ISL_123482	A/swine/Pingtung/79-7/2002		Import from public-domain	Tsai,C.-P.
EPI382564	MP	Taiwan	1999-Jan-19	EPI_ISL_123465	A/swine/Taichung/14-6/1999		Import from public-domain	Tsai,C.-P.
EPI382627	MP	Taiwan	2002-Jul-25	EPI_ISL_123519	A/swine/Changhua/102-1/2002		Import from public-domain	Tsai,C.-P.
EPI559343	MP	United States	2011-May-14	EPI_ISL_170947	A/swine/Iowa/12-0524/2011		Import from public-domain	Baranovich,T.; Bahl,J.; Marathe,B.M.; Culhaned,M.; Stigger-Rosser,E.; Darnell,D.; Kaplan,B.; Lowe,J.F.; Webby,R.J.; Govorkova,E.A.
EPI382616	MP	Taiwan	2003-Sep-04	EPI_ISL_123508	A/swine/Matsu/133-3/2003		Import from public-domain	Tsai,C.-P.
EPI559299	MP	United States	2011-Feb-14	EPI_ISL_170925	A/swine/Indiana/28-0223/2011		Import from public-domain	Baranovich,T.; Bahl,J.; Marathe,B.M.; Culhaned,M.; Stigger-Rosser,E.; Darnell,D.; Kaplan,B.; Lowe,J.F.; Webby,R.J.; Govorkova,E.A.
EPI382609	MP	Taiwan	2003-Sep-04	EPI_ISL_123501	A/swine/Matsu/132-10/2003		Import from public-domain	Tsai,C.-P.
EPI382590	MP	Taiwan	2002-May-08	EPI_ISL_123484	A/swine/Tainan/98-10/2002		Import from public-domain	Tsai,C.-P.
EPI401583	MP	United States	2012-Oct-15	EPI_ISL_131247	A/swine/Iowa/A01267744/2012		Import from public-domain
EPI492185	MP	United States	2009-Jul-08	EPI_ISL_151674	A/swine/Nebraska/02866/2009		Import from public-domain	Wentworth,D.E.; Dugan,V.; Halpin,R.A.; Lin,X.; Bera,J.; Wester,E.; Ghedin,E.; Fedorova,N.; Tsitrin,T.; McLellan,M.; Stockwell,T.; Amedeo,P.; Appalla,L.; Bishop,B.; Edworthy,P.; Gupta,N.; Hoover,J.; Katzel,D.; Li,K.; Schobel,S.; Shrivastava,S.; Thovarai,V.; Wang,S.; Detmer,S.; Bao,Y.; Sanders,R.; Dernovoy,D.; Kiryutin,B.; Lipman,D.J.; Tatusova,T.
EPI559337	MP	United States	2010-Oct-18	EPI_ISL_170944	A/swine/Iowa/13-1015/2010		Import from public-domain	Baranovich,T.; Bahl,J.; Marathe,B.M.; Culhaned,M.; Stigger-Rosser,E.; Darnell,D.; Kaplan,B.; Lowe,J.F.; Webby,R.J.; Govorkova,E.A.
EPI546786	MP	Thailand	2011-Oct-09	EPI_ISL_166492	A/swine/Thailand/CU-S3073N/2011		Import from public-domain	Nonthabenjawan,N.; Chaiyawong,S.; Chanvatik,S.; Tuanudom,R.; Prakairungnamthip,D.; Tunterak,W.; Bunpapong,N.; Thanawongnuwech,R.; Amonsin,A.
EPI382562	MP	Taiwan	1999-Jan-19	EPI_ISL_123464	A/swine/Taichung/13-6/1999		Import from public-domain	Tsai,C.-P.
EPI559305	MP	United States	2011-Aug-08	EPI_ISL_170928	A/swine/Indiana/28-0818/2011		Import from public-domain	Baranovich,T.; Bahl,J.; Marathe,B.M.; Culhaned,M.; Stigger-Rosser,E.; Darnell,D.; Kaplan,B.; Lowe,J.F.; Webby,R.J.; Govorkova,E.A.
EPI382647	MP	Taiwan	2005-Mar-01	EPI_ISL_123525	A/swine/Ilan/19-3/2005		Import from public-domain	Tsai,C.-P.
EPI382621	MP	Taiwan	2003-Nov-06	EPI_ISL_123513	A/swine/Taoyuan/160-1/2003		Import from public-domain	Tsai,C.-P.
EPI559335	MP	United States	2011-May-06	EPI_ISL_170943	A/swine/Iowa/17-0509/2011		Import from public-domain	Baranovich,T.; Bahl,J.; Marathe,B.M.; Culhaned,M.; Stigger-Rosser,E.; Darnell,D.; Kaplan,B.; Lowe,J.F.; Webby,R.J.; Govorkova,E.A.
EPI559277	MP	United States	2011-Mar-21	EPI_ISL_170914	A/swine/Minnesota/34-0325/2011		Import from public-domain	Baranovich,T.; Bahl,J.; Marathe,B.M.; Culhaned,M.; Stigger-Rosser,E.; Darnell,D.; Kaplan,B.; Lowe,J.F.; Webby,R.J.; Govorkova,E.A.
EPI382653	MP	Taiwan	2004-Sep-22	EPI_ISL_123530	A/swine/Pingtung/96-6/2004		Import from public-domain	Tsai,C.-P.
EPI382650	MP	Taiwan	2005-Jul-19	EPI_ISL_123527	A/swine/Pingtung/80-2/2005		Import from public-domain	Tsai,C.-P.
EPI382574	MP	Taiwan	2002-Mar-08	EPI_ISL_123472	A/swine/Matsu/42-1/2002		Import from public-domain	Tsai,C.-P.
EPI559345	MP	United States	2011-Apr-21	EPI_ISL_170948	A/swine/Iowa/14-0417/2011		Import from public-domain	Baranovich,T.; Bahl,J.; Marathe,B.M.; Culhaned,M.; Stigger-Rosser,E.; Darnell,D.; Kaplan,B.; Lowe,J.F.; Webby,R.J.; Govorkova,E.A.
EPI559283	MP	United States	2011-Jun-13	EPI_ISL_170917	A/swine/Minnesota/34-0624/2011		Import from public-domain	Baranovich,T.; Bahl,J.; Marathe,B.M.; Culhaned,M.; Stigger-Rosser,E.; Darnell,D.; Kaplan,B.; Lowe,J.F.; Webby,R.J.; Govorkova,E.A.
EPI382583	MP	Taiwan	2002-Mar-26	EPI_ISL_123478	A/swine/Chiayi/68-1/2002		Import from public-domain	Tsai,C.-P.
EPI559253	MP	United States	2010-Nov-30	EPI_ISL_170902	A/swine/Iowa/9-1126/2010		Import from public-domain	Baranovich,T.; Bahl,J.; Marathe,B.M.; Culhaned,M.; Stigger-Rosser,E.; Darnell,D.; Kaplan,B.; Lowe,J.F.; Webby,R.J.; Govorkova,E.A.
EPI559327	MP	United States	2010-Oct-18	EPI_ISL_170939	A/swine/Iowa/13-1023/2010		Import from public-domain	Baranovich,T.; Bahl,J.; Marathe,B.M.; Culhaned,M.; Stigger-Rosser,E.; Darnell,D.; Kaplan,B.; Lowe,J.F.; Webby,R.J.; Govorkova,E.A.
EPI492104	MP	United States	2003-Jan-02	EPI_ISL_151656	A/swine/Minnesota/SG1183/2003		Import from public-domain	Wentworth,D.E.; Dugan,V.; Halpin,R.A.; Lin,X.; Bera,J.; Wester,E.; Ghedin,E.; Fedorova,N.; Tsitrin,T.; McLellan,M.; Stockwell,T.; Amedeo,P.; Appalla,L.; Bishop,B.; Edworthy,P.; Gupta,N.; Hoover,J.; Katzel,D.; Li,K.; Schobel,S.; Shrivastava,S.; Thovarai,V.; Wang,S.; Detmer,S.; Bao,Y.; Sanders,R.; Dernovoy,D.; Kiryutin,B.; Lipman,D.J.; Tatusova,T.
EPI382613	MP	Taiwan	2003-Jul-19	EPI_ISL_123505	A/swine/Pingtung/111-7/2003		Import from public-domain	Tsai,C.-P.
EPI559247	MP	United States	2010-Oct-28	EPI_ISL_170899	A/swine/Iowa/10-1020/2010		Import from public-domain	Baranovich,T.; Bahl,J.; Marathe,B.M.; Culhaned,M.; Stigger-Rosser,E.; Darnell,D.; Kaplan,B.; Lowe,J.F.; Webby,R.J.; Govorkova,E.A.
EPI382651	MP	Taiwan	2009-Apr-29	EPI_ISL_123528	A/swine/Yunlin/18-3/2009		Import from public-domain	Tsai,C.-P.
EPI382619	MP	Taiwan	2003-Nov-03	EPI_ISL_123511	A/swine/Changhua/161-1/2003		Import from public-domain	Tsai,C.-P.
EPI382611	MP	Taiwan	2003-Jun-03	EPI_ISL_123503	A/swine/Taipei/75-10/2003		Import from public-domain	Tsai,C.-P.
EPI382595	MP	Taiwan	2003-Mar-11	EPI_ISL_123488	A/swine/Pingtung/36-7/2003		Import from public-domain	Tsai,C.-P.
EPI382596	MP	Taiwan	2002-Nov-29	EPI_ISL_123489	A/swine/Changhua/198-9/2002		Import from public-domain	Tsai,C.-P.
EPI382586	MP	Taiwan	2002-Apr-02	EPI_ISL_123480	A/swine/Taipei/76-4/2002		Import from public-domain	Tsai,C.-P.
EPI559321	MP	United States	2011-Aug-29	EPI_ISL_170936	A/swine/Minnesota/34-0828/2011		Import from public-domain	Baranovich,T.; Bahl,J.; Marathe,B.M.; Culhaned,M.; Stigger-Rosser,E.; Darnell,D.; Kaplan,B.; Lowe,J.F.; Webby,R.J.; Govorkova,E.A.
EPI382576	MP	Taiwan	2002-Mar-08	EPI_ISL_123475	A/swine/Taoyuan/45-1/2002		Import from public-domain	Tsai,C.-P.
EPI382568	MP	Taiwan	2001-Jul-27	EPI_ISL_123468	A/swine/Kinmen/55-9/2001		Import from public-domain	Tsai,C.-P.
EPI382654	MP	Taiwan	2009-Oct-01	EPI_ISL_123531	A/swine/Pingtung/230-13/2009		Import from public-domain	Tsai,C.-P.
EPI382570	MP	Taiwan	2002-Feb-07	EPI_ISL_123470	A/swine/Pingtung/31-8/2002		Import from public-domain	Tsai,C.-P.
EPI559333	MP	United States	2011-Jun-01	EPI_ISL_170942	A/swine/Indiana/23-0618/2011		Import from public-domain	Baranovich,T.; Bahl,J.; Marathe,B.M.; Culhaned,M.; Stigger-Rosser,E.; Darnell,D.; Kaplan,B.; Lowe,J.F.; Webby,R.J.; Govorkova,E.A.
EPI382589	MP	Taiwan	2002-Jun-29	EPI_ISL_123483	A/swine/Matsu/116-15/2002		Import from public-domain	Tsai,C.-P.
EPI559281	MP	United States	2010-Oct-28	EPI_ISL_170916	A/swine/Iowa/10-1026/2010		Import from public-domain	Baranovich,T.; Bahl,J.; Marathe,B.M.; Culhaned,M.; Stigger-Rosser,E.; Darnell,D.; Kaplan,B.; Lowe,J.F.; Webby,R.J.; Govorkova,E.A.
EPI382618	MP	Taiwan	2003-Sep-05	EPI_ISL_123510	A/swine/Kinmen/135-40/2003		Import from public-domain	Tsai,C.-P.
EPI559267	MP	United States	2011-Jun-13	EPI_ISL_170909	A/swine/Indiana/30-0630/2011		Import from public-domain	Baranovich,T.; Bahl,J.; Marathe,B.M.; Culhaned,M.; Stigger-Rosser,E.; Darnell,D.; Kaplan,B.; Lowe,J.F.; Webby,R.J.; Govorkova,E.A.
EPI382600	MP	Taiwan	2003-Apr-22	EPI_ISL_123493	A/swine/Miaoli/56-1/2003		Import from public-domain	Tsai,C.-P.
EPI382648	MP	Taiwan	2005-Apr-14	EPI_ISL_123526	A/swine/Tainan/45-11/2005		Import from public-domain	Tsai,C.-P.
EPI382597	MP	Taiwan	2003-Jan-03	EPI_ISL_123490	A/swine/Pingtung/1-10/2003		Import from public-domain	Tsai,C.-P.
EPI382612	MP	Taiwan	2003-Jun-09	EPI_ISL_123504	A/swine/Chiayi/76-3/2003		Import from public-domain	Tsai,C.-P.
EPI382567	MP	Taiwan	2001-Jul-09	EPI_ISL_123467	A/swine/Matsu/31-18/2001		Import from public-domain	Tsai,C.-P.
EPI382656	MP	Taiwan	2009-Nov-19	EPI_ISL_123533	A/swine/Tainan/383-5/2009		Import from public-domain	Tsai,C.-P.
EPI382622	MP	Taiwan	2003-Nov-25	EPI_ISL_123514	A/swine/Changhua/173-1/2003		Import from public-domain	Tsai,C.-P.
EPI382598	MP	Taiwan	2003-Apr-07	EPI_ISL_123491	A/swine/Yunlin/52-3/2003		Import from public-domain	Tsai,C.-P.
EPI559255	MP	United States	2011-Jun-13	EPI_ISL_170903	A/swine/Minnesota/36-0612/2011		Import from public-domain	Baranovich,T.; Bahl,J.; Marathe,B.M.; Culhaned,M.; Stigger-Rosser,E.; Darnell,D.; Kaplan,B.; Lowe,J.F.; Webby,R.J.; Govorkova,E.A.
EPI382646	MP	Taiwan	2004-Jul-16	EPI_ISL_123524	A/swine/Changhua/70-9/2004		Import from public-domain	Tsai,C.-P.
EPI559309	MP	United States	2010-Oct-18	EPI_ISL_170930	A/swine/Iowa/13-1027/2010		Import from public-domain	Baranovich,T.; Bahl,J.; Marathe,B.M.; Culhaned,M.; Stigger-Rosser,E.; Darnell,D.; Kaplan,B.; Lowe,J.F.; Webby,R.J.; Govorkova,E.A.
EPI382569	MP	Taiwan	2001-Nov-06	EPI_ISL_123469	A/swine/Taichung/88-13/2001		Import from public-domain	Tsai,C.-P.
EPI559257	MP	United States	2011-Mar-21	EPI_ISL_170904	A/swine/Minnesota/34-0311/2011		Import from public-domain	Baranovich,T.; Bahl,J.; Marathe,B.M.; Culhaned,M.; Stigger-Rosser,E.; Darnell,D.; Kaplan,B.; Lowe,J.F.; Webby,R.J.; Govorkova,E.A.
EPI382620	MP	Taiwan	2003-Nov-03	EPI_ISL_123512	A/swine/Kinmen/135-42/2003		Import from public-domain	Tsai,C.-P.
EPI559229	MP	United States	2011-Apr-28	EPI_ISL_170890	A/swine/Minnesota/34-0414/2011		Import from public-domain	Baranovich,T.; Bahl,J.; Marathe,B.M.; Culhaned,M.; Stigger-Rosser,E.; Darnell,D.; Kaplan,B.; Lowe,J.F.; Webby,R.J.; Govorkova,E.A.
EPI382617	MP	Taiwan	2003-Sep-05	EPI_ISL_123509	A/swine/Kinmen/135-21/2003		Import from public-domain	Tsai,C.-P.
EPI559271	MP	United States	2011-Oct-17	EPI_ISL_170911	A/swine/Indiana/26-1021/2011		Import from public-domain	Baranovich,T.; Bahl,J.; Marathe,B.M.; Culhaned,M.; Stigger-Rosser,E.; Darnell,D.; Kaplan,B.; Lowe,J.F.; Webby,R.J.; Govorkova,E.A.
EPI382577	MP	Taiwan	2002-Mar-22	EPI_ISL_123476	A/swine/Matsu/64-10/2002		Import from public-domain	Tsai,C.-P.
EPI559347	MP	United States	2011-Jun-01	EPI_ISL_170949	A/swine/Indiana/23-0603/2011		Import from public-domain	Baranovich,T.; Bahl,J.; Marathe,B.M.; Culhaned,M.; Stigger-Rosser,E.; Darnell,D.; Kaplan,B.; Lowe,J.F.; Webby,R.J.; Govorkova,E.A.
EPI559313	MP	United States	2011-May-06	EPI_ISL_170932	A/swine/Iowa/17-0518/2011		Import from public-domain	Baranovich,T.; Bahl,J.; Marathe,B.M.; Culhaned,M.; Stigger-Rosser,E.; Darnell,D.; Kaplan,B.; Lowe,J.F.; Webby,R.J.; Govorkova,E.A.
EPI382602	MP	Taiwan	2003-Jun-03	EPI_ISL_123495	A/swine/Taipei/75-1/2003		Import from public-domain	Tsai,C.-P.
EPI382608	MP	Taiwan	2002-Oct-11	EPI_ISL_123500	A/swine/Kaohsiung/162-4/2002		Import from public-domain	Tsai,C.-P.
EPI382606	MP	Taiwan	2003-Aug-27	EPI_ISL_123499	A/swine/Changhua/126-8/2003		Import from public-domain	Tsai,C.-P.
EPI382566	MP	Taiwan	2001-Jun-12	EPI_ISL_123466	A/swine/Kaohsiung/27-5/2001		Import from public-domain	Tsai,C.-P.
EPI559355	MP	United States	2011-Jun-13	EPI_ISL_170953	A/swine/Minnesota/34-0607/2011		Import from public-domain	Baranovich,T.; Bahl,J.; Marathe,B.M.; Culhaned,M.; Stigger-Rosser,E.; Darnell,D.; Kaplan,B.; Lowe,J.F.; Webby,R.J.; Govorkova,E.A.
EPI559339	MP	United States	2011-Aug-31	EPI_ISL_170945	A/swine/Indiana/26-0818/2011		Import from public-domain	Baranovich,T.; Bahl,J.; Marathe,B.M.; Culhaned,M.; Stigger-Rosser,E.; Darnell,D.; Kaplan,B.; Lowe,J.F.; Webby,R.J.; Govorkova,E.A.
EPI559287	MP	United States	2011-Aug-08	EPI_ISL_170919	A/swine/Indiana/28-0803/2011		Import from public-domain	Baranovich,T.; Bahl,J.; Marathe,B.M.; Culhaned,M.; Stigger-Rosser,E.; Darnell,D.; Kaplan,B.; Lowe,J.F.; Webby,R.J.; Govorkova,E.A.
EPI382575	MP	Taiwan	2002-Mar-08	EPI_ISL_123473	A/swine/Pingtung/44-1/2002		Import from public-domain	Tsai,C.-P.
EPI382628	MP	Taiwan	2004-Feb-19	EPI_ISL_123520	A/swine/Tainan/18-9MD3/2004		Import from public-domain	Tsai,C.-P.
EPI559285	MP	United States	2011-Sep-28	EPI_ISL_170918	A/swine/Minnesota/34-0914/2011		Import from public-domain	Baranovich,T.; Bahl,J.; Marathe,B.M.; Culhaned,M.; Stigger-Rosser,E.; Darnell,D.; Kaplan,B.; Lowe,J.F.; Webby,R.J.; Govorkova,E.A.
EPI559273	MP	United States	2011-Mar-21	EPI_ISL_170912	A/swine/Minnesota/34-0316/2011		Import from public-domain	Baranovich,T.; Bahl,J.; Marathe,B.M.; Culhaned,M.; Stigger-Rosser,E.; Darnell,D.; Kaplan,B.; Lowe,J.F.; Webby,R.J.; Govorkova,E.A.
EPI382585	MP	Taiwan	2002-Mar-26	EPI_ISL_123479	A/swine/Chiayi/68-5/2002		Import from public-domain	Tsai,C.-P.
EPI382657	MP	Taiwan	2009-Oct-12	EPI_ISL_123534	A/swine/Kaohsiung/254-2/2009		Import from public-domain	Tsai,C.-P.
EPI382624	MP	Taiwan	2003-Dec-24	EPI_ISL_123516	A/swine/Changhua/185-7/2003		Import from public-domain	Tsai,C.-P.
EPI382610	MP	Taiwan	2003-Aug-28	EPI_ISL_123502	A/swine/Tainan/129-1/2003		Import from public-domain	Tsai,C.-P.
EPI528245	MP	Vietnam	2012-Dec-04	EPI_ISL_161659	A/swine/Bac Ninh/367/2012	National Institute of Animal Health	National Institute of Animal Health
EPI528237	MP	Vietnam	2012-Dec-04	EPI_ISL_161658	A/swine/Bac Ninh/365/2012	National Institute of Animal Health	National Institute of Animal Health
EPI528229	MP	Vietnam	2012-Dec-04	EPI_ISL_161657	A/swine/Bac Ninh/352/2012	National Institute of Animal Health	National Institute of Animal Health
EPI528221	MP	Vietnam	2012-Dec-04	EPI_ISL_161656	A/swine/Bac Ninh/351/2012	National Institute of Animal Health	National Institute of Animal Health
EPI528213	MP	Vietnam	2012-Dec-04	EPI_ISL_161655	A/swine/Bac Ninh/349/2012	National Institute of Animal Health	National Institute of Animal Health
EPI528205	MP	Vietnam	2012-Dec-04	EPI_ISL_161654	A/swine/Bac Ninh/347/2012	National Institute of Animal Health	National Institute of Animal Health
EPI528197	MP	Vietnam	2012-Dec-04	EPI_ISL_161653	A/swine/Bac Ninh/346/2012	National Institute of Animal Health	National Institute of Animal Health
EPI528189	MP	Vietnam	2012-Dec-04	EPI_ISL_161652	A/swine/Bac Ninh/345/2012	National Institute of Animal Health	National Institute of Animal Health
EPI546932	MP	United States	2014-Jun-27	EPI_ISL_167713	A/swine/Indiana/A01260587/2014		Import from public-domain
EPI546777	MP	United States	2014-Aug-06	EPI_ISL_167688	A/swine/South Dakota/A01482449/2014		Import from public-domain
EPI546774	MP	United States	2014-Aug-01	EPI_ISL_167687	A/swine/South Dakota/A01482388/2014		Import from public-domain
EPI533787	MP	United States	2014-May-01	EPI_ISL_163612	A/swine/North Carolina/A01410790/2014		Import from public-domain	Lin,K.; Deike,P.H.; Zhang,J.
EPI528781	MP	United States	2014-Jan-23	EPI_ISL_161717	A/swine/Indiana/A01260471/2014		Import from public-domain
EPI528778	MP	United States	2014-Jan-23	EPI_ISL_161716	A/swine/Indiana/A01260474/2014		Import from public-domain
EPI528775	MP	United States	2014-Jan-28	EPI_ISL_161715	A/swine/Indiana/A01260477/2014		Import from public-domain
EPI528772	MP	United States	2014-Jan-28	EPI_ISL_161714	A/swine/Indiana/A01260476/2014		Import from public-domain
EPI527384	MP	United States	2014-Apr-01	EPI_ISL_161423	A/swine/South Dakota/A01480796/2014		Import from public-domain
EPI509763	MP	United States	2013-Nov-11	EPI_ISL_157616	A/swine/Indiana/A01260415/2013		Import from public-domain
EPI490790	MP	United States	2011-May-06	EPI_ISL_151414	A/swine/Minnesota/SG1395/2011		Import from public-domain	Wentworth,D.E.; Dugan,V.; Halpin,R.A.; Lin,X.; Bera,J.; Wester,E.; Ghedin,E.; Fedorova,N.; Tsitrin,T.; McLellan,M.; Stockwell,T.; Amedeo,P.; Appalla,L.; Bishop,B.; Edworthy,P.; Gupta,N.; Hoover,J.; Katzel,D.; Li,K.; Schobel,S.; Shrivastava,S.; Thovarai,V.; Wang,S.; Detmer,S.; Bao,Y.; Sanders,R.; Dernovoy,D.; Kiryutin,B.; Lipman,D.J.; Tatusova,T.
EPI490785	MP	United States	2011-Aug-31	EPI_ISL_151413	A/swine/North Carolina/SG1392/2011		Import from public-domain	Wentworth,D.E.; Dugan,V.; Halpin,R.A.; Lin,X.; Bera,J.; Wester,E.; Ghedin,E.; Fedorova,N.; Tsitrin,T.; McLellan,M.; Stockwell,T.; Amedeo,P.; Appalla,L.; Bishop,B.; Edworthy,P.; Gupta,N.; Hoover,J.; Katzel,D.; Li,K.; Schobel,S.; Shrivastava,S.; Thovarai,V.; Wang,S.; Detmer,S.; Bao,Y.; Sanders,R.; Dernovoy,D.; Kiryutin,B.; Lipman,D.J.; Tatusova,T.
EPI490711	MP	United States	2009-Apr-06	EPI_ISL_151410	A/swine/Arkansas/02720/2009		Import from public-domain	Wentworth,D.E.; Dugan,V.; Halpin,R.A.; Lin,X.; Bera,J.; Wester,E.; Ghedin,E.; Fedorova,N.; Tsitrin,T.; McLellan,M.; Stockwell,T.; Amedeo,P.; Appalla,L.; Bishop,B.; Edworthy,P.; Gupta,N.; Hoover,J.; Katzel,D.; Li,K.; Schobel,S.; Shrivastava,S.; Thovarai,V.; Wang,S.; Detmer,S.; Bao,Y.; Sanders,R.; Dernovoy,D.; Kiryutin,B.; Lipman,D.J.; Tatusova,T.
EPI490599	MP	United States	2009-Jul-21	EPI_ISL_151249	A/swine/Colorado/02875/2009		Import from public-domain	Wentworth,D.E.; Dugan,V.; Halpin,R.A.; Lin,X.; Bera,J.; Wester,E.; Ghedin,E.; Fedorova,N.; Tsitrin,T.; McLellan,M.; Stockwell,T.; Amedeo,P.; Appalla,L.; Bishop,B.; Edworthy,P.; Gupta,N.; Hoover,J.; Katzel,D.; Li,K.; Schobel,S.; Shrivastava,S.; Thovarai,V.; Wang,S.; Detmer,S.; Bao,Y.; Sanders,R.; Dernovoy,D.; Kiryutin,B.; Lipman,D.J.; Tatusova,T.
EPI490222	MP	United States	2011-Sep-28	EPI_ISL_151180	A/swine/North Carolina/SG1394/2011		Import from public-domain	Wentworth,D.E.; Dugan,V.; Halpin,R.A.; Lin,X.; Bera,J.; Wester,E.; Ghedin,E.; Fedorova,N.; Tsitrin,T.; McLellan,M.; Stockwell,T.; Amedeo,P.; Appalla,L.; Bishop,B.; Edworthy,P.; Gupta,N.; Hoover,J.; Katzel,D.; Li,K.; Schobel,S.; Shrivastava,S.; Thovarai,V.; Wang,S.; Detmer,S.; Bao,Y.; Sanders,R.; Dernovoy,D.; Kiryutin,B.; Lipman,D.J.; Tatusova,T.
EPI472567	MP	United States	2013-Aug-06	EPI_ISL_147230	A/swine/Illinois/A01398533/2013		Import from public-domain	Culhane,M.
EPI472151	MP	United States	2013-Jun-19	EPI_ISL_147138	A/swine/Minnesota/A01397157/2013		Import from public-domain	Culhane,M.
EPI459656	MP	United States	2013-May-03	EPI_ISL_143216	A/swine/Illinois/A01380437/2013		Import from public-domain	Culhane,M.
EPI459641	MP	United States	2013-May-01	EPI_ISL_143211	A/swine/North Carolina/A01432694/2013		Import from public-domain
EPI459635	MP	United States	2013-May-01	EPI_ISL_143209	A/swine/North Carolina/A01432728/2013		Import from public-domain
EPI459629	MP	United States	2013-May-01	EPI_ISL_143207	A/swine/North Carolina/A01432692/2013		Import from public-domain
EPI459458	MP	United States	2013-Apr-29	EPI_ISL_143189	A/swine/South Dakota/A01350210/2013		Import from public-domain
EPI459455	MP	United States	2013-Apr-29	EPI_ISL_143188	A/swine/Minnesota/A01350216/2013		Import from public-domain
EPI459446	MP	United States	2013-May-06	EPI_ISL_143185	A/swine/Nebraska/A01350362/2013		Import from public-domain
EPI459443	MP	United States	2013-Apr-29	EPI_ISL_143184	A/swine/South Dakota/A01350220/2013		Import from public-domain
EPI447441	MP	United States	2013-Mar-04	EPI_ISL_141075	A/swine/Illinois/A01443560/2013		Import from public-domain	Culhane,M.
EPI447046	MP	United States	2013-Mar-19	EPI_ISL_140964	A/swine/Nebraska/A01443969/2013		Import from public-domain	Culhane,M.
EPI447037	MP	United States	2013-Mar-19	EPI_ISL_140961	A/swine/Illinois/A01379021/2013		Import from public-domain	Culhane,M.
EPI447031	MP	United States	2013-Mar-19	EPI_ISL_140959	A/swine/Nebraska/A01443996/2013		Import from public-domain	Culhane,M.
EPI447028	MP	United States	2013-Apr-01	EPI_ISL_140958	A/swine/Iowa/A01432604/2013		Import from public-domain	Lin,K.; Barnes,K.J.; Schulz,L.M.; Zhang,J.
EPI446802	MP	United States	2012-Nov-05	EPI_ISL_140905	A/swine/Kentucky/12TOSU1084/2012		Import from public-domain	Bowman,A.S.; Nelson,S.W.; Nolting,J.M.; Slemons,R.D.; Sreevatsan,S.
EPI441498	MP	United States	2013-Mar-01	EPI_ISL_139246	A/swine/Ohio/A01349140/2013		Import from public-domain
EPI440791	MP	United States	2013-Feb-28	EPI_ISL_139003	A/swine/Nebraska/A01349084/2013		Import from public-domain
EPI440788	MP	United States	2013-Feb-25	EPI_ISL_139002	A/swine/Illinois/A01349041/2013		Import from public-domain
EPI439887	MP	United States	2013-Feb-13	EPI_ISL_138863	A/swine/Illinois/A01445433/2013		Import from public-domain	Culhane,M.
EPI439881	MP	United States	2013-Feb-07	EPI_ISL_138861	A/swine/Minnesota/A01445352/2013		Import from public-domain	Culhane,M.
EPI439875	MP	United States	2013-Feb-13	EPI_ISL_138859	A/swine/Illinois/A01445460/2013		Import from public-domain	Culhane,M.
EPI439869	MP	United States	2013-Feb-13	EPI_ISL_138857	A/swine/Nebraska/A01445422/2013		Import from public-domain	Culhane,M.
EPI439866	MP	United States	2013-Feb-07	EPI_ISL_138856	A/swine/Illinois/A01445274/2013		Import from public-domain	Culhane,M.
EPI408395	MP	United States	2012-Sep-06	EPI_ISL_133012	A/swine/Nebraska/A01271635/2012		Import from public-domain	Gramer,M.
EPI408392	MP	United States	2012-Oct-26	EPI_ISL_133011	A/swine/Illinois/A01271545/2012		Import from public-domain	Gramer,M.
EPI408389	MP	United States	2012-Oct-24	EPI_ISL_133010	A/swine/Illinois/A01271341/2012		Import from public-domain	Gramer,M.
EPI408368	MP	United States	2012-Nov-06	EPI_ISL_133003	A/swine/Illinois/A01271884/2012		Import from public-domain	Gramer,M.
EPI408312	MP	United States	2012-Nov-20	EPI_ISL_132986	A/swine/Illinois/A01277699/2012		Import from public-domain	Culhane,M.
EPI408306	MP	United States	2012-Nov-20	EPI_ISL_132984	A/swine/Illinois/A01277712/2012		Import from public-domain	Culhane,M.
EPI408300	MP	United States	2012-Nov-20	EPI_ISL_132982	A/swine/Illinois/A01277665/2012		Import from public-domain	Culhane,M.
EPI408294	MP	United States	2012-Oct-30	EPI_ISL_132980	A/swine/Illinois/A01271599/2012		Import from public-domain	Gramer,M.
EPI408291	MP	United States	2012-Nov-07	EPI_ISL_132979	A/swine/Illinois/A01277038/2012		Import from public-domain	Gramer,M.
EPI408288	MP	United States	2012-Nov-08	EPI_ISL_132978	A/swine/Illinois/A01277007/2012		Import from public-domain	Gramer,M.
EPI408243	MP	United States	2012-Nov-08	EPI_ISL_132963	A/swine/Illinois/A01277102/2012		Import from public-domain	Gramer,M.
EPI408240	MP	United States	2012-Nov-13	EPI_ISL_132962	A/swine/Nebraska/A01277245/2012		Import from public-domain	Gramer,M.
EPI408234	MP	United States	2012-Nov-13	EPI_ISL_132960	A/swine/Nebraska/A01277216/2012		Import from public-domain	Gramer,M.
EPI408231	MP	United States	2012-Oct-26	EPI_ISL_132959	A/swine/Illinois/A01271513/2012		Import from public-domain	Gramer,M.
EPI408228	MP	United States	2012-Nov-13	EPI_ISL_132958	A/swine/Nebraska/A01277229/2012		Import from public-domain	Gramer,M.
EPI408225	MP	United States	2012-Nov-08	EPI_ISL_132957	A/swine/Illinois/A01277091/2012		Import from public-domain	Gramer,M.
EPI385894	MP	United States	2012-Jun-28	EPI_ISL_124879	A/swine/Minnesota/12/2012		Import from public-domain
EPI490792	MP	United States	2011-Aug-26	EPI_ISL_151381	A/swine/Illinois/SG1398/2011		Import from public-domain	Wentworth,D.E.; Dugan,V.; Halpin,R.A.; Lin,X.; Bera,J.; Wester,E.; Ghedin,E.; Fedorova,N.; Tsitrin,T.; McLellan,M.; Stockwell,T.; Amedeo,P.; Appalla,L.; Bishop,B.; Edworthy,P.; Gupta,N.; Hoover,J.; Katzel,D.; Li,K.; Schobel,S.; Shrivastava,S.; Thovarai,V.; Wang,S.; Detmer,S.; Bao,Y.; Sanders,R.; Dernovoy,D.; Kiryutin,B.; Lipman,D.J.; Tatusova,T.
EPI490778	MP	United States	2011-Jun-14	EPI_ISL_151378	A/swine/Arkansas/SG1382/2011		Import from public-domain	Wentworth,D.E.; Dugan,V.; Halpin,R.A.; Lin,X.; Bera,J.; Wester,E.; Ghedin,E.; Fedorova,N.; Tsitrin,T.; McLellan,M.; Stockwell,T.; Amedeo,P.; Appalla,L.; Bishop,B.; Edworthy,P.; Gupta,N.; Hoover,J.; Katzel,D.; Li,K.; Schobel,S.; Shrivastava,S.; Thovarai,V.; Wang,S.; Detmer,S.; Bao,Y.; Sanders,R.; Dernovoy,D.; Kiryutin,B.; Lipman,D.J.; Tatusova,T.
EPI490774	MP	United States	2011-Sep-01	EPI_ISL_151377	A/swine/Arkansas/SG1381/2011		Import from public-domain	Wentworth,D.E.; Dugan,V.; Halpin,R.A.; Lin,X.; Bera,J.; Wester,E.; Ghedin,E.; Fedorova,N.; Tsitrin,T.; McLellan,M.; Stockwell,T.; Amedeo,P.; Appalla,L.; Bishop,B.; Edworthy,P.; Gupta,N.; Hoover,J.; Katzel,D.; Li,K.; Schobel,S.; Shrivastava,S.; Thovarai,V.; Wang,S.; Detmer,S.; Bao,Y.; Sanders,R.; Dernovoy,D.; Kiryutin,B.; Lipman,D.J.; Tatusova,T.
EPI490768	MP	United States	2011-May-13	EPI_ISL_151375	A/swine/Arkansas/SG1379/2011		Import from public-domain	Wentworth,D.E.; Dugan,V.; Halpin,R.A.; Lin,X.; Bera,J.; Wester,E.; Ghedin,E.; Fedorova,N.; Tsitrin,T.; McLellan,M.; Stockwell,T.; Amedeo,P.; Appalla,L.; Bishop,B.; Edworthy,P.; Gupta,N.; Hoover,J.; Katzel,D.; Li,K.; Schobel,S.; Shrivastava,S.; Thovarai,V.; Wang,S.; Detmer,S.; Bao,Y.; Sanders,R.; Dernovoy,D.; Kiryutin,B.; Lipman,D.J.; Tatusova,T.
EPI490743	MP	United States	2010-Feb-19	EPI_ISL_151347	A/swine/North Carolina/SG1359/2010		Import from public-domain	Wentworth,D.E.; Dugan,V.; Halpin,R.A.; Lin,X.; Bera,J.; Wester,E.; Ghedin,E.; Fedorova,N.; Tsitrin,T.; McLellan,M.; Stockwell,T.; Amedeo,P.; Appalla,L.; Bishop,B.; Edworthy,P.; Gupta,N.; Hoover,J.; Katzel,D.; Li,K.; Schobel,S.; Shrivastava,S.; Thovarai,V.; Wang,S.; Detmer,S.; Bao,Y.; Sanders,R.; Dernovoy,D.; Kiryutin,B.; Lipman,D.J.; Tatusova,T.
EPI490729	MP	United States	2010-Nov-10	EPI_ISL_151344	A/swine/Oklahoma/SG1349/2010		Import from public-domain	Wentworth,D.E.; Dugan,V.; Halpin,R.A.; Lin,X.; Bera,J.; Wester,E.; Ghedin,E.; Fedorova,N.; Tsitrin,T.; McLellan,M.; Stockwell,T.; Amedeo,P.; Appalla,L.; Bishop,B.; Edworthy,P.; Gupta,N.; Hoover,J.; Katzel,D.; Li,K.; Schobel,S.; Shrivastava,S.; Thovarai,V.; Wang,S.; Detmer,S.; Bao,Y.; Sanders,R.; Dernovoy,D.; Kiryutin,B.; Lipman,D.J.; Tatusova,T.
EPI490501	MP	United States	2006-Dec-06	EPI_ISL_151294	A/swine/Oklahoma/01382/2006		Import from public-domain	Wentworth,D.E.; Dugan,V.; Halpin,R.A.; Lin,X.; Bera,J.; Wester,E.; Ghedin,E.; Fedorova,N.; Tsitrin,T.; McLellan,M.; Stockwell,T.; Amedeo,P.; Appalla,L.; Bishop,B.; Edworthy,P.; Gupta,N.; Hoover,J.; Katzel,D.; Li,K.; Schobel,S.; Shrivastava,S.; Thovarai,V.; Wang,S.; Detmer,S.; Bao,Y.; Sanders,R.; Dernovoy,D.; Kiryutin,B.; Lipman,D.J.; Tatusova,T.
EPI490585	MP	United States	2009-Dec-02	EPI_ISL_151278	A/swine/Arkansas/02927/2009		Import from public-domain	Wentworth,D.E.; Dugan,V.; Halpin,R.A.; Lin,X.; Bera,J.; Wester,E.; Ghedin,E.; Fedorova,N.; Tsitrin,T.; McLellan,M.; Stockwell,T.; Amedeo,P.; Appalla,L.; Bishop,B.; Edworthy,P.; Gupta,N.; Hoover,J.; Katzel,D.; Li,K.; Schobel,S.; Shrivastava,S.; Thovarai,V.; Wang,S.; Detmer,S.; Bao,Y.; Sanders,R.; Dernovoy,D.; Kiryutin,B.; Lipman,D.J.; Tatusova,T.
EPI490571	MP	United States	2009-Apr-10	EPI_ISL_151275	A/swine/Oklahoma/02722/2009		Import from public-domain	Wentworth,D.E.; Dugan,V.; Halpin,R.A.; Lin,X.; Bera,J.; Wester,E.; Ghedin,E.; Fedorova,N.; Tsitrin,T.; McLellan,M.; Stockwell,T.; Amedeo,P.; Appalla,L.; Bishop,B.; Edworthy,P.; Gupta,N.; Hoover,J.; Katzel,D.; Li,K.; Schobel,S.; Shrivastava,S.; Thovarai,V.; Wang,S.; Detmer,S.; Bao,Y.; Sanders,R.; Dernovoy,D.; Kiryutin,B.; Lipman,D.J.; Tatusova,T.
EPI490347	MP	United States	2004-Mar-03	EPI_ISL_151257	A/swine/Oklahoma/00259/2004		Import from public-domain	Wentworth,D.E.; Dugan,V.; Halpin,R.A.; Lin,X.; Bera,J.; Wester,E.; Ghedin,E.; Fedorova,N.; Tsitrin,T.; McLellan,M.; Stockwell,T.; Amedeo,P.; Appalla,L.; Bishop,B.; Edworthy,P.; Gupta,N.; Hoover,J.; Katzel,D.; Li,K.; Schobel,S.; Shrivastava,S.; Thovarai,V.; Wang,S.; Detmer,S.; Bao,Y.; Sanders,R.; Dernovoy,D.; Kiryutin,B.; Lipman,D.J.; Tatusova,T.
EPI490229	MP	United States	2011-Sep-27	EPI_ISL_151205	A/swine/Minnesota/SG1403/2011		Import from public-domain	Wentworth,D.E.; Dugan,V.; Halpin,R.A.; Lin,X.; Bera,J.; Wester,E.; Ghedin,E.; Fedorova,N.; Tsitrin,T.; McLellan,M.; Stockwell,T.; Amedeo,P.; Appalla,L.; Bishop,B.; Edworthy,P.; Gupta,N.; Hoover,J.; Katzel,D.; Li,K.; Schobel,S.; Shrivastava,S.; Thovarai,V.; Wang,S.; Detmer,S.; Bao,Y.; Sanders,R.; Dernovoy,D.; Kiryutin,B.; Lipman,D.J.; Tatusova,T.
EPI490180	MP	United States	2009-Jan-20	EPI_ISL_151197	A/swine/North Carolina/SG1335/2009		Import from public-domain	Wentworth,D.E.; Dugan,V.; Halpin,R.A.; Lin,X.; Bera,J.; Wester,E.; Ghedin,E.; Fedorova,N.; Tsitrin,T.; McLellan,M.; Stockwell,T.; Amedeo,P.; Appalla,L.; Bishop,B.; Edworthy,P.; Gupta,N.; Hoover,J.; Katzel,D.; Li,K.; Schobel,S.; Shrivastava,S.; Thovarai,V.; Wang,S.; Detmer,S.; Bao,Y.; Sanders,R.; Dernovoy,D.; Kiryutin,B.; Lipman,D.J.; Tatusova,T.
EPI490116	MP	United States	2004-Feb-05	EPI_ISL_151195	A/swine/Kansas/00246/2004		Import from public-domain	Wentworth,D.E.; Dugan,V.; Halpin,R.A.; Lin,X.; Bera,J.; Wester,E.; Ghedin,E.; Fedorova,N.; Tsitrin,T.; McLellan,M.; Stockwell,T.; Amedeo,P.; Appalla,L.; Bishop,B.; Edworthy,P.; Gupta,N.; Hoover,J.; Katzel,D.; Li,K.; Schobel,S.; Shrivastava,S.; Thovarai,V.; Wang,S.; Detmer,S.; Bao,Y.; Sanders,R.; Dernovoy,D.; Kiryutin,B.; Lipman,D.J.; Tatusova,T.
EPI490130	MP	United States	2006-May-02	EPI_ISL_151193	A/swine/Oklahoma/01117/2006		Import from public-domain	Wentworth,D.E.; Dugan,V.; Halpin,R.A.; Lin,X.; Bera,J.; Wester,E.; Ghedin,E.; Fedorova,N.; Tsitrin,T.; McLellan,M.; Stockwell,T.; Amedeo,P.; Appalla,L.; Bishop,B.; Edworthy,P.; Gupta,N.; Hoover,J.; Katzel,D.; Li,K.; Schobel,S.; Shrivastava,S.; Thovarai,V.; Wang,S.; Detmer,S.; Bao,Y.; Sanders,R.; Dernovoy,D.; Kiryutin,B.; Lipman,D.J.; Tatusova,T.
EPI472182	MP	United States	2013-May-01	EPI_ISL_147152	A/swine/Virginia/A01432745/2013		Import from public-domain
EPI472142	MP	United States	2013-Jun-13	EPI_ISL_147135	A/swine/Nebraska/A01381819/2013		Import from public-domain	Culhane,M.
EPI459607	MP	United States	2011-Aug-31	EPI_ISL_143203	A/swine/Ohio/11SW144/2011		Import from public-domain	Bowman,A.S.; Nelson,S.W.; Nolting,J.M.; Slemons,R.D.; Sreevatsan,S.
EPI459599	MP	United States	2011-Aug-31	EPI_ISL_143202	A/swine/Ohio/11SW121/2011		Import from public-domain	Bowman,A.S.; Nelson,S.W.; Nolting,J.M.; Slemons,R.D.; Sreevatsan,S.
EPI459591	MP	United States	2011-Aug-31	EPI_ISL_143201	A/swine/Ohio/11SW127/2011		Import from public-domain	Bowman,A.S.; Nelson,S.W.; Nolting,J.M.; Slemons,R.D.; Sreevatsan,S.
EPI459573	MP	United States	2011-Aug-31	EPI_ISL_143200	A/swine/Ohio/11SW230/2011		Import from public-domain	Bowman,A.S.; Nelson,S.W.; Nolting,J.M.; Slemons,R.D.; Sreevatsan,S.
EPI459565	MP	United States	2011-Aug-31	EPI_ISL_143199	A/swine/Ohio/11SW193/2011		Import from public-domain	Bowman,A.S.; Nelson,S.W.; Nolting,J.M.; Slemons,R.D.; Sreevatsan,S.
EPI459520	MP	United States	2011-Aug-31	EPI_ISL_143195	A/swine/Ohio/11SW223/2011		Import from public-domain	Bowman,A.S.; Nelson,S.W.; Nolting,J.M.; Slemons,R.D.; Sreevatsan,S.
EPI459496	MP	United States	2011-Aug-31	EPI_ISL_143193	A/swine/Ohio/11SW162/2011		Import from public-domain	Bowman,A.S.; Nelson,S.W.; Nolting,J.M.; Slemons,R.D.; Sreevatsan,S.
EPI459488	MP	United States	2011-Aug-31	EPI_ISL_143192	A/swine/Ohio/11SW133/2011		Import from public-domain	Bowman,A.S.; Nelson,S.W.; Nolting,J.M.; Slemons,R.D.; Sreevatsan,S.
EPI447043	MP	United States	2013-Mar-20	EPI_ISL_140963	A/swine/Iowa/A01379090/2013		Import from public-domain	Culhane,M.
EPI446898	MP	United States	2012-Nov-05	EPI_ISL_140916	A/swine/Kentucky/12TOSU1155/2012		Import from public-domain	Bowman,A.S.; Nelson,S.W.; Nolting,J.M.; Slemons,R.D.; Sreevatsan,S.
EPI446890	MP	United States	2012-Nov-05	EPI_ISL_140915	A/swine/Kentucky/12TOSU1054/2012		Import from public-domain	Bowman,A.S.; Nelson,S.W.; Nolting,J.M.; Slemons,R.D.; Sreevatsan,S.
EPI446848	MP	United States	2012-Nov-05	EPI_ISL_140910	A/swine/Kentucky/12TOSU1052/2012		Import from public-domain	Bowman,A.S.; Nelson,S.W.; Nolting,J.M.; Slemons,R.D.; Sreevatsan,S.
EPI446840	MP	United States	2012-Nov-05	EPI_ISL_140909	A/swine/Kentucky/12TOSU1098/2012		Import from public-domain	Bowman,A.S.; Nelson,S.W.; Nolting,J.M.; Slemons,R.D.; Sreevatsan,S.
EPI446816	MP	United States	2012-Nov-05	EPI_ISL_140906	A/swine/Kentucky/12TOSU1053/2012		Import from public-domain	Bowman,A.S.; Nelson,S.W.; Nolting,J.M.; Slemons,R.D.; Sreevatsan,S.
EPI440950	MP	China	2010-Dec-01	EPI_ISL_139116	A/swine/Henan/YIL/2010		Import from public-domain	Zhang,Y.; Zhang,L.X.; Jian,F.C.
EPI408327	MP	United States	2012-Nov-01	EPI_ISL_132991	A/swine/Minnesota/A01244318/2012 (H1N2)		Import from public-domain	Lin,K.; Haney,D.M.; Hurth,L.K.; Zhang,J.
EPI408324	MP	United States	2012-Nov-19	EPI_ISL_132990	A/swine/Illinois/A01277653/2012		Import from public-domain	Culhane,M.
EPI408309	MP	United States	2012-Nov-27	EPI_ISL_132985	A/swine/Nebraska/A01277808/2012		Import from public-domain	Culhane,M.
EPI347199	MP	United States	2010-Oct-01	EPI_ISL_100195	A/swine/Ohio/FAH10-1/2010		Import from public-domain	Ali,A.; Khatri,M.; Wang,L.; Saif,Y.M.; Lee,C.-W.
EPI1848423	MP	Russian Federation	2017-Apr-12	EPI_ISL_1095455	A/swine/Leningrad Region/RII-02/2017	Research Institute of Influenza, Ministry of Healthcare of the Russian Federation	WHO National Influenza Centre Russian Federation	Fadeev, A.; Komissarova, K.; Komissarov, A.; Ivanova, A.; Vassilieva, A.; Aliev, A.; Danilenko, D.
EPI559526	MP	United States	2014-Oct-01	EPI_ISL_171028	A/swine/North Carolina/A01476510/2014		Import from public-domain	Lin,K.; Olson,W.J.; Zhang,J.
EPI559544	MP	United States	2014-Oct-06	EPI_ISL_171034	A/swine/Indiana/A01476558/2014		Import from public-domain	Lin,K.; Olson,W.J.; Zhang,J.
EPI559553	MP	United States	2014-Sep-26	EPI_ISL_171037	A/swine/North Carolina/A01466487/2014		Import from public-domain	Lin,K.; Olson,W.J.; Zhang,J.
EPI559571	MP	United States	2014-Oct-15	EPI_ISL_171043	A/swine/Iowa/A01476715/2014		Import from public-domain	Lin,K.; Olson,W.J.; Zhang,J.
EPI559577	MP	United States	2014-Oct-10	EPI_ISL_171045	A/swine/Nebraska/A01476672/2014		Import from public-domain	Lin,K.; Olson,W.J.; Zhang,J.
EPI559601	MP	United States	2014-Oct-07	EPI_ISL_171053	A/swine/North Carolina/A01476620/2014		Import from public-domain	Lin,K.; Olson,W.J.; Zhang,J.
EPI559692	MP	United States	2014-Oct-28	EPI_ISL_171107	A/swine/Nebraska/A01483531/2014		Import from public-domain
EPI559972	MP	China	2012-Nov-15	EPI_ISL_171205	A/swine/Guangxi/325/2012		Import from public-domain	Qiao,C.; Liu,L.; Yang,H.; Chen,Y.; Xu,H.; Chen,H.
EPI559980	MP	China	2012-Nov-15	EPI_ISL_171206	A/swine/Zhejiang/43/2012		Import from public-domain	Qiao,C.; Liu,L.; Yang,H.; Chen,Y.; Xu,H.; Chen,H.
EPI560134	MP	United States	2014-Oct-17	EPI_ISL_171294	A/swine/Minnesota/A01566110/2014		Import from public-domain	Culhane,M.
EPI572993	MP	United States	2014-Dec-05	EPI_ISL_174300	A/swine/North Carolina/A01840086/2014		Import from public-domain	Lin,K.; Olson,W.J.; Zhang,J.
EPI573295	MP	United States	2014-Nov-03	EPI_ISL_174412	A/swine/Indiana/A01260713/2014		Import from public-domain
EPI573340	MP	United States	2014-Jun-03	EPI_ISL_174440	A/swine/Minnesota/A01567012/2014		Import from public-domain
EPI573346	MP	United States	2014-May-27	EPI_ISL_174442	A/swine/Minnesota/A01567011/2014		Import from public-domain
EPI573438	MP	United States	2014-Dec-15	EPI_ISL_174462	A/swine/Ohio/A01840191/2014		Import from public-domain	Lin,K.; Olson,W.J.; Zhang,J.
EPI573491	MP	United States	2014-Dec-12	EPI_ISL_174471	A/swine/Iowa/A01840164/2014		Import from public-domain	Lin,K.; Olson,W.J.; Zhang,J.
EPI573575	MP	United States	2014-Dec-23	EPI_ISL_174494	A/swine/Iowa/A01469372/2014		Import from public-domain
EPI573592	MP	United States	2014-Dec-10	EPI_ISL_174496	A/swine/Oklahoma/A01840252/2014		Import from public-domain	Lin,K.; Olson,W.J.; Zhang,J.
EPI573598	MP	United States	2014-Dec-15	EPI_ISL_174498	A/swine/Ohio/A01478483/2014		Import from public-domain	Lin,K.; Olson,W.J.; Zhang,J.
EPI573707	MP	United States	2014-Dec-10	EPI_ISL_174532	A/swine/Kansas/14-032369/2014		Import from public-domain	Cao,N.; Bai,J.; Sloan,H.; Poulsen,E.; Ma,W.
EPI573710	MP	United States	2014-Dec-10	EPI_ISL_174533	A/swine/Kansas/14-032473/2014		Import from public-domain	Cao,N.; Bai,J.; Sloan,H.; Poulsen,E.; Ma,W.
EPI573713	MP	United States	2014-Dec-10	EPI_ISL_174534	A/swine/Kansas/14-032475/2014		Import from public-domain	Cao,N.; Bai,J.; Sloan,H.; Poulsen,E.; Ma,W.
EPI573718	MP	United States	2014-Dec-10	EPI_ISL_174536	A/swine/Kansas/14-032899/2014		Import from public-domain	Cao,N.; Bai,J.; Sloan,H.; Poulsen,E.; Ma,W.
EPI573721	MP	United States	2014-Dec-10	EPI_ISL_174537	A/swine/Kansas/14-032900/2014		Import from public-domain	Cao,N.; Bai,J.; Sloan,H.; Poulsen,E.; Ma,W.
EPI573724	MP	United States	2014-Dec-10	EPI_ISL_174538	A/swine/Kansas/14-032901/2014		Import from public-domain	Cao,N.; Bai,J.; Sloan,H.; Poulsen,E.; Ma,W.
EPI573728	MP	United States	2015-Jan-08	EPI_ISL_174539	A/swine/Minnesota/A01567671/2015		Import from public-domain
EPI573734	MP	United States	2015-Jan-06	EPI_ISL_174541	A/swine/Minnesota/A01567631/2015		Import from public-domain
EPI573737	MP	United States	2014-Nov-11	EPI_ISL_174542	A/swine/Indiana/A01260717/2014		Import from public-domain
EPI573740	MP	United States	2014-Nov-24	EPI_ISL_174543	A/swine/Indiana/A01260735/2014		Import from public-domain
EPI573811	MP	United States	2014-Dec-12	EPI_ISL_174586	A/swine/Indiana/A01840344/2014		Import from public-domain	Lin,K.; Olson,W.J.; Zhang,J.
EPI573814	MP	United States	2015-Jan-06	EPI_ISL_174587	A/swine/Illinois/A01840299/2015		Import from public-domain	Lin,K.; Olson,W.J.; Zhang,J.
EPI584514	MP	United States	2006-Apr-10	EPI_ISL_177503	A/swine/Minnesota/01082/2006		Import from public-domain
EPI584739	MP	United States	2015-Mar-04	EPI_ISL_177562	A/swine/Indiana/A01840956/2015		Import from public-domain	Lin,K.; Olson,W.J.; Zhang,J.
EPI584742	MP	United States	2015-Mar-09	EPI_ISL_177563	A/swine/Arkansas/A01841266/2015		Import from public-domain	Lin,K.; Olson,W.J.; Zhang,J.
EPI584748	MP	United States	2015-Mar-06	EPI_ISL_177565	A/swine/North Carolina/A01840952/2015		Import from public-domain	Lin,K.; Olson,W.J.; Zhang,J.
EPI584786	MP	United States	2015-Mar-11	EPI_ISL_177572	A/swine/North Carolina/A01840982/2015		Import from public-domain	Lin,K.; Olson,W.J.; Zhang,J.
EPI584789	MP	United States	2015-Mar-11	EPI_ISL_177573	A/swine/North Carolina/A01841409/2015		Import from public-domain	Lin,K.; Olson,W.J.; Zhang,J.
EPI584792	MP	United States	2015-Mar-16	EPI_ISL_177574	A/swine/Indiana/A02077078/2015		Import from public-domain	Lin,K.; Olson,W.J.; Zhang,J.
EPI584795	MP	United States	2015-Mar-10	EPI_ISL_177575	A/swine/Arkansas/A01841343/2015		Import from public-domain	Lin,K.; Olson,W.J.; Zhang,J.
EPI584798	MP	United States	2015-Mar-11	EPI_ISL_177576	A/swine/Iowa/A01840985/2015		Import from public-domain	Lin,K.; Olson,W.J.; Zhang,J.
EPI584807	MP	United States	2015-Mar-11	EPI_ISL_177579	A/swine/Iowa/A01840987/2015		Import from public-domain	Lin,K.; Olson,W.J.; Zhang,J.
EPI584813	MP	United States	2015-Mar-04	EPI_ISL_177581	A/swine/Ohio/A01840938/2015		Import from public-domain	Lin,K.; Olson,W.J.; Zhang,J.
EPI584816	MP	United States	2015-Mar-16	EPI_ISL_177582	A/swine/Indiana/A02077077/2015		Import from public-domain	Lin,K.; Olson,W.J.; Zhang,J.
EPI584819	MP	United States	2015-Mar-16	EPI_ISL_177583	A/swine/Illinois/A02077009/2015		Import from public-domain	Lin,K.; Olson,W.J.; Zhang,J.
EPI584848	MP	United States	2014-Oct-08	EPI_ISL_177591	A/swine/Illinois/A01489871/2014		Import from public-domain
EPI584884	MP	United States	2014-Oct-14	EPI_ISL_177603	A/swine/Illinois/A01489872/2014		Import from public-domain
EPI590494	MP	United States	2015-Mar-20	EPI_ISL_179567	A/swine/South Dakota/A01470503/2015		Import from public-domain
EPI590497	MP	United States	2015-Apr-02	EPI_ISL_179568	A/swine/Minnesota/A01470654/2015		Import from public-domain
EPI590643	MP	United States	2015-Mar-25	EPI_ISL_179601	A/swine/North Carolina/A02076024/2015		Import from public-domain	Lin,K.; Olson,W.J.; Zhang,J.
EPI590646	MP	United States	2015-Mar-25	EPI_ISL_179602	A/swine/Nebraska/A01841830/2015		Import from public-domain	Lin,K.; Olson,W.J.; Zhang,J.
EPI590649	MP	United States	2015-Mar-25	EPI_ISL_179603	A/swine/Nebraska/A01841753/2015		Import from public-domain	Lin,K.; Olson,W.J.; Zhang,J.
EPI590658	MP	United States	2015-Mar-26	EPI_ISL_179606	A/swine/Iowa/A01554310/2015		Import from public-domain	Lin,K.; Olson,W.J.; Zhang,J.
EPI590664	MP	United States	2015-Mar-25	EPI_ISL_179608	A/swine/Nebraska/A01841831/2015		Import from public-domain	Lin,K.; Olson,W.J.; Zhang,J.
EPI590667	MP	United States	2015-Mar-20	EPI_ISL_179609	A/swine/North Carolina/A01841710/2015		Import from public-domain	Lin,K.; Olson,W.J.; Zhang,J.
EPI590670	MP	United States	2015-Mar-24	EPI_ISL_179610	A/swine/Oklahoma/A01841728/2015		Import from public-domain	Lin,K.; Olson,W.J.; Zhang,J.
EPI590753	MP	United States	2015-Mar-30	EPI_ISL_179616	A/swine/Nebraska/A01489958/2015		Import from public-domain
EPI590756	MP	United States	2015-Mar-17	EPI_ISL_179617	A/swine/Iowa/A01489946/2015		Import from public-domain
EPI590794	MP	United States	2015-Apr-15	EPI_ISL_179627	A/swine/Illinois/A01470861/2015		Import from public-domain
EPI593665	MP	United States	2015-Jan-14	EPI_ISL_180640	A/swine/Minnesota/A01567833/2015		Import from public-domain
EPI593868	MP	United States	2014-Dec-16	EPI_ISL_180662	A/swine/Minnesota/A01567956/2014		Import from public-domain
EPI593915	MP	United States	2015-Jan-13	EPI_ISL_180675	A/swine/Indiana/A01840392/2015		Import from public-domain	Lin,K.; Olson,W.J.; Zhang,J.
EPI593948	MP	United States	2015-Jan-28	EPI_ISL_180680	A/swine/Minnesota/A01469803/2015		Import from public-domain
EPI596260	MP	Thailand	2012-Feb-02	EPI_ISL_181097	A/swine/Chachoengsao/NIAH105583-052-41/2012		National Institute of Animal Health
EPI596268	MP	Thailand	2012-Feb-02	EPI_ISL_181098	A/swine/Chachoengsao/NIAH105583-052-48/2012		National Institute of Animal Health
EPI596276	MP	Thailand	2012-Feb-02	EPI_ISL_181099	A/swine/Chachoengsao/NIAH105583-052-71/2012		National Institute of Animal Health	Mine, J.; Parchariyanon, S.; Boonpornprasert, P; Nuansrichay, B.; Saito, T.
EPI596284	MP	Thailand	2012-Feb-02	EPI_ISL_181100	A/swine/Chachoengsao/NIAH105583-052-96/2012		National Institute of Animal Health
EPI596344	MP	United States	2015-Mar-17	EPI_ISL_181108	A/swine/Indiana/A02076010/2015		Import from public-domain	Lin,K.; Olson,W.J.; Zhang,J.
EPI596350	MP	United States	2015-Mar-17	EPI_ISL_181110	A/swine/Indiana/A01841560/2015		Import from public-domain	Lin,K.; Olson,W.J.; Zhang,J.
EPI597639	MP	United States	2014-Oct-28	EPI_ISL_181263	A/swine/Iowa/A01476860/2014		Import from public-domain	Lin,K.; Olson,W.J.; Zhang,J.
EPI597654	MP	United States	2014-Oct-23	EPI_ISL_181268	A/swine/North Carolina/A01476855/2014		Import from public-domain	Lin,K.; Olson,W.J.; Zhang,J.
EPI597669	MP	United States	2014-Oct-24	EPI_ISL_181273	A/swine/North Carolina/A01478207/2014		Import from public-domain	Lin,K.; Olson,W.J.; Zhang,J.
EPI597684	MP	United States	2014-Nov-12	EPI_ISL_181277	A/swine/Minnesota/A01566458/2014		Import from public-domain
EPI597690	MP	United States	2014-Nov-03	EPI_ISL_181279	A/swine/Minnesota/A01566287/2014		Import from public-domain
EPI597693	MP	United States	2014-Nov-12	EPI_ISL_181280	A/swine/Minnesota/A01566612/2014		Import from public-domain
EPI597777	MP	Japan	2012-Jan-01	EPI_ISL_181291	A/swine/Chiba/14/2012		Import from public-domain	Kirisawa,R.; Ogasawara,Y.; Yoshitake,H.; Kohda,A.; Furuya,T.
EPI597784	MP	Japan	2012-Aug-01	EPI_ISL_181292	A/swine/Chiba/107/2012		Import from public-domain	Kirisawa,R.; Ogasawara,Y.; Yoshitake,H.; Kohda,A.; Furuya,T.
EPI597791	MP	Japan	2012-Oct-01	EPI_ISL_181293	A/swine/Chiba/119/2012		Import from public-domain	Kirisawa,R.; Ogasawara,Y.; Yoshitake,H.; Kohda,A.; Furuya,T.
EPI600301	MP	United States	2014-Nov-14	EPI_ISL_182273	A/swine/South Dakota/A01483859/2014		Import from public-domain
EPI600311	MP	United States	2014-Nov-20	EPI_ISL_182275	A/swine/Minnesota/A01566625/2014		Import from public-domain
EPI600329	MP	United States	2014-Nov-14	EPI_ISL_182281	A/swine/Oklahoma/A01566774/2014		Import from public-domain
EPI600340	MP	United States	2014-Nov-17	EPI_ISL_182283	A/swine/Minnesota/A01555013/2014		Import from public-domain	Lin,K.; Olson,W.J.; Zhang,J.
EPI600343	MP	United States	2014-Nov-05	EPI_ISL_182284	A/swine/North Carolina/A01477803/2014		Import from public-domain	Lin,K.; Olson,W.J.; Zhang,J.
EPI600361	MP	United States	2014-Nov-07	EPI_ISL_182290	A/swine/North Carolina/A01477834/2014		Import from public-domain	Lin,K.; Olson,W.J.; Zhang,J.
EPI600381	MP	United States	2014-Nov-06	EPI_ISL_182296	A/swine/Iowa/A01476931/2014		Import from public-domain	Lin,K.; Olson,W.J.; Zhang,J.
EPI600394	MP	United States	2014-Nov-18	EPI_ISL_182300	A/swine/Iowa/A01555010/2014		Import from public-domain	Lin,K.; Olson,W.J.; Zhang,J.
EPI600430	MP	United States	2014-Nov-06	EPI_ISL_182312	A/swine/North Carolina/A01476925/2014		Import from public-domain	Lin,K.; Olson,W.J.; Zhang,J.
EPI600442	MP	United States	2014-Nov-17	EPI_ISL_182316	A/swine/Illinois/A01478303/2014		Import from public-domain	Lin,K.; Olson,W.J.; Zhang,J.
EPI600448	MP	United States	2014-Nov-04	EPI_ISL_182318	A/swine/Iowa/A01476909/2014		Import from public-domain	Lin,K.; Olson,W.J.; Zhang,J.
EPI600469	MP	United States	2014-Nov-18	EPI_ISL_182325	A/swine/Illinois/A01555015/2014		Import from public-domain	Lin,K.; Olson,W.J.; Zhang,J.
EPI610005	MP	United States	2009-Jun-04	EPI_ISL_188502	A/swine/Minnesota/D09-28266-2/2009		Import from public-domain
EPI610099	MP	United States	2009-Apr-27	EPI_ISL_188513	A/swine/Minnesota/D09-21052-3/2009		Import from public-domain
EPI612482	MP	United States	2015-Apr-28	EPI_ISL_188899	A/swine/Minnesota/A01847704/2015		Import from public-domain	Culhane,M.
EPI612485	MP	United States	2015-Apr-21	EPI_ISL_188900	A/swine/Nebraska/A01847566/2015		Import from public-domain	Culhane,M.
EPI612491	MP	United States	2015-Apr-13	EPI_ISL_188902	A/swine/Nebraska/A01847285/2015		Import from public-domain	Culhane,M.
EPI612516	MP	United States	2015-Apr-16	EPI_ISL_188910	A/swine/Ohio/A02077256/2015		Import from public-domain	Lin,K.
EPI612537	MP	United States	2015-Apr-20	EPI_ISL_188917	A/swine/Arkansas/A02076547/2015		Import from public-domain	Lin,K.
EPI612540	MP	United States	2015-Apr-14	EPI_ISL_188918	A/swine/Arkansas/A02076387/2015		Import from public-domain	Lin,K.
EPI612548	MP	United States	2015-Apr-27	EPI_ISL_188921	A/swine/Illinois/A01471010/2015		Import from public-domain
EPI612558	MP	United States	2015-Apr-11	EPI_ISL_188924	A/swine/Illinois/A02077158/2015		Import from public-domain	Lin,K.
EPI612570	MP	United States	2015-Apr-13	EPI_ISL_188928	A/swine/Iowa/A02076301/2015		Import from public-domain	Lin,K.
EPI612576	MP	United States	2015-Apr-06	EPI_ISL_188930	A/swine/Iowa/A02076140/2015		Import from public-domain	Lin,K.
EPI612582	MP	United States	2015-Apr-09	EPI_ISL_188932	A/swine/Illinois/A01554475/2015		Import from public-domain	Lin,K.
EPI612718	MP	United States	2015-Apr-20	EPI_ISL_188952	A/swine/Illinois/A01820457/2015		Import from public-domain
EPI612724	MP	United States	2015-Apr-16	EPI_ISL_188954	A/swine/Illinois/A01820414/2015		Import from public-domain
EPI612734	MP	United States	2015-Apr-28	EPI_ISL_188957	A/swine/Minnesota/A01847714/2015		Import from public-domain	Culhane,M.
EPI620477	MP	United States	2015-May-12	EPI_ISL_190467	A/swine/Nebraska/A01847969/2015		Import from public-domain	Culhane,M.
EPI620483	MP	United States	2015-May-06	EPI_ISL_190469	A/swine/Minnesota/A01847873/2015		Import from public-domain	Culhane,M.
EPI620498	MP	United States	2015-May-06	EPI_ISL_190478	A/swine/North Carolina/A02077509/2015		Import from public-domain	Lin,K.
EPI620501	MP	United States	2015-May-05	EPI_ISL_190479	A/swine/Oklahoma/A02076821/2015		Import from public-domain	Lin,K.
EPI620504	MP	United States	2015-May-06	EPI_ISL_190480	A/swine/North Carolina/A02077501/2015		Import from public-domain	Lin,K.
EPI620510	MP	United States	2015-May-05	EPI_ISL_190482	A/swine/Oklahoma/A02076844/2015		Import from public-domain	Lin,K.
EPI620513	MP	United States	2015-May-06	EPI_ISL_190483	A/swine/North Carolina/A02077502/2015		Import from public-domain	Lin,K.
EPI620533	MP	United States	2015-Apr-20	EPI_ISL_190491	A/swine/Iowa/A02076564/2015		Import from public-domain	Lin,K.
EPI620536	MP	United States	2015-Apr-30	EPI_ISL_190492	A/swine/Indiana/A01554793/2015		Import from public-domain	Lin,K.
EPI620542	MP	United States	2015-Apr-27	EPI_ISL_190494	A/swine/Indiana/A02077486/2015		Import from public-domain	Lin,K.
EPI620554	MP	United States	2015-Apr-22	EPI_ISL_190498	A/swine/Oklahoma/A01554617/2015		Import from public-domain	Lin,K.
EPI620595	MP	United States	2015-Apr-30	EPI_ISL_190524	A/swine/Iowa/A02077467/2015		Import from public-domain	Lin,K.
EPI620601	MP	United States	2015-Apr-30	EPI_ISL_190526	A/swine/North Carolina/A02076670/2015		Import from public-domain	Lin,K.
EPI620610	MP	United States	2015-Apr-28	EPI_ISL_190529	A/swine/Indiana/A02077457/2015		Import from public-domain	Lin,K.
EPI620616	MP	United States	2015-Mar-31	EPI_ISL_190531	A/swine/Indiana/A02024006/2015		Import from public-domain	Lin,K.
EPI620619	MP	United States	2015-Apr-28	EPI_ISL_190532	A/swine/Iowa/A02077564/2015		Import from public-domain	Lin,K.
EPI620622	MP	United States	2015-May-01	EPI_ISL_190533	A/swine/Michigan/A02077465/2015		Import from public-domain	Lin,K.
EPI620641	MP	United States	2015-Apr-28	EPI_ISL_190540	A/swine/Iowa/A02076654/2015		Import from public-domain	Lin,K.
EPI620644	MP	United States	2015-Apr-27	EPI_ISL_190541	A/swine/Nebraska/A01554747/2015		Import from public-domain	Lin,K.
EPI620647	MP	United States	2015-Apr-24	EPI_ISL_190542	A/swine/Illinois/A02077350/2015		Import from public-domain	Lin,K.
EPI620705	MP	United States	2015-Apr-14	EPI_ISL_190545	A/swine/Illinois/A01470835/2015		Import from public-domain
EPI620786	MP	United States	2015-Apr-07	EPI_ISL_190607	A/swine/Nebraska/AA01847227/2015		Import from public-domain
EPI620789	MP	United States	2015-Apr-13	EPI_ISL_190608	A/swine/Nebraska/A01847279/2015		Import from public-domain
EPI620801	MP	United States	2015-Apr-20	EPI_ISL_190612	A/swine/Minnesota/A01847466/2015		Import from public-domain
EPI621371	MP	United States	2015-Apr-23	EPI_ISL_190831	A/swine/Illinois/A01820488/2015		Import from public-domain
EPI621374	MP	United States	2015-May-28	EPI_ISL_190832	A/swine/SouthDakota/A01471462/2015		Import from public-domain
EPI621563	MP	United States	2015-May-20	EPI_ISL_190893	A/swine/Iowa/A01822297/2015		Import from public-domain	Culhane,M.
EPI621566	MP	United States	2015-May-20	EPI_ISL_190894	A/swine/Iowa/A01822318/2015		Import from public-domain	Culhane,M.
EPI621572	MP	United States	2015-May-20	EPI_ISL_190896	A/swine/Iowa/A01822306/2015		Import from public-domain	Culhane,M.
EPI622474	MP	Brazil	2011-Jul-06	EPI_ISL_191080	A/swine/Brazil/185-11-7/2011		Import from public-domain	Nelson,M.I.; Schaefer,R.; Gava,D.; Cantao,M.E.; Zanella,J.R.C.
EPI622479	MP	Brazil	2011-Aug-17	EPI_ISL_191081	A/swine/Brazil/232-11-13/2011		Import from public-domain	Nelson,M.I.; Schaefer,R.; Gava,D.; Cantao,M.E.; Zanella,J.R.C.
EPI623610	MP	United States	2015-May-29	EPI_ISL_191488	A/swine/South Dakota/A01471467/2015		Import from public-domain
EPI623625	MP	United States	2015-May-22	EPI_ISL_191492	A/swine/North Carolina/A02077689/2015		Import from public-domain	Lin,K.; Olson,W.J.; Zhang,J.
EPI623637	MP	United States	2015-May-21	EPI_ISL_191496	A/swine/Iowa/A02077681/2015		Import from public-domain	Lin,K.; Olson,W.J.; Zhang,J.
EPI623646	MP	United States	2015-May-21	EPI_ISL_191499	A/swine/Iowa/A02024228/2015		Import from public-domain	Lin,K.; Olson,W.J.; Zhang,J.
EPI623671	MP	United States	2015-May-12	EPI_ISL_191507	A/swine/Indiana/A01554928/2015		Import from public-domain	Lin,K.; Olson,W.J.; Zhang,J.
EPI623674	MP	United States	2015-Apr-24	EPI_ISL_191508	A/swine/Iowa/A02076596/2015		Import from public-domain	Lin,K.; Olson,W.J.; Zhang,J.
EPI623683	MP	United States	2015-May-14	EPI_ISL_191511	A/swine/Nebraska/A01822081/2015		Import from public-domain
EPI623686	MP	United States	2015-May-27	EPI_ISL_191512	A/swine/Illinois/A01822445/2015		Import from public-domain
EPI623689	MP	United States	2015-May-21	EPI_ISL_191513	A/swine/Nebraska/A01822263/2015		Import from public-domain
EPI623696	MP	United States	2015-Apr-24	EPI_ISL_191516	A/swine/Indiana/A01260875/2015		Import from public-domain
EPI623699	MP	United States	2015-Apr-24	EPI_ISL_191517	A/swine/Indiana/A01260874/2015		Import from public-domain
EPI624425	MP	Canada	2012-Oct-10	EPI_ISL_191722	A/swine/Ontario/68/2012		Import from public-domain	Grgic,H.; Costa,M.; Friendship,R.M.; Carman,S.; Nagy,E.; Poljak,Z.; Wideman,G.
EPI639627	MP	Germany	2010-Jun-28	EPI_ISL_194997	A/swine/Germany/Steinfeld-IDT12115/2010		Import from public-domain	Watson,S.J.; Langat,P.; Reid,S.M.; Lam,T.T.; Cotten,M.; Kelly,M.; Van Reeth,K.; Qiu,Y.; Simon,G.; Bonin,E.; Foni,E.; Chiapponi,C.; Larsen,L.; Hjulsager,C.; Markowska-Daniel,I.; Urbaniak,K.; Durrwald,R.; Schlegel,M.; Huovilainen,A.; Davidson,I.; Dan,A.; Loeffen,W.; Edwards,S.; Bublot,M.; Vila,T.; Maldonado,J.; Valls,L.; Brown,I.H.; Pybus,O.G.; Kellam,P.; Tsan-Yuk Lam,T.; van Reeth,K.
EPI639648	MP	Germany	2010-Jan-01	EPI_ISL_194998	A/swine/Germany/Bakum-IDT12292/2010		Import from public-domain	Watson,S.J.; Langat,P.; Reid,S.M.; Lam,T.T.; Cotten,M.; Kelly,M.; Van Reeth,K.; Qiu,Y.; Simon,G.; Bonin,E.; Foni,E.; Chiapponi,C.; Larsen,L.; Hjulsager,C.; Markowska-Daniel,I.; Urbaniak,K.; Durrwald,R.; Schlegel,M.; Huovilainen,A.; Davidson,I.; Dan,A.; Loeffen,W.; Edwards,S.; Bublot,M.; Vila,T.; Maldonado,J.; Valls,L.; Brown,I.H.; Pybus,O.G.; Kellam,P.; Tsan-Yuk Lam,T.; van Reeth,K.
EPI639654	MP	Germany	2010-Jan-01	EPI_ISL_194999	A/swine/Germany/Holdorf-IDT12357/2010		Import from public-domain	Watson,S.J.; Langat,P.; Reid,S.M.; Lam,T.T.; Cotten,M.; Kelly,M.; Van Reeth,K.; Qiu,Y.; Simon,G.; Bonin,E.; Foni,E.; Chiapponi,C.; Larsen,L.; Hjulsager,C.; Markowska-Daniel,I.; Urbaniak,K.; Durrwald,R.; Schlegel,M.; Huovilainen,A.; Davidson,I.; Dan,A.; Loeffen,W.; Edwards,S.; Bublot,M.; Vila,T.; Maldonado,J.; Valls,L.; Brown,I.H.; Pybus,O.G.; Kellam,P.; Tsan-Yuk Lam,T.; van Reeth,K.
EPI639661	MP	Germany	2011-Jan-04	EPI_ISL_195000	A/swine/Germany/Lohne-IDT12877/2011		Import from public-domain	Watson,S.J.; Langat,P.; Reid,S.M.; Lam,T.T.; Cotten,M.; Kelly,M.; Van Reeth,K.; Qiu,Y.; Simon,G.; Bonin,E.; Foni,E.; Chiapponi,C.; Larsen,L.; Hjulsager,C.; Markowska-Daniel,I.; Urbaniak,K.; Durrwald,R.; Schlegel,M.; Huovilainen,A.; Davidson,I.; Dan,A.; Loeffen,W.; Edwards,S.; Bublot,M.; Vila,T.; Maldonado,J.; Valls,L.; Brown,I.H.; Pybus,O.G.; Kellam,P.; Tsan-Yuk Lam,T.; van Reeth,K.
EPI639668	MP	Germany	2011-Jan-25	EPI_ISL_195001	A/swine/Germany/Belecke-IDT12963/2011		Import from public-domain	Watson,S.J.; Langat,P.; Reid,S.M.; Lam,T.T.; Cotten,M.; Kelly,M.; Van Reeth,K.; Qiu,Y.; Simon,G.; Bonin,E.; Foni,E.; Chiapponi,C.; Larsen,L.; Hjulsager,C.; Markowska-Daniel,I.; Urbaniak,K.; Durrwald,R.; Schlegel,M.; Huovilainen,A.; Davidson,I.; Dan,A.; Loeffen,W.; Edwards,S.; Bublot,M.; Vila,T.; Maldonado,J.; Valls,L.; Brown,I.H.; Pybus,O.G.; Kellam,P.; Tsan-Yuk Lam,T.; van Reeth,K.
EPI639675	MP	Germany	2011-Mar-09	EPI_ISL_195002	A/swine/Germany/Barle-IDT13149/2011		Import from public-domain	Watson,S.J.; Langat,P.; Reid,S.M.; Lam,T.T.; Cotten,M.; Kelly,M.; Van Reeth,K.; Qiu,Y.; Simon,G.; Bonin,E.; Foni,E.; Chiapponi,C.; Larsen,L.; Hjulsager,C.; Markowska-Daniel,I.; Urbaniak,K.; Durrwald,R.; Schlegel,M.; Huovilainen,A.; Davidson,I.; Dan,A.; Loeffen,W.; Edwards,S.; Bublot,M.; Vila,T.; Maldonado,J.; Valls,L.; Brown,I.H.; Pybus,O.G.; Kellam,P.; Tsan-Yuk Lam,T.; van Reeth,K.
EPI639641	MP	Germany	2010-Jan-01	EPI_ISL_195003	A/swine/Germany/Nikolausdorf-IDT12279/2010		Import from public-domain	Watson,S.J.; Langat,P.; Reid,S.M.; Lam,T.T.; Cotten,M.; Kelly,M.; Van Reeth,K.; Qiu,Y.; Simon,G.; Bonin,E.; Foni,E.; Chiapponi,C.; Larsen,L.; Hjulsager,C.; Markowska-Daniel,I.; Urbaniak,K.; Durrwald,R.; Schlegel,M.; Huovilainen,A.; Davidson,I.; Dan,A.; Loeffen,W.; Edwards,S.; Bublot,M.; Vila,T.; Maldonado,J.; Valls,L.; Brown,I.H.; Pybus,O.G.; Kellam,P.; Tsan-Yuk Lam,T.; van Reeth,K.
EPI639717	MP	France	2011-Apr-18	EPI_ISL_195008	A/swine/France/Morbihan-0213/2011		Import from public-domain	Watson,S.J.; Langat,P.; Reid,S.M.; Lam,T.T.; Cotten,M.; Kelly,M.; Van Reeth,K.; Qiu,Y.; Simon,G.; Bonin,E.; Foni,E.; Chiapponi,C.; Larsen,L.; Hjulsager,C.; Markowska-Daniel,I.; Urbaniak,K.; Durrwald,R.; Schlegel,M.; Huovilainen,A.; Davidson,I.; Dan,A.; Loeffen,W.; Edwards,S.; Bublot,M.; Vila,T.; Maldonado,J.; Valls,L.; Brown,I.H.; Pybus,O.G.; Kellam,P.; Tsan-Yuk Lam,T.; van Reeth,K.
EPI639731	MP	France	2011-Jun-14	EPI_ISL_195010	A/swine/France/Vendee-0301/2011		Import from public-domain	Watson,S.J.; Langat,P.; Reid,S.M.; Lam,T.T.; Cotten,M.; Kelly,M.; Van Reeth,K.; Qiu,Y.; Simon,G.; Bonin,E.; Foni,E.; Chiapponi,C.; Larsen,L.; Hjulsager,C.; Markowska-Daniel,I.; Urbaniak,K.; Durrwald,R.; Schlegel,M.; Huovilainen,A.; Davidson,I.; Dan,A.; Loeffen,W.; Edwards,S.; Bublot,M.; Vila,T.; Maldonado,J.; Valls,L.; Brown,I.H.; Pybus,O.G.; Kellam,P.; Tsan-Yuk Lam,T.; van Reeth,K.
EPI639745	MP	France	2011-Aug-01	EPI_ISL_195012	A/swine/France/IIIeetVilaine-0415/2011		Import from public-domain	Watson,S.J.; Langat,P.; Reid,S.M.; Lam,T.T.; Cotten,M.; Kelly,M.; Van Reeth,K.; Qiu,Y.; Simon,G.; Bonin,E.; Foni,E.; Chiapponi,C.; Larsen,L.; Hjulsager,C.; Markowska-Daniel,I.; Urbaniak,K.; Durrwald,R.; Schlegel,M.; Huovilainen,A.; Davidson,I.; Dan,A.; Loeffen,W.; Edwards,S.; Bublot,M.; Vila,T.; Maldonado,J.; Valls,L.; Brown,I.H.; Pybus,O.G.; Kellam,P.; Tsan-Yuk Lam,T.; van Reeth,K.
EPI639752	MP	France	2011-Apr-21	EPI_ISL_195013	A/swine/France/IIIeetVilaine-0208/2011		Import from public-domain	Watson,S.J.; Langat,P.; Reid,S.M.; Lam,T.T.; Cotten,M.; Kelly,M.; Van Reeth,K.; Qiu,Y.; Simon,G.; Bonin,E.; Foni,E.; Chiapponi,C.; Larsen,L.; Hjulsager,C.; Markowska-Daniel,I.; Urbaniak,K.; Durrwald,R.; Schlegel,M.; Huovilainen,A.; Davidson,I.; Dan,A.; Loeffen,W.; Edwards,S.; Bublot,M.; Vila,T.; Maldonado,J.; Valls,L.; Brown,I.H.; Pybus,O.G.; Kellam,P.; Tsan-Yuk Lam,T.; van Reeth,K.
EPI639771	MP	Italy	2011-Feb-18	EPI_ISL_195016	A/swine/Italy/41350/2011		Import from public-domain	Watson,S.J.; Langat,P.; Reid,S.M.; Lam,T.T.; Cotten,M.; Kelly,M.; Van Reeth,K.; Qiu,Y.; Simon,G.; Bonin,E.; Foni,E.; Chiapponi,C.; Larsen,L.; Hjulsager,C.; Markowska-Daniel,I.; Urbaniak,K.; Durrwald,R.; Schlegel,M.; Huovilainen,A.; Davidson,I.; Dan,A.; Loeffen,W.; Edwards,S.; Bublot,M.; Vila,T.; Maldonado,J.; Valls,L.; Brown,I.H.; Pybus,O.G.; Kellam,P.; Tsan-Yuk Lam,T.; van Reeth,K.
EPI639778	MP	Italy	2011-Mar-09	EPI_ISL_195017	A/swine/Italy/57680/2011		Import from public-domain	Watson,S.J.; Langat,P.; Reid,S.M.; Lam,T.T.; Cotten,M.; Kelly,M.; Van Reeth,K.; Qiu,Y.; Simon,G.; Bonin,E.; Foni,E.; Chiapponi,C.; Larsen,L.; Hjulsager,C.; Markowska-Daniel,I.; Urbaniak,K.; Durrwald,R.; Schlegel,M.; Huovilainen,A.; Davidson,I.; Dan,A.; Loeffen,W.; Edwards,S.; Bublot,M.; Vila,T.; Maldonado,J.; Valls,L.; Brown,I.H.; Pybus,O.G.; Kellam,P.; Tsan-Yuk Lam,T.; van Reeth,K.
EPI639855	MP	Netherlands	2011-Mar-03	EPI_ISL_195026	A/swine/Netherlands/Haaksbergen-136/2011		Import from public-domain	Watson,S.J.; Langat,P.; Reid,S.M.; Lam,T.T.; Cotten,M.; Kelly,M.; Van Reeth,K.; Qiu,Y.; Simon,G.; Bonin,E.; Foni,E.; Chiapponi,C.; Larsen,L.; Hjulsager,C.; Markowska-Daniel,I.; Urbaniak,K.; Durrwald,R.; Schlegel,M.; Huovilainen,A.; Davidson,I.; Dan,A.; Loeffen,W.; Edwards,S.; Bublot,M.; Vila,T.; Maldonado,J.; Valls,L.; Brown,I.H.; Pybus,O.G.; Kellam,P.; Tsan-Yuk Lam,T.; van Reeth,K.
EPI639925	MP	Netherlands	2011-Feb-01	EPI_ISL_195034	A/swine/Netherlands/Rheezerveen-66/2011		Import from public-domain	Watson,S.J.; Langat,P.; Reid,S.M.; Lam,T.T.; Cotten,M.; Kelly,M.; Van Reeth,K.; Qiu,Y.; Simon,G.; Bonin,E.; Foni,E.; Chiapponi,C.; Larsen,L.; Hjulsager,C.; Markowska-Daniel,I.; Urbaniak,K.; Durrwald,R.; Schlegel,M.; Huovilainen,A.; Davidson,I.; Dan,A.; Loeffen,W.; Edwards,S.; Bublot,M.; Vila,T.; Maldonado,J.; Valls,L.; Brown,I.H.; Pybus,O.G.; Kellam,P.; Tsan-Yuk Lam,T.; van Reeth,K.
EPI639869	MP	Belgium	2012-Jan-12	EPI_ISL_195037	A/swine/Belgium/Oostkamp-26/2012		Import from public-domain	Watson,S.J.; Langat,P.; Reid,S.M.; Lam,T.T.; Cotten,M.; Kelly,M.; Van Reeth,K.; Qiu,Y.; Simon,G.; Bonin,E.; Foni,E.; Chiapponi,C.; Larsen,L.; Hjulsager,C.; Markowska-Daniel,I.; Urbaniak,K.; Durrwald,R.; Schlegel,M.; Huovilainen,A.; Davidson,I.; Dan,A.; Loeffen,W.; Edwards,S.; Bublot,M.; Vila,T.; Maldonado,J.; Valls,L.; Brown,I.H.; Pybus,O.G.; Kellam,P.; Tsan-Yuk Lam,T.; van Reeth,K.
EPI639806	MP	United Kingdom	2011-May-16	EPI_ISL_195039	A/swine/England/058879/2011		Import from public-domain	Watson,S.J.; Langat,P.; Reid,S.M.; Lam,T.T.; Cotten,M.; Kelly,M.; Van Reeth,K.; Qiu,Y.; Simon,G.; Bonin,E.; Foni,E.; Chiapponi,C.; Larsen,L.; Hjulsager,C.; Markowska-Daniel,I.; Urbaniak,K.; Durrwald,R.; Schlegel,M.; Huovilainen,A.; Davidson,I.; Dan,A.; Loeffen,W.; Edwards,S.; Bublot,M.; Vila,T.; Maldonado,J.; Valls,L.; Brown,I.H.; Pybus,O.G.; Kellam,P.; Tsan-Yuk Lam,T.; van Reeth,K.
EPI639965	MP	Denmark	2011-Jan-01	EPI_ISL_195043	A/swine/Denmark/10-1144-1/2011		Import from public-domain	Watson,S.J.; Langat,P.; Reid,S.M.; Lam,T.T.; Cotten,M.; Kelly,M.; Van Reeth,K.; Qiu,Y.; Simon,G.; Bonin,E.; Foni,E.; Chiapponi,C.; Larsen,L.; Hjulsager,C.; Markowska-Daniel,I.; Urbaniak,K.; Durrwald,R.; Schlegel,M.; Huovilainen,A.; Davidson,I.; Dan,A.; Loeffen,W.; Edwards,S.; Bublot,M.; Vila,T.; Maldonado,J.; Valls,L.; Brown,I.H.; Pybus,O.G.; Kellam,P.; Tsan-Yuk Lam,T.; van Reeth,K.
EPI639971	MP	Denmark	2011-Jan-01	EPI_ISL_195044	A/swine/Denmark/10-1725-1/2011		Import from public-domain	Watson,S.J.; Langat,P.; Reid,S.M.; Lam,T.T.; Cotten,M.; Kelly,M.; Van Reeth,K.; Qiu,Y.; Simon,G.; Bonin,E.; Foni,E.; Chiapponi,C.; Larsen,L.; Hjulsager,C.; Markowska-Daniel,I.; Urbaniak,K.; Durrwald,R.; Schlegel,M.; Huovilainen,A.; Davidson,I.; Dan,A.; Loeffen,W.; Edwards,S.; Bublot,M.; Vila,T.; Maldonado,J.; Valls,L.; Brown,I.H.; Pybus,O.G.; Kellam,P.; Tsan-Yuk Lam,T.; van Reeth,K.
EPI639978	MP	Denmark	2011-Jan-01	EPI_ISL_195045	A/swine/Denmark/10-1958-1/2011		Import from public-domain	Watson,S.J.; Langat,P.; Reid,S.M.; Lam,T.T.; Cotten,M.; Kelly,M.; Van Reeth,K.; Qiu,Y.; Simon,G.; Bonin,E.; Foni,E.; Chiapponi,C.; Larsen,L.; Hjulsager,C.; Markowska-Daniel,I.; Urbaniak,K.; Durrwald,R.; Schlegel,M.; Huovilainen,A.; Davidson,I.; Dan,A.; Loeffen,W.; Edwards,S.; Bublot,M.; Vila,T.; Maldonado,J.; Valls,L.; Brown,I.H.; Pybus,O.G.; Kellam,P.; Tsan-Yuk Lam,T.; van Reeth,K.
EPI639999	MP	Denmark	2012-Jan-01	EPI_ISL_195047	A/swine/Denmark/10297-1/2012		Import from public-domain	Watson,S.J.; Langat,P.; Reid,S.M.; Lam,T.T.; Cotten,M.; Kelly,M.; Van Reeth,K.; Qiu,Y.; Simon,G.; Bonin,E.; Foni,E.; Chiapponi,C.; Larsen,L.; Hjulsager,C.; Markowska-Daniel,I.; Urbaniak,K.; Durrwald,R.; Schlegel,M.; Huovilainen,A.; Davidson,I.; Dan,A.; Loeffen,W.; Edwards,S.; Bublot,M.; Vila,T.; Maldonado,J.; Valls,L.; Brown,I.H.; Pybus,O.G.; Kellam,P.; Tsan-Yuk Lam,T.; van Reeth,K.
EPI640006	MP	Denmark	2012-Jan-01	EPI_ISL_195049	A/swine/Denmark/10448-3/2012		Import from public-domain	Watson,S.J.; Langat,P.; Reid,S.M.; Lam,T.T.; Cotten,M.; Kelly,M.; Van Reeth,K.; Qiu,Y.; Simon,G.; Bonin,E.; Foni,E.; Chiapponi,C.; Larsen,L.; Hjulsager,C.; Markowska-Daniel,I.; Urbaniak,K.; Durrwald,R.; Schlegel,M.; Huovilainen,A.; Davidson,I.; Dan,A.; Loeffen,W.; Edwards,S.; Bublot,M.; Vila,T.; Maldonado,J.; Valls,L.; Brown,I.H.; Pybus,O.G.; Kellam,P.; Tsan-Yuk Lam,T.; van Reeth,K.
EPI640013	MP	Denmark	2012-Jan-01	EPI_ISL_195050	A/swine/Denmark/10779-2/2012		Import from public-domain	Watson,S.J.; Langat,P.; Reid,S.M.; Lam,T.T.; Cotten,M.; Kelly,M.; Van Reeth,K.; Qiu,Y.; Simon,G.; Bonin,E.; Foni,E.; Chiapponi,C.; Larsen,L.; Hjulsager,C.; Markowska-Daniel,I.; Urbaniak,K.; Durrwald,R.; Schlegel,M.; Huovilainen,A.; Davidson,I.; Dan,A.; Loeffen,W.; Edwards,S.; Bublot,M.; Vila,T.; Maldonado,J.; Valls,L.; Brown,I.H.; Pybus,O.G.; Kellam,P.; Tsan-Yuk Lam,T.; van Reeth,K.
EPI640020	MP	Denmark	2012-Jan-01	EPI_ISL_195051	A/swine/Denmark/10802-1/2012		Import from public-domain	Watson,S.J.; Langat,P.; Reid,S.M.; Lam,T.T.; Cotten,M.; Kelly,M.; Van Reeth,K.; Qiu,Y.; Simon,G.; Bonin,E.; Foni,E.; Chiapponi,C.; Larsen,L.; Hjulsager,C.; Markowska-Daniel,I.; Urbaniak,K.; Durrwald,R.; Schlegel,M.; Huovilainen,A.; Davidson,I.; Dan,A.; Loeffen,W.; Edwards,S.; Bublot,M.; Vila,T.; Maldonado,J.; Valls,L.; Brown,I.H.; Pybus,O.G.; Kellam,P.; Tsan-Yuk Lam,T.; van Reeth,K.
EPI640048	MP	Spain	2011-Feb-16	EPI_ISL_195055	A/swine/Spain/20423/2011		Import from public-domain	Watson,S.J.; Langat,P.; Reid,S.M.; Lam,T.T.; Cotten,M.; Kelly,M.; Van Reeth,K.; Qiu,Y.; Simon,G.; Bonin,E.; Foni,E.; Chiapponi,C.; Larsen,L.; Hjulsager,C.; Markowska-Daniel,I.; Urbaniak,K.; Durrwald,R.; Schlegel,M.; Huovilainen,A.; Davidson,I.; Dan,A.; Loeffen,W.; Edwards,S.; Bublot,M.; Vila,T.; Maldonado,J.; Valls,L.; Brown,I.H.; Pybus,O.G.; Kellam,P.; Tsan-Yuk Lam,T.; van Reeth,K.
EPI640069	MP	Spain	2011-Jul-01	EPI_ISL_195057	A/swine/Spain/24237/2011		Import from public-domain	Watson,S.J.; Langat,P.; Reid,S.M.; Lam,T.T.; Cotten,M.; Kelly,M.; Van Reeth,K.; Qiu,Y.; Simon,G.; Bonin,E.; Foni,E.; Chiapponi,C.; Larsen,L.; Hjulsager,C.; Markowska-Daniel,I.; Urbaniak,K.; Durrwald,R.; Schlegel,M.; Huovilainen,A.; Davidson,I.; Dan,A.; Loeffen,W.; Edwards,S.; Bublot,M.; Vila,T.; Maldonado,J.; Valls,L.; Brown,I.H.; Pybus,O.G.; Kellam,P.; Tsan-Yuk Lam,T.; van Reeth,K.
EPI640083	MP	Spain	2012-Jan-30	EPI_ISL_195060	A/swine/Spain/29257/2012		Import from public-domain	Watson,S.J.; Langat,P.; Reid,S.M.; Lam,T.T.; Cotten,M.; Kelly,M.; Van Reeth,K.; Qiu,Y.; Simon,G.; Bonin,E.; Foni,E.; Chiapponi,C.; Larsen,L.; Hjulsager,C.; Markowska-Daniel,I.; Urbaniak,K.; Durrwald,R.; Schlegel,M.; Huovilainen,A.; Davidson,I.; Dan,A.; Loeffen,W.; Edwards,S.; Bublot,M.; Vila,T.; Maldonado,J.; Valls,L.; Brown,I.H.; Pybus,O.G.; Kellam,P.; Tsan-Yuk Lam,T.; van Reeth,K.
EPI640097	MP	France	2011-Apr-11	EPI_ISL_195062	A/swine/France/CotesdArmor-0198/2011		Import from public-domain	Watson,S.J.; Langat,P.; Reid,S.M.; Lam,T.T.; Cotten,M.; Kelly,M.; Van Reeth,K.; Qiu,Y.; Simon,G.; Bonin,E.; Foni,E.; Chiapponi,C.; Larsen,L.; Hjulsager,C.; Markowska-Daniel,I.; Urbaniak,K.; Durrwald,R.; Schlegel,M.; Huovilainen,A.; Davidson,I.; Dan,A.; Loeffen,W.; Edwards,S.; Bublot,M.; Vila,T.; Maldonado,J.; Valls,L.; Brown,I.H.; Pybus,O.G.; Kellam,P.; Tsan-Yuk Lam,T.; van Reeth,K.
EPI639939	MP	Netherlands	2011-Nov-09	EPI_ISL_195065	A/swine/Netherlands/Lievelde-511/2011		Import from public-domain	Watson,S.J.; Langat,P.; Reid,S.M.; Lam,T.T.; Cotten,M.; Kelly,M.; Van Reeth,K.; Qiu,Y.; Simon,G.; Bonin,E.; Foni,E.; Chiapponi,C.; Larsen,L.; Hjulsager,C.; Markowska-Daniel,I.; Urbaniak,K.; Durrwald,R.; Schlegel,M.; Huovilainen,A.; Davidson,I.; Dan,A.; Loeffen,W.; Edwards,S.; Bublot,M.; Vila,T.; Maldonado,J.; Valls,L.; Brown,I.H.; Pybus,O.G.; Kellam,P.; Tsan-Yuk Lam,T.; van Reeth,K.
EPI640110	MP	France	2011-Jan-20	EPI_ISL_195066	A/swine/France/CotesdArmor-0025/2011		Import from public-domain	Watson,S.J.; Langat,P.; Reid,S.M.; Lam,T.T.; Cotten,M.; Kelly,M.; Van Reeth,K.; Qiu,Y.; Simon,G.; Bonin,E.; Foni,E.; Chiapponi,C.; Larsen,L.; Hjulsager,C.; Markowska-Daniel,I.; Urbaniak,K.; Durrwald,R.; Schlegel,M.; Huovilainen,A.; Davidson,I.; Dan,A.; Loeffen,W.; Edwards,S.; Bublot,M.; Vila,T.; Maldonado,J.; Valls,L.; Brown,I.H.; Pybus,O.G.; Kellam,P.; Tsan-Yuk Lam,T.; van Reeth,K.
EPI640117	MP	France	2011-Jan-01	EPI_ISL_195067	A/swine/France/CotesdArmor-0041/2011		Import from public-domain	Watson,S.J.; Langat,P.; Reid,S.M.; Lam,T.T.; Cotten,M.; Kelly,M.; Van Reeth,K.; Qiu,Y.; Simon,G.; Bonin,E.; Foni,E.; Chiapponi,C.; Larsen,L.; Hjulsager,C.; Markowska-Daniel,I.; Urbaniak,K.; Durrwald,R.; Schlegel,M.; Huovilainen,A.; Davidson,I.; Dan,A.; Loeffen,W.; Edwards,S.; Bublot,M.; Vila,T.; Maldonado,J.; Valls,L.; Brown,I.H.; Pybus,O.G.; Kellam,P.; Tsan-Yuk Lam,T.; van Reeth,K.
EPI640138	MP	France	2011-Feb-02	EPI_ISL_195069	A/swine/France/CotesdArmor-0074/2011		Import from public-domain	Watson,S.J.; Langat,P.; Reid,S.M.; Lam,T.T.; Cotten,M.; Kelly,M.; Van Reeth,K.; Qiu,Y.; Simon,G.; Bonin,E.; Foni,E.; Chiapponi,C.; Larsen,L.; Hjulsager,C.; Markowska-Daniel,I.; Urbaniak,K.; Durrwald,R.; Schlegel,M.; Huovilainen,A.; Davidson,I.; Dan,A.; Loeffen,W.; Edwards,S.; Bublot,M.; Vila,T.; Maldonado,J.; Valls,L.; Brown,I.H.; Pybus,O.G.; Kellam,P.; Tsan-Yuk Lam,T.; van Reeth,K.
EPI640155	MP	France	2012-Jan-19	EPI_ISL_195077	A/swine/France/35-120024/2012		Import from public-domain	Watson,S.J.; Langat,P.; Reid,S.M.; Lam,T.T.; Cotten,M.; Kelly,M.; Van Reeth,K.; Qiu,Y.; Simon,G.; Bonin,E.; Foni,E.; Chiapponi,C.; Larsen,L.; Hjulsager,C.; Markowska-Daniel,I.; Urbaniak,K.; Durrwald,R.; Schlegel,M.; Huovilainen,A.; Davidson,I.; Dan,A.; Loeffen,W.; Edwards,S.; Bublot,M.; Vila,T.; Maldonado,J.; Valls,L.; Brown,I.H.; Pybus,O.G.; Kellam,P.; Tsan-Yuk Lam,T.; van Reeth,K.
EPI640124	MP	France	2011-Feb-01	EPI_ISL_195078	A/swine/France/CotesdArmor-0105/2011		Import from public-domain	Watson,S.J.; Langat,P.; Reid,S.M.; Lam,T.T.; Cotten,M.; Kelly,M.; Van Reeth,K.; Qiu,Y.; Simon,G.; Bonin,E.; Foni,E.; Chiapponi,C.; Larsen,L.; Hjulsager,C.; Markowska-Daniel,I.; Urbaniak,K.; Durrwald,R.; Schlegel,M.; Huovilainen,A.; Davidson,I.; Dan,A.; Loeffen,W.; Edwards,S.; Bublot,M.; Vila,T.; Maldonado,J.; Valls,L.; Brown,I.H.; Pybus,O.G.; Kellam,P.; Tsan-Yuk Lam,T.; van Reeth,K.
EPI640162	MP	France	2011-Sep-14	EPI_ISL_195079	A/swine/France/CotesdArmor-0558/2011		Import from public-domain	Watson,S.J.; Langat,P.; Reid,S.M.; Lam,T.T.; Cotten,M.; Kelly,M.; Van Reeth,K.; Qiu,Y.; Simon,G.; Bonin,E.; Foni,E.; Chiapponi,C.; Larsen,L.; Hjulsager,C.; Markowska-Daniel,I.; Urbaniak,K.; Durrwald,R.; Schlegel,M.; Huovilainen,A.; Davidson,I.; Dan,A.; Loeffen,W.; Edwards,S.; Bublot,M.; Vila,T.; Maldonado,J.; Valls,L.; Brown,I.H.; Pybus,O.G.; Kellam,P.; Tsan-Yuk Lam,T.; van Reeth,K.
EPI640169	MP	France	2011-Feb-08	EPI_ISL_195080	A/swine/France/22-110529/2011		Import from public-domain	Watson,S.J.; Langat,P.; Reid,S.M.; Lam,T.T.; Cotten,M.; Kelly,M.; Van Reeth,K.; Qiu,Y.; Simon,G.; Bonin,E.; Foni,E.; Chiapponi,C.; Larsen,L.; Hjulsager,C.; Markowska-Daniel,I.; Urbaniak,K.; Durrwald,R.; Schlegel,M.; Huovilainen,A.; Davidson,I.; Dan,A.; Loeffen,W.; Edwards,S.; Bublot,M.; Vila,T.; Maldonado,J.; Valls,L.; Brown,I.H.; Pybus,O.G.; Kellam,P.; Tsan-Yuk Lam,T.; van Reeth,K.
EPI640176	MP	United Kingdom	2008-Dec-09	EPI_ISL_195081	A/swine/England/997/2008		Import from public-domain	Watson,S.J.; Langat,P.; Reid,S.M.; Lam,T.T.; Cotten,M.; Kelly,M.; Van Reeth,K.; Qiu,Y.; Simon,G.; Bonin,E.; Foni,E.; Chiapponi,C.; Larsen,L.; Hjulsager,C.; Markowska-Daniel,I.; Urbaniak,K.; Durrwald,R.; Schlegel,M.; Huovilainen,A.; Davidson,I.; Dan,A.; Loeffen,W.; Edwards,S.; Bublot,M.; Vila,T.; Maldonado,J.; Valls,L.; Brown,I.H.; Pybus,O.G.; Kellam,P.; Tsan-Yuk Lam,T.; van Reeth,K.
EPI640183	MP	United Kingdom	1999-Sep-30	EPI_ISL_195082	A/swine/Scotland/51190/1999		Import from public-domain	Watson,S.J.; Langat,P.; Reid,S.M.; Lam,T.T.; Cotten,M.; Kelly,M.; Van Reeth,K.; Qiu,Y.; Simon,G.; Bonin,E.; Foni,E.; Chiapponi,C.; Larsen,L.; Hjulsager,C.; Markowska-Daniel,I.; Urbaniak,K.; Durrwald,R.; Schlegel,M.; Huovilainen,A.; Davidson,I.; Dan,A.; Loeffen,W.; Edwards,S.; Bublot,M.; Vila,T.; Maldonado,J.; Valls,L.; Brown,I.H.; Pybus,O.G.; Kellam,P.; Tsan-Yuk Lam,T.; van Reeth,K.
EPI640190	MP	Spain	2007-Jan-01	EPI_ISL_195083	A/swine/Spain/79976/2007		Import from public-domain	Watson,S.J.; Langat,P.; Reid,S.M.; Lam,T.T.; Cotten,M.; Kelly,M.; Van Reeth,K.; Qiu,Y.; Simon,G.; Bonin,E.; Foni,E.; Chiapponi,C.; Larsen,L.; Hjulsager,C.; Markowska-Daniel,I.; Urbaniak,K.; Durrwald,R.; Schlegel,M.; Huovilainen,A.; Davidson,I.; Dan,A.; Loeffen,W.; Edwards,S.; Bublot,M.; Vila,T.; Maldonado,J.; Valls,L.; Brown,I.H.; Pybus,O.G.; Kellam,P.; Tsan-Yuk Lam,T.; van Reeth,K.
EPI640197	MP	Germany	2011-Nov-17	EPI_ISL_195084	A/swine/Germany/Dulmen-IDT14394/2011		Import from public-domain	Watson,S.J.; Langat,P.; Reid,S.M.; Lam,T.T.; Cotten,M.; Kelly,M.; Van Reeth,K.; Qiu,Y.; Simon,G.; Bonin,E.; Foni,E.; Chiapponi,C.; Larsen,L.; Hjulsager,C.; Markowska-Daniel,I.; Urbaniak,K.; Durrwald,R.; Schlegel,M.; Huovilainen,A.; Davidson,I.; Dan,A.; Loeffen,W.; Edwards,S.; Bublot,M.; Vila,T.; Maldonado,J.; Valls,L.; Brown,I.H.; Pybus,O.G.; Kellam,P.; Tsan-Yuk Lam,T.; van Reeth,K.
EPI640217	MP	Germany	2012-Jan-25	EPI_ISL_195087	A/swine/Germany/Hude-Hurrel-IDT14670/2012		Import from public-domain	Watson,S.J.; Langat,P.; Reid,S.M.; Lam,T.T.; Cotten,M.; Kelly,M.; Van Reeth,K.; Qiu,Y.; Simon,G.; Bonin,E.; Foni,E.; Chiapponi,C.; Larsen,L.; Hjulsager,C.; Markowska-Daniel,I.; Urbaniak,K.; Durrwald,R.; Schlegel,M.; Huovilainen,A.; Davidson,I.; Dan,A.; Loeffen,W.; Edwards,S.; Bublot,M.; Vila,T.; Maldonado,J.; Valls,L.; Brown,I.H.; Pybus,O.G.; Kellam,P.; Tsan-Yuk Lam,T.; van Reeth,K.
EPI640238	MP	United Kingdom	2012-Nov-06	EPI_ISL_195090	A/swine/England/34627/2012		Import from public-domain	Watson,S.J.; Langat,P.; Reid,S.M.; Lam,T.T.; Cotten,M.; Kelly,M.; Van Reeth,K.; Qiu,Y.; Simon,G.; Bonin,E.; Foni,E.; Chiapponi,C.; Larsen,L.; Hjulsager,C.; Markowska-Daniel,I.; Urbaniak,K.; Durrwald,R.; Schlegel,M.; Huovilainen,A.; Davidson,I.; Dan,A.; Loeffen,W.; Edwards,S.; Bublot,M.; Vila,T.; Maldonado,J.; Valls,L.; Brown,I.H.; Pybus,O.G.; Kellam,P.; Tsan-Yuk Lam,T.; van Reeth,K.
EPI640245	MP	United Kingdom	2013-Jan-03	EPI_ISL_195091	A/swine/England/041118/2013		Import from public-domain	Watson,S.J.; Langat,P.; Reid,S.M.; Lam,T.T.; Cotten,M.; Kelly,M.; Van Reeth,K.; Qiu,Y.; Simon,G.; Bonin,E.; Foni,E.; Chiapponi,C.; Larsen,L.; Hjulsager,C.; Markowska-Daniel,I.; Urbaniak,K.; Durrwald,R.; Schlegel,M.; Huovilainen,A.; Davidson,I.; Dan,A.; Loeffen,W.; Edwards,S.; Bublot,M.; Vila,T.; Maldonado,J.; Valls,L.; Brown,I.H.; Pybus,O.G.; Kellam,P.; Tsan-Yuk Lam,T.; van Reeth,K.
EPI640266	MP	United Kingdom	2012-May-14	EPI_ISL_195094	A/swine/England/9953/2012		Import from public-domain	Watson,S.J.; Langat,P.; Reid,S.M.; Lam,T.T.; Cotten,M.; Kelly,M.; Van Reeth,K.; Qiu,Y.; Simon,G.; Bonin,E.; Foni,E.; Chiapponi,C.; Larsen,L.; Hjulsager,C.; Markowska-Daniel,I.; Urbaniak,K.; Durrwald,R.; Schlegel,M.; Huovilainen,A.; Davidson,I.; Dan,A.; Loeffen,W.; Edwards,S.; Bublot,M.; Vila,T.; Maldonado,J.; Valls,L.; Brown,I.H.; Pybus,O.G.; Kellam,P.; Tsan-Yuk Lam,T.; van Reeth,K.
EPI640273	MP	United Kingdom	2012-Nov-21	EPI_ISL_195095	A/swine/England/015904/2012		Import from public-domain	Watson,S.J.; Langat,P.; Reid,S.M.; Lam,T.T.; Cotten,M.; Kelly,M.; Van Reeth,K.; Qiu,Y.; Simon,G.; Bonin,E.; Foni,E.; Chiapponi,C.; Larsen,L.; Hjulsager,C.; Markowska-Daniel,I.; Urbaniak,K.; Durrwald,R.; Schlegel,M.; Huovilainen,A.; Davidson,I.; Dan,A.; Loeffen,W.; Edwards,S.; Bublot,M.; Vila,T.; Maldonado,J.; Valls,L.; Brown,I.H.; Pybus,O.G.; Kellam,P.; Tsan-Yuk Lam,T.; van Reeth,K.
EPI640287	MP	United Kingdom	2012-Feb-23	EPI_ISL_195097	A/swine/England/7856/2012		Import from public-domain	Watson,S.J.; Langat,P.; Reid,S.M.; Lam,T.T.; Cotten,M.; Kelly,M.; Van Reeth,K.; Qiu,Y.; Simon,G.; Bonin,E.; Foni,E.; Chiapponi,C.; Larsen,L.; Hjulsager,C.; Markowska-Daniel,I.; Urbaniak,K.; Durrwald,R.; Schlegel,M.; Huovilainen,A.; Davidson,I.; Dan,A.; Loeffen,W.; Edwards,S.; Bublot,M.; Vila,T.; Maldonado,J.; Valls,L.; Brown,I.H.; Pybus,O.G.; Kellam,P.; Tsan-Yuk Lam,T.; van Reeth,K.
EPI640294	MP	Italy	2012-Mar-02	EPI_ISL_195099	A/swine/Italy/55228/2012		Import from public-domain	Watson,S.J.; Langat,P.; Reid,S.M.; Lam,T.T.; Cotten,M.; Kelly,M.; Van Reeth,K.; Qiu,Y.; Simon,G.; Bonin,E.; Foni,E.; Chiapponi,C.; Larsen,L.; Hjulsager,C.; Markowska-Daniel,I.; Urbaniak,K.; Durrwald,R.; Schlegel,M.; Huovilainen,A.; Davidson,I.; Dan,A.; Loeffen,W.; Edwards,S.; Bublot,M.; Vila,T.; Maldonado,J.; Valls,L.; Brown,I.H.; Pybus,O.G.; Kellam,P.; Tsan-Yuk Lam,T.; van Reeth,K.
EPI640300	MP	Denmark	2012-Mar-01	EPI_ISL_195100	A/swine/Denmark/10345-1/2012		Import from public-domain	Watson,S.J.; Langat,P.; Reid,S.M.; Lam,T.T.; Cotten,M.; Kelly,M.; Van Reeth,K.; Qiu,Y.; Simon,G.; Bonin,E.; Foni,E.; Chiapponi,C.; Larsen,L.; Hjulsager,C.; Markowska-Daniel,I.; Urbaniak,K.; Durrwald,R.; Schlegel,M.; Huovilainen,A.; Davidson,I.; Dan,A.; Loeffen,W.; Edwards,S.; Bublot,M.; Vila,T.; Maldonado,J.; Valls,L.; Brown,I.H.; Pybus,O.G.; Kellam,P.; Tsan-Yuk Lam,T.; van Reeth,K.
EPI640314	MP	United Kingdom	2012-Dec-05	EPI_ISL_195101	A/swine/England/038712/2012		Import from public-domain	Watson,S.J.; Langat,P.; Reid,S.M.; Lam,T.T.; Cotten,M.; Kelly,M.; Van Reeth,K.; Qiu,Y.; Simon,G.; Bonin,E.; Foni,E.; Chiapponi,C.; Larsen,L.; Hjulsager,C.; Markowska-Daniel,I.; Urbaniak,K.; Durrwald,R.; Schlegel,M.; Huovilainen,A.; Davidson,I.; Dan,A.; Loeffen,W.; Edwards,S.; Bublot,M.; Vila,T.; Maldonado,J.; Valls,L.; Brown,I.H.; Pybus,O.G.; Kellam,P.; Tsan-Yuk Lam,T.; van Reeth,K.
EPI640322	MP	Netherlands	2011-May-27	EPI_ISL_195103	A/swine/Netherlands/Asten-263/2011		Import from public-domain	Watson,S.J.; Langat,P.; Reid,S.M.; Lam,T.T.; Cotten,M.; Kelly,M.; Van Reeth,K.; Qiu,Y.; Simon,G.; Bonin,E.; Foni,E.; Chiapponi,C.; Larsen,L.; Hjulsager,C.; Markowska-Daniel,I.; Urbaniak,K.; Durrwald,R.; Schlegel,M.; Huovilainen,A.; Davidson,I.; Dan,A.; Loeffen,W.; Edwards,S.; Bublot,M.; Vila,T.; Maldonado,J.; Valls,L.; Brown,I.H.; Pybus,O.G.; Kellam,P.; Tsan-Yuk Lam,T.; van Reeth,K.
EPI640331	MP	Netherlands	2012-Dec-21	EPI_ISL_195104	A/swine/Netherlands/Gladau-409/2012		Import from public-domain	Watson,S.J.; Langat,P.; Reid,S.M.; Lam,T.T.; Cotten,M.; Kelly,M.; Van Reeth,K.; Qiu,Y.; Simon,G.; Bonin,E.; Foni,E.; Chiapponi,C.; Larsen,L.; Hjulsager,C.; Markowska-Daniel,I.; Urbaniak,K.; Durrwald,R.; Schlegel,M.; Huovilainen,A.; Davidson,I.; Dan,A.; Loeffen,W.; Edwards,S.; Bublot,M.; Vila,T.; Maldonado,J.; Valls,L.; Brown,I.H.; Pybus,O.G.; Kellam,P.; Tsan-Yuk Lam,T.; van Reeth,K.
EPI640384	MP	Italy	2013-Jan-18	EPI_ISL_195108	A/swine/Italy/16235/2013		Import from public-domain	Watson,S.J.; Langat,P.; Reid,S.M.; Lam,T.T.; Cotten,M.; Kelly,M.; Van Reeth,K.; Qiu,Y.; Simon,G.; Bonin,E.; Foni,E.; Chiapponi,C.; Larsen,L.; Hjulsager,C.; Markowska-Daniel,I.; Urbaniak,K.; Durrwald,R.; Schlegel,M.; Huovilainen,A.; Davidson,I.; Dan,A.; Loeffen,W.; Edwards,S.; Bublot,M.; Vila,T.; Maldonado,J.; Valls,L.; Brown,I.H.; Pybus,O.G.; Kellam,P.; Tsan-Yuk Lam,T.; van Reeth,K.
EPI640380	MP	Denmark	2011-Jun-01	EPI_ISL_195111	A/swine/Denmark/10-1391-3/2011		Import from public-domain	Watson,S.J.; Langat,P.; Reid,S.M.; Lam,T.T.; Cotten,M.; Kelly,M.; Van Reeth,K.; Qiu,Y.; Simon,G.; Bonin,E.; Foni,E.; Chiapponi,C.; Larsen,L.; Hjulsager,C.; Markowska-Daniel,I.; Urbaniak,K.; Durrwald,R.; Schlegel,M.; Huovilainen,A.; Davidson,I.; Dan,A.; Loeffen,W.; Edwards,S.; Bublot,M.; Vila,T.; Maldonado,J.; Valls,L.; Brown,I.H.; Pybus,O.G.; Kellam,P.; Tsan-Yuk Lam,T.; van Reeth,K.
EPI640418	MP	Spain	2012-Jan-31	EPI_ISL_195113	A/swine/Spain/29262/2012		Import from public-domain	Watson,S.J.; Langat,P.; Reid,S.M.; Lam,T.T.; Cotten,M.; Kelly,M.; Van Reeth,K.; Qiu,Y.; Simon,G.; Bonin,E.; Foni,E.; Chiapponi,C.; Larsen,L.; Hjulsager,C.; Markowska-Daniel,I.; Urbaniak,K.; Durrwald,R.; Schlegel,M.; Huovilainen,A.; Davidson,I.; Dan,A.; Loeffen,W.; Edwards,S.; Bublot,M.; Vila,T.; Maldonado,J.; Valls,L.; Brown,I.H.; Pybus,O.G.; Kellam,P.; Tsan-Yuk Lam,T.; van Reeth,K.
EPI640369	MP	United Kingdom	1994-May-12	EPI_ISL_195114	A/swine/England/463180/1994		Import from public-domain	Watson,S.J.; Langat,P.; Reid,S.M.; Lam,T.T.; Cotten,M.; Kelly,M.; Van Reeth,K.; Qiu,Y.; Simon,G.; Bonin,E.; Foni,E.; Chiapponi,C.; Larsen,L.; Hjulsager,C.; Markowska-Daniel,I.; Urbaniak,K.; Durrwald,R.; Schlegel,M.; Huovilainen,A.; Davidson,I.; Dan,A.; Loeffen,W.; Edwards,S.; Bublot,M.; Vila,T.; Maldonado,J.; Valls,L.; Brown,I.H.; Pybus,O.G.; Kellam,P.; Tsan-Yuk Lam,T.; van Reeth,K.
EPI640385	MP	United Kingdom	2002-Apr-01	EPI_ISL_195115	A/swine/England/000452/2002		Import from public-domain	Watson,S.J.; Langat,P.; Reid,S.M.; Lam,T.T.; Cotten,M.; Kelly,M.; Van Reeth,K.; Qiu,Y.; Simon,G.; Bonin,E.; Foni,E.; Chiapponi,C.; Larsen,L.; Hjulsager,C.; Markowska-Daniel,I.; Urbaniak,K.; Durrwald,R.; Schlegel,M.; Huovilainen,A.; Davidson,I.; Dan,A.; Loeffen,W.; Edwards,S.; Bublot,M.; Vila,T.; Maldonado,J.; Valls,L.; Brown,I.H.; Pybus,O.G.; Kellam,P.; Tsan-Yuk Lam,T.; van Reeth,K.
EPI640405	MP	United Kingdom	2003-Jun-01	EPI_ISL_195116	A/swine/England/33766/2003		Import from public-domain	Watson,S.J.; Langat,P.; Reid,S.M.; Lam,T.T.; Cotten,M.; Kelly,M.; Van Reeth,K.; Qiu,Y.; Simon,G.; Bonin,E.; Foni,E.; Chiapponi,C.; Larsen,L.; Hjulsager,C.; Markowska-Daniel,I.; Urbaniak,K.; Durrwald,R.; Schlegel,M.; Huovilainen,A.; Davidson,I.; Dan,A.; Loeffen,W.; Edwards,S.; Bublot,M.; Vila,T.; Maldonado,J.; Valls,L.; Brown,I.H.; Pybus,O.G.; Kellam,P.; Tsan-Yuk Lam,T.; van Reeth,K.
EPI640421	MP	United Kingdom	2004-Nov-01	EPI_ISL_195117	A/swine/England/1437/2004		Import from public-domain	Watson,S.J.; Langat,P.; Reid,S.M.; Lam,T.T.; Cotten,M.; Kelly,M.; Van Reeth,K.; Qiu,Y.; Simon,G.; Bonin,E.; Foni,E.; Chiapponi,C.; Larsen,L.; Hjulsager,C.; Markowska-Daniel,I.; Urbaniak,K.; Durrwald,R.; Schlegel,M.; Huovilainen,A.; Davidson,I.; Dan,A.; Loeffen,W.; Edwards,S.; Bublot,M.; Vila,T.; Maldonado,J.; Valls,L.; Brown,I.H.; Pybus,O.G.; Kellam,P.; Tsan-Yuk Lam,T.; van Reeth,K.
EPI640429	MP	United Kingdom	2005-Jan-01	EPI_ISL_195118	A/swine/England/00034/2005		Import from public-domain	Watson,S.J.; Langat,P.; Reid,S.M.; Lam,T.T.; Cotten,M.; Kelly,M.; Van Reeth,K.; Qiu,Y.; Simon,G.; Bonin,E.; Foni,E.; Chiapponi,C.; Larsen,L.; Hjulsager,C.; Markowska-Daniel,I.; Urbaniak,K.; Durrwald,R.; Schlegel,M.; Huovilainen,A.; Davidson,I.; Dan,A.; Loeffen,W.; Edwards,S.; Bublot,M.; Vila,T.; Maldonado,J.; Valls,L.; Brown,I.H.; Pybus,O.G.; Kellam,P.; Tsan-Yuk Lam,T.; van Reeth,K.
EPI640460	MP	United Kingdom	2009-Apr-01	EPI_ISL_195120	A/swine/England/000304/2009		Import from public-domain	Watson,S.J.; Langat,P.; Reid,S.M.; Lam,T.T.; Cotten,M.; Kelly,M.; Van Reeth,K.; Qiu,Y.; Simon,G.; Bonin,E.; Foni,E.; Chiapponi,C.; Larsen,L.; Hjulsager,C.; Markowska-Daniel,I.; Urbaniak,K.; Durrwald,R.; Schlegel,M.; Huovilainen,A.; Davidson,I.; Dan,A.; Loeffen,W.; Edwards,S.; Bublot,M.; Vila,T.; Maldonado,J.; Valls,L.; Brown,I.H.; Pybus,O.G.; Kellam,P.; Tsan-Yuk Lam,T.; van Reeth,K.
EPI640467	MP	United Kingdom	2009-Dec-01	EPI_ISL_195121	A/swine/England/001428/2009		Import from public-domain	Watson,S.J.; Langat,P.; Reid,S.M.; Lam,T.T.; Cotten,M.; Kelly,M.; Van Reeth,K.; Qiu,Y.; Simon,G.; Bonin,E.; Foni,E.; Chiapponi,C.; Larsen,L.; Hjulsager,C.; Markowska-Daniel,I.; Urbaniak,K.; Durrwald,R.; Schlegel,M.; Huovilainen,A.; Davidson,I.; Dan,A.; Loeffen,W.; Edwards,S.; Bublot,M.; Vila,T.; Maldonado,J.; Valls,L.; Brown,I.H.; Pybus,O.G.; Kellam,P.; Tsan-Yuk Lam,T.; van Reeth,K.
EPI640475	MP	United Kingdom	2010-Sep-01	EPI_ISL_195122	A/swine/England/101878/2010		Import from public-domain	Watson,S.J.; Langat,P.; Reid,S.M.; Lam,T.T.; Cotten,M.; Kelly,M.; Van Reeth,K.; Qiu,Y.; Simon,G.; Bonin,E.; Foni,E.; Chiapponi,C.; Larsen,L.; Hjulsager,C.; Markowska-Daniel,I.; Urbaniak,K.; Durrwald,R.; Schlegel,M.; Huovilainen,A.; Davidson,I.; Dan,A.; Loeffen,W.; Edwards,S.; Bublot,M.; Vila,T.; Maldonado,J.; Valls,L.; Brown,I.H.; Pybus,O.G.; Kellam,P.; Tsan-Yuk Lam,T.; van Reeth,K.
EPI640496	MP	United Kingdom	2010-Dec-03	EPI_ISL_195123	A/swine/England/142162/2010		Import from public-domain	Watson,S.J.; Langat,P.; Reid,S.M.; Lam,T.T.; Cotten,M.; Kelly,M.; Van Reeth,K.; Qiu,Y.; Simon,G.; Bonin,E.; Foni,E.; Chiapponi,C.; Larsen,L.; Hjulsager,C.; Markowska-Daniel,I.; Urbaniak,K.; Durrwald,R.; Schlegel,M.; Huovilainen,A.; Davidson,I.; Dan,A.; Loeffen,W.; Edwards,S.; Bublot,M.; Vila,T.; Maldonado,J.; Valls,L.; Brown,I.H.; Pybus,O.G.; Kellam,P.; Tsan-Yuk Lam,T.; van Reeth,K.
EPI640540	MP	United Kingdom	2011-Nov-08	EPI_ISL_195125	A/swine/England/1380/2011		Import from public-domain	Watson,S.J.; Langat,P.; Reid,S.M.; Lam,T.T.; Cotten,M.; Kelly,M.; Van Reeth,K.; Qiu,Y.; Simon,G.; Bonin,E.; Foni,E.; Chiapponi,C.; Larsen,L.; Hjulsager,C.; Markowska-Daniel,I.; Urbaniak,K.; Durrwald,R.; Schlegel,M.; Huovilainen,A.; Davidson,I.; Dan,A.; Loeffen,W.; Edwards,S.; Bublot,M.; Vila,T.; Maldonado,J.; Valls,L.; Brown,I.H.; Pybus,O.G.; Kellam,P.; Tsan-Yuk Lam,T.; van Reeth,K.
EPI640558	MP	United Kingdom	2011-Aug-16	EPI_ISL_195126	A/swine/England/90276/2011		Import from public-domain	Watson,S.J.; Langat,P.; Reid,S.M.; Lam,T.T.; Cotten,M.; Kelly,M.; Van Reeth,K.; Qiu,Y.; Simon,G.; Bonin,E.; Foni,E.; Chiapponi,C.; Larsen,L.; Hjulsager,C.; Markowska-Daniel,I.; Urbaniak,K.; Durrwald,R.; Schlegel,M.; Huovilainen,A.; Davidson,I.; Dan,A.; Loeffen,W.; Edwards,S.; Bublot,M.; Vila,T.; Maldonado,J.; Valls,L.; Brown,I.H.; Pybus,O.G.; Kellam,P.; Tsan-Yuk Lam,T.; van Reeth,K.
EPI640480	MP	United Kingdom	2011-Jan-19	EPI_ISL_195127	A/swine/England/11449/2011		Import from public-domain	Watson,S.J.; Langat,P.; Reid,S.M.; Lam,T.T.; Cotten,M.; Kelly,M.; Van Reeth,K.; Qiu,Y.; Simon,G.; Bonin,E.; Foni,E.; Chiapponi,C.; Larsen,L.; Hjulsager,C.; Markowska-Daniel,I.; Urbaniak,K.; Durrwald,R.; Schlegel,M.; Huovilainen,A.; Davidson,I.; Dan,A.; Loeffen,W.; Edwards,S.; Bublot,M.; Vila,T.; Maldonado,J.; Valls,L.; Brown,I.H.; Pybus,O.G.; Kellam,P.; Tsan-Yuk Lam,T.; van Reeth,K.
EPI640506	MP	United Kingdom	2011-Oct-10	EPI_ISL_195128	A/swine/England/112340/2011		Import from public-domain	Watson,S.J.; Langat,P.; Reid,S.M.; Lam,T.T.; Cotten,M.; Kelly,M.; Van Reeth,K.; Qiu,Y.; Simon,G.; Bonin,E.; Foni,E.; Chiapponi,C.; Larsen,L.; Hjulsager,C.; Markowska-Daniel,I.; Urbaniak,K.; Durrwald,R.; Schlegel,M.; Huovilainen,A.; Davidson,I.; Dan,A.; Loeffen,W.; Edwards,S.; Bublot,M.; Vila,T.; Maldonado,J.; Valls,L.; Brown,I.H.; Pybus,O.G.; Kellam,P.; Tsan-Yuk Lam,T.; van Reeth,K.
EPI640565	MP	United Kingdom	2012-Jan-11	EPI_ISL_195131	A/swine/England/6183/2012		Import from public-domain	Watson,S.J.; Langat,P.; Reid,S.M.; Lam,T.T.; Cotten,M.; Kelly,M.; Van Reeth,K.; Qiu,Y.; Simon,G.; Bonin,E.; Foni,E.; Chiapponi,C.; Larsen,L.; Hjulsager,C.; Markowska-Daniel,I.; Urbaniak,K.; Durrwald,R.; Schlegel,M.; Huovilainen,A.; Davidson,I.; Dan,A.; Loeffen,W.; Edwards,S.; Bublot,M.; Vila,T.; Maldonado,J.; Valls,L.; Brown,I.H.; Pybus,O.G.; Kellam,P.; Tsan-Yuk Lam,T.; van Reeth,K.
EPI640578	MP	United Kingdom	2012-Feb-09	EPI_ISL_195132	A/swine/England/7800/2012		Import from public-domain	Watson,S.J.; Langat,P.; Reid,S.M.; Lam,T.T.; Cotten,M.; Kelly,M.; Van Reeth,K.; Qiu,Y.; Simon,G.; Bonin,E.; Foni,E.; Chiapponi,C.; Larsen,L.; Hjulsager,C.; Markowska-Daniel,I.; Urbaniak,K.; Durrwald,R.; Schlegel,M.; Huovilainen,A.; Davidson,I.; Dan,A.; Loeffen,W.; Edwards,S.; Bublot,M.; Vila,T.; Maldonado,J.; Valls,L.; Brown,I.H.; Pybus,O.G.; Kellam,P.; Tsan-Yuk Lam,T.; van Reeth,K.
EPI640487	MP	United Kingdom	2012-Oct-29	EPI_ISL_195133	A/swine/England/30148/2012		Import from public-domain	Watson,S.J.; Langat,P.; Reid,S.M.; Lam,T.T.; Cotten,M.; Kelly,M.; Van Reeth,K.; Qiu,Y.; Simon,G.; Bonin,E.; Foni,E.; Chiapponi,C.; Larsen,L.; Hjulsager,C.; Markowska-Daniel,I.; Urbaniak,K.; Durrwald,R.; Schlegel,M.; Huovilainen,A.; Davidson,I.; Dan,A.; Loeffen,W.; Edwards,S.; Bublot,M.; Vila,T.; Maldonado,J.; Valls,L.; Brown,I.H.; Pybus,O.G.; Kellam,P.; Tsan-Yuk Lam,T.; van Reeth,K.
EPI640507	MP	United Kingdom	2012-Aug-10	EPI_ISL_195135	A/swine/England/024924/2012		Import from public-domain	Watson,S.J.; Langat,P.; Reid,S.M.; Lam,T.T.; Cotten,M.; Kelly,M.; Van Reeth,K.; Qiu,Y.; Simon,G.; Bonin,E.; Foni,E.; Chiapponi,C.; Larsen,L.; Hjulsager,C.; Markowska-Daniel,I.; Urbaniak,K.; Durrwald,R.; Schlegel,M.; Huovilainen,A.; Davidson,I.; Dan,A.; Loeffen,W.; Edwards,S.; Bublot,M.; Vila,T.; Maldonado,J.; Valls,L.; Brown,I.H.; Pybus,O.G.; Kellam,P.; Tsan-Yuk Lam,T.; van Reeth,K.
EPI640572	MP	United Kingdom	2013-Jan-03	EPI_ISL_195137	A/swine/England/016947/2013		Import from public-domain	Watson,S.J.; Langat,P.; Reid,S.M.; Lam,T.T.; Cotten,M.; Kelly,M.; Van Reeth,K.; Qiu,Y.; Simon,G.; Bonin,E.; Foni,E.; Chiapponi,C.; Larsen,L.; Hjulsager,C.; Markowska-Daniel,I.; Urbaniak,K.; Durrwald,R.; Schlegel,M.; Huovilainen,A.; Davidson,I.; Dan,A.; Loeffen,W.; Edwards,S.; Bublot,M.; Vila,T.; Maldonado,J.; Valls,L.; Brown,I.H.; Pybus,O.G.; Kellam,P.; Tsan-Yuk Lam,T.; van Reeth,K.
EPI640584	MP	United Kingdom	2013-May-13	EPI_ISL_195138	A/swine/England/61470/2013		Import from public-domain	Watson,S.J.; Langat,P.; Reid,S.M.; Lam,T.T.; Cotten,M.; Kelly,M.; Van Reeth,K.; Qiu,Y.; Simon,G.; Bonin,E.; Foni,E.; Chiapponi,C.; Larsen,L.; Hjulsager,C.; Markowska-Daniel,I.; Urbaniak,K.; Durrwald,R.; Schlegel,M.; Huovilainen,A.; Davidson,I.; Dan,A.; Loeffen,W.; Edwards,S.; Bublot,M.; Vila,T.; Maldonado,J.; Valls,L.; Brown,I.H.; Pybus,O.G.; Kellam,P.; Tsan-Yuk Lam,T.; van Reeth,K.
EPI640598	MP	United Kingdom	2013-May-07	EPI_ISL_195139	A/swine/England/61025/2013		Import from public-domain	Watson,S.J.; Langat,P.; Reid,S.M.; Lam,T.T.; Cotten,M.; Kelly,M.; Van Reeth,K.; Qiu,Y.; Simon,G.; Bonin,E.; Foni,E.; Chiapponi,C.; Larsen,L.; Hjulsager,C.; Markowska-Daniel,I.; Urbaniak,K.; Durrwald,R.; Schlegel,M.; Huovilainen,A.; Davidson,I.; Dan,A.; Loeffen,W.; Edwards,S.; Bublot,M.; Vila,T.; Maldonado,J.; Valls,L.; Brown,I.H.; Pybus,O.G.; Kellam,P.; Tsan-Yuk Lam,T.; van Reeth,K.
EPI640662	MP	Germany	2012-Apr-25	EPI_ISL_195148	A/swine/Germany/Genthin-167D/2012		Import from public-domain	Watson,S.J.; Langat,P.; Reid,S.M.; Lam,T.T.; Cotten,M.; Kelly,M.; Van Reeth,K.; Qiu,Y.; Simon,G.; Bonin,E.; Foni,E.; Chiapponi,C.; Larsen,L.; Hjulsager,C.; Markowska-Daniel,I.; Urbaniak,K.; Durrwald,R.; Schlegel,M.; Huovilainen,A.; Davidson,I.; Dan,A.; Loeffen,W.; Edwards,S.; Bublot,M.; Vila,T.; Maldonado,J.; Valls,L.; Brown,I.H.; Pybus,O.G.; Kellam,P.; Tsan-Yuk Lam,T.; van Reeth,K.
EPI640669	MP	Netherlands	2012-Apr-25	EPI_ISL_195149	A/swine/Netherlands/De-Lutte-167A/2012		Import from public-domain	Watson,S.J.; Langat,P.; Reid,S.M.; Lam,T.T.; Cotten,M.; Kelly,M.; Van Reeth,K.; Qiu,Y.; Simon,G.; Bonin,E.; Foni,E.; Chiapponi,C.; Larsen,L.; Hjulsager,C.; Markowska-Daniel,I.; Urbaniak,K.; Durrwald,R.; Schlegel,M.; Huovilainen,A.; Davidson,I.; Dan,A.; Loeffen,W.; Edwards,S.; Bublot,M.; Vila,T.; Maldonado,J.; Valls,L.; Brown,I.H.; Pybus,O.G.; Kellam,P.; Tsan-Yuk Lam,T.; van Reeth,K.
EPI640731	MP	France	2012-Jul-09	EPI_ISL_195157	A/swine/France/22-120228/2012		Import from public-domain	Watson,S.J.; Langat,P.; Reid,S.M.; Lam,T.T.; Cotten,M.; Kelly,M.; Van Reeth,K.; Qiu,Y.; Simon,G.; Bonin,E.; Foni,E.; Chiapponi,C.; Larsen,L.; Hjulsager,C.; Markowska-Daniel,I.; Urbaniak,K.; Durrwald,R.; Schlegel,M.; Huovilainen,A.; Davidson,I.; Dan,A.; Loeffen,W.; Edwards,S.; Bublot,M.; Vila,T.; Maldonado,J.; Valls,L.; Brown,I.H.; Pybus,O.G.; Kellam,P.; Tsan-Yuk Lam,T.; van Reeth,K.
EPI640738	MP	France	2012-Oct-18	EPI_ISL_195158	A/swine/France/37-120345/2012		Import from public-domain	Watson,S.J.; Langat,P.; Reid,S.M.; Lam,T.T.; Cotten,M.; Kelly,M.; Van Reeth,K.; Qiu,Y.; Simon,G.; Bonin,E.; Foni,E.; Chiapponi,C.; Larsen,L.; Hjulsager,C.; Markowska-Daniel,I.; Urbaniak,K.; Durrwald,R.; Schlegel,M.; Huovilainen,A.; Davidson,I.; Dan,A.; Loeffen,W.; Edwards,S.; Bublot,M.; Vila,T.; Maldonado,J.; Valls,L.; Brown,I.H.; Pybus,O.G.; Kellam,P.; Tsan-Yuk Lam,T.; van Reeth,K.
EPI640758	MP	France	2013-Jan-02	EPI_ISL_195161	A/swine/France/35-130023/2013		Import from public-domain	Watson,S.J.; Langat,P.; Reid,S.M.; Lam,T.T.; Cotten,M.; Kelly,M.; Van Reeth,K.; Qiu,Y.; Simon,G.; Bonin,E.; Foni,E.; Chiapponi,C.; Larsen,L.; Hjulsager,C.; Markowska-Daniel,I.; Urbaniak,K.; Durrwald,R.; Schlegel,M.; Huovilainen,A.; Davidson,I.; Dan,A.; Loeffen,W.; Edwards,S.; Bublot,M.; Vila,T.; Maldonado,J.; Valls,L.; Brown,I.H.; Pybus,O.G.; Kellam,P.; Tsan-Yuk Lam,T.; van Reeth,K.
EPI640841	MP	United Kingdom	2013-Sep-03	EPI_ISL_195169	A/swine/England/072512/2013		Import from public-domain	Watson,S.J.; Langat,P.; Reid,S.M.; Lam,T.T.; Cotten,M.; Kelly,M.; Van Reeth,K.; Qiu,Y.; Simon,G.; Bonin,E.; Foni,E.; Chiapponi,C.; Larsen,L.; Hjulsager,C.; Markowska-Daniel,I.; Urbaniak,K.; Durrwald,R.; Schlegel,M.; Huovilainen,A.; Davidson,I.; Dan,A.; Loeffen,W.; Edwards,S.; Bublot,M.; Vila,T.; Maldonado,J.; Valls,L.; Brown,I.H.; Pybus,O.G.; Kellam,P.; Tsan-Yuk Lam,T.; van Reeth,K.
EPI640866	MP	United Kingdom	2013-Jun-05	EPI_ISL_195170	A/swine/England/063782/2013		Import from public-domain	Watson,S.J.; Langat,P.; Reid,S.M.; Lam,T.T.; Cotten,M.; Kelly,M.; Van Reeth,K.; Qiu,Y.; Simon,G.; Bonin,E.; Foni,E.; Chiapponi,C.; Larsen,L.; Hjulsager,C.; Markowska-Daniel,I.; Urbaniak,K.; Durrwald,R.; Schlegel,M.; Huovilainen,A.; Davidson,I.; Dan,A.; Loeffen,W.; Edwards,S.; Bublot,M.; Vila,T.; Maldonado,J.; Valls,L.; Brown,I.H.; Pybus,O.G.; Kellam,P.; Tsan-Yuk Lam,T.; van Reeth,K.
EPI640894	MP	Netherlands	2012-Apr-03	EPI_ISL_195176	A/swine/Netherlands/Barger-Compascuum- CVI6324A/2012		Import from public-domain	Watson,S.J.; Langat,P.; Reid,S.M.; Lam,T.T.; Cotten,M.; Kelly,M.; Van Reeth,K.; Qiu,Y.; Simon,G.; Bonin,E.; Foni,E.; Chiapponi,C.; Larsen,L.; Hjulsager,C.; Markowska-Daniel,I.; Urbaniak,K.; Durrwald,R.; Schlegel,M.; Huovilainen,A.; Davidson,I.; Dan,A.; Loeffen,W.; Edwards,S.; Bublot,M.; Vila,T.; Maldonado,J.; Valls,L.; Brown,I.H.; Pybus,O.G.; Kellam,P.; Tsan-Yuk Lam,T.; van Reeth,K.
EPI640901	MP	Netherlands	2013-Jan-01	EPI_ISL_195177	A/swine/Netherlands/Lemele-CVI2973A/2013		Import from public-domain	Watson,S.J.; Langat,P.; Reid,S.M.; Lam,T.T.; Cotten,M.; Kelly,M.; Van Reeth,K.; Qiu,Y.; Simon,G.; Bonin,E.; Foni,E.; Chiapponi,C.; Larsen,L.; Hjulsager,C.; Markowska-Daniel,I.; Urbaniak,K.; Durrwald,R.; Schlegel,M.; Huovilainen,A.; Davidson,I.; Dan,A.; Loeffen,W.; Edwards,S.; Bublot,M.; Vila,T.; Maldonado,J.; Valls,L.; Brown,I.H.; Pybus,O.G.; Kellam,P.; Tsan-Yuk Lam,T.; van Reeth,K.
EPI640908	MP	Netherlands	2013-Apr-11	EPI_ISL_195179	A/swine/Netherlands/Lemele-CVI2974A/2013		Import from public-domain	Watson,S.J.; Langat,P.; Reid,S.M.; Lam,T.T.; Cotten,M.; Kelly,M.; Van Reeth,K.; Qiu,Y.; Simon,G.; Bonin,E.; Foni,E.; Chiapponi,C.; Larsen,L.; Hjulsager,C.; Markowska-Daniel,I.; Urbaniak,K.; Durrwald,R.; Schlegel,M.; Huovilainen,A.; Davidson,I.; Dan,A.; Loeffen,W.; Edwards,S.; Bublot,M.; Vila,T.; Maldonado,J.; Valls,L.; Brown,I.H.; Pybus,O.G.; Kellam,P.; Tsan-Yuk Lam,T.; van Reeth,K.
EPI640930	MP	Netherlands	2012-May-15	EPI_ISL_195183	A/swine/Netherlands/Wanroij-CVI2117A/2012		Import from public-domain	Watson,S.J.; Langat,P.; Reid,S.M.; Lam,T.T.; Cotten,M.; Kelly,M.; Van Reeth,K.; Qiu,Y.; Simon,G.; Bonin,E.; Foni,E.; Chiapponi,C.; Larsen,L.; Hjulsager,C.; Markowska-Daniel,I.; Urbaniak,K.; Durrwald,R.; Schlegel,M.; Huovilainen,A.; Davidson,I.; Dan,A.; Loeffen,W.; Edwards,S.; Bublot,M.; Vila,T.; Maldonado,J.; Valls,L.; Brown,I.H.; Pybus,O.G.; Kellam,P.; Tsan-Yuk Lam,T.; van Reeth,K.
EPI641390	MP	United States	2015-Jul-13	EPI_ISL_195307	A/swine/Minnesota/A01472283/2015		Import from public-domain
EPI641410	MP	United States	2015-Jun-10	EPI_ISL_195314	A/swine/South Dakota/A01822754/2015		Import from public-domain
EPI641419	MP	United States	2015-Jun-10	EPI_ISL_195317	A/swine/Iowa/A01822769/2015		Import from public-domain
EPI641422	MP	United States	2015-Jun-10	EPI_ISL_195318	A/swine/Minnesota/A01822758/2015		Import from public-domain
EPI641428	MP	United States	2015-Jun-15	EPI_ISL_195320	A/swine/South Dakota/A01822916/2015		Import from public-domain
EPI641445	MP	United States	2015-Jun-09	EPI_ISL_195328	A/swine/Indiana/A02077934/2015		Import from public-domain	Lin,K.; Olson,W.J.; Zhang,J.
EPI641451	MP	United States	2015-Jun-10	EPI_ISL_195330	A/swine/Iowa/A02076898/2015		Import from public-domain	Lin,K.; Olson,W.J.; Zhang,J.
EPI641454	MP	United States	2015-Jun-18	EPI_ISL_195331	A/swine/Minnesota/A01823149/2015		Import from public-domain
EPI641460	MP	United States	2015-Apr-28	EPI_ISL_195333	A/swine/Minnesota/A01847917/2015		Import from public-domain
EPI641466	MP	United States	2015-Jun-03	EPI_ISL_195335	A/swine/South Dakota/A01822640/2015		Import from public-domain
EPI641534	MP	United States	2015-Jun-18	EPI_ISL_195378	A/swine/Oklahoma/A02024960/2015		Import from public-domain	Lin,K.; Olson,W.J.; Zhang,J.
EPI641537	MP	United States	2015-Jun-16	EPI_ISL_195379	A/swine/Arkansas/A02024832/2015		Import from public-domain	Lin,K.; Olson,W.J.; Zhang,J.
EPI641543	MP	United States	2015-Jun-22	EPI_ISL_195381	A/swine/Arkansas/A02035008/2015		Import from public-domain	Lin,K.; Olson,W.J.; Zhang,J.
EPI641547	MP	United States	2015-Jun-23	EPI_ISL_195383	A/swine/South Dakota/A01471898/2015		Import from public-domain
EPI641557	MP	United States	2015-Jun-30	EPI_ISL_195386	A/swine/South Dakota/A01823304/2015		Import from public-domain
EPI641619	MP	United States	2015-Jun-17	EPI_ISL_195411	A/swine/Illinois/A02024907/2015		Import from public-domain	Lin,K.; Olson,W.J.; Zhang,J.
EPI641622	MP	United States	2015-Jun-24	EPI_ISL_195412	A/swine/Iowa/A02035127/2015		Import from public-domain	Lin,K.; Olson,W.J.; Zhang,J.
EPI641722	MP	United States	2015-Jun-18	EPI_ISL_195444	A/swine/South Dakota/A01823125/2015		Import from public-domain
EPI641728	MP	United States	2015-Jun-24	EPI_ISL_195446	A/swine/South Dakota/A01823237/2015		Import from public-domain
EPI641819	MP	United States	2015-Jun-30	EPI_ISL_195450	A/swine/Nebraska/A02035254/2015		Import from public-domain	Lin,K.; Olson,W.J.; Zhang,J.
EPI641822	MP	United States	2015-Jul-01	EPI_ISL_195451	A/swine/Illinois/A02035327/2015		Import from public-domain	Lin,K.; Olson,W.J.; Zhang,J.
EPI641830	MP	United States	2015-Jun-30	EPI_ISL_195453	A/swine/Indiana/A02025102/2015		Import from public-domain	Lin,K.; Olson,W.J.; Zhang,J.
EPI641833	MP	United States	2015-Jun-30	EPI_ISL_195454	A/swine/Indiana/A02025101/2015		Import from public-domain	Lin,K.; Olson,W.J.; Zhang,J.
EPI641836	MP	United States	2015-Jul-01	EPI_ISL_195455	A/swine/Illinois/A02034146/2015		Import from public-domain	Lin,K.; Olson,W.J.; Zhang,J.
EPI641845	MP	United States	2015-Jun-24	EPI_ISL_195458	A/swine/Iowa/A02035112/2015		Import from public-domain	Lin,K.; Olson,W.J.; Zhang,J.
EPI641848	MP	United States	2015-Jul-01	EPI_ISL_195459	A/swine/Missouri/A02076915/2015		Import from public-domain	Lin,K.; Olson,W.J.; Zhang,J.
EPI1212971	MP	Mexico	2013-Sep-09	EPI_ISL_195982	A/swine/Mexico/10032432/2013		Import from public-domain	Nelson,M.; Culhane,M.R.; Rovira,A.; Torremorell,M.; Guerrero,P.; Norambuena,J.; Nelson,M.I.
EPI1212995	MP	Mexico	2014-Jan-15	EPI_ISL_195985	A/swine/Mexico/10290795/2014		Import from public-domain	Nelson,M.; Culhane,M.R.; Rovira,A.; Torremorell,M.; Guerrero,P.; Norambuena,J.; Nelson,M.I.
EPI1213301	MP	Mexico	2013-Apr-04	EPI_ISL_196011	A/swine/Mexico/9711817/2013		Import from public-domain	Nelson,M.; Culhane,M.R.; Rovira,A.; Torremorell,M.; Guerrero,P.; Norambuena,J.; Nelson,M.I.
EPI1213248	MP	Mexico	2013-May-16	EPI_ISL_196022	A/swine/Mexico/9800379/2013		Import from public-domain	Nelson,M.; Culhane,M.R.; Rovira,A.; Torremorell,M.; Guerrero,P.; Norambuena,J.; Nelson,M.I.
EPI647499	MP	United States	2015-Aug-04	EPI_ISL_197210	A/swine/South Dakota/A01472720/2015		Import from public-domain
EPI647509	MP	United States	2015-Jul-16	EPI_ISL_197213	A/swine/Illinois/A02025300/2015		Import from public-domain	Lin,K.; Olson,W.J.; Zhang,J.
EPI647512	MP	United States	2015-Jul-17	EPI_ISL_197214	A/swine/Iowa/A02076932/2015		Import from public-domain	Lin,K.; Olson,W.J.; Zhang,J.
EPI647530	MP	United States	2015-Jul-16	EPI_ISL_197220	A/swine/Illinois/A02025282/2015		Import from public-domain	Lin,K.; Olson,W.J.; Zhang,J.
EPI647580	MP	United States	2015-Jul-27	EPI_ISL_197237	A/swine/Illinois/A02034785/2015		Import from public-domain	Lin,K.; Olson,W.J.; Zhang,J.
EPI647583	MP	United States	2015-Jul-27	EPI_ISL_197238	A/swine/North Carolina/A02034873/2015		Import from public-domain	Lin,K.; Olson,W.J.; Zhang,J.
EPI647589	MP	United States	2015-Jul-22	EPI_ISL_197240	A/swine/North Carolina/A02035808/2015		Import from public-domain	Lin,K.; Olson,W.J.; Zhang,J.
EPI647592	MP	United States	2015-Jul-22	EPI_ISL_197241	A/swine/Iowa/A02025359/2015		Import from public-domain	Lin,K.; Olson,W.J.; Zhang,J.
EPI647595	MP	United States	2015-Jul-27	EPI_ISL_197242	A/swine/Iowa/A02025399/2015		Import from public-domain	Lin,K.; Olson,W.J.; Zhang,J.
EPI663302	MP	United States	2015-Aug-18	EPI_ISL_200076	A/swine/Minnesota/A01940042/2015		Import from public-domain
EPI663305	MP	United States	2015-Aug-19	EPI_ISL_200077	A/swine/Iowa/A01940028/2015		Import from public-domain
EPI663321	MP	United States	2015-Aug-07	EPI_ISL_200084	A/swine/North Carolina/A02025522/2015		Import from public-domain	Lin,K.; Huang,H.; Zhang,J.
EPI663324	MP	United States	2015-Aug-10	EPI_ISL_200085	A/swine/Iowa/A01769483/2015		Import from public-domain	Lin,K.; Huang,H.; Zhang,J.
EPI663330	MP	United States	2015-Aug-12	EPI_ISL_200087	A/swine/North Carolina/A01770259/2015		Import from public-domain	Lin,K.; Huang,H.; Zhang,J.
EPI663339	MP	United States	2015-Aug-07	EPI_ISL_200090	A/swine/North Carolina/A02076944/2015		Import from public-domain	Lin,K.; Huang,H.; Zhang,J.
EPI663348	MP	United States	2015-Aug-07	EPI_ISL_200093	A/swine/North Carolina/A02076945/2015		Import from public-domain	Lin,K.; Huang,H.; Zhang,J.
EPI663351	MP	United States	2015-Aug-06	EPI_ISL_200094	A/swine/North Carolina/A01770255/2015		Import from public-domain	Lin,K.; Huang,H.; Zhang,J.
EPI663360	MP	United States	2015-Aug-12	EPI_ISL_200097	A/swine/Oklahoma/A02025582/2015		Import from public-domain	Lin,K.; Huang,H.; Zhang,J.
EPI663370	MP	United States	2015-Aug-14	EPI_ISL_200100	A/swine/North Carolina/A02025585/2015		Import from public-domain	Lin,K.; Huang,H.; Zhang,J.
EPI663373	MP	United States	2015-Aug-12	EPI_ISL_200101	A/swine/Iowa/A02025591/2015		Import from public-domain	Lin,K.; Huang,H.; Zhang,J.
EPI663385	MP	United States	2015-Aug-12	EPI_ISL_200105	A/swine/Oklahoma/A02076949/2015		Import from public-domain	Lin,K.; Huang,H.; Zhang,J.
EPI663388	MP	United States	2015-Aug-12	EPI_ISL_200106	A/swine/North Carolina/A02025581/2015		Import from public-domain	Lin,K.; Huang,H.; Zhang,J.
EPI663394	MP	United States	2015-Aug-12	EPI_ISL_200108	A/swine/Oklahoma/A01770387/2015		Import from public-domain	Lin,K.; Huang,H.; Zhang,J.
EPI663397	MP	United States	2015-Aug-14	EPI_ISL_200109	A/swine/Illinois/A01769612/2015		Import from public-domain	Lin,K.; Huang,H.; Zhang,J.
EPI663400	MP	United States	2015-Aug-14	EPI_ISL_200110	A/swine/Iowa/A02025573/2015		Import from public-domain	Lin,K.; Huang,H.; Zhang,J.
EPI663608	MP	United States	2015-Jul-20	EPI_ISL_200143	A/swine/Indiana/A01260943/2015		Import from public-domain
EPI663563	MP	United States	2015-Aug-21	EPI_ISL_200145	A/swine/South Dakota/A01746129/2015		Import from public-domain
EPI663566	MP	United States	2015-Sep-03	EPI_ISL_200146	A/swine/South Dakota/A01746305/2015		Import from public-domain
EPI669371	MP	United States	2014-Jan-01	EPI_ISL_200847	A/swine/Indiana/14TOSU0028/2014		Import from public-domain	Symer,D.S.; Akagi,K.A.; Webb,A.W.; Ozer,H.O.; Daugherty,C.D.; Warner,S.W.; Nolting,J.N.; Nelson,S.N.; Zentkovich,M.Z.; Bowman,A.B.
EPI669420	MP	United States	2014-Jan-01	EPI_ISL_200855	A/swine/Ohio/14TOSU23771/2014		Import from public-domain	Symer,D.S.; Akagi,K.A.; Webb,A.W.; Ozer,H.O.; Daugherty,C.D.; Warner,S.W.; Nolting,J.N.; Nelson,S.N.; Zentkovich,M.Z.; Bowman,A.B.
EPI669515	MP	United States	2014-Jan-01	EPI_ISL_200867	A/swine/Indiana/14TOSU0032/2014		Import from public-domain	Symer,D.S.; Akagi,K.A.; Webb,A.W.; Ozer,H.O.; Daugherty,C.D.; Warner,S.W.; Nolting,J.N.; Nelson,S.N.; Zentkovich,M.Z.; Bowman,A.B.
EPI669312	MP	United States	2014-Jan-01	EPI_ISL_200897	A/swine/Ohio/14TOSU23764/2014		Import from public-domain	Symer,D.S.; Akagi,K.A.; Webb,A.W.; Ozer,H.O.; Daugherty,C.D.; Warner,S.W.; Nolting,J.N.; Nelson,S.N.; Zentkovich,M.Z.; Bowman,A.B.
EPI669174	MP	United States	2015-Jul-05	EPI_ISL_200935	A/swine/Indiana/A01260933/2015		Import from public-domain
EPI669188	MP	United States	2015-Jul-27	EPI_ISL_200937	A/swine/Indiana/A01260948/2015		Import from public-domain
EPI669141	MP	United States	2015-Aug-20	EPI_ISL_200957	A/swine/Oklahoma/A01770672/2015		Import from public-domain	Lin,K.; Huang,H.; Zhang,J.
EPI669162	MP	United States	2015-Aug-19	EPI_ISL_200964	A/swine/North Carolina/A02025643/2015		Import from public-domain	Lin,K.; Huang,H.; Zhang,J.
EPI669167	MP	United States	2015-Sep-10	EPI_ISL_200966	A/swine/South Dakota/A01746396/2015		Import from public-domain
EPI669208	MP	United States	2015-Aug-30	EPI_ISL_200971	A/swine/North Carolina/A01857104/2015		Import from public-domain	Lin,K.; Huang,H.; Zhang,J.
EPI669217	MP	United States	2015-Sep-01	EPI_ISL_200974	A/swine/North Carolina/A01770964/2015		Import from public-domain	Lin,K.; Huang,H.; Zhang,J.
EPI669220	MP	United States	2015-Aug-26	EPI_ISL_200975	A/swine/Arkansas/A01770795/2015		Import from public-domain	Lin,K.; Huang,H.; Zhang,J.
EPI669223	MP	United States	2015-Sep-02	EPI_ISL_200976	A/swine/North Carolina/A02025845/2015		Import from public-domain	Lin,K.; Huang,H.; Zhang,J.
EPI669229	MP	United States	2015-Aug-28	EPI_ISL_200978	A/swine/Iowa/A02025827/2015		Import from public-domain	Lin,K.; Huang,H.; Zhang,J.
EPI669235	MP	United States	2015-Aug-27	EPI_ISL_200980	A/swine/Oklahoma/A01857063/2015		Import from public-domain	Lin,K.; Huang,H.; Zhang,J.
EPI669246	MP	United States	2015-Sep-02	EPI_ISL_200983	A/swine/North Carolina/A02025869/2015		Import from public-domain	Lin,K.; Huang,H.; Zhang,J.
EPI669252	MP	United States	2015-Aug-31	EPI_ISL_200985	A/swine/North Carolina/A02025840/2015		Import from public-domain	Lin,K.; Huang,H.; Zhang,J.
EPI669255	MP	United States	2015-Sep-01	EPI_ISL_200986	A/swine/Iowa/A01770929/2015		Import from public-domain	Lin,K.; Huang,H.; Zhang,J.
EPI669258	MP	United States	2015-Sep-04	EPI_ISL_200987	A/swine/North Carolina/A01770961/2015		Import from public-domain	Lin,K.; Huang,H.; Zhang,J.
EPI671788	MP	United States	2015-Sep-08	EPI_ISL_201412	A/swine/North Carolina/A01857214/2015		Import from public-domain	Lin,K.; Huang,H.; Zhang,J.
EPI671791	MP	United States	2015-Sep-09	EPI_ISL_201413	A/swine/Iowa/A02076974/2015		Import from public-domain	Lin,K.; Huang,H.; Zhang,J.
EPI671797	MP	United States	2015-Sep-10	EPI_ISL_201415	A/swine/North Carolina/A01945071/2015		Import from public-domain	Lin,K.; Huang,H.; Zhang,J.
EPI671806	MP	United States	2015-Sep-10	EPI_ISL_201418	A/swine/North Carolina/A02025967/2015		Import from public-domain	Lin,K.; Huang,H.; Zhang,J.
EPI671812	MP	United States	2015-Sep-09	EPI_ISL_201420	A/swine/Indiana/A02025965/2015		Import from public-domain	Lin,K.; Huang,H.; Zhang,J.
EPI672877	MP	United States	2015-Sep-16	EPI_ISL_201844	A/swine/Iowa/A01795080/2015		Import from public-domain	Lin,K.; Huang,H.; Zhang,J.
EPI672880	MP	United States	2015-Sep-17	EPI_ISL_201845	A/swine/Illinois/A01945130/2015		Import from public-domain	Lin,K.; Huang,H.; Zhang,J.
EPI672883	MP	United States	2015-Sep-10	EPI_ISL_201846	A/swine/North Carolina/A01944052/2015		Import from public-domain	Lin,K.; Huang,H.; Zhang,J.
EPI672892	MP	United States	2015-Sep-21	EPI_ISL_201849	A/swine/Illinois/A01945165/2015		Import from public-domain	Lin,K.; Huang,H.; Zhang,J.
EPI672904	MP	United States	2015-Sep-15	EPI_ISL_201853	A/swine/North Carolina/A01795090/2015		Import from public-domain	Lin,K.; Huang,H.; Zhang,J.
EPI672910	MP	United States	2015-Sep-15	EPI_ISL_201855	A/swine/North Carolina/A01945113/2015		Import from public-domain	Lin,K.; Huang,H.; Zhang,J.
EPI672956	MP	United States	2015-Sep-23	EPI_ISL_201871	A/swine/Iowa/A01795227/2015		Import from public-domain	Lin,K.; Huang,H.; Zhang,J.
EPI672959	MP	United States	2015-Sep-28	EPI_ISL_201872	A/swine/North Carolina/A01945329/2015		Import from public-domain	Lin,K.; Huang,H.; Zhang,J.
EPI672962	MP	United States	2015-Sep-28	EPI_ISL_201873	A/swine/Illinois/A01945293/2015		Import from public-domain	Lin,K.; Huang,H.; Zhang,J.
EPI672968	MP	United States	2015-Sep-28	EPI_ISL_201875	A/swine/Illinois/A01795259/2015		Import from public-domain	Lin,K.; Huang,H.; Zhang,J.
EPI672995	MP	United States	2014-Dec-10	EPI_ISL_201895	A/swine/Minnesota/A01940684/2014		Import from public-domain
EPI678270	MP	United States	2015-Oct-22	EPI_ISL_203092	A/swine/Minnesota/A01940819/2015		Import from public-domain
EPI678273	MP	United States	2015-Oct-20	EPI_ISL_203093	A/swine/Indiana/A01945744/2015		Import from public-domain	Lin,K.; Huang,H.; Zhang,J.
EPI678277	MP	United States	2015-Oct-08	EPI_ISL_203094	A/swine/North Carolina/A01857751/2015		Import from public-domain	Lin,K.; Huang,H.; Zhang,J.
EPI678280	MP	United States	2015-Oct-13	EPI_ISL_203095	A/swine/Iowa/A01795438/2015		Import from public-domain	Lin,K.; Huang,H.; Zhang,J.
EPI678286	MP	United States	2015-Oct-20	EPI_ISL_203097	A/swine/Iowa/A01795483/2015		Import from public-domain	Lin,K.; Huang,H.; Zhang,J.
EPI678289	MP	United States	2015-Oct-15	EPI_ISL_203098	A/swine/Iowa/A01945639/2015		Import from public-domain	Lin,K.; Huang,H.; Zhang,J.
EPI678296	MP	United States	2015-Oct-16	EPI_ISL_203100	A/swine/North Carolina/A01945652/2015		Import from public-domain	Lin,K.; Huang,H.; Zhang,J.
EPI678299	MP	United States	2015-Oct-20	EPI_ISL_203101	A/swine/Indiana/A01945739/2015		Import from public-domain	Lin,K.; Huang,H.; Zhang,J.
EPI678323	MP	United States	2015-Oct-20	EPI_ISL_203110	A/swine/Illinois/A01945741/2015		Import from public-domain	Lin,K.; Huang,H.; Zhang,J.
EPI678329	MP	United States	2015-Oct-15	EPI_ISL_203112	A/swine/North Carolina/A01945861/2015		Import from public-domain	Lin,K.; Huang,H.; Zhang,J.
EPI678358	MP	United States	2015-Oct-20	EPI_ISL_203121	A/swine/Nebraska/A01944792/2015		Import from public-domain	Lin,K.; Huang,H.; Zhang,J.
EPI678402	MP	United States	2015-Oct-23	EPI_ISL_203135	A/swine/Iowa/A01945863/2015		Import from public-domain	Lin,K.; Huang,H.; Zhang,J.
EPI678411	MP	United States	2015-Oct-26	EPI_ISL_203138	A/swine/Illinois/A01944807/2015		Import from public-domain	Lin,K.; Huang,H.; Zhang,J.
EPI678417	MP	United States	2015-Oct-20	EPI_ISL_203140	A/swine/Illinois/A01795486/2015		Import from public-domain	Lin,K.; Huang,H.; Zhang,J.
EPI678426	MP	United States	2015-Oct-22	EPI_ISL_203143	A/swine/Oklahoma/A01857957/2015		Import from public-domain	Lin,K.; Huang,H.; Zhang,J.
EPI678432	MP	United States	2015-Oct-22	EPI_ISL_203145	A/swine/North Carolina/A01945825/2015		Import from public-domain	Lin,K.; Huang,H.; Zhang,J.
EPI678439	MP	United States	2015-Oct-23	EPI_ISL_203147	A/swine/Iowa/A01944800/2015		Import from public-domain	Lin,K.; Huang,H.; Zhang,J.
EPI678506	MP	United States	2015-Oct-01	EPI_ISL_203156	A/swine/Minnesota/A01940683/2015		Import from public-domain
EPI678509	MP	United States	2015-Oct-01	EPI_ISL_203157	A/swine/Minnesota/A01940577/2015		Import from public-domain
EPI678512	MP	United States	2015-Oct-11	EPI_ISL_203158	A/swine/Minnesota/A01940686/2015		Import from public-domain
EPI678550	MP	United States	2015-Sep-25	EPI_ISL_203173	A/swine/Indiana/A01945254/2015		Import from public-domain	Lin,K.; Huang,H.; Zhang,J.
EPI678553	MP	United States	2015-Oct-02	EPI_ISL_203174	A/swine/North Carolina/A01944409/2015		Import from public-domain	Lin,K.; Huang,H.; Zhang,J.
EPI678559	MP	United States	2015-Oct-06	EPI_ISL_203177	A/swine/Oklahoma/A01944447/2015		Import from public-domain	Lin,K.; Huang,H.; Zhang,J.
EPI678562	MP	United States	2015-Oct-02	EPI_ISL_203178	A/swine/North Carolina/A01945368/2015		Import from public-domain	Lin,K.; Huang,H.; Zhang,J.
EPI678577	MP	United States	2015-Sep-29	EPI_ISL_203182	A/swine/North Carolina/A01944294/2015		Import from public-domain	Lin,K.; Huang,H.; Zhang,J.
EPI678589	MP	United States	2015-Sep-23	EPI_ISL_203186	A/swine/Illinois/A01945208/2015		Import from public-domain	Lin,K.; Huang,H.; Zhang,J.
EPI678592	MP	United States	2015-Oct-01	EPI_ISL_203187	A/swine/Iowa/A01795303/2015		Import from public-domain	Lin,K.; Huang,H.; Zhang,J.
EPI678601	MP	United States	2015-Oct-05	EPI_ISL_203190	A/swine/Indiana/A01945405/2015		Import from public-domain	Lin,K.; Huang,H.; Zhang,J.
EPI678604	MP	United States	2015-Oct-01	EPI_ISL_203191	A/swine/Iowa/A01857704/2015		Import from public-domain	Lin,K.; Huang,H.; Zhang,J.
EPI678607	MP	United States	2015-Oct-01	EPI_ISL_203192	A/swine/Iowa/A01945370/2015		Import from public-domain	Lin,K.; Huang,H.; Zhang,J.
EPI678610	MP	United States	2015-Oct-01	EPI_ISL_203193	A/swine/Oklahoma/A01857679/2015		Import from public-domain	Lin,K.; Huang,H.; Zhang,J.
EPI678613	MP	United States	2015-Sep-30	EPI_ISL_203194	A/swine/Pennsylvania/A01944215/2015		Import from public-domain	Lin,K.; Huang,H.; Zhang,J.
EPI678616	MP	United States	2015-Oct-02	EPI_ISL_203195	A/swine/Indiana/A01945616/2015		Import from public-domain	Lin,K.; Huang,H.; Zhang,J.
EPI678627	MP	United States	2015-Oct-16	EPI_ISL_203199	A/swine/Minnesota/A01746892/2015		Import from public-domain
EPI678643	MP	United States	2015-Oct-08	EPI_ISL_203203	A/swine/Iowa/A01795376/2015		Import from public-domain	Lin,K.; Huang,H.; Zhang,J.
EPI678649	MP	United States	2015-Oct-09	EPI_ISL_203205	A/swine/North Carolina/A01945525/2015		Import from public-domain	Lin,K.; Huang,H.; Zhang,J.
EPI678657	MP	United States	2015-Oct-07	EPI_ISL_203207	A/swine/North Carolina/A01795377/2015		Import from public-domain	Lin,K.; Huang,H.; Zhang,J.
EPI678660	MP	United States	2015-Oct-12	EPI_ISL_203208	A/swine/Illinois/A01945555/2015		Import from public-domain	Lin,K.; Huang,H.; Zhang,J.
EPI678663	MP	United States	2015-Oct-08	EPI_ISL_203209	A/swine/Oklahoma/A01944545/2015		Import from public-domain	Lin,K.; Huang,H.; Zhang,J.
EPI678666	MP	United States	2015-Oct-06	EPI_ISL_203210	A/swine/North Carolina/A01945603/2015		Import from public-domain	Lin,K.; Huang,H.; Zhang,J.
EPI678672	MP	United States	2015-Oct-09	EPI_ISL_203212	A/swine/North Carolina/A01945490/2015		Import from public-domain	Lin,K.; Huang,H.; Zhang,J.
EPI678678	MP	United States	2015-Oct-06	EPI_ISL_203214	A/swine/North Carolina/A01945598/2015		Import from public-domain	Lin,K.; Huang,H.; Zhang,J.
EPI679871	MP	United States	2015-Oct-20	EPI_ISL_203523	A/swine/South Dakota/A01746932/2015		Import from public-domain
EPI682663	MP	United States	2015-Nov-16	EPI_ISL_204996	A/swine/South Dakota/A01747361/2015		Import from public-domain
EPI682702	MP	United States	2015-Oct-26	EPI_ISL_205030	A/swine/Iowa/A01944834/2015		Import from public-domain	Lin,K.; Huang,H.; Zhang,J.
EPI682728	MP	United States	2015-Nov-02	EPI_ISL_205038	A/swine/Illinois/A01944998/2015		Import from public-domain	Lin,K.; Huang,H.; Zhang,J.
EPI682731	MP	United States	2015-Oct-28	EPI_ISL_205039	A/swine/North Carolina/A01857988/2015		Import from public-domain	Lin,K.; Huang,H.; Zhang,J.
EPI682734	MP	United States	2015-Oct-28	EPI_ISL_205040	A/swine/North Carolina/A01797007/2015		Import from public-domain	Lin,K.; Huang,H.; Zhang,J.
EPI682743	MP	United States	2015-Oct-27	EPI_ISL_205043	A/swine/North Carolina/A01945949/2015		Import from public-domain	Lin,K.; Huang,H.; Zhang,J.
EPI682746	MP	United States	2015-Oct-27	EPI_ISL_205044	A/swine/Illinois/A01944886/2015		Import from public-domain	Lin,K.; Huang,H.; Zhang,J.
EPI682752	MP	United States	2015-Oct-30	EPI_ISL_205046	A/swine/North Carolina/A01795723/2015		Import from public-domain	Lin,K.; Huang,H.; Zhang,J.
EPI682755	MP	United States	2015-Oct-30	EPI_ISL_205047	A/swine/North Carolina/A01795718/2015		Import from public-domain	Lin,K.; Huang,H.; Zhang,J.
EPI682758	MP	United States	2015-Oct-27	EPI_ISL_205048	A/swine/Iowa/A01945940/2015		Import from public-domain	Lin,K.; Huang,H.; Zhang,J.
EPI682761	MP	United States	2015-Nov-03	EPI_ISL_205049	A/swine/Missouri/A01795736/2015		Import from public-domain	Lin,K.; Huang,H.; Zhang,J.
EPI682778	MP	United States	2015-Nov-04	EPI_ISL_205053	A/swine/Iowa/A01940974/2015		Import from public-domain
EPI682781	MP	United States	2015-Nov-02	EPI_ISL_205054	A/swine/Minnesota/A01940992/2015		Import from public-domain
EPI682784	MP	United States	2015-Nov-06	EPI_ISL_205055	A/swine/Nebraska/A01941002/2015		Import from public-domain
EPI682786	MP	United States	2015-Nov-06	EPI_ISL_205056	A/swine/Iowa/A01747221/2015		Import from public-domain
EPI682789	MP	United States	2015-Nov-02	EPI_ISL_205057	A/swine/Illinois/A01749186/2015		Import from public-domain
EPI682792	MP	United States	2015-Nov-11	EPI_ISL_205058	A/swine/Illinois/A01749275/2015		Import from public-domain
EPI682795	MP	United States	2015-Oct-30	EPI_ISL_205059	A/swine/Illinois/A01749173/2015		Import from public-domain
EPI682803	MP	China	2012-Oct-20	EPI_ISL_205060	A/swine/Henan/PL01/2012		Import from public-domain	Weng,S.; Chang,Y.; Cao,J.; Li,J.; Zhang,L.; Zhang,S.
EPI682807	MP	United States	2015-Oct-27	EPI_ISL_205061	A/swine/Iowa/A01857985/2015		Import from public-domain	Lin,K.; Huang,H.; Zhang,J.
EPI682834	MP	United States	2015-Nov-09	EPI_ISL_205070	A/swine/Iowa/A01795851/2015		Import from public-domain	Lin,K.; Huang,H.; Zhang,J.
EPI682843	MP	United States	2015-Nov-03	EPI_ISL_205073	A/swine/Nebraska/A01795781/2015		Import from public-domain	Lin,K.; Huang,H.; Zhang,J.
EPI682849	MP	United States	2015-Nov-04	EPI_ISL_205075	A/swine/Iowa/A01797178/2015		Import from public-domain	Lin,K.; Huang,H.; Zhang,J.
EPI682870	MP	United States	2015-Nov-05	EPI_ISL_205082	A/swine/North Carolina/A01795838/2015		Import from public-domain	Lin,K.; Huang,H.; Zhang,J.
EPI685621	MP	United States	2015-Jul-10	EPI_ISL_205508	A/swine/South Dakota/A01823598/2015		Import from public-domain
EPI685624	MP	United States	2015-Jul-08	EPI_ISL_205509	A/swine/Iowa/A01823446/2015		Import from public-domain
EPI685630	MP	United States	2015-Jul-08	EPI_ISL_205511	A/swine/Iowa/A01823437/2015		Import from public-domain
EPI685633	MP	United States	2015-Jul-08	EPI_ISL_205512	A/swine/Iowa/A01823426/2015		Import from public-domain
EPI685636	MP	United States	2015-Jul-07	EPI_ISL_205513	A/swine/Iowa/A02025166/2015		Import from public-domain	Lin,K.; Olson,W.J.; Zhang,J.
EPI685641	MP	United States	2015-Jul-07	EPI_ISL_205515	A/swine/Iowa/A02025170/2015		Import from public-domain	Lin,K.; Olson,W.J.; Zhang,J.
EPI685644	MP	United States	2015-Jul-09	EPI_ISL_205516	A/swine/Indiana/A02025254/2015		Import from public-domain	Lin,K.; Olson,W.J.; Zhang,J.
EPI685650	MP	United States	2015-Jul-08	EPI_ISL_205518	A/swine/Pennsylvania/A02035484/2015		Import from public-domain	Lin,K.; Olson,W.J.; Zhang,J.
EPI817183	MP	France	2013-Jun-05	EPI_ISL_205921	A/swine/France/22-130212/2013		Import from public-domain	Bonin,E.; Gorin,S.; Queguiner,S.; Barbier,N.; Simon,G.
EPI687590	MP	United States	2015-Nov-16	EPI_ISL_205988	A/swine/Minnesota/A01941141/2015		Import from public-domain
EPI687594	MP	United States	2015-Nov-13	EPI_ISL_205991	A/swine/Minnesota/A01941091/2015		Import from public-domain
EPI687596	MP	United States	2015-Nov-25	EPI_ISL_205992	A/swine/Minnesota/A01941249/2015		Import from public-domain
EPI687599	MP	United States	2015-Nov-16	EPI_ISL_205993	A/swine/Nebraska/A01941124/2015		Import from public-domain
EPI687623	MP	United States	2015-Nov-12	EPI_ISL_206004	A/swine/Illinois/A01797385/2015		Import from public-domain	Lin,K.; Huang,H.; Zhang,J.
EPI687639	MP	United States	2015-Nov-11	EPI_ISL_206009	A/swine/North Carolina/A01796310/2015		Import from public-domain	Lin,K.; Huang,H.; Zhang,J.
EPI687648	MP	United States	2015-Nov-10	EPI_ISL_206012	A/swine/North Carolina/A01796320/2015		Import from public-domain	Lin,K.; Huang,H.; Zhang,J.
EPI687651	MP	United States	2015-Nov-09	EPI_ISL_206013	A/swine/North Carolina/A01796291/2015		Import from public-domain	Lin,K.; Huang,H.; Zhang,J.
EPI687654	MP	United States	2015-Nov-09	EPI_ISL_206014	A/swine/Iowa/A01797314/2015		Import from public-domain	Lin,K.; Huang,H.; Zhang,J.
EPI687660	MP	United States	2015-Nov-05	EPI_ISL_206016	A/swine/Illinois/A01795970/2015		Import from public-domain	Lin,K.; Huang,H.; Zhang,J.
EPI687671	MP	United States	2015-Nov-17	EPI_ISL_206020	A/swine/Illinois/A01749362/2015		Import from public-domain
EPI687674	MP	United States	2015-Nov-17	EPI_ISL_206021	A/swine/Illinois/A01749356/2015		Import from public-domain
EPI687677	MP	United States	2015-Nov-17	EPI_ISL_206022	A/swine/Illinois/A01749354/2015		Import from public-domain
EPI687680	MP	United States	2015-Nov-23	EPI_ISL_206023	A/swine/Illinois/A01749386/2015		Import from public-domain
EPI687683	MP	United States	2015-Nov-13	EPI_ISL_206024	A/swine/Illinois/A01749292/2015		Import from public-domain
EPI689460	MP	United States	2015-Oct-28	EPI_ISL_206303	A/swine/South Dakota/A01747107/2015		Import from public-domain
EPI693737	MP	Canada	2012-Mar-16	EPI_ISL_207034	A/swine/Manitoba/D0170/2012		Import from public-domain	Das,S.R.; Halpin,R.A.; Lin,X.; Akopov,A.; Fedorova,N.; Puri,V.; Stockwell,T.; Amedeo,P.; Katzel,D.; Schobel,S.; Shrivastava,S.; Culhane,M.; Patnayak,D.; Redies,L.; Nelson,M.; Bao,Y.; Sanders,R.; Zhdanov,S.; Kiryutin,B.; Lipman,D.J.; Tatusova,T.; Detmer,S.
EPI693780	MP	Canada	2012-May-03	EPI_ISL_207039	A/swine/Manitoba/D0171/2012		Import from public-domain	Das,S.R.; Halpin,R.A.; Lin,X.; Akopov,A.; Fedorova,N.; Puri,V.; Stockwell,T.; Amedeo,P.; Katzel,D.; Schobel,S.; Shrivastava,S.; Culhane,M.; Patnayak,D.; Redies,L.; Nelson,M.; Bao,Y.; Sanders,R.; Zhdanov,S.; Kiryutin,B.; Lipman,D.J.; Tatusova,T.; Detmer,S.
EPI693806	MP	Canada	2012-Sep-20	EPI_ISL_207044	A/swine/Manitoba/D0173/2012		Import from public-domain	Das,S.R.; Halpin,R.A.; Lin,X.; Akopov,A.; Fedorova,N.; Puri,V.; Stockwell,T.; Amedeo,P.; Katzel,D.; Schobel,S.; Shrivastava,S.; Culhane,M.; Patnayak,D.; Redies,L.; Nelson,M.; Bao,Y.; Sanders,R.; Zhdanov,S.; Kiryutin,B.; Lipman,D.J.; Tatusova,T.; Detmer,S.
EPI693832	MP	Canada	2012-Sep-26	EPI_ISL_207046	A/swine/Manitoba/D0364/2012		Import from public-domain	Das,S.R.; Halpin,R.A.; Lin,X.; Akopov,A.; Fedorova,N.; Puri,V.; Stockwell,T.; Amedeo,P.; Katzel,D.; Schobel,S.; Shrivastava,S.; Culhane,M.; Patnayak,D.; Redies,L.; Nelson,M.; Bao,Y.; Sanders,R.; Zhdanov,S.; Kiryutin,B.; Lipman,D.J.; Tatusova,T.; Detmer,S.
EPI693893	MP	Canada	2012-Oct-25	EPI_ISL_207054	A/swine/Manitoba/D0365/2012		Import from public-domain	Das,S.R.; Halpin,R.A.; Lin,X.; Akopov,A.; Fedorova,N.; Puri,V.; Stockwell,T.; Amedeo,P.; Katzel,D.; Schobel,S.; Shrivastava,S.; Culhane,M.; Patnayak,D.; Redies,L.; Nelson,M.; Bao,Y.; Sanders,R.; Zhdanov,S.; Kiryutin,B.; Lipman,D.J.; Tatusova,T.; Detmer,S.
EPI693900	MP	Canada	2012-Oct-25	EPI_ISL_207055	A/swine/Manitoba/D0104/2012		Import from public-domain	Das,S.R.; Halpin,R.A.; Lin,X.; Akopov,A.; Fedorova,N.; Puri,V.; Stockwell,T.; Amedeo,P.; Katzel,D.; Schobel,S.; Shrivastava,S.; Culhane,M.; Patnayak,D.; Redies,L.; Nelson,M.; Bao,Y.; Sanders,R.; Zhdanov,S.; Kiryutin,B.; Lipman,D.J.; Tatusova,T.; Detmer,S.
EPI694121	MP	Canada	2013-May-02	EPI_ISL_207082	A/swine/Manitoba/D0226/2013		Import from public-domain	Das,S.R.; Halpin,R.A.; Lin,X.; Akopov,A.; Fedorova,N.; Puri,V.; Stockwell,T.; Amedeo,P.; Katzel,D.; Schobel,S.; Shrivastava,S.; Culhane,M.; Patnayak,D.; Redies,L.; Nelson,M.; Bao,Y.; Sanders,R.; Zhdanov,S.; Kiryutin,B.; Lipman,D.J.; Tatusova,T.; Detmer,S.
EPI694293	MP	Canada	2013-Aug-22	EPI_ISL_207108	A/swine/Manitoba/D0265/2013		Import from public-domain	Das,S.R.; Halpin,R.A.; Lin,X.; Akopov,A.; Fedorova,N.; Puri,V.; Stockwell,T.; Amedeo,P.; Katzel,D.; Schobel,S.; Shrivastava,S.; Culhane,M.; Patnayak,D.; Redies,L.; Nelson,M.; Bao,Y.; Sanders,R.; Zhdanov,S.; Kiryutin,B.; Lipman,D.J.; Tatusova,T.; Detmer,S.
EPI694320	MP	Canada	2013-Aug-28	EPI_ISL_207110	A/swine/Manitoba/D0267/2013		Import from public-domain	Das,S.R.; Halpin,R.A.; Lin,X.; Akopov,A.; Fedorova,N.; Puri,V.; Stockwell,T.; Amedeo,P.; Katzel,D.; Schobel,S.; Shrivastava,S.; Culhane,M.; Patnayak,D.; Redies,L.; Nelson,M.; Bao,Y.; Sanders,R.; Zhdanov,S.; Kiryutin,B.; Lipman,D.J.; Tatusova,T.; Detmer,S.
EPI694327	MP	Canada	2013-Sep-11	EPI_ISL_207111	A/swine/Manitoba/D0268/2013		Import from public-domain	Das,S.R.; Halpin,R.A.; Lin,X.; Akopov,A.; Fedorova,N.; Puri,V.; Stockwell,T.; Amedeo,P.; Katzel,D.; Schobel,S.; Shrivastava,S.; Culhane,M.; Patnayak,D.; Redies,L.; Nelson,M.; Bao,Y.; Sanders,R.; Zhdanov,S.; Kiryutin,B.; Lipman,D.J.; Tatusova,T.; Detmer,S.
EPI694376	MP	Canada	2013-Sep-26	EPI_ISL_207117	A/swine/Manitoba/D0272/2013		Import from public-domain	Das,S.R.; Halpin,R.A.; Lin,X.; Akopov,A.; Fedorova,N.; Puri,V.; Stockwell,T.; Amedeo,P.; Katzel,D.; Schobel,S.; Shrivastava,S.; Culhane,M.; Patnayak,D.; Redies,L.; Nelson,M.; Bao,Y.; Sanders,R.; Zhdanov,S.; Kiryutin,B.; Lipman,D.J.; Tatusova,T.; Detmer,S.
EPI694383	MP	Canada	2013-Sep-26	EPI_ISL_207118	A/swine/Manitoba/D0273/2013		Import from public-domain	Das,S.R.; Halpin,R.A.; Lin,X.; Akopov,A.; Fedorova,N.; Puri,V.; Stockwell,T.; Amedeo,P.; Katzel,D.; Schobel,S.; Shrivastava,S.; Culhane,M.; Patnayak,D.; Redies,L.; Nelson,M.; Bao,Y.; Sanders,R.; Zhdanov,S.; Kiryutin,B.; Lipman,D.J.; Tatusova,T.; Detmer,S.
EPI694447	MP	Canada	2013-Oct-10	EPI_ISL_207137	A/swine/Manitoba/D0275/2013		Import from public-domain	Das,S.R.; Halpin,R.A.; Lin,X.; Akopov,A.; Fedorova,N.; Puri,V.; Stockwell,T.; Amedeo,P.; Katzel,D.; Schobel,S.; Shrivastava,S.; Culhane,M.; Patnayak,D.; Redies,L.; Nelson,M.; Bao,Y.; Sanders,R.; Zhdanov,S.; Kiryutin,B.; Lipman,D.J.; Tatusova,T.; Detmer,S.
EPI694442	MP	Canada	2013-Oct-10	EPI_ISL_207138	A/swine/Manitoba/D0276/2013		Import from public-domain	Das,S.R.; Halpin,R.A.; Lin,X.; Akopov,A.; Fedorova,N.; Puri,V.; Stockwell,T.; Amedeo,P.; Katzel,D.; Schobel,S.; Shrivastava,S.; Culhane,M.; Patnayak,D.; Redies,L.; Nelson,M.; Bao,Y.; Sanders,R.; Zhdanov,S.; Kiryutin,B.; Lipman,D.J.; Tatusova,T.; Detmer,S.
EPI694462	MP	Canada	2013-Oct-10	EPI_ISL_207139	A/swine/Manitoba/D0277/2013		Import from public-domain	Das,S.R.; Halpin,R.A.; Lin,X.; Akopov,A.; Fedorova,N.; Puri,V.; Stockwell,T.; Amedeo,P.; Katzel,D.; Schobel,S.; Shrivastava,S.; Culhane,M.; Patnayak,D.; Redies,L.; Nelson,M.; Bao,Y.; Sanders,R.; Zhdanov,S.; Kiryutin,B.; Lipman,D.J.; Tatusova,T.; Detmer,S.
EPI694476	MP	Canada	2013-Oct-10	EPI_ISL_207141	A/swine/Manitoba/D0279/2013		Import from public-domain	Das,S.R.; Halpin,R.A.; Lin,X.; Akopov,A.; Fedorova,N.; Puri,V.; Stockwell,T.; Amedeo,P.; Katzel,D.; Schobel,S.; Shrivastava,S.; Culhane,M.; Patnayak,D.; Redies,L.; Nelson,M.; Bao,Y.; Sanders,R.; Zhdanov,S.; Kiryutin,B.; Lipman,D.J.; Tatusova,T.; Detmer,S.
EPI694491	MP	Canada	2013-Oct-24	EPI_ISL_207144	A/swine/Manitoba/D0282/2013		Import from public-domain	Das,S.R.; Halpin,R.A.; Lin,X.; Akopov,A.; Fedorova,N.; Puri,V.; Stockwell,T.; Amedeo,P.; Katzel,D.; Schobel,S.; Shrivastava,S.; Culhane,M.; Patnayak,D.; Redies,L.; Nelson,M.; Bao,Y.; Sanders,R.; Zhdanov,S.; Kiryutin,B.; Lipman,D.J.; Tatusova,T.; Detmer,S.
EPI694518	MP	Canada	2013-Oct-24	EPI_ISL_207146	A/swine/Manitoba/D0284/2013		Import from public-domain	Das,S.R.; Halpin,R.A.; Lin,X.; Akopov,A.; Fedorova,N.; Puri,V.; Stockwell,T.; Amedeo,P.; Katzel,D.; Schobel,S.; Shrivastava,S.; Culhane,M.; Patnayak,D.; Redies,L.; Nelson,M.; Bao,Y.; Sanders,R.; Zhdanov,S.; Kiryutin,B.; Lipman,D.J.; Tatusova,T.; Detmer,S.
EPI694494	MP	Canada	2013-Oct-24	EPI_ISL_207147	A/swine/Manitoba/D0285/2013		Import from public-domain	Das,S.R.; Halpin,R.A.; Lin,X.; Akopov,A.; Fedorova,N.; Puri,V.; Stockwell,T.; Amedeo,P.; Katzel,D.; Schobel,S.; Shrivastava,S.; Culhane,M.; Patnayak,D.; Redies,L.; Nelson,M.; Bao,Y.; Sanders,R.; Zhdanov,S.; Kiryutin,B.; Lipman,D.J.; Tatusova,T.; Detmer,S.
EPI694532	MP	Canada	2013-Oct-24	EPI_ISL_207148	A/swine/Manitoba/D0286/2013		Import from public-domain	Das,S.R.; Halpin,R.A.; Lin,X.; Akopov,A.; Fedorova,N.; Puri,V.; Stockwell,T.; Amedeo,P.; Katzel,D.; Schobel,S.; Shrivastava,S.; Culhane,M.; Patnayak,D.; Redies,L.; Nelson,M.; Bao,Y.; Sanders,R.; Zhdanov,S.; Kiryutin,B.; Lipman,D.J.; Tatusova,T.; Detmer,S.
EPI694559	MP	Canada	2013-Nov-07	EPI_ISL_207151	A/swine/Manitoba/D0289/2013		Import from public-domain	Das,S.R.; Halpin,R.A.; Lin,X.; Akopov,A.; Fedorova,N.; Puri,V.; Stockwell,T.; Amedeo,P.; Katzel,D.; Schobel,S.; Shrivastava,S.; Culhane,M.; Patnayak,D.; Redies,L.; Nelson,M.; Bao,Y.; Sanders,R.; Zhdanov,S.; Kiryutin,B.; Lipman,D.J.; Tatusova,T.; Detmer,S.
EPI694567	MP	Canada	2013-Nov-20	EPI_ISL_207152	A/swine/Manitoba/D0290/2013		Import from public-domain	Das,S.R.; Halpin,R.A.; Lin,X.; Akopov,A.; Fedorova,N.; Puri,V.; Stockwell,T.; Amedeo,P.; Katzel,D.; Schobel,S.; Shrivastava,S.; Culhane,M.; Patnayak,D.; Redies,L.; Nelson,M.; Bao,Y.; Sanders,R.; Zhdanov,S.; Kiryutin,B.; Lipman,D.J.; Tatusova,T.; Detmer,S.
EPI694551	MP	Canada	2013-Nov-20	EPI_ISL_207155	A/swine/Manitoba/D0293/2013		Import from public-domain	Das,S.R.; Halpin,R.A.; Lin,X.; Akopov,A.; Fedorova,N.; Puri,V.; Stockwell,T.; Amedeo,P.; Katzel,D.; Schobel,S.; Shrivastava,S.; Culhane,M.; Patnayak,D.; Redies,L.; Nelson,M.; Bao,Y.; Sanders,R.; Zhdanov,S.; Kiryutin,B.; Lipman,D.J.; Tatusova,T.; Detmer,S.
EPI694595	MP	Canada	2013-Nov-20	EPI_ISL_207156	A/swine/Manitoba/D0294/2013		Import from public-domain	Das,S.R.; Halpin,R.A.; Lin,X.; Akopov,A.; Fedorova,N.; Puri,V.; Stockwell,T.; Amedeo,P.; Katzel,D.; Schobel,S.; Shrivastava,S.; Culhane,M.; Patnayak,D.; Redies,L.; Nelson,M.; Bao,Y.; Sanders,R.; Zhdanov,S.; Kiryutin,B.; Lipman,D.J.; Tatusova,T.; Detmer,S.
EPI694607	MP	Canada	2013-Nov-20	EPI_ISL_207157	A/swine/Manitoba/D0295/2013		Import from public-domain	Das,S.R.; Halpin,R.A.; Lin,X.; Akopov,A.; Fedorova,N.; Puri,V.; Stockwell,T.; Amedeo,P.; Katzel,D.; Schobel,S.; Shrivastava,S.; Culhane,M.; Patnayak,D.; Redies,L.; Nelson,M.; Bao,Y.; Sanders,R.; Zhdanov,S.; Kiryutin,B.; Lipman,D.J.; Tatusova,T.; Detmer,S.
EPI694600	MP	Canada	2013-Dec-05	EPI_ISL_207159	A/swine/Manitoba/D0296/2013		Import from public-domain	Das,S.R.; Halpin,R.A.; Lin,X.; Akopov,A.; Fedorova,N.; Puri,V.; Stockwell,T.; Amedeo,P.; Katzel,D.; Schobel,S.; Shrivastava,S.; Culhane,M.; Patnayak,D.; Redies,L.; Nelson,M.; Bao,Y.; Sanders,R.; Zhdanov,S.; Kiryutin,B.; Lipman,D.J.; Tatusova,T.; Detmer,S.
EPI694629	MP	Canada	2013-Dec-05	EPI_ISL_207160	A/swine/Manitoba/D0297/2013		Import from public-domain	Das,S.R.; Halpin,R.A.; Lin,X.; Akopov,A.; Fedorova,N.; Puri,V.; Stockwell,T.; Amedeo,P.; Katzel,D.; Schobel,S.; Shrivastava,S.; Culhane,M.; Patnayak,D.; Redies,L.; Nelson,M.; Bao,Y.; Sanders,R.; Zhdanov,S.; Kiryutin,B.; Lipman,D.J.; Tatusova,T.; Detmer,S.
EPI694602	MP	Canada	2013-Dec-05	EPI_ISL_207161	A/swine/Manitoba/D0298/2013		Import from public-domain	Das,S.R.; Halpin,R.A.; Lin,X.; Akopov,A.; Fedorova,N.; Puri,V.; Stockwell,T.; Amedeo,P.; Katzel,D.; Schobel,S.; Shrivastava,S.; Culhane,M.; Patnayak,D.; Redies,L.; Nelson,M.; Bao,Y.; Sanders,R.; Zhdanov,S.; Kiryutin,B.; Lipman,D.J.; Tatusova,T.; Detmer,S.
EPI694655	MP	Canada	2013-Dec-05	EPI_ISL_207167	A/swine/Manitoba/D0301/2013		Import from public-domain	Das,S.R.; Halpin,R.A.; Lin,X.; Akopov,A.; Fedorova,N.; Puri,V.; Stockwell,T.; Amedeo,P.; Katzel,D.; Schobel,S.; Shrivastava,S.; Culhane,M.; Patnayak,D.; Redies,L.; Nelson,M.; Bao,Y.; Sanders,R.; Zhdanov,S.; Kiryutin,B.; Lipman,D.J.; Tatusova,T.; Detmer,S.
EPI694674	MP	Canada	2013-Dec-05	EPI_ISL_207168	A/swine/Manitoba/D0302/2013		Import from public-domain	Das,S.R.; Halpin,R.A.; Lin,X.; Akopov,A.; Fedorova,N.; Puri,V.; Stockwell,T.; Amedeo,P.; Katzel,D.; Schobel,S.; Shrivastava,S.; Culhane,M.; Patnayak,D.; Redies,L.; Nelson,M.; Bao,Y.; Sanders,R.; Zhdanov,S.; Kiryutin,B.; Lipman,D.J.; Tatusova,T.; Detmer,S.
EPI694709	MP	Canada	2014-Jan-07	EPI_ISL_207172	A/swine/Manitoba/D0303/2014		Import from public-domain	Das,S.R.; Halpin,R.A.; Lin,X.; Akopov,A.; Fedorova,N.; Puri,V.; Stockwell,T.; Amedeo,P.; Katzel,D.; Schobel,S.; Shrivastava,S.; Culhane,M.; Patnayak,D.; Redies,L.; Nelson,M.; Bao,Y.; Sanders,R.; Zhdanov,S.; Kiryutin,B.; Lipman,D.J.; Tatusova,T.; Detmer,S.
EPI694730	MP	Canada	2014-Feb-05	EPI_ISL_207175	A/swine/Manitoba/D0316/2014		Import from public-domain	Das,S.R.; Halpin,R.A.; Lin,X.; Akopov,A.; Fedorova,N.; Puri,V.; Stockwell,T.; Amedeo,P.; Katzel,D.; Schobel,S.; Shrivastava,S.; Culhane,M.; Patnayak,D.; Redies,L.; Nelson,M.; Bao,Y.; Sanders,R.; Zhdanov,S.; Kiryutin,B.; Lipman,D.J.; Tatusova,T.; Detmer,S.
EPI694736	MP	Canada	2014-Feb-05	EPI_ISL_207176	A/swine/Manitoba/D0317/2014		Import from public-domain	Das,S.R.; Halpin,R.A.; Lin,X.; Akopov,A.; Fedorova,N.; Puri,V.; Stockwell,T.; Amedeo,P.; Katzel,D.; Schobel,S.; Shrivastava,S.; Culhane,M.; Patnayak,D.; Redies,L.; Nelson,M.; Bao,Y.; Sanders,R.; Zhdanov,S.; Kiryutin,B.; Lipman,D.J.; Tatusova,T.; Detmer,S.
EPI694744	MP	Canada	2014-Feb-05	EPI_ISL_207177	A/swine/Manitoba/D0319/2014		Import from public-domain	Das,S.R.; Halpin,R.A.; Lin,X.; Akopov,A.; Fedorova,N.; Puri,V.; Stockwell,T.; Amedeo,P.; Katzel,D.; Schobel,S.; Shrivastava,S.; Culhane,M.; Patnayak,D.; Redies,L.; Nelson,M.; Bao,Y.; Sanders,R.; Zhdanov,S.; Kiryutin,B.; Lipman,D.J.; Tatusova,T.; Detmer,S.
EPI694861	MP	Italy	2014-Jan-08	EPI_ISL_207228	A/swine/Italy/50064-2/2014	Istituto Zooprofilattico Sperimentale Delle Venezie	Istituto Zooprofilattico Sperimentale Delle Venezie	Beato, M.S.; Fusaro, A. ; Milani, A.; Tassoni, L.; Mion, M.; Bonfanti, L.; Monne, I.
EPI694869	MP	Italy	2014-Jan-08	EPI_ISL_207229	A/swine/Italy/50064-3/2014	Istituto Zooprofilattico Sperimentale Delle Venezie	Istituto Zooprofilattico Sperimentale Delle Venezie	Beato, M.S.; Fusaro, A. ; Milani, A.; Tassoni, L.; Mion, M.; Bonfanti, L.; Monne, I.
EPI694885	MP	Italy	2014-Jan-29	EPI_ISL_207231	A/swine/Italy/50206-28/2014	Istituto Zooprofilattico Sperimentale Delle Venezie	Istituto Zooprofilattico Sperimentale Delle Venezie	Beato, M.S.; Fusaro, A. ; Milani, A.; Tassoni, L.; Mion, M.; Bonfanti, L.; Monne, I.
EPI694893	MP	Italy	2013-Nov-18	EPI_ISL_207232	A/swine/Italy/9529-1/2013	Istituto Zooprofilattico Sperimentale Delle Venezie	Istituto Zooprofilattico Sperimentale Delle Venezie	Beato, M.S.; Fusaro, A. ; Milani, A.; Tassoni, L.; Mion, M.; Bonfanti, L.; Monne, I.
EPI694901	MP	Italy	2013-Nov-18	EPI_ISL_207233	A/swine/Italy/9529-70/2013	Istituto Zooprofilattico Sperimentale Delle Venezie	Istituto Zooprofilattico Sperimentale Delle Venezie	Beato, M.S.; Fusaro, A. ; Milani, A.; Tassoni, L.; Mion, M.; Bonfanti, L.; Monne, I.
EPI697629	MP	Canada	2014-Mar-05	EPI_ISL_207873	A/swine/Manitoba/D0322/2014		Import from public-domain	Das,S.R.; Halpin,R.A.; Lin,X.; Akopov,A.; Fedorova,N.; Puri,V.; Stockwell,T.; Amedeo,P.; Katzel,D.; Schobel,S.; Shrivastava,S.; Culhane,M.; Patnayak,D.; Redies,L.; Nelson,M.; Bao,Y.; Sanders,R.; Zhdanov,S.; Kiryutin,B.; Lipman,D.J.; Tatusova,T.; Detmer,S.
EPI697617	MP	Canada	2014-Mar-19	EPI_ISL_207874	A/swine/Manitoba/D0324/2014		Import from public-domain	Das,S.R.; Halpin,R.A.; Lin,X.; Akopov,A.; Fedorova,N.; Puri,V.; Stockwell,T.; Amedeo,P.; Katzel,D.; Schobel,S.; Shrivastava,S.; Culhane,M.; Patnayak,D.; Redies,L.; Nelson,M.; Bao,Y.; Sanders,R.; Zhdanov,S.; Kiryutin,B.; Lipman,D.J.; Tatusova,T.; Detmer,S.
EPI697656	MP	Canada	2014-Apr-15	EPI_ISL_207877	A/swine/Manitoba/D0328/2014		Import from public-domain	Das,S.R.; Halpin,R.A.; Lin,X.; Akopov,A.; Fedorova,N.; Puri,V.; Stockwell,T.; Amedeo,P.; Katzel,D.; Schobel,S.; Shrivastava,S.; Culhane,M.; Patnayak,D.; Redies,L.; Nelson,M.; Bao,Y.; Sanders,R.; Zhdanov,S.; Kiryutin,B.; Lipman,D.J.; Tatusova,T.; Detmer,S.
EPI697673	MP	Canada	2014-Jun-04	EPI_ISL_207879	A/swine/Manitoba/D0336/2014		Import from public-domain	Das,S.R.; Halpin,R.A.; Lin,X.; Akopov,A.; Fedorova,N.; Puri,V.; Stockwell,T.; Amedeo,P.; Katzel,D.; Schobel,S.; Shrivastava,S.; Culhane,M.; Patnayak,D.; Redies,L.; Nelson,M.; Bao,Y.; Sanders,R.; Zhdanov,S.; Kiryutin,B.; Lipman,D.J.; Tatusova,T.; Detmer,S.
EPI697680	MP	Canada	2014-Jun-04	EPI_ISL_207880	A/swine/Manitoba/D0337/2014		Import from public-domain	Das,S.R.; Halpin,R.A.; Lin,X.; Akopov,A.; Fedorova,N.; Puri,V.; Stockwell,T.; Amedeo,P.; Katzel,D.; Schobel,S.; Shrivastava,S.; Culhane,M.; Patnayak,D.; Redies,L.; Nelson,M.; Bao,Y.; Sanders,R.; Zhdanov,S.; Kiryutin,B.; Lipman,D.J.; Tatusova,T.; Detmer,S.
EPI697762	MP	Canada	2014-Jun-04	EPI_ISL_207918	A/swine/Manitoba/D0338/2014		Import from public-domain	Das,S.R.; Halpin,R.A.; Lin,X.; Akopov,A.; Fedorova,N.; Puri,V.; Stockwell,T.; Amedeo,P.; Katzel,D.; Schobel,S.; Shrivastava,S.; Culhane,M.; Patnayak,D.; Redies,L.; Nelson,M.; Bao,Y.; Sanders,R.; Zhdanov,S.; Kiryutin,B.; Lipman,D.J.; Tatusova,T.; Detmer,S.
EPI697768	MP	Canada	2014-Jun-04	EPI_ISL_207919	A/swine/Manitoba/D0339/2014		Import from public-domain	Das,S.R.; Halpin,R.A.; Lin,X.; Akopov,A.; Fedorova,N.; Puri,V.; Stockwell,T.; Amedeo,P.; Katzel,D.; Schobel,S.; Shrivastava,S.; Culhane,M.; Patnayak,D.; Redies,L.; Nelson,M.; Bao,Y.; Sanders,R.; Zhdanov,S.; Kiryutin,B.; Lipman,D.J.; Tatusova,T.; Detmer,S.
EPI697783	MP	Canada	2014-Jun-04	EPI_ISL_207921	A/swine/Manitoba/D0341/2014		Import from public-domain	Das,S.R.; Halpin,R.A.; Lin,X.; Akopov,A.; Fedorova,N.; Puri,V.; Stockwell,T.; Amedeo,P.; Katzel,D.; Schobel,S.; Shrivastava,S.; Culhane,M.; Patnayak,D.; Redies,L.; Nelson,M.; Bao,Y.; Sanders,R.; Zhdanov,S.; Kiryutin,B.; Lipman,D.J.; Tatusova,T.; Detmer,S.
EPI698065	MP	Canada	2014-Jun-18	EPI_ISL_207956	A/swine/Manitoba/D0342/2014		Import from public-domain	Das,S.R.; Halpin,R.A.; Lin,X.; Akopov,A.; Fedorova,N.; Puri,V.; Stockwell,T.; Amedeo,P.; Katzel,D.; Schobel,S.; Shrivastava,S.; Culhane,M.; Patnayak,D.; Redies,L.; Nelson,M.; Bao,Y.; Sanders,R.; Zhdanov,S.; Kiryutin,B.; Lipman,D.J.; Tatusova,T.; Detmer,S.
EPI698078	MP	Canada	2014-Aug-06	EPI_ISL_207958	A/swine/Manitoba/D0345/2014		Import from public-domain	Das,S.R.; Halpin,R.A.; Lin,X.; Akopov,A.; Fedorova,N.; Puri,V.; Stockwell,T.; Amedeo,P.; Katzel,D.; Schobel,S.; Shrivastava,S.; Culhane,M.; Patnayak,D.; Redies,L.; Nelson,M.; Bao,Y.; Sanders,R.; Zhdanov,S.; Kiryutin,B.; Lipman,D.J.; Tatusova,T.; Detmer,S.
EPI698063	MP	Canada	2014-Aug-06	EPI_ISL_207959	A/swine/Manitoba/D0347/2014		Import from public-domain	Das,S.R.; Halpin,R.A.; Lin,X.; Akopov,A.; Fedorova,N.; Puri,V.; Stockwell,T.; Amedeo,P.; Katzel,D.; Schobel,S.; Shrivastava,S.; Culhane,M.; Patnayak,D.; Redies,L.; Nelson,M.; Bao,Y.; Sanders,R.; Zhdanov,S.; Kiryutin,B.; Lipman,D.J.; Tatusova,T.; Detmer,S.
EPI698093	MP	Canada	2014-Aug-06	EPI_ISL_207960	A/swine/Manitoba/D0348/2014		Import from public-domain	Das,S.R.; Halpin,R.A.; Lin,X.; Akopov,A.; Fedorova,N.; Puri,V.; Stockwell,T.; Amedeo,P.; Katzel,D.; Schobel,S.; Shrivastava,S.; Culhane,M.; Patnayak,D.; Redies,L.; Nelson,M.; Bao,Y.; Sanders,R.; Zhdanov,S.; Kiryutin,B.; Lipman,D.J.; Tatusova,T.; Detmer,S.
EPI698119	MP	Canada	2014-Sep-10	EPI_ISL_207963	A/swine/Manitoba/D0351/2014		Import from public-domain	Das,S.R.; Halpin,R.A.; Lin,X.; Akopov,A.; Fedorova,N.; Puri,V.; Stockwell,T.; Amedeo,P.; Katzel,D.; Schobel,S.; Shrivastava,S.; Culhane,M.; Patnayak,D.; Redies,L.; Nelson,M.; Bao,Y.; Sanders,R.; Zhdanov,S.; Kiryutin,B.; Lipman,D.J.; Tatusova,T.; Detmer,S.
EPI698161	MP	Canada	2014-Oct-29	EPI_ISL_207968	A/swine/Alberta/SD0042/2014		Import from public-domain	Das,S.R.; Halpin,R.A.; Lin,X.; Akopov,A.; Fedorova,N.; Puri,V.; Stockwell,T.; Amedeo,P.; Katzel,D.; Schobel,S.; Shrivastava,S.; Culhane,M.; Patnayak,D.; Redies,L.; Nelson,M.; Bao,Y.; Sanders,R.; Zhdanov,S.; Kiryutin,B.; Lipman,D.J.; Tatusova,T.; Detmer,S.
EPI698150	MP	Canada	2014-Dec-02	EPI_ISL_207970	A/swine/Manitoba/D0357/2014		Import from public-domain	Das,S.R.; Halpin,R.A.; Lin,X.; Akopov,A.; Fedorova,N.; Puri,V.; Stockwell,T.; Amedeo,P.; Katzel,D.; Schobel,S.; Shrivastava,S.; Culhane,M.; Patnayak,D.; Redies,L.; Nelson,M.; Bao,Y.; Sanders,R.; Zhdanov,S.; Kiryutin,B.; Lipman,D.J.; Tatusova,T.; Detmer,S.
EPI698182	MP	Canada	2014-Dec-03	EPI_ISL_207971	A/swine/Manitoba/D0358/2014		Import from public-domain	Das,S.R.; Halpin,R.A.; Lin,X.; Akopov,A.; Fedorova,N.; Puri,V.; Stockwell,T.; Amedeo,P.; Katzel,D.; Schobel,S.; Shrivastava,S.; Culhane,M.; Patnayak,D.; Redies,L.; Nelson,M.; Bao,Y.; Sanders,R.; Zhdanov,S.; Kiryutin,B.; Lipman,D.J.; Tatusova,T.; Detmer,S.
EPI698209	MP	Canada	2014-Dec-10	EPI_ISL_207974	A/swine/Manitoba/D0359/2014		Import from public-domain	Das,S.R.; Halpin,R.A.; Lin,X.; Akopov,A.; Fedorova,N.; Puri,V.; Stockwell,T.; Amedeo,P.; Katzel,D.; Schobel,S.; Shrivastava,S.; Culhane,M.; Patnayak,D.; Redies,L.; Nelson,M.; Bao,Y.; Sanders,R.; Zhdanov,S.; Kiryutin,B.; Lipman,D.J.; Tatusova,T.; Detmer,S.
EPI698224	MP	Canada	2014-Dec-10	EPI_ISL_207976	A/swine/Manitoba/D0362/2014		Import from public-domain	Das,S.R.; Halpin,R.A.; Lin,X.; Akopov,A.; Fedorova,N.; Puri,V.; Stockwell,T.; Amedeo,P.; Katzel,D.; Schobel,S.; Shrivastava,S.; Culhane,M.; Patnayak,D.; Redies,L.; Nelson,M.; Bao,Y.; Sanders,R.; Zhdanov,S.; Kiryutin,B.; Lipman,D.J.; Tatusova,T.; Detmer,S.
EPI698293	MP	Canada	2015-Jan-13	EPI_ISL_207985	A/swine/Manitoba/D0369/2015		Import from public-domain	Das,S.R.; Halpin,R.A.; Lin,X.; Akopov,A.; Fedorova,N.; Puri,V.; Stockwell,T.; Amedeo,P.; Katzel,D.; Schobel,S.; Shrivastava,S.; Culhane,M.; Patnayak,D.; Redies,L.; Nelson,M.; Bao,Y.; Sanders,R.; Zhdanov,S.; Kiryutin,B.; Lipman,D.J.; Tatusova,T.; Detmer,S.
EPI698300	MP	Canada	2015-Jan-13	EPI_ISL_207987	A/swine/Manitoba/D0372/2015		Import from public-domain	Das,S.R.; Halpin,R.A.; Lin,X.; Akopov,A.; Fedorova,N.; Puri,V.; Stockwell,T.; Amedeo,P.; Katzel,D.; Schobel,S.; Shrivastava,S.; Culhane,M.; Patnayak,D.; Redies,L.; Nelson,M.; Bao,Y.; Sanders,R.; Zhdanov,S.; Kiryutin,B.; Lipman,D.J.; Tatusova,T.; Detmer,S.
EPI698327	MP	Canada	2015-Feb-12	EPI_ISL_207989	A/swine/Manitoba/D0374/2015		Import from public-domain	Das,S.R.; Halpin,R.A.; Lin,X.; Akopov,A.; Fedorova,N.; Puri,V.; Stockwell,T.; Amedeo,P.; Katzel,D.; Schobel,S.; Shrivastava,S.; Culhane,M.; Patnayak,D.; Redies,L.; Nelson,M.; Bao,Y.; Sanders,R.; Zhdanov,S.; Kiryutin,B.; Lipman,D.J.; Tatusova,T.; Detmer,S.
EPI698304	MP	Canada	2015-Apr-14	EPI_ISL_207991	A/swine/Manitoba/D0377/2015		Import from public-domain	Das,S.R.; Halpin,R.A.; Lin,X.; Akopov,A.; Fedorova,N.; Puri,V.; Stockwell,T.; Amedeo,P.; Katzel,D.; Schobel,S.; Shrivastava,S.; Culhane,M.; Patnayak,D.; Redies,L.; Nelson,M.; Bao,Y.; Sanders,R.; Zhdanov,S.; Kiryutin,B.; Lipman,D.J.; Tatusova,T.; Detmer,S.
EPI698918	MP	Canada	2015-Apr-14	EPI_ISL_208063	A/swine/Manitoba/D0378/2015		Import from public-domain	Das,S.R.; Halpin,R.A.; Lin,X.; Akopov,A.; Fedorova,N.; Puri,V.; Stockwell,T.; Amedeo,P.; Katzel,D.; Schobel,S.; Shrivastava,S.; Culhane,M.; Patnayak,D.; Redies,L.; Nelson,M.; Bao,Y.; Sanders,R.; Zhdanov,S.; Kiryutin,B.; Lipman,D.J.; Tatusova,T.; Detmer,S.
EPI698951	MP	Canada	2014-Dec-10	EPI_ISL_208071	A/swine/Manitoba/D0361/2014		Import from public-domain	Das,S.R.; Halpin,R.A.; Lin,X.; Akopov,A.; Fedorova,N.; Puri,V.; Stockwell,T.; Amedeo,P.; Katzel,D.; Schobel,S.; Shrivastava,S.; Culhane,M.; Patnayak,D.; Redies,L.; Nelson,M.; Bao,Y.; Sanders,R.; Zhdanov,S.; Kiryutin,B.; Lipman,D.J.; Tatusova,T.; Detmer,S.
EPI703761	MP	United States	2015-Nov-17	EPI_ISL_208900	A/swine/Pennsyvania/A01798127/2015		Import from public-domain	Lin,K.; Huang,H.; Zhang,J.
EPI703767	MP	United States	2015-Nov-17	EPI_ISL_208915	A/swine/Iowa/A01798119/2015		Import from public-domain	Lin,K.; Huang,H.; Zhang,J.
EPI703776	MP	United States	2015-Nov-17	EPI_ISL_208918	A/swine/Iowa/A01798118/2015		Import from public-domain	Lin,K.; Huang,H.; Zhang,J.
EPI703782	MP	United States	2015-Nov-13	EPI_ISL_208920	A/swine/North Carolina/A01796370/2015		Import from public-domain	Lin,K.; Huang,H.; Zhang,J.
EPI703785	MP	United States	2015-Nov-13	EPI_ISL_208921	A/swine/North Carolina/A01796373/2015		Import from public-domain	Lin,K.; Huang,H.; Zhang,J.
EPI703791	MP	United States	2015-Nov-12	EPI_ISL_208923	A/swine/Iowa/A01796353/2015		Import from public-domain	Lin,K.; Huang,H.; Zhang,J.
EPI703821	MP	United States	2015-Dec-04	EPI_ISL_208938	A/swine/South Dakota/A01747624/2015		Import from public-domain
EPI703824	MP	United States	2015-Dec-04	EPI_ISL_208939	A/swine/South Dakota/A01747627/2015		Import from public-domain
EPI703827	MP	United States	2015-Dec-01	EPI_ISL_208940	A/swine/Illinois/A01749468/2015		Import from public-domain
EPI703842	MP	United States	2015-Nov-16	EPI_ISL_208943	A/swine/North Carolina/A01797476/2015		Import from public-domain	Lin,K.; Huang,H.; Zhang,J.
EPI703848	MP	United States	2015-Nov-18	EPI_ISL_208945	A/swine/Illinois/A01797505/2015		Import from public-domain	Lin,K.; Huang,H.; Zhang,J.
EPI703851	MP	United States	2015-Nov-17	EPI_ISL_208946	A/swine/Illinois/A01797468/2015		Import from public-domain	Lin,K.; Huang,H.; Zhang,J.
EPI703874	MP	United States	2015-Nov-23	EPI_ISL_208953	A/swine/Indiana/A01895024/2015		Import from public-domain	Lin,K.; Huang,H.; Zhang,J.
EPI703877	MP	United States	2015-Nov-24	EPI_ISL_208954	A/swine/Iowa/A01896070/2015		Import from public-domain	Lin,K.; Huang,H.; Zhang,J.
EPI703886	MP	United States	2015-Nov-25	EPI_ISL_208957	A/swine/North Carolina/A01797607/2015		Import from public-domain	Lin,K.; Huang,H.; Zhang,J.
EPI703895	MP	United States	2015-Nov-17	EPI_ISL_208960	A/swine/Oklahoma/A01798161/2015		Import from public-domain	Lin,K.; Huang,H.; Zhang,J.
EPI703916	MP	United States	2015-Nov-30	EPI_ISL_208967	A/swine/Illinois/A01896080/2015		Import from public-domain	Lin,K.; Huang,H.; Zhang,J.
EPI703920	MP	United States	2015-Dec-01	EPI_ISL_208969	A/swine/Illinois/A01797679/2015		Import from public-domain	Lin,K.; Huang,H.; Zhang,J.
EPI703926	MP	United States	2015-Dec-02	EPI_ISL_208971	A/swine/Indiana/A01894057/2015		Import from public-domain	Lin,K.; Huang,H.; Zhang,J.
EPI703932	MP	United States	2015-Dec-03	EPI_ISL_208973	A/swine/Illinois/A01896114/2015		Import from public-domain	Lin,K.; Huang,H.; Zhang,J.
EPI703935	MP	United States	2015-Dec-01	EPI_ISL_208974	A/swine/Iowa/A01796529/2015		Import from public-domain	Lin,K.; Huang,H.; Zhang,J.
EPI703944	MP	United States	2015-Dec-03	EPI_ISL_208977	A/swine/North Carolina/A01796731/2015		Import from public-domain	Lin,K.; Huang,H.; Zhang,J.
EPI703950	MP	United States	2015-Dec-02	EPI_ISL_208979	A/swine/North Carolina/A01796640/2015		Import from public-domain	Lin,K.; Huang,H.; Zhang,J.
EPI703959	MP	United States	2015-Dec-04	EPI_ISL_208982	A/swine/North Carolina/A01797732/2015		Import from public-domain	Lin,K.; Huang,H.; Zhang,J.
EPI703965	MP	United States	2015-Nov-30	EPI_ISL_208984	A/swine/Illinois/A01797640/2015		Import from public-domain	Lin,K.; Huang,H.; Zhang,J.
EPI703968	MP	United States	2015-Dec-02	EPI_ISL_208985	A/swine/Indiana/A01797714/2015		Import from public-domain	Lin,K.; Huang,H.; Zhang,J.
EPI703974	MP	United States	2015-Dec-01	EPI_ISL_208987	A/swine/Illinois/A01896091/2015		Import from public-domain	Lin,K.; Huang,H.; Zhang,J.
EPI703977	MP	United States	2015-Nov-24	EPI_ISL_208988	A/swine/Indiana/A01797599/2015		Import from public-domain	Lin,K.; Huang,H.; Zhang,J.
EPI704588	MP	United States	2015-Dec-14	EPI_ISL_209144	A/swine/Indiana/A01727685/2015		Import from public-domain	Lin,K.; Huang,H.; Zhang,J.
EPI704603	MP	United States	2015-Dec-14	EPI_ISL_209149	A/swine/Illinois/A01727702/2015		Import from public-domain	Lin,K.; Huang,H.; Zhang,J.
EPI704606	MP	United States	2015-Dec-17	EPI_ISL_209150	A/swine/Iowa/A01727954/2015		Import from public-domain	Lin,K.; Huang,H.; Zhang,J.
EPI704613	MP	United States	2015-Dec-14	EPI_ISL_209152	A/swine/Indiana/A01727837/2015		Import from public-domain	Lin,K.; Huang,H.; Zhang,J.
EPI704700	MP	United States	2015-Dec-14	EPI_ISL_209197	A/swine/Iowa/A01727813/2015		Import from public-domain	Lin,K.; Huang,H.; Zhang,J.
EPI704706	MP	United States	2015-Dec-17	EPI_ISL_209199	A/swine/Nebraska/A01727959/2015		Import from public-domain	Lin,K.; Huang,H.; Zhang,J.
EPI704709	MP	United States	2015-Dec-14	EPI_ISL_209200	A/swine/Iowa/A01727834/2015		Import from public-domain	Lin,K.; Huang,H.; Zhang,J.
EPI704820	MP	United States	2015-Dec-18	EPI_ISL_209302	A/swine/Illinois/A01749578/2015		Import from public-domain
EPI704865	MP	United States	2015-Dec-10	EPI_ISL_209341	A/swine/Indiana/A01727661/2015		Import from public-domain	Lin,K.; Huang,H.; Zhang,J.
EPI704882	MP	United States	2015-Nov-24	EPI_ISL_209348	A/swine/Minnesota/A01941416/2015		Import from public-domain
EPI704885	MP	United States	2015-Dec-10	EPI_ISL_209349	A/swine/Iowa/A01941556/2015		Import from public-domain
EPI704887	MP	United States	2015-Dec-16	EPI_ISL_209350	A/swine/Minnesota/A01941555/2015		Import from public-domain
EPI704919	MP	United States	2015-Dec-09	EPI_ISL_209355	A/swine/Illinois/A01727363/2015		Import from public-domain	Lin,K.; Huang,H.; Zhang,J.
EPI704922	MP	United States	2015-Dec-11	EPI_ISL_209356	A/swine/Illinois/A01727590/2015		Import from public-domain	Lin,K.; Huang,H.; Zhang,J.
EPI704925	MP	United States	2015-Dec-08	EPI_ISL_209357	A/swine/Illinois/A01796671/2015		Import from public-domain	Lin,K.; Huang,H.; Zhang,J.
EPI704928	MP	United States	2015-Dec-10	EPI_ISL_209358	A/swine/Oklahoma/A01727569/2015		Import from public-domain	Lin,K.; Huang,H.; Zhang,J.
EPI704949	MP	United States	2015-Dec-09	EPI_ISL_209365	A/swine/Illinois/A01727266/2015		Import from public-domain	Lin,K.; Huang,H.; Zhang,J.
EPI704970	MP	United States	2015-Nov-17	EPI_ISL_209373	A/swine/Iowa/A01796404/2015		Import from public-domain	Lin,K.; Huang,H.; Zhang,J.
EPI704976	MP	United States	2015-Dec-10	EPI_ISL_209375	A/swine/Oklahoma/A01727653/2015		Import from public-domain	Lin,K.; Huang,H.; Zhang,J.
EPI704988	MP	United States	2015-Dec-10	EPI_ISL_209379	A/swine/Illinois/A01727636/2015		Import from public-domain	Lin,K.; Huang,H.; Zhang,J.
EPI709831	MP	United States	2015-Dec-14	EPI_ISL_211799	A/swine/Oklahoma/A01728097/2015		Import from public-domain	Lin,K.; Huang,H.; Zhang,J.
EPI709846	MP	United States	2015-Dec-18	EPI_ISL_211804	A/swine/Pennsylvania/A01728037/2015		Import from public-domain	Lin,K.; Huang,H.; Zhang,J.
EPI709852	MP	United States	2015-Dec-22	EPI_ISL_211806	A/swine/Oklahoma/A01728619/2015		Import from public-domain	Lin,K.; Huang,H.; Zhang,J.
EPI709855	MP	United States	2015-Dec-24	EPI_ISL_211807	A/swine/Ohio/A01728547/2015		Import from public-domain	Lin,K.; Huang,H.; Zhang,J.
EPI709864	MP	United States	2015-Dec-21	EPI_ISL_211810	A/swine/Oklahoma/A01728221/2015		Import from public-domain	Lin,K.; Huang,H.; Zhang,J.
EPI709882	MP	United States	2015-Dec-28	EPI_ISL_211816	A/swine/North Carolina/A01728631/2015		Import from public-domain	Lin,K.; Huang,H.; Zhang,J.
EPI709888	MP	United States	2015-Dec-31	EPI_ISL_211818	A/swine/North Carolina/A01728691/2015		Import from public-domain	Lin,K.; Huang,H.; Zhang,J.
EPI709894	MP	United States	2016-Jan-05	EPI_ISL_211820	A/swine/Indiana/A01728930/2016		Import from public-domain	Lin,K.; Huang,H.; Zhang,J.
EPI709897	MP	United States	2015-Dec-29	EPI_ISL_211821	A/swine/Indiana/A01728621/2015		Import from public-domain	Lin,K.; Huang,H.; Zhang,J.
EPI709909	MP	United States	2015-Dec-31	EPI_ISL_211825	A/swine/North Carolina/A01728820/2015		Import from public-domain	Lin,K.; Huang,H.; Zhang,J.
EPI709914	MP	United States	2016-Jan-07	EPI_ISL_211827	A/swine/South Dakota/A01675111/2016		Import from public-domain
EPI711678	MP	United States	2015-Dec-22	EPI_ISL_212187	A/swine/Nebraska/A01941636/2015		Import from public-domain
EPI711684	MP	United States	2015-Dec-15	EPI_ISL_212189	A/swine/Minnesota/A01941641/2015		Import from public-domain
EPI711687	MP	United States	2015-Dec-22	EPI_ISL_212190	A/swine/Minnesota/A01941579/2015		Import from public-domain
EPI711696	MP	United States	2016-Jan-05	EPI_ISL_212193	A/swine/Nebraska/A01941775/2016		Import from public-domain
EPI711705	MP	United States	2015-Dec-30	EPI_ISL_212196	A/swine/Minnesota/A01941666/2015		Import from public-domain
EPI711708	MP	United States	2015-Dec-28	EPI_ISL_212197	A/swine/Nebraska/A01941830/2015		Import from public-domain
EPI711714	MP	United States	2016-Jan-04	EPI_ISL_212199	A/swine/Nebraska/A01941726/2016		Import from public-domain
EPI711717	MP	United States	2016-Jan-06	EPI_ISL_212200	A/swine/Iowa/A01729216/2016		Import from public-domain	Lin,K.; Huang,H.; Zhang,J.
EPI711726	MP	United States	2016-Jan-07	EPI_ISL_212203	A/swine/Illinois/A01729323/2016		Import from public-domain	Lin,K.; Huang,H.; Zhang,J.
EPI711729	MP	United States	2016-Jan-07	EPI_ISL_212204	A/swine/Indiana/A01729197/2016		Import from public-domain	Lin,K.; Huang,H.; Zhang,J.
EPI711732	MP	United States	2016-Jan-07	EPI_ISL_212205	A/swine/Nebraska/A01729210/2016		Import from public-domain	Lin,K.; Huang,H.; Zhang,J.
EPI711748	MP	United States	2016-Jan-05	EPI_ISL_212210	A/swine/Illinois/A01729080/2016		Import from public-domain	Lin,K.; Huang,H.; Zhang,J.
EPI711760	MP	United States	2016-Jan-11	EPI_ISL_212214	A/swine/Oklahoma/A01729409/2016		Import from public-domain	Lin,K.; Huang,H.; Zhang,J.
EPI718295	MP	United States	2016-Jan-12	EPI_ISL_213787	A/swine/Illinois/A01729531/2016		Import from public-domain	Lin,K.; Huang,H.; Zhang,J.
EPI718298	MP	United States	2016-Jan-08	EPI_ISL_213788	A/swine/Iowa/A01729478/2016		Import from public-domain	Lin,K.; Huang,H.; Zhang,J.
EPI718310	MP	United States	2016-Jan-12	EPI_ISL_213792	A/swine/Illinois/A01729512/2016		Import from public-domain	Lin,K.; Huang,H.; Zhang,J.
EPI718316	MP	United States	2016-Jan-13	EPI_ISL_213794	A/swine/Oklahoma/A01729483/2016		Import from public-domain	Lin,K.; Huang,H.; Zhang,J.
EPI718319	MP	United States	2016-Jan-18	EPI_ISL_213795	A/swine/Iowa/A01729728/2016		Import from public-domain	Lin,K.; Huang,H.; Zhang,J.
EPI718325	MP	United States	2016-Jan-13	EPI_ISL_213797	A/swine/North Carolina/A01729625/2016		Import from public-domain	Lin,K.; Huang,H.; Zhang,J.
EPI718328	MP	United States	2016-Jan-12	EPI_ISL_213798	A/swine/North Carolina/A01729436/2016		Import from public-domain	Lin,K.; Huang,H.; Zhang,J.
EPI737077	MP	China	2014-Feb-01	EPI_ISL_217172	A/swine/Zhejiang/SW64/2014		Import from public-domain	Peng,X.; Wu,H.; Xu,L.; Cheng,L.; Jin,C.; Xie,T.; Lu,X.; Wu,N.
EPI737377	MP	United States	2016-Feb-15	EPI_ISL_217470	A/swine/Illinois/A01731670/2016		Import from public-domain	Lin,K.; Huang,H.; Zhang,J.
EPI737380	MP	United States	2016-Feb-10	EPI_ISL_217471	A/swine/Illinois/A01731417/2016		Import from public-domain	Lin,K.; Huang,H.; Zhang,J.
EPI737401	MP	United States	2016-Feb-11	EPI_ISL_217478	A/swine/Indiana/A01731476/2016		Import from public-domain	Lin,K.; Huang,H.; Zhang,J.
EPI741342	MP	Vietnam	2014-Jul-23	EPI_ISL_218042	A/swine/Dong Nai/07-17-1/2014	National Institute of Animal Health	National Institute of Animal Health	Takemae, N.; Saito, T.
EPI741430	MP	Vietnam	2014-Jul-22	EPI_ISL_218053	A/swine/Tien Giang/08-02-1/2014	National Institute of Animal Health	National Institute of Animal Health	Takemae, N.; Saito, T.
EPI743976	MP	Vietnam	2014-Jul-22	EPI_ISL_218054	A/swine/Tien Giang/08-05-1/2014	National Institute of Animal Health	National Institute of Animal Health	Takemae, N.; Saito, T.
EPI741444	MP	Vietnam	2014-Jul-22	EPI_ISL_218055	A/swine/Tien Giang/08-10-1/2014	National Institute of Animal Health	National Institute of Animal Health	Takemae, N.; Saito, T.
EPI743978	MP	Vietnam	2014-Jul-22	EPI_ISL_218056	A/swine/Tien Giang/08-11-1/2014	National Institute of Animal Health	National Institute of Animal Health	Takemae, N.; Saito, T.
EPI741458	MP	Vietnam	2014-Jul-22	EPI_ISL_218057	A/swine/Tien Giang/08-12-1/2014	National Institute of Animal Health	National Institute of Animal Health	Takemae, N.; Saito, T.
EPI741466	MP	Vietnam	2014-Jul-22	EPI_ISL_218058	A/swine/Tien Giang/08-14-1/2014	National Institute of Animal Health	National Institute of Animal Health	Takemae, N.; Saito, T.
EPI743119	MP	Vietnam	2015-Feb-09	EPI_ISL_218272	A/swine/Ba Ria Vung Tau/02-16-1/2015	National Institute of Animal Health	National Institute of Animal Health	Takemae, N.; Saito, T.
EPI743127	MP	Vietnam	2015-Feb-09	EPI_ISL_218273	A/swine/Ba Ria Vung Tau/02-16-1/2015/pAEpC1	National Institute of Animal Health	National Institute of Animal Health	Takemae, N.; Saito, T.
EPI743135	MP	Vietnam	2015-Feb-09	EPI_ISL_218274	A/swine/Ba Ria Vung Tau/02-17-1/2015	National Institute of Animal Health	National Institute of Animal Health	Takemae, N.; Saito, T.
EPI743143	MP	Vietnam	2015-Feb-09	EPI_ISL_218275	A/swine/Ba Ria Vung Tau/02-17-1/2015/pAEpC1	National Institute of Animal Health	National Institute of Animal Health	Takemae, N.; Saito, T.
EPI743151	MP	Vietnam	2015-Feb-09	EPI_ISL_218276	A/swine/Ba Ria Vung Tau/02-21-1/2015	National Institute of Animal Health	National Institute of Animal Health	Takemae, N.; Saito, T.
EPI743159	MP	Vietnam	2015-Feb-09	EPI_ISL_218277	A/swine/Ba Ria Vung Tau/02-23-1/2015	National Institute of Animal Health	National Institute of Animal Health	Takemae, N.; Saito, T.
EPI743167	MP	Vietnam	2015-Feb-09	EPI_ISL_218278	A/swine/Ba Ria Vung Tau/02-24-1/2015	National Institute of Animal Health	National Institute of Animal Health	Takemae, N.; Saito, T.
EPI743175	MP	Vietnam	2015-Feb-09	EPI_ISL_218279	A/swine/Ba Ria Vung Tau/02-28-1/2015	National Institute of Animal Health	National Institute of Animal Health	Takemae, N.; Saito, T.
EPI743183	MP	Vietnam	2015-Feb-09	EPI_ISL_218280	A/swine/Ba Ria Vung Tau/02-29-1/2015	National Institute of Animal Health	National Institute of Animal Health	Takemae, N.; Saito, T.
EPI743191	MP	Vietnam	2015-Feb-06	EPI_ISL_218281	A/swine/Dong Nai/07-17-1/2015	National Institute of Animal Health	National Institute of Animal Health	Takemae, N.; Saito, T.
EPI743207	MP	Vietnam	2015-Feb-06	EPI_ISL_218283	A/swine/Dong Nai/07-26-1/2015	National Institute of Animal Health	National Institute of Animal Health	Takemae, N.; Saito, T.
EPI743223	MP	Vietnam	2015-Feb-06	EPI_ISL_218285	A/swine/Dong Nai/07-27-1/2015/pAEpC1	National Institute of Animal Health	National Institute of Animal Health	Takemae, N.; Saito, T.
EPI743335	MP	Vietnam	2015-Feb-06	EPI_ISL_218299	A/swine/Dong Nai/09-16-1/2015	National Institute of Animal Health	National Institute of Animal Health	Takemae, N.; Saito, T.
EPI743359	MP	Vietnam	2015-Feb-06	EPI_ISL_218302	A/swine/Dong Nai/09-30-1/2015	National Institute of Animal Health	National Institute of Animal Health	Takemae, N.; Saito, T.
EPI743375	MP	Vietnam	2015-Feb-06	EPI_ISL_218304	A/swine/Tien Giang/07-01-1/2015	National Institute of Animal Health	National Institute of Animal Health	Takemae, N.; Saito, T.
EPI743383	MP	Vietnam	2015-Feb-06	EPI_ISL_218305	A/swine/Tien Giang/07-04-1/2015	National Institute of Animal Health	National Institute of Animal Health	Takemae, N.; Saito, T.
EPI743391	MP	Vietnam	2015-Feb-06	EPI_ISL_218306	A/swine/Tien Giang/07-04-1/2015/pAEpC1	National Institute of Animal Health	National Institute of Animal Health	Takemae, N.; Saito, T.
EPI743490	MP	Vietnam	2015-Jul-16	EPI_ISL_218321	A/swine/Dong Nai/08-13-2/2015	National Institute of Animal Health	National Institute of Animal Health	Takemae, N.; Saito, T.
EPI743498	MP	Vietnam	2015-Jul-16	EPI_ISL_218322	A/swine/Dong Nai/08-18-2/2015	National Institute of Animal Health	National Institute of Animal Health	Takemae, N.; Saito, T.
EPI743506	MP	Vietnam	2015-Jul-16	EPI_ISL_218323	A/swine/Dong Nai/08-19-2/2015	National Institute of Animal Health	National Institute of Animal Health	Takemae, N.; Saito, T.
EPI743514	MP	Vietnam	2015-Jul-16	EPI_ISL_218324	A/swine/Dong Nai/08-22-2/2015	National Institute of Animal Health	National Institute of Animal Health	Takemae, N.; Saito, T.
EPI743522	MP	Vietnam	2015-Jul-16	EPI_ISL_218325	A/swine/Dong Nai/08-22-2/2015/pAEpC1	National Institute of Animal Health	National Institute of Animal Health	Takemae, N.; Saito, T.
EPI743530	MP	Vietnam	2015-Jul-16	EPI_ISL_218326	A/swine/Dong Nai/08-29-2/2015	National Institute of Animal Health	National Institute of Animal Health	Takemae, N.; Saito, T.
EPI744592	MP	Vietnam	2015-Dec-17	EPI_ISL_218579	A/swine/Dong Nai/07-01-3/2015	National Institute of Animal Health	National Institute of Animal Health
EPI744600	MP	Vietnam	2015-Dec-17	EPI_ISL_218580	A/swine/Dong Nai/07-03-3/2015	National Institute of Animal Health	National Institute of Animal Health
EPI744608	MP	Vietnam	2015-Dec-17	EPI_ISL_218581	A/swine/Dong Nai/07-04-3/2015	National Institute of Animal Health	National Institute of Animal Health
EPI744616	MP	Vietnam	2015-Dec-17	EPI_ISL_218582	A/swine/Dong Nai/07-05-3/2015	National Institute of Animal Health	National Institute of Animal Health
EPI744624	MP	Vietnam	2015-Dec-17	EPI_ISL_218583	A/swine/Dong Nai/07-07-3/2015	National Institute of Animal Health	National Institute of Animal Health
EPI744640	MP	Vietnam	2015-Dec-17	EPI_ISL_218585	A/swine/Dong Nai/07-11-3/2015	National Institute of Animal Health	National Institute of Animal Health
EPI744648	MP	Vietnam	2015-Dec-17	EPI_ISL_218586	A/swine/Dong Nai/07-12-3/2015	National Institute of Animal Health	National Institute of Animal Health
EPI744656	MP	Vietnam	2015-Dec-17	EPI_ISL_218587	A/swine/Dong Nai/07-13-3/2015	National Institute of Animal Health	National Institute of Animal Health
EPI744664	MP	Vietnam	2015-Dec-17	EPI_ISL_218588	A/swine/Dong Nai/07-14-3/2015	National Institute of Animal Health	National Institute of Animal Health
EPI744672	MP	Vietnam	2015-Dec-17	EPI_ISL_218589	A/swine/Dong Nai/07-15-3/2015	National Institute of Animal Health	National Institute of Animal Health
EPI744680	MP	Vietnam	2015-Dec-17	EPI_ISL_218590	A/swine/Dong Nai/07-16-3/2015	National Institute of Animal Health	National Institute of Animal Health
EPI744688	MP	Vietnam	2015-Dec-17	EPI_ISL_218591	A/swine/Dong Nai/07-20-3/2015	National Institute of Animal Health	National Institute of Animal Health
EPI744696	MP	Vietnam	2015-Dec-17	EPI_ISL_218592	A/swine/Dong Nai/07-21-3/2015	National Institute of Animal Health	National Institute of Animal Health
EPI744704	MP	Vietnam	2015-Dec-17	EPI_ISL_218593	A/swine/Dong Nai/07-22-3/2015	National Institute of Animal Health	National Institute of Animal Health
EPI744712	MP	Vietnam	2015-Dec-17	EPI_ISL_218594	A/swine/Dong Nai/07-24-3/2015	National Institute of Animal Health	National Institute of Animal Health
EPI744720	MP	Vietnam	2015-Dec-17	EPI_ISL_218595	A/swine/Dong Nai/07-26-3/2015	National Institute of Animal Health	National Institute of Animal Health
EPI750211	MP	United States	2016-Mar-09	EPI_ISL_219890	A/swine/Minnesota/A01676072/2016		Import from public-domain
EPI750214	MP	United States	2016-Mar-10	EPI_ISL_219891	A/swine/South Dakota/A01676092/2016		Import from public-domain
EPI750284	MP	United States	2016-Feb-23	EPI_ISL_219939	A/swine/Oklahoma/A01732362/2016		Import from public-domain	Lin,K.; Huang,H.; Zhang,J.
EPI750290	MP	United States	2016-Feb-19	EPI_ISL_219941	A/swine/North Carolina/A01732036/2016		Import from public-domain	Lin,K.; Huang,H.; Zhang,J.
EPI750293	MP	United States	2016-Feb-16	EPI_ISL_219942	A/swine/North Carolina/A01732059/2016		Import from public-domain	Lin,K.; Huang,H.; Zhang,J.
EPI750299	MP	United States	2016-Feb-16	EPI_ISL_219944	A/swine/Iowa/A01732130/2016		Import from public-domain	Lin,K.; Huang,H.; Zhang,J.
EPI750305	MP	United States	2016-Feb-23	EPI_ISL_219946	A/swine/Iowa/A01732316/2016		Import from public-domain	Lin,K.; Huang,H.; Zhang,J.
EPI753591	MP	United States	2016-Mar-15	EPI_ISL_220508	A/swine/Illinois/A01733533/2016		Import from public-domain	Lin,K.; Huang,H.; Zhang,J.
EPI753594	MP	United States	2016-Mar-15	EPI_ISL_220509	A/swine/Illinois/A01733640/2016		Import from public-domain	Lin,K.; Huang,H.; Zhang,J.
EPI753600	MP	United States	2016-Mar-06	EPI_ISL_220511	A/swine/Oklahoma/A01733480/2016		Import from public-domain	Lin,K.; Huang,H.; Zhang,J.
EPI753603	MP	United States	2016-Mar-09	EPI_ISL_220512	A/swine/Pennsylvania/A01733210/2016		Import from public-domain	Lin,K.; Huang,H.; Zhang,J.
EPI753606	MP	United States	2016-Mar-09	EPI_ISL_220513	A/swine/North Carolina/A01733288/2016		Import from public-domain	Lin,K.; Huang,H.; Zhang,J.
EPI753609	MP	United States	2016-Mar-10	EPI_ISL_220514	A/swine/Pennsylvania/A01733218/2016		Import from public-domain	Lin,K.; Huang,H.; Zhang,J.
EPI753612	MP	United States	2016-Mar-09	EPI_ISL_220515	A/swine/Oklahoma/A01733331/2016		Import from public-domain	Lin,K.; Huang,H.; Zhang,J.
EPI753615	MP	United States	2016-Mar-10	EPI_ISL_220516	A/swine/Nebraska/A01733500/2016		Import from public-domain	Lin,K.; Huang,H.; Zhang,J.
EPI753618	MP	United States	2016-Mar-10	EPI_ISL_220517	A/swine/Iowa/A01733287/2016		Import from public-domain	Lin,K.; Huang,H.; Zhang,J.
EPI753624	MP	United States	2016-Mar-14	EPI_ISL_220519	A/swine/North Carolina/A01733634/2016		Import from public-domain	Lin,K.; Huang,H.; Zhang,J.
EPI753758	MP	United States	2016-Mar-16	EPI_ISL_220583	A/swine/Indiana/A01812189/2016		Import from public-domain	Janas-Martindale,A.
EPI753761	MP	United States	2016-Apr-07	EPI_ISL_220584	A/swine/South Dakota/A01676469/2016		Import from public-domain
EPI753764	MP	United States	2016-Apr-07	EPI_ISL_220585	A/swine/South Dakota/A01676449/2016		Import from public-domain
EPI758960	MP	United States	2016-Mar-20	EPI_ISL_221418	A/swine/Minnesota/A01942902/2016		Import from public-domain	Culhane,M.
EPI760151	MP	United States	2016-Mar-10	EPI_ISL_221729	A/swine/North Carolina/A01733423/2016		Import from public-domain	Lin,K.
EPI760169	MP	United States	2016-Mar-14	EPI_ISL_221735	A/swine/Iowa/A01733501/2016		Import from public-domain	Lin,K.
EPI760172	MP	United States	2016-Mar-21	EPI_ISL_221736	A/swine/Iowa/A01733966/2016		Import from public-domain	Lin,K.
EPI760178	MP	United States	2016-Mar-14	EPI_ISL_221738	A/swine/Illinois/A01733826/2016		Import from public-domain	Lin,K.
EPI760184	MP	United States	2016-Mar-17	EPI_ISL_221740	A/swine/Illinois/A01733968/2016		Import from public-domain	Lin,K.
EPI760190	MP	United States	2016-Mar-22	EPI_ISL_221742	A/swine/North Carolina/A01733986/2016		Import from public-domain	Lin,K.
EPI760233	MP	United States	2016-Apr-05	EPI_ISL_221749	A/swine/Iowa/A01676413/2016		Import from public-domain
EPI760247	MP	United States	2016-Apr-15	EPI_ISL_221752	A/swine/Oklahoma/A01676763/2016		Import from public-domain
EPI760250	MP	United States	2016-Apr-18	EPI_ISL_221753	A/swine/Minnesota/A01676797/2016		Import from public-domain
EPI760255	MP	United States	2016-Mar-30	EPI_ISL_221755	A/swine/Kansas/A01377702/2016		Import from public-domain	Padmanabhan,A.; Hause,B.
EPI760258	MP	United States	2016-Mar-31	EPI_ISL_221756	A/swine/Kansas/A01377726/2016		Import from public-domain	Padmanabhan,A.; Hause,B.
EPI760261	MP	United States	2016-Apr-01	EPI_ISL_221757	A/swine/Kansas/A01377718/2016		Import from public-domain	Padmanabhan,A.; Hause,B.
EPI760264	MP	United States	2016-Apr-01	EPI_ISL_221758	A/swine/Kansas/A01377721/2016		Import from public-domain	Padmanabhan,A.; Hause,B.
EPI760273	MP	United States	2016-Apr-11	EPI_ISL_221761	A/swine/Kansas/A01377924/2016		Import from public-domain	Padmanabhan,A.; Hause,B.
EPI760276	MP	United States	2016-Apr-11	EPI_ISL_221762	A/swine/Kansas/A01377911/2016		Import from public-domain	Padmanabhan,A.; Hause,B.
EPI760279	MP	United States	2016-Apr-11	EPI_ISL_221763	A/swine/Kansas/A01377887/2016		Import from public-domain	Padmanabhan,A.; Hause,B.
EPI760945	MP	Japan	2015-Nov-30	EPI_ISL_221949	A/swine/Gunma/12-485/2015	National Institute of Animal Health	National Institute of Animal Health
EPI760953	MP	Japan	2015-Nov-30	EPI_ISL_221950	A/swine/Gunma/12-486/2015	National Institute of Animal Health	National Institute of Animal Health
EPI760968	MP	Japan	2015-Nov-11	EPI_ISL_221952	A/swine/Gunma/7-316/2015	National Institute of Animal Health	National Institute of Animal Health
EPI760979	MP	Japan	2015-Nov-11	EPI_ISL_221954	A/swine/Gunma/7-321/2015	National Institute of Animal Health	National Institute of Animal Health
EPI761057	MP	Japan	2015-Nov-10	EPI_ISL_221964	A/swine/Gunma/6-288/2015	National Institute of Animal Health	National Institute of Animal Health
EPI761065	MP	Japan	2015-Dec-17	EPI_ISL_221965	A/swine/Gunma/10-636/2015	National Institute of Animal Health	National Institute of Animal Health
EPI761073	MP	Japan	2015-Dec-17	EPI_ISL_221966	A/swine/Gunma/10-637/2015	National Institute of Animal Health	National Institute of Animal Health
EPI761081	MP	Japan	2015-Dec-17	EPI_ISL_221967	A/swine/Gunma/10-639/2015	National Institute of Animal Health	National Institute of Animal Health
EPI761089	MP	Japan	2016-Jan-14	EPI_ISL_221968	A/swine/Gunma/10-838/2016	National Institute of Animal Health	National Institute of Animal Health
EPI761097	MP	Japan	2015-Nov-30	EPI_ISL_221969	A/swine/Gunma/12-481/2015	National Institute of Animal Health	National Institute of Animal Health
EPI761105	MP	Japan	2015-Nov-30	EPI_ISL_221970	A/swine/Gunma/12-483/2015	National Institute of Animal Health	National Institute of Animal Health
EPI761113	MP	Japan	2015-Dec-28	EPI_ISL_221971	A/swine/Gunma/12-738/2015	National Institute of Animal Health	National Institute of Animal Health
EPI761121	MP	Japan	2016-Jan-06	EPI_ISL_221972	A/swine/Gunma/7-767/2016	National Institute of Animal Health	National Institute of Animal Health
EPI761137	MP	Japan	2016-Jan-06	EPI_ISL_221974	A/swine/Gunma/9-809/2016	National Institute of Animal Health	National Institute of Animal Health
EPI761153	MP	Japan	2015-Dec-21	EPI_ISL_221976	A/swine/Ibaraki/1/2015	National Institute of Animal Health	National Institute of Animal Health
EPI761161	MP	Japan	2016-Jan-26	EPI_ISL_221977	A/swine/Chiba/1-956/2016	National Institute of Animal Health	National Institute of Animal Health
EPI761169	MP	Japan	2016-Feb-11	EPI_ISL_221978	A/swine/Gunma/11-1141/2016	National Institute of Animal Health	National Institute of Animal Health
EPI761177	MP	Japan	2016-Feb-11	EPI_ISL_221979	A/swine/Gunma/11-1143/2016	National Institute of Animal Health	National Institute of Animal Health
EPI761185	MP	Japan	2016-Feb-11	EPI_ISL_221980	A/swine/Gunma/11-1149/2016	National Institute of Animal Health	National Institute of Animal Health
EPI761193	MP	Japan	2016-Feb-11	EPI_ISL_221981	A/swine/Gunma/11-1151/2016	National Institute of Animal Health	National Institute of Animal Health
EPI761201	MP	Japan	2016-Jan-25	EPI_ISL_221982	A/swine/Gunma/12-913/2016	National Institute of Animal Health	National Institute of Animal Health
EPI761209	MP	Japan	2016-Jan-25	EPI_ISL_221983	A/swine/Gunma/12-914/2016	National Institute of Animal Health	National Institute of Animal Health
EPI761217	MP	Japan	2016-Jan-25	EPI_ISL_221984	A/swine/Gunma/12-915/2016	National Institute of Animal Health	National Institute of Animal Health
EPI761225	MP	Japan	2016-Jan-25	EPI_ISL_221985	A/swine/Gunma/12-916/2016	National Institute of Animal Health	National Institute of Animal Health
EPI761233	MP	Japan	2016-Jan-25	EPI_ISL_221986	A/swine/Gunma/12-917/2016	National Institute of Animal Health	National Institute of Animal Health
EPI761241	MP	Japan	2016-Jan-25	EPI_ISL_221987	A/swine/Gunma/12-925/2016	National Institute of Animal Health	National Institute of Animal Health
EPI761255	MP	Japan	2016-Feb-10	EPI_ISL_221989	A/swine/Gunma/7-1062/2016	National Institute of Animal Health	National Institute of Animal Health
EPI761263	MP	Japan	2016-Mar-03	EPI_ISL_221990	A/swine/Gunma/10-1308/2016	National Institute of Animal Health	National Institute of Animal Health
EPI761271	MP	Japan	2016-Mar-03	EPI_ISL_221991	A/swine/Gunma/10-1312/2016	National Institute of Animal Health	National Institute of Animal Health
EPI761279	MP	Japan	2016-Feb-22	EPI_ISL_221992	A/swine/Gunma/12-1230/2016	National Institute of Animal Health	National Institute of Animal Health
EPI761287	MP	Japan	2016-Feb-22	EPI_ISL_221993	A/swine/Gunma/12-1232/2016	National Institute of Animal Health	National Institute of Animal Health
EPI761303	MP	Japan	2016-Mar-09	EPI_ISL_221995	A/swine/Gunma/7-1367/2016	National Institute of Animal Health	National Institute of Animal Health
EPI761311	MP	Japan	2016-Mar-09	EPI_ISL_221996	A/swine/Gunma/7-1368/2016	National Institute of Animal Health	National Institute of Animal Health
EPI761319	MP	Japan	2016-Mar-09	EPI_ISL_221997	A/swine/Gunma/7-1370/2016	National Institute of Animal Health	National Institute of Animal Health
EPI761327	MP	Japan	2016-Mar-09	EPI_ISL_221998	A/swine/Gunma/7-1372/2016	National Institute of Animal Health	National Institute of Animal Health
EPI761335	MP	Japan	2016-Mar-09	EPI_ISL_221999	A/swine/Gunma/7-1377/2016	National Institute of Animal Health	National Institute of Animal Health
EPI761974	MP	United States	2016-Mar-21	EPI_ISL_222081	A/swine/Indiana/A01812190/2016		Import from public-domain	Janas-Martindale,A.
EPI762003	MP	United States	2016-Mar-08	EPI_ISL_222086	A/swine/Indiana/A01733113/2016		Import from public-domain	Lin,K.; Huang,H.; Zhang,J.
EPI762009	MP	United States	2016-Mar-02	EPI_ISL_222088	A/swine/Illinois/A01732740/2016		Import from public-domain	Lin,K.; Huang,H.; Zhang,J.
EPI762012	MP	United States	2016-Mar-09	EPI_ISL_222089	A/swine/Illinois/A01733165/2016		Import from public-domain	Lin,K.; Huang,H.; Zhang,J.
EPI762015	MP	United States	2016-Mar-05	EPI_ISL_222090	A/swine/Illinois/A01732936/2016		Import from public-domain	Lin,K.; Huang,H.; Zhang,J.
EPI762024	MP	United States	2016-Mar-03	EPI_ISL_222093	A/swine/Pennsylvania/A01732852/2016		Import from public-domain	Lin,K.; Huang,H.; Zhang,J.
EPI762030	MP	United States	2016-Mar-03	EPI_ISL_222095	A/swine/Georgia/A01732809/2016		Import from public-domain	Lin,K.; Huang,H.; Zhang,J.
EPI762038	MP	United States	2016-Mar-03	EPI_ISL_222098	A/swine/Indiana/A01732805/2016		Import from public-domain	Lin,K.; Huang,H.; Zhang,J.
EPI762146	MP	United States	2016-Mar-08	EPI_ISL_222131	A/swine/Illinois/A01732985/2016		Import from public-domain	Lin,K.; Huang,H.; Zhang,J.
EPI764392	MP	United States	2016-Mar-23	EPI_ISL_222479	A/swine/Nebraska/A01894200/2016		Import from public-domain	Lin,K.; Huang,H.; Zhang,J.
EPI764398	MP	United States	2016-Mar-25	EPI_ISL_222481	A/swine/North Carolina/A01894282/2016		Import from public-domain	Lin,K.; Huang,H.; Zhang,J.
EPI764404	MP	United States	2016-Mar-28	EPI_ISL_222483	A/swine/North Carolina/A01894401/2016		Import from public-domain	Lin,K.; Huang,H.; Zhang,J.
EPI764434	MP	United States	2016-Mar-24	EPI_ISL_222491	A/swine/Iowa/A01894224/2016		Import from public-domain	Lin,K.; Huang,H.; Zhang,J.
EPI764440	MP	United States	2016-Mar-29	EPI_ISL_222493	A/swine/Indiana/A01894477/2016		Import from public-domain	Lin,K.; Huang,H.; Zhang,J.
EPI764452	MP	United States	2016-Apr-01	EPI_ISL_222497	A/swine/Illinois/A01894756/2016		Import from public-domain	Lin,K.
EPI764455	MP	United States	2016-Mar-30	EPI_ISL_222498	A/swine/Nebraska/A01894513/2016		Import from public-domain	Lin,K.
EPI764461	MP	United States	2016-Mar-28	EPI_ISL_222500	A/swine/North Carolina/A01894500/2016		Import from public-domain	Lin,K.
EPI764467	MP	United States	2016-Mar-31	EPI_ISL_222502	A/swine/Illinois/A01894603/2016		Import from public-domain	Lin,K.
EPI764473	MP	United States	2016-Mar-30	EPI_ISL_222504	A/swine/North Carolina/A01894593/2016		Import from public-domain	Lin,K.
EPI764476	MP	United States	2016-Apr-04	EPI_ISL_222505	A/swine/Indiana/A01894865/2016		Import from public-domain	Lin,K.
EPI764505	MP	United States	2016-Apr-12	EPI_ISL_222526	A/swine/North Carolina/A01895481/2016		Import from public-domain	Lin,K.
EPI764507	MP	United States	2016-Apr-18	EPI_ISL_222528	A/swine/Illinois/A01895648/2016		Import from public-domain	Lin,K.
EPI764508	MP	United States	2016-Apr-14	EPI_ISL_222529	A/swine/Pennsylvania/A01895526/2016		Import from public-domain	Lin,K.
EPI764827	MP	United States	2016-Apr-07	EPI_ISL_222671	A/swine/Indiana/A01895167/2016		Import from public-domain	Lin,K.
EPI764830	MP	United States	2016-Mar-31	EPI_ISL_222672	A/swine/Iowa/A01894777/2016		Import from public-domain	Lin,K.
EPI764845	MP	United States	2016-Apr-05	EPI_ISL_222677	A/swine/Pennsylvania/A01894999/2016		Import from public-domain	Lin,K.
EPI764848	MP	United States	2016-Apr-06	EPI_ISL_222678	A/swine/Illinois/A01895166/2016		Import from public-domain	Lin,K.
EPI764866	MP	United States	2016-Apr-04	EPI_ISL_222684	A/swine/Missouri/A01894979/2016		Import from public-domain	Lin,K.
EPI764875	MP	United States	2016-Apr-06	EPI_ISL_222687	A/swine/Indiana/A01894974/2016		Import from public-domain	Lin,K.
EPI764878	MP	United States	2016-Apr-11	EPI_ISL_222688	A/swine/Illinois/A01895323/2016		Import from public-domain	Lin,K.
EPI778062	MP	United States	2016-Apr-28	EPI_ISL_225459	A/swine/South Dakota/A01677105/2016		Import from public-domain
EPI778065	MP	United States	2016-Apr-22	EPI_ISL_225460	A/swine/Illinois/A01749924/2016		Import from public-domain
EPI778151	MP	United States	2016-Apr-29	EPI_ISL_225481	A/swine/South Dakota/A01677144/2016		Import from public-domain
EPI778154	MP	United States	2016-May-04	EPI_ISL_225482	A/swine/South Dakota/A01677438/2016		Import from public-domain
EPI778157	MP	United States	2016-May-05	EPI_ISL_225483	A/swine/South Dakota/A01677448/2016		Import from public-domain
EPI778165	MP	United States	2016-May-06	EPI_ISL_225485	A/swine/South Dakota/A01677557/2016		Import from public-domain
EPI778173	MP	United States	2016-Apr-06	EPI_ISL_225486	A/swine/Alabama/A01104091/2016		Import from public-domain	Janas-Martindale,A.
EPI778232	MP	United States	2016-Apr-20	EPI_ISL_225501	A/swine/Iowa/A01895863/2016		Import from public-domain	Lin,K.
EPI778238	MP	United States	2016-Apr-19	EPI_ISL_225503	A/swine/Nebraska/A01895893/2016		Import from public-domain	Lin,K.
EPI778241	MP	United States	2016-Apr-20	EPI_ISL_225504	A/swine/Iowa/A01895776/2016		Import from public-domain	Lin,K.
EPI778246	MP	United States	2016-Apr-06	EPI_ISL_225506	A/swine/North Carolina/A01894897/2016		Import from public-domain	Lin,K.
EPI778270	MP	United States	2016-Apr-21	EPI_ISL_225511	A/swine/Iowa/A01895858/2016		Import from public-domain	Lin,K.
EPI778263	MP	United States	2016-Apr-21	EPI_ISL_225512	A/swine/Pennsylvania/A01895962/2016		Import from public-domain	Lin,K.
EPI778271	MP	United States	2016-Apr-21	EPI_ISL_225514	A/swine/Missouri/A01774041/2016		Import from public-domain	Lin,K.
EPI778274	MP	United States	2016-Apr-25	EPI_ISL_225515	A/swine/Indiana/A01774065/2016		Import from public-domain	Lin,K.
EPI778281	MP	United States	2016-May-13	EPI_ISL_225518	A/swine/South Dakota/A01677787/2016		Import from public-domain
EPI778288	MP	United States	2016-Apr-05	EPI_ISL_225520	A/swine/Minnesota/A01943149/2016		Import from public-domain	Culhane,M.
EPI778318	MP	United States	2016-May-11	EPI_ISL_225529	A/swine/Minnesota/A01677686/2016		Import from public-domain
EPI778321	MP	United States	2016-May-13	EPI_ISL_225530	A/swine/Minnesota/A01677766/2016		Import from public-domain
EPI778361	MP	United States	2016-Apr-19	EPI_ISL_225535	A/swine/Illinois/A01895682/2016		Import from public-domain	Lin,K.
EPI778364	MP	United States	2016-Apr-19	EPI_ISL_225536	A/swine/Illinois/A01895685/2016		Import from public-domain	Lin,K.
EPI778370	MP	United States	2016-May-04	EPI_ISL_225538	A/swine/Nebraska/A01774777/2016		Import from public-domain	Lin,K.
EPI778376	MP	United States	2016-May-09	EPI_ISL_225540	A/swine/Iowa/A01774934/2016		Import from public-domain	Lin,K.
EPI778390	MP	United States	2016-May-05	EPI_ISL_225545	A/swine/Missouri/A01774733/2016		Import from public-domain	Lin,K.
EPI778393	MP	United States	2016-May-05	EPI_ISL_225546	A/swine/North Carolina/A01774761/2016		Import from public-domain	Lin,K.
EPI778407	MP	United States	2016-May-03	EPI_ISL_225551	A/swine/Minnesota/A01677257/2016		Import from public-domain
EPI778410	MP	United States	2016-May-06	EPI_ISL_225552	A/swine/Iowa/A01677629/2016		Import from public-domain
EPI778423	MP	United States	2016-Apr-29	EPI_ISL_225554	A/swine/Nebraska/A01943341/2016		Import from public-domain	Culhane,M.
EPI778451	MP	United States	2016-Apr-27	EPI_ISL_225559	A/swine/Illinois/A01774356/2016		Import from public-domain	Lin,K.
EPI778457	MP	United States	2016-Apr-22	EPI_ISL_225561	A/swine/North Carolina/A01774164/2016		Import from public-domain	Lin,K.
EPI778460	MP	United States	2016-Apr-26	EPI_ISL_225562	A/swine/Arkansas/A01774259/2016		Import from public-domain	Lin,K.
EPI778476	MP	United States	2016-Apr-27	EPI_ISL_225567	A/swine/Illinois/A01774288/2016		Import from public-domain	Lin,K.
EPI781543	MP	United States	2016-May-11	EPI_ISL_226060	A/swine/Nebraska/A01943475/2016		Import from public-domain	Culhane,M.
EPI781546	MP	United States	2016-May-09	EPI_ISL_226061	A/swine/Minnesota/A01943452/2016		Import from public-domain	Culhane,M.
EPI781552	MP	United States	2016-May-17	EPI_ISL_226063	A/swine/Nebraska/A01775403/2016		Import from public-domain	Lin,K.
EPI781555	MP	United States	2016-May-17	EPI_ISL_226064	A/swine/Illinois/A01775334/2016		Import from public-domain	Lin,K.
EPI781558	MP	United States	2016-May-17	EPI_ISL_226065	A/swine/Illinois/A01775416/2016		Import from public-domain	Lin,K.
EPI781570	MP	United States	2016-May-13	EPI_ISL_226069	A/swine/North Carolina/A01775155/2016		Import from public-domain	Lin,K.
EPI781579	MP	United States	2016-May-17	EPI_ISL_226072	A/swine/Pennsylvania/A01775459/2016		Import from public-domain	Lin,K.
EPI813504	MP	United States	2016-May-24	EPI_ISL_230181	A/swine/Nebraska/A01775688/2016		Import from public-domain	Lin,K.
EPI813507	MP	United States	2016-May-23	EPI_ISL_230182	A/swine/Illinois/A01775748/2016		Import from public-domain	Lin,K.
EPI813510	MP	United States	2016-May-19	EPI_ISL_230183	A/swine/North Carolina/A01775722/2016		Import from public-domain	Lin,K.
EPI813525	MP	United States	2016-May-19	EPI_ISL_230188	A/swine/Iowa/A01775725/2016		Import from public-domain	Lin,K.
EPI813528	MP	United States	2016-May-19	EPI_ISL_230189	A/swine/North Carolina/A01775693/2016		Import from public-domain	Lin,K.
EPI813549	MP	United States	2016-May-23	EPI_ISL_230196	A/swine/North Carolina/A01775740/2016		Import from public-domain	Lin,K.
EPI813553	MP	United States	2016-May-27	EPI_ISL_230198	A/swine/Illinois/A01377962/2016		Import from public-domain	Padmanabhan,A.; Hause,B.
EPI813556	MP	United States	2016-May-25	EPI_ISL_230199	A/swine/Illinois/A01377968/2016		Import from public-domain	Padmanabhan,A.; Hause,B.
EPI813561	MP	United States	2016-May-25	EPI_ISL_230200	A/swine/North Carolina/A01775882/2016		Import from public-domain	Lin,K.
EPI813564	MP	United States	2016-May-27	EPI_ISL_230201	A/swine/Illinois/A01775979/2016		Import from public-domain	Lin,K.
EPI813570	MP	United States	2016-May-26	EPI_ISL_230203	A/swine/Iowa/A01776001/2016		Import from public-domain	Lin,K.
EPI813576	MP	United States	2016-May-25	EPI_ISL_230205	A/swine/Arkansas/A01775906/2016		Import from public-domain	Lin,K.
EPI813582	MP	United States	2016-May-25	EPI_ISL_230207	A/swine/Iowa/A01775895/2016		Import from public-domain	Lin,K.
EPI817172	MP	China	2012-Mar-01	EPI_ISL_230761	A/swine/Guangdong/1/2012		Import from public-domain	Song,Y.; Wu,X.; Wang,N.; Ouyang,G.; Qu,N.; Cui,J.; Qi,Y.; Liao,M.; Jiao,P.
EPI828970	MP	Japan	2016-May-19	EPI_ISL_232764	A/swine/Gunma/11-2297/2016		National Institute of Animal Health
EPI828978	MP	Japan	2016-May-16	EPI_ISL_232765	A/swine/Gunma/12-2145/2016		National Institute of Animal Health
EPI828986	MP	Japan	2016-May-30	EPI_ISL_232766	A/swine/Chiba/1-2403/2016		National Institute of Animal Health
EPI828994	MP	Japan	2016-May-18	EPI_ISL_232767	A/swine/Gunma/7-2173/2016		National Institute of Animal Health
EPI829002	MP	Japan	2016-Jun-15	EPI_ISL_232768	A/swine/Gunma/9-2463/2016		National Institute of Animal Health
EPI559397	MP	United States	2011-Apr-28	EPI_ISL_170974	A/swine/Minnesota/34-0403/2011		Import from public-domain	Baranovich,T.; Bahl,J.; Marathe,B.M.; Culhaned,M.; Stigger-Rosser,E.; Darnell,D.; Kaplan,B.; Lowe,J.F.; Webby,R.J.; Govorkova,E.A.
EPI559369	MP	United States	2011-Mar-31	EPI_ISL_170960	A/swine/Iowa/13-0301/2011		Import from public-domain	Baranovich,T.; Bahl,J.; Marathe,B.M.; Culhaned,M.; Stigger-Rosser,E.; Darnell,D.; Kaplan,B.; Lowe,J.F.; Webby,R.J.; Govorkova,E.A.
EPI559387	MP	United States	2011-Sep-28	EPI_ISL_170969	A/swine/Minnesota/34-0928/2011		Import from public-domain	Baranovich,T.; Bahl,J.; Marathe,B.M.; Culhaned,M.; Stigger-Rosser,E.; Darnell,D.; Kaplan,B.; Lowe,J.F.; Webby,R.J.; Govorkova,E.A.
EPI778299	MP	United States	2016-Mar-28	EPI_ISL_225524	A/swine/Nebraska/A01942993/2016		Import from public-domain	Culhane,M.
EPI698972	MP	Canada	2015-Apr-14	EPI_ISL_208074	A/swine/Manitoba/D0376/2015		Import from public-domain	Das,S.R.; Halpin,R.A.; Lin,X.; Akopov,A.; Fedorova,N.; Puri,V.; Stockwell,T.; Amedeo,P.; Katzel,D.; Schobel,S.; Shrivastava,S.; Culhane,M.; Patnayak,D.; Redies,L.; Nelson,M.; Bao,Y.; Sanders,R.; Zhdanov,S.; Kiryutin,B.; Lipman,D.J.; Tatusova,T.; Detmer,S.
EPI559371	MP	United States	2011-Apr-21	EPI_ISL_170961	A/swine/Iowa/14-0427/2011		Import from public-domain	Baranovich,T.; Bahl,J.; Marathe,B.M.; Culhaned,M.; Stigger-Rosser,E.; Darnell,D.; Kaplan,B.; Lowe,J.F.; Webby,R.J.; Govorkova,E.A.
EPI559363	MP	United States	2011-Apr-28	EPI_ISL_170957	A/swine/Minnesota/34-0429/2011		Import from public-domain	Baranovich,T.; Bahl,J.; Marathe,B.M.; Culhaned,M.; Stigger-Rosser,E.; Darnell,D.; Kaplan,B.; Lowe,J.F.; Webby,R.J.; Govorkova,E.A.
EPI559395	MP	United States	2011-Mar-03	EPI_ISL_170973	A/swine/Indiana/30-0327/2011		Import from public-domain	Baranovich,T.; Bahl,J.; Marathe,B.M.; Culhaned,M.; Stigger-Rosser,E.; Darnell,D.; Kaplan,B.; Lowe,J.F.; Webby,R.J.; Govorkova,E.A.
EPI559405	MP	United States	2011-Apr-21	EPI_ISL_170978	A/swine/Iowa/14-0405/2011		Import from public-domain	Baranovich,T.; Bahl,J.; Marathe,B.M.; Culhaned,M.; Stigger-Rosser,E.; Darnell,D.; Kaplan,B.; Lowe,J.F.; Webby,R.J.; Govorkova,E.A.
EPI559361	MP	United States	2011-Feb-20	EPI_ISL_170956	A/swine/Indiana/26-0222/2011		Import from public-domain	Baranovich,T.; Bahl,J.; Marathe,B.M.; Culhaned,M.; Stigger-Rosser,E.; Darnell,D.; Kaplan,B.; Lowe,J.F.; Webby,R.J.; Govorkova,E.A.
EPI559389	MP	United States	2011-Feb-14	EPI_ISL_170970	A/swine/Indiana/28-0210/2011		Import from public-domain	Baranovich,T.; Bahl,J.; Marathe,B.M.; Culhaned,M.; Stigger-Rosser,E.; Darnell,D.; Kaplan,B.; Lowe,J.F.; Webby,R.J.; Govorkova,E.A.
EPI641261	MP	Italy	2005-Jan-01	EPI_ISL_195269	A/swine/Italy/71251-11/2005		Import from public-domain	Watson,S.J.; Langat,P.; Reid,S.M.; Lam,T.T.; Cotten,M.; Kelly,M.; Van Reeth,K.; Qiu,Y.; Simon,G.; Bonin,E.; Foni,E.; Chiapponi,C.; Larsen,L.; Hjulsager,C.; Markowska-Daniel,I.; Urbaniak,K.; Durrwald,R.; Schlegel,M.; Huovilainen,A.; Davidson,I.; Dan,A.; Loeffen,W.; Edwards,S.; Bublot,M.; Vila,T.; Maldonado,J.; Valls,L.; Brown,I.H.; Pybus,O.G.; Kellam,P.; Tsan-Yuk Lam,T.; van Reeth,K.
EPI559373	MP	United States	2011-Aug-29	EPI_ISL_170962	A/swine/Minnesota/34-0822/2011		Import from public-domain	Baranovich,T.; Bahl,J.; Marathe,B.M.; Culhaned,M.; Stigger-Rosser,E.; Darnell,D.; Kaplan,B.; Lowe,J.F.; Webby,R.J.; Govorkova,E.A.
EPI641232	MP	France	2011-Jun-01	EPI_ISL_195224	A/swine/France/IIIeetVilaine-0346/2011		Import from public-domain	Watson,S.J.; Langat,P.; Reid,S.M.; Lam,T.T.; Cotten,M.; Kelly,M.; Van Reeth,K.; Qiu,Y.; Simon,G.; Bonin,E.; Foni,E.; Chiapponi,C.; Larsen,L.; Hjulsager,C.; Markowska-Daniel,I.; Urbaniak,K.; Durrwald,R.; Schlegel,M.; Huovilainen,A.; Davidson,I.; Dan,A.; Loeffen,W.; Edwards,S.; Bublot,M.; Vila,T.; Maldonado,J.; Valls,L.; Brown,I.H.; Pybus,O.G.; Kellam,P.; Tsan-Yuk Lam,T.; van Reeth,K.
EPI559399	MP	United States	2011-Feb-14	EPI_ISL_170975	A/swine/Indiana/28-0202/2011		Import from public-domain	Baranovich,T.; Bahl,J.; Marathe,B.M.; Culhaned,M.; Stigger-Rosser,E.; Darnell,D.; Kaplan,B.; Lowe,J.F.; Webby,R.J.; Govorkova,E.A.
EPI641321	MP	France	2006-Jan-01	EPI_ISL_195278	A/swine/France/CotesdArmor-0214/2006		Import from public-domain	Watson,S.J.; Langat,P.; Reid,S.M.; Lam,T.T.; Cotten,M.; Kelly,M.; Van Reeth,K.; Qiu,Y.; Simon,G.; Bonin,E.; Foni,E.; Chiapponi,C.; Larsen,L.; Hjulsager,C.; Markowska-Daniel,I.; Urbaniak,K.; Durrwald,R.; Schlegel,M.; Huovilainen,A.; Davidson,I.; Dan,A.; Loeffen,W.; Edwards,S.; Bublot,M.; Vila,T.; Maldonado,J.; Valls,L.; Brown,I.H.; Pybus,O.G.; Kellam,P.; Tsan-Yuk Lam,T.; van Reeth,K.
EPI559409	MP	United States	2011-May-16	EPI_ISL_170980	A/swine/Minnesota/34-0520/2011		Import from public-domain	Baranovich,T.; Bahl,J.; Marathe,B.M.; Culhaned,M.; Stigger-Rosser,E.; Darnell,D.; Kaplan,B.; Lowe,J.F.; Webby,R.J.; Govorkova,E.A.
EPI559385	MP	United States	2011-Aug-08	EPI_ISL_170968	A/swine/Indiana/28-0827/2011		Import from public-domain	Baranovich,T.; Bahl,J.; Marathe,B.M.; Culhaned,M.; Stigger-Rosser,E.; Darnell,D.; Kaplan,B.; Lowe,J.F.; Webby,R.J.; Govorkova,E.A.
EPI559377	MP	United States	2011-May-14	EPI_ISL_170964	A/swine/Iowa/12-0501/2011		Import from public-domain	Baranovich,T.; Bahl,J.; Marathe,B.M.; Culhaned,M.; Stigger-Rosser,E.; Darnell,D.; Kaplan,B.; Lowe,J.F.; Webby,R.J.; Govorkova,E.A.
EPI559375	MP	United States	2011-Aug-29	EPI_ISL_170963	A/swine/Minnesota/34-0818/2011		Import from public-domain	Baranovich,T.; Bahl,J.; Marathe,B.M.; Culhaned,M.; Stigger-Rosser,E.; Darnell,D.; Kaplan,B.; Lowe,J.F.; Webby,R.J.; Govorkova,E.A.
EPI559393	MP	United States	2010-Oct-14	EPI_ISL_170972	A/swine/Indiana/29-1014/2010		Import from public-domain	Baranovich,T.; Bahl,J.; Marathe,B.M.; Culhaned,M.; Stigger-Rosser,E.; Darnell,D.; Kaplan,B.; Lowe,J.F.; Webby,R.J.; Govorkova,E.A.
EPI559379	MP	United States	2010-Oct-28	EPI_ISL_170965	A/swine/Iowa/10-1014/2010		Import from public-domain	Baranovich,T.; Bahl,J.; Marathe,B.M.; Culhaned,M.; Stigger-Rosser,E.; Darnell,D.; Kaplan,B.; Lowe,J.F.; Webby,R.J.; Govorkova,E.A.
EPI823445	MP	Germany	2007-May-11	EPI_ISL_231520	A/swine/Kitzen/IDT6142/2007		Import from public-domain	Zell,R.; Duerrwald,R.
EPI698945	MP	Canada	2014-Jun-04	EPI_ISL_208070	A/swine/Manitoba/D0335/2014		Import from public-domain	Das,S.R.; Halpin,R.A.; Lin,X.; Akopov,A.; Fedorova,N.; Puri,V.; Stockwell,T.; Amedeo,P.; Katzel,D.; Schobel,S.; Shrivastava,S.; Culhane,M.; Patnayak,D.; Redies,L.; Nelson,M.; Bao,Y.; Sanders,R.; Zhdanov,S.; Kiryutin,B.; Lipman,D.J.; Tatusova,T.; Detmer,S.
EPI687604	MP	United States	2015-Nov-12	EPI_ISL_205995	A/swine/Iowa/A01941104/2015		Import from public-domain
EPI640448	MP	Italy	2012-May-15	EPI_ISL_195247	A/swine/Italy/126216-1/2012		Import from public-domain	Watson,S.J.; Langat,P.; Reid,S.M.; Lam,T.T.; Cotten,M.; Kelly,M.; Van Reeth,K.; Qiu,Y.; Simon,G.; Bonin,E.; Foni,E.; Chiapponi,C.; Larsen,L.; Hjulsager,C.; Markowska-Daniel,I.; Urbaniak,K.; Durrwald,R.; Schlegel,M.; Huovilainen,A.; Davidson,I.; Dan,A.; Loeffen,W.; Edwards,S.; Bublot,M.; Vila,T.; Maldonado,J.; Valls,L.; Brown,I.H.; Pybus,O.G.; Kellam,P.; Tsan-Yuk Lam,T.; van Reeth,K.
EPI641298	MP	France	2012-May-21	EPI_ISL_195232	A/swine/France/56-120177/2012		Import from public-domain	Watson,S.J.; Langat,P.; Reid,S.M.; Lam,T.T.; Cotten,M.; Kelly,M.; Van Reeth,K.; Qiu,Y.; Simon,G.; Bonin,E.; Foni,E.; Chiapponi,C.; Larsen,L.; Hjulsager,C.; Markowska-Daniel,I.; Urbaniak,K.; Durrwald,R.; Schlegel,M.; Huovilainen,A.; Davidson,I.; Dan,A.; Loeffen,W.; Edwards,S.; Bublot,M.; Vila,T.; Maldonado,J.; Valls,L.; Brown,I.H.; Pybus,O.G.; Kellam,P.; Tsan-Yuk Lam,T.; van Reeth,K.
EPI698939	MP	Canada	2014-May-14	EPI_ISL_208069	A/swine/Manitoba/D0333/2014		Import from public-domain	Das,S.R.; Halpin,R.A.; Lin,X.; Akopov,A.; Fedorova,N.; Puri,V.; Stockwell,T.; Amedeo,P.; Katzel,D.; Schobel,S.; Shrivastava,S.; Culhane,M.; Patnayak,D.; Redies,L.; Nelson,M.; Bao,Y.; Sanders,R.; Zhdanov,S.; Kiryutin,B.; Lipman,D.J.; Tatusova,T.; Detmer,S.
EPI641229	MP	France	2006-Jan-01	EPI_ISL_195226	A/swine/France/CotesdArmor-0113/2006		Import from public-domain	Watson,S.J.; Langat,P.; Reid,S.M.; Lam,T.T.; Cotten,M.; Kelly,M.; Van Reeth,K.; Qiu,Y.; Simon,G.; Bonin,E.; Foni,E.; Chiapponi,C.; Larsen,L.; Hjulsager,C.; Markowska-Daniel,I.; Urbaniak,K.; Durrwald,R.; Schlegel,M.; Huovilainen,A.; Davidson,I.; Dan,A.; Loeffen,W.; Edwards,S.; Bublot,M.; Vila,T.; Maldonado,J.; Valls,L.; Brown,I.H.; Pybus,O.G.; Kellam,P.; Tsan-Yuk Lam,T.; van Reeth,K.
EPI746487	MP	Vietnam	2015-Dec-17	EPI_ISL_219063	A/swine/Dong Nai/07-25-3/2015	National Institute of Animal Health	National Institute of Animal Health	Takemae, N.; Saito, T.
EPI746479	MP	Vietnam	2015-Dec-17	EPI_ISL_219062	A/swine/Dong Nai/07-23-3/2015	National Institute of Animal Health	National Institute of Animal Health	Takemae, N.; Saito, T.
EPI744743	MP	Vietnam	2015-Dec-17	EPI_ISL_218598	A/swine/Dong Nai/07-29-3/2015	National Institute of Animal Health	National Institute of Animal Health
EPI744736	MP	Vietnam	2015-Dec-17	EPI_ISL_218597	A/swine/Dong Nai/07-28-3/2015	National Institute of Animal Health	National Institute of Animal Health
EPI744728	MP	Vietnam	2015-Dec-17	EPI_ISL_218596	A/swine/Dong Nai/07-27-3/2015	National Institute of Animal Health	National Institute of Animal Health
EPI764945	MP	United States	2016-Apr-13	EPI_ISL_222702	A/swine/Illinois/A01895430/2016		Import from public-domain	Lin,K.
EPI764936	MP	United States	2016-Apr-18	EPI_ISL_222699	A/swine/Oklahoma/A01895662/2016		Import from public-domain	Lin,K.
EPI764925	MP	United States	2016-Apr-13	EPI_ISL_222696	A/swine/Illinois/A01895418/2016		Import from public-domain	Lin,K.
EPI736884	MP	United States	2016-Jan-29	EPI_ISL_217017	A/swine/South Dakota/A01675421/2016		Import from public-domain
EPI736875	MP	United States	2016-Jan-22	EPI_ISL_217014	A/swine/Oklahoma/A01730089/2016		Import from public-domain	Lin,K.; Huang,H.; Zhang,J.
EPI736872	MP	United States	2016-Jan-22	EPI_ISL_217013	A/swine/Nebraska/A01730138/2016		Import from public-domain	Lin,K.; Huang,H.; Zhang,J.
EPI736813	MP	United States	2016-Jan-22	EPI_ISL_216993	A/swine/Oklahoma/A01730092/2016		Import from public-domain	Lin,K.; Huang,H.; Zhang,J.
EPI736810	MP	United States	2016-Jan-21	EPI_ISL_216992	A/swine/Iowa/A01730123/2016		Import from public-domain	Lin,K.; Huang,H.; Zhang,J.
EPI736677	MP	United States	2016-Feb-08	EPI_ISL_216909	A/swine/Iowa/A01675568/2016		Import from public-domain
EPI736625	MP	United States	2016-Jan-28	EPI_ISL_216890	A/swine/North Carolina/A01730690/2016		Import from public-domain	Lin,K.; Huang,H.; Zhang,J.
EPI736616	MP	United States	2016-Feb-01	EPI_ISL_216887	A/swine/North Carolina/A01730758/2016		Import from public-domain	Lin,K.; Huang,H.; Zhang,J.
EPI691598	MP	United States	2015-Oct-20	EPI_ISL_206688	A/swine/Iowa/A01746958/2015		Import from public-domain
EPI690493	MP	United States	2015-Nov-11	EPI_ISL_206452	A/swine/Wisconsin/A01104088/2015		Import from public-domain
EPI689987	MP	United States	2015-Oct-26	EPI_ISL_206374	A/swine/Indiana/A01812040/2015		Import from public-domain
EPI654000	MP	United States	2015-Aug-05	EPI_ISL_198376	A/swine/Minnesota/A01823864/2015		Import from public-domain
EPI653997	MP	United States	2015-Aug-05	EPI_ISL_198375	A/swine/Minnesota/A01823870/2015		Import from public-domain
EPI653942	MP	United States	2015-Aug-12	EPI_ISL_198371	A/swine/South Dakota/A01472948/2015		Import from public-domain
EPI653912	MP	United States	2015-Jul-31	EPI_ISL_198369	A/swine/North Carolina/A01769110/2015		Import from public-domain	Lin,K.; Huang,H.; Zhang,J.
EPI653902	MP	United States	2015-Jul-28	EPI_ISL_198366	A/swine/South Dakota/A02025413/2015		Import from public-domain	Lin,K.; Huang,H.; Zhang,J.
EPI653892	MP	United States	2015-Jul-27	EPI_ISL_198363	A/swine/Iowa/A02025416/2015		Import from public-domain	Lin,K.; Huang,H.; Zhang,J.
EPI653885	MP	United States	2015-Jul-28	EPI_ISL_198361	A/swine/North Carolina/A02025430/2015		Import from public-domain	Lin,K.; Huang,H.; Zhang,J.
EPI653878	MP	United States	2015-Jul-29	EPI_ISL_198359	A/swine/North Carolina/A02035922/2015		Import from public-domain	Lin,K.; Huang,H.; Zhang,J.
EPI653103	MP	United States	2015-Aug-13	EPI_ISL_198206	A/swine/Iowa/A01472992/2015		Import from public-domain
EPI653100	MP	United States	2015-Aug-12	EPI_ISL_198205	A/swine/South Dakota/A01472959/2015		Import from public-domain
EPI653097	MP	United States	2015-Aug-11	EPI_ISL_198204	A/swine/South Dakota/A01472919/2015		Import from public-domain
EPI645051	MP	United States	2015-Jul-10	EPI_ISL_196275	A/swine/Illinois/A02090176/2015		Import from public-domain
EPI615468	MP	United States	2009-Jun-04	EPI_ISL_190208	A/swine/Minnesota/D09-28266-4/2009		Import from public-domain	Stratton,J.
EPI615462	MP	United States	2007-Jun-01	EPI_ISL_190207	A/swine/Nebraska/01573/2007		Import from public-domain	Stratton,J.
EPI615424	MP	United States	2011-Feb-23	EPI_ISL_190202	A/swine/Illinois/A01134578/2011		Import from public-domain	Stratton,J.
EPI615364	MP	Argentina	2012-Dec-05	EPI_ISL_190200	A/swine/Argentina/CIP051-C05-M21/2012		Import from public-domain	Dibarbora,M.M.
EPI615329	MP	Argentina	2013-Dec-13	EPI_ISL_190188	A/swine/Argentina/CIP051-C29-42/2013		Import from public-domain	Dibarbora,M.M.
EPI615326	MP	Argentina	2012-Nov-19	EPI_ISL_190187	A/swine/Argentina/CIP051-A241-2/2012		Import from public-domain	Dibarbora,M.M.
EPI615323	MP	Argentina	2012-Nov-19	EPI_ISL_190186	A/swine/Argentina/CIP051-A241-9/2012		Import from public-domain	Dibarbora,M.M.
EPI615320	MP	Argentina	2012-Dec-05	EPI_ISL_190185	A/swine/Argentina/CIP051-C05-M1-5/2012		Import from public-domain	Dibarbora,M.M.
EPI615317	MP	Argentina	2014-May-07	EPI_ISL_190184	A/swine/Argentina/CIP112-C47/2014		Import from public-domain	Dibarbora,M.M.
EPI615295	MP	Argentina	2012-Dec-05	EPI_ISL_190175	A/swine/Argentina/CIP051-C05-M1-1/2012		Import from public-domain	Dibarbora,M.M.
EPI615289	MP	Argentina	2011-Dec-02	EPI_ISL_190173	A/swine/Argentina/CIP051-A199/2011		Import from public-domain	Dibarbora,M.M.
EPI598969	MP	United States	2014-Oct-20	EPI_ISL_181859	A/swine/North Carolina /A01476766/2014		Import from public-domain	Lin,K.; Olson,W.J.; Zhang,J.
EPI586233	MP	United States	2015-Feb-27	EPI_ISL_177985	A/swine/Indiana/A01260831/2015		Import from public-domain
EPI586162	MP	United States	2015-Feb-25	EPI_ISL_177944	A/swine/Oklahoma/A01841015/2015		Import from public-domain	Lin,K.; Olson,W.J.; Zhang,J.
EPI586159	MP	United States	2015-Feb-25	EPI_ISL_177943	A/swine/Arkansas/A01841034/2015		Import from public-domain	Lin,K.; Olson,W.J.; Zhang,J.
EPI586150	MP	United States	2015-Feb-25	EPI_ISL_177940	A/swine/Arkansas/A01841049/2015		Import from public-domain	Lin,K.; Olson,W.J.; Zhang,J.
EPI586147	MP	United States	2015-Feb-25	EPI_ISL_177939	A/swine/Oklahoma/A01841014/2015		Import from public-domain	Lin,K.; Olson,W.J.; Zhang,J.
EPI586144	MP	United States	2015-Feb-23	EPI_ISL_177938	A/swine/Illinois/A01478910/2015		Import from public-domain	Lin,K.; Olson,W.J.; Zhang,J.
EPI586141	MP	United States	2015-Feb-24	EPI_ISL_177937	A/swine/Indiana/A01840859/2015		Import from public-domain	Lin,K.; Olson,W.J.; Zhang,J.
EPI586138	MP	United States	2015-Feb-24	EPI_ISL_177936	A/swine/Oklahoma/A01841022/2015		Import from public-domain	Lin,K.; Olson,W.J.; Zhang,J.
EPI586135	MP	United States	2015-Feb-23	EPI_ISL_177935	A/swine/Arkansas/A01841004/2015		Import from public-domain	Lin,K.; Olson,W.J.; Zhang,J.
EPI586132	MP	United States	2015-Mar-02	EPI_ISL_177934	A/swine/Illinois/A01478979/2015		Import from public-domain	Lin,K.; Olson,W.J.; Zhang,J.
EPI586123	MP	United States	2015-Feb-23	EPI_ISL_177931	A/swine/Oklahoma/A01478925/2015		Import from public-domain	Lin,K.; Olson,W.J.; Zhang,J.
EPI586120	MP	United States	2015-Feb-25	EPI_ISL_177930	A/swine/Oklahoma/A01478965/2015		Import from public-domain	Lin,K.; Olson,W.J.; Zhang,J.
EPI586117	MP	United States	2015-Mar-02	EPI_ISL_177929	A/swine/Pennsylvania/A01840902/2015		Import from public-domain	Lin,K.; Olson,W.J.; Zhang,J.
EPI586094	MP	United States	2015-Feb-12	EPI_ISL_177916	A/swine/Minnesota/A01489541/2015		Import from public-domain
EPI586073	MP	United States	2015-Feb-18	EPI_ISL_177905	A/swine/Iowa/A01840794/2015		Import from public-domain	Lin,K.; Olson,W.J.; Zhang,J.
EPI586070	MP	United States	2015-Feb-11	EPI_ISL_177904	A/swine/Indiana/A01840743/2015		Import from public-domain	Lin,K.; Olson,W.J.; Zhang,J.
EPI586067	MP	United States	2015-Feb-10	EPI_ISL_177903	A/swine/North Carolina/A01555544/2015		Import from public-domain	Lin,K.; Olson,W.J.; Zhang,J.
EPI586058	MP	United States	2015-Feb-19	EPI_ISL_177900	A/swine/Indiana/A01840825/2015		Import from public-domain	Lin,K.; Olson,W.J.; Zhang,J.
EPI586052	MP	United States	2015-Feb-20	EPI_ISL_177898	A/swine/Nebraska/A01555575/2015		Import from public-domain	Lin,K.; Olson,W.J.; Zhang,J.
EPI586049	MP	United States	2015-Feb-13	EPI_ISL_177897	A/swine/Iowa/A01840762/2015		Import from public-domain	Lin,K.; Olson,W.J.; Zhang,J.
EPI586037	MP	United States	2015-Feb-12	EPI_ISL_177893	A/swine/Indiana/A01840753/2015		Import from public-domain	Lin,K.; Olson,W.J.; Zhang,J.
EPI586034	MP	United States	2015-Feb-13	EPI_ISL_177892	A/swine/Arkansas/A01840760/2015		Import from public-domain	Lin,K.; Olson,W.J.; Zhang,J.
EPI586019	MP	United States	2015-Feb-12	EPI_ISL_177887	A/swine/Indiana/A01840752/2015		Import from public-domain	Lin,K.; Olson,W.J.; Zhang,J.
EPI586016	MP	United States	2015-Feb-11	EPI_ISL_177886	A/swine/Illinois/A01840755/2015		Import from public-domain	Lin,K.; Olson,W.J.; Zhang,J.
EPI568816	MP	United States	2014-Dec-08	EPI_ISL_173750	A/swine/Oklahoma/A01567187/2014		Import from public-domain
EPI568815	MP	United States	2014-Dec-17	EPI_ISL_173749	A/swine/Oklahoma/A01567181/2014		Import from public-domain
EPI568813	MP	United States	2010-Apr-10	EPI_ISL_173747	A/swine/Indiana/29-0404/2010		Import from public-domain	Baranovich,T.; Bahl,J.; Marathe,B.M.; Culhaned,M.; Stigger-Rosser,E.; Darnell,D.; Kaplan,B.; Lowe,J.F.; Webby,R.J.; Govorkova,E.A.
EPI568810	MP	United States	2010-Feb-08	EPI_ISL_173745	A/swine/Indiana/24-0218/2010		Import from public-domain	Baranovich,T.; Bahl,J.; Marathe,B.M.; Culhaned,M.; Stigger-Rosser,E.; Darnell,D.; Kaplan,B.; Lowe,J.F.; Webby,R.J.; Govorkova,E.A.
EPI568808	MP	United States	2010-Apr-10	EPI_ISL_173743	A/swine/Indiana/29-0408/2010		Import from public-domain	Baranovich,T.; Bahl,J.; Marathe,B.M.; Culhaned,M.; Stigger-Rosser,E.; Darnell,D.; Kaplan,B.; Lowe,J.F.; Webby,R.J.; Govorkova,E.A.
EPI568721	MP	United States	2014-Dec-22	EPI_ISL_173678	A/swine/Arkansas/A01840239/2014		Import from public-domain	Lin,K.; Olson,W.J.; Zhang,J.
EPI568696	MP	United States	2015-Jan-06	EPI_ISL_173663	A/swine/Iowa/A01469493/2015		Import from public-domain
EPI573612	MP	United States	2014-Dec-30	EPI_ISL_173656	A/swine/Minnesota/A01567379/2014		Import from public-domain
EPI568640	MP	United States	2014-Dec-22	EPI_ISL_173619	A/swine/Minnesota/A01567268/2014		Import from public-domain
EPI806662	MP	United States	2016-Jun-02	EPI_ISL_229218	A/swine/North Carolina/A01776223/2016		Import from public-domain	Lin,K.; Smith,K.N.; Zhang,J.
EPI736869	MP	United States	2016-Jan-20	EPI_ISL_217002	A/swine/Illinois/A01729946/2016		Import from public-domain	Lin,K.; Huang,H.; Zhang,J.
EPI736831	MP	United States	2016-Jan-20	EPI_ISL_216999	A/swine/North Carolina/A01729907/2016		Import from public-domain	Lin,K.; Huang,H.; Zhang,J.
EPI736819	MP	United States	2016-Jan-20	EPI_ISL_216995	A/swine/Arkansas/A01729957/2016		Import from public-domain	Lin,K.; Huang,H.; Zhang,J.
EPI736680	MP	United States	2016-Jan-27	EPI_ISL_216910	A/swine/Nebraska/A01942119/2016		Import from public-domain
EPI736631	MP	United States	2016-Jan-29	EPI_ISL_216892	A/swine/Ohio/A01730712/2016		Import from public-domain	Lin,K.; Huang,H.; Zhang,J.
EPI736622	MP	United States	2016-Jan-28	EPI_ISL_216889	A/swine/Oklahoma/A01730659/2016		Import from public-domain	Lin,K.; Huang,H.; Zhang,J.
EPI653990	MP	United States	2015-May-05	EPI_ISL_198174	A/swine/Indiana/A01260890/2015		Import from public-domain
EPI653983	MP	United States	2015-May-07	EPI_ISL_198173	A/swine/Indiana/A01260896/2015		Import from public-domain
EPI653024	MP	United States	2015-May-02	EPI_ISL_198167	A/swine/Indiana/A01260885/2015		Import from public-domain
EPI653059	MP	United States	2015-May-28	EPI_ISL_198163	A/swine/Indiana/A01260910/2015		Import from public-domain
EPI653038	MP	United States	2015-May-20	EPI_ISL_198161	A/swine/Indiana/A01260906/2015		Import from public-domain
EPI653031	MP	United States	2015-May-06	EPI_ISL_198160	A/swine/Indiana/A01260893/2015		Import from public-domain
EPI653017	MP	United States	2015-May-04	EPI_ISL_198159	A/swine/Indiana/A01260888/2015		Import from public-domain
EPI615451	MP	United States	2011-Jul-06	EPI_ISL_190016	A/swine/Oklahoma/A01202417/2011		Import from public-domain	Stratton,J.
EPI615504	MP	United States	2011-Mar-10	EPI_ISL_190014	A/swine/Illinois/A01134720/2011		Import from public-domain	Stratton,J.
EPI615558	MP	United States	2010-Nov-29	EPI_ISL_189998	A/swine/Illinois/A01047045/2010		Import from public-domain	Stratton,J.
EPI615551	MP	United States	2010-Nov-29	EPI_ISL_189997	A/swine/Illinois/A01047044/2010		Import from public-domain	Stratton,J.
EPI615624	MP	United States	2007-Jan-01	EPI_ISL_189996	A/swine/Iowa/01602/2007		Import from public-domain	Stratton,J.
EPI615619	MP	United States	2007-Jan-01	EPI_ISL_189995	A/swine/Minnesota/01601/2007		Import from public-domain	Stratton,J.
EPI615609	MP	United States	2010-Nov-29	EPI_ISL_189994	A/swine/Illinois/A01047046/2010		Import from public-domain	Stratton,J.
EPI615602	MP	United States	2011-Jul-13	EPI_ISL_189993	A/swine/Iowa/A01202444/2011		Import from public-domain	Stratton,J.
EPI615596	MP	United States	2011-Feb-23	EPI_ISL_189992	A/swine/Illinois/A01134579/2011		Import from public-domain	Stratton,J.
EPI615673	MP	United States	2011-Jul-06	EPI_ISL_189991	A/swine/Oklahoma/A01202414/2011		Import from public-domain	Stratton,J.
EPI190193	MP	China	2004-Jan-01	EPI_ISL_33834	A/swine/Tianjin/1/2004		Import from public-domain
EPI829017	MP	Japan	2016-Jun-21	EPI_ISL_232770	A/swine/Gunma/6-2595/2016		National Institute of Animal Health
EPI829025	MP	Japan	2016-Jun-21	EPI_ISL_232771	A/swine/Gunma/6-2593/2016		National Institute of Animal Health
EPI829048	MP	Japan	2016-May-19	EPI_ISL_232774	A/swine/Gunma/10-2266/2016		National Institute of Animal Health
EPI829056	MP	Japan	2016-May-24	EPI_ISL_232775	A/swine/Gunma/6-2232/2016		National Institute of Animal Health
EPI829064	MP	Japan	2016-Jun-21	EPI_ISL_232776	A/swine/Gunma/6-2613/2016		National Institute of Animal Health
EPI829072	MP	Japan	2016-Jun-21	EPI_ISL_232777	A/swine/Gunma/6-2610/2016		National Institute of Animal Health
EPI829080	MP	Japan	2016-May-18	EPI_ISL_232778	A/swine/Gunma/7-2178/2016		National Institute of Animal Health
EPI829088	MP	Japan	2016-May-30	EPI_ISL_232779	A/swine/Chiba/1-2415/2016		National Institute of Animal Health
EPI829096	MP	Japan	2016-Jun-21	EPI_ISL_232780	A/swine/Gunma/6-2588/2016		National Institute of Animal Health
EPI829104	MP	Japan	2016-Jun-21	EPI_ISL_232781	A/swine/Gunma/6-2589/2016		National Institute of Animal Health
EPI829112	MP	Japan	2016-Jun-21	EPI_ISL_232782	A/swine/Gunma/6-2591/2016		National Institute of Animal Health
EPI829136	MP	Japan	2016-May-30	EPI_ISL_232785	A/swine/Chiba/1-2413/2016		National Institute of Animal Health
EPI829144	MP	Japan	2016-May-19	EPI_ISL_232786	A/swine/Gunma/11-2292/2016		National Institute of Animal Health
EPI829152	MP	Japan	2016-May-18	EPI_ISL_232787	A/swine/Gunma/7-2177/2016		National Institute of Animal Health
EPI829160	MP	Japan	2016-May-16	EPI_ISL_232788	A/swine/Gunma/12-2141/2016		National Institute of Animal Health
EPI829469	MP	Japan	2016-Jul-19	EPI_ISL_232926	A/swine/Gunma/6-2844/2016		National Institute of Animal Health
EPI829558	MP	Japan	2016-May-30	EPI_ISL_232954	A/swine/Chiba/1-2554/2016		National Institute of Animal Health
EPI829566	MP	Japan	2016-May-30	EPI_ISL_232955	A/swine/Chiba/1-2556/2016		National Institute of Animal Health
EPI829574	MP	Japan	2016-Jul-01	EPI_ISL_232956	A/swine/Chiba/1-2687/2016		National Institute of Animal Health
EPI829582	MP	Japan	2016-Jun-23	EPI_ISL_232957	A/swine/Gunma/10-2643/2016		National Institute of Animal Health
EPI829590	MP	Japan	2016-Jul-21	EPI_ISL_232958	A/swine/Gunma/10-2878/2016		National Institute of Animal Health
EPI829598	MP	Japan	2016-Jul-21	EPI_ISL_232959	A/swine/Gunma/11-2910/2016		National Institute of Animal Health
EPI829606	MP	Japan	2016-Jun-13	EPI_ISL_232960	A/swine/Gunma/12-2431/2016		National Institute of Animal Health
EPI829614	MP	Japan	2016-Jun-13	EPI_ISL_232961	A/swine/Gunma/12-2442/2016		National Institute of Animal Health
EPI829622	MP	Japan	2016-Jul-11	EPI_ISL_232962	A/swine/Gunma/12-2730/2016		National Institute of Animal Health
EPI829630	MP	Japan	2016-Jul-19	EPI_ISL_232963	A/swine/Gunma/6-2837/2016		National Institute of Animal Health
EPI829638	MP	Japan	2016-Jul-19	EPI_ISL_232964	A/swine/Gunma/6-2838/2016		National Institute of Animal Health
EPI829646	MP	Japan	2016-Jul-19	EPI_ISL_232965	A/swine/Gunma/6-2839/2016		National Institute of Animal Health
EPI829654	MP	Japan	2016-Jul-19	EPI_ISL_232966	A/swine/Gunma/6-2842/2016		National Institute of Animal Health
EPI829662	MP	Japan	2016-Jul-19	EPI_ISL_232967	A/swine/Gunma/6-2843/2016		National Institute of Animal Health
EPI829670	MP	Japan	2016-Jul-19	EPI_ISL_232968	A/swine/Gunma/6-2846/2016		National Institute of Animal Health
EPI829678	MP	Japan	2016-Jul-19	EPI_ISL_232969	A/swine/Gunma/6-2847/2016		National Institute of Animal Health
EPI829686	MP	Japan	2016-Jul-19	EPI_ISL_232970	A/swine/Gunma/6-2848/2016		National Institute of Animal Health
EPI829694	MP	Japan	2016-Jul-19	EPI_ISL_232971	A/swine/Gunma/6-2850/2016		National Institute of Animal Health
EPI829702	MP	Japan	2016-Jul-19	EPI_ISL_232972	A/swine/Gunma/6-2852/2016		National Institute of Animal Health
EPI829710	MP	Japan	2016-Jul-19	EPI_ISL_232973	A/swine/Gunma/6-2853/2016		National Institute of Animal Health
EPI829718	MP	Japan	2016-Jul-19	EPI_ISL_232974	A/swine/Gunma/6-2855/2016		National Institute of Animal Health
EPI829726	MP	Japan	2016-Jul-19	EPI_ISL_232975	A/swine/Gunma/6-2856/2016		National Institute of Animal Health
EPI829734	MP	Japan	2016-Jun-15	EPI_ISL_232976	A/swine/Gunma/7-2491/2016		National Institute of Animal Health
EPI829742	MP	Japan	2016-Jun-15	EPI_ISL_232977	A/swine/Gunma/7-2496/2016		National Institute of Animal Health
EPI829750	MP	Japan	2016-Jun-15	EPI_ISL_232978	A/swine/Gunma/7-2497/2016		National Institute of Animal Health
EPI829758	MP	Japan	2016-Jun-15	EPI_ISL_232979	A/swine/Gunma/7-2498/2016		National Institute of Animal Health
EPI829766	MP	Japan	2016-Jun-15	EPI_ISL_232980	A/swine/Gunma/7-2499/2016		National Institute of Animal Health
EPI829774	MP	Japan	2016-Jun-15	EPI_ISL_232981	A/swine/Gunma/9-2464/2016		National Institute of Animal Health
EPI833417	MP	Japan	2016-Apr-20	EPI_ISL_233593	A/swine/Chiba/1-1757/2016		National Institute of Animal Health	N. Takemae, T.Saito
EPI833425	MP	Japan	2016-Mar-24	EPI_ISL_233594	A/swine/Chiba/1-1533/2016		National Institute of Animal Health	N. Takemae, T.Saito
EPI833433	MP	Japan	2015-Dec-03	EPI_ISL_233595	A/swine/Chiba/1-480/2015		National Institute of Animal Health	N. Takemae, T.Saito
EPI833441	MP	Japan	2016-Mar-24	EPI_ISL_233596	A/swine/Chiba/1-1532/2016		National Institute of Animal Health	N. Takemae, T.Saito
EPI833449	MP	Japan	2016-Feb-10	EPI_ISL_233597	A/swine/Gunma/7-1046/2016		National Institute of Animal Health	N. Takemae, T.Saito
EPI833465	MP	Japan	2016-Apr-18	EPI_ISL_233599	A/swine/Gunma/12-1720/2016		National Institute of Animal Health	N. Takemae, T.Saito
EPI833473	MP	Japan	2016-Mar-24	EPI_ISL_233600	A/swine/Chiba/1-1528/2016		National Institute of Animal Health	N. Takemae, T.Saito
EPI833481	MP	Japan	2016-Apr-18	EPI_ISL_233601	A/swine/Gunma/12-1722/2016		National Institute of Animal Health	N. Takemae, T.Saito
EPI833497	MP	Japan	2016-Mar-29	EPI_ISL_233603	A/swine/Gunma/6-1487/2016		National Institute of Animal Health	N. Takemae, T.Saito
EPI833505	MP	Japan	2016-Mar-29	EPI_ISL_233604	A/swine/Gunma/6-1488/2016		National Institute of Animal Health	N. Takemae, T.Saito
EPI833513	MP	Japan	2016-Apr-06	EPI_ISL_233605	A/swine/Gunma/7-1583/2016		National Institute of Animal Health	N. Takemae, T.Saito
EPI833537	MP	Japan	2015-Nov-11	EPI_ISL_233608	A/swine/Gunma/7-315/2015		National Institute of Animal Health	N. Takemae, T.Saito
EPI833553	MP	Japan	2015-Jul-02	EPI_ISL_233610	A/swine/Chiba/V662/2015		National Institute of Animal Health	N. Takemae, T.Saito
EPI833569	MP	Japan	2015-Nov-11	EPI_ISL_233612	A/swine/Gunma/7-318/2015		National Institute of Animal Health	N. Takemae, T.Saito
EPI833577	MP	Japan	2016-Jan-14	EPI_ISL_233613	A/swine/Gunma/10-841/2016		National Institute of Animal Health	N. Takemae, T.Saito
EPI833585	MP	Japan	2016-Apr-07	EPI_ISL_233614	A/swine/Gunma/9-1610/2016		National Institute of Animal Health	N. Takemae, T.Saito
EPI833593	MP	Japan	2015-Jul-02	EPI_ISL_233615	A/swine/Chiba/W663/2015		National Institute of Animal Health	N. Takemae, T.Saito
EPI833601	MP	Japan	2016-Mar-29	EPI_ISL_233616	A/swine/Gunma/6-1491/2016		National Institute of Animal Health	N. Takemae, T.Saito
EPI833617	MP	Japan	2016-Apr-20	EPI_ISL_233618	A/swine/Chiba/1-1759/2016		National Institute of Animal Health	N. Takemae, T.Saito
EPI833633	MP	Japan	2016-Apr-20	EPI_ISL_233620	A/swine/Chiba/1-1758/2016		National Institute of Animal Health	N. Takemae, T.Saito
EPI833657	MP	Japan	2016-Apr-20	EPI_ISL_233623	A/swine/Chiba/1-1755/2016		National Institute of Animal Health	N. Takemae, T.Saito
EPI833665	MP	Japan	2016-Feb-10	EPI_ISL_233624	A/swine/Gunma/7-1050/2016		National Institute of Animal Health	N. Takemae, T.Saito
EPI833680	MP	Japan	2016-Apr-18	EPI_ISL_233626	A/swine/Gunma/12-1723/2016		National Institute of Animal Health	N. Takemae, T.Saito
EPI837153	MP	United States	2016-Jun-10	EPI_ISL_234240	A/swine/Indiana/A01812236/2016		Import from public-domain
EPI837161	MP	United States	2015-Dec-08	EPI_ISL_234241	A/swine/Indiana/A01812095/2015		Import from public-domain
EPI941311	MP	United States	2016-Jul-06	EPI_ISL_234287	A/swine/North Carolina/A01777394/2016		Import from public-domain	Lin,K.; Zhang,J.
EPI837335	MP	United States	2016-Jun-01	EPI_ISL_234291	A/swine/Indiana/A01812224/2016		Import from public-domain
EPI837356	MP	United States	2016-Jun-20	EPI_ISL_234298	A/swine/Indiana/A01776934/2016		Import from public-domain	Lin,K.; Zhang,J.
EPI837696	MP	United States	2016-May-05	EPI_ISL_234397	A/swine/Indiana/A01943834/2016		Import from public-domain
EPI941283	MP	United States	2016-Jul-27	EPI_ISL_234522	A/swine/Iowa/A01778107/2016		Import from public-domain	Lin,K.; Zhang,J.
EPI941478	MP	United States	2016-Jul-29	EPI_ISL_234524	A/swine/Minnesota/A01778109/2016		Import from public-domain	Lin,K.; Zhang,J.
EPI941327	MP	United States	2016-Jul-29	EPI_ISL_234526	A/swine/Iowa/A01778108/2016		Import from public-domain	Lin,K.; Zhang,J.
EPI941333	MP	United States	2016-Jul-08	EPI_ISL_234527	A/swine/Nebraska/A01778104/2016		Import from public-domain	Lin,K.; Zhang,J.
EPI946613	MP	United States	2016-Aug-05	EPI_ISL_234577	A/swine/North Carolina/A01778373/2016		Import from public-domain	Lin,K.; Zhang,J.
EPI946643	MP	United States	2016-Aug-05	EPI_ISL_234579	A/swine/Indiana/A01778367/2016		Import from public-domain	Lin,K.; Zhang,J.
EPI946691	MP	United States	2016-Aug-04	EPI_ISL_234584	A/swine/Iowa/A01778372/2016		Import from public-domain	Lin,K.; Zhang,J.
EPI838643	MP	Mexico	2014-Nov-04	EPI_ISL_234602	A/swine/Mexico/GtoDMZC01/2014		Import from public-domain	Sanchez-Betancourt,J.I.; Segura-Velazquez,R.A.; Cervantes-Torres,J.B.; Mercado-Garcia,M.C.; Carreon-Napoles,R.
EPI941339	MP	United States	2016-Jul-20	EPI_ISL_234673	A/swine/Iowa/A01777892/2016		Import from public-domain	Lin,K.; Zhang,J.
EPI941366	MP	United States	2016-Jul-22	EPI_ISL_234675	A/swine/Iowa/A01777895/2016		Import from public-domain	Lin,K.; Zhang,J.
EPI941393	MP	United States	2016-Jul-21	EPI_ISL_234676	A/swine/Oklahoma/A01777841/2016		Import from public-domain	Lin,K.; Zhang,J.
EPI840008	MP	United States	2016-Jul-01	EPI_ISL_234931	A/swine/Illinois/A01378014/2016		Import from public-domain	Padmanabhan,A.; Hause,B.
EPI840011	MP	United States	2016-Jul-01	EPI_ISL_234932	A/swine/Illinois/A01378013/2016		Import from public-domain	Padmanabhan,A.; Hause,B.
EPI941272	MP	United States	2016-Jun-30	EPI_ISL_234951	A/swine/Iowa/A01777667/2016		Import from public-domain	Lin,K.; Zhang,J.
EPI941289	MP	United States	2016-Jun-30	EPI_ISL_234953	A/swine/Iowa/A01777665/2016		Import from public-domain	Lin,K.; Zhang,J.
EPI941472	MP	United States	2016-Jun-28	EPI_ISL_234954	A/swine/Iowa/A01777669/2016		Import from public-domain	Lin,K.; Zhang,J.
EPI941541	MP	United States	2016-Jul-08	EPI_ISL_234965	A/swine/Kansas/A01777675/2016		Import from public-domain	Lin,K.; Zhang,J.
EPI845294	MP	Argentina	2014-Dec-19	EPI_ISL_235717	A/swine/Argentina/CIP112-C95/2014		Import from public-domain	Dibarbora,M.; Cappuccio,J.; Pereda,A.
EPI845300	MP	Argentina	2014-Oct-16	EPI_ISL_235719	A/swine/Argentina/CIP112-C78/2014		Import from public-domain	Dibarbora,M.; Cappuccio,J.; Pereda,A.
EPI946661	MP	United States	2016-Aug-18	EPI_ISL_235726	A/swine/California/A01778665/2016		Import from public-domain	Lin,K.; Zhang,J.
EPI946673	MP	United States	2016-Aug-17	EPI_ISL_235732	A/swine/Illinois/A01778711/2016		Import from public-domain	Lin,K.; Zhang,J.
EPI854004	MP	United States	2016-Feb-29	EPI_ISL_235746	A/swine/North Carolina/A01732695/2016		Import from public-domain
EPI845480	MP	United States	2015-Nov-03	EPI_ISL_235749	A/swine/Indiana/A01812050/2015		Import from public-domain
EPI946655	MP	United States	2016-Aug-23	EPI_ISL_235790	A/swine/North Carolina/A01778770/2016		Import from public-domain	Lin,K.; Zhang,J.
EPI946721	MP	United States	2016-Aug-23	EPI_ISL_235793	A/swine/Iowa/A01778876/2016		Import from public-domain	Lin,K.; Zhang,J.
EPI849339	MP	Canada	2014-Oct-15	EPI_ISL_236195	A/swine/Manitoba/G2/2014		Import from public-domain	Grgic,H.; Poljak,Z.
EPI849341	MP	Canada	2014-Jan-21	EPI_ISL_236197	A/swine/Manitoba/G4/2014		Import from public-domain	Grgic,H.; Poljak,Z.
EPI849343	MP	Canada	2014-Jan-03	EPI_ISL_236199	A/swine/Manitoba/G6/2014		Import from public-domain	Grgic,H.; Poljak,Z.
EPI854013	MP	United States	2016-Mar-02	EPI_ISL_236808	A/swine/North Carolina/A01732706/2016		Import from public-domain	Lin,K.; Huang,H.; Zhang,J.
EPI854061	MP	United States	2016-Feb-08	EPI_ISL_236817	A/swine/Nebraska/A01942266/2016		Import from public-domain
EPI1007093	MP	United States	2016-Sep-06	EPI_ISL_237041	A/swine/Iowa/A01781219/2016		Import from public-domain	Lin,K.; Zhang,J.
EPI1007042	MP	United States	2016-Sep-07	EPI_ISL_237046	A/swine/North Carolina/A01781221/2016		Import from public-domain	Lin,K.; Zhang,J.
EPI946685	MP	United States	2016-Aug-30	EPI_ISL_237054	A/swine/Minnesota/A01781045/2016		Import from public-domain	Lin,K.; Zhang,J.
EPI859679	MP	Japan	2008-Jan-01	EPI_ISL_237796	A/swine/Tochigi/1/2008	National Institute of Animal Health	National Institute of Animal Health	Saito, T.; Takemae, N.
EPI859695	MP	Japan	2012-Oct-23	EPI_ISL_237798	A/swine/Tochigi/1/2012	National Institute of Animal Health	National Institute of Animal Health	Saito, T.; Takemae, N.
EPI860250	MP	Japan	2016-Sep-30	EPI_ISL_237924	A/swine/Chiba/1-3656/2016	National Institute of Animal Health	National Institute of Animal Health	Saito, T.; Takemae, N.
EPI860258	MP	Japan	2016-Oct-12	EPI_ISL_237925	A/swine/Gunma/7-3735/2016	National Institute of Animal Health	National Institute of Animal Health	Saito, T.; Takemae, N.
EPI860266	MP	Japan	2016-Oct-03	EPI_ISL_237926	A/swine/Gunma/12-3704/2016	National Institute of Animal Health	National Institute of Animal Health	Saito, T.; Takemae, N.
EPI860274	MP	Japan	2016-Oct-12	EPI_ISL_237927	A/swine/Gunma/7-3732/2016	National Institute of Animal Health	National Institute of Animal Health	Saito, T.; Takemae, N.
EPI860282	MP	Japan	2016-Oct-03	EPI_ISL_237928	A/swine/Gunma/12-3700/2016	National Institute of Animal Health	National Institute of Animal Health	Saito, T.; Takemae, N.
EPI860290	MP	Japan	2016-Sep-30	EPI_ISL_237929	A/swine/Chiba/1-3641/2016	National Institute of Animal Health	National Institute of Animal Health	Saito, T.; Takemae, N.
EPI860298	MP	Japan	2016-Oct-12	EPI_ISL_237930	A/swine/Gunma/9-3780/2016	National Institute of Animal Health	National Institute of Animal Health	Saito, T.; Takemae, N.
EPI860306	MP	Japan	2016-Oct-03	EPI_ISL_237931	A/swine/Gunma/12-3697/2016	National Institute of Animal Health	National Institute of Animal Health	Saito, T.; Takemae, N.
EPI860314	MP	Japan	2016-Oct-12	EPI_ISL_237932	A/swine/Gunma/7-3736/2016	National Institute of Animal Health	National Institute of Animal Health	Saito, T.; Takemae, N.
EPI860338	MP	Japan	2016-Oct-04	EPI_ISL_237935	A/swine/Chiba/1-3727/2016	National Institute of Animal Health	National Institute of Animal Health	Saito, T.; Takemae, N.
EPI860346	MP	Japan	2016-Oct-12	EPI_ISL_237936	A/swine/Gunma/9-3786/2016	National Institute of Animal Health	National Institute of Animal Health	Saito, T.; Takemae, N.
EPI860354	MP	Japan	2016-Oct-13	EPI_ISL_237937	A/swine/Gunma/8-3797/2016	National Institute of Animal Health	National Institute of Animal Health	Saito, T.; Takemae, N.
EPI860362	MP	Japan	2016-Sep-30	EPI_ISL_237938	A/swine/Chiba/1-3631/2016	National Institute of Animal Health	National Institute of Animal Health	Saito, T.; Takemae, N.
EPI860370	MP	Japan	2016-Oct-04	EPI_ISL_237939	A/swine/Chiba/1-3730/2016	National Institute of Animal Health	National Institute of Animal Health	Saito, T.; Takemae, N.
EPI860378	MP	Japan	2016-Oct-03	EPI_ISL_237940	A/swine/Gunma/12-3705/2016	National Institute of Animal Health	National Institute of Animal Health	Saito, T.; Takemae, N.
EPI861018	MP	Japan	2016-Oct-13	EPI_ISL_238041	A/swine/Gunma/8-3811/2016	National Institute of Animal Health	National Institute of Animal Health	Saito, T.; Takemae, N.
EPI861026	MP	Japan	2016-Oct-13	EPI_ISL_238042	A/swine/Gunma/8-3809/2016	National Institute of Animal Health	National Institute of Animal Health	Saito, T.; Takemae, N.
EPI861042	MP	Japan	2016-Oct-13	EPI_ISL_238044	A/swine/Gunma/8-3808/2016	National Institute of Animal Health	National Institute of Animal Health	Saito, T.; Takemae, N.
EPI861050	MP	Japan	2016-Oct-13	EPI_ISL_238045	A/swine/Gunma/8-3807/2016	National Institute of Animal Health	National Institute of Animal Health	Saito, T.; Takemae, N.
EPI861058	MP	Japan	2016-Oct-20	EPI_ISL_238046	A/swine/Gunma/10-3877/2016	National Institute of Animal Health	National Institute of Animal Health	Saito, T.; Takemae, N.
EPI861066	MP	Japan	2016-Oct-13	EPI_ISL_238047	A/swine/Gunma/8-3806/2016	National Institute of Animal Health	National Institute of Animal Health	Saito, T.; Takemae, N.
EPI861074	MP	Japan	2016-Oct-13	EPI_ISL_238048	A/swine/Gunma/8-3819/2016	National Institute of Animal Health	National Institute of Animal Health	Saito, T.; Takemae, N.
EPI861082	MP	Japan	2016-Oct-13	EPI_ISL_238049	A/swine/Gunma/8-3818/2016	National Institute of Animal Health	National Institute of Animal Health	Saito, T.; Takemae, N.
EPI861090	MP	Japan	2016-Oct-13	EPI_ISL_238050	A/swine/Gunma/8-3805/2016	National Institute of Animal Health	National Institute of Animal Health	Saito, T.; Takemae, N.
EPI861106	MP	Japan	2016-Oct-13	EPI_ISL_238052	A/swine/Gunma/8-3820/2016	National Institute of Animal Health	National Institute of Animal Health	Saito, T.; Takemae, N.
EPI861114	MP	Japan	2016-Oct-13	EPI_ISL_238053	A/swine/Gunma/8-3816/2016	National Institute of Animal Health	National Institute of Animal Health	Saito, T.; Takemae, N.
EPI864066	MP	Japan	2016-Jan-06	EPI_ISL_238948	A/swine/Gunma/7-766/2016	National Institute of Animal Health	National Institute of Animal Health	Saito, T.; Takemae, N.
EPI864074	MP	Japan	2016-Mar-09	EPI_ISL_238949	A/swine/Gunma/7-1366/2016	National Institute of Animal Health	National Institute of Animal Health	Saito, T.; Takemae, N.
EPI864082	MP	Japan	2016-Apr-06	EPI_ISL_238950	A/swine/Gunma/7-1582/2016	National Institute of Animal Health	National Institute of Animal Health	Saito, T.; Takemae, N.
EPI864523	MP	Germany	2015-Jan-01	EPI_ISL_239027	A/swine/Germany/Bak47/2015		Friedrich-Loeffler-Institut
EPI888512	MP	United States	2013-Mar-13	EPI_ISL_243071	A/swine/Illinois/A01443797/2013		Import from public-domain
EPI1007099	MP	United States	2016-Sep-07	EPI_ISL_243357	A/swine/Iowa/A01781147/2016		Import from public-domain	Lin,K.; Zhang,J.
EPI969092	MP	United States	2016-Sep-05	EPI_ISL_243360	A/swine/Missouri/A01781220/2016		Import from public-domain	Lin,K.; Zhang,J.
EPI969158	MP	United States	2016-Sep-15	EPI_ISL_243369	A/swine/Iowa/A01781495/2016		Import from public-domain	Lin,K.; Zhang,J.
EPI969146	MP	United States	2016-Sep-02	EPI_ISL_243377	A/swine/Illinois/A01781049/2016		Import from public-domain	Lin,K.; Zhang,J.
EPI893859	MP	United States	2014-Jul-18	EPI_ISL_243755	A/swine/Indiana/14TOSU6438/2014		Import from public-domain	Symer,D.E.; Daugherty,C.; Warner,S.; Nolting,J.M.; Nelson,S.W.; Zentkovich,M.M.; Bowman,A.S.
EPI893871	MP	United States	2015-Jul-12	EPI_ISL_243768	A/swine/Indiana/15TOSU25138/2015		Import from public-domain	Symer,D.E.; Daugherty,C.; Warner,S.; Nolting,J.M.; Nelson,S.W.; Zentkovich,M.M.; Bowman,A.S.
EPI893807	MP	United States	2015-Jul-17	EPI_ISL_243775	A/swine/Indiana/15TOSU4060/2015		Import from public-domain	Symer,D.E.; Daugherty,C.; Warner,S.; Nolting,J.M.; Nelson,S.W.; Zentkovich,M.M.; Bowman,A.S.
EPI893770	MP	United States	2015-Jun-26	EPI_ISL_243780	A/swine/Indiana/15TOSU0829/2015		Import from public-domain	Symer,D.E.; Daugherty,C.; Warner,S.; Nolting,J.M.; Nelson,S.W.; Zentkovich,M.M.; Bowman,A.S.
EPI1007047	MP	United States	2016-Oct-03	EPI_ISL_243785	A/swine/North Carolina/A01782003/2016		Import from public-domain	Lin,K.; Zhang,J.
EPI893479	MP	United States	2016-Aug-31	EPI_ISL_244139	A/swine/Kansas/A01378016/2016		Import from public-domain	Padmanabhan,A.; Peddireddi,L.
EPI893482	MP	United States	2016-Oct-19	EPI_ISL_244140	A/swine/Kansas/A01378017/2016		Import from public-domain	Padmanabhan,A.; Peddireddi,L.
EPI1007065	MP	United States	2016-Oct-05	EPI_ISL_245035	A/swine/Missouri/A01782148/2016		Import from public-domain	Lin,K.; Zhang,J.
EPI1007012	MP	United States	2016-Oct-05	EPI_ISL_245044	A/swine/Indiana/A01782152/2016		Import from public-domain	Lin,K.; Zhang,J.
EPI1006941	MP	United States	2016-Oct-05	EPI_ISL_245049	A/swine/Iowa/A01782236/2016		Import from public-domain	Lin,K.; Zhang,J.
EPI1006959	MP	United States	2016-Oct-11	EPI_ISL_245052	A/swine/Iowa/A01782281/2016		Import from public-domain	Lin,K.; Zhang,J.
EPI1007123	MP	United States	2016-Oct-18	EPI_ISL_245062	A/swine/South Carolina/A01782474/2016		Import from public-domain	Lin,K.; Zhang,J.
EPI1007070	MP	United States	2016-Oct-18	EPI_ISL_245070	A/swine/Nebraska/A01782589/2016		Import from public-domain	Lin,K.; Zhang,J.
EPI1007018	MP	United States	2016-Oct-21	EPI_ISL_245071	A/swine/Kansas/A01782583/2016		Import from public-domain	Lin,K.; Zhang,J.
EPI1006976	MP	United States	2016-Oct-18	EPI_ISL_245085	A/swine/Ohio/A01782405/2016		Import from public-domain	Lin,K.; Zhang,J.
EPI1007082	MP	United States	2016-Oct-24	EPI_ISL_245321	A/swine/Iowa/A01782577/2016		Import from public-domain	Lin,K.; Zhang,J.
EPI1035096	MP	United States	2016-Nov-01	EPI_ISL_245325	A/swine/Illinois/A01782816/2016		Import from public-domain	Lin,K.; Zhang,J.
EPI901293	MP	United States	2015-Nov-08	EPI_ISL_245777	A/swine/Kentucky/15TOSU1907/2015		Import from public-domain	Kaplan,B.S.; Nolting,J.M.; Lauterbach,S.E.; Zentkovich,M.M.; Nelson,S.W.; Lorbach,J.N.; Bowman,A.S.
EPI901281	MP	United States	2015-Nov-08	EPI_ISL_245779	A/swine/Kentucky/15TOSU1835/2015		Import from public-domain	Kaplan,B.S.; Nolting,J.M.; Lauterbach,S.E.; Zentkovich,M.M.; Nelson,S.W.; Lorbach,J.N.; Bowman,A.S.
EPI901393	MP	United States	2015-Nov-08	EPI_ISL_245780	A/swine/Kentucky/15TOSU1969/2015		Import from public-domain	Kaplan,B.S.; Nolting,J.M.; Lauterbach,S.E.; Zentkovich,M.M.; Nelson,S.W.; Lorbach,J.N.; Bowman,A.S.
EPI901090	MP	United States	2015-Nov-08	EPI_ISL_245784	A/swine/Kentucky/15TOSU25093/2015		Import from public-domain	Kaplan,B.S.; Nolting,J.M.; Lauterbach,S.E.; Zentkovich,M.M.; Nelson,S.W.; Lorbach,J.N.; Bowman,A.S.
EPI901211	MP	United States	2015-Nov-08	EPI_ISL_245786	A/swine/Kentucky/15TOSU1877/2015		Import from public-domain	Kaplan,B.S.; Nolting,J.M.; Lauterbach,S.E.; Zentkovich,M.M.; Nelson,S.W.; Lorbach,J.N.; Bowman,A.S.
EPI901190	MP	United States	2015-Nov-08	EPI_ISL_245788	A/swine/Kentucky/15TOSU2000/2015		Import from public-domain	Kaplan,B.S.; Nolting,J.M.; Lauterbach,S.E.; Zentkovich,M.M.; Nelson,S.W.; Lorbach,J.N.; Bowman,A.S.
EPI901303	MP	United States	2015-Jul-12	EPI_ISL_245789	A/swine/Indiana/15TOSU2743/2015		Import from public-domain	Kaplan,B.S.; Nolting,J.M.; Lauterbach,S.E.; Zentkovich,M.M.; Nelson,S.W.; Lorbach,J.N.; Bowman,A.S.
EPI901330	MP	United States	2015-Nov-08	EPI_ISL_245795	A/swine/Kentucky/15TOSU1919/2015		Import from public-domain	Kaplan,B.S.; Nolting,J.M.; Lauterbach,S.E.; Zentkovich,M.M.; Nelson,S.W.; Lorbach,J.N.; Bowman,A.S.
EPI901230	MP	United States	2015-Nov-08	EPI_ISL_245799	A/swine/Kentucky/15TOSU1992/2015		Import from public-domain	Kaplan,B.S.; Nolting,J.M.; Lauterbach,S.E.; Zentkovich,M.M.; Nelson,S.W.; Lorbach,J.N.; Bowman,A.S.
EPI901374	MP	United States	2015-Nov-08	EPI_ISL_245800	A/swine/Kentucky/15TOSU1874/2015		Import from public-domain	Kaplan,B.S.; Nolting,J.M.; Lauterbach,S.E.; Zentkovich,M.M.; Nelson,S.W.; Lorbach,J.N.; Bowman,A.S.
EPI901284	MP	United States	2015-Nov-08	EPI_ISL_245805	A/swine/Kentucky/15TOSU1916/2015		Import from public-domain	Kaplan,B.S.; Nolting,J.M.; Lauterbach,S.E.; Zentkovich,M.M.; Nelson,S.W.; Lorbach,J.N.; Bowman,A.S.
EPI901197	MP	United States	2015-Nov-08	EPI_ISL_245806	A/swine/Kentucky/15TOSU2019/2015		Import from public-domain	Kaplan,B.S.; Nolting,J.M.; Lauterbach,S.E.; Zentkovich,M.M.; Nelson,S.W.; Lorbach,J.N.; Bowman,A.S.
EPI901350	MP	United States	2015-Nov-08	EPI_ISL_245809	A/swine/Kentucky/15TOSU25107/2015		Import from public-domain	Kaplan,B.S.; Nolting,J.M.; Lauterbach,S.E.; Zentkovich,M.M.; Nelson,S.W.; Lorbach,J.N.; Bowman,A.S.
EPI901348	MP	United States	2015-Nov-08	EPI_ISL_245812	A/swine/Kentucky/15TOSU25105/2015		Import from public-domain	Kaplan,B.S.; Nolting,J.M.; Lauterbach,S.E.; Zentkovich,M.M.; Nelson,S.W.; Lorbach,J.N.; Bowman,A.S.
EPI1035524	MP	United States	2016-Nov-11	EPI_ISL_246032	A/swine/Iowa/A01668210/2016		Import from public-domain	Lin,K.; Zhang,J.
EPI1035539	MP	United States	2016-Nov-09	EPI_ISL_246034	A/swine/Ohio/A01668213/2016		Import from public-domain	Lin,K.; Zhang,J.
EPI1035047	MP	United States	2016-Nov-14	EPI_ISL_246085	A/swine/Minnesota/A01668519/2016		Import from public-domain	Lin,K.; Zhang,J.
EPI1035084	MP	United States	2016-Nov-21	EPI_ISL_252699	A/swine/Colorado/A01668653/2016		Import from public-domain	Lin,K.; Zhang,J.
EPI1035114	MP	United States	2016-Nov-22	EPI_ISL_252704	A/swine/North Carolina/A01668619/2016		Import from public-domain	Lin,K.; Zhang,J.
EPI1035065	MP	United States	2016-Nov-23	EPI_ISL_252706	A/swine/Iowa/A01668659/2016		Import from public-domain	Lin,K.; Zhang,J.
EPI946496	MP	United States	2016-Jun-13	EPI_ISL_252719	A/swine/Nebraska/A01776543/2016		Import from public-domain
EPI1035078	MP	United States	2016-Nov-30	EPI_ISL_252795	A/swine/Oklahoma/A01668938/2016		Import from public-domain	Lin,K.; Zhang,J.
EPI1034557	MP	United States	2016-Dec-09	EPI_ISL_253645	A/swine/Michigan/A01671231/2016		Import from public-domain	Lin,K.; Zhang,J.
EPI946851	MP	United States	2016-May-28	EPI_ISL_253959	A/swine/Ohio/16TOSU1465/2016		Import from public-domain	Shabman,R.; Fedorova,N.; Puri,V.; Shrivastava,S.; Amedeo,P.; Isom,R.; Hu,L.; Durbin,A.; Rocchi,I.; Williams,T.; Bao,Y.; Sanders,R.; Zhdanov,S.; Kiryutin,B.; Lipman,D.J.; Tatusova,T.; Bowman,A.
EPI946859	MP	United States	2016-May-28	EPI_ISL_253960	A/swine/Ohio/16TOSU1497/2016		Import from public-domain	Shabman,R.; Fedorova,N.; Puri,V.; Shrivastava,S.; Amedeo,P.; Isom,R.; Hu,L.; Durbin,A.; Rocchi,I.; Williams,T.; Bao,Y.; Sanders,R.; Zhdanov,S.; Kiryutin,B.; Lipman,D.J.; Tatusova,T.; Bowman,A.
EPI946867	MP	United States	2016-May-28	EPI_ISL_253961	A/swine/Ohio/16TOSU1610/2016		Import from public-domain	Shabman,R.; Fedorova,N.; Puri,V.; Shrivastava,S.; Amedeo,P.; Isom,R.; Hu,L.; Durbin,A.; Rocchi,I.; Williams,T.; Bao,Y.; Sanders,R.; Zhdanov,S.; Kiryutin,B.; Lipman,D.J.; Tatusova,T.; Bowman,A.
EPI946875	MP	United States	2016-May-28	EPI_ISL_253962	A/swine/Ohio/16TOSU1611/2016		Import from public-domain	Shabman,R.; Fedorova,N.; Puri,V.; Shrivastava,S.; Amedeo,P.; Isom,R.; Hu,L.; Durbin,A.; Rocchi,I.; Williams,T.; Bao,Y.; Sanders,R.; Zhdanov,S.; Kiryutin,B.; Lipman,D.J.; Tatusova,T.; Bowman,A.
EPI946883	MP	United States	2016-Jun-04	EPI_ISL_253963	A/swine/Ohio/16TOSU1803/2016		Import from public-domain	Shabman,R.; Fedorova,N.; Puri,V.; Shrivastava,S.; Amedeo,P.; Isom,R.; Hu,L.; Durbin,A.; Rocchi,I.; Williams,T.; Bao,Y.; Sanders,R.; Zhdanov,S.; Kiryutin,B.; Lipman,D.J.; Tatusova,T.; Bowman,A.
EPI946891	MP	United States	2016-Jun-04	EPI_ISL_253964	A/swine/Ohio/16TOSU1826/2016		Import from public-domain	Shabman,R.; Fedorova,N.; Puri,V.; Shrivastava,S.; Amedeo,P.; Isom,R.; Hu,L.; Durbin,A.; Rocchi,I.; Williams,T.; Bao,Y.; Sanders,R.; Zhdanov,S.; Kiryutin,B.; Lipman,D.J.; Tatusova,T.; Bowman,A.
EPI946899	MP	United States	2016-Jun-04	EPI_ISL_253965	A/swine/Ohio/16TOSU1827/2016		Import from public-domain	Shabman,R.; Fedorova,N.; Puri,V.; Shrivastava,S.; Amedeo,P.; Isom,R.; Hu,L.; Durbin,A.; Rocchi,I.; Williams,T.; Bao,Y.; Sanders,R.; Zhdanov,S.; Kiryutin,B.; Lipman,D.J.; Tatusova,T.; Bowman,A.
EPI946907	MP	United States	2016-Jun-04	EPI_ISL_253966	A/swine/Ohio/16TOSU1841/2016		Import from public-domain	Shabman,R.; Fedorova,N.; Puri,V.; Shrivastava,S.; Amedeo,P.; Isom,R.; Hu,L.; Durbin,A.; Rocchi,I.; Williams,T.; Bao,Y.; Sanders,R.; Zhdanov,S.; Kiryutin,B.; Lipman,D.J.; Tatusova,T.; Bowman,A.
EPI946915	MP	United States	2016-Jun-04	EPI_ISL_253967	A/swine/Ohio/16TOSU1842/2016		Import from public-domain	Shabman,R.; Fedorova,N.; Puri,V.; Shrivastava,S.; Amedeo,P.; Isom,R.; Hu,L.; Durbin,A.; Rocchi,I.; Williams,T.; Bao,Y.; Sanders,R.; Zhdanov,S.; Kiryutin,B.; Lipman,D.J.; Tatusova,T.; Bowman,A.
EPI946923	MP	United States	2016-Jun-04	EPI_ISL_253968	A/swine/Ohio/16TOSU1843/2016		Import from public-domain	Shabman,R.; Fedorova,N.; Puri,V.; Shrivastava,S.; Amedeo,P.; Isom,R.; Hu,L.; Durbin,A.; Rocchi,I.; Williams,T.; Bao,Y.; Sanders,R.; Zhdanov,S.; Kiryutin,B.; Lipman,D.J.; Tatusova,T.; Bowman,A.
EPI946931	MP	United States	2016-Jun-04	EPI_ISL_253969	A/swine/Ohio/16TOSU1844/2016		Import from public-domain	Shabman,R.; Fedorova,N.; Puri,V.; Shrivastava,S.; Amedeo,P.; Isom,R.; Hu,L.; Durbin,A.; Rocchi,I.; Williams,T.; Bao,Y.; Sanders,R.; Zhdanov,S.; Kiryutin,B.; Lipman,D.J.; Tatusova,T.; Bowman,A.
EPI946939	MP	United States	2016-Jun-04	EPI_ISL_253970	A/swine/Ohio/16TOSU1874/2016		Import from public-domain	Shabman,R.; Fedorova,N.; Puri,V.; Shrivastava,S.; Amedeo,P.; Isom,R.; Hu,L.; Durbin,A.; Rocchi,I.; Williams,T.; Bao,Y.; Sanders,R.; Zhdanov,S.; Kiryutin,B.; Lipman,D.J.; Tatusova,T.; Bowman,A.
EPI946947	MP	United States	2016-Jun-04	EPI_ISL_253971	A/swine/Ohio/16TOSU1881/2016		Import from public-domain	Shabman,R.; Fedorova,N.; Puri,V.; Shrivastava,S.; Amedeo,P.; Isom,R.; Hu,L.; Durbin,A.; Rocchi,I.; Williams,T.; Bao,Y.; Sanders,R.; Zhdanov,S.; Kiryutin,B.; Lipman,D.J.; Tatusova,T.; Bowman,A.
[truncated: 1,612 more rows]
