# Supplementary material for: Locations and structures of influenza A virus packaging-associated signals and other functional elements via an in silico pipeline for predicting constrained features in RNA viruses
Source: PLoS Comput Biol. 2024 Apr 22;20(4):e1012009. doi: 10.1371/journal.pcbi.1012009 (PMC11034665; doi:10.1371/journal.pcbi.1012009)
Supplement: S40 Table — (XLSX) [file pcbi.1012009.s041.xlsx]

## Sheet: Acknowledge Table
We gratefully acknowledge the authors, originating and submitting laboratories of the sequences from GISAID’s EpiFlu Database on which this research is based. The list is detailed below.
All submitters of data may be contacted directly via www.gisaid.org
Segment ID	Segment	Country	Collection date	Isolate-ID	Isolate name	Originating Lab	Submitting Lab	Authors
EPI353599	NS	China	2006-Oct-01	EPI_ISL_103827	A/swine/Hebei/10/2006		Import from public-domain	Qiao,C.; Yang,H.; Chen,Y.; Xin,X.; Chen,H.
EPI584890	NS	United States	2011-Jan-19	EPI_ISL_103843	A/swine/Mississippi/A01049443/2011		Import from public-domain	Lin,K.; Zhang,J.; Nezami,S.G.; Stensland,W.R.; Strait,E.L.; Yoon,K.-J.
EPI506507	NS	United States	2011-Oct-10	EPI_ISL_103844	A/swine/Iowa/A01202693/2011		Import from public-domain
EPI401638	NS	United States	2011-Nov-02	EPI_ISL_103846	A/swine/Iowa/A01202795/2011		Import from public-domain	Lin,K.; Zhang,J.; Nezami,S.G.; Stensland,W.R.; Strait,E.L.; Yoon,K.-J.
EPI584764	NS	United States	2011-Oct-22	EPI_ISL_103848	A/swine/Iowa/A01202770/2011		Import from public-domain	Lin,K.; Zhang,J.; Nezami,S.G.; Stensland,W.R.; Strait,E.L.; Yoon,K.-J.
EPI424033	NS	United States	2011-Nov-15	EPI_ISL_103850	A/swine/North Carolina/A01048807/2011		Import from public-domain	Lin,K.; Zhang,J.; Nezami,S.G.; Stensland,W.R.; Strait,E.L.; Yoon,K.-J.
EPI356443	NS	Germany	2011-Jan-01	EPI_ISL_105980	A/swine/Germany/R1048/2011		Friedrich-Loeffler-Institut
EPI412042	NS	Germany	2011-Jan-01	EPI_ISL_105982	A/swine/Germany/R2035/2011		Friedrich-Loeffler-Institut
EPI356454	NS	Germany	2011-Jan-01	EPI_ISL_105983	A/swine/Germany/R2432/2011		Friedrich-Loeffler-Institut
EPI356460	NS	Germany	2011-Jan-01	EPI_ISL_105985	A/swine/Germany/R75/2011		Friedrich-Loeffler-Institut
EPI401699	NS	United States	2012-Jan-30	EPI_ISL_116146	A/swine/Illinois/A01243094/2012		Import from public-domain	Lin,K.; Zhang,J.; Stensland,W.R.; Strait,E.L.
EPI558827	NS	United States	2010-Nov-22	EPI_ISL_116159	A/swine/Illinois/A01047020/2010		Import from public-domain
EPI593734	NS	United States	2010-Nov-22	EPI_ISL_116160	A/swine/Illinois/A01047024/2010		Import from public-domain
EPI593746	NS	United States	2010-Nov-29	EPI_ISL_116161	A/swine/Illinois/A01047041/2010		Import from public-domain
EPI593742	NS	United States	2010-Nov-29	EPI_ISL_116162	A/swine/Illinois/A01047042/2010		Import from public-domain
EPI593738	NS	United States	2010-Nov-29	EPI_ISL_116163	A/swine/Illinois/A01047054/2010		Import from public-domain
EPI593782	NS	United States	2010-Nov-29	EPI_ISL_116164	A/swine/Illinois/A01047080/2010		Import from public-domain
EPI593771	NS	United States	2010-Nov-29	EPI_ISL_116165	A/swine/Illinois/A01047085/2010		Import from public-domain
EPI593789	NS	United States	2010-Nov-29	EPI_ISL_116166	A/swine/Illinois/A01047089/2010		Import from public-domain
EPI593775	NS	United States	2010-Nov-29	EPI_ISL_116167	A/swine/Illinois/A01047097/2010		Import from public-domain
EPI593767	NS	United States	2010-Nov-29	EPI_ISL_116168	A/swine/Illinois/A01047099/2010		Import from public-domain
EPI593787	NS	United States	2010-Nov-29	EPI_ISL_116169	A/swine/Illinois/A01047108/2010		Import from public-domain
EPI593797	NS	United States	2010-Nov-29	EPI_ISL_116170	A/swine/Illinois/A01047112/2010		Import from public-domain
EPI593813	NS	United States	2010-Nov-30	EPI_ISL_116171	A/swine/Illinois/A01047145/2010		Import from public-domain
EPI593857	NS	United States	2010-Nov-30	EPI_ISL_116172	A/swine/Illinois/A01047149/2010		Import from public-domain
EPI593824	NS	United States	2010-Nov-30	EPI_ISL_116173	A/swine/Illinois/A01047153/2010		Import from public-domain
EPI593835	NS	United States	2010-Nov-30	EPI_ISL_116174	A/swine/Illinois/A01047155/2010		Import from public-domain
EPI593853	NS	United States	2010-Nov-30	EPI_ISL_116176	A/swine/Illinois/A01047166/2010		Import from public-domain
EPI593831	NS	United States	2010-Nov-30	EPI_ISL_116177	A/swine/Illinois/A01047172/2010		Import from public-domain
EPI593793	NS	United States	2010-Nov-30	EPI_ISL_116178	A/swine/Illinois/A01047177/2010		Import from public-domain
EPI593821	NS	United States	2011-Jan-18	EPI_ISL_116179	A/swine/Illinois/A01047348/2011		Import from public-domain
EPI593827	NS	United States	2011-Jan-18	EPI_ISL_116180	A/swine/Illinois/A01047353/2011		Import from public-domain
EPI393322	NS	United States	2011-Jan-18	EPI_ISL_116181	A/swine/Illinois/A01047363/2011		Import from public-domain
EPI584496	NS	United States	2010-Dec-06	EPI_ISL_116183	A/swine/Minnesota/A01047500/2010		Import from public-domain
EPI593861	NS	United States	2010-Dec-07	EPI_ISL_116184	A/swine/Illinois/A01047518/2010		Import from public-domain
EPI593817	NS	United States	2010-Dec-07	EPI_ISL_117015	A/swine/Illinois/A01047525/2010		Import from public-domain
EPI593929	NS	United States	2011-Dec-22	EPI_ISL_117016	A/swine/Illinois/A01047779/2011		Import from public-domain
EPI593922	NS	United States	2011-Jan-03	EPI_ISL_117017	A/swine/Illinois/A01047805/2011		Import from public-domain
EPI593925	NS	United States	2011-Jan-03	EPI_ISL_117018	A/swine/Illinois/A01047806/2011		Import from public-domain
EPI653772	NS	United States	2011-Oct-20	EPI_ISL_117560	A/swine/Illinois/A00857138b/2011		Import from public-domain
EPI610022	NS	United States	2009-Dec-06	EPI_ISL_119329	A/swine/Indiana/A01076177/2009		Import from public-domain
EPI602577	NS	United States	2010-Aug-04	EPI_ISL_119330	A/swine/Iowa/A01076148/2010		Import from public-domain
EPI603672	NS	United States	2010-Aug-12	EPI_ISL_119331	A/swine/Iowa/A01076157/2010		Import from public-domain
EPI610057	NS	United States	2010-Jan-10	EPI_ISL_119332	A/swine/Iowa/A01076186/2010		Import from public-domain
EPI610144	NS	United States	2009-Dec-13	EPI_ISL_119333	A/swine/Kansas/A01076181/2009		Import from public-domain
EPI584434	NS	United States	2010-Nov-18	EPI_ISL_119334	A/swine/Minnesota/A01047911/2010		Import from public-domain
EPI584452	NS	United States	2010-Dec-02	EPI_ISL_119335	A/swine/Minnesota/A01047913/2010		Import from public-domain
EPI610077	NS	United States	2010-Apr-18	EPI_ISL_119336	A/swine/Minnesota/A01076205/2010		Import from public-domain
EPI610041	NS	United States	2010-May-02	EPI_ISL_119337	A/swine/Minnesota/A01076209/2010		Import from public-domain
EPI610114	NS	United States	2010-May-09	EPI_ISL_119338	A/swine/Minnesota/A01076210/2010		Import from public-domain
EPI584486	NS	United States	2010-Sep-26	EPI_ISL_119339	A/swine/Minnesota/A01076331/2010		Import from public-domain
EPI584479	NS	United States	2010-Oct-12	EPI_ISL_119340	A/swine/Minnesota/A01076626/2010		Import from public-domain
EPI584908	NS	United States	2010-Nov-02	EPI_ISL_119341	A/swine/Minnesota/A01076763/2010		Import from public-domain
EPI585159	NS	United States	2010-Nov-02	EPI_ISL_119342	A/swine/Minnesota/A01076764/2010		Import from public-domain
EPI585171	NS	United States	2010-May-12	EPI_ISL_119343	A/swine/Minnesota/A01076998/2010		Import from public-domain
EPI584897	NS	United States	2011-Jan-30	EPI_ISL_119347	A/swine/Minnesota/A01134226/2011		Import from public-domain
EPI584888	NS	United States	2011-Jan-30	EPI_ISL_119348	A/swine/Minnesota/A01134236/2011		Import from public-domain
EPI584918	NS	United States	2011-Jan-30	EPI_ISL_119349	A/swine/Minnesota/A01134248/2011		Import from public-domain
EPI401692	NS	United States	2011-Feb-07	EPI_ISL_119350	A/swine/Minnesota/A01134353/2011		Import from public-domain
EPI584949	NS	United States	2011-Feb-07	EPI_ISL_119351	A/swine/Minnesota/A01134357/2011		Import from public-domain
EPI663548	NS	United States	2011-Jan-27	EPI_ISL_119366	A/swine/Minnesota/A01201429/2011		Import from public-domain
EPI610033	NS	United States	2010-Jan-10	EPI_ISL_119367	A/swine/North Carolina/A01076185/2010		Import from public-domain
EPI610130	NS	United States	2010-Feb-14	EPI_ISL_119368	A/swine/North Carolina/A01076192/2010		Import from public-domain
EPI610213	NS	United States	2010-Mar-21	EPI_ISL_119369	A/swine/North Carolina/A01076200/2010		Import from public-domain
EPI443432	NS	United States	2010-Sep-20	EPI_ISL_119599	A/swine/Minnesota/A01134332/2010		Import from public-domain
EPI468760	NS	United States	2010-May-04	EPI_ISL_119606	A/swine/Minnesota/A01134341/2010		Import from public-domain
EPI376210	NS	United States	2010-Nov-01	EPI_ISL_121375	A/swine/Ohio/FAH11-1/2010		Import from public-domain	Ali,A.; Khatri,M.; Wang,L.; Saif,Y.M.; Lee,C.W.
EPI382636	NS	United States	2010-Mar-03	EPI_ISL_123521	A/swine/Minnesota/0745/2010		Import from public-domain	Hause,B.M.; Collin,E.A.; Ran,Z.; Zhu,L.; Webby,R.J.; Simonson,R.R.; Li,F.
EPI610104	NS	United States	2010-Mar-07	EPI_ISL_124010	A/swine/Minnesota/A01076197/2010		Import from public-domain
EPI610126	NS	United States	2009-Dec-20	EPI_ISL_124333	A/swine/Minnesota/A01076183/2009		Import from public-domain	Nelson,M.I.; Vincent,A.L.; Kitikoon,P.; Holmes,E.C.; Gramer,M.R.
EPI584458	NS	United States	2010-Nov-18	EPI_ISL_124346	A/swine/Minnesota/A01047909/2010		Import from public-domain	Nelson,M.I.; Vincent,A.L.; Kitikoon,P.; Holmes,E.C.; Gramer,M.R.
EPI593731	NS	United States	2010-Nov-29	EPI_ISL_124350	A/swine/Illinois/A01047048/2010		Import from public-domain
EPI593778	NS	United States	2010-Nov-29	EPI_ISL_124352	A/swine/Illinois/A01047079/2010		Import from public-domain	Nelson,M.I.; Vincent,A.L.; Kitikoon,P.; Holmes,E.C.; Gramer,M.R.
EPI584426	NS	United States	2010-Dec-06	EPI_ISL_124356	A/swine/Minnesota/A01047499/2010		Import from public-domain
EPI610155	NS	United States	2010-Jan-03	EPI_ISL_124387	A/swine/North Carolina/A01076184/2010		Import from public-domain	Nelson,M.I.; Vincent,A.L.; Kitikoon,P.; Holmes,E.C.; Gramer,M.R.
EPI610168	NS	United States	2010-Mar-28	EPI_ISL_124394	A/swine/North Carolina/A01076202/2010		Import from public-domain	Nelson,M.I.; Vincent,A.L.; Kitikoon,P.; Holmes,E.C.; Gramer,M.R.
EPI610118	NS	United States	2010-Apr-18	EPI_ISL_124395	A/swine/North Carolina/A01076206/2010		Import from public-domain	Nelson,M.I.; Vincent,A.L.; Kitikoon,P.; Holmes,E.C.; Gramer,M.R.
EPI584488	NS	United States	2010-Sep-26	EPI_ISL_124399	A/swine/Minnesota/A01076326/2010		Import from public-domain	Nelson,M.I.; Vincent,A.L.; Kitikoon,P.; Holmes,E.C.; Gramer,M.R.
EPI647599	NS	United States	2010-Oct-21	EPI_ISL_124406	A/swine/Ohio/A01076765/2010		Import from public-domain	Nelson,M.I.; Vincent,A.L.; Kitikoon,P.; Holmes,E.C.; Gramer,M.R.
EPI576501	NS	United States	2011-Jan-18	EPI_ISL_124422	A/swine/Illinois/A01047996/2011		Import from public-domain	Nelson,M.I.; Vincent,A.L.; Kitikoon,P.; Holmes,E.C.; Gramer,M.R.
EPI593839	NS	United States	2011-Jan-18	EPI_ISL_124431	A/swine/Illinois/A01047350/2011		Import from public-domain	Nelson,M.I.; Vincent,A.L.; Kitikoon,P.; Holmes,E.C.; Gramer,M.R.
EPI593801	NS	United States	2011-Jan-18	EPI_ISL_124438	A/swine/Illinois/A01047360/2011		Import from public-domain	Nelson,M.I.; Vincent,A.L.; Kitikoon,P.; Holmes,E.C.; Gramer,M.R.
EPI590010	NS	United States	2010-Dec-08	EPI_ISL_127733	A/swine/Iowa/A01049263/2010		Import from public-domain	Lin,K.; Zhang,J.; Stensland,W.R.
EPI589908	NS	United States	2010-Dec-30	EPI_ISL_127734	A/swine/Iowa/A01049344/2010		Import from public-domain	Lin,K.; Zhang,J.; Stensland,W.R.
EPI602551	NS	United States	2011-Jun-14	EPI_ISL_127746	A/swine/Iowa/A01202083/2011		Import from public-domain	Lin,K.; Zhang,J.; Stensland,W.R.
EPI603624	NS	United States	2011-Jun-16	EPI_ISL_127747	A/swine/Iowa/A01202087/2011		Import from public-domain	Lin,K.; Zhang,J.; Stensland,W.R.
EPI602541	NS	United States	2011-Jun-16	EPI_ISL_127749	A/swine/Iowa/A01202091/2011		Import from public-domain	Lin,K.; Zhang,J.; Stensland,W.R.
EPI603581	NS	United States	2011-Jun-16	EPI_ISL_127750	A/swine/Iowa/A01202086/2011		Import from public-domain	Lin,K.; Zhang,J.; Stensland,W.R.
EPI603603	NS	United States	2011-Jun-27	EPI_ISL_127752	A/swine/Iowa/A01202108/2011		Import from public-domain	Lin,K.; Zhang,J.; Stensland,W.R.
EPI603648	NS	United States	2011-Jun-30	EPI_ISL_127754	A/swine/Iowa/A01202411/2011		Import from public-domain	Lin,K.; Zhang,J.; Stensland,W.R.
EPI647603	NS	United States	2011-Jul-06	EPI_ISL_127755	A/swine/Oklahoma/A01202413/2011		Import from public-domain	Lin,K.; Zhang,J.; Stensland,W.R.
EPI647614	NS	United States	2011-Jul-06	EPI_ISL_127756	A/swine/Oklahoma/A01202415/2011		Import from public-domain	Lin,K.; Zhang,J.; Stensland,W.R.
EPI602573	NS	United States	2011-Jul-12	EPI_ISL_127758	A/swine/Iowa/A01202438/2011		Import from public-domain	Lin,K.; Zhang,J.; Stensland,W.R.
EPI603619	NS	United States	2011-Jul-12	EPI_ISL_127759	A/swine/Iowa/A01202439/2011		Import from public-domain	Lin,K.; Zhang,J.; Stensland,W.R.
EPI602578	NS	United States	2011-Jul-13	EPI_ISL_127760	A/swine/Iowa/A01202442/2011		Import from public-domain	Lin,K.; Zhang,J.; Stensland,W.R.
EPI603586	NS	United States	2011-Jul-13	EPI_ISL_127761	A/swine/Iowa/A01202443/2011		Import from public-domain	Lin,K.; Zhang,J.; Stensland,W.R.
EPI585124	NS	United States	2011-Jul-14	EPI_ISL_127764	A/swine/Minnesota/A01202453/2011		Import from public-domain	Lin,K.; Zhang,J.; Stensland,W.R.
EPI585117	NS	United States	2011-Jul-14	EPI_ISL_127765	A/swine/Minnesota/A01202454/2011		Import from public-domain	Lin,K.; Zhang,J.; Stensland,W.R.
EPI602547	NS	United States	2011-Jul-18	EPI_ISL_127766	A/swine/Iowa/A01202455/2011		Import from public-domain	Lin,K.; Zhang,J.; Stensland,W.R.
EPI441125	NS	United States	2011-Jul-28	EPI_ISL_127768	A/swine/Minnesota/A01202471/2011		Import from public-domain	Lin,K.; Zhang,J.; Stensland,W.R.
EPI531513	NS	United States	2011-Aug-08	EPI_ISL_127770	A/swine/Oklahoma/A01202498/2011		Import from public-domain	Lin,K.; Zhang,J.; Stensland,W.R.
EPI531533	NS	United States	2011-Aug-10	EPI_ISL_127771	A/swine/Nebraska/A01202501/2011		Import from public-domain	Lin,K.; Zhang,J.; Stensland,W.R.
EPI424052	NS	United States	2011-Sep-08	EPI_ISL_127777	A/swine/Iowa/A01202576/2011		Import from public-domain	Lin,K.; Zhang,J.; Stensland,W.R.
EPI441129	NS	United States	2011-Oct-01	EPI_ISL_127786	A/swine/Indiana/A01202631/2011		Import from public-domain	Lin,K.; Zhang,J.; Stensland,W.R.
EPI603598	NS	United States	2011-Oct-10	EPI_ISL_127789	A/swine/Iowa/A01202671/2011		Import from public-domain	Lin,K.; Zhang,J.; Stensland,W.R.
EPI603667	NS	United States	2011-Oct-11	EPI_ISL_127790	A/swine/Iowa/A01202677/2011		Import from public-domain	Lin,K.; Zhang,J.; Stensland,W.R.
EPI602593	NS	United States	2011-Oct-12	EPI_ISL_127791	A/swine/Iowa/A01202687/2011		Import from public-domain	Lin,K.; Zhang,J.; Stensland,W.R.
EPI602536	NS	United States	2011-Oct-18	EPI_ISL_127798	A/swine/Iowa/A01202745/2011		Import from public-domain	Lin,K.; Zhang,J.; Stensland,W.R.
EPI603675	NS	United States	2011-Oct-20	EPI_ISL_127802	A/swine/Iowa/A01202742/2011		Import from public-domain	Lin,K.; Zhang,J.; Stensland,W.R.
EPI401635	NS	United States	2011-Oct-28	EPI_ISL_127805	A/swine/Iowa/A01202774/2011		Import from public-domain	Lin,K.; Zhang,J.; Stensland,W.R.
EPI584439	NS	United States	2011-Nov-03	EPI_ISL_127809	A/swine/Iowa/A01202797/2011		Import from public-domain	Lin,K.; Zhang,J.; Stensland,W.R.
EPI416804	NS	United States	2011-Nov-03	EPI_ISL_127810	A/swine/Mississippi/A01202799/2011		Import from public-domain	Lin,K.; Zhang,J.; Stensland,W.R.
EPI584448	NS	United States	2011-Nov-07	EPI_ISL_127813	A/swine/Iowa/A01202809/2011		Import from public-domain	Lin,K.; Zhang,J.; Stensland,W.R.
EPI584477	NS	United States	2011-Nov-01	EPI_ISL_127825	A/swine/Iowa/A01202786/2011		Import from public-domain	Lin,K.; Zhang,J.; Stensland,W.R.
EPI441139	NS	United States	2012-Jan-06	EPI_ISL_127883	A/swine/Iowa/A01203125/2012		Import from public-domain	Lin,K.; Zhang,J.; Stensland,W.R.
EPI396383	NS	Korea, Republic of	2009-Jan-01	EPI_ISL_129444	A/swine/Korea/1130/2009		Import from public-domain	Pascua,P.N.Q.; Song,M.-S.; Choi,Y.-K.
EPI396391	NS	Korea, Republic of	2009-Feb-01	EPI_ISL_129445	A/swine/Korea/1204/2009		Import from public-domain	Pascua,P.N.Q.; Song,M.-S.; Choi,Y.-K.
EPI459213	NS	United States	2012-Sep-01	EPI_ISL_129802	A/swine/Oklahoma/A01203865/2012		Import from public-domain	Lin,K.; Haney,D.M.; Bade,D.D.; Zhang,J.
EPI468723	NS	United States	2011-Dec-08	EPI_ISL_129917	A/swine/North Carolina/A01270393/2011		Import from public-domain	Gramer,M.
EPI398701	NS	Vietnam	2010-Jan-01	EPI_ISL_129922	A/swine/Binh Doung/02_16/2010		Import from public-domain	Hiromoto,Y.; Ngo,T.L.; Pham,P.V.; Le,T.H.; Nguyen,T.H.; Le,T.V.; Nguyen,X.B.; Long,V.; Dung,H.D.; Nguyen,N.; Hoa,T.D.; Takemae,N.; Uchida,Y.; Saito,T.
EPI401642	NS	United States	2012-Mar-04	EPI_ISL_129992	A/swine/Illinois/A01125988/2012		Import from public-domain	Gramer,M.
EPI443458	NS	United States	2012-Jan-04	EPI_ISL_130033	A/swine/Illinois/A01240868/2012		Import from public-domain	Gramer,M.
EPI443492	NS	United States	2012-Jun-06	EPI_ISL_130051	A/swine/Minnesota/A01328944/2012		Import from public-domain	Gramer,M.
EPI443452	NS	United States	2011-Dec-30	EPI_ISL_130052	A/swine/Illinois/A01240830/2011		Import from public-domain	Gramer,M.
EPI443488	NS	United States	2012-May-18	EPI_ISL_130057	A/swine/Iowa/A01328942/2012		Import from public-domain	Gramer,M.
EPI459166	NS	United States	2012-May-22	EPI_ISL_130065	A/swine/Illinois/A01328594/2012		Import from public-domain	Gramer,M.
EPI506523	NS	United States	2012-Jun-01	EPI_ISL_130116	A/swine/Illinois/A01300059/2012		Import from public-domain
EPI506517	NS	United States	2012-Jun-01	EPI_ISL_130123	A/swine/Nebraska/A01300150/2012		Import from public-domain
EPI459095	NS	United States	2012-Jun-01	EPI_ISL_130144	A/swine/Illinois/A01328923/2012		Import from public-domain	Gramer,M.
EPI433558	NS	United States	2012-Sep-10	EPI_ISL_131141	A/swine/Illinois/A01301796/2012		Import from public-domain	Gramer,M.
EPI433548	NS	United States	2012-Sep-07	EPI_ISL_131142	A/swine/Iowa/A01301778/2012		Import from public-domain	Gramer,M.
EPI854883	NS	United States	2012-Jan-01	EPI_ISL_131162	A/swine/Minnesota/A01301730/2012		Import from public-domain	Gramer,M.
EPI468708	NS	United States	2012-Oct-02	EPI_ISL_131165	A/swine/Missouri/A01270665/2012		Import from public-domain	Gramer,M.
EPI401665	NS	United States	2012-Aug-28	EPI_ISL_131260	A/swine/Minnesota/A01301731/2012		Import from public-domain
EPI459154	NS	United States	2012-Oct-01	EPI_ISL_132378	A/swine/Illinois/A01270809/2012		Import from public-domain	Gramer,M.
EPI459232	NS	United States	2012-Oct-01	EPI_ISL_132379	A/swine/Nebraska/A01270646/2012		Import from public-domain	Gramer,M.
EPI459179	NS	United States	2012-Oct-01	EPI_ISL_132382	A/swine/Iowa/A01432034/2012		Import from public-domain	Lin,K.; Haney,D.M.; Bade,D.D.; Zhang,J.
EPI412098	NS	Germany	2012-Jan-01	EPI_ISL_133474	A/swine/Germany/R495/2012		Friedrich-Loeffler-Institut
EPI467721	NS	United States	2012-Nov-08	EPI_ISL_133711	A/swine/Illinois/A01432156/2012		Import from public-domain	Lin,K.; Haney,D.M.; Bade,D.D.; Zhang,J.
EPI414545	NS	United States	2009-Jul-05	EPI_ISL_133780	A/swine/Ohio/09SW1478E/2009		Import from public-domain	Wentworth,D.E.; Dugan,V.; Halpin,R.A.; Lin,X.; Bera,J.; Wester,E.; Ghedin,E.; Fedorova,N.; Tsitrin,T.; McLellan,M.; Stockwell,T.; Amedeo,P.; Appalla,L.; Bishop,B.; Edworthy,P.; Gupta,N.; Hoover,J.; Katzel,D.; Li,K.; Schobel,S.; Shrivastava,S.; Thovarai,V.; Wang,S.; Slemons,R.D.; Bowman,A.S.; Nolting,J.M.; Nelson,S.; Edwards,J.; Bao,Y.; Sanders,R.; Dernovoy,D.; Kiryutin,B.; Lipman,D.J.; Tatusova,T.
EPI414556	NS	United States	2009-Jul-05	EPI_ISL_133781	A/swine/Ohio/09SW1482E/2009		Import from public-domain	Wentworth,D.E.; Dugan,V.; Halpin,R.A.; Lin,X.; Bera,J.; Wester,E.; Ghedin,E.; Fedorova,N.; Tsitrin,T.; McLellan,M.; Stockwell,T.; Amedeo,P.; Appalla,L.; Bishop,B.; Edworthy,P.; Gupta,N.; Hoover,J.; Katzel,D.; Li,K.; Schobel,S.; Shrivastava,S.; Thovarai,V.; Wang,S.; Slemons,R.D.; Bowman,A.S.; Nolting,J.M.; Bao,Y.; Sanders,R.; Dernovoy,D.; Kiryutin,B.; Lipman,D.J.; Tatusova,T.
EPI414564	NS	United States	2009-Jul-05	EPI_ISL_133782	A/swine/Ohio/09SW1483E/2009		Import from public-domain	Wentworth,D.E.; Dugan,V.; Halpin,R.A.; Lin,X.; Bera,J.; Wester,E.; Ghedin,E.; Fedorova,N.; Tsitrin,T.; McLellan,M.; Stockwell,T.; Amedeo,P.; Appalla,L.; Bishop,B.; Edworthy,P.; Gupta,N.; Hoover,J.; Katzel,D.; Li,K.; Schobel,S.; Shrivastava,S.; Thovarai,V.; Wang,S.; Slemons,R.D.; Bowman,A.S.; Nolting,J.M.; Nelson,S.; Edwards,J.; Bao,Y.; Sanders,R.; Dernovoy,D.; Kiryutin,B.; Lipman,D.J.; Tatusova,T.
EPI414572	NS	United States	2009-Jul-05	EPI_ISL_133783	A/swine/Ohio/09SW1484E/2009		Import from public-domain	Wentworth,D.E.; Dugan,V.; Halpin,R.A.; Lin,X.; Bera,J.; Wester,E.; Ghedin,E.; Fedorova,N.; Tsitrin,T.; McLellan,M.; Stockwell,T.; Amedeo,P.; Appalla,L.; Bishop,B.; Edworthy,P.; Gupta,N.; Hoover,J.; Katzel,D.; Li,K.; Schobel,S.; Shrivastava,S.; Thovarai,V.; Wang,S.; Slemons,R.D.; Bowman,A.S.; Nolting,J.M.; Bao,Y.; Sanders,R.; Dernovoy,D.; Kiryutin,B.; Lipman,D.J.; Tatusova,T.
EPI414580	NS	United States	2009-Jul-05	EPI_ISL_133784	A/swine/Ohio/09SW1488E/2009		Import from public-domain	Wentworth,D.E.; Dugan,V.; Halpin,R.A.; Lin,X.; Bera,J.; Wester,E.; Ghedin,E.; Fedorova,N.; Tsitrin,T.; McLellan,M.; Stockwell,T.; Amedeo,P.; Appalla,L.; Bishop,B.; Edworthy,P.; Gupta,N.; Hoover,J.; Katzel,D.; Li,K.; Schobel,S.; Shrivastava,S.; Thovarai,V.; Wang,S.; Slemons,R.D.; Bowman,A.S.; Nolting,J.M.; Nelson,S.; Edwards,J.; Bao,Y.; Sanders,R.; Dernovoy,D.; Kiryutin,B.; Lipman,D.J.; Tatusova,T.
EPI414588	NS	United States	2009-Jul-05	EPI_ISL_133785	A/swine/Ohio/09SW1489E/2009		Import from public-domain	Wentworth,D.E.; Dugan,V.; Halpin,R.A.; Lin,X.; Bera,J.; Wester,E.; Ghedin,E.; Fedorova,N.; Tsitrin,T.; McLellan,M.; Stockwell,T.; Amedeo,P.; Appalla,L.; Bishop,B.; Edworthy,P.; Gupta,N.; Hoover,J.; Katzel,D.; Li,K.; Schobel,S.; Shrivastava,S.; Thovarai,V.; Wang,S.; Slemons,R.D.; Bowman,A.S.; Nolting,J.M.; Bao,Y.; Sanders,R.; Dernovoy,D.; Kiryutin,B.; Lipman,D.J.; Tatusova,T.
EPI414596	NS	United States	2009-Jul-05	EPI_ISL_133786	A/swine/Ohio/09SW1490E/2009		Import from public-domain	Wentworth,D.E.; Dugan,V.; Halpin,R.A.; Lin,X.; Bera,J.; Wester,E.; Ghedin,E.; Fedorova,N.; Tsitrin,T.; McLellan,M.; Stockwell,T.; Amedeo,P.; Appalla,L.; Bishop,B.; Edworthy,P.; Gupta,N.; Hoover,J.; Katzel,D.; Li,K.; Schobel,S.; Shrivastava,S.; Thovarai,V.; Wang,S.; Slemons,R.D.; Bowman,A.S.; Nolting,J.M.; Nelson,S.; Edwards,J.; Bao,Y.; Sanders,R.; Dernovoy,D.; Kiryutin,B.; Lipman,D.J.; Tatusova,T.
EPI414604	NS	United States	2009-Jul-05	EPI_ISL_133787	A/swine/Ohio/09SW1477/2009		Import from public-domain	Wentworth,D.E.; Dugan,V.; Halpin,R.A.; Lin,X.; Bera,J.; Wester,E.; Ghedin,E.; Fedorova,N.; Tsitrin,T.; McLellan,M.; Stockwell,T.; Amedeo,P.; Appalla,L.; Bishop,B.; Edworthy,P.; Gupta,N.; Hoover,J.; Katzel,D.; Li,K.; Schobel,S.; Shrivastava,S.; Thovarai,V.; Wang,S.; Slemons,R.D.; Bowman,A.S.; Nolting,J.M.; Bao,Y.; Sanders,R.; Dernovoy,D.; Kiryutin,B.; Lipman,D.J.; Tatusova,T.
EPI414612	NS	United States	2009-Jul-05	EPI_ISL_133788	A/swine/Ohio/09SW1478M/2009		Import from public-domain	Wentworth,D.E.; Dugan,V.; Halpin,R.A.; Lin,X.; Bera,J.; Wester,E.; Ghedin,E.; Fedorova,N.; Tsitrin,T.; McLellan,M.; Stockwell,T.; Amedeo,P.; Appalla,L.; Bishop,B.; Edworthy,P.; Gupta,N.; Hoover,J.; Katzel,D.; Li,K.; Schobel,S.; Shrivastava,S.; Thovarai,V.; Wang,S.; Slemons,R.D.; Bowman,A.S.; Nolting,J.M.; Nelson,S.; Edwards,J.; Bao,Y.; Sanders,R.; Dernovoy,D.; Kiryutin,B.; Lipman,D.J.; Tatusova,T.
EPI414620	NS	United States	2009-Jul-05	EPI_ISL_133789	A/swine/Ohio/09SW1481/2009		Import from public-domain	Wentworth,D.E.; Dugan,V.; Halpin,R.A.; Lin,X.; Bera,J.; Wester,E.; Ghedin,E.; Fedorova,N.; Tsitrin,T.; McLellan,M.; Stockwell,T.; Amedeo,P.; Appalla,L.; Bishop,B.; Edworthy,P.; Gupta,N.; Hoover,J.; Katzel,D.; Li,K.; Schobel,S.; Shrivastava,S.; Thovarai,V.; Wang,S.; Slemons,R.D.; Bowman,A.S.; Nolting,J.M.; Bao,Y.; Sanders,R.; Dernovoy,D.; Kiryutin,B.; Lipman,D.J.; Tatusova,T.
EPI414628	NS	United States	2009-Jul-05	EPI_ISL_133790	A/swine/Ohio/09SW1482M/2009		Import from public-domain	Wentworth,D.E.; Dugan,V.; Halpin,R.A.; Lin,X.; Bera,J.; Wester,E.; Ghedin,E.; Fedorova,N.; Tsitrin,T.; McLellan,M.; Stockwell,T.; Amedeo,P.; Appalla,L.; Bishop,B.; Edworthy,P.; Gupta,N.; Hoover,J.; Katzel,D.; Li,K.; Schobel,S.; Shrivastava,S.; Thovarai,V.; Wang,S.; Slemons,R.D.; Bowman,A.S.; Nolting,J.M.; Nelson,S.; Edwards,J.; Bao,Y.; Sanders,R.; Dernovoy,D.; Kiryutin,B.; Lipman,D.J.; Tatusova,T.
EPI414636	NS	United States	2009-Jul-05	EPI_ISL_133791	A/swine/Ohio/09SW1483M/2009		Import from public-domain	Wentworth,D.E.; Dugan,V.; Halpin,R.A.; Lin,X.; Bera,J.; Wester,E.; Ghedin,E.; Fedorova,N.; Tsitrin,T.; McLellan,M.; Stockwell,T.; Amedeo,P.; Appalla,L.; Bishop,B.; Edworthy,P.; Gupta,N.; Hoover,J.; Katzel,D.; Li,K.; Schobel,S.; Shrivastava,S.; Thovarai,V.; Wang,S.; Slemons,R.D.; Bowman,A.S.; Nolting,J.M.; Bao,Y.; Sanders,R.; Dernovoy,D.; Kiryutin,B.; Lipman,D.J.; Tatusova,T.
EPI414644	NS	United States	2009-Jul-05	EPI_ISL_133792	A/swine/Ohio/09SW1484M/2009		Import from public-domain	Wentworth,D.E.; Dugan,V.; Halpin,R.A.; Lin,X.; Bera,J.; Wester,E.; Ghedin,E.; Fedorova,N.; Tsitrin,T.; McLellan,M.; Stockwell,T.; Amedeo,P.; Appalla,L.; Bishop,B.; Edworthy,P.; Gupta,N.; Hoover,J.; Katzel,D.; Li,K.; Schobel,S.; Shrivastava,S.; Thovarai,V.; Wang,S.; Slemons,R.D.; Bowman,A.S.; Nolting,J.M.; Nelson,S.; Edwards,J.; Bao,Y.; Sanders,R.; Dernovoy,D.; Kiryutin,B.; Lipman,D.J.; Tatusova,T.
EPI414652	NS	United States	2009-Jul-05	EPI_ISL_133793	A/swine/Ohio/09SW1486/2009		Import from public-domain	Wentworth,D.E.; Dugan,V.; Halpin,R.A.; Lin,X.; Bera,J.; Wester,E.; Ghedin,E.; Fedorova,N.; Tsitrin,T.; McLellan,M.; Stockwell,T.; Amedeo,P.; Appalla,L.; Bishop,B.; Edworthy,P.; Gupta,N.; Hoover,J.; Katzel,D.; Li,K.; Schobel,S.; Shrivastava,S.; Thovarai,V.; Wang,S.; Slemons,R.D.; Bowman,A.S.; Nolting,J.M.; Bao,Y.; Sanders,R.; Dernovoy,D.; Kiryutin,B.; Lipman,D.J.; Tatusova,T.
EPI414654	NS	United States	2009-Jul-05	EPI_ISL_133794	A/swine/Ohio/09SW1487M/2009		Import from public-domain	Wentworth,D.E.; Dugan,V.; Halpin,R.A.; Lin,X.; Bera,J.; Wester,E.; Ghedin,E.; Fedorova,N.; Tsitrin,T.; McLellan,M.; Stockwell,T.; Amedeo,P.; Appalla,L.; Bishop,B.; Edworthy,P.; Gupta,N.; Hoover,J.; Katzel,D.; Li,K.; Schobel,S.; Shrivastava,S.; Thovarai,V.; Wang,S.; Slemons,R.D.; Bowman,A.S.; Nolting,J.M.; Nelson,S.; Edwards,J.; Bao,Y.; Sanders,R.; Dernovoy,D.; Kiryutin,B.; Lipman,D.J.; Tatusova,T.
EPI414662	NS	United States	2009-Jul-05	EPI_ISL_133795	A/swine/Ohio/09SW1488M/2009		Import from public-domain	Wentworth,D.E.; Dugan,V.; Halpin,R.A.; Lin,X.; Bera,J.; Wester,E.; Ghedin,E.; Fedorova,N.; Tsitrin,T.; McLellan,M.; Stockwell,T.; Amedeo,P.; Appalla,L.; Bishop,B.; Edworthy,P.; Gupta,N.; Hoover,J.; Katzel,D.; Li,K.; Schobel,S.; Shrivastava,S.; Thovarai,V.; Wang,S.; Slemons,R.D.; Bowman,A.S.; Nolting,J.M.; Bao,Y.; Sanders,R.; Dernovoy,D.; Kiryutin,B.; Lipman,D.J.; Tatusova,T.
EPI414676	NS	United States	2009-Jul-05	EPI_ISL_133796	A/swine/Ohio/09SW1489M/2009		Import from public-domain	Wentworth,D.E.; Dugan,V.; Halpin,R.A.; Lin,X.; Bera,J.; Wester,E.; Ghedin,E.; Fedorova,N.; Tsitrin,T.; McLellan,M.; Stockwell,T.; Amedeo,P.; Appalla,L.; Bishop,B.; Edworthy,P.; Gupta,N.; Hoover,J.; Katzel,D.; Li,K.; Schobel,S.; Shrivastava,S.; Thovarai,V.; Wang,S.; Slemons,R.D.; Bowman,A.S.; Nolting,J.M.; Nelson,S.; Edwards,J.; Bao,Y.; Sanders,R.; Dernovoy,D.; Kiryutin,B.; Lipman,D.J.; Tatusova,T.
EPI414684	NS	United States	2009-Jul-05	EPI_ISL_133797	A/swine/Ohio/09SW1490M/2009		Import from public-domain	Wentworth,D.E.; Dugan,V.; Halpin,R.A.; Lin,X.; Bera,J.; Wester,E.; Ghedin,E.; Fedorova,N.; Tsitrin,T.; McLellan,M.; Stockwell,T.; Amedeo,P.; Appalla,L.; Bishop,B.; Edworthy,P.; Gupta,N.; Hoover,J.; Katzel,D.; Li,K.; Schobel,S.; Shrivastava,S.; Thovarai,V.; Wang,S.; Slemons,R.D.; Bowman,A.S.; Nolting,J.M.; Bao,Y.; Sanders,R.; Dernovoy,D.; Kiryutin,B.; Lipman,D.J.; Tatusova,T.
EPI414692	NS	United States	2009-Jul-05	EPI_ISL_133798	A/swine/Ohio/09SW1491/2009		Import from public-domain	Wentworth,D.E.; Dugan,V.; Halpin,R.A.; Lin,X.; Bera,J.; Wester,E.; Ghedin,E.; Fedorova,N.; Tsitrin,T.; McLellan,M.; Stockwell,T.; Amedeo,P.; Appalla,L.; Bishop,B.; Edworthy,P.; Gupta,N.; Hoover,J.; Katzel,D.; Li,K.; Schobel,S.; Shrivastava,S.; Thovarai,V.; Wang,S.; Slemons,R.D.; Bowman,A.S.; Nolting,J.M.; Nelson,S.; Edwards,J.; Bao,Y.; Sanders,R.; Dernovoy,D.; Kiryutin,B.; Lipman,D.J.; Tatusova,T.
EPI415344	NS	United States	2011-Aug-06	EPI_ISL_133880	A/swine/Ohio/11SW122/2011		Import from public-domain	Wentworth,D.E.; Dugan,V.; Halpin,R.A.; Lin,X.; Bera,J.; Wester,E.; Ghedin,E.; Fedorova,N.; Tsitrin,T.; McLellan,M.; Stockwell,T.; Amedeo,P.; Appalla,L.; Bishop,B.; Edworthy,P.; Gupta,N.; Hoover,J.; Katzel,D.; Li,K.; Schobel,S.; Shrivastava,S.; Thovarai,V.; Wang,S.; Slemons,R.D.; Bowman,A.S.; Nolting,J.M.; Nelson,S.; Bao,Y.; Sanders,R.; Dernovoy,D.; Kiryutin,B.; Lipman,D.J.; Tatusova,T.
EPI415352	NS	United States	2011-Aug-06	EPI_ISL_133881	A/swine/Ohio/11SW123/2011		Import from public-domain	Wentworth,D.E.; Dugan,V.; Halpin,R.A.; Lin,X.; Bera,J.; Wester,E.; Ghedin,E.; Fedorova,N.; Tsitrin,T.; McLellan,M.; Stockwell,T.; Amedeo,P.; Appalla,L.; Bishop,B.; Edworthy,P.; Gupta,N.; Hoover,J.; Katzel,D.; Li,K.; Schobel,S.; Shrivastava,S.; Thovarai,V.; Wang,S.; Slemons,R.D.; Bowman,A.S.; Nolting,J.M.; Bao,Y.; Sanders,R.; Dernovoy,D.; Kiryutin,B.; Lipman,D.J.; Tatusova,T.
EPI415360	NS	United States	2011-Aug-06	EPI_ISL_133882	A/swine/Ohio/11SW124/2011		Import from public-domain	Wentworth,D.E.; Dugan,V.; Halpin,R.A.; Lin,X.; Bera,J.; Wester,E.; Ghedin,E.; Fedorova,N.; Tsitrin,T.; McLellan,M.; Stockwell,T.; Amedeo,P.; Appalla,L.; Bishop,B.; Edworthy,P.; Gupta,N.; Hoover,J.; Katzel,D.; Li,K.; Schobel,S.; Shrivastava,S.; Thovarai,V.; Wang,S.; Slemons,R.D.; Bowman,A.S.; Nolting,J.M.; Nelson,S.; Bao,Y.; Sanders,R.; Dernovoy,D.; Kiryutin,B.; Lipman,D.J.; Tatusova,T.
EPI415419	NS	United States	2011-Aug-06	EPI_ISL_133883	A/swine/Ohio/11SW125/2011		Import from public-domain	Wentworth,D.E.; Dugan,V.; Halpin,R.A.; Lin,X.; Bera,J.; Wester,E.; Ghedin,E.; Fedorova,N.; Tsitrin,T.; McLellan,M.; Stockwell,T.; Amedeo,P.; Appalla,L.; Bishop,B.; Edworthy,P.; Gupta,N.; Hoover,J.; Katzel,D.; Li,K.; Schobel,S.; Shrivastava,S.; Thovarai,V.; Wang,S.; Slemons,R.D.; Bowman,A.S.; Nolting,J.M.; Bao,Y.; Sanders,R.; Dernovoy,D.; Kiryutin,B.; Lipman,D.J.; Tatusova,T.
EPI415374	NS	United States	2011-Aug-06	EPI_ISL_133884	A/swine/Ohio/11SW126/2011		Import from public-domain	Wentworth,D.E.; Dugan,V.; Halpin,R.A.; Lin,X.; Bera,J.; Wester,E.; Ghedin,E.; Fedorova,N.; Tsitrin,T.; McLellan,M.; Stockwell,T.; Amedeo,P.; Appalla,L.; Bishop,B.; Edworthy,P.; Gupta,N.; Hoover,J.; Katzel,D.; Li,K.; Schobel,S.; Shrivastava,S.; Thovarai,V.; Wang,S.; Slemons,R.D.; Bowman,A.S.; Nolting,J.M.; Nelson,S.; Bao,Y.; Sanders,R.; Dernovoy,D.; Kiryutin,B.; Lipman,D.J.; Tatusova,T.
EPI415382	NS	United States	2011-Aug-06	EPI_ISL_133885	A/swine/Ohio/11SW128/2011		Import from public-domain	Wentworth,D.E.; Dugan,V.; Halpin,R.A.; Lin,X.; Bera,J.; Wester,E.; Ghedin,E.; Fedorova,N.; Tsitrin,T.; McLellan,M.; Stockwell,T.; Amedeo,P.; Appalla,L.; Bishop,B.; Edworthy,P.; Gupta,N.; Hoover,J.; Katzel,D.; Li,K.; Schobel,S.; Shrivastava,S.; Thovarai,V.; Wang,S.; Slemons,R.D.; Bowman,A.S.; Nolting,J.M.; Bao,Y.; Sanders,R.; Dernovoy,D.; Kiryutin,B.; Lipman,D.J.; Tatusova,T.
EPI415390	NS	United States	2011-Aug-06	EPI_ISL_133886	A/swine/Ohio/11SW129/2011		Import from public-domain	Wentworth,D.E.; Dugan,V.; Halpin,R.A.; Lin,X.; Bera,J.; Wester,E.; Ghedin,E.; Fedorova,N.; Tsitrin,T.; McLellan,M.; Stockwell,T.; Amedeo,P.; Appalla,L.; Bishop,B.; Edworthy,P.; Gupta,N.; Hoover,J.; Katzel,D.; Li,K.; Schobel,S.; Shrivastava,S.; Thovarai,V.; Wang,S.; Slemons,R.D.; Bowman,A.S.; Nolting,J.M.; Nelson,S.; Bao,Y.; Sanders,R.; Dernovoy,D.; Kiryutin,B.; Lipman,D.J.; Tatusova,T.
EPI415398	NS	United States	2011-Aug-06	EPI_ISL_133887	A/swine/Ohio/11SW130/2011		Import from public-domain	Wentworth,D.E.; Dugan,V.; Halpin,R.A.; Lin,X.; Bera,J.; Wester,E.; Ghedin,E.; Fedorova,N.; Tsitrin,T.; McLellan,M.; Stockwell,T.; Amedeo,P.; Appalla,L.; Bishop,B.; Edworthy,P.; Gupta,N.; Hoover,J.; Katzel,D.; Li,K.; Schobel,S.; Shrivastava,S.; Thovarai,V.; Wang,S.; Slemons,R.D.; Bowman,A.S.; Nolting,J.M.; Bao,Y.; Sanders,R.; Dernovoy,D.; Kiryutin,B.; Lipman,D.J.; Tatusova,T.
EPI415406	NS	United States	2011-Aug-06	EPI_ISL_133888	A/swine/Ohio/11SW131/2011		Import from public-domain	Wentworth,D.E.; Dugan,V.; Halpin,R.A.; Lin,X.; Bera,J.; Wester,E.; Ghedin,E.; Fedorova,N.; Tsitrin,T.; McLellan,M.; Stockwell,T.; Amedeo,P.; Appalla,L.; Bishop,B.; Edworthy,P.; Gupta,N.; Hoover,J.; Katzel,D.; Li,K.; Schobel,S.; Shrivastava,S.; Thovarai,V.; Wang,S.; Slemons,R.D.; Bowman,A.S.; Nolting,J.M.; Nelson,S.; Bao,Y.; Sanders,R.; Dernovoy,D.; Kiryutin,B.; Lipman,D.J.; Tatusova,T.
EPI415420	NS	United States	2011-Aug-06	EPI_ISL_133889	A/swine/Ohio/11SW132/2011		Import from public-domain	Wentworth,D.E.; Dugan,V.; Halpin,R.A.; Lin,X.; Bera,J.; Wester,E.; Ghedin,E.; Fedorova,N.; Tsitrin,T.; McLellan,M.; Stockwell,T.; Amedeo,P.; Appalla,L.; Bishop,B.; Edworthy,P.; Gupta,N.; Hoover,J.; Katzel,D.; Li,K.; Schobel,S.; Shrivastava,S.; Thovarai,V.; Wang,S.; Slemons,R.D.; Bowman,A.S.; Nolting,J.M.; Bao,Y.; Sanders,R.; Dernovoy,D.; Kiryutin,B.; Lipman,D.J.; Tatusova,T.
EPI415428	NS	United States	2011-Aug-06	EPI_ISL_133890	A/swine/Ohio/11SW134/2011		Import from public-domain	Wentworth,D.E.; Dugan,V.; Halpin,R.A.; Lin,X.; Bera,J.; Wester,E.; Ghedin,E.; Fedorova,N.; Tsitrin,T.; McLellan,M.; Stockwell,T.; Amedeo,P.; Appalla,L.; Bishop,B.; Edworthy,P.; Gupta,N.; Hoover,J.; Katzel,D.; Li,K.; Schobel,S.; Shrivastava,S.; Thovarai,V.; Wang,S.; Slemons,R.D.; Bowman,A.S.; Nolting,J.M.; Nelson,S.; Bao,Y.; Sanders,R.; Dernovoy,D.; Kiryutin,B.; Lipman,D.J.; Tatusova,T.
EPI415436	NS	United States	2011-Aug-06	EPI_ISL_133891	A/swine/Ohio/11SW135/2011		Import from public-domain	Wentworth,D.E.; Dugan,V.; Halpin,R.A.; Lin,X.; Bera,J.; Wester,E.; Ghedin,E.; Fedorova,N.; Tsitrin,T.; McLellan,M.; Stockwell,T.; Amedeo,P.; Appalla,L.; Bishop,B.; Edworthy,P.; Gupta,N.; Hoover,J.; Katzel,D.; Li,K.; Schobel,S.; Shrivastava,S.; Thovarai,V.; Wang,S.; Slemons,R.D.; Bowman,A.S.; Nolting,J.M.; Bao,Y.; Sanders,R.; Dernovoy,D.; Kiryutin,B.; Lipman,D.J.; Tatusova,T.
EPI415444	NS	United States	2011-Aug-06	EPI_ISL_133892	A/swine/Ohio/11SW136/2011		Import from public-domain	Wentworth,D.E.; Dugan,V.; Halpin,R.A.; Lin,X.; Bera,J.; Wester,E.; Ghedin,E.; Fedorova,N.; Tsitrin,T.; McLellan,M.; Stockwell,T.; Amedeo,P.; Appalla,L.; Bishop,B.; Edworthy,P.; Gupta,N.; Hoover,J.; Katzel,D.; Li,K.; Schobel,S.; Shrivastava,S.; Thovarai,V.; Wang,S.; Slemons,R.D.; Bowman,A.S.; Nolting,J.M.; Nelson,S.; Bao,Y.; Sanders,R.; Dernovoy,D.; Kiryutin,B.; Lipman,D.J.; Tatusova,T.
EPI415452	NS	United States	2011-Aug-06	EPI_ISL_133893	A/swine/Ohio/11SW137/2011		Import from public-domain	Wentworth,D.E.; Dugan,V.; Halpin,R.A.; Lin,X.; Bera,J.; Wester,E.; Ghedin,E.; Fedorova,N.; Tsitrin,T.; McLellan,M.; Stockwell,T.; Amedeo,P.; Appalla,L.; Bishop,B.; Edworthy,P.; Gupta,N.; Hoover,J.; Katzel,D.; Li,K.; Schobel,S.; Shrivastava,S.; Thovarai,V.; Wang,S.; Slemons,R.D.; Bowman,A.S.; Nolting,J.M.; Bao,Y.; Sanders,R.; Dernovoy,D.; Kiryutin,B.; Lipman,D.J.; Tatusova,T.
EPI415460	NS	United States	2011-Aug-06	EPI_ISL_133894	A/swine/Ohio/11SW138/2011		Import from public-domain	Wentworth,D.E.; Dugan,V.; Halpin,R.A.; Lin,X.; Bera,J.; Wester,E.; Ghedin,E.; Fedorova,N.; Tsitrin,T.; McLellan,M.; Stockwell,T.; Amedeo,P.; Appalla,L.; Bishop,B.; Edworthy,P.; Gupta,N.; Hoover,J.; Katzel,D.; Li,K.; Schobel,S.; Shrivastava,S.; Thovarai,V.; Wang,S.; Slemons,R.D.; Bowman,A.S.; Nolting,J.M.; Nelson,S.; Bao,Y.; Sanders,R.; Dernovoy,D.; Kiryutin,B.; Lipman,D.J.; Tatusova,T.
EPI415468	NS	United States	2011-Aug-06	EPI_ISL_133895	A/swine/Ohio/11SW139/2011		Import from public-domain	Wentworth,D.E.; Dugan,V.; Halpin,R.A.; Lin,X.; Bera,J.; Wester,E.; Ghedin,E.; Fedorova,N.; Tsitrin,T.; McLellan,M.; Stockwell,T.; Amedeo,P.; Appalla,L.; Bishop,B.; Edworthy,P.; Gupta,N.; Hoover,J.; Katzel,D.; Li,K.; Schobel,S.; Shrivastava,S.; Thovarai,V.; Wang,S.; Slemons,R.D.; Bowman,A.S.; Nolting,J.M.; Bao,Y.; Sanders,R.; Dernovoy,D.; Kiryutin,B.; Lipman,D.J.; Tatusova,T.
EPI415476	NS	United States	2011-Aug-06	EPI_ISL_133896	A/swine/Ohio/11SW140/2011		Import from public-domain	Wentworth,D.E.; Dugan,V.; Halpin,R.A.; Lin,X.; Bera,J.; Wester,E.; Ghedin,E.; Fedorova,N.; Tsitrin,T.; McLellan,M.; Stockwell,T.; Amedeo,P.; Appalla,L.; Bishop,B.; Edworthy,P.; Gupta,N.; Hoover,J.; Katzel,D.; Li,K.; Schobel,S.; Shrivastava,S.; Thovarai,V.; Wang,S.; Slemons,R.D.; Bowman,A.S.; Nolting,J.M.; Nelson,S.; Bao,Y.; Sanders,R.; Dernovoy,D.; Kiryutin,B.; Lipman,D.J.; Tatusova,T.
EPI415484	NS	United States	2011-Aug-07	EPI_ISL_133897	A/swine/Ohio/11SW146/2011		Import from public-domain	Wentworth,D.E.; Dugan,V.; Halpin,R.A.; Lin,X.; Bera,J.; Wester,E.; Ghedin,E.; Fedorova,N.; Tsitrin,T.; McLellan,M.; Stockwell,T.; Amedeo,P.; Appalla,L.; Bishop,B.; Edworthy,P.; Gupta,N.; Hoover,J.; Katzel,D.; Li,K.; Schobel,S.; Shrivastava,S.; Thovarai,V.; Wang,S.; Slemons,R.D.; Bowman,A.S.; Nolting,J.M.; Bao,Y.; Sanders,R.; Dernovoy,D.; Kiryutin,B.; Lipman,D.J.; Tatusova,T.
EPI415567	NS	United States	2011-Aug-08	EPI_ISL_133907	A/swine/Ohio/11SW174/2011		Import from public-domain	Wentworth,D.E.; Dugan,V.; Halpin,R.A.; Lin,X.; Bera,J.; Wester,E.; Ghedin,E.; Fedorova,N.; Tsitrin,T.; McLellan,M.; Stockwell,T.; Amedeo,P.; Appalla,L.; Bishop,B.; Edworthy,P.; Gupta,N.; Hoover,J.; Katzel,D.; Li,K.; Schobel,S.; Shrivastava,S.; Thovarai,V.; Wang,S.; Slemons,R.D.; Bowman,A.S.; Nolting,J.M.; Bao,Y.; Sanders,R.; Dernovoy,D.; Kiryutin,B.; Lipman,D.J.; Tatusova,T.
EPI415670	NS	United States	2011-Aug-08	EPI_ISL_133919	A/swine/Ohio/11SW192/2011		Import from public-domain	Wentworth,D.E.; Dugan,V.; Halpin,R.A.; Lin,X.; Bera,J.; Wester,E.; Ghedin,E.; Fedorova,N.; Tsitrin,T.; McLellan,M.; Stockwell,T.; Amedeo,P.; Appalla,L.; Bishop,B.; Edworthy,P.; Gupta,N.; Hoover,J.; Katzel,D.; Li,K.; Schobel,S.; Shrivastava,S.; Thovarai,V.; Wang,S.; Slemons,R.D.; Bowman,A.S.; Nolting,J.M.; Bao,Y.; Sanders,R.; Dernovoy,D.; Kiryutin,B.; Lipman,D.J.; Tatusova,T.
EPI415723	NS	United States	2011-Aug-12	EPI_ISL_133925	A/swine/Ohio/11SW202/2011		Import from public-domain	Wentworth,D.E.; Dugan,V.; Halpin,R.A.; Lin,X.; Bera,J.; Wester,E.; Ghedin,E.; Fedorova,N.; Tsitrin,T.; McLellan,M.; Stockwell,T.; Amedeo,P.; Appalla,L.; Bishop,B.; Edworthy,P.; Gupta,N.; Hoover,J.; Katzel,D.; Li,K.; Schobel,S.; Shrivastava,S.; Thovarai,V.; Wang,S.; Slemons,R.D.; Bowman,A.S.; Nolting,J.M.; Bao,Y.; Sanders,R.; Dernovoy,D.; Kiryutin,B.; Lipman,D.J.; Tatusova,T.
EPI415740	NS	United States	2011-Aug-12	EPI_ISL_133927	A/swine/Ohio/11SW204/2011		Import from public-domain	Wentworth,D.E.; Dugan,V.; Halpin,R.A.; Lin,X.; Bera,J.; Wester,E.; Ghedin,E.; Fedorova,N.; Tsitrin,T.; McLellan,M.; Stockwell,T.; Amedeo,P.; Appalla,L.; Bishop,B.; Edworthy,P.; Gupta,N.; Hoover,J.; Katzel,D.; Li,K.; Schobel,S.; Shrivastava,S.; Thovarai,V.; Wang,S.; Slemons,R.D.; Bowman,A.S.; Nolting,J.M.; Bao,Y.; Sanders,R.; Dernovoy,D.; Kiryutin,B.; Lipman,D.J.; Tatusova,T.
EPI415748	NS	United States	2011-Aug-12	EPI_ISL_133928	A/swine/Ohio/11SW205/2011		Import from public-domain	Wentworth,D.E.; Dugan,V.; Halpin,R.A.; Lin,X.; Bera,J.; Wester,E.; Ghedin,E.; Fedorova,N.; Tsitrin,T.; McLellan,M.; Stockwell,T.; Amedeo,P.; Appalla,L.; Bishop,B.; Edworthy,P.; Gupta,N.; Hoover,J.; Katzel,D.; Li,K.; Schobel,S.; Shrivastava,S.; Thovarai,V.; Wang,S.; Slemons,R.D.; Bowman,A.S.; Nolting,J.M.; Nelson,S.; Bao,Y.; Sanders,R.; Dernovoy,D.; Kiryutin,B.; Lipman,D.J.; Tatusova,T.
EPI415765	NS	United States	2011-Aug-12	EPI_ISL_133930	A/swine/Ohio/11SW207/2011		Import from public-domain	Wentworth,D.E.; Dugan,V.; Halpin,R.A.; Lin,X.; Bera,J.; Wester,E.; Ghedin,E.; Fedorova,N.; Tsitrin,T.; McLellan,M.; Stockwell,T.; Amedeo,P.; Appalla,L.; Bishop,B.; Edworthy,P.; Gupta,N.; Hoover,J.; Katzel,D.; Li,K.; Schobel,S.; Shrivastava,S.; Thovarai,V.; Wang,S.; Slemons,R.D.; Bowman,A.S.; Nolting,J.M.; Nelson,S.; Bao,Y.; Sanders,R.; Dernovoy,D.; Kiryutin,B.; Lipman,D.J.; Tatusova,T.
EPI415782	NS	United States	2011-Aug-12	EPI_ISL_133932	A/swine/Ohio/11SW210/2011		Import from public-domain	Wentworth,D.E.; Dugan,V.; Halpin,R.A.; Lin,X.; Bera,J.; Wester,E.; Ghedin,E.; Fedorova,N.; Tsitrin,T.; McLellan,M.; Stockwell,T.; Amedeo,P.; Appalla,L.; Bishop,B.; Edworthy,P.; Gupta,N.; Hoover,J.; Katzel,D.; Li,K.; Schobel,S.; Shrivastava,S.; Thovarai,V.; Wang,S.; Slemons,R.D.; Bowman,A.S.; Nolting,J.M.; Nelson,S.; Bao,Y.; Sanders,R.; Dernovoy,D.; Kiryutin,B.; Lipman,D.J.; Tatusova,T.
EPI415807	NS	United States	2011-Aug-12	EPI_ISL_133935	A/swine/Ohio/11SW215/2011		Import from public-domain	Wentworth,D.E.; Dugan,V.; Halpin,R.A.; Lin,X.; Bera,J.; Wester,E.; Ghedin,E.; Fedorova,N.; Tsitrin,T.; McLellan,M.; Stockwell,T.; Amedeo,P.; Appalla,L.; Bishop,B.; Edworthy,P.; Gupta,N.; Hoover,J.; Katzel,D.; Li,K.; Schobel,S.; Shrivastava,S.; Thovarai,V.; Wang,S.; Slemons,R.D.; Bowman,A.S.; Nolting,J.M.; Nelson,S.; Bao,Y.; Sanders,R.; Dernovoy,D.; Kiryutin,B.; Lipman,D.J.; Tatusova,T.
EPI415815	NS	United States	2011-Aug-12	EPI_ISL_133936	A/swine/Ohio/11SW216/2011		Import from public-domain	Wentworth,D.E.; Dugan,V.; Halpin,R.A.; Lin,X.; Bera,J.; Wester,E.; Ghedin,E.; Fedorova,N.; Tsitrin,T.; McLellan,M.; Stockwell,T.; Amedeo,P.; Appalla,L.; Bishop,B.; Edworthy,P.; Gupta,N.; Hoover,J.; Katzel,D.; Li,K.; Schobel,S.; Shrivastava,S.; Thovarai,V.; Wang,S.; Slemons,R.D.; Bowman,A.S.; Nolting,J.M.; Bao,Y.; Sanders,R.; Dernovoy,D.; Kiryutin,B.; Lipman,D.J.; Tatusova,T.
EPI415841	NS	United States	2011-Aug-12	EPI_ISL_133939	A/swine/Ohio/11SW220/2011		Import from public-domain	Wentworth,D.E.; Dugan,V.; Halpin,R.A.; Lin,X.; Bera,J.; Wester,E.; Ghedin,E.; Fedorova,N.; Tsitrin,T.; McLellan,M.; Stockwell,T.; Amedeo,P.; Appalla,L.; Bishop,B.; Edworthy,P.; Gupta,N.; Hoover,J.; Katzel,D.; Li,K.; Schobel,S.; Shrivastava,S.; Thovarai,V.; Wang,S.; Slemons,R.D.; Bowman,A.S.; Nolting,J.M.; Nelson,S.; Bao,Y.; Sanders,R.; Dernovoy,D.; Kiryutin,B.; Lipman,D.J.; Tatusova,T.
EPI415848	NS	United States	2011-Aug-18	EPI_ISL_133940	A/swine/Ohio/11SW221/2011		Import from public-domain	Wentworth,D.E.; Dugan,V.; Halpin,R.A.; Lin,X.; Bera,J.; Wester,E.; Ghedin,E.; Fedorova,N.; Tsitrin,T.; McLellan,M.; Stockwell,T.; Amedeo,P.; Appalla,L.; Bishop,B.; Edworthy,P.; Gupta,N.; Hoover,J.; Katzel,D.; Li,K.; Schobel,S.; Shrivastava,S.; Thovarai,V.; Wang,S.; Slemons,R.D.; Bowman,A.S.; Nolting,J.M.; Bao,Y.; Sanders,R.; Dernovoy,D.; Kiryutin,B.; Lipman,D.J.; Tatusova,T.
EPI415856	NS	United States	2011-Aug-18	EPI_ISL_133941	A/swine/Ohio/11SW224/2011		Import from public-domain	Wentworth,D.E.; Dugan,V.; Halpin,R.A.; Lin,X.; Bera,J.; Wester,E.; Ghedin,E.; Fedorova,N.; Tsitrin,T.; McLellan,M.; Stockwell,T.; Amedeo,P.; Appalla,L.; Bishop,B.; Edworthy,P.; Gupta,N.; Hoover,J.; Katzel,D.; Li,K.; Schobel,S.; Shrivastava,S.; Thovarai,V.; Wang,S.; Slemons,R.D.; Bowman,A.S.; Nolting,J.M.; Nelson,S.; Bao,Y.; Sanders,R.; Dernovoy,D.; Kiryutin,B.; Lipman,D.J.; Tatusova,T.
EPI415865	NS	United States	2011-Aug-18	EPI_ISL_133942	A/swine/Ohio/11SW225/2011		Import from public-domain	Wentworth,D.E.; Dugan,V.; Halpin,R.A.; Lin,X.; Bera,J.; Wester,E.; Ghedin,E.; Fedorova,N.; Tsitrin,T.; McLellan,M.; Stockwell,T.; Amedeo,P.; Appalla,L.; Bishop,B.; Edworthy,P.; Gupta,N.; Hoover,J.; Katzel,D.; Li,K.; Schobel,S.; Shrivastava,S.; Thovarai,V.; Wang,S.; Slemons,R.D.; Bowman,A.S.; Nolting,J.M.; Bao,Y.; Sanders,R.; Dernovoy,D.; Kiryutin,B.; Lipman,D.J.; Tatusova,T.
EPI415891	NS	United States	2011-Aug-18	EPI_ISL_133945	A/swine/Ohio/11SW228/2011		Import from public-domain	Wentworth,D.E.; Dugan,V.; Halpin,R.A.; Lin,X.; Bera,J.; Wester,E.; Ghedin,E.; Fedorova,N.; Tsitrin,T.; McLellan,M.; Stockwell,T.; Amedeo,P.; Appalla,L.; Bishop,B.; Edworthy,P.; Gupta,N.; Hoover,J.; Katzel,D.; Li,K.; Schobel,S.; Shrivastava,S.; Thovarai,V.; Wang,S.; Slemons,R.D.; Bowman,A.S.; Nolting,J.M.; Nelson,S.; Bao,Y.; Sanders,R.; Dernovoy,D.; Kiryutin,B.; Lipman,D.J.; Tatusova,T.
EPI415899	NS	United States	2011-Aug-18	EPI_ISL_133946	A/swine/Ohio/11SW229/2011		Import from public-domain	Wentworth,D.E.; Dugan,V.; Halpin,R.A.; Lin,X.; Bera,J.; Wester,E.; Ghedin,E.; Fedorova,N.; Tsitrin,T.; McLellan,M.; Stockwell,T.; Amedeo,P.; Appalla,L.; Bishop,B.; Edworthy,P.; Gupta,N.; Hoover,J.; Katzel,D.; Li,K.; Schobel,S.; Shrivastava,S.; Thovarai,V.; Wang,S.; Slemons,R.D.; Bowman,A.S.; Nolting,J.M.; Bao,Y.; Sanders,R.; Dernovoy,D.; Kiryutin,B.; Lipman,D.J.; Tatusova,T.
EPI415907	NS	United States	2011-Aug-18	EPI_ISL_133947	A/swine/Ohio/11SW231/2011		Import from public-domain	Wentworth,D.E.; Dugan,V.; Halpin,R.A.; Lin,X.; Bera,J.; Wester,E.; Ghedin,E.; Fedorova,N.; Tsitrin,T.; McLellan,M.; Stockwell,T.; Amedeo,P.; Appalla,L.; Bishop,B.; Edworthy,P.; Gupta,N.; Hoover,J.; Katzel,D.; Li,K.; Schobel,S.; Shrivastava,S.; Thovarai,V.; Wang,S.; Slemons,R.D.; Bowman,A.S.; Nolting,J.M.; Nelson,S.; Bao,Y.; Sanders,R.; Dernovoy,D.; Kiryutin,B.; Lipman,D.J.; Tatusova,T.
EPI415913	NS	United States	2011-Aug-18	EPI_ISL_133948	A/swine/Ohio/11SW232/2011		Import from public-domain	Wentworth,D.E.; Dugan,V.; Halpin,R.A.; Lin,X.; Bera,J.; Wester,E.; Ghedin,E.; Fedorova,N.; Tsitrin,T.; McLellan,M.; Stockwell,T.; Amedeo,P.; Appalla,L.; Bishop,B.; Edworthy,P.; Gupta,N.; Hoover,J.; Katzel,D.; Li,K.; Schobel,S.; Shrivastava,S.; Thovarai,V.; Wang,S.; Slemons,R.D.; Bowman,A.S.; Nolting,J.M.; Bao,Y.; Sanders,R.; Dernovoy,D.; Kiryutin,B.; Lipman,D.J.; Tatusova,T.
EPI415921	NS	United States	2011-Aug-18	EPI_ISL_133949	A/swine/Ohio/11SW234/2011		Import from public-domain	Wentworth,D.E.; Dugan,V.; Halpin,R.A.; Lin,X.; Bera,J.; Wester,E.; Ghedin,E.; Fedorova,N.; Tsitrin,T.; McLellan,M.; Stockwell,T.; Amedeo,P.; Appalla,L.; Bishop,B.; Edworthy,P.; Gupta,N.; Hoover,J.; Katzel,D.; Li,K.; Schobel,S.; Shrivastava,S.; Thovarai,V.; Wang,S.; Slemons,R.D.; Bowman,A.S.; Nolting,J.M.; Nelson,S.; Bao,Y.; Sanders,R.; Dernovoy,D.; Kiryutin,B.; Lipman,D.J.; Tatusova,T.
EPI415929	NS	United States	2011-Aug-18	EPI_ISL_133950	A/swine/Ohio/11SW235/2011		Import from public-domain	Wentworth,D.E.; Dugan,V.; Halpin,R.A.; Lin,X.; Bera,J.; Wester,E.; Ghedin,E.; Fedorova,N.; Tsitrin,T.; McLellan,M.; Stockwell,T.; Amedeo,P.; Appalla,L.; Bishop,B.; Edworthy,P.; Gupta,N.; Hoover,J.; Katzel,D.; Li,K.; Schobel,S.; Shrivastava,S.; Thovarai,V.; Wang,S.; Slemons,R.D.; Bowman,A.S.; Nolting,J.M.; Bao,Y.; Sanders,R.; Dernovoy,D.; Kiryutin,B.; Lipman,D.J.; Tatusova,T.
EPI415937	NS	United States	2011-Aug-18	EPI_ISL_133951	A/swine/Ohio/11SW236/2011		Import from public-domain	Wentworth,D.E.; Dugan,V.; Halpin,R.A.; Lin,X.; Bera,J.; Wester,E.; Ghedin,E.; Fedorova,N.; Tsitrin,T.; McLellan,M.; Stockwell,T.; Amedeo,P.; Appalla,L.; Bishop,B.; Edworthy,P.; Gupta,N.; Hoover,J.; Katzel,D.; Li,K.; Schobel,S.; Shrivastava,S.; Thovarai,V.; Wang,S.; Slemons,R.D.; Bowman,A.S.; Nolting,J.M.; Nelson,S.; Bao,Y.; Sanders,R.; Dernovoy,D.; Kiryutin,B.; Lipman,D.J.; Tatusova,T.
EPI415945	NS	United States	2011-Aug-18	EPI_ISL_133952	A/swine/Ohio/11SW237/2011		Import from public-domain	Wentworth,D.E.; Dugan,V.; Halpin,R.A.; Lin,X.; Bera,J.; Wester,E.; Ghedin,E.; Fedorova,N.; Tsitrin,T.; McLellan,M.; Stockwell,T.; Amedeo,P.; Appalla,L.; Bishop,B.; Edworthy,P.; Gupta,N.; Hoover,J.; Katzel,D.; Li,K.; Schobel,S.; Shrivastava,S.; Thovarai,V.; Wang,S.; Slemons,R.D.; Bowman,A.S.; Nolting,J.M.; Bao,Y.; Sanders,R.; Dernovoy,D.; Kiryutin,B.; Lipman,D.J.; Tatusova,T.
EPI415953	NS	United States	2011-Aug-18	EPI_ISL_133953	A/swine/Ohio/11SW239/2011		Import from public-domain	Wentworth,D.E.; Dugan,V.; Halpin,R.A.; Lin,X.; Bera,J.; Wester,E.; Ghedin,E.; Fedorova,N.; Tsitrin,T.; McLellan,M.; Stockwell,T.; Amedeo,P.; Appalla,L.; Bishop,B.; Edworthy,P.; Gupta,N.; Hoover,J.; Katzel,D.; Li,K.; Schobel,S.; Shrivastava,S.; Thovarai,V.; Wang,S.; Slemons,R.D.; Bowman,A.S.; Nolting,J.M.; Nelson,S.; Bao,Y.; Sanders,R.; Dernovoy,D.; Kiryutin,B.; Lipman,D.J.; Tatusova,T.
EPI415961	NS	United States	2011-Aug-18	EPI_ISL_133954	A/swine/Ohio/11SW240/2011		Import from public-domain	Wentworth,D.E.; Dugan,V.; Halpin,R.A.; Lin,X.; Bera,J.; Wester,E.; Ghedin,E.; Fedorova,N.; Tsitrin,T.; McLellan,M.; Stockwell,T.; Amedeo,P.; Appalla,L.; Bishop,B.; Edworthy,P.; Gupta,N.; Hoover,J.; Katzel,D.; Li,K.; Schobel,S.; Shrivastava,S.; Thovarai,V.; Wang,S.; Slemons,R.D.; Bowman,A.S.; Nolting,J.M.; Bao,Y.; Sanders,R.; Dernovoy,D.; Kiryutin,B.; Lipman,D.J.; Tatusova,T.
EPI467765	NS	United States	2012-Dec-01	EPI_ISL_134287	A/swine/Iowa/A01432230/2012		Import from public-domain	Lin,K.; Haney,D.M.; Kurth,L.K.; Zhang,J.
EPI417662	NS	Japan	2012-Jan-19	EPI_ISL_134588	A/swine/Mie/R02/2012		Import from public-domain	Matsuu,A.; Uchida,U.; Takemae,N.; Mawatari,T.; Yoneyama,S.; Kasai,T.; Nakamura,R.; Eto,M.; Saito,T.
EPI424085	NS	United States	2012-Sep-27	EPI_ISL_135961	A/swine/Michigan/A01259001/2012		Import from public-domain	USDA Swine Surveillance,A.
EPI854897	NS	United States	2012-Dec-01	EPI_ISL_136566	A/swine/Oklahoma/A01432269/2012		Import from public-domain	Lin,K.; Haney,D.M.; Kurth,L.K.; Zhang,J.
EPI889246	NS	United States	2013-Jan-14	EPI_ISL_136649	A/swine/Minnesota/A01444719/2013		Import from public-domain	Culhane,M.
EPI893589	NS	United States	2013-Jan-09	EPI_ISL_136650	A/swine/Nebraska/A01444489/2013		Import from public-domain	Culhane,M.
EPI893564	NS	United States	2013-Jan-08	EPI_ISL_136651	A/swine/Illinois/A01444513/2013		Import from public-domain	Culhane,M.
EPI893636	NS	United States	2013-Jan-07	EPI_ISL_136653	A/swine/Illinois/A01444496/2013		Import from public-domain	Culhane,M.
EPI1908913	NS	United States	2013-Jan-15	EPI_ISL_136654	A/swine/Missouri/A01444664/2013		Import from public-domain	Culhane,M.
EPI893297	NS	United States	2013-Jan-22	EPI_ISL_137554	A/swine/Iowa/A01444786/2013		Import from public-domain	Culhane,M.
EPI888093	NS	United States	2013-Jan-22	EPI_ISL_137561	A/swine/Missouri/A01444795/2013		Import from public-domain	Culhane,M.
EPI854893	NS	United States	2013-Jan-01	EPI_ISL_138207	A/swine/Missouri/A01432397/2013		Import from public-domain	Lin,K.; Haney,D.M.; Kurth,L.K.; Zhang,J.
EPI893351	NS	United States	2013-Feb-01	EPI_ISL_138212	A/swine/Virginia/A01432419/2013		Import from public-domain	Lin,K.; Haney,D.M.; Kurth,L.K.; Zhang,J.
EPI548202	NS	United States	2013-Feb-21	EPI_ISL_139266	A/swine/Minnesota/A01445762/2013		Import from public-domain
EPI548210	NS	United States	2013-Feb-25	EPI_ISL_139268	A/swine/Nebraska/A01445765/2013		Import from public-domain
EPI548219	NS	United States	2013-Feb-25	EPI_ISL_139271	A/swine/Iowa/A01445788/2013		Import from public-domain
EPI451219	NS	United States	2012-Dec-28	EPI_ISL_142026	A/swine/Illinois/A01158947/2012		Import from public-domain	USDA Swine Surveillance,A.
EPI893625	NS	United States	2013-Apr-01	EPI_ISL_142222	A/swine/North Carolina/A01432660/2013		Import from public-domain	Lin,K.; Barnes,K.J.; Schulz,L.M.; Zhang,J.
EPI457081	NS	Korea, Republic of	2011-Dec-05	EPI_ISL_142690	A/swine/Korea/CY12-03/2011		Import from public-domain	Pascua,P.N.Q.; Lim,G.-J.; Choi,E.H.; Song,M.-S.; Kwon,H.-I.; Park,S.-J.; Baek,Y.H.; Kim,E.-H.; Kim,K.; Decano,A.G.; Lee,B.-J.; Kim,C.J.; Hong,S.-P.; Choi,Y.-K.
EPI854901	NS	United States	2013-Apr-16	EPI_ISL_142733	A/swine/Nebraska/A01379861/2013		Import from public-domain	Culhane,M.
EPI457212	NS	Korea, Republic of	2013-Apr-23	EPI_ISL_142739	A/swine/Korea/CY0423-12/2013		Import from public-domain	Pascua,P.N.Q.; Lim,G.-J.; Kim,Y.-I.; Kwon,H.-I.; Park,S.-J.; Kim,E.-H.; Kim,S.-M.; Decano,A.G.; Choi,E.-J.; Jeon,H.-Y.; Choi,Y.-K.
EPI457220	NS	Korea, Republic of	2013-Apr-23	EPI_ISL_142741	A/swine/Korea/CY0423-33/2013		Import from public-domain	Pascua,P.N.Q.; Lim,G.-J.; Kim,Y.-I.; Kwon,H.-I.; Park,S.-J.; Kim,E.-H.; Kim,S.-M.; Decano,A.G.; Choi,E.-J.; Jeon,H.-Y.; Choi,Y.-K.
EPI457396	NS	Japan	2012-Jan-13	EPI_ISL_142837	A/swine/Gunma/1/2012		Import from public-domain	Kobayashi,M.; Yokota,Y.; Ishioka,T.; Kageyama,T.; Ikuy o,T.; Kimura,H.; Tashiro,M.; Kozawa,K.
EPI893272	NS	United States	2013-May-14	EPI_ISL_143444	A/swine/Nebraska/A01380652/2013		Import from public-domain	Culhane,M.
EPI461379	NS	United States	2011-Aug-31	EPI_ISL_143869	A/swine/Ohio/11SW190/2011		Import from public-domain	Bowman,A.S.; Nelson,S.W.; Nolting,J.M.; Slemons,R.D.; Sreevatsan,S.
EPI461387	NS	United States	2011-Aug-31	EPI_ISL_143870	A/swine/Ohio/11SW238/2011		Import from public-domain	Bowman,A.S.; Nelson,S.W.; Nolting,J.M.; Slemons,R.D.; Sreevatsan,S.
EPI461421	NS	United States	2011-Aug-31	EPI_ISL_143874	A/swine/Ohio/11SW149/2011		Import from public-domain	Bowman,A.S.; Nelson,S.W.; Nolting,J.M.; Slemons,R.D.; Sreevatsan,S.
EPI465023	NS	United States	2013-May-28	EPI_ISL_144932	A/swine/Illinois/A01215870/2013		Import from public-domain
EPI893584	NS	United States	2013-Aug-01	EPI_ISL_145690	A/swine/North Carolina/A01432952/2013		Import from public-domain	Lin,K.; Barnes,K.J.; Zhang,J.
EPI467495	NS	United States	2012-Jun-14	EPI_ISL_145705	A/swine/Illinois/A00857328/2012		Import from public-domain
EPI467503	NS	United States	2012-Jun-14	EPI_ISL_145706	A/swine/Illinois/A00857325/2012		Import from public-domain
EPI690508	NS	United States	2013-Jan-01	EPI_ISL_145746	A/swine/Missouri/A01432837/2013		Import from public-domain
EPI471061	NS	Thailand	2011-Dec-18	EPI_ISL_146747	A/swine/Thailand/CU-CT63/2011		Import from public-domain	Charoenvisal,N.; Keawcharoen,J.; Sreta,D.; Chaiyawong,S.; Nonthabenjawan,N.; Tantawet,S.; Jittimanee,S.; Arunorat,J.; Amonsin,A.; Thanawongnuwech,R.; Nuntawan Na Ayudhya,S.
EPI471019	NS	Thailand	2011-Dec-18	EPI_ISL_146755	A/swine/Thailand/CU-CT43/2011		Import from public-domain	Charoenvisal,N.; Keawcharoen,J.; Sreta,D.; Chaiyawong,S.; Nonthabenjawan,N.; Tantawet,S.; Jittimanee,S.; Arunorat,J.; Amonsin,A.; Thanawongnuwech,R.; Nuntawan Na Ayudhya,S.
EPI485952	NS	United States	2013-Feb-26	EPI_ISL_150099	A/swine/Iowa/13B092/2013		Import from public-domain	Huber,V.C.; Brunick,C.; Ingebrigtson,M.
EPI485976	NS	United States	2013-Mar-26	EPI_ISL_150109	A/swine/Iowa/13C094/2013		Import from public-domain	Huber,V.C.; Brunick,C.; Weber,C.; Hansen,A.; Broders,C.
EPI893303	NS	United States	2013-Oct-01	EPI_ISL_150663	A/swine/Oklahoma/A01290607/2013		Import from public-domain	Lin,K.; Deike,P.H.; Zhang,J.
EPI488624	NS	United States	2006-Jun-22	EPI_ISL_150840	A/swine/North Carolina/01169/2006		Import from public-domain	Wentworth,D.E.; Dugan,V.; Halpin,R.A.; Lin,X.; Bera,J.; Wester,E.; Ghedin,E.; Fedorova,N.; Tsitrin,T.; McLellan,M.; Stockwell,T.; Amedeo,P.; Appalla,L.; Bishop,B.; Edworthy,P.; Gupta,N.; Hoover,J.; Katzel,D.; Li,K.; Schobel,S.; Shrivastava,S.; Thovarai,V.; Wang,S.; Detmer,S.; Bao,Y.; Sanders,R.; Dernovoy,D.; Kiryutin,B.; Lipman,D.J.; Tatusova,T.
EPI488773	NS	United States	2007-May-01	EPI_ISL_150885	A/swine/Minnesota/01604/2007		Import from public-domain	Wentworth,D.E.; Dugan,V.; Halpin,R.A.; Lin,X.; Bera,J.; Wester,E.; Ghedin,E.; Fedorova,N.; Tsitrin,T.; McLellan,M.; Stockwell,T.; Amedeo,P.; Appalla,L.; Bishop,B.; Edworthy,P.; Gupta,N.; Hoover,J.; Katzel,D.; Li,K.; Schobel,S.; Shrivastava,S.; Thovarai,V.; Wang,S.; Detmer,S.; Bao,Y.; Sanders,R.; Dernovoy,D.; Kiryutin,B.; Lipman,D.J.; Tatusova,T.
EPI488815	NS	United States	2008-Apr-02	EPI_ISL_150889	A/swine/Oklahoma/02107/2008		Import from public-domain	Wentworth,D.E.; Dugan,V.; Halpin,R.A.; Lin,X.; Bera,J.; Wester,E.; Ghedin,E.; Fedorova,N.; Tsitrin,T.; McLellan,M.; Stockwell,T.; Amedeo,P.; Appalla,L.; Bishop,B.; Edworthy,P.; Gupta,N.; Hoover,J.; Katzel,D.; Li,K.; Schobel,S.; Shrivastava,S.; Thovarai,V.; Wang,S.; Detmer,S.; Bao,Y.; Sanders,R.; Dernovoy,D.; Kiryutin,B.; Lipman,D.J.; Tatusova,T.
EPI488822	NS	United States	2008-Feb-29	EPI_ISL_150892	A/swine/Oklahoma/02056/2008		Import from public-domain	Wentworth,D.E.; Dugan,V.; Halpin,R.A.; Lin,X.; Bera,J.; Wester,E.; Ghedin,E.; Fedorova,N.; Tsitrin,T.; McLellan,M.; Stockwell,T.; Amedeo,P.; Appalla,L.; Bishop,B.; Edworthy,P.; Gupta,N.; Hoover,J.; Katzel,D.; Li,K.; Schobel,S.; Shrivastava,S.; Thovarai,V.; Wang,S.; Detmer,S.; Bao,Y.; Sanders,R.; Dernovoy,D.; Kiryutin,B.; Lipman,D.J.; Tatusova,T.
EPI488850	NS	United States	2008-Jul-30	EPI_ISL_150921	A/swine/North Carolina/02249/2008		Import from public-domain	Wentworth,D.E.; Dugan,V.; Halpin,R.A.; Lin,X.; Bera,J.; Wester,E.; Ghedin,E.; Fedorova,N.; Tsitrin,T.; McLellan,M.; Stockwell,T.; Amedeo,P.; Appalla,L.; Bishop,B.; Edworthy,P.; Gupta,N.; Hoover,J.; Katzel,D.; Li,K.; Schobel,S.; Shrivastava,S.; Thovarai,V.; Wang,S.; Detmer,S.; Bao,Y.; Sanders,R.; Dernovoy,D.; Kiryutin,B.; Lipman,D.J.; Tatusova,T.
EPI488934	NS	United States	2009-Jan-30	EPI_ISL_150932	A/swine/Kentucky/02564/2009		Import from public-domain	Wentworth,D.E.; Dugan,V.; Halpin,R.A.; Lin,X.; Bera,J.; Wester,E.; Ghedin,E.; Fedorova,N.; Tsitrin,T.; McLellan,M.; Stockwell,T.; Amedeo,P.; Appalla,L.; Bishop,B.; Edworthy,P.; Gupta,N.; Hoover,J.; Katzel,D.; Li,K.; Schobel,S.; Shrivastava,S.; Thovarai,V.; Wang,S.; Detmer,S.; Bao,Y.; Sanders,R.; Dernovoy,D.; Kiryutin,B.; Lipman,D.J.; Tatusova,T.
EPI488941	NS	United States	2009-Feb-10	EPI_ISL_150933	A/swine/Kentucky/02573/2009		Import from public-domain	Wentworth,D.E.; Dugan,V.; Halpin,R.A.; Lin,X.; Bera,J.; Wester,E.; Ghedin,E.; Fedorova,N.; Tsitrin,T.; McLellan,M.; Stockwell,T.; Amedeo,P.; Appalla,L.; Bishop,B.; Edworthy,P.; Gupta,N.; Hoover,J.; Katzel,D.; Li,K.; Schobel,S.; Shrivastava,S.; Thovarai,V.; Wang,S.; Detmer,S.; Bao,Y.; Sanders,R.; Dernovoy,D.; Kiryutin,B.; Lipman,D.J.; Tatusova,T.
EPI489011	NS	United States	2010-Jan-13	EPI_ISL_150943	A/swine/North Carolina/SG1357/2010		Import from public-domain	Wentworth,D.E.; Dugan,V.; Halpin,R.A.; Lin,X.; Bera,J.; Wester,E.; Ghedin,E.; Fedorova,N.; Tsitrin,T.; McLellan,M.; Stockwell,T.; Amedeo,P.; Appalla,L.; Bishop,B.; Edworthy,P.; Gupta,N.; Hoover,J.; Katzel,D.; Li,K.; Schobel,S.; Shrivastava,S.; Thovarai,V.; Wang,S.; Detmer,S.; Bao,Y.; Sanders,R.; Dernovoy,D.; Kiryutin,B.; Lipman,D.J.; Tatusova,T.
EPI489025	NS	United States	2010-Apr-21	EPI_ISL_150945	A/swine/North Carolina/SG1360/2010		Import from public-domain	Wentworth,D.E.; Dugan,V.; Halpin,R.A.; Lin,X.; Bera,J.; Wester,E.; Ghedin,E.; Fedorova,N.; Tsitrin,T.; McLellan,M.; Stockwell,T.; Amedeo,P.; Appalla,L.; Bishop,B.; Edworthy,P.; Gupta,N.; Hoover,J.; Katzel,D.; Li,K.; Schobel,S.; Shrivastava,S.; Thovarai,V.; Wang,S.; Detmer,S.; Bao,Y.; Sanders,R.; Dernovoy,D.; Kiryutin,B.; Lipman,D.J.; Tatusova,T.
EPI489039	NS	United States	2010-Oct-29	EPI_ISL_150985	A/swine/North Carolina/SG1365/2010		Import from public-domain	Wentworth,D.E.; Dugan,V.; Halpin,R.A.; Lin,X.; Bera,J.; Wester,E.; Ghedin,E.; Fedorova,N.; Tsitrin,T.; McLellan,M.; Stockwell,T.; Amedeo,P.; Appalla,L.; Bishop,B.; Edworthy,P.; Gupta,N.; Hoover,J.; Katzel,D.; Li,K.; Schobel,S.; Shrivastava,S.; Thovarai,V.; Wang,S.; Detmer,S.; Bao,Y.; Sanders,R.; Dernovoy,D.; Kiryutin,B.; Lipman,D.J.; Tatusova,T.
EPI489053	NS	United States	2010-Nov-23	EPI_ISL_150986	A/swine/Minnesota/SG1370/2010		Import from public-domain	Wentworth,D.E.; Dugan,V.; Halpin,R.A.; Lin,X.; Bera,J.; Wester,E.; Ghedin,E.; Fedorova,N.; Tsitrin,T.; McLellan,M.; Stockwell,T.; Amedeo,P.; Appalla,L.; Bishop,B.; Edworthy,P.; Gupta,N.; Hoover,J.; Katzel,D.; Li,K.; Schobel,S.; Shrivastava,S.; Thovarai,V.; Wang,S.; Detmer,S.; Bao,Y.; Sanders,R.; Dernovoy,D.; Kiryutin,B.; Lipman,D.J.; Tatusova,T.
EPI489060	NS	United States	2010-Sep-24	EPI_ISL_150987	A/swine/Minnesota/3128/2010		Import from public-domain	Wentworth,D.E.; Dugan,V.; Halpin,R.A.; Lin,X.; Bera,J.; Wester,E.; Ghedin,E.; Fedorova,N.; Tsitrin,T.; McLellan,M.; Stockwell,T.; Amedeo,P.; Appalla,L.; Bishop,B.; Edworthy,P.; Gupta,N.; Hoover,J.; Katzel,D.; Li,K.; Schobel,S.; Shrivastava,S.; Thovarai,V.; Wang,S.; Detmer,S.; Bao,Y.; Sanders,R.; Dernovoy,D.; Kiryutin,B.; Lipman,D.J.; Tatusova,T.
EPI489067	NS	United States	2011-Aug-17	EPI_ISL_150988	A/swine/Arkansas/SG1375/2011		Import from public-domain	Wentworth,D.E.; Dugan,V.; Halpin,R.A.; Lin,X.; Bera,J.; Wester,E.; Ghedin,E.; Fedorova,N.; Tsitrin,T.; McLellan,M.; Stockwell,T.; Amedeo,P.; Appalla,L.; Bishop,B.; Edworthy,P.; Gupta,N.; Hoover,J.; Katzel,D.; Li,K.; Schobel,S.; Shrivastava,S.; Thovarai,V.; Wang,S.; Detmer,S.; Bao,Y.; Sanders,R.; Dernovoy,D.; Kiryutin,B.; Lipman,D.J.; Tatusova,T.
EPI489074	NS	United States	2011-Jan-26	EPI_ISL_150989	A/swine/Arkansas/SG1376/2011		Import from public-domain	Wentworth,D.E.; Dugan,V.; Halpin,R.A.; Lin,X.; Bera,J.; Wester,E.; Ghedin,E.; Fedorova,N.; Tsitrin,T.; McLellan,M.; Stockwell,T.; Amedeo,P.; Appalla,L.; Bishop,B.; Edworthy,P.; Gupta,N.; Hoover,J.; Katzel,D.; Li,K.; Schobel,S.; Shrivastava,S.; Thovarai,V.; Wang,S.; Detmer,S.; Bao,Y.; Sanders,R.; Dernovoy,D.; Kiryutin,B.; Lipman,D.J.; Tatusova,T.
EPI489081	NS	United States	2011-Apr-29	EPI_ISL_150990	A/swine/Arkansas/SG1377/2011		Import from public-domain	Wentworth,D.E.; Dugan,V.; Halpin,R.A.; Lin,X.; Bera,J.; Wester,E.; Ghedin,E.; Fedorova,N.; Tsitrin,T.; McLellan,M.; Stockwell,T.; Amedeo,P.; Appalla,L.; Bishop,B.; Edworthy,P.; Gupta,N.; Hoover,J.; Katzel,D.; Li,K.; Schobel,S.; Shrivastava,S.; Thovarai,V.; Wang,S.; Detmer,S.; Bao,Y.; Sanders,R.; Dernovoy,D.; Kiryutin,B.; Lipman,D.J.; Tatusova,T.
EPI489088	NS	United States	2011-Jun-16	EPI_ISL_150991	A/swine/Arkansas/SG1378/2011		Import from public-domain	Wentworth,D.E.; Dugan,V.; Halpin,R.A.; Lin,X.; Bera,J.; Wester,E.; Ghedin,E.; Fedorova,N.; Tsitrin,T.; McLellan,M.; Stockwell,T.; Amedeo,P.; Appalla,L.; Bishop,B.; Edworthy,P.; Gupta,N.; Hoover,J.; Katzel,D.; Li,K.; Schobel,S.; Shrivastava,S.; Thovarai,V.; Wang,S.; Detmer,S.; Bao,Y.; Sanders,R.; Dernovoy,D.; Kiryutin,B.; Lipman,D.J.; Tatusova,T.
EPI489095	NS	United States	2011-Sep-01	EPI_ISL_150992	A/swine/Arkansas/SG1383/2011		Import from public-domain	Wentworth,D.E.; Dugan,V.; Halpin,R.A.; Lin,X.; Bera,J.; Wester,E.; Ghedin,E.; Fedorova,N.; Tsitrin,T.; McLellan,M.; Stockwell,T.; Amedeo,P.; Appalla,L.; Bishop,B.; Edworthy,P.; Gupta,N.; Hoover,J.; Katzel,D.; Li,K.; Schobel,S.; Shrivastava,S.; Thovarai,V.; Wang,S.; Detmer,S.; Bao,Y.; Sanders,R.; Dernovoy,D.; Kiryutin,B.; Lipman,D.J.; Tatusova,T.
EPI489102	NS	United States	2011-Jul-13	EPI_ISL_150993	A/swine/Arkansas/SG1384/2011		Import from public-domain	Wentworth,D.E.; Dugan,V.; Halpin,R.A.; Lin,X.; Bera,J.; Wester,E.; Ghedin,E.; Fedorova,N.; Tsitrin,T.; McLellan,M.; Stockwell,T.; Amedeo,P.; Appalla,L.; Bishop,B.; Edworthy,P.; Gupta,N.; Hoover,J.; Katzel,D.; Li,K.; Schobel,S.; Shrivastava,S.; Thovarai,V.; Wang,S.; Detmer,S.; Bao,Y.; Sanders,R.; Dernovoy,D.; Kiryutin,B.; Lipman,D.J.; Tatusova,T.
EPI489116	NS	United States	2011-Nov-04	EPI_ISL_150995	A/swine/Virginia/SG1386/2011		Import from public-domain	Wentworth,D.E.; Dugan,V.; Halpin,R.A.; Lin,X.; Bera,J.; Wester,E.; Ghedin,E.; Fedorova,N.; Tsitrin,T.; McLellan,M.; Stockwell,T.; Amedeo,P.; Appalla,L.; Bishop,B.; Edworthy,P.; Gupta,N.; Hoover,J.; Katzel,D.; Li,K.; Schobel,S.; Shrivastava,S.; Thovarai,V.; Wang,S.; Detmer,S.; Bao,Y.; Sanders,R.; Dernovoy,D.; Kiryutin,B.; Lipman,D.J.; Tatusova,T.
EPI489130	NS	United States	2011-Mar-25	EPI_ISL_150997	A/swine/North Carolina/SG1388/2011		Import from public-domain	Wentworth,D.E.; Dugan,V.; Halpin,R.A.; Lin,X.; Bera,J.; Wester,E.; Ghedin,E.; Fedorova,N.; Tsitrin,T.; McLellan,M.; Stockwell,T.; Amedeo,P.; Appalla,L.; Bishop,B.; Edworthy,P.; Gupta,N.; Hoover,J.; Katzel,D.; Li,K.; Schobel,S.; Shrivastava,S.; Thovarai,V.; Wang,S.; Detmer,S.; Bao,Y.; Sanders,R.; Dernovoy,D.; Kiryutin,B.; Lipman,D.J.; Tatusova,T.
EPI489137	NS	United States	2011-Mar-18	EPI_ISL_150998	A/swine/North Carolina/SG1389/2011		Import from public-domain	Wentworth,D.E.; Dugan,V.; Halpin,R.A.; Lin,X.; Bera,J.; Wester,E.; Ghedin,E.; Fedorova,N.; Tsitrin,T.; McLellan,M.; Stockwell,T.; Amedeo,P.; Appalla,L.; Bishop,B.; Edworthy,P.; Gupta,N.; Hoover,J.; Katzel,D.; Li,K.; Schobel,S.; Shrivastava,S.; Thovarai,V.; Wang,S.; Detmer,S.; Bao,Y.; Sanders,R.; Dernovoy,D.; Kiryutin,B.; Lipman,D.J.; Tatusova,T.
EPI489144	NS	United States	2011-Mar-30	EPI_ISL_150999	A/swine/North Carolina/SG1391/2011		Import from public-domain	Wentworth,D.E.; Dugan,V.; Halpin,R.A.; Lin,X.; Bera,J.; Wester,E.; Ghedin,E.; Fedorova,N.; Tsitrin,T.; McLellan,M.; Stockwell,T.; Amedeo,P.; Appalla,L.; Bishop,B.; Edworthy,P.; Gupta,N.; Hoover,J.; Katzel,D.; Li,K.; Schobel,S.; Shrivastava,S.; Thovarai,V.; Wang,S.; Detmer,S.; Bao,Y.; Sanders,R.; Dernovoy,D.; Kiryutin,B.; Lipman,D.J.; Tatusova,T.
EPI489158	NS	United States	2011-Mar-31	EPI_ISL_151001	A/swine/Indiana/04254/2011		Import from public-domain	Wentworth,D.E.; Dugan,V.; Halpin,R.A.; Lin,X.; Bera,J.; Wester,E.; Ghedin,E.; Fedorova,N.; Tsitrin,T.; McLellan,M.; Stockwell,T.; Amedeo,P.; Appalla,L.; Bishop,B.; Edworthy,P.; Gupta,N.; Hoover,J.; Katzel,D.; Li,K.; Schobel,S.; Shrivastava,S.; Thovarai,V.; Wang,S.; Detmer,S.; Bao,Y.; Sanders,R.; Dernovoy,D.; Kiryutin,B.; Lipman,D.J.; Tatusova,T.
EPI489172	NS	United States	2011-Oct-06	EPI_ISL_151003	A/swine/Minnesota/SG1402/2011		Import from public-domain	Wentworth,D.E.; Dugan,V.; Halpin,R.A.; Lin,X.; Bera,J.; Wester,E.; Ghedin,E.; Fedorova,N.; Tsitrin,T.; McLellan,M.; Stockwell,T.; Amedeo,P.; Appalla,L.; Bishop,B.; Edworthy,P.; Gupta,N.; Hoover,J.; Katzel,D.; Li,K.; Schobel,S.; Shrivastava,S.; Thovarai,V.; Wang,S.; Detmer,S.; Bao,Y.; Sanders,R.; Dernovoy,D.; Kiryutin,B.; Lipman,D.J.; Tatusova,T.
EPI489417	NS	Germany	2010-Nov-03	EPI_ISL_151064	A/swine/Papenburg/IDT12653/2010		Import from public-domain	Lange,J.; Groth,M.; Schlegel,M.; Wieczorek,K.; Ulrich,R.; Koeppen,S.; Schulz,K.; Appl,D.; Krumbholz,A.; Sauerbrei,A.; Platzer,M.; Zell,R.; Duerrwald,R.
EPI489436	NS	Germany	2011-Jun-16	EPI_ISL_151068	A/swine/Ankum-Stockum/IDT13531/2011		Import from public-domain	Lange,J.; Groth,M.; Schlegel,M.; Wieczorek,K.; Ulrich,R.; Koeppen,S.; Schulz,K.; Appl,D.; Krumbholz,A.; Sauerbrei,A.; Platzer,M.; Zell,R.; Duerrwald,R.
EPI489445	NS	Germany	2011-Aug-03	EPI_ISL_151070	A/swine/Wettringen/IDT13795/2011		Import from public-domain	Lange,J.; Groth,M.; Schlegel,M.; Wieczorek,K.; Ulrich,R.; Koeppen,S.; Schulz,K.; Appl,D.; Krumbholz,A.; Sauerbrei,A.; Platzer,M.; Zell,R.; Duerrwald,R.
EPI489453	NS	Germany	2011-Aug-31	EPI_ISL_151072	A/swine/Freren/IDT13837-1/2011		Import from public-domain	Lange,J.; Groth,M.; Schlegel,M.; Wieczorek,K.; Ulrich,R.; Koeppen,S.; Schulz,K.; Appl,D.; Krumbholz,A.; Sauerbrei,A.; Platzer,M.; Zell,R.; Duerrwald,R.
EPI489461	NS	Germany	2011-Aug-31	EPI_ISL_151074	A/swine/Freren/IDT13837-2/2011		Import from public-domain	Lange,J.; Groth,M.; Schlegel,M.; Wieczorek,K.; Ulrich,R.; Koeppen,S.; Schulz,K.; Appl,D.; Krumbholz,A.; Sauerbrei,A.; Platzer,M.; Zell,R.; Duerrwald,R.
EPI489469	NS	Germany	2011-Oct-02	EPI_ISL_151076	A/swine/Althausen/IDT14031/2011		Import from public-domain	Lange,J.; Groth,M.; Schlegel,M.; Wieczorek,K.; Ulrich,R.; Koeppen,S.; Schulz,K.; Appl,D.; Krumbholz,A.; Sauerbrei,A.; Platzer,M.; Zell,R.; Duerrwald,R.
EPI489477	NS	Germany	2011-Oct-27	EPI_ISL_151078	A/swine/Duelmen/IDT14128/2011		Import from public-domain	Lange,J.; Groth,M.; Schlegel,M.; Wieczorek,K.; Ulrich,R.; Koeppen,S.; Schulz,K.; Appl,D.; Krumbholz,A.; Sauerbrei,A.; Platzer,M.; Zell,R.; Duerrwald,R.
EPI489493	NS	Germany	2011-Nov-09	EPI_ISL_151082	A/swine/Langefoerden/IDT14189/2011		Import from public-domain	Lange,J.; Groth,M.; Schlegel,M.; Wieczorek,K.; Ulrich,R.; Koeppen,S.; Schulz,K.; Appl,D.; Krumbholz,A.; Sauerbrei,A.; Platzer,M.; Zell,R.; Duerrwald,R.
EPI489511	NS	Germany	2011-Dec-20	EPI_ISL_151087	A/swine/Niederwinden/IDT14445/2011		Import from public-domain	Lange,J.; Groth,M.; Schlegel,M.; Wieczorek,K.; Ulrich,R.; Koeppen,S.; Schulz,K.; Appl,D.; Krumbholz,A.; Sauerbrei,A.; Platzer,M.; Zell,R.; Duerrwald,R.
EPI491785	NS	United States	2005-Jan-27	EPI_ISL_151623	A/swine/North Carolina/SG1232/2005		Import from public-domain	Wentworth,D.E.; Dugan,V.; Halpin,R.A.; Lin,X.; Bera,J.; Wester,E.; Ghedin,E.; Fedorova,N.; Tsitrin,T.; McLellan,M.; Stockwell,T.; Amedeo,P.; Appalla,L.; Bishop,B.; Edworthy,P.; Gupta,N.; Hoover,J.; Katzel,D.; Li,K.; Schobel,S.; Shrivastava,S.; Thovarai,V.; Wang,S.; Detmer,S.; Bao,Y.; Sanders,R.; Dernovoy,D.; Kiryutin,B.; Lipman,D.J.; Tatusova,T.
EPI491845	NS	United States	2009-Jun-05	EPI_ISL_151628	A/swine/Minnesota/02852/2009		Import from public-domain	Wentworth,D.E.; Dugan,V.; Halpin,R.A.; Lin,X.; Bera,J.; Wester,E.; Ghedin,E.; Fedorova,N.; Tsitrin,T.; McLellan,M.; Stockwell,T.; Amedeo,P.; Appalla,L.; Bishop,B.; Edworthy,P.; Gupta,N.; Hoover,J.; Katzel,D.; Li,K.; Schobel,S.; Shrivastava,S.; Thovarai,V.; Wang,S.; Detmer,S.; Bao,Y.; Sanders,R.; Dernovoy,D.; Kiryutin,B.; Lipman,D.J.; Tatusova,T.
EPI491853	NS	United States	2009-Sep-16	EPI_ISL_151629	A/swine/Missouri/SG1343/2009		Import from public-domain	Wentworth,D.E.; Dugan,V.; Halpin,R.A.; Lin,X.; Bera,J.; Wester,E.; Ghedin,E.; Fedorova,N.; Tsitrin,T.; McLellan,M.; Stockwell,T.; Amedeo,P.; Appalla,L.; Bishop,B.; Edworthy,P.; Gupta,N.; Hoover,J.; Katzel,D.; Li,K.; Schobel,S.; Shrivastava,S.; Thovarai,V.; Wang,S.; Detmer,S.; Bao,Y.; Sanders,R.; Dernovoy,D.; Kiryutin,B.; Lipman,D.J.; Tatusova,T.
EPI492018	NS	United States	2007-Apr-12	EPI_ISL_151643	A/swine/Iowa/SG1290/2007		Import from public-domain	Wentworth,D.E.; Dugan,V.; Halpin,R.A.; Lin,X.; Bera,J.; Wester,E.; Ghedin,E.; Fedorova,N.; Tsitrin,T.; McLellan,M.; Stockwell,T.; Amedeo,P.; Appalla,L.; Bishop,B.; Edworthy,P.; Gupta,N.; Hoover,J.; Katzel,D.; Li,K.; Schobel,S.; Shrivastava,S.; Thovarai,V.; Wang,S.; Detmer,S.; Bao,Y.; Sanders,R.; Dernovoy,D.; Kiryutin,B.; Lipman,D.J.; Tatusova,T.
EPI492026	NS	United States	2008-Oct-10	EPI_ISL_151644	A/swine/Arkansas/02404/2008		Import from public-domain	Wentworth,D.E.; Dugan,V.; Halpin,R.A.; Lin,X.; Bera,J.; Wester,E.; Ghedin,E.; Fedorova,N.; Tsitrin,T.; McLellan,M.; Stockwell,T.; Amedeo,P.; Appalla,L.; Bishop,B.; Edworthy,P.; Gupta,N.; Hoover,J.; Katzel,D.; Li,K.; Schobel,S.; Shrivastava,S.; Thovarai,V.; Wang,S.; Detmer,S.; Bao,Y.; Sanders,R.; Dernovoy,D.; Kiryutin,B.; Lipman,D.J.; Tatusova,T.
EPI492102	NS	United States	2003-Feb-12	EPI_ISL_151655	A/swine/Minnesota/SG1180/2003		Import from public-domain	Wentworth,D.E.; Dugan,V.; Halpin,R.A.; Lin,X.; Bera,J.; Wester,E.; Ghedin,E.; Fedorova,N.; Tsitrin,T.; McLellan,M.; Stockwell,T.; Amedeo,P.; Appalla,L.; Bishop,B.; Edworthy,P.; Gupta,N.; Hoover,J.; Katzel,D.; Li,K.; Schobel,S.; Shrivastava,S.; Thovarai,V.; Wang,S.; Detmer,S.; Bao,Y.; Sanders,R.; Dernovoy,D.; Kiryutin,B.; Lipman,D.J.; Tatusova,T.
EPI492229	NS	United States	2008-Mar-06	EPI_ISL_151678	A/swine/Oklahoma/02083/2008		Import from public-domain	Wentworth,D.E.; Dugan,V.; Halpin,R.A.; Lin,X.; Bera,J.; Wester,E.; Ghedin,E.; Fedorova,N.; Tsitrin,T.; McLellan,M.; Stockwell,T.; Amedeo,P.; Appalla,L.; Bishop,B.; Edworthy,P.; Gupta,N.; Hoover,J.; Katzel,D.; Li,K.; Schobel,S.; Shrivastava,S.; Thovarai,V.; Wang,S.; Detmer,S.; Bao,Y.; Sanders,R.; Dernovoy,D.; Kiryutin,B.; Lipman,D.J.; Tatusova,T.
EPI492635	NS	United States	2013-Sep-19	EPI_ISL_151780	A/swine/Illinois/A00843191/2013		Import from public-domain
EPI854912	NS	United States	2013-Oct-10	EPI_ISL_151925	A/swine/Kansas/A01377088/2013		Import from public-domain	Ma,J.; Bai,J.; Hesse,R.A.; Sloan,H.; Ma,W.
EPI493643	NS	United States	2013-Mar-26	EPI_ISL_151990	A/swine/Iowa/13C096/2013		Import from public-domain	Huber,V.C.; Brunick,C.; Weber,C.; Hansen,A.; Broders,C.; Ingebrigtson,M.
EPI493651	NS	United States	2013-Mar-26	EPI_ISL_151991	A/swine/Iowa/13C098/2013		Import from public-domain	Huber,V.C.; Brunick,C.; Weber,C.; Hansen,A.; Broders,C.; Ingebrigtson,M.
EPI493667	NS	United States	2013-Mar-26	EPI_ISL_151993	A/swine/Iowa/13C097/2013		Import from public-domain	Huber,V.C.; Brunick,C.; Weber,C.; Hansen,A.; Broders,C.; Ingebrigtson,M.
EPI641653	NS	United States	2013-Oct-01	EPI_ISL_153730	A/swine/Kansas/A01290646/2013		Import from public-domain	Lin,K.; Deike,P.H.; Zhang,J.
EPI499727	NS	United States	2012-Jun-12	EPI_ISL_153755	A/swine/Illinois/A00857322/2012		Import from public-domain
EPI641649	NS	United States	2013-Oct-31	EPI_ISL_153757	A/swine/North Carolina/A01290777/2013		Import from public-domain
EPI499933	NS	United States	2013-Aug-28	EPI_ISL_153853	A/swine/Iowa/13H072/2013		Import from public-domain	Huber,V.; Brunick,C.; Ingebrigtson,M.; McCormick,K.
EPI499974	NS	United States	2013-Oct-28	EPI_ISL_153861	A/swine/Nebraska/A01104068/2013		Import from public-domain
EPI499982	NS	United States	2013-Oct-31	EPI_ISL_153862	A/swine/Nebraska/A01104071/2013		Import from public-domain
EPI501237	NS	Germany	2011-Aug-11	EPI_ISL_154222	A/swine/Saerbeck/IDT13755/2011		Import from public-domain	Lange,J.; Groth,M.; Schlegel,M.; Krumbholz,A.; Wieczorek,K.; Ulrich,R.; Koppen,S.; Schulz,K.; Appl,D.; Selbitz,H.J.; Sauerbrei,A.; Platzer,M.; Zell,R.; Durrwald,R.; Koeppen,S.; Duerrwald,R.
EPI501245	NS	Germany	2011-Aug-25	EPI_ISL_154223	A/swine/Lohne/IDT13821/2011		Import from public-domain	Lange,J.; Groth,M.; Schlegel,M.; Krumbholz,A.; Wieczorek,K.; Ulrich,R.; Koppen,S.; Schulz,K.; Appl,D.; Selbitz,H.J.; Sauerbrei,A.; Platzer,M.; Zell,R.; Durrwald,R.; Koeppen,S.; Duerrwald,R.
EPI501261	NS	Germany	2012-Jan-26	EPI_ISL_154225	A/swine/Albersloh/IDT14635-1/2012		Import from public-domain	Lange,J.; Groth,M.; Schlegel,M.; Krumbholz,A.; Wieczorek,K.; Ulrich,R.; Koppen,S.; Schulz,K.; Appl,D.; Selbitz,H.J.; Sauerbrei,A.; Platzer,M.; Zell,R.; Durrwald,R.; Koeppen,S.; Duerrwald,R.
EPI501270	NS	Germany	2012-Jan-26	EPI_ISL_154226	A/swine/Albersloh/IDT14635-3/2012		Import from public-domain	Lange,J.; Groth,M.; Schlegel,M.; Krumbholz,A.; Wieczorek,K.; Ulrich,R.; Koppen,S.; Schulz,K.; Appl,D.; Selbitz,H.J.; Sauerbrei,A.; Platzer,M.; Zell,R.; Durrwald,R.; Koeppen,S.; Duerrwald,R.
EPI501278	NS	Germany	2012-Feb-22	EPI_ISL_154227	A/swine/Moeglingen/IDT14859/2012		Import from public-domain	Lange,J.; Groth,M.; Schlegel,M.; Krumbholz,A.; Wieczorek,K.; Ulrich,R.; Koppen,S.; Schulz,K.; Appl,D.; Selbitz,H.J.; Sauerbrei,A.; Platzer,M.; Zell,R.; Durrwald,R.; Koeppen,S.; Duerrwald,R.
EPI501286	NS	Germany	2012-Feb-22	EPI_ISL_154228	A/swine/Garrel/IDT14891/2012		Import from public-domain	Lange,J.; Groth,M.; Schlegel,M.; Krumbholz,A.; Wieczorek,K.; Ulrich,R.; Koppen,S.; Schulz,K.; Appl,D.; Selbitz,H.J.; Sauerbrei,A.; Platzer,M.; Zell,R.; Durrwald,R.; Koeppen,S.; Duerrwald,R.
EPI501294	NS	Germany	2012-Feb-22	EPI_ISL_154229	A/swine/Garrel/IDT14892/2012		Import from public-domain	Lange,J.; Groth,M.; Schlegel,M.; Krumbholz,A.; Wieczorek,K.; Ulrich,R.; Koppen,S.; Schulz,K.; Appl,D.; Selbitz,H.J.; Sauerbrei,A.; Platzer,M.; Zell,R.; Durrwald,R.; Koeppen,S.; Duerrwald,R.
EPI501302	NS	Germany	2012-Mar-19	EPI_ISL_154230	A/swine/Warendorf/IDT15018/2012		Import from public-domain	Lange,J.; Groth,M.; Schlegel,M.; Krumbholz,A.; Wieczorek,K.; Ulrich,R.; Koppen,S.; Schulz,K.; Appl,D.; Selbitz,H.J.; Sauerbrei,A.; Platzer,M.; Zell,R.; Durrwald,R.; Koeppen,S.; Duerrwald,R.
EPI502630	NS	Brazil	2011-Jul-25	EPI_ISL_154591	A/wild boar/Brazil/214-11-13D/2011		Import from public-domain	Biondo,N.; Schaefer,R.; Gava,D.; Cantao,M.E.; Silveira,S.; Mores,M.A.; Ciacci-Zanella,J.R.; Barcellos,D.E.; Ciacci Zanella,J.R.
EPI641713	NS	United States	2013-Nov-01	EPI_ISL_154633	A/swine/Oklahoma/A01290898/2013		Import from public-domain	Lin,K.; Deike,P.H.; Zhang,J.
EPI641638	NS	United States	2013-Dec-01	EPI_ISL_155695	A/swine/North Carolina/A01290932/2013		Import from public-domain	Lin,K.; Deike,P.H.; Zhang,J.
EPI506437	NS	United States	2011-Apr-07	EPI_ISL_156333	A/swine/Indiana/A00968332/2011		Import from public-domain
EPI506481	NS	United States	2012-Feb-08	EPI_ISL_156338	A/swine/Indiana/A00968358/2012		Import from public-domain
EPI641790	NS	United States	2014-Jan-01	EPI_ISL_157196	A/swine/Missouri/A01411322/2014		Import from public-domain	Lin,K.; Deike,P.H.; Zhang,J.
EPI641793	NS	United States	2014-Jan-01	EPI_ISL_157216	A/swine/Oklahoma/A01409770/2014		Import from public-domain	Lin,K.; Deike,P.H.; Zhang,J.
EPI521927	NS	Vietnam	2011-Dec-13	EPI_ISL_160437	A/swine/DongNai/03-03-2/2011	National Institute of Animal Health	National Institute of Animal Health
EPI524353	NS	Vietnam	2012-Dec-04	EPI_ISL_160787	A/swine/Bac Ninh/344/2012	National Institute of Animal Health	National Institute of Animal Health
EPI524377	NS	Vietnam	2012-Dec-18	EPI_ISL_160790	A/swine/TienGiang/02-24-2/2012	National Institute of Animal Health	National Institute of Animal Health
EPI524503	NS	Vietnam	2012-Sep-18	EPI_ISL_160807	A/swine/TienGiang/01-06-1/2012	National Institute of Animal Health	National Institute of Animal Health
EPI524553	NS	Vietnam	2012-Sep-18	EPI_ISL_160813	A/swine/TienGiang/02-03-1/2012	National Institute of Animal Health	National Institute of Animal Health
EPI526944	NS	United States	2013-Jul-01	EPI_ISL_161113	A/swine/Indiana/13TOSU1053/2013		Import from public-domain	Bowman,A.; Nelson,S.; Sreevatsan,S.; Suwannakarn,K.; Slemons,R.
EPI526951	NS	United States	2013-Jul-01	EPI_ISL_161118	A/swine/Indiana/13TOSU1044/2013		Import from public-domain	Bowman,A.; Nelson,S.; Sreevatsan,S.; Suwannakarn,K.; Slemons,R.
EPI526988	NS	United States	2013-Oct-01	EPI_ISL_161119	A/swine/Texas/13TOSU6276/2013		Import from public-domain	Bowman,A.; Nelson,S.; Sreevatsan,S.; Suwannakarn,K.; Slemons,R.
EPI526991	NS	United States	2013-Jul-01	EPI_ISL_161121	A/swine/Indiana/13TOSU1142/2013		Import from public-domain	Bowman,A.; Nelson,S.; Sreevatsan,S.; Suwannakarn,K.; Slemons,R.
EPI526993	NS	United States	2013-Jul-01	EPI_ISL_161123	A/swine/Indiana/13TOSU1052/2013		Import from public-domain	Bowman,A.; Nelson,S.; Sreevatsan,S.; Suwannakarn,K.; Slemons,R.
EPI527034	NS	United States	2013-Jul-01	EPI_ISL_161126	A/swine/Indiana/13TOSU1049/2013		Import from public-domain	Bowman,A.; Nelson,S.; Sreevatsan,S.; Suwannakarn,K.; Slemons,R.
EPI527035	NS	United States	2013-Jul-01	EPI_ISL_161127	A/swine/Indiana/13TOSU1056/2013		Import from public-domain	Bowman,A.; Nelson,S.; Sreevatsan,S.; Suwannakarn,K.; Slemons,R.
EPI527036	NS	United States	2013-Jun-01	EPI_ISL_161128	A/swine/Ohio/13TOSU0554/2013		Import from public-domain	Bowman,A.; Nelson,S.; Sreevatsan,S.; Suwannakarn,K.; Slemons,R.
EPI527078	NS	United States	2013-Jul-01	EPI_ISL_161133	A/swine/Indiana/13TOSU1060/2013		Import from public-domain	Bowman,A.; Nelson,S.; Sreevatsan,S.; Suwannakarn,K.; Slemons,R.
EPI527080	NS	United States	2013-Jul-01	EPI_ISL_161135	A/swine/Indiana/13TOSU1160/2013		Import from public-domain	Bowman,A.; Nelson,S.; Sreevatsan,S.; Suwannakarn,K.; Slemons,R.
EPI527079	NS	United States	2013-Jun-01	EPI_ISL_161136	A/swine/Ohio/13TOSU0558/2013		Import from public-domain	Bowman,A.; Nelson,S.; Sreevatsan,S.; Suwannakarn,K.; Slemons,R.
EPI527083	NS	United States	2013-Jul-01	EPI_ISL_161137	A/swine/Indiana/13TOSU1045/2013		Import from public-domain	Bowman,A.; Nelson,S.; Sreevatsan,S.; Suwannakarn,K.; Slemons,R.
EPI527165	NS	United States	2013-Jul-01	EPI_ISL_161145	A/swine/Indiana/13TOSU1058/2013		Import from public-domain	Bowman,A.; Nelson,S.; Sreevatsan,S.; Suwannakarn,K.; Slemons,R.
EPI527169	NS	United States	2013-Jul-01	EPI_ISL_161148	A/swine/Indiana/13TOSU1048/2013		Import from public-domain	Bowman,A.; Nelson,S.; Sreevatsan,S.; Suwannakarn,K.; Slemons,R.
EPI527170	NS	United States	2013-Jul-01	EPI_ISL_161149	A/swine/Indiana/13TOSU1158/2013		Import from public-domain	Bowman,A.; Nelson,S.; Sreevatsan,S.; Suwannakarn,K.; Slemons,R.
EPI527866	NS	United States	2013-Jul-01	EPI_ISL_161157	A/swine/Indiana/13TOSU1047/2013		Import from public-domain	Bowman,A.; Nelson,S.; Sreevatsan,S.; Suwannakarn,K.; Slemons,R.
EPI527925	NS	United States	2013-Jul-01	EPI_ISL_161168	A/swine/Indiana/13TOSU1145/2013		Import from public-domain	Bowman,A.; Nelson,S.; Sreevatsan,S.; Suwannakarn,K.; Slemons,R.
EPI527969	NS	United States	2013-Jul-01	EPI_ISL_161177	A/swine/Indiana/13TOSU1151/2013		Import from public-domain	Bowman,A.; Nelson,S.; Sreevatsan,S.; Suwannakarn,K.; Slemons,R.
EPI528446	NS	United States	2013-Oct-01	EPI_ISL_161188	A/swine/Texas/13TOSU6273/2013		Import from public-domain	Bowman,A.; Nelson,S.; Sreevatsan,S.; Suwannakarn,K.; Slemons,R.
EPI528439	NS	United States	2013-Jul-01	EPI_ISL_161189	A/swine/Indiana/13TOSU1144/2013		Import from public-domain	Bowman,A.; Nelson,S.; Sreevatsan,S.; Suwannakarn,K.; Slemons,R.
EPI528442	NS	United States	2013-Jul-01	EPI_ISL_161190	A/swine/Indiana/13TOSU1149/2013		Import from public-domain	Bowman,A.; Nelson,S.; Sreevatsan,S.; Suwannakarn,K.; Slemons,R.
EPI528480	NS	United States	2013-Jul-01	EPI_ISL_161193	A/swine/Indiana/13TOSU1143/2013		Import from public-domain	Bowman,A.; Nelson,S.; Sreevatsan,S.; Suwannakarn,K.; Slemons,R.
EPI663413	NS	United States	2014-Jan-01	EPI_ISL_162322	A/swine/North Carolina/A01410564/2014		Import from public-domain	Lin,K.; Deike,P.H.; Zhang,J.
EPI663594	NS	United States	2014-Apr-01	EPI_ISL_162584	A/swine/Kansas/A01377287/2014		Import from public-domain	Duff,M.A.; Ma,J.; Hesse,R.A.; Sloan,H.; Bai,J.; Ma,W.
EPI531962	NS	Vietnam	2013-Jul-16	EPI_ISL_162668	A/swine/TienGiang/03-10-1/2013	National Institute of Animal Health	National Institute of Animal Health
EPI531975	NS	Vietnam	2012-Sep-18	EPI_ISL_162672	A/swine/TienGiang/02-28-1/2012	National Institute of Animal Health	National Institute of Animal Health
EPI531983	NS	Vietnam	2012-Sep-18	EPI_ISL_162673	A/swine/TienGiang/02-13-1/2012	National Institute of Animal Health	National Institute of Animal Health
EPI532039	NS	Vietnam	2013-Dec-05	EPI_ISL_162680	A/swine/Bac Ninh/388/2013	National Institute of Animal Health	National Institute of Animal Health
EPI532071	NS	Vietnam	2012-Sep-18	EPI_ISL_162684	A/swine/TienGiang/01-08-1/2012	National Institute of Animal Health	National Institute of Animal Health
EPI532079	NS	Vietnam	2012-Sep-18	EPI_ISL_162685	A/swine/TienGiang/01-12-1/2012	National Institute of Animal Health	National Institute of Animal Health
EPI532658	NS	Vietnam	2013-Dec-14	EPI_ISL_163045	A/swine/DongNai/07-19-2/2013	National Institute of Animal Health	National Institute of Animal Health
EPI532682	NS	Vietnam	2013-Dec-14	EPI_ISL_163048	A/swine/DongNai/07-10-2/2013	National Institute of Animal Health	National Institute of Animal Health
EPI533004	NS	Vietnam	2012-Sep-18	EPI_ISL_163184	A/swine/TienGiang/01-17-1/2012	National Institute of Animal Health	National Institute of Animal Health
EPI533012	NS	Vietnam	2012-Sep-18	EPI_ISL_163185	A/swine/TienGiang/01-18-1/2012	National Institute of Animal Health	National Institute of Animal Health
EPI533020	NS	Vietnam	2012-Sep-18	EPI_ISL_163186	A/swine/TienGiang/01-22-1/2012	National Institute of Animal Health	National Institute of Animal Health
EPI533028	NS	Vietnam	2012-Sep-18	EPI_ISL_163187	A/swine/TienGiang/01-24-1/2012	National Institute of Animal Health	National Institute of Animal Health
EPI533036	NS	Vietnam	2012-Sep-18	EPI_ISL_163188	A/swine/TienGiang/01-28-1/2012	National Institute of Animal Health	National Institute of Animal Health
EPI533044	NS	Vietnam	2012-Sep-18	EPI_ISL_163189	A/swine/TienGiang/01-29-1/2012	National Institute of Animal Health	National Institute of Animal Health
EPI533052	NS	Vietnam	2012-Sep-18	EPI_ISL_163190	A/swine/TienGiang/01-30-1/2012	National Institute of Animal Health	National Institute of Animal Health
EPI533085	NS	Vietnam	2012-Sep-18	EPI_ISL_163204	A/swine/TienGiang/01-20-1/2012		National Institute of Animal Health
EPI533093	NS	Vietnam	2012-Sep-18	EPI_ISL_163205	A/swine/TienGiang/01-26-1/2012		National Institute of Animal Health
EPI533101	NS	Vietnam	2012-Sep-18	EPI_ISL_163206	A/swine/TienGiang/01-27-1/2012		National Institute of Animal Health
EPI535113	NS	United States	2014-May-12	EPI_ISL_163875	A/swine/Nebraska/A01104081/2014		Import from public-domain
EPI537269	NS	Vietnam	2011-Dec-13	EPI_ISL_164461	A/swine/DongNai/03-16-2/2011	National Institute of Animal Health	National Institute of Animal Health
EPI537283	NS	Vietnam	2011-Dec-13	EPI_ISL_164462	A/swine/DongNai/03-17-2/2011	National Institute of Animal Health	National Institute of Animal Health
EPI537291	NS	Vietnam	2011-Dec-13	EPI_ISL_164463	A/swine/DongNai/03-18-2/2011	National Institute of Animal Health	National Institute of Animal Health
EPI537299	NS	Vietnam	2011-Dec-13	EPI_ISL_164464	A/swine/DongNai/03-29-2/2011	National Institute of Animal Health	National Institute of Animal Health
EPI537307	NS	Vietnam	2011-Dec-13	EPI_ISL_164465	A/swine/DongNai/03-30-2/2011	National Institute of Animal Health	National Institute of Animal Health
EPI537621	NS	Vietnam	2012-Sep-18	EPI_ISL_164479	A/swine/TienGiang/02-30-1/2012	National Institute of Animal Health	National Institute of Animal Health
EPI544853	NS	Brazil	2011-Feb-25	EPI_ISL_167098	A/swine/Brazil/31_11_3/2011		Import from public-domain	Schaefer,R.; Gava,D.; Rech,R.R.; Cantao,M.E.; Silveira,S.; Zanella,J.R.C.
EPI544862	NS	Brazil	2011-Feb-25	EPI_ISL_167099	A/swine/Brazil/31_11_1/2011		Import from public-domain	Schaefer,R.; Gava,D.; Rech,R.R.; Cantao,M.E.; Silveira,S.; Zanella,J.R.C.
EPI839924	NS	United States	2014-Sep-11	EPI_ISL_167435	A/swine/Nebraska/A01476438/2014		Import from public-domain	Lin,K.; Olson,W.J.; Zhang,J.
EPI550013	NS	United States	2013-Feb-28	EPI_ISL_168302	A/swine/Texas/13TOSU0049/2013		Import from public-domain	Nelson,S.W.; Bowman,A.S.; Slemons,R.; Sreevatsan,S.
EPI550034	NS	United States	2013-Aug-31	EPI_ISL_168305	A/swine/Indiana/13TOSU5248/2013		Import from public-domain	Nelson,S.W.; Bowman,A.S.; Slemons,R.; Sreevatsan,S.
EPI550322	NS	China	2010-Dec-28	EPI_ISL_168484	A/swine/Fujian/12/2010		Import from public-domain	Wang,L.B.; Zhou,L.J.
EPI678463	NS	United States	2014-Oct-21	EPI_ISL_170574	A/swine/North Carolina/A01476787/2014		Import from public-domain	Lin,K.; Olson,W.J.; Zhang,J.
EPI839910	NS	United States	2014-Oct-10	EPI_ISL_171045	A/swine/Nebraska/A01476672/2014		Import from public-domain	Lin,K.; Olson,W.J.; Zhang,J.
EPI559969	NS	China	2012-Nov-15	EPI_ISL_171205	A/swine/Guangxi/325/2012		Import from public-domain	Qiao,C.; Liu,L.; Yang,H.; Chen,Y.; Xu,H.; Chen,H.
EPI559977	NS	China	2012-Nov-15	EPI_ISL_171206	A/swine/Zhejiang/43/2012		Import from public-domain	Qiao,C.; Liu,L.; Yang,H.; Chen,Y.; Xu,H.; Chen,H.
EPI839861	NS	United States	2014-Jun-03	EPI_ISL_174440	A/swine/Minnesota/A01567012/2014		Import from public-domain
EPI839796	NS	United States	2014-May-27	EPI_ISL_174442	A/swine/Minnesota/A01567011/2014		Import from public-domain
EPI839872	NS	United States	2015-Jan-08	EPI_ISL_174539	A/swine/Minnesota/A01567671/2015		Import from public-domain
EPI584515	NS	United States	2006-Apr-10	EPI_ISL_177503	A/swine/Minnesota/01082/2006		Import from public-domain
EPI839944	NS	United States	2015-Jan-14	EPI_ISL_180640	A/swine/Minnesota/A01567833/2015		Import from public-domain
EPI839846	NS	United States	2014-Dec-16	EPI_ISL_180662	A/swine/Minnesota/A01567956/2014		Import from public-domain
EPI596261	NS	Thailand	2012-Feb-02	EPI_ISL_181097	A/swine/Chachoengsao/NIAH105583-052-41/2012		National Institute of Animal Health
EPI596269	NS	Thailand	2012-Feb-02	EPI_ISL_181098	A/swine/Chachoengsao/NIAH105583-052-48/2012		National Institute of Animal Health
EPI596277	NS	Thailand	2012-Feb-02	EPI_ISL_181099	A/swine/Chachoengsao/NIAH105583-052-71/2012		National Institute of Animal Health	Mine, J.; Parchariyanon, S.; Boonpornprasert, P; Nuansrichay, B.; Saito, T.
EPI596285	NS	Thailand	2012-Feb-02	EPI_ISL_181100	A/swine/Chachoengsao/NIAH105583-052-96/2012		National Institute of Animal Health
EPI597764	NS	Japan	2012-Jan-01	EPI_ISL_181291	A/swine/Chiba/14/2012		Import from public-domain	Kirisawa,R.; Ogasawara,Y.; Yoshitake,H.; Kohda,A.; Furuya,T.
EPI597768	NS	Japan	2012-Aug-01	EPI_ISL_181292	A/swine/Chiba/107/2012		Import from public-domain	Kirisawa,R.; Ogasawara,Y.; Yoshitake,H.; Kohda,A.; Furuya,T.
EPI597769	NS	Japan	2012-Oct-01	EPI_ISL_181293	A/swine/Chiba/119/2012		Import from public-domain	Kirisawa,R.; Ogasawara,Y.; Yoshitake,H.; Kohda,A.; Furuya,T.
EPI839949	NS	United States	2014-Nov-14	EPI_ISL_182281	A/swine/Oklahoma/A01566774/2014		Import from public-domain
EPI610006	NS	United States	2009-Jun-04	EPI_ISL_188502	A/swine/Minnesota/D09-28266-2/2009		Import from public-domain
EPI610100	NS	United States	2009-Apr-27	EPI_ISL_188513	A/swine/Minnesota/D09-21052-3/2009		Import from public-domain
EPI615674	NS	United States	2011-Jul-06	EPI_ISL_189991	A/swine/Oklahoma/A01202414/2011		Import from public-domain	Stratton,J.
EPI615597	NS	United States	2011-Feb-23	EPI_ISL_189992	A/swine/Illinois/A01134579/2011		Import from public-domain	Stratton,J.
EPI615603	NS	United States	2011-Jul-13	EPI_ISL_189993	A/swine/Iowa/A01202444/2011		Import from public-domain	Stratton,J.
EPI615610	NS	United States	2010-Nov-29	EPI_ISL_189994	A/swine/Illinois/A01047046/2010		Import from public-domain	Stratton,J.
EPI615559	NS	United States	2010-Nov-29	EPI_ISL_189998	A/swine/Illinois/A01047045/2010		Import from public-domain	Stratton,J.
EPI839958	NS	United States	2015-May-05	EPI_ISL_190479	A/swine/Oklahoma/A02076821/2015		Import from public-domain	Lin,K.
EPI840036	NS	United States	2015-May-01	EPI_ISL_190533	A/swine/Michigan/A02077465/2015		Import from public-domain	Lin,K.
EPI1620464	NS	United States	2015-Apr-27	EPI_ISL_190541	A/swine/Nebraska/A01554747/2015		Import from public-domain	Lin,K.
EPI622475	NS	Brazil	2011-Jul-06	EPI_ISL_191080	A/swine/Brazil/185-11-7/2011		Import from public-domain	Nelson,M.I.; Schaefer,R.; Gava,D.; Cantao,M.E.; Zanella,J.R.C.
EPI622480	NS	Brazil	2011-Aug-17	EPI_ISL_191081	A/swine/Brazil/232-11-13/2011		Import from public-domain	Nelson,M.I.; Schaefer,R.; Gava,D.; Cantao,M.E.; Zanella,J.R.C.
EPI839954	NS	United States	2015-May-22	EPI_ISL_191492	A/swine/North Carolina/A02077689/2015		Import from public-domain	Lin,K.; Olson,W.J.; Zhang,J.
EPI1212939	NS	United States	2015-May-21	EPI_ISL_191513	A/swine/Nebraska/A01822263/2015		Import from public-domain
EPI624431	NS	Canada	2012-Oct-10	EPI_ISL_191722	A/swine/Ontario/68/2012		Import from public-domain	Grgic,H.; Costa,M.; Friendship,R.M.; Carman,S.; Nagy,E.; Poljak,Z.; Wideman,G.
EPI639807	NS	United Kingdom	2011-May-16	EPI_ISL_195039	A/swine/England/058879/2011		Import from public-domain	Watson,S.J.; Langat,P.; Reid,S.M.; Lam,T.T.; Cotten,M.; Kelly,M.; Van Reeth,K.; Qiu,Y.; Simon,G.; Bonin,E.; Foni,E.; Chiapponi,C.; Larsen,L.; Hjulsager,C.; Markowska-Daniel,I.; Urbaniak,K.; Durrwald,R.; Schlegel,M.; Huovilainen,A.; Davidson,I.; Dan,A.; Loeffen,W.; Edwards,S.; Bublot,M.; Vila,T.; Maldonado,J.; Valls,L.; Brown,I.H.; Pybus,O.G.; Kellam,P.; Tsan-Yuk Lam,T.; van Reeth,K.
EPI640021	NS	Denmark	2012-Jan-01	EPI_ISL_195051	A/swine/Denmark/10802-1/2012		Import from public-domain	Watson,S.J.; Langat,P.; Reid,S.M.; Lam,T.T.; Cotten,M.; Kelly,M.; Van Reeth,K.; Qiu,Y.; Simon,G.; Bonin,E.; Foni,E.; Chiapponi,C.; Larsen,L.; Hjulsager,C.; Markowska-Daniel,I.; Urbaniak,K.; Durrwald,R.; Schlegel,M.; Huovilainen,A.; Davidson,I.; Dan,A.; Loeffen,W.; Edwards,S.; Bublot,M.; Vila,T.; Maldonado,J.; Valls,L.; Brown,I.H.; Pybus,O.G.; Kellam,P.; Tsan-Yuk Lam,T.; van Reeth,K.
EPI640239	NS	United Kingdom	2012-Nov-06	EPI_ISL_195090	A/swine/England/34627/2012		Import from public-domain	Watson,S.J.; Langat,P.; Reid,S.M.; Lam,T.T.; Cotten,M.; Kelly,M.; Van Reeth,K.; Qiu,Y.; Simon,G.; Bonin,E.; Foni,E.; Chiapponi,C.; Larsen,L.; Hjulsager,C.; Markowska-Daniel,I.; Urbaniak,K.; Durrwald,R.; Schlegel,M.; Huovilainen,A.; Davidson,I.; Dan,A.; Loeffen,W.; Edwards,S.; Bublot,M.; Vila,T.; Maldonado,J.; Valls,L.; Brown,I.H.; Pybus,O.G.; Kellam,P.; Tsan-Yuk Lam,T.; van Reeth,K.
EPI640246	NS	United Kingdom	2013-Jan-03	EPI_ISL_195091	A/swine/England/041118/2013		Import from public-domain	Watson,S.J.; Langat,P.; Reid,S.M.; Lam,T.T.; Cotten,M.; Kelly,M.; Van Reeth,K.; Qiu,Y.; Simon,G.; Bonin,E.; Foni,E.; Chiapponi,C.; Larsen,L.; Hjulsager,C.; Markowska-Daniel,I.; Urbaniak,K.; Durrwald,R.; Schlegel,M.; Huovilainen,A.; Davidson,I.; Dan,A.; Loeffen,W.; Edwards,S.; Bublot,M.; Vila,T.; Maldonado,J.; Valls,L.; Brown,I.H.; Pybus,O.G.; Kellam,P.; Tsan-Yuk Lam,T.; van Reeth,K.
EPI640274	NS	United Kingdom	2012-Nov-21	EPI_ISL_195095	A/swine/England/015904/2012		Import from public-domain	Watson,S.J.; Langat,P.; Reid,S.M.; Lam,T.T.; Cotten,M.; Kelly,M.; Van Reeth,K.; Qiu,Y.; Simon,G.; Bonin,E.; Foni,E.; Chiapponi,C.; Larsen,L.; Hjulsager,C.; Markowska-Daniel,I.; Urbaniak,K.; Durrwald,R.; Schlegel,M.; Huovilainen,A.; Davidson,I.; Dan,A.; Loeffen,W.; Edwards,S.; Bublot,M.; Vila,T.; Maldonado,J.; Valls,L.; Brown,I.H.; Pybus,O.G.; Kellam,P.; Tsan-Yuk Lam,T.; van Reeth,K.
EPI640288	NS	United Kingdom	2012-Feb-23	EPI_ISL_195097	A/swine/England/7856/2012		Import from public-domain	Watson,S.J.; Langat,P.; Reid,S.M.; Lam,T.T.; Cotten,M.; Kelly,M.; Van Reeth,K.; Qiu,Y.; Simon,G.; Bonin,E.; Foni,E.; Chiapponi,C.; Larsen,L.; Hjulsager,C.; Markowska-Daniel,I.; Urbaniak,K.; Durrwald,R.; Schlegel,M.; Huovilainen,A.; Davidson,I.; Dan,A.; Loeffen,W.; Edwards,S.; Bublot,M.; Vila,T.; Maldonado,J.; Valls,L.; Brown,I.H.; Pybus,O.G.; Kellam,P.; Tsan-Yuk Lam,T.; van Reeth,K.
EPI640315	NS	United Kingdom	2012-Dec-05	EPI_ISL_195101	A/swine/England/038712/2012		Import from public-domain	Watson,S.J.; Langat,P.; Reid,S.M.; Lam,T.T.; Cotten,M.; Kelly,M.; Van Reeth,K.; Qiu,Y.; Simon,G.; Bonin,E.; Foni,E.; Chiapponi,C.; Larsen,L.; Hjulsager,C.; Markowska-Daniel,I.; Urbaniak,K.; Durrwald,R.; Schlegel,M.; Huovilainen,A.; Davidson,I.; Dan,A.; Loeffen,W.; Edwards,S.; Bublot,M.; Vila,T.; Maldonado,J.; Valls,L.; Brown,I.H.; Pybus,O.G.; Kellam,P.; Tsan-Yuk Lam,T.; van Reeth,K.
EPI640323	NS	Netherlands	2011-May-27	EPI_ISL_195103	A/swine/Netherlands/Asten-263/2011		Import from public-domain	Watson,S.J.; Langat,P.; Reid,S.M.; Lam,T.T.; Cotten,M.; Kelly,M.; Van Reeth,K.; Qiu,Y.; Simon,G.; Bonin,E.; Foni,E.; Chiapponi,C.; Larsen,L.; Hjulsager,C.; Markowska-Daniel,I.; Urbaniak,K.; Durrwald,R.; Schlegel,M.; Huovilainen,A.; Davidson,I.; Dan,A.; Loeffen,W.; Edwards,S.; Bublot,M.; Vila,T.; Maldonado,J.; Valls,L.; Brown,I.H.; Pybus,O.G.; Kellam,P.; Tsan-Yuk Lam,T.; van Reeth,K.
EPI640332	NS	Netherlands	2012-Dec-21	EPI_ISL_195104	A/swine/Netherlands/Gladau-409/2012		Import from public-domain	Watson,S.J.; Langat,P.; Reid,S.M.; Lam,T.T.; Cotten,M.; Kelly,M.; Van Reeth,K.; Qiu,Y.; Simon,G.; Bonin,E.; Foni,E.; Chiapponi,C.; Larsen,L.; Hjulsager,C.; Markowska-Daniel,I.; Urbaniak,K.; Durrwald,R.; Schlegel,M.; Huovilainen,A.; Davidson,I.; Dan,A.; Loeffen,W.; Edwards,S.; Bublot,M.; Vila,T.; Maldonado,J.; Valls,L.; Brown,I.H.; Pybus,O.G.; Kellam,P.; Tsan-Yuk Lam,T.; van Reeth,K.
EPI640476	NS	United Kingdom	2010-Sep-01	EPI_ISL_195122	A/swine/England/101878/2010		Import from public-domain	Watson,S.J.; Langat,P.; Reid,S.M.; Lam,T.T.; Cotten,M.; Kelly,M.; Van Reeth,K.; Qiu,Y.; Simon,G.; Bonin,E.; Foni,E.; Chiapponi,C.; Larsen,L.; Hjulsager,C.; Markowska-Daniel,I.; Urbaniak,K.; Durrwald,R.; Schlegel,M.; Huovilainen,A.; Davidson,I.; Dan,A.; Loeffen,W.; Edwards,S.; Bublot,M.; Vila,T.; Maldonado,J.; Valls,L.; Brown,I.H.; Pybus,O.G.; Kellam,P.; Tsan-Yuk Lam,T.; van Reeth,K.
EPI640499	NS	United Kingdom	2010-Dec-03	EPI_ISL_195123	A/swine/England/142162/2010		Import from public-domain	Watson,S.J.; Langat,P.; Reid,S.M.; Lam,T.T.; Cotten,M.; Kelly,M.; Van Reeth,K.; Qiu,Y.; Simon,G.; Bonin,E.; Foni,E.; Chiapponi,C.; Larsen,L.; Hjulsager,C.; Markowska-Daniel,I.; Urbaniak,K.; Durrwald,R.; Schlegel,M.; Huovilainen,A.; Davidson,I.; Dan,A.; Loeffen,W.; Edwards,S.; Bublot,M.; Vila,T.; Maldonado,J.; Valls,L.; Brown,I.H.; Pybus,O.G.; Kellam,P.; Tsan-Yuk Lam,T.; van Reeth,K.
EPI640541	NS	United Kingdom	2011-Nov-08	EPI_ISL_195125	A/swine/England/1380/2011		Import from public-domain	Watson,S.J.; Langat,P.; Reid,S.M.; Lam,T.T.; Cotten,M.; Kelly,M.; Van Reeth,K.; Qiu,Y.; Simon,G.; Bonin,E.; Foni,E.; Chiapponi,C.; Larsen,L.; Hjulsager,C.; Markowska-Daniel,I.; Urbaniak,K.; Durrwald,R.; Schlegel,M.; Huovilainen,A.; Davidson,I.; Dan,A.; Loeffen,W.; Edwards,S.; Bublot,M.; Vila,T.; Maldonado,J.; Valls,L.; Brown,I.H.; Pybus,O.G.; Kellam,P.; Tsan-Yuk Lam,T.; van Reeth,K.
EPI640561	NS	United Kingdom	2011-Aug-16	EPI_ISL_195126	A/swine/England/90276/2011		Import from public-domain	Watson,S.J.; Langat,P.; Reid,S.M.; Lam,T.T.; Cotten,M.; Kelly,M.; Van Reeth,K.; Qiu,Y.; Simon,G.; Bonin,E.; Foni,E.; Chiapponi,C.; Larsen,L.; Hjulsager,C.; Markowska-Daniel,I.; Urbaniak,K.; Durrwald,R.; Schlegel,M.; Huovilainen,A.; Davidson,I.; Dan,A.; Loeffen,W.; Edwards,S.; Bublot,M.; Vila,T.; Maldonado,J.; Valls,L.; Brown,I.H.; Pybus,O.G.; Kellam,P.; Tsan-Yuk Lam,T.; van Reeth,K.
EPI640486	NS	United Kingdom	2011-Jan-19	EPI_ISL_195127	A/swine/England/11449/2011		Import from public-domain	Watson,S.J.; Langat,P.; Reid,S.M.; Lam,T.T.; Cotten,M.; Kelly,M.; Van Reeth,K.; Qiu,Y.; Simon,G.; Bonin,E.; Foni,E.; Chiapponi,C.; Larsen,L.; Hjulsager,C.; Markowska-Daniel,I.; Urbaniak,K.; Durrwald,R.; Schlegel,M.; Huovilainen,A.; Davidson,I.; Dan,A.; Loeffen,W.; Edwards,S.; Bublot,M.; Vila,T.; Maldonado,J.; Valls,L.; Brown,I.H.; Pybus,O.G.; Kellam,P.; Tsan-Yuk Lam,T.; van Reeth,K.
EPI640508	NS	United Kingdom	2011-Oct-10	EPI_ISL_195128	A/swine/England/112340/2011		Import from public-domain	Watson,S.J.; Langat,P.; Reid,S.M.; Lam,T.T.; Cotten,M.; Kelly,M.; Van Reeth,K.; Qiu,Y.; Simon,G.; Bonin,E.; Foni,E.; Chiapponi,C.; Larsen,L.; Hjulsager,C.; Markowska-Daniel,I.; Urbaniak,K.; Durrwald,R.; Schlegel,M.; Huovilainen,A.; Davidson,I.; Dan,A.; Loeffen,W.; Edwards,S.; Bublot,M.; Vila,T.; Maldonado,J.; Valls,L.; Brown,I.H.; Pybus,O.G.; Kellam,P.; Tsan-Yuk Lam,T.; van Reeth,K.
EPI640566	NS	United Kingdom	2012-Jan-11	EPI_ISL_195131	A/swine/England/6183/2012		Import from public-domain	Watson,S.J.; Langat,P.; Reid,S.M.; Lam,T.T.; Cotten,M.; Kelly,M.; Van Reeth,K.; Qiu,Y.; Simon,G.; Bonin,E.; Foni,E.; Chiapponi,C.; Larsen,L.; Hjulsager,C.; Markowska-Daniel,I.; Urbaniak,K.; Durrwald,R.; Schlegel,M.; Huovilainen,A.; Davidson,I.; Dan,A.; Loeffen,W.; Edwards,S.; Bublot,M.; Vila,T.; Maldonado,J.; Valls,L.; Brown,I.H.; Pybus,O.G.; Kellam,P.; Tsan-Yuk Lam,T.; van Reeth,K.
EPI640579	NS	United Kingdom	2012-Feb-09	EPI_ISL_195132	A/swine/England/7800/2012		Import from public-domain	Watson,S.J.; Langat,P.; Reid,S.M.; Lam,T.T.; Cotten,M.; Kelly,M.; Van Reeth,K.; Qiu,Y.; Simon,G.; Bonin,E.; Foni,E.; Chiapponi,C.; Larsen,L.; Hjulsager,C.; Markowska-Daniel,I.; Urbaniak,K.; Durrwald,R.; Schlegel,M.; Huovilainen,A.; Davidson,I.; Dan,A.; Loeffen,W.; Edwards,S.; Bublot,M.; Vila,T.; Maldonado,J.; Valls,L.; Brown,I.H.; Pybus,O.G.; Kellam,P.; Tsan-Yuk Lam,T.; van Reeth,K.
EPI640489	NS	United Kingdom	2012-Oct-29	EPI_ISL_195133	A/swine/England/30148/2012		Import from public-domain	Watson,S.J.; Langat,P.; Reid,S.M.; Lam,T.T.; Cotten,M.; Kelly,M.; Van Reeth,K.; Qiu,Y.; Simon,G.; Bonin,E.; Foni,E.; Chiapponi,C.; Larsen,L.; Hjulsager,C.; Markowska-Daniel,I.; Urbaniak,K.; Durrwald,R.; Schlegel,M.; Huovilainen,A.; Davidson,I.; Dan,A.; Loeffen,W.; Edwards,S.; Bublot,M.; Vila,T.; Maldonado,J.; Valls,L.; Brown,I.H.; Pybus,O.G.; Kellam,P.; Tsan-Yuk Lam,T.; van Reeth,K.
EPI640509	NS	United Kingdom	2012-Aug-10	EPI_ISL_195135	A/swine/England/024924/2012		Import from public-domain	Watson,S.J.; Langat,P.; Reid,S.M.; Lam,T.T.; Cotten,M.; Kelly,M.; Van Reeth,K.; Qiu,Y.; Simon,G.; Bonin,E.; Foni,E.; Chiapponi,C.; Larsen,L.; Hjulsager,C.; Markowska-Daniel,I.; Urbaniak,K.; Durrwald,R.; Schlegel,M.; Huovilainen,A.; Davidson,I.; Dan,A.; Loeffen,W.; Edwards,S.; Bublot,M.; Vila,T.; Maldonado,J.; Valls,L.; Brown,I.H.; Pybus,O.G.; Kellam,P.; Tsan-Yuk Lam,T.; van Reeth,K.
EPI640574	NS	United Kingdom	2013-Jan-03	EPI_ISL_195137	A/swine/England/016947/2013		Import from public-domain	Watson,S.J.; Langat,P.; Reid,S.M.; Lam,T.T.; Cotten,M.; Kelly,M.; Van Reeth,K.; Qiu,Y.; Simon,G.; Bonin,E.; Foni,E.; Chiapponi,C.; Larsen,L.; Hjulsager,C.; Markowska-Daniel,I.; Urbaniak,K.; Durrwald,R.; Schlegel,M.; Huovilainen,A.; Davidson,I.; Dan,A.; Loeffen,W.; Edwards,S.; Bublot,M.; Vila,T.; Maldonado,J.; Valls,L.; Brown,I.H.; Pybus,O.G.; Kellam,P.; Tsan-Yuk Lam,T.; van Reeth,K.
EPI640585	NS	United Kingdom	2013-May-13	EPI_ISL_195138	A/swine/England/61470/2013		Import from public-domain	Watson,S.J.; Langat,P.; Reid,S.M.; Lam,T.T.; Cotten,M.; Kelly,M.; Van Reeth,K.; Qiu,Y.; Simon,G.; Bonin,E.; Foni,E.; Chiapponi,C.; Larsen,L.; Hjulsager,C.; Markowska-Daniel,I.; Urbaniak,K.; Durrwald,R.; Schlegel,M.; Huovilainen,A.; Davidson,I.; Dan,A.; Loeffen,W.; Edwards,S.; Bublot,M.; Vila,T.; Maldonado,J.; Valls,L.; Brown,I.H.; Pybus,O.G.; Kellam,P.; Tsan-Yuk Lam,T.; van Reeth,K.
EPI640599	NS	United Kingdom	2013-May-07	EPI_ISL_195139	A/swine/England/61025/2013		Import from public-domain	Watson,S.J.; Langat,P.; Reid,S.M.; Lam,T.T.; Cotten,M.; Kelly,M.; Van Reeth,K.; Qiu,Y.; Simon,G.; Bonin,E.; Foni,E.; Chiapponi,C.; Larsen,L.; Hjulsager,C.; Markowska-Daniel,I.; Urbaniak,K.; Durrwald,R.; Schlegel,M.; Huovilainen,A.; Davidson,I.; Dan,A.; Loeffen,W.; Edwards,S.; Bublot,M.; Vila,T.; Maldonado,J.; Valls,L.; Brown,I.H.; Pybus,O.G.; Kellam,P.; Tsan-Yuk Lam,T.; van Reeth,K.
EPI640842	NS	United Kingdom	2013-Sep-03	EPI_ISL_195169	A/swine/England/072512/2013		Import from public-domain	Watson,S.J.; Langat,P.; Reid,S.M.; Lam,T.T.; Cotten,M.; Kelly,M.; Van Reeth,K.; Qiu,Y.; Simon,G.; Bonin,E.; Foni,E.; Chiapponi,C.; Larsen,L.; Hjulsager,C.; Markowska-Daniel,I.; Urbaniak,K.; Durrwald,R.; Schlegel,M.; Huovilainen,A.; Davidson,I.; Dan,A.; Loeffen,W.; Edwards,S.; Bublot,M.; Vila,T.; Maldonado,J.; Valls,L.; Brown,I.H.; Pybus,O.G.; Kellam,P.; Tsan-Yuk Lam,T.; van Reeth,K.
EPI640867	NS	United Kingdom	2013-Jun-05	EPI_ISL_195170	A/swine/England/063782/2013		Import from public-domain	Watson,S.J.; Langat,P.; Reid,S.M.; Lam,T.T.; Cotten,M.; Kelly,M.; Van Reeth,K.; Qiu,Y.; Simon,G.; Bonin,E.; Foni,E.; Chiapponi,C.; Larsen,L.; Hjulsager,C.; Markowska-Daniel,I.; Urbaniak,K.; Durrwald,R.; Schlegel,M.; Huovilainen,A.; Davidson,I.; Dan,A.; Loeffen,W.; Edwards,S.; Bublot,M.; Vila,T.; Maldonado,J.; Valls,L.; Brown,I.H.; Pybus,O.G.; Kellam,P.; Tsan-Yuk Lam,T.; van Reeth,K.
EPI640895	NS	Netherlands	2012-Apr-03	EPI_ISL_195176	A/swine/Netherlands/Barger-Compascuum- CVI6324A/2012		Import from public-domain	Watson,S.J.; Langat,P.; Reid,S.M.; Lam,T.T.; Cotten,M.; Kelly,M.; Van Reeth,K.; Qiu,Y.; Simon,G.; Bonin,E.; Foni,E.; Chiapponi,C.; Larsen,L.; Hjulsager,C.; Markowska-Daniel,I.; Urbaniak,K.; Durrwald,R.; Schlegel,M.; Huovilainen,A.; Davidson,I.; Dan,A.; Loeffen,W.; Edwards,S.; Bublot,M.; Vila,T.; Maldonado,J.; Valls,L.; Brown,I.H.; Pybus,O.G.; Kellam,P.; Tsan-Yuk Lam,T.; van Reeth,K.
EPI840041	NS	United States	2015-Jun-18	EPI_ISL_195378	A/swine/Oklahoma/A02024960/2015		Import from public-domain	Lin,K.; Olson,W.J.; Zhang,J.
EPI840051	NS	United States	2015-Jun-16	EPI_ISL_195379	A/swine/Arkansas/A02024832/2015		Import from public-domain	Lin,K.; Olson,W.J.; Zhang,J.
EPI840016	NS	United States	2015-Jun-22	EPI_ISL_195381	A/swine/Arkansas/A02035008/2015		Import from public-domain	Lin,K.; Olson,W.J.; Zhang,J.
EPI839856	NS	United States	2015-Jun-24	EPI_ISL_195446	A/swine/South Dakota/A01823237/2015		Import from public-domain
EPI840070	NS	United States	2015-Jul-01	EPI_ISL_195459	A/swine/Missouri/A02076915/2015		Import from public-domain	Lin,K.; Olson,W.J.; Zhang,J.
EPI1212972	NS	Mexico	2013-Sep-09	EPI_ISL_195982	A/swine/Mexico/10032432/2013		Import from public-domain	Nelson,M.; Culhane,M.R.; Rovira,A.; Torremorell,M.; Guerrero,P.; Norambuena,J.; Nelson,M.I.
EPI1212996	NS	Mexico	2014-Jan-15	EPI_ISL_195985	A/swine/Mexico/10290795/2014		Import from public-domain	Nelson,M.; Culhane,M.R.; Rovira,A.; Torremorell,M.; Guerrero,P.; Norambuena,J.; Nelson,M.I.
EPI1213302	NS	Mexico	2013-Apr-04	EPI_ISL_196011	A/swine/Mexico/9711817/2013		Import from public-domain	Nelson,M.; Culhane,M.R.; Rovira,A.; Torremorell,M.; Guerrero,P.; Norambuena,J.; Nelson,M.I.
EPI1213249	NS	Mexico	2013-May-16	EPI_ISL_196022	A/swine/Mexico/9800379/2013		Import from public-domain	Nelson,M.; Culhane,M.R.; Rovira,A.; Torremorell,M.; Guerrero,P.; Norambuena,J.; Nelson,M.I.
EPI653018	NS	United States	2015-May-04	EPI_ISL_198159	A/swine/Indiana/A01260888/2015		Import from public-domain
EPI653032	NS	United States	2015-May-06	EPI_ISL_198160	A/swine/Indiana/A01260893/2015		Import from public-domain
EPI653039	NS	United States	2015-May-20	EPI_ISL_198161	A/swine/Indiana/A01260906/2015		Import from public-domain
EPI653060	NS	United States	2015-May-28	EPI_ISL_198163	A/swine/Indiana/A01260910/2015		Import from public-domain
EPI653025	NS	United States	2015-May-02	EPI_ISL_198167	A/swine/Indiana/A01260885/2015		Import from public-domain
EPI653984	NS	United States	2015-May-07	EPI_ISL_198173	A/swine/Indiana/A01260896/2015		Import from public-domain
EPI653991	NS	United States	2015-May-05	EPI_ISL_198174	A/swine/Indiana/A01260890/2015		Import from public-domain
EPI840007	NS	United States	2015-Aug-07	EPI_ISL_200093	A/swine/North Carolina/A02076945/2015		Import from public-domain	Lin,K.; Huang,H.; Zhang,J.
EPI839933	NS	United States	2015-Aug-12	EPI_ISL_200097	A/swine/Oklahoma/A02025582/2015		Import from public-domain	Lin,K.; Huang,H.; Zhang,J.
EPI839997	NS	United States	2015-Aug-12	EPI_ISL_200105	A/swine/Oklahoma/A02076949/2015		Import from public-domain	Lin,K.; Huang,H.; Zhang,J.
EPI839889	NS	United States	2015-Aug-12	EPI_ISL_200108	A/swine/Oklahoma/A01770387/2015		Import from public-domain	Lin,K.; Huang,H.; Zhang,J.
EPI663609	NS	United States	2015-Jul-20	EPI_ISL_200143	A/swine/Indiana/A01260943/2015		Import from public-domain
EPI669528	NS	United States	2014-Jan-01	EPI_ISL_200847	A/swine/Indiana/14TOSU0028/2014		Import from public-domain	Symer,D.S.; Akagi,K.A.; Webb,A.W.; Ozer,H.O.; Daugherty,C.D.; Warner,S.W.; Nolting,J.N.; Nelson,S.N.; Zentkovich,M.Z.; Bowman,A.B.
EPI669486	NS	United States	2014-Jan-01	EPI_ISL_200855	A/swine/Ohio/14TOSU23771/2014		Import from public-domain	Symer,D.S.; Akagi,K.A.; Webb,A.W.; Ozer,H.O.; Daugherty,C.D.; Warner,S.W.; Nolting,J.N.; Nelson,S.N.; Zentkovich,M.Z.; Bowman,A.B.
EPI669564	NS	United States	2014-Jan-01	EPI_ISL_200867	A/swine/Indiana/14TOSU0032/2014		Import from public-domain	Symer,D.S.; Akagi,K.A.; Webb,A.W.; Ozer,H.O.; Daugherty,C.D.; Warner,S.W.; Nolting,J.N.; Nelson,S.N.; Zentkovich,M.Z.; Bowman,A.B.
EPI669358	NS	United States	2014-Jan-01	EPI_ISL_200897	A/swine/Ohio/14TOSU23764/2014		Import from public-domain	Symer,D.S.; Akagi,K.A.; Webb,A.W.; Ozer,H.O.; Daugherty,C.D.; Warner,S.W.; Nolting,J.N.; Nelson,S.N.; Zentkovich,M.Z.; Bowman,A.B.
EPI669175	NS	United States	2015-Jul-05	EPI_ISL_200935	A/swine/Indiana/A01260933/2015		Import from public-domain
EPI669189	NS	United States	2015-Jul-27	EPI_ISL_200937	A/swine/Indiana/A01260948/2015		Import from public-domain
EPI839874	NS	United States	2015-Aug-26	EPI_ISL_200975	A/swine/Arkansas/A01770795/2015		Import from public-domain	Lin,K.; Huang,H.; Zhang,J.
EPI839884	NS	United States	2015-Aug-27	EPI_ISL_200980	A/swine/Oklahoma/A01857063/2015		Import from public-domain	Lin,K.; Huang,H.; Zhang,J.
EPI1034575	NS	United States	2015-Oct-20	EPI_ISL_203097	A/swine/Iowa/A01795483/2015		Import from public-domain	Lin,K.; Huang,H.; Zhang,J.
EPI941515	NS	United States	2015-Oct-19	EPI_ISL_203109	A/swine/North Carolina/A01945748/2015		Import from public-domain	Lin,K.; Huang,H.; Zhang,J.
EPI891974	NS	United States	2015-Oct-15	EPI_ISL_203112	A/swine/North Carolina/A01945861/2015		Import from public-domain	Lin,K.; Huang,H.; Zhang,J.
EPI1086332	NS	United States	2015-Oct-26	EPI_ISL_203138	A/swine/Illinois/A01944807/2015		Import from public-domain	Lin,K.; Huang,H.; Zhang,J.
EPI1034669	NS	United States	2015-Oct-22	EPI_ISL_203143	A/swine/Oklahoma/A01857957/2015		Import from public-domain	Lin,K.; Huang,H.; Zhang,J.
EPI1034700	NS	United States	2015-Oct-23	EPI_ISL_203147	A/swine/Iowa/A01944800/2015		Import from public-domain	Lin,K.; Huang,H.; Zhang,J.
EPI839963	NS	United States	2015-Oct-02	EPI_ISL_203174	A/swine/North Carolina/A01944409/2015		Import from public-domain	Lin,K.; Huang,H.; Zhang,J.
EPI839939	NS	United States	2015-Oct-06	EPI_ISL_203177	A/swine/Oklahoma/A01944447/2015		Import from public-domain	Lin,K.; Huang,H.; Zhang,J.
EPI1209771	NS	United States	2015-Oct-02	EPI_ISL_203178	A/swine/North Carolina/A01945368/2015		Import from public-domain	Lin,K.; Huang,H.; Zhang,J.
EPI839900	NS	United States	2015-Oct-01	EPI_ISL_203193	A/swine/Oklahoma/A01857679/2015		Import from public-domain	Lin,K.; Huang,H.; Zhang,J.
EPI839905	NS	United States	2015-Sep-30	EPI_ISL_203194	A/swine/Pennsylvania/A01944215/2015		Import from public-domain	Lin,K.; Huang,H.; Zhang,J.
EPI837425	NS	United States	2015-Oct-27	EPI_ISL_205043	A/swine/North Carolina/A01945949/2015		Import from public-domain	Lin,K.; Huang,H.; Zhang,J.
EPI682804	NS	China	2012-Oct-20	EPI_ISL_205060	A/swine/Henan/PL01/2012		Import from public-domain	Weng,S.; Chang,Y.; Cao,J.; Li,J.; Zhang,L.; Zhang,S.
EPI891928	NS	United States	2015-Nov-04	EPI_ISL_205075	A/swine/Iowa/A01797178/2015		Import from public-domain	Lin,K.; Huang,H.; Zhang,J.
EPI840021	NS	United States	2015-Jul-08	EPI_ISL_205518	A/swine/Pennsylvania/A02035484/2015		Import from public-domain	Lin,K.; Olson,W.J.; Zhang,J.
EPI837185	NS	United States	2015-Nov-11	EPI_ISL_206009	A/swine/North Carolina/A01796310/2015		Import from public-domain	Lin,K.; Huang,H.; Zhang,J.
EPI891969	NS	United States	2015-Nov-05	EPI_ISL_206016	A/swine/Illinois/A01795970/2015		Import from public-domain	Lin,K.; Huang,H.; Zhang,J.
EPI689988	NS	United States	2015-Oct-26	EPI_ISL_206374	A/swine/Indiana/A01812040/2015		Import from public-domain
EPI693740	NS	Canada	2012-Mar-16	EPI_ISL_207034	A/swine/Manitoba/D0170/2012		Import from public-domain	Das,S.R.; Halpin,R.A.; Lin,X.; Akopov,A.; Fedorova,N.; Puri,V.; Stockwell,T.; Amedeo,P.; Katzel,D.; Schobel,S.; Shrivastava,S.; Culhane,M.; Patnayak,D.; Redies,L.; Nelson,M.; Bao,Y.; Sanders,R.; Zhdanov,S.; Kiryutin,B.; Lipman,D.J.; Tatusova,T.; Detmer,S.
EPI693783	NS	Canada	2012-May-03	EPI_ISL_207039	A/swine/Manitoba/D0171/2012		Import from public-domain	Das,S.R.; Halpin,R.A.; Lin,X.; Akopov,A.; Fedorova,N.; Puri,V.; Stockwell,T.; Amedeo,P.; Katzel,D.; Schobel,S.; Shrivastava,S.; Culhane,M.; Patnayak,D.; Redies,L.; Nelson,M.; Bao,Y.; Sanders,R.; Zhdanov,S.; Kiryutin,B.; Lipman,D.J.; Tatusova,T.; Detmer,S.
EPI693820	NS	Canada	2012-Sep-20	EPI_ISL_207044	A/swine/Manitoba/D0173/2012		Import from public-domain	Das,S.R.; Halpin,R.A.; Lin,X.; Akopov,A.; Fedorova,N.; Puri,V.; Stockwell,T.; Amedeo,P.; Katzel,D.; Schobel,S.; Shrivastava,S.; Culhane,M.; Patnayak,D.; Redies,L.; Nelson,M.; Bao,Y.; Sanders,R.; Zhdanov,S.; Kiryutin,B.; Lipman,D.J.; Tatusova,T.; Detmer,S.
EPI693835	NS	Canada	2012-Sep-26	EPI_ISL_207046	A/swine/Manitoba/D0364/2012		Import from public-domain	Das,S.R.; Halpin,R.A.; Lin,X.; Akopov,A.; Fedorova,N.; Puri,V.; Stockwell,T.; Amedeo,P.; Katzel,D.; Schobel,S.; Shrivastava,S.; Culhane,M.; Patnayak,D.; Redies,L.; Nelson,M.; Bao,Y.; Sanders,R.; Zhdanov,S.; Kiryutin,B.; Lipman,D.J.; Tatusova,T.; Detmer,S.
EPI693896	NS	Canada	2012-Oct-25	EPI_ISL_207054	A/swine/Manitoba/D0365/2012		Import from public-domain	Das,S.R.; Halpin,R.A.; Lin,X.; Akopov,A.; Fedorova,N.; Puri,V.; Stockwell,T.; Amedeo,P.; Katzel,D.; Schobel,S.; Shrivastava,S.; Culhane,M.; Patnayak,D.; Redies,L.; Nelson,M.; Bao,Y.; Sanders,R.; Zhdanov,S.; Kiryutin,B.; Lipman,D.J.; Tatusova,T.; Detmer,S.
EPI693903	NS	Canada	2012-Oct-25	EPI_ISL_207055	A/swine/Manitoba/D0104/2012		Import from public-domain	Das,S.R.; Halpin,R.A.; Lin,X.; Akopov,A.; Fedorova,N.; Puri,V.; Stockwell,T.; Amedeo,P.; Katzel,D.; Schobel,S.; Shrivastava,S.; Culhane,M.; Patnayak,D.; Redies,L.; Nelson,M.; Bao,Y.; Sanders,R.; Zhdanov,S.; Kiryutin,B.; Lipman,D.J.; Tatusova,T.; Detmer,S.
EPI694123	NS	Canada	2013-May-02	EPI_ISL_207082	A/swine/Manitoba/D0226/2013		Import from public-domain	Das,S.R.; Halpin,R.A.; Lin,X.; Akopov,A.; Fedorova,N.; Puri,V.; Stockwell,T.; Amedeo,P.; Katzel,D.; Schobel,S.; Shrivastava,S.; Culhane,M.; Patnayak,D.; Redies,L.; Nelson,M.; Bao,Y.; Sanders,R.; Zhdanov,S.; Kiryutin,B.; Lipman,D.J.; Tatusova,T.; Detmer,S.
EPI694309	NS	Canada	2013-Aug-22	EPI_ISL_207108	A/swine/Manitoba/D0265/2013		Import from public-domain	Das,S.R.; Halpin,R.A.; Lin,X.; Akopov,A.; Fedorova,N.; Puri,V.; Stockwell,T.; Amedeo,P.; Katzel,D.; Schobel,S.; Shrivastava,S.; Culhane,M.; Patnayak,D.; Redies,L.; Nelson,M.; Bao,Y.; Sanders,R.; Zhdanov,S.; Kiryutin,B.; Lipman,D.J.; Tatusova,T.; Detmer,S.
EPI694323	NS	Canada	2013-Aug-28	EPI_ISL_207110	A/swine/Manitoba/D0267/2013		Import from public-domain	Das,S.R.; Halpin,R.A.; Lin,X.; Akopov,A.; Fedorova,N.; Puri,V.; Stockwell,T.; Amedeo,P.; Katzel,D.; Schobel,S.; Shrivastava,S.; Culhane,M.; Patnayak,D.; Redies,L.; Nelson,M.; Bao,Y.; Sanders,R.; Zhdanov,S.; Kiryutin,B.; Lipman,D.J.; Tatusova,T.; Detmer,S.
EPI694330	NS	Canada	2013-Sep-11	EPI_ISL_207111	A/swine/Manitoba/D0268/2013		Import from public-domain	Das,S.R.; Halpin,R.A.; Lin,X.; Akopov,A.; Fedorova,N.; Puri,V.; Stockwell,T.; Amedeo,P.; Katzel,D.; Schobel,S.; Shrivastava,S.; Culhane,M.; Patnayak,D.; Redies,L.; Nelson,M.; Bao,Y.; Sanders,R.; Zhdanov,S.; Kiryutin,B.; Lipman,D.J.; Tatusova,T.; Detmer,S.
EPI694351	NS	Canada	2013-Sep-26	EPI_ISL_207117	A/swine/Manitoba/D0272/2013		Import from public-domain	Das,S.R.; Halpin,R.A.; Lin,X.; Akopov,A.; Fedorova,N.; Puri,V.; Stockwell,T.; Amedeo,P.; Katzel,D.; Schobel,S.; Shrivastava,S.; Culhane,M.; Patnayak,D.; Redies,L.; Nelson,M.; Bao,Y.; Sanders,R.; Zhdanov,S.; Kiryutin,B.; Lipman,D.J.; Tatusova,T.; Detmer,S.
EPI694386	NS	Canada	2013-Sep-26	EPI_ISL_207118	A/swine/Manitoba/D0273/2013		Import from public-domain	Das,S.R.; Halpin,R.A.; Lin,X.; Akopov,A.; Fedorova,N.; Puri,V.; Stockwell,T.; Amedeo,P.; Katzel,D.; Schobel,S.; Shrivastava,S.; Culhane,M.; Patnayak,D.; Redies,L.; Nelson,M.; Bao,Y.; Sanders,R.; Zhdanov,S.; Kiryutin,B.; Lipman,D.J.; Tatusova,T.; Detmer,S.
EPI694450	NS	Canada	2013-Oct-10	EPI_ISL_207137	A/swine/Manitoba/D0275/2013		Import from public-domain	Das,S.R.; Halpin,R.A.; Lin,X.; Akopov,A.; Fedorova,N.; Puri,V.; Stockwell,T.; Amedeo,P.; Katzel,D.; Schobel,S.; Shrivastava,S.; Culhane,M.; Patnayak,D.; Redies,L.; Nelson,M.; Bao,Y.; Sanders,R.; Zhdanov,S.; Kiryutin,B.; Lipman,D.J.; Tatusova,T.; Detmer,S.
EPI694457	NS	Canada	2013-Oct-10	EPI_ISL_207138	A/swine/Manitoba/D0276/2013		Import from public-domain	Das,S.R.; Halpin,R.A.; Lin,X.; Akopov,A.; Fedorova,N.; Puri,V.; Stockwell,T.; Amedeo,P.; Katzel,D.; Schobel,S.; Shrivastava,S.; Culhane,M.; Patnayak,D.; Redies,L.; Nelson,M.; Bao,Y.; Sanders,R.; Zhdanov,S.; Kiryutin,B.; Lipman,D.J.; Tatusova,T.; Detmer,S.
EPI694465	NS	Canada	2013-Oct-10	EPI_ISL_207139	A/swine/Manitoba/D0277/2013		Import from public-domain	Das,S.R.; Halpin,R.A.; Lin,X.; Akopov,A.; Fedorova,N.; Puri,V.; Stockwell,T.; Amedeo,P.; Katzel,D.; Schobel,S.; Shrivastava,S.; Culhane,M.; Patnayak,D.; Redies,L.; Nelson,M.; Bao,Y.; Sanders,R.; Zhdanov,S.; Kiryutin,B.; Lipman,D.J.; Tatusova,T.; Detmer,S.
EPI694445	NS	Canada	2013-Oct-10	EPI_ISL_207141	A/swine/Manitoba/D0279/2013		Import from public-domain	Das,S.R.; Halpin,R.A.; Lin,X.; Akopov,A.; Fedorova,N.; Puri,V.; Stockwell,T.; Amedeo,P.; Katzel,D.; Schobel,S.; Shrivastava,S.; Culhane,M.; Patnayak,D.; Redies,L.; Nelson,M.; Bao,Y.; Sanders,R.; Zhdanov,S.; Kiryutin,B.; Lipman,D.J.; Tatusova,T.; Detmer,S.
EPI694506	NS	Canada	2013-Oct-24	EPI_ISL_207144	A/swine/Manitoba/D0282/2013		Import from public-domain	Das,S.R.; Halpin,R.A.; Lin,X.; Akopov,A.; Fedorova,N.; Puri,V.; Stockwell,T.; Amedeo,P.; Katzel,D.; Schobel,S.; Shrivastava,S.; Culhane,M.; Patnayak,D.; Redies,L.; Nelson,M.; Bao,Y.; Sanders,R.; Zhdanov,S.; Kiryutin,B.; Lipman,D.J.; Tatusova,T.; Detmer,S.
EPI694520	NS	Canada	2013-Oct-24	EPI_ISL_207146	A/swine/Manitoba/D0284/2013		Import from public-domain	Das,S.R.; Halpin,R.A.; Lin,X.; Akopov,A.; Fedorova,N.; Puri,V.; Stockwell,T.; Amedeo,P.; Katzel,D.; Schobel,S.; Shrivastava,S.; Culhane,M.; Patnayak,D.; Redies,L.; Nelson,M.; Bao,Y.; Sanders,R.; Zhdanov,S.; Kiryutin,B.; Lipman,D.J.; Tatusova,T.; Detmer,S.
EPI694527	NS	Canada	2013-Oct-24	EPI_ISL_207147	A/swine/Manitoba/D0285/2013		Import from public-domain	Das,S.R.; Halpin,R.A.; Lin,X.; Akopov,A.; Fedorova,N.; Puri,V.; Stockwell,T.; Amedeo,P.; Katzel,D.; Schobel,S.; Shrivastava,S.; Culhane,M.; Patnayak,D.; Redies,L.; Nelson,M.; Bao,Y.; Sanders,R.; Zhdanov,S.; Kiryutin,B.; Lipman,D.J.; Tatusova,T.; Detmer,S.
EPI694535	NS	Canada	2013-Oct-24	EPI_ISL_207148	A/swine/Manitoba/D0286/2013		Import from public-domain	Das,S.R.; Halpin,R.A.; Lin,X.; Akopov,A.; Fedorova,N.; Puri,V.; Stockwell,T.; Amedeo,P.; Katzel,D.; Schobel,S.; Shrivastava,S.; Culhane,M.; Patnayak,D.; Redies,L.; Nelson,M.; Bao,Y.; Sanders,R.; Zhdanov,S.; Kiryutin,B.; Lipman,D.J.; Tatusova,T.; Detmer,S.
EPI694562	NS	Canada	2013-Nov-07	EPI_ISL_207151	A/swine/Manitoba/D0289/2013		Import from public-domain	Das,S.R.; Halpin,R.A.; Lin,X.; Akopov,A.; Fedorova,N.; Puri,V.; Stockwell,T.; Amedeo,P.; Katzel,D.; Schobel,S.; Shrivastava,S.; Culhane,M.; Patnayak,D.; Redies,L.; Nelson,M.; Bao,Y.; Sanders,R.; Zhdanov,S.; Kiryutin,B.; Lipman,D.J.; Tatusova,T.; Detmer,S.
EPI694569	NS	Canada	2013-Nov-20	EPI_ISL_207152	A/swine/Manitoba/D0290/2013		Import from public-domain	Das,S.R.; Halpin,R.A.; Lin,X.; Akopov,A.; Fedorova,N.; Puri,V.; Stockwell,T.; Amedeo,P.; Katzel,D.; Schobel,S.; Shrivastava,S.; Culhane,M.; Patnayak,D.; Redies,L.; Nelson,M.; Bao,Y.; Sanders,R.; Zhdanov,S.; Kiryutin,B.; Lipman,D.J.; Tatusova,T.; Detmer,S.
EPI694590	NS	Canada	2013-Nov-20	EPI_ISL_207155	A/swine/Manitoba/D0293/2013		Import from public-domain	Das,S.R.; Halpin,R.A.; Lin,X.; Akopov,A.; Fedorova,N.; Puri,V.; Stockwell,T.; Amedeo,P.; Katzel,D.; Schobel,S.; Shrivastava,S.; Culhane,M.; Patnayak,D.; Redies,L.; Nelson,M.; Bao,Y.; Sanders,R.; Zhdanov,S.; Kiryutin,B.; Lipman,D.J.; Tatusova,T.; Detmer,S.
EPI694604	NS	Canada	2013-Nov-20	EPI_ISL_207156	A/swine/Manitoba/D0294/2013		Import from public-domain	Das,S.R.; Halpin,R.A.; Lin,X.; Akopov,A.; Fedorova,N.; Puri,V.; Stockwell,T.; Amedeo,P.; Katzel,D.; Schobel,S.; Shrivastava,S.; Culhane,M.; Patnayak,D.; Redies,L.; Nelson,M.; Bao,Y.; Sanders,R.; Zhdanov,S.; Kiryutin,B.; Lipman,D.J.; Tatusova,T.; Detmer,S.
EPI694610	NS	Canada	2013-Nov-20	EPI_ISL_207157	A/swine/Manitoba/D0295/2013		Import from public-domain	Das,S.R.; Halpin,R.A.; Lin,X.; Akopov,A.; Fedorova,N.; Puri,V.; Stockwell,T.; Amedeo,P.; Katzel,D.; Schobel,S.; Shrivastava,S.; Culhane,M.; Patnayak,D.; Redies,L.; Nelson,M.; Bao,Y.; Sanders,R.; Zhdanov,S.; Kiryutin,B.; Lipman,D.J.; Tatusova,T.; Detmer,S.
EPI694624	NS	Canada	2013-Dec-05	EPI_ISL_207159	A/swine/Manitoba/D0296/2013		Import from public-domain	Das,S.R.; Halpin,R.A.; Lin,X.; Akopov,A.; Fedorova,N.; Puri,V.; Stockwell,T.; Amedeo,P.; Katzel,D.; Schobel,S.; Shrivastava,S.; Culhane,M.; Patnayak,D.; Redies,L.; Nelson,M.; Bao,Y.; Sanders,R.; Zhdanov,S.; Kiryutin,B.; Lipman,D.J.; Tatusova,T.; Detmer,S.
EPI694601	NS	Canada	2013-Dec-05	EPI_ISL_207160	A/swine/Manitoba/D0297/2013		Import from public-domain	Das,S.R.; Halpin,R.A.; Lin,X.; Akopov,A.; Fedorova,N.; Puri,V.; Stockwell,T.; Amedeo,P.; Katzel,D.; Schobel,S.; Shrivastava,S.; Culhane,M.; Patnayak,D.; Redies,L.; Nelson,M.; Bao,Y.; Sanders,R.; Zhdanov,S.; Kiryutin,B.; Lipman,D.J.; Tatusova,T.; Detmer,S.
EPI694638	NS	Canada	2013-Dec-05	EPI_ISL_207161	A/swine/Manitoba/D0298/2013		Import from public-domain	Das,S.R.; Halpin,R.A.; Lin,X.; Akopov,A.; Fedorova,N.; Puri,V.; Stockwell,T.; Amedeo,P.; Katzel,D.; Schobel,S.; Shrivastava,S.; Culhane,M.; Patnayak,D.; Redies,L.; Nelson,M.; Bao,Y.; Sanders,R.; Zhdanov,S.; Kiryutin,B.; Lipman,D.J.; Tatusova,T.; Detmer,S.
EPI694669	NS	Canada	2013-Dec-05	EPI_ISL_207167	A/swine/Manitoba/D0301/2013		Import from public-domain	Das,S.R.; Halpin,R.A.; Lin,X.; Akopov,A.; Fedorova,N.; Puri,V.; Stockwell,T.; Amedeo,P.; Katzel,D.; Schobel,S.; Shrivastava,S.; Culhane,M.; Patnayak,D.; Redies,L.; Nelson,M.; Bao,Y.; Sanders,R.; Zhdanov,S.; Kiryutin,B.; Lipman,D.J.; Tatusova,T.; Detmer,S.
EPI694677	NS	Canada	2013-Dec-05	EPI_ISL_207168	A/swine/Manitoba/D0302/2013		Import from public-domain	Das,S.R.; Halpin,R.A.; Lin,X.; Akopov,A.; Fedorova,N.; Puri,V.; Stockwell,T.; Amedeo,P.; Katzel,D.; Schobel,S.; Shrivastava,S.; Culhane,M.; Patnayak,D.; Redies,L.; Nelson,M.; Bao,Y.; Sanders,R.; Zhdanov,S.; Kiryutin,B.; Lipman,D.J.; Tatusova,T.; Detmer,S.
EPI694711	NS	Canada	2014-Jan-07	EPI_ISL_207172	A/swine/Manitoba/D0303/2014		Import from public-domain	Das,S.R.; Halpin,R.A.; Lin,X.; Akopov,A.; Fedorova,N.; Puri,V.; Stockwell,T.; Amedeo,P.; Katzel,D.; Schobel,S.; Shrivastava,S.; Culhane,M.; Patnayak,D.; Redies,L.; Nelson,M.; Bao,Y.; Sanders,R.; Zhdanov,S.; Kiryutin,B.; Lipman,D.J.; Tatusova,T.; Detmer,S.
EPI694732	NS	Canada	2014-Feb-05	EPI_ISL_207175	A/swine/Manitoba/D0316/2014		Import from public-domain	Das,S.R.; Halpin,R.A.; Lin,X.; Akopov,A.; Fedorova,N.; Puri,V.; Stockwell,T.; Amedeo,P.; Katzel,D.; Schobel,S.; Shrivastava,S.; Culhane,M.; Patnayak,D.; Redies,L.; Nelson,M.; Bao,Y.; Sanders,R.; Zhdanov,S.; Kiryutin,B.; Lipman,D.J.; Tatusova,T.; Detmer,S.
EPI694739	NS	Canada	2014-Feb-05	EPI_ISL_207176	A/swine/Manitoba/D0317/2014		Import from public-domain	Das,S.R.; Halpin,R.A.; Lin,X.; Akopov,A.; Fedorova,N.; Puri,V.; Stockwell,T.; Amedeo,P.; Katzel,D.; Schobel,S.; Shrivastava,S.; Culhane,M.; Patnayak,D.; Redies,L.; Nelson,M.; Bao,Y.; Sanders,R.; Zhdanov,S.; Kiryutin,B.; Lipman,D.J.; Tatusova,T.; Detmer,S.
EPI694707	NS	Canada	2014-Feb-05	EPI_ISL_207177	A/swine/Manitoba/D0319/2014		Import from public-domain	Das,S.R.; Halpin,R.A.; Lin,X.; Akopov,A.; Fedorova,N.; Puri,V.; Stockwell,T.; Amedeo,P.; Katzel,D.; Schobel,S.; Shrivastava,S.; Culhane,M.; Patnayak,D.; Redies,L.; Nelson,M.; Bao,Y.; Sanders,R.; Zhdanov,S.; Kiryutin,B.; Lipman,D.J.; Tatusova,T.; Detmer,S.
EPI697632	NS	Canada	2014-Mar-05	EPI_ISL_207873	A/swine/Manitoba/D0322/2014		Import from public-domain	Das,S.R.; Halpin,R.A.; Lin,X.; Akopov,A.; Fedorova,N.; Puri,V.; Stockwell,T.; Amedeo,P.; Katzel,D.; Schobel,S.; Shrivastava,S.; Culhane,M.; Patnayak,D.; Redies,L.; Nelson,M.; Bao,Y.; Sanders,R.; Zhdanov,S.; Kiryutin,B.; Lipman,D.J.; Tatusova,T.; Detmer,S.
EPI697638	NS	Canada	2014-Mar-19	EPI_ISL_207874	A/swine/Manitoba/D0324/2014		Import from public-domain	Das,S.R.; Halpin,R.A.; Lin,X.; Akopov,A.; Fedorova,N.; Puri,V.; Stockwell,T.; Amedeo,P.; Katzel,D.; Schobel,S.; Shrivastava,S.; Culhane,M.; Patnayak,D.; Redies,L.; Nelson,M.; Bao,Y.; Sanders,R.; Zhdanov,S.; Kiryutin,B.; Lipman,D.J.; Tatusova,T.; Detmer,S.
EPI697659	NS	Canada	2014-Apr-15	EPI_ISL_207877	A/swine/Manitoba/D0328/2014		Import from public-domain	Das,S.R.; Halpin,R.A.; Lin,X.; Akopov,A.; Fedorova,N.; Puri,V.; Stockwell,T.; Amedeo,P.; Katzel,D.; Schobel,S.; Shrivastava,S.; Culhane,M.; Patnayak,D.; Redies,L.; Nelson,M.; Bao,Y.; Sanders,R.; Zhdanov,S.; Kiryutin,B.; Lipman,D.J.; Tatusova,T.; Detmer,S.
EPI697676	NS	Canada	2014-Jun-04	EPI_ISL_207879	A/swine/Manitoba/D0336/2014		Import from public-domain	Das,S.R.; Halpin,R.A.; Lin,X.; Akopov,A.; Fedorova,N.; Puri,V.; Stockwell,T.; Amedeo,P.; Katzel,D.; Schobel,S.; Shrivastava,S.; Culhane,M.; Patnayak,D.; Redies,L.; Nelson,M.; Bao,Y.; Sanders,R.; Zhdanov,S.; Kiryutin,B.; Lipman,D.J.; Tatusova,T.; Detmer,S.
EPI697683	NS	Canada	2014-Jun-04	EPI_ISL_207880	A/swine/Manitoba/D0337/2014		Import from public-domain	Das,S.R.; Halpin,R.A.; Lin,X.; Akopov,A.; Fedorova,N.; Puri,V.; Stockwell,T.; Amedeo,P.; Katzel,D.; Schobel,S.; Shrivastava,S.; Culhane,M.; Patnayak,D.; Redies,L.; Nelson,M.; Bao,Y.; Sanders,R.; Zhdanov,S.; Kiryutin,B.; Lipman,D.J.; Tatusova,T.; Detmer,S.
EPI697765	NS	Canada	2014-Jun-04	EPI_ISL_207918	A/swine/Manitoba/D0338/2014		Import from public-domain	Das,S.R.; Halpin,R.A.; Lin,X.; Akopov,A.; Fedorova,N.; Puri,V.; Stockwell,T.; Amedeo,P.; Katzel,D.; Schobel,S.; Shrivastava,S.; Culhane,M.; Patnayak,D.; Redies,L.; Nelson,M.; Bao,Y.; Sanders,R.; Zhdanov,S.; Kiryutin,B.; Lipman,D.J.; Tatusova,T.; Detmer,S.
EPI697771	NS	Canada	2014-Jun-04	EPI_ISL_207919	A/swine/Manitoba/D0339/2014		Import from public-domain	Das,S.R.; Halpin,R.A.; Lin,X.; Akopov,A.; Fedorova,N.; Puri,V.; Stockwell,T.; Amedeo,P.; Katzel,D.; Schobel,S.; Shrivastava,S.; Culhane,M.; Patnayak,D.; Redies,L.; Nelson,M.; Bao,Y.; Sanders,R.; Zhdanov,S.; Kiryutin,B.; Lipman,D.J.; Tatusova,T.; Detmer,S.
EPI697785	NS	Canada	2014-Jun-04	EPI_ISL_207921	A/swine/Manitoba/D0341/2014		Import from public-domain	Das,S.R.; Halpin,R.A.; Lin,X.; Akopov,A.; Fedorova,N.; Puri,V.; Stockwell,T.; Amedeo,P.; Katzel,D.; Schobel,S.; Shrivastava,S.; Culhane,M.; Patnayak,D.; Redies,L.; Nelson,M.; Bao,Y.; Sanders,R.; Zhdanov,S.; Kiryutin,B.; Lipman,D.J.; Tatusova,T.; Detmer,S.
EPI698067	NS	Canada	2014-Jun-18	EPI_ISL_207956	A/swine/Manitoba/D0342/2014		Import from public-domain	Das,S.R.; Halpin,R.A.; Lin,X.; Akopov,A.; Fedorova,N.; Puri,V.; Stockwell,T.; Amedeo,P.; Katzel,D.; Schobel,S.; Shrivastava,S.; Culhane,M.; Patnayak,D.; Redies,L.; Nelson,M.; Bao,Y.; Sanders,R.; Zhdanov,S.; Kiryutin,B.; Lipman,D.J.; Tatusova,T.; Detmer,S.
EPI698081	NS	Canada	2014-Aug-06	EPI_ISL_207958	A/swine/Manitoba/D0345/2014		Import from public-domain	Das,S.R.; Halpin,R.A.; Lin,X.; Akopov,A.; Fedorova,N.; Puri,V.; Stockwell,T.; Amedeo,P.; Katzel,D.; Schobel,S.; Shrivastava,S.; Culhane,M.; Patnayak,D.; Redies,L.; Nelson,M.; Bao,Y.; Sanders,R.; Zhdanov,S.; Kiryutin,B.; Lipman,D.J.; Tatusova,T.; Detmer,S.
EPI698088	NS	Canada	2014-Aug-06	EPI_ISL_207959	A/swine/Manitoba/D0347/2014		Import from public-domain	Das,S.R.; Halpin,R.A.; Lin,X.; Akopov,A.; Fedorova,N.; Puri,V.; Stockwell,T.; Amedeo,P.; Katzel,D.; Schobel,S.; Shrivastava,S.; Culhane,M.; Patnayak,D.; Redies,L.; Nelson,M.; Bao,Y.; Sanders,R.; Zhdanov,S.; Kiryutin,B.; Lipman,D.J.; Tatusova,T.; Detmer,S.
EPI698095	NS	Canada	2014-Aug-06	EPI_ISL_207960	A/swine/Manitoba/D0348/2014		Import from public-domain	Das,S.R.; Halpin,R.A.; Lin,X.; Akopov,A.; Fedorova,N.; Puri,V.; Stockwell,T.; Amedeo,P.; Katzel,D.; Schobel,S.; Shrivastava,S.; Culhane,M.; Patnayak,D.; Redies,L.; Nelson,M.; Bao,Y.; Sanders,R.; Zhdanov,S.; Kiryutin,B.; Lipman,D.J.; Tatusova,T.; Detmer,S.
EPI698122	NS	Canada	2014-Sep-10	EPI_ISL_207963	A/swine/Manitoba/D0351/2014		Import from public-domain	Das,S.R.; Halpin,R.A.; Lin,X.; Akopov,A.; Fedorova,N.; Puri,V.; Stockwell,T.; Amedeo,P.; Katzel,D.; Schobel,S.; Shrivastava,S.; Culhane,M.; Patnayak,D.; Redies,L.; Nelson,M.; Bao,Y.; Sanders,R.; Zhdanov,S.; Kiryutin,B.; Lipman,D.J.; Tatusova,T.; Detmer,S.
EPI698164	NS	Canada	2014-Oct-29	EPI_ISL_207968	A/swine/Alberta/SD0042/2014		Import from public-domain	Das,S.R.; Halpin,R.A.; Lin,X.; Akopov,A.; Fedorova,N.; Puri,V.; Stockwell,T.; Amedeo,P.; Katzel,D.; Schobel,S.; Shrivastava,S.; Culhane,M.; Patnayak,D.; Redies,L.; Nelson,M.; Bao,Y.; Sanders,R.; Zhdanov,S.; Kiryutin,B.; Lipman,D.J.; Tatusova,T.; Detmer,S.
EPI698178	NS	Canada	2014-Dec-02	EPI_ISL_207970	A/swine/Manitoba/D0357/2014		Import from public-domain	Das,S.R.; Halpin,R.A.; Lin,X.; Akopov,A.; Fedorova,N.; Puri,V.; Stockwell,T.; Amedeo,P.; Katzel,D.; Schobel,S.; Shrivastava,S.; Culhane,M.; Patnayak,D.; Redies,L.; Nelson,M.; Bao,Y.; Sanders,R.; Zhdanov,S.; Kiryutin,B.; Lipman,D.J.; Tatusova,T.; Detmer,S.
EPI698185	NS	Canada	2014-Dec-03	EPI_ISL_207971	A/swine/Manitoba/D0358/2014		Import from public-domain	Das,S.R.; Halpin,R.A.; Lin,X.; Akopov,A.; Fedorova,N.; Puri,V.; Stockwell,T.; Amedeo,P.; Katzel,D.; Schobel,S.; Shrivastava,S.; Culhane,M.; Patnayak,D.; Redies,L.; Nelson,M.; Bao,Y.; Sanders,R.; Zhdanov,S.; Kiryutin,B.; Lipman,D.J.; Tatusova,T.; Detmer,S.
EPI698212	NS	Canada	2014-Dec-10	EPI_ISL_207974	A/swine/Manitoba/D0359/2014		Import from public-domain	Das,S.R.; Halpin,R.A.; Lin,X.; Akopov,A.; Fedorova,N.; Puri,V.; Stockwell,T.; Amedeo,P.; Katzel,D.; Schobel,S.; Shrivastava,S.; Culhane,M.; Patnayak,D.; Redies,L.; Nelson,M.; Bao,Y.; Sanders,R.; Zhdanov,S.; Kiryutin,B.; Lipman,D.J.; Tatusova,T.; Detmer,S.
EPI698226	NS	Canada	2014-Dec-10	EPI_ISL_207976	A/swine/Manitoba/D0362/2014		Import from public-domain	Das,S.R.; Halpin,R.A.; Lin,X.; Akopov,A.; Fedorova,N.; Puri,V.; Stockwell,T.; Amedeo,P.; Katzel,D.; Schobel,S.; Shrivastava,S.; Culhane,M.; Patnayak,D.; Redies,L.; Nelson,M.; Bao,Y.; Sanders,R.; Zhdanov,S.; Kiryutin,B.; Lipman,D.J.; Tatusova,T.; Detmer,S.
EPI698295	NS	Canada	2015-Jan-13	EPI_ISL_207985	A/swine/Manitoba/D0369/2015		Import from public-domain	Das,S.R.; Halpin,R.A.; Lin,X.; Akopov,A.; Fedorova,N.; Puri,V.; Stockwell,T.; Amedeo,P.; Katzel,D.; Schobel,S.; Shrivastava,S.; Culhane,M.; Patnayak,D.; Redies,L.; Nelson,M.; Bao,Y.; Sanders,R.; Zhdanov,S.; Kiryutin,B.; Lipman,D.J.; Tatusova,T.; Detmer,S.
EPI698315	NS	Canada	2015-Jan-13	EPI_ISL_207987	A/swine/Manitoba/D0372/2015		Import from public-domain	Das,S.R.; Halpin,R.A.; Lin,X.; Akopov,A.; Fedorova,N.; Puri,V.; Stockwell,T.; Amedeo,P.; Katzel,D.; Schobel,S.; Shrivastava,S.; Culhane,M.; Patnayak,D.; Redies,L.; Nelson,M.; Bao,Y.; Sanders,R.; Zhdanov,S.; Kiryutin,B.; Lipman,D.J.; Tatusova,T.; Detmer,S.
EPI698302	NS	Canada	2015-Feb-12	EPI_ISL_207989	A/swine/Manitoba/D0374/2015		Import from public-domain	Das,S.R.; Halpin,R.A.; Lin,X.; Akopov,A.; Fedorova,N.; Puri,V.; Stockwell,T.; Amedeo,P.; Katzel,D.; Schobel,S.; Shrivastava,S.; Culhane,M.; Patnayak,D.; Redies,L.; Nelson,M.; Bao,Y.; Sanders,R.; Zhdanov,S.; Kiryutin,B.; Lipman,D.J.; Tatusova,T.; Detmer,S.
EPI698343	NS	Canada	2015-Apr-14	EPI_ISL_207991	A/swine/Manitoba/D0377/2015		Import from public-domain	Das,S.R.; Halpin,R.A.; Lin,X.; Akopov,A.; Fedorova,N.; Puri,V.; Stockwell,T.; Amedeo,P.; Katzel,D.; Schobel,S.; Shrivastava,S.; Culhane,M.; Patnayak,D.; Redies,L.; Nelson,M.; Bao,Y.; Sanders,R.; Zhdanov,S.; Kiryutin,B.; Lipman,D.J.; Tatusova,T.; Detmer,S.
EPI698921	NS	Canada	2015-Apr-14	EPI_ISL_208063	A/swine/Manitoba/D0378/2015		Import from public-domain	Das,S.R.; Halpin,R.A.; Lin,X.; Akopov,A.; Fedorova,N.; Puri,V.; Stockwell,T.; Amedeo,P.; Katzel,D.; Schobel,S.; Shrivastava,S.; Culhane,M.; Patnayak,D.; Redies,L.; Nelson,M.; Bao,Y.; Sanders,R.; Zhdanov,S.; Kiryutin,B.; Lipman,D.J.; Tatusova,T.; Detmer,S.
EPI698954	NS	Canada	2014-Dec-10	EPI_ISL_208071	A/swine/Manitoba/D0361/2014		Import from public-domain	Das,S.R.; Halpin,R.A.; Lin,X.; Akopov,A.; Fedorova,N.; Puri,V.; Stockwell,T.; Amedeo,P.; Katzel,D.; Schobel,S.; Shrivastava,S.; Culhane,M.; Patnayak,D.; Redies,L.; Nelson,M.; Bao,Y.; Sanders,R.; Zhdanov,S.; Kiryutin,B.; Lipman,D.J.; Tatusova,T.; Detmer,S.
EPI837194	NS	United States	2015-Nov-13	EPI_ISL_208920	A/swine/North Carolina/A01796370/2015		Import from public-domain	Lin,K.; Huang,H.; Zhang,J.
EPI899568	NS	United States	2015-Dec-01	EPI_ISL_208974	A/swine/Iowa/A01796529/2015		Import from public-domain	Lin,K.; Huang,H.; Zhang,J.
EPI838567	NS	United States	2015-Dec-01	EPI_ISL_208987	A/swine/Illinois/A01896091/2015		Import from public-domain	Lin,K.; Huang,H.; Zhang,J.
EPI837257	NS	United States	2015-Nov-24	EPI_ISL_208988	A/swine/Indiana/A01797599/2015		Import from public-domain	Lin,K.; Huang,H.; Zhang,J.
EPI838562	NS	United States	2015-Dec-14	EPI_ISL_209144	A/swine/Indiana/A01727685/2015		Import from public-domain	Lin,K.; Huang,H.; Zhang,J.
EPI838522	NS	United States	2015-Dec-14	EPI_ISL_209197	A/swine/Iowa/A01727813/2015		Import from public-domain	Lin,K.; Huang,H.; Zhang,J.
EPI1620477	NS	United States	2015-Dec-17	EPI_ISL_209199	A/swine/Nebraska/A01727959/2015		Import from public-domain	Lin,K.; Huang,H.; Zhang,J.
EPI899177	NS	United States	2015-Dec-14	EPI_ISL_211799	A/swine/Oklahoma/A01728097/2015		Import from public-domain	Lin,K.; Huang,H.; Zhang,J.
EPI899217	NS	United States	2015-Dec-24	EPI_ISL_211807	A/swine/Ohio/A01728547/2015		Import from public-domain	Lin,K.; Huang,H.; Zhang,J.
EPI838499	NS	United States	2015-Dec-31	EPI_ISL_211825	A/swine/North Carolina/A01728820/2015		Import from public-domain	Lin,K.; Huang,H.; Zhang,J.
EPI838459	NS	United States	2015-Dec-22	EPI_ISL_212187	A/swine/Nebraska/A01941636/2015		Import from public-domain
EPI838474	NS	United States	2015-Dec-21	EPI_ISL_212191	A/swine/South Dakota/A01941705/2015		Import from public-domain
EPI845470	NS	United States	2016-Jan-05	EPI_ISL_212193	A/swine/Nebraska/A01941775/2016		Import from public-domain
EPI891931	NS	United States	2016-Jan-06	EPI_ISL_212200	A/swine/Iowa/A01729216/2016		Import from public-domain	Lin,K.; Huang,H.; Zhang,J.
EPI899207	NS	United States	2016-Jan-07	EPI_ISL_212203	A/swine/Illinois/A01729323/2016		Import from public-domain	Lin,K.; Huang,H.; Zhang,J.
EPI897894	NS	United States	2016-Jan-12	EPI_ISL_213798	A/swine/North Carolina/A01729436/2016		Import from public-domain	Lin,K.; Huang,H.; Zhang,J.
EPI737078	NS	China	2014-Feb-01	EPI_ISL_217172	A/swine/Zhejiang/SW64/2014		Import from public-domain	Peng,X.; Wu,H.; Xu,L.; Cheng,L.; Jin,C.; Xie,T.; Lu,X.; Wu,N.
EPI845509	NS	United States	2016-Feb-10	EPI_ISL_217471	A/swine/Illinois/A01731417/2016		Import from public-domain	Lin,K.; Huang,H.; Zhang,J.
EPI845466	NS	United States	2016-Feb-11	EPI_ISL_217478	A/swine/Indiana/A01731476/2016		Import from public-domain	Lin,K.; Huang,H.; Zhang,J.
EPI741341	NS	Vietnam	2014-Jul-23	EPI_ISL_218042	A/swine/Dong Nai/07-17-1/2014	National Institute of Animal Health	National Institute of Animal Health	Takemae, N.; Saito, T.
EPI741429	NS	Vietnam	2014-Jul-22	EPI_ISL_218053	A/swine/Tien Giang/08-02-1/2014	National Institute of Animal Health	National Institute of Animal Health	Takemae, N.; Saito, T.
EPI741437	NS	Vietnam	2014-Jul-22	EPI_ISL_218054	A/swine/Tien Giang/08-05-1/2014	National Institute of Animal Health	National Institute of Animal Health	Takemae, N.; Saito, T.
EPI743977	NS	Vietnam	2014-Jul-22	EPI_ISL_218055	A/swine/Tien Giang/08-10-1/2014	National Institute of Animal Health	National Institute of Animal Health	Takemae, N.; Saito, T.
EPI743979	NS	Vietnam	2014-Jul-22	EPI_ISL_218056	A/swine/Tien Giang/08-11-1/2014	National Institute of Animal Health	National Institute of Animal Health	Takemae, N.; Saito, T.
EPI741457	NS	Vietnam	2014-Jul-22	EPI_ISL_218057	A/swine/Tien Giang/08-12-1/2014	National Institute of Animal Health	National Institute of Animal Health	Takemae, N.; Saito, T.
EPI741465	NS	Vietnam	2014-Jul-22	EPI_ISL_218058	A/swine/Tien Giang/08-14-1/2014	National Institute of Animal Health	National Institute of Animal Health	Takemae, N.; Saito, T.
EPI743118	NS	Vietnam	2015-Feb-09	EPI_ISL_218272	A/swine/Ba Ria Vung Tau/02-16-1/2015	National Institute of Animal Health	National Institute of Animal Health	Takemae, N.; Saito, T.
EPI743126	NS	Vietnam	2015-Feb-09	EPI_ISL_218273	A/swine/Ba Ria Vung Tau/02-16-1/2015/pAEpC1	National Institute of Animal Health	National Institute of Animal Health	Takemae, N.; Saito, T.
EPI743134	NS	Vietnam	2015-Feb-09	EPI_ISL_218274	A/swine/Ba Ria Vung Tau/02-17-1/2015	National Institute of Animal Health	National Institute of Animal Health	Takemae, N.; Saito, T.
EPI743142	NS	Vietnam	2015-Feb-09	EPI_ISL_218275	A/swine/Ba Ria Vung Tau/02-17-1/2015/pAEpC1	National Institute of Animal Health	National Institute of Animal Health	Takemae, N.; Saito, T.
EPI743150	NS	Vietnam	2015-Feb-09	EPI_ISL_218276	A/swine/Ba Ria Vung Tau/02-21-1/2015	National Institute of Animal Health	National Institute of Animal Health	Takemae, N.; Saito, T.
EPI743158	NS	Vietnam	2015-Feb-09	EPI_ISL_218277	A/swine/Ba Ria Vung Tau/02-23-1/2015	National Institute of Animal Health	National Institute of Animal Health	Takemae, N.; Saito, T.
EPI743166	NS	Vietnam	2015-Feb-09	EPI_ISL_218278	A/swine/Ba Ria Vung Tau/02-24-1/2015	National Institute of Animal Health	National Institute of Animal Health	Takemae, N.; Saito, T.
EPI743174	NS	Vietnam	2015-Feb-09	EPI_ISL_218279	A/swine/Ba Ria Vung Tau/02-28-1/2015	National Institute of Animal Health	National Institute of Animal Health	Takemae, N.; Saito, T.
EPI743182	NS	Vietnam	2015-Feb-09	EPI_ISL_218280	A/swine/Ba Ria Vung Tau/02-29-1/2015	National Institute of Animal Health	National Institute of Animal Health	Takemae, N.; Saito, T.
EPI743190	NS	Vietnam	2015-Feb-06	EPI_ISL_218281	A/swine/Dong Nai/07-17-1/2015	National Institute of Animal Health	National Institute of Animal Health	Takemae, N.; Saito, T.
EPI743206	NS	Vietnam	2015-Feb-06	EPI_ISL_218283	A/swine/Dong Nai/07-26-1/2015	National Institute of Animal Health	National Institute of Animal Health	Takemae, N.; Saito, T.
EPI743214	NS	Vietnam	2015-Feb-06	EPI_ISL_218284	A/swine/Dong Nai/07-27-1/2015	National Institute of Animal Health	National Institute of Animal Health	Takemae, N.; Saito, T.
EPI743222	NS	Vietnam	2015-Feb-06	EPI_ISL_218285	A/swine/Dong Nai/07-27-1/2015/pAEpC1	National Institute of Animal Health	National Institute of Animal Health	Takemae, N.; Saito, T.
EPI743334	NS	Vietnam	2015-Feb-06	EPI_ISL_218299	A/swine/Dong Nai/09-16-1/2015	National Institute of Animal Health	National Institute of Animal Health	Takemae, N.; Saito, T.
EPI743358	NS	Vietnam	2015-Feb-06	EPI_ISL_218302	A/swine/Dong Nai/09-30-1/2015	National Institute of Animal Health	National Institute of Animal Health	Takemae, N.; Saito, T.
EPI743374	NS	Vietnam	2015-Feb-06	EPI_ISL_218304	A/swine/Tien Giang/07-01-1/2015	National Institute of Animal Health	National Institute of Animal Health	Takemae, N.; Saito, T.
EPI743382	NS	Vietnam	2015-Feb-06	EPI_ISL_218305	A/swine/Tien Giang/07-04-1/2015	National Institute of Animal Health	National Institute of Animal Health	Takemae, N.; Saito, T.
EPI743390	NS	Vietnam	2015-Feb-06	EPI_ISL_218306	A/swine/Tien Giang/07-04-1/2015/pAEpC1	National Institute of Animal Health	National Institute of Animal Health	Takemae, N.; Saito, T.
EPI743489	NS	Vietnam	2015-Jul-16	EPI_ISL_218321	A/swine/Dong Nai/08-13-2/2015	National Institute of Animal Health	National Institute of Animal Health	Takemae, N.; Saito, T.
EPI743497	NS	Vietnam	2015-Jul-16	EPI_ISL_218322	A/swine/Dong Nai/08-18-2/2015	National Institute of Animal Health	National Institute of Animal Health	Takemae, N.; Saito, T.
EPI743505	NS	Vietnam	2015-Jul-16	EPI_ISL_218323	A/swine/Dong Nai/08-19-2/2015	National Institute of Animal Health	National Institute of Animal Health	Takemae, N.; Saito, T.
EPI743513	NS	Vietnam	2015-Jul-16	EPI_ISL_218324	A/swine/Dong Nai/08-22-2/2015	National Institute of Animal Health	National Institute of Animal Health	Takemae, N.; Saito, T.
EPI743521	NS	Vietnam	2015-Jul-16	EPI_ISL_218325	A/swine/Dong Nai/08-22-2/2015/pAEpC1	National Institute of Animal Health	National Institute of Animal Health	Takemae, N.; Saito, T.
EPI743529	NS	Vietnam	2015-Jul-16	EPI_ISL_218326	A/swine/Dong Nai/08-29-2/2015	National Institute of Animal Health	National Institute of Animal Health	Takemae, N.; Saito, T.
EPI744591	NS	Vietnam	2015-Dec-17	EPI_ISL_218579	A/swine/Dong Nai/07-01-3/2015	National Institute of Animal Health	National Institute of Animal Health
EPI744599	NS	Vietnam	2015-Dec-17	EPI_ISL_218580	A/swine/Dong Nai/07-03-3/2015	National Institute of Animal Health	National Institute of Animal Health
EPI744607	NS	Vietnam	2015-Dec-17	EPI_ISL_218581	A/swine/Dong Nai/07-04-3/2015	National Institute of Animal Health	National Institute of Animal Health
EPI744615	NS	Vietnam	2015-Dec-17	EPI_ISL_218582	A/swine/Dong Nai/07-05-3/2015	National Institute of Animal Health	National Institute of Animal Health
EPI744623	NS	Vietnam	2015-Dec-17	EPI_ISL_218583	A/swine/Dong Nai/07-07-3/2015	National Institute of Animal Health	National Institute of Animal Health
EPI744631	NS	Vietnam	2015-Dec-17	EPI_ISL_218584	A/swine/Dong Nai/07-10-3/2015	National Institute of Animal Health	National Institute of Animal Health
EPI744639	NS	Vietnam	2015-Dec-17	EPI_ISL_218585	A/swine/Dong Nai/07-11-3/2015	National Institute of Animal Health	National Institute of Animal Health
EPI744647	NS	Vietnam	2015-Dec-17	EPI_ISL_218586	A/swine/Dong Nai/07-12-3/2015	National Institute of Animal Health	National Institute of Animal Health
EPI744655	NS	Vietnam	2015-Dec-17	EPI_ISL_218587	A/swine/Dong Nai/07-13-3/2015	National Institute of Animal Health	National Institute of Animal Health
EPI744663	NS	Vietnam	2015-Dec-17	EPI_ISL_218588	A/swine/Dong Nai/07-14-3/2015	National Institute of Animal Health	National Institute of Animal Health
EPI744671	NS	Vietnam	2015-Dec-17	EPI_ISL_218589	A/swine/Dong Nai/07-15-3/2015	National Institute of Animal Health	National Institute of Animal Health
EPI744679	NS	Vietnam	2015-Dec-17	EPI_ISL_218590	A/swine/Dong Nai/07-16-3/2015	National Institute of Animal Health	National Institute of Animal Health
EPI744687	NS	Vietnam	2015-Dec-17	EPI_ISL_218591	A/swine/Dong Nai/07-20-3/2015	National Institute of Animal Health	National Institute of Animal Health
EPI744695	NS	Vietnam	2015-Dec-17	EPI_ISL_218592	A/swine/Dong Nai/07-21-3/2015	National Institute of Animal Health	National Institute of Animal Health
EPI744703	NS	Vietnam	2015-Dec-17	EPI_ISL_218593	A/swine/Dong Nai/07-22-3/2015	National Institute of Animal Health	National Institute of Animal Health
EPI744711	NS	Vietnam	2015-Dec-17	EPI_ISL_218594	A/swine/Dong Nai/07-24-3/2015	National Institute of Animal Health	National Institute of Animal Health
EPI744719	NS	Vietnam	2015-Dec-17	EPI_ISL_218595	A/swine/Dong Nai/07-26-3/2015	National Institute of Animal Health	National Institute of Animal Health
EPI744727	NS	Vietnam	2015-Dec-17	EPI_ISL_218596	A/swine/Dong Nai/07-27-3/2015	National Institute of Animal Health	National Institute of Animal Health
EPI744735	NS	Vietnam	2015-Dec-17	EPI_ISL_218597	A/swine/Dong Nai/07-28-3/2015	National Institute of Animal Health	National Institute of Animal Health
EPI744742	NS	Vietnam	2015-Dec-17	EPI_ISL_218598	A/swine/Dong Nai/07-29-3/2015	National Institute of Animal Health	National Institute of Animal Health
EPI899619	NS	United States	2016-Mar-14	EPI_ISL_220519	A/swine/North Carolina/A01733634/2016		Import from public-domain	Lin,K.; Huang,H.; Zhang,J.
EPI753759	NS	United States	2016-Mar-16	EPI_ISL_220583	A/swine/Indiana/A01812189/2016		Import from public-domain	Janas-Martindale,A.
EPI941373	NS	United States	2016-Mar-14	EPI_ISL_221738	A/swine/Illinois/A01733826/2016		Import from public-domain	Lin,K.
EPI760944	NS	Japan	2015-Nov-30	EPI_ISL_221949	A/swine/Gunma/12-485/2015	National Institute of Animal Health	National Institute of Animal Health
EPI760952	NS	Japan	2015-Nov-30	EPI_ISL_221950	A/swine/Gunma/12-486/2015	National Institute of Animal Health	National Institute of Animal Health
EPI760967	NS	Japan	2015-Nov-11	EPI_ISL_221952	A/swine/Gunma/7-316/2015	National Institute of Animal Health	National Institute of Animal Health
EPI760978	NS	Japan	2015-Nov-11	EPI_ISL_221954	A/swine/Gunma/7-321/2015	National Institute of Animal Health	National Institute of Animal Health
EPI761056	NS	Japan	2015-Nov-10	EPI_ISL_221964	A/swine/Gunma/6-288/2015	National Institute of Animal Health	National Institute of Animal Health
EPI761064	NS	Japan	2015-Dec-17	EPI_ISL_221965	A/swine/Gunma/10-636/2015	National Institute of Animal Health	National Institute of Animal Health
EPI761072	NS	Japan	2015-Dec-17	EPI_ISL_221966	A/swine/Gunma/10-637/2015	National Institute of Animal Health	National Institute of Animal Health
EPI761080	NS	Japan	2015-Dec-17	EPI_ISL_221967	A/swine/Gunma/10-639/2015	National Institute of Animal Health	National Institute of Animal Health
EPI761088	NS	Japan	2016-Jan-14	EPI_ISL_221968	A/swine/Gunma/10-838/2016	National Institute of Animal Health	National Institute of Animal Health
EPI761096	NS	Japan	2015-Nov-30	EPI_ISL_221969	A/swine/Gunma/12-481/2015	National Institute of Animal Health	National Institute of Animal Health
EPI761104	NS	Japan	2015-Nov-30	EPI_ISL_221970	A/swine/Gunma/12-483/2015	National Institute of Animal Health	National Institute of Animal Health
EPI761112	NS	Japan	2015-Dec-28	EPI_ISL_221971	A/swine/Gunma/12-738/2015	National Institute of Animal Health	National Institute of Animal Health
EPI761120	NS	Japan	2016-Jan-06	EPI_ISL_221972	A/swine/Gunma/7-767/2016	National Institute of Animal Health	National Institute of Animal Health
EPI761136	NS	Japan	2016-Jan-06	EPI_ISL_221974	A/swine/Gunma/9-809/2016	National Institute of Animal Health	National Institute of Animal Health
EPI761152	NS	Japan	2015-Dec-21	EPI_ISL_221976	A/swine/Ibaraki/1/2015	National Institute of Animal Health	National Institute of Animal Health
EPI761160	NS	Japan	2016-Jan-26	EPI_ISL_221977	A/swine/Chiba/1-956/2016	National Institute of Animal Health	National Institute of Animal Health
EPI761168	NS	Japan	2016-Feb-11	EPI_ISL_221978	A/swine/Gunma/11-1141/2016	National Institute of Animal Health	National Institute of Animal Health
EPI761176	NS	Japan	2016-Feb-11	EPI_ISL_221979	A/swine/Gunma/11-1143/2016	National Institute of Animal Health	National Institute of Animal Health
EPI761184	NS	Japan	2016-Feb-11	EPI_ISL_221980	A/swine/Gunma/11-1149/2016	National Institute of Animal Health	National Institute of Animal Health
EPI761192	NS	Japan	2016-Feb-11	EPI_ISL_221981	A/swine/Gunma/11-1151/2016	National Institute of Animal Health	National Institute of Animal Health
EPI761200	NS	Japan	2016-Jan-25	EPI_ISL_221982	A/swine/Gunma/12-913/2016	National Institute of Animal Health	National Institute of Animal Health
EPI761208	NS	Japan	2016-Jan-25	EPI_ISL_221983	A/swine/Gunma/12-914/2016	National Institute of Animal Health	National Institute of Animal Health
EPI761216	NS	Japan	2016-Jan-25	EPI_ISL_221984	A/swine/Gunma/12-915/2016	National Institute of Animal Health	National Institute of Animal Health
EPI761224	NS	Japan	2016-Jan-25	EPI_ISL_221985	A/swine/Gunma/12-916/2016	National Institute of Animal Health	National Institute of Animal Health
EPI761232	NS	Japan	2016-Jan-25	EPI_ISL_221986	A/swine/Gunma/12-917/2016	National Institute of Animal Health	National Institute of Animal Health
EPI761240	NS	Japan	2016-Jan-25	EPI_ISL_221987	A/swine/Gunma/12-925/2016	National Institute of Animal Health	National Institute of Animal Health
EPI761254	NS	Japan	2016-Feb-10	EPI_ISL_221989	A/swine/Gunma/7-1062/2016	National Institute of Animal Health	National Institute of Animal Health
EPI761262	NS	Japan	2016-Mar-03	EPI_ISL_221990	A/swine/Gunma/10-1308/2016	National Institute of Animal Health	National Institute of Animal Health
EPI761270	NS	Japan	2016-Mar-03	EPI_ISL_221991	A/swine/Gunma/10-1312/2016	National Institute of Animal Health	National Institute of Animal Health
EPI761278	NS	Japan	2016-Feb-22	EPI_ISL_221992	A/swine/Gunma/12-1230/2016	National Institute of Animal Health	National Institute of Animal Health
EPI761286	NS	Japan	2016-Feb-22	EPI_ISL_221993	A/swine/Gunma/12-1232/2016	National Institute of Animal Health	National Institute of Animal Health
EPI761302	NS	Japan	2016-Mar-09	EPI_ISL_221995	A/swine/Gunma/7-1367/2016	National Institute of Animal Health	National Institute of Animal Health
EPI761310	NS	Japan	2016-Mar-09	EPI_ISL_221996	A/swine/Gunma/7-1368/2016	National Institute of Animal Health	National Institute of Animal Health
EPI761318	NS	Japan	2016-Mar-09	EPI_ISL_221997	A/swine/Gunma/7-1370/2016	National Institute of Animal Health	National Institute of Animal Health
EPI761326	NS	Japan	2016-Mar-09	EPI_ISL_221998	A/swine/Gunma/7-1372/2016	National Institute of Animal Health	National Institute of Animal Health
EPI761334	NS	Japan	2016-Mar-09	EPI_ISL_221999	A/swine/Gunma/7-1377/2016	National Institute of Animal Health	National Institute of Animal Health
EPI761975	NS	United States	2016-Mar-21	EPI_ISL_222081	A/swine/Indiana/A01812190/2016		Import from public-domain	Janas-Martindale,A.
EPI897817	NS	United States	2016-Mar-23	EPI_ISL_222479	A/swine/Nebraska/A01894200/2016		Import from public-domain	Lin,K.; Huang,H.; Zhang,J.
EPI845539	NS	United States	2016-Mar-28	EPI_ISL_222483	A/swine/North Carolina/A01894401/2016		Import from public-domain	Lin,K.; Huang,H.; Zhang,J.
EPI855179	NS	United States	2016-Apr-04	EPI_ISL_222505	A/swine/Indiana/A01894865/2016		Import from public-domain	Lin,K.
EPI855174	NS	United States	2016-Apr-18	EPI_ISL_222528	A/swine/Illinois/A01895648/2016		Import from public-domain	Lin,K.
EPI897818	NS	United States	2016-Apr-06	EPI_ISL_222687	A/swine/Indiana/A01894974/2016		Import from public-domain	Lin,K.
EPI855124	NS	United States	2016-Apr-13	EPI_ISL_222696	A/swine/Illinois/A01895418/2016		Import from public-domain	Lin,K.
EPI778174	NS	United States	2016-Apr-06	EPI_ISL_225486	A/swine/Alabama/A01104091/2016		Import from public-domain	Janas-Martindale,A.
EPI897536	NS	United States	2016-Apr-06	EPI_ISL_225506	A/swine/North Carolina/A01894897/2016		Import from public-domain	Lin,K.
EPI899201	NS	United States	2016-Apr-21	EPI_ISL_225511	A/swine/Iowa/A01895858/2016		Import from public-domain	Lin,K.
EPI897770	NS	United States	2016-May-09	EPI_ISL_225540	A/swine/Iowa/A01774934/2016		Import from public-domain	Lin,K.
EPI899186	NS	United States	2016-Apr-22	EPI_ISL_225561	A/swine/North Carolina/A01774164/2016		Import from public-domain	Lin,K.
EPI897516	NS	United States	2016-May-09	EPI_ISL_226061	A/swine/Minnesota/A01943452/2016		Import from public-domain	Culhane,M.
EPI897765	NS	United States	2016-May-17	EPI_ISL_226065	A/swine/Illinois/A01775416/2016		Import from public-domain	Lin,K.
EPI941317	NS	United States	2016-May-23	EPI_ISL_230182	A/swine/Illinois/A01775748/2016		Import from public-domain	Lin,K.
EPI897785	NS	United States	2016-May-19	EPI_ISL_230188	A/swine/Iowa/A01775725/2016		Import from public-domain	Lin,K.
EPI897755	NS	United States	2016-May-23	EPI_ISL_230196	A/swine/North Carolina/A01775740/2016		Import from public-domain	Lin,K.
EPI897521	NS	United States	2016-May-26	EPI_ISL_230203	A/swine/Iowa/A01776001/2016		Import from public-domain	Lin,K.
EPI897750	NS	United States	2016-May-25	EPI_ISL_230207	A/swine/Iowa/A01775895/2016		Import from public-domain	Lin,K.
EPI817175	NS	China	2012-Mar-01	EPI_ISL_230761	A/swine/Guangdong/1/2012		Import from public-domain	Song,Y.; Wu,X.; Wang,N.; Ouyang,G.; Qu,N.; Cui,J.; Qi,Y.; Liao,M.; Jiao,P.
EPI828969	NS	Japan	2016-May-19	EPI_ISL_232764	A/swine/Gunma/11-2297/2016		National Institute of Animal Health
EPI828977	NS	Japan	2016-May-16	EPI_ISL_232765	A/swine/Gunma/12-2145/2016		National Institute of Animal Health
EPI828985	NS	Japan	2016-May-30	EPI_ISL_232766	A/swine/Chiba/1-2403/2016		National Institute of Animal Health
EPI828993	NS	Japan	2016-May-18	EPI_ISL_232767	A/swine/Gunma/7-2173/2016		National Institute of Animal Health
EPI829001	NS	Japan	2016-Jun-15	EPI_ISL_232768	A/swine/Gunma/9-2463/2016		National Institute of Animal Health
EPI829016	NS	Japan	2016-Jun-21	EPI_ISL_232770	A/swine/Gunma/6-2595/2016		National Institute of Animal Health
EPI829024	NS	Japan	2016-Jun-21	EPI_ISL_232771	A/swine/Gunma/6-2593/2016		National Institute of Animal Health
EPI829047	NS	Japan	2016-May-19	EPI_ISL_232774	A/swine/Gunma/10-2266/2016		National Institute of Animal Health
EPI829055	NS	Japan	2016-May-24	EPI_ISL_232775	A/swine/Gunma/6-2232/2016		National Institute of Animal Health
EPI829063	NS	Japan	2016-Jun-21	EPI_ISL_232776	A/swine/Gunma/6-2613/2016		National Institute of Animal Health
EPI829071	NS	Japan	2016-Jun-21	EPI_ISL_232777	A/swine/Gunma/6-2610/2016		National Institute of Animal Health
EPI829079	NS	Japan	2016-May-18	EPI_ISL_232778	A/swine/Gunma/7-2178/2016		National Institute of Animal Health
EPI829087	NS	Japan	2016-May-30	EPI_ISL_232779	A/swine/Chiba/1-2415/2016		National Institute of Animal Health
EPI829095	NS	Japan	2016-Jun-21	EPI_ISL_232780	A/swine/Gunma/6-2588/2016		National Institute of Animal Health
EPI829103	NS	Japan	2016-Jun-21	EPI_ISL_232781	A/swine/Gunma/6-2589/2016		National Institute of Animal Health
EPI829111	NS	Japan	2016-Jun-21	EPI_ISL_232782	A/swine/Gunma/6-2591/2016		National Institute of Animal Health
EPI829135	NS	Japan	2016-May-30	EPI_ISL_232785	A/swine/Chiba/1-2413/2016		National Institute of Animal Health
EPI829143	NS	Japan	2016-May-19	EPI_ISL_232786	A/swine/Gunma/11-2292/2016		National Institute of Animal Health
EPI829151	NS	Japan	2016-May-18	EPI_ISL_232787	A/swine/Gunma/7-2177/2016		National Institute of Animal Health
EPI829159	NS	Japan	2016-May-16	EPI_ISL_232788	A/swine/Gunma/12-2141/2016		National Institute of Animal Health
EPI829468	NS	Japan	2016-Jul-19	EPI_ISL_232926	A/swine/Gunma/6-2844/2016		National Institute of Animal Health
EPI829557	NS	Japan	2016-May-30	EPI_ISL_232954	A/swine/Chiba/1-2554/2016		National Institute of Animal Health
EPI829565	NS	Japan	2016-May-30	EPI_ISL_232955	A/swine/Chiba/1-2556/2016		National Institute of Animal Health
EPI829573	NS	Japan	2016-Jul-01	EPI_ISL_232956	A/swine/Chiba/1-2687/2016		National Institute of Animal Health
EPI829581	NS	Japan	2016-Jun-23	EPI_ISL_232957	A/swine/Gunma/10-2643/2016		National Institute of Animal Health
EPI829589	NS	Japan	2016-Jul-21	EPI_ISL_232958	A/swine/Gunma/10-2878/2016		National Institute of Animal Health
EPI829605	NS	Japan	2016-Jun-13	EPI_ISL_232960	A/swine/Gunma/12-2431/2016		National Institute of Animal Health
EPI829613	NS	Japan	2016-Jun-13	EPI_ISL_232961	A/swine/Gunma/12-2442/2016		National Institute of Animal Health
EPI829621	NS	Japan	2016-Jul-11	EPI_ISL_232962	A/swine/Gunma/12-2730/2016		National Institute of Animal Health
EPI829629	NS	Japan	2016-Jul-19	EPI_ISL_232963	A/swine/Gunma/6-2837/2016		National Institute of Animal Health
EPI829637	NS	Japan	2016-Jul-19	EPI_ISL_232964	A/swine/Gunma/6-2838/2016		National Institute of Animal Health
EPI829645	NS	Japan	2016-Jul-19	EPI_ISL_232965	A/swine/Gunma/6-2839/2016		National Institute of Animal Health
EPI829653	NS	Japan	2016-Jul-19	EPI_ISL_232966	A/swine/Gunma/6-2842/2016		National Institute of Animal Health
EPI829661	NS	Japan	2016-Jul-19	EPI_ISL_232967	A/swine/Gunma/6-2843/2016		National Institute of Animal Health
EPI829669	NS	Japan	2016-Jul-19	EPI_ISL_232968	A/swine/Gunma/6-2846/2016		National Institute of Animal Health
EPI829677	NS	Japan	2016-Jul-19	EPI_ISL_232969	A/swine/Gunma/6-2847/2016		National Institute of Animal Health
EPI829685	NS	Japan	2016-Jul-19	EPI_ISL_232970	A/swine/Gunma/6-2848/2016		National Institute of Animal Health
EPI829693	NS	Japan	2016-Jul-19	EPI_ISL_232971	A/swine/Gunma/6-2850/2016		National Institute of Animal Health
EPI829701	NS	Japan	2016-Jul-19	EPI_ISL_232972	A/swine/Gunma/6-2852/2016		National Institute of Animal Health
EPI829709	NS	Japan	2016-Jul-19	EPI_ISL_232973	A/swine/Gunma/6-2853/2016		National Institute of Animal Health
EPI829717	NS	Japan	2016-Jul-19	EPI_ISL_232974	A/swine/Gunma/6-2855/2016		National Institute of Animal Health
EPI829725	NS	Japan	2016-Jul-19	EPI_ISL_232975	A/swine/Gunma/6-2856/2016		National Institute of Animal Health
EPI829733	NS	Japan	2016-Jun-15	EPI_ISL_232976	A/swine/Gunma/7-2491/2016		National Institute of Animal Health
EPI829741	NS	Japan	2016-Jun-15	EPI_ISL_232977	A/swine/Gunma/7-2496/2016		National Institute of Animal Health
EPI829749	NS	Japan	2016-Jun-15	EPI_ISL_232978	A/swine/Gunma/7-2497/2016		National Institute of Animal Health
EPI829757	NS	Japan	2016-Jun-15	EPI_ISL_232979	A/swine/Gunma/7-2498/2016		National Institute of Animal Health
EPI829765	NS	Japan	2016-Jun-15	EPI_ISL_232980	A/swine/Gunma/7-2499/2016		National Institute of Animal Health
EPI829773	NS	Japan	2016-Jun-15	EPI_ISL_232981	A/swine/Gunma/9-2464/2016		National Institute of Animal Health
EPI833416	NS	Japan	2016-Apr-20	EPI_ISL_233593	A/swine/Chiba/1-1757/2016		National Institute of Animal Health	N. Takemae, T.Saito
EPI833424	NS	Japan	2016-Mar-24	EPI_ISL_233594	A/swine/Chiba/1-1533/2016		National Institute of Animal Health	N. Takemae, T.Saito
EPI833432	NS	Japan	2015-Dec-03	EPI_ISL_233595	A/swine/Chiba/1-480/2015		National Institute of Animal Health	N. Takemae, T.Saito
EPI833440	NS	Japan	2016-Mar-24	EPI_ISL_233596	A/swine/Chiba/1-1532/2016		National Institute of Animal Health	N. Takemae, T.Saito
EPI833448	NS	Japan	2016-Feb-10	EPI_ISL_233597	A/swine/Gunma/7-1046/2016		National Institute of Animal Health	N. Takemae, T.Saito
EPI833464	NS	Japan	2016-Apr-18	EPI_ISL_233599	A/swine/Gunma/12-1720/2016		National Institute of Animal Health	N. Takemae, T.Saito
EPI833472	NS	Japan	2016-Mar-24	EPI_ISL_233600	A/swine/Chiba/1-1528/2016		National Institute of Animal Health	N. Takemae, T.Saito
EPI833480	NS	Japan	2016-Apr-18	EPI_ISL_233601	A/swine/Gunma/12-1722/2016		National Institute of Animal Health	N. Takemae, T.Saito
EPI833496	NS	Japan	2016-Mar-29	EPI_ISL_233603	A/swine/Gunma/6-1487/2016		National Institute of Animal Health	N. Takemae, T.Saito
EPI833504	NS	Japan	2016-Mar-29	EPI_ISL_233604	A/swine/Gunma/6-1488/2016		National Institute of Animal Health	N. Takemae, T.Saito
EPI833512	NS	Japan	2016-Apr-06	EPI_ISL_233605	A/swine/Gunma/7-1583/2016		National Institute of Animal Health	N. Takemae, T.Saito
EPI833536	NS	Japan	2015-Nov-11	EPI_ISL_233608	A/swine/Gunma/7-315/2015		National Institute of Animal Health	N. Takemae, T.Saito
EPI833552	NS	Japan	2015-Jul-02	EPI_ISL_233610	A/swine/Chiba/V662/2015		National Institute of Animal Health	N. Takemae, T.Saito
EPI833568	NS	Japan	2015-Nov-11	EPI_ISL_233612	A/swine/Gunma/7-318/2015		National Institute of Animal Health	N. Takemae, T.Saito
EPI833576	NS	Japan	2016-Jan-14	EPI_ISL_233613	A/swine/Gunma/10-841/2016		National Institute of Animal Health	N. Takemae, T.Saito
EPI833584	NS	Japan	2016-Apr-07	EPI_ISL_233614	A/swine/Gunma/9-1610/2016		National Institute of Animal Health	N. Takemae, T.Saito
EPI833592	NS	Japan	2015-Jul-02	EPI_ISL_233615	A/swine/Chiba/W663/2015		National Institute of Animal Health	N. Takemae, T.Saito
EPI833600	NS	Japan	2016-Mar-29	EPI_ISL_233616	A/swine/Gunma/6-1491/2016		National Institute of Animal Health	N. Takemae, T.Saito
EPI833616	NS	Japan	2016-Apr-20	EPI_ISL_233618	A/swine/Chiba/1-1759/2016		National Institute of Animal Health	N. Takemae, T.Saito
EPI833632	NS	Japan	2016-Apr-20	EPI_ISL_233620	A/swine/Chiba/1-1758/2016		National Institute of Animal Health	N. Takemae, T.Saito
EPI833656	NS	Japan	2016-Apr-20	EPI_ISL_233623	A/swine/Chiba/1-1755/2016		National Institute of Animal Health	N. Takemae, T.Saito
EPI833664	NS	Japan	2016-Feb-10	EPI_ISL_233624	A/swine/Gunma/7-1050/2016		National Institute of Animal Health	N. Takemae, T.Saito
EPI833679	NS	Japan	2016-Apr-18	EPI_ISL_233626	A/swine/Gunma/12-1723/2016		National Institute of Animal Health	N. Takemae, T.Saito
EPI837154	NS	United States	2016-Jun-10	EPI_ISL_234240	A/swine/Indiana/A01812236/2016		Import from public-domain
EPI837162	NS	United States	2015-Dec-08	EPI_ISL_234241	A/swine/Indiana/A01812095/2015		Import from public-domain
EPI941312	NS	United States	2016-Jul-06	EPI_ISL_234287	A/swine/North Carolina/A01777394/2016		Import from public-domain	Lin,K.; Zhang,J.
EPI837336	NS	United States	2016-Jun-01	EPI_ISL_234291	A/swine/Indiana/A01812224/2016		Import from public-domain
EPI941278	NS	United States	2016-Jun-20	EPI_ISL_234298	A/swine/Indiana/A01776934/2016		Import from public-domain	Lin,K.; Zhang,J.
EPI941284	NS	United States	2016-Jul-27	EPI_ISL_234522	A/swine/Iowa/A01778107/2016		Import from public-domain	Lin,K.; Zhang,J.
EPI941479	NS	United States	2016-Jul-29	EPI_ISL_234524	A/swine/Minnesota/A01778109/2016		Import from public-domain	Lin,K.; Zhang,J.
EPI941328	NS	United States	2016-Jul-29	EPI_ISL_234526	A/swine/Iowa/A01778108/2016		Import from public-domain	Lin,K.; Zhang,J.
EPI941334	NS	United States	2016-Jul-08	EPI_ISL_234527	A/swine/Nebraska/A01778104/2016		Import from public-domain	Lin,K.; Zhang,J.
EPI946614	NS	United States	2016-Aug-05	EPI_ISL_234577	A/swine/North Carolina/A01778373/2016		Import from public-domain	Lin,K.; Zhang,J.
EPI946644	NS	United States	2016-Aug-05	EPI_ISL_234579	A/swine/Indiana/A01778367/2016		Import from public-domain	Lin,K.; Zhang,J.
EPI946692	NS	United States	2016-Aug-04	EPI_ISL_234584	A/swine/Iowa/A01778372/2016		Import from public-domain	Lin,K.; Zhang,J.
EPI838646	NS	Mexico	2014-Nov-04	EPI_ISL_234602	A/swine/Mexico/GtoDMZC01/2014		Import from public-domain	Sanchez-Betancourt,J.I.; Segura-Velazquez,R.A.; Cervantes-Torres,J.B.; Mercado-Garcia,M.C.; Carreon-Napoles,R.
EPI941340	NS	United States	2016-Jul-20	EPI_ISL_234673	A/swine/Iowa/A01777892/2016		Import from public-domain	Lin,K.; Zhang,J.
EPI941367	NS	United States	2016-Jul-22	EPI_ISL_234675	A/swine/Iowa/A01777895/2016		Import from public-domain	Lin,K.; Zhang,J.
EPI941394	NS	United States	2016-Jul-21	EPI_ISL_234676	A/swine/Oklahoma/A01777841/2016		Import from public-domain	Lin,K.; Zhang,J.
EPI941322	NS	United States	2016-Jul-01	EPI_ISL_234931	A/swine/Illinois/A01378014/2016		Import from public-domain	Padmanabhan,A.; Hause,B.
EPI941350	NS	United States	2016-Jul-01	EPI_ISL_234932	A/swine/Illinois/A01378013/2016		Import from public-domain	Padmanabhan,A.; Hause,B.
EPI941273	NS	United States	2016-Jun-30	EPI_ISL_234951	A/swine/Iowa/A01777667/2016		Import from public-domain	Lin,K.; Zhang,J.
EPI941290	NS	United States	2016-Jun-30	EPI_ISL_234953	A/swine/Iowa/A01777665/2016		Import from public-domain	Lin,K.; Zhang,J.
EPI941473	NS	United States	2016-Jun-28	EPI_ISL_234954	A/swine/Iowa/A01777669/2016		Import from public-domain	Lin,K.; Zhang,J.
EPI941542	NS	United States	2016-Jul-08	EPI_ISL_234965	A/swine/Kansas/A01777675/2016		Import from public-domain	Lin,K.; Zhang,J.
EPI946662	NS	United States	2016-Aug-18	EPI_ISL_235726	A/swine/California/A01778665/2016		Import from public-domain	Lin,K.; Zhang,J.
EPI946674	NS	United States	2016-Aug-17	EPI_ISL_235732	A/swine/Illinois/A01778711/2016		Import from public-domain	Lin,K.; Zhang,J.
EPI845427	NS	United States	2016-Feb-29	EPI_ISL_235746	A/swine/North Carolina/A01732695/2016		Import from public-domain
EPI845481	NS	United States	2015-Nov-03	EPI_ISL_235749	A/swine/Indiana/A01812050/2015		Import from public-domain
EPI946656	NS	United States	2016-Aug-23	EPI_ISL_235790	A/swine/North Carolina/A01778770/2016		Import from public-domain	Lin,K.; Zhang,J.
EPI946722	NS	United States	2016-Aug-23	EPI_ISL_235793	A/swine/Iowa/A01778876/2016		Import from public-domain	Lin,K.; Zhang,J.
EPI849356	NS	Canada	2014-Oct-15	EPI_ISL_236195	A/swine/Manitoba/G2/2014		Import from public-domain	Grgic,H.; Poljak,Z.
EPI849357	NS	Canada	2014-Jan-21	EPI_ISL_236197	A/swine/Manitoba/G4/2014		Import from public-domain	Grgic,H.; Poljak,Z.
EPI849359	NS	Canada	2014-Jan-03	EPI_ISL_236199	A/swine/Manitoba/G6/2014		Import from public-domain	Grgic,H.; Poljak,Z.
EPI899573	NS	United States	2016-Mar-02	EPI_ISL_236808	A/swine/North Carolina/A01732706/2016		Import from public-domain	Lin,K.; Huang,H.; Zhang,J.
EPI1007094	NS	United States	2016-Sep-06	EPI_ISL_237041	A/swine/Iowa/A01781219/2016		Import from public-domain	Lin,K.; Zhang,J.
EPI1007043	NS	United States	2016-Sep-07	EPI_ISL_237046	A/swine/North Carolina/A01781221/2016		Import from public-domain	Lin,K.; Zhang,J.
EPI946686	NS	United States	2016-Aug-30	EPI_ISL_237054	A/swine/Minnesota/A01781045/2016		Import from public-domain	Lin,K.; Zhang,J.
EPI1848432	NS	Russian Federation	2017-Apr-12	EPI_ISL_1096143	A/swine/Leningrad Region/RII-06/2017	Research Institute of Influenza, Ministry of Healthcare of the Russian Federation	WHO National Influenza Centre Russian Federation	Fadeev, A.; Komissarova, K.; Komissarov, A.; Ivanova, A.; Vassilieva, A.; Aliev, A.; Danilenko, D.
EPI2030836	NS	Germany	2021-Dec-02	EPI_ISL_12589311	A/sw/Sachsen-Anhalt/3/2021	Robert Koch-Institute Nationales Referenzzentrum für Influenza	Robert Koch Institute Nationales Referenzzentrum für Influenza
EPI2030844	NS	Germany	2022-Mar-17	EPI_ISL_12589312	A/sw/Sachsen-Anhalt/2/2022	Robert Koch-Institute Nationales Referenzzentrum für Influenza	Robert Koch Institute Nationales Referenzzentrum für Influenza
EPI401707	NS	United States	2012-Jun-01	EPI_ISL_131259	A/swine/Minnesota/12/2012		Import from public-domain
EPI663588	NS	United States	2014-May-29	EPI_ISL_200142	A/swine/North Carolina/A01410920/2014		Import from public-domain
EPI854873	NS	United States	2013-Nov-01	EPI_ISL_236930	A/swine/Kansas/A01377055/2013		Import from public-domain
EPI698973	NS	Canada	2015-Apr-14	EPI_ISL_208074	A/swine/Manitoba/D0376/2015		Import from public-domain	Das,S.R.; Halpin,R.A.; Lin,X.; Akopov,A.; Fedorova,N.; Puri,V.; Stockwell,T.; Amedeo,P.; Katzel,D.; Schobel,S.; Shrivastava,S.; Culhane,M.; Patnayak,D.; Redies,L.; Nelson,M.; Bao,Y.; Sanders,R.; Zhdanov,S.; Kiryutin,B.; Lipman,D.J.; Tatusova,T.; Detmer,S.
EPI663612	NS	United States	2014-Apr-24	EPI_ISL_200144	A/swine/Nebraska/A01509530/2014		Import from public-domain
EPI647619	NS	United States	2014-Mar-03	EPI_ISL_197197	A/swine/Nebraska/A014792599/2014		Import from public-domain
EPI433502	NS	United States	2012-Sep-21	EPI_ISL_137614	A/swine/Minnesota/22/2012		Import from public-domain
EPI854868	NS	United States	2013-Jan-01	EPI_ISL_236822	A/swine/Kansas/A01377029/2013		Import from public-domain
EPI492188	NS	United States	2009-Jul-08	EPI_ISL_151674	A/swine/Nebraska/02866/2009		Import from public-domain	Wentworth,D.E.; Dugan,V.; Halpin,R.A.; Lin,X.; Bera,J.; Wester,E.; Ghedin,E.; Fedorova,N.; Tsitrin,T.; McLellan,M.; Stockwell,T.; Amedeo,P.; Appalla,L.; Bishop,B.; Edworthy,P.; Gupta,N.; Hoover,J.; Katzel,D.; Li,K.; Schobel,S.; Shrivastava,S.; Thovarai,V.; Wang,S.; Detmer,S.; Bao,Y.; Sanders,R.; Dernovoy,D.; Kiryutin,B.; Lipman,D.J.; Tatusova,T.
EPI546814	NS	Thailand	2011-Oct-09	EPI_ISL_166492	A/swine/Thailand/CU-S3073N/2011		Import from public-domain	Nonthabenjawan,N.; Chaiyawong,S.; Chanvatik,S.; Tuanudom,R.; Prakairungnamthip,D.; Tunterak,W.; Bunpapong,N.; Thanawongnuwech,R.; Amonsin,A.
EPI615625	NS	United States	2007-Jan-01	EPI_ISL_189996	A/swine/Iowa/01602/2007		Import from public-domain	Stratton,J.
EPI467660	NS	United States	2013-Feb-27	EPI_ISL_145767	A/swine/Ohio/A01349140/2013		Import from public-domain
EPI443422	NS	United States	2012-Oct-11	EPI_ISL_139842	A/swine/Iowa/A01267774/2012		Import from public-domain
EPI854932	NS	United States	2013-Mar-26	EPI_ISL_236934	A/swine/Ohio/A01349559/2013		Import from public-domain
EPI839987	NS	United States	2015-Oct-16	EPI_ISL_234928	A/swine/Minnesota/A01746892/2015		Import from public-domain
EPI492107	NS	United States	2003-Jan-02	EPI_ISL_151656	A/swine/Minnesota/SG1183/2003		Import from public-domain	Wentworth,D.E.; Dugan,V.; Halpin,R.A.; Lin,X.; Bera,J.; Wester,E.; Ghedin,E.; Fedorova,N.; Tsitrin,T.; McLellan,M.; Stockwell,T.; Amedeo,P.; Appalla,L.; Bishop,B.; Edworthy,P.; Gupta,N.; Hoover,J.; Katzel,D.; Li,K.; Schobel,S.; Shrivastava,S.; Thovarai,V.; Wang,S.; Detmer,S.; Bao,Y.; Sanders,R.; Dernovoy,D.; Kiryutin,B.; Lipman,D.J.; Tatusova,T.
EPI845436	NS	United States	2016-Mar-09	EPI_ISL_235748	A/swine/Minnesota/A01676072/2016		Import from public-domain
EPI451198	NS	United States	2011-Nov-08	EPI_ISL_142024	A/swine/Ohio/A01116889/2011		Import from public-domain	USDA Swine Surveillance,A.
EPI433497	NS	United States	2012-Sep-10	EPI_ISL_137613	A/swine/Iowa/19/2012		Import from public-domain
EPI468666	NS	United States	2012-Dec-05	EPI_ISL_146099	A/swine/Ohio/A01279763/2012		Import from public-domain
EPI839879	NS	United States	2014-Dec-04	EPI_ISL_234923	A/swine/North Carolina/A01377460/2014		Import from public-domain
EPI845353	NS	United States	2016-Feb-12	EPI_ISL_235737	A/swine/Oklahoma/A01731603/2016		Import from public-domain
EPI487875	NS	United States	2013-Mar-08	EPI_ISL_150641	A/swine/Minnesota/A01349281/2013		Import from public-domain
EPI698947	NS	Canada	2014-Jun-04	EPI_ISL_208070	A/swine/Manitoba/D0335/2014		Import from public-domain	Das,S.R.; Halpin,R.A.; Lin,X.; Akopov,A.; Fedorova,N.; Puri,V.; Stockwell,T.; Amedeo,P.; Katzel,D.; Schobel,S.; Shrivastava,S.; Culhane,M.; Patnayak,D.; Redies,L.; Nelson,M.; Bao,Y.; Sanders,R.; Zhdanov,S.; Kiryutin,B.; Lipman,D.J.; Tatusova,T.; Detmer,S.
EPI467533	NS	Denmark	2012-Feb-21	EPI_ISL_145712	A/swine/Denmark/10302-2/2012		Import from public-domain	Breum,S.O.; Hjulsager,C.K.; Trebbien,R.; Larsen,L.E.
EPI854936	NS	United States	2013-May-02	EPI_ISL_236935	A/swine/Nebraska/A01350362/2013		Import from public-domain
EPI506421	NS	United States	2013-Mar-13	EPI_ISL_156331	A/swine/South Dakota/A01349341/2013		Import from public-domain
EPI845388	NS	United States	2016-Feb-08	EPI_ISL_235741	A/swine/North Carolina/A01731606/2016		Import from public-domain
EPI845358	NS	United States	2016-Feb-08	EPI_ISL_235738	A/swine/Iowa/A01675568/2016		Import from public-domain
EPI615620	NS	United States	2007-Jan-01	EPI_ISL_189995	A/swine/Minnesota/01601/2007		Import from public-domain	Stratton,J.
EPI502401	NS	United States	2012-Dec-10	EPI_ISL_154558	A/swine/Minnesota/A01279807/2012		Import from public-domain
EPI641766	NS	United States	2014-Jan-21	EPI_ISL_195302	A/swine/Texas/A01410206/2014		Import from public-domain
EPI854927	NS	United States	2013-Nov-01	EPI_ISL_236933	A/swine/Indiana/A01260188/2013		Import from public-domain
EPI839982	NS	United States	2015-Jun-08	EPI_ISL_234927	A/swine/Arkansas/A02024656/2015		Import from public-domain
EPI698941	NS	Canada	2014-May-14	EPI_ISL_208069	A/swine/Manitoba/D0333/2014		Import from public-domain	Das,S.R.; Halpin,R.A.; Lin,X.; Akopov,A.; Fedorova,N.; Puri,V.; Stockwell,T.; Amedeo,P.; Katzel,D.; Schobel,S.; Shrivastava,S.; Culhane,M.; Patnayak,D.; Redies,L.; Nelson,M.; Bao,Y.; Sanders,R.; Zhdanov,S.; Kiryutin,B.; Lipman,D.J.; Tatusova,T.; Detmer,S.
EPI641739	NS	United States	2014-Feb-01	EPI_ISL_195300	A/swine/North Carolina/A01410326/2014		Import from public-domain
EPI855142	NS	United States	2016-Apr-18	EPI_ISL_237061	A/swine/Minnesota/A01676797/2016		Import from public-domain
EPI746486	NS	Vietnam	2015-Dec-17	EPI_ISL_219063	A/swine/Dong Nai/07-25-3/2015	National Institute of Animal Health	National Institute of Animal Health	Takemae, N.; Saito, T.
EPI746478	NS	Vietnam	2015-Dec-17	EPI_ISL_219062	A/swine/Dong Nai/07-23-3/2015	National Institute of Animal Health	National Institute of Animal Health	Takemae, N.; Saito, T.
EPI528244	NS	Vietnam	2012-Dec-04	EPI_ISL_161659	A/swine/Bac Ninh/367/2012	National Institute of Animal Health	National Institute of Animal Health
EPI528236	NS	Vietnam	2012-Dec-04	EPI_ISL_161658	A/swine/Bac Ninh/365/2012	National Institute of Animal Health	National Institute of Animal Health
EPI528228	NS	Vietnam	2012-Dec-04	EPI_ISL_161657	A/swine/Bac Ninh/352/2012	National Institute of Animal Health	National Institute of Animal Health
EPI528220	NS	Vietnam	2012-Dec-04	EPI_ISL_161656	A/swine/Bac Ninh/351/2012	National Institute of Animal Health	National Institute of Animal Health
EPI528212	NS	Vietnam	2012-Dec-04	EPI_ISL_161655	A/swine/Bac Ninh/349/2012	National Institute of Animal Health	National Institute of Animal Health
EPI528204	NS	Vietnam	2012-Dec-04	EPI_ISL_161654	A/swine/Bac Ninh/347/2012	National Institute of Animal Health	National Institute of Animal Health
EPI528196	NS	Vietnam	2012-Dec-04	EPI_ISL_161653	A/swine/Bac Ninh/346/2012	National Institute of Animal Health	National Institute of Animal Health
EPI528188	NS	Vietnam	2012-Dec-04	EPI_ISL_161652	A/swine/Bac Ninh/345/2012	National Institute of Animal Health	National Institute of Animal Health
EPI857967	NS	Japan	2016-Aug-30	EPI_ISL_237413	A/swine/Gunma/6-3175/2016		National Institute of Animal Health
EPI857959	NS	Japan	2016-Aug-30	EPI_ISL_237412	A/swine/Chiba/1-3227/2016		National Institute of Animal Health
EPI857951	NS	Japan	2016-Jun-15	EPI_ISL_237411	A/swine/Gunma/7-2494/2016		National Institute of Animal Health
EPI857943	NS	Japan	2016-Sep-14	EPI_ISL_237410	A/swine/Gunma/9-3314/2016		National Institute of Animal Health
EPI857935	NS	Japan	2016-Aug-18	EPI_ISL_237409	A/swine/Gunma/11-3106/2016		National Institute of Animal Health
EPI857927	NS	Japan	2016-Sep-05	EPI_ISL_237408	A/swine/Gunma/12-3253/2016		National Institute of Animal Health
EPI857919	NS	Japan	2016-Aug-18	EPI_ISL_237407	A/swine/Gunma/10-3066/2016		National Institute of Animal Health
EPI857903	NS	Japan	2016-Sep-20	EPI_ISL_237405	A/swine/Gunma/6-3393/2016		National Institute of Animal Health
EPI857895	NS	Japan	2016-May-30	EPI_ISL_237404	A/swine/Chiba/1-2555/2016		National Institute of Animal Health
EPI857887	NS	Japan	2016-Sep-14	EPI_ISL_237403	A/swine/Gunma/9-3311/2016		National Institute of Animal Health
EPI857871	NS	Japan	2016-Sep-14	EPI_ISL_237401	A/swine/Gunma/7-3272/2016		National Institute of Animal Health
EPI857863	NS	Japan	2016-Sep-20	EPI_ISL_237400	A/swine/Gunma/6-3399/2016		National Institute of Animal Health
EPI857855	NS	Japan	2016-Sep-20	EPI_ISL_237399	A/swine/Gunma/6-3391/2016		National Institute of Animal Health
EPI857847	NS	Japan	2016-Aug-18	EPI_ISL_237398	A/swine/Gunma/10-3057/2016		National Institute of Animal Health
EPI857839	NS	Japan	2016-Aug-24	EPI_ISL_237397	A/swine/Gunma/7-3143/2016		National Institute of Animal Health
EPI857831	NS	Japan	2016-Sep-20	EPI_ISL_237396	A/swine/Gunma/6-3397/2016		National Institute of Animal Health
EPI857823	NS	Japan	2016-Aug-15	EPI_ISL_237395	A/swine/Gunma/12-2999/2016		National Institute of Animal Health
EPI857815	NS	Japan	2016-Aug-30	EPI_ISL_237394	A/swine/Gunma/6-3174/2016		National Institute of Animal Health
EPI857807	NS	Japan	2016-Sep-14	EPI_ISL_237393	A/swine/Gunma/9-3315/2016		National Institute of Animal Health
EPI857799	NS	Japan	2016-Aug-30	EPI_ISL_237392	A/swine/Gunma/6-3172/2016		National Institute of Animal Health
EPI857791	NS	Japan	2016-Aug-30	EPI_ISL_237391	A/swine/Gunma/6-3179/2016		National Institute of Animal Health
EPI857775	NS	Japan	2016-Aug-30	EPI_ISL_237389	A/swine/Gunma/6-3177/2016		National Institute of Animal Health
EPI857759	NS	Japan	2016-Sep-20	EPI_ISL_237387	A/swine/Gunma/6-3392/2016		National Institute of Animal Health
EPI690494	NS	United States	2015-Nov-11	EPI_ISL_206452	A/swine/Wisconsin/A01104088/2015		Import from public-domain
EPI840031	NS	United States	2015-Jul-28	EPI_ISL_198366	A/swine/South Dakota/A02025413/2015		Import from public-domain	Lin,K.; Huang,H.; Zhang,J.
EPI615469	NS	United States	2009-Jun-04	EPI_ISL_190208	A/swine/Minnesota/D09-28266-4/2009		Import from public-domain	Stratton,J.
EPI615463	NS	United States	2007-Jun-01	EPI_ISL_190207	A/swine/Nebraska/01573/2007		Import from public-domain	Stratton,J.
EPI615425	NS	United States	2011-Feb-23	EPI_ISL_190202	A/swine/Illinois/A01134578/2011		Import from public-domain	Stratton,J.
EPI839790	NS	United States	2014-Dec-08	EPI_ISL_173750	A/swine/Oklahoma/A01567187/2014		Import from public-domain
EPI490791	NS	United States	2011-May-06	EPI_ISL_151414	A/swine/Minnesota/SG1395/2011		Import from public-domain	Wentworth,D.E.; Dugan,V.; Halpin,R.A.; Lin,X.; Bera,J.; Wester,E.; Ghedin,E.; Fedorova,N.; Tsitrin,T.; McLellan,M.; Stockwell,T.; Amedeo,P.; Appalla,L.; Bishop,B.; Edworthy,P.; Gupta,N.; Hoover,J.; Katzel,D.; Li,K.; Schobel,S.; Shrivastava,S.; Thovarai,V.; Wang,S.; Detmer,S.; Bao,Y.; Sanders,R.; Dernovoy,D.; Kiryutin,B.; Lipman,D.J.; Tatusova,T.
EPI490787	NS	United States	2011-Aug-31	EPI_ISL_151413	A/swine/North Carolina/SG1392/2011		Import from public-domain	Wentworth,D.E.; Dugan,V.; Halpin,R.A.; Lin,X.; Bera,J.; Wester,E.; Ghedin,E.; Fedorova,N.; Tsitrin,T.; McLellan,M.; Stockwell,T.; Amedeo,P.; Appalla,L.; Bishop,B.; Edworthy,P.; Gupta,N.; Hoover,J.; Katzel,D.; Li,K.; Schobel,S.; Shrivastava,S.; Thovarai,V.; Wang,S.; Detmer,S.; Bao,Y.; Sanders,R.; Dernovoy,D.; Kiryutin,B.; Lipman,D.J.; Tatusova,T.
EPI490714	NS	United States	2009-Apr-06	EPI_ISL_151410	A/swine/Arkansas/02720/2009		Import from public-domain	Wentworth,D.E.; Dugan,V.; Halpin,R.A.; Lin,X.; Bera,J.; Wester,E.; Ghedin,E.; Fedorova,N.; Tsitrin,T.; McLellan,M.; Stockwell,T.; Amedeo,P.; Appalla,L.; Bishop,B.; Edworthy,P.; Gupta,N.; Hoover,J.; Katzel,D.; Li,K.; Schobel,S.; Shrivastava,S.; Thovarai,V.; Wang,S.; Detmer,S.; Bao,Y.; Sanders,R.; Dernovoy,D.; Kiryutin,B.; Lipman,D.J.; Tatusova,T.
EPI490602	NS	United States	2009-Jul-21	EPI_ISL_151249	A/swine/Colorado/02875/2009		Import from public-domain	Wentworth,D.E.; Dugan,V.; Halpin,R.A.; Lin,X.; Bera,J.; Wester,E.; Ghedin,E.; Fedorova,N.; Tsitrin,T.; McLellan,M.; Stockwell,T.; Amedeo,P.; Appalla,L.; Bishop,B.; Edworthy,P.; Gupta,N.; Hoover,J.; Katzel,D.; Li,K.; Schobel,S.; Shrivastava,S.; Thovarai,V.; Wang,S.; Detmer,S.; Bao,Y.; Sanders,R.; Dernovoy,D.; Kiryutin,B.; Lipman,D.J.; Tatusova,T.
EPI490225	NS	United States	2011-Sep-28	EPI_ISL_151180	A/swine/North Carolina/SG1394/2011		Import from public-domain	Wentworth,D.E.; Dugan,V.; Halpin,R.A.; Lin,X.; Bera,J.; Wester,E.; Ghedin,E.; Fedorova,N.; Tsitrin,T.; McLellan,M.; Stockwell,T.; Amedeo,P.; Appalla,L.; Bishop,B.; Edworthy,P.; Gupta,N.; Hoover,J.; Katzel,D.; Li,K.; Schobel,S.; Shrivastava,S.; Thovarai,V.; Wang,S.; Detmer,S.; Bao,Y.; Sanders,R.; Dernovoy,D.; Kiryutin,B.; Lipman,D.J.; Tatusova,T.
EPI489531	NS	Germany	2012-Feb-22	EPI_ISL_151091	A/swine/Garrel/IDT14844/2012		Import from public-domain	Lange,J.; Groth,M.; Schlegel,M.; Wieczorek,K.; Ulrich,R.; Koeppen,S.; Schulz,K.; Appl,D.; Krumbholz,A.; Sauerbrei,A.; Platzer,M.; Zell,R.; Duerrwald,R.
EPI489503	NS	Germany	2011-Nov-17	EPI_ISL_151085	A/swine/Altenberge/IDT14252/2011		Import from public-domain	Lange,J.; Groth,M.; Schlegel,M.; Wieczorek,K.; Ulrich,R.; Koeppen,S.; Schulz,K.; Appl,D.; Krumbholz,A.; Sauerbrei,A.; Platzer,M.; Zell,R.; Duerrwald,R.
EPI893574	NS	United States	2013-Mar-19	EPI_ISL_140964	A/swine/Nebraska/A01443969/2013		Import from public-domain	Culhane,M.
EPI893394	NS	United States	2013-Feb-13	EPI_ISL_138863	A/swine/Illinois/A01445433/2013		Import from public-domain	Culhane,M.
EPI893409	NS	United States	2012-Oct-30	EPI_ISL_132980	A/swine/Illinois/A01271599/2012		Import from public-domain	Gramer,M.
EPI407723	NS	Korea, Republic of	2009-Jun-01	EPI_ISL_132825	A/swine/Korea/VDS2/2009		Import from public-domain	Kim,S.-H.; Roh,I.-S.; Lee,K.-K.; Song,Y.-K.; Park,C.-K.
EPI407726	NS	Korea, Republic of	2010-Jul-01	EPI_ISL_132824	A/swine/Korea/VDS1/2010		Import from public-domain	Kim,S.-H.; Roh,I.-S.; Lee,K.-K.; Song,Y.-K.; Park,C.-K.
EPI891964	NS	United States	2016-Jan-20	EPI_ISL_217002	A/swine/Illinois/A01729946/2016		Import from public-domain	Lin,K.; Huang,H.; Zhang,J.
EPI845495	NS	United States	2016-Jan-20	EPI_ISL_216999	A/swine/North Carolina/A01729907/2016		Import from public-domain	Lin,K.; Huang,H.; Zhang,J.
EPI845418	NS	United States	2016-Jan-20	EPI_ISL_216995	A/swine/Arkansas/A01729957/2016		Import from public-domain	Lin,K.; Huang,H.; Zhang,J.
EPI845452	NS	United States	2016-Jan-29	EPI_ISL_216892	A/swine/Ohio/A01730712/2016		Import from public-domain	Lin,K.; Huang,H.; Zhang,J.
EPI845492	NS	United States	2016-Jan-28	EPI_ISL_216889	A/swine/Oklahoma/A01730659/2016		Import from public-domain	Lin,K.; Huang,H.; Zhang,J.
EPI615452	NS	United States	2011-Jul-06	EPI_ISL_190016	A/swine/Oklahoma/A01202417/2011		Import from public-domain	Stratton,J.
EPI615505	NS	United States	2011-Mar-10	EPI_ISL_190014	A/swine/Illinois/A01134720/2011		Import from public-domain	Stratton,J.
EPI615552	NS	United States	2010-Nov-29	EPI_ISL_189997	A/swine/Illinois/A01047044/2010		Import from public-domain	Stratton,J.
EPI585706	NS	United States	2011-Apr-19	EPI_ISL_177760	A/swine/Illinois/A01049872/2011		Import from public-domain
EPI585702	NS	United States	2011-Apr-19	EPI_ISL_177759	A/swine/Illinois/A01049871/2011		Import from public-domain
EPI490793	NS	United States	2011-Aug-26	EPI_ISL_151381	A/swine/Illinois/SG1398/2011		Import from public-domain	Wentworth,D.E.; Dugan,V.; Halpin,R.A.; Lin,X.; Bera,J.; Wester,E.; Ghedin,E.; Fedorova,N.; Tsitrin,T.; McLellan,M.; Stockwell,T.; Amedeo,P.; Appalla,L.; Bishop,B.; Edworthy,P.; Gupta,N.; Hoover,J.; Katzel,D.; Li,K.; Schobel,S.; Shrivastava,S.; Thovarai,V.; Wang,S.; Detmer,S.; Bao,Y.; Sanders,R.; Dernovoy,D.; Kiryutin,B.; Lipman,D.J.; Tatusova,T.
EPI490781	NS	United States	2011-Jun-14	EPI_ISL_151378	A/swine/Arkansas/SG1382/2011		Import from public-domain	Wentworth,D.E.; Dugan,V.; Halpin,R.A.; Lin,X.; Bera,J.; Wester,E.; Ghedin,E.; Fedorova,N.; Tsitrin,T.; McLellan,M.; Stockwell,T.; Amedeo,P.; Appalla,L.; Bishop,B.; Edworthy,P.; Gupta,N.; Hoover,J.; Katzel,D.; Li,K.; Schobel,S.; Shrivastava,S.; Thovarai,V.; Wang,S.; Detmer,S.; Bao,Y.; Sanders,R.; Dernovoy,D.; Kiryutin,B.; Lipman,D.J.; Tatusova,T.
EPI490776	NS	United States	2011-Sep-01	EPI_ISL_151377	A/swine/Arkansas/SG1381/2011		Import from public-domain	Wentworth,D.E.; Dugan,V.; Halpin,R.A.; Lin,X.; Bera,J.; Wester,E.; Ghedin,E.; Fedorova,N.; Tsitrin,T.; McLellan,M.; Stockwell,T.; Amedeo,P.; Appalla,L.; Bishop,B.; Edworthy,P.; Gupta,N.; Hoover,J.; Katzel,D.; Li,K.; Schobel,S.; Shrivastava,S.; Thovarai,V.; Wang,S.; Detmer,S.; Bao,Y.; Sanders,R.; Dernovoy,D.; Kiryutin,B.; Lipman,D.J.; Tatusova,T.
EPI490771	NS	United States	2011-May-13	EPI_ISL_151375	A/swine/Arkansas/SG1379/2011		Import from public-domain	Wentworth,D.E.; Dugan,V.; Halpin,R.A.; Lin,X.; Bera,J.; Wester,E.; Ghedin,E.; Fedorova,N.; Tsitrin,T.; McLellan,M.; Stockwell,T.; Amedeo,P.; Appalla,L.; Bishop,B.; Edworthy,P.; Gupta,N.; Hoover,J.; Katzel,D.; Li,K.; Schobel,S.; Shrivastava,S.; Thovarai,V.; Wang,S.; Detmer,S.; Bao,Y.; Sanders,R.; Dernovoy,D.; Kiryutin,B.; Lipman,D.J.; Tatusova,T.
EPI490746	NS	United States	2010-Feb-19	EPI_ISL_151347	A/swine/North Carolina/SG1359/2010		Import from public-domain	Wentworth,D.E.; Dugan,V.; Halpin,R.A.; Lin,X.; Bera,J.; Wester,E.; Ghedin,E.; Fedorova,N.; Tsitrin,T.; McLellan,M.; Stockwell,T.; Amedeo,P.; Appalla,L.; Bishop,B.; Edworthy,P.; Gupta,N.; Hoover,J.; Katzel,D.; Li,K.; Schobel,S.; Shrivastava,S.; Thovarai,V.; Wang,S.; Detmer,S.; Bao,Y.; Sanders,R.; Dernovoy,D.; Kiryutin,B.; Lipman,D.J.; Tatusova,T.
EPI490730	NS	United States	2010-Nov-10	EPI_ISL_151344	A/swine/Oklahoma/SG1349/2010		Import from public-domain	Wentworth,D.E.; Dugan,V.; Halpin,R.A.; Lin,X.; Bera,J.; Wester,E.; Ghedin,E.; Fedorova,N.; Tsitrin,T.; McLellan,M.; Stockwell,T.; Amedeo,P.; Appalla,L.; Bishop,B.; Edworthy,P.; Gupta,N.; Hoover,J.; Katzel,D.; Li,K.; Schobel,S.; Shrivastava,S.; Thovarai,V.; Wang,S.; Detmer,S.; Bao,Y.; Sanders,R.; Dernovoy,D.; Kiryutin,B.; Lipman,D.J.; Tatusova,T.
EPI490504	NS	United States	2006-Dec-06	EPI_ISL_151294	A/swine/Oklahoma/01382/2006		Import from public-domain	Wentworth,D.E.; Dugan,V.; Halpin,R.A.; Lin,X.; Bera,J.; Wester,E.; Ghedin,E.; Fedorova,N.; Tsitrin,T.; McLellan,M.; Stockwell,T.; Amedeo,P.; Appalla,L.; Bishop,B.; Edworthy,P.; Gupta,N.; Hoover,J.; Katzel,D.; Li,K.; Schobel,S.; Shrivastava,S.; Thovarai,V.; Wang,S.; Detmer,S.; Bao,Y.; Sanders,R.; Dernovoy,D.; Kiryutin,B.; Lipman,D.J.; Tatusova,T.
EPI490588	NS	United States	2009-Dec-02	EPI_ISL_151278	A/swine/Arkansas/02927/2009		Import from public-domain	Wentworth,D.E.; Dugan,V.; Halpin,R.A.; Lin,X.; Bera,J.; Wester,E.; Ghedin,E.; Fedorova,N.; Tsitrin,T.; McLellan,M.; Stockwell,T.; Amedeo,P.; Appalla,L.; Bishop,B.; Edworthy,P.; Gupta,N.; Hoover,J.; Katzel,D.; Li,K.; Schobel,S.; Shrivastava,S.; Thovarai,V.; Wang,S.; Detmer,S.; Bao,Y.; Sanders,R.; Dernovoy,D.; Kiryutin,B.; Lipman,D.J.; Tatusova,T.
EPI490574	NS	United States	2009-Apr-10	EPI_ISL_151275	A/swine/Oklahoma/02722/2009		Import from public-domain	Wentworth,D.E.; Dugan,V.; Halpin,R.A.; Lin,X.; Bera,J.; Wester,E.; Ghedin,E.; Fedorova,N.; Tsitrin,T.; McLellan,M.; Stockwell,T.; Amedeo,P.; Appalla,L.; Bishop,B.; Edworthy,P.; Gupta,N.; Hoover,J.; Katzel,D.; Li,K.; Schobel,S.; Shrivastava,S.; Thovarai,V.; Wang,S.; Detmer,S.; Bao,Y.; Sanders,R.; Dernovoy,D.; Kiryutin,B.; Lipman,D.J.; Tatusova,T.
EPI490350	NS	United States	2004-Mar-03	EPI_ISL_151257	A/swine/Oklahoma/00259/2004		Import from public-domain	Wentworth,D.E.; Dugan,V.; Halpin,R.A.; Lin,X.; Bera,J.; Wester,E.; Ghedin,E.; Fedorova,N.; Tsitrin,T.; McLellan,M.; Stockwell,T.; Amedeo,P.; Appalla,L.; Bishop,B.; Edworthy,P.; Gupta,N.; Hoover,J.; Katzel,D.; Li,K.; Schobel,S.; Shrivastava,S.; Thovarai,V.; Wang,S.; Detmer,S.; Bao,Y.; Sanders,R.; Dernovoy,D.; Kiryutin,B.; Lipman,D.J.; Tatusova,T.
EPI490232	NS	United States	2011-Sep-27	EPI_ISL_151205	A/swine/Minnesota/SG1403/2011		Import from public-domain	Wentworth,D.E.; Dugan,V.; Halpin,R.A.; Lin,X.; Bera,J.; Wester,E.; Ghedin,E.; Fedorova,N.; Tsitrin,T.; McLellan,M.; Stockwell,T.; Amedeo,P.; Appalla,L.; Bishop,B.; Edworthy,P.; Gupta,N.; Hoover,J.; Katzel,D.; Li,K.; Schobel,S.; Shrivastava,S.; Thovarai,V.; Wang,S.; Detmer,S.; Bao,Y.; Sanders,R.; Dernovoy,D.; Kiryutin,B.; Lipman,D.J.; Tatusova,T.
EPI490183	NS	United States	2009-Jan-20	EPI_ISL_151197	A/swine/North Carolina/SG1335/2009		Import from public-domain	Wentworth,D.E.; Dugan,V.; Halpin,R.A.; Lin,X.; Bera,J.; Wester,E.; Ghedin,E.; Fedorova,N.; Tsitrin,T.; McLellan,M.; Stockwell,T.; Amedeo,P.; Appalla,L.; Bishop,B.; Edworthy,P.; Gupta,N.; Hoover,J.; Katzel,D.; Li,K.; Schobel,S.; Shrivastava,S.; Thovarai,V.; Wang,S.; Detmer,S.; Bao,Y.; Sanders,R.; Dernovoy,D.; Kiryutin,B.; Lipman,D.J.; Tatusova,T.
EPI490119	NS	United States	2004-Feb-05	EPI_ISL_151195	A/swine/Kansas/00246/2004		Import from public-domain	Wentworth,D.E.; Dugan,V.; Halpin,R.A.; Lin,X.; Bera,J.; Wester,E.; Ghedin,E.; Fedorova,N.; Tsitrin,T.; McLellan,M.; Stockwell,T.; Amedeo,P.; Appalla,L.; Bishop,B.; Edworthy,P.; Gupta,N.; Hoover,J.; Katzel,D.; Li,K.; Schobel,S.; Shrivastava,S.; Thovarai,V.; Wang,S.; Detmer,S.; Bao,Y.; Sanders,R.; Dernovoy,D.; Kiryutin,B.; Lipman,D.J.; Tatusova,T.
EPI891942	NS	United States	2013-Oct-08	EPI_ISL_151139	A/swine/Minnesota/A01394082/2013		Import from public-domain	Culhane,M.
EPI489648	NS	United States	2013-Feb-26	EPI_ISL_151131	A/swine/Iowa/13B093/2013		Import from public-domain	Huber,V.C.; Brunick,C.; Weber,C.; Hansen,A.; Broders,C.
EPI641754	NS	United States	2013-May-01	EPI_ISL_147152	A/swine/Virginia/A01432745/2013		Import from public-domain
EPI854675	NS	United States	2013-Jun-13	EPI_ISL_147135	A/swine/Nebraska/A01381819/2013		Import from public-domain	Culhane,M.
EPI459608	NS	United States	2011-Aug-31	EPI_ISL_143203	A/swine/Ohio/11SW144/2011		Import from public-domain	Bowman,A.S.; Nelson,S.W.; Nolting,J.M.; Slemons,R.D.; Sreevatsan,S.
EPI459600	NS	United States	2011-Aug-31	EPI_ISL_143202	A/swine/Ohio/11SW121/2011		Import from public-domain	Bowman,A.S.; Nelson,S.W.; Nolting,J.M.; Slemons,R.D.; Sreevatsan,S.
EPI459592	NS	United States	2011-Aug-31	EPI_ISL_143201	A/swine/Ohio/11SW127/2011		Import from public-domain	Bowman,A.S.; Nelson,S.W.; Nolting,J.M.; Slemons,R.D.; Sreevatsan,S.
EPI459574	NS	United States	2011-Aug-31	EPI_ISL_143200	A/swine/Ohio/11SW230/2011		Import from public-domain	Bowman,A.S.; Nelson,S.W.; Nolting,J.M.; Slemons,R.D.; Sreevatsan,S.
EPI459566	NS	United States	2011-Aug-31	EPI_ISL_143199	A/swine/Ohio/11SW193/2011		Import from public-domain	Bowman,A.S.; Nelson,S.W.; Nolting,J.M.; Slemons,R.D.; Sreevatsan,S.
EPI459521	NS	United States	2011-Aug-31	EPI_ISL_143195	A/swine/Ohio/11SW223/2011		Import from public-domain	Bowman,A.S.; Nelson,S.W.; Nolting,J.M.; Slemons,R.D.; Sreevatsan,S.
EPI459497	NS	United States	2011-Aug-31	EPI_ISL_143193	A/swine/Ohio/11SW162/2011		Import from public-domain	Bowman,A.S.; Nelson,S.W.; Nolting,J.M.; Slemons,R.D.; Sreevatsan,S.
EPI459489	NS	United States	2011-Aug-31	EPI_ISL_143192	A/swine/Ohio/11SW133/2011		Import from public-domain	Bowman,A.S.; Nelson,S.W.; Nolting,J.M.; Slemons,R.D.; Sreevatsan,S.
EPI459104	NS	United States	2012-Dec-06	EPI_ISL_143148	A/swine/South Dakota/A01279746/2012		Import from public-domain
EPI893231	NS	United States	2013-Mar-20	EPI_ISL_140963	A/swine/Iowa/A01379090/2013		Import from public-domain	Culhane,M.
EPI446900	NS	United States	2012-Nov-05	EPI_ISL_140916	A/swine/Kentucky/12TOSU1155/2012		Import from public-domain	Bowman,A.S.; Nelson,S.W.; Nolting,J.M.; Slemons,R.D.; Sreevatsan,S.
EPI440969	NS	China	2010-Dec-01	EPI_ISL_139116	A/swine/Henan/YIL/2010		Import from public-domain	Zhang,Y.; Zhang,L.X.; Jian,F.C.
EPI855134	NS	United States	2012-Nov-19	EPI_ISL_132990	A/swine/Illinois/A01277653/2012		Import from public-domain	Culhane,M.
EPI854945	NS	United States	2012-Nov-27	EPI_ISL_132985	A/swine/Nebraska/A01277808/2012		Import from public-domain	Culhane,M.
EPI584548	NS	United States	2011-Jan-10	EPI_ISL_124493	A/swine/Minnesota/A01047973/2011		Import from public-domain	Nelson,M.I.; Vincent,A.L.; Kitikoon,P.; Holmes,E.C.; Gramer,M.R.
EPI459212	NS	United States	2011-Feb-23	EPI_ISL_124488	A/swine/Illinois/A01134580/2011		Import from public-domain	Nelson,M.I.; Vincent,A.L.; Kitikoon,P.; Holmes,E.C.; Gramer,M.R.
EPI584935	NS	United States	2011-Feb-08	EPI_ISL_124484	A/swine/Minnesota/A01134468/2011		Import from public-domain	Nelson,M.I.; Vincent,A.L.; Kitikoon,P.; Holmes,E.C.; Gramer,M.R.
EPI584901	NS	United States	2011-Jan-30	EPI_ISL_124482	A/swine/Minnesota/A01134246/2011		Import from public-domain	Nelson,M.I.; Vincent,A.L.; Kitikoon,P.; Holmes,E.C.; Gramer,M.R.
EPI584925	NS	United States	2011-Jan-30	EPI_ISL_124481	A/swine/Minnesota/A01134235/2011		Import from public-domain	Nelson,M.I.; Vincent,A.L.; Kitikoon,P.; Holmes,E.C.; Gramer,M.R.
EPI585132	NS	United States	2011-Jan-30	EPI_ISL_124480	A/swine/Minnesota/A01134221/2011		Import from public-domain	Nelson,M.I.; Vincent,A.L.; Kitikoon,P.; Holmes,E.C.; Gramer,M.R.
EPI347200	NS	United States	2010-Oct-01	EPI_ISL_100195	A/swine/Ohio/FAH10-1/2010		Import from public-domain	Ali,A.; Khatri,M.; Wang,L.; Saif,Y.M.; Lee,C.-W.
EPI1848426	NS	Russian Federation	2017-Apr-12	EPI_ISL_1095455	A/swine/Leningrad Region/RII-02/2017	Research Institute of Influenza, Ministry of Healthcare of the Russian Federation	WHO National Influenza Centre Russian Federation	Fadeev, A.; Komissarova, K.; Komissarov, A.; Ivanova, A.; Vassilieva, A.; Aliev, A.; Danilenko, D.
EPI859678	NS	Japan	2008-Jan-01	EPI_ISL_237796	A/swine/Tochigi/1/2008	National Institute of Animal Health	National Institute of Animal Health	Saito, T.; Takemae, N.
EPI859694	NS	Japan	2012-Oct-23	EPI_ISL_237798	A/swine/Tochigi/1/2012	National Institute of Animal Health	National Institute of Animal Health	Saito, T.; Takemae, N.
EPI860249	NS	Japan	2016-Sep-30	EPI_ISL_237924	A/swine/Chiba/1-3656/2016	National Institute of Animal Health	National Institute of Animal Health	Saito, T.; Takemae, N.
EPI860257	NS	Japan	2016-Oct-12	EPI_ISL_237925	A/swine/Gunma/7-3735/2016	National Institute of Animal Health	National Institute of Animal Health	Saito, T.; Takemae, N.
EPI860265	NS	Japan	2016-Oct-03	EPI_ISL_237926	A/swine/Gunma/12-3704/2016	National Institute of Animal Health	National Institute of Animal Health	Saito, T.; Takemae, N.
EPI860273	NS	Japan	2016-Oct-12	EPI_ISL_237927	A/swine/Gunma/7-3732/2016	National Institute of Animal Health	National Institute of Animal Health	Saito, T.; Takemae, N.
EPI860281	NS	Japan	2016-Oct-03	EPI_ISL_237928	A/swine/Gunma/12-3700/2016	National Institute of Animal Health	National Institute of Animal Health	Saito, T.; Takemae, N.
EPI860289	NS	Japan	2016-Sep-30	EPI_ISL_237929	A/swine/Chiba/1-3641/2016	National Institute of Animal Health	National Institute of Animal Health	Saito, T.; Takemae, N.
EPI860297	NS	Japan	2016-Oct-12	EPI_ISL_237930	A/swine/Gunma/9-3780/2016	National Institute of Animal Health	National Institute of Animal Health	Saito, T.; Takemae, N.
EPI860305	NS	Japan	2016-Oct-03	EPI_ISL_237931	A/swine/Gunma/12-3697/2016	National Institute of Animal Health	National Institute of Animal Health	Saito, T.; Takemae, N.
EPI860313	NS	Japan	2016-Oct-12	EPI_ISL_237932	A/swine/Gunma/7-3736/2016	National Institute of Animal Health	National Institute of Animal Health	Saito, T.; Takemae, N.
EPI860337	NS	Japan	2016-Oct-04	EPI_ISL_237935	A/swine/Chiba/1-3727/2016	National Institute of Animal Health	National Institute of Animal Health	Saito, T.; Takemae, N.
EPI860345	NS	Japan	2016-Oct-12	EPI_ISL_237936	A/swine/Gunma/9-3786/2016	National Institute of Animal Health	National Institute of Animal Health	Saito, T.; Takemae, N.
EPI860353	NS	Japan	2016-Oct-13	EPI_ISL_237937	A/swine/Gunma/8-3797/2016	National Institute of Animal Health	National Institute of Animal Health	Saito, T.; Takemae, N.
EPI860361	NS	Japan	2016-Sep-30	EPI_ISL_237938	A/swine/Chiba/1-3631/2016	National Institute of Animal Health	National Institute of Animal Health	Saito, T.; Takemae, N.
EPI860369	NS	Japan	2016-Oct-04	EPI_ISL_237939	A/swine/Chiba/1-3730/2016	National Institute of Animal Health	National Institute of Animal Health	Saito, T.; Takemae, N.
EPI860377	NS	Japan	2016-Oct-03	EPI_ISL_237940	A/swine/Gunma/12-3705/2016	National Institute of Animal Health	National Institute of Animal Health	Saito, T.; Takemae, N.
EPI861017	NS	Japan	2016-Oct-13	EPI_ISL_238041	A/swine/Gunma/8-3811/2016	National Institute of Animal Health	National Institute of Animal Health	Saito, T.; Takemae, N.
EPI861025	NS	Japan	2016-Oct-13	EPI_ISL_238042	A/swine/Gunma/8-3809/2016	National Institute of Animal Health	National Institute of Animal Health	Saito, T.; Takemae, N.
EPI861041	NS	Japan	2016-Oct-13	EPI_ISL_238044	A/swine/Gunma/8-3808/2016	National Institute of Animal Health	National Institute of Animal Health	Saito, T.; Takemae, N.
EPI861049	NS	Japan	2016-Oct-13	EPI_ISL_238045	A/swine/Gunma/8-3807/2016	National Institute of Animal Health	National Institute of Animal Health	Saito, T.; Takemae, N.
EPI861057	NS	Japan	2016-Oct-20	EPI_ISL_238046	A/swine/Gunma/10-3877/2016	National Institute of Animal Health	National Institute of Animal Health	Saito, T.; Takemae, N.
EPI861065	NS	Japan	2016-Oct-13	EPI_ISL_238047	A/swine/Gunma/8-3806/2016	National Institute of Animal Health	National Institute of Animal Health	Saito, T.; Takemae, N.
EPI861073	NS	Japan	2016-Oct-13	EPI_ISL_238048	A/swine/Gunma/8-3819/2016	National Institute of Animal Health	National Institute of Animal Health	Saito, T.; Takemae, N.
EPI861081	NS	Japan	2016-Oct-13	EPI_ISL_238049	A/swine/Gunma/8-3818/2016	National Institute of Animal Health	National Institute of Animal Health	Saito, T.; Takemae, N.
EPI861089	NS	Japan	2016-Oct-13	EPI_ISL_238050	A/swine/Gunma/8-3805/2016	National Institute of Animal Health	National Institute of Animal Health	Saito, T.; Takemae, N.
EPI861105	NS	Japan	2016-Oct-13	EPI_ISL_238052	A/swine/Gunma/8-3820/2016	National Institute of Animal Health	National Institute of Animal Health	Saito, T.; Takemae, N.
EPI861113	NS	Japan	2016-Oct-13	EPI_ISL_238053	A/swine/Gunma/8-3816/2016	National Institute of Animal Health	National Institute of Animal Health	Saito, T.; Takemae, N.
EPI861218	NS	Germany	2015-Sep-24	EPI_ISL_238064	A/swine/Germany/AR4243/2016		Friedrich-Loeffler-Institut	Starick, Elke; Henritzi, Dinah; Harder, Timm C.
EPI863996	NS	Germany	2016-Jan-01	EPI_ISL_238910	A/swine/Germany/Bak1/2016		Friedrich-Loeffler-Institut
EPI864065	NS	Japan	2016-Jan-06	EPI_ISL_238948	A/swine/Gunma/7-766/2016	National Institute of Animal Health	National Institute of Animal Health	Saito, T.; Takemae, N.
EPI864073	NS	Japan	2016-Mar-09	EPI_ISL_238949	A/swine/Gunma/7-1366/2016	National Institute of Animal Health	National Institute of Animal Health	Saito, T.; Takemae, N.
EPI864081	NS	Japan	2016-Apr-06	EPI_ISL_238950	A/swine/Gunma/7-1582/2016	National Institute of Animal Health	National Institute of Animal Health	Saito, T.; Takemae, N.
EPI864524	NS	Germany	2015-Jan-01	EPI_ISL_239027	A/swine/Germany/Bak47/2015		Friedrich-Loeffler-Institut
EPI888513	NS	United States	2013-Mar-13	EPI_ISL_243071	A/swine/Illinois/A01443797/2013		Import from public-domain
EPI1007100	NS	United States	2016-Sep-07	EPI_ISL_243357	A/swine/Iowa/A01781147/2016		Import from public-domain	Lin,K.; Zhang,J.
EPI969093	NS	United States	2016-Sep-05	EPI_ISL_243360	A/swine/Missouri/A01781220/2016		Import from public-domain	Lin,K.; Zhang,J.
EPI969159	NS	United States	2016-Sep-15	EPI_ISL_243369	A/swine/Iowa/A01781495/2016		Import from public-domain	Lin,K.; Zhang,J.
EPI969147	NS	United States	2016-Sep-02	EPI_ISL_243377	A/swine/Illinois/A01781049/2016		Import from public-domain	Lin,K.; Zhang,J.
EPI893887	NS	United States	2014-Jul-18	EPI_ISL_243755	A/swine/Indiana/14TOSU6438/2014		Import from public-domain	Symer,D.E.; Daugherty,C.; Warner,S.; Nolting,J.M.; Nelson,S.W.; Zentkovich,M.M.; Bowman,A.S.
EPI893957	NS	United States	2015-Jul-12	EPI_ISL_243768	A/swine/Indiana/15TOSU25138/2015		Import from public-domain	Symer,D.E.; Daugherty,C.; Warner,S.; Nolting,J.M.; Nelson,S.W.; Zentkovich,M.M.; Bowman,A.S.
EPI893868	NS	United States	2015-Jul-17	EPI_ISL_243775	A/swine/Indiana/15TOSU4060/2015		Import from public-domain	Symer,D.E.; Daugherty,C.; Warner,S.; Nolting,J.M.; Nelson,S.W.; Zentkovich,M.M.; Bowman,A.S.
EPI893876	NS	United States	2015-Jun-26	EPI_ISL_243780	A/swine/Indiana/15TOSU0829/2015		Import from public-domain	Symer,D.E.; Daugherty,C.; Warner,S.; Nolting,J.M.; Nelson,S.W.; Zentkovich,M.M.; Bowman,A.S.
EPI1007048	NS	United States	2016-Oct-03	EPI_ISL_243785	A/swine/North Carolina/A01782003/2016		Import from public-domain	Lin,K.; Zhang,J.
EPI1007066	NS	United States	2016-Oct-05	EPI_ISL_245035	A/swine/Missouri/A01782148/2016		Import from public-domain	Lin,K.; Zhang,J.
EPI1007013	NS	United States	2016-Oct-05	EPI_ISL_245044	A/swine/Indiana/A01782152/2016		Import from public-domain	Lin,K.; Zhang,J.
EPI1006942	NS	United States	2016-Oct-05	EPI_ISL_245049	A/swine/Iowa/A01782236/2016		Import from public-domain	Lin,K.; Zhang,J.
EPI1006960	NS	United States	2016-Oct-11	EPI_ISL_245052	A/swine/Iowa/A01782281/2016		Import from public-domain	Lin,K.; Zhang,J.
EPI1007124	NS	United States	2016-Oct-18	EPI_ISL_245062	A/swine/South Carolina/A01782474/2016		Import from public-domain	Lin,K.; Zhang,J.
EPI1007071	NS	United States	2016-Oct-18	EPI_ISL_245070	A/swine/Nebraska/A01782589/2016		Import from public-domain	Lin,K.; Zhang,J.
EPI1006997	NS	United States	2016-Oct-21	EPI_ISL_245071	A/swine/Kansas/A01782583/2016		Import from public-domain	Lin,K.; Zhang,J.
EPI1006977	NS	United States	2016-Oct-18	EPI_ISL_245085	A/swine/Ohio/A01782405/2016		Import from public-domain	Lin,K.; Zhang,J.
EPI1007083	NS	United States	2016-Oct-24	EPI_ISL_245321	A/swine/Iowa/A01782577/2016		Import from public-domain	Lin,K.; Zhang,J.
EPI1035097	NS	United States	2016-Nov-01	EPI_ISL_245325	A/swine/Illinois/A01782816/2016		Import from public-domain	Lin,K.; Zhang,J.
EPI901019	NS	Germany	2014-Jan-01	EPI_ISL_245764	A/swine/Germany/R313/2015		Friedrich-Loeffler-Institut
EPI901093	NS	Germany	2014-Jan-01	EPI_ISL_245771	A/swine/Germany/R318/2015		Friedrich-Loeffler-Institut
EPI901172	NS	United States	2015-Nov-08	EPI_ISL_245777	A/swine/Kentucky/15TOSU1907/2015		Import from public-domain	Kaplan,B.S.; Nolting,J.M.; Lauterbach,S.E.; Zentkovich,M.M.; Nelson,S.W.; Lorbach,J.N.; Bowman,A.S.
EPI901195	NS	United States	2015-Nov-08	EPI_ISL_245779	A/swine/Kentucky/15TOSU1835/2015		Import from public-domain	Kaplan,B.S.; Nolting,J.M.; Lauterbach,S.E.; Zentkovich,M.M.; Nelson,S.W.; Lorbach,J.N.; Bowman,A.S.
EPI901164	NS	United States	2015-Nov-08	EPI_ISL_245780	A/swine/Kentucky/15TOSU1969/2015		Import from public-domain	Kaplan,B.S.; Nolting,J.M.; Lauterbach,S.E.; Zentkovich,M.M.; Nelson,S.W.; Lorbach,J.N.; Bowman,A.S.
EPI901226	NS	United States	2015-Nov-08	EPI_ISL_245784	A/swine/Kentucky/15TOSU25093/2015		Import from public-domain	Kaplan,B.S.; Nolting,J.M.; Lauterbach,S.E.; Zentkovich,M.M.; Nelson,S.W.; Lorbach,J.N.; Bowman,A.S.
EPI901273	NS	United States	2015-Nov-08	EPI_ISL_245786	A/swine/Kentucky/15TOSU1877/2015		Import from public-domain	Kaplan,B.S.; Nolting,J.M.; Lauterbach,S.E.; Zentkovich,M.M.; Nelson,S.W.; Lorbach,J.N.; Bowman,A.S.
EPI901133	NS	United States	2015-Nov-08	EPI_ISL_245788	A/swine/Kentucky/15TOSU2000/2015		Import from public-domain	Kaplan,B.S.; Nolting,J.M.; Lauterbach,S.E.; Zentkovich,M.M.; Nelson,S.W.; Lorbach,J.N.; Bowman,A.S.
EPI901334	NS	United States	2015-Jul-12	EPI_ISL_245789	A/swine/Indiana/15TOSU2743/2015		Import from public-domain	Kaplan,B.S.; Nolting,J.M.; Lauterbach,S.E.; Zentkovich,M.M.; Nelson,S.W.; Lorbach,J.N.; Bowman,A.S.
EPI901245	NS	United States	2015-Nov-08	EPI_ISL_245795	A/swine/Kentucky/15TOSU1919/2015		Import from public-domain	Kaplan,B.S.; Nolting,J.M.; Lauterbach,S.E.; Zentkovich,M.M.; Nelson,S.W.; Lorbach,J.N.; Bowman,A.S.
EPI901283	NS	United States	2015-Nov-08	EPI_ISL_245799	A/swine/Kentucky/15TOSU1992/2015		Import from public-domain	Kaplan,B.S.; Nolting,J.M.; Lauterbach,S.E.; Zentkovich,M.M.; Nelson,S.W.; Lorbach,J.N.; Bowman,A.S.
EPI901128	NS	United States	2015-Nov-08	EPI_ISL_245800	A/swine/Kentucky/15TOSU1874/2015		Import from public-domain	Kaplan,B.S.; Nolting,J.M.; Lauterbach,S.E.; Zentkovich,M.M.; Nelson,S.W.; Lorbach,J.N.; Bowman,A.S.
EPI901186	NS	United States	2015-Nov-08	EPI_ISL_245805	A/swine/Kentucky/15TOSU1916/2015		Import from public-domain	Kaplan,B.S.; Nolting,J.M.; Lauterbach,S.E.; Zentkovich,M.M.; Nelson,S.W.; Lorbach,J.N.; Bowman,A.S.
EPI901337	NS	United States	2015-Nov-08	EPI_ISL_245806	A/swine/Kentucky/15TOSU2019/2015		Import from public-domain	Kaplan,B.S.; Nolting,J.M.; Lauterbach,S.E.; Zentkovich,M.M.; Nelson,S.W.; Lorbach,J.N.; Bowman,A.S.
EPI901278	NS	United States	2015-Nov-08	EPI_ISL_245809	A/swine/Kentucky/15TOSU25107/2015		Import from public-domain	Kaplan,B.S.; Nolting,J.M.; Lauterbach,S.E.; Zentkovich,M.M.; Nelson,S.W.; Lorbach,J.N.; Bowman,A.S.
EPI901364	NS	United States	2015-Nov-08	EPI_ISL_245812	A/swine/Kentucky/15TOSU25105/2015		Import from public-domain	Kaplan,B.S.; Nolting,J.M.; Lauterbach,S.E.; Zentkovich,M.M.; Nelson,S.W.; Lorbach,J.N.; Bowman,A.S.
EPI1035526	NS	United States	2016-Nov-11	EPI_ISL_246032	A/swine/Iowa/A01668210/2016		Import from public-domain	Lin,K.; Zhang,J.
EPI1035542	NS	United States	2016-Nov-09	EPI_ISL_246034	A/swine/Ohio/A01668213/2016		Import from public-domain	Lin,K.; Zhang,J.
EPI1035048	NS	United States	2016-Nov-14	EPI_ISL_246085	A/swine/Minnesota/A01668519/2016		Import from public-domain	Lin,K.; Zhang,J.
EPI1035085	NS	United States	2016-Nov-21	EPI_ISL_252699	A/swine/Colorado/A01668653/2016		Import from public-domain	Lin,K.; Zhang,J.
EPI1035115	NS	United States	2016-Nov-22	EPI_ISL_252704	A/swine/North Carolina/A01668619/2016		Import from public-domain	Lin,K.; Zhang,J.
EPI1035066	NS	United States	2016-Nov-23	EPI_ISL_252706	A/swine/Iowa/A01668659/2016		Import from public-domain	Lin,K.; Zhang,J.
EPI941484	NS	United States	2016-Jun-13	EPI_ISL_252719	A/swine/Nebraska/A01776543/2016		Import from public-domain
EPI1035079	NS	United States	2016-Nov-30	EPI_ISL_252795	A/swine/Oklahoma/A01668938/2016		Import from public-domain	Lin,K.; Zhang,J.
EPI1034558	NS	United States	2016-Dec-09	EPI_ISL_253645	A/swine/Michigan/A01671231/2016		Import from public-domain	Lin,K.; Zhang,J.
EPI1034607	NS	United States	2016-Dec-12	EPI_ISL_253709	A/swine/Pennsylvania/A01671487/2016		Import from public-domain	Lin,K.; Zhang,J.
EPI1034711	NS	United States	2016-Dec-14	EPI_ISL_253710	A/swine/Iowa/A01671477/2016		Import from public-domain	Lin,K.; Zhang,J.
EPI1034613	NS	United States	2016-Dec-14	EPI_ISL_253711	A/swine/Missouri/A01671486/2016		Import from public-domain	Lin,K.; Zhang,J.
EPI1034632	NS	United States	2016-Dec-16	EPI_ISL_253720	A/swine/Iowa/A01671454/2016		Import from public-domain	Lin,K.; Zhang,J.
EPI946854	NS	United States	2016-May-28	EPI_ISL_253959	A/swine/Ohio/16TOSU1465/2016		Import from public-domain	Shabman,R.; Fedorova,N.; Puri,V.; Shrivastava,S.; Amedeo,P.; Isom,R.; Hu,L.; Durbin,A.; Rocchi,I.; Williams,T.; Bao,Y.; Sanders,R.; Zhdanov,S.; Kiryutin,B.; Lipman,D.J.; Tatusova,T.; Bowman,A.
EPI946862	NS	United States	2016-May-28	EPI_ISL_253960	A/swine/Ohio/16TOSU1497/2016		Import from public-domain	Shabman,R.; Fedorova,N.; Puri,V.; Shrivastava,S.; Amedeo,P.; Isom,R.; Hu,L.; Durbin,A.; Rocchi,I.; Williams,T.; Bao,Y.; Sanders,R.; Zhdanov,S.; Kiryutin,B.; Lipman,D.J.; Tatusova,T.; Bowman,A.
EPI946870	NS	United States	2016-May-28	EPI_ISL_253961	A/swine/Ohio/16TOSU1610/2016		Import from public-domain	Shabman,R.; Fedorova,N.; Puri,V.; Shrivastava,S.; Amedeo,P.; Isom,R.; Hu,L.; Durbin,A.; Rocchi,I.; Williams,T.; Bao,Y.; Sanders,R.; Zhdanov,S.; Kiryutin,B.; Lipman,D.J.; Tatusova,T.; Bowman,A.
EPI946878	NS	United States	2016-May-28	EPI_ISL_253962	A/swine/Ohio/16TOSU1611/2016		Import from public-domain	Shabman,R.; Fedorova,N.; Puri,V.; Shrivastava,S.; Amedeo,P.; Isom,R.; Hu,L.; Durbin,A.; Rocchi,I.; Williams,T.; Bao,Y.; Sanders,R.; Zhdanov,S.; Kiryutin,B.; Lipman,D.J.; Tatusova,T.; Bowman,A.
EPI946886	NS	United States	2016-Jun-04	EPI_ISL_253963	A/swine/Ohio/16TOSU1803/2016		Import from public-domain	Shabman,R.; Fedorova,N.; Puri,V.; Shrivastava,S.; Amedeo,P.; Isom,R.; Hu,L.; Durbin,A.; Rocchi,I.; Williams,T.; Bao,Y.; Sanders,R.; Zhdanov,S.; Kiryutin,B.; Lipman,D.J.; Tatusova,T.; Bowman,A.
EPI946894	NS	United States	2016-Jun-04	EPI_ISL_253964	A/swine/Ohio/16TOSU1826/2016		Import from public-domain	Shabman,R.; Fedorova,N.; Puri,V.; Shrivastava,S.; Amedeo,P.; Isom,R.; Hu,L.; Durbin,A.; Rocchi,I.; Williams,T.; Bao,Y.; Sanders,R.; Zhdanov,S.; Kiryutin,B.; Lipman,D.J.; Tatusova,T.; Bowman,A.
EPI946902	NS	United States	2016-Jun-04	EPI_ISL_253965	A/swine/Ohio/16TOSU1827/2016		Import from public-domain	Shabman,R.; Fedorova,N.; Puri,V.; Shrivastava,S.; Amedeo,P.; Isom,R.; Hu,L.; Durbin,A.; Rocchi,I.; Williams,T.; Bao,Y.; Sanders,R.; Zhdanov,S.; Kiryutin,B.; Lipman,D.J.; Tatusova,T.; Bowman,A.
EPI946910	NS	United States	2016-Jun-04	EPI_ISL_253966	A/swine/Ohio/16TOSU1841/2016		Import from public-domain	Shabman,R.; Fedorova,N.; Puri,V.; Shrivastava,S.; Amedeo,P.; Isom,R.; Hu,L.; Durbin,A.; Rocchi,I.; Williams,T.; Bao,Y.; Sanders,R.; Zhdanov,S.; Kiryutin,B.; Lipman,D.J.; Tatusova,T.; Bowman,A.
EPI946918	NS	United States	2016-Jun-04	EPI_ISL_253967	A/swine/Ohio/16TOSU1842/2016		Import from public-domain	Shabman,R.; Fedorova,N.; Puri,V.; Shrivastava,S.; Amedeo,P.; Isom,R.; Hu,L.; Durbin,A.; Rocchi,I.; Williams,T.; Bao,Y.; Sanders,R.; Zhdanov,S.; Kiryutin,B.; Lipman,D.J.; Tatusova,T.; Bowman,A.
EPI946926	NS	United States	2016-Jun-04	EPI_ISL_253968	A/swine/Ohio/16TOSU1843/2016		Import from public-domain	Shabman,R.; Fedorova,N.; Puri,V.; Shrivastava,S.; Amedeo,P.; Isom,R.; Hu,L.; Durbin,A.; Rocchi,I.; Williams,T.; Bao,Y.; Sanders,R.; Zhdanov,S.; Kiryutin,B.; Lipman,D.J.; Tatusova,T.; Bowman,A.
EPI946934	NS	United States	2016-Jun-04	EPI_ISL_253969	A/swine/Ohio/16TOSU1844/2016		Import from public-domain	Shabman,R.; Fedorova,N.; Puri,V.; Shrivastava,S.; Amedeo,P.; Isom,R.; Hu,L.; Durbin,A.; Rocchi,I.; Williams,T.; Bao,Y.; Sanders,R.; Zhdanov,S.; Kiryutin,B.; Lipman,D.J.; Tatusova,T.; Bowman,A.
EPI946942	NS	United States	2016-Jun-04	EPI_ISL_253970	A/swine/Ohio/16TOSU1874/2016		Import from public-domain	Shabman,R.; Fedorova,N.; Puri,V.; Shrivastava,S.; Amedeo,P.; Isom,R.; Hu,L.; Durbin,A.; Rocchi,I.; Williams,T.; Bao,Y.; Sanders,R.; Zhdanov,S.; Kiryutin,B.; Lipman,D.J.; Tatusova,T.; Bowman,A.
EPI946950	NS	United States	2016-Jun-04	EPI_ISL_253971	A/swine/Ohio/16TOSU1881/2016		Import from public-domain	Shabman,R.; Fedorova,N.; Puri,V.; Shrivastava,S.; Amedeo,P.; Isom,R.; Hu,L.; Durbin,A.; Rocchi,I.; Williams,T.; Bao,Y.; Sanders,R.; Zhdanov,S.; Kiryutin,B.; Lipman,D.J.; Tatusova,T.; Bowman,A.
EPI946958	NS	United States	2016-Jun-04	EPI_ISL_253972	A/swine/Ohio/16TOSU1883/2016		Import from public-domain	Shabman,R.; Fedorova,N.; Puri,V.; Shrivastava,S.; Amedeo,P.; Isom,R.; Hu,L.; Durbin,A.; Rocchi,I.; Williams,T.; Bao,Y.; Sanders,R.; Zhdanov,S.; Kiryutin,B.; Lipman,D.J.; Tatusova,T.; Bowman,A.
EPI946966	NS	United States	2016-Jun-04	EPI_ISL_253973	A/swine/Ohio/16TOSU1887/2016		Import from public-domain	Shabman,R.; Fedorova,N.; Puri,V.; Shrivastava,S.; Amedeo,P.; Isom,R.; Hu,L.; Durbin,A.; Rocchi,I.; Williams,T.; Bao,Y.; Sanders,R.; Zhdanov,S.; Kiryutin,B.; Lipman,D.J.; Tatusova,T.; Bowman,A.
EPI946974	NS	United States	2016-Jun-04	EPI_ISL_253974	A/swine/Ohio/16TOSU1890/2016		Import from public-domain	Shabman,R.; Fedorova,N.; Puri,V.; Shrivastava,S.; Amedeo,P.; Isom,R.; Hu,L.; Durbin,A.; Rocchi,I.; Williams,T.; Bao,Y.; Sanders,R.; Zhdanov,S.; Kiryutin,B.; Lipman,D.J.; Tatusova,T.; Bowman,A.
EPI946982	NS	United States	2016-Jun-04	EPI_ISL_253975	A/swine/Ohio/16TOSU1891/2016		Import from public-domain	Shabman,R.; Fedorova,N.; Puri,V.; Shrivastava,S.; Amedeo,P.; Isom,R.; Hu,L.; Durbin,A.; Rocchi,I.; Williams,T.; Bao,Y.; Sanders,R.; Zhdanov,S.; Kiryutin,B.; Lipman,D.J.; Tatusova,T.; Bowman,A.
EPI946990	NS	United States	2016-Jun-04	EPI_ISL_253976	A/swine/Ohio/16TOSU1892/2016		Import from public-domain	Shabman,R.; Fedorova,N.; Puri,V.; Shrivastava,S.; Amedeo,P.; Isom,R.; Hu,L.; Durbin,A.; Rocchi,I.; Williams,T.; Bao,Y.; Sanders,R.; Zhdanov,S.; Kiryutin,B.; Lipman,D.J.; Tatusova,T.; Bowman,A.
EPI946998	NS	United States	2016-Jun-04	EPI_ISL_253977	A/swine/Ohio/16TOSU1893/2016		Import from public-domain	Shabman,R.; Fedorova,N.; Puri,V.; Shrivastava,S.; Amedeo,P.; Isom,R.; Hu,L.; Durbin,A.; Rocchi,I.; Williams,T.; Bao,Y.; Sanders,R.; Zhdanov,S.; Kiryutin,B.; Lipman,D.J.; Tatusova,T.; Bowman,A.
EPI947006	NS	United States	2016-Jun-04	EPI_ISL_253978	A/swine/Ohio/16TOSU1894/2016		Import from public-domain	Shabman,R.; Fedorova,N.; Puri,V.; Shrivastava,S.; Amedeo,P.; Isom,R.; Hu,L.; Durbin,A.; Rocchi,I.; Williams,T.; Bao,Y.; Sanders,R.; Zhdanov,S.; Kiryutin,B.; Lipman,D.J.; Tatusova,T.; Bowman,A.
EPI947014	NS	United States	2016-Jun-11	EPI_ISL_253979	A/swine/Ohio/16TOSU1950/2016		Import from public-domain	Shabman,R.; Fedorova,N.; Puri,V.; Shrivastava,S.; Amedeo,P.; Isom,R.; Hu,L.; Durbin,A.; Rocchi,I.; Williams,T.; Bao,Y.; Sanders,R.; Zhdanov,S.; Kiryutin,B.; Lipman,D.J.; Tatusova,T.; Bowman,A.
EPI947022	NS	United States	2016-Jun-11	EPI_ISL_253980	A/swine/Ohio/16TOSU2111/2016		Import from public-domain	Shabman,R.; Fedorova,N.; Puri,V.; Shrivastava,S.; Amedeo,P.; Isom,R.; Hu,L.; Durbin,A.; Rocchi,I.; Williams,T.; Bao,Y.; Sanders,R.; Zhdanov,S.; Kiryutin,B.; Lipman,D.J.; Tatusova,T.; Bowman,A.
EPI947132	NS	United States	2016-Jun-09	EPI_ISL_253994	A/swine/Iowa/16TOSU2467/2016		Import from public-domain	Shabman,R.; Fedorova,N.; Puri,V.; Shrivastava,S.; Amedeo,P.; Isom,R.; Hu,L.; Durbin,A.; Rocchi,I.; Williams,T.; Bao,Y.; Sanders,R.; Zhdanov,S.; Kiryutin,B.; Lipman,D.J.; Tatusova,T.; Bowman,A.
EPI947166	NS	United States	2016-Jun-09	EPI_ISL_253998	A/swine/Iowa/16TOSU2563/2016		Import from public-domain	Shabman,R.; Fedorova,N.; Puri,V.; Shrivastava,S.; Amedeo,P.; Isom,R.; Hu,L.; Durbin,A.; Rocchi,I.; Williams,T.; Bao,Y.; Sanders,R.; Zhdanov,S.; Kiryutin,B.; Lipman,D.J.; Tatusova,T.; Bowman,A.
EPI947190	NS	United States	2016-Jun-09	EPI_ISL_254001	A/swine/Iowa/16TOSU2594/2016		Import from public-domain	Shabman,R.; Fedorova,N.; Puri,V.; Shrivastava,S.; Amedeo,P.; Isom,R.; Hu,L.; Durbin,A.; Rocchi,I.; Williams,T.; Bao,Y.; Sanders,R.; Zhdanov,S.; Kiryutin,B.; Lipman,D.J.; Tatusova,T.; Bowman,A.
EPI947198	NS	United States	2016-Jun-09	EPI_ISL_254002	A/swine/Iowa/16TOSU2605/2016		Import from public-domain	Shabman,R.; Fedorova,N.; Puri,V.; Shrivastava,S.; Amedeo,P.; Isom,R.; Hu,L.; Durbin,A.; Rocchi,I.; Williams,T.; Bao,Y.; Sanders,R.; Zhdanov,S.; Kiryutin,B.; Lipman,D.J.; Tatusova,T.; Bowman,A.
EPI947206	NS	United States	2016-Jun-09	EPI_ISL_254003	A/swine/Iowa/16TOSU2607/2016		Import from public-domain	Shabman,R.; Fedorova,N.; Puri,V.; Shrivastava,S.; Amedeo,P.; Isom,R.; Hu,L.; Durbin,A.; Rocchi,I.; Williams,T.; Bao,Y.; Sanders,R.; Zhdanov,S.; Kiryutin,B.; Lipman,D.J.; Tatusova,T.; Bowman,A.
EPI947214	NS	United States	2016-Jun-09	EPI_ISL_254004	A/swine/Iowa/16TOSU2612/2016		Import from public-domain	Shabman,R.; Fedorova,N.; Puri,V.; Shrivastava,S.; Amedeo,P.; Isom,R.; Hu,L.; Durbin,A.; Rocchi,I.; Williams,T.; Bao,Y.; Sanders,R.; Zhdanov,S.; Kiryutin,B.; Lipman,D.J.; Tatusova,T.; Bowman,A.
EPI947262	NS	United States	2016-Jun-09	EPI_ISL_254010	A/swine/Iowa/16TOSU2756/2016		Import from public-domain	Shabman,R.; Fedorova,N.; Puri,V.; Shrivastava,S.; Amedeo,P.; Isom,R.; Hu,L.; Durbin,A.; Rocchi,I.; Williams,T.; Bao,Y.; Sanders,R.; Zhdanov,S.; Kiryutin,B.; Lipman,D.J.; Tatusova,T.; Bowman,A.
EPI947288	NS	United States	2016-Jun-09	EPI_ISL_254013	A/swine/Iowa/16TOSU2825/2016		Import from public-domain	Shabman,R.; Fedorova,N.; Puri,V.; Shrivastava,S.; Amedeo,P.; Isom,R.; Hu,L.; Durbin,A.; Rocchi,I.; Williams,T.; Bao,Y.; Sanders,R.; Zhdanov,S.; Kiryutin,B.; Lipman,D.J.; Tatusova,T.; Bowman,A.
EPI1036638	NS	United States	2017-Jan-03	EPI_ISL_254677	A/swine/North Carolina/A01672048/2017		Import from public-domain	Lin,K.; Zhang,J.
EPI1036626	NS	United States	2017-Jan-04	EPI_ISL_254679	A/swine/North Carolina/A01671999/2017		Import from public-domain	Lin,K.; Zhang,J.
EPI1036591	NS	United States	2017-Jan-05	EPI_ISL_254683	A/swine/Iowa/A01672046/2017		Import from public-domain	Lin,K.; Zhang,J.
EPI1036608	NS	United States	2017-Jan-05	EPI_ISL_254685	A/swine/Nebraska/A01672049/2017		Import from public-domain	Lin,K.; Zhang,J.
EPI955925	NS	Japan	2016-Oct-18	EPI_ISL_255356	A/swine/Gunma/6-3829/2016	National Institute of Animal Health	National Institute of Animal Health	Saito, T.; Takemae, N.
EPI955933	NS	Japan	2017-Jan-10	EPI_ISL_255357	A/swine/Gunma/9-4151/2017	National Institute of Animal Health	National Institute of Animal Health	Saito, T.; Takemae, N.
EPI955940	NS	Japan	2017-Jan-10	EPI_ISL_255358	A/swine/Gunma/6-4101/2017	National Institute of Animal Health	National Institute of Animal Health	Saito, T.; Takemae, N.
EPI955948	NS	Japan	2017-Jan-11	EPI_ISL_255359	A/swine/Gunma/7-4161/2017	National Institute of Animal Health	National Institute of Animal Health	Saito, T.; Takemae, N.
EPI955955	NS	Japan	2017-Jan-10	EPI_ISL_255360	A/swine/Gunma/9-4149/2017	National Institute of Animal Health	National Institute of Animal Health	Saito, T.; Takemae, N.
EPI955972	NS	Japan	2017-Jan-10	EPI_ISL_255363	A/swine/Gunma/9-4156/2017	National Institute of Animal Health	National Institute of Animal Health	Saito, T.; Takemae, N.
EPI955997	NS	Japan	2016-Jun-15	EPI_ISL_255370	A/swine/Gunma/7-2493/2016	National Institute of Animal Health	National Institute of Animal Health	Saito, T.; Takemae, N.
EPI956005	NS	Japan	2016-Jul-21	EPI_ISL_255371	A/swine/Gunma/11-2902/2016	National Institute of Animal Health	National Institute of Animal Health	Saito, T.; Takemae, N.
EPI956040	NS	Japan	2017-Jan-10	EPI_ISL_255376	A/swine/Gunma/9-4154/2017	National Institute of Animal Health	National Institute of Animal Health	Saito, T.; Takemae, N.
EPI956047	NS	Japan	2017-Jan-11	EPI_ISL_255377	A/swine/Gunma/7-4166/2017	National Institute of Animal Health	National Institute of Animal Health	Saito, T.; Takemae, N.
EPI956059	NS	Japan	2017-Jan-10	EPI_ISL_255379	A/swine/Gunma/9-4150/2017	National Institute of Animal Health	National Institute of Animal Health	Saito, T.; Takemae, N.
EPI956065	NS	Japan	2017-Jan-11	EPI_ISL_255380	A/swine/Gunma/7-4164/2017	National Institute of Animal Health	National Institute of Animal Health	Saito, T.; Takemae, N.
EPI961237	NS	United States	2015-Oct-20	EPI_ISL_256249	A/swine/Indiana/A01812028/2015		Import from public-domain
EPI961245	NS	United States	2015-Dec-15	EPI_ISL_256250	A/swine/Indiana/A01812104/2015		Import from public-domain
EPI961253	NS	United States	2015-Nov-06	EPI_ISL_256251	A/swine/Indiana/A01812062/2015		Import from public-domain
EPI961266	NS	United States	2015-Dec-03	EPI_ISL_256253	A/swine/California/A01459157/2015		Import from public-domain
EPI961300	NS	United States	2015-Dec-15	EPI_ISL_256256	A/swine/Indiana/A01812120/2015		Import from public-domain
EPI961324	NS	United States	2015-Nov-17	EPI_ISL_256259	A/swine/Indiana/A01812071/2015		Import from public-domain
EPI1036620	NS	United States	2017-Jan-18	EPI_ISL_256560	A/swine/Iowa/A01672419/2017		Import from public-domain	Lin,K.; Zhang,J.
EPI1036572	NS	United States	2017-Jan-17	EPI_ISL_257031	A/swine/Missouri/A01672030/2017		Import from public-domain	Lin,K.; Zhang,J.
EPI1036665	NS	United States	2017-Jan-31	EPI_ISL_257156	A/swine/North Carolina/A01672582/2017		Import from public-domain	Lin,K.; Zhang,J.
EPI1036647	NS	United States	2017-Jan-23	EPI_ISL_257157	A/swine/Indiana/A01672516/2017		Import from public-domain	Lin,K.; Zhang,J.
EPI967706	NS	Vietnam	2016-Dec-06	EPI_ISL_257494	A/swine/Ba Ria Vung Tau/02-07-2/2016		National Institute of Animal Health	Takemae, N.; Saito, T.
EPI967768	NS	Vietnam	2016-Dec-06	EPI_ISL_257502	A/swine/Ba Ria Vung Tau/02-27-2/2016		National Institute of Animal Health	Takemae, N.; Saito, T.
EPI1036653	NS	United States	2017-Jan-30	EPI_ISL_258614	A/swine/Illinois/A01672615/2017		Import from public-domain	Lin,K.; Zhang,J.
EPI1074049	NS	United States	2017-Feb-08	EPI_ISL_258653	A/swine/Minnesota/A01932042/2017		Import from public-domain	Lin,K.; Zhang,J.
EPI1074029	NS	United States	2017-Feb-03	EPI_ISL_258654	A/swine/South Carolina/A01932046/2017		Import from public-domain	Lin,K.; Zhang,J.
EPI1063076	NS	United States	2017-Feb-15	EPI_ISL_260805	A/swine/Indiana/A01932256/2017		Import from public-domain	Lin,K.; Zhang,J.
EPI1074023	NS	United States	2017-Feb-03	EPI_ISL_260809	A/swine/Illinois/A01932037/2017		Import from public-domain	Lin,K.; Zhang,J.
EPI985433	NS	United States	2017-Mar-17	EPI_ISL_260816	A/swine/Kansas/A01378020/2017		Import from public-domain	Padmanabhan,A.; Marthaler,D.
EPI1063130	NS	United States	2017-Feb-28	EPI_ISL_260828	A/swine/Wisconsin/A01932590/2017		Import from public-domain	Lin,K.; Smith,K.; Zhang,J.
EPI1063184	NS	United States	2017-Feb-20	EPI_ISL_261457	A/swine/Iowa/A01932417/2017		Import from public-domain	Lin,K.; Smith,K.; Zhang,J.
EPI1063100	NS	United States	2017-Feb-18	EPI_ISL_261459	A/swine/Iowa/A01932419/2017		Import from public-domain	Lin,K.; Smith,K.; Zhang,J.
EPI1063172	NS	United States	2017-Feb-27	EPI_ISL_261488	A/swine/Iowa/A01932577/2017		Import from public-domain	Lin,K.; Smith,K.; Zhang,J.
EPI1079662	NS	United States	2017-Mar-07	EPI_ISL_262586	A/swine/North Carolina/A01667104/2017		Import from public-domain	Lin,K.; Smith,K.; Zhang,J.
EPI1080426	NS	United States	2017-Mar-20	EPI_ISL_262589	A/swine/Nebraska/A01933901/2017		Import from public-domain	Lin,K.; Smith,K.; Zhang,J.
EPI1079721	NS	United States	2017-Mar-21	EPI_ISL_262594	A/swine/Pennsylvania/A01933903/2017		Import from public-domain	Lin,K.; Smith,K.; Zhang,J.
EPI1079802	NS	United States	2017-Mar-07	EPI_ISL_262600	A/swine/Iowa/A01667086/2017		Import from public-domain	Lin,K.; Smith,K.; Zhang,J.
EPI998448	NS	United States	2016-Feb-01	EPI_ISL_263480	A/swine/Ohio/16TOSU0352/2016		Import from public-domain	Nolting,J.M.; Nelson,S.W.; Zentkovich,M.M.; Bowman,A.S.; Wang,L.; Zhang,Y.
EPI998437	NS	United States	2016-May-01	EPI_ISL_263483	A/swine/Indiana/16TOSU0646/2016		Import from public-domain	Nolting,J.M.; Nelson,S.W.; Zentkovich,M.M.; Bowman,A.S.; Wang,L.; Zhang,Y.
EPI1010085	NS	Germany	2017-Jan-01	EPI_ISL_263845	A/swine/Germany/Bak50/2017		Friedrich-Loeffler-Institut
EPI1079617	NS	United States	2017-Mar-22	EPI_ISL_264195	A/swine/Iowa/A02214242/2017		Import from public-domain	Lin,K.; Smith,K.; Zhang,J.
EPI1079650	NS	United States	2017-Mar-16	EPI_ISL_264225	A/swine/North Carolina/A02214000/2017		Import from public-domain	Lin,K.; Smith,K.; Zhang,J.
EPI1006123	NS	Japan	2017-Mar-01	EPI_ISL_266246	A/swine/Gunma/SV105/2017/MD1	National Institute of Animal Health	National Institute of Animal Health	Saito, T.; Takemae, N.
EPI1006130	NS	Japan	2017-Mar-08	EPI_ISL_266247	A/swine/Gunma/SVB-110/2017/MD1	National Institute of Animal Health	National Institute of Animal Health	Saito, T.; Takemae, N.
EPI1079697	NS	United States	2017-Mar-27	EPI_ISL_266551	A/swine/Illinois/A02214664/2017		Import from public-domain	Lin,K.; Smith,K.; Zhang,J.
EPI1079728	NS	United States	2017-Mar-28	EPI_ISL_266555	A/swine/Iowa/A02214654/2017		Import from public-domain	Lin,K.; Smith,K.; Zhang,J.
EPI1020073	NS	Japan	2016-Jul-16	EPI_ISL_268776	A/swine/Gunma/SVB38/2016	National Institute of Animal Health	National Institute of Animal Health	Takemae, N.; Saito, T.
EPI1028092	NS	Japan	2017-Apr-19	EPI_ISL_270373	A/swine/Gunma/7-4301/2017	National Institute of Animal Health	National Institute of Animal Health	Saito, T.; Takemae, N.
EPI1028106	NS	Japan	2017-Apr-19	EPI_ISL_270375	A/swine/Gunma/7-4295/2017	National Institute of Animal Health	National Institute of Animal Health	Saito, T.; Takemae, N.
EPI1028120	NS	Japan	2017-Apr-25	EPI_ISL_270377	A/swine/Gunma/6-4504/2017	National Institute of Animal Health	National Institute of Animal Health	Saito, T.; Takemae, N.
EPI1028127	NS	Japan	2017-Apr-17	EPI_ISL_270378	A/swine/Gunma/34-4278/2017	National Institute of Animal Health	National Institute of Animal Health	Saito, T.; Takemae, N.
EPI1028140	NS	Japan	2017-Apr-25	EPI_ISL_270380	A/swine/Gunma/6-4506/2017	National Institute of Animal Health	National Institute of Animal Health	Saito, T.; Takemae, N.
EPI1028147	NS	Japan	2017-Apr-25	EPI_ISL_270381	A/swine/Gunma/6-4499/2017	National Institute of Animal Health	National Institute of Animal Health	Saito, T.; Takemae, N.
EPI1028155	NS	Japan	2017-Apr-25	EPI_ISL_270382	A/swine/Gunma/6-4503/2017	National Institute of Animal Health	National Institute of Animal Health	Saito, T.; Takemae, N.
EPI1028163	NS	Japan	2017-Apr-19	EPI_ISL_270383	A/swine/Gunma/7-4308/2017	National Institute of Animal Health	National Institute of Animal Health	Saito, T.; Takemae, N.
EPI1028169	NS	Japan	2017-Apr-27	EPI_ISL_270384	A/swine/Gunma/35-4607/2017	National Institute of Animal Health	National Institute of Animal Health	Saito, T.; Takemae, N.
EPI1028189	NS	Japan	2017-Apr-19	EPI_ISL_270387	A/swine/Gunma/7-4291/2017	National Institute of Animal Health	National Institute of Animal Health	Saito, T.; Takemae, N.
EPI1028195	NS	Japan	2017-Apr-19	EPI_ISL_270388	A/swine/Gunma/7-4290/2017	National Institute of Animal Health	National Institute of Animal Health	Saito, T.; Takemae, N.
EPI1030856	NS	United States	2011-Nov-22	EPI_ISL_271041	A/swine/Iowa/MT_12_07_11_2_28/2011		Import from public-domain	Yang,M.; Diaz,A.; Marthaler,D.; Culhane,M.; Sreevatsan,S.; Alkhamis,M.; Torremorell,M.
EPI1031025	NS	United States	2012-Mar-14	EPI_ISL_271063	A/swine/South Dakota/MT_12_07_2081/2012		Import from public-domain	Yang,M.; Diaz,A.; Marthaler,D.; Culhane,M.; Sreevatsan,S.; Alkhamis,M.; Torremorell,M.
EPI1031065	NS	United States	2011-Nov-22	EPI_ISL_271068	A/swine/Iowa/MT_12_07_11_2_2/2011		Import from public-domain	Yang,M.; Diaz,A.; Marthaler,D.; Culhane,M.; Sreevatsan,S.; Alkhamis,M.; Torremorell,M.
EPI1031105	NS	United States	2012-Mar-14	EPI_ISL_271073	A/swine/South Dakota/MT_12_07_2079/2012		Import from public-domain	Yang,M.; Diaz,A.; Marthaler,D.; Culhane,M.; Sreevatsan,S.; Alkhamis,M.; Torremorell,M.
EPI1031157	NS	United States	2011-Nov-22	EPI_ISL_271079	A/swine/Iowa/MT_12_07_11_2_12/2011		Import from public-domain	Yang,M.; Diaz,A.; Marthaler,D.; Culhane,M.; Sreevatsan,S.; Alkhamis,M.; Torremorell,M.
EPI1031165	NS	United States	2011-Nov-22	EPI_ISL_271080	A/swine/Iowa/MT_12_07_11_2_7/2011		Import from public-domain	Yang,M.; Diaz,A.; Marthaler,D.; Culhane,M.; Sreevatsan,S.; Alkhamis,M.; Torremorell,M.
EPI1032266	NS	United States	2012-Mar-14	EPI_ISL_271648	A/swine/South Dakota/MT_12_07_2075/2012		Import from public-domain	Yang,M.; Diaz,A.; Marthaler,D.; Culhane,M.; Sreevatsan,S.; Alkhamis,M.; Torremorell,M.
EPI1032330	NS	United States	2011-Nov-22	EPI_ISL_271656	A/swine/Iowa/MT_12_07_11_2_19/2011		Import from public-domain	Yang,M.; Diaz,A.; Marthaler,D.; Culhane,M.; Sreevatsan,S.; Alkhamis,M.; Torremorell,M.
EPI1032354	NS	United States	2011-Nov-22	EPI_ISL_271659	A/swine/Iowa/MT_12_07_11_2_25/2011		Import from public-domain	Yang,M.; Diaz,A.; Marthaler,D.; Culhane,M.; Sreevatsan,S.; Alkhamis,M.; Torremorell,M.
EPI1032362	NS	United States	2011-Nov-22	EPI_ISL_271660	A/swine/Iowa/MT_12_07_11_2_29/2011		Import from public-domain	Yang,M.; Diaz,A.; Marthaler,D.; Culhane,M.; Sreevatsan,S.; Alkhamis,M.; Torremorell,M.
EPI1032370	NS	United States	2012-Mar-21	EPI_ISL_271661	A/swine/Minnesota/MT_12_07_2116/2012		Import from public-domain	Yang,M.; Diaz,A.; Marthaler,D.; Culhane,M.; Sreevatsan,S.; Alkhamis,M.; Torremorell,M.
EPI1032410	NS	United States	2011-Nov-22	EPI_ISL_271666	A/swine/Iowa/MT_12_07_11_2_10/2011		Import from public-domain	Yang,M.; Diaz,A.; Marthaler,D.; Culhane,M.; Sreevatsan,S.; Alkhamis,M.; Torremorell,M.
EPI1032426	NS	United States	2011-Nov-22	EPI_ISL_271668	A/swine/Iowa/MT_12_07_11_2_8/2011		Import from public-domain	Yang,M.; Diaz,A.; Marthaler,D.; Culhane,M.; Sreevatsan,S.; Alkhamis,M.; Torremorell,M.
EPI1032434	NS	United States	2011-Nov-22	EPI_ISL_271669	A/swine/Iowa/MT_12_07_11_2_14/2011		Import from public-domain	Yang,M.; Diaz,A.; Marthaler,D.; Culhane,M.; Sreevatsan,S.; Alkhamis,M.; Torremorell,M.
EPI1032612	NS	United States	2011-Nov-22	EPI_ISL_271720	A/swine/Iowa/MT_12_07_11_2_11/2011		Import from public-domain	Yang,M.; Diaz,A.; Marthaler,D.; Culhane,M.; Sreevatsan,S.; Alkhamis,M.; Torremorell,M.
EPI1032647	NS	United States	2012-Mar-21	EPI_ISL_271726	A/swine/Minnesota/MT_12_07_2130/2012		Import from public-domain	Yang,M.; Diaz,A.; Marthaler,D.; Culhane,M.; Sreevatsan,S.; Alkhamis,M.; Torremorell,M.
EPI1032687	NS	United States	2011-Nov-22	EPI_ISL_271731	A/swine/Iowa/MT_12_07_11_2_23/2011		Import from public-domain	Yang,M.; Diaz,A.; Marthaler,D.; Culhane,M.; Sreevatsan,S.; Alkhamis,M.; Torremorell,M.
EPI1032723	NS	United States	2011-Nov-22	EPI_ISL_271735	A/swine/Iowa/MT_12_07_11_2_3/2011		Import from public-domain	Yang,M.; Diaz,A.; Marthaler,D.; Culhane,M.; Sreevatsan,S.; Alkhamis,M.; Torremorell,M.
EPI1032739	NS	United States	2012-Mar-21	EPI_ISL_271737	A/swine/Minnesota/MT_12_07_2132/2012		Import from public-domain	Yang,M.; Diaz,A.; Marthaler,D.; Culhane,M.; Sreevatsan,S.; Alkhamis,M.; Torremorell,M.
EPI1032763	NS	United States	2011-Nov-22	EPI_ISL_271740	A/swine/Iowa/MT_12_07_11_2_6/2011		Import from public-domain	Yang,M.; Diaz,A.; Marthaler,D.; Culhane,M.; Sreevatsan,S.; Alkhamis,M.; Torremorell,M.
EPI1032803	NS	United States	2012-Mar-21	EPI_ISL_271745	A/swine/Minnesota/MT_12_07_2083/2012		Import from public-domain	Yang,M.; Diaz,A.; Marthaler,D.; Culhane,M.; Sreevatsan,S.; Alkhamis,M.; Torremorell,M.
EPI1032827	NS	United States	2012-Mar-21	EPI_ISL_271748	A/swine/Minnesota/MT_12_07_2092/2012		Import from public-domain	Yang,M.; Diaz,A.; Marthaler,D.; Culhane,M.; Sreevatsan,S.; Alkhamis,M.; Torremorell,M.
EPI1032843	NS	United States	2011-Nov-22	EPI_ISL_271750	A/swine/Iowa/MT_12_07_11_2_4/2011		Import from public-domain	Yang,M.; Diaz,A.; Marthaler,D.; Culhane,M.; Sreevatsan,S.; Alkhamis,M.; Torremorell,M.
EPI1079740	NS	United States	2017-Mar-20	EPI_ISL_272837	A/swine/South Carolina/A02214849/2017		Import from public-domain	Lin,K.; Smith,K.; Zhang,J.
EPI1037991	NS	Japan	2017-May-15	EPI_ISL_273510	A/swine/Niigata/4/2017		National Institute of Animal Health	Takemae, N.; Saito, T.
EPI1037999	NS	Japan	2017-May-15	EPI_ISL_273511	A/swine/Niigata/2/2017		National Institute of Animal Health	Takemae, N.; Saito, T.
EPI1038006	NS	Japan	2017-May-15	EPI_ISL_273512	A/swine/Niigata/9/2017		National Institute of Animal Health	Takemae, N.; Saito, T.
EPI1038013	NS	Japan	2017-May-15	EPI_ISL_273513	A/swine/Niigata/8/2017		National Institute of Animal Health	Takemae, N.; Saito, T.
EPI1038020	NS	Japan	2017-May-15	EPI_ISL_273514	A/swine/Niigata/6/2017-MD2		National Institute of Animal Health	Takemae, N.; Saito, T.
EPI1038028	NS	Japan	2017-May-15	EPI_ISL_273515	A/swine/Niigata/2/2017-MD2		National Institute of Animal Health	Takemae, N.; Saito, T.
EPI1038036	NS	Japan	2017-May-15	EPI_ISL_273516	A/swine/Niigata/10/2017		National Institute of Animal Health	Takemae, N.; Saito, T.
EPI1043846	NS	Japan	2013-May-20	EPI_ISL_274687	A/swine/Gunma/1/2013	National Institute of Animal Health	National Institute of Animal Health	Saito, T.; Takemae, N.
EPI1044455	NS	Japan	2014-Jan-20	EPI_ISL_274846	A/swine/Gunma/09/2014	National Institute of Animal Health	National Institute of Animal Health	Saito, T.; Takemae, N.
EPI1044477	NS	Japan	2013-Oct-07	EPI_ISL_274849	A/swine/Chiba/40/2013	National Institute of Animal Health	National Institute of Animal Health	Saito, T.; Takemae, N.
EPI1044506	NS	Japan	2014-Nov-21	EPI_ISL_274853	A/swine/Gunma/TA779/2014	National Institute of Animal Health	National Institute of Animal Health	Saito, T.; Takemae, N.
EPI1046680	NS	Japan	2013-Jul-04	EPI_ISL_275567	A/swine/Chiba/31/2013	National Institute of Animal Health	National Institute of Animal Health	Saito, T.; Takemae, N.
EPI1046694	NS	Japan	2014-May-20	EPI_ISL_275569	A/swine/Aichi/18/2014	National Institute of Animal Health	National Institute of Animal Health	Saito, T.; Takemae, N.
EPI1046708	NS	Japan	2013-Apr-16	EPI_ISL_275571	A/swine/Ibaraki/1/2013	National Institute of Animal Health	National Institute of Animal Health	Saito, T.; Takemae, N.
EPI1046714	NS	Japan	2013-Oct-25	EPI_ISL_275572	A/swine/Gunma/43/2013	National Institute of Animal Health	National Institute of Animal Health	Saito, T.; Takemae, N.
EPI1046752	NS	Japan	2014-Aug-19	EPI_ISL_275577	A/swine/Chiba/1/2014	National Institute of Animal Health	National Institute of Animal Health	Saito, T.; Takemae, N.
EPI1057400	NS	Japan	2015-Jan-01	EPI_ISL_277369	A/swine/Chiba/24/2015	Kagoshima University	Kagoshima University
EPI1057431	NS	Japan	2016-Jan-01	EPI_ISL_277372	A/swine/Aichi/02/2016	Kagoshima University	Kagoshima University
EPI1057482	NS	Japan	2016-Jan-01	EPI_ISL_277383	A/swine/Chiba/KU-FK3/2016	Kagoshima University	Kagoshima University
EPI1061361	NS	United States	2017-May-30	EPI_ISL_278198	A/swine/Michigan/A01259077/2017		Import from public-domain	Janas-Martindale,A.
EPI1061369	NS	United States	2016-Mar-21	EPI_ISL_278199	A/swine/California/A01459202/2016		Import from public-domain	Janas-Martindale,A.
EPI1063441	NS	Italy	2015-Sep-01	EPI_ISL_278833	A/swine/Italy/203964/2015		Import from public-domain	Chiapponi,C.; Ebranati,E.; Pariani,E.; Faccini,S.; Luppi,A.; Baioni,L.; Manfredi,R.; Carta,V.; Merenda,M.; Affanni,P.; Colucci,M.E.; Veronesi,L.; Zehender,G.; Foni,E.
EPI1063475	NS	Italy	2015-Sep-01	EPI_ISL_278836	A/swine/Italy/56341/2015		Import from public-domain	Chiapponi,C.; Ebranati,E.; Pariani,E.; Faccini,S.; Luppi,A.; Baioni,L.; Manfredi,R.; Carta,V.; Merenda,M.; Affanni,P.; Colucci,M.E.; Veronesi,L.; Zehender,G.; Foni,E.
EPI1063591	NS	Italy	2014-Sep-01	EPI_ISL_278851	A/swine/Italy/327497-7/2014		Import from public-domain	Chiapponi,C.; Ebranati,E.; Pariani,E.; Faccini,S.; Luppi,A.; Baioni,L.; Manfredi,R.; Carta,V.; Merenda,M.; Affanni,P.; Colucci,M.E.; Veronesi,L.; Zehender,G.; Foni,E.
EPI1063668	NS	Italy	2014-Sep-01	EPI_ISL_278861	A/swine/Italy/246087/2014		Import from public-domain	Chiapponi,C.; Ebranati,E.; Pariani,E.; Faccini,S.; Luppi,A.; Baioni,L.; Manfredi,R.; Carta,V.; Merenda,M.; Affanni,P.; Colucci,M.E.; Veronesi,L.; Zehender,G.; Foni,E.
EPI1063750	NS	Italy	2014-Sep-01	EPI_ISL_278871	A/swine/Italy/150383-1/2014		Import from public-domain	Chiapponi,C.; Ebranati,E.; Pariani,E.; Faccini,S.; Luppi,A.; Baioni,L.; Manfredi,R.; Carta,V.; Merenda,M.; Affanni,P.; Colucci,M.E.; Veronesi,L.; Zehender,G.; Foni,E.
EPI1063817	NS	Italy	2014-Sep-01	EPI_ISL_278879	A/swine/Italy/124953/2014		Import from public-domain	Chiapponi,C.; Ebranati,E.; Pariani,E.; Faccini,S.; Luppi,A.; Baioni,L.; Manfredi,R.; Carta,V.; Merenda,M.; Affanni,P.; Colucci,M.E.; Veronesi,L.; Zehender,G.; Foni,E.
EPI1064113	NS	Italy	2013-Sep-01	EPI_ISL_278919	A/swine/Italy/149878/2013		Import from public-domain	Chiapponi,C.; Ebranati,E.; Pariani,E.; Faccini,S.; Luppi,A.; Baioni,L.; Manfredi,R.; Carta,V.; Merenda,M.; Affanni,P.; Colucci,M.E.; Veronesi,L.; Zehender,G.; Foni,E.
EPI1073402	NS	United States	2016-Jun-01	EPI_ISL_280200	A/swine/Indiana/16TOSU4110/2016		Import from public-domain	Tan,G.; Shabman,R.; Fedorova,N.; Puri,V.; Shrivastava,S.; Amedeo,P.; Isom,R.; Hu,L.; Durbin,A.; Rocchi,I.; Williams,T.; Pickett,B.; Nolting,J.M.; Bao,Y.; Sanders,R.; Hatcher,E.; Zhdanov,S.; Kiryutin,B.; Lipman,D.J.; Tatusova,T.; Bowman,A.S.
EPI1073359	NS	United States	2016-Jul-01	EPI_ISL_280206	A/swine/Indiana/16TOSU4239/2016		Import from public-domain	Tan,G.; Shabman,R.; Fedorova,N.; Puri,V.; Shrivastava,S.; Amedeo,P.; Isom,R.; Hu,L.; Durbin,A.; Rocchi,I.; Williams,T.; Pickett,B.; Nolting,J.M.; Bao,Y.; Sanders,R.; Hatcher,E.; Zhdanov,S.; Kiryutin,B.; Lipman,D.J.; Tatusova,T.; Bowman,A.S.
EPI1073740	NS	United States	2016-Jul-01	EPI_ISL_280209	A/swine/Indiana/16TOSU4367/2016		Import from public-domain	Tan,G.; Shabman,R.; Fedorova,N.; Puri,V.; Shrivastava,S.; Amedeo,P.; Isom,R.; Hu,L.; Durbin,A.; Rocchi,I.; Williams,T.; Pickett,B.; Nolting,J.M.; Bao,Y.; Sanders,R.; Hatcher,E.; Zhdanov,S.; Kiryutin,B.; Lipman,D.J.; Tatusova,T.; Bowman,A.S.
EPI1073448	NS	United States	2016-Jul-01	EPI_ISL_280218	A/swine/Ohio/16TOSU8021/2016		Import from public-domain	Tan,G.; Shabman,R.; Fedorova,N.; Puri,V.; Shrivastava,S.; Amedeo,P.; Isom,R.; Hu,L.; Durbin,A.; Rocchi,I.; Williams,T.; Pickett,B.; Nolting,J.M.; Bao,Y.; Sanders,R.; Hatcher,E.; Zhdanov,S.; Kiryutin,B.; Lipman,D.J.; Tatusova,T.; Bowman,A.S.
EPI1073481	NS	United States	2016-Jul-01	EPI_ISL_280222	A/swine/Ohio/16TOSU8308/2016		Import from public-domain	Tan,G.; Shabman,R.; Fedorova,N.; Puri,V.; Shrivastava,S.; Amedeo,P.; Isom,R.; Hu,L.; Durbin,A.; Rocchi,I.; Williams,T.; Pickett,B.; Nolting,J.M.; Bao,Y.; Sanders,R.; Hatcher,E.; Zhdanov,S.; Kiryutin,B.; Lipman,D.J.; Tatusova,T.; Bowman,A.S.
EPI1073489	NS	United States	2016-Jul-01	EPI_ISL_280223	A/swine/Ohio/16TOSU8320/2016		Import from public-domain	Tan,G.; Shabman,R.; Fedorova,N.; Puri,V.; Shrivastava,S.; Amedeo,P.; Isom,R.; Hu,L.; Durbin,A.; Rocchi,I.; Williams,T.; Pickett,B.; Nolting,J.M.; Bao,Y.; Sanders,R.; Hatcher,E.; Zhdanov,S.; Kiryutin,B.; Lipman,D.J.; Tatusova,T.; Bowman,A.S.
EPI1073497	NS	United States	2016-Jul-01	EPI_ISL_280224	A/swine/Ohio/16TOSU8287/2016		Import from public-domain	Tan,G.; Shabman,R.; Fedorova,N.; Puri,V.; Shrivastava,S.; Amedeo,P.; Isom,R.; Hu,L.; Durbin,A.; Rocchi,I.; Williams,T.; Pickett,B.; Nolting,J.M.; Bao,Y.; Sanders,R.; Hatcher,E.; Zhdanov,S.; Kiryutin,B.; Lipman,D.J.; Tatusova,T.; Bowman,A.S.
EPI1073559	NS	United States	2016-Aug-01	EPI_ISL_280232	A/swine/Indiana/16TOSU8125/2016		Import from public-domain	Tan,G.; Shabman,R.; Fedorova,N.; Puri,V.; Shrivastava,S.; Amedeo,P.; Isom,R.; Hu,L.; Durbin,A.; Rocchi,I.; Williams,T.; Pickett,B.; Nolting,J.M.; Bao,Y.; Sanders,R.; Hatcher,E.; Zhdanov,S.; Kiryutin,B.; Lipman,D.J.; Tatusova,T.; Bowman,A.S.
EPI1073567	NS	United States	2016-Aug-01	EPI_ISL_280233	A/swine/Indiana/16TOSU8165/2016		Import from public-domain	Tan,G.; Shabman,R.; Fedorova,N.; Puri,V.; Shrivastava,S.; Amedeo,P.; Isom,R.; Hu,L.; Durbin,A.; Rocchi,I.; Williams,T.; Pickett,B.; Nolting,J.M.; Bao,Y.; Sanders,R.; Hatcher,E.; Zhdanov,S.; Kiryutin,B.; Lipman,D.J.; Tatusova,T.; Bowman,A.S.
EPI1073595	NS	United States	2016-Aug-01	EPI_ISL_280236	A/swine/Ohio/16TOSU5421/2016		Import from public-domain	Tan,G.; Shabman,R.; Fedorova,N.; Puri,V.; Shrivastava,S.; Amedeo,P.; Isom,R.; Hu,L.; Durbin,A.; Rocchi,I.; Williams,T.; Pickett,B.; Nolting,J.M.; Bao,Y.; Sanders,R.; Hatcher,E.; Zhdanov,S.; Kiryutin,B.; Lipman,D.J.; Tatusova,T.; Bowman,A.S.
EPI1073603	NS	United States	2016-Aug-01	EPI_ISL_280237	A/swine/Ohio/16TOSU5440/2016		Import from public-domain	Tan,G.; Shabman,R.; Fedorova,N.; Puri,V.; Shrivastava,S.; Amedeo,P.; Isom,R.; Hu,L.; Durbin,A.; Rocchi,I.; Williams,T.; Pickett,B.; Nolting,J.M.; Bao,Y.; Sanders,R.; Hatcher,E.; Zhdanov,S.; Kiryutin,B.; Lipman,D.J.; Tatusova,T.; Bowman,A.S.
EPI1073748	NS	United States	2016-Jul-01	EPI_ISL_280253	A/swine/Indiana/16TOSU4368/2016		Import from public-domain	Tan,G.; Shabman,R.; Fedorova,N.; Puri,V.; Shrivastava,S.; Amedeo,P.; Isom,R.; Hu,L.; Durbin,A.; Rocchi,I.; Williams,T.; Pickett,B.; Nolting,J.M.; Bao,Y.; Sanders,R.; Hatcher,E.; Zhdanov,S.; Kiryutin,B.; Lipman,D.J.; Tatusova,T.; Bowman,A.S.
EPI1169126	NS	United States	2017-Aug-03	EPI_ISL_281235	A/swine/Indiana/A02218760/2017		Import from public-domain	USDA Swine Surveillance,A.
EPI1076155	NS	Canada	2016-Oct-24	EPI_ISL_281241	A/swine/Alberta/SD0191/2016		Import from public-domain	Shanmuganatham,K.; Detmer,S.; Redies,L.; Culhane,M.; Patnayak,D.
EPI1076171	NS	Canada	2015-May-21	EPI_ISL_281243	A/swine/Saskatchewan/SD0107/2015		Import from public-domain	Shanmuganatham,K.; Detmer,S.; Redies,L.; Culhane,M.; Patnayak,D.
EPI1076187	NS	Canada	2015-Jul-23	EPI_ISL_281245	A/swine/Manitoba/SD0114/2015		Import from public-domain	Shanmuganatham,K.; Detmer,S.; Redies,L.; Culhane,M.; Patnayak,D.
EPI1076195	NS	Canada	2016-Oct-18	EPI_ISL_281246	A/swine/Saskatchewan/SD0188/2016		Import from public-domain	Shanmuganatham,K.; Detmer,S.; Redies,L.; Culhane,M.; Patnayak,D.
EPI1076211	NS	Canada	2015-Jan-22	EPI_ISL_281248	A/swine/Manitoba/D0392/2015		Import from public-domain	Shanmuganatham,K.; Detmer,S.; Redies,L.; Culhane,M.; Patnayak,D.
EPI1076219	NS	Canada	2015-May-08	EPI_ISL_281249	A/swine/Saskatchewan/SD0102/2015		Import from public-domain	Shanmuganatham,K.; Detmer,S.; Redies,L.; Culhane,M.; Patnayak,D.
EPI1076227	NS	Canada	2016-Nov-16	EPI_ISL_281250	A/swine/Saskatchewan/SD0200/2016		Import from public-domain	Shanmuganatham,K.; Detmer,S.; Redies,L.; Culhane,M.; Patnayak,D.
EPI1169084	NS	United States	2017-Aug-10	EPI_ISL_281303	A/swine/North Carolina/A02218894/2017		Import from public-domain	USDA Swine Surveillance,A.
EPI1169217	NS	United States	2017-Aug-09	EPI_ISL_281310	A/swine/North Carolina/A02218906/2017		Import from public-domain	USDA Swine Surveillance,A.
EPI1080375	NS	United States	2017-Aug-13	EPI_ISL_281869	A/swine/Ohio/A01357319/2017		Import from public-domain	Janas-Martindale,A.
EPI1080383	NS	United States	2017-Aug-13	EPI_ISL_281870	A/swine/Ohio/A01357316/2017		Import from public-domain	Janas-Martindale,A.
EPI1080470	NS	Japan	2017-Jul-17	EPI_ISL_281893	A/swine/Gunma/12-4820/2017	National Institute of Animal Health	National Institute of Animal Health	Saito, T.; Takemae, N.
EPI1080476	NS	Japan	2017-Jul-12	EPI_ISL_281894	A/swine/Gunma/7-4791/2017	National Institute of Animal Health	National Institute of Animal Health	Saito, T.; Takemae, N.
EPI1080483	NS	Japan	2017-Jul-12	EPI_ISL_281895	A/swine/Gunma/7-4793/2017	National Institute of Animal Health	National Institute of Animal Health	Saito, T.; Takemae, N.
EPI1080497	NS	Japan	2017-Jul-12	EPI_ISL_281897	A/swine/Gunma/7-4792/2017	National Institute of Animal Health	National Institute of Animal Health	Saito, T.; Takemae, N.
EPI1080504	NS	Japan	2017-Jul-12	EPI_ISL_281898	A/swine/Gunma/7-4796/2017	National Institute of Animal Health	National Institute of Animal Health	Saito, T.; Takemae, N.
EPI1080511	NS	Japan	2017-Jul-17	EPI_ISL_281899	A/swine/Gunma/12-4827/2017	National Institute of Animal Health	National Institute of Animal Health	Saito, T.; Takemae, N.
EPI1080517	NS	Japan	2017-Jul-24	EPI_ISL_281900	A/swine/Gunma/34-4898/2017	National Institute of Animal Health	National Institute of Animal Health	Saito, T.; Takemae, N.
EPI1080530	NS	Japan	2017-Jul-12	EPI_ISL_281902	A/swine/Gunma/7-4795/2017	National Institute of Animal Health	National Institute of Animal Health	Saito, T.; Takemae, N.
EPI1080537	NS	Japan	2017-Jul-12	EPI_ISL_281903	A/swine/Gunma/7-4794/2017	National Institute of Animal Health	National Institute of Animal Health	Saito, T.; Takemae, N.
EPI1080544	NS	Japan	2017-Jul-17	EPI_ISL_281904	A/swine/Gunma/12-4829/2017	National Institute of Animal Health	National Institute of Animal Health	Saito, T.; Takemae, N.
EPI1080551	NS	Japan	2017-Jul-17	EPI_ISL_281905	A/swine/Gunma/12-4832/2017	National Institute of Animal Health	National Institute of Animal Health	Saito, T.; Takemae, N.
EPI1080776	NS	United States	2013-Apr-12	EPI_ISL_281918	A/swine/Minnesota/MT_13_01_S79/2013		Import from public-domain	Torremorell,M.; Diaz,A.; Marthaler,D.; Corzo,C.; Munoz-Zanzi,C.; Sreevatsan,S.; Culhane,M.
EPI1169164	NS	United States	2017-Aug-14	EPI_ISL_281988	A/swine/Oklahoma/A02219505/2017		Import from public-domain	USDA Swine Surveillance,A.
EPI1084643	NS	Japan	2017-Jul-12	EPI_ISL_282682	A/swine/Gunma/7-4787/2017	National Institute of Animal Health	National Institute of Animal Health	Saito, T.; Takemae, N.
EPI1084741	NS	Canada	2015-Dec-03	EPI_ISL_282694	A/swine/Manitoba/SD0129/2015		Import from public-domain	Pickett,B.; Fedorova,N.; Puri,V.; Shrivastava,S.; Amedeo,P.; Isom,R.; Hu,L.; Novotny,M.; Durbin,A.; Rocchi,I.; Williams,T.; Culhane,M.; Redies,L.; Patnayak,D.; Bao,Y.; Sanders,R.; Zhdanov,S.; Kiryutin,B.; Lipman,D.J.; Tatusova,T.; Detmer,S.
EPI1084895	NS	Canada	2015-Jul-29	EPI_ISL_282698	A/swine/Manitoba/D0405/2015		Import from public-domain	Pickett,B.; Fedorova,N.; Puri,V.; Shrivastava,S.; Amedeo,P.; Isom,R.; Hu,L.; Novotny,M.; Durbin,A.; Rocchi,I.; Williams,T.; Culhane,M.; Redies,L.; Patnayak,D.; Bao,Y.; Sanders,R.; Zhdanov,S.; Kiryutin,B.; Lipman,D.J.; Tatusova,T.; Detmer,S.
EPI1084799	NS	Canada	2015-Oct-01	EPI_ISL_282701	A/swine/Manitoba/D0407/2015		Import from public-domain	Pickett,B.; Fedorova,N.; Puri,V.; Shrivastava,S.; Amedeo,P.; Isom,R.; Hu,L.; Novotny,M.; Durbin,A.; Rocchi,I.; Williams,T.; Culhane,M.; Redies,L.; Patnayak,D.; Bao,Y.; Sanders,R.; Zhdanov,S.; Kiryutin,B.; Lipman,D.J.; Tatusova,T.; Detmer,S.
EPI1084807	NS	Canada	2015-Oct-08	EPI_ISL_282702	A/swine/Manitoba/D0406/2015		Import from public-domain	Pickett,B.; Fedorova,N.; Puri,V.; Shrivastava,S.; Amedeo,P.; Isom,R.; Hu,L.; Novotny,M.; Durbin,A.; Rocchi,I.; Williams,T.; Culhane,M.; Redies,L.; Patnayak,D.; Bao,Y.; Sanders,R.; Zhdanov,S.; Kiryutin,B.; Lipman,D.J.; Tatusova,T.; Detmer,S.
EPI1084823	NS	Canada	2015-Oct-08	EPI_ISL_282704	A/swine/Manitoba/D0402/2015		Import from public-domain	Pickett,B.; Fedorova,N.; Puri,V.; Shrivastava,S.; Amedeo,P.; Isom,R.; Hu,L.; Novotny,M.; Durbin,A.; Rocchi,I.; Williams,T.; Culhane,M.; Redies,L.; Patnayak,D.; Bao,Y.; Sanders,R.; Zhdanov,S.; Kiryutin,B.; Lipman,D.J.; Tatusova,T.; Detmer,S.
EPI1084831	NS	Canada	2015-Oct-08	EPI_ISL_282705	A/swine/Manitoba/D0432/2015		Import from public-domain	Pickett,B.; Fedorova,N.; Puri,V.; Shrivastava,S.; Amedeo,P.; Isom,R.; Hu,L.; Novotny,M.; Durbin,A.; Rocchi,I.; Williams,T.; Culhane,M.; Redies,L.; Patnayak,D.; Bao,Y.; Sanders,R.; Zhdanov,S.; Kiryutin,B.; Lipman,D.J.; Tatusova,T.; Detmer,S.
EPI1084879	NS	Canada	2015-Jul-16	EPI_ISL_282711	A/swine/Manitoba/D0401/2015		Import from public-domain	Pickett,B.; Fedorova,N.; Puri,V.; Shrivastava,S.; Amedeo,P.; Isom,R.; Hu,L.; Novotny,M.; Durbin,A.; Rocchi,I.; Williams,T.; Culhane,M.; Redies,L.; Patnayak,D.; Bao,Y.; Sanders,R.; Zhdanov,S.; Kiryutin,B.; Lipman,D.J.; Tatusova,T.; Detmer,S.
EPI1084887	NS	Canada	2015-Jul-16	EPI_ISL_282712	A/swine/Manitoba/D0404/2015		Import from public-domain	Pickett,B.; Fedorova,N.; Puri,V.; Shrivastava,S.; Amedeo,P.; Isom,R.; Hu,L.; Novotny,M.; Durbin,A.; Rocchi,I.; Williams,T.; Culhane,M.; Redies,L.; Patnayak,D.; Bao,Y.; Sanders,R.; Zhdanov,S.; Kiryutin,B.; Lipman,D.J.; Tatusova,T.; Detmer,S.
EPI1084943	NS	Canada	2015-Jun-09	EPI_ISL_282719	A/swine/Manitoba/D0389/2015		Import from public-domain	Pickett,B.; Fedorova,N.; Puri,V.; Shrivastava,S.; Amedeo,P.; Isom,R.; Hu,L.; Novotny,M.; Durbin,A.; Rocchi,I.; Williams,T.; Culhane,M.; Redies,L.; Patnayak,D.; Bao,Y.; Sanders,R.; Zhdanov,S.; Kiryutin,B.; Lipman,D.J.; Tatusova,T.; Detmer,S.
EPI1085009	NS	Canada	2015-Apr-09	EPI_ISL_282728	A/swine/Manitoba/D0399/2015		Import from public-domain	Pickett,B.; Fedorova,N.; Puri,V.; Shrivastava,S.; Amedeo,P.; Isom,R.; Hu,L.; Novotny,M.; Durbin,A.; Rocchi,I.; Williams,T.; Culhane,M.; Redies,L.; Patnayak,D.; Bao,Y.; Sanders,R.; Zhdanov,S.; Kiryutin,B.; Lipman,D.J.; Tatusova,T.; Detmer,S.
EPI1085077	NS	Canada	2015-Feb-25	EPI_ISL_282736	A/swine/Manitoba/D0391/2015		Import from public-domain	Pickett,B.; Fedorova,N.; Puri,V.; Shrivastava,S.; Amedeo,P.; Isom,R.; Hu,L.; Novotny,M.; Durbin,A.; Rocchi,I.; Williams,T.; Culhane,M.; Redies,L.; Patnayak,D.; Bao,Y.; Sanders,R.; Zhdanov,S.; Kiryutin,B.; Lipman,D.J.; Tatusova,T.; Detmer,S.
EPI1085188	NS	Canada	2016-Jan-13	EPI_ISL_282738	A/swine/Saskatchewan/SD0136/2016		Import from public-domain	Pickett,B.; Fedorova,N.; Puri,V.; Shrivastava,S.; Amedeo,P.; Isom,R.; Hu,L.; Novotny,M.; Durbin,A.; Rocchi,I.; Williams,T.; Culhane,M.; Redies,L.; Patnayak,D.; Bao,Y.; Sanders,R.; Zhdanov,S.; Kiryutin,B.; Lipman,D.J.; Tatusova,T.; Detmer,S.
EPI1085102	NS	Canada	2016-Mar-09	EPI_ISL_282739	A/swine/Manitoba/SD0157/2016		Import from public-domain	Pickett,B.; Fedorova,N.; Puri,V.; Shrivastava,S.; Amedeo,P.; Isom,R.; Hu,L.; Novotny,M.; Durbin,A.; Rocchi,I.; Williams,T.; Culhane,M.; Redies,L.; Patnayak,D.; Bao,Y.; Sanders,R.; Zhdanov,S.; Kiryutin,B.; Lipman,D.J.; Tatusova,T.; Detmer,S.
EPI1085119	NS	Canada	2016-May-04	EPI_ISL_282741	A/swine/Manitoba/SD0165/2016		Import from public-domain	Pickett,B.; Fedorova,N.; Puri,V.; Shrivastava,S.; Amedeo,P.; Isom,R.; Hu,L.; Novotny,M.; Durbin,A.; Rocchi,I.; Williams,T.; Culhane,M.; Redies,L.; Patnayak,D.; Bao,Y.; Sanders,R.; Zhdanov,S.; Kiryutin,B.; Lipman,D.J.; Tatusova,T.; Detmer,S.
EPI1085127	NS	Canada	2016-May-04	EPI_ISL_282742	A/swine/Manitoba/SD0166/2016		Import from public-domain	Pickett,B.; Fedorova,N.; Puri,V.; Shrivastava,S.; Amedeo,P.; Isom,R.; Hu,L.; Novotny,M.; Durbin,A.; Rocchi,I.; Williams,T.; Culhane,M.; Redies,L.; Patnayak,D.; Bao,Y.; Sanders,R.; Zhdanov,S.; Kiryutin,B.; Lipman,D.J.; Tatusova,T.; Detmer,S.
EPI1169132	NS	United States	2017-Aug-22	EPI_ISL_282912	A/swine/Illinois/A02219794/2017		Import from public-domain	USDA Swine Surveillance,A.
EPI1169211	NS	United States	2017-Aug-17	EPI_ISL_282913	A/swine/Iowa/A02219790/2017		Import from public-domain	USDA Swine Surveillance,A.
EPI1203345	NS	United States	2017-Oct-03	EPI_ISL_283550	A/swine/South Dakota/A01678510/2017		Import from public-domain	Adrdl,S.
EPI1191128	NS	United States	2017-Sep-13	EPI_ISL_285337	A/swine/Missouri/A02221494/2017		Import from public-domain	Lin,K.; Zhang,J.
EPI1191116	NS	United States	2017-Sep-12	EPI_ISL_285408	A/swine/Iowa/A02221491/2017		Import from public-domain	Lin,K.; Zhang,J.
EPI1191120	NS	United States	2017-Sep-14	EPI_ISL_285479	A/swine/Oklahoma/A02221360/2017		Import from public-domain	Lin,K.; Zhang,J.
EPI1138226	NS	Japan	2017-Oct-17	EPI_ISL_290886	A/swine/Gunma/6-5334/2017	National Institute of Animal Health	National Institute of Animal Health	Saito, T.;Takemae, N.
EPI1138233	NS	Japan	2017-Oct-17	EPI_ISL_290887	A/swine/Gunma/6-5345/2017	National Institute of Animal Health	National Institute of Animal Health	Saito, T.;Takemae, N.
EPI1138241	NS	Japan	2017-Oct-17	EPI_ISL_290888	A/swine/Gunma/6-5333/2017	National Institute of Animal Health	National Institute of Animal Health	Saito, T.;Takemae, N.
EPI1138249	NS	Japan	2017-Oct-11	EPI_ISL_290889	A/swine/Gunma/7-5246/2017	National Institute of Animal Health	National Institute of Animal Health	Saito, T.;Takemae, N.
EPI1138257	NS	Japan	2017-Oct-09	EPI_ISL_290890	A/swine/Gunma/12-5189/2017	National Institute of Animal Health	National Institute of Animal Health	Saito, T.;Takemae, N.
EPI1138273	NS	Japan	2017-Sep-14	EPI_ISL_290892	A/swine/Gunma/SVB-170/2017	National Institute of Animal Health	National Institute of Animal Health	Saito, T.;Takemae, N.
EPI1138280	NS	Japan	2017-Oct-17	EPI_ISL_290893	A/swine/Gunma/6-5337/2017	National Institute of Animal Health	National Institute of Animal Health	Saito, T.;Takemae, N.
EPI1138288	NS	Japan	2017-Aug-17	EPI_ISL_290894	A/swine/Gunma/SVB-160-2/2017	National Institute of Animal Health	National Institute of Animal Health	Saito, T.;Takemae, N.
EPI1138295	NS	Japan	2017-Oct-09	EPI_ISL_290895	A/swine/Gunma/12-5183/2017	National Institute of Animal Health	National Institute of Animal Health	Saito, T.;Takemae, N.
EPI1138303	NS	Japan	2017-Aug-31	EPI_ISL_290896	A/swine/Gunma/SVB-164/2017	National Institute of Animal Health	National Institute of Animal Health	Saito, T.;Takemae, N.
EPI1138310	NS	Japan	2017-Aug-17	EPI_ISL_290897	A/swine/Gunma/SVB-160-1/2017	National Institute of Animal Health	National Institute of Animal Health	Saito, T.;Takemae, N.
EPI1138317	NS	Japan	2017-Oct-09	EPI_ISL_290898	A/swine/Gunma/12-5196/2017	National Institute of Animal Health	National Institute of Animal Health	Saito, T.;Takemae, N.
EPI1138325	NS	Japan	2017-Oct-09	EPI_ISL_290899	A/swine/Gunma/12-5186/2017	National Institute of Animal Health	National Institute of Animal Health	Saito, T.;Takemae, N.
EPI1138333	NS	Japan	2017-Oct-17	EPI_ISL_290900	A/swine/Gunma/6-5357/2017	National Institute of Animal Health	National Institute of Animal Health	Saito, T.;Takemae, N.
EPI1138348	NS	Japan	2017-Oct-17	EPI_ISL_290902	A/swine/Gunma/6-5344/2017	National Institute of Animal Health	National Institute of Animal Health	Saito, T.;Takemae, N.
EPI1138356	NS	Japan	2017-Oct-17	EPI_ISL_290903	A/swine/Gunma/6-5359/2017	National Institute of Animal Health	National Institute of Animal Health	Saito, T.;Takemae, N.
EPI1138364	NS	Japan	2017-Nov-29	EPI_ISL_290904	A/swine/Gunma/SVB-195-1/2017	National Institute of Animal Health	National Institute of Animal Health	Saito, T.;Takemae, N.
EPI1160018	NS	Mexico	2014-Oct-20	EPI_ISL_295528	A/swine/Mexico/10912920/2014		Import from public-domain	Nelsona,M.; Culhane,M.; Trovao,N.; Diaz,A.; Marthaler,D.; Torremorell,M.
EPI1160025	NS	Mexico	2014-Oct-31	EPI_ISL_295529	A/swine/Mexico/10926242/2014		Import from public-domain	Nelsona,M.; Culhane,M.; Trovao,N.; Diaz,A.; Marthaler,D.; Torremorell,M.
EPI1160041	NS	Mexico	2014-Dec-01	EPI_ISL_295531	A/swine/Mexico/11004418/2014		Import from public-domain	Nelsona,M.; Culhane,M.; Trovao,N.; Diaz,A.; Marthaler,D.; Torremorell,M.
EPI1160095	NS	Mexico	2015-Mar-15	EPI_ISL_295546	A/swine/Mexico/84703289210/2015		Import from public-domain	Nelsona,M.; Culhane,M.; Trovao,N.; Diaz,A.; Marthaler,D.; Torremorell,M.
EPI1620639	NS	United States	2017-Dec-12	EPI_ISL_295663	A/swine/Illinois/A02138512/2017		Import from public-domain	USDA Swine Surveillance,A.; Smith,K.; Zhang,J.; Lin,K.
EPI1620645	NS	United States	2017-Dec-12	EPI_ISL_295664	A/swine/Pennsylvania/A02138663/2017		Import from public-domain	USDA Swine Surveillance,A.; Smith,K.; Zhang,J.; Lin,K.
EPI1620740	NS	United States	2017-Dec-18	EPI_ISL_295675	A/swine/North Carolina/A02138817/2017		Import from public-domain	USDA Swine Surveillance,A.; Smith,K.; Zhang,J.; Lin,K.
EPI1620752	NS	United States	2017-Dec-11	EPI_ISL_295695	A/swine/Oklahoma/A02138767/2017		Import from public-domain	USDA Swine Surveillance,A.; Smith,K.; Zhang,J.; Lin,K.
EPI1191110	NS	United States	2017-Sep-29	EPI_ISL_296421	A/swine/Iowa/A02221865/2017		Import from public-domain	Lin,K.; Zhang,J.
EPI1203327	NS	United States	2017-Oct-19	EPI_ISL_296426	A/swine/Iowa/A02134236/2017		Import from public-domain	Lin,K.; Zhang,J.
EPI1203401	NS	United States	2017-Oct-18	EPI_ISL_296542	A/swine/Iowa/A02134229/2017		Import from public-domain	Lin,K.; Zhang,J.
EPI1203285	NS	United States	2017-Oct-09	EPI_ISL_296544	A/swine/North Carolina/A02223469/2017		Import from public-domain	Lin,K.; Zhang,J.
EPI1203291	NS	United States	2017-Oct-11	EPI_ISL_296670	A/swine/Iowa/A02223471/2017		Import from public-domain	Lin,K.; Zhang,J.
EPI1620402	NS	United States	2017-Nov-01	EPI_ISL_297055	A/swine/Texas/A02135752/2017		Import from public-domain	Lin,K.; Zhang,J.
EPI1203297	NS	United States	2017-Oct-12	EPI_ISL_297056	A/swine/Pennsylvania/A02223370/2017		Import from public-domain	Lin,K.; Zhang,J.
EPI1620426	NS	United States	2017-Nov-01	EPI_ISL_297061	A/swine/Iowa/A02135101/2017		Import from public-domain	Lin,K.; Zhang,J.
EPI1235814	NS	United States	2017-Nov-07	EPI_ISL_297069	A/swine/Pennsylvania/A02135726/2017		Import from public-domain	USDA Swine Surveillance,A.
EPI1620432	NS	United States	2017-Nov-15	EPI_ISL_297091	A/swine/Oklahoma/A02136057/2017		Import from public-domain	Smith,K.; Zhang,J.
EPI1620541	NS	United States	2017-Nov-10	EPI_ISL_297094	A/swine/Iowa/A02136744/2017		Import from public-domain	Smith,K.; Zhang,J.
EPI1235808	NS	United States	2017-Nov-17	EPI_ISL_297193	A/swine/Indiana/A02136747/2017		Import from public-domain	USDA Swine Surveillance,A.
EPI1235861	NS	United States	2017-Nov-28	EPI_ISL_297208	A/swine/Iowa/A02137183/2017		Import from public-domain	USDA Swine Surveillance,A.
EPI1620758	NS	United States	2017-Dec-04	EPI_ISL_297214	A/swine/Missouri/A02137164/2017		Import from public-domain	Smith,K.; Lin,K.; Zhang,J.
EPI1620656	NS	United States	2017-Dec-15	EPI_ISL_297245	A/swine/South Dakota/A01785387/2017		Import from public-domain	Swine Surveillance,A.
EPI1620873	NS	United States	2018-Jan-03	EPI_ISL_299534	A/swine/Illinois/A02139356/2018		Import from public-domain	USDA Swine Surveillance,A.; Smith,K.; Zhang,J.; Lin,K.
EPI1620885	NS	United States	2018-Jan-09	EPI_ISL_299535	A/swine/Iowa/A02140816/2018		Import from public-domain	USDA Swine Surveillance,A.; Smith,K.; Zhang,J.; Lin,K.
EPI1620831	NS	United States	2018-Jan-05	EPI_ISL_299565	A/swine/Ohio/A02139385/2018		Import from public-domain	USDA Swine Surveillance,A.; Smith,K.; Zhang,J.; Lin,K.
EPI1620837	NS	United States	2018-Jan-29	EPI_ISL_301927	A/swine/South Dakota/A02142231/2018		Import from public-domain	USDA Swine Surveillance,A.; Smith,K.; Zhang,J.; Lin,K.
EPI1625642	NS	United States	2018-Feb-14	EPI_ISL_303856	A/swine/Texas/A01785448/2018		Import from public-domain	Swine Surveillance,A.
EPI1625702	NS	United States	2018-Feb-14	EPI_ISL_303859	A/swine/Texas/A01785447/2018		Import from public-domain	Swine Surveillance,A.
EPI1201499	NS	Japan	2018-Jan-08	EPI_ISL_304094	A/swine/Gunma/12-5435/2018	National Institute of Animal Health	National Institute of Animal Health	Saito, T.; Takemae, N.
EPI1201515	NS	Japan	2018-Jan-16	EPI_ISL_304096	A/swine/Gunma/6-5520/2018	National Institute of Animal Health	National Institute of Animal Health	Saito, T.; Takemae, N.
EPI1201548	NS	Japan	2018-Jan-17	EPI_ISL_304100	A/swine/Gunma/7-5557/2018	National Institute of Animal Health	National Institute of Animal Health	Saito, T.; Takemae, N.
EPI1201556	NS	Japan	2018-Jan-16	EPI_ISL_304101	A/swine/Gunma/6-5541/2018	National Institute of Animal Health	National Institute of Animal Health	Saito, T.; Takemae, N.
EPI1201580	NS	Japan	2018-Jan-16	EPI_ISL_304104	A/swine/Gunma/6-5516/2018	National Institute of Animal Health	National Institute of Animal Health	Saito, T.; Takemae, N.
EPI1201588	NS	Japan	2018-Jan-17	EPI_ISL_304105	A/swine/Gunma/35-5597/2018	National Institute of Animal Health	National Institute of Animal Health	Saito, T.; Takemae, N.
EPI1201603	NS	Japan	2018-Jan-17	EPI_ISL_304107	A/swine/Gunma/35-5573/2018	National Institute of Animal Health	National Institute of Animal Health	Saito, T.; Takemae, N.
EPI1625636	NS	United States	2018-Feb-07	EPI_ISL_304650	A/swine/Iowa/A02142465/2018		Import from public-domain	USDA Swine Surveillance,A.; Lin,K.; Zhang,J.
EPI1625684	NS	United States	2018-Feb-13	EPI_ISL_304651	A/swine/Missouri/A02142811/2018		Import from public-domain	USDA Swine Surveillance,A.; Lin,K.; Zhang,J.
EPI1625690	NS	United States	2018-Feb-05	EPI_ISL_304653	A/swine/Illinois/A02142422/2018		Import from public-domain	USDA Swine Surveillance,A.; Lin,K.; Zhang,J.
EPI1253076	NS	Russian Federation	2017-Apr-12	EPI_ISL_314323	A/swine/Leningrad Region/RII03/2017	Research Institute of Influenza, Ministry of Healthcare of the Russian Federation	WHO National Influenza Centre Russian Federation
EPI1255795	NS	Japan	2018-May-04	EPI_ISL_314818	A/swine/Tochigi/3/2018	National Institute of Animal Health	National Institute of Animal Health	N.Takemae,T.Saito
EPI1255802	NS	Japan	2018-May-04	EPI_ISL_314819	A/swine/Tochigi/2/2018	National Institute of Animal Health	National Institute of Animal Health	N.Takemae,T.Saito
EPI1255810	NS	Japan	2018-May-04	EPI_ISL_314820	A/swine/Tochigi/1/2018	National Institute of Animal Health	National Institute of Animal Health	N.Takemae,T.Saito
EPI1302770	NS	United States	2016-May-01	EPI_ISL_327821	A/swine/Ohio/16TOSU1603/2016		Import from public-domain	Nolting,J.M.; Nelson,S.W.; Lorbach,J.N.; Bowman,A.S.
EPI1302763	NS	United States	2016-Jun-01	EPI_ISL_327822	A/swine/Iowa/16TOSU2703/2016		Import from public-domain	Nolting,J.M.; Nelson,S.W.; Lorbach,J.N.; Bowman,A.S.
EPI1302755	NS	United States	2016-Jun-01	EPI_ISL_327827	A/swine/Ohio/16TOSU1889/2016		Import from public-domain	Nolting,J.M.; Nelson,S.W.; Lorbach,J.N.; Bowman,A.S.
EPI1302813	NS	United States	2016-Jun-01	EPI_ISL_327830	A/swine/Iowa/16TOSU2702/2016		Import from public-domain	Nolting,J.M.; Nelson,S.W.; Lorbach,J.N.; Bowman,A.S.
EPI1302749	NS	United States	2016-May-01	EPI_ISL_327835	A/swine/Ohio/16TOSU1476/2016		Import from public-domain	Nolting,J.M.; Nelson,S.W.; Lorbach,J.N.; Bowman,A.S.
EPI1305818	NS	Chile	2015-Apr-14	EPI_ISL_328771	A/swine/Rancagua/VN1401-914/2015		Import from public-domain
EPI1305839	NS	Chile	2015-Jan-08	EPI_ISL_328776	A/swine/Rancagua/VN1401-699/2015		Import from public-domain
EPI1305921	NS	Chile	2014-Jul-23	EPI_ISL_328785	A/swine/Rancagua/VN1401-143/2014		Import from public-domain
EPI1305950	NS	Chile	2015-May-12	EPI_ISL_328786	A/swine/Melipilla/VN1401-983/2015		Import from public-domain
EPI1305940	NS	Chile	2015-Oct-15	EPI_ISL_328787	A/swine/Melipilla/VN1401-1587/2015		Import from public-domain
EPI1305973	NS	Chile	2015-Dec-03	EPI_ISL_328788	A/swine/Melipilla/VN1401-1756/2015		Import from public-domain
EPI1305941	NS	Chile	2015-Dec-03	EPI_ISL_328789	A/swine/Melipilla/VN1401-1760/2015		Import from public-domain
EPI1305936	NS	Chile	2015-Dec-03	EPI_ISL_328790	A/swine/Melipilla/VN1401-1755/2015		Import from public-domain
EPI1305960	NS	Chile	2015-Oct-15	EPI_ISL_328791	A/swine/Melipilla/VN1401-1586/2015		Import from public-domain
EPI1305981	NS	Chile	2015-Oct-15	EPI_ISL_328792	A/swine/Melipilla/VN1401-1585/2015		Import from public-domain
EPI1305999	NS	Chile	2015-May-12	EPI_ISL_328793	A/swine/Mallarauco/VN1401-988/2015		Import from public-domain
EPI1306030	NS	Chile	2015-Oct-06	EPI_ISL_328798	A/swine/El Monte/VN1401-1537/2015		Import from public-domain
EPI1306087	NS	Chile	2014-Oct-17	EPI_ISL_328806	A/swine/Chile/VN1401-367/2014		Import from public-domain
EPI1306122	NS	Chile	2014-Oct-17	EPI_ISL_328808	A/swine/Chile/VN1401-343/2014		Import from public-domain
EPI1306116	NS	Chile	2014-Apr-24	EPI_ISL_328809	A/swine/Chile/VN1401-41/2014		Import from public-domain
EPI1306100	NS	Chile	2014-Feb-25	EPI_ISL_328810	A/swine/Chile/VN1401-4/2014		Import from public-domain
EPI1306143	NS	Chile	2014-Oct-08	EPI_ISL_328812	A/swine/Chile/VN1401-274/2014		Import from public-domain
EPI1306165	NS	Chile	2014-Oct-08	EPI_ISL_328813	A/swine/Chile/VN1401-271/2014		Import from public-domain
EPI1306171	NS	Chile	2014-Oct-17	EPI_ISL_328815	A/swine/Chile/VN1401-339/2014		Import from public-domain
EPI1306175	NS	Chile	2014-Oct-08	EPI_ISL_328816	A/swine/Chile/VN1401-263/2014		Import from public-domain
EPI1306223	NS	Chile	2014-Jul-31	EPI_ISL_328818	A/swine/Chile/47/2014		Import from public-domain
EPI1306206	NS	Chile	2014-Jul-31	EPI_ISL_328819	A/swine/Chile/48/2014		Import from public-domain
EPI1306227	NS	Chile	2014-Jul-31	EPI_ISL_328820	A/swine/Chile/52/2014		Import from public-domain
EPI1306196	NS	Chile	2014-Aug-10	EPI_ISL_328821	A/swine/Chile/60/2014		Import from public-domain
EPI1306229	NS	Chile	2014-Jul-31	EPI_ISL_328822	A/swine/Chile/45/2014		Import from public-domain
EPI1306217	NS	Chile	2014-Aug-10	EPI_ISL_328823	A/swine/Chile/59/2014		Import from public-domain
EPI1306234	NS	Chile	2014-Jul-22	EPI_ISL_328824	A/swine/Chile/39/2014		Import from public-domain
EPI1306238	NS	Chile	2014-Jul-22	EPI_ISL_328826	A/swine/Chile/37/2014		Import from public-domain
EPI1306239	NS	Chile	2014-Jul-31	EPI_ISL_328827	A/swine/Chile/44/2014		Import from public-domain
EPI1306254	NS	Chile	2014-Jul-31	EPI_ISL_328828	A/swine/Chile/42/2014		Import from public-domain
EPI1306267	NS	Chile	2014-Jul-22	EPI_ISL_328829	A/swine/Chile/40/2014		Import from public-domain
EPI1306322	NS	Chile	2014-Jul-08	EPI_ISL_328830	A/swine/Chile/29/2014		Import from public-domain
EPI1306292	NS	Chile	2014-Jul-22	EPI_ISL_328834	A/swine/Chile/36/2014		Import from public-domain
EPI1306332	NS	Chile	2014-Jul-08	EPI_ISL_328835	A/swine/Chile/28/2014		Import from public-domain
EPI1307792	NS	Australia	2012-Aug-24	EPI_ISL_329077	A/swine/Queensland/P12-14238-09/2012		Import from public-domain	Wong,F.Y.; Donato,C.; Deng,Y.M.; Teng,D.; Komadina,N.; Baas,C.; Modak,J.; O&apos;Dea,M.; Smith,D.W.; Effler,P.V.; Cooke,J.; Davies,K.R.; Hurt,A.; Kung,N.; Levy,A.; Loh,R.; Shan,S.; Shinwari,M.W.; Stevens,V.; Taylor,J.; Williams,D.T.; Watson,J.; Eagles,D.; McCullough,S.; Barr,I.G.; Vijaykrishna,D.
EPI1307816	NS	Australia	2012-Aug-04	EPI_ISL_329080	A/swine/Western Australia/2577896X/2012		Import from public-domain	Wong,F.Y.; Donato,C.; Deng,Y.M.; Teng,D.; Komadina,N.; Baas,C.; Modak,J.; O&apos;Dea,M.; Smith,D.W.; Effler,P.V.; Cooke,J.; Davies,K.R.; Hurt,A.; Kung,N.; Levy,A.; Loh,R.; Shan,S.; Shinwari,M.W.; Stevens,V.; Taylor,J.; Williams,D.T.; Watson,J.; Eagles,D.; McCullough,S.; Barr,I.G.; Vijaykrishna,D.
EPI1307832	NS	Australia	2016-Nov-08	EPI_ISL_329082	A/swine/Western Australia/AS16-3457-09/2016		Import from public-domain	Wong,F.Y.; Donato,C.; Deng,Y.M.; Teng,D.; Komadina,N.; Baas,C.; Modak,J.; O&apos;Dea,M.; Smith,D.W.; Effler,P.V.; Cooke,J.; Davies,K.R.; Hurt,A.; Kung,N.; Levy,A.; Loh,R.; Shan,S.; Shinwari,M.W.; Stevens,V.; Taylor,J.; Williams,D.T.; Watson,J.; Eagles,D.; McCullough,S.; Barr,I.G.; Vijaykrishna,D.
EPI1307852	NS	Australia	2012-Jul-20	EPI_ISL_329094	A/swine/Western Australia/AS12-2111-01/2012		Import from public-domain	Wong,F.Y.; Donato,C.; Deng,Y.M.; Teng,D.; Komadina,N.; Baas,C.; Modak,J.; O&apos;Dea,M.; Smith,D.W.; Effler,P.V.; Cooke,J.; Davies,K.R.; Hurt,A.; Kung,N.; Levy,A.; Loh,R.; Shan,S.; Shinwari,M.W.; Stevens,V.; Taylor,J.; Williams,D.T.; Watson,J.; Eagles,D.; McCullough,S.; Barr,I.G.; Vijaykrishna,D.
EPI1307876	NS	Australia	2012-Aug-06	EPI_ISL_329097	A/swine/Queensland/P12-13921-24/2012		Import from public-domain	Wong,F.Y.; Donato,C.; Deng,Y.M.; Teng,D.; Komadina,N.; Baas,C.; Modak,J.; O&apos;Dea,M.; Smith,D.W.; Effler,P.V.; Cooke,J.; Davies,K.R.; Hurt,A.; Kung,N.; Levy,A.; Loh,R.; Shan,S.; Shinwari,M.W.; Stevens,V.; Taylor,J.; Williams,D.T.; Watson,J.; Eagles,D.; McCullough,S.; Barr,I.G.; Vijaykrishna,D.
EPI1307884	NS	Australia	2012-Aug-24	EPI_ISL_329098	A/swine/Queensland/P12-14238-07/2012		Import from public-domain	Wong,F.Y.; Donato,C.; Deng,Y.M.; Teng,D.; Komadina,N.; Baas,C.; Modak,J.; O&apos;Dea,M.; Smith,D.W.; Effler,P.V.; Cooke,J.; Davies,K.R.; Hurt,A.; Kung,N.; Levy,A.; Loh,R.; Shan,S.; Shinwari,M.W.; Stevens,V.; Taylor,J.; Williams,D.T.; Watson,J.; Eagles,D.; McCullough,S.; Barr,I.G.; Vijaykrishna,D.
EPI1336090	NS	Japan	2018-Oct-09	EPI_ISL_334019	A/swine/Gunma/6-6131/2018		National Institute of Animal Health	N.Takemae,;T.Saito.
EPI1336114	NS	Japan	2018-Oct-04	EPI_ISL_334022	A/swine/Gunma/7-6085/2018		National Institute of Animal Health	N.Takemae,;T.Saito.
EPI1336122	NS	Japan	2018-Oct-09	EPI_ISL_334023	A/swine/Gunma/6-6142/2018		National Institute of Animal Health	N.Takemae,;T.Saito.
EPI1336138	NS	Japan	2018-Oct-09	EPI_ISL_334025	A/swine/Gunma/6-6132/2018		National Institute of Animal Health	N.Takemae,;T.Saito.
EPI1336146	NS	Japan	2018-Oct-09	EPI_ISL_334026	A/swine/Gunma/6-6129/2018		National Institute of Animal Health	N.Takemae,;T.Saito.
EPI1336162	NS	Japan	2018-Oct-08	EPI_ISL_334028	A/swine/Gunma/12-5957/2018		National Institute of Animal Health	N.Takemae,;T.Saito.
EPI1336218	NS	Japan	2018-Oct-10	EPI_ISL_334035	A/swine/Gunma/40-6195/2018		National Institute of Animal Health	N.Takemae,;T.Saito.
EPI1336226	NS	Japan	2018-Oct-09	EPI_ISL_334036	A/swine/Gunma/35-6163/2018		National Institute of Animal Health	N.Takemae,;T.Saito.
EPI1336255	NS	Japan	2018-Oct-10	EPI_ISL_334040	A/swine/Gunma/40-6196/2018		National Institute of Animal Health	N.Takemae,;T.Saito.
EPI1336263	NS	Japan	2018-Oct-10	EPI_ISL_334041	A/swine/Gunma/40-6192/2018		National Institute of Animal Health	N.Takemae,;T.Saito.
EPI1336271	NS	Japan	2018-Oct-10	EPI_ISL_334042	A/swine/Gunma/40-6193/2018		National Institute of Animal Health	N.Takemae,;T.Saito.
EPI1337403	NS	Japan	2018-Oct-09	EPI_ISL_334236	A/swine/Gunma/6-6135/2018		National Institute of Animal Health	Takemae, N; Saito, T
EPI1337411	NS	Japan	2018-Oct-09	EPI_ISL_334237	A/swine/Gunma/6-6133/2018		National Institute of Animal Health	Takemae, N; Saito, T
EPI1337419	NS	Japan	2018-Aug-28	EPI_ISL_334238	A/swine/Niigata/2/2018		National Institute of Animal Health	Takemae, N; Saito, T
EPI1337427	NS	Japan	2018-Aug-28	EPI_ISL_334239	A/swine/Niigata/1/2018		National Institute of Animal Health	Takemae, N; Saito, T
EPI1352871	NS	Japan	2018-Oct-08	EPI_ISL_337282	A/swine/Gunma/12-5959/2018		National Institute of Animal Health	N,Takemae.;T,Saito
EPI1352879	NS	Japan	2018-Oct-02	EPI_ISL_337283	A/swine/Gunma/34-5852/2018		National Institute of Animal Health	N,Takemae.;T,Saito
EPI1352895	NS	Japan	2018-Nov-06	EPI_ISL_337285	A/swine/Chiba/1-6328/2018		National Institute of Animal Health	N,Takemae.;T,Saito
EPI1352903	NS	Japan	2018-Oct-02	EPI_ISL_337286	A/swine/Gunma/34-5853/2018		National Institute of Animal Health	N,Takemae.;T,Saito
EPI1398966	NS	Japan	2019-Jan-15	EPI_ISL_348518	A/swine/Gunma/7-6457/2019	National Institute of Animal Health	National Institute of Animal Health	N,Takemae.;T,Saito
EPI1398982	NS	Japan	2019-Jan-15	EPI_ISL_348520	A/swine/Gunma/7-6458/2019	National Institute of Animal Health	National Institute of Animal Health	N,Takemae.;T,Saito
EPI1398990	NS	Japan	2019-Jan-15	EPI_ISL_348521	A/swine/Gunma/7-6448/2019	National Institute of Animal Health	National Institute of Animal Health	N,Takemae.;T,Saito
EPI1399022	NS	Japan	2019-Jan-15	EPI_ISL_348525	A/swine/Gunma/7-6447/2019	National Institute of Animal Health	National Institute of Animal Health	N,Takemae.;T,Saito
EPI1399030	NS	Japan	2019-Jan-15	EPI_ISL_348526	A/swine/Gunma/7-6446/2019	National Institute of Animal Health	National Institute of Animal Health	N,Takemae.;T,Saito
EPI1399115	NS	Japan	2019-Jan-22	EPI_ISL_348592	A/swine/Gunma/6-6518/2019	National Institute of Animal Health	National Institute of Animal Health	N,Takemae.;T,Saito
EPI1399123	NS	Japan	2019-Jan-22	EPI_ISL_348593	A/swine/Gunma/6-6516/2019	National Institute of Animal Health	National Institute of Animal Health	N,Takemae.;T,Saito
EPI1399131	NS	Japan	2019-Jan-22	EPI_ISL_348594	A/swine/Gunma/6-6519/2019	National Institute of Animal Health	National Institute of Animal Health	N,Takemae.;T,Saito
EPI1399139	NS	Japan	2019-Jan-22	EPI_ISL_348595	A/swine/Gunma/6-6534/2019	National Institute of Animal Health	National Institute of Animal Health	N,Takemae.;T,Saito
EPI1399147	NS	Japan	2019-Jan-15	EPI_ISL_348596	A/swine/Gunma/7-6460/2019	National Institute of Animal Health	National Institute of Animal Health	N,Takemae.;T,Saito
EPI1399155	NS	Japan	2019-Jan-15	EPI_ISL_348597	A/swine/Gunma/7-6461/2019	National Institute of Animal Health	National Institute of Animal Health	N,Takemae.;T,Saito
EPI1399163	NS	Japan	2019-Jan-22	EPI_ISL_348598	A/swine/Gunma/6-6510/2019	National Institute of Animal Health	National Institute of Animal Health	N,Takemae.;T,Saito
EPI1399171	NS	Japan	2019-Jan-22	EPI_ISL_348599	A/swine/Gunma/6-6522/2019	National Institute of Animal Health	National Institute of Animal Health	N,Takemae.;T,Saito
EPI1399179	NS	Japan	2019-Jan-15	EPI_ISL_348600	A/swine/Gunma/7-6462/2019	National Institute of Animal Health	National Institute of Animal Health	N,Takemae.;T,Saito
EPI1399195	NS	Japan	2019-Feb-04	EPI_ISL_348602	A/swine/Gunma/12-6619/2019	National Institute of Animal Health	National Institute of Animal Health	N,Takemae.;T,Saito
EPI1399203	NS	Japan	2019-Jan-28	EPI_ISL_348603	A/swine/Gunma/34-6581/2019	National Institute of Animal Health	National Institute of Animal Health	N,Takemae.;T,Saito
EPI1478788	NS	Japan	2019-May-08	EPI_ISL_362106	A/swine/Gunma/7-6707/2019	National Institute of Animal Health	National Institute of Animal Health	Y,Uchida.;T,saito
EPI1478796	NS	Japan	2019-Jan-28	EPI_ISL_362107	A/swine/Gunma/34-6584/2019	National Institute of Animal Health	National Institute of Animal Health	Y,Uchida.;T,saito
EPI1478804	NS	Japan	2019-Jan-15	EPI_ISL_362108	A/swine/Gunma/7-6464/2019	National Institute of Animal Health	National Institute of Animal Health	Y,Uchida.;T,saito
EPI1478812	NS	Japan	2019-May-08	EPI_ISL_362109	A/swine/Gunma/7-6705/2019	National Institute of Animal Health	National Institute of Animal Health	Y,Uchida.;T,saito
EPI1478820	NS	Japan	2019-May-08	EPI_ISL_362110	A/swine/Gunma/7-6706/2019	National Institute of Animal Health	National Institute of Animal Health	Y,Uchida.;T,saito
EPI1478828	NS	Japan	2019-May-08	EPI_ISL_362111	A/swine/Gunma/7-6709/2019	National Institute of Animal Health	National Institute of Animal Health	Y,Uchida.;T,Saito
EPI1478836	NS	Japan	2019-May-08	EPI_ISL_362112	A/swine/Gunma/7-6717/2019	National Institute of Animal Health	National Institute of Animal Health	Y,Uchida.;T,Saito
EPI1478844	NS	Japan	2019-May-08	EPI_ISL_362113	A/swine/Gunma/7-6720/2019	National Institute of Animal Health	National Institute of Animal Health	Y,Uchida.;T,Saito
EPI1478852	NS	Japan	2019-May-08	EPI_ISL_362114	A/swine/Gunma/7-6718/2019	National Institute of Animal Health	National Institute of Animal Health	Y,Uchida.;T,Saito
EPI1478860	NS	Japan	2019-May-08	EPI_ISL_362115	A/swine/Gunma/7-6711/2019	National Institute of Animal Health	National Institute of Animal Health	Y,Uchida.;T,Saito
EPI1478868	NS	Japan	2019-May-08	EPI_ISL_362116	A/swine/Gunma/7-6712/2019	National Institute of Animal Health	National Institute of Animal Health	Y,Uchida.;T,Saito
EPI1478876	NS	Japan	2019-May-08	EPI_ISL_362117	A/swine/Gunma/7-6719/2019	National Institute of Animal Health	National Institute of Animal Health	Y,Uchida.;T,Saito
EPI1478884	NS	Japan	2019-May-08	EPI_ISL_362118	A/swine/Gunma/7-6723/2019	National Institute of Animal Health	National Institute of Animal Health	Y,Uchida.;T,Saito
EPI1478892	NS	Japan	2019-May-08	EPI_ISL_362119	A/swine/Gunma/7-6721/2019	National Institute of Animal Health	National Institute of Animal Health	Y,Uchida.;T,Saito
EPI1478900	NS	Japan	2019-May-08	EPI_ISL_362120	A/swine/Gunma/7-6722/2019	National Institute of Animal Health	National Institute of Animal Health	Y,Uchida.;T,Saito
EPI1478908	NS	Japan	2019-May-08	EPI_ISL_362121	A/swine/Gunma/7-6713/2019	National Institute of Animal Health	National Institute of Animal Health	Y,Uchida.;T,Saito
EPI1478916	NS	Japan	2019-May-08	EPI_ISL_362122	A/swine/Gunma/7-6710/2019	National Institute of Animal Health	National Institute of Animal Health	Y,Uchida.;T,Saito
EPI1478924	NS	Japan	2019-May-08	EPI_ISL_362123	A/swine/Gunma/7-6715/2019	National Institute of Animal Health	National Institute of Animal Health	Y,Uchida.;T,Saito
EPI1478932	NS	Japan	2019-May-08	EPI_ISL_362124	A/swine/Gunma/7-6716/2019	National Institute of Animal Health	National Institute of Animal Health	Y,Uchida.;T,Saito
EPI1478940	NS	Japan	2019-May-08	EPI_ISL_362125	A/swine/Gunma/7-6714/2019	National Institute of Animal Health	National Institute of Animal Health	Y,Uchida.;T,Saito
EPI1478948	NS	Japan	2019-May-08	EPI_ISL_362126	A/swine/Gunma/7-6724/2019	National Institute of Animal Health	National Institute of Animal Health	Y,Uchida.;T,Saito
EPI1493168	NS	Japan	2019-May-08	EPI_ISL_365272	A/swine/Gunma/7-6727/2019	National Institute of Animal Health	National Institute of Animal Health	Y,Uchida.;T,saito
EPI1493176	NS	Japan	2019-May-08	EPI_ISL_365273	A/swine/Gunma/7-6729/2019	National Institute of Animal Health	National Institute of Animal Health	Y,Uchida.;T,saito
EPI1493184	NS	Japan	2019-May-08	EPI_ISL_365274	A/swine/Gunma/7-6726/2019	National Institute of Animal Health	National Institute of Animal Health	Y,Uchida.;T,saito
EPI1493192	NS	Japan	2019-Mar-18	EPI_ISL_365275	A/swine/Niigata/2/2019	National Institute of Animal Health	National Institute of Animal Health	Y,Uchida.;T,saito
EPI1493200	NS	Japan	2019-Mar-18	EPI_ISL_365276	A/swine/Niigata/1/2019	National Institute of Animal Health	National Institute of Animal Health	Y,Uchida.;T,saito
EPI1493208	NS	Japan	2019-May-08	EPI_ISL_365277	A/swine/Gunma/7-6725/2019	National Institute of Animal Health	National Institute of Animal Health	Y,Uchida.;T,saito
EPI1493216	NS	Japan	2019-May-14	EPI_ISL_365278	A/swine/Gunma/35-6794/2019	National Institute of Animal Health	National Institute of Animal Health	Y,Uchida.;T,saito
EPI1493224	NS	Japan	2019-May-14	EPI_ISL_365279	A/swine/Gunma/6-6783/2019	National Institute of Animal Health	National Institute of Animal Health	Y,Uchida.;T,saito
EPI1493232	NS	Japan	2019-May-13	EPI_ISL_365280	A/swine/Gunma/34-6730/2019	National Institute of Animal Health	National Institute of Animal Health	Y,Uchida.;T,saito
EPI1493240	NS	Japan	2019-May-22	EPI_ISL_365281	A/swine/Chiba/1-6878/2019	National Institute of Animal Health	National Institute of Animal Health	Y,Uchida.;T,saito
EPI1493248	NS	Japan	2019-May-14	EPI_ISL_365282	A/swine/Gunma/35-6803/2019	National Institute of Animal Health	National Institute of Animal Health	Y,Uchida.;T,saito
EPI1493256	NS	Japan	2019-May-13	EPI_ISL_365283	A/swine/Gunma/34-6732/2019	National Institute of Animal Health	National Institute of Animal Health	Y,Uchida.;T,saito
EPI1493264	NS	Japan	2019-May-22	EPI_ISL_365284	A/swine/Chiba/1-6876/2019	National Institute of Animal Health	National Institute of Animal Health	Y,Uchida.;T,saito
EPI1493272	NS	Japan	2019-May-22	EPI_ISL_365285	A/swine/Chiba/1-6875/2019	National Institute of Animal Health	National Institute of Animal Health	Y,Uchida.;T,saito
EPI1493280	NS	Japan	2019-May-14	EPI_ISL_365286	A/swine/Gunma/35-6815/2019	National Institute of Animal Health	National Institute of Animal Health	Y,Uchida.;T,saito
EPI1493288	NS	Japan	2019-May-14	EPI_ISL_365287	A/swine/Gunma/6-6764/2019	National Institute of Animal Health	National Institute of Animal Health	Y,Uchida.;T,saito
EPI1493296	NS	Japan	2019-May-14	EPI_ISL_365288	A/swine/Gunma/6-6775/2019	National Institute of Animal Health	National Institute of Animal Health	Y,Uchida.;T,saito
EPI1493304	NS	Japan	2019-May-22	EPI_ISL_365289	A/swine/Chiba/1-6874/2019	National Institute of Animal Health	National Institute of Animal Health	Y,Uchida.;T,saito
EPI1493312	NS	Japan	2019-May-17	EPI_ISL_365290	A/swine/Niigata/3/2019	National Institute of Animal Health	National Institute of Animal Health	Y,Uchida.;T,saito
EPI1493509	NS	Chile	2017-Aug-18	EPI_ISL_365384	A/swine/Rancagua/VN1401-2894/2017		Import from public-domain
EPI1493439	NS	Chile	2017-Nov-15	EPI_ISL_365387	A/swine/Rancagua/VN1401-3256/2017		Import from public-domain
EPI1493720	NS	Chile	2016-Aug-17	EPI_ISL_365397	A/swine/Nancagua/VN1401-P6LG/2016		Import from public-domain
EPI1493684	NS	Chile	2017-Aug-25	EPI_ISL_365399	A/swine/Rancagua/VN1401-2942/2017		Import from public-domain
EPI1493481	NS	Chile	2017-May-25	EPI_ISL_365415	A/swine/Rancagua/VN1401-2812/2017		Import from public-domain
EPI1493809	NS	Chile	2017-Aug-24	EPI_ISL_365419	A/swine/Rancagua/VN1401-2937/2017		Import from public-domain
EPI1493498	NS	Chile	2017-May-25	EPI_ISL_365423	A/swine/Rancagua/VN1401-2805/2017		Import from public-domain
EPI1493776	NS	Chile	2017-Aug-25	EPI_ISL_365430	A/swine/Rancagua/VN1401-2943/2017		Import from public-domain
EPI1493706	NS	Chile	2017-Aug-24	EPI_ISL_365441	A/swine/Rancagua/VN1401-2936/2017		Import from public-domain
EPI1493544	NS	Chile	2017-Nov-23	EPI_ISL_365443	A/swine/Santa Cruz/VN1401-3298/2017		Import from public-domain
EPI1493555	NS	Chile	2017-Nov-15	EPI_ISL_365445	A/swine/Rancagua/VN1401-3257/2017		Import from public-domain
EPI1493728	NS	Chile	2017-May-25	EPI_ISL_365447	A/swine/Rancagua/VN1401-2807/2017		Import from public-domain
EPI1493774	NS	Chile	2017-Jun-08	EPI_ISL_365448	A/swine/Rancagua/VN1401-2827/2017		Import from public-domain
EPI1493582	NS	Chile	2017-Aug-30	EPI_ISL_365451	A/swine/Coihueco/VN1401-2979/2017		Import from public-domain
EPI1493628	NS	Chile	2017-Aug-25	EPI_ISL_365452	A/swine/Rancagua/VN14012944/2017		Import from public-domain
EPI1494372	NS	Japan	2019-Feb-12	EPI_ISL_365550	A/swine/Ibaraki/1/2019	National Institute of Animal Health	National Institute of Animal Health	Y,Uchida.;T,Saito
EPI1494388	NS	Japan	2019-Jun-04	EPI_ISL_365552	A/swine/Gunma/40-7032/2019	National Institute of Animal Health	National Institute of Animal Health	Y,Uchida.;T,Saito
EPI1494396	NS	Japan	2019-May-22	EPI_ISL_365553	A/swine/Chiba/1-6867/2019	National Institute of Animal Health	National Institute of Animal Health	Y,Uchida.;T,Saito
EPI1494404	NS	Japan	2019-May-31	EPI_ISL_365554	A/swine/Gunma/46-6975/2019	National Institute of Animal Health	National Institute of Animal Health	Y,Uchida.;T,Saito
EPI1494412	NS	Japan	2019-May-27	EPI_ISL_365555	A/swine/Gunma/36-6894/2019	National Institute of Animal Health	National Institute of Animal Health	Y,Uchida.;T,Saito
EPI1494420	NS	Japan	2019-May-27	EPI_ISL_365556	A/swine/Gunma/36-6893/2019	National Institute of Animal Health	National Institute of Animal Health	Y,Uchida.;T,Saito
EPI1494428	NS	Japan	2019-May-27	EPI_ISL_365557	A/swine/Gunma/36-6892/2019	National Institute of Animal Health	National Institute of Animal Health	Y,Uchida.;T,Saito
EPI1494436	NS	Japan	2019-May-14	EPI_ISL_365558	A/swine/Gunma/35-6817/2019	National Institute of Animal Health	National Institute of Animal Health	Y,Uchida.;T,Saito
EPI1494444	NS	Japan	2019-May-14	EPI_ISL_365559	A/swine/Gunma/35-6819/2019	National Institute of Animal Health	National Institute of Animal Health	Y,Uchida.;T,Saito
EPI1494452	NS	Japan	2019-May-22	EPI_ISL_365560	A/swine/Chiba/1-6868/2019	National Institute of Animal Health	National Institute of Animal Health	Y,Uchida.;T,Saito
EPI1494460	NS	Japan	2019-May-14	EPI_ISL_365561	A/swine/Gunma/35-6814/2019	National Institute of Animal Health	National Institute of Animal Health	Y,Uchida.;T,Saito
EPI1494468	NS	Japan	2019-May-22	EPI_ISL_365562	A/swine/Chiba/1-6871/2019	National Institute of Animal Health	National Institute of Animal Health	Y,Uchida.;T,Saito
EPI1494484	NS	Japan	2019-May-14	EPI_ISL_365564	A/swine/Gunma/35-6816/2019	National Institute of Animal Health	National Institute of Animal Health	Y,Uchida.;T,Saito
EPI1494492	NS	Japan	2019-May-22	EPI_ISL_365565	A/swine/Chiba/1-6872/2019	National Institute of Animal Health	National Institute of Animal Health	Y,Uchida.;T,Saito
EPI1494500	NS	Japan	2019-Feb-21	EPI_ISL_365566	A/swine/Tochigi/48-P87/2019	National Institute of Animal Health	National Institute of Animal Health	Y,Uchida.;T,Saito
EPI1494508	NS	Japan	2019-May-22	EPI_ISL_365567	A/swine/Chiba/1-6873/2019	National Institute of Animal Health	National Institute of Animal Health	Y,Uchida.;T,Saito
EPI1494516	NS	Japan	2019-May-27	EPI_ISL_365568	A/swine/Gunma/36-6890/2019	National Institute of Animal Health	National Institute of Animal Health	Y,Uchida.;T,Saito
EPI1498807	NS	Chile	2016-Mar-29	EPI_ISL_366220	A/swine/Rancagua/VN1401-1911/2016		Import from public-domain
EPI1498842	NS	Chile	2016-Jan-21	EPI_ISL_366221	A/swine/Rancagua/VN1401-1869/2016		Import from public-domain
EPI1498837	NS	Chile	2016-Mar-29	EPI_ISL_366222	A/swine/Rancagua/VN1401-1910/2016		Import from public-domain
EPI1498848	NS	Chile	2016-Mar-29	EPI_ISL_366223	A/swine/Rancagua/VN1401-1909/2016		Import from public-domain
EPI1498835	NS	Chile	2016-Mar-29	EPI_ISL_366224	A/swine/Rancagua/VN1401-1908/2016		Import from public-domain
EPI1498817	NS	Chile	2016-Mar-29	EPI_ISL_366225	A/swine/Rancagua/VN1401-1912/2016		Import from public-domain
EPI1498840	NS	Chile	2016-Mar-29	EPI_ISL_366226	A/swine/Rancagua/VN1401-1913/2016		Import from public-domain
EPI1498856	NS	Chile	2015-Mar-11	EPI_ISL_366227	A/swine/Curico/VN1401-857/2015		Import from public-domain
EPI1498860	NS	Chile	2015-Mar-11	EPI_ISL_366228	A/swine/Curico/VN1401-859/2015		Import from public-domain
EPI1511028	NS	United States	2019-May-23	EPI_ISL_368779	A/swine/Nebraska/A01378044/2019		Import from public-domain	USDA Swine Surveillance,A.
EPI1610551	NS	United States	2019-May-15	EPI_ISL_368783	A/swine/Texas/A02245132/2019		Import from public-domain	Swine Surveillance,A.
EPI1610540	NS	United States	2019-May-28	EPI_ISL_368799	A/swine/North Carolina/A02245145/2019		Import from public-domain	Swine Surveillance,A.
EPI1610504	NS	United States	2019-May-23	EPI_ISL_368800	A/swine/Kansas/A02245142/2019		Import from public-domain	Swine Surveillance,A.
EPI1610492	NS	United States	2019-May-16	EPI_ISL_368843	A/swine/Iowa/A02478498/2019		Import from public-domain	USDA Swine Surveillance,A.; Smith,K.; Zhang,J.; Lin,K.
EPI1610569	NS	United States	2019-May-23	EPI_ISL_369149	A/swine/Illinois/A02478499/2019		Import from public-domain	USDA Swine Surveillance,A.; Smith,K.; Zhang,J.; Lin,K.
EPI1513660	NS	Japan	2019-May-17	EPI_ISL_369282	A/swine/Niigata/4/2019	National Institute of Animal Health	National Institute of Animal Health
EPI1542764	NS	Japan	2019-Jun-12	EPI_ISL_369287	A/swine/Tochigi/38-7119/2019	National Institute of Animal Health	National Institute of Animal Health
EPI1513699	NS	Japan	2018-Jul-01	EPI_ISL_369288	A/swine/Gunma/7-1/2018	National Institute of Animal Health	National Institute of Animal Health
EPI1633972	NS	United States	2019-Jun-03	EPI_ISL_372420	A/swine/Illinois/A02478528/2019		Import from public-domain	USDA Swine Surveillance,A.; Smith,K.; Zhang,J.; Lin,K.
EPI1529309	NS	United States	2018-Jul-31	EPI_ISL_372885	A/swine/California/T1801615/2018		Import from public-domain	Rejmanek,D.; Crossley,B.; Torchetti,M.; Killian,M.L.
EPI1529317	NS	United States	2018-Aug-28	EPI_ISL_372886	A/swine/California/T1801856/2018		Import from public-domain	Rejmanek,D.; Crossley,B.; Torchetti,M.; Killian,M.L.
EPI1529336	NS	United States	2016-Feb-25	EPI_ISL_372888	A/swine/Illinois/12B055/2016		Import from public-domain	Webb,A.; Lowe,J.; Kercher,L.; Friedman,K.; Webby,R.
EPI1633983	NS	United States	2019-Jun-23	EPI_ISL_372893	A/swine/Nebraska/A02245190/2019		Import from public-domain	Swine Surveillance,A.
EPI1633960	NS	United States	2019-Jun-11	EPI_ISL_372905	A/swine/Missouri/A02478547/2019		Import from public-domain	USDA Swine Surveillance,A.; Johnston,S.; Gauger,P.; Zhang,J.; Lin,K.
EPI1634013	NS	United States	2019-Jun-19	EPI_ISL_372912	A/swine/North Carolina/A02478556/2019		Import from public-domain	USDA Swine Surveillance,A.; Johnston,S.; Gauger,P.; Zhang,J.; Lin,K.
EPI1788594	NS	United States	2019-Jun-19	EPI_ISL_372927	A/swine/Utah/A02478565/2019		Import from public-domain	USDA Swine Surveillance,A.; Johnston,S.; Gauger,P.; Zhang,J.; Lin,K.
EPI1530648	NS	Canada	2018-Mar-09	EPI_ISL_373101	A/swine/Alberta/SD0272/2018		Import from public-domain	Tan,G.; Pickett,B.; Fedorova,N.; Amedeo,P.; Isom,R.; Hu,L.; Christensen,J.; Miller,J.; Durbin,A.; Williams,T.; Arumemi,F.; Culhane,M.; Patnayak,D.; Smasal,L.; Detmer,S.
EPI1530664	NS	Canada	2017-May-18	EPI_ISL_373103	A/swine/Saskatchewan/SD0240/2017		Import from public-domain	Tan,G.; Pickett,B.; Fedorova,N.; Amedeo,P.; Isom,R.; Hu,L.; Christensen,J.; Miller,J.; Durbin,A.; Williams,T.; Arumemi,F.; Culhane,M.; Patnayak,D.; Smasal,L.; Detmer,S.
EPI1530744	NS	Canada	2018-May-16	EPI_ISL_373113	A/swine/Manitoba/SD0302/2018		Import from public-domain	Tan,G.; Pickett,B.; Fedorova,N.; Amedeo,P.; Isom,R.; Hu,L.; Christensen,J.; Miller,J.; Durbin,A.; Williams,T.; Arumemi,F.; Culhane,M.; Patnayak,D.; Smasal,L.; Detmer,S.
EPI1530752	NS	Canada	2017-May-29	EPI_ISL_373114	A/swine/Manitoba/SD0241/2017		Import from public-domain	Tan,G.; Pickett,B.; Fedorova,N.; Amedeo,P.; Isom,R.; Hu,L.; Christensen,J.; Miller,J.; Durbin,A.; Williams,T.; Arumemi,F.; Culhane,M.; Patnayak,D.; Smasal,L.; Detmer,S.
EPI1530760	NS	Canada	2018-Apr-24	EPI_ISL_373115	A/swine/Saskatchewan/SD0291/2018		Import from public-domain	Tan,G.; Pickett,B.; Fedorova,N.; Amedeo,P.; Isom,R.; Hu,L.; Christensen,J.; Miller,J.; Durbin,A.; Williams,T.; Arumemi,F.; Culhane,M.; Patnayak,D.; Smasal,L.; Detmer,S.
EPI1532520	NS	United States	2017-Jun-01	EPI_ISL_373548	A/swine/Indiana/17TOSU2837/2017		Import from public-domain	Tan,G.; Pickett,B.; Fedorova,N.; Amedeo,P.; Isom,R.; Hu,L.; Christensen,J.; Miller,J.; Durbin,A.; Williams,T.; Arumemi,F.; Nolting,J.; Bowman,A.
EPI1532535	NS	United States	2017-Jun-01	EPI_ISL_373550	A/swine/Iowa/17TOSU3333/2017		Import from public-domain	Tan,G.; Pickett,B.; Fedorova,N.; Amedeo,P.; Isom,R.; Hu,L.; Christensen,J.; Miller,J.; Durbin,A.; Williams,T.; Arumemi,F.; Nolting,J.; Bowman,A.
EPI1532760	NS	United States	2017-Jun-01	EPI_ISL_373578	A/swine/Indiana/17TOSU3730/2017		Import from public-domain	Tan,G.; Pickett,B.; Fedorova,N.; Amedeo,P.; Isom,R.; Hu,L.; Christensen,J.; Miller,J.; Durbin,A.; Williams,T.; Arumemi,F.; Nolting,J.; Bowman,A.
EPI1532849	NS	United States	2017-Jun-01	EPI_ISL_373589	A/swine/Indiana/17TOSU5311/2017		Import from public-domain	Tan,G.; Pickett,B.; Fedorova,N.; Amedeo,P.; Isom,R.; Hu,L.; Christensen,J.; Miller,J.; Durbin,A.; Williams,T.; Arumemi,F.; Nolting,J.; Bowman,A.
EPI1532905	NS	United States	2017-Jun-01	EPI_ISL_373596	A/swine/Iowa/17TOSU3312/2017		Import from public-domain	Tan,G.; Pickett,B.; Fedorova,N.; Amedeo,P.; Isom,R.; Hu,L.; Christensen,J.; Miller,J.; Durbin,A.; Williams,T.; Arumemi,F.; Nolting,J.; Bowman,A.
EPI1532913	NS	United States	2017-Jun-01	EPI_ISL_373597	A/swine/Iowa/17TOSU3336/2017		Import from public-domain	Tan,G.; Pickett,B.; Fedorova,N.; Amedeo,P.; Isom,R.; Hu,L.; Christensen,J.; Miller,J.; Durbin,A.; Williams,T.; Arumemi,F.; Nolting,J.; Bowman,A.
EPI1532929	NS	United States	2017-Jun-01	EPI_ISL_373599	A/swine/Iowa/17TOSU3368/2017		Import from public-domain	Tan,G.; Pickett,B.; Fedorova,N.; Amedeo,P.; Isom,R.; Hu,L.; Christensen,J.; Miller,J.; Durbin,A.; Williams,T.; Arumemi,F.; Nolting,J.; Bowman,A.
EPI1532937	NS	United States	2017-Jun-01	EPI_ISL_373600	A/swine/Iowa/17TOSU3381/2017		Import from public-domain	Tan,G.; Pickett,B.; Fedorova,N.; Amedeo,P.; Isom,R.; Hu,L.; Christensen,J.; Miller,J.; Durbin,A.; Williams,T.; Arumemi,F.; Nolting,J.; Bowman,A.
EPI1532945	NS	United States	2017-Jun-01	EPI_ISL_373601	A/swine/Iowa/17TOSU3398/2017		Import from public-domain	Tan,G.; Pickett,B.; Fedorova,N.; Amedeo,P.; Isom,R.; Hu,L.; Christensen,J.; Miller,J.; Durbin,A.; Williams,T.; Arumemi,F.; Nolting,J.; Bowman,A.
EPI1532953	NS	United States	2017-Jun-01	EPI_ISL_373602	A/swine/Iowa/17TOSU3399/2017		Import from public-domain	Tan,G.; Pickett,B.; Fedorova,N.; Amedeo,P.; Isom,R.; Hu,L.; Christensen,J.; Miller,J.; Durbin,A.; Williams,T.; Arumemi,F.; Nolting,J.; Bowman,A.
EPI1532969	NS	United States	2017-Jun-01	EPI_ISL_373604	A/swine/Iowa/17TOSU3427/2017		Import from public-domain	Tan,G.; Pickett,B.; Fedorova,N.; Amedeo,P.; Isom,R.; Hu,L.; Christensen,J.; Miller,J.; Durbin,A.; Williams,T.; Arumemi,F.; Nolting,J.; Bowman,A.
EPI1533145	NS	United States	2017-Jun-01	EPI_ISL_373626	A/swine/Iowa/17TOSU3501/2017		Import from public-domain	Tan,G.; Pickett,B.; Fedorova,N.; Amedeo,P.; Isom,R.; Hu,L.; Christensen,J.; Miller,J.; Durbin,A.; Williams,T.; Arumemi,F.; Nolting,J.; Bowman,A.
EPI1533161	NS	United States	2017-Jun-01	EPI_ISL_373628	A/swine/Iowa/17TOSU3511/2017		Import from public-domain	Tan,G.; Pickett,B.; Fedorova,N.; Amedeo,P.; Isom,R.; Hu,L.; Christensen,J.; Miller,J.; Durbin,A.; Williams,T.; Arumemi,F.; Nolting,J.; Bowman,A.
EPI1533169	NS	United States	2017-Jun-01	EPI_ISL_373629	A/swine/Iowa/17TOSU3515/2017		Import from public-domain	Tan,G.; Pickett,B.; Fedorova,N.; Amedeo,P.; Isom,R.; Hu,L.; Christensen,J.; Miller,J.; Durbin,A.; Williams,T.; Arumemi,F.; Nolting,J.; Bowman,A.
EPI1533193	NS	United States	2017-Jun-01	EPI_ISL_373632	A/swine/Iowa/17TOSU3588/2017		Import from public-domain	Tan,G.; Pickett,B.; Fedorova,N.; Amedeo,P.; Isom,R.; Hu,L.; Christensen,J.; Miller,J.; Durbin,A.; Williams,T.; Arumemi,F.; Nolting,J.; Bowman,A.
EPI1533209	NS	United States	2017-Jun-01	EPI_ISL_373634	A/swine/Iowa/17TOSU3610/2017		Import from public-domain	Tan,G.; Pickett,B.; Fedorova,N.; Amedeo,P.; Isom,R.; Hu,L.; Christensen,J.; Miller,J.; Durbin,A.; Williams,T.; Arumemi,F.; Nolting,J.; Bowman,A.
EPI1533217	NS	United States	2017-Jun-01	EPI_ISL_373635	A/swine/Iowa/17TOSU3616/2017		Import from public-domain	Tan,G.; Pickett,B.; Fedorova,N.; Amedeo,P.; Isom,R.; Hu,L.; Christensen,J.; Miller,J.; Durbin,A.; Williams,T.; Arumemi,F.; Nolting,J.; Bowman,A.
EPI1533481	NS	United States	2017-Jun-01	EPI_ISL_373668	A/swine/Ohio/17TOSU5033/2017		Import from public-domain	Tan,G.; Pickett,B.; Fedorova,N.; Amedeo,P.; Isom,R.; Hu,L.; Christensen,J.; Miller,J.; Durbin,A.; Williams,T.; Arumemi,F.; Nolting,J.; Bowman,A.
EPI1533489	NS	United States	2017-Jun-01	EPI_ISL_373669	A/swine/Ohio/17TOSU5034/2017		Import from public-domain	Tan,G.; Pickett,B.; Fedorova,N.; Amedeo,P.; Isom,R.; Hu,L.; Christensen,J.; Miller,J.; Durbin,A.; Williams,T.; Arumemi,F.; Nolting,J.; Bowman,A.
EPI1533633	NS	United States	2017-Jun-01	EPI_ISL_373687	A/swine/Ohio/17TOSU5154/2017		Import from public-domain	Tan,G.; Pickett,B.; Fedorova,N.; Amedeo,P.; Isom,R.; Hu,L.; Christensen,J.; Miller,J.; Durbin,A.; Williams,T.; Arumemi,F.; Nolting,J.; Bowman,A.
EPI1533649	NS	United States	2017-Jun-01	EPI_ISL_373689	A/swine/Ohio/17TOSU5157/2017		Import from public-domain	Tan,G.; Pickett,B.; Fedorova,N.; Amedeo,P.; Isom,R.; Hu,L.; Christensen,J.; Miller,J.; Durbin,A.; Williams,T.; Arumemi,F.; Nolting,J.; Bowman,A.
EPI1533868	NS	United States	2017-Jun-01	EPI_ISL_373716	A/swine/Ohio/17TOSU5581/2017		Import from public-domain	Tan,G.; Pickett,B.; Fedorova,N.; Amedeo,P.; Isom,R.; Hu,L.; Christensen,J.; Miller,J.; Durbin,A.; Williams,T.; Arumemi,F.; Nolting,J.; Bowman,A.
EPI1533908	NS	United States	2017-Jun-01	EPI_ISL_373721	A/swine/Ohio/17TOSU5616/2017		Import from public-domain	Tan,G.; Pickett,B.; Fedorova,N.; Amedeo,P.; Isom,R.; Hu,L.; Christensen,J.; Miller,J.; Durbin,A.; Williams,T.; Arumemi,F.; Nolting,J.; Bowman,A.
EPI1533916	NS	United States	2017-Jun-01	EPI_ISL_373722	A/swine/Ohio/17TOSU5619/2017		Import from public-domain	Tan,G.; Pickett,B.; Fedorova,N.; Amedeo,P.; Isom,R.; Hu,L.; Christensen,J.; Miller,J.; Durbin,A.; Williams,T.; Arumemi,F.; Nolting,J.; Bowman,A.
EPI1533948	NS	United States	2017-Jul-01	EPI_ISL_373726	A/swine/Ohio/17TOSU7094/2017		Import from public-domain	Tan,G.; Pickett,B.; Fedorova,N.; Amedeo,P.; Isom,R.; Hu,L.; Christensen,J.; Miller,J.; Durbin,A.; Williams,T.; Arumemi,F.; Nolting,J.; Bowman,A.
EPI1533956	NS	United States	2017-Aug-01	EPI_ISL_373727	A/swine/Ohio/17TOSU7255/2017		Import from public-domain	Tan,G.; Pickett,B.; Fedorova,N.; Amedeo,P.; Isom,R.; Hu,L.; Christensen,J.; Miller,J.; Durbin,A.; Williams,T.; Arumemi,F.; Nolting,J.; Bowman,A.
EPI1550480	NS	Canada	2017-Feb-13	EPI_ISL_378580	A/swine/Manitoba/SD0218/2017		Import from public-domain	Tan,G.; Pickett,B.; Fedorova,N.; Amedeo,P.; Isom,R.; Hu,L.; Christensen,J.; Miller,J.; Durbin,A.; Williams,T.; Arumemi,F.; Culhane,M.; Patnayak,D.; Smasal,L.; Detmer,S.
EPI1550496	NS	Canada	2017-Mar-23	EPI_ISL_378582	A/swine/Manitoba/D0489/2017		Import from public-domain	Tan,G.; Pickett,B.; Fedorova,N.; Amedeo,P.; Isom,R.; Hu,L.; Christensen,J.; Miller,J.; Durbin,A.; Williams,T.; Arumemi,F.; Culhane,M.; Patnayak,D.; Smasal,L.; Detmer,S.
EPI1550512	NS	Canada	2017-Jun-13	EPI_ISL_378584	A/swine/Manitoba/SD0236/2017		Import from public-domain	Tan,G.; Pickett,B.; Fedorova,N.; Amedeo,P.; Isom,R.; Hu,L.; Christensen,J.; Miller,J.; Durbin,A.; Williams,T.; Arumemi,F.; Culhane,M.; Patnayak,D.; Smasal,L.; Detmer,S.
EPI1550520	NS	Canada	2017-Dec-07	EPI_ISL_378585	A/swine/Manitoba/D0523/2017		Import from public-domain	Tan,G.; Pickett,B.; Fedorova,N.; Amedeo,P.; Isom,R.; Hu,L.; Christensen,J.; Miller,J.; Durbin,A.; Williams,T.; Arumemi,F.; Culhane,M.; Patnayak,D.; Smasal,L.; Detmer,S.
EPI1550528	NS	Canada	2017-Apr-12	EPI_ISL_378586	A/swine/Manitoba/D0495/2017		Import from public-domain	Tan,G.; Pickett,B.; Fedorova,N.; Amedeo,P.; Isom,R.; Hu,L.; Christensen,J.; Miller,J.; Durbin,A.; Williams,T.; Arumemi,F.; Culhane,M.; Patnayak,D.; Smasal,L.; Detmer,S.
EPI1550536	NS	Canada	2017-Sep-01	EPI_ISL_378587	A/swine/Alberta/SD0246/2017		Import from public-domain	Tan,G.; Pickett,B.; Fedorova,N.; Amedeo,P.; Isom,R.; Hu,L.; Christensen,J.; Miller,J.; Durbin,A.; Williams,T.; Arumemi,F.; Culhane,M.; Patnayak,D.; Smasal,L.; Detmer,S.
EPI1550552	NS	Canada	2017-Oct-26	EPI_ISL_378589	A/swine/Manitoba/D0519/2017		Import from public-domain	Tan,G.; Pickett,B.; Fedorova,N.; Amedeo,P.; Isom,R.; Hu,L.; Christensen,J.; Miller,J.; Durbin,A.; Williams,T.; Arumemi,F.; Culhane,M.; Patnayak,D.; Smasal,L.; Detmer,S.
EPI1550568	NS	Canada	2017-Apr-07	EPI_ISL_378591	A/swine/Manitoba/D0494/2017		Import from public-domain	Tan,G.; Pickett,B.; Fedorova,N.; Amedeo,P.; Isom,R.; Hu,L.; Christensen,J.; Miller,J.; Durbin,A.; Williams,T.; Arumemi,F.; Culhane,M.; Patnayak,D.; Smasal,L.; Detmer,S.
EPI1550584	NS	Canada	2017-May-08	EPI_ISL_378593	A/swine/Alberta/SD0228/2017		Import from public-domain	Tan,G.; Pickett,B.; Fedorova,N.; Amedeo,P.; Isom,R.; Hu,L.; Christensen,J.; Miller,J.; Durbin,A.; Williams,T.; Arumemi,F.; Culhane,M.; Patnayak,D.; Smasal,L.; Detmer,S.
EPI1550608	NS	Canada	2017-Nov-27	EPI_ISL_378596	A/swine/Alberta/SD0253/2017		Import from public-domain	Tan,G.; Pickett,B.; Fedorova,N.; Amedeo,P.; Isom,R.; Hu,L.; Christensen,J.; Miller,J.; Durbin,A.; Williams,T.; Arumemi,F.; Culhane,M.; Patnayak,D.; Smasal,L.; Detmer,S.
EPI1550651	NS	Canada	2017-Mar-03	EPI_ISL_378601	A/swine/Manitoba/D0484/2017		Import from public-domain	Tan,G.; Pickett,B.; Fedorova,N.; Amedeo,P.; Isom,R.; Hu,L.; Christensen,J.; Miller,J.; Durbin,A.; Williams,T.; Arumemi,F.; Culhane,M.; Patnayak,D.; Smasal,L.; Detmer,S.
EPI1550659	NS	Canada	2017-May-08	EPI_ISL_378602	A/swine/Alberta/SD0227/2017		Import from public-domain	Tan,G.; Pickett,B.; Fedorova,N.; Amedeo,P.; Isom,R.; Hu,L.; Christensen,J.; Miller,J.; Durbin,A.; Williams,T.; Arumemi,F.; Culhane,M.; Patnayak,D.; Smasal,L.; Detmer,S.
EPI1550699	NS	Canada	2017-Apr-10	EPI_ISL_378607	A/swine/Alberta/SD0232/2017		Import from public-domain	Tan,G.; Pickett,B.; Fedorova,N.; Amedeo,P.; Isom,R.; Hu,L.; Christensen,J.; Miller,J.; Durbin,A.; Williams,T.; Arumemi,F.; Culhane,M.; Patnayak,D.; Smasal,L.; Detmer,S.
EPI1550739	NS	Canada	2017-Nov-27	EPI_ISL_378612	A/swine/Alberta/SD0259/2017		Import from public-domain	Tan,G.; Pickett,B.; Fedorova,N.; Amedeo,P.; Isom,R.; Hu,L.; Christensen,J.; Miller,J.; Durbin,A.; Williams,T.; Arumemi,F.; Culhane,M.; Patnayak,D.; Smasal,L.; Detmer,S.
EPI1550747	NS	Canada	2017-Feb-08	EPI_ISL_378613	A/swine/Alberta/SD0217/2017		Import from public-domain	Tan,G.; Pickett,B.; Fedorova,N.; Amedeo,P.; Isom,R.; Hu,L.; Christensen,J.; Miller,J.; Durbin,A.; Williams,T.; Arumemi,F.; Culhane,M.; Patnayak,D.; Smasal,L.; Detmer,S.
EPI1550787	NS	Canada	2017-Feb-28	EPI_ISL_378618	A/swine/Manitoba/D0483/2017		Import from public-domain	Tan,G.; Pickett,B.; Fedorova,N.; Amedeo,P.; Isom,R.; Hu,L.; Christensen,J.; Miller,J.; Durbin,A.; Williams,T.; Arumemi,F.; Culhane,M.; Patnayak,D.; Smasal,L.; Detmer,S.
EPI1550827	NS	Canada	2017-Sep-13	EPI_ISL_378623	A/swine/Manitoba/D0511/2017		Import from public-domain	Tan,G.; Pickett,B.; Fedorova,N.; Amedeo,P.; Isom,R.; Hu,L.; Christensen,J.; Miller,J.; Durbin,A.; Williams,T.; Arumemi,F.; Culhane,M.; Patnayak,D.; Smasal,L.; Detmer,S.
EPI1550995	NS	Canada	2017-Mar-23	EPI_ISL_378644	A/swine/Manitoba/D0487/2017		Import from public-domain	Tan,G.; Pickett,B.; Fedorova,N.; Amedeo,P.; Isom,R.; Hu,L.; Christensen,J.; Miller,J.; Durbin,A.; Williams,T.; Arumemi,F.; Culhane,M.; Patnayak,D.; Smasal,L.; Detmer,S.
EPI1551011	NS	Canada	2016-Feb-02	EPI_ISL_378646	A/swine/Saskatchewan/SD0142/2016		Import from public-domain	Tan,G.; Pickett,B.; Fedorova,N.; Amedeo,P.; Isom,R.; Hu,L.; Christensen,J.; Miller,J.; Durbin,A.; Williams,T.; Arumemi,F.; Culhane,M.; Patnayak,D.; Smasal,L.; Detmer,S.
EPI1551076	NS	Canada	2017-Dec-11	EPI_ISL_378654	A/swine/Alberta/SD0267/2017		Import from public-domain	Tan,G.; Pickett,B.; Fedorova,N.; Amedeo,P.; Isom,R.; Hu,L.; Christensen,J.; Miller,J.; Durbin,A.; Williams,T.; Arumemi,F.; Culhane,M.; Patnayak,D.; Smasal,L.; Detmer,S.
EPI1552070	NS	United States	2018-Nov-19	EPI_ISL_378959	A/swine/Florida/A01104129/2018		Import from public-domain	USDA Swine Surveillance,A.
EPI1552217	NS	Canada	2017-Aug-16	EPI_ISL_378984	A/swine/Quebec/DM_32/2017		Import from public-domain	Tan,G.; Pickett,B.; Fedorova,N.; Amedeo,P.; Isom,R.; Hu,L.; Christensen,J.; Miller,J.; Durbin,A.; Williams,T.; Dominguez,F.; Ortega-Villicana,T.; Marthaler,D.
EPI1552273	NS	Canada	2017-Jan-16	EPI_ISL_378991	A/swine/Ontario/DM_11/2017		Import from public-domain	Tan,G.; Pickett,B.; Fedorova,N.; Amedeo,P.; Isom,R.; Hu,L.; Christensen,J.; Miller,J.; Durbin,A.; Williams,T.; Dominguez,F.; Ortega-Villicana,T.; Marthaler,D.
EPI1552289	NS	Canada	2017-Apr-26	EPI_ISL_378993	A/swine/Ontario/DM_21/2017		Import from public-domain	Tan,G.; Pickett,B.; Fedorova,N.; Amedeo,P.; Isom,R.; Hu,L.; Christensen,J.; Miller,J.; Durbin,A.; Williams,T.; Dominguez,F.; Ortega-Villicana,T.; Marthaler,D.
EPI1553328	NS	Japan	2003-Aug-01	EPI_ISL_379211	A/swine/Miyagi/3/2003		Import from public-domain	Sakoda,Y.; Okamatsu,M.; Matsuno,K.; Taniguchi,K.; Jizou,M.
EPI1553377	NS	Japan	2003-Aug-01	EPI_ISL_379218	A/swine/Miyagi/5/2003		Import from public-domain	Sakoda,Y.; Okamatsu,M.; Matsuno,K.; Taniguchi,K.; Jizou,M.
EPI1553679	NS	United States	2017-Jun-01	EPI_ISL_379282	A/swine/Iowa/17TOSU3127/2017		Import from public-domain	Tan,G.; Pickett,B.; Fedorova,N.; Amedeo,P.; Isom,R.; Hu,L.; Christensen,J.; Miller,J.; Durbin,A.; Williams,T.; Arumemi,F.; Nolting,J.; Bowman,A.
EPI1553687	NS	United States	2017-Jun-01	EPI_ISL_379283	A/swine/Iowa/17TOSU3617/2017		Import from public-domain	Tan,G.; Pickett,B.; Fedorova,N.; Amedeo,P.; Isom,R.; Hu,L.; Christensen,J.; Miller,J.; Durbin,A.; Williams,T.; Arumemi,F.; Nolting,J.; Bowman,A.
EPI1553703	NS	United States	2017-Jun-01	EPI_ISL_379285	A/swine/Iowa/17TOSU3626/2017		Import from public-domain	Tan,G.; Pickett,B.; Fedorova,N.; Amedeo,P.; Isom,R.; Hu,L.; Christensen,J.; Miller,J.; Durbin,A.; Williams,T.; Arumemi,F.; Nolting,J.; Bowman,A.
EPI1553721	NS	United States	2017-Jul-01	EPI_ISL_379287	A/swine/Ohio/17TOSU6926/2017		Import from public-domain	Tan,G.; Pickett,B.; Fedorova,N.; Amedeo,P.; Isom,R.; Hu,L.; Christensen,J.; Miller,J.; Durbin,A.; Williams,T.; Arumemi,F.; Nolting,J.; Bowman,A.
EPI1553750	NS	United States	2017-Jun-01	EPI_ISL_379290	A/swine/Iowa/17TOSU3620/2017		Import from public-domain	Tan,G.; Pickett,B.; Fedorova,N.; Amedeo,P.; Isom,R.; Hu,L.; Christensen,J.; Miller,J.; Durbin,A.; Williams,T.; Arumemi,F.; Nolting,J.; Bowman,A.
EPI1553878	NS	United States	2017-Jun-01	EPI_ISL_379306	A/swine/Indiana/17TOSU2828/2017		Import from public-domain	Tan,G.; Pickett,B.; Fedorova,N.; Amedeo,P.; Isom,R.; Hu,L.; Christensen,J.; Miller,J.; Durbin,A.; Williams,T.; Arumemi,F.; Nolting,J.; Bowman,A.
EPI1554072	NS	United States	2017-Jun-01	EPI_ISL_379330	A/swine/Iowa/17TOSU3184/2017		Import from public-domain	Tan,G.; Pickett,B.; Fedorova,N.; Amedeo,P.; Isom,R.; Hu,L.; Christensen,J.; Miller,J.; Durbin,A.; Williams,T.; Arumemi,F.; Nolting,J.; Bowman,A.
EPI1554138	NS	United States	2017-Jun-01	EPI_ISL_379338	A/swine/Iowa/17TOSU3634/2017		Import from public-domain	Tan,G.; Pickett,B.; Fedorova,N.; Amedeo,P.; Isom,R.; Hu,L.; Christensen,J.; Miller,J.; Durbin,A.; Williams,T.; Arumemi,F.; Nolting,J.; Bowman,A.
EPI1554230	NS	United States	2017-Jun-01	EPI_ISL_379349	A/swine/Iowa/17TOSU3178/2017		Import from public-domain	Tan,G.; Pickett,B.; Fedorova,N.; Amedeo,P.; Isom,R.; Hu,L.; Christensen,J.; Miller,J.; Durbin,A.; Williams,T.; Arumemi,F.; Nolting,J.; Bowman,A.
EPI1554286	NS	United States	2017-Jun-01	EPI_ISL_379356	A/swine/Iowa/17TOSU3619/2017		Import from public-domain	Tan,G.; Pickett,B.; Fedorova,N.; Amedeo,P.; Isom,R.; Hu,L.; Christensen,J.; Miller,J.; Durbin,A.; Williams,T.; Arumemi,F.; Nolting,J.; Bowman,A.
EPI1554747	NS	United States	2018-Sep-10	EPI_ISL_379472	A/swine/Minnesota/A01785613/2018		Import from public-domain	USDA Swine Surveillance,A.
EPI1556241	NS	United States	2018-Aug-01	EPI_ISL_379741	A/swine/Ohio/18TOSU4536/2018		Import from public-domain	Schiltz,J.; Shanmuganatham,K.; Tell,R.; Janas-Martindale,A.; Lorbach,J.; Nelson,S.; Lauterbach,S.; Nolting,J.; Bowman,A.
EPI1556250	NS	United States	2018-Aug-01	EPI_ISL_379742	A/swine/Ohio/18TOSU4522/2018		Import from public-domain	Schiltz,J.; Shanmuganatham,K.; Tell,R.; Janas-Martindale,A.; Lorbach,J.; Nelson,S.; Lauterbach,S.; Nolting,J.; Bowman,A.
EPI1556294	NS	United States	2018-Aug-27	EPI_ISL_379750	A/swine/California/A01459645/2018		Import from public-domain	USDA Swine Surveillance,A.
EPI1564616	NS	United States	2018-Aug-09	EPI_ISL_381075	A/swine/Michigan/A01635976/2018		Import from public-domain	USDA Swine Surveillance,A.
EPI1564624	NS	United States	2018-Aug-01	EPI_ISL_381076	A/swine/Ohio/A01354364/2018		Import from public-domain	USDA Swine Surveillance,A.
EPI1565042	NS	Korea, Republic of	2016-Mar-26	EPI_ISL_381145	A/swine/South Korea/KS60/2016		Import from public-domain	Ouh,I.-O.; Lee,J.-Y.; Song,J.-Y.
EPI1788564	NS	United States	2019-Jul-11	EPI_ISL_381540	A/swine/North Carolina/A02245200/2019		Import from public-domain	Swine Surveillance,A.
EPI1788570	NS	United States	2019-Jul-02	EPI_ISL_381541	A/swine/Minnesota/A02245193/2019		Import from public-domain	Swine Surveillance,A.
EPI1566171	NS	United States	2016-Feb-25	EPI_ISL_381555	A/swine/Illinois/4B100/2016		Import from public-domain	Webb,A.; Lowe,J.; Kercher,L.; Friedman,K.; Webby,R.
EPI1566151	NS	United States	2016-Feb-25	EPI_ISL_381556	A/swine/Illinois/4B087/2016		Import from public-domain	Webb,A.; Lowe,J.; Kercher,L.; Friedman,K.; Webby,R.
EPI1788623	NS	United States	2019-Jul-02	EPI_ISL_381679	A/swine/North Carolina/A02478577/2019		Import from public-domain	USDA Swine Surveillance,A.; Johnston,S.; Gauger,P.; Zhang,J.; Lin,K.
EPI1582467	NS	United States	2019-Apr-02	EPI_ISL_387822	A/swine/Michigan/A02432154/2019		Import from public-domain	USDA Swine Surveillance,A.; Smith,K.; Zhang,J.; Lin,K.
EPI1582485	NS	United States	2019-Apr-26	EPI_ISL_387829	A/swine/Illinois/A02478448/2019		Import from public-domain	USDA Swine Surveillance,A.; Smith,K.; Zhang,J.; Lin,K.
EPI1582491	NS	United States	2019-Apr-25	EPI_ISL_387830	A/swine/Nebraska/A02478447/2019		Import from public-domain	USDA Swine Surveillance,A.; Smith,K.; Zhang,J.; Lin,K.
EPI1582455	NS	United States	2019-Apr-24	EPI_ISL_387835	A/swine/Indiana/A01797998/2019		Import from public-domain	USDA Swine Surveillance,A.; Smith,K.; Zhang,J.; Lin,K.
EPI1582461	NS	United States	2019-Apr-26	EPI_ISL_387838	A/swine/Iowa/A02478443/2019		Import from public-domain	USDA Swine Surveillance,A.; Smith,K.; Zhang,J.; Lin,K.
EPI1610516	NS	United States	2019-May-29	EPI_ISL_387860	A/swine/Indiana/A02478520/2019		Import from public-domain	USDA Swine Surveillance,A.; Smith,K.; Zhang,J.; Lin,K.
EPI1581164	NS	United States	2018-Aug-01	EPI_ISL_387949	A/swine/Indiana/18TOSU2177/2018		Import from public-domain	Tan,G.; Pickett,B.; Fedorova,N.; Amedeo,P.; Isom,R.; Hu,L.; Christensen,J.; Miller,J.; Durbin,A.; Williams,T.; Arumemi,F.; Nolting,J.; Cadiz,C.; Bowman,A.
EPI1581188	NS	United States	2018-Aug-01	EPI_ISL_387952	A/swine/Indiana/18TOSU2297/2018		Import from public-domain	Tan,G.; Pickett,B.; Fedorova,N.; Amedeo,P.; Isom,R.; Hu,L.; Christensen,J.; Miller,J.; Durbin,A.; Williams,T.; Arumemi,F.; Nolting,J.; Cadiz,C.; Bowman,A.
EPI1581204	NS	United States	2018-Jun-01	EPI_ISL_387954	A/swine/Indiana/18TOSU2861/2018		Import from public-domain	Tan,G.; Pickett,B.; Fedorova,N.; Amedeo,P.; Isom,R.; Hu,L.; Christensen,J.; Miller,J.; Durbin,A.; Williams,T.; Arumemi,F.; Nolting,J.; Cadiz,C.; Bowman,A.
EPI1581220	NS	United States	2018-Jul-01	EPI_ISL_387956	A/swine/Ohio/18TOSU2072/2018		Import from public-domain	Tan,G.; Pickett,B.; Fedorova,N.; Amedeo,P.; Isom,R.; Hu,L.; Christensen,J.; Miller,J.; Durbin,A.; Williams,T.; Arumemi,F.; Nolting,J.; Cadiz,C.; Bowman,A.
EPI1581228	NS	United States	2018-Aug-01	EPI_ISL_387957	A/swine/Ohio/18TOSU2454/2018		Import from public-domain	Tan,G.; Pickett,B.; Fedorova,N.; Amedeo,P.; Isom,R.; Hu,L.; Christensen,J.; Miller,J.; Durbin,A.; Williams,T.; Arumemi,F.; Nolting,J.; Cadiz,C.; Bowman,A.
EPI1788588	NS	United States	2019-Jul-02	EPI_ISL_388064	A/swine/Iowa/A02478576/2019		Import from public-domain	USDA Swine Surveillance,A.; Johnston,S.; Gauger,P.; Zhang,J.; Lin,K.
EPI1788582	NS	United States	2019-Jul-25	EPI_ISL_388615	A/swine/South Carolina/A02245206/2019		Import from public-domain	Swine Surveillance,A.
EPI1788617	NS	United States	2019-Jul-17	EPI_ISL_388619	A/swine/Iowa/A02478593/2019		Import from public-domain	USDA Swine Surveillance,A.; Lin,K.; Johnston,S.; Zhang,J.; Gauger,P.
EPI1788552	NS	United States	2019-Jul-16	EPI_ISL_388624	A/swine/Kansas/A02478592/2019		Import from public-domain	USDA Swine Surveillance,A.; Lin,K.; Johnston,S.; Zhang,J.; Gauger,P.
EPI1582499	NS	United States	2019-Jun-27	EPI_ISL_388627	A/swine/Oregon/A02184530/2019		Import from public-domain	USDA Swine Surveillance,A.
EPI1788629	NS	United States	2019-Jul-22	EPI_ISL_388670	A/swine/Minnesota/A02478597/2019		Import from public-domain	USDA Swine Surveillance,A.; Lin,K.; Zhang,J.; Gauger,P.
EPI1788635	NS	United States	2019-Jul-23	EPI_ISL_388671	A/swine/Iowa/A02478598/2019		Import from public-domain	USDA Swine Surveillance,A.; Lin,K.; Zhang,J.; Gauger,P.
EPI1788659	NS	United States	2019-Jul-19	EPI_ISL_388673	A/swine/Iowa/A02478596/2019		Import from public-domain	USDA Swine Surveillance,A.; Lin,K.; Zhang,J.; Gauger,P.
EPI1585197	NS	United States	2016-Feb-25	EPI_ISL_389830	A/swine/Illinois/12B050/2016		Import from public-domain	Webb,A.; Lowe,J.; Kercher,L.; Friedman,K.; Webby,R.
EPI1585209	NS	United States	2016-Mar-24	EPI_ISL_389831	A/swine/Illinois/B1603DTW11/2016		Import from public-domain	Webb,A.; Lowe,J.; Kercher,L.; Friedman,K.; Webby,R.
EPI1585220	NS	United States	2016-Feb-25	EPI_ISL_389833	A/swine/Illinois/12B053/2016		Import from public-domain	Webb,A.; Lowe,J.; Kercher,L.; Friedman,K.; Webby,R.
EPI1585239	NS	United States	2016-Apr-22	EPI_ISL_389835	A/swine/Illinois/B1604DTW14/2016		Import from public-domain	Webb,A.; Lowe,J.; Kercher,L.; Friedman,K.; Webby,R.
EPI1585258	NS	United States	2019-Jul-26	EPI_ISL_389838	A/swine/Michigan/A01104135/2019		Import from public-domain	USDA Swine Surveillance,A.
EPI1788576	NS	United States	2019-Jul-24	EPI_ISL_389845	A/swine/Illinois/A02478599/2019		Import from public-domain	USDA Swine Surveillance,A.; Lin,K.; Zhang,J.; Gauger,P.
EPI1779511	NS	United States	2019-Aug-14	EPI_ISL_393491	A/swine/Pennsylvania/A02478616/2019		Import from public-domain	USDA Swine Surveillance,A.; Lin,K.; Zhang,J.; Gauger,P.
EPI1779727	NS	United States	2019-Aug-08	EPI_ISL_393504	A/swine/Iowa/A02245212/2019		Import from public-domain	Swine Surveillance,A.
EPI1779674	NS	United States	2019-Aug-07	EPI_ISL_393506	A/swine/Nebraska/A02245210/2019		Import from public-domain	Swine Surveillance,A.
EPI1779775	NS	United States	2019-Aug-30	EPI_ISL_393524	A/swine/North Carolina/A02245230/2019		Import from public-domain	Swine Surveillance,A.
EPI1779691	NS	United States	2019-Aug-30	EPI_ISL_393525	A/swine/South Dakota/A01678606/2019		Import from public-domain	USDA Swine Surveillance,A.
EPI1779781	NS	United States	2019-Aug-30	EPI_ISL_393544	A/swine/Iowa/A02478640/2019		Import from public-domain	USDA Swine Surveillance,A.; Lin,K.; Zhang,J.; Gauger,P.
EPI1779813	NS	United States	2019-Sep-04	EPI_ISL_393550	A/swine/Iowa/A02478655/2019		Import from public-domain	USDA Swine Surveillance,A.; Lin,K.; Zhang,J.; Gauger,P.
EPI1779745	NS	United States	2019-Aug-23	EPI_ISL_395614	A/swine/Iowa/A02478635/2019		Import from public-domain	USDA Swine Surveillance,A.; Lin,K.; Zhang,J.; Gauger,P.
EPI1610589	NS	United States	2019-Jul-27	EPI_ISL_395615	A/swine/Michigan/A01104136/2019		Import from public-domain	USDA Swine Surveillance,A.
EPI1610597	NS	United States	2019-Aug-08	EPI_ISL_395616	A/swine/Michigan/A02359300/2019		Import from public-domain	USDA Swine Surveillance,A.
EPI1779571	NS	United States	2019-Sep-23	EPI_ISL_396120	A/swine/South Dakota/A01678607/2019		Import from public-domain	USDA Swine Surveillance,A.
EPI1779547	NS	United States	2019-Sep-11	EPI_ISL_396129	A/swine/Oklahoma/A02245240/2019		Import from public-domain	Swine Surveillance,A.
EPI1779565	NS	United States	2019-Aug-25	EPI_ISL_399385	A/swine/Indiana/A01812295/2019		Import from public-domain	Chan,A.
EPI1633898	NS	United States	2016-Mar-24	EPI_ISL_399386	A/swine/Illinois/B1603DTW17/2016		Import from public-domain	Webb,A.; Lowe,J.; Kercher,L.; Friedman,K.; Webby,R.
EPI1779715	NS	United States	2019-Sep-27	EPI_ISL_399394	A/swine/Illinois/A02478721/2019		Import from public-domain	Lin,K.; Dunn,D.D.; Zhang,J.; Phillip,G.C.
EPI1779721	NS	United States	2019-Sep-24	EPI_ISL_399397	A/swine/Utah/A02478716/2019		Import from public-domain	Lin,K.; Dunn,D.D.; Zhang,J.; Phillip,G.C.
EPI1779643	NS	United States	2019-Sep-20	EPI_ISL_399410	A/swine/North Carolina/A02478736/2019		Import from public-domain	Lin,K.; Dunn,D.D.; Zhang,J.; Phillip,G.C.
EPI1779825	NS	United States	2019-Oct-17	EPI_ISL_399437	A/swine/Nebraska/A02245292/2019		Import from public-domain	Culhane,M.R.
EPI1779739	NS	United States	2019-Oct-15	EPI_ISL_399442	A/swine/Texas/A02245285/2019		Import from public-domain	Culhane,M.R.
EPI1779637	NS	United States	2019-Oct-09	EPI_ISL_399610	A/swine/Iowa/A02478752/2019		Import from public-domain	Lin,K.; Dunn,D.D.; Zhang,J.; Phillip,G.C.
EPI1634522	NS	United States	2018-Jul-01	EPI_ISL_399648	A/swine/Indiana/18TOSU2798/2018		Import from public-domain	Nolting,J.M.; Lauterbach,S.E.; Nelson,S.W.; Bowman,A.S.; McBride,D.S.
EPI1634530	NS	United States	2018-Aug-01	EPI_ISL_399649	A/swine/Michigan/18TOSU4897/2018		Import from public-domain	Nolting,J.M.; Lauterbach,S.E.; Nelson,S.W.; Bowman,A.S.; McBride,D.S.
EPI1634543	NS	United States	2018-Jul-01	EPI_ISL_399650	A/swine/Indiana/18TOSU3642/2018		Import from public-domain	Nolting,J.M.; Lauterbach,S.E.; Nelson,S.W.; Bowman,A.S.; McBride,D.S.
EPI1634547	NS	United States	2018-Aug-01	EPI_ISL_399651	A/swine/Kentucky/18TOSU3008/2018		Import from public-domain	Nolting,J.M.; Lauterbach,S.E.; Nelson,S.W.; Bowman,A.S.; McBride,D.S.
EPI1634554	NS	United States	2018-Sep-01	EPI_ISL_399652	A/swine/Ohio/18TOSU5117/2018		Import from public-domain	Nolting,J.M.; Lauterbach,S.E.; Nelson,S.W.; Bowman,A.S.; McBride,D.S.
EPI1634558	NS	United States	2018-Jul-01	EPI_ISL_399653	A/swine/Indiana/18TOSU2912/2018		Import from public-domain	Nolting,J.M.; Lauterbach,S.E.; Nelson,S.W.; Bowman,A.S.; McBride,D.S.
EPI1634566	NS	United States	2018-Jul-01	EPI_ISL_399654	A/swine/Indiana/18TOSU2945/2018		Import from public-domain	Nolting,J.M.; Lauterbach,S.E.; Nelson,S.W.; Bowman,A.S.; McBride,D.S.
EPI1634579	NS	United States	2018-Aug-01	EPI_ISL_399655	A/swine/Michigan/18TOSU4584/2018		Import from public-domain	Nolting,J.M.; Lauterbach,S.E.; Nelson,S.W.; Bowman,A.S.; McBride,D.S.
EPI1634585	NS	United States	2018-Jul-01	EPI_ISL_399656	A/swine/Indiana/18TOSU2882/2018		Import from public-domain	Nolting,J.M.; Lauterbach,S.E.; Nelson,S.W.; Bowman,A.S.; McBride,D.S.
EPI1634594	NS	United States	2018-Aug-01	EPI_ISL_399657	A/swine/Ohio/18TOSU4681/2018		Import from public-domain	Nolting,J.M.; Lauterbach,S.E.; Nelson,S.W.; Bowman,A.S.; McBride,D.S.
EPI1634601	NS	United States	2018-Aug-01	EPI_ISL_399658	A/swine/Michigan/18TOSU4588/2018		Import from public-domain	Nolting,J.M.; Lauterbach,S.E.; Nelson,S.W.; Bowman,A.S.; McBride,D.S.
EPI1634609	NS	United States	2018-Jul-01	EPI_ISL_399659	A/swine/Indiana/18TOSU3923/2018		Import from public-domain	Nolting,J.M.; Lauterbach,S.E.; Nelson,S.W.; Bowman,A.S.; McBride,D.S.
EPI1634616	NS	United States	2018-Aug-01	EPI_ISL_399660	A/swine/Ohio/18TOSU4562/2018		Import from public-domain	Nolting,J.M.; Lauterbach,S.E.; Nelson,S.W.; Bowman,A.S.; McBride,D.S.
EPI1634624	NS	United States	2018-Jul-01	EPI_ISL_399661	A/swine/Indiana/18TOSU4471/2018		Import from public-domain	Nolting,J.M.; Lauterbach,S.E.; Nelson,S.W.; Bowman,A.S.; McBride,D.S.
EPI1634633	NS	United States	2018-Jul-01	EPI_ISL_399662	A/swine/Ohio/18TOSU4098/2018		Import from public-domain	Nolting,J.M.; Lauterbach,S.E.; Nelson,S.W.; Bowman,A.S.; McBride,D.S.
EPI1634639	NS	United States	2018-Jul-01	EPI_ISL_399663	A/swine/Ohio/18TOSU4084/2018		Import from public-domain	Nolting,J.M.; Lauterbach,S.E.; Nelson,S.W.; Bowman,A.S.; McBride,D.S.
EPI1634650	NS	United States	2018-Aug-01	EPI_ISL_399664	A/swine/Ohio/18TOSU4576/2018		Import from public-domain	Nolting,J.M.; Lauterbach,S.E.; Nelson,S.W.; Bowman,A.S.; McBride,D.S.
EPI1634657	NS	United States	2018-Jul-01	EPI_ISL_399665	A/swine/Indiana/18TOSU3656/2018		Import from public-domain	Nolting,J.M.; Lauterbach,S.E.; Nelson,S.W.; Bowman,A.S.; McBride,D.S.
EPI1634666	NS	United States	2018-Aug-01	EPI_ISL_399666	A/swine/Ohio/18TOSU2498/2018		Import from public-domain	Nolting,J.M.; Lauterbach,S.E.; Nelson,S.W.; Bowman,A.S.; McBride,D.S.
EPI1634668	NS	United States	2018-Aug-01	EPI_ISL_399667	A/swine/Michigan/18TOSU4593/2018		Import from public-domain	Nolting,J.M.; Lauterbach,S.E.; Nelson,S.W.; Bowman,A.S.; McBride,D.S.
EPI1634680	NS	United States	2018-Jun-01	EPI_ISL_399668	A/swine/Indiana/18TOSU3560/2018		Import from public-domain	Nolting,J.M.; Lauterbach,S.E.; Nelson,S.W.; Bowman,A.S.; McBride,D.S.
EPI1634686	NS	United States	2018-Jul-01	EPI_ISL_399669	A/swine/Indiana/18TOSU4071/2018		Import from public-domain	Nolting,J.M.; Lauterbach,S.E.; Nelson,S.W.; Bowman,A.S.; McBride,D.S.
EPI1634695	NS	United States	2018-Jul-01	EPI_ISL_399670	A/swine/Indiana/18TOSU4353/2018		Import from public-domain	Nolting,J.M.; Lauterbach,S.E.; Nelson,S.W.; Bowman,A.S.; McBride,D.S.
EPI1634701	NS	United States	2018-Jul-01	EPI_ISL_399671	A/swine/Michigan/18TOSU4181/2018		Import from public-domain	Nolting,J.M.; Lauterbach,S.E.; Nelson,S.W.; Bowman,A.S.; McBride,D.S.
EPI1634722	NS	United States	2018-Aug-01	EPI_ISL_399673	A/swine/Ohio/18TOSU4684/2018		Import from public-domain	Nolting,J.M.; Lauterbach,S.E.; Nelson,S.W.; Bowman,A.S.; McBride,D.S.
EPI1634728	NS	United States	2018-Jul-01	EPI_ISL_399674	A/swine/Indiana/18TOSU4229/2018		Import from public-domain	Nolting,J.M.; Lauterbach,S.E.; Nelson,S.W.; Bowman,A.S.; McBride,D.S.
EPI1634735	NS	United States	2018-Sep-01	EPI_ISL_399675	A/swine/Ohio/18TOSU5106/2018		Import from public-domain	Nolting,J.M.; Lauterbach,S.E.; Nelson,S.W.; Bowman,A.S.; McBride,D.S.
EPI1634743	NS	United States	2018-Jul-01	EPI_ISL_399676	A/swine/Indiana/18TOSU4348/2018		Import from public-domain	Nolting,J.M.; Lauterbach,S.E.; Nelson,S.W.; Bowman,A.S.; McBride,D.S.
EPI1634752	NS	United States	2018-Jul-01	EPI_ISL_399677	A/swine/Indiana/18TOSU4326/2018		Import from public-domain	Nolting,J.M.; Lauterbach,S.E.; Nelson,S.W.; Bowman,A.S.; McBride,D.S.
EPI1634757	NS	United States	2018-Jul-01	EPI_ISL_399678	A/swine/Ohio/18TOSU3860/2018		Import from public-domain	Nolting,J.M.; Lauterbach,S.E.; Nelson,S.W.; Bowman,A.S.; McBride,D.S.
EPI1634767	NS	United States	2018-Jul-01	EPI_ISL_399679	A/swine/Indiana/18TOSU3980/2018		Import from public-domain	Nolting,J.M.; Lauterbach,S.E.; Nelson,S.W.; Bowman,A.S.; McBride,D.S.
EPI1634775	NS	United States	2018-Jul-01	EPI_ISL_399680	A/swine/Indiana/18TOSU4073/2018		Import from public-domain	Nolting,J.M.; Lauterbach,S.E.; Nelson,S.W.; Bowman,A.S.; McBride,D.S.
EPI1634778	NS	United States	2018-Jul-01	EPI_ISL_399681	A/swine/Ohio/18TOSU4439/2018		Import from public-domain	Nolting,J.M.; Lauterbach,S.E.; Nelson,S.W.; Bowman,A.S.; McBride,D.S.
EPI1634796	NS	United States	2018-Jul-01	EPI_ISL_399683	A/swine/Indiana/18TOSU3744/2018		Import from public-domain	Nolting,J.M.; Lauterbach,S.E.; Nelson,S.W.; Bowman,A.S.; McBride,D.S.
EPI1634807	NS	United States	2018-Jul-01	EPI_ISL_399684	A/swine/Indiana/18TOSU4338/2018		Import from public-domain	Nolting,J.M.; Lauterbach,S.E.; Nelson,S.W.; Bowman,A.S.; McBride,D.S.
EPI1634813	NS	United States	2018-Jul-01	EPI_ISL_399685	A/swine/Indiana/18TOSU4038/2018		Import from public-domain	Nolting,J.M.; Lauterbach,S.E.; Nelson,S.W.; Bowman,A.S.; McBride,D.S.
EPI1634821	NS	United States	2018-Aug-01	EPI_ISL_399686	A/swine/Michigan/18TOSU4887/2018		Import from public-domain	Nolting,J.M.; Lauterbach,S.E.; Nelson,S.W.; Bowman,A.S.; McBride,D.S.
EPI1634824	NS	United States	2018-Jun-01	EPI_ISL_399687	A/swine/Indiana/18TOSU3591/2018		Import from public-domain	Nolting,J.M.; Lauterbach,S.E.; Nelson,S.W.; Bowman,A.S.; McBride,D.S.
EPI1634836	NS	United States	2018-Jul-01	EPI_ISL_399688	A/swine/Indiana/18TOSU4122/2018		Import from public-domain	Nolting,J.M.; Lauterbach,S.E.; Nelson,S.W.; Bowman,A.S.; McBride,D.S.
EPI1634844	NS	United States	2018-Jul-01	EPI_ISL_399689	A/swine/Ohio/18TOSU3842/2018		Import from public-domain	Nolting,J.M.; Lauterbach,S.E.; Nelson,S.W.; Bowman,A.S.; McBride,D.S.
EPI1634851	NS	United States	2018-Jul-01	EPI_ISL_399690	A/swine/Ohio/18TOSU4422/2018		Import from public-domain	Nolting,J.M.; Lauterbach,S.E.; Nelson,S.W.; Bowman,A.S.; McBride,D.S.
EPI1634859	NS	United States	2018-Jul-01	EPI_ISL_399691	A/swine/Ohio/18TOSU3790/2018		Import from public-domain	Nolting,J.M.; Lauterbach,S.E.; Nelson,S.W.; Bowman,A.S.; McBride,D.S.
EPI1634868	NS	United States	2018-Jul-01	EPI_ISL_399692	A/swine/Indiana/18TOSU3754/2018		Import from public-domain	Nolting,J.M.; Lauterbach,S.E.; Nelson,S.W.; Bowman,A.S.; McBride,D.S.
EPI1634874	NS	United States	2018-Jun-01	EPI_ISL_399693	A/swine/Indiana/18TOSU3541/2018		Import from public-domain	Nolting,J.M.; Lauterbach,S.E.; Nelson,S.W.; Bowman,A.S.; McBride,D.S.
EPI1634881	NS	United States	2018-Jul-01	EPI_ISL_399694	A/swine/Indiana/18TOSU2787/2018		Import from public-domain	Nolting,J.M.; Lauterbach,S.E.; Nelson,S.W.; Bowman,A.S.; McBride,D.S.
EPI1634887	NS	United States	2018-Jul-01	EPI_ISL_399695	A/swine/Indiana/18TOSU2892/2018		Import from public-domain	Nolting,J.M.; Lauterbach,S.E.; Nelson,S.W.; Bowman,A.S.; McBride,D.S.
EPI1634893	NS	United States	2018-Jul-01	EPI_ISL_399696	A/swine/Indiana/18TOSU3939/2018		Import from public-domain	Nolting,J.M.; Lauterbach,S.E.; Nelson,S.W.; Bowman,A.S.; McBride,D.S.
EPI1634898	NS	United States	2018-Jul-01	EPI_ISL_399697	A/swine/Indiana/18TOSU4133/2018		Import from public-domain	Nolting,J.M.; Lauterbach,S.E.; Nelson,S.W.; Bowman,A.S.; McBride,D.S.
EPI1634906	NS	United States	2018-Jul-01	EPI_ISL_399698	A/swine/Indiana/18TOSU2941/2018		Import from public-domain	Nolting,J.M.; Lauterbach,S.E.; Nelson,S.W.; Bowman,A.S.; McBride,D.S.
EPI1634916	NS	United States	2018-Jul-01	EPI_ISL_399699	A/swine/Indiana/18TOSU3974/2018		Import from public-domain	Nolting,J.M.; Lauterbach,S.E.; Nelson,S.W.; Bowman,A.S.; McBride,D.S.
EPI1634925	NS	United States	2018-Jul-01	EPI_ISL_399700	A/swine/Indiana/18TOSU4461/2018		Import from public-domain	Nolting,J.M.; Lauterbach,S.E.; Nelson,S.W.; Bowman,A.S.; McBride,D.S.
EPI1634931	NS	United States	2018-Aug-01	EPI_ISL_399701	A/swine/Kentucky/18TOSU3005/2018		Import from public-domain	Nolting,J.M.; Lauterbach,S.E.; Nelson,S.W.; Bowman,A.S.; McBride,D.S.
EPI1634940	NS	United States	2018-Jul-01	EPI_ISL_399702	A/swine/Michigan/18TOSU4199/2018		Import from public-domain	Nolting,J.M.; Lauterbach,S.E.; Nelson,S.W.; Bowman,A.S.; McBride,D.S.
EPI1634947	NS	United States	2018-Jul-01	EPI_ISL_399703	A/swine/Ohio/18TOSU3783/2018		Import from public-domain	Nolting,J.M.; Lauterbach,S.E.; Nelson,S.W.; Bowman,A.S.; McBride,D.S.
EPI1634951	NS	United States	2018-Jul-01	EPI_ISL_399704	A/swine/Indiana/18TOSU3774/2018		Import from public-domain	Nolting,J.M.; Lauterbach,S.E.; Nelson,S.W.; Bowman,A.S.; McBride,D.S.
EPI1634963	NS	United States	2018-Jul-01	EPI_ISL_399705	A/swine/Indiana/18TOSU2922/2018		Import from public-domain	Nolting,J.M.; Lauterbach,S.E.; Nelson,S.W.; Bowman,A.S.; McBride,D.S.
EPI1526258	NS	United States	2018-Sep-11	EPI_ISL_372250	A/swine/North Carolina/A01785615/2018		Import from public-domain	USDA Swine Surveillance,A.
EPI1191146	NS	United States	2017-Sep-19	EPI_ISL_301916	A/swine/Iowa/A02221871/2017		Import from public-domain	USDA Swine Surveillance,A.
EPI1167520	NS	United States	2017-Jun-15	EPI_ISL_296703	A/swine/Iowa/A02217286/2017		Import from public-domain
EPI1526103	NS	United States	2018-Sep-25	EPI_ISL_372224	A/swine/Iowa/A02257789/2018		Import from public-domain	USDA Swine Surveillance,A.
EPI1526156	NS	United States	2018-Sep-20	EPI_ISL_372233	A/swine/South Dakota/A01678587/2018		Import from public-domain	USDA Swine Surveillance,A.
EPI1499229	NS	United States	2018-Nov-15	EPI_ISL_366336	A/swine/Iowa/A02270005/2018		Import from public-domain	USDA Swine Surveillance,A.
EPI893376	NS	United States	2013-Mar-01	EPI_ISL_244080	A/swine/Kansas/A01377001/2013		Import from public-domain
EPI1098613	NS	United States	2017-May-08	EPI_ISL_284703	A/swine/Iowa/A02215361/2017		Import from public-domain
EPI1499265	NS	United States	2018-Oct-08	EPI_ISL_366342	A/swine/Iowa/A01785635/2018		Import from public-domain	USDA Swine Surveillance,A.
EPI891915	NS	United States	2015-Nov-06	EPI_ISL_243809	A/swine/Iowa/A01747221/2015		Import from public-domain
EPI1502434	NS	United States	2018-Nov-14	EPI_ISL_366856	A/swine/North Carolina/A02269817/2018		Import from public-domain	USDA Swine Surveillance,A.
EPI1493470	NS	Chile	2017-Aug-18	EPI_ISL_365407	A/swine/Rancagua/VN1401-2893/2017		Import from public-domain
EPI1502488	NS	United States	2018-Oct-01	EPI_ISL_366865	A/swine/Iowa/A02266066/2018		Import from public-domain	USDA Swine Surveillance,A.
EPI1499211	NS	United States	2018-Oct-02	EPI_ISL_366333	A/swine/Ohio/A02266067/2018		Import from public-domain	USDA Swine Surveillance,A.
EPI1526657	NS	United States	2019-Jan-17	EPI_ISL_372380	A/swine/Minnesota/A01785855/2019		Import from public-domain	USDA Swine Surveillance,A.
EPI1526282	NS	United States	2018-Sep-12	EPI_ISL_372254	A/swine/Minnesota/A01785620/2018		Import from public-domain	USDA Swine Surveillance,A.
EPI1165541	NS	United States	2017-Jul-12	EPI_ISL_296406	A/swine/Nebraska/A02218433/2017		Import from public-domain
EPI897804	NS	United States	2016-Apr-28	EPI_ISL_245027	A/swine/South Dakota/A01677105/2016		Import from public-domain
EPI1165829	NS	United States	2017-Jul-27	EPI_ISL_296453	A/swine/Iowa/A02218752/2017		Import from public-domain
EPI1167532	NS	United States	2017-Jun-16	EPI_ISL_296705	A/swine/Iowa/A02216716/2017		Import from public-domain
EPI1502368	NS	United States	2018-Nov-13	EPI_ISL_366845	A/swine/Oklahoma/A01785753/2018		Import from public-domain	USDA Swine Surveillance,A.
EPI1526180	NS	United States	2018-Aug-22	EPI_ISL_372237	A/swine/Illinois/A02256668/2018		Import from public-domain	USDA Swine Surveillance,A.
EPI1303203	NS	United States	2018-Feb-18	EPI_ISL_328156	A/swine/Indiana/A02154756/2018		Import from public-domain	USDA Swine Surveillance,A.
EPI1502362	NS	United States	2018-Dec-12	EPI_ISL_366844	A/swine/North Carolina/A02427468/2018		Import from public-domain	USDA Swine Surveillance,A.
EPI1305522	NS	United States	2018-Jan-02	EPI_ISL_328632	A/swine/Illinois/A01644323/2018		Import from public-domain	USDA Swine Surveillance,A.
EPI941526	NS	United States	2016-Jun-23	EPI_ISL_252721	A/swine/South Dakota/A01678450/2016		Import from public-domain
EPI1554357	NS	United States	2018-Aug-30	EPI_ISL_379383	A/swine/Minnesota/A01785608/2018		Import from public-domain	USDA Swine Surveillance,A.
EPI1502386	NS	United States	2018-Dec-18	EPI_ISL_366848	A/swine/North Carolina/A02427689/2018		Import from public-domain	USDA Swine Surveillance,A.
EPI1165713	NS	United States	2017-Jul-20	EPI_ISL_296436	A/swine/Iowa/A02218429/2017		Import from public-domain
EPI1526276	NS	United States	2018-Aug-29	EPI_ISL_372253	A/swine/Indiana/A02257030/2018		Import from public-domain	USDA Swine Surveillance,A.
EPI1191134	NS	United States	2017-Sep-15	EPI_ISL_301914	A/swine/Texas/A02221677/2017		Import from public-domain	USDA Swine Surveillance,A.
EPI1493804	NS	Chile	2017-Aug-24	EPI_ISL_365413	A/swine/Rancagua/VN1401-2927/2017		Import from public-domain
EPI1531422	NS	United States	2018-Dec-14	EPI_ISL_373361	A/swine/Ohio/OH18-27304-2.8/2018		Import from public-domain	Prarat,M.; Zhang,Y.; Shiplett,K.
EPI891897	NS	United States	2015-Nov-13	EPI_ISL_243806	A/swine/Illinois/A01749292/2015		Import from public-domain
EPI1493685	NS	Chile	2017-Aug-24	EPI_ISL_365420	A/swine/Rancagua/VN1401-2926/2017		Import from public-domain
EPI897526	NS	United States	2016-Feb-11	EPI_ISL_244991	A/swine/North Carolina/A01731857/2016		Import from public-domain
EPI1167550	NS	United States	2017-Jun-14	EPI_ISL_296708	A/swine/Iowa/A02217289/2017		Import from public-domain
EPI1526705	NS	United States	2019-Jan-08	EPI_ISL_372388	A/swine/Illinois/A02429360/2019		Import from public-domain	USDA Swine Surveillance,A.
EPI1526091	NS	United States	2018-Aug-07	EPI_ISL_372222	A/swine/Ohio/A02255013/2018		Import from public-domain	USDA Swine Surveillance,A.
EPI1526776	NS	United States	2018-Nov-01	EPI_ISL_372400	A/swine/Minnesota/A01785731/2018		Import from public-domain	USDA Swine Surveillance,A.
EPI1526204	NS	United States	2018-Aug-02	EPI_ISL_372241	A/swine/Iowa/A02254797/2018		Import from public-domain	USDA Swine Surveillance,A.
EPI893209	NS	United States	2013-Feb-25	EPI_ISL_244063	A/swine/Illinois/A01349041/2013		Import from public-domain
EPI1499313	NS	United States	2018-Oct-30	EPI_ISL_366350	A/swine/Iowa/A02268958/2018		Import from public-domain	USDA Swine Surveillance,A.
EPI1499307	NS	United States	2018-Oct-15	EPI_ISL_366349	A/swine/Minnesota/A01785643/2018		Import from public-domain	USDA Swine Surveillance,A.
EPI1165737	NS	United States	2017-Jul-05	EPI_ISL_296440	A/swine/North Carolina/A02218135/2017		Import from public-domain
EPI1499169	NS	United States	2018-Nov-28	EPI_ISL_366326	A/swine/Utah/A02271044/2018		Import from public-domain	USDA Swine Surveillance,A.
EPI893590	NS	United States	2013-Mar-11	EPI_ISL_244146	A/swine/Oklahoma/A01432577/2013		Import from public-domain
EPI1526168	NS	United States	2018-Aug-23	EPI_ISL_372235	A/swine/North Carolina/A02256741/2018		Import from public-domain	USDA Swine Surveillance,A.
EPI1167460	NS	United States	2017-May-22	EPI_ISL_296693	A/swine/Indiana/A02216462/2017		Import from public-domain
EPI1169177	NS	United States	2017-Aug-28	EPI_ISL_297236	A/swine/South Dakota/A01678503/2017		Import from public-domain	USDA Swine Surveillance,A.
EPI1525998	NS	United States	2018-Aug-29	EPI_ISL_372208	A/swine/Minnesota/A02257033/2018		Import from public-domain	USDA Swine Surveillance,A.
EPI1098709	NS	United States	2017-May-30	EPI_ISL_284723	A/swine/Indiana/A02216464/2017		Import from public-domain
EPI891910	NS	United States	2016-Feb-04	EPI_ISL_243808	A/swine/Oklahoma/A01731088/2016		Import from public-domain
EPI1502404	NS	United States	2018-Dec-03	EPI_ISL_366851	A/swine/Iowa/A02271352/2018		Import from public-domain	USDA Swine Surveillance,A.
EPI1006937	NS	United States	2016-Sep-22	EPI_ISL_266451	A/swine/Kansas/A01781760/2016		Import from public-domain	Shanmuganatham,K.
EPI1167508	NS	United States	2017-Jun-02	EPI_ISL_296701	A/swine/North Carolina/A02216470/2017		Import from public-domain
EPI1502356	NS	United States	2018-Dec-18	EPI_ISL_366843	A/swine/Indiana/A02428118/2018		Import from public-domain	USDA Swine Surveillance,A.
EPI893218	NS	United States	2013-Jun-05	EPI_ISL_244064	A/swine/Nebraska/A01351017/2013		Import from public-domain
EPI1191152	NS	United States	2017-Sep-20	EPI_ISL_301917	A/swine/Illinois/A02221737/2017		Import from public-domain	USDA Swine Surveillance,A.
EPI1502470	NS	United States	2018-Dec-17	EPI_ISL_366862	A/swine/North Carolina/A02427629/2018		Import from public-domain	USDA Swine Surveillance,A.
EPI1526675	NS	United States	2018-Nov-15	EPI_ISL_372383	A/swine/Illinois/A02270008/2018		Import from public-domain	USDA Swine Surveillance,A.
EPI1165571	NS	United States	2017-Jul-12	EPI_ISL_296411	A/swine/Nebraska/A02218434/2017		Import from public-domain
EPI1493494	NS	Chile	2017-May-25	EPI_ISL_365414	A/swine/Rancagua/VN1401-2806/2017		Import from public-domain
EPI1526192	NS	United States	2018-Sep-05	EPI_ISL_372239	A/swine/Iowa/A02257203/2018		Import from public-domain	USDA Swine Surveillance,A.
EPI1165601	NS	United States	2017-Jul-08	EPI_ISL_296416	A/swine/Illinois/A02218189/2017		Import from public-domain
EPI1165595	NS	United States	2017-Jul-18	EPI_ISL_296415	A/swine/Oklahoma/A01785279/2017		Import from public-domain
EPI1526198	NS	United States	2018-Sep-19	EPI_ISL_372240	A/swine/Illinois/A02257616/2018		Import from public-domain	USDA Swine Surveillance,A.
EPI899581	NS	United States	2016-Jan-07	EPI_ISL_245464	A/swine/South Dakota/A01675111/2016		Import from public-domain
EPI1098715	NS	United States	2017-May-11	EPI_ISL_284724	A/swine/Iowa/A02215363/2017		Import from public-domain
EPI1531318	NS	United States	2018-Oct-17	EPI_ISL_373257	A/swine/Ohio/OH18-23352-1.8/2018		Import from public-domain	Prarat,M.; Zhang,Y.; Shiplett,K.
EPI941361	NS	United States	2016-Jun-07	EPI_ISL_252708	A/swine/South Dakota/A01678175/2016		Import from public-domain
EPI1499163	NS	United States	2018-Oct-24	EPI_ISL_366325	A/swine/Pennsylvania/A02268135/2018		Import from public-domain	USDA Swine Surveillance,A.
EPI893380	NS	United States	2013-Feb-28	EPI_ISL_244081	A/swine/Nebraska/A01349084/2013		Import from public-domain
EPI891983	NS	United States	2013-Jun-14	EPI_ISL_243813	A/swine/Ohio/A01351184/2013		Import from public-domain
EPI1526174	NS	United States	2018-Sep-17	EPI_ISL_372236	A/swine/Iowa/A02257664/2018		Import from public-domain	USDA Swine Surveillance,A.
EPI1502344	NS	United States	2018-Dec-27	EPI_ISL_366841	A/swine/Colorado/A02428130/2018		Import from public-domain	USDA Swine Surveillance,A.
EPI1502476	NS	United States	2018-Nov-15	EPI_ISL_366863	A/swine/Colorado/A01785758/2018		Import from public-domain	USDA Swine Surveillance,A.
EPI899172	NS	United States	2016-Feb-10	EPI_ISL_245347	A/swine/Illinois/A01731353/2016		Import from public-domain
EPI1493548	NS	Chile	2017-Oct-04	EPI_ISL_365444	A/swine/Melipilla/VN1401-3121/2017		Import from public-domain
EPI1167466	NS	United States	2017-Jun-14	EPI_ISL_296694	A/swine/Indiana/A02217290/2017		Import from public-domain
EPI1203321	NS	United States	2017-Oct-03	EPI_ISL_304649	A/swine/Colorado/A01785307/2017		Import from public-domain	USDA Swine Surveillance,A.
EPI1165559	NS	United States	2017-Jul-05	EPI_ISL_296409	A/swine/Pennsylvania/A02218034/2017		Import from public-domain
EPI891987	NS	United States	2012-Nov-16	EPI_ISL_243814	A/swine/Minnesota/A01432189/2012		Import from public-domain
EPI1098727	NS	United States	2017-May-24	EPI_ISL_284726	A/swine/Illinois/A02216460/2017		Import from public-domain
EPI1034688	NS	United States	2015-Oct-20	EPI_ISL_272746	A/swine/Iowa/A01746958/2015		Import from public-domain
EPI1499253	NS	United States	2018-Oct-10	EPI_ISL_366340	A/swine/Nebraska/A02267497/2018		Import from public-domain	USDA Swine Surveillance,A.
EPI1167484	NS	United States	2017-Jun-02	EPI_ISL_296697	A/swine/Nebraska/A02216637/2017		Import from public-domain
EPI893263	NS	United States	2013-Nov-06	EPI_ISL_244065	A/swine/Minnesota/A01365714/2013		Import from public-domain
EPI1098665	NS	United States	2017-May-02	EPI_ISL_284716	A/swine/Iowa/A02215197/2017		Import from public-domain
EPI1531326	NS	United States	2018-Oct-17	EPI_ISL_373265	A/swine/Ohio/OH18-23352-2.8/2018		Import from public-domain	Prarat,M.; Zhang,Y.; Shiplett,K.
EPI1499259	NS	United States	2018-Dec-05	EPI_ISL_366341	A/swine/Utah/A02271347/2018		Import from public-domain	USDA Swine Surveillance,A.
EPI1191080	NS	United States	2017-Sep-08	EPI_ISL_301909	A/swine/Iowa/A02221488/2017		Import from public-domain	USDA Swine Surveillance,A.
EPI1203315	NS	United States	2017-Oct-06	EPI_ISL_304648	A/swine/Illinois/A02223243/2017		Import from public-domain	USDA Swine Surveillance,A.
EPI1531310	NS	United States	2018-Oct-16	EPI_ISL_373249	A/swine/Ohio/OH18-23202-1.8/2018		Import from public-domain	Prarat,M.; Zhang,Y.; Shiplett,K.
EPI1526735	NS	United States	2019-Jan-16	EPI_ISL_372393	A/swine/Minnesota/A01785854/2019		Import from public-domain	USDA Swine Surveillance,A.
EPI857991	NS	Japan	2016-Aug-30	EPI_ISL_237416	A/swine/Gunma/6-3180/2016		National Institute of Animal Health
EPI857983	NS	Japan	2016-Jul-13	EPI_ISL_237415	A/swine/Gunma/7-2765/2016		National Institute of Animal Health
EPI857975	NS	Japan	2016-Aug-30	EPI_ISL_237414	A/swine/Gunma/6-3178/2016		National Institute of Animal Health
EPI1633931	NS	United States	2019-Jun-12	EPI_ISL_372549	A/swine/Minnesota/A02245176/2019		Import from public-domain	Swine Surveillance,A.
EPI1520364	NS	United States	2017-Jun-01	EPI_ISL_370469	A/swine/Iowa/17TOSU3083/2017		Import from public-domain	Tan,G.; Pickett,B.; Fedorova,N.; Amedeo,P.; Isom,R.; Hu,L.; Christensen,J.; Miller,J.; Durbin,A.; Williams,T.; Arumemi,F.; Nolting,J.; Bowman,A.
EPI1300138	NS	United States	2018-Jul-27	EPI_ISL_327458	A/swine/Michigan/A01104117/2018		Import from public-domain	USDA Swine Surveillance,A.
EPI1300130	NS	United States	2018-Jul-31	EPI_ISL_327457	A/swine/California/A01459629/2018		Import from public-domain	USDA Swine Surveillance,A.
EPI1083920	NS	Canada	2016-Jan-07	EPI_ISL_282551	A/swine/Manitoba/D0437/2016		Import from public-domain	Pickett,B.; Fedorova,N.; Puri,V.; Shrivastava,S.; Amedeo,P.; Isom,R.; Hu,L.; Novotny,M.; Durbin,A.; Rocchi,I.; Williams,T.; Culhane,M.; Redies,L.; Patnayak,D.; Bao,Y.; Sanders,R.; Zhdanov,S.; Kiryutin,B.; Lipman,D.J.; Tatusova,T.; Detmer,S.
EPI1083912	NS	Canada	2016-Jan-07	EPI_ISL_282550	A/swine/Manitoba/D0436/2016		Import from public-domain	Pickett,B.; Fedorova,N.; Puri,V.; Shrivastava,S.; Amedeo,P.; Isom,R.; Hu,L.; Novotny,M.; Durbin,A.; Rocchi,I.; Williams,T.; Culhane,M.; Redies,L.; Patnayak,D.; Bao,Y.; Sanders,R.; Zhdanov,S.; Kiryutin,B.; Lipman,D.J.; Tatusova,T.; Detmer,S.
EPI1083904	NS	Canada	2016-Jan-07	EPI_ISL_282549	A/swine/Manitoba/D0435/2016		Import from public-domain	Pickett,B.; Fedorova,N.; Puri,V.; Shrivastava,S.; Amedeo,P.; Isom,R.; Hu,L.; Novotny,M.; Durbin,A.; Rocchi,I.; Williams,T.; Culhane,M.; Redies,L.; Patnayak,D.; Bao,Y.; Sanders,R.; Zhdanov,S.; Kiryutin,B.; Lipman,D.J.; Tatusova,T.; Detmer,S.
EPI1084773	NS	Canada	2016-Jan-07	EPI_ISL_282548	A/swine/Manitoba/D0434/2016		Import from public-domain	Pickett,B.; Fedorova,N.; Puri,V.; Shrivastava,S.; Amedeo,P.; Isom,R.; Hu,L.; Novotny,M.; Durbin,A.; Rocchi,I.; Williams,T.; Culhane,M.; Redies,L.; Patnayak,D.; Bao,Y.; Sanders,R.; Zhdanov,S.; Kiryutin,B.; Lipman,D.J.; Tatusova,T.; Detmer,S.
EPI1083884	NS	Canada	2016-Feb-24	EPI_ISL_282547	A/swine/Manitoba/D0409/2016		Import from public-domain	Pickett,B.; Fedorova,N.; Puri,V.; Shrivastava,S.; Amedeo,P.; Isom,R.; Hu,L.; Novotny,M.; Durbin,A.; Rocchi,I.; Williams,T.; Culhane,M.; Redies,L.; Patnayak,D.; Bao,Y.; Sanders,R.; Zhdanov,S.; Kiryutin,B.; Lipman,D.J.; Tatusova,T.; Detmer,S.
EPI1083860	NS	Canada	2016-Feb-10	EPI_ISL_282543	A/swine/Manitoba/SD0144/2016		Import from public-domain	Pickett,B.; Fedorova,N.; Puri,V.; Shrivastava,S.; Amedeo,P.; Isom,R.; Hu,L.; Novotny,M.; Durbin,A.; Rocchi,I.; Williams,T.; Culhane,M.; Redies,L.; Patnayak,D.; Bao,Y.; Sanders,R.; Zhdanov,S.; Kiryutin,B.; Lipman,D.J.; Tatusova,T.; Detmer,S.
EPI1083828	NS	Canada	2016-Jan-13	EPI_ISL_282539	A/swine/Manitoba/SD0133/2016		Import from public-domain	Pickett,B.; Fedorova,N.; Puri,V.; Shrivastava,S.; Amedeo,P.; Isom,R.; Hu,L.; Novotny,M.; Durbin,A.; Rocchi,I.; Williams,T.; Culhane,M.; Redies,L.; Patnayak,D.; Bao,Y.; Sanders,R.; Zhdanov,S.; Kiryutin,B.; Lipman,D.J.; Tatusova,T.; Detmer,S.
EPI1083794	NS	Canada	2016-Mar-16	EPI_ISL_282526	A/swine/Manitoba/SD0159/2016		Import from public-domain	Pickett,B.; Fedorova,N.; Puri,V.; Shrivastava,S.; Amedeo,P.; Isom,R.; Hu,L.; Novotny,M.; Durbin,A.; Rocchi,I.; Williams,T.; Culhane,M.; Redies,L.; Patnayak,D.; Bao,Y.; Sanders,R.; Zhdanov,S.; Kiryutin,B.; Lipman,D.J.; Tatusova,T.; Detmer,S.
EPI1083776	NS	Canada	2016-Mar-11	EPI_ISL_282524	A/swine/Saskatchewan/D0410/2016		Import from public-domain	Pickett,B.; Fedorova,N.; Puri,V.; Shrivastava,S.; Amedeo,P.; Isom,R.; Hu,L.; Novotny,M.; Durbin,A.; Rocchi,I.; Williams,T.; Culhane,M.; Redies,L.; Patnayak,D.; Bao,Y.; Sanders,R.; Zhdanov,S.; Kiryutin,B.; Lipman,D.J.; Tatusova,T.; Detmer,S.
EPI1083768	NS	Canada	2016-Mar-09	EPI_ISL_282523	A/swine/Saskatchewan/SD0155/2016		Import from public-domain	Pickett,B.; Fedorova,N.; Puri,V.; Shrivastava,S.; Amedeo,P.; Isom,R.; Hu,L.; Novotny,M.; Durbin,A.; Rocchi,I.; Williams,T.; Culhane,M.; Redies,L.; Patnayak,D.; Bao,Y.; Sanders,R.; Zhdanov,S.; Kiryutin,B.; Lipman,D.J.; Tatusova,T.; Detmer,S.
EPI1083760	NS	Canada	2016-Feb-25	EPI_ISL_282522	A/swine/Manitoba/SD0148/2016		Import from public-domain	Pickett,B.; Fedorova,N.; Puri,V.; Shrivastava,S.; Amedeo,P.; Isom,R.; Hu,L.; Novotny,M.; Durbin,A.; Rocchi,I.; Williams,T.; Culhane,M.; Redies,L.; Patnayak,D.; Bao,Y.; Sanders,R.; Zhdanov,S.; Kiryutin,B.; Lipman,D.J.; Tatusova,T.; Detmer,S.
EPI1083752	NS	Canada	2016-Feb-25	EPI_ISL_282521	A/swine/Manitoba/SD0150/2016		Import from public-domain	Pickett,B.; Fedorova,N.; Puri,V.; Shrivastava,S.; Amedeo,P.; Isom,R.; Hu,L.; Novotny,M.; Durbin,A.; Rocchi,I.; Williams,T.; Culhane,M.; Redies,L.; Patnayak,D.; Bao,Y.; Sanders,R.; Zhdanov,S.; Kiryutin,B.; Lipman,D.J.; Tatusova,T.; Detmer,S.
EPI1083702	NS	Canada	2016-Apr-21	EPI_ISL_282515	A/swine/Manitoba/D0417/2016		Import from public-domain	Pickett,B.; Fedorova,N.; Puri,V.; Shrivastava,S.; Amedeo,P.; Isom,R.; Hu,L.; Novotny,M.; Durbin,A.; Rocchi,I.; Williams,T.; Culhane,M.; Redies,L.; Patnayak,D.; Bao,Y.; Sanders,R.; Zhdanov,S.; Kiryutin,B.; Lipman,D.J.; Tatusova,T.; Detmer,S.
EPI1083694	NS	Canada	2016-Apr-13	EPI_ISL_282514	A/swine/Alberta/SD0164/2016		Import from public-domain	Pickett,B.; Fedorova,N.; Puri,V.; Shrivastava,S.; Amedeo,P.; Isom,R.; Hu,L.; Novotny,M.; Durbin,A.; Rocchi,I.; Williams,T.; Culhane,M.; Redies,L.; Patnayak,D.; Bao,Y.; Sanders,R.; Zhdanov,S.; Kiryutin,B.; Lipman,D.J.; Tatusova,T.; Detmer,S.
EPI1083686	NS	Canada	2016-Apr-13	EPI_ISL_282513	A/swine/Saskatchewan/SD0163/2016		Import from public-domain	Pickett,B.; Fedorova,N.; Puri,V.; Shrivastava,S.; Amedeo,P.; Isom,R.; Hu,L.; Novotny,M.; Durbin,A.; Rocchi,I.; Williams,T.; Culhane,M.; Redies,L.; Patnayak,D.; Bao,Y.; Sanders,R.; Zhdanov,S.; Kiryutin,B.; Lipman,D.J.; Tatusova,T.; Detmer,S.
EPI1083810	NS	Canada	2016-Apr-07	EPI_ISL_282511	A/swine/Manitoba/D0501/2016		Import from public-domain	Pickett,B.; Fedorova,N.; Puri,V.; Shrivastava,S.; Amedeo,P.; Isom,R.; Hu,L.; Novotny,M.; Durbin,A.; Rocchi,I.; Williams,T.; Culhane,M.; Redies,L.; Patnayak,D.; Bao,Y.; Sanders,R.; Zhdanov,S.; Kiryutin,B.; Lipman,D.J.; Tatusova,T.; Detmer,S.
EPI1083667	NS	Canada	2016-May-26	EPI_ISL_282510	A/swine/Manitoba/D0445/2016		Import from public-domain	Pickett,B.; Fedorova,N.; Puri,V.; Shrivastava,S.; Amedeo,P.; Isom,R.; Hu,L.; Novotny,M.; Durbin,A.; Rocchi,I.; Williams,T.; Culhane,M.; Redies,L.; Patnayak,D.; Bao,Y.; Sanders,R.; Zhdanov,S.; Kiryutin,B.; Lipman,D.J.; Tatusova,T.; Detmer,S.
EPI1083651	NS	Canada	2016-May-26	EPI_ISL_282508	A/swine/Manitoba/D0443/2016		Import from public-domain	Pickett,B.; Fedorova,N.; Puri,V.; Shrivastava,S.; Amedeo,P.; Isom,R.; Hu,L.; Novotny,M.; Durbin,A.; Rocchi,I.; Williams,T.; Culhane,M.; Redies,L.; Patnayak,D.; Bao,Y.; Sanders,R.; Zhdanov,S.; Kiryutin,B.; Lipman,D.J.; Tatusova,T.; Detmer,S.
EPI1083618	NS	Canada	2016-May-06	EPI_ISL_282504	A/swine/Manitoba/D0426/2016		Import from public-domain	Pickett,B.; Fedorova,N.; Puri,V.; Shrivastava,S.; Amedeo,P.; Isom,R.; Hu,L.; Novotny,M.; Durbin,A.; Rocchi,I.; Williams,T.; Culhane,M.; Redies,L.; Patnayak,D.; Bao,Y.; Sanders,R.; Zhdanov,S.; Kiryutin,B.; Lipman,D.J.; Tatusova,T.; Detmer,S.
EPI1083742	NS	Canada	2016-May-06	EPI_ISL_282502	A/swine/Manitoba/D0424/2016		Import from public-domain	Pickett,B.; Fedorova,N.; Puri,V.; Shrivastava,S.; Amedeo,P.; Isom,R.; Hu,L.; Novotny,M.; Durbin,A.; Rocchi,I.; Williams,T.; Culhane,M.; Redies,L.; Patnayak,D.; Bao,Y.; Sanders,R.; Zhdanov,S.; Kiryutin,B.; Lipman,D.J.; Tatusova,T.; Detmer,S.
EPI1083574	NS	Canada	2016-Jun-22	EPI_ISL_282498	A/swine/Manitoba/SD0170/2016		Import from public-domain	Pickett,B.; Fedorova,N.; Puri,V.; Shrivastava,S.; Amedeo,P.; Isom,R.; Hu,L.; Novotny,M.; Durbin,A.; Rocchi,I.; Williams,T.; Culhane,M.; Redies,L.; Patnayak,D.; Bao,Y.; Sanders,R.; Zhdanov,S.; Kiryutin,B.; Lipman,D.J.; Tatusova,T.; Detmer,S.
EPI1083566	NS	Canada	2016-Jun-22	EPI_ISL_282497	A/swine/Manitoba/SD0171/2016		Import from public-domain	Pickett,B.; Fedorova,N.; Puri,V.; Shrivastava,S.; Amedeo,P.; Isom,R.; Hu,L.; Novotny,M.; Durbin,A.; Rocchi,I.; Williams,T.; Culhane,M.; Redies,L.; Patnayak,D.; Bao,Y.; Sanders,R.; Zhdanov,S.; Kiryutin,B.; Lipman,D.J.; Tatusova,T.; Detmer,S.
EPI1083558	NS	Canada	2016-Jun-10	EPI_ISL_282496	A/swine/Manitoba/D0448/2016		Import from public-domain	Pickett,B.; Fedorova,N.; Puri,V.; Shrivastava,S.; Amedeo,P.; Isom,R.; Hu,L.; Novotny,M.; Durbin,A.; Rocchi,I.; Williams,T.; Culhane,M.; Redies,L.; Patnayak,D.; Bao,Y.; Sanders,R.; Zhdanov,S.; Kiryutin,B.; Lipman,D.J.; Tatusova,T.; Detmer,S.
EPI1083534	NS	Canada	2016-Jun-03	EPI_ISL_282493	A/swine/Manitoba/D0447/2016		Import from public-domain	Pickett,B.; Fedorova,N.; Puri,V.; Shrivastava,S.; Amedeo,P.; Isom,R.; Hu,L.; Novotny,M.; Durbin,A.; Rocchi,I.; Williams,T.; Culhane,M.; Redies,L.; Patnayak,D.; Bao,Y.; Sanders,R.; Zhdanov,S.; Kiryutin,B.; Lipman,D.J.; Tatusova,T.; Detmer,S.
EPI1083526	NS	Canada	2016-Jun-03	EPI_ISL_282492	A/swine/Manitoba/D0446/2016		Import from public-domain	Pickett,B.; Fedorova,N.; Puri,V.; Shrivastava,S.; Amedeo,P.; Isom,R.; Hu,L.; Novotny,M.; Durbin,A.; Rocchi,I.; Williams,T.; Culhane,M.; Redies,L.; Patnayak,D.; Bao,Y.; Sanders,R.; Zhdanov,S.; Kiryutin,B.; Lipman,D.J.; Tatusova,T.; Detmer,S.
EPI1083465	NS	Canada	2016-Aug-05	EPI_ISL_282485	A/swine/Manitoba/D0451/2016		Import from public-domain	Pickett,B.; Fedorova,N.; Puri,V.; Shrivastava,S.; Amedeo,P.; Isom,R.; Hu,L.; Novotny,M.; Durbin,A.; Rocchi,I.; Williams,T.; Culhane,M.; Redies,L.; Patnayak,D.; Bao,Y.; Sanders,R.; Zhdanov,S.; Kiryutin,B.; Lipman,D.J.; Tatusova,T.; Detmer,S.
EPI1083457	NS	Canada	2016-Aug-05	EPI_ISL_282484	A/swine/Manitoba/D0450/2016		Import from public-domain	Pickett,B.; Fedorova,N.; Puri,V.; Shrivastava,S.; Amedeo,P.; Isom,R.; Hu,L.; Novotny,M.; Durbin,A.; Rocchi,I.; Williams,T.; Culhane,M.; Redies,L.; Patnayak,D.; Bao,Y.; Sanders,R.; Zhdanov,S.; Kiryutin,B.; Lipman,D.J.; Tatusova,T.; Detmer,S.
EPI1083397	NS	Canada	2016-Sep-15	EPI_ISL_282477	A/swine/Manitoba/D0457/2016		Import from public-domain	Pickett,B.; Fedorova,N.; Puri,V.; Shrivastava,S.; Amedeo,P.; Isom,R.; Hu,L.; Novotny,M.; Durbin,A.; Rocchi,I.; Williams,T.; Culhane,M.; Redies,L.; Patnayak,D.; Bao,Y.; Sanders,R.; Zhdanov,S.; Kiryutin,B.; Lipman,D.J.; Tatusova,T.; Detmer,S.
EPI1083389	NS	Canada	2016-Sep-02	EPI_ISL_282476	A/swine/Manitoba/D0456/2016		Import from public-domain	Pickett,B.; Fedorova,N.; Puri,V.; Shrivastava,S.; Amedeo,P.; Isom,R.; Hu,L.; Novotny,M.; Durbin,A.; Rocchi,I.; Williams,T.; Culhane,M.; Redies,L.; Patnayak,D.; Bao,Y.; Sanders,R.; Zhdanov,S.; Kiryutin,B.; Lipman,D.J.; Tatusova,T.; Detmer,S.
EPI1083337	NS	Canada	2016-Oct-21	EPI_ISL_282469	A/swine/Manitoba/D0463/2016		Import from public-domain	Pickett,B.; Fedorova,N.; Puri,V.; Shrivastava,S.; Amedeo,P.; Isom,R.; Hu,L.; Novotny,M.; Durbin,A.; Rocchi,I.; Williams,T.; Culhane,M.; Redies,L.; Patnayak,D.; Bao,Y.; Sanders,R.; Zhdanov,S.; Kiryutin,B.; Lipman,D.J.; Tatusova,T.; Detmer,S.
EPI1083329	NS	Canada	2016-Oct-21	EPI_ISL_282468	A/swine/Manitoba/D0462/2016		Import from public-domain	Pickett,B.; Fedorova,N.; Puri,V.; Shrivastava,S.; Amedeo,P.; Isom,R.; Hu,L.; Novotny,M.; Durbin,A.; Rocchi,I.; Williams,T.; Culhane,M.; Redies,L.; Patnayak,D.; Bao,Y.; Sanders,R.; Zhdanov,S.; Kiryutin,B.; Lipman,D.J.; Tatusova,T.; Detmer,S.
EPI1083244	NS	Canada	2016-Nov-09	EPI_ISL_282457	A/swine/Manitoba/D0469/2016		Import from public-domain	Pickett,B.; Fedorova,N.; Puri,V.; Shrivastava,S.; Amedeo,P.; Isom,R.; Hu,L.; Novotny,M.; Durbin,A.; Rocchi,I.; Williams,T.; Culhane,M.; Redies,L.; Patnayak,D.; Bao,Y.; Sanders,R.; Zhdanov,S.; Kiryutin,B.; Lipman,D.J.; Tatusova,T.; Detmer,S.
EPI1083236	NS	Canada	2016-Nov-04	EPI_ISL_282456	A/swine/Manitoba/D0468/2016		Import from public-domain	Pickett,B.; Fedorova,N.; Puri,V.; Shrivastava,S.; Amedeo,P.; Isom,R.; Hu,L.; Novotny,M.; Durbin,A.; Rocchi,I.; Williams,T.; Culhane,M.; Redies,L.; Patnayak,D.; Bao,Y.; Sanders,R.; Zhdanov,S.; Kiryutin,B.; Lipman,D.J.; Tatusova,T.; Detmer,S.
EPI1083214	NS	Canada	2016-Dec-18	EPI_ISL_282453	A/swine/Manitoba/SD0209/2016		Import from public-domain	Pickett,B.; Fedorova,N.; Puri,V.; Shrivastava,S.; Amedeo,P.; Isom,R.; Hu,L.; Novotny,M.; Durbin,A.; Rocchi,I.; Williams,T.; Culhane,M.; Redies,L.; Patnayak,D.; Bao,Y.; Sanders,R.; Zhdanov,S.; Kiryutin,B.; Lipman,D.J.; Tatusova,T.; Detmer,S.
EPI1083206	NS	Canada	2016-Dec-22	EPI_ISL_282452	A/swine/Manitoba/SD0211/2016		Import from public-domain	Pickett,B.; Fedorova,N.; Puri,V.; Shrivastava,S.; Amedeo,P.; Isom,R.; Hu,L.; Novotny,M.; Durbin,A.; Rocchi,I.; Williams,T.; Culhane,M.; Redies,L.; Patnayak,D.; Bao,Y.; Sanders,R.; Zhdanov,S.; Kiryutin,B.; Lipman,D.J.; Tatusova,T.; Detmer,S.
EPI1083190	NS	Canada	2016-Nov-17	EPI_ISL_282450	A/swine/Manitoba/SD0202/2016		Import from public-domain	Pickett,B.; Fedorova,N.; Puri,V.; Shrivastava,S.; Amedeo,P.; Isom,R.; Hu,L.; Novotny,M.; Durbin,A.; Rocchi,I.; Williams,T.; Culhane,M.; Redies,L.; Patnayak,D.; Bao,Y.; Sanders,R.; Zhdanov,S.; Kiryutin,B.; Lipman,D.J.; Tatusova,T.; Detmer,S.
EPI1083182	NS	Canada	2016-Nov-23	EPI_ISL_282449	A/swine/Manitoba/SD0203/2016		Import from public-domain	Pickett,B.; Fedorova,N.; Puri,V.; Shrivastava,S.; Amedeo,P.; Isom,R.; Hu,L.; Novotny,M.; Durbin,A.; Rocchi,I.; Williams,T.; Culhane,M.; Redies,L.; Patnayak,D.; Bao,Y.; Sanders,R.; Zhdanov,S.; Kiryutin,B.; Lipman,D.J.; Tatusova,T.; Detmer,S.
EPI1083155	NS	United States	2017-Apr-21	EPI_ISL_282444	A/swine/North Carolina/A02214821/2017		Import from public-domain	Janas-Martindale,A.M.
EPI1083137	NS	United States	2017-Apr-19	EPI_ISL_282440	A/swine/Illinois/A02215044/2017		Import from public-domain	Janas-Martindale,A.M.
EPI1083113	NS	United States	2017-Apr-28	EPI_ISL_282436	A/swine/Iowa/A02215201/2017		Import from public-domain	Janas-Martindale,A.M.
EPI1083107	NS	United States	2017-Apr-13	EPI_ISL_282435	A/swine/Iowa/A02214623/2017		Import from public-domain	Janas-Martindale,A.M.
EPI1083077	NS	United States	2017-Apr-26	EPI_ISL_282430	A/swine/Pennsylvania/A02214908/2017		Import from public-domain	Janas-Martindale,A.M.
EPI1082962	NS	United States	2017-Apr-10	EPI_ISL_282409	A/swine/Illinois/A02214842/2017		Import from public-domain	Janas-Martindale,A.M.
EPI1034581	NS	United States	2016-Dec-28	EPI_ISL_253929	A/swine/South Carolina/A01671949/2016		Import from public-domain	Lin,K.; Zhang,J.
EPI1034695	NS	United States	2016-Dec-27	EPI_ISL_253928	A/swine/California/A01671936/2016		Import from public-domain	Lin,K.; Zhang,J.
EPI1034570	NS	United States	2016-Dec-20	EPI_ISL_253724	A/swine/Illinois/A01671610/2016		Import from public-domain	Lin,K.; Zhang,J.
EPI1035121	NS	United States	2016-Nov-03	EPI_ISL_245590	A/swine/North Carolina/A01668056/2016		Import from public-domain	Lin,K.; Zhang,J.
EPI1083174	NS	Canada	2016-Nov-08	EPI_ISL_282448	A/swine/Saskatchewan/SD0204/2016		Import from public-domain	Pickett,B.; Fedorova,N.; Puri,V.; Shrivastava,S.; Amedeo,P.; Isom,R.; Hu,L.; Novotny,M.; Durbin,A.; Rocchi,I.; Williams,T.; Culhane,M.; Redies,L.; Patnayak,D.; Bao,Y.; Sanders,R.; Zhdanov,S.; Kiryutin,B.; Lipman,D.J.; Tatusova,T.; Detmer,S.
EPI1169229	NS	United States	2017-Aug-24	EPI_ISL_282406	A/swine/Iowa/A02219785/2017		Import from public-domain	USDA Swine Surveillance,A.
EPI900421	NS	Germany	2014-Jan-01	EPI_ISL_245697	A/swine/Germany/R916/2014		Friedrich-Loeffler-Institut
EPI900412	NS	Germany	2014-Jan-01	EPI_ISL_245695	A/swine/Germany/R825/2014		Friedrich-Loeffler-Institut
EPI900394	NS	Germany	2014-Jan-01	EPI_ISL_245681	A/swine/Germany/R404/2014		Friedrich-Loeffler-Institut
EPI1551132	NS	Canada	2017-Jan-10	EPI_ISL_378661	A/swine/Manitoba/SD0213/2017		Import from public-domain	Tan,G.; Pickett,B.; Fedorova,N.; Amedeo,P.; Isom,R.; Hu,L.; Christensen,J.; Miller,J.; Durbin,A.; Williams,T.; Arumemi,F.; Culhane,M.; Patnayak,D.; Smasal,L.; Detmer,S.
EPI1551124	NS	Canada	2017-Jan-27	EPI_ISL_378660	A/swine/Manitoba/SD0216/2017		Import from public-domain	Tan,G.; Pickett,B.; Fedorova,N.; Amedeo,P.; Isom,R.; Hu,L.; Christensen,J.; Miller,J.; Durbin,A.; Williams,T.; Arumemi,F.; Culhane,M.; Patnayak,D.; Smasal,L.; Detmer,S.
EPI1551108	NS	Canada	2017-Jun-09	EPI_ISL_378658	A/swine/Alberta/SD0237/2017		Import from public-domain	Tan,G.; Pickett,B.; Fedorova,N.; Amedeo,P.; Isom,R.; Hu,L.; Christensen,J.; Miller,J.; Durbin,A.; Williams,T.; Arumemi,F.; Culhane,M.; Patnayak,D.; Smasal,L.; Detmer,S.
EPI1551092	NS	Canada	2017-Mar-22	EPI_ISL_378656	A/swine/Alberta/SD0222/2017		Import from public-domain	Tan,G.; Pickett,B.; Fedorova,N.; Amedeo,P.; Isom,R.; Hu,L.; Christensen,J.; Miller,J.; Durbin,A.; Williams,T.; Arumemi,F.; Culhane,M.; Patnayak,D.; Smasal,L.; Detmer,S.
EPI1551028	NS	Canada	2017-Dec-31	EPI_ISL_378648	A/swine/Manitoba/D0526/2017		Import from public-domain	Tan,G.; Pickett,B.; Fedorova,N.; Amedeo,P.; Isom,R.; Hu,L.; Christensen,J.; Miller,J.; Durbin,A.; Williams,T.; Arumemi,F.; Culhane,M.; Patnayak,D.; Smasal,L.; Detmer,S.
EPI1633588	NS	United States	2016-Jul-15	EPI_ISL_399329	A/swine/Illinois/B1607DTW13/2016		Import from public-domain	Webb,A.; Lowe,J.; Kercher,L.; Mukherjee,N.; Webby,R.
EPI1633813	NS	United States	2016-Feb-25	EPI_ISL_399357	A/swine/Illinois/4B081/2016		Import from public-domain	Webb,A.; Lowe,J.; Kercher,L.; Mukherjee,N.; Webby,R.
EPI1633804	NS	United States	2016-Feb-25	EPI_ISL_399356	A/swine/Illinois/4B083/2016		Import from public-domain	Webb,A.; Lowe,J.; Kercher,L.; Mukherjee,N.; Webby,R.
EPI1633796	NS	United States	2016-Mar-24	EPI_ISL_399355	A/swine/Illinois/B1603DTW7/2016		Import from public-domain	Webb,A.; Lowe,J.; Kercher,L.; Mukherjee,N.; Webby,R.
EPI1633784	NS	United States	2016-Feb-25	EPI_ISL_399354	A/swine/Illinois/4B097/2016		Import from public-domain	Webb,A.; Lowe,J.; Kercher,L.; Mukherjee,N.; Webby,R.
EPI1633776	NS	United States	2016-Jul-15	EPI_ISL_399353	A/swine/Illinois/4B199/2016		Import from public-domain	Webb,A.; Lowe,J.; Kercher,L.; Mukherjee,N.; Webby,R.
EPI1633773	NS	United States	2016-Feb-25	EPI_ISL_399352	A/swine/Illinois/4B099/2016		Import from public-domain	Webb,A.; Lowe,J.; Kercher,L.; Mukherjee,N.; Webby,R.
EPI1633765	NS	United States	2016-Feb-25	EPI_ISL_399351	A/swine/Illinois/4B084/2016		Import from public-domain	Webb,A.; Lowe,J.; Kercher,L.; Mukherjee,N.; Webby,R.
EPI1633759	NS	United States	2016-Jul-15	EPI_ISL_399350	A/swine/Illinois/4B194/2016		Import from public-domain	Webb,A.; Lowe,J.; Kercher,L.; Mukherjee,N.; Webby,R.
EPI1633746	NS	United States	2016-Mar-24	EPI_ISL_399349	A/swine/Illinois/B1603DTW1/2016		Import from public-domain	Webb,A.; Lowe,J.; Kercher,L.; Mukherjee,N.; Webby,R.
EPI1633737	NS	United States	2016-Feb-26	EPI_ISL_399348	A/swine/Illinois/4B093/2016		Import from public-domain	Webb,A.; Lowe,J.; Kercher,L.; Mukherjee,N.; Webby,R.
EPI1633733	NS	United States	2016-Jul-15	EPI_ISL_399347	A/swine/Illinois/4B195/2016		Import from public-domain	Webb,A.; Lowe,J.; Kercher,L.; Mukherjee,N.; Webby,R.
EPI1633725	NS	United States	2016-Feb-25	EPI_ISL_399346	A/swine/Illinois/4B085/2016		Import from public-domain	Webb,A.; Lowe,J.; Kercher,L.; Mukherjee,N.; Webby,R.
EPI1633718	NS	United States	2016-Feb-25	EPI_ISL_399345	A/swine/Illinois/4B095/2016		Import from public-domain	Webb,A.; Lowe,J.; Kercher,L.; Mukherjee,N.; Webby,R.
EPI1633706	NS	United States	2016-Feb-25	EPI_ISL_399344	A/swine/Illinois/12B060/2016		Import from public-domain	Webb,A.; Lowe,J.; Kercher,L.; Mukherjee,N.; Webby,R.
EPI1633697	NS	United States	2016-Feb-25	EPI_ISL_399343	A/swine/Illinois/4B082/2016		Import from public-domain	Webb,A.; Lowe,J.; Kercher,L.; Mukherjee,N.; Webby,R.
EPI1633694	NS	United States	2016-Feb-25	EPI_ISL_399342	A/swine/Illinois/4B086/2016		Import from public-domain	Webb,A.; Lowe,J.; Kercher,L.; Mukherjee,N.; Webby,R.
EPI1633681	NS	United States	2016-Feb-25	EPI_ISL_399341	A/swine/Illinois/4B096/2016		Import from public-domain	Webb,A.; Lowe,J.; Kercher,L.; Mukherjee,N.; Webby,R.
EPI1633674	NS	United States	2016-Feb-25	EPI_ISL_399340	A/swine/Illinois/12B047/2016		Import from public-domain	Webb,A.; Lowe,J.; Kercher,L.; Mukherjee,N.; Webby,R.
EPI1633654	NS	United States	2016-Mar-24	EPI_ISL_399337	A/swine/Illinois/B1603DTW27/2016		Import from public-domain	Webb,A.; Lowe,J.; Kercher,L.; Mukherjee,N.; Webby,R.
EPI1633643	NS	United States	2016-Feb-25	EPI_ISL_399336	A/swine/Illinois/12B044/2016		Import from public-domain	Webb,A.; Lowe,J.; Kercher,L.; Mukherjee,N.; Webby,R.
EPI1633635	NS	United States	2017-Mar-24	EPI_ISL_399335	A/swine/Illinois/B1703DTW19/2017		Import from public-domain	Webb,A.; Lowe,J.; Kercher,L.; Mukherjee,N.; Webby,R.
EPI1633630	NS	United States	2016-Jul-15	EPI_ISL_399334	A/swine/Illinois/4B196/2016		Import from public-domain	Webb,A.; Lowe,J.; Kercher,L.; Mukherjee,N.; Webby,R.
EPI1633621	NS	United States	2016-Mar-24	EPI_ISL_399333	A/swine/Illinois/B1603DTW3/2016		Import from public-domain	Webb,A.; Lowe,J.; Kercher,L.; Mukherjee,N.; Webby,R.
EPI1633608	NS	United States	2016-Feb-25	EPI_ISL_399332	A/swine/Illinois/0B113/2016		Import from public-domain	Webb,A.; Lowe,J.; Kercher,L.; Mukherjee,N.; Webby,R.
EPI1633603	NS	United States	2016-Mar-24	EPI_ISL_399331	A/swine/Illinois/B1603DTW25/2016		Import from public-domain	Webb,A.; Lowe,J.; Kercher,L.; Mukherjee,N.; Webby,R.
EPI1633578	NS	United States	2016-Mar-24	EPI_ISL_399328	A/swine/Illinois/B1603DTW30/2016		Import from public-domain	Webb,A.; Lowe,J.; Kercher,L.; Mukherjee,N.; Webby,R.
EPI1633575	NS	United States	2016-Jul-15	EPI_ISL_399327	A/swine/Illinois/4B197/2016		Import from public-domain	Webb,A.; Lowe,J.; Kercher,L.; Mukherjee,N.; Webby,R.
EPI1633556	NS	United States	2016-Mar-24	EPI_ISL_399325	A/swine/Illinois/B1603DTW21/2016		Import from public-domain	Webb,A.; Lowe,J.; Kercher,L.; Friedman,K.; Webby,R.
EPI1633547	NS	United States	2016-Mar-24	EPI_ISL_399324	A/swine/Illinois/B1603DTW26/2016		Import from public-domain	Webb,A.; Lowe,J.; Kercher,L.; Mukherjee,N.; Webby,R.
EPI1633530	NS	United States	2016-Jul-15	EPI_ISL_399322	A/swine/Illinois/4B191/2016		Import from public-domain	Webb,A.; Lowe,J.; Kercher,L.; Mukherjee,N.; Webby,R.
EPI1633518	NS	United States	2016-Feb-25	EPI_ISL_399320	A/swine/Illinois/12B041/2016		Import from public-domain	Webb,A.; Lowe,J.; Kercher,L.; Mukherjee,N.; Webby,R.
EPI1633475	NS	United States	2016-Mar-24	EPI_ISL_399315	A/swine/Illinois/B1603DTW24/2016		Import from public-domain	Webb,A.; Lowe,J.; Kercher,L.; Mukherjee,N.; Webby,R.
EPI1633473	NS	United States	2016-Feb-25	EPI_ISL_399314	A/swine/Illinois/4B098/2016		Import from public-domain	Webb,A.; Lowe,J.; Kercher,L.; Mukherjee,N.; Webby,R.
EPI1083016	NS	United States	2017-Feb-13	EPI_ISL_282416	A/swine/Illinois/TM1702DTW30/2017		Import from public-domain
EPI1083005	NS	United States	2017-Feb-13	EPI_ISL_282414	A/swine/Illinois/TM1702DTW22/2017		Import from public-domain
EPI220775	NS	United States	2008-Jan-01	EPI_ISL_63191	A/swine/Oklahoma/010226-16/2008		Import from public-domain	Evseenko,V.; Boon,A.; Webby,R.; Daniels,C.S.; Gramer,M.
EPI220783	NS	United States	2008-Jan-01	EPI_ISL_63192	A/swine/Oklahoma/010226-17/2008		Import from public-domain	Evseenko,V.; Boon,A.; Webby,R.; Daniels,C.S.; Gramer,M.
EPI220791	NS	United States	2008-Jan-01	EPI_ISL_63193	A/swine/Oklahoma/010710-8/2008		Import from public-domain	Evseenko,V.; Boon,A.; Webby,R.; Daniels,C.S.; Gramer,M.
EPI220807	NS	United States	2008-Jan-01	EPI_ISL_63195	A/swine/Oklahoma/011289-10/2008		Import from public-domain	Evseenko,V.; Boon,A.; Webby,R.; Daniels,C.S.; Gramer,M.
EPI220815	NS	United States	2008-Jan-01	EPI_ISL_63196	A/swine/Oklahoma/011289-8/2008		Import from public-domain	Evseenko,V.; Boon,A.; Webby,R.; Daniels,C.S.; Gramer,M.
EPI220823	NS	United States	2008-Jan-01	EPI_ISL_63197	A/swine/Oklahoma/011289-9/2008		Import from public-domain	Evseenko,V.; Boon,A.; Webby,R.; Daniels,C.S.; Gramer,M.
EPI220831	NS	United States	2008-Jan-01	EPI_ISL_63198	A/swine/Oklahoma/011521-4/2008		Import from public-domain	Evseenko,V.; Boon,A.; Webby,R.; Daniels,C.S.; Gramer,M.
EPI220839	NS	United States	2008-Jan-01	EPI_ISL_63199	A/swine/Oklahoma/011521-5/2008		Import from public-domain	Evseenko,V.; Boon,A.; Webby,R.; Daniels,C.S.; Gramer,M.
EPI220847	NS	United States	2008-Jan-01	EPI_ISL_63200	A/swine/Oklahoma/016179-8/2008		Import from public-domain	Evseenko,V.; Boon,A.; Webby,R.; Daniels,C.S.; Gramer,M.
EPI220855	NS	United States	2008-Jan-01	EPI_ISL_63201	A/swine/Oklahoma/016179-9/2008		Import from public-domain	Evseenko,V.; Boon,A.; Webby,R.; Daniels,C.S.; Gramer,M.
EPI220863	NS	United States	2008-Jan-01	EPI_ISL_63202	A/swine/Oklahoma/020734-2/2008		Import from public-domain	Evseenko,V.; Boon,A.; Webby,R.; Daniels,C.S.; Gramer,M.
EPI220871	NS	United States	2008-Jan-01	EPI_ISL_63203	A/swine/Oklahoma/020734-3/2008		Import from public-domain	Evseenko,V.; Boon,A.; Webby,R.; Daniels,C.S.; Gramer,M.
EPI220879	NS	United States	2008-Jan-01	EPI_ISL_63204	A/swine/Oklahoma/020736-1/2008		Import from public-domain	Evseenko,V.; Boon,A.; Webby,R.; Daniels,C.S.; Gramer,M.
EPI220887	NS	United States	2008-Jan-01	EPI_ISL_63205	A/swine/Oklahoma/020736-2/2008		Import from public-domain	Evseenko,V.; Boon,A.; Webby,R.; Daniels,C.S.; Gramer,M.
EPI220895	NS	United States	2008-Jan-01	EPI_ISL_63206	A/swine/Oklahoma/032726/2008		Import from public-domain	Evseenko,V.; Boon,A.; Webby,R.; Daniels,C.S.; Gramer,M.
EPI220903	NS	United States	2008-Jan-01	EPI_ISL_63207	A/swine/Oklahoma/042169/2008		Import from public-domain	Evseenko,V.; Boon,A.; Webby,R.; Daniels,C.S.; Gramer,M.
EPI220911	NS	United States	2008-Jan-01	EPI_ISL_63208	A/swine/Oklahoma/053259/2008		Import from public-domain	Evseenko,V.; Boon,A.; Webby,R.; Daniels,C.S.; Gramer,M.
EPI220928	NS	United States	2008-Jan-01	EPI_ISL_63211	A/swine/Texas/050593/2008		Import from public-domain	Evseenko,V.; Boon,A.; Webby,R.; Daniels,C.S.; Gramer,M.
EPI255596	NS	Hong Kong (SAR)	2009-Jul-23	EPI_ISL_74371	A/swine/Hong Kong/1435/2009		Import from public-domain	Vijaykrishna,D.; Poon,L.; Ma,S.; Li,O.; Cheung,C.; Smith,G.; Peiris,J.; Guan,Y.
EPI255604	NS	Hong Kong (SAR)	2009-Jul-23	EPI_ISL_74372	A/swine/Hong Kong/1479/2009		Import from public-domain	Vijaykrishna,D.; Poon,L.; Ma,S.; Li,O.; Cheung,C.; Smith,G.; Peiris,J.; Guan,Y.
EPI255644	NS	Hong Kong (SAR)	2009-Oct-22	EPI_ISL_74377	A/swine/Hong Kong/2314/2009		Import from public-domain	Vijaykrishna,D.; Poon,L.; Ma,S.; Li,O.; Cheung,C.; Smith,G.; Peiris,J.; Guan,Y.
EPI281214	NS	United States	2008-Jan-01	EPI_ISL_79851	A/swine/Texas/01976/2008		Import from public-domain	Lorusso,A.; Vincent,A.L.; Harland,M.L.; Alt,D.; Bayles,D.O.; Swenson,S.L.; Gramer,M.R.; Lager,K.; Lewis,N.S.; Gramer,M.; Detmer,S.; Wees,C.; Leiferman,M.; Otterson,T.
EPI281220	NS	United States	2008-Jan-01	EPI_ISL_79857	A/swine/Minnesota/02011/2008		Import from public-domain	Lorusso,A.; Vincent,A.L.; Harland,M.L.; Alt,D.; Bayles,D.O.; Swenson,S.L.; Gramer,M.R.; Lager,K.; Lewis,N.S.
EPI281224	NS	United States	2008-Jan-01	EPI_ISL_79861	A/swine/Iowa/02039/2008		Import from public-domain	Lorusso,A.; Vincent,A.L.; Harland,M.L.; Alt,D.; Bayles,D.O.; Swenson,S.L.; Gramer,M.R.; Lager,K.; Lewis,N.S.
EPI287401	NS	China	2006-Jan-01	EPI_ISL_81517	A/swine/Guangdong/1222/2006		Import from public-domain	Bi,Y.; Wang,J.; Guan,J.; Gao,H.; Fu,G.; Pu,J.; Liu,J.
EPI288560	NS	Argentina	2010-May-01	EPI_ISL_81731	A/swine/Argentina/CIP051-StaFeN2/2010		Import from public-domain	Pereda,A.; Rimondi,A.; Cappuccio,J.; Sanguinetti,R.; Angel,M.; Ye,J.; Sutton,T.; Dibarbora,M.; Olivera,V.; Craig,M.I.; Perfumo,C.; Perez,D.R.
EPI295329	NS	United States	2009-Sep-04	EPI_ISL_84112	A/swine/South Dakota/152B/2009	Emerging Pathogens Institute, University of Florida	Centers for Disease Control and Prevention	Gray,G.; Bender,J.; Bridges,C.; Daly,R.; Baker,W.; Male,M.; Gramer,M.; Heil,G.; Friary,J.; Derby,R.; Cox,N
EPI297048	NS	Italy	2010-Jun-01	EPI_ISL_84662	A/swine/Italy/116114/2010		Import from public-domain	Moreno,A.; Di Trani,L.; Faccini,S.; Vaccari,G.; Nigrelli,D.; Boniotti,M.B.; Falcone,E.; Boni,A.; Chiapponi,C.; Sozzi,E.; Cordioli,P.
EPI310228	NS	United Kingdom	2010-Apr-13	EPI_ISL_88197	A/swine/England/1382/2010		Import from public-domain	Howard,W.A.; Essen,S.C.; Strugnell,B.; Russell,C.; Barrass,L.; Reid,S.M.; Brown,I.H.
EPI311195	NS	Hong Kong (SAR)	2001-May-23	EPI_ISL_88330	A/swine/Hong Kong/8944/2001		Import from public-domain	Vijaykrishna,D.; Smith,G.; Poon,L.; Cheung,C.; Chen,H.; Guan,Y.; Peiris,J.
EPI311259	NS	Hong Kong (SAR)	2002-Jan-21	EPI_ISL_88338	A/swine/Hong Kong/NS13/2002		Import from public-domain	Vijaykrishna,D.; Smith,G.; Poon,L.; Cheung,C.; Chen,H.; Guan,Y.; Peiris,J.
EPI311291	NS	Hong Kong (SAR)	2002-Aug-13	EPI_ISL_88342	A/swine/Hong Kong/NS728/2002		Import from public-domain	Vijaykrishna,D.; Smith,G.; Poon,L.; Cheung,C.; Chen,H.; Guan,Y.; Peiris,J.
EPI311299	NS	Hong Kong (SAR)	2002-Sep-09	EPI_ISL_88343	A/swine/Hong Kong/1248/2002		Import from public-domain	Vijaykrishna,D.; Smith,G.; Poon,L.; Cheung,C.; Chen,H.; Guan,Y.; Peiris,J.
EPI311347	NS	Hong Kong (SAR)	2003-Jul-10	EPI_ISL_88349	A/swine/Hong Kong/NS605/2003		Import from public-domain	Vijaykrishna,D.; Smith,G.; Poon,L.; Cheung,C.; Chen,H.; Guan,Y.; Peiris,J.
EPI311355	NS	Hong Kong (SAR)	2003-Aug-14	EPI_ISL_88350	A/swine/Hong Kong/1102/2003		Import from public-domain	Vijaykrishna,D.; Smith,G.; Poon,L.; Cheung,C.; Chen,H.; Guan,Y.; Peiris,J.
EPI311371	NS	Hong Kong (SAR)	2003-Oct-16	EPI_ISL_88352	A/swine/Hong Kong/1382/2003		Import from public-domain	Vijaykrishna,D.; Smith,G.; Poon,L.; Cheung,C.; Chen,H.; Guan,Y.; Peiris,J.
EPI311379	NS	Hong Kong (SAR)	2003-Nov-10	EPI_ISL_88353	A/swine/Hong Kong/1578/2003		Import from public-domain	Vijaykrishna,D.; Smith,G.; Poon,L.; Cheung,C.; Chen,H.; Guan,Y.; Peiris,J.
EPI311387	NS	Hong Kong (SAR)	2003-Dec-15	EPI_ISL_88354	A/swine/Hong Kong/1763/2003		Import from public-domain	Vijaykrishna,D.; Smith,G.; Poon,L.; Cheung,C.; Chen,H.; Guan,Y.; Peiris,J.
EPI311395	NS	Hong Kong (SAR)	2004-Jan-06	EPI_ISL_88355	A/swine/Hong Kong/NS30/2004		Import from public-domain	Vijaykrishna,D.; Smith,G.; Poon,L.; Cheung,C.; Chen,H.; Guan,Y.; Peiris,J.
EPI311435	NS	Hong Kong (SAR)	2004-Aug-12	EPI_ISL_88360	A/swine/Hong Kong/1111/2004		Import from public-domain	Vijaykrishna,D.; Smith,G.; Poon,L.; Cheung,C.; Chen,H.; Guan,Y.; Peiris,J.
EPI311451	NS	Hong Kong (SAR)	2004-Oct-14	EPI_ISL_88362	A/swine/Hong Kong/NS915/2004		Import from public-domain	Vijaykrishna,D.; Smith,G.; Poon,L.; Cheung,C.; Chen,H.; Guan,Y.; Peiris,J.
EPI311507	NS	Hong Kong (SAR)	2005-May-26	EPI_ISL_88369	A/swine/Hong Kong/729/2005		Import from public-domain	Vijaykrishna,D.; Smith,G.; Poon,L.; Cheung,C.; Chen,H.; Guan,Y.; Peiris,J.
EPI311635	NS	Hong Kong (SAR)	2008-May-29	EPI_ISL_88385	A/swine/Hong Kong/715/2008		Import from public-domain	Vijaykrishna,D.; Smith,G.; Poon,L.; Cheung,C.; Chen,H.; Guan,Y.; Peiris,J.
EPI311771	NS	Hong Kong (SAR)	2009-Mar-19	EPI_ISL_88402	A/swine/Hong Kong/NS252/2009		Import from public-domain	Vijaykrishna,D.; Smith,G.; Poon,L.; Cheung,C.; Chen,H.; Guan,Y.; Peiris,J.
EPI312653	NS	United States	2010-Feb-21	EPI_ISL_88837	A/swine/Indiana/240218/2010		Import from public-domain	Ducatez,M.F.; Webby,R.J.; Hause,B.; Evelyn,S.-R.; Darnel,D.; Corzo,C.; Juleen,K.; Simonson,R.; Rubrum,A.; Lowe,J.; Gramer,M.
EPI312661	NS	United States	2010-Sep-08	EPI_ISL_88838	A/swine/North Carolina/226124/2010		Import from public-domain	Ducatez,M.F.; Webby,R.J.; Hause,B.; Evelyn,S.-R.; Darnel,D.; Corzo,C.; Juleen,K.; Simonson,R.; Rubrum,A.; Lowe,J.; Gramer,M.
EPI312669	NS	United States	2010-Sep-08	EPI_ISL_88839	A/swine/North Carolina/226125/2010		Import from public-domain	Ducatez,M.F.; Webby,R.J.; Hause,B.; Evelyn,S.-R.; Darnel,D.; Corzo,C.; Juleen,K.; Simonson,R.; Rubrum,A.; Lowe,J.; Gramer,M.
EPI312677	NS	United States	2010-Sep-08	EPI_ISL_88840	A/swine/North Carolina/226126/2010		Import from public-domain	Ducatez,M.F.; Webby,R.J.; Hause,B.; Evelyn,S.-R.; Darnel,D.; Corzo,C.; Juleen,K.; Simonson,R.; Rubrum,A.; Lowe,J.; Gramer,M.
EPI312701	NS	United States	2010-May-05	EPI_ISL_88843	A/swine/Minnesota/239106/2010		Import from public-domain	Ducatez,M.F.; Webby,R.J.; Hause,B.; Evelyn,S.-R.; Darnel,D.; Corzo,C.; Juleen,K.; Simonson,R.; Rubrum,A.; Lowe,J.; Gramer,M.
EPI312709	NS	United States	2010-Apr-21	EPI_ISL_88844	A/swine/North Carolina/239108/2010		Import from public-domain	Ducatez,M.F.; Webby,R.J.; Hause,B.; Evelyn,S.-R.; Darnel,D.; Corzo,C.; Juleen,K.; Simonson,R.; Rubrum,A.; Lowe,J.; Gramer,M.
EPI313092	NS	Hong Kong (SAR)	1999-Dec-21	EPI_ISL_88949	A/swine/Hong Kong/5609/1999		Import from public-domain	Vijaykrishna,D.; Smith,G.; Poon,L.; Cheung,C.; Chen,H.; Guan,Y.; Peiris,J.
EPI585718	NS	United States	2010-Nov-16	EPI_ISL_90119	A/swine/Illinois/A01049074/2010		Import from public-domain	Nezami,S.G.; Zhang,J.; Stensland,W.R.; Strait,E.L.; Yoon,K.-J.
EPI317286	NS	Japan	2004-Jan-01	EPI_ISL_90157	A/swine/Niigata/729/2004		Import from public-domain	Tsukamoto,K.; Tada,T.; Sakurai,Y.
EPI317288	NS	Japan	2004-Jan-01	EPI_ISL_90159	A/swine/Saitama/21/2004		Import from public-domain	Tsukamoto,K.; Tada,T.; Sakurai,Y.
EPI317289	NS	Japan	2005-Jan-01	EPI_ISL_90160	A/swine/Aomori/1/2005		Import from public-domain	Sakurai,Y.; Shimada,S.; Miura,M.; Hamazaki,N.; Sugawara,K.; Takayosi,K.; Suzuki,H.; Tada,T.; Suzuki,K.; Tsukamoto,K.
EPI576493	NS	United States	2010-Dec-01	EPI_ISL_90368	A/swine/Illinois/A01049164/2010		Import from public-domain	Nezami,S.G.; Zhang,J.; Stensland,W.R.; Strait,E.L.; Yoon,K.-J.
EPI321806	NS	China	2009-Mar-10	EPI_ISL_91639	A/swine/Hubei/04/2009		Import from public-domain	Wang,N.; Yang,Y.; Guo,X.B.
EPI321814	NS	China	2009-Mar-10	EPI_ISL_91640	A/swine/Hubei/05/2009		Import from public-domain	Wang,N.; Yang,Y.; Guo,X.B.
EPI596312	NS	United States	2008-Mar-19	EPI_ISL_92176	A/swine/Minnesota/02081/2008		Import from public-domain	Gramer,M.; Detmer,S.; Wees,C.; Leiferman,M.; Otterson,T.
EPI584523	NS	United States	2008-Apr-01	EPI_ISL_92181	A/swine/Minnesota/02100/2008		Import from public-domain	Gramer,M.; Detmer,S.; Wees,C.; Leiferman,M.; Otterson,T.
EPI589873	NS	United States	2011-Jan-19	EPI_ISL_93365	A/swine/Iowa/A01049450/2011		Import from public-domain	Sun,D.; Nezami,S.G.; Zhang,J.; Stensland,W.R.; Strait,E.L.; Yoon,K.-J.
EPI335041	NS	United States	2003-Jan-01	EPI_ISL_95805	A/swine/Minnesota/5763/2003		Import from public-domain	Krylov,P.S.; Barman,S.; Erickson,G.A.; Webster,R.G.; Webby,R.J.
EPI335065	NS	United States	2001-Jan-01	EPI_ISL_95808	A/swine/Minnesota/1192/2001		Import from public-domain	Krylov,P.S.; Barman,S.; Erickson,G.A.; Webster,R.G.; Webby,R.J.
EPI337429	NS	United States	2004-Nov-02	EPI_ISL_96921	A/swine/Indiana/00427/2004		Import from public-domain	The NIAID Influenza Genome Sequencing Consortium
EPI337477	NS	United States	2008-Apr-28	EPI_ISL_96927	A/swine/Minnesota/SG1133/2008		Import from public-domain	The NIAID Influenza Genome Sequencing Consortium
EPI337509	NS	United States	2008-Sep-10	EPI_ISL_96931	A/swine/Minnesota/02324/2008		Import from public-domain	The NIAID Influenza Genome Sequencing Consortium
EPI337932	NS	China	2010-Aug-02	EPI_ISL_96980	A/swine/Hong Kong/2237/2010		Import from public-domain	Lam,T.T.Y.; Zhu,H.; Wang,J.; Smith,D.K.; Holmes,E.C.; Webster,R.G.; Webby,R.; Peiris,J.M.; Guan,Y.
EPI337933	NS	China	2010-Aug-26	EPI_ISL_96981	A/swine/Guangdong/2670/2010		Import from public-domain	Lam,T.T.; Zhu,H.; Wang,J.; Smith,D.K.; Holmes,E.C.; Webster,R.G.; Webby,R.; Peiris,J.M.; Guan,Y.; Lam,T.T.Y.
EPI337934	NS	China	2010-Aug-26	EPI_ISL_96982	A/swine/Guangdong/2676/2010		Import from public-domain	Lam,T.T.Y.; Zhu,H.; Wang,J.; Smith,D.K.; Holmes,E.C.; Webster,R.G.; Webby,R.; Peiris,J.M.; Guan,Y.
EPI337935	NS	China	2010-Aug-26	EPI_ISL_96983	A/swine/Guangdong/2693/2010		Import from public-domain	Lam,T.T.; Zhu,H.; Wang,J.; Smith,D.K.; Holmes,E.C.; Webster,R.G.; Webby,R.; Peiris,J.M.; Guan,Y.; Lam,T.T.Y.
EPI337936	NS	China	2010-Aug-26	EPI_ISL_96984	A/swine/Guangdong/2712/2010		Import from public-domain	Lam,T.T.Y.; Zhu,H.; Wang,J.; Smith,D.K.; Holmes,E.C.; Webster,R.G.; Webby,R.; Peiris,J.M.; Guan,Y.
EPI590019	NS	United States	2011-Mar-22	EPI_ISL_97073	A/swine/Iowa/A01049728/2011		Import from public-domain	Nezami,S.G.; Sun,D.; Zhang,J.; Stensland,W.R.; Strait,E.L.; Yoon,K.-J.
EPI589956	NS	United States	2011-Mar-22	EPI_ISL_97074	A/swine/Iowa/A01049724/2011		Import from public-domain	Nezami,S.G.; Sun,D.; Zhang,J.; Stensland,W.R.; Strait,E.L.; Yoon,K.-J.
EPI589912	NS	United States	2011-Mar-22	EPI_ISL_97075	A/swine/Iowa/A01049723/2011		Import from public-domain	Nezami,S.G.; Sun,D.; Zhang,J.; Stensland,W.R.; Strait,E.L.; Yoon,K.-J.
EPI590007	NS	United States	2011-Mar-22	EPI_ISL_97076	A/swine/Iowa/A01049722/2011		Import from public-domain	Nezami,S.G.; Sun,D.; Zhang,J.; Stensland,W.R.; Strait,E.L.; Yoon,K.-J.
EPI589886	NS	United States	2011-Mar-21	EPI_ISL_97078	A/swine/Iowa/A01049718/2011		Import from public-domain	Nezami,S.G.; Sun,D.; Zhang,J.; Stensland,W.R.; Strait,E.L.; Yoon,K.-J.
EPI585145	NS	United States	2011-Mar-07	EPI_ISL_97081	A/swine/Nebraska/A01049648/2011		Import from public-domain	Nezami,S.G.; Sun,D.; Zhang,J.; Stensland,W.R.; Strait,E.L.; Yoon,K.-J.
EPI589903	NS	United States	2011-Mar-07	EPI_ISL_97082	A/swine/Iowa/A01049646/2011		Import from public-domain	Nezami,S.G.; Sun,D.; Zhang,J.; Stensland,W.R.; Strait,E.L.; Yoon,K.-J.
EPI589915	NS	United States	2011-Mar-07	EPI_ISL_97083	A/swine/Iowa/A01049643/2011		Import from public-domain	Nezami,S.G.; Sun,D.; Zhang,J.; Stensland,W.R.; Strait,E.L.; Yoon,K.-J.
EPI647610	NS	United States	2011-Feb-03	EPI_ISL_97088	A/swine/Oklahoma/A01049501/2011		Import from public-domain	Nezami,S.G.; Sun,D.; Zhang,J.; Stensland,W.R.; Strait,E.L.; Yoon,K.-J.
EPI589959	NS	United States	2011-Apr-10	EPI_ISL_97095	A/swine/Iowa/A01049858/2011		Import from public-domain	Nezami,S.G.; Sun,D.; Zhang,J.; Stensland,W.R.; Strait,E.L.; Yoon,K.-J.
EPI653130	NS	United States	2011-Mar-22	EPI_ISL_97096	A/swine/Iowa/A01049726/2011		Import from public-domain	Nezami,S.G.; Sun,D.; Zhang,J.; Stensland,W.R.; Strait,E.L.; Yoon,K.-J.
EPI589942	NS	United States	2011-Mar-07	EPI_ISL_97097	A/swine/Iowa/A01049645/2011		Import from public-domain	Nezami,S.G.; Sun,D.; Zhang,J.; Stensland,W.R.; Strait,E.L.; Yoon,K.-J.
EPI589985	NS	United States	2011-Mar-07	EPI_ISL_97098	A/swine/Iowa/A01049644/2011		Import from public-domain	Nezami,S.G.; Sun,D.; Zhang,J.; Stensland,W.R.; Strait,E.L.; Yoon,K.-J.
EPI590027	NS	United States	2011-Mar-07	EPI_ISL_97099	A/swine/Iowa/A01049640/2011		Import from public-domain	Nezami,S.G.; Sun,D.; Zhang,J.; Stensland,W.R.; Strait,E.L.; Yoon,K.-J.
EPI589870	NS	United States	2011-Feb-08	EPI_ISL_97100	A/swine/Iowa/A01049525/2011		Import from public-domain	Nezami,S.G.; Sun,D.; Zhang,J.; Stensland,W.R.; Strait,E.L.; Yoon,K.-J.
EPI589927	NS	United States	2011-Feb-04	EPI_ISL_97101	A/swine/Iowa/A01049506/2011		Import from public-domain	Nezami,S.G.; Sun,D.; Zhang,J.; Stensland,W.R.; Strait,E.L.; Yoon,K.-J.
EPI390755	NS	United States	2011-May-11	EPI_ISL_97108	A/swine/Illinois/A01049968/2011		Import from public-domain	Nezami,S.G.; Sun,D.; Zhang,J.; Stensland,W.R.; Strait,E.L.; Yoon,K.-J.
EPI585713	NS	United States	2011-May-11	EPI_ISL_97109	A/swine/Illinois/A01049967/2011		Import from public-domain	Nezami,S.G.; Sun,D.; Zhang,J.; Stensland,W.R.; Strait,E.L.; Yoon,K.-J.
EPI390738	NS	United States	2011-May-09	EPI_ISL_97110	A/swine/Illinois/A01049952/2011		Import from public-domain	Nezami,S.G.; Sun,D.; Zhang,J.; Stensland,W.R.; Strait,E.L.; Yoon,K.-J.
EPI390748	NS	United States	2011-May-11	EPI_ISL_97121	A/swine/Indiana/A01049964/2011		Import from public-domain	Nezami,S.G.; Sun,D.; Zhang,J.; Stensland,W.R.; Strait,E.L.; Yoon,K.-J.
EPI584527	NS	United States	2011-May-10	EPI_ISL_97122	A/swine/Minnesota/A01049956/2011		Import from public-domain	Nezami,S.G.; Sun,D.; Zhang,J.; Stensland,W.R.; Strait,E.L.; Yoon,K.-J.
EPI390743	NS	United States	2011-May-07	EPI_ISL_97123	A/swine/Indiana/A01049953/2011		Import from public-domain	Nezami,S.G.; Sun,D.; Zhang,J.; Stensland,W.R.; Strait,E.L.; Yoon,K.-J.
EPI603609	NS	United States	2011-May-09	EPI_ISL_97124	A/swine/Iowa/A01049951/2011		Import from public-domain	Nezami,S.G.; Sun,D.; Zhang,J.; Stensland,W.R.; Strait,E.L.; Yoon,K.-J.
EPI596329	NS	United States	2011-Apr-26	EPI_ISL_97130	A/swine/Iowa/A01049887/2011		Import from public-domain	Nezami,S.G.; Sun,D.; Zhang,J.; Stensland,W.R.; Strait,E.L.; Yoon,K.-J.
EPI589899	NS	United States	2011-Apr-18	EPI_ISL_97133	A/swine/Iowa/A01049864/2011		Import from public-domain	Nezami,S.G.; Sun,D.; Zhang,J.; Stensland,W.R.; Strait,E.L.; Yoon,K.-J.
EPI589191	NS	United States	2011-Apr-18	EPI_ISL_97134	A/swine/Iowa/A01049863/2011		Import from public-domain	Nezami,S.G.; Sun,D.; Zhang,J.; Stensland,W.R.; Strait,E.L.; Yoon,K.-J.
EPI589925	NS	United States	2011-Mar-29	EPI_ISL_97137	A/swine/Iowa/A01049766/2011		Import from public-domain	Nezami,S.G.; Sun,D.; Zhang,J.; Stensland,W.R.; Strait,E.L.; Yoon,K.-J.
EPI589932	NS	United States	2011-Mar-29	EPI_ISL_97138	A/swine/Iowa/A01049765/2011		Import from public-domain	Nezami,S.G.; Sun,D.; Zhang,J.; Stensland,W.R.; Strait,E.L.; Yoon,K.-J.
EPI589946	NS	United States	2011-Mar-28	EPI_ISL_97139	A/swine/Iowa/A01049755/2011		Import from public-domain	Nezami,S.G.; Sun,D.; Zhang,J.; Stensland,W.R.; Strait,E.L.; Yoon,K.-J.
EPI691499	NS	United States	2011-May-03	EPI_ISL_97141	A/swine/Arkansas/A01049917/2011		Import from public-domain	Nezami,S.G.; Sun,D.; Zhang,J.; Stensland,W.R.; Strait,E.L.; Yoon,K.-J.
EPI339163	NS	China	2010-Jan-30	EPI_ISL_97360	A/swine/Guangdong/1/2010		Import from public-domain	Kong,W.; Zhang,G.
EPI602595	NS	United States	2011-Jun-07	EPI_ISL_98870	A/swine/Iowa/A01202063/2011		Import from public-domain	Nezami,S.G.; Sun,D.; Zhang,J.; Stensland,W.R.; Strait,E.L.; Yoon,K.-J.
EPI584456	NS	United States	2011-May-26	EPI_ISL_98873	A/swine/Michigan/A01202037/2011		Import from public-domain	Nezami,S.G.; Sun,D.; Zhang,J.; Stensland,W.R.; Strait,E.L.; Yoon,K.-J.
EPI584429	NS	United States	2011-May-26	EPI_ISL_98874	A/swine/Michigan/A01202036/2011		Import from public-domain	Nezami,S.G.; Sun,D.; Zhang,J.; Stensland,W.R.; Strait,E.L.; Yoon,K.-J.
EPI390760	NS	United States	2011-May-16	EPI_ISL_98881	A/swine/Iowa/A01049970/2011		Import from public-domain	Nezami,S.G.; Sun,D.; Zhang,J.; Stensland,W.R.; Strait,E.L.; Yoon,K.-J.
EPI1779499	NS	United States	2019-Oct-17	EPI_ISL_399720	A/swine/Utah/A02478777/2019		Import from public-domain	Lin,K.; Dunn,D.D.; Zhang,J.; Phillip,G.C.
EPI1766487	NS	Spain	2018-Mar-21	EPI_ISL_499149	A/swine/Spain/112/2018		Import from public-domain	Sosa Portugal,S.; Cortey,M.; Tello,M.; Casanovas,C.; Mesonero-Escuredo,S.; Barrabes,S.; Pineda,P.; Wacheck,S.; Martin-Valls,G.; Mateu,E.
EPI1907426	NS	United States	2020-Jun-04	EPI_ISL_499218	A/swine/Minnesota/A02524420/2020		Import from public-domain	USDA Swine Surveillance,A.; Lin,K.; Dunn,D.D.; Johnston,S.R.; Gauger,P.C.
EPI1907522	NS	United States	2020-Jun-11	EPI_ISL_499222	A/swine/Iowa/A02524417/2020		Import from public-domain	USDA Swine Surveillance,A.; Lin,K.; Dunn,D.D.; Johnston,S.R.; Gauger,P.C.
EPI1907534	NS	United States	2020-Jun-10	EPI_ISL_499225	A/swine/Iowa/A02524419/2020		Import from public-domain	USDA Swine Surveillance,A.; Lin,K.; Dunn,D.D.; Johnston,S.R.; Gauger,P.C.
EPI1907744	NS	United States	2020-Jun-15	EPI_ISL_499254	A/swine/Indiana/A02524433/2020		Import from public-domain	USDA Swine Surveillance,A.; Lin,K.; Dunn,D.D.; Johnston,S.R.; Gauger,P.C.
EPI1907474	NS	United States	2020-Jun-15	EPI_ISL_499256	A/swine/Utah/A02524432/2020		Import from public-domain	USDA Swine Surveillance,A.; Lin,K.; Dunn,D.D.; Johnston,S.R.; Gauger,P.C.
EPI1907480	NS	United States	2020-Jun-12	EPI_ISL_499257	A/swine/Iowa/A02524431/2020		Import from public-domain	USDA Swine Surveillance,A.; Lin,K.; Dunn,D.D.; Johnston,S.R.; Gauger,P.C.
EPI1907684	NS	United States	2020-Jun-19	EPI_ISL_499261	A/swine/Minnesota/A02524457/2020		Import from public-domain	USDA Swine Surveillance,A.; Lin,K.; Dunn,D.D.; Johnston,S.R.; Gauger,P.C.
EPI1768594	NS	United States	2019-Dec-23	EPI_ISL_501657	A/swine/Indiana/A01812300/2019		Import from public-domain	USDA Swine Surveillance,A.
EPI1908225	NS	United States	2020-May-11	EPI_ISL_501744	A/swine/Minnesota/A02479333/2020		Import from public-domain	USDA Swine Surveillance,A.; Lin,K.; Dunn,D.D.; Johnston,S.R.; Gauger,P.C.
EPI1908273	NS	United States	2020-May-12	EPI_ISL_501749	A/swine/Iowa/A02479326/2020		Import from public-domain	USDA Swine Surveillance,A.; Lin,K.; Dunn,D.D.; Johnston,S.R.; Gauger,P.C.
EPI1908285	NS	United States	2020-May-11	EPI_ISL_501750	A/swine/Utah/A02479329/2020		Import from public-domain	USDA Swine Surveillance,A.; Lin,K.; Dunn,D.D.; Johnston,S.R.; Gauger,P.C.
EPI1908297	NS	United States	2020-May-22	EPI_ISL_501779	A/swine/Illinois/A02479361/2020		Import from public-domain	USDA Swine Surveillance,A.; Lin,K.; Dunn,D.D.; Johnston,S.R.; Gauger,P.C.
EPI1908332	NS	United States	2020-May-14	EPI_ISL_501787	A/swine/Iowa/A02479351/2020		Import from public-domain	USDA Swine Surveillance,A.; Lin,K.; Dunn,D.D.; Johnston,S.R.; Gauger,P.C.
EPI1771002	NS	United States	2020-Jan-02	EPI_ISL_502046	A/swine/Iowa/A02478968/2020		Import from public-domain	USDA Swine Surveillance,A.
EPI1907726	NS	United States	2020-May-20	EPI_ISL_502051	A/swine/Minnesota/A02245658/2020		Import from public-domain	Swine Surveillance,A.
EPI1908291	NS	United States	2020-May-27	EPI_ISL_502056	A/swine/Iowa/A02479375/2020		Import from public-domain	USDA Swine Surveillance,A.; Lin,K.; Dunn,D.D.; Johnston,S.R.; Gauger,P.C.
EPI1907714	NS	United States	2020-Jun-02	EPI_ISL_502059	A/swine/Wisconsin/A02479384/2020		Import from public-domain	USDA Swine Surveillance,A.; Lin,K.; Dunn,D.D.; Johnston,S.R.; Gauger,P.C.
EPI1908641	NS	United States	2020-May-27	EPI_ISL_502060	A/swine/Missouri/A02479372/2020		Import from public-domain	USDA Swine Surveillance,A.; Lin,K.; Dunn,D.D.; Johnston,S.R.; Gauger,P.C.
EPI1908344	NS	United States	2020-May-28	EPI_ISL_502066	A/swine/Iowa/A02479374/2020		Import from public-domain	USDA Swine Surveillance,A.; Lin,K.; Dunn,D.D.; Johnston,S.R.; Gauger,P.C.
EPI1908261	NS	United States	2020-May-27	EPI_ISL_502067	A/swine/Iowa/A02479373/2020		Import from public-domain	USDA Swine Surveillance,A.; Lin,K.; Dunn,D.D.; Johnston,S.R.; Gauger,P.C.
EPI1773874	NS	France	2018-Oct-23	EPI_ISL_502520	A/swine/France/56-180424/2018		Import from public-domain	Chastagner,A.; Queguiner,S.; Gorin,S.; Barbier,N.; Herve,S.; Simon,G.
EPI1907462	NS	United States	2020-Apr-01	EPI_ISL_502818	A/swine/Minnesota/A02245574/2020		Import from public-domain	Swine Surveillance,A.
EPI1907432	NS	United States	2020-Apr-14	EPI_ISL_502843	A/swine/Iowa/A02479231/2020		Import from public-domain	USDA Swine Surveillance,A.; Lin,K.; Dunn,D.D.; Johnston,S.R.; Gauger,P.C.
EPI1907636	NS	United States	2020-Apr-17	EPI_ISL_502849	A/swine/Iowa/A02479262/2020		Import from public-domain	USDA Swine Surveillance,A.; Lin,K.; Dunn,D.D.; Johnston,S.R.; Gauger,P.C.
EPI1907606	NS	United States	2020-Apr-08	EPI_ISL_502855	A/swine/Iowa/A02479207/2020		Import from public-domain	USDA Swine Surveillance,A.; Lin,K.; Dunn,D.D.; Johnston,S.R.; Gauger,P.C.
EPI1907630	NS	United States	2020-Apr-11	EPI_ISL_502860	A/swine/Illinois/A02479226/2020		Import from public-domain	USDA Swine Surveillance,A.; Lin,K.; Dunn,D.D.; Johnston,S.R.; Gauger,P.C.
EPI1907576	NS	United States	2020-Apr-08	EPI_ISL_502876	A/swine/Iowa/A02479204/2020		Import from public-domain	USDA Swine Surveillance,A.; Lin,K.; Dunn,D.D.; Johnston,S.R.; Gauger,P.C.
EPI1907510	NS	United States	2020-Apr-28	EPI_ISL_502887	A/swine/Oklahoma/A02479286/2020		Import from public-domain	USDA Swine Surveillance,A.; Lin,K.; Dunn,D.D.; Johnston,S.R.; Gauger,P.C.
EPI1908309	NS	United States	2020-Apr-24	EPI_ISL_502889	A/swine/Iowa/A02479279/2020		Import from public-domain	USDA Swine Surveillance,A.; Lin,K.; Dunn,D.D.; Johnston,S.R.; Gauger,P.C.
EPI1907738	NS	United States	2020-Apr-28	EPI_ISL_502917	A/swine/North Carolina/A02245602/2020		Import from public-domain	Swine Surveillance,A.
EPI1780342	NS	United States	2019-Dec-31	EPI_ISL_503154	A/swine/Colorado/A02245372/2019		Import from public-domain	Swine Surveillance,A.
EPI1780402	NS	United States	2019-Dec-10	EPI_ISL_503159	A/swine/Oklahoma/A02245354/2019		Import from public-domain	Swine Surveillance,A.
EPI1780414	NS	United States	2019-Dec-17	EPI_ISL_503336	A/swine/Utah/A02478970/2019		Import from public-domain	USDA Swine Surveillance,A.; Lin,K.; Dunn,D.D.; Zhang,J.; Phillip,G.C.
EPI1779797	NS	United States	2019-Nov-20	EPI_ISL_503394	A/swine/Iowa/A02478909/2019		Import from public-domain	USDA Swine Surveillance,A.; Lin,K.; Dunn,D.D.; Zhang,J.; Phillip,G.C.
EPI1831849	NS	United States	2020-Jan-27	EPI_ISL_503592	A/swine/Iowa/A02479033/2020		Import from public-domain	USDA Swine Surveillance,A.; Lin,K.; Dunn,D.D.; Zhang,J.; Phillip,G.C.
EPI1831826	NS	United States	2020-Feb-06	EPI_ISL_503721	A/swine/Colorado/A02245414/2020		Import from public-domain	Swine Surveillance,A.
EPI1831024	NS	United States	2020-Feb-12	EPI_ISL_503730	A/swine/Michigan/A02479056/2020		Import from public-domain	USDA Swine Surveillance,A.; Lin,K.; Zhang,J.; Gauger,P.C.
EPI1778998	NS	United States	2019-Aug-01	EPI_ISL_503820	A/swine/Illinois/19TOSU4541/2019		Import from public-domain	Nolting,J.M.; Lauterbach,S.E.; Nelson,S.W.; Bowman,A.S.
EPI1779003	NS	United States	2019-Jul-01	EPI_ISL_503821	A/swine/Indiana/19TOSU3712/2019		Import from public-domain	Nolting,J.M.; Lauterbach,S.E.; Nelson,S.W.; Bowman,A.S.
EPI1779006	NS	United States	2019-Jun-01	EPI_ISL_503822	A/swine/Ohio/19TOSU3125/2019		Import from public-domain	Nolting,J.M.; Lauterbach,S.E.; Nelson,S.W.; Bowman,A.S.
EPI1779012	NS	United States	2019-May-01	EPI_ISL_503823	A/swine/Ohio/19TOSU3928/2019		Import from public-domain	Nolting,J.M.; Lauterbach,S.E.; Nelson,S.W.; Bowman,A.S.
EPI1779020	NS	United States	2019-Aug-01	EPI_ISL_503824	A/swine/Ohio/19TOSU4307/2019		Import from public-domain	Nolting,J.M.; Lauterbach,S.E.; Nelson,S.W.; Bowman,A.S.
EPI1779029	NS	United States	2019-May-01	EPI_ISL_503825	A/swine/Ohio/19TOSU2665/2019		Import from public-domain	Nolting,J.M.; Lauterbach,S.E.; Nelson,S.W.; Bowman,A.S.
EPI1779041	NS	United States	2019-Jun-01	EPI_ISL_503826	A/swine/Ohio/19TOSU3124/2019		Import from public-domain	Nolting,J.M.; Lauterbach,S.E.; Nelson,S.W.; Bowman,A.S.
EPI1779046	NS	United States	2019-Aug-01	EPI_ISL_503827	A/swine/Ohio/19TOSU4464/2019		Import from public-domain	Nolting,J.M.; Lauterbach,S.E.; Nelson,S.W.; Bowman,A.S.
EPI1779053	NS	United States	2019-Jul-01	EPI_ISL_503828	A/swine/Indiana/19TOSU3717/2019		Import from public-domain	Nolting,J.M.; Lauterbach,S.E.; Nelson,S.W.; Bowman,A.S.
EPI1779062	NS	United States	2019-May-01	EPI_ISL_503829	A/swine/Ohio/19TOSU3926/2019		Import from public-domain	Nolting,J.M.; Lauterbach,S.E.; Nelson,S.W.; Bowman,A.S.
EPI1779068	NS	United States	2019-Jul-01	EPI_ISL_503830	A/swine/Indiana/19TOSU3797/2019		Import from public-domain	Nolting,J.M.; Lauterbach,S.E.; Nelson,S.W.; Bowman,A.S.
EPI1779075	NS	United States	2019-Aug-01	EPI_ISL_503831	A/swine/Illinois/19TOSU4595/2019		Import from public-domain	Nolting,J.M.; Lauterbach,S.E.; Nelson,S.W.; Bowman,A.S.
EPI1779083	NS	United States	2019-May-01	EPI_ISL_503832	A/swine/Ohio/19TOSU2633/2019		Import from public-domain	Nolting,J.M.; Lauterbach,S.E.; Nelson,S.W.; Bowman,A.S.
EPI1779092	NS	United States	2019-Aug-01	EPI_ISL_503833	A/swine/Indiana/19TOSU4075/2019		Import from public-domain	Nolting,J.M.; Lauterbach,S.E.; Nelson,S.W.; Bowman,A.S.
EPI1779098	NS	United States	2019-Aug-01	EPI_ISL_503834	A/swine/Michigan/19TOSU4170/2019		Import from public-domain	Nolting,J.M.; Lauterbach,S.E.; Nelson,S.W.; Bowman,A.S.
EPI1779110	NS	United States	2019-Aug-01	EPI_ISL_503835	A/swine/Indiana/19TOSU4138/2019		Import from public-domain	Nolting,J.M.; Lauterbach,S.E.; Nelson,S.W.; Bowman,A.S.
EPI1779116	NS	United States	2019-Jul-01	EPI_ISL_503836	A/swine/Indiana/19TOSU5577/2019		Import from public-domain	Nolting,J.M.; Lauterbach,S.E.; Nelson,S.W.; Bowman,A.S.
EPI1779132	NS	United States	2019-May-01	EPI_ISL_503838	A/swine/Ohio/19TOSU2630/2019		Import from public-domain	Nolting,J.M.; Lauterbach,S.E.; Nelson,S.W.; Bowman,A.S.
EPI1779137	NS	United States	2019-Aug-01	EPI_ISL_503839	A/swine/Ohio/19TOSU4462/2019		Import from public-domain	Nolting,J.M.; Lauterbach,S.E.; Nelson,S.W.; Bowman,A.S.
EPI1779142	NS	United States	2019-May-01	EPI_ISL_503840	A/swine/Ohio/19TOSU2609/2019		Import from public-domain	Nolting,J.M.; Lauterbach,S.E.; Nelson,S.W.; Bowman,A.S.
EPI1779155	NS	United States	2019-Aug-01	EPI_ISL_503841	A/swine/Michigan/19TOSU4163/2019		Import from public-domain	Nolting,J.M.; Lauterbach,S.E.; Nelson,S.W.; Bowman,A.S.
EPI1779161	NS	United States	2019-Jul-01	EPI_ISL_503842	A/swine/Indiana/19TOSU5565/2019		Import from public-domain	Nolting,J.M.; Lauterbach,S.E.; Nelson,S.W.; Bowman,A.S.
EPI1779168	NS	United States	2019-May-01	EPI_ISL_503843	A/swine/Ohio/19TOSU2628/2019		Import from public-domain	Nolting,J.M.; Lauterbach,S.E.; Nelson,S.W.; Bowman,A.S.
EPI1779175	NS	United States	2019-Jul-01	EPI_ISL_503844	A/swine/Indiana/19TOSU3790/2019		Import from public-domain	Nolting,J.M.; Lauterbach,S.E.; Nelson,S.W.; Bowman,A.S.
EPI1779188	NS	United States	2019-Jul-01	EPI_ISL_503845	A/swine/Michigan/19TOSU5722/2019		Import from public-domain	Nolting,J.M.; Lauterbach,S.E.; Nelson,S.W.; Bowman,A.S.
EPI1779196	NS	United States	2019-Jul-01	EPI_ISL_503846	A/swine/Michigan/19TOSU5737/2019		Import from public-domain	Nolting,J.M.; Lauterbach,S.E.; Nelson,S.W.; Bowman,A.S.
EPI1779199	NS	United States	2019-May-01	EPI_ISL_503847	A/swine/Ohio/19TOSU2518/2019		Import from public-domain	Nolting,J.M.; Lauterbach,S.E.; Nelson,S.W.; Bowman,A.S.
EPI1779205	NS	United States	2019-May-01	EPI_ISL_503848	A/swine/Ohio/19TOSU2485/2019		Import from public-domain	Nolting,J.M.; Lauterbach,S.E.; Nelson,S.W.; Bowman,A.S.
EPI1779215	NS	United States	2019-May-01	EPI_ISL_503849	A/swine/Ohio/19TOSU2515/2019		Import from public-domain	Nolting,J.M.; Lauterbach,S.E.; Nelson,S.W.; Bowman,A.S.
EPI1779258	NS	United States	2019-May-01	EPI_ISL_503850	A/swine/Ohio/19TOSU2560/2019		Import from public-domain	Nolting,J.M.; Lauterbach,S.E.; Nelson,S.W.; Bowman,A.S.
EPI1779230	NS	United States	2019-May-01	EPI_ISL_503851	A/swine/Ohio/19TOSU2536/2019		Import from public-domain	Nolting,J.M.; Lauterbach,S.E.; Nelson,S.W.; Bowman,A.S.
EPI1779241	NS	United States	2019-May-01	EPI_ISL_503852	A/swine/Ohio/19TOSU2514/2019		Import from public-domain	Nolting,J.M.; Lauterbach,S.E.; Nelson,S.W.; Bowman,A.S.
EPI1779244	NS	United States	2019-May-01	EPI_ISL_503853	A/swine/Ohio/19TOSU2606/2019		Import from public-domain	Nolting,J.M.; Lauterbach,S.E.; Nelson,S.W.; Bowman,A.S.
EPI1779255	NS	United States	2019-May-01	EPI_ISL_503854	A/swine/Ohio/19TOSU2599/2019		Import from public-domain	Nolting,J.M.; Lauterbach,S.E.; Nelson,S.W.; Bowman,A.S.
EPI1779271	NS	United States	2019-Jul-01	EPI_ISL_503855	A/swine/Indiana/19TOSU5846/2019		Import from public-domain	Nolting,J.M.; Lauterbach,S.E.; Nelson,S.W.; Bowman,A.S.
EPI1779275	NS	United States	2019-May-01	EPI_ISL_503856	A/swine/Ohio/19TOSU2607/2019		Import from public-domain	Nolting,J.M.; Lauterbach,S.E.; Nelson,S.W.; Bowman,A.S.
EPI1779288	NS	United States	2019-May-01	EPI_ISL_503857	A/swine/Ohio/19TOSU2608/2019		Import from public-domain	Nolting,J.M.; Lauterbach,S.E.; Nelson,S.W.; Bowman,A.S.
EPI1779293	NS	United States	2019-May-01	EPI_ISL_503858	A/swine/Ohio/19TOSU2513/2019		Import from public-domain	Nolting,J.M.; Lauterbach,S.E.; Nelson,S.W.; Bowman,A.S.
EPI1779299	NS	United States	2019-Jul-01	EPI_ISL_503859	A/swine/Indiana/19TOSU5869/2019		Import from public-domain	Nolting,J.M.; Lauterbach,S.E.; Nelson,S.W.; Bowman,A.S.
EPI1779305	NS	United States	2019-Jul-01	EPI_ISL_503860	A/swine/Indiana/19TOSU5854/2019		Import from public-domain	Nolting,J.M.; Lauterbach,S.E.; Nelson,S.W.; Bowman,A.S.
EPI1779313	NS	United States	2019-May-01	EPI_ISL_503861	A/swine/Ohio/19TOSU2519/2019		Import from public-domain	Nolting,J.M.; Lauterbach,S.E.; Nelson,S.W.; Bowman,A.S.
EPI1779323	NS	United States	2019-Jul-01	EPI_ISL_503862	A/swine/Indiana/19TOSU5878/2019		Import from public-domain	Nolting,J.M.; Lauterbach,S.E.; Nelson,S.W.; Bowman,A.S.
EPI1830976	NS	United States	2020-Feb-20	EPI_ISL_503903	A/swine/Texas/A02245420/2020		Import from public-domain	Swine Surveillance,A.
EPI1830994	NS	United States	2020-Feb-13	EPI_ISL_503905	A/swine/North Carolina/A02245416/2020		Import from public-domain	Swine Surveillance,A.
EPI1831802	NS	United States	2020-Feb-27	EPI_ISL_503909	A/swine/Iowa/A02479086/2020		Import from public-domain	USDA Swine Surveillance,A.; Lin,K.; Zhang,J.; Gauger,P.C.
EPI1831808	NS	United States	2020-Feb-25	EPI_ISL_503912	A/swine/Nebraska/A02479104/2020		Import from public-domain	USDA Swine Surveillance,A.; Lin,K.; Zhang,J.; Gauger,P.C.
EPI1831820	NS	United States	2020-Feb-28	EPI_ISL_503930	A/swine/Minnesota/A02245517/2020		Import from public-domain	Swine Surveillance,A.
EPI1779929	NS	United States	2019-Nov-19	EPI_ISL_503945	A/swine/Iowa/A02478884/2019		Import from public-domain	USDA Swine Surveillance,A.
EPI1779934	NS	United States	2019-Nov-13	EPI_ISL_503946	A/swine/Illinois/A02478872/2019		Import from public-domain	USDA Swine Surveillance,A.
EPI1779964	NS	United States	2019-Oct-29	EPI_ISL_503950	A/swine/Ohio/A02478843/2019		Import from public-domain	USDA Swine Surveillance,A.
EPI1779970	NS	United States	2019-Nov-25	EPI_ISL_503951	A/swine/Iowa/A02478916/2019		Import from public-domain	USDA Swine Surveillance,A.
EPI1779976	NS	United States	2019-Nov-12	EPI_ISL_503952	A/swine/Nebraska/A02245333/2019		Import from public-domain	USDA Swine Surveillance,A.
[truncated: 345 more rows]
