# Supplementary material for: Locations and structures of influenza A virus packaging-associated signals and other functional elements via an in silico pipeline for predicting constrained features in RNA viruses
Source: PLoS Comput Biol. 2024 Apr 22;20(4):e1012009. doi: 10.1371/journal.pcbi.1012009 (PMC11034665; doi:10.1371/journal.pcbi.1012009)
Supplement: S43 Table — (XLSX) [file pcbi.1012009.s044.xlsx]

## Sheet: Acknowledge Table
We gratefully acknowledge the authors, originating and submitting laboratories of the sequences from GISAID’s EpiFlu Database on which this research is based. The list is detailed below.
All submitters of data may be contacted directly via www.gisaid.org
Segment ID	Segment	Country	Collection date	Isolate-ID	Isolate name	Originating Lab	Submitting Lab	Authors
EPI351320	PB1	Thailand	2011-Sep-20	EPI_ISL_101368	A/Chiang Rai/277/2011	WHO National Influenza Centre, National Institute of Medical Research (NIMR)	Centers for Disease Control and Prevention
EPI351844	PB1	Hong Kong (SAR)	2009-Jul-10	EPI_ISL_102678	A/Hong Kong/H090-692-V12/2009		Import from public-domain	Wentworth,D.E.; Dugan,V.; Halpin,R.; Lin,X.; Bera,J.; Ghedin,E.; Fedorova,N.; Overton,L.; Tsitrin,T.; Stockwell,T.; Amedeo,P.; Bishop,B.; Chen,H.; Edworthy,P.; Gupta,N.; Katzel,D.; Li,K.; Schobel,S.; Shrivastava,S.; Thovarai,V.; Wang,S.; Poon,L.; Chan,K.H.; Cowling,B.J.; Peiris,M.; Bao,Y.; Sanders,R.; Dernovoy,D.; Kiryutin,B.; Lipman,D.J.; Tatusova,T.
EPI351962	PB1	Hong Kong (SAR)	2009-Jul-21	EPI_ISL_102767	A/Hong Kong/H090-727-V10/2009		Import from public-domain	Wentworth,D.E.; Dugan,V.; Halpin,R.; Lin,X.; Bera,J.; Ghedin,E.; Fedorova,N.; Overton,L.; Tsitrin,T.; Stockwell,T.; Amedeo,P.; Bishop,B.; Chen,H.; Edworthy,P.; Gupta,N.; Katzel,D.; Li,K.; Schobel,S.; Shrivastava,S.; Thovarai,V.; Wang,S.; Poon,L.; Chan,K.H.; Cowling,B.J.; Peiris,M.; Bao,Y.; Sanders,R.; Dernovoy,D.; Kiryutin,B.; Lipman,D.J.; Tatusova,T.
EPI352074	PB1	Hong Kong (SAR)	2009-Jul-30	EPI_ISL_102872	A/Hong Kong/H090-747-V20/2009		Import from public-domain	Wentworth,D.E.; Dugan,V.; Halpin,R.; Lin,X.; Bera,J.; Ghedin,E.; Fedorova,N.; Overton,L.; Tsitrin,T.; Stockwell,T.; Amedeo,P.; Bishop,B.; Chen,H.; Edworthy,P.; Gupta,N.; Katzel,D.; Li,K.; Schobel,S.; Shrivastava,S.; Thovarai,V.; Wang,S.; Poon,L.; Chan,K.H.; Cowling,B.J.; Peiris,M.; Bao,Y.; Sanders,R.; Dernovoy,D.; Kiryutin,B.; Lipman,D.J.; Tatusova,T.
EPI352106	PB1	Hong Kong (SAR)	2009-Aug-01	EPI_ISL_102900	A/Hong Kong/H090-755-V20/2009		Import from public-domain	Wentworth,D.E.; Dugan,V.; Halpin,R.; Lin,X.; Bera,J.; Ghedin,E.; Fedorova,N.; Overton,L.; Tsitrin,T.; Stockwell,T.; Amedeo,P.; Bishop,B.; Chen,H.; Edworthy,P.; Gupta,N.; Katzel,D.; Li,K.; Schobel,S.; Shrivastava,S.; Thovarai,V.; Wang,S.; Poon,L.; Chan,K.H.; Cowling,B.J.; Peiris,M.; Bao,Y.; Sanders,R.; Dernovoy,D.; Kiryutin,B.; Lipman,D.J.; Tatusova,T.
EPI352154	PB1	Hong Kong (SAR)	2009-Aug-02	EPI_ISL_102953	A/Hong Kong/H090-768-V10/2009		Import from public-domain	Wentworth,D.E.; Dugan,V.; Halpin,R.; Lin,X.; Bera,J.; Ghedin,E.; Fedorova,N.; Overton,L.; Tsitrin,T.; Stockwell,T.; Amedeo,P.; Bishop,B.; Chen,H.; Edworthy,P.; Gupta,N.; Katzel,D.; Li,K.; Schobel,S.; Shrivastava,S.; Thovarai,V.; Wang,S.; Poon,L.; Chan,K.H.; Cowling,B.J.; Peiris,M.; Bao,Y.; Sanders,R.; Dernovoy,D.; Kiryutin,B.; Lipman,D.J.; Tatusova,T.
EPI352187	PB1	Hong Kong (SAR)	2009-Aug-07	EPI_ISL_102981	A/Hong Kong/H090-783-V10/2009		Import from public-domain	Wentworth,D.E.; Dugan,V.; Halpin,R.; Lin,X.; Bera,J.; Ghedin,E.; Fedorova,N.; Overton,L.; Tsitrin,T.; Stockwell,T.; Amedeo,P.; Bishop,B.; Chen,H.; Edworthy,P.; Gupta,N.; Katzel,D.; Li,K.; Schobel,S.; Shrivastava,S.; Thovarai,V.; Wang,S.; Poon,L.; Chan,K.H.; Cowling,B.J.; Peiris,M.; Bao,Y.; Sanders,R.; Dernovoy,D.; Kiryutin,B.; Lipman,D.J.; Tatusova,T.
EPI353095	PB1	Vietnam	2003-Jan-01	EPI_ISL_103495	A/HaNoi/ARI189/2003		Import from public-domain	Wentworth,D.E.; Dugan,V.; Halpin,R.; Lin,X.; Bera,J.; Ghedin,E.; Fedorova,N.; Overton,L.; Tsitrin,T.; Stockwell,T.; Katzel,D.; Li,K.; Amedeo,P.; Schobel,S.; Shrivastava,S.; Wang,S.; Thovarai,V.; Bishop,B.; Edworthy,P.; Kim,M.; Mai,L.T.Q.; Hien,N.T.; Ha,N.K.; Cuong,V.D.; Duc,D.T.; Phuong,H.V.M.; Hang,N.L.K.; Thanh,L.T.; Thach,N.C.; Huong,T.T.; Hien,P.T.; Giang,N.H.; Bao,Y.; Sanders,R.; Dernovoy,D.…
EPI353102	PB1	Vietnam	2003-Sep-18	EPI_ISL_103510	A/TayNguyen/TN152/2003		Import from public-domain	Wentworth,D.E.; Dugan,V.; Halpin,R.; Lin,X.; Bera,J.; Ghedin,E.; Fedorova,N.; Overton,L.; Tsitrin,T.; Stockwell,T.; Katzel,D.; Li,K.; Amedeo,P.; Schobel,S.; Shrivastava,S.; Wang,S.; Thovarai,V.; Bishop,B.; Edworthy,P.; Kim,M.; Mai,L.T.Q.; Hien,N.T.; Ha,N.K.; Cuong,V.D.; Duc,D.T.; Phuong,H.V.M.; Hang,N.L.K.; Thanh,L.T.; Thach,N.C.; Huong,T.T.; Hien,P.T.; Giang,N.H.; Bao,Y.; Sanders,R.; Dernovoy,D.…
EPI353109	PB1	Vietnam	2003-Oct-29	EPI_ISL_103511	A/TayNguyen/TN170/2003		Import from public-domain	Wentworth,D.E.; Dugan,V.; Halpin,R.; Lin,X.; Bera,J.; Ghedin,E.; Fedorova,N.; Overton,L.; Tsitrin,T.; Stockwell,T.; Katzel,D.; Li,K.; Amedeo,P.; Schobel,S.; Shrivastava,S.; Wang,S.; Thovarai,V.; Bishop,B.; Edworthy,P.; Kim,M.; Mai,L.T.Q.; Hien,N.T.; Ha,N.K.; Cuong,V.D.; Duc,D.T.; Phuong,H.V.M.; Hang,N.L.K.; Thanh,L.T.; Thach,N.C.; Huong,T.T.; Hien,P.T.; Giang,N.H.; Bao,Y.; Sanders,R.; Dernovoy,D.…
EPI353116	PB1	Vietnam	2003-Oct-19	EPI_ISL_103512	A/TayNguyen/TN171/2003		Import from public-domain	Wentworth,D.E.; Dugan,V.; Halpin,R.; Lin,X.; Bera,J.; Ghedin,E.; Fedorova,N.; Overton,L.; Tsitrin,T.; Stockwell,T.; Katzel,D.; Li,K.; Amedeo,P.; Schobel,S.; Shrivastava,S.; Wang,S.; Thovarai,V.; Bishop,B.; Edworthy,P.; Kim,M.; Mai,L.T.Q.; Hien,N.T.; Ha,N.K.; Cuong,V.D.; Duc,D.T.; Phuong,H.V.M.; Hang,N.L.K.; Thanh,L.T.; Thach,N.C.; Huong,T.T.; Hien,P.T.; Giang,N.H.; Bao,Y.; Sanders,R.; Dernovoy,D.…
EPI353123	PB1	Vietnam	2003-Jan-01	EPI_ISL_103524	A/TayNguyen/TN83/2003		Import from public-domain	Wentworth,D.E.; Dugan,V.; Halpin,R.; Lin,X.; Bera,J.; Ghedin,E.; Fedorova,N.; Overton,L.; Tsitrin,T.; Stockwell,T.; Katzel,D.; Li,K.; Amedeo,P.; Schobel,S.; Shrivastava,S.; Wang,S.; Thovarai,V.; Bishop,B.; Edworthy,P.; Kim,M.; Mai,L.T.Q.; Hien,N.T.; Ha,N.K.; Cuong,V.D.; Duc,D.T.; Phuong,H.V.M.; Hang,N.L.K.; Thanh,L.T.; Thach,N.C.; Huong,T.T.; Hien,P.T.; Giang,N.H.; Bao,Y.; Sanders,R.; Dernovoy,D.…
EPI353130	PB1	Vietnam	2003-Feb-01	EPI_ISL_103525	A/TayNguyen/TN85/2003		Import from public-domain	Wentworth,D.E.; Dugan,V.; Halpin,R.; Lin,X.; Bera,J.; Ghedin,E.; Fedorova,N.; Overton,L.; Tsitrin,T.; Stockwell,T.; Katzel,D.; Li,K.; Amedeo,P.; Schobel,S.; Shrivastava,S.; Wang,S.; Thovarai,V.; Bishop,B.; Edworthy,P.; Kim,M.; Mai,L.T.Q.; Hien,N.T.; Ha,N.K.; Cuong,V.D.; Duc,D.T.; Phuong,H.V.M.; Hang,N.L.K.; Thanh,L.T.; Thach,N.C.; Huong,T.T.; Hien,P.T.; Giang,N.H.; Bao,Y.; Sanders,R.; Dernovoy,D.…
EPI353137	PB1	Vietnam	2003-Feb-01	EPI_ISL_103532	A/TayNguyen/TN92/2003		Import from public-domain	Wentworth,D.E.; Dugan,V.; Halpin,R.; Lin,X.; Bera,J.; Ghedin,E.; Fedorova,N.; Overton,L.; Tsitrin,T.; Stockwell,T.; Katzel,D.; Li,K.; Amedeo,P.; Schobel,S.; Shrivastava,S.; Wang,S.; Thovarai,V.; Bishop,B.; Edworthy,P.; Kim,M.; Mai,L.T.Q.; Hien,N.T.; Ha,N.K.; Cuong,V.D.; Duc,D.T.; Phuong,H.V.M.; Hang,N.L.K.; Thanh,L.T.; Thach,N.C.; Huong,T.T.; Hien,P.T.; Giang,N.H.; Bao,Y.; Sanders,R.; Dernovoy,D.…
EPI353170	PB1	Vietnam	2004-Feb-13	EPI_ISL_103568	A/BacGiang/BG003/2004		Import from public-domain	Wentworth,D.E.; Dugan,V.; Halpin,R.; Lin,X.; Bera,J.; Ghedin,E.; Fedorova,N.; Overton,L.; Tsitrin,T.; Stockwell,T.; Katzel,D.; Li,K.; Amedeo,P.; Schobel,S.; Shrivastava,S.; Wang,S.; Thovarai,V.; Bishop,B.; Edworthy,P.; Kim,M.; Mai,L.T.Q.; Hien,N.T.; Ha,N.K.; Cuong,V.D.; Duc,D.T.; Phuong,H.V.M.; Hang,N.L.K.; Thanh,L.T.; Thach,N.C.; Huong,T.T.; Hien,P.T.; Giang,N.H.; Bao,Y.; Sanders,R.; Dernovoy,D.…
EPI353177	PB1	Vietnam	2004-Jan-30	EPI_ISL_103569	A/HaNoi/HN30110/2004		Import from public-domain	Wentworth,D.E.; Dugan,V.; Halpin,R.; Lin,X.; Bera,J.; Ghedin,E.; Fedorova,N.; Overton,L.; Tsitrin,T.; Stockwell,T.; Katzel,D.; Li,K.; Amedeo,P.; Schobel,S.; Shrivastava,S.; Wang,S.; Thovarai,V.; Bishop,B.; Edworthy,P.; Kim,M.; Mai,L.T.Q.; Hien,N.T.; Ha,N.K.; Cuong,V.D.; Duc,D.T.; Phuong,H.V.M.; Hang,N.L.K.; Thanh,L.T.; Thach,N.C.; Huong,T.T.; Hien,P.T.; Giang,N.H.; Bao,Y.; Sanders,R.; Dernovoy,D.…
EPI353195	PB1	Vietnam	2004-Feb-04	EPI_ISL_103586	A/HaNoi/HN30136/2004		Import from public-domain	Wentworth,D.E.; Dugan,V.; Halpin,R.; Lin,X.; Bera,J.; Ghedin,E.; Fedorova,N.; Overton,L.; Tsitrin,T.; Stockwell,T.; Katzel,D.; Li,K.; Amedeo,P.; Schobel,S.; Shrivastava,S.; Wang,S.; Thovarai,V.; Bishop,B.; Edworthy,P.; Kim,M.; Mai,L.T.Q.; Hien,N.T.; Ha,N.K.; Cuong,V.D.; Duc,D.T.; Phuong,H.V.M.; Hang,N.L.K.; Thanh,L.T.; Thach,N.C.; Huong,T.T.; Hien,P.T.; Giang,N.H.; Bao,Y.; Sanders,R.; Dernovoy,D.…
EPI354096	PB1	Vietnam	2004-Jan-01	EPI_ISL_103587	A/HaNoi/HN30108/2004		Import from public-domain	Wentworth,D.E.; Dugan,V.; Halpin,R.; Lin,X.; Bera,J.; Ghedin,E.; Fedorova,N.; Overton,L.; Tsitrin,T.; Stockwell,T.; Katzel,D.; Li,K.; Amedeo,P.; Schobel,S.; Shrivastava,S.; Wang,S.; Thovarai,V.; Bishop,B.; Edworthy,P.; Kim,M.; Mai,L.T.Q.; Hien,N.T.; Ha,N.K.; Cuong,V.D.; Duc,D.T.; Phuong,H.V.M.; Hang,N.L.K.; Thanh,L.T.; Thach,N.C.; Huong,T.T.; Hien,P.T.; Giang,N.H.; Bao,Y.; Sanders,R.; Dernovoy,D.…
EPI353309	PB1	Australia	2007-Feb-06	EPI_ISL_103644	A/BRISBANE/10/2007	Queensland Health Forensic and Scientific Services	WHO Collaborating Centre for Reference and Research on Influenza	Iannello,P; Komadina,N
EPI353510	PB1	Hong Kong (SAR)	2009-Apr-07	EPI_ISL_103759	A/Hong Kong/2000/2009	Government Virus Unit	Centers for Disease Control and Prevention
EPI353904	PB1	Australia	2011-Oct-24	EPI_ISL_104004	A/Victoria/361/2011	WHO Collaborating Centre for Reference and Research on Influenza	Centers for Disease Control and Prevention
EPI354105	PB1	Vietnam	2004-Jan-01	EPI_ISL_104081	A/HaNoi/HN30109/2004		Import from public-domain	Wentworth,D.E.; Dugan,V.; Halpin,R.; Lin,X.; Bera,J.; Ghedin,E.; Fedorova,N.; Overton,L.; Tsitrin,T.; Stockwell,T.; Katzel,D.; Li,K.; Amedeo,P.; Schobel,S.; Shrivastava,S.; Wang,S.; Thovarai,V.; Bishop,B.; Edworthy,P.; Kim,M.; Mai,L.T.Q.; Hien,N.T.; Ha,N.K.; Cuong,V.D.; Duc,D.T.; Phuong,H.V.M.; Hang,N.L.K.; Thanh,L.T.; Thach,N.C.; Huong,T.T.; Hien,P.T.; Giang,N.H.; Bao,Y.; Sanders,R.; Dernovoy,D.…
EPI354121	PB1	Vietnam	2004-Jan-01	EPI_ISL_104094	A/TayNguyen/TN46/2004		Import from public-domain	Wentworth,D.E.; Dugan,V.; Halpin,R.; Lin,X.; Bera,J.; Ghedin,E.; Fedorova,N.; Overton,L.; Tsitrin,T.; Stockwell,T.; Katzel,D.; Li,K.; Amedeo,P.; Schobel,S.; Shrivastava,S.; Wang,S.; Thovarai,V.; Bishop,B.; Edworthy,P.; Kim,M.; Mai,L.T.Q.; Hien,N.T.; Ha,N.K.; Cuong,V.D.; Duc,D.T.; Phuong,H.V.M.; Hang,N.L.K.; Thanh,L.T.; Thach,N.C.; Huong,T.T.; Hien,P.T.; Giang,N.H.; Bao,Y.; Sanders,R.; Dernovoy,D.…
EPI354132	PB1	Vietnam	2004-Jan-01	EPI_ISL_104101	A/TayNguyen/TN49/2004		Import from public-domain	Wentworth,D.E.; Dugan,V.; Halpin,R.; Lin,X.; Bera,J.; Ghedin,E.; Fedorova,N.; Overton,L.; Tsitrin,T.; Stockwell,T.; Katzel,D.; Li,K.; Amedeo,P.; Schobel,S.; Shrivastava,S.; Wang,S.; Thovarai,V.; Bishop,B.; Edworthy,P.; Kim,M.; Mai,L.T.Q.; Hien,N.T.; Ha,N.K.; Cuong,V.D.; Duc,D.T.; Phuong,H.V.M.; Hang,N.L.K.; Thanh,L.T.; Thach,N.C.; Huong,T.T.; Hien,P.T.; Giang,N.H.; Bao,Y.; Sanders,R.; Dernovoy,D.…
EPI355299	PB1	Vietnam	2007-Mar-22	EPI_ISL_104923	A/HaNoi/BM061/2007		Import from public-domain	Wentworth,D.E.; Dugan,V.; Halpin,R.; Lin,X.; Bera,J.; Ghedin,E.; Fedorova,N.; Overton,L.; Tsitrin,T.; Stockwell,T.; Katzel,D.; Li,K.; Amedeo,P.; Schobel,S.; Shrivastava,S.; Wang,S.; Thovarai,V.; Bishop,B.; Edworthy,P.; Kim,M.; Mai,L.T.Q.; Hien,N.T.; Ha,N.K.; Cuong,V.D.; Duc,D.T.; Phuong,H.V.M.; Hang,N.L.K.; Thanh,L.T.; Thach,N.C.; Huong,T.T.; Hien,P.T.; Giang,N.H.; Bao,Y.; Sanders,R.; Dernovoy,D.…
EPI355307	PB1	Vietnam	2007-Jan-22	EPI_ISL_104924	A/HaNoi/BT17/2007		Import from public-domain	Wentworth,D.E.; Dugan,V.; Halpin,R.; Lin,X.; Bera,J.; Ghedin,E.; Fedorova,N.; Overton,L.; Tsitrin,T.; Stockwell,T.; Katzel,D.; Li,K.; Amedeo,P.; Schobel,S.; Shrivastava,S.; Wang,S.; Thovarai,V.; Bishop,B.; Edworthy,P.; Kim,M.; Mai,L.T.Q.; Hien,N.T.; Ha,N.K.; Cuong,V.D.; Duc,D.T.; Phuong,H.V.M.; Hang,N.L.K.; Thanh,L.T.; Thach,N.C.; Huong,T.T.; Hien,P.T.; Giang,N.H.; Bao,Y.; Sanders,R.; Dernovoy,D.…
EPI355314	PB1	Vietnam	2007-Aug-03	EPI_ISL_104937	A/HaNoi/BT262/2007		Import from public-domain	Wentworth,D.E.; Dugan,V.; Halpin,R.; Lin,X.; Bera,J.; Ghedin,E.; Fedorova,N.; Overton,L.; Tsitrin,T.; Stockwell,T.; Katzel,D.; Li,K.; Amedeo,P.; Schobel,S.; Shrivastava,S.; Wang,S.; Thovarai,V.; Bishop,B.; Edworthy,P.; Kim,M.; Mai,L.T.Q.; Hien,N.T.; Ha,N.K.; Cuong,V.D.; Duc,D.T.; Phuong,H.V.M.; Hang,N.L.K.; Thanh,L.T.; Thach,N.C.; Huong,T.T.; Hien,P.T.; Giang,N.H.; Bao,Y.; Sanders,R.; Dernovoy,D.…
EPI355320	PB1	Vietnam	2007-Jul-27	EPI_ISL_104938	A/HaNoi/GS0740/2007		Import from public-domain	Wentworth,D.E.; Dugan,V.; Halpin,R.; Lin,X.; Bera,J.; Ghedin,E.; Fedorova,N.; Overton,L.; Tsitrin,T.; Stockwell,T.; Katzel,D.; Li,K.; Amedeo,P.; Schobel,S.; Shrivastava,S.; Wang,S.; Thovarai,V.; Bishop,B.; Edworthy,P.; Kim,M.; Mai,L.T.Q.; Hien,N.T.; Ha,N.K.; Cuong,V.D.; Duc,D.T.; Phuong,H.V.M.; Hang,N.L.K.; Thanh,L.T.; Thach,N.C.; Huong,T.T.; Hien,P.T.; Giang,N.H.; Bao,Y.; Sanders,R.; Dernovoy,D.…
EPI355327	PB1	Vietnam	2007-Oct-01	EPI_ISL_104960	A/Hue/H020/2007		Import from public-domain	Wentworth,D.E.; Dugan,V.; Halpin,R.; Lin,X.; Bera,J.; Ghedin,E.; Fedorova,N.; Overton,L.; Tsitrin,T.; Stockwell,T.; Katzel,D.; Li,K.; Amedeo,P.; Schobel,S.; Shrivastava,S.; Wang,S.; Thovarai,V.; Bishop,B.; Edworthy,P.; Kim,M.; Mai,L.T.Q.; Hien,N.T.; Ha,N.K.; Cuong,V.D.; Duc,D.T.; Phuong,H.V.M.; Hang,N.L.K.; Thanh,L.T.; Thach,N.C.; Huong,T.T.; Hien,P.T.; Giang,N.H.; Bao,Y.; Sanders,R.; Dernovoy,D.…
EPI355336	PB1	Vietnam	2007-Oct-03	EPI_ISL_104962	A/HoaBinh/HB378/2007		Import from public-domain	Wentworth,D.E.; Dugan,V.; Halpin,R.; Lin,X.; Bera,J.; Ghedin,E.; Fedorova,N.; Overton,L.; Tsitrin,T.; Stockwell,T.; Katzel,D.; Li,K.; Amedeo,P.; Schobel,S.; Shrivastava,S.; Wang,S.; Thovarai,V.; Bishop,B.; Edworthy,P.; Kim,M.; Mai,L.T.Q.; Hien,N.T.; Ha,N.K.; Cuong,V.D.; Duc,D.T.; Phuong,H.V.M.; Hang,N.L.K.; Thanh,L.T.; Thach,N.C.; Huong,T.T.; Hien,P.T.; Giang,N.H.; Bao,Y.; Sanders,R.; Dernovoy,D.…
EPI355343	PB1	Vietnam	2007-Oct-25	EPI_ISL_104964	A/HoaBinh/HB409/2007		Import from public-domain	Wentworth,D.E.; Dugan,V.; Halpin,R.; Lin,X.; Bera,J.; Ghedin,E.; Fedorova,N.; Overton,L.; Tsitrin,T.; Stockwell,T.; Katzel,D.; Li,K.; Amedeo,P.; Schobel,S.; Shrivastava,S.; Wang,S.; Thovarai,V.; Bishop,B.; Edworthy,P.; Kim,M.; Mai,L.T.Q.; Hien,N.T.; Ha,N.K.; Cuong,V.D.; Duc,D.T.; Phuong,H.V.M.; Hang,N.L.K.; Thanh,L.T.; Thach,N.C.; Huong,T.T.; Hien,P.T.; Giang,N.H.; Bao,Y.; Sanders,R.; Dernovoy,D.…
EPI355351	PB1	Vietnam	2007-Jan-01	EPI_ISL_104966	A/HungYen/HY3/2007		Import from public-domain	Wentworth,D.E.; Dugan,V.; Halpin,R.; Lin,X.; Bera,J.; Ghedin,E.; Fedorova,N.; Overton,L.; Tsitrin,T.; Stockwell,T.; Katzel,D.; Li,K.; Amedeo,P.; Schobel,S.; Shrivastava,S.; Wang,S.; Thovarai,V.; Bishop,B.; Edworthy,P.; Kim,M.; Mai,L.T.Q.; Hien,N.T.; Ha,N.K.; Cuong,V.D.; Duc,D.T.; Phuong,H.V.M.; Hang,N.L.K.; Thanh,L.T.; Thach,N.C.; Huong,T.T.; Hien,P.T.; Giang,N.H.; Bao,Y.; Sanders,R.; Dernovoy,D.…
EPI355358	PB1	Vietnam	2007-May-29	EPI_ISL_104979	A/LangSon/LS156/2007		Import from public-domain	Wentworth,D.E.; Dugan,V.; Halpin,R.; Lin,X.; Bera,J.; Ghedin,E.; Fedorova,N.; Overton,L.; Tsitrin,T.; Stockwell,T.; Katzel,D.; Li,K.; Amedeo,P.; Schobel,S.; Shrivastava,S.; Wang,S.; Thovarai,V.; Bishop,B.; Edworthy,P.; Kim,M.; Mai,L.T.Q.; Hien,N.T.; Ha,N.K.; Cuong,V.D.; Duc,D.T.; Phuong,H.V.M.; Hang,N.L.K.; Thanh,L.T.; Thach,N.C.; Huong,T.T.; Hien,P.T.; Giang,N.H.; Bao,Y.; Sanders,R.; Dernovoy,D.…
EPI355365	PB1	Vietnam	2007-Jan-10	EPI_ISL_104980	A/HaNoi/N015/2007		Import from public-domain	Wentworth,D.E.; Dugan,V.; Halpin,R.; Lin,X.; Bera,J.; Ghedin,E.; Fedorova,N.; Overton,L.; Tsitrin,T.; Stockwell,T.; Katzel,D.; Li,K.; Amedeo,P.; Schobel,S.; Shrivastava,S.; Wang,S.; Thovarai,V.; Bishop,B.; Edworthy,P.; Kim,M.; Mai,L.T.Q.; Hien,N.T.; Ha,N.K.; Cuong,V.D.; Duc,D.T.; Phuong,H.V.M.; Hang,N.L.K.; Thanh,L.T.; Thach,N.C.; Huong,T.T.; Hien,P.T.; Giang,N.H.; Bao,Y.; Sanders,R.; Dernovoy,D.…
EPI355372	PB1	Vietnam	2007-Jan-17	EPI_ISL_104997	A/HaNoi/N027/2007		Import from public-domain	Wentworth,D.E.; Dugan,V.; Halpin,R.; Lin,X.; Bera,J.; Ghedin,E.; Fedorova,N.; Overton,L.; Tsitrin,T.; Stockwell,T.; Katzel,D.; Li,K.; Amedeo,P.; Schobel,S.; Shrivastava,S.; Wang,S.; Thovarai,V.; Bishop,B.; Edworthy,P.; Kim,M.; Mai,L.T.Q.; Hien,N.T.; Ha,N.K.; Cuong,V.D.; Duc,D.T.; Phuong,H.V.M.; Hang,N.L.K.; Thanh,L.T.; Thach,N.C.; Huong,T.T.; Hien,P.T.; Giang,N.H.; Bao,Y.; Sanders,R.; Dernovoy,D.…
EPI355379	PB1	Vietnam	2007-Feb-09	EPI_ISL_104998	A/HaNoi/N064/2007		Import from public-domain	Wentworth,D.E.; Dugan,V.; Halpin,R.; Lin,X.; Bera,J.; Ghedin,E.; Fedorova,N.; Overton,L.; Tsitrin,T.; Stockwell,T.; Katzel,D.; Li,K.; Amedeo,P.; Schobel,S.; Shrivastava,S.; Wang,S.; Thovarai,V.; Bishop,B.; Edworthy,P.; Kim,M.; Mai,L.T.Q.; Hien,N.T.; Ha,N.K.; Cuong,V.D.; Duc,D.T.; Phuong,H.V.M.; Hang,N.L.K.; Thanh,L.T.; Thach,N.C.; Huong,T.T.; Hien,P.T.; Giang,N.H.; Bao,Y.; Sanders,R.; Dernovoy,D.…
EPI355522	PB1	Vietnam	2007-Mar-10	EPI_ISL_104999	A/HaNoi/N078/2007		Import from public-domain	Wentworth,D.E.; Dugan,V.; Halpin,R.; Lin,X.; Bera,J.; Ghedin,E.; Fedorova,N.; Overton,L.; Tsitrin,T.; Stockwell,T.; Katzel,D.; Li,K.; Amedeo,P.; Schobel,S.; Shrivastava,S.; Wang,S.; Thovarai,V.; Bishop,B.; Edworthy,P.; Kim,M.; Mai,L.T.Q.; Hien,N.T.; Ha,N.K.; Cuong,V.D.; Duc,D.T.; Phuong,H.V.M.; Hang,N.L.K.; Thanh,L.T.; Thach,N.C.; Huong,T.T.; Hien,P.T.; Giang,N.H.; Bao,Y.; Sanders,R.; Dernovoy,D.…
EPI355550	PB1	Vietnam	2007-Feb-02	EPI_ISL_105129	A/HaNoi/Q097/2007		Import from public-domain	Wentworth,D.E.; Dugan,V.; Halpin,R.; Lin,X.; Bera,J.; Ghedin,E.; Fedorova,N.; Overton,L.; Tsitrin,T.; Stockwell,T.; Katzel,D.; Li,K.; Amedeo,P.; Schobel,S.; Shrivastava,S.; Wang,S.; Thovarai,V.; Bishop,B.; Edworthy,P.; Kim,M.; Mai,L.T.Q.; Hien,N.T.; Ha,N.K.; Cuong,V.D.; Duc,D.T.; Phuong,H.V.M.; Hang,N.L.K.; Thanh,L.T.; Thach,N.C.; Huong,T.T.; Hien,P.T.; Giang,N.H.; Bao,Y.; Sanders,R.; Dernovoy,D.…
EPI355556	PB1	Vietnam	2007-Feb-12	EPI_ISL_105157	A/HaNoi/Q118/2007		Import from public-domain	Wentworth,D.E.; Dugan,V.; Halpin,R.; Lin,X.; Bera,J.; Ghedin,E.; Fedorova,N.; Overton,L.; Tsitrin,T.; Stockwell,T.; Katzel,D.; Li,K.; Amedeo,P.; Schobel,S.; Shrivastava,S.; Wang,S.; Thovarai,V.; Bishop,B.; Edworthy,P.; Kim,M.; Mai,L.T.Q.; Hien,N.T.; Ha,N.K.; Cuong,V.D.; Duc,D.T.; Phuong,H.V.M.; Hang,N.L.K.; Thanh,L.T.; Thach,N.C.; Huong,T.T.; Hien,P.T.; Giang,N.H.; Bao,Y.; Sanders,R.; Dernovoy,D.…
EPI355562	PB1	Vietnam	2007-Mar-12	EPI_ISL_105158	A/HaNoi/Q163/2007		Import from public-domain	Wentworth,D.E.; Dugan,V.; Halpin,R.; Lin,X.; Bera,J.; Ghedin,E.; Fedorova,N.; Overton,L.; Tsitrin,T.; Stockwell,T.; Katzel,D.; Li,K.; Amedeo,P.; Schobel,S.; Shrivastava,S.; Wang,S.; Thovarai,V.; Bishop,B.; Edworthy,P.; Kim,M.; Mai,L.T.Q.; Hien,N.T.; Ha,N.K.; Cuong,V.D.; Duc,D.T.; Phuong,H.V.M.; Hang,N.L.K.; Thanh,L.T.; Thach,N.C.; Huong,T.T.; Hien,P.T.; Giang,N.H.; Bao,Y.; Sanders,R.; Dernovoy,D.…
EPI355569	PB1	Vietnam	2007-Jun-18	EPI_ISL_105159	A/HaNoi/Q430/2007		Import from public-domain	Wentworth,D.E.; Dugan,V.; Halpin,R.; Lin,X.; Bera,J.; Ghedin,E.; Fedorova,N.; Overton,L.; Tsitrin,T.; Stockwell,T.; Katzel,D.; Li,K.; Amedeo,P.; Schobel,S.; Shrivastava,S.; Wang,S.; Thovarai,V.; Bishop,B.; Edworthy,P.; Kim,M.; Mai,L.T.Q.; Hien,N.T.; Ha,N.K.; Cuong,V.D.; Duc,D.T.; Phuong,H.V.M.; Hang,N.L.K.; Thanh,L.T.; Thach,N.C.; Huong,T.T.; Hien,P.T.; Giang,N.H.; Bao,Y.; Sanders,R.; Dernovoy,D.…
EPI355576	PB1	Vietnam	2007-Jul-12	EPI_ISL_105160	A/HaNoi/Q502/2007		Import from public-domain	Wentworth,D.E.; Dugan,V.; Halpin,R.; Lin,X.; Bera,J.; Ghedin,E.; Fedorova,N.; Overton,L.; Tsitrin,T.; Stockwell,T.; Katzel,D.; Li,K.; Amedeo,P.; Schobel,S.; Shrivastava,S.; Wang,S.; Thovarai,V.; Bishop,B.; Edworthy,P.; Kim,M.; Mai,L.T.Q.; Hien,N.T.; Ha,N.K.; Cuong,V.D.; Duc,D.T.; Phuong,H.V.M.; Hang,N.L.K.; Thanh,L.T.; Thach,N.C.; Huong,T.T.; Hien,P.T.; Giang,N.H.; Bao,Y.; Sanders,R.; Dernovoy,D.…
EPI355584	PB1	Vietnam	2007-Aug-09	EPI_ISL_105191	A/HaNoi/Q582/2007		Import from public-domain	Wentworth,D.E.; Dugan,V.; Halpin,R.; Lin,X.; Bera,J.; Ghedin,E.; Fedorova,N.; Overton,L.; Tsitrin,T.; Stockwell,T.; Katzel,D.; Li,K.; Amedeo,P.; Schobel,S.; Shrivastava,S.; Wang,S.; Thovarai,V.; Bishop,B.; Edworthy,P.; Kim,M.; Mai,L.T.Q.; Hien,N.T.; Ha,N.K.; Cuong,V.D.; Duc,D.T.; Phuong,H.V.M.; Hang,N.L.K.; Thanh,L.T.; Thach,N.C.; Huong,T.T.; Hien,P.T.; Giang,N.H.; Bao,Y.; Sanders,R.; Dernovoy,D.…
EPI355591	PB1	Vietnam	2007-Sep-07	EPI_ISL_105192	A/HaNoi/Q664/2007		Import from public-domain	Wentworth,D.E.; Dugan,V.; Halpin,R.; Lin,X.; Bera,J.; Ghedin,E.; Fedorova,N.; Overton,L.; Tsitrin,T.; Stockwell,T.; Katzel,D.; Li,K.; Amedeo,P.; Schobel,S.; Shrivastava,S.; Wang,S.; Thovarai,V.; Bishop,B.; Edworthy,P.; Kim,M.; Mai,L.T.Q.; Hien,N.T.; Ha,N.K.; Cuong,V.D.; Duc,D.T.; Phuong,H.V.M.; Hang,N.L.K.; Thanh,L.T.; Thach,N.C.; Huong,T.T.; Hien,P.T.; Giang,N.H.; Bao,Y.; Sanders,R.; Dernovoy,D.…
EPI355597	PB1	Vietnam	2007-Sep-11	EPI_ISL_105193	A/HaNoi/Q672/2007		Import from public-domain	Wentworth,D.E.; Dugan,V.; Halpin,R.; Lin,X.; Bera,J.; Ghedin,E.; Fedorova,N.; Overton,L.; Tsitrin,T.; Stockwell,T.; Katzel,D.; Li,K.; Amedeo,P.; Schobel,S.; Shrivastava,S.; Wang,S.; Thovarai,V.; Bishop,B.; Edworthy,P.; Kim,M.; Mai,L.T.Q.; Hien,N.T.; Ha,N.K.; Cuong,V.D.; Duc,D.T.; Phuong,H.V.M.; Hang,N.L.K.; Thanh,L.T.; Thach,N.C.; Huong,T.T.; Hien,P.T.; Giang,N.H.; Bao,Y.; Sanders,R.; Dernovoy,D.…
EPI355604	PB1	Vietnam	2007-Oct-08	EPI_ISL_105194	A/HaNoi/Q748/2007		Import from public-domain	Wentworth,D.E.; Dugan,V.; Halpin,R.; Lin,X.; Bera,J.; Ghedin,E.; Fedorova,N.; Overton,L.; Tsitrin,T.; Stockwell,T.; Katzel,D.; Li,K.; Amedeo,P.; Schobel,S.; Shrivastava,S.; Wang,S.; Thovarai,V.; Bishop,B.; Edworthy,P.; Kim,M.; Mai,L.T.Q.; Hien,N.T.; Ha,N.K.; Cuong,V.D.; Duc,D.T.; Phuong,H.V.M.; Hang,N.L.K.; Thanh,L.T.; Thach,N.C.; Huong,T.T.; Hien,P.T.; Giang,N.H.; Bao,Y.; Sanders,R.; Dernovoy,D.…
EPI355617	PB1	Vietnam	2007-Jan-24	EPI_ISL_105211	A/HaNoi/TX058/2007		Import from public-domain	Wentworth,D.E.; Dugan,V.; Halpin,R.; Lin,X.; Bera,J.; Ghedin,E.; Fedorova,N.; Overton,L.; Tsitrin,T.; Stockwell,T.; Katzel,D.; Li,K.; Amedeo,P.; Schobel,S.; Shrivastava,S.; Wang,S.; Thovarai,V.; Bishop,B.; Edworthy,P.; Kim,M.; Mai,L.T.Q.; Hien,N.T.; Ha,N.K.; Cuong,V.D.; Duc,D.T.; Phuong,H.V.M.; Hang,N.L.K.; Thanh,L.T.; Thach,N.C.; Huong,T.T.; Hien,P.T.; Giang,N.H.; Bao,Y.; Sanders,R.; Dernovoy,D.…
EPI355625	PB1	Vietnam	2007-Jul-31	EPI_ISL_105212	A/HaNoi/TX320/2007		Import from public-domain	Wentworth,D.E.; Dugan,V.; Halpin,R.; Lin,X.; Bera,J.; Ghedin,E.; Fedorova,N.; Overton,L.; Tsitrin,T.; Stockwell,T.; Katzel,D.; Li,K.; Amedeo,P.; Schobel,S.; Shrivastava,S.; Wang,S.; Thovarai,V.; Bishop,B.; Edworthy,P.; Kim,M.; Mai,L.T.Q.; Hien,N.T.; Ha,N.K.; Cuong,V.D.; Duc,D.T.; Phuong,H.V.M.; Hang,N.L.K.; Thanh,L.T.; Thach,N.C.; Huong,T.T.; Hien,P.T.; Giang,N.H.; Bao,Y.; Sanders,R.; Dernovoy,D.…
EPI355631	PB1	Vietnam	2007-Aug-02	EPI_ISL_105213	A/HaNoi/TX322/2007		Import from public-domain	Wentworth,D.E.; Dugan,V.; Halpin,R.; Lin,X.; Bera,J.; Ghedin,E.; Fedorova,N.; Overton,L.; Tsitrin,T.; Stockwell,T.; Katzel,D.; Li,K.; Amedeo,P.; Schobel,S.; Shrivastava,S.; Wang,S.; Thovarai,V.; Bishop,B.; Edworthy,P.; Kim,M.; Mai,L.T.Q.; Hien,N.T.; Ha,N.K.; Cuong,V.D.; Duc,D.T.; Phuong,H.V.M.; Hang,N.L.K.; Thanh,L.T.; Thach,N.C.; Huong,T.T.; Hien,P.T.; Giang,N.H.; Bao,Y.; Sanders,R.; Dernovoy,D.…
EPI355639	PB1	Vietnam	2007-Aug-06	EPI_ISL_105233	A/HaNoi/TX327/2007		Import from public-domain	Wentworth,D.E.; Dugan,V.; Halpin,R.; Lin,X.; Bera,J.; Ghedin,E.; Fedorova,N.; Overton,L.; Tsitrin,T.; Stockwell,T.; Katzel,D.; Li,K.; Amedeo,P.; Schobel,S.; Shrivastava,S.; Wang,S.; Thovarai,V.; Bishop,B.; Edworthy,P.; Kim,M.; Mai,L.T.Q.; Hien,N.T.; Ha,N.K.; Cuong,V.D.; Duc,D.T.; Phuong,H.V.M.; Hang,N.L.K.; Thanh,L.T.; Thach,N.C.; Huong,T.T.; Hien,P.T.; Giang,N.H.; Bao,Y.; Sanders,R.; Dernovoy,D.…
EPI355645	PB1	Vietnam	2007-Jan-02	EPI_ISL_105234	A/BacNinh/N52/2007		Import from public-domain	Wentworth,D.E.; Dugan,V.; Halpin,R.; Lin,X.; Bera,J.; Ghedin,E.; Fedorova,N.; Overton,L.; Tsitrin,T.; Stockwell,T.; Katzel,D.; Li,K.; Amedeo,P.; Schobel,S.; Shrivastava,S.; Wang,S.; Thovarai,V.; Bishop,B.; Edworthy,P.; Kim,M.; Mai,L.T.Q.; Hien,N.T.; Ha,N.K.; Cuong,V.D.; Duc,D.T.; Phuong,H.V.M.; Hang,N.L.K.; Thanh,L.T.; Thach,N.C.; Huong,T.T.; Hien,P.T.; Giang,N.H.; Bao,Y.; Sanders,R.; Dernovoy,D.…
EPI355711	PB1	Vietnam	2008-Nov-11	EPI_ISL_105350	A/DaNang/DN434/2008		Import from public-domain	Wentworth,D.E.; Dugan,V.; Halpin,R.; Lin,X.; Bera,J.; Ghedin,E.; Fedorova,N.; Overton,L.; Tsitrin,T.; Stockwell,T.; Katzel,D.; Li,K.; Amedeo,P.; Schobel,S.; Shrivastava,S.; Wang,S.; Thovarai,V.; Bishop,B.; Edworthy,P.; Kim,M.; Mai,L.T.Q.; Hien,N.T.; Ha,N.K.; Cuong,V.D.; Duc,D.T.; Phuong,H.V.M.; Hang,N.L.K.; Thanh,L.T.; Thach,N.C.; Huong,T.T.; Hien,P.T.; Giang,N.H.; Bao,Y.; Sanders,R.; Dernovoy,D.…
EPI355725	PB1	Vietnam	2008-Dec-03	EPI_ISL_105352	A/KhanhHoa/KH466/2008		Import from public-domain	Wentworth,D.E.; Dugan,V.; Halpin,R.; Lin,X.; Bera,J.; Ghedin,E.; Fedorova,N.; Overton,L.; Tsitrin,T.; Stockwell,T.; Katzel,D.; Li,K.; Amedeo,P.; Schobel,S.; Shrivastava,S.; Wang,S.; Thovarai,V.; Bishop,B.; Edworthy,P.; Kim,M.; Mai,L.T.Q.; Hien,N.T.; Ha,N.K.; Cuong,V.D.; Duc,D.T.; Phuong,H.V.M.; Hang,N.L.K.; Thanh,L.T.; Thach,N.C.; Huong,T.T.; Hien,P.T.; Giang,N.H.; Bao,Y.; Sanders,R.; Dernovoy,D.…
EPI355732	PB1	Vietnam	2008-Dec-18	EPI_ISL_105353	A/KhanhHoa/KH488/2008		Import from public-domain	Wentworth,D.E.; Dugan,V.; Halpin,R.; Lin,X.; Bera,J.; Ghedin,E.; Fedorova,N.; Overton,L.; Tsitrin,T.; Stockwell,T.; Katzel,D.; Li,K.; Amedeo,P.; Schobel,S.; Shrivastava,S.; Wang,S.; Thovarai,V.; Bishop,B.; Edworthy,P.; Kim,M.; Mai,L.T.Q.; Hien,N.T.; Ha,N.K.; Cuong,V.D.; Duc,D.T.; Phuong,H.V.M.; Hang,N.L.K.; Thanh,L.T.; Thach,N.C.; Huong,T.T.; Hien,P.T.; Giang,N.H.; Bao,Y.; Sanders,R.; Dernovoy,D.…
EPI355739	PB1	Vietnam	2008-Dec-22	EPI_ISL_105354	A/KhanhHoa/KH494/2008		Import from public-domain	Wentworth,D.E.; Dugan,V.; Halpin,R.; Lin,X.; Bera,J.; Ghedin,E.; Fedorova,N.; Overton,L.; Tsitrin,T.; Stockwell,T.; Katzel,D.; Li,K.; Amedeo,P.; Schobel,S.; Shrivastava,S.; Wang,S.; Thovarai,V.; Bishop,B.; Edworthy,P.; Kim,M.; Mai,L.T.Q.; Hien,N.T.; Ha,N.K.; Cuong,V.D.; Duc,D.T.; Phuong,H.V.M.; Hang,N.L.K.; Thanh,L.T.; Thach,N.C.; Huong,T.T.; Hien,P.T.; Giang,N.H.; Bao,Y.; Sanders,R.; Dernovoy,D.…
EPI370186	PB1	Australia	2011-Sep-17	EPI_ISL_106858	A/PERTH/219/2011	Pathwest QE II Medical Centre	WHO Collaborating Centre for Reference and Research on Influenza	Deng,Y-M; Iannello,P; Caldwell,N; Komadina,N.
EPI358272	PB1	United Kingdom	2003-Oct-24	EPI_ISL_107185	A/England/430/2003		Import from public-domain	Galiano,M.; Johnson,B.F.; Myers,R.; Ellis,J.; Daniels,R.; Zambon,M.
EPI358278	PB1	United Kingdom	2003-Oct-01	EPI_ISL_107186	A/England/431/2003		Import from public-domain	Galiano,M.; Johnson,B.F.; Myers,R.; Ellis,J.; Daniels,R.; Zambon,M.
EPI358286	PB1	United Kingdom	2003-Oct-23	EPI_ISL_107191	A/Scotland/52/2003		Import from public-domain	Galiano,M.; Johnson,B.F.; Myers,R.; Ellis,J.; Daniels,R.; Zambon,M.
EPI358294	PB1	United Kingdom	2003-Oct-27	EPI_ISL_107210	A/England/446/2003		Import from public-domain	Galiano,M.; Johnson,B.F.; Myers,R.; Ellis,J.; Daniels,R.; Zambon,M.
EPI358302	PB1	United Kingdom	2003-Nov-01	EPI_ISL_107211	A/Scotland/50/2003		Import from public-domain	Galiano,M.; Johnson,B.F.; Myers,R.; Ellis,J.; Daniels,R.; Zambon,M.
EPI358310	PB1	United Kingdom	2003-Nov-03	EPI_ISL_107212	A/England/419/2003		Import from public-domain	Galiano,M.; Johnson,B.F.; Myers,R.; Ellis,J.; Daniels,R.; Zambon,M.
EPI358318	PB1	United Kingdom	2003-Nov-03	EPI_ISL_107224	A/England/442/2003		Import from public-domain	Galiano,M.; Johnson,B.F.; Myers,R.; Ellis,J.; Daniels,R.; Zambon,M.
EPI358326	PB1	United Kingdom	2003-Oct-29	EPI_ISL_107225	A/England/425/2003		Import from public-domain	Galiano,M.; Johnson,B.F.; Myers,R.; Ellis,J.; Daniels,R.; Zambon,M.
EPI358334	PB1	United Kingdom	2003-Nov-12	EPI_ISL_107241	A/England/438/2003		Import from public-domain	Galiano,M.; Johnson,B.F.; Myers,R.; Ellis,J.; Daniels,R.; Zambon,M.
EPI358342	PB1	United Kingdom	2003-Oct-26	EPI_ISL_107242	A/Scotland/61/2003		Import from public-domain	Galiano,M.; Johnson,B.F.; Myers,R.; Ellis,J.; Daniels,R.; Zambon,M.
EPI358350	PB1	United Kingdom	2003-Nov-03	EPI_ISL_107263	A/England/445/2003		Import from public-domain	Galiano,M.; Johnson,B.F.; Myers,R.; Ellis,J.; Daniels,R.; Zambon,M.
EPI358358	PB1	United Kingdom	2003-Nov-01	EPI_ISL_107264	A/England/740/2003		Import from public-domain	Galiano,M.; Johnson,B.F.; Myers,R.; Ellis,J.; Daniels,R.; Zambon,M.
EPI358366	PB1	United Kingdom	2003-Nov-17	EPI_ISL_107265	A/England/642/2003		Import from public-domain	Galiano,M.; Johnson,B.F.; Myers,R.; Ellis,J.; Daniels,R.; Zambon,M.
EPI358374	PB1	United Kingdom	2003-Nov-01	EPI_ISL_107296	A/England/754/2003		Import from public-domain	Galiano,M.; Johnson,B.F.; Myers,R.; Ellis,J.; Daniels,R.; Zambon,M.
EPI358382	PB1	United Kingdom	2003-Nov-11	EPI_ISL_107297	A/England/460/2003		Import from public-domain	Galiano,M.; Johnson,B.F.; Myers,R.; Ellis,J.; Daniels,R.; Zambon,M.
EPI358390	PB1	United Kingdom	2003-Nov-04	EPI_ISL_107323	A/Scotland/71/2003		Import from public-domain	Galiano,M.; Johnson,B.F.; Myers,R.; Ellis,J.; Daniels,R.; Zambon,M.
EPI358398	PB1	United Kingdom	2003-Oct-28	EPI_ISL_107324	A/Scotland/72/2003		Import from public-domain	Galiano,M.; Johnson,B.F.; Myers,R.; Ellis,J.; Daniels,R.; Zambon,M.
EPI358406	PB1	United Kingdom	2003-Nov-03	EPI_ISL_107325	A/England/475/2003		Import from public-domain	Galiano,M.; Johnson,B.F.; Myers,R.; Ellis,J.; Daniels,R.; Zambon,M.
EPI358414	PB1	United Kingdom	2003-Nov-06	EPI_ISL_107326	A/England/467/2003		Import from public-domain	Galiano,M.; Johnson,B.F.; Myers,R.; Ellis,J.; Daniels,R.; Zambon,M.
EPI358422	PB1	United Kingdom	2003-Nov-03	EPI_ISL_107358	A/Scotland/76/2003		Import from public-domain	Galiano,M.; Johnson,B.F.; Myers,R.; Ellis,J.; Daniels,R.; Zambon,M.
EPI358430	PB1	United Kingdom	2003-Nov-07	EPI_ISL_107359	A/Scotland/78/2003		Import from public-domain	Galiano,M.; Johnson,B.F.; Myers,R.; Ellis,J.; Daniels,R.; Zambon,M.
EPI358438	PB1	United Kingdom	2003-Nov-08	EPI_ISL_107385	A/Scotland/79/2003		Import from public-domain	Galiano,M.; Johnson,B.F.; Myers,R.; Ellis,J.; Daniels,R.; Zambon,M.
EPI358446	PB1	United Kingdom	2003-Nov-12	EPI_ISL_107386	A/Scotland/81/2003		Import from public-domain	Galiano,M.; Johnson,B.F.; Myers,R.; Ellis,J.; Daniels,R.; Zambon,M.
EPI358454	PB1	United Kingdom	2003-Nov-05	EPI_ISL_107387	A/England/470/2003		Import from public-domain	Galiano,M.; Johnson,B.F.; Myers,R.; Ellis,J.; Daniels,R.; Zambon,M.
EPI358462	PB1	United Kingdom	2003-Nov-01	EPI_ISL_107388	A/England/786/2003		Import from public-domain	Galiano,M.; Johnson,B.F.; Myers,R.; Ellis,J.; Daniels,R.; Zambon,M.
EPI358470	PB1	United Kingdom	2003-Nov-01	EPI_ISL_107404	A/England/539/2003		Import from public-domain	Galiano,M.; Johnson,B.F.; Myers,R.; Ellis,J.; Daniels,R.; Zambon,M.
EPI358478	PB1	United Kingdom	2003-Nov-19	EPI_ISL_107405	A/England/479/2003		Import from public-domain	Galiano,M.; Johnson,B.F.; Myers,R.; Ellis,J.; Daniels,R.; Zambon,M.
EPI358486	PB1	United Kingdom	2003-Nov-17	EPI_ISL_107426	A/England/944/2003		Import from public-domain	Galiano,M.; Johnson,B.F.; Myers,R.; Ellis,J.; Daniels,R.; Zambon,M.
EPI358494	PB1	United Kingdom	2003-Nov-20	EPI_ISL_107427	A/England/516/2003		Import from public-domain	Galiano,M.; Johnson,B.F.; Myers,R.; Ellis,J.; Daniels,R.; Zambon,M.
EPI358502	PB1	United Kingdom	2003-Nov-05	EPI_ISL_107429	A/England/518/2003		Import from public-domain	Galiano,M.; Johnson,B.F.; Myers,R.; Ellis,J.; Daniels,R.; Zambon,M.
EPI358512	PB1	United Kingdom	2003-Nov-01	EPI_ISL_107450	A/England/787/2003		Import from public-domain	Galiano,M.; Johnson,B.F.; Myers,R.; Ellis,J.; Daniels,R.; Zambon,M.
EPI358520	PB1	United Kingdom	2003-Nov-20	EPI_ISL_107451	A/England/520/2003		Import from public-domain	Galiano,M.; Johnson,B.F.; Myers,R.; Ellis,J.; Daniels,R.; Zambon,M.
EPI358528	PB1	United Kingdom	2003-Nov-20	EPI_ISL_107452	A/England/531/2003		Import from public-domain	Galiano,M.; Johnson,B.F.; Myers,R.; Ellis,J.; Daniels,R.; Zambon,M.
EPI358536	PB1	United Kingdom	2003-Nov-01	EPI_ISL_107470	A/England/788/2003		Import from public-domain	Galiano,M.; Johnson,B.F.; Myers,R.; Ellis,J.; Daniels,R.; Zambon,M.
EPI358544	PB1	United Kingdom	2003-Nov-01	EPI_ISL_107471	A/England/789/2003		Import from public-domain	Galiano,M.; Johnson,B.F.; Myers,R.; Ellis,J.; Daniels,R.; Zambon,M.
EPI358553	PB1	United Kingdom	2003-Nov-27	EPI_ISL_107473	A/England/525/2003		Import from public-domain	Galiano,M.; Johnson,B.F.; Myers,R.; Ellis,J.; Daniels,R.; Zambon,M.
EPI358561	PB1	United Kingdom	2003-Nov-26	EPI_ISL_107487	A/England/484/2003		Import from public-domain	Galiano,M.; Johnson,B.F.; Myers,R.; Ellis,J.; Daniels,R.; Zambon,M.
EPI358569	PB1	United Kingdom	2003-Nov-25	EPI_ISL_107488	A/England/585/2003		Import from public-domain	Galiano,M.; Johnson,B.F.; Myers,R.; Ellis,J.; Daniels,R.; Zambon,M.
EPI358577	PB1	United Kingdom	2003-Nov-24	EPI_ISL_107505	A/England/487/2003		Import from public-domain	Galiano,M.; Johnson,B.F.; Myers,R.; Ellis,J.; Daniels,R.; Zambon,M.
EPI358585	PB1	United Kingdom	2003-Nov-21	EPI_ISL_107506	A/England/492/2003		Import from public-domain	Galiano,M.; Johnson,B.F.; Myers,R.; Ellis,J.; Daniels,R.; Zambon,M.
EPI358593	PB1	United Kingdom	2003-Nov-24	EPI_ISL_107507	A/England/491/2003		Import from public-domain	Galiano,M.; Johnson,B.F.; Myers,R.; Ellis,J.; Daniels,R.; Zambon,M.
EPI358601	PB1	United Kingdom	2003-Nov-23	EPI_ISL_107524	A/England/493/2003		Import from public-domain	Galiano,M.; Johnson,B.F.; Myers,R.; Ellis,J.; Daniels,R.; Zambon,M.
EPI358609	PB1	United Kingdom	2003-Dec-01	EPI_ISL_107537	A/England/528/2003		Import from public-domain	Galiano,M.; Johnson,B.F.; Myers,R.; Ellis,J.; Daniels,R.; Zambon,M.
EPI358617	PB1	United Kingdom	2003-Dec-05	EPI_ISL_107538	A/England/485/2003		Import from public-domain	Galiano,M.; Johnson,B.F.; Myers,R.; Ellis,J.; Daniels,R.; Zambon,M.
EPI358625	PB1	United Kingdom	2003-Nov-27	EPI_ISL_107554	A/England/508/2003		Import from public-domain	Galiano,M.; Johnson,B.F.; Myers,R.; Ellis,J.; Daniels,R.; Zambon,M.
EPI358633	PB1	United Kingdom	2003-Nov-26	EPI_ISL_107555	A/England/568/2003		Import from public-domain	Galiano,M.; Johnson,B.F.; Myers,R.; Ellis,J.; Daniels,R.; Zambon,M.
EPI358641	PB1	United Kingdom	2003-Nov-28	EPI_ISL_107576	A/England/957/2003		Import from public-domain	Galiano,M.; Johnson,B.F.; Myers,R.; Ellis,J.; Daniels,R.; Zambon,M.
EPI358649	PB1	United Kingdom	2003-Dec-04	EPI_ISL_107577	A/England/567/2003		Import from public-domain	Galiano,M.; Johnson,B.F.; Myers,R.; Ellis,J.; Daniels,R.; Zambon,M.
EPI358657	PB1	United Kingdom	2003-Nov-01	EPI_ISL_107578	A/England/805/2003		Import from public-domain	Galiano,M.; Johnson,B.F.; Myers,R.; Ellis,J.; Daniels,R.; Zambon,M.
EPI358665	PB1	United Kingdom	2003-Dec-05	EPI_ISL_107593	A/England/558/2003		Import from public-domain	Galiano,M.; Johnson,B.F.; Myers,R.; Ellis,J.; Daniels,R.; Zambon,M.
EPI358673	PB1	United Kingdom	2003-Nov-26	EPI_ISL_107594	A/England/534/2003		Import from public-domain	Galiano,M.; Johnson,B.F.; Myers,R.; Ellis,J.; Daniels,R.; Zambon,M.
EPI358681	PB1	United Kingdom	2003-Nov-27	EPI_ISL_107616	A/England/532/2003		Import from public-domain	Galiano,M.; Johnson,B.F.; Myers,R.; Ellis,J.; Daniels,R.; Zambon,M.
EPI358689	PB1	United Kingdom	2003-Dec-12	EPI_ISL_107617	A/England/522/2003		Import from public-domain	Galiano,M.; Johnson,B.F.; Myers,R.; Ellis,J.; Daniels,R.; Zambon,M.
EPI358697	PB1	United Kingdom	2003-Dec-09	EPI_ISL_107618	A/England/909/2003		Import from public-domain	Galiano,M.; Johnson,B.F.; Myers,R.; Ellis,J.; Daniels,R.; Zambon,M.
EPI358705	PB1	United Kingdom	2003-Dec-18	EPI_ISL_107634	A/England/547/2003		Import from public-domain	Galiano,M.; Johnson,B.F.; Myers,R.; Ellis,J.; Daniels,R.; Zambon,M.
EPI358713	PB1	United Kingdom	2003-Dec-18	EPI_ISL_107635	A/England/552/2003		Import from public-domain	Galiano,M.; Johnson,B.F.; Myers,R.; Ellis,J.; Daniels,R.; Zambon,M.
EPI358721	PB1	United Kingdom	2003-Dec-06	EPI_ISL_107658	A/England/587/2003		Import from public-domain	Galiano,M.; Johnson,B.F.; Myers,R.; Ellis,J.; Daniels,R.; Zambon,M.
EPI358729	PB1	United Kingdom	2003-Dec-02	EPI_ISL_107659	A/England/917/2003		Import from public-domain	Galiano,M.; Johnson,B.F.; Myers,R.; Ellis,J.; Daniels,R.; Zambon,M.
EPI358737	PB1	United Kingdom	2003-Nov-16	EPI_ISL_107660	A/England/584/2003		Import from public-domain	Galiano,M.; Johnson,B.F.; Myers,R.; Ellis,J.; Daniels,R.; Zambon,M.
EPI358748	PB1	United Kingdom	2003-Dec-16	EPI_ISL_107684	A/England/592/2003		Import from public-domain	Galiano,M.; Johnson,B.F.; Myers,R.; Ellis,J.; Daniels,R.; Zambon,M.
EPI358756	PB1	United Kingdom	2003-Dec-11	EPI_ISL_107685	A/England/593/2003		Import from public-domain	Galiano,M.; Johnson,B.F.; Myers,R.; Ellis,J.; Daniels,R.; Zambon,M.
EPI358764	PB1	United Kingdom	2003-Dec-14	EPI_ISL_107697	A/England/602/2003		Import from public-domain	Galiano,M.; Johnson,B.F.; Myers,R.; Ellis,J.; Daniels,R.; Zambon,M.
EPI361017	PB1	United States	2011-Jan-04	EPI_ISL_108069	A/Boston/DOA02/2011		Import from public-domain	Wentworth,D.E.; Dugan,V.; Halpin,R.; Lin,X.; Bera,J.; Ghedin,E.; Hostetler,J.; Fedorova,N.; Overton,L.; Tsitrin,T.; Stockwell,T.; Katzel,D.; Li,K.; Amedeo,P.; Schobel,S.; Shrivastava,S.; Wang,S.; Thovarai,V.; Bishop,B.; Edworthy,P.; Kim,M.; Donnino,M.; Cocchi,M.; Salciccioli,J.; Giberson,B.; Bourgeois,F.; Jones-Bamman,C.; Bao,Y.; Sanders,R.; Dernovoy,D.; Kiryutin,B.; Lipman,D.J.; Tatusova,T.
EPI361021	PB1	United States	2011-Jan-03	EPI_ISL_108070	A/Boston/DOA03/2011		Import from public-domain	Wentworth,D.E.; Dugan,V.; Halpin,R.; Lin,X.; Bera,J.; Ghedin,E.; Hostetler,J.; Fedorova,N.; Overton,L.; Tsitrin,T.; Stockwell,T.; Katzel,D.; Li,K.; Amedeo,P.; Schobel,S.; Shrivastava,S.; Wang,S.; Thovarai,V.; Bishop,B.; Edworthy,P.; Kim,M.; Donnino,M.; Cocchi,M.; Salciccioli,J.; Giberson,B.; Bourgeois,F.; Jones-Bamman,C.; Bao,Y.; Sanders,R.; Dernovoy,D.; Kiryutin,B.; Lipman,D.J.; Tatusova,T.
EPI361037	PB1	United States	2011-Jan-13	EPI_ISL_108089	A/Boston/DOA07/2011		Import from public-domain	Wentworth,D.E.; Dugan,V.; Halpin,R.; Lin,X.; Bera,J.; Ghedin,E.; Hostetler,J.; Fedorova,N.; Overton,L.; Tsitrin,T.; Stockwell,T.; Katzel,D.; Li,K.; Amedeo,P.; Schobel,S.; Shrivastava,S.; Wang,S.; Thovarai,V.; Bishop,B.; Edworthy,P.; Kim,M.; Donnino,M.; Cocchi,M.; Salciccioli,J.; Giberson,B.; Bourgeois,F.; Jones-Bamman,C.; Bao,Y.; Sanders,R.; Dernovoy,D.; Kiryutin,B.; Lipman,D.J.; Tatusova,T.
EPI361041	PB1	United States	2011-Jan-13	EPI_ISL_108090	A/Boston/DOA09/2011		Import from public-domain	Wentworth,D.E.; Dugan,V.; Halpin,R.; Lin,X.; Bera,J.; Ghedin,E.; Hostetler,J.; Fedorova,N.; Overton,L.; Tsitrin,T.; Stockwell,T.; Katzel,D.; Li,K.; Amedeo,P.; Schobel,S.; Shrivastava,S.; Wang,S.; Thovarai,V.; Bishop,B.; Edworthy,P.; Kim,M.; Donnino,M.; Cocchi,M.; Salciccioli,J.; Giberson,B.; Bourgeois,F.; Jones-Bamman,C.; Bao,Y.; Sanders,R.; Dernovoy,D.; Kiryutin,B.; Lipman,D.J.; Tatusova,T.
EPI361057	PB1	United States	2011-Jan-19	EPI_ISL_108114	A/Boston/DOA13/2011		Import from public-domain	Wentworth,D.E.; Dugan,V.; Halpin,R.; Lin,X.; Bera,J.; Ghedin,E.; Hostetler,J.; Fedorova,N.; Overton,L.; Tsitrin,T.; Stockwell,T.; Katzel,D.; Li,K.; Amedeo,P.; Schobel,S.; Shrivastava,S.; Wang,S.; Thovarai,V.; Bishop,B.; Edworthy,P.; Kim,M.; Donnino,M.; Cocchi,M.; Salciccioli,J.; Giberson,B.; Bourgeois,F.; Jones-Bamman,C.; Bao,Y.; Sanders,R.; Dernovoy,D.; Kiryutin,B.; Lipman,D.J.; Tatusova,T.
EPI361069	PB1	United States	2011-Jan-15	EPI_ISL_108117	A/Boston/DOA12/2011		Import from public-domain	Wentworth,D.E.; Dugan,V.; Halpin,R.; Lin,X.; Bera,J.; Ghedin,E.; Hostetler,J.; Fedorova,N.; Overton,L.; Tsitrin,T.; Stockwell,T.; Katzel,D.; Li,K.; Amedeo,P.; Schobel,S.; Shrivastava,S.; Wang,S.; Thovarai,V.; Bishop,B.; Edworthy,P.; Kim,M.; Donnino,M.; Cocchi,M.; Salciccioli,J.; Giberson,B.; Bourgeois,F.; Jones-Bamman,C.; Bao,Y.; Sanders,R.; Dernovoy,D.; Kiryutin,B.; Lipman,D.J.; Tatusova,T.
EPI361073	PB1	United States	2011-Jan-28	EPI_ISL_108141	A/Boston/DOA20/2011		Import from public-domain	Wentworth,D.E.; Dugan,V.; Halpin,R.; Lin,X.; Bera,J.; Ghedin,E.; Hostetler,J.; Fedorova,N.; Overton,L.; Tsitrin,T.; Stockwell,T.; Katzel,D.; Li,K.; Amedeo,P.; Schobel,S.; Shrivastava,S.; Wang,S.; Thovarai,V.; Bishop,B.; Edworthy,P.; Kim,M.; Donnino,M.; Cocchi,M.; Salciccioli,J.; Giberson,B.; Bourgeois,F.; Jones-Bamman,C.; Bao,Y.; Sanders,R.; Dernovoy,D.; Kiryutin,B.; Lipman,D.J.; Tatusova,T.
EPI359391	PB1	United States	2011-Feb-16	EPI_ISL_108176	A/Boston/DOA48/2011		Import from public-domain	Wentworth,D.E.; Dugan,V.; Halpin,R.; Lin,X.; Bera,J.; Ghedin,E.; Hostetler,J.; Fedorova,N.; Overton,L.; Tsitrin,T.; Stockwell,T.; Katzel,D.; Li,K.; Amedeo,P.; Schobel,S.; Shrivastava,S.; Wang,S.; Thovarai,V.; Bishop,B.; Edworthy,P.; Kim,M.; Donnino,M.; Cocchi,M.; Salciccioli,J.; Giberson,B.; Bourgeois,F.; Jones-Bamman,C.; Bao,Y.; Sanders,R.; Dernovoy,D.; Kiryutin,B.; Lipman,D.J.; Tatusova,T.
EPI359395	PB1	United States	2011-Feb-18	EPI_ISL_108177	A/Boston/DOA51/2011		Import from public-domain	Wentworth,D.E.; Dugan,V.; Halpin,R.; Lin,X.; Bera,J.; Ghedin,E.; Hostetler,J.; Fedorova,N.; Overton,L.; Tsitrin,T.; Stockwell,T.; Katzel,D.; Li,K.; Amedeo,P.; Schobel,S.; Shrivastava,S.; Wang,S.; Thovarai,V.; Bishop,B.; Edworthy,P.; Kim,M.; Donnino,M.; Cocchi,M.; Salciccioli,J.; Giberson,B.; Bourgeois,F.; Jones-Bamman,C.; Bao,Y.; Sanders,R.; Dernovoy,D.; Kiryutin,B.; Lipman,D.J.; Tatusova,T.
EPI359399	PB1	United States	2011-Feb-18	EPI_ISL_108178	A/Boston/DOA52/2011		Import from public-domain	Wentworth,D.E.; Dugan,V.; Halpin,R.; Lin,X.; Bera,J.; Ghedin,E.; Hostetler,J.; Fedorova,N.; Overton,L.; Tsitrin,T.; Stockwell,T.; Katzel,D.; Li,K.; Amedeo,P.; Schobel,S.; Shrivastava,S.; Wang,S.; Thovarai,V.; Bishop,B.; Edworthy,P.; Kim,M.; Donnino,M.; Cocchi,M.; Salciccioli,J.; Giberson,B.; Bourgeois,F.; Jones-Bamman,C.; Bao,Y.; Sanders,R.; Dernovoy,D.; Kiryutin,B.; Lipman,D.J.; Tatusova,T.
EPI359403	PB1	United States	2011-Feb-21	EPI_ISL_108179	A/Boston/DOA55/2011		Import from public-domain	Wentworth,D.E.; Dugan,V.; Halpin,R.; Lin,X.; Bera,J.; Ghedin,E.; Hostetler,J.; Fedorova,N.; Overton,L.; Tsitrin,T.; Stockwell,T.; Katzel,D.; Li,K.; Amedeo,P.; Schobel,S.; Shrivastava,S.; Wang,S.; Thovarai,V.; Bishop,B.; Edworthy,P.; Kim,M.; Donnino,M.; Cocchi,M.; Salciccioli,J.; Giberson,B.; Bourgeois,F.; Jones-Bamman,C.; Bao,Y.; Sanders,R.; Dernovoy,D.; Kiryutin,B.; Lipman,D.J.; Tatusova,T.
EPI359411	PB1	United States	2011-Feb-24	EPI_ISL_108181	A/Boston/DOA61/2011		Import from public-domain	Wentworth,D.E.; Dugan,V.; Halpin,R.; Lin,X.; Bera,J.; Ghedin,E.; Hostetler,J.; Fedorova,N.; Overton,L.; Tsitrin,T.; Stockwell,T.; Katzel,D.; Li,K.; Amedeo,P.; Schobel,S.; Shrivastava,S.; Wang,S.; Thovarai,V.; Bishop,B.; Edworthy,P.; Kim,M.; Donnino,M.; Cocchi,M.; Salciccioli,J.; Giberson,B.; Bourgeois,F.; Jones-Bamman,C.; Bao,Y.; Sanders,R.; Dernovoy,D.; Kiryutin,B.; Lipman,D.J.; Tatusova,T.
EPI359415	PB1	United States	2011-Feb-26	EPI_ISL_108182	A/Boston/DOA66/2011		Import from public-domain	Wentworth,D.E.; Dugan,V.; Halpin,R.; Lin,X.; Bera,J.; Ghedin,E.; Hostetler,J.; Fedorova,N.; Overton,L.; Tsitrin,T.; Stockwell,T.; Katzel,D.; Li,K.; Amedeo,P.; Schobel,S.; Shrivastava,S.; Wang,S.; Thovarai,V.; Bishop,B.; Edworthy,P.; Kim,M.; Donnino,M.; Cocchi,M.; Salciccioli,J.; Giberson,B.; Bourgeois,F.; Jones-Bamman,C.; Bao,Y.; Sanders,R.; Dernovoy,D.; Kiryutin,B.; Lipman,D.J.; Tatusova,T.
EPI359419	PB1	United States	2011-Feb-28	EPI_ISL_108194	A/Boston/DOA67/2011		Import from public-domain	Wentworth,D.E.; Dugan,V.; Halpin,R.; Lin,X.; Bera,J.; Ghedin,E.; Hostetler,J.; Fedorova,N.; Overton,L.; Tsitrin,T.; Stockwell,T.; Katzel,D.; Li,K.; Amedeo,P.; Schobel,S.; Shrivastava,S.; Wang,S.; Thovarai,V.; Bishop,B.; Edworthy,P.; Kim,M.; Donnino,M.; Cocchi,M.; Salciccioli,J.; Giberson,B.; Bourgeois,F.; Jones-Bamman,C.; Bao,Y.; Sanders,R.; Dernovoy,D.; Kiryutin,B.; Lipman,D.J.; Tatusova,T.
EPI359431	PB1	United States	2011-Mar-05	EPI_ISL_108212	A/Boston/DOA71/2011		Import from public-domain	Wentworth,D.E.; Dugan,V.; Halpin,R.; Lin,X.; Bera,J.; Ghedin,E.; Hostetler,J.; Fedorova,N.; Overton,L.; Tsitrin,T.; Stockwell,T.; Katzel,D.; Li,K.; Amedeo,P.; Schobel,S.; Shrivastava,S.; Wang,S.; Thovarai,V.; Bishop,B.; Edworthy,P.; Kim,M.; Donnino,M.; Cocchi,M.; Salciccioli,J.; Giberson,B.; Bourgeois,F.; Jones-Bamman,C.; Bao,Y.; Sanders,R.; Dernovoy,D.; Kiryutin,B.; Lipman,D.J.; Tatusova,T.
EPI359435	PB1	United States	2011-Feb-26	EPI_ISL_108213	A/Boston/DOA64/2011		Import from public-domain	Wentworth,D.E.; Dugan,V.; Halpin,R.; Lin,X.; Bera,J.; Ghedin,E.; Hostetler,J.; Fedorova,N.; Overton,L.; Tsitrin,T.; Stockwell,T.; Katzel,D.; Li,K.; Amedeo,P.; Schobel,S.; Shrivastava,S.; Wang,S.; Thovarai,V.; Bishop,B.; Edworthy,P.; Kim,M.; Donnino,M.; Cocchi,M.; Salciccioli,J.; Giberson,B.; Bourgeois,F.; Jones-Bamman,C.; Bao,Y.; Sanders,R.; Dernovoy,D.; Kiryutin,B.; Lipman,D.J.; Tatusova,T.
EPI359451	PB1	United States	2011-Mar-12	EPI_ISL_108235	A/Boston/DOA79/2011		Import from public-domain	Wentworth,D.E.; Dugan,V.; Halpin,R.; Lin,X.; Bera,J.; Ghedin,E.; Hostetler,J.; Fedorova,N.; Overton,L.; Tsitrin,T.; Stockwell,T.; Katzel,D.; Li,K.; Amedeo,P.; Schobel,S.; Shrivastava,S.; Wang,S.; Thovarai,V.; Bishop,B.; Edworthy,P.; Kim,M.; Donnino,M.; Cocchi,M.; Salciccioli,J.; Giberson,B.; Bourgeois,F.; Jones-Bamman,C.; Bao,Y.; Sanders,R.; Dernovoy,D.; Kiryutin,B.; Lipman,D.J.; Tatusova,T.
EPI360162	PB1	Australia	2002-Aug-26	EPI_ISL_108557	A/Western Australia/33/2002		Import from public-domain	Spiro,D.; Sengamalay,N.; Boyne,A.; Memon,O.; Halpin,R.; Wang,S.; Ghedin,E.; Zaborsky,J.; Subbu,V.; Sparenborg,J.; Gallagher,T.; Salzberg,S.L.; Sitz,J.; Katzel,D.; Shumway,M.; Koo,H.; Griesemer,S.; St. George,K.; Bennett,R.; Taylor,J.; Harnett,G.; Smith,D.; Bao,Y.; Sanders,R.; Dernovoy,D.; Kiryutin,B.; Lipman,D.J.; Tatusova,T.
EPI362930	PB1	Netherlands	2003-Feb-18	EPI_ISL_110689	A/Netherlands/20/2003		Import from public-domain	Wentworth,D.E.; Dugan,V.; Halpin,R.; Lin,X.; Bera,J.; Ghedin,E.; Fedorova,N.; Overton,L.; Tsitrin,T.; Stockwell,T.; Amedeo,P.; Bishop,B.; Chen,H.; Edworthy,P.; Gupta,N.; Katzel,D.; Li,K.; Schobel,S.; Shrivastava,S.; Thovarai,V.; Wang,S.; Westgeest,K.B.; van Beek,R.; Bestebroer,T.M.; de Jong,J.C.; Rimmelzwaan,G.F.; Osterhaus,A.D.M.E.; Fouchier,R.A.M.; Bao,Y.; Sanders,R.; Dernovoy,D.; Kiryutin,B.; …
EPI362933	PB1	Netherlands	2003-Feb-23	EPI_ISL_110690	A/Netherlands/22/2003		Import from public-domain	Wentworth,D.E.; Dugan,V.; Halpin,R.; Lin,X.; Bera,J.; Ghedin,E.; Fedorova,N.; Overton,L.; Tsitrin,T.; Stockwell,T.; Amedeo,P.; Bishop,B.; Chen,H.; Edworthy,P.; Gupta,N.; Katzel,D.; Li,K.; Schobel,S.; Shrivastava,S.; Thovarai,V.; Wang,S.; Westgeest,K.B.; van Beek,R.; Bestebroer,T.M.; de Jong,J.C.; Rimmelzwaan,G.F.; Osterhaus,A.D.M.E.; Fouchier,R.A.M.; Bao,Y.; Sanders,R.; Dernovoy,D.; Kiryutin,B.; …
EPI397615	PB1	Netherlands	2003-Mar-05	EPI_ISL_110691	A/Netherlands/88/2003		Import from public-domain	Wentworth,D.E.; Dugan,V.; Halpin,R.; Lin,X.; Bera,J.; Ghedin,E.; Fedorova,N.; Overton,L.; Tsitrin,T.; Stockwell,T.; Amedeo,P.; Bishop,B.; Chen,H.; Edworthy,P.; Gupta,N.; Katzel,D.; Li,K.; Schobel,S.; Shrivastava,S.; Thovarai,V.; Wang,S.; Westgeest,K.B.; van Beek,R.; Bestebroer,T.M.; de Jong,J.C.; Rimmelzwaan,G.F.; Osterhaus,A.D.M.E.; Fouchier,R.A.M.; Bao,Y.; Sanders,R.; Dernovoy,D.; Kiryutin,B.; …
EPI362940	PB1	Netherlands	2003-Apr-20	EPI_ISL_110692	A/Netherlands/217/2003		Import from public-domain	Wentworth,D.E.; Dugan,V.; Halpin,R.; Lin,X.; Bera,J.; Ghedin,E.; Fedorova,N.; Overton,L.; Tsitrin,T.; Stockwell,T.; Amedeo,P.; Bishop,B.; Chen,H.; Edworthy,P.; Gupta,N.; Katzel,D.; Li,K.; Schobel,S.; Shrivastava,S.; Thovarai,V.; Wang,S.; Westgeest,K.B.; van Beek,R.; Bestebroer,T.M.; de Jong,J.C.; Rimmelzwaan,G.F.; Osterhaus,A.D.M.E.; Fouchier,R.A.M.; Bao,Y.; Sanders,R.; Dernovoy,D.; Kiryutin,B.; …
EPI362349	PB1	Netherlands	2008-Sep-27	EPI_ISL_110724	A/Netherlands/377/2008		Import from public-domain	Wentworth,D.E.; Dugan,V.; Halpin,R.; Lin,X.; Bera,J.; Ghedin,E.; Fedorova,N.; Overton,L.; Tsitrin,T.; Stockwell,T.; Amedeo,P.; Bishop,B.; Chen,H.; Edworthy,P.; Gupta,N.; Katzel,D.; Li,K.; Schobel,S.; Shrivastava,S.; Thovarai,V.; Wang,S.; Westgeest,K.B.; van Beek,R.; Bestebroer,T.M.; de Jong,J.C.; Rimmelzwaan,G.F.; Osterhaus,A.D.M.E.; Fouchier,R.A.M.; Bao,Y.; Sanders,R.; Dernovoy,D.; Kiryutin,B.; …
EPI362355	PB1	Netherlands	2009-Jan-12	EPI_ISL_110725	A/Netherlands/69/2009		Import from public-domain	Wentworth,D.E.; Dugan,V.; Halpin,R.; Lin,X.; Bera,J.; Ghedin,E.; Fedorova,N.; Overton,L.; Tsitrin,T.; Stockwell,T.; Amedeo,P.; Bishop,B.; Chen,H.; Edworthy,P.; Gupta,N.; Katzel,D.; Li,K.; Schobel,S.; Shrivastava,S.; Thovarai,V.; Wang,S.; Westgeest,K.B.; van Beek,R.; Bestebroer,T.M.; de Jong,J.C.; Rimmelzwaan,G.F.; Osterhaus,A.D.M.E.; Fouchier,R.A.M.; Bao,Y.; Sanders,R.; Dernovoy,D.; Kiryutin,B.; …
EPI362394	PB1	Netherlands	1969-Jan-01	EPI_ISL_110747	A/Bilthoven/808/1969		Import from public-domain	Wentworth,D.E.; Dugan,V.; Halpin,R.; Lin,X.; Bera,J.; Ghedin,E.; Fedorova,N.; Overton,L.; Tsitrin,T.; Stockwell,T.; Amedeo,P.; Bishop,B.; Chen,H.; Edworthy,P.; Gupta,N.; Katzel,D.; Li,K.; Schobel,S.; Shrivastava,S.; Thovarai,V.; Wang,S.; Westgeest,K.B.; van Beek,R.; Bestebroer,T.M.; de Jong,J.C.; Rimmelzwaan,G.F.; Osterhaus,A.D.M.E.; Fouchier,R.A.M.; Bao,Y.; Sanders,R.; Dernovoy,D.; Kiryutin,B.; …
EPI362413	PB1	Netherlands	1971-Jan-01	EPI_ISL_110778	A/Bilthoven/6449/1971		Import from public-domain	Wentworth,D.E.; Dugan,V.; Halpin,R.; Lin,X.; Bera,J.; Ghedin,E.; Fedorova,N.; Overton,L.; Tsitrin,T.; Stockwell,T.; Amedeo,P.; Bishop,B.; Chen,H.; Edworthy,P.; Gupta,N.; Katzel,D.; Li,K.; Schobel,S.; Shrivastava,S.; Thovarai,V.; Wang,S.; Westgeest,K.B.; van Beek,R.; Bestebroer,T.M.; de Jong,J.C.; Rimmelzwaan,G.F.; Osterhaus,A.D.M.E.; Fouchier,R.A.M.; Bao,Y.; Sanders,R.; Dernovoy,D.; Kiryutin,B.; …
EPI362420	PB1	Hong Kong (SAR)	1971-Jan-01	EPI_ISL_110779	A/Hong Kong/107/1971		Import from public-domain	Wentworth,D.E.; Dugan,V.; Halpin,R.; Lin,X.; Bera,J.; Ghedin,E.; Fedorova,N.; Overton,L.; Tsitrin,T.; Stockwell,T.; Amedeo,P.; Bishop,B.; Chen,H.; Edworthy,P.; Gupta,N.; Katzel,D.; Li,K.; Schobel,S.; Shrivastava,S.; Thovarai,V.; Wang,S.; Westgeest,K.B.; van Beek,R.; Bestebroer,T.M.; de Jong,J.C.; Rimmelzwaan,G.F.; Osterhaus,A.D.M.E.; Fouchier,R.A.M.; Bao,Y.; Sanders,R.; Dernovoy,D.; Kiryutin,B.; …
EPI362426	PB1	Netherlands	1972-Jan-01	EPI_ISL_110780	A/Bilthoven/6022/1972		Import from public-domain	Wentworth,D.E.; Dugan,V.; Halpin,R.; Lin,X.; Bera,J.; Ghedin,E.; Fedorova,N.; Overton,L.; Tsitrin,T.; Stockwell,T.; Amedeo,P.; Bishop,B.; Chen,H.; Edworthy,P.; Gupta,N.; Katzel,D.; Li,K.; Schobel,S.; Shrivastava,S.; Thovarai,V.; Wang,S.; Westgeest,K.B.; van Beek,R.; Bestebroer,T.M.; de Jong,J.C.; Rimmelzwaan,G.F.; Osterhaus,A.D.M.E.; Fouchier,R.A.M.; Bao,Y.; Sanders,R.; Dernovoy,D.; Kiryutin,B.; …
EPI362473	PB1	Netherlands	1980-Jan-01	EPI_ISL_110861	A/Rotterdam/577/1980		Import from public-domain	Wentworth,D.E.; Dugan,V.; Halpin,R.; Lin,X.; Bera,J.; Ghedin,E.; Fedorova,N.; Overton,L.; Tsitrin,T.; Stockwell,T.; Amedeo,P.; Bishop,B.; Chen,H.; Edworthy,P.; Gupta,N.; Katzel,D.; Li,K.; Schobel,S.; Shrivastava,S.; Thovarai,V.; Wang,S.; Westgeest,K.B.; van Beek,R.; Bestebroer,T.M.; de Jong,J.C.; Rimmelzwaan,G.F.; Osterhaus,A.D.M.E.; Fouchier,R.A.M.; Bao,Y.; Sanders,R.; Dernovoy,D.; Kiryutin,B.; …
EPI362481	PB1	Netherlands	1981-Jan-01	EPI_ISL_110862	A/Bilthoven/4791/1981		Import from public-domain	Wentworth,D.E.; Dugan,V.; Halpin,R.; Lin,X.; Bera,J.; Ghedin,E.; Fedorova,N.; Overton,L.; Tsitrin,T.; Stockwell,T.; Amedeo,P.; Bishop,B.; Chen,H.; Edworthy,P.; Gupta,N.; Katzel,D.; Li,K.; Schobel,S.; Shrivastava,S.; Thovarai,V.; Wang,S.; Westgeest,K.B.; van Beek,R.; Bestebroer,T.M.; de Jong,J.C.; Rimmelzwaan,G.F.; Osterhaus,A.D.M.E.; Fouchier,R.A.M.; Bao,Y.; Sanders,R.; Dernovoy,D.; Kiryutin,B.; …
EPI362506	PB1	China	1987-Jan-01	EPI_ISL_110865	A/Sichuan/2/1987		Import from public-domain	Wentworth,D.E.; Dugan,V.; Halpin,R.; Lin,X.; Bera,J.; Ghedin,E.; Fedorova,N.; Overton,L.; Tsitrin,T.; Stockwell,T.; Amedeo,P.; Bishop,B.; Chen,H.; Edworthy,P.; Gupta,N.; Katzel,D.; Li,K.; Schobel,S.; Shrivastava,S.; Thovarai,V.; Wang,S.; Westgeest,K.B.; van Beek,R.; Bestebroer,T.M.; de Jong,J.C.; Rimmelzwaan,G.F.; Osterhaus,A.D.M.E.; Fouchier,R.A.M.; Bao,Y.; Sanders,R.; Dernovoy,D.; Kiryutin,B.; …
EPI362513	PB1	China	1989-Jan-01	EPI_ISL_110905	A/Beijing/352/1989		Import from public-domain	Wentworth,D.E.; Dugan,V.; Halpin,R.; Lin,X.; Bera,J.; Ghedin,E.; Fedorova,N.; Overton,L.; Tsitrin,T.; Stockwell,T.; Amedeo,P.; Bishop,B.; Chen,H.; Edworthy,P.; Gupta,N.; Katzel,D.; Li,K.; Schobel,S.; Shrivastava,S.; Thovarai,V.; Wang,S.; Westgeest,K.B.; van Beek,R.; Bestebroer,T.M.; de Jong,J.C.; Rimmelzwaan,G.F.; Osterhaus,A.D.M.E.; Fouchier,R.A.M.; Bao,Y.; Sanders,R.; Dernovoy,D.; Kiryutin,B.; …
EPI362519	PB1	Netherlands	1989-Jan-01	EPI_ISL_110906	A/Eindhoven/3447/1989		Import from public-domain	Wentworth,D.E.; Dugan,V.; Halpin,R.; Lin,X.; Bera,J.; Ghedin,E.; Fedorova,N.; Overton,L.; Tsitrin,T.; Stockwell,T.; Amedeo,P.; Bishop,B.; Chen,H.; Edworthy,P.; Gupta,N.; Katzel,D.; Li,K.; Schobel,S.; Shrivastava,S.; Thovarai,V.; Wang,S.; Westgeest,K.B.; van Beek,R.; Bestebroer,T.M.; de Jong,J.C.; Rimmelzwaan,G.F.; Osterhaus,A.D.M.E.; Fouchier,R.A.M.; Bao,Y.; Sanders,R.; Dernovoy,D.; Kiryutin,B.; …
EPI362526	PB1	Switzerland	1989-Jan-01	EPI_ISL_110907	A/Geneva/5007/1989		Import from public-domain	Wentworth,D.E.; Dugan,V.; Halpin,R.; Lin,X.; Bera,J.; Ghedin,E.; Fedorova,N.; Overton,L.; Tsitrin,T.; Stockwell,T.; Amedeo,P.; Bishop,B.; Chen,H.; Edworthy,P.; Gupta,N.; Katzel,D.; Li,K.; Schobel,S.; Shrivastava,S.; Thovarai,V.; Wang,S.; Westgeest,K.B.; van Beek,R.; Bestebroer,T.M.; de Jong,J.C.; Rimmelzwaan,G.F.; Osterhaus,A.D.M.E.; Fouchier,R.A.M.; Bao,Y.; Sanders,R.; Dernovoy,D.; Kiryutin,B.; …
EPI362532	PB1	Hong Kong (SAR)	1989-Jan-01	EPI_ISL_110908	A/Hong Kong/1/1989		Import from public-domain	Wentworth,D.E.; Dugan,V.; Halpin,R.; Lin,X.; Bera,J.; Ghedin,E.; Fedorova,N.; Overton,L.; Tsitrin,T.; Stockwell,T.; Amedeo,P.; Bishop,B.; Chen,H.; Edworthy,P.; Gupta,N.; Katzel,D.; Li,K.; Schobel,S.; Shrivastava,S.; Thovarai,V.; Wang,S.; Westgeest,K.B.; van Beek,R.; Bestebroer,T.M.; de Jong,J.C.; Rimmelzwaan,G.F.; Osterhaus,A.D.M.E.; Fouchier,R.A.M.; Bao,Y.; Sanders,R.; Dernovoy,D.; Kiryutin,B.; …
EPI362546	PB1	Switzerland	1991-Nov-27	EPI_ISL_110910	A/Geneva/6447/1991		Import from public-domain	Wentworth,D.E.; Dugan,V.; Halpin,R.; Lin,X.; Bera,J.; Ghedin,E.; Fedorova,N.; Overton,L.; Tsitrin,T.; Stockwell,T.; Amedeo,P.; Bishop,B.; Chen,H.; Edworthy,P.; Gupta,N.; Katzel,D.; Li,K.; Schobel,S.; Shrivastava,S.; Thovarai,V.; Wang,S.; Westgeest,K.B.; van Beek,R.; Bestebroer,T.M.; de Jong,J.C.; Rimmelzwaan,G.F.; Osterhaus,A.D.M.E.; Fouchier,R.A.M.; Bao,Y.; Sanders,R.; Dernovoy,D.; Kiryutin,B.; …
EPI362553	PB1	Sweden	1991-Dec-17	EPI_ISL_110951	A/Stockholm/20/1991		Import from public-domain	Wentworth,D.E.; Dugan,V.; Halpin,R.; Lin,X.; Bera,J.; Ghedin,E.; Fedorova,N.; Overton,L.; Tsitrin,T.; Stockwell,T.; Amedeo,P.; Bishop,B.; Chen,H.; Edworthy,P.; Gupta,N.; Katzel,D.; Li,K.; Schobel,S.; Shrivastava,S.; Thovarai,V.; Wang,S.; Westgeest,K.B.; van Beek,R.; Bestebroer,T.M.; de Jong,J.C.; Rimmelzwaan,G.F.; Osterhaus,A.D.M.E.; Fouchier,R.A.M.; Bao,Y.; Sanders,R.; Dernovoy,D.; Kiryutin,B.; …
EPI362559	PB1	Netherlands	1992-Jan-01	EPI_ISL_110952	A/Amsterdam/4112/1992		Import from public-domain	Wentworth,D.E.; Dugan,V.; Halpin,R.; Lin,X.; Bera,J.; Ghedin,E.; Fedorova,N.; Overton,L.; Tsitrin,T.; Stockwell,T.; Amedeo,P.; Bishop,B.; Chen,H.; Edworthy,P.; Gupta,N.; Katzel,D.; Li,K.; Schobel,S.; Shrivastava,S.; Thovarai,V.; Wang,S.; Westgeest,K.B.; van Beek,R.; Bestebroer,T.M.; de Jong,J.C.; Rimmelzwaan,G.F.; Osterhaus,A.D.M.E.; Fouchier,R.A.M.; Bao,Y.; Sanders,R.; Dernovoy,D.; Kiryutin,B.; …
EPI362573	PB1	Finland	1992-Jan-24	EPI_ISL_110954	A/Finland/218/1992		Import from public-domain	Wentworth,D.E.; Dugan,V.; Halpin,R.; Lin,X.; Bera,J.; Ghedin,E.; Fedorova,N.; Overton,L.; Tsitrin,T.; Stockwell,T.; Amedeo,P.; Bishop,B.; Chen,H.; Edworthy,P.; Gupta,N.; Katzel,D.; Li,K.; Schobel,S.; Shrivastava,S.; Thovarai,V.; Wang,S.; Westgeest,K.B.; van Beek,R.; Bestebroer,T.M.; de Jong,J.C.; Rimmelzwaan,G.F.; Osterhaus,A.D.M.E.; Fouchier,R.A.M.; Bao,Y.; Sanders,R.; Dernovoy,D.; Kiryutin,B.; …
EPI362580	PB1	Finland	1992-Jan-24	EPI_ISL_110955	A/Finland/220/1992		Import from public-domain	Wentworth,D.E.; Dugan,V.; Halpin,R.; Lin,X.; Bera,J.; Ghedin,E.; Fedorova,N.; Overton,L.; Tsitrin,T.; Stockwell,T.; Amedeo,P.; Bishop,B.; Chen,H.; Edworthy,P.; Gupta,N.; Katzel,D.; Li,K.; Schobel,S.; Shrivastava,S.; Thovarai,V.; Wang,S.; Westgeest,K.B.; van Beek,R.; Bestebroer,T.M.; de Jong,J.C.; Rimmelzwaan,G.F.; Osterhaus,A.D.M.E.; Fouchier,R.A.M.; Bao,Y.; Sanders,R.; Dernovoy,D.; Kiryutin,B.; …
EPI362613	PB1	Australia	1992-Mar-05	EPI_ISL_110996	A/South Australia/8/1992		Import from public-domain	Wentworth,D.E.; Dugan,V.; Halpin,R.; Lin,X.; Bera,J.; Ghedin,E.; Fedorova,N.; Overton,L.; Tsitrin,T.; Stockwell,T.; Amedeo,P.; Bishop,B.; Chen,H.; Edworthy,P.; Gupta,N.; Katzel,D.; Li,K.; Schobel,S.; Shrivastava,S.; Thovarai,V.; Wang,S.; Westgeest,K.B.; van Beek,R.; Bestebroer,T.M.; de Jong,J.C.; Rimmelzwaan,G.F.; Osterhaus,A.D.M.E.; Fouchier,R.A.M.; Bao,Y.; Sanders,R.; Dernovoy,D.; Kiryutin,B.; …
EPI362620	PB1	Sweden	1992-Mar-02	EPI_ISL_110997	A/Stockholm/8/1992		Import from public-domain	Wentworth,D.E.; Dugan,V.; Halpin,R.; Lin,X.; Bera,J.; Ghedin,E.; Fedorova,N.; Overton,L.; Tsitrin,T.; Stockwell,T.; Amedeo,P.; Bishop,B.; Chen,H.; Edworthy,P.; Gupta,N.; Katzel,D.; Li,K.; Schobel,S.; Shrivastava,S.; Thovarai,V.; Wang,S.; Westgeest,K.B.; van Beek,R.; Bestebroer,T.M.; de Jong,J.C.; Rimmelzwaan,G.F.; Osterhaus,A.D.M.E.; Fouchier,R.A.M.; Bao,Y.; Sanders,R.; Dernovoy,D.; Kiryutin,B.; …
EPI362627	PB1	Australia	1992-Jun-29	EPI_ISL_110998	A/Victoria/33/1992		Import from public-domain	Wentworth,D.E.; Dugan,V.; Halpin,R.; Lin,X.; Bera,J.; Ghedin,E.; Fedorova,N.; Overton,L.; Tsitrin,T.; Stockwell,T.; Amedeo,P.; Bishop,B.; Chen,H.; Edworthy,P.; Gupta,N.; Katzel,D.; Li,K.; Schobel,S.; Shrivastava,S.; Thovarai,V.; Wang,S.; Westgeest,K.B.; van Beek,R.; Bestebroer,T.M.; de Jong,J.C.; Rimmelzwaan,G.F.; Osterhaus,A.D.M.E.; Fouchier,R.A.M.; Bao,Y.; Sanders,R.; Dernovoy,D.; Kiryutin,B.; …
EPI362638	PB1	France	1993-Dec-02	EPI_ISL_111019	A/Lyon/22686/1993		Import from public-domain	Wentworth,D.E.; Dugan,V.; Halpin,R.; Lin,X.; Bera,J.; Ghedin,E.; Fedorova,N.; Overton,L.; Tsitrin,T.; Stockwell,T.; Amedeo,P.; Bishop,B.; Chen,H.; Edworthy,P.; Gupta,N.; Katzel,D.; Li,K.; Schobel,S.; Shrivastava,S.; Thovarai,V.; Wang,S.; Westgeest,K.B.; van Beek,R.; Bestebroer,T.M.; de Jong,J.C.; Rimmelzwaan,G.F.; Osterhaus,A.D.M.E.; Fouchier,R.A.M.; Bao,Y.; Sanders,R.; Dernovoy,D.; Kiryutin,B.; …
EPI362645	PB1	Spain	1993-Jan-01	EPI_ISL_111020	A/Madrid/G102/1993		Import from public-domain	Wentworth,D.E.; Dugan,V.; Halpin,R.; Lin,X.; Bera,J.; Ghedin,E.; Fedorova,N.; Overton,L.; Tsitrin,T.; Stockwell,T.; Amedeo,P.; Bishop,B.; Chen,H.; Edworthy,P.; Gupta,N.; Katzel,D.; Li,K.; Schobel,S.; Shrivastava,S.; Thovarai,V.; Wang,S.; Westgeest,K.B.; van Beek,R.; Bestebroer,T.M.; de Jong,J.C.; Rimmelzwaan,G.F.; Osterhaus,A.D.M.E.; Fouchier,R.A.M.; Bao,Y.; Sanders,R.; Dernovoy,D.; Kiryutin,B.; …
EPI362657	PB1	Netherlands	1992-Nov-22	EPI_ISL_111022	A/Netherlands/3/1993		Import from public-domain	Wentworth,D.E.; Dugan,V.; Halpin,R.; Lin,X.; Bera,J.; Ghedin,E.; Fedorova,N.; Overton,L.; Tsitrin,T.; Stockwell,T.; Amedeo,P.; Bishop,B.; Chen,H.; Edworthy,P.; Gupta,N.; Katzel,D.; Li,K.; Schobel,S.; Shrivastava,S.; Thovarai,V.; Wang,S.; Westgeest,K.B.; van Beek,R.; Bestebroer,T.M.; de Jong,J.C.; Rimmelzwaan,G.F.; Osterhaus,A.D.M.E.; Fouchier,R.A.M.; Bao,Y.; Sanders,R.; Dernovoy,D.; Kiryutin,B.; …
EPI362675	PB1	Netherlands	1993-Oct-13	EPI_ISL_111044	A/Netherlands/241/1993		Import from public-domain	Wentworth,D.E.; Dugan,V.; Halpin,R.; Lin,X.; Bera,J.; Ghedin,E.; Fedorova,N.; Overton,L.; Tsitrin,T.; Stockwell,T.; Amedeo,P.; Bishop,B.; Chen,H.; Edworthy,P.; Gupta,N.; Katzel,D.; Li,K.; Schobel,S.; Shrivastava,S.; Thovarai,V.; Wang,S.; Westgeest,K.B.; van Beek,R.; Bestebroer,T.M.; de Jong,J.C.; Rimmelzwaan,G.F.; Osterhaus,A.D.M.E.; Fouchier,R.A.M.; Bao,Y.; Sanders,R.; Dernovoy,D.; Kiryutin,B.; …
EPI362702	PB1	Sweden	1993-Nov-03	EPI_ISL_111081	A/Stockholm/20/1993		Import from public-domain	Wentworth,D.E.; Dugan,V.; Halpin,R.; Lin,X.; Bera,J.; Ghedin,E.; Fedorova,N.; Overton,L.; Tsitrin,T.; Stockwell,T.; Amedeo,P.; Bishop,B.; Chen,H.; Edworthy,P.; Gupta,N.; Katzel,D.; Li,K.; Schobel,S.; Shrivastava,S.; Thovarai,V.; Wang,S.; Westgeest,K.B.; van Beek,R.; Bestebroer,T.M.; de Jong,J.C.; Rimmelzwaan,G.F.; Osterhaus,A.D.M.E.; Fouchier,R.A.M.; Bao,Y.; Sanders,R.; Dernovoy,D.; Kiryutin,B.; …
EPI362807	PB1	Netherlands	1995-Dec-02	EPI_ISL_111181	A/Netherlands/271/1995		Import from public-domain	Wentworth,D.E.; Dugan,V.; Halpin,R.; Lin,X.; Bera,J.; Ghedin,E.; Fedorova,N.; Overton,L.; Tsitrin,T.; Stockwell,T.; Amedeo,P.; Bishop,B.; Chen,H.; Edworthy,P.; Gupta,N.; Katzel,D.; Li,K.; Schobel,S.; Shrivastava,S.; Thovarai,V.; Wang,S.; Westgeest,K.B.; van Beek,R.; Bestebroer,T.M.; de Jong,J.C.; Rimmelzwaan,G.F.; Osterhaus,A.D.M.E.; Fouchier,R.A.M.; Bao,Y.; Sanders,R.; Dernovoy,D.; Kiryutin,B.; …
EPI362819	PB1	Australia	1995-Jul-27	EPI_ISL_111220	A/Victoria/75/1995		Import from public-domain	Wentworth,D.E.; Dugan,V.; Halpin,R.; Lin,X.; Bera,J.; Ghedin,E.; Fedorova,N.; Overton,L.; Tsitrin,T.; Stockwell,T.; Amedeo,P.; Bishop,B.; Chen,H.; Edworthy,P.; Gupta,N.; Katzel,D.; Li,K.; Schobel,S.; Shrivastava,S.; Thovarai,V.; Wang,S.; Westgeest,K.B.; van Beek,R.; Bestebroer,T.M.; de Jong,J.C.; Rimmelzwaan,G.F.; Osterhaus,A.D.M.E.; Fouchier,R.A.M.; Bao,Y.; Sanders,R.; Dernovoy,D.; Kiryutin,B.; …
EPI362831	PB1	Singapore	1996-Feb-12	EPI_ISL_111270	A/Singapore/1/1996		Import from public-domain	Wentworth,D.E.; Dugan,V.; Halpin,R.; Lin,X.; Bera,J.; Ghedin,E.; Fedorova,N.; Overton,L.; Tsitrin,T.; Stockwell,T.; Amedeo,P.; Bishop,B.; Chen,H.; Edworthy,P.; Gupta,N.; Katzel,D.; Li,K.; Schobel,S.; Shrivastava,S.; Thovarai,V.; Wang,S.; Westgeest,K.B.; van Beek,R.; Bestebroer,T.M.; de Jong,J.C.; Rimmelzwaan,G.F.; Osterhaus,A.D.M.E.; Fouchier,R.A.M.; Bao,Y.; Sanders,R.; Dernovoy,D.; Kiryutin,B.; …
EPI362869	PB1	Australia	1997-Jan-01	EPI_ISL_111337	A/Sydney/5/1997		Import from public-domain	Wentworth,D.E.; Dugan,V.; Halpin,R.; Lin,X.; Bera,J.; Ghedin,E.; Fedorova,N.; Overton,L.; Tsitrin,T.; Stockwell,T.; Amedeo,P.; Bishop,B.; Chen,H.; Edworthy,P.; Gupta,N.; Katzel,D.; Li,K.; Schobel,S.; Shrivastava,S.; Thovarai,V.; Wang,S.; Westgeest,K.B.; van Beek,R.; Bestebroer,T.M.; de Jong,J.C.; Rimmelzwaan,G.F.; Osterhaus,A.D.M.E.; Fouchier,R.A.M.; Bao,Y.; Sanders,R.; Dernovoy,D.; Kiryutin,B.; …
EPI362875	PB1	France	1996-Dec-30	EPI_ISL_111339	A/Nice/491/1997		Import from public-domain	Wentworth,D.E.; Dugan,V.; Halpin,R.; Lin,X.; Bera,J.; Ghedin,E.; Fedorova,N.; Overton,L.; Tsitrin,T.; Stockwell,T.; Amedeo,P.; Bishop,B.; Chen,H.; Edworthy,P.; Gupta,N.; Katzel,D.; Li,K.; Schobel,S.; Shrivastava,S.; Thovarai,V.; Wang,S.; Westgeest,K.B.; van Beek,R.; Bestebroer,T.M.; de Jong,J.C.; Rimmelzwaan,G.F.; Osterhaus,A.D.M.E.; Fouchier,R.A.M.; Bao,Y.; Sanders,R.; Dernovoy,D.; Kiryutin,B.; …
EPI362894	PB1	Netherlands	1998-Nov-16	EPI_ISL_111373	A/Netherlands/427/1998		Import from public-domain	Wentworth,D.E.; Dugan,V.; Halpin,R.; Lin,X.; Bera,J.; Ghedin,E.; Fedorova,N.; Overton,L.; Tsitrin,T.; Stockwell,T.; Amedeo,P.; Bishop,B.; Chen,H.; Edworthy,P.; Gupta,N.; Katzel,D.; Li,K.; Schobel,S.; Shrivastava,S.; Thovarai,V.; Wang,S.; Westgeest,K.B.; van Beek,R.; Bestebroer,T.M.; de Jong,J.C.; Rimmelzwaan,G.F.; Osterhaus,A.D.M.E.; Fouchier,R.A.M.; Bao,Y.; Sanders,R.; Dernovoy,D.; Kiryutin,B.; …
EPI362913	PB1	Netherlands	2001-Mar-14	EPI_ISL_111376	A/Netherlands/118/2001		Import from public-domain	Wentworth,D.E.; Dugan,V.; Halpin,R.; Lin,X.; Bera,J.; Ghedin,E.; Fedorova,N.; Overton,L.; Tsitrin,T.; Stockwell,T.; Amedeo,P.; Bishop,B.; Chen,H.; Edworthy,P.; Gupta,N.; Katzel,D.; Li,K.; Schobel,S.; Shrivastava,S.; Thovarai,V.; Wang,S.; Westgeest,K.B.; van Beek,R.; Bestebroer,T.M.; de Jong,J.C.; Rimmelzwaan,G.F.; Osterhaus,A.D.M.E.; Fouchier,R.A.M.; Bao,Y.; Sanders,R.; Dernovoy,D.; Kiryutin,B.; …
EPI363010	PB1	United States	2012-Mar-02	EPI_ISL_111405	A/Washington/16/2012	Spokane Regional Health District	Centers for Disease Control and Prevention
EPI363703	PB1	Australia	2000-Oct-04	EPI_ISL_112296	A/Western Australia/6/2000		Import from public-domain	Spiro,D.; Sengamalay,N.; Boyne,A.; Memon,O.; Halpin,R.; Wang,S.; Ghedin,E.; Zaborsky,J.; Subbu,V.; Sparenborg,J.; Gallagher,T.; Salzberg,S.L.; Sitz,J.; Katzel,D.; Shumway,M.; Koo,H.; Griesemer,S.; St. George,K.; Bennett,R.; Taylor,J.; Harnett,G.; Smith,D.; Bao,Y.; Sanders,R.; Dernovoy,D.; Kiryutin,B.; Lipman,D.J.; Tatusova,T.
EPI364406	PB1	Netherlands	1969-Jan-01	EPI_ISL_113017	A/Bilthoven/908/1969		Import from public-domain	Wentworth,D.E.; Dugan,V.; Halpin,R.; Lin,X.; Bera,J.; Ghedin,E.; Fedorova,N.; Overton,L.; Tsitrin,T.; Stockwell,T.; Amedeo,P.; Bishop,B.; Chen,H.; Edworthy,P.; Gupta,N.; Katzel,D.; Li,K.; Schobel,S.; Shrivastava,S.; Thovarai,V.; Wang,S.; Westgeest,K.B.; van Beek,R.; Bestebroer,T.M.; de Jong,J.C.; Rimmelzwaan,G.F.; Osterhaus,A.D.M.E.; Fouchier,R.A.M.; Bao,Y.; Sanders,R.; Dernovoy,D.; Kiryutin,B.; …
EPI364414	PB1	Netherlands	1969-Jan-01	EPI_ISL_113035	A/Bilthoven/17938/1969		Import from public-domain	Wentworth,D.E.; Dugan,V.; Halpin,R.; Lin,X.; Bera,J.; Ghedin,E.; Fedorova,N.; Overton,L.; Tsitrin,T.; Stockwell,T.; Amedeo,P.; Bishop,B.; Chen,H.; Edworthy,P.; Gupta,N.; Katzel,D.; Li,K.; Schobel,S.; Shrivastava,S.; Thovarai,V.; Wang,S.; Westgeest,K.B.; van Beek,R.; Bestebroer,T.M.; de Jong,J.C.; Rimmelzwaan,G.F.; Osterhaus,A.D.M.E.; Fouchier,R.A.M.; Bao,Y.; Sanders,R.; Dernovoy,D.; Kiryutin,B.; …
EPI364430	PB1	Netherlands	1971-Jan-01	EPI_ISL_113037	A/Bilthoven/21801/1971		Import from public-domain	Wentworth,D.E.; Dugan,V.; Halpin,R.; Lin,X.; Bera,J.; Ghedin,E.; Fedorova,N.; Overton,L.; Tsitrin,T.; Stockwell,T.; Amedeo,P.; Bishop,B.; Chen,H.; Edworthy,P.; Gupta,N.; Katzel,D.; Li,K.; Schobel,S.; Shrivastava,S.; Thovarai,V.; Wang,S.; Westgeest,K.B.; van Beek,R.; Bestebroer,T.M.; de Jong,J.C.; Rimmelzwaan,G.F.; Osterhaus,A.D.M.E.; Fouchier,R.A.M.; Bao,Y.; Sanders,R.; Dernovoy,D.; Kiryutin,B.; …
EPI367100	PB1	Netherlands	2003-Apr-14	EPI_ISL_113061	A/Netherlands/222/2003		Import from public-domain	Wentworth,D.E.; Dugan,V.; Halpin,R.; Lin,X.; Bera,J.; Ghedin,E.; Fedorova,N.; Overton,L.; Tsitrin,T.; Stockwell,T.; Amedeo,P.; Bishop,B.; Chen,H.; Edworthy,P.; Gupta,N.; Katzel,D.; Li,K.; Schobel,S.; Shrivastava,S.; Thovarai,V.; Wang,S.; Westgeest,K.B.; van Beek,R.; Bestebroer,T.M.; de Jong,J.C.; Rimmelzwaan,G.F.; Osterhaus,A.D.M.E.; Fouchier,R.A.M.; Bao,Y.; Sanders,R.; Dernovoy,D.; Kiryutin,B.; …
EPI367104	PB1	Netherlands	2003-Sep-25	EPI_ISL_113069	A/Netherlands/312/2003		Import from public-domain	Wentworth,D.E.; Dugan,V.; Halpin,R.; Lin,X.; Bera,J.; Ghedin,E.; Fedorova,N.; Overton,L.; Tsitrin,T.; Stockwell,T.; Amedeo,P.; Bishop,B.; Chen,H.; Edworthy,P.; Gupta,N.; Katzel,D.; Li,K.; Schobel,S.; Shrivastava,S.; Thovarai,V.; Wang,S.; Westgeest,K.B.; van Beek,R.; Bestebroer,T.M.; de Jong,J.C.; Rimmelzwaan,G.F.; Osterhaus,A.D.M.E.; Fouchier,R.A.M.; Bao,Y.; Sanders,R.; Dernovoy,D.; Kiryutin,B.; …
EPI367108	PB1	United States	2004-Jan-01	EPI_ISL_113070	A/California/7/2004		Import from public-domain	Wentworth,D.E.; Dugan,V.; Halpin,R.; Lin,X.; Bera,J.; Ghedin,E.; Fedorova,N.; Overton,L.; Tsitrin,T.; Stockwell,T.; Amedeo,P.; Bishop,B.; Chen,H.; Edworthy,P.; Gupta,N.; Katzel,D.; Li,K.; Schobel,S.; Shrivastava,S.; Thovarai,V.; Wang,S.; Westgeest,K.B.; van Beek,R.; Bestebroer,T.M.; de Jong,J.C.; Rimmelzwaan,G.F.; Osterhaus,A.D.M.E.; Fouchier,R.A.M.; Bao,Y.; Sanders,R.; Dernovoy,D.; Kiryutin,B.; …
EPI1849677	PB1	United Arab Emirates	2021-Jan-15	EPI_ISL_1040050	A.AbuDhabi/390121/2021	Sheikh Khalifa Medical City (SKMC)	Sheikh Khalifa Medical City (SKMC)	Younan, Mary
EPI1847039	PB1	Cambodia	2020-Sep-08	EPI_ISL_1041017	A/Cambodia/e1012396/2020	Institute Pasteur du Cambodia	WHO Collaborating Centre for Reference and Research on Influenza	Deng,Y-M; Iannello,P; Lau,H; Spirason,N; Moselen,J; Aziz,A; Komadina,N.
EPI1847047	PB1	Cambodia	2020-Sep-09	EPI_ISL_1041018	A/Cambodia/e1012399/2020	Institute Pasteur du Cambodia	WHO Collaborating Centre for Reference and Research on Influenza	Deng,Y-M; Iannello,P; Lau,H; Spirason,N; Moselen,J; Aziz,A; Komadina,N.
EPI1847679	PB1	Sweden	2021-Jan-23	EPI_ISL_1055767	A/Stockholm/2/2021	Klinisk mikrobiologi, Karolinska Universitetslaboratoriet, Karolinska Universitetssjukhuset Solna	Public Health Agency of Sweden
EPI1847790	PB1	United States	2021-Jan-23	EPI_ISL_1064117	A/Wisconsin/02/2021	Wisconsin State Laboratory of Hygiene	Centers for Disease Control and Prevention
EPI1847814	PB1	Bahrain	2021-Jan-10	EPI_ISL_1064120	A/Bahrain/1344/2021	Ministry of Health Bahrain	Centers for Disease Control and Prevention
EPI1847822	PB1	Japan	2020-Aug-01	EPI_ISL_1064121	A/Kitakyusyu/1/2020	National Institute of Infectious Diseases (NIID)	Centers for Disease Control and Prevention
EPI1847830	PB1	Bahrain	2021-Jan-11	EPI_ISL_1064122	A/Bahrain/3524/2021	Ministry of Health Bahrain	Centers for Disease Control and Prevention
EPI1847838	PB1	Bahrain	2021-Jan-14	EPI_ISL_1064123	A/Bahrain/9211/2021	Ministry of Health Bahrain	Centers for Disease Control and Prevention
EPI1847846	PB1	Japan	2020-Apr-03	EPI_ISL_1064124	A/Saitama/92/2020	National Institute of Infectious Diseases (NIID)	Centers for Disease Control and Prevention
EPI1847853	PB1	Bangladesh	2020-Sep-29	EPI_ISL_1064125	A/Bangladesh/101007/2020	Institute of Epidemiology Disease Control and Research (IEDCR) & Bangladesh National Influenza Centre (NIC)	Centers for Disease Control and Prevention
EPI1847868	PB1	Bahrain	2021-Jan-12	EPI_ISL_1064127	A/Bahrain/4981/2021	Ministry of Health Bahrain	Centers for Disease Control and Prevention
EPI1847879	PB1	United Arab Emirates	2021-Jan-01	EPI_ISL_1064129	A/Abu Dhabi/01/2021	Shaikh Khalifa Medical City	Centers for Disease Control and Prevention
EPI1847894	PB1	Vietnam	2020-Oct-29	EPI_ISL_1064131	A/Vietnam/Vnhcm-Gs538/2020	Pasteur Institute, Influenza Laboratory	Centers for Disease Control and Prevention
EPI1847902	PB1	Vietnam	2020-Jan-01	EPI_ISL_1064132	A/Vietnam/Vnhcm-Vp235/2020	Pasteur Institute, Influenza Laboratory	Centers for Disease Control and Prevention
EPI1847926	PB1	Vietnam	2020-Oct-09	EPI_ISL_1064135	A/Vietnam/Vnhcm-Gs483/2020	Pasteur Institute, Influenza Laboratory	Centers for Disease Control and Prevention
EPI1847934	PB1	United Arab Emirates	2021-Jan-15	EPI_ISL_1064136	A/Abu Dhabi/390121/2021	Shaikh Khalifa Medical City	Centers for Disease Control and Prevention
EPI1847942	PB1	Vietnam	2020-Jan-01	EPI_ISL_1064137	A/Vietnam/Vnhcm-Vp238/2020	Pasteur Institute, Influenza Laboratory	Centers for Disease Control and Prevention
EPI1847958	PB1	United Arab Emirates	2021-Jan-17	EPI_ISL_1064139	A/Abu Dhabi/2375/2021	Shaikh Khalifa Medical City	Centers for Disease Control and Prevention
EPI1847966	PB1	Vietnam	2020-Oct-21	EPI_ISL_1064140	A/Vietnam/Vnhcm-Gs506/2020	Pasteur Institute, Influenza Laboratory	Centers for Disease Control and Prevention
EPI1847974	PB1	Vietnam	2020-Oct-21	EPI_ISL_1064141	A/Vietnam/Vnhcm-Gs507/2020	Pasteur Institute, Influenza Laboratory	Centers for Disease Control and Prevention
EPI1847982	PB1	Vietnam	2020-Oct-14	EPI_ISL_1064142	A/Vietnam/Vnhcm-Gs498/2020	Pasteur Institute, Influenza Laboratory	Centers for Disease Control and Prevention
EPI1847990	PB1	Vietnam	2020-Jan-01	EPI_ISL_1064143	A/Vietnam/Vnhcm-Vp236/2020	Pasteur Institute, Influenza Laboratory	Centers for Disease Control and Prevention
EPI1848006	PB1	Vietnam	2020-Jan-01	EPI_ISL_1064145	A/Vietnam/Vnhcm-Vp260/2020	Pasteur Institute, Influenza Laboratory	Centers for Disease Control and Prevention
EPI1848014	PB1	Vietnam	2020-Jan-01	EPI_ISL_1064146	A/Vietnam/Vnhcm-Vp234/2020	Pasteur Institute, Influenza Laboratory	Centers for Disease Control and Prevention
EPI1986652	PB1	Netherlands	2022-Feb-05	EPI_ISL_10073480	A/Netherlands/10047/2022	PAMM	National Institute for Public Health and the Environment (RIVM)	A,Meijer; L,Wijsman; S, vd Brink
EPI1986692	PB1	Netherlands	2022-Feb-09	EPI_ISL_10073535	A/Netherlands/10052/2022	Diakonessenhuis Utrecht	National Institute for Public Health and the Environment (RIVM)	A,Meijer; L,Wijsman; S, vd Brink
EPI1986700	PB1	Netherlands	2022-Feb-07	EPI_ISL_10073545	A/Netherlands/10053/2022	Diakonessenhuis Utrecht	National Institute for Public Health and the Environment (RIVM)	A,Meijer; L,Wijsman; S, vd Brink
EPI1986708	PB1	Netherlands	2022-Feb-08	EPI_ISL_10073551	A/Netherlands/10054/2022	Diakonessenhuis Utrecht	National Institute for Public Health and the Environment (RIVM)	A,Meijer; L,Wijsman; S, vd Brink
EPI1986716	PB1	Netherlands	2022-Feb-06	EPI_ISL_10073552	A/Netherlands/10055/2022	Noordwest Ziekenhuisgroep	National Institute for Public Health and the Environment (RIVM)	A,Meijer; L,Wijsman; S, vd Brink
EPI1986732	PB1	Netherlands	2022-Feb-09	EPI_ISL_10073554	A/Netherlands/10057/2022	Academic Medical Center, University of Amsterdam	National Institute for Public Health and the Environment (RIVM)	A,Meijer; L,Wijsman; S, vd Brink
EPI1986740	PB1	Netherlands	2022-Feb-08	EPI_ISL_10073556	A/Netherlands/10058/2022	Academic Medical Center, University of Amsterdam	National Institute for Public Health and the Environment (RIVM)	A,Meijer; L,Wijsman; S, vd Brink
EPI1986748	PB1	Netherlands	2022-Feb-07	EPI_ISL_10073557	A/Netherlands/10059/2022	Academic Medical Center, University of Amsterdam	National Institute for Public Health and the Environment (RIVM)	A,Meijer; L,Wijsman; S, vd Brink
EPI1986756	PB1	Netherlands	2022-Feb-06	EPI_ISL_10073640	A/Netherlands/10060/2022	Haga Ziekenhuis	National Institute for Public Health and the Environment (RIVM)	A,Meijer; L,Wijsman; S, vd Brink
EPI1986771	PB1	Netherlands	2022-Feb-07	EPI_ISL_10073650	A/Netherlands/10062/2022	Haga Ziekenhuis	National Institute for Public Health and the Environment (RIVM)	A,Meijer; L,Wijsman; S, vd Brink
EPI1986778	PB1	Netherlands	2022-Feb-08	EPI_ISL_10073655	A/Netherlands/10063/2022	Haga Ziekenhuis	National Institute for Public Health and the Environment (RIVM)	A,Meijer; L,Wijsman; S, vd Brink
EPI1986790	PB1	Brazil	2022-Jan-03	EPI_ISL_10081749	A/Sergipe/2286/2022	LACEN/SE - Laboratório Central de Saúde Pública de Sergipe - Instituto Parreira Horta	Instituto Oswaldo Cruz FIOCRUZ - Laboratory of Respiratory Viruses and Measles (LVRS)	Resende, P.C.; Appolinario, L.; Motta, F.C.; Pereira, E.C.; Arantes, I.; Rocha, A.S.; Silva, B.M.; Carvalho, J.M.; Pinto, L.M.; Siqueira, M.
EPI1986798	PB1	Brazil	2022-Jan-08	EPI_ISL_10081750	A/Parana/2853/2022	Laboratório Central do Estado do Paraná - LACEN/PR	Instituto Oswaldo Cruz FIOCRUZ - Laboratory of Respiratory Viruses and Measles (LVRS)	Resende, P.C.; Appolinario, L.; Motta, F.C.; Pereira, E.C.; Arantes, I.; Rocha, A.S.; Silva, B.M.; Carvalho, J.M.; Pinto, L.M.; Siqueira, M.
EPI1986806	PB1	Brazil	2022-Jan-13	EPI_ISL_10081751	A/Parana/2854/2022	Laboratório Central do Estado do Paraná - LACEN/PR	Instituto Oswaldo Cruz FIOCRUZ - Laboratory of Respiratory Viruses and Measles (LVRS)	Resende, P.C.; Appolinario, L.; Motta, F.C.; Pereira, E.C.; Arantes, I.; Rocha, A.S.; Silva, B.M.; Carvalho, J.M.; Pinto, L.M.; Siqueira, M.
EPI1986814	PB1	Brazil	2022-Jan-13	EPI_ISL_10081752	A/Parana/2858/2022	Laboratório Central do Estado do Paraná - LACEN/PR	Instituto Oswaldo Cruz FIOCRUZ - Laboratory of Respiratory Viruses and Measles (LVRS)	Resende, P.C.; Appolinario, L.; Motta, F.C.; Pereira, E.C.; Arantes, I.; Rocha, A.S.; Silva, B.M.; Carvalho, J.M.; Pinto, L.M.; Siqueira, M.
EPI1986822	PB1	Brazil	2022-Jan-13	EPI_ISL_10081753	A/Parana/2859/2022	Laboratório Central do Estado do Paraná - LACEN/PR	Instituto Oswaldo Cruz FIOCRUZ - Laboratory of Respiratory Viruses and Measles (LVRS)	Resende, P.C.; Appolinario, L.; Motta, F.C.; Pereira, E.C.; Arantes, I.; Rocha, A.S.; Silva, B.M.; Carvalho, J.M.; Pinto, L.M.; Siqueira, M.
EPI1986830	PB1	Brazil	2022-Jan-07	EPI_ISL_10081754	A/Parana/2860/2022	Laboratório Central do Estado do Paraná - LACEN/PR	Instituto Oswaldo Cruz FIOCRUZ - Laboratory of Respiratory Viruses and Measles (LVRS)	Resende, P.C.; Appolinario, L.; Motta, F.C.; Pereira, E.C.; Arantes, I.; Rocha, A.S.; Silva, B.M.; Carvalho, J.M.; Pinto, L.M.; Siqueira, M.
EPI1986836	PB1	Brazil	2021-Dec-22	EPI_ISL_10081847	A/Rio de Janeiro/67063/2021	Laboratório Central de Saúde Pública (LACEN RJ)	Instituto Oswaldo Cruz FIOCRUZ - Laboratory of Respiratory Viruses and Measles (LVRS)	Resende, P.C.; Appolinario, L.; Motta, F.C.; Pereira, E.C.; Arantes, I.; Rocha, A.S.; Silva, B.M.; Carvalho, J.M.; Pinto, L.M.; Cavalcanti, A.C.; Siqueira, M.
EPI1986845	PB1	Brazil	2021-Nov-16	EPI_ISL_10081848	A/Rio de Janeiro/60807/2021	Laboratório Central de Saúde Pública (LACEN RJ)	Instituto Oswaldo Cruz FIOCRUZ - Laboratory of Respiratory Viruses and Measles (LVRS)	Resende, P.C.; Appolinario, L.; Motta, F.C.; Pereira, E.C.; Arantes, I.; Rocha, A.S.; Silva, B.M.; Carvalho, J.M.; Pinto, L.M.; Cavalcanti, A.C.; Siqueira, M.
EPI1986853	PB1	Brazil	2021-Nov-16	EPI_ISL_10081849	A/Rio de Janeiro/60809/2021	Laboratório Central de Saúde Pública (LACEN RJ)	Instituto Oswaldo Cruz FIOCRUZ - Laboratory of Respiratory Viruses and Measles (LVRS)	Resende, P.C.; Appolinario, L.; Motta, F.C.; Pereira, E.C.; Arantes, I.; Rocha, A.S.; Silva, B.M.; Carvalho, J.M.; Pinto, L.M.; Cavalcanti, A.C.; Siqueira, M.
EPI1986861	PB1	Brazil	2021-Nov-16	EPI_ISL_10081850	A/Rio de Janeiro/60810/2021	Laboratório Central de Saúde Pública (LACEN RJ)	Instituto Oswaldo Cruz FIOCRUZ - Laboratory of Respiratory Viruses and Measles (LVRS)	Resende, P.C.; Appolinario, L.; Motta, F.C.; Pereira, E.C.; Arantes, I.; Rocha, A.S.; Silva, B.M.; Carvalho, J.M.; Pinto, L.M.; Cavalcanti, A.C.; Siqueira, M.
EPI1986988	PB1	Germany	2021-Dec-23	EPI_ISL_10155209	A/Berlin/5/2021	Robert Koch-Institute Nationales Referenzzentrum für Influenza	Robert Koch Institute Nationales Referenzzentrum für Influenza
EPI1987002	PB1	Germany	2021-Dec-29	EPI_ISL_10155231	A/Berlin/12/2021	Robert Koch-Institute Nationales Referenzzentrum für Influenza	Robert Koch Institute Nationales Referenzzentrum für Influenza
EPI1987010	PB1	Germany	2021-Dec-29	EPI_ISL_10155243	A/Berlin/6/2021	Robert Koch-Institute Nationales Referenzzentrum für Influenza	Robert Koch Institute Nationales Referenzzentrum für Influenza
EPI1987018	PB1	Germany	2022-Jan-03	EPI_ISL_10155255	A/Thueringen/1/2022	Robert Koch-Institute Nationales Referenzzentrum für Influenza	Robert Koch Institute Nationales Referenzzentrum für Influenza
EPI1987050	PB1	Germany	2022-Jan-04	EPI_ISL_10155304	A/Thueringen/2/2022	Robert Koch-Institute Nationales Referenzzentrum für Influenza	Robert Koch Institute Nationales Referenzzentrum für Influenza
EPI1987058	PB1	Germany	2022-Jan-04	EPI_ISL_10155318	A/Berlin/1/2022	Robert Koch-Institute Nationales Referenzzentrum für Influenza	Robert Koch Institute Nationales Referenzzentrum für Influenza
EPI1987066	PB1	Germany	2022-Jan-04	EPI_ISL_10155329	A/Berlin/8/2022	Robert Koch-Institute Nationales Referenzzentrum für Influenza	Robert Koch Institute Nationales Referenzzentrum für Influenza
EPI1987074	PB1	Germany	2022-Jan-04	EPI_ISL_10155330	A/Berlin/2/2022	Robert Koch-Institute Nationales Referenzzentrum für Influenza	Robert Koch Institute Nationales Referenzzentrum für Influenza
EPI1987111	PB1	Germany	2022-Jan-14	EPI_ISL_10155375	A/Berlin/6/2022	Robert Koch-Institute Nationales Referenzzentrum für Influenza	Robert Koch Institute Nationales Referenzzentrum für Influenza
EPI2002163	PB1	Spain	2022-Jan-22	EPI_ISL_10347222	A/Canarias/782/2022	Servicio de Microbiología Hospital Insular de Gran Canaria	Instituto de Salud Carlos III	Pozo,F; Iglesias-Caballero, M.; Gonz?lez-Esguevillas,M.; Molinero,M.; Camarero,S.; Mart?n,V.; Reyes,N.; Sandon?s,V.; V?zquez-Mor?n,S.; Casas,I.
EPI2002165	PB1	Spain	2022-Feb-11	EPI_ISL_10347253	A/Navarra/976/2022	Servicio de Microbiología Complejo Hospitalario de Navarra	Instituto de Salud Carlos III	Pozo,F; Iglesias-Caballero, M.; Gonz?lez-Esguevillas,M.; Molinero,M.; Camarero,S.; Mart?n,V.; Reyes,N.; Sandon?s,V.; V?zquez-Mor?n,S.; Casas,I.
EPI2002166	PB1	Spain	2022-Feb-11	EPI_ISL_10347256	A/Navarra/979/2022	Servicio de Microbiología Complejo Hospitalario de Navarra	Instituto de Salud Carlos III	Pozo,F; Iglesias-Caballero, M.; Gonz?lez-Esguevillas,M.; Molinero,M.; Camarero,S.; Mart?n,V.; Reyes,N.; Sandon?s,V.; V?zquez-Mor?n,S.; Casas,I.
EPI1987760	PB1	United Kingdom	2022-Feb-15	EPI_ISL_10401833	A/Cardiff/8265/2022	Public Health Wales Microbiology Cardiff	Public Health Wales Microbiology Cardiff
EPI1987769	PB1	United Kingdom	2022-Feb-15	EPI_ISL_10402013	A/Cardiff/8266/2022	Public Health Wales Microbiology Cardiff	Public Health Wales Microbiology Cardiff
EPI1987777	PB1	United Kingdom	2022-Feb-15	EPI_ISL_10402014	A/Cardiff/8267/2022	Public Health Wales Microbiology Cardiff	Public Health Wales Microbiology Cardiff
EPI1987785	PB1	United Kingdom	2022-Feb-15	EPI_ISL_10402015	A/Cardiff/8268/2022	Public Health Wales Microbiology Cardiff	Public Health Wales Microbiology Cardiff
EPI1987837	PB1	Netherlands	2022-Jan-30	EPI_ISL_10434299	A/Netherlands/10039/2022	PAMM	National Institute for Public Health and the Environment (RIVM)	A,Meijer; L,Wijsman; S, vd Brink
EPI1987845	PB1	Netherlands	2022-Feb-10	EPI_ISL_10434300	A/Netherlands/10046/2022	National Institute for Public Health and the Environment (RIVM)	National Institute for Public Health and the Environment (RIVM)	A,Meijer; L,Wijsman; S, vd Brink
EPI1988259	PB1	Panama	2021-Nov-29	EPI_ISL_10492746	A/Panama/M109144/2021	Instituto Conmemorativo Gorgas de Estudios de la Salud	Centers for Disease Control and Prevention
EPI1988267	PB1	United States	2021-Dec-29	EPI_ISL_10492774	A/Michigan/28/2021	Michigan Department of Community Health	Centers for Disease Control and Prevention
EPI1988275	PB1	United States	2022-Jan-11	EPI_ISL_10492778	A/Nebraska/04/2022	Nebraska Public Health Lab	Centers for Disease Control and Prevention
EPI1988283	PB1	United States	2022-Jan-11	EPI_ISL_10492788	A/Nebraska/03/2022	Nebraska Public Health Lab	Centers for Disease Control and Prevention
EPI1988291	PB1	United States	2022-Jan-18	EPI_ISL_10492799	A/South Dakota/04/2022	South Dakota Public Health Lab	Centers for Disease Control and Prevention
EPI1988299	PB1	United States	2022-Jan-05	EPI_ISL_10492811	A/Michigan/03/2022	Michigan Department of Community Health	Centers for Disease Control and Prevention
EPI1988314	PB1	United States	2022-Jan-19	EPI_ISL_10492831	A/South Dakota/05/2022	South Dakota Public Health Lab	Centers for Disease Control and Prevention
EPI1988322	PB1	United States	2022-Jan-20	EPI_ISL_10492839	A/South Dakota/06/2022	South Dakota Public Health Lab	Centers for Disease Control and Prevention
EPI1988330	PB1	United States	2022-Jan-06	EPI_ISL_10492840	A/Nebraska/02/2022	Nebraska Public Health Lab	Centers for Disease Control and Prevention
EPI1988338	PB1	United States	2022-Jan-05	EPI_ISL_10492841	A/California/04/2022	California Department of Health Services	Centers for Disease Control and Prevention
EPI1988346	PB1	United States	2022-Jan-05	EPI_ISL_10492842	A/Washington/02/2022	Washington State Public Health Laboratory	Centers for Disease Control and Prevention
EPI1988354	PB1	United States	2022-Jan-14	EPI_ISL_10492844	A/Utah/04/2022	Utah Department of Health	Centers for Disease Control and Prevention
EPI1988362	PB1	United States	2022-Jan-07	EPI_ISL_10492845	A/Washington/03/2022	Washington State Public Health Laboratory	Centers for Disease Control and Prevention
EPI1988370	PB1	United States	2022-Jan-03	EPI_ISL_10492846	A/Washington/01/2022	Washington State Public Health Laboratory	Centers for Disease Control and Prevention
EPI1988378	PB1	United States	2022-Jan-04	EPI_ISL_10492855	A/California/03/2022	California Department of Health Services	Centers for Disease Control and Prevention
EPI1988386	PB1	United States	2022-Jan-14	EPI_ISL_10492866	A/Utah/03/2022	Utah Department of Health	Centers for Disease Control and Prevention
EPI1988401	PB1	United States	2022-Jan-10	EPI_ISL_10492884	A/Oregon/06/2022	Oregon Public Health Laboratory	Centers for Disease Control and Prevention
EPI1988409	PB1	United States	2022-Jan-02	EPI_ISL_10492890	A/Oregon/04/2022	Oregon Public Health Laboratory	Centers for Disease Control and Prevention
EPI1988417	PB1	United States	2022-Jan-17	EPI_ISL_10492901	A/Texas/01/2022	Texas Department of State Health Services-Laboratory Services	Centers for Disease Control and Prevention
EPI1988425	PB1	United States	2022-Jan-07	EPI_ISL_10492902	A/California/05/2022	California Department of Health Services	Centers for Disease Control and Prevention
EPI1988433	PB1	United States	2022-Jan-18	EPI_ISL_10492903	A/Utah/05/2022	Utah Department of Health	Centers for Disease Control and Prevention
EPI1988441	PB1	United States	2022-Jan-10	EPI_ISL_10492907	A/California/06/2022	California Department of Health Services	Centers for Disease Control and Prevention
EPI1988449	PB1	United States	2022-Jan-05	EPI_ISL_10492914	A/Oregon/05/2022	Oregon Public Health Laboratory	Centers for Disease Control and Prevention
EPI1988465	PB1	United States	2022-Jan-10	EPI_ISL_10492926	A/Florida/01/2022	Florida Department of Health-Tampa	Centers for Disease Control and Prevention
EPI1988473	PB1	United States	2022-Jan-12	EPI_ISL_10492932	A/Pennsylvania/08/2022	Pennsylvania Department of Health	Centers for Disease Control and Prevention
EPI1988489	PB1	United States	2022-Jan-15	EPI_ISL_10492947	A/Pennsylvania/10/2022	Pennsylvania Department of Health	Centers for Disease Control and Prevention
EPI1988512	PB1	United States	2022-Jan-14	EPI_ISL_10492973	A/Florida/03/2022	Florida Department of Health-Tampa	Centers for Disease Control and Prevention
EPI1988520	PB1	Puerto Rico	2021-Dec-23	EPI_ISL_10492977	A/Puerto Rico/14/2021	Puerto Rico Department of Health	Centers for Disease Control and Prevention
EPI1988550	PB1	United States	2022-Jan-11	EPI_ISL_10493002	A/Pennsylvania/07/2022	Pennsylvania Department of Health	Centers for Disease Control and Prevention
EPI1988574	PB1	United States	2022-Jan-04	EPI_ISL_10493017	A/Pennsylvania/06/2022	Pennsylvania Department of Health	Centers for Disease Control and Prevention
EPI1988580	PB1	United States	2022-Jan-11	EPI_ISL_10493022	A/Florida/02/2022	Florida Department of Health-Tampa	Centers for Disease Control and Prevention
EPI1991147	PB1	United States	2022-Jan-17	EPI_ISL_10493032	A/Vermont/03/2022	Vermont Department of Health Laboratory	Centers for Disease Control and Prevention
EPI1988598	PB1	United States	2022-Jan-11	EPI_ISL_10493041	A/Vermont/01/2022	Vermont Department of Health Laboratory	Centers for Disease Control and Prevention
EPI1991210	PB1	United States	2022-Jan-04	EPI_ISL_10493066	A/Pennsylvania/05/2022	Pennsylvania Department of Health	Centers for Disease Control and Prevention
EPI1988619	PB1	United States	2022-Jan-01	EPI_ISL_10493069	A/Pennsylvania/01/2022	Pennsylvania Department of Health	Centers for Disease Control and Prevention
EPI1991224	PB1	Puerto Rico	2021-Dec-27	EPI_ISL_10493080	A/Puerto Rico/16/2021	Puerto Rico Department of Health	Centers for Disease Control and Prevention
EPI1988625	PB1	United States	2022-Jan-04	EPI_ISL_10493086	A/Pennsylvania/03/2022	Pennsylvania Department of Health	Centers for Disease Control and Prevention
EPI1988632	PB1	Russian Federation	2021-Nov-15	EPI_ISL_10493091	A/Vladivostok/6/2021	Ivanovsky Research Institute of Virology RAMS	Centers for Disease Control and Prevention
EPI1988640	PB1	Russian Federation	2021-Dec-06	EPI_ISL_10493101	A/Moscow/54/2021	Ivanovsky Research Institute of Virology RAMS	Centers for Disease Control and Prevention
EPI1988664	PB1	United States	2021-Dec-27	EPI_ISL_10493120	A/Colorado/04/2021	Colorado Department of Health Lab	Centers for Disease Control and Prevention
EPI1988672	PB1	United States	2021-Dec-24	EPI_ISL_10493126	A/Colorado/02/2021	Colorado Department of Health Lab	Centers for Disease Control and Prevention
EPI1988680	PB1	Russian Federation	2021-Dec-02	EPI_ISL_10493131	A/Velikiy Novgorod/48/2021	Ivanovsky Research Institute of Virology RAMS	Centers for Disease Control and Prevention
EPI1988688	PB1	Russian Federation	2021-Nov-08	EPI_ISL_10493132	A/Yaroslavl/18/2021	Ivanovsky Research Institute of Virology RAMS	Centers for Disease Control and Prevention
EPI1988696	PB1	Russian Federation	2021-Nov-01	EPI_ISL_10493133	A/Vladivostok/4/2021	Ivanovsky Research Institute of Virology RAMS	Centers for Disease Control and Prevention
EPI1988702	PB1	Russian Federation	2021-Nov-29	EPI_ISL_10493134	A/Vladimir/37/2021	Ivanovsky Research Institute of Virology RAMS	Centers for Disease Control and Prevention
EPI1988718	PB1	Russian Federation	2021-Nov-17	EPI_ISL_10493143	A/Yaroslavl/31/2021	Ivanovsky Research Institute of Virology RAMS	Centers for Disease Control and Prevention
EPI1988726	PB1	Russian Federation	2021-Dec-01	EPI_ISL_10493153	A/Orenburg/42/2021	Ivanovsky Research Institute of Virology RAMS	Centers for Disease Control and Prevention
EPI1988734	PB1	Russian Federation	2021-Nov-18	EPI_ISL_10493157	A/Yaroslavl/33/2021	Ivanovsky Research Institute of Virology RAMS	Centers for Disease Control and Prevention
EPI1988742	PB1	United States	2021-Dec-27	EPI_ISL_10493165	A/Colorado/05/2021	Colorado Department of Health Lab	Centers for Disease Control and Prevention
EPI1988749	PB1	Russian Federation	2021-Nov-01	EPI_ISL_10493176	A/Vladimir/7/2021	Ivanovsky Research Institute of Virology RAMS	Centers for Disease Control and Prevention
EPI1988757	PB1	Russian Federation	2021-Nov-08	EPI_ISL_10493184	A/Yaroslavl/25/2021	Ivanovsky Research Institute of Virology RAMS	Centers for Disease Control and Prevention
EPI1988765	PB1	Russian Federation	2021-Dec-10	EPI_ISL_10493195	A/Velikiy Novgorod/50/2021	Ivanovsky Research Institute of Virology RAMS	Centers for Disease Control and Prevention
EPI1988773	PB1	United States	2022-Jan-02	EPI_ISL_10493203	A/Colorado/01/2022	Colorado Department of Health Lab	Centers for Disease Control and Prevention
EPI1988788	PB1	United States	2021-Dec-21	EPI_ISL_10493220	A/Colorado/01/2021	Colorado Department of Health Lab	Centers for Disease Control and Prevention
EPI1988796	PB1	United States	2021-Dec-28	EPI_ISL_10493225	A/Colorado/06/2021	Colorado Department of Health Lab	Centers for Disease Control and Prevention
EPI1988804	PB1	Russian Federation	2021-Nov-12	EPI_ISL_10493233	A/Uglich/23/2021	Ivanovsky Research Institute of Virology RAMS	Centers for Disease Control and Prevention
EPI1988812	PB1	Russian Federation	2021-Nov-01	EPI_ISL_10493243	A/Vladimir/8/2021	Ivanovsky Research Institute of Virology RAMS	Centers for Disease Control and Prevention
EPI1988820	PB1	Russian Federation	2021-Nov-15	EPI_ISL_10493255	A/Vladivostok/5/2021	Ivanovsky Research Institute of Virology RAMS	Centers for Disease Control and Prevention
EPI1988828	PB1	Russian Federation	2021-Nov-29	EPI_ISL_10493267	A/Velikiy Novgorod/47/2021	Ivanovsky Research Institute of Virology RAMS	Centers for Disease Control and Prevention
EPI1988834	PB1	Russian Federation	2021-Nov-23	EPI_ISL_10493278	A/Vladivostok/10/2021	Ivanovsky Research Institute of Virology RAMS	Centers for Disease Control and Prevention
EPI1988842	PB1	United States	2021-Dec-25	EPI_ISL_10493280	A/Colorado/03/2021	Colorado Department of Health Lab	Centers for Disease Control and Prevention
EPI1988850	PB1	United States	2022-Jan-04	EPI_ISL_10493283	A/Colorado/02/2022	Colorado Department of Health Lab	Centers for Disease Control and Prevention
EPI1988963	PB1	Spain	2022-Jan-01	EPI_ISL_10500097	A/Catalonia/NSVH101716189/2022	Hospital Universitari Vall d'Hebron	Hospital Universitari Vall d'Hebron	Anton, A.; Martin, MC.; Andres, C.; Codina, MG.; Pumarola, T.
EPI1988971	PB1	Spain	2022-Jan-01	EPI_ISL_10500098	A/Catalonia/NSVH101716113/2022	Hospital Universitari Vall d'Hebron	Hospital Universitari Vall d'Hebron	Anton, A.; Martin, MC.; Andres, C.; Codina, MG.; Pumarola, T.
EPI1989031	PB1	Nepal	2021-Aug-23	EPI_ISL_10626780	A/Nepal/21FL2854/2021	National Public Health Laboratory	National Institute of Infectious Diseases (NIID)	Takashita,Emi;Fujisaki,Seiichiro;Watanabe,Shinji;Hasegawa,Hideki
EPI1990313	PB1	Netherlands	2022-Feb-22	EPI_ISL_10678430	A/Netherlands/10094/2022	Groene Hart Ziekenhuis	National Institute for Public Health and the Environment (RIVM)	A,Meijer; L,Wijsman; S, vd Brink
EPI1990321	PB1	Netherlands	2022-Feb-19	EPI_ISL_10678449	A/Netherlands/10095/2022	Academic Medical Center, University of Amsterdam	National Institute for Public Health and the Environment (RIVM)	A,Meijer; L,Wijsman; S, vd Brink
EPI1990329	PB1	Netherlands	2022-Feb-23	EPI_ISL_10678450	A/Netherlands/10096/2022	Academic Medical Center, University of Amsterdam	National Institute for Public Health and the Environment (RIVM)	A,Meijer; L,Wijsman; S, vd Brink
EPI1990337	PB1	Netherlands	2022-Feb-22	EPI_ISL_10678451	A/Netherlands/10097/2022	PAMM	National Institute for Public Health and the Environment (RIVM)	A,Meijer; L,Wijsman; S, vd Brink
EPI1990345	PB1	Netherlands	2022-Feb-15	EPI_ISL_10678452	A/Netherlands/10098/2022	Haga Ziekenhuis	National Institute for Public Health and the Environment (RIVM)	A,Meijer; L,Wijsman; S, vd Brink
EPI1990353	PB1	Netherlands	2022-Feb-17	EPI_ISL_10678454	A/Netherlands/10100/2022	Haga Ziekenhuis	National Institute for Public Health and the Environment (RIVM)	A,Meijer; L,Wijsman; S, vd Brink
EPI1990382	PB1	Netherlands	2022-Feb-18	EPI_ISL_10678653	A/Netherlands/10091/2022	St Jansdal Ziekenhuis	National Institute for Public Health and the Environment (RIVM)	A,Meijer; L,Wijsman; S, vd Brink
EPI1990488	PB1	United Kingdom	2022-Feb-21	EPI_ISL_10733633	A/Rhyl/9552/2022	Public Health Wales Microbiology Cardiff	Public Health Wales Microbiology Cardiff
EPI1990510	PB1	United Kingdom	2022-Feb-24	EPI_ISL_10733978	A/Cardiff/2831/2022	Public Health Wales Microbiology Cardiff	Public Health Wales Microbiology Cardiff
EPI1990514	PB1	Brazil	2021-Dec-14	EPI_ISL_10773881	A/Para/181162-IEC/2021	Evandro Chagas Institute	Evandro Chagas Institute	Mirleide, Cordeiro dos Santos; Jessylene, de Almeida Ferreira; Luana, Soares Barbagelata; Rayssa, Layna da Silva Bedran; Delana, Andreza Melo Bezerra; Dielle, Monteiro Teixeira; Patrícia, dos Santos Lobo; Kenny, da Costa Pinheiro; Jedson, Ferreira Cardoso; Luana, da Silva Soares
EPI1990530	PB1	Brazil	2021-Dec-05	EPI_ISL_10781178	A/Pernambuco/181213-IEC/2021	LACEN/PE - Laboratório Central de Saúde Pública de Pernambuco	Evandro Chagas Institute
EPI1990546	PB1	Brazil	2021-Dec-08	EPI_ISL_10783162	A/Acre/181222-IEC/2021	LACEN-AC - Laboratório Central de Saúde Pública do Acre	Evandro Chagas Institute	Mirleide, Cordeiro dos Santos; Jessylene, de Almeida Ferreira; Luana, Soares Barbagelata; Rayssa, Layna da Silva Bedran; Delana, Andreza Melo Bezerra; Dielle, Monteiro Teixeira; Patrícia, dos Santos Lobo; Kenny, da Costa Pinheiro; Jedson, Ferreira Cardoso; Luana, da Silva Soares
EPI1990554	PB1	Brazil	2021-Dec-16	EPI_ISL_10783588	A/Acre/181232-IEC/2021	LACEN-AC - Laboratório Central de Saúde Pública do Acre	Evandro Chagas Institute	Mirleide, Cordeiro dos Santos; Jessylene, de Almeida Ferreira; Luana, Soares Barbagelata; Rayssa, Layna da Silva Bedran; Delana, Andreza Melo Bezerra; Dielle, Monteiro Teixeira; Patrícia, dos Santos Lobo; Kenny, da Costa Pinheiro; Jedson, Ferreira Cardoso; Luana, da Silva Soares
EPI1990562	PB1	Brazil	2021-Dec-17	EPI_ISL_10784097	A/Acre/181240-IEC/2021	LACEN-AC - Laboratório Central de Saúde Pública do Acre	Evandro Chagas Institute	Mirleide, Cordeiro dos Santos; Jessylene, de Almeida Ferreira; Luana, Soares Barbagelata; Rayssa, Layna da Silva Bedran; Delana, Andreza Melo Bezerra; Dielle, Monteiro Teixeira; Patrícia, dos Santos Lobo; Kenny, da Costa Pinheiro; Jedson, Ferreira Cardoso; Luana, da Silva Soares
EPI1990570	PB1	Brazil	2021-Dec-23	EPI_ISL_10784840	A/Para/181296-IEC/2021	Evandro Chagas Institute	Evandro Chagas Institute	Mirleide, Cordeiro dos Santos; Jessylene, de Almeida Ferreira; Luana, Soares Barbagelata; Rayssa, Layna da Silva Bedran; Delana, Andreza Melo Bezerra; Dielle, Monteiro Teixeira; Patrícia, dos Santos Lobo; Kenny, da Costa Pinheiro; Jedson, Ferreira Cardoso; Luana, da Silva Soares
EPI1990578	PB1	Brazil	2021-Dec-27	EPI_ISL_10785873	A/Para/181309-IEC/2021	Evandro Chagas Institute	Evandro Chagas Institute	Mirleide, Cordeiro dos Santos; Jessylene, de Almeida Ferreira; Luana, Soares Barbagelata; Rayssa, Layna da Silva Bedran; Delana, Andreza Melo Bezerra; Dielle, Monteiro Teixeira; Patrícia, dos Santos Lobo; Kenny, da Costa Pinheiro; Jedson, Ferreira Cardoso; Luana, da Silva Soares
EPI1990586	PB1	Brazil	2021-Dec-21	EPI_ISL_10787038	A/Maranhao/181330-IEC/2021	LACEN/MA - Laboratório Central de Saúde Pública do Maranhão	Evandro Chagas Institute	Mirleide, Cordeiro dos Santos; Jessylene, de Almeida Ferreira; Luana, Soares Barbagelata; Rayssa, Layna da Silva Bedran; Delana, Andreza Melo Bezerra; Dielle, Monteiro Teixeira; Patrícia, dos Santos Lobo; Kenny, da Costa Pinheiro; Jedson, Ferreira Cardoso; Luana, da Silva Soares
EPI1990594	PB1	Brazil	2021-Dec-22	EPI_ISL_10789098	A/Maranhao/181349-IEC/2021	LACEN/MA - Laboratório Central de Saúde Pública do Maranhão	Evandro Chagas Institute	Mirleide, Cordeiro dos Santos; Jessylene, de Almeida Ferreira; Luana, Soares Barbagelata; Rayssa, Layna da Silva Bedran; Delana, Andreza Melo Bezerra; Dielle, Monteiro Teixeira; Patrícia, dos Santos Lobo; Kenny, da Costa Pinheiro; Jedson, Ferreira Cardoso; Luana, da Silva Soares
EPI1990653	PB1	Denmark	2022-Feb-03	EPI_ISL_10802906	A/Denmark/89/2022	Statens Serum Institute	Statens Serum Institute	Trebbien, Ramona; Nissen, Jakob; Bolt Botnen, Amanda
EPI1990794	PB1	Denmark	2022-Jan-21	EPI_ISL_10803213	A/Denmark/60/2022	Statens Serum Institute	Statens Serum Institute	Trebbien, Ramona; Nissen, Jakob; Bolt Botnen, Amanda
EPI1990809	PB1	Denmark	2022-Feb-02	EPI_ISL_10803295	A/Denmark/72/2022	Statens Serum Institute	Statens Serum Institute	Trebbien, Ramona; Nissen, Jakob; Bolt Botnen, Amanda
EPI1990817	PB1	Denmark	2022-Jan-21	EPI_ISL_10803309	A/Denmark/75/2022	Statens Serum Institute	Statens Serum Institute	Trebbien, Ramona; Nissen, Jakob; Bolt Botnen, Amanda
EPI1990832	PB1	Denmark	2022-Jan-20	EPI_ISL_10803342	A/Denmark/53/2022	Statens Serum Institute	Statens Serum Institute	Trebbien, Ramona; Nissen, Jakob; Bolt Botnen, Amanda
EPI1990840	PB1	Denmark	2022-Feb-01	EPI_ISL_10803379	A/Denmark/78/2022	Statens Serum Institute	Statens Serum Institute	Trebbien, Ramona; Nissen, Jakob; Bolt Botnen, Amanda
EPI1990860	PB1	Denmark	2022-Jan-29	EPI_ISL_10803483	A/Denmark/65/2022	Statens Serum Institute	Statens Serum Institute	Trebbien, Ramona; Nissen, Jakob; Bolt Botnen, Amanda
EPI1990875	PB1	Denmark	2022-Jan-20	EPI_ISL_10803572	A/Denmark/58/2022	Statens Serum Institute	Statens Serum Institute	Trebbien, Ramona; Nissen, Jakob; Bolt Botnen, Amanda
EPI1990883	PB1	Denmark	2022-Feb-06	EPI_ISL_10803595	A/Denmark/83/2022	Statens Serum Institute	Statens Serum Institute	Trebbien, Ramona; Nissen, Jakob; Bolt Botnen, Amanda
EPI1991071	PB1	United States	2022-Jan-10	EPI_ISL_10825825	A/New Hampshire/03/2022	New Hampshire Public Health Laboratories	Centers for Disease Control and Prevention
EPI1991107	PB1	United States	2022-Jan-09	EPI_ISL_10825875	A/New Hampshire/01/2022	New Hampshire Public Health Laboratories	Centers for Disease Control and Prevention
EPI1991141	PB1	United States	2022-Jan-02	EPI_ISL_10825921	A/Delaware/01/2022	Delaware Public Health Lab	Centers for Disease Control and Prevention
EPI1991155	PB1	United States	2022-Jan-11	EPI_ISL_10825940	A/Vermont/02/2022	Vermont Department of Health Laboratory	Centers for Disease Control and Prevention
EPI1991204	PB1	United States	2022-Jan-04	EPI_ISL_10825958	A/Pennsylvania/04/2022	Pennsylvania Department of Health	Centers for Disease Control and Prevention
EPI1991252	PB1	United States	2022-Jan-19	EPI_ISL_10825974	A/Kansas/06/2022	Kansas Department of Health and Environment	Centers for Disease Control and Prevention
EPI1991259	PB1	United States	2022-Jan-16	EPI_ISL_10825975	A/Minnesota/06/2022	Minnesota Department of Health	Centers for Disease Control and Prevention
EPI1991266	PB1	United States	2022-Jan-11	EPI_ISL_10825976	A/Alabama/07/2022	ADPH Bureau of Clinical Laboratories	Centers for Disease Control and Prevention
EPI1991274	PB1	United States	2022-Jan-17	EPI_ISL_10825977	A/Iowa/03/2022	Iowa State Hygienic Laboratory	Centers for Disease Control and Prevention
EPI1991290	PB1	United States	2022-Jan-17	EPI_ISL_10825986	A/Kansas/05/2022	Kansas Department of Health and Environment	Centers for Disease Control and Prevention
EPI1991306	PB1	United States	2022-Jan-20	EPI_ISL_10825988	A/Missouri/05/2022	Missouri Department. of Health & Senior Services	Centers for Disease Control and Prevention
EPI1991314	PB1	United States	2022-Jan-16	EPI_ISL_10825989	A/North Dakota/01/2022	North Dakota Department of Health	Centers for Disease Control and Prevention
EPI1991322	PB1	United States	2022-Jan-13	EPI_ISL_10825990	A/Minnesota/05/2022	Minnesota Department of Health	Centers for Disease Control and Prevention
EPI1991330	PB1	United States	2022-Jan-27	EPI_ISL_10825991	A/Wisconsin/04/2022	Wisconsin State Laboratory of Hygiene	Centers for Disease Control and Prevention
EPI1991338	PB1	United States	2021-Nov-18	EPI_ISL_10825992	A/North Dakota/10/2021	North Dakota Department of Health	Centers for Disease Control and Prevention
EPI1991354	PB1	United States	2022-Jan-18	EPI_ISL_10825994	A/Missouri/04/2022	Missouri Department. of Health & Senior Services	Centers for Disease Control and Prevention
EPI1991362	PB1	United States	2022-Jan-31	EPI_ISL_10825995	A/Wisconsin/06/2022	Wisconsin State Laboratory of Hygiene	Centers for Disease Control and Prevention
EPI1991370	PB1	United States	2022-Jan-10	EPI_ISL_10825996	A/Iowa/02/2022	Iowa State Hygienic Laboratory	Centers for Disease Control and Prevention
EPI1991378	PB1	United States	2022-Jan-06	EPI_ISL_10825997	A/Alabama/06/2022	ADPH Bureau of Clinical Laboratories	Centers for Disease Control and Prevention
EPI1991394	PB1	United States	2022-Jan-29	EPI_ISL_10825999	A/Wisconsin/05/2022	Wisconsin State Laboratory of Hygiene	Centers for Disease Control and Prevention
EPI1991402	PB1	United States	2022-Jan-07	EPI_ISL_10826000	A/Iowa/01/2022	Iowa State Hygienic Laboratory	Centers for Disease Control and Prevention
EPI1991410	PB1	United States	2022-Jan-22	EPI_ISL_10826001	A/North Dakota/02/2022	North Dakota Department of Health	Centers for Disease Control and Prevention
EPI1991418	PB1	United States	2022-Jan-13	EPI_ISL_10826002	A/Alabama/08/2022	ADPH Bureau of Clinical Laboratories	Centers for Disease Control and Prevention
EPI1991433	PB1	United States	2022-Jan-18	EPI_ISL_10826004	A/Missouri/03/2022	Missouri Department. of Health & Senior Services	Centers for Disease Control and Prevention
EPI1991473	PB1	United States	2022-Jan-16	EPI_ISL_10826009	A/Kansas/04/2022	Kansas Department of Health and Environment	Centers for Disease Control and Prevention
EPI1991481	PB1	United States	2022-Jan-11	EPI_ISL_10826010	A/Minnesota/04/2022	Minnesota Department of Health	Centers for Disease Control and Prevention
EPI1991489	PB1	United States	2021-Dec-24	EPI_ISL_10826011	A/Louisiana/11/2021	Louisiana Department of Health and Hospitals	Centers for Disease Control and Prevention
EPI1991493	PB1	Brazil	2021-Dec-31	EPI_ISL_10826012	A/Para/181372-IEC/2021	Evandro Chagas Institute	Evandro Chagas Institute	Mirleide, Cordeiro dos Santos; Jessylene, de Almeida Ferreira; Luana, Soares Barbagelata; Rayssa, Layna da Silva Bedran; Delana, Andreza Melo Bezerra; Dielle, Monteiro Teixeira; Patrícia, dos Santos Lobo; Kenny, da Costa Pinheiro; Jedson, Ferreira Cardoso; Luana, da Silva Soares
EPI1991509	PB1	Brazil	2022-Jan-04	EPI_ISL_10826047	A/Para/181375-IEC/2022	Evandro Chagas Institute	Evandro Chagas Institute	Mirleide, Cordeiro dos Santos; Jessylene, de Almeida Ferreira; Luana, Soares Barbagelata; Rayssa, Layna da Silva Bedran; Delana, Andreza Melo Bezerra; Dielle, Monteiro Teixeira; Patrícia, dos Santos Lobo; Kenny, da Costa Pinheiro; Jedson, Ferreira Cardoso; Luana, da Silva Soares
EPI1991529	PB1	Bahrain	2021-Oct-09	EPI_ISL_10826377	A/Bahrain/6396/2021	Ministry of Health Bahrain	Centers for Disease Control and Prevention
EPI1991543	PB1	Bahrain	2021-Oct-13	EPI_ISL_10826379	A/Bahrain/0933/2021	Ministry of Health Bahrain	Centers for Disease Control and Prevention
EPI1991551	PB1	Kenya	2021-Dec-14	EPI_ISL_10826380	A/Kenya/104/2022	CDC-Kenya	Centers for Disease Control and Prevention
EPI1991559	PB1	Bahrain	2021-Oct-11	EPI_ISL_10826381	A/Bahrain/5259/2021	Ministry of Health Bahrain	Centers for Disease Control and Prevention
EPI1991567	PB1	Bahrain	2021-Oct-12	EPI_ISL_10826382	A/Bahrain/3503/2021	Ministry of Health Bahrain	Centers for Disease Control and Prevention
EPI1991583	PB1	Kenya	2021-Dec-20	EPI_ISL_10826384	A/Kenya/106/2022	CDC-Kenya	Centers for Disease Control and Prevention
EPI1991591	PB1	Bahrain	2021-Oct-09	EPI_ISL_10826385	A/Bahrain/3198/2021	Ministry of Health Bahrain	Centers for Disease Control and Prevention
EPI1991599	PB1	Bahrain	2021-Oct-11	EPI_ISL_10826386	A/Bahrain/3695/2021	Ministry of Health Bahrain	Centers for Disease Control and Prevention
EPI1991607	PB1	Bahrain	2021-Oct-11	EPI_ISL_10826387	A/Bahrain/1312/2021	Ministry of Health Bahrain	Centers for Disease Control and Prevention
EPI1991615	PB1	Bahrain	2021-Oct-11	EPI_ISL_10826388	A/Bahrain/1305/2021	Ministry of Health Bahrain	Centers for Disease Control and Prevention
EPI1991623	PB1	Bahrain	2021-Oct-06	EPI_ISL_10826389	A/Bahrain/9336/2021	Ministry of Health Bahrain	Centers for Disease Control and Prevention
EPI1991631	PB1	Kenya	2021-Dec-09	EPI_ISL_10826390	A/Kenya/102/2022	CDC-Kenya	Centers for Disease Control and Prevention
EPI1991639	PB1	Bahrain	2021-Oct-13	EPI_ISL_10826391	A/Bahrain/8385/2021	Ministry of Health Bahrain	Centers for Disease Control and Prevention
EPI1991647	PB1	Bahrain	2021-Oct-13	EPI_ISL_10826392	A/Bahrain/5741/2021	Ministry of Health Bahrain	Centers for Disease Control and Prevention
EPI1991663	PB1	Bahrain	2021-Oct-09	EPI_ISL_10826394	A/Bahrain/3211/2021	Ministry of Health Bahrain	Centers for Disease Control and Prevention
EPI1991671	PB1	Kenya	2021-Dec-14	EPI_ISL_10826395	A/Kenya/105/2022	CDC-Kenya	Centers for Disease Control and Prevention
EPI1991679	PB1	Kenya	2021-Dec-14	EPI_ISL_10826396	A/Kenya/108/2022	CDC-Kenya	Centers for Disease Control and Prevention
EPI1991687	PB1	Bahrain	2021-Oct-11	EPI_ISL_10826397	A/Bahrain/1309/2021	Ministry of Health Bahrain	Centers for Disease Control and Prevention
EPI1991703	PB1	Bahrain	2021-Oct-08	EPI_ISL_10826399	A/Bahrain/3151/2021	Ministry of Health Bahrain	Centers for Disease Control and Prevention
EPI1991711	PB1	Bahrain	2021-Oct-11	EPI_ISL_10826400	A/Bahrain/1307/2021	Ministry of Health Bahrain	Centers for Disease Control and Prevention
EPI1991719	PB1	Bahrain	2021-Oct-10	EPI_ISL_10826401	A/Bahrain/1235/2021	Ministry of Health Bahrain	Centers for Disease Control and Prevention
EPI1991727	PB1	Bahrain	2021-Oct-13	EPI_ISL_10826402	A/Bahrain/5753/2021	Ministry of Health Bahrain	Centers for Disease Control and Prevention
EPI1991735	PB1	Kenya	2021-Dec-10	EPI_ISL_10826403	A/Kenya/103/2022	CDC-Kenya	Centers for Disease Control and Prevention
EPI1991743	PB1	Bahrain	2021-Oct-12	EPI_ISL_10826404	A/Bahrain/0572/2021	Ministry of Health Bahrain	Centers for Disease Control and Prevention
EPI1991751	PB1	Bahrain	2021-Oct-11	EPI_ISL_10826405	A/Bahrain/3692/2021	Ministry of Health Bahrain	Centers for Disease Control and Prevention
EPI1991759	PB1	Bahrain	2021-Oct-12	EPI_ISL_10826406	A/Bahrain/3708/2021	Ministry of Health Bahrain	Centers for Disease Control and Prevention
EPI1991775	PB1	United States	2021-Dec-27	EPI_ISL_10826408	A/Alaska/07/2021	Alaska State Virology Lab	Centers for Disease Control and Prevention
EPI1991823	PB1	United States	2021-Dec-31	EPI_ISL_10826414	A/Utah/07/2021	Utah Department of Health	Centers for Disease Control and Prevention
EPI1992180	PB1	Brazil	2022-Jan-04	EPI_ISL_10826415	A/Para/181383-IEC/2022	Evandro Chagas Institute	Evandro Chagas Institute	Mirleide, Cordeiro dos Santos; Jessylene, de Almeida Ferreira; Luana, Soares Barbagelata; Rayssa, Layna da Silva Bedran; Delana, Andreza Melo Bezerra; Dielle, Monteiro Teixeira; Patrícia, dos Santos Lobo; Kenny, da Costa Pinheiro; Jedson, Ferreira Cardoso; Luana, da Silva Soares
EPI1991839	PB1	United States	2022-Jan-17	EPI_ISL_10826417	A/Arizona/04/2022	Arizona Department of Health Services	Centers for Disease Control and Prevention
EPI1991847	PB1	United States	2022-Jan-03	EPI_ISL_10826418	A/California/20/2022	California Department of Health Services	Centers for Disease Control and Prevention
EPI1991855	PB1	United States	2022-Jan-05	EPI_ISL_10826419	A/California/07/2022	California Department of Health Services	Centers for Disease Control and Prevention
EPI1991919	PB1	United States	2022-Jan-18	EPI_ISL_10826427	A/Washington/05/2022	Washington State Public Health Laboratory	Centers for Disease Control and Prevention
EPI1991927	PB1	United States	2021-Dec-22	EPI_ISL_10826428	A/Alaska/05/2021	Alaska State Virology Lab	Centers for Disease Control and Prevention
EPI1991935	PB1	United States	2021-Dec-24	EPI_ISL_10826429	A/Alaska/06/2021	Alaska State Virology Lab	Centers for Disease Control and Prevention
EPI1991959	PB1	United States	2021-Dec-26	EPI_ISL_10826432	A/Hawaii/04/2021	State of Hawaii Department of Health	Centers for Disease Control and Prevention
EPI1991975	PB1	United States	2021-Dec-21	EPI_ISL_10826434	A/Alaska/03/2021	Alaska State Virology Lab	Centers for Disease Control and Prevention
EPI1991999	PB1	United States	2022-Jan-13	EPI_ISL_10826437	A/Wyoming/02/2022	Wyoming Public Health Laboratory	Centers for Disease Control and Prevention
EPI1992015	PB1	United States	2021-Dec-27	EPI_ISL_10826439	A/Hawaii/05/2021	State of Hawaii Department of Health	Centers for Disease Control and Prevention
EPI1992023	PB1	United States	2021-Dec-21	EPI_ISL_10826440	A/Alaska/04/2021	Alaska State Virology Lab	Centers for Disease Control and Prevention
EPI1992031	PB1	United States	2022-Jan-08	EPI_ISL_10826441	A/California/08/2022	California Department of Health Services	Centers for Disease Control and Prevention
EPI1992047	PB1	United States	2022-Jan-02	EPI_ISL_10826443	A/California/18/2022	California Department of Health Services	Centers for Disease Control and Prevention
EPI1992063	PB1	United States	2022-Jan-25	EPI_ISL_10826445	A/Utah/07/2022	Utah Department of Health	Centers for Disease Control and Prevention
EPI1992071	PB1	United States	2022-Jan-03	EPI_ISL_10826446	A/California/22/2022	California Department of Health Services	Centers for Disease Control and Prevention
EPI1992095	PB1	United States	2022-Jan-19	EPI_ISL_10826449	A/California/12/2022	California Department of Health Services	Centers for Disease Control and Prevention
EPI1992103	PB1	United States	2022-Jan-12	EPI_ISL_10826450	A/Wyoming/01/2022	Wyoming Public Health Laboratory	Centers for Disease Control and Prevention
EPI1992111	PB1	United States	2022-Jan-10	EPI_ISL_10826451	A/California/09/2022	California Department of Health Services	Centers for Disease Control and Prevention
EPI1992118	PB1	United States	2022-Jan-18	EPI_ISL_10826452	A/California/11/2022	California Department of Health Services	Centers for Disease Control and Prevention
EPI1992126	PB1	United States	2022-Jan-18	EPI_ISL_10826453	A/Texas/02/2022	San Antonio Metropolitan Health	Centers for Disease Control and Prevention
EPI1992134	PB1	United States	2022-Jan-24	EPI_ISL_10826454	A/California/14/2022	California Department of Health Services	Centers for Disease Control and Prevention
EPI1992142	PB1	United States	2022-Jan-26	EPI_ISL_10826455	A/Texas/04/2022	San Antonio Metropolitan Health	Centers for Disease Control and Prevention
EPI1992159	PB1	United States	2022-Jan-01	EPI_ISL_10826457	A/California/15/2022	California Department of Health Services	Centers for Disease Control and Prevention
EPI1992167	PB1	United States	2022-Jan-25	EPI_ISL_10826458	A/Arizona/05/2022	Arizona Department of Health Services	Centers for Disease Control and Prevention
EPI1992192	PB1	United States	2022-Jan-20	EPI_ISL_10826461	A/Washington/06/2022	Washington State Public Health Laboratory	Centers for Disease Control and Prevention
EPI1992208	PB1	United States	2022-Jan-18	EPI_ISL_10826463	A/Wyoming/03/2022	Wyoming Public Health Laboratory	Centers for Disease Control and Prevention
EPI1992215	PB1	United States	2022-Jan-14	EPI_ISL_10826464	A/Hawaii/01/2022	State of Hawaii Department of Health	Centers for Disease Control and Prevention
EPI1992223	PB1	United States	2022-Jan-02	EPI_ISL_10826465	A/California/17/2022	California Department of Health Services	Centers for Disease Control and Prevention
EPI1992231	PB1	United States	2022-Jan-03	EPI_ISL_10826466	A/California/19/2022	California Department of Health Services	Centers for Disease Control and Prevention
EPI1992239	PB1	United States	2022-Jan-17	EPI_ISL_10826467	A/California/10/2022	California Department of Health Services	Centers for Disease Control and Prevention
EPI1992248	PB1	United States	2022-Jan-18	EPI_ISL_10826468	A/Utah/06/2022	Utah Department of Health	Centers for Disease Control and Prevention
EPI1992264	PB1	United States	2022-Jan-13	EPI_ISL_10826470	A/Arizona/03/2022	Arizona Department of Health Services	Centers for Disease Control and Prevention
EPI1992281	PB1	United States	2022-Jan-11	EPI_ISL_10826472	A/Washington/04/2022	Washington State Public Health Laboratory	Centers for Disease Control and Prevention
EPI1992504	PB1	Brazil	2021-Dec-21	EPI_ISL_10826501	A/Maranhao/181327-IEC/2021	LACEN/MA - Laboratório Central de Saúde Pública do Maranhão	Evandro Chagas Institute	Mirleide, Cordeiro dos Santos; Jessylene, de Almeida Ferreira; Luana, Soares Barbagelata; Rayssa, Layna da Silva Bedran; Delana, Andreza Melo Bezerra; Dielle, Monteiro Teixeira; Patrícia, dos Santos Lobo; Kenny, da Costa Pinheiro; Jedson, Ferreira Cardoso; Luana, da Silva Soares
EPI1992527	PB1	Brazil	2021-Dec-22	EPI_ISL_10826883	A/Maranhao/181332-IEC/2021	LACEN/MA - Laboratório Central de Saúde Pública do Maranhão	Evandro Chagas Institute	Mirleide, Cordeiro dos Santos; Jessylene, de Almeida Ferreira; Luana, Soares Barbagelata; Rayssa, Layna da Silva Bedran; Delana, Andreza Melo Bezerra; Dielle, Monteiro Teixeira; Patrícia, dos Santos Lobo; Kenny, da Costa Pinheiro; Jedson, Ferreira Cardoso; Luana, da Silva Soares
EPI1992567	PB1	United States	2022-Jan-10	EPI_ISL_10826945	A/New Hampshire/02/2022	New Hampshire Public Health Laboratories	Centers for Disease Control and Prevention
EPI1992575	PB1	United States	2021-Dec-29	EPI_ISL_10826955	A/Pennsylvania/12/2021	Pennsylvania Department of Health	Centers for Disease Control and Prevention
EPI1992583	PB1	United States	2022-Jan-19	EPI_ISL_10826960	A/Pennsylvania/12/2022	Pennsylvania Department of Health	Centers for Disease Control and Prevention
EPI1992623	PB1	United States	2022-Jan-15	EPI_ISL_10827003	A/Pennsylvania/11/2022	Pennsylvania Department of Health	Centers for Disease Control and Prevention
EPI1992655	PB1	United States	2022-Jan-19	EPI_ISL_10827009	A/Pennsylvania/13/2022	Pennsylvania Department of Health	Centers for Disease Control and Prevention
EPI1992672	PB1	United States	2021-Dec-23	EPI_ISL_10827024	A/Connecticut/14/2021	Connecticut Department. of Public Health	Centers for Disease Control and Prevention
EPI1992680	PB1	United States	2022-Jan-04	EPI_ISL_10827130	A/Connecticut/01/2022	Connecticut Department. of Public Health	Centers for Disease Control and Prevention
EPI1992704	PB1	United States	2022-Jan-18	EPI_ISL_10827160	A/Rhode Island/06/2022	Rhode Island Department of Health	Centers for Disease Control and Prevention
EPI1992712	PB1	United States	2022-Jan-14	EPI_ISL_10827170	A/Rhode Island/04/2022	Rhode Island Department of Health	Centers for Disease Control and Prevention
EPI1992728	PB1	United States	2022-Jan-02	EPI_ISL_10827193	A/California/16/2022	California Department of Health Services	Centers for Disease Control and Prevention
EPI1992736	PB1	United States	2022-Jan-19	EPI_ISL_10827204	A/Texas/03/2022	San Antonio Metropolitan Health	Centers for Disease Control and Prevention
EPI1992772	PB1	United States	2022-Jan-25	EPI_ISL_10827245	A/West Virginia/04/2022	West Virginia Office of Laboratory Services	Centers for Disease Control and Prevention
EPI1992795	PB1	United States	2022-Jan-21	EPI_ISL_10827248	A/West Virginia/03/2022	West Virginia Office of Laboratory Services	Centers for Disease Control and Prevention
EPI1992865	PB1	Ethiopia	2021-Aug-13	EPI_ISL_10827397	A/Ethiopia/3985/2021	Ethiopian Public Health Institute, National Influenza Laboratory	Centers for Disease Control and Prevention
EPI1993202	PB1	United States	2022-Jan-25	EPI_ISL_10828103	A/Delaware/05/2022	Delaware Public Health Lab	Centers for Disease Control and Prevention
EPI1993210	PB1	United States	2022-Jan-17	EPI_ISL_10828105	A/Massachusetts/01/2022	Massachusetts Department of Public Health	Centers for Disease Control and Prevention
EPI1993250	PB1	United States	2022-Feb-02	EPI_ISL_10828114	A/Pennsylvania/14/2022	Pennsylvania Department of Health	Centers for Disease Control and Prevention
EPI1993258	PB1	United States	2022-Jan-24	EPI_ISL_10828121	A/New Jersey/04/2022	New Jersey Department of Health & Senior Services	Centers for Disease Control and Prevention
EPI1993273	PB1	United States	2022-Feb-07	EPI_ISL_10828142	A/Rhode Island/09/2022	Rhode Island Department of Health	Centers for Disease Control and Prevention
EPI1993313	PB1	United States	2022-Jan-31	EPI_ISL_10828158	A/Rhode Island/08/2022	Rhode Island Department of Health	Centers for Disease Control and Prevention
EPI1993321	PB1	United States	2022-Jan-26	EPI_ISL_10828167	A/Rhode Island/07/2022	Rhode Island Department of Health	Centers for Disease Control and Prevention
EPI1993336	PB1	United States	2022-Feb-07	EPI_ISL_10828185	A/Pennsylvania/16/2022	Pennsylvania Department of Health	Centers for Disease Control and Prevention
EPI1993344	PB1	United States	2022-Feb-06	EPI_ISL_10828186	A/Pennsylvania/15/2022	Pennsylvania Department of Health	Centers for Disease Control and Prevention
EPI1993352	PB1	United States	2022-Feb-08	EPI_ISL_10828187	A/South Dakota/07/2022	South Dakota Public Health Lab	Centers for Disease Control and Prevention
EPI1993367	PB1	United States	2022-Feb-09	EPI_ISL_10828189	A/Mississippi/05/2022	Mississippi Public Health Laboratory	Centers for Disease Control and Prevention
EPI1993375	PB1	United States	2022-Feb-09	EPI_ISL_10828199	A/Wisconsin/09/2022	Wisconsin State Laboratory of Hygiene	Centers for Disease Control and Prevention
EPI1993383	PB1	United States	2022-Feb-07	EPI_ISL_10828210	A/Mississippi/04/2022	Mississippi Public Health Laboratory	Centers for Disease Control and Prevention
EPI1993391	PB1	United States	2022-Jan-31	EPI_ISL_10828220	A/Kansas/08/2022	Kansas Department of Health and Environment	Centers for Disease Control and Prevention
EPI1993399	PB1	United States	2022-Jan-26	EPI_ISL_10828232	A/Missouri/08/2022	Missouri Department. of Health & Senior Services	Centers for Disease Control and Prevention
EPI1993407	PB1	United States	2022-Feb-01	EPI_ISL_10828242	A/Mississippi/03/2022	Mississippi Public Health Laboratory	Centers for Disease Control and Prevention
EPI1993431	PB1	United States	2022-Jan-24	EPI_ISL_10828268	A/Missouri/07/2022	Missouri Department. of Health & Senior Services	Centers for Disease Control and Prevention
EPI1993439	PB1	United States	2022-Jan-28	EPI_ISL_10828275	A/Kansas/07/2022	Kansas Department of Health and Environment	Centers for Disease Control and Prevention
EPI1993447	PB1	United States	2022-Jan-18	EPI_ISL_10828276	A/Iowa/04/2022	Iowa State Hygienic Laboratory	Centers for Disease Control and Prevention
EPI1993455	PB1	United States	2022-Jan-19	EPI_ISL_10828277	A/Iowa/05/2022	Iowa State Hygienic Laboratory	Centers for Disease Control and Prevention
EPI1993471	PB1	United States	2022-Jan-26	EPI_ISL_10828292	A/Illinois/03/2022	Illinois Department of Public Health-Springfield	Centers for Disease Control and Prevention
EPI1993494	PB1	United States	2022-Feb-02	EPI_ISL_10828310	A/Minnesota/09/2022	Minnesota Department of Health	Centers for Disease Control and Prevention
EPI1993501	PB1	United States	2022-Feb-10	EPI_ISL_10828321	A/South Dakota/09/2022	South Dakota Public Health Lab	Centers for Disease Control and Prevention
EPI1993517	PB1	United States	2022-Jan-21	EPI_ISL_10828339	A/Iowa/06/2022	Iowa State Hygienic Laboratory	Centers for Disease Control and Prevention
EPI1993525	PB1	United States	2022-Feb-09	EPI_ISL_10828340	A/South Dakota/08/2022	South Dakota Public Health Lab	Centers for Disease Control and Prevention
EPI1993541	PB1	United States	2022-Jan-28	EPI_ISL_10828342	A/Minnesota/08/2022	Minnesota Department of Health	Centers for Disease Control and Prevention
EPI1993549	PB1	United States	2022-Feb-01	EPI_ISL_10828349	A/Kansas/09/2022	Kansas Department of Health and Environment	Centers for Disease Control and Prevention
EPI1993557	PB1	United States	2022-Jan-25	EPI_ISL_10828360	A/Illinois/02/2022	Illinois Department of Public Health-Springfield	Centers for Disease Control and Prevention
EPI1993565	PB1	Kenya	2021-Dec-16	EPI_ISL_10828372	A/Kenya/109/2022	CDC-Kenya	Centers for Disease Control and Prevention
EPI1993573	PB1	Kenya	2021-Dec-03	EPI_ISL_10828384	A/Kenya/110/2022	CDC-Kenya	Centers for Disease Control and Prevention
EPI1993581	PB1	Bahrain	2021-Oct-06	EPI_ISL_10828429	A/Bahrain/9339/2021	Ministry of Health Bahrain	Centers for Disease Control and Prevention
EPI1993589	PB1	India	2021-Sep-03	EPI_ISL_10828440	A/India/Aurangabad-QC-21_55/2021	National Institute of Virology	Centers for Disease Control and Prevention
EPI1993597	PB1	India	2021-Oct-12	EPI_ISL_10828452	A/India/Pun-NIV60/2021	National Institute of Virology	Centers for Disease Control and Prevention
EPI1993605	PB1	India	2021-Sep-11	EPI_ISL_10828453	A/India/Aurangabad-QC_21_57/2021	National Institute of Virology	Centers for Disease Control and Prevention
EPI1993621	PB1	United States	2022-Jan-31	EPI_ISL_10828455	A/Colorado/05/2022	Colorado Department of Health Lab	Centers for Disease Control and Prevention
EPI1993629	PB1	India	2021-Sep-29	EPI_ISL_10828456	A/India/1492/2021	National Institute of Virology	Centers for Disease Control and Prevention
EPI1993637	PB1	India	2021-Oct-12	EPI_ISL_10828462	A/India/Aurangabad-QC_21_59/2021	National Institute of Virology	Centers for Disease Control and Prevention
EPI1993645	PB1	India	2021-Sep-15	EPI_ISL_10828474	A/India/Aurangabad-QC_21_58/2021	National Institute of Virology	Centers for Disease Control and Prevention
EPI1993653	PB1	United States	2022-Jan-26	EPI_ISL_10828486	A/Colorado/04/2022	Colorado Department of Health Lab	Centers for Disease Control and Prevention
EPI1993661	PB1	India	2021-Sep-23	EPI_ISL_10828495	A/India/AndhraPradesh-QC_21_67/2021	National Institute of Virology	Centers for Disease Control and Prevention
EPI1993677	PB1	India	2021-Jul-20	EPI_ISL_10828517	A/India/Lucknow-QC_21_124/2021	National Institute of Virology	Centers for Disease Control and Prevention
EPI1993685	PB1	India	2021-Aug-25	EPI_ISL_10828529	A/India/2153/2021	National Institute of Virology	Centers for Disease Control and Prevention
EPI1993693	PB1	Niger	2021-Dec-14	EPI_ISL_10828540	A/Niger/10209/2021	Centre de Recherche Medicale et Sanitaire (CERMES)	Centers for Disease Control and Prevention
EPI1993709	PB1	Niger	2022-Jan-06	EPI_ISL_10828549	A/Niger/10322/2022	Centre de Recherche Medicale et Sanitaire (CERMES)	Centers for Disease Control and Prevention
EPI1993716	PB1	Niger	2021-Nov-25	EPI_ISL_10828550	A/Niger/10111/2021	Centre de Recherche Medicale et Sanitaire (CERMES)	Centers for Disease Control and Prevention
EPI1993724	PB1	Niger	2021-Dec-10	EPI_ISL_10828551	A/Niger/10188/2021	Centre de Recherche Medicale et Sanitaire (CERMES)	Centers for Disease Control and Prevention
EPI1993732	PB1	Niger	2022-Jan-13	EPI_ISL_10828552	A/Niger/10289/2022	Centre de Recherche Medicale et Sanitaire (CERMES)	Centers for Disease Control and Prevention
EPI1993764	PB1	Niger	2021-Nov-26	EPI_ISL_10828595	A/Niger/10136/2021	Centre de Recherche Medicale et Sanitaire (CERMES)	Centers for Disease Control and Prevention
EPI1993768	PB1	Brazil	2021-Dec-22	EPI_ISL_10828627	A/Maranhao/181356-IEC/2021	LACEN/MA - Laboratório Central de Saúde Pública do Maranhão	Evandro Chagas Institute	Mirleide, Cordeiro dos Santos; Jessylene, de Almeida Ferreira; Luana, Soares Barbagelata; Rayssa, Layna da Silva Bedran; Delana, Andreza Melo Bezerra; Dielle, Monteiro Teixeira; Patrícia, dos Santos Lobo; Kenny, da Costa Pinheiro; Jedson, Ferreira Cardoso; Luana, da Silva Soares
EPI1993776	PB1	Brazil	2021-Dec-22	EPI_ISL_10828774	A/Maranhao/181360-IEC/2021	LACEN/MA - Laboratório Central de Saúde Pública do Maranhão	Evandro Chagas Institute	Mirleide, Cordeiro dos Santos; Jessylene, de Almeida Ferreira; Luana, Soares Barbagelata; Rayssa, Layna da Silva Bedran; Delana, Andreza Melo Bezerra; Dielle, Monteiro Teixeira; Patrícia, dos Santos Lobo; Kenny, da Costa Pinheiro; Jedson, Ferreira Cardoso; Luana, da Silva Soares
EPI1993795	PB1	Brazil	2021-Dec-06	EPI_ISL_10829218	A/Paraiba/181426-IEC/2021	LACEN/PB - Laboratório Central de Saúde Pública da Paraíba	Evandro Chagas Institute	Mirleide, Cordeiro dos Santos; Jessylene, de Almeida Ferreira; Luana, Soares Barbagelata; Rayssa, Layna da Silva Bedran; Delana, Andreza Melo Bezerra; Dielle, Monteiro Teixeira; Patrícia, dos Santos Lobo; Kenny, da Costa Pinheiro; Jedson, Ferreira Cardoso; Luana, da Silva Soares
EPI1993803	PB1	Brazil	2021-Sep-20	EPI_ISL_10830704	A/Paraiba/181445-IEC/2021	LACEN/PB - Laboratório Central de Saúde Pública da Paraíba	Evandro Chagas Institute	Mirleide, Cordeiro dos Santos; Jessylene, de Almeida Ferreira; Luana, Soares Barbagelata; Rayssa, Layna da Silva Bedran; Delana, Andreza Melo Bezerra; Dielle, Monteiro Teixeira; Patrícia, dos Santos Lobo; Kenny, da Costa Pinheiro; Jedson, Ferreira Cardoso; Luana, da Silva Soares
EPI1993811	PB1	Brazil	2021-Dec-23	EPI_ISL_10830989	A/Paraiba/181452-IEC/2021	LACEN/PB - Laboratório Central de Saúde Pública da Paraíba	Evandro Chagas Institute	Mirleide, Cordeiro dos Santos; Jessylene, de Almeida Ferreira; Luana, Soares Barbagelata; Rayssa, Layna da Silva Bedran; Delana, Andreza Melo Bezerra; Dielle, Monteiro Teixeira; Patrícia, dos Santos Lobo; Kenny, da Costa Pinheiro; Jedson, Ferreira Cardoso; Luana, da Silva Soares
EPI1993819	PB1	Brazil	2021-Dec-29	EPI_ISL_10831211	A/Paraiba/181456-IEC/2021	LACEN/PB - Laboratório Central de Saúde Pública da Paraíba	Evandro Chagas Institute	Mirleide, Cordeiro dos Santos; Jessylene, de Almeida Ferreira; Luana, Soares Barbagelata; Rayssa, Layna da Silva Bedran; Delana, Andreza Melo Bezerra; Dielle, Monteiro Teixeira; Patrícia, dos Santos Lobo; Kenny, da Costa Pinheiro; Jedson, Ferreira Cardoso; Luana, da Silva Soares
EPI1993827	PB1	Brazil	2022-Jan-05	EPI_ISL_10832979	A/Paraiba/181464-IEC/2022	LACEN/PB - Laboratório Central de Saúde Pública da Paraíba	Evandro Chagas Institute	Mirleide, Cordeiro dos Santos; Jessylene, de Almeida Ferreira; Luana, Soares Barbagelata; Rayssa, Layna da Silva Bedran; Delana, Andreza Melo Bezerra; Dielle, Monteiro Teixeira; Patrícia, dos Santos Lobo; Kenny, da Costa Pinheiro; Jedson, Ferreira Cardoso; Luana, da Silva Soares
EPI1993835	PB1	Brazil	2022-Jan-03	EPI_ISL_10833292	A/Paraiba/181465-IEC/2022	LACEN/PB - Laboratório Central de Saúde Pública da Paraíba	Evandro Chagas Institute	Mirleide, Cordeiro dos Santos; Jessylene, de Almeida Ferreira; Luana, Soares Barbagelata; Rayssa, Layna da Silva Bedran; Delana, Andreza Melo Bezerra; Dielle, Monteiro Teixeira; Patrícia, dos Santos Lobo; Kenny, da Costa Pinheiro; Jedson, Ferreira Cardoso; Luana, da Silva Soares
EPI1993882	PB1	United States	2021-Dec-17	EPI_ISL_10862621	A/Colorado/12584/2021	U.S. Air Force School of Aerospace Medicine	U.S. Air Force School of Aerospace Medicine	Gruner, W.E., Muehleman, D.M., Fries, A.C., Garrett, C.M., Hanson, J.F., DeMarcus, L.S., Sjoberg, P.A., Wasik, P.M., Robbins, A.S., Macias, E.A., Shaw, K.B., Selent, M.U.
EPI1993890	PB1	United States	2021-Dec-23	EPI_ISL_10862648	A/Colorado/12585/2021	U.S. Air Force School of Aerospace Medicine	U.S. Air Force School of Aerospace Medicine	Gruner, W.E., Muehleman, D.M., Fries, A.C., Garrett, C.M., Hanson, J.F., DeMarcus, L.S., Sjoberg, P.A., Wasik, P.M., Robbins, A.S., Macias, E.A., Shaw, K.B., Selent, M.U.
EPI1993898	PB1	United States	2021-Dec-29	EPI_ISL_10862666	A/Florida/12586/2021	U.S. Air Force School of Aerospace Medicine	U.S. Air Force School of Aerospace Medicine	Gruner, W.E., Muehleman, D.M., Fries, A.C., Garrett, C.M., Hanson, J.F., DeMarcus, L.S., Sjoberg, P.A., Wasik, P.M., Robbins, A.S., Macias, E.A., Shaw, K.B., Selent, M.U.
EPI1993909	PB1	United States	2022-Jan-06	EPI_ISL_10862681	A/Florida/12588/2022	U.S. Air Force School of Aerospace Medicine	U.S. Air Force School of Aerospace Medicine	Gruner, W.E., Muehleman, D.M., Fries, A.C., Garrett, C.M., Hanson, J.F., DeMarcus, L.S., Sjoberg, P.A., Wasik, P.M., Robbins, A.S., Macias, E.A., Shaw, K.B., Selent, M.U.
EPI1993917	PB1	United States	2021-Dec-28	EPI_ISL_10862682	A/Florida/12589/2021	U.S. Air Force School of Aerospace Medicine	U.S. Air Force School of Aerospace Medicine	Gruner, W.E., Muehleman, D.M., Fries, A.C., Garrett, C.M., Hanson, J.F., DeMarcus, L.S., Sjoberg, P.A., Wasik, P.M., Robbins, A.S., Macias, E.A., Shaw, K.B., Selent, M.U.
EPI1993925	PB1	United States	2022-Jan-07	EPI_ISL_10862683	A/Florida/12590/2022	U.S. Air Force School of Aerospace Medicine	U.S. Air Force School of Aerospace Medicine	Gruner, W.E., Muehleman, D.M., Fries, A.C., Garrett, C.M., Hanson, J.F., DeMarcus, L.S., Sjoberg, P.A., Wasik, P.M., Robbins, A.S., Macias, E.A., Shaw, K.B., Selent, M.U.
EPI1993933	PB1	United States	2022-Jan-10	EPI_ISL_10862693	A/Florida/12591/2022	U.S. Air Force School of Aerospace Medicine	U.S. Air Force School of Aerospace Medicine	Gruner, W.E., Muehleman, D.M., Fries, A.C., Garrett, C.M., Hanson, J.F., DeMarcus, L.S., Sjoberg, P.A., Wasik, P.M., Robbins, A.S., Macias, E.A., Shaw, K.B., Selent, M.U.
EPI1993947	PB1	United States	2022-Jan-09	EPI_ISL_10862723	A/Missouri/12593/2022	U.S. Air Force School of Aerospace Medicine	U.S. Air Force School of Aerospace Medicine	Gruner, W.E., Muehleman, D.M., Fries, A.C., Garrett, C.M., Hanson, J.F., DeMarcus, L.S., Sjoberg, P.A., Wasik, P.M., Robbins, A.S., Macias, E.A., Shaw, K.B., Selent, M.U.
EPI1993955	PB1	United States	2022-Jan-28	EPI_ISL_10862724	A/Missouri/12594/2022	U.S. Air Force School of Aerospace Medicine	U.S. Air Force School of Aerospace Medicine	Gruner, W.E., Muehleman, D.M., Fries, A.C., Garrett, C.M., Hanson, J.F., DeMarcus, L.S., Sjoberg, P.A., Wasik, P.M., Robbins, A.S., Macias, E.A., Shaw, K.B., Selent, M.U.
EPI1993963	PB1	United States	2022-Jan-28	EPI_ISL_10862725	A/Missouri/12595/2022	U.S. Air Force School of Aerospace Medicine	U.S. Air Force School of Aerospace Medicine	Gruner, W.E., Muehleman, D.M., Fries, A.C., Garrett, C.M., Hanson, J.F., DeMarcus, L.S., Sjoberg, P.A., Wasik, P.M., Robbins, A.S., Macias, E.A., Shaw, K.B., Selent, M.U.
EPI1993971	PB1	United States	2022-Jan-13	EPI_ISL_10862726	A/Nebraska/12596/2022	U.S. Air Force School of Aerospace Medicine	U.S. Air Force School of Aerospace Medicine	Gruner, W.E., Muehleman, D.M., Fries, A.C., Garrett, C.M., Hanson, J.F., DeMarcus, L.S., Sjoberg, P.A., Wasik, P.M., Robbins, A.S., Macias, E.A., Shaw, K.B., Selent, M.U.
EPI1993979	PB1	United States	2022-Jan-25	EPI_ISL_10862733	A/Nebraska/12597/2022	U.S. Air Force School of Aerospace Medicine	U.S. Air Force School of Aerospace Medicine	Gruner, W.E., Muehleman, D.M., Fries, A.C., Garrett, C.M., Hanson, J.F., DeMarcus, L.S., Sjoberg, P.A., Wasik, P.M., Robbins, A.S., Macias, E.A., Shaw, K.B., Selent, M.U.
EPI1993987	PB1	United States	2022-Jan-13	EPI_ISL_10862737	A/New York/12598/2022	U.S. Air Force School of Aerospace Medicine	U.S. Air Force School of Aerospace Medicine	Gruner, W.E., Muehleman, D.M., Fries, A.C., Garrett, C.M., Hanson, J.F., DeMarcus, L.S., Sjoberg, P.A., Wasik, P.M., Robbins, A.S., Macias, E.A., Shaw, K.B., Selent, M.U.
EPI1993995	PB1	United States	2022-Jan-31	EPI_ISL_10862750	A/North Dakota/12599/2022	U.S. Air Force School of Aerospace Medicine	U.S. Air Force School of Aerospace Medicine	Gruner, W.E., Muehleman, D.M., Fries, A.C., Garrett, C.M., Hanson, J.F., DeMarcus, L.S., Sjoberg, P.A., Wasik, P.M., Robbins, A.S., Macias, E.A., Shaw, K.B., Selent, M.U.
EPI1994003	PB1	United States	2022-Jan-31	EPI_ISL_10862751	A/North Dakota/12600/2022	U.S. Air Force School of Aerospace Medicine	U.S. Air Force School of Aerospace Medicine	Gruner, W.E., Muehleman, D.M., Fries, A.C., Garrett, C.M., Hanson, J.F., DeMarcus, L.S., Sjoberg, P.A., Wasik, P.M., Robbins, A.S., Macias, E.A., Shaw, K.B., Selent, M.U.
EPI1994011	PB1	United States	2022-Jan-06	EPI_ISL_10862752	A/North Dakota/12601/2022	U.S. Air Force School of Aerospace Medicine	U.S. Air Force School of Aerospace Medicine	Gruner, W.E., Muehleman, D.M., Fries, A.C., Garrett, C.M., Hanson, J.F., DeMarcus, L.S., Sjoberg, P.A., Wasik, P.M., Robbins, A.S., Macias, E.A., Shaw, K.B., Selent, M.U.
EPI1994019	PB1	United States	2022-Jan-07	EPI_ISL_10862753	A/North Dakota/12602/2022	U.S. Air Force School of Aerospace Medicine	U.S. Air Force School of Aerospace Medicine	Gruner, W.E., Muehleman, D.M., Fries, A.C., Garrett, C.M., Hanson, J.F., DeMarcus, L.S., Sjoberg, P.A., Wasik, P.M., Robbins, A.S., Macias, E.A., Shaw, K.B., Selent, M.U.
EPI1994027	PB1	United States	2022-Jan-10	EPI_ISL_10862757	A/North Dakota/12603/2022	U.S. Air Force School of Aerospace Medicine	U.S. Air Force School of Aerospace Medicine	Gruner, W.E., Muehleman, D.M., Fries, A.C., Garrett, C.M., Hanson, J.F., DeMarcus, L.S., Sjoberg, P.A., Wasik, P.M., Robbins, A.S., Macias, E.A., Shaw, K.B., Selent, M.U.
EPI1994034	PB1	United States	2022-Jan-07	EPI_ISL_10862758	A/North Dakota/12604/2022	U.S. Air Force School of Aerospace Medicine	U.S. Air Force School of Aerospace Medicine	Gruner, W.E., Muehleman, D.M., Fries, A.C., Garrett, C.M., Hanson, J.F., DeMarcus, L.S., Sjoberg, P.A., Wasik, P.M., Robbins, A.S., Macias, E.A., Shaw, K.B., Selent, M.U.
EPI1994048	PB1	United States	2022-Jan-10	EPI_ISL_10862834	A/North Dakota/12607/2022	U.S. Air Force School of Aerospace Medicine	U.S. Air Force School of Aerospace Medicine	Gruner, W.E., Muehleman, D.M., Fries, A.C., Garrett, C.M., Hanson, J.F., DeMarcus, L.S., Sjoberg, P.A., Wasik, P.M., Robbins, A.S., Macias, E.A., Shaw, K.B., Selent, M.U.
EPI1994056	PB1	United States	2022-Jan-13	EPI_ISL_10862861	A/North Dakota/12608/2022	U.S. Air Force School of Aerospace Medicine	U.S. Air Force School of Aerospace Medicine	Gruner, W.E., Muehleman, D.M., Fries, A.C., Garrett, C.M., Hanson, J.F., DeMarcus, L.S., Sjoberg, P.A., Wasik, P.M., Robbins, A.S., Macias, E.A., Shaw, K.B., Selent, M.U.
EPI1994064	PB1	United States	2022-Jan-13	EPI_ISL_10862886	A/North Dakota/12609/2022	U.S. Air Force School of Aerospace Medicine	U.S. Air Force School of Aerospace Medicine	Gruner, W.E., Muehleman, D.M., Fries, A.C., Garrett, C.M., Hanson, J.F., DeMarcus, L.S., Sjoberg, P.A., Wasik, P.M., Robbins, A.S., Macias, E.A., Shaw, K.B., Selent, M.U.
EPI1994072	PB1	United States	2022-Jan-13	EPI_ISL_10862912	A/North Dakota/12610/2022	U.S. Air Force School of Aerospace Medicine	U.S. Air Force School of Aerospace Medicine	Gruner, W.E., Muehleman, D.M., Fries, A.C., Garrett, C.M., Hanson, J.F., DeMarcus, L.S., Sjoberg, P.A., Wasik, P.M., Robbins, A.S., Macias, E.A., Shaw, K.B., Selent, M.U.
EPI1994080	PB1	United States	2022-Jan-18	EPI_ISL_10862939	A/North Dakota/12611/2022	U.S. Air Force School of Aerospace Medicine	U.S. Air Force School of Aerospace Medicine	Gruner, W.E., Muehleman, D.M., Fries, A.C., Garrett, C.M., Hanson, J.F., DeMarcus, L.S., Sjoberg, P.A., Wasik, P.M., Robbins, A.S., Macias, E.A., Shaw, K.B., Selent, M.U.
EPI1994088	PB1	United States	2022-Jan-19	EPI_ISL_10862956	A/North Dakota/12612/2022	U.S. Air Force School of Aerospace Medicine	U.S. Air Force School of Aerospace Medicine	Gruner, W.E., Muehleman, D.M., Fries, A.C., Garrett, C.M., Hanson, J.F., DeMarcus, L.S., Sjoberg, P.A., Wasik, P.M., Robbins, A.S., Macias, E.A., Shaw, K.B., Selent, M.U.
EPI1994096	PB1	United States	2022-Jan-19	EPI_ISL_10862957	A/North Dakota/12613/2022	U.S. Air Force School of Aerospace Medicine	U.S. Air Force School of Aerospace Medicine	Gruner, W.E., Muehleman, D.M., Fries, A.C., Garrett, C.M., Hanson, J.F., DeMarcus, L.S., Sjoberg, P.A., Wasik, P.M., Robbins, A.S., Macias, E.A., Shaw, K.B., Selent, M.U.
EPI1994104	PB1	United States	2022-Jan-19	EPI_ISL_10862958	A/North Dakota/12614/2022	U.S. Air Force School of Aerospace Medicine	U.S. Air Force School of Aerospace Medicine	Gruner, W.E., Muehleman, D.M., Fries, A.C., Garrett, C.M., Hanson, J.F., DeMarcus, L.S., Sjoberg, P.A., Wasik, P.M., Robbins, A.S., Macias, E.A., Shaw, K.B., Selent, M.U.
EPI1994121	PB1	United States	2022-Jan-24	EPI_ISL_10862961	A/North Dakota/12617/2022	U.S. Air Force School of Aerospace Medicine	U.S. Air Force School of Aerospace Medicine	Gruner, W.E., Muehleman, D.M., Fries, A.C., Garrett, C.M., Hanson, J.F., DeMarcus, L.S., Sjoberg, P.A., Wasik, P.M., Robbins, A.S., Macias, E.A., Shaw, K.B., Selent, M.U.
EPI1994129	PB1	United States	2022-Jan-25	EPI_ISL_10862963	A/North Dakota/12618/2022	U.S. Air Force School of Aerospace Medicine	U.S. Air Force School of Aerospace Medicine	Gruner, W.E., Muehleman, D.M., Fries, A.C., Garrett, C.M., Hanson, J.F., DeMarcus, L.S., Sjoberg, P.A., Wasik, P.M., Robbins, A.S., Macias, E.A., Shaw, K.B., Selent, M.U.
EPI1994137	PB1	United States	2022-Jan-27	EPI_ISL_10862964	A/North Dakota/12619/2022	U.S. Air Force School of Aerospace Medicine	U.S. Air Force School of Aerospace Medicine	Gruner, W.E., Muehleman, D.M., Fries, A.C., Garrett, C.M., Hanson, J.F., DeMarcus, L.S., Sjoberg, P.A., Wasik, P.M., Robbins, A.S., Macias, E.A., Shaw, K.B., Selent, M.U.
EPI1994145	PB1	United States	2022-Jan-27	EPI_ISL_10862965	A/North Dakota/12620/2022	U.S. Air Force School of Aerospace Medicine	U.S. Air Force School of Aerospace Medicine	Gruner, W.E., Muehleman, D.M., Fries, A.C., Garrett, C.M., Hanson, J.F., DeMarcus, L.S., Sjoberg, P.A., Wasik, P.M., Robbins, A.S., Macias, E.A., Shaw, K.B., Selent, M.U.
EPI1994153	PB1	United States	2022-Jan-27	EPI_ISL_10862972	A/North Dakota/12621/2022	U.S. Air Force School of Aerospace Medicine	U.S. Air Force School of Aerospace Medicine	Gruner, W.E., Muehleman, D.M., Fries, A.C., Garrett, C.M., Hanson, J.F., DeMarcus, L.S., Sjoberg, P.A., Wasik, P.M., Robbins, A.S., Macias, E.A., Shaw, K.B., Selent, M.U.
EPI1994161	PB1	United States	2022-Jan-07	EPI_ISL_10862985	A/Oklahoma/12622/2022	U.S. Air Force School of Aerospace Medicine	U.S. Air Force School of Aerospace Medicine	Gruner, W.E., Muehleman, D.M., Fries, A.C., Garrett, C.M., Hanson, J.F., DeMarcus, L.S., Sjoberg, P.A., Wasik, P.M., Robbins, A.S., Macias, E.A., Shaw, K.B., Selent, M.U.
EPI1994169	PB1	United States	2022-Jan-18	EPI_ISL_10862986	A/Oklahoma/12623/2022	U.S. Air Force School of Aerospace Medicine	U.S. Air Force School of Aerospace Medicine	Gruner, W.E., Muehleman, D.M., Fries, A.C., Garrett, C.M., Hanson, J.F., DeMarcus, L.S., Sjoberg, P.A., Wasik, P.M., Robbins, A.S., Macias, E.A., Shaw, K.B., Selent, M.U.
EPI1994177	PB1	United States	2022-Jan-25	EPI_ISL_10862987	A/Oklahoma/12624/2022	U.S. Air Force School of Aerospace Medicine	U.S. Air Force School of Aerospace Medicine	Gruner, W.E., Muehleman, D.M., Fries, A.C., Garrett, C.M., Hanson, J.F., DeMarcus, L.S., Sjoberg, P.A., Wasik, P.M., Robbins, A.S., Macias, E.A., Shaw, K.B., Selent, M.U.
EPI1994185	PB1	United States	2022-Jan-24	EPI_ISL_10862988	A/Oklahoma/12625/2022	U.S. Air Force School of Aerospace Medicine	U.S. Air Force School of Aerospace Medicine	Gruner, W.E., Muehleman, D.M., Fries, A.C., Garrett, C.M., Hanson, J.F., DeMarcus, L.S., Sjoberg, P.A., Wasik, P.M., Robbins, A.S., Macias, E.A., Shaw, K.B., Selent, M.U.
EPI1994193	PB1	United States	2021-Dec-30	EPI_ISL_10862989	A/South Carolina/12626/2021	U.S. Air Force School of Aerospace Medicine	U.S. Air Force School of Aerospace Medicine	Gruner, W.E., Muehleman, D.M., Fries, A.C., Garrett, C.M., Hanson, J.F., DeMarcus, L.S., Sjoberg, P.A., Wasik, P.M., Robbins, A.S., Macias, E.A., Shaw, K.B., Selent, M.U.
EPI1994201	PB1	United States	2022-Jan-04	EPI_ISL_10862998	A/South Carolina/12627/2022	U.S. Air Force School of Aerospace Medicine	U.S. Air Force School of Aerospace Medicine	Gruner, W.E., Muehleman, D.M., Fries, A.C., Garrett, C.M., Hanson, J.F., DeMarcus, L.S., Sjoberg, P.A., Wasik, P.M., Robbins, A.S., Macias, E.A., Shaw, K.B., Selent, M.U.
EPI1994209	PB1	United States	2022-Jan-18	EPI_ISL_10863013	A/South Carolina/12628/2022	U.S. Air Force School of Aerospace Medicine	U.S. Air Force School of Aerospace Medicine	Gruner, W.E., Muehleman, D.M., Fries, A.C., Garrett, C.M., Hanson, J.F., DeMarcus, L.S., Sjoberg, P.A., Wasik, P.M., Robbins, A.S., Macias, E.A., Shaw, K.B., Selent, M.U.
EPI1994216	PB1	United States	2022-Jan-21	EPI_ISL_10863025	A/South Carolina/12629/2022	U.S. Air Force School of Aerospace Medicine	U.S. Air Force School of Aerospace Medicine	Gruner, W.E., Muehleman, D.M., Fries, A.C., Garrett, C.M., Hanson, J.F., DeMarcus, L.S., Sjoberg, P.A., Wasik, P.M., Robbins, A.S., Macias, E.A., Shaw, K.B., Selent, M.U.
EPI1994224	PB1	United Kingdom	2022-Jan-04	EPI_ISL_10863037	A/United Kingdom/12630/2022	U.S. Air Force School of Aerospace Medicine	U.S. Air Force School of Aerospace Medicine	Gruner, W.E., Muehleman, D.M., Fries, A.C., Garrett, C.M., Hanson, J.F., DeMarcus, L.S., Sjoberg, P.A., Wasik, P.M., Robbins, A.S., Macias, E.A., Shaw, K.B., Selent, M.U.
EPI1994232	PB1	United States	2021-Dec-05	EPI_ISL_10863049	A/Washington/12631/2021	U.S. Air Force School of Aerospace Medicine	U.S. Air Force School of Aerospace Medicine	Gruner, W.E., Muehleman, D.M., Fries, A.C., Garrett, C.M., Hanson, J.F., DeMarcus, L.S., Sjoberg, P.A., Wasik, P.M., Robbins, A.S., Macias, E.A., Shaw, K.B., Selent, M.U.
EPI1994283	PB1	Brazil	2021-Dec-22	EPI_ISL_10866404	A/Paraiba/181473-IEC/2021	LACEN/PB - Laboratório Central de Saúde Pública da Paraíba	Evandro Chagas Institute	Mirleide, Cordeiro dos Santos; Jessylene, de Almeida Ferreira; Luana, Soares Barbagelata; Rayssa, Layna da Silva Bedran; Delana, Andreza Melo Bezerra; Dielle, Monteiro Teixeira; Patrícia, dos Santos Lobo; Kenny, da Costa Pinheiro; Jedson, Ferreira Cardoso; Luana, da Silva Soares
EPI1994530	PB1	Netherlands	2022-Mar-03	EPI_ISL_10945203	A/Netherlands/10155/2022	National Institute for Public Health and the Environment (RIVM)	National Institute for Public Health and the Environment (RIVM)	A,Meijer; L,Wijsman; S, vd Brink
EPI1994538	PB1	Netherlands	2022-Mar-03	EPI_ISL_10945208	A/Netherlands/10156/2022	National Institute for Public Health and the Environment (RIVM)	National Institute for Public Health and the Environment (RIVM)	A,Meijer; L,Wijsman; S, vd Brink
EPI1994546	PB1	Netherlands	2022-Mar-02	EPI_ISL_10945211	A/Netherlands/10157/2022	National Institute for Public Health and the Environment (RIVM)	National Institute for Public Health and the Environment (RIVM)	A,Meijer; L,Wijsman; S, vd Brink
EPI1994553	PB1	Netherlands	2022-Mar-03	EPI_ISL_10945214	A/Netherlands/10158/2022	National Institute for Public Health and the Environment (RIVM)	National Institute for Public Health and the Environment (RIVM)	A,Meijer; L,Wijsman; S, vd Brink
EPI1994572	PB1	Netherlands	2022-Mar-04	EPI_ISL_10945217	A/Netherlands/10161/2022	National Institute for Public Health and the Environment (RIVM)	National Institute for Public Health and the Environment (RIVM)	A,Meijer; L,Wijsman; S, vd Brink
EPI1994584	PB1	Netherlands	2022-Feb-21	EPI_ISL_10945228	A/Netherlands/10093/2022	Diakonessenhuis Utrecht	National Institute for Public Health and the Environment (RIVM)	A,Meijer; L,Wijsman; S, vd Brink
EPI1994616	PB1	Netherlands	2022-Feb-23	EPI_ISL_10945266	A/Netherlands/10131/2022	Gelre ziekenhuizen	National Institute for Public Health and the Environment (RIVM)	A,Meijer; L,Wijsman; S, vd Brink
EPI1994641	PB1	Netherlands	2022-Feb-26	EPI_ISL_10945287	A/Netherlands/10135/2022	Academic Medical Center, University of Amsterdam	National Institute for Public Health and the Environment (RIVM)	A,Meijer; L,Wijsman; S, vd Brink
EPI1994649	PB1	Netherlands	2022-Feb-24	EPI_ISL_10945288	A/Netherlands/10136/2022	Academic Medical Center, University of Amsterdam	National Institute for Public Health and the Environment (RIVM)	A,Meijer; L,Wijsman; S, vd Brink
EPI1994656	PB1	Netherlands	2022-Feb-25	EPI_ISL_10945291	A/Netherlands/10137/2022	Noordwest Ziekenhuisgroep	National Institute for Public Health and the Environment (RIVM)	A,Meijer; L,Wijsman; S, vd Brink
EPI1994663	PB1	Netherlands	2022-Feb-14	EPI_ISL_10945293	A/Netherlands/10138/2022	OLVG Lab BV	National Institute for Public Health and the Environment (RIVM)	A,Meijer; L,Wijsman; S, vd Brink
EPI1994671	PB1	Netherlands	2022-Feb-14	EPI_ISL_10945298	A/Netherlands/10139/2022	OLVG Lab BV	National Institute for Public Health and the Environment (RIVM)	A,Meijer; L,Wijsman; S, vd Brink
EPI1994678	PB1	Netherlands	2022-Feb-15	EPI_ISL_10945302	A/Netherlands/10140/2022	OLVG Lab BV	National Institute for Public Health and the Environment (RIVM)	A,Meijer; L,Wijsman; S, vd Brink
EPI1994685	PB1	Netherlands	2022-Feb-18	EPI_ISL_10945303	A/Netherlands/10141/2022	OLVG Lab BV	National Institute for Public Health and the Environment (RIVM)	A,Meijer; L,Wijsman; S, vd Brink
EPI1994693	PB1	Netherlands	2022-Feb-22	EPI_ISL_10945319	A/Netherlands/10142/2022	OLVG Lab BV	National Institute for Public Health and the Environment (RIVM)	A,Meijer; L,Wijsman; S, vd Brink
EPI1994709	PB1	Netherlands	2022-Feb-22	EPI_ISL_10945331	A/Netherlands/10144/2022	OLVG Lab BV	National Institute for Public Health and the Environment (RIVM)	A,Meijer; L,Wijsman; S, vd Brink
EPI1994717	PB1	Netherlands	2022-Feb-26	EPI_ISL_10945365	A/Netherlands/10145/2022	OLVG Lab BV	National Institute for Public Health and the Environment (RIVM)	A,Meijer; L,Wijsman; S, vd Brink
EPI1994747	PB1	Netherlands	2022-Feb-21	EPI_ISL_10945397	A/Netherlands/10149/2022	OLVG Lab BV	National Institute for Public Health and the Environment (RIVM)	A,Meijer; L,Wijsman; S, vd Brink
EPI1994755	PB1	Netherlands	2022-Feb-28	EPI_ISL_10945398	A/Netherlands/10150/2022	Groene Hart Ziekenhuis	National Institute for Public Health and the Environment (RIVM)	A,Meijer; L,Wijsman; S, vd Brink
EPI1994778	PB1	Netherlands	2022-Feb-28	EPI_ISL_10945414	A/Netherlands/10153/2022	Academic Medical Center, University of Amsterdam	National Institute for Public Health and the Environment (RIVM)	A,Meijer; L,Wijsman; S, vd Brink
EPI1994786	PB1	Netherlands	2022-Feb-28	EPI_ISL_10945418	A/Netherlands/10154/2022	Academic Medical Center, University of Amsterdam	National Institute for Public Health and the Environment (RIVM)	A,Meijer; L,Wijsman; S, vd Brink
EPI1994802	PB1	Netherlands	2022-Mar-01	EPI_ISL_10945420	A/Netherlands/10109/2022	PAMM	National Institute for Public Health and the Environment (RIVM)	A,Meijer; L,Wijsman; S, vd Brink
EPI1994810	PB1	Netherlands	2022-Mar-01	EPI_ISL_10945421	A/Netherlands/10110/2022	PAMM	National Institute for Public Health and the Environment (RIVM)	A,Meijer; L,Wijsman; S, vd Brink
EPI1994817	PB1	Netherlands	2022-Mar-01	EPI_ISL_10945426	A/Netherlands/10111/2022	PAMM	National Institute for Public Health and the Environment (RIVM)	A,Meijer; L,Wijsman; S, vd Brink
EPI1994824	PB1	Netherlands	2022-Feb-23	EPI_ISL_10945433	A/Netherlands/10112/2022	Haga Ziekenhuis	National Institute for Public Health and the Environment (RIVM)	A,Meijer; L,Wijsman; S, vd Brink
EPI1994863	PB1	Netherlands	2022-Mar-01	EPI_ISL_10945449	A/Netherlands/10119/2022	Haga Ziekenhuis	National Institute for Public Health and the Environment (RIVM)	A,Meijer; L,Wijsman; S, vd Brink
EPI1994871	PB1	Netherlands	2022-Mar-02	EPI_ISL_10945461	A/Netherlands/10121/2022	PAMM	National Institute for Public Health and the Environment (RIVM)	A,Meijer; L,Wijsman; S, vd Brink
EPI1994878	PB1	Netherlands	2022-Mar-02	EPI_ISL_10945471	A/Netherlands/10122/2022	PAMM	National Institute for Public Health and the Environment (RIVM)	A,Meijer; L,Wijsman; S, vd Brink
EPI1994885	PB1	Netherlands	2022-Mar-02	EPI_ISL_10945474	A/Netherlands/10123/2022	PAMM	National Institute for Public Health and the Environment (RIVM)	A,Meijer; L,Wijsman; S, vd Brink
EPI1994892	PB1	Netherlands	2022-Mar-03	EPI_ISL_10945475	A/Netherlands/10124/2022	Academic Medical Center, University of Amsterdam	National Institute for Public Health and the Environment (RIVM)	A,Meijer; L,Wijsman; S, vd Brink
EPI1994899	PB1	Netherlands	2022-Mar-02	EPI_ISL_10945476	A/Netherlands/10125/2022	Academic Medical Center, University of Amsterdam	National Institute for Public Health and the Environment (RIVM)	A,Meijer; L,Wijsman; S, vd Brink
EPI1994906	PB1	Netherlands	2022-Mar-02	EPI_ISL_10945482	A/Netherlands/10127/2022	Eurofins Medische Microbiologie BV	National Institute for Public Health and the Environment (RIVM)	A,Meijer; L,Wijsman; S, vd Brink
EPI1994914	PB1	Netherlands	2022-Feb-09	EPI_ISL_10945483	A/Netherlands/10162/2022	National Institute for Public Health and the Environment (RIVM)	National Institute for Public Health and the Environment (RIVM)	A,Meijer; L,Wijsman; S, vd Brink
EPI1994922	PB1	Netherlands	2022-Feb-20	EPI_ISL_10945504	A/Netherlands/10163/2022	National Institute for Public Health and the Environment (RIVM)	National Institute for Public Health and the Environment (RIVM)	A,Meijer; L,Wijsman; S, vd Brink
EPI1994929	PB1	Netherlands	2022-Feb-22	EPI_ISL_10945521	A/Netherlands/10104/2022	National Institute for Public Health and the Environment (RIVM)	National Institute for Public Health and the Environment (RIVM)	A,Meijer; L,Wijsman; S, vd Brink
EPI1994936	PB1	Netherlands	2022-Feb-22	EPI_ISL_10945522	A/Netherlands/10105/2022	National Institute for Public Health and the Environment (RIVM)	National Institute for Public Health and the Environment (RIVM)	A,Meijer; L,Wijsman; S, vd Brink
EPI1994962	PB1	United Kingdom	2022-Feb-28	EPI_ISL_10984736	A/PortTalbot/4285/2022	Public Health Wales Microbiology Cardiff	Public Health Wales Microbiology Cardiff
EPI1994980	PB1	United Kingdom	2022-Feb-28	EPI_ISL_10985807	A/Swansea/2931/2022	Public Health Wales Microbiology Cardiff	Public Health Wales Microbiology Cardiff
EPI1995870	PB1	Peru	2021-Dec-02	EPI_ISL_11129275	A/Iquitos/FPI20175/2021(H3N2)	Naval Medical Research Unit SIX(NAMRU-6)	Naval Medical Research Unit 6 (NAMRU-6)
EPI1996045	PB1	United Kingdom	2022-Mar-03	EPI_ISL_11149373	A/Swansea/0661/2022	Public Health Wales Microbiology Cardiff	Public Health Wales Microbiology Cardiff
EPI1996053	PB1	United Kingdom	2022-Mar-07	EPI_ISL_11149530	A/Swansea/0792/2022	Public Health Wales Microbiology Cardiff	Public Health Wales Microbiology Cardiff
EPI1996069	PB1	United Kingdom	2022-Mar-01	EPI_ISL_11149541	A/PortTalbot/1224/2022	Public Health Wales Microbiology Cardiff	Public Health Wales Microbiology Cardiff
EPI1996085	PB1	United Kingdom	2022-Mar-03	EPI_ISL_11149561	A/Pontardawe/8256/2022	Public Health Wales Microbiology Cardiff	Public Health Wales Microbiology Cardiff
EPI1996099	PB1	United Kingdom	2022-Mar-04	EPI_ISL_11154277	A/Cardiff/0125/2022	Public Health Wales Microbiology Cardiff	Public Health Wales Microbiology Cardiff
EPI1996119	PB1	United Kingdom	2022-Mar-08	EPI_ISL_11154294	A/Cardiff/4262/2022	Public Health Wales Microbiology Cardiff	Public Health Wales Microbiology Cardiff
EPI1996139	PB1	Netherlands	2022-Mar-07	EPI_ISL_11166075	A/Netherlands/10165/2022	National Institute for Public Health and the Environment (RIVM)	National Institute for Public Health and the Environment (RIVM)	A,Meijer; L,Wijsman; S, vd Brink
EPI1996155	PB1	Netherlands	2022-Mar-07	EPI_ISL_11166077	A/Netherlands/10167/2022	National Institute for Public Health and the Environment (RIVM)	National Institute for Public Health and the Environment (RIVM)	A,Meijer; L,Wijsman; S, vd Brink
EPI1996163	PB1	Netherlands	2022-Mar-08	EPI_ISL_11166078	A/Netherlands/10169/2022	National Institute for Public Health and the Environment (RIVM)	National Institute for Public Health and the Environment (RIVM)	A,Meijer; L,Wijsman; S, vd Brink
EPI1996171	PB1	Netherlands	2022-Mar-07	EPI_ISL_11166079	A/Netherlands/10173/2022	National Institute for Public Health and the Environment (RIVM)	National Institute for Public Health and the Environment (RIVM)	A,Meijer; L,Wijsman; S, vd Brink
EPI1996179	PB1	Netherlands	2022-Mar-09	EPI_ISL_11166080	A/Netherlands/10174/2022	National Institute for Public Health and the Environment (RIVM)	National Institute for Public Health and the Environment (RIVM)	A,Meijer; L,Wijsman; S, vd Brink
EPI1996187	PB1	Netherlands	2022-Mar-10	EPI_ISL_11166081	A/Netherlands/10177/2022	National Institute for Public Health and the Environment (RIVM)	National Institute for Public Health and the Environment (RIVM)	A,Meijer; L,Wijsman; S, vd Brink
EPI1996195	PB1	Netherlands	2022-Mar-10	EPI_ISL_11166082	A/Netherlands/10178/2022	National Institute for Public Health and the Environment (RIVM)	National Institute for Public Health and the Environment (RIVM)	A,Meijer; L,Wijsman; S, vd Brink
EPI1996203	PB1	Netherlands	2022-Mar-09	EPI_ISL_11166083	A/Netherlands/10179/2022	National Institute for Public Health and the Environment (RIVM)	National Institute for Public Health and the Environment (RIVM)	A,Meijer; L,Wijsman; S, vd Brink
EPI1996211	PB1	Netherlands	2022-Mar-10	EPI_ISL_11166084	A/Netherlands/10180/2022	National Institute for Public Health and the Environment (RIVM)	National Institute for Public Health and the Environment (RIVM)	A,Meijer; L,Wijsman; S, vd Brink
EPI1996226	PB1	Netherlands	2022-Mar-10	EPI_ISL_11166086	A/Netherlands/10182/2022	National Institute for Public Health and the Environment (RIVM)	National Institute for Public Health and the Environment (RIVM)	A,Meijer; L,Wijsman; S, vd Brink
EPI1996234	PB1	Netherlands	2022-Mar-11	EPI_ISL_11166087	A/Netherlands/10183/2022	National Institute for Public Health and the Environment (RIVM)	National Institute for Public Health and the Environment (RIVM)	A,Meijer; L,Wijsman; S, vd Brink
EPI1996242	PB1	Netherlands	2022-Mar-11	EPI_ISL_11166088	A/Netherlands/10184/2022	National Institute for Public Health and the Environment (RIVM)	National Institute for Public Health and the Environment (RIVM)	A,Meijer; L,Wijsman; S, vd Brink
EPI1996250	PB1	Netherlands	2022-Mar-10	EPI_ISL_11166089	A/Netherlands/10185/2022	National Institute for Public Health and the Environment (RIVM)	National Institute for Public Health and the Environment (RIVM)	A,Meijer; L,Wijsman; S, vd Brink
EPI1996257	PB1	Netherlands	2022-Mar-10	EPI_ISL_11166090	A/Netherlands/10186/2022	National Institute for Public Health and the Environment (RIVM)	National Institute for Public Health and the Environment (RIVM)	A,Meijer; L,Wijsman; S, vd Brink
EPI1996265	PB1	Netherlands	2022-Feb-28	EPI_ISL_11166091	A/Netherlands/10187/2022	Noordwest Ziekenhuisgroep	National Institute for Public Health and the Environment (RIVM)	A,Meijer; L,Wijsman; S, vd Brink
EPI1996273	PB1	Netherlands	2022-Mar-02	EPI_ISL_11166092	A/Netherlands/10188/2022	Noordwest Ziekenhuisgroep	National Institute for Public Health and the Environment (RIVM)	A,Meijer; L,Wijsman; S, vd Brink
EPI1996281	PB1	Netherlands	2022-Feb-03	EPI_ISL_11166093	A/Netherlands/10189/2022	Noordwest Ziekenhuisgroep	National Institute for Public Health and the Environment (RIVM)	A,Meijer; L,Wijsman; S, vd Brink
EPI1996289	PB1	Netherlands	2022-Feb-03	EPI_ISL_11166094	A/Netherlands/10190/2022	Noordwest Ziekenhuisgroep	National Institute for Public Health and the Environment (RIVM)	A,Meijer; L,Wijsman; S, vd Brink
EPI1996296	PB1	Netherlands	2022-Feb-03	EPI_ISL_11166095	A/Netherlands/10191/2022	Noordwest Ziekenhuisgroep	National Institute for Public Health and the Environment (RIVM)	A,Meijer; L,Wijsman; S, vd Brink
EPI1996312	PB1	Netherlands	2022-Mar-05	EPI_ISL_11166097	A/Netherlands/10194/2022	Eurofins Medische Microbiologie BV	National Institute for Public Health and the Environment (RIVM)	A,Meijer; L,Wijsman; S, vd Brink
EPI1996320	PB1	Netherlands	2022-Mar-05	EPI_ISL_11166098	A/Netherlands/10198/2022	Academic Medical Center, University of Amsterdam	National Institute for Public Health and the Environment (RIVM)	A,Meijer; L,Wijsman; S, vd Brink
EPI1996328	PB1	Netherlands	2022-Mar-03	EPI_ISL_11166099	A/Netherlands/10200/2022	Academic Medical Center, University of Amsterdam	National Institute for Public Health and the Environment (RIVM)	A,Meijer; L,Wijsman; S, vd Brink
EPI1996336	PB1	Netherlands	2022-Mar-04	EPI_ISL_11166105	A/Netherlands/10201/2022	Academic Medical Center, University of Amsterdam	National Institute for Public Health and the Environment (RIVM)	A,Meijer; L,Wijsman; S, vd Brink
EPI1996344	PB1	Netherlands	2022-Mar-03	EPI_ISL_11166115	A/Netherlands/10203/2022	PAMM	National Institute for Public Health and the Environment (RIVM)	A,Meijer; L,Wijsman; S, vd Brink
EPI1996352	PB1	Netherlands	2022-Mar-04	EPI_ISL_11166126	A/Netherlands/10213/2022	PAMM	National Institute for Public Health and the Environment (RIVM)	A,Meijer; L,Wijsman; S, vd Brink
EPI1996359	PB1	Netherlands	2022-Mar-05	EPI_ISL_11166136	A/Netherlands/10221/2022	PAMM	National Institute for Public Health and the Environment (RIVM)	A,Meijer; L,Wijsman; S, vd Brink
EPI1996367	PB1	Netherlands	2022-Mar-06	EPI_ISL_11166146	A/Netherlands/10224/2022	PAMM	National Institute for Public Health and the Environment (RIVM)	A,Meijer; L,Wijsman; S, vd Brink
EPI1996374	PB1	Netherlands	2022-Mar-04	EPI_ISL_11166157	A/Netherlands/10225/2022	Groene Hart Ziekenhuis	National Institute for Public Health and the Environment (RIVM)	A,Meijer; L,Wijsman; S, vd Brink
EPI1996382	PB1	Netherlands	2022-Mar-06	EPI_ISL_11166167	A/Netherlands/10226/2022	Groene Hart Ziekenhuis	National Institute for Public Health and the Environment (RIVM)	A,Meijer; L,Wijsman; S, vd Brink
EPI1996397	PB1	Netherlands	2022-Feb-03	EPI_ISL_11166188	A/Netherlands/10229/2022	IJsselland Ziekenhuis	National Institute for Public Health and the Environment (RIVM)	A,Meijer; L,Wijsman; S, vd Brink
EPI1996421	PB1	Netherlands	2022-Mar-07	EPI_ISL_11166196	A/Netherlands/10242/2022	Groene Hart Ziekenhuis	National Institute for Public Health and the Environment (RIVM)	A,Meijer; L,Wijsman; S, vd Brink
EPI1996428	PB1	Netherlands	2022-Mar-07	EPI_ISL_11166197	A/Netherlands/10243/2022	Groene Hart Ziekenhuis	National Institute for Public Health and the Environment (RIVM)	A,Meijer; L,Wijsman; S, vd Brink
EPI1996436	PB1	Netherlands	2022-Mar-07	EPI_ISL_11166198	A/Netherlands/10244/2022	Noordwest Ziekenhuisgroep	National Institute for Public Health and the Environment (RIVM)	A,Meijer; L,Wijsman; S, vd Brink
EPI1996444	PB1	Netherlands	2022-Mar-07	EPI_ISL_11166199	A/Netherlands/10245/2022	Noordwest Ziekenhuisgroep	National Institute for Public Health and the Environment (RIVM)	A,Meijer; L,Wijsman; S, vd Brink
EPI1996452	PB1	Netherlands	2022-Mar-06	EPI_ISL_11166200	A/Netherlands/10247/2022	Noordwest Ziekenhuisgroep	National Institute for Public Health and the Environment (RIVM)	A,Meijer; L,Wijsman; S, vd Brink
EPI1996460	PB1	Netherlands	2022-Mar-06	EPI_ISL_11166202	A/Netherlands/10248/2022	Noordwest Ziekenhuisgroep	National Institute for Public Health and the Environment (RIVM)	A,Meijer; L,Wijsman; S, vd Brink
EPI1996476	PB1	Netherlands	2022-Mar-06	EPI_ISL_11166204	A/Netherlands/10252/2022	Academic Medical Center, University of Amsterdam	National Institute for Public Health and the Environment (RIVM)	A,Meijer; L,Wijsman; S, vd Brink
EPI1996484	PB1	Netherlands	2022-Mar-06	EPI_ISL_11166205	A/Netherlands/10253/2022	Academic Medical Center, University of Amsterdam	National Institute for Public Health and the Environment (RIVM)	A,Meijer; L,Wijsman; S, vd Brink
EPI1996492	PB1	Netherlands	2022-Mar-06	EPI_ISL_11166206	A/Netherlands/10254/2022	Academic Medical Center, University of Amsterdam	National Institute for Public Health and the Environment (RIVM)	A,Meijer; L,Wijsman; S, vd Brink
EPI1996500	PB1	Netherlands	2022-Mar-01	EPI_ISL_11166207	A/Netherlands/10256/2022	Royal GD	National Institute for Public Health and the Environment (RIVM)	A,Meijer; L,Wijsman; S, vd Brink
EPI1996516	PB1	Netherlands	2022-Mar-07	EPI_ISL_11166209	A/Netherlands/10258/2022	Eurofins Medische Microbiologie BV	National Institute for Public Health and the Environment (RIVM)	A,Meijer; L,Wijsman; S, vd Brink
EPI1996524	PB1	Netherlands	2022-Mar-07	EPI_ISL_11166210	A/Netherlands/10259/2022	PAMM	National Institute for Public Health and the Environment (RIVM)	A,Meijer; L,Wijsman; S, vd Brink
EPI1996532	PB1	Netherlands	2022-Mar-07	EPI_ISL_11166211	A/Netherlands/10260/2022	PAMM	National Institute for Public Health and the Environment (RIVM)	A,Meijer; L,Wijsman; S, vd Brink
EPI1996539	PB1	Netherlands	2022-Mar-07	EPI_ISL_11166212	A/Netherlands/10277/2022	Academic Medical Center, University of Amsterdam	National Institute for Public Health and the Environment (RIVM)	A,Meijer; L,Wijsman; S, vd Brink
EPI1996547	PB1	Netherlands	2022-Mar-08	EPI_ISL_11166213	A/Netherlands/10281/2022	Academic Medical Center, University of Amsterdam	National Institute for Public Health and the Environment (RIVM)	A,Meijer; L,Wijsman; S, vd Brink
EPI1996555	PB1	Netherlands	2022-Mar-08	EPI_ISL_11166214	A/Netherlands/10283/2022	Academic Medical Center, University of Amsterdam	National Institute for Public Health and the Environment (RIVM)	A,Meijer; L,Wijsman; S, vd Brink
EPI1996563	PB1	Netherlands	2022-Mar-04	EPI_ISL_11166215	A/Netherlands/10288/2022	Haga Ziekenhuis	National Institute for Public Health and the Environment (RIVM)	A,Meijer; L,Wijsman; S, vd Brink
EPI1996571	PB1	Netherlands	2022-Mar-07	EPI_ISL_11166216	A/Netherlands/10300/2022	Haga Ziekenhuis	National Institute for Public Health and the Environment (RIVM)	A,Meijer; L,Wijsman; S, vd Brink
EPI1996579	PB1	Netherlands	2022-Mar-08	EPI_ISL_11166218	A/Netherlands/10311/2022	PAMM	National Institute for Public Health and the Environment (RIVM)	A,Meijer; L,Wijsman; S, vd Brink
EPI1996587	PB1	Netherlands	2022-Mar-08	EPI_ISL_11166219	A/Netherlands/10312/2022	PAMM	National Institute for Public Health and the Environment (RIVM)	A,Meijer; L,Wijsman; S, vd Brink
EPI1996595	PB1	Netherlands	2022-Mar-08	EPI_ISL_11166220	A/Netherlands/10313/2022	PAMM	National Institute for Public Health and the Environment (RIVM)	A,Meijer; L,Wijsman; S, vd Brink
EPI1996603	PB1	Netherlands	2022-Mar-08	EPI_ISL_11166222	A/Netherlands/10314/2022	PAMM	National Institute for Public Health and the Environment (RIVM)	A,Meijer; L,Wijsman; S, vd Brink
EPI1996611	PB1	Netherlands	2022-Mar-08	EPI_ISL_11166223	A/Netherlands/10318/2022	PAMM	National Institute for Public Health and the Environment (RIVM)	A,Meijer; L,Wijsman; S, vd Brink
EPI1996625	PB1	Netherlands	2022-Mar-09	EPI_ISL_11166226	A/Netherlands/10324/2022	National Institute for Public Health and the Environment (RIVM)	National Institute for Public Health and the Environment (RIVM)	A,Meijer; L,Wijsman; S, vd Brink
EPI1996633	PB1	Netherlands	2022-Mar-09	EPI_ISL_11166227	A/Netherlands/10325/2022	National Institute for Public Health and the Environment (RIVM)	National Institute for Public Health and the Environment (RIVM)	A,Meijer; L,Wijsman; S, vd Brink
EPI1996641	PB1	Netherlands	2022-Mar-10	EPI_ISL_11166229	A/Netherlands/10327/2022	National Institute for Public Health and the Environment (RIVM)	National Institute for Public Health and the Environment (RIVM)	A,Meijer; L,Wijsman; S, vd Brink
EPI1996649	PB1	Netherlands	2022-Mar-09	EPI_ISL_11166230	A/Netherlands/10328/2022	St Jansdal Ziekenhuis	National Institute for Public Health and the Environment (RIVM)	A,Meijer; L,Wijsman; S, vd Brink
EPI1996657	PB1	Netherlands	2022-Mar-09	EPI_ISL_11166231	A/Netherlands/10330/2022	St Jansdal Ziekenhuis	National Institute for Public Health and the Environment (RIVM)	A,Meijer; L,Wijsman; S, vd Brink
EPI1996665	PB1	Netherlands	2022-Mar-08	EPI_ISL_11166233	A/Netherlands/10332/2022	Groene Hart Ziekenhuis	National Institute for Public Health and the Environment (RIVM)	A,Meijer; L,Wijsman; S, vd Brink
EPI1996673	PB1	Netherlands	2022-Feb-27	EPI_ISL_11166234	A/Netherlands/10338/2022	National Institute for Public Health and the Environment (RIVM)	National Institute for Public Health and the Environment (RIVM)	A,Meijer; L,Wijsman; S, vd Brink
EPI1996681	PB1	Netherlands	2022-Feb-27	EPI_ISL_11166236	A/Netherlands/10339/2022	National Institute for Public Health and the Environment (RIVM)	National Institute for Public Health and the Environment (RIVM)	A,Meijer; L,Wijsman; S, vd Brink
EPI1996689	PB1	Netherlands	2022-Mar-01	EPI_ISL_11166238	A/Netherlands/10340/2022	National Institute for Public Health and the Environment (RIVM)	National Institute for Public Health and the Environment (RIVM)	A,Meijer; L,Wijsman; S, vd Brink
EPI1996697	PB1	Netherlands	2022-Mar-04	EPI_ISL_11166243	A/Netherlands/10342/2022	National Institute for Public Health and the Environment (RIVM)	National Institute for Public Health and the Environment (RIVM)	A,Meijer; L,Wijsman; S, vd Brink
EPI1996705	PB1	Netherlands	2022-Mar-04	EPI_ISL_11166254	A/Netherlands/10343/2022	National Institute for Public Health and the Environment (RIVM)	National Institute for Public Health and the Environment (RIVM)	A,Meijer; L,Wijsman; S, vd Brink
EPI1996713	PB1	Netherlands	2022-Mar-02	EPI_ISL_11166255	A/Netherlands/10344/2022	National Institute for Public Health and the Environment (RIVM)	National Institute for Public Health and the Environment (RIVM)	A,Meijer; L,Wijsman; S, vd Brink
EPI1996721	PB1	Netherlands	2022-Mar-03	EPI_ISL_11166256	A/Netherlands/10345/2022	National Institute for Public Health and the Environment (RIVM)	National Institute for Public Health and the Environment (RIVM)	A,Meijer; L,Wijsman; S, vd Brink
EPI1996729	PB1	Peru	2021-Dec-16	EPI_ISL_11171175	A/Bagua/FPG00794/2021(H3N2)	Naval Medical Research Unit 6 (NAMRU-6)	Naval Medical Research Unit 6 (NAMRU-6)	Gilda Troncos, Victoria Espejo, Cristhopher Cruz, Jorge Miguel Alexander Olivos Villanueva, Ronald Eduardo Ramos Neyra , Yeny Tinoco, Sonia Ampuero, Marita Silva, Paul Graf.
EPI1996737	PB1	Peru	2021-Dec-23	EPI_ISL_11171176	A/Bagua/FPG00803/2021(H3N2)	Naval Medical Research Unit 6 (NAMRU-6)	Naval Medical Research Unit 6 (NAMRU-6)	Gilda Troncos, Victoria Espejo, Cristhopher Cruz, Jorge Miguel Alexander Olivos Villanueva, Ronald Eduardo Ramos Neyra , Yeny Tinoco, Sonia Ampuero, Marita Silva, Paul Graf.
EPI1996745	PB1	Peru	2021-Dec-28	EPI_ISL_11171177	A/Bagua/FPG00808/2021(H3N2)	Naval Medical Research Unit 6 (NAMRU-6)	Naval Medical Research Unit 6 (NAMRU-6)	Gilda Troncos, Victoria Espejo, Cristhopher Cruz, Jorge Miguel Alexander Olivos Villanueva, Ronald Eduardo Ramos Neyra , Yeny Tinoco, Sonia Ampuero, Marita Silva, Paul Graf.
EPI1996753	PB1	Peru	2021-Dec-29	EPI_ISL_11171178	A/Bagua/FPG00817/2021(H3N2)	Naval Medical Research Unit 6 (NAMRU-6)	Naval Medical Research Unit 6 (NAMRU-6)	Gilda Troncos, Victoria Espejo, Cristhopher Cruz, Jorge Miguel Alexander Olivos Villanueva, Ronald Eduardo Ramos Neyra , Yeny Tinoco, Sonia Ampuero, Marita Silva, Paul Graf.
EPI1996761	PB1	Peru	2022-Jan-03	EPI_ISL_11171179	A/Bagua/FPG00828/2022(H3N2)	Naval Medical Research Unit 6 (NAMRU-6)	Naval Medical Research Unit 6 (NAMRU-6)	Gilda Troncos, Victoria Espejo, Cristhopher Cruz, Jorge Miguel Alexander Olivos Villanueva, Ronald Eduardo Ramos Neyra , Yeny Tinoco, Sonia Ampuero, Marita Silva, Paul Graf.
EPI1996777	PB1	Peru	2021-Dec-15	EPI_ISL_11171181	A/Iquitos/FPI20220/2021(H3N2)	Naval Medical Research Unit 6 (NAMRU-6)	Naval Medical Research Unit 6 (NAMRU-6)	Gilda Troncos, Victoria Espejo, Cristhopher Cruz, Carlos Alberto ?lvarez Antonio, Isabel Bazan, Crystyan Siles, Yeny Tinoco, Sonia Ampuero, Marita Silva, Paul Graf.
EPI1996785	PB1	Peru	2021-Dec-15	EPI_ISL_11171182	A/Iquitos/FPI20221/2021(H3N2)	Naval Medical Research Unit 6 (NAMRU-6)	Naval Medical Research Unit 6 (NAMRU-6)	Gilda Troncos, Victoria Espejo, Cristhopher Cruz, Carlos Alberto ?lvarez Antonio, Isabel Bazan, Crystyan Siles, Yeny Tinoco, Sonia Ampuero, Marita Silva, Paul Graf.
EPI1996793	PB1	Peru	2021-Dec-16	EPI_ISL_11171183	A/Iquitos/FPI20232/2021(H3N2)	Naval Medical Research Unit 6 (NAMRU-6)	Naval Medical Research Unit 6 (NAMRU-6)	Gilda Troncos, Victoria Espejo, Cristhopher Cruz, Carlos Alberto ?lvarez Antonio, Isabel Bazan, Crystyan Siles, Yeny Tinoco, Sonia Ampuero, Marita Silva, Paul Graf.
EPI1996801	PB1	Peru	2021-Dec-17	EPI_ISL_11171184	A/Iquitos/FPI20245/2021(H3N2)	Naval Medical Research Unit 6 (NAMRU-6)	Naval Medical Research Unit 6 (NAMRU-6)	Gilda Troncos, Victoria Espejo, Cristhopher Cruz, Carlos Alberto ?lvarez Antonio, Isabel Bazan, Crystyan Siles, Yeny Tinoco, Sonia Ampuero, Marita Silva, Paul Graf.
EPI1996809	PB1	Peru	2021-Dec-21	EPI_ISL_11171185	A/Iquitos/FPI20250/2021(H3N2)	Naval Medical Research Unit 6 (NAMRU-6)	Naval Medical Research Unit 6 (NAMRU-6)	Gilda Troncos, Victoria Espejo, Cristhopher Cruz, Carlos Alberto ?lvarez Antonio, Isabel Bazan, Crystyan Siles, Yeny Tinoco, Sonia Ampuero, Marita Silva, Paul Graf.
EPI1996817	PB1	Peru	2021-Dec-21	EPI_ISL_11171186	A/Iquitos/FPI20251/2021(H3N2)	Naval Medical Research Unit 6 (NAMRU-6)	Naval Medical Research Unit 6 (NAMRU-6)	Gilda Troncos, Victoria Espejo, Cristhopher Cruz, Carlos Alberto ?lvarez Antonio, Isabel Bazan, Crystyan Siles, Yeny Tinoco, Sonia Ampuero, Marita Silva, Paul Graf.
EPI1996825	PB1	Peru	2021-Dec-22	EPI_ISL_11171187	A/Iquitos/FPI20253/2021(H3N2)	Naval Medical Research Unit 6 (NAMRU-6)	Naval Medical Research Unit 6 (NAMRU-6)	Gilda Troncos, Victoria Espejo, Cristhopher Cruz, Carlos Alberto ?lvarez Antonio, Isabel Bazan, Crystyan Siles, Yeny Tinoco, Sonia Ampuero, Marita Silva, Paul Graf.
EPI1996833	PB1	Peru	2021-Dec-06	EPI_ISL_11171188	A/Tumbes/FPT02216/2021(H3N2)	Naval Medical Research Unit 6 (NAMRU-6)	Naval Medical Research Unit 6 (NAMRU-6)	Gilda Troncos, Victoria Espejo, Cristhopher Cruz, Victor Herrera Sunci?n , Yeny Tinoco, Sonia Ampuero, Marita Silva, Paul Graf.
EPI1996841	PB1	Peru	2021-Dec-21	EPI_ISL_11171189	A/Tumbes/FPT02242/2021(H3N2)	Naval Medical Research Unit 6 (NAMRU-6)	Naval Medical Research Unit 6 (NAMRU-6)	Gilda Troncos, Victoria Espejo, Cristhopher Cruz, Victor Herrera Sunci?n , Yeny Tinoco, Sonia Ampuero, Marita Silva, Paul Graf.
EPI1996857	PB1	Peru	2021-Dec-29	EPI_ISL_11171191	A/Tumbes/FPT02250/2021(H3N2)	Naval Medical Research Unit 6 (NAMRU-6)	Naval Medical Research Unit 6 (NAMRU-6)	Gilda Troncos, Victoria Espejo, Cristhopher Cruz, Victor Herrera Sunci?n , Yeny Tinoco, Sonia Ampuero, Marita Silva, Paul Graf.
EPI1996865	PB1	Peru	2021-Dec-29	EPI_ISL_11171192	A/Tumbes/FPT02252/2021(H3N2)	Naval Medical Research Unit 6 (NAMRU-6)	Naval Medical Research Unit 6 (NAMRU-6)	Gilda Troncos, Victoria Espejo, Cristhopher Cruz, Victor Herrera Sunci?n , Yeny Tinoco, Sonia Ampuero, Marita Silva, Paul Graf.
EPI1996873	PB1	Peru	2021-Dec-31	EPI_ISL_11171193	A/Tumbes/FPT02257/2021(H3N2)	Naval Medical Research Unit 6 (NAMRU-6)	Naval Medical Research Unit 6 (NAMRU-6)	Gilda Troncos, Victoria Espejo, Cristhopher Cruz, Victor Herrera Sunci?n , Yeny Tinoco, Sonia Ampuero, Marita Silva, Paul Graf.
EPI1996881	PB1	Peru	2022-Jan-04	EPI_ISL_11171194	A/Tumbes/FPT02261/2022(H3N2)	Naval Medical Research Unit 6 (NAMRU-6)	Naval Medical Research Unit 6 (NAMRU-6)	Gilda Troncos, Victoria Espejo, Cristhopher Cruz, Victor Herrera Sunci?n , Yeny Tinoco, Sonia Ampuero, Marita Silva, Paul Graf.
EPI1996889	PB1	Peru	2021-Dec-09	EPI_ISL_11171195	A/Yurimaguas/FPY01612/2021(H3N2)	Naval Medical Research Unit 6 (NAMRU-6)	Naval Medical Research Unit 6 (NAMRU-6)	Gilda Troncos, Victoria Espejo, Cristhopher Cruz, Luz Cedano, Yeny Tinoco, Sonia Ampuero, Marita Silva, Paul Graf.
EPI1996897	PB1	Peru	2021-Dec-10	EPI_ISL_11171196	A/Yurimaguas/FPY01614/2021(H3N2)	Naval Medical Research Unit 6 (NAMRU-6)	Naval Medical Research Unit 6 (NAMRU-6)	Gilda Troncos, Victoria Espejo, Cristhopher Cruz, Luz Cedano, Yeny Tinoco, Sonia Ampuero, Marita Silva, Paul Graf.
EPI1996905	PB1	Peru	2021-Dec-13	EPI_ISL_11171197	A/Yurimaguas/FPY01617/2021(H3N2)	Naval Medical Research Unit 6 (NAMRU-6)	Naval Medical Research Unit 6 (NAMRU-6)	Gilda Troncos, Victoria Espejo, Cristhopher Cruz, Luz Cedano, Yeny Tinoco, Sonia Ampuero, Marita Silva, Paul Graf.
EPI1996913	PB1	Peru	2021-Dec-15	EPI_ISL_11171198	A/Yurimaguas/FPY01621/2021(H3N2)	Naval Medical Research Unit 6 (NAMRU-6)	Naval Medical Research Unit 6 (NAMRU-6)	Gilda Troncos, Victoria Espejo, Cristhopher Cruz, Luz Cedano, Yeny Tinoco, Sonia Ampuero, Marita Silva, Paul Graf.
EPI1996921	PB1	Peru	2021-Dec-17	EPI_ISL_11171199	A/Yurimaguas/FPY01626/2021(H3N2)	Naval Medical Research Unit 6 (NAMRU-6)	Naval Medical Research Unit 6 (NAMRU-6)	Gilda Troncos, Victoria Espejo, Cristhopher Cruz, Luz Cedano, Yeny Tinoco, Sonia Ampuero, Marita Silva, Paul Graf.
EPI1996929	PB1	Peru	2021-Dec-28	EPI_ISL_11171200	A/Yurimaguas/FPY01627/2021(H3N2)	Naval Medical Research Unit 6 (NAMRU-6)	Naval Medical Research Unit 6 (NAMRU-6)	Gilda Troncos, Victoria Espejo, Cristhopher Cruz, Luz Cedano, Yeny Tinoco, Sonia Ampuero, Marita Silva, Paul Graf.
EPI1996937	PB1	Peru	2022-Jan-06	EPI_ISL_11171201	A/Lima/IPE06145/2022(H3N2)	Naval Medical Research Unit 6 (NAMRU-6)	Naval Medical Research Unit 6 (NAMRU-6)	Gilda,Troncos
EPI1996945	PB1	Peru	2022-Jan-10	EPI_ISL_11171202	A/Lima/IPE06146/2022(H3N2)	Naval Medical Research Unit 6 (NAMRU-6)	Naval Medical Research Unit 6 (NAMRU-6)	Gilda,Troncos
EPI1996961	PB1	Peru	2021-Dec-17	EPI_ISL_11171204	A/Trujillo/TRU02462/2021(H3N2)	Naval Medical Research Unit 6 (NAMRU-6)	Naval Medical Research Unit 6 (NAMRU-6)	Gilda Troncos, Victoria Espejo, Cristhopher Cruz, Edward Chavez-Cruzado , Yeny Tinoco, Sonia Ampuero, Marita Silva, Paul Graf.
EPI1996969	PB1	Peru	2021-Dec-30	EPI_ISL_11171205	A/Trujillo/TRU02467/2021(H3N2)	Naval Medical Research Unit 6 (NAMRU-6)	Naval Medical Research Unit 6 (NAMRU-6)	Gilda Troncos, Victoria Espejo, Cristhopher Cruz, Edward Chavez-Cruzado , Yeny Tinoco, Sonia Ampuero, Marita Silva, Paul Graf.
EPI1996977	PB1	Peru	2022-Jan-05	EPI_ISL_11171206	A/Trujillo/TRU02478/2022(H3N2)	Naval Medical Research Unit 6 (NAMRU-6)	Naval Medical Research Unit 6 (NAMRU-6)	Gilda Troncos, Victoria Espejo, Cristhopher Cruz, Edward Chavez-Cruzado , Yeny Tinoco, Sonia Ampuero, Marita Silva, Paul Graf.
EPI1996985	PB1	Peru	2022-Jan-11	EPI_ISL_11171207	A/Trujillo/TRU02494/2022(H3N2)	Naval Medical Research Unit 6 (NAMRU-6)	Naval Medical Research Unit 6 (NAMRU-6)	Gilda Troncos, Victoria Espejo, Cristhopher Cruz, Edward Chavez-Cruzado , Yeny Tinoco, Sonia Ampuero, Marita Silva, Paul Graf.
EPI1996993	PB1	Brazil	2022-Jan-20	EPI_ISL_11204845	A/Sao Paulo/IAL/C9002/2022	Instituto Adolfo Lutz - National Influenza Center	Instituto Adolfo Lutz	Sacchi, C.T.; Campos, K.R.; Reis, A.D.; Amarante, A.F.; Santos, M.B.N.; Silva, D.; Santos, K.C.O.
EPI1997001	PB1	Brazil	2022-Feb-16	EPI_ISL_11204846	A/Sao Paulo/IAL/C9003/2022	Instituto Adolfo Lutz - National Influenza Center	Instituto Adolfo Lutz	Sacchi, C.T.; Campos, K.R.; Reis, A.D.; Amarante, A.F.; Santos, M.B.N.; Silva, D.; Santos, K.C.O.
EPI1997009	PB1	Brazil	2022-Feb-01	EPI_ISL_11204847	A/Sao Paulo/IAL/C9005/2022	Instituto Adolfo Lutz - National Influenza Center	Instituto Adolfo Lutz	Sacchi, C.T.; Campos, K.R.; Reis, A.D.; Amarante, A.F.; Santos, M.B.N.; Silva, D.; Santos, K.C.O.
EPI1997017	PB1	Brazil	2022-Jan-04	EPI_ISL_11204848	A/Sao Paulo/IAL/C9007/2022	Instituto Adolfo Lutz - National Influenza Center	Instituto Adolfo Lutz	Sacchi, C.T.; Campos, K.R.; Reis, A.D.; Amarante, A.F.; Santos, M.B.N.; Silva, D.; Santos, K.C.O.
EPI1997025	PB1	Brazil	2022-Jan-12	EPI_ISL_11204849	A/Sao Paulo/IAL/C9008/2022	Instituto Adolfo Lutz - National Influenza Center	Instituto Adolfo Lutz	Sacchi, C.T.; Campos, K.R.; Reis, A.D.; Amarante, A.F.; Santos, M.B.N.; Silva, D.; Santos, K.C.O.
EPI1997033	PB1	Brazil	2022-Jan-12	EPI_ISL_11204850	A/Sao Paulo/IAL/C9009/2022	Instituto Adolfo Lutz - National Influenza Center	Instituto Adolfo Lutz	Sacchi, C.T.; Campos, K.R.; Reis, A.D.; Amarante, A.F.; Santos, M.B.N.; Silva, D.; Santos, K.C.O.
EPI1997041	PB1	Brazil	2022-Jan-31	EPI_ISL_11204851	A/Sao Paulo/IAL/C9011/2022	Instituto Adolfo Lutz - National Influenza Center	Instituto Adolfo Lutz	Sacchi, C.T.; Campos, K.R.; Reis, A.D.; Amarante, A.F.; Santos, M.B.N.; Silva, D.; Santos, K.C.O.
EPI1997049	PB1	Brazil	2022-Feb-10	EPI_ISL_11204852	A/Sao Paulo/IAL/C9012/2022	Instituto Adolfo Lutz - National Influenza Center	Instituto Adolfo Lutz	Sacchi, C.T.; Campos, K.R.; Reis, A.D.; Amarante, A.F.; Santos, M.B.N.; Silva, D.; Santos, K.C.O.
EPI1997057	PB1	Brazil	2022-Jan-12	EPI_ISL_11204853	A/Sao Paulo/IAL/C9013/2022	Instituto Adolfo Lutz - National Influenza Center	Instituto Adolfo Lutz	Sacchi, C.T.; Campos, K.R.; Reis, A.D.; Amarante, A.F.; Santos, M.B.N.; Silva, D.; Santos, K.C.O.
EPI1997065	PB1	Brazil	2022-Feb-05	EPI_ISL_11204854	A/Sao Paulo/IAL/C9015/2022	Instituto Adolfo Lutz - National Influenza Center	Instituto Adolfo Lutz	Sacchi, C.T.; Campos, K.R.; Reis, A.D.; Amarante, A.F.; Santos, M.B.N.; Silva, D.; Santos, K.C.O.
EPI1997073	PB1	Brazil	2022-Feb-07	EPI_ISL_11204855	A/Sao Paulo/IAL/C9016/2022	Instituto Adolfo Lutz - National Influenza Center	Instituto Adolfo Lutz	Sacchi, C.T.; Campos, K.R.; Reis, A.D.; Amarante, A.F.; Santos, M.B.N.; Silva, D.; Santos, K.C.O.
EPI1997081	PB1	Brazil	2022-Feb-09	EPI_ISL_11204856	A/Sao Paulo/IAL/C9017/2022	Instituto Adolfo Lutz - National Influenza Center	Instituto Adolfo Lutz	Sacchi, C.T.; Campos, K.R.; Reis, A.D.; Amarante, A.F.; Santos, M.B.N.; Silva, D.; Santos, K.C.O.
EPI1997089	PB1	Brazil	2022-Feb-16	EPI_ISL_11204857	A/Tocantins/IAL/C9019/2022	Instituto Adolfo Lutz - National Influenza Center	Instituto Adolfo Lutz	Sacchi, C.T.; Campos, K.R.; Reis, A.D.; Amarante, A.F.; Santos, M.B.N.; Silva, D.; Santos, K.C.O.
EPI1997097	PB1	Brazil	2022-Jan-05	EPI_ISL_11204858	A/Sao Paulo/IAL/C9020/2022	Instituto Adolfo Lutz - National Influenza Center	Instituto Adolfo Lutz	Sacchi, C.T.; Campos, K.R.; Reis, A.D.; Amarante, A.F.; Santos, M.B.N.; Silva, D.; Santos, K.C.O.
EPI1997105	PB1	Brazil	2022-Jan-05	EPI_ISL_11204859	A/Sao Paulo/IAL/C9021/2022	Instituto Adolfo Lutz - National Influenza Center	Instituto Adolfo Lutz	Sacchi, C.T.; Campos, K.R.; Reis, A.D.; Amarante, A.F.; Santos, M.B.N.; Silva, D.; Santos, K.C.O.
EPI1997113	PB1	Brazil	2022-Feb-08	EPI_ISL_11204860	A/Sao Paulo/IAL/C9023/2022	Instituto Adolfo Lutz - National Influenza Center	Instituto Adolfo Lutz	Sacchi, C.T.; Campos, K.R.; Reis, A.D.; Amarante, A.F.; Santos, M.B.N.; Silva, D.; Santos, K.C.O.
EPI1997121	PB1	Brazil	2022-Feb-10	EPI_ISL_11204861	A/Sao Paulo/IAL/C9024/2022	Instituto Adolfo Lutz - National Influenza Center	Instituto Adolfo Lutz	Sacchi, C.T.; Campos, K.R.; Reis, A.D.; Amarante, A.F.; Santos, M.B.N.; Silva, D.; Santos, K.C.O.
EPI1997280	PB1	Germany	2022-Jan-18	EPI_ISL_11217716	A/Bayern/1/2022	Robert Koch-Institute Nationales Referenzzentrum für Influenza	Robert Koch Institute Nationales Referenzzentrum für Influenza
EPI1997287	PB1	Germany	2022-Jan-18	EPI_ISL_11217717	A/Bayern/5/2022	Robert Koch-Institute Nationales Referenzzentrum für Influenza	Robert Koch Institute Nationales Referenzzentrum für Influenza
EPI1997303	PB1	Germany	2022-Jan-18	EPI_ISL_11217719	A/Bayern/6/2022	Robert Koch-Institute Nationales Referenzzentrum für Influenza	Robert Koch Institute Nationales Referenzzentrum für Influenza
EPI1997326	PB1	Germany	2022-Jan-18	EPI_ISL_11217723	A/Baden-Wuerttemberg/1/2022	Robert Koch-Institute Nationales Referenzzentrum für Influenza	Robert Koch Institute Nationales Referenzzentrum für Influenza
EPI1997333	PB1	Germany	2022-Jan-24	EPI_ISL_11217724	A/Sachsen/1/2022	Robert Koch-Institute Nationales Referenzzentrum für Influenza	Robert Koch Institute Nationales Referenzzentrum für Influenza
EPI1997341	PB1	Germany	2022-Jan-24	EPI_ISL_11217725	A/Baden-Wuerttemberg/8/2022	Robert Koch-Institute Nationales Referenzzentrum für Influenza	Robert Koch Institute Nationales Referenzzentrum für Influenza
EPI1997349	PB1	Germany	2022-Jan-31	EPI_ISL_11217726	A/Berlin/9/2022	Robert Koch-Institute Nationales Referenzzentrum für Influenza	Robert Koch Institute Nationales Referenzzentrum für Influenza
EPI1997373	PB1	Germany	2022-Jan-31	EPI_ISL_11217729	A/Bremen/1/2022	Robert Koch-Institute Nationales Referenzzentrum für Influenza	Robert Koch Institute Nationales Referenzzentrum für Influenza
EPI1997381	PB1	Germany	2022-Jan-31	EPI_ISL_11217730	A/Thueringen/5/2022	Robert Koch-Institute Nationales Referenzzentrum für Influenza	Robert Koch Institute Nationales Referenzzentrum für Influenza
EPI1997389	PB1	Germany	2022-Jan-27	EPI_ISL_11217731	A/Baden-Wuerttemberg/3/2022	Robert Koch-Institute Nationales Referenzzentrum für Influenza	Robert Koch Institute Nationales Referenzzentrum für Influenza
EPI1997411	PB1	Germany	2022-Jan-31	EPI_ISL_11217734	A/Berlin/10/2022	Robert Koch-Institute Nationales Referenzzentrum für Influenza	Robert Koch Institute Nationales Referenzzentrum für Influenza
EPI1997427	PB1	Germany	2022-Feb-04	EPI_ISL_11217736	A/Baden-Wuerttemberg/5/2022	Robert Koch-Institute Nationales Referenzzentrum für Influenza	Robert Koch Institute Nationales Referenzzentrum für Influenza
EPI1997435	PB1	Germany	2022-Feb-08	EPI_ISL_11217737	A/Baden-Wuerttemberg/6/2022	Robert Koch-Institute Nationales Referenzzentrum für Influenza	Robert Koch Institute Nationales Referenzzentrum für Influenza
EPI1997443	PB1	Germany	2022-Feb-10	EPI_ISL_11217738	A/Berlin/12/2022	Robert Koch-Institute Nationales Referenzzentrum für Influenza	Robert Koch Institute Nationales Referenzzentrum für Influenza
EPI2011802	PB1	Spain	2022-Feb-07	EPI_ISL_11246965	A/Murcia/1115/2022	Servicio de Microbiología Hospital Virgen de la Arrixaca	Instituto de Salud Carlos III	Pozo,F; Iglesias-Caballero, M.; Gonz?lez-Esguevillas,M.; Molinero,M.; Camarero,S.; Mart?n,V.; Reyes,N.; Sandon?s,V.; V?zquez-Mor?n,S.; Casas,I.
EPI1997473	PB1	Spain	2022-Mar-10	EPI_ISL_11258934	A/Madrid/HULP10032022/2022	Hospital Universitario La Paz	IdiPAZ Research Institute	Fernando,Lázaro; Rubén,Cáceres; Iván,Bloise; Jesús,Mingorance; Elie,Dahdouh
EPI1998462	PB1	Spain	2022-Mar-15	EPI_ISL_11266055	A/Madrid/HULP060977732/2022	Servicio de Microbiología Hospital Universitario La Paz	IdiPAZ Research Institute	Lázaro Perona,Fernando
EPI1998683	PB1	Netherlands	2022-Mar-10	EPI_ISL_11309880	A/Netherlands/10334/2022	Gelre ziekenhuizen	National Institute for Public Health and the Environment (RIVM)	A,Meijer; L,Wijsman; S, vd Brink
EPI1998691	PB1	Netherlands	2022-Mar-11	EPI_ISL_11309881	A/Netherlands/10336/2022	Gelre ziekenhuizen	National Institute for Public Health and the Environment (RIVM)	A,Meijer; L,Wijsman; S, vd Brink
EPI1998699	PB1	Netherlands	2022-Mar-09	EPI_ISL_11309882	A/Netherlands/10373/2022	Academic Medical Center, University of Amsterdam	National Institute for Public Health and the Environment (RIVM)	A,Meijer; L,Wijsman; S, vd Brink
EPI1998707	PB1	Netherlands	2022-Mar-10	EPI_ISL_11309883	A/Netherlands/10375/2022	Academic Medical Center, University of Amsterdam	National Institute for Public Health and the Environment (RIVM)	A,Meijer; L,Wijsman; S, vd Brink
EPI1998715	PB1	Netherlands	2022-Mar-13	EPI_ISL_11309884	A/Netherlands/10377/2022	Academic Medical Center, University of Amsterdam	National Institute for Public Health and the Environment (RIVM)	A,Meijer; L,Wijsman; S, vd Brink
EPI1998722	PB1	Netherlands	2022-Mar-07	EPI_ISL_11309885	A/Netherlands/10378/2022	Royal GD	National Institute for Public Health and the Environment (RIVM)	A,Meijer; L,Wijsman; S, vd Brink
EPI1998730	PB1	Netherlands	2022-Mar-07	EPI_ISL_11309886	A/Netherlands/10379/2022	Royal GD	National Institute for Public Health and the Environment (RIVM)	A,Meijer; L,Wijsman; S, vd Brink
EPI1998738	PB1	Netherlands	2022-Mar-09	EPI_ISL_11309887	A/Netherlands/10380/2022	Royal GD	National Institute for Public Health and the Environment (RIVM)	A,Meijer; L,Wijsman; S, vd Brink
EPI1998746	PB1	Netherlands	2022-Mar-09	EPI_ISL_11309888	A/Netherlands/10382/2022	Royal GD	National Institute for Public Health and the Environment (RIVM)	A,Meijer; L,Wijsman; S, vd Brink
EPI1998754	PB1	Netherlands	2022-Mar-10	EPI_ISL_11309889	A/Netherlands/10391/2022	Groene Hart Ziekenhuis	National Institute for Public Health and the Environment (RIVM)	A,Meijer; L,Wijsman; S, vd Brink
EPI1998762	PB1	Netherlands	2022-Mar-13	EPI_ISL_11309890	A/Netherlands/10392/2022	Groene Hart Ziekenhuis	National Institute for Public Health and the Environment (RIVM)	A,Meijer; L,Wijsman; S, vd Brink
EPI1998770	PB1	Netherlands	2022-Mar-13	EPI_ISL_11309891	A/Netherlands/10393/2022	Groene Hart Ziekenhuis	National Institute for Public Health and the Environment (RIVM)	A,Meijer; L,Wijsman; S, vd Brink
EPI1998778	PB1	Netherlands	2022-Mar-13	EPI_ISL_11309892	A/Netherlands/10394/2022	Groene Hart Ziekenhuis	National Institute for Public Health and the Environment (RIVM)	A,Meijer; L,Wijsman; S, vd Brink
EPI1998786	PB1	Netherlands	2022-Mar-09	EPI_ISL_11309893	A/Netherlands/10397/2022	Comicro B.V.	National Institute for Public Health and the Environment (RIVM)	A,Meijer; L,Wijsman; S, vd Brink
EPI1998794	PB1	Netherlands	2022-Mar-09	EPI_ISL_11309894	A/Netherlands/10398/2022	Comicro B.V.	National Institute for Public Health and the Environment (RIVM)	A,Meijer; L,Wijsman; S, vd Brink
EPI1998802	PB1	Netherlands	2022-Mar-08	EPI_ISL_11309895	A/Netherlands/10399/2022	Comicro B.V.	National Institute for Public Health and the Environment (RIVM)	A,Meijer; L,Wijsman; S, vd Brink
EPI1998810	PB1	Netherlands	2022-Mar-09	EPI_ISL_11309896	A/Netherlands/10400/2022	ISALA Ziekenhuizen	National Institute for Public Health and the Environment (RIVM)	A,Meijer; L,Wijsman; S, vd Brink
EPI1998818	PB1	Netherlands	2022-Mar-09	EPI_ISL_11309897	A/Netherlands/10401/2022	ISALA Ziekenhuizen	National Institute for Public Health and the Environment (RIVM)	A,Meijer; L,Wijsman; S, vd Brink
EPI1998826	PB1	Netherlands	2022-Mar-13	EPI_ISL_11309947	A/Netherlands/10403/2022	ISALA Ziekenhuizen	National Institute for Public Health and the Environment (RIVM)	A,Meijer; L,Wijsman; S, vd Brink
EPI1998834	PB1	Netherlands	2022-Mar-13	EPI_ISL_11309948	A/Netherlands/10405/2022	Eurofins Medische Microbiologie BV	National Institute for Public Health and the Environment (RIVM)	A,Meijer; L,Wijsman; S, vd Brink
EPI1998842	PB1	Netherlands	2022-Mar-11	EPI_ISL_11309949	A/Netherlands/10406/2022	Eurofins Medische Microbiologie BV	National Institute for Public Health and the Environment (RIVM)	A,Meijer; L,Wijsman; S, vd Brink
EPI1998850	PB1	Netherlands	2022-Mar-14	EPI_ISL_11309950	A/Netherlands/10407/2022	Eurofins Medische Microbiologie BV	National Institute for Public Health and the Environment (RIVM)	A,Meijer; L,Wijsman; S, vd Brink
EPI1998858	PB1	Netherlands	2022-Mar-14	EPI_ISL_11309951	A/Netherlands/10408/2022	Eurofins Medische Microbiologie BV	National Institute for Public Health and the Environment (RIVM)	A,Meijer; L,Wijsman; S, vd Brink
EPI1998866	PB1	Netherlands	2022-Mar-14	EPI_ISL_11309952	A/Netherlands/10409/2022	Eurofins Medische Microbiologie BV	National Institute for Public Health and the Environment (RIVM)	A,Meijer; L,Wijsman; S, vd Brink
EPI1998873	PB1	Netherlands	2022-Mar-13	EPI_ISL_11309953	A/Netherlands/10410/2022	Academic Medical Center, University of Amsterdam	National Institute for Public Health and the Environment (RIVM)	A,Meijer; L,Wijsman; S, vd Brink
EPI1998881	PB1	Netherlands	2022-Mar-13	EPI_ISL_11309954	A/Netherlands/10411/2022	Academic Medical Center, University of Amsterdam	National Institute for Public Health and the Environment (RIVM)	A,Meijer; L,Wijsman; S, vd Brink
EPI1998889	PB1	Netherlands	2022-Mar-13	EPI_ISL_11309955	A/Netherlands/10413/2022	Academic Medical Center, University of Amsterdam	National Institute for Public Health and the Environment (RIVM)	A,Meijer; L,Wijsman; S, vd Brink
EPI1998896	PB1	Netherlands	2022-Mar-11	EPI_ISL_11309956	A/Netherlands/10416/2022	OLVG Lab BV	National Institute for Public Health and the Environment (RIVM)	A,Meijer; L,Wijsman; S, vd Brink
EPI1998904	PB1	Netherlands	2022-Mar-07	EPI_ISL_11309957	A/Netherlands/10417/2022	OLVG Lab BV	National Institute for Public Health and the Environment (RIVM)	A,Meijer; L,Wijsman; S, vd Brink
EPI1998912	PB1	Netherlands	2022-Mar-12	EPI_ISL_11309959	A/Netherlands/10418/2022	OLVG Lab BV	National Institute for Public Health and the Environment (RIVM)	A,Meijer; L,Wijsman; S, vd Brink
EPI1998920	PB1	Netherlands	2022-Mar-11	EPI_ISL_11309960	A/Netherlands/10419/2022	OLVG Lab BV	National Institute for Public Health and the Environment (RIVM)	A,Meijer; L,Wijsman; S, vd Brink
EPI1998928	PB1	Netherlands	2022-Mar-13	EPI_ISL_11309961	A/Netherlands/10420/2022	OLVG Lab BV	National Institute for Public Health and the Environment (RIVM)	A,Meijer; L,Wijsman; S, vd Brink
EPI1998936	PB1	Netherlands	2022-Mar-02	EPI_ISL_11309962	A/Netherlands/10421/2022	OLVG Lab BV	National Institute for Public Health and the Environment (RIVM)	A,Meijer; L,Wijsman; S, vd Brink
EPI1998944	PB1	Netherlands	2022-Mar-06	EPI_ISL_11309963	A/Netherlands/10422/2022	OLVG Lab BV	National Institute for Public Health and the Environment (RIVM)	A,Meijer; L,Wijsman; S, vd Brink
EPI1998952	PB1	Netherlands	2022-Mar-05	EPI_ISL_11309964	A/Netherlands/10423/2022	OLVG Lab BV	National Institute for Public Health and the Environment (RIVM)	A,Meijer; L,Wijsman; S, vd Brink
EPI1998960	PB1	Netherlands	2022-Mar-03	EPI_ISL_11309965	A/Netherlands/10424/2022	OLVG Lab BV	National Institute for Public Health and the Environment (RIVM)	A,Meijer; L,Wijsman; S, vd Brink
EPI1998967	PB1	Netherlands	2022-Mar-05	EPI_ISL_11309966	A/Netherlands/10425/2022	OLVG Lab BV	National Institute for Public Health and the Environment (RIVM)	A,Meijer; L,Wijsman; S, vd Brink
EPI1998975	PB1	Netherlands	2022-Mar-15	EPI_ISL_11309967	A/Netherlands/10426/2022	Saltro	National Institute for Public Health and the Environment (RIVM)	A,Meijer; L,Wijsman; S, vd Brink
EPI1998982	PB1	Netherlands	2022-Mar-14	EPI_ISL_11309968	A/Netherlands/10427/2022	Saltro	National Institute for Public Health and the Environment (RIVM)	A,Meijer; L,Wijsman; S, vd Brink
EPI1998990	PB1	Netherlands	2022-Mar-14	EPI_ISL_11309969	A/Netherlands/10428/2022	Saltro	National Institute for Public Health and the Environment (RIVM)	A,Meijer; L,Wijsman; S, vd Brink
EPI1999002	PB1	Netherlands	2022-Mar-09	EPI_ISL_11309970	A/Netherlands/10429/2022	IJsselland Ziekenhuis	National Institute for Public Health and the Environment (RIVM)	A,Meijer; L,Wijsman; S, vd Brink
EPI1999017	PB1	Netherlands	2022-Mar-09	EPI_ISL_11309971	A/Netherlands/10430/2022	IJsselland Ziekenhuis	National Institute for Public Health and the Environment (RIVM)	A,Meijer; L,Wijsman; S, vd Brink
EPI1999032	PB1	Netherlands	2022-Mar-10	EPI_ISL_11309972	A/Netherlands/10433/2022	IJsselland Ziekenhuis	National Institute for Public Health and the Environment (RIVM)	A,Meijer; L,Wijsman; S, vd Brink
EPI1999065	PB1	Netherlands	2022-Mar-11	EPI_ISL_11309975	A/Netherlands/10396/2022	Comicro B.V.	National Institute for Public Health and the Environment (RIVM)	A,Meijer; L,Wijsman; S, vd Brink
EPI1999083	PB1	France	2021-Nov-15	EPI_ISL_11323844	A/ROUEN/41245/2021	Institut Pasteur	Institut Pasteur
EPI1999155	PB1	France	2021-Dec-18	EPI_ISL_11323853	A/PAPEETE/51874/2021	Institut Pasteur	Institut Pasteur
EPI1999163	PB1	France	2022-Jan-12	EPI_ISL_11323854	A/Ile_de_France/03276/2022	Institut Pasteur	Institut Pasteur
EPI1999179	PB1	France	2022-Jan-01	EPI_ISL_11323856	A/ORLEANS/04809/2022	Institut Pasteur	Institut Pasteur
EPI1999187	PB1	France	2021-Dec-09	EPI_ISL_11323857	A/ORLEANS/04810/2022	Institut Pasteur	Institut Pasteur
EPI1999249	PB1	France	2021-Dec-24	EPI_ISL_11324772	A/DUNKERQUE/51979/2021	Institut Pasteur	Institut Pasteur
EPI1999412	PB1	United Kingdom	2022-Mar-10	EPI_ISL_11349082	A/Cardiff/9267/2022	Public Health Wales Microbiology Cardiff	Public Health Wales Microbiology Cardiff
EPI1999419	PB1	United States	2021-Nov-17	EPI_ISL_11349470	A/Michigan/UOM10042720215/2021	University of Michigan Clinical Microbiology Laboratory	University of Michigan
EPI362761	PB1	South Africa	1994-Jan-01	EPI_ISL_111134	A/Johannesburg/47/1994		Import from public-domain	Wentworth,D.E.; Dugan,V.; Halpin,R.; Lin,X.; Bera,J.; Ghedin,E.; Fedorova,N.; Overton,L.; Tsitrin,T.; Stockwell,T.; Amedeo,P.; Bishop,B.; Chen,H.; Edworthy,P.; Gupta,N.; Katzel,D.; Li,K.; Schobel,S.; Shrivastava,S.; Thovarai,V.; Wang,S.; Westgeest,K.B.; van Beek,R.; Bestebroer,T.M.; de Jong,J.C.; Rimmelzwaan,G.F.; Osterhaus,A.D.M.E.; Fouchier,R.A.M.; Bao,Y.; Sanders,R.; Dernovoy,D.; Kiryutin,B.; …
EPI362845	PB1	Hong Kong (SAR)	1997-Jun-20	EPI_ISL_111272	A/Hong Kong/280/1997		Import from public-domain	Wentworth,D.E.; Dugan,V.; Halpin,R.; Lin,X.; Bera,J.; Ghedin,E.; Fedorova,N.; Overton,L.; Tsitrin,T.; Stockwell,T.; Amedeo,P.; Bishop,B.; Chen,H.; Edworthy,P.; Gupta,N.; Katzel,D.; Li,K.; Schobel,S.; Shrivastava,S.; Thovarai,V.; Wang,S.; Westgeest,K.B.; van Beek,R.; Bestebroer,T.M.; de Jong,J.C.; Rimmelzwaan,G.F.; Osterhaus,A.D.M.E.; Fouchier,R.A.M.; Bao,Y.; Sanders,R.; Dernovoy,D.; Kiryutin,B.; …
EPI357913	PB1	India	2008-May-01	EPI_ISL_106985	A/KOL/1537/2008		Import from public-domain	Sarkar,M.; Chanda,S.; Chakrabarti,S.; Mazumdar,J.; Ganguly,A.; Chadha,M.S.; Mishra,A.C.; Chawla-Sarkar,M.; Sarkar-Dutta,M.
EPI355540	PB1	Vietnam	2007-Jan-15	EPI_ISL_105128	A/HaNoi/Q039/2007		Import from public-domain	Wentworth,D.E.; Dugan,V.; Halpin,R.; Lin,X.; Bera,J.; Ghedin,E.; Fedorova,N.; Overton,L.; Tsitrin,T.; Stockwell,T.; Katzel,D.; Li,K.; Amedeo,P.; Schobel,S.; Shrivastava,S.; Wang,S.; Thovarai,V.; Bishop,B.; Edworthy,P.; Kim,M.; Mai,L.T.Q.; Hien,N.T.; Ha,N.K.; Cuong,V.D.; Duc,D.T.; Phuong,H.V.M.; Hang,N.L.K.; Thanh,L.T.; Thach,N.C.; Huong,T.T.; Hien,P.T.; Giang,N.H.; Bao,Y.; Sanders,R.; Dernovoy,D.…
EPI362709	PB1	Australia	1993-Sep-03	EPI_ISL_111082	A/Victoria/104/1993		Import from public-domain	Wentworth,D.E.; Dugan,V.; Halpin,R.; Lin,X.; Bera,J.; Ghedin,E.; Fedorova,N.; Overton,L.; Tsitrin,T.; Stockwell,T.; Amedeo,P.; Bishop,B.; Chen,H.; Edworthy,P.; Gupta,N.; Katzel,D.; Li,K.; Schobel,S.; Shrivastava,S.; Thovarai,V.; Wang,S.; Westgeest,K.B.; van Beek,R.; Bestebroer,T.M.; de Jong,J.C.; Rimmelzwaan,G.F.; Osterhaus,A.D.M.E.; Fouchier,R.A.M.; Bao,Y.; Sanders,R.; Dernovoy,D.; Kiryutin,B.; …
EPI362747	PB1	Hong Kong (SAR)	1994-Jul-26	EPI_ISL_111132	A/Hong Kong/55/1994		Import from public-domain	Wentworth,D.E.; Dugan,V.; Halpin,R.; Lin,X.; Bera,J.; Ghedin,E.; Fedorova,N.; Overton,L.; Tsitrin,T.; Stockwell,T.; Amedeo,P.; Bishop,B.; Chen,H.; Edworthy,P.; Gupta,N.; Katzel,D.; Li,K.; Schobel,S.; Shrivastava,S.; Thovarai,V.; Wang,S.; Westgeest,K.B.; van Beek,R.; Bestebroer,T.M.; de Jong,J.C.; Rimmelzwaan,G.F.; Osterhaus,A.D.M.E.; Fouchier,R.A.M.; Bao,Y.; Sanders,R.; Dernovoy,D.; Kiryutin,B.; …
EPI362714	PB1	New Zealand	1993-Jan-01	EPI_ISL_111083	A/Wellington/59/1993		Import from public-domain	Wentworth,D.E.; Dugan,V.; Halpin,R.; Lin,X.; Bera,J.; Ghedin,E.; Fedorova,N.; Overton,L.; Tsitrin,T.; Stockwell,T.; Amedeo,P.; Bishop,B.; Chen,H.; Edworthy,P.; Gupta,N.; Katzel,D.; Li,K.; Schobel,S.; Shrivastava,S.; Thovarai,V.; Wang,S.; Westgeest,K.B.; van Beek,R.; Bestebroer,T.M.; de Jong,J.C.; Rimmelzwaan,G.F.; Osterhaus,A.D.M.E.; Fouchier,R.A.M.; Bao,Y.; Sanders,R.; Dernovoy,D.; Kiryutin,B.; …
EPI357925	PB1	India	2009-Sep-01	EPI_ISL_107001	A/KOL/2404/2009		Import from public-domain	Sarkar,M.; Chanda,S.; Chakrabarti,S.; Mazumdar,J.; Ganguly,A.; Chadha,M.S.; Mishra,A.C.; Chawla-Sarkar,M.; Sarkar-Dutta,M.
EPI357923	PB1	India	2009-Sep-01	EPI_ISL_106999	A/KOL/2312/2009		Import from public-domain	Sarkar,M.; Chanda,S.; Chakrabarti,S.; Mazumdar,J.; Ganguly,A.; Chadha,M.S.; Mishra,A.C.; Chawla-Sarkar,M.; Sarkar-Dutta,M.
EPI362336	PB1	Netherlands	2008-Dec-26	EPI_ISL_110694	A/Netherlands/548/2005		Import from public-domain	Wentworth,D.E.; Dugan,V.; Halpin,R.; Lin,X.; Bera,J.; Ghedin,E.; Fedorova,N.; Overton,L.; Tsitrin,T.; Stockwell,T.; Amedeo,P.; Bishop,B.; Chen,H.; Edworthy,P.; Gupta,N.; Katzel,D.; Li,K.; Schobel,S.; Shrivastava,S.; Thovarai,V.; Wang,S.; Westgeest,K.B.; van Beek,R.; Bestebroer,T.M.; de Jong,J.C.; Rimmelzwaan,G.F.; Osterhaus,A.D.M.E.; Fouchier,R.A.M.; Bao,Y.; Sanders,R.; Dernovoy,D.; Kiryutin,B.; …
EPI362754	PB1	South Africa	1994-Jan-01	EPI_ISL_111133	A/Johannesburg/33/1994		Import from public-domain	Wentworth,D.E.; Dugan,V.; Halpin,R.; Lin,X.; Bera,J.; Ghedin,E.; Fedorova,N.; Overton,L.; Tsitrin,T.; Stockwell,T.; Amedeo,P.; Bishop,B.; Chen,H.; Edworthy,P.; Gupta,N.; Katzel,D.; Li,K.; Schobel,S.; Shrivastava,S.; Thovarai,V.; Wang,S.; Westgeest,K.B.; van Beek,R.; Bestebroer,T.M.; de Jong,J.C.; Rimmelzwaan,G.F.; Osterhaus,A.D.M.E.; Fouchier,R.A.M.; Bao,Y.; Sanders,R.; Dernovoy,D.; Kiryutin,B.; …
EPI354113	PB1	Vietnam	2004-Jan-01	EPI_ISL_104084	A/HungYen/HY028/2004		Import from public-domain	Wentworth,D.E.; Dugan,V.; Halpin,R.; Lin,X.; Bera,J.; Ghedin,E.; Fedorova,N.; Overton,L.; Tsitrin,T.; Stockwell,T.; Katzel,D.; Li,K.; Amedeo,P.; Schobel,S.; Shrivastava,S.; Wang,S.; Thovarai,V.; Bishop,B.; Edworthy,P.; Kim,M.; Mai,L.T.Q.; Hien,N.T.; Ha,N.K.; Cuong,V.D.; Duc,D.T.; Phuong,H.V.M.; Hang,N.L.K.; Thanh,L.T.; Thach,N.C.; Huong,T.T.; Hien,P.T.; Giang,N.H.; Bao,Y.; Sanders,R.; Dernovoy,D.…
EPI362668	PB1	Netherlands	1993-Feb-18	EPI_ISL_111043	A/Netherlands/115/1993		Import from public-domain	Wentworth,D.E.; Dugan,V.; Halpin,R.; Lin,X.; Bera,J.; Ghedin,E.; Fedorova,N.; Overton,L.; Tsitrin,T.; Stockwell,T.; Amedeo,P.; Bishop,B.; Chen,H.; Edworthy,P.; Gupta,N.; Katzel,D.; Li,K.; Schobel,S.; Shrivastava,S.; Thovarai,V.; Wang,S.; Westgeest,K.B.; van Beek,R.; Bestebroer,T.M.; de Jong,J.C.; Rimmelzwaan,G.F.; Osterhaus,A.D.M.E.; Fouchier,R.A.M.; Bao,Y.; Sanders,R.; Dernovoy,D.; Kiryutin,B.; …
EPI362688	PB1	Japan	1993-Jan-01	EPI_ISL_111047	A/Shiga/6/1993		Import from public-domain	Wentworth,D.E.; Dugan,V.; Halpin,R.; Lin,X.; Bera,J.; Ghedin,E.; Fedorova,N.; Overton,L.; Tsitrin,T.; Stockwell,T.; Amedeo,P.; Bishop,B.; Chen,H.; Edworthy,P.; Gupta,N.; Katzel,D.; Li,K.; Schobel,S.; Shrivastava,S.; Thovarai,V.; Wang,S.; Westgeest,K.B.; van Beek,R.; Bestebroer,T.M.; de Jong,J.C.; Rimmelzwaan,G.F.; Osterhaus,A.D.M.E.; Fouchier,R.A.M.; Bao,Y.; Sanders,R.; Dernovoy,D.; Kiryutin,B.; …
EPI362861	PB1	Norway	1993-Nov-13	EPI_ISL_111336	A/Oslo/2352/1993		Import from public-domain	Wentworth,D.E.; Dugan,V.; Halpin,R.; Lin,X.; Bera,J.; Ghedin,E.; Fedorova,N.; Overton,L.; Tsitrin,T.; Stockwell,T.; Amedeo,P.; Bishop,B.; Chen,H.; Edworthy,P.; Gupta,N.; Katzel,D.; Li,K.; Schobel,S.; Shrivastava,S.; Thovarai,V.; Wang,S.; Westgeest,K.B.; van Beek,R.; Bestebroer,T.M.; de Jong,J.C.; Rimmelzwaan,G.F.; Osterhaus,A.D.M.E.; Fouchier,R.A.M.; Bao,Y.; Sanders,R.; Dernovoy,D.; Kiryutin,B.; …
EPI362943	PB1	Netherlands	2004-Dec-04	EPI_ISL_110693	A/Netherlands/132/2004		Import from public-domain	Wentworth,D.E.; Dugan,V.; Halpin,R.; Lin,X.; Bera,J.; Ghedin,E.; Fedorova,N.; Overton,L.; Tsitrin,T.; Stockwell,T.; Amedeo,P.; Bishop,B.; Chen,H.; Edworthy,P.; Gupta,N.; Katzel,D.; Li,K.; Schobel,S.; Shrivastava,S.; Thovarai,V.; Wang,S.; Westgeest,K.B.; van Beek,R.; Bestebroer,T.M.; de Jong,J.C.; Rimmelzwaan,G.F.; Osterhaus,A.D.M.E.; Fouchier,R.A.M.; Bao,Y.; Sanders,R.; Dernovoy,D.; Kiryutin,B.; …
EPI362593	PB1	France	1991-Dec-01	EPI_ISL_110957	A/Paris/490/1992		Import from public-domain	Wentworth,D.E.; Dugan,V.; Halpin,R.; Lin,X.; Bera,J.; Ghedin,E.; Fedorova,N.; Overton,L.; Tsitrin,T.; Stockwell,T.; Amedeo,P.; Bishop,B.; Chen,H.; Edworthy,P.; Gupta,N.; Katzel,D.; Li,K.; Schobel,S.; Shrivastava,S.; Thovarai,V.; Wang,S.; Westgeest,K.B.; van Beek,R.; Bestebroer,T.M.; de Jong,J.C.; Rimmelzwaan,G.F.; Osterhaus,A.D.M.E.; Fouchier,R.A.M.; Bao,Y.; Sanders,R.; Dernovoy,D.; Kiryutin,B.; …
EPI357920	PB1	India	2008-Jul-01	EPI_ISL_106993	A/KOL/1810/2008		Import from public-domain	Sarkar,M.; Chanda,S.; Chakrabarti,S.; Mazumdar,J.; Ganguly,A.; Chadha,M.S.; Mishra,A.C.; Chawla-Sarkar,M.; Sarkar-Dutta,M.
EPI362812	PB1	Sweden	1995-Jan-01	EPI_ISL_111219	A/Stockholm/5/1995		Import from public-domain	Wentworth,D.E.; Dugan,V.; Halpin,R.; Lin,X.; Bera,J.; Ghedin,E.; Fedorova,N.; Overton,L.; Tsitrin,T.; Stockwell,T.; Amedeo,P.; Bishop,B.; Chen,H.; Edworthy,P.; Gupta,N.; Katzel,D.; Li,K.; Schobel,S.; Shrivastava,S.; Thovarai,V.; Wang,S.; Westgeest,K.B.; van Beek,R.; Bestebroer,T.M.; de Jong,J.C.; Rimmelzwaan,G.F.; Osterhaus,A.D.M.E.; Fouchier,R.A.M.; Bao,Y.; Sanders,R.; Dernovoy,D.; Kiryutin,B.; …
EPI362453	PB1	Netherlands	1974-Jan-01	EPI_ISL_110821	A/Bilthoven/5146/1974		Import from public-domain	Wentworth,D.E.; Dugan,V.; Halpin,R.; Lin,X.; Bera,J.; Ghedin,E.; Fedorova,N.; Overton,L.; Tsitrin,T.; Stockwell,T.; Amedeo,P.; Bishop,B.; Chen,H.; Edworthy,P.; Gupta,N.; Katzel,D.; Li,K.; Schobel,S.; Shrivastava,S.; Thovarai,V.; Wang,S.; Westgeest,K.B.; van Beek,R.; Bestebroer,T.M.; de Jong,J.C.; Rimmelzwaan,G.F.; Osterhaus,A.D.M.E.; Fouchier,R.A.M.; Bao,Y.; Sanders,R.; Dernovoy,D.; Kiryutin,B.; …
EPI357907	PB1	India	2007-Jul-01	EPI_ISL_106981	A/KOL/960/2007		Import from public-domain	Sarkar,M.; Chanda,S.; Chakrabarti,S.; Mazumdar,J.; Ganguly,A.; Chadha,M.S.; Mishra,A.C.; Chawla-Sarkar,M.; Sarkar-Dutta,M.
EPI353189	PB1	Vietnam	2004-Feb-01	EPI_ISL_103585	A/HaNoi/HN30127/2004		Import from public-domain	Wentworth,D.E.; Dugan,V.; Halpin,R.; Lin,X.; Bera,J.; Ghedin,E.; Fedorova,N.; Overton,L.; Tsitrin,T.; Stockwell,T.; Katzel,D.; Li,K.; Amedeo,P.; Schobel,S.; Shrivastava,S.; Wang,S.; Thovarai,V.; Bishop,B.; Edworthy,P.; Kim,M.; Mai,L.T.Q.; Hien,N.T.; Ha,N.K.; Cuong,V.D.; Duc,D.T.; Phuong,H.V.M.; Hang,N.L.K.; Thanh,L.T.; Thach,N.C.; Huong,T.T.; Hien,P.T.; Giang,N.H.; Bao,Y.; Sanders,R.; Dernovoy,D.…
EPI362780	PB1	Hong Kong (SAR)	1995-Mar-01	EPI_ISL_111171	A/Hong Kong/32/1995		Import from public-domain	Wentworth,D.E.; Dugan,V.; Halpin,R.; Lin,X.; Bera,J.; Ghedin,E.; Fedorova,N.; Overton,L.; Tsitrin,T.; Stockwell,T.; Amedeo,P.; Bishop,B.; Chen,H.; Edworthy,P.; Gupta,N.; Katzel,D.; Li,K.; Schobel,S.; Shrivastava,S.; Thovarai,V.; Wang,S.; Westgeest,K.B.; van Beek,R.; Bestebroer,T.M.; de Jong,J.C.; Rimmelzwaan,G.F.; Osterhaus,A.D.M.E.; Fouchier,R.A.M.; Bao,Y.; Sanders,R.; Dernovoy,D.; Kiryutin,B.; …
EPI362466	PB1	Netherlands	1976-Jan-01	EPI_ISL_110823	A/Bilthoven/5168/1976		Import from public-domain	Wentworth,D.E.; Dugan,V.; Halpin,R.; Lin,X.; Bera,J.; Ghedin,E.; Fedorova,N.; Overton,L.; Tsitrin,T.; Stockwell,T.; Amedeo,P.; Bishop,B.; Chen,H.; Edworthy,P.; Gupta,N.; Katzel,D.; Li,K.; Schobel,S.; Shrivastava,S.; Thovarai,V.; Wang,S.; Westgeest,K.B.; van Beek,R.; Bestebroer,T.M.; de Jong,J.C.; Rimmelzwaan,G.F.; Osterhaus,A.D.M.E.; Fouchier,R.A.M.; Bao,Y.; Sanders,R.; Dernovoy,D.; Kiryutin,B.; …
EPI355529	PB1	Vietnam	2007-Jan-04	EPI_ISL_105125	A/HaNoi/Q011/2007		Import from public-domain	Wentworth,D.E.; Dugan,V.; Halpin,R.; Lin,X.; Bera,J.; Ghedin,E.; Fedorova,N.; Overton,L.; Tsitrin,T.; Stockwell,T.; Katzel,D.; Li,K.; Amedeo,P.; Schobel,S.; Shrivastava,S.; Wang,S.; Thovarai,V.; Bishop,B.; Edworthy,P.; Kim,M.; Mai,L.T.Q.; Hien,N.T.; Ha,N.K.; Cuong,V.D.; Duc,D.T.; Phuong,H.V.M.; Hang,N.L.K.; Thanh,L.T.; Thach,N.C.; Huong,T.T.; Hien,P.T.; Giang,N.H.; Bao,Y.; Sanders,R.; Dernovoy,D.…
EPI362721	PB1	Japan	1993-Jan-01	EPI_ISL_111084	A/Yamagata/62/1993		Import from public-domain	Wentworth,D.E.; Dugan,V.; Halpin,R.; Lin,X.; Bera,J.; Ghedin,E.; Fedorova,N.; Overton,L.; Tsitrin,T.; Stockwell,T.; Amedeo,P.; Bishop,B.; Chen,H.; Edworthy,P.; Gupta,N.; Katzel,D.; Li,K.; Schobel,S.; Shrivastava,S.; Thovarai,V.; Wang,S.; Westgeest,K.B.; van Beek,R.; Bestebroer,T.M.; de Jong,J.C.; Rimmelzwaan,G.F.; Osterhaus,A.D.M.E.; Fouchier,R.A.M.; Bao,Y.; Sanders,R.; Dernovoy,D.; Kiryutin,B.; …
EPI362400	PB1	Netherlands	1970-Jan-01	EPI_ISL_110776	A/Bilthoven/93/1970		Import from public-domain	Wentworth,D.E.; Dugan,V.; Halpin,R.; Lin,X.; Bera,J.; Ghedin,E.; Fedorova,N.; Overton,L.; Tsitrin,T.; Stockwell,T.; Amedeo,P.; Bishop,B.; Chen,H.; Edworthy,P.; Gupta,N.; Katzel,D.; Li,K.; Schobel,S.; Shrivastava,S.; Thovarai,V.; Wang,S.; Westgeest,K.B.; van Beek,R.; Bestebroer,T.M.; de Jong,J.C.; Rimmelzwaan,G.F.; Osterhaus,A.D.M.E.; Fouchier,R.A.M.; Bao,Y.; Sanders,R.; Dernovoy,D.; Kiryutin,B.; …
EPI362880	PB1	Netherlands	1998-May-12	EPI_ISL_111338	A/Netherlands/414/1998		Import from public-domain	Wentworth,D.E.; Dugan,V.; Halpin,R.; Lin,X.; Bera,J.; Ghedin,E.; Fedorova,N.; Overton,L.; Tsitrin,T.; Stockwell,T.; Amedeo,P.; Bishop,B.; Chen,H.; Edworthy,P.; Gupta,N.; Katzel,D.; Li,K.; Schobel,S.; Shrivastava,S.; Thovarai,V.; Wang,S.; Westgeest,K.B.; van Beek,R.; Bestebroer,T.M.; de Jong,J.C.; Rimmelzwaan,G.F.; Osterhaus,A.D.M.E.; Fouchier,R.A.M.; Bao,Y.; Sanders,R.; Dernovoy,D.; Kiryutin,B.; …
EPI357906	PB1	India	2007-May-01	EPI_ISL_106979	A/KOL/524/2007		Import from public-domain	Sarkar,M.; Chanda,S.; Chakrabarti,S.; Mazumdar,J.; Ganguly,A.; Chadha,M.S.; Mishra,A.C.; Chawla-Sarkar,M.; Sarkar-Dutta,M.
EPI353184	PB1	Vietnam	2004-Jan-31	EPI_ISL_103570	A/NamDinh/HN30119/2004		Import from public-domain	Wentworth,D.E.; Dugan,V.; Halpin,R.; Lin,X.; Bera,J.; Ghedin,E.; Fedorova,N.; Overton,L.; Tsitrin,T.; Stockwell,T.; Katzel,D.; Li,K.; Amedeo,P.; Schobel,S.; Shrivastava,S.; Wang,S.; Thovarai,V.; Bishop,B.; Edworthy,P.; Kim,M.; Mai,L.T.Q.; Hien,N.T.; Ha,N.K.; Cuong,V.D.; Duc,D.T.; Phuong,H.V.M.; Hang,N.L.K.; Thanh,L.T.; Thach,N.C.; Huong,T.T.; Hien,P.T.; Giang,N.H.; Bao,Y.; Sanders,R.; Dernovoy,D.…
EPI1992948	PB1	Brazil	2021-Dec-20	EPI_ISL_10827548	A/Maranhao/181337-IEC/2021	LACEN/MA - Laboratório Central de Saúde Pública do Maranhão	Evandro Chagas Institute	Mirleide, Cordeiro dos Santos; Jessylene, de Almeida Ferreira; Luana, Soares Barbagelata; Rayssa, Layna da Silva Bedran; Delana, Andreza Melo Bezerra; Dielle, Monteiro Teixeira; Patrícia, dos Santos Lobo; Kenny, da Costa Pinheiro; Jedson, Ferreira Cardoso; Luana, da Silva Soares
EPI1990786	PB1	Denmark	2022-Feb-01	EPI_ISL_10803170	A/Denmark/70/2022	Statens Serum Institute	Statens Serum Institute	Trebbien, Ramona; Nissen, Jakob; Bolt Botnen, Amanda
EPI1990752	PB1	Denmark	2022-Feb-06	EPI_ISL_10803084	A/Denmark/86/2022	Statens Serum Institute	Statens Serum Institute	Trebbien, Ramona; Nissen, Jakob; Bolt Botnen, Amanda
EPI1990738	PB1	Denmark	2022-Feb-03	EPI_ISL_10803082	A/Denmark/88/2022	Statens Serum Institute	Statens Serum Institute	Trebbien, Ramona; Nissen, Jakob; Bolt Botnen, Amanda
EPI1990723	PB1	Denmark	2022-Feb-08	EPI_ISL_10803071	A/Denmark/92/2022	Statens Serum Institute	Statens Serum Institute	Trebbien, Ramona; Nissen, Jakob; Bolt Botnen, Amanda
EPI1990715	PB1	Denmark	2022-Jan-21	EPI_ISL_10803070	A/Denmark/55/2022	Statens Serum Institute	Statens Serum Institute	Trebbien, Ramona; Nissen, Jakob; Bolt Botnen, Amanda
EPI1990707	PB1	Denmark	2022-Feb-08	EPI_ISL_10803069	A/Denmark/100/2022	Statens Serum Institute	Statens Serum Institute	Trebbien, Ramona; Nissen, Jakob; Bolt Botnen, Amanda
EPI1990692	PB1	Denmark	2022-Feb-07	EPI_ISL_10803062	A/Denmark/85/2022	Statens Serum Institute	Statens Serum Institute	Trebbien, Ramona; Nissen, Jakob; Bolt Botnen, Amanda
EPI1990684	PB1	Denmark	2022-Feb-05	EPI_ISL_10803052	A/Denmark/87/2022	Statens Serum Institute	Statens Serum Institute	Trebbien, Ramona; Nissen, Jakob; Bolt Botnen, Amanda
EPI1990676	PB1	Denmark	2022-Feb-03	EPI_ISL_10803038	A/Denmark/90/2022	Statens Serum Institute	Statens Serum Institute	Trebbien, Ramona; Nissen, Jakob; Bolt Botnen, Amanda
EPI1990668	PB1	Denmark	2022-Jan-26	EPI_ISL_10802998	A/Denmark/61/2022	Statens Serum Institute	Statens Serum Institute	Trebbien, Ramona; Nissen, Jakob; Bolt Botnen, Amanda
EPI1990660	PB1	Denmark	2022-Feb-06	EPI_ISL_10802954	A/Denmark/84/2022	Statens Serum Institute	Statens Serum Institute	Trebbien, Ramona; Nissen, Jakob; Bolt Botnen, Amanda
EPI1995834	PB1	United Kingdom	2022-Feb-16	EPI_ISL_11112385	A/England/220790034/2022	UK Health Security Agency - Colindale	UK Health Security Agency - Colindale	UKHSA, Respiratory Virus Unit
EPI1995826	PB1	United Kingdom	2022-Feb-13	EPI_ISL_11112384	A/England/220780731/2022	UK Health Security Agency - Colindale	UK Health Security Agency - Colindale	UKHSA, Respiratory Virus Unit
EPI1995818	PB1	United Kingdom	2022-Feb-13	EPI_ISL_11112383	A/England/220780730/2022	UK Health Security Agency - Colindale	UK Health Security Agency - Colindale	UKHSA, Respiratory Virus Unit
EPI1995802	PB1	United Kingdom	2022-Feb-05	EPI_ISL_11112381	A/England/220780317/2022	UK Health Security Agency - Colindale	UK Health Security Agency - Colindale	UKHSA, Respiratory Virus Unit
EPI1995794	PB1	United Kingdom	2022-Feb-14	EPI_ISL_11112380	A/England/220760408/2022	UK Health Security Agency - Colindale	UK Health Security Agency - Colindale	UKHSA, Respiratory Virus Unit
EPI1995786	PB1	United Kingdom	2022-Feb-16	EPI_ISL_11112379	A/England/220760405/2022	UK Health Security Agency - Colindale	UK Health Security Agency - Colindale	UKHSA, Respiratory Virus Unit
EPI1995778	PB1	United Kingdom	2022-Feb-13	EPI_ISL_11112367	A/England/220740379/2022	UK Health Security Agency - Colindale	UK Health Security Agency - Colindale	UKHSA, Respiratory Virus Unit
EPI1995770	PB1	United Kingdom	2022-Feb-11	EPI_ISL_11112366	A/England/220720629/2022	UK Health Security Agency - Colindale	UK Health Security Agency - Colindale	UKHSA, Respiratory Virus Unit
EPI1995762	PB1	United Kingdom	2022-Feb-13	EPI_ISL_11112365	A/England/220720628/2022	UK Health Security Agency - Colindale	UK Health Security Agency - Colindale	UKHSA, Respiratory Virus Unit
EPI1995746	PB1	United Kingdom	2022-Feb-10	EPI_ISL_11112363	A/England/220700354/2022	UK Health Security Agency - Colindale	UK Health Security Agency - Colindale	UKHSA, Respiratory Virus Unit
EPI1995672	PB1	United Kingdom	2022-Feb-03	EPI_ISL_11112353	A/England/220640428/2022	UK Health Security Agency - Colindale	UK Health Security Agency - Colindale	UKHSA, Respiratory Virus Unit
EPI1995624	PB1	United Kingdom	2022-Feb-04	EPI_ISL_11112347	A/England/220620456/2022	UK Health Security Agency - Colindale	UK Health Security Agency - Colindale	UKHSA, Respiratory Virus Unit
EPI1995608	PB1	United Kingdom	2022-Feb-03	EPI_ISL_11112345	A/England/220620455/2022	UK Health Security Agency - Colindale	UK Health Security Agency - Colindale	UKHSA, Respiratory Virus Unit
EPI1995541	PB1	United Kingdom	2022-Jan-24	EPI_ISL_11112337	A/England/220540736/2022	UK Health Security Agency - Colindale	UK Health Security Agency - Colindale	UKHSA, Respiratory Virus Unit
EPI1995533	PB1	United Kingdom	2022-Jan-26	EPI_ISL_11112336	A/England/220540735/2022	UK Health Security Agency - Colindale	UK Health Security Agency - Colindale	UKHSA, Respiratory Virus Unit
EPI1995517	PB1	United Kingdom	2022-Jan-26	EPI_ISL_11112324	A/England/220500244/2022	UK Health Security Agency - Colindale	UK Health Security Agency - Colindale	UKHSA, Respiratory Virus Unit
EPI1995509	PB1	United Kingdom	2022-Jan-07	EPI_ISL_11112323	A/England/220480428/2022	UK Health Security Agency - Colindale	UK Health Security Agency - Colindale	UKHSA, Respiratory Virus Unit
EPI1995501	PB1	United Kingdom	2022-Jan-24	EPI_ISL_11112322	A/England/220480330/2022	UK Health Security Agency - Colindale	UK Health Security Agency - Colindale	UKHSA, Respiratory Virus Unit
EPI1995493	PB1	United Kingdom	2022-Jan-23	EPI_ISL_11112321	A/England/220460931/2022	UK Health Security Agency - Colindale	UK Health Security Agency - Colindale	UKHSA, Respiratory Virus Unit
EPI1995485	PB1	United Kingdom	2022-Jan-17	EPI_ISL_11112320	A/England/220421345/2022	UK Health Security Agency - Colindale	UK Health Security Agency - Colindale	UKHSA, Respiratory Virus Unit
EPI1995477	PB1	United Kingdom	2021-Dec-28	EPI_ISL_11112319	A/England/220221420/2021	UK Health Security Agency - Colindale	UK Health Security Agency - Colindale	UKHSA, Respiratory Virus Unit
EPI1996127	PB1	United Kingdom	2022-Mar-09	EPI_ISL_11155014	A/Cardiff/6715/2022	Public Health Wales Microbiology Cardiff	Public Health Wales Microbiology Cardiff
EPI1986950	PB1	United Kingdom	2022-Feb-01	EPI_ISL_10117015	A/Cardiff/4715/2022	Public Health Wales Microbiology Cardiff	Public Health Wales Microbiology Cardiff
EPI1990538	PB1	Brazil	2021-Dec-16	EPI_ISL_10782624	A/Pernambuco/181217-IEC/2021	LACEN/PE - Laboratório Central de Saúde Pública de Pernambuco	Evandro Chagas Institute	Mirleide, Cordeiro dos Santos; Jessylene, de Almeida Ferreira; Luana, Soares Barbagelata; Rayssa, Layna da Silva Bedran; Delana, Andreza Melo Bezerra; Dielle, Monteiro Teixeira; Patrícia, dos Santos Lobo; Kenny, da Costa Pinheiro; Jedson, Ferreira Cardoso; Luana, da Silva Soares
EPI1990928	PB1	Brazil	2021-Dec-21	EPI_ISL_10815382	A/Maranhao/181361-IEC/2021	LACEN/MA - Laboratório Central de Saúde Pública do Maranhão	Evandro Chagas Institute	Mirleide, Cordeiro dos Santos; Jessylene, de Almeida Ferreira; Luana, Soares Barbagelata; Rayssa, Layna da Silva Bedran; Delana, Andreza Melo Bezerra; Dielle, Monteiro Teixeira; Patrícia, dos Santos Lobo; Kenny, da Costa Pinheiro; Jedson, Ferreira Cardoso; Luana, da Silva Soares
EPI1994307	PB1	Brazil	2021-Dec-22	EPI_ISL_10866467	A/Acre/181489-IEC/2021	LACEN-AC - Laboratório Central de Saúde Pública do Acre	Evandro Chagas Institute	Mirleide, Cordeiro dos Santos; Jessylene, de Almeida Ferreira; Luana, Soares Barbagelata; Rayssa, Layna da Silva Bedran; Delana, Andreza Melo Bezerra; Dielle, Monteiro Teixeira; Patrícia, dos Santos Lobo; Kenny, da Costa Pinheiro; Jedson, Ferreira Cardoso; Luana, da Silva Soares
EPI1994299	PB1	Brazil	2021-Dec-22	EPI_ISL_10866466	A/Acre/181481-IEC/2021	LACEN-AC - Laboratório Central de Saúde Pública do Acre	Evandro Chagas Institute	Mirleide, Cordeiro dos Santos; Jessylene, de Almeida Ferreira; Luana, Soares Barbagelata; Rayssa, Layna da Silva Bedran; Delana, Andreza Melo Bezerra; Dielle, Monteiro Teixeira; Patrícia, dos Santos Lobo; Kenny, da Costa Pinheiro; Jedson, Ferreira Cardoso; Luana, da Silva Soares
EPI1990522	PB1	Brazil	2021-Dec-20	EPI_ISL_10774448	A/Para/181203-IEC/2021	Evandro Chagas Institute	Evandro Chagas Institute	Mirleide, Cordeiro dos Santos; Jessylene, de Almeida Ferreira; Luana, Soares Barbagelata; Rayssa, Layna da Silva Bedran; Delana, Andreza Melo Bezerra; Dielle, Monteiro Teixeira; Patrícia, dos Santos Lobo; Kenny, da Costa Pinheiro; Jedson, Ferreira Cardoso; Luana, da Silva Soares
EPI1989251	PB1	Netherlands	2021-Dec-02	EPI_ISL_10626850	A/Netherlands/10217/2021	National Institute for Public Health and the Environment (RIVM)	National Institute for Public Health and the Environment (RIVM)	A,Meijer; L,Wijsman; S, vd Brink
EPI1989243	PB1	Netherlands	2021-Dec-11	EPI_ISL_10626849	A/Netherlands/10216/2021	National Institute for Public Health and the Environment (RIVM)	National Institute for Public Health and the Environment (RIVM)	A,Meijer; L,Wijsman; S, vd Brink
EPI1989235	PB1	Netherlands	2021-Dec-05	EPI_ISL_10626848	A/Netherlands/10191/2021	National Institute for Public Health and the Environment (RIVM)	National Institute for Public Health and the Environment (RIVM)	A,Meijer; L,Wijsman; S, vd Brink
EPI1989227	PB1	Netherlands	2021-Nov-20	EPI_ISL_10626847	A/Netherlands/10190/2021	National Institute for Public Health and the Environment (RIVM)	National Institute for Public Health and the Environment (RIVM)	A,Meijer; L,Wijsman; S, vd Brink
EPI1989216	PB1	Netherlands	2021-Nov-16	EPI_ISL_10626845	A/Netherlands/10188/2021	National Institute for Public Health and the Environment (RIVM)	National Institute for Public Health and the Environment (RIVM)	A,Meijer; L,Wijsman; S, vd Brink
EPI1989208	PB1	Netherlands	2021-Nov-11	EPI_ISL_10626844	A/Netherlands/10124/2021	National Institute for Public Health and the Environment (RIVM)	National Institute for Public Health and the Environment (RIVM)	A,Meijer; L,Wijsman; S, vd Brink
EPI1989200	PB1	Netherlands	2021-Nov-03	EPI_ISL_10626843	A/Netherlands/10123/2021	National Institute for Public Health and the Environment (RIVM)	National Institute for Public Health and the Environment (RIVM)	A,Meijer; L,Wijsman; S, vd Brink
EPI1989192	PB1	Netherlands	2021-Nov-02	EPI_ISL_10626842	A/Netherlands/10103/2021	National Institute for Public Health and the Environment (RIVM)	National Institute for Public Health and the Environment (RIVM)	A,Meijer; L,Wijsman; S, vd Brink
EPI1989184	PB1	Netherlands	2021-Oct-27	EPI_ISL_10626841	A/Netherlands/10102/2021	National Institute for Public Health and the Environment (RIVM)	National Institute for Public Health and the Environment (RIVM)	A,Meijer; L,Wijsman; S, vd Brink
EPI1989176	PB1	Netherlands	2021-Oct-23	EPI_ISL_10626840	A/Netherlands/10101/2021	National Institute for Public Health and the Environment (RIVM)	National Institute for Public Health and the Environment (RIVM)	A,Meijer; L,Wijsman; S, vd Brink
EPI1989168	PB1	Netherlands	2021-Oct-20	EPI_ISL_10626839	A/Netherlands/10100/2021	National Institute for Public Health and the Environment (RIVM)	National Institute for Public Health and the Environment (RIVM)	A,Meijer; L,Wijsman; S, vd Brink
EPI1989160	PB1	Netherlands	2021-Oct-22	EPI_ISL_10626838	A/Netherlands/10099/2021	National Institute for Public Health and the Environment (RIVM)	National Institute for Public Health and the Environment (RIVM)	A,Meijer; L,Wijsman; S, vd Brink
EPI1989152	PB1	Netherlands	2021-Oct-18	EPI_ISL_10626837	A/Netherlands/10098/2021	National Institute for Public Health and the Environment (RIVM)	National Institute for Public Health and the Environment (RIVM)	A,Meijer; L,Wijsman; S, vd Brink
EPI1989144	PB1	Netherlands	2021-Oct-19	EPI_ISL_10626836	A/Netherlands/10097/2021	National Institute for Public Health and the Environment (RIVM)	National Institute for Public Health and the Environment (RIVM)	A,Meijer; L,Wijsman; S, vd Brink
EPI1989136	PB1	Netherlands	2021-Oct-15	EPI_ISL_10626835	A/Netherlands/10096/2021	National Institute for Public Health and the Environment (RIVM)	National Institute for Public Health and the Environment (RIVM)	A,Meijer; L,Wijsman; S, vd Brink
EPI1989128	PB1	Netherlands	2021-Oct-14	EPI_ISL_10626834	A/Netherlands/10095/2021	National Institute for Public Health and the Environment (RIVM)	National Institute for Public Health and the Environment (RIVM)	A,Meijer; L,Wijsman; S, vd Brink
EPI1989120	PB1	Netherlands	2021-Oct-11	EPI_ISL_10626833	A/Netherlands/10094/2021	National Institute for Public Health and the Environment (RIVM)	National Institute for Public Health and the Environment (RIVM)	A,Meijer; L,Wijsman; S, vd Brink
EPI1989112	PB1	Netherlands	2021-Oct-07	EPI_ISL_10626832	A/Netherlands/10093/2021	National Institute for Public Health and the Environment (RIVM)	National Institute for Public Health and the Environment (RIVM)	A,Meijer; L,Wijsman; S, vd Brink
EPI1989104	PB1	Netherlands	2021-Oct-08	EPI_ISL_10626831	A/Netherlands/10092/2021	National Institute for Public Health and the Environment (RIVM)	National Institute for Public Health and the Environment (RIVM)	A,Meijer; L,Wijsman; S, vd Brink
EPI1987898	PB1	Netherlands	2022-Feb-11	EPI_ISL_10434308	A/Netherlands/10073/2022	PAMM	National Institute for Public Health and the Environment (RIVM)	A,Meijer; L,Wijsman; S, vd Brink
EPI1987886	PB1	Netherlands	2022-Feb-04	EPI_ISL_10434306	A/Netherlands/10071/2022	Groene Hart Ziekenhuis	National Institute for Public Health and the Environment (RIVM)	A,Meijer; L,Wijsman; S, vd Brink
EPI1987970	PB1	Netherlands	2022-Feb-13	EPI_ISL_10434318	A/Netherlands/10083/2022	OLVG Lab BV	National Institute for Public Health and the Environment (RIVM)	A,Meijer; L,Wijsman; S, vd Brink
EPI1987962	PB1	Netherlands	2022-Feb-08	EPI_ISL_10434317	A/Netherlands/10082/2022	OLVG Lab BV	National Institute for Public Health and the Environment (RIVM)	A,Meijer; L,Wijsman; S, vd Brink
EPI1987949	PB1	Netherlands	2022-Feb-01	EPI_ISL_10434315	A/Netherlands/10080/2022	OLVG Lab BV	National Institute for Public Health and the Environment (RIVM)	A,Meijer; L,Wijsman; S, vd Brink
EPI1987941	PB1	Netherlands	2022-Feb-02	EPI_ISL_10434314	A/Netherlands/10079/2022	OLVG Lab BV	National Institute for Public Health and the Environment (RIVM)	A,Meijer; L,Wijsman; S, vd Brink
EPI1987933	PB1	Netherlands	2022-Feb-11	EPI_ISL_10434313	A/Netherlands/10078/2022	OLVG Lab BV	National Institute for Public Health and the Environment (RIVM)	A,Meijer; L,Wijsman; S, vd Brink
EPI1987920	PB1	Netherlands	2022-Jan-30	EPI_ISL_10434311	A/Netherlands/10076/2022	OLVG Lab BV	National Institute for Public Health and the Environment (RIVM)	A,Meijer; L,Wijsman; S, vd Brink
EPI1987912	PB1	Netherlands	2022-Jan-27	EPI_ISL_10434310	A/Netherlands/10075/2022	OLVG Lab BV	National Institute for Public Health and the Environment (RIVM)	A,Meijer; L,Wijsman; S, vd Brink
EPI1988002	PB1	Netherlands	2022-Feb-15	EPI_ISL_10434323	A/Netherlands/10087/2022	Haga Ziekenhuis	National Institute for Public Health and the Environment (RIVM)	A,Meijer; L,Wijsman; S, vd Brink
EPI1987994	PB1	Netherlands	2022-Feb-10	EPI_ISL_10434322	A/Netherlands/10086/2022	Haga Ziekenhuis	National Institute for Public Health and the Environment (RIVM)	A,Meijer; L,Wijsman; S, vd Brink
EPI1987986	PB1	Netherlands	2022-Feb-10	EPI_ISL_10434320	A/Netherlands/10085/2022	Haga Ziekenhuis	National Institute for Public Health and the Environment (RIVM)	A,Meijer; L,Wijsman; S, vd Brink
EPI1987978	PB1	Netherlands	2022-Feb-15	EPI_ISL_10434319	A/Netherlands/10084/2022	Eurofins Medische Microbiologie BV	National Institute for Public Health and the Environment (RIVM)	A,Meijer; L,Wijsman; S, vd Brink
EPI1988955	PB1	Spain	2022-Jan-01	EPI_ISL_10500088	A/Catalonia/NSVH101715868/2022	Hospital Universitari Vall d'Hebron	Hospital Universitari Vall d'Hebron	Anton, A.; Martin, MC.; Andres, C.; Codina, MG.; Pumarola, T.
EPI1988947	PB1	Spain	2022-Feb-15	EPI_ISL_10500078	A/Catalonia/NSVH198234583/2022	Hospital Universitari Vall d'Hebron	Hospital Universitari Vall d'Hebron	Anton, A.; Martin, MC.; Andres, C.; Codina, MG.; Pumarola, T.
EPI1988939	PB1	Spain	2022-Feb-16	EPI_ISL_10500065	A/Catalonia/NSVH198234758/2022	Hospital Universitari Vall d'Hebron	Hospital Universitari Vall d'Hebron	Anton, A.; Martin, MC.; Andres, C.; Codina, MG.; Pumarola, T.
EPI1988931	PB1	Spain	2022-Feb-16	EPI_ISL_10500052	A/Catalonia/NSVH198234761/2022	Hospital Universitari Vall d'Hebron	Hospital Universitari Vall d'Hebron	Anton, A.; Martin, MC.; Andres, C.; Codina, MG.; Pumarola, T.
EPI1988923	PB1	Spain	2021-Dec-30	EPI_ISL_10500039	A/Catalonia/NSVH199820318/2021	Hospital Universitari Vall d'Hebron	Hospital Universitari Vall d'Hebron	Anton, A.; Martin, MC.; Andres, C.; Codina, MG.; Pumarola, T.
EPI1988915	PB1	Spain	2022-Feb-16	EPI_ISL_10500032	A/Catalonia/NSVH198234760/2022	Hospital Universitari Vall d'Hebron	Hospital Universitari Vall d'Hebron	Anton, A.; Martin, MC.; Andres, C.; Codina, MG.; Pumarola, T.
EPI359467	PB1	United States	2011-Mar-23	EPI_ISL_108258	A/Boston/DOA85/2011		Import from public-domain	Wentworth,D.E.; Dugan,V.; Halpin,R.; Lin,X.; Bera,J.; Ghedin,E.; Hostetler,J.; Fedorova,N.; Overton,L.; Tsitrin,T.; Stockwell,T.; Katzel,D.; Li,K.; Amedeo,P.; Schobel,S.; Shrivastava,S.; Wang,S.; Thovarai,V.; Bishop,B.; Edworthy,P.; Kim,M.; Donnino,M.; Cocchi,M.; Salciccioli,J.; Giberson,B.; Bourgeois,F.; Jones-Bamman,C.; Bao,Y.; Sanders,R.; Dernovoy,D.; Kiryutin,B.; Lipman,D.J.; Tatusova,T.
EPI359463	PB1	United States	2011-Mar-17	EPI_ISL_108238	A/Boston/DOA82/2011		Import from public-domain	Wentworth,D.E.; Dugan,V.; Halpin,R.; Lin,X.; Bera,J.; Ghedin,E.; Hostetler,J.; Fedorova,N.; Overton,L.; Tsitrin,T.; Stockwell,T.; Katzel,D.; Li,K.; Amedeo,P.; Schobel,S.; Shrivastava,S.; Wang,S.; Thovarai,V.; Bishop,B.; Edworthy,P.; Kim,M.; Donnino,M.; Cocchi,M.; Salciccioli,J.; Giberson,B.; Bourgeois,F.; Jones-Bamman,C.; Bao,Y.; Sanders,R.; Dernovoy,D.; Kiryutin,B.; Lipman,D.J.; Tatusova,T.
EPI357084	PB1	Vietnam	2007-Jul-09	EPI_ISL_106470	A/TayNguyen/HCM955/2007		Import from public-domain	Wentworth,D.E.; Dugan,V.; Halpin,R.; Lin,X.; Bera,J.; Ghedin,E.; Fedorova,N.; Overton,L.; Tsitrin,T.; Stockwell,T.; Katzel,D.; Li,K.; Amedeo,P.; Schobel,S.; Shrivastava,S.; Wang,S.; Thovarai,V.; Bishop,B.; Edworthy,P.; Kim,M.; Mai,L.T.Q.; Hien,N.T.; Ha,N.K.; Cuong,V.D.; Duc,D.T.; Phuong,H.V.M.; Hang,N.L.K.; Thanh,L.T.; Thach,N.C.; Huong,T.T.; Hien,P.T.; Giang,N.H.; Bao,Y.; Sanders,R.; Dernovoy,D.…
EPI354269	PB1	Vietnam	2005-Jul-22	EPI_ISL_104208	A/HaNoi/Q427/2005		Import from public-domain	Wentworth,D.E.; Dugan,V.; Halpin,R.; Lin,X.; Bera,J.; Ghedin,E.; Fedorova,N.; Overton,L.; Tsitrin,T.; Stockwell,T.; Katzel,D.; Li,K.; Amedeo,P.; Schobel,S.; Shrivastava,S.; Wang,S.; Thovarai,V.; Bishop,B.; Edworthy,P.; Kim,M.; Mai,L.T.Q.; Hien,N.T.; Ha,N.K.; Cuong,V.D.; Duc,D.T.; Phuong,H.V.M.; Hang,N.L.K.; Thanh,L.T.; Thach,N.C.; Huong,T.T.; Hien,P.T.; Giang,N.H.; Bao,Y.; Sanders,R.; Dernovoy,D.…
EPI354262	PB1	Vietnam	2005-Jun-30	EPI_ISL_104207	A/HaNoi/Q372/2005		Import from public-domain	Wentworth,D.E.; Dugan,V.; Halpin,R.; Lin,X.; Bera,J.; Ghedin,E.; Fedorova,N.; Overton,L.; Tsitrin,T.; Stockwell,T.; Katzel,D.; Li,K.; Amedeo,P.; Schobel,S.; Shrivastava,S.; Wang,S.; Thovarai,V.; Bishop,B.; Edworthy,P.; Kim,M.; Mai,L.T.Q.; Hien,N.T.; Ha,N.K.; Cuong,V.D.; Duc,D.T.; Phuong,H.V.M.; Hang,N.L.K.; Thanh,L.T.; Thach,N.C.; Huong,T.T.; Hien,P.T.; Giang,N.H.; Bao,Y.; Sanders,R.; Dernovoy,D.…
EPI354255	PB1	Vietnam	2005-Aug-30	EPI_ISL_104189	A/TayNguyen/TN381/2005		Import from public-domain	Wentworth,D.E.; Dugan,V.; Halpin,R.; Lin,X.; Bera,J.; Ghedin,E.; Fedorova,N.; Overton,L.; Tsitrin,T.; Stockwell,T.; Katzel,D.; Li,K.; Amedeo,P.; Schobel,S.; Shrivastava,S.; Wang,S.; Thovarai,V.; Bishop,B.; Edworthy,P.; Kim,M.; Mai,L.T.Q.; Hien,N.T.; Ha,N.K.; Cuong,V.D.; Duc,D.T.; Phuong,H.V.M.; Hang,N.L.K.; Thanh,L.T.; Thach,N.C.; Huong,T.T.; Hien,P.T.; Giang,N.H.; Bao,Y.; Sanders,R.; Dernovoy,D.…
EPI354230	PB1	Vietnam	2005-Aug-01	EPI_ISL_104169	A/TayNguyen/TN346/2005		Import from public-domain	Wentworth,D.E.; Dugan,V.; Halpin,R.; Lin,X.; Bera,J.; Ghedin,E.; Fedorova,N.; Overton,L.; Tsitrin,T.; Stockwell,T.; Katzel,D.; Li,K.; Amedeo,P.; Schobel,S.; Shrivastava,S.; Wang,S.; Thovarai,V.; Bishop,B.; Edworthy,P.; Kim,M.; Mai,L.T.Q.; Hien,N.T.; Ha,N.K.; Cuong,V.D.; Duc,D.T.; Phuong,H.V.M.; Hang,N.L.K.; Thanh,L.T.; Thach,N.C.; Huong,T.T.; Hien,P.T.; Giang,N.H.; Bao,Y.; Sanders,R.; Dernovoy,D.…
EPI354220	PB1	Vietnam	2005-Jul-15	EPI_ISL_104166	A/TayNguyen/TN340/2005		Import from public-domain	Wentworth,D.E.; Dugan,V.; Halpin,R.; Lin,X.; Bera,J.; Ghedin,E.; Fedorova,N.; Overton,L.; Tsitrin,T.; Stockwell,T.; Katzel,D.; Li,K.; Amedeo,P.; Schobel,S.; Shrivastava,S.; Wang,S.; Thovarai,V.; Bishop,B.; Edworthy,P.; Kim,M.; Mai,L.T.Q.; Hien,N.T.; Ha,N.K.; Cuong,V.D.; Duc,D.T.; Phuong,H.V.M.; Hang,N.L.K.; Thanh,L.T.; Thach,N.C.; Huong,T.T.; Hien,P.T.; Giang,N.H.; Bao,Y.; Sanders,R.; Dernovoy,D.…
EPI354212	PB1	Vietnam	2005-Mar-24	EPI_ISL_104148	A/HaNoi/ISBM16/2005		Import from public-domain	Wentworth,D.E.; Dugan,V.; Halpin,R.; Lin,X.; Bera,J.; Ghedin,E.; Fedorova,N.; Overton,L.; Tsitrin,T.; Stockwell,T.; Katzel,D.; Li,K.; Amedeo,P.; Schobel,S.; Shrivastava,S.; Wang,S.; Thovarai,V.; Bishop,B.; Edworthy,P.; Kim,M.; Mai,L.T.Q.; Hien,N.T.; Ha,N.K.; Cuong,V.D.; Duc,D.T.; Phuong,H.V.M.; Hang,N.L.K.; Thanh,L.T.; Thach,N.C.; Huong,T.T.; Hien,P.T.; Giang,N.H.; Bao,Y.; Sanders,R.; Dernovoy,D.…
EPI1846768	PB1	Cambodia	2020-Jul-16	EPI_ISL_1015490	A/Cambodia/E0826360/2020	WHO Collaborating Centre for Reference and Research on Influenza	Centers for Disease Control and Prevention
EPI1992850	PB1	United States	2022-Jan-18	EPI_ISL_10827376	A/New Jersey/03/2022	New Jersey Department of Health & Senior Services	Centers for Disease Control and Prevention
EPI1992842	PB1	United States	2022-Jan-12	EPI_ISL_10827369	A/New Jersey/01/2022	New Jersey Department of Health & Senior Services	Centers for Disease Control and Prevention
EPI1992835	PB1	United States	2022-Jan-13	EPI_ISL_10827368	A/New Jersey/02/2022	New Jersey Department of Health & Senior Services	Centers for Disease Control and Prevention
EPI1993171	PB1	United States	2022-Jan-30	EPI_ISL_10827769	A/District Of Columbia/02/2022	DC Public Health Lab	Centers for Disease Control and Prevention
EPI1993091	PB1	United States	2022-Jan-18	EPI_ISL_10827699	A/Massachusetts/02/2022	Massachusetts Department of Public Health	Centers for Disease Control and Prevention
EPI1992889	PB1	United States	2022-Jan-30	EPI_ISL_10827546	A/Tennessee/01/2022	Tennessee Department of Health Laboratory-Nashville	Centers for Disease Control and Prevention
EPI1992938	PB1	United States	2022-Jan-26	EPI_ISL_10827564	A/Nebraska/05/2022	Nebraska Public Health Lab	Centers for Disease Control and Prevention
EPI1993052	PB1	United States	2022-Jan-31	EPI_ISL_10827678	A/Ohio/04/2022	Ohio Department of Health Laboratories	Centers for Disease Control and Prevention
EPI1992897	PB1	United States	2022-Jan-28	EPI_ISL_10827558	A/Ohio/03/2022	Ohio Department of Health Laboratories	Centers for Disease Control and Prevention
EPI1993146	PB1	United States	2022-Jan-18	EPI_ISL_10827736	A/Delaware/04/2022	Delaware Public Health Lab	Centers for Disease Control and Prevention
EPI1846784	PB1	Bangladesh	2020-Sep-19	EPI_ISL_1015492	A/Bangladesh/3010/2020	icddr,b International Centre for Diarrhoeal Disease Research, Bangladesh	Centers for Disease Control and Prevention
EPI1846760	PB1	Bangladesh	2020-Sep-13	EPI_ISL_1015489	A/Bangladesh/8013/2020	icddr,b International Centre for Diarrhoeal Disease Research, Bangladesh	Centers for Disease Control and Prevention
EPI365176	PB1	Netherlands	1972-Jan-01	EPI_ISL_113847	A/Bilthoven/23290/1972		Import from public-domain	Wentworth,D.E.; Dugan,V.; Halpin,R.; Lin,X.; Bera,J.; Ghedin,E.; Fedorova,N.; Overton,L.; Tsitrin,T.; Stockwell,T.; Amedeo,P.; Bishop,B.; Chen,H.; Edworthy,P.; Gupta,N.; Katzel,D.; Li,K.; Schobel,S.; Shrivastava,S.; Thovarai,V.; Wang,S.; Westgeest,K.B.; van Beek,R.; Bestebroer,T.M.; de Jong,J.C.; Rimmelzwaan,G.F.; Osterhaus,A.D.M.E.; Fouchier,R.A.M.; Bao,Y.; Sanders,R.; Dernovoy,D.; Kiryutin,B.; …
EPI365184	PB1	United Kingdom	1972-Jan-01	EPI_ISL_113863	A/England/42/1972		Import from public-domain	Wentworth,D.E.; Dugan,V.; Halpin,R.; Lin,X.; Bera,J.; Ghedin,E.; Fedorova,N.; Overton,L.; Tsitrin,T.; Stockwell,T.; Amedeo,P.; Bishop,B.; Chen,H.; Edworthy,P.; Gupta,N.; Katzel,D.; Li,K.; Schobel,S.; Shrivastava,S.; Thovarai,V.; Wang,S.; Westgeest,K.B.; van Beek,R.; Bestebroer,T.M.; de Jong,J.C.; Rimmelzwaan,G.F.; Osterhaus,A.D.M.E.; Fouchier,R.A.M.; Bao,Y.; Sanders,R.; Dernovoy,D.; Kiryutin,B.; …
EPI365192	PB1	Netherlands	1973-Jan-01	EPI_ISL_113864	A/Bilthoven/552/1973		Import from public-domain	Wentworth,D.E.; Dugan,V.; Halpin,R.; Lin,X.; Bera,J.; Ghedin,E.; Fedorova,N.; Overton,L.; Tsitrin,T.; Stockwell,T.; Amedeo,P.; Bishop,B.; Chen,H.; Edworthy,P.; Gupta,N.; Katzel,D.; Li,K.; Schobel,S.; Shrivastava,S.; Thovarai,V.; Wang,S.; Westgeest,K.B.; van Beek,R.; Bestebroer,T.M.; de Jong,J.C.; Rimmelzwaan,G.F.; Osterhaus,A.D.M.E.; Fouchier,R.A.M.; Bao,Y.; Sanders,R.; Dernovoy,D.; Kiryutin,B.; …
EPI365200	PB1	Netherlands	1973-Jan-01	EPI_ISL_113915	A/Bilthoven/3517/1973		Import from public-domain	Wentworth,D.E.; Dugan,V.; Halpin,R.; Lin,X.; Bera,J.; Ghedin,E.; Fedorova,N.; Overton,L.; Tsitrin,T.; Stockwell,T.; Amedeo,P.; Bishop,B.; Chen,H.; Edworthy,P.; Gupta,N.; Katzel,D.; Li,K.; Schobel,S.; Shrivastava,S.; Thovarai,V.; Wang,S.; Westgeest,K.B.; van Beek,R.; Bestebroer,T.M.; de Jong,J.C.; Rimmelzwaan,G.F.; Osterhaus,A.D.M.E.; Fouchier,R.A.M.; Bao,Y.; Sanders,R.; Dernovoy,D.; Kiryutin,B.; …
EPI365208	PB1	New Zealand	1973-Jan-01	EPI_ISL_113916	A/Port Chalmers/1/1973		Import from public-domain	Wentworth,D.E.; Dugan,V.; Halpin,R.; Lin,X.; Bera,J.; Ghedin,E.; Fedorova,N.; Overton,L.; Tsitrin,T.; Stockwell,T.; Amedeo,P.; Bishop,B.; Chen,H.; Edworthy,P.; Gupta,N.; Katzel,D.; Li,K.; Schobel,S.; Shrivastava,S.; Thovarai,V.; Wang,S.; Westgeest,K.B.; van Beek,R.; Bestebroer,T.M.; de Jong,J.C.; Rimmelzwaan,G.F.; Osterhaus,A.D.M.E.; Fouchier,R.A.M.; Bao,Y.; Sanders,R.; Dernovoy,D.; Kiryutin,B.; …
EPI365216	PB1	Netherlands	1974-Jan-01	EPI_ISL_113917	A/Bilthoven/5930/1974		Import from public-domain	Wentworth,D.E.; Dugan,V.; Halpin,R.; Lin,X.; Bera,J.; Ghedin,E.; Fedorova,N.; Overton,L.; Tsitrin,T.; Stockwell,T.; Amedeo,P.; Bishop,B.; Chen,H.; Edworthy,P.; Gupta,N.; Katzel,D.; Li,K.; Schobel,S.; Shrivastava,S.; Thovarai,V.; Wang,S.; Westgeest,K.B.; van Beek,R.; Bestebroer,T.M.; de Jong,J.C.; Rimmelzwaan,G.F.; Osterhaus,A.D.M.E.; Fouchier,R.A.M.; Bao,Y.; Sanders,R.; Dernovoy,D.; Kiryutin,B.; …
EPI365224	PB1	Netherlands	1974-Jan-01	EPI_ISL_113918	A/Bilthoven/5931/1974		Import from public-domain	Wentworth,D.E.; Dugan,V.; Halpin,R.; Lin,X.; Bera,J.; Ghedin,E.; Fedorova,N.; Overton,L.; Tsitrin,T.; Stockwell,T.; Amedeo,P.; Bishop,B.; Chen,H.; Edworthy,P.; Gupta,N.; Katzel,D.; Li,K.; Schobel,S.; Shrivastava,S.; Thovarai,V.; Wang,S.; Westgeest,K.B.; van Beek,R.; Bestebroer,T.M.; de Jong,J.C.; Rimmelzwaan,G.F.; Osterhaus,A.D.M.E.; Fouchier,R.A.M.; Bao,Y.; Sanders,R.; Dernovoy,D.; Kiryutin,B.; …
EPI365240	PB1	Netherlands	1974-Jan-01	EPI_ISL_113920	A/Bilthoven/9459/1974		Import from public-domain	Wentworth,D.E.; Dugan,V.; Halpin,R.; Lin,X.; Bera,J.; Ghedin,E.; Fedorova,N.; Overton,L.; Tsitrin,T.; Stockwell,T.; Amedeo,P.; Bishop,B.; Chen,H.; Edworthy,P.; Gupta,N.; Katzel,D.; Li,K.; Schobel,S.; Shrivastava,S.; Thovarai,V.; Wang,S.; Westgeest,K.B.; van Beek,R.; Bestebroer,T.M.; de Jong,J.C.; Rimmelzwaan,G.F.; Osterhaus,A.D.M.E.; Fouchier,R.A.M.; Bao,Y.; Sanders,R.; Dernovoy,D.; Kiryutin,B.; …
EPI365247	PB1	Netherlands	1975-Jan-01	EPI_ISL_113921	A/Bilthoven/334/1975		Import from public-domain	Wentworth,D.E.; Dugan,V.; Halpin,R.; Lin,X.; Bera,J.; Ghedin,E.; Fedorova,N.; Overton,L.; Tsitrin,T.; Stockwell,T.; Amedeo,P.; Bishop,B.; Chen,H.; Edworthy,P.; Gupta,N.; Katzel,D.; Li,K.; Schobel,S.; Shrivastava,S.; Thovarai,V.; Wang,S.; Westgeest,K.B.; van Beek,R.; Bestebroer,T.M.; de Jong,J.C.; Rimmelzwaan,G.F.; Osterhaus,A.D.M.E.; Fouchier,R.A.M.; Bao,Y.; Sanders,R.; Dernovoy,D.; Kiryutin,B.; …
EPI365255	PB1	Netherlands	1975-Jan-01	EPI_ISL_113965	A/Bilthoven/1843/1975		Import from public-domain	Wentworth,D.E.; Dugan,V.; Halpin,R.; Lin,X.; Bera,J.; Ghedin,E.; Fedorova,N.; Overton,L.; Tsitrin,T.; Stockwell,T.; Amedeo,P.; Bishop,B.; Chen,H.; Edworthy,P.; Gupta,N.; Katzel,D.; Li,K.; Schobel,S.; Shrivastava,S.; Thovarai,V.; Wang,S.; Westgeest,K.B.; van Beek,R.; Bestebroer,T.M.; de Jong,J.C.; Rimmelzwaan,G.F.; Osterhaus,A.D.M.E.; Fouchier,R.A.M.; Bao,Y.; Sanders,R.; Dernovoy,D.; Kiryutin,B.; …
EPI365263	PB1	Netherlands	1975-Jan-01	EPI_ISL_113966	A/Bilthoven/2600/1975		Import from public-domain	Wentworth,D.E.; Dugan,V.; Halpin,R.; Lin,X.; Bera,J.; Ghedin,E.; Fedorova,N.; Overton,L.; Tsitrin,T.; Stockwell,T.; Amedeo,P.; Bishop,B.; Chen,H.; Edworthy,P.; Gupta,N.; Katzel,D.; Li,K.; Schobel,S.; Shrivastava,S.; Thovarai,V.; Wang,S.; Westgeest,K.B.; van Beek,R.; Bestebroer,T.M.; de Jong,J.C.; Rimmelzwaan,G.F.; Osterhaus,A.D.M.E.; Fouchier,R.A.M.; Bao,Y.; Sanders,R.; Dernovoy,D.; Kiryutin,B.; …
EPI365271	PB1	Netherlands	1975-Jan-01	EPI_ISL_113967	A/Bilthoven/2813/1975		Import from public-domain	Wentworth,D.E.; Dugan,V.; Halpin,R.; Lin,X.; Bera,J.; Ghedin,E.; Fedorova,N.; Overton,L.; Tsitrin,T.; Stockwell,T.; Amedeo,P.; Bishop,B.; Chen,H.; Edworthy,P.; Gupta,N.; Katzel,D.; Li,K.; Schobel,S.; Shrivastava,S.; Thovarai,V.; Wang,S.; Westgeest,K.B.; van Beek,R.; Bestebroer,T.M.; de Jong,J.C.; Rimmelzwaan,G.F.; Osterhaus,A.D.M.E.; Fouchier,R.A.M.; Bao,Y.; Sanders,R.; Dernovoy,D.; Kiryutin,B.; …
EPI365279	PB1	Australia	1975-Jan-01	EPI_ISL_113968	A/Victoria/3/1975		Import from public-domain	Wentworth,D.E.; Dugan,V.; Halpin,R.; Lin,X.; Bera,J.; Ghedin,E.; Fedorova,N.; Overton,L.; Tsitrin,T.; Stockwell,T.; Amedeo,P.; Bishop,B.; Chen,H.; Edworthy,P.; Gupta,N.; Katzel,D.; Li,K.; Schobel,S.; Shrivastava,S.; Thovarai,V.; Wang,S.; Westgeest,K.B.; van Beek,R.; Bestebroer,T.M.; de Jong,J.C.; Rimmelzwaan,G.F.; Osterhaus,A.D.M.E.; Fouchier,R.A.M.; Bao,Y.; Sanders,R.; Dernovoy,D.; Kiryutin,B.; …
EPI365287	PB1	Netherlands	1976-Jan-01	EPI_ISL_113969	A/Bilthoven/628/1976		Import from public-domain	Wentworth,D.E.; Dugan,V.; Halpin,R.; Lin,X.; Bera,J.; Ghedin,E.; Fedorova,N.; Overton,L.; Tsitrin,T.; Stockwell,T.; Amedeo,P.; Bishop,B.; Chen,H.; Edworthy,P.; Gupta,N.; Katzel,D.; Li,K.; Schobel,S.; Shrivastava,S.; Thovarai,V.; Wang,S.; Westgeest,K.B.; van Beek,R.; Bestebroer,T.M.; de Jong,J.C.; Rimmelzwaan,G.F.; Osterhaus,A.D.M.E.; Fouchier,R.A.M.; Bao,Y.; Sanders,R.; Dernovoy,D.; Kiryutin,B.; …
EPI365304	PB1	Netherlands	1976-Jan-01	EPI_ISL_114014	A/Bilthoven/5029/1976		Import from public-domain	Wentworth,D.E.; Dugan,V.; Halpin,R.; Lin,X.; Bera,J.; Ghedin,E.; Fedorova,N.; Overton,L.; Tsitrin,T.; Stockwell,T.; Amedeo,P.; Bishop,B.; Chen,H.; Edworthy,P.; Gupta,N.; Katzel,D.; Li,K.; Schobel,S.; Shrivastava,S.; Thovarai,V.; Wang,S.; Westgeest,K.B.; van Beek,R.; Bestebroer,T.M.; de Jong,J.C.; Rimmelzwaan,G.F.; Osterhaus,A.D.M.E.; Fouchier,R.A.M.; Bao,Y.; Sanders,R.; Dernovoy,D.; Kiryutin,B.; …
EPI365312	PB1	Netherlands	1976-Jan-01	EPI_ISL_114015	A/Bilthoven/5657/1976		Import from public-domain	Wentworth,D.E.; Dugan,V.; Halpin,R.; Lin,X.; Bera,J.; Ghedin,E.; Fedorova,N.; Overton,L.; Tsitrin,T.; Stockwell,T.; Amedeo,P.; Bishop,B.; Chen,H.; Edworthy,P.; Gupta,N.; Katzel,D.; Li,K.; Schobel,S.; Shrivastava,S.; Thovarai,V.; Wang,S.; Westgeest,K.B.; van Beek,R.; Bestebroer,T.M.; de Jong,J.C.; Rimmelzwaan,G.F.; Osterhaus,A.D.M.E.; Fouchier,R.A.M.; Bao,Y.; Sanders,R.; Dernovoy,D.; Kiryutin,B.; …
EPI365320	PB1	Netherlands	1976-Jan-01	EPI_ISL_114016	A/Bilthoven/6545/1976		Import from public-domain	Wentworth,D.E.; Dugan,V.; Halpin,R.; Lin,X.; Bera,J.; Ghedin,E.; Fedorova,N.; Overton,L.; Tsitrin,T.; Stockwell,T.; Amedeo,P.; Bishop,B.; Chen,H.; Edworthy,P.; Gupta,N.; Katzel,D.; Li,K.; Schobel,S.; Shrivastava,S.; Thovarai,V.; Wang,S.; Westgeest,K.B.; van Beek,R.; Bestebroer,T.M.; de Jong,J.C.; Rimmelzwaan,G.F.; Osterhaus,A.D.M.E.; Fouchier,R.A.M.; Bao,Y.; Sanders,R.; Dernovoy,D.; Kiryutin,B.; …
EPI365487	PB1	United States	1977-Jan-01	EPI_ISL_114197	A/Texas/1/1977		Import from public-domain	Wentworth,D.E.; Dugan,V.; Halpin,R.; Lin,X.; Bera,J.; Ghedin,E.; Fedorova,N.; Overton,L.; Tsitrin,T.; Stockwell,T.; Amedeo,P.; Bishop,B.; Chen,H.; Edworthy,P.; Gupta,N.; Katzel,D.; Li,K.; Schobel,S.; Shrivastava,S.; Thovarai,V.; Wang,S.; Westgeest,K.B.; van Beek,R.; Bestebroer,T.M.; de Jong,J.C.; Rimmelzwaan,G.F.; Osterhaus,A.D.M.E.; Fouchier,R.A.M.; Bao,Y.; Sanders,R.; Dernovoy,D.; Kiryutin,B.; …
EPI365496	PB1	Netherlands	1980-Dec-01	EPI_ISL_114198	A/Netherlands/209/1980		Import from public-domain	Wentworth,D.E.; Dugan,V.; Halpin,R.; Lin,X.; Bera,J.; Ghedin,E.; Fedorova,N.; Overton,L.; Tsitrin,T.; Stockwell,T.; Amedeo,P.; Bishop,B.; Chen,H.; Edworthy,P.; Gupta,N.; Katzel,D.; Li,K.; Schobel,S.; Shrivastava,S.; Thovarai,V.; Wang,S.; Westgeest,K.B.; van Beek,R.; Bestebroer,T.M.; de Jong,J.C.; Rimmelzwaan,G.F.; Osterhaus,A.D.M.E.; Fouchier,R.A.M.; Bao,Y.; Sanders,R.; Dernovoy,D.; Kiryutin,B.; …
EPI365504	PB1	France	1981-Jan-01	EPI_ISL_114199	A/Lyon/2380/1981		Import from public-domain	Wentworth,D.E.; Dugan,V.; Halpin,R.; Lin,X.; Bera,J.; Ghedin,E.; Fedorova,N.; Overton,L.; Tsitrin,T.; Stockwell,T.; Amedeo,P.; Bishop,B.; Chen,H.; Edworthy,P.; Gupta,N.; Katzel,D.; Li,K.; Schobel,S.; Shrivastava,S.; Thovarai,V.; Wang,S.; Westgeest,K.B.; van Beek,R.; Bestebroer,T.M.; de Jong,J.C.; Rimmelzwaan,G.F.; Osterhaus,A.D.M.E.; Fouchier,R.A.M.; Bao,Y.; Sanders,R.; Dernovoy,D.; Kiryutin,B.; …
EPI365512	PB1	Netherlands	1982-Jan-01	EPI_ISL_114200	A/Bilthoven/10684/1982		Import from public-domain	Wentworth,D.E.; Dugan,V.; Halpin,R.; Lin,X.; Bera,J.; Ghedin,E.; Fedorova,N.; Overton,L.; Tsitrin,T.; Stockwell,T.; Amedeo,P.; Bishop,B.; Chen,H.; Edworthy,P.; Gupta,N.; Katzel,D.; Li,K.; Schobel,S.; Shrivastava,S.; Thovarai,V.; Wang,S.; Westgeest,K.B.; van Beek,R.; Bestebroer,T.M.; de Jong,J.C.; Rimmelzwaan,G.F.; Osterhaus,A.D.M.E.; Fouchier,R.A.M.; Bao,Y.; Sanders,R.; Dernovoy,D.; Kiryutin,B.; …
EPI365520	PB1	Netherlands	1982-Dec-01	EPI_ISL_114201	A/Netherlands/241/1982		Import from public-domain	Wentworth,D.E.; Dugan,V.; Halpin,R.; Lin,X.; Bera,J.; Ghedin,E.; Fedorova,N.; Overton,L.; Tsitrin,T.; Stockwell,T.; Amedeo,P.; Bishop,B.; Chen,H.; Edworthy,P.; Gupta,N.; Katzel,D.; Li,K.; Schobel,S.; Shrivastava,S.; Thovarai,V.; Wang,S.; Westgeest,K.B.; van Beek,R.; Bestebroer,T.M.; de Jong,J.C.; Rimmelzwaan,G.F.; Osterhaus,A.D.M.E.; Fouchier,R.A.M.; Bao,Y.; Sanders,R.; Dernovoy,D.; Kiryutin,B.; …
EPI365528	PB1	Philippines	1982-Jan-01	EPI_ISL_114202	A/Phillipines/2/1982		Import from public-domain	Wentworth,D.E.; Dugan,V.; Halpin,R.; Lin,X.; Bera,J.; Ghedin,E.; Fedorova,N.; Overton,L.; Tsitrin,T.; Stockwell,T.; Amedeo,P.; Bishop,B.; Chen,H.; Edworthy,P.; Gupta,N.; Katzel,D.; Li,K.; Schobel,S.; Shrivastava,S.; Thovarai,V.; Wang,S.; Westgeest,K.B.; van Beek,R.; Bestebroer,T.M.; de Jong,J.C.; Rimmelzwaan,G.F.; Osterhaus,A.D.M.E.; Fouchier,R.A.M.; Bao,Y.; Sanders,R.; Dernovoy,D.; Kiryutin,B.; …
EPI365536	PB1	Norway	1983-Jan-01	EPI_ISL_114245	A/Oslo/13676/1983		Import from public-domain	Wentworth,D.E.; Dugan,V.; Halpin,R.; Lin,X.; Bera,J.; Ghedin,E.; Fedorova,N.; Overton,L.; Tsitrin,T.; Stockwell,T.; Amedeo,P.; Bishop,B.; Chen,H.; Edworthy,P.; Gupta,N.; Katzel,D.; Li,K.; Schobel,S.; Shrivastava,S.; Thovarai,V.; Wang,S.; Westgeest,K.B.; van Beek,R.; Bestebroer,T.M.; de Jong,J.C.; Rimmelzwaan,G.F.; Osterhaus,A.D.M.E.; Fouchier,R.A.M.; Bao,Y.; Sanders,R.; Dernovoy,D.; Kiryutin,B.; …
EPI365544	PB1	United Kingdom	1985-Jan-01	EPI_ISL_114246	A/Guildford/V728/1985		Import from public-domain	Wentworth,D.E.; Dugan,V.; Halpin,R.; Lin,X.; Bera,J.; Ghedin,E.; Fedorova,N.; Overton,L.; Tsitrin,T.; Stockwell,T.; Amedeo,P.; Bishop,B.; Chen,H.; Edworthy,P.; Gupta,N.; Katzel,D.; Li,K.; Schobel,S.; Shrivastava,S.; Thovarai,V.; Wang,S.; Westgeest,K.B.; van Beek,R.; Bestebroer,T.M.; de Jong,J.C.; Rimmelzwaan,G.F.; Osterhaus,A.D.M.E.; Fouchier,R.A.M.; Bao,Y.; Sanders,R.; Dernovoy,D.; Kiryutin,B.; …
EPI365552	PB1	Netherlands	1985-Jan-01	EPI_ISL_114247	A/Netherlands/330/1985		Import from public-domain	Wentworth,D.E.; Dugan,V.; Halpin,R.; Lin,X.; Bera,J.; Ghedin,E.; Fedorova,N.; Overton,L.; Tsitrin,T.; Stockwell,T.; Amedeo,P.; Bishop,B.; Chen,H.; Edworthy,P.; Gupta,N.; Katzel,D.; Li,K.; Schobel,S.; Shrivastava,S.; Thovarai,V.; Wang,S.; Westgeest,K.B.; van Beek,R.; Bestebroer,T.M.; de Jong,J.C.; Rimmelzwaan,G.F.; Osterhaus,A.D.M.E.; Fouchier,R.A.M.; Bao,Y.; Sanders,R.; Dernovoy,D.; Kiryutin,B.; …
EPI365560	PB1	Netherlands	1985-Feb-01	EPI_ISL_114248	A/Netherlands/333/1985		Import from public-domain	Wentworth,D.E.; Dugan,V.; Halpin,R.; Lin,X.; Bera,J.; Ghedin,E.; Fedorova,N.; Overton,L.; Tsitrin,T.; Stockwell,T.; Amedeo,P.; Bishop,B.; Chen,H.; Edworthy,P.; Gupta,N.; Katzel,D.; Li,K.; Schobel,S.; Shrivastava,S.; Thovarai,V.; Wang,S.; Westgeest,K.B.; van Beek,R.; Bestebroer,T.M.; de Jong,J.C.; Rimmelzwaan,G.F.; Osterhaus,A.D.M.E.; Fouchier,R.A.M.; Bao,Y.; Sanders,R.; Dernovoy,D.; Kiryutin,B.; …
EPI365568	PB1	Sweden	1985-Jan-01	EPI_ISL_114249	A/Stockholm/10/1985		Import from public-domain	Wentworth,D.E.; Dugan,V.; Halpin,R.; Lin,X.; Bera,J.; Ghedin,E.; Fedorova,N.; Overton,L.; Tsitrin,T.; Stockwell,T.; Amedeo,P.; Bishop,B.; Chen,H.; Edworthy,P.; Gupta,N.; Katzel,D.; Li,K.; Schobel,S.; Shrivastava,S.; Thovarai,V.; Wang,S.; Westgeest,K.B.; van Beek,R.; Bestebroer,T.M.; de Jong,J.C.; Rimmelzwaan,G.F.; Osterhaus,A.D.M.E.; Fouchier,R.A.M.; Bao,Y.; Sanders,R.; Dernovoy,D.; Kiryutin,B.; …
EPI365576	PB1	New Zealand	1985-Jan-01	EPI_ISL_114250	A/Wellington/4/1985		Import from public-domain	Wentworth,D.E.; Dugan,V.; Halpin,R.; Lin,X.; Bera,J.; Ghedin,E.; Fedorova,N.; Overton,L.; Tsitrin,T.; Stockwell,T.; Amedeo,P.; Bishop,B.; Chen,H.; Edworthy,P.; Gupta,N.; Katzel,D.; Li,K.; Schobel,S.; Shrivastava,S.; Thovarai,V.; Wang,S.; Westgeest,K.B.; van Beek,R.; Bestebroer,T.M.; de Jong,J.C.; Rimmelzwaan,G.F.; Osterhaus,A.D.M.E.; Fouchier,R.A.M.; Bao,Y.; Sanders,R.; Dernovoy,D.; Kiryutin,B.; …
EPI365591	PB1	China	1987-Jan-01	EPI_ISL_114294	A/Shanghai/11/1987		Import from public-domain	Wentworth,D.E.; Dugan,V.; Halpin,R.; Lin,X.; Bera,J.; Ghedin,E.; Fedorova,N.; Overton,L.; Tsitrin,T.; Stockwell,T.; Amedeo,P.; Bishop,B.; Chen,H.; Edworthy,P.; Gupta,N.; Katzel,D.; Li,K.; Schobel,S.; Shrivastava,S.; Thovarai,V.; Wang,S.; Westgeest,K.B.; van Beek,R.; Bestebroer,T.M.; de Jong,J.C.; Rimmelzwaan,G.F.; Osterhaus,A.D.M.E.; Fouchier,R.A.M.; Bao,Y.; Sanders,R.; Dernovoy,D.; Kiryutin,B.; …
EPI365599	PB1	United States	1988-Jan-01	EPI_ISL_114295	A/Atlanta/3572/1988		Import from public-domain	Wentworth,D.E.; Dugan,V.; Halpin,R.; Lin,X.; Bera,J.; Ghedin,E.; Fedorova,N.; Overton,L.; Tsitrin,T.; Stockwell,T.; Amedeo,P.; Bishop,B.; Chen,H.; Edworthy,P.; Gupta,N.; Katzel,D.; Li,K.; Schobel,S.; Shrivastava,S.; Thovarai,V.; Wang,S.; Westgeest,K.B.; van Beek,R.; Bestebroer,T.M.; de Jong,J.C.; Rimmelzwaan,G.F.; Osterhaus,A.D.M.E.; Fouchier,R.A.M.; Bao,Y.; Sanders,R.; Dernovoy,D.; Kiryutin,B.; …
EPI365606	PB1	United Kingdom	1988-Jan-01	EPI_ISL_114296	A/England/427/1988		Import from public-domain	Wentworth,D.E.; Dugan,V.; Halpin,R.; Lin,X.; Bera,J.; Ghedin,E.; Fedorova,N.; Overton,L.; Tsitrin,T.; Stockwell,T.; Amedeo,P.; Bishop,B.; Chen,H.; Edworthy,P.; Gupta,N.; Katzel,D.; Li,K.; Schobel,S.; Shrivastava,S.; Thovarai,V.; Wang,S.; Westgeest,K.B.; van Beek,R.; Bestebroer,T.M.; de Jong,J.C.; Rimmelzwaan,G.F.; Osterhaus,A.D.M.E.; Fouchier,R.A.M.; Bao,Y.; Sanders,R.; Dernovoy,D.; Kiryutin,B.; …
EPI365615	PB1	Netherlands	1988-Mar-01	EPI_ISL_114297	A/Netherlands/450/1988		Import from public-domain	Wentworth,D.E.; Dugan,V.; Halpin,R.; Lin,X.; Bera,J.; Ghedin,E.; Fedorova,N.; Overton,L.; Tsitrin,T.; Stockwell,T.; Amedeo,P.; Bishop,B.; Chen,H.; Edworthy,P.; Gupta,N.; Katzel,D.; Li,K.; Schobel,S.; Shrivastava,S.; Thovarai,V.; Wang,S.; Westgeest,K.B.; van Beek,R.; Bestebroer,T.M.; de Jong,J.C.; Rimmelzwaan,G.F.; Osterhaus,A.D.M.E.; Fouchier,R.A.M.; Bao,Y.; Sanders,R.; Dernovoy,D.; Kiryutin,B.; …
EPI365624	PB1	Sweden	1988-Jan-01	EPI_ISL_114298	A/Stockholm/12/1988		Import from public-domain	Wentworth,D.E.; Dugan,V.; Halpin,R.; Lin,X.; Bera,J.; Ghedin,E.; Fedorova,N.; Overton,L.; Tsitrin,T.; Stockwell,T.; Amedeo,P.; Bishop,B.; Chen,H.; Edworthy,P.; Gupta,N.; Katzel,D.; Li,K.; Schobel,S.; Shrivastava,S.; Thovarai,V.; Wang,S.; Westgeest,K.B.; van Beek,R.; Bestebroer,T.M.; de Jong,J.C.; Rimmelzwaan,G.F.; Osterhaus,A.D.M.E.; Fouchier,R.A.M.; Bao,Y.; Sanders,R.; Dernovoy,D.; Kiryutin,B.; …
EPI365631	PB1	United States	1989-Jan-01	EPI_ISL_114345	A/Atlanta/211/1989		Import from public-domain	Wentworth,D.E.; Dugan,V.; Halpin,R.; Lin,X.; Bera,J.; Ghedin,E.; Fedorova,N.; Overton,L.; Tsitrin,T.; Stockwell,T.; Amedeo,P.; Bishop,B.; Chen,H.; Edworthy,P.; Gupta,N.; Katzel,D.; Li,K.; Schobel,S.; Shrivastava,S.; Thovarai,V.; Wang,S.; Westgeest,K.B.; van Beek,R.; Bestebroer,T.M.; de Jong,J.C.; Rimmelzwaan,G.F.; Osterhaus,A.D.M.E.; Fouchier,R.A.M.; Bao,Y.; Sanders,R.; Dernovoy,D.; Kiryutin,B.; …
EPI365640	PB1	United Kingdom	1989-Jan-01	EPI_ISL_114346	A/England/138/1989		Import from public-domain	Wentworth,D.E.; Dugan,V.; Halpin,R.; Lin,X.; Bera,J.; Ghedin,E.; Fedorova,N.; Overton,L.; Tsitrin,T.; Stockwell,T.; Amedeo,P.; Bishop,B.; Chen,H.; Edworthy,P.; Gupta,N.; Katzel,D.; Li,K.; Schobel,S.; Shrivastava,S.; Thovarai,V.; Wang,S.; Westgeest,K.B.; van Beek,R.; Bestebroer,T.M.; de Jong,J.C.; Rimmelzwaan,G.F.; Osterhaus,A.D.M.E.; Fouchier,R.A.M.; Bao,Y.; Sanders,R.; Dernovoy,D.; Kiryutin,B.; …
EPI365656	PB1	Netherlands	1989-Dec-13	EPI_ISL_114348	A/Netherlands/650/1989		Import from public-domain	Wentworth,D.E.; Dugan,V.; Halpin,R.; Lin,X.; Bera,J.; Ghedin,E.; Fedorova,N.; Overton,L.; Tsitrin,T.; Stockwell,T.; Amedeo,P.; Bishop,B.; Chen,H.; Edworthy,P.; Gupta,N.; Katzel,D.; Li,K.; Schobel,S.; Shrivastava,S.; Thovarai,V.; Wang,S.; Westgeest,K.B.; van Beek,R.; Bestebroer,T.M.; de Jong,J.C.; Rimmelzwaan,G.F.; Osterhaus,A.D.M.E.; Fouchier,R.A.M.; Bao,Y.; Sanders,R.; Dernovoy,D.; Kiryutin,B.; …
EPI365664	PB1	Netherlands	1989-Dec-17	EPI_ISL_114349	A/Netherlands/738/1989		Import from public-domain	Wentworth,D.E.; Dugan,V.; Halpin,R.; Lin,X.; Bera,J.; Ghedin,E.; Fedorova,N.; Overton,L.; Tsitrin,T.; Stockwell,T.; Amedeo,P.; Bishop,B.; Chen,H.; Edworthy,P.; Gupta,N.; Katzel,D.; Li,K.; Schobel,S.; Shrivastava,S.; Thovarai,V.; Wang,S.; Westgeest,K.B.; van Beek,R.; Bestebroer,T.M.; de Jong,J.C.; Rimmelzwaan,G.F.; Osterhaus,A.D.M.E.; Fouchier,R.A.M.; Bao,Y.; Sanders,R.; Dernovoy,D.; Kiryutin,B.; …
EPI365672	PB1	Singapore	1993-Jan-06	EPI_ISL_114350	A/Singapore/3/1993		Import from public-domain	Wentworth,D.E.; Dugan,V.; Halpin,R.; Lin,X.; Bera,J.; Ghedin,E.; Fedorova,N.; Overton,L.; Tsitrin,T.; Stockwell,T.; Amedeo,P.; Bishop,B.; Chen,H.; Edworthy,P.; Gupta,N.; Katzel,D.; Li,K.; Schobel,S.; Shrivastava,S.; Thovarai,V.; Wang,S.; Westgeest,K.B.; van Beek,R.; Bestebroer,T.M.; de Jong,J.C.; Rimmelzwaan,G.F.; Osterhaus,A.D.M.E.; Fouchier,R.A.M.; Bao,Y.; Sanders,R.; Dernovoy,D.; Kiryutin,B.; …
EPI365678	PB1	Singapore	1989-Jan-01	EPI_ISL_114396	A/Singapore/34/1989		Import from public-domain	Wentworth,D.E.; Dugan,V.; Halpin,R.; Lin,X.; Bera,J.; Ghedin,E.; Fedorova,N.; Overton,L.; Tsitrin,T.; Stockwell,T.; Amedeo,P.; Bishop,B.; Chen,H.; Edworthy,P.; Gupta,N.; Katzel,D.; Li,K.; Schobel,S.; Shrivastava,S.; Thovarai,V.; Wang,S.; Westgeest,K.B.; van Beek,R.; Bestebroer,T.M.; de Jong,J.C.; Rimmelzwaan,G.F.; Osterhaus,A.D.M.E.; Fouchier,R.A.M.; Bao,Y.; Sanders,R.; Dernovoy,D.; Kiryutin,B.; …
EPI365686	PB1	Singapore	1989-Jan-01	EPI_ISL_114397	A/Singapore/35/1989		Import from public-domain	Wentworth,D.E.; Dugan,V.; Halpin,R.; Lin,X.; Bera,J.; Ghedin,E.; Fedorova,N.; Overton,L.; Tsitrin,T.; Stockwell,T.; Amedeo,P.; Bishop,B.; Chen,H.; Edworthy,P.; Gupta,N.; Katzel,D.; Li,K.; Schobel,S.; Shrivastava,S.; Thovarai,V.; Wang,S.; Westgeest,K.B.; van Beek,R.; Bestebroer,T.M.; de Jong,J.C.; Rimmelzwaan,G.F.; Osterhaus,A.D.M.E.; Fouchier,R.A.M.; Bao,Y.; Sanders,R.; Dernovoy,D.; Kiryutin,B.; …
EPI365694	PB1	Singapore	1989-Jan-01	EPI_ISL_114398	A/Singapore/40/1989		Import from public-domain	Wentworth,D.E.; Dugan,V.; Halpin,R.; Lin,X.; Bera,J.; Ghedin,E.; Fedorova,N.; Overton,L.; Tsitrin,T.; Stockwell,T.; Amedeo,P.; Bishop,B.; Chen,H.; Edworthy,P.; Gupta,N.; Katzel,D.; Li,K.; Schobel,S.; Shrivastava,S.; Thovarai,V.; Wang,S.; Westgeest,K.B.; van Beek,R.; Bestebroer,T.M.; de Jong,J.C.; Rimmelzwaan,G.F.; Osterhaus,A.D.M.E.; Fouchier,R.A.M.; Bao,Y.; Sanders,R.; Dernovoy,D.; Kiryutin,B.; …
EPI365702	PB1	Australia	1989-Jan-01	EPI_ISL_114399	A/Victoria/1/1989		Import from public-domain	Wentworth,D.E.; Dugan,V.; Halpin,R.; Lin,X.; Bera,J.; Ghedin,E.; Fedorova,N.; Overton,L.; Tsitrin,T.; Stockwell,T.; Amedeo,P.; Bishop,B.; Chen,H.; Edworthy,P.; Gupta,N.; Katzel,D.; Li,K.; Schobel,S.; Shrivastava,S.; Thovarai,V.; Wang,S.; Westgeest,K.B.; van Beek,R.; Bestebroer,T.M.; de Jong,J.C.; Rimmelzwaan,G.F.; Osterhaus,A.D.M.E.; Fouchier,R.A.M.; Bao,Y.; Sanders,R.; Dernovoy,D.; Kiryutin,B.; …
EPI365709	PB1	New Zealand	1989-Jan-01	EPI_ISL_114400	A/Wellington/5/1989		Import from public-domain	Wentworth,D.E.; Dugan,V.; Halpin,R.; Lin,X.; Bera,J.; Ghedin,E.; Fedorova,N.; Overton,L.; Tsitrin,T.; Stockwell,T.; Amedeo,P.; Bishop,B.; Chen,H.; Edworthy,P.; Gupta,N.; Katzel,D.; Li,K.; Schobel,S.; Shrivastava,S.; Thovarai,V.; Wang,S.; Westgeest,K.B.; van Beek,R.; Bestebroer,T.M.; de Jong,J.C.; Rimmelzwaan,G.F.; Osterhaus,A.D.M.E.; Fouchier,R.A.M.; Bao,Y.; Sanders,R.; Dernovoy,D.; Kiryutin,B.; …
EPI365718	PB1	New Zealand	1989-Jan-01	EPI_ISL_114401	A/Waikato/1/1989		Import from public-domain	Wentworth,D.E.; Dugan,V.; Halpin,R.; Lin,X.; Bera,J.; Ghedin,E.; Fedorova,N.; Overton,L.; Tsitrin,T.; Stockwell,T.; Amedeo,P.; Bishop,B.; Chen,H.; Edworthy,P.; Gupta,N.; Katzel,D.; Li,K.; Schobel,S.; Shrivastava,S.; Thovarai,V.; Wang,S.; Westgeest,K.B.; van Beek,R.; Bestebroer,T.M.; de Jong,J.C.; Rimmelzwaan,G.F.; Osterhaus,A.D.M.E.; Fouchier,R.A.M.; Bao,Y.; Sanders,R.; Dernovoy,D.; Kiryutin,B.; …
EPI365728	PB1	United States	1990-Jan-01	EPI_ISL_114452	A/Memphis/2/1990		Import from public-domain	Wentworth,D.E.; Dugan,V.; Halpin,R.; Lin,X.; Bera,J.; Ghedin,E.; Fedorova,N.; Overton,L.; Tsitrin,T.; Stockwell,T.; Amedeo,P.; Bishop,B.; Chen,H.; Edworthy,P.; Gupta,N.; Katzel,D.; Li,K.; Schobel,S.; Shrivastava,S.; Thovarai,V.; Wang,S.; Westgeest,K.B.; van Beek,R.; Bestebroer,T.M.; de Jong,J.C.; Rimmelzwaan,G.F.; Osterhaus,A.D.M.E.; Fouchier,R.A.M.; Bao,Y.; Sanders,R.; Dernovoy,D.; Kiryutin,B.; …
EPI365736	PB1	United States	1990-Jan-01	EPI_ISL_114453	A/Memphis/5/1990		Import from public-domain	Wentworth,D.E.; Dugan,V.; Halpin,R.; Lin,X.; Bera,J.; Ghedin,E.; Fedorova,N.; Overton,L.; Tsitrin,T.; Stockwell,T.; Amedeo,P.; Bishop,B.; Chen,H.; Edworthy,P.; Gupta,N.; Katzel,D.; Li,K.; Schobel,S.; Shrivastava,S.; Thovarai,V.; Wang,S.; Westgeest,K.B.; van Beek,R.; Bestebroer,T.M.; de Jong,J.C.; Rimmelzwaan,G.F.; Osterhaus,A.D.M.E.; Fouchier,R.A.M.; Bao,Y.; Sanders,R.; Dernovoy,D.; Kiryutin,B.; …
EPI365752	PB1	Japan	1990-Jan-01	EPI_ISL_114455	A/Suita/1/1990		Import from public-domain	Wentworth,D.E.; Dugan,V.; Halpin,R.; Lin,X.; Bera,J.; Ghedin,E.; Fedorova,N.; Overton,L.; Tsitrin,T.; Stockwell,T.; Amedeo,P.; Bishop,B.; Chen,H.; Edworthy,P.; Gupta,N.; Katzel,D.; Li,K.; Schobel,S.; Shrivastava,S.; Thovarai,V.; Wang,S.; Westgeest,K.B.; van Beek,R.; Bestebroer,T.M.; de Jong,J.C.; Rimmelzwaan,G.F.; Osterhaus,A.D.M.E.; Fouchier,R.A.M.; Bao,Y.; Sanders,R.; Dernovoy,D.; Kiryutin,B.; …
EPI365761	PB1	Australia	1990-Jan-01	EPI_ISL_114456	A/Victoria/2/1990		Import from public-domain	Wentworth,D.E.; Dugan,V.; Halpin,R.; Lin,X.; Bera,J.; Ghedin,E.; Fedorova,N.; Overton,L.; Tsitrin,T.; Stockwell,T.; Amedeo,P.; Bishop,B.; Chen,H.; Edworthy,P.; Gupta,N.; Katzel,D.; Li,K.; Schobel,S.; Shrivastava,S.; Thovarai,V.; Wang,S.; Westgeest,K.B.; van Beek,R.; Bestebroer,T.M.; de Jong,J.C.; Rimmelzwaan,G.F.; Osterhaus,A.D.M.E.; Fouchier,R.A.M.; Bao,Y.; Sanders,R.; Dernovoy,D.; Kiryutin,B.; …
EPI365768	PB1	New Zealand	1990-Jan-01	EPI_ISL_114457	A/Wellington/3/1990		Import from public-domain	Wentworth,D.E.; Dugan,V.; Halpin,R.; Lin,X.; Bera,J.; Ghedin,E.; Fedorova,N.; Overton,L.; Tsitrin,T.; Stockwell,T.; Amedeo,P.; Bishop,B.; Chen,H.; Edworthy,P.; Gupta,N.; Katzel,D.; Li,K.; Schobel,S.; Shrivastava,S.; Thovarai,V.; Wang,S.; Westgeest,K.B.; van Beek,R.; Bestebroer,T.M.; de Jong,J.C.; Rimmelzwaan,G.F.; Osterhaus,A.D.M.E.; Fouchier,R.A.M.; Bao,Y.; Sanders,R.; Dernovoy,D.; Kiryutin,B.; …
EPI365776	PB1	Australia	1991-Jan-01	EPI_ISL_114458	A/Canberra/1/1991		Import from public-domain	Wentworth,D.E.; Dugan,V.; Halpin,R.; Lin,X.; Bera,J.; Ghedin,E.; Fedorova,N.; Overton,L.; Tsitrin,T.; Stockwell,T.; Amedeo,P.; Bishop,B.; Chen,H.; Edworthy,P.; Gupta,N.; Katzel,D.; Li,K.; Schobel,S.; Shrivastava,S.; Thovarai,V.; Wang,S.; Westgeest,K.B.; van Beek,R.; Bestebroer,T.M.; de Jong,J.C.; Rimmelzwaan,G.F.; Osterhaus,A.D.M.E.; Fouchier,R.A.M.; Bao,Y.; Sanders,R.; Dernovoy,D.; Kiryutin,B.; …
EPI365792	PB1	Switzerland	1991-Jan-01	EPI_ISL_114503	A/Geneva/5366/1991		Import from public-domain	Wentworth,D.E.; Dugan,V.; Halpin,R.; Lin,X.; Bera,J.; Ghedin,E.; Fedorova,N.; Overton,L.; Tsitrin,T.; Stockwell,T.; Amedeo,P.; Bishop,B.; Chen,H.; Edworthy,P.; Gupta,N.; Katzel,D.; Li,K.; Schobel,S.; Shrivastava,S.; Thovarai,V.; Wang,S.; Westgeest,K.B.; van Beek,R.; Bestebroer,T.M.; de Jong,J.C.; Rimmelzwaan,G.F.; Osterhaus,A.D.M.E.; Fouchier,R.A.M.; Bao,Y.; Sanders,R.; Dernovoy,D.; Kiryutin,B.; …
EPI365800	PB1	France	1991-Dec-09	EPI_ISL_114504	A/Lyon/1149/1991		Import from public-domain	Wentworth,D.E.; Dugan,V.; Halpin,R.; Lin,X.; Bera,J.; Ghedin,E.; Fedorova,N.; Overton,L.; Tsitrin,T.; Stockwell,T.; Amedeo,P.; Bishop,B.; Chen,H.; Edworthy,P.; Gupta,N.; Katzel,D.; Li,K.; Schobel,S.; Shrivastava,S.; Thovarai,V.; Wang,S.; Westgeest,K.B.; van Beek,R.; Bestebroer,T.M.; de Jong,J.C.; Rimmelzwaan,G.F.; Osterhaus,A.D.M.E.; Fouchier,R.A.M.; Bao,Y.; Sanders,R.; Dernovoy,D.; Kiryutin,B.; …
EPI365808	PB1	France	1991-Dec-12	EPI_ISL_114505	A/Lyon/1182/1991		Import from public-domain	Wentworth,D.E.; Dugan,V.; Halpin,R.; Lin,X.; Bera,J.; Ghedin,E.; Fedorova,N.; Overton,L.; Tsitrin,T.; Stockwell,T.; Amedeo,P.; Bishop,B.; Chen,H.; Edworthy,P.; Gupta,N.; Katzel,D.; Li,K.; Schobel,S.; Shrivastava,S.; Thovarai,V.; Wang,S.; Westgeest,K.B.; van Beek,R.; Bestebroer,T.M.; de Jong,J.C.; Rimmelzwaan,G.F.; Osterhaus,A.D.M.E.; Fouchier,R.A.M.; Bao,Y.; Sanders,R.; Dernovoy,D.; Kiryutin,B.; …
EPI365816	PB1	France	1991-Dec-12	EPI_ISL_114506	A/Lyon/1189/1991		Import from public-domain	Wentworth,D.E.; Dugan,V.; Halpin,R.; Lin,X.; Bera,J.; Ghedin,E.; Fedorova,N.; Overton,L.; Tsitrin,T.; Stockwell,T.; Amedeo,P.; Bishop,B.; Chen,H.; Edworthy,P.; Gupta,N.; Katzel,D.; Li,K.; Schobel,S.; Shrivastava,S.; Thovarai,V.; Wang,S.; Westgeest,K.B.; van Beek,R.; Bestebroer,T.M.; de Jong,J.C.; Rimmelzwaan,G.F.; Osterhaus,A.D.M.E.; Fouchier,R.A.M.; Bao,Y.; Sanders,R.; Dernovoy,D.; Kiryutin,B.; …
EPI365824	PB1	France	1991-Dec-12	EPI_ISL_114507	A/Lyon/1276/1991		Import from public-domain	Wentworth,D.E.; Dugan,V.; Halpin,R.; Lin,X.; Bera,J.; Ghedin,E.; Fedorova,N.; Overton,L.; Tsitrin,T.; Stockwell,T.; Amedeo,P.; Bishop,B.; Chen,H.; Edworthy,P.; Gupta,N.; Katzel,D.; Li,K.; Schobel,S.; Shrivastava,S.; Thovarai,V.; Wang,S.; Westgeest,K.B.; van Beek,R.; Bestebroer,T.M.; de Jong,J.C.; Rimmelzwaan,G.F.; Osterhaus,A.D.M.E.; Fouchier,R.A.M.; Bao,Y.; Sanders,R.; Dernovoy,D.; Kiryutin,B.; …
EPI365832	PB1	France	1991-Dec-16	EPI_ISL_114554	A/Lyon/1337/1991		Import from public-domain	Wentworth,D.E.; Dugan,V.; Halpin,R.; Lin,X.; Bera,J.; Ghedin,E.; Fedorova,N.; Overton,L.; Tsitrin,T.; Stockwell,T.; Amedeo,P.; Bishop,B.; Chen,H.; Edworthy,P.; Gupta,N.; Katzel,D.; Li,K.; Schobel,S.; Shrivastava,S.; Thovarai,V.; Wang,S.; Westgeest,K.B.; van Beek,R.; Bestebroer,T.M.; de Jong,J.C.; Rimmelzwaan,G.F.; Osterhaus,A.D.M.E.; Fouchier,R.A.M.; Bao,Y.; Sanders,R.; Dernovoy,D.; Kiryutin,B.; …
EPI365839	PB1	France	1991-Dec-16	EPI_ISL_114555	A/Lyon/1373/1991		Import from public-domain	Wentworth,D.E.; Dugan,V.; Halpin,R.; Lin,X.; Bera,J.; Ghedin,E.; Fedorova,N.; Overton,L.; Tsitrin,T.; Stockwell,T.; Amedeo,P.; Bishop,B.; Chen,H.; Edworthy,P.; Gupta,N.; Katzel,D.; Li,K.; Schobel,S.; Shrivastava,S.; Thovarai,V.; Wang,S.; Westgeest,K.B.; van Beek,R.; Bestebroer,T.M.; de Jong,J.C.; Rimmelzwaan,G.F.; Osterhaus,A.D.M.E.; Fouchier,R.A.M.; Bao,Y.; Sanders,R.; Dernovoy,D.; Kiryutin,B.; …
EPI365848	PB1	France	1991-Dec-26	EPI_ISL_114556	A/Lyon/1594/1991		Import from public-domain	Wentworth,D.E.; Dugan,V.; Halpin,R.; Lin,X.; Bera,J.; Ghedin,E.; Fedorova,N.; Overton,L.; Tsitrin,T.; Stockwell,T.; Amedeo,P.; Bishop,B.; Chen,H.; Edworthy,P.; Gupta,N.; Katzel,D.; Li,K.; Schobel,S.; Shrivastava,S.; Thovarai,V.; Wang,S.; Westgeest,K.B.; van Beek,R.; Bestebroer,T.M.; de Jong,J.C.; Rimmelzwaan,G.F.; Osterhaus,A.D.M.E.; Fouchier,R.A.M.; Bao,Y.; Sanders,R.; Dernovoy,D.; Kiryutin,B.; …
EPI365856	PB1	France	1991-Dec-17	EPI_ISL_114557	A/Lyon/23672/1991		Import from public-domain	Wentworth,D.E.; Dugan,V.; Halpin,R.; Lin,X.; Bera,J.; Ghedin,E.; Fedorova,N.; Overton,L.; Tsitrin,T.; Stockwell,T.; Amedeo,P.; Bishop,B.; Chen,H.; Edworthy,P.; Gupta,N.; Katzel,D.; Li,K.; Schobel,S.; Shrivastava,S.; Thovarai,V.; Wang,S.; Westgeest,K.B.; van Beek,R.; Bestebroer,T.M.; de Jong,J.C.; Rimmelzwaan,G.F.; Osterhaus,A.D.M.E.; Fouchier,R.A.M.; Bao,Y.; Sanders,R.; Dernovoy,D.; Kiryutin,B.; …
EPI365864	PB1	France	1991-Dec-24	EPI_ISL_114558	A/Lyon/24103/1991		Import from public-domain	Wentworth,D.E.; Dugan,V.; Halpin,R.; Lin,X.; Bera,J.; Ghedin,E.; Fedorova,N.; Overton,L.; Tsitrin,T.; Stockwell,T.; Amedeo,P.; Bishop,B.; Chen,H.; Edworthy,P.; Gupta,N.; Katzel,D.; Li,K.; Schobel,S.; Shrivastava,S.; Thovarai,V.; Wang,S.; Westgeest,K.B.; van Beek,R.; Bestebroer,T.M.; de Jong,J.C.; Rimmelzwaan,G.F.; Osterhaus,A.D.M.E.; Fouchier,R.A.M.; Bao,Y.; Sanders,R.; Dernovoy,D.; Kiryutin,B.; …
EPI365872	PB1	France	1991-Dec-26	EPI_ISL_114559	A/Lyon/24222/1991		Import from public-domain	Wentworth,D.E.; Dugan,V.; Halpin,R.; Lin,X.; Bera,J.; Ghedin,E.; Fedorova,N.; Overton,L.; Tsitrin,T.; Stockwell,T.; Amedeo,P.; Bishop,B.; Chen,H.; Edworthy,P.; Gupta,N.; Katzel,D.; Li,K.; Schobel,S.; Shrivastava,S.; Thovarai,V.; Wang,S.; Westgeest,K.B.; van Beek,R.; Bestebroer,T.M.; de Jong,J.C.; Rimmelzwaan,G.F.; Osterhaus,A.D.M.E.; Fouchier,R.A.M.; Bao,Y.; Sanders,R.; Dernovoy,D.; Kiryutin,B.; …
EPI365985	PB1	Netherlands	1992-Jan-09	EPI_ISL_114705	A/Nijmegen/3126/1992		Import from public-domain	Wentworth,D.E.; Dugan,V.; Halpin,R.; Lin,X.; Bera,J.; Ghedin,E.; Fedorova,N.; Overton,L.; Tsitrin,T.; Stockwell,T.; Amedeo,P.; Bishop,B.; Chen,H.; Edworthy,P.; Gupta,N.; Katzel,D.; Li,K.; Schobel,S.; Shrivastava,S.; Thovarai,V.; Wang,S.; Westgeest,K.B.; van Beek,R.; Bestebroer,T.M.; de Jong,J.C.; Rimmelzwaan,G.F.; Osterhaus,A.D.M.E.; Fouchier,R.A.M.; Bao,Y.; Sanders,R.; Dernovoy,D.; Kiryutin,B.; …
EPI365993	PB1	Netherlands	1992-Feb-07	EPI_ISL_114706	A/Nijmegen/3129/1992		Import from public-domain	Wentworth,D.E.; Dugan,V.; Halpin,R.; Lin,X.; Bera,J.; Ghedin,E.; Fedorova,N.; Overton,L.; Tsitrin,T.; Stockwell,T.; Amedeo,P.; Bishop,B.; Chen,H.; Edworthy,P.; Gupta,N.; Katzel,D.; Li,K.; Schobel,S.; Shrivastava,S.; Thovarai,V.; Wang,S.; Westgeest,K.B.; van Beek,R.; Bestebroer,T.M.; de Jong,J.C.; Rimmelzwaan,G.F.; Osterhaus,A.D.M.E.; Fouchier,R.A.M.; Bao,Y.; Sanders,R.; Dernovoy,D.; Kiryutin,B.; …
EPI366001	PB1	Spain	1991-Dec-28	EPI_ISL_114707	A/Oviedo/31/1992		Import from public-domain	Wentworth,D.E.; Dugan,V.; Halpin,R.; Lin,X.; Bera,J.; Ghedin,E.; Fedorova,N.; Overton,L.; Tsitrin,T.; Stockwell,T.; Amedeo,P.; Bishop,B.; Chen,H.; Edworthy,P.; Gupta,N.; Katzel,D.; Li,K.; Schobel,S.; Shrivastava,S.; Thovarai,V.; Wang,S.; Westgeest,K.B.; van Beek,R.; Bestebroer,T.M.; de Jong,J.C.; Rimmelzwaan,G.F.; Osterhaus,A.D.M.E.; Fouchier,R.A.M.; Bao,Y.; Sanders,R.; Dernovoy,D.; Kiryutin,B.; …
EPI366009	PB1	France	1991-Dec-01	EPI_ISL_114708	A/Paris/320/1992		Import from public-domain	Wentworth,D.E.; Dugan,V.; Halpin,R.; Lin,X.; Bera,J.; Ghedin,E.; Fedorova,N.; Overton,L.; Tsitrin,T.; Stockwell,T.; Amedeo,P.; Bishop,B.; Chen,H.; Edworthy,P.; Gupta,N.; Katzel,D.; Li,K.; Schobel,S.; Shrivastava,S.; Thovarai,V.; Wang,S.; Westgeest,K.B.; van Beek,R.; Bestebroer,T.M.; de Jong,J.C.; Rimmelzwaan,G.F.; Osterhaus,A.D.M.E.; Fouchier,R.A.M.; Bao,Y.; Sanders,R.; Dernovoy,D.; Kiryutin,B.; …
EPI366017	PB1	France	1991-Dec-01	EPI_ISL_114709	A/Paris/325/1992		Import from public-domain	Wentworth,D.E.; Dugan,V.; Halpin,R.; Lin,X.; Bera,J.; Ghedin,E.; Fedorova,N.; Overton,L.; Tsitrin,T.; Stockwell,T.; Amedeo,P.; Bishop,B.; Chen,H.; Edworthy,P.; Gupta,N.; Katzel,D.; Li,K.; Schobel,S.; Shrivastava,S.; Thovarai,V.; Wang,S.; Westgeest,K.B.; van Beek,R.; Bestebroer,T.M.; de Jong,J.C.; Rimmelzwaan,G.F.; Osterhaus,A.D.M.E.; Fouchier,R.A.M.; Bao,Y.; Sanders,R.; Dernovoy,D.; Kiryutin,B.; …
EPI366034	PB1	France	1991-Dec-01	EPI_ISL_114710	A/Paris/407/1992		Import from public-domain	Wentworth,D.E.; Dugan,V.; Halpin,R.; Lin,X.; Bera,J.; Ghedin,E.; Fedorova,N.; Overton,L.; Tsitrin,T.; Stockwell,T.; Amedeo,P.; Bishop,B.; Chen,H.; Edworthy,P.; Gupta,N.; Katzel,D.; Li,K.; Schobel,S.; Shrivastava,S.; Thovarai,V.; Wang,S.; Westgeest,K.B.; van Beek,R.; Bestebroer,T.M.; de Jong,J.C.; Rimmelzwaan,G.F.; Osterhaus,A.D.M.E.; Fouchier,R.A.M.; Bao,Y.; Sanders,R.; Dernovoy,D.; Kiryutin,B.; …
EPI366028	PB1	United States	2012-Mar-29	EPI_ISL_114711	A/Utah/10/2012	Utah Department of Health	Centers for Disease Control and Prevention
EPI366041	PB1	France	1991-Dec-01	EPI_ISL_114758	A/Paris/417/1992		Import from public-domain	Wentworth,D.E.; Dugan,V.; Halpin,R.; Lin,X.; Bera,J.; Ghedin,E.; Fedorova,N.; Overton,L.; Tsitrin,T.; Stockwell,T.; Amedeo,P.; Bishop,B.; Chen,H.; Edworthy,P.; Gupta,N.; Katzel,D.; Li,K.; Schobel,S.; Shrivastava,S.; Thovarai,V.; Wang,S.; Westgeest,K.B.; van Beek,R.; Bestebroer,T.M.; de Jong,J.C.; Rimmelzwaan,G.F.; Osterhaus,A.D.M.E.; Fouchier,R.A.M.; Bao,Y.; Sanders,R.; Dernovoy,D.; Kiryutin,B.; …
EPI366050	PB1	France	1991-Dec-01	EPI_ISL_114759	A/Paris/424/1992		Import from public-domain	Wentworth,D.E.; Dugan,V.; Halpin,R.; Lin,X.; Bera,J.; Ghedin,E.; Fedorova,N.; Overton,L.; Tsitrin,T.; Stockwell,T.; Amedeo,P.; Bishop,B.; Chen,H.; Edworthy,P.; Gupta,N.; Katzel,D.; Li,K.; Schobel,S.; Shrivastava,S.; Thovarai,V.; Wang,S.; Westgeest,K.B.; van Beek,R.; Bestebroer,T.M.; de Jong,J.C.; Rimmelzwaan,G.F.; Osterhaus,A.D.M.E.; Fouchier,R.A.M.; Bao,Y.; Sanders,R.; Dernovoy,D.; Kiryutin,B.; …
EPI366058	PB1	France	1991-Dec-01	EPI_ISL_114760	A/Paris/457/1992		Import from public-domain	Wentworth,D.E.; Dugan,V.; Halpin,R.; Lin,X.; Bera,J.; Ghedin,E.; Fedorova,N.; Overton,L.; Tsitrin,T.; Stockwell,T.; Amedeo,P.; Bishop,B.; Chen,H.; Edworthy,P.; Gupta,N.; Katzel,D.; Li,K.; Schobel,S.; Shrivastava,S.; Thovarai,V.; Wang,S.; Westgeest,K.B.; van Beek,R.; Bestebroer,T.M.; de Jong,J.C.; Rimmelzwaan,G.F.; Osterhaus,A.D.M.E.; Fouchier,R.A.M.; Bao,Y.; Sanders,R.; Dernovoy,D.; Kiryutin,B.; …
EPI366065	PB1	France	1991-Dec-01	EPI_ISL_114761	A/Paris/467/1992		Import from public-domain	Wentworth,D.E.; Dugan,V.; Halpin,R.; Lin,X.; Bera,J.; Ghedin,E.; Fedorova,N.; Overton,L.; Tsitrin,T.; Stockwell,T.; Amedeo,P.; Bishop,B.; Chen,H.; Edworthy,P.; Gupta,N.; Katzel,D.; Li,K.; Schobel,S.; Shrivastava,S.; Thovarai,V.; Wang,S.; Westgeest,K.B.; van Beek,R.; Bestebroer,T.M.; de Jong,J.C.; Rimmelzwaan,G.F.; Osterhaus,A.D.M.E.; Fouchier,R.A.M.; Bao,Y.; Sanders,R.; Dernovoy,D.; Kiryutin,B.; …
EPI366074	PB1	France	1991-Dec-01	EPI_ISL_114762	A/Paris/512/1991		Import from public-domain	Wentworth,D.E.; Dugan,V.; Halpin,R.; Lin,X.; Bera,J.; Ghedin,E.; Fedorova,N.; Overton,L.; Tsitrin,T.; Stockwell,T.; Amedeo,P.; Bishop,B.; Chen,H.; Edworthy,P.; Gupta,N.; Katzel,D.; Li,K.; Schobel,S.; Shrivastava,S.; Thovarai,V.; Wang,S.; Westgeest,K.B.; van Beek,R.; Bestebroer,T.M.; de Jong,J.C.; Rimmelzwaan,G.F.; Osterhaus,A.D.M.E.; Fouchier,R.A.M.; Bao,Y.; Sanders,R.; Dernovoy,D.; Kiryutin,B.; …
EPI366082	PB1	France	1991-Dec-01	EPI_ISL_114763	A/Paris/548/1992		Import from public-domain	Wentworth,D.E.; Dugan,V.; Halpin,R.; Lin,X.; Bera,J.; Ghedin,E.; Fedorova,N.; Overton,L.; Tsitrin,T.; Stockwell,T.; Amedeo,P.; Bishop,B.; Chen,H.; Edworthy,P.; Gupta,N.; Katzel,D.; Li,K.; Schobel,S.; Shrivastava,S.; Thovarai,V.; Wang,S.; Westgeest,K.B.; van Beek,R.; Bestebroer,T.M.; de Jong,J.C.; Rimmelzwaan,G.F.; Osterhaus,A.D.M.E.; Fouchier,R.A.M.; Bao,Y.; Sanders,R.; Dernovoy,D.; Kiryutin,B.; …
EPI366090	PB1	France	1991-Dec-01	EPI_ISL_114811	A/Paris/564/1991		Import from public-domain	Wentworth,D.E.; Dugan,V.; Halpin,R.; Lin,X.; Bera,J.; Ghedin,E.; Fedorova,N.; Overton,L.; Tsitrin,T.; Stockwell,T.; Amedeo,P.; Bishop,B.; Chen,H.; Edworthy,P.; Gupta,N.; Katzel,D.; Li,K.; Schobel,S.; Shrivastava,S.; Thovarai,V.; Wang,S.; Westgeest,K.B.; van Beek,R.; Bestebroer,T.M.; de Jong,J.C.; Rimmelzwaan,G.F.; Osterhaus,A.D.M.E.; Fouchier,R.A.M.; Bao,Y.; Sanders,R.; Dernovoy,D.; Kiryutin,B.; …
EPI366098	PB1	France	1992-Jan-01	EPI_ISL_114812	A/Paris/583/1992		Import from public-domain	Wentworth,D.E.; Dugan,V.; Halpin,R.; Lin,X.; Bera,J.; Ghedin,E.; Fedorova,N.; Overton,L.; Tsitrin,T.; Stockwell,T.; Amedeo,P.; Bishop,B.; Chen,H.; Edworthy,P.; Gupta,N.; Katzel,D.; Li,K.; Schobel,S.; Shrivastava,S.; Thovarai,V.; Wang,S.; Westgeest,K.B.; van Beek,R.; Bestebroer,T.M.; de Jong,J.C.; Rimmelzwaan,G.F.; Osterhaus,A.D.M.E.; Fouchier,R.A.M.; Bao,Y.; Sanders,R.; Dernovoy,D.; Kiryutin,B.; …
EPI366107	PB1	France	1991-Dec-01	EPI_ISL_114813	A/Paris/597/1991		Import from public-domain	Wentworth,D.E.; Dugan,V.; Halpin,R.; Lin,X.; Bera,J.; Ghedin,E.; Fedorova,N.; Overton,L.; Tsitrin,T.; Stockwell,T.; Amedeo,P.; Bishop,B.; Chen,H.; Edworthy,P.; Gupta,N.; Katzel,D.; Li,K.; Schobel,S.; Shrivastava,S.; Thovarai,V.; Wang,S.; Westgeest,K.B.; van Beek,R.; Bestebroer,T.M.; de Jong,J.C.; Rimmelzwaan,G.F.; Osterhaus,A.D.M.E.; Fouchier,R.A.M.; Bao,Y.; Sanders,R.; Dernovoy,D.; Kiryutin,B.; …
EPI366113	PB1	France	1992-Jan-01	EPI_ISL_114814	A/Paris/614/1992		Import from public-domain	Wentworth,D.E.; Dugan,V.; Halpin,R.; Lin,X.; Bera,J.; Ghedin,E.; Fedorova,N.; Overton,L.; Tsitrin,T.; Stockwell,T.; Amedeo,P.; Bishop,B.; Chen,H.; Edworthy,P.; Gupta,N.; Katzel,D.; Li,K.; Schobel,S.; Shrivastava,S.; Thovarai,V.; Wang,S.; Westgeest,K.B.; van Beek,R.; Bestebroer,T.M.; de Jong,J.C.; Rimmelzwaan,G.F.; Osterhaus,A.D.M.E.; Fouchier,R.A.M.; Bao,Y.; Sanders,R.; Dernovoy,D.; Kiryutin,B.; …
EPI366129	PB1	Australia	1992-Apr-06	EPI_ISL_114816	A/South Austalia/27/1992		Import from public-domain	Wentworth,D.E.; Dugan,V.; Halpin,R.; Lin,X.; Bera,J.; Ghedin,E.; Fedorova,N.; Overton,L.; Tsitrin,T.; Stockwell,T.; Amedeo,P.; Bishop,B.; Chen,H.; Edworthy,P.; Gupta,N.; Katzel,D.; Li,K.; Schobel,S.; Shrivastava,S.; Thovarai,V.; Wang,S.; Westgeest,K.B.; van Beek,R.; Bestebroer,T.M.; de Jong,J.C.; Rimmelzwaan,G.F.; Osterhaus,A.D.M.E.; Fouchier,R.A.M.; Bao,Y.; Sanders,R.; Dernovoy,D.; Kiryutin,B.; …
EPI366137	PB1	Sweden	1992-Feb-14	EPI_ISL_114867	A/Stockholm/7/1992		Import from public-domain	Wentworth,D.E.; Dugan,V.; Halpin,R.; Lin,X.; Bera,J.; Ghedin,E.; Fedorova,N.; Overton,L.; Tsitrin,T.; Stockwell,T.; Amedeo,P.; Bishop,B.; Chen,H.; Edworthy,P.; Gupta,N.; Katzel,D.; Li,K.; Schobel,S.; Shrivastava,S.; Thovarai,V.; Wang,S.; Westgeest,K.B.; van Beek,R.; Bestebroer,T.M.; de Jong,J.C.; Rimmelzwaan,G.F.; Osterhaus,A.D.M.E.; Fouchier,R.A.M.; Bao,Y.; Sanders,R.; Dernovoy,D.; Kiryutin,B.; …
EPI366145	PB1	Sweden	1992-Nov-01	EPI_ISL_114868	A/Stockholm/12/1992		Import from public-domain	Wentworth,D.E.; Dugan,V.; Halpin,R.; Lin,X.; Bera,J.; Ghedin,E.; Fedorova,N.; Overton,L.; Tsitrin,T.; Stockwell,T.; Amedeo,P.; Bishop,B.; Chen,H.; Edworthy,P.; Gupta,N.; Katzel,D.; Li,K.; Schobel,S.; Shrivastava,S.; Thovarai,V.; Wang,S.; Westgeest,K.B.; van Beek,R.; Bestebroer,T.M.; de Jong,J.C.; Rimmelzwaan,G.F.; Osterhaus,A.D.M.E.; Fouchier,R.A.M.; Bao,Y.; Sanders,R.; Dernovoy,D.; Kiryutin,B.; …
EPI366153	PB1	Sweden	1992-Dec-01	EPI_ISL_114869	A/Stockholm/13/1992		Import from public-domain	Wentworth,D.E.; Dugan,V.; Halpin,R.; Lin,X.; Bera,J.; Ghedin,E.; Fedorova,N.; Overton,L.; Tsitrin,T.; Stockwell,T.; Amedeo,P.; Bishop,B.; Chen,H.; Edworthy,P.; Gupta,N.; Katzel,D.; Li,K.; Schobel,S.; Shrivastava,S.; Thovarai,V.; Wang,S.; Westgeest,K.B.; van Beek,R.; Bestebroer,T.M.; de Jong,J.C.; Rimmelzwaan,G.F.; Osterhaus,A.D.M.E.; Fouchier,R.A.M.; Bao,Y.; Sanders,R.; Dernovoy,D.; Kiryutin,B.; …
EPI366161	PB1	Netherlands	1991-Dec-04	EPI_ISL_114870	A/Tilburg/5957/1992		Import from public-domain	Wentworth,D.E.; Dugan,V.; Halpin,R.; Lin,X.; Bera,J.; Ghedin,E.; Fedorova,N.; Overton,L.; Tsitrin,T.; Stockwell,T.; Amedeo,P.; Bishop,B.; Chen,H.; Edworthy,P.; Gupta,N.; Katzel,D.; Li,K.; Schobel,S.; Shrivastava,S.; Thovarai,V.; Wang,S.; Westgeest,K.B.; van Beek,R.; Bestebroer,T.M.; de Jong,J.C.; Rimmelzwaan,G.F.; Osterhaus,A.D.M.E.; Fouchier,R.A.M.; Bao,Y.; Sanders,R.; Dernovoy,D.; Kiryutin,B.; …
EPI366169	PB1	Sweden	1992-Oct-01	EPI_ISL_114871	A/Umea/1982/1992		Import from public-domain	Wentworth,D.E.; Dugan,V.; Halpin,R.; Lin,X.; Bera,J.; Ghedin,E.; Fedorova,N.; Overton,L.; Tsitrin,T.; Stockwell,T.; Amedeo,P.; Bishop,B.; Chen,H.; Edworthy,P.; Gupta,N.; Katzel,D.; Li,K.; Schobel,S.; Shrivastava,S.; Thovarai,V.; Wang,S.; Westgeest,K.B.; van Beek,R.; Bestebroer,T.M.; de Jong,J.C.; Rimmelzwaan,G.F.; Osterhaus,A.D.M.E.; Fouchier,R.A.M.; Bao,Y.; Sanders,R.; Dernovoy,D.; Kiryutin,B.; …
EPI366177	PB1	Sweden	1992-Nov-01	EPI_ISL_114872	A/Umea/2000/1992		Import from public-domain	Wentworth,D.E.; Dugan,V.; Halpin,R.; Lin,X.; Bera,J.; Ghedin,E.; Fedorova,N.; Overton,L.; Tsitrin,T.; Stockwell,T.; Amedeo,P.; Bishop,B.; Chen,H.; Edworthy,P.; Gupta,N.; Katzel,D.; Li,K.; Schobel,S.; Shrivastava,S.; Thovarai,V.; Wang,S.; Westgeest,K.B.; van Beek,R.; Bestebroer,T.M.; de Jong,J.C.; Rimmelzwaan,G.F.; Osterhaus,A.D.M.E.; Fouchier,R.A.M.; Bao,Y.; Sanders,R.; Dernovoy,D.; Kiryutin,B.; …
EPI366185	PB1	Australia	1992-Jul-17	EPI_ISL_114873	A/Victoria/68/1992		Import from public-domain	Wentworth,D.E.; Dugan,V.; Halpin,R.; Lin,X.; Bera,J.; Ghedin,E.; Fedorova,N.; Overton,L.; Tsitrin,T.; Stockwell,T.; Amedeo,P.; Bishop,B.; Chen,H.; Edworthy,P.; Gupta,N.; Katzel,D.; Li,K.; Schobel,S.; Shrivastava,S.; Thovarai,V.; Wang,S.; Westgeest,K.B.; van Beek,R.; Bestebroer,T.M.; de Jong,J.C.; Rimmelzwaan,G.F.; Osterhaus,A.D.M.E.; Fouchier,R.A.M.; Bao,Y.; Sanders,R.; Dernovoy,D.; Kiryutin,B.; …
EPI366193	PB1	Japan	1993-Jan-01	EPI_ISL_115040	A/Akita/4/1993		Import from public-domain	Wentworth,D.E.; Dugan,V.; Halpin,R.; Lin,X.; Bera,J.; Ghedin,E.; Fedorova,N.; Overton,L.; Tsitrin,T.; Stockwell,T.; Amedeo,P.; Bishop,B.; Chen,H.; Edworthy,P.; Gupta,N.; Katzel,D.; Li,K.; Schobel,S.; Shrivastava,S.; Thovarai,V.; Wang,S.; Westgeest,K.B.; van Beek,R.; Bestebroer,T.M.; de Jong,J.C.; Rimmelzwaan,G.F.; Osterhaus,A.D.M.E.; Fouchier,R.A.M.; Bao,Y.; Sanders,R.; Dernovoy,D.; Kiryutin,B.; …
EPI366383	PB1	Netherlands	1993-Jan-01	EPI_ISL_115041	A/Enschede/5458/1993		Import from public-domain	Wentworth,D.E.; Dugan,V.; Halpin,R.; Lin,X.; Bera,J.; Ghedin,E.; Fedorova,N.; Overton,L.; Tsitrin,T.; Stockwell,T.; Amedeo,P.; Bishop,B.; Chen,H.; Edworthy,P.; Gupta,N.; Katzel,D.; Li,K.; Schobel,S.; Shrivastava,S.; Thovarai,V.; Wang,S.; Westgeest,K.B.; van Beek,R.; Bestebroer,T.M.; de Jong,J.C.; Rimmelzwaan,G.F.; Osterhaus,A.D.M.E.; Fouchier,R.A.M.; Bao,Y.; Sanders,R.; Dernovoy,D.; Kiryutin,B.; …
EPI366390	PB1	China	1993-Jan-01	EPI_ISL_115110	A/Guangdong/25/1993		Import from public-domain	Wentworth,D.E.; Dugan,V.; Halpin,R.; Lin,X.; Bera,J.; Ghedin,E.; Fedorova,N.; Overton,L.; Tsitrin,T.; Stockwell,T.; Amedeo,P.; Bishop,B.; Chen,H.; Edworthy,P.; Gupta,N.; Katzel,D.; Li,K.; Schobel,S.; Shrivastava,S.; Thovarai,V.; Wang,S.; Westgeest,K.B.; van Beek,R.; Bestebroer,T.M.; de Jong,J.C.; Rimmelzwaan,G.F.; Osterhaus,A.D.M.E.; Fouchier,R.A.M.; Bao,Y.; Sanders,R.; Dernovoy,D.; Kiryutin,B.; …
EPI366398	PB1	France	1993-Feb-22	EPI_ISL_115111	A/Lyon/672/1993		Import from public-domain	Wentworth,D.E.; Dugan,V.; Halpin,R.; Lin,X.; Bera,J.; Ghedin,E.; Fedorova,N.; Overton,L.; Tsitrin,T.; Stockwell,T.; Amedeo,P.; Bishop,B.; Chen,H.; Edworthy,P.; Gupta,N.; Katzel,D.; Li,K.; Schobel,S.; Shrivastava,S.; Thovarai,V.; Wang,S.; Westgeest,K.B.; van Beek,R.; Bestebroer,T.M.; de Jong,J.C.; Rimmelzwaan,G.F.; Osterhaus,A.D.M.E.; Fouchier,R.A.M.; Bao,Y.; Sanders,R.; Dernovoy,D.; Kiryutin,B.; …
EPI366406	PB1	France	1993-Nov-30	EPI_ISL_115112	A/Lyon/1815/1993		Import from public-domain	Wentworth,D.E.; Dugan,V.; Halpin,R.; Lin,X.; Bera,J.; Ghedin,E.; Fedorova,N.; Overton,L.; Tsitrin,T.; Stockwell,T.; Amedeo,P.; Bishop,B.; Chen,H.; Edworthy,P.; Gupta,N.; Katzel,D.; Li,K.; Schobel,S.; Shrivastava,S.; Thovarai,V.; Wang,S.; Westgeest,K.B.; van Beek,R.; Bestebroer,T.M.; de Jong,J.C.; Rimmelzwaan,G.F.; Osterhaus,A.D.M.E.; Fouchier,R.A.M.; Bao,Y.; Sanders,R.; Dernovoy,D.; Kiryutin,B.; …
EPI366742	PB1	France	1993-Dec-14	EPI_ISL_115113	A/Lyon/23602/1993		Import from public-domain	Wentworth,D.E.; Dugan,V.; Halpin,R.; Lin,X.; Bera,J.; Ghedin,E.; Fedorova,N.; Overton,L.; Tsitrin,T.; Stockwell,T.; Amedeo,P.; Bishop,B.; Chen,H.; Edworthy,P.; Gupta,N.; Katzel,D.; Li,K.; Schobel,S.; Shrivastava,S.; Thovarai,V.; Wang,S.; Westgeest,K.B.; van Beek,R.; Bestebroer,T.M.; de Jong,J.C.; Rimmelzwaan,G.F.; Osterhaus,A.D.M.E.; Fouchier,R.A.M.; Bao,Y.; Sanders,R.; Dernovoy,D.; Kiryutin,B.; …
EPI366751	PB1	Spain	1993-Jan-01	EPI_ISL_115300	A/Madrid/G122/1993		Import from public-domain	Wentworth,D.E.; Dugan,V.; Halpin,R.; Lin,X.; Bera,J.; Ghedin,E.; Fedorova,N.; Overton,L.; Tsitrin,T.; Stockwell,T.; Amedeo,P.; Bishop,B.; Chen,H.; Edworthy,P.; Gupta,N.; Katzel,D.; Li,K.; Schobel,S.; Shrivastava,S.; Thovarai,V.; Wang,S.; Westgeest,K.B.; van Beek,R.; Bestebroer,T.M.; de Jong,J.C.; Rimmelzwaan,G.F.; Osterhaus,A.D.M.E.; Fouchier,R.A.M.; Bao,Y.; Sanders,R.; Dernovoy,D.; Kiryutin,B.; …
EPI366759	PB1	Spain	1993-Jan-01	EPI_ISL_115301	A/Madrid/G101/1993		Import from public-domain	Wentworth,D.E.; Dugan,V.; Halpin,R.; Lin,X.; Bera,J.; Ghedin,E.; Fedorova,N.; Overton,L.; Tsitrin,T.; Stockwell,T.; Amedeo,P.; Bishop,B.; Chen,H.; Edworthy,P.; Gupta,N.; Katzel,D.; Li,K.; Schobel,S.; Shrivastava,S.; Thovarai,V.; Wang,S.; Westgeest,K.B.; van Beek,R.; Bestebroer,T.M.; de Jong,J.C.; Rimmelzwaan,G.F.; Osterhaus,A.D.M.E.; Fouchier,R.A.M.; Bao,Y.; Sanders,R.; Dernovoy,D.; Kiryutin,B.; …
EPI366767	PB1	Spain	1993-Jan-01	EPI_ISL_115302	A/Madrid/G109/1993		Import from public-domain	Wentworth,D.E.; Dugan,V.; Halpin,R.; Lin,X.; Bera,J.; Ghedin,E.; Fedorova,N.; Overton,L.; Tsitrin,T.; Stockwell,T.; Amedeo,P.; Bishop,B.; Chen,H.; Edworthy,P.; Gupta,N.; Katzel,D.; Li,K.; Schobel,S.; Shrivastava,S.; Thovarai,V.; Wang,S.; Westgeest,K.B.; van Beek,R.; Bestebroer,T.M.; de Jong,J.C.; Rimmelzwaan,G.F.; Osterhaus,A.D.M.E.; Fouchier,R.A.M.; Bao,Y.; Sanders,R.; Dernovoy,D.; Kiryutin,B.; …
EPI366774	PB1	Spain	1993-Jan-01	EPI_ISL_115303	A/Madrid/G116/1993		Import from public-domain	Wentworth,D.E.; Dugan,V.; Halpin,R.; Lin,X.; Bera,J.; Ghedin,E.; Fedorova,N.; Overton,L.; Tsitrin,T.; Stockwell,T.; Amedeo,P.; Bishop,B.; Chen,H.; Edworthy,P.; Gupta,N.; Katzel,D.; Li,K.; Schobel,S.; Shrivastava,S.; Thovarai,V.; Wang,S.; Westgeest,K.B.; van Beek,R.; Bestebroer,T.M.; de Jong,J.C.; Rimmelzwaan,G.F.; Osterhaus,A.D.M.E.; Fouchier,R.A.M.; Bao,Y.; Sanders,R.; Dernovoy,D.; Kiryutin,B.; …
EPI366782	PB1	Spain	1993-Jan-01	EPI_ISL_115304	A/Madrid/G252/1993		Import from public-domain	Wentworth,D.E.; Dugan,V.; Halpin,R.; Lin,X.; Bera,J.; Ghedin,E.; Fedorova,N.; Overton,L.; Tsitrin,T.; Stockwell,T.; Amedeo,P.; Bishop,B.; Chen,H.; Edworthy,P.; Gupta,N.; Katzel,D.; Li,K.; Schobel,S.; Shrivastava,S.; Thovarai,V.; Wang,S.; Westgeest,K.B.; van Beek,R.; Bestebroer,T.M.; de Jong,J.C.; Rimmelzwaan,G.F.; Osterhaus,A.D.M.E.; Fouchier,R.A.M.; Bao,Y.; Sanders,R.; Dernovoy,D.; Kiryutin,B.; …
EPI366791	PB1	Netherlands	1993-Feb-15	EPI_ISL_115305	A/Netherlands/101/1993		Import from public-domain	Wentworth,D.E.; Dugan,V.; Halpin,R.; Lin,X.; Bera,J.; Ghedin,E.; Fedorova,N.; Overton,L.; Tsitrin,T.; Stockwell,T.; Amedeo,P.; Bishop,B.; Chen,H.; Edworthy,P.; Gupta,N.; Katzel,D.; Li,K.; Schobel,S.; Shrivastava,S.; Thovarai,V.; Wang,S.; Westgeest,K.B.; van Beek,R.; Bestebroer,T.M.; de Jong,J.C.; Rimmelzwaan,G.F.; Osterhaus,A.D.M.E.; Fouchier,R.A.M.; Bao,Y.; Sanders,R.; Dernovoy,D.; Kiryutin,B.; …
EPI366799	PB1	Netherlands	1993-Feb-23	EPI_ISL_115353	A/Netherlands/126/1993		Import from public-domain	Wentworth,D.E.; Dugan,V.; Halpin,R.; Lin,X.; Bera,J.; Ghedin,E.; Fedorova,N.; Overton,L.; Tsitrin,T.; Stockwell,T.; Amedeo,P.; Bishop,B.; Chen,H.; Edworthy,P.; Gupta,N.; Katzel,D.; Li,K.; Schobel,S.; Shrivastava,S.; Thovarai,V.; Wang,S.; Westgeest,K.B.; van Beek,R.; Bestebroer,T.M.; de Jong,J.C.; Rimmelzwaan,G.F.; Osterhaus,A.D.M.E.; Fouchier,R.A.M.; Bao,Y.; Sanders,R.; Dernovoy,D.; Kiryutin,B.; …
EPI366807	PB1	Netherlands	1993-Mar-05	EPI_ISL_115354	A/Netherlands/165/1993		Import from public-domain	Wentworth,D.E.; Dugan,V.; Halpin,R.; Lin,X.; Bera,J.; Ghedin,E.; Fedorova,N.; Overton,L.; Tsitrin,T.; Stockwell,T.; Amedeo,P.; Bishop,B.; Chen,H.; Edworthy,P.; Gupta,N.; Katzel,D.; Li,K.; Schobel,S.; Shrivastava,S.; Thovarai,V.; Wang,S.; Westgeest,K.B.; van Beek,R.; Bestebroer,T.M.; de Jong,J.C.; Rimmelzwaan,G.F.; Osterhaus,A.D.M.E.; Fouchier,R.A.M.; Bao,Y.; Sanders,R.; Dernovoy,D.; Kiryutin,B.; …
EPI366815	PB1	Netherlands	1993-Dec-06	EPI_ISL_115355	A/Netherlands/357/1993		Import from public-domain	Wentworth,D.E.; Dugan,V.; Halpin,R.; Lin,X.; Bera,J.; Ghedin,E.; Fedorova,N.; Overton,L.; Tsitrin,T.; Stockwell,T.; Amedeo,P.; Bishop,B.; Chen,H.; Edworthy,P.; Gupta,N.; Katzel,D.; Li,K.; Schobel,S.; Shrivastava,S.; Thovarai,V.; Wang,S.; Westgeest,K.B.; van Beek,R.; Bestebroer,T.M.; de Jong,J.C.; Rimmelzwaan,G.F.; Osterhaus,A.D.M.E.; Fouchier,R.A.M.; Bao,Y.; Sanders,R.; Dernovoy,D.; Kiryutin,B.; …
EPI366823	PB1	Netherlands	1993-Dec-01	EPI_ISL_115356	A/Netherlands/372/1993		Import from public-domain	Wentworth,D.E.; Dugan,V.; Halpin,R.; Lin,X.; Bera,J.; Ghedin,E.; Fedorova,N.; Overton,L.; Tsitrin,T.; Stockwell,T.; Amedeo,P.; Bishop,B.; Chen,H.; Edworthy,P.; Gupta,N.; Katzel,D.; Li,K.; Schobel,S.; Shrivastava,S.; Thovarai,V.; Wang,S.; Westgeest,K.B.; van Beek,R.; Bestebroer,T.M.; de Jong,J.C.; Rimmelzwaan,G.F.; Osterhaus,A.D.M.E.; Fouchier,R.A.M.; Bao,Y.; Sanders,R.; Dernovoy,D.; Kiryutin,B.; …
EPI366831	PB1	Netherlands	1993-Nov-27	EPI_ISL_115357	A/Netherlands/398/1993		Import from public-domain	Wentworth,D.E.; Dugan,V.; Halpin,R.; Lin,X.; Bera,J.; Ghedin,E.; Fedorova,N.; Overton,L.; Tsitrin,T.; Stockwell,T.; Amedeo,P.; Bishop,B.; Chen,H.; Edworthy,P.; Gupta,N.; Katzel,D.; Li,K.; Schobel,S.; Shrivastava,S.; Thovarai,V.; Wang,S.; Westgeest,K.B.; van Beek,R.; Bestebroer,T.M.; de Jong,J.C.; Rimmelzwaan,G.F.; Osterhaus,A.D.M.E.; Fouchier,R.A.M.; Bao,Y.; Sanders,R.; Dernovoy,D.; Kiryutin,B.; …
EPI366839	PB1	France	1993-Jan-01	EPI_ISL_115358	A/Paris/287/1993		Import from public-domain	Wentworth,D.E.; Dugan,V.; Halpin,R.; Lin,X.; Bera,J.; Ghedin,E.; Fedorova,N.; Overton,L.; Tsitrin,T.; Stockwell,T.; Amedeo,P.; Bishop,B.; Chen,H.; Edworthy,P.; Gupta,N.; Katzel,D.; Li,K.; Schobel,S.; Shrivastava,S.; Thovarai,V.; Wang,S.; Westgeest,K.B.; van Beek,R.; Bestebroer,T.M.; de Jong,J.C.; Rimmelzwaan,G.F.; Osterhaus,A.D.M.E.; Fouchier,R.A.M.; Bao,Y.; Sanders,R.; Dernovoy,D.; Kiryutin,B.; …
EPI366847	PB1	United Kingdom	1993-Jan-01	EPI_ISL_115408	A/Scotland/142/1993		Import from public-domain	Wentworth,D.E.; Dugan,V.; Halpin,R.; Lin,X.; Bera,J.; Ghedin,E.; Fedorova,N.; Overton,L.; Tsitrin,T.; Stockwell,T.; Amedeo,P.; Bishop,B.; Chen,H.; Edworthy,P.; Gupta,N.; Katzel,D.; Li,K.; Schobel,S.; Shrivastava,S.; Thovarai,V.; Wang,S.; Westgeest,K.B.; van Beek,R.; Bestebroer,T.M.; de Jong,J.C.; Rimmelzwaan,G.F.; Osterhaus,A.D.M.E.; Fouchier,R.A.M.; Bao,Y.; Sanders,R.; Dernovoy,D.; Kiryutin,B.; …
EPI366855	PB1	United Kingdom	1993-Jan-01	EPI_ISL_115409	A/Scotland/160/1993		Import from public-domain	Wentworth,D.E.; Dugan,V.; Halpin,R.; Lin,X.; Bera,J.; Ghedin,E.; Fedorova,N.; Overton,L.; Tsitrin,T.; Stockwell,T.; Amedeo,P.; Bishop,B.; Chen,H.; Edworthy,P.; Gupta,N.; Katzel,D.; Li,K.; Schobel,S.; Shrivastava,S.; Thovarai,V.; Wang,S.; Westgeest,K.B.; van Beek,R.; Bestebroer,T.M.; de Jong,J.C.; Rimmelzwaan,G.F.; Osterhaus,A.D.M.E.; Fouchier,R.A.M.; Bao,Y.; Sanders,R.; Dernovoy,D.; Kiryutin,B.; …
EPI366863	PB1	China	1993-Jan-01	EPI_ISL_115410	A/Shangdong/9/1993		Import from public-domain	Wentworth,D.E.; Dugan,V.; Halpin,R.; Lin,X.; Bera,J.; Ghedin,E.; Fedorova,N.; Overton,L.; Tsitrin,T.; Stockwell,T.; Amedeo,P.; Bishop,B.; Chen,H.; Edworthy,P.; Gupta,N.; Katzel,D.; Li,K.; Schobel,S.; Shrivastava,S.; Thovarai,V.; Wang,S.; Westgeest,K.B.; van Beek,R.; Bestebroer,T.M.; de Jong,J.C.; Rimmelzwaan,G.F.; Osterhaus,A.D.M.E.; Fouchier,R.A.M.; Bao,Y.; Sanders,R.; Dernovoy,D.; Kiryutin,B.; …
EPI366871	PB1	Singapore	1989-Jan-01	EPI_ISL_115411	A/Singapore/36/1989		Import from public-domain	Wentworth,D.E.; Dugan,V.; Halpin,R.; Lin,X.; Bera,J.; Ghedin,E.; Fedorova,N.; Overton,L.; Tsitrin,T.; Stockwell,T.; Amedeo,P.; Bishop,B.; Chen,H.; Edworthy,P.; Gupta,N.; Katzel,D.; Li,K.; Schobel,S.; Shrivastava,S.; Thovarai,V.; Wang,S.; Westgeest,K.B.; van Beek,R.; Bestebroer,T.M.; de Jong,J.C.; Rimmelzwaan,G.F.; Osterhaus,A.D.M.E.; Fouchier,R.A.M.; Bao,Y.; Sanders,R.; Dernovoy,D.; Kiryutin,B.; …
EPI366879	PB1	Japan	1993-Jan-01	EPI_ISL_115412	A/Yamagata/56/1993		Import from public-domain	Wentworth,D.E.; Dugan,V.; Halpin,R.; Lin,X.; Bera,J.; Ghedin,E.; Fedorova,N.; Overton,L.; Tsitrin,T.; Stockwell,T.; Amedeo,P.; Bishop,B.; Chen,H.; Edworthy,P.; Gupta,N.; Katzel,D.; Li,K.; Schobel,S.; Shrivastava,S.; Thovarai,V.; Wang,S.; Westgeest,K.B.; van Beek,R.; Bestebroer,T.M.; de Jong,J.C.; Rimmelzwaan,G.F.; Osterhaus,A.D.M.E.; Fouchier,R.A.M.; Bao,Y.; Sanders,R.; Dernovoy,D.; Kiryutin,B.; …
EPI366886	PB1	Japan	1993-Jan-01	EPI_ISL_115413	A/Yamagata/61/1993		Import from public-domain	Wentworth,D.E.; Dugan,V.; Halpin,R.; Lin,X.; Bera,J.; Ghedin,E.; Fedorova,N.; Overton,L.; Tsitrin,T.; Stockwell,T.; Amedeo,P.; Bishop,B.; Chen,H.; Edworthy,P.; Gupta,N.; Katzel,D.; Li,K.; Schobel,S.; Shrivastava,S.; Thovarai,V.; Wang,S.; Westgeest,K.B.; van Beek,R.; Bestebroer,T.M.; de Jong,J.C.; Rimmelzwaan,G.F.; Osterhaus,A.D.M.E.; Fouchier,R.A.M.; Bao,Y.; Sanders,R.; Dernovoy,D.; Kiryutin,B.; …
EPI366895	PB1	Hong Kong (SAR)	1994-Aug-02	EPI_ISL_115414	A/Hong Kong/56/1994		Import from public-domain	Wentworth,D.E.; Dugan,V.; Halpin,R.; Lin,X.; Bera,J.; Ghedin,E.; Fedorova,N.; Overton,L.; Tsitrin,T.; Stockwell,T.; Amedeo,P.; Bishop,B.; Chen,H.; Edworthy,P.; Gupta,N.; Katzel,D.; Li,K.; Schobel,S.; Shrivastava,S.; Thovarai,V.; Wang,S.; Westgeest,K.B.; van Beek,R.; Bestebroer,T.M.; de Jong,J.C.; Rimmelzwaan,G.F.; Osterhaus,A.D.M.E.; Fouchier,R.A.M.; Bao,Y.; Sanders,R.; Dernovoy,D.; Kiryutin,B.; …
EPI366911	PB1	Finland	1995-Jan-01	EPI_ISL_115459	A/Finland/338/1995		Import from public-domain	Wentworth,D.E.; Dugan,V.; Halpin,R.; Lin,X.; Bera,J.; Ghedin,E.; Fedorova,N.; Overton,L.; Tsitrin,T.; Stockwell,T.; Amedeo,P.; Bishop,B.; Chen,H.; Edworthy,P.; Gupta,N.; Katzel,D.; Li,K.; Schobel,S.; Shrivastava,S.; Thovarai,V.; Wang,S.; Westgeest,K.B.; van Beek,R.; Bestebroer,T.M.; de Jong,J.C.; Rimmelzwaan,G.F.; Osterhaus,A.D.M.E.; Fouchier,R.A.M.; Bao,Y.; Sanders,R.; Dernovoy,D.; Kiryutin,B.; …
EPI366919	PB1	Finland	1995-Jan-01	EPI_ISL_115460	A/Finland/339/1995		Import from public-domain	Wentworth,D.E.; Dugan,V.; Halpin,R.; Lin,X.; Bera,J.; Ghedin,E.; Fedorova,N.; Overton,L.; Tsitrin,T.; Stockwell,T.; Amedeo,P.; Bishop,B.; Chen,H.; Edworthy,P.; Gupta,N.; Katzel,D.; Li,K.; Schobel,S.; Shrivastava,S.; Thovarai,V.; Wang,S.; Westgeest,K.B.; van Beek,R.; Bestebroer,T.M.; de Jong,J.C.; Rimmelzwaan,G.F.; Osterhaus,A.D.M.E.; Fouchier,R.A.M.; Bao,Y.; Sanders,R.; Dernovoy,D.; Kiryutin,B.; …
EPI366927	PB1	Finland	1995-Jan-01	EPI_ISL_115461	A/Finland/381/1995		Import from public-domain	Wentworth,D.E.; Dugan,V.; Halpin,R.; Lin,X.; Bera,J.; Ghedin,E.; Fedorova,N.; Overton,L.; Tsitrin,T.; Stockwell,T.; Amedeo,P.; Bishop,B.; Chen,H.; Edworthy,P.; Gupta,N.; Katzel,D.; Li,K.; Schobel,S.; Shrivastava,S.; Thovarai,V.; Wang,S.; Westgeest,K.B.; van Beek,R.; Bestebroer,T.M.; de Jong,J.C.; Rimmelzwaan,G.F.; Osterhaus,A.D.M.E.; Fouchier,R.A.M.; Bao,Y.; Sanders,R.; Dernovoy,D.; Kiryutin,B.; …
EPI366935	PB1	Switzerland	1995-Feb-01	EPI_ISL_115462	A/Geneva/A9509/1995		Import from public-domain	Wentworth,D.E.; Dugan,V.; Halpin,R.; Lin,X.; Bera,J.; Ghedin,E.; Fedorova,N.; Overton,L.; Tsitrin,T.; Stockwell,T.; Amedeo,P.; Bishop,B.; Chen,H.; Edworthy,P.; Gupta,N.; Katzel,D.; Li,K.; Schobel,S.; Shrivastava,S.; Thovarai,V.; Wang,S.; Westgeest,K.B.; van Beek,R.; Bestebroer,T.M.; de Jong,J.C.; Rimmelzwaan,G.F.; Osterhaus,A.D.M.E.; Fouchier,R.A.M.; Bao,Y.; Sanders,R.; Dernovoy,D.; Kiryutin,B.; …
EPI366943	PB1	Hong Kong (SAR)	1995-Jan-24	EPI_ISL_115463	A/Hong Kong/3/1995		Import from public-domain	Wentworth,D.E.; Dugan,V.; Halpin,R.; Lin,X.; Bera,J.; Ghedin,E.; Fedorova,N.; Overton,L.; Tsitrin,T.; Stockwell,T.; Amedeo,P.; Bishop,B.; Chen,H.; Edworthy,P.; Gupta,N.; Katzel,D.; Li,K.; Schobel,S.; Shrivastava,S.; Thovarai,V.; Wang,S.; Westgeest,K.B.; van Beek,R.; Bestebroer,T.M.; de Jong,J.C.; Rimmelzwaan,G.F.; Osterhaus,A.D.M.E.; Fouchier,R.A.M.; Bao,Y.; Sanders,R.; Dernovoy,D.; Kiryutin,B.; …
EPI366951	PB1	Hong Kong (SAR)	1995-Sep-01	EPI_ISL_115510	A/Hong Kong/49/1995		Import from public-domain	Wentworth,D.E.; Dugan,V.; Halpin,R.; Lin,X.; Bera,J.; Ghedin,E.; Fedorova,N.; Overton,L.; Tsitrin,T.; Stockwell,T.; Amedeo,P.; Bishop,B.; Chen,H.; Edworthy,P.; Gupta,N.; Katzel,D.; Li,K.; Schobel,S.; Shrivastava,S.; Thovarai,V.; Wang,S.; Westgeest,K.B.; van Beek,R.; Bestebroer,T.M.; de Jong,J.C.; Rimmelzwaan,G.F.; Osterhaus,A.D.M.E.; Fouchier,R.A.M.; Bao,Y.; Sanders,R.; Dernovoy,D.; Kiryutin,B.; …
EPI366959	PB1	France	1995-Nov-20	EPI_ISL_115511	A/Lyon/2279/1995		Import from public-domain	Wentworth,D.E.; Dugan,V.; Halpin,R.; Lin,X.; Bera,J.; Ghedin,E.; Fedorova,N.; Overton,L.; Tsitrin,T.; Stockwell,T.; Amedeo,P.; Bishop,B.; Chen,H.; Edworthy,P.; Gupta,N.; Katzel,D.; Li,K.; Schobel,S.; Shrivastava,S.; Thovarai,V.; Wang,S.; Westgeest,K.B.; van Beek,R.; Bestebroer,T.M.; de Jong,J.C.; Rimmelzwaan,G.F.; Osterhaus,A.D.M.E.; Fouchier,R.A.M.; Bao,Y.; Sanders,R.; Dernovoy,D.; Kiryutin,B.; …
EPI366967	PB1	Netherlands	1995-Jan-11	EPI_ISL_115512	A/Netherlands/1/1995		Import from public-domain	Wentworth,D.E.; Dugan,V.; Halpin,R.; Lin,X.; Bera,J.; Ghedin,E.; Fedorova,N.; Overton,L.; Tsitrin,T.; Stockwell,T.; Amedeo,P.; Bishop,B.; Chen,H.; Edworthy,P.; Gupta,N.; Katzel,D.; Li,K.; Schobel,S.; Shrivastava,S.; Thovarai,V.; Wang,S.; Westgeest,K.B.; van Beek,R.; Bestebroer,T.M.; de Jong,J.C.; Rimmelzwaan,G.F.; Osterhaus,A.D.M.E.; Fouchier,R.A.M.; Bao,Y.; Sanders,R.; Dernovoy,D.; Kiryutin,B.; …
EPI366975	PB1	Switzerland	1996-Jan-01	EPI_ISL_115513	A/Geneva/3958/1996		Import from public-domain	Wentworth,D.E.; Dugan,V.; Halpin,R.; Lin,X.; Bera,J.; Ghedin,E.; Fedorova,N.; Overton,L.; Tsitrin,T.; Stockwell,T.; Amedeo,P.; Bishop,B.; Chen,H.; Edworthy,P.; Gupta,N.; Katzel,D.; Li,K.; Schobel,S.; Shrivastava,S.; Thovarai,V.; Wang,S.; Westgeest,K.B.; van Beek,R.; Bestebroer,T.M.; de Jong,J.C.; Rimmelzwaan,G.F.; Osterhaus,A.D.M.E.; Fouchier,R.A.M.; Bao,Y.; Sanders,R.; Dernovoy,D.; Kiryutin,B.; …
EPI366983	PB1	Hong Kong (SAR)	1996-Feb-24	EPI_ISL_115514	A/Hong Kong/20/1996		Import from public-domain	Wentworth,D.E.; Dugan,V.; Halpin,R.; Lin,X.; Bera,J.; Ghedin,E.; Fedorova,N.; Overton,L.; Tsitrin,T.; Stockwell,T.; Amedeo,P.; Bishop,B.; Chen,H.; Edworthy,P.; Gupta,N.; Katzel,D.; Li,K.; Schobel,S.; Shrivastava,S.; Thovarai,V.; Wang,S.; Westgeest,K.B.; van Beek,R.; Bestebroer,T.M.; de Jong,J.C.; Rimmelzwaan,G.F.; Osterhaus,A.D.M.E.; Fouchier,R.A.M.; Bao,Y.; Sanders,R.; Dernovoy,D.; Kiryutin,B.; …
EPI366991	PB1	Hong Kong (SAR)	1996-Mar-04	EPI_ISL_115515	A/Hong Kong/42/1996		Import from public-domain	Wentworth,D.E.; Dugan,V.; Halpin,R.; Lin,X.; Bera,J.; Ghedin,E.; Fedorova,N.; Overton,L.; Tsitrin,T.; Stockwell,T.; Amedeo,P.; Bishop,B.; Chen,H.; Edworthy,P.; Gupta,N.; Katzel,D.; Li,K.; Schobel,S.; Shrivastava,S.; Thovarai,V.; Wang,S.; Westgeest,K.B.; van Beek,R.; Bestebroer,T.M.; de Jong,J.C.; Rimmelzwaan,G.F.; Osterhaus,A.D.M.E.; Fouchier,R.A.M.; Bao,Y.; Sanders,R.; Dernovoy,D.; Kiryutin,B.; …
EPI366999	PB1	Hong Kong (SAR)	1996-Jul-19	EPI_ISL_115563	A/Hong Kong/357/1996		Import from public-domain	Wentworth,D.E.; Dugan,V.; Halpin,R.; Lin,X.; Bera,J.; Ghedin,E.; Fedorova,N.; Overton,L.; Tsitrin,T.; Stockwell,T.; Amedeo,P.; Bishop,B.; Chen,H.; Edworthy,P.; Gupta,N.; Katzel,D.; Li,K.; Schobel,S.; Shrivastava,S.; Thovarai,V.; Wang,S.; Westgeest,K.B.; van Beek,R.; Bestebroer,T.M.; de Jong,J.C.; Rimmelzwaan,G.F.; Osterhaus,A.D.M.E.; Fouchier,R.A.M.; Bao,Y.; Sanders,R.; Dernovoy,D.; Kiryutin,B.; …
EPI367007	PB1	Hong Kong (SAR)	1996-Jul-19	EPI_ISL_115564	A/Hong Kong/358/1996		Import from public-domain	Wentworth,D.E.; Dugan,V.; Halpin,R.; Lin,X.; Bera,J.; Ghedin,E.; Fedorova,N.; Overton,L.; Tsitrin,T.; Stockwell,T.; Amedeo,P.; Bishop,B.; Chen,H.; Edworthy,P.; Gupta,N.; Katzel,D.; Li,K.; Schobel,S.; Shrivastava,S.; Thovarai,V.; Wang,S.; Westgeest,K.B.; van Beek,R.; Bestebroer,T.M.; de Jong,J.C.; Rimmelzwaan,G.F.; Osterhaus,A.D.M.E.; Fouchier,R.A.M.; Bao,Y.; Sanders,R.; Dernovoy,D.; Kiryutin,B.; …
EPI367015	PB1	Hong Kong (SAR)	1996-Oct-02	EPI_ISL_115565	A/Hong Kong/434/1996		Import from public-domain	Wentworth,D.E.; Dugan,V.; Halpin,R.; Lin,X.; Bera,J.; Ghedin,E.; Fedorova,N.; Overton,L.; Tsitrin,T.; Stockwell,T.; Amedeo,P.; Bishop,B.; Chen,H.; Edworthy,P.; Gupta,N.; Katzel,D.; Li,K.; Schobel,S.; Shrivastava,S.; Thovarai,V.; Wang,S.; Westgeest,K.B.; van Beek,R.; Bestebroer,T.M.; de Jong,J.C.; Rimmelzwaan,G.F.; Osterhaus,A.D.M.E.; Fouchier,R.A.M.; Bao,Y.; Sanders,R.; Dernovoy,D.; Kiryutin,B.; …
EPI367023	PB1	France	1996-Oct-26	EPI_ISL_115566	A/Lyon/1781/1996		Import from public-domain	Wentworth,D.E.; Dugan,V.; Halpin,R.; Lin,X.; Bera,J.; Ghedin,E.; Fedorova,N.; Overton,L.; Tsitrin,T.; Stockwell,T.; Amedeo,P.; Bishop,B.; Chen,H.; Edworthy,P.; Gupta,N.; Katzel,D.; Li,K.; Schobel,S.; Shrivastava,S.; Thovarai,V.; Wang,S.; Westgeest,K.B.; van Beek,R.; Bestebroer,T.M.; de Jong,J.C.; Rimmelzwaan,G.F.; Osterhaus,A.D.M.E.; Fouchier,R.A.M.; Bao,Y.; Sanders,R.; Dernovoy,D.; Kiryutin,B.; …
EPI367031	PB1	Netherlands	1996-Jan-30	EPI_ISL_115567	A/Netherlands/91/1996		Import from public-domain	Wentworth,D.E.; Dugan,V.; Halpin,R.; Lin,X.; Bera,J.; Ghedin,E.; Fedorova,N.; Overton,L.; Tsitrin,T.; Stockwell,T.; Amedeo,P.; Bishop,B.; Chen,H.; Edworthy,P.; Gupta,N.; Katzel,D.; Li,K.; Schobel,S.; Shrivastava,S.; Thovarai,V.; Wang,S.; Westgeest,K.B.; van Beek,R.; Bestebroer,T.M.; de Jong,J.C.; Rimmelzwaan,G.F.; Osterhaus,A.D.M.E.; Fouchier,R.A.M.; Bao,Y.; Sanders,R.; Dernovoy,D.; Kiryutin,B.; …
EPI367039	PB1	Australia	1997-Aug-01	EPI_ISL_115568	A/Auckland/10/1997		Import from public-domain	Wentworth,D.E.; Dugan,V.; Halpin,R.; Lin,X.; Bera,J.; Ghedin,E.; Fedorova,N.; Overton,L.; Tsitrin,T.; Stockwell,T.; Amedeo,P.; Bishop,B.; Chen,H.; Edworthy,P.; Gupta,N.; Katzel,D.; Li,K.; Schobel,S.; Shrivastava,S.; Thovarai,V.; Wang,S.; Westgeest,K.B.; van Beek,R.; Bestebroer,T.M.; de Jong,J.C.; Rimmelzwaan,G.F.; Osterhaus,A.D.M.E.; Fouchier,R.A.M.; Bao,Y.; Sanders,R.; Dernovoy,D.; Kiryutin,B.; …
EPI367047	PB1	Netherlands	1997-Dec-23	EPI_ISL_115619	A/Netherlands/300/1997		Import from public-domain	Wentworth,D.E.; Dugan,V.; Halpin,R.; Lin,X.; Bera,J.; Ghedin,E.; Fedorova,N.; Overton,L.; Tsitrin,T.; Stockwell,T.; Amedeo,P.; Bishop,B.; Chen,H.; Edworthy,P.; Gupta,N.; Katzel,D.; Li,K.; Schobel,S.; Shrivastava,S.; Thovarai,V.; Wang,S.; Westgeest,K.B.; van Beek,R.; Bestebroer,T.M.; de Jong,J.C.; Rimmelzwaan,G.F.; Osterhaus,A.D.M.E.; Fouchier,R.A.M.; Bao,Y.; Sanders,R.; Dernovoy,D.; Kiryutin,B.; …
EPI367055	PB1	Netherlands	1998-Dec-16	EPI_ISL_115620	A/Netherlands/462/1998		Import from public-domain	Wentworth,D.E.; Dugan,V.; Halpin,R.; Lin,X.; Bera,J.; Ghedin,E.; Fedorova,N.; Overton,L.; Tsitrin,T.; Stockwell,T.; Amedeo,P.; Bishop,B.; Chen,H.; Edworthy,P.; Gupta,N.; Katzel,D.; Li,K.; Schobel,S.; Shrivastava,S.; Thovarai,V.; Wang,S.; Westgeest,K.B.; van Beek,R.; Bestebroer,T.M.; de Jong,J.C.; Rimmelzwaan,G.F.; Osterhaus,A.D.M.E.; Fouchier,R.A.M.; Bao,Y.; Sanders,R.; Dernovoy,D.; Kiryutin,B.; …
EPI367071	PB1	Netherlands	2001-Mar-20	EPI_ISL_115622	A/Netherlands/124/2001		Import from public-domain	Wentworth,D.E.; Dugan,V.; Halpin,R.; Lin,X.; Bera,J.; Ghedin,E.; Fedorova,N.; Overton,L.; Tsitrin,T.; Stockwell,T.; Amedeo,P.; Bishop,B.; Chen,H.; Edworthy,P.; Gupta,N.; Katzel,D.; Li,K.; Schobel,S.; Shrivastava,S.; Thovarai,V.; Wang,S.; Westgeest,K.B.; van Beek,R.; Bestebroer,T.M.; de Jong,J.C.; Rimmelzwaan,G.F.; Osterhaus,A.D.M.E.; Fouchier,R.A.M.; Bao,Y.; Sanders,R.; Dernovoy,D.; Kiryutin,B.; …
EPI367079	PB1	Netherlands	2001-Mar-21	EPI_ISL_115623	A/Netherlands/126/2001		Import from public-domain	Wentworth,D.E.; Dugan,V.; Halpin,R.; Lin,X.; Bera,J.; Ghedin,E.; Fedorova,N.; Overton,L.; Tsitrin,T.; Stockwell,T.; Amedeo,P.; Bishop,B.; Chen,H.; Edworthy,P.; Gupta,N.; Katzel,D.; Li,K.; Schobel,S.; Shrivastava,S.; Thovarai,V.; Wang,S.; Westgeest,K.B.; van Beek,R.; Bestebroer,T.M.; de Jong,J.C.; Rimmelzwaan,G.F.; Osterhaus,A.D.M.E.; Fouchier,R.A.M.; Bao,Y.; Sanders,R.; Dernovoy,D.; Kiryutin,B.; …
EPI367087	PB1	Netherlands	2002-Feb-26	EPI_ISL_115624	A/Netherlands/120/2002		Import from public-domain	Wentworth,D.E.; Dugan,V.; Halpin,R.; Lin,X.; Bera,J.; Ghedin,E.; Fedorova,N.; Overton,L.; Tsitrin,T.; Stockwell,T.; Amedeo,P.; Bishop,B.; Chen,H.; Edworthy,P.; Gupta,N.; Katzel,D.; Li,K.; Schobel,S.; Shrivastava,S.; Thovarai,V.; Wang,S.; Westgeest,K.B.; van Beek,R.; Bestebroer,T.M.; de Jong,J.C.; Rimmelzwaan,G.F.; Osterhaus,A.D.M.E.; Fouchier,R.A.M.; Bao,Y.; Sanders,R.; Dernovoy,D.; Kiryutin,B.; …
EPI367095	PB1	Finland	2003-Jan-01	EPI_ISL_115625	A/Finland/170/2003		Import from public-domain	Wentworth,D.E.; Dugan,V.; Halpin,R.; Lin,X.; Bera,J.; Ghedin,E.; Fedorova,N.; Overton,L.; Tsitrin,T.; Stockwell,T.; Amedeo,P.; Bishop,B.; Chen,H.; Edworthy,P.; Gupta,N.; Katzel,D.; Li,K.; Schobel,S.; Shrivastava,S.; Thovarai,V.; Wang,S.; Westgeest,K.B.; van Beek,R.; Bestebroer,T.M.; de Jong,J.C.; Rimmelzwaan,G.F.; Osterhaus,A.D.M.E.; Fouchier,R.A.M.; Bao,Y.; Sanders,R.; Dernovoy,D.; Kiryutin,B.; …
EPI367116	PB1	United States	2005-Jan-01	EPI_ISL_115646	A/Wisconsin/67/2005		Import from public-domain	Wentworth,D.E.; Dugan,V.; Halpin,R.; Lin,X.; Bera,J.; Ghedin,E.; Fedorova,N.; Overton,L.; Tsitrin,T.; Stockwell,T.; Amedeo,P.; Bishop,B.; Chen,H.; Edworthy,P.; Gupta,N.; Katzel,D.; Li,K.; Schobel,S.; Shrivastava,S.; Thovarai,V.; Wang,S.; Westgeest,K.B.; van Beek,R.; Bestebroer,T.M.; de Jong,J.C.; Rimmelzwaan,G.F.; Osterhaus,A.D.M.E.; Fouchier,R.A.M.; Bao,Y.; Sanders,R.; Dernovoy,D.; Kiryutin,B.; …
EPI367124	PB1	Netherlands	2006-Feb-25	EPI_ISL_115647	A/Netherlands/42/2006		Import from public-domain	Wentworth,D.E.; Dugan,V.; Halpin,R.; Lin,X.; Bera,J.; Ghedin,E.; Fedorova,N.; Overton,L.; Tsitrin,T.; Stockwell,T.; Amedeo,P.; Bishop,B.; Chen,H.; Edworthy,P.; Gupta,N.; Katzel,D.; Li,K.; Schobel,S.; Shrivastava,S.; Thovarai,V.; Wang,S.; Westgeest,K.B.; van Beek,R.; Bestebroer,T.M.; de Jong,J.C.; Rimmelzwaan,G.F.; Osterhaus,A.D.M.E.; Fouchier,R.A.M.; Bao,Y.; Sanders,R.; Dernovoy,D.; Kiryutin,B.; …
EPI367132	PB1	Netherlands	2006-Dec-24	EPI_ISL_115648	A/Netherlands/363/2006		Import from public-domain	Wentworth,D.E.; Dugan,V.; Halpin,R.; Lin,X.; Bera,J.; Ghedin,E.; Fedorova,N.; Overton,L.; Tsitrin,T.; Stockwell,T.; Amedeo,P.; Bishop,B.; Chen,H.; Edworthy,P.; Gupta,N.; Katzel,D.; Li,K.; Schobel,S.; Shrivastava,S.; Thovarai,V.; Wang,S.; Westgeest,K.B.; van Beek,R.; Bestebroer,T.M.; de Jong,J.C.; Rimmelzwaan,G.F.; Osterhaus,A.D.M.E.; Fouchier,R.A.M.; Bao,Y.; Sanders,R.; Dernovoy,D.; Kiryutin,B.; …
EPI367140	PB1	Netherlands	2007-Feb-19	EPI_ISL_115695	A/Netherlands/69/2007		Import from public-domain	Wentworth,D.E.; Dugan,V.; Halpin,R.; Lin,X.; Bera,J.; Ghedin,E.; Fedorova,N.; Overton,L.; Tsitrin,T.; Stockwell,T.; Amedeo,P.; Bishop,B.; Chen,H.; Edworthy,P.; Gupta,N.; Katzel,D.; Li,K.; Schobel,S.; Shrivastava,S.; Thovarai,V.; Wang,S.; Westgeest,K.B.; van Beek,R.; Bestebroer,T.M.; de Jong,J.C.; Rimmelzwaan,G.F.; Osterhaus,A.D.M.E.; Fouchier,R.A.M.; Bao,Y.; Sanders,R.; Dernovoy,D.; Kiryutin,B.; …
EPI367148	PB1	Netherlands	2007-Nov-06	EPI_ISL_115696	A/Netherlands/348/2007		Import from public-domain	Wentworth,D.E.; Dugan,V.; Halpin,R.; Lin,X.; Bera,J.; Ghedin,E.; Fedorova,N.; Overton,L.; Tsitrin,T.; Stockwell,T.; Amedeo,P.; Bishop,B.; Chen,H.; Edworthy,P.; Gupta,N.; Katzel,D.; Li,K.; Schobel,S.; Shrivastava,S.; Thovarai,V.; Wang,S.; Westgeest,K.B.; van Beek,R.; Bestebroer,T.M.; de Jong,J.C.; Rimmelzwaan,G.F.; Osterhaus,A.D.M.E.; Fouchier,R.A.M.; Bao,Y.; Sanders,R.; Dernovoy,D.; Kiryutin,B.; …
EPI367164	PB1	Thailand	1979-Jan-01	EPI_ISL_115698	A/Bangkok/1/1979		Import from public-domain	Wentworth,D.E.; Dugan,V.; Halpin,R.; Lin,X.; Bera,J.; Ghedin,E.; Fedorova,N.; Overton,L.; Tsitrin,T.; Stockwell,T.; Amedeo,P.; Bishop,B.; Chen,H.; Edworthy,P.; Gupta,N.; Katzel,D.; Li,K.; Schobel,S.; Shrivastava,S.; Thovarai,V.; Wang,S.; Westgeest,K.B.; van Beek,R.; Bestebroer,T.M.; de Jong,J.C.; Rimmelzwaan,G.F.; Osterhaus,A.D.M.E.; Fouchier,R.A.M.; Bao,Y.; Sanders,R.; Dernovoy,D.; Kiryutin,B.; …
EPI367180	PB1	Australia	1988-Jan-01	EPI_ISL_115700	A/Victoria/1/1988		Import from public-domain	Wentworth,D.E.; Dugan,V.; Halpin,R.; Lin,X.; Bera,J.; Ghedin,E.; Fedorova,N.; Overton,L.; Tsitrin,T.; Stockwell,T.; Amedeo,P.; Bishop,B.; Chen,H.; Edworthy,P.; Gupta,N.; Katzel,D.; Li,K.; Schobel,S.; Shrivastava,S.; Thovarai,V.; Wang,S.; Westgeest,K.B.; van Beek,R.; Bestebroer,T.M.; de Jong,J.C.; Rimmelzwaan,G.F.; Osterhaus,A.D.M.E.; Fouchier,R.A.M.; Bao,Y.; Sanders,R.; Dernovoy,D.; Kiryutin,B.; …
EPI367188	PB1	United States	1988-Jan-01	EPI_ISL_115768	A/Oklahoma/5/1988		Import from public-domain	Wentworth,D.E.; Dugan,V.; Halpin,R.; Lin,X.; Bera,J.; Ghedin,E.; Fedorova,N.; Overton,L.; Tsitrin,T.; Stockwell,T.; Amedeo,P.; Bishop,B.; Chen,H.; Edworthy,P.; Gupta,N.; Katzel,D.; Li,K.; Schobel,S.; Shrivastava,S.; Thovarai,V.; Wang,S.; Westgeest,K.B.; van Beek,R.; Bestebroer,T.M.; de Jong,J.C.; Rimmelzwaan,G.F.; Osterhaus,A.D.M.E.; Fouchier,R.A.M.; Bao,Y.; Sanders,R.; Dernovoy,D.; Kiryutin,B.; …
EPI367196	PB1	China	1989-Jan-01	EPI_ISL_115769	A/Beijing/353/1989		Import from public-domain	Wentworth,D.E.; Dugan,V.; Halpin,R.; Lin,X.; Bera,J.; Ghedin,E.; Fedorova,N.; Overton,L.; Tsitrin,T.; Stockwell,T.; Amedeo,P.; Bishop,B.; Chen,H.; Edworthy,P.; Gupta,N.; Katzel,D.; Li,K.; Schobel,S.; Shrivastava,S.; Thovarai,V.; Wang,S.; Westgeest,K.B.; van Beek,R.; Bestebroer,T.M.; de Jong,J.C.; Rimmelzwaan,G.F.; Osterhaus,A.D.M.E.; Fouchier,R.A.M.; Bao,Y.; Sanders,R.; Dernovoy,D.; Kiryutin,B.; …
EPI367204	PB1	United Kingdom	1991-Jan-01	EPI_ISL_115770	A/United Kingdom/261/1991		Import from public-domain	Wentworth,D.E.; Dugan,V.; Halpin,R.; Lin,X.; Bera,J.; Ghedin,E.; Fedorova,N.; Overton,L.; Tsitrin,T.; Stockwell,T.; Amedeo,P.; Bishop,B.; Chen,H.; Edworthy,P.; Gupta,N.; Katzel,D.; Li,K.; Schobel,S.; Shrivastava,S.; Thovarai,V.; Wang,S.; Westgeest,K.B.; van Beek,R.; Bestebroer,T.M.; de Jong,J.C.; Rimmelzwaan,G.F.; Osterhaus,A.D.M.E.; Fouchier,R.A.M.; Bao,Y.; Sanders,R.; Dernovoy,D.; Kiryutin,B.; …
EPI367212	PB1	Australia	1996-Jan-01	EPI_ISL_115771	A/Brisbane/8/1996		Import from public-domain	Wentworth,D.E.; Dugan,V.; Halpin,R.; Lin,X.; Bera,J.; Ghedin,E.; Fedorova,N.; Overton,L.; Tsitrin,T.; Stockwell,T.; Amedeo,P.; Bishop,B.; Chen,H.; Edworthy,P.; Gupta,N.; Katzel,D.; Li,K.; Schobel,S.; Shrivastava,S.; Thovarai,V.; Wang,S.; Westgeest,K.B.; van Beek,R.; Bestebroer,T.M.; de Jong,J.C.; Rimmelzwaan,G.F.; Osterhaus,A.D.M.E.; Fouchier,R.A.M.; Bao,Y.; Sanders,R.; Dernovoy,D.; Kiryutin,B.; …
EPI367220	PB1	Netherlands	1998-Jan-14	EPI_ISL_115772	A/Netherlands/5/1998		Import from public-domain	Wentworth,D.E.; Dugan,V.; Halpin,R.; Lin,X.; Bera,J.; Ghedin,E.; Fedorova,N.; Overton,L.; Tsitrin,T.; Stockwell,T.; Amedeo,P.; Bishop,B.; Chen,H.; Edworthy,P.; Gupta,N.; Katzel,D.; Li,K.; Schobel,S.; Shrivastava,S.; Thovarai,V.; Wang,S.; Westgeest,K.B.; van Beek,R.; Bestebroer,T.M.; de Jong,J.C.; Rimmelzwaan,G.F.; Osterhaus,A.D.M.E.; Fouchier,R.A.M.; Bao,Y.; Sanders,R.; Dernovoy,D.; Kiryutin,B.; …
EPI367479	PB1	Vietnam	2001-Jan-01	EPI_ISL_116066	A/HaNoi/1766/2001		Import from public-domain	Wentworth,D.E.; Dugan,V.; Halpin,R.; Lin,X.; Bera,J.; Ghedin,E.; Fedorova,N.; Overton,L.; Tsitrin,T.; Stockwell,T.; Katzel,D.; Li,K.; Amedeo,P.; Schobel,S.; Shrivastava,S.; Wang,S.; Thovarai,V.; Bishop,B.; Edworthy,P.; Kim,M.; Mai,L.T.Q.; Hien,N.T.; Ha,N.K.; Cuong,V.D.; Duc,D.T.; Phuong,H.V.M.; Hang,N.L.K.; Thanh,L.T.; Thach,N.C.; Huong,T.T.; Hien,P.T.; Giang,N.H.; Bao,Y.; Sanders,R.; Dernovoy,D.…
EPI367877	PB1	Hong Kong (SAR)	2009-Jun-30	EPI_ISL_116438	A/Hong Kong/H090-662-V10/2009		Import from public-domain	Wentworth,D.E.; Dugan,V.; Halpin,R.; Lin,X.; Bera,J.; Ghedin,E.; Fedorova,N.; Overton,L.; Tsitrin,T.; Stockwell,T.; Amedeo,P.; Bishop,B.; Chen,H.; Edworthy,P.; Gupta,N.; Katzel,D.; Li,K.; Schobel,S.; Shrivastava,S.; Thovarai,V.; Wang,S.; Poon,L.; Chan,K.H.; Cowling,B.J.; Peiris,M.; Bao,Y.; Sanders,R.; Dernovoy,D.; Kiryutin,B.; Lipman,D.J.; Tatusova,T.
EPI367885	PB1	Hong Kong (SAR)	2009-Jul-04	EPI_ISL_116439	A/Hong Kong/H090-669-V10/2009		Import from public-domain	Wentworth,D.E.; Dugan,V.; Halpin,R.; Lin,X.; Bera,J.; Ghedin,E.; Fedorova,N.; Overton,L.; Tsitrin,T.; Stockwell,T.; Amedeo,P.; Bishop,B.; Chen,H.; Edworthy,P.; Gupta,N.; Katzel,D.; Li,K.; Schobel,S.; Shrivastava,S.; Thovarai,V.; Wang,S.; Poon,L.; Chan,K.H.; Cowling,B.J.; Peiris,M.; Bao,Y.; Sanders,R.; Dernovoy,D.; Kiryutin,B.; Lipman,D.J.; Tatusova,T.
EPI367901	PB1	Hong Kong (SAR)	2009-Jul-06	EPI_ISL_116441	A/Hong Kong/H090-672-V10/2009		Import from public-domain	Wentworth,D.E.; Dugan,V.; Halpin,R.; Lin,X.; Bera,J.; Ghedin,E.; Fedorova,N.; Overton,L.; Tsitrin,T.; Stockwell,T.; Amedeo,P.; Bishop,B.; Chen,H.; Edworthy,P.; Gupta,N.; Katzel,D.; Li,K.; Schobel,S.; Shrivastava,S.; Thovarai,V.; Wang,S.; Poon,L.; Chan,K.H.; Cowling,B.J.; Peiris,M.; Bao,Y.; Sanders,R.; Dernovoy,D.; Kiryutin,B.; Lipman,D.J.; Tatusova,T.
EPI367909	PB1	Hong Kong (SAR)	2009-Jul-07	EPI_ISL_116442	A/Hong Kong/H090-674-V10/2009		Import from public-domain	Wentworth,D.E.; Dugan,V.; Halpin,R.; Lin,X.; Bera,J.; Ghedin,E.; Fedorova,N.; Overton,L.; Tsitrin,T.; Stockwell,T.; Amedeo,P.; Bishop,B.; Chen,H.; Edworthy,P.; Gupta,N.; Katzel,D.; Li,K.; Schobel,S.; Shrivastava,S.; Thovarai,V.; Wang,S.; Poon,L.; Chan,K.H.; Cowling,B.J.; Peiris,M.; Bao,Y.; Sanders,R.; Dernovoy,D.; Kiryutin,B.; Lipman,D.J.; Tatusova,T.
EPI367917	PB1	Hong Kong (SAR)	2009-Jul-10	EPI_ISL_116488	A/Hong Kong/H090-688-V10/2009		Import from public-domain	Wentworth,D.E.; Dugan,V.; Halpin,R.; Lin,X.; Bera,J.; Ghedin,E.; Fedorova,N.; Overton,L.; Tsitrin,T.; Stockwell,T.; Amedeo,P.; Bishop,B.; Chen,H.; Edworthy,P.; Gupta,N.; Katzel,D.; Li,K.; Schobel,S.; Shrivastava,S.; Thovarai,V.; Wang,S.; Poon,L.; Chan,K.H.; Cowling,B.J.; Peiris,M.; Bao,Y.; Sanders,R.; Dernovoy,D.; Kiryutin,B.; Lipman,D.J.; Tatusova,T.
EPI367925	PB1	Hong Kong (SAR)	2009-Jul-09	EPI_ISL_116489	A/Hong Kong/H090-689-V10/2009		Import from public-domain	Wentworth,D.E.; Dugan,V.; Halpin,R.; Lin,X.; Bera,J.; Ghedin,E.; Fedorova,N.; Overton,L.; Tsitrin,T.; Stockwell,T.; Amedeo,P.; Bishop,B.; Chen,H.; Edworthy,P.; Gupta,N.; Katzel,D.; Li,K.; Schobel,S.; Shrivastava,S.; Thovarai,V.; Wang,S.; Poon,L.; Chan,K.H.; Cowling,B.J.; Peiris,M.; Bao,Y.; Sanders,R.; Dernovoy,D.; Kiryutin,B.; Lipman,D.J.; Tatusova,T.
EPI367933	PB1	Hong Kong (SAR)	2009-Jul-12	EPI_ISL_116490	A/Hong Kong/H090-689-V20/2009		Import from public-domain	Wentworth,D.E.; Dugan,V.; Halpin,R.; Lin,X.; Bera,J.; Ghedin,E.; Fedorova,N.; Overton,L.; Tsitrin,T.; Stockwell,T.; Amedeo,P.; Bishop,B.; Chen,H.; Edworthy,P.; Gupta,N.; Katzel,D.; Li,K.; Schobel,S.; Shrivastava,S.; Thovarai,V.; Wang,S.; Poon,L.; Chan,K.H.; Cowling,B.J.; Peiris,M.; Bao,Y.; Sanders,R.; Dernovoy,D.; Kiryutin,B.; Lipman,D.J.; Tatusova,T.
EPI367941	PB1	Hong Kong (SAR)	2009-Jul-12	EPI_ISL_116491	A/Hong Kong/H090-689-V22/2009		Import from public-domain	Wentworth,D.E.; Dugan,V.; Halpin,R.; Lin,X.; Bera,J.; Ghedin,E.; Fedorova,N.; Overton,L.; Tsitrin,T.; Stockwell,T.; Amedeo,P.; Bishop,B.; Chen,H.; Edworthy,P.; Gupta,N.; Katzel,D.; Li,K.; Schobel,S.; Shrivastava,S.; Thovarai,V.; Wang,S.; Poon,L.; Chan,K.H.; Cowling,B.J.; Peiris,M.; Bao,Y.; Sanders,R.; Dernovoy,D.; Kiryutin,B.; Lipman,D.J.; Tatusova,T.
EPI367949	PB1	Hong Kong (SAR)	2009-Jul-10	EPI_ISL_116492	A/Hong Kong/H090-692-V10/2009		Import from public-domain	Wentworth,D.E.; Dugan,V.; Halpin,R.; Lin,X.; Bera,J.; Ghedin,E.; Fedorova,N.; Overton,L.; Tsitrin,T.; Stockwell,T.; Amedeo,P.; Bishop,B.; Chen,H.; Edworthy,P.; Gupta,N.; Katzel,D.; Li,K.; Schobel,S.; Shrivastava,S.; Thovarai,V.; Wang,S.; Poon,L.; Chan,K.H.; Cowling,B.J.; Peiris,M.; Bao,Y.; Sanders,R.; Dernovoy,D.; Kiryutin,B.; Lipman,D.J.; Tatusova,T.
EPI367958	PB1	Hong Kong (SAR)	2009-Jul-10	EPI_ISL_116493	A/Hong Kong/H090-695-V10/2009		Import from public-domain	Wentworth,D.E.; Dugan,V.; Halpin,R.; Lin,X.; Bera,J.; Ghedin,E.; Fedorova,N.; Overton,L.; Tsitrin,T.; Stockwell,T.; Amedeo,P.; Bishop,B.; Chen,H.; Edworthy,P.; Gupta,N.; Katzel,D.; Li,K.; Schobel,S.; Shrivastava,S.; Thovarai,V.; Wang,S.; Poon,L.; Chan,K.H.; Cowling,B.J.; Peiris,M.; Bao,Y.; Sanders,R.; Dernovoy,D.; Kiryutin,B.; Lipman,D.J.; Tatusova,T.
EPI367965	PB1	Hong Kong (SAR)	2009-Jul-17	EPI_ISL_116577	A/Hong Kong/H090-703-V10/2009		Import from public-domain	Wentworth,D.E.; Dugan,V.; Halpin,R.; Lin,X.; Bera,J.; Ghedin,E.; Fedorova,N.; Overton,L.; Tsitrin,T.; Stockwell,T.; Amedeo,P.; Bishop,B.; Chen,H.; Edworthy,P.; Gupta,N.; Katzel,D.; Li,K.; Schobel,S.; Shrivastava,S.; Thovarai,V.; Wang,S.; Poon,L.; Chan,K.H.; Cowling,B.J.; Peiris,M.; Bao,Y.; Sanders,R.; Dernovoy,D.; Kiryutin,B.; Lipman,D.J.; Tatusova,T.
EPI367973	PB1	Hong Kong (SAR)	2009-Jul-14	EPI_ISL_116578	A/Hong Kong/H090-707-V10/2009		Import from public-domain	Wentworth,D.E.; Dugan,V.; Halpin,R.; Lin,X.; Bera,J.; Ghedin,E.; Fedorova,N.; Overton,L.; Tsitrin,T.; Stockwell,T.; Amedeo,P.; Bishop,B.; Chen,H.; Edworthy,P.; Gupta,N.; Katzel,D.; Li,K.; Schobel,S.; Shrivastava,S.; Thovarai,V.; Wang,S.; Poon,L.; Chan,K.H.; Cowling,B.J.; Peiris,M.; Bao,Y.; Sanders,R.; Dernovoy,D.; Kiryutin,B.; Lipman,D.J.; Tatusova,T.
EPI367982	PB1	Hong Kong (SAR)	2009-Jul-14	EPI_ISL_116579	A/Hong Kong/H090-710-V10/2009		Import from public-domain	Wentworth,D.E.; Dugan,V.; Halpin,R.; Lin,X.; Bera,J.; Ghedin,E.; Fedorova,N.; Overton,L.; Tsitrin,T.; Stockwell,T.; Amedeo,P.; Bishop,B.; Chen,H.; Edworthy,P.; Gupta,N.; Katzel,D.; Li,K.; Schobel,S.; Shrivastava,S.; Thovarai,V.; Wang,S.; Poon,L.; Chan,K.H.; Cowling,B.J.; Peiris,M.; Bao,Y.; Sanders,R.; Dernovoy,D.; Kiryutin,B.; Lipman,D.J.; Tatusova,T.
EPI367989	PB1	Hong Kong (SAR)	2009-Jul-15	EPI_ISL_116580	A/Hong Kong/H090-714-V10/2009		Import from public-domain	Wentworth,D.E.; Dugan,V.; Halpin,R.; Lin,X.; Bera,J.; Ghedin,E.; Fedorova,N.; Overton,L.; Tsitrin,T.; Stockwell,T.; Amedeo,P.; Bishop,B.; Chen,H.; Edworthy,P.; Gupta,N.; Katzel,D.; Li,K.; Schobel,S.; Shrivastava,S.; Thovarai,V.; Wang,S.; Poon,L.; Chan,K.H.; Cowling,B.J.; Peiris,M.; Bao,Y.; Sanders,R.; Dernovoy,D.; Kiryutin,B.; Lipman,D.J.; Tatusova,T.
EPI368029	PB1	Hong Kong (SAR)	2009-Jul-20	EPI_ISL_116628	A/Hong Kong/H090-724-V10/2009		Import from public-domain	Wentworth,D.E.; Dugan,V.; Halpin,R.; Lin,X.; Bera,J.; Ghedin,E.; Fedorova,N.; Overton,L.; Tsitrin,T.; Stockwell,T.; Amedeo,P.; Bishop,B.; Chen,H.; Edworthy,P.; Gupta,N.; Katzel,D.; Li,K.; Schobel,S.; Shrivastava,S.; Thovarai,V.; Wang,S.; Poon,L.; Chan,K.H.; Cowling,B.J.; Peiris,M.; Bao,Y.; Sanders,R.; Dernovoy,D.; Kiryutin,B.; Lipman,D.J.; Tatusova,T.
EPI368037	PB1	Hong Kong (SAR)	2009-Jul-22	EPI_ISL_116629	A/Hong Kong/H090-724-V20/2009		Import from public-domain	Wentworth,D.E.; Dugan,V.; Halpin,R.; Lin,X.; Bera,J.; Ghedin,E.; Fedorova,N.; Overton,L.; Tsitrin,T.; Stockwell,T.; Amedeo,P.; Bishop,B.; Chen,H.; Edworthy,P.; Gupta,N.; Katzel,D.; Li,K.; Schobel,S.; Shrivastava,S.; Thovarai,V.; Wang,S.; Poon,L.; Chan,K.H.; Cowling,B.J.; Peiris,M.; Bao,Y.; Sanders,R.; Dernovoy,D.; Kiryutin,B.; Lipman,D.J.; Tatusova,T.
EPI368045	PB1	Hong Kong (SAR)	2009-Jul-20	EPI_ISL_116630	A/Hong Kong/H090-725-V10/2009		Import from public-domain	Wentworth,D.E.; Dugan,V.; Halpin,R.; Lin,X.; Bera,J.; Ghedin,E.; Fedorova,N.; Overton,L.; Tsitrin,T.; Stockwell,T.; Amedeo,P.; Bishop,B.; Chen,H.; Edworthy,P.; Gupta,N.; Katzel,D.; Li,K.; Schobel,S.; Shrivastava,S.; Thovarai,V.; Wang,S.; Poon,L.; Chan,K.H.; Cowling,B.J.; Peiris,M.; Bao,Y.; Sanders,R.; Dernovoy,D.; Kiryutin,B.; Lipman,D.J.; Tatusova,T.
EPI368053	PB1	Hong Kong (SAR)	2009-Jul-20	EPI_ISL_116631	A/Hong Kong/H090-726-V10/2009		Import from public-domain	Wentworth,D.E.; Dugan,V.; Halpin,R.; Lin,X.; Bera,J.; Ghedin,E.; Fedorova,N.; Overton,L.; Tsitrin,T.; Stockwell,T.; Amedeo,P.; Bishop,B.; Chen,H.; Edworthy,P.; Gupta,N.; Katzel,D.; Li,K.; Schobel,S.; Shrivastava,S.; Thovarai,V.; Wang,S.; Poon,L.; Chan,K.H.; Cowling,B.J.; Peiris,M.; Bao,Y.; Sanders,R.; Dernovoy,D.; Kiryutin,B.; Lipman,D.J.; Tatusova,T.
EPI368061	PB1	Hong Kong (SAR)	2009-Jul-21	EPI_ISL_116632	A/Hong Kong/H090-729-V10/2009		Import from public-domain	Wentworth,D.E.; Dugan,V.; Halpin,R.; Lin,X.; Bera,J.; Ghedin,E.; Fedorova,N.; Overton,L.; Tsitrin,T.; Stockwell,T.; Amedeo,P.; Bishop,B.; Chen,H.; Edworthy,P.; Gupta,N.; Katzel,D.; Li,K.; Schobel,S.; Shrivastava,S.; Thovarai,V.; Wang,S.; Poon,L.; Chan,K.H.; Cowling,B.J.; Peiris,M.; Bao,Y.; Sanders,R.; Dernovoy,D.; Kiryutin,B.; Lipman,D.J.; Tatusova,T.
EPI1999427	PB1	United States	2021-Nov-17	EPI_ISL_11349471	A/Michigan/UOM10042720271/2021	University of Michigan Clinical Microbiology Laboratory	University of Michigan
EPI1999435	PB1	United States	2021-Nov-17	EPI_ISL_11349472	A/Michigan/UOM10042720282/2021	University of Michigan Clinical Microbiology Laboratory	University of Michigan
EPI1999443	PB1	United States	2021-Nov-17	EPI_ISL_11349473	A/Michigan/UOM10042723543/2021	University of Michigan Clinical Microbiology Laboratory	University of Michigan
EPI1999451	PB1	United States	2021-Nov-18	EPI_ISL_11349474	A/Michigan/UOM10042735213/2021	University of Michigan Clinical Microbiology Laboratory	University of Michigan
EPI1999459	PB1	United States	2021-Nov-18	EPI_ISL_11349475	A/Michigan/UOM10042736801/2021	University of Michigan Clinical Microbiology Laboratory	University of Michigan
EPI1999475	PB1	United States	2021-Nov-18	EPI_ISL_11349477	A/Michigan/UOM10042738627/2021	University of Michigan Clinical Microbiology Laboratory	University of Michigan
EPI1999483	PB1	United States	2021-Nov-18	EPI_ISL_11349478	A/Michigan/UOM10042742518/2021	University of Michigan Clinical Microbiology Laboratory	University of Michigan
EPI1999491	PB1	United States	2021-Nov-18	EPI_ISL_11349479	A/Michigan/UOM10042742624/2021	University of Michigan Clinical Microbiology Laboratory	University of Michigan
EPI1999499	PB1	United States	2021-Nov-18	EPI_ISL_11349480	A/Michigan/UOM10042744492/2021	University of Michigan Clinical Microbiology Laboratory	University of Michigan
EPI1999507	PB1	United States	2021-Nov-18	EPI_ISL_11349481	A/Michigan/UOM10042745403/2021	University of Michigan Clinical Microbiology Laboratory	University of Michigan
EPI1999515	PB1	United States	2021-Nov-19	EPI_ISL_11349482	A/Michigan/UOM10042755694/2021	University of Michigan Clinical Microbiology Laboratory	University of Michigan
EPI1999523	PB1	United States	2021-Nov-19	EPI_ISL_11349483	A/Michigan/UOM10042758577/2021	University of Michigan Clinical Microbiology Laboratory	University of Michigan
EPI1999531	PB1	United States	2021-Nov-19	EPI_ISL_11349484	A/Michigan/UOM10042761217/2021	University of Michigan Clinical Microbiology Laboratory	University of Michigan
EPI1999539	PB1	United States	2021-Nov-19	EPI_ISL_11349485	A/Michigan/UOM10042762909/2021	University of Michigan Clinical Microbiology Laboratory	University of Michigan
EPI1999547	PB1	United States	2021-Nov-20	EPI_ISL_11349486	A/Michigan/UOM10042772933/2021	University of Michigan Clinical Microbiology Laboratory	University of Michigan
EPI1999555	PB1	United States	2021-Nov-20	EPI_ISL_11349487	A/Michigan/UOM10042774214/2021	University of Michigan Clinical Microbiology Laboratory	University of Michigan
EPI1999563	PB1	United States	2021-Nov-22	EPI_ISL_11349488	A/Michigan/UOM10042790301/2021	University of Michigan Clinical Microbiology Laboratory	University of Michigan
EPI1999571	PB1	United States	2021-Nov-22	EPI_ISL_11349489	A/Michigan/UOM10042790375/2021	University of Michigan Clinical Microbiology Laboratory	University of Michigan
EPI1999579	PB1	United States	2021-Nov-22	EPI_ISL_11349490	A/Michigan/UOM10042791945/2021	University of Michigan Clinical Microbiology Laboratory	University of Michigan
EPI1999587	PB1	United States	2021-Nov-23	EPI_ISL_11349491	A/Michigan/UOM10042813243/2021	University of Michigan Clinical Microbiology Laboratory	University of Michigan
EPI1999595	PB1	United States	2021-Nov-23	EPI_ISL_11349492	A/Michigan/UOM10042817325/2021	University of Michigan Clinical Microbiology Laboratory	University of Michigan
EPI1999603	PB1	United States	2021-Nov-22	EPI_ISL_11349493	A/Michigan/UOM306158461/2021	University of Michigan Clinical Microbiology Laboratory	University of Michigan
EPI1999686	PB1	United States	2021-Nov-18	EPI_ISL_11399303	A/Michigan/UOM10042736448/2021	University of Michigan Clinical Microbiology Laboratory	University of Michigan
EPI1999694	PB1	United States	2021-Nov-18	EPI_ISL_11399305	A/Michigan/UOM10042736633/2021	University of Michigan Clinical Microbiology Laboratory	University of Michigan
EPI1999702	PB1	United States	2021-Nov-18	EPI_ISL_11399333	A/Michigan/UOM10042736689/2021	University of Michigan Clinical Microbiology Laboratory	University of Michigan
EPI1999710	PB1	United States	2021-Nov-18	EPI_ISL_11399363	A/Michigan/UOM10042736865/2021	University of Michigan Clinical Microbiology Laboratory	University of Michigan
EPI1999718	PB1	United States	2021-Nov-18	EPI_ISL_11399396	A/Michigan/UOM10042736950/2021	University of Michigan Clinical Microbiology Laboratory	University of Michigan
EPI1999726	PB1	United States	2021-Nov-18	EPI_ISL_11399428	A/Michigan/UOM10042737071/2021	University of Michigan Clinical Microbiology Laboratory	University of Michigan
EPI1999734	PB1	United States	2021-Nov-18	EPI_ISL_11399459	A/Michigan/UOM10042740126/2021	University of Michigan Clinical Microbiology Laboratory	University of Michigan
EPI1999742	PB1	United States	2021-Nov-18	EPI_ISL_11399491	A/Michigan/UOM10042740909/2021	University of Michigan Clinical Microbiology Laboratory	University of Michigan
EPI1999750	PB1	United States	2021-Nov-18	EPI_ISL_11399525	A/Michigan/UOM10042740932/2021	University of Michigan Clinical Microbiology Laboratory	University of Michigan
EPI1999758	PB1	United States	2021-Nov-18	EPI_ISL_11399558	A/Michigan/UOM10042741014/2021	University of Michigan Clinical Microbiology Laboratory	University of Michigan
EPI1999766	PB1	United States	2021-Nov-18	EPI_ISL_11399590	A/Michigan/UOM10042741070/2021	University of Michigan Clinical Microbiology Laboratory	University of Michigan
EPI1999774	PB1	United States	2021-Nov-18	EPI_ISL_11399623	A/Michigan/UOM10042741152/2021	University of Michigan Clinical Microbiology Laboratory	University of Michigan
EPI1999782	PB1	United States	2021-Nov-18	EPI_ISL_11399655	A/Michigan/UOM10042741165/2021	University of Michigan Clinical Microbiology Laboratory	University of Michigan
EPI1999790	PB1	United States	2021-Nov-18	EPI_ISL_11399688	A/Michigan/UOM10042742864/2021	University of Michigan Clinical Microbiology Laboratory	University of Michigan
EPI1999798	PB1	United States	2021-Nov-18	EPI_ISL_11399721	A/Michigan/UOM10042743860/2021	University of Michigan Clinical Microbiology Laboratory	University of Michigan
EPI1999806	PB1	United States	2021-Nov-18	EPI_ISL_11399754	A/Michigan/UOM10042743907/2021	University of Michigan Clinical Microbiology Laboratory	University of Michigan
EPI1999814	PB1	United States	2021-Nov-18	EPI_ISL_11399785	A/Michigan/UOM10042743951/2021	University of Michigan Clinical Microbiology Laboratory	University of Michigan
EPI1999822	PB1	United States	2021-Nov-18	EPI_ISL_11399818	A/Michigan/UOM10042744405/2021	University of Michigan Clinical Microbiology Laboratory	University of Michigan
EPI1999830	PB1	United States	2021-Nov-18	EPI_ISL_11399822	A/Michigan/UOM10042744409/2021	University of Michigan Clinical Microbiology Laboratory	University of Michigan
EPI1999838	PB1	United States	2021-Nov-19	EPI_ISL_11399823	A/Michigan/UOM10042744417/2021	University of Michigan Clinical Microbiology Laboratory	University of Michigan
EPI1999846	PB1	United States	2021-Nov-18	EPI_ISL_11399827	A/Michigan/UOM10042744730/2021	University of Michigan Clinical Microbiology Laboratory	University of Michigan
EPI1999854	PB1	United States	2021-Nov-19	EPI_ISL_11399856	A/Michigan/UOM10042754627/2021	University of Michigan Clinical Microbiology Laboratory	University of Michigan
EPI1999862	PB1	United States	2021-Nov-19	EPI_ISL_11399893	A/Michigan/UOM10042758567/2021	University of Michigan Clinical Microbiology Laboratory	University of Michigan
EPI1999870	PB1	United States	2021-Nov-19	EPI_ISL_11399930	A/Michigan/UOM10042762849/2021	University of Michigan Clinical Microbiology Laboratory	University of Michigan
EPI1999878	PB1	United States	2021-Nov-19	EPI_ISL_11399968	A/Michigan/UOM10042764446/2021	University of Michigan Clinical Microbiology Laboratory	University of Michigan
EPI1999894	PB1	United States	2021-Nov-20	EPI_ISL_11400043	A/Michigan/UOM10042774225/2021	University of Michigan Clinical Microbiology Laboratory	University of Michigan
EPI1999902	PB1	United States	2021-Nov-22	EPI_ISL_11400081	A/Michigan/UOM10042790285/2021	University of Michigan Clinical Microbiology Laboratory	University of Michigan
EPI1999910	PB1	United States	2021-Nov-22	EPI_ISL_11400119	A/Michigan/UOM10042792252/2021	University of Michigan Clinical Microbiology Laboratory	University of Michigan
EPI1999918	PB1	United States	2021-Nov-22	EPI_ISL_11400157	A/Michigan/UOM10042792345/2021	University of Michigan Clinical Microbiology Laboratory	University of Michigan
EPI1999926	PB1	United States	2021-Nov-22	EPI_ISL_11400193	A/Michigan/UOM10042795809/2021	University of Michigan Clinical Microbiology Laboratory	University of Michigan
EPI1999934	PB1	United States	2021-Nov-22	EPI_ISL_11400226	A/Michigan/UOM10042795986/2021	University of Michigan Clinical Microbiology Laboratory	University of Michigan
EPI1999942	PB1	United States	2021-Nov-22	EPI_ISL_11400263	A/Michigan/UOM10042797649/2021	University of Michigan Clinical Microbiology Laboratory	University of Michigan
EPI1999950	PB1	United States	2021-Nov-22	EPI_ISL_11400297	A/Michigan/UOM10042797676/2021	University of Michigan Clinical Microbiology Laboratory	University of Michigan
EPI1999966	PB1	United States	2021-Nov-22	EPI_ISL_11400360	A/Michigan/UOM10042798934/2021	University of Michigan Clinical Microbiology Laboratory	University of Michigan
EPI1999974	PB1	United States	2021-Nov-23	EPI_ISL_11400391	A/Michigan/UOM10042809904/2021	University of Michigan Clinical Microbiology Laboratory	University of Michigan
EPI1999982	PB1	United States	2021-Nov-23	EPI_ISL_11400405	A/Michigan/UOM10042812736/2021	University of Michigan Clinical Microbiology Laboratory	University of Michigan
EPI1999990	PB1	United States	2021-Nov-23	EPI_ISL_11400406	A/Michigan/UOM10042812876/2021	University of Michigan Clinical Microbiology Laboratory	University of Michigan
EPI1999998	PB1	United States	2021-Nov-23	EPI_ISL_11400407	A/Michigan/UOM10042817073/2021	University of Michigan Clinical Microbiology Laboratory	University of Michigan
EPI2000006	PB1	United States	2021-Nov-23	EPI_ISL_11400423	A/Michigan/UOM10042817333/2021	University of Michigan Clinical Microbiology Laboratory	University of Michigan
EPI2000014	PB1	United States	2021-Nov-23	EPI_ISL_11400457	A/Michigan/UOM10042818020/2021	University of Michigan Clinical Microbiology Laboratory	University of Michigan
EPI2000022	PB1	United States	2021-Nov-23	EPI_ISL_11400488	A/Michigan/UOM10042819294/2021	University of Michigan Clinical Microbiology Laboratory	University of Michigan
EPI2000030	PB1	United States	2021-Nov-24	EPI_ISL_11400521	A/Michigan/UOM10042830410/2021	University of Michigan Clinical Microbiology Laboratory	University of Michigan
EPI2000038	PB1	United States	2022-Feb-08	EPI_ISL_11400552	A/Michigan/UOM10043979924/2022	University of Michigan Clinical Microbiology Laboratory	University of Michigan
EPI2000046	PB1	United States	2022-Feb-09	EPI_ISL_11400582	A/Michigan/UOM10043995717/2022	University of Michigan Clinical Microbiology Laboratory	University of Michigan
EPI2000054	PB1	United States	2022-Feb-09	EPI_ISL_11400612	A/Michigan/UOM10043998503/2022	University of Michigan Clinical Microbiology Laboratory	University of Michigan
EPI2000062	PB1	United States	2022-Feb-09	EPI_ISL_11400641	A/Michigan/UOM10044000482/2022	University of Michigan Clinical Microbiology Laboratory	University of Michigan
EPI2000070	PB1	United States	2022-Feb-10	EPI_ISL_11400673	A/Michigan/UOM10044020440/2022	University of Michigan Clinical Microbiology Laboratory	University of Michigan
EPI2000078	PB1	United States	2022-Feb-10	EPI_ISL_11400704	A/Michigan/UOM10044028023/2022	University of Michigan Clinical Microbiology Laboratory	University of Michigan
EPI2000086	PB1	United States	2022-Feb-10	EPI_ISL_11400736	A/Michigan/UOM10044030063/2022	University of Michigan Clinical Microbiology Laboratory	University of Michigan
EPI2000094	PB1	United States	2022-Feb-11	EPI_ISL_11400761	A/Michigan/UOM10044037088/2022	University of Michigan Clinical Microbiology Laboratory	University of Michigan
EPI2000102	PB1	United States	2022-Feb-14	EPI_ISL_11400793	A/Michigan/UOM10044070317/2022	University of Michigan Clinical Microbiology Laboratory	University of Michigan
EPI2000118	PB1	United States	2022-Feb-15	EPI_ISL_11400860	A/Michigan/UOM10044105253/2022	University of Michigan Clinical Microbiology Laboratory	University of Michigan
EPI2000126	PB1	United States	2022-Feb-16	EPI_ISL_11400893	A/Michigan/UOM10044125581/2022	University of Michigan Clinical Microbiology Laboratory	University of Michigan
EPI2000134	PB1	United States	2022-Feb-17	EPI_ISL_11400924	A/Michigan/UOM10044137783/2022	University of Michigan Clinical Microbiology Laboratory	University of Michigan
EPI2000142	PB1	United States	2022-Feb-17	EPI_ISL_11400925	A/Michigan/UOM10044139064/2022	University of Michigan Clinical Microbiology Laboratory	University of Michigan
EPI2000150	PB1	United States	2022-Feb-18	EPI_ISL_11400926	A/Michigan/UOM10044146737/2022	University of Michigan Clinical Microbiology Laboratory	University of Michigan
EPI2000158	PB1	United States	2022-Feb-18	EPI_ISL_11400927	A/Michigan/UOM10044156254/2022	University of Michigan Clinical Microbiology Laboratory	University of Michigan
EPI2000169	PB1	United States	2022-Feb-19	EPI_ISL_11400953	A/Michigan/UOM10044169716/2022	University of Michigan Clinical Microbiology Laboratory	University of Michigan
EPI2000182	PB1	United States	2022-Jan-10	EPI_ISL_11400998	A/Michigan/UOM10043521900/2022	University of Michigan Clinical Microbiology Laboratory	University of Michigan
EPI2000214	PB1	United States	2022-Jan-11	EPI_ISL_11401119	A/Michigan/UOM10043549879/2022	University of Michigan Clinical Microbiology Laboratory	University of Michigan
EPI2000222	PB1	United States	2022-Jan-12	EPI_ISL_11401152	A/Michigan/UOM10043558769/2022	University of Michigan Clinical Microbiology Laboratory	University of Michigan
EPI2000230	PB1	United States	2022-Jan-12	EPI_ISL_11401185	A/Michigan/UOM10043562832/2022	University of Michigan Clinical Microbiology Laboratory	University of Michigan
EPI2000238	PB1	United States	2022-Jan-13	EPI_ISL_11401215	A/Michigan/UOM10043573684/2022	University of Michigan Clinical Microbiology Laboratory	University of Michigan
EPI2000246	PB1	United States	2022-Jan-14	EPI_ISL_11401248	A/Michigan/UOM10043604974/2022	University of Michigan Clinical Microbiology Laboratory	University of Michigan
EPI2000254	PB1	United States	2022-Jan-14	EPI_ISL_11401280	A/Michigan/UOM10043605392/2022	University of Michigan Clinical Microbiology Laboratory	University of Michigan
EPI2000262	PB1	United States	2022-Jan-14	EPI_ISL_11401312	A/Michigan/UOM10043606104/2022	University of Michigan Clinical Microbiology Laboratory	University of Michigan
EPI2000270	PB1	United States	2022-Jan-17	EPI_ISL_11401343	A/Michigan/UOM10043631376/2022	University of Michigan Clinical Microbiology Laboratory	University of Michigan
EPI2000278	PB1	United States	2022-Jan-17	EPI_ISL_11401375	A/Michigan/UOM10043638987/2022	University of Michigan Clinical Microbiology Laboratory	University of Michigan
EPI2000302	PB1	United States	2022-Jan-18	EPI_ISL_11401445	A/Michigan/UOM10043658091/2022	University of Michigan Clinical Microbiology Laboratory	University of Michigan
EPI2000310	PB1	United States	2022-Jan-18	EPI_ISL_11401446	A/Michigan/UOM10043659510/2022	University of Michigan Clinical Microbiology Laboratory	University of Michigan
EPI2000318	PB1	United States	2022-Jan-19	EPI_ISL_11401447	A/Michigan/UOM10043667604/2022	University of Michigan Clinical Microbiology Laboratory	University of Michigan
EPI2000326	PB1	United States	2022-Jan-19	EPI_ISL_11401471	A/Michigan/UOM10043671752/2022	University of Michigan Clinical Microbiology Laboratory	University of Michigan
EPI2000350	PB1	United States	2022-Jan-21	EPI_ISL_11401567	A/Michigan/UOM10043715349/2022	University of Michigan Clinical Microbiology Laboratory	University of Michigan
EPI2000358	PB1	United States	2022-Jan-22	EPI_ISL_11401602	A/Michigan/UOM10043728443/2022	University of Michigan Clinical Microbiology Laboratory	University of Michigan
EPI2000366	PB1	United States	2022-Jan-24	EPI_ISL_11401635	A/Michigan/UOM10043739390/2022	University of Michigan Clinical Microbiology Laboratory	University of Michigan
EPI2000382	PB1	United States	2022-Jan-26	EPI_ISL_11401661	A/Michigan/UOM10043781346/2022	University of Michigan Clinical Microbiology Laboratory	University of Michigan
EPI2000390	PB1	United States	2022-Jan-28	EPI_ISL_11401678	A/Michigan/UOM10043824257/2022	University of Michigan Clinical Microbiology Laboratory	University of Michigan
EPI2000406	PB1	United States	2022-Jan-28	EPI_ISL_11401738	A/Michigan/UOM10043830415/2022	University of Michigan Clinical Microbiology Laboratory	University of Michigan
EPI2000414	PB1	United States	2022-Jan-31	EPI_ISL_11401770	A/Michigan/UOM10043864287/2022	University of Michigan Clinical Microbiology Laboratory	University of Michigan
EPI2000422	PB1	United States	2022-Jan-31	EPI_ISL_11401798	A/Michigan/UOM10043864866/2022	University of Michigan Clinical Microbiology Laboratory	University of Michigan
EPI2000430	PB1	United States	2022-Feb-01	EPI_ISL_11401828	A/Michigan/UOM10043877185/2022	University of Michigan Clinical Microbiology Laboratory	University of Michigan
EPI2000438	PB1	United States	2022-Feb-02	EPI_ISL_11401859	A/Michigan/UOM10043893266/2022	University of Michigan Clinical Microbiology Laboratory	University of Michigan
EPI2000446	PB1	United States	2022-Feb-03	EPI_ISL_11401890	A/Michigan/UOM10043907361/2022	University of Michigan Clinical Microbiology Laboratory	University of Michigan
EPI2000454	PB1	United States	2022-Feb-03	EPI_ISL_11401922	A/Michigan/UOM10043913797/2022	University of Michigan Clinical Microbiology Laboratory	University of Michigan
EPI2000470	PB1	United States	2022-Feb-05	EPI_ISL_11401966	A/Michigan/UOM10043941460/2022	University of Michigan Clinical Microbiology Laboratory	University of Michigan
EPI2000478	PB1	United States	2022-Feb-14	EPI_ISL_11401967	A/Michigan/UOM10044075287/2022	University of Michigan Clinical Microbiology Laboratory	University of Michigan
EPI2000486	PB1	United States	2022-Feb-14	EPI_ISL_11401968	A/Michigan/UOM10044082803/2022	University of Michigan Clinical Microbiology Laboratory	University of Michigan
EPI2000494	PB1	United States	2022-Feb-23	EPI_ISL_11401984	A/Michigan/UOM10044219778/2022	University of Michigan Clinical Microbiology Laboratory	University of Michigan
EPI2000502	PB1	United States	2022-Feb-23	EPI_ISL_11402019	A/Michigan/UOM10044229398/2022	University of Michigan Clinical Microbiology Laboratory	University of Michigan
EPI2000510	PB1	United States	2022-Feb-23	EPI_ISL_11402054	A/Michigan/UOM10044232246/2022	University of Michigan Clinical Microbiology Laboratory	University of Michigan
EPI2000518	PB1	United States	2022-Feb-23	EPI_ISL_11402085	A/Michigan/UOM10044233250/2022	University of Michigan Clinical Microbiology Laboratory	University of Michigan
EPI2000526	PB1	United States	2022-Feb-24	EPI_ISL_11402119	A/Michigan/UOM10044239267/2022	University of Michigan Clinical Microbiology Laboratory	University of Michigan
EPI2000534	PB1	United States	2022-Feb-24	EPI_ISL_11402151	A/Michigan/UOM10044243614/2022	University of Michigan Clinical Microbiology Laboratory	University of Michigan
EPI2000542	PB1	United States	2022-Feb-24	EPI_ISL_11402184	A/Michigan/UOM10044248823/2022	University of Michigan Clinical Microbiology Laboratory	University of Michigan
EPI2000550	PB1	United States	2022-Feb-24	EPI_ISL_11402217	A/Michigan/UOM10044255599/2022	University of Michigan Clinical Microbiology Laboratory	University of Michigan
EPI2000558	PB1	United States	2022-Feb-25	EPI_ISL_11402250	A/Michigan/UOM10044260467/2022	University of Michigan Clinical Microbiology Laboratory	University of Michigan
EPI2000566	PB1	United States	2022-Feb-25	EPI_ISL_11402256	A/Michigan/UOM10044273904/2022	University of Michigan Clinical Microbiology Laboratory	University of Michigan
EPI2000582	PB1	United States	2022-Feb-27	EPI_ISL_11402258	A/Michigan/UOM10044286535/2022	University of Michigan Clinical Microbiology Laboratory	University of Michigan
EPI2000590	PB1	United States	2022-Feb-28	EPI_ISL_11402259	A/Michigan/UOM10044292738/2022	University of Michigan Clinical Microbiology Laboratory	University of Michigan
EPI2000606	PB1	United States	2022-Feb-28	EPI_ISL_11402261	A/Michigan/UOM10044302375/2022	University of Michigan Clinical Microbiology Laboratory	University of Michigan
EPI2000614	PB1	United States	2022-Feb-28	EPI_ISL_11402300	A/Michigan/UOM10044302376/2022	University of Michigan Clinical Microbiology Laboratory	University of Michigan
EPI2000622	PB1	United States	2022-Feb-28	EPI_ISL_11402301	A/Michigan/UOM10044302377/2022	University of Michigan Clinical Microbiology Laboratory	University of Michigan
EPI2000630	PB1	United States	2022-Mar-01	EPI_ISL_11402302	A/Michigan/UOM10044314518/2022	University of Michigan Clinical Microbiology Laboratory	University of Michigan
EPI2000638	PB1	United States	2022-Mar-01	EPI_ISL_11402303	A/Michigan/UOM10044318712/2022	University of Michigan Clinical Microbiology Laboratory	University of Michigan
EPI2000654	PB1	United States	2022-Mar-01	EPI_ISL_11402306	A/Michigan/UOM10044326824/2022	University of Michigan Clinical Microbiology Laboratory	University of Michigan
EPI2000669	PB1	United States	2022-Mar-01	EPI_ISL_11402308	A/Michigan/UOM10044326835/2022	University of Michigan Clinical Microbiology Laboratory	University of Michigan
EPI2000678	PB1	United States	2022-Mar-02	EPI_ISL_11402309	A/Michigan/UOM10044340093/2022	University of Michigan Clinical Microbiology Laboratory	University of Michigan
EPI2000686	PB1	United States	2022-Mar-02	EPI_ISL_11402310	A/Michigan/UOM10044347100/2022	University of Michigan Clinical Microbiology Laboratory	University of Michigan
EPI2000694	PB1	United States	2022-Mar-04	EPI_ISL_11402311	A/Michigan/UOM10044374213/2022	University of Michigan Clinical Microbiology Laboratory	University of Michigan
EPI2000702	PB1	United States	2022-Mar-04	EPI_ISL_11402312	A/Michigan/UOM10044378864/2022	University of Michigan Clinical Microbiology Laboratory	University of Michigan
EPI2000718	PB1	United States	2022-Mar-07	EPI_ISL_11402314	A/Michigan/UOM10044412509/2022	University of Michigan Clinical Microbiology Laboratory	University of Michigan
EPI2000727	PB1	United States	2022-Mar-07	EPI_ISL_11402315	A/Michigan/UOM10044416414/2022	University of Michigan Clinical Microbiology Laboratory	University of Michigan
EPI2000866	PB1	Portugal	2021-Dec-24	EPI_ISL_11403040	A/Lisboa/38/2021	Instituto Nacional de Saúde Dr. Ricardo Jorge	Instituto Nacional de Saúde Dr. Ricardo Jorge	Guiomar, R.; Melo, A.; Costa, I.; Conde, P, Henriques, C.
EPI2000874	PB1	Portugal	2021-Dec-24	EPI_ISL_11403041	A/Lisboa/39/2021	Instituto Nacional de Saúde Dr. Ricardo Jorge	Instituto Nacional de Saúde Dr. Ricardo Jorge	Guiomar, R.; Melo, A.; Costa, I.; Conde, P, Henriques, C.
EPI2000882	PB1	Portugal	2021-Dec-26	EPI_ISL_11403042	A/Lisboa/40/2021	Instituto Nacional de Saúde Dr. Ricardo Jorge	Instituto Nacional de Saúde Dr. Ricardo Jorge	Guiomar, R.; Melo, A.; Costa, I.; Conde, P, Henriques, C.
EPI2000890	PB1	Portugal	2021-Dec-26	EPI_ISL_11403043	A/Lisboa/41/2021	Instituto Nacional de Saúde Dr. Ricardo Jorge	Instituto Nacional de Saúde Dr. Ricardo Jorge	Guiomar, R.; Melo, A.; Costa, I.; Conde, P, Henriques, C.
EPI2000898	PB1	Portugal	2022-Jan-02	EPI_ISL_11403044	A/Lisboa/7/2022	Instituto Nacional de Saúde Dr. Ricardo Jorge	Instituto Nacional de Saúde Dr. Ricardo Jorge	Guiomar, R.; Melo, A.; Costa, I.; Conde, P, Henriques, C.
EPI2000906	PB1	Portugal	2022-Jan-15	EPI_ISL_11403045	A/Lisboa/10/2022	Instituto Nacional de Saúde Dr. Ricardo Jorge	Instituto Nacional de Saúde Dr. Ricardo Jorge	Guiomar, R.; Melo, A.; Costa, I.; Conde, P, Henriques, C.
EPI2000914	PB1	Portugal	2022-Jan-15	EPI_ISL_11403046	A/Lisboa/11/2022	Instituto Nacional de Saúde Dr. Ricardo Jorge	Instituto Nacional de Saúde Dr. Ricardo Jorge	Guiomar, R.; Melo, A.; Costa, I.; Conde, P, Henriques, C.
EPI2000922	PB1	Portugal	2022-Jan-16	EPI_ISL_11403047	A/Lisboa/12/2022	Instituto Nacional de Saúde Dr. Ricardo Jorge	Instituto Nacional de Saúde Dr. Ricardo Jorge	Guiomar, R.; Melo, A.; Costa, I.; Conde, P, Henriques, C.
EPI2000930	PB1	Portugal	2022-Jan-17	EPI_ISL_11403048	A/Lisboa/13/2022	Instituto Nacional de Saúde Dr. Ricardo Jorge	Instituto Nacional de Saúde Dr. Ricardo Jorge	Guiomar, R.; Melo, A.; Costa, I.; Conde, P, Henriques, C.
EPI2000938	PB1	Portugal	2022-Jan-17	EPI_ISL_11403049	A/Lisboa/14/2022	Instituto Nacional de Saúde Dr. Ricardo Jorge	Instituto Nacional de Saúde Dr. Ricardo Jorge	Guiomar, R.; Melo, A.; Costa, I.; Conde, P, Henriques, C.
EPI2000946	PB1	Portugal	2022-Jan-24	EPI_ISL_11403050	A/Lisboa/15/2022	Instituto Nacional de Saúde Dr. Ricardo Jorge	Instituto Nacional de Saúde Dr. Ricardo Jorge	Guiomar, R.; Melo, A.; Costa, I.; Conde, P, Henriques, C.
EPI2000954	PB1	Portugal	2022-Jan-24	EPI_ISL_11403051	A/Lisboa/16/2022	Instituto Nacional de Saúde Dr. Ricardo Jorge	Instituto Nacional de Saúde Dr. Ricardo Jorge	Guiomar, R.; Melo, A.; Costa, I.; Conde, P, Henriques, C.
EPI2000962	PB1	Portugal	2022-Jan-20	EPI_ISL_11403052	A/Lisboa/17/2022	Instituto Nacional de Saúde Dr. Ricardo Jorge	Instituto Nacional de Saúde Dr. Ricardo Jorge	Guiomar, R.; Melo, A.; Costa, I.; Conde, P, Henriques, C.
EPI2000970	PB1	Portugal	2022-Jan-18	EPI_ISL_11403053	A/Lisboa/18/2022	Instituto Nacional de Saúde Dr. Ricardo Jorge	Instituto Nacional de Saúde Dr. Ricardo Jorge	Guiomar, R.; Melo, A.; Costa, I.; Conde, P, Henriques, C.
EPI2000978	PB1	Portugal	2022-Jan-20	EPI_ISL_11403054	A/Lisboa/19/2022	Instituto Nacional de Saúde Dr. Ricardo Jorge	Instituto Nacional de Saúde Dr. Ricardo Jorge	Guiomar, R.; Melo, A.; Costa, I.; Conde, P, Henriques, C.
EPI2000986	PB1	Portugal	2022-Jan-25	EPI_ISL_11403055	A/Lisboa/20/2022	Instituto Nacional de Saúde Dr. Ricardo Jorge	Instituto Nacional de Saúde Dr. Ricardo Jorge	Guiomar, R.; Melo, A.; Costa, I.; Conde, P, Henriques, C.
EPI2001034	PB1	Portugal	2022-Jan-30	EPI_ISL_11403061	A/Lisboa/26/2022	Instituto Nacional de Saúde Dr. Ricardo Jorge	Instituto Nacional de Saúde Dr. Ricardo Jorge	Guiomar, R.; Melo, A.; Costa, I.; Conde, P, Henriques, C.
EPI2001042	PB1	Portugal	2022-Jan-30	EPI_ISL_11403062	A/Lisboa/27/2022	Instituto Nacional de Saúde Dr. Ricardo Jorge	Instituto Nacional de Saúde Dr. Ricardo Jorge	Guiomar, R.; Melo, A.; Costa, I.; Conde, P, Henriques, C.
EPI2001050	PB1	Portugal	2022-Jan-30	EPI_ISL_11403063	A/Lisboa/28/2022	Instituto Nacional de Saúde Dr. Ricardo Jorge	Instituto Nacional de Saúde Dr. Ricardo Jorge	Guiomar, R.; Melo, A.; Costa, I.; Conde, P, Henriques, C.
EPI2001058	PB1	Portugal	2022-Feb-01	EPI_ISL_11403064	A/Lisboa/29/2022	Instituto Nacional de Saúde Dr. Ricardo Jorge	Instituto Nacional de Saúde Dr. Ricardo Jorge	Guiomar, R.; Melo, A.; Costa, I.; Conde, P, Henriques, C.
EPI2001066	PB1	Portugal	2022-Feb-05	EPI_ISL_11403065	A/Lisboa/30/2022	Instituto Nacional de Saúde Dr. Ricardo Jorge	Instituto Nacional de Saúde Dr. Ricardo Jorge	Guiomar, R.; Melo, A.; Costa, I.; Conde, P, Henriques, C.
EPI2001074	PB1	Portugal	2022-Feb-02	EPI_ISL_11403066	A/Lisboa/31/2022	Instituto Nacional de Saúde Dr. Ricardo Jorge	Instituto Nacional de Saúde Dr. Ricardo Jorge	Guiomar, R.; Melo, A.; Costa, I.; Conde, P, Henriques, C.
EPI2001082	PB1	Portugal	2022-Feb-03	EPI_ISL_11403067	A/Lisboa/32/2022	Instituto Nacional de Saúde Dr. Ricardo Jorge	Instituto Nacional de Saúde Dr. Ricardo Jorge	Guiomar, R.; Melo, A.; Costa, I.; Conde, P, Henriques, C.
EPI2001090	PB1	Portugal	2022-Feb-08	EPI_ISL_11403068	A/Lisboa/33/2022	Instituto Nacional de Saúde Dr. Ricardo Jorge	Instituto Nacional de Saúde Dr. Ricardo Jorge	Guiomar, R.; Melo, A.; Costa, I.; Conde, P, Henriques, C.
EPI2001098	PB1	Portugal	2022-Feb-10	EPI_ISL_11403069	A/Lisboa/37/2022	Instituto Nacional de Saúde Dr. Ricardo Jorge	Instituto Nacional de Saúde Dr. Ricardo Jorge	Guiomar, R.; Melo, A.; Costa, I.; Conde, P, Henriques, C.
EPI2001106	PB1	Portugal	2022-Feb-10	EPI_ISL_11403070	A/Lisboa/38/2022	Instituto Nacional de Saúde Dr. Ricardo Jorge	Instituto Nacional de Saúde Dr. Ricardo Jorge	Guiomar, R.; Melo, A.; Costa, I.; Conde, P, Henriques, C.
EPI2001458	PB1	United States	2021-Nov-17	EPI_ISL_11403142	A/Michigan/UOM10042723553/2021	University of Michigan Clinical Microbiology Laboratory	University of Michigan
EPI2001466	PB1	United States	2021-Nov-22	EPI_ISL_11403170	A/Michigan/UOM10042801474/2021	University of Michigan Clinical Microbiology Laboratory	University of Michigan
EPI2001474	PB1	United States	2021-Nov-23	EPI_ISL_11403180	A/Michigan/UOM10042807604/2021	University of Michigan Clinical Microbiology Laboratory	University of Michigan
EPI2001483	PB1	United Kingdom	2022-Mar-13	EPI_ISL_11403526	A/Wrexham/9861/2022	Public Health Wales Microbiology Cardiff	Public Health Wales Microbiology Cardiff
EPI2001491	PB1	United Kingdom	2022-Mar-15	EPI_ISL_11403528	A/Abergele/9987/2022	Public Health Wales Microbiology Cardiff	Public Health Wales Microbiology Cardiff
EPI2001498	PB1	Brazil	2021-Nov-20	EPI_ISL_11403618	A/Amazonas/IAL/C9027/2021	LACEN/AM - Laboratório Central de Saúde Pública do Amazonas	Instituto Adolfo Lutz	Sacchi, C.T.; Campos, K.R.; Reis, A.D.; Amarante, A.F.; Santos, M.B.N.; Vinhote, C.; Mattos, T.P.
EPI2001506	PB1	Brazil	2021-Nov-19	EPI_ISL_11403619	A/Amazonas/IAL/C9028/2021	LACEN/AM - Laboratório Central de Saúde Pública do Amazonas	Instituto Adolfo Lutz	Sacchi, C.T.; Campos, K.R.; Reis, A.D.; Amarante, A.F.; Santos, M.B.N.; Vinhote, C.; Mattos, T.P.
EPI2001514	PB1	Brazil	2021-Nov-22	EPI_ISL_11403620	A/Amazonas/IAL/C9029/2021	LACEN/AM - Laboratório Central de Saúde Pública do Amazonas	Instituto Adolfo Lutz	Sacchi, C.T.; Campos, K.R.; Reis, A.D.; Amarante, A.F.; Santos, M.B.N.; Vinhote, C.; Mattos, T.P.
EPI2001522	PB1	Brazil	2021-Nov-20	EPI_ISL_11403621	A/Amazonas/IAL/C9030/2021	LACEN/AM - Laboratório Central de Saúde Pública do Amazonas	Instituto Adolfo Lutz	Sacchi, C.T.; Campos, K.R.; Reis, A.D.; Amarante, A.F.; Santos, M.B.N.; Vinhote, C.; Mattos, T.P.
EPI2001530	PB1	Brazil	2021-Nov-22	EPI_ISL_11403622	A/Amazonas/IAL/C9031/2021	LACEN/AM - Laboratório Central de Saúde Pública do Amazonas	Instituto Adolfo Lutz	Sacchi, C.T.; Campos, K.R.; Reis, A.D.; Amarante, A.F.; Santos, M.B.N.; Vinhote, C.; Mattos, T.P.
EPI2001538	PB1	Brazil	2021-Nov-23	EPI_ISL_11403623	A/Amazonas/IAL/C9032/2021	LACEN/AM - Laboratório Central de Saúde Pública do Amazonas	Instituto Adolfo Lutz	Sacchi, C.T.; Campos, K.R.; Reis, A.D.; Amarante, A.F.; Santos, M.B.N.; Vinhote, C.; Mattos, T.P.
EPI2001546	PB1	Brazil	2021-Nov-25	EPI_ISL_11403624	A/Amazonas/IAL/C9033/2021	LACEN/AM - Laboratório Central de Saúde Pública do Amazonas	Instituto Adolfo Lutz	Sacchi, C.T.; Campos, K.R.; Reis, A.D.; Amarante, A.F.; Santos, M.B.N.; Vinhote, C.; Mattos, T.P.
EPI2001554	PB1	Brazil	2021-Nov-26	EPI_ISL_11403625	A/Amazonas/IAL/C9034/2021	LACEN/AM - Laboratório Central de Saúde Pública do Amazonas	Instituto Adolfo Lutz	Sacchi, C.T.; Campos, K.R.; Reis, A.D.; Amarante, A.F.; Santos, M.B.N.; Vinhote, C.; Mattos, T.P.
EPI2001562	PB1	Brazil	2021-Nov-29	EPI_ISL_11403626	A/Amazonas/IAL/C9035/2021	LACEN/AM - Laboratório Central de Saúde Pública do Amazonas	Instituto Adolfo Lutz	Sacchi, C.T.; Campos, K.R.; Reis, A.D.; Amarante, A.F.; Santos, M.B.N.; Vinhote, C.; Mattos, T.P.
EPI2001570	PB1	Brazil	2021-Nov-26	EPI_ISL_11403627	A/Amazonas/IAL/C9036/2021	LACEN/AM - Laboratório Central de Saúde Pública do Amazonas	Instituto Adolfo Lutz	Sacchi, C.T.; Campos, K.R.; Reis, A.D.; Amarante, A.F.; Santos, M.B.N.; Vinhote, C.; Mattos, T.P.
EPI2001578	PB1	Brazil	2021-Nov-26	EPI_ISL_11403628	A/Amazonas/IAL/C9037/2021	LACEN/AM - Laboratório Central de Saúde Pública do Amazonas	Instituto Adolfo Lutz	Sacchi, C.T.; Campos, K.R.; Reis, A.D.; Amarante, A.F.; Santos, M.B.N.; Vinhote, C.; Mattos, T.P.
EPI2001890	PB1	United States	2021-Dec-29	EPI_ISL_11407137	A/Michigan/UOM10043362352/2021	University of Michigan Clinical Microbiology Laboratory	University of Michigan
EPI2001898	PB1	United States	2021-Dec-29	EPI_ISL_11407138	A/Michigan/UOM10043365478/2021	University of Michigan Clinical Microbiology Laboratory	University of Michigan
EPI2001906	PB1	United States	2021-Dec-30	EPI_ISL_11407139	A/Michigan/UOM10043373804/2021	University of Michigan Clinical Microbiology Laboratory	University of Michigan
EPI2001922	PB1	United States	2022-Jan-01	EPI_ISL_11407141	A/Michigan/UOM10043393114/2022	University of Michigan Clinical Microbiology Laboratory	University of Michigan
EPI2001930	PB1	United States	2022-Jan-01	EPI_ISL_11407142	A/Michigan/UOM10043393725/2022	University of Michigan Clinical Microbiology Laboratory	University of Michigan
EPI2001938	PB1	United States	2022-Jan-03	EPI_ISL_11407143	A/Michigan/UOM10043402509/2022	University of Michigan Clinical Microbiology Laboratory	University of Michigan
EPI2001946	PB1	United States	2022-Jan-03	EPI_ISL_11407144	A/Michigan/UOM10043410713/2022	University of Michigan Clinical Microbiology Laboratory	University of Michigan
EPI2001954	PB1	United States	2022-Jan-03	EPI_ISL_11407145	A/Michigan/UOM10043414370/2022	University of Michigan Clinical Microbiology Laboratory	University of Michigan
EPI2001962	PB1	United States	2022-Jan-03	EPI_ISL_11407146	A/Michigan/UOM10043414425/2022	University of Michigan Clinical Microbiology Laboratory	University of Michigan
EPI2001970	PB1	United States	2022-Jan-03	EPI_ISL_11407147	A/Michigan/UOM10043415852/2022	University of Michigan Clinical Microbiology Laboratory	University of Michigan
EPI2001978	PB1	United States	2022-Jan-03	EPI_ISL_11407148	A/Michigan/UOM10043417983/2022	University of Michigan Clinical Microbiology Laboratory	University of Michigan
EPI2001986	PB1	United States	2022-Jan-04	EPI_ISL_11407149	A/Michigan/UOM10043421506/2022	University of Michigan Clinical Microbiology Laboratory	University of Michigan
EPI2001994	PB1	United States	2022-Jan-04	EPI_ISL_11407150	A/Michigan/UOM10043426414/2022	University of Michigan Clinical Microbiology Laboratory	University of Michigan
EPI2002002	PB1	United States	2022-Jan-04	EPI_ISL_11407151	A/Michigan/UOM10043433130/2022	University of Michigan Clinical Microbiology Laboratory	University of Michigan
EPI2002026	PB1	United States	2022-Jan-06	EPI_ISL_11407154	A/Michigan/UOM10043471401/2022	University of Michigan Clinical Microbiology Laboratory	University of Michigan
EPI2002034	PB1	United States	2022-Jan-07	EPI_ISL_11407155	A/Michigan/UOM10043485444/2022	University of Michigan Clinical Microbiology Laboratory	University of Michigan
EPI2002042	PB1	United States	2022-Jan-07	EPI_ISL_11407156	A/Michigan/UOM10043486014/2022	University of Michigan Clinical Microbiology Laboratory	University of Michigan
EPI2002050	PB1	United States	2022-Jan-07	EPI_ISL_11407157	A/Michigan/UOM10043488003/2022	University of Michigan Clinical Microbiology Laboratory	University of Michigan
EPI2002058	PB1	United States	2022-Jan-07	EPI_ISL_11407158	A/Michigan/UOM10043496407/2022	University of Michigan Clinical Microbiology Laboratory	University of Michigan
EPI2002066	PB1	United States	2022-Jan-08	EPI_ISL_11407159	A/Michigan/UOM10043503327/2022	University of Michigan Clinical Microbiology Laboratory	University of Michigan
EPI2002074	PB1	United States	2022-Jan-08	EPI_ISL_11407160	A/Michigan/UOM10043504716/2022	University of Michigan Clinical Microbiology Laboratory	University of Michigan
EPI2002082	PB1	United States	2022-Jan-10	EPI_ISL_11407161	A/Michigan/UOM10043525881/2022	University of Michigan Clinical Microbiology Laboratory	University of Michigan
EPI2002090	PB1	United States	2022-Jan-10	EPI_ISL_11407162	A/Michigan/UOM10043526185/2022	University of Michigan Clinical Microbiology Laboratory	University of Michigan
EPI2002098	PB1	United States	2022-Jan-11	EPI_ISL_11407163	A/Michigan/UOM10043538891/2022	University of Michigan Clinical Microbiology Laboratory	University of Michigan
EPI2002184	PB1	Netherlands	2022-Mar-14	EPI_ISL_11449434	A/Netherlands/10347/2022	National Institute for Public Health and the Environment (RIVM)	National Institute for Public Health and the Environment (RIVM)	A,Meijer; L,Wijsman; S, vd Brink
EPI2002192	PB1	Netherlands	2022-Mar-14	EPI_ISL_11449435	A/Netherlands/10348/2022	National Institute for Public Health and the Environment (RIVM)	National Institute for Public Health and the Environment (RIVM)	A,Meijer; L,Wijsman; S, vd Brink
EPI2002200	PB1	Netherlands	2022-Mar-11	EPI_ISL_11449436	A/Netherlands/10349/2022	National Institute for Public Health and the Environment (RIVM)	National Institute for Public Health and the Environment (RIVM)	A,Meijer; L,Wijsman; S, vd Brink
EPI2002208	PB1	Netherlands	2022-Mar-14	EPI_ISL_11449437	A/Netherlands/10350/2022	National Institute for Public Health and the Environment (RIVM)	National Institute for Public Health and the Environment (RIVM)	A,Meijer; L,Wijsman; S, vd Brink
EPI2002216	PB1	Netherlands	2022-Mar-11	EPI_ISL_11449438	A/Netherlands/10352/2022	National Institute for Public Health and the Environment (RIVM)	National Institute for Public Health and the Environment (RIVM)	A,Meijer; L,Wijsman; S, vd Brink
EPI2002224	PB1	Netherlands	2022-Mar-15	EPI_ISL_11449439	A/Netherlands/10355/2022	National Institute for Public Health and the Environment (RIVM)	National Institute for Public Health and the Environment (RIVM)	A,Meijer; L,Wijsman; S, vd Brink
EPI2002232	PB1	Netherlands	2022-Mar-14	EPI_ISL_11449440	A/Netherlands/10357/2022	National Institute for Public Health and the Environment (RIVM)	National Institute for Public Health and the Environment (RIVM)	A,Meijer; L,Wijsman; S, vd Brink
EPI2002240	PB1	Netherlands	2022-Mar-15	EPI_ISL_11449441	A/Netherlands/10358/2022	National Institute for Public Health and the Environment (RIVM)	National Institute for Public Health and the Environment (RIVM)	A,Meijer; L,Wijsman; S, vd Brink
EPI2002248	PB1	Netherlands	2022-Mar-14	EPI_ISL_11449442	A/Netherlands/10360/2022	National Institute for Public Health and the Environment (RIVM)	National Institute for Public Health and the Environment (RIVM)	A,Meijer; L,Wijsman; S, vd Brink
EPI2002256	PB1	Netherlands	2022-Mar-11	EPI_ISL_11449443	A/Netherlands/10361/2022	National Institute for Public Health and the Environment (RIVM)	National Institute for Public Health and the Environment (RIVM)	A,Meijer; L,Wijsman; S, vd Brink
EPI2002264	PB1	Netherlands	2022-Mar-06	EPI_ISL_11449444	A/Netherlands/10453/2022	National Institute for Public Health and the Environment (RIVM)	National Institute for Public Health and the Environment (RIVM)	A,Meijer; L,Wijsman; S, vd Brink
EPI2002272	PB1	Netherlands	2022-Mar-06	EPI_ISL_11449445	A/Netherlands/10457/2022	National Institute for Public Health and the Environment (RIVM)	National Institute for Public Health and the Environment (RIVM)	A,Meijer; L,Wijsman; S, vd Brink
EPI2002280	PB1	Netherlands	2022-Mar-06	EPI_ISL_11449446	A/Netherlands/10458/2022	National Institute for Public Health and the Environment (RIVM)	National Institute for Public Health and the Environment (RIVM)	A,Meijer; L,Wijsman; S, vd Brink
EPI2002288	PB1	Netherlands	2022-Mar-06	EPI_ISL_11449447	A/Netherlands/10464/2022	National Institute for Public Health and the Environment (RIVM)	National Institute for Public Health and the Environment (RIVM)	A,Meijer; L,Wijsman; S, vd Brink
EPI2002296	PB1	Netherlands	2022-Mar-06	EPI_ISL_11449448	A/Netherlands/10469/2022	National Institute for Public Health and the Environment (RIVM)	National Institute for Public Health and the Environment (RIVM)	A,Meijer; L,Wijsman; S, vd Brink
EPI2002304	PB1	Netherlands	2022-Mar-10	EPI_ISL_11449449	A/Netherlands/10471/2022	National Institute for Public Health and the Environment (RIVM)	National Institute for Public Health and the Environment (RIVM)	A,Meijer; L,Wijsman; S, vd Brink
EPI2002312	PB1	Netherlands	2022-Mar-10	EPI_ISL_11449450	A/Netherlands/10472/2022	National Institute for Public Health and the Environment (RIVM)	National Institute for Public Health and the Environment (RIVM)	A,Meijer; L,Wijsman; S, vd Brink
EPI2002321	PB1	Netherlands	2022-Mar-09	EPI_ISL_11449451	A/Netherlands/10477/2022	National Institute for Public Health and the Environment (RIVM)	National Institute for Public Health and the Environment (RIVM)	A,Meijer; L,Wijsman; S, vd Brink
EPI2002331	PB1	Netherlands	2022-Mar-06	EPI_ISL_11449453	A/Netherlands/10479/2022	National Institute for Public Health and the Environment (RIVM)	National Institute for Public Health and the Environment (RIVM)	A,Meijer; L,Wijsman; S, vd Brink
EPI2002339	PB1	Netherlands	2022-Mar-06	EPI_ISL_11449454	A/Netherlands/10480/2022	National Institute for Public Health and the Environment (RIVM)	National Institute for Public Health and the Environment (RIVM)	A,Meijer; L,Wijsman; S, vd Brink
EPI2002352	PB1	Netherlands	2022-Mar-11	EPI_ISL_11449456	A/Netherlands/10482/2022	National Institute for Public Health and the Environment (RIVM)	National Institute for Public Health and the Environment (RIVM)	A,Meijer; L,Wijsman; S, vd Brink
EPI2002367	PB1	Netherlands	2022-Mar-04	EPI_ISL_11449458	A/Netherlands/10199/2022	Academic Medical Center, University of Amsterdam	National Institute for Public Health and the Environment (RIVM)	A,Meijer; L,Wijsman; S, vd Brink
EPI2002391	PB1	Netherlands	2022-Mar-03	EPI_ISL_11449461	A/Netherlands/10232/2022	IJsselland Ziekenhuis	National Institute for Public Health and the Environment (RIVM)	A,Meijer; L,Wijsman; S, vd Brink
EPI2002397	PB1	Netherlands	2022-Mar-01	EPI_ISL_11449462	A/Netherlands/10234/2022	Gelre ziekenhuizen	National Institute for Public Health and the Environment (RIVM)	A,Meijer; L,Wijsman; S, vd Brink
EPI2002404	PB1	Netherlands	2022-Mar-03	EPI_ISL_11449463	A/Netherlands/10238/2022	Gelre ziekenhuizen	National Institute for Public Health and the Environment (RIVM)	A,Meijer; L,Wijsman; S, vd Brink
EPI2002424	PB1	Netherlands	2022-Mar-07	EPI_ISL_11449466	A/Netherlands/10250/2022	Academic Medical Center, University of Amsterdam	National Institute for Public Health and the Environment (RIVM)	A,Meijer; L,Wijsman; S, vd Brink
EPI2002432	PB1	Netherlands	2022-Mar-01	EPI_ISL_11449467	A/Netherlands/10255/2022	Royal GD	National Institute for Public Health and the Environment (RIVM)	A,Meijer; L,Wijsman; S, vd Brink
EPI2002448	PB1	Netherlands	2022-Mar-08	EPI_ISL_11449469	A/Netherlands/10280/2022	Academic Medical Center, University of Amsterdam	National Institute for Public Health and the Environment (RIVM)	A,Meijer; L,Wijsman; S, vd Brink
EPI2002456	PB1	Netherlands	2022-Mar-08	EPI_ISL_11449470	A/Netherlands/10282/2022	Academic Medical Center, University of Amsterdam	National Institute for Public Health and the Environment (RIVM)	A,Meijer; L,Wijsman; S, vd Brink
EPI2002464	PB1	Netherlands	2022-Mar-03	EPI_ISL_11449471	A/Netherlands/10284/2022	Haga Ziekenhuis	National Institute for Public Health and the Environment (RIVM)	A,Meijer; L,Wijsman; S, vd Brink
EPI2002480	PB1	Netherlands	2022-Mar-10	EPI_ISL_11449473	A/Netherlands/10326/2022	Noordwest Ziekenhuisgroep	National Institute for Public Health and the Environment (RIVM)	A,Meijer; L,Wijsman; S, vd Brink
EPI2002488	PB1	Netherlands	2022-Mar-09	EPI_ISL_11449474	A/Netherlands/10329/2022	St Jansdal Ziekenhuis	National Institute for Public Health and the Environment (RIVM)	A,Meijer; L,Wijsman; S, vd Brink
EPI2002503	PB1	Netherlands	2022-Mar-09	EPI_ISL_11449476	A/Netherlands/10434/2022	PAMM	National Institute for Public Health and the Environment (RIVM)	A,Meijer; L,Wijsman; S, vd Brink
EPI2002519	PB1	Netherlands	2022-Mar-12	EPI_ISL_11449478	A/Netherlands/10436/2022	PAMM	National Institute for Public Health and the Environment (RIVM)	A,Meijer; L,Wijsman; S, vd Brink
EPI2002527	PB1	Netherlands	2022-Mar-13	EPI_ISL_11449479	A/Netherlands/10437/2022	PAMM	National Institute for Public Health and the Environment (RIVM)	A,Meijer; L,Wijsman; S, vd Brink
EPI2002535	PB1	Netherlands	2022-Mar-14	EPI_ISL_11449480	A/Netherlands/10438/2022	PAMM	National Institute for Public Health and the Environment (RIVM)	A,Meijer; L,Wijsman; S, vd Brink
EPI2002543	PB1	Netherlands	2022-Mar-14	EPI_ISL_11449481	A/Netherlands/10439/2022	Academic Medical Center, University of Amsterdam	National Institute for Public Health and the Environment (RIVM)	A,Meijer; L,Wijsman; S, vd Brink
EPI2002551	PB1	Netherlands	2022-Mar-14	EPI_ISL_11449482	A/Netherlands/10441/2022	Academic Medical Center, University of Amsterdam	National Institute for Public Health and the Environment (RIVM)	A,Meijer; L,Wijsman; S, vd Brink
EPI2002559	PB1	Netherlands	2022-Mar-14	EPI_ISL_11449483	A/Netherlands/10442/2022	Academic Medical Center, University of Amsterdam	National Institute for Public Health and the Environment (RIVM)	A,Meijer; L,Wijsman; S, vd Brink
EPI2002567	PB1	Netherlands	2022-Mar-15	EPI_ISL_11449484	A/Netherlands/10443/2022	Academic Medical Center, University of Amsterdam	National Institute for Public Health and the Environment (RIVM)	A,Meijer; L,Wijsman; S, vd Brink
EPI2002575	PB1	Netherlands	2022-Mar-15	EPI_ISL_11449485	A/Netherlands/10444/2022	Academic Medical Center, University of Amsterdam	National Institute for Public Health and the Environment (RIVM)	A,Meijer; L,Wijsman; S, vd Brink
EPI2002583	PB1	Netherlands	2022-Mar-16	EPI_ISL_11449486	A/Netherlands/10445/2022	Academic Medical Center, University of Amsterdam	National Institute for Public Health and the Environment (RIVM)	A,Meijer; L,Wijsman; S, vd Brink
EPI2002591	PB1	Netherlands	2022-Mar-16	EPI_ISL_11449487	A/Netherlands/10446/2022	Academic Medical Center, University of Amsterdam	National Institute for Public Health and the Environment (RIVM)	A,Meijer; L,Wijsman; S, vd Brink
EPI2002599	PB1	Netherlands	2022-Mar-17	EPI_ISL_11449488	A/Netherlands/10447/2022	Academic Medical Center, University of Amsterdam	National Institute for Public Health and the Environment (RIVM)	A,Meijer; L,Wijsman; S, vd Brink
EPI2002607	PB1	Netherlands	2022-Mar-09	EPI_ISL_11449489	A/Netherlands/10448/2022	Haga Ziekenhuis	National Institute for Public Health and the Environment (RIVM)	A,Meijer; L,Wijsman; S, vd Brink
EPI2002615	PB1	Netherlands	2022-Mar-09	EPI_ISL_11449490	A/Netherlands/10449/2022	Haga Ziekenhuis	National Institute for Public Health and the Environment (RIVM)	A,Meijer; L,Wijsman; S, vd Brink
EPI2002623	PB1	Netherlands	2022-Mar-14	EPI_ISL_11449491	A/Netherlands/10450/2022	Haga Ziekenhuis	National Institute for Public Health and the Environment (RIVM)	A,Meijer; L,Wijsman; S, vd Brink
EPI2002631	PB1	Netherlands	2022-Mar-14	EPI_ISL_11449492	A/Netherlands/10451/2022	Haga Ziekenhuis	National Institute for Public Health and the Environment (RIVM)	A,Meijer; L,Wijsman; S, vd Brink
EPI2002639	PB1	Netherlands	2022-Mar-14	EPI_ISL_11449504	A/Netherlands/10452/2022	Haga Ziekenhuis	National Institute for Public Health and the Environment (RIVM)	A,Meijer; L,Wijsman; S, vd Brink
EPI2002675	PB1	Spain	2022-Feb-21	EPI_ISL_11467391	A/CastillaLaMancha/1103/2022	Instituto de Salud Carlos III	Instituto de Salud Carlos III	Pozo,F; Iglesias-Caballero, M.; Gonz?lez-Esguevillas,M.; Molinero,M.; Camarero,S.; Mart?n,V.; Reyes,N.; Sandon?s,V.; V?zquez-Mor?n,S.; Casas,I.
EPI2002683	PB1	Spain	2022-Feb-22	EPI_ISL_11467403	A/CastillaLaMancha/1127/2022	Instituto de Salud Carlos III	Instituto de Salud Carlos III	Pozo,F; Iglesias-Caballero, M.; Gonz?lez-Esguevillas,M.; Molinero,M.; Camarero,S.; Mart?n,V.; Reyes,N.; Sandon?s,V.; V?zquez-Mor?n,S.; Casas,I.
EPI2002691	PB1	Spain	2022-Feb-24	EPI_ISL_11467415	A/CastillaLaMancha/1170/2022	Instituto de Salud Carlos III	Instituto de Salud Carlos III	Pozo,F; Iglesias-Caballero, M.; Gonz?lez-Esguevillas,M.; Molinero,M.; Camarero,S.; Mart?n,V.; Reyes,N.; Sandon?s,V.; V?zquez-Mor?n,S.; Casas,I.
EPI2002699	PB1	Spain	2022-Mar-04	EPI_ISL_11467428	A/Extremadura/1187/2022	Servicio de Microbiología Hospital San Pedro de Alcántara	Instituto de Salud Carlos III	Pozo,F; Iglesias-Caballero, M.; Gonz?lez-Esguevillas,M.; Molinero,M.; Camarero,S.; Mart?n,V.; Reyes,N.; Sandon?s,V.; V?zquez-Mor?n,S.; Casas,I.
EPI2002707	PB1	Spain	2022-Mar-04	EPI_ISL_11467436	A/Extremadura/1188/2022	Servicio de Microbiología Hospital San Pedro de Alcántara	Instituto de Salud Carlos III	Pozo,F; Iglesias-Caballero, M.; Gonz?lez-Esguevillas,M.; Molinero,M.; Camarero,S.; Mart?n,V.; Reyes,N.; Sandon?s,V.; V?zquez-Mor?n,S.; Casas,I.
EPI2002715	PB1	Spain	2022-Mar-02	EPI_ISL_11467448	A/Extremadura/1189/2022	Servicio de Microbiología Hospital San Pedro de Alcántara	Instituto de Salud Carlos III	Pozo,F; Iglesias-Caballero, M.; Gonz?lez-Esguevillas,M.; Molinero,M.; Camarero,S.; Mart?n,V.; Reyes,N.; Sandon?s,V.; V?zquez-Mor?n,S.; Casas,I.
EPI2002723	PB1	Spain	2022-Mar-02	EPI_ISL_11467458	A/Extremadura/1190/2022	Servicio de Microbiología Hospital San Pedro de Alcántara	Instituto de Salud Carlos III	Pozo,F; Iglesias-Caballero, M.; Gonz?lez-Esguevillas,M.; Molinero,M.; Camarero,S.; Mart?n,V.; Reyes,N.; Sandon?s,V.; V?zquez-Mor?n,S.; Casas,I.
EPI2002731	PB1	Spain	2022-Mar-02	EPI_ISL_11467528	A/Extremadura/1191/2022	Servicio de Microbiología Hospital San Pedro de Alcántara	Instituto de Salud Carlos III	Pozo,F; Iglesias-Caballero, M.; Gonz?lez-Esguevillas,M.; Molinero,M.; Camarero,S.; Mart?n,V.; Reyes,N.; Sandon?s,V.; V?zquez-Mor?n,S.; Casas,I.
EPI2002739	PB1	Spain	2022-Feb-08	EPI_ISL_11467540	A/Murcia/1116/2022	Servicio de Microbiología Hospital Virgen de la Arrixaca	Instituto de Salud Carlos III	Pozo,F; Iglesias-Caballero, M.; Gonz?lez-Esguevillas,M.; Molinero,M.; Camarero,S.; Mart?n,V.; Reyes,N.; Sandon?s,V.; V?zquez-Mor?n,S.; Casas,I.
EPI2002747	PB1	Spain	2022-Feb-25	EPI_ISL_11467552	A/Navarra/1128/2022	Servicio de Microbiología Complejo Hospitalario de Navarra	Instituto de Salud Carlos III	Pozo,F; Iglesias-Caballero, M.; Gonz?lez-Esguevillas,M.; Molinero,M.; Camarero,S.; Mart?n,V.; Reyes,N.; Sandon?s,V.; V?zquez-Mor?n,S.; Casas,I.
EPI2002755	PB1	Spain	2022-Feb-25	EPI_ISL_11467564	A/Navarra/1129/2022	Servicio de Microbiología Complejo Hospitalario de Navarra	Instituto de Salud Carlos III	Pozo,F; Iglesias-Caballero, M.; Gonz?lez-Esguevillas,M.; Molinero,M.; Camarero,S.; Mart?n,V.; Reyes,N.; Sandon?s,V.; V?zquez-Mor?n,S.; Casas,I.
EPI2002763	PB1	Spain	2022-Feb-26	EPI_ISL_11467575	A/Navarra/1130/2022	Servicio de Microbiología Complejo Hospitalario de Navarra	Instituto de Salud Carlos III	Pozo,F; Iglesias-Caballero, M.; Gonz?lez-Esguevillas,M.; Molinero,M.; Camarero,S.; Mart?n,V.; Reyes,N.; Sandon?s,V.; V?zquez-Mor?n,S.; Casas,I.
EPI2002771	PB1	Spain	2022-Feb-28	EPI_ISL_11467583	A/Navarra/1171/2022	Servicio de Microbiología Complejo Hospitalario de Navarra	Instituto de Salud Carlos III	Pozo,F; Iglesias-Caballero, M.; Gonz?lez-Esguevillas,M.; Molinero,M.; Camarero,S.; Mart?n,V.; Reyes,N.; Sandon?s,V.; V?zquez-Mor?n,S.; Casas,I.
EPI2002779	PB1	Spain	2022-Feb-28	EPI_ISL_11467601	A/Navarra/1172/2022	Servicio de Microbiología Complejo Hospitalario de Navarra	Instituto de Salud Carlos III	Pozo,F; Iglesias-Caballero, M.; Gonz?lez-Esguevillas,M.; Molinero,M.; Camarero,S.; Mart?n,V.; Reyes,N.; Sandon?s,V.; V?zquez-Mor?n,S.; Casas,I.
EPI2002787	PB1	Spain	2022-Feb-28	EPI_ISL_11467638	A/Navarra/1173/2022	Servicio de Microbiología Complejo Hospitalario de Navarra	Instituto de Salud Carlos III	Pozo,F; Iglesias-Caballero, M.; Gonz?lez-Esguevillas,M.; Molinero,M.; Camarero,S.; Mart?n,V.; Reyes,N.; Sandon?s,V.; V?zquez-Mor?n,S.; Casas,I.
EPI2002796	PB1	United Kingdom	2022-Mar-10	EPI_ISL_11479048	A/Cardiff/2717/2022	Public Health Wales Microbiology Cardiff	Public Health Wales Microbiology Cardiff
EPI2002803	PB1	Portugal	2022-Mar-03	EPI_ISL_11480765	A/Lisboa/55/2022	Instituto Nacional de Saúde Dr. Ricardo Jorge	Instituto Nacional de Saúde Dr. Ricardo Jorge	Guiomar, R.; Melo, A.; Costa, I.; Conde, P, Henriques, C.
EPI2002811	PB1	Portugal	2022-Mar-02	EPI_ISL_11480782	A/Lisboa/56/2022	Instituto Nacional de Saúde Dr. Ricardo Jorge	Instituto Nacional de Saúde Dr. Ricardo Jorge	Guiomar, R.; Melo, A.; Costa, I.; Conde, P, Henriques, C.
EPI2002819	PB1	Portugal	2022-Mar-03	EPI_ISL_11480799	A/Lisboa/57/2022	Instituto Nacional de Saúde Dr. Ricardo Jorge	Instituto Nacional de Saúde Dr. Ricardo Jorge	Guiomar, R.; Melo, A.; Costa, I.; Conde, P, Henriques, C.
EPI2002827	PB1	Portugal	2022-Mar-03	EPI_ISL_11480812	A/Lisboa/58/2022	Instituto Nacional de Saúde Dr. Ricardo Jorge	Instituto Nacional de Saúde Dr. Ricardo Jorge	Guiomar, R.; Melo, A.; Costa, I.; Conde, P, Henriques, C.
EPI2002835	PB1	Portugal	2022-Mar-04	EPI_ISL_11480829	A/Lisboa/59/2022	Instituto Nacional de Saúde Dr. Ricardo Jorge	Instituto Nacional de Saúde Dr. Ricardo Jorge	Guiomar, R.; Melo, A.; Costa, I.; Conde, P, Henriques, C.
EPI2002867	PB1	Portugal	2022-Mar-04	EPI_ISL_11480868	A/Lisboa/63/2022	Instituto Nacional de Saúde Dr. Ricardo Jorge	Instituto Nacional de Saúde Dr. Ricardo Jorge	Guiomar, R.; Melo, A.; Costa, I.; Conde, P, Henriques, C.
EPI2002875	PB1	Portugal	2022-Mar-03	EPI_ISL_11480882	A/Lisboa/64/2022	Instituto Nacional de Saúde Dr. Ricardo Jorge	Instituto Nacional de Saúde Dr. Ricardo Jorge	Guiomar, R.; Melo, A.; Costa, I.; Conde, P, Henriques, C.
EPI2003179	PB1	Zambia	2021-Jun-25	EPI_ISL_11496527	A/Zambia/0153/2021	University Teaching Hospital, MoH Zambia	Centers for Disease Control and Prevention
EPI2003187	PB1	Zambia	2021-Jul-15	EPI_ISL_11496530	A/Zambia/0161/2021	University Teaching Hospital, MoH Zambia	Centers for Disease Control and Prevention
EPI2003202	PB1	Ecuador	2021-Dec-28	EPI_ISL_11496535	A/Ecuador/9082/2021	INSPI	Centers for Disease Control and Prevention
EPI2003215	PB1	Ecuador	2021-Dec-27	EPI_ISL_11496540	A/Ecuador/9078/2021	INSPI	Centers for Disease Control and Prevention
EPI2003223	PB1	Ecuador	2021-Dec-30	EPI_ISL_11496542	A/Ecuador/1064/2021	INSPI	Centers for Disease Control and Prevention
EPI2003231	PB1	Zambia	2021-Jun-16	EPI_ISL_11496545	A/Zambia/0116/2021	University Teaching Hospital, MoH Zambia	Centers for Disease Control and Prevention
EPI2003239	PB1	Zambia	2021-Jul-01	EPI_ISL_11496548	A/Zambia/0114/2021	University Teaching Hospital, MoH Zambia	Centers for Disease Control and Prevention
EPI2003255	PB1	Mozambique	2021-Dec-28	EPI_ISL_11496553	A/Mozambique/2518/2021	Laboratório de Isolamento Viral	Centers for Disease Control and Prevention
EPI2003263	PB1	Zambia	2021-Jul-15	EPI_ISL_11496556	A/Zambia/0172/2021	University Teaching Hospital, MoH Zambia	Centers for Disease Control and Prevention
EPI2003271	PB1	United States	2022-Feb-07	EPI_ISL_11496559	A/Colorado/07/2022	Colorado Department of Health Lab	Centers for Disease Control and Prevention
EPI2003279	PB1	Ecuador	2021-Dec-27	EPI_ISL_11496562	A/Ecuador/9077/2021	INSPI	Centers for Disease Control and Prevention
EPI2003287	PB1	Zambia	2021-Feb-09	EPI_ISL_11496564	A/Zambia/0159/2021	University Teaching Hospital, MoH Zambia	Centers for Disease Control and Prevention
EPI2003295	PB1	Zambia	2021-Jul-14	EPI_ISL_11496567	A/Zambia/0133/2021	University Teaching Hospital, MoH Zambia	Centers for Disease Control and Prevention
EPI2003303	PB1	Zambia	2021-Jul-01	EPI_ISL_11496568	A/Zambia/0125/2021	University Teaching Hospital, MoH Zambia	Centers for Disease Control and Prevention
EPI2003318	PB1	Ecuador	2021-Dec-15	EPI_ISL_11496570	A/Ecuador/9064/2021	INSPI	Centers for Disease Control and Prevention
EPI2003326	PB1	Ecuador	2021-Dec-26	EPI_ISL_11496571	A/Ecuador/3922/2021	INSPI	Centers for Disease Control and Prevention
EPI2003334	PB1	United States	2022-Feb-07	EPI_ISL_11496572	A/Colorado/06/2022	Colorado Department of Health Lab	Centers for Disease Control and Prevention
EPI2003342	PB1	Ecuador	2022-Jan-07	EPI_ISL_11496573	A/Ecuador/1130/2022	INSPI	Centers for Disease Control and Prevention
EPI2003350	PB1	Ecuador	2021-Dec-31	EPI_ISL_11496574	A/Ecuador/9089/2021	INSPI	Centers for Disease Control and Prevention
EPI2003358	PB1	Mozambique	2021-Dec-12	EPI_ISL_11496575	A/Mozambique/9700/2021	Laboratório de Isolamento Viral	Centers for Disease Control and Prevention
EPI2003366	PB1	Ecuador	2022-Jan-06	EPI_ISL_11496576	A/Ecuador/9107/2022	INSPI	Centers for Disease Control and Prevention
EPI2003374	PB1	Ecuador	2021-Nov-26	EPI_ISL_11496577	A/Ecuador/4287/2021	INSPI	Centers for Disease Control and Prevention
EPI2003388	PB1	Ecuador	2021-Dec-20	EPI_ISL_11496579	A/Ecuador/819/2021	INSPI	Centers for Disease Control and Prevention
EPI2003396	PB1	United States	2022-Feb-09	EPI_ISL_11496580	A/Colorado/08/2022	Colorado Department of Health Lab	Centers for Disease Control and Prevention
EPI2003404	PB1	Ecuador	2021-Dec-31	EPI_ISL_11496581	A/Ecuador/9092/2021	INSPI	Centers for Disease Control and Prevention
EPI2003412	PB1	Ecuador	2022-Jan-14	EPI_ISL_11496582	A/Ecuador/9112/2022	INSPI	Centers for Disease Control and Prevention
EPI2003427	PB1	Zambia	2021-Apr-28	EPI_ISL_11496584	A/Zambia/0170/2021	University Teaching Hospital, MoH Zambia	Centers for Disease Control and Prevention
EPI2003451	PB1	Zambia	2021-Jun-21	EPI_ISL_11496587	A/Zambia/0166/2021	University Teaching Hospital, MoH Zambia	Centers for Disease Control and Prevention
EPI2003467	PB1	Zambia	2021-Jan-19	EPI_ISL_11496589	A/Zambia/0049/2021	University Teaching Hospital, MoH Zambia	Centers for Disease Control and Prevention
EPI2003475	PB1	Ecuador	2022-Jan-04	EPI_ISL_11496590	A/Ecuador/9103/2022	INSPI	Centers for Disease Control and Prevention
EPI2003491	PB1	Togo	2021-Oct-04	EPI_ISL_11496592	A/Togo/1069/2021	Institute National D'Hygiene	Centers for Disease Control and Prevention
EPI2003499	PB1	Honduras	2022-Jan-05	EPI_ISL_11496593	A/Honduras/3277/2022	Laboratorio Nacional de Virologia	Centers for Disease Control and Prevention
EPI2003507	PB1	Togo	2021-Oct-23	EPI_ISL_11496594	A/Togo/1289/2021	Institute National D'Hygiene	Centers for Disease Control and Prevention
EPI2003515	PB1	Togo	2021-Oct-13	EPI_ISL_11496596	A/Togo/1149/2021	Institute National D'Hygiene	Centers for Disease Control and Prevention
EPI2003523	PB1	Togo	2021-Oct-19	EPI_ISL_11496599	A/Togo/1250/2021	Institute National D'Hygiene	Centers for Disease Control and Prevention
EPI2003531	PB1	Togo	2021-Oct-14	EPI_ISL_11496601	A/Togo/1166/2021	Institute National D'Hygiene	Centers for Disease Control and Prevention
EPI2003539	PB1	Togo	2021-Oct-11	EPI_ISL_11496604	A/Togo/1138/2021	Institute National D'Hygiene	Centers for Disease Control and Prevention
EPI2003554	PB1	Togo	2021-Oct-20	EPI_ISL_11496609	A/Togo/1246/2021	Institute National D'Hygiene	Centers for Disease Control and Prevention
EPI2003562	PB1	Togo	2021-Oct-13	EPI_ISL_11496612	A/Togo/1123/2021	Institute National D'Hygiene	Centers for Disease Control and Prevention
EPI2003570	PB1	Honduras	2022-Jan-05	EPI_ISL_11496615	A/Honduras/4596/2022	Laboratorio Nacional de Virologia	Centers for Disease Control and Prevention
EPI2003578	PB1	Togo	2021-Oct-08	EPI_ISL_11496617	A/Togo/1094/2021	Institute National D'Hygiene	Centers for Disease Control and Prevention
EPI2003586	PB1	Honduras	2022-Jan-04	EPI_ISL_11496620	A/Honduras/8968/2022	Laboratorio Nacional de Virologia	Centers for Disease Control and Prevention
EPI2003594	PB1	Togo	2021-Oct-08	EPI_ISL_11496623	A/Togo/1096/2021	Institute National D'Hygiene	Centers for Disease Control and Prevention
EPI2003602	PB1	Togo	2021-Oct-08	EPI_ISL_11496626	A/Togo/1090/2021	Institute National D'Hygiene	Centers for Disease Control and Prevention
EPI2003610	PB1	Honduras	2022-Jan-04	EPI_ISL_11496629	A/Honduras/8971/2022	Laboratorio Nacional de Virologia	Centers for Disease Control and Prevention
EPI2003618	PB1	Togo	2021-Nov-14	EPI_ISL_11496631	A/Togo/1519/2021	Institute National D'Hygiene	Centers for Disease Control and Prevention
EPI2003626	PB1	Honduras	2022-Jan-07	EPI_ISL_11496652	A/Honduras/3630/2022	Laboratorio Nacional de Virologia	Centers for Disease Control and Prevention
EPI2003634	PB1	Honduras	2022-Jan-05	EPI_ISL_11496655	A/Honduras/3270/2022	Laboratorio Nacional de Virologia	Centers for Disease Control and Prevention
EPI2003640	PB1	Togo	2021-Oct-07	EPI_ISL_11496657	A/Togo/1081/2021	Institute National D'Hygiene	Centers for Disease Control and Prevention
EPI2003648	PB1	Honduras	2021-Dec-21	EPI_ISL_11496660	A/Honduras/9174/2021	Laboratorio Nacional de Virologia	Centers for Disease Control and Prevention
EPI2003656	PB1	Honduras	2021-Dec-26	EPI_ISL_11496663	A/Honduras/8283/2021	Laboratorio Nacional de Virologia	Centers for Disease Control and Prevention
EPI2003664	PB1	Honduras	2022-Jan-05	EPI_ISL_11496666	A/Honduras/3279/2022	Laboratorio Nacional de Virologia	Centers for Disease Control and Prevention
EPI2003672	PB1	Honduras	2021-Dec-27	EPI_ISL_11496669	A/Honduras/9209/2021	Laboratorio Nacional de Virologia	Centers for Disease Control and Prevention
EPI2003680	PB1	Honduras	2021-Dec-27	EPI_ISL_11496671	A/Honduras/9215/2021	Laboratorio Nacional de Virologia	Centers for Disease Control and Prevention
EPI2003688	PB1	Togo	2021-Oct-16	EPI_ISL_11496675	A/Togo/1126/2021	Institute National D'Hygiene	Centers for Disease Control and Prevention
EPI2003696	PB1	Honduras	2022-Jan-05	EPI_ISL_11496677	A/Honduras/4589/2022	Laboratorio Nacional de Virologia	Centers for Disease Control and Prevention
EPI2003704	PB1	Togo	2021-Oct-29	EPI_ISL_11496680	A/Togo/1359/2021	Institute National D'Hygiene	Centers for Disease Control and Prevention
EPI2003718	PB1	Honduras	2021-Dec-28	EPI_ISL_11496685	A/Honduras/2849/2021	Laboratorio Nacional de Virologia	Centers for Disease Control and Prevention
EPI2003726	PB1	Togo	2021-Nov-24	EPI_ISL_11496688	A/Togo/1653/2021	Institute National D'Hygiene	Centers for Disease Control and Prevention
EPI2003734	PB1	Honduras	2021-Dec-27	EPI_ISL_11496691	A/Honduras/8275/2021	Laboratorio Nacional de Virologia	Centers for Disease Control and Prevention
EPI2003741	PB1	Honduras	2021-Dec-28	EPI_ISL_11496694	A/Honduras/9204/2021	Laboratorio Nacional de Virologia	Centers for Disease Control and Prevention
EPI2003749	PB1	Honduras	2021-Dec-26	EPI_ISL_11496697	A/Honduras/8288/2021	Laboratorio Nacional de Virologia	Centers for Disease Control and Prevention
EPI2003757	PB1	Togo	2021-Oct-11	EPI_ISL_11496700	A/Togo/1135/2021	Institute National D'Hygiene	Centers for Disease Control and Prevention
EPI2003765	PB1	Togo	2021-Oct-07	EPI_ISL_11496703	A/Togo/1087/2021	Institute National D'Hygiene	Centers for Disease Control and Prevention
EPI2003773	PB1	Togo	2021-Oct-13	EPI_ISL_11496706	A/Togo/1162/2021	Institute National D'Hygiene	Centers for Disease Control and Prevention
EPI2003781	PB1	Honduras	2022-Jan-04	EPI_ISL_11496709	A/Honduras/3263/2022	Laboratorio Nacional de Virologia	Centers for Disease Control and Prevention
EPI2003789	PB1	Honduras	2021-Dec-26	EPI_ISL_11496712	A/Honduras/8230/2021	Laboratorio Nacional de Virologia	Centers for Disease Control and Prevention
EPI2003811	PB1	Togo	2021-Oct-07	EPI_ISL_11496720	A/Togo/1088/2021	Institute National D'Hygiene	Centers for Disease Control and Prevention
EPI2003819	PB1	Honduras	2022-Jan-06	EPI_ISL_11496723	A/Honduras/4949/2022	Laboratorio Nacional de Virologia	Centers for Disease Control and Prevention
EPI2003827	PB1	Honduras	2021-Dec-22	EPI_ISL_11496726	A/Honduras/9236/2021	Laboratorio Nacional de Virologia	Centers for Disease Control and Prevention
EPI2003835	PB1	Togo	2021-Oct-10	EPI_ISL_11496729	A/Togo/1115/2021	Institute National D'Hygiene	Centers for Disease Control and Prevention
EPI2003859	PB1	Togo	2021-Oct-08	EPI_ISL_11496735	A/Togo/1095/2021	Institute National D'Hygiene	Centers for Disease Control and Prevention
EPI2003867	PB1	Togo	2021-Oct-08	EPI_ISL_11496809	A/Togo/1092/2021	Institute National D'Hygiene	Centers for Disease Control and Prevention
EPI2003875	PB1	Togo	2021-Oct-22	EPI_ISL_11496811	A/Togo/1279/2021	Institute National D'Hygiene	Centers for Disease Control and Prevention
EPI2003889	PB1	Honduras	2022-Jan-05	EPI_ISL_11496815	A/Honduras/3276/2022	Laboratorio Nacional de Virologia	Centers for Disease Control and Prevention
EPI2003897	PB1	Honduras	2022-Jan-07	EPI_ISL_11496818	A/Honduras/3629/2022	Laboratorio Nacional de Virologia	Centers for Disease Control and Prevention
EPI2003905	PB1	Honduras	2021-Dec-23	EPI_ISL_11496821	A/Honduras/2874/2021	Laboratorio Nacional de Virologia	Centers for Disease Control and Prevention
EPI2003921	PB1	Togo	2021-Oct-08	EPI_ISL_11496823	A/Togo/1093/2021	Institute National D'Hygiene	Centers for Disease Control and Prevention
EPI2003929	PB1	Togo	2021-Oct-15	EPI_ISL_11496824	A/Togo/1167/2021	Institute National D'Hygiene	Centers for Disease Control and Prevention
EPI2003937	PB1	Togo	2021-Oct-07	EPI_ISL_11496825	A/Togo/1080/2021	Institute National D'Hygiene	Centers for Disease Control and Prevention
EPI2003945	PB1	Togo	2021-Oct-28	EPI_ISL_11496826	A/Togo/1351/2021	Institute National D'Hygiene	Centers for Disease Control and Prevention
EPI2003953	PB1	Honduras	2021-Dec-29	EPI_ISL_11496827	A/Honduras/8282/2021	Laboratorio Nacional de Virologia	Centers for Disease Control and Prevention
EPI2004106	PB1	Niger	2021-Dec-14	EPI_ISL_11497376	A/Niger/10208/2021	Centre de Recherche Medicale et Sanitaire (CERMES)	Centers for Disease Control and Prevention
EPI2004126	PB1	United States	2022-Feb-07	EPI_ISL_11497379	A/Ohio/05/2022	Ohio Department of Health Laboratories	Centers for Disease Control and Prevention
EPI2004142	PB1	United States	2022-Feb-07	EPI_ISL_11497381	A/Ohio/07/2022	Ohio Department of Health Laboratories	Centers for Disease Control and Prevention
EPI2004150	PB1	United States	2022-Feb-10	EPI_ISL_11497382	A/North Dakota/04/2022	North Dakota Department of Health	Centers for Disease Control and Prevention
EPI2004158	PB1	United States	2022-Feb-09	EPI_ISL_11497383	A/North Dakota/03/2022	North Dakota Department of Health	Centers for Disease Control and Prevention
EPI2004166	PB1	United States	2022-Feb-07	EPI_ISL_11497384	A/Ohio/08/2022	Ohio Department of Health Laboratories	Centers for Disease Control and Prevention
EPI2004174	PB1	United States	2022-Feb-07	EPI_ISL_11497385	A/Ohio/06/2022	Ohio Department of Health Laboratories	Centers for Disease Control and Prevention
EPI2004198	PB1	United States	2022-Feb-10	EPI_ISL_11497613	A/Michigan/09/2022	Michigan Department of Community Health	Centers for Disease Control and Prevention
EPI2004205	PB1	United States	2022-Feb-13	EPI_ISL_11497614	A/Michigan/10/2022	Michigan Department of Community Health	Centers for Disease Control and Prevention
EPI2004229	PB1	United States	2022-Feb-03	EPI_ISL_11497617	A/Michigan/08/2022	Michigan Department of Community Health	Centers for Disease Control and Prevention
EPI2004237	PB1	United States	2022-Feb-01	EPI_ISL_11497618	A/Michigan/05/2022	Michigan Department of Community Health	Centers for Disease Control and Prevention
EPI2004245	PB1	United States	2022-Feb-02	EPI_ISL_11497619	A/Michigan/06/2022	Michigan Department of Community Health	Centers for Disease Control and Prevention
EPI2004277	PB1	United States	2022-Feb-11	EPI_ISL_11497623	A/Nebraska/06/2022	Nebraska Public Health Lab	Centers for Disease Control and Prevention
EPI2004293	PB1	United States	2022-Feb-02	EPI_ISL_11497625	A/Michigan/07/2022	Michigan Department of Community Health	Centers for Disease Control and Prevention
EPI2004330	PB1	United States	2022-Feb-12	EPI_ISL_11497630	A/Delaware/08/2022	Delaware Public Health Lab	Centers for Disease Control and Prevention
EPI2004345	PB1	United States	2022-Feb-10	EPI_ISL_11497632	A/District Of Columbia/05/2022	DC Public Health Lab	Centers for Disease Control and Prevention
EPI2004384	PB1	United States	2021-Dec-25	EPI_ISL_11497637	A/North Carolina/13/2021	North Carolina State Laboratory of Public Health	Centers for Disease Control and Prevention
EPI2004392	PB1	United States	2022-Feb-02	EPI_ISL_11497638	A/North Carolina/02/2022	North Carolina State Laboratory of Public Health	Centers for Disease Control and Prevention
EPI2004408	PB1	United States	2022-Feb-10	EPI_ISL_11497640	A/Delaware/07/2022	Delaware Public Health Lab	Centers for Disease Control and Prevention
EPI2004416	PB1	United States	2022-Feb-15	EPI_ISL_11497641	A/Delaware/09/2022	Delaware Public Health Lab	Centers for Disease Control and Prevention
EPI2004424	PB1	United States	2022-Feb-11	EPI_ISL_11497642	A/Massachusetts/04/2022	Massachusetts Department of Public Health	Centers for Disease Control and Prevention
EPI2004432	PB1	United States	2022-Feb-07	EPI_ISL_11497643	A/District Of Columbia/03/2022	DC Public Health Lab	Centers for Disease Control and Prevention
EPI2004440	PB1	United States	2022-Jan-22	EPI_ISL_11497644	A/North Carolina/01/2022	North Carolina State Laboratory of Public Health	Centers for Disease Control and Prevention
EPI2004456	PB1	United States	2022-Feb-11	EPI_ISL_11497646	A/New Hampshire/04/2022	New Hampshire Public Health Laboratories	Centers for Disease Control and Prevention
EPI2004472	PB1	United States	2022-Feb-02	EPI_ISL_11497648	A/California/28/2022	California Department of Health Services	Centers for Disease Control and Prevention
EPI2004499	PB1	Zambia	2021-Feb-26	EPI_ISL_11497651	A/Zambia/0062/2021	University Teaching Hospital, MoH Zambia	Centers for Disease Control and Prevention
EPI2004507	PB1	Brazil	2021-Dec-20	EPI_ISL_11497652	A/Para/66775/2021	Instituto Oswaldo Cruz FIOCRUZ - Laboratory of Respiratory Viruses and Measles (LVRS)	Centers for Disease Control and Prevention
EPI2004515	PB1	Brazil	2022-Jan-13	EPI_ISL_11497653	A/Santa Catarina/1975/2022	Instituto Oswaldo Cruz FIOCRUZ - Laboratory of Respiratory Viruses and Measles (LVRS)	Centers for Disease Control and Prevention
EPI2004531	PB1	Brazil	2022-Jan-01	EPI_ISL_11497655	A/Santa Catarina/0756/2022	Instituto Oswaldo Cruz FIOCRUZ - Laboratory of Respiratory Viruses and Measles (LVRS)	Centers for Disease Control and Prevention
EPI2004539	PB1	Brazil	2022-Jan-13	EPI_ISL_11497656	A/Santa Catarina/1973/2022	Instituto Oswaldo Cruz FIOCRUZ - Laboratory of Respiratory Viruses and Measles (LVRS)	Centers for Disease Control and Prevention
EPI2004554	PB1	Brazil	2021-Dec-07	EPI_ISL_11497658	A/Rio De Janeiro/62704/2021	Instituto Oswaldo Cruz FIOCRUZ - Laboratory of Respiratory Viruses and Measles (LVRS)	Centers for Disease Control and Prevention
EPI2004562	PB1	United States	2022-Feb-19	EPI_ISL_11497661	A/Michigan/04/2022	Michigan Department of Community Health	Centers for Disease Control and Prevention
EPI2004569	PB1	Brazil	2021-Dec-22	EPI_ISL_11497662	A/Para/66768/2021	Instituto Oswaldo Cruz FIOCRUZ - Laboratory of Respiratory Viruses and Measles (LVRS)	Centers for Disease Control and Prevention
EPI2004577	PB1	Brazil	2021-Dec-17	EPI_ISL_11497663	A/Parana/66536/2021	Instituto Oswaldo Cruz FIOCRUZ - Laboratory of Respiratory Viruses and Measles (LVRS)	Centers for Disease Control and Prevention
EPI2004585	PB1	Brazil	2022-Jan-01	EPI_ISL_11497664	A/Santa Catarina/0762/2022	Instituto Oswaldo Cruz FIOCRUZ - Laboratory of Respiratory Viruses and Measles (LVRS)	Centers for Disease Control and Prevention
EPI2004593	PB1	Brazil	2021-Dec-09	EPI_ISL_11497665	A/Rio De Janeiro/62888/2021	Instituto Oswaldo Cruz FIOCRUZ - Laboratory of Respiratory Viruses and Measles (LVRS)	Centers for Disease Control and Prevention
EPI2004600	PB1	Brazil	2021-Dec-08	EPI_ISL_11497666	A/Rio De Janeiro/62868/2021	Instituto Oswaldo Cruz FIOCRUZ - Laboratory of Respiratory Viruses and Measles (LVRS)	Centers for Disease Control and Prevention
EPI2004608	PB1	Brazil	2022-Jan-02	EPI_ISL_11497667	A/Santa Catarina/0761/2022	Instituto Oswaldo Cruz FIOCRUZ - Laboratory of Respiratory Viruses and Measles (LVRS)	Centers for Disease Control and Prevention
EPI2004620	PB1	Brazil	2022-Jan-19	EPI_ISL_11497668	A/Santa Catarina/1976/2022	Instituto Oswaldo Cruz FIOCRUZ - Laboratory of Respiratory Viruses and Measles (LVRS)	Centers for Disease Control and Prevention
EPI2004635	PB1	Zambia	2021-Jun-29	EPI_ISL_11497669	A/Zambia/0257/2021	University Teaching Hospital, MoH Zambia	Centers for Disease Control and Prevention
EPI2004651	PB1	Zambia	2021-Apr-06	EPI_ISL_11497670	A/Zambia/0120/2021	University Teaching Hospital, MoH Zambia	Centers for Disease Control and Prevention
EPI2004667	PB1	Zambia	2021-Mar-15	EPI_ISL_11497671	A/Zambia/0123/2021	University Teaching Hospital, MoH Zambia	Centers for Disease Control and Prevention
EPI2004683	PB1	Zambia	2021-Jul-05	EPI_ISL_11497672	A/Zambia/0101/2021	University Teaching Hospital, MoH Zambia	Centers for Disease Control and Prevention
EPI2004715	PB1	Zambia	2021-Apr-22	EPI_ISL_11497675	A/Zambia/0196/2021	University Teaching Hospital, MoH Zambia	Centers for Disease Control and Prevention
EPI2004731	PB1	Zambia	2021-Jan-04	EPI_ISL_11497676	A/Zambia/0006/2021	University Teaching Hospital, MoH Zambia	Centers for Disease Control and Prevention
EPI2004785	PB1	Zambia	2021-Feb-13	EPI_ISL_11497681	A/Zambia/0022/2021	University Teaching Hospital, MoH Zambia	Centers for Disease Control and Prevention
EPI2004801	PB1	Zambia	2021-Sep-12	EPI_ISL_11497683	A/Zambia/0282/2021	University Teaching Hospital, MoH Zambia	Centers for Disease Control and Prevention
EPI2004817	PB1	Bhutan	2021-Dec-27	EPI_ISL_11497684	A/Bhutan/1130/2021	Royal Centre for Disease Control	Centers for Disease Control and Prevention
EPI2004833	PB1	Bhutan	2021-Dec-27	EPI_ISL_11497685	A/Bhutan/1127/2021	Royal Centre for Disease Control	Centers for Disease Control and Prevention
EPI2004848	PB1	Bhutan	2021-Dec-23	EPI_ISL_11497688	A/Bhutan/1124/2021	Royal Centre for Disease Control	Centers for Disease Control and Prevention
EPI2004864	PB1	Bhutan	2021-Dec-23	EPI_ISL_11497689	A/Bhutan/1121/2021	Royal Centre for Disease Control	Centers for Disease Control and Prevention
EPI2004896	PB1	Bhutan	2021-Dec-31	EPI_ISL_11497691	A/Bhutan/1142/2021	Royal Centre for Disease Control	Centers for Disease Control and Prevention
EPI2004911	PB1	Bhutan	2021-Dec-28	EPI_ISL_11497692	A/Bhutan/1137/2021	Royal Centre for Disease Control	Centers for Disease Control and Prevention
EPI2004927	PB1	Bhutan	2021-Dec-30	EPI_ISL_11497693	A/Bhutan/1316/2021	Royal Centre for Disease Control	Centers for Disease Control and Prevention
EPI2004943	PB1	Bhutan	2021-Dec-23	EPI_ISL_11497694	A/Bhutan/0857/2021	Royal Centre for Disease Control	Centers for Disease Control and Prevention
EPI2004956	PB1	Bhutan	2021-Dec-27	EPI_ISL_11497695	A/Bhutan/1134/2021	Royal Centre for Disease Control	Centers for Disease Control and Prevention
EPI2004972	PB1	Bhutan	2021-Dec-28	EPI_ISL_11497696	A/Bhutan/1135/2021	Royal Centre for Disease Control	Centers for Disease Control and Prevention
EPI2004988	PB1	Bhutan	2021-Dec-27	EPI_ISL_11497697	A/Bhutan/1128/2021	Royal Centre for Disease Control	Centers for Disease Control and Prevention
EPI2005003	PB1	Togo	2021-Dec-14	EPI_ISL_11497698	A/Togo/1843/2021	Institute National D'Hygiene	Centers for Disease Control and Prevention
EPI2005019	PB1	Bhutan	2021-Dec-27	EPI_ISL_11497699	A/Bhutan/1132/2021	Royal Centre for Disease Control	Centers for Disease Control and Prevention
EPI2005035	PB1	Bhutan	2021-Dec-27	EPI_ISL_11497700	A/Bhutan/1131/2021	Royal Centre for Disease Control	Centers for Disease Control and Prevention
EPI2005050	PB1	Bhutan	2021-Dec-15	EPI_ISL_11497701	A/Bhutan/0853/2021	Royal Centre for Disease Control	Centers for Disease Control and Prevention
EPI2005066	PB1	Togo	2021-Oct-31	EPI_ISL_11497702	A/Togo/1381/2021	Institute National D'Hygiene	Centers for Disease Control and Prevention
EPI2005074	PB1	United States	2021-Dec-24	EPI_ISL_11497703	A/Connecticut/16/2021	Connecticut Department. of Public Health	Centers for Disease Control and Prevention
EPI2005119	PB1	Timor-Leste	2022-Jan-19	EPI_ISL_11499446	A/Timor-Leste/7/2022	Laboratório Nacional da Saúde	WHO Collaborating Centre for Reference and Research on Influenza	Deng,Y-M; Iannello,P; Lau,H; Spirason,N; Moselen,J; Aziz,A; Komadina,N.
EPI2005127	PB1	Timor-Leste	2022-Jan-20	EPI_ISL_11499447	A/Timor-Leste/5/2022	Laboratório Nacional da Saúde	WHO Collaborating Centre for Reference and Research on Influenza	Deng,Y-M; Iannello,P; Lau,H; Spirason,N; Moselen,J; Aziz,A; Komadina,N.
EPI2005135	PB1	Timor-Leste	2022-Jan-19	EPI_ISL_11499448	A/Timor-Leste/6/2022	Laboratório Nacional da Saúde	WHO Collaborating Centre for Reference and Research on Influenza	Deng,Y-M; Iannello,P; Lau,H; Spirason,N; Moselen,J; Aziz,A; Komadina,N.
EPI2005143	PB1	Australia	2022-Jan-07	EPI_ISL_11499449	A/Victoria/2/2022	Monash Medical Centre	WHO Collaborating Centre for Reference and Research on Influenza	Deng,Y-M; Iannello,P; Lau,H; Spirason,N; Moselen,J; Aziz,A; Komadina,N.
EPI2005151	PB1	Australia	2021-Dec-12	EPI_ISL_11499450	A/Sydney/18/2021	Clinical Virology Unit, CDIM	WHO Collaborating Centre for Reference and Research on Influenza	Deng,Y-M; Iannello,P; Lau,H; Spirason,N; Moselen,J; Aziz,A; Komadina,N.
EPI2005159	PB1	Australia	2021-Dec-14	EPI_ISL_11499451	A/Sydney/25/2021	Clinical Virology Unit, CDIM	WHO Collaborating Centre for Reference and Research on Influenza	Deng,Y-M; Iannello,P; Lau,H; Spirason,N; Moselen,J; Aziz,A; Komadina,N.
EPI2005167	PB1	Timor-Leste	2022-Jan-11	EPI_ISL_11499452	A/Timor-Leste/2/2022	Laboratório Nacional da Saúde	WHO Collaborating Centre for Reference and Research on Influenza	Deng,Y-M; Iannello,P; Lau,H; Spirason,N; Moselen,J; Aziz,A; Komadina,N.
EPI2005175	PB1	Timor-Leste	2022-Jan-18	EPI_ISL_11499453	A/Timor-Leste/8/2022	Laboratório Nacional da Saúde	WHO Collaborating Centre for Reference and Research on Influenza	Deng,Y-M; Iannello,P; Lau,H; Spirason,N; Moselen,J; Aziz,A; Komadina,N.
EPI2005183	PB1	Australia	2021-Dec-06	EPI_ISL_11499454	A/Sydney/24/2021	Clinical Virology Unit, CDIM	WHO Collaborating Centre for Reference and Research on Influenza	Deng,Y-M; Iannello,P; Lau,H; Spirason,N; Moselen,J; Aziz,A; Komadina,N.
EPI2005191	PB1	Australia	2021-Dec-15	EPI_ISL_11499455	A/Sydney/19/2021	Clinical Virology Unit, CDIM	WHO Collaborating Centre for Reference and Research on Influenza	Deng,Y-M; Iannello,P; Lau,H; Spirason,N; Moselen,J; Aziz,A; Komadina,N.
EPI2005199	PB1	Philippines	2021-Dec-27	EPI_ISL_11499456	A/Philippines/20/2021	Research Institute of Tropical Medicine	WHO Collaborating Centre for Reference and Research on Influenza	Deng,Y-M; Iannello,P; Lau,H; Spirason,N; Moselen,J; Aziz,A; Komadina,N.
EPI2005207	PB1	Philippines	2021-Oct-28	EPI_ISL_11499457	A/Philippines/21/2021	Research Institute of Tropical Medicine	WHO Collaborating Centre for Reference and Research on Influenza	Deng,Y-M; Iannello,P; Lau,H; Spirason,N; Moselen,J; Aziz,A; Komadina,N.
EPI2005215	PB1	Australia	2021-Dec-14	EPI_ISL_11499458	A/Sydney/22/2021	Clinical Virology Unit, CDIM	WHO Collaborating Centre for Reference and Research on Influenza	Deng,Y-M; Iannello,P; Lau,H; Spirason,N; Moselen,J; Aziz,A; Komadina,N.
EPI2005223	PB1	Philippines	2021-Dec-02	EPI_ISL_11499459	A/Philippines/14/2021	Research Institute of Tropical Medicine	WHO Collaborating Centre for Reference and Research on Influenza	Deng,Y-M; Iannello,P; Lau,H; Spirason,N; Moselen,J; Aziz,A; Komadina,N.
EPI2005231	PB1	Philippines	2021-Nov-01	EPI_ISL_11499460	A/Philippines/16/2021	Research Institute of Tropical Medicine	WHO Collaborating Centre for Reference and Research on Influenza	Deng,Y-M; Iannello,P; Lau,H; Spirason,N; Moselen,J; Aziz,A; Komadina,N.
EPI2005242	PB1	Fiji	2022-Feb-01	EPI_ISL_11499462	A/Fiji/4/2022	National Centre for Scientific Services for Virology and Vector Borne Diseases	WHO Collaborating Centre for Reference and Research on Influenza	Deng,Y-M; Iannello,P; Lau,H; Spirason,N; Moselen,J; Aziz,A; Komadina,N.
EPI2005250	PB1	Fiji	2022-Feb-15	EPI_ISL_11499463	A/Fiji/40/2022	National Centre for Scientific Services for Virology and Vector Borne Diseases	WHO Collaborating Centre for Reference and Research on Influenza	Deng,Y-M; Iannello,P; Lau,H; Spirason,N; Moselen,J; Aziz,A; Komadina,N.
EPI2005258	PB1	Fiji	2022-Feb-15	EPI_ISL_11499464	A/Fiji/41/2022	National Centre for Scientific Services for Virology and Vector Borne Diseases	WHO Collaborating Centre for Reference and Research on Influenza	Deng,Y-M; Iannello,P; Lau,H; Spirason,N; Moselen,J; Aziz,A; Komadina,N.
EPI2005274	PB1	Fiji	2022-Feb-21	EPI_ISL_11499467	A/Fiji/53/2022	National Centre for Scientific Services for Virology and Vector Borne Diseases	WHO Collaborating Centre for Reference and Research on Influenza	Deng,Y-M; Iannello,P; Lau,H; Spirason,N; Moselen,J; Aziz,A; Komadina,N.
EPI2005760	PB1	United States	2022-Feb-18	EPI_ISL_11532836	A/Oregon/09/2022	Oregon Public Health Laboratory	Centers for Disease Control and Prevention
EPI2005840	PB1	United States	2022-Feb-17	EPI_ISL_11532847	A/Nevada/02/2022	Southern Nevada Public Health Lab	Centers for Disease Control and Prevention
EPI2005904	PB1	United States	2022-Jan-30	EPI_ISL_11532855	A/Montana/04/2022	Montana Laboratory Services Bureau	Centers for Disease Control and Prevention
EPI2005912	PB1	United States	2022-Feb-10	EPI_ISL_11532856	A/Utah/09/2022	Utah Department of Health	Centers for Disease Control and Prevention
EPI2005936	PB1	United States	2022-Feb-10	EPI_ISL_11532859	A/Utah/08/2022	Utah Department of Health	Centers for Disease Control and Prevention
EPI2005944	PB1	United States	2022-Feb-04	EPI_ISL_11532860	A/Arizona/08/2022	Arizona Department of Health Services	Centers for Disease Control and Prevention
EPI2006008	PB1	United States	2022-Jan-01	EPI_ISL_11532868	A/California/24/2022	California Department of Health Services	Centers for Disease Control and Prevention
EPI2006016	PB1	United States	2022-Jan-31	EPI_ISL_11532869	A/Montana/05/2022	Montana Laboratory Services Bureau	Centers for Disease Control and Prevention
EPI2006048	PB1	United States	2022-Jan-01	EPI_ISL_11532873	A/California/23/2022	California Department of Health Services	Centers for Disease Control and Prevention
EPI2006079	PB1	United States	2022-Feb-11	EPI_ISL_11532877	A/Oregon/08/2022	Oregon Public Health Laboratory	Centers for Disease Control and Prevention
EPI2006103	PB1	United States	2022-Feb-11	EPI_ISL_11532880	A/Oregon/07/2022	Oregon Public Health Laboratory	Centers for Disease Control and Prevention
EPI2006111	PB1	United States	2022-Jan-20	EPI_ISL_11532881	A/New Mexico/05/2022	New Mexico Department of Health	Centers for Disease Control and Prevention
EPI2006199	PB1	United States	2022-Feb-03	EPI_ISL_11532892	A/Arizona/07/2022	Arizona Department of Health Services	Centers for Disease Control and Prevention
EPI2006223	PB1	United States	2022-Jan-02	EPI_ISL_11532895	A/California/25/2022	California Department of Health Services	Centers for Disease Control and Prevention
EPI2006263	PB1	United States	2022-Feb-01	EPI_ISL_11532900	A/Montana/06/2022	Montana Laboratory Services Bureau	Centers for Disease Control and Prevention
EPI2006271	PB1	United States	2022-Feb-12	EPI_ISL_11532901	A/Utah/10/2022	Utah Department of Health	Centers for Disease Control and Prevention
EPI2006287	PB1	United States	2022-Jan-05	EPI_ISL_11532908	A/California/27/2022	California Department of Health Services	Centers for Disease Control and Prevention
EPI2006303	PB1	United States	2022-Jan-03	EPI_ISL_11532910	A/California/26/2022	California Department of Health Services	Centers for Disease Control and Prevention
EPI2006333	PB1	United States	2022-Jan-25	EPI_ISL_11532914	A/New Mexico/06/2022	New Mexico Department of Health	Centers for Disease Control and Prevention
EPI2006341	PB1	United States	2022-Jan-16	EPI_ISL_11532915	A/New Mexico/04/2022	New Mexico Department of Health	Centers for Disease Control and Prevention
EPI2006353	PB1	United States	2022-Feb-18	EPI_ISL_11532916	A/West Virginia/06/2022	West Virginia Office of Laboratory Services	Centers for Disease Control and Prevention
EPI2006361	PB1	United States	2022-Feb-14	EPI_ISL_11532917	A/Connecticut/02/2022	Connecticut Department. of Public Health	Centers for Disease Control and Prevention
EPI2006377	PB1	United States	2021-Dec-01	EPI_ISL_11532919	A/New York/16/2021	New York State Department of Health	Centers for Disease Control and Prevention
EPI2006385	PB1	United States	2022-Feb-17	EPI_ISL_11532920	A/Pennsylvania/19/2022	Pennsylvania Department of Health	Centers for Disease Control and Prevention
EPI2006424	PB1	United States	2022-Feb-11	EPI_ISL_11532925	A/Massachusetts/03/2022	Massachusetts Department of Public Health	Centers for Disease Control and Prevention
EPI2006431	PB1	United States	2022-Feb-16	EPI_ISL_11532926	A/West Virginia/05/2022	West Virginia Office of Laboratory Services	Centers for Disease Control and Prevention
EPI2006439	PB1	United States	2022-Feb-17	EPI_ISL_11532927	A/Rhode Island/12/2022	Rhode Island Department of Health	Centers for Disease Control and Prevention
[truncated: 36,462 more rows]
