# Supplementary material for: Locations and structures of influenza A virus packaging-associated signals and other functional elements via an in silico pipeline for predicting constrained features in RNA viruses
Source: PLoS Comput Biol. 2024 Apr 22;20(4):e1012009. doi: 10.1371/journal.pcbi.1012009 (PMC11034665; doi:10.1371/journal.pcbi.1012009)
Supplement: S44 Table — (XLSX) [file pcbi.1012009.s045.xlsx]

## Sheet: Acknowledge Table
We gratefully acknowledge the authors, originating and submitting laboratories of the sequences from GISAID’s EpiFlu Database on which this research is based. The list is detailed below.
All submitters of data may be contacted directly via www.gisaid.org
Segment ID	Segment	Country	Collection date	Isolate-ID	Isolate name	Originating Lab	Submitting Lab	Authors
EPI351322	PA	United States	2011-Nov-06	EPI_ISL_100450	A/Utah/12/2011	Utah Department of Health	Centers for Disease Control and Prevention
EPI351319	PA	Thailand	2011-Sep-20	EPI_ISL_101368	A/Chiang Rai/277/2011	WHO National Influenza Centre, National Institute of Medical Research (NIMR)	Centers for Disease Control and Prevention
EPI351843	PA	Hong Kong (SAR)	2009-Jul-10	EPI_ISL_102678	A/Hong Kong/H090-692-V12/2009		Import from public-domain	Wentworth,D.E.; Dugan,V.; Halpin,R.; Lin,X.; Bera,J.; Ghedin,E.; Fedorova,N.; Overton,L.; Tsitrin,T.; Stockwell,T.; Amedeo,P.; Bishop,B.; Chen,H.; Edworthy,P.; Gupta,N.; Katzel,D.; Li,K.; Schobel,S.; Shrivastava,S.; Thovarai,V.; Wang,S.; Poon,L.; Chan,K.H.; Cowling,B.J.; Peiris,M.; Bao,Y.; Sanders,R.; Dernovoy,D.; Kiryutin,B.; Lipman,D.J.; Tatusova,T.
EPI351961	PA	Hong Kong (SAR)	2009-Jul-21	EPI_ISL_102767	A/Hong Kong/H090-727-V10/2009		Import from public-domain	Wentworth,D.E.; Dugan,V.; Halpin,R.; Lin,X.; Bera,J.; Ghedin,E.; Fedorova,N.; Overton,L.; Tsitrin,T.; Stockwell,T.; Amedeo,P.; Bishop,B.; Chen,H.; Edworthy,P.; Gupta,N.; Katzel,D.; Li,K.; Schobel,S.; Shrivastava,S.; Thovarai,V.; Wang,S.; Poon,L.; Chan,K.H.; Cowling,B.J.; Peiris,M.; Bao,Y.; Sanders,R.; Dernovoy,D.; Kiryutin,B.; Lipman,D.J.; Tatusova,T.
EPI352073	PA	Hong Kong (SAR)	2009-Jul-30	EPI_ISL_102872	A/Hong Kong/H090-747-V20/2009		Import from public-domain	Wentworth,D.E.; Dugan,V.; Halpin,R.; Lin,X.; Bera,J.; Ghedin,E.; Fedorova,N.; Overton,L.; Tsitrin,T.; Stockwell,T.; Amedeo,P.; Bishop,B.; Chen,H.; Edworthy,P.; Gupta,N.; Katzel,D.; Li,K.; Schobel,S.; Shrivastava,S.; Thovarai,V.; Wang,S.; Poon,L.; Chan,K.H.; Cowling,B.J.; Peiris,M.; Bao,Y.; Sanders,R.; Dernovoy,D.; Kiryutin,B.; Lipman,D.J.; Tatusova,T.
EPI352105	PA	Hong Kong (SAR)	2009-Aug-01	EPI_ISL_102900	A/Hong Kong/H090-755-V20/2009		Import from public-domain	Wentworth,D.E.; Dugan,V.; Halpin,R.; Lin,X.; Bera,J.; Ghedin,E.; Fedorova,N.; Overton,L.; Tsitrin,T.; Stockwell,T.; Amedeo,P.; Bishop,B.; Chen,H.; Edworthy,P.; Gupta,N.; Katzel,D.; Li,K.; Schobel,S.; Shrivastava,S.; Thovarai,V.; Wang,S.; Poon,L.; Chan,K.H.; Cowling,B.J.; Peiris,M.; Bao,Y.; Sanders,R.; Dernovoy,D.; Kiryutin,B.; Lipman,D.J.; Tatusova,T.
EPI352153	PA	Hong Kong (SAR)	2009-Aug-02	EPI_ISL_102953	A/Hong Kong/H090-768-V10/2009		Import from public-domain	Wentworth,D.E.; Dugan,V.; Halpin,R.; Lin,X.; Bera,J.; Ghedin,E.; Fedorova,N.; Overton,L.; Tsitrin,T.; Stockwell,T.; Amedeo,P.; Bishop,B.; Chen,H.; Edworthy,P.; Gupta,N.; Katzel,D.; Li,K.; Schobel,S.; Shrivastava,S.; Thovarai,V.; Wang,S.; Poon,L.; Chan,K.H.; Cowling,B.J.; Peiris,M.; Bao,Y.; Sanders,R.; Dernovoy,D.; Kiryutin,B.; Lipman,D.J.; Tatusova,T.
EPI352178	PA	Hong Kong (SAR)	2009-Aug-06	EPI_ISL_102980	A/Hong Kong/H090-781-V10/2009		Import from public-domain	Wentworth,D.E.; Dugan,V.; Halpin,R.; Lin,X.; Bera,J.; Ghedin,E.; Fedorova,N.; Overton,L.; Tsitrin,T.; Stockwell,T.; Amedeo,P.; Bishop,B.; Chen,H.; Edworthy,P.; Gupta,N.; Katzel,D.; Li,K.; Schobel,S.; Shrivastava,S.; Thovarai,V.; Wang,S.; Poon,L.; Chan,K.H.; Cowling,B.J.; Peiris,M.; Bao,Y.; Sanders,R.; Dernovoy,D.; Kiryutin,B.; Lipman,D.J.; Tatusova,T.
EPI352186	PA	Hong Kong (SAR)	2009-Aug-07	EPI_ISL_102981	A/Hong Kong/H090-783-V10/2009		Import from public-domain	Wentworth,D.E.; Dugan,V.; Halpin,R.; Lin,X.; Bera,J.; Ghedin,E.; Fedorova,N.; Overton,L.; Tsitrin,T.; Stockwell,T.; Amedeo,P.; Bishop,B.; Chen,H.; Edworthy,P.; Gupta,N.; Katzel,D.; Li,K.; Schobel,S.; Shrivastava,S.; Thovarai,V.; Wang,S.; Poon,L.; Chan,K.H.; Cowling,B.J.; Peiris,M.; Bao,Y.; Sanders,R.; Dernovoy,D.; Kiryutin,B.; Lipman,D.J.; Tatusova,T.
EPI353094	PA	Vietnam	2003-Jan-01	EPI_ISL_103495	A/HaNoi/ARI189/2003		Import from public-domain	Wentworth,D.E.; Dugan,V.; Halpin,R.; Lin,X.; Bera,J.; Ghedin,E.; Fedorova,N.; Overton,L.; Tsitrin,T.; Stockwell,T.; Katzel,D.; Li,K.; Amedeo,P.; Schobel,S.; Shrivastava,S.; Wang,S.; Thovarai,V.; Bishop,B.; Edworthy,P.; Kim,M.; Mai,L.T.Q.; Hien,N.T.; Ha,N.K.; Cuong,V.D.; Duc,D.T.; Phuong,H.V.M.; Hang,N.L.K.; Thanh,L.T.; Thach,N.C.; Huong,T.T.; Hien,P.T.; Giang,N.H.; Bao,Y.; Sanders,R.; Dernovoy,D.…
EPI353101	PA	Vietnam	2003-Sep-18	EPI_ISL_103510	A/TayNguyen/TN152/2003		Import from public-domain	Wentworth,D.E.; Dugan,V.; Halpin,R.; Lin,X.; Bera,J.; Ghedin,E.; Fedorova,N.; Overton,L.; Tsitrin,T.; Stockwell,T.; Katzel,D.; Li,K.; Amedeo,P.; Schobel,S.; Shrivastava,S.; Wang,S.; Thovarai,V.; Bishop,B.; Edworthy,P.; Kim,M.; Mai,L.T.Q.; Hien,N.T.; Ha,N.K.; Cuong,V.D.; Duc,D.T.; Phuong,H.V.M.; Hang,N.L.K.; Thanh,L.T.; Thach,N.C.; Huong,T.T.; Hien,P.T.; Giang,N.H.; Bao,Y.; Sanders,R.; Dernovoy,D.…
EPI353108	PA	Vietnam	2003-Oct-29	EPI_ISL_103511	A/TayNguyen/TN170/2003		Import from public-domain	Wentworth,D.E.; Dugan,V.; Halpin,R.; Lin,X.; Bera,J.; Ghedin,E.; Fedorova,N.; Overton,L.; Tsitrin,T.; Stockwell,T.; Katzel,D.; Li,K.; Amedeo,P.; Schobel,S.; Shrivastava,S.; Wang,S.; Thovarai,V.; Bishop,B.; Edworthy,P.; Kim,M.; Mai,L.T.Q.; Hien,N.T.; Ha,N.K.; Cuong,V.D.; Duc,D.T.; Phuong,H.V.M.; Hang,N.L.K.; Thanh,L.T.; Thach,N.C.; Huong,T.T.; Hien,P.T.; Giang,N.H.; Bao,Y.; Sanders,R.; Dernovoy,D.…
EPI353115	PA	Vietnam	2003-Oct-19	EPI_ISL_103512	A/TayNguyen/TN171/2003		Import from public-domain	Wentworth,D.E.; Dugan,V.; Halpin,R.; Lin,X.; Bera,J.; Ghedin,E.; Fedorova,N.; Overton,L.; Tsitrin,T.; Stockwell,T.; Katzel,D.; Li,K.; Amedeo,P.; Schobel,S.; Shrivastava,S.; Wang,S.; Thovarai,V.; Bishop,B.; Edworthy,P.; Kim,M.; Mai,L.T.Q.; Hien,N.T.; Ha,N.K.; Cuong,V.D.; Duc,D.T.; Phuong,H.V.M.; Hang,N.L.K.; Thanh,L.T.; Thach,N.C.; Huong,T.T.; Hien,P.T.; Giang,N.H.; Bao,Y.; Sanders,R.; Dernovoy,D.…
EPI353122	PA	Vietnam	2003-Jan-01	EPI_ISL_103524	A/TayNguyen/TN83/2003		Import from public-domain	Wentworth,D.E.; Dugan,V.; Halpin,R.; Lin,X.; Bera,J.; Ghedin,E.; Fedorova,N.; Overton,L.; Tsitrin,T.; Stockwell,T.; Katzel,D.; Li,K.; Amedeo,P.; Schobel,S.; Shrivastava,S.; Wang,S.; Thovarai,V.; Bishop,B.; Edworthy,P.; Kim,M.; Mai,L.T.Q.; Hien,N.T.; Ha,N.K.; Cuong,V.D.; Duc,D.T.; Phuong,H.V.M.; Hang,N.L.K.; Thanh,L.T.; Thach,N.C.; Huong,T.T.; Hien,P.T.; Giang,N.H.; Bao,Y.; Sanders,R.; Dernovoy,D.…
EPI353129	PA	Vietnam	2003-Feb-01	EPI_ISL_103525	A/TayNguyen/TN85/2003		Import from public-domain	Wentworth,D.E.; Dugan,V.; Halpin,R.; Lin,X.; Bera,J.; Ghedin,E.; Fedorova,N.; Overton,L.; Tsitrin,T.; Stockwell,T.; Katzel,D.; Li,K.; Amedeo,P.; Schobel,S.; Shrivastava,S.; Wang,S.; Thovarai,V.; Bishop,B.; Edworthy,P.; Kim,M.; Mai,L.T.Q.; Hien,N.T.; Ha,N.K.; Cuong,V.D.; Duc,D.T.; Phuong,H.V.M.; Hang,N.L.K.; Thanh,L.T.; Thach,N.C.; Huong,T.T.; Hien,P.T.; Giang,N.H.; Bao,Y.; Sanders,R.; Dernovoy,D.…
EPI353136	PA	Vietnam	2003-Feb-01	EPI_ISL_103532	A/TayNguyen/TN92/2003		Import from public-domain	Wentworth,D.E.; Dugan,V.; Halpin,R.; Lin,X.; Bera,J.; Ghedin,E.; Fedorova,N.; Overton,L.; Tsitrin,T.; Stockwell,T.; Katzel,D.; Li,K.; Amedeo,P.; Schobel,S.; Shrivastava,S.; Wang,S.; Thovarai,V.; Bishop,B.; Edworthy,P.; Kim,M.; Mai,L.T.Q.; Hien,N.T.; Ha,N.K.; Cuong,V.D.; Duc,D.T.; Phuong,H.V.M.; Hang,N.L.K.; Thanh,L.T.; Thach,N.C.; Huong,T.T.; Hien,P.T.; Giang,N.H.; Bao,Y.; Sanders,R.; Dernovoy,D.…
EPI353169	PA	Vietnam	2004-Feb-13	EPI_ISL_103568	A/BacGiang/BG003/2004		Import from public-domain	Wentworth,D.E.; Dugan,V.; Halpin,R.; Lin,X.; Bera,J.; Ghedin,E.; Fedorova,N.; Overton,L.; Tsitrin,T.; Stockwell,T.; Katzel,D.; Li,K.; Amedeo,P.; Schobel,S.; Shrivastava,S.; Wang,S.; Thovarai,V.; Bishop,B.; Edworthy,P.; Kim,M.; Mai,L.T.Q.; Hien,N.T.; Ha,N.K.; Cuong,V.D.; Duc,D.T.; Phuong,H.V.M.; Hang,N.L.K.; Thanh,L.T.; Thach,N.C.; Huong,T.T.; Hien,P.T.; Giang,N.H.; Bao,Y.; Sanders,R.; Dernovoy,D.…
EPI353194	PA	Vietnam	2004-Feb-04	EPI_ISL_103586	A/HaNoi/HN30136/2004		Import from public-domain	Wentworth,D.E.; Dugan,V.; Halpin,R.; Lin,X.; Bera,J.; Ghedin,E.; Fedorova,N.; Overton,L.; Tsitrin,T.; Stockwell,T.; Katzel,D.; Li,K.; Amedeo,P.; Schobel,S.; Shrivastava,S.; Wang,S.; Thovarai,V.; Bishop,B.; Edworthy,P.; Kim,M.; Mai,L.T.Q.; Hien,N.T.; Ha,N.K.; Cuong,V.D.; Duc,D.T.; Phuong,H.V.M.; Hang,N.L.K.; Thanh,L.T.; Thach,N.C.; Huong,T.T.; Hien,P.T.; Giang,N.H.; Bao,Y.; Sanders,R.; Dernovoy,D.…
EPI354095	PA	Vietnam	2004-Jan-01	EPI_ISL_103587	A/HaNoi/HN30108/2004		Import from public-domain	Wentworth,D.E.; Dugan,V.; Halpin,R.; Lin,X.; Bera,J.; Ghedin,E.; Fedorova,N.; Overton,L.; Tsitrin,T.; Stockwell,T.; Katzel,D.; Li,K.; Amedeo,P.; Schobel,S.; Shrivastava,S.; Wang,S.; Thovarai,V.; Bishop,B.; Edworthy,P.; Kim,M.; Mai,L.T.Q.; Hien,N.T.; Ha,N.K.; Cuong,V.D.; Duc,D.T.; Phuong,H.V.M.; Hang,N.L.K.; Thanh,L.T.; Thach,N.C.; Huong,T.T.; Hien,P.T.; Giang,N.H.; Bao,Y.; Sanders,R.; Dernovoy,D.…
EPI353308	PA	Australia	2007-Feb-06	EPI_ISL_103644	A/BRISBANE/10/2007	Queensland Health Forensic and Scientific Services	WHO Collaborating Centre for Reference and Research on Influenza	Iannello,P; Komadina,N
EPI353508	PA	Hong Kong (SAR)	2009-Apr-07	EPI_ISL_103759	A/Hong Kong/2000/2009	Government Virus Unit	Centers for Disease Control and Prevention
EPI355991	PA	United States	2011-Nov-04	EPI_ISL_103760	A/Kentucky/05/2011	Centers for Disease Control and Prevention	Centers for Disease Control and Prevention
EPI355203	PA	Australia	2011-Oct-24	EPI_ISL_104004	A/Victoria/361/2011	WHO Collaborating Centre for Reference and Research on Influenza	Centers for Disease Control and Prevention
EPI354103	PA	Vietnam	2004-Jan-01	EPI_ISL_104081	A/HaNoi/HN30109/2004		Import from public-domain	Wentworth,D.E.; Dugan,V.; Halpin,R.; Lin,X.; Bera,J.; Ghedin,E.; Fedorova,N.; Overton,L.; Tsitrin,T.; Stockwell,T.; Katzel,D.; Li,K.; Amedeo,P.; Schobel,S.; Shrivastava,S.; Wang,S.; Thovarai,V.; Bishop,B.; Edworthy,P.; Kim,M.; Mai,L.T.Q.; Hien,N.T.; Ha,N.K.; Cuong,V.D.; Duc,D.T.; Phuong,H.V.M.; Hang,N.L.K.; Thanh,L.T.; Thach,N.C.; Huong,T.T.; Hien,P.T.; Giang,N.H.; Bao,Y.; Sanders,R.; Dernovoy,D.…
EPI354120	PA	Vietnam	2004-Jan-01	EPI_ISL_104094	A/TayNguyen/TN46/2004		Import from public-domain	Wentworth,D.E.; Dugan,V.; Halpin,R.; Lin,X.; Bera,J.; Ghedin,E.; Fedorova,N.; Overton,L.; Tsitrin,T.; Stockwell,T.; Katzel,D.; Li,K.; Amedeo,P.; Schobel,S.; Shrivastava,S.; Wang,S.; Thovarai,V.; Bishop,B.; Edworthy,P.; Kim,M.; Mai,L.T.Q.; Hien,N.T.; Ha,N.K.; Cuong,V.D.; Duc,D.T.; Phuong,H.V.M.; Hang,N.L.K.; Thanh,L.T.; Thach,N.C.; Huong,T.T.; Hien,P.T.; Giang,N.H.; Bao,Y.; Sanders,R.; Dernovoy,D.…
EPI354229	PA	Vietnam	2005-Aug-01	EPI_ISL_104169	A/TayNguyen/TN346/2005		Import from public-domain	Wentworth,D.E.; Dugan,V.; Halpin,R.; Lin,X.; Bera,J.; Ghedin,E.; Fedorova,N.; Overton,L.; Tsitrin,T.; Stockwell,T.; Katzel,D.; Li,K.; Amedeo,P.; Schobel,S.; Shrivastava,S.; Wang,S.; Thovarai,V.; Bishop,B.; Edworthy,P.; Kim,M.; Mai,L.T.Q.; Hien,N.T.; Ha,N.K.; Cuong,V.D.; Duc,D.T.; Phuong,H.V.M.; Hang,N.L.K.; Thanh,L.T.; Thach,N.C.; Huong,T.T.; Hien,P.T.; Giang,N.H.; Bao,Y.; Sanders,R.; Dernovoy,D.…
EPI354238	PA	Vietnam	2005-Aug-11	EPI_ISL_104171	A/TayNguyen/TN360/2005		Import from public-domain	Wentworth,D.E.; Dugan,V.; Halpin,R.; Lin,X.; Bera,J.; Ghedin,E.; Fedorova,N.; Overton,L.; Tsitrin,T.; Stockwell,T.; Katzel,D.; Li,K.; Amedeo,P.; Schobel,S.; Shrivastava,S.; Wang,S.; Thovarai,V.; Bishop,B.; Edworthy,P.; Kim,M.; Mai,L.T.Q.; Hien,N.T.; Ha,N.K.; Cuong,V.D.; Duc,D.T.; Phuong,H.V.M.; Hang,N.L.K.; Thanh,L.T.; Thach,N.C.; Huong,T.T.; Hien,P.T.; Giang,N.H.; Bao,Y.; Sanders,R.; Dernovoy,D.…
EPI354254	PA	Vietnam	2005-Aug-30	EPI_ISL_104189	A/TayNguyen/TN381/2005		Import from public-domain	Wentworth,D.E.; Dugan,V.; Halpin,R.; Lin,X.; Bera,J.; Ghedin,E.; Fedorova,N.; Overton,L.; Tsitrin,T.; Stockwell,T.; Katzel,D.; Li,K.; Amedeo,P.; Schobel,S.; Shrivastava,S.; Wang,S.; Thovarai,V.; Bishop,B.; Edworthy,P.; Kim,M.; Mai,L.T.Q.; Hien,N.T.; Ha,N.K.; Cuong,V.D.; Duc,D.T.; Phuong,H.V.M.; Hang,N.L.K.; Thanh,L.T.; Thach,N.C.; Huong,T.T.; Hien,P.T.; Giang,N.H.; Bao,Y.; Sanders,R.; Dernovoy,D.…
EPI355298	PA	Vietnam	2007-Mar-22	EPI_ISL_104923	A/HaNoi/BM061/2007		Import from public-domain	Wentworth,D.E.; Dugan,V.; Halpin,R.; Lin,X.; Bera,J.; Ghedin,E.; Fedorova,N.; Overton,L.; Tsitrin,T.; Stockwell,T.; Katzel,D.; Li,K.; Amedeo,P.; Schobel,S.; Shrivastava,S.; Wang,S.; Thovarai,V.; Bishop,B.; Edworthy,P.; Kim,M.; Mai,L.T.Q.; Hien,N.T.; Ha,N.K.; Cuong,V.D.; Duc,D.T.; Phuong,H.V.M.; Hang,N.L.K.; Thanh,L.T.; Thach,N.C.; Huong,T.T.; Hien,P.T.; Giang,N.H.; Bao,Y.; Sanders,R.; Dernovoy,D.…
EPI355306	PA	Vietnam	2007-Jan-22	EPI_ISL_104924	A/HaNoi/BT17/2007		Import from public-domain	Wentworth,D.E.; Dugan,V.; Halpin,R.; Lin,X.; Bera,J.; Ghedin,E.; Fedorova,N.; Overton,L.; Tsitrin,T.; Stockwell,T.; Katzel,D.; Li,K.; Amedeo,P.; Schobel,S.; Shrivastava,S.; Wang,S.; Thovarai,V.; Bishop,B.; Edworthy,P.; Kim,M.; Mai,L.T.Q.; Hien,N.T.; Ha,N.K.; Cuong,V.D.; Duc,D.T.; Phuong,H.V.M.; Hang,N.L.K.; Thanh,L.T.; Thach,N.C.; Huong,T.T.; Hien,P.T.; Giang,N.H.; Bao,Y.; Sanders,R.; Dernovoy,D.…
EPI355313	PA	Vietnam	2007-Aug-03	EPI_ISL_104937	A/HaNoi/BT262/2007		Import from public-domain	Wentworth,D.E.; Dugan,V.; Halpin,R.; Lin,X.; Bera,J.; Ghedin,E.; Fedorova,N.; Overton,L.; Tsitrin,T.; Stockwell,T.; Katzel,D.; Li,K.; Amedeo,P.; Schobel,S.; Shrivastava,S.; Wang,S.; Thovarai,V.; Bishop,B.; Edworthy,P.; Kim,M.; Mai,L.T.Q.; Hien,N.T.; Ha,N.K.; Cuong,V.D.; Duc,D.T.; Phuong,H.V.M.; Hang,N.L.K.; Thanh,L.T.; Thach,N.C.; Huong,T.T.; Hien,P.T.; Giang,N.H.; Bao,Y.; Sanders,R.; Dernovoy,D.…
EPI355326	PA	Vietnam	2007-Oct-01	EPI_ISL_104960	A/Hue/H020/2007		Import from public-domain	Wentworth,D.E.; Dugan,V.; Halpin,R.; Lin,X.; Bera,J.; Ghedin,E.; Fedorova,N.; Overton,L.; Tsitrin,T.; Stockwell,T.; Katzel,D.; Li,K.; Amedeo,P.; Schobel,S.; Shrivastava,S.; Wang,S.; Thovarai,V.; Bishop,B.; Edworthy,P.; Kim,M.; Mai,L.T.Q.; Hien,N.T.; Ha,N.K.; Cuong,V.D.; Duc,D.T.; Phuong,H.V.M.; Hang,N.L.K.; Thanh,L.T.; Thach,N.C.; Huong,T.T.; Hien,P.T.; Giang,N.H.; Bao,Y.; Sanders,R.; Dernovoy,D.…
EPI355335	PA	Vietnam	2007-Oct-03	EPI_ISL_104962	A/HoaBinh/HB378/2007		Import from public-domain	Wentworth,D.E.; Dugan,V.; Halpin,R.; Lin,X.; Bera,J.; Ghedin,E.; Fedorova,N.; Overton,L.; Tsitrin,T.; Stockwell,T.; Katzel,D.; Li,K.; Amedeo,P.; Schobel,S.; Shrivastava,S.; Wang,S.; Thovarai,V.; Bishop,B.; Edworthy,P.; Kim,M.; Mai,L.T.Q.; Hien,N.T.; Ha,N.K.; Cuong,V.D.; Duc,D.T.; Phuong,H.V.M.; Hang,N.L.K.; Thanh,L.T.; Thach,N.C.; Huong,T.T.; Hien,P.T.; Giang,N.H.; Bao,Y.; Sanders,R.; Dernovoy,D.…
EPI355357	PA	Vietnam	2007-May-29	EPI_ISL_104979	A/LangSon/LS156/2007		Import from public-domain	Wentworth,D.E.; Dugan,V.; Halpin,R.; Lin,X.; Bera,J.; Ghedin,E.; Fedorova,N.; Overton,L.; Tsitrin,T.; Stockwell,T.; Katzel,D.; Li,K.; Amedeo,P.; Schobel,S.; Shrivastava,S.; Wang,S.; Thovarai,V.; Bishop,B.; Edworthy,P.; Kim,M.; Mai,L.T.Q.; Hien,N.T.; Ha,N.K.; Cuong,V.D.; Duc,D.T.; Phuong,H.V.M.; Hang,N.L.K.; Thanh,L.T.; Thach,N.C.; Huong,T.T.; Hien,P.T.; Giang,N.H.; Bao,Y.; Sanders,R.; Dernovoy,D.…
EPI355364	PA	Vietnam	2007-Jan-10	EPI_ISL_104980	A/HaNoi/N015/2007		Import from public-domain	Wentworth,D.E.; Dugan,V.; Halpin,R.; Lin,X.; Bera,J.; Ghedin,E.; Fedorova,N.; Overton,L.; Tsitrin,T.; Stockwell,T.; Katzel,D.; Li,K.; Amedeo,P.; Schobel,S.; Shrivastava,S.; Wang,S.; Thovarai,V.; Bishop,B.; Edworthy,P.; Kim,M.; Mai,L.T.Q.; Hien,N.T.; Ha,N.K.; Cuong,V.D.; Duc,D.T.; Phuong,H.V.M.; Hang,N.L.K.; Thanh,L.T.; Thach,N.C.; Huong,T.T.; Hien,P.T.; Giang,N.H.; Bao,Y.; Sanders,R.; Dernovoy,D.…
EPI355371	PA	Vietnam	2007-Jan-17	EPI_ISL_104997	A/HaNoi/N027/2007		Import from public-domain	Wentworth,D.E.; Dugan,V.; Halpin,R.; Lin,X.; Bera,J.; Ghedin,E.; Fedorova,N.; Overton,L.; Tsitrin,T.; Stockwell,T.; Katzel,D.; Li,K.; Amedeo,P.; Schobel,S.; Shrivastava,S.; Wang,S.; Thovarai,V.; Bishop,B.; Edworthy,P.; Kim,M.; Mai,L.T.Q.; Hien,N.T.; Ha,N.K.; Cuong,V.D.; Duc,D.T.; Phuong,H.V.M.; Hang,N.L.K.; Thanh,L.T.; Thach,N.C.; Huong,T.T.; Hien,P.T.; Giang,N.H.; Bao,Y.; Sanders,R.; Dernovoy,D.…
EPI355378	PA	Vietnam	2007-Feb-09	EPI_ISL_104998	A/HaNoi/N064/2007		Import from public-domain	Wentworth,D.E.; Dugan,V.; Halpin,R.; Lin,X.; Bera,J.; Ghedin,E.; Fedorova,N.; Overton,L.; Tsitrin,T.; Stockwell,T.; Katzel,D.; Li,K.; Amedeo,P.; Schobel,S.; Shrivastava,S.; Wang,S.; Thovarai,V.; Bishop,B.; Edworthy,P.; Kim,M.; Mai,L.T.Q.; Hien,N.T.; Ha,N.K.; Cuong,V.D.; Duc,D.T.; Phuong,H.V.M.; Hang,N.L.K.; Thanh,L.T.; Thach,N.C.; Huong,T.T.; Hien,P.T.; Giang,N.H.; Bao,Y.; Sanders,R.; Dernovoy,D.…
EPI355521	PA	Vietnam	2007-Mar-10	EPI_ISL_104999	A/HaNoi/N078/2007		Import from public-domain	Wentworth,D.E.; Dugan,V.; Halpin,R.; Lin,X.; Bera,J.; Ghedin,E.; Fedorova,N.; Overton,L.; Tsitrin,T.; Stockwell,T.; Katzel,D.; Li,K.; Amedeo,P.; Schobel,S.; Shrivastava,S.; Wang,S.; Thovarai,V.; Bishop,B.; Edworthy,P.; Kim,M.; Mai,L.T.Q.; Hien,N.T.; Ha,N.K.; Cuong,V.D.; Duc,D.T.; Phuong,H.V.M.; Hang,N.L.K.; Thanh,L.T.; Thach,N.C.; Huong,T.T.; Hien,P.T.; Giang,N.H.; Bao,Y.; Sanders,R.; Dernovoy,D.…
EPI355547	PA	Vietnam	2007-Feb-02	EPI_ISL_105129	A/HaNoi/Q097/2007		Import from public-domain	Wentworth,D.E.; Dugan,V.; Halpin,R.; Lin,X.; Bera,J.; Ghedin,E.; Fedorova,N.; Overton,L.; Tsitrin,T.; Stockwell,T.; Katzel,D.; Li,K.; Amedeo,P.; Schobel,S.; Shrivastava,S.; Wang,S.; Thovarai,V.; Bishop,B.; Edworthy,P.; Kim,M.; Mai,L.T.Q.; Hien,N.T.; Ha,N.K.; Cuong,V.D.; Duc,D.T.; Phuong,H.V.M.; Hang,N.L.K.; Thanh,L.T.; Thach,N.C.; Huong,T.T.; Hien,P.T.; Giang,N.H.; Bao,Y.; Sanders,R.; Dernovoy,D.…
EPI355568	PA	Vietnam	2007-Jun-18	EPI_ISL_105159	A/HaNoi/Q430/2007		Import from public-domain	Wentworth,D.E.; Dugan,V.; Halpin,R.; Lin,X.; Bera,J.; Ghedin,E.; Fedorova,N.; Overton,L.; Tsitrin,T.; Stockwell,T.; Katzel,D.; Li,K.; Amedeo,P.; Schobel,S.; Shrivastava,S.; Wang,S.; Thovarai,V.; Bishop,B.; Edworthy,P.; Kim,M.; Mai,L.T.Q.; Hien,N.T.; Ha,N.K.; Cuong,V.D.; Duc,D.T.; Phuong,H.V.M.; Hang,N.L.K.; Thanh,L.T.; Thach,N.C.; Huong,T.T.; Hien,P.T.; Giang,N.H.; Bao,Y.; Sanders,R.; Dernovoy,D.…
EPI355575	PA	Vietnam	2007-Jul-12	EPI_ISL_105160	A/HaNoi/Q502/2007		Import from public-domain	Wentworth,D.E.; Dugan,V.; Halpin,R.; Lin,X.; Bera,J.; Ghedin,E.; Fedorova,N.; Overton,L.; Tsitrin,T.; Stockwell,T.; Katzel,D.; Li,K.; Amedeo,P.; Schobel,S.; Shrivastava,S.; Wang,S.; Thovarai,V.; Bishop,B.; Edworthy,P.; Kim,M.; Mai,L.T.Q.; Hien,N.T.; Ha,N.K.; Cuong,V.D.; Duc,D.T.; Phuong,H.V.M.; Hang,N.L.K.; Thanh,L.T.; Thach,N.C.; Huong,T.T.; Hien,P.T.; Giang,N.H.; Bao,Y.; Sanders,R.; Dernovoy,D.…
EPI355583	PA	Vietnam	2007-Aug-09	EPI_ISL_105191	A/HaNoi/Q582/2007		Import from public-domain	Wentworth,D.E.; Dugan,V.; Halpin,R.; Lin,X.; Bera,J.; Ghedin,E.; Fedorova,N.; Overton,L.; Tsitrin,T.; Stockwell,T.; Katzel,D.; Li,K.; Amedeo,P.; Schobel,S.; Shrivastava,S.; Wang,S.; Thovarai,V.; Bishop,B.; Edworthy,P.; Kim,M.; Mai,L.T.Q.; Hien,N.T.; Ha,N.K.; Cuong,V.D.; Duc,D.T.; Phuong,H.V.M.; Hang,N.L.K.; Thanh,L.T.; Thach,N.C.; Huong,T.T.; Hien,P.T.; Giang,N.H.; Bao,Y.; Sanders,R.; Dernovoy,D.…
EPI355590	PA	Vietnam	2007-Sep-07	EPI_ISL_105192	A/HaNoi/Q664/2007		Import from public-domain	Wentworth,D.E.; Dugan,V.; Halpin,R.; Lin,X.; Bera,J.; Ghedin,E.; Fedorova,N.; Overton,L.; Tsitrin,T.; Stockwell,T.; Katzel,D.; Li,K.; Amedeo,P.; Schobel,S.; Shrivastava,S.; Wang,S.; Thovarai,V.; Bishop,B.; Edworthy,P.; Kim,M.; Mai,L.T.Q.; Hien,N.T.; Ha,N.K.; Cuong,V.D.; Duc,D.T.; Phuong,H.V.M.; Hang,N.L.K.; Thanh,L.T.; Thach,N.C.; Huong,T.T.; Hien,P.T.; Giang,N.H.; Bao,Y.; Sanders,R.; Dernovoy,D.…
EPI355596	PA	Vietnam	2007-Sep-11	EPI_ISL_105193	A/HaNoi/Q672/2007		Import from public-domain	Wentworth,D.E.; Dugan,V.; Halpin,R.; Lin,X.; Bera,J.; Ghedin,E.; Fedorova,N.; Overton,L.; Tsitrin,T.; Stockwell,T.; Katzel,D.; Li,K.; Amedeo,P.; Schobel,S.; Shrivastava,S.; Wang,S.; Thovarai,V.; Bishop,B.; Edworthy,P.; Kim,M.; Mai,L.T.Q.; Hien,N.T.; Ha,N.K.; Cuong,V.D.; Duc,D.T.; Phuong,H.V.M.; Hang,N.L.K.; Thanh,L.T.; Thach,N.C.; Huong,T.T.; Hien,P.T.; Giang,N.H.; Bao,Y.; Sanders,R.; Dernovoy,D.…
EPI355611	PA	Vietnam	2007-Jan-23	EPI_ISL_105195	A/HaNoi/TX050/2007		Import from public-domain	Wentworth,D.E.; Dugan,V.; Halpin,R.; Lin,X.; Bera,J.; Ghedin,E.; Fedorova,N.; Overton,L.; Tsitrin,T.; Stockwell,T.; Katzel,D.; Li,K.; Amedeo,P.; Schobel,S.; Shrivastava,S.; Wang,S.; Thovarai,V.; Bishop,B.; Edworthy,P.; Kim,M.; Mai,L.T.Q.; Hien,N.T.; Ha,N.K.; Cuong,V.D.; Duc,D.T.; Phuong,H.V.M.; Hang,N.L.K.; Thanh,L.T.; Thach,N.C.; Huong,T.T.; Hien,P.T.; Giang,N.H.; Bao,Y.; Sanders,R.; Dernovoy,D.…
EPI355616	PA	Vietnam	2007-Jan-24	EPI_ISL_105211	A/HaNoi/TX058/2007		Import from public-domain	Wentworth,D.E.; Dugan,V.; Halpin,R.; Lin,X.; Bera,J.; Ghedin,E.; Fedorova,N.; Overton,L.; Tsitrin,T.; Stockwell,T.; Katzel,D.; Li,K.; Amedeo,P.; Schobel,S.; Shrivastava,S.; Wang,S.; Thovarai,V.; Bishop,B.; Edworthy,P.; Kim,M.; Mai,L.T.Q.; Hien,N.T.; Ha,N.K.; Cuong,V.D.; Duc,D.T.; Phuong,H.V.M.; Hang,N.L.K.; Thanh,L.T.; Thach,N.C.; Huong,T.T.; Hien,P.T.; Giang,N.H.; Bao,Y.; Sanders,R.; Dernovoy,D.…
EPI355624	PA	Vietnam	2007-Jul-31	EPI_ISL_105212	A/HaNoi/TX320/2007		Import from public-domain	Wentworth,D.E.; Dugan,V.; Halpin,R.; Lin,X.; Bera,J.; Ghedin,E.; Fedorova,N.; Overton,L.; Tsitrin,T.; Stockwell,T.; Katzel,D.; Li,K.; Amedeo,P.; Schobel,S.; Shrivastava,S.; Wang,S.; Thovarai,V.; Bishop,B.; Edworthy,P.; Kim,M.; Mai,L.T.Q.; Hien,N.T.; Ha,N.K.; Cuong,V.D.; Duc,D.T.; Phuong,H.V.M.; Hang,N.L.K.; Thanh,L.T.; Thach,N.C.; Huong,T.T.; Hien,P.T.; Giang,N.H.; Bao,Y.; Sanders,R.; Dernovoy,D.…
EPI355630	PA	Vietnam	2007-Aug-02	EPI_ISL_105213	A/HaNoi/TX322/2007		Import from public-domain	Wentworth,D.E.; Dugan,V.; Halpin,R.; Lin,X.; Bera,J.; Ghedin,E.; Fedorova,N.; Overton,L.; Tsitrin,T.; Stockwell,T.; Katzel,D.; Li,K.; Amedeo,P.; Schobel,S.; Shrivastava,S.; Wang,S.; Thovarai,V.; Bishop,B.; Edworthy,P.; Kim,M.; Mai,L.T.Q.; Hien,N.T.; Ha,N.K.; Cuong,V.D.; Duc,D.T.; Phuong,H.V.M.; Hang,N.L.K.; Thanh,L.T.; Thach,N.C.; Huong,T.T.; Hien,P.T.; Giang,N.H.; Bao,Y.; Sanders,R.; Dernovoy,D.…
EPI355638	PA	Vietnam	2007-Aug-06	EPI_ISL_105233	A/HaNoi/TX327/2007		Import from public-domain	Wentworth,D.E.; Dugan,V.; Halpin,R.; Lin,X.; Bera,J.; Ghedin,E.; Fedorova,N.; Overton,L.; Tsitrin,T.; Stockwell,T.; Katzel,D.; Li,K.; Amedeo,P.; Schobel,S.; Shrivastava,S.; Wang,S.; Thovarai,V.; Bishop,B.; Edworthy,P.; Kim,M.; Mai,L.T.Q.; Hien,N.T.; Ha,N.K.; Cuong,V.D.; Duc,D.T.; Phuong,H.V.M.; Hang,N.L.K.; Thanh,L.T.; Thach,N.C.; Huong,T.T.; Hien,P.T.; Giang,N.H.; Bao,Y.; Sanders,R.; Dernovoy,D.…
EPI355644	PA	Vietnam	2007-Jan-02	EPI_ISL_105234	A/BacNinh/N52/2007		Import from public-domain	Wentworth,D.E.; Dugan,V.; Halpin,R.; Lin,X.; Bera,J.; Ghedin,E.; Fedorova,N.; Overton,L.; Tsitrin,T.; Stockwell,T.; Katzel,D.; Li,K.; Amedeo,P.; Schobel,S.; Shrivastava,S.; Wang,S.; Thovarai,V.; Bishop,B.; Edworthy,P.; Kim,M.; Mai,L.T.Q.; Hien,N.T.; Ha,N.K.; Cuong,V.D.; Duc,D.T.; Phuong,H.V.M.; Hang,N.L.K.; Thanh,L.T.; Thach,N.C.; Huong,T.T.; Hien,P.T.; Giang,N.H.; Bao,Y.; Sanders,R.; Dernovoy,D.…
EPI355718	PA	Vietnam	2008-Nov-21	EPI_ISL_105351	A/DaNang/DN446/2008		Import from public-domain	Wentworth,D.E.; Dugan,V.; Halpin,R.; Lin,X.; Bera,J.; Ghedin,E.; Fedorova,N.; Overton,L.; Tsitrin,T.; Stockwell,T.; Katzel,D.; Li,K.; Amedeo,P.; Schobel,S.; Shrivastava,S.; Wang,S.; Thovarai,V.; Bishop,B.; Edworthy,P.; Kim,M.; Mai,L.T.Q.; Hien,N.T.; Ha,N.K.; Cuong,V.D.; Duc,D.T.; Phuong,H.V.M.; Hang,N.L.K.; Thanh,L.T.; Thach,N.C.; Huong,T.T.; Hien,P.T.; Giang,N.H.; Bao,Y.; Sanders,R.; Dernovoy,D.…
EPI355724	PA	Vietnam	2008-Dec-03	EPI_ISL_105352	A/KhanhHoa/KH466/2008		Import from public-domain	Wentworth,D.E.; Dugan,V.; Halpin,R.; Lin,X.; Bera,J.; Ghedin,E.; Fedorova,N.; Overton,L.; Tsitrin,T.; Stockwell,T.; Katzel,D.; Li,K.; Amedeo,P.; Schobel,S.; Shrivastava,S.; Wang,S.; Thovarai,V.; Bishop,B.; Edworthy,P.; Kim,M.; Mai,L.T.Q.; Hien,N.T.; Ha,N.K.; Cuong,V.D.; Duc,D.T.; Phuong,H.V.M.; Hang,N.L.K.; Thanh,L.T.; Thach,N.C.; Huong,T.T.; Hien,P.T.; Giang,N.H.; Bao,Y.; Sanders,R.; Dernovoy,D.…
EPI355738	PA	Vietnam	2008-Dec-22	EPI_ISL_105354	A/KhanhHoa/KH494/2008		Import from public-domain	Wentworth,D.E.; Dugan,V.; Halpin,R.; Lin,X.; Bera,J.; Ghedin,E.; Fedorova,N.; Overton,L.; Tsitrin,T.; Stockwell,T.; Katzel,D.; Li,K.; Amedeo,P.; Schobel,S.; Shrivastava,S.; Wang,S.; Thovarai,V.; Bishop,B.; Edworthy,P.; Kim,M.; Mai,L.T.Q.; Hien,N.T.; Ha,N.K.; Cuong,V.D.; Duc,D.T.; Phuong,H.V.M.; Hang,N.L.K.; Thanh,L.T.; Thach,N.C.; Huong,T.T.; Hien,P.T.; Giang,N.H.; Bao,Y.; Sanders,R.; Dernovoy,D.…
EPI356038	PA	China	2005-Nov-30	EPI_ISL_105790	A/Kunming/1-Va10/2005		Import from public-domain	Liao,G.Y.; Sun,M.B.; Li,W.D.; Zhou,J.; Zhou,F.Y.; Ma,L.; Cai,W.; Gao,J.X.; Jiang,S.D.
EPI376929	PA	Papua New Guinea	2011-Jul-27	EPI_ISL_106847	A/GOROKA/5/2011	Papua New Guinea Institute of Medical Research	WHO Collaborating Centre for Reference and Research on Influenza	Deng,Y-M; Iannello,P; Caldwell,N; Komadina,N.
EPI376933	PA	Australia	2011-Sep-17	EPI_ISL_106858	A/PERTH/219/2011	Pathwest QE II Medical Centre	WHO Collaborating Centre for Reference and Research on Influenza	Deng,Y-M; Iannello,P; Caldwell,N; Komadina,N.
EPI376911	PA	Australia	2011-Sep-06	EPI_ISL_106861	A/BRISBANE/382/2011	Queensland Health Forensic and Scientific Services	WHO Collaborating Centre for Reference and Research on Influenza	Deng,Y-M; Iannello,P; Caldwell,N; Komadina,N.
EPI376915	PA	Australia	2011-Oct-20	EPI_ISL_106863	A/BRISBANE/395/2011	Queensland Health Forensic and Scientific Services	WHO Collaborating Centre for Reference and Research on Influenza	Deng,Y-M; Iannello,P; Caldwell,N; Komadina,N.
EPI358273	PA	United Kingdom	2003-Oct-24	EPI_ISL_107185	A/England/430/2003		Import from public-domain	Galiano,M.; Johnson,B.F.; Myers,R.; Ellis,J.; Daniels,R.; Zambon,M.
EPI358279	PA	United Kingdom	2003-Oct-01	EPI_ISL_107186	A/England/431/2003		Import from public-domain	Galiano,M.; Johnson,B.F.; Myers,R.; Ellis,J.; Daniels,R.; Zambon,M.
EPI358287	PA	United Kingdom	2003-Oct-23	EPI_ISL_107191	A/Scotland/52/2003		Import from public-domain	Galiano,M.; Johnson,B.F.; Myers,R.; Ellis,J.; Daniels,R.; Zambon,M.
EPI358295	PA	United Kingdom	2003-Oct-27	EPI_ISL_107210	A/England/446/2003		Import from public-domain	Galiano,M.; Johnson,B.F.; Myers,R.; Ellis,J.; Daniels,R.; Zambon,M.
EPI358303	PA	United Kingdom	2003-Nov-01	EPI_ISL_107211	A/Scotland/50/2003		Import from public-domain	Galiano,M.; Johnson,B.F.; Myers,R.; Ellis,J.; Daniels,R.; Zambon,M.
EPI358311	PA	United Kingdom	2003-Nov-03	EPI_ISL_107212	A/England/419/2003		Import from public-domain	Galiano,M.; Johnson,B.F.; Myers,R.; Ellis,J.; Daniels,R.; Zambon,M.
EPI358319	PA	United Kingdom	2003-Nov-03	EPI_ISL_107224	A/England/442/2003		Import from public-domain	Galiano,M.; Johnson,B.F.; Myers,R.; Ellis,J.; Daniels,R.; Zambon,M.
EPI358327	PA	United Kingdom	2003-Oct-29	EPI_ISL_107225	A/England/425/2003		Import from public-domain	Galiano,M.; Johnson,B.F.; Myers,R.; Ellis,J.; Daniels,R.; Zambon,M.
EPI358335	PA	United Kingdom	2003-Nov-12	EPI_ISL_107241	A/England/438/2003		Import from public-domain	Galiano,M.; Johnson,B.F.; Myers,R.; Ellis,J.; Daniels,R.; Zambon,M.
EPI358343	PA	United Kingdom	2003-Oct-26	EPI_ISL_107242	A/Scotland/61/2003		Import from public-domain	Galiano,M.; Johnson,B.F.; Myers,R.; Ellis,J.; Daniels,R.; Zambon,M.
EPI358351	PA	United Kingdom	2003-Nov-03	EPI_ISL_107263	A/England/445/2003		Import from public-domain	Galiano,M.; Johnson,B.F.; Myers,R.; Ellis,J.; Daniels,R.; Zambon,M.
EPI358359	PA	United Kingdom	2003-Nov-01	EPI_ISL_107264	A/England/740/2003		Import from public-domain	Galiano,M.; Johnson,B.F.; Myers,R.; Ellis,J.; Daniels,R.; Zambon,M.
EPI358367	PA	United Kingdom	2003-Nov-17	EPI_ISL_107265	A/England/642/2003		Import from public-domain	Galiano,M.; Johnson,B.F.; Myers,R.; Ellis,J.; Daniels,R.; Zambon,M.
EPI358375	PA	United Kingdom	2003-Nov-01	EPI_ISL_107296	A/England/754/2003		Import from public-domain	Galiano,M.; Johnson,B.F.; Myers,R.; Ellis,J.; Daniels,R.; Zambon,M.
EPI358383	PA	United Kingdom	2003-Nov-11	EPI_ISL_107297	A/England/460/2003		Import from public-domain	Galiano,M.; Johnson,B.F.; Myers,R.; Ellis,J.; Daniels,R.; Zambon,M.
EPI358391	PA	United Kingdom	2003-Nov-04	EPI_ISL_107323	A/Scotland/71/2003		Import from public-domain	Galiano,M.; Johnson,B.F.; Myers,R.; Ellis,J.; Daniels,R.; Zambon,M.
EPI358399	PA	United Kingdom	2003-Oct-28	EPI_ISL_107324	A/Scotland/72/2003		Import from public-domain	Galiano,M.; Johnson,B.F.; Myers,R.; Ellis,J.; Daniels,R.; Zambon,M.
EPI358407	PA	United Kingdom	2003-Nov-03	EPI_ISL_107325	A/England/475/2003		Import from public-domain	Galiano,M.; Johnson,B.F.; Myers,R.; Ellis,J.; Daniels,R.; Zambon,M.
EPI358415	PA	United Kingdom	2003-Nov-06	EPI_ISL_107326	A/England/467/2003		Import from public-domain	Galiano,M.; Johnson,B.F.; Myers,R.; Ellis,J.; Daniels,R.; Zambon,M.
EPI358423	PA	United Kingdom	2003-Nov-03	EPI_ISL_107358	A/Scotland/76/2003		Import from public-domain	Galiano,M.; Johnson,B.F.; Myers,R.; Ellis,J.; Daniels,R.; Zambon,M.
EPI358431	PA	United Kingdom	2003-Nov-07	EPI_ISL_107359	A/Scotland/78/2003		Import from public-domain	Galiano,M.; Johnson,B.F.; Myers,R.; Ellis,J.; Daniels,R.; Zambon,M.
EPI358439	PA	United Kingdom	2003-Nov-08	EPI_ISL_107385	A/Scotland/79/2003		Import from public-domain	Galiano,M.; Johnson,B.F.; Myers,R.; Ellis,J.; Daniels,R.; Zambon,M.
EPI358447	PA	United Kingdom	2003-Nov-12	EPI_ISL_107386	A/Scotland/81/2003		Import from public-domain	Galiano,M.; Johnson,B.F.; Myers,R.; Ellis,J.; Daniels,R.; Zambon,M.
EPI358455	PA	United Kingdom	2003-Nov-05	EPI_ISL_107387	A/England/470/2003		Import from public-domain	Galiano,M.; Johnson,B.F.; Myers,R.; Ellis,J.; Daniels,R.; Zambon,M.
EPI358463	PA	United Kingdom	2003-Nov-01	EPI_ISL_107388	A/England/786/2003		Import from public-domain	Galiano,M.; Johnson,B.F.; Myers,R.; Ellis,J.; Daniels,R.; Zambon,M.
EPI358471	PA	United Kingdom	2003-Nov-01	EPI_ISL_107404	A/England/539/2003		Import from public-domain	Galiano,M.; Johnson,B.F.; Myers,R.; Ellis,J.; Daniels,R.; Zambon,M.
EPI358479	PA	United Kingdom	2003-Nov-19	EPI_ISL_107405	A/England/479/2003		Import from public-domain	Galiano,M.; Johnson,B.F.; Myers,R.; Ellis,J.; Daniels,R.; Zambon,M.
EPI358487	PA	United Kingdom	2003-Nov-17	EPI_ISL_107426	A/England/944/2003		Import from public-domain	Galiano,M.; Johnson,B.F.; Myers,R.; Ellis,J.; Daniels,R.; Zambon,M.
EPI358495	PA	United Kingdom	2003-Nov-20	EPI_ISL_107427	A/England/516/2003		Import from public-domain	Galiano,M.; Johnson,B.F.; Myers,R.; Ellis,J.; Daniels,R.; Zambon,M.
EPI358503	PA	United Kingdom	2003-Nov-05	EPI_ISL_107429	A/England/518/2003		Import from public-domain	Galiano,M.; Johnson,B.F.; Myers,R.; Ellis,J.; Daniels,R.; Zambon,M.
EPI358513	PA	United Kingdom	2003-Nov-01	EPI_ISL_107450	A/England/787/2003		Import from public-domain	Galiano,M.; Johnson,B.F.; Myers,R.; Ellis,J.; Daniels,R.; Zambon,M.
EPI358521	PA	United Kingdom	2003-Nov-20	EPI_ISL_107451	A/England/520/2003		Import from public-domain	Galiano,M.; Johnson,B.F.; Myers,R.; Ellis,J.; Daniels,R.; Zambon,M.
EPI358529	PA	United Kingdom	2003-Nov-20	EPI_ISL_107452	A/England/531/2003		Import from public-domain	Galiano,M.; Johnson,B.F.; Myers,R.; Ellis,J.; Daniels,R.; Zambon,M.
EPI358537	PA	United Kingdom	2003-Nov-01	EPI_ISL_107470	A/England/788/2003		Import from public-domain	Galiano,M.; Johnson,B.F.; Myers,R.; Ellis,J.; Daniels,R.; Zambon,M.
EPI358545	PA	United Kingdom	2003-Nov-01	EPI_ISL_107471	A/England/789/2003		Import from public-domain	Galiano,M.; Johnson,B.F.; Myers,R.; Ellis,J.; Daniels,R.; Zambon,M.
EPI358554	PA	United Kingdom	2003-Nov-27	EPI_ISL_107473	A/England/525/2003		Import from public-domain	Galiano,M.; Johnson,B.F.; Myers,R.; Ellis,J.; Daniels,R.; Zambon,M.
EPI358562	PA	United Kingdom	2003-Nov-26	EPI_ISL_107487	A/England/484/2003		Import from public-domain	Galiano,M.; Johnson,B.F.; Myers,R.; Ellis,J.; Daniels,R.; Zambon,M.
EPI358570	PA	United Kingdom	2003-Nov-25	EPI_ISL_107488	A/England/585/2003		Import from public-domain	Galiano,M.; Johnson,B.F.; Myers,R.; Ellis,J.; Daniels,R.; Zambon,M.
EPI358578	PA	United Kingdom	2003-Nov-24	EPI_ISL_107505	A/England/487/2003		Import from public-domain	Galiano,M.; Johnson,B.F.; Myers,R.; Ellis,J.; Daniels,R.; Zambon,M.
EPI358586	PA	United Kingdom	2003-Nov-21	EPI_ISL_107506	A/England/492/2003		Import from public-domain	Galiano,M.; Johnson,B.F.; Myers,R.; Ellis,J.; Daniels,R.; Zambon,M.
EPI358594	PA	United Kingdom	2003-Nov-24	EPI_ISL_107507	A/England/491/2003		Import from public-domain	Galiano,M.; Johnson,B.F.; Myers,R.; Ellis,J.; Daniels,R.; Zambon,M.
EPI358602	PA	United Kingdom	2003-Nov-23	EPI_ISL_107524	A/England/493/2003		Import from public-domain	Galiano,M.; Johnson,B.F.; Myers,R.; Ellis,J.; Daniels,R.; Zambon,M.
EPI358610	PA	United Kingdom	2003-Dec-01	EPI_ISL_107537	A/England/528/2003		Import from public-domain	Galiano,M.; Johnson,B.F.; Myers,R.; Ellis,J.; Daniels,R.; Zambon,M.
EPI358618	PA	United Kingdom	2003-Dec-05	EPI_ISL_107538	A/England/485/2003		Import from public-domain	Galiano,M.; Johnson,B.F.; Myers,R.; Ellis,J.; Daniels,R.; Zambon,M.
EPI358626	PA	United Kingdom	2003-Nov-27	EPI_ISL_107554	A/England/508/2003		Import from public-domain	Galiano,M.; Johnson,B.F.; Myers,R.; Ellis,J.; Daniels,R.; Zambon,M.
EPI358634	PA	United Kingdom	2003-Nov-26	EPI_ISL_107555	A/England/568/2003		Import from public-domain	Galiano,M.; Johnson,B.F.; Myers,R.; Ellis,J.; Daniels,R.; Zambon,M.
EPI358642	PA	United Kingdom	2003-Nov-28	EPI_ISL_107576	A/England/957/2003		Import from public-domain	Galiano,M.; Johnson,B.F.; Myers,R.; Ellis,J.; Daniels,R.; Zambon,M.
EPI358650	PA	United Kingdom	2003-Dec-04	EPI_ISL_107577	A/England/567/2003		Import from public-domain	Galiano,M.; Johnson,B.F.; Myers,R.; Ellis,J.; Daniels,R.; Zambon,M.
EPI358658	PA	United Kingdom	2003-Nov-01	EPI_ISL_107578	A/England/805/2003		Import from public-domain	Galiano,M.; Johnson,B.F.; Myers,R.; Ellis,J.; Daniels,R.; Zambon,M.
EPI358666	PA	United Kingdom	2003-Dec-05	EPI_ISL_107593	A/England/558/2003		Import from public-domain	Galiano,M.; Johnson,B.F.; Myers,R.; Ellis,J.; Daniels,R.; Zambon,M.
EPI358674	PA	United Kingdom	2003-Nov-26	EPI_ISL_107594	A/England/534/2003		Import from public-domain	Galiano,M.; Johnson,B.F.; Myers,R.; Ellis,J.; Daniels,R.; Zambon,M.
EPI358682	PA	United Kingdom	2003-Nov-27	EPI_ISL_107616	A/England/532/2003		Import from public-domain	Galiano,M.; Johnson,B.F.; Myers,R.; Ellis,J.; Daniels,R.; Zambon,M.
EPI358690	PA	United Kingdom	2003-Dec-12	EPI_ISL_107617	A/England/522/2003		Import from public-domain	Galiano,M.; Johnson,B.F.; Myers,R.; Ellis,J.; Daniels,R.; Zambon,M.
EPI358698	PA	United Kingdom	2003-Dec-09	EPI_ISL_107618	A/England/909/2003		Import from public-domain	Galiano,M.; Johnson,B.F.; Myers,R.; Ellis,J.; Daniels,R.; Zambon,M.
EPI358706	PA	United Kingdom	2003-Dec-18	EPI_ISL_107634	A/England/547/2003		Import from public-domain	Galiano,M.; Johnson,B.F.; Myers,R.; Ellis,J.; Daniels,R.; Zambon,M.
EPI358714	PA	United Kingdom	2003-Dec-18	EPI_ISL_107635	A/England/552/2003		Import from public-domain	Galiano,M.; Johnson,B.F.; Myers,R.; Ellis,J.; Daniels,R.; Zambon,M.
EPI358722	PA	United Kingdom	2003-Dec-06	EPI_ISL_107658	A/England/587/2003		Import from public-domain	Galiano,M.; Johnson,B.F.; Myers,R.; Ellis,J.; Daniels,R.; Zambon,M.
EPI358730	PA	United Kingdom	2003-Dec-02	EPI_ISL_107659	A/England/917/2003		Import from public-domain	Galiano,M.; Johnson,B.F.; Myers,R.; Ellis,J.; Daniels,R.; Zambon,M.
EPI358738	PA	United Kingdom	2003-Nov-16	EPI_ISL_107660	A/England/584/2003		Import from public-domain	Galiano,M.; Johnson,B.F.; Myers,R.; Ellis,J.; Daniels,R.; Zambon,M.
EPI358749	PA	United Kingdom	2003-Dec-16	EPI_ISL_107684	A/England/592/2003		Import from public-domain	Galiano,M.; Johnson,B.F.; Myers,R.; Ellis,J.; Daniels,R.; Zambon,M.
EPI358757	PA	United Kingdom	2003-Dec-11	EPI_ISL_107685	A/England/593/2003		Import from public-domain	Galiano,M.; Johnson,B.F.; Myers,R.; Ellis,J.; Daniels,R.; Zambon,M.
EPI358765	PA	United Kingdom	2003-Dec-14	EPI_ISL_107697	A/England/602/2003		Import from public-domain	Galiano,M.; Johnson,B.F.; Myers,R.; Ellis,J.; Daniels,R.; Zambon,M.
EPI358773	PA	United Kingdom	2003-Dec-01	EPI_ISL_107710	A/England/4024313/2003		Import from public-domain	Galiano,M.; Johnson,B.F.; Myers,R.; Ellis,J.; Daniels,R.; Zambon,M.
EPI358783	PA	China	2002-Jan-01	EPI_ISL_107711	A/Fujian/411/2002		Import from public-domain	Galiano,M.; Johnson,B.F.; Myers,R.; Ellis,J.; Daniels,R.; Zambon,M.
EPI359094	PA	United States	2012-Mar-05	EPI_ISL_107922	A/Maryland/04/2012	Maryland Department of Health and Mental Hygiene	Centers for Disease Control and Prevention
EPI359302	PA	United States	2011-Jan-03	EPI_ISL_108037	A/Boston/DOA01/2011		Import from public-domain	Wentworth,D.E.; Dugan,V.; Halpin,R.; Lin,X.; Bera,J.; Ghedin,E.; Hostetler,J.; Fedorova,N.; Overton,L.; Tsitrin,T.; Stockwell,T.; Katzel,D.; Li,K.; Amedeo,P.; Schobel,S.; Shrivastava,S.; Wang,S.; Thovarai,V.; Bishop,B.; Edworthy,P.; Kim,M.; Donnino,M.; Cocchi,M.; Salciccioli,J.; Giberson,B.; Bourgeois,F.; Jones-Bamman,C.; Bao,Y.; Sanders,R.; Dernovoy,D.; Kiryutin,B.; Lipman,D.J.; Tatusova,T.
EPI359306	PA	United States	2011-Jan-04	EPI_ISL_108069	A/Boston/DOA02/2011		Import from public-domain	Wentworth,D.E.; Dugan,V.; Halpin,R.; Lin,X.; Bera,J.; Ghedin,E.; Hostetler,J.; Fedorova,N.; Overton,L.; Tsitrin,T.; Stockwell,T.; Katzel,D.; Li,K.; Amedeo,P.; Schobel,S.; Shrivastava,S.; Wang,S.; Thovarai,V.; Bishop,B.; Edworthy,P.; Kim,M.; Donnino,M.; Cocchi,M.; Salciccioli,J.; Giberson,B.; Bourgeois,F.; Jones-Bamman,C.; Bao,Y.; Sanders,R.; Dernovoy,D.; Kiryutin,B.; Lipman,D.J.; Tatusova,T.
EPI359310	PA	United States	2011-Jan-03	EPI_ISL_108070	A/Boston/DOA03/2011		Import from public-domain	Wentworth,D.E.; Dugan,V.; Halpin,R.; Lin,X.; Bera,J.; Ghedin,E.; Hostetler,J.; Fedorova,N.; Overton,L.; Tsitrin,T.; Stockwell,T.; Katzel,D.; Li,K.; Amedeo,P.; Schobel,S.; Shrivastava,S.; Wang,S.; Thovarai,V.; Bishop,B.; Edworthy,P.; Kim,M.; Donnino,M.; Cocchi,M.; Salciccioli,J.; Giberson,B.; Bourgeois,F.; Jones-Bamman,C.; Bao,Y.; Sanders,R.; Dernovoy,D.; Kiryutin,B.; Lipman,D.J.; Tatusova,T.
EPI359314	PA	United States	2011-Jan-05	EPI_ISL_108071	A/Boston/DOA04/2011		Import from public-domain	Wentworth,D.E.; Dugan,V.; Halpin,R.; Lin,X.; Bera,J.; Ghedin,E.; Hostetler,J.; Fedorova,N.; Overton,L.; Tsitrin,T.; Stockwell,T.; Katzel,D.; Li,K.; Amedeo,P.; Schobel,S.; Shrivastava,S.; Wang,S.; Thovarai,V.; Bishop,B.; Edworthy,P.; Kim,M.; Donnino,M.; Cocchi,M.; Salciccioli,J.; Giberson,B.; Bourgeois,F.; Jones-Bamman,C.; Bao,Y.; Sanders,R.; Dernovoy,D.; Kiryutin,B.; Lipman,D.J.; Tatusova,T.
EPI359318	PA	United States	2011-Jan-11	EPI_ISL_108072	A/Boston/DOA05/2011		Import from public-domain	Wentworth,D.E.; Dugan,V.; Halpin,R.; Lin,X.; Bera,J.; Ghedin,E.; Hostetler,J.; Fedorova,N.; Overton,L.; Tsitrin,T.; Stockwell,T.; Katzel,D.; Li,K.; Amedeo,P.; Schobel,S.; Shrivastava,S.; Wang,S.; Thovarai,V.; Bishop,B.; Edworthy,P.; Kim,M.; Donnino,M.; Cocchi,M.; Salciccioli,J.; Giberson,B.; Bourgeois,F.; Jones-Bamman,C.; Bao,Y.; Sanders,R.; Dernovoy,D.; Kiryutin,B.; Lipman,D.J.; Tatusova,T.
EPI359322	PA	United States	2011-Jan-12	EPI_ISL_108088	A/Boston/DOA06/2011		Import from public-domain	Wentworth,D.E.; Dugan,V.; Halpin,R.; Lin,X.; Bera,J.; Ghedin,E.; Hostetler,J.; Fedorova,N.; Overton,L.; Tsitrin,T.; Stockwell,T.; Katzel,D.; Li,K.; Amedeo,P.; Schobel,S.; Shrivastava,S.; Wang,S.; Thovarai,V.; Bishop,B.; Edworthy,P.; Kim,M.; Donnino,M.; Cocchi,M.; Salciccioli,J.; Giberson,B.; Bourgeois,F.; Jones-Bamman,C.; Bao,Y.; Sanders,R.; Dernovoy,D.; Kiryutin,B.; Lipman,D.J.; Tatusova,T.
EPI359326	PA	United States	2011-Jan-13	EPI_ISL_108089	A/Boston/DOA07/2011		Import from public-domain	Wentworth,D.E.; Dugan,V.; Halpin,R.; Lin,X.; Bera,J.; Ghedin,E.; Hostetler,J.; Fedorova,N.; Overton,L.; Tsitrin,T.; Stockwell,T.; Katzel,D.; Li,K.; Amedeo,P.; Schobel,S.; Shrivastava,S.; Wang,S.; Thovarai,V.; Bishop,B.; Edworthy,P.; Kim,M.; Donnino,M.; Cocchi,M.; Salciccioli,J.; Giberson,B.; Bourgeois,F.; Jones-Bamman,C.; Bao,Y.; Sanders,R.; Dernovoy,D.; Kiryutin,B.; Lipman,D.J.; Tatusova,T.
EPI359330	PA	United States	2011-Jan-13	EPI_ISL_108090	A/Boston/DOA09/2011		Import from public-domain	Wentworth,D.E.; Dugan,V.; Halpin,R.; Lin,X.; Bera,J.; Ghedin,E.; Hostetler,J.; Fedorova,N.; Overton,L.; Tsitrin,T.; Stockwell,T.; Katzel,D.; Li,K.; Amedeo,P.; Schobel,S.; Shrivastava,S.; Wang,S.; Thovarai,V.; Bishop,B.; Edworthy,P.; Kim,M.; Donnino,M.; Cocchi,M.; Salciccioli,J.; Giberson,B.; Bourgeois,F.; Jones-Bamman,C.; Bao,Y.; Sanders,R.; Dernovoy,D.; Kiryutin,B.; Lipman,D.J.; Tatusova,T.
EPI359334	PA	United States	2011-Jan-21	EPI_ISL_108091	A/Boston/DOA17/2011		Import from public-domain	Wentworth,D.E.; Dugan,V.; Halpin,R.; Lin,X.; Bera,J.; Ghedin,E.; Hostetler,J.; Fedorova,N.; Overton,L.; Tsitrin,T.; Stockwell,T.; Katzel,D.; Li,K.; Amedeo,P.; Schobel,S.; Shrivastava,S.; Wang,S.; Thovarai,V.; Bishop,B.; Edworthy,P.; Kim,M.; Donnino,M.; Cocchi,M.; Salciccioli,J.; Giberson,B.; Bourgeois,F.; Jones-Bamman,C.; Bao,Y.; Sanders,R.; Dernovoy,D.; Kiryutin,B.; Lipman,D.J.; Tatusova,T.
EPI359338	PA	United States	2011-Jan-18	EPI_ISL_108093	A/Boston/DOA15/2011		Import from public-domain	Wentworth,D.E.; Dugan,V.; Halpin,R.; Lin,X.; Bera,J.; Ghedin,E.; Hostetler,J.; Fedorova,N.; Overton,L.; Tsitrin,T.; Stockwell,T.; Katzel,D.; Li,K.; Amedeo,P.; Schobel,S.; Shrivastava,S.; Wang,S.; Thovarai,V.; Bishop,B.; Edworthy,P.; Kim,M.; Donnino,M.; Cocchi,M.; Salciccioli,J.; Giberson,B.; Bourgeois,F.; Jones-Bamman,C.; Bao,Y.; Sanders,R.; Dernovoy,D.; Kiryutin,B.; Lipman,D.J.; Tatusova,T.
EPI359346	PA	United States	2011-Jan-19	EPI_ISL_108114	A/Boston/DOA13/2011		Import from public-domain	Wentworth,D.E.; Dugan,V.; Halpin,R.; Lin,X.; Bera,J.; Ghedin,E.; Hostetler,J.; Fedorova,N.; Overton,L.; Tsitrin,T.; Stockwell,T.; Katzel,D.; Li,K.; Amedeo,P.; Schobel,S.; Shrivastava,S.; Wang,S.; Thovarai,V.; Bishop,B.; Edworthy,P.; Kim,M.; Donnino,M.; Cocchi,M.; Salciccioli,J.; Giberson,B.; Bourgeois,F.; Jones-Bamman,C.; Bao,Y.; Sanders,R.; Dernovoy,D.; Kiryutin,B.; Lipman,D.J.; Tatusova,T.
EPI359350	PA	United States	2011-Jan-13	EPI_ISL_108115	A/Boston/DOA10/2011		Import from public-domain	Wentworth,D.E.; Dugan,V.; Halpin,R.; Lin,X.; Bera,J.; Ghedin,E.; Hostetler,J.; Fedorova,N.; Overton,L.; Tsitrin,T.; Stockwell,T.; Katzel,D.; Li,K.; Amedeo,P.; Schobel,S.; Shrivastava,S.; Wang,S.; Thovarai,V.; Bishop,B.; Edworthy,P.; Kim,M.; Donnino,M.; Cocchi,M.; Salciccioli,J.; Giberson,B.; Bourgeois,F.; Jones-Bamman,C.; Bao,Y.; Sanders,R.; Dernovoy,D.; Kiryutin,B.; Lipman,D.J.; Tatusova,T.
EPI359354	PA	United States	2011-Jan-13	EPI_ISL_108116	A/Boston/DOA11/2011		Import from public-domain	Wentworth,D.E.; Dugan,V.; Halpin,R.; Lin,X.; Bera,J.; Ghedin,E.; Hostetler,J.; Fedorova,N.; Overton,L.; Tsitrin,T.; Stockwell,T.; Katzel,D.; Li,K.; Amedeo,P.; Schobel,S.; Shrivastava,S.; Wang,S.; Thovarai,V.; Bishop,B.; Edworthy,P.; Kim,M.; Donnino,M.; Cocchi,M.; Salciccioli,J.; Giberson,B.; Bourgeois,F.; Jones-Bamman,C.; Bao,Y.; Sanders,R.; Dernovoy,D.; Kiryutin,B.; Lipman,D.J.; Tatusova,T.
EPI359358	PA	United States	2011-Jan-15	EPI_ISL_108117	A/Boston/DOA12/2011		Import from public-domain	Wentworth,D.E.; Dugan,V.; Halpin,R.; Lin,X.; Bera,J.; Ghedin,E.; Hostetler,J.; Fedorova,N.; Overton,L.; Tsitrin,T.; Stockwell,T.; Katzel,D.; Li,K.; Amedeo,P.; Schobel,S.; Shrivastava,S.; Wang,S.; Thovarai,V.; Bishop,B.; Edworthy,P.; Kim,M.; Donnino,M.; Cocchi,M.; Salciccioli,J.; Giberson,B.; Bourgeois,F.; Jones-Bamman,C.; Bao,Y.; Sanders,R.; Dernovoy,D.; Kiryutin,B.; Lipman,D.J.; Tatusova,T.
EPI359362	PA	United States	2011-Jan-28	EPI_ISL_108141	A/Boston/DOA20/2011		Import from public-domain	Wentworth,D.E.; Dugan,V.; Halpin,R.; Lin,X.; Bera,J.; Ghedin,E.; Hostetler,J.; Fedorova,N.; Overton,L.; Tsitrin,T.; Stockwell,T.; Katzel,D.; Li,K.; Amedeo,P.; Schobel,S.; Shrivastava,S.; Wang,S.; Thovarai,V.; Bishop,B.; Edworthy,P.; Kim,M.; Donnino,M.; Cocchi,M.; Salciccioli,J.; Giberson,B.; Bourgeois,F.; Jones-Bamman,C.; Bao,Y.; Sanders,R.; Dernovoy,D.; Kiryutin,B.; Lipman,D.J.; Tatusova,T.
EPI361084	PA	United States	2011-Feb-07	EPI_ISL_108144	A/Boston/DOA32/2011		Import from public-domain	Wentworth,D.E.; Dugan,V.; Halpin,R.; Lin,X.; Bera,J.; Ghedin,E.; Hostetler,J.; Fedorova,N.; Overton,L.; Tsitrin,T.; Stockwell,T.; Katzel,D.; Li,K.; Amedeo,P.; Schobel,S.; Shrivastava,S.; Wang,S.; Thovarai,V.; Bishop,B.; Edworthy,P.; Kim,M.; Donnino,M.; Cocchi,M.; Salciccioli,J.; Giberson,B.; Bourgeois,F.; Jones-Bamman,C.; Bao,Y.; Sanders,R.; Dernovoy,D.; Kiryutin,B.; Lipman,D.J.; Tatusova,T.
EPI361100	PA	United States	2011-Feb-16	EPI_ISL_108176	A/Boston/DOA48/2011		Import from public-domain	Wentworth,D.E.; Dugan,V.; Halpin,R.; Lin,X.; Bera,J.; Ghedin,E.; Hostetler,J.; Fedorova,N.; Overton,L.; Tsitrin,T.; Stockwell,T.; Katzel,D.; Li,K.; Amedeo,P.; Schobel,S.; Shrivastava,S.; Wang,S.; Thovarai,V.; Bishop,B.; Edworthy,P.; Kim,M.; Donnino,M.; Cocchi,M.; Salciccioli,J.; Giberson,B.; Bourgeois,F.; Jones-Bamman,C.; Bao,Y.; Sanders,R.; Dernovoy,D.; Kiryutin,B.; Lipman,D.J.; Tatusova,T.
EPI361104	PA	United States	2011-Feb-18	EPI_ISL_108177	A/Boston/DOA51/2011		Import from public-domain	Wentworth,D.E.; Dugan,V.; Halpin,R.; Lin,X.; Bera,J.; Ghedin,E.; Hostetler,J.; Fedorova,N.; Overton,L.; Tsitrin,T.; Stockwell,T.; Katzel,D.; Li,K.; Amedeo,P.; Schobel,S.; Shrivastava,S.; Wang,S.; Thovarai,V.; Bishop,B.; Edworthy,P.; Kim,M.; Donnino,M.; Cocchi,M.; Salciccioli,J.; Giberson,B.; Bourgeois,F.; Jones-Bamman,C.; Bao,Y.; Sanders,R.; Dernovoy,D.; Kiryutin,B.; Lipman,D.J.; Tatusova,T.
EPI361108	PA	United States	2011-Feb-18	EPI_ISL_108178	A/Boston/DOA52/2011		Import from public-domain	Wentworth,D.E.; Dugan,V.; Halpin,R.; Lin,X.; Bera,J.; Ghedin,E.; Hostetler,J.; Fedorova,N.; Overton,L.; Tsitrin,T.; Stockwell,T.; Katzel,D.; Li,K.; Amedeo,P.; Schobel,S.; Shrivastava,S.; Wang,S.; Thovarai,V.; Bishop,B.; Edworthy,P.; Kim,M.; Donnino,M.; Cocchi,M.; Salciccioli,J.; Giberson,B.; Bourgeois,F.; Jones-Bamman,C.; Bao,Y.; Sanders,R.; Dernovoy,D.; Kiryutin,B.; Lipman,D.J.; Tatusova,T.
EPI361112	PA	United States	2011-Feb-21	EPI_ISL_108179	A/Boston/DOA55/2011		Import from public-domain	Wentworth,D.E.; Dugan,V.; Halpin,R.; Lin,X.; Bera,J.; Ghedin,E.; Hostetler,J.; Fedorova,N.; Overton,L.; Tsitrin,T.; Stockwell,T.; Katzel,D.; Li,K.; Amedeo,P.; Schobel,S.; Shrivastava,S.; Wang,S.; Thovarai,V.; Bishop,B.; Edworthy,P.; Kim,M.; Donnino,M.; Cocchi,M.; Salciccioli,J.; Giberson,B.; Bourgeois,F.; Jones-Bamman,C.; Bao,Y.; Sanders,R.; Dernovoy,D.; Kiryutin,B.; Lipman,D.J.; Tatusova,T.
EPI361116	PA	United States	2011-Feb-23	EPI_ISL_108180	A/Boston/DOA57/2011		Import from public-domain	Wentworth,D.E.; Dugan,V.; Halpin,R.; Lin,X.; Bera,J.; Ghedin,E.; Hostetler,J.; Fedorova,N.; Overton,L.; Tsitrin,T.; Stockwell,T.; Katzel,D.; Li,K.; Amedeo,P.; Schobel,S.; Shrivastava,S.; Wang,S.; Thovarai,V.; Bishop,B.; Edworthy,P.; Kim,M.; Donnino,M.; Cocchi,M.; Salciccioli,J.; Giberson,B.; Bourgeois,F.; Jones-Bamman,C.; Bao,Y.; Sanders,R.; Dernovoy,D.; Kiryutin,B.; Lipman,D.J.; Tatusova,T.
EPI361120	PA	United States	2011-Feb-24	EPI_ISL_108181	A/Boston/DOA61/2011		Import from public-domain	Wentworth,D.E.; Dugan,V.; Halpin,R.; Lin,X.; Bera,J.; Ghedin,E.; Hostetler,J.; Fedorova,N.; Overton,L.; Tsitrin,T.; Stockwell,T.; Katzel,D.; Li,K.; Amedeo,P.; Schobel,S.; Shrivastava,S.; Wang,S.; Thovarai,V.; Bishop,B.; Edworthy,P.; Kim,M.; Donnino,M.; Cocchi,M.; Salciccioli,J.; Giberson,B.; Bourgeois,F.; Jones-Bamman,C.; Bao,Y.; Sanders,R.; Dernovoy,D.; Kiryutin,B.; Lipman,D.J.; Tatusova,T.
EPI361124	PA	United States	2011-Feb-26	EPI_ISL_108182	A/Boston/DOA66/2011		Import from public-domain	Wentworth,D.E.; Dugan,V.; Halpin,R.; Lin,X.; Bera,J.; Ghedin,E.; Hostetler,J.; Fedorova,N.; Overton,L.; Tsitrin,T.; Stockwell,T.; Katzel,D.; Li,K.; Amedeo,P.; Schobel,S.; Shrivastava,S.; Wang,S.; Thovarai,V.; Bishop,B.; Edworthy,P.; Kim,M.; Donnino,M.; Cocchi,M.; Salciccioli,J.; Giberson,B.; Bourgeois,F.; Jones-Bamman,C.; Bao,Y.; Sanders,R.; Dernovoy,D.; Kiryutin,B.; Lipman,D.J.; Tatusova,T.
EPI361128	PA	United States	2011-Feb-28	EPI_ISL_108194	A/Boston/DOA67/2011		Import from public-domain	Wentworth,D.E.; Dugan,V.; Halpin,R.; Lin,X.; Bera,J.; Ghedin,E.; Hostetler,J.; Fedorova,N.; Overton,L.; Tsitrin,T.; Stockwell,T.; Katzel,D.; Li,K.; Amedeo,P.; Schobel,S.; Shrivastava,S.; Wang,S.; Thovarai,V.; Bishop,B.; Edworthy,P.; Kim,M.; Donnino,M.; Cocchi,M.; Salciccioli,J.; Giberson,B.; Bourgeois,F.; Jones-Bamman,C.; Bao,Y.; Sanders,R.; Dernovoy,D.; Kiryutin,B.; Lipman,D.J.; Tatusova,T.
EPI361132	PA	United States	2011-Mar-02	EPI_ISL_108195	A/Boston/DOA69/2011		Import from public-domain	Wentworth,D.E.; Dugan,V.; Halpin,R.; Lin,X.; Bera,J.; Ghedin,E.; Hostetler,J.; Fedorova,N.; Overton,L.; Tsitrin,T.; Stockwell,T.; Katzel,D.; Li,K.; Amedeo,P.; Schobel,S.; Shrivastava,S.; Wang,S.; Thovarai,V.; Bishop,B.; Edworthy,P.; Kim,M.; Donnino,M.; Cocchi,M.; Salciccioli,J.; Giberson,B.; Bourgeois,F.; Jones-Bamman,C.; Bao,Y.; Sanders,R.; Dernovoy,D.; Kiryutin,B.; Lipman,D.J.; Tatusova,T.
EPI361140	PA	United States	2011-Mar-05	EPI_ISL_108212	A/Boston/DOA71/2011		Import from public-domain	Wentworth,D.E.; Dugan,V.; Halpin,R.; Lin,X.; Bera,J.; Ghedin,E.; Hostetler,J.; Fedorova,N.; Overton,L.; Tsitrin,T.; Stockwell,T.; Katzel,D.; Li,K.; Amedeo,P.; Schobel,S.; Shrivastava,S.; Wang,S.; Thovarai,V.; Bishop,B.; Edworthy,P.; Kim,M.; Donnino,M.; Cocchi,M.; Salciccioli,J.; Giberson,B.; Bourgeois,F.; Jones-Bamman,C.; Bao,Y.; Sanders,R.; Dernovoy,D.; Kiryutin,B.; Lipman,D.J.; Tatusova,T.
EPI361144	PA	United States	2011-Feb-26	EPI_ISL_108213	A/Boston/DOA64/2011		Import from public-domain	Wentworth,D.E.; Dugan,V.; Halpin,R.; Lin,X.; Bera,J.; Ghedin,E.; Hostetler,J.; Fedorova,N.; Overton,L.; Tsitrin,T.; Stockwell,T.; Katzel,D.; Li,K.; Amedeo,P.; Schobel,S.; Shrivastava,S.; Wang,S.; Thovarai,V.; Bishop,B.; Edworthy,P.; Kim,M.; Donnino,M.; Cocchi,M.; Salciccioli,J.; Giberson,B.; Bourgeois,F.; Jones-Bamman,C.; Bao,Y.; Sanders,R.; Dernovoy,D.; Kiryutin,B.; Lipman,D.J.; Tatusova,T.
EPI361152	PA	United States	2011-Mar-13	EPI_ISL_108215	A/Boston/DOA77/2011		Import from public-domain	Wentworth,D.E.; Dugan,V.; Halpin,R.; Lin,X.; Bera,J.; Ghedin,E.; Hostetler,J.; Fedorova,N.; Overton,L.; Tsitrin,T.; Stockwell,T.; Katzel,D.; Li,K.; Amedeo,P.; Schobel,S.; Shrivastava,S.; Wang,S.; Thovarai,V.; Bishop,B.; Edworthy,P.; Kim,M.; Donnino,M.; Cocchi,M.; Salciccioli,J.; Giberson,B.; Bourgeois,F.; Jones-Bamman,C.; Bao,Y.; Sanders,R.; Dernovoy,D.; Kiryutin,B.; Lipman,D.J.; Tatusova,T.
EPI361156	PA	United States	2011-Mar-14	EPI_ISL_108234	A/Boston/DOA78/2011		Import from public-domain	Wentworth,D.E.; Dugan,V.; Halpin,R.; Lin,X.; Bera,J.; Ghedin,E.; Hostetler,J.; Fedorova,N.; Overton,L.; Tsitrin,T.; Stockwell,T.; Katzel,D.; Li,K.; Amedeo,P.; Schobel,S.; Shrivastava,S.; Wang,S.; Thovarai,V.; Bishop,B.; Edworthy,P.; Kim,M.; Donnino,M.; Cocchi,M.; Salciccioli,J.; Giberson,B.; Bourgeois,F.; Jones-Bamman,C.; Bao,Y.; Sanders,R.; Dernovoy,D.; Kiryutin,B.; Lipman,D.J.; Tatusova,T.
EPI361160	PA	United States	2011-Mar-12	EPI_ISL_108235	A/Boston/DOA79/2011		Import from public-domain	Wentworth,D.E.; Dugan,V.; Halpin,R.; Lin,X.; Bera,J.; Ghedin,E.; Hostetler,J.; Fedorova,N.; Overton,L.; Tsitrin,T.; Stockwell,T.; Katzel,D.; Li,K.; Amedeo,P.; Schobel,S.; Shrivastava,S.; Wang,S.; Thovarai,V.; Bishop,B.; Edworthy,P.; Kim,M.; Donnino,M.; Cocchi,M.; Salciccioli,J.; Giberson,B.; Bourgeois,F.; Jones-Bamman,C.; Bao,Y.; Sanders,R.; Dernovoy,D.; Kiryutin,B.; Lipman,D.J.; Tatusova,T.
EPI361164	PA	United States	2011-Mar-16	EPI_ISL_108236	A/Boston/DOA80/2011		Import from public-domain	Wentworth,D.E.; Dugan,V.; Halpin,R.; Lin,X.; Bera,J.; Ghedin,E.; Hostetler,J.; Fedorova,N.; Overton,L.; Tsitrin,T.; Stockwell,T.; Katzel,D.; Li,K.; Amedeo,P.; Schobel,S.; Shrivastava,S.; Wang,S.; Thovarai,V.; Bishop,B.; Edworthy,P.; Kim,M.; Donnino,M.; Cocchi,M.; Salciccioli,J.; Giberson,B.; Bourgeois,F.; Jones-Bamman,C.; Bao,Y.; Sanders,R.; Dernovoy,D.; Kiryutin,B.; Lipman,D.J.; Tatusova,T.
EPI361168	PA	United States	2011-Mar-17	EPI_ISL_108237	A/Boston/DOA81/2011		Import from public-domain	Wentworth,D.E.; Dugan,V.; Halpin,R.; Lin,X.; Bera,J.; Ghedin,E.; Hostetler,J.; Fedorova,N.; Overton,L.; Tsitrin,T.; Stockwell,T.; Katzel,D.; Li,K.; Amedeo,P.; Schobel,S.; Shrivastava,S.; Wang,S.; Thovarai,V.; Bishop,B.; Edworthy,P.; Kim,M.; Donnino,M.; Cocchi,M.; Salciccioli,J.; Giberson,B.; Bourgeois,F.; Jones-Bamman,C.; Bao,Y.; Sanders,R.; Dernovoy,D.; Kiryutin,B.; Lipman,D.J.; Tatusova,T.
EPI361172	PA	United States	2011-Mar-17	EPI_ISL_108238	A/Boston/DOA82/2011		Import from public-domain	Wentworth,D.E.; Dugan,V.; Halpin,R.; Lin,X.; Bera,J.; Ghedin,E.; Hostetler,J.; Fedorova,N.; Overton,L.; Tsitrin,T.; Stockwell,T.; Katzel,D.; Li,K.; Amedeo,P.; Schobel,S.; Shrivastava,S.; Wang,S.; Thovarai,V.; Bishop,B.; Edworthy,P.; Kim,M.; Donnino,M.; Cocchi,M.; Salciccioli,J.; Giberson,B.; Bourgeois,F.; Jones-Bamman,C.; Bao,Y.; Sanders,R.; Dernovoy,D.; Kiryutin,B.; Lipman,D.J.; Tatusova,T.
EPI361176	PA	United States	2011-Mar-23	EPI_ISL_108258	A/Boston/DOA85/2011		Import from public-domain	Wentworth,D.E.; Dugan,V.; Halpin,R.; Lin,X.; Bera,J.; Ghedin,E.; Hostetler,J.; Fedorova,N.; Overton,L.; Tsitrin,T.; Stockwell,T.; Katzel,D.; Li,K.; Amedeo,P.; Schobel,S.; Shrivastava,S.; Wang,S.; Thovarai,V.; Bishop,B.; Edworthy,P.; Kim,M.; Donnino,M.; Cocchi,M.; Salciccioli,J.; Giberson,B.; Bourgeois,F.; Jones-Bamman,C.; Bao,Y.; Sanders,R.; Dernovoy,D.; Kiryutin,B.; Lipman,D.J.; Tatusova,T.
EPI361180	PA	United States	2011-Mar-29	EPI_ISL_108259	A/Boston/DOA86/2011		Import from public-domain	Wentworth,D.E.; Dugan,V.; Halpin,R.; Lin,X.; Bera,J.; Ghedin,E.; Hostetler,J.; Fedorova,N.; Overton,L.; Tsitrin,T.; Stockwell,T.; Katzel,D.; Li,K.; Amedeo,P.; Schobel,S.; Shrivastava,S.; Wang,S.; Thovarai,V.; Bishop,B.; Edworthy,P.; Kim,M.; Donnino,M.; Cocchi,M.; Salciccioli,J.; Giberson,B.; Bourgeois,F.; Jones-Bamman,C.; Bao,Y.; Sanders,R.; Dernovoy,D.; Kiryutin,B.; Lipman,D.J.; Tatusova,T.
EPI361184	PA	United States	2011-Apr-25	EPI_ISL_108260	A/Boston/DOA87/2011		Import from public-domain	Wentworth,D.E.; Dugan,V.; Halpin,R.; Lin,X.; Bera,J.; Ghedin,E.; Hostetler,J.; Fedorova,N.; Overton,L.; Tsitrin,T.; Stockwell,T.; Katzel,D.; Li,K.; Amedeo,P.; Schobel,S.; Shrivastava,S.; Wang,S.; Thovarai,V.; Bishop,B.; Edworthy,P.; Kim,M.; Donnino,M.; Cocchi,M.; Salciccioli,J.; Giberson,B.; Bourgeois,F.; Jones-Bamman,C.; Bao,Y.; Sanders,R.; Dernovoy,D.; Kiryutin,B.; Lipman,D.J.; Tatusova,T.
EPI361189	PA	United States	2011-Mar-11	EPI_ISL_108261	A/Boston/DOA75/2011		Import from public-domain	Wentworth,D.E.; Dugan,V.; Halpin,R.; Lin,X.; Bera,J.; Ghedin,E.; Hostetler,J.; Fedorova,N.; Overton,L.; Tsitrin,T.; Stockwell,T.; Katzel,D.; Li,K.; Amedeo,P.; Schobel,S.; Shrivastava,S.; Wang,S.; Thovarai,V.; Bishop,B.; Edworthy,P.; Kim,M.; Donnino,M.; Cocchi,M.; Salciccioli,J.; Giberson,B.; Bourgeois,F.; Jones-Bamman,C.; Bao,Y.; Sanders,R.; Dernovoy,D.; Kiryutin,B.; Lipman,D.J.; Tatusova,T.
EPI360161	PA	Australia	2002-Aug-26	EPI_ISL_108557	A/Western Australia/33/2002		Import from public-domain	Spiro,D.; Sengamalay,N.; Boyne,A.; Memon,O.; Halpin,R.; Wang,S.; Ghedin,E.; Zaborsky,J.; Subbu,V.; Sparenborg,J.; Gallagher,T.; Salzberg,S.L.; Sitz,J.; Katzel,D.; Shumway,M.; Koo,H.; Griesemer,S.; St. George,K.; Bennett,R.; Taylor,J.; Harnett,G.; Smith,D.; Bao,Y.; Sanders,R.; Dernovoy,D.; Kiryutin,B.; Lipman,D.J.; Tatusova,T.
EPI362314	PA	Netherlands	2002-Jan-07	EPI_ISL_110654	A/Netherlands/1/2002		Import from public-domain	Wentworth,D.E.; Dugan,V.; Halpin,R.; Lin,X.; Bera,J.; Ghedin,E.; Fedorova,N.; Overton,L.; Tsitrin,T.; Stockwell,T.; Amedeo,P.; Bishop,B.; Chen,H.; Edworthy,P.; Gupta,N.; Katzel,D.; Li,K.; Schobel,S.; Shrivastava,S.; Thovarai,V.; Wang,S.; Westgeest,K.B.; van Beek,R.; Bestebroer,T.M.; de Jong,J.C.; Rimmelzwaan,G.F.; Osterhaus,A.D.M.E.; Fouchier,R.A.M.; Bao,Y.; Sanders,R.; Dernovoy,D.; Kiryutin,B.; …
EPI362318	PA	Netherlands	2003-Feb-18	EPI_ISL_110689	A/Netherlands/20/2003		Import from public-domain	Wentworth,D.E.; Dugan,V.; Halpin,R.; Lin,X.; Bera,J.; Ghedin,E.; Fedorova,N.; Overton,L.; Tsitrin,T.; Stockwell,T.; Amedeo,P.; Bishop,B.; Chen,H.; Edworthy,P.; Gupta,N.; Katzel,D.; Li,K.; Schobel,S.; Shrivastava,S.; Thovarai,V.; Wang,S.; Westgeest,K.B.; van Beek,R.; Bestebroer,T.M.; de Jong,J.C.; Rimmelzwaan,G.F.; Osterhaus,A.D.M.E.; Fouchier,R.A.M.; Bao,Y.; Sanders,R.; Dernovoy,D.; Kiryutin,B.; …
EPI362324	PA	Netherlands	2003-Mar-05	EPI_ISL_110691	A/Netherlands/88/2003		Import from public-domain	Wentworth,D.E.; Dugan,V.; Halpin,R.; Lin,X.; Bera,J.; Ghedin,E.; Fedorova,N.; Overton,L.; Tsitrin,T.; Stockwell,T.; Amedeo,P.; Bishop,B.; Chen,H.; Edworthy,P.; Gupta,N.; Katzel,D.; Li,K.; Schobel,S.; Shrivastava,S.; Thovarai,V.; Wang,S.; Westgeest,K.B.; van Beek,R.; Bestebroer,T.M.; de Jong,J.C.; Rimmelzwaan,G.F.; Osterhaus,A.D.M.E.; Fouchier,R.A.M.; Bao,Y.; Sanders,R.; Dernovoy,D.; Kiryutin,B.; …
EPI362327	PA	Netherlands	2003-Apr-20	EPI_ISL_110692	A/Netherlands/217/2003		Import from public-domain	Wentworth,D.E.; Dugan,V.; Halpin,R.; Lin,X.; Bera,J.; Ghedin,E.; Fedorova,N.; Overton,L.; Tsitrin,T.; Stockwell,T.; Amedeo,P.; Bishop,B.; Chen,H.; Edworthy,P.; Gupta,N.; Katzel,D.; Li,K.; Schobel,S.; Shrivastava,S.; Thovarai,V.; Wang,S.; Westgeest,K.B.; van Beek,R.; Bestebroer,T.M.; de Jong,J.C.; Rimmelzwaan,G.F.; Osterhaus,A.D.M.E.; Fouchier,R.A.M.; Bao,Y.; Sanders,R.; Dernovoy,D.; Kiryutin,B.; …
EPI362347	PA	Netherlands	2008-Sep-27	EPI_ISL_110724	A/Netherlands/377/2008		Import from public-domain	Wentworth,D.E.; Dugan,V.; Halpin,R.; Lin,X.; Bera,J.; Ghedin,E.; Fedorova,N.; Overton,L.; Tsitrin,T.; Stockwell,T.; Amedeo,P.; Bishop,B.; Chen,H.; Edworthy,P.; Gupta,N.; Katzel,D.; Li,K.; Schobel,S.; Shrivastava,S.; Thovarai,V.; Wang,S.; Westgeest,K.B.; van Beek,R.; Bestebroer,T.M.; de Jong,J.C.; Rimmelzwaan,G.F.; Osterhaus,A.D.M.E.; Fouchier,R.A.M.; Bao,Y.; Sanders,R.; Dernovoy,D.; Kiryutin,B.; …
EPI362364	PA	Netherlands	2009-Jun-25	EPI_ISL_110727	A/Netherlands/761/2009		Import from public-domain	Wentworth,D.E.; Dugan,V.; Halpin,R.; Lin,X.; Bera,J.; Ghedin,E.; Fedorova,N.; Overton,L.; Tsitrin,T.; Stockwell,T.; Amedeo,P.; Bishop,B.; Chen,H.; Edworthy,P.; Gupta,N.; Katzel,D.; Li,K.; Schobel,S.; Shrivastava,S.; Thovarai,V.; Wang,S.; Westgeest,K.B.; van Beek,R.; Bestebroer,T.M.; de Jong,J.C.; Rimmelzwaan,G.F.; Osterhaus,A.D.M.E.; Fouchier,R.A.M.; Bao,Y.; Sanders,R.; Dernovoy,D.; Kiryutin,B.; …
EPI362377	PA	Netherlands	1968-Jan-01	EPI_ISL_110734	A/Bilthoven/15793/1968		Import from public-domain	Wentworth,D.E.; Dugan,V.; Halpin,R.; Lin,X.; Bera,J.; Ghedin,E.; Fedorova,N.; Overton,L.; Tsitrin,T.; Stockwell,T.; Amedeo,P.; Bishop,B.; Chen,H.; Edworthy,P.; Gupta,N.; Katzel,D.; Li,K.; Schobel,S.; Shrivastava,S.; Thovarai,V.; Wang,S.; Westgeest,K.B.; van Beek,R.; Bestebroer,T.M.; de Jong,J.C.; Rimmelzwaan,G.F.; Osterhaus,A.D.M.E.; Fouchier,R.A.M.; Bao,Y.; Sanders,R.; Dernovoy,D.; Kiryutin,B.; …
EPI362393	PA	Netherlands	1969-Jan-01	EPI_ISL_110747	A/Bilthoven/808/1969		Import from public-domain	Wentworth,D.E.; Dugan,V.; Halpin,R.; Lin,X.; Bera,J.; Ghedin,E.; Fedorova,N.; Overton,L.; Tsitrin,T.; Stockwell,T.; Amedeo,P.; Bishop,B.; Chen,H.; Edworthy,P.; Gupta,N.; Katzel,D.; Li,K.; Schobel,S.; Shrivastava,S.; Thovarai,V.; Wang,S.; Westgeest,K.B.; van Beek,R.; Bestebroer,T.M.; de Jong,J.C.; Rimmelzwaan,G.F.; Osterhaus,A.D.M.E.; Fouchier,R.A.M.; Bao,Y.; Sanders,R.; Dernovoy,D.; Kiryutin,B.; …
EPI362412	PA	Netherlands	1971-Jan-01	EPI_ISL_110778	A/Bilthoven/6449/1971		Import from public-domain	Wentworth,D.E.; Dugan,V.; Halpin,R.; Lin,X.; Bera,J.; Ghedin,E.; Fedorova,N.; Overton,L.; Tsitrin,T.; Stockwell,T.; Amedeo,P.; Bishop,B.; Chen,H.; Edworthy,P.; Gupta,N.; Katzel,D.; Li,K.; Schobel,S.; Shrivastava,S.; Thovarai,V.; Wang,S.; Westgeest,K.B.; van Beek,R.; Bestebroer,T.M.; de Jong,J.C.; Rimmelzwaan,G.F.; Osterhaus,A.D.M.E.; Fouchier,R.A.M.; Bao,Y.; Sanders,R.; Dernovoy,D.; Kiryutin,B.; …
EPI362419	PA	Hong Kong (SAR)	1971-Jan-01	EPI_ISL_110779	A/Hong Kong/107/1971		Import from public-domain	Wentworth,D.E.; Dugan,V.; Halpin,R.; Lin,X.; Bera,J.; Ghedin,E.; Fedorova,N.; Overton,L.; Tsitrin,T.; Stockwell,T.; Amedeo,P.; Bishop,B.; Chen,H.; Edworthy,P.; Gupta,N.; Katzel,D.; Li,K.; Schobel,S.; Shrivastava,S.; Thovarai,V.; Wang,S.; Westgeest,K.B.; van Beek,R.; Bestebroer,T.M.; de Jong,J.C.; Rimmelzwaan,G.F.; Osterhaus,A.D.M.E.; Fouchier,R.A.M.; Bao,Y.; Sanders,R.; Dernovoy,D.; Kiryutin,B.; …
EPI362425	PA	Netherlands	1972-Jan-01	EPI_ISL_110780	A/Bilthoven/6022/1972		Import from public-domain	Wentworth,D.E.; Dugan,V.; Halpin,R.; Lin,X.; Bera,J.; Ghedin,E.; Fedorova,N.; Overton,L.; Tsitrin,T.; Stockwell,T.; Amedeo,P.; Bishop,B.; Chen,H.; Edworthy,P.; Gupta,N.; Katzel,D.; Li,K.; Schobel,S.; Shrivastava,S.; Thovarai,V.; Wang,S.; Westgeest,K.B.; van Beek,R.; Bestebroer,T.M.; de Jong,J.C.; Rimmelzwaan,G.F.; Osterhaus,A.D.M.E.; Fouchier,R.A.M.; Bao,Y.; Sanders,R.; Dernovoy,D.; Kiryutin,B.; …
EPI362447	PA	Netherlands	1973-Jan-01	EPI_ISL_110820	A/Bilthoven/748/1973		Import from public-domain	Wentworth,D.E.; Dugan,V.; Halpin,R.; Lin,X.; Bera,J.; Ghedin,E.; Fedorova,N.; Overton,L.; Tsitrin,T.; Stockwell,T.; Amedeo,P.; Bishop,B.; Chen,H.; Edworthy,P.; Gupta,N.; Katzel,D.; Li,K.; Schobel,S.; Shrivastava,S.; Thovarai,V.; Wang,S.; Westgeest,K.B.; van Beek,R.; Bestebroer,T.M.; de Jong,J.C.; Rimmelzwaan,G.F.; Osterhaus,A.D.M.E.; Fouchier,R.A.M.; Bao,Y.; Sanders,R.; Dernovoy,D.; Kiryutin,B.; …
EPI362472	PA	Netherlands	1980-Jan-01	EPI_ISL_110861	A/Rotterdam/577/1980		Import from public-domain	Wentworth,D.E.; Dugan,V.; Halpin,R.; Lin,X.; Bera,J.; Ghedin,E.; Fedorova,N.; Overton,L.; Tsitrin,T.; Stockwell,T.; Amedeo,P.; Bishop,B.; Chen,H.; Edworthy,P.; Gupta,N.; Katzel,D.; Li,K.; Schobel,S.; Shrivastava,S.; Thovarai,V.; Wang,S.; Westgeest,K.B.; van Beek,R.; Bestebroer,T.M.; de Jong,J.C.; Rimmelzwaan,G.F.; Osterhaus,A.D.M.E.; Fouchier,R.A.M.; Bao,Y.; Sanders,R.; Dernovoy,D.; Kiryutin,B.; …
EPI362480	PA	Netherlands	1981-Jan-01	EPI_ISL_110862	A/Bilthoven/4791/1981		Import from public-domain	Wentworth,D.E.; Dugan,V.; Halpin,R.; Lin,X.; Bera,J.; Ghedin,E.; Fedorova,N.; Overton,L.; Tsitrin,T.; Stockwell,T.; Amedeo,P.; Bishop,B.; Chen,H.; Edworthy,P.; Gupta,N.; Katzel,D.; Li,K.; Schobel,S.; Shrivastava,S.; Thovarai,V.; Wang,S.; Westgeest,K.B.; van Beek,R.; Bestebroer,T.M.; de Jong,J.C.; Rimmelzwaan,G.F.; Osterhaus,A.D.M.E.; Fouchier,R.A.M.; Bao,Y.; Sanders,R.; Dernovoy,D.; Kiryutin,B.; …
EPI362505	PA	China	1987-Jan-01	EPI_ISL_110865	A/Sichuan/2/1987		Import from public-domain	Wentworth,D.E.; Dugan,V.; Halpin,R.; Lin,X.; Bera,J.; Ghedin,E.; Fedorova,N.; Overton,L.; Tsitrin,T.; Stockwell,T.; Amedeo,P.; Bishop,B.; Chen,H.; Edworthy,P.; Gupta,N.; Katzel,D.; Li,K.; Schobel,S.; Shrivastava,S.; Thovarai,V.; Wang,S.; Westgeest,K.B.; van Beek,R.; Bestebroer,T.M.; de Jong,J.C.; Rimmelzwaan,G.F.; Osterhaus,A.D.M.E.; Fouchier,R.A.M.; Bao,Y.; Sanders,R.; Dernovoy,D.; Kiryutin,B.; …
EPI362512	PA	China	1989-Jan-01	EPI_ISL_110905	A/Beijing/352/1989		Import from public-domain	Wentworth,D.E.; Dugan,V.; Halpin,R.; Lin,X.; Bera,J.; Ghedin,E.; Fedorova,N.; Overton,L.; Tsitrin,T.; Stockwell,T.; Amedeo,P.; Bishop,B.; Chen,H.; Edworthy,P.; Gupta,N.; Katzel,D.; Li,K.; Schobel,S.; Shrivastava,S.; Thovarai,V.; Wang,S.; Westgeest,K.B.; van Beek,R.; Bestebroer,T.M.; de Jong,J.C.; Rimmelzwaan,G.F.; Osterhaus,A.D.M.E.; Fouchier,R.A.M.; Bao,Y.; Sanders,R.; Dernovoy,D.; Kiryutin,B.; …
EPI362525	PA	Switzerland	1989-Jan-01	EPI_ISL_110907	A/Geneva/5007/1989		Import from public-domain	Wentworth,D.E.; Dugan,V.; Halpin,R.; Lin,X.; Bera,J.; Ghedin,E.; Fedorova,N.; Overton,L.; Tsitrin,T.; Stockwell,T.; Amedeo,P.; Bishop,B.; Chen,H.; Edworthy,P.; Gupta,N.; Katzel,D.; Li,K.; Schobel,S.; Shrivastava,S.; Thovarai,V.; Wang,S.; Westgeest,K.B.; van Beek,R.; Bestebroer,T.M.; de Jong,J.C.; Rimmelzwaan,G.F.; Osterhaus,A.D.M.E.; Fouchier,R.A.M.; Bao,Y.; Sanders,R.; Dernovoy,D.; Kiryutin,B.; …
EPI362538	PA	Singapore	1989-Jan-01	EPI_ISL_110909	A/Singapore/53/1989		Import from public-domain	Wentworth,D.E.; Dugan,V.; Halpin,R.; Lin,X.; Bera,J.; Ghedin,E.; Fedorova,N.; Overton,L.; Tsitrin,T.; Stockwell,T.; Amedeo,P.; Bishop,B.; Chen,H.; Edworthy,P.; Gupta,N.; Katzel,D.; Li,K.; Schobel,S.; Shrivastava,S.; Thovarai,V.; Wang,S.; Westgeest,K.B.; van Beek,R.; Bestebroer,T.M.; de Jong,J.C.; Rimmelzwaan,G.F.; Osterhaus,A.D.M.E.; Fouchier,R.A.M.; Bao,Y.; Sanders,R.; Dernovoy,D.; Kiryutin,B.; …
EPI362545	PA	Switzerland	1991-Nov-27	EPI_ISL_110910	A/Geneva/6447/1991		Import from public-domain	Wentworth,D.E.; Dugan,V.; Halpin,R.; Lin,X.; Bera,J.; Ghedin,E.; Fedorova,N.; Overton,L.; Tsitrin,T.; Stockwell,T.; Amedeo,P.; Bishop,B.; Chen,H.; Edworthy,P.; Gupta,N.; Katzel,D.; Li,K.; Schobel,S.; Shrivastava,S.; Thovarai,V.; Wang,S.; Westgeest,K.B.; van Beek,R.; Bestebroer,T.M.; de Jong,J.C.; Rimmelzwaan,G.F.; Osterhaus,A.D.M.E.; Fouchier,R.A.M.; Bao,Y.; Sanders,R.; Dernovoy,D.; Kiryutin,B.; …
EPI397614	PA	Netherlands	1992-Jan-01	EPI_ISL_110952	A/Amsterdam/4112/1992		Import from public-domain	Wentworth,D.E.; Dugan,V.; Halpin,R.; Lin,X.; Bera,J.; Ghedin,E.; Fedorova,N.; Overton,L.; Tsitrin,T.; Stockwell,T.; Amedeo,P.; Bishop,B.; Chen,H.; Edworthy,P.; Gupta,N.; Katzel,D.; Li,K.; Schobel,S.; Shrivastava,S.; Thovarai,V.; Wang,S.; Westgeest,K.B.; van Beek,R.; Bestebroer,T.M.; de Jong,J.C.; Rimmelzwaan,G.F.; Osterhaus,A.D.M.E.; Fouchier,R.A.M.; Bao,Y.; Sanders,R.; Dernovoy,D.; Kiryutin,B.; …
EPI362565	PA	Netherlands	1992-Jan-09	EPI_ISL_110953	A/Enschede/1285/1992		Import from public-domain	Wentworth,D.E.; Dugan,V.; Halpin,R.; Lin,X.; Bera,J.; Ghedin,E.; Fedorova,N.; Overton,L.; Tsitrin,T.; Stockwell,T.; Amedeo,P.; Bishop,B.; Chen,H.; Edworthy,P.; Gupta,N.; Katzel,D.; Li,K.; Schobel,S.; Shrivastava,S.; Thovarai,V.; Wang,S.; Westgeest,K.B.; van Beek,R.; Bestebroer,T.M.; de Jong,J.C.; Rimmelzwaan,G.F.; Osterhaus,A.D.M.E.; Fouchier,R.A.M.; Bao,Y.; Sanders,R.; Dernovoy,D.; Kiryutin,B.; …
EPI362572	PA	Finland	1992-Jan-24	EPI_ISL_110954	A/Finland/218/1992		Import from public-domain	Wentworth,D.E.; Dugan,V.; Halpin,R.; Lin,X.; Bera,J.; Ghedin,E.; Fedorova,N.; Overton,L.; Tsitrin,T.; Stockwell,T.; Amedeo,P.; Bishop,B.; Chen,H.; Edworthy,P.; Gupta,N.; Katzel,D.; Li,K.; Schobel,S.; Shrivastava,S.; Thovarai,V.; Wang,S.; Westgeest,K.B.; van Beek,R.; Bestebroer,T.M.; de Jong,J.C.; Rimmelzwaan,G.F.; Osterhaus,A.D.M.E.; Fouchier,R.A.M.; Bao,Y.; Sanders,R.; Dernovoy,D.; Kiryutin,B.; …
EPI362579	PA	Finland	1992-Jan-24	EPI_ISL_110955	A/Finland/220/1992		Import from public-domain	Wentworth,D.E.; Dugan,V.; Halpin,R.; Lin,X.; Bera,J.; Ghedin,E.; Fedorova,N.; Overton,L.; Tsitrin,T.; Stockwell,T.; Amedeo,P.; Bishop,B.; Chen,H.; Edworthy,P.; Gupta,N.; Katzel,D.; Li,K.; Schobel,S.; Shrivastava,S.; Thovarai,V.; Wang,S.; Westgeest,K.B.; van Beek,R.; Bestebroer,T.M.; de Jong,J.C.; Rimmelzwaan,G.F.; Osterhaus,A.D.M.E.; Fouchier,R.A.M.; Bao,Y.; Sanders,R.; Dernovoy,D.; Kiryutin,B.; …
EPI362586	PA	Finland	1992-Jan-01	EPI_ISL_110956	A/Finland/247/1992		Import from public-domain	Wentworth,D.E.; Dugan,V.; Halpin,R.; Lin,X.; Bera,J.; Ghedin,E.; Fedorova,N.; Overton,L.; Tsitrin,T.; Stockwell,T.; Amedeo,P.; Bishop,B.; Chen,H.; Edworthy,P.; Gupta,N.; Katzel,D.; Li,K.; Schobel,S.; Shrivastava,S.; Thovarai,V.; Wang,S.; Westgeest,K.B.; van Beek,R.; Bestebroer,T.M.; de Jong,J.C.; Rimmelzwaan,G.F.; Osterhaus,A.D.M.E.; Fouchier,R.A.M.; Bao,Y.; Sanders,R.; Dernovoy,D.; Kiryutin,B.; …
EPI362599	PA	Netherlands	1992-Jan-26	EPI_ISL_110994	A/Rotterdam/100540/1992		Import from public-domain	Wentworth,D.E.; Dugan,V.; Halpin,R.; Lin,X.; Bera,J.; Ghedin,E.; Fedorova,N.; Overton,L.; Tsitrin,T.; Stockwell,T.; Amedeo,P.; Bishop,B.; Chen,H.; Edworthy,P.; Gupta,N.; Katzel,D.; Li,K.; Schobel,S.; Shrivastava,S.; Thovarai,V.; Wang,S.; Westgeest,K.B.; van Beek,R.; Bestebroer,T.M.; de Jong,J.C.; Rimmelzwaan,G.F.; Osterhaus,A.D.M.E.; Fouchier,R.A.M.; Bao,Y.; Sanders,R.; Dernovoy,D.; Kiryutin,B.; …
EPI362606	PA	Japan	1992-Jan-01	EPI_ISL_110995	A/Sendai/C273/1992		Import from public-domain	Wentworth,D.E.; Dugan,V.; Halpin,R.; Lin,X.; Bera,J.; Ghedin,E.; Fedorova,N.; Overton,L.; Tsitrin,T.; Stockwell,T.; Amedeo,P.; Bishop,B.; Chen,H.; Edworthy,P.; Gupta,N.; Katzel,D.; Li,K.; Schobel,S.; Shrivastava,S.; Thovarai,V.; Wang,S.; Westgeest,K.B.; van Beek,R.; Bestebroer,T.M.; de Jong,J.C.; Rimmelzwaan,G.F.; Osterhaus,A.D.M.E.; Fouchier,R.A.M.; Bao,Y.; Sanders,R.; Dernovoy,D.; Kiryutin,B.; …
EPI362612	PA	Australia	1992-Mar-05	EPI_ISL_110996	A/South Australia/8/1992		Import from public-domain	Wentworth,D.E.; Dugan,V.; Halpin,R.; Lin,X.; Bera,J.; Ghedin,E.; Fedorova,N.; Overton,L.; Tsitrin,T.; Stockwell,T.; Amedeo,P.; Bishop,B.; Chen,H.; Edworthy,P.; Gupta,N.; Katzel,D.; Li,K.; Schobel,S.; Shrivastava,S.; Thovarai,V.; Wang,S.; Westgeest,K.B.; van Beek,R.; Bestebroer,T.M.; de Jong,J.C.; Rimmelzwaan,G.F.; Osterhaus,A.D.M.E.; Fouchier,R.A.M.; Bao,Y.; Sanders,R.; Dernovoy,D.; Kiryutin,B.; …
EPI362619	PA	Sweden	1992-Mar-02	EPI_ISL_110997	A/Stockholm/8/1992		Import from public-domain	Wentworth,D.E.; Dugan,V.; Halpin,R.; Lin,X.; Bera,J.; Ghedin,E.; Fedorova,N.; Overton,L.; Tsitrin,T.; Stockwell,T.; Amedeo,P.; Bishop,B.; Chen,H.; Edworthy,P.; Gupta,N.; Katzel,D.; Li,K.; Schobel,S.; Shrivastava,S.; Thovarai,V.; Wang,S.; Westgeest,K.B.; van Beek,R.; Bestebroer,T.M.; de Jong,J.C.; Rimmelzwaan,G.F.; Osterhaus,A.D.M.E.; Fouchier,R.A.M.; Bao,Y.; Sanders,R.; Dernovoy,D.; Kiryutin,B.; …
EPI362626	PA	Australia	1992-Jun-29	EPI_ISL_110998	A/Victoria/33/1992		Import from public-domain	Wentworth,D.E.; Dugan,V.; Halpin,R.; Lin,X.; Bera,J.; Ghedin,E.; Fedorova,N.; Overton,L.; Tsitrin,T.; Stockwell,T.; Amedeo,P.; Bishop,B.; Chen,H.; Edworthy,P.; Gupta,N.; Katzel,D.; Li,K.; Schobel,S.; Shrivastava,S.; Thovarai,V.; Wang,S.; Westgeest,K.B.; van Beek,R.; Bestebroer,T.M.; de Jong,J.C.; Rimmelzwaan,G.F.; Osterhaus,A.D.M.E.; Fouchier,R.A.M.; Bao,Y.; Sanders,R.; Dernovoy,D.; Kiryutin,B.; …
EPI362644	PA	Spain	1993-Jan-01	EPI_ISL_111020	A/Madrid/G102/1993		Import from public-domain	Wentworth,D.E.; Dugan,V.; Halpin,R.; Lin,X.; Bera,J.; Ghedin,E.; Fedorova,N.; Overton,L.; Tsitrin,T.; Stockwell,T.; Amedeo,P.; Bishop,B.; Chen,H.; Edworthy,P.; Gupta,N.; Katzel,D.; Li,K.; Schobel,S.; Shrivastava,S.; Thovarai,V.; Wang,S.; Westgeest,K.B.; van Beek,R.; Bestebroer,T.M.; de Jong,J.C.; Rimmelzwaan,G.F.; Osterhaus,A.D.M.E.; Fouchier,R.A.M.; Bao,Y.; Sanders,R.; Dernovoy,D.; Kiryutin,B.; …
EPI362663	PA	Netherlands	1993-Jan-01	EPI_ISL_111042	A/Netherlands/17/1993		Import from public-domain	Wentworth,D.E.; Dugan,V.; Halpin,R.; Lin,X.; Bera,J.; Ghedin,E.; Fedorova,N.; Overton,L.; Tsitrin,T.; Stockwell,T.; Amedeo,P.; Bishop,B.; Chen,H.; Edworthy,P.; Gupta,N.; Katzel,D.; Li,K.; Schobel,S.; Shrivastava,S.; Thovarai,V.; Wang,S.; Westgeest,K.B.; van Beek,R.; Bestebroer,T.M.; de Jong,J.C.; Rimmelzwaan,G.F.; Osterhaus,A.D.M.E.; Fouchier,R.A.M.; Bao,Y.; Sanders,R.; Dernovoy,D.; Kiryutin,B.; …
EPI362674	PA	Netherlands	1993-Oct-13	EPI_ISL_111044	A/Netherlands/241/1993		Import from public-domain	Wentworth,D.E.; Dugan,V.; Halpin,R.; Lin,X.; Bera,J.; Ghedin,E.; Fedorova,N.; Overton,L.; Tsitrin,T.; Stockwell,T.; Amedeo,P.; Bishop,B.; Chen,H.; Edworthy,P.; Gupta,N.; Katzel,D.; Li,K.; Schobel,S.; Shrivastava,S.; Thovarai,V.; Wang,S.; Westgeest,K.B.; van Beek,R.; Bestebroer,T.M.; de Jong,J.C.; Rimmelzwaan,G.F.; Osterhaus,A.D.M.E.; Fouchier,R.A.M.; Bao,Y.; Sanders,R.; Dernovoy,D.; Kiryutin,B.; …
EPI362695	PA	Singapore	1993-Dec-21	EPI_ISL_111080	A/Singapore/19/1993		Import from public-domain	Wentworth,D.E.; Dugan,V.; Halpin,R.; Lin,X.; Bera,J.; Ghedin,E.; Fedorova,N.; Overton,L.; Tsitrin,T.; Stockwell,T.; Amedeo,P.; Bishop,B.; Chen,H.; Edworthy,P.; Gupta,N.; Katzel,D.; Li,K.; Schobel,S.; Shrivastava,S.; Thovarai,V.; Wang,S.; Westgeest,K.B.; van Beek,R.; Bestebroer,T.M.; de Jong,J.C.; Rimmelzwaan,G.F.; Osterhaus,A.D.M.E.; Fouchier,R.A.M.; Bao,Y.; Sanders,R.; Dernovoy,D.; Kiryutin,B.; …
EPI362701	PA	Sweden	1993-Nov-03	EPI_ISL_111081	A/Stockholm/20/1993		Import from public-domain	Wentworth,D.E.; Dugan,V.; Halpin,R.; Lin,X.; Bera,J.; Ghedin,E.; Fedorova,N.; Overton,L.; Tsitrin,T.; Stockwell,T.; Amedeo,P.; Bishop,B.; Chen,H.; Edworthy,P.; Gupta,N.; Katzel,D.; Li,K.; Schobel,S.; Shrivastava,S.; Thovarai,V.; Wang,S.; Westgeest,K.B.; van Beek,R.; Bestebroer,T.M.; de Jong,J.C.; Rimmelzwaan,G.F.; Osterhaus,A.D.M.E.; Fouchier,R.A.M.; Bao,Y.; Sanders,R.; Dernovoy,D.; Kiryutin,B.; …
EPI362733	PA	Hong Kong (SAR)	1994-Jun-01	EPI_ISL_111130	A/Hong Kong/1/1994		Import from public-domain	Wentworth,D.E.; Dugan,V.; Halpin,R.; Lin,X.; Bera,J.; Ghedin,E.; Fedorova,N.; Overton,L.; Tsitrin,T.; Stockwell,T.; Amedeo,P.; Bishop,B.; Chen,H.; Edworthy,P.; Gupta,N.; Katzel,D.; Li,K.; Schobel,S.; Shrivastava,S.; Thovarai,V.; Wang,S.; Westgeest,K.B.; van Beek,R.; Bestebroer,T.M.; de Jong,J.C.; Rimmelzwaan,G.F.; Osterhaus,A.D.M.E.; Fouchier,R.A.M.; Bao,Y.; Sanders,R.; Dernovoy,D.; Kiryutin,B.; …
EPI362740	PA	Hong Kong (SAR)	1994-Jun-01	EPI_ISL_111131	A/Hong Kong/2/1994		Import from public-domain	Wentworth,D.E.; Dugan,V.; Halpin,R.; Lin,X.; Bera,J.; Ghedin,E.; Fedorova,N.; Overton,L.; Tsitrin,T.; Stockwell,T.; Amedeo,P.; Bishop,B.; Chen,H.; Edworthy,P.; Gupta,N.; Katzel,D.; Li,K.; Schobel,S.; Shrivastava,S.; Thovarai,V.; Wang,S.; Westgeest,K.B.; van Beek,R.; Bestebroer,T.M.; de Jong,J.C.; Rimmelzwaan,G.F.; Osterhaus,A.D.M.E.; Fouchier,R.A.M.; Bao,Y.; Sanders,R.; Dernovoy,D.; Kiryutin,B.; …
EPI362768	PA	Australia	1994-Jun-03	EPI_ISL_111135	A/South Australia/15/1994		Import from public-domain	Wentworth,D.E.; Dugan,V.; Halpin,R.; Lin,X.; Bera,J.; Ghedin,E.; Fedorova,N.; Overton,L.; Tsitrin,T.; Stockwell,T.; Amedeo,P.; Bishop,B.; Chen,H.; Edworthy,P.; Gupta,N.; Katzel,D.; Li,K.; Schobel,S.; Shrivastava,S.; Thovarai,V.; Wang,S.; Westgeest,K.B.; van Beek,R.; Bestebroer,T.M.; de Jong,J.C.; Rimmelzwaan,G.F.; Osterhaus,A.D.M.E.; Fouchier,R.A.M.; Bao,Y.; Sanders,R.; Dernovoy,D.; Kiryutin,B.; …
EPI362792	PA	Hong Kong (SAR)	1995-Oct-12	EPI_ISL_111173	A/Hong Kong/55/1995		Import from public-domain	Wentworth,D.E.; Dugan,V.; Halpin,R.; Lin,X.; Bera,J.; Ghedin,E.; Fedorova,N.; Overton,L.; Tsitrin,T.; Stockwell,T.; Amedeo,P.; Bishop,B.; Chen,H.; Edworthy,P.; Gupta,N.; Katzel,D.; Li,K.; Schobel,S.; Shrivastava,S.; Thovarai,V.; Wang,S.; Westgeest,K.B.; van Beek,R.; Bestebroer,T.M.; de Jong,J.C.; Rimmelzwaan,G.F.; Osterhaus,A.D.M.E.; Fouchier,R.A.M.; Bao,Y.; Sanders,R.; Dernovoy,D.; Kiryutin,B.; …
EPI362799	PA	China	1995-Jan-01	EPI_ISL_111174	A/Nanchang/933/1995		Import from public-domain	Wentworth,D.E.; Dugan,V.; Halpin,R.; Lin,X.; Bera,J.; Ghedin,E.; Fedorova,N.; Overton,L.; Tsitrin,T.; Stockwell,T.; Amedeo,P.; Bishop,B.; Chen,H.; Edworthy,P.; Gupta,N.; Katzel,D.; Li,K.; Schobel,S.; Shrivastava,S.; Thovarai,V.; Wang,S.; Westgeest,K.B.; van Beek,R.; Bestebroer,T.M.; de Jong,J.C.; Rimmelzwaan,G.F.; Osterhaus,A.D.M.E.; Fouchier,R.A.M.; Bao,Y.; Sanders,R.; Dernovoy,D.; Kiryutin,B.; …
EPI362806	PA	Netherlands	1995-Dec-02	EPI_ISL_111181	A/Netherlands/271/1995		Import from public-domain	Wentworth,D.E.; Dugan,V.; Halpin,R.; Lin,X.; Bera,J.; Ghedin,E.; Fedorova,N.; Overton,L.; Tsitrin,T.; Stockwell,T.; Amedeo,P.; Bishop,B.; Chen,H.; Edworthy,P.; Gupta,N.; Katzel,D.; Li,K.; Schobel,S.; Shrivastava,S.; Thovarai,V.; Wang,S.; Westgeest,K.B.; van Beek,R.; Bestebroer,T.M.; de Jong,J.C.; Rimmelzwaan,G.F.; Osterhaus,A.D.M.E.; Fouchier,R.A.M.; Bao,Y.; Sanders,R.; Dernovoy,D.; Kiryutin,B.; …
EPI362818	PA	Australia	1995-Jul-27	EPI_ISL_111220	A/Victoria/75/1995		Import from public-domain	Wentworth,D.E.; Dugan,V.; Halpin,R.; Lin,X.; Bera,J.; Ghedin,E.; Fedorova,N.; Overton,L.; Tsitrin,T.; Stockwell,T.; Amedeo,P.; Bishop,B.; Chen,H.; Edworthy,P.; Gupta,N.; Katzel,D.; Li,K.; Schobel,S.; Shrivastava,S.; Thovarai,V.; Wang,S.; Westgeest,K.B.; van Beek,R.; Bestebroer,T.M.; de Jong,J.C.; Rimmelzwaan,G.F.; Osterhaus,A.D.M.E.; Fouchier,R.A.M.; Bao,Y.; Sanders,R.; Dernovoy,D.; Kiryutin,B.; …
EPI362838	PA	Hong Kong (SAR)	1997-Jan-01	EPI_ISL_111271	A/Hong Kong/1/1997		Import from public-domain	Wentworth,D.E.; Dugan,V.; Halpin,R.; Lin,X.; Bera,J.; Ghedin,E.; Fedorova,N.; Overton,L.; Tsitrin,T.; Stockwell,T.; Amedeo,P.; Bishop,B.; Chen,H.; Edworthy,P.; Gupta,N.; Katzel,D.; Li,K.; Schobel,S.; Shrivastava,S.; Thovarai,V.; Wang,S.; Westgeest,K.B.; van Beek,R.; Bestebroer,T.M.; de Jong,J.C.; Rimmelzwaan,G.F.; Osterhaus,A.D.M.E.; Fouchier,R.A.M.; Bao,Y.; Sanders,R.; Dernovoy,D.; Kiryutin,B.; …
EPI362887	PA	South Africa	1997-Jul-01	EPI_ISL_111314	A/Johannesburg/10/1997		Import from public-domain	Wentworth,D.E.; Dugan,V.; Halpin,R.; Lin,X.; Bera,J.; Ghedin,E.; Fedorova,N.; Overton,L.; Tsitrin,T.; Stockwell,T.; Amedeo,P.; Bishop,B.; Chen,H.; Edworthy,P.; Gupta,N.; Katzel,D.; Li,K.; Schobel,S.; Shrivastava,S.; Thovarai,V.; Wang,S.; Westgeest,K.B.; van Beek,R.; Bestebroer,T.M.; de Jong,J.C.; Rimmelzwaan,G.F.; Osterhaus,A.D.M.E.; Fouchier,R.A.M.; Bao,Y.; Sanders,R.; Dernovoy,D.; Kiryutin,B.; …
EPI362854	PA	Norway	1997-Jan-01	EPI_ISL_111315	A/Oslo/21/1997		Import from public-domain	Wentworth,D.E.; Dugan,V.; Halpin,R.; Lin,X.; Bera,J.; Ghedin,E.; Fedorova,N.; Overton,L.; Tsitrin,T.; Stockwell,T.; Amedeo,P.; Bishop,B.; Chen,H.; Edworthy,P.; Gupta,N.; Katzel,D.; Li,K.; Schobel,S.; Shrivastava,S.; Thovarai,V.; Wang,S.; Westgeest,K.B.; van Beek,R.; Bestebroer,T.M.; de Jong,J.C.; Rimmelzwaan,G.F.; Osterhaus,A.D.M.E.; Fouchier,R.A.M.; Bao,Y.; Sanders,R.; Dernovoy,D.; Kiryutin,B.; …
EPI362867	PA	Australia	1997-Jan-01	EPI_ISL_111337	A/Sydney/5/1997		Import from public-domain	Wentworth,D.E.; Dugan,V.; Halpin,R.; Lin,X.; Bera,J.; Ghedin,E.; Fedorova,N.; Overton,L.; Tsitrin,T.; Stockwell,T.; Amedeo,P.; Bishop,B.; Chen,H.; Edworthy,P.; Gupta,N.; Katzel,D.; Li,K.; Schobel,S.; Shrivastava,S.; Thovarai,V.; Wang,S.; Westgeest,K.B.; van Beek,R.; Bestebroer,T.M.; de Jong,J.C.; Rimmelzwaan,G.F.; Osterhaus,A.D.M.E.; Fouchier,R.A.M.; Bao,Y.; Sanders,R.; Dernovoy,D.; Kiryutin,B.; …
EPI362874	PA	France	1996-Dec-30	EPI_ISL_111339	A/Nice/491/1997		Import from public-domain	Wentworth,D.E.; Dugan,V.; Halpin,R.; Lin,X.; Bera,J.; Ghedin,E.; Fedorova,N.; Overton,L.; Tsitrin,T.; Stockwell,T.; Amedeo,P.; Bishop,B.; Chen,H.; Edworthy,P.; Gupta,N.; Katzel,D.; Li,K.; Schobel,S.; Shrivastava,S.; Thovarai,V.; Wang,S.; Westgeest,K.B.; van Beek,R.; Bestebroer,T.M.; de Jong,J.C.; Rimmelzwaan,G.F.; Osterhaus,A.D.M.E.; Fouchier,R.A.M.; Bao,Y.; Sanders,R.; Dernovoy,D.; Kiryutin,B.; …
EPI362905	PA	Panama	1999-Jan-01	EPI_ISL_111375	A/Panama/2007/1999		Import from public-domain	Wentworth,D.E.; Dugan,V.; Halpin,R.; Lin,X.; Bera,J.; Ghedin,E.; Fedorova,N.; Overton,L.; Tsitrin,T.; Stockwell,T.; Amedeo,P.; Bishop,B.; Chen,H.; Edworthy,P.; Gupta,N.; Katzel,D.; Li,K.; Schobel,S.; Shrivastava,S.; Thovarai,V.; Wang,S.; Westgeest,K.B.; van Beek,R.; Bestebroer,T.M.; de Jong,J.C.; Rimmelzwaan,G.F.; Osterhaus,A.D.M.E.; Fouchier,R.A.M.; Bao,Y.; Sanders,R.; Dernovoy,D.; Kiryutin,B.; …
EPI362912	PA	Netherlands	2001-Mar-14	EPI_ISL_111376	A/Netherlands/118/2001		Import from public-domain	Wentworth,D.E.; Dugan,V.; Halpin,R.; Lin,X.; Bera,J.; Ghedin,E.; Fedorova,N.; Overton,L.; Tsitrin,T.; Stockwell,T.; Amedeo,P.; Bishop,B.; Chen,H.; Edworthy,P.; Gupta,N.; Katzel,D.; Li,K.; Schobel,S.; Shrivastava,S.; Thovarai,V.; Wang,S.; Westgeest,K.B.; van Beek,R.; Bestebroer,T.M.; de Jong,J.C.; Rimmelzwaan,G.F.; Osterhaus,A.D.M.E.; Fouchier,R.A.M.; Bao,Y.; Sanders,R.; Dernovoy,D.; Kiryutin,B.; …
EPI367504	PA	United States	2012-Mar-02	EPI_ISL_111405	A/Washington/16/2012	Spokane Regional Health District	Centers for Disease Control and Prevention
EPI367526	PA	United States	2012-Jan-25	EPI_ISL_111406	A/California/17/2012	California Department of Health Services	Centers for Disease Control and Prevention
EPI1846766	PA	Cambodia	2020-Jul-16	EPI_ISL_1015490	A/Cambodia/E0826360/2020	WHO Collaborating Centre for Reference and Research on Influenza	Centers for Disease Control and Prevention
EPI1846782	PA	Bangladesh	2020-Sep-19	EPI_ISL_1015492	A/Bangladesh/3010/2020	icddr,b International Centre for Diarrhoeal Disease Research, Bangladesh	Centers for Disease Control and Prevention
EPI1847037	PA	Cambodia	2020-Sep-08	EPI_ISL_1041017	A/Cambodia/e1012396/2020	Institute Pasteur du Cambodia	WHO Collaborating Centre for Reference and Research on Influenza	Deng,Y-M; Iannello,P; Lau,H; Spirason,N; Moselen,J; Aziz,A; Komadina,N.
EPI1847045	PA	Cambodia	2020-Sep-09	EPI_ISL_1041018	A/Cambodia/e1012399/2020	Institute Pasteur du Cambodia	WHO Collaborating Centre for Reference and Research on Influenza	Deng,Y-M; Iannello,P; Lau,H; Spirason,N; Moselen,J; Aziz,A; Komadina,N.
EPI1847053	PA	Cambodia	2020-Sep-22	EPI_ISL_1041019	A/Cambodia/e1012422/2020	Institute Pasteur du Cambodia	WHO Collaborating Centre for Reference and Research on Influenza	Deng,Y-M; Iannello,P; Lau,H; Spirason,N; Moselen,J; Aziz,A; Komadina,N.
EPI1847060	PA	Cambodia	2020-Sep-25	EPI_ISL_1041020	A/Cambodia/e1012424/2020	Institute Pasteur du Cambodia	WHO Collaborating Centre for Reference and Research on Influenza	Deng,Y-M; Iannello,P; Lau,H; Spirason,N; Moselen,J; Aziz,A; Komadina,N.
EPI1847677	PA	Sweden	2021-Jan-23	EPI_ISL_1055767	A/Stockholm/2/2021	Klinisk mikrobiologi, Karolinska Universitetslaboratoriet, Karolinska Universitetssjukhuset Solna	Public Health Agency of Sweden
EPI1847788	PA	United States	2021-Jan-23	EPI_ISL_1064117	A/Wisconsin/02/2021	Wisconsin State Laboratory of Hygiene	Centers for Disease Control and Prevention
EPI1847812	PA	Bahrain	2021-Jan-10	EPI_ISL_1064120	A/Bahrain/1344/2021	Ministry of Health Bahrain	Centers for Disease Control and Prevention
EPI1847820	PA	Japan	2020-Aug-01	EPI_ISL_1064121	A/Kitakyusyu/1/2020	National Institute of Infectious Diseases (NIID)	Centers for Disease Control and Prevention
EPI1847828	PA	Bahrain	2021-Jan-11	EPI_ISL_1064122	A/Bahrain/3524/2021	Ministry of Health Bahrain	Centers for Disease Control and Prevention
EPI1847836	PA	Bahrain	2021-Jan-14	EPI_ISL_1064123	A/Bahrain/9211/2021	Ministry of Health Bahrain	Centers for Disease Control and Prevention
EPI1847844	PA	Japan	2020-Apr-03	EPI_ISL_1064124	A/Saitama/92/2020	National Institute of Infectious Diseases (NIID)	Centers for Disease Control and Prevention
EPI1847866	PA	Bahrain	2021-Jan-12	EPI_ISL_1064127	A/Bahrain/4981/2021	Ministry of Health Bahrain	Centers for Disease Control and Prevention
EPI1847877	PA	United Arab Emirates	2021-Jan-01	EPI_ISL_1064129	A/Abu Dhabi/01/2021	Shaikh Khalifa Medical City	Centers for Disease Control and Prevention
EPI1847885	PA	Vietnam	2020-Oct-22	EPI_ISL_1064130	A/Vietnam/Vnhcm-Gs508/2020	Pasteur Institute, Influenza Laboratory	Centers for Disease Control and Prevention
EPI1847892	PA	Vietnam	2020-Oct-29	EPI_ISL_1064131	A/Vietnam/Vnhcm-Gs538/2020	Pasteur Institute, Influenza Laboratory	Centers for Disease Control and Prevention
EPI1847900	PA	Vietnam	2020-Jan-01	EPI_ISL_1064132	A/Vietnam/Vnhcm-Vp235/2020	Pasteur Institute, Influenza Laboratory	Centers for Disease Control and Prevention
EPI1847908	PA	Finland	2020-Mar-02	EPI_ISL_1064133	A/Finland/183/2020	National Institute for Medical Research	Centers for Disease Control and Prevention
EPI1847924	PA	Vietnam	2020-Oct-09	EPI_ISL_1064135	A/Vietnam/Vnhcm-Gs483/2020	Pasteur Institute, Influenza Laboratory	Centers for Disease Control and Prevention
EPI1847932	PA	United Arab Emirates	2021-Jan-15	EPI_ISL_1064136	A/Abu Dhabi/390121/2021	Shaikh Khalifa Medical City	Centers for Disease Control and Prevention
EPI1847956	PA	United Arab Emirates	2021-Jan-17	EPI_ISL_1064139	A/Abu Dhabi/2375/2021	Shaikh Khalifa Medical City	Centers for Disease Control and Prevention
EPI1847972	PA	Vietnam	2020-Oct-21	EPI_ISL_1064141	A/Vietnam/Vnhcm-Gs507/2020	Pasteur Institute, Influenza Laboratory	Centers for Disease Control and Prevention
EPI1847988	PA	Vietnam	2020-Jan-01	EPI_ISL_1064143	A/Vietnam/Vnhcm-Vp236/2020	Pasteur Institute, Influenza Laboratory	Centers for Disease Control and Prevention
EPI1847996	PA	Vietnam	2020-Oct-22	EPI_ISL_1064144	A/Vietnam/Vnhcm-Gs520/2020	Pasteur Institute, Influenza Laboratory	Centers for Disease Control and Prevention
EPI1848004	PA	Vietnam	2020-Jan-01	EPI_ISL_1064145	A/Vietnam/Vnhcm-Vp260/2020	Pasteur Institute, Influenza Laboratory	Centers for Disease Control and Prevention
EPI1848012	PA	Vietnam	2020-Jan-01	EPI_ISL_1064146	A/Vietnam/Vnhcm-Vp234/2020	Pasteur Institute, Influenza Laboratory	Centers for Disease Control and Prevention
EPI1986650	PA	Netherlands	2022-Feb-05	EPI_ISL_10073480	A/Netherlands/10047/2022	PAMM	National Institute for Public Health and the Environment (RIVM)	A,Meijer; L,Wijsman; S, vd Brink
EPI1986690	PA	Netherlands	2022-Feb-09	EPI_ISL_10073535	A/Netherlands/10052/2022	Diakonessenhuis Utrecht	National Institute for Public Health and the Environment (RIVM)	A,Meijer; L,Wijsman; S, vd Brink
EPI1986698	PA	Netherlands	2022-Feb-07	EPI_ISL_10073545	A/Netherlands/10053/2022	Diakonessenhuis Utrecht	National Institute for Public Health and the Environment (RIVM)	A,Meijer; L,Wijsman; S, vd Brink
EPI1986706	PA	Netherlands	2022-Feb-08	EPI_ISL_10073551	A/Netherlands/10054/2022	Diakonessenhuis Utrecht	National Institute for Public Health and the Environment (RIVM)	A,Meijer; L,Wijsman; S, vd Brink
EPI1986714	PA	Netherlands	2022-Feb-06	EPI_ISL_10073552	A/Netherlands/10055/2022	Noordwest Ziekenhuisgroep	National Institute for Public Health and the Environment (RIVM)	A,Meijer; L,Wijsman; S, vd Brink
EPI1986730	PA	Netherlands	2022-Feb-09	EPI_ISL_10073554	A/Netherlands/10057/2022	Academic Medical Center, University of Amsterdam	National Institute for Public Health and the Environment (RIVM)	A,Meijer; L,Wijsman; S, vd Brink
EPI1986738	PA	Netherlands	2022-Feb-08	EPI_ISL_10073556	A/Netherlands/10058/2022	Academic Medical Center, University of Amsterdam	National Institute for Public Health and the Environment (RIVM)	A,Meijer; L,Wijsman; S, vd Brink
EPI1986746	PA	Netherlands	2022-Feb-07	EPI_ISL_10073557	A/Netherlands/10059/2022	Academic Medical Center, University of Amsterdam	National Institute for Public Health and the Environment (RIVM)	A,Meijer; L,Wijsman; S, vd Brink
EPI1986754	PA	Netherlands	2022-Feb-06	EPI_ISL_10073640	A/Netherlands/10060/2022	Haga Ziekenhuis	National Institute for Public Health and the Environment (RIVM)	A,Meijer; L,Wijsman; S, vd Brink
EPI1986770	PA	Netherlands	2022-Feb-07	EPI_ISL_10073650	A/Netherlands/10062/2022	Haga Ziekenhuis	National Institute for Public Health and the Environment (RIVM)	A,Meijer; L,Wijsman; S, vd Brink
EPI1986776	PA	Netherlands	2022-Feb-08	EPI_ISL_10073655	A/Netherlands/10063/2022	Haga Ziekenhuis	National Institute for Public Health and the Environment (RIVM)	A,Meijer; L,Wijsman; S, vd Brink
EPI1986788	PA	Brazil	2022-Jan-03	EPI_ISL_10081749	A/Sergipe/2286/2022	LACEN/SE - Laboratório Central de Saúde Pública de Sergipe - Instituto Parreira Horta	Instituto Oswaldo Cruz FIOCRUZ - Laboratory of Respiratory Viruses and Measles (LVRS)	Resende, P.C.; Appolinario, L.; Motta, F.C.; Pereira, E.C.; Arantes, I.; Rocha, A.S.; Silva, B.M.; Carvalho, J.M.; Pinto, L.M.; Siqueira, M.
EPI1986796	PA	Brazil	2022-Jan-08	EPI_ISL_10081750	A/Parana/2853/2022	Laboratório Central do Estado do Paraná - LACEN/PR	Instituto Oswaldo Cruz FIOCRUZ - Laboratory of Respiratory Viruses and Measles (LVRS)	Resende, P.C.; Appolinario, L.; Motta, F.C.; Pereira, E.C.; Arantes, I.; Rocha, A.S.; Silva, B.M.; Carvalho, J.M.; Pinto, L.M.; Siqueira, M.
EPI1986804	PA	Brazil	2022-Jan-13	EPI_ISL_10081751	A/Parana/2854/2022	Laboratório Central do Estado do Paraná - LACEN/PR	Instituto Oswaldo Cruz FIOCRUZ - Laboratory of Respiratory Viruses and Measles (LVRS)	Resende, P.C.; Appolinario, L.; Motta, F.C.; Pereira, E.C.; Arantes, I.; Rocha, A.S.; Silva, B.M.; Carvalho, J.M.; Pinto, L.M.; Siqueira, M.
EPI1986812	PA	Brazil	2022-Jan-13	EPI_ISL_10081752	A/Parana/2858/2022	Laboratório Central do Estado do Paraná - LACEN/PR	Instituto Oswaldo Cruz FIOCRUZ - Laboratory of Respiratory Viruses and Measles (LVRS)	Resende, P.C.; Appolinario, L.; Motta, F.C.; Pereira, E.C.; Arantes, I.; Rocha, A.S.; Silva, B.M.; Carvalho, J.M.; Pinto, L.M.; Siqueira, M.
EPI1986820	PA	Brazil	2022-Jan-13	EPI_ISL_10081753	A/Parana/2859/2022	Laboratório Central do Estado do Paraná - LACEN/PR	Instituto Oswaldo Cruz FIOCRUZ - Laboratory of Respiratory Viruses and Measles (LVRS)	Resende, P.C.; Appolinario, L.; Motta, F.C.; Pereira, E.C.; Arantes, I.; Rocha, A.S.; Silva, B.M.; Carvalho, J.M.; Pinto, L.M.; Siqueira, M.
EPI1986828	PA	Brazil	2022-Jan-07	EPI_ISL_10081754	A/Parana/2860/2022	Laboratório Central do Estado do Paraná - LACEN/PR	Instituto Oswaldo Cruz FIOCRUZ - Laboratory of Respiratory Viruses and Measles (LVRS)	Resende, P.C.; Appolinario, L.; Motta, F.C.; Pereira, E.C.; Arantes, I.; Rocha, A.S.; Silva, B.M.; Carvalho, J.M.; Pinto, L.M.; Siqueira, M.
EPI1986851	PA	Brazil	2021-Nov-16	EPI_ISL_10081849	A/Rio de Janeiro/60809/2021	Laboratório Central de Saúde Pública (LACEN RJ)	Instituto Oswaldo Cruz FIOCRUZ - Laboratory of Respiratory Viruses and Measles (LVRS)	Resende, P.C.; Appolinario, L.; Motta, F.C.; Pereira, E.C.; Arantes, I.; Rocha, A.S.; Silva, B.M.; Carvalho, J.M.; Pinto, L.M.; Cavalcanti, A.C.; Siqueira, M.
EPI1986972	PA	Spain	2022-Feb-01	EPI_ISL_10120784	A/Catalonia/NSVH199820549/2022	Hospital Universitari Vall d'Hebron	Hospital Universitari Vall d'Hebron
EPI1986986	PA	Germany	2021-Dec-23	EPI_ISL_10155209	A/Berlin/5/2021	Robert Koch-Institute Nationales Referenzzentrum für Influenza	Robert Koch Institute Nationales Referenzzentrum für Influenza
EPI1986994	PA	Germany	2021-Dec-28	EPI_ISL_10155221	A/Nordrhein-Westfalen/3/2021	Robert Koch-Institute Nationales Referenzzentrum für Influenza	Robert Koch Institute Nationales Referenzzentrum für Influenza
EPI1987000	PA	Germany	2021-Dec-29	EPI_ISL_10155231	A/Berlin/12/2021	Robert Koch-Institute Nationales Referenzzentrum für Influenza	Robert Koch Institute Nationales Referenzzentrum für Influenza
EPI1987016	PA	Germany	2022-Jan-03	EPI_ISL_10155255	A/Thueringen/1/2022	Robert Koch-Institute Nationales Referenzzentrum für Influenza	Robert Koch Institute Nationales Referenzzentrum für Influenza
EPI1987024	PA	Germany	2021-Dec-31	EPI_ISL_10155267	A/Berlin/7/2021	Robert Koch-Institute Nationales Referenzzentrum für Influenza	Robert Koch Institute Nationales Referenzzentrum für Influenza
EPI1987032	PA	Germany	2022-Jan-04	EPI_ISL_10155279	A/Hessen/1/2022	Robert Koch-Institute Nationales Referenzzentrum für Influenza	Robert Koch Institute Nationales Referenzzentrum für Influenza
EPI1987040	PA	Germany	2021-Dec-27	EPI_ISL_10155292	A/Baden-Wuerttemberg/2/2021	Robert Koch-Institute Nationales Referenzzentrum für Influenza	Robert Koch Institute Nationales Referenzzentrum für Influenza
EPI1987048	PA	Germany	2022-Jan-04	EPI_ISL_10155304	A/Thueringen/2/2022	Robert Koch-Institute Nationales Referenzzentrum für Influenza	Robert Koch Institute Nationales Referenzzentrum für Influenza
EPI1987056	PA	Germany	2022-Jan-04	EPI_ISL_10155318	A/Berlin/1/2022	Robert Koch-Institute Nationales Referenzzentrum für Influenza	Robert Koch Institute Nationales Referenzzentrum für Influenza
EPI1987072	PA	Germany	2022-Jan-04	EPI_ISL_10155330	A/Berlin/2/2022	Robert Koch-Institute Nationales Referenzzentrum für Influenza	Robert Koch Institute Nationales Referenzzentrum für Influenza
EPI1987259	PA	Netherlands	2022-Feb-09	EPI_ISL_10230178	A/Netherlands/00059/2022	Erasmus Medical Center	Erasmus Medical Center
EPI1987271	PA	Netherlands	2022-Jan-24	EPI_ISL_10230237	A/Netherlands/00054/2022	Erasmus Medical Center	Erasmus Medical Center
EPI1987276	PA	Netherlands	2022-Feb-01	EPI_ISL_10230251	A/Netherlands/00057/2022	Erasmus Medical Center	Erasmus Medical Center
EPI1987279	PA	Netherlands	2022-Feb-05	EPI_ISL_10230256	A/Netherlands/00058/2022	Erasmus Medical Center	Erasmus Medical Center
EPI1987616	PA	Netherlands	2021-Oct-14	EPI_ISL_10337722	A/Netherlands/00018/2021	Erasmus Medical Center	Erasmus Medical Center
EPI1987619	PA	Netherlands	2021-Oct-13	EPI_ISL_10337723	A/Netherlands/00019/2021	Erasmus Medical Center	Erasmus Medical Center
EPI1987622	PA	Netherlands	2021-Oct-01	EPI_ISL_10337724	A/Netherlands/00022/2021	Erasmus Medical Center	Erasmus Medical Center
EPI1987632	PA	Netherlands	2021-Nov-21	EPI_ISL_10337730	A/Netherlands/00076/2021	Erasmus Medical Center	Erasmus Medical Center
EPI1987635	PA	Netherlands	2021-Dec-01	EPI_ISL_10337731	A/Netherlands/00088/2021	Erasmus Medical Center	Erasmus Medical Center
EPI1987638	PA	Netherlands	2021-Dec-02	EPI_ISL_10337732	A/Netherlands/00090/2021	Erasmus Medical Center	Erasmus Medical Center
EPI1987641	PA	Netherlands	2021-Dec-06	EPI_ISL_10337733	A/Netherlands/00093/2021	Erasmus Medical Center	Erasmus Medical Center
EPI1987651	PA	Netherlands	2021-Dec-31	EPI_ISL_10337743	A/Netherlands/00121/2021	Erasmus Medical Center	Erasmus Medical Center
EPI2002156	PA	Spain	2022-Jan-22	EPI_ISL_10347222	A/Canarias/782/2022	Servicio de Microbiología Hospital Insular de Gran Canaria	Instituto de Salud Carlos III	Pozo,F; Iglesias-Caballero, M.; Gonz?lez-Esguevillas,M.; Molinero,M.; Camarero,S.; Mart?n,V.; Reyes,N.; Sandon?s,V.; V?zquez-Mor?n,S.; Casas,I.
EPI2002157	PA	Spain	2021-Dec-21	EPI_ISL_10347230	A/Cantabria/220711/2021	Servicio de Microbiología Hospital Universitario Marqués de Valdecilla	Instituto de Salud Carlos III	Pozo,F; Iglesias-Caballero, M.; Gonz?lez-Esguevillas,M.; Molinero,M.; Camarero,S.; Mart?n,V.; Reyes,N.; Sandon?s,V.; V?zquez-Mor?n,S.; Casas,I.
EPI2002153	PA	Spain	2022-Feb-11	EPI_ISL_10347253	A/Navarra/976/2022	Servicio de Microbiología Complejo Hospitalario de Navarra	Instituto de Salud Carlos III	Pozo,F; Iglesias-Caballero, M.; Gonz?lez-Esguevillas,M.; Molinero,M.; Camarero,S.; Mart?n,V.; Reyes,N.; Sandon?s,V.; V?zquez-Mor?n,S.; Casas,I.
EPI2002154	PA	Spain	2022-Feb-11	EPI_ISL_10347256	A/Navarra/979/2022	Servicio de Microbiología Complejo Hospitalario de Navarra	Instituto de Salud Carlos III	Pozo,F; Iglesias-Caballero, M.; Gonz?lez-Esguevillas,M.; Molinero,M.; Camarero,S.; Mart?n,V.; Reyes,N.; Sandon?s,V.; V?zquez-Mor?n,S.; Casas,I.
EPI2002155	PA	Spain	2022-Feb-09	EPI_ISL_10347257	A/Navarra/980/2022	Servicio de Microbiología Complejo Hospitalario de Navarra	Instituto de Salud Carlos III	Pozo,F; Iglesias-Caballero, M.; Gonz?lez-Esguevillas,M.; Molinero,M.; Camarero,S.; Mart?n,V.; Reyes,N.; Sandon?s,V.; V?zquez-Mor?n,S.; Casas,I.
EPI1987759	PA	United Kingdom	2022-Feb-15	EPI_ISL_10401833	A/Cardiff/8265/2022	Public Health Wales Microbiology Cardiff	Public Health Wales Microbiology Cardiff
EPI1987768	PA	United Kingdom	2022-Feb-15	EPI_ISL_10402013	A/Cardiff/8266/2022	Public Health Wales Microbiology Cardiff	Public Health Wales Microbiology Cardiff
EPI1987776	PA	United Kingdom	2022-Feb-15	EPI_ISL_10402014	A/Cardiff/8267/2022	Public Health Wales Microbiology Cardiff	Public Health Wales Microbiology Cardiff
EPI1987784	PA	United Kingdom	2022-Feb-15	EPI_ISL_10402015	A/Cardiff/8268/2022	Public Health Wales Microbiology Cardiff	Public Health Wales Microbiology Cardiff
EPI1987835	PA	Netherlands	2022-Jan-30	EPI_ISL_10434299	A/Netherlands/10039/2022	PAMM	National Institute for Public Health and the Environment (RIVM)	A,Meijer; L,Wijsman; S, vd Brink
EPI1987843	PA	Netherlands	2022-Feb-10	EPI_ISL_10434300	A/Netherlands/10046/2022	National Institute for Public Health and the Environment (RIVM)	National Institute for Public Health and the Environment (RIVM)	A,Meijer; L,Wijsman; S, vd Brink
EPI1988257	PA	Panama	2021-Nov-29	EPI_ISL_10492746	A/Panama/M109144/2021	Instituto Conmemorativo Gorgas de Estudios de la Salud	Centers for Disease Control and Prevention
EPI1988265	PA	United States	2021-Dec-29	EPI_ISL_10492774	A/Michigan/28/2021	Michigan Department of Community Health	Centers for Disease Control and Prevention
EPI1988273	PA	United States	2022-Jan-11	EPI_ISL_10492778	A/Nebraska/04/2022	Nebraska Public Health Lab	Centers for Disease Control and Prevention
EPI1988281	PA	United States	2022-Jan-11	EPI_ISL_10492788	A/Nebraska/03/2022	Nebraska Public Health Lab	Centers for Disease Control and Prevention
EPI1988289	PA	United States	2022-Jan-18	EPI_ISL_10492799	A/South Dakota/04/2022	South Dakota Public Health Lab	Centers for Disease Control and Prevention
EPI1988297	PA	United States	2022-Jan-05	EPI_ISL_10492811	A/Michigan/03/2022	Michigan Department of Community Health	Centers for Disease Control and Prevention
EPI1988305	PA	United States	2022-Jan-04	EPI_ISL_10492820	A/Michigan/02/2022	Michigan Department of Community Health	Centers for Disease Control and Prevention
EPI1988320	PA	United States	2022-Jan-20	EPI_ISL_10492839	A/South Dakota/06/2022	South Dakota Public Health Lab	Centers for Disease Control and Prevention
EPI1988328	PA	United States	2022-Jan-06	EPI_ISL_10492840	A/Nebraska/02/2022	Nebraska Public Health Lab	Centers for Disease Control and Prevention
EPI1988336	PA	United States	2022-Jan-05	EPI_ISL_10492841	A/California/04/2022	California Department of Health Services	Centers for Disease Control and Prevention
EPI1988344	PA	United States	2022-Jan-05	EPI_ISL_10492842	A/Washington/02/2022	Washington State Public Health Laboratory	Centers for Disease Control and Prevention
EPI1988352	PA	United States	2022-Jan-14	EPI_ISL_10492844	A/Utah/04/2022	Utah Department of Health	Centers for Disease Control and Prevention
EPI1988360	PA	United States	2022-Jan-07	EPI_ISL_10492845	A/Washington/03/2022	Washington State Public Health Laboratory	Centers for Disease Control and Prevention
EPI1988368	PA	United States	2022-Jan-03	EPI_ISL_10492846	A/Washington/01/2022	Washington State Public Health Laboratory	Centers for Disease Control and Prevention
EPI1988376	PA	United States	2022-Jan-04	EPI_ISL_10492855	A/California/03/2022	California Department of Health Services	Centers for Disease Control and Prevention
EPI1988384	PA	United States	2022-Jan-14	EPI_ISL_10492866	A/Utah/03/2022	Utah Department of Health	Centers for Disease Control and Prevention
EPI1988392	PA	United States	2022-Jan-16	EPI_ISL_10492876	A/Nevada/01/2022	Southern Nevada Public Health Lab	Centers for Disease Control and Prevention
EPI1988399	PA	United States	2022-Jan-10	EPI_ISL_10492884	A/Oregon/06/2022	Oregon Public Health Laboratory	Centers for Disease Control and Prevention
EPI1988407	PA	United States	2022-Jan-02	EPI_ISL_10492890	A/Oregon/04/2022	Oregon Public Health Laboratory	Centers for Disease Control and Prevention
EPI1988423	PA	United States	2022-Jan-07	EPI_ISL_10492902	A/California/05/2022	California Department of Health Services	Centers for Disease Control and Prevention
EPI1988431	PA	United States	2022-Jan-18	EPI_ISL_10492903	A/Utah/05/2022	Utah Department of Health	Centers for Disease Control and Prevention
EPI1988439	PA	United States	2022-Jan-10	EPI_ISL_10492907	A/California/06/2022	California Department of Health Services	Centers for Disease Control and Prevention
EPI1988447	PA	United States	2022-Jan-05	EPI_ISL_10492914	A/Oregon/05/2022	Oregon Public Health Laboratory	Centers for Disease Control and Prevention
EPI1988463	PA	United States	2022-Jan-10	EPI_ISL_10492926	A/Florida/01/2022	Florida Department of Health-Tampa	Centers for Disease Control and Prevention
EPI1988471	PA	United States	2022-Jan-12	EPI_ISL_10492932	A/Pennsylvania/08/2022	Pennsylvania Department of Health	Centers for Disease Control and Prevention
EPI1988479	PA	United States	2022-Jan-04	EPI_ISL_10492942	A/Pennsylvania/02/2022	Pennsylvania Department of Health	Centers for Disease Control and Prevention
EPI1988487	PA	United States	2022-Jan-15	EPI_ISL_10492947	A/Pennsylvania/10/2022	Pennsylvania Department of Health	Centers for Disease Control and Prevention
EPI1988510	PA	United States	2022-Jan-14	EPI_ISL_10492973	A/Florida/03/2022	Florida Department of Health-Tampa	Centers for Disease Control and Prevention
EPI1988548	PA	United States	2022-Jan-11	EPI_ISL_10493002	A/Pennsylvania/07/2022	Pennsylvania Department of Health	Centers for Disease Control and Prevention
EPI1991114	PA	United States	2022-Jan-04	EPI_ISL_10493005	A/Delaware/02/2022	Delaware Public Health Lab	Centers for Disease Control and Prevention
EPI1988578	PA	United States	2022-Jan-11	EPI_ISL_10493022	A/Florida/02/2022	Florida Department of Health-Tampa	Centers for Disease Control and Prevention
EPI1991146	PA	United States	2022-Jan-17	EPI_ISL_10493032	A/Vermont/03/2022	Vermont Department of Health Laboratory	Centers for Disease Control and Prevention
EPI1988587	PA	United States	2021-Dec-29	EPI_ISL_10493034	A/Pennsylvania/12/2021	Pennsylvania Department of Health	Centers for Disease Control and Prevention
EPI1988596	PA	United States	2022-Jan-11	EPI_ISL_10493041	A/Vermont/01/2022	Vermont Department of Health Laboratory	Centers for Disease Control and Prevention
EPI1988604	PA	United States	2022-Jan-10	EPI_ISL_10493051	A/New Hampshire/02/2022	New Hampshire Public Health Laboratories	Centers for Disease Control and Prevention
EPI1991209	PA	United States	2022-Jan-04	EPI_ISL_10493066	A/Pennsylvania/05/2022	Pennsylvania Department of Health	Centers for Disease Control and Prevention
EPI1988617	PA	United States	2022-Jan-01	EPI_ISL_10493069	A/Pennsylvania/01/2022	Pennsylvania Department of Health	Centers for Disease Control and Prevention
EPI1991244	PA	United States	2022-Jan-04	EPI_ISL_10493086	A/Pennsylvania/03/2022	Pennsylvania Department of Health	Centers for Disease Control and Prevention
EPI1988630	PA	Russian Federation	2021-Nov-15	EPI_ISL_10493091	A/Vladivostok/6/2021	Ivanovsky Research Institute of Virology RAMS	Centers for Disease Control and Prevention
EPI1988638	PA	Russian Federation	2021-Dec-06	EPI_ISL_10493101	A/Moscow/54/2021	Ivanovsky Research Institute of Virology RAMS	Centers for Disease Control and Prevention
EPI1988646	PA	Bolivia, Plurinationial State of	2021-Dec-19	EPI_ISL_10493105	A/Bolivia/939/2021	Instituto Nacional de Laboratoriosde Salud (INLASA)	Centers for Disease Control and Prevention
EPI1988654	PA	Russian Federation	2021-Nov-24	EPI_ISL_10493116	A/Vladivostok/13/2021	Ivanovsky Research Institute of Virology RAMS	Centers for Disease Control and Prevention
EPI1988662	PA	United States	2021-Dec-27	EPI_ISL_10493120	A/Colorado/04/2021	Colorado Department of Health Lab	Centers for Disease Control and Prevention
EPI1988670	PA	United States	2021-Dec-24	EPI_ISL_10493126	A/Colorado/02/2021	Colorado Department of Health Lab	Centers for Disease Control and Prevention
EPI1988678	PA	Russian Federation	2021-Dec-02	EPI_ISL_10493131	A/Velikiy Novgorod/48/2021	Ivanovsky Research Institute of Virology RAMS	Centers for Disease Control and Prevention
EPI1988686	PA	Russian Federation	2021-Nov-08	EPI_ISL_10493132	A/Yaroslavl/18/2021	Ivanovsky Research Institute of Virology RAMS	Centers for Disease Control and Prevention
EPI1988694	PA	Russian Federation	2021-Nov-01	EPI_ISL_10493133	A/Vladivostok/4/2021	Ivanovsky Research Institute of Virology RAMS	Centers for Disease Control and Prevention
EPI1988700	PA	Russian Federation	2021-Nov-29	EPI_ISL_10493134	A/Vladimir/37/2021	Ivanovsky Research Institute of Virology RAMS	Centers for Disease Control and Prevention
EPI1988708	PA	Russian Federation	2021-Dec-01	EPI_ISL_10493137	A/Moscow/52/2021	Ivanovsky Research Institute of Virology RAMS	Centers for Disease Control and Prevention
EPI1988716	PA	Russian Federation	2021-Nov-17	EPI_ISL_10493143	A/Yaroslavl/31/2021	Ivanovsky Research Institute of Virology RAMS	Centers for Disease Control and Prevention
EPI1988724	PA	Russian Federation	2021-Dec-01	EPI_ISL_10493153	A/Orenburg/42/2021	Ivanovsky Research Institute of Virology RAMS	Centers for Disease Control and Prevention
EPI1988732	PA	Russian Federation	2021-Nov-18	EPI_ISL_10493157	A/Yaroslavl/33/2021	Ivanovsky Research Institute of Virology RAMS	Centers for Disease Control and Prevention
EPI1988740	PA	United States	2021-Dec-27	EPI_ISL_10493165	A/Colorado/05/2021	Colorado Department of Health Lab	Centers for Disease Control and Prevention
EPI1988748	PA	Russian Federation	2021-Nov-01	EPI_ISL_10493176	A/Vladimir/7/2021	Ivanovsky Research Institute of Virology RAMS	Centers for Disease Control and Prevention
EPI1988755	PA	Russian Federation	2021-Nov-08	EPI_ISL_10493184	A/Yaroslavl/25/2021	Ivanovsky Research Institute of Virology RAMS	Centers for Disease Control and Prevention
EPI1988763	PA	Russian Federation	2021-Dec-10	EPI_ISL_10493195	A/Velikiy Novgorod/50/2021	Ivanovsky Research Institute of Virology RAMS	Centers for Disease Control and Prevention
EPI1988771	PA	United States	2022-Jan-02	EPI_ISL_10493203	A/Colorado/01/2022	Colorado Department of Health Lab	Centers for Disease Control and Prevention
EPI1988778	PA	Bolivia, Plurinationial State of	2021-Dec-19	EPI_ISL_10493210	A/Bolivia/948/2021	Instituto Nacional de Laboratoriosde Salud (INLASA)	Centers for Disease Control and Prevention
EPI1988786	PA	United States	2021-Dec-21	EPI_ISL_10493220	A/Colorado/01/2021	Colorado Department of Health Lab	Centers for Disease Control and Prevention
EPI1988794	PA	United States	2021-Dec-28	EPI_ISL_10493225	A/Colorado/06/2021	Colorado Department of Health Lab	Centers for Disease Control and Prevention
EPI1988810	PA	Russian Federation	2021-Nov-01	EPI_ISL_10493243	A/Vladimir/8/2021	Ivanovsky Research Institute of Virology RAMS	Centers for Disease Control and Prevention
EPI1988818	PA	Russian Federation	2021-Nov-15	EPI_ISL_10493255	A/Vladivostok/5/2021	Ivanovsky Research Institute of Virology RAMS	Centers for Disease Control and Prevention
EPI1988826	PA	Russian Federation	2021-Nov-29	EPI_ISL_10493267	A/Velikiy Novgorod/47/2021	Ivanovsky Research Institute of Virology RAMS	Centers for Disease Control and Prevention
EPI1988840	PA	United States	2021-Dec-25	EPI_ISL_10493280	A/Colorado/03/2021	Colorado Department of Health Lab	Centers for Disease Control and Prevention
EPI1988848	PA	United States	2022-Jan-04	EPI_ISL_10493283	A/Colorado/02/2022	Colorado Department of Health Lab	Centers for Disease Control and Prevention
EPI1988874	PA	Netherlands	2022-Feb-10	EPI_ISL_10498216	A/Netherlands/00071/2022	Erasmus Medical Center	Erasmus Medical Center
EPI1988877	PA	Netherlands	2022-Jan-27	EPI_ISL_10498217	A/Netherlands/00072/2022	Erasmus Medical Center	Erasmus Medical Center
EPI1988886	PA	Netherlands	2022-Jan-26	EPI_ISL_10498220	A/Netherlands/00078/2022	Erasmus Medical Center	Erasmus Medical Center
EPI1988892	PA	Netherlands	2022-Feb-14	EPI_ISL_10498222	A/Netherlands/00082/2022	Erasmus Medical Center	Erasmus Medical Center
EPI1988895	PA	Netherlands	2022-Feb-15	EPI_ISL_10498223	A/Netherlands/00083/2022	Erasmus Medical Center	Erasmus Medical Center
EPI1988898	PA	Netherlands	2022-Feb-16	EPI_ISL_10498224	A/Netherlands/00084/2022	Erasmus Medical Center	Erasmus Medical Center
EPI1988961	PA	Spain	2022-Jan-01	EPI_ISL_10500097	A/Catalonia/NSVH101716189/2022	Hospital Universitari Vall d'Hebron	Hospital Universitari Vall d'Hebron	Anton, A.; Martin, MC.; Andres, C.; Codina, MG.; Pumarola, T.
EPI1988969	PA	Spain	2022-Jan-01	EPI_ISL_10500098	A/Catalonia/NSVH101716113/2022	Hospital Universitari Vall d'Hebron	Hospital Universitari Vall d'Hebron	Anton, A.; Martin, MC.; Andres, C.; Codina, MG.; Pumarola, T.
EPI1989021	PA	Nepal	2021-Aug-23	EPI_ISL_10626779	A/Nepal/21FL2844/2021	National Public Health Laboratory	National Institute of Infectious Diseases (NIID)	Takashita,Emi;Fujisaki,Seiichiro;Watanabe,Shinji;Hasegawa,Hideki
EPI1989029	PA	Nepal	2021-Aug-23	EPI_ISL_10626780	A/Nepal/21FL2854/2021	National Public Health Laboratory	National Institute of Infectious Diseases (NIID)	Takashita,Emi;Fujisaki,Seiichiro;Watanabe,Shinji;Hasegawa,Hideki
EPI1990311	PA	Netherlands	2022-Feb-22	EPI_ISL_10678430	A/Netherlands/10094/2022	Groene Hart Ziekenhuis	National Institute for Public Health and the Environment (RIVM)	A,Meijer; L,Wijsman; S, vd Brink
EPI1990319	PA	Netherlands	2022-Feb-19	EPI_ISL_10678449	A/Netherlands/10095/2022	Academic Medical Center, University of Amsterdam	National Institute for Public Health and the Environment (RIVM)	A,Meijer; L,Wijsman; S, vd Brink
EPI1990327	PA	Netherlands	2022-Feb-23	EPI_ISL_10678450	A/Netherlands/10096/2022	Academic Medical Center, University of Amsterdam	National Institute for Public Health and the Environment (RIVM)	A,Meijer; L,Wijsman; S, vd Brink
EPI1990335	PA	Netherlands	2022-Feb-22	EPI_ISL_10678451	A/Netherlands/10097/2022	PAMM	National Institute for Public Health and the Environment (RIVM)	A,Meijer; L,Wijsman; S, vd Brink
EPI1990343	PA	Netherlands	2022-Feb-15	EPI_ISL_10678452	A/Netherlands/10098/2022	Haga Ziekenhuis	National Institute for Public Health and the Environment (RIVM)	A,Meijer; L,Wijsman; S, vd Brink
EPI1990351	PA	Netherlands	2022-Feb-17	EPI_ISL_10678454	A/Netherlands/10100/2022	Haga Ziekenhuis	National Institute for Public Health and the Environment (RIVM)	A,Meijer; L,Wijsman; S, vd Brink
EPI1990380	PA	Netherlands	2022-Feb-18	EPI_ISL_10678653	A/Netherlands/10091/2022	St Jansdal Ziekenhuis	National Institute for Public Health and the Environment (RIVM)	A,Meijer; L,Wijsman; S, vd Brink
EPI1990487	PA	United Kingdom	2022-Feb-21	EPI_ISL_10733633	A/Rhyl/9552/2022	Public Health Wales Microbiology Cardiff	Public Health Wales Microbiology Cardiff
EPI1990495	PA	United Kingdom	2022-Feb-21	EPI_ISL_10733765	A/Holywell/4193/2022	Public Health Wales Microbiology Cardiff	Public Health Wales Microbiology Cardiff
EPI1990502	PA	United Kingdom	2022-Feb-22	EPI_ISL_10733935	A/Cardiff/4908/2022	Public Health Wales Microbiology Cardiff	Public Health Wales Microbiology Cardiff
EPI1990515	PA	Brazil	2021-Dec-14	EPI_ISL_10773881	A/Para/181162-IEC/2021	Evandro Chagas Institute	Evandro Chagas Institute	Mirleide, Cordeiro dos Santos; Jessylene, de Almeida Ferreira; Luana, Soares Barbagelata; Rayssa, Layna da Silva Bedran; Delana, Andreza Melo Bezerra; Dielle, Monteiro Teixeira; Patrícia, dos Santos Lobo; Kenny, da Costa Pinheiro; Jedson, Ferreira Cardoso; Luana, da Silva Soares
EPI1990531	PA	Brazil	2021-Dec-05	EPI_ISL_10781178	A/Pernambuco/181213-IEC/2021	LACEN/PE - Laboratório Central de Saúde Pública de Pernambuco	Evandro Chagas Institute
EPI1990539	PA	Brazil	2021-Dec-16	EPI_ISL_10782624	A/Pernambuco/181217-IEC/2021	LACEN/PE - Laboratório Central de Saúde Pública de Pernambuco	Evandro Chagas Institute	Mirleide, Cordeiro dos Santos; Jessylene, de Almeida Ferreira; Luana, Soares Barbagelata; Rayssa, Layna da Silva Bedran; Delana, Andreza Melo Bezerra; Dielle, Monteiro Teixeira; Patrícia, dos Santos Lobo; Kenny, da Costa Pinheiro; Jedson, Ferreira Cardoso; Luana, da Silva Soares
EPI1990547	PA	Brazil	2021-Dec-08	EPI_ISL_10783162	A/Acre/181222-IEC/2021	LACEN-AC - Laboratório Central de Saúde Pública do Acre	Evandro Chagas Institute	Mirleide, Cordeiro dos Santos; Jessylene, de Almeida Ferreira; Luana, Soares Barbagelata; Rayssa, Layna da Silva Bedran; Delana, Andreza Melo Bezerra; Dielle, Monteiro Teixeira; Patrícia, dos Santos Lobo; Kenny, da Costa Pinheiro; Jedson, Ferreira Cardoso; Luana, da Silva Soares
EPI1990555	PA	Brazil	2021-Dec-16	EPI_ISL_10783588	A/Acre/181232-IEC/2021	LACEN-AC - Laboratório Central de Saúde Pública do Acre	Evandro Chagas Institute	Mirleide, Cordeiro dos Santos; Jessylene, de Almeida Ferreira; Luana, Soares Barbagelata; Rayssa, Layna da Silva Bedran; Delana, Andreza Melo Bezerra; Dielle, Monteiro Teixeira; Patrícia, dos Santos Lobo; Kenny, da Costa Pinheiro; Jedson, Ferreira Cardoso; Luana, da Silva Soares
EPI1990563	PA	Brazil	2021-Dec-17	EPI_ISL_10784097	A/Acre/181240-IEC/2021	LACEN-AC - Laboratório Central de Saúde Pública do Acre	Evandro Chagas Institute	Mirleide, Cordeiro dos Santos; Jessylene, de Almeida Ferreira; Luana, Soares Barbagelata; Rayssa, Layna da Silva Bedran; Delana, Andreza Melo Bezerra; Dielle, Monteiro Teixeira; Patrícia, dos Santos Lobo; Kenny, da Costa Pinheiro; Jedson, Ferreira Cardoso; Luana, da Silva Soares
EPI1990571	PA	Brazil	2021-Dec-23	EPI_ISL_10784840	A/Para/181296-IEC/2021	Evandro Chagas Institute	Evandro Chagas Institute	Mirleide, Cordeiro dos Santos; Jessylene, de Almeida Ferreira; Luana, Soares Barbagelata; Rayssa, Layna da Silva Bedran; Delana, Andreza Melo Bezerra; Dielle, Monteiro Teixeira; Patrícia, dos Santos Lobo; Kenny, da Costa Pinheiro; Jedson, Ferreira Cardoso; Luana, da Silva Soares
EPI1990579	PA	Brazil	2021-Dec-27	EPI_ISL_10785873	A/Para/181309-IEC/2021	Evandro Chagas Institute	Evandro Chagas Institute	Mirleide, Cordeiro dos Santos; Jessylene, de Almeida Ferreira; Luana, Soares Barbagelata; Rayssa, Layna da Silva Bedran; Delana, Andreza Melo Bezerra; Dielle, Monteiro Teixeira; Patrícia, dos Santos Lobo; Kenny, da Costa Pinheiro; Jedson, Ferreira Cardoso; Luana, da Silva Soares
EPI1990587	PA	Brazil	2021-Dec-21	EPI_ISL_10787038	A/Maranhao/181330-IEC/2021	LACEN/MA - Laboratório Central de Saúde Pública do Maranhão	Evandro Chagas Institute	Mirleide, Cordeiro dos Santos; Jessylene, de Almeida Ferreira; Luana, Soares Barbagelata; Rayssa, Layna da Silva Bedran; Delana, Andreza Melo Bezerra; Dielle, Monteiro Teixeira; Patrícia, dos Santos Lobo; Kenny, da Costa Pinheiro; Jedson, Ferreira Cardoso; Luana, da Silva Soares
EPI1990595	PA	Brazil	2021-Dec-22	EPI_ISL_10789098	A/Maranhao/181349-IEC/2021	LACEN/MA - Laboratório Central de Saúde Pública do Maranhão	Evandro Chagas Institute	Mirleide, Cordeiro dos Santos; Jessylene, de Almeida Ferreira; Luana, Soares Barbagelata; Rayssa, Layna da Silva Bedran; Delana, Andreza Melo Bezerra; Dielle, Monteiro Teixeira; Patrícia, dos Santos Lobo; Kenny, da Costa Pinheiro; Jedson, Ferreira Cardoso; Luana, da Silva Soares
EPI1990651	PA	Denmark	2022-Feb-03	EPI_ISL_10802906	A/Denmark/89/2022	Statens Serum Institute	Statens Serum Institute	Trebbien, Ramona; Nissen, Jakob; Bolt Botnen, Amanda
EPI1990792	PA	Denmark	2022-Jan-21	EPI_ISL_10803213	A/Denmark/60/2022	Statens Serum Institute	Statens Serum Institute	Trebbien, Ramona; Nissen, Jakob; Bolt Botnen, Amanda
EPI1990800	PA	Denmark	2022-Feb-08	EPI_ISL_10803256	A/Denmark/97/2022	Statens Serum Institute	Statens Serum Institute	Trebbien, Ramona; Nissen, Jakob; Bolt Botnen, Amanda
EPI1990807	PA	Denmark	2022-Feb-02	EPI_ISL_10803295	A/Denmark/72/2022	Statens Serum Institute	Statens Serum Institute	Trebbien, Ramona; Nissen, Jakob; Bolt Botnen, Amanda
EPI1990815	PA	Denmark	2022-Jan-21	EPI_ISL_10803309	A/Denmark/75/2022	Statens Serum Institute	Statens Serum Institute	Trebbien, Ramona; Nissen, Jakob; Bolt Botnen, Amanda
EPI1990823	PA	Denmark	2022-Jan-26	EPI_ISL_10803317	A/Denmark/62/2022	Statens Serum Institute	Statens Serum Institute	Trebbien, Ramona; Nissen, Jakob; Bolt Botnen, Amanda
EPI1990830	PA	Denmark	2022-Jan-20	EPI_ISL_10803342	A/Denmark/53/2022	Statens Serum Institute	Statens Serum Institute	Trebbien, Ramona; Nissen, Jakob; Bolt Botnen, Amanda
EPI1990838	PA	Denmark	2022-Feb-01	EPI_ISL_10803379	A/Denmark/78/2022	Statens Serum Institute	Statens Serum Institute	Trebbien, Ramona; Nissen, Jakob; Bolt Botnen, Amanda
EPI1990846	PA	Denmark	2022-Jan-25	EPI_ISL_10803426	A/Denmark/79/2022	Statens Serum Institute	Statens Serum Institute	Trebbien, Ramona; Nissen, Jakob; Bolt Botnen, Amanda
EPI1990858	PA	Denmark	2022-Jan-29	EPI_ISL_10803483	A/Denmark/65/2022	Statens Serum Institute	Statens Serum Institute	Trebbien, Ramona; Nissen, Jakob; Bolt Botnen, Amanda
EPI1990866	PA	Denmark	2022-Feb-03	EPI_ISL_10803532	A/Denmark/71/2022	Statens Serum Institute	Statens Serum Institute	Trebbien, Ramona; Nissen, Jakob; Bolt Botnen, Amanda
EPI1990873	PA	Denmark	2022-Jan-20	EPI_ISL_10803572	A/Denmark/58/2022	Statens Serum Institute	Statens Serum Institute	Trebbien, Ramona; Nissen, Jakob; Bolt Botnen, Amanda
EPI1990881	PA	Denmark	2022-Feb-06	EPI_ISL_10803595	A/Denmark/83/2022	Statens Serum Institute	Statens Serum Institute	Trebbien, Ramona; Nissen, Jakob; Bolt Botnen, Amanda
EPI1990897	PA	Netherlands	2021-Nov-16	EPI_ISL_10814571	A/Netherlands/00093/2022	Erasmus Medical Center	Erasmus Medical Center
EPI1991069	PA	United States	2022-Jan-10	EPI_ISL_10825825	A/New Hampshire/03/2022	New Hampshire Public Health Laboratories	Centers for Disease Control and Prevention
EPI1991083	PA	United States	2022-Jan-06	EPI_ISL_10825846	A/Delaware/03/2022	Delaware Public Health Lab	Centers for Disease Control and Prevention
EPI1991105	PA	United States	2022-Jan-09	EPI_ISL_10825875	A/New Hampshire/01/2022	New Hampshire Public Health Laboratories	Centers for Disease Control and Prevention
EPI1991139	PA	United States	2022-Jan-02	EPI_ISL_10825921	A/Delaware/01/2022	Delaware Public Health Lab	Centers for Disease Control and Prevention
EPI1991153	PA	United States	2022-Jan-11	EPI_ISL_10825940	A/Vermont/02/2022	Vermont Department of Health Laboratory	Centers for Disease Control and Prevention
EPI1991202	PA	United States	2022-Jan-04	EPI_ISL_10825958	A/Pennsylvania/04/2022	Pennsylvania Department of Health	Centers for Disease Control and Prevention
EPI1991250	PA	United States	2022-Jan-19	EPI_ISL_10825974	A/Kansas/06/2022	Kansas Department of Health and Environment	Centers for Disease Control and Prevention
EPI1991257	PA	United States	2022-Jan-16	EPI_ISL_10825975	A/Minnesota/06/2022	Minnesota Department of Health	Centers for Disease Control and Prevention
EPI1991264	PA	United States	2022-Jan-11	EPI_ISL_10825976	A/Alabama/07/2022	ADPH Bureau of Clinical Laboratories	Centers for Disease Control and Prevention
EPI1991272	PA	United States	2022-Jan-17	EPI_ISL_10825977	A/Iowa/03/2022	Iowa State Hygienic Laboratory	Centers for Disease Control and Prevention
EPI1991288	PA	United States	2022-Jan-17	EPI_ISL_10825986	A/Kansas/05/2022	Kansas Department of Health and Environment	Centers for Disease Control and Prevention
EPI1991304	PA	United States	2022-Jan-20	EPI_ISL_10825988	A/Missouri/05/2022	Missouri Department. of Health & Senior Services	Centers for Disease Control and Prevention
EPI1991312	PA	United States	2022-Jan-16	EPI_ISL_10825989	A/North Dakota/01/2022	North Dakota Department of Health	Centers for Disease Control and Prevention
EPI1991320	PA	United States	2022-Jan-13	EPI_ISL_10825990	A/Minnesota/05/2022	Minnesota Department of Health	Centers for Disease Control and Prevention
EPI1991328	PA	United States	2022-Jan-27	EPI_ISL_10825991	A/Wisconsin/04/2022	Wisconsin State Laboratory of Hygiene	Centers for Disease Control and Prevention
EPI1991336	PA	United States	2021-Nov-18	EPI_ISL_10825992	A/North Dakota/10/2021	North Dakota Department of Health	Centers for Disease Control and Prevention
EPI1991352	PA	United States	2022-Jan-18	EPI_ISL_10825994	A/Missouri/04/2022	Missouri Department. of Health & Senior Services	Centers for Disease Control and Prevention
EPI1991360	PA	United States	2022-Jan-31	EPI_ISL_10825995	A/Wisconsin/06/2022	Wisconsin State Laboratory of Hygiene	Centers for Disease Control and Prevention
EPI1991368	PA	United States	2022-Jan-10	EPI_ISL_10825996	A/Iowa/02/2022	Iowa State Hygienic Laboratory	Centers for Disease Control and Prevention
EPI1991376	PA	United States	2022-Jan-06	EPI_ISL_10825997	A/Alabama/06/2022	ADPH Bureau of Clinical Laboratories	Centers for Disease Control and Prevention
EPI1991392	PA	United States	2022-Jan-29	EPI_ISL_10825999	A/Wisconsin/05/2022	Wisconsin State Laboratory of Hygiene	Centers for Disease Control and Prevention
EPI1991400	PA	United States	2022-Jan-07	EPI_ISL_10826000	A/Iowa/01/2022	Iowa State Hygienic Laboratory	Centers for Disease Control and Prevention
EPI1991408	PA	United States	2022-Jan-22	EPI_ISL_10826001	A/North Dakota/02/2022	North Dakota Department of Health	Centers for Disease Control and Prevention
EPI1991416	PA	United States	2022-Jan-13	EPI_ISL_10826002	A/Alabama/08/2022	ADPH Bureau of Clinical Laboratories	Centers for Disease Control and Prevention
EPI1991431	PA	United States	2022-Jan-18	EPI_ISL_10826004	A/Missouri/03/2022	Missouri Department. of Health & Senior Services	Centers for Disease Control and Prevention
EPI1991447	PA	United States	2022-Jan-19	EPI_ISL_10826006	A/South Dakota/05/2022	South Dakota Public Health Lab	Centers for Disease Control and Prevention
EPI1991471	PA	United States	2022-Jan-16	EPI_ISL_10826009	A/Kansas/04/2022	Kansas Department of Health and Environment	Centers for Disease Control and Prevention
EPI1991479	PA	United States	2022-Jan-11	EPI_ISL_10826010	A/Minnesota/04/2022	Minnesota Department of Health	Centers for Disease Control and Prevention
EPI1991487	PA	United States	2021-Dec-24	EPI_ISL_10826011	A/Louisiana/11/2021	Louisiana Department of Health and Hospitals	Centers for Disease Control and Prevention
EPI1991494	PA	Brazil	2021-Dec-31	EPI_ISL_10826012	A/Para/181372-IEC/2021	Evandro Chagas Institute	Evandro Chagas Institute	Mirleide, Cordeiro dos Santos; Jessylene, de Almeida Ferreira; Luana, Soares Barbagelata; Rayssa, Layna da Silva Bedran; Delana, Andreza Melo Bezerra; Dielle, Monteiro Teixeira; Patrícia, dos Santos Lobo; Kenny, da Costa Pinheiro; Jedson, Ferreira Cardoso; Luana, da Silva Soares
EPI1991510	PA	Brazil	2022-Jan-04	EPI_ISL_10826047	A/Para/181375-IEC/2022	Evandro Chagas Institute	Evandro Chagas Institute	Mirleide, Cordeiro dos Santos; Jessylene, de Almeida Ferreira; Luana, Soares Barbagelata; Rayssa, Layna da Silva Bedran; Delana, Andreza Melo Bezerra; Dielle, Monteiro Teixeira; Patrícia, dos Santos Lobo; Kenny, da Costa Pinheiro; Jedson, Ferreira Cardoso; Luana, da Silva Soares
EPI1991520	PA	Togo	2021-Sep-19	EPI_ISL_10826376	A/Togo/0928/2021	Institute National D'Hygiene	Centers for Disease Control and Prevention
EPI1991527	PA	Bahrain	2021-Oct-09	EPI_ISL_10826377	A/Bahrain/6396/2021	Ministry of Health Bahrain	Centers for Disease Control and Prevention
EPI1991534	PA	Bolivia, Plurinationial State of	2021-Dec-15	EPI_ISL_10826378	A/Bolivia/927/2021	Instituto Nacional de Laboratoriosde Salud (INLASA)	Centers for Disease Control and Prevention
EPI1991541	PA	Bahrain	2021-Oct-13	EPI_ISL_10826379	A/Bahrain/0933/2021	Ministry of Health Bahrain	Centers for Disease Control and Prevention
EPI1991557	PA	Bahrain	2021-Oct-11	EPI_ISL_10826381	A/Bahrain/5259/2021	Ministry of Health Bahrain	Centers for Disease Control and Prevention
EPI1991565	PA	Bahrain	2021-Oct-12	EPI_ISL_10826382	A/Bahrain/3503/2021	Ministry of Health Bahrain	Centers for Disease Control and Prevention
EPI1991573	PA	Kenya	2021-Dec-21	EPI_ISL_10826383	A/Kenya/107/2022	CDC-Kenya	Centers for Disease Control and Prevention
EPI1991581	PA	Kenya	2021-Dec-20	EPI_ISL_10826384	A/Kenya/106/2022	CDC-Kenya	Centers for Disease Control and Prevention
EPI1991589	PA	Bahrain	2021-Oct-09	EPI_ISL_10826385	A/Bahrain/3198/2021	Ministry of Health Bahrain	Centers for Disease Control and Prevention
EPI1991597	PA	Bahrain	2021-Oct-11	EPI_ISL_10826386	A/Bahrain/3695/2021	Ministry of Health Bahrain	Centers for Disease Control and Prevention
EPI1991605	PA	Bahrain	2021-Oct-11	EPI_ISL_10826387	A/Bahrain/1312/2021	Ministry of Health Bahrain	Centers for Disease Control and Prevention
EPI1991613	PA	Bahrain	2021-Oct-11	EPI_ISL_10826388	A/Bahrain/1305/2021	Ministry of Health Bahrain	Centers for Disease Control and Prevention
EPI1991621	PA	Bahrain	2021-Oct-06	EPI_ISL_10826389	A/Bahrain/9336/2021	Ministry of Health Bahrain	Centers for Disease Control and Prevention
EPI1991629	PA	Kenya	2021-Dec-09	EPI_ISL_10826390	A/Kenya/102/2022	CDC-Kenya	Centers for Disease Control and Prevention
EPI1991637	PA	Bahrain	2021-Oct-13	EPI_ISL_10826391	A/Bahrain/8385/2021	Ministry of Health Bahrain	Centers for Disease Control and Prevention
EPI1991653	PA	Kenya	2021-Dec-02	EPI_ISL_10826393	A/Kenya/101/2022	CDC-Kenya	Centers for Disease Control and Prevention
EPI1991661	PA	Bahrain	2021-Oct-09	EPI_ISL_10826394	A/Bahrain/3211/2021	Ministry of Health Bahrain	Centers for Disease Control and Prevention
EPI1991669	PA	Kenya	2021-Dec-14	EPI_ISL_10826395	A/Kenya/105/2022	CDC-Kenya	Centers for Disease Control and Prevention
EPI1991677	PA	Kenya	2021-Dec-14	EPI_ISL_10826396	A/Kenya/108/2022	CDC-Kenya	Centers for Disease Control and Prevention
EPI1991685	PA	Bahrain	2021-Oct-11	EPI_ISL_10826397	A/Bahrain/1309/2021	Ministry of Health Bahrain	Centers for Disease Control and Prevention
EPI1991693	PA	Bahrain	2021-Oct-14	EPI_ISL_10826398	A/Bahrain/3467/2021	Ministry of Health Bahrain	Centers for Disease Control and Prevention
EPI1991701	PA	Bahrain	2021-Oct-08	EPI_ISL_10826399	A/Bahrain/3151/2021	Ministry of Health Bahrain	Centers for Disease Control and Prevention
EPI1991709	PA	Bahrain	2021-Oct-11	EPI_ISL_10826400	A/Bahrain/1307/2021	Ministry of Health Bahrain	Centers for Disease Control and Prevention
EPI1991717	PA	Bahrain	2021-Oct-10	EPI_ISL_10826401	A/Bahrain/1235/2021	Ministry of Health Bahrain	Centers for Disease Control and Prevention
EPI1991725	PA	Bahrain	2021-Oct-13	EPI_ISL_10826402	A/Bahrain/5753/2021	Ministry of Health Bahrain	Centers for Disease Control and Prevention
EPI1991733	PA	Kenya	2021-Dec-10	EPI_ISL_10826403	A/Kenya/103/2022	CDC-Kenya	Centers for Disease Control and Prevention
EPI1991741	PA	Bahrain	2021-Oct-12	EPI_ISL_10826404	A/Bahrain/0572/2021	Ministry of Health Bahrain	Centers for Disease Control and Prevention
EPI1991749	PA	Bahrain	2021-Oct-11	EPI_ISL_10826405	A/Bahrain/3692/2021	Ministry of Health Bahrain	Centers for Disease Control and Prevention
EPI1991757	PA	Bahrain	2021-Oct-12	EPI_ISL_10826406	A/Bahrain/3708/2021	Ministry of Health Bahrain	Centers for Disease Control and Prevention
EPI1991765	PA	Bahrain	2021-Oct-11	EPI_ISL_10826407	A/Bahrain/5266/2021	Ministry of Health Bahrain	Centers for Disease Control and Prevention
EPI1991773	PA	United States	2021-Dec-27	EPI_ISL_10826408	A/Alaska/07/2021	Alaska State Virology Lab	Centers for Disease Control and Prevention
EPI1991789	PA	United States	2022-Jan-20	EPI_ISL_10826410	A/California/13/2022	California Department of Health Services	Centers for Disease Control and Prevention
EPI1991821	PA	United States	2021-Dec-31	EPI_ISL_10826414	A/Utah/07/2021	Utah Department of Health	Centers for Disease Control and Prevention
EPI1992240	PA	Brazil	2022-Jan-04	EPI_ISL_10826415	A/Para/181383-IEC/2022	Evandro Chagas Institute	Evandro Chagas Institute	Mirleide, Cordeiro dos Santos; Jessylene, de Almeida Ferreira; Luana, Soares Barbagelata; Rayssa, Layna da Silva Bedran; Delana, Andreza Melo Bezerra; Dielle, Monteiro Teixeira; Patrícia, dos Santos Lobo; Kenny, da Costa Pinheiro; Jedson, Ferreira Cardoso; Luana, da Silva Soares
EPI1991837	PA	United States	2022-Jan-17	EPI_ISL_10826417	A/Arizona/04/2022	Arizona Department of Health Services	Centers for Disease Control and Prevention
EPI1991845	PA	United States	2022-Jan-03	EPI_ISL_10826418	A/California/20/2022	California Department of Health Services	Centers for Disease Control and Prevention
EPI1991853	PA	United States	2022-Jan-05	EPI_ISL_10826419	A/California/07/2022	California Department of Health Services	Centers for Disease Control and Prevention
EPI1991917	PA	United States	2022-Jan-18	EPI_ISL_10826427	A/Washington/05/2022	Washington State Public Health Laboratory	Centers for Disease Control and Prevention
EPI1991925	PA	United States	2021-Dec-22	EPI_ISL_10826428	A/Alaska/05/2021	Alaska State Virology Lab	Centers for Disease Control and Prevention
EPI1991933	PA	United States	2021-Dec-24	EPI_ISL_10826429	A/Alaska/06/2021	Alaska State Virology Lab	Centers for Disease Control and Prevention
EPI1991957	PA	United States	2021-Dec-26	EPI_ISL_10826432	A/Hawaii/04/2021	State of Hawaii Department of Health	Centers for Disease Control and Prevention
EPI1991973	PA	United States	2021-Dec-21	EPI_ISL_10826434	A/Alaska/03/2021	Alaska State Virology Lab	Centers for Disease Control and Prevention
EPI1991997	PA	United States	2022-Jan-13	EPI_ISL_10826437	A/Wyoming/02/2022	Wyoming Public Health Laboratory	Centers for Disease Control and Prevention
EPI1992013	PA	United States	2021-Dec-27	EPI_ISL_10826439	A/Hawaii/05/2021	State of Hawaii Department of Health	Centers for Disease Control and Prevention
EPI1992029	PA	United States	2022-Jan-08	EPI_ISL_10826441	A/California/08/2022	California Department of Health Services	Centers for Disease Control and Prevention
EPI1992045	PA	United States	2022-Jan-02	EPI_ISL_10826443	A/California/18/2022	California Department of Health Services	Centers for Disease Control and Prevention
EPI1992061	PA	United States	2022-Jan-25	EPI_ISL_10826445	A/Utah/07/2022	Utah Department of Health	Centers for Disease Control and Prevention
EPI1992069	PA	United States	2022-Jan-03	EPI_ISL_10826446	A/California/22/2022	California Department of Health Services	Centers for Disease Control and Prevention
EPI1992093	PA	United States	2022-Jan-19	EPI_ISL_10826449	A/California/12/2022	California Department of Health Services	Centers for Disease Control and Prevention
EPI1992101	PA	United States	2022-Jan-12	EPI_ISL_10826450	A/Wyoming/01/2022	Wyoming Public Health Laboratory	Centers for Disease Control and Prevention
EPI1992109	PA	United States	2022-Jan-10	EPI_ISL_10826451	A/California/09/2022	California Department of Health Services	Centers for Disease Control and Prevention
EPI1992116	PA	United States	2022-Jan-18	EPI_ISL_10826452	A/California/11/2022	California Department of Health Services	Centers for Disease Control and Prevention
EPI1992124	PA	United States	2022-Jan-18	EPI_ISL_10826453	A/Texas/02/2022	San Antonio Metropolitan Health	Centers for Disease Control and Prevention
EPI1992132	PA	United States	2022-Jan-24	EPI_ISL_10826454	A/California/14/2022	California Department of Health Services	Centers for Disease Control and Prevention
EPI1992140	PA	United States	2022-Jan-26	EPI_ISL_10826455	A/Texas/04/2022	San Antonio Metropolitan Health	Centers for Disease Control and Prevention
EPI1992157	PA	United States	2022-Jan-01	EPI_ISL_10826457	A/California/15/2022	California Department of Health Services	Centers for Disease Control and Prevention
EPI1992165	PA	United States	2022-Jan-25	EPI_ISL_10826458	A/Arizona/05/2022	Arizona Department of Health Services	Centers for Disease Control and Prevention
EPI1992182	PA	United States	2022-Jan-03	EPI_ISL_10826460	A/California/21/2022	California Department of Health Services	Centers for Disease Control and Prevention
EPI1992190	PA	United States	2022-Jan-20	EPI_ISL_10826461	A/Washington/06/2022	Washington State Public Health Laboratory	Centers for Disease Control and Prevention
EPI1992206	PA	United States	2022-Jan-18	EPI_ISL_10826463	A/Wyoming/03/2022	Wyoming Public Health Laboratory	Centers for Disease Control and Prevention
EPI1992221	PA	United States	2022-Jan-02	EPI_ISL_10826465	A/California/17/2022	California Department of Health Services	Centers for Disease Control and Prevention
EPI1992229	PA	United States	2022-Jan-03	EPI_ISL_10826466	A/California/19/2022	California Department of Health Services	Centers for Disease Control and Prevention
EPI1992237	PA	United States	2022-Jan-17	EPI_ISL_10826467	A/California/10/2022	California Department of Health Services	Centers for Disease Control and Prevention
EPI1992246	PA	United States	2022-Jan-18	EPI_ISL_10826468	A/Utah/06/2022	Utah Department of Health	Centers for Disease Control and Prevention
EPI1992262	PA	United States	2022-Jan-13	EPI_ISL_10826470	A/Arizona/03/2022	Arizona Department of Health Services	Centers for Disease Control and Prevention
EPI1992505	PA	Brazil	2021-Dec-21	EPI_ISL_10826501	A/Maranhao/181327-IEC/2021	LACEN/MA - Laboratório Central de Saúde Pública do Maranhão	Evandro Chagas Institute	Mirleide, Cordeiro dos Santos; Jessylene, de Almeida Ferreira; Luana, Soares Barbagelata; Rayssa, Layna da Silva Bedran; Delana, Andreza Melo Bezerra; Dielle, Monteiro Teixeira; Patrícia, dos Santos Lobo; Kenny, da Costa Pinheiro; Jedson, Ferreira Cardoso; Luana, da Silva Soares
EPI1992552	PA	Brazil	2021-Dec-22	EPI_ISL_10826883	A/Maranhao/181332-IEC/2021	LACEN/MA - Laboratório Central de Saúde Pública do Maranhão	Evandro Chagas Institute	Mirleide, Cordeiro dos Santos; Jessylene, de Almeida Ferreira; Luana, Soares Barbagelata; Rayssa, Layna da Silva Bedran; Delana, Andreza Melo Bezerra; Dielle, Monteiro Teixeira; Patrícia, dos Santos Lobo; Kenny, da Costa Pinheiro; Jedson, Ferreira Cardoso; Luana, da Silva Soares
EPI1992581	PA	United States	2022-Jan-19	EPI_ISL_10826960	A/Pennsylvania/12/2022	Pennsylvania Department of Health	Centers for Disease Control and Prevention
EPI1992621	PA	United States	2022-Jan-15	EPI_ISL_10827003	A/Pennsylvania/11/2022	Pennsylvania Department of Health	Centers for Disease Control and Prevention
EPI1992653	PA	United States	2022-Jan-19	EPI_ISL_10827009	A/Pennsylvania/13/2022	Pennsylvania Department of Health	Centers for Disease Control and Prevention
EPI1992670	PA	United States	2021-Dec-23	EPI_ISL_10827024	A/Connecticut/14/2021	Connecticut Department. of Public Health	Centers for Disease Control and Prevention
EPI1992678	PA	United States	2022-Jan-04	EPI_ISL_10827130	A/Connecticut/01/2022	Connecticut Department. of Public Health	Centers for Disease Control and Prevention
EPI1992686	PA	United States	2021-Dec-28	EPI_ISL_10827140	A/Connecticut/15/2021	Connecticut Department. of Public Health	Centers for Disease Control and Prevention
EPI1992701	PA	United States	2022-Jan-18	EPI_ISL_10827160	A/Rhode Island/06/2022	Rhode Island Department of Health	Centers for Disease Control and Prevention
EPI1992710	PA	United States	2022-Jan-14	EPI_ISL_10827170	A/Rhode Island/04/2022	Rhode Island Department of Health	Centers for Disease Control and Prevention
EPI1992718	PA	United States	2022-Jan-18	EPI_ISL_10827182	A/Rhode Island/05/2022	Rhode Island Department of Health	Centers for Disease Control and Prevention
EPI1992726	PA	United States	2022-Jan-02	EPI_ISL_10827193	A/California/16/2022	California Department of Health Services	Centers for Disease Control and Prevention
EPI1992734	PA	United States	2022-Jan-19	EPI_ISL_10827204	A/Texas/03/2022	San Antonio Metropolitan Health	Centers for Disease Control and Prevention
EPI1992770	PA	United States	2022-Jan-25	EPI_ISL_10827245	A/West Virginia/04/2022	West Virginia Office of Laboratory Services	Centers for Disease Control and Prevention
EPI1992786	PA	United States	2022-Jan-11	EPI_ISL_10827247	A/West Virginia/02/2022	West Virginia Office of Laboratory Services	Centers for Disease Control and Prevention
EPI1992793	PA	United States	2022-Jan-21	EPI_ISL_10827248	A/West Virginia/03/2022	West Virginia Office of Laboratory Services	Centers for Disease Control and Prevention
EPI1992833	PA	United States	2022-Jan-13	EPI_ISL_10827368	A/New Jersey/02/2022	New Jersey Department of Health & Senior Services	Centers for Disease Control and Prevention
EPI1992848	PA	United States	2022-Jan-18	EPI_ISL_10827376	A/New Jersey/03/2022	New Jersey Department of Health & Senior Services	Centers for Disease Control and Prevention
EPI1992857	PA	Russian Federation	2021-Nov-02	EPI_ISL_10827390	A/Vladivostok/3/2021	Ivanovsky Research Institute of Virology RAMS	Centers for Disease Control and Prevention
EPI1993200	PA	United States	2022-Jan-25	EPI_ISL_10828103	A/Delaware/05/2022	Delaware Public Health Lab	Centers for Disease Control and Prevention
EPI1993208	PA	United States	2022-Jan-17	EPI_ISL_10828105	A/Massachusetts/01/2022	Massachusetts Department of Public Health	Centers for Disease Control and Prevention
EPI1993232	PA	United States	2022-Jan-11	EPI_ISL_10828112	A/West Virginia/01/2022	West Virginia Office of Laboratory Services	Centers for Disease Control and Prevention
EPI1993248	PA	United States	2022-Feb-02	EPI_ISL_10828114	A/Pennsylvania/14/2022	Pennsylvania Department of Health	Centers for Disease Control and Prevention
EPI1993256	PA	United States	2022-Jan-24	EPI_ISL_10828121	A/New Jersey/04/2022	New Jersey Department of Health & Senior Services	Centers for Disease Control and Prevention
EPI1993264	PA	United States	2022-Jan-18	EPI_ISL_10828131	A/Massachusetts/02/2022	Massachusetts Department of Public Health	Centers for Disease Control and Prevention
EPI1993311	PA	United States	2022-Jan-31	EPI_ISL_10828158	A/Rhode Island/08/2022	Rhode Island Department of Health	Centers for Disease Control and Prevention
EPI1993319	PA	United States	2022-Jan-26	EPI_ISL_10828167	A/Rhode Island/07/2022	Rhode Island Department of Health	Centers for Disease Control and Prevention
EPI1993327	PA	United States	2022-Feb-04	EPI_ISL_10828178	A/Florida/05/2022	Florida Department of Health-Jacksonville	Centers for Disease Control and Prevention
EPI1993334	PA	United States	2022-Feb-07	EPI_ISL_10828185	A/Pennsylvania/16/2022	Pennsylvania Department of Health	Centers for Disease Control and Prevention
EPI1993350	PA	United States	2022-Feb-08	EPI_ISL_10828187	A/South Dakota/07/2022	South Dakota Public Health Lab	Centers for Disease Control and Prevention
EPI1993358	PA	United States	2022-Feb-03	EPI_ISL_10828188	A/Wisconsin/07/2022	Wisconsin State Laboratory of Hygiene	Centers for Disease Control and Prevention
EPI1993365	PA	United States	2022-Feb-09	EPI_ISL_10828189	A/Mississippi/05/2022	Mississippi Public Health Laboratory	Centers for Disease Control and Prevention
EPI1993373	PA	United States	2022-Feb-09	EPI_ISL_10828199	A/Wisconsin/09/2022	Wisconsin State Laboratory of Hygiene	Centers for Disease Control and Prevention
EPI1993381	PA	United States	2022-Feb-07	EPI_ISL_10828210	A/Mississippi/04/2022	Mississippi Public Health Laboratory	Centers for Disease Control and Prevention
EPI1993389	PA	United States	2022-Jan-31	EPI_ISL_10828220	A/Kansas/08/2022	Kansas Department of Health and Environment	Centers for Disease Control and Prevention
EPI1993397	PA	United States	2022-Jan-26	EPI_ISL_10828232	A/Missouri/08/2022	Missouri Department. of Health & Senior Services	Centers for Disease Control and Prevention
EPI1993405	PA	United States	2022-Feb-01	EPI_ISL_10828242	A/Mississippi/03/2022	Mississippi Public Health Laboratory	Centers for Disease Control and Prevention
EPI1993421	PA	United States	2022-Feb-07	EPI_ISL_10828263	A/Wisconsin/08/2022	Wisconsin State Laboratory of Hygiene	Centers for Disease Control and Prevention
EPI1993429	PA	United States	2022-Jan-24	EPI_ISL_10828268	A/Missouri/07/2022	Missouri Department. of Health & Senior Services	Centers for Disease Control and Prevention
EPI1993437	PA	United States	2022-Jan-28	EPI_ISL_10828275	A/Kansas/07/2022	Kansas Department of Health and Environment	Centers for Disease Control and Prevention
EPI1993445	PA	United States	2022-Jan-18	EPI_ISL_10828276	A/Iowa/04/2022	Iowa State Hygienic Laboratory	Centers for Disease Control and Prevention
EPI1993453	PA	United States	2022-Jan-19	EPI_ISL_10828277	A/Iowa/05/2022	Iowa State Hygienic Laboratory	Centers for Disease Control and Prevention
EPI1993469	PA	United States	2022-Jan-26	EPI_ISL_10828292	A/Illinois/03/2022	Illinois Department of Public Health-Springfield	Centers for Disease Control and Prevention
EPI1993492	PA	United States	2022-Feb-02	EPI_ISL_10828310	A/Minnesota/09/2022	Minnesota Department of Health	Centers for Disease Control and Prevention
EPI1993499	PA	United States	2022-Feb-10	EPI_ISL_10828321	A/South Dakota/09/2022	South Dakota Public Health Lab	Centers for Disease Control and Prevention
EPI1993507	PA	United States	2022-Jan-25	EPI_ISL_10828330	A/Illinois/01/2022	Illinois Department of Public Health-Springfield	Centers for Disease Control and Prevention
EPI1993515	PA	United States	2022-Jan-21	EPI_ISL_10828339	A/Iowa/06/2022	Iowa State Hygienic Laboratory	Centers for Disease Control and Prevention
EPI1993539	PA	United States	2022-Jan-28	EPI_ISL_10828342	A/Minnesota/08/2022	Minnesota Department of Health	Centers for Disease Control and Prevention
EPI1993547	PA	United States	2022-Feb-01	EPI_ISL_10828349	A/Kansas/09/2022	Kansas Department of Health and Environment	Centers for Disease Control and Prevention
EPI1993555	PA	United States	2022-Jan-25	EPI_ISL_10828360	A/Illinois/02/2022	Illinois Department of Public Health-Springfield	Centers for Disease Control and Prevention
EPI1993563	PA	Kenya	2021-Dec-16	EPI_ISL_10828372	A/Kenya/109/2022	CDC-Kenya	Centers for Disease Control and Prevention
EPI1993579	PA	Bahrain	2021-Oct-06	EPI_ISL_10828429	A/Bahrain/9339/2021	Ministry of Health Bahrain	Centers for Disease Control and Prevention
EPI1993587	PA	India	2021-Sep-03	EPI_ISL_10828440	A/India/Aurangabad-QC-21_55/2021	National Institute of Virology	Centers for Disease Control and Prevention
EPI1993595	PA	India	2021-Oct-12	EPI_ISL_10828452	A/India/Pun-NIV60/2021	National Institute of Virology	Centers for Disease Control and Prevention
EPI1993603	PA	India	2021-Sep-11	EPI_ISL_10828453	A/India/Aurangabad-QC_21_57/2021	National Institute of Virology	Centers for Disease Control and Prevention
EPI1993611	PA	India	2021-Oct-04	EPI_ISL_10828454	A/India/Pun-NIV363402/2021	National Institute of Virology	Centers for Disease Control and Prevention
EPI1993627	PA	India	2021-Sep-29	EPI_ISL_10828456	A/India/1492/2021	National Institute of Virology	Centers for Disease Control and Prevention
EPI1993635	PA	India	2021-Oct-12	EPI_ISL_10828462	A/India/Aurangabad-QC_21_59/2021	National Institute of Virology	Centers for Disease Control and Prevention
EPI1993643	PA	India	2021-Sep-15	EPI_ISL_10828474	A/India/Aurangabad-QC_21_58/2021	National Institute of Virology	Centers for Disease Control and Prevention
EPI1993651	PA	United States	2022-Jan-26	EPI_ISL_10828486	A/Colorado/04/2022	Colorado Department of Health Lab	Centers for Disease Control and Prevention
EPI1993659	PA	India	2021-Sep-23	EPI_ISL_10828495	A/India/AndhraPradesh-QC_21_67/2021	National Institute of Virology	Centers for Disease Control and Prevention
EPI1993667	PA	United States	2022-Jan-25	EPI_ISL_10828506	A/Colorado/03/2022	Colorado Department of Health Lab	Centers for Disease Control and Prevention
EPI1993675	PA	India	2021-Jul-20	EPI_ISL_10828517	A/India/Lucknow-QC_21_124/2021	National Institute of Virology	Centers for Disease Control and Prevention
EPI1993683	PA	India	2021-Aug-25	EPI_ISL_10828529	A/India/2153/2021	National Institute of Virology	Centers for Disease Control and Prevention
EPI1993691	PA	Niger	2021-Dec-14	EPI_ISL_10828540	A/Niger/10209/2021	Centre de Recherche Medicale et Sanitaire (CERMES)	Centers for Disease Control and Prevention
EPI1993699	PA	Niger	2022-Jan-06	EPI_ISL_10828548	A/Niger/10307/2022	Centre de Recherche Medicale et Sanitaire (CERMES)	Centers for Disease Control and Prevention
EPI1993707	PA	Niger	2022-Jan-06	EPI_ISL_10828549	A/Niger/10322/2022	Centre de Recherche Medicale et Sanitaire (CERMES)	Centers for Disease Control and Prevention
EPI1993722	PA	Niger	2021-Dec-10	EPI_ISL_10828551	A/Niger/10188/2021	Centre de Recherche Medicale et Sanitaire (CERMES)	Centers for Disease Control and Prevention
EPI1993730	PA	Niger	2022-Jan-13	EPI_ISL_10828552	A/Niger/10289/2022	Centre de Recherche Medicale et Sanitaire (CERMES)	Centers for Disease Control and Prevention
EPI1993746	PA	Niger	2021-Dec-21	EPI_ISL_10828573	A/Niger/10238/2021	Centre de Recherche Medicale et Sanitaire (CERMES)	Centers for Disease Control and Prevention
EPI1993754	PA	Niger	2021-Nov-04	EPI_ISL_10828585	A/Niger/10021/2021	Centre de Recherche Medicale et Sanitaire (CERMES)	Centers for Disease Control and Prevention
EPI1993769	PA	Brazil	2021-Dec-22	EPI_ISL_10828627	A/Maranhao/181356-IEC/2021	LACEN/MA - Laboratório Central de Saúde Pública do Maranhão	Evandro Chagas Institute	Mirleide, Cordeiro dos Santos; Jessylene, de Almeida Ferreira; Luana, Soares Barbagelata; Rayssa, Layna da Silva Bedran; Delana, Andreza Melo Bezerra; Dielle, Monteiro Teixeira; Patrícia, dos Santos Lobo; Kenny, da Costa Pinheiro; Jedson, Ferreira Cardoso; Luana, da Silva Soares
EPI1993777	PA	Brazil	2021-Dec-22	EPI_ISL_10828774	A/Maranhao/181360-IEC/2021	LACEN/MA - Laboratório Central de Saúde Pública do Maranhão	Evandro Chagas Institute	Mirleide, Cordeiro dos Santos; Jessylene, de Almeida Ferreira; Luana, Soares Barbagelata; Rayssa, Layna da Silva Bedran; Delana, Andreza Melo Bezerra; Dielle, Monteiro Teixeira; Patrícia, dos Santos Lobo; Kenny, da Costa Pinheiro; Jedson, Ferreira Cardoso; Luana, da Silva Soares
EPI1993796	PA	Brazil	2021-Dec-06	EPI_ISL_10829218	A/Paraiba/181426-IEC/2021	LACEN/PB - Laboratório Central de Saúde Pública da Paraíba	Evandro Chagas Institute	Mirleide, Cordeiro dos Santos; Jessylene, de Almeida Ferreira; Luana, Soares Barbagelata; Rayssa, Layna da Silva Bedran; Delana, Andreza Melo Bezerra; Dielle, Monteiro Teixeira; Patrícia, dos Santos Lobo; Kenny, da Costa Pinheiro; Jedson, Ferreira Cardoso; Luana, da Silva Soares
EPI1993804	PA	Brazil	2021-Sep-20	EPI_ISL_10830704	A/Paraiba/181445-IEC/2021	LACEN/PB - Laboratório Central de Saúde Pública da Paraíba	Evandro Chagas Institute	Mirleide, Cordeiro dos Santos; Jessylene, de Almeida Ferreira; Luana, Soares Barbagelata; Rayssa, Layna da Silva Bedran; Delana, Andreza Melo Bezerra; Dielle, Monteiro Teixeira; Patrícia, dos Santos Lobo; Kenny, da Costa Pinheiro; Jedson, Ferreira Cardoso; Luana, da Silva Soares
EPI1993812	PA	Brazil	2021-Dec-23	EPI_ISL_10830989	A/Paraiba/181452-IEC/2021	LACEN/PB - Laboratório Central de Saúde Pública da Paraíba	Evandro Chagas Institute	Mirleide, Cordeiro dos Santos; Jessylene, de Almeida Ferreira; Luana, Soares Barbagelata; Rayssa, Layna da Silva Bedran; Delana, Andreza Melo Bezerra; Dielle, Monteiro Teixeira; Patrícia, dos Santos Lobo; Kenny, da Costa Pinheiro; Jedson, Ferreira Cardoso; Luana, da Silva Soares
EPI1993820	PA	Brazil	2021-Dec-29	EPI_ISL_10831211	A/Paraiba/181456-IEC/2021	LACEN/PB - Laboratório Central de Saúde Pública da Paraíba	Evandro Chagas Institute	Mirleide, Cordeiro dos Santos; Jessylene, de Almeida Ferreira; Luana, Soares Barbagelata; Rayssa, Layna da Silva Bedran; Delana, Andreza Melo Bezerra; Dielle, Monteiro Teixeira; Patrícia, dos Santos Lobo; Kenny, da Costa Pinheiro; Jedson, Ferreira Cardoso; Luana, da Silva Soares
EPI1993828	PA	Brazil	2022-Jan-05	EPI_ISL_10832979	A/Paraiba/181464-IEC/2022	LACEN/PB - Laboratório Central de Saúde Pública da Paraíba	Evandro Chagas Institute	Mirleide, Cordeiro dos Santos; Jessylene, de Almeida Ferreira; Luana, Soares Barbagelata; Rayssa, Layna da Silva Bedran; Delana, Andreza Melo Bezerra; Dielle, Monteiro Teixeira; Patrícia, dos Santos Lobo; Kenny, da Costa Pinheiro; Jedson, Ferreira Cardoso; Luana, da Silva Soares
EPI1993836	PA	Brazil	2022-Jan-03	EPI_ISL_10833292	A/Paraiba/181465-IEC/2022	LACEN/PB - Laboratório Central de Saúde Pública da Paraíba	Evandro Chagas Institute	Mirleide, Cordeiro dos Santos; Jessylene, de Almeida Ferreira; Luana, Soares Barbagelata; Rayssa, Layna da Silva Bedran; Delana, Andreza Melo Bezerra; Dielle, Monteiro Teixeira; Patrícia, dos Santos Lobo; Kenny, da Costa Pinheiro; Jedson, Ferreira Cardoso; Luana, da Silva Soares
EPI1993880	PA	United States	2021-Dec-17	EPI_ISL_10862621	A/Colorado/12584/2021	U.S. Air Force School of Aerospace Medicine	U.S. Air Force School of Aerospace Medicine	Gruner, W.E., Muehleman, D.M., Fries, A.C., Garrett, C.M., Hanson, J.F., DeMarcus, L.S., Sjoberg, P.A., Wasik, P.M., Robbins, A.S., Macias, E.A., Shaw, K.B., Selent, M.U.
EPI1993888	PA	United States	2021-Dec-23	EPI_ISL_10862648	A/Colorado/12585/2021	U.S. Air Force School of Aerospace Medicine	U.S. Air Force School of Aerospace Medicine	Gruner, W.E., Muehleman, D.M., Fries, A.C., Garrett, C.M., Hanson, J.F., DeMarcus, L.S., Sjoberg, P.A., Wasik, P.M., Robbins, A.S., Macias, E.A., Shaw, K.B., Selent, M.U.
EPI1993896	PA	United States	2021-Dec-29	EPI_ISL_10862666	A/Florida/12586/2021	U.S. Air Force School of Aerospace Medicine	U.S. Air Force School of Aerospace Medicine	Gruner, W.E., Muehleman, D.M., Fries, A.C., Garrett, C.M., Hanson, J.F., DeMarcus, L.S., Sjoberg, P.A., Wasik, P.M., Robbins, A.S., Macias, E.A., Shaw, K.B., Selent, M.U.
EPI1993907	PA	United States	2022-Jan-06	EPI_ISL_10862681	A/Florida/12588/2022	U.S. Air Force School of Aerospace Medicine	U.S. Air Force School of Aerospace Medicine	Gruner, W.E., Muehleman, D.M., Fries, A.C., Garrett, C.M., Hanson, J.F., DeMarcus, L.S., Sjoberg, P.A., Wasik, P.M., Robbins, A.S., Macias, E.A., Shaw, K.B., Selent, M.U.
EPI1993915	PA	United States	2021-Dec-28	EPI_ISL_10862682	A/Florida/12589/2021	U.S. Air Force School of Aerospace Medicine	U.S. Air Force School of Aerospace Medicine	Gruner, W.E., Muehleman, D.M., Fries, A.C., Garrett, C.M., Hanson, J.F., DeMarcus, L.S., Sjoberg, P.A., Wasik, P.M., Robbins, A.S., Macias, E.A., Shaw, K.B., Selent, M.U.
EPI1993923	PA	United States	2022-Jan-07	EPI_ISL_10862683	A/Florida/12590/2022	U.S. Air Force School of Aerospace Medicine	U.S. Air Force School of Aerospace Medicine	Gruner, W.E., Muehleman, D.M., Fries, A.C., Garrett, C.M., Hanson, J.F., DeMarcus, L.S., Sjoberg, P.A., Wasik, P.M., Robbins, A.S., Macias, E.A., Shaw, K.B., Selent, M.U.
EPI1993931	PA	United States	2022-Jan-10	EPI_ISL_10862693	A/Florida/12591/2022	U.S. Air Force School of Aerospace Medicine	U.S. Air Force School of Aerospace Medicine	Gruner, W.E., Muehleman, D.M., Fries, A.C., Garrett, C.M., Hanson, J.F., DeMarcus, L.S., Sjoberg, P.A., Wasik, P.M., Robbins, A.S., Macias, E.A., Shaw, K.B., Selent, M.U.
EPI1993939	PA	United States	2022-Jan-10	EPI_ISL_10862719	A/Florida/12592/2022	U.S. Air Force School of Aerospace Medicine	U.S. Air Force School of Aerospace Medicine	Gruner, W.E., Muehleman, D.M., Fries, A.C., Garrett, C.M., Hanson, J.F., DeMarcus, L.S., Sjoberg, P.A., Wasik, P.M., Robbins, A.S., Macias, E.A., Shaw, K.B., Selent, M.U.
EPI1993945	PA	United States	2022-Jan-09	EPI_ISL_10862723	A/Missouri/12593/2022	U.S. Air Force School of Aerospace Medicine	U.S. Air Force School of Aerospace Medicine	Gruner, W.E., Muehleman, D.M., Fries, A.C., Garrett, C.M., Hanson, J.F., DeMarcus, L.S., Sjoberg, P.A., Wasik, P.M., Robbins, A.S., Macias, E.A., Shaw, K.B., Selent, M.U.
EPI1993953	PA	United States	2022-Jan-28	EPI_ISL_10862724	A/Missouri/12594/2022	U.S. Air Force School of Aerospace Medicine	U.S. Air Force School of Aerospace Medicine	Gruner, W.E., Muehleman, D.M., Fries, A.C., Garrett, C.M., Hanson, J.F., DeMarcus, L.S., Sjoberg, P.A., Wasik, P.M., Robbins, A.S., Macias, E.A., Shaw, K.B., Selent, M.U.
EPI1993961	PA	United States	2022-Jan-28	EPI_ISL_10862725	A/Missouri/12595/2022	U.S. Air Force School of Aerospace Medicine	U.S. Air Force School of Aerospace Medicine	Gruner, W.E., Muehleman, D.M., Fries, A.C., Garrett, C.M., Hanson, J.F., DeMarcus, L.S., Sjoberg, P.A., Wasik, P.M., Robbins, A.S., Macias, E.A., Shaw, K.B., Selent, M.U.
EPI1993969	PA	United States	2022-Jan-13	EPI_ISL_10862726	A/Nebraska/12596/2022	U.S. Air Force School of Aerospace Medicine	U.S. Air Force School of Aerospace Medicine	Gruner, W.E., Muehleman, D.M., Fries, A.C., Garrett, C.M., Hanson, J.F., DeMarcus, L.S., Sjoberg, P.A., Wasik, P.M., Robbins, A.S., Macias, E.A., Shaw, K.B., Selent, M.U.
EPI1993977	PA	United States	2022-Jan-25	EPI_ISL_10862733	A/Nebraska/12597/2022	U.S. Air Force School of Aerospace Medicine	U.S. Air Force School of Aerospace Medicine	Gruner, W.E., Muehleman, D.M., Fries, A.C., Garrett, C.M., Hanson, J.F., DeMarcus, L.S., Sjoberg, P.A., Wasik, P.M., Robbins, A.S., Macias, E.A., Shaw, K.B., Selent, M.U.
EPI1993985	PA	United States	2022-Jan-13	EPI_ISL_10862737	A/New York/12598/2022	U.S. Air Force School of Aerospace Medicine	U.S. Air Force School of Aerospace Medicine	Gruner, W.E., Muehleman, D.M., Fries, A.C., Garrett, C.M., Hanson, J.F., DeMarcus, L.S., Sjoberg, P.A., Wasik, P.M., Robbins, A.S., Macias, E.A., Shaw, K.B., Selent, M.U.
EPI1993993	PA	United States	2022-Jan-31	EPI_ISL_10862750	A/North Dakota/12599/2022	U.S. Air Force School of Aerospace Medicine	U.S. Air Force School of Aerospace Medicine	Gruner, W.E., Muehleman, D.M., Fries, A.C., Garrett, C.M., Hanson, J.F., DeMarcus, L.S., Sjoberg, P.A., Wasik, P.M., Robbins, A.S., Macias, E.A., Shaw, K.B., Selent, M.U.
EPI1994001	PA	United States	2022-Jan-31	EPI_ISL_10862751	A/North Dakota/12600/2022	U.S. Air Force School of Aerospace Medicine	U.S. Air Force School of Aerospace Medicine	Gruner, W.E., Muehleman, D.M., Fries, A.C., Garrett, C.M., Hanson, J.F., DeMarcus, L.S., Sjoberg, P.A., Wasik, P.M., Robbins, A.S., Macias, E.A., Shaw, K.B., Selent, M.U.
EPI1994009	PA	United States	2022-Jan-06	EPI_ISL_10862752	A/North Dakota/12601/2022	U.S. Air Force School of Aerospace Medicine	U.S. Air Force School of Aerospace Medicine	Gruner, W.E., Muehleman, D.M., Fries, A.C., Garrett, C.M., Hanson, J.F., DeMarcus, L.S., Sjoberg, P.A., Wasik, P.M., Robbins, A.S., Macias, E.A., Shaw, K.B., Selent, M.U.
EPI1994017	PA	United States	2022-Jan-07	EPI_ISL_10862753	A/North Dakota/12602/2022	U.S. Air Force School of Aerospace Medicine	U.S. Air Force School of Aerospace Medicine	Gruner, W.E., Muehleman, D.M., Fries, A.C., Garrett, C.M., Hanson, J.F., DeMarcus, L.S., Sjoberg, P.A., Wasik, P.M., Robbins, A.S., Macias, E.A., Shaw, K.B., Selent, M.U.
EPI1994025	PA	United States	2022-Jan-10	EPI_ISL_10862757	A/North Dakota/12603/2022	U.S. Air Force School of Aerospace Medicine	U.S. Air Force School of Aerospace Medicine	Gruner, W.E., Muehleman, D.M., Fries, A.C., Garrett, C.M., Hanson, J.F., DeMarcus, L.S., Sjoberg, P.A., Wasik, P.M., Robbins, A.S., Macias, E.A., Shaw, K.B., Selent, M.U.
EPI1994032	PA	United States	2022-Jan-07	EPI_ISL_10862758	A/North Dakota/12604/2022	U.S. Air Force School of Aerospace Medicine	U.S. Air Force School of Aerospace Medicine	Gruner, W.E., Muehleman, D.M., Fries, A.C., Garrett, C.M., Hanson, J.F., DeMarcus, L.S., Sjoberg, P.A., Wasik, P.M., Robbins, A.S., Macias, E.A., Shaw, K.B., Selent, M.U.
EPI1994039	PA	United States	2022-Jan-10	EPI_ISL_10862810	A/North Dakota/12605/2022	U.S. Air Force School of Aerospace Medicine	U.S. Air Force School of Aerospace Medicine	Gruner, W.E., Muehleman, D.M., Fries, A.C., Garrett, C.M., Hanson, J.F., DeMarcus, L.S., Sjoberg, P.A., Wasik, P.M., Robbins, A.S., Macias, E.A., Shaw, K.B., Selent, M.U.
EPI1994046	PA	United States	2022-Jan-10	EPI_ISL_10862834	A/North Dakota/12607/2022	U.S. Air Force School of Aerospace Medicine	U.S. Air Force School of Aerospace Medicine	Gruner, W.E., Muehleman, D.M., Fries, A.C., Garrett, C.M., Hanson, J.F., DeMarcus, L.S., Sjoberg, P.A., Wasik, P.M., Robbins, A.S., Macias, E.A., Shaw, K.B., Selent, M.U.
EPI1994054	PA	United States	2022-Jan-13	EPI_ISL_10862861	A/North Dakota/12608/2022	U.S. Air Force School of Aerospace Medicine	U.S. Air Force School of Aerospace Medicine	Gruner, W.E., Muehleman, D.M., Fries, A.C., Garrett, C.M., Hanson, J.F., DeMarcus, L.S., Sjoberg, P.A., Wasik, P.M., Robbins, A.S., Macias, E.A., Shaw, K.B., Selent, M.U.
EPI1994062	PA	United States	2022-Jan-13	EPI_ISL_10862886	A/North Dakota/12609/2022	U.S. Air Force School of Aerospace Medicine	U.S. Air Force School of Aerospace Medicine	Gruner, W.E., Muehleman, D.M., Fries, A.C., Garrett, C.M., Hanson, J.F., DeMarcus, L.S., Sjoberg, P.A., Wasik, P.M., Robbins, A.S., Macias, E.A., Shaw, K.B., Selent, M.U.
EPI1994070	PA	United States	2022-Jan-13	EPI_ISL_10862912	A/North Dakota/12610/2022	U.S. Air Force School of Aerospace Medicine	U.S. Air Force School of Aerospace Medicine	Gruner, W.E., Muehleman, D.M., Fries, A.C., Garrett, C.M., Hanson, J.F., DeMarcus, L.S., Sjoberg, P.A., Wasik, P.M., Robbins, A.S., Macias, E.A., Shaw, K.B., Selent, M.U.
EPI1994078	PA	United States	2022-Jan-18	EPI_ISL_10862939	A/North Dakota/12611/2022	U.S. Air Force School of Aerospace Medicine	U.S. Air Force School of Aerospace Medicine	Gruner, W.E., Muehleman, D.M., Fries, A.C., Garrett, C.M., Hanson, J.F., DeMarcus, L.S., Sjoberg, P.A., Wasik, P.M., Robbins, A.S., Macias, E.A., Shaw, K.B., Selent, M.U.
EPI1994086	PA	United States	2022-Jan-19	EPI_ISL_10862956	A/North Dakota/12612/2022	U.S. Air Force School of Aerospace Medicine	U.S. Air Force School of Aerospace Medicine	Gruner, W.E., Muehleman, D.M., Fries, A.C., Garrett, C.M., Hanson, J.F., DeMarcus, L.S., Sjoberg, P.A., Wasik, P.M., Robbins, A.S., Macias, E.A., Shaw, K.B., Selent, M.U.
EPI1994094	PA	United States	2022-Jan-19	EPI_ISL_10862957	A/North Dakota/12613/2022	U.S. Air Force School of Aerospace Medicine	U.S. Air Force School of Aerospace Medicine	Gruner, W.E., Muehleman, D.M., Fries, A.C., Garrett, C.M., Hanson, J.F., DeMarcus, L.S., Sjoberg, P.A., Wasik, P.M., Robbins, A.S., Macias, E.A., Shaw, K.B., Selent, M.U.
EPI1994102	PA	United States	2022-Jan-19	EPI_ISL_10862958	A/North Dakota/12614/2022	U.S. Air Force School of Aerospace Medicine	U.S. Air Force School of Aerospace Medicine	Gruner, W.E., Muehleman, D.M., Fries, A.C., Garrett, C.M., Hanson, J.F., DeMarcus, L.S., Sjoberg, P.A., Wasik, P.M., Robbins, A.S., Macias, E.A., Shaw, K.B., Selent, M.U.
EPI1994119	PA	United States	2022-Jan-24	EPI_ISL_10862961	A/North Dakota/12617/2022	U.S. Air Force School of Aerospace Medicine	U.S. Air Force School of Aerospace Medicine	Gruner, W.E., Muehleman, D.M., Fries, A.C., Garrett, C.M., Hanson, J.F., DeMarcus, L.S., Sjoberg, P.A., Wasik, P.M., Robbins, A.S., Macias, E.A., Shaw, K.B., Selent, M.U.
EPI1994127	PA	United States	2022-Jan-25	EPI_ISL_10862963	A/North Dakota/12618/2022	U.S. Air Force School of Aerospace Medicine	U.S. Air Force School of Aerospace Medicine	Gruner, W.E., Muehleman, D.M., Fries, A.C., Garrett, C.M., Hanson, J.F., DeMarcus, L.S., Sjoberg, P.A., Wasik, P.M., Robbins, A.S., Macias, E.A., Shaw, K.B., Selent, M.U.
EPI1994135	PA	United States	2022-Jan-27	EPI_ISL_10862964	A/North Dakota/12619/2022	U.S. Air Force School of Aerospace Medicine	U.S. Air Force School of Aerospace Medicine	Gruner, W.E., Muehleman, D.M., Fries, A.C., Garrett, C.M., Hanson, J.F., DeMarcus, L.S., Sjoberg, P.A., Wasik, P.M., Robbins, A.S., Macias, E.A., Shaw, K.B., Selent, M.U.
EPI1994143	PA	United States	2022-Jan-27	EPI_ISL_10862965	A/North Dakota/12620/2022	U.S. Air Force School of Aerospace Medicine	U.S. Air Force School of Aerospace Medicine	Gruner, W.E., Muehleman, D.M., Fries, A.C., Garrett, C.M., Hanson, J.F., DeMarcus, L.S., Sjoberg, P.A., Wasik, P.M., Robbins, A.S., Macias, E.A., Shaw, K.B., Selent, M.U.
EPI1994151	PA	United States	2022-Jan-27	EPI_ISL_10862972	A/North Dakota/12621/2022	U.S. Air Force School of Aerospace Medicine	U.S. Air Force School of Aerospace Medicine	Gruner, W.E., Muehleman, D.M., Fries, A.C., Garrett, C.M., Hanson, J.F., DeMarcus, L.S., Sjoberg, P.A., Wasik, P.M., Robbins, A.S., Macias, E.A., Shaw, K.B., Selent, M.U.
EPI1994159	PA	United States	2022-Jan-07	EPI_ISL_10862985	A/Oklahoma/12622/2022	U.S. Air Force School of Aerospace Medicine	U.S. Air Force School of Aerospace Medicine	Gruner, W.E., Muehleman, D.M., Fries, A.C., Garrett, C.M., Hanson, J.F., DeMarcus, L.S., Sjoberg, P.A., Wasik, P.M., Robbins, A.S., Macias, E.A., Shaw, K.B., Selent, M.U.
EPI1994167	PA	United States	2022-Jan-18	EPI_ISL_10862986	A/Oklahoma/12623/2022	U.S. Air Force School of Aerospace Medicine	U.S. Air Force School of Aerospace Medicine	Gruner, W.E., Muehleman, D.M., Fries, A.C., Garrett, C.M., Hanson, J.F., DeMarcus, L.S., Sjoberg, P.A., Wasik, P.M., Robbins, A.S., Macias, E.A., Shaw, K.B., Selent, M.U.
EPI1994175	PA	United States	2022-Jan-25	EPI_ISL_10862987	A/Oklahoma/12624/2022	U.S. Air Force School of Aerospace Medicine	U.S. Air Force School of Aerospace Medicine	Gruner, W.E., Muehleman, D.M., Fries, A.C., Garrett, C.M., Hanson, J.F., DeMarcus, L.S., Sjoberg, P.A., Wasik, P.M., Robbins, A.S., Macias, E.A., Shaw, K.B., Selent, M.U.
EPI1994183	PA	United States	2022-Jan-24	EPI_ISL_10862988	A/Oklahoma/12625/2022	U.S. Air Force School of Aerospace Medicine	U.S. Air Force School of Aerospace Medicine	Gruner, W.E., Muehleman, D.M., Fries, A.C., Garrett, C.M., Hanson, J.F., DeMarcus, L.S., Sjoberg, P.A., Wasik, P.M., Robbins, A.S., Macias, E.A., Shaw, K.B., Selent, M.U.
EPI1994191	PA	United States	2021-Dec-30	EPI_ISL_10862989	A/South Carolina/12626/2021	U.S. Air Force School of Aerospace Medicine	U.S. Air Force School of Aerospace Medicine	Gruner, W.E., Muehleman, D.M., Fries, A.C., Garrett, C.M., Hanson, J.F., DeMarcus, L.S., Sjoberg, P.A., Wasik, P.M., Robbins, A.S., Macias, E.A., Shaw, K.B., Selent, M.U.
EPI1994199	PA	United States	2022-Jan-04	EPI_ISL_10862998	A/South Carolina/12627/2022	U.S. Air Force School of Aerospace Medicine	U.S. Air Force School of Aerospace Medicine	Gruner, W.E., Muehleman, D.M., Fries, A.C., Garrett, C.M., Hanson, J.F., DeMarcus, L.S., Sjoberg, P.A., Wasik, P.M., Robbins, A.S., Macias, E.A., Shaw, K.B., Selent, M.U.
EPI1994207	PA	United States	2022-Jan-18	EPI_ISL_10863013	A/South Carolina/12628/2022	U.S. Air Force School of Aerospace Medicine	U.S. Air Force School of Aerospace Medicine	Gruner, W.E., Muehleman, D.M., Fries, A.C., Garrett, C.M., Hanson, J.F., DeMarcus, L.S., Sjoberg, P.A., Wasik, P.M., Robbins, A.S., Macias, E.A., Shaw, K.B., Selent, M.U.
EPI1994222	PA	United Kingdom	2022-Jan-04	EPI_ISL_10863037	A/United Kingdom/12630/2022	U.S. Air Force School of Aerospace Medicine	U.S. Air Force School of Aerospace Medicine	Gruner, W.E., Muehleman, D.M., Fries, A.C., Garrett, C.M., Hanson, J.F., DeMarcus, L.S., Sjoberg, P.A., Wasik, P.M., Robbins, A.S., Macias, E.A., Shaw, K.B., Selent, M.U.
EPI1994230	PA	United States	2021-Dec-05	EPI_ISL_10863049	A/Washington/12631/2021	U.S. Air Force School of Aerospace Medicine	U.S. Air Force School of Aerospace Medicine	Gruner, W.E., Muehleman, D.M., Fries, A.C., Garrett, C.M., Hanson, J.F., DeMarcus, L.S., Sjoberg, P.A., Wasik, P.M., Robbins, A.S., Macias, E.A., Shaw, K.B., Selent, M.U.
EPI1994284	PA	Brazil	2021-Dec-22	EPI_ISL_10866404	A/Paraiba/181473-IEC/2021	LACEN/PB - Laboratório Central de Saúde Pública da Paraíba	Evandro Chagas Institute	Mirleide, Cordeiro dos Santos; Jessylene, de Almeida Ferreira; Luana, Soares Barbagelata; Rayssa, Layna da Silva Bedran; Delana, Andreza Melo Bezerra; Dielle, Monteiro Teixeira; Patrícia, dos Santos Lobo; Kenny, da Costa Pinheiro; Jedson, Ferreira Cardoso; Luana, da Silva Soares
EPI1994529	PA	Netherlands	2022-Mar-03	EPI_ISL_10945203	A/Netherlands/10155/2022	National Institute for Public Health and the Environment (RIVM)	National Institute for Public Health and the Environment (RIVM)	A,Meijer; L,Wijsman; S, vd Brink
EPI1994537	PA	Netherlands	2022-Mar-03	EPI_ISL_10945208	A/Netherlands/10156/2022	National Institute for Public Health and the Environment (RIVM)	National Institute for Public Health and the Environment (RIVM)	A,Meijer; L,Wijsman; S, vd Brink
EPI1994544	PA	Netherlands	2022-Mar-02	EPI_ISL_10945211	A/Netherlands/10157/2022	National Institute for Public Health and the Environment (RIVM)	National Institute for Public Health and the Environment (RIVM)	A,Meijer; L,Wijsman; S, vd Brink
EPI1994552	PA	Netherlands	2022-Mar-03	EPI_ISL_10945214	A/Netherlands/10158/2022	National Institute for Public Health and the Environment (RIVM)	National Institute for Public Health and the Environment (RIVM)	A,Meijer; L,Wijsman; S, vd Brink
EPI1994571	PA	Netherlands	2022-Mar-04	EPI_ISL_10945217	A/Netherlands/10161/2022	National Institute for Public Health and the Environment (RIVM)	National Institute for Public Health and the Environment (RIVM)	A,Meijer; L,Wijsman; S, vd Brink
EPI1994583	PA	Netherlands	2022-Feb-21	EPI_ISL_10945228	A/Netherlands/10093/2022	Diakonessenhuis Utrecht	National Institute for Public Health and the Environment (RIVM)	A,Meijer; L,Wijsman; S, vd Brink
EPI1994615	PA	Netherlands	2022-Feb-23	EPI_ISL_10945266	A/Netherlands/10131/2022	Gelre ziekenhuizen	National Institute for Public Health and the Environment (RIVM)	A,Meijer; L,Wijsman; S, vd Brink
EPI1994640	PA	Netherlands	2022-Feb-26	EPI_ISL_10945287	A/Netherlands/10135/2022	Academic Medical Center, University of Amsterdam	National Institute for Public Health and the Environment (RIVM)	A,Meijer; L,Wijsman; S, vd Brink
EPI1994647	PA	Netherlands	2022-Feb-24	EPI_ISL_10945288	A/Netherlands/10136/2022	Academic Medical Center, University of Amsterdam	National Institute for Public Health and the Environment (RIVM)	A,Meijer; L,Wijsman; S, vd Brink
EPI1994655	PA	Netherlands	2022-Feb-25	EPI_ISL_10945291	A/Netherlands/10137/2022	Noordwest Ziekenhuisgroep	National Institute for Public Health and the Environment (RIVM)	A,Meijer; L,Wijsman; S, vd Brink
EPI1994662	PA	Netherlands	2022-Feb-14	EPI_ISL_10945293	A/Netherlands/10138/2022	OLVG Lab BV	National Institute for Public Health and the Environment (RIVM)	A,Meijer; L,Wijsman; S, vd Brink
EPI1994669	PA	Netherlands	2022-Feb-14	EPI_ISL_10945298	A/Netherlands/10139/2022	OLVG Lab BV	National Institute for Public Health and the Environment (RIVM)	A,Meijer; L,Wijsman; S, vd Brink
EPI1994677	PA	Netherlands	2022-Feb-15	EPI_ISL_10945302	A/Netherlands/10140/2022	OLVG Lab BV	National Institute for Public Health and the Environment (RIVM)	A,Meijer; L,Wijsman; S, vd Brink
EPI1994691	PA	Netherlands	2022-Feb-22	EPI_ISL_10945319	A/Netherlands/10142/2022	OLVG Lab BV	National Institute for Public Health and the Environment (RIVM)	A,Meijer; L,Wijsman; S, vd Brink
EPI1994707	PA	Netherlands	2022-Feb-22	EPI_ISL_10945331	A/Netherlands/10144/2022	OLVG Lab BV	National Institute for Public Health and the Environment (RIVM)	A,Meijer; L,Wijsman; S, vd Brink
EPI1994715	PA	Netherlands	2022-Feb-26	EPI_ISL_10945365	A/Netherlands/10145/2022	OLVG Lab BV	National Institute for Public Health and the Environment (RIVM)	A,Meijer; L,Wijsman; S, vd Brink
EPI1994753	PA	Netherlands	2022-Feb-28	EPI_ISL_10945398	A/Netherlands/10150/2022	Groene Hart Ziekenhuis	National Institute for Public Health and the Environment (RIVM)	A,Meijer; L,Wijsman; S, vd Brink
EPI1994776	PA	Netherlands	2022-Feb-28	EPI_ISL_10945414	A/Netherlands/10153/2022	Academic Medical Center, University of Amsterdam	National Institute for Public Health and the Environment (RIVM)	A,Meijer; L,Wijsman; S, vd Brink
EPI1994784	PA	Netherlands	2022-Feb-28	EPI_ISL_10945418	A/Netherlands/10154/2022	Academic Medical Center, University of Amsterdam	National Institute for Public Health and the Environment (RIVM)	A,Meijer; L,Wijsman; S, vd Brink
EPI1994800	PA	Netherlands	2022-Mar-01	EPI_ISL_10945420	A/Netherlands/10109/2022	PAMM	National Institute for Public Health and the Environment (RIVM)	A,Meijer; L,Wijsman; S, vd Brink
EPI1994808	PA	Netherlands	2022-Mar-01	EPI_ISL_10945421	A/Netherlands/10110/2022	PAMM	National Institute for Public Health and the Environment (RIVM)	A,Meijer; L,Wijsman; S, vd Brink
EPI1994816	PA	Netherlands	2022-Mar-01	EPI_ISL_10945426	A/Netherlands/10111/2022	PAMM	National Institute for Public Health and the Environment (RIVM)	A,Meijer; L,Wijsman; S, vd Brink
EPI1994823	PA	Netherlands	2022-Feb-23	EPI_ISL_10945433	A/Netherlands/10112/2022	Haga Ziekenhuis	National Institute for Public Health and the Environment (RIVM)	A,Meijer; L,Wijsman; S, vd Brink
EPI1994869	PA	Netherlands	2022-Mar-02	EPI_ISL_10945461	A/Netherlands/10121/2022	PAMM	National Institute for Public Health and the Environment (RIVM)	A,Meijer; L,Wijsman; S, vd Brink
EPI1994877	PA	Netherlands	2022-Mar-02	EPI_ISL_10945471	A/Netherlands/10122/2022	PAMM	National Institute for Public Health and the Environment (RIVM)	A,Meijer; L,Wijsman; S, vd Brink
EPI1994883	PA	Netherlands	2022-Mar-02	EPI_ISL_10945474	A/Netherlands/10123/2022	PAMM	National Institute for Public Health and the Environment (RIVM)	A,Meijer; L,Wijsman; S, vd Brink
EPI1994891	PA	Netherlands	2022-Mar-03	EPI_ISL_10945475	A/Netherlands/10124/2022	Academic Medical Center, University of Amsterdam	National Institute for Public Health and the Environment (RIVM)	A,Meijer; L,Wijsman; S, vd Brink
EPI1994898	PA	Netherlands	2022-Mar-02	EPI_ISL_10945476	A/Netherlands/10125/2022	Academic Medical Center, University of Amsterdam	National Institute for Public Health and the Environment (RIVM)	A,Meijer; L,Wijsman; S, vd Brink
EPI1994905	PA	Netherlands	2022-Mar-02	EPI_ISL_10945482	A/Netherlands/10127/2022	Eurofins Medische Microbiologie BV	National Institute for Public Health and the Environment (RIVM)	A,Meijer; L,Wijsman; S, vd Brink
EPI1994912	PA	Netherlands	2022-Feb-09	EPI_ISL_10945483	A/Netherlands/10162/2022	National Institute for Public Health and the Environment (RIVM)	National Institute for Public Health and the Environment (RIVM)	A,Meijer; L,Wijsman; S, vd Brink
EPI1994920	PA	Netherlands	2022-Feb-20	EPI_ISL_10945504	A/Netherlands/10163/2022	National Institute for Public Health and the Environment (RIVM)	National Institute for Public Health and the Environment (RIVM)	A,Meijer; L,Wijsman; S, vd Brink
EPI1994928	PA	Netherlands	2022-Feb-22	EPI_ISL_10945521	A/Netherlands/10104/2022	National Institute for Public Health and the Environment (RIVM)	National Institute for Public Health and the Environment (RIVM)	A,Meijer; L,Wijsman; S, vd Brink
EPI1994935	PA	Netherlands	2022-Feb-22	EPI_ISL_10945522	A/Netherlands/10105/2022	National Institute for Public Health and the Environment (RIVM)	National Institute for Public Health and the Environment (RIVM)	A,Meijer; L,Wijsman; S, vd Brink
EPI1994961	PA	United Kingdom	2022-Feb-28	EPI_ISL_10984736	A/PortTalbot/4285/2022	Public Health Wales Microbiology Cardiff	Public Health Wales Microbiology Cardiff
EPI1994979	PA	United Kingdom	2022-Feb-28	EPI_ISL_10985807	A/Swansea/2931/2022	Public Health Wales Microbiology Cardiff	Public Health Wales Microbiology Cardiff
EPI1995732	PA	United Kingdom	2022-Feb-08	EPI_ISL_11112361	A/England/220700291/2022	UK Health Security Agency - Colindale	UK Health Security Agency - Colindale	UKHSA, Respiratory Virus Unit
EPI1995744	PA	United Kingdom	2022-Feb-10	EPI_ISL_11112363	A/England/220700354/2022	UK Health Security Agency - Colindale	UK Health Security Agency - Colindale	UKHSA, Respiratory Virus Unit
EPI1995752	PA	United Kingdom	2022-Feb-11	EPI_ISL_11112364	A/England/220720627/2022	UK Health Security Agency - Colindale	UK Health Security Agency - Colindale	UKHSA, Respiratory Virus Unit
EPI1995760	PA	United Kingdom	2022-Feb-13	EPI_ISL_11112365	A/England/220720628/2022	UK Health Security Agency - Colindale	UK Health Security Agency - Colindale	UKHSA, Respiratory Virus Unit
EPI1995776	PA	United Kingdom	2022-Feb-13	EPI_ISL_11112367	A/England/220740379/2022	UK Health Security Agency - Colindale	UK Health Security Agency - Colindale	UKHSA, Respiratory Virus Unit
EPI1995871	PA	Peru	2021-Dec-02	EPI_ISL_11129275	A/Iquitos/FPI20175/2021(H3N2)	Naval Medical Research Unit SIX(NAMRU-6)	Naval Medical Research Unit 6 (NAMRU-6)
EPI1996044	PA	United Kingdom	2022-Mar-03	EPI_ISL_11149373	A/Swansea/0661/2022	Public Health Wales Microbiology Cardiff	Public Health Wales Microbiology Cardiff
EPI1996052	PA	United Kingdom	2022-Mar-07	EPI_ISL_11149530	A/Swansea/0792/2022	Public Health Wales Microbiology Cardiff	Public Health Wales Microbiology Cardiff
EPI1996068	PA	United Kingdom	2022-Mar-01	EPI_ISL_11149541	A/PortTalbot/1224/2022	Public Health Wales Microbiology Cardiff	Public Health Wales Microbiology Cardiff
EPI1996084	PA	United Kingdom	2022-Mar-03	EPI_ISL_11149561	A/Pontardawe/8256/2022	Public Health Wales Microbiology Cardiff	Public Health Wales Microbiology Cardiff
EPI1996098	PA	United Kingdom	2022-Mar-04	EPI_ISL_11154277	A/Cardiff/0125/2022	Public Health Wales Microbiology Cardiff	Public Health Wales Microbiology Cardiff
EPI1996118	PA	United Kingdom	2022-Mar-08	EPI_ISL_11154294	A/Cardiff/4262/2022	Public Health Wales Microbiology Cardiff	Public Health Wales Microbiology Cardiff
EPI1996126	PA	United Kingdom	2022-Mar-09	EPI_ISL_11155014	A/Cardiff/6715/2022	Public Health Wales Microbiology Cardiff	Public Health Wales Microbiology Cardiff
EPI1996137	PA	Netherlands	2022-Mar-07	EPI_ISL_11166075	A/Netherlands/10165/2022	National Institute for Public Health and the Environment (RIVM)	National Institute for Public Health and the Environment (RIVM)	A,Meijer; L,Wijsman; S, vd Brink
EPI1996153	PA	Netherlands	2022-Mar-07	EPI_ISL_11166077	A/Netherlands/10167/2022	National Institute for Public Health and the Environment (RIVM)	National Institute for Public Health and the Environment (RIVM)	A,Meijer; L,Wijsman; S, vd Brink
EPI1996161	PA	Netherlands	2022-Mar-08	EPI_ISL_11166078	A/Netherlands/10169/2022	National Institute for Public Health and the Environment (RIVM)	National Institute for Public Health and the Environment (RIVM)	A,Meijer; L,Wijsman; S, vd Brink
EPI1996169	PA	Netherlands	2022-Mar-07	EPI_ISL_11166079	A/Netherlands/10173/2022	National Institute for Public Health and the Environment (RIVM)	National Institute for Public Health and the Environment (RIVM)	A,Meijer; L,Wijsman; S, vd Brink
EPI1996177	PA	Netherlands	2022-Mar-09	EPI_ISL_11166080	A/Netherlands/10174/2022	National Institute for Public Health and the Environment (RIVM)	National Institute for Public Health and the Environment (RIVM)	A,Meijer; L,Wijsman; S, vd Brink
EPI1996185	PA	Netherlands	2022-Mar-10	EPI_ISL_11166081	A/Netherlands/10177/2022	National Institute for Public Health and the Environment (RIVM)	National Institute for Public Health and the Environment (RIVM)	A,Meijer; L,Wijsman; S, vd Brink
EPI1996193	PA	Netherlands	2022-Mar-10	EPI_ISL_11166082	A/Netherlands/10178/2022	National Institute for Public Health and the Environment (RIVM)	National Institute for Public Health and the Environment (RIVM)	A,Meijer; L,Wijsman; S, vd Brink
EPI1996201	PA	Netherlands	2022-Mar-09	EPI_ISL_11166083	A/Netherlands/10179/2022	National Institute for Public Health and the Environment (RIVM)	National Institute for Public Health and the Environment (RIVM)	A,Meijer; L,Wijsman; S, vd Brink
EPI1996209	PA	Netherlands	2022-Mar-10	EPI_ISL_11166084	A/Netherlands/10180/2022	National Institute for Public Health and the Environment (RIVM)	National Institute for Public Health and the Environment (RIVM)	A,Meijer; L,Wijsman; S, vd Brink
EPI1996217	PA	Netherlands	2022-Mar-10	EPI_ISL_11166085	A/Netherlands/10181/2022	National Institute for Public Health and the Environment (RIVM)	National Institute for Public Health and the Environment (RIVM)	A,Meijer; L,Wijsman; S, vd Brink
EPI1996224	PA	Netherlands	2022-Mar-10	EPI_ISL_11166086	A/Netherlands/10182/2022	National Institute for Public Health and the Environment (RIVM)	National Institute for Public Health and the Environment (RIVM)	A,Meijer; L,Wijsman; S, vd Brink
EPI1996232	PA	Netherlands	2022-Mar-11	EPI_ISL_11166087	A/Netherlands/10183/2022	National Institute for Public Health and the Environment (RIVM)	National Institute for Public Health and the Environment (RIVM)	A,Meijer; L,Wijsman; S, vd Brink
EPI1996240	PA	Netherlands	2022-Mar-11	EPI_ISL_11166088	A/Netherlands/10184/2022	National Institute for Public Health and the Environment (RIVM)	National Institute for Public Health and the Environment (RIVM)	A,Meijer; L,Wijsman; S, vd Brink
EPI1996248	PA	Netherlands	2022-Mar-10	EPI_ISL_11166089	A/Netherlands/10185/2022	National Institute for Public Health and the Environment (RIVM)	National Institute for Public Health and the Environment (RIVM)	A,Meijer; L,Wijsman; S, vd Brink
EPI1996256	PA	Netherlands	2022-Mar-10	EPI_ISL_11166090	A/Netherlands/10186/2022	National Institute for Public Health and the Environment (RIVM)	National Institute for Public Health and the Environment (RIVM)	A,Meijer; L,Wijsman; S, vd Brink
EPI1996263	PA	Netherlands	2022-Feb-28	EPI_ISL_11166091	A/Netherlands/10187/2022	Noordwest Ziekenhuisgroep	National Institute for Public Health and the Environment (RIVM)	A,Meijer; L,Wijsman; S, vd Brink
EPI1996271	PA	Netherlands	2022-Mar-02	EPI_ISL_11166092	A/Netherlands/10188/2022	Noordwest Ziekenhuisgroep	National Institute for Public Health and the Environment (RIVM)	A,Meijer; L,Wijsman; S, vd Brink
EPI1996279	PA	Netherlands	2022-Feb-03	EPI_ISL_11166093	A/Netherlands/10189/2022	Noordwest Ziekenhuisgroep	National Institute for Public Health and the Environment (RIVM)	A,Meijer; L,Wijsman; S, vd Brink
EPI1996287	PA	Netherlands	2022-Feb-03	EPI_ISL_11166094	A/Netherlands/10190/2022	Noordwest Ziekenhuisgroep	National Institute for Public Health and the Environment (RIVM)	A,Meijer; L,Wijsman; S, vd Brink
EPI1998456	PA	Netherlands	2022-Feb-03	EPI_ISL_11166095	A/Netherlands/10191/2022	Noordwest Ziekenhuisgroep	National Institute for Public Health and the Environment (RIVM)	A,Meijer; L,Wijsman; S, vd Brink
EPI1996310	PA	Netherlands	2022-Mar-05	EPI_ISL_11166097	A/Netherlands/10194/2022	Eurofins Medische Microbiologie BV	National Institute for Public Health and the Environment (RIVM)	A,Meijer; L,Wijsman; S, vd Brink
EPI1996318	PA	Netherlands	2022-Mar-05	EPI_ISL_11166098	A/Netherlands/10198/2022	Academic Medical Center, University of Amsterdam	National Institute for Public Health and the Environment (RIVM)	A,Meijer; L,Wijsman; S, vd Brink
EPI1996326	PA	Netherlands	2022-Mar-03	EPI_ISL_11166099	A/Netherlands/10200/2022	Academic Medical Center, University of Amsterdam	National Institute for Public Health and the Environment (RIVM)	A,Meijer; L,Wijsman; S, vd Brink
EPI1996334	PA	Netherlands	2022-Mar-04	EPI_ISL_11166105	A/Netherlands/10201/2022	Academic Medical Center, University of Amsterdam	National Institute for Public Health and the Environment (RIVM)	A,Meijer; L,Wijsman; S, vd Brink
EPI1996342	PA	Netherlands	2022-Mar-03	EPI_ISL_11166115	A/Netherlands/10203/2022	PAMM	National Institute for Public Health and the Environment (RIVM)	A,Meijer; L,Wijsman; S, vd Brink
EPI1996350	PA	Netherlands	2022-Mar-04	EPI_ISL_11166126	A/Netherlands/10213/2022	PAMM	National Institute for Public Health and the Environment (RIVM)	A,Meijer; L,Wijsman; S, vd Brink
EPI1996358	PA	Netherlands	2022-Mar-05	EPI_ISL_11166136	A/Netherlands/10221/2022	PAMM	National Institute for Public Health and the Environment (RIVM)	A,Meijer; L,Wijsman; S, vd Brink
EPI1996365	PA	Netherlands	2022-Mar-06	EPI_ISL_11166146	A/Netherlands/10224/2022	PAMM	National Institute for Public Health and the Environment (RIVM)	A,Meijer; L,Wijsman; S, vd Brink
EPI1996373	PA	Netherlands	2022-Mar-04	EPI_ISL_11166157	A/Netherlands/10225/2022	Groene Hart Ziekenhuis	National Institute for Public Health and the Environment (RIVM)	A,Meijer; L,Wijsman; S, vd Brink
EPI1996380	PA	Netherlands	2022-Mar-06	EPI_ISL_11166167	A/Netherlands/10226/2022	Groene Hart Ziekenhuis	National Institute for Public Health and the Environment (RIVM)	A,Meijer; L,Wijsman; S, vd Brink
EPI1996396	PA	Netherlands	2022-Feb-03	EPI_ISL_11166188	A/Netherlands/10229/2022	IJsselland Ziekenhuis	National Institute for Public Health and the Environment (RIVM)	A,Meijer; L,Wijsman; S, vd Brink
EPI1996419	PA	Netherlands	2022-Mar-07	EPI_ISL_11166196	A/Netherlands/10242/2022	Groene Hart Ziekenhuis	National Institute for Public Health and the Environment (RIVM)	A,Meijer; L,Wijsman; S, vd Brink
EPI1998457	PA	Netherlands	2022-Mar-07	EPI_ISL_11166197	A/Netherlands/10243/2022	Groene Hart Ziekenhuis	National Institute for Public Health and the Environment (RIVM)	A,Meijer; L,Wijsman; S, vd Brink
EPI1996434	PA	Netherlands	2022-Mar-07	EPI_ISL_11166198	A/Netherlands/10244/2022	Noordwest Ziekenhuisgroep	National Institute for Public Health and the Environment (RIVM)	A,Meijer; L,Wijsman; S, vd Brink
EPI1996442	PA	Netherlands	2022-Mar-07	EPI_ISL_11166199	A/Netherlands/10245/2022	Noordwest Ziekenhuisgroep	National Institute for Public Health and the Environment (RIVM)	A,Meijer; L,Wijsman; S, vd Brink
EPI1996450	PA	Netherlands	2022-Mar-06	EPI_ISL_11166200	A/Netherlands/10247/2022	Noordwest Ziekenhuisgroep	National Institute for Public Health and the Environment (RIVM)	A,Meijer; L,Wijsman; S, vd Brink
EPI1996458	PA	Netherlands	2022-Mar-06	EPI_ISL_11166202	A/Netherlands/10248/2022	Noordwest Ziekenhuisgroep	National Institute for Public Health and the Environment (RIVM)	A,Meijer; L,Wijsman; S, vd Brink
EPI1996474	PA	Netherlands	2022-Mar-06	EPI_ISL_11166204	A/Netherlands/10252/2022	Academic Medical Center, University of Amsterdam	National Institute for Public Health and the Environment (RIVM)	A,Meijer; L,Wijsman; S, vd Brink
EPI1996482	PA	Netherlands	2022-Mar-06	EPI_ISL_11166205	A/Netherlands/10253/2022	Academic Medical Center, University of Amsterdam	National Institute for Public Health and the Environment (RIVM)	A,Meijer; L,Wijsman; S, vd Brink
EPI1996490	PA	Netherlands	2022-Mar-06	EPI_ISL_11166206	A/Netherlands/10254/2022	Academic Medical Center, University of Amsterdam	National Institute for Public Health and the Environment (RIVM)	A,Meijer; L,Wijsman; S, vd Brink
EPI1996498	PA	Netherlands	2022-Mar-01	EPI_ISL_11166207	A/Netherlands/10256/2022	Royal GD	National Institute for Public Health and the Environment (RIVM)	A,Meijer; L,Wijsman; S, vd Brink
EPI1996514	PA	Netherlands	2022-Mar-07	EPI_ISL_11166209	A/Netherlands/10258/2022	Eurofins Medische Microbiologie BV	National Institute for Public Health and the Environment (RIVM)	A,Meijer; L,Wijsman; S, vd Brink
EPI1996522	PA	Netherlands	2022-Mar-07	EPI_ISL_11166210	A/Netherlands/10259/2022	PAMM	National Institute for Public Health and the Environment (RIVM)	A,Meijer; L,Wijsman; S, vd Brink
EPI1996530	PA	Netherlands	2022-Mar-07	EPI_ISL_11166211	A/Netherlands/10260/2022	PAMM	National Institute for Public Health and the Environment (RIVM)	A,Meijer; L,Wijsman; S, vd Brink
EPI1996538	PA	Netherlands	2022-Mar-07	EPI_ISL_11166212	A/Netherlands/10277/2022	Academic Medical Center, University of Amsterdam	National Institute for Public Health and the Environment (RIVM)	A,Meijer; L,Wijsman; S, vd Brink
EPI1996545	PA	Netherlands	2022-Mar-08	EPI_ISL_11166213	A/Netherlands/10281/2022	Academic Medical Center, University of Amsterdam	National Institute for Public Health and the Environment (RIVM)	A,Meijer; L,Wijsman; S, vd Brink
EPI1996553	PA	Netherlands	2022-Mar-08	EPI_ISL_11166214	A/Netherlands/10283/2022	Academic Medical Center, University of Amsterdam	National Institute for Public Health and the Environment (RIVM)	A,Meijer; L,Wijsman; S, vd Brink
EPI1996561	PA	Netherlands	2022-Mar-04	EPI_ISL_11166215	A/Netherlands/10288/2022	Haga Ziekenhuis	National Institute for Public Health and the Environment (RIVM)	A,Meijer; L,Wijsman; S, vd Brink
EPI1996569	PA	Netherlands	2022-Mar-07	EPI_ISL_11166216	A/Netherlands/10300/2022	Haga Ziekenhuis	National Institute for Public Health and the Environment (RIVM)	A,Meijer; L,Wijsman; S, vd Brink
EPI1996577	PA	Netherlands	2022-Mar-08	EPI_ISL_11166218	A/Netherlands/10311/2022	PAMM	National Institute for Public Health and the Environment (RIVM)	A,Meijer; L,Wijsman; S, vd Brink
EPI1996585	PA	Netherlands	2022-Mar-08	EPI_ISL_11166219	A/Netherlands/10312/2022	PAMM	National Institute for Public Health and the Environment (RIVM)	A,Meijer; L,Wijsman; S, vd Brink
EPI1996593	PA	Netherlands	2022-Mar-08	EPI_ISL_11166220	A/Netherlands/10313/2022	PAMM	National Institute for Public Health and the Environment (RIVM)	A,Meijer; L,Wijsman; S, vd Brink
EPI1996601	PA	Netherlands	2022-Mar-08	EPI_ISL_11166222	A/Netherlands/10314/2022	PAMM	National Institute for Public Health and the Environment (RIVM)	A,Meijer; L,Wijsman; S, vd Brink
EPI1996609	PA	Netherlands	2022-Mar-08	EPI_ISL_11166223	A/Netherlands/10318/2022	PAMM	National Institute for Public Health and the Environment (RIVM)	A,Meijer; L,Wijsman; S, vd Brink
EPI1996617	PA	Netherlands	2022-Mar-09	EPI_ISL_11166225	A/Netherlands/10323/2022	Eurofins Medische Microbiologie BV	National Institute for Public Health and the Environment (RIVM)	A,Meijer; L,Wijsman; S, vd Brink
EPI1998458	PA	Netherlands	2022-Mar-09	EPI_ISL_11166226	A/Netherlands/10324/2022	National Institute for Public Health and the Environment (RIVM)	National Institute for Public Health and the Environment (RIVM)	A,Meijer; L,Wijsman; S, vd Brink
EPI1996631	PA	Netherlands	2022-Mar-09	EPI_ISL_11166227	A/Netherlands/10325/2022	National Institute for Public Health and the Environment (RIVM)	National Institute for Public Health and the Environment (RIVM)	A,Meijer; L,Wijsman; S, vd Brink
EPI1996639	PA	Netherlands	2022-Mar-10	EPI_ISL_11166229	A/Netherlands/10327/2022	National Institute for Public Health and the Environment (RIVM)	National Institute for Public Health and the Environment (RIVM)	A,Meijer; L,Wijsman; S, vd Brink
EPI1996647	PA	Netherlands	2022-Mar-09	EPI_ISL_11166230	A/Netherlands/10328/2022	St Jansdal Ziekenhuis	National Institute for Public Health and the Environment (RIVM)	A,Meijer; L,Wijsman; S, vd Brink
EPI1996655	PA	Netherlands	2022-Mar-09	EPI_ISL_11166231	A/Netherlands/10330/2022	St Jansdal Ziekenhuis	National Institute for Public Health and the Environment (RIVM)	A,Meijer; L,Wijsman; S, vd Brink
EPI1996663	PA	Netherlands	2022-Mar-08	EPI_ISL_11166233	A/Netherlands/10332/2022	Groene Hart Ziekenhuis	National Institute for Public Health and the Environment (RIVM)	A,Meijer; L,Wijsman; S, vd Brink
EPI1996671	PA	Netherlands	2022-Feb-27	EPI_ISL_11166234	A/Netherlands/10338/2022	National Institute for Public Health and the Environment (RIVM)	National Institute for Public Health and the Environment (RIVM)	A,Meijer; L,Wijsman; S, vd Brink
EPI1996679	PA	Netherlands	2022-Feb-27	EPI_ISL_11166236	A/Netherlands/10339/2022	National Institute for Public Health and the Environment (RIVM)	National Institute for Public Health and the Environment (RIVM)	A,Meijer; L,Wijsman; S, vd Brink
EPI1996687	PA	Netherlands	2022-Mar-01	EPI_ISL_11166238	A/Netherlands/10340/2022	National Institute for Public Health and the Environment (RIVM)	National Institute for Public Health and the Environment (RIVM)	A,Meijer; L,Wijsman; S, vd Brink
EPI1996695	PA	Netherlands	2022-Mar-04	EPI_ISL_11166243	A/Netherlands/10342/2022	National Institute for Public Health and the Environment (RIVM)	National Institute for Public Health and the Environment (RIVM)	A,Meijer; L,Wijsman; S, vd Brink
EPI1996703	PA	Netherlands	2022-Mar-04	EPI_ISL_11166254	A/Netherlands/10343/2022	National Institute for Public Health and the Environment (RIVM)	National Institute for Public Health and the Environment (RIVM)	A,Meijer; L,Wijsman; S, vd Brink
EPI1996711	PA	Netherlands	2022-Mar-02	EPI_ISL_11166255	A/Netherlands/10344/2022	National Institute for Public Health and the Environment (RIVM)	National Institute for Public Health and the Environment (RIVM)	A,Meijer; L,Wijsman; S, vd Brink
EPI1996719	PA	Netherlands	2022-Mar-03	EPI_ISL_11166256	A/Netherlands/10345/2022	National Institute for Public Health and the Environment (RIVM)	National Institute for Public Health and the Environment (RIVM)	A,Meijer; L,Wijsman; S, vd Brink
EPI1996727	PA	Peru	2021-Dec-16	EPI_ISL_11171175	A/Bagua/FPG00794/2021(H3N2)	Naval Medical Research Unit 6 (NAMRU-6)	Naval Medical Research Unit 6 (NAMRU-6)	Gilda Troncos, Victoria Espejo, Cristhopher Cruz, Jorge Miguel Alexander Olivos Villanueva, Ronald Eduardo Ramos Neyra , Yeny Tinoco, Sonia Ampuero, Marita Silva, Paul Graf.
EPI1996735	PA	Peru	2021-Dec-23	EPI_ISL_11171176	A/Bagua/FPG00803/2021(H3N2)	Naval Medical Research Unit 6 (NAMRU-6)	Naval Medical Research Unit 6 (NAMRU-6)	Gilda Troncos, Victoria Espejo, Cristhopher Cruz, Jorge Miguel Alexander Olivos Villanueva, Ronald Eduardo Ramos Neyra , Yeny Tinoco, Sonia Ampuero, Marita Silva, Paul Graf.
EPI1996743	PA	Peru	2021-Dec-28	EPI_ISL_11171177	A/Bagua/FPG00808/2021(H3N2)	Naval Medical Research Unit 6 (NAMRU-6)	Naval Medical Research Unit 6 (NAMRU-6)	Gilda Troncos, Victoria Espejo, Cristhopher Cruz, Jorge Miguel Alexander Olivos Villanueva, Ronald Eduardo Ramos Neyra , Yeny Tinoco, Sonia Ampuero, Marita Silva, Paul Graf.
EPI1996751	PA	Peru	2021-Dec-29	EPI_ISL_11171178	A/Bagua/FPG00817/2021(H3N2)	Naval Medical Research Unit 6 (NAMRU-6)	Naval Medical Research Unit 6 (NAMRU-6)	Gilda Troncos, Victoria Espejo, Cristhopher Cruz, Jorge Miguel Alexander Olivos Villanueva, Ronald Eduardo Ramos Neyra , Yeny Tinoco, Sonia Ampuero, Marita Silva, Paul Graf.
EPI1996759	PA	Peru	2022-Jan-03	EPI_ISL_11171179	A/Bagua/FPG00828/2022(H3N2)	Naval Medical Research Unit 6 (NAMRU-6)	Naval Medical Research Unit 6 (NAMRU-6)	Gilda Troncos, Victoria Espejo, Cristhopher Cruz, Jorge Miguel Alexander Olivos Villanueva, Ronald Eduardo Ramos Neyra , Yeny Tinoco, Sonia Ampuero, Marita Silva, Paul Graf.
EPI1996775	PA	Peru	2021-Dec-15	EPI_ISL_11171181	A/Iquitos/FPI20220/2021(H3N2)	Naval Medical Research Unit 6 (NAMRU-6)	Naval Medical Research Unit 6 (NAMRU-6)	Gilda Troncos, Victoria Espejo, Cristhopher Cruz, Carlos Alberto ?lvarez Antonio, Isabel Bazan, Crystyan Siles, Yeny Tinoco, Sonia Ampuero, Marita Silva, Paul Graf.
EPI1996783	PA	Peru	2021-Dec-15	EPI_ISL_11171182	A/Iquitos/FPI20221/2021(H3N2)	Naval Medical Research Unit 6 (NAMRU-6)	Naval Medical Research Unit 6 (NAMRU-6)	Gilda Troncos, Victoria Espejo, Cristhopher Cruz, Carlos Alberto ?lvarez Antonio, Isabel Bazan, Crystyan Siles, Yeny Tinoco, Sonia Ampuero, Marita Silva, Paul Graf.
EPI1996791	PA	Peru	2021-Dec-16	EPI_ISL_11171183	A/Iquitos/FPI20232/2021(H3N2)	Naval Medical Research Unit 6 (NAMRU-6)	Naval Medical Research Unit 6 (NAMRU-6)	Gilda Troncos, Victoria Espejo, Cristhopher Cruz, Carlos Alberto ?lvarez Antonio, Isabel Bazan, Crystyan Siles, Yeny Tinoco, Sonia Ampuero, Marita Silva, Paul Graf.
EPI1996799	PA	Peru	2021-Dec-17	EPI_ISL_11171184	A/Iquitos/FPI20245/2021(H3N2)	Naval Medical Research Unit 6 (NAMRU-6)	Naval Medical Research Unit 6 (NAMRU-6)	Gilda Troncos, Victoria Espejo, Cristhopher Cruz, Carlos Alberto ?lvarez Antonio, Isabel Bazan, Crystyan Siles, Yeny Tinoco, Sonia Ampuero, Marita Silva, Paul Graf.
EPI1996807	PA	Peru	2021-Dec-21	EPI_ISL_11171185	A/Iquitos/FPI20250/2021(H3N2)	Naval Medical Research Unit 6 (NAMRU-6)	Naval Medical Research Unit 6 (NAMRU-6)	Gilda Troncos, Victoria Espejo, Cristhopher Cruz, Carlos Alberto ?lvarez Antonio, Isabel Bazan, Crystyan Siles, Yeny Tinoco, Sonia Ampuero, Marita Silva, Paul Graf.
EPI1996815	PA	Peru	2021-Dec-21	EPI_ISL_11171186	A/Iquitos/FPI20251/2021(H3N2)	Naval Medical Research Unit 6 (NAMRU-6)	Naval Medical Research Unit 6 (NAMRU-6)	Gilda Troncos, Victoria Espejo, Cristhopher Cruz, Carlos Alberto ?lvarez Antonio, Isabel Bazan, Crystyan Siles, Yeny Tinoco, Sonia Ampuero, Marita Silva, Paul Graf.
EPI1996823	PA	Peru	2021-Dec-22	EPI_ISL_11171187	A/Iquitos/FPI20253/2021(H3N2)	Naval Medical Research Unit 6 (NAMRU-6)	Naval Medical Research Unit 6 (NAMRU-6)	Gilda Troncos, Victoria Espejo, Cristhopher Cruz, Carlos Alberto ?lvarez Antonio, Isabel Bazan, Crystyan Siles, Yeny Tinoco, Sonia Ampuero, Marita Silva, Paul Graf.
EPI1996831	PA	Peru	2021-Dec-06	EPI_ISL_11171188	A/Tumbes/FPT02216/2021(H3N2)	Naval Medical Research Unit 6 (NAMRU-6)	Naval Medical Research Unit 6 (NAMRU-6)	Gilda Troncos, Victoria Espejo, Cristhopher Cruz, Victor Herrera Sunci?n , Yeny Tinoco, Sonia Ampuero, Marita Silva, Paul Graf.
EPI1996839	PA	Peru	2021-Dec-21	EPI_ISL_11171189	A/Tumbes/FPT02242/2021(H3N2)	Naval Medical Research Unit 6 (NAMRU-6)	Naval Medical Research Unit 6 (NAMRU-6)	Gilda Troncos, Victoria Espejo, Cristhopher Cruz, Victor Herrera Sunci?n , Yeny Tinoco, Sonia Ampuero, Marita Silva, Paul Graf.
EPI1996847	PA	Peru	2021-Dec-23	EPI_ISL_11171190	A/Tumbes/FPT02244/2021(H3N2)	Naval Medical Research Unit 6 (NAMRU-6)	Naval Medical Research Unit 6 (NAMRU-6)	Gilda Troncos, Victoria Espejo, Cristhopher Cruz, Victor Herrera Sunci?n , Yeny Tinoco, Sonia Ampuero, Marita Silva, Paul Graf.
EPI1996855	PA	Peru	2021-Dec-29	EPI_ISL_11171191	A/Tumbes/FPT02250/2021(H3N2)	Naval Medical Research Unit 6 (NAMRU-6)	Naval Medical Research Unit 6 (NAMRU-6)	Gilda Troncos, Victoria Espejo, Cristhopher Cruz, Victor Herrera Sunci?n , Yeny Tinoco, Sonia Ampuero, Marita Silva, Paul Graf.
EPI1996871	PA	Peru	2021-Dec-31	EPI_ISL_11171193	A/Tumbes/FPT02257/2021(H3N2)	Naval Medical Research Unit 6 (NAMRU-6)	Naval Medical Research Unit 6 (NAMRU-6)	Gilda Troncos, Victoria Espejo, Cristhopher Cruz, Victor Herrera Sunci?n , Yeny Tinoco, Sonia Ampuero, Marita Silva, Paul Graf.
EPI1996879	PA	Peru	2022-Jan-04	EPI_ISL_11171194	A/Tumbes/FPT02261/2022(H3N2)	Naval Medical Research Unit 6 (NAMRU-6)	Naval Medical Research Unit 6 (NAMRU-6)	Gilda Troncos, Victoria Espejo, Cristhopher Cruz, Victor Herrera Sunci?n , Yeny Tinoco, Sonia Ampuero, Marita Silva, Paul Graf.
EPI1996887	PA	Peru	2021-Dec-09	EPI_ISL_11171195	A/Yurimaguas/FPY01612/2021(H3N2)	Naval Medical Research Unit 6 (NAMRU-6)	Naval Medical Research Unit 6 (NAMRU-6)	Gilda Troncos, Victoria Espejo, Cristhopher Cruz, Luz Cedano, Yeny Tinoco, Sonia Ampuero, Marita Silva, Paul Graf.
EPI1996895	PA	Peru	2021-Dec-10	EPI_ISL_11171196	A/Yurimaguas/FPY01614/2021(H3N2)	Naval Medical Research Unit 6 (NAMRU-6)	Naval Medical Research Unit 6 (NAMRU-6)	Gilda Troncos, Victoria Espejo, Cristhopher Cruz, Luz Cedano, Yeny Tinoco, Sonia Ampuero, Marita Silva, Paul Graf.
EPI1996903	PA	Peru	2021-Dec-13	EPI_ISL_11171197	A/Yurimaguas/FPY01617/2021(H3N2)	Naval Medical Research Unit 6 (NAMRU-6)	Naval Medical Research Unit 6 (NAMRU-6)	Gilda Troncos, Victoria Espejo, Cristhopher Cruz, Luz Cedano, Yeny Tinoco, Sonia Ampuero, Marita Silva, Paul Graf.
EPI1996911	PA	Peru	2021-Dec-15	EPI_ISL_11171198	A/Yurimaguas/FPY01621/2021(H3N2)	Naval Medical Research Unit 6 (NAMRU-6)	Naval Medical Research Unit 6 (NAMRU-6)	Gilda Troncos, Victoria Espejo, Cristhopher Cruz, Luz Cedano, Yeny Tinoco, Sonia Ampuero, Marita Silva, Paul Graf.
EPI1996919	PA	Peru	2021-Dec-17	EPI_ISL_11171199	A/Yurimaguas/FPY01626/2021(H3N2)	Naval Medical Research Unit 6 (NAMRU-6)	Naval Medical Research Unit 6 (NAMRU-6)	Gilda Troncos, Victoria Espejo, Cristhopher Cruz, Luz Cedano, Yeny Tinoco, Sonia Ampuero, Marita Silva, Paul Graf.
EPI1996927	PA	Peru	2021-Dec-28	EPI_ISL_11171200	A/Yurimaguas/FPY01627/2021(H3N2)	Naval Medical Research Unit 6 (NAMRU-6)	Naval Medical Research Unit 6 (NAMRU-6)	Gilda Troncos, Victoria Espejo, Cristhopher Cruz, Luz Cedano, Yeny Tinoco, Sonia Ampuero, Marita Silva, Paul Graf.
EPI1996935	PA	Peru	2022-Jan-06	EPI_ISL_11171201	A/Lima/IPE06145/2022(H3N2)	Naval Medical Research Unit 6 (NAMRU-6)	Naval Medical Research Unit 6 (NAMRU-6)	Gilda,Troncos
EPI1996943	PA	Peru	2022-Jan-10	EPI_ISL_11171202	A/Lima/IPE06146/2022(H3N2)	Naval Medical Research Unit 6 (NAMRU-6)	Naval Medical Research Unit 6 (NAMRU-6)	Gilda,Troncos
EPI1996951	PA	Peru	2021-Dec-15	EPI_ISL_11171203	A/Trujillo/TRU02461/2021(H3N2)	Naval Medical Research Unit 6 (NAMRU-6)	Naval Medical Research Unit 6 (NAMRU-6)	Gilda Troncos, Victoria Espejo, Cristhopher Cruz, Edward Chavez-Cruzado , Yeny Tinoco, Sonia Ampuero, Marita Silva, Paul Graf.
EPI1996959	PA	Peru	2021-Dec-17	EPI_ISL_11171204	A/Trujillo/TRU02462/2021(H3N2)	Naval Medical Research Unit 6 (NAMRU-6)	Naval Medical Research Unit 6 (NAMRU-6)	Gilda Troncos, Victoria Espejo, Cristhopher Cruz, Edward Chavez-Cruzado , Yeny Tinoco, Sonia Ampuero, Marita Silva, Paul Graf.
EPI1996967	PA	Peru	2021-Dec-30	EPI_ISL_11171205	A/Trujillo/TRU02467/2021(H3N2)	Naval Medical Research Unit 6 (NAMRU-6)	Naval Medical Research Unit 6 (NAMRU-6)	Gilda Troncos, Victoria Espejo, Cristhopher Cruz, Edward Chavez-Cruzado , Yeny Tinoco, Sonia Ampuero, Marita Silva, Paul Graf.
EPI1996975	PA	Peru	2022-Jan-05	EPI_ISL_11171206	A/Trujillo/TRU02478/2022(H3N2)	Naval Medical Research Unit 6 (NAMRU-6)	Naval Medical Research Unit 6 (NAMRU-6)	Gilda Troncos, Victoria Espejo, Cristhopher Cruz, Edward Chavez-Cruzado , Yeny Tinoco, Sonia Ampuero, Marita Silva, Paul Graf.
EPI1996983	PA	Peru	2022-Jan-11	EPI_ISL_11171207	A/Trujillo/TRU02494/2022(H3N2)	Naval Medical Research Unit 6 (NAMRU-6)	Naval Medical Research Unit 6 (NAMRU-6)	Gilda Troncos, Victoria Espejo, Cristhopher Cruz, Edward Chavez-Cruzado , Yeny Tinoco, Sonia Ampuero, Marita Silva, Paul Graf.
EPI1996991	PA	Brazil	2022-Jan-20	EPI_ISL_11204845	A/Sao Paulo/IAL/C9002/2022	Instituto Adolfo Lutz - National Influenza Center	Instituto Adolfo Lutz	Sacchi, C.T.; Campos, K.R.; Reis, A.D.; Amarante, A.F.; Santos, M.B.N.; Silva, D.; Santos, K.C.O.
EPI1996999	PA	Brazil	2022-Feb-16	EPI_ISL_11204846	A/Sao Paulo/IAL/C9003/2022	Instituto Adolfo Lutz - National Influenza Center	Instituto Adolfo Lutz	Sacchi, C.T.; Campos, K.R.; Reis, A.D.; Amarante, A.F.; Santos, M.B.N.; Silva, D.; Santos, K.C.O.
EPI1997007	PA	Brazil	2022-Feb-01	EPI_ISL_11204847	A/Sao Paulo/IAL/C9005/2022	Instituto Adolfo Lutz - National Influenza Center	Instituto Adolfo Lutz	Sacchi, C.T.; Campos, K.R.; Reis, A.D.; Amarante, A.F.; Santos, M.B.N.; Silva, D.; Santos, K.C.O.
EPI1997015	PA	Brazil	2022-Jan-04	EPI_ISL_11204848	A/Sao Paulo/IAL/C9007/2022	Instituto Adolfo Lutz - National Influenza Center	Instituto Adolfo Lutz	Sacchi, C.T.; Campos, K.R.; Reis, A.D.; Amarante, A.F.; Santos, M.B.N.; Silva, D.; Santos, K.C.O.
EPI1997023	PA	Brazil	2022-Jan-12	EPI_ISL_11204849	A/Sao Paulo/IAL/C9008/2022	Instituto Adolfo Lutz - National Influenza Center	Instituto Adolfo Lutz	Sacchi, C.T.; Campos, K.R.; Reis, A.D.; Amarante, A.F.; Santos, M.B.N.; Silva, D.; Santos, K.C.O.
EPI1997031	PA	Brazil	2022-Jan-12	EPI_ISL_11204850	A/Sao Paulo/IAL/C9009/2022	Instituto Adolfo Lutz - National Influenza Center	Instituto Adolfo Lutz	Sacchi, C.T.; Campos, K.R.; Reis, A.D.; Amarante, A.F.; Santos, M.B.N.; Silva, D.; Santos, K.C.O.
EPI1997039	PA	Brazil	2022-Jan-31	EPI_ISL_11204851	A/Sao Paulo/IAL/C9011/2022	Instituto Adolfo Lutz - National Influenza Center	Instituto Adolfo Lutz	Sacchi, C.T.; Campos, K.R.; Reis, A.D.; Amarante, A.F.; Santos, M.B.N.; Silva, D.; Santos, K.C.O.
EPI1997047	PA	Brazil	2022-Feb-10	EPI_ISL_11204852	A/Sao Paulo/IAL/C9012/2022	Instituto Adolfo Lutz - National Influenza Center	Instituto Adolfo Lutz	Sacchi, C.T.; Campos, K.R.; Reis, A.D.; Amarante, A.F.; Santos, M.B.N.; Silva, D.; Santos, K.C.O.
EPI1997055	PA	Brazil	2022-Jan-12	EPI_ISL_11204853	A/Sao Paulo/IAL/C9013/2022	Instituto Adolfo Lutz - National Influenza Center	Instituto Adolfo Lutz	Sacchi, C.T.; Campos, K.R.; Reis, A.D.; Amarante, A.F.; Santos, M.B.N.; Silva, D.; Santos, K.C.O.
EPI362760	PA	South Africa	1994-Jan-01	EPI_ISL_111134	A/Johannesburg/47/1994		Import from public-domain	Wentworth,D.E.; Dugan,V.; Halpin,R.; Lin,X.; Bera,J.; Ghedin,E.; Fedorova,N.; Overton,L.; Tsitrin,T.; Stockwell,T.; Amedeo,P.; Bishop,B.; Chen,H.; Edworthy,P.; Gupta,N.; Katzel,D.; Li,K.; Schobel,S.; Shrivastava,S.; Thovarai,V.; Wang,S.; Westgeest,K.B.; van Beek,R.; Bestebroer,T.M.; de Jong,J.C.; Rimmelzwaan,G.F.; Osterhaus,A.D.M.E.; Fouchier,R.A.M.; Bao,Y.; Sanders,R.; Dernovoy,D.; Kiryutin,B.; …
EPI362632	PA	France	1993-Nov-27	EPI_ISL_110999	A/Lyon/1803/1993		Import from public-domain	Wentworth,D.E.; Dugan,V.; Halpin,R.; Lin,X.; Bera,J.; Ghedin,E.; Fedorova,N.; Overton,L.; Tsitrin,T.; Stockwell,T.; Amedeo,P.; Bishop,B.; Chen,H.; Edworthy,P.; Gupta,N.; Katzel,D.; Li,K.; Schobel,S.; Shrivastava,S.; Thovarai,V.; Wang,S.; Westgeest,K.B.; van Beek,R.; Bestebroer,T.M.; de Jong,J.C.; Rimmelzwaan,G.F.; Osterhaus,A.D.M.E.; Fouchier,R.A.M.; Bao,Y.; Sanders,R.; Dernovoy,D.; Kiryutin,B.; …
EPI355539	PA	Vietnam	2007-Jan-15	EPI_ISL_105128	A/HaNoi/Q039/2007		Import from public-domain	Wentworth,D.E.; Dugan,V.; Halpin,R.; Lin,X.; Bera,J.; Ghedin,E.; Fedorova,N.; Overton,L.; Tsitrin,T.; Stockwell,T.; Katzel,D.; Li,K.; Amedeo,P.; Schobel,S.; Shrivastava,S.; Wang,S.; Thovarai,V.; Bishop,B.; Edworthy,P.; Kim,M.; Mai,L.T.Q.; Hien,N.T.; Ha,N.K.; Cuong,V.D.; Duc,D.T.; Phuong,H.V.M.; Hang,N.L.K.; Thanh,L.T.; Thach,N.C.; Huong,T.T.; Hien,P.T.; Giang,N.H.; Bao,Y.; Sanders,R.; Dernovoy,D.…
EPI362708	PA	Australia	1993-Sep-03	EPI_ISL_111082	A/Victoria/104/1993		Import from public-domain	Wentworth,D.E.; Dugan,V.; Halpin,R.; Lin,X.; Bera,J.; Ghedin,E.; Fedorova,N.; Overton,L.; Tsitrin,T.; Stockwell,T.; Amedeo,P.; Bishop,B.; Chen,H.; Edworthy,P.; Gupta,N.; Katzel,D.; Li,K.; Schobel,S.; Shrivastava,S.; Thovarai,V.; Wang,S.; Westgeest,K.B.; van Beek,R.; Bestebroer,T.M.; de Jong,J.C.; Rimmelzwaan,G.F.; Osterhaus,A.D.M.E.; Fouchier,R.A.M.; Bao,Y.; Sanders,R.; Dernovoy,D.; Kiryutin,B.; …
EPI362786	PA	Hong Kong (SAR)	1995-Aug-01	EPI_ISL_111172	A/Hong Kong/38/1995		Import from public-domain	Wentworth,D.E.; Dugan,V.; Halpin,R.; Lin,X.; Bera,J.; Ghedin,E.; Fedorova,N.; Overton,L.; Tsitrin,T.; Stockwell,T.; Amedeo,P.; Bishop,B.; Chen,H.; Edworthy,P.; Gupta,N.; Katzel,D.; Li,K.; Schobel,S.; Shrivastava,S.; Thovarai,V.; Wang,S.; Westgeest,K.B.; van Beek,R.; Bestebroer,T.M.; de Jong,J.C.; Rimmelzwaan,G.F.; Osterhaus,A.D.M.E.; Fouchier,R.A.M.; Bao,Y.; Sanders,R.; Dernovoy,D.; Kiryutin,B.; …
EPI362746	PA	Hong Kong (SAR)	1994-Jul-26	EPI_ISL_111132	A/Hong Kong/55/1994		Import from public-domain	Wentworth,D.E.; Dugan,V.; Halpin,R.; Lin,X.; Bera,J.; Ghedin,E.; Fedorova,N.; Overton,L.; Tsitrin,T.; Stockwell,T.; Amedeo,P.; Bishop,B.; Chen,H.; Edworthy,P.; Gupta,N.; Katzel,D.; Li,K.; Schobel,S.; Shrivastava,S.; Thovarai,V.; Wang,S.; Westgeest,K.B.; van Beek,R.; Bestebroer,T.M.; de Jong,J.C.; Rimmelzwaan,G.F.; Osterhaus,A.D.M.E.; Fouchier,R.A.M.; Bao,Y.; Sanders,R.; Dernovoy,D.; Kiryutin,B.; …
EPI362713	PA	New Zealand	1993-Jan-01	EPI_ISL_111083	A/Wellington/59/1993		Import from public-domain	Wentworth,D.E.; Dugan,V.; Halpin,R.; Lin,X.; Bera,J.; Ghedin,E.; Fedorova,N.; Overton,L.; Tsitrin,T.; Stockwell,T.; Amedeo,P.; Bishop,B.; Chen,H.; Edworthy,P.; Gupta,N.; Katzel,D.; Li,K.; Schobel,S.; Shrivastava,S.; Thovarai,V.; Wang,S.; Westgeest,K.B.; van Beek,R.; Bestebroer,T.M.; de Jong,J.C.; Rimmelzwaan,G.F.; Osterhaus,A.D.M.E.; Fouchier,R.A.M.; Bao,Y.; Sanders,R.; Dernovoy,D.; Kiryutin,B.; …
EPI362899	PA	Russian Federation	1999-Jan-01	EPI_ISL_111374	A/Moscow/10/1999		Import from public-domain	Wentworth,D.E.; Dugan,V.; Halpin,R.; Lin,X.; Bera,J.; Ghedin,E.; Fedorova,N.; Overton,L.; Tsitrin,T.; Stockwell,T.; Amedeo,P.; Bishop,B.; Chen,H.; Edworthy,P.; Gupta,N.; Katzel,D.; Li,K.; Schobel,S.; Shrivastava,S.; Thovarai,V.; Wang,S.; Westgeest,K.B.; van Beek,R.; Bestebroer,T.M.; de Jong,J.C.; Rimmelzwaan,G.F.; Osterhaus,A.D.M.E.; Fouchier,R.A.M.; Bao,Y.; Sanders,R.; Dernovoy,D.; Kiryutin,B.; …
EPI362335	PA	Netherlands	2008-Dec-26	EPI_ISL_110694	A/Netherlands/548/2005		Import from public-domain	Wentworth,D.E.; Dugan,V.; Halpin,R.; Lin,X.; Bera,J.; Ghedin,E.; Fedorova,N.; Overton,L.; Tsitrin,T.; Stockwell,T.; Amedeo,P.; Bishop,B.; Chen,H.; Edworthy,P.; Gupta,N.; Katzel,D.; Li,K.; Schobel,S.; Shrivastava,S.; Thovarai,V.; Wang,S.; Westgeest,K.B.; van Beek,R.; Bestebroer,T.M.; de Jong,J.C.; Rimmelzwaan,G.F.; Osterhaus,A.D.M.E.; Fouchier,R.A.M.; Bao,Y.; Sanders,R.; Dernovoy,D.; Kiryutin,B.; …
EPI362753	PA	South Africa	1994-Jan-01	EPI_ISL_111133	A/Johannesburg/33/1994		Import from public-domain	Wentworth,D.E.; Dugan,V.; Halpin,R.; Lin,X.; Bera,J.; Ghedin,E.; Fedorova,N.; Overton,L.; Tsitrin,T.; Stockwell,T.; Amedeo,P.; Bishop,B.; Chen,H.; Edworthy,P.; Gupta,N.; Katzel,D.; Li,K.; Schobel,S.; Shrivastava,S.; Thovarai,V.; Wang,S.; Westgeest,K.B.; van Beek,R.; Bestebroer,T.M.; de Jong,J.C.; Rimmelzwaan,G.F.; Osterhaus,A.D.M.E.; Fouchier,R.A.M.; Bao,Y.; Sanders,R.; Dernovoy,D.; Kiryutin,B.; …
EPI354112	PA	Vietnam	2004-Jan-01	EPI_ISL_104084	A/HungYen/HY028/2004		Import from public-domain	Wentworth,D.E.; Dugan,V.; Halpin,R.; Lin,X.; Bera,J.; Ghedin,E.; Fedorova,N.; Overton,L.; Tsitrin,T.; Stockwell,T.; Katzel,D.; Li,K.; Amedeo,P.; Schobel,S.; Shrivastava,S.; Wang,S.; Thovarai,V.; Bishop,B.; Edworthy,P.; Kim,M.; Mai,L.T.Q.; Hien,N.T.; Ha,N.K.; Cuong,V.D.; Duc,D.T.; Phuong,H.V.M.; Hang,N.L.K.; Thanh,L.T.; Thach,N.C.; Huong,T.T.; Hien,P.T.; Giang,N.H.; Bao,Y.; Sanders,R.; Dernovoy,D.…
EPI362667	PA	Netherlands	1993-Feb-18	EPI_ISL_111043	A/Netherlands/115/1993		Import from public-domain	Wentworth,D.E.; Dugan,V.; Halpin,R.; Lin,X.; Bera,J.; Ghedin,E.; Fedorova,N.; Overton,L.; Tsitrin,T.; Stockwell,T.; Amedeo,P.; Bishop,B.; Chen,H.; Edworthy,P.; Gupta,N.; Katzel,D.; Li,K.; Schobel,S.; Shrivastava,S.; Thovarai,V.; Wang,S.; Westgeest,K.B.; van Beek,R.; Bestebroer,T.M.; de Jong,J.C.; Rimmelzwaan,G.F.; Osterhaus,A.D.M.E.; Fouchier,R.A.M.; Bao,Y.; Sanders,R.; Dernovoy,D.; Kiryutin,B.; …
EPI362687	PA	Japan	1993-Jan-01	EPI_ISL_111047	A/Shiga/6/1993		Import from public-domain	Wentworth,D.E.; Dugan,V.; Halpin,R.; Lin,X.; Bera,J.; Ghedin,E.; Fedorova,N.; Overton,L.; Tsitrin,T.; Stockwell,T.; Amedeo,P.; Bishop,B.; Chen,H.; Edworthy,P.; Gupta,N.; Katzel,D.; Li,K.; Schobel,S.; Shrivastava,S.; Thovarai,V.; Wang,S.; Westgeest,K.B.; van Beek,R.; Bestebroer,T.M.; de Jong,J.C.; Rimmelzwaan,G.F.; Osterhaus,A.D.M.E.; Fouchier,R.A.M.; Bao,Y.; Sanders,R.; Dernovoy,D.; Kiryutin,B.; …
EPI362860	PA	Norway	1993-Nov-13	EPI_ISL_111336	A/Oslo/2352/1993		Import from public-domain	Wentworth,D.E.; Dugan,V.; Halpin,R.; Lin,X.; Bera,J.; Ghedin,E.; Fedorova,N.; Overton,L.; Tsitrin,T.; Stockwell,T.; Amedeo,P.; Bishop,B.; Chen,H.; Edworthy,P.; Gupta,N.; Katzel,D.; Li,K.; Schobel,S.; Shrivastava,S.; Thovarai,V.; Wang,S.; Westgeest,K.B.; van Beek,R.; Bestebroer,T.M.; de Jong,J.C.; Rimmelzwaan,G.F.; Osterhaus,A.D.M.E.; Fouchier,R.A.M.; Bao,Y.; Sanders,R.; Dernovoy,D.; Kiryutin,B.; …
EPI362330	PA	Netherlands	2004-Dec-04	EPI_ISL_110693	A/Netherlands/132/2004		Import from public-domain	Wentworth,D.E.; Dugan,V.; Halpin,R.; Lin,X.; Bera,J.; Ghedin,E.; Fedorova,N.; Overton,L.; Tsitrin,T.; Stockwell,T.; Amedeo,P.; Bishop,B.; Chen,H.; Edworthy,P.; Gupta,N.; Katzel,D.; Li,K.; Schobel,S.; Shrivastava,S.; Thovarai,V.; Wang,S.; Westgeest,K.B.; van Beek,R.; Bestebroer,T.M.; de Jong,J.C.; Rimmelzwaan,G.F.; Osterhaus,A.D.M.E.; Fouchier,R.A.M.; Bao,Y.; Sanders,R.; Dernovoy,D.; Kiryutin,B.; …
EPI362592	PA	France	1991-Dec-01	EPI_ISL_110957	A/Paris/490/1992		Import from public-domain	Wentworth,D.E.; Dugan,V.; Halpin,R.; Lin,X.; Bera,J.; Ghedin,E.; Fedorova,N.; Overton,L.; Tsitrin,T.; Stockwell,T.; Amedeo,P.; Bishop,B.; Chen,H.; Edworthy,P.; Gupta,N.; Katzel,D.; Li,K.; Schobel,S.; Shrivastava,S.; Thovarai,V.; Wang,S.; Westgeest,K.B.; van Beek,R.; Bestebroer,T.M.; de Jong,J.C.; Rimmelzwaan,G.F.; Osterhaus,A.D.M.E.; Fouchier,R.A.M.; Bao,Y.; Sanders,R.; Dernovoy,D.; Kiryutin,B.; …
EPI354219	PA	Vietnam	2005-Jul-15	EPI_ISL_104166	A/TayNguyen/TN340/2005		Import from public-domain	Wentworth,D.E.; Dugan,V.; Halpin,R.; Lin,X.; Bera,J.; Ghedin,E.; Fedorova,N.; Overton,L.; Tsitrin,T.; Stockwell,T.; Katzel,D.; Li,K.; Amedeo,P.; Schobel,S.; Shrivastava,S.; Wang,S.; Thovarai,V.; Bishop,B.; Edworthy,P.; Kim,M.; Mai,L.T.Q.; Hien,N.T.; Ha,N.K.; Cuong,V.D.; Duc,D.T.; Phuong,H.V.M.; Hang,N.L.K.; Thanh,L.T.; Thach,N.C.; Huong,T.T.; Hien,P.T.; Giang,N.H.; Bao,Y.; Sanders,R.; Dernovoy,D.…
EPI362779	PA	Hong Kong (SAR)	1995-Mar-01	EPI_ISL_111171	A/Hong Kong/32/1995		Import from public-domain	Wentworth,D.E.; Dugan,V.; Halpin,R.; Lin,X.; Bera,J.; Ghedin,E.; Fedorova,N.; Overton,L.; Tsitrin,T.; Stockwell,T.; Amedeo,P.; Bishop,B.; Chen,H.; Edworthy,P.; Gupta,N.; Katzel,D.; Li,K.; Schobel,S.; Shrivastava,S.; Thovarai,V.; Wang,S.; Westgeest,K.B.; van Beek,R.; Bestebroer,T.M.; de Jong,J.C.; Rimmelzwaan,G.F.; Osterhaus,A.D.M.E.; Fouchier,R.A.M.; Bao,Y.; Sanders,R.; Dernovoy,D.; Kiryutin,B.; …
EPI362465	PA	Netherlands	1976-Jan-01	EPI_ISL_110823	A/Bilthoven/5168/1976		Import from public-domain	Wentworth,D.E.; Dugan,V.; Halpin,R.; Lin,X.; Bera,J.; Ghedin,E.; Fedorova,N.; Overton,L.; Tsitrin,T.; Stockwell,T.; Amedeo,P.; Bishop,B.; Chen,H.; Edworthy,P.; Gupta,N.; Katzel,D.; Li,K.; Schobel,S.; Shrivastava,S.; Thovarai,V.; Wang,S.; Westgeest,K.B.; van Beek,R.; Bestebroer,T.M.; de Jong,J.C.; Rimmelzwaan,G.F.; Osterhaus,A.D.M.E.; Fouchier,R.A.M.; Bao,Y.; Sanders,R.; Dernovoy,D.; Kiryutin,B.; …
EPI355528	PA	Vietnam	2007-Jan-04	EPI_ISL_105125	A/HaNoi/Q011/2007		Import from public-domain	Wentworth,D.E.; Dugan,V.; Halpin,R.; Lin,X.; Bera,J.; Ghedin,E.; Fedorova,N.; Overton,L.; Tsitrin,T.; Stockwell,T.; Katzel,D.; Li,K.; Amedeo,P.; Schobel,S.; Shrivastava,S.; Wang,S.; Thovarai,V.; Bishop,B.; Edworthy,P.; Kim,M.; Mai,L.T.Q.; Hien,N.T.; Ha,N.K.; Cuong,V.D.; Duc,D.T.; Phuong,H.V.M.; Hang,N.L.K.; Thanh,L.T.; Thach,N.C.; Huong,T.T.; Hien,P.T.; Giang,N.H.; Bao,Y.; Sanders,R.; Dernovoy,D.…
EPI362359	PA	Netherlands	2009-Jan-21	EPI_ISL_110726	A/Netherlands/282/2009		Import from public-domain	Wentworth,D.E.; Dugan,V.; Halpin,R.; Lin,X.; Bera,J.; Ghedin,E.; Fedorova,N.; Overton,L.; Tsitrin,T.; Stockwell,T.; Amedeo,P.; Bishop,B.; Chen,H.; Edworthy,P.; Gupta,N.; Katzel,D.; Li,K.; Schobel,S.; Shrivastava,S.; Thovarai,V.; Wang,S.; Westgeest,K.B.; van Beek,R.; Bestebroer,T.M.; de Jong,J.C.; Rimmelzwaan,G.F.; Osterhaus,A.D.M.E.; Fouchier,R.A.M.; Bao,Y.; Sanders,R.; Dernovoy,D.; Kiryutin,B.; …
EPI362825	PA	China	1995-Jan-01	EPI_ISL_111269	A/Wuhan/359/1995		Import from public-domain	Wentworth,D.E.; Dugan,V.; Halpin,R.; Lin,X.; Bera,J.; Ghedin,E.; Fedorova,N.; Overton,L.; Tsitrin,T.; Stockwell,T.; Amedeo,P.; Bishop,B.; Chen,H.; Edworthy,P.; Gupta,N.; Katzel,D.; Li,K.; Schobel,S.; Shrivastava,S.; Thovarai,V.; Wang,S.; Westgeest,K.B.; van Beek,R.; Bestebroer,T.M.; de Jong,J.C.; Rimmelzwaan,G.F.; Osterhaus,A.D.M.E.; Fouchier,R.A.M.; Bao,Y.; Sanders,R.; Dernovoy,D.; Kiryutin,B.; …
EPI362720	PA	Japan	1993-Jan-01	EPI_ISL_111084	A/Yamagata/62/1993		Import from public-domain	Wentworth,D.E.; Dugan,V.; Halpin,R.; Lin,X.; Bera,J.; Ghedin,E.; Fedorova,N.; Overton,L.; Tsitrin,T.; Stockwell,T.; Amedeo,P.; Bishop,B.; Chen,H.; Edworthy,P.; Gupta,N.; Katzel,D.; Li,K.; Schobel,S.; Shrivastava,S.; Thovarai,V.; Wang,S.; Westgeest,K.B.; van Beek,R.; Bestebroer,T.M.; de Jong,J.C.; Rimmelzwaan,G.F.; Osterhaus,A.D.M.E.; Fouchier,R.A.M.; Bao,Y.; Sanders,R.; Dernovoy,D.; Kiryutin,B.; …
EPI362399	PA	Netherlands	1970-Jan-01	EPI_ISL_110776	A/Bilthoven/93/1970		Import from public-domain	Wentworth,D.E.; Dugan,V.; Halpin,R.; Lin,X.; Bera,J.; Ghedin,E.; Fedorova,N.; Overton,L.; Tsitrin,T.; Stockwell,T.; Amedeo,P.; Bishop,B.; Chen,H.; Edworthy,P.; Gupta,N.; Katzel,D.; Li,K.; Schobel,S.; Shrivastava,S.; Thovarai,V.; Wang,S.; Westgeest,K.B.; van Beek,R.; Bestebroer,T.M.; de Jong,J.C.; Rimmelzwaan,G.F.; Osterhaus,A.D.M.E.; Fouchier,R.A.M.; Bao,Y.; Sanders,R.; Dernovoy,D.; Kiryutin,B.; …
EPI362879	PA	Netherlands	1998-May-12	EPI_ISL_111338	A/Netherlands/414/1998		Import from public-domain	Wentworth,D.E.; Dugan,V.; Halpin,R.; Lin,X.; Bera,J.; Ghedin,E.; Fedorova,N.; Overton,L.; Tsitrin,T.; Stockwell,T.; Amedeo,P.; Bishop,B.; Chen,H.; Edworthy,P.; Gupta,N.; Katzel,D.; Li,K.; Schobel,S.; Shrivastava,S.; Thovarai,V.; Wang,S.; Westgeest,K.B.; van Beek,R.; Bestebroer,T.M.; de Jong,J.C.; Rimmelzwaan,G.F.; Osterhaus,A.D.M.E.; Fouchier,R.A.M.; Bao,Y.; Sanders,R.; Dernovoy,D.; Kiryutin,B.; …
EPI353183	PA	Vietnam	2004-Jan-31	EPI_ISL_103570	A/NamDinh/HN30119/2004		Import from public-domain	Wentworth,D.E.; Dugan,V.; Halpin,R.; Lin,X.; Bera,J.; Ghedin,E.; Fedorova,N.; Overton,L.; Tsitrin,T.; Stockwell,T.; Katzel,D.; Li,K.; Amedeo,P.; Schobel,S.; Shrivastava,S.; Wang,S.; Thovarai,V.; Bishop,B.; Edworthy,P.; Kim,M.; Mai,L.T.Q.; Hien,N.T.; Ha,N.K.; Cuong,V.D.; Duc,D.T.; Phuong,H.V.M.; Hang,N.L.K.; Thanh,L.T.; Thach,N.C.; Huong,T.T.; Hien,P.T.; Giang,N.H.; Bao,Y.; Sanders,R.; Dernovoy,D.…
EPI1992986	PA	Brazil	2021-Dec-20	EPI_ISL_10827548	A/Maranhao/181337-IEC/2021	LACEN/MA - Laboratório Central de Saúde Pública do Maranhão	Evandro Chagas Institute	Mirleide, Cordeiro dos Santos; Jessylene, de Almeida Ferreira; Luana, Soares Barbagelata; Rayssa, Layna da Silva Bedran; Delana, Andreza Melo Bezerra; Dielle, Monteiro Teixeira; Patrícia, dos Santos Lobo; Kenny, da Costa Pinheiro; Jedson, Ferreira Cardoso; Luana, da Silva Soares
EPI1990784	PA	Denmark	2022-Feb-01	EPI_ISL_10803170	A/Denmark/70/2022	Statens Serum Institute	Statens Serum Institute	Trebbien, Ramona; Nissen, Jakob; Bolt Botnen, Amanda
EPI1990777	PA	Denmark	2022-Feb-01	EPI_ISL_10803140	A/Denmark/69/2022	Statens Serum Institute	Statens Serum Institute	Trebbien, Ramona; Nissen, Jakob; Bolt Botnen, Amanda
EPI1990764	PA	Denmark	2022-Jan-28	EPI_ISL_10803087	A/Denmark/67/2022	Statens Serum Institute	Statens Serum Institute	Trebbien, Ramona; Nissen, Jakob; Bolt Botnen, Amanda
EPI1990751	PA	Denmark	2022-Feb-06	EPI_ISL_10803084	A/Denmark/86/2022	Statens Serum Institute	Statens Serum Institute	Trebbien, Ramona; Nissen, Jakob; Bolt Botnen, Amanda
EPI1990744	PA	Denmark	2022-Jan-21	EPI_ISL_10803083	A/Denmark/57/2022	Statens Serum Institute	Statens Serum Institute	Trebbien, Ramona; Nissen, Jakob; Bolt Botnen, Amanda
EPI1990736	PA	Denmark	2022-Feb-03	EPI_ISL_10803082	A/Denmark/88/2022	Statens Serum Institute	Statens Serum Institute	Trebbien, Ramona; Nissen, Jakob; Bolt Botnen, Amanda
EPI1990729	PA	Denmark	2022-Jan-23	EPI_ISL_10803080	A/Denmark/56/2022	Statens Serum Institute	Statens Serum Institute	Trebbien, Ramona; Nissen, Jakob; Bolt Botnen, Amanda
EPI1990721	PA	Denmark	2022-Feb-08	EPI_ISL_10803071	A/Denmark/92/2022	Statens Serum Institute	Statens Serum Institute	Trebbien, Ramona; Nissen, Jakob; Bolt Botnen, Amanda
EPI1990713	PA	Denmark	2022-Jan-21	EPI_ISL_10803070	A/Denmark/55/2022	Statens Serum Institute	Statens Serum Institute	Trebbien, Ramona; Nissen, Jakob; Bolt Botnen, Amanda
EPI1990705	PA	Denmark	2022-Feb-08	EPI_ISL_10803069	A/Denmark/100/2022	Statens Serum Institute	Statens Serum Institute	Trebbien, Ramona; Nissen, Jakob; Bolt Botnen, Amanda
EPI1990698	PA	Denmark	2022-Jan-20	EPI_ISL_10803068	A/Denmark/52/2022	Statens Serum Institute	Statens Serum Institute	Trebbien, Ramona; Nissen, Jakob; Bolt Botnen, Amanda
EPI1990690	PA	Denmark	2022-Feb-07	EPI_ISL_10803062	A/Denmark/85/2022	Statens Serum Institute	Statens Serum Institute	Trebbien, Ramona; Nissen, Jakob; Bolt Botnen, Amanda
EPI1990682	PA	Denmark	2022-Feb-05	EPI_ISL_10803052	A/Denmark/87/2022	Statens Serum Institute	Statens Serum Institute	Trebbien, Ramona; Nissen, Jakob; Bolt Botnen, Amanda
EPI1990674	PA	Denmark	2022-Feb-03	EPI_ISL_10803038	A/Denmark/90/2022	Statens Serum Institute	Statens Serum Institute	Trebbien, Ramona; Nissen, Jakob; Bolt Botnen, Amanda
EPI1990666	PA	Denmark	2022-Jan-26	EPI_ISL_10802998	A/Denmark/61/2022	Statens Serum Institute	Statens Serum Institute	Trebbien, Ramona; Nissen, Jakob; Bolt Botnen, Amanda
EPI1990659	PA	Denmark	2022-Feb-06	EPI_ISL_10802954	A/Denmark/84/2022	Statens Serum Institute	Statens Serum Institute	Trebbien, Ramona; Nissen, Jakob; Bolt Botnen, Amanda
EPI1995832	PA	United Kingdom	2022-Feb-16	EPI_ISL_11112385	A/England/220790034/2022	UK Health Security Agency - Colindale	UK Health Security Agency - Colindale	UKHSA, Respiratory Virus Unit
EPI1995824	PA	United Kingdom	2022-Feb-13	EPI_ISL_11112384	A/England/220780731/2022	UK Health Security Agency - Colindale	UK Health Security Agency - Colindale	UKHSA, Respiratory Virus Unit
EPI1995816	PA	United Kingdom	2022-Feb-13	EPI_ISL_11112383	A/England/220780730/2022	UK Health Security Agency - Colindale	UK Health Security Agency - Colindale	UKHSA, Respiratory Virus Unit
EPI1995808	PA	United Kingdom	2022-Feb-16	EPI_ISL_11112382	A/England/220780726/2022	UK Health Security Agency - Colindale	UK Health Security Agency - Colindale	UKHSA, Respiratory Virus Unit
EPI1995800	PA	United Kingdom	2022-Feb-05	EPI_ISL_11112381	A/England/220780317/2022	UK Health Security Agency - Colindale	UK Health Security Agency - Colindale	UKHSA, Respiratory Virus Unit
EPI1995792	PA	United Kingdom	2022-Feb-14	EPI_ISL_11112380	A/England/220760408/2022	UK Health Security Agency - Colindale	UK Health Security Agency - Colindale	UKHSA, Respiratory Virus Unit
EPI1995784	PA	United Kingdom	2022-Feb-16	EPI_ISL_11112379	A/England/220760405/2022	UK Health Security Agency - Colindale	UK Health Security Agency - Colindale	UKHSA, Respiratory Virus Unit
EPI1995768	PA	United Kingdom	2022-Feb-11	EPI_ISL_11112366	A/England/220720629/2022	UK Health Security Agency - Colindale	UK Health Security Agency - Colindale	UKHSA, Respiratory Virus Unit
EPI1995716	PA	United Kingdom	2022-Jan-19	EPI_ISL_11112359	A/England/220660334/2022	UK Health Security Agency - Colindale	UK Health Security Agency - Colindale	UKHSA, Respiratory Virus Unit
EPI1995700	PA	United Kingdom	2022-Feb-07	EPI_ISL_11112357	A/England/220660333/2022	UK Health Security Agency - Colindale	UK Health Security Agency - Colindale	UKHSA, Respiratory Virus Unit
EPI1995668	PA	United Kingdom	2022-Feb-03	EPI_ISL_11112353	A/England/220640428/2022	UK Health Security Agency - Colindale	UK Health Security Agency - Colindale	UKHSA, Respiratory Virus Unit
EPI1995652	PA	United Kingdom	2022-Feb-05	EPI_ISL_11112351	A/England/220621109/2022	UK Health Security Agency - Colindale	UK Health Security Agency - Colindale	UKHSA, Respiratory Virus Unit
EPI1995636	PA	United Kingdom	2022-Feb-08	EPI_ISL_11112349	A/England/220621108/2022	UK Health Security Agency - Colindale	UK Health Security Agency - Colindale	UKHSA, Respiratory Virus Unit
EPI1995619	PA	United Kingdom	2022-Feb-04	EPI_ISL_11112347	A/England/220620456/2022	UK Health Security Agency - Colindale	UK Health Security Agency - Colindale	UKHSA, Respiratory Virus Unit
EPI1995603	PA	United Kingdom	2022-Feb-03	EPI_ISL_11112345	A/England/220620455/2022	UK Health Security Agency - Colindale	UK Health Security Agency - Colindale	UKHSA, Respiratory Virus Unit
EPI1995587	PA	United Kingdom	2022-Feb-03	EPI_ISL_11112343	A/England/220590291/2022	UK Health Security Agency - Colindale	UK Health Security Agency - Colindale	UKHSA, Respiratory Virus Unit
EPI1995572	PA	United Kingdom	2022-Jan-31	EPI_ISL_11112341	A/England/220580886/2022	UK Health Security Agency - Colindale	UK Health Security Agency - Colindale	UKHSA, Respiratory Virus Unit
EPI1995547	PA	United Kingdom	2022-Jan-25	EPI_ISL_11112338	A/England/220540737/2022	UK Health Security Agency - Colindale	UK Health Security Agency - Colindale	UKHSA, Respiratory Virus Unit
EPI1995539	PA	United Kingdom	2022-Jan-24	EPI_ISL_11112337	A/England/220540736/2022	UK Health Security Agency - Colindale	UK Health Security Agency - Colindale	UKHSA, Respiratory Virus Unit
EPI1995531	PA	United Kingdom	2022-Jan-26	EPI_ISL_11112336	A/England/220540735/2022	UK Health Security Agency - Colindale	UK Health Security Agency - Colindale	UKHSA, Respiratory Virus Unit
EPI1995523	PA	United Kingdom	2022-Jan-30	EPI_ISL_11112335	A/England/220521573/2022	UK Health Security Agency - Colindale	UK Health Security Agency - Colindale	UKHSA, Respiratory Virus Unit
EPI1995515	PA	United Kingdom	2022-Jan-26	EPI_ISL_11112324	A/England/220500244/2022	UK Health Security Agency - Colindale	UK Health Security Agency - Colindale	UKHSA, Respiratory Virus Unit
EPI1995507	PA	United Kingdom	2022-Jan-07	EPI_ISL_11112323	A/England/220480428/2022	UK Health Security Agency - Colindale	UK Health Security Agency - Colindale	UKHSA, Respiratory Virus Unit
EPI1995499	PA	United Kingdom	2022-Jan-24	EPI_ISL_11112322	A/England/220480330/2022	UK Health Security Agency - Colindale	UK Health Security Agency - Colindale	UKHSA, Respiratory Virus Unit
EPI1995491	PA	United Kingdom	2022-Jan-23	EPI_ISL_11112321	A/England/220460931/2022	UK Health Security Agency - Colindale	UK Health Security Agency - Colindale	UKHSA, Respiratory Virus Unit
EPI1995483	PA	United Kingdom	2022-Jan-17	EPI_ISL_11112320	A/England/220421345/2022	UK Health Security Agency - Colindale	UK Health Security Agency - Colindale	UKHSA, Respiratory Virus Unit
EPI1995475	PA	United Kingdom	2021-Dec-28	EPI_ISL_11112319	A/England/220221420/2021	UK Health Security Agency - Colindale	UK Health Security Agency - Colindale	UKHSA, Respiratory Virus Unit
EPI1990479	PA	United Kingdom	2022-Feb-19	EPI_ISL_10733340	A/Cardiff/1258/2022	Public Health Wales Microbiology Cardiff	Public Health Wales Microbiology Cardiff
EPI1986949	PA	United Kingdom	2022-Feb-01	EPI_ISL_10117015	A/Cardiff/4715/2022	Public Health Wales Microbiology Cardiff	Public Health Wales Microbiology Cardiff
EPI1986941	PA	United Kingdom	2022-Jan-02	EPI_ISL_10117010	A/Bridgend/7451/2022	Public Health Wales Microbiology Cardiff	Public Health Wales Microbiology Cardiff
EPI1990929	PA	Brazil	2021-Dec-21	EPI_ISL_10815382	A/Maranhao/181361-IEC/2021	LACEN/MA - Laboratório Central de Saúde Pública do Maranhão	Evandro Chagas Institute	Mirleide, Cordeiro dos Santos; Jessylene, de Almeida Ferreira; Luana, Soares Barbagelata; Rayssa, Layna da Silva Bedran; Delana, Andreza Melo Bezerra; Dielle, Monteiro Teixeira; Patrícia, dos Santos Lobo; Kenny, da Costa Pinheiro; Jedson, Ferreira Cardoso; Luana, da Silva Soares
EPI1994308	PA	Brazil	2021-Dec-22	EPI_ISL_10866467	A/Acre/181489-IEC/2021	LACEN-AC - Laboratório Central de Saúde Pública do Acre	Evandro Chagas Institute	Mirleide, Cordeiro dos Santos; Jessylene, de Almeida Ferreira; Luana, Soares Barbagelata; Rayssa, Layna da Silva Bedran; Delana, Andreza Melo Bezerra; Dielle, Monteiro Teixeira; Patrícia, dos Santos Lobo; Kenny, da Costa Pinheiro; Jedson, Ferreira Cardoso; Luana, da Silva Soares
EPI1994300	PA	Brazil	2021-Dec-22	EPI_ISL_10866466	A/Acre/181481-IEC/2021	LACEN-AC - Laboratório Central de Saúde Pública do Acre	Evandro Chagas Institute	Mirleide, Cordeiro dos Santos; Jessylene, de Almeida Ferreira; Luana, Soares Barbagelata; Rayssa, Layna da Silva Bedran; Delana, Andreza Melo Bezerra; Dielle, Monteiro Teixeira; Patrícia, dos Santos Lobo; Kenny, da Costa Pinheiro; Jedson, Ferreira Cardoso; Luana, da Silva Soares
EPI1990523	PA	Brazil	2021-Dec-20	EPI_ISL_10774448	A/Para/181203-IEC/2021	Evandro Chagas Institute	Evandro Chagas Institute	Mirleide, Cordeiro dos Santos; Jessylene, de Almeida Ferreira; Luana, Soares Barbagelata; Rayssa, Layna da Silva Bedran; Delana, Andreza Melo Bezerra; Dielle, Monteiro Teixeira; Patrícia, dos Santos Lobo; Kenny, da Costa Pinheiro; Jedson, Ferreira Cardoso; Luana, da Silva Soares
EPI1989257	PA	Netherlands	2022-Jan-03	EPI_ISL_10626851	A/Netherlands/10013/2022	National Institute for Public Health and the Environment (RIVM)	National Institute for Public Health and the Environment (RIVM)	A,Meijer; L,Wijsman; S, vd Brink
EPI1989249	PA	Netherlands	2021-Dec-02	EPI_ISL_10626850	A/Netherlands/10217/2021	National Institute for Public Health and the Environment (RIVM)	National Institute for Public Health and the Environment (RIVM)	A,Meijer; L,Wijsman; S, vd Brink
EPI1989241	PA	Netherlands	2021-Dec-11	EPI_ISL_10626849	A/Netherlands/10216/2021	National Institute for Public Health and the Environment (RIVM)	National Institute for Public Health and the Environment (RIVM)	A,Meijer; L,Wijsman; S, vd Brink
EPI1989233	PA	Netherlands	2021-Dec-05	EPI_ISL_10626848	A/Netherlands/10191/2021	National Institute for Public Health and the Environment (RIVM)	National Institute for Public Health and the Environment (RIVM)	A,Meijer; L,Wijsman; S, vd Brink
EPI1989214	PA	Netherlands	2021-Nov-16	EPI_ISL_10626845	A/Netherlands/10188/2021	National Institute for Public Health and the Environment (RIVM)	National Institute for Public Health and the Environment (RIVM)	A,Meijer; L,Wijsman; S, vd Brink
EPI1989206	PA	Netherlands	2021-Nov-11	EPI_ISL_10626844	A/Netherlands/10124/2021	National Institute for Public Health and the Environment (RIVM)	National Institute for Public Health and the Environment (RIVM)	A,Meijer; L,Wijsman; S, vd Brink
EPI1989198	PA	Netherlands	2021-Nov-03	EPI_ISL_10626843	A/Netherlands/10123/2021	National Institute for Public Health and the Environment (RIVM)	National Institute for Public Health and the Environment (RIVM)	A,Meijer; L,Wijsman; S, vd Brink
EPI1989190	PA	Netherlands	2021-Nov-02	EPI_ISL_10626842	A/Netherlands/10103/2021	National Institute for Public Health and the Environment (RIVM)	National Institute for Public Health and the Environment (RIVM)	A,Meijer; L,Wijsman; S, vd Brink
EPI1989182	PA	Netherlands	2021-Oct-27	EPI_ISL_10626841	A/Netherlands/10102/2021	National Institute for Public Health and the Environment (RIVM)	National Institute for Public Health and the Environment (RIVM)	A,Meijer; L,Wijsman; S, vd Brink
EPI1989174	PA	Netherlands	2021-Oct-23	EPI_ISL_10626840	A/Netherlands/10101/2021	National Institute for Public Health and the Environment (RIVM)	National Institute for Public Health and the Environment (RIVM)	A,Meijer; L,Wijsman; S, vd Brink
EPI1989166	PA	Netherlands	2021-Oct-20	EPI_ISL_10626839	A/Netherlands/10100/2021	National Institute for Public Health and the Environment (RIVM)	National Institute for Public Health and the Environment (RIVM)	A,Meijer; L,Wijsman; S, vd Brink
EPI1989158	PA	Netherlands	2021-Oct-22	EPI_ISL_10626838	A/Netherlands/10099/2021	National Institute for Public Health and the Environment (RIVM)	National Institute for Public Health and the Environment (RIVM)	A,Meijer; L,Wijsman; S, vd Brink
EPI1989150	PA	Netherlands	2021-Oct-18	EPI_ISL_10626837	A/Netherlands/10098/2021	National Institute for Public Health and the Environment (RIVM)	National Institute for Public Health and the Environment (RIVM)	A,Meijer; L,Wijsman; S, vd Brink
EPI1989142	PA	Netherlands	2021-Oct-19	EPI_ISL_10626836	A/Netherlands/10097/2021	National Institute for Public Health and the Environment (RIVM)	National Institute for Public Health and the Environment (RIVM)	A,Meijer; L,Wijsman; S, vd Brink
EPI1989134	PA	Netherlands	2021-Oct-15	EPI_ISL_10626835	A/Netherlands/10096/2021	National Institute for Public Health and the Environment (RIVM)	National Institute for Public Health and the Environment (RIVM)	A,Meijer; L,Wijsman; S, vd Brink
EPI1989126	PA	Netherlands	2021-Oct-14	EPI_ISL_10626834	A/Netherlands/10095/2021	National Institute for Public Health and the Environment (RIVM)	National Institute for Public Health and the Environment (RIVM)	A,Meijer; L,Wijsman; S, vd Brink
EPI1989118	PA	Netherlands	2021-Oct-11	EPI_ISL_10626833	A/Netherlands/10094/2021	National Institute for Public Health and the Environment (RIVM)	National Institute for Public Health and the Environment (RIVM)	A,Meijer; L,Wijsman; S, vd Brink
EPI1989110	PA	Netherlands	2021-Oct-07	EPI_ISL_10626832	A/Netherlands/10093/2021	National Institute for Public Health and the Environment (RIVM)	National Institute for Public Health and the Environment (RIVM)	A,Meijer; L,Wijsman; S, vd Brink
EPI1989102	PA	Netherlands	2021-Oct-08	EPI_ISL_10626831	A/Netherlands/10092/2021	National Institute for Public Health and the Environment (RIVM)	National Institute for Public Health and the Environment (RIVM)	A,Meijer; L,Wijsman; S, vd Brink
EPI1987896	PA	Netherlands	2022-Feb-11	EPI_ISL_10434308	A/Netherlands/10073/2022	PAMM	National Institute for Public Health and the Environment (RIVM)	A,Meijer; L,Wijsman; S, vd Brink
EPI1987884	PA	Netherlands	2022-Feb-04	EPI_ISL_10434306	A/Netherlands/10071/2022	Groene Hart Ziekenhuis	National Institute for Public Health and the Environment (RIVM)	A,Meijer; L,Wijsman; S, vd Brink
EPI1987968	PA	Netherlands	2022-Feb-13	EPI_ISL_10434318	A/Netherlands/10083/2022	OLVG Lab BV	National Institute for Public Health and the Environment (RIVM)	A,Meijer; L,Wijsman; S, vd Brink
EPI1987960	PA	Netherlands	2022-Feb-08	EPI_ISL_10434317	A/Netherlands/10082/2022	OLVG Lab BV	National Institute for Public Health and the Environment (RIVM)	A,Meijer; L,Wijsman; S, vd Brink
EPI1987947	PA	Netherlands	2022-Feb-01	EPI_ISL_10434315	A/Netherlands/10080/2022	OLVG Lab BV	National Institute for Public Health and the Environment (RIVM)	A,Meijer; L,Wijsman; S, vd Brink
EPI1987939	PA	Netherlands	2022-Feb-02	EPI_ISL_10434314	A/Netherlands/10079/2022	OLVG Lab BV	National Institute for Public Health and the Environment (RIVM)	A,Meijer; L,Wijsman; S, vd Brink
EPI1987931	PA	Netherlands	2022-Feb-11	EPI_ISL_10434313	A/Netherlands/10078/2022	OLVG Lab BV	National Institute for Public Health and the Environment (RIVM)	A,Meijer; L,Wijsman; S, vd Brink
EPI1987918	PA	Netherlands	2022-Jan-30	EPI_ISL_10434311	A/Netherlands/10076/2022	OLVG Lab BV	National Institute for Public Health and the Environment (RIVM)	A,Meijer; L,Wijsman; S, vd Brink
EPI1987910	PA	Netherlands	2022-Jan-27	EPI_ISL_10434310	A/Netherlands/10075/2022	OLVG Lab BV	National Institute for Public Health and the Environment (RIVM)	A,Meijer; L,Wijsman; S, vd Brink
EPI1988000	PA	Netherlands	2022-Feb-15	EPI_ISL_10434323	A/Netherlands/10087/2022	Haga Ziekenhuis	National Institute for Public Health and the Environment (RIVM)	A,Meijer; L,Wijsman; S, vd Brink
EPI1987992	PA	Netherlands	2022-Feb-10	EPI_ISL_10434322	A/Netherlands/10086/2022	Haga Ziekenhuis	National Institute for Public Health and the Environment (RIVM)	A,Meijer; L,Wijsman; S, vd Brink
EPI1987984	PA	Netherlands	2022-Feb-10	EPI_ISL_10434320	A/Netherlands/10085/2022	Haga Ziekenhuis	National Institute for Public Health and the Environment (RIVM)	A,Meijer; L,Wijsman; S, vd Brink
EPI1987976	PA	Netherlands	2022-Feb-15	EPI_ISL_10434319	A/Netherlands/10084/2022	Eurofins Medische Microbiologie BV	National Institute for Public Health and the Environment (RIVM)	A,Meijer; L,Wijsman; S, vd Brink
EPI1988953	PA	Spain	2022-Jan-01	EPI_ISL_10500088	A/Catalonia/NSVH101715868/2022	Hospital Universitari Vall d'Hebron	Hospital Universitari Vall d'Hebron	Anton, A.; Martin, MC.; Andres, C.; Codina, MG.; Pumarola, T.
EPI1988945	PA	Spain	2022-Feb-15	EPI_ISL_10500078	A/Catalonia/NSVH198234583/2022	Hospital Universitari Vall d'Hebron	Hospital Universitari Vall d'Hebron	Anton, A.; Martin, MC.; Andres, C.; Codina, MG.; Pumarola, T.
EPI1988937	PA	Spain	2022-Feb-16	EPI_ISL_10500065	A/Catalonia/NSVH198234758/2022	Hospital Universitari Vall d'Hebron	Hospital Universitari Vall d'Hebron	Anton, A.; Martin, MC.; Andres, C.; Codina, MG.; Pumarola, T.
EPI1988929	PA	Spain	2022-Feb-16	EPI_ISL_10500052	A/Catalonia/NSVH198234761/2022	Hospital Universitari Vall d'Hebron	Hospital Universitari Vall d'Hebron	Anton, A.; Martin, MC.; Andres, C.; Codina, MG.; Pumarola, T.
EPI1988921	PA	Spain	2021-Dec-30	EPI_ISL_10500039	A/Catalonia/NSVH199820318/2021	Hospital Universitari Vall d'Hebron	Hospital Universitari Vall d'Hebron	Anton, A.; Martin, MC.; Andres, C.; Codina, MG.; Pumarola, T.
EPI1988913	PA	Spain	2022-Feb-16	EPI_ISL_10500032	A/Catalonia/NSVH198234760/2022	Hospital Universitari Vall d'Hebron	Hospital Universitari Vall d'Hebron	Anton, A.; Martin, MC.; Andres, C.; Codina, MG.; Pumarola, T.
EPI357083	PA	Vietnam	2007-Jul-09	EPI_ISL_106470	A/TayNguyen/HCM955/2007		Import from public-domain	Wentworth,D.E.; Dugan,V.; Halpin,R.; Lin,X.; Bera,J.; Ghedin,E.; Fedorova,N.; Overton,L.; Tsitrin,T.; Stockwell,T.; Katzel,D.; Li,K.; Amedeo,P.; Schobel,S.; Shrivastava,S.; Wang,S.; Thovarai,V.; Bishop,B.; Edworthy,P.; Kim,M.; Mai,L.T.Q.; Hien,N.T.; Ha,N.K.; Cuong,V.D.; Duc,D.T.; Phuong,H.V.M.; Hang,N.L.K.; Thanh,L.T.; Thach,N.C.; Huong,T.T.; Hien,P.T.; Giang,N.H.; Bao,Y.; Sanders,R.; Dernovoy,D.…
EPI354268	PA	Vietnam	2005-Jul-22	EPI_ISL_104208	A/HaNoi/Q427/2005		Import from public-domain	Wentworth,D.E.; Dugan,V.; Halpin,R.; Lin,X.; Bera,J.; Ghedin,E.; Fedorova,N.; Overton,L.; Tsitrin,T.; Stockwell,T.; Katzel,D.; Li,K.; Amedeo,P.; Schobel,S.; Shrivastava,S.; Wang,S.; Thovarai,V.; Bishop,B.; Edworthy,P.; Kim,M.; Mai,L.T.Q.; Hien,N.T.; Ha,N.K.; Cuong,V.D.; Duc,D.T.; Phuong,H.V.M.; Hang,N.L.K.; Thanh,L.T.; Thach,N.C.; Huong,T.T.; Hien,P.T.; Giang,N.H.; Bao,Y.; Sanders,R.; Dernovoy,D.…
EPI1993169	PA	United States	2022-Jan-30	EPI_ISL_10827769	A/District Of Columbia/02/2022	DC Public Health Lab	Centers for Disease Control and Prevention
EPI359563	PA	United States	2012-Mar-05	EPI_ISL_108346	A/Maryland/06/2012	Maryland Department of Health and Mental Hygiene	Centers for Disease Control and Prevention
EPI1992871	PA	United States	2022-Jan-13	EPI_ISL_10827524	A/Pennsylvania/09/2022	Pennsylvania Department of Health	Centers for Disease Control and Prevention
EPI1992887	PA	United States	2022-Jan-30	EPI_ISL_10827546	A/Tennessee/01/2022	Tennessee Department of Health Laboratory-Nashville	Centers for Disease Control and Prevention
EPI1992936	PA	United States	2022-Jan-26	EPI_ISL_10827564	A/Nebraska/05/2022	Nebraska Public Health Lab	Centers for Disease Control and Prevention
EPI1993050	PA	United States	2022-Jan-31	EPI_ISL_10827678	A/Ohio/04/2022	Ohio Department of Health Laboratories	Centers for Disease Control and Prevention
EPI1992895	PA	United States	2022-Jan-28	EPI_ISL_10827558	A/Ohio/03/2022	Ohio Department of Health Laboratories	Centers for Disease Control and Prevention
EPI1993144	PA	United States	2022-Jan-18	EPI_ISL_10827736	A/Delaware/04/2022	Delaware Public Health Lab	Centers for Disease Control and Prevention
EPI1993106	PA	United States	2022-Jan-26	EPI_ISL_10827709	A/Delaware/06/2022	Delaware Public Health Lab	Centers for Disease Control and Prevention
EPI363720	PA	United States	2011-Feb-08	EPI_ISL_112321	A/Boston/DOA33/2011		Import from public-domain	Wentworth,D.E.; Dugan,V.; Halpin,R.; Lin,X.; Bera,J.; Ghedin,E.; Hostetler,J.; Fedorova,N.; Overton,L.; Tsitrin,T.; Stockwell,T.; Katzel,D.; Li,K.; Amedeo,P.; Schobel,S.; Shrivastava,S.; Wang,S.; Thovarai,V.; Bishop,B.; Edworthy,P.; Kim,M.; Donnino,M.; Cocchi,M.; Salciccioli,J.; Giberson,B.; Bourgeois,F.; Jones-Bamman,C.; Bao,Y.; Sanders,R.; Dernovoy,D.; Kiryutin,B.; Lipman,D.J.; Tatusova,T.
EPI364398	PA	Netherlands	2003-Mar-17	EPI_ISL_113016	A/Netherlands/109/2003		Import from public-domain	Wentworth,D.E.; Dugan,V.; Halpin,R.; Lin,X.; Bera,J.; Ghedin,E.; Fedorova,N.; Overton,L.; Tsitrin,T.; Stockwell,T.; Amedeo,P.; Bishop,B.; Chen,H.; Edworthy,P.; Gupta,N.; Katzel,D.; Li,K.; Schobel,S.; Shrivastava,S.; Thovarai,V.; Wang,S.; Westgeest,K.B.; van Beek,R.; Bestebroer,T.M.; de Jong,J.C.; Rimmelzwaan,G.F.; Osterhaus,A.D.M.E.; Fouchier,R.A.M.; Bao,Y.; Sanders,R.; Dernovoy,D.; Kiryutin,B.; …
EPI364405	PA	Netherlands	1969-Jan-01	EPI_ISL_113017	A/Bilthoven/908/1969		Import from public-domain	Wentworth,D.E.; Dugan,V.; Halpin,R.; Lin,X.; Bera,J.; Ghedin,E.; Fedorova,N.; Overton,L.; Tsitrin,T.; Stockwell,T.; Amedeo,P.; Bishop,B.; Chen,H.; Edworthy,P.; Gupta,N.; Katzel,D.; Li,K.; Schobel,S.; Shrivastava,S.; Thovarai,V.; Wang,S.; Westgeest,K.B.; van Beek,R.; Bestebroer,T.M.; de Jong,J.C.; Rimmelzwaan,G.F.; Osterhaus,A.D.M.E.; Fouchier,R.A.M.; Bao,Y.; Sanders,R.; Dernovoy,D.; Kiryutin,B.; …
EPI364413	PA	Netherlands	1969-Jan-01	EPI_ISL_113035	A/Bilthoven/17938/1969		Import from public-domain	Wentworth,D.E.; Dugan,V.; Halpin,R.; Lin,X.; Bera,J.; Ghedin,E.; Fedorova,N.; Overton,L.; Tsitrin,T.; Stockwell,T.; Amedeo,P.; Bishop,B.; Chen,H.; Edworthy,P.; Gupta,N.; Katzel,D.; Li,K.; Schobel,S.; Shrivastava,S.; Thovarai,V.; Wang,S.; Westgeest,K.B.; van Beek,R.; Bestebroer,T.M.; de Jong,J.C.; Rimmelzwaan,G.F.; Osterhaus,A.D.M.E.; Fouchier,R.A.M.; Bao,Y.; Sanders,R.; Dernovoy,D.; Kiryutin,B.; …
EPI364429	PA	Netherlands	1971-Jan-01	EPI_ISL_113037	A/Bilthoven/21801/1971		Import from public-domain	Wentworth,D.E.; Dugan,V.; Halpin,R.; Lin,X.; Bera,J.; Ghedin,E.; Fedorova,N.; Overton,L.; Tsitrin,T.; Stockwell,T.; Amedeo,P.; Bishop,B.; Chen,H.; Edworthy,P.; Gupta,N.; Katzel,D.; Li,K.; Schobel,S.; Shrivastava,S.; Thovarai,V.; Wang,S.; Westgeest,K.B.; van Beek,R.; Bestebroer,T.M.; de Jong,J.C.; Rimmelzwaan,G.F.; Osterhaus,A.D.M.E.; Fouchier,R.A.M.; Bao,Y.; Sanders,R.; Dernovoy,D.; Kiryutin,B.; …
EPI364434	PA	Netherlands	2003-Apr-14	EPI_ISL_113061	A/Netherlands/222/2003		Import from public-domain	Wentworth,D.E.; Dugan,V.; Halpin,R.; Lin,X.; Bera,J.; Ghedin,E.; Fedorova,N.; Overton,L.; Tsitrin,T.; Stockwell,T.; Amedeo,P.; Bishop,B.; Chen,H.; Edworthy,P.; Gupta,N.; Katzel,D.; Li,K.; Schobel,S.; Shrivastava,S.; Thovarai,V.; Wang,S.; Westgeest,K.B.; van Beek,R.; Bestebroer,T.M.; de Jong,J.C.; Rimmelzwaan,G.F.; Osterhaus,A.D.M.E.; Fouchier,R.A.M.; Bao,Y.; Sanders,R.; Dernovoy,D.; Kiryutin,B.; …
EPI364438	PA	Netherlands	2003-Sep-25	EPI_ISL_113069	A/Netherlands/312/2003		Import from public-domain	Wentworth,D.E.; Dugan,V.; Halpin,R.; Lin,X.; Bera,J.; Ghedin,E.; Fedorova,N.; Overton,L.; Tsitrin,T.; Stockwell,T.; Amedeo,P.; Bishop,B.; Chen,H.; Edworthy,P.; Gupta,N.; Katzel,D.; Li,K.; Schobel,S.; Shrivastava,S.; Thovarai,V.; Wang,S.; Westgeest,K.B.; van Beek,R.; Bestebroer,T.M.; de Jong,J.C.; Rimmelzwaan,G.F.; Osterhaus,A.D.M.E.; Fouchier,R.A.M.; Bao,Y.; Sanders,R.; Dernovoy,D.; Kiryutin,B.; …
EPI364442	PA	United States	2004-Jan-01	EPI_ISL_113070	A/California/7/2004		Import from public-domain	Wentworth,D.E.; Dugan,V.; Halpin,R.; Lin,X.; Bera,J.; Ghedin,E.; Fedorova,N.; Overton,L.; Tsitrin,T.; Stockwell,T.; Amedeo,P.; Bishop,B.; Chen,H.; Edworthy,P.; Gupta,N.; Katzel,D.; Li,K.; Schobel,S.; Shrivastava,S.; Thovarai,V.; Wang,S.; Westgeest,K.B.; van Beek,R.; Bestebroer,T.M.; de Jong,J.C.; Rimmelzwaan,G.F.; Osterhaus,A.D.M.E.; Fouchier,R.A.M.; Bao,Y.; Sanders,R.; Dernovoy,D.; Kiryutin,B.; …
EPI365175	PA	Netherlands	1972-Jan-01	EPI_ISL_113847	A/Bilthoven/23290/1972		Import from public-domain	Wentworth,D.E.; Dugan,V.; Halpin,R.; Lin,X.; Bera,J.; Ghedin,E.; Fedorova,N.; Overton,L.; Tsitrin,T.; Stockwell,T.; Amedeo,P.; Bishop,B.; Chen,H.; Edworthy,P.; Gupta,N.; Katzel,D.; Li,K.; Schobel,S.; Shrivastava,S.; Thovarai,V.; Wang,S.; Westgeest,K.B.; van Beek,R.; Bestebroer,T.M.; de Jong,J.C.; Rimmelzwaan,G.F.; Osterhaus,A.D.M.E.; Fouchier,R.A.M.; Bao,Y.; Sanders,R.; Dernovoy,D.; Kiryutin,B.; …
EPI365183	PA	United Kingdom	1972-Jan-01	EPI_ISL_113863	A/England/42/1972		Import from public-domain	Wentworth,D.E.; Dugan,V.; Halpin,R.; Lin,X.; Bera,J.; Ghedin,E.; Fedorova,N.; Overton,L.; Tsitrin,T.; Stockwell,T.; Amedeo,P.; Bishop,B.; Chen,H.; Edworthy,P.; Gupta,N.; Katzel,D.; Li,K.; Schobel,S.; Shrivastava,S.; Thovarai,V.; Wang,S.; Westgeest,K.B.; van Beek,R.; Bestebroer,T.M.; de Jong,J.C.; Rimmelzwaan,G.F.; Osterhaus,A.D.M.E.; Fouchier,R.A.M.; Bao,Y.; Sanders,R.; Dernovoy,D.; Kiryutin,B.; …
EPI365191	PA	Netherlands	1973-Jan-01	EPI_ISL_113864	A/Bilthoven/552/1973		Import from public-domain	Wentworth,D.E.; Dugan,V.; Halpin,R.; Lin,X.; Bera,J.; Ghedin,E.; Fedorova,N.; Overton,L.; Tsitrin,T.; Stockwell,T.; Amedeo,P.; Bishop,B.; Chen,H.; Edworthy,P.; Gupta,N.; Katzel,D.; Li,K.; Schobel,S.; Shrivastava,S.; Thovarai,V.; Wang,S.; Westgeest,K.B.; van Beek,R.; Bestebroer,T.M.; de Jong,J.C.; Rimmelzwaan,G.F.; Osterhaus,A.D.M.E.; Fouchier,R.A.M.; Bao,Y.; Sanders,R.; Dernovoy,D.; Kiryutin,B.; …
EPI365199	PA	Netherlands	1973-Jan-01	EPI_ISL_113915	A/Bilthoven/3517/1973		Import from public-domain	Wentworth,D.E.; Dugan,V.; Halpin,R.; Lin,X.; Bera,J.; Ghedin,E.; Fedorova,N.; Overton,L.; Tsitrin,T.; Stockwell,T.; Amedeo,P.; Bishop,B.; Chen,H.; Edworthy,P.; Gupta,N.; Katzel,D.; Li,K.; Schobel,S.; Shrivastava,S.; Thovarai,V.; Wang,S.; Westgeest,K.B.; van Beek,R.; Bestebroer,T.M.; de Jong,J.C.; Rimmelzwaan,G.F.; Osterhaus,A.D.M.E.; Fouchier,R.A.M.; Bao,Y.; Sanders,R.; Dernovoy,D.; Kiryutin,B.; …
EPI365207	PA	New Zealand	1973-Jan-01	EPI_ISL_113916	A/Port Chalmers/1/1973		Import from public-domain	Wentworth,D.E.; Dugan,V.; Halpin,R.; Lin,X.; Bera,J.; Ghedin,E.; Fedorova,N.; Overton,L.; Tsitrin,T.; Stockwell,T.; Amedeo,P.; Bishop,B.; Chen,H.; Edworthy,P.; Gupta,N.; Katzel,D.; Li,K.; Schobel,S.; Shrivastava,S.; Thovarai,V.; Wang,S.; Westgeest,K.B.; van Beek,R.; Bestebroer,T.M.; de Jong,J.C.; Rimmelzwaan,G.F.; Osterhaus,A.D.M.E.; Fouchier,R.A.M.; Bao,Y.; Sanders,R.; Dernovoy,D.; Kiryutin,B.; …
EPI365215	PA	Netherlands	1974-Jan-01	EPI_ISL_113917	A/Bilthoven/5930/1974		Import from public-domain	Wentworth,D.E.; Dugan,V.; Halpin,R.; Lin,X.; Bera,J.; Ghedin,E.; Fedorova,N.; Overton,L.; Tsitrin,T.; Stockwell,T.; Amedeo,P.; Bishop,B.; Chen,H.; Edworthy,P.; Gupta,N.; Katzel,D.; Li,K.; Schobel,S.; Shrivastava,S.; Thovarai,V.; Wang,S.; Westgeest,K.B.; van Beek,R.; Bestebroer,T.M.; de Jong,J.C.; Rimmelzwaan,G.F.; Osterhaus,A.D.M.E.; Fouchier,R.A.M.; Bao,Y.; Sanders,R.; Dernovoy,D.; Kiryutin,B.; …
EPI365223	PA	Netherlands	1974-Jan-01	EPI_ISL_113918	A/Bilthoven/5931/1974		Import from public-domain	Wentworth,D.E.; Dugan,V.; Halpin,R.; Lin,X.; Bera,J.; Ghedin,E.; Fedorova,N.; Overton,L.; Tsitrin,T.; Stockwell,T.; Amedeo,P.; Bishop,B.; Chen,H.; Edworthy,P.; Gupta,N.; Katzel,D.; Li,K.; Schobel,S.; Shrivastava,S.; Thovarai,V.; Wang,S.; Westgeest,K.B.; van Beek,R.; Bestebroer,T.M.; de Jong,J.C.; Rimmelzwaan,G.F.; Osterhaus,A.D.M.E.; Fouchier,R.A.M.; Bao,Y.; Sanders,R.; Dernovoy,D.; Kiryutin,B.; …
EPI365239	PA	Netherlands	1974-Jan-01	EPI_ISL_113920	A/Bilthoven/9459/1974		Import from public-domain	Wentworth,D.E.; Dugan,V.; Halpin,R.; Lin,X.; Bera,J.; Ghedin,E.; Fedorova,N.; Overton,L.; Tsitrin,T.; Stockwell,T.; Amedeo,P.; Bishop,B.; Chen,H.; Edworthy,P.; Gupta,N.; Katzel,D.; Li,K.; Schobel,S.; Shrivastava,S.; Thovarai,V.; Wang,S.; Westgeest,K.B.; van Beek,R.; Bestebroer,T.M.; de Jong,J.C.; Rimmelzwaan,G.F.; Osterhaus,A.D.M.E.; Fouchier,R.A.M.; Bao,Y.; Sanders,R.; Dernovoy,D.; Kiryutin,B.; …
EPI365246	PA	Netherlands	1975-Jan-01	EPI_ISL_113921	A/Bilthoven/334/1975		Import from public-domain	Wentworth,D.E.; Dugan,V.; Halpin,R.; Lin,X.; Bera,J.; Ghedin,E.; Fedorova,N.; Overton,L.; Tsitrin,T.; Stockwell,T.; Amedeo,P.; Bishop,B.; Chen,H.; Edworthy,P.; Gupta,N.; Katzel,D.; Li,K.; Schobel,S.; Shrivastava,S.; Thovarai,V.; Wang,S.; Westgeest,K.B.; van Beek,R.; Bestebroer,T.M.; de Jong,J.C.; Rimmelzwaan,G.F.; Osterhaus,A.D.M.E.; Fouchier,R.A.M.; Bao,Y.; Sanders,R.; Dernovoy,D.; Kiryutin,B.; …
EPI365254	PA	Netherlands	1975-Jan-01	EPI_ISL_113965	A/Bilthoven/1843/1975		Import from public-domain	Wentworth,D.E.; Dugan,V.; Halpin,R.; Lin,X.; Bera,J.; Ghedin,E.; Fedorova,N.; Overton,L.; Tsitrin,T.; Stockwell,T.; Amedeo,P.; Bishop,B.; Chen,H.; Edworthy,P.; Gupta,N.; Katzel,D.; Li,K.; Schobel,S.; Shrivastava,S.; Thovarai,V.; Wang,S.; Westgeest,K.B.; van Beek,R.; Bestebroer,T.M.; de Jong,J.C.; Rimmelzwaan,G.F.; Osterhaus,A.D.M.E.; Fouchier,R.A.M.; Bao,Y.; Sanders,R.; Dernovoy,D.; Kiryutin,B.; …
EPI365262	PA	Netherlands	1975-Jan-01	EPI_ISL_113966	A/Bilthoven/2600/1975		Import from public-domain	Wentworth,D.E.; Dugan,V.; Halpin,R.; Lin,X.; Bera,J.; Ghedin,E.; Fedorova,N.; Overton,L.; Tsitrin,T.; Stockwell,T.; Amedeo,P.; Bishop,B.; Chen,H.; Edworthy,P.; Gupta,N.; Katzel,D.; Li,K.; Schobel,S.; Shrivastava,S.; Thovarai,V.; Wang,S.; Westgeest,K.B.; van Beek,R.; Bestebroer,T.M.; de Jong,J.C.; Rimmelzwaan,G.F.; Osterhaus,A.D.M.E.; Fouchier,R.A.M.; Bao,Y.; Sanders,R.; Dernovoy,D.; Kiryutin,B.; …
EPI365270	PA	Netherlands	1975-Jan-01	EPI_ISL_113967	A/Bilthoven/2813/1975		Import from public-domain	Wentworth,D.E.; Dugan,V.; Halpin,R.; Lin,X.; Bera,J.; Ghedin,E.; Fedorova,N.; Overton,L.; Tsitrin,T.; Stockwell,T.; Amedeo,P.; Bishop,B.; Chen,H.; Edworthy,P.; Gupta,N.; Katzel,D.; Li,K.; Schobel,S.; Shrivastava,S.; Thovarai,V.; Wang,S.; Westgeest,K.B.; van Beek,R.; Bestebroer,T.M.; de Jong,J.C.; Rimmelzwaan,G.F.; Osterhaus,A.D.M.E.; Fouchier,R.A.M.; Bao,Y.; Sanders,R.; Dernovoy,D.; Kiryutin,B.; …
EPI365278	PA	Australia	1975-Jan-01	EPI_ISL_113968	A/Victoria/3/1975		Import from public-domain	Wentworth,D.E.; Dugan,V.; Halpin,R.; Lin,X.; Bera,J.; Ghedin,E.; Fedorova,N.; Overton,L.; Tsitrin,T.; Stockwell,T.; Amedeo,P.; Bishop,B.; Chen,H.; Edworthy,P.; Gupta,N.; Katzel,D.; Li,K.; Schobel,S.; Shrivastava,S.; Thovarai,V.; Wang,S.; Westgeest,K.B.; van Beek,R.; Bestebroer,T.M.; de Jong,J.C.; Rimmelzwaan,G.F.; Osterhaus,A.D.M.E.; Fouchier,R.A.M.; Bao,Y.; Sanders,R.; Dernovoy,D.; Kiryutin,B.; …
EPI365286	PA	Netherlands	1976-Jan-01	EPI_ISL_113969	A/Bilthoven/628/1976		Import from public-domain	Wentworth,D.E.; Dugan,V.; Halpin,R.; Lin,X.; Bera,J.; Ghedin,E.; Fedorova,N.; Overton,L.; Tsitrin,T.; Stockwell,T.; Amedeo,P.; Bishop,B.; Chen,H.; Edworthy,P.; Gupta,N.; Katzel,D.; Li,K.; Schobel,S.; Shrivastava,S.; Thovarai,V.; Wang,S.; Westgeest,K.B.; van Beek,R.; Bestebroer,T.M.; de Jong,J.C.; Rimmelzwaan,G.F.; Osterhaus,A.D.M.E.; Fouchier,R.A.M.; Bao,Y.; Sanders,R.; Dernovoy,D.; Kiryutin,B.; …
EPI365295	PA	Netherlands	1976-Jan-01	EPI_ISL_113970	A/Bilthoven/1761/1976		Import from public-domain	Wentworth,D.E.; Dugan,V.; Halpin,R.; Lin,X.; Bera,J.; Ghedin,E.; Fedorova,N.; Overton,L.; Tsitrin,T.; Stockwell,T.; Amedeo,P.; Bishop,B.; Chen,H.; Edworthy,P.; Gupta,N.; Katzel,D.; Li,K.; Schobel,S.; Shrivastava,S.; Thovarai,V.; Wang,S.; Westgeest,K.B.; van Beek,R.; Bestebroer,T.M.; de Jong,J.C.; Rimmelzwaan,G.F.; Osterhaus,A.D.M.E.; Fouchier,R.A.M.; Bao,Y.; Sanders,R.; Dernovoy,D.; Kiryutin,B.; …
EPI365303	PA	Netherlands	1976-Jan-01	EPI_ISL_114014	A/Bilthoven/5029/1976		Import from public-domain	Wentworth,D.E.; Dugan,V.; Halpin,R.; Lin,X.; Bera,J.; Ghedin,E.; Fedorova,N.; Overton,L.; Tsitrin,T.; Stockwell,T.; Amedeo,P.; Bishop,B.; Chen,H.; Edworthy,P.; Gupta,N.; Katzel,D.; Li,K.; Schobel,S.; Shrivastava,S.; Thovarai,V.; Wang,S.; Westgeest,K.B.; van Beek,R.; Bestebroer,T.M.; de Jong,J.C.; Rimmelzwaan,G.F.; Osterhaus,A.D.M.E.; Fouchier,R.A.M.; Bao,Y.; Sanders,R.; Dernovoy,D.; Kiryutin,B.; …
EPI365311	PA	Netherlands	1976-Jan-01	EPI_ISL_114015	A/Bilthoven/5657/1976		Import from public-domain	Wentworth,D.E.; Dugan,V.; Halpin,R.; Lin,X.; Bera,J.; Ghedin,E.; Fedorova,N.; Overton,L.; Tsitrin,T.; Stockwell,T.; Amedeo,P.; Bishop,B.; Chen,H.; Edworthy,P.; Gupta,N.; Katzel,D.; Li,K.; Schobel,S.; Shrivastava,S.; Thovarai,V.; Wang,S.; Westgeest,K.B.; van Beek,R.; Bestebroer,T.M.; de Jong,J.C.; Rimmelzwaan,G.F.; Osterhaus,A.D.M.E.; Fouchier,R.A.M.; Bao,Y.; Sanders,R.; Dernovoy,D.; Kiryutin,B.; …
EPI365319	PA	Netherlands	1976-Jan-01	EPI_ISL_114016	A/Bilthoven/6545/1976		Import from public-domain	Wentworth,D.E.; Dugan,V.; Halpin,R.; Lin,X.; Bera,J.; Ghedin,E.; Fedorova,N.; Overton,L.; Tsitrin,T.; Stockwell,T.; Amedeo,P.; Bishop,B.; Chen,H.; Edworthy,P.; Gupta,N.; Katzel,D.; Li,K.; Schobel,S.; Shrivastava,S.; Thovarai,V.; Wang,S.; Westgeest,K.B.; van Beek,R.; Bestebroer,T.M.; de Jong,J.C.; Rimmelzwaan,G.F.; Osterhaus,A.D.M.E.; Fouchier,R.A.M.; Bao,Y.; Sanders,R.; Dernovoy,D.; Kiryutin,B.; …
EPI365327	PA	Netherlands	1977-Jan-01	EPI_ISL_114017	A/Amsterdam/1609/1977		Import from public-domain	Wentworth,D.E.; Dugan,V.; Halpin,R.; Lin,X.; Bera,J.; Ghedin,E.; Fedorova,N.; Overton,L.; Tsitrin,T.; Stockwell,T.; Amedeo,P.; Bishop,B.; Chen,H.; Edworthy,P.; Gupta,N.; Katzel,D.; Li,K.; Schobel,S.; Shrivastava,S.; Thovarai,V.; Wang,S.; Westgeest,K.B.; van Beek,R.; Bestebroer,T.M.; de Jong,J.C.; Rimmelzwaan,G.F.; Osterhaus,A.D.M.E.; Fouchier,R.A.M.; Bao,Y.; Sanders,R.; Dernovoy,D.; Kiryutin,B.; …
EPI365341	PA	Netherlands	1977-Jan-01	EPI_ISL_114018	A/Bilthoven/3895/1977		Import from public-domain	Wentworth,D.E.; Dugan,V.; Halpin,R.; Lin,X.; Bera,J.; Ghedin,E.; Fedorova,N.; Overton,L.; Tsitrin,T.; Stockwell,T.; Amedeo,P.; Bishop,B.; Chen,H.; Edworthy,P.; Gupta,N.; Katzel,D.; Li,K.; Schobel,S.; Shrivastava,S.; Thovarai,V.; Wang,S.; Westgeest,K.B.; van Beek,R.; Bestebroer,T.M.; de Jong,J.C.; Rimmelzwaan,G.F.; Osterhaus,A.D.M.E.; Fouchier,R.A.M.; Bao,Y.; Sanders,R.; Dernovoy,D.; Kiryutin,B.; …
EPI365337	PA	Netherlands	1977-Jan-01	EPI_ISL_114019	A/Rotterdam/5828/1977		Import from public-domain	Wentworth,D.E.; Dugan,V.; Halpin,R.; Lin,X.; Bera,J.; Ghedin,E.; Fedorova,N.; Overton,L.; Tsitrin,T.; Stockwell,T.; Amedeo,P.; Bishop,B.; Chen,H.; Edworthy,P.; Gupta,N.; Katzel,D.; Li,K.; Schobel,S.; Shrivastava,S.; Thovarai,V.; Wang,S.; Westgeest,K.B.; van Beek,R.; Bestebroer,T.M.; de Jong,J.C.; Rimmelzwaan,G.F.; Osterhaus,A.D.M.E.; Fouchier,R.A.M.; Bao,Y.; Sanders,R.; Dernovoy,D.; Kiryutin,B.; …
EPI365479	PA	Netherlands	1977-Jan-01	EPI_ISL_114196	A/Rotterdam/8179/1977		Import from public-domain	Wentworth,D.E.; Dugan,V.; Halpin,R.; Lin,X.; Bera,J.; Ghedin,E.; Fedorova,N.; Overton,L.; Tsitrin,T.; Stockwell,T.; Amedeo,P.; Bishop,B.; Chen,H.; Edworthy,P.; Gupta,N.; Katzel,D.; Li,K.; Schobel,S.; Shrivastava,S.; Thovarai,V.; Wang,S.; Westgeest,K.B.; van Beek,R.; Bestebroer,T.M.; de Jong,J.C.; Rimmelzwaan,G.F.; Osterhaus,A.D.M.E.; Fouchier,R.A.M.; Bao,Y.; Sanders,R.; Dernovoy,D.; Kiryutin,B.; …
EPI365488	PA	United States	1977-Jan-01	EPI_ISL_114197	A/Texas/1/1977		Import from public-domain	Wentworth,D.E.; Dugan,V.; Halpin,R.; Lin,X.; Bera,J.; Ghedin,E.; Fedorova,N.; Overton,L.; Tsitrin,T.; Stockwell,T.; Amedeo,P.; Bishop,B.; Chen,H.; Edworthy,P.; Gupta,N.; Katzel,D.; Li,K.; Schobel,S.; Shrivastava,S.; Thovarai,V.; Wang,S.; Westgeest,K.B.; van Beek,R.; Bestebroer,T.M.; de Jong,J.C.; Rimmelzwaan,G.F.; Osterhaus,A.D.M.E.; Fouchier,R.A.M.; Bao,Y.; Sanders,R.; Dernovoy,D.; Kiryutin,B.; …
EPI365495	PA	Netherlands	1980-Dec-01	EPI_ISL_114198	A/Netherlands/209/1980		Import from public-domain	Wentworth,D.E.; Dugan,V.; Halpin,R.; Lin,X.; Bera,J.; Ghedin,E.; Fedorova,N.; Overton,L.; Tsitrin,T.; Stockwell,T.; Amedeo,P.; Bishop,B.; Chen,H.; Edworthy,P.; Gupta,N.; Katzel,D.; Li,K.; Schobel,S.; Shrivastava,S.; Thovarai,V.; Wang,S.; Westgeest,K.B.; van Beek,R.; Bestebroer,T.M.; de Jong,J.C.; Rimmelzwaan,G.F.; Osterhaus,A.D.M.E.; Fouchier,R.A.M.; Bao,Y.; Sanders,R.; Dernovoy,D.; Kiryutin,B.; …
EPI365503	PA	France	1981-Jan-01	EPI_ISL_114199	A/Lyon/2380/1981		Import from public-domain	Wentworth,D.E.; Dugan,V.; Halpin,R.; Lin,X.; Bera,J.; Ghedin,E.; Fedorova,N.; Overton,L.; Tsitrin,T.; Stockwell,T.; Amedeo,P.; Bishop,B.; Chen,H.; Edworthy,P.; Gupta,N.; Katzel,D.; Li,K.; Schobel,S.; Shrivastava,S.; Thovarai,V.; Wang,S.; Westgeest,K.B.; van Beek,R.; Bestebroer,T.M.; de Jong,J.C.; Rimmelzwaan,G.F.; Osterhaus,A.D.M.E.; Fouchier,R.A.M.; Bao,Y.; Sanders,R.; Dernovoy,D.; Kiryutin,B.; …
EPI365511	PA	Netherlands	1982-Jan-01	EPI_ISL_114200	A/Bilthoven/10684/1982		Import from public-domain	Wentworth,D.E.; Dugan,V.; Halpin,R.; Lin,X.; Bera,J.; Ghedin,E.; Fedorova,N.; Overton,L.; Tsitrin,T.; Stockwell,T.; Amedeo,P.; Bishop,B.; Chen,H.; Edworthy,P.; Gupta,N.; Katzel,D.; Li,K.; Schobel,S.; Shrivastava,S.; Thovarai,V.; Wang,S.; Westgeest,K.B.; van Beek,R.; Bestebroer,T.M.; de Jong,J.C.; Rimmelzwaan,G.F.; Osterhaus,A.D.M.E.; Fouchier,R.A.M.; Bao,Y.; Sanders,R.; Dernovoy,D.; Kiryutin,B.; …
EPI365519	PA	Netherlands	1982-Dec-01	EPI_ISL_114201	A/Netherlands/241/1982		Import from public-domain	Wentworth,D.E.; Dugan,V.; Halpin,R.; Lin,X.; Bera,J.; Ghedin,E.; Fedorova,N.; Overton,L.; Tsitrin,T.; Stockwell,T.; Amedeo,P.; Bishop,B.; Chen,H.; Edworthy,P.; Gupta,N.; Katzel,D.; Li,K.; Schobel,S.; Shrivastava,S.; Thovarai,V.; Wang,S.; Westgeest,K.B.; van Beek,R.; Bestebroer,T.M.; de Jong,J.C.; Rimmelzwaan,G.F.; Osterhaus,A.D.M.E.; Fouchier,R.A.M.; Bao,Y.; Sanders,R.; Dernovoy,D.; Kiryutin,B.; …
EPI365527	PA	Philippines	1982-Jan-01	EPI_ISL_114202	A/Phillipines/2/1982		Import from public-domain	Wentworth,D.E.; Dugan,V.; Halpin,R.; Lin,X.; Bera,J.; Ghedin,E.; Fedorova,N.; Overton,L.; Tsitrin,T.; Stockwell,T.; Amedeo,P.; Bishop,B.; Chen,H.; Edworthy,P.; Gupta,N.; Katzel,D.; Li,K.; Schobel,S.; Shrivastava,S.; Thovarai,V.; Wang,S.; Westgeest,K.B.; van Beek,R.; Bestebroer,T.M.; de Jong,J.C.; Rimmelzwaan,G.F.; Osterhaus,A.D.M.E.; Fouchier,R.A.M.; Bao,Y.; Sanders,R.; Dernovoy,D.; Kiryutin,B.; …
EPI365535	PA	Norway	1983-Jan-01	EPI_ISL_114245	A/Oslo/13676/1983		Import from public-domain	Wentworth,D.E.; Dugan,V.; Halpin,R.; Lin,X.; Bera,J.; Ghedin,E.; Fedorova,N.; Overton,L.; Tsitrin,T.; Stockwell,T.; Amedeo,P.; Bishop,B.; Chen,H.; Edworthy,P.; Gupta,N.; Katzel,D.; Li,K.; Schobel,S.; Shrivastava,S.; Thovarai,V.; Wang,S.; Westgeest,K.B.; van Beek,R.; Bestebroer,T.M.; de Jong,J.C.; Rimmelzwaan,G.F.; Osterhaus,A.D.M.E.; Fouchier,R.A.M.; Bao,Y.; Sanders,R.; Dernovoy,D.; Kiryutin,B.; …
EPI365543	PA	United Kingdom	1985-Jan-01	EPI_ISL_114246	A/Guildford/V728/1985		Import from public-domain	Wentworth,D.E.; Dugan,V.; Halpin,R.; Lin,X.; Bera,J.; Ghedin,E.; Fedorova,N.; Overton,L.; Tsitrin,T.; Stockwell,T.; Amedeo,P.; Bishop,B.; Chen,H.; Edworthy,P.; Gupta,N.; Katzel,D.; Li,K.; Schobel,S.; Shrivastava,S.; Thovarai,V.; Wang,S.; Westgeest,K.B.; van Beek,R.; Bestebroer,T.M.; de Jong,J.C.; Rimmelzwaan,G.F.; Osterhaus,A.D.M.E.; Fouchier,R.A.M.; Bao,Y.; Sanders,R.; Dernovoy,D.; Kiryutin,B.; …
EPI365551	PA	Netherlands	1985-Jan-01	EPI_ISL_114247	A/Netherlands/330/1985		Import from public-domain	Wentworth,D.E.; Dugan,V.; Halpin,R.; Lin,X.; Bera,J.; Ghedin,E.; Fedorova,N.; Overton,L.; Tsitrin,T.; Stockwell,T.; Amedeo,P.; Bishop,B.; Chen,H.; Edworthy,P.; Gupta,N.; Katzel,D.; Li,K.; Schobel,S.; Shrivastava,S.; Thovarai,V.; Wang,S.; Westgeest,K.B.; van Beek,R.; Bestebroer,T.M.; de Jong,J.C.; Rimmelzwaan,G.F.; Osterhaus,A.D.M.E.; Fouchier,R.A.M.; Bao,Y.; Sanders,R.; Dernovoy,D.; Kiryutin,B.; …
EPI365559	PA	Netherlands	1985-Feb-01	EPI_ISL_114248	A/Netherlands/333/1985		Import from public-domain	Wentworth,D.E.; Dugan,V.; Halpin,R.; Lin,X.; Bera,J.; Ghedin,E.; Fedorova,N.; Overton,L.; Tsitrin,T.; Stockwell,T.; Amedeo,P.; Bishop,B.; Chen,H.; Edworthy,P.; Gupta,N.; Katzel,D.; Li,K.; Schobel,S.; Shrivastava,S.; Thovarai,V.; Wang,S.; Westgeest,K.B.; van Beek,R.; Bestebroer,T.M.; de Jong,J.C.; Rimmelzwaan,G.F.; Osterhaus,A.D.M.E.; Fouchier,R.A.M.; Bao,Y.; Sanders,R.; Dernovoy,D.; Kiryutin,B.; …
EPI365567	PA	Sweden	1985-Jan-01	EPI_ISL_114249	A/Stockholm/10/1985		Import from public-domain	Wentworth,D.E.; Dugan,V.; Halpin,R.; Lin,X.; Bera,J.; Ghedin,E.; Fedorova,N.; Overton,L.; Tsitrin,T.; Stockwell,T.; Amedeo,P.; Bishop,B.; Chen,H.; Edworthy,P.; Gupta,N.; Katzel,D.; Li,K.; Schobel,S.; Shrivastava,S.; Thovarai,V.; Wang,S.; Westgeest,K.B.; van Beek,R.; Bestebroer,T.M.; de Jong,J.C.; Rimmelzwaan,G.F.; Osterhaus,A.D.M.E.; Fouchier,R.A.M.; Bao,Y.; Sanders,R.; Dernovoy,D.; Kiryutin,B.; …
EPI365575	PA	New Zealand	1985-Jan-01	EPI_ISL_114250	A/Wellington/4/1985		Import from public-domain	Wentworth,D.E.; Dugan,V.; Halpin,R.; Lin,X.; Bera,J.; Ghedin,E.; Fedorova,N.; Overton,L.; Tsitrin,T.; Stockwell,T.; Amedeo,P.; Bishop,B.; Chen,H.; Edworthy,P.; Gupta,N.; Katzel,D.; Li,K.; Schobel,S.; Shrivastava,S.; Thovarai,V.; Wang,S.; Westgeest,K.B.; van Beek,R.; Bestebroer,T.M.; de Jong,J.C.; Rimmelzwaan,G.F.; Osterhaus,A.D.M.E.; Fouchier,R.A.M.; Bao,Y.; Sanders,R.; Dernovoy,D.; Kiryutin,B.; …
EPI365582	PA	United States	1986-Jan-01	EPI_ISL_114293	A/Colorado/2/1986		Import from public-domain	Wentworth,D.E.; Dugan,V.; Halpin,R.; Lin,X.; Bera,J.; Ghedin,E.; Fedorova,N.; Overton,L.; Tsitrin,T.; Stockwell,T.; Amedeo,P.; Bishop,B.; Chen,H.; Edworthy,P.; Gupta,N.; Katzel,D.; Li,K.; Schobel,S.; Shrivastava,S.; Thovarai,V.; Wang,S.; Westgeest,K.B.; van Beek,R.; Bestebroer,T.M.; de Jong,J.C.; Rimmelzwaan,G.F.; Osterhaus,A.D.M.E.; Fouchier,R.A.M.; Bao,Y.; Sanders,R.; Dernovoy,D.; Kiryutin,B.; …
EPI365590	PA	China	1987-Jan-01	EPI_ISL_114294	A/Shanghai/11/1987		Import from public-domain	Wentworth,D.E.; Dugan,V.; Halpin,R.; Lin,X.; Bera,J.; Ghedin,E.; Fedorova,N.; Overton,L.; Tsitrin,T.; Stockwell,T.; Amedeo,P.; Bishop,B.; Chen,H.; Edworthy,P.; Gupta,N.; Katzel,D.; Li,K.; Schobel,S.; Shrivastava,S.; Thovarai,V.; Wang,S.; Westgeest,K.B.; van Beek,R.; Bestebroer,T.M.; de Jong,J.C.; Rimmelzwaan,G.F.; Osterhaus,A.D.M.E.; Fouchier,R.A.M.; Bao,Y.; Sanders,R.; Dernovoy,D.; Kiryutin,B.; …
EPI365598	PA	United States	1988-Jan-01	EPI_ISL_114295	A/Atlanta/3572/1988		Import from public-domain	Wentworth,D.E.; Dugan,V.; Halpin,R.; Lin,X.; Bera,J.; Ghedin,E.; Fedorova,N.; Overton,L.; Tsitrin,T.; Stockwell,T.; Amedeo,P.; Bishop,B.; Chen,H.; Edworthy,P.; Gupta,N.; Katzel,D.; Li,K.; Schobel,S.; Shrivastava,S.; Thovarai,V.; Wang,S.; Westgeest,K.B.; van Beek,R.; Bestebroer,T.M.; de Jong,J.C.; Rimmelzwaan,G.F.; Osterhaus,A.D.M.E.; Fouchier,R.A.M.; Bao,Y.; Sanders,R.; Dernovoy,D.; Kiryutin,B.; …
EPI365608	PA	United Kingdom	1988-Jan-01	EPI_ISL_114296	A/England/427/1988		Import from public-domain	Wentworth,D.E.; Dugan,V.; Halpin,R.; Lin,X.; Bera,J.; Ghedin,E.; Fedorova,N.; Overton,L.; Tsitrin,T.; Stockwell,T.; Amedeo,P.; Bishop,B.; Chen,H.; Edworthy,P.; Gupta,N.; Katzel,D.; Li,K.; Schobel,S.; Shrivastava,S.; Thovarai,V.; Wang,S.; Westgeest,K.B.; van Beek,R.; Bestebroer,T.M.; de Jong,J.C.; Rimmelzwaan,G.F.; Osterhaus,A.D.M.E.; Fouchier,R.A.M.; Bao,Y.; Sanders,R.; Dernovoy,D.; Kiryutin,B.; …
EPI365614	PA	Netherlands	1988-Mar-01	EPI_ISL_114297	A/Netherlands/450/1988		Import from public-domain	Wentworth,D.E.; Dugan,V.; Halpin,R.; Lin,X.; Bera,J.; Ghedin,E.; Fedorova,N.; Overton,L.; Tsitrin,T.; Stockwell,T.; Amedeo,P.; Bishop,B.; Chen,H.; Edworthy,P.; Gupta,N.; Katzel,D.; Li,K.; Schobel,S.; Shrivastava,S.; Thovarai,V.; Wang,S.; Westgeest,K.B.; van Beek,R.; Bestebroer,T.M.; de Jong,J.C.; Rimmelzwaan,G.F.; Osterhaus,A.D.M.E.; Fouchier,R.A.M.; Bao,Y.; Sanders,R.; Dernovoy,D.; Kiryutin,B.; …
EPI365623	PA	Sweden	1988-Jan-01	EPI_ISL_114298	A/Stockholm/12/1988		Import from public-domain	Wentworth,D.E.; Dugan,V.; Halpin,R.; Lin,X.; Bera,J.; Ghedin,E.; Fedorova,N.; Overton,L.; Tsitrin,T.; Stockwell,T.; Amedeo,P.; Bishop,B.; Chen,H.; Edworthy,P.; Gupta,N.; Katzel,D.; Li,K.; Schobel,S.; Shrivastava,S.; Thovarai,V.; Wang,S.; Westgeest,K.B.; van Beek,R.; Bestebroer,T.M.; de Jong,J.C.; Rimmelzwaan,G.F.; Osterhaus,A.D.M.E.; Fouchier,R.A.M.; Bao,Y.; Sanders,R.; Dernovoy,D.; Kiryutin,B.; …
EPI365632	PA	United States	1989-Jan-01	EPI_ISL_114345	A/Atlanta/211/1989		Import from public-domain	Wentworth,D.E.; Dugan,V.; Halpin,R.; Lin,X.; Bera,J.; Ghedin,E.; Fedorova,N.; Overton,L.; Tsitrin,T.; Stockwell,T.; Amedeo,P.; Bishop,B.; Chen,H.; Edworthy,P.; Gupta,N.; Katzel,D.; Li,K.; Schobel,S.; Shrivastava,S.; Thovarai,V.; Wang,S.; Westgeest,K.B.; van Beek,R.; Bestebroer,T.M.; de Jong,J.C.; Rimmelzwaan,G.F.; Osterhaus,A.D.M.E.; Fouchier,R.A.M.; Bao,Y.; Sanders,R.; Dernovoy,D.; Kiryutin,B.; …
EPI365639	PA	United Kingdom	1989-Jan-01	EPI_ISL_114346	A/England/138/1989		Import from public-domain	Wentworth,D.E.; Dugan,V.; Halpin,R.; Lin,X.; Bera,J.; Ghedin,E.; Fedorova,N.; Overton,L.; Tsitrin,T.; Stockwell,T.; Amedeo,P.; Bishop,B.; Chen,H.; Edworthy,P.; Gupta,N.; Katzel,D.; Li,K.; Schobel,S.; Shrivastava,S.; Thovarai,V.; Wang,S.; Westgeest,K.B.; van Beek,R.; Bestebroer,T.M.; de Jong,J.C.; Rimmelzwaan,G.F.; Osterhaus,A.D.M.E.; Fouchier,R.A.M.; Bao,Y.; Sanders,R.; Dernovoy,D.; Kiryutin,B.; …
EPI365647	PA	Netherlands	1989-Nov-27	EPI_ISL_114347	A/Netherlands/620/1989		Import from public-domain	Wentworth,D.E.; Dugan,V.; Halpin,R.; Lin,X.; Bera,J.; Ghedin,E.; Fedorova,N.; Overton,L.; Tsitrin,T.; Stockwell,T.; Amedeo,P.; Bishop,B.; Chen,H.; Edworthy,P.; Gupta,N.; Katzel,D.; Li,K.; Schobel,S.; Shrivastava,S.; Thovarai,V.; Wang,S.; Westgeest,K.B.; van Beek,R.; Bestebroer,T.M.; de Jong,J.C.; Rimmelzwaan,G.F.; Osterhaus,A.D.M.E.; Fouchier,R.A.M.; Bao,Y.; Sanders,R.; Dernovoy,D.; Kiryutin,B.; …
EPI365654	PA	Netherlands	1989-Dec-13	EPI_ISL_114348	A/Netherlands/650/1989		Import from public-domain	Wentworth,D.E.; Dugan,V.; Halpin,R.; Lin,X.; Bera,J.; Ghedin,E.; Fedorova,N.; Overton,L.; Tsitrin,T.; Stockwell,T.; Amedeo,P.; Bishop,B.; Chen,H.; Edworthy,P.; Gupta,N.; Katzel,D.; Li,K.; Schobel,S.; Shrivastava,S.; Thovarai,V.; Wang,S.; Westgeest,K.B.; van Beek,R.; Bestebroer,T.M.; de Jong,J.C.; Rimmelzwaan,G.F.; Osterhaus,A.D.M.E.; Fouchier,R.A.M.; Bao,Y.; Sanders,R.; Dernovoy,D.; Kiryutin,B.; …
EPI365663	PA	Netherlands	1989-Dec-17	EPI_ISL_114349	A/Netherlands/738/1989		Import from public-domain	Wentworth,D.E.; Dugan,V.; Halpin,R.; Lin,X.; Bera,J.; Ghedin,E.; Fedorova,N.; Overton,L.; Tsitrin,T.; Stockwell,T.; Amedeo,P.; Bishop,B.; Chen,H.; Edworthy,P.; Gupta,N.; Katzel,D.; Li,K.; Schobel,S.; Shrivastava,S.; Thovarai,V.; Wang,S.; Westgeest,K.B.; van Beek,R.; Bestebroer,T.M.; de Jong,J.C.; Rimmelzwaan,G.F.; Osterhaus,A.D.M.E.; Fouchier,R.A.M.; Bao,Y.; Sanders,R.; Dernovoy,D.; Kiryutin,B.; …
EPI365670	PA	Singapore	1993-Jan-06	EPI_ISL_114350	A/Singapore/3/1993		Import from public-domain	Wentworth,D.E.; Dugan,V.; Halpin,R.; Lin,X.; Bera,J.; Ghedin,E.; Fedorova,N.; Overton,L.; Tsitrin,T.; Stockwell,T.; Amedeo,P.; Bishop,B.; Chen,H.; Edworthy,P.; Gupta,N.; Katzel,D.; Li,K.; Schobel,S.; Shrivastava,S.; Thovarai,V.; Wang,S.; Westgeest,K.B.; van Beek,R.; Bestebroer,T.M.; de Jong,J.C.; Rimmelzwaan,G.F.; Osterhaus,A.D.M.E.; Fouchier,R.A.M.; Bao,Y.; Sanders,R.; Dernovoy,D.; Kiryutin,B.; …
EPI365677	PA	Singapore	1989-Jan-01	EPI_ISL_114396	A/Singapore/34/1989		Import from public-domain	Wentworth,D.E.; Dugan,V.; Halpin,R.; Lin,X.; Bera,J.; Ghedin,E.; Fedorova,N.; Overton,L.; Tsitrin,T.; Stockwell,T.; Amedeo,P.; Bishop,B.; Chen,H.; Edworthy,P.; Gupta,N.; Katzel,D.; Li,K.; Schobel,S.; Shrivastava,S.; Thovarai,V.; Wang,S.; Westgeest,K.B.; van Beek,R.; Bestebroer,T.M.; de Jong,J.C.; Rimmelzwaan,G.F.; Osterhaus,A.D.M.E.; Fouchier,R.A.M.; Bao,Y.; Sanders,R.; Dernovoy,D.; Kiryutin,B.; …
EPI365685	PA	Singapore	1989-Jan-01	EPI_ISL_114397	A/Singapore/35/1989		Import from public-domain	Wentworth,D.E.; Dugan,V.; Halpin,R.; Lin,X.; Bera,J.; Ghedin,E.; Fedorova,N.; Overton,L.; Tsitrin,T.; Stockwell,T.; Amedeo,P.; Bishop,B.; Chen,H.; Edworthy,P.; Gupta,N.; Katzel,D.; Li,K.; Schobel,S.; Shrivastava,S.; Thovarai,V.; Wang,S.; Westgeest,K.B.; van Beek,R.; Bestebroer,T.M.; de Jong,J.C.; Rimmelzwaan,G.F.; Osterhaus,A.D.M.E.; Fouchier,R.A.M.; Bao,Y.; Sanders,R.; Dernovoy,D.; Kiryutin,B.; …
EPI365693	PA	Singapore	1989-Jan-01	EPI_ISL_114398	A/Singapore/40/1989		Import from public-domain	Wentworth,D.E.; Dugan,V.; Halpin,R.; Lin,X.; Bera,J.; Ghedin,E.; Fedorova,N.; Overton,L.; Tsitrin,T.; Stockwell,T.; Amedeo,P.; Bishop,B.; Chen,H.; Edworthy,P.; Gupta,N.; Katzel,D.; Li,K.; Schobel,S.; Shrivastava,S.; Thovarai,V.; Wang,S.; Westgeest,K.B.; van Beek,R.; Bestebroer,T.M.; de Jong,J.C.; Rimmelzwaan,G.F.; Osterhaus,A.D.M.E.; Fouchier,R.A.M.; Bao,Y.; Sanders,R.; Dernovoy,D.; Kiryutin,B.; …
EPI365701	PA	Australia	1989-Jan-01	EPI_ISL_114399	A/Victoria/1/1989		Import from public-domain	Wentworth,D.E.; Dugan,V.; Halpin,R.; Lin,X.; Bera,J.; Ghedin,E.; Fedorova,N.; Overton,L.; Tsitrin,T.; Stockwell,T.; Amedeo,P.; Bishop,B.; Chen,H.; Edworthy,P.; Gupta,N.; Katzel,D.; Li,K.; Schobel,S.; Shrivastava,S.; Thovarai,V.; Wang,S.; Westgeest,K.B.; van Beek,R.; Bestebroer,T.M.; de Jong,J.C.; Rimmelzwaan,G.F.; Osterhaus,A.D.M.E.; Fouchier,R.A.M.; Bao,Y.; Sanders,R.; Dernovoy,D.; Kiryutin,B.; …
EPI365710	PA	New Zealand	1989-Jan-01	EPI_ISL_114400	A/Wellington/5/1989		Import from public-domain	Wentworth,D.E.; Dugan,V.; Halpin,R.; Lin,X.; Bera,J.; Ghedin,E.; Fedorova,N.; Overton,L.; Tsitrin,T.; Stockwell,T.; Amedeo,P.; Bishop,B.; Chen,H.; Edworthy,P.; Gupta,N.; Katzel,D.; Li,K.; Schobel,S.; Shrivastava,S.; Thovarai,V.; Wang,S.; Westgeest,K.B.; van Beek,R.; Bestebroer,T.M.; de Jong,J.C.; Rimmelzwaan,G.F.; Osterhaus,A.D.M.E.; Fouchier,R.A.M.; Bao,Y.; Sanders,R.; Dernovoy,D.; Kiryutin,B.; …
EPI365717	PA	New Zealand	1989-Jan-01	EPI_ISL_114401	A/Waikato/1/1989		Import from public-domain	Wentworth,D.E.; Dugan,V.; Halpin,R.; Lin,X.; Bera,J.; Ghedin,E.; Fedorova,N.; Overton,L.; Tsitrin,T.; Stockwell,T.; Amedeo,P.; Bishop,B.; Chen,H.; Edworthy,P.; Gupta,N.; Katzel,D.; Li,K.; Schobel,S.; Shrivastava,S.; Thovarai,V.; Wang,S.; Westgeest,K.B.; van Beek,R.; Bestebroer,T.M.; de Jong,J.C.; Rimmelzwaan,G.F.; Osterhaus,A.D.M.E.; Fouchier,R.A.M.; Bao,Y.; Sanders,R.; Dernovoy,D.; Kiryutin,B.; …
EPI365727	PA	United States	1990-Jan-01	EPI_ISL_114452	A/Memphis/2/1990		Import from public-domain	Wentworth,D.E.; Dugan,V.; Halpin,R.; Lin,X.; Bera,J.; Ghedin,E.; Fedorova,N.; Overton,L.; Tsitrin,T.; Stockwell,T.; Amedeo,P.; Bishop,B.; Chen,H.; Edworthy,P.; Gupta,N.; Katzel,D.; Li,K.; Schobel,S.; Shrivastava,S.; Thovarai,V.; Wang,S.; Westgeest,K.B.; van Beek,R.; Bestebroer,T.M.; de Jong,J.C.; Rimmelzwaan,G.F.; Osterhaus,A.D.M.E.; Fouchier,R.A.M.; Bao,Y.; Sanders,R.; Dernovoy,D.; Kiryutin,B.; …
EPI365735	PA	United States	1990-Jan-01	EPI_ISL_114453	A/Memphis/5/1990		Import from public-domain	Wentworth,D.E.; Dugan,V.; Halpin,R.; Lin,X.; Bera,J.; Ghedin,E.; Fedorova,N.; Overton,L.; Tsitrin,T.; Stockwell,T.; Amedeo,P.; Bishop,B.; Chen,H.; Edworthy,P.; Gupta,N.; Katzel,D.; Li,K.; Schobel,S.; Shrivastava,S.; Thovarai,V.; Wang,S.; Westgeest,K.B.; van Beek,R.; Bestebroer,T.M.; de Jong,J.C.; Rimmelzwaan,G.F.; Osterhaus,A.D.M.E.; Fouchier,R.A.M.; Bao,Y.; Sanders,R.; Dernovoy,D.; Kiryutin,B.; …
EPI365744	PA	China	1990-Jan-01	EPI_ISL_114454	A/Shanghai/24/1990		Import from public-domain	Wentworth,D.E.; Dugan,V.; Halpin,R.; Lin,X.; Bera,J.; Ghedin,E.; Fedorova,N.; Overton,L.; Tsitrin,T.; Stockwell,T.; Amedeo,P.; Bishop,B.; Chen,H.; Edworthy,P.; Gupta,N.; Katzel,D.; Li,K.; Schobel,S.; Shrivastava,S.; Thovarai,V.; Wang,S.; Westgeest,K.B.; van Beek,R.; Bestebroer,T.M.; de Jong,J.C.; Rimmelzwaan,G.F.; Osterhaus,A.D.M.E.; Fouchier,R.A.M.; Bao,Y.; Sanders,R.; Dernovoy,D.; Kiryutin,B.; …
EPI365751	PA	Japan	1990-Jan-01	EPI_ISL_114455	A/Suita/1/1990		Import from public-domain	Wentworth,D.E.; Dugan,V.; Halpin,R.; Lin,X.; Bera,J.; Ghedin,E.; Fedorova,N.; Overton,L.; Tsitrin,T.; Stockwell,T.; Amedeo,P.; Bishop,B.; Chen,H.; Edworthy,P.; Gupta,N.; Katzel,D.; Li,K.; Schobel,S.; Shrivastava,S.; Thovarai,V.; Wang,S.; Westgeest,K.B.; van Beek,R.; Bestebroer,T.M.; de Jong,J.C.; Rimmelzwaan,G.F.; Osterhaus,A.D.M.E.; Fouchier,R.A.M.; Bao,Y.; Sanders,R.; Dernovoy,D.; Kiryutin,B.; …
EPI365759	PA	Australia	1990-Jan-01	EPI_ISL_114456	A/Victoria/2/1990		Import from public-domain	Wentworth,D.E.; Dugan,V.; Halpin,R.; Lin,X.; Bera,J.; Ghedin,E.; Fedorova,N.; Overton,L.; Tsitrin,T.; Stockwell,T.; Amedeo,P.; Bishop,B.; Chen,H.; Edworthy,P.; Gupta,N.; Katzel,D.; Li,K.; Schobel,S.; Shrivastava,S.; Thovarai,V.; Wang,S.; Westgeest,K.B.; van Beek,R.; Bestebroer,T.M.; de Jong,J.C.; Rimmelzwaan,G.F.; Osterhaus,A.D.M.E.; Fouchier,R.A.M.; Bao,Y.; Sanders,R.; Dernovoy,D.; Kiryutin,B.; …
EPI365767	PA	New Zealand	1990-Jan-01	EPI_ISL_114457	A/Wellington/3/1990		Import from public-domain	Wentworth,D.E.; Dugan,V.; Halpin,R.; Lin,X.; Bera,J.; Ghedin,E.; Fedorova,N.; Overton,L.; Tsitrin,T.; Stockwell,T.; Amedeo,P.; Bishop,B.; Chen,H.; Edworthy,P.; Gupta,N.; Katzel,D.; Li,K.; Schobel,S.; Shrivastava,S.; Thovarai,V.; Wang,S.; Westgeest,K.B.; van Beek,R.; Bestebroer,T.M.; de Jong,J.C.; Rimmelzwaan,G.F.; Osterhaus,A.D.M.E.; Fouchier,R.A.M.; Bao,Y.; Sanders,R.; Dernovoy,D.; Kiryutin,B.; …
EPI365775	PA	Australia	1991-Jan-01	EPI_ISL_114458	A/Canberra/1/1991		Import from public-domain	Wentworth,D.E.; Dugan,V.; Halpin,R.; Lin,X.; Bera,J.; Ghedin,E.; Fedorova,N.; Overton,L.; Tsitrin,T.; Stockwell,T.; Amedeo,P.; Bishop,B.; Chen,H.; Edworthy,P.; Gupta,N.; Katzel,D.; Li,K.; Schobel,S.; Shrivastava,S.; Thovarai,V.; Wang,S.; Westgeest,K.B.; van Beek,R.; Bestebroer,T.M.; de Jong,J.C.; Rimmelzwaan,G.F.; Osterhaus,A.D.M.E.; Fouchier,R.A.M.; Bao,Y.; Sanders,R.; Dernovoy,D.; Kiryutin,B.; …
EPI365783	PA	United Kingdom	1991-Sep-15	EPI_ISL_114502	A/England/260/1991		Import from public-domain	Wentworth,D.E.; Dugan,V.; Halpin,R.; Lin,X.; Bera,J.; Ghedin,E.; Fedorova,N.; Overton,L.; Tsitrin,T.; Stockwell,T.; Amedeo,P.; Bishop,B.; Chen,H.; Edworthy,P.; Gupta,N.; Katzel,D.; Li,K.; Schobel,S.; Shrivastava,S.; Thovarai,V.; Wang,S.; Westgeest,K.B.; van Beek,R.; Bestebroer,T.M.; de Jong,J.C.; Rimmelzwaan,G.F.; Osterhaus,A.D.M.E.; Fouchier,R.A.M.; Bao,Y.; Sanders,R.; Dernovoy,D.; Kiryutin,B.; …
EPI365791	PA	Switzerland	1991-Jan-01	EPI_ISL_114503	A/Geneva/5366/1991		Import from public-domain	Wentworth,D.E.; Dugan,V.; Halpin,R.; Lin,X.; Bera,J.; Ghedin,E.; Fedorova,N.; Overton,L.; Tsitrin,T.; Stockwell,T.; Amedeo,P.; Bishop,B.; Chen,H.; Edworthy,P.; Gupta,N.; Katzel,D.; Li,K.; Schobel,S.; Shrivastava,S.; Thovarai,V.; Wang,S.; Westgeest,K.B.; van Beek,R.; Bestebroer,T.M.; de Jong,J.C.; Rimmelzwaan,G.F.; Osterhaus,A.D.M.E.; Fouchier,R.A.M.; Bao,Y.; Sanders,R.; Dernovoy,D.; Kiryutin,B.; …
EPI365799	PA	France	1991-Dec-09	EPI_ISL_114504	A/Lyon/1149/1991		Import from public-domain	Wentworth,D.E.; Dugan,V.; Halpin,R.; Lin,X.; Bera,J.; Ghedin,E.; Fedorova,N.; Overton,L.; Tsitrin,T.; Stockwell,T.; Amedeo,P.; Bishop,B.; Chen,H.; Edworthy,P.; Gupta,N.; Katzel,D.; Li,K.; Schobel,S.; Shrivastava,S.; Thovarai,V.; Wang,S.; Westgeest,K.B.; van Beek,R.; Bestebroer,T.M.; de Jong,J.C.; Rimmelzwaan,G.F.; Osterhaus,A.D.M.E.; Fouchier,R.A.M.; Bao,Y.; Sanders,R.; Dernovoy,D.; Kiryutin,B.; …
EPI365807	PA	France	1991-Dec-12	EPI_ISL_114505	A/Lyon/1182/1991		Import from public-domain	Wentworth,D.E.; Dugan,V.; Halpin,R.; Lin,X.; Bera,J.; Ghedin,E.; Fedorova,N.; Overton,L.; Tsitrin,T.; Stockwell,T.; Amedeo,P.; Bishop,B.; Chen,H.; Edworthy,P.; Gupta,N.; Katzel,D.; Li,K.; Schobel,S.; Shrivastava,S.; Thovarai,V.; Wang,S.; Westgeest,K.B.; van Beek,R.; Bestebroer,T.M.; de Jong,J.C.; Rimmelzwaan,G.F.; Osterhaus,A.D.M.E.; Fouchier,R.A.M.; Bao,Y.; Sanders,R.; Dernovoy,D.; Kiryutin,B.; …
EPI365815	PA	France	1991-Dec-12	EPI_ISL_114506	A/Lyon/1189/1991		Import from public-domain	Wentworth,D.E.; Dugan,V.; Halpin,R.; Lin,X.; Bera,J.; Ghedin,E.; Fedorova,N.; Overton,L.; Tsitrin,T.; Stockwell,T.; Amedeo,P.; Bishop,B.; Chen,H.; Edworthy,P.; Gupta,N.; Katzel,D.; Li,K.; Schobel,S.; Shrivastava,S.; Thovarai,V.; Wang,S.; Westgeest,K.B.; van Beek,R.; Bestebroer,T.M.; de Jong,J.C.; Rimmelzwaan,G.F.; Osterhaus,A.D.M.E.; Fouchier,R.A.M.; Bao,Y.; Sanders,R.; Dernovoy,D.; Kiryutin,B.; …
EPI365823	PA	France	1991-Dec-12	EPI_ISL_114507	A/Lyon/1276/1991		Import from public-domain	Wentworth,D.E.; Dugan,V.; Halpin,R.; Lin,X.; Bera,J.; Ghedin,E.; Fedorova,N.; Overton,L.; Tsitrin,T.; Stockwell,T.; Amedeo,P.; Bishop,B.; Chen,H.; Edworthy,P.; Gupta,N.; Katzel,D.; Li,K.; Schobel,S.; Shrivastava,S.; Thovarai,V.; Wang,S.; Westgeest,K.B.; van Beek,R.; Bestebroer,T.M.; de Jong,J.C.; Rimmelzwaan,G.F.; Osterhaus,A.D.M.E.; Fouchier,R.A.M.; Bao,Y.; Sanders,R.; Dernovoy,D.; Kiryutin,B.; …
EPI365831	PA	France	1991-Dec-16	EPI_ISL_114554	A/Lyon/1337/1991		Import from public-domain	Wentworth,D.E.; Dugan,V.; Halpin,R.; Lin,X.; Bera,J.; Ghedin,E.; Fedorova,N.; Overton,L.; Tsitrin,T.; Stockwell,T.; Amedeo,P.; Bishop,B.; Chen,H.; Edworthy,P.; Gupta,N.; Katzel,D.; Li,K.; Schobel,S.; Shrivastava,S.; Thovarai,V.; Wang,S.; Westgeest,K.B.; van Beek,R.; Bestebroer,T.M.; de Jong,J.C.; Rimmelzwaan,G.F.; Osterhaus,A.D.M.E.; Fouchier,R.A.M.; Bao,Y.; Sanders,R.; Dernovoy,D.; Kiryutin,B.; …
EPI365840	PA	France	1991-Dec-16	EPI_ISL_114555	A/Lyon/1373/1991		Import from public-domain	Wentworth,D.E.; Dugan,V.; Halpin,R.; Lin,X.; Bera,J.; Ghedin,E.; Fedorova,N.; Overton,L.; Tsitrin,T.; Stockwell,T.; Amedeo,P.; Bishop,B.; Chen,H.; Edworthy,P.; Gupta,N.; Katzel,D.; Li,K.; Schobel,S.; Shrivastava,S.; Thovarai,V.; Wang,S.; Westgeest,K.B.; van Beek,R.; Bestebroer,T.M.; de Jong,J.C.; Rimmelzwaan,G.F.; Osterhaus,A.D.M.E.; Fouchier,R.A.M.; Bao,Y.; Sanders,R.; Dernovoy,D.; Kiryutin,B.; …
EPI365847	PA	France	1991-Dec-26	EPI_ISL_114556	A/Lyon/1594/1991		Import from public-domain	Wentworth,D.E.; Dugan,V.; Halpin,R.; Lin,X.; Bera,J.; Ghedin,E.; Fedorova,N.; Overton,L.; Tsitrin,T.; Stockwell,T.; Amedeo,P.; Bishop,B.; Chen,H.; Edworthy,P.; Gupta,N.; Katzel,D.; Li,K.; Schobel,S.; Shrivastava,S.; Thovarai,V.; Wang,S.; Westgeest,K.B.; van Beek,R.; Bestebroer,T.M.; de Jong,J.C.; Rimmelzwaan,G.F.; Osterhaus,A.D.M.E.; Fouchier,R.A.M.; Bao,Y.; Sanders,R.; Dernovoy,D.; Kiryutin,B.; …
EPI365855	PA	France	1991-Dec-17	EPI_ISL_114557	A/Lyon/23672/1991		Import from public-domain	Wentworth,D.E.; Dugan,V.; Halpin,R.; Lin,X.; Bera,J.; Ghedin,E.; Fedorova,N.; Overton,L.; Tsitrin,T.; Stockwell,T.; Amedeo,P.; Bishop,B.; Chen,H.; Edworthy,P.; Gupta,N.; Katzel,D.; Li,K.; Schobel,S.; Shrivastava,S.; Thovarai,V.; Wang,S.; Westgeest,K.B.; van Beek,R.; Bestebroer,T.M.; de Jong,J.C.; Rimmelzwaan,G.F.; Osterhaus,A.D.M.E.; Fouchier,R.A.M.; Bao,Y.; Sanders,R.; Dernovoy,D.; Kiryutin,B.; …
EPI365863	PA	France	1991-Dec-24	EPI_ISL_114558	A/Lyon/24103/1991		Import from public-domain	Wentworth,D.E.; Dugan,V.; Halpin,R.; Lin,X.; Bera,J.; Ghedin,E.; Fedorova,N.; Overton,L.; Tsitrin,T.; Stockwell,T.; Amedeo,P.; Bishop,B.; Chen,H.; Edworthy,P.; Gupta,N.; Katzel,D.; Li,K.; Schobel,S.; Shrivastava,S.; Thovarai,V.; Wang,S.; Westgeest,K.B.; van Beek,R.; Bestebroer,T.M.; de Jong,J.C.; Rimmelzwaan,G.F.; Osterhaus,A.D.M.E.; Fouchier,R.A.M.; Bao,Y.; Sanders,R.; Dernovoy,D.; Kiryutin,B.; …
EPI365871	PA	France	1991-Dec-26	EPI_ISL_114559	A/Lyon/24222/1991		Import from public-domain	Wentworth,D.E.; Dugan,V.; Halpin,R.; Lin,X.; Bera,J.; Ghedin,E.; Fedorova,N.; Overton,L.; Tsitrin,T.; Stockwell,T.; Amedeo,P.; Bishop,B.; Chen,H.; Edworthy,P.; Gupta,N.; Katzel,D.; Li,K.; Schobel,S.; Shrivastava,S.; Thovarai,V.; Wang,S.; Westgeest,K.B.; van Beek,R.; Bestebroer,T.M.; de Jong,J.C.; Rimmelzwaan,G.F.; Osterhaus,A.D.M.E.; Fouchier,R.A.M.; Bao,Y.; Sanders,R.; Dernovoy,D.; Kiryutin,B.; …
EPI365984	PA	Netherlands	1992-Jan-09	EPI_ISL_114705	A/Nijmegen/3126/1992		Import from public-domain	Wentworth,D.E.; Dugan,V.; Halpin,R.; Lin,X.; Bera,J.; Ghedin,E.; Fedorova,N.; Overton,L.; Tsitrin,T.; Stockwell,T.; Amedeo,P.; Bishop,B.; Chen,H.; Edworthy,P.; Gupta,N.; Katzel,D.; Li,K.; Schobel,S.; Shrivastava,S.; Thovarai,V.; Wang,S.; Westgeest,K.B.; van Beek,R.; Bestebroer,T.M.; de Jong,J.C.; Rimmelzwaan,G.F.; Osterhaus,A.D.M.E.; Fouchier,R.A.M.; Bao,Y.; Sanders,R.; Dernovoy,D.; Kiryutin,B.; …
EPI365989	PA	Netherlands	1992-Feb-07	EPI_ISL_114706	A/Nijmegen/3129/1992		Import from public-domain	Wentworth,D.E.; Dugan,V.; Halpin,R.; Lin,X.; Bera,J.; Ghedin,E.; Fedorova,N.; Overton,L.; Tsitrin,T.; Stockwell,T.; Amedeo,P.; Bishop,B.; Chen,H.; Edworthy,P.; Gupta,N.; Katzel,D.; Li,K.; Schobel,S.; Shrivastava,S.; Thovarai,V.; Wang,S.; Westgeest,K.B.; van Beek,R.; Bestebroer,T.M.; de Jong,J.C.; Rimmelzwaan,G.F.; Osterhaus,A.D.M.E.; Fouchier,R.A.M.; Bao,Y.; Sanders,R.; Dernovoy,D.; Kiryutin,B.; …
EPI366000	PA	Spain	1991-Dec-28	EPI_ISL_114707	A/Oviedo/31/1992		Import from public-domain	Wentworth,D.E.; Dugan,V.; Halpin,R.; Lin,X.; Bera,J.; Ghedin,E.; Fedorova,N.; Overton,L.; Tsitrin,T.; Stockwell,T.; Amedeo,P.; Bishop,B.; Chen,H.; Edworthy,P.; Gupta,N.; Katzel,D.; Li,K.; Schobel,S.; Shrivastava,S.; Thovarai,V.; Wang,S.; Westgeest,K.B.; van Beek,R.; Bestebroer,T.M.; de Jong,J.C.; Rimmelzwaan,G.F.; Osterhaus,A.D.M.E.; Fouchier,R.A.M.; Bao,Y.; Sanders,R.; Dernovoy,D.; Kiryutin,B.; …
EPI366008	PA	France	1991-Dec-01	EPI_ISL_114708	A/Paris/320/1992		Import from public-domain	Wentworth,D.E.; Dugan,V.; Halpin,R.; Lin,X.; Bera,J.; Ghedin,E.; Fedorova,N.; Overton,L.; Tsitrin,T.; Stockwell,T.; Amedeo,P.; Bishop,B.; Chen,H.; Edworthy,P.; Gupta,N.; Katzel,D.; Li,K.; Schobel,S.; Shrivastava,S.; Thovarai,V.; Wang,S.; Westgeest,K.B.; van Beek,R.; Bestebroer,T.M.; de Jong,J.C.; Rimmelzwaan,G.F.; Osterhaus,A.D.M.E.; Fouchier,R.A.M.; Bao,Y.; Sanders,R.; Dernovoy,D.; Kiryutin,B.; …
EPI366016	PA	France	1991-Dec-01	EPI_ISL_114709	A/Paris/325/1992		Import from public-domain	Wentworth,D.E.; Dugan,V.; Halpin,R.; Lin,X.; Bera,J.; Ghedin,E.; Fedorova,N.; Overton,L.; Tsitrin,T.; Stockwell,T.; Amedeo,P.; Bishop,B.; Chen,H.; Edworthy,P.; Gupta,N.; Katzel,D.; Li,K.; Schobel,S.; Shrivastava,S.; Thovarai,V.; Wang,S.; Westgeest,K.B.; van Beek,R.; Bestebroer,T.M.; de Jong,J.C.; Rimmelzwaan,G.F.; Osterhaus,A.D.M.E.; Fouchier,R.A.M.; Bao,Y.; Sanders,R.; Dernovoy,D.; Kiryutin,B.; …
EPI366033	PA	France	1991-Dec-01	EPI_ISL_114710	A/Paris/407/1992		Import from public-domain	Wentworth,D.E.; Dugan,V.; Halpin,R.; Lin,X.; Bera,J.; Ghedin,E.; Fedorova,N.; Overton,L.; Tsitrin,T.; Stockwell,T.; Amedeo,P.; Bishop,B.; Chen,H.; Edworthy,P.; Gupta,N.; Katzel,D.; Li,K.; Schobel,S.; Shrivastava,S.; Thovarai,V.; Wang,S.; Westgeest,K.B.; van Beek,R.; Bestebroer,T.M.; de Jong,J.C.; Rimmelzwaan,G.F.; Osterhaus,A.D.M.E.; Fouchier,R.A.M.; Bao,Y.; Sanders,R.; Dernovoy,D.; Kiryutin,B.; …
EPI366026	PA	United States	2012-Mar-29	EPI_ISL_114711	A/Utah/10/2012	Utah Department of Health	Centers for Disease Control and Prevention
EPI366042	PA	France	1991-Dec-01	EPI_ISL_114758	A/Paris/417/1992		Import from public-domain	Wentworth,D.E.; Dugan,V.; Halpin,R.; Lin,X.; Bera,J.; Ghedin,E.; Fedorova,N.; Overton,L.; Tsitrin,T.; Stockwell,T.; Amedeo,P.; Bishop,B.; Chen,H.; Edworthy,P.; Gupta,N.; Katzel,D.; Li,K.; Schobel,S.; Shrivastava,S.; Thovarai,V.; Wang,S.; Westgeest,K.B.; van Beek,R.; Bestebroer,T.M.; de Jong,J.C.; Rimmelzwaan,G.F.; Osterhaus,A.D.M.E.; Fouchier,R.A.M.; Bao,Y.; Sanders,R.; Dernovoy,D.; Kiryutin,B.; …
EPI366049	PA	France	1991-Dec-01	EPI_ISL_114759	A/Paris/424/1992		Import from public-domain	Wentworth,D.E.; Dugan,V.; Halpin,R.; Lin,X.; Bera,J.; Ghedin,E.; Fedorova,N.; Overton,L.; Tsitrin,T.; Stockwell,T.; Amedeo,P.; Bishop,B.; Chen,H.; Edworthy,P.; Gupta,N.; Katzel,D.; Li,K.; Schobel,S.; Shrivastava,S.; Thovarai,V.; Wang,S.; Westgeest,K.B.; van Beek,R.; Bestebroer,T.M.; de Jong,J.C.; Rimmelzwaan,G.F.; Osterhaus,A.D.M.E.; Fouchier,R.A.M.; Bao,Y.; Sanders,R.; Dernovoy,D.; Kiryutin,B.; …
EPI366057	PA	France	1991-Dec-01	EPI_ISL_114760	A/Paris/457/1992		Import from public-domain	Wentworth,D.E.; Dugan,V.; Halpin,R.; Lin,X.; Bera,J.; Ghedin,E.; Fedorova,N.; Overton,L.; Tsitrin,T.; Stockwell,T.; Amedeo,P.; Bishop,B.; Chen,H.; Edworthy,P.; Gupta,N.; Katzel,D.; Li,K.; Schobel,S.; Shrivastava,S.; Thovarai,V.; Wang,S.; Westgeest,K.B.; van Beek,R.; Bestebroer,T.M.; de Jong,J.C.; Rimmelzwaan,G.F.; Osterhaus,A.D.M.E.; Fouchier,R.A.M.; Bao,Y.; Sanders,R.; Dernovoy,D.; Kiryutin,B.; …
EPI366064	PA	France	1991-Dec-01	EPI_ISL_114761	A/Paris/467/1992		Import from public-domain	Wentworth,D.E.; Dugan,V.; Halpin,R.; Lin,X.; Bera,J.; Ghedin,E.; Fedorova,N.; Overton,L.; Tsitrin,T.; Stockwell,T.; Amedeo,P.; Bishop,B.; Chen,H.; Edworthy,P.; Gupta,N.; Katzel,D.; Li,K.; Schobel,S.; Shrivastava,S.; Thovarai,V.; Wang,S.; Westgeest,K.B.; van Beek,R.; Bestebroer,T.M.; de Jong,J.C.; Rimmelzwaan,G.F.; Osterhaus,A.D.M.E.; Fouchier,R.A.M.; Bao,Y.; Sanders,R.; Dernovoy,D.; Kiryutin,B.; …
EPI366073	PA	France	1991-Dec-01	EPI_ISL_114762	A/Paris/512/1991		Import from public-domain	Wentworth,D.E.; Dugan,V.; Halpin,R.; Lin,X.; Bera,J.; Ghedin,E.; Fedorova,N.; Overton,L.; Tsitrin,T.; Stockwell,T.; Amedeo,P.; Bishop,B.; Chen,H.; Edworthy,P.; Gupta,N.; Katzel,D.; Li,K.; Schobel,S.; Shrivastava,S.; Thovarai,V.; Wang,S.; Westgeest,K.B.; van Beek,R.; Bestebroer,T.M.; de Jong,J.C.; Rimmelzwaan,G.F.; Osterhaus,A.D.M.E.; Fouchier,R.A.M.; Bao,Y.; Sanders,R.; Dernovoy,D.; Kiryutin,B.; …
EPI366081	PA	France	1991-Dec-01	EPI_ISL_114763	A/Paris/548/1992		Import from public-domain	Wentworth,D.E.; Dugan,V.; Halpin,R.; Lin,X.; Bera,J.; Ghedin,E.; Fedorova,N.; Overton,L.; Tsitrin,T.; Stockwell,T.; Amedeo,P.; Bishop,B.; Chen,H.; Edworthy,P.; Gupta,N.; Katzel,D.; Li,K.; Schobel,S.; Shrivastava,S.; Thovarai,V.; Wang,S.; Westgeest,K.B.; van Beek,R.; Bestebroer,T.M.; de Jong,J.C.; Rimmelzwaan,G.F.; Osterhaus,A.D.M.E.; Fouchier,R.A.M.; Bao,Y.; Sanders,R.; Dernovoy,D.; Kiryutin,B.; …
EPI366089	PA	France	1991-Dec-01	EPI_ISL_114811	A/Paris/564/1991		Import from public-domain	Wentworth,D.E.; Dugan,V.; Halpin,R.; Lin,X.; Bera,J.; Ghedin,E.; Fedorova,N.; Overton,L.; Tsitrin,T.; Stockwell,T.; Amedeo,P.; Bishop,B.; Chen,H.; Edworthy,P.; Gupta,N.; Katzel,D.; Li,K.; Schobel,S.; Shrivastava,S.; Thovarai,V.; Wang,S.; Westgeest,K.B.; van Beek,R.; Bestebroer,T.M.; de Jong,J.C.; Rimmelzwaan,G.F.; Osterhaus,A.D.M.E.; Fouchier,R.A.M.; Bao,Y.; Sanders,R.; Dernovoy,D.; Kiryutin,B.; …
EPI366096	PA	France	1992-Jan-01	EPI_ISL_114812	A/Paris/583/1992		Import from public-domain	Wentworth,D.E.; Dugan,V.; Halpin,R.; Lin,X.; Bera,J.; Ghedin,E.; Fedorova,N.; Overton,L.; Tsitrin,T.; Stockwell,T.; Amedeo,P.; Bishop,B.; Chen,H.; Edworthy,P.; Gupta,N.; Katzel,D.; Li,K.; Schobel,S.; Shrivastava,S.; Thovarai,V.; Wang,S.; Westgeest,K.B.; van Beek,R.; Bestebroer,T.M.; de Jong,J.C.; Rimmelzwaan,G.F.; Osterhaus,A.D.M.E.; Fouchier,R.A.M.; Bao,Y.; Sanders,R.; Dernovoy,D.; Kiryutin,B.; …
EPI366106	PA	France	1991-Dec-01	EPI_ISL_114813	A/Paris/597/1991		Import from public-domain	Wentworth,D.E.; Dugan,V.; Halpin,R.; Lin,X.; Bera,J.; Ghedin,E.; Fedorova,N.; Overton,L.; Tsitrin,T.; Stockwell,T.; Amedeo,P.; Bishop,B.; Chen,H.; Edworthy,P.; Gupta,N.; Katzel,D.; Li,K.; Schobel,S.; Shrivastava,S.; Thovarai,V.; Wang,S.; Westgeest,K.B.; van Beek,R.; Bestebroer,T.M.; de Jong,J.C.; Rimmelzwaan,G.F.; Osterhaus,A.D.M.E.; Fouchier,R.A.M.; Bao,Y.; Sanders,R.; Dernovoy,D.; Kiryutin,B.; …
EPI366112	PA	France	1992-Jan-01	EPI_ISL_114814	A/Paris/614/1992		Import from public-domain	Wentworth,D.E.; Dugan,V.; Halpin,R.; Lin,X.; Bera,J.; Ghedin,E.; Fedorova,N.; Overton,L.; Tsitrin,T.; Stockwell,T.; Amedeo,P.; Bishop,B.; Chen,H.; Edworthy,P.; Gupta,N.; Katzel,D.; Li,K.; Schobel,S.; Shrivastava,S.; Thovarai,V.; Wang,S.; Westgeest,K.B.; van Beek,R.; Bestebroer,T.M.; de Jong,J.C.; Rimmelzwaan,G.F.; Osterhaus,A.D.M.E.; Fouchier,R.A.M.; Bao,Y.; Sanders,R.; Dernovoy,D.; Kiryutin,B.; …
EPI366120	PA	Australia	1992-Mar-31	EPI_ISL_114815	A/South Austalia/23/1992		Import from public-domain	Wentworth,D.E.; Dugan,V.; Halpin,R.; Lin,X.; Bera,J.; Ghedin,E.; Fedorova,N.; Overton,L.; Tsitrin,T.; Stockwell,T.; Amedeo,P.; Bishop,B.; Chen,H.; Edworthy,P.; Gupta,N.; Katzel,D.; Li,K.; Schobel,S.; Shrivastava,S.; Thovarai,V.; Wang,S.; Westgeest,K.B.; van Beek,R.; Bestebroer,T.M.; de Jong,J.C.; Rimmelzwaan,G.F.; Osterhaus,A.D.M.E.; Fouchier,R.A.M.; Bao,Y.; Sanders,R.; Dernovoy,D.; Kiryutin,B.; …
EPI366128	PA	Australia	1992-Apr-06	EPI_ISL_114816	A/South Austalia/27/1992		Import from public-domain	Wentworth,D.E.; Dugan,V.; Halpin,R.; Lin,X.; Bera,J.; Ghedin,E.; Fedorova,N.; Overton,L.; Tsitrin,T.; Stockwell,T.; Amedeo,P.; Bishop,B.; Chen,H.; Edworthy,P.; Gupta,N.; Katzel,D.; Li,K.; Schobel,S.; Shrivastava,S.; Thovarai,V.; Wang,S.; Westgeest,K.B.; van Beek,R.; Bestebroer,T.M.; de Jong,J.C.; Rimmelzwaan,G.F.; Osterhaus,A.D.M.E.; Fouchier,R.A.M.; Bao,Y.; Sanders,R.; Dernovoy,D.; Kiryutin,B.; …
EPI366136	PA	Sweden	1992-Feb-14	EPI_ISL_114867	A/Stockholm/7/1992		Import from public-domain	Wentworth,D.E.; Dugan,V.; Halpin,R.; Lin,X.; Bera,J.; Ghedin,E.; Fedorova,N.; Overton,L.; Tsitrin,T.; Stockwell,T.; Amedeo,P.; Bishop,B.; Chen,H.; Edworthy,P.; Gupta,N.; Katzel,D.; Li,K.; Schobel,S.; Shrivastava,S.; Thovarai,V.; Wang,S.; Westgeest,K.B.; van Beek,R.; Bestebroer,T.M.; de Jong,J.C.; Rimmelzwaan,G.F.; Osterhaus,A.D.M.E.; Fouchier,R.A.M.; Bao,Y.; Sanders,R.; Dernovoy,D.; Kiryutin,B.; …
EPI366144	PA	Sweden	1992-Nov-01	EPI_ISL_114868	A/Stockholm/12/1992		Import from public-domain	Wentworth,D.E.; Dugan,V.; Halpin,R.; Lin,X.; Bera,J.; Ghedin,E.; Fedorova,N.; Overton,L.; Tsitrin,T.; Stockwell,T.; Amedeo,P.; Bishop,B.; Chen,H.; Edworthy,P.; Gupta,N.; Katzel,D.; Li,K.; Schobel,S.; Shrivastava,S.; Thovarai,V.; Wang,S.; Westgeest,K.B.; van Beek,R.; Bestebroer,T.M.; de Jong,J.C.; Rimmelzwaan,G.F.; Osterhaus,A.D.M.E.; Fouchier,R.A.M.; Bao,Y.; Sanders,R.; Dernovoy,D.; Kiryutin,B.; …
EPI366156	PA	Sweden	1992-Dec-01	EPI_ISL_114869	A/Stockholm/13/1992		Import from public-domain	Wentworth,D.E.; Dugan,V.; Halpin,R.; Lin,X.; Bera,J.; Ghedin,E.; Fedorova,N.; Overton,L.; Tsitrin,T.; Stockwell,T.; Amedeo,P.; Bishop,B.; Chen,H.; Edworthy,P.; Gupta,N.; Katzel,D.; Li,K.; Schobel,S.; Shrivastava,S.; Thovarai,V.; Wang,S.; Westgeest,K.B.; van Beek,R.; Bestebroer,T.M.; de Jong,J.C.; Rimmelzwaan,G.F.; Osterhaus,A.D.M.E.; Fouchier,R.A.M.; Bao,Y.; Sanders,R.; Dernovoy,D.; Kiryutin,B.; …
EPI366168	PA	Netherlands	1991-Dec-04	EPI_ISL_114870	A/Tilburg/5957/1992		Import from public-domain	Wentworth,D.E.; Dugan,V.; Halpin,R.; Lin,X.; Bera,J.; Ghedin,E.; Fedorova,N.; Overton,L.; Tsitrin,T.; Stockwell,T.; Amedeo,P.; Bishop,B.; Chen,H.; Edworthy,P.; Gupta,N.; Katzel,D.; Li,K.; Schobel,S.; Shrivastava,S.; Thovarai,V.; Wang,S.; Westgeest,K.B.; van Beek,R.; Bestebroer,T.M.; de Jong,J.C.; Rimmelzwaan,G.F.; Osterhaus,A.D.M.E.; Fouchier,R.A.M.; Bao,Y.; Sanders,R.; Dernovoy,D.; Kiryutin,B.; …
EPI366181	PA	Sweden	1992-Oct-01	EPI_ISL_114871	A/Umea/1982/1992		Import from public-domain	Wentworth,D.E.; Dugan,V.; Halpin,R.; Lin,X.; Bera,J.; Ghedin,E.; Fedorova,N.; Overton,L.; Tsitrin,T.; Stockwell,T.; Amedeo,P.; Bishop,B.; Chen,H.; Edworthy,P.; Gupta,N.; Katzel,D.; Li,K.; Schobel,S.; Shrivastava,S.; Thovarai,V.; Wang,S.; Westgeest,K.B.; van Beek,R.; Bestebroer,T.M.; de Jong,J.C.; Rimmelzwaan,G.F.; Osterhaus,A.D.M.E.; Fouchier,R.A.M.; Bao,Y.; Sanders,R.; Dernovoy,D.; Kiryutin,B.; …
EPI366176	PA	Sweden	1992-Nov-01	EPI_ISL_114872	A/Umea/2000/1992		Import from public-domain	Wentworth,D.E.; Dugan,V.; Halpin,R.; Lin,X.; Bera,J.; Ghedin,E.; Fedorova,N.; Overton,L.; Tsitrin,T.; Stockwell,T.; Amedeo,P.; Bishop,B.; Chen,H.; Edworthy,P.; Gupta,N.; Katzel,D.; Li,K.; Schobel,S.; Shrivastava,S.; Thovarai,V.; Wang,S.; Westgeest,K.B.; van Beek,R.; Bestebroer,T.M.; de Jong,J.C.; Rimmelzwaan,G.F.; Osterhaus,A.D.M.E.; Fouchier,R.A.M.; Bao,Y.; Sanders,R.; Dernovoy,D.; Kiryutin,B.; …
EPI366184	PA	Australia	1992-Jul-17	EPI_ISL_114873	A/Victoria/68/1992		Import from public-domain	Wentworth,D.E.; Dugan,V.; Halpin,R.; Lin,X.; Bera,J.; Ghedin,E.; Fedorova,N.; Overton,L.; Tsitrin,T.; Stockwell,T.; Amedeo,P.; Bishop,B.; Chen,H.; Edworthy,P.; Gupta,N.; Katzel,D.; Li,K.; Schobel,S.; Shrivastava,S.; Thovarai,V.; Wang,S.; Westgeest,K.B.; van Beek,R.; Bestebroer,T.M.; de Jong,J.C.; Rimmelzwaan,G.F.; Osterhaus,A.D.M.E.; Fouchier,R.A.M.; Bao,Y.; Sanders,R.; Dernovoy,D.; Kiryutin,B.; …
EPI366192	PA	Japan	1993-Jan-01	EPI_ISL_115040	A/Akita/4/1993		Import from public-domain	Wentworth,D.E.; Dugan,V.; Halpin,R.; Lin,X.; Bera,J.; Ghedin,E.; Fedorova,N.; Overton,L.; Tsitrin,T.; Stockwell,T.; Amedeo,P.; Bishop,B.; Chen,H.; Edworthy,P.; Gupta,N.; Katzel,D.; Li,K.; Schobel,S.; Shrivastava,S.; Thovarai,V.; Wang,S.; Westgeest,K.B.; van Beek,R.; Bestebroer,T.M.; de Jong,J.C.; Rimmelzwaan,G.F.; Osterhaus,A.D.M.E.; Fouchier,R.A.M.; Bao,Y.; Sanders,R.; Dernovoy,D.; Kiryutin,B.; …
EPI366382	PA	Netherlands	1993-Jan-01	EPI_ISL_115041	A/Enschede/5458/1993		Import from public-domain	Wentworth,D.E.; Dugan,V.; Halpin,R.; Lin,X.; Bera,J.; Ghedin,E.; Fedorova,N.; Overton,L.; Tsitrin,T.; Stockwell,T.; Amedeo,P.; Bishop,B.; Chen,H.; Edworthy,P.; Gupta,N.; Katzel,D.; Li,K.; Schobel,S.; Shrivastava,S.; Thovarai,V.; Wang,S.; Westgeest,K.B.; van Beek,R.; Bestebroer,T.M.; de Jong,J.C.; Rimmelzwaan,G.F.; Osterhaus,A.D.M.E.; Fouchier,R.A.M.; Bao,Y.; Sanders,R.; Dernovoy,D.; Kiryutin,B.; …
EPI366389	PA	China	1993-Jan-01	EPI_ISL_115110	A/Guangdong/25/1993		Import from public-domain	Wentworth,D.E.; Dugan,V.; Halpin,R.; Lin,X.; Bera,J.; Ghedin,E.; Fedorova,N.; Overton,L.; Tsitrin,T.; Stockwell,T.; Amedeo,P.; Bishop,B.; Chen,H.; Edworthy,P.; Gupta,N.; Katzel,D.; Li,K.; Schobel,S.; Shrivastava,S.; Thovarai,V.; Wang,S.; Westgeest,K.B.; van Beek,R.; Bestebroer,T.M.; de Jong,J.C.; Rimmelzwaan,G.F.; Osterhaus,A.D.M.E.; Fouchier,R.A.M.; Bao,Y.; Sanders,R.; Dernovoy,D.; Kiryutin,B.; …
EPI366397	PA	France	1993-Feb-22	EPI_ISL_115111	A/Lyon/672/1993		Import from public-domain	Wentworth,D.E.; Dugan,V.; Halpin,R.; Lin,X.; Bera,J.; Ghedin,E.; Fedorova,N.; Overton,L.; Tsitrin,T.; Stockwell,T.; Amedeo,P.; Bishop,B.; Chen,H.; Edworthy,P.; Gupta,N.; Katzel,D.; Li,K.; Schobel,S.; Shrivastava,S.; Thovarai,V.; Wang,S.; Westgeest,K.B.; van Beek,R.; Bestebroer,T.M.; de Jong,J.C.; Rimmelzwaan,G.F.; Osterhaus,A.D.M.E.; Fouchier,R.A.M.; Bao,Y.; Sanders,R.; Dernovoy,D.; Kiryutin,B.; …
EPI366405	PA	France	1993-Nov-30	EPI_ISL_115112	A/Lyon/1815/1993		Import from public-domain	Wentworth,D.E.; Dugan,V.; Halpin,R.; Lin,X.; Bera,J.; Ghedin,E.; Fedorova,N.; Overton,L.; Tsitrin,T.; Stockwell,T.; Amedeo,P.; Bishop,B.; Chen,H.; Edworthy,P.; Gupta,N.; Katzel,D.; Li,K.; Schobel,S.; Shrivastava,S.; Thovarai,V.; Wang,S.; Westgeest,K.B.; van Beek,R.; Bestebroer,T.M.; de Jong,J.C.; Rimmelzwaan,G.F.; Osterhaus,A.D.M.E.; Fouchier,R.A.M.; Bao,Y.; Sanders,R.; Dernovoy,D.; Kiryutin,B.; …
EPI366744	PA	France	1993-Dec-14	EPI_ISL_115113	A/Lyon/23602/1993		Import from public-domain	Wentworth,D.E.; Dugan,V.; Halpin,R.; Lin,X.; Bera,J.; Ghedin,E.; Fedorova,N.; Overton,L.; Tsitrin,T.; Stockwell,T.; Amedeo,P.; Bishop,B.; Chen,H.; Edworthy,P.; Gupta,N.; Katzel,D.; Li,K.; Schobel,S.; Shrivastava,S.; Thovarai,V.; Wang,S.; Westgeest,K.B.; van Beek,R.; Bestebroer,T.M.; de Jong,J.C.; Rimmelzwaan,G.F.; Osterhaus,A.D.M.E.; Fouchier,R.A.M.; Bao,Y.; Sanders,R.; Dernovoy,D.; Kiryutin,B.; …
EPI366749	PA	Spain	1993-Jan-01	EPI_ISL_115300	A/Madrid/G122/1993		Import from public-domain	Wentworth,D.E.; Dugan,V.; Halpin,R.; Lin,X.; Bera,J.; Ghedin,E.; Fedorova,N.; Overton,L.; Tsitrin,T.; Stockwell,T.; Amedeo,P.; Bishop,B.; Chen,H.; Edworthy,P.; Gupta,N.; Katzel,D.; Li,K.; Schobel,S.; Shrivastava,S.; Thovarai,V.; Wang,S.; Westgeest,K.B.; van Beek,R.; Bestebroer,T.M.; de Jong,J.C.; Rimmelzwaan,G.F.; Osterhaus,A.D.M.E.; Fouchier,R.A.M.; Bao,Y.; Sanders,R.; Dernovoy,D.; Kiryutin,B.; …
EPI366758	PA	Spain	1993-Jan-01	EPI_ISL_115301	A/Madrid/G101/1993		Import from public-domain	Wentworth,D.E.; Dugan,V.; Halpin,R.; Lin,X.; Bera,J.; Ghedin,E.; Fedorova,N.; Overton,L.; Tsitrin,T.; Stockwell,T.; Amedeo,P.; Bishop,B.; Chen,H.; Edworthy,P.; Gupta,N.; Katzel,D.; Li,K.; Schobel,S.; Shrivastava,S.; Thovarai,V.; Wang,S.; Westgeest,K.B.; van Beek,R.; Bestebroer,T.M.; de Jong,J.C.; Rimmelzwaan,G.F.; Osterhaus,A.D.M.E.; Fouchier,R.A.M.; Bao,Y.; Sanders,R.; Dernovoy,D.; Kiryutin,B.; …
EPI366766	PA	Spain	1993-Jan-01	EPI_ISL_115302	A/Madrid/G109/1993		Import from public-domain	Wentworth,D.E.; Dugan,V.; Halpin,R.; Lin,X.; Bera,J.; Ghedin,E.; Fedorova,N.; Overton,L.; Tsitrin,T.; Stockwell,T.; Amedeo,P.; Bishop,B.; Chen,H.; Edworthy,P.; Gupta,N.; Katzel,D.; Li,K.; Schobel,S.; Shrivastava,S.; Thovarai,V.; Wang,S.; Westgeest,K.B.; van Beek,R.; Bestebroer,T.M.; de Jong,J.C.; Rimmelzwaan,G.F.; Osterhaus,A.D.M.E.; Fouchier,R.A.M.; Bao,Y.; Sanders,R.; Dernovoy,D.; Kiryutin,B.; …
EPI366773	PA	Spain	1993-Jan-01	EPI_ISL_115303	A/Madrid/G116/1993		Import from public-domain	Wentworth,D.E.; Dugan,V.; Halpin,R.; Lin,X.; Bera,J.; Ghedin,E.; Fedorova,N.; Overton,L.; Tsitrin,T.; Stockwell,T.; Amedeo,P.; Bishop,B.; Chen,H.; Edworthy,P.; Gupta,N.; Katzel,D.; Li,K.; Schobel,S.; Shrivastava,S.; Thovarai,V.; Wang,S.; Westgeest,K.B.; van Beek,R.; Bestebroer,T.M.; de Jong,J.C.; Rimmelzwaan,G.F.; Osterhaus,A.D.M.E.; Fouchier,R.A.M.; Bao,Y.; Sanders,R.; Dernovoy,D.; Kiryutin,B.; …
EPI366781	PA	Spain	1993-Jan-01	EPI_ISL_115304	A/Madrid/G252/1993		Import from public-domain	Wentworth,D.E.; Dugan,V.; Halpin,R.; Lin,X.; Bera,J.; Ghedin,E.; Fedorova,N.; Overton,L.; Tsitrin,T.; Stockwell,T.; Amedeo,P.; Bishop,B.; Chen,H.; Edworthy,P.; Gupta,N.; Katzel,D.; Li,K.; Schobel,S.; Shrivastava,S.; Thovarai,V.; Wang,S.; Westgeest,K.B.; van Beek,R.; Bestebroer,T.M.; de Jong,J.C.; Rimmelzwaan,G.F.; Osterhaus,A.D.M.E.; Fouchier,R.A.M.; Bao,Y.; Sanders,R.; Dernovoy,D.; Kiryutin,B.; …
EPI366789	PA	Netherlands	1993-Feb-15	EPI_ISL_115305	A/Netherlands/101/1993		Import from public-domain	Wentworth,D.E.; Dugan,V.; Halpin,R.; Lin,X.; Bera,J.; Ghedin,E.; Fedorova,N.; Overton,L.; Tsitrin,T.; Stockwell,T.; Amedeo,P.; Bishop,B.; Chen,H.; Edworthy,P.; Gupta,N.; Katzel,D.; Li,K.; Schobel,S.; Shrivastava,S.; Thovarai,V.; Wang,S.; Westgeest,K.B.; van Beek,R.; Bestebroer,T.M.; de Jong,J.C.; Rimmelzwaan,G.F.; Osterhaus,A.D.M.E.; Fouchier,R.A.M.; Bao,Y.; Sanders,R.; Dernovoy,D.; Kiryutin,B.; …
EPI366798	PA	Netherlands	1993-Feb-23	EPI_ISL_115353	A/Netherlands/126/1993		Import from public-domain	Wentworth,D.E.; Dugan,V.; Halpin,R.; Lin,X.; Bera,J.; Ghedin,E.; Fedorova,N.; Overton,L.; Tsitrin,T.; Stockwell,T.; Amedeo,P.; Bishop,B.; Chen,H.; Edworthy,P.; Gupta,N.; Katzel,D.; Li,K.; Schobel,S.; Shrivastava,S.; Thovarai,V.; Wang,S.; Westgeest,K.B.; van Beek,R.; Bestebroer,T.M.; de Jong,J.C.; Rimmelzwaan,G.F.; Osterhaus,A.D.M.E.; Fouchier,R.A.M.; Bao,Y.; Sanders,R.; Dernovoy,D.; Kiryutin,B.; …
EPI366806	PA	Netherlands	1993-Mar-05	EPI_ISL_115354	A/Netherlands/165/1993		Import from public-domain	Wentworth,D.E.; Dugan,V.; Halpin,R.; Lin,X.; Bera,J.; Ghedin,E.; Fedorova,N.; Overton,L.; Tsitrin,T.; Stockwell,T.; Amedeo,P.; Bishop,B.; Chen,H.; Edworthy,P.; Gupta,N.; Katzel,D.; Li,K.; Schobel,S.; Shrivastava,S.; Thovarai,V.; Wang,S.; Westgeest,K.B.; van Beek,R.; Bestebroer,T.M.; de Jong,J.C.; Rimmelzwaan,G.F.; Osterhaus,A.D.M.E.; Fouchier,R.A.M.; Bao,Y.; Sanders,R.; Dernovoy,D.; Kiryutin,B.; …
EPI366814	PA	Netherlands	1993-Dec-06	EPI_ISL_115355	A/Netherlands/357/1993		Import from public-domain	Wentworth,D.E.; Dugan,V.; Halpin,R.; Lin,X.; Bera,J.; Ghedin,E.; Fedorova,N.; Overton,L.; Tsitrin,T.; Stockwell,T.; Amedeo,P.; Bishop,B.; Chen,H.; Edworthy,P.; Gupta,N.; Katzel,D.; Li,K.; Schobel,S.; Shrivastava,S.; Thovarai,V.; Wang,S.; Westgeest,K.B.; van Beek,R.; Bestebroer,T.M.; de Jong,J.C.; Rimmelzwaan,G.F.; Osterhaus,A.D.M.E.; Fouchier,R.A.M.; Bao,Y.; Sanders,R.; Dernovoy,D.; Kiryutin,B.; …
EPI366822	PA	Netherlands	1993-Dec-01	EPI_ISL_115356	A/Netherlands/372/1993		Import from public-domain	Wentworth,D.E.; Dugan,V.; Halpin,R.; Lin,X.; Bera,J.; Ghedin,E.; Fedorova,N.; Overton,L.; Tsitrin,T.; Stockwell,T.; Amedeo,P.; Bishop,B.; Chen,H.; Edworthy,P.; Gupta,N.; Katzel,D.; Li,K.; Schobel,S.; Shrivastava,S.; Thovarai,V.; Wang,S.; Westgeest,K.B.; van Beek,R.; Bestebroer,T.M.; de Jong,J.C.; Rimmelzwaan,G.F.; Osterhaus,A.D.M.E.; Fouchier,R.A.M.; Bao,Y.; Sanders,R.; Dernovoy,D.; Kiryutin,B.; …
EPI366830	PA	Netherlands	1993-Nov-27	EPI_ISL_115357	A/Netherlands/398/1993		Import from public-domain	Wentworth,D.E.; Dugan,V.; Halpin,R.; Lin,X.; Bera,J.; Ghedin,E.; Fedorova,N.; Overton,L.; Tsitrin,T.; Stockwell,T.; Amedeo,P.; Bishop,B.; Chen,H.; Edworthy,P.; Gupta,N.; Katzel,D.; Li,K.; Schobel,S.; Shrivastava,S.; Thovarai,V.; Wang,S.; Westgeest,K.B.; van Beek,R.; Bestebroer,T.M.; de Jong,J.C.; Rimmelzwaan,G.F.; Osterhaus,A.D.M.E.; Fouchier,R.A.M.; Bao,Y.; Sanders,R.; Dernovoy,D.; Kiryutin,B.; …
EPI366838	PA	France	1993-Jan-01	EPI_ISL_115358	A/Paris/287/1993		Import from public-domain	Wentworth,D.E.; Dugan,V.; Halpin,R.; Lin,X.; Bera,J.; Ghedin,E.; Fedorova,N.; Overton,L.; Tsitrin,T.; Stockwell,T.; Amedeo,P.; Bishop,B.; Chen,H.; Edworthy,P.; Gupta,N.; Katzel,D.; Li,K.; Schobel,S.; Shrivastava,S.; Thovarai,V.; Wang,S.; Westgeest,K.B.; van Beek,R.; Bestebroer,T.M.; de Jong,J.C.; Rimmelzwaan,G.F.; Osterhaus,A.D.M.E.; Fouchier,R.A.M.; Bao,Y.; Sanders,R.; Dernovoy,D.; Kiryutin,B.; …
EPI366846	PA	United Kingdom	1993-Jan-01	EPI_ISL_115408	A/Scotland/142/1993		Import from public-domain	Wentworth,D.E.; Dugan,V.; Halpin,R.; Lin,X.; Bera,J.; Ghedin,E.; Fedorova,N.; Overton,L.; Tsitrin,T.; Stockwell,T.; Amedeo,P.; Bishop,B.; Chen,H.; Edworthy,P.; Gupta,N.; Katzel,D.; Li,K.; Schobel,S.; Shrivastava,S.; Thovarai,V.; Wang,S.; Westgeest,K.B.; van Beek,R.; Bestebroer,T.M.; de Jong,J.C.; Rimmelzwaan,G.F.; Osterhaus,A.D.M.E.; Fouchier,R.A.M.; Bao,Y.; Sanders,R.; Dernovoy,D.; Kiryutin,B.; …
EPI366854	PA	United Kingdom	1993-Jan-01	EPI_ISL_115409	A/Scotland/160/1993		Import from public-domain	Wentworth,D.E.; Dugan,V.; Halpin,R.; Lin,X.; Bera,J.; Ghedin,E.; Fedorova,N.; Overton,L.; Tsitrin,T.; Stockwell,T.; Amedeo,P.; Bishop,B.; Chen,H.; Edworthy,P.; Gupta,N.; Katzel,D.; Li,K.; Schobel,S.; Shrivastava,S.; Thovarai,V.; Wang,S.; Westgeest,K.B.; van Beek,R.; Bestebroer,T.M.; de Jong,J.C.; Rimmelzwaan,G.F.; Osterhaus,A.D.M.E.; Fouchier,R.A.M.; Bao,Y.; Sanders,R.; Dernovoy,D.; Kiryutin,B.; …
EPI366862	PA	China	1993-Jan-01	EPI_ISL_115410	A/Shangdong/9/1993		Import from public-domain	Wentworth,D.E.; Dugan,V.; Halpin,R.; Lin,X.; Bera,J.; Ghedin,E.; Fedorova,N.; Overton,L.; Tsitrin,T.; Stockwell,T.; Amedeo,P.; Bishop,B.; Chen,H.; Edworthy,P.; Gupta,N.; Katzel,D.; Li,K.; Schobel,S.; Shrivastava,S.; Thovarai,V.; Wang,S.; Westgeest,K.B.; van Beek,R.; Bestebroer,T.M.; de Jong,J.C.; Rimmelzwaan,G.F.; Osterhaus,A.D.M.E.; Fouchier,R.A.M.; Bao,Y.; Sanders,R.; Dernovoy,D.; Kiryutin,B.; …
EPI366870	PA	Singapore	1989-Jan-01	EPI_ISL_115411	A/Singapore/36/1989		Import from public-domain	Wentworth,D.E.; Dugan,V.; Halpin,R.; Lin,X.; Bera,J.; Ghedin,E.; Fedorova,N.; Overton,L.; Tsitrin,T.; Stockwell,T.; Amedeo,P.; Bishop,B.; Chen,H.; Edworthy,P.; Gupta,N.; Katzel,D.; Li,K.; Schobel,S.; Shrivastava,S.; Thovarai,V.; Wang,S.; Westgeest,K.B.; van Beek,R.; Bestebroer,T.M.; de Jong,J.C.; Rimmelzwaan,G.F.; Osterhaus,A.D.M.E.; Fouchier,R.A.M.; Bao,Y.; Sanders,R.; Dernovoy,D.; Kiryutin,B.; …
EPI366878	PA	Japan	1993-Jan-01	EPI_ISL_115412	A/Yamagata/56/1993		Import from public-domain	Wentworth,D.E.; Dugan,V.; Halpin,R.; Lin,X.; Bera,J.; Ghedin,E.; Fedorova,N.; Overton,L.; Tsitrin,T.; Stockwell,T.; Amedeo,P.; Bishop,B.; Chen,H.; Edworthy,P.; Gupta,N.; Katzel,D.; Li,K.; Schobel,S.; Shrivastava,S.; Thovarai,V.; Wang,S.; Westgeest,K.B.; van Beek,R.; Bestebroer,T.M.; de Jong,J.C.; Rimmelzwaan,G.F.; Osterhaus,A.D.M.E.; Fouchier,R.A.M.; Bao,Y.; Sanders,R.; Dernovoy,D.; Kiryutin,B.; …
EPI366885	PA	Japan	1993-Jan-01	EPI_ISL_115413	A/Yamagata/61/1993		Import from public-domain	Wentworth,D.E.; Dugan,V.; Halpin,R.; Lin,X.; Bera,J.; Ghedin,E.; Fedorova,N.; Overton,L.; Tsitrin,T.; Stockwell,T.; Amedeo,P.; Bishop,B.; Chen,H.; Edworthy,P.; Gupta,N.; Katzel,D.; Li,K.; Schobel,S.; Shrivastava,S.; Thovarai,V.; Wang,S.; Westgeest,K.B.; van Beek,R.; Bestebroer,T.M.; de Jong,J.C.; Rimmelzwaan,G.F.; Osterhaus,A.D.M.E.; Fouchier,R.A.M.; Bao,Y.; Sanders,R.; Dernovoy,D.; Kiryutin,B.; …
EPI366894	PA	Hong Kong (SAR)	1994-Aug-02	EPI_ISL_115414	A/Hong Kong/56/1994		Import from public-domain	Wentworth,D.E.; Dugan,V.; Halpin,R.; Lin,X.; Bera,J.; Ghedin,E.; Fedorova,N.; Overton,L.; Tsitrin,T.; Stockwell,T.; Amedeo,P.; Bishop,B.; Chen,H.; Edworthy,P.; Gupta,N.; Katzel,D.; Li,K.; Schobel,S.; Shrivastava,S.; Thovarai,V.; Wang,S.; Westgeest,K.B.; van Beek,R.; Bestebroer,T.M.; de Jong,J.C.; Rimmelzwaan,G.F.; Osterhaus,A.D.M.E.; Fouchier,R.A.M.; Bao,Y.; Sanders,R.; Dernovoy,D.; Kiryutin,B.; …
EPI366902	PA	Netherlands	1994-Jan-05	EPI_ISL_115458	A/Netherlands/18/1994		Import from public-domain	Wentworth,D.E.; Dugan,V.; Halpin,R.; Lin,X.; Bera,J.; Ghedin,E.; Fedorova,N.; Overton,L.; Tsitrin,T.; Stockwell,T.; Amedeo,P.; Bishop,B.; Chen,H.; Edworthy,P.; Gupta,N.; Katzel,D.; Li,K.; Schobel,S.; Shrivastava,S.; Thovarai,V.; Wang,S.; Westgeest,K.B.; van Beek,R.; Bestebroer,T.M.; de Jong,J.C.; Rimmelzwaan,G.F.; Osterhaus,A.D.M.E.; Fouchier,R.A.M.; Bao,Y.; Sanders,R.; Dernovoy,D.; Kiryutin,B.; …
EPI366910	PA	Finland	1995-Jan-01	EPI_ISL_115459	A/Finland/338/1995		Import from public-domain	Wentworth,D.E.; Dugan,V.; Halpin,R.; Lin,X.; Bera,J.; Ghedin,E.; Fedorova,N.; Overton,L.; Tsitrin,T.; Stockwell,T.; Amedeo,P.; Bishop,B.; Chen,H.; Edworthy,P.; Gupta,N.; Katzel,D.; Li,K.; Schobel,S.; Shrivastava,S.; Thovarai,V.; Wang,S.; Westgeest,K.B.; van Beek,R.; Bestebroer,T.M.; de Jong,J.C.; Rimmelzwaan,G.F.; Osterhaus,A.D.M.E.; Fouchier,R.A.M.; Bao,Y.; Sanders,R.; Dernovoy,D.; Kiryutin,B.; …
EPI366918	PA	Finland	1995-Jan-01	EPI_ISL_115460	A/Finland/339/1995		Import from public-domain	Wentworth,D.E.; Dugan,V.; Halpin,R.; Lin,X.; Bera,J.; Ghedin,E.; Fedorova,N.; Overton,L.; Tsitrin,T.; Stockwell,T.; Amedeo,P.; Bishop,B.; Chen,H.; Edworthy,P.; Gupta,N.; Katzel,D.; Li,K.; Schobel,S.; Shrivastava,S.; Thovarai,V.; Wang,S.; Westgeest,K.B.; van Beek,R.; Bestebroer,T.M.; de Jong,J.C.; Rimmelzwaan,G.F.; Osterhaus,A.D.M.E.; Fouchier,R.A.M.; Bao,Y.; Sanders,R.; Dernovoy,D.; Kiryutin,B.; …
EPI366926	PA	Finland	1995-Jan-01	EPI_ISL_115461	A/Finland/381/1995		Import from public-domain	Wentworth,D.E.; Dugan,V.; Halpin,R.; Lin,X.; Bera,J.; Ghedin,E.; Fedorova,N.; Overton,L.; Tsitrin,T.; Stockwell,T.; Amedeo,P.; Bishop,B.; Chen,H.; Edworthy,P.; Gupta,N.; Katzel,D.; Li,K.; Schobel,S.; Shrivastava,S.; Thovarai,V.; Wang,S.; Westgeest,K.B.; van Beek,R.; Bestebroer,T.M.; de Jong,J.C.; Rimmelzwaan,G.F.; Osterhaus,A.D.M.E.; Fouchier,R.A.M.; Bao,Y.; Sanders,R.; Dernovoy,D.; Kiryutin,B.; …
EPI366934	PA	Switzerland	1995-Feb-01	EPI_ISL_115462	A/Geneva/A9509/1995		Import from public-domain	Wentworth,D.E.; Dugan,V.; Halpin,R.; Lin,X.; Bera,J.; Ghedin,E.; Fedorova,N.; Overton,L.; Tsitrin,T.; Stockwell,T.; Amedeo,P.; Bishop,B.; Chen,H.; Edworthy,P.; Gupta,N.; Katzel,D.; Li,K.; Schobel,S.; Shrivastava,S.; Thovarai,V.; Wang,S.; Westgeest,K.B.; van Beek,R.; Bestebroer,T.M.; de Jong,J.C.; Rimmelzwaan,G.F.; Osterhaus,A.D.M.E.; Fouchier,R.A.M.; Bao,Y.; Sanders,R.; Dernovoy,D.; Kiryutin,B.; …
EPI366942	PA	Hong Kong (SAR)	1995-Jan-24	EPI_ISL_115463	A/Hong Kong/3/1995		Import from public-domain	Wentworth,D.E.; Dugan,V.; Halpin,R.; Lin,X.; Bera,J.; Ghedin,E.; Fedorova,N.; Overton,L.; Tsitrin,T.; Stockwell,T.; Amedeo,P.; Bishop,B.; Chen,H.; Edworthy,P.; Gupta,N.; Katzel,D.; Li,K.; Schobel,S.; Shrivastava,S.; Thovarai,V.; Wang,S.; Westgeest,K.B.; van Beek,R.; Bestebroer,T.M.; de Jong,J.C.; Rimmelzwaan,G.F.; Osterhaus,A.D.M.E.; Fouchier,R.A.M.; Bao,Y.; Sanders,R.; Dernovoy,D.; Kiryutin,B.; …
EPI366950	PA	Hong Kong (SAR)	1995-Sep-01	EPI_ISL_115510	A/Hong Kong/49/1995		Import from public-domain	Wentworth,D.E.; Dugan,V.; Halpin,R.; Lin,X.; Bera,J.; Ghedin,E.; Fedorova,N.; Overton,L.; Tsitrin,T.; Stockwell,T.; Amedeo,P.; Bishop,B.; Chen,H.; Edworthy,P.; Gupta,N.; Katzel,D.; Li,K.; Schobel,S.; Shrivastava,S.; Thovarai,V.; Wang,S.; Westgeest,K.B.; van Beek,R.; Bestebroer,T.M.; de Jong,J.C.; Rimmelzwaan,G.F.; Osterhaus,A.D.M.E.; Fouchier,R.A.M.; Bao,Y.; Sanders,R.; Dernovoy,D.; Kiryutin,B.; …
EPI366958	PA	France	1995-Nov-20	EPI_ISL_115511	A/Lyon/2279/1995		Import from public-domain	Wentworth,D.E.; Dugan,V.; Halpin,R.; Lin,X.; Bera,J.; Ghedin,E.; Fedorova,N.; Overton,L.; Tsitrin,T.; Stockwell,T.; Amedeo,P.; Bishop,B.; Chen,H.; Edworthy,P.; Gupta,N.; Katzel,D.; Li,K.; Schobel,S.; Shrivastava,S.; Thovarai,V.; Wang,S.; Westgeest,K.B.; van Beek,R.; Bestebroer,T.M.; de Jong,J.C.; Rimmelzwaan,G.F.; Osterhaus,A.D.M.E.; Fouchier,R.A.M.; Bao,Y.; Sanders,R.; Dernovoy,D.; Kiryutin,B.; …
EPI366966	PA	Netherlands	1995-Jan-11	EPI_ISL_115512	A/Netherlands/1/1995		Import from public-domain	Wentworth,D.E.; Dugan,V.; Halpin,R.; Lin,X.; Bera,J.; Ghedin,E.; Fedorova,N.; Overton,L.; Tsitrin,T.; Stockwell,T.; Amedeo,P.; Bishop,B.; Chen,H.; Edworthy,P.; Gupta,N.; Katzel,D.; Li,K.; Schobel,S.; Shrivastava,S.; Thovarai,V.; Wang,S.; Westgeest,K.B.; van Beek,R.; Bestebroer,T.M.; de Jong,J.C.; Rimmelzwaan,G.F.; Osterhaus,A.D.M.E.; Fouchier,R.A.M.; Bao,Y.; Sanders,R.; Dernovoy,D.; Kiryutin,B.; …
EPI366974	PA	Switzerland	1996-Jan-01	EPI_ISL_115513	A/Geneva/3958/1996		Import from public-domain	Wentworth,D.E.; Dugan,V.; Halpin,R.; Lin,X.; Bera,J.; Ghedin,E.; Fedorova,N.; Overton,L.; Tsitrin,T.; Stockwell,T.; Amedeo,P.; Bishop,B.; Chen,H.; Edworthy,P.; Gupta,N.; Katzel,D.; Li,K.; Schobel,S.; Shrivastava,S.; Thovarai,V.; Wang,S.; Westgeest,K.B.; van Beek,R.; Bestebroer,T.M.; de Jong,J.C.; Rimmelzwaan,G.F.; Osterhaus,A.D.M.E.; Fouchier,R.A.M.; Bao,Y.; Sanders,R.; Dernovoy,D.; Kiryutin,B.; …
EPI366982	PA	Hong Kong (SAR)	1996-Feb-24	EPI_ISL_115514	A/Hong Kong/20/1996		Import from public-domain	Wentworth,D.E.; Dugan,V.; Halpin,R.; Lin,X.; Bera,J.; Ghedin,E.; Fedorova,N.; Overton,L.; Tsitrin,T.; Stockwell,T.; Amedeo,P.; Bishop,B.; Chen,H.; Edworthy,P.; Gupta,N.; Katzel,D.; Li,K.; Schobel,S.; Shrivastava,S.; Thovarai,V.; Wang,S.; Westgeest,K.B.; van Beek,R.; Bestebroer,T.M.; de Jong,J.C.; Rimmelzwaan,G.F.; Osterhaus,A.D.M.E.; Fouchier,R.A.M.; Bao,Y.; Sanders,R.; Dernovoy,D.; Kiryutin,B.; …
EPI366990	PA	Hong Kong (SAR)	1996-Mar-04	EPI_ISL_115515	A/Hong Kong/42/1996		Import from public-domain	Wentworth,D.E.; Dugan,V.; Halpin,R.; Lin,X.; Bera,J.; Ghedin,E.; Fedorova,N.; Overton,L.; Tsitrin,T.; Stockwell,T.; Amedeo,P.; Bishop,B.; Chen,H.; Edworthy,P.; Gupta,N.; Katzel,D.; Li,K.; Schobel,S.; Shrivastava,S.; Thovarai,V.; Wang,S.; Westgeest,K.B.; van Beek,R.; Bestebroer,T.M.; de Jong,J.C.; Rimmelzwaan,G.F.; Osterhaus,A.D.M.E.; Fouchier,R.A.M.; Bao,Y.; Sanders,R.; Dernovoy,D.; Kiryutin,B.; …
EPI366998	PA	Hong Kong (SAR)	1996-Jul-19	EPI_ISL_115563	A/Hong Kong/357/1996		Import from public-domain	Wentworth,D.E.; Dugan,V.; Halpin,R.; Lin,X.; Bera,J.; Ghedin,E.; Fedorova,N.; Overton,L.; Tsitrin,T.; Stockwell,T.; Amedeo,P.; Bishop,B.; Chen,H.; Edworthy,P.; Gupta,N.; Katzel,D.; Li,K.; Schobel,S.; Shrivastava,S.; Thovarai,V.; Wang,S.; Westgeest,K.B.; van Beek,R.; Bestebroer,T.M.; de Jong,J.C.; Rimmelzwaan,G.F.; Osterhaus,A.D.M.E.; Fouchier,R.A.M.; Bao,Y.; Sanders,R.; Dernovoy,D.; Kiryutin,B.; …
EPI367006	PA	Hong Kong (SAR)	1996-Jul-19	EPI_ISL_115564	A/Hong Kong/358/1996		Import from public-domain	Wentworth,D.E.; Dugan,V.; Halpin,R.; Lin,X.; Bera,J.; Ghedin,E.; Fedorova,N.; Overton,L.; Tsitrin,T.; Stockwell,T.; Amedeo,P.; Bishop,B.; Chen,H.; Edworthy,P.; Gupta,N.; Katzel,D.; Li,K.; Schobel,S.; Shrivastava,S.; Thovarai,V.; Wang,S.; Westgeest,K.B.; van Beek,R.; Bestebroer,T.M.; de Jong,J.C.; Rimmelzwaan,G.F.; Osterhaus,A.D.M.E.; Fouchier,R.A.M.; Bao,Y.; Sanders,R.; Dernovoy,D.; Kiryutin,B.; …
EPI367014	PA	Hong Kong (SAR)	1996-Oct-02	EPI_ISL_115565	A/Hong Kong/434/1996		Import from public-domain	Wentworth,D.E.; Dugan,V.; Halpin,R.; Lin,X.; Bera,J.; Ghedin,E.; Fedorova,N.; Overton,L.; Tsitrin,T.; Stockwell,T.; Amedeo,P.; Bishop,B.; Chen,H.; Edworthy,P.; Gupta,N.; Katzel,D.; Li,K.; Schobel,S.; Shrivastava,S.; Thovarai,V.; Wang,S.; Westgeest,K.B.; van Beek,R.; Bestebroer,T.M.; de Jong,J.C.; Rimmelzwaan,G.F.; Osterhaus,A.D.M.E.; Fouchier,R.A.M.; Bao,Y.; Sanders,R.; Dernovoy,D.; Kiryutin,B.; …
EPI367022	PA	France	1996-Oct-26	EPI_ISL_115566	A/Lyon/1781/1996		Import from public-domain	Wentworth,D.E.; Dugan,V.; Halpin,R.; Lin,X.; Bera,J.; Ghedin,E.; Fedorova,N.; Overton,L.; Tsitrin,T.; Stockwell,T.; Amedeo,P.; Bishop,B.; Chen,H.; Edworthy,P.; Gupta,N.; Katzel,D.; Li,K.; Schobel,S.; Shrivastava,S.; Thovarai,V.; Wang,S.; Westgeest,K.B.; van Beek,R.; Bestebroer,T.M.; de Jong,J.C.; Rimmelzwaan,G.F.; Osterhaus,A.D.M.E.; Fouchier,R.A.M.; Bao,Y.; Sanders,R.; Dernovoy,D.; Kiryutin,B.; …
EPI367030	PA	Netherlands	1996-Jan-30	EPI_ISL_115567	A/Netherlands/91/1996		Import from public-domain	Wentworth,D.E.; Dugan,V.; Halpin,R.; Lin,X.; Bera,J.; Ghedin,E.; Fedorova,N.; Overton,L.; Tsitrin,T.; Stockwell,T.; Amedeo,P.; Bishop,B.; Chen,H.; Edworthy,P.; Gupta,N.; Katzel,D.; Li,K.; Schobel,S.; Shrivastava,S.; Thovarai,V.; Wang,S.; Westgeest,K.B.; van Beek,R.; Bestebroer,T.M.; de Jong,J.C.; Rimmelzwaan,G.F.; Osterhaus,A.D.M.E.; Fouchier,R.A.M.; Bao,Y.; Sanders,R.; Dernovoy,D.; Kiryutin,B.; …
EPI367038	PA	Australia	1997-Aug-01	EPI_ISL_115568	A/Auckland/10/1997		Import from public-domain	Wentworth,D.E.; Dugan,V.; Halpin,R.; Lin,X.; Bera,J.; Ghedin,E.; Fedorova,N.; Overton,L.; Tsitrin,T.; Stockwell,T.; Amedeo,P.; Bishop,B.; Chen,H.; Edworthy,P.; Gupta,N.; Katzel,D.; Li,K.; Schobel,S.; Shrivastava,S.; Thovarai,V.; Wang,S.; Westgeest,K.B.; van Beek,R.; Bestebroer,T.M.; de Jong,J.C.; Rimmelzwaan,G.F.; Osterhaus,A.D.M.E.; Fouchier,R.A.M.; Bao,Y.; Sanders,R.; Dernovoy,D.; Kiryutin,B.; …
EPI367046	PA	Netherlands	1997-Dec-23	EPI_ISL_115619	A/Netherlands/300/1997		Import from public-domain	Wentworth,D.E.; Dugan,V.; Halpin,R.; Lin,X.; Bera,J.; Ghedin,E.; Fedorova,N.; Overton,L.; Tsitrin,T.; Stockwell,T.; Amedeo,P.; Bishop,B.; Chen,H.; Edworthy,P.; Gupta,N.; Katzel,D.; Li,K.; Schobel,S.; Shrivastava,S.; Thovarai,V.; Wang,S.; Westgeest,K.B.; van Beek,R.; Bestebroer,T.M.; de Jong,J.C.; Rimmelzwaan,G.F.; Osterhaus,A.D.M.E.; Fouchier,R.A.M.; Bao,Y.; Sanders,R.; Dernovoy,D.; Kiryutin,B.; …
EPI367054	PA	Netherlands	1998-Dec-16	EPI_ISL_115620	A/Netherlands/462/1998		Import from public-domain	Wentworth,D.E.; Dugan,V.; Halpin,R.; Lin,X.; Bera,J.; Ghedin,E.; Fedorova,N.; Overton,L.; Tsitrin,T.; Stockwell,T.; Amedeo,P.; Bishop,B.; Chen,H.; Edworthy,P.; Gupta,N.; Katzel,D.; Li,K.; Schobel,S.; Shrivastava,S.; Thovarai,V.; Wang,S.; Westgeest,K.B.; van Beek,R.; Bestebroer,T.M.; de Jong,J.C.; Rimmelzwaan,G.F.; Osterhaus,A.D.M.E.; Fouchier,R.A.M.; Bao,Y.; Sanders,R.; Dernovoy,D.; Kiryutin,B.; …
EPI367062	PA	Netherlands	2000-Jan-06	EPI_ISL_115621	A/Netherlands/3/2000		Import from public-domain	Wentworth,D.E.; Dugan,V.; Halpin,R.; Lin,X.; Bera,J.; Ghedin,E.; Fedorova,N.; Overton,L.; Tsitrin,T.; Stockwell,T.; Amedeo,P.; Bishop,B.; Chen,H.; Edworthy,P.; Gupta,N.; Katzel,D.; Li,K.; Schobel,S.; Shrivastava,S.; Thovarai,V.; Wang,S.; Westgeest,K.B.; van Beek,R.; Bestebroer,T.M.; de Jong,J.C.; Rimmelzwaan,G.F.; Osterhaus,A.D.M.E.; Fouchier,R.A.M.; Bao,Y.; Sanders,R.; Dernovoy,D.; Kiryutin,B.; …
EPI367070	PA	Netherlands	2001-Mar-20	EPI_ISL_115622	A/Netherlands/124/2001		Import from public-domain	Wentworth,D.E.; Dugan,V.; Halpin,R.; Lin,X.; Bera,J.; Ghedin,E.; Fedorova,N.; Overton,L.; Tsitrin,T.; Stockwell,T.; Amedeo,P.; Bishop,B.; Chen,H.; Edworthy,P.; Gupta,N.; Katzel,D.; Li,K.; Schobel,S.; Shrivastava,S.; Thovarai,V.; Wang,S.; Westgeest,K.B.; van Beek,R.; Bestebroer,T.M.; de Jong,J.C.; Rimmelzwaan,G.F.; Osterhaus,A.D.M.E.; Fouchier,R.A.M.; Bao,Y.; Sanders,R.; Dernovoy,D.; Kiryutin,B.; …
EPI367078	PA	Netherlands	2001-Mar-21	EPI_ISL_115623	A/Netherlands/126/2001		Import from public-domain	Wentworth,D.E.; Dugan,V.; Halpin,R.; Lin,X.; Bera,J.; Ghedin,E.; Fedorova,N.; Overton,L.; Tsitrin,T.; Stockwell,T.; Amedeo,P.; Bishop,B.; Chen,H.; Edworthy,P.; Gupta,N.; Katzel,D.; Li,K.; Schobel,S.; Shrivastava,S.; Thovarai,V.; Wang,S.; Westgeest,K.B.; van Beek,R.; Bestebroer,T.M.; de Jong,J.C.; Rimmelzwaan,G.F.; Osterhaus,A.D.M.E.; Fouchier,R.A.M.; Bao,Y.; Sanders,R.; Dernovoy,D.; Kiryutin,B.; …
EPI367086	PA	Netherlands	2002-Feb-26	EPI_ISL_115624	A/Netherlands/120/2002		Import from public-domain	Wentworth,D.E.; Dugan,V.; Halpin,R.; Lin,X.; Bera,J.; Ghedin,E.; Fedorova,N.; Overton,L.; Tsitrin,T.; Stockwell,T.; Amedeo,P.; Bishop,B.; Chen,H.; Edworthy,P.; Gupta,N.; Katzel,D.; Li,K.; Schobel,S.; Shrivastava,S.; Thovarai,V.; Wang,S.; Westgeest,K.B.; van Beek,R.; Bestebroer,T.M.; de Jong,J.C.; Rimmelzwaan,G.F.; Osterhaus,A.D.M.E.; Fouchier,R.A.M.; Bao,Y.; Sanders,R.; Dernovoy,D.; Kiryutin,B.; …
EPI367094	PA	Finland	2003-Jan-01	EPI_ISL_115625	A/Finland/170/2003		Import from public-domain	Wentworth,D.E.; Dugan,V.; Halpin,R.; Lin,X.; Bera,J.; Ghedin,E.; Fedorova,N.; Overton,L.; Tsitrin,T.; Stockwell,T.; Amedeo,P.; Bishop,B.; Chen,H.; Edworthy,P.; Gupta,N.; Katzel,D.; Li,K.; Schobel,S.; Shrivastava,S.; Thovarai,V.; Wang,S.; Westgeest,K.B.; van Beek,R.; Bestebroer,T.M.; de Jong,J.C.; Rimmelzwaan,G.F.; Osterhaus,A.D.M.E.; Fouchier,R.A.M.; Bao,Y.; Sanders,R.; Dernovoy,D.; Kiryutin,B.; …
EPI1997063	PA	Brazil	2022-Feb-05	EPI_ISL_11204854	A/Sao Paulo/IAL/C9015/2022	Instituto Adolfo Lutz - National Influenza Center	Instituto Adolfo Lutz	Sacchi, C.T.; Campos, K.R.; Reis, A.D.; Amarante, A.F.; Santos, M.B.N.; Silva, D.; Santos, K.C.O.
EPI1997071	PA	Brazil	2022-Feb-07	EPI_ISL_11204855	A/Sao Paulo/IAL/C9016/2022	Instituto Adolfo Lutz - National Influenza Center	Instituto Adolfo Lutz	Sacchi, C.T.; Campos, K.R.; Reis, A.D.; Amarante, A.F.; Santos, M.B.N.; Silva, D.; Santos, K.C.O.
EPI1997079	PA	Brazil	2022-Feb-09	EPI_ISL_11204856	A/Sao Paulo/IAL/C9017/2022	Instituto Adolfo Lutz - National Influenza Center	Instituto Adolfo Lutz	Sacchi, C.T.; Campos, K.R.; Reis, A.D.; Amarante, A.F.; Santos, M.B.N.; Silva, D.; Santos, K.C.O.
EPI1997087	PA	Brazil	2022-Feb-16	EPI_ISL_11204857	A/Tocantins/IAL/C9019/2022	Instituto Adolfo Lutz - National Influenza Center	Instituto Adolfo Lutz	Sacchi, C.T.; Campos, K.R.; Reis, A.D.; Amarante, A.F.; Santos, M.B.N.; Silva, D.; Santos, K.C.O.
EPI1997095	PA	Brazil	2022-Jan-05	EPI_ISL_11204858	A/Sao Paulo/IAL/C9020/2022	Instituto Adolfo Lutz - National Influenza Center	Instituto Adolfo Lutz	Sacchi, C.T.; Campos, K.R.; Reis, A.D.; Amarante, A.F.; Santos, M.B.N.; Silva, D.; Santos, K.C.O.
EPI1997103	PA	Brazil	2022-Jan-05	EPI_ISL_11204859	A/Sao Paulo/IAL/C9021/2022	Instituto Adolfo Lutz - National Influenza Center	Instituto Adolfo Lutz	Sacchi, C.T.; Campos, K.R.; Reis, A.D.; Amarante, A.F.; Santos, M.B.N.; Silva, D.; Santos, K.C.O.
EPI1997111	PA	Brazil	2022-Feb-08	EPI_ISL_11204860	A/Sao Paulo/IAL/C9023/2022	Instituto Adolfo Lutz - National Influenza Center	Instituto Adolfo Lutz	Sacchi, C.T.; Campos, K.R.; Reis, A.D.; Amarante, A.F.; Santos, M.B.N.; Silva, D.; Santos, K.C.O.
EPI1997119	PA	Brazil	2022-Feb-10	EPI_ISL_11204861	A/Sao Paulo/IAL/C9024/2022	Instituto Adolfo Lutz - National Influenza Center	Instituto Adolfo Lutz	Sacchi, C.T.; Campos, K.R.; Reis, A.D.; Amarante, A.F.; Santos, M.B.N.; Silva, D.; Santos, K.C.O.
EPI1997324	PA	Germany	2022-Jan-18	EPI_ISL_11217723	A/Baden-Wuerttemberg/1/2022	Robert Koch-Institute Nationales Referenzzentrum für Influenza	Robert Koch Institute Nationales Referenzzentrum für Influenza
EPI1997395	PA	Germany	2022-Feb-01	EPI_ISL_11217732	A/Thueringen/3/2022	Robert Koch-Institute Nationales Referenzzentrum für Influenza	Robert Koch Institute Nationales Referenzzentrum für Influenza
EPI2011803	PA	Spain	2022-Feb-07	EPI_ISL_11246965	A/Murcia/1115/2022	Servicio de Microbiología Hospital Virgen de la Arrixaca	Instituto de Salud Carlos III	Pozo,F; Iglesias-Caballero, M.; Gonz?lez-Esguevillas,M.; Molinero,M.; Camarero,S.; Mart?n,V.; Reyes,N.; Sandon?s,V.; V?zquez-Mor?n,S.; Casas,I.
EPI1997475	PA	Spain	2022-Mar-10	EPI_ISL_11258934	A/Madrid/HULP10032022/2022	Hospital Universitario La Paz	IdiPAZ Research Institute	Fernando,Lázaro; Rubén,Cáceres; Iván,Bloise; Jesús,Mingorance; Elie,Dahdouh
EPI1998437	PA	Spain	2022-Mar-15	EPI_ISL_11260527	A/Madrid/HULP060971639/2022	Servicio de Microbiología Hospital Universitario La Paz	IdiPAZ Research Institute	Fernando,Lázaro; Rubén,Cáceres; Iván,Bloise; Jesús,Mingorance; Elie,Dahdouh
EPI1998463	PA	Spain	2022-Mar-15	EPI_ISL_11266055	A/Madrid/HULP060977732/2022	Servicio de Microbiología Hospital Universitario La Paz	IdiPAZ Research Institute	Lázaro Perona,Fernando
EPI1998568	PA	Myanmar	2021-Aug-01	EPI_ISL_11303028	A/Myanmar/I019/2021	National Health Laboratory	National Institute of Infectious Diseases (NIID)	Takashita,Emi;Fujisaki,Seiichiro;Watanabe,Shinji;Hasegawa,Hideki
EPI1998571	PA	Myanmar	2021-Aug-01	EPI_ISL_11303029	A/Myanmar/I026/2021	National Health Laboratory	National Institute of Infectious Diseases (NIID)	Takashita,Emi;Fujisaki,Seiichiro;Watanabe,Shinji;Hasegawa,Hideki
EPI1998574	PA	Myanmar	2021-Aug-01	EPI_ISL_11303030	A/Myanmar/I035/2021	National Health Laboratory	National Institute of Infectious Diseases (NIID)	Takashita,Emi;Fujisaki,Seiichiro;Watanabe,Shinji;Hasegawa,Hideki
EPI1998577	PA	Myanmar	2021-Aug-01	EPI_ISL_11303031	A/Myanmar/I039/2021	National Health Laboratory	National Institute of Infectious Diseases (NIID)	Takashita,Emi;Fujisaki,Seiichiro;Watanabe,Shinji;Hasegawa,Hideki
EPI1998580	PA	Myanmar	2021-Oct-21	EPI_ISL_11303032	A/Myanmar/I049/2021	National Health Laboratory	National Institute of Infectious Diseases (NIID)	Takashita,Emi;Fujisaki,Seiichiro;Watanabe,Shinji;Hasegawa,Hideki
EPI1998595	PA	Lao, People's Democratic Republic	2021-Aug-04	EPI_ISL_11303037	A/Laos/F1917/2021	National Center for Laboratory and Epidemiology	National Institute of Infectious Diseases (NIID)	Takashita,Emi;Fujisaki,Seiichiro;Watanabe,Shinji;Hasegawa,Hideki
EPI1998681	PA	Netherlands	2022-Mar-10	EPI_ISL_11309880	A/Netherlands/10334/2022	Gelre ziekenhuizen	National Institute for Public Health and the Environment (RIVM)	A,Meijer; L,Wijsman; S, vd Brink
EPI1998689	PA	Netherlands	2022-Mar-11	EPI_ISL_11309881	A/Netherlands/10336/2022	Gelre ziekenhuizen	National Institute for Public Health and the Environment (RIVM)	A,Meijer; L,Wijsman; S, vd Brink
EPI1998697	PA	Netherlands	2022-Mar-09	EPI_ISL_11309882	A/Netherlands/10373/2022	Academic Medical Center, University of Amsterdam	National Institute for Public Health and the Environment (RIVM)	A,Meijer; L,Wijsman; S, vd Brink
EPI1998705	PA	Netherlands	2022-Mar-10	EPI_ISL_11309883	A/Netherlands/10375/2022	Academic Medical Center, University of Amsterdam	National Institute for Public Health and the Environment (RIVM)	A,Meijer; L,Wijsman; S, vd Brink
EPI1998713	PA	Netherlands	2022-Mar-13	EPI_ISL_11309884	A/Netherlands/10377/2022	Academic Medical Center, University of Amsterdam	National Institute for Public Health and the Environment (RIVM)	A,Meijer; L,Wijsman; S, vd Brink
EPI1998721	PA	Netherlands	2022-Mar-07	EPI_ISL_11309885	A/Netherlands/10378/2022	Royal GD	National Institute for Public Health and the Environment (RIVM)	A,Meijer; L,Wijsman; S, vd Brink
EPI1998728	PA	Netherlands	2022-Mar-07	EPI_ISL_11309886	A/Netherlands/10379/2022	Royal GD	National Institute for Public Health and the Environment (RIVM)	A,Meijer; L,Wijsman; S, vd Brink
EPI1998736	PA	Netherlands	2022-Mar-09	EPI_ISL_11309887	A/Netherlands/10380/2022	Royal GD	National Institute for Public Health and the Environment (RIVM)	A,Meijer; L,Wijsman; S, vd Brink
EPI1998744	PA	Netherlands	2022-Mar-09	EPI_ISL_11309888	A/Netherlands/10382/2022	Royal GD	National Institute for Public Health and the Environment (RIVM)	A,Meijer; L,Wijsman; S, vd Brink
EPI1998752	PA	Netherlands	2022-Mar-10	EPI_ISL_11309889	A/Netherlands/10391/2022	Groene Hart Ziekenhuis	National Institute for Public Health and the Environment (RIVM)	A,Meijer; L,Wijsman; S, vd Brink
EPI1998760	PA	Netherlands	2022-Mar-13	EPI_ISL_11309890	A/Netherlands/10392/2022	Groene Hart Ziekenhuis	National Institute for Public Health and the Environment (RIVM)	A,Meijer; L,Wijsman; S, vd Brink
EPI1998768	PA	Netherlands	2022-Mar-13	EPI_ISL_11309891	A/Netherlands/10393/2022	Groene Hart Ziekenhuis	National Institute for Public Health and the Environment (RIVM)	A,Meijer; L,Wijsman; S, vd Brink
EPI1998776	PA	Netherlands	2022-Mar-13	EPI_ISL_11309892	A/Netherlands/10394/2022	Groene Hart Ziekenhuis	National Institute for Public Health and the Environment (RIVM)	A,Meijer; L,Wijsman; S, vd Brink
EPI1998784	PA	Netherlands	2022-Mar-09	EPI_ISL_11309893	A/Netherlands/10397/2022	Comicro B.V.	National Institute for Public Health and the Environment (RIVM)	A,Meijer; L,Wijsman; S, vd Brink
EPI1998792	PA	Netherlands	2022-Mar-09	EPI_ISL_11309894	A/Netherlands/10398/2022	Comicro B.V.	National Institute for Public Health and the Environment (RIVM)	A,Meijer; L,Wijsman; S, vd Brink
EPI1998800	PA	Netherlands	2022-Mar-08	EPI_ISL_11309895	A/Netherlands/10399/2022	Comicro B.V.	National Institute for Public Health and the Environment (RIVM)	A,Meijer; L,Wijsman; S, vd Brink
EPI1998808	PA	Netherlands	2022-Mar-09	EPI_ISL_11309896	A/Netherlands/10400/2022	ISALA Ziekenhuizen	National Institute for Public Health and the Environment (RIVM)	A,Meijer; L,Wijsman; S, vd Brink
EPI1998816	PA	Netherlands	2022-Mar-09	EPI_ISL_11309897	A/Netherlands/10401/2022	ISALA Ziekenhuizen	National Institute for Public Health and the Environment (RIVM)	A,Meijer; L,Wijsman; S, vd Brink
EPI1998824	PA	Netherlands	2022-Mar-13	EPI_ISL_11309947	A/Netherlands/10403/2022	ISALA Ziekenhuizen	National Institute for Public Health and the Environment (RIVM)	A,Meijer; L,Wijsman; S, vd Brink
EPI1998832	PA	Netherlands	2022-Mar-13	EPI_ISL_11309948	A/Netherlands/10405/2022	Eurofins Medische Microbiologie BV	National Institute for Public Health and the Environment (RIVM)	A,Meijer; L,Wijsman; S, vd Brink
EPI1998840	PA	Netherlands	2022-Mar-11	EPI_ISL_11309949	A/Netherlands/10406/2022	Eurofins Medische Microbiologie BV	National Institute for Public Health and the Environment (RIVM)	A,Meijer; L,Wijsman; S, vd Brink
EPI1998848	PA	Netherlands	2022-Mar-14	EPI_ISL_11309950	A/Netherlands/10407/2022	Eurofins Medische Microbiologie BV	National Institute for Public Health and the Environment (RIVM)	A,Meijer; L,Wijsman; S, vd Brink
EPI1998856	PA	Netherlands	2022-Mar-14	EPI_ISL_11309951	A/Netherlands/10408/2022	Eurofins Medische Microbiologie BV	National Institute for Public Health and the Environment (RIVM)	A,Meijer; L,Wijsman; S, vd Brink
EPI1998864	PA	Netherlands	2022-Mar-14	EPI_ISL_11309952	A/Netherlands/10409/2022	Eurofins Medische Microbiologie BV	National Institute for Public Health and the Environment (RIVM)	A,Meijer; L,Wijsman; S, vd Brink
EPI1998872	PA	Netherlands	2022-Mar-13	EPI_ISL_11309953	A/Netherlands/10410/2022	Academic Medical Center, University of Amsterdam	National Institute for Public Health and the Environment (RIVM)	A,Meijer; L,Wijsman; S, vd Brink
EPI1998879	PA	Netherlands	2022-Mar-13	EPI_ISL_11309954	A/Netherlands/10411/2022	Academic Medical Center, University of Amsterdam	National Institute for Public Health and the Environment (RIVM)	A,Meijer; L,Wijsman; S, vd Brink
EPI1998887	PA	Netherlands	2022-Mar-13	EPI_ISL_11309955	A/Netherlands/10413/2022	Academic Medical Center, University of Amsterdam	National Institute for Public Health and the Environment (RIVM)	A,Meijer; L,Wijsman; S, vd Brink
EPI1998895	PA	Netherlands	2022-Mar-11	EPI_ISL_11309956	A/Netherlands/10416/2022	OLVG Lab BV	National Institute for Public Health and the Environment (RIVM)	A,Meijer; L,Wijsman; S, vd Brink
EPI1998902	PA	Netherlands	2022-Mar-07	EPI_ISL_11309957	A/Netherlands/10417/2022	OLVG Lab BV	National Institute for Public Health and the Environment (RIVM)	A,Meijer; L,Wijsman; S, vd Brink
EPI1998910	PA	Netherlands	2022-Mar-12	EPI_ISL_11309959	A/Netherlands/10418/2022	OLVG Lab BV	National Institute for Public Health and the Environment (RIVM)	A,Meijer; L,Wijsman; S, vd Brink
EPI1998918	PA	Netherlands	2022-Mar-11	EPI_ISL_11309960	A/Netherlands/10419/2022	OLVG Lab BV	National Institute for Public Health and the Environment (RIVM)	A,Meijer; L,Wijsman; S, vd Brink
EPI1998926	PA	Netherlands	2022-Mar-13	EPI_ISL_11309961	A/Netherlands/10420/2022	OLVG Lab BV	National Institute for Public Health and the Environment (RIVM)	A,Meijer; L,Wijsman; S, vd Brink
EPI1998934	PA	Netherlands	2022-Mar-02	EPI_ISL_11309962	A/Netherlands/10421/2022	OLVG Lab BV	National Institute for Public Health and the Environment (RIVM)	A,Meijer; L,Wijsman; S, vd Brink
EPI1998942	PA	Netherlands	2022-Mar-06	EPI_ISL_11309963	A/Netherlands/10422/2022	OLVG Lab BV	National Institute for Public Health and the Environment (RIVM)	A,Meijer; L,Wijsman; S, vd Brink
EPI1998950	PA	Netherlands	2022-Mar-05	EPI_ISL_11309964	A/Netherlands/10423/2022	OLVG Lab BV	National Institute for Public Health and the Environment (RIVM)	A,Meijer; L,Wijsman; S, vd Brink
EPI1998958	PA	Netherlands	2022-Mar-03	EPI_ISL_11309965	A/Netherlands/10424/2022	OLVG Lab BV	National Institute for Public Health and the Environment (RIVM)	A,Meijer; L,Wijsman; S, vd Brink
EPI1998966	PA	Netherlands	2022-Mar-05	EPI_ISL_11309966	A/Netherlands/10425/2022	OLVG Lab BV	National Institute for Public Health and the Environment (RIVM)	A,Meijer; L,Wijsman; S, vd Brink
EPI1998973	PA	Netherlands	2022-Mar-15	EPI_ISL_11309967	A/Netherlands/10426/2022	Saltro	National Institute for Public Health and the Environment (RIVM)	A,Meijer; L,Wijsman; S, vd Brink
EPI1998981	PA	Netherlands	2022-Mar-14	EPI_ISL_11309968	A/Netherlands/10427/2022	Saltro	National Institute for Public Health and the Environment (RIVM)	A,Meijer; L,Wijsman; S, vd Brink
EPI1998988	PA	Netherlands	2022-Mar-14	EPI_ISL_11309969	A/Netherlands/10428/2022	Saltro	National Institute for Public Health and the Environment (RIVM)	A,Meijer; L,Wijsman; S, vd Brink
EPI1998999	PA	Netherlands	2022-Mar-09	EPI_ISL_11309970	A/Netherlands/10429/2022	IJsselland Ziekenhuis	National Institute for Public Health and the Environment (RIVM)	A,Meijer; L,Wijsman; S, vd Brink
EPI1999013	PA	Netherlands	2022-Mar-09	EPI_ISL_11309971	A/Netherlands/10430/2022	IJsselland Ziekenhuis	National Institute for Public Health and the Environment (RIVM)	A,Meijer; L,Wijsman; S, vd Brink
EPI1999028	PA	Netherlands	2022-Mar-10	EPI_ISL_11309972	A/Netherlands/10433/2022	IJsselland Ziekenhuis	National Institute for Public Health and the Environment (RIVM)	A,Meijer; L,Wijsman; S, vd Brink
EPI1999061	PA	Netherlands	2022-Mar-11	EPI_ISL_11309975	A/Netherlands/10396/2022	Comicro B.V.	National Institute for Public Health and the Environment (RIVM)	A,Meijer; L,Wijsman; S, vd Brink
EPI1999081	PA	France	2021-Nov-15	EPI_ISL_11323844	A/ROUEN/41245/2021	Institut Pasteur	Institut Pasteur
EPI1999153	PA	France	2021-Dec-18	EPI_ISL_11323853	A/PAPEETE/51874/2021	Institut Pasteur	Institut Pasteur
EPI1999161	PA	France	2022-Jan-12	EPI_ISL_11323854	A/Ile_de_France/03276/2022	Institut Pasteur	Institut Pasteur
EPI1999177	PA	France	2022-Jan-01	EPI_ISL_11323856	A/ORLEANS/04809/2022	Institut Pasteur	Institut Pasteur
EPI1999185	PA	France	2021-Dec-09	EPI_ISL_11323857	A/ORLEANS/04810/2022	Institut Pasteur	Institut Pasteur
EPI1999247	PA	France	2021-Dec-24	EPI_ISL_11324772	A/DUNKERQUE/51979/2021	Institut Pasteur	Institut Pasteur
EPI1999411	PA	United Kingdom	2022-Mar-10	EPI_ISL_11349082	A/Cardiff/9267/2022	Public Health Wales Microbiology Cardiff	Public Health Wales Microbiology Cardiff
EPI1999417	PA	United States	2021-Nov-17	EPI_ISL_11349470	A/Michigan/UOM10042720215/2021	University of Michigan Clinical Microbiology Laboratory	University of Michigan
EPI1999425	PA	United States	2021-Nov-17	EPI_ISL_11349471	A/Michigan/UOM10042720271/2021	University of Michigan Clinical Microbiology Laboratory	University of Michigan
EPI1999433	PA	United States	2021-Nov-17	EPI_ISL_11349472	A/Michigan/UOM10042720282/2021	University of Michigan Clinical Microbiology Laboratory	University of Michigan
EPI1999441	PA	United States	2021-Nov-17	EPI_ISL_11349473	A/Michigan/UOM10042723543/2021	University of Michigan Clinical Microbiology Laboratory	University of Michigan
EPI1999449	PA	United States	2021-Nov-18	EPI_ISL_11349474	A/Michigan/UOM10042735213/2021	University of Michigan Clinical Microbiology Laboratory	University of Michigan
EPI1999457	PA	United States	2021-Nov-18	EPI_ISL_11349475	A/Michigan/UOM10042736801/2021	University of Michigan Clinical Microbiology Laboratory	University of Michigan
EPI1999473	PA	United States	2021-Nov-18	EPI_ISL_11349477	A/Michigan/UOM10042738627/2021	University of Michigan Clinical Microbiology Laboratory	University of Michigan
EPI1999481	PA	United States	2021-Nov-18	EPI_ISL_11349478	A/Michigan/UOM10042742518/2021	University of Michigan Clinical Microbiology Laboratory	University of Michigan
EPI1999489	PA	United States	2021-Nov-18	EPI_ISL_11349479	A/Michigan/UOM10042742624/2021	University of Michigan Clinical Microbiology Laboratory	University of Michigan
EPI1999497	PA	United States	2021-Nov-18	EPI_ISL_11349480	A/Michigan/UOM10042744492/2021	University of Michigan Clinical Microbiology Laboratory	University of Michigan
EPI1999505	PA	United States	2021-Nov-18	EPI_ISL_11349481	A/Michigan/UOM10042745403/2021	University of Michigan Clinical Microbiology Laboratory	University of Michigan
EPI1999513	PA	United States	2021-Nov-19	EPI_ISL_11349482	A/Michigan/UOM10042755694/2021	University of Michigan Clinical Microbiology Laboratory	University of Michigan
EPI1999521	PA	United States	2021-Nov-19	EPI_ISL_11349483	A/Michigan/UOM10042758577/2021	University of Michigan Clinical Microbiology Laboratory	University of Michigan
EPI1999529	PA	United States	2021-Nov-19	EPI_ISL_11349484	A/Michigan/UOM10042761217/2021	University of Michigan Clinical Microbiology Laboratory	University of Michigan
EPI1999537	PA	United States	2021-Nov-19	EPI_ISL_11349485	A/Michigan/UOM10042762909/2021	University of Michigan Clinical Microbiology Laboratory	University of Michigan
EPI1999545	PA	United States	2021-Nov-20	EPI_ISL_11349486	A/Michigan/UOM10042772933/2021	University of Michigan Clinical Microbiology Laboratory	University of Michigan
EPI1999553	PA	United States	2021-Nov-20	EPI_ISL_11349487	A/Michigan/UOM10042774214/2021	University of Michigan Clinical Microbiology Laboratory	University of Michigan
EPI1999561	PA	United States	2021-Nov-22	EPI_ISL_11349488	A/Michigan/UOM10042790301/2021	University of Michigan Clinical Microbiology Laboratory	University of Michigan
EPI1999569	PA	United States	2021-Nov-22	EPI_ISL_11349489	A/Michigan/UOM10042790375/2021	University of Michigan Clinical Microbiology Laboratory	University of Michigan
EPI1999577	PA	United States	2021-Nov-22	EPI_ISL_11349490	A/Michigan/UOM10042791945/2021	University of Michigan Clinical Microbiology Laboratory	University of Michigan
EPI1999585	PA	United States	2021-Nov-23	EPI_ISL_11349491	A/Michigan/UOM10042813243/2021	University of Michigan Clinical Microbiology Laboratory	University of Michigan
EPI1999593	PA	United States	2021-Nov-23	EPI_ISL_11349492	A/Michigan/UOM10042817325/2021	University of Michigan Clinical Microbiology Laboratory	University of Michigan
EPI1999601	PA	United States	2021-Nov-22	EPI_ISL_11349493	A/Michigan/UOM306158461/2021	University of Michigan Clinical Microbiology Laboratory	University of Michigan
EPI1999679	PA	United Kingdom	2022-Mar-11	EPI_ISL_11397644	A/Cardiff/1750/2022	Public Health Wales Microbiology Cardiff	Public Health Wales Microbiology Cardiff
EPI1999684	PA	United States	2021-Nov-18	EPI_ISL_11399303	A/Michigan/UOM10042736448/2021	University of Michigan Clinical Microbiology Laboratory	University of Michigan
EPI1999692	PA	United States	2021-Nov-18	EPI_ISL_11399305	A/Michigan/UOM10042736633/2021	University of Michigan Clinical Microbiology Laboratory	University of Michigan
EPI1999700	PA	United States	2021-Nov-18	EPI_ISL_11399333	A/Michigan/UOM10042736689/2021	University of Michigan Clinical Microbiology Laboratory	University of Michigan
EPI1999708	PA	United States	2021-Nov-18	EPI_ISL_11399363	A/Michigan/UOM10042736865/2021	University of Michigan Clinical Microbiology Laboratory	University of Michigan
EPI1999716	PA	United States	2021-Nov-18	EPI_ISL_11399396	A/Michigan/UOM10042736950/2021	University of Michigan Clinical Microbiology Laboratory	University of Michigan
EPI1999724	PA	United States	2021-Nov-18	EPI_ISL_11399428	A/Michigan/UOM10042737071/2021	University of Michigan Clinical Microbiology Laboratory	University of Michigan
EPI1999732	PA	United States	2021-Nov-18	EPI_ISL_11399459	A/Michigan/UOM10042740126/2021	University of Michigan Clinical Microbiology Laboratory	University of Michigan
EPI1999740	PA	United States	2021-Nov-18	EPI_ISL_11399491	A/Michigan/UOM10042740909/2021	University of Michigan Clinical Microbiology Laboratory	University of Michigan
EPI1999748	PA	United States	2021-Nov-18	EPI_ISL_11399525	A/Michigan/UOM10042740932/2021	University of Michigan Clinical Microbiology Laboratory	University of Michigan
EPI1999756	PA	United States	2021-Nov-18	EPI_ISL_11399558	A/Michigan/UOM10042741014/2021	University of Michigan Clinical Microbiology Laboratory	University of Michigan
EPI1999764	PA	United States	2021-Nov-18	EPI_ISL_11399590	A/Michigan/UOM10042741070/2021	University of Michigan Clinical Microbiology Laboratory	University of Michigan
EPI1999772	PA	United States	2021-Nov-18	EPI_ISL_11399623	A/Michigan/UOM10042741152/2021	University of Michigan Clinical Microbiology Laboratory	University of Michigan
EPI1999780	PA	United States	2021-Nov-18	EPI_ISL_11399655	A/Michigan/UOM10042741165/2021	University of Michigan Clinical Microbiology Laboratory	University of Michigan
EPI1999788	PA	United States	2021-Nov-18	EPI_ISL_11399688	A/Michigan/UOM10042742864/2021	University of Michigan Clinical Microbiology Laboratory	University of Michigan
EPI1999796	PA	United States	2021-Nov-18	EPI_ISL_11399721	A/Michigan/UOM10042743860/2021	University of Michigan Clinical Microbiology Laboratory	University of Michigan
EPI1999804	PA	United States	2021-Nov-18	EPI_ISL_11399754	A/Michigan/UOM10042743907/2021	University of Michigan Clinical Microbiology Laboratory	University of Michigan
EPI1999812	PA	United States	2021-Nov-18	EPI_ISL_11399785	A/Michigan/UOM10042743951/2021	University of Michigan Clinical Microbiology Laboratory	University of Michigan
EPI1999820	PA	United States	2021-Nov-18	EPI_ISL_11399818	A/Michigan/UOM10042744405/2021	University of Michigan Clinical Microbiology Laboratory	University of Michigan
EPI1999828	PA	United States	2021-Nov-18	EPI_ISL_11399822	A/Michigan/UOM10042744409/2021	University of Michigan Clinical Microbiology Laboratory	University of Michigan
EPI1999836	PA	United States	2021-Nov-19	EPI_ISL_11399823	A/Michigan/UOM10042744417/2021	University of Michigan Clinical Microbiology Laboratory	University of Michigan
EPI1999844	PA	United States	2021-Nov-18	EPI_ISL_11399827	A/Michigan/UOM10042744730/2021	University of Michigan Clinical Microbiology Laboratory	University of Michigan
EPI1999852	PA	United States	2021-Nov-19	EPI_ISL_11399856	A/Michigan/UOM10042754627/2021	University of Michigan Clinical Microbiology Laboratory	University of Michigan
EPI1999860	PA	United States	2021-Nov-19	EPI_ISL_11399893	A/Michigan/UOM10042758567/2021	University of Michigan Clinical Microbiology Laboratory	University of Michigan
EPI1999868	PA	United States	2021-Nov-19	EPI_ISL_11399930	A/Michigan/UOM10042762849/2021	University of Michigan Clinical Microbiology Laboratory	University of Michigan
EPI1999876	PA	United States	2021-Nov-19	EPI_ISL_11399968	A/Michigan/UOM10042764446/2021	University of Michigan Clinical Microbiology Laboratory	University of Michigan
EPI1999892	PA	United States	2021-Nov-20	EPI_ISL_11400043	A/Michigan/UOM10042774225/2021	University of Michigan Clinical Microbiology Laboratory	University of Michigan
EPI1999900	PA	United States	2021-Nov-22	EPI_ISL_11400081	A/Michigan/UOM10042790285/2021	University of Michigan Clinical Microbiology Laboratory	University of Michigan
EPI1999908	PA	United States	2021-Nov-22	EPI_ISL_11400119	A/Michigan/UOM10042792252/2021	University of Michigan Clinical Microbiology Laboratory	University of Michigan
EPI1999916	PA	United States	2021-Nov-22	EPI_ISL_11400157	A/Michigan/UOM10042792345/2021	University of Michigan Clinical Microbiology Laboratory	University of Michigan
EPI1999924	PA	United States	2021-Nov-22	EPI_ISL_11400193	A/Michigan/UOM10042795809/2021	University of Michigan Clinical Microbiology Laboratory	University of Michigan
EPI1999932	PA	United States	2021-Nov-22	EPI_ISL_11400226	A/Michigan/UOM10042795986/2021	University of Michigan Clinical Microbiology Laboratory	University of Michigan
EPI1999940	PA	United States	2021-Nov-22	EPI_ISL_11400263	A/Michigan/UOM10042797649/2021	University of Michigan Clinical Microbiology Laboratory	University of Michigan
EPI1999948	PA	United States	2021-Nov-22	EPI_ISL_11400297	A/Michigan/UOM10042797676/2021	University of Michigan Clinical Microbiology Laboratory	University of Michigan
EPI1999956	PA	United States	2021-Nov-22	EPI_ISL_11400329	A/Michigan/UOM10042797790/2021	University of Michigan Clinical Microbiology Laboratory	University of Michigan
EPI1999964	PA	United States	2021-Nov-22	EPI_ISL_11400360	A/Michigan/UOM10042798934/2021	University of Michigan Clinical Microbiology Laboratory	University of Michigan
EPI1999972	PA	United States	2021-Nov-23	EPI_ISL_11400391	A/Michigan/UOM10042809904/2021	University of Michigan Clinical Microbiology Laboratory	University of Michigan
EPI1999980	PA	United States	2021-Nov-23	EPI_ISL_11400405	A/Michigan/UOM10042812736/2021	University of Michigan Clinical Microbiology Laboratory	University of Michigan
EPI1999988	PA	United States	2021-Nov-23	EPI_ISL_11400406	A/Michigan/UOM10042812876/2021	University of Michigan Clinical Microbiology Laboratory	University of Michigan
EPI1999996	PA	United States	2021-Nov-23	EPI_ISL_11400407	A/Michigan/UOM10042817073/2021	University of Michigan Clinical Microbiology Laboratory	University of Michigan
EPI2000004	PA	United States	2021-Nov-23	EPI_ISL_11400423	A/Michigan/UOM10042817333/2021	University of Michigan Clinical Microbiology Laboratory	University of Michigan
EPI2000012	PA	United States	2021-Nov-23	EPI_ISL_11400457	A/Michigan/UOM10042818020/2021	University of Michigan Clinical Microbiology Laboratory	University of Michigan
EPI2000020	PA	United States	2021-Nov-23	EPI_ISL_11400488	A/Michigan/UOM10042819294/2021	University of Michigan Clinical Microbiology Laboratory	University of Michigan
EPI2000028	PA	United States	2021-Nov-24	EPI_ISL_11400521	A/Michigan/UOM10042830410/2021	University of Michigan Clinical Microbiology Laboratory	University of Michigan
EPI2000036	PA	United States	2022-Feb-08	EPI_ISL_11400552	A/Michigan/UOM10043979924/2022	University of Michigan Clinical Microbiology Laboratory	University of Michigan
EPI2000044	PA	United States	2022-Feb-09	EPI_ISL_11400582	A/Michigan/UOM10043995717/2022	University of Michigan Clinical Microbiology Laboratory	University of Michigan
EPI2000052	PA	United States	2022-Feb-09	EPI_ISL_11400612	A/Michigan/UOM10043998503/2022	University of Michigan Clinical Microbiology Laboratory	University of Michigan
EPI2000060	PA	United States	2022-Feb-09	EPI_ISL_11400641	A/Michigan/UOM10044000482/2022	University of Michigan Clinical Microbiology Laboratory	University of Michigan
EPI2000068	PA	United States	2022-Feb-10	EPI_ISL_11400673	A/Michigan/UOM10044020440/2022	University of Michigan Clinical Microbiology Laboratory	University of Michigan
EPI2000076	PA	United States	2022-Feb-10	EPI_ISL_11400704	A/Michigan/UOM10044028023/2022	University of Michigan Clinical Microbiology Laboratory	University of Michigan
EPI2000084	PA	United States	2022-Feb-10	EPI_ISL_11400736	A/Michigan/UOM10044030063/2022	University of Michigan Clinical Microbiology Laboratory	University of Michigan
EPI2000092	PA	United States	2022-Feb-11	EPI_ISL_11400761	A/Michigan/UOM10044037088/2022	University of Michigan Clinical Microbiology Laboratory	University of Michigan
EPI2000100	PA	United States	2022-Feb-14	EPI_ISL_11400793	A/Michigan/UOM10044070317/2022	University of Michigan Clinical Microbiology Laboratory	University of Michigan
EPI2000108	PA	United States	2022-Feb-15	EPI_ISL_11400826	A/Michigan/UOM10044104473/2022	University of Michigan Clinical Microbiology Laboratory	University of Michigan
EPI2000116	PA	United States	2022-Feb-15	EPI_ISL_11400860	A/Michigan/UOM10044105253/2022	University of Michigan Clinical Microbiology Laboratory	University of Michigan
EPI2000124	PA	United States	2022-Feb-16	EPI_ISL_11400893	A/Michigan/UOM10044125581/2022	University of Michigan Clinical Microbiology Laboratory	University of Michigan
EPI2000132	PA	United States	2022-Feb-17	EPI_ISL_11400924	A/Michigan/UOM10044137783/2022	University of Michigan Clinical Microbiology Laboratory	University of Michigan
EPI2000140	PA	United States	2022-Feb-17	EPI_ISL_11400925	A/Michigan/UOM10044139064/2022	University of Michigan Clinical Microbiology Laboratory	University of Michigan
EPI2000148	PA	United States	2022-Feb-18	EPI_ISL_11400926	A/Michigan/UOM10044146737/2022	University of Michigan Clinical Microbiology Laboratory	University of Michigan
EPI2000156	PA	United States	2022-Feb-18	EPI_ISL_11400927	A/Michigan/UOM10044156254/2022	University of Michigan Clinical Microbiology Laboratory	University of Michigan
EPI2000164	PA	United States	2022-Feb-19	EPI_ISL_11400953	A/Michigan/UOM10044169716/2022	University of Michigan Clinical Microbiology Laboratory	University of Michigan
EPI2000180	PA	United States	2022-Jan-10	EPI_ISL_11400998	A/Michigan/UOM10043521900/2022	University of Michigan Clinical Microbiology Laboratory	University of Michigan
EPI2000212	PA	United States	2022-Jan-11	EPI_ISL_11401119	A/Michigan/UOM10043549879/2022	University of Michigan Clinical Microbiology Laboratory	University of Michigan
EPI2000220	PA	United States	2022-Jan-12	EPI_ISL_11401152	A/Michigan/UOM10043558769/2022	University of Michigan Clinical Microbiology Laboratory	University of Michigan
EPI2000228	PA	United States	2022-Jan-12	EPI_ISL_11401185	A/Michigan/UOM10043562832/2022	University of Michigan Clinical Microbiology Laboratory	University of Michigan
EPI2000236	PA	United States	2022-Jan-13	EPI_ISL_11401215	A/Michigan/UOM10043573684/2022	University of Michigan Clinical Microbiology Laboratory	University of Michigan
EPI2000244	PA	United States	2022-Jan-14	EPI_ISL_11401248	A/Michigan/UOM10043604974/2022	University of Michigan Clinical Microbiology Laboratory	University of Michigan
EPI2000252	PA	United States	2022-Jan-14	EPI_ISL_11401280	A/Michigan/UOM10043605392/2022	University of Michigan Clinical Microbiology Laboratory	University of Michigan
EPI2000260	PA	United States	2022-Jan-14	EPI_ISL_11401312	A/Michigan/UOM10043606104/2022	University of Michigan Clinical Microbiology Laboratory	University of Michigan
EPI2000268	PA	United States	2022-Jan-17	EPI_ISL_11401343	A/Michigan/UOM10043631376/2022	University of Michigan Clinical Microbiology Laboratory	University of Michigan
EPI2000276	PA	United States	2022-Jan-17	EPI_ISL_11401375	A/Michigan/UOM10043638987/2022	University of Michigan Clinical Microbiology Laboratory	University of Michigan
EPI2000284	PA	United States	2022-Jan-18	EPI_ISL_11401409	A/Michigan/UOM10043653631/2022	University of Michigan Clinical Microbiology Laboratory	University of Michigan
EPI2000292	PA	United States	2022-Jan-18	EPI_ISL_11401444	A/Michigan/UOM10043657459/2022	University of Michigan Clinical Microbiology Laboratory	University of Michigan
EPI2000300	PA	United States	2022-Jan-18	EPI_ISL_11401445	A/Michigan/UOM10043658091/2022	University of Michigan Clinical Microbiology Laboratory	University of Michigan
EPI2000308	PA	United States	2022-Jan-18	EPI_ISL_11401446	A/Michigan/UOM10043659510/2022	University of Michigan Clinical Microbiology Laboratory	University of Michigan
EPI2000316	PA	United States	2022-Jan-19	EPI_ISL_11401447	A/Michigan/UOM10043667604/2022	University of Michigan Clinical Microbiology Laboratory	University of Michigan
EPI2000324	PA	United States	2022-Jan-19	EPI_ISL_11401471	A/Michigan/UOM10043671752/2022	University of Michigan Clinical Microbiology Laboratory	University of Michigan
EPI2000332	PA	United States	2022-Jan-19	EPI_ISL_11401504	A/Michigan/UOM10043673632/2022	University of Michigan Clinical Microbiology Laboratory	University of Michigan
EPI2000340	PA	United States	2022-Jan-20	EPI_ISL_11401538	A/Michigan/UOM10043694650/2022	University of Michigan Clinical Microbiology Laboratory	University of Michigan
EPI2000348	PA	United States	2022-Jan-21	EPI_ISL_11401567	A/Michigan/UOM10043715349/2022	University of Michigan Clinical Microbiology Laboratory	University of Michigan
EPI2000356	PA	United States	2022-Jan-22	EPI_ISL_11401602	A/Michigan/UOM10043728443/2022	University of Michigan Clinical Microbiology Laboratory	University of Michigan
EPI2000364	PA	United States	2022-Jan-24	EPI_ISL_11401635	A/Michigan/UOM10043739390/2022	University of Michigan Clinical Microbiology Laboratory	University of Michigan
EPI2000372	PA	United States	2022-Jan-25	EPI_ISL_11401659	A/Michigan/UOM10043767838/2022	University of Michigan Clinical Microbiology Laboratory	University of Michigan
EPI2000380	PA	United States	2022-Jan-26	EPI_ISL_11401661	A/Michigan/UOM10043781346/2022	University of Michigan Clinical Microbiology Laboratory	University of Michigan
EPI2000388	PA	United States	2022-Jan-28	EPI_ISL_11401678	A/Michigan/UOM10043824257/2022	University of Michigan Clinical Microbiology Laboratory	University of Michigan
EPI2000396	PA	United States	2022-Jan-28	EPI_ISL_11401707	A/Michigan/UOM10043829940/2022	University of Michigan Clinical Microbiology Laboratory	University of Michigan
EPI2000404	PA	United States	2022-Jan-28	EPI_ISL_11401738	A/Michigan/UOM10043830415/2022	University of Michigan Clinical Microbiology Laboratory	University of Michigan
EPI2000412	PA	United States	2022-Jan-31	EPI_ISL_11401770	A/Michigan/UOM10043864287/2022	University of Michigan Clinical Microbiology Laboratory	University of Michigan
EPI2000420	PA	United States	2022-Jan-31	EPI_ISL_11401798	A/Michigan/UOM10043864866/2022	University of Michigan Clinical Microbiology Laboratory	University of Michigan
EPI2000428	PA	United States	2022-Feb-01	EPI_ISL_11401828	A/Michigan/UOM10043877185/2022	University of Michigan Clinical Microbiology Laboratory	University of Michigan
EPI2000436	PA	United States	2022-Feb-02	EPI_ISL_11401859	A/Michigan/UOM10043893266/2022	University of Michigan Clinical Microbiology Laboratory	University of Michigan
EPI2000444	PA	United States	2022-Feb-03	EPI_ISL_11401890	A/Michigan/UOM10043907361/2022	University of Michigan Clinical Microbiology Laboratory	University of Michigan
EPI2000452	PA	United States	2022-Feb-03	EPI_ISL_11401922	A/Michigan/UOM10043913797/2022	University of Michigan Clinical Microbiology Laboratory	University of Michigan
EPI2000460	PA	United States	2022-Feb-04	EPI_ISL_11401955	A/Michigan/UOM10043921785/2022	University of Michigan Clinical Microbiology Laboratory	University of Michigan
EPI2000468	PA	United States	2022-Feb-05	EPI_ISL_11401966	A/Michigan/UOM10043941460/2022	University of Michigan Clinical Microbiology Laboratory	University of Michigan
EPI2000476	PA	United States	2022-Feb-14	EPI_ISL_11401967	A/Michigan/UOM10044075287/2022	University of Michigan Clinical Microbiology Laboratory	University of Michigan
EPI2000484	PA	United States	2022-Feb-14	EPI_ISL_11401968	A/Michigan/UOM10044082803/2022	University of Michigan Clinical Microbiology Laboratory	University of Michigan
EPI2000492	PA	United States	2022-Feb-23	EPI_ISL_11401984	A/Michigan/UOM10044219778/2022	University of Michigan Clinical Microbiology Laboratory	University of Michigan
EPI2000500	PA	United States	2022-Feb-23	EPI_ISL_11402019	A/Michigan/UOM10044229398/2022	University of Michigan Clinical Microbiology Laboratory	University of Michigan
EPI2000508	PA	United States	2022-Feb-23	EPI_ISL_11402054	A/Michigan/UOM10044232246/2022	University of Michigan Clinical Microbiology Laboratory	University of Michigan
EPI2000516	PA	United States	2022-Feb-23	EPI_ISL_11402085	A/Michigan/UOM10044233250/2022	University of Michigan Clinical Microbiology Laboratory	University of Michigan
EPI2000524	PA	United States	2022-Feb-24	EPI_ISL_11402119	A/Michigan/UOM10044239267/2022	University of Michigan Clinical Microbiology Laboratory	University of Michigan
EPI2000532	PA	United States	2022-Feb-24	EPI_ISL_11402151	A/Michigan/UOM10044243614/2022	University of Michigan Clinical Microbiology Laboratory	University of Michigan
EPI2000540	PA	United States	2022-Feb-24	EPI_ISL_11402184	A/Michigan/UOM10044248823/2022	University of Michigan Clinical Microbiology Laboratory	University of Michigan
EPI2000548	PA	United States	2022-Feb-24	EPI_ISL_11402217	A/Michigan/UOM10044255599/2022	University of Michigan Clinical Microbiology Laboratory	University of Michigan
EPI2000556	PA	United States	2022-Feb-25	EPI_ISL_11402250	A/Michigan/UOM10044260467/2022	University of Michigan Clinical Microbiology Laboratory	University of Michigan
EPI2000564	PA	United States	2022-Feb-25	EPI_ISL_11402256	A/Michigan/UOM10044273904/2022	University of Michigan Clinical Microbiology Laboratory	University of Michigan
EPI2000572	PA	United States	2022-Feb-26	EPI_ISL_11402257	A/Michigan/UOM10044281451/2022	University of Michigan Clinical Microbiology Laboratory	University of Michigan
EPI2000580	PA	United States	2022-Feb-27	EPI_ISL_11402258	A/Michigan/UOM10044286535/2022	University of Michigan Clinical Microbiology Laboratory	University of Michigan
EPI2000588	PA	United States	2022-Feb-28	EPI_ISL_11402259	A/Michigan/UOM10044292738/2022	University of Michigan Clinical Microbiology Laboratory	University of Michigan
EPI2000596	PA	United States	2022-Feb-28	EPI_ISL_11402260	A/Michigan/UOM10044300407/2022	University of Michigan Clinical Microbiology Laboratory	University of Michigan
EPI2000604	PA	United States	2022-Feb-28	EPI_ISL_11402261	A/Michigan/UOM10044302375/2022	University of Michigan Clinical Microbiology Laboratory	University of Michigan
EPI2000612	PA	United States	2022-Feb-28	EPI_ISL_11402300	A/Michigan/UOM10044302376/2022	University of Michigan Clinical Microbiology Laboratory	University of Michigan
EPI2000620	PA	United States	2022-Feb-28	EPI_ISL_11402301	A/Michigan/UOM10044302377/2022	University of Michigan Clinical Microbiology Laboratory	University of Michigan
EPI2000628	PA	United States	2022-Mar-01	EPI_ISL_11402302	A/Michigan/UOM10044314518/2022	University of Michigan Clinical Microbiology Laboratory	University of Michigan
EPI2000636	PA	United States	2022-Mar-01	EPI_ISL_11402303	A/Michigan/UOM10044318712/2022	University of Michigan Clinical Microbiology Laboratory	University of Michigan
EPI2000644	PA	United States	2022-Mar-01	EPI_ISL_11402304	A/Michigan/UOM10044326820/2022	University of Michigan Clinical Microbiology Laboratory	University of Michigan
EPI2000652	PA	United States	2022-Mar-01	EPI_ISL_11402306	A/Michigan/UOM10044326824/2022	University of Michigan Clinical Microbiology Laboratory	University of Michigan
EPI2000666	PA	United States	2022-Mar-01	EPI_ISL_11402308	A/Michigan/UOM10044326835/2022	University of Michigan Clinical Microbiology Laboratory	University of Michigan
EPI2000676	PA	United States	2022-Mar-02	EPI_ISL_11402309	A/Michigan/UOM10044340093/2022	University of Michigan Clinical Microbiology Laboratory	University of Michigan
EPI2000684	PA	United States	2022-Mar-02	EPI_ISL_11402310	A/Michigan/UOM10044347100/2022	University of Michigan Clinical Microbiology Laboratory	University of Michigan
EPI2000692	PA	United States	2022-Mar-04	EPI_ISL_11402311	A/Michigan/UOM10044374213/2022	University of Michigan Clinical Microbiology Laboratory	University of Michigan
EPI2000700	PA	United States	2022-Mar-04	EPI_ISL_11402312	A/Michigan/UOM10044378864/2022	University of Michigan Clinical Microbiology Laboratory	University of Michigan
EPI2000708	PA	United States	2022-Mar-07	EPI_ISL_11402313	A/Michigan/UOM10044412038/2022	University of Michigan Clinical Microbiology Laboratory	University of Michigan
EPI2000716	PA	United States	2022-Mar-07	EPI_ISL_11402314	A/Michigan/UOM10044412509/2022	University of Michigan Clinical Microbiology Laboratory	University of Michigan
EPI2000725	PA	United States	2022-Mar-07	EPI_ISL_11402315	A/Michigan/UOM10044416414/2022	University of Michigan Clinical Microbiology Laboratory	University of Michigan
EPI2000864	PA	Portugal	2021-Dec-24	EPI_ISL_11403040	A/Lisboa/38/2021	Instituto Nacional de Saúde Dr. Ricardo Jorge	Instituto Nacional de Saúde Dr. Ricardo Jorge	Guiomar, R.; Melo, A.; Costa, I.; Conde, P, Henriques, C.
EPI2000872	PA	Portugal	2021-Dec-24	EPI_ISL_11403041	A/Lisboa/39/2021	Instituto Nacional de Saúde Dr. Ricardo Jorge	Instituto Nacional de Saúde Dr. Ricardo Jorge	Guiomar, R.; Melo, A.; Costa, I.; Conde, P, Henriques, C.
EPI2000880	PA	Portugal	2021-Dec-26	EPI_ISL_11403042	A/Lisboa/40/2021	Instituto Nacional de Saúde Dr. Ricardo Jorge	Instituto Nacional de Saúde Dr. Ricardo Jorge	Guiomar, R.; Melo, A.; Costa, I.; Conde, P, Henriques, C.
EPI2000888	PA	Portugal	2021-Dec-26	EPI_ISL_11403043	A/Lisboa/41/2021	Instituto Nacional de Saúde Dr. Ricardo Jorge	Instituto Nacional de Saúde Dr. Ricardo Jorge	Guiomar, R.; Melo, A.; Costa, I.; Conde, P, Henriques, C.
EPI2000896	PA	Portugal	2022-Jan-02	EPI_ISL_11403044	A/Lisboa/7/2022	Instituto Nacional de Saúde Dr. Ricardo Jorge	Instituto Nacional de Saúde Dr. Ricardo Jorge	Guiomar, R.; Melo, A.; Costa, I.; Conde, P, Henriques, C.
EPI2000904	PA	Portugal	2022-Jan-15	EPI_ISL_11403045	A/Lisboa/10/2022	Instituto Nacional de Saúde Dr. Ricardo Jorge	Instituto Nacional de Saúde Dr. Ricardo Jorge	Guiomar, R.; Melo, A.; Costa, I.; Conde, P, Henriques, C.
EPI2000912	PA	Portugal	2022-Jan-15	EPI_ISL_11403046	A/Lisboa/11/2022	Instituto Nacional de Saúde Dr. Ricardo Jorge	Instituto Nacional de Saúde Dr. Ricardo Jorge	Guiomar, R.; Melo, A.; Costa, I.; Conde, P, Henriques, C.
EPI2000920	PA	Portugal	2022-Jan-16	EPI_ISL_11403047	A/Lisboa/12/2022	Instituto Nacional de Saúde Dr. Ricardo Jorge	Instituto Nacional de Saúde Dr. Ricardo Jorge	Guiomar, R.; Melo, A.; Costa, I.; Conde, P, Henriques, C.
EPI2000928	PA	Portugal	2022-Jan-17	EPI_ISL_11403048	A/Lisboa/13/2022	Instituto Nacional de Saúde Dr. Ricardo Jorge	Instituto Nacional de Saúde Dr. Ricardo Jorge	Guiomar, R.; Melo, A.; Costa, I.; Conde, P, Henriques, C.
EPI2000936	PA	Portugal	2022-Jan-17	EPI_ISL_11403049	A/Lisboa/14/2022	Instituto Nacional de Saúde Dr. Ricardo Jorge	Instituto Nacional de Saúde Dr. Ricardo Jorge	Guiomar, R.; Melo, A.; Costa, I.; Conde, P, Henriques, C.
EPI2000944	PA	Portugal	2022-Jan-24	EPI_ISL_11403050	A/Lisboa/15/2022	Instituto Nacional de Saúde Dr. Ricardo Jorge	Instituto Nacional de Saúde Dr. Ricardo Jorge	Guiomar, R.; Melo, A.; Costa, I.; Conde, P, Henriques, C.
EPI2000952	PA	Portugal	2022-Jan-24	EPI_ISL_11403051	A/Lisboa/16/2022	Instituto Nacional de Saúde Dr. Ricardo Jorge	Instituto Nacional de Saúde Dr. Ricardo Jorge	Guiomar, R.; Melo, A.; Costa, I.; Conde, P, Henriques, C.
EPI2000960	PA	Portugal	2022-Jan-20	EPI_ISL_11403052	A/Lisboa/17/2022	Instituto Nacional de Saúde Dr. Ricardo Jorge	Instituto Nacional de Saúde Dr. Ricardo Jorge	Guiomar, R.; Melo, A.; Costa, I.; Conde, P, Henriques, C.
EPI2000968	PA	Portugal	2022-Jan-18	EPI_ISL_11403053	A/Lisboa/18/2022	Instituto Nacional de Saúde Dr. Ricardo Jorge	Instituto Nacional de Saúde Dr. Ricardo Jorge	Guiomar, R.; Melo, A.; Costa, I.; Conde, P, Henriques, C.
EPI2000976	PA	Portugal	2022-Jan-20	EPI_ISL_11403054	A/Lisboa/19/2022	Instituto Nacional de Saúde Dr. Ricardo Jorge	Instituto Nacional de Saúde Dr. Ricardo Jorge	Guiomar, R.; Melo, A.; Costa, I.; Conde, P, Henriques, C.
EPI2000984	PA	Portugal	2022-Jan-25	EPI_ISL_11403055	A/Lisboa/20/2022	Instituto Nacional de Saúde Dr. Ricardo Jorge	Instituto Nacional de Saúde Dr. Ricardo Jorge	Guiomar, R.; Melo, A.; Costa, I.; Conde, P, Henriques, C.
EPI2001024	PA	Portugal	2022-Jan-30	EPI_ISL_11403060	A/Lisboa/25/2022	Instituto Nacional de Saúde Dr. Ricardo Jorge	Instituto Nacional de Saúde Dr. Ricardo Jorge	Raquel, Guiomar; Aryse, Melo; Inês, Costa; Patrícia, Conde; Camila, Henriques
EPI2001032	PA	Portugal	2022-Jan-30	EPI_ISL_11403061	A/Lisboa/26/2022	Instituto Nacional de Saúde Dr. Ricardo Jorge	Instituto Nacional de Saúde Dr. Ricardo Jorge	Guiomar, R.; Melo, A.; Costa, I.; Conde, P, Henriques, C.
EPI2001048	PA	Portugal	2022-Jan-30	EPI_ISL_11403063	A/Lisboa/28/2022	Instituto Nacional de Saúde Dr. Ricardo Jorge	Instituto Nacional de Saúde Dr. Ricardo Jorge	Guiomar, R.; Melo, A.; Costa, I.; Conde, P, Henriques, C.
EPI2001056	PA	Portugal	2022-Feb-01	EPI_ISL_11403064	A/Lisboa/29/2022	Instituto Nacional de Saúde Dr. Ricardo Jorge	Instituto Nacional de Saúde Dr. Ricardo Jorge	Guiomar, R.; Melo, A.; Costa, I.; Conde, P, Henriques, C.
EPI2001064	PA	Portugal	2022-Feb-05	EPI_ISL_11403065	A/Lisboa/30/2022	Instituto Nacional de Saúde Dr. Ricardo Jorge	Instituto Nacional de Saúde Dr. Ricardo Jorge	Guiomar, R.; Melo, A.; Costa, I.; Conde, P, Henriques, C.
EPI2001072	PA	Portugal	2022-Feb-02	EPI_ISL_11403066	A/Lisboa/31/2022	Instituto Nacional de Saúde Dr. Ricardo Jorge	Instituto Nacional de Saúde Dr. Ricardo Jorge	Guiomar, R.; Melo, A.; Costa, I.; Conde, P, Henriques, C.
EPI2001080	PA	Portugal	2022-Feb-03	EPI_ISL_11403067	A/Lisboa/32/2022	Instituto Nacional de Saúde Dr. Ricardo Jorge	Instituto Nacional de Saúde Dr. Ricardo Jorge	Guiomar, R.; Melo, A.; Costa, I.; Conde, P, Henriques, C.
EPI2001088	PA	Portugal	2022-Feb-08	EPI_ISL_11403068	A/Lisboa/33/2022	Instituto Nacional de Saúde Dr. Ricardo Jorge	Instituto Nacional de Saúde Dr. Ricardo Jorge	Guiomar, R.; Melo, A.; Costa, I.; Conde, P, Henriques, C.
EPI2001096	PA	Portugal	2022-Feb-10	EPI_ISL_11403069	A/Lisboa/37/2022	Instituto Nacional de Saúde Dr. Ricardo Jorge	Instituto Nacional de Saúde Dr. Ricardo Jorge	Guiomar, R.; Melo, A.; Costa, I.; Conde, P, Henriques, C.
EPI2001104	PA	Portugal	2022-Feb-10	EPI_ISL_11403070	A/Lisboa/38/2022	Instituto Nacional de Saúde Dr. Ricardo Jorge	Instituto Nacional de Saúde Dr. Ricardo Jorge	Guiomar, R.; Melo, A.; Costa, I.; Conde, P, Henriques, C.
EPI2001112	PA	Portugal	2022-Feb-12	EPI_ISL_11403071	A/Lisboa/39/2022	Instituto Nacional de Saúde Dr. Ricardo Jorge	Instituto Nacional de Saúde Dr. Ricardo Jorge	Raquel, Guiomar; Aryse, Melo; Inês, Costa; Patrícia, Conde; Camila, Henriques
EPI2001456	PA	United States	2021-Nov-17	EPI_ISL_11403142	A/Michigan/UOM10042723553/2021	University of Michigan Clinical Microbiology Laboratory	University of Michigan
EPI2001464	PA	United States	2021-Nov-22	EPI_ISL_11403170	A/Michigan/UOM10042801474/2021	University of Michigan Clinical Microbiology Laboratory	University of Michigan
EPI2001472	PA	United States	2021-Nov-23	EPI_ISL_11403180	A/Michigan/UOM10042807604/2021	University of Michigan Clinical Microbiology Laboratory	University of Michigan
EPI2001482	PA	United Kingdom	2022-Mar-13	EPI_ISL_11403526	A/Wrexham/9861/2022	Public Health Wales Microbiology Cardiff	Public Health Wales Microbiology Cardiff
EPI2001490	PA	United Kingdom	2022-Mar-15	EPI_ISL_11403528	A/Abergele/9987/2022	Public Health Wales Microbiology Cardiff	Public Health Wales Microbiology Cardiff
EPI2001496	PA	Brazil	2021-Nov-20	EPI_ISL_11403618	A/Amazonas/IAL/C9027/2021	LACEN/AM - Laboratório Central de Saúde Pública do Amazonas	Instituto Adolfo Lutz	Sacchi, C.T.; Campos, K.R.; Reis, A.D.; Amarante, A.F.; Santos, M.B.N.; Vinhote, C.; Mattos, T.P.
EPI2001504	PA	Brazil	2021-Nov-19	EPI_ISL_11403619	A/Amazonas/IAL/C9028/2021	LACEN/AM - Laboratório Central de Saúde Pública do Amazonas	Instituto Adolfo Lutz	Sacchi, C.T.; Campos, K.R.; Reis, A.D.; Amarante, A.F.; Santos, M.B.N.; Vinhote, C.; Mattos, T.P.
EPI2001512	PA	Brazil	2021-Nov-22	EPI_ISL_11403620	A/Amazonas/IAL/C9029/2021	LACEN/AM - Laboratório Central de Saúde Pública do Amazonas	Instituto Adolfo Lutz	Sacchi, C.T.; Campos, K.R.; Reis, A.D.; Amarante, A.F.; Santos, M.B.N.; Vinhote, C.; Mattos, T.P.
EPI2001520	PA	Brazil	2021-Nov-20	EPI_ISL_11403621	A/Amazonas/IAL/C9030/2021	LACEN/AM - Laboratório Central de Saúde Pública do Amazonas	Instituto Adolfo Lutz	Sacchi, C.T.; Campos, K.R.; Reis, A.D.; Amarante, A.F.; Santos, M.B.N.; Vinhote, C.; Mattos, T.P.
EPI2001528	PA	Brazil	2021-Nov-22	EPI_ISL_11403622	A/Amazonas/IAL/C9031/2021	LACEN/AM - Laboratório Central de Saúde Pública do Amazonas	Instituto Adolfo Lutz	Sacchi, C.T.; Campos, K.R.; Reis, A.D.; Amarante, A.F.; Santos, M.B.N.; Vinhote, C.; Mattos, T.P.
EPI2001536	PA	Brazil	2021-Nov-23	EPI_ISL_11403623	A/Amazonas/IAL/C9032/2021	LACEN/AM - Laboratório Central de Saúde Pública do Amazonas	Instituto Adolfo Lutz	Sacchi, C.T.; Campos, K.R.; Reis, A.D.; Amarante, A.F.; Santos, M.B.N.; Vinhote, C.; Mattos, T.P.
EPI2001544	PA	Brazil	2021-Nov-25	EPI_ISL_11403624	A/Amazonas/IAL/C9033/2021	LACEN/AM - Laboratório Central de Saúde Pública do Amazonas	Instituto Adolfo Lutz	Sacchi, C.T.; Campos, K.R.; Reis, A.D.; Amarante, A.F.; Santos, M.B.N.; Vinhote, C.; Mattos, T.P.
EPI2001552	PA	Brazil	2021-Nov-26	EPI_ISL_11403625	A/Amazonas/IAL/C9034/2021	LACEN/AM - Laboratório Central de Saúde Pública do Amazonas	Instituto Adolfo Lutz	Sacchi, C.T.; Campos, K.R.; Reis, A.D.; Amarante, A.F.; Santos, M.B.N.; Vinhote, C.; Mattos, T.P.
EPI2001560	PA	Brazil	2021-Nov-29	EPI_ISL_11403626	A/Amazonas/IAL/C9035/2021	LACEN/AM - Laboratório Central de Saúde Pública do Amazonas	Instituto Adolfo Lutz	Sacchi, C.T.; Campos, K.R.; Reis, A.D.; Amarante, A.F.; Santos, M.B.N.; Vinhote, C.; Mattos, T.P.
EPI2001568	PA	Brazil	2021-Nov-26	EPI_ISL_11403627	A/Amazonas/IAL/C9036/2021	LACEN/AM - Laboratório Central de Saúde Pública do Amazonas	Instituto Adolfo Lutz	Sacchi, C.T.; Campos, K.R.; Reis, A.D.; Amarante, A.F.; Santos, M.B.N.; Vinhote, C.; Mattos, T.P.
EPI2001576	PA	Brazil	2021-Nov-26	EPI_ISL_11403628	A/Amazonas/IAL/C9037/2021	LACEN/AM - Laboratório Central de Saúde Pública do Amazonas	Instituto Adolfo Lutz	Sacchi, C.T.; Campos, K.R.; Reis, A.D.; Amarante, A.F.; Santos, M.B.N.; Vinhote, C.; Mattos, T.P.
EPI2001880	PA	United States	2021-Dec-29	EPI_ISL_11407136	A/Michigan/UOM10043353240/2021	University of Michigan Clinical Microbiology Laboratory	University of Michigan
EPI2001888	PA	United States	2021-Dec-29	EPI_ISL_11407137	A/Michigan/UOM10043362352/2021	University of Michigan Clinical Microbiology Laboratory	University of Michigan
EPI2001896	PA	United States	2021-Dec-29	EPI_ISL_11407138	A/Michigan/UOM10043365478/2021	University of Michigan Clinical Microbiology Laboratory	University of Michigan
EPI2001904	PA	United States	2021-Dec-30	EPI_ISL_11407139	A/Michigan/UOM10043373804/2021	University of Michigan Clinical Microbiology Laboratory	University of Michigan
EPI2001912	PA	United States	2021-Dec-31	EPI_ISL_11407140	A/Michigan/UOM10043388449/2021	University of Michigan Clinical Microbiology Laboratory	University of Michigan
EPI2001920	PA	United States	2022-Jan-01	EPI_ISL_11407141	A/Michigan/UOM10043393114/2022	University of Michigan Clinical Microbiology Laboratory	University of Michigan
EPI2001928	PA	United States	2022-Jan-01	EPI_ISL_11407142	A/Michigan/UOM10043393725/2022	University of Michigan Clinical Microbiology Laboratory	University of Michigan
EPI2001936	PA	United States	2022-Jan-03	EPI_ISL_11407143	A/Michigan/UOM10043402509/2022	University of Michigan Clinical Microbiology Laboratory	University of Michigan
EPI2001944	PA	United States	2022-Jan-03	EPI_ISL_11407144	A/Michigan/UOM10043410713/2022	University of Michigan Clinical Microbiology Laboratory	University of Michigan
EPI2001952	PA	United States	2022-Jan-03	EPI_ISL_11407145	A/Michigan/UOM10043414370/2022	University of Michigan Clinical Microbiology Laboratory	University of Michigan
EPI2001960	PA	United States	2022-Jan-03	EPI_ISL_11407146	A/Michigan/UOM10043414425/2022	University of Michigan Clinical Microbiology Laboratory	University of Michigan
EPI2001968	PA	United States	2022-Jan-03	EPI_ISL_11407147	A/Michigan/UOM10043415852/2022	University of Michigan Clinical Microbiology Laboratory	University of Michigan
EPI2001976	PA	United States	2022-Jan-03	EPI_ISL_11407148	A/Michigan/UOM10043417983/2022	University of Michigan Clinical Microbiology Laboratory	University of Michigan
EPI2001984	PA	United States	2022-Jan-04	EPI_ISL_11407149	A/Michigan/UOM10043421506/2022	University of Michigan Clinical Microbiology Laboratory	University of Michigan
EPI2001992	PA	United States	2022-Jan-04	EPI_ISL_11407150	A/Michigan/UOM10043426414/2022	University of Michigan Clinical Microbiology Laboratory	University of Michigan
EPI2002000	PA	United States	2022-Jan-04	EPI_ISL_11407151	A/Michigan/UOM10043433130/2022	University of Michigan Clinical Microbiology Laboratory	University of Michigan
EPI2002040	PA	United States	2022-Jan-07	EPI_ISL_11407156	A/Michigan/UOM10043486014/2022	University of Michigan Clinical Microbiology Laboratory	University of Michigan
EPI2002056	PA	United States	2022-Jan-07	EPI_ISL_11407158	A/Michigan/UOM10043496407/2022	University of Michigan Clinical Microbiology Laboratory	University of Michigan
EPI2002064	PA	United States	2022-Jan-08	EPI_ISL_11407159	A/Michigan/UOM10043503327/2022	University of Michigan Clinical Microbiology Laboratory	University of Michigan
EPI2002072	PA	United States	2022-Jan-08	EPI_ISL_11407160	A/Michigan/UOM10043504716/2022	University of Michigan Clinical Microbiology Laboratory	University of Michigan
EPI2002080	PA	United States	2022-Jan-10	EPI_ISL_11407161	A/Michigan/UOM10043525881/2022	University of Michigan Clinical Microbiology Laboratory	University of Michigan
EPI2002088	PA	United States	2022-Jan-10	EPI_ISL_11407162	A/Michigan/UOM10043526185/2022	University of Michigan Clinical Microbiology Laboratory	University of Michigan
EPI2002096	PA	United States	2022-Jan-11	EPI_ISL_11407163	A/Michigan/UOM10043538891/2022	University of Michigan Clinical Microbiology Laboratory	University of Michigan
EPI2002182	PA	Netherlands	2022-Mar-14	EPI_ISL_11449434	A/Netherlands/10347/2022	National Institute for Public Health and the Environment (RIVM)	National Institute for Public Health and the Environment (RIVM)	A,Meijer; L,Wijsman; S, vd Brink
EPI2002190	PA	Netherlands	2022-Mar-14	EPI_ISL_11449435	A/Netherlands/10348/2022	National Institute for Public Health and the Environment (RIVM)	National Institute for Public Health and the Environment (RIVM)	A,Meijer; L,Wijsman; S, vd Brink
EPI2002198	PA	Netherlands	2022-Mar-11	EPI_ISL_11449436	A/Netherlands/10349/2022	National Institute for Public Health and the Environment (RIVM)	National Institute for Public Health and the Environment (RIVM)	A,Meijer; L,Wijsman; S, vd Brink
EPI2002206	PA	Netherlands	2022-Mar-14	EPI_ISL_11449437	A/Netherlands/10350/2022	National Institute for Public Health and the Environment (RIVM)	National Institute for Public Health and the Environment (RIVM)	A,Meijer; L,Wijsman; S, vd Brink
EPI2002214	PA	Netherlands	2022-Mar-11	EPI_ISL_11449438	A/Netherlands/10352/2022	National Institute for Public Health and the Environment (RIVM)	National Institute for Public Health and the Environment (RIVM)	A,Meijer; L,Wijsman; S, vd Brink
EPI2002222	PA	Netherlands	2022-Mar-15	EPI_ISL_11449439	A/Netherlands/10355/2022	National Institute for Public Health and the Environment (RIVM)	National Institute for Public Health and the Environment (RIVM)	A,Meijer; L,Wijsman; S, vd Brink
EPI2002230	PA	Netherlands	2022-Mar-14	EPI_ISL_11449440	A/Netherlands/10357/2022	National Institute for Public Health and the Environment (RIVM)	National Institute for Public Health and the Environment (RIVM)	A,Meijer; L,Wijsman; S, vd Brink
EPI2002238	PA	Netherlands	2022-Mar-15	EPI_ISL_11449441	A/Netherlands/10358/2022	National Institute for Public Health and the Environment (RIVM)	National Institute for Public Health and the Environment (RIVM)	A,Meijer; L,Wijsman; S, vd Brink
EPI2002246	PA	Netherlands	2022-Mar-14	EPI_ISL_11449442	A/Netherlands/10360/2022	National Institute for Public Health and the Environment (RIVM)	National Institute for Public Health and the Environment (RIVM)	A,Meijer; L,Wijsman; S, vd Brink
EPI2002254	PA	Netherlands	2022-Mar-11	EPI_ISL_11449443	A/Netherlands/10361/2022	National Institute for Public Health and the Environment (RIVM)	National Institute for Public Health and the Environment (RIVM)	A,Meijer; L,Wijsman; S, vd Brink
EPI2002262	PA	Netherlands	2022-Mar-06	EPI_ISL_11449444	A/Netherlands/10453/2022	National Institute for Public Health and the Environment (RIVM)	National Institute for Public Health and the Environment (RIVM)	A,Meijer; L,Wijsman; S, vd Brink
EPI2002270	PA	Netherlands	2022-Mar-06	EPI_ISL_11449445	A/Netherlands/10457/2022	National Institute for Public Health and the Environment (RIVM)	National Institute for Public Health and the Environment (RIVM)	A,Meijer; L,Wijsman; S, vd Brink
EPI2002278	PA	Netherlands	2022-Mar-06	EPI_ISL_11449446	A/Netherlands/10458/2022	National Institute for Public Health and the Environment (RIVM)	National Institute for Public Health and the Environment (RIVM)	A,Meijer; L,Wijsman; S, vd Brink
EPI2002286	PA	Netherlands	2022-Mar-06	EPI_ISL_11449447	A/Netherlands/10464/2022	National Institute for Public Health and the Environment (RIVM)	National Institute for Public Health and the Environment (RIVM)	A,Meijer; L,Wijsman; S, vd Brink
EPI2002294	PA	Netherlands	2022-Mar-06	EPI_ISL_11449448	A/Netherlands/10469/2022	National Institute for Public Health and the Environment (RIVM)	National Institute for Public Health and the Environment (RIVM)	A,Meijer; L,Wijsman; S, vd Brink
EPI2002302	PA	Netherlands	2022-Mar-10	EPI_ISL_11449449	A/Netherlands/10471/2022	National Institute for Public Health and the Environment (RIVM)	National Institute for Public Health and the Environment (RIVM)	A,Meijer; L,Wijsman; S, vd Brink
EPI2002310	PA	Netherlands	2022-Mar-10	EPI_ISL_11449450	A/Netherlands/10472/2022	National Institute for Public Health and the Environment (RIVM)	National Institute for Public Health and the Environment (RIVM)	A,Meijer; L,Wijsman; S, vd Brink
EPI2002319	PA	Netherlands	2022-Mar-09	EPI_ISL_11449451	A/Netherlands/10477/2022	National Institute for Public Health and the Environment (RIVM)	National Institute for Public Health and the Environment (RIVM)	A,Meijer; L,Wijsman; S, vd Brink
EPI2002329	PA	Netherlands	2022-Mar-06	EPI_ISL_11449453	A/Netherlands/10479/2022	National Institute for Public Health and the Environment (RIVM)	National Institute for Public Health and the Environment (RIVM)	A,Meijer; L,Wijsman; S, vd Brink
EPI2002337	PA	Netherlands	2022-Mar-06	EPI_ISL_11449454	A/Netherlands/10480/2022	National Institute for Public Health and the Environment (RIVM)	National Institute for Public Health and the Environment (RIVM)	A,Meijer; L,Wijsman; S, vd Brink
EPI2002350	PA	Netherlands	2022-Mar-11	EPI_ISL_11449456	A/Netherlands/10482/2022	National Institute for Public Health and the Environment (RIVM)	National Institute for Public Health and the Environment (RIVM)	A,Meijer; L,Wijsman; S, vd Brink
EPI2002358	PA	Netherlands	2022-Mar-06	EPI_ISL_11449457	A/Netherlands/10196/2022	Eurofins Medische Microbiologie BV	National Institute for Public Health and the Environment (RIVM)	A,Meijer; L,Wijsman; S, vd Brink
EPI2002365	PA	Netherlands	2022-Mar-04	EPI_ISL_11449458	A/Netherlands/10199/2022	Academic Medical Center, University of Amsterdam	National Institute for Public Health and the Environment (RIVM)	A,Meijer; L,Wijsman; S, vd Brink
EPI2002389	PA	Netherlands	2022-Mar-03	EPI_ISL_11449461	A/Netherlands/10232/2022	IJsselland Ziekenhuis	National Institute for Public Health and the Environment (RIVM)	A,Meijer; L,Wijsman; S, vd Brink
EPI2002402	PA	Netherlands	2022-Mar-03	EPI_ISL_11449463	A/Netherlands/10238/2022	Gelre ziekenhuizen	National Institute for Public Health and the Environment (RIVM)	A,Meijer; L,Wijsman; S, vd Brink
EPI2002422	PA	Netherlands	2022-Mar-07	EPI_ISL_11449466	A/Netherlands/10250/2022	Academic Medical Center, University of Amsterdam	National Institute for Public Health and the Environment (RIVM)	A,Meijer; L,Wijsman; S, vd Brink
EPI2002430	PA	Netherlands	2022-Mar-01	EPI_ISL_11449467	A/Netherlands/10255/2022	Royal GD	National Institute for Public Health and the Environment (RIVM)	A,Meijer; L,Wijsman; S, vd Brink
EPI2002446	PA	Netherlands	2022-Mar-08	EPI_ISL_11449469	A/Netherlands/10280/2022	Academic Medical Center, University of Amsterdam	National Institute for Public Health and the Environment (RIVM)	A,Meijer; L,Wijsman; S, vd Brink
EPI2002454	PA	Netherlands	2022-Mar-08	EPI_ISL_11449470	A/Netherlands/10282/2022	Academic Medical Center, University of Amsterdam	National Institute for Public Health and the Environment (RIVM)	A,Meijer; L,Wijsman; S, vd Brink
EPI2002462	PA	Netherlands	2022-Mar-03	EPI_ISL_11449471	A/Netherlands/10284/2022	Haga Ziekenhuis	National Institute for Public Health and the Environment (RIVM)	A,Meijer; L,Wijsman; S, vd Brink
EPI2002478	PA	Netherlands	2022-Mar-10	EPI_ISL_11449473	A/Netherlands/10326/2022	Noordwest Ziekenhuisgroep	National Institute for Public Health and the Environment (RIVM)	A,Meijer; L,Wijsman; S, vd Brink
EPI2002486	PA	Netherlands	2022-Mar-09	EPI_ISL_11449474	A/Netherlands/10329/2022	St Jansdal Ziekenhuis	National Institute for Public Health and the Environment (RIVM)	A,Meijer; L,Wijsman; S, vd Brink
EPI2002501	PA	Netherlands	2022-Mar-09	EPI_ISL_11449476	A/Netherlands/10434/2022	PAMM	National Institute for Public Health and the Environment (RIVM)	A,Meijer; L,Wijsman; S, vd Brink
EPI2002517	PA	Netherlands	2022-Mar-12	EPI_ISL_11449478	A/Netherlands/10436/2022	PAMM	National Institute for Public Health and the Environment (RIVM)	A,Meijer; L,Wijsman; S, vd Brink
EPI2002525	PA	Netherlands	2022-Mar-13	EPI_ISL_11449479	A/Netherlands/10437/2022	PAMM	National Institute for Public Health and the Environment (RIVM)	A,Meijer; L,Wijsman; S, vd Brink
EPI2002533	PA	Netherlands	2022-Mar-14	EPI_ISL_11449480	A/Netherlands/10438/2022	PAMM	National Institute for Public Health and the Environment (RIVM)	A,Meijer; L,Wijsman; S, vd Brink
EPI2002541	PA	Netherlands	2022-Mar-14	EPI_ISL_11449481	A/Netherlands/10439/2022	Academic Medical Center, University of Amsterdam	National Institute for Public Health and the Environment (RIVM)	A,Meijer; L,Wijsman; S, vd Brink
EPI2002549	PA	Netherlands	2022-Mar-14	EPI_ISL_11449482	A/Netherlands/10441/2022	Academic Medical Center, University of Amsterdam	National Institute for Public Health and the Environment (RIVM)	A,Meijer; L,Wijsman; S, vd Brink
EPI2002557	PA	Netherlands	2022-Mar-14	EPI_ISL_11449483	A/Netherlands/10442/2022	Academic Medical Center, University of Amsterdam	National Institute for Public Health and the Environment (RIVM)	A,Meijer; L,Wijsman; S, vd Brink
EPI2002565	PA	Netherlands	2022-Mar-15	EPI_ISL_11449484	A/Netherlands/10443/2022	Academic Medical Center, University of Amsterdam	National Institute for Public Health and the Environment (RIVM)	A,Meijer; L,Wijsman; S, vd Brink
EPI2002573	PA	Netherlands	2022-Mar-15	EPI_ISL_11449485	A/Netherlands/10444/2022	Academic Medical Center, University of Amsterdam	National Institute for Public Health and the Environment (RIVM)	A,Meijer; L,Wijsman; S, vd Brink
EPI2002581	PA	Netherlands	2022-Mar-16	EPI_ISL_11449486	A/Netherlands/10445/2022	Academic Medical Center, University of Amsterdam	National Institute for Public Health and the Environment (RIVM)	A,Meijer; L,Wijsman; S, vd Brink
EPI2002589	PA	Netherlands	2022-Mar-16	EPI_ISL_11449487	A/Netherlands/10446/2022	Academic Medical Center, University of Amsterdam	National Institute for Public Health and the Environment (RIVM)	A,Meijer; L,Wijsman; S, vd Brink
EPI2002597	PA	Netherlands	2022-Mar-17	EPI_ISL_11449488	A/Netherlands/10447/2022	Academic Medical Center, University of Amsterdam	National Institute for Public Health and the Environment (RIVM)	A,Meijer; L,Wijsman; S, vd Brink
EPI2002605	PA	Netherlands	2022-Mar-09	EPI_ISL_11449489	A/Netherlands/10448/2022	Haga Ziekenhuis	National Institute for Public Health and the Environment (RIVM)	A,Meijer; L,Wijsman; S, vd Brink
EPI2002613	PA	Netherlands	2022-Mar-09	EPI_ISL_11449490	A/Netherlands/10449/2022	Haga Ziekenhuis	National Institute for Public Health and the Environment (RIVM)	A,Meijer; L,Wijsman; S, vd Brink
EPI2002621	PA	Netherlands	2022-Mar-14	EPI_ISL_11449491	A/Netherlands/10450/2022	Haga Ziekenhuis	National Institute for Public Health and the Environment (RIVM)	A,Meijer; L,Wijsman; S, vd Brink
EPI2002629	PA	Netherlands	2022-Mar-14	EPI_ISL_11449492	A/Netherlands/10451/2022	Haga Ziekenhuis	National Institute for Public Health and the Environment (RIVM)	A,Meijer; L,Wijsman; S, vd Brink
EPI2002637	PA	Netherlands	2022-Mar-14	EPI_ISL_11449504	A/Netherlands/10452/2022	Haga Ziekenhuis	National Institute for Public Health and the Environment (RIVM)	A,Meijer; L,Wijsman; S, vd Brink
EPI2002657	PA	Spain	2021-Dec-26	EPI_ISL_11467368	A/Cantabria/220702/2021	Servicio de Microbiología Hospital Universitario Marqués de Valdecilla	Instituto de Salud Carlos III	Pozo,F; Iglesias-Caballero, M.; Gonz?lez-Esguevillas,M.; Molinero,M.; Camarero,S.; Mart?n,V.; Reyes,N.; Sandon?s,V.; V?zquez-Mor?n,S.; Casas,I.
EPI2002665	PA	Spain	2021-Dec-13	EPI_ISL_11467380	A/Cantabria/220716/2021	Servicio de Microbiología Hospital Universitario Marqués de Valdecilla	Instituto de Salud Carlos III	Pozo,F; Iglesias-Caballero, M.; Gonz?lez-Esguevillas,M.; Molinero,M.; Camarero,S.; Mart?n,V.; Reyes,N.; Sandon?s,V.; V?zquez-Mor?n,S.; Casas,I.
EPI2002673	PA	Spain	2022-Feb-21	EPI_ISL_11467391	A/CastillaLaMancha/1103/2022	Instituto de Salud Carlos III	Instituto de Salud Carlos III	Pozo,F; Iglesias-Caballero, M.; Gonz?lez-Esguevillas,M.; Molinero,M.; Camarero,S.; Mart?n,V.; Reyes,N.; Sandon?s,V.; V?zquez-Mor?n,S.; Casas,I.
EPI2002681	PA	Spain	2022-Feb-22	EPI_ISL_11467403	A/CastillaLaMancha/1127/2022	Instituto de Salud Carlos III	Instituto de Salud Carlos III	Pozo,F; Iglesias-Caballero, M.; Gonz?lez-Esguevillas,M.; Molinero,M.; Camarero,S.; Mart?n,V.; Reyes,N.; Sandon?s,V.; V?zquez-Mor?n,S.; Casas,I.
EPI2002689	PA	Spain	2022-Feb-24	EPI_ISL_11467415	A/CastillaLaMancha/1170/2022	Instituto de Salud Carlos III	Instituto de Salud Carlos III	Pozo,F; Iglesias-Caballero, M.; Gonz?lez-Esguevillas,M.; Molinero,M.; Camarero,S.; Mart?n,V.; Reyes,N.; Sandon?s,V.; V?zquez-Mor?n,S.; Casas,I.
EPI2002697	PA	Spain	2022-Mar-04	EPI_ISL_11467428	A/Extremadura/1187/2022	Servicio de Microbiología Hospital San Pedro de Alcántara	Instituto de Salud Carlos III	Pozo,F; Iglesias-Caballero, M.; Gonz?lez-Esguevillas,M.; Molinero,M.; Camarero,S.; Mart?n,V.; Reyes,N.; Sandon?s,V.; V?zquez-Mor?n,S.; Casas,I.
EPI2002705	PA	Spain	2022-Mar-04	EPI_ISL_11467436	A/Extremadura/1188/2022	Servicio de Microbiología Hospital San Pedro de Alcántara	Instituto de Salud Carlos III	Pozo,F; Iglesias-Caballero, M.; Gonz?lez-Esguevillas,M.; Molinero,M.; Camarero,S.; Mart?n,V.; Reyes,N.; Sandon?s,V.; V?zquez-Mor?n,S.; Casas,I.
EPI2002713	PA	Spain	2022-Mar-02	EPI_ISL_11467448	A/Extremadura/1189/2022	Servicio de Microbiología Hospital San Pedro de Alcántara	Instituto de Salud Carlos III	Pozo,F; Iglesias-Caballero, M.; Gonz?lez-Esguevillas,M.; Molinero,M.; Camarero,S.; Mart?n,V.; Reyes,N.; Sandon?s,V.; V?zquez-Mor?n,S.; Casas,I.
EPI2002721	PA	Spain	2022-Mar-02	EPI_ISL_11467458	A/Extremadura/1190/2022	Servicio de Microbiología Hospital San Pedro de Alcántara	Instituto de Salud Carlos III	Pozo,F; Iglesias-Caballero, M.; Gonz?lez-Esguevillas,M.; Molinero,M.; Camarero,S.; Mart?n,V.; Reyes,N.; Sandon?s,V.; V?zquez-Mor?n,S.; Casas,I.
EPI2002729	PA	Spain	2022-Mar-02	EPI_ISL_11467528	A/Extremadura/1191/2022	Servicio de Microbiología Hospital San Pedro de Alcántara	Instituto de Salud Carlos III	Pozo,F; Iglesias-Caballero, M.; Gonz?lez-Esguevillas,M.; Molinero,M.; Camarero,S.; Mart?n,V.; Reyes,N.; Sandon?s,V.; V?zquez-Mor?n,S.; Casas,I.
EPI2002737	PA	Spain	2022-Feb-08	EPI_ISL_11467540	A/Murcia/1116/2022	Servicio de Microbiología Hospital Virgen de la Arrixaca	Instituto de Salud Carlos III	Pozo,F; Iglesias-Caballero, M.; Gonz?lez-Esguevillas,M.; Molinero,M.; Camarero,S.; Mart?n,V.; Reyes,N.; Sandon?s,V.; V?zquez-Mor?n,S.; Casas,I.
EPI2002753	PA	Spain	2022-Feb-25	EPI_ISL_11467564	A/Navarra/1129/2022	Servicio de Microbiología Complejo Hospitalario de Navarra	Instituto de Salud Carlos III	Pozo,F; Iglesias-Caballero, M.; Gonz?lez-Esguevillas,M.; Molinero,M.; Camarero,S.; Mart?n,V.; Reyes,N.; Sandon?s,V.; V?zquez-Mor?n,S.; Casas,I.
EPI2002761	PA	Spain	2022-Feb-26	EPI_ISL_11467575	A/Navarra/1130/2022	Servicio de Microbiología Complejo Hospitalario de Navarra	Instituto de Salud Carlos III	Pozo,F; Iglesias-Caballero, M.; Gonz?lez-Esguevillas,M.; Molinero,M.; Camarero,S.; Mart?n,V.; Reyes,N.; Sandon?s,V.; V?zquez-Mor?n,S.; Casas,I.
EPI2002769	PA	Spain	2022-Feb-28	EPI_ISL_11467583	A/Navarra/1171/2022	Servicio de Microbiología Complejo Hospitalario de Navarra	Instituto de Salud Carlos III	Pozo,F; Iglesias-Caballero, M.; Gonz?lez-Esguevillas,M.; Molinero,M.; Camarero,S.; Mart?n,V.; Reyes,N.; Sandon?s,V.; V?zquez-Mor?n,S.; Casas,I.
EPI2002777	PA	Spain	2022-Feb-28	EPI_ISL_11467601	A/Navarra/1172/2022	Servicio de Microbiología Complejo Hospitalario de Navarra	Instituto de Salud Carlos III	Pozo,F; Iglesias-Caballero, M.; Gonz?lez-Esguevillas,M.; Molinero,M.; Camarero,S.; Mart?n,V.; Reyes,N.; Sandon?s,V.; V?zquez-Mor?n,S.; Casas,I.
EPI2002785	PA	Spain	2022-Feb-28	EPI_ISL_11467638	A/Navarra/1173/2022	Servicio de Microbiología Complejo Hospitalario de Navarra	Instituto de Salud Carlos III	Pozo,F; Iglesias-Caballero, M.; Gonz?lez-Esguevillas,M.; Molinero,M.; Camarero,S.; Mart?n,V.; Reyes,N.; Sandon?s,V.; V?zquez-Mor?n,S.; Casas,I.
EPI2002795	PA	United Kingdom	2022-Mar-10	EPI_ISL_11479048	A/Cardiff/2717/2022	Public Health Wales Microbiology Cardiff	Public Health Wales Microbiology Cardiff
EPI2002801	PA	Portugal	2022-Mar-03	EPI_ISL_11480765	A/Lisboa/55/2022	Instituto Nacional de Saúde Dr. Ricardo Jorge	Instituto Nacional de Saúde Dr. Ricardo Jorge	Guiomar, R.; Melo, A.; Costa, I.; Conde, P, Henriques, C.
EPI2002809	PA	Portugal	2022-Mar-02	EPI_ISL_11480782	A/Lisboa/56/2022	Instituto Nacional de Saúde Dr. Ricardo Jorge	Instituto Nacional de Saúde Dr. Ricardo Jorge	Guiomar, R.; Melo, A.; Costa, I.; Conde, P, Henriques, C.
EPI2002817	PA	Portugal	2022-Mar-03	EPI_ISL_11480799	A/Lisboa/57/2022	Instituto Nacional de Saúde Dr. Ricardo Jorge	Instituto Nacional de Saúde Dr. Ricardo Jorge	Guiomar, R.; Melo, A.; Costa, I.; Conde, P, Henriques, C.
EPI2002825	PA	Portugal	2022-Mar-03	EPI_ISL_11480812	A/Lisboa/58/2022	Instituto Nacional de Saúde Dr. Ricardo Jorge	Instituto Nacional de Saúde Dr. Ricardo Jorge	Guiomar, R.; Melo, A.; Costa, I.; Conde, P, Henriques, C.
EPI2002833	PA	Portugal	2022-Mar-04	EPI_ISL_11480829	A/Lisboa/59/2022	Instituto Nacional de Saúde Dr. Ricardo Jorge	Instituto Nacional de Saúde Dr. Ricardo Jorge	Guiomar, R.; Melo, A.; Costa, I.; Conde, P, Henriques, C.
EPI2002865	PA	Portugal	2022-Mar-04	EPI_ISL_11480868	A/Lisboa/63/2022	Instituto Nacional de Saúde Dr. Ricardo Jorge	Instituto Nacional de Saúde Dr. Ricardo Jorge	Guiomar, R.; Melo, A.; Costa, I.; Conde, P, Henriques, C.
EPI2003169	PA	Ecuador	2021-Dec-28	EPI_ISL_11496524	A/Ecuador/9083/2021	INSPI	Centers for Disease Control and Prevention
EPI2003177	PA	Zambia	2021-Jun-25	EPI_ISL_11496527	A/Zambia/0153/2021	University Teaching Hospital, MoH Zambia	Centers for Disease Control and Prevention
EPI2003185	PA	Zambia	2021-Jul-15	EPI_ISL_11496530	A/Zambia/0161/2021	University Teaching Hospital, MoH Zambia	Centers for Disease Control and Prevention
EPI2003193	PA	Zambia	2021-Apr-05	EPI_ISL_11496532	A/Zambia/0305/2021	University Teaching Hospital, MoH Zambia	Centers for Disease Control and Prevention
EPI2003200	PA	Ecuador	2021-Dec-28	EPI_ISL_11496535	A/Ecuador/9082/2021	INSPI	Centers for Disease Control and Prevention
EPI2003213	PA	Ecuador	2021-Dec-27	EPI_ISL_11496540	A/Ecuador/9078/2021	INSPI	Centers for Disease Control and Prevention
EPI2003221	PA	Ecuador	2021-Dec-30	EPI_ISL_11496542	A/Ecuador/1064/2021	INSPI	Centers for Disease Control and Prevention
EPI2003229	PA	Zambia	2021-Jun-16	EPI_ISL_11496545	A/Zambia/0116/2021	University Teaching Hospital, MoH Zambia	Centers for Disease Control and Prevention
EPI2003237	PA	Zambia	2021-Jul-01	EPI_ISL_11496548	A/Zambia/0114/2021	University Teaching Hospital, MoH Zambia	Centers for Disease Control and Prevention
EPI2003245	PA	Ecuador	2022-Jan-26	EPI_ISL_11496551	A/Ecuador/9126/2022	INSPI	Centers for Disease Control and Prevention
EPI2003253	PA	Mozambique	2021-Dec-28	EPI_ISL_11496553	A/Mozambique/2518/2021	Laboratório de Isolamento Viral	Centers for Disease Control and Prevention
EPI2003261	PA	Zambia	2021-Jul-15	EPI_ISL_11496556	A/Zambia/0172/2021	University Teaching Hospital, MoH Zambia	Centers for Disease Control and Prevention
EPI2003269	PA	United States	2022-Feb-07	EPI_ISL_11496559	A/Colorado/07/2022	Colorado Department of Health Lab	Centers for Disease Control and Prevention
EPI2003277	PA	Ecuador	2021-Dec-27	EPI_ISL_11496562	A/Ecuador/9077/2021	INSPI	Centers for Disease Control and Prevention
EPI2003285	PA	Zambia	2021-Feb-09	EPI_ISL_11496564	A/Zambia/0159/2021	University Teaching Hospital, MoH Zambia	Centers for Disease Control and Prevention
EPI2003301	PA	Zambia	2021-Jul-01	EPI_ISL_11496568	A/Zambia/0125/2021	University Teaching Hospital, MoH Zambia	Centers for Disease Control and Prevention
EPI2003309	PA	Ecuador	2021-Dec-31	EPI_ISL_11496569	A/Ecuador/827/2021	INSPI	Centers for Disease Control and Prevention
EPI2003324	PA	Ecuador	2021-Dec-26	EPI_ISL_11496571	A/Ecuador/3922/2021	INSPI	Centers for Disease Control and Prevention
EPI2003332	PA	United States	2022-Feb-07	EPI_ISL_11496572	A/Colorado/06/2022	Colorado Department of Health Lab	Centers for Disease Control and Prevention
EPI2003340	PA	Ecuador	2022-Jan-07	EPI_ISL_11496573	A/Ecuador/1130/2022	INSPI	Centers for Disease Control and Prevention
EPI2003348	PA	Ecuador	2021-Dec-31	EPI_ISL_11496574	A/Ecuador/9089/2021	INSPI	Centers for Disease Control and Prevention
EPI2003356	PA	Mozambique	2021-Dec-12	EPI_ISL_11496575	A/Mozambique/9700/2021	Laboratório de Isolamento Viral	Centers for Disease Control and Prevention
EPI2003364	PA	Ecuador	2022-Jan-06	EPI_ISL_11496576	A/Ecuador/9107/2022	INSPI	Centers for Disease Control and Prevention
EPI2003372	PA	Ecuador	2021-Nov-26	EPI_ISL_11496577	A/Ecuador/4287/2021	INSPI	Centers for Disease Control and Prevention
EPI2003386	PA	Ecuador	2021-Dec-20	EPI_ISL_11496579	A/Ecuador/819/2021	INSPI	Centers for Disease Control and Prevention
EPI2003394	PA	United States	2022-Feb-09	EPI_ISL_11496580	A/Colorado/08/2022	Colorado Department of Health Lab	Centers for Disease Control and Prevention
EPI2003402	PA	Ecuador	2021-Dec-31	EPI_ISL_11496581	A/Ecuador/9092/2021	INSPI	Centers for Disease Control and Prevention
EPI2003410	PA	Ecuador	2022-Jan-14	EPI_ISL_11496582	A/Ecuador/9112/2022	INSPI	Centers for Disease Control and Prevention
EPI2003418	PA	Zambia	2021-Feb-22	EPI_ISL_11496583	A/Zambia/0188/2021	University Teaching Hospital, MoH Zambia	Centers for Disease Control and Prevention
EPI2003433	PA	Mozambique	2021-Dec-26	EPI_ISL_11496585	A/Mozambique/0253/2021	Laboratório de Isolamento Viral	Centers for Disease Control and Prevention
EPI2003441	PA	Ecuador	2021-Dec-29	EPI_ISL_11496586	A/Ecuador/1062/2021	INSPI	Centers for Disease Control and Prevention
EPI2003449	PA	Zambia	2021-Jun-21	EPI_ISL_11496587	A/Zambia/0166/2021	University Teaching Hospital, MoH Zambia	Centers for Disease Control and Prevention
EPI2003457	PA	Ecuador	2021-Dec-22	EPI_ISL_11496588	A/Ecuador/3916/2021	INSPI	Centers for Disease Control and Prevention
EPI2003465	PA	Zambia	2021-Jan-19	EPI_ISL_11496589	A/Zambia/0049/2021	University Teaching Hospital, MoH Zambia	Centers for Disease Control and Prevention
EPI2003473	PA	Ecuador	2022-Jan-04	EPI_ISL_11496590	A/Ecuador/9103/2022	INSPI	Centers for Disease Control and Prevention
EPI2003489	PA	Togo	2021-Oct-04	EPI_ISL_11496592	A/Togo/1069/2021	Institute National D'Hygiene	Centers for Disease Control and Prevention
EPI2003497	PA	Honduras	2022-Jan-05	EPI_ISL_11496593	A/Honduras/3277/2022	Laboratorio Nacional de Virologia	Centers for Disease Control and Prevention
EPI2003505	PA	Togo	2021-Oct-23	EPI_ISL_11496594	A/Togo/1289/2021	Institute National D'Hygiene	Centers for Disease Control and Prevention
EPI2003513	PA	Togo	2021-Oct-13	EPI_ISL_11496596	A/Togo/1149/2021	Institute National D'Hygiene	Centers for Disease Control and Prevention
EPI2003521	PA	Togo	2021-Oct-19	EPI_ISL_11496599	A/Togo/1250/2021	Institute National D'Hygiene	Centers for Disease Control and Prevention
EPI2003529	PA	Togo	2021-Oct-14	EPI_ISL_11496601	A/Togo/1166/2021	Institute National D'Hygiene	Centers for Disease Control and Prevention
EPI2003537	PA	Togo	2021-Oct-11	EPI_ISL_11496604	A/Togo/1138/2021	Institute National D'Hygiene	Centers for Disease Control and Prevention
EPI2003552	PA	Togo	2021-Oct-20	EPI_ISL_11496609	A/Togo/1246/2021	Institute National D'Hygiene	Centers for Disease Control and Prevention
EPI2003568	PA	Honduras	2022-Jan-05	EPI_ISL_11496615	A/Honduras/4596/2022	Laboratorio Nacional de Virologia	Centers for Disease Control and Prevention
EPI2003584	PA	Honduras	2022-Jan-04	EPI_ISL_11496620	A/Honduras/8968/2022	Laboratorio Nacional de Virologia	Centers for Disease Control and Prevention
EPI2003592	PA	Togo	2021-Oct-08	EPI_ISL_11496623	A/Togo/1096/2021	Institute National D'Hygiene	Centers for Disease Control and Prevention
EPI2003600	PA	Togo	2021-Oct-08	EPI_ISL_11496626	A/Togo/1090/2021	Institute National D'Hygiene	Centers for Disease Control and Prevention
EPI2003608	PA	Honduras	2022-Jan-04	EPI_ISL_11496629	A/Honduras/8971/2022	Laboratorio Nacional de Virologia	Centers for Disease Control and Prevention
EPI2003616	PA	Togo	2021-Nov-14	EPI_ISL_11496631	A/Togo/1519/2021	Institute National D'Hygiene	Centers for Disease Control and Prevention
EPI2003624	PA	Honduras	2022-Jan-07	EPI_ISL_11496652	A/Honduras/3630/2022	Laboratorio Nacional de Virologia	Centers for Disease Control and Prevention
EPI2003632	PA	Honduras	2022-Jan-05	EPI_ISL_11496655	A/Honduras/3270/2022	Laboratorio Nacional de Virologia	Centers for Disease Control and Prevention
EPI2003638	PA	Togo	2021-Oct-07	EPI_ISL_11496657	A/Togo/1081/2021	Institute National D'Hygiene	Centers for Disease Control and Prevention
EPI2003646	PA	Honduras	2021-Dec-21	EPI_ISL_11496660	A/Honduras/9174/2021	Laboratorio Nacional de Virologia	Centers for Disease Control and Prevention
EPI2003662	PA	Honduras	2022-Jan-05	EPI_ISL_11496666	A/Honduras/3279/2022	Laboratorio Nacional de Virologia	Centers for Disease Control and Prevention
EPI2003670	PA	Honduras	2021-Dec-27	EPI_ISL_11496669	A/Honduras/9209/2021	Laboratorio Nacional de Virologia	Centers for Disease Control and Prevention
EPI2003678	PA	Honduras	2021-Dec-27	EPI_ISL_11496671	A/Honduras/9215/2021	Laboratorio Nacional de Virologia	Centers for Disease Control and Prevention
EPI2003686	PA	Togo	2021-Oct-16	EPI_ISL_11496675	A/Togo/1126/2021	Institute National D'Hygiene	Centers for Disease Control and Prevention
EPI2003702	PA	Togo	2021-Oct-29	EPI_ISL_11496680	A/Togo/1359/2021	Institute National D'Hygiene	Centers for Disease Control and Prevention
EPI2003716	PA	Honduras	2021-Dec-28	EPI_ISL_11496685	A/Honduras/2849/2021	Laboratorio Nacional de Virologia	Centers for Disease Control and Prevention
EPI2003724	PA	Togo	2021-Nov-24	EPI_ISL_11496688	A/Togo/1653/2021	Institute National D'Hygiene	Centers for Disease Control and Prevention
EPI2003732	PA	Honduras	2021-Dec-27	EPI_ISL_11496691	A/Honduras/8275/2021	Laboratorio Nacional de Virologia	Centers for Disease Control and Prevention
EPI2003740	PA	Honduras	2021-Dec-28	EPI_ISL_11496694	A/Honduras/9204/2021	Laboratorio Nacional de Virologia	Centers for Disease Control and Prevention
EPI2003747	PA	Honduras	2021-Dec-26	EPI_ISL_11496697	A/Honduras/8288/2021	Laboratorio Nacional de Virologia	Centers for Disease Control and Prevention
EPI2003771	PA	Togo	2021-Oct-13	EPI_ISL_11496706	A/Togo/1162/2021	Institute National D'Hygiene	Centers for Disease Control and Prevention
EPI2003779	PA	Honduras	2022-Jan-04	EPI_ISL_11496709	A/Honduras/3263/2022	Laboratorio Nacional de Virologia	Centers for Disease Control and Prevention
EPI2003787	PA	Honduras	2021-Dec-26	EPI_ISL_11496712	A/Honduras/8230/2021	Laboratorio Nacional de Virologia	Centers for Disease Control and Prevention
EPI2003809	PA	Togo	2021-Oct-07	EPI_ISL_11496720	A/Togo/1088/2021	Institute National D'Hygiene	Centers for Disease Control and Prevention
EPI2003817	PA	Honduras	2022-Jan-06	EPI_ISL_11496723	A/Honduras/4949/2022	Laboratorio Nacional de Virologia	Centers for Disease Control and Prevention
EPI2003825	PA	Honduras	2021-Dec-22	EPI_ISL_11496726	A/Honduras/9236/2021	Laboratorio Nacional de Virologia	Centers for Disease Control and Prevention
EPI2003833	PA	Togo	2021-Oct-10	EPI_ISL_11496729	A/Togo/1115/2021	Institute National D'Hygiene	Centers for Disease Control and Prevention
EPI2003841	PA	Bhutan	2021-Dec-23	EPI_ISL_11496732	A/Bhutan/1122/2021	Royal Centre for Disease Control	Centers for Disease Control and Prevention
EPI2003849	PA	Togo	2021-Oct-18	EPI_ISL_11496734	A/Togo/1177/2021	Institute National D'Hygiene	Centers for Disease Control and Prevention
EPI2003857	PA	Togo	2021-Oct-08	EPI_ISL_11496735	A/Togo/1095/2021	Institute National D'Hygiene	Centers for Disease Control and Prevention
EPI2003865	PA	Togo	2021-Oct-08	EPI_ISL_11496809	A/Togo/1092/2021	Institute National D'Hygiene	Centers for Disease Control and Prevention
EPI2003880	PA	Togo	2021-Oct-30	EPI_ISL_11496813	A/Togo/1365/2021	Institute National D'Hygiene	Centers for Disease Control and Prevention
EPI2003887	PA	Honduras	2022-Jan-05	EPI_ISL_11496815	A/Honduras/3276/2022	Laboratorio Nacional de Virologia	Centers for Disease Control and Prevention
EPI2003895	PA	Honduras	2022-Jan-07	EPI_ISL_11496818	A/Honduras/3629/2022	Laboratorio Nacional de Virologia	Centers for Disease Control and Prevention
EPI2003903	PA	Honduras	2021-Dec-23	EPI_ISL_11496821	A/Honduras/2874/2021	Laboratorio Nacional de Virologia	Centers for Disease Control and Prevention
EPI2003911	PA	Honduras	2022-Jan-05	EPI_ISL_11496822	A/Honduras/4588/2022	Laboratorio Nacional de Virologia	Centers for Disease Control and Prevention
EPI2003919	PA	Togo	2021-Oct-08	EPI_ISL_11496823	A/Togo/1093/2021	Institute National D'Hygiene	Centers for Disease Control and Prevention
EPI2003927	PA	Togo	2021-Oct-15	EPI_ISL_11496824	A/Togo/1167/2021	Institute National D'Hygiene	Centers for Disease Control and Prevention
EPI2003935	PA	Togo	2021-Oct-07	EPI_ISL_11496825	A/Togo/1080/2021	Institute National D'Hygiene	Centers for Disease Control and Prevention
EPI2003943	PA	Togo	2021-Oct-28	EPI_ISL_11496826	A/Togo/1351/2021	Institute National D'Hygiene	Centers for Disease Control and Prevention
EPI2003951	PA	Honduras	2021-Dec-29	EPI_ISL_11496827	A/Honduras/8282/2021	Laboratorio Nacional de Virologia	Centers for Disease Control and Prevention
EPI2004110	PA	Niger	2021-Dec-10	EPI_ISL_11497377	A/Niger/10180/2021	Centre de Recherche Medicale et Sanitaire (CERMES)	Centers for Disease Control and Prevention
EPI2004124	PA	United States	2022-Feb-07	EPI_ISL_11497379	A/Ohio/05/2022	Ohio Department of Health Laboratories	Centers for Disease Control and Prevention
EPI2004140	PA	United States	2022-Feb-07	EPI_ISL_11497381	A/Ohio/07/2022	Ohio Department of Health Laboratories	Centers for Disease Control and Prevention
EPI2004156	PA	United States	2022-Feb-09	EPI_ISL_11497383	A/North Dakota/03/2022	North Dakota Department of Health	Centers for Disease Control and Prevention
EPI2004164	PA	United States	2022-Feb-07	EPI_ISL_11497384	A/Ohio/08/2022	Ohio Department of Health Laboratories	Centers for Disease Control and Prevention
EPI2004172	PA	United States	2022-Feb-07	EPI_ISL_11497385	A/Ohio/06/2022	Ohio Department of Health Laboratories	Centers for Disease Control and Prevention
EPI2004196	PA	United States	2022-Feb-10	EPI_ISL_11497613	A/Michigan/09/2022	Michigan Department of Community Health	Centers for Disease Control and Prevention
EPI2004227	PA	United States	2022-Feb-03	EPI_ISL_11497617	A/Michigan/08/2022	Michigan Department of Community Health	Centers for Disease Control and Prevention
EPI2004235	PA	United States	2022-Feb-01	EPI_ISL_11497618	A/Michigan/05/2022	Michigan Department of Community Health	Centers for Disease Control and Prevention
EPI2004243	PA	United States	2022-Feb-02	EPI_ISL_11497619	A/Michigan/06/2022	Michigan Department of Community Health	Centers for Disease Control and Prevention
EPI2004275	PA	United States	2022-Feb-11	EPI_ISL_11497623	A/Nebraska/06/2022	Nebraska Public Health Lab	Centers for Disease Control and Prevention
EPI2004291	PA	United States	2022-Feb-02	EPI_ISL_11497625	A/Michigan/07/2022	Michigan Department of Community Health	Centers for Disease Control and Prevention
EPI2004314	PA	United States	2022-Feb-10	EPI_ISL_11497628	A/District Of Columbia/06/2022	DC Public Health Lab	Centers for Disease Control and Prevention
EPI2004328	PA	United States	2022-Feb-12	EPI_ISL_11497630	A/Delaware/08/2022	Delaware Public Health Lab	Centers for Disease Control and Prevention
EPI2004343	PA	United States	2022-Feb-10	EPI_ISL_11497632	A/District Of Columbia/05/2022	DC Public Health Lab	Centers for Disease Control and Prevention
EPI2004366	PA	United States	2022-Feb-11	EPI_ISL_11497635	A/Massachusetts/03/2022	Massachusetts Department of Public Health	Centers for Disease Control and Prevention
EPI2004382	PA	United States	2021-Dec-25	EPI_ISL_11497637	A/North Carolina/13/2021	North Carolina State Laboratory of Public Health	Centers for Disease Control and Prevention
EPI2004390	PA	United States	2022-Feb-02	EPI_ISL_11497638	A/North Carolina/02/2022	North Carolina State Laboratory of Public Health	Centers for Disease Control and Prevention
EPI2004406	PA	United States	2022-Feb-10	EPI_ISL_11497640	A/Delaware/07/2022	Delaware Public Health Lab	Centers for Disease Control and Prevention
EPI2004422	PA	United States	2022-Feb-11	EPI_ISL_11497642	A/Massachusetts/04/2022	Massachusetts Department of Public Health	Centers for Disease Control and Prevention
EPI2004430	PA	United States	2022-Feb-07	EPI_ISL_11497643	A/District Of Columbia/03/2022	DC Public Health Lab	Centers for Disease Control and Prevention
EPI2004438	PA	United States	2022-Jan-22	EPI_ISL_11497644	A/North Carolina/01/2022	North Carolina State Laboratory of Public Health	Centers for Disease Control and Prevention
EPI2004454	PA	United States	2022-Feb-11	EPI_ISL_11497646	A/New Hampshire/04/2022	New Hampshire Public Health Laboratories	Centers for Disease Control and Prevention
EPI2004470	PA	United States	2022-Feb-02	EPI_ISL_11497648	A/California/28/2022	California Department of Health Services	Centers for Disease Control and Prevention
EPI2004485	PA	United States	2022-Feb-03	EPI_ISL_11497650	A/Arizona/06/2022	Arizona Department of Health Services	Centers for Disease Control and Prevention
EPI2004505	PA	Brazil	2021-Dec-20	EPI_ISL_11497652	A/Para/66775/2021	Instituto Oswaldo Cruz FIOCRUZ - Laboratory of Respiratory Viruses and Measles (LVRS)	Centers for Disease Control and Prevention
EPI2004513	PA	Brazil	2022-Jan-13	EPI_ISL_11497653	A/Santa Catarina/1975/2022	Instituto Oswaldo Cruz FIOCRUZ - Laboratory of Respiratory Viruses and Measles (LVRS)	Centers for Disease Control and Prevention
EPI2004521	PA	Brazil	2021-Dec-20	EPI_ISL_11497654	A/Para/66771/2021	Instituto Oswaldo Cruz FIOCRUZ - Laboratory of Respiratory Viruses and Measles (LVRS)	Centers for Disease Control and Prevention
EPI2004529	PA	Brazil	2022-Jan-01	EPI_ISL_11497655	A/Santa Catarina/0756/2022	Instituto Oswaldo Cruz FIOCRUZ - Laboratory of Respiratory Viruses and Measles (LVRS)	Centers for Disease Control and Prevention
EPI2004537	PA	Brazil	2022-Jan-13	EPI_ISL_11497656	A/Santa Catarina/1973/2022	Instituto Oswaldo Cruz FIOCRUZ - Laboratory of Respiratory Viruses and Measles (LVRS)	Centers for Disease Control and Prevention
EPI2004544	PA	Zambia	2021-Mar-04	EPI_ISL_11497657	A/Zambia/0071/2021	University Teaching Hospital, MoH Zambia	Centers for Disease Control and Prevention
EPI2004552	PA	Brazil	2021-Dec-07	EPI_ISL_11497658	A/Rio De Janeiro/62704/2021	Instituto Oswaldo Cruz FIOCRUZ - Laboratory of Respiratory Viruses and Measles (LVRS)	Centers for Disease Control and Prevention
EPI2004560	PA	United States	2022-Feb-19	EPI_ISL_11497661	A/Michigan/04/2022	Michigan Department of Community Health	Centers for Disease Control and Prevention
EPI2004575	PA	Brazil	2021-Dec-17	EPI_ISL_11497663	A/Parana/66536/2021	Instituto Oswaldo Cruz FIOCRUZ - Laboratory of Respiratory Viruses and Measles (LVRS)	Centers for Disease Control and Prevention
EPI2004583	PA	Brazil	2022-Jan-01	EPI_ISL_11497664	A/Santa Catarina/0762/2022	Instituto Oswaldo Cruz FIOCRUZ - Laboratory of Respiratory Viruses and Measles (LVRS)	Centers for Disease Control and Prevention
EPI2004591	PA	Brazil	2021-Dec-09	EPI_ISL_11497665	A/Rio De Janeiro/62888/2021	Instituto Oswaldo Cruz FIOCRUZ - Laboratory of Respiratory Viruses and Measles (LVRS)	Centers for Disease Control and Prevention
EPI2004598	PA	Brazil	2021-Dec-08	EPI_ISL_11497666	A/Rio De Janeiro/62868/2021	Instituto Oswaldo Cruz FIOCRUZ - Laboratory of Respiratory Viruses and Measles (LVRS)	Centers for Disease Control and Prevention
EPI2004606	PA	Brazil	2022-Jan-02	EPI_ISL_11497667	A/Santa Catarina/0761/2022	Instituto Oswaldo Cruz FIOCRUZ - Laboratory of Respiratory Viruses and Measles (LVRS)	Centers for Disease Control and Prevention
EPI2004615	PA	Brazil	2022-Jan-19	EPI_ISL_11497668	A/Santa Catarina/1976/2022	Instituto Oswaldo Cruz FIOCRUZ - Laboratory of Respiratory Viruses and Measles (LVRS)	Centers for Disease Control and Prevention
EPI2004631	PA	Zambia	2021-Jun-29	EPI_ISL_11497669	A/Zambia/0257/2021	University Teaching Hospital, MoH Zambia	Centers for Disease Control and Prevention
[truncated: 39,128 more rows]
