# Supplementary material for: Locations and structures of influenza A virus packaging-associated signals and other functional elements via an in silico pipeline for predicting constrained features in RNA viruses
Source: PLoS Comput Biol. 2024 Apr 22;20(4):e1012009. doi: 10.1371/journal.pcbi.1012009 (PMC11034665; doi:10.1371/journal.pcbi.1012009)
Supplement: S48 Table — (XLSX) [file pcbi.1012009.s049.xlsx]

## Sheet: Acknowledge Table
We gratefully acknowledge the authors, originating and submitting laboratories of the sequences from GISAID’s EpiFlu Database on which this research is based. The list is detailed below.
All submitters of data may be contacted directly via www.gisaid.org
Segment ID	Segment	Country	Collection date	Isolate-ID	Isolate name	Originating Lab	Submitting Lab	Authors
EPI346879	NA	Finland	2011-Dec-12	EPI_ISL_100031	A/Finland/192/2011	Finnish Institute for Health and Welfare, THL	Finnish Institute for Health and Welfare, THL	Ikonen, Niina; Haanpää, Minna; Ziegler, Thedi; Julkunen, Ilkka
EPI347462	NA	United States	2011-Oct-07	EPI_ISL_100421	A/Arkansas/04/2011	Arkansas Department of Health	Centers for Disease Control and Prevention
EPI347477	NA	United States	2011-Nov-08	EPI_ISL_100426	A/Colorado/15/2011	Colorado Department of Health Lab	Centers for Disease Control and Prevention
EPI347480	NA	United States	2011-Nov-22	EPI_ISL_100427	A/Colorado/17/2011	Colorado Department of Health Lab	Centers for Disease Control and Prevention
EPI347488	NA	United States	2011-Oct-20	EPI_ISL_100430	A/Florida/29/2011	Florida Department of Health-Jacksonville	Centers for Disease Control and Prevention
EPI347490	NA	United States	2011-Oct-28	EPI_ISL_100431	A/Hawaii/09/2011	State of Hawaii Department of Health	Centers for Disease Control and Prevention
EPI347493	NA	United States	2011-Nov-29	EPI_ISL_100432	A/Indiana/11/2011	Indiana State Department of Health Laboratories	Centers for Disease Control and Prevention
EPI347496	NA	United States	2011-Nov-05	EPI_ISL_100433	A/Iowa/10/2011	Iowa State Hygienic Laboratory	Centers for Disease Control and Prevention
EPI347517	NA	United States	2011-Nov-23	EPI_ISL_100440	A/Mississippi/09/2011	Mississippi Public Health Laboratory	Centers for Disease Control and Prevention
EPI347520	NA	United States	2011-Nov-30	EPI_ISL_100441	A/Montana/08/2011	Montana Public Health Laboratory	Centers for Disease Control and Prevention
EPI347525	NA	United States	2011-Dec-01	EPI_ISL_100443	A/North Carolina/10/2011	North Carolina State Laboratory of Public Health	Centers for Disease Control and Prevention
EPI347537	NA	Taiwan	2011-Nov-11	EPI_ISL_100448	A/Taiwan/1462/2011	ADImmune Corporation	Centers for Disease Control and Prevention
EPI347540	NA	United States	2011-Nov-28	EPI_ISL_100449	A/Utah/14/2011	Utah Public Health Laboratory	Centers for Disease Control and Prevention
EPI347572	NA	Sweden	2011-Nov-27	EPI_ISL_100462	A/Stockholm/32/2011		Public Health Agency of Sweden
EPI347578	NA	Sweden	2011-Nov-19	EPI_ISL_100465	A/Stockholm/33/2011		Public Health Agency of Sweden
EPI347581	NA	Sweden	2011-Nov-23	EPI_ISL_100466	A/Karlstad/3/2011		Public Health Agency of Sweden
EPI347586	NA	Sweden	2011-Nov-27	EPI_ISL_100468	A/Stockholm/37/2011		Public Health Agency of Sweden
EPI347589	NA	Sweden	2011-Nov-27	EPI_ISL_100469	A/Stockholm/34/2011		Public Health Agency of Sweden
EPI347592	NA	Sweden	2011-Dec-02	EPI_ISL_100470	A/Stockholm/31/2011		Public Health Agency of Sweden
EPI347595	NA	Sweden	2011-Dec-16	EPI_ISL_100471	A/Vaxjo/1/2011		Public Health Agency of Sweden
EPI347603	NA	United States	2011-Nov-14	EPI_ISL_100475	A/Iowa/07/2011	Iowa State Hygienic Laboratory	Centers for Disease Control and Prevention
EPI347641	NA	United Kingdom	2011-Nov-27	EPI_ISL_100479	A/ENG/261/2011	UK Health Security Agency - Colindale	UK Health Security Agency - Colindale	Ellis, J
EPI347640	NA	United Kingdom	2011-Dec-20	EPI_ISL_100481	A/ENG/115180361/2011	UK Health Security Agency - Colindale	UK Health Security Agency - Colindale	Ellis, J
EPI347642	NA	United Kingdom	2011-Dec-05	EPI_ISL_100482	A/ENG/262/2011	UK Health Security Agency - Colindale	UK Health Security Agency - Colindale	Ellis, J
EPI347690	NA	Japan	2011-Oct-19	EPI_ISL_100519	A/YOKOHAMA/150/2011	Yokohama City Institute of Public Health.	National Institute of Infectious Diseases (NIID)	Fujisaki,Seiichiro; Kim,Namhee; Aya,Sato; Tahiro,Masato; Odagiri,Takato'
EPI347841	NA	China	2011-Sep-13	EPI_ISL_100792	A/Beijing-Xicheng/11542/2011	WHO Chinese National Influenza Center	WHO Chinese National Influenza Center	Yu Lan,Xiyan Li,Xiang Zhao,Yanhui Cheng,minju Tan,Yaoyao Chen,Bin Liu,Dayan Wang,Dexin Li,Yuelong Shu
EPI347843	NA	China	2011-Oct-04	EPI_ISL_100793	A/Hunan-Suxian/1319/2011	WHO Chinese National Influenza Center	WHO Chinese National Influenza Center	Yu Lan,Xiyan Li,Xiang Zhao,Yanhui Cheng,minju Tan,Yaoyao Chen,Bin Liu,Dayan Wang,Dexin Li,Yuelong Shu
EPI347845	NA	China	2011-Sep-29	EPI_ISL_100794	A/Hunan-Suxian/1331/2011	WHO Chinese National Influenza Center	WHO Chinese National Influenza Center	Yu Lan,Xiyan Li,Xiang Zhao,Yanhui Cheng,minju Tan,Yaoyao Chen,Bin Liu,Dayan Wang,Dexin Li,Yuelong Shu
EPI347847	NA	China	2011-Sep-05	EPI_ISL_100795	A/Guangdong-Jinping/1334/2011	WHO Chinese National Influenza Center	WHO Chinese National Influenza Center	Yu Lan,Xiyan Li,Xiang Zhao,Yanhui Cheng,minju Tan,Yaoyao Chen,Bin Liu,Dayan Wang,Dexin Li,Yuelong Shu
EPI347849	NA	China	2011-Oct-03	EPI_ISL_100796	A/Beijing-Xicheng/11688/2011	WHO Chinese National Influenza Center	WHO Chinese National Influenza Center	Yu Lan,Xiyan Li,Xiang Zhao,Yanhui Cheng,minju Tan,Yaoyao Chen,Bin Liu,Dayan Wang,Dexin Li,Yuelong Shu
EPI347851	NA	China	2011-Sep-06	EPI_ISL_100797	A/Guangdong-Xiangzhou/1748/2011	WHO Chinese National Influenza Center	WHO Chinese National Influenza Center	Yu Lan,Xiyan Li,Xiang Zhao,Yanhui Cheng,minju Tan,Yaoyao Chen,Bin Liu,Dayan Wang,Dexin Li,Yuelong Shu
EPI347898	NA	China	2011-Nov-04	EPI_ISL_100821	A/Hunan-Linwu/58/2011	WHO Chinese National Influenza Center	WHO Chinese National Influenza Center	Yu Lan,Xiyan Li,Xiang Zhao,Yanhui Cheng,minju Tan,Yaoyao Chen,Bin Liu,Dayan Wang,Dexin Li,Yuelong Shu
EPI347900	NA	China	2011-Oct-20	EPI_ISL_100822	A/Hunan-Yueyanglou/1320/2011	WHO Chinese National Influenza Center	WHO Chinese National Influenza Center	Yu Lan,Xiyan Li,Xiang Zhao,Yanhui Cheng,minju Tan,Yaoyao Chen,Bin Liu,Dayan Wang,Dexin Li,Yuelong Shu
EPI347902	NA	China	2011-Sep-21	EPI_ISL_100823	A/Shandong-Tianqiao/1188/2011	WHO Chinese National Influenza Center	WHO Chinese National Influenza Center	Yu Lan,Xiyan Li,Xiang Zhao,Yanhui Cheng,minju Tan,Yaoyao Chen,Bin Liu,Dayan Wang,Dexin Li,Yuelong Shu
EPI347904	NA	China	2011-Oct-24	EPI_ISL_100824	A/Guizhou-Nanming/11165/2011	WHO Chinese National Influenza Center	WHO Chinese National Influenza Center	Yu Lan,Xiyan Li,Xiang Zhao,Yanhui Cheng,minju Tan,Yaoyao Chen,Bin Liu,Dayan Wang,Dexin Li,Yuelong Shu
EPI347906	NA	China	2011-Oct-11	EPI_ISL_100825	A/Guangdong-Dongguanbendi/5388/2011	WHO Chinese National Influenza Center	WHO Chinese National Influenza Center	Yu Lan,Xiyan Li,Xiang Zhao,Yanhui Cheng,minju Tan,Yaoyao Chen,Bin Liu,Dayan Wang,Dexin Li,Yuelong Shu
EPI347908	NA	China	2011-Oct-11	EPI_ISL_100826	A/Shanghai-Fengxian/1388/2011	WHO Chinese National Influenza Center	WHO Chinese National Influenza Center	Yu Lan,Xiyan Li,Xiang Zhao,Yanhui Cheng,minju Tan,Yaoyao Chen,Bin Liu,Dayan Wang,Dexin Li,Yuelong Shu
EPI347932	NA	China	2011-Nov-21	EPI_ISL_100838	A/Shanghai-Putuo/1621/2011	WHO Chinese National Influenza Center	WHO Chinese National Influenza Center	Yu Lan,Xiyan Li,Xiang Zhao,Yanhui Cheng,minju Tan,Yaoyao Chen,Bin Liu,Dayan Wang,Dexin Li,Yuelong Shu
EPI347934	NA	China	2011-Oct-24	EPI_ISL_100839	A/Fujian-Xinluo/1470/2011	WHO Chinese National Influenza Center	WHO Chinese National Influenza Center	Yu Lan,Xiyan Li,Xiang Zhao,Yanhui Cheng,minju Tan,Yaoyao Chen,Bin Liu,Dayan Wang,Dexin Li,Yuelong Shu
EPI347936	NA	China	2011-Nov-09	EPI_ISL_100840	A/Hunan-Suxian/1370/2011	WHO Chinese National Influenza Center	WHO Chinese National Influenza Center	Yu Lan,Xiyan Li,Xiang Zhao,Yanhui Cheng,minju Tan,Yaoyao Chen,Bin Liu,Dayan Wang,Dexin Li,Yuelong Shu
EPI347938	NA	China	2011-Sep-07	EPI_ISL_100841	A/Guangdong-Dongguanbendi/1729/2011	WHO Chinese National Influenza Center	WHO Chinese National Influenza Center	Yu Lan,Xiyan Li,Xiang Zhao,Yanhui Cheng,minju Tan,Yaoyao Chen,Bin Liu,Dayan Wang,Dexin Li,Yuelong Shu
EPI350195	NA	Japan	2011-Nov-01	EPI_ISL_101334	A/AICHI/234/2011	Aichi Prefectural Institute of Public Health	National Institute of Infectious Diseases (NIID)	Fujisaki,Seiichiro; Kim,Namhee; Tashiro,Masato; Odagiri,Takato'
EPI350203	NA	Japan	2011-Dec-02	EPI_ISL_101338	A/HYOGO/2004/2011	Hyogo Prefectural Institute of Public Health and Consumer Sciences	National Institute of Infectious Diseases (NIID)	Fujisaki,Seiichiro; Kim,Namhee; Tashiro,Masato; Odagiri,Takato'
EPI350205	NA	Taiwan	2011-Oct-03	EPI_ISL_101339	A/Taiwan/1418/2011	Center for Disease Control	National Institute of Infectious Diseases (NIID)	Fujisaki,Seiichiro; Kim,Namhee; Tahiro,Masato; Odagiri,Takato'
EPI350213	NA	Japan	2011-Nov-13	EPI_ISL_101343	A/SENDAI/24/2011	Sendai City Institute of Public Health	National Institute of Infectious Diseases (NIID)	Fujisaki,Seiichiro; Kim,Namhee; Tahiro,Masato; Odagiri,Takato'
EPI350215	NA	Japan	2011-Nov-22	EPI_ISL_101344	A/SENDAI/26/2011	Sendai City Institute of Public Health	National Institute of Infectious Diseases (NIID)	Fujisaki,Seiichiro; Kim,Namhee; Tahiro,Masato; Odagiri,Takato'
EPI350223	NA	Japan	2011-Nov-15	EPI_ISL_101348	A/NAGANO/3616/2011	Nagano Environmental Conservation Research Institute	National Institute of Infectious Diseases (NIID)	Fujisaki,Seiichiro; Kim,Namhee; Tahiro,Masato; Odagiri,Takato'
EPI350225	NA	Japan	2011-Nov-15	EPI_ISL_101349	A/TOKUSHIMA/10/2011	Tokushima Prefectural Centre for Public Health and Environmental Sciences	National Institute of Infectious Diseases (NIID)	Fujisaki,Seiichiro; Kim,Namhee; Tahiro,Masato; Odagiri,Takato'
EPI353228	NA	Japan	2011-Nov-16	EPI_ISL_101351	A/OSAKA-C/13/2011	Osaka City Institute of Public Health and Environmental Sciences	National Institute of Infectious Diseases (NIID)	Fujisaki,Seiichiro; Kim,Namhee; Tahiro,Masato; Odagiri,Takato'
EPI348655	NA	Spain	2011-Dec-30	EPI_ISL_101390	A/Valencia/S025243/2011		Hospital Clínic de Barcelona	Anton, A.; Marcos, MA.; Isanta, R.; Pumarola, T.
EPI348657	NA	Spain	2012-Jan-05	EPI_ISL_101391	A/Valencia/S010111/2012		Hospital Clínic de Barcelona	Anton, A.; Marcos, MA.; Isanta, R.; Pumarola, T.
EPI348666	NA	Spain	2012-Jan-03	EPI_ISL_101394	A/Catalonia/S4360/2012	Hospital Clínic de Barcelona	Hospital Clínic de Barcelona	Anton, A.; Marcos, MA.; Isanta, R.; Pumarola, T.
EPI348669	NA	Spain	2012-Jan-04	EPI_ISL_101395	A/Catalonia/S4365/2012	Hospital Clínic de Barcelona	Hospital Clínic de Barcelona	Anton, A.; Marcos, MA.; Isanta, R.; Pumarola, T.
EPI348672	NA	Spain	2012-Jan-03	EPI_ISL_101396	A/Catalonia/S4367/2012	Hospital Clínic de Barcelona	Hospital Clínic de Barcelona	Anton, A.; Marcos, MA.; Isanta, R.; Pumarola, T.
EPI349107	NA	Australia	2011-Oct-24	EPI_ISL_101507	A/Victoria/361/2011	Melbourne Pathology	WHO Collaborating Centre for Reference and Research on Influenza	Deng,Y-M; Caldwell,N; Iannello,P; Komadina,N.
EPI349370	NA	United States	2011-Dec-15	EPI_ISL_101595	A/Nebraska/15/2011	Nebraska Public Health Lab	Centers for Disease Control and Prevention
EPI349763	NA	New Zealand	2011-Aug-05	EPI_ISL_101919	A/Christchurch/28/2011	WHO Collaborating Centre for Reference and Research on Influenza	Centers for Disease Control and Prevention
EPI349770	NA	United States	2011-Oct-26	EPI_ISL_101921	A/California/33/2011	California Department of Health Services	Centers for Disease Control and Prevention
EPI350932	NA	Spain	2012-Jan-10	EPI_ISL_102127	A/Catalonia/S4395/2012		Hospital Clínic de Barcelona	Anton, A.; Marcos, MA.; Isanta, R.; Pumarola, T.
EPI350936	NA	Spain	2012-Jan-10	EPI_ISL_102129	A/Catalonia/S4410/2012		Hospital Clínic de Barcelona	Anton, A.; Marcos, MA.; Isanta, R.; Pumarola, T.
EPI350940	NA	Spain	2012-Jan-16	EPI_ISL_102131	A/Catalonia/S4420/2012		Hospital Clínic de Barcelona	Anton, A.; Marcos, MA.; Isanta, R.; Pumarola, T.
EPI350945	NA	Spain	2012-Jan-16	EPI_ISL_102133	A/Catalonia/S4421/2012		Hospital Clínic de Barcelona	Anton, A.; Marcos, MA.; Isanta, R.; Pumarola, T.
EPI350948	NA	Spain	2012-Jan-16	EPI_ISL_102134	A/Catalonia/S4429/2012		Hospital Clínic de Barcelona	Anton, A.; Marcos, MA.; Isanta, R.; Pumarola, T.
EPI350952	NA	Spain	2012-Jan-17	EPI_ISL_102136	A/Valencia/S010319/2012		Hospital Clínic de Barcelona	Anton, A.; Marcos, MA.; Isanta, R.; Pumarola, T.
EPI350956	NA	Spain	2012-Jan-20	EPI_ISL_102138	A/Valencia/S01030G/2012		Hospital Clínic de Barcelona	Anton, A.; Marcos, MA.; Isanta, R.; Pumarola, T.
EPI350959	NA	Spain	2012-Jan-20	EPI_ISL_102139	A/Valencia/S010343/2012		Hospital Clínic de Barcelona	Anton, A.; Marcos, MA.; Isanta, R.; Pumarola, T.
EPI353449	NA	United States	2011-Dec-17	EPI_ISL_102448	A/Iowa/14/2011	Iowa State Hygienic Laboratory	Centers for Disease Control and Prevention
EPI351281	NA	United States	2011-Nov-29	EPI_ISL_102449	A/Florida/42/2011	Florida Department of Health-Jacksonville	Centers for Disease Control and Prevention
EPI351289	NA	United States	2011-Dec-19	EPI_ISL_102452	A/South Carolina/08/2011	South Carolina Department of Health	Centers for Disease Control and Prevention
EPI351294	NA	United States	2011-Nov-22	EPI_ISL_102454	A/Georgia/09/2011	Georgia Public Health Laboratory	Centers for Disease Control and Prevention
EPI351297	NA	United States	2011-Dec-18	EPI_ISL_102455	A/Wisconsin/32/2011	Wisconsin State Laboratory of Hygiene	Centers for Disease Control and Prevention
EPI351303	NA	Puerto Rico	2011-Nov-26	EPI_ISL_102457	A/Puerto Rico/30/2011	Puerto Rico Department of Health	Centers for Disease Control and Prevention
EPI351308	NA	United States	2011-Dec-30	EPI_ISL_102459	A/Wyoming/09/2011	Wyoming Public Health Laboratory	Centers for Disease Control and Prevention
EPI351317	NA	Australia	2011-Aug-13	EPI_ISL_102462	A/Brisbane/299/2011	WHO Collaborating Centre for Reference and Research on Influenza	Centers for Disease Control and Prevention
EPI351558	NA	Sweden	2011-Dec-24	EPI_ISL_102488	A/Stockholm/45/2011		Public Health Agency of Sweden
EPI351728	NA	Sweden	2011-Dec-29	EPI_ISL_102582	A/Ostersund/2/2011		Public Health Agency of Sweden
EPI351840	NA	Hong Kong (SAR)	2009-Jul-10	EPI_ISL_102678	A/Hong Kong/H090-692-V12/2009			Wentworth,D.E.; Dugan,V.; Halpin,R.; Lin,X.; Bera,J.; Ghedin,E.; Fedorova,N.; Overton,L.; Tsitrin,T.; Stockwell,T.; Amedeo,P.; Bishop,B.; Chen,H.; Edworthy,P.; Gupta,N.; Katzel,D.; Li,K.; Schobel,S.; Shrivastava,S.; Thovarai,V.; Wang,S.; Poon,L.; Chan,K.H.; Cowling,B.J.; Peiris,M.; Bao,Y.; Sanders,R.; Dernovoy,D.; Kiryutin,B.; Lipman,D.J.; Tatusova,T.
EPI351958	NA	Hong Kong (SAR)	2009-Jul-21	EPI_ISL_102767	A/Hong Kong/H090-727-V10/2009			Wentworth,D.E.; Dugan,V.; Halpin,R.; Lin,X.; Bera,J.; Ghedin,E.; Fedorova,N.; Overton,L.; Tsitrin,T.; Stockwell,T.; Amedeo,P.; Bishop,B.; Chen,H.; Edworthy,P.; Gupta,N.; Katzel,D.; Li,K.; Schobel,S.; Shrivastava,S.; Thovarai,V.; Wang,S.; Poon,L.; Chan,K.H.; Cowling,B.J.; Peiris,M.; Bao,Y.; Sanders,R.; Dernovoy,D.; Kiryutin,B.; Lipman,D.J.; Tatusova,T.
EPI352070	NA	Hong Kong (SAR)	2009-Jul-30	EPI_ISL_102872	A/Hong Kong/H090-747-V20/2009			Wentworth,D.E.; Dugan,V.; Halpin,R.; Lin,X.; Bera,J.; Ghedin,E.; Fedorova,N.; Overton,L.; Tsitrin,T.; Stockwell,T.; Amedeo,P.; Bishop,B.; Chen,H.; Edworthy,P.; Gupta,N.; Katzel,D.; Li,K.; Schobel,S.; Shrivastava,S.; Thovarai,V.; Wang,S.; Poon,L.; Chan,K.H.; Cowling,B.J.; Peiris,M.; Bao,Y.; Sanders,R.; Dernovoy,D.; Kiryutin,B.; Lipman,D.J.; Tatusova,T.
EPI352102	NA	Hong Kong (SAR)	2009-Aug-01	EPI_ISL_102900	A/Hong Kong/H090-755-V20/2009			Wentworth,D.E.; Dugan,V.; Halpin,R.; Lin,X.; Bera,J.; Ghedin,E.; Fedorova,N.; Overton,L.; Tsitrin,T.; Stockwell,T.; Amedeo,P.; Bishop,B.; Chen,H.; Edworthy,P.; Gupta,N.; Katzel,D.; Li,K.; Schobel,S.; Shrivastava,S.; Thovarai,V.; Wang,S.; Poon,L.; Chan,K.H.; Cowling,B.J.; Peiris,M.; Bao,Y.; Sanders,R.; Dernovoy,D.; Kiryutin,B.; Lipman,D.J.; Tatusova,T.
EPI352150	NA	Hong Kong (SAR)	2009-Aug-02	EPI_ISL_102953	A/Hong Kong/H090-768-V10/2009			Wentworth,D.E.; Dugan,V.; Halpin,R.; Lin,X.; Bera,J.; Ghedin,E.; Fedorova,N.; Overton,L.; Tsitrin,T.; Stockwell,T.; Amedeo,P.; Bishop,B.; Chen,H.; Edworthy,P.; Gupta,N.; Katzel,D.; Li,K.; Schobel,S.; Shrivastava,S.; Thovarai,V.; Wang,S.; Poon,L.; Chan,K.H.; Cowling,B.J.; Peiris,M.; Bao,Y.; Sanders,R.; Dernovoy,D.; Kiryutin,B.; Lipman,D.J.; Tatusova,T.
EPI352175	NA	Hong Kong (SAR)	2009-Aug-06	EPI_ISL_102980	A/Hong Kong/H090-781-V10/2009			Wentworth,D.E.; Dugan,V.; Halpin,R.; Lin,X.; Bera,J.; Ghedin,E.; Fedorova,N.; Overton,L.; Tsitrin,T.; Stockwell,T.; Amedeo,P.; Bishop,B.; Chen,H.; Edworthy,P.; Gupta,N.; Katzel,D.; Li,K.; Schobel,S.; Shrivastava,S.; Thovarai,V.; Wang,S.; Poon,L.; Chan,K.H.; Cowling,B.J.; Peiris,M.; Bao,Y.; Sanders,R.; Dernovoy,D.; Kiryutin,B.; Lipman,D.J.; Tatusova,T.
EPI352183	NA	Hong Kong (SAR)	2009-Aug-07	EPI_ISL_102981	A/Hong Kong/H090-783-V10/2009			Wentworth,D.E.; Dugan,V.; Halpin,R.; Lin,X.; Bera,J.; Ghedin,E.; Fedorova,N.; Overton,L.; Tsitrin,T.; Stockwell,T.; Amedeo,P.; Bishop,B.; Chen,H.; Edworthy,P.; Gupta,N.; Katzel,D.; Li,K.; Schobel,S.; Shrivastava,S.; Thovarai,V.; Wang,S.; Poon,L.; Chan,K.H.; Cowling,B.J.; Peiris,M.; Bao,Y.; Sanders,R.; Dernovoy,D.; Kiryutin,B.; Lipman,D.J.; Tatusova,T.
EPI352193	NA	United States	2011-Dec-25	EPI_ISL_102983	A/Colorado/28/2011	Colorado Department of Health Lab	Centers for Disease Control and Prevention
EPI352196	NA	United States	2012-Jan-02	EPI_ISL_102984	A/Wisconsin/01/2012	Wisconsin State Laboratory of Hygiene	Centers for Disease Control and Prevention
EPI352202	NA	United States	2011-Dec-29	EPI_ISL_102986	A/New Mexico/12/2011	New Mexico Department of Health	Centers for Disease Control and Prevention
EPI352205	NA	United States	2011-Dec-08	EPI_ISL_102987	A/Indiana/13/2011	Indiana State Department of Health Laboratories	Centers for Disease Control and Prevention
EPI352469	NA	United States	2011-Nov-05	EPI_ISL_103140	A/Hawaii/15/2011	State of Hawaii Department of Health	Centers for Disease Control and Prevention
EPI352690	NA	Germany	2011-Dec-12	EPI_ISL_103250	A/Berlin/87/2011	Robert Koch Institute Nationales Referenzzentrum für Influenza	National Institute for Medical Research
EPI352692	NA	Germany	2011-Dec-09	EPI_ISL_103251	A/Berlin/86/2011	Robert Koch Institute Nationales Referenzzentrum für Influenza	National Institute for Medical Research
EPI352696	NA	Germany	2011-Dec-07	EPI_ISL_103253	A/Berlin/85/2011	Robert Koch Institute Nationales Referenzzentrum für Influenza	National Institute for Medical Research
EPI352698	NA	Algeria	2011-Oct-30	EPI_ISL_103255	A/Algeria/G04/2011	Institut Pasteur d'Algerie	National Institute for Medical Research
EPI352700	NA	Germany	2011-Dec-13	EPI_ISL_103256	A/Berlin/88/2011	Robert Koch Institute Nationales Referenzzentrum für Influenza	National Institute for Medical Research
EPI352702	NA	Germany	2011-Dec-09	EPI_ISL_103257	A/Berlin/89/2011	Robert Koch Institute Nationales Referenzzentrum für Influenza	National Institute for Medical Research
EPI352704	NA	Germany	2011-Dec-23	EPI_ISL_103258	A/Berlin/91/2011	Robert Koch Institute Nationales Referenzzentrum für Influenza	National Institute for Medical Research
EPI352707	NA	Germany	2012-Jan-02	EPI_ISL_103260	A/Berlin/1/2012	Robert Koch Institute Nationales Referenzzentrum für Influenza	National Institute for Medical Research
EPI352710	NA	Slovenia	2011-Dec-05	EPI_ISL_103261	A/Slovenia/2855/2011	Laboratory for Virology, National Institute of Public Health	National Institute for Medical Research
EPI352712	NA	Slovenia	2011-Dec-12	EPI_ISL_103262	A/Slovenia/2970/2011	Laboratory for Virology, National Institute of Public Health	National Institute for Medical Research
EPI352714	NA	Slovenia	2012-Jan-03	EPI_ISL_103263	A/Slovenia/9/2012	Laboratory for Virology, National Institute of Public Health	National Institute for Medical Research
EPI352719	NA	Spain	2011-Dec-26	EPI_ISL_103265	A/Pais Vasco/RR8864/2011	Instituto de Salud Carlos III	National Institute for Medical Research
EPI352721	NA	Spain	2011-Dec-27	EPI_ISL_103266	A/Pais Vasco/RR8867/2011	Instituto de Salud Carlos III	National Institute for Medical Research
EPI352723	NA	Spain	2011-Dec-27	EPI_ISL_103267	A/Castilla La Mancha/RR8870/2011	Instituto de Salud Carlos III	National Institute for Medical Research
EPI352725	NA	Spain	2011-Dec-27	EPI_ISL_103268	A/Castilla La Mancha/RR8871/2011	Instituto de Salud Carlos III	National Institute for Medical Research
EPI352727	NA	Spain	2011-Dec-22	EPI_ISL_103269	A/Madrid/RR8856/2011	Instituto de Salud Carlos III	National Institute for Medical Research
EPI352733	NA	Belgium	2011-Dec-05	EPI_ISL_103272	A/Belgium/G1109/2011	Scientific Institute of Public Health	National Institute for Medical Research
EPI352735	NA	Belgium	2011-Dec-10	EPI_ISL_103273	A/Belgium/G1125/2011	Scientific Institute of Public Health	National Institute for Medical Research
EPI352737	NA	Belgium	2011-Dec-16	EPI_ISL_103274	A/Belgium/G1147/2011	Scientific Institute of Public Health	National Institute for Medical Research
EPI352739	NA	Ghana	2011-Nov-22	EPI_ISL_103275	A/Ghana/FS-11-1981/2011	University of Ghana	National Institute for Medical Research
EPI352741	NA	Cote d'Ivoire	2011-Sep-12	EPI_ISL_103276	A/Adjame/GR765/2011	Pasteur Institut of Côte d'Ivoire	National Institute for Medical Research
EPI352745	NA	Cote d'Ivoire	2011-Nov-10	EPI_ISL_103278	A/Adjame/GR1272/2011	Pasteur Institut of Côte d'Ivoire	National Institute for Medical Research
EPI352747	NA	Cote d'Ivoire	2011-Nov-21	EPI_ISL_103279	A/Yopougon/GR1336/2011	Pasteur Institut of Côte d'Ivoire	National Institute for Medical Research
EPI352752	NA	Norway	2011-Dec-23	EPI_ISL_103281	A/Norway/2442/2011	WHO National Influenza Centre	National Institute for Medical Research
EPI352754	NA	Morocco	2011-Dec-12	EPI_ISL_103282	A/Agadir/87/2011	Institut National d'Hygiène	National Institute for Medical Research
EPI352756	NA	Morocco	2011-Dec-26	EPI_ISL_103283	A/Casablanca/155/2011	Institut National d'Hygiène	National Institute for Medical Research
EPI352758	NA	Morocco	2011-Dec-26	EPI_ISL_103284	A/Tiznit/167/2011	Institut National d'Hygiène	National Institute for Medical Research
EPI352760	NA	Morocco	2011-Dec-28	EPI_ISL_103285	A/Rabat/197/2011	Institut National d'Hygiène	National Institute for Medical Research
EPI352762	NA	Morocco	2011-Nov-28	EPI_ISL_103286	A/Meknes/136H/2011	Institut National d'Hygiène	National Institute for Medical Research
EPI352764	NA	Portugal	2011-Nov-20	EPI_ISL_103287	A/Porto/EuroEva58/2011	Instituto Nacional de Saude (INSA)	National Institute for Medical Research
EPI352766	NA	Portugal	2012-Jan-04	EPI_ISL_103288	A/Porto/EuroEva69/2012	Instituto Nacional de Saude (INSA)	National Institute for Medical Research
EPI352768	NA	Portugal	2012-Jan-03	EPI_ISL_103289	A/Via Real/SU5/2012	Instituto Nacional de Saude (INSA)	National Institute for Medical Research
EPI352774	NA	Hong Kong (SAR)	2011-Nov-30	EPI_ISL_103292	A/Hong Kong/4937/2011	Government Virus Unit	National Institute for Medical Research
EPI352776	NA	Hong Kong (SAR)	2011-Dec-14	EPI_ISL_103293	A/Hong Kong/5047/2011	Government Virus Unit	National Institute for Medical Research
EPI352778	NA	Belgium	2011-Nov-25	EPI_ISL_103294	A/Belgium/G1063/2011	Scientific Institute of Public Health	National Institute for Medical Research
EPI352780	NA	Cote d'Ivoire	2011-Oct-17	EPI_ISL_103295	A/Attecoube/GR1099/2011	Pasteur Institut of Côte d'Ivoire	National Institute for Medical Research
EPI352782	NA	Germany	2011-Nov-29	EPI_ISL_103296	A/Berlin/94/2011	Robert Koch Institute Nationales Referenzzentrum für Influenza	National Institute for Medical Research
EPI352784	NA	Norway	2011-Dec-02	EPI_ISL_103297	A/Norway/2329/2011	Norwegian Institute of Public Health	National Institute for Medical Research
EPI352786	NA	Norway	2011-Dec-14	EPI_ISL_103298	A/Norway/2400/2011	Norwegian Institute of Public Health	National Institute for Medical Research
EPI352788	NA	Norway	2011-Dec-13	EPI_ISL_103299	A/Norway/2431/2011	Norwegian Institute of Public Health	National Institute for Medical Research
EPI352796	NA	Algeria	2011-Nov-03	EPI_ISL_103302	A/Algeria/G10/2011	Institut Pasteur d'Algerie	National Institute for Medical Research
EPI352798	NA	Algeria	2011-Nov-13	EPI_ISL_103303	A/Algeria/G36/2011	Institut Pasteur d'Algerie	National Institute for Medical Research
EPI352800	NA	Germany	2012-Jan-01	EPI_ISL_103304	A/Baden-Wurttemberg/1/2012	Robert Koch Institute Nationales Referenzzentrum für Influenza	National Institute for Medical Research
EPI352802	NA	Morocco	2011-Dec-01	EPI_ISL_103305	A/Oujda/144H/2011	Institut National d'Hygiène	National Institute for Medical Research
EPI352804	NA	Iran, Islamic Republic of	2011-Nov-01	EPI_ISL_103306	A/Khorasan/8032//2011	Tehran University of Medical Sciences	National Institute for Medical Research
EPI352806	NA	Iran, Islamic Republic of	2011-Nov-01	EPI_ISL_103307	A/Tehran/8331/2011	Tehran University of Medical Sciences	National Institute for Medical Research
EPI352808	NA	Iran, Islamic Republic of	2011-Nov-01	EPI_ISL_103308	A/Esfahan/8343/2011	Tehran University of Medical Sciences	National Institute for Medical Research
EPI352812	NA	Iran, Islamic Republic of	2011-Dec-01	EPI_ISL_103310	A/Ghom/9677/2011	Tehran University of Medical Sciences	National Institute for Medical Research
EPI352814	NA	Iran, Islamic Republic of	2012-Jan-01	EPI_ISL_103311	A/Alborz/96/2012	Tehran University of Medical Sciences	National Institute for Medical Research
EPI352816	NA	Iran, Islamic Republic of	2012-Jan-01	EPI_ISL_103312	A/Tehran/104/2012	Tehran University of Medical Sciences	National Institute for Medical Research
EPI352818	NA	Iran, Islamic Republic of	2012-Jan-01	EPI_ISL_103313	A/Tehran/181/2012	Tehran University of Medical Sciences	National Institute for Medical Research
EPI352825	NA	Spain	2012-Jan-13	EPI_ISL_103314	A/Catalonia/S4451/2012		Hospital Clínic de Barcelona	Anton, A.; Marcos, MA.; Isanta, R.; Pumarola, T.
EPI352828	NA	Spain	2012-Jan-17	EPI_ISL_103315	A/Catalonia/S4454/2012		Hospital Clínic de Barcelona	Anton, A.; Marcos, MA.; Isanta, R.; Pumarola, T.
EPI352831	NA	Spain	2012-Jan-18	EPI_ISL_103316	A/Catalonia/S4468/2012		Hospital Clínic de Barcelona	Anton, A.; Marcos, MA.; Isanta, R.; Pumarola, T.
EPI352835	NA	Spain	2012-Jan-16	EPI_ISL_103318	A/Catalonia/S4477/2012		Hospital Clínic de Barcelona	Anton, A.; Marcos, MA.; Isanta, R.; Pumarola, T.
EPI352838	NA	Spain	2012-Jan-23	EPI_ISL_103319	A/Catalonia/S4485/2012		Hospital Clínic de Barcelona	Anton, A.; Marcos, MA.; Isanta, R.; Pumarola, T.
EPI352848	NA	Spain	2012-Jan-23	EPI_ISL_103324	A/Catalonia/S4496/2012		Hospital Clínic de Barcelona	Anton, A.; Marcos, MA.; Isanta, R.; Pumarola, T.
EPI352852	NA	Spain	2012-Jan-23	EPI_ISL_103325	A/Catalonia/S4497/2012		Hospital Clínic de Barcelona	Anton, A.; Marcos, MA.; Isanta, R.; Pumarola, T.
EPI352855	NA	Spain	2012-Jan-23	EPI_ISL_103327	A/Valencia/S010347/2012		Hospital Clínic de Barcelona	Anton, A.; Marcos, MA.; Isanta, R.; Pumarola, T.
EPI352859	NA	Spain	2012-Jan-26	EPI_ISL_103329	A/Valencia/S010432/2012		Hospital Clínic de Barcelona	Anton, A.; Marcos, MA.; Isanta, R.; Pumarola, T.
EPI352861	NA	Spain	2012-Jan-26	EPI_ISL_103330	A/Valencia/S02040L/2012		Hospital Clínic de Barcelona	Anton, A.; Marcos, MA.; Isanta, R.; Pumarola, T.
EPI353174	NA	Vietnam	2004-Jan-30	EPI_ISL_103569	A/HaNoi/HN30110/2004			Wentworth,D.E.; Dugan,V.; Halpin,R.; Lin,X.; Bera,J.; Ghedin,E.; Fedorova,N.; Overton,L.; Tsitrin,T.; Stockwell,T.; Katzel,D.; Li,K.; Amedeo,P.; Schobel,S.; Shrivastava,S.; Wang,S.; Thovarai,V.; Bishop,B.; Edworthy,P.; Kim,M.; Mai,L.T.Q.; Hien,N.T.; Ha,N.K.; Cuong,V.D.; Duc,D.T.; Phuong,H.V.M.; Hang,N.L.K.; Thanh,L.T.; Thach,N.C.; Huong,T.T.; Hien,P.T.; Giang,N.H.; Bao,Y.; Sanders,R.; Dernovoy,D.…
EPI355040	NA	Japan	2011-Dec-02	EPI_ISL_103605	A/KOBE/270/2011	Kobe Institute of Health	National Institute of Infectious Diseases (NIID)	Fujisaki,Seiichiro; Kim,Namhee; Aya,Sato; Tashiro,Masato; Odagiri,Takato'
EPI355044	NA	Japan	2011-Dec-14	EPI_ISL_103607	A/YOKOHAMA/156/2011	Yokohama City Institute of Public Health.	National Institute of Infectious Diseases (NIID)	Fujisaki,Seiichiro; Kim,Namhee; Aya,Sato; Tahiro,Masato; Odagiri,Takato'
EPI355053	NA	Japan	2011-Dec-16	EPI_ISL_103612	A/SAPPORO/189/2011	Sapporo City Institute of Public Health	National Institute of Infectious Diseases (NIID)	Fujisaki,Seiichiro; Kim,Namhee; Aya,Sato; Tahiro,Masato; Odagiri,Takato'
EPI355055	NA	Japan	2011-Dec-14	EPI_ISL_103613	A/SAPPORO/190/2011	Sapporo City Institute of Public Health	National Institute of Infectious Diseases (NIID)	Fujisaki,Seiichiro; Kim,Namhee; Aya,Sato; Tahiro,Masato; Odagiri,Takato'
EPI355063	NA	Japan	2011-Dec-20	EPI_ISL_103617	A/GIFU-C/37/2011	Gifu Municipal Institute of Public Health	National Institute of Infectious Diseases (NIID)	Fujisaki,Seiichiro; Kim,Namhee; Aya,Sato; Tashiro,Masato; Odagiri,Takato'
EPI353479	NA	United States	2012-Jan-11	EPI_ISL_103751	A/Washington/01/2012	Spokane Regional Health District	Centers for Disease Control and Prevention
EPI353481	NA	United States	2012-Jan-14	EPI_ISL_103752	A/Nebraska/01/2012	Nebraska Public Health Lab	Centers for Disease Control and Prevention
EPI353484	NA	Hong Kong (SAR)	2011-Nov-29	EPI_ISL_103753	A/Hong Kong/4913/2011	Government Virus Unit	Centers for Disease Control and Prevention
EPI353487	NA	United States	2012-Jan-10	EPI_ISL_103754	A/Nevada/01/2012	Nevada State Health Laboratory	Centers for Disease Control and Prevention
EPI353491	NA	Hong Kong (SAR)	2011-Dec-19	EPI_ISL_103755	A/Hong Kong/5063/2011	Government Virus Unit	Centers for Disease Control and Prevention
EPI353511	NA	Hong Kong (SAR)	2009-Apr-07	EPI_ISL_103759	A/Hong Kong/2000/2009	Government Virus Unit	Centers for Disease Control and Prevention
EPI353574	NA	Sweden	2012-Jan-17	EPI_ISL_103787	A/Malmoe/3/2012		Public Health Agency of Sweden
EPI353920	NA	Finland	2012-Jan-12	EPI_ISL_104010	A/Finland/197/2012	Finnish Institute for Health and Welfare, THL	Finnish Institute for Health and Welfare, THL	Ikonen, Niina; Haanpää, Minna; Ziegler, Thedi; Julkunen, Ilkka
EPI380423	NA	Latvia	2011-Dec-28	EPI_ISL_104013	A/Latvia/12-47890/2011	State Agency, Infectology Center of Latvia	Infectology Center of Latvia
EPI353929	NA	Sweden	2012-Jan-12	EPI_ISL_104014	A/Stockholm/5/2012		Public Health Agency of Sweden
EPI380355	NA	Latvia	2012-Jan-31	EPI_ISL_104017	A/Latvia/1-49852/2012	State Agency, Infectology Center of Latvia	Infectology Center of Latvia
EPI353941	NA	Sweden	2011-Dec-06	EPI_ISL_104019	A/Stockholm/38/2011		Public Health Agency of Sweden
EPI354139	NA	Turkey	2011-Nov-28	EPI_ISL_104111	A/Turkey/01/2011	Refik Saydam National Public Health Agency	National Institute for Medical Research
EPI354141	NA	Turkey	2011-Dec-13	EPI_ISL_104112	A/Turkey/08/2011	Refik Saydam National Public Health Agency	National Institute for Medical Research
EPI354143	NA	Turkey	2011-Dec-14	EPI_ISL_104113	A/Turkey/12/2011	Refik Saydam National Public Health Agency	National Institute for Medical Research
EPI354149	NA	Italy	2011-Dec-29	EPI_ISL_104116	A/Trieste/63/2011	Istituto Superiore di Sanità	National Institute for Medical Research
EPI354151	NA	Italy	2011-Dec-09	EPI_ISL_104117	A/Trieste/59/2011	Istituto Superiore di Sanità	National Institute for Medical Research
EPI354153	NA	Switzerland	2011-Dec-27	EPI_ISL_104118	A/Switzerland/5776029/2011	Swiss National Reference Centre for Influenza	National Institute for Medical Research
EPI354155	NA	Switzerland	2012-Jan-09	EPI_ISL_104119	A/Switzerland/5834715/2012	Swiss National Reference Centre for Influenza	National Institute for Medical Research
EPI354157	NA	Switzerland	2012-Jan-09	EPI_ISL_104120	A/Switzerland/5834718/2012	Swiss National Reference Centre for Influenza	National Institute for Medical Research
EPI354161	NA	Italy	2011-Dec-14	EPI_ISL_104122	A/Firenze/3/2011	Istituto Superiore di Sanità	National Institute for Medical Research
EPI354163	NA	Italy	2011-Dec-13	EPI_ISL_104123	A/Milano/265/2011	Istituto Superiore di Sanità	National Institute for Medical Research
EPI354165	NA	Germany	2012-Jan-10	EPI_ISL_104124	A/Berlin/3/2012	Robert Koch Institute Nationales Referenzzentrum für Influenza	National Institute for Medical Research
EPI354169	NA	Germany	2012-Jan-09	EPI_ISL_104126	A/Bremen/1/2012	Robert Koch Institute Nationales Referenzzentrum für Influenza	National Institute for Medical Research
EPI354173	NA	Spain	2012-Jan-12	EPI_ISL_104128	A/Salamanca/4/2012	Universidad de Valladolid	National Institute for Medical Research
EPI354179	NA	Italy	2011-Dec-21	EPI_ISL_104132	A/Trieste/60/2011	Istituto Superiore di Sanità	National Institute for Medical Research
EPI354190	NA	Ireland	2011-Dec-20	EPI_ISL_104138	A/Ireland/11m92698/2011	UCD National Virus Reference Laboratory	National Institute for Medical Research
EPI354192	NA	Ireland	2011-Dec-25	EPI_ISL_104139	A/Ireland/11v9451/2011	UCD National Virus Reference Laboratory	National Institute for Medical Research
EPI354194	NA	Turkey	2011-Dec-21	EPI_ISL_104140	A/Turkey/23/2011	Refik Saydam National Public Health Agency	National Institute for Medical Research
EPI354196	NA	Turkey	2011-Dec-22	EPI_ISL_104141	A/Turkey/28/2011	Refik Saydam National Public Health Agency	National Institute for Medical Research
EPI354198	NA	Turkey	2011-Dec-20	EPI_ISL_104142	A/Turkey/32/2011	Refik Saydam National Public Health Agency	National Institute for Medical Research
EPI354200	NA	Netherlands	2011-Dec-06	EPI_ISL_104143	A/Netherlands/710/2011	Erasmus Medical Center	National Institute for Medical Research
EPI354226	NA	Vietnam	2005-Aug-01	EPI_ISL_104169	A/TayNguyen/TN346/2005			Wentworth,D.E.; Dugan,V.; Halpin,R.; Lin,X.; Bera,J.; Ghedin,E.; Fedorova,N.; Overton,L.; Tsitrin,T.; Stockwell,T.; Katzel,D.; Li,K.; Amedeo,P.; Schobel,S.; Shrivastava,S.; Wang,S.; Thovarai,V.; Bishop,B.; Edworthy,P.; Kim,M.; Mai,L.T.Q.; Hien,N.T.; Ha,N.K.; Cuong,V.D.; Duc,D.T.; Phuong,H.V.M.; Hang,N.L.K.; Thanh,L.T.; Thach,N.C.; Huong,T.T.; Hien,P.T.; Giang,N.H.; Bao,Y.; Sanders,R.; Dernovoy,D.…
EPI354234	NA	Vietnam	2005-Aug-11	EPI_ISL_104171	A/TayNguyen/TN360/2005			Wentworth,D.E.; Dugan,V.; Halpin,R.; Lin,X.; Bera,J.; Ghedin,E.; Fedorova,N.; Overton,L.; Tsitrin,T.; Stockwell,T.; Katzel,D.; Li,K.; Amedeo,P.; Schobel,S.; Shrivastava,S.; Wang,S.; Thovarai,V.; Bishop,B.; Edworthy,P.; Kim,M.; Mai,L.T.Q.; Hien,N.T.; Ha,N.K.; Cuong,V.D.; Duc,D.T.; Phuong,H.V.M.; Hang,N.L.K.; Thanh,L.T.; Thach,N.C.; Huong,T.T.; Hien,P.T.; Giang,N.H.; Bao,Y.; Sanders,R.; Dernovoy,D.…
EPI354252	NA	Vietnam	2005-Aug-30	EPI_ISL_104189	A/TayNguyen/TN381/2005			Wentworth,D.E.; Dugan,V.; Halpin,R.; Lin,X.; Bera,J.; Ghedin,E.; Fedorova,N.; Overton,L.; Tsitrin,T.; Stockwell,T.; Katzel,D.; Li,K.; Amedeo,P.; Schobel,S.; Shrivastava,S.; Wang,S.; Thovarai,V.; Bishop,B.; Edworthy,P.; Kim,M.; Mai,L.T.Q.; Hien,N.T.; Ha,N.K.; Cuong,V.D.; Duc,D.T.; Phuong,H.V.M.; Hang,N.L.K.; Thanh,L.T.; Thach,N.C.; Huong,T.T.; Hien,P.T.; Giang,N.H.; Bao,Y.; Sanders,R.; Dernovoy,D.…
EPI354259	NA	Vietnam	2005-Jun-30	EPI_ISL_104207	A/HaNoi/Q372/2005			Wentworth,D.E.; Dugan,V.; Halpin,R.; Lin,X.; Bera,J.; Ghedin,E.; Fedorova,N.; Overton,L.; Tsitrin,T.; Stockwell,T.; Katzel,D.; Li,K.; Amedeo,P.; Schobel,S.; Shrivastava,S.; Wang,S.; Thovarai,V.; Bishop,B.; Edworthy,P.; Kim,M.; Mai,L.T.Q.; Hien,N.T.; Ha,N.K.; Cuong,V.D.; Duc,D.T.; Phuong,H.V.M.; Hang,N.L.K.; Thanh,L.T.; Thach,N.C.; Huong,T.T.; Hien,P.T.; Giang,N.H.; Bao,Y.; Sanders,R.; Dernovoy,D.…
EPI759208	NA	Greece	2012-Jan-23	EPI_ISL_104495	A/Athens.GR/59/2012	Hellenic Pasteur Institute	Hellenic Pasteur Institute	'Athanasios,Kossyvakis; Vasiliki,Pogka; Emmanouil,Maria; Konstantinos,Papadakos; Antonios,Kalliaropoulos; Afroditi,Moutousi; Dionyssios,Sgouras; Andreas,Mentis'
EPI748532	NA	Greece	2012-Jan-26	EPI_ISL_104499	A/Athens.GR/79/2012	Hellenic Pasteur Institute	Hellenic Pasteur Institute	'Athanasios,Kossyvakis; Vasiliki,Pogka; Emmanouil,Maria; Konstantinos,Papadkos; Antonios,Kalliaropoulos; Afroditi,Moutousi; Dionyssios,Sgouras; Andreas,Mentis'
EPI355303	NA	Vietnam	2007-Jan-22	EPI_ISL_104924	A/HaNoi/BT17/2007			Wentworth,D.E.; Dugan,V.; Halpin,R.; Lin,X.; Bera,J.; Ghedin,E.; Fedorova,N.; Overton,L.; Tsitrin,T.; Stockwell,T.; Katzel,D.; Li,K.; Amedeo,P.; Schobel,S.; Shrivastava,S.; Wang,S.; Thovarai,V.; Bishop,B.; Edworthy,P.; Kim,M.; Mai,L.T.Q.; Hien,N.T.; Ha,N.K.; Cuong,V.D.; Duc,D.T.; Phuong,H.V.M.; Hang,N.L.K.; Thanh,L.T.; Thach,N.C.; Huong,T.T.; Hien,P.T.; Giang,N.H.; Bao,Y.; Sanders,R.; Dernovoy,D.…
EPI355310	NA	Vietnam	2007-Aug-03	EPI_ISL_104937	A/HaNoi/BT262/2007			Wentworth,D.E.; Dugan,V.; Halpin,R.; Lin,X.; Bera,J.; Ghedin,E.; Fedorova,N.; Overton,L.; Tsitrin,T.; Stockwell,T.; Katzel,D.; Li,K.; Amedeo,P.; Schobel,S.; Shrivastava,S.; Wang,S.; Thovarai,V.; Bishop,B.; Edworthy,P.; Kim,M.; Mai,L.T.Q.; Hien,N.T.; Ha,N.K.; Cuong,V.D.; Duc,D.T.; Phuong,H.V.M.; Hang,N.L.K.; Thanh,L.T.; Thach,N.C.; Huong,T.T.; Hien,P.T.; Giang,N.H.; Bao,Y.; Sanders,R.; Dernovoy,D.…
EPI355317	NA	Vietnam	2007-Jul-27	EPI_ISL_104938	A/HaNoi/GS0740/2007			Wentworth,D.E.; Dugan,V.; Halpin,R.; Lin,X.; Bera,J.; Ghedin,E.; Fedorova,N.; Overton,L.; Tsitrin,T.; Stockwell,T.; Katzel,D.; Li,K.; Amedeo,P.; Schobel,S.; Shrivastava,S.; Wang,S.; Thovarai,V.; Bishop,B.; Edworthy,P.; Kim,M.; Mai,L.T.Q.; Hien,N.T.; Ha,N.K.; Cuong,V.D.; Duc,D.T.; Phuong,H.V.M.; Hang,N.L.K.; Thanh,L.T.; Thach,N.C.; Huong,T.T.; Hien,P.T.; Giang,N.H.; Bao,Y.; Sanders,R.; Dernovoy,D.…
EPI355340	NA	Vietnam	2007-Oct-25	EPI_ISL_104964	A/HoaBinh/HB409/2007			Wentworth,D.E.; Dugan,V.; Halpin,R.; Lin,X.; Bera,J.; Ghedin,E.; Fedorova,N.; Overton,L.; Tsitrin,T.; Stockwell,T.; Katzel,D.; Li,K.; Amedeo,P.; Schobel,S.; Shrivastava,S.; Wang,S.; Thovarai,V.; Bishop,B.; Edworthy,P.; Kim,M.; Mai,L.T.Q.; Hien,N.T.; Ha,N.K.; Cuong,V.D.; Duc,D.T.; Phuong,H.V.M.; Hang,N.L.K.; Thanh,L.T.; Thach,N.C.; Huong,T.T.; Hien,P.T.; Giang,N.H.; Bao,Y.; Sanders,R.; Dernovoy,D.…
EPI355361	NA	Vietnam	2007-Jan-10	EPI_ISL_104980	A/HaNoi/N015/2007			Wentworth,D.E.; Dugan,V.; Halpin,R.; Lin,X.; Bera,J.; Ghedin,E.; Fedorova,N.; Overton,L.; Tsitrin,T.; Stockwell,T.; Katzel,D.; Li,K.; Amedeo,P.; Schobel,S.; Shrivastava,S.; Wang,S.; Thovarai,V.; Bishop,B.; Edworthy,P.; Kim,M.; Mai,L.T.Q.; Hien,N.T.; Ha,N.K.; Cuong,V.D.; Duc,D.T.; Phuong,H.V.M.; Hang,N.L.K.; Thanh,L.T.; Thach,N.C.; Huong,T.T.; Hien,P.T.; Giang,N.H.; Bao,Y.; Sanders,R.; Dernovoy,D.…
EPI355518	NA	Vietnam	2007-Mar-10	EPI_ISL_104999	A/HaNoi/N078/2007			Wentworth,D.E.; Dugan,V.; Halpin,R.; Lin,X.; Bera,J.; Ghedin,E.; Fedorova,N.; Overton,L.; Tsitrin,T.; Stockwell,T.; Katzel,D.; Li,K.; Amedeo,P.; Schobel,S.; Shrivastava,S.; Wang,S.; Thovarai,V.; Bishop,B.; Edworthy,P.; Kim,M.; Mai,L.T.Q.; Hien,N.T.; Ha,N.K.; Cuong,V.D.; Duc,D.T.; Phuong,H.V.M.; Hang,N.L.K.; Thanh,L.T.; Thach,N.C.; Huong,T.T.; Hien,P.T.; Giang,N.H.; Bao,Y.; Sanders,R.; Dernovoy,D.…
EPI355544	NA	Vietnam	2007-Feb-02	EPI_ISL_105129	A/HaNoi/Q097/2007			Wentworth,D.E.; Dugan,V.; Halpin,R.; Lin,X.; Bera,J.; Ghedin,E.; Fedorova,N.; Overton,L.; Tsitrin,T.; Stockwell,T.; Katzel,D.; Li,K.; Amedeo,P.; Schobel,S.; Shrivastava,S.; Wang,S.; Thovarai,V.; Bishop,B.; Edworthy,P.; Kim,M.; Mai,L.T.Q.; Hien,N.T.; Ha,N.K.; Cuong,V.D.; Duc,D.T.; Phuong,H.V.M.; Hang,N.L.K.; Thanh,L.T.; Thach,N.C.; Huong,T.T.; Hien,P.T.; Giang,N.H.; Bao,Y.; Sanders,R.; Dernovoy,D.…
EPI355553	NA	Vietnam	2007-Feb-12	EPI_ISL_105157	A/HaNoi/Q118/2007			Wentworth,D.E.; Dugan,V.; Halpin,R.; Lin,X.; Bera,J.; Ghedin,E.; Fedorova,N.; Overton,L.; Tsitrin,T.; Stockwell,T.; Katzel,D.; Li,K.; Amedeo,P.; Schobel,S.; Shrivastava,S.; Wang,S.; Thovarai,V.; Bishop,B.; Edworthy,P.; Kim,M.; Mai,L.T.Q.; Hien,N.T.; Ha,N.K.; Cuong,V.D.; Duc,D.T.; Phuong,H.V.M.; Hang,N.L.K.; Thanh,L.T.; Thach,N.C.; Huong,T.T.; Hien,P.T.; Giang,N.H.; Bao,Y.; Sanders,R.; Dernovoy,D.…
EPI355580	NA	Vietnam	2007-Aug-09	EPI_ISL_105191	A/HaNoi/Q582/2007			Wentworth,D.E.; Dugan,V.; Halpin,R.; Lin,X.; Bera,J.; Ghedin,E.; Fedorova,N.; Overton,L.; Tsitrin,T.; Stockwell,T.; Katzel,D.; Li,K.; Amedeo,P.; Schobel,S.; Shrivastava,S.; Wang,S.; Thovarai,V.; Bishop,B.; Edworthy,P.; Kim,M.; Mai,L.T.Q.; Hien,N.T.; Ha,N.K.; Cuong,V.D.; Duc,D.T.; Phuong,H.V.M.; Hang,N.L.K.; Thanh,L.T.; Thach,N.C.; Huong,T.T.; Hien,P.T.; Giang,N.H.; Bao,Y.; Sanders,R.; Dernovoy,D.…
EPI355587	NA	Vietnam	2007-Sep-07	EPI_ISL_105192	A/HaNoi/Q664/2007			Wentworth,D.E.; Dugan,V.; Halpin,R.; Lin,X.; Bera,J.; Ghedin,E.; Fedorova,N.; Overton,L.; Tsitrin,T.; Stockwell,T.; Katzel,D.; Li,K.; Amedeo,P.; Schobel,S.; Shrivastava,S.; Wang,S.; Thovarai,V.; Bishop,B.; Edworthy,P.; Kim,M.; Mai,L.T.Q.; Hien,N.T.; Ha,N.K.; Cuong,V.D.; Duc,D.T.; Phuong,H.V.M.; Hang,N.L.K.; Thanh,L.T.; Thach,N.C.; Huong,T.T.; Hien,P.T.; Giang,N.H.; Bao,Y.; Sanders,R.; Dernovoy,D.…
EPI355601	NA	Vietnam	2007-Oct-08	EPI_ISL_105194	A/HaNoi/Q748/2007			Wentworth,D.E.; Dugan,V.; Halpin,R.; Lin,X.; Bera,J.; Ghedin,E.; Fedorova,N.; Overton,L.; Tsitrin,T.; Stockwell,T.; Katzel,D.; Li,K.; Amedeo,P.; Schobel,S.; Shrivastava,S.; Wang,S.; Thovarai,V.; Bishop,B.; Edworthy,P.; Kim,M.; Mai,L.T.Q.; Hien,N.T.; Ha,N.K.; Cuong,V.D.; Duc,D.T.; Phuong,H.V.M.; Hang,N.L.K.; Thanh,L.T.; Thach,N.C.; Huong,T.T.; Hien,P.T.; Giang,N.H.; Bao,Y.; Sanders,R.; Dernovoy,D.…
EPI355608	NA	Vietnam	2007-Jan-23	EPI_ISL_105195	A/HaNoi/TX050/2007			Wentworth,D.E.; Dugan,V.; Halpin,R.; Lin,X.; Bera,J.; Ghedin,E.; Fedorova,N.; Overton,L.; Tsitrin,T.; Stockwell,T.; Katzel,D.; Li,K.; Amedeo,P.; Schobel,S.; Shrivastava,S.; Wang,S.; Thovarai,V.; Bishop,B.; Edworthy,P.; Kim,M.; Mai,L.T.Q.; Hien,N.T.; Ha,N.K.; Cuong,V.D.; Duc,D.T.; Phuong,H.V.M.; Hang,N.L.K.; Thanh,L.T.; Thach,N.C.; Huong,T.T.; Hien,P.T.; Giang,N.H.; Bao,Y.; Sanders,R.; Dernovoy,D.…
EPI355615	NA	Vietnam	2007-Jan-24	EPI_ISL_105211	A/HaNoi/TX058/2007			Wentworth,D.E.; Dugan,V.; Halpin,R.; Lin,X.; Bera,J.; Ghedin,E.; Fedorova,N.; Overton,L.; Tsitrin,T.; Stockwell,T.; Katzel,D.; Li,K.; Amedeo,P.; Schobel,S.; Shrivastava,S.; Wang,S.; Thovarai,V.; Bishop,B.; Edworthy,P.; Kim,M.; Mai,L.T.Q.; Hien,N.T.; Ha,N.K.; Cuong,V.D.; Duc,D.T.; Phuong,H.V.M.; Hang,N.L.K.; Thanh,L.T.; Thach,N.C.; Huong,T.T.; Hien,P.T.; Giang,N.H.; Bao,Y.; Sanders,R.; Dernovoy,D.…
EPI355621	NA	Vietnam	2007-Jul-31	EPI_ISL_105212	A/HaNoi/TX320/2007			Wentworth,D.E.; Dugan,V.; Halpin,R.; Lin,X.; Bera,J.; Ghedin,E.; Fedorova,N.; Overton,L.; Tsitrin,T.; Stockwell,T.; Katzel,D.; Li,K.; Amedeo,P.; Schobel,S.; Shrivastava,S.; Wang,S.; Thovarai,V.; Bishop,B.; Edworthy,P.; Kim,M.; Mai,L.T.Q.; Hien,N.T.; Ha,N.K.; Cuong,V.D.; Duc,D.T.; Phuong,H.V.M.; Hang,N.L.K.; Thanh,L.T.; Thach,N.C.; Huong,T.T.; Hien,P.T.; Giang,N.H.; Bao,Y.; Sanders,R.; Dernovoy,D.…
EPI355628	NA	Vietnam	2007-Aug-02	EPI_ISL_105213	A/HaNoi/TX322/2007			Wentworth,D.E.; Dugan,V.; Halpin,R.; Lin,X.; Bera,J.; Ghedin,E.; Fedorova,N.; Overton,L.; Tsitrin,T.; Stockwell,T.; Katzel,D.; Li,K.; Amedeo,P.; Schobel,S.; Shrivastava,S.; Wang,S.; Thovarai,V.; Bishop,B.; Edworthy,P.; Kim,M.; Mai,L.T.Q.; Hien,N.T.; Ha,N.K.; Cuong,V.D.; Duc,D.T.; Phuong,H.V.M.; Hang,N.L.K.; Thanh,L.T.; Thach,N.C.; Huong,T.T.; Hien,P.T.; Giang,N.H.; Bao,Y.; Sanders,R.; Dernovoy,D.…
EPI355635	NA	Vietnam	2007-Aug-06	EPI_ISL_105233	A/HaNoi/TX327/2007			Wentworth,D.E.; Dugan,V.; Halpin,R.; Lin,X.; Bera,J.; Ghedin,E.; Fedorova,N.; Overton,L.; Tsitrin,T.; Stockwell,T.; Katzel,D.; Li,K.; Amedeo,P.; Schobel,S.; Shrivastava,S.; Wang,S.; Thovarai,V.; Bishop,B.; Edworthy,P.; Kim,M.; Mai,L.T.Q.; Hien,N.T.; Ha,N.K.; Cuong,V.D.; Duc,D.T.; Phuong,H.V.M.; Hang,N.L.K.; Thanh,L.T.; Thach,N.C.; Huong,T.T.; Hien,P.T.; Giang,N.H.; Bao,Y.; Sanders,R.; Dernovoy,D.…
EPI355642	NA	Vietnam	2007-Jan-02	EPI_ISL_105234	A/BacNinh/N52/2007			Wentworth,D.E.; Dugan,V.; Halpin,R.; Lin,X.; Bera,J.; Ghedin,E.; Fedorova,N.; Overton,L.; Tsitrin,T.; Stockwell,T.; Katzel,D.; Li,K.; Amedeo,P.; Schobel,S.; Shrivastava,S.; Wang,S.; Thovarai,V.; Bishop,B.; Edworthy,P.; Kim,M.; Mai,L.T.Q.; Hien,N.T.; Ha,N.K.; Cuong,V.D.; Duc,D.T.; Phuong,H.V.M.; Hang,N.L.K.; Thanh,L.T.; Thach,N.C.; Huong,T.T.; Hien,P.T.; Giang,N.H.; Bao,Y.; Sanders,R.; Dernovoy,D.…
EPI355708	NA	Vietnam	2008-Nov-11	EPI_ISL_105350	A/DaNang/DN434/2008			Wentworth,D.E.; Dugan,V.; Halpin,R.; Lin,X.; Bera,J.; Ghedin,E.; Fedorova,N.; Overton,L.; Tsitrin,T.; Stockwell,T.; Katzel,D.; Li,K.; Amedeo,P.; Schobel,S.; Shrivastava,S.; Wang,S.; Thovarai,V.; Bishop,B.; Edworthy,P.; Kim,M.; Mai,L.T.Q.; Hien,N.T.; Ha,N.K.; Cuong,V.D.; Duc,D.T.; Phuong,H.V.M.; Hang,N.L.K.; Thanh,L.T.; Thach,N.C.; Huong,T.T.; Hien,P.T.; Giang,N.H.; Bao,Y.; Sanders,R.; Dernovoy,D.…
EPI355715	NA	Vietnam	2008-Nov-21	EPI_ISL_105351	A/DaNang/DN446/2008			Wentworth,D.E.; Dugan,V.; Halpin,R.; Lin,X.; Bera,J.; Ghedin,E.; Fedorova,N.; Overton,L.; Tsitrin,T.; Stockwell,T.; Katzel,D.; Li,K.; Amedeo,P.; Schobel,S.; Shrivastava,S.; Wang,S.; Thovarai,V.; Bishop,B.; Edworthy,P.; Kim,M.; Mai,L.T.Q.; Hien,N.T.; Ha,N.K.; Cuong,V.D.; Duc,D.T.; Phuong,H.V.M.; Hang,N.L.K.; Thanh,L.T.; Thach,N.C.; Huong,T.T.; Hien,P.T.; Giang,N.H.; Bao,Y.; Sanders,R.; Dernovoy,D.…
EPI355729	NA	Vietnam	2008-Dec-18	EPI_ISL_105353	A/KhanhHoa/KH488/2008			Wentworth,D.E.; Dugan,V.; Halpin,R.; Lin,X.; Bera,J.; Ghedin,E.; Fedorova,N.; Overton,L.; Tsitrin,T.; Stockwell,T.; Katzel,D.; Li,K.; Amedeo,P.; Schobel,S.; Shrivastava,S.; Wang,S.; Thovarai,V.; Bishop,B.; Edworthy,P.; Kim,M.; Mai,L.T.Q.; Hien,N.T.; Ha,N.K.; Cuong,V.D.; Duc,D.T.; Phuong,H.V.M.; Hang,N.L.K.; Thanh,L.T.; Thach,N.C.; Huong,T.T.; Hien,P.T.; Giang,N.H.; Bao,Y.; Sanders,R.; Dernovoy,D.…
EPI355951	NA	United States	2012-Jan-17	EPI_ISL_105759	A/Missouri/02/2012	Missouri Department. of Health & Senior Services	Centers for Disease Control and Prevention
EPI358150	NA	United States	2012-Jan-15	EPI_ISL_105760	A/Georgia/01/2012	Georgia Public Health Laboratory	Centers for Disease Control and Prevention
EPI355959	NA	United States	2012-Jan-23	EPI_ISL_105762	A/Virginia/03/2012	Virginia Division of Consolidated Laboratories	Centers for Disease Control and Prevention
EPI355971	NA	United States	2012-Jan-11	EPI_ISL_105766	A/Kansas/01/2012	Kansas Department of Health and Environment	Centers for Disease Control and Prevention
EPI355974	NA	United States	2012-Jan-01	EPI_ISL_105767	A/Utah/04/2012	Utah Public Health Laboratory	Centers for Disease Control and Prevention
EPI355977	NA	United States	2012-Jan-23	EPI_ISL_105768	A/Massachusetts/02/2012	Massachusetts Department of Public Health	Centers for Disease Control and Prevention
EPI355989	NA	United States	2011-Nov-04	EPI_ISL_105776	A/Kentucky/05/2011	Centers for Disease Control and Prevention	Centers for Disease Control and Prevention
EPI356041	NA	China	2005-Nov-30	EPI_ISL_105790	A/Kunming/1-Va10/2005			Liao,G.Y.; Sun,M.B.; Li,W.D.; Zhou,J.; Zhou,F.Y.; Ma,L.; Cai,W.; Gao,J.X.; Jiang,S.D.
EPI356250	NA	Luxembourg	2011-Dec-17	EPI_ISL_105879	A/Luxembourg/1187/2011	Laboratoire National de Santé	Laboratoire National de Santé
EPI356252	NA	Luxembourg	2012-Jan-06	EPI_ISL_105880	A/Luxembourg/11/2012	Laboratoire National de Santé	Laboratoire National de Santé
EPI356600	NA	United States	2012-Jan-11	EPI_ISL_106105	A/South Carolina/03/2012	South Carolina Department of Health	Centers for Disease Control and Prevention
EPI356603	NA	United States	2012-Jan-19	EPI_ISL_106106	A/North Carolina/01/2012	North Carolina State Laboratory of Public Health	Centers for Disease Control and Prevention
EPI356606	NA	United States	2012-Jan-21	EPI_ISL_106107	A/Alabama/02/2012	Alabama State Laboratory	Centers for Disease Control and Prevention
EPI356612	NA	United States	2012-Jan-03	EPI_ISL_106109	A/South Dakota/02/2012	South Dakota Public Health Lab	Centers for Disease Control and Prevention
EPI400062	NA	Kenya	2011-Aug-30	EPI_ISL_106257	A/Kenya/152/2011	US Army Medical Research Unit - Kenya (USAMRU-K), GEIS Human Influenza Program	USAMRU-K
EPI357260	NA	France	2011-Oct-05	EPI_ISL_106641	A/Paris/1744/2011	Institut Pasteur	Institut Pasteur	V,Enouf
EPI357263	NA	France	2011-Dec-06	EPI_ISL_106642	A/Paris/2013/2011	Institut Pasteur	Institut Pasteur	V,ENOUF
EPI357266	NA	France	2011-Dec-12	EPI_ISL_106643	A/Lorraine/2056/2011	Institut Pasteur	Institut Pasteur	V,ENOUF
EPI357308	NA	France	2011-Dec-08	EPI_ISL_106644	A/Lorraine/2073/2011	Institut Pasteur	Institut Pasteur	V,ENOUF
EPI357311	NA	France	2011-Dec-15	EPI_ISL_106645	A/Paris/2097/2011	Institut Pasteur	Institut Pasteur	V,ENOUF
EPI357314	NA	France	2011-Dec-16	EPI_ISL_106646	A/Paris/2100/2011	Institut Pasteur	Institut Pasteur	V,ENOUF
EPI357320	NA	France	2011-Dec-20	EPI_ISL_106648	A/Paris/2116/2011	Institut Pasteur	Institut Pasteur	V,ENOUF
EPI357323	NA	France	2011-Dec-22	EPI_ISL_106649	A/Paris/2129/2011	Institut Pasteur	Institut Pasteur	V,ENOUF
EPI357454	NA	France	2011-Dec-28	EPI_ISL_106768	A/Paris/2154/2011	Institut Pasteur	Institut Pasteur
EPI357457	NA	France	2011-Dec-28	EPI_ISL_106769	A/Paris/007/2011	Institut Pasteur	Institut Pasteur	V,ENOUF
EPI357460	NA	France	2012-Jan-03	EPI_ISL_106770	A/Paris/027/2011	Institut Pasteur	Institut Pasteur	V,ENOUF
EPI357463	NA	France	2011-Dec-31	EPI_ISL_106771	A/Reims/039/2011	Institut Pasteur	Institut Pasteur
EPI357465	NA	France	2012-Jan-10	EPI_ISL_106772	A/Paris/079/2012	Institut Pasteur	Institut Pasteur	V,ENOUF
EPI357467	NA	France	2012-Jan-11	EPI_ISL_106773	A/Paris/084/2012	Institut Pasteur	Institut Pasteur	V,ENOUF
EPI357469	NA	France	2012-Jan-11	EPI_ISL_106774	A/Haute_Normandie/096/2012	Institut Pasteur	Institut Pasteur	V,ENOUF
EPI357471	NA	France	2012-Jan-12	EPI_ISL_106775	A/Franche_Comte/121/2012	Institut Pasteur	Institut Pasteur	V,ENOUF
EPI357473	NA	France	2012-Jan-16	EPI_ISL_106776	A/Paris/125/2012	Institut Pasteur	Institut Pasteur	V,ENOUF
EPI357478	NA	France	2012-Jan-17	EPI_ISL_106778	A/Paris/147/2012	Institut Pasteur	Institut Pasteur	V,ENOUF
EPI357598	NA	Australia	2011-Oct-24	EPI_ISL_106841	A/VICTORIA/362/2011	Melbourne Pathology	WHO Collaborating Centre for Reference and Research on Influenza	Deng,Y-M; Iannello,P; Caldwell,N; Komadina,N.
EPI357659	NA	Australia	2011-Sep-17	EPI_ISL_106858	A/PERTH/219/2011	Pathwest QE II Medical Centre	WHO Collaborating Centre for Reference and Research on Influenza	Deng,Y-M; Iannello,P; Caldwell,N; Komadina,N.
EPI357686	NA	Australia	2011-Nov-04	EPI_ISL_106867	A/VICTORIA/892/2011	Austin Health	WHO Collaborating Centre for Reference and Research on Influenza	Deng,Y-M; Iannello,P; Caldwell,N; Komadina,N.
EPI357693	NA	United Kingdom	2003-Nov-24	EPI_ISL_106911	A/England/491/2003			Galiano,M.; Johnson,B.F.; Myers,R.; Ellis,J.; Daniels,R.; Zambon,M.
EPI358009	NA	United States	2012-Jan-25	EPI_ISL_107030	A/Pennsylvania/04/2012	Pennsylvania Department of Health	Centers for Disease Control and Prevention
EPI358057	NA	United States	2012-Feb-01	EPI_ISL_107031	A/Virginia/04/2012	Virginia Division of Consolidated Laboratories	Centers for Disease Control and Prevention
EPI358018	NA	United States	2012-Jan-30	EPI_ISL_107033	A/Utah/07/2012	Utah Public Health Laboratory	Centers for Disease Control and Prevention
EPI358033	NA	Guam	2012-Jan-14	EPI_ISL_107038	A/Guam/402/2012	State of Hawaii Department of Health	Centers for Disease Control and Prevention
EPI358040	NA	United States	2012-Jan-18	EPI_ISL_107041	A/Maryland/02/2012	Maryland Department of Health and Mental Hygiene	Centers for Disease Control and Prevention
EPI358775	NA	United Kingdom	2003-Oct-24	EPI_ISL_107185	A/England/430/2003			Galiano,M.; Johnson,B.F.; Myers,R.; Ellis,J.; Daniels,R.; Zambon,M.
EPI358282	NA	United Kingdom	2003-Oct-01	EPI_ISL_107186	A/England/431/2003			Galiano,M.; Johnson,B.F.; Myers,R.; Ellis,J.; Daniels,R.; Zambon,M.
EPI358290	NA	United Kingdom	2003-Oct-23	EPI_ISL_107191	A/Scotland/52/2003			Galiano,M.; Johnson,B.F.; Myers,R.; Ellis,J.; Daniels,R.; Zambon,M.
EPI358298	NA	United Kingdom	2003-Oct-27	EPI_ISL_107210	A/England/446/2003			Galiano,M.; Johnson,B.F.; Myers,R.; Ellis,J.; Daniels,R.; Zambon,M.
EPI358306	NA	United Kingdom	2003-Nov-01	EPI_ISL_107211	A/Scotland/50/2003			Galiano,M.; Johnson,B.F.; Myers,R.; Ellis,J.; Daniels,R.; Zambon,M.
EPI358314	NA	United Kingdom	2003-Nov-03	EPI_ISL_107212	A/England/419/2003			Galiano,M.; Johnson,B.F.; Myers,R.; Ellis,J.; Daniels,R.; Zambon,M.
EPI358322	NA	United Kingdom	2003-Nov-03	EPI_ISL_107224	A/England/442/2003			Galiano,M.; Johnson,B.F.; Myers,R.; Ellis,J.; Daniels,R.; Zambon,M.
EPI358330	NA	United Kingdom	2003-Oct-29	EPI_ISL_107225	A/England/425/2003			Galiano,M.; Johnson,B.F.; Myers,R.; Ellis,J.; Daniels,R.; Zambon,M.
EPI358338	NA	United Kingdom	2003-Nov-12	EPI_ISL_107241	A/England/438/2003			Galiano,M.; Johnson,B.F.; Myers,R.; Ellis,J.; Daniels,R.; Zambon,M.
EPI358346	NA	United Kingdom	2003-Oct-26	EPI_ISL_107242	A/Scotland/61/2003			Galiano,M.; Johnson,B.F.; Myers,R.; Ellis,J.; Daniels,R.; Zambon,M.
EPI358353	NA	United Kingdom	2003-Nov-03	EPI_ISL_107263	A/England/445/2003			Galiano,M.; Johnson,B.F.; Myers,R.; Ellis,J.; Daniels,R.; Zambon,M.
EPI358362	NA	United Kingdom	2003-Nov-01	EPI_ISL_107264	A/England/740/2003			Galiano,M.; Johnson,B.F.; Myers,R.; Ellis,J.; Daniels,R.; Zambon,M.
EPI358370	NA	United Kingdom	2003-Nov-17	EPI_ISL_107265	A/England/642/2003			Galiano,M.; Johnson,B.F.; Myers,R.; Ellis,J.; Daniels,R.; Zambon,M.
EPI358378	NA	United Kingdom	2003-Nov-01	EPI_ISL_107296	A/England/754/2003			Galiano,M.; Johnson,B.F.; Myers,R.; Ellis,J.; Daniels,R.; Zambon,M.
EPI358386	NA	United Kingdom	2003-Nov-11	EPI_ISL_107297	A/England/460/2003			Galiano,M.; Johnson,B.F.; Myers,R.; Ellis,J.; Daniels,R.; Zambon,M.
EPI358394	NA	United Kingdom	2003-Nov-04	EPI_ISL_107323	A/Scotland/71/2003			Galiano,M.; Johnson,B.F.; Myers,R.; Ellis,J.; Daniels,R.; Zambon,M.
EPI358402	NA	United Kingdom	2003-Oct-28	EPI_ISL_107324	A/Scotland/72/2003			Galiano,M.; Johnson,B.F.; Myers,R.; Ellis,J.; Daniels,R.; Zambon,M.
EPI358410	NA	United Kingdom	2003-Nov-03	EPI_ISL_107325	A/England/475/2003			Galiano,M.; Johnson,B.F.; Myers,R.; Ellis,J.; Daniels,R.; Zambon,M.
EPI358418	NA	United Kingdom	2003-Nov-06	EPI_ISL_107326	A/England/467/2003			Galiano,M.; Johnson,B.F.; Myers,R.; Ellis,J.; Daniels,R.; Zambon,M.
EPI358426	NA	United Kingdom	2003-Nov-03	EPI_ISL_107358	A/Scotland/76/2003			Galiano,M.; Johnson,B.F.; Myers,R.; Ellis,J.; Daniels,R.; Zambon,M.
EPI358434	NA	United Kingdom	2003-Nov-07	EPI_ISL_107359	A/Scotland/78/2003			Galiano,M.; Johnson,B.F.; Myers,R.; Ellis,J.; Daniels,R.; Zambon,M.
EPI358442	NA	United Kingdom	2003-Nov-08	EPI_ISL_107385	A/Scotland/79/2003			Galiano,M.; Johnson,B.F.; Myers,R.; Ellis,J.; Daniels,R.; Zambon,M.
EPI358450	NA	United Kingdom	2003-Nov-12	EPI_ISL_107386	A/Scotland/81/2003			Galiano,M.; Johnson,B.F.; Myers,R.; Ellis,J.; Daniels,R.; Zambon,M.
EPI358458	NA	United Kingdom	2003-Nov-05	EPI_ISL_107387	A/England/470/2003			Galiano,M.; Johnson,B.F.; Myers,R.; Ellis,J.; Daniels,R.; Zambon,M.
EPI358466	NA	United Kingdom	2003-Nov-01	EPI_ISL_107388	A/England/786/2003			Galiano,M.; Johnson,B.F.; Myers,R.; Ellis,J.; Daniels,R.; Zambon,M.
EPI358474	NA	United Kingdom	2003-Nov-01	EPI_ISL_107404	A/England/539/2003			Galiano,M.; Johnson,B.F.; Myers,R.; Ellis,J.; Daniels,R.; Zambon,M.
EPI358482	NA	United Kingdom	2003-Nov-19	EPI_ISL_107405	A/England/479/2003			Galiano,M.; Johnson,B.F.; Myers,R.; Ellis,J.; Daniels,R.; Zambon,M.
EPI358490	NA	United Kingdom	2003-Nov-17	EPI_ISL_107426	A/England/944/2003			Galiano,M.; Johnson,B.F.; Myers,R.; Ellis,J.; Daniels,R.; Zambon,M.
EPI358498	NA	United Kingdom	2003-Nov-20	EPI_ISL_107427	A/England/516/2003			Galiano,M.; Johnson,B.F.; Myers,R.; Ellis,J.; Daniels,R.; Zambon,M.
EPI358508	NA	United Kingdom	2003-Nov-05	EPI_ISL_107429	A/England/518/2003			Galiano,M.; Johnson,B.F.; Myers,R.; Ellis,J.; Daniels,R.; Zambon,M.
EPI358516	NA	United Kingdom	2003-Nov-01	EPI_ISL_107450	A/England/787/2003			Galiano,M.; Johnson,B.F.; Myers,R.; Ellis,J.; Daniels,R.; Zambon,M.
EPI358524	NA	United Kingdom	2003-Nov-20	EPI_ISL_107451	A/England/520/2003			Galiano,M.; Johnson,B.F.; Myers,R.; Ellis,J.; Daniels,R.; Zambon,M.
EPI358532	NA	United Kingdom	2003-Nov-20	EPI_ISL_107452	A/England/531/2003			Galiano,M.; Johnson,B.F.; Myers,R.; Ellis,J.; Daniels,R.; Zambon,M.
EPI358540	NA	United Kingdom	2003-Nov-01	EPI_ISL_107470	A/England/788/2003			Galiano,M.; Johnson,B.F.; Myers,R.; Ellis,J.; Daniels,R.; Zambon,M.
EPI358549	NA	United Kingdom	2003-Nov-01	EPI_ISL_107471	A/England/789/2003			Galiano,M.; Johnson,B.F.; Myers,R.; Ellis,J.; Daniels,R.; Zambon,M.
EPI358557	NA	United Kingdom	2003-Nov-27	EPI_ISL_107473	A/England/525/2003			Galiano,M.; Johnson,B.F.; Myers,R.; Ellis,J.; Daniels,R.; Zambon,M.
EPI358565	NA	United Kingdom	2003-Nov-26	EPI_ISL_107487	A/England/484/2003			Galiano,M.; Johnson,B.F.; Myers,R.; Ellis,J.; Daniels,R.; Zambon,M.
EPI358573	NA	United Kingdom	2003-Nov-25	EPI_ISL_107488	A/England/585/2003			Galiano,M.; Johnson,B.F.; Myers,R.; Ellis,J.; Daniels,R.; Zambon,M.
EPI358581	NA	United Kingdom	2003-Nov-24	EPI_ISL_107505	A/England/487/2003			Galiano,M.; Johnson,B.F.; Myers,R.; Ellis,J.; Daniels,R.; Zambon,M.
EPI358589	NA	United Kingdom	2003-Nov-21	EPI_ISL_107506	A/England/492/2003			Galiano,M.; Johnson,B.F.; Myers,R.; Ellis,J.; Daniels,R.; Zambon,M.
EPI358605	NA	United Kingdom	2003-Nov-23	EPI_ISL_107524	A/England/493/2003			Galiano,M.; Johnson,B.F.; Myers,R.; Ellis,J.; Daniels,R.; Zambon,M.
EPI358613	NA	United Kingdom	2003-Dec-01	EPI_ISL_107537	A/England/528/2003			Galiano,M.; Johnson,B.F.; Myers,R.; Ellis,J.; Daniels,R.; Zambon,M.
EPI358621	NA	United Kingdom	2003-Dec-05	EPI_ISL_107538	A/England/485/2003			Galiano,M.; Johnson,B.F.; Myers,R.; Ellis,J.; Daniels,R.; Zambon,M.
EPI358629	NA	United Kingdom	2003-Nov-27	EPI_ISL_107554	A/England/508/2003			Galiano,M.; Johnson,B.F.; Myers,R.; Ellis,J.; Daniels,R.; Zambon,M.
EPI358637	NA	United Kingdom	2003-Nov-26	EPI_ISL_107555	A/England/568/2003			Galiano,M.; Johnson,B.F.; Myers,R.; Ellis,J.; Daniels,R.; Zambon,M.
EPI358645	NA	United Kingdom	2003-Nov-28	EPI_ISL_107576	A/England/957/2003			Galiano,M.; Johnson,B.F.; Myers,R.; Ellis,J.; Daniels,R.; Zambon,M.
EPI358653	NA	United Kingdom	2003-Dec-04	EPI_ISL_107577	A/England/567/2003			Galiano,M.; Johnson,B.F.; Myers,R.; Ellis,J.; Daniels,R.; Zambon,M.
EPI358661	NA	United Kingdom	2003-Nov-01	EPI_ISL_107578	A/England/805/2003			Galiano,M.; Johnson,B.F.; Myers,R.; Ellis,J.; Daniels,R.; Zambon,M.
EPI358669	NA	United Kingdom	2003-Dec-05	EPI_ISL_107593	A/England/558/2003			Galiano,M.; Johnson,B.F.; Myers,R.; Ellis,J.; Daniels,R.; Zambon,M.
EPI358677	NA	United Kingdom	2003-Nov-26	EPI_ISL_107594	A/England/534/2003			Galiano,M.; Johnson,B.F.; Myers,R.; Ellis,J.; Daniels,R.; Zambon,M.
EPI358685	NA	United Kingdom	2003-Nov-27	EPI_ISL_107616	A/England/532/2003			Galiano,M.; Johnson,B.F.; Myers,R.; Ellis,J.; Daniels,R.; Zambon,M.
EPI358693	NA	United Kingdom	2003-Dec-12	EPI_ISL_107617	A/England/522/2003			Galiano,M.; Johnson,B.F.; Myers,R.; Ellis,J.; Daniels,R.; Zambon,M.
EPI358701	NA	United Kingdom	2003-Dec-09	EPI_ISL_107618	A/England/909/2003			Galiano,M.; Johnson,B.F.; Myers,R.; Ellis,J.; Daniels,R.; Zambon,M.
EPI358709	NA	United Kingdom	2003-Dec-18	EPI_ISL_107634	A/England/547/2003			Galiano,M.; Johnson,B.F.; Myers,R.; Ellis,J.; Daniels,R.; Zambon,M.
EPI358717	NA	United Kingdom	2003-Dec-18	EPI_ISL_107635	A/England/552/2003			Galiano,M.; Johnson,B.F.; Myers,R.; Ellis,J.; Daniels,R.; Zambon,M.
EPI358725	NA	United Kingdom	2003-Dec-06	EPI_ISL_107658	A/England/587/2003			Galiano,M.; Johnson,B.F.; Myers,R.; Ellis,J.; Daniels,R.; Zambon,M.
EPI358733	NA	United Kingdom	2003-Dec-02	EPI_ISL_107659	A/England/917/2003			Galiano,M.; Johnson,B.F.; Myers,R.; Ellis,J.; Daniels,R.; Zambon,M.
EPI358741	NA	United Kingdom	2003-Nov-16	EPI_ISL_107660	A/England/584/2003			Galiano,M.; Johnson,B.F.; Myers,R.; Ellis,J.; Daniels,R.; Zambon,M.
EPI358752	NA	United Kingdom	2003-Dec-16	EPI_ISL_107684	A/England/592/2003			Galiano,M.; Johnson,B.F.; Myers,R.; Ellis,J.; Daniels,R.; Zambon,M.
EPI358760	NA	United Kingdom	2003-Dec-11	EPI_ISL_107685	A/England/593/2003			Galiano,M.; Johnson,B.F.; Myers,R.; Ellis,J.; Daniels,R.; Zambon,M.
EPI358768	NA	United Kingdom	2003-Dec-14	EPI_ISL_107697	A/England/602/2003			Galiano,M.; Johnson,B.F.; Myers,R.; Ellis,J.; Daniels,R.; Zambon,M.
EPI358778	NA	United Kingdom	2003-Dec-01	EPI_ISL_107710	A/England/4024313/2003			Galiano,M.; Johnson,B.F.; Myers,R.; Ellis,J.; Daniels,R.; Zambon,M.
EPI358874	NA	Spain	2011-Dec-29	EPI_ISL_107817	A/Andalucia/RR8946/2011	Instituto de Salud Carlos III	National Institute for Medical Research
EPI358876	NA	Turkey	2011-Dec-19	EPI_ISL_107818	A/Antalya/204/2011		National Institute for Medical Research
EPI358878	NA	Turkey	2011-Dec-20	EPI_ISL_107819	A/Antalya/214/2011		National Institute for Medical Research
EPI358880	NA	Spain	2012-Jan-20	EPI_ISL_107820	A/Aragon/RR9056/2012	Instituto de Salud Carlos III	National Institute for Medical Research
EPI358886	NA	Greece	2012-Feb-01	EPI_ISL_107823	A/Athens GR/112/2012	Hellenic Pasteur Institute	National Institute for Medical Research
EPI358888	NA	Greece	2012-Feb-02	EPI_ISL_107824	A/Athens GR/131/2012	Hellenic Pasteur Institute	National Institute for Medical Research
EPI358890	NA	Greece	2012-Feb-02	EPI_ISL_107825	A/Athens GR/1342012	Hellenic Pasteur Institute	National Institute for Medical Research
EPI358892	NA	Greece	2012-Feb-04	EPI_ISL_107826	A/Athens GR/165/2012	Hellenic Pasteur Institute	National Institute for Medical Research
EPI358894	NA	Greece	2012-Feb-06	EPI_ISL_107827	A/Athens GR/173/2012	Hellenic Pasteur Institute	National Institute for Medical Research
EPI358896	NA	Greece	2012-Jan-23	EPI_ISL_107828	A/Athens GR/59/2012	Hellenic Pasteur Institute	National Institute for Medical Research
EPI358900	NA	Greece	2012-Jan-26	EPI_ISL_107830	A/Athens GR/79/2012	Hellenic Pasteur Institute	National Institute for Medical Research
EPI358902	NA	Austria	2012-Jan-11	EPI_ISL_107831	A/Austria/655242/2012	University of Vienna	National Institute for Medical Research
EPI358904	NA	Austria	2012-Jan-01	EPI_ISL_107832	A/Austria/653679/2012	University of Vienna	National Institute for Medical Research
EPI358906	NA	Austria	2012-Jan-03	EPI_ISL_107833	A/Austria/654044/2012	University of Vienna	National Institute for Medical Research
EPI358908	NA	Austria	2012-Jan-09	EPI_ISL_107834	A/Austria/654591/2012	University of Vienna	National Institute for Medical Research
EPI358914	NA	Germany	2012-Jan-13	EPI_ISL_107837	A/Baden-Wurttemberg/3/2012	Robert Koch Institute Nationales Referenzzentrum für Influenza	National Institute for Medical Research
EPI358918	NA	Germany	2012-Jan-16	EPI_ISL_107839	A/Brandenburg/1/2012	Robert Koch Institute Nationales Referenzzentrum für Influenza	National Institute for Medical Research
EPI358920	NA	Turkey	2011-Nov-22	EPI_ISL_107840	A/Bursa/108/2011		National Institute for Medical Research
EPI358922	NA	Turkey	2011-Dec-27	EPI_ISL_107841	A/Bursa/237/2011		National Institute for Medical Research
EPI358924	NA	Turkey	2011-Dec-27	EPI_ISL_107842	A/Bursa/238/2011		National Institute for Medical Research
EPI358926	NA	Turkey	2011-Dec-29	EPI_ISL_107843	A/Bursa/250/2011		National Institute for Medical Research
EPI358928	NA	Denmark	2011-Sep-04	EPI_ISL_107844	A/Denmark/87/2011	Statens Serum Institute	National Institute for Medical Research
EPI358930	NA	Denmark	2011-Nov-28	EPI_ISL_107845	A/Denmark/90/2011	Statens Serum Institute	National Institute for Medical Research
EPI358932	NA	United Kingdom	2012-Jan-10	EPI_ISL_107846	A/England/12/2012	UK Health Security Agency - Colindale	National Institute for Medical Research
EPI358934	NA	Finland	2012-Jan-09	EPI_ISL_107847	A/Finland/196/2012	Finnish Institute for Health and Welfare, THL	National Institute for Medical Research
EPI358940	NA	Germany	2012-Jan-09	EPI_ISL_107850	A/Hamburg/1/2012	Robert Koch Institute Nationales Referenzzentrum für Influenza	National Institute for Medical Research
EPI358946	NA	Greece	2012-Jan-30	EPI_ISL_107853	A/Ioannina GR/145/2012	Hellenic Pasteur Institute	National Institute for Medical Research
EPI358948	NA	Ireland	2012-Jan-03	EPI_ISL_107854	A/Ireland/12M298/2012	UCD National Virus Reference Laboratory	National Institute for Medical Research
EPI358950	NA	Ireland	2012-Jan-12	EPI_ISL_107855	A/Ireland/12m3066/2012	UCD National Virus Reference Laboratory	National Institute for Medical Research
EPI358952	NA	Ireland	2012-Jan-16	EPI_ISL_107856	A/Ireland/12M4132/2012	UCD National Virus Reference Laboratory	National Institute for Medical Research
EPI358954	NA	Ireland	2012-Jan-16	EPI_ISL_107857	A/Ireland/12m4135/2012	UCD National Virus Reference Laboratory	National Institute for Medical Research
EPI358956	NA	Ireland	2012-Jan-17	EPI_ISL_107858	A/Ireland/12M4611/2012	UCD National Virus Reference Laboratory	National Institute for Medical Research
EPI358958	NA	Turkey	2011-Dec-12	EPI_ISL_107859	A/Istanbul/179/2011		National Institute for Medical Research
EPI358960	NA	Turkey	2011-Dec-19	EPI_ISL_107860	A/Istanbul/202/2011		National Institute for Medical Research
EPI358964	NA	Turkey	2011-Dec-09	EPI_ISL_107862	A/Izmir/176/2011		National Institute for Medical Research
EPI358968	NA	Turkey	2011-Dec-29	EPI_ISL_107864	A/Izmir/251/2011		National Institute for Medical Research
EPI358970	NA	Jordan	2011-Oct-31	EPI_ISL_107865	A/Jordan/20110030655/2011	Laboratory Directorate	National Institute for Medical Research
EPI358972	NA	Jordan	2011-Nov-22	EPI_ISL_107866	A/Jordan/20110030687/2011	Laboratory Directorate	National Institute for Medical Research
EPI358974	NA	Jordan	2011-Dec-03	EPI_ISL_107867	A/Jordan/20110030706/2011	Laboratory Directorate	National Institute for Medical Research
EPI358978	NA	Jordan	2011-Dec-11	EPI_ISL_107869	A/Jordan/20110030749/2011	Laboratory Directorate	National Institute for Medical Research
EPI358980	NA	Jordan	2011-Dec-21	EPI_ISL_107870	A/Jordan/20110030780/2011	Laboratory Directorate	National Institute for Medical Research
EPI358982	NA	Kazakhstan	2012-Jan-01	EPI_ISL_107871	A/Kazakstan/2383- NRL-KZ /2012	National Reference Laboratory	National Institute for Medical Research
EPI358984	NA	Kazakhstan	2012-Jan-01	EPI_ISL_107872	A/Kazakstan/2384- NRL-KZ /2012	National Reference Laboratory	National Institute for Medical Research
EPI359000	NA	Spain	2012-Jan-02	EPI_ISL_107880	A/Melilla/RR8885/2012	Instituto de Salud Carlos III	National Institute for Medical Research
EPI359004	NA	Norway	2012-Jan-02	EPI_ISL_107882	A/Norway/75/2012	WHO National Influenza Centre	National Institute for Medical Research
EPI359008	NA	Germany	2012-Jan-12	EPI_ISL_107884	A/Rheinland-Pfalz/1/2012	Robert Koch Institute Nationales Referenzzentrum für Influenza	National Institute for Medical Research
EPI359014	NA	Sweden	2011-Dec-02	EPI_ISL_107887	A/Stockholm/42/2011	Public Health Agency of Sweden	National Institute for Medical Research
EPI359018	NA	Sweden	2012-Jan-12	EPI_ISL_107889	A/Stockholm/12-00974/2012	Public Health Agency of Sweden	National Institute for Medical Research
EPI359024	NA	Switzerland	2012-Jan-13	EPI_ISL_107892	A/Switzerland/5834730/2012	Swiss National Reference Centre for Influenza	National Institute for Medical Research
EPI359026	NA	Switzerland	2012-Jan-20	EPI_ISL_107893	A/Switzerland/5867852/2012	Swiss National Reference Centre for Influenza	National Institute for Medical Research
EPI359028	NA	Albania	2012-Feb-01	EPI_ISL_107894	A/Tirane/ALB-4089/2012	Institute of Public Health	National Institute for Medical Research
EPI359030	NA	Albania	2012-Jan-28	EPI_ISL_107895	A/Tirane/ALB-4104/2012	Institute of Public Health	National Institute for Medical Research
EPI359032	NA	Albania	2012-Jan-28	EPI_ISL_107896	A/Tirane/ALB-4107/2012	Institute of Public Health	National Institute for Medical Research
EPI359034	NA	Turkey	2011-Dec-08	EPI_ISL_107897	A/Turkey/02/2011	Refik Saydam National Public Health Agency	National Institute for Medical Research
EPI359036	NA	Turkey	2011-Dec-15	EPI_ISL_107898	A/Turkey/15/2011	Refik Saydam National Public Health Agency	National Institute for Medical Research
EPI359038	NA	Turkey	2011-Dec-19	EPI_ISL_107899	A/Turkey/20/2011	Refik Saydam National Public Health Agency	National Institute for Medical Research
EPI359044	NA	Turkey	2011-Dec-22	EPI_ISL_107902	A/Turkey/33/2011	Refik Saydam National Public Health Agency	National Institute for Medical Research
EPI359046	NA	Turkey	2011-Dec-22	EPI_ISL_107903	A/Turkey/35/2011	Refik Saydam National Public Health Agency	National Institute for Medical Research
EPI359050	NA	Turkey	2012-Jan-02	EPI_ISL_107905	A/Turkey/47/2011	Refik Saydam National Public Health Agency	National Institute for Medical Research
EPI359052	NA	Turkey	2012-Jan-02	EPI_ISL_107906	A/Turkey/49/2011	Refik Saydam National Public Health Agency	National Institute for Medical Research
EPI359054	NA	Turkey	2012-Jan-03	EPI_ISL_107907	A/Turkey/51/2011	Refik Saydam National Public Health Agency	National Institute for Medical Research
EPI359056	NA	Turkey	2012-Jan-05	EPI_ISL_107908	A/Turkey/54/2011	Refik Saydam National Public Health Agency	National Institute for Medical Research
EPI359058	NA	Turkey	2012-Jan-11	EPI_ISL_107909	A/Turkey/57/2011	Refik Saydam National Public Health Agency	National Institute for Medical Research
EPI359060	NA	Cameroon	2011-Oct-27	EPI_ISL_107910	A/Yaounde/11V-19343/2011	Centre Pasteur du Cameroun	National Institute for Medical Research
EPI359062	NA	Cameroon	2011-Nov-07	EPI_ISL_107911	A/Yaounde/11V-19448/2011	Centre Pasteur du Cameroun	National Institute for Medical Research
EPI359064	NA	Cameroon	2011-Nov-10	EPI_ISL_107912	A/Yaounde/11V-20024/2011	Centre Pasteur du Cameroun	National Institute for Medical Research
EPI359066	NA	United States	2012-Feb-01	EPI_ISL_107913	A/Kansas/03/2012	Kansas Department of Health and Environment	Centers for Disease Control and Prevention
EPI359072	NA	United States	2012-Feb-03	EPI_ISL_107915	A/Maine/02/2012	Maine Health and Environmental Testing Laboratory	Centers for Disease Control and Prevention
EPI359078	NA	United States	2012-Feb-03	EPI_ISL_107917	A/Wisconsin/07/2012	Wisconsin State Laboratory of Hygiene	Centers for Disease Control and Prevention
EPI359081	NA	United States	2012-Feb-15	EPI_ISL_107918	A/Delaware/02/2012	Delaware Public Health Lab	Centers for Disease Control and Prevention
EPI359210	NA	Sweden	2011-Dec-26	EPI_ISL_107949	A/Umea/6/2011		Public Health Agency of Sweden
EPI359212	NA	Sweden	2011-Dec-27	EPI_ISL_107952	A/Umea/7/2011		Public Health Agency of Sweden
EPI361011	NA	United States	2011-Jan-03	EPI_ISL_108037	A/Boston/DOA01/2011			Wentworth,D.E.; Dugan,V.; Halpin,R.; Lin,X.; Bera,J.; Ghedin,E.; Hostetler,J.; Fedorova,N.; Overton,L.; Tsitrin,T.; Stockwell,T.; Katzel,D.; Li,K.; Amedeo,P.; Schobel,S.; Shrivastava,S.; Wang,S.; Thovarai,V.; Bishop,B.; Edworthy,P.; Kim,M.; Donnino,M.; Cocchi,M.; Salciccioli,J.; Giberson,B.; Bourgeois,F.; Jones-Bamman,C.; Bao,Y.; Sanders,R.; Dernovoy,D.; Kiryutin,B.; Lipman,D.J.; Tatusova,T.
EPI361015	NA	United States	2011-Jan-04	EPI_ISL_108069	A/Boston/DOA02/2011			Wentworth,D.E.; Dugan,V.; Halpin,R.; Lin,X.; Bera,J.; Ghedin,E.; Hostetler,J.; Fedorova,N.; Overton,L.; Tsitrin,T.; Stockwell,T.; Katzel,D.; Li,K.; Amedeo,P.; Schobel,S.; Shrivastava,S.; Wang,S.; Thovarai,V.; Bishop,B.; Edworthy,P.; Kim,M.; Donnino,M.; Cocchi,M.; Salciccioli,J.; Giberson,B.; Bourgeois,F.; Jones-Bamman,C.; Bao,Y.; Sanders,R.; Dernovoy,D.; Kiryutin,B.; Lipman,D.J.; Tatusova,T.
EPI361019	NA	United States	2011-Jan-03	EPI_ISL_108070	A/Boston/DOA03/2011			Wentworth,D.E.; Dugan,V.; Halpin,R.; Lin,X.; Bera,J.; Ghedin,E.; Hostetler,J.; Fedorova,N.; Overton,L.; Tsitrin,T.; Stockwell,T.; Katzel,D.; Li,K.; Amedeo,P.; Schobel,S.; Shrivastava,S.; Wang,S.; Thovarai,V.; Bishop,B.; Edworthy,P.; Kim,M.; Donnino,M.; Cocchi,M.; Salciccioli,J.; Giberson,B.; Bourgeois,F.; Jones-Bamman,C.; Bao,Y.; Sanders,R.; Dernovoy,D.; Kiryutin,B.; Lipman,D.J.; Tatusova,T.
EPI361023	NA	United States	2011-Jan-05	EPI_ISL_108071	A/Boston/DOA04/2011			Wentworth,D.E.; Dugan,V.; Halpin,R.; Lin,X.; Bera,J.; Ghedin,E.; Hostetler,J.; Fedorova,N.; Overton,L.; Tsitrin,T.; Stockwell,T.; Katzel,D.; Li,K.; Amedeo,P.; Schobel,S.; Shrivastava,S.; Wang,S.; Thovarai,V.; Bishop,B.; Edworthy,P.; Kim,M.; Donnino,M.; Cocchi,M.; Salciccioli,J.; Giberson,B.; Bourgeois,F.; Jones-Bamman,C.; Bao,Y.; Sanders,R.; Dernovoy,D.; Kiryutin,B.; Lipman,D.J.; Tatusova,T.
EPI361027	NA	United States	2011-Jan-11	EPI_ISL_108072	A/Boston/DOA05/2011			Wentworth,D.E.; Dugan,V.; Halpin,R.; Lin,X.; Bera,J.; Ghedin,E.; Hostetler,J.; Fedorova,N.; Overton,L.; Tsitrin,T.; Stockwell,T.; Katzel,D.; Li,K.; Amedeo,P.; Schobel,S.; Shrivastava,S.; Wang,S.; Thovarai,V.; Bishop,B.; Edworthy,P.; Kim,M.; Donnino,M.; Cocchi,M.; Salciccioli,J.; Giberson,B.; Bourgeois,F.; Jones-Bamman,C.; Bao,Y.; Sanders,R.; Dernovoy,D.; Kiryutin,B.; Lipman,D.J.; Tatusova,T.
EPI361031	NA	United States	2011-Jan-12	EPI_ISL_108088	A/Boston/DOA06/2011			Wentworth,D.E.; Dugan,V.; Halpin,R.; Lin,X.; Bera,J.; Ghedin,E.; Hostetler,J.; Fedorova,N.; Overton,L.; Tsitrin,T.; Stockwell,T.; Katzel,D.; Li,K.; Amedeo,P.; Schobel,S.; Shrivastava,S.; Wang,S.; Thovarai,V.; Bishop,B.; Edworthy,P.; Kim,M.; Donnino,M.; Cocchi,M.; Salciccioli,J.; Giberson,B.; Bourgeois,F.; Jones-Bamman,C.; Bao,Y.; Sanders,R.; Dernovoy,D.; Kiryutin,B.; Lipman,D.J.; Tatusova,T.
EPI361035	NA	United States	2011-Jan-13	EPI_ISL_108089	A/Boston/DOA07/2011			Wentworth,D.E.; Dugan,V.; Halpin,R.; Lin,X.; Bera,J.; Ghedin,E.; Hostetler,J.; Fedorova,N.; Overton,L.; Tsitrin,T.; Stockwell,T.; Katzel,D.; Li,K.; Amedeo,P.; Schobel,S.; Shrivastava,S.; Wang,S.; Thovarai,V.; Bishop,B.; Edworthy,P.; Kim,M.; Donnino,M.; Cocchi,M.; Salciccioli,J.; Giberson,B.; Bourgeois,F.; Jones-Bamman,C.; Bao,Y.; Sanders,R.; Dernovoy,D.; Kiryutin,B.; Lipman,D.J.; Tatusova,T.
EPI361039	NA	United States	2011-Jan-13	EPI_ISL_108090	A/Boston/DOA09/2011			Wentworth,D.E.; Dugan,V.; Halpin,R.; Lin,X.; Bera,J.; Ghedin,E.; Hostetler,J.; Fedorova,N.; Overton,L.; Tsitrin,T.; Stockwell,T.; Katzel,D.; Li,K.; Amedeo,P.; Schobel,S.; Shrivastava,S.; Wang,S.; Thovarai,V.; Bishop,B.; Edworthy,P.; Kim,M.; Donnino,M.; Cocchi,M.; Salciccioli,J.; Giberson,B.; Bourgeois,F.; Jones-Bamman,C.; Bao,Y.; Sanders,R.; Dernovoy,D.; Kiryutin,B.; Lipman,D.J.; Tatusova,T.
EPI361043	NA	United States	2011-Jan-21	EPI_ISL_108091	A/Boston/DOA17/2011			Wentworth,D.E.; Dugan,V.; Halpin,R.; Lin,X.; Bera,J.; Ghedin,E.; Hostetler,J.; Fedorova,N.; Overton,L.; Tsitrin,T.; Stockwell,T.; Katzel,D.; Li,K.; Amedeo,P.; Schobel,S.; Shrivastava,S.; Wang,S.; Thovarai,V.; Bishop,B.; Edworthy,P.; Kim,M.; Donnino,M.; Cocchi,M.; Salciccioli,J.; Giberson,B.; Bourgeois,F.; Jones-Bamman,C.; Bao,Y.; Sanders,R.; Dernovoy,D.; Kiryutin,B.; Lipman,D.J.; Tatusova,T.
EPI361047	NA	United States	2011-Jan-18	EPI_ISL_108093	A/Boston/DOA15/2011			Wentworth,D.E.; Dugan,V.; Halpin,R.; Lin,X.; Bera,J.; Ghedin,E.; Hostetler,J.; Fedorova,N.; Overton,L.; Tsitrin,T.; Stockwell,T.; Katzel,D.; Li,K.; Amedeo,P.; Schobel,S.; Shrivastava,S.; Wang,S.; Thovarai,V.; Bishop,B.; Edworthy,P.; Kim,M.; Donnino,M.; Cocchi,M.; Salciccioli,J.; Giberson,B.; Bourgeois,F.; Jones-Bamman,C.; Bao,Y.; Sanders,R.; Dernovoy,D.; Kiryutin,B.; Lipman,D.J.; Tatusova,T.
EPI361055	NA	United States	2011-Jan-19	EPI_ISL_108114	A/Boston/DOA13/2011			Wentworth,D.E.; Dugan,V.; Halpin,R.; Lin,X.; Bera,J.; Ghedin,E.; Hostetler,J.; Fedorova,N.; Overton,L.; Tsitrin,T.; Stockwell,T.; Katzel,D.; Li,K.; Amedeo,P.; Schobel,S.; Shrivastava,S.; Wang,S.; Thovarai,V.; Bishop,B.; Edworthy,P.; Kim,M.; Donnino,M.; Cocchi,M.; Salciccioli,J.; Giberson,B.; Bourgeois,F.; Jones-Bamman,C.; Bao,Y.; Sanders,R.; Dernovoy,D.; Kiryutin,B.; Lipman,D.J.; Tatusova,T.
EPI361059	NA	United States	2011-Jan-13	EPI_ISL_108115	A/Boston/DOA10/2011			Wentworth,D.E.; Dugan,V.; Halpin,R.; Lin,X.; Bera,J.; Ghedin,E.; Hostetler,J.; Fedorova,N.; Overton,L.; Tsitrin,T.; Stockwell,T.; Katzel,D.; Li,K.; Amedeo,P.; Schobel,S.; Shrivastava,S.; Wang,S.; Thovarai,V.; Bishop,B.; Edworthy,P.; Kim,M.; Donnino,M.; Cocchi,M.; Salciccioli,J.; Giberson,B.; Bourgeois,F.; Jones-Bamman,C.; Bao,Y.; Sanders,R.; Dernovoy,D.; Kiryutin,B.; Lipman,D.J.; Tatusova,T.
EPI361063	NA	United States	2011-Jan-13	EPI_ISL_108116	A/Boston/DOA11/2011			Wentworth,D.E.; Dugan,V.; Halpin,R.; Lin,X.; Bera,J.; Ghedin,E.; Hostetler,J.; Fedorova,N.; Overton,L.; Tsitrin,T.; Stockwell,T.; Katzel,D.; Li,K.; Amedeo,P.; Schobel,S.; Shrivastava,S.; Wang,S.; Thovarai,V.; Bishop,B.; Edworthy,P.; Kim,M.; Donnino,M.; Cocchi,M.; Salciccioli,J.; Giberson,B.; Bourgeois,F.; Jones-Bamman,C.; Bao,Y.; Sanders,R.; Dernovoy,D.; Kiryutin,B.; Lipman,D.J.; Tatusova,T.
EPI361067	NA	United States	2011-Jan-15	EPI_ISL_108117	A/Boston/DOA12/2011			Wentworth,D.E.; Dugan,V.; Halpin,R.; Lin,X.; Bera,J.; Ghedin,E.; Hostetler,J.; Fedorova,N.; Overton,L.; Tsitrin,T.; Stockwell,T.; Katzel,D.; Li,K.; Amedeo,P.; Schobel,S.; Shrivastava,S.; Wang,S.; Thovarai,V.; Bishop,B.; Edworthy,P.; Kim,M.; Donnino,M.; Cocchi,M.; Salciccioli,J.; Giberson,B.; Bourgeois,F.; Jones-Bamman,C.; Bao,Y.; Sanders,R.; Dernovoy,D.; Kiryutin,B.; Lipman,D.J.; Tatusova,T.
EPI361071	NA	United States	2011-Jan-28	EPI_ISL_108141	A/Boston/DOA20/2011			Wentworth,D.E.; Dugan,V.; Halpin,R.; Lin,X.; Bera,J.; Ghedin,E.; Hostetler,J.; Fedorova,N.; Overton,L.; Tsitrin,T.; Stockwell,T.; Katzel,D.; Li,K.; Amedeo,P.; Schobel,S.; Shrivastava,S.; Wang,S.; Thovarai,V.; Bishop,B.; Edworthy,P.; Kim,M.; Donnino,M.; Cocchi,M.; Salciccioli,J.; Giberson,B.; Bourgeois,F.; Jones-Bamman,C.; Bao,Y.; Sanders,R.; Dernovoy,D.; Kiryutin,B.; Lipman,D.J.; Tatusova,T.
EPI359373	NA	United States	2011-Feb-07	EPI_ISL_108144	A/Boston/DOA32/2011			Wentworth,D.E.; Dugan,V.; Halpin,R.; Lin,X.; Bera,J.; Ghedin,E.; Hostetler,J.; Fedorova,N.; Overton,L.; Tsitrin,T.; Stockwell,T.; Katzel,D.; Li,K.; Amedeo,P.; Schobel,S.; Shrivastava,S.; Wang,S.; Thovarai,V.; Bishop,B.; Edworthy,P.; Kim,M.; Donnino,M.; Cocchi,M.; Salciccioli,J.; Giberson,B.; Bourgeois,F.; Jones-Bamman,C.; Bao,Y.; Sanders,R.; Dernovoy,D.; Kiryutin,B.; Lipman,D.J.; Tatusova,T.
EPI359389	NA	United States	2011-Feb-16	EPI_ISL_108176	A/Boston/DOA48/2011			Wentworth,D.E.; Dugan,V.; Halpin,R.; Lin,X.; Bera,J.; Ghedin,E.; Hostetler,J.; Fedorova,N.; Overton,L.; Tsitrin,T.; Stockwell,T.; Katzel,D.; Li,K.; Amedeo,P.; Schobel,S.; Shrivastava,S.; Wang,S.; Thovarai,V.; Bishop,B.; Edworthy,P.; Kim,M.; Donnino,M.; Cocchi,M.; Salciccioli,J.; Giberson,B.; Bourgeois,F.; Jones-Bamman,C.; Bao,Y.; Sanders,R.; Dernovoy,D.; Kiryutin,B.; Lipman,D.J.; Tatusova,T.
EPI359393	NA	United States	2011-Feb-18	EPI_ISL_108177	A/Boston/DOA51/2011			Wentworth,D.E.; Dugan,V.; Halpin,R.; Lin,X.; Bera,J.; Ghedin,E.; Hostetler,J.; Fedorova,N.; Overton,L.; Tsitrin,T.; Stockwell,T.; Katzel,D.; Li,K.; Amedeo,P.; Schobel,S.; Shrivastava,S.; Wang,S.; Thovarai,V.; Bishop,B.; Edworthy,P.; Kim,M.; Donnino,M.; Cocchi,M.; Salciccioli,J.; Giberson,B.; Bourgeois,F.; Jones-Bamman,C.; Bao,Y.; Sanders,R.; Dernovoy,D.; Kiryutin,B.; Lipman,D.J.; Tatusova,T.
EPI359397	NA	United States	2011-Feb-18	EPI_ISL_108178	A/Boston/DOA52/2011			Wentworth,D.E.; Dugan,V.; Halpin,R.; Lin,X.; Bera,J.; Ghedin,E.; Hostetler,J.; Fedorova,N.; Overton,L.; Tsitrin,T.; Stockwell,T.; Katzel,D.; Li,K.; Amedeo,P.; Schobel,S.; Shrivastava,S.; Wang,S.; Thovarai,V.; Bishop,B.; Edworthy,P.; Kim,M.; Donnino,M.; Cocchi,M.; Salciccioli,J.; Giberson,B.; Bourgeois,F.; Jones-Bamman,C.; Bao,Y.; Sanders,R.; Dernovoy,D.; Kiryutin,B.; Lipman,D.J.; Tatusova,T.
EPI359401	NA	United States	2011-Feb-21	EPI_ISL_108179	A/Boston/DOA55/2011			Wentworth,D.E.; Dugan,V.; Halpin,R.; Lin,X.; Bera,J.; Ghedin,E.; Hostetler,J.; Fedorova,N.; Overton,L.; Tsitrin,T.; Stockwell,T.; Katzel,D.; Li,K.; Amedeo,P.; Schobel,S.; Shrivastava,S.; Wang,S.; Thovarai,V.; Bishop,B.; Edworthy,P.; Kim,M.; Donnino,M.; Cocchi,M.; Salciccioli,J.; Giberson,B.; Bourgeois,F.; Jones-Bamman,C.; Bao,Y.; Sanders,R.; Dernovoy,D.; Kiryutin,B.; Lipman,D.J.; Tatusova,T.
EPI359405	NA	United States	2011-Feb-23	EPI_ISL_108180	A/Boston/DOA57/2011			Wentworth,D.E.; Dugan,V.; Halpin,R.; Lin,X.; Bera,J.; Ghedin,E.; Hostetler,J.; Fedorova,N.; Overton,L.; Tsitrin,T.; Stockwell,T.; Katzel,D.; Li,K.; Amedeo,P.; Schobel,S.; Shrivastava,S.; Wang,S.; Thovarai,V.; Bishop,B.; Edworthy,P.; Kim,M.; Donnino,M.; Cocchi,M.; Salciccioli,J.; Giberson,B.; Bourgeois,F.; Jones-Bamman,C.; Bao,Y.; Sanders,R.; Dernovoy,D.; Kiryutin,B.; Lipman,D.J.; Tatusova,T.
EPI359409	NA	United States	2011-Feb-24	EPI_ISL_108181	A/Boston/DOA61/2011			Wentworth,D.E.; Dugan,V.; Halpin,R.; Lin,X.; Bera,J.; Ghedin,E.; Hostetler,J.; Fedorova,N.; Overton,L.; Tsitrin,T.; Stockwell,T.; Katzel,D.; Li,K.; Amedeo,P.; Schobel,S.; Shrivastava,S.; Wang,S.; Thovarai,V.; Bishop,B.; Edworthy,P.; Kim,M.; Donnino,M.; Cocchi,M.; Salciccioli,J.; Giberson,B.; Bourgeois,F.; Jones-Bamman,C.; Bao,Y.; Sanders,R.; Dernovoy,D.; Kiryutin,B.; Lipman,D.J.; Tatusova,T.
EPI359413	NA	United States	2011-Feb-26	EPI_ISL_108182	A/Boston/DOA66/2011			Wentworth,D.E.; Dugan,V.; Halpin,R.; Lin,X.; Bera,J.; Ghedin,E.; Hostetler,J.; Fedorova,N.; Overton,L.; Tsitrin,T.; Stockwell,T.; Katzel,D.; Li,K.; Amedeo,P.; Schobel,S.; Shrivastava,S.; Wang,S.; Thovarai,V.; Bishop,B.; Edworthy,P.; Kim,M.; Donnino,M.; Cocchi,M.; Salciccioli,J.; Giberson,B.; Bourgeois,F.; Jones-Bamman,C.; Bao,Y.; Sanders,R.; Dernovoy,D.; Kiryutin,B.; Lipman,D.J.; Tatusova,T.
EPI359417	NA	United States	2011-Feb-28	EPI_ISL_108194	A/Boston/DOA67/2011			Wentworth,D.E.; Dugan,V.; Halpin,R.; Lin,X.; Bera,J.; Ghedin,E.; Hostetler,J.; Fedorova,N.; Overton,L.; Tsitrin,T.; Stockwell,T.; Katzel,D.; Li,K.; Amedeo,P.; Schobel,S.; Shrivastava,S.; Wang,S.; Thovarai,V.; Bishop,B.; Edworthy,P.; Kim,M.; Donnino,M.; Cocchi,M.; Salciccioli,J.; Giberson,B.; Bourgeois,F.; Jones-Bamman,C.; Bao,Y.; Sanders,R.; Dernovoy,D.; Kiryutin,B.; Lipman,D.J.; Tatusova,T.
EPI359421	NA	United States	2011-Mar-02	EPI_ISL_108195	A/Boston/DOA69/2011			Wentworth,D.E.; Dugan,V.; Halpin,R.; Lin,X.; Bera,J.; Ghedin,E.; Hostetler,J.; Fedorova,N.; Overton,L.; Tsitrin,T.; Stockwell,T.; Katzel,D.; Li,K.; Amedeo,P.; Schobel,S.; Shrivastava,S.; Wang,S.; Thovarai,V.; Bishop,B.; Edworthy,P.; Kim,M.; Donnino,M.; Cocchi,M.; Salciccioli,J.; Giberson,B.; Bourgeois,F.; Jones-Bamman,C.; Bao,Y.; Sanders,R.; Dernovoy,D.; Kiryutin,B.; Lipman,D.J.; Tatusova,T.
EPI359429	NA	United States	2011-Mar-05	EPI_ISL_108212	A/Boston/DOA71/2011			Wentworth,D.E.; Dugan,V.; Halpin,R.; Lin,X.; Bera,J.; Ghedin,E.; Hostetler,J.; Fedorova,N.; Overton,L.; Tsitrin,T.; Stockwell,T.; Katzel,D.; Li,K.; Amedeo,P.; Schobel,S.; Shrivastava,S.; Wang,S.; Thovarai,V.; Bishop,B.; Edworthy,P.; Kim,M.; Donnino,M.; Cocchi,M.; Salciccioli,J.; Giberson,B.; Bourgeois,F.; Jones-Bamman,C.; Bao,Y.; Sanders,R.; Dernovoy,D.; Kiryutin,B.; Lipman,D.J.; Tatusova,T.
EPI359433	NA	United States	2011-Feb-26	EPI_ISL_108213	A/Boston/DOA64/2011			Wentworth,D.E.; Dugan,V.; Halpin,R.; Lin,X.; Bera,J.; Ghedin,E.; Hostetler,J.; Fedorova,N.; Overton,L.; Tsitrin,T.; Stockwell,T.; Katzel,D.; Li,K.; Amedeo,P.; Schobel,S.; Shrivastava,S.; Wang,S.; Thovarai,V.; Bishop,B.; Edworthy,P.; Kim,M.; Donnino,M.; Cocchi,M.; Salciccioli,J.; Giberson,B.; Bourgeois,F.; Jones-Bamman,C.; Bao,Y.; Sanders,R.; Dernovoy,D.; Kiryutin,B.; Lipman,D.J.; Tatusova,T.
EPI359441	NA	United States	2011-Mar-13	EPI_ISL_108215	A/Boston/DOA77/2011			Wentworth,D.E.; Dugan,V.; Halpin,R.; Lin,X.; Bera,J.; Ghedin,E.; Hostetler,J.; Fedorova,N.; Overton,L.; Tsitrin,T.; Stockwell,T.; Katzel,D.; Li,K.; Amedeo,P.; Schobel,S.; Shrivastava,S.; Wang,S.; Thovarai,V.; Bishop,B.; Edworthy,P.; Kim,M.; Donnino,M.; Cocchi,M.; Salciccioli,J.; Giberson,B.; Bourgeois,F.; Jones-Bamman,C.; Bao,Y.; Sanders,R.; Dernovoy,D.; Kiryutin,B.; Lipman,D.J.; Tatusova,T.
EPI359445	NA	United States	2011-Mar-14	EPI_ISL_108234	A/Boston/DOA78/2011			Wentworth,D.E.; Dugan,V.; Halpin,R.; Lin,X.; Bera,J.; Ghedin,E.; Hostetler,J.; Fedorova,N.; Overton,L.; Tsitrin,T.; Stockwell,T.; Katzel,D.; Li,K.; Amedeo,P.; Schobel,S.; Shrivastava,S.; Wang,S.; Thovarai,V.; Bishop,B.; Edworthy,P.; Kim,M.; Donnino,M.; Cocchi,M.; Salciccioli,J.; Giberson,B.; Bourgeois,F.; Jones-Bamman,C.; Bao,Y.; Sanders,R.; Dernovoy,D.; Kiryutin,B.; Lipman,D.J.; Tatusova,T.
EPI359449	NA	United States	2011-Mar-12	EPI_ISL_108235	A/Boston/DOA79/2011			Wentworth,D.E.; Dugan,V.; Halpin,R.; Lin,X.; Bera,J.; Ghedin,E.; Hostetler,J.; Fedorova,N.; Overton,L.; Tsitrin,T.; Stockwell,T.; Katzel,D.; Li,K.; Amedeo,P.; Schobel,S.; Shrivastava,S.; Wang,S.; Thovarai,V.; Bishop,B.; Edworthy,P.; Kim,M.; Donnino,M.; Cocchi,M.; Salciccioli,J.; Giberson,B.; Bourgeois,F.; Jones-Bamman,C.; Bao,Y.; Sanders,R.; Dernovoy,D.; Kiryutin,B.; Lipman,D.J.; Tatusova,T.
EPI359453	NA	United States	2011-Mar-16	EPI_ISL_108236	A/Boston/DOA80/2011			Wentworth,D.E.; Dugan,V.; Halpin,R.; Lin,X.; Bera,J.; Ghedin,E.; Hostetler,J.; Fedorova,N.; Overton,L.; Tsitrin,T.; Stockwell,T.; Katzel,D.; Li,K.; Amedeo,P.; Schobel,S.; Shrivastava,S.; Wang,S.; Thovarai,V.; Bishop,B.; Edworthy,P.; Kim,M.; Donnino,M.; Cocchi,M.; Salciccioli,J.; Giberson,B.; Bourgeois,F.; Jones-Bamman,C.; Bao,Y.; Sanders,R.; Dernovoy,D.; Kiryutin,B.; Lipman,D.J.; Tatusova,T.
EPI359457	NA	United States	2011-Mar-17	EPI_ISL_108237	A/Boston/DOA81/2011			Wentworth,D.E.; Dugan,V.; Halpin,R.; Lin,X.; Bera,J.; Ghedin,E.; Hostetler,J.; Fedorova,N.; Overton,L.; Tsitrin,T.; Stockwell,T.; Katzel,D.; Li,K.; Amedeo,P.; Schobel,S.; Shrivastava,S.; Wang,S.; Thovarai,V.; Bishop,B.; Edworthy,P.; Kim,M.; Donnino,M.; Cocchi,M.; Salciccioli,J.; Giberson,B.; Bourgeois,F.; Jones-Bamman,C.; Bao,Y.; Sanders,R.; Dernovoy,D.; Kiryutin,B.; Lipman,D.J.; Tatusova,T.
EPI359461	NA	United States	2011-Mar-17	EPI_ISL_108238	A/Boston/DOA82/2011			Wentworth,D.E.; Dugan,V.; Halpin,R.; Lin,X.; Bera,J.; Ghedin,E.; Hostetler,J.; Fedorova,N.; Overton,L.; Tsitrin,T.; Stockwell,T.; Katzel,D.; Li,K.; Amedeo,P.; Schobel,S.; Shrivastava,S.; Wang,S.; Thovarai,V.; Bishop,B.; Edworthy,P.; Kim,M.; Donnino,M.; Cocchi,M.; Salciccioli,J.; Giberson,B.; Bourgeois,F.; Jones-Bamman,C.; Bao,Y.; Sanders,R.; Dernovoy,D.; Kiryutin,B.; Lipman,D.J.; Tatusova,T.
EPI359465	NA	United States	2011-Mar-23	EPI_ISL_108258	A/Boston/DOA85/2011			Wentworth,D.E.; Dugan,V.; Halpin,R.; Lin,X.; Bera,J.; Ghedin,E.; Hostetler,J.; Fedorova,N.; Overton,L.; Tsitrin,T.; Stockwell,T.; Katzel,D.; Li,K.; Amedeo,P.; Schobel,S.; Shrivastava,S.; Wang,S.; Thovarai,V.; Bishop,B.; Edworthy,P.; Kim,M.; Donnino,M.; Cocchi,M.; Salciccioli,J.; Giberson,B.; Bourgeois,F.; Jones-Bamman,C.; Bao,Y.; Sanders,R.; Dernovoy,D.; Kiryutin,B.; Lipman,D.J.; Tatusova,T.
EPI359469	NA	United States	2011-Mar-29	EPI_ISL_108259	A/Boston/DOA86/2011			Wentworth,D.E.; Dugan,V.; Halpin,R.; Lin,X.; Bera,J.; Ghedin,E.; Hostetler,J.; Fedorova,N.; Overton,L.; Tsitrin,T.; Stockwell,T.; Katzel,D.; Li,K.; Amedeo,P.; Schobel,S.; Shrivastava,S.; Wang,S.; Thovarai,V.; Bishop,B.; Edworthy,P.; Kim,M.; Donnino,M.; Cocchi,M.; Salciccioli,J.; Giberson,B.; Bourgeois,F.; Jones-Bamman,C.; Bao,Y.; Sanders,R.; Dernovoy,D.; Kiryutin,B.; Lipman,D.J.; Tatusova,T.
EPI359473	NA	United States	2011-Apr-25	EPI_ISL_108260	A/Boston/DOA87/2011			Wentworth,D.E.; Dugan,V.; Halpin,R.; Lin,X.; Bera,J.; Ghedin,E.; Hostetler,J.; Fedorova,N.; Overton,L.; Tsitrin,T.; Stockwell,T.; Katzel,D.; Li,K.; Amedeo,P.; Schobel,S.; Shrivastava,S.; Wang,S.; Thovarai,V.; Bishop,B.; Edworthy,P.; Kim,M.; Donnino,M.; Cocchi,M.; Salciccioli,J.; Giberson,B.; Bourgeois,F.; Jones-Bamman,C.; Bao,Y.; Sanders,R.; Dernovoy,D.; Kiryutin,B.; Lipman,D.J.; Tatusova,T.
EPI359477	NA	United States	2011-Mar-11	EPI_ISL_108261	A/Boston/DOA75/2011			Wentworth,D.E.; Dugan,V.; Halpin,R.; Lin,X.; Bera,J.; Ghedin,E.; Hostetler,J.; Fedorova,N.; Overton,L.; Tsitrin,T.; Stockwell,T.; Katzel,D.; Li,K.; Amedeo,P.; Schobel,S.; Shrivastava,S.; Wang,S.; Thovarai,V.; Bishop,B.; Edworthy,P.; Kim,M.; Donnino,M.; Cocchi,M.; Salciccioli,J.; Giberson,B.; Bourgeois,F.; Jones-Bamman,C.; Bao,Y.; Sanders,R.; Dernovoy,D.; Kiryutin,B.; Lipman,D.J.; Tatusova,T.
EPI1846737	NA	India	2020-Aug-10	EPI_ISL_1015486	A/India/PUN-NIV239602/2020	National Institute of Virology	Centers for Disease Control and Prevention
EPI1846785	NA	Bangladesh	2020-Sep-19	EPI_ISL_1015492	A/Bangladesh/3010/2020	icddr,b International Centre for Diarrhoeal Disease Research, Bangladesh	Centers for Disease Control and Prevention
EPI1847040	NA	Cambodia	2020-Sep-08	EPI_ISL_1041017	A/Cambodia/e1012396/2020	Institute Pasteur du Cambodia	WHO Collaborating Centre for Reference and Research on Influenza	Deng,Y-M; Iannello,P; Lau,H; Spirason,N; Moselen,J; Aziz,A; Komadina,N.
EPI1847048	NA	Cambodia	2020-Sep-09	EPI_ISL_1041018	A/Cambodia/e1012399/2020	Institute Pasteur du Cambodia	WHO Collaborating Centre for Reference and Research on Influenza	Deng,Y-M; Iannello,P; Lau,H; Spirason,N; Moselen,J; Aziz,A; Komadina,N.
EPI1847055	NA	Cambodia	2020-Sep-22	EPI_ISL_1041019	A/Cambodia/e1012422/2020	Institute Pasteur du Cambodia	WHO Collaborating Centre for Reference and Research on Influenza	Deng,Y-M; Iannello,P; Lau,H; Spirason,N; Moselen,J; Aziz,A; Komadina,N.
EPI1847062	NA	Cambodia	2020-Sep-25	EPI_ISL_1041020	A/Cambodia/e1012424/2020	Institute Pasteur du Cambodia	WHO Collaborating Centre for Reference and Research on Influenza	Deng,Y-M; Iannello,P; Lau,H; Spirason,N; Moselen,J; Aziz,A; Komadina,N.
EPI1847077	NA	Cambodia	2020-Sep-23	EPI_ISL_1041032	A/Cambodia/e0925253/2020	Institute Pasteur du Cambodia	WHO Collaborating Centre for Reference and Research on Influenza	Soppe,S; Rynehart, C; Peck,H; Aziz,A; Komadina,N
EPI1847079	NA	Cambodia	2020-Oct-08	EPI_ISL_1041033	A/Cambodia/e1009251/2020	Institute Pasteur du Cambodia	WHO Collaborating Centre for Reference and Research on Influenza	Soppe,S; Rynehart, C; Peck,H; Aziz,A; Komadina,N
EPI1847683	NA	Sweden	2021-Jan-23	EPI_ISL_1055767	A/Stockholm/2/2021	Klinisk mikrobiologi, Karolinska Universitetslaboratoriet, Karolinska Universitetssjukhuset Solna	Public Health Agency of Sweden
EPI1847791	NA	United States	2021-Jan-23	EPI_ISL_1064117	A/Wisconsin/02/2021	Wisconsin State Laboratory of Hygiene	Centers for Disease Control and Prevention
EPI1847815	NA	Bahrain	2021-Jan-10	EPI_ISL_1064120	A/Bahrain/1344/2021	Ministry of Health Bahrain	Centers for Disease Control and Prevention
EPI1847823	NA	Japan	2020-Aug-01	EPI_ISL_1064121	A/Kitakyusyu/1/2020	National Institute of Infectious Diseases (NIID)	Centers for Disease Control and Prevention
EPI1847831	NA	Bahrain	2021-Jan-11	EPI_ISL_1064122	A/Bahrain/3524/2021	Ministry of Health Bahrain	Centers for Disease Control and Prevention
EPI1847839	NA	Bahrain	2021-Jan-14	EPI_ISL_1064123	A/Bahrain/9211/2021	Ministry of Health Bahrain	Centers for Disease Control and Prevention
EPI1847861	NA	Japan	2020-Apr-03	EPI_ISL_1064126	A/Saitama/92/2020	National Institute of Infectious Diseases (NIID)	Centers for Disease Control and Prevention
EPI1847869	NA	Bahrain	2021-Jan-12	EPI_ISL_1064127	A/Bahrain/4981/2021	Ministry of Health Bahrain	Centers for Disease Control and Prevention
EPI1847880	NA	United Arab Emirates	2021-Jan-01	EPI_ISL_1064129	A/Abu Dhabi/01/2021	Shaikh Khalifa Medical City	Centers for Disease Control and Prevention
EPI1847927	NA	Vietnam	2020-Oct-09	EPI_ISL_1064135	A/Vietnam/Vnhcm-Gs483/2020	Pasteur Institute, Influenza Laboratory	Centers for Disease Control and Prevention
EPI1847935	NA	United Arab Emirates	2021-Jan-15	EPI_ISL_1064136	A/Abu Dhabi/390121/2021	Shaikh Khalifa Medical City	Centers for Disease Control and Prevention
EPI1847959	NA	United Arab Emirates	2021-Jan-17	EPI_ISL_1064139	A/Abu Dhabi/2375/2021	Shaikh Khalifa Medical City	Centers for Disease Control and Prevention
EPI1848093	NA	Australia	2020-Jan-01	EPI_ISL_1067629	A/Perth/20/2020 X-357A	New York Medical College	Centers for Disease Control and Prevention
EPI1986610	NA	Oman	2021-Oct-24	EPI_ISL_10020602	A/Ibra/72127166/2021	Central Public Health Laboratory, Ministry of Health	Crick Worldwide Influenza Centre
EPI1986653	NA	Netherlands	2022-Feb-05	EPI_ISL_10073480	A/Netherlands/10047/2022	PAMM	National Institute for Public Health and the Environment (RIVM)	A,Meijer; L,Wijsman; S, vd Brink
EPI1986693	NA	Netherlands	2022-Feb-09	EPI_ISL_10073535	A/Netherlands/10052/2022	Diakonessenhuis Utrecht	National Institute for Public Health and the Environment (RIVM)	A,Meijer; L,Wijsman; S, vd Brink
EPI1986701	NA	Netherlands	2022-Feb-07	EPI_ISL_10073545	A/Netherlands/10053/2022	Diakonessenhuis Utrecht	National Institute for Public Health and the Environment (RIVM)	A,Meijer; L,Wijsman; S, vd Brink
EPI1986709	NA	Netherlands	2022-Feb-08	EPI_ISL_10073551	A/Netherlands/10054/2022	Diakonessenhuis Utrecht	National Institute for Public Health and the Environment (RIVM)	A,Meijer; L,Wijsman; S, vd Brink
EPI1986717	NA	Netherlands	2022-Feb-06	EPI_ISL_10073552	A/Netherlands/10055/2022	Noordwest Ziekenhuisgroep	National Institute for Public Health and the Environment (RIVM)	A,Meijer; L,Wijsman; S, vd Brink
EPI1986733	NA	Netherlands	2022-Feb-09	EPI_ISL_10073554	A/Netherlands/10057/2022	Academic Medical Center, University of Amsterdam	National Institute for Public Health and the Environment (RIVM)	A,Meijer; L,Wijsman; S, vd Brink
EPI1986741	NA	Netherlands	2022-Feb-08	EPI_ISL_10073556	A/Netherlands/10058/2022	Academic Medical Center, University of Amsterdam	National Institute for Public Health and the Environment (RIVM)	A,Meijer; L,Wijsman; S, vd Brink
EPI1986749	NA	Netherlands	2022-Feb-07	EPI_ISL_10073557	A/Netherlands/10059/2022	Academic Medical Center, University of Amsterdam	National Institute for Public Health and the Environment (RIVM)	A,Meijer; L,Wijsman; S, vd Brink
EPI1986757	NA	Netherlands	2022-Feb-06	EPI_ISL_10073640	A/Netherlands/10060/2022	Haga Ziekenhuis	National Institute for Public Health and the Environment (RIVM)	A,Meijer; L,Wijsman; S, vd Brink
EPI1986779	NA	Netherlands	2022-Feb-08	EPI_ISL_10073655	A/Netherlands/10063/2022	Haga Ziekenhuis	National Institute for Public Health and the Environment (RIVM)	A,Meijer; L,Wijsman; S, vd Brink
EPI1986791	NA	Brazil	2022-Jan-03	EPI_ISL_10081749	A/Sergipe/2286/2022	LACEN/SE - Laboratório Central de Saúde Pública de Sergipe - Instituto Parreira Horta	Instituto Oswaldo Cruz FIOCRUZ - Laboratory of Respiratory Viruses and Measles (LVRS)	Resende, P.C.; Appolinario, L.; Motta, F.C.; Pereira, E.C.; Arantes, I.; Rocha, A.S.; Silva, B.M.; Carvalho, J.M.; Pinto, L.M.; Siqueira, M.
EPI1986799	NA	Brazil	2022-Jan-08	EPI_ISL_10081750	A/Parana/2853/2022	Laboratório Central do Estado do Paraná - LACEN/PR	Instituto Oswaldo Cruz FIOCRUZ - Laboratory of Respiratory Viruses and Measles (LVRS)	Resende, P.C.; Appolinario, L.; Motta, F.C.; Pereira, E.C.; Arantes, I.; Rocha, A.S.; Silva, B.M.; Carvalho, J.M.; Pinto, L.M.; Siqueira, M.
EPI1986807	NA	Brazil	2022-Jan-13	EPI_ISL_10081751	A/Parana/2854/2022	Laboratório Central do Estado do Paraná - LACEN/PR	Instituto Oswaldo Cruz FIOCRUZ - Laboratory of Respiratory Viruses and Measles (LVRS)	Resende, P.C.; Appolinario, L.; Motta, F.C.; Pereira, E.C.; Arantes, I.; Rocha, A.S.; Silva, B.M.; Carvalho, J.M.; Pinto, L.M.; Siqueira, M.
EPI1986815	NA	Brazil	2022-Jan-13	EPI_ISL_10081752	A/Parana/2858/2022	Laboratório Central do Estado do Paraná - LACEN/PR	Instituto Oswaldo Cruz FIOCRUZ - Laboratory of Respiratory Viruses and Measles (LVRS)	Resende, P.C.; Appolinario, L.; Motta, F.C.; Pereira, E.C.; Arantes, I.; Rocha, A.S.; Silva, B.M.; Carvalho, J.M.; Pinto, L.M.; Siqueira, M.
EPI1986823	NA	Brazil	2022-Jan-13	EPI_ISL_10081753	A/Parana/2859/2022	Laboratório Central do Estado do Paraná - LACEN/PR	Instituto Oswaldo Cruz FIOCRUZ - Laboratory of Respiratory Viruses and Measles (LVRS)	Resende, P.C.; Appolinario, L.; Motta, F.C.; Pereira, E.C.; Arantes, I.; Rocha, A.S.; Silva, B.M.; Carvalho, J.M.; Pinto, L.M.; Siqueira, M.
EPI1986831	NA	Brazil	2022-Jan-07	EPI_ISL_10081754	A/Parana/2860/2022	Laboratório Central do Estado do Paraná - LACEN/PR	Instituto Oswaldo Cruz FIOCRUZ - Laboratory of Respiratory Viruses and Measles (LVRS)	Resende, P.C.; Appolinario, L.; Motta, F.C.; Pereira, E.C.; Arantes, I.; Rocha, A.S.; Silva, B.M.; Carvalho, J.M.; Pinto, L.M.; Siqueira, M.
EPI1986838	NA	Brazil	2021-Dec-22	EPI_ISL_10081847	A/Rio de Janeiro/67063/2021	Laboratório Central de Saúde Pública (LACEN RJ)	Instituto Oswaldo Cruz FIOCRUZ - Laboratory of Respiratory Viruses and Measles (LVRS)	Resende, P.C.; Appolinario, L.; Motta, F.C.; Pereira, E.C.; Arantes, I.; Rocha, A.S.; Silva, B.M.; Carvalho, J.M.; Pinto, L.M.; Cavalcanti, A.C.; Siqueira, M.
EPI1986854	NA	Brazil	2021-Nov-16	EPI_ISL_10081849	A/Rio de Janeiro/60809/2021	Laboratório Central de Saúde Pública (LACEN RJ)	Instituto Oswaldo Cruz FIOCRUZ - Laboratory of Respiratory Viruses and Measles (LVRS)	Resende, P.C.; Appolinario, L.; Motta, F.C.; Pereira, E.C.; Arantes, I.; Rocha, A.S.; Silva, B.M.; Carvalho, J.M.; Pinto, L.M.; Cavalcanti, A.C.; Siqueira, M.
EPI1986938	NA	United Kingdom	2022-Jan-02	EPI_ISL_10117010	A/Bridgend/7451/2022	Public Health Wales Microbiology Cardiff	Public Health Wales Microbiology Cardiff
EPI1986946	NA	United Kingdom	2022-Feb-01	EPI_ISL_10117015	A/Cardiff/4715/2022	Public Health Wales Microbiology Cardiff	Public Health Wales Microbiology Cardiff
EPI1986989	NA	Germany	2021-Dec-23	EPI_ISL_10155209	A/Berlin/5/2021	Robert Koch-Institute Nationales Referenzzentrum für Influenza	Robert Koch Institute Nationales Referenzzentrum für Influenza
EPI1987003	NA	Germany	2021-Dec-29	EPI_ISL_10155231	A/Berlin/12/2021	Robert Koch-Institute Nationales Referenzzentrum für Influenza	Robert Koch Institute Nationales Referenzzentrum für Influenza
EPI1987019	NA	Germany	2022-Jan-03	EPI_ISL_10155255	A/Thueringen/1/2022	Robert Koch-Institute Nationales Referenzzentrum für Influenza	Robert Koch Institute Nationales Referenzzentrum für Influenza
EPI1987043	NA	Germany	2021-Dec-27	EPI_ISL_10155292	A/Baden-Wuerttemberg/2/2021	Robert Koch-Institute Nationales Referenzzentrum für Influenza	Robert Koch Institute Nationales Referenzzentrum für Influenza
EPI1987051	NA	Germany	2022-Jan-04	EPI_ISL_10155304	A/Thueringen/2/2022	Robert Koch-Institute Nationales Referenzzentrum für Influenza	Robert Koch Institute Nationales Referenzzentrum für Influenza
EPI1987059	NA	Germany	2022-Jan-04	EPI_ISL_10155318	A/Berlin/1/2022	Robert Koch-Institute Nationales Referenzzentrum für Influenza	Robert Koch Institute Nationales Referenzzentrum für Influenza
EPI1987067	NA	Germany	2022-Jan-04	EPI_ISL_10155329	A/Berlin/8/2022	Robert Koch-Institute Nationales Referenzzentrum für Influenza	Robert Koch Institute Nationales Referenzzentrum für Influenza
EPI1987080	NA	Germany	2022-Jan-10	EPI_ISL_10155331	A/Hessen/2/2022	Robert Koch-Institute Nationales Referenzzentrum für Influenza	Robert Koch Institute Nationales Referenzzentrum für Influenza
EPI2002144	NA	Spain	2022-Jan-22	EPI_ISL_10347222	A/Canarias/782/2022	Servicio de Microbiología Hospital Insular de Gran Canaria	Instituto de Salud Carlos III	Pozo,F; Iglesias-Caballero, M.; Gonz?lez-Esguevillas,M.; Molinero,M.; Camarero,S.; Mart?n,V.; Reyes,N.; Sandon?s,V.; V?zquez-Mor?n,S.; Casas,I.
EPI2002143	NA	Spain	2021-Dec-21	EPI_ISL_10347230	A/Cantabria/220711/2021	Servicio de Microbiología Hospital Universitario Marqués de Valdecilla	Instituto de Salud Carlos III	Pozo,F; Iglesias-Caballero, M.; Gonz?lez-Esguevillas,M.; Molinero,M.; Camarero,S.; Mart?n,V.; Reyes,N.; Sandon?s,V.; V?zquez-Mor?n,S.; Casas,I.
EPI2002145	NA	Spain	2022-Feb-11	EPI_ISL_10347253	A/Navarra/976/2022	Servicio de Microbiología Complejo Hospitalario de Navarra	Instituto de Salud Carlos III	Pozo,F; Iglesias-Caballero, M.; Gonz?lez-Esguevillas,M.; Molinero,M.; Camarero,S.; Mart?n,V.; Reyes,N.; Sandon?s,V.; V?zquez-Mor?n,S.; Casas,I.
EPI2002146	NA	Spain	2022-Feb-11	EPI_ISL_10347256	A/Navarra/979/2022	Servicio de Microbiología Complejo Hospitalario de Navarra	Instituto de Salud Carlos III	Pozo,F; Iglesias-Caballero, M.; Gonz?lez-Esguevillas,M.; Molinero,M.; Camarero,S.; Mart?n,V.; Reyes,N.; Sandon?s,V.; V?zquez-Mor?n,S.; Casas,I.
EPI2002147	NA	Spain	2022-Feb-09	EPI_ISL_10347257	A/Navarra/980/2022	Servicio de Microbiología Complejo Hospitalario de Navarra	Instituto de Salud Carlos III	Pozo,F; Iglesias-Caballero, M.; Gonz?lez-Esguevillas,M.; Molinero,M.; Camarero,S.; Mart?n,V.; Reyes,N.; Sandon?s,V.; V?zquez-Mor?n,S.; Casas,I.
EPI1987756	NA	United Kingdom	2022-Feb-15	EPI_ISL_10401833	A/Cardiff/8265/2022	Public Health Wales Microbiology Cardiff	Public Health Wales Microbiology Cardiff
EPI1987765	NA	United Kingdom	2022-Feb-15	EPI_ISL_10402013	A/Cardiff/8266/2022	Public Health Wales Microbiology Cardiff	Public Health Wales Microbiology Cardiff
EPI1987773	NA	United Kingdom	2022-Feb-15	EPI_ISL_10402014	A/Cardiff/8267/2022	Public Health Wales Microbiology Cardiff	Public Health Wales Microbiology Cardiff
EPI1987781	NA	United Kingdom	2022-Feb-15	EPI_ISL_10402015	A/Cardiff/8268/2022	Public Health Wales Microbiology Cardiff	Public Health Wales Microbiology Cardiff
EPI1987838	NA	Netherlands	2022-Jan-30	EPI_ISL_10434299	A/Netherlands/10039/2022	PAMM	National Institute for Public Health and the Environment (RIVM)	A,Meijer; L,Wijsman; S, vd Brink
EPI1987846	NA	Netherlands	2022-Feb-10	EPI_ISL_10434300	A/Netherlands/10046/2022	National Institute for Public Health and the Environment (RIVM)	National Institute for Public Health and the Environment (RIVM)	A,Meijer; L,Wijsman; S, vd Brink
EPI1988268	NA	United States	2021-Dec-29	EPI_ISL_10492774	A/Michigan/28/2021	Michigan Department of Community Health	Centers for Disease Control and Prevention
EPI1988276	NA	United States	2022-Jan-11	EPI_ISL_10492778	A/Nebraska/04/2022	Nebraska Public Health Lab	Centers for Disease Control and Prevention
EPI1988292	NA	United States	2022-Jan-18	EPI_ISL_10492799	A/South Dakota/04/2022	South Dakota Public Health Lab	Centers for Disease Control and Prevention
EPI1988300	NA	United States	2022-Jan-05	EPI_ISL_10492811	A/Michigan/03/2022	Michigan Department of Community Health	Centers for Disease Control and Prevention
EPI1988308	NA	United States	2022-Jan-04	EPI_ISL_10492820	A/Michigan/02/2022	Michigan Department of Community Health	Centers for Disease Control and Prevention
EPI1988315	NA	United States	2022-Jan-19	EPI_ISL_10492831	A/South Dakota/05/2022	South Dakota Public Health Lab	Centers for Disease Control and Prevention
EPI1988323	NA	United States	2022-Jan-20	EPI_ISL_10492839	A/South Dakota/06/2022	South Dakota Public Health Lab	Centers for Disease Control and Prevention
EPI1988331	NA	United States	2022-Jan-06	EPI_ISL_10492840	A/Nebraska/02/2022	Nebraska Public Health Lab	Centers for Disease Control and Prevention
EPI1988339	NA	United States	2022-Jan-05	EPI_ISL_10492841	A/California/04/2022	California Department of Health Services	Centers for Disease Control and Prevention
EPI1988347	NA	United States	2022-Jan-05	EPI_ISL_10492842	A/Washington/02/2022	Washington State Public Health Laboratory	Centers for Disease Control and Prevention
EPI1988355	NA	United States	2022-Jan-14	EPI_ISL_10492844	A/Utah/04/2022	Utah Department of Health	Centers for Disease Control and Prevention
EPI1988371	NA	United States	2022-Jan-03	EPI_ISL_10492846	A/Washington/01/2022	Washington State Public Health Laboratory	Centers for Disease Control and Prevention
EPI1988379	NA	United States	2022-Jan-04	EPI_ISL_10492855	A/California/03/2022	California Department of Health Services	Centers for Disease Control and Prevention
EPI1988387	NA	United States	2022-Jan-14	EPI_ISL_10492866	A/Utah/03/2022	Utah Department of Health	Centers for Disease Control and Prevention
EPI1988394	NA	United States	2022-Jan-16	EPI_ISL_10492876	A/Nevada/01/2022	Southern Nevada Public Health Lab	Centers for Disease Control and Prevention
EPI1988402	NA	United States	2022-Jan-10	EPI_ISL_10492884	A/Oregon/06/2022	Oregon Public Health Laboratory	Centers for Disease Control and Prevention
EPI1988410	NA	United States	2022-Jan-02	EPI_ISL_10492890	A/Oregon/04/2022	Oregon Public Health Laboratory	Centers for Disease Control and Prevention
EPI1988418	NA	United States	2022-Jan-17	EPI_ISL_10492901	A/Texas/01/2022	Texas Department of State Health Services-Laboratory Services	Centers for Disease Control and Prevention
EPI1988426	NA	United States	2022-Jan-07	EPI_ISL_10492902	A/California/05/2022	California Department of Health Services	Centers for Disease Control and Prevention
EPI1988434	NA	United States	2022-Jan-18	EPI_ISL_10492903	A/Utah/05/2022	Utah Department of Health	Centers for Disease Control and Prevention
EPI1988442	NA	United States	2022-Jan-10	EPI_ISL_10492907	A/California/06/2022	California Department of Health Services	Centers for Disease Control and Prevention
EPI1988450	NA	United States	2022-Jan-05	EPI_ISL_10492914	A/Oregon/05/2022	Oregon Public Health Laboratory	Centers for Disease Control and Prevention
EPI1988466	NA	United States	2022-Jan-10	EPI_ISL_10492926	A/Florida/01/2022	Florida Department of Health-Tampa	Centers for Disease Control and Prevention
EPI1988474	NA	United States	2022-Jan-12	EPI_ISL_10492932	A/Pennsylvania/08/2022	Pennsylvania Department of Health	Centers for Disease Control and Prevention
EPI1988482	NA	United States	2022-Jan-04	EPI_ISL_10492942	A/Pennsylvania/02/2022	Pennsylvania Department of Health	Centers for Disease Control and Prevention
EPI1988490	NA	United States	2022-Jan-15	EPI_ISL_10492947	A/Pennsylvania/10/2022	Pennsylvania Department of Health	Centers for Disease Control and Prevention
EPI1988513	NA	United States	2022-Jan-14	EPI_ISL_10492973	A/Florida/03/2022	Florida Department of Health-Tampa	Centers for Disease Control and Prevention
EPI1988551	NA	United States	2022-Jan-11	EPI_ISL_10493002	A/Pennsylvania/07/2022	Pennsylvania Department of Health	Centers for Disease Control and Prevention
EPI1991117	NA	United States	2022-Jan-04	EPI_ISL_10493005	A/Delaware/02/2022	Delaware Public Health Lab	Centers for Disease Control and Prevention
EPI1991134	NA	United States	2022-Jan-04	EPI_ISL_10493017	A/Pennsylvania/06/2022	Pennsylvania Department of Health	Centers for Disease Control and Prevention
EPI1988581	NA	United States	2022-Jan-11	EPI_ISL_10493022	A/Florida/02/2022	Florida Department of Health-Tampa	Centers for Disease Control and Prevention
EPI1991148	NA	United States	2022-Jan-17	EPI_ISL_10493032	A/Vermont/03/2022	Vermont Department of Health Laboratory	Centers for Disease Control and Prevention
EPI1988589	NA	United States	2021-Dec-29	EPI_ISL_10493034	A/Pennsylvania/12/2021	Pennsylvania Department of Health	Centers for Disease Control and Prevention
EPI1988599	NA	United States	2022-Jan-11	EPI_ISL_10493041	A/Vermont/01/2022	Vermont Department of Health Laboratory	Centers for Disease Control and Prevention
EPI1988606	NA	United States	2022-Jan-10	EPI_ISL_10493051	A/New Hampshire/02/2022	New Hampshire Public Health Laboratories	Centers for Disease Control and Prevention
EPI1991211	NA	United States	2022-Jan-04	EPI_ISL_10493066	A/Pennsylvania/05/2022	Pennsylvania Department of Health	Centers for Disease Control and Prevention
EPI1988620	NA	United States	2022-Jan-01	EPI_ISL_10493069	A/Pennsylvania/01/2022	Pennsylvania Department of Health	Centers for Disease Control and Prevention
EPI1988626	NA	United States	2022-Jan-04	EPI_ISL_10493086	A/Pennsylvania/03/2022	Pennsylvania Department of Health	Centers for Disease Control and Prevention
EPI1988633	NA	Russian Federation	2021-Nov-15	EPI_ISL_10493091	A/Vladivostok/6/2021	Ivanovsky Research Institute of Virology RAMS	Centers for Disease Control and Prevention
EPI1988641	NA	Russian Federation	2021-Dec-06	EPI_ISL_10493101	A/Moscow/54/2021	Ivanovsky Research Institute of Virology RAMS	Centers for Disease Control and Prevention
EPI1988657	NA	Russian Federation	2021-Nov-24	EPI_ISL_10493116	A/Vladivostok/13/2021	Ivanovsky Research Institute of Virology RAMS	Centers for Disease Control and Prevention
EPI1988673	NA	United States	2021-Dec-24	EPI_ISL_10493126	A/Colorado/02/2021	Colorado Department of Health Lab	Centers for Disease Control and Prevention
EPI1988681	NA	Russian Federation	2021-Dec-02	EPI_ISL_10493131	A/Velikiy Novgorod/48/2021	Ivanovsky Research Institute of Virology RAMS	Centers for Disease Control and Prevention
EPI1988689	NA	Russian Federation	2021-Nov-08	EPI_ISL_10493132	A/Yaroslavl/18/2021	Ivanovsky Research Institute of Virology RAMS	Centers for Disease Control and Prevention
EPI1988703	NA	Russian Federation	2021-Nov-29	EPI_ISL_10493134	A/Vladimir/37/2021	Ivanovsky Research Institute of Virology RAMS	Centers for Disease Control and Prevention
EPI1988711	NA	Russian Federation	2021-Dec-01	EPI_ISL_10493137	A/Moscow/52/2021	Ivanovsky Research Institute of Virology RAMS	Centers for Disease Control and Prevention
EPI1988719	NA	Russian Federation	2021-Nov-17	EPI_ISL_10493143	A/Yaroslavl/31/2021	Ivanovsky Research Institute of Virology RAMS	Centers for Disease Control and Prevention
EPI1988727	NA	Russian Federation	2021-Dec-01	EPI_ISL_10493153	A/Orenburg/42/2021	Ivanovsky Research Institute of Virology RAMS	Centers for Disease Control and Prevention
EPI1988735	NA	Russian Federation	2021-Nov-18	EPI_ISL_10493157	A/Yaroslavl/33/2021	Ivanovsky Research Institute of Virology RAMS	Centers for Disease Control and Prevention
EPI1988743	NA	United States	2021-Dec-27	EPI_ISL_10493165	A/Colorado/05/2021	Colorado Department of Health Lab	Centers for Disease Control and Prevention
EPI1988750	NA	Russian Federation	2021-Nov-01	EPI_ISL_10493176	A/Vladimir/7/2021	Ivanovsky Research Institute of Virology RAMS	Centers for Disease Control and Prevention
EPI1988758	NA	Russian Federation	2021-Nov-08	EPI_ISL_10493184	A/Yaroslavl/25/2021	Ivanovsky Research Institute of Virology RAMS	Centers for Disease Control and Prevention
EPI1988766	NA	Russian Federation	2021-Dec-10	EPI_ISL_10493195	A/Velikiy Novgorod/50/2021	Ivanovsky Research Institute of Virology RAMS	Centers for Disease Control and Prevention
EPI1988774	NA	United States	2022-Jan-02	EPI_ISL_10493203	A/Colorado/01/2022	Colorado Department of Health Lab	Centers for Disease Control and Prevention
EPI1988781	NA	Bolivia, Plurinationial State of	2021-Dec-19	EPI_ISL_10493210	A/Bolivia/948/2021	Instituto Nacional de Laboratoriosde Salud (INLASA)	Centers for Disease Control and Prevention
EPI1988789	NA	United States	2021-Dec-21	EPI_ISL_10493220	A/Colorado/01/2021	Colorado Department of Health Lab	Centers for Disease Control and Prevention
EPI1988797	NA	United States	2021-Dec-28	EPI_ISL_10493225	A/Colorado/06/2021	Colorado Department of Health Lab	Centers for Disease Control and Prevention
EPI1988805	NA	Russian Federation	2021-Nov-12	EPI_ISL_10493233	A/Uglich/23/2021	Ivanovsky Research Institute of Virology RAMS	Centers for Disease Control and Prevention
EPI1988813	NA	Russian Federation	2021-Nov-01	EPI_ISL_10493243	A/Vladimir/8/2021	Ivanovsky Research Institute of Virology RAMS	Centers for Disease Control and Prevention
EPI1988821	NA	Russian Federation	2021-Nov-15	EPI_ISL_10493255	A/Vladivostok/5/2021	Ivanovsky Research Institute of Virology RAMS	Centers for Disease Control and Prevention
EPI1988829	NA	Russian Federation	2021-Nov-29	EPI_ISL_10493267	A/Velikiy Novgorod/47/2021	Ivanovsky Research Institute of Virology RAMS	Centers for Disease Control and Prevention
EPI1988835	NA	Russian Federation	2021-Nov-23	EPI_ISL_10493278	A/Vladivostok/10/2021	Ivanovsky Research Institute of Virology RAMS	Centers for Disease Control and Prevention
EPI1988843	NA	United States	2021-Dec-25	EPI_ISL_10493280	A/Colorado/03/2021	Colorado Department of Health Lab	Centers for Disease Control and Prevention
EPI1988872	NA	Netherlands	2022-Jan-26	EPI_ISL_10498215	A/Netherlands/00070/2022	Erasmus Medical Center	Erasmus Medical Center
EPI1988875	NA	Netherlands	2022-Feb-10	EPI_ISL_10498216	A/Netherlands/00071/2022	Erasmus Medical Center	Erasmus Medical Center
EPI1988881	NA	Netherlands	2022-Jan-24	EPI_ISL_10498218	A/Netherlands/00074/2022	Erasmus Medical Center	Erasmus Medical Center
EPI1988884	NA	Netherlands	2022-Jan-24	EPI_ISL_10498219	A/Netherlands/00076/2022	Erasmus Medical Center	Erasmus Medical Center
EPI1988887	NA	Netherlands	2022-Jan-26	EPI_ISL_10498220	A/Netherlands/00078/2022	Erasmus Medical Center	Erasmus Medical Center
EPI1988964	NA	Spain	2022-Jan-01	EPI_ISL_10500097	A/Catalonia/NSVH101716189/2022	Hospital Universitari Vall d'Hebron	Hospital Universitari Vall d'Hebron	Anton, A.; Martin, MC.; Andres, C.; Codina, MG.; Pumarola, T.
EPI1988972	NA	Spain	2022-Jan-01	EPI_ISL_10500098	A/Catalonia/NSVH101716113/2022	Hospital Universitari Vall d'Hebron	Hospital Universitari Vall d'Hebron	Anton, A.; Martin, MC.; Andres, C.; Codina, MG.; Pumarola, T.
EPI1990314	NA	Netherlands	2022-Feb-22	EPI_ISL_10678430	A/Netherlands/10094/2022	Groene Hart Ziekenhuis	National Institute for Public Health and the Environment (RIVM)	A,Meijer; L,Wijsman; S, vd Brink
EPI1990322	NA	Netherlands	2022-Feb-19	EPI_ISL_10678449	A/Netherlands/10095/2022	Academic Medical Center, University of Amsterdam	National Institute for Public Health and the Environment (RIVM)	A,Meijer; L,Wijsman; S, vd Brink
EPI1990330	NA	Netherlands	2022-Feb-23	EPI_ISL_10678450	A/Netherlands/10096/2022	Academic Medical Center, University of Amsterdam	National Institute for Public Health and the Environment (RIVM)	A,Meijer; L,Wijsman; S, vd Brink
EPI1990338	NA	Netherlands	2022-Feb-22	EPI_ISL_10678451	A/Netherlands/10097/2022	PAMM	National Institute for Public Health and the Environment (RIVM)	A,Meijer; L,Wijsman; S, vd Brink
EPI1990346	NA	Netherlands	2022-Feb-15	EPI_ISL_10678452	A/Netherlands/10098/2022	Haga Ziekenhuis	National Institute for Public Health and the Environment (RIVM)	A,Meijer; L,Wijsman; S, vd Brink
EPI1990354	NA	Netherlands	2022-Feb-17	EPI_ISL_10678454	A/Netherlands/10100/2022	Haga Ziekenhuis	National Institute for Public Health and the Environment (RIVM)	A,Meijer; L,Wijsman; S, vd Brink
EPI1990383	NA	Netherlands	2022-Feb-18	EPI_ISL_10678653	A/Netherlands/10091/2022	St Jansdal Ziekenhuis	National Institute for Public Health and the Environment (RIVM)	A,Meijer; L,Wijsman; S, vd Brink
EPI1990469	NA	United Kingdom	2022-Feb-15	EPI_ISL_10733105	A/DinasPowys/7119/2022	Public Health Wales Microbiology Cardiff	Public Health Wales Microbiology Cardiff
EPI1990484	NA	United Kingdom	2022-Feb-21	EPI_ISL_10733633	A/Rhyl/9552/2022	Public Health Wales Microbiology Cardiff	Public Health Wales Microbiology Cardiff
EPI1990492	NA	United Kingdom	2022-Feb-21	EPI_ISL_10733765	A/Holywell/4193/2022	Public Health Wales Microbiology Cardiff	Public Health Wales Microbiology Cardiff
EPI1990499	NA	United Kingdom	2022-Feb-22	EPI_ISL_10733935	A/Cardiff/4908/2022	Public Health Wales Microbiology Cardiff	Public Health Wales Microbiology Cardiff
EPI1990506	NA	United Kingdom	2022-Feb-24	EPI_ISL_10733978	A/Cardiff/2831/2022	Public Health Wales Microbiology Cardiff	Public Health Wales Microbiology Cardiff
EPI1990518	NA	Brazil	2021-Dec-14	EPI_ISL_10773881	A/Para/181162-IEC/2021	Evandro Chagas Institute	Evandro Chagas Institute	Mirleide, Cordeiro dos Santos; Jessylene, de Almeida Ferreira; Luana, Soares Barbagelata; Rayssa, Layna da Silva Bedran; Delana, Andreza Melo Bezerra; Dielle, Monteiro Teixeira; Patrícia, dos Santos Lobo; Kenny, da Costa Pinheiro; Jedson, Ferreira Cardoso; Luana, da Silva Soares
EPI1990526	NA	Brazil	2021-Dec-20	EPI_ISL_10774448	A/Para/181203-IEC/2021	Evandro Chagas Institute	Evandro Chagas Institute	Mirleide, Cordeiro dos Santos; Jessylene, de Almeida Ferreira; Luana, Soares Barbagelata; Rayssa, Layna da Silva Bedran; Delana, Andreza Melo Bezerra; Dielle, Monteiro Teixeira; Patrícia, dos Santos Lobo; Kenny, da Costa Pinheiro; Jedson, Ferreira Cardoso; Luana, da Silva Soares
EPI1990534	NA	Brazil	2021-Dec-05	EPI_ISL_10781178	A/Pernambuco/181213-IEC/2021	LACEN/PE - Laboratório Central de Saúde Pública de Pernambuco	Evandro Chagas Institute
EPI1990542	NA	Brazil	2021-Dec-16	EPI_ISL_10782624	A/Pernambuco/181217-IEC/2021	LACEN/PE - Laboratório Central de Saúde Pública de Pernambuco	Evandro Chagas Institute	Mirleide, Cordeiro dos Santos; Jessylene, de Almeida Ferreira; Luana, Soares Barbagelata; Rayssa, Layna da Silva Bedran; Delana, Andreza Melo Bezerra; Dielle, Monteiro Teixeira; Patrícia, dos Santos Lobo; Kenny, da Costa Pinheiro; Jedson, Ferreira Cardoso; Luana, da Silva Soares
EPI1990550	NA	Brazil	2021-Dec-08	EPI_ISL_10783162	A/Acre/181222-IEC/2021	LACEN-AC - Laboratório Central de Saúde Pública do Acre	Evandro Chagas Institute	Mirleide, Cordeiro dos Santos; Jessylene, de Almeida Ferreira; Luana, Soares Barbagelata; Rayssa, Layna da Silva Bedran; Delana, Andreza Melo Bezerra; Dielle, Monteiro Teixeira; Patrícia, dos Santos Lobo; Kenny, da Costa Pinheiro; Jedson, Ferreira Cardoso; Luana, da Silva Soares
EPI1990558	NA	Brazil	2021-Dec-16	EPI_ISL_10783588	A/Acre/181232-IEC/2021	LACEN-AC - Laboratório Central de Saúde Pública do Acre	Evandro Chagas Institute	Mirleide, Cordeiro dos Santos; Jessylene, de Almeida Ferreira; Luana, Soares Barbagelata; Rayssa, Layna da Silva Bedran; Delana, Andreza Melo Bezerra; Dielle, Monteiro Teixeira; Patrícia, dos Santos Lobo; Kenny, da Costa Pinheiro; Jedson, Ferreira Cardoso; Luana, da Silva Soares
EPI1990566	NA	Brazil	2021-Dec-17	EPI_ISL_10784097	A/Acre/181240-IEC/2021	LACEN-AC - Laboratório Central de Saúde Pública do Acre	Evandro Chagas Institute	Mirleide, Cordeiro dos Santos; Jessylene, de Almeida Ferreira; Luana, Soares Barbagelata; Rayssa, Layna da Silva Bedran; Delana, Andreza Melo Bezerra; Dielle, Monteiro Teixeira; Patrícia, dos Santos Lobo; Kenny, da Costa Pinheiro; Jedson, Ferreira Cardoso; Luana, da Silva Soares
EPI1990574	NA	Brazil	2021-Dec-23	EPI_ISL_10784840	A/Para/181296-IEC/2021	Evandro Chagas Institute	Evandro Chagas Institute	Mirleide, Cordeiro dos Santos; Jessylene, de Almeida Ferreira; Luana, Soares Barbagelata; Rayssa, Layna da Silva Bedran; Delana, Andreza Melo Bezerra; Dielle, Monteiro Teixeira; Patrícia, dos Santos Lobo; Kenny, da Costa Pinheiro; Jedson, Ferreira Cardoso; Luana, da Silva Soares
EPI1990582	NA	Brazil	2021-Dec-27	EPI_ISL_10785873	A/Para/181309-IEC/2021	Evandro Chagas Institute	Evandro Chagas Institute	Mirleide, Cordeiro dos Santos; Jessylene, de Almeida Ferreira; Luana, Soares Barbagelata; Rayssa, Layna da Silva Bedran; Delana, Andreza Melo Bezerra; Dielle, Monteiro Teixeira; Patrícia, dos Santos Lobo; Kenny, da Costa Pinheiro; Jedson, Ferreira Cardoso; Luana, da Silva Soares
EPI1990590	NA	Brazil	2021-Dec-21	EPI_ISL_10787038	A/Maranhao/181330-IEC/2021	LACEN/MA - Laboratório Central de Saúde Pública do Maranhão	Evandro Chagas Institute	Mirleide, Cordeiro dos Santos; Jessylene, de Almeida Ferreira; Luana, Soares Barbagelata; Rayssa, Layna da Silva Bedran; Delana, Andreza Melo Bezerra; Dielle, Monteiro Teixeira; Patrícia, dos Santos Lobo; Kenny, da Costa Pinheiro; Jedson, Ferreira Cardoso; Luana, da Silva Soares
EPI1990598	NA	Brazil	2021-Dec-22	EPI_ISL_10789098	A/Maranhao/181349-IEC/2021	LACEN/MA - Laboratório Central de Saúde Pública do Maranhão	Evandro Chagas Institute	Mirleide, Cordeiro dos Santos; Jessylene, de Almeida Ferreira; Luana, Soares Barbagelata; Rayssa, Layna da Silva Bedran; Delana, Andreza Melo Bezerra; Dielle, Monteiro Teixeira; Patrícia, dos Santos Lobo; Kenny, da Costa Pinheiro; Jedson, Ferreira Cardoso; Luana, da Silva Soares
EPI1990654	NA	Denmark	2022-Feb-03	EPI_ISL_10802906	A/Denmark/89/2022	Statens Serum Institute	Statens Serum Institute	Trebbien, Ramona; Nissen, Jakob; Bolt Botnen, Amanda
EPI1990753	NA	Denmark	2022-Feb-06	EPI_ISL_10803084	A/Denmark/86/2022	Statens Serum Institute	Statens Serum Institute	Trebbien, Ramona; Nissen, Jakob; Bolt Botnen, Amanda
EPI1990759	NA	Denmark	2022-Jan-20	EPI_ISL_10803085	A/Denmark/54/2022	Statens Serum Institute	Statens Serum Institute	Trebbien, Ramona; Nissen, Jakob; Bolt Botnen, Amanda
EPI1990772	NA	Denmark	2022-Jan-27	EPI_ISL_10803111	A/Denmark/68/2022	Statens Serum Institute	Statens Serum Institute	Trebbien, Ramona; Nissen, Jakob; Bolt Botnen, Amanda
EPI1990795	NA	Denmark	2022-Jan-21	EPI_ISL_10803213	A/Denmark/60/2022	Statens Serum Institute	Statens Serum Institute	Trebbien, Ramona; Nissen, Jakob; Bolt Botnen, Amanda
EPI1990802	NA	Denmark	2022-Feb-08	EPI_ISL_10803256	A/Denmark/97/2022	Statens Serum Institute	Statens Serum Institute	Trebbien, Ramona; Nissen, Jakob; Bolt Botnen, Amanda
EPI1990810	NA	Denmark	2022-Feb-02	EPI_ISL_10803295	A/Denmark/72/2022	Statens Serum Institute	Statens Serum Institute	Trebbien, Ramona; Nissen, Jakob; Bolt Botnen, Amanda
EPI1990818	NA	Denmark	2022-Jan-21	EPI_ISL_10803309	A/Denmark/75/2022	Statens Serum Institute	Statens Serum Institute	Trebbien, Ramona; Nissen, Jakob; Bolt Botnen, Amanda
EPI1990825	NA	Denmark	2022-Jan-26	EPI_ISL_10803317	A/Denmark/62/2022	Statens Serum Institute	Statens Serum Institute	Trebbien, Ramona; Nissen, Jakob; Bolt Botnen, Amanda
EPI1990833	NA	Denmark	2022-Jan-20	EPI_ISL_10803342	A/Denmark/53/2022	Statens Serum Institute	Statens Serum Institute	Trebbien, Ramona; Nissen, Jakob; Bolt Botnen, Amanda
EPI1990841	NA	Denmark	2022-Feb-01	EPI_ISL_10803379	A/Denmark/78/2022	Statens Serum Institute	Statens Serum Institute	Trebbien, Ramona; Nissen, Jakob; Bolt Botnen, Amanda
EPI1990848	NA	Denmark	2022-Jan-25	EPI_ISL_10803426	A/Denmark/79/2022	Statens Serum Institute	Statens Serum Institute	Trebbien, Ramona; Nissen, Jakob; Bolt Botnen, Amanda
EPI1990853	NA	Denmark	2022-Jan-28	EPI_ISL_10803450	A/Denmark/64/2022	Statens Serum Institute	Statens Serum Institute	Trebbien, Ramona; Nissen, Jakob; Bolt Botnen, Amanda
EPI1990861	NA	Denmark	2022-Jan-29	EPI_ISL_10803483	A/Denmark/65/2022	Statens Serum Institute	Statens Serum Institute	Trebbien, Ramona; Nissen, Jakob; Bolt Botnen, Amanda
EPI1990868	NA	Denmark	2022-Feb-03	EPI_ISL_10803532	A/Denmark/71/2022	Statens Serum Institute	Statens Serum Institute	Trebbien, Ramona; Nissen, Jakob; Bolt Botnen, Amanda
EPI1990876	NA	Denmark	2022-Jan-20	EPI_ISL_10803572	A/Denmark/58/2022	Statens Serum Institute	Statens Serum Institute	Trebbien, Ramona; Nissen, Jakob; Bolt Botnen, Amanda
EPI1990884	NA	Denmark	2022-Feb-06	EPI_ISL_10803595	A/Denmark/83/2022	Statens Serum Institute	Statens Serum Institute	Trebbien, Ramona; Nissen, Jakob; Bolt Botnen, Amanda
EPI1990901	NA	Netherlands	2021-Nov-16	EPI_ISL_10814575	A/Netherlands/00094/2022	Erasmus Medical Center	Erasmus Medical Center
EPI1991072	NA	United States	2022-Jan-10	EPI_ISL_10825825	A/New Hampshire/03/2022	New Hampshire Public Health Laboratories	Centers for Disease Control and Prevention
EPI1991108	NA	United States	2022-Jan-09	EPI_ISL_10825875	A/New Hampshire/01/2022	New Hampshire Public Health Laboratories	Centers for Disease Control and Prevention
EPI1991142	NA	United States	2022-Jan-02	EPI_ISL_10825921	A/Delaware/01/2022	Delaware Public Health Lab	Centers for Disease Control and Prevention
EPI1991156	NA	United States	2022-Jan-11	EPI_ISL_10825940	A/Vermont/02/2022	Vermont Department of Health Laboratory	Centers for Disease Control and Prevention
EPI1991205	NA	United States	2022-Jan-04	EPI_ISL_10825958	A/Pennsylvania/04/2022	Pennsylvania Department of Health	Centers for Disease Control and Prevention
EPI1991253	NA	United States	2022-Jan-19	EPI_ISL_10825974	A/Kansas/06/2022	Kansas Department of Health and Environment	Centers for Disease Control and Prevention
EPI1991260	NA	United States	2022-Jan-16	EPI_ISL_10825975	A/Minnesota/06/2022	Minnesota Department of Health	Centers for Disease Control and Prevention
EPI1991267	NA	United States	2022-Jan-11	EPI_ISL_10825976	A/Alabama/07/2022	ADPH Bureau of Clinical Laboratories	Centers for Disease Control and Prevention
EPI1991275	NA	United States	2022-Jan-17	EPI_ISL_10825977	A/Iowa/03/2022	Iowa State Hygienic Laboratory	Centers for Disease Control and Prevention
EPI1991291	NA	United States	2022-Jan-17	EPI_ISL_10825986	A/Kansas/05/2022	Kansas Department of Health and Environment	Centers for Disease Control and Prevention
EPI1991307	NA	United States	2022-Jan-20	EPI_ISL_10825988	A/Missouri/05/2022	Missouri Department. of Health & Senior Services	Centers for Disease Control and Prevention
EPI1991315	NA	United States	2022-Jan-16	EPI_ISL_10825989	A/North Dakota/01/2022	North Dakota Department of Health	Centers for Disease Control and Prevention
EPI1991323	NA	United States	2022-Jan-13	EPI_ISL_10825990	A/Minnesota/05/2022	Minnesota Department of Health	Centers for Disease Control and Prevention
EPI1991331	NA	United States	2022-Jan-27	EPI_ISL_10825991	A/Wisconsin/04/2022	Wisconsin State Laboratory of Hygiene	Centers for Disease Control and Prevention
EPI1991339	NA	United States	2021-Nov-18	EPI_ISL_10825992	A/North Dakota/10/2021	North Dakota Department of Health	Centers for Disease Control and Prevention
EPI1991355	NA	United States	2022-Jan-18	EPI_ISL_10825994	A/Missouri/04/2022	Missouri Department. of Health & Senior Services	Centers for Disease Control and Prevention
EPI1991363	NA	United States	2022-Jan-31	EPI_ISL_10825995	A/Wisconsin/06/2022	Wisconsin State Laboratory of Hygiene	Centers for Disease Control and Prevention
EPI1991371	NA	United States	2022-Jan-10	EPI_ISL_10825996	A/Iowa/02/2022	Iowa State Hygienic Laboratory	Centers for Disease Control and Prevention
EPI1991379	NA	United States	2022-Jan-06	EPI_ISL_10825997	A/Alabama/06/2022	ADPH Bureau of Clinical Laboratories	Centers for Disease Control and Prevention
EPI1991387	NA	United States	2022-Jan-11	EPI_ISL_10825998	A/Nebraska/03/2022	Nebraska Public Health Lab	Centers for Disease Control and Prevention
EPI1991395	NA	United States	2022-Jan-29	EPI_ISL_10825999	A/Wisconsin/05/2022	Wisconsin State Laboratory of Hygiene	Centers for Disease Control and Prevention
EPI1991403	NA	United States	2022-Jan-07	EPI_ISL_10826000	A/Iowa/01/2022	Iowa State Hygienic Laboratory	Centers for Disease Control and Prevention
EPI1991411	NA	United States	2022-Jan-22	EPI_ISL_10826001	A/North Dakota/02/2022	North Dakota Department of Health	Centers for Disease Control and Prevention
EPI1991419	NA	United States	2022-Jan-13	EPI_ISL_10826002	A/Alabama/08/2022	ADPH Bureau of Clinical Laboratories	Centers for Disease Control and Prevention
EPI1991434	NA	United States	2022-Jan-18	EPI_ISL_10826004	A/Missouri/03/2022	Missouri Department. of Health & Senior Services	Centers for Disease Control and Prevention
EPI1991474	NA	United States	2022-Jan-16	EPI_ISL_10826009	A/Kansas/04/2022	Kansas Department of Health and Environment	Centers for Disease Control and Prevention
EPI1991482	NA	United States	2022-Jan-11	EPI_ISL_10826010	A/Minnesota/04/2022	Minnesota Department of Health	Centers for Disease Control and Prevention
EPI1991490	NA	United States	2021-Dec-24	EPI_ISL_10826011	A/Louisiana/11/2021	Louisiana Department of Health and Hospitals	Centers for Disease Control and Prevention
EPI1991497	NA	Brazil	2021-Dec-31	EPI_ISL_10826012	A/Para/181372-IEC/2021	Evandro Chagas Institute	Evandro Chagas Institute	Mirleide, Cordeiro dos Santos; Jessylene, de Almeida Ferreira; Luana, Soares Barbagelata; Rayssa, Layna da Silva Bedran; Delana, Andreza Melo Bezerra; Dielle, Monteiro Teixeira; Patrícia, dos Santos Lobo; Kenny, da Costa Pinheiro; Jedson, Ferreira Cardoso; Luana, da Silva Soares
EPI1991514	NA	Brazil	2022-Jan-04	EPI_ISL_10826047	A/Para/181375-IEC/2022	Evandro Chagas Institute	Evandro Chagas Institute	Mirleide, Cordeiro dos Santos; Jessylene, de Almeida Ferreira; Luana, Soares Barbagelata; Rayssa, Layna da Silva Bedran; Delana, Andreza Melo Bezerra; Dielle, Monteiro Teixeira; Patrícia, dos Santos Lobo; Kenny, da Costa Pinheiro; Jedson, Ferreira Cardoso; Luana, da Silva Soares
EPI1991521	NA	Togo	2021-Sep-19	EPI_ISL_10826376	A/Togo/0928/2021	Institute National D'Hygiene	Centers for Disease Control and Prevention
EPI1991530	NA	Bahrain	2021-Oct-09	EPI_ISL_10826377	A/Bahrain/6396/2021	Ministry of Health Bahrain	Centers for Disease Control and Prevention
EPI1991536	NA	Bolivia, Plurinationial State of	2021-Dec-15	EPI_ISL_10826378	A/Bolivia/927/2021	Instituto Nacional de Laboratoriosde Salud (INLASA)	Centers for Disease Control and Prevention
EPI1991544	NA	Bahrain	2021-Oct-13	EPI_ISL_10826379	A/Bahrain/0933/2021	Ministry of Health Bahrain	Centers for Disease Control and Prevention
EPI1991552	NA	Kenya	2021-Dec-14	EPI_ISL_10826380	A/Kenya/104/2022	CDC-Kenya	Centers for Disease Control and Prevention
EPI1991560	NA	Bahrain	2021-Oct-11	EPI_ISL_10826381	A/Bahrain/5259/2021	Ministry of Health Bahrain	Centers for Disease Control and Prevention
EPI1991568	NA	Bahrain	2021-Oct-12	EPI_ISL_10826382	A/Bahrain/3503/2021	Ministry of Health Bahrain	Centers for Disease Control and Prevention
EPI1991576	NA	Kenya	2021-Dec-21	EPI_ISL_10826383	A/Kenya/107/2022	CDC-Kenya	Centers for Disease Control and Prevention
EPI1991584	NA	Kenya	2021-Dec-20	EPI_ISL_10826384	A/Kenya/106/2022	CDC-Kenya	Centers for Disease Control and Prevention
EPI1991592	NA	Bahrain	2021-Oct-09	EPI_ISL_10826385	A/Bahrain/3198/2021	Ministry of Health Bahrain	Centers for Disease Control and Prevention
EPI1991600	NA	Bahrain	2021-Oct-11	EPI_ISL_10826386	A/Bahrain/3695/2021	Ministry of Health Bahrain	Centers for Disease Control and Prevention
EPI1991608	NA	Bahrain	2021-Oct-11	EPI_ISL_10826387	A/Bahrain/1312/2021	Ministry of Health Bahrain	Centers for Disease Control and Prevention
EPI1991624	NA	Bahrain	2021-Oct-06	EPI_ISL_10826389	A/Bahrain/9336/2021	Ministry of Health Bahrain	Centers for Disease Control and Prevention
EPI1991632	NA	Kenya	2021-Dec-09	EPI_ISL_10826390	A/Kenya/102/2022	CDC-Kenya	Centers for Disease Control and Prevention
EPI1991640	NA	Bahrain	2021-Oct-13	EPI_ISL_10826391	A/Bahrain/8385/2021	Ministry of Health Bahrain	Centers for Disease Control and Prevention
EPI1991648	NA	Bahrain	2021-Oct-13	EPI_ISL_10826392	A/Bahrain/5741/2021	Ministry of Health Bahrain	Centers for Disease Control and Prevention
EPI1991656	NA	Kenya	2021-Dec-02	EPI_ISL_10826393	A/Kenya/101/2022	CDC-Kenya	Centers for Disease Control and Prevention
EPI1991664	NA	Bahrain	2021-Oct-09	EPI_ISL_10826394	A/Bahrain/3211/2021	Ministry of Health Bahrain	Centers for Disease Control and Prevention
EPI1991672	NA	Kenya	2021-Dec-14	EPI_ISL_10826395	A/Kenya/105/2022	CDC-Kenya	Centers for Disease Control and Prevention
EPI1991680	NA	Kenya	2021-Dec-14	EPI_ISL_10826396	A/Kenya/108/2022	CDC-Kenya	Centers for Disease Control and Prevention
EPI1991688	NA	Bahrain	2021-Oct-11	EPI_ISL_10826397	A/Bahrain/1309/2021	Ministry of Health Bahrain	Centers for Disease Control and Prevention
EPI1991696	NA	Bahrain	2021-Oct-14	EPI_ISL_10826398	A/Bahrain/3467/2021	Ministry of Health Bahrain	Centers for Disease Control and Prevention
EPI1991704	NA	Bahrain	2021-Oct-08	EPI_ISL_10826399	A/Bahrain/3151/2021	Ministry of Health Bahrain	Centers for Disease Control and Prevention
EPI1991712	NA	Bahrain	2021-Oct-11	EPI_ISL_10826400	A/Bahrain/1307/2021	Ministry of Health Bahrain	Centers for Disease Control and Prevention
EPI1991720	NA	Bahrain	2021-Oct-10	EPI_ISL_10826401	A/Bahrain/1235/2021	Ministry of Health Bahrain	Centers for Disease Control and Prevention
EPI1991728	NA	Bahrain	2021-Oct-13	EPI_ISL_10826402	A/Bahrain/5753/2021	Ministry of Health Bahrain	Centers for Disease Control and Prevention
EPI1991744	NA	Bahrain	2021-Oct-12	EPI_ISL_10826404	A/Bahrain/0572/2021	Ministry of Health Bahrain	Centers for Disease Control and Prevention
EPI1991752	NA	Bahrain	2021-Oct-11	EPI_ISL_10826405	A/Bahrain/3692/2021	Ministry of Health Bahrain	Centers for Disease Control and Prevention
EPI1991760	NA	Bahrain	2021-Oct-12	EPI_ISL_10826406	A/Bahrain/3708/2021	Ministry of Health Bahrain	Centers for Disease Control and Prevention
EPI1991768	NA	Bahrain	2021-Oct-11	EPI_ISL_10826407	A/Bahrain/5266/2021	Ministry of Health Bahrain	Centers for Disease Control and Prevention
EPI1991776	NA	United States	2021-Dec-27	EPI_ISL_10826408	A/Alaska/07/2021	Alaska State Virology Lab	Centers for Disease Control and Prevention
EPI1991792	NA	United States	2022-Jan-20	EPI_ISL_10826410	A/California/13/2022	California Department of Health Services	Centers for Disease Control and Prevention
EPI1991824	NA	United States	2021-Dec-31	EPI_ISL_10826414	A/Utah/07/2021	Utah Department of Health	Centers for Disease Control and Prevention
EPI1992298	NA	Brazil	2022-Jan-04	EPI_ISL_10826415	A/Para/181383-IEC/2022	Evandro Chagas Institute	Evandro Chagas Institute	Mirleide, Cordeiro dos Santos; Jessylene, de Almeida Ferreira; Luana, Soares Barbagelata; Rayssa, Layna da Silva Bedran; Delana, Andreza Melo Bezerra; Dielle, Monteiro Teixeira; Patrícia, dos Santos Lobo; Kenny, da Costa Pinheiro; Jedson, Ferreira Cardoso; Luana, da Silva Soares
EPI1991848	NA	United States	2022-Jan-03	EPI_ISL_10826418	A/California/20/2022	California Department of Health Services	Centers for Disease Control and Prevention
EPI1991856	NA	United States	2022-Jan-05	EPI_ISL_10826419	A/California/07/2022	California Department of Health Services	Centers for Disease Control and Prevention
EPI1991920	NA	United States	2022-Jan-18	EPI_ISL_10826427	A/Washington/05/2022	Washington State Public Health Laboratory	Centers for Disease Control and Prevention
EPI1991936	NA	United States	2021-Dec-24	EPI_ISL_10826429	A/Alaska/06/2021	Alaska State Virology Lab	Centers for Disease Control and Prevention
EPI1991960	NA	United States	2021-Dec-26	EPI_ISL_10826432	A/Hawaii/04/2021	State of Hawaii Department of Health	Centers for Disease Control and Prevention
EPI1991976	NA	United States	2021-Dec-21	EPI_ISL_10826434	A/Alaska/03/2021	Alaska State Virology Lab	Centers for Disease Control and Prevention
EPI1992000	NA	United States	2022-Jan-13	EPI_ISL_10826437	A/Wyoming/02/2022	Wyoming Public Health Laboratory	Centers for Disease Control and Prevention
EPI1992016	NA	United States	2021-Dec-27	EPI_ISL_10826439	A/Hawaii/05/2021	State of Hawaii Department of Health	Centers for Disease Control and Prevention
EPI1992024	NA	United States	2021-Dec-21	EPI_ISL_10826440	A/Alaska/04/2021	Alaska State Virology Lab	Centers for Disease Control and Prevention
EPI1992032	NA	United States	2022-Jan-08	EPI_ISL_10826441	A/California/08/2022	California Department of Health Services	Centers for Disease Control and Prevention
EPI1992048	NA	United States	2022-Jan-02	EPI_ISL_10826443	A/California/18/2022	California Department of Health Services	Centers for Disease Control and Prevention
EPI1992064	NA	United States	2022-Jan-25	EPI_ISL_10826445	A/Utah/07/2022	Utah Department of Health	Centers for Disease Control and Prevention
EPI1992096	NA	United States	2022-Jan-19	EPI_ISL_10826449	A/California/12/2022	California Department of Health Services	Centers for Disease Control and Prevention
EPI1992104	NA	United States	2022-Jan-12	EPI_ISL_10826450	A/Wyoming/01/2022	Wyoming Public Health Laboratory	Centers for Disease Control and Prevention
EPI1992112	NA	United States	2022-Jan-10	EPI_ISL_10826451	A/California/09/2022	California Department of Health Services	Centers for Disease Control and Prevention
EPI1992119	NA	United States	2022-Jan-18	EPI_ISL_10826452	A/California/11/2022	California Department of Health Services	Centers for Disease Control and Prevention
EPI1992127	NA	United States	2022-Jan-18	EPI_ISL_10826453	A/Texas/02/2022	San Antonio Metropolitan Health	Centers for Disease Control and Prevention
EPI1992135	NA	United States	2022-Jan-24	EPI_ISL_10826454	A/California/14/2022	California Department of Health Services	Centers for Disease Control and Prevention
EPI1992143	NA	United States	2022-Jan-26	EPI_ISL_10826455	A/Texas/04/2022	San Antonio Metropolitan Health	Centers for Disease Control and Prevention
EPI1992160	NA	United States	2022-Jan-01	EPI_ISL_10826457	A/California/15/2022	California Department of Health Services	Centers for Disease Control and Prevention
EPI1992168	NA	United States	2022-Jan-25	EPI_ISL_10826458	A/Arizona/05/2022	Arizona Department of Health Services	Centers for Disease Control and Prevention
EPI1992185	NA	United States	2022-Jan-03	EPI_ISL_10826460	A/California/21/2022	California Department of Health Services	Centers for Disease Control and Prevention
EPI1992193	NA	United States	2022-Jan-20	EPI_ISL_10826461	A/Washington/06/2022	Washington State Public Health Laboratory	Centers for Disease Control and Prevention
EPI1992209	NA	United States	2022-Jan-18	EPI_ISL_10826463	A/Wyoming/03/2022	Wyoming Public Health Laboratory	Centers for Disease Control and Prevention
EPI1992216	NA	United States	2022-Jan-14	EPI_ISL_10826464	A/Hawaii/01/2022	State of Hawaii Department of Health	Centers for Disease Control and Prevention
EPI1992224	NA	United States	2022-Jan-02	EPI_ISL_10826465	A/California/17/2022	California Department of Health Services	Centers for Disease Control and Prevention
EPI1992232	NA	United States	2022-Jan-03	EPI_ISL_10826466	A/California/19/2022	California Department of Health Services	Centers for Disease Control and Prevention
EPI1992241	NA	United States	2022-Jan-17	EPI_ISL_10826467	A/California/10/2022	California Department of Health Services	Centers for Disease Control and Prevention
EPI1992249	NA	United States	2022-Jan-18	EPI_ISL_10826468	A/Utah/06/2022	Utah Department of Health	Centers for Disease Control and Prevention
EPI1992265	NA	United States	2022-Jan-13	EPI_ISL_10826470	A/Arizona/03/2022	Arizona Department of Health Services	Centers for Disease Control and Prevention
EPI1992282	NA	United States	2022-Jan-11	EPI_ISL_10826472	A/Washington/04/2022	Washington State Public Health Laboratory	Centers for Disease Control and Prevention
EPI1992508	NA	Brazil	2021-Dec-21	EPI_ISL_10826501	A/Maranhao/181327-IEC/2021	LACEN/MA - Laboratório Central de Saúde Pública do Maranhão	Evandro Chagas Institute	Mirleide, Cordeiro dos Santos; Jessylene, de Almeida Ferreira; Luana, Soares Barbagelata; Rayssa, Layna da Silva Bedran; Delana, Andreza Melo Bezerra; Dielle, Monteiro Teixeira; Patrícia, dos Santos Lobo; Kenny, da Costa Pinheiro; Jedson, Ferreira Cardoso; Luana, da Silva Soares
EPI1992745	NA	Brazil	2021-Dec-22	EPI_ISL_10826883	A/Maranhao/181332-IEC/2021	LACEN/MA - Laboratório Central de Saúde Pública do Maranhão	Evandro Chagas Institute	Mirleide, Cordeiro dos Santos; Jessylene, de Almeida Ferreira; Luana, Soares Barbagelata; Rayssa, Layna da Silva Bedran; Delana, Andreza Melo Bezerra; Dielle, Monteiro Teixeira; Patrícia, dos Santos Lobo; Kenny, da Costa Pinheiro; Jedson, Ferreira Cardoso; Luana, da Silva Soares
EPI1992584	NA	United States	2022-Jan-19	EPI_ISL_10826960	A/Pennsylvania/12/2022	Pennsylvania Department of Health	Centers for Disease Control and Prevention
EPI1992624	NA	United States	2022-Jan-15	EPI_ISL_10827003	A/Pennsylvania/11/2022	Pennsylvania Department of Health	Centers for Disease Control and Prevention
EPI1992656	NA	United States	2022-Jan-19	EPI_ISL_10827009	A/Pennsylvania/13/2022	Pennsylvania Department of Health	Centers for Disease Control and Prevention
EPI1992673	NA	United States	2021-Dec-23	EPI_ISL_10827024	A/Connecticut/14/2021	Connecticut Department. of Public Health	Centers for Disease Control and Prevention
EPI1992681	NA	United States	2022-Jan-04	EPI_ISL_10827130	A/Connecticut/01/2022	Connecticut Department. of Public Health	Centers for Disease Control and Prevention
EPI1992689	NA	United States	2021-Dec-28	EPI_ISL_10827140	A/Connecticut/15/2021	Connecticut Department. of Public Health	Centers for Disease Control and Prevention
EPI1992696	NA	United States	2022-Jan-19	EPI_ISL_10827151	A/Florida/04/2022	Florida Department of Health-Jacksonville	Centers for Disease Control and Prevention
EPI1992705	NA	United States	2022-Jan-18	EPI_ISL_10827160	A/Rhode Island/06/2022	Rhode Island Department of Health	Centers for Disease Control and Prevention
EPI1992713	NA	United States	2022-Jan-14	EPI_ISL_10827170	A/Rhode Island/04/2022	Rhode Island Department of Health	Centers for Disease Control and Prevention
EPI1992721	NA	United States	2022-Jan-18	EPI_ISL_10827182	A/Rhode Island/05/2022	Rhode Island Department of Health	Centers for Disease Control and Prevention
EPI1992729	NA	United States	2022-Jan-02	EPI_ISL_10827193	A/California/16/2022	California Department of Health Services	Centers for Disease Control and Prevention
EPI1992737	NA	United States	2022-Jan-19	EPI_ISL_10827204	A/Texas/03/2022	San Antonio Metropolitan Health	Centers for Disease Control and Prevention
EPI1992773	NA	United States	2022-Jan-25	EPI_ISL_10827245	A/West Virginia/04/2022	West Virginia Office of Laboratory Services	Centers for Disease Control and Prevention
EPI1992781	NA	United States	2022-Jan-11	EPI_ISL_10827246	A/West Virginia/01/2022	West Virginia Office of Laboratory Services	Centers for Disease Control and Prevention
EPI1992788	NA	United States	2022-Jan-11	EPI_ISL_10827247	A/West Virginia/02/2022	West Virginia Office of Laboratory Services	Centers for Disease Control and Prevention
EPI1992796	NA	United States	2022-Jan-21	EPI_ISL_10827248	A/West Virginia/03/2022	West Virginia Office of Laboratory Services	Centers for Disease Control and Prevention
EPI1992836	NA	United States	2022-Jan-13	EPI_ISL_10827368	A/New Jersey/02/2022	New Jersey Department of Health & Senior Services	Centers for Disease Control and Prevention
EPI1992843	NA	United States	2022-Jan-12	EPI_ISL_10827369	A/New Jersey/01/2022	New Jersey Department of Health & Senior Services	Centers for Disease Control and Prevention
EPI1992852	NA	United States	2022-Jan-18	EPI_ISL_10827376	A/New Jersey/03/2022	New Jersey Department of Health & Senior Services	Centers for Disease Control and Prevention
EPI1992866	NA	Ethiopia	2021-Aug-13	EPI_ISL_10827397	A/Ethiopia/3985/2021	Ethiopian Public Health Institute, National Influenza Laboratory	Centers for Disease Control and Prevention
EPI1993092	NA	United States	2022-Jan-18	EPI_ISL_10827699	A/Massachusetts/02/2022	Massachusetts Department of Public Health	Centers for Disease Control and Prevention
EPI1993109	NA	United States	2022-Jan-26	EPI_ISL_10827709	A/Delaware/06/2022	Delaware Public Health Lab	Centers for Disease Control and Prevention
EPI1993203	NA	United States	2022-Jan-25	EPI_ISL_10828103	A/Delaware/05/2022	Delaware Public Health Lab	Centers for Disease Control and Prevention
EPI1993211	NA	United States	2022-Jan-17	EPI_ISL_10828105	A/Massachusetts/01/2022	Massachusetts Department of Public Health	Centers for Disease Control and Prevention
EPI1993251	NA	United States	2022-Feb-02	EPI_ISL_10828114	A/Pennsylvania/14/2022	Pennsylvania Department of Health	Centers for Disease Control and Prevention
EPI1993259	NA	United States	2022-Jan-24	EPI_ISL_10828121	A/New Jersey/04/2022	New Jersey Department of Health & Senior Services	Centers for Disease Control and Prevention
EPI1993274	NA	United States	2022-Feb-07	EPI_ISL_10828142	A/Rhode Island/09/2022	Rhode Island Department of Health	Centers for Disease Control and Prevention
EPI1993314	NA	United States	2022-Jan-31	EPI_ISL_10828158	A/Rhode Island/08/2022	Rhode Island Department of Health	Centers for Disease Control and Prevention
EPI1993322	NA	United States	2022-Jan-26	EPI_ISL_10828167	A/Rhode Island/07/2022	Rhode Island Department of Health	Centers for Disease Control and Prevention
EPI1993329	NA	United States	2022-Feb-04	EPI_ISL_10828178	A/Florida/05/2022	Florida Department of Health-Jacksonville	Centers for Disease Control and Prevention
EPI1993337	NA	United States	2022-Feb-07	EPI_ISL_10828185	A/Pennsylvania/16/2022	Pennsylvania Department of Health	Centers for Disease Control and Prevention
EPI1993345	NA	United States	2022-Feb-06	EPI_ISL_10828186	A/Pennsylvania/15/2022	Pennsylvania Department of Health	Centers for Disease Control and Prevention
EPI1993353	NA	United States	2022-Feb-08	EPI_ISL_10828187	A/South Dakota/07/2022	South Dakota Public Health Lab	Centers for Disease Control and Prevention
EPI1993360	NA	United States	2022-Feb-03	EPI_ISL_10828188	A/Wisconsin/07/2022	Wisconsin State Laboratory of Hygiene	Centers for Disease Control and Prevention
EPI1993368	NA	United States	2022-Feb-09	EPI_ISL_10828189	A/Mississippi/05/2022	Mississippi Public Health Laboratory	Centers for Disease Control and Prevention
EPI1993376	NA	United States	2022-Feb-09	EPI_ISL_10828199	A/Wisconsin/09/2022	Wisconsin State Laboratory of Hygiene	Centers for Disease Control and Prevention
EPI1993384	NA	United States	2022-Feb-07	EPI_ISL_10828210	A/Mississippi/04/2022	Mississippi Public Health Laboratory	Centers for Disease Control and Prevention
EPI1993392	NA	United States	2022-Jan-31	EPI_ISL_10828220	A/Kansas/08/2022	Kansas Department of Health and Environment	Centers for Disease Control and Prevention
EPI1993400	NA	United States	2022-Jan-26	EPI_ISL_10828232	A/Missouri/08/2022	Missouri Department. of Health & Senior Services	Centers for Disease Control and Prevention
EPI1993408	NA	United States	2022-Feb-01	EPI_ISL_10828242	A/Mississippi/03/2022	Mississippi Public Health Laboratory	Centers for Disease Control and Prevention
EPI1993424	NA	United States	2022-Feb-07	EPI_ISL_10828263	A/Wisconsin/08/2022	Wisconsin State Laboratory of Hygiene	Centers for Disease Control and Prevention
EPI1993432	NA	United States	2022-Jan-24	EPI_ISL_10828268	A/Missouri/07/2022	Missouri Department. of Health & Senior Services	Centers for Disease Control and Prevention
EPI1993440	NA	United States	2022-Jan-28	EPI_ISL_10828275	A/Kansas/07/2022	Kansas Department of Health and Environment	Centers for Disease Control and Prevention
EPI1993448	NA	United States	2022-Jan-18	EPI_ISL_10828276	A/Iowa/04/2022	Iowa State Hygienic Laboratory	Centers for Disease Control and Prevention
EPI1993456	NA	United States	2022-Jan-19	EPI_ISL_10828277	A/Iowa/05/2022	Iowa State Hygienic Laboratory	Centers for Disease Control and Prevention
EPI1993472	NA	United States	2022-Jan-26	EPI_ISL_10828292	A/Illinois/03/2022	Illinois Department of Public Health-Springfield	Centers for Disease Control and Prevention
EPI1993487	NA	United States	2022-Jan-27	EPI_ISL_10828300	A/Minnesota/07/2022	Minnesota Department of Health	Centers for Disease Control and Prevention
EPI1993495	NA	United States	2022-Feb-02	EPI_ISL_10828310	A/Minnesota/09/2022	Minnesota Department of Health	Centers for Disease Control and Prevention
EPI1993502	NA	United States	2022-Feb-10	EPI_ISL_10828321	A/South Dakota/09/2022	South Dakota Public Health Lab	Centers for Disease Control and Prevention
EPI1993518	NA	United States	2022-Jan-21	EPI_ISL_10828339	A/Iowa/06/2022	Iowa State Hygienic Laboratory	Centers for Disease Control and Prevention
EPI1993526	NA	United States	2022-Feb-09	EPI_ISL_10828340	A/South Dakota/08/2022	South Dakota Public Health Lab	Centers for Disease Control and Prevention
EPI1993534	NA	United States	2022-Jan-13	EPI_ISL_10828341	A/Missouri/06/2022	Missouri Department. of Health & Senior Services	Centers for Disease Control and Prevention
EPI1993542	NA	United States	2022-Jan-28	EPI_ISL_10828342	A/Minnesota/08/2022	Minnesota Department of Health	Centers for Disease Control and Prevention
EPI1993550	NA	United States	2022-Feb-01	EPI_ISL_10828349	A/Kansas/09/2022	Kansas Department of Health and Environment	Centers for Disease Control and Prevention
EPI1993558	NA	United States	2022-Jan-25	EPI_ISL_10828360	A/Illinois/02/2022	Illinois Department of Public Health-Springfield	Centers for Disease Control and Prevention
EPI1993566	NA	Kenya	2021-Dec-16	EPI_ISL_10828372	A/Kenya/109/2022	CDC-Kenya	Centers for Disease Control and Prevention
EPI1993582	NA	Bahrain	2021-Oct-06	EPI_ISL_10828429	A/Bahrain/9339/2021	Ministry of Health Bahrain	Centers for Disease Control and Prevention
EPI1993590	NA	India	2021-Sep-03	EPI_ISL_10828440	A/India/Aurangabad-QC-21_55/2021	National Institute of Virology	Centers for Disease Control and Prevention
EPI1993598	NA	India	2021-Oct-12	EPI_ISL_10828452	A/India/Pun-NIV60/2021	National Institute of Virology	Centers for Disease Control and Prevention
EPI1993606	NA	India	2021-Sep-11	EPI_ISL_10828453	A/India/Aurangabad-QC_21_57/2021	National Institute of Virology	Centers for Disease Control and Prevention
EPI1993614	NA	India	2021-Oct-04	EPI_ISL_10828454	A/India/Pun-NIV363402/2021	National Institute of Virology	Centers for Disease Control and Prevention
EPI1993622	NA	United States	2022-Jan-31	EPI_ISL_10828455	A/Colorado/05/2022	Colorado Department of Health Lab	Centers for Disease Control and Prevention
EPI1993630	NA	India	2021-Sep-29	EPI_ISL_10828456	A/India/1492/2021	National Institute of Virology	Centers for Disease Control and Prevention
EPI1993638	NA	India	2021-Oct-12	EPI_ISL_10828462	A/India/Aurangabad-QC_21_59/2021	National Institute of Virology	Centers for Disease Control and Prevention
EPI1993646	NA	India	2021-Sep-15	EPI_ISL_10828474	A/India/Aurangabad-QC_21_58/2021	National Institute of Virology	Centers for Disease Control and Prevention
EPI1993662	NA	India	2021-Sep-23	EPI_ISL_10828495	A/India/AndhraPradesh-QC_21_67/2021	National Institute of Virology	Centers for Disease Control and Prevention
EPI1993670	NA	United States	2022-Jan-25	EPI_ISL_10828506	A/Colorado/03/2022	Colorado Department of Health Lab	Centers for Disease Control and Prevention
EPI1993678	NA	India	2021-Jul-20	EPI_ISL_10828517	A/India/Lucknow-QC_21_124/2021	National Institute of Virology	Centers for Disease Control and Prevention
EPI1993686	NA	India	2021-Aug-25	EPI_ISL_10828529	A/India/2153/2021	National Institute of Virology	Centers for Disease Control and Prevention
EPI1993694	NA	Niger	2021-Dec-14	EPI_ISL_10828540	A/Niger/10209/2021	Centre de Recherche Medicale et Sanitaire (CERMES)	Centers for Disease Control and Prevention
EPI1993710	NA	Niger	2022-Jan-06	EPI_ISL_10828549	A/Niger/10322/2022	Centre de Recherche Medicale et Sanitaire (CERMES)	Centers for Disease Control and Prevention
EPI1993725	NA	Niger	2021-Dec-10	EPI_ISL_10828551	A/Niger/10188/2021	Centre de Recherche Medicale et Sanitaire (CERMES)	Centers for Disease Control and Prevention
EPI1993733	NA	Niger	2022-Jan-13	EPI_ISL_10828552	A/Niger/10289/2022	Centre de Recherche Medicale et Sanitaire (CERMES)	Centers for Disease Control and Prevention
EPI1993741	NA	Niger	2022-Jan-12	EPI_ISL_10828561	A/Niger/10380/2022	Centre de Recherche Medicale et Sanitaire (CERMES)	Centers for Disease Control and Prevention
EPI1993749	NA	Niger	2021-Dec-21	EPI_ISL_10828573	A/Niger/10238/2021	Centre de Recherche Medicale et Sanitaire (CERMES)	Centers for Disease Control and Prevention
EPI1993757	NA	Niger	2021-Nov-04	EPI_ISL_10828585	A/Niger/10021/2021	Centre de Recherche Medicale et Sanitaire (CERMES)	Centers for Disease Control and Prevention
EPI1993772	NA	Brazil	2021-Dec-22	EPI_ISL_10828627	A/Maranhao/181356-IEC/2021	LACEN/MA - Laboratório Central de Saúde Pública do Maranhão	Evandro Chagas Institute	Mirleide, Cordeiro dos Santos; Jessylene, de Almeida Ferreira; Luana, Soares Barbagelata; Rayssa, Layna da Silva Bedran; Delana, Andreza Melo Bezerra; Dielle, Monteiro Teixeira; Patrícia, dos Santos Lobo; Kenny, da Costa Pinheiro; Jedson, Ferreira Cardoso; Luana, da Silva Soares
EPI1993780	NA	Brazil	2021-Dec-22	EPI_ISL_10828774	A/Maranhao/181360-IEC/2021	LACEN/MA - Laboratório Central de Saúde Pública do Maranhão	Evandro Chagas Institute	Mirleide, Cordeiro dos Santos; Jessylene, de Almeida Ferreira; Luana, Soares Barbagelata; Rayssa, Layna da Silva Bedran; Delana, Andreza Melo Bezerra; Dielle, Monteiro Teixeira; Patrícia, dos Santos Lobo; Kenny, da Costa Pinheiro; Jedson, Ferreira Cardoso; Luana, da Silva Soares
EPI1993799	NA	Brazil	2021-Dec-06	EPI_ISL_10829218	A/Paraiba/181426-IEC/2021	LACEN/PB - Laboratório Central de Saúde Pública da Paraíba	Evandro Chagas Institute	Mirleide, Cordeiro dos Santos; Jessylene, de Almeida Ferreira; Luana, Soares Barbagelata; Rayssa, Layna da Silva Bedran; Delana, Andreza Melo Bezerra; Dielle, Monteiro Teixeira; Patrícia, dos Santos Lobo; Kenny, da Costa Pinheiro; Jedson, Ferreira Cardoso; Luana, da Silva Soares
EPI1993807	NA	Brazil	2021-Sep-20	EPI_ISL_10830704	A/Paraiba/181445-IEC/2021	LACEN/PB - Laboratório Central de Saúde Pública da Paraíba	Evandro Chagas Institute	Mirleide, Cordeiro dos Santos; Jessylene, de Almeida Ferreira; Luana, Soares Barbagelata; Rayssa, Layna da Silva Bedran; Delana, Andreza Melo Bezerra; Dielle, Monteiro Teixeira; Patrícia, dos Santos Lobo; Kenny, da Costa Pinheiro; Jedson, Ferreira Cardoso; Luana, da Silva Soares
EPI1993815	NA	Brazil	2021-Dec-23	EPI_ISL_10830989	A/Paraiba/181452-IEC/2021	LACEN/PB - Laboratório Central de Saúde Pública da Paraíba	Evandro Chagas Institute	Mirleide, Cordeiro dos Santos; Jessylene, de Almeida Ferreira; Luana, Soares Barbagelata; Rayssa, Layna da Silva Bedran; Delana, Andreza Melo Bezerra; Dielle, Monteiro Teixeira; Patrícia, dos Santos Lobo; Kenny, da Costa Pinheiro; Jedson, Ferreira Cardoso; Luana, da Silva Soares
EPI1993823	NA	Brazil	2021-Dec-29	EPI_ISL_10831211	A/Paraiba/181456-IEC/2021	LACEN/PB - Laboratório Central de Saúde Pública da Paraíba	Evandro Chagas Institute	Mirleide, Cordeiro dos Santos; Jessylene, de Almeida Ferreira; Luana, Soares Barbagelata; Rayssa, Layna da Silva Bedran; Delana, Andreza Melo Bezerra; Dielle, Monteiro Teixeira; Patrícia, dos Santos Lobo; Kenny, da Costa Pinheiro; Jedson, Ferreira Cardoso; Luana, da Silva Soares
EPI1993831	NA	Brazil	2022-Jan-05	EPI_ISL_10832979	A/Paraiba/181464-IEC/2022	LACEN/PB - Laboratório Central de Saúde Pública da Paraíba	Evandro Chagas Institute	Mirleide, Cordeiro dos Santos; Jessylene, de Almeida Ferreira; Luana, Soares Barbagelata; Rayssa, Layna da Silva Bedran; Delana, Andreza Melo Bezerra; Dielle, Monteiro Teixeira; Patrícia, dos Santos Lobo; Kenny, da Costa Pinheiro; Jedson, Ferreira Cardoso; Luana, da Silva Soares
EPI1993839	NA	Brazil	2022-Jan-03	EPI_ISL_10833292	A/Paraiba/181465-IEC/2022	LACEN/PB - Laboratório Central de Saúde Pública da Paraíba	Evandro Chagas Institute	Mirleide, Cordeiro dos Santos; Jessylene, de Almeida Ferreira; Luana, Soares Barbagelata; Rayssa, Layna da Silva Bedran; Delana, Andreza Melo Bezerra; Dielle, Monteiro Teixeira; Patrícia, dos Santos Lobo; Kenny, da Costa Pinheiro; Jedson, Ferreira Cardoso; Luana, da Silva Soares
EPI1993883	NA	United States	2021-Dec-17	EPI_ISL_10862621	A/Colorado/12584/2021	U.S. Air Force School of Aerospace Medicine	U.S. Air Force School of Aerospace Medicine	Gruner, W.E., Muehleman, D.M., Fries, A.C., Garrett, C.M., Hanson, J.F., DeMarcus, L.S., Sjoberg, P.A., Wasik, P.M., Robbins, A.S., Macias, E.A., Shaw, K.B., Selent, M.U.
EPI1993891	NA	United States	2021-Dec-23	EPI_ISL_10862648	A/Colorado/12585/2021	U.S. Air Force School of Aerospace Medicine	U.S. Air Force School of Aerospace Medicine	Gruner, W.E., Muehleman, D.M., Fries, A.C., Garrett, C.M., Hanson, J.F., DeMarcus, L.S., Sjoberg, P.A., Wasik, P.M., Robbins, A.S., Macias, E.A., Shaw, K.B., Selent, M.U.
EPI1993899	NA	United States	2021-Dec-29	EPI_ISL_10862666	A/Florida/12586/2021	U.S. Air Force School of Aerospace Medicine	U.S. Air Force School of Aerospace Medicine	Gruner, W.E., Muehleman, D.M., Fries, A.C., Garrett, C.M., Hanson, J.F., DeMarcus, L.S., Sjoberg, P.A., Wasik, P.M., Robbins, A.S., Macias, E.A., Shaw, K.B., Selent, M.U.
EPI1993910	NA	United States	2022-Jan-06	EPI_ISL_10862681	A/Florida/12588/2022	U.S. Air Force School of Aerospace Medicine	U.S. Air Force School of Aerospace Medicine	Gruner, W.E., Muehleman, D.M., Fries, A.C., Garrett, C.M., Hanson, J.F., DeMarcus, L.S., Sjoberg, P.A., Wasik, P.M., Robbins, A.S., Macias, E.A., Shaw, K.B., Selent, M.U.
EPI1993918	NA	United States	2021-Dec-28	EPI_ISL_10862682	A/Florida/12589/2021	U.S. Air Force School of Aerospace Medicine	U.S. Air Force School of Aerospace Medicine	Gruner, W.E., Muehleman, D.M., Fries, A.C., Garrett, C.M., Hanson, J.F., DeMarcus, L.S., Sjoberg, P.A., Wasik, P.M., Robbins, A.S., Macias, E.A., Shaw, K.B., Selent, M.U.
EPI1993926	NA	United States	2022-Jan-07	EPI_ISL_10862683	A/Florida/12590/2022	U.S. Air Force School of Aerospace Medicine	U.S. Air Force School of Aerospace Medicine	Gruner, W.E., Muehleman, D.M., Fries, A.C., Garrett, C.M., Hanson, J.F., DeMarcus, L.S., Sjoberg, P.A., Wasik, P.M., Robbins, A.S., Macias, E.A., Shaw, K.B., Selent, M.U.
EPI1993934	NA	United States	2022-Jan-10	EPI_ISL_10862693	A/Florida/12591/2022	U.S. Air Force School of Aerospace Medicine	U.S. Air Force School of Aerospace Medicine	Gruner, W.E., Muehleman, D.M., Fries, A.C., Garrett, C.M., Hanson, J.F., DeMarcus, L.S., Sjoberg, P.A., Wasik, P.M., Robbins, A.S., Macias, E.A., Shaw, K.B., Selent, M.U.
EPI355535	NA	Vietnam	2007-Jan-15	EPI_ISL_105128	A/HaNoi/Q039/2007			Wentworth,D.E.; Dugan,V.; Halpin,R.; Lin,X.; Bera,J.; Ghedin,E.; Fedorova,N.; Overton,L.; Tsitrin,T.; Stockwell,T.; Katzel,D.; Li,K.; Amedeo,P.; Schobel,S.; Shrivastava,S.; Wang,S.; Thovarai,V.; Bishop,B.; Edworthy,P.; Kim,M.; Mai,L.T.Q.; Hien,N.T.; Ha,N.K.; Cuong,V.D.; Duc,D.T.; Phuong,H.V.M.; Hang,N.L.K.; Thanh,L.T.; Thach,N.C.; Huong,T.T.; Hien,P.T.; Giang,N.H.; Bao,Y.; Sanders,R.; Dernovoy,D.…
EPI355202	NA	United States	2011-Dec-01	EPI_ISL_104867	A/California/35/2011	California Department of Health Services	Centers for Disease Control and Prevention
EPI355201	NA	United States	2011-Dec-28	EPI_ISL_104866	A/Pennsylvania/17/2011	Pennsylvania Department of Health	Centers for Disease Control and Prevention
EPI356483	NA	Japan	2011-Jan-19	EPI_ISL_105997	A/Nagasaki/10N017/2011			Dapat,I.C.; Dapat,C.; Baranovich,T.; Kondo,H.; Suzuki,Y.; Saito,R.; Suzuki,H.
EPI355198	NA	United States	2011-Dec-16	EPI_ISL_104863	A/Texas/14/2011	Texas Department of State Health Services-Laboratory Services	Centers for Disease Control and Prevention
EPI355199	NA	United States	2011-Dec-28	EPI_ISL_104864	A/Delaware/13/2011	Delaware Public Health Lab	Centers for Disease Control and Prevention
EPI354109	NA	Vietnam	2004-Jan-01	EPI_ISL_104084	A/HungYen/HY028/2004			Wentworth,D.E.; Dugan,V.; Halpin,R.; Lin,X.; Bera,J.; Ghedin,E.; Fedorova,N.; Overton,L.; Tsitrin,T.; Stockwell,T.; Katzel,D.; Li,K.; Amedeo,P.; Schobel,S.; Shrivastava,S.; Wang,S.; Thovarai,V.; Bishop,B.; Edworthy,P.; Kim,M.; Mai,L.T.Q.; Hien,N.T.; Ha,N.K.; Cuong,V.D.; Duc,D.T.; Phuong,H.V.M.; Hang,N.L.K.; Thanh,L.T.; Thach,N.C.; Huong,T.T.; Hien,P.T.; Giang,N.H.; Bao,Y.; Sanders,R.; Dernovoy,D.…
EPI354216	NA	Vietnam	2005-Jul-15	EPI_ISL_104166	A/TayNguyen/TN340/2005			Wentworth,D.E.; Dugan,V.; Halpin,R.; Lin,X.; Bera,J.; Ghedin,E.; Fedorova,N.; Overton,L.; Tsitrin,T.; Stockwell,T.; Katzel,D.; Li,K.; Amedeo,P.; Schobel,S.; Shrivastava,S.; Wang,S.; Thovarai,V.; Bishop,B.; Edworthy,P.; Kim,M.; Mai,L.T.Q.; Hien,N.T.; Ha,N.K.; Cuong,V.D.; Duc,D.T.; Phuong,H.V.M.; Hang,N.L.K.; Thanh,L.T.; Thach,N.C.; Huong,T.T.; Hien,P.T.; Giang,N.H.; Bao,Y.; Sanders,R.; Dernovoy,D.…
EPI1847068	NA	Cambodia	2020-Sep-04	EPI_ISL_1041026	A/Cambodia/e1012391/2020	Institute Pasteur du Cambodia	WHO Collaborating Centre for Reference and Research on Influenza	Deng,Y-M; Iannello,P; Lau,H; Spirason,N; Moselen,J; Aziz,A; Komadina,N.
EPI355524	NA	Vietnam	2007-Jan-04	EPI_ISL_105125	A/HaNoi/Q011/2007			Wentworth,D.E.; Dugan,V.; Halpin,R.; Lin,X.; Bera,J.; Ghedin,E.; Fedorova,N.; Overton,L.; Tsitrin,T.; Stockwell,T.; Katzel,D.; Li,K.; Amedeo,P.; Schobel,S.; Shrivastava,S.; Wang,S.; Thovarai,V.; Bishop,B.; Edworthy,P.; Kim,M.; Mai,L.T.Q.; Hien,N.T.; Ha,N.K.; Cuong,V.D.; Duc,D.T.; Phuong,H.V.M.; Hang,N.L.K.; Thanh,L.T.; Thach,N.C.; Huong,T.T.; Hien,P.T.; Giang,N.H.; Bao,Y.; Sanders,R.; Dernovoy,D.…
EPI354265	NA	Vietnam	2005-Jul-22	EPI_ISL_104208	A/HaNoi/Q427/2005			Wentworth,D.E.; Dugan,V.; Halpin,R.; Lin,X.; Bera,J.; Ghedin,E.; Fedorova,N.; Overton,L.; Tsitrin,T.; Stockwell,T.; Katzel,D.; Li,K.; Amedeo,P.; Schobel,S.; Shrivastava,S.; Wang,S.; Thovarai,V.; Bishop,B.; Edworthy,P.; Kim,M.; Mai,L.T.Q.; Hien,N.T.; Ha,N.K.; Cuong,V.D.; Duc,D.T.; Phuong,H.V.M.; Hang,N.L.K.; Thanh,L.T.; Thach,N.C.; Huong,T.T.; Hien,P.T.; Giang,N.H.; Bao,Y.; Sanders,R.; Dernovoy,D.…
EPI356788	NA	Kenya	2011-Aug-14	EPI_ISL_106280	A/Kenya/153/2011	US Army Medical Research Unit - Kenya (USAMRU-K), GEIS Human Influenza Program	USAMRU-K	Bulimo,W.D; Achilla,R.A; Majanja,J.M; Wadegu,M.O; Osuna,F.A; Mukunzi,S.O; Mwangi, J.K; Mwangi,J.W; Opot, B.H; Kibet, K.M; Muthoni, J.N; Njiri,J.O.; Ocholla,S; Wurapa,K.E
EPI355200	NA	United States	2011-Dec-16	EPI_ISL_104865	A/Minnesota/25/2011	Minnesota Department of Health	Centers for Disease Control and Prevention
EPI353180	NA	Vietnam	2004-Jan-31	EPI_ISL_103570	A/NamDinh/HN30119/2004			Wentworth,D.E.; Dugan,V.; Halpin,R.; Lin,X.; Bera,J.; Ghedin,E.; Fedorova,N.; Overton,L.; Tsitrin,T.; Stockwell,T.; Katzel,D.; Li,K.; Amedeo,P.; Schobel,S.; Shrivastava,S.; Wang,S.; Thovarai,V.; Bishop,B.; Edworthy,P.; Kim,M.; Mai,L.T.Q.; Hien,N.T.; Ha,N.K.; Cuong,V.D.; Duc,D.T.; Phuong,H.V.M.; Hang,N.L.K.; Thanh,L.T.; Thach,N.C.; Huong,T.T.; Hien,P.T.; Giang,N.H.; Bao,Y.; Sanders,R.; Dernovoy,D.…
EPI1993093	NA	Brazil	2021-Dec-20	EPI_ISL_10827548	A/Maranhao/181337-IEC/2021	LACEN/MA - Laboratório Central de Saúde Pública do Maranhão	Evandro Chagas Institute	Mirleide, Cordeiro dos Santos; Jessylene, de Almeida Ferreira; Luana, Soares Barbagelata; Rayssa, Layna da Silva Bedran; Delana, Andreza Melo Bezerra; Dielle, Monteiro Teixeira; Patrícia, dos Santos Lobo; Kenny, da Costa Pinheiro; Jedson, Ferreira Cardoso; Luana, da Silva Soares
EPI1990787	NA	Denmark	2022-Feb-01	EPI_ISL_10803170	A/Denmark/70/2022	Statens Serum Institute	Statens Serum Institute	Trebbien, Ramona; Nissen, Jakob; Bolt Botnen, Amanda
EPI1990779	NA	Denmark	2022-Feb-01	EPI_ISL_10803140	A/Denmark/69/2022	Statens Serum Institute	Statens Serum Institute	Trebbien, Ramona; Nissen, Jakob; Bolt Botnen, Amanda
EPI1990766	NA	Denmark	2022-Jan-28	EPI_ISL_10803087	A/Denmark/67/2022	Statens Serum Institute	Statens Serum Institute	Trebbien, Ramona; Nissen, Jakob; Bolt Botnen, Amanda
EPI1990746	NA	Denmark	2022-Jan-21	EPI_ISL_10803083	A/Denmark/57/2022	Statens Serum Institute	Statens Serum Institute	Trebbien, Ramona; Nissen, Jakob; Bolt Botnen, Amanda
EPI1990739	NA	Denmark	2022-Feb-03	EPI_ISL_10803082	A/Denmark/88/2022	Statens Serum Institute	Statens Serum Institute	Trebbien, Ramona; Nissen, Jakob; Bolt Botnen, Amanda
EPI1990731	NA	Denmark	2022-Jan-23	EPI_ISL_10803080	A/Denmark/56/2022	Statens Serum Institute	Statens Serum Institute	Trebbien, Ramona; Nissen, Jakob; Bolt Botnen, Amanda
EPI1990724	NA	Denmark	2022-Feb-08	EPI_ISL_10803071	A/Denmark/92/2022	Statens Serum Institute	Statens Serum Institute	Trebbien, Ramona; Nissen, Jakob; Bolt Botnen, Amanda
EPI1990716	NA	Denmark	2022-Jan-21	EPI_ISL_10803070	A/Denmark/55/2022	Statens Serum Institute	Statens Serum Institute	Trebbien, Ramona; Nissen, Jakob; Bolt Botnen, Amanda
EPI1990708	NA	Denmark	2022-Feb-08	EPI_ISL_10803069	A/Denmark/100/2022	Statens Serum Institute	Statens Serum Institute	Trebbien, Ramona; Nissen, Jakob; Bolt Botnen, Amanda
EPI1990700	NA	Denmark	2022-Jan-20	EPI_ISL_10803068	A/Denmark/52/2022	Statens Serum Institute	Statens Serum Institute	Trebbien, Ramona; Nissen, Jakob; Bolt Botnen, Amanda
EPI1990693	NA	Denmark	2022-Feb-07	EPI_ISL_10803062	A/Denmark/85/2022	Statens Serum Institute	Statens Serum Institute	Trebbien, Ramona; Nissen, Jakob; Bolt Botnen, Amanda
EPI1990685	NA	Denmark	2022-Feb-05	EPI_ISL_10803052	A/Denmark/87/2022	Statens Serum Institute	Statens Serum Institute	Trebbien, Ramona; Nissen, Jakob; Bolt Botnen, Amanda
EPI1990677	NA	Denmark	2022-Feb-03	EPI_ISL_10803038	A/Denmark/90/2022	Statens Serum Institute	Statens Serum Institute	Trebbien, Ramona; Nissen, Jakob; Bolt Botnen, Amanda
EPI1990669	NA	Denmark	2022-Jan-26	EPI_ISL_10802998	A/Denmark/61/2022	Statens Serum Institute	Statens Serum Institute	Trebbien, Ramona; Nissen, Jakob; Bolt Botnen, Amanda
EPI1990661	NA	Denmark	2022-Feb-06	EPI_ISL_10802954	A/Denmark/84/2022	Statens Serum Institute	Statens Serum Institute	Trebbien, Ramona; Nissen, Jakob; Bolt Botnen, Amanda
EPI1990476	NA	United Kingdom	2022-Feb-19	EPI_ISL_10733340	A/Cardiff/1258/2022	Public Health Wales Microbiology Cardiff	Public Health Wales Microbiology Cardiff
EPI1990932	NA	Brazil	2021-Dec-21	EPI_ISL_10815382	A/Maranhao/181361-IEC/2021	LACEN/MA - Laboratório Central de Saúde Pública do Maranhão	Evandro Chagas Institute	Mirleide, Cordeiro dos Santos; Jessylene, de Almeida Ferreira; Luana, Soares Barbagelata; Rayssa, Layna da Silva Bedran; Delana, Andreza Melo Bezerra; Dielle, Monteiro Teixeira; Patrícia, dos Santos Lobo; Kenny, da Costa Pinheiro; Jedson, Ferreira Cardoso; Luana, da Silva Soares
EPI1989259	NA	Netherlands	2022-Jan-03	EPI_ISL_10626851	A/Netherlands/10013/2022	National Institute for Public Health and the Environment (RIVM)	National Institute for Public Health and the Environment (RIVM)	A,Meijer; L,Wijsman; S, vd Brink
EPI1989252	NA	Netherlands	2021-Dec-02	EPI_ISL_10626850	A/Netherlands/10217/2021	National Institute for Public Health and the Environment (RIVM)	National Institute for Public Health and the Environment (RIVM)	A,Meijer; L,Wijsman; S, vd Brink
EPI1989244	NA	Netherlands	2021-Dec-11	EPI_ISL_10626849	A/Netherlands/10216/2021	National Institute for Public Health and the Environment (RIVM)	National Institute for Public Health and the Environment (RIVM)	A,Meijer; L,Wijsman; S, vd Brink
EPI1989236	NA	Netherlands	2021-Dec-05	EPI_ISL_10626848	A/Netherlands/10191/2021	National Institute for Public Health and the Environment (RIVM)	National Institute for Public Health and the Environment (RIVM)	A,Meijer; L,Wijsman; S, vd Brink
EPI1989228	NA	Netherlands	2021-Nov-20	EPI_ISL_10626847	A/Netherlands/10190/2021	National Institute for Public Health and the Environment (RIVM)	National Institute for Public Health and the Environment (RIVM)	A,Meijer; L,Wijsman; S, vd Brink
EPI1989217	NA	Netherlands	2021-Nov-16	EPI_ISL_10626845	A/Netherlands/10188/2021	National Institute for Public Health and the Environment (RIVM)	National Institute for Public Health and the Environment (RIVM)	A,Meijer; L,Wijsman; S, vd Brink
EPI1989209	NA	Netherlands	2021-Nov-11	EPI_ISL_10626844	A/Netherlands/10124/2021	National Institute for Public Health and the Environment (RIVM)	National Institute for Public Health and the Environment (RIVM)	A,Meijer; L,Wijsman; S, vd Brink
EPI1989201	NA	Netherlands	2021-Nov-03	EPI_ISL_10626843	A/Netherlands/10123/2021	National Institute for Public Health and the Environment (RIVM)	National Institute for Public Health and the Environment (RIVM)	A,Meijer; L,Wijsman; S, vd Brink
EPI1989193	NA	Netherlands	2021-Nov-02	EPI_ISL_10626842	A/Netherlands/10103/2021	National Institute for Public Health and the Environment (RIVM)	National Institute for Public Health and the Environment (RIVM)	A,Meijer; L,Wijsman; S, vd Brink
EPI1989185	NA	Netherlands	2021-Oct-27	EPI_ISL_10626841	A/Netherlands/10102/2021	National Institute for Public Health and the Environment (RIVM)	National Institute for Public Health and the Environment (RIVM)	A,Meijer; L,Wijsman; S, vd Brink
EPI1989177	NA	Netherlands	2021-Oct-23	EPI_ISL_10626840	A/Netherlands/10101/2021	National Institute for Public Health and the Environment (RIVM)	National Institute for Public Health and the Environment (RIVM)	A,Meijer; L,Wijsman; S, vd Brink
EPI1989169	NA	Netherlands	2021-Oct-20	EPI_ISL_10626839	A/Netherlands/10100/2021	National Institute for Public Health and the Environment (RIVM)	National Institute for Public Health and the Environment (RIVM)	A,Meijer; L,Wijsman; S, vd Brink
EPI1989161	NA	Netherlands	2021-Oct-22	EPI_ISL_10626838	A/Netherlands/10099/2021	National Institute for Public Health and the Environment (RIVM)	National Institute for Public Health and the Environment (RIVM)	A,Meijer; L,Wijsman; S, vd Brink
EPI1989153	NA	Netherlands	2021-Oct-18	EPI_ISL_10626837	A/Netherlands/10098/2021	National Institute for Public Health and the Environment (RIVM)	National Institute for Public Health and the Environment (RIVM)	A,Meijer; L,Wijsman; S, vd Brink
EPI1989145	NA	Netherlands	2021-Oct-19	EPI_ISL_10626836	A/Netherlands/10097/2021	National Institute for Public Health and the Environment (RIVM)	National Institute for Public Health and the Environment (RIVM)	A,Meijer; L,Wijsman; S, vd Brink
EPI1989137	NA	Netherlands	2021-Oct-15	EPI_ISL_10626835	A/Netherlands/10096/2021	National Institute for Public Health and the Environment (RIVM)	National Institute for Public Health and the Environment (RIVM)	A,Meijer; L,Wijsman; S, vd Brink
EPI1989129	NA	Netherlands	2021-Oct-14	EPI_ISL_10626834	A/Netherlands/10095/2021	National Institute for Public Health and the Environment (RIVM)	National Institute for Public Health and the Environment (RIVM)	A,Meijer; L,Wijsman; S, vd Brink
EPI1989121	NA	Netherlands	2021-Oct-11	EPI_ISL_10626833	A/Netherlands/10094/2021	National Institute for Public Health and the Environment (RIVM)	National Institute for Public Health and the Environment (RIVM)	A,Meijer; L,Wijsman; S, vd Brink
EPI1989113	NA	Netherlands	2021-Oct-07	EPI_ISL_10626832	A/Netherlands/10093/2021	National Institute for Public Health and the Environment (RIVM)	National Institute for Public Health and the Environment (RIVM)	A,Meijer; L,Wijsman; S, vd Brink
EPI1989105	NA	Netherlands	2021-Oct-08	EPI_ISL_10626831	A/Netherlands/10092/2021	National Institute for Public Health and the Environment (RIVM)	National Institute for Public Health and the Environment (RIVM)	A,Meijer; L,Wijsman; S, vd Brink
EPI1987879	NA	Netherlands	2022-Feb-11	EPI_ISL_10434305	A/Netherlands/10070/2022	Academic Medical Center, University of Amsterdam	National Institute for Public Health and the Environment (RIVM)	A,Meijer; L,Wijsman; S, vd Brink
EPI1987891	NA	Netherlands	2022-Feb-12	EPI_ISL_10434307	A/Netherlands/10072/2022	Noordwest Ziekenhuisgroep	National Institute for Public Health and the Environment (RIVM)	A,Meijer; L,Wijsman; S, vd Brink
EPI1987899	NA	Netherlands	2022-Feb-11	EPI_ISL_10434308	A/Netherlands/10073/2022	PAMM	National Institute for Public Health and the Environment (RIVM)	A,Meijer; L,Wijsman; S, vd Brink
EPI1987887	NA	Netherlands	2022-Feb-04	EPI_ISL_10434306	A/Netherlands/10071/2022	Groene Hart Ziekenhuis	National Institute for Public Health and the Environment (RIVM)	A,Meijer; L,Wijsman; S, vd Brink
EPI1987971	NA	Netherlands	2022-Feb-13	EPI_ISL_10434318	A/Netherlands/10083/2022	OLVG Lab BV	National Institute for Public Health and the Environment (RIVM)	A,Meijer; L,Wijsman; S, vd Brink
EPI1987963	NA	Netherlands	2022-Feb-08	EPI_ISL_10434317	A/Netherlands/10082/2022	OLVG Lab BV	National Institute for Public Health and the Environment (RIVM)	A,Meijer; L,Wijsman; S, vd Brink
EPI1987955	NA	Netherlands	2022-Feb-02	EPI_ISL_10434316	A/Netherlands/10081/2022	OLVG Lab BV	National Institute for Public Health and the Environment (RIVM)	A,Meijer; L,Wijsman; S, vd Brink
EPI1987950	NA	Netherlands	2022-Feb-01	EPI_ISL_10434315	A/Netherlands/10080/2022	OLVG Lab BV	National Institute for Public Health and the Environment (RIVM)	A,Meijer; L,Wijsman; S, vd Brink
EPI1987942	NA	Netherlands	2022-Feb-02	EPI_ISL_10434314	A/Netherlands/10079/2022	OLVG Lab BV	National Institute for Public Health and the Environment (RIVM)	A,Meijer; L,Wijsman; S, vd Brink
EPI1987934	NA	Netherlands	2022-Feb-11	EPI_ISL_10434313	A/Netherlands/10078/2022	OLVG Lab BV	National Institute for Public Health and the Environment (RIVM)	A,Meijer; L,Wijsman; S, vd Brink
EPI1987926	NA	Netherlands	2022-Feb-03	EPI_ISL_10434312	A/Netherlands/10077/2022	OLVG Lab BV	National Institute for Public Health and the Environment (RIVM)	A,Meijer; L,Wijsman; S, vd Brink
EPI1987921	NA	Netherlands	2022-Jan-30	EPI_ISL_10434311	A/Netherlands/10076/2022	OLVG Lab BV	National Institute for Public Health and the Environment (RIVM)	A,Meijer; L,Wijsman; S, vd Brink
EPI1987913	NA	Netherlands	2022-Jan-27	EPI_ISL_10434310	A/Netherlands/10075/2022	OLVG Lab BV	National Institute for Public Health and the Environment (RIVM)	A,Meijer; L,Wijsman; S, vd Brink
EPI1988003	NA	Netherlands	2022-Feb-15	EPI_ISL_10434323	A/Netherlands/10087/2022	Haga Ziekenhuis	National Institute for Public Health and the Environment (RIVM)	A,Meijer; L,Wijsman; S, vd Brink
EPI1987995	NA	Netherlands	2022-Feb-10	EPI_ISL_10434322	A/Netherlands/10086/2022	Haga Ziekenhuis	National Institute for Public Health and the Environment (RIVM)	A,Meijer; L,Wijsman; S, vd Brink
EPI1987987	NA	Netherlands	2022-Feb-10	EPI_ISL_10434320	A/Netherlands/10085/2022	Haga Ziekenhuis	National Institute for Public Health and the Environment (RIVM)	A,Meijer; L,Wijsman; S, vd Brink
EPI1987979	NA	Netherlands	2022-Feb-15	EPI_ISL_10434319	A/Netherlands/10084/2022	Eurofins Medische Microbiologie BV	National Institute for Public Health and the Environment (RIVM)	A,Meijer; L,Wijsman; S, vd Brink
EPI1988956	NA	Spain	2022-Jan-01	EPI_ISL_10500088	A/Catalonia/NSVH101715868/2022	Hospital Universitari Vall d'Hebron	Hospital Universitari Vall d'Hebron	Anton, A.; Martin, MC.; Andres, C.; Codina, MG.; Pumarola, T.
EPI1988948	NA	Spain	2022-Feb-15	EPI_ISL_10500078	A/Catalonia/NSVH198234583/2022	Hospital Universitari Vall d'Hebron	Hospital Universitari Vall d'Hebron	Anton, A.; Martin, MC.; Andres, C.; Codina, MG.; Pumarola, T.
EPI1988940	NA	Spain	2022-Feb-16	EPI_ISL_10500065	A/Catalonia/NSVH198234758/2022	Hospital Universitari Vall d'Hebron	Hospital Universitari Vall d'Hebron	Anton, A.; Martin, MC.; Andres, C.; Codina, MG.; Pumarola, T.
EPI1988932	NA	Spain	2022-Feb-16	EPI_ISL_10500052	A/Catalonia/NSVH198234761/2022	Hospital Universitari Vall d'Hebron	Hospital Universitari Vall d'Hebron	Anton, A.; Martin, MC.; Andres, C.; Codina, MG.; Pumarola, T.
EPI1988924	NA	Spain	2021-Dec-30	EPI_ISL_10500039	A/Catalonia/NSVH199820318/2021	Hospital Universitari Vall d'Hebron	Hospital Universitari Vall d'Hebron	Anton, A.; Martin, MC.; Andres, C.; Codina, MG.; Pumarola, T.
EPI1988916	NA	Spain	2022-Feb-16	EPI_ISL_10500032	A/Catalonia/NSVH198234760/2022	Hospital Universitari Vall d'Hebron	Hospital Universitari Vall d'Hebron	Anton, A.; Martin, MC.; Andres, C.; Codina, MG.; Pumarola, T.
EPI359990	NA	Finland	2011-Nov-03	EPI_ISL_108483	A/Finland/190/2011	Finnish Institute for Health and Welfare, THL	Finnish Institute for Health and Welfare, THL	Ikonen, Niina; Haanpää, Minna; Ziegler, Thedi; Julkunen, Ilkka
EPI356947	NA	Kenya	2011-Oct-11	EPI_ISL_106351	A/Kenya/166/2011	US Army Medical Research Unit - Kenya (USAMRU-K), GEIS Human Influenza Program	USAMRU-K	Bulimo,W.D; Achilla,R.A; Majanja,J.M; Wadegu,M.O; Osuna,F.A; Mukunzi,S.O; Mwangi, J.K; Mwangi,J.W; Opot, B.H; Kibet, K.M; Muthoni, J.N; Njiri,J.O.; Ocholla,S; Wurapa,K.E
EPI356928	NA	Kenya	2011-Oct-21	EPI_ISL_106349	A/Kenya/164/2011	US Army Medical Research Unit - Kenya (USAMRU-K), GEIS Human Influenza Program	USAMRU-K	Bulimo,W.D; Achilla,R.A; Majanja,J.M; Wadegu,M.O; Osuna,F.A; Mukunzi,S.O; Mwangi, J.K; Mwangi,J.W; Opot, B.H; Kibet, K.M; Muthoni, J.N; Njiri,J.O.; Ocholla,S; Wurapa,K.E
EPI356916	NA	Kenya	2011-Oct-21	EPI_ISL_106348	A/Kenya/163/2011	US Army Medical Research Unit - Kenya (USAMRU-K), GEIS Human Influenza Program	USAMRU-K	Bulimo,W.D; Achilla,R.A; Majanja,J.M; Wadegu,M.O; Osuna,F.A; Mukunzi,S.O; Mwangi, J.K; Mwangi,J.W; Opot, B.H; Kibet, K.M; Muthoni, J.N; Njiri,J.O.; Ocholla,S; Wurapa,K.E
EPI356908	NA	Kenya	2011-Oct-26	EPI_ISL_106347	A/Kenya/162/2011	US Army Medical Research Unit - Kenya (USAMRU-K), GEIS Human Influenza Program	USAMRU-K	Bulimo,W.D; Achilla,R.A; Majanja,J.M; Wadegu,M.O; Osuna,F.A; Mukunzi,S.O; Mwangi, J.K; Mwangi,J.W; Opot, B.H; Kibet, K.M; Muthoni, J.N; Njiri,J.O.; Ocholla,S; Wurapa,K.E
EPI356898	NA	Kenya	2011-Oct-26	EPI_ISL_106342	A/Kenya/161/2011	US Army Medical Research Unit - Kenya (USAMRU-K), GEIS Human Influenza Program	USAMRU-K	Bulimo,W.D; Achilla,R.A; Majanja,J.M; Wadegu,M.O; Osuna,F.A; Mukunzi,S.O; Mwangi, J.K; Mwangi,J.W; Opot, B.H; Kibet, K.M; Muthoni, J.N; Njiri,J.O.; Ocholla,S; Wurapa,K.E
EPI356890	NA	Kenya	2011-Oct-25	EPI_ISL_106328	A/Kenya/160/2011	US Army Medical Research Unit - Kenya (USAMRU-K), GEIS Human Influenza Program	USAMRU-K	Bulimo,W.D; Achilla,R.A; Majanja,J.M; Wadegu,M.O; Osuna,F.A; Mukunzi,S.O; Mwangi, J.K; Mwangi,J.W; Opot, B.H; Kibet, K.M; Muthoni, J.N; Njiri,J.O.; Ocholla,S; Wurapa,K.E
EPI356877	NA	Kenya	2011-Oct-18	EPI_ISL_106314	A/Kenya/159/2011	US Army Medical Research Unit - Kenya (USAMRU-K), GEIS Human Influenza Program	USAMRU-K
EPI356874	NA	Kenya	2011-Oct-18	EPI_ISL_106313	A/Kenya/158/2011	US Army Medical Research Unit - Kenya (USAMRU-K), GEIS Human Influenza Program	USAMRU-K
EPI356871	NA	Kenya	2011-Oct-10	EPI_ISL_106312	A/Kenya/157/2011	US Army Medical Research Unit - Kenya (USAMRU-K), GEIS Human Influenza Program	USAMRU-K
EPI356817	NA	Kenya	2011-Sep-30	EPI_ISL_106294	A/Kenya/156/2011	US Army Medical Research Unit - Kenya (USAMRU-K), GEIS Human Influenza Program	USAMRU-K
EPI356814	NA	Kenya	2011-Sep-23	EPI_ISL_106289	A/Kenya/155/2011	US Army Medical Research Unit - Kenya (USAMRU-K), GEIS Human Influenza Program	USAMRU-K	Bulimo,W.D; Achilla,R.A; Majanja,J.M; Wadegu,M.O; Osuna,F.A; Mukunzi,S.O; Mwangi, J.K; Mwangi,J.W; Opot, B.H; Kibet, K.M; Muthoni, J.N; Njiri,J.O.; Ocholla,S; Wurapa,K.E
EPI356799	NA	Kenya	2011-Sep-09	EPI_ISL_106288	A/Kenya/154/2011	US Army Medical Research Unit - Kenya (USAMRU-K), GEIS Human Influenza Program	USAMRU-K	Bulimo,W.D; Achilla,R.A; Majanja,J.M; Wadegu,M.O; Osuna,F.A; Mukunzi,S.O; Mwangi, J.K; Mwangi,J.W; Opot, B.H; Kibet, K.M; Muthoni, J.N; Njiri,J.O.; Ocholla,S; Wurapa,K.E
EPI357080	NA	Vietnam	2007-Jul-09	EPI_ISL_106470	A/TayNguyen/HCM955/2007			Wentworth,D.E.; Dugan,V.; Halpin,R.; Lin,X.; Bera,J.; Ghedin,E.; Fedorova,N.; Overton,L.; Tsitrin,T.; Stockwell,T.; Katzel,D.; Li,K.; Amedeo,P.; Schobel,S.; Shrivastava,S.; Wang,S.; Thovarai,V.; Bishop,B.; Edworthy,P.; Kim,M.; Mai,L.T.Q.; Hien,N.T.; Ha,N.K.; Cuong,V.D.; Duc,D.T.; Phuong,H.V.M.; Hang,N.L.K.; Thanh,L.T.; Thach,N.C.; Huong,T.T.; Hien,P.T.; Giang,N.H.; Bao,Y.; Sanders,R.; Dernovoy,D.…
EPI359595	NA	Germany	2011-Jan-01	EPI_ISL_108357	A/Berlin/93/2011	National Institute for Medical Research	Centers for Disease Control and Prevention
EPI1993172	NA	United States	2022-Jan-30	EPI_ISL_10827769	A/District Of Columbia/02/2022	DC Public Health Lab	Centers for Disease Control and Prevention
EPI1993123	NA	United States	2022-Jan-25	EPI_ISL_10827716	A/District Of Columbia/01/2022	DC Public Health Lab	Centers for Disease Control and Prevention
EPI362311	NA	United States	2012-Feb-06	EPI_ISL_108351	A/Wyoming/03/2012	Wyoming Public Health Laboratory	Centers for Disease Control and Prevention
EPI359592	NA	United States	2012-Feb-06	EPI_ISL_108356	A/Georgia/04/2012	Georgia Public Health Laboratory	Centers for Disease Control and Prevention
EPI359577	NA	United States	2012-Feb-01	EPI_ISL_108350	A/Colorado/08/2012	Colorado Department of Health Lab	Centers for Disease Control and Prevention
EPI359589	NA	United States	2012-Feb-03	EPI_ISL_108355	A/Kentucky/02/2012	Kentucky Division of Laboratory Services	Centers for Disease Control and Prevention
EPI359598	NA	United States	2012-Feb-03	EPI_ISL_108358	A/Montana/06/2012	Montana Public Health Laboratory	Centers for Disease Control and Prevention
EPI359580	NA	United States	2012-Feb-21	EPI_ISL_108352	A/Massachusetts/03/2012	Massachusetts Department of Public Health	Centers for Disease Control and Prevention
EPI1992890	NA	United States	2022-Jan-30	EPI_ISL_10827546	A/Tennessee/01/2022	Tennessee Department of Health Laboratory-Nashville	Centers for Disease Control and Prevention
EPI1992939	NA	United States	2022-Jan-26	EPI_ISL_10827564	A/Nebraska/05/2022	Nebraska Public Health Lab	Centers for Disease Control and Prevention
EPI1993053	NA	United States	2022-Jan-31	EPI_ISL_10827678	A/Ohio/04/2022	Ohio Department of Health Laboratories	Centers for Disease Control and Prevention
EPI1992898	NA	United States	2022-Jan-28	EPI_ISL_10827558	A/Ohio/03/2022	Ohio Department of Health Laboratories	Centers for Disease Control and Prevention
EPI359586	NA	United States	2012-Feb-17	EPI_ISL_108354	A/Virginia/05/2012	Virginia Division of Consolidated Laboratories	Centers for Disease Control and Prevention
EPI1993147	NA	United States	2022-Jan-18	EPI_ISL_10827736	A/Delaware/04/2022	Delaware Public Health Lab	Centers for Disease Control and Prevention
EPI357045	NA	Sweden	2012-Jan-23	EPI_ISL_106416	A/Stockholm/6/2012		Public Health Agency of Sweden
EPI357019	NA	Sweden	2012-Jan-15	EPI_ISL_106397	A/Stockholm/12/2012		Public Health Agency of Sweden
EPI357009	NA	Sweden	2012-Jan-21	EPI_ISL_106394	A/Stockholm/11/2012		Public Health Agency of Sweden
EPI359685	NA	France	2012-Jan-21	EPI_ISL_108399	A/Paris/494/2012	Institut Pasteur	Institut Pasteur	V,ENOUF
EPI359647	NA	France	2012-Jan-20	EPI_ISL_108381	A/Centre/173/2012	Institut Pasteur	Institut Pasteur	V,ENOUF
EPI359644	NA	France	2012-Jan-18	EPI_ISL_108380	A/Franche_Comte/163/2012	Institut Pasteur	Institut Pasteur	V,ENOUF
EPI359639	NA	France	2012-Jan-19	EPI_ISL_108377	A/Paris/149/2012	Institut Pasteur	Institut Pasteur	V,ENOUF
EPI359636	NA	France	2012-Jan-09	EPI_ISL_108376	A/Caen/145/2012	Institut Pasteur	Institut Pasteur	V,ENOUF
EPI359631	NA	France	2012-Jan-15	EPI_ISL_108374	A/Caen/143/2012	Institut Pasteur	Institut Pasteur	V,ENOUF
EPI359679	NA	France	2012-Jan-25	EPI_ISL_108397	A/Paris/207/2012		Institut Pasteur	V,ENOUF
EPI360905	NA	United States	2012-Jan-18	EPI_ISL_109746	A/California/18/2012	California Department of Health Services	Centers for Disease Control and Prevention
EPI360908	NA	Switzerland	2010-Jul-02	EPI_ISL_109747	A/Geneva/4149722/2010	National Institute for Medical Research	Centers for Disease Control and Prevention
EPI360914	NA	United States	2012-Feb-02	EPI_ISL_109749	A/Oregon/03/2012	Oregon Public Health Laboratory	Centers for Disease Control and Prevention
EPI360935	NA	United States	2012-Feb-02	EPI_ISL_109756	A/Washington/12/2012	Spokane Regional Health District	Centers for Disease Control and Prevention
EPI360938	NA	United States	2012-Feb-19	EPI_ISL_109757	A/Ohio/01/2012	Ohio Department of Health Laboratories	Centers for Disease Control and Prevention
EPI360941	NA	United States	2012-Feb-07	EPI_ISL_109758	A/Nevada/08/2012	Southern Nevada Public Health Lab	Centers for Disease Control and Prevention
EPI360944	NA	United States	2012-Feb-09	EPI_ISL_109759	A/Pennsylvania/05/2012	Pennsylvania Department of Health	Centers for Disease Control and Prevention
EPI362924	NA	Netherlands	2002-Jan-07	EPI_ISL_110654	A/Netherlands/1/2002			Wentworth,D.E.; Dugan,V.; Halpin,R.; Lin,X.; Bera,J.; Ghedin,E.; Fedorova,N.; Overton,L.; Tsitrin,T.; Stockwell,T.; Amedeo,P.; Bishop,B.; Chen,H.; Edworthy,P.; Gupta,N.; Katzel,D.; Li,K.; Schobel,S.; Shrivastava,S.; Thovarai,V.; Wang,S.; Westgeest,K.B.; van Beek,R.; Bestebroer,T.M.; de Jong,J.C.; Rimmelzwaan,G.F.; Osterhaus,A.D.M.E.; Fouchier,R.A.M.; Bao,Y.; Sanders,R.; Dernovoy,D.; Kiryutin,B.; …
EPI362928	NA	Netherlands	2003-Feb-18	EPI_ISL_110689	A/Netherlands/20/2003			Wentworth,D.E.; Dugan,V.; Halpin,R.; Lin,X.; Bera,J.; Ghedin,E.; Fedorova,N.; Overton,L.; Tsitrin,T.; Stockwell,T.; Amedeo,P.; Bishop,B.; Chen,H.; Edworthy,P.; Gupta,N.; Katzel,D.; Li,K.; Schobel,S.; Shrivastava,S.; Thovarai,V.; Wang,S.; Westgeest,K.B.; van Beek,R.; Bestebroer,T.M.; de Jong,J.C.; Rimmelzwaan,G.F.; Osterhaus,A.D.M.E.; Fouchier,R.A.M.; Bao,Y.; Sanders,R.; Dernovoy,D.; Kiryutin,B.; …
EPI362935	NA	Netherlands	2003-Mar-05	EPI_ISL_110691	A/Netherlands/88/2003			Wentworth,D.E.; Dugan,V.; Halpin,R.; Lin,X.; Bera,J.; Ghedin,E.; Fedorova,N.; Overton,L.; Tsitrin,T.; Stockwell,T.; Amedeo,P.; Bishop,B.; Chen,H.; Edworthy,P.; Gupta,N.; Katzel,D.; Li,K.; Schobel,S.; Shrivastava,S.; Thovarai,V.; Wang,S.; Westgeest,K.B.; van Beek,R.; Bestebroer,T.M.; de Jong,J.C.; Rimmelzwaan,G.F.; Osterhaus,A.D.M.E.; Fouchier,R.A.M.; Bao,Y.; Sanders,R.; Dernovoy,D.; Kiryutin,B.; …
EPI362938	NA	Netherlands	2003-Apr-20	EPI_ISL_110692	A/Netherlands/217/2003			Wentworth,D.E.; Dugan,V.; Halpin,R.; Lin,X.; Bera,J.; Ghedin,E.; Fedorova,N.; Overton,L.; Tsitrin,T.; Stockwell,T.; Amedeo,P.; Bishop,B.; Chen,H.; Edworthy,P.; Gupta,N.; Katzel,D.; Li,K.; Schobel,S.; Shrivastava,S.; Thovarai,V.; Wang,S.; Westgeest,K.B.; van Beek,R.; Bestebroer,T.M.; de Jong,J.C.; Rimmelzwaan,G.F.; Osterhaus,A.D.M.E.; Fouchier,R.A.M.; Bao,Y.; Sanders,R.; Dernovoy,D.; Kiryutin,B.; …
EPI362340	NA	Australia	2007-Jan-01	EPI_ISL_110723	A/Brisbane/10/2007			Wentworth,D.E.; Dugan,V.; Halpin,R.; Lin,X.; Bera,J.; Ghedin,E.; Fedorova,N.; Overton,L.; Tsitrin,T.; Stockwell,T.; Amedeo,P.; Bishop,B.; Chen,H.; Edworthy,P.; Gupta,N.; Katzel,D.; Li,K.; Schobel,S.; Shrivastava,S.; Thovarai,V.; Wang,S.; Westgeest,K.B.; van Beek,R.; Bestebroer,T.M.; de Jong,J.C.; Rimmelzwaan,G.F.; Osterhaus,A.D.M.E.; Fouchier,R.A.M.; Bao,Y.; Sanders,R.; Dernovoy,D.; Kiryutin,B.; …
EPI362352	NA	Netherlands	2009-Jan-12	EPI_ISL_110725	A/Netherlands/69/2009			Wentworth,D.E.; Dugan,V.; Halpin,R.; Lin,X.; Bera,J.; Ghedin,E.; Fedorova,N.; Overton,L.; Tsitrin,T.; Stockwell,T.; Amedeo,P.; Bishop,B.; Chen,H.; Edworthy,P.; Gupta,N.; Katzel,D.; Li,K.; Schobel,S.; Shrivastava,S.; Thovarai,V.; Wang,S.; Westgeest,K.B.; van Beek,R.; Bestebroer,T.M.; de Jong,J.C.; Rimmelzwaan,G.F.; Osterhaus,A.D.M.E.; Fouchier,R.A.M.; Bao,Y.; Sanders,R.; Dernovoy,D.; Kiryutin,B.; …
EPI362362	NA	Netherlands	2009-Jun-25	EPI_ISL_110727	A/Netherlands/761/2009			Wentworth,D.E.; Dugan,V.; Halpin,R.; Lin,X.; Bera,J.; Ghedin,E.; Fedorova,N.; Overton,L.; Tsitrin,T.; Stockwell,T.; Amedeo,P.; Bishop,B.; Chen,H.; Edworthy,P.; Gupta,N.; Katzel,D.; Li,K.; Schobel,S.; Shrivastava,S.; Thovarai,V.; Wang,S.; Westgeest,K.B.; van Beek,R.; Bestebroer,T.M.; de Jong,J.C.; Rimmelzwaan,G.F.; Osterhaus,A.D.M.E.; Fouchier,R.A.M.; Bao,Y.; Sanders,R.; Dernovoy,D.; Kiryutin,B.; …
EPI362374	NA	Netherlands	1968-Jan-01	EPI_ISL_110734	A/Bilthoven/15793/1968			Wentworth,D.E.; Dugan,V.; Halpin,R.; Lin,X.; Bera,J.; Ghedin,E.; Fedorova,N.; Overton,L.; Tsitrin,T.; Stockwell,T.; Amedeo,P.; Bishop,B.; Chen,H.; Edworthy,P.; Gupta,N.; Katzel,D.; Li,K.; Schobel,S.; Shrivastava,S.; Thovarai,V.; Wang,S.; Westgeest,K.B.; van Beek,R.; Bestebroer,T.M.; de Jong,J.C.; Rimmelzwaan,G.F.; Osterhaus,A.D.M.E.; Fouchier,R.A.M.; Bao,Y.; Sanders,R.; Dernovoy,D.; Kiryutin,B.; …
EPI362390	NA	Netherlands	1969-Jan-01	EPI_ISL_110747	A/Bilthoven/808/1969			Wentworth,D.E.; Dugan,V.; Halpin,R.; Lin,X.; Bera,J.; Ghedin,E.; Fedorova,N.; Overton,L.; Tsitrin,T.; Stockwell,T.; Amedeo,P.; Bishop,B.; Chen,H.; Edworthy,P.; Gupta,N.; Katzel,D.; Li,K.; Schobel,S.; Shrivastava,S.; Thovarai,V.; Wang,S.; Westgeest,K.B.; van Beek,R.; Bestebroer,T.M.; de Jong,J.C.; Rimmelzwaan,G.F.; Osterhaus,A.D.M.E.; Fouchier,R.A.M.; Bao,Y.; Sanders,R.; Dernovoy,D.; Kiryutin,B.; …
EPI362416	NA	Hong Kong (SAR)	1971-Jan-01	EPI_ISL_110779	A/Hong Kong/107/1971			Wentworth,D.E.; Dugan,V.; Halpin,R.; Lin,X.; Bera,J.; Ghedin,E.; Fedorova,N.; Overton,L.; Tsitrin,T.; Stockwell,T.; Amedeo,P.; Bishop,B.; Chen,H.; Edworthy,P.; Gupta,N.; Katzel,D.; Li,K.; Schobel,S.; Shrivastava,S.; Thovarai,V.; Wang,S.; Westgeest,K.B.; van Beek,R.; Bestebroer,T.M.; de Jong,J.C.; Rimmelzwaan,G.F.; Osterhaus,A.D.M.E.; Fouchier,R.A.M.; Bao,Y.; Sanders,R.; Dernovoy,D.; Kiryutin,B.; …
EPI362444	NA	Netherlands	1973-Jan-01	EPI_ISL_110820	A/Bilthoven/748/1973			Wentworth,D.E.; Dugan,V.; Halpin,R.; Lin,X.; Bera,J.; Ghedin,E.; Fedorova,N.; Overton,L.; Tsitrin,T.; Stockwell,T.; Amedeo,P.; Bishop,B.; Chen,H.; Edworthy,P.; Gupta,N.; Katzel,D.; Li,K.; Schobel,S.; Shrivastava,S.; Thovarai,V.; Wang,S.; Westgeest,K.B.; van Beek,R.; Bestebroer,T.M.; de Jong,J.C.; Rimmelzwaan,G.F.; Osterhaus,A.D.M.E.; Fouchier,R.A.M.; Bao,Y.; Sanders,R.; Dernovoy,D.; Kiryutin,B.; …
EPI362457	NA	Netherlands	1975-Jan-01	EPI_ISL_110822	A/Bilthoven/4273/1975			Wentworth,D.E.; Dugan,V.; Halpin,R.; Lin,X.; Bera,J.; Ghedin,E.; Fedorova,N.; Overton,L.; Tsitrin,T.; Stockwell,T.; Amedeo,P.; Bishop,B.; Chen,H.; Edworthy,P.; Gupta,N.; Katzel,D.; Li,K.; Schobel,S.; Shrivastava,S.; Thovarai,V.; Wang,S.; Westgeest,K.B.; van Beek,R.; Bestebroer,T.M.; de Jong,J.C.; Rimmelzwaan,G.F.; Osterhaus,A.D.M.E.; Fouchier,R.A.M.; Bao,Y.; Sanders,R.; Dernovoy,D.; Kiryutin,B.; …
EPI362470	NA	Netherlands	1980-Jan-01	EPI_ISL_110861	A/Rotterdam/577/1980			Wentworth,D.E.; Dugan,V.; Halpin,R.; Lin,X.; Bera,J.; Ghedin,E.; Fedorova,N.; Overton,L.; Tsitrin,T.; Stockwell,T.; Amedeo,P.; Bishop,B.; Chen,H.; Edworthy,P.; Gupta,N.; Katzel,D.; Li,K.; Schobel,S.; Shrivastava,S.; Thovarai,V.; Wang,S.; Westgeest,K.B.; van Beek,R.; Bestebroer,T.M.; de Jong,J.C.; Rimmelzwaan,G.F.; Osterhaus,A.D.M.E.; Fouchier,R.A.M.; Bao,Y.; Sanders,R.; Dernovoy,D.; Kiryutin,B.; …
EPI362477	NA	Netherlands	1981-Jan-01	EPI_ISL_110862	A/Bilthoven/4791/1981			Wentworth,D.E.; Dugan,V.; Halpin,R.; Lin,X.; Bera,J.; Ghedin,E.; Fedorova,N.; Overton,L.; Tsitrin,T.; Stockwell,T.; Amedeo,P.; Bishop,B.; Chen,H.; Edworthy,P.; Gupta,N.; Katzel,D.; Li,K.; Schobel,S.; Shrivastava,S.; Thovarai,V.; Wang,S.; Westgeest,K.B.; van Beek,R.; Bestebroer,T.M.; de Jong,J.C.; Rimmelzwaan,G.F.; Osterhaus,A.D.M.E.; Fouchier,R.A.M.; Bao,Y.; Sanders,R.; Dernovoy,D.; Kiryutin,B.; …
EPI362503	NA	China	1987-Jan-01	EPI_ISL_110865	A/Sichuan/2/1987			Wentworth,D.E.; Dugan,V.; Halpin,R.; Lin,X.; Bera,J.; Ghedin,E.; Fedorova,N.; Overton,L.; Tsitrin,T.; Stockwell,T.; Amedeo,P.; Bishop,B.; Chen,H.; Edworthy,P.; Gupta,N.; Katzel,D.; Li,K.; Schobel,S.; Shrivastava,S.; Thovarai,V.; Wang,S.; Westgeest,K.B.; van Beek,R.; Bestebroer,T.M.; de Jong,J.C.; Rimmelzwaan,G.F.; Osterhaus,A.D.M.E.; Fouchier,R.A.M.; Bao,Y.; Sanders,R.; Dernovoy,D.; Kiryutin,B.; …
EPI362510	NA	China	1989-Jan-01	EPI_ISL_110905	A/Beijing/352/1989			Wentworth,D.E.; Dugan,V.; Halpin,R.; Lin,X.; Bera,J.; Ghedin,E.; Fedorova,N.; Overton,L.; Tsitrin,T.; Stockwell,T.; Amedeo,P.; Bishop,B.; Chen,H.; Edworthy,P.; Gupta,N.; Katzel,D.; Li,K.; Schobel,S.; Shrivastava,S.; Thovarai,V.; Wang,S.; Westgeest,K.B.; van Beek,R.; Bestebroer,T.M.; de Jong,J.C.; Rimmelzwaan,G.F.; Osterhaus,A.D.M.E.; Fouchier,R.A.M.; Bao,Y.; Sanders,R.; Dernovoy,D.; Kiryutin,B.; …
EPI362523	NA	Switzerland	1989-Jan-01	EPI_ISL_110907	A/Geneva/5007/1989			Wentworth,D.E.; Dugan,V.; Halpin,R.; Lin,X.; Bera,J.; Ghedin,E.; Fedorova,N.; Overton,L.; Tsitrin,T.; Stockwell,T.; Amedeo,P.; Bishop,B.; Chen,H.; Edworthy,P.; Gupta,N.; Katzel,D.; Li,K.; Schobel,S.; Shrivastava,S.; Thovarai,V.; Wang,S.; Westgeest,K.B.; van Beek,R.; Bestebroer,T.M.; de Jong,J.C.; Rimmelzwaan,G.F.; Osterhaus,A.D.M.E.; Fouchier,R.A.M.; Bao,Y.; Sanders,R.; Dernovoy,D.; Kiryutin,B.; …
EPI362529	NA	Hong Kong (SAR)	1989-Jan-01	EPI_ISL_110908	A/Hong Kong/1/1989			Wentworth,D.E.; Dugan,V.; Halpin,R.; Lin,X.; Bera,J.; Ghedin,E.; Fedorova,N.; Overton,L.; Tsitrin,T.; Stockwell,T.; Amedeo,P.; Bishop,B.; Chen,H.; Edworthy,P.; Gupta,N.; Katzel,D.; Li,K.; Schobel,S.; Shrivastava,S.; Thovarai,V.; Wang,S.; Westgeest,K.B.; van Beek,R.; Bestebroer,T.M.; de Jong,J.C.; Rimmelzwaan,G.F.; Osterhaus,A.D.M.E.; Fouchier,R.A.M.; Bao,Y.; Sanders,R.; Dernovoy,D.; Kiryutin,B.; …
EPI362536	NA	Singapore	1989-Jan-01	EPI_ISL_110909	A/Singapore/53/1989			Wentworth,D.E.; Dugan,V.; Halpin,R.; Lin,X.; Bera,J.; Ghedin,E.; Fedorova,N.; Overton,L.; Tsitrin,T.; Stockwell,T.; Amedeo,P.; Bishop,B.; Chen,H.; Edworthy,P.; Gupta,N.; Katzel,D.; Li,K.; Schobel,S.; Shrivastava,S.; Thovarai,V.; Wang,S.; Westgeest,K.B.; van Beek,R.; Bestebroer,T.M.; de Jong,J.C.; Rimmelzwaan,G.F.; Osterhaus,A.D.M.E.; Fouchier,R.A.M.; Bao,Y.; Sanders,R.; Dernovoy,D.; Kiryutin,B.; …
EPI362543	NA	Switzerland	1991-Nov-27	EPI_ISL_110910	A/Geneva/6447/1991			Wentworth,D.E.; Dugan,V.; Halpin,R.; Lin,X.; Bera,J.; Ghedin,E.; Fedorova,N.; Overton,L.; Tsitrin,T.; Stockwell,T.; Amedeo,P.; Bishop,B.; Chen,H.; Edworthy,P.; Gupta,N.; Katzel,D.; Li,K.; Schobel,S.; Shrivastava,S.; Thovarai,V.; Wang,S.; Westgeest,K.B.; van Beek,R.; Bestebroer,T.M.; de Jong,J.C.; Rimmelzwaan,G.F.; Osterhaus,A.D.M.E.; Fouchier,R.A.M.; Bao,Y.; Sanders,R.; Dernovoy,D.; Kiryutin,B.; …
EPI362550	NA	Sweden	1991-Dec-17	EPI_ISL_110951	A/Stockholm/20/1991			Wentworth,D.E.; Dugan,V.; Halpin,R.; Lin,X.; Bera,J.; Ghedin,E.; Fedorova,N.; Overton,L.; Tsitrin,T.; Stockwell,T.; Amedeo,P.; Bishop,B.; Chen,H.; Edworthy,P.; Gupta,N.; Katzel,D.; Li,K.; Schobel,S.; Shrivastava,S.; Thovarai,V.; Wang,S.; Westgeest,K.B.; van Beek,R.; Bestebroer,T.M.; de Jong,J.C.; Rimmelzwaan,G.F.; Osterhaus,A.D.M.E.; Fouchier,R.A.M.; Bao,Y.; Sanders,R.; Dernovoy,D.; Kiryutin,B.; …
EPI362556	NA	Netherlands	1992-Jan-01	EPI_ISL_110952	A/Amsterdam/4112/1992			Wentworth,D.E.; Dugan,V.; Halpin,R.; Lin,X.; Bera,J.; Ghedin,E.; Fedorova,N.; Overton,L.; Tsitrin,T.; Stockwell,T.; Amedeo,P.; Bishop,B.; Chen,H.; Edworthy,P.; Gupta,N.; Katzel,D.; Li,K.; Schobel,S.; Shrivastava,S.; Thovarai,V.; Wang,S.; Westgeest,K.B.; van Beek,R.; Bestebroer,T.M.; de Jong,J.C.; Rimmelzwaan,G.F.; Osterhaus,A.D.M.E.; Fouchier,R.A.M.; Bao,Y.; Sanders,R.; Dernovoy,D.; Kiryutin,B.; …
EPI362569	NA	Finland	1992-Jan-24	EPI_ISL_110954	A/Finland/218/1992			Wentworth,D.E.; Dugan,V.; Halpin,R.; Lin,X.; Bera,J.; Ghedin,E.; Fedorova,N.; Overton,L.; Tsitrin,T.; Stockwell,T.; Amedeo,P.; Bishop,B.; Chen,H.; Edworthy,P.; Gupta,N.; Katzel,D.; Li,K.; Schobel,S.; Shrivastava,S.; Thovarai,V.; Wang,S.; Westgeest,K.B.; van Beek,R.; Bestebroer,T.M.; de Jong,J.C.; Rimmelzwaan,G.F.; Osterhaus,A.D.M.E.; Fouchier,R.A.M.; Bao,Y.; Sanders,R.; Dernovoy,D.; Kiryutin,B.; …
EPI362576	NA	Finland	1992-Jan-24	EPI_ISL_110955	A/Finland/220/1992			Wentworth,D.E.; Dugan,V.; Halpin,R.; Lin,X.; Bera,J.; Ghedin,E.; Fedorova,N.; Overton,L.; Tsitrin,T.; Stockwell,T.; Amedeo,P.; Bishop,B.; Chen,H.; Edworthy,P.; Gupta,N.; Katzel,D.; Li,K.; Schobel,S.; Shrivastava,S.; Thovarai,V.; Wang,S.; Westgeest,K.B.; van Beek,R.; Bestebroer,T.M.; de Jong,J.C.; Rimmelzwaan,G.F.; Osterhaus,A.D.M.E.; Fouchier,R.A.M.; Bao,Y.; Sanders,R.; Dernovoy,D.; Kiryutin,B.; …
EPI362583	NA	Finland	1992-Jan-01	EPI_ISL_110956	A/Finland/247/1992			Wentworth,D.E.; Dugan,V.; Halpin,R.; Lin,X.; Bera,J.; Ghedin,E.; Fedorova,N.; Overton,L.; Tsitrin,T.; Stockwell,T.; Amedeo,P.; Bishop,B.; Chen,H.; Edworthy,P.; Gupta,N.; Katzel,D.; Li,K.; Schobel,S.; Shrivastava,S.; Thovarai,V.; Wang,S.; Westgeest,K.B.; van Beek,R.; Bestebroer,T.M.; de Jong,J.C.; Rimmelzwaan,G.F.; Osterhaus,A.D.M.E.; Fouchier,R.A.M.; Bao,Y.; Sanders,R.; Dernovoy,D.; Kiryutin,B.; …
EPI362603	NA	Japan	1992-Jan-01	EPI_ISL_110995	A/Sendai/C273/1992			Wentworth,D.E.; Dugan,V.; Halpin,R.; Lin,X.; Bera,J.; Ghedin,E.; Fedorova,N.; Overton,L.; Tsitrin,T.; Stockwell,T.; Amedeo,P.; Bishop,B.; Chen,H.; Edworthy,P.; Gupta,N.; Katzel,D.; Li,K.; Schobel,S.; Shrivastava,S.; Thovarai,V.; Wang,S.; Westgeest,K.B.; van Beek,R.; Bestebroer,T.M.; de Jong,J.C.; Rimmelzwaan,G.F.; Osterhaus,A.D.M.E.; Fouchier,R.A.M.; Bao,Y.; Sanders,R.; Dernovoy,D.; Kiryutin,B.; …
EPI362635	NA	France	1993-Dec-02	EPI_ISL_111019	A/Lyon/22686/1993			Wentworth,D.E.; Dugan,V.; Halpin,R.; Lin,X.; Bera,J.; Ghedin,E.; Fedorova,N.; Overton,L.; Tsitrin,T.; Stockwell,T.; Amedeo,P.; Bishop,B.; Chen,H.; Edworthy,P.; Gupta,N.; Katzel,D.; Li,K.; Schobel,S.; Shrivastava,S.; Thovarai,V.; Wang,S.; Westgeest,K.B.; van Beek,R.; Bestebroer,T.M.; de Jong,J.C.; Rimmelzwaan,G.F.; Osterhaus,A.D.M.E.; Fouchier,R.A.M.; Bao,Y.; Sanders,R.; Dernovoy,D.; Kiryutin,B.; …
EPI362641	NA	Spain	1993-Jan-01	EPI_ISL_111020	A/Madrid/G102/1993			Wentworth,D.E.; Dugan,V.; Halpin,R.; Lin,X.; Bera,J.; Ghedin,E.; Fedorova,N.; Overton,L.; Tsitrin,T.; Stockwell,T.; Amedeo,P.; Bishop,B.; Chen,H.; Edworthy,P.; Gupta,N.; Katzel,D.; Li,K.; Schobel,S.; Shrivastava,S.; Thovarai,V.; Wang,S.; Westgeest,K.B.; van Beek,R.; Bestebroer,T.M.; de Jong,J.C.; Rimmelzwaan,G.F.; Osterhaus,A.D.M.E.; Fouchier,R.A.M.; Bao,Y.; Sanders,R.; Dernovoy,D.; Kiryutin,B.; …
EPI362654	NA	Netherlands	1992-Nov-22	EPI_ISL_111022	A/Netherlands/3/1993			Wentworth,D.E.; Dugan,V.; Halpin,R.; Lin,X.; Bera,J.; Ghedin,E.; Fedorova,N.; Overton,L.; Tsitrin,T.; Stockwell,T.; Amedeo,P.; Bishop,B.; Chen,H.; Edworthy,P.; Gupta,N.; Katzel,D.; Li,K.; Schobel,S.; Shrivastava,S.; Thovarai,V.; Wang,S.; Westgeest,K.B.; van Beek,R.; Bestebroer,T.M.; de Jong,J.C.; Rimmelzwaan,G.F.; Osterhaus,A.D.M.E.; Fouchier,R.A.M.; Bao,Y.; Sanders,R.; Dernovoy,D.; Kiryutin,B.; …
EPI362660	NA	Netherlands	1993-Jan-01	EPI_ISL_111042	A/Netherlands/17/1993			Wentworth,D.E.; Dugan,V.; Halpin,R.; Lin,X.; Bera,J.; Ghedin,E.; Fedorova,N.; Overton,L.; Tsitrin,T.; Stockwell,T.; Amedeo,P.; Bishop,B.; Chen,H.; Edworthy,P.; Gupta,N.; Katzel,D.; Li,K.; Schobel,S.; Shrivastava,S.; Thovarai,V.; Wang,S.; Westgeest,K.B.; van Beek,R.; Bestebroer,T.M.; de Jong,J.C.; Rimmelzwaan,G.F.; Osterhaus,A.D.M.E.; Fouchier,R.A.M.; Bao,Y.; Sanders,R.; Dernovoy,D.; Kiryutin,B.; …
EPI362692	NA	Singapore	1993-Dec-21	EPI_ISL_111080	A/Singapore/19/1993			Wentworth,D.E.; Dugan,V.; Halpin,R.; Lin,X.; Bera,J.; Ghedin,E.; Fedorova,N.; Overton,L.; Tsitrin,T.; Stockwell,T.; Amedeo,P.; Bishop,B.; Chen,H.; Edworthy,P.; Gupta,N.; Katzel,D.; Li,K.; Schobel,S.; Shrivastava,S.; Thovarai,V.; Wang,S.; Westgeest,K.B.; van Beek,R.; Bestebroer,T.M.; de Jong,J.C.; Rimmelzwaan,G.F.; Osterhaus,A.D.M.E.; Fouchier,R.A.M.; Bao,Y.; Sanders,R.; Dernovoy,D.; Kiryutin,B.; …
EPI362725	NA	United Kingdom	1994-Jan-01	EPI_ISL_111129	A/England/7/1994			Wentworth,D.E.; Dugan,V.; Halpin,R.; Lin,X.; Bera,J.; Ghedin,E.; Fedorova,N.; Overton,L.; Tsitrin,T.; Stockwell,T.; Amedeo,P.; Bishop,B.; Chen,H.; Edworthy,P.; Gupta,N.; Katzel,D.; Li,K.; Schobel,S.; Shrivastava,S.; Thovarai,V.; Wang,S.; Westgeest,K.B.; van Beek,R.; Bestebroer,T.M.; de Jong,J.C.; Rimmelzwaan,G.F.; Osterhaus,A.D.M.E.; Fouchier,R.A.M.; Bao,Y.; Sanders,R.; Dernovoy,D.; Kiryutin,B.; …
EPI362729	NA	Hong Kong (SAR)	1994-Jun-01	EPI_ISL_111130	A/Hong Kong/1/1994			Wentworth,D.E.; Dugan,V.; Halpin,R.; Lin,X.; Bera,J.; Ghedin,E.; Fedorova,N.; Overton,L.; Tsitrin,T.; Stockwell,T.; Amedeo,P.; Bishop,B.; Chen,H.; Edworthy,P.; Gupta,N.; Katzel,D.; Li,K.; Schobel,S.; Shrivastava,S.; Thovarai,V.; Wang,S.; Westgeest,K.B.; van Beek,R.; Bestebroer,T.M.; de Jong,J.C.; Rimmelzwaan,G.F.; Osterhaus,A.D.M.E.; Fouchier,R.A.M.; Bao,Y.; Sanders,R.; Dernovoy,D.; Kiryutin,B.; …
EPI362737	NA	Hong Kong (SAR)	1994-Jun-01	EPI_ISL_111131	A/Hong Kong/2/1994			Wentworth,D.E.; Dugan,V.; Halpin,R.; Lin,X.; Bera,J.; Ghedin,E.; Fedorova,N.; Overton,L.; Tsitrin,T.; Stockwell,T.; Amedeo,P.; Bishop,B.; Chen,H.; Edworthy,P.; Gupta,N.; Katzel,D.; Li,K.; Schobel,S.; Shrivastava,S.; Thovarai,V.; Wang,S.; Westgeest,K.B.; van Beek,R.; Bestebroer,T.M.; de Jong,J.C.; Rimmelzwaan,G.F.; Osterhaus,A.D.M.E.; Fouchier,R.A.M.; Bao,Y.; Sanders,R.; Dernovoy,D.; Kiryutin,B.; …
EPI362765	NA	Australia	1994-Jun-03	EPI_ISL_111135	A/South Australia/15/1994			Wentworth,D.E.; Dugan,V.; Halpin,R.; Lin,X.; Bera,J.; Ghedin,E.; Fedorova,N.; Overton,L.; Tsitrin,T.; Stockwell,T.; Amedeo,P.; Bishop,B.; Chen,H.; Edworthy,P.; Gupta,N.; Katzel,D.; Li,K.; Schobel,S.; Shrivastava,S.; Thovarai,V.; Wang,S.; Westgeest,K.B.; van Beek,R.; Bestebroer,T.M.; de Jong,J.C.; Rimmelzwaan,G.F.; Osterhaus,A.D.M.E.; Fouchier,R.A.M.; Bao,Y.; Sanders,R.; Dernovoy,D.; Kiryutin,B.; …
EPI362772	NA	Australia	1994-Jun-09	EPI_ISL_111170	A/South Australia/25/1994			Wentworth,D.E.; Dugan,V.; Halpin,R.; Lin,X.; Bera,J.; Ghedin,E.; Fedorova,N.; Overton,L.; Tsitrin,T.; Stockwell,T.; Amedeo,P.; Bishop,B.; Chen,H.; Edworthy,P.; Gupta,N.; Katzel,D.; Li,K.; Schobel,S.; Shrivastava,S.; Thovarai,V.; Wang,S.; Westgeest,K.B.; van Beek,R.; Bestebroer,T.M.; de Jong,J.C.; Rimmelzwaan,G.F.; Osterhaus,A.D.M.E.; Fouchier,R.A.M.; Bao,Y.; Sanders,R.; Dernovoy,D.; Kiryutin,B.; …
EPI362790	NA	Hong Kong (SAR)	1995-Oct-12	EPI_ISL_111173	A/Hong Kong/55/1995			Wentworth,D.E.; Dugan,V.; Halpin,R.; Lin,X.; Bera,J.; Ghedin,E.; Fedorova,N.; Overton,L.; Tsitrin,T.; Stockwell,T.; Amedeo,P.; Bishop,B.; Chen,H.; Edworthy,P.; Gupta,N.; Katzel,D.; Li,K.; Schobel,S.; Shrivastava,S.; Thovarai,V.; Wang,S.; Westgeest,K.B.; van Beek,R.; Bestebroer,T.M.; de Jong,J.C.; Rimmelzwaan,G.F.; Osterhaus,A.D.M.E.; Fouchier,R.A.M.; Bao,Y.; Sanders,R.; Dernovoy,D.; Kiryutin,B.; …
EPI362796	NA	China	1995-Jan-01	EPI_ISL_111174	A/Nanchang/933/1995			Wentworth,D.E.; Dugan,V.; Halpin,R.; Lin,X.; Bera,J.; Ghedin,E.; Fedorova,N.; Overton,L.; Tsitrin,T.; Stockwell,T.; Amedeo,P.; Bishop,B.; Chen,H.; Edworthy,P.; Gupta,N.; Katzel,D.; Li,K.; Schobel,S.; Shrivastava,S.; Thovarai,V.; Wang,S.; Westgeest,K.B.; van Beek,R.; Bestebroer,T.M.; de Jong,J.C.; Rimmelzwaan,G.F.; Osterhaus,A.D.M.E.; Fouchier,R.A.M.; Bao,Y.; Sanders,R.; Dernovoy,D.; Kiryutin,B.; …
EPI362803	NA	Netherlands	1995-Dec-02	EPI_ISL_111181	A/Netherlands/271/1995			Wentworth,D.E.; Dugan,V.; Halpin,R.; Lin,X.; Bera,J.; Ghedin,E.; Fedorova,N.; Overton,L.; Tsitrin,T.; Stockwell,T.; Amedeo,P.; Bishop,B.; Chen,H.; Edworthy,P.; Gupta,N.; Katzel,D.; Li,K.; Schobel,S.; Shrivastava,S.; Thovarai,V.; Wang,S.; Westgeest,K.B.; van Beek,R.; Bestebroer,T.M.; de Jong,J.C.; Rimmelzwaan,G.F.; Osterhaus,A.D.M.E.; Fouchier,R.A.M.; Bao,Y.; Sanders,R.; Dernovoy,D.; Kiryutin,B.; …
EPI362829	NA	Singapore	1996-Feb-12	EPI_ISL_111270	A/Singapore/1/1996			Wentworth,D.E.; Dugan,V.; Halpin,R.; Lin,X.; Bera,J.; Ghedin,E.; Fedorova,N.; Overton,L.; Tsitrin,T.; Stockwell,T.; Amedeo,P.; Bishop,B.; Chen,H.; Edworthy,P.; Gupta,N.; Katzel,D.; Li,K.; Schobel,S.; Shrivastava,S.; Thovarai,V.; Wang,S.; Westgeest,K.B.; van Beek,R.; Bestebroer,T.M.; de Jong,J.C.; Rimmelzwaan,G.F.; Osterhaus,A.D.M.E.; Fouchier,R.A.M.; Bao,Y.; Sanders,R.; Dernovoy,D.; Kiryutin,B.; …
EPI362849	NA	South Africa	1997-Jul-01	EPI_ISL_111314	A/Johannesburg/10/1997			Wentworth,D.E.; Dugan,V.; Halpin,R.; Lin,X.; Bera,J.; Ghedin,E.; Fedorova,N.; Overton,L.; Tsitrin,T.; Stockwell,T.; Amedeo,P.; Bishop,B.; Chen,H.; Edworthy,P.; Gupta,N.; Katzel,D.; Li,K.; Schobel,S.; Shrivastava,S.; Thovarai,V.; Wang,S.; Westgeest,K.B.; van Beek,R.; Bestebroer,T.M.; de Jong,J.C.; Rimmelzwaan,G.F.; Osterhaus,A.D.M.E.; Fouchier,R.A.M.; Bao,Y.; Sanders,R.; Dernovoy,D.; Kiryutin,B.; …
EPI362851	NA	Norway	1997-Jan-01	EPI_ISL_111315	A/Oslo/21/1997			Wentworth,D.E.; Dugan,V.; Halpin,R.; Lin,X.; Bera,J.; Ghedin,E.; Fedorova,N.; Overton,L.; Tsitrin,T.; Stockwell,T.; Amedeo,P.; Bishop,B.; Chen,H.; Edworthy,P.; Gupta,N.; Katzel,D.; Li,K.; Schobel,S.; Shrivastava,S.; Thovarai,V.; Wang,S.; Westgeest,K.B.; van Beek,R.; Bestebroer,T.M.; de Jong,J.C.; Rimmelzwaan,G.F.; Osterhaus,A.D.M.E.; Fouchier,R.A.M.; Bao,Y.; Sanders,R.; Dernovoy,D.; Kiryutin,B.; …
EPI362891	NA	Netherlands	1998-Nov-16	EPI_ISL_111373	A/Netherlands/427/1998			Wentworth,D.E.; Dugan,V.; Halpin,R.; Lin,X.; Bera,J.; Ghedin,E.; Fedorova,N.; Overton,L.; Tsitrin,T.; Stockwell,T.; Amedeo,P.; Bishop,B.; Chen,H.; Edworthy,P.; Gupta,N.; Katzel,D.; Li,K.; Schobel,S.; Shrivastava,S.; Thovarai,V.; Wang,S.; Westgeest,K.B.; van Beek,R.; Bestebroer,T.M.; de Jong,J.C.; Rimmelzwaan,G.F.; Osterhaus,A.D.M.E.; Fouchier,R.A.M.; Bao,Y.; Sanders,R.; Dernovoy,D.; Kiryutin,B.; …
EPI362903	NA	Panama	1999-Jan-01	EPI_ISL_111375	A/Panama/2007/1999			Wentworth,D.E.; Dugan,V.; Halpin,R.; Lin,X.; Bera,J.; Ghedin,E.; Fedorova,N.; Overton,L.; Tsitrin,T.; Stockwell,T.; Amedeo,P.; Bishop,B.; Chen,H.; Edworthy,P.; Gupta,N.; Katzel,D.; Li,K.; Schobel,S.; Shrivastava,S.; Thovarai,V.; Wang,S.; Westgeest,K.B.; van Beek,R.; Bestebroer,T.M.; de Jong,J.C.; Rimmelzwaan,G.F.; Osterhaus,A.D.M.E.; Fouchier,R.A.M.; Bao,Y.; Sanders,R.; Dernovoy,D.; Kiryutin,B.; …
EPI363011	NA	United States	2012-Mar-02	EPI_ISL_111405	A/Washington/16/2012	Spokane Regional Health District	Centers for Disease Control and Prevention
EPI363021	NA	United States	2012-Feb-16	EPI_ISL_111407	A/New York/04/2012	New York State Department of Health	Centers for Disease Control and Prevention
EPI363024	NA	United States	2012-Feb-28	EPI_ISL_111408	A/Missouri/05/2012	Missouri Department. of Health & Senior Services	Centers for Disease Control and Prevention
EPI363029	NA	United States	2012-Feb-16	EPI_ISL_111410	A/Alabama/03/2012	ADPH Bureau of Clinical Laboratories	Centers for Disease Control and Prevention
EPI363032	NA	United States	2012-Feb-02	EPI_ISL_111411	A/Michigan/02/2012	Michigan Department of Community Health	Centers for Disease Control and Prevention
EPI363043	NA	United States	2012-Mar-04	EPI_ISL_111415	A/Massachusetts/04/2012	Massachusetts Department of Public Health	Centers for Disease Control and Prevention
EPI363049	NA	United States	2012-Feb-15	EPI_ISL_111417	A/Kentucky/04/2012	Kentucky Division of Laboratory Services	Centers for Disease Control and Prevention
EPI363052	NA	United States	2012-Feb-14	EPI_ISL_111418	A/North Carolina/07/2012	North Carolina State Laboratory of Public Health	Centers for Disease Control and Prevention
EPI363064	NA	Japan	2011-Dec-07	EPI_ISL_111424	A/SAITAMA/326/2011	Saitama Institute of Public Health	National Institute of Infectious Diseases (NIID)	Fujisaki,Seiichiro; Kim,Namhee; Aya,Sato; Tashiro,Masato; Odagiri,Takato'
EPI363068	NA	Japan	2012-Jan-20	EPI_ISL_111426	A/KAWASAKI/15/2012	Kawasaki City Institute of Public Health	National Institute of Infectious Diseases (NIID)	Fujisaki,Seiichiro; Kim,Namhee; Aya,Sato; Tashiro,Masato; Odagiri,Takato'
EPI363717	NA	United States	2011-Feb-08	EPI_ISL_112321	A/Boston/DOA33/2011			Wentworth,D.E.; Dugan,V.; Halpin,R.; Lin,X.; Bera,J.; Ghedin,E.; Hostetler,J.; Fedorova,N.; Overton,L.; Tsitrin,T.; Stockwell,T.; Katzel,D.; Li,K.; Amedeo,P.; Schobel,S.; Shrivastava,S.; Wang,S.; Thovarai,V.; Bishop,B.; Edworthy,P.; Kim,M.; Donnino,M.; Cocchi,M.; Salciccioli,J.; Giberson,B.; Bourgeois,F.; Jones-Bamman,C.; Bao,Y.; Sanders,R.; Dernovoy,D.; Kiryutin,B.; Lipman,D.J.; Tatusova,T.
EPI364359	NA	Russian Federation	2012-Feb-02	EPI_ISL_113008	A/Petrozavodsk/RII01/2012			Grudinin,M.P.; Komissarov,A.B.; Pisareva,M.M.; Stukova,M.A.; Buzitskaya,J.V.; Payankova,A.A.; Elpaeva,E.A.; Zadonskaya,A.V.; Ivanov,I.V.; Kiselev,O.I.; Konovalova,N.I.; Gudkova,T.M.; Schekanova,S.M.
EPI364364	NA	Russian Federation	2012-Feb-02	EPI_ISL_113009	A/Novosibirsk/RII08/2012			Grudinin,M.P.; Komissarov,A.B.; Pisareva,M.M.; Stukova,M.A.; Buzitskaya,J.V.; Payankova,A.A.; Elpaeva,E.A.; Zadonskaya,A.V.; Ivanov,I.V.; Kiselev,O.I.; Konovalova,N.I.; Gudkova,T.M.; Schekanova,S.M.
EPI364369	NA	Russian Federation	2012-Feb-03	EPI_ISL_113010	A/Saint-Petersburg/RII02/2012			Grudinin,M.P.; Komissarov,A.B.; Pisareva,M.M.; Stukova,M.A.; Buzitskaya,J.V.; Payankova,A.A.; Elpaeva,E.A.; Zadonskaya,A.V.; Ivanov,I.V.; Kiselev,O.I.; Konovalova,N.I.; Gudkova,T.M.; Schekanova,S.M.
EPI364374	NA	Russian Federation	2012-Feb-06	EPI_ISL_113011	A/Saint-Petersburg/RII03/2012			Grudinin,M.P.; Komissarov,A.B.; Pisareva,M.M.; Stukova,M.A.; Buzitskaya,J.V.; Payankova,A.A.; Elpaeva,E.A.; Zadonskaya,A.V.; Ivanov,I.V.; Kiselev,O.I.; Konovalova,N.I.; Gudkova,T.M.; Schekanova,S.M.
EPI364379	NA	Russian Federation	2011-Dec-06	EPI_ISL_113012	A/Astrakhan/RII65/2011			Grudinin,M.P.; Komissarov,A.B.; Pisareva,M.M.; Stukova,M.A.; Buzitskaya,J.V.; Payankova,A.A.; Elpaeva,E.A.; Zadonskaya,A.V.; Ivanov,I.V.; Kiselev,O.I.; Konovalova,N.I.; Gudkova,T.M.; Schekanova,S.M.
EPI364383	NA	Russian Federation	2012-Jan-29	EPI_ISL_113013	A/Novosibirsk/RII09/2012			Grudinin,M.P.; Komissarov,A.B.; Pisareva,M.M.; Stukova,M.A.; Buzitskaya,J.V.; Payankova,A.A.; Elpaeva,E.A.; Zadonskaya,A.V.; Ivanov,I.V.; Kiselev,O.I.; Konovalova,N.I.; Gudkova,T.M.; Schekanova,S.M.
EPI364389	NA	Russian Federation	2012-Jan-30	EPI_ISL_113014	A/Saint-Petersburg/RII01/2012			Grudinin,M.P.; Komissarov,A.B.; Pisareva,M.M.; Stukova,M.A.; Buzitskaya,J.V.; Payankova,A.A.; Elpaeva,E.A.; Zadonskaya,A.V.; Ivanov,I.V.; Kiselev,O.I.; Konovalova,N.I.; Gudkova,T.M.; Schekanova,S.M.
EPI364395	NA	Netherlands	2003-Mar-17	EPI_ISL_113016	A/Netherlands/109/2003			Wentworth,D.E.; Dugan,V.; Halpin,R.; Lin,X.; Bera,J.; Ghedin,E.; Fedorova,N.; Overton,L.; Tsitrin,T.; Stockwell,T.; Amedeo,P.; Bishop,B.; Chen,H.; Edworthy,P.; Gupta,N.; Katzel,D.; Li,K.; Schobel,S.; Shrivastava,S.; Thovarai,V.; Wang,S.; Westgeest,K.B.; van Beek,R.; Bestebroer,T.M.; de Jong,J.C.; Rimmelzwaan,G.F.; Osterhaus,A.D.M.E.; Fouchier,R.A.M.; Bao,Y.; Sanders,R.; Dernovoy,D.; Kiryutin,B.; …
EPI364402	NA	Netherlands	1969-Jan-01	EPI_ISL_113017	A/Bilthoven/908/1969			Wentworth,D.E.; Dugan,V.; Halpin,R.; Lin,X.; Bera,J.; Ghedin,E.; Fedorova,N.; Overton,L.; Tsitrin,T.; Stockwell,T.; Amedeo,P.; Bishop,B.; Chen,H.; Edworthy,P.; Gupta,N.; Katzel,D.; Li,K.; Schobel,S.; Shrivastava,S.; Thovarai,V.; Wang,S.; Westgeest,K.B.; van Beek,R.; Bestebroer,T.M.; de Jong,J.C.; Rimmelzwaan,G.F.; Osterhaus,A.D.M.E.; Fouchier,R.A.M.; Bao,Y.; Sanders,R.; Dernovoy,D.; Kiryutin,B.; …
EPI364410	NA	Netherlands	1969-Jan-01	EPI_ISL_113035	A/Bilthoven/17938/1969			Wentworth,D.E.; Dugan,V.; Halpin,R.; Lin,X.; Bera,J.; Ghedin,E.; Fedorova,N.; Overton,L.; Tsitrin,T.; Stockwell,T.; Amedeo,P.; Bishop,B.; Chen,H.; Edworthy,P.; Gupta,N.; Katzel,D.; Li,K.; Schobel,S.; Shrivastava,S.; Thovarai,V.; Wang,S.; Westgeest,K.B.; van Beek,R.; Bestebroer,T.M.; de Jong,J.C.; Rimmelzwaan,G.F.; Osterhaus,A.D.M.E.; Fouchier,R.A.M.; Bao,Y.; Sanders,R.; Dernovoy,D.; Kiryutin,B.; …
EPI364426	NA	Netherlands	1971-Jan-01	EPI_ISL_113037	A/Bilthoven/21801/1971			Wentworth,D.E.; Dugan,V.; Halpin,R.; Lin,X.; Bera,J.; Ghedin,E.; Fedorova,N.; Overton,L.; Tsitrin,T.; Stockwell,T.; Amedeo,P.; Bishop,B.; Chen,H.; Edworthy,P.; Gupta,N.; Katzel,D.; Li,K.; Schobel,S.; Shrivastava,S.; Thovarai,V.; Wang,S.; Westgeest,K.B.; van Beek,R.; Bestebroer,T.M.; de Jong,J.C.; Rimmelzwaan,G.F.; Osterhaus,A.D.M.E.; Fouchier,R.A.M.; Bao,Y.; Sanders,R.; Dernovoy,D.; Kiryutin,B.; …
EPI367098	NA	Netherlands	2003-Apr-14	EPI_ISL_113061	A/Netherlands/222/2003			Wentworth,D.E.; Dugan,V.; Halpin,R.; Lin,X.; Bera,J.; Ghedin,E.; Fedorova,N.; Overton,L.; Tsitrin,T.; Stockwell,T.; Amedeo,P.; Bishop,B.; Chen,H.; Edworthy,P.; Gupta,N.; Katzel,D.; Li,K.; Schobel,S.; Shrivastava,S.; Thovarai,V.; Wang,S.; Westgeest,K.B.; van Beek,R.; Bestebroer,T.M.; de Jong,J.C.; Rimmelzwaan,G.F.; Osterhaus,A.D.M.E.; Fouchier,R.A.M.; Bao,Y.; Sanders,R.; Dernovoy,D.; Kiryutin,B.; …
EPI367102	NA	Netherlands	2003-Sep-25	EPI_ISL_113069	A/Netherlands/312/2003			Wentworth,D.E.; Dugan,V.; Halpin,R.; Lin,X.; Bera,J.; Ghedin,E.; Fedorova,N.; Overton,L.; Tsitrin,T.; Stockwell,T.; Amedeo,P.; Bishop,B.; Chen,H.; Edworthy,P.; Gupta,N.; Katzel,D.; Li,K.; Schobel,S.; Shrivastava,S.; Thovarai,V.; Wang,S.; Westgeest,K.B.; van Beek,R.; Bestebroer,T.M.; de Jong,J.C.; Rimmelzwaan,G.F.; Osterhaus,A.D.M.E.; Fouchier,R.A.M.; Bao,Y.; Sanders,R.; Dernovoy,D.; Kiryutin,B.; …
EPI367106	NA	United States	2004-Jan-01	EPI_ISL_113070	A/California/7/2004			Wentworth,D.E.; Dugan,V.; Halpin,R.; Lin,X.; Bera,J.; Ghedin,E.; Fedorova,N.; Overton,L.; Tsitrin,T.; Stockwell,T.; Amedeo,P.; Bishop,B.; Chen,H.; Edworthy,P.; Gupta,N.; Katzel,D.; Li,K.; Schobel,S.; Shrivastava,S.; Thovarai,V.; Wang,S.; Westgeest,K.B.; van Beek,R.; Bestebroer,T.M.; de Jong,J.C.; Rimmelzwaan,G.F.; Osterhaus,A.D.M.E.; Fouchier,R.A.M.; Bao,Y.; Sanders,R.; Dernovoy,D.; Kiryutin,B.; …
EPI364684	NA	Japan	2012-Jan-14	EPI_ISL_113364	A/NIIGATA/31/2012	Niigata Prefectural Institute of Public Health and Environmental Sciences	National Institute of Infectious Diseases (NIID)	Fujisaki,Seiichiro; Kim,Namhee; Aya,Sato; Tashiro,Masato; Odagiri,Takato'
EPI364698	NA	Japan	2012-Jan-16	EPI_ISL_113371	A/TOCHIGI/4/2012	Tochigi Prefectural Institute of Public Health and Environmental Science	National Institute of Infectious Diseases (NIID)	Fujisaki,Seiichiro; Kim,Namhee; Aya,Sato; Tashiro,Masato; Odagiri,Takato'
EPI364702	NA	Japan	2011-Jul-23	EPI_ISL_113373	A/Myanmar/I-202/2011	National Health Laboratory	National Institute of Infectious Diseases (NIID)	Fujisaki,Seiichiro; Kim,Namhee; Aya,Sato; Tahiro,Masato; Odagiri,Takato'
EPI364712	NA	Japan	2011-Aug-25	EPI_ISL_113378	A/Myanmar/I-270/2011	National Health Laboratory	National Institute of Infectious Diseases (NIID)	Fujisaki,Seiichiro; Kim,Namhee; Aya,Sato; Tahiro,Masato; Odagiri,Takato'
EPI365172	NA	Netherlands	1972-Jan-01	EPI_ISL_113847	A/Bilthoven/23290/1972			Wentworth,D.E.; Dugan,V.; Halpin,R.; Lin,X.; Bera,J.; Ghedin,E.; Fedorova,N.; Overton,L.; Tsitrin,T.; Stockwell,T.; Amedeo,P.; Bishop,B.; Chen,H.; Edworthy,P.; Gupta,N.; Katzel,D.; Li,K.; Schobel,S.; Shrivastava,S.; Thovarai,V.; Wang,S.; Westgeest,K.B.; van Beek,R.; Bestebroer,T.M.; de Jong,J.C.; Rimmelzwaan,G.F.; Osterhaus,A.D.M.E.; Fouchier,R.A.M.; Bao,Y.; Sanders,R.; Dernovoy,D.; Kiryutin,B.; …
EPI365180	NA	United Kingdom	1972-Jan-01	EPI_ISL_113863	A/England/42/1972			Wentworth,D.E.; Dugan,V.; Halpin,R.; Lin,X.; Bera,J.; Ghedin,E.; Fedorova,N.; Overton,L.; Tsitrin,T.; Stockwell,T.; Amedeo,P.; Bishop,B.; Chen,H.; Edworthy,P.; Gupta,N.; Katzel,D.; Li,K.; Schobel,S.; Shrivastava,S.; Thovarai,V.; Wang,S.; Westgeest,K.B.; van Beek,R.; Bestebroer,T.M.; de Jong,J.C.; Rimmelzwaan,G.F.; Osterhaus,A.D.M.E.; Fouchier,R.A.M.; Bao,Y.; Sanders,R.; Dernovoy,D.; Kiryutin,B.; …
EPI365188	NA	Netherlands	1973-Jan-01	EPI_ISL_113864	A/Bilthoven/552/1973			Wentworth,D.E.; Dugan,V.; Halpin,R.; Lin,X.; Bera,J.; Ghedin,E.; Fedorova,N.; Overton,L.; Tsitrin,T.; Stockwell,T.; Amedeo,P.; Bishop,B.; Chen,H.; Edworthy,P.; Gupta,N.; Katzel,D.; Li,K.; Schobel,S.; Shrivastava,S.; Thovarai,V.; Wang,S.; Westgeest,K.B.; van Beek,R.; Bestebroer,T.M.; de Jong,J.C.; Rimmelzwaan,G.F.; Osterhaus,A.D.M.E.; Fouchier,R.A.M.; Bao,Y.; Sanders,R.; Dernovoy,D.; Kiryutin,B.; …
EPI365196	NA	Netherlands	1973-Jan-01	EPI_ISL_113915	A/Bilthoven/3517/1973			Wentworth,D.E.; Dugan,V.; Halpin,R.; Lin,X.; Bera,J.; Ghedin,E.; Fedorova,N.; Overton,L.; Tsitrin,T.; Stockwell,T.; Amedeo,P.; Bishop,B.; Chen,H.; Edworthy,P.; Gupta,N.; Katzel,D.; Li,K.; Schobel,S.; Shrivastava,S.; Thovarai,V.; Wang,S.; Westgeest,K.B.; van Beek,R.; Bestebroer,T.M.; de Jong,J.C.; Rimmelzwaan,G.F.; Osterhaus,A.D.M.E.; Fouchier,R.A.M.; Bao,Y.; Sanders,R.; Dernovoy,D.; Kiryutin,B.; …
EPI365204	NA	New Zealand	1973-Jan-01	EPI_ISL_113916	A/Port Chalmers/1/1973			Wentworth,D.E.; Dugan,V.; Halpin,R.; Lin,X.; Bera,J.; Ghedin,E.; Fedorova,N.; Overton,L.; Tsitrin,T.; Stockwell,T.; Amedeo,P.; Bishop,B.; Chen,H.; Edworthy,P.; Gupta,N.; Katzel,D.; Li,K.; Schobel,S.; Shrivastava,S.; Thovarai,V.; Wang,S.; Westgeest,K.B.; van Beek,R.; Bestebroer,T.M.; de Jong,J.C.; Rimmelzwaan,G.F.; Osterhaus,A.D.M.E.; Fouchier,R.A.M.; Bao,Y.; Sanders,R.; Dernovoy,D.; Kiryutin,B.; …
EPI365212	NA	Netherlands	1974-Jan-01	EPI_ISL_113917	A/Bilthoven/5930/1974			Wentworth,D.E.; Dugan,V.; Halpin,R.; Lin,X.; Bera,J.; Ghedin,E.; Fedorova,N.; Overton,L.; Tsitrin,T.; Stockwell,T.; Amedeo,P.; Bishop,B.; Chen,H.; Edworthy,P.; Gupta,N.; Katzel,D.; Li,K.; Schobel,S.; Shrivastava,S.; Thovarai,V.; Wang,S.; Westgeest,K.B.; van Beek,R.; Bestebroer,T.M.; de Jong,J.C.; Rimmelzwaan,G.F.; Osterhaus,A.D.M.E.; Fouchier,R.A.M.; Bao,Y.; Sanders,R.; Dernovoy,D.; Kiryutin,B.; …
EPI365220	NA	Netherlands	1974-Jan-01	EPI_ISL_113918	A/Bilthoven/5931/1974			Wentworth,D.E.; Dugan,V.; Halpin,R.; Lin,X.; Bera,J.; Ghedin,E.; Fedorova,N.; Overton,L.; Tsitrin,T.; Stockwell,T.; Amedeo,P.; Bishop,B.; Chen,H.; Edworthy,P.; Gupta,N.; Katzel,D.; Li,K.; Schobel,S.; Shrivastava,S.; Thovarai,V.; Wang,S.; Westgeest,K.B.; van Beek,R.; Bestebroer,T.M.; de Jong,J.C.; Rimmelzwaan,G.F.; Osterhaus,A.D.M.E.; Fouchier,R.A.M.; Bao,Y.; Sanders,R.; Dernovoy,D.; Kiryutin,B.; …
EPI365236	NA	Netherlands	1974-Jan-01	EPI_ISL_113920	A/Bilthoven/9459/1974			Wentworth,D.E.; Dugan,V.; Halpin,R.; Lin,X.; Bera,J.; Ghedin,E.; Fedorova,N.; Overton,L.; Tsitrin,T.; Stockwell,T.; Amedeo,P.; Bishop,B.; Chen,H.; Edworthy,P.; Gupta,N.; Katzel,D.; Li,K.; Schobel,S.; Shrivastava,S.; Thovarai,V.; Wang,S.; Westgeest,K.B.; van Beek,R.; Bestebroer,T.M.; de Jong,J.C.; Rimmelzwaan,G.F.; Osterhaus,A.D.M.E.; Fouchier,R.A.M.; Bao,Y.; Sanders,R.; Dernovoy,D.; Kiryutin,B.; …
EPI365244	NA	Netherlands	1975-Jan-01	EPI_ISL_113921	A/Bilthoven/334/1975			Wentworth,D.E.; Dugan,V.; Halpin,R.; Lin,X.; Bera,J.; Ghedin,E.; Fedorova,N.; Overton,L.; Tsitrin,T.; Stockwell,T.; Amedeo,P.; Bishop,B.; Chen,H.; Edworthy,P.; Gupta,N.; Katzel,D.; Li,K.; Schobel,S.; Shrivastava,S.; Thovarai,V.; Wang,S.; Westgeest,K.B.; van Beek,R.; Bestebroer,T.M.; de Jong,J.C.; Rimmelzwaan,G.F.; Osterhaus,A.D.M.E.; Fouchier,R.A.M.; Bao,Y.; Sanders,R.; Dernovoy,D.; Kiryutin,B.; …
EPI365251	NA	Netherlands	1975-Jan-01	EPI_ISL_113965	A/Bilthoven/1843/1975			Wentworth,D.E.; Dugan,V.; Halpin,R.; Lin,X.; Bera,J.; Ghedin,E.; Fedorova,N.; Overton,L.; Tsitrin,T.; Stockwell,T.; Amedeo,P.; Bishop,B.; Chen,H.; Edworthy,P.; Gupta,N.; Katzel,D.; Li,K.; Schobel,S.; Shrivastava,S.; Thovarai,V.; Wang,S.; Westgeest,K.B.; van Beek,R.; Bestebroer,T.M.; de Jong,J.C.; Rimmelzwaan,G.F.; Osterhaus,A.D.M.E.; Fouchier,R.A.M.; Bao,Y.; Sanders,R.; Dernovoy,D.; Kiryutin,B.; …
EPI365259	NA	Netherlands	1975-Jan-01	EPI_ISL_113966	A/Bilthoven/2600/1975			Wentworth,D.E.; Dugan,V.; Halpin,R.; Lin,X.; Bera,J.; Ghedin,E.; Fedorova,N.; Overton,L.; Tsitrin,T.; Stockwell,T.; Amedeo,P.; Bishop,B.; Chen,H.; Edworthy,P.; Gupta,N.; Katzel,D.; Li,K.; Schobel,S.; Shrivastava,S.; Thovarai,V.; Wang,S.; Westgeest,K.B.; van Beek,R.; Bestebroer,T.M.; de Jong,J.C.; Rimmelzwaan,G.F.; Osterhaus,A.D.M.E.; Fouchier,R.A.M.; Bao,Y.; Sanders,R.; Dernovoy,D.; Kiryutin,B.; …
EPI365267	NA	Netherlands	1975-Jan-01	EPI_ISL_113967	A/Bilthoven/2813/1975			Wentworth,D.E.; Dugan,V.; Halpin,R.; Lin,X.; Bera,J.; Ghedin,E.; Fedorova,N.; Overton,L.; Tsitrin,T.; Stockwell,T.; Amedeo,P.; Bishop,B.; Chen,H.; Edworthy,P.; Gupta,N.; Katzel,D.; Li,K.; Schobel,S.; Shrivastava,S.; Thovarai,V.; Wang,S.; Westgeest,K.B.; van Beek,R.; Bestebroer,T.M.; de Jong,J.C.; Rimmelzwaan,G.F.; Osterhaus,A.D.M.E.; Fouchier,R.A.M.; Bao,Y.; Sanders,R.; Dernovoy,D.; Kiryutin,B.; …
EPI365275	NA	Australia	1975-Jan-01	EPI_ISL_113968	A/Victoria/3/1975			Wentworth,D.E.; Dugan,V.; Halpin,R.; Lin,X.; Bera,J.; Ghedin,E.; Fedorova,N.; Overton,L.; Tsitrin,T.; Stockwell,T.; Amedeo,P.; Bishop,B.; Chen,H.; Edworthy,P.; Gupta,N.; Katzel,D.; Li,K.; Schobel,S.; Shrivastava,S.; Thovarai,V.; Wang,S.; Westgeest,K.B.; van Beek,R.; Bestebroer,T.M.; de Jong,J.C.; Rimmelzwaan,G.F.; Osterhaus,A.D.M.E.; Fouchier,R.A.M.; Bao,Y.; Sanders,R.; Dernovoy,D.; Kiryutin,B.; …
EPI365283	NA	Netherlands	1976-Jan-01	EPI_ISL_113969	A/Bilthoven/628/1976			Wentworth,D.E.; Dugan,V.; Halpin,R.; Lin,X.; Bera,J.; Ghedin,E.; Fedorova,N.; Overton,L.; Tsitrin,T.; Stockwell,T.; Amedeo,P.; Bishop,B.; Chen,H.; Edworthy,P.; Gupta,N.; Katzel,D.; Li,K.; Schobel,S.; Shrivastava,S.; Thovarai,V.; Wang,S.; Westgeest,K.B.; van Beek,R.; Bestebroer,T.M.; de Jong,J.C.; Rimmelzwaan,G.F.; Osterhaus,A.D.M.E.; Fouchier,R.A.M.; Bao,Y.; Sanders,R.; Dernovoy,D.; Kiryutin,B.; …
EPI365299	NA	Netherlands	1976-Jan-01	EPI_ISL_114014	A/Bilthoven/5029/1976			Wentworth,D.E.; Dugan,V.; Halpin,R.; Lin,X.; Bera,J.; Ghedin,E.; Fedorova,N.; Overton,L.; Tsitrin,T.; Stockwell,T.; Amedeo,P.; Bishop,B.; Chen,H.; Edworthy,P.; Gupta,N.; Katzel,D.; Li,K.; Schobel,S.; Shrivastava,S.; Thovarai,V.; Wang,S.; Westgeest,K.B.; van Beek,R.; Bestebroer,T.M.; de Jong,J.C.; Rimmelzwaan,G.F.; Osterhaus,A.D.M.E.; Fouchier,R.A.M.; Bao,Y.; Sanders,R.; Dernovoy,D.; Kiryutin,B.; …
EPI365308	NA	Netherlands	1976-Jan-01	EPI_ISL_114015	A/Bilthoven/5657/1976			Wentworth,D.E.; Dugan,V.; Halpin,R.; Lin,X.; Bera,J.; Ghedin,E.; Fedorova,N.; Overton,L.; Tsitrin,T.; Stockwell,T.; Amedeo,P.; Bishop,B.; Chen,H.; Edworthy,P.; Gupta,N.; Katzel,D.; Li,K.; Schobel,S.; Shrivastava,S.; Thovarai,V.; Wang,S.; Westgeest,K.B.; van Beek,R.; Bestebroer,T.M.; de Jong,J.C.; Rimmelzwaan,G.F.; Osterhaus,A.D.M.E.; Fouchier,R.A.M.; Bao,Y.; Sanders,R.; Dernovoy,D.; Kiryutin,B.; …
EPI365316	NA	Netherlands	1976-Jan-01	EPI_ISL_114016	A/Bilthoven/6545/1976			Wentworth,D.E.; Dugan,V.; Halpin,R.; Lin,X.; Bera,J.; Ghedin,E.; Fedorova,N.; Overton,L.; Tsitrin,T.; Stockwell,T.; Amedeo,P.; Bishop,B.; Chen,H.; Edworthy,P.; Gupta,N.; Katzel,D.; Li,K.; Schobel,S.; Shrivastava,S.; Thovarai,V.; Wang,S.; Westgeest,K.B.; van Beek,R.; Bestebroer,T.M.; de Jong,J.C.; Rimmelzwaan,G.F.; Osterhaus,A.D.M.E.; Fouchier,R.A.M.; Bao,Y.; Sanders,R.; Dernovoy,D.; Kiryutin,B.; …
EPI365324	NA	Netherlands	1977-Jan-01	EPI_ISL_114017	A/Amsterdam/1609/1977			Wentworth,D.E.; Dugan,V.; Halpin,R.; Lin,X.; Bera,J.; Ghedin,E.; Fedorova,N.; Overton,L.; Tsitrin,T.; Stockwell,T.; Amedeo,P.; Bishop,B.; Chen,H.; Edworthy,P.; Gupta,N.; Katzel,D.; Li,K.; Schobel,S.; Shrivastava,S.; Thovarai,V.; Wang,S.; Westgeest,K.B.; van Beek,R.; Bestebroer,T.M.; de Jong,J.C.; Rimmelzwaan,G.F.; Osterhaus,A.D.M.E.; Fouchier,R.A.M.; Bao,Y.; Sanders,R.; Dernovoy,D.; Kiryutin,B.; …
EPI365332	NA	Netherlands	1977-Jan-01	EPI_ISL_114018	A/Bilthoven/3895/1977			Wentworth,D.E.; Dugan,V.; Halpin,R.; Lin,X.; Bera,J.; Ghedin,E.; Fedorova,N.; Overton,L.; Tsitrin,T.; Stockwell,T.; Amedeo,P.; Bishop,B.; Chen,H.; Edworthy,P.; Gupta,N.; Katzel,D.; Li,K.; Schobel,S.; Shrivastava,S.; Thovarai,V.; Wang,S.; Westgeest,K.B.; van Beek,R.; Bestebroer,T.M.; de Jong,J.C.; Rimmelzwaan,G.F.; Osterhaus,A.D.M.E.; Fouchier,R.A.M.; Bao,Y.; Sanders,R.; Dernovoy,D.; Kiryutin,B.; …
EPI365336	NA	Netherlands	1977-Jan-01	EPI_ISL_114019	A/Rotterdam/5828/1977			Wentworth,D.E.; Dugan,V.; Halpin,R.; Lin,X.; Bera,J.; Ghedin,E.; Fedorova,N.; Overton,L.; Tsitrin,T.; Stockwell,T.; Amedeo,P.; Bishop,B.; Chen,H.; Edworthy,P.; Gupta,N.; Katzel,D.; Li,K.; Schobel,S.; Shrivastava,S.; Thovarai,V.; Wang,S.; Westgeest,K.B.; van Beek,R.; Bestebroer,T.M.; de Jong,J.C.; Rimmelzwaan,G.F.; Osterhaus,A.D.M.E.; Fouchier,R.A.M.; Bao,Y.; Sanders,R.; Dernovoy,D.; Kiryutin,B.; …
EPI365476	NA	Netherlands	1977-Jan-01	EPI_ISL_114196	A/Rotterdam/8179/1977			Wentworth,D.E.; Dugan,V.; Halpin,R.; Lin,X.; Bera,J.; Ghedin,E.; Fedorova,N.; Overton,L.; Tsitrin,T.; Stockwell,T.; Amedeo,P.; Bishop,B.; Chen,H.; Edworthy,P.; Gupta,N.; Katzel,D.; Li,K.; Schobel,S.; Shrivastava,S.; Thovarai,V.; Wang,S.; Westgeest,K.B.; van Beek,R.; Bestebroer,T.M.; de Jong,J.C.; Rimmelzwaan,G.F.; Osterhaus,A.D.M.E.; Fouchier,R.A.M.; Bao,Y.; Sanders,R.; Dernovoy,D.; Kiryutin,B.; …
EPI365483	NA	United States	1977-Jan-01	EPI_ISL_114197	A/Texas/1/1977			Wentworth,D.E.; Dugan,V.; Halpin,R.; Lin,X.; Bera,J.; Ghedin,E.; Fedorova,N.; Overton,L.; Tsitrin,T.; Stockwell,T.; Amedeo,P.; Bishop,B.; Chen,H.; Edworthy,P.; Gupta,N.; Katzel,D.; Li,K.; Schobel,S.; Shrivastava,S.; Thovarai,V.; Wang,S.; Westgeest,K.B.; van Beek,R.; Bestebroer,T.M.; de Jong,J.C.; Rimmelzwaan,G.F.; Osterhaus,A.D.M.E.; Fouchier,R.A.M.; Bao,Y.; Sanders,R.; Dernovoy,D.; Kiryutin,B.; …
EPI365492	NA	Netherlands	1980-Dec-01	EPI_ISL_114198	A/Netherlands/209/1980			Wentworth,D.E.; Dugan,V.; Halpin,R.; Lin,X.; Bera,J.; Ghedin,E.; Fedorova,N.; Overton,L.; Tsitrin,T.; Stockwell,T.; Amedeo,P.; Bishop,B.; Chen,H.; Edworthy,P.; Gupta,N.; Katzel,D.; Li,K.; Schobel,S.; Shrivastava,S.; Thovarai,V.; Wang,S.; Westgeest,K.B.; van Beek,R.; Bestebroer,T.M.; de Jong,J.C.; Rimmelzwaan,G.F.; Osterhaus,A.D.M.E.; Fouchier,R.A.M.; Bao,Y.; Sanders,R.; Dernovoy,D.; Kiryutin,B.; …
EPI365500	NA	France	1981-Jan-01	EPI_ISL_114199	A/Lyon/2380/1981			Wentworth,D.E.; Dugan,V.; Halpin,R.; Lin,X.; Bera,J.; Ghedin,E.; Fedorova,N.; Overton,L.; Tsitrin,T.; Stockwell,T.; Amedeo,P.; Bishop,B.; Chen,H.; Edworthy,P.; Gupta,N.; Katzel,D.; Li,K.; Schobel,S.; Shrivastava,S.; Thovarai,V.; Wang,S.; Westgeest,K.B.; van Beek,R.; Bestebroer,T.M.; de Jong,J.C.; Rimmelzwaan,G.F.; Osterhaus,A.D.M.E.; Fouchier,R.A.M.; Bao,Y.; Sanders,R.; Dernovoy,D.; Kiryutin,B.; …
EPI365508	NA	Netherlands	1982-Jan-01	EPI_ISL_114200	A/Bilthoven/10684/1982			Wentworth,D.E.; Dugan,V.; Halpin,R.; Lin,X.; Bera,J.; Ghedin,E.; Fedorova,N.; Overton,L.; Tsitrin,T.; Stockwell,T.; Amedeo,P.; Bishop,B.; Chen,H.; Edworthy,P.; Gupta,N.; Katzel,D.; Li,K.; Schobel,S.; Shrivastava,S.; Thovarai,V.; Wang,S.; Westgeest,K.B.; van Beek,R.; Bestebroer,T.M.; de Jong,J.C.; Rimmelzwaan,G.F.; Osterhaus,A.D.M.E.; Fouchier,R.A.M.; Bao,Y.; Sanders,R.; Dernovoy,D.; Kiryutin,B.; …
EPI365517	NA	Netherlands	1982-Dec-01	EPI_ISL_114201	A/Netherlands/241/1982			Wentworth,D.E.; Dugan,V.; Halpin,R.; Lin,X.; Bera,J.; Ghedin,E.; Fedorova,N.; Overton,L.; Tsitrin,T.; Stockwell,T.; Amedeo,P.; Bishop,B.; Chen,H.; Edworthy,P.; Gupta,N.; Katzel,D.; Li,K.; Schobel,S.; Shrivastava,S.; Thovarai,V.; Wang,S.; Westgeest,K.B.; van Beek,R.; Bestebroer,T.M.; de Jong,J.C.; Rimmelzwaan,G.F.; Osterhaus,A.D.M.E.; Fouchier,R.A.M.; Bao,Y.; Sanders,R.; Dernovoy,D.; Kiryutin,B.; …
EPI365524	NA	Philippines	1982-Jan-01	EPI_ISL_114202	A/Phillipines/2/1982			Wentworth,D.E.; Dugan,V.; Halpin,R.; Lin,X.; Bera,J.; Ghedin,E.; Fedorova,N.; Overton,L.; Tsitrin,T.; Stockwell,T.; Amedeo,P.; Bishop,B.; Chen,H.; Edworthy,P.; Gupta,N.; Katzel,D.; Li,K.; Schobel,S.; Shrivastava,S.; Thovarai,V.; Wang,S.; Westgeest,K.B.; van Beek,R.; Bestebroer,T.M.; de Jong,J.C.; Rimmelzwaan,G.F.; Osterhaus,A.D.M.E.; Fouchier,R.A.M.; Bao,Y.; Sanders,R.; Dernovoy,D.; Kiryutin,B.; …
EPI365532	NA	Norway	1983-Jan-01	EPI_ISL_114245	A/Oslo/13676/1983			Wentworth,D.E.; Dugan,V.; Halpin,R.; Lin,X.; Bera,J.; Ghedin,E.; Fedorova,N.; Overton,L.; Tsitrin,T.; Stockwell,T.; Amedeo,P.; Bishop,B.; Chen,H.; Edworthy,P.; Gupta,N.; Katzel,D.; Li,K.; Schobel,S.; Shrivastava,S.; Thovarai,V.; Wang,S.; Westgeest,K.B.; van Beek,R.; Bestebroer,T.M.; de Jong,J.C.; Rimmelzwaan,G.F.; Osterhaus,A.D.M.E.; Fouchier,R.A.M.; Bao,Y.; Sanders,R.; Dernovoy,D.; Kiryutin,B.; …
EPI365540	NA	United Kingdom	1985-Jan-01	EPI_ISL_114246	A/Guildford/V728/1985			Wentworth,D.E.; Dugan,V.; Halpin,R.; Lin,X.; Bera,J.; Ghedin,E.; Fedorova,N.; Overton,L.; Tsitrin,T.; Stockwell,T.; Amedeo,P.; Bishop,B.; Chen,H.; Edworthy,P.; Gupta,N.; Katzel,D.; Li,K.; Schobel,S.; Shrivastava,S.; Thovarai,V.; Wang,S.; Westgeest,K.B.; van Beek,R.; Bestebroer,T.M.; de Jong,J.C.; Rimmelzwaan,G.F.; Osterhaus,A.D.M.E.; Fouchier,R.A.M.; Bao,Y.; Sanders,R.; Dernovoy,D.; Kiryutin,B.; …
EPI365548	NA	Netherlands	1985-Jan-01	EPI_ISL_114247	A/Netherlands/330/1985			Wentworth,D.E.; Dugan,V.; Halpin,R.; Lin,X.; Bera,J.; Ghedin,E.; Fedorova,N.; Overton,L.; Tsitrin,T.; Stockwell,T.; Amedeo,P.; Bishop,B.; Chen,H.; Edworthy,P.; Gupta,N.; Katzel,D.; Li,K.; Schobel,S.; Shrivastava,S.; Thovarai,V.; Wang,S.; Westgeest,K.B.; van Beek,R.; Bestebroer,T.M.; de Jong,J.C.; Rimmelzwaan,G.F.; Osterhaus,A.D.M.E.; Fouchier,R.A.M.; Bao,Y.; Sanders,R.; Dernovoy,D.; Kiryutin,B.; …
EPI365556	NA	Netherlands	1985-Feb-01	EPI_ISL_114248	A/Netherlands/333/1985			Wentworth,D.E.; Dugan,V.; Halpin,R.; Lin,X.; Bera,J.; Ghedin,E.; Fedorova,N.; Overton,L.; Tsitrin,T.; Stockwell,T.; Amedeo,P.; Bishop,B.; Chen,H.; Edworthy,P.; Gupta,N.; Katzel,D.; Li,K.; Schobel,S.; Shrivastava,S.; Thovarai,V.; Wang,S.; Westgeest,K.B.; van Beek,R.; Bestebroer,T.M.; de Jong,J.C.; Rimmelzwaan,G.F.; Osterhaus,A.D.M.E.; Fouchier,R.A.M.; Bao,Y.; Sanders,R.; Dernovoy,D.; Kiryutin,B.; …
EPI365564	NA	Sweden	1985-Jan-01	EPI_ISL_114249	A/Stockholm/10/1985			Wentworth,D.E.; Dugan,V.; Halpin,R.; Lin,X.; Bera,J.; Ghedin,E.; Fedorova,N.; Overton,L.; Tsitrin,T.; Stockwell,T.; Amedeo,P.; Bishop,B.; Chen,H.; Edworthy,P.; Gupta,N.; Katzel,D.; Li,K.; Schobel,S.; Shrivastava,S.; Thovarai,V.; Wang,S.; Westgeest,K.B.; van Beek,R.; Bestebroer,T.M.; de Jong,J.C.; Rimmelzwaan,G.F.; Osterhaus,A.D.M.E.; Fouchier,R.A.M.; Bao,Y.; Sanders,R.; Dernovoy,D.; Kiryutin,B.; …
EPI365572	NA	New Zealand	1985-Jan-01	EPI_ISL_114250	A/Wellington/4/1985			Wentworth,D.E.; Dugan,V.; Halpin,R.; Lin,X.; Bera,J.; Ghedin,E.; Fedorova,N.; Overton,L.; Tsitrin,T.; Stockwell,T.; Amedeo,P.; Bishop,B.; Chen,H.; Edworthy,P.; Gupta,N.; Katzel,D.; Li,K.; Schobel,S.; Shrivastava,S.; Thovarai,V.; Wang,S.; Westgeest,K.B.; van Beek,R.; Bestebroer,T.M.; de Jong,J.C.; Rimmelzwaan,G.F.; Osterhaus,A.D.M.E.; Fouchier,R.A.M.; Bao,Y.; Sanders,R.; Dernovoy,D.; Kiryutin,B.; …
EPI365580	NA	United States	1986-Jan-01	EPI_ISL_114293	A/Colorado/2/1986			Wentworth,D.E.; Dugan,V.; Halpin,R.; Lin,X.; Bera,J.; Ghedin,E.; Fedorova,N.; Overton,L.; Tsitrin,T.; Stockwell,T.; Amedeo,P.; Bishop,B.; Chen,H.; Edworthy,P.; Gupta,N.; Katzel,D.; Li,K.; Schobel,S.; Shrivastava,S.; Thovarai,V.; Wang,S.; Westgeest,K.B.; van Beek,R.; Bestebroer,T.M.; de Jong,J.C.; Rimmelzwaan,G.F.; Osterhaus,A.D.M.E.; Fouchier,R.A.M.; Bao,Y.; Sanders,R.; Dernovoy,D.; Kiryutin,B.; …
EPI365587	NA	China	1987-Jan-01	EPI_ISL_114294	A/Shanghai/11/1987			Wentworth,D.E.; Dugan,V.; Halpin,R.; Lin,X.; Bera,J.; Ghedin,E.; Fedorova,N.; Overton,L.; Tsitrin,T.; Stockwell,T.; Amedeo,P.; Bishop,B.; Chen,H.; Edworthy,P.; Gupta,N.; Katzel,D.; Li,K.; Schobel,S.; Shrivastava,S.; Thovarai,V.; Wang,S.; Westgeest,K.B.; van Beek,R.; Bestebroer,T.M.; de Jong,J.C.; Rimmelzwaan,G.F.; Osterhaus,A.D.M.E.; Fouchier,R.A.M.; Bao,Y.; Sanders,R.; Dernovoy,D.; Kiryutin,B.; …
EPI365595	NA	United States	1988-Jan-01	EPI_ISL_114295	A/Atlanta/3572/1988			Wentworth,D.E.; Dugan,V.; Halpin,R.; Lin,X.; Bera,J.; Ghedin,E.; Fedorova,N.; Overton,L.; Tsitrin,T.; Stockwell,T.; Amedeo,P.; Bishop,B.; Chen,H.; Edworthy,P.; Gupta,N.; Katzel,D.; Li,K.; Schobel,S.; Shrivastava,S.; Thovarai,V.; Wang,S.; Westgeest,K.B.; van Beek,R.; Bestebroer,T.M.; de Jong,J.C.; Rimmelzwaan,G.F.; Osterhaus,A.D.M.E.; Fouchier,R.A.M.; Bao,Y.; Sanders,R.; Dernovoy,D.; Kiryutin,B.; …
EPI365603	NA	United Kingdom	1988-Jan-01	EPI_ISL_114296	A/England/427/1988			Wentworth,D.E.; Dugan,V.; Halpin,R.; Lin,X.; Bera,J.; Ghedin,E.; Fedorova,N.; Overton,L.; Tsitrin,T.; Stockwell,T.; Amedeo,P.; Bishop,B.; Chen,H.; Edworthy,P.; Gupta,N.; Katzel,D.; Li,K.; Schobel,S.; Shrivastava,S.; Thovarai,V.; Wang,S.; Westgeest,K.B.; van Beek,R.; Bestebroer,T.M.; de Jong,J.C.; Rimmelzwaan,G.F.; Osterhaus,A.D.M.E.; Fouchier,R.A.M.; Bao,Y.; Sanders,R.; Dernovoy,D.; Kiryutin,B.; …
EPI365611	NA	Netherlands	1988-Mar-01	EPI_ISL_114297	A/Netherlands/450/1988			Wentworth,D.E.; Dugan,V.; Halpin,R.; Lin,X.; Bera,J.; Ghedin,E.; Fedorova,N.; Overton,L.; Tsitrin,T.; Stockwell,T.; Amedeo,P.; Bishop,B.; Chen,H.; Edworthy,P.; Gupta,N.; Katzel,D.; Li,K.; Schobel,S.; Shrivastava,S.; Thovarai,V.; Wang,S.; Westgeest,K.B.; van Beek,R.; Bestebroer,T.M.; de Jong,J.C.; Rimmelzwaan,G.F.; Osterhaus,A.D.M.E.; Fouchier,R.A.M.; Bao,Y.; Sanders,R.; Dernovoy,D.; Kiryutin,B.; …
EPI365619	NA	Sweden	1988-Jan-01	EPI_ISL_114298	A/Stockholm/12/1988			Wentworth,D.E.; Dugan,V.; Halpin,R.; Lin,X.; Bera,J.; Ghedin,E.; Fedorova,N.; Overton,L.; Tsitrin,T.; Stockwell,T.; Amedeo,P.; Bishop,B.; Chen,H.; Edworthy,P.; Gupta,N.; Katzel,D.; Li,K.; Schobel,S.; Shrivastava,S.; Thovarai,V.; Wang,S.; Westgeest,K.B.; van Beek,R.; Bestebroer,T.M.; de Jong,J.C.; Rimmelzwaan,G.F.; Osterhaus,A.D.M.E.; Fouchier,R.A.M.; Bao,Y.; Sanders,R.; Dernovoy,D.; Kiryutin,B.; …
EPI365628	NA	United States	1989-Jan-01	EPI_ISL_114345	A/Atlanta/211/1989			Wentworth,D.E.; Dugan,V.; Halpin,R.; Lin,X.; Bera,J.; Ghedin,E.; Fedorova,N.; Overton,L.; Tsitrin,T.; Stockwell,T.; Amedeo,P.; Bishop,B.; Chen,H.; Edworthy,P.; Gupta,N.; Katzel,D.; Li,K.; Schobel,S.; Shrivastava,S.; Thovarai,V.; Wang,S.; Westgeest,K.B.; van Beek,R.; Bestebroer,T.M.; de Jong,J.C.; Rimmelzwaan,G.F.; Osterhaus,A.D.M.E.; Fouchier,R.A.M.; Bao,Y.; Sanders,R.; Dernovoy,D.; Kiryutin,B.; …
EPI365636	NA	United Kingdom	1989-Jan-01	EPI_ISL_114346	A/England/138/1989			Wentworth,D.E.; Dugan,V.; Halpin,R.; Lin,X.; Bera,J.; Ghedin,E.; Fedorova,N.; Overton,L.; Tsitrin,T.; Stockwell,T.; Amedeo,P.; Bishop,B.; Chen,H.; Edworthy,P.; Gupta,N.; Katzel,D.; Li,K.; Schobel,S.; Shrivastava,S.; Thovarai,V.; Wang,S.; Westgeest,K.B.; van Beek,R.; Bestebroer,T.M.; de Jong,J.C.; Rimmelzwaan,G.F.; Osterhaus,A.D.M.E.; Fouchier,R.A.M.; Bao,Y.; Sanders,R.; Dernovoy,D.; Kiryutin,B.; …
EPI365652	NA	Netherlands	1989-Dec-13	EPI_ISL_114348	A/Netherlands/650/1989			Wentworth,D.E.; Dugan,V.; Halpin,R.; Lin,X.; Bera,J.; Ghedin,E.; Fedorova,N.; Overton,L.; Tsitrin,T.; Stockwell,T.; Amedeo,P.; Bishop,B.; Chen,H.; Edworthy,P.; Gupta,N.; Katzel,D.; Li,K.; Schobel,S.; Shrivastava,S.; Thovarai,V.; Wang,S.; Westgeest,K.B.; van Beek,R.; Bestebroer,T.M.; de Jong,J.C.; Rimmelzwaan,G.F.; Osterhaus,A.D.M.E.; Fouchier,R.A.M.; Bao,Y.; Sanders,R.; Dernovoy,D.; Kiryutin,B.; …
EPI365660	NA	Netherlands	1989-Dec-17	EPI_ISL_114349	A/Netherlands/738/1989			Wentworth,D.E.; Dugan,V.; Halpin,R.; Lin,X.; Bera,J.; Ghedin,E.; Fedorova,N.; Overton,L.; Tsitrin,T.; Stockwell,T.; Amedeo,P.; Bishop,B.; Chen,H.; Edworthy,P.; Gupta,N.; Katzel,D.; Li,K.; Schobel,S.; Shrivastava,S.; Thovarai,V.; Wang,S.; Westgeest,K.B.; van Beek,R.; Bestebroer,T.M.; de Jong,J.C.; Rimmelzwaan,G.F.; Osterhaus,A.D.M.E.; Fouchier,R.A.M.; Bao,Y.; Sanders,R.; Dernovoy,D.; Kiryutin,B.; …
EPI365668	NA	Singapore	1993-Jan-06	EPI_ISL_114350	A/Singapore/3/1993			Wentworth,D.E.; Dugan,V.; Halpin,R.; Lin,X.; Bera,J.; Ghedin,E.; Fedorova,N.; Overton,L.; Tsitrin,T.; Stockwell,T.; Amedeo,P.; Bishop,B.; Chen,H.; Edworthy,P.; Gupta,N.; Katzel,D.; Li,K.; Schobel,S.; Shrivastava,S.; Thovarai,V.; Wang,S.; Westgeest,K.B.; van Beek,R.; Bestebroer,T.M.; de Jong,J.C.; Rimmelzwaan,G.F.; Osterhaus,A.D.M.E.; Fouchier,R.A.M.; Bao,Y.; Sanders,R.; Dernovoy,D.; Kiryutin,B.; …
EPI365674	NA	Singapore	1989-Jan-01	EPI_ISL_114396	A/Singapore/34/1989			Wentworth,D.E.; Dugan,V.; Halpin,R.; Lin,X.; Bera,J.; Ghedin,E.; Fedorova,N.; Overton,L.; Tsitrin,T.; Stockwell,T.; Amedeo,P.; Bishop,B.; Chen,H.; Edworthy,P.; Gupta,N.; Katzel,D.; Li,K.; Schobel,S.; Shrivastava,S.; Thovarai,V.; Wang,S.; Westgeest,K.B.; van Beek,R.; Bestebroer,T.M.; de Jong,J.C.; Rimmelzwaan,G.F.; Osterhaus,A.D.M.E.; Fouchier,R.A.M.; Bao,Y.; Sanders,R.; Dernovoy,D.; Kiryutin,B.; …
EPI365682	NA	Singapore	1989-Jan-01	EPI_ISL_114397	A/Singapore/35/1989			Wentworth,D.E.; Dugan,V.; Halpin,R.; Lin,X.; Bera,J.; Ghedin,E.; Fedorova,N.; Overton,L.; Tsitrin,T.; Stockwell,T.; Amedeo,P.; Bishop,B.; Chen,H.; Edworthy,P.; Gupta,N.; Katzel,D.; Li,K.; Schobel,S.; Shrivastava,S.; Thovarai,V.; Wang,S.; Westgeest,K.B.; van Beek,R.; Bestebroer,T.M.; de Jong,J.C.; Rimmelzwaan,G.F.; Osterhaus,A.D.M.E.; Fouchier,R.A.M.; Bao,Y.; Sanders,R.; Dernovoy,D.; Kiryutin,B.; …
EPI365690	NA	Singapore	1989-Jan-01	EPI_ISL_114398	A/Singapore/40/1989			Wentworth,D.E.; Dugan,V.; Halpin,R.; Lin,X.; Bera,J.; Ghedin,E.; Fedorova,N.; Overton,L.; Tsitrin,T.; Stockwell,T.; Amedeo,P.; Bishop,B.; Chen,H.; Edworthy,P.; Gupta,N.; Katzel,D.; Li,K.; Schobel,S.; Shrivastava,S.; Thovarai,V.; Wang,S.; Westgeest,K.B.; van Beek,R.; Bestebroer,T.M.; de Jong,J.C.; Rimmelzwaan,G.F.; Osterhaus,A.D.M.E.; Fouchier,R.A.M.; Bao,Y.; Sanders,R.; Dernovoy,D.; Kiryutin,B.; …
EPI365698	NA	Australia	1989-Jan-01	EPI_ISL_114399	A/Victoria/1/1989			Wentworth,D.E.; Dugan,V.; Halpin,R.; Lin,X.; Bera,J.; Ghedin,E.; Fedorova,N.; Overton,L.; Tsitrin,T.; Stockwell,T.; Amedeo,P.; Bishop,B.; Chen,H.; Edworthy,P.; Gupta,N.; Katzel,D.; Li,K.; Schobel,S.; Shrivastava,S.; Thovarai,V.; Wang,S.; Westgeest,K.B.; van Beek,R.; Bestebroer,T.M.; de Jong,J.C.; Rimmelzwaan,G.F.; Osterhaus,A.D.M.E.; Fouchier,R.A.M.; Bao,Y.; Sanders,R.; Dernovoy,D.; Kiryutin,B.; …
EPI365706	NA	New Zealand	1989-Jan-01	EPI_ISL_114400	A/Wellington/5/1989			Wentworth,D.E.; Dugan,V.; Halpin,R.; Lin,X.; Bera,J.; Ghedin,E.; Fedorova,N.; Overton,L.; Tsitrin,T.; Stockwell,T.; Amedeo,P.; Bishop,B.; Chen,H.; Edworthy,P.; Gupta,N.; Katzel,D.; Li,K.; Schobel,S.; Shrivastava,S.; Thovarai,V.; Wang,S.; Westgeest,K.B.; van Beek,R.; Bestebroer,T.M.; de Jong,J.C.; Rimmelzwaan,G.F.; Osterhaus,A.D.M.E.; Fouchier,R.A.M.; Bao,Y.; Sanders,R.; Dernovoy,D.; Kiryutin,B.; …
EPI365714	NA	New Zealand	1989-Jan-01	EPI_ISL_114401	A/Waikato/1/1989			Wentworth,D.E.; Dugan,V.; Halpin,R.; Lin,X.; Bera,J.; Ghedin,E.; Fedorova,N.; Overton,L.; Tsitrin,T.; Stockwell,T.; Amedeo,P.; Bishop,B.; Chen,H.; Edworthy,P.; Gupta,N.; Katzel,D.; Li,K.; Schobel,S.; Shrivastava,S.; Thovarai,V.; Wang,S.; Westgeest,K.B.; van Beek,R.; Bestebroer,T.M.; de Jong,J.C.; Rimmelzwaan,G.F.; Osterhaus,A.D.M.E.; Fouchier,R.A.M.; Bao,Y.; Sanders,R.; Dernovoy,D.; Kiryutin,B.; …
EPI365724	NA	United States	1990-Jan-01	EPI_ISL_114452	A/Memphis/2/1990			Wentworth,D.E.; Dugan,V.; Halpin,R.; Lin,X.; Bera,J.; Ghedin,E.; Fedorova,N.; Overton,L.; Tsitrin,T.; Stockwell,T.; Amedeo,P.; Bishop,B.; Chen,H.; Edworthy,P.; Gupta,N.; Katzel,D.; Li,K.; Schobel,S.; Shrivastava,S.; Thovarai,V.; Wang,S.; Westgeest,K.B.; van Beek,R.; Bestebroer,T.M.; de Jong,J.C.; Rimmelzwaan,G.F.; Osterhaus,A.D.M.E.; Fouchier,R.A.M.; Bao,Y.; Sanders,R.; Dernovoy,D.; Kiryutin,B.; …
EPI365732	NA	United States	1990-Jan-01	EPI_ISL_114453	A/Memphis/5/1990			Wentworth,D.E.; Dugan,V.; Halpin,R.; Lin,X.; Bera,J.; Ghedin,E.; Fedorova,N.; Overton,L.; Tsitrin,T.; Stockwell,T.; Amedeo,P.; Bishop,B.; Chen,H.; Edworthy,P.; Gupta,N.; Katzel,D.; Li,K.; Schobel,S.; Shrivastava,S.; Thovarai,V.; Wang,S.; Westgeest,K.B.; van Beek,R.; Bestebroer,T.M.; de Jong,J.C.; Rimmelzwaan,G.F.; Osterhaus,A.D.M.E.; Fouchier,R.A.M.; Bao,Y.; Sanders,R.; Dernovoy,D.; Kiryutin,B.; …
EPI365740	NA	China	1990-Jan-01	EPI_ISL_114454	A/Shanghai/24/1990			Wentworth,D.E.; Dugan,V.; Halpin,R.; Lin,X.; Bera,J.; Ghedin,E.; Fedorova,N.; Overton,L.; Tsitrin,T.; Stockwell,T.; Amedeo,P.; Bishop,B.; Chen,H.; Edworthy,P.; Gupta,N.; Katzel,D.; Li,K.; Schobel,S.; Shrivastava,S.; Thovarai,V.; Wang,S.; Westgeest,K.B.; van Beek,R.; Bestebroer,T.M.; de Jong,J.C.; Rimmelzwaan,G.F.; Osterhaus,A.D.M.E.; Fouchier,R.A.M.; Bao,Y.; Sanders,R.; Dernovoy,D.; Kiryutin,B.; …
EPI365748	NA	Japan	1990-Jan-01	EPI_ISL_114455	A/Suita/1/1990			Wentworth,D.E.; Dugan,V.; Halpin,R.; Lin,X.; Bera,J.; Ghedin,E.; Fedorova,N.; Overton,L.; Tsitrin,T.; Stockwell,T.; Amedeo,P.; Bishop,B.; Chen,H.; Edworthy,P.; Gupta,N.; Katzel,D.; Li,K.; Schobel,S.; Shrivastava,S.; Thovarai,V.; Wang,S.; Westgeest,K.B.; van Beek,R.; Bestebroer,T.M.; de Jong,J.C.; Rimmelzwaan,G.F.; Osterhaus,A.D.M.E.; Fouchier,R.A.M.; Bao,Y.; Sanders,R.; Dernovoy,D.; Kiryutin,B.; …
EPI365756	NA	Australia	1990-Jan-01	EPI_ISL_114456	A/Victoria/2/1990			Wentworth,D.E.; Dugan,V.; Halpin,R.; Lin,X.; Bera,J.; Ghedin,E.; Fedorova,N.; Overton,L.; Tsitrin,T.; Stockwell,T.; Amedeo,P.; Bishop,B.; Chen,H.; Edworthy,P.; Gupta,N.; Katzel,D.; Li,K.; Schobel,S.; Shrivastava,S.; Thovarai,V.; Wang,S.; Westgeest,K.B.; van Beek,R.; Bestebroer,T.M.; de Jong,J.C.; Rimmelzwaan,G.F.; Osterhaus,A.D.M.E.; Fouchier,R.A.M.; Bao,Y.; Sanders,R.; Dernovoy,D.; Kiryutin,B.; …
EPI365764	NA	New Zealand	1990-Jan-01	EPI_ISL_114457	A/Wellington/3/1990			Wentworth,D.E.; Dugan,V.; Halpin,R.; Lin,X.; Bera,J.; Ghedin,E.; Fedorova,N.; Overton,L.; Tsitrin,T.; Stockwell,T.; Amedeo,P.; Bishop,B.; Chen,H.; Edworthy,P.; Gupta,N.; Katzel,D.; Li,K.; Schobel,S.; Shrivastava,S.; Thovarai,V.; Wang,S.; Westgeest,K.B.; van Beek,R.; Bestebroer,T.M.; de Jong,J.C.; Rimmelzwaan,G.F.; Osterhaus,A.D.M.E.; Fouchier,R.A.M.; Bao,Y.; Sanders,R.; Dernovoy,D.; Kiryutin,B.; …
EPI365772	NA	Australia	1991-Jan-01	EPI_ISL_114458	A/Canberra/1/1991			Wentworth,D.E.; Dugan,V.; Halpin,R.; Lin,X.; Bera,J.; Ghedin,E.; Fedorova,N.; Overton,L.; Tsitrin,T.; Stockwell,T.; Amedeo,P.; Bishop,B.; Chen,H.; Edworthy,P.; Gupta,N.; Katzel,D.; Li,K.; Schobel,S.; Shrivastava,S.; Thovarai,V.; Wang,S.; Westgeest,K.B.; van Beek,R.; Bestebroer,T.M.; de Jong,J.C.; Rimmelzwaan,G.F.; Osterhaus,A.D.M.E.; Fouchier,R.A.M.; Bao,Y.; Sanders,R.; Dernovoy,D.; Kiryutin,B.; …
EPI365781	NA	United Kingdom	1991-Sep-15	EPI_ISL_114502	A/England/260/1991			Wentworth,D.E.; Dugan,V.; Halpin,R.; Lin,X.; Bera,J.; Ghedin,E.; Fedorova,N.; Overton,L.; Tsitrin,T.; Stockwell,T.; Amedeo,P.; Bishop,B.; Chen,H.; Edworthy,P.; Gupta,N.; Katzel,D.; Li,K.; Schobel,S.; Shrivastava,S.; Thovarai,V.; Wang,S.; Westgeest,K.B.; van Beek,R.; Bestebroer,T.M.; de Jong,J.C.; Rimmelzwaan,G.F.; Osterhaus,A.D.M.E.; Fouchier,R.A.M.; Bao,Y.; Sanders,R.; Dernovoy,D.; Kiryutin,B.; …
EPI365788	NA	Switzerland	1991-Jan-01	EPI_ISL_114503	A/Geneva/5366/1991			Wentworth,D.E.; Dugan,V.; Halpin,R.; Lin,X.; Bera,J.; Ghedin,E.; Fedorova,N.; Overton,L.; Tsitrin,T.; Stockwell,T.; Amedeo,P.; Bishop,B.; Chen,H.; Edworthy,P.; Gupta,N.; Katzel,D.; Li,K.; Schobel,S.; Shrivastava,S.; Thovarai,V.; Wang,S.; Westgeest,K.B.; van Beek,R.; Bestebroer,T.M.; de Jong,J.C.; Rimmelzwaan,G.F.; Osterhaus,A.D.M.E.; Fouchier,R.A.M.; Bao,Y.; Sanders,R.; Dernovoy,D.; Kiryutin,B.; …
EPI365797	NA	France	1991-Dec-09	EPI_ISL_114504	A/Lyon/1149/1991			Wentworth,D.E.; Dugan,V.; Halpin,R.; Lin,X.; Bera,J.; Ghedin,E.; Fedorova,N.; Overton,L.; Tsitrin,T.; Stockwell,T.; Amedeo,P.; Bishop,B.; Chen,H.; Edworthy,P.; Gupta,N.; Katzel,D.; Li,K.; Schobel,S.; Shrivastava,S.; Thovarai,V.; Wang,S.; Westgeest,K.B.; van Beek,R.; Bestebroer,T.M.; de Jong,J.C.; Rimmelzwaan,G.F.; Osterhaus,A.D.M.E.; Fouchier,R.A.M.; Bao,Y.; Sanders,R.; Dernovoy,D.; Kiryutin,B.; …
EPI365804	NA	France	1991-Dec-12	EPI_ISL_114505	A/Lyon/1182/1991			Wentworth,D.E.; Dugan,V.; Halpin,R.; Lin,X.; Bera,J.; Ghedin,E.; Fedorova,N.; Overton,L.; Tsitrin,T.; Stockwell,T.; Amedeo,P.; Bishop,B.; Chen,H.; Edworthy,P.; Gupta,N.; Katzel,D.; Li,K.; Schobel,S.; Shrivastava,S.; Thovarai,V.; Wang,S.; Westgeest,K.B.; van Beek,R.; Bestebroer,T.M.; de Jong,J.C.; Rimmelzwaan,G.F.; Osterhaus,A.D.M.E.; Fouchier,R.A.M.; Bao,Y.; Sanders,R.; Dernovoy,D.; Kiryutin,B.; …
EPI365812	NA	France	1991-Dec-12	EPI_ISL_114506	A/Lyon/1189/1991			Wentworth,D.E.; Dugan,V.; Halpin,R.; Lin,X.; Bera,J.; Ghedin,E.; Fedorova,N.; Overton,L.; Tsitrin,T.; Stockwell,T.; Amedeo,P.; Bishop,B.; Chen,H.; Edworthy,P.; Gupta,N.; Katzel,D.; Li,K.; Schobel,S.; Shrivastava,S.; Thovarai,V.; Wang,S.; Westgeest,K.B.; van Beek,R.; Bestebroer,T.M.; de Jong,J.C.; Rimmelzwaan,G.F.; Osterhaus,A.D.M.E.; Fouchier,R.A.M.; Bao,Y.; Sanders,R.; Dernovoy,D.; Kiryutin,B.; …
EPI365820	NA	France	1991-Dec-12	EPI_ISL_114507	A/Lyon/1276/1991			Wentworth,D.E.; Dugan,V.; Halpin,R.; Lin,X.; Bera,J.; Ghedin,E.; Fedorova,N.; Overton,L.; Tsitrin,T.; Stockwell,T.; Amedeo,P.; Bishop,B.; Chen,H.; Edworthy,P.; Gupta,N.; Katzel,D.; Li,K.; Schobel,S.; Shrivastava,S.; Thovarai,V.; Wang,S.; Westgeest,K.B.; van Beek,R.; Bestebroer,T.M.; de Jong,J.C.; Rimmelzwaan,G.F.; Osterhaus,A.D.M.E.; Fouchier,R.A.M.; Bao,Y.; Sanders,R.; Dernovoy,D.; Kiryutin,B.; …
EPI365828	NA	France	1991-Dec-16	EPI_ISL_114554	A/Lyon/1337/1991			Wentworth,D.E.; Dugan,V.; Halpin,R.; Lin,X.; Bera,J.; Ghedin,E.; Fedorova,N.; Overton,L.; Tsitrin,T.; Stockwell,T.; Amedeo,P.; Bishop,B.; Chen,H.; Edworthy,P.; Gupta,N.; Katzel,D.; Li,K.; Schobel,S.; Shrivastava,S.; Thovarai,V.; Wang,S.; Westgeest,K.B.; van Beek,R.; Bestebroer,T.M.; de Jong,J.C.; Rimmelzwaan,G.F.; Osterhaus,A.D.M.E.; Fouchier,R.A.M.; Bao,Y.; Sanders,R.; Dernovoy,D.; Kiryutin,B.; …
EPI365836	NA	France	1991-Dec-16	EPI_ISL_114555	A/Lyon/1373/1991			Wentworth,D.E.; Dugan,V.; Halpin,R.; Lin,X.; Bera,J.; Ghedin,E.; Fedorova,N.; Overton,L.; Tsitrin,T.; Stockwell,T.; Amedeo,P.; Bishop,B.; Chen,H.; Edworthy,P.; Gupta,N.; Katzel,D.; Li,K.; Schobel,S.; Shrivastava,S.; Thovarai,V.; Wang,S.; Westgeest,K.B.; van Beek,R.; Bestebroer,T.M.; de Jong,J.C.; Rimmelzwaan,G.F.; Osterhaus,A.D.M.E.; Fouchier,R.A.M.; Bao,Y.; Sanders,R.; Dernovoy,D.; Kiryutin,B.; …
EPI365844	NA	France	1991-Dec-26	EPI_ISL_114556	A/Lyon/1594/1991			Wentworth,D.E.; Dugan,V.; Halpin,R.; Lin,X.; Bera,J.; Ghedin,E.; Fedorova,N.; Overton,L.; Tsitrin,T.; Stockwell,T.; Amedeo,P.; Bishop,B.; Chen,H.; Edworthy,P.; Gupta,N.; Katzel,D.; Li,K.; Schobel,S.; Shrivastava,S.; Thovarai,V.; Wang,S.; Westgeest,K.B.; van Beek,R.; Bestebroer,T.M.; de Jong,J.C.; Rimmelzwaan,G.F.; Osterhaus,A.D.M.E.; Fouchier,R.A.M.; Bao,Y.; Sanders,R.; Dernovoy,D.; Kiryutin,B.; …
EPI365852	NA	France	1991-Dec-17	EPI_ISL_114557	A/Lyon/23672/1991			Wentworth,D.E.; Dugan,V.; Halpin,R.; Lin,X.; Bera,J.; Ghedin,E.; Fedorova,N.; Overton,L.; Tsitrin,T.; Stockwell,T.; Amedeo,P.; Bishop,B.; Chen,H.; Edworthy,P.; Gupta,N.; Katzel,D.; Li,K.; Schobel,S.; Shrivastava,S.; Thovarai,V.; Wang,S.; Westgeest,K.B.; van Beek,R.; Bestebroer,T.M.; de Jong,J.C.; Rimmelzwaan,G.F.; Osterhaus,A.D.M.E.; Fouchier,R.A.M.; Bao,Y.; Sanders,R.; Dernovoy,D.; Kiryutin,B.; …
EPI365860	NA	France	1991-Dec-24	EPI_ISL_114558	A/Lyon/24103/1991			Wentworth,D.E.; Dugan,V.; Halpin,R.; Lin,X.; Bera,J.; Ghedin,E.; Fedorova,N.; Overton,L.; Tsitrin,T.; Stockwell,T.; Amedeo,P.; Bishop,B.; Chen,H.; Edworthy,P.; Gupta,N.; Katzel,D.; Li,K.; Schobel,S.; Shrivastava,S.; Thovarai,V.; Wang,S.; Westgeest,K.B.; van Beek,R.; Bestebroer,T.M.; de Jong,J.C.; Rimmelzwaan,G.F.; Osterhaus,A.D.M.E.; Fouchier,R.A.M.; Bao,Y.; Sanders,R.; Dernovoy,D.; Kiryutin,B.; …
EPI365868	NA	France	1991-Dec-26	EPI_ISL_114559	A/Lyon/24222/1991			Wentworth,D.E.; Dugan,V.; Halpin,R.; Lin,X.; Bera,J.; Ghedin,E.; Fedorova,N.; Overton,L.; Tsitrin,T.; Stockwell,T.; Amedeo,P.; Bishop,B.; Chen,H.; Edworthy,P.; Gupta,N.; Katzel,D.; Li,K.; Schobel,S.; Shrivastava,S.; Thovarai,V.; Wang,S.; Westgeest,K.B.; van Beek,R.; Bestebroer,T.M.; de Jong,J.C.; Rimmelzwaan,G.F.; Osterhaus,A.D.M.E.; Fouchier,R.A.M.; Bao,Y.; Sanders,R.; Dernovoy,D.; Kiryutin,B.; …
EPI365981	NA	Netherlands	1992-Jan-09	EPI_ISL_114705	A/Nijmegen/3126/1992			Wentworth,D.E.; Dugan,V.; Halpin,R.; Lin,X.; Bera,J.; Ghedin,E.; Fedorova,N.; Overton,L.; Tsitrin,T.; Stockwell,T.; Amedeo,P.; Bishop,B.; Chen,H.; Edworthy,P.; Gupta,N.; Katzel,D.; Li,K.; Schobel,S.; Shrivastava,S.; Thovarai,V.; Wang,S.; Westgeest,K.B.; van Beek,R.; Bestebroer,T.M.; de Jong,J.C.; Rimmelzwaan,G.F.; Osterhaus,A.D.M.E.; Fouchier,R.A.M.; Bao,Y.; Sanders,R.; Dernovoy,D.; Kiryutin,B.; …
EPI365988	NA	Netherlands	1992-Feb-07	EPI_ISL_114706	A/Nijmegen/3129/1992			Wentworth,D.E.; Dugan,V.; Halpin,R.; Lin,X.; Bera,J.; Ghedin,E.; Fedorova,N.; Overton,L.; Tsitrin,T.; Stockwell,T.; Amedeo,P.; Bishop,B.; Chen,H.; Edworthy,P.; Gupta,N.; Katzel,D.; Li,K.; Schobel,S.; Shrivastava,S.; Thovarai,V.; Wang,S.; Westgeest,K.B.; van Beek,R.; Bestebroer,T.M.; de Jong,J.C.; Rimmelzwaan,G.F.; Osterhaus,A.D.M.E.; Fouchier,R.A.M.; Bao,Y.; Sanders,R.; Dernovoy,D.; Kiryutin,B.; …
EPI366005	NA	France	1991-Dec-01	EPI_ISL_114708	A/Paris/320/1992			Wentworth,D.E.; Dugan,V.; Halpin,R.; Lin,X.; Bera,J.; Ghedin,E.; Fedorova,N.; Overton,L.; Tsitrin,T.; Stockwell,T.; Amedeo,P.; Bishop,B.; Chen,H.; Edworthy,P.; Gupta,N.; Katzel,D.; Li,K.; Schobel,S.; Shrivastava,S.; Thovarai,V.; Wang,S.; Westgeest,K.B.; van Beek,R.; Bestebroer,T.M.; de Jong,J.C.; Rimmelzwaan,G.F.; Osterhaus,A.D.M.E.; Fouchier,R.A.M.; Bao,Y.; Sanders,R.; Dernovoy,D.; Kiryutin,B.; …
EPI366013	NA	France	1991-Dec-01	EPI_ISL_114709	A/Paris/325/1992			Wentworth,D.E.; Dugan,V.; Halpin,R.; Lin,X.; Bera,J.; Ghedin,E.; Fedorova,N.; Overton,L.; Tsitrin,T.; Stockwell,T.; Amedeo,P.; Bishop,B.; Chen,H.; Edworthy,P.; Gupta,N.; Katzel,D.; Li,K.; Schobel,S.; Shrivastava,S.; Thovarai,V.; Wang,S.; Westgeest,K.B.; van Beek,R.; Bestebroer,T.M.; de Jong,J.C.; Rimmelzwaan,G.F.; Osterhaus,A.D.M.E.; Fouchier,R.A.M.; Bao,Y.; Sanders,R.; Dernovoy,D.; Kiryutin,B.; …
EPI366021	NA	France	1991-Dec-01	EPI_ISL_114710	A/Paris/407/1992			Wentworth,D.E.; Dugan,V.; Halpin,R.; Lin,X.; Bera,J.; Ghedin,E.; Fedorova,N.; Overton,L.; Tsitrin,T.; Stockwell,T.; Amedeo,P.; Bishop,B.; Chen,H.; Edworthy,P.; Gupta,N.; Katzel,D.; Li,K.; Schobel,S.; Shrivastava,S.; Thovarai,V.; Wang,S.; Westgeest,K.B.; van Beek,R.; Bestebroer,T.M.; de Jong,J.C.; Rimmelzwaan,G.F.; Osterhaus,A.D.M.E.; Fouchier,R.A.M.; Bao,Y.; Sanders,R.; Dernovoy,D.; Kiryutin,B.; …
EPI366038	NA	France	1991-Dec-01	EPI_ISL_114758	A/Paris/417/1992			Wentworth,D.E.; Dugan,V.; Halpin,R.; Lin,X.; Bera,J.; Ghedin,E.; Fedorova,N.; Overton,L.; Tsitrin,T.; Stockwell,T.; Amedeo,P.; Bishop,B.; Chen,H.; Edworthy,P.; Gupta,N.; Katzel,D.; Li,K.; Schobel,S.; Shrivastava,S.; Thovarai,V.; Wang,S.; Westgeest,K.B.; van Beek,R.; Bestebroer,T.M.; de Jong,J.C.; Rimmelzwaan,G.F.; Osterhaus,A.D.M.E.; Fouchier,R.A.M.; Bao,Y.; Sanders,R.; Dernovoy,D.; Kiryutin,B.; …
EPI366046	NA	France	1991-Dec-01	EPI_ISL_114759	A/Paris/424/1992			Wentworth,D.E.; Dugan,V.; Halpin,R.; Lin,X.; Bera,J.; Ghedin,E.; Fedorova,N.; Overton,L.; Tsitrin,T.; Stockwell,T.; Amedeo,P.; Bishop,B.; Chen,H.; Edworthy,P.; Gupta,N.; Katzel,D.; Li,K.; Schobel,S.; Shrivastava,S.; Thovarai,V.; Wang,S.; Westgeest,K.B.; van Beek,R.; Bestebroer,T.M.; de Jong,J.C.; Rimmelzwaan,G.F.; Osterhaus,A.D.M.E.; Fouchier,R.A.M.; Bao,Y.; Sanders,R.; Dernovoy,D.; Kiryutin,B.; …
EPI366054	NA	France	1991-Dec-01	EPI_ISL_114760	A/Paris/457/1992			Wentworth,D.E.; Dugan,V.; Halpin,R.; Lin,X.; Bera,J.; Ghedin,E.; Fedorova,N.; Overton,L.; Tsitrin,T.; Stockwell,T.; Amedeo,P.; Bishop,B.; Chen,H.; Edworthy,P.; Gupta,N.; Katzel,D.; Li,K.; Schobel,S.; Shrivastava,S.; Thovarai,V.; Wang,S.; Westgeest,K.B.; van Beek,R.; Bestebroer,T.M.; de Jong,J.C.; Rimmelzwaan,G.F.; Osterhaus,A.D.M.E.; Fouchier,R.A.M.; Bao,Y.; Sanders,R.; Dernovoy,D.; Kiryutin,B.; …
EPI1848533	NA	Australia	2020-Jul-16	EPI_ISL_1103566	A/Cambodia/e0826360/2020 (20/310)	WHO Collaborating Centre for Reference and Research on Influenza	National Institute for Biological Standards and Control (NIBSC)	Nicolson, Carolyn
EPI1993940	NA	United States	2022-Jan-10	EPI_ISL_10862719	A/Florida/12592/2022	U.S. Air Force School of Aerospace Medicine	U.S. Air Force School of Aerospace Medicine	Gruner, W.E., Muehleman, D.M., Fries, A.C., Garrett, C.M., Hanson, J.F., DeMarcus, L.S., Sjoberg, P.A., Wasik, P.M., Robbins, A.S., Macias, E.A., Shaw, K.B., Selent, M.U.
EPI1993948	NA	United States	2022-Jan-09	EPI_ISL_10862723	A/Missouri/12593/2022	U.S. Air Force School of Aerospace Medicine	U.S. Air Force School of Aerospace Medicine	Gruner, W.E., Muehleman, D.M., Fries, A.C., Garrett, C.M., Hanson, J.F., DeMarcus, L.S., Sjoberg, P.A., Wasik, P.M., Robbins, A.S., Macias, E.A., Shaw, K.B., Selent, M.U.
EPI1993956	NA	United States	2022-Jan-28	EPI_ISL_10862724	A/Missouri/12594/2022	U.S. Air Force School of Aerospace Medicine	U.S. Air Force School of Aerospace Medicine	Gruner, W.E., Muehleman, D.M., Fries, A.C., Garrett, C.M., Hanson, J.F., DeMarcus, L.S., Sjoberg, P.A., Wasik, P.M., Robbins, A.S., Macias, E.A., Shaw, K.B., Selent, M.U.
EPI1993964	NA	United States	2022-Jan-28	EPI_ISL_10862725	A/Missouri/12595/2022	U.S. Air Force School of Aerospace Medicine	U.S. Air Force School of Aerospace Medicine	Gruner, W.E., Muehleman, D.M., Fries, A.C., Garrett, C.M., Hanson, J.F., DeMarcus, L.S., Sjoberg, P.A., Wasik, P.M., Robbins, A.S., Macias, E.A., Shaw, K.B., Selent, M.U.
EPI1993972	NA	United States	2022-Jan-13	EPI_ISL_10862726	A/Nebraska/12596/2022	U.S. Air Force School of Aerospace Medicine	U.S. Air Force School of Aerospace Medicine	Gruner, W.E., Muehleman, D.M., Fries, A.C., Garrett, C.M., Hanson, J.F., DeMarcus, L.S., Sjoberg, P.A., Wasik, P.M., Robbins, A.S., Macias, E.A., Shaw, K.B., Selent, M.U.
EPI1993980	NA	United States	2022-Jan-25	EPI_ISL_10862733	A/Nebraska/12597/2022	U.S. Air Force School of Aerospace Medicine	U.S. Air Force School of Aerospace Medicine	Gruner, W.E., Muehleman, D.M., Fries, A.C., Garrett, C.M., Hanson, J.F., DeMarcus, L.S., Sjoberg, P.A., Wasik, P.M., Robbins, A.S., Macias, E.A., Shaw, K.B., Selent, M.U.
EPI1993988	NA	United States	2022-Jan-13	EPI_ISL_10862737	A/New York/12598/2022	U.S. Air Force School of Aerospace Medicine	U.S. Air Force School of Aerospace Medicine	Gruner, W.E., Muehleman, D.M., Fries, A.C., Garrett, C.M., Hanson, J.F., DeMarcus, L.S., Sjoberg, P.A., Wasik, P.M., Robbins, A.S., Macias, E.A., Shaw, K.B., Selent, M.U.
EPI1993996	NA	United States	2022-Jan-31	EPI_ISL_10862750	A/North Dakota/12599/2022	U.S. Air Force School of Aerospace Medicine	U.S. Air Force School of Aerospace Medicine	Gruner, W.E., Muehleman, D.M., Fries, A.C., Garrett, C.M., Hanson, J.F., DeMarcus, L.S., Sjoberg, P.A., Wasik, P.M., Robbins, A.S., Macias, E.A., Shaw, K.B., Selent, M.U.
EPI1994004	NA	United States	2022-Jan-31	EPI_ISL_10862751	A/North Dakota/12600/2022	U.S. Air Force School of Aerospace Medicine	U.S. Air Force School of Aerospace Medicine	Gruner, W.E., Muehleman, D.M., Fries, A.C., Garrett, C.M., Hanson, J.F., DeMarcus, L.S., Sjoberg, P.A., Wasik, P.M., Robbins, A.S., Macias, E.A., Shaw, K.B., Selent, M.U.
EPI1994012	NA	United States	2022-Jan-06	EPI_ISL_10862752	A/North Dakota/12601/2022	U.S. Air Force School of Aerospace Medicine	U.S. Air Force School of Aerospace Medicine	Gruner, W.E., Muehleman, D.M., Fries, A.C., Garrett, C.M., Hanson, J.F., DeMarcus, L.S., Sjoberg, P.A., Wasik, P.M., Robbins, A.S., Macias, E.A., Shaw, K.B., Selent, M.U.
EPI1994020	NA	United States	2022-Jan-07	EPI_ISL_10862753	A/North Dakota/12602/2022	U.S. Air Force School of Aerospace Medicine	U.S. Air Force School of Aerospace Medicine	Gruner, W.E., Muehleman, D.M., Fries, A.C., Garrett, C.M., Hanson, J.F., DeMarcus, L.S., Sjoberg, P.A., Wasik, P.M., Robbins, A.S., Macias, E.A., Shaw, K.B., Selent, M.U.
EPI1994028	NA	United States	2022-Jan-10	EPI_ISL_10862757	A/North Dakota/12603/2022	U.S. Air Force School of Aerospace Medicine	U.S. Air Force School of Aerospace Medicine	Gruner, W.E., Muehleman, D.M., Fries, A.C., Garrett, C.M., Hanson, J.F., DeMarcus, L.S., Sjoberg, P.A., Wasik, P.M., Robbins, A.S., Macias, E.A., Shaw, K.B., Selent, M.U.
EPI1994041	NA	United States	2022-Jan-10	EPI_ISL_10862810	A/North Dakota/12605/2022	U.S. Air Force School of Aerospace Medicine	U.S. Air Force School of Aerospace Medicine	Gruner, W.E., Muehleman, D.M., Fries, A.C., Garrett, C.M., Hanson, J.F., DeMarcus, L.S., Sjoberg, P.A., Wasik, P.M., Robbins, A.S., Macias, E.A., Shaw, K.B., Selent, M.U.
EPI1994049	NA	United States	2022-Jan-10	EPI_ISL_10862834	A/North Dakota/12607/2022	U.S. Air Force School of Aerospace Medicine	U.S. Air Force School of Aerospace Medicine	Gruner, W.E., Muehleman, D.M., Fries, A.C., Garrett, C.M., Hanson, J.F., DeMarcus, L.S., Sjoberg, P.A., Wasik, P.M., Robbins, A.S., Macias, E.A., Shaw, K.B., Selent, M.U.
EPI1994057	NA	United States	2022-Jan-13	EPI_ISL_10862861	A/North Dakota/12608/2022	U.S. Air Force School of Aerospace Medicine	U.S. Air Force School of Aerospace Medicine	Gruner, W.E., Muehleman, D.M., Fries, A.C., Garrett, C.M., Hanson, J.F., DeMarcus, L.S., Sjoberg, P.A., Wasik, P.M., Robbins, A.S., Macias, E.A., Shaw, K.B., Selent, M.U.
EPI1994065	NA	United States	2022-Jan-13	EPI_ISL_10862886	A/North Dakota/12609/2022	U.S. Air Force School of Aerospace Medicine	U.S. Air Force School of Aerospace Medicine	Gruner, W.E., Muehleman, D.M., Fries, A.C., Garrett, C.M., Hanson, J.F., DeMarcus, L.S., Sjoberg, P.A., Wasik, P.M., Robbins, A.S., Macias, E.A., Shaw, K.B., Selent, M.U.
EPI1994073	NA	United States	2022-Jan-13	EPI_ISL_10862912	A/North Dakota/12610/2022	U.S. Air Force School of Aerospace Medicine	U.S. Air Force School of Aerospace Medicine	Gruner, W.E., Muehleman, D.M., Fries, A.C., Garrett, C.M., Hanson, J.F., DeMarcus, L.S., Sjoberg, P.A., Wasik, P.M., Robbins, A.S., Macias, E.A., Shaw, K.B., Selent, M.U.
EPI1994081	NA	United States	2022-Jan-18	EPI_ISL_10862939	A/North Dakota/12611/2022	U.S. Air Force School of Aerospace Medicine	U.S. Air Force School of Aerospace Medicine	Gruner, W.E., Muehleman, D.M., Fries, A.C., Garrett, C.M., Hanson, J.F., DeMarcus, L.S., Sjoberg, P.A., Wasik, P.M., Robbins, A.S., Macias, E.A., Shaw, K.B., Selent, M.U.
EPI1994089	NA	United States	2022-Jan-19	EPI_ISL_10862956	A/North Dakota/12612/2022	U.S. Air Force School of Aerospace Medicine	U.S. Air Force School of Aerospace Medicine	Gruner, W.E., Muehleman, D.M., Fries, A.C., Garrett, C.M., Hanson, J.F., DeMarcus, L.S., Sjoberg, P.A., Wasik, P.M., Robbins, A.S., Macias, E.A., Shaw, K.B., Selent, M.U.
EPI1994097	NA	United States	2022-Jan-19	EPI_ISL_10862957	A/North Dakota/12613/2022	U.S. Air Force School of Aerospace Medicine	U.S. Air Force School of Aerospace Medicine	Gruner, W.E., Muehleman, D.M., Fries, A.C., Garrett, C.M., Hanson, J.F., DeMarcus, L.S., Sjoberg, P.A., Wasik, P.M., Robbins, A.S., Macias, E.A., Shaw, K.B., Selent, M.U.
EPI1994105	NA	United States	2022-Jan-19	EPI_ISL_10862958	A/North Dakota/12614/2022	U.S. Air Force School of Aerospace Medicine	U.S. Air Force School of Aerospace Medicine	Gruner, W.E., Muehleman, D.M., Fries, A.C., Garrett, C.M., Hanson, J.F., DeMarcus, L.S., Sjoberg, P.A., Wasik, P.M., Robbins, A.S., Macias, E.A., Shaw, K.B., Selent, M.U.
EPI1994114	NA	United States	2022-Jan-20	EPI_ISL_10862960	A/North Dakota/12616/2022	U.S. Air Force School of Aerospace Medicine	U.S. Air Force School of Aerospace Medicine	Gruner, W.E., Muehleman, D.M., Fries, A.C., Garrett, C.M., Hanson, J.F., DeMarcus, L.S., Sjoberg, P.A., Wasik, P.M., Robbins, A.S., Macias, E.A., Shaw, K.B., Selent, M.U.
EPI1994122	NA	United States	2022-Jan-24	EPI_ISL_10862961	A/North Dakota/12617/2022	U.S. Air Force School of Aerospace Medicine	U.S. Air Force School of Aerospace Medicine	Gruner, W.E., Muehleman, D.M., Fries, A.C., Garrett, C.M., Hanson, J.F., DeMarcus, L.S., Sjoberg, P.A., Wasik, P.M., Robbins, A.S., Macias, E.A., Shaw, K.B., Selent, M.U.
EPI1994130	NA	United States	2022-Jan-25	EPI_ISL_10862963	A/North Dakota/12618/2022	U.S. Air Force School of Aerospace Medicine	U.S. Air Force School of Aerospace Medicine	Gruner, W.E., Muehleman, D.M., Fries, A.C., Garrett, C.M., Hanson, J.F., DeMarcus, L.S., Sjoberg, P.A., Wasik, P.M., Robbins, A.S., Macias, E.A., Shaw, K.B., Selent, M.U.
EPI1994138	NA	United States	2022-Jan-27	EPI_ISL_10862964	A/North Dakota/12619/2022	U.S. Air Force School of Aerospace Medicine	U.S. Air Force School of Aerospace Medicine	Gruner, W.E., Muehleman, D.M., Fries, A.C., Garrett, C.M., Hanson, J.F., DeMarcus, L.S., Sjoberg, P.A., Wasik, P.M., Robbins, A.S., Macias, E.A., Shaw, K.B., Selent, M.U.
EPI1994146	NA	United States	2022-Jan-27	EPI_ISL_10862965	A/North Dakota/12620/2022	U.S. Air Force School of Aerospace Medicine	U.S. Air Force School of Aerospace Medicine	Gruner, W.E., Muehleman, D.M., Fries, A.C., Garrett, C.M., Hanson, J.F., DeMarcus, L.S., Sjoberg, P.A., Wasik, P.M., Robbins, A.S., Macias, E.A., Shaw, K.B., Selent, M.U.
EPI1994154	NA	United States	2022-Jan-27	EPI_ISL_10862972	A/North Dakota/12621/2022	U.S. Air Force School of Aerospace Medicine	U.S. Air Force School of Aerospace Medicine	Gruner, W.E., Muehleman, D.M., Fries, A.C., Garrett, C.M., Hanson, J.F., DeMarcus, L.S., Sjoberg, P.A., Wasik, P.M., Robbins, A.S., Macias, E.A., Shaw, K.B., Selent, M.U.
EPI1994162	NA	United States	2022-Jan-07	EPI_ISL_10862985	A/Oklahoma/12622/2022	U.S. Air Force School of Aerospace Medicine	U.S. Air Force School of Aerospace Medicine	Gruner, W.E., Muehleman, D.M., Fries, A.C., Garrett, C.M., Hanson, J.F., DeMarcus, L.S., Sjoberg, P.A., Wasik, P.M., Robbins, A.S., Macias, E.A., Shaw, K.B., Selent, M.U.
EPI1994170	NA	United States	2022-Jan-18	EPI_ISL_10862986	A/Oklahoma/12623/2022	U.S. Air Force School of Aerospace Medicine	U.S. Air Force School of Aerospace Medicine	Gruner, W.E., Muehleman, D.M., Fries, A.C., Garrett, C.M., Hanson, J.F., DeMarcus, L.S., Sjoberg, P.A., Wasik, P.M., Robbins, A.S., Macias, E.A., Shaw, K.B., Selent, M.U.
EPI1994178	NA	United States	2022-Jan-25	EPI_ISL_10862987	A/Oklahoma/12624/2022	U.S. Air Force School of Aerospace Medicine	U.S. Air Force School of Aerospace Medicine	Gruner, W.E., Muehleman, D.M., Fries, A.C., Garrett, C.M., Hanson, J.F., DeMarcus, L.S., Sjoberg, P.A., Wasik, P.M., Robbins, A.S., Macias, E.A., Shaw, K.B., Selent, M.U.
EPI1994186	NA	United States	2022-Jan-24	EPI_ISL_10862988	A/Oklahoma/12625/2022	U.S. Air Force School of Aerospace Medicine	U.S. Air Force School of Aerospace Medicine	Gruner, W.E., Muehleman, D.M., Fries, A.C., Garrett, C.M., Hanson, J.F., DeMarcus, L.S., Sjoberg, P.A., Wasik, P.M., Robbins, A.S., Macias, E.A., Shaw, K.B., Selent, M.U.
EPI1994194	NA	United States	2021-Dec-30	EPI_ISL_10862989	A/South Carolina/12626/2021	U.S. Air Force School of Aerospace Medicine	U.S. Air Force School of Aerospace Medicine	Gruner, W.E., Muehleman, D.M., Fries, A.C., Garrett, C.M., Hanson, J.F., DeMarcus, L.S., Sjoberg, P.A., Wasik, P.M., Robbins, A.S., Macias, E.A., Shaw, K.B., Selent, M.U.
EPI1994202	NA	United States	2022-Jan-04	EPI_ISL_10862998	A/South Carolina/12627/2022	U.S. Air Force School of Aerospace Medicine	U.S. Air Force School of Aerospace Medicine	Gruner, W.E., Muehleman, D.M., Fries, A.C., Garrett, C.M., Hanson, J.F., DeMarcus, L.S., Sjoberg, P.A., Wasik, P.M., Robbins, A.S., Macias, E.A., Shaw, K.B., Selent, M.U.
EPI1994210	NA	United States	2022-Jan-18	EPI_ISL_10863013	A/South Carolina/12628/2022	U.S. Air Force School of Aerospace Medicine	U.S. Air Force School of Aerospace Medicine	Gruner, W.E., Muehleman, D.M., Fries, A.C., Garrett, C.M., Hanson, J.F., DeMarcus, L.S., Sjoberg, P.A., Wasik, P.M., Robbins, A.S., Macias, E.A., Shaw, K.B., Selent, M.U.
EPI1994217	NA	United States	2022-Jan-21	EPI_ISL_10863025	A/South Carolina/12629/2022	U.S. Air Force School of Aerospace Medicine	U.S. Air Force School of Aerospace Medicine	Gruner, W.E., Muehleman, D.M., Fries, A.C., Garrett, C.M., Hanson, J.F., DeMarcus, L.S., Sjoberg, P.A., Wasik, P.M., Robbins, A.S., Macias, E.A., Shaw, K.B., Selent, M.U.
EPI1994225	NA	United Kingdom	2022-Jan-04	EPI_ISL_10863037	A/United Kingdom/12630/2022	U.S. Air Force School of Aerospace Medicine	U.S. Air Force School of Aerospace Medicine	Gruner, W.E., Muehleman, D.M., Fries, A.C., Garrett, C.M., Hanson, J.F., DeMarcus, L.S., Sjoberg, P.A., Wasik, P.M., Robbins, A.S., Macias, E.A., Shaw, K.B., Selent, M.U.
EPI1994233	NA	United States	2021-Dec-05	EPI_ISL_10863049	A/Washington/12631/2021	U.S. Air Force School of Aerospace Medicine	U.S. Air Force School of Aerospace Medicine	Gruner, W.E., Muehleman, D.M., Fries, A.C., Garrett, C.M., Hanson, J.F., DeMarcus, L.S., Sjoberg, P.A., Wasik, P.M., Robbins, A.S., Macias, E.A., Shaw, K.B., Selent, M.U.
EPI1994287	NA	Brazil	2021-Dec-22	EPI_ISL_10866404	A/Paraiba/181473-IEC/2021	LACEN/PB - Laboratório Central de Saúde Pública da Paraíba	Evandro Chagas Institute	Mirleide, Cordeiro dos Santos; Jessylene, de Almeida Ferreira; Luana, Soares Barbagelata; Rayssa, Layna da Silva Bedran; Delana, Andreza Melo Bezerra; Dielle, Monteiro Teixeira; Patrícia, dos Santos Lobo; Kenny, da Costa Pinheiro; Jedson, Ferreira Cardoso; Luana, da Silva Soares
EPI1994303	NA	Brazil	2021-Dec-22	EPI_ISL_10866466	A/Acre/181481-IEC/2021	LACEN-AC - Laboratório Central de Saúde Pública do Acre	Evandro Chagas Institute	Mirleide, Cordeiro dos Santos; Jessylene, de Almeida Ferreira; Luana, Soares Barbagelata; Rayssa, Layna da Silva Bedran; Delana, Andreza Melo Bezerra; Dielle, Monteiro Teixeira; Patrícia, dos Santos Lobo; Kenny, da Costa Pinheiro; Jedson, Ferreira Cardoso; Luana, da Silva Soares
EPI1994311	NA	Brazil	2021-Dec-22	EPI_ISL_10866467	A/Acre/181489-IEC/2021	LACEN-AC - Laboratório Central de Saúde Pública do Acre	Evandro Chagas Institute	Mirleide, Cordeiro dos Santos; Jessylene, de Almeida Ferreira; Luana, Soares Barbagelata; Rayssa, Layna da Silva Bedran; Delana, Andreza Melo Bezerra; Dielle, Monteiro Teixeira; Patrícia, dos Santos Lobo; Kenny, da Costa Pinheiro; Jedson, Ferreira Cardoso; Luana, da Silva Soares
EPI1994383	NA	Singapore	2021-Nov-22	EPI_ISL_10910075	A/Singapore/INFKK0017/2021	Ministry of Health, Singapore	WHO Collaborating Centre for Reference and Research on Influenza	Deng,Y-M; Iannello,P; Lau,H; Spirason,N; Moselen,J; Aziz,A; Komadina,N.
EPI1994531	NA	Netherlands	2022-Mar-03	EPI_ISL_10945203	A/Netherlands/10155/2022	National Institute for Public Health and the Environment (RIVM)	National Institute for Public Health and the Environment (RIVM)	A,Meijer; L,Wijsman; S, vd Brink
EPI1994539	NA	Netherlands	2022-Mar-03	EPI_ISL_10945208	A/Netherlands/10156/2022	National Institute for Public Health and the Environment (RIVM)	National Institute for Public Health and the Environment (RIVM)	A,Meijer; L,Wijsman; S, vd Brink
EPI1994547	NA	Netherlands	2022-Mar-02	EPI_ISL_10945211	A/Netherlands/10157/2022	National Institute for Public Health and the Environment (RIVM)	National Institute for Public Health and the Environment (RIVM)	A,Meijer; L,Wijsman; S, vd Brink
EPI1994554	NA	Netherlands	2022-Mar-03	EPI_ISL_10945214	A/Netherlands/10158/2022	National Institute for Public Health and the Environment (RIVM)	National Institute for Public Health and the Environment (RIVM)	A,Meijer; L,Wijsman; S, vd Brink
EPI1994559	NA	Netherlands	2022-Mar-04	EPI_ISL_10945215	A/Netherlands/10159/2022	National Institute for Public Health and the Environment (RIVM)	National Institute for Public Health and the Environment (RIVM)	A,Meijer; L,Wijsman; S, vd Brink
EPI1994573	NA	Netherlands	2022-Mar-04	EPI_ISL_10945217	A/Netherlands/10161/2022	National Institute for Public Health and the Environment (RIVM)	National Institute for Public Health and the Environment (RIVM)	A,Meijer; L,Wijsman; S, vd Brink
EPI1994585	NA	Netherlands	2022-Feb-21	EPI_ISL_10945228	A/Netherlands/10093/2022	Diakonessenhuis Utrecht	National Institute for Public Health and the Environment (RIVM)	A,Meijer; L,Wijsman; S, vd Brink
EPI1994617	NA	Netherlands	2022-Feb-23	EPI_ISL_10945266	A/Netherlands/10131/2022	Gelre ziekenhuizen	National Institute for Public Health and the Environment (RIVM)	A,Meijer; L,Wijsman; S, vd Brink
EPI1994642	NA	Netherlands	2022-Feb-26	EPI_ISL_10945287	A/Netherlands/10135/2022	Academic Medical Center, University of Amsterdam	National Institute for Public Health and the Environment (RIVM)	A,Meijer; L,Wijsman; S, vd Brink
EPI1994650	NA	Netherlands	2022-Feb-24	EPI_ISL_10945288	A/Netherlands/10136/2022	Academic Medical Center, University of Amsterdam	National Institute for Public Health and the Environment (RIVM)	A,Meijer; L,Wijsman; S, vd Brink
EPI1994657	NA	Netherlands	2022-Feb-25	EPI_ISL_10945291	A/Netherlands/10137/2022	Noordwest Ziekenhuisgroep	National Institute for Public Health and the Environment (RIVM)	A,Meijer; L,Wijsman; S, vd Brink
EPI1994664	NA	Netherlands	2022-Feb-14	EPI_ISL_10945293	A/Netherlands/10138/2022	OLVG Lab BV	National Institute for Public Health and the Environment (RIVM)	A,Meijer; L,Wijsman; S, vd Brink
EPI1994672	NA	Netherlands	2022-Feb-14	EPI_ISL_10945298	A/Netherlands/10139/2022	OLVG Lab BV	National Institute for Public Health and the Environment (RIVM)	A,Meijer; L,Wijsman; S, vd Brink
EPI1994679	NA	Netherlands	2022-Feb-15	EPI_ISL_10945302	A/Netherlands/10140/2022	OLVG Lab BV	National Institute for Public Health and the Environment (RIVM)	A,Meijer; L,Wijsman; S, vd Brink
EPI1994686	NA	Netherlands	2022-Feb-18	EPI_ISL_10945303	A/Netherlands/10141/2022	OLVG Lab BV	National Institute for Public Health and the Environment (RIVM)	A,Meijer; L,Wijsman; S, vd Brink
EPI1994694	NA	Netherlands	2022-Feb-22	EPI_ISL_10945319	A/Netherlands/10142/2022	OLVG Lab BV	National Institute for Public Health and the Environment (RIVM)	A,Meijer; L,Wijsman; S, vd Brink
EPI1994710	NA	Netherlands	2022-Feb-22	EPI_ISL_10945331	A/Netherlands/10144/2022	OLVG Lab BV	National Institute for Public Health and the Environment (RIVM)	A,Meijer; L,Wijsman; S, vd Brink
EPI1994718	NA	Netherlands	2022-Feb-26	EPI_ISL_10945365	A/Netherlands/10145/2022	OLVG Lab BV	National Institute for Public Health and the Environment (RIVM)	A,Meijer; L,Wijsman; S, vd Brink
EPI1994748	NA	Netherlands	2022-Feb-21	EPI_ISL_10945397	A/Netherlands/10149/2022	OLVG Lab BV	National Institute for Public Health and the Environment (RIVM)	A,Meijer; L,Wijsman; S, vd Brink
EPI1994756	NA	Netherlands	2022-Feb-28	EPI_ISL_10945398	A/Netherlands/10150/2022	Groene Hart Ziekenhuis	National Institute for Public Health and the Environment (RIVM)	A,Meijer; L,Wijsman; S, vd Brink
EPI1994779	NA	Netherlands	2022-Feb-28	EPI_ISL_10945414	A/Netherlands/10153/2022	Academic Medical Center, University of Amsterdam	National Institute for Public Health and the Environment (RIVM)	A,Meijer; L,Wijsman; S, vd Brink
EPI1994787	NA	Netherlands	2022-Feb-28	EPI_ISL_10945418	A/Netherlands/10154/2022	Academic Medical Center, University of Amsterdam	National Institute for Public Health and the Environment (RIVM)	A,Meijer; L,Wijsman; S, vd Brink
EPI1994803	NA	Netherlands	2022-Mar-01	EPI_ISL_10945420	A/Netherlands/10109/2022	PAMM	National Institute for Public Health and the Environment (RIVM)	A,Meijer; L,Wijsman; S, vd Brink
EPI1994811	NA	Netherlands	2022-Mar-01	EPI_ISL_10945421	A/Netherlands/10110/2022	PAMM	National Institute for Public Health and the Environment (RIVM)	A,Meijer; L,Wijsman; S, vd Brink
EPI1994818	NA	Netherlands	2022-Mar-01	EPI_ISL_10945426	A/Netherlands/10111/2022	PAMM	National Institute for Public Health and the Environment (RIVM)	A,Meijer; L,Wijsman; S, vd Brink
EPI1994825	NA	Netherlands	2022-Feb-23	EPI_ISL_10945433	A/Netherlands/10112/2022	Haga Ziekenhuis	National Institute for Public Health and the Environment (RIVM)	A,Meijer; L,Wijsman; S, vd Brink
EPI1994864	NA	Netherlands	2022-Mar-01	EPI_ISL_10945449	A/Netherlands/10119/2022	Haga Ziekenhuis	National Institute for Public Health and the Environment (RIVM)	A,Meijer; L,Wijsman; S, vd Brink
EPI1994872	NA	Netherlands	2022-Mar-02	EPI_ISL_10945461	A/Netherlands/10121/2022	PAMM	National Institute for Public Health and the Environment (RIVM)	A,Meijer; L,Wijsman; S, vd Brink
EPI1994879	NA	Netherlands	2022-Mar-02	EPI_ISL_10945471	A/Netherlands/10122/2022	PAMM	National Institute for Public Health and the Environment (RIVM)	A,Meijer; L,Wijsman; S, vd Brink
EPI1994886	NA	Netherlands	2022-Mar-02	EPI_ISL_10945474	A/Netherlands/10123/2022	PAMM	National Institute for Public Health and the Environment (RIVM)	A,Meijer; L,Wijsman; S, vd Brink
EPI1994893	NA	Netherlands	2022-Mar-03	EPI_ISL_10945475	A/Netherlands/10124/2022	Academic Medical Center, University of Amsterdam	National Institute for Public Health and the Environment (RIVM)	A,Meijer; L,Wijsman; S, vd Brink
EPI1994900	NA	Netherlands	2022-Mar-02	EPI_ISL_10945476	A/Netherlands/10125/2022	Academic Medical Center, University of Amsterdam	National Institute for Public Health and the Environment (RIVM)	A,Meijer; L,Wijsman; S, vd Brink
EPI1994907	NA	Netherlands	2022-Mar-02	EPI_ISL_10945482	A/Netherlands/10127/2022	Eurofins Medische Microbiologie BV	National Institute for Public Health and the Environment (RIVM)	A,Meijer; L,Wijsman; S, vd Brink
EPI1994915	NA	Netherlands	2022-Feb-09	EPI_ISL_10945483	A/Netherlands/10162/2022	National Institute for Public Health and the Environment (RIVM)	National Institute for Public Health and the Environment (RIVM)	A,Meijer; L,Wijsman; S, vd Brink
EPI1994923	NA	Netherlands	2022-Feb-20	EPI_ISL_10945504	A/Netherlands/10163/2022	National Institute for Public Health and the Environment (RIVM)	National Institute for Public Health and the Environment (RIVM)	A,Meijer; L,Wijsman; S, vd Brink
EPI1994930	NA	Netherlands	2022-Feb-22	EPI_ISL_10945521	A/Netherlands/10104/2022	National Institute for Public Health and the Environment (RIVM)	National Institute for Public Health and the Environment (RIVM)	A,Meijer; L,Wijsman; S, vd Brink
EPI1994937	NA	Netherlands	2022-Feb-22	EPI_ISL_10945522	A/Netherlands/10105/2022	National Institute for Public Health and the Environment (RIVM)	National Institute for Public Health and the Environment (RIVM)	A,Meijer; L,Wijsman; S, vd Brink
EPI1994958	NA	United Kingdom	2022-Feb-28	EPI_ISL_10984736	A/PortTalbot/4285/2022	Public Health Wales Microbiology Cardiff	Public Health Wales Microbiology Cardiff
EPI1994976	NA	United Kingdom	2022-Feb-28	EPI_ISL_10985807	A/Swansea/2931/2022	Public Health Wales Microbiology Cardiff	Public Health Wales Microbiology Cardiff
EPI1995048	NA	United Kingdom	2022-Feb-28	EPI_ISL_11000769	A/MountainAsh/8403/2022	Public Health Wales Microbiology Cardiff	Public Health Wales Microbiology Cardiff
EPI1995379	NA	Netherlands	2022-Feb-28	EPI_ISL_11100060	A/Netherlands/00107/2022	Erasmus Medical Center	Erasmus Medical Center
EPI1995387	NA	Netherlands	2022-Feb-17	EPI_ISL_11100064	A/Netherlands/00115/2022	Erasmus Medical Center	Erasmus Medical Center
EPI1995407	NA	Netherlands	2022-Mar-06	EPI_ISL_11100073	A/Netherlands/00133/2022	Erasmus Medical Center	Erasmus Medical Center
EPI1995409	NA	Netherlands	2022-Mar-05	EPI_ISL_11100074	A/Netherlands/00134/2022	Erasmus Medical Center	Erasmus Medical Center
EPI1995412	NA	Netherlands	2022-Mar-06	EPI_ISL_11100075	A/Netherlands/00135/2022	Erasmus Medical Center	Erasmus Medical Center
EPI1995415	NA	Netherlands	2022-Mar-02	EPI_ISL_11100076	A/Netherlands/00136/2022	Erasmus Medical Center	Erasmus Medical Center
EPI1995421	NA	Netherlands	2022-Mar-06	EPI_ISL_11100078	A/Netherlands/00139/2022	Erasmus Medical Center	Erasmus Medical Center
EPI1995427	NA	Netherlands	2022-Mar-07	EPI_ISL_11100080	A/Netherlands/00142/2022	Erasmus Medical Center	Erasmus Medical Center
EPI1995430	NA	Netherlands	2022-Mar-04	EPI_ISL_11100081	A/Netherlands/00144/2022	Erasmus Medical Center	Erasmus Medical Center
EPI1995438	NA	Netherlands	2022-Mar-05	EPI_ISL_11100084	A/Netherlands/00148/2022	Erasmus Medical Center	Erasmus Medical Center
EPI1995462	NA	United Kingdom	2022-Feb-15	EPI_ISL_11112232	A/England/220720421/2022	UK Health Security Agency - Colindale	UK Health Security Agency - Colindale	UKHSA, Respiratory Virus Unit
EPI1995466	NA	United Kingdom	2022-Feb-11	EPI_ISL_11112243	A/England/220760406/2022	UK Health Security Agency - Colindale	UK Health Security Agency - Colindale	UKHSA, Respiratory Virus Unit
EPI1995486	NA	United Kingdom	2022-Jan-17	EPI_ISL_11112320	A/England/220421345/2022	UK Health Security Agency - Colindale	UK Health Security Agency - Colindale	UKHSA, Respiratory Virus Unit
EPI1995494	NA	United Kingdom	2022-Jan-23	EPI_ISL_11112321	A/England/220460931/2022	UK Health Security Agency - Colindale	UK Health Security Agency - Colindale	UKHSA, Respiratory Virus Unit
EPI1995502	NA	United Kingdom	2022-Jan-24	EPI_ISL_11112322	A/England/220480330/2022	UK Health Security Agency - Colindale	UK Health Security Agency - Colindale	UKHSA, Respiratory Virus Unit
EPI1995510	NA	United Kingdom	2022-Jan-07	EPI_ISL_11112323	A/England/220480428/2022	UK Health Security Agency - Colindale	UK Health Security Agency - Colindale	UKHSA, Respiratory Virus Unit
EPI1995518	NA	United Kingdom	2022-Jan-26	EPI_ISL_11112324	A/England/220500244/2022	UK Health Security Agency - Colindale	UK Health Security Agency - Colindale	UKHSA, Respiratory Virus Unit
EPI1995526	NA	United Kingdom	2022-Jan-30	EPI_ISL_11112335	A/England/220521573/2022	UK Health Security Agency - Colindale	UK Health Security Agency - Colindale	UKHSA, Respiratory Virus Unit
EPI1995534	NA	United Kingdom	2022-Jan-26	EPI_ISL_11112336	A/England/220540735/2022	UK Health Security Agency - Colindale	UK Health Security Agency - Colindale	UKHSA, Respiratory Virus Unit
EPI1995542	NA	United Kingdom	2022-Jan-24	EPI_ISL_11112337	A/England/220540736/2022	UK Health Security Agency - Colindale	UK Health Security Agency - Colindale	UKHSA, Respiratory Virus Unit
EPI1995550	NA	United Kingdom	2022-Jan-25	EPI_ISL_11112338	A/England/220540737/2022	UK Health Security Agency - Colindale	UK Health Security Agency - Colindale	UKHSA, Respiratory Virus Unit
EPI1995579	NA	United Kingdom	2022-Jan-31	EPI_ISL_11112341	A/England/220580886/2022	UK Health Security Agency - Colindale	UK Health Security Agency - Colindale	UKHSA, Respiratory Virus Unit
EPI1995611	NA	United Kingdom	2022-Feb-03	EPI_ISL_11112345	A/England/220620455/2022	UK Health Security Agency - Colindale	UK Health Security Agency - Colindale	UKHSA, Respiratory Virus Unit
EPI1995626	NA	United Kingdom	2022-Feb-04	EPI_ISL_11112347	A/England/220620456/2022	UK Health Security Agency - Colindale	UK Health Security Agency - Colindale	UKHSA, Respiratory Virus Unit
EPI1995642	NA	United Kingdom	2022-Feb-08	EPI_ISL_11112349	A/England/220621108/2022	UK Health Security Agency - Colindale	UK Health Security Agency - Colindale	UKHSA, Respiratory Virus Unit
EPI1995658	NA	United Kingdom	2022-Feb-05	EPI_ISL_11112351	A/England/220621109/2022	UK Health Security Agency - Colindale	UK Health Security Agency - Colindale	UKHSA, Respiratory Virus Unit
EPI1995674	NA	United Kingdom	2022-Feb-03	EPI_ISL_11112353	A/England/220640428/2022	UK Health Security Agency - Colindale	UK Health Security Agency - Colindale	UKHSA, Respiratory Virus Unit
EPI1995706	NA	United Kingdom	2022-Feb-07	EPI_ISL_11112357	A/England/220660333/2022	UK Health Security Agency - Colindale	UK Health Security Agency - Colindale	UKHSA, Respiratory Virus Unit
EPI1995722	NA	United Kingdom	2022-Jan-19	EPI_ISL_11112359	A/England/220660334/2022	UK Health Security Agency - Colindale	UK Health Security Agency - Colindale	UKHSA, Respiratory Virus Unit
EPI1995738	NA	United Kingdom	2022-Feb-08	EPI_ISL_11112361	A/England/220700291/2022	UK Health Security Agency - Colindale	UK Health Security Agency - Colindale	UKHSA, Respiratory Virus Unit
EPI1995747	NA	United Kingdom	2022-Feb-10	EPI_ISL_11112363	A/England/220700354/2022	UK Health Security Agency - Colindale	UK Health Security Agency - Colindale	UKHSA, Respiratory Virus Unit
EPI1995755	NA	United Kingdom	2022-Feb-11	EPI_ISL_11112364	A/England/220720627/2022	UK Health Security Agency - Colindale	UK Health Security Agency - Colindale	UKHSA, Respiratory Virus Unit
EPI1995763	NA	United Kingdom	2022-Feb-13	EPI_ISL_11112365	A/England/220720628/2022	UK Health Security Agency - Colindale	UK Health Security Agency - Colindale	UKHSA, Respiratory Virus Unit
EPI1995771	NA	United Kingdom	2022-Feb-11	EPI_ISL_11112366	A/England/220720629/2022	UK Health Security Agency - Colindale	UK Health Security Agency - Colindale	UKHSA, Respiratory Virus Unit
EPI1995779	NA	United Kingdom	2022-Feb-13	EPI_ISL_11112367	A/England/220740379/2022	UK Health Security Agency - Colindale	UK Health Security Agency - Colindale	UKHSA, Respiratory Virus Unit
EPI1995787	NA	United Kingdom	2022-Feb-16	EPI_ISL_11112379	A/England/220760405/2022	UK Health Security Agency - Colindale	UK Health Security Agency - Colindale	UKHSA, Respiratory Virus Unit
EPI1995795	NA	United Kingdom	2022-Feb-14	EPI_ISL_11112380	A/England/220760408/2022	UK Health Security Agency - Colindale	UK Health Security Agency - Colindale	UKHSA, Respiratory Virus Unit
EPI1995803	NA	United Kingdom	2022-Feb-05	EPI_ISL_11112381	A/England/220780317/2022	UK Health Security Agency - Colindale	UK Health Security Agency - Colindale	UKHSA, Respiratory Virus Unit
EPI1995811	NA	United Kingdom	2022-Feb-16	EPI_ISL_11112382	A/England/220780726/2022	UK Health Security Agency - Colindale	UK Health Security Agency - Colindale	UKHSA, Respiratory Virus Unit
EPI1995819	NA	United Kingdom	2022-Feb-13	EPI_ISL_11112383	A/England/220780730/2022	UK Health Security Agency - Colindale	UK Health Security Agency - Colindale	UKHSA, Respiratory Virus Unit
EPI1995827	NA	United Kingdom	2022-Feb-13	EPI_ISL_11112384	A/England/220780731/2022	UK Health Security Agency - Colindale	UK Health Security Agency - Colindale	UKHSA, Respiratory Virus Unit
EPI1995835	NA	United Kingdom	2022-Feb-16	EPI_ISL_11112385	A/England/220790034/2022	UK Health Security Agency - Colindale	UK Health Security Agency - Colindale	UKHSA, Respiratory Virus Unit
EPI1996041	NA	United Kingdom	2022-Mar-03	EPI_ISL_11149373	A/Swansea/0661/2022	Public Health Wales Microbiology Cardiff	Public Health Wales Microbiology Cardiff
EPI1996049	NA	United Kingdom	2022-Mar-07	EPI_ISL_11149530	A/Swansea/0792/2022	Public Health Wales Microbiology Cardiff	Public Health Wales Microbiology Cardiff
EPI1996057	NA	United Kingdom	2022-Mar-02	EPI_ISL_11149536	A/Swansea/1206/2022	Public Health Wales Microbiology Cardiff	Public Health Wales Microbiology Cardiff
EPI1996065	NA	United Kingdom	2022-Mar-01	EPI_ISL_11149541	A/PortTalbot/1224/2022	Public Health Wales Microbiology Cardiff	Public Health Wales Microbiology Cardiff
EPI1996081	NA	United Kingdom	2022-Mar-03	EPI_ISL_11149561	A/Pontardawe/8256/2022	Public Health Wales Microbiology Cardiff	Public Health Wales Microbiology Cardiff
EPI1996089	NA	United Kingdom	2022-Mar-03	EPI_ISL_11149641	A/Swansea/8852/2022	Public Health Wales Microbiology Cardiff	Public Health Wales Microbiology Cardiff
EPI1996095	NA	United Kingdom	2022-Mar-04	EPI_ISL_11154277	A/Cardiff/0125/2022	Public Health Wales Microbiology Cardiff	Public Health Wales Microbiology Cardiff
EPI1996103	NA	United Kingdom	2022-Mar-07	EPI_ISL_11154278	A/Swansea/2973/2022	Public Health Wales Microbiology Cardiff	Public Health Wales Microbiology Cardiff
EPI1996110	NA	United Kingdom	2022-Mar-08	EPI_ISL_11154293	A/Wrexham/442/2022	Public Health Wales Microbiology Cardiff	Public Health Wales Microbiology Cardiff
EPI1996115	NA	United Kingdom	2022-Mar-08	EPI_ISL_11154294	A/Cardiff/4262/2022	Public Health Wales Microbiology Cardiff	Public Health Wales Microbiology Cardiff
EPI1996123	NA	United Kingdom	2022-Mar-09	EPI_ISL_11155014	A/Cardiff/6715/2022	Public Health Wales Microbiology Cardiff	Public Health Wales Microbiology Cardiff
EPI1996131	NA	Spain	2022-Feb-07	EPI_ISL_11158907	A/Catalonia/0861047S/2022	Hospital Clínic	Hospital Clínic de Barcelona	Mosquera, MM.; De Molina, P.; Navarro, M.; Marcos, MA.; Vila, J.
EPI1996140	NA	Netherlands	2022-Mar-07	EPI_ISL_11166075	A/Netherlands/10165/2022	National Institute for Public Health and the Environment (RIVM)	National Institute for Public Health and the Environment (RIVM)	A,Meijer; L,Wijsman; S, vd Brink
EPI1996156	NA	Netherlands	2022-Mar-07	EPI_ISL_11166077	A/Netherlands/10167/2022	National Institute for Public Health and the Environment (RIVM)	National Institute for Public Health and the Environment (RIVM)	A,Meijer; L,Wijsman; S, vd Brink
EPI1996164	NA	Netherlands	2022-Mar-08	EPI_ISL_11166078	A/Netherlands/10169/2022	National Institute for Public Health and the Environment (RIVM)	National Institute for Public Health and the Environment (RIVM)	A,Meijer; L,Wijsman; S, vd Brink
EPI1996172	NA	Netherlands	2022-Mar-07	EPI_ISL_11166079	A/Netherlands/10173/2022	National Institute for Public Health and the Environment (RIVM)	National Institute for Public Health and the Environment (RIVM)	A,Meijer; L,Wijsman; S, vd Brink
EPI1996180	NA	Netherlands	2022-Mar-09	EPI_ISL_11166080	A/Netherlands/10174/2022	National Institute for Public Health and the Environment (RIVM)	National Institute for Public Health and the Environment (RIVM)	A,Meijer; L,Wijsman; S, vd Brink
EPI1996188	NA	Netherlands	2022-Mar-10	EPI_ISL_11166081	A/Netherlands/10177/2022	National Institute for Public Health and the Environment (RIVM)	National Institute for Public Health and the Environment (RIVM)	A,Meijer; L,Wijsman; S, vd Brink
EPI1996196	NA	Netherlands	2022-Mar-10	EPI_ISL_11166082	A/Netherlands/10178/2022	National Institute for Public Health and the Environment (RIVM)	National Institute for Public Health and the Environment (RIVM)	A,Meijer; L,Wijsman; S, vd Brink
EPI1996204	NA	Netherlands	2022-Mar-09	EPI_ISL_11166083	A/Netherlands/10179/2022	National Institute for Public Health and the Environment (RIVM)	National Institute for Public Health and the Environment (RIVM)	A,Meijer; L,Wijsman; S, vd Brink
EPI1996212	NA	Netherlands	2022-Mar-10	EPI_ISL_11166084	A/Netherlands/10180/2022	National Institute for Public Health and the Environment (RIVM)	National Institute for Public Health and the Environment (RIVM)	A,Meijer; L,Wijsman; S, vd Brink
EPI1996219	NA	Netherlands	2022-Mar-10	EPI_ISL_11166085	A/Netherlands/10181/2022	National Institute for Public Health and the Environment (RIVM)	National Institute for Public Health and the Environment (RIVM)	A,Meijer; L,Wijsman; S, vd Brink
EPI1996227	NA	Netherlands	2022-Mar-10	EPI_ISL_11166086	A/Netherlands/10182/2022	National Institute for Public Health and the Environment (RIVM)	National Institute for Public Health and the Environment (RIVM)	A,Meijer; L,Wijsman; S, vd Brink
EPI1996235	NA	Netherlands	2022-Mar-11	EPI_ISL_11166087	A/Netherlands/10183/2022	National Institute for Public Health and the Environment (RIVM)	National Institute for Public Health and the Environment (RIVM)	A,Meijer; L,Wijsman; S, vd Brink
EPI1996243	NA	Netherlands	2022-Mar-11	EPI_ISL_11166088	A/Netherlands/10184/2022	National Institute for Public Health and the Environment (RIVM)	National Institute for Public Health and the Environment (RIVM)	A,Meijer; L,Wijsman; S, vd Brink
EPI1996251	NA	Netherlands	2022-Mar-10	EPI_ISL_11166089	A/Netherlands/10185/2022	National Institute for Public Health and the Environment (RIVM)	National Institute for Public Health and the Environment (RIVM)	A,Meijer; L,Wijsman; S, vd Brink
EPI1996258	NA	Netherlands	2022-Mar-10	EPI_ISL_11166090	A/Netherlands/10186/2022	National Institute for Public Health and the Environment (RIVM)	National Institute for Public Health and the Environment (RIVM)	A,Meijer; L,Wijsman; S, vd Brink
EPI1996266	NA	Netherlands	2022-Feb-28	EPI_ISL_11166091	A/Netherlands/10187/2022	Noordwest Ziekenhuisgroep	National Institute for Public Health and the Environment (RIVM)	A,Meijer; L,Wijsman; S, vd Brink
EPI1996274	NA	Netherlands	2022-Mar-02	EPI_ISL_11166092	A/Netherlands/10188/2022	Noordwest Ziekenhuisgroep	National Institute for Public Health and the Environment (RIVM)	A,Meijer; L,Wijsman; S, vd Brink
EPI1996282	NA	Netherlands	2022-Feb-03	EPI_ISL_11166093	A/Netherlands/10189/2022	Noordwest Ziekenhuisgroep	National Institute for Public Health and the Environment (RIVM)	A,Meijer; L,Wijsman; S, vd Brink
EPI1996290	NA	Netherlands	2022-Feb-03	EPI_ISL_11166094	A/Netherlands/10190/2022	Noordwest Ziekenhuisgroep	National Institute for Public Health and the Environment (RIVM)	A,Meijer; L,Wijsman; S, vd Brink
EPI1996297	NA	Netherlands	2022-Feb-03	EPI_ISL_11166095	A/Netherlands/10191/2022	Noordwest Ziekenhuisgroep	National Institute for Public Health and the Environment (RIVM)	A,Meijer; L,Wijsman; S, vd Brink
EPI1996313	NA	Netherlands	2022-Mar-05	EPI_ISL_11166097	A/Netherlands/10194/2022	Eurofins Medische Microbiologie BV	National Institute for Public Health and the Environment (RIVM)	A,Meijer; L,Wijsman; S, vd Brink
EPI1996321	NA	Netherlands	2022-Mar-05	EPI_ISL_11166098	A/Netherlands/10198/2022	Academic Medical Center, University of Amsterdam	National Institute for Public Health and the Environment (RIVM)	A,Meijer; L,Wijsman; S, vd Brink
EPI1996329	NA	Netherlands	2022-Mar-03	EPI_ISL_11166099	A/Netherlands/10200/2022	Academic Medical Center, University of Amsterdam	National Institute for Public Health and the Environment (RIVM)	A,Meijer; L,Wijsman; S, vd Brink
EPI1996337	NA	Netherlands	2022-Mar-04	EPI_ISL_11166105	A/Netherlands/10201/2022	Academic Medical Center, University of Amsterdam	National Institute for Public Health and the Environment (RIVM)	A,Meijer; L,Wijsman; S, vd Brink
EPI1996345	NA	Netherlands	2022-Mar-03	EPI_ISL_11166115	A/Netherlands/10203/2022	PAMM	National Institute for Public Health and the Environment (RIVM)	A,Meijer; L,Wijsman; S, vd Brink
EPI1996353	NA	Netherlands	2022-Mar-04	EPI_ISL_11166126	A/Netherlands/10213/2022	PAMM	National Institute for Public Health and the Environment (RIVM)	A,Meijer; L,Wijsman; S, vd Brink
EPI1996360	NA	Netherlands	2022-Mar-05	EPI_ISL_11166136	A/Netherlands/10221/2022	PAMM	National Institute for Public Health and the Environment (RIVM)	A,Meijer; L,Wijsman; S, vd Brink
EPI1996368	NA	Netherlands	2022-Mar-06	EPI_ISL_11166146	A/Netherlands/10224/2022	PAMM	National Institute for Public Health and the Environment (RIVM)	A,Meijer; L,Wijsman; S, vd Brink
EPI1996375	NA	Netherlands	2022-Mar-04	EPI_ISL_11166157	A/Netherlands/10225/2022	Groene Hart Ziekenhuis	National Institute for Public Health and the Environment (RIVM)	A,Meijer; L,Wijsman; S, vd Brink
EPI1996383	NA	Netherlands	2022-Mar-06	EPI_ISL_11166167	A/Netherlands/10226/2022	Groene Hart Ziekenhuis	National Institute for Public Health and the Environment (RIVM)	A,Meijer; L,Wijsman; S, vd Brink
EPI1996398	NA	Netherlands	2022-Feb-03	EPI_ISL_11166188	A/Netherlands/10229/2022	IJsselland Ziekenhuis	National Institute for Public Health and the Environment (RIVM)	A,Meijer; L,Wijsman; S, vd Brink
EPI1996422	NA	Netherlands	2022-Mar-07	EPI_ISL_11166196	A/Netherlands/10242/2022	Groene Hart Ziekenhuis	National Institute for Public Health and the Environment (RIVM)	A,Meijer; L,Wijsman; S, vd Brink
EPI1996429	NA	Netherlands	2022-Mar-07	EPI_ISL_11166197	A/Netherlands/10243/2022	Groene Hart Ziekenhuis	National Institute for Public Health and the Environment (RIVM)	A,Meijer; L,Wijsman; S, vd Brink
EPI1996437	NA	Netherlands	2022-Mar-07	EPI_ISL_11166198	A/Netherlands/10244/2022	Noordwest Ziekenhuisgroep	National Institute for Public Health and the Environment (RIVM)	A,Meijer; L,Wijsman; S, vd Brink
EPI1996445	NA	Netherlands	2022-Mar-07	EPI_ISL_11166199	A/Netherlands/10245/2022	Noordwest Ziekenhuisgroep	National Institute for Public Health and the Environment (RIVM)	A,Meijer; L,Wijsman; S, vd Brink
EPI1996453	NA	Netherlands	2022-Mar-06	EPI_ISL_11166200	A/Netherlands/10247/2022	Noordwest Ziekenhuisgroep	National Institute for Public Health and the Environment (RIVM)	A,Meijer; L,Wijsman; S, vd Brink
EPI1996461	NA	Netherlands	2022-Mar-06	EPI_ISL_11166202	A/Netherlands/10248/2022	Noordwest Ziekenhuisgroep	National Institute for Public Health and the Environment (RIVM)	A,Meijer; L,Wijsman; S, vd Brink
EPI1996477	NA	Netherlands	2022-Mar-06	EPI_ISL_11166204	A/Netherlands/10252/2022	Academic Medical Center, University of Amsterdam	National Institute for Public Health and the Environment (RIVM)	A,Meijer; L,Wijsman; S, vd Brink
EPI1996485	NA	Netherlands	2022-Mar-06	EPI_ISL_11166205	A/Netherlands/10253/2022	Academic Medical Center, University of Amsterdam	National Institute for Public Health and the Environment (RIVM)	A,Meijer; L,Wijsman; S, vd Brink
EPI1996493	NA	Netherlands	2022-Mar-06	EPI_ISL_11166206	A/Netherlands/10254/2022	Academic Medical Center, University of Amsterdam	National Institute for Public Health and the Environment (RIVM)	A,Meijer; L,Wijsman; S, vd Brink
EPI1996501	NA	Netherlands	2022-Mar-01	EPI_ISL_11166207	A/Netherlands/10256/2022	Royal GD	National Institute for Public Health and the Environment (RIVM)	A,Meijer; L,Wijsman; S, vd Brink
EPI1996517	NA	Netherlands	2022-Mar-07	EPI_ISL_11166209	A/Netherlands/10258/2022	Eurofins Medische Microbiologie BV	National Institute for Public Health and the Environment (RIVM)	A,Meijer; L,Wijsman; S, vd Brink
EPI1996525	NA	Netherlands	2022-Mar-07	EPI_ISL_11166210	A/Netherlands/10259/2022	PAMM	National Institute for Public Health and the Environment (RIVM)	A,Meijer; L,Wijsman; S, vd Brink
EPI1996533	NA	Netherlands	2022-Mar-07	EPI_ISL_11166211	A/Netherlands/10260/2022	PAMM	National Institute for Public Health and the Environment (RIVM)	A,Meijer; L,Wijsman; S, vd Brink
EPI1996540	NA	Netherlands	2022-Mar-07	EPI_ISL_11166212	A/Netherlands/10277/2022	Academic Medical Center, University of Amsterdam	National Institute for Public Health and the Environment (RIVM)	A,Meijer; L,Wijsman; S, vd Brink
EPI1996548	NA	Netherlands	2022-Mar-08	EPI_ISL_11166213	A/Netherlands/10281/2022	Academic Medical Center, University of Amsterdam	National Institute for Public Health and the Environment (RIVM)	A,Meijer; L,Wijsman; S, vd Brink
EPI1996556	NA	Netherlands	2022-Mar-08	EPI_ISL_11166214	A/Netherlands/10283/2022	Academic Medical Center, University of Amsterdam	National Institute for Public Health and the Environment (RIVM)	A,Meijer; L,Wijsman; S, vd Brink
EPI1996564	NA	Netherlands	2022-Mar-04	EPI_ISL_11166215	A/Netherlands/10288/2022	Haga Ziekenhuis	National Institute for Public Health and the Environment (RIVM)	A,Meijer; L,Wijsman; S, vd Brink
EPI1996572	NA	Netherlands	2022-Mar-07	EPI_ISL_11166216	A/Netherlands/10300/2022	Haga Ziekenhuis	National Institute for Public Health and the Environment (RIVM)	A,Meijer; L,Wijsman; S, vd Brink
EPI1996580	NA	Netherlands	2022-Mar-08	EPI_ISL_11166218	A/Netherlands/10311/2022	PAMM	National Institute for Public Health and the Environment (RIVM)	A,Meijer; L,Wijsman; S, vd Brink
EPI1996588	NA	Netherlands	2022-Mar-08	EPI_ISL_11166219	A/Netherlands/10312/2022	PAMM	National Institute for Public Health and the Environment (RIVM)	A,Meijer; L,Wijsman; S, vd Brink
EPI1996596	NA	Netherlands	2022-Mar-08	EPI_ISL_11166220	A/Netherlands/10313/2022	PAMM	National Institute for Public Health and the Environment (RIVM)	A,Meijer; L,Wijsman; S, vd Brink
EPI1996604	NA	Netherlands	2022-Mar-08	EPI_ISL_11166222	A/Netherlands/10314/2022	PAMM	National Institute for Public Health and the Environment (RIVM)	A,Meijer; L,Wijsman; S, vd Brink
EPI1996612	NA	Netherlands	2022-Mar-08	EPI_ISL_11166223	A/Netherlands/10318/2022	PAMM	National Institute for Public Health and the Environment (RIVM)	A,Meijer; L,Wijsman; S, vd Brink
EPI1996619	NA	Netherlands	2022-Mar-09	EPI_ISL_11166225	A/Netherlands/10323/2022	Eurofins Medische Microbiologie BV	National Institute for Public Health and the Environment (RIVM)	A,Meijer; L,Wijsman; S, vd Brink
EPI1996626	NA	Netherlands	2022-Mar-09	EPI_ISL_11166226	A/Netherlands/10324/2022	National Institute for Public Health and the Environment (RIVM)	National Institute for Public Health and the Environment (RIVM)	A,Meijer; L,Wijsman; S, vd Brink
EPI1996634	NA	Netherlands	2022-Mar-09	EPI_ISL_11166227	A/Netherlands/10325/2022	National Institute for Public Health and the Environment (RIVM)	National Institute for Public Health and the Environment (RIVM)	A,Meijer; L,Wijsman; S, vd Brink
EPI1996642	NA	Netherlands	2022-Mar-10	EPI_ISL_11166229	A/Netherlands/10327/2022	National Institute for Public Health and the Environment (RIVM)	National Institute for Public Health and the Environment (RIVM)	A,Meijer; L,Wijsman; S, vd Brink
EPI1996650	NA	Netherlands	2022-Mar-09	EPI_ISL_11166230	A/Netherlands/10328/2022	St Jansdal Ziekenhuis	National Institute for Public Health and the Environment (RIVM)	A,Meijer; L,Wijsman; S, vd Brink
EPI1996658	NA	Netherlands	2022-Mar-09	EPI_ISL_11166231	A/Netherlands/10330/2022	St Jansdal Ziekenhuis	National Institute for Public Health and the Environment (RIVM)	A,Meijer; L,Wijsman; S, vd Brink
EPI1996666	NA	Netherlands	2022-Mar-08	EPI_ISL_11166233	A/Netherlands/10332/2022	Groene Hart Ziekenhuis	National Institute for Public Health and the Environment (RIVM)	A,Meijer; L,Wijsman; S, vd Brink
EPI1996674	NA	Netherlands	2022-Feb-27	EPI_ISL_11166234	A/Netherlands/10338/2022	National Institute for Public Health and the Environment (RIVM)	National Institute for Public Health and the Environment (RIVM)	A,Meijer; L,Wijsman; S, vd Brink
EPI1996682	NA	Netherlands	2022-Feb-27	EPI_ISL_11166236	A/Netherlands/10339/2022	National Institute for Public Health and the Environment (RIVM)	National Institute for Public Health and the Environment (RIVM)	A,Meijer; L,Wijsman; S, vd Brink
EPI1996690	NA	Netherlands	2022-Mar-01	EPI_ISL_11166238	A/Netherlands/10340/2022	National Institute for Public Health and the Environment (RIVM)	National Institute for Public Health and the Environment (RIVM)	A,Meijer; L,Wijsman; S, vd Brink
EPI1996698	NA	Netherlands	2022-Mar-04	EPI_ISL_11166243	A/Netherlands/10342/2022	National Institute for Public Health and the Environment (RIVM)	National Institute for Public Health and the Environment (RIVM)	A,Meijer; L,Wijsman; S, vd Brink
EPI1996706	NA	Netherlands	2022-Mar-04	EPI_ISL_11166254	A/Netherlands/10343/2022	National Institute for Public Health and the Environment (RIVM)	National Institute for Public Health and the Environment (RIVM)	A,Meijer; L,Wijsman; S, vd Brink
EPI1996714	NA	Netherlands	2022-Mar-02	EPI_ISL_11166255	A/Netherlands/10344/2022	National Institute for Public Health and the Environment (RIVM)	National Institute for Public Health and the Environment (RIVM)	A,Meijer; L,Wijsman; S, vd Brink
EPI1996722	NA	Netherlands	2022-Mar-03	EPI_ISL_11166256	A/Netherlands/10345/2022	National Institute for Public Health and the Environment (RIVM)	National Institute for Public Health and the Environment (RIVM)	A,Meijer; L,Wijsman; S, vd Brink
EPI1996730	NA	Peru	2021-Dec-16	EPI_ISL_11171175	A/Bagua/FPG00794/2021(H3N2)	Naval Medical Research Unit 6 (NAMRU-6)	Naval Medical Research Unit 6 (NAMRU-6)	Gilda Troncos, Victoria Espejo, Cristhopher Cruz, Jorge Miguel Alexander Olivos Villanueva, Ronald Eduardo Ramos Neyra , Yeny Tinoco, Sonia Ampuero, Marita Silva, Paul Graf.
EPI1996738	NA	Peru	2021-Dec-23	EPI_ISL_11171176	A/Bagua/FPG00803/2021(H3N2)	Naval Medical Research Unit 6 (NAMRU-6)	Naval Medical Research Unit 6 (NAMRU-6)	Gilda Troncos, Victoria Espejo, Cristhopher Cruz, Jorge Miguel Alexander Olivos Villanueva, Ronald Eduardo Ramos Neyra , Yeny Tinoco, Sonia Ampuero, Marita Silva, Paul Graf.
EPI1996746	NA	Peru	2021-Dec-28	EPI_ISL_11171177	A/Bagua/FPG00808/2021(H3N2)	Naval Medical Research Unit 6 (NAMRU-6)	Naval Medical Research Unit 6 (NAMRU-6)	Gilda Troncos, Victoria Espejo, Cristhopher Cruz, Jorge Miguel Alexander Olivos Villanueva, Ronald Eduardo Ramos Neyra , Yeny Tinoco, Sonia Ampuero, Marita Silva, Paul Graf.
EPI1996754	NA	Peru	2021-Dec-29	EPI_ISL_11171178	A/Bagua/FPG00817/2021(H3N2)	Naval Medical Research Unit 6 (NAMRU-6)	Naval Medical Research Unit 6 (NAMRU-6)	Gilda Troncos, Victoria Espejo, Cristhopher Cruz, Jorge Miguel Alexander Olivos Villanueva, Ronald Eduardo Ramos Neyra , Yeny Tinoco, Sonia Ampuero, Marita Silva, Paul Graf.
EPI1996762	NA	Peru	2022-Jan-03	EPI_ISL_11171179	A/Bagua/FPG00828/2022(H3N2)	Naval Medical Research Unit 6 (NAMRU-6)	Naval Medical Research Unit 6 (NAMRU-6)	Gilda Troncos, Victoria Espejo, Cristhopher Cruz, Jorge Miguel Alexander Olivos Villanueva, Ronald Eduardo Ramos Neyra , Yeny Tinoco, Sonia Ampuero, Marita Silva, Paul Graf.
EPI1996770	NA	Peru	2022-Jan-03	EPI_ISL_11171180	A/Bagua/FPG00829/2022(H3N2)	Naval Medical Research Unit 6 (NAMRU-6)	Naval Medical Research Unit 6 (NAMRU-6)	Gilda Troncos, Victoria Espejo, Cristhopher Cruz, Jorge Miguel Alexander Olivos Villanueva, Ronald Eduardo Ramos Neyra , Yeny Tinoco, Sonia Ampuero, Marita Silva, Paul Graf.
EPI1996778	NA	Peru	2021-Dec-15	EPI_ISL_11171181	A/Iquitos/FPI20220/2021(H3N2)	Naval Medical Research Unit 6 (NAMRU-6)	Naval Medical Research Unit 6 (NAMRU-6)	Gilda Troncos, Victoria Espejo, Cristhopher Cruz, Carlos Alberto ?lvarez Antonio, Isabel Bazan, Crystyan Siles, Yeny Tinoco, Sonia Ampuero, Marita Silva, Paul Graf.
EPI1996786	NA	Peru	2021-Dec-15	EPI_ISL_11171182	A/Iquitos/FPI20221/2021(H3N2)	Naval Medical Research Unit 6 (NAMRU-6)	Naval Medical Research Unit 6 (NAMRU-6)	Gilda Troncos, Victoria Espejo, Cristhopher Cruz, Carlos Alberto ?lvarez Antonio, Isabel Bazan, Crystyan Siles, Yeny Tinoco, Sonia Ampuero, Marita Silva, Paul Graf.
EPI1996794	NA	Peru	2021-Dec-16	EPI_ISL_11171183	A/Iquitos/FPI20232/2021(H3N2)	Naval Medical Research Unit 6 (NAMRU-6)	Naval Medical Research Unit 6 (NAMRU-6)	Gilda Troncos, Victoria Espejo, Cristhopher Cruz, Carlos Alberto ?lvarez Antonio, Isabel Bazan, Crystyan Siles, Yeny Tinoco, Sonia Ampuero, Marita Silva, Paul Graf.
EPI1996802	NA	Peru	2021-Dec-17	EPI_ISL_11171184	A/Iquitos/FPI20245/2021(H3N2)	Naval Medical Research Unit 6 (NAMRU-6)	Naval Medical Research Unit 6 (NAMRU-6)	Gilda Troncos, Victoria Espejo, Cristhopher Cruz, Carlos Alberto ?lvarez Antonio, Isabel Bazan, Crystyan Siles, Yeny Tinoco, Sonia Ampuero, Marita Silva, Paul Graf.
EPI1996810	NA	Peru	2021-Dec-21	EPI_ISL_11171185	A/Iquitos/FPI20250/2021(H3N2)	Naval Medical Research Unit 6 (NAMRU-6)	Naval Medical Research Unit 6 (NAMRU-6)	Gilda Troncos, Victoria Espejo, Cristhopher Cruz, Carlos Alberto ?lvarez Antonio, Isabel Bazan, Crystyan Siles, Yeny Tinoco, Sonia Ampuero, Marita Silva, Paul Graf.
EPI1996818	NA	Peru	2021-Dec-21	EPI_ISL_11171186	A/Iquitos/FPI20251/2021(H3N2)	Naval Medical Research Unit 6 (NAMRU-6)	Naval Medical Research Unit 6 (NAMRU-6)	Gilda Troncos, Victoria Espejo, Cristhopher Cruz, Carlos Alberto ?lvarez Antonio, Isabel Bazan, Crystyan Siles, Yeny Tinoco, Sonia Ampuero, Marita Silva, Paul Graf.
EPI1996826	NA	Peru	2021-Dec-22	EPI_ISL_11171187	A/Iquitos/FPI20253/2021(H3N2)	Naval Medical Research Unit 6 (NAMRU-6)	Naval Medical Research Unit 6 (NAMRU-6)	Gilda Troncos, Victoria Espejo, Cristhopher Cruz, Carlos Alberto ?lvarez Antonio, Isabel Bazan, Crystyan Siles, Yeny Tinoco, Sonia Ampuero, Marita Silva, Paul Graf.
EPI1996834	NA	Peru	2021-Dec-06	EPI_ISL_11171188	A/Tumbes/FPT02216/2021(H3N2)	Naval Medical Research Unit 6 (NAMRU-6)	Naval Medical Research Unit 6 (NAMRU-6)	Gilda Troncos, Victoria Espejo, Cristhopher Cruz, Victor Herrera Sunci?n , Yeny Tinoco, Sonia Ampuero, Marita Silva, Paul Graf.
EPI1996842	NA	Peru	2021-Dec-21	EPI_ISL_11171189	A/Tumbes/FPT02242/2021(H3N2)	Naval Medical Research Unit 6 (NAMRU-6)	Naval Medical Research Unit 6 (NAMRU-6)	Gilda Troncos, Victoria Espejo, Cristhopher Cruz, Victor Herrera Sunci?n , Yeny Tinoco, Sonia Ampuero, Marita Silva, Paul Graf.
EPI1996850	NA	Peru	2021-Dec-23	EPI_ISL_11171190	A/Tumbes/FPT02244/2021(H3N2)	Naval Medical Research Unit 6 (NAMRU-6)	Naval Medical Research Unit 6 (NAMRU-6)	Gilda Troncos, Victoria Espejo, Cristhopher Cruz, Victor Herrera Sunci?n , Yeny Tinoco, Sonia Ampuero, Marita Silva, Paul Graf.
EPI1996858	NA	Peru	2021-Dec-29	EPI_ISL_11171191	A/Tumbes/FPT02250/2021(H3N2)	Naval Medical Research Unit 6 (NAMRU-6)	Naval Medical Research Unit 6 (NAMRU-6)	Gilda Troncos, Victoria Espejo, Cristhopher Cruz, Victor Herrera Sunci?n , Yeny Tinoco, Sonia Ampuero, Marita Silva, Paul Graf.
EPI1996866	NA	Peru	2021-Dec-29	EPI_ISL_11171192	A/Tumbes/FPT02252/2021(H3N2)	Naval Medical Research Unit 6 (NAMRU-6)	Naval Medical Research Unit 6 (NAMRU-6)	Gilda Troncos, Victoria Espejo, Cristhopher Cruz, Victor Herrera Sunci?n , Yeny Tinoco, Sonia Ampuero, Marita Silva, Paul Graf.
EPI1996874	NA	Peru	2021-Dec-31	EPI_ISL_11171193	A/Tumbes/FPT02257/2021(H3N2)	Naval Medical Research Unit 6 (NAMRU-6)	Naval Medical Research Unit 6 (NAMRU-6)	Gilda Troncos, Victoria Espejo, Cristhopher Cruz, Victor Herrera Sunci?n , Yeny Tinoco, Sonia Ampuero, Marita Silva, Paul Graf.
EPI1996882	NA	Peru	2022-Jan-04	EPI_ISL_11171194	A/Tumbes/FPT02261/2022(H3N2)	Naval Medical Research Unit 6 (NAMRU-6)	Naval Medical Research Unit 6 (NAMRU-6)	Gilda Troncos, Victoria Espejo, Cristhopher Cruz, Victor Herrera Sunci?n , Yeny Tinoco, Sonia Ampuero, Marita Silva, Paul Graf.
EPI1996890	NA	Peru	2021-Dec-09	EPI_ISL_11171195	A/Yurimaguas/FPY01612/2021(H3N2)	Naval Medical Research Unit 6 (NAMRU-6)	Naval Medical Research Unit 6 (NAMRU-6)	Gilda Troncos, Victoria Espejo, Cristhopher Cruz, Luz Cedano, Yeny Tinoco, Sonia Ampuero, Marita Silva, Paul Graf.
EPI1996898	NA	Peru	2021-Dec-10	EPI_ISL_11171196	A/Yurimaguas/FPY01614/2021(H3N2)	Naval Medical Research Unit 6 (NAMRU-6)	Naval Medical Research Unit 6 (NAMRU-6)	Gilda Troncos, Victoria Espejo, Cristhopher Cruz, Luz Cedano, Yeny Tinoco, Sonia Ampuero, Marita Silva, Paul Graf.
EPI1996906	NA	Peru	2021-Dec-13	EPI_ISL_11171197	A/Yurimaguas/FPY01617/2021(H3N2)	Naval Medical Research Unit 6 (NAMRU-6)	Naval Medical Research Unit 6 (NAMRU-6)	Gilda Troncos, Victoria Espejo, Cristhopher Cruz, Luz Cedano, Yeny Tinoco, Sonia Ampuero, Marita Silva, Paul Graf.
EPI1996914	NA	Peru	2021-Dec-15	EPI_ISL_11171198	A/Yurimaguas/FPY01621/2021(H3N2)	Naval Medical Research Unit 6 (NAMRU-6)	Naval Medical Research Unit 6 (NAMRU-6)	Gilda Troncos, Victoria Espejo, Cristhopher Cruz, Luz Cedano, Yeny Tinoco, Sonia Ampuero, Marita Silva, Paul Graf.
EPI1996922	NA	Peru	2021-Dec-17	EPI_ISL_11171199	A/Yurimaguas/FPY01626/2021(H3N2)	Naval Medical Research Unit 6 (NAMRU-6)	Naval Medical Research Unit 6 (NAMRU-6)	Gilda Troncos, Victoria Espejo, Cristhopher Cruz, Luz Cedano, Yeny Tinoco, Sonia Ampuero, Marita Silva, Paul Graf.
EPI1996930	NA	Peru	2021-Dec-28	EPI_ISL_11171200	A/Yurimaguas/FPY01627/2021(H3N2)	Naval Medical Research Unit 6 (NAMRU-6)	Naval Medical Research Unit 6 (NAMRU-6)	Gilda Troncos, Victoria Espejo, Cristhopher Cruz, Luz Cedano, Yeny Tinoco, Sonia Ampuero, Marita Silva, Paul Graf.
EPI1996938	NA	Peru	2022-Jan-06	EPI_ISL_11171201	A/Lima/IPE06145/2022(H3N2)	Naval Medical Research Unit 6 (NAMRU-6)	Naval Medical Research Unit 6 (NAMRU-6)	Gilda,Troncos
EPI1996946	NA	Peru	2022-Jan-10	EPI_ISL_11171202	A/Lima/IPE06146/2022(H3N2)	Naval Medical Research Unit 6 (NAMRU-6)	Naval Medical Research Unit 6 (NAMRU-6)	Gilda,Troncos
EPI1996954	NA	Peru	2021-Dec-15	EPI_ISL_11171203	A/Trujillo/TRU02461/2021(H3N2)	Naval Medical Research Unit 6 (NAMRU-6)	Naval Medical Research Unit 6 (NAMRU-6)	Gilda Troncos, Victoria Espejo, Cristhopher Cruz, Edward Chavez-Cruzado , Yeny Tinoco, Sonia Ampuero, Marita Silva, Paul Graf.
EPI1996962	NA	Peru	2021-Dec-17	EPI_ISL_11171204	A/Trujillo/TRU02462/2021(H3N2)	Naval Medical Research Unit 6 (NAMRU-6)	Naval Medical Research Unit 6 (NAMRU-6)	Gilda Troncos, Victoria Espejo, Cristhopher Cruz, Edward Chavez-Cruzado , Yeny Tinoco, Sonia Ampuero, Marita Silva, Paul Graf.
EPI1996970	NA	Peru	2021-Dec-30	EPI_ISL_11171205	A/Trujillo/TRU02467/2021(H3N2)	Naval Medical Research Unit 6 (NAMRU-6)	Naval Medical Research Unit 6 (NAMRU-6)	Gilda Troncos, Victoria Espejo, Cristhopher Cruz, Edward Chavez-Cruzado , Yeny Tinoco, Sonia Ampuero, Marita Silva, Paul Graf.
EPI1996978	NA	Peru	2022-Jan-05	EPI_ISL_11171206	A/Trujillo/TRU02478/2022(H3N2)	Naval Medical Research Unit 6 (NAMRU-6)	Naval Medical Research Unit 6 (NAMRU-6)	Gilda Troncos, Victoria Espejo, Cristhopher Cruz, Edward Chavez-Cruzado , Yeny Tinoco, Sonia Ampuero, Marita Silva, Paul Graf.
EPI1996986	NA	Peru	2022-Jan-11	EPI_ISL_11171207	A/Trujillo/TRU02494/2022(H3N2)	Naval Medical Research Unit 6 (NAMRU-6)	Naval Medical Research Unit 6 (NAMRU-6)	Gilda Troncos, Victoria Espejo, Cristhopher Cruz, Edward Chavez-Cruzado , Yeny Tinoco, Sonia Ampuero, Marita Silva, Paul Graf.
EPI1996994	NA	Brazil	2022-Jan-20	EPI_ISL_11204845	A/Sao Paulo/IAL/C9002/2022	Instituto Adolfo Lutz - National Influenza Center	Instituto Adolfo Lutz	Sacchi, C.T.; Campos, K.R.; Reis, A.D.; Amarante, A.F.; Santos, M.B.N.; Silva, D.; Santos, K.C.O.
EPI1997002	NA	Brazil	2022-Feb-16	EPI_ISL_11204846	A/Sao Paulo/IAL/C9003/2022	Instituto Adolfo Lutz - National Influenza Center	Instituto Adolfo Lutz	Sacchi, C.T.; Campos, K.R.; Reis, A.D.; Amarante, A.F.; Santos, M.B.N.; Silva, D.; Santos, K.C.O.
EPI1997010	NA	Brazil	2022-Feb-01	EPI_ISL_11204847	A/Sao Paulo/IAL/C9005/2022	Instituto Adolfo Lutz - National Influenza Center	Instituto Adolfo Lutz	Sacchi, C.T.; Campos, K.R.; Reis, A.D.; Amarante, A.F.; Santos, M.B.N.; Silva, D.; Santos, K.C.O.
EPI1997018	NA	Brazil	2022-Jan-04	EPI_ISL_11204848	A/Sao Paulo/IAL/C9007/2022	Instituto Adolfo Lutz - National Influenza Center	Instituto Adolfo Lutz	Sacchi, C.T.; Campos, K.R.; Reis, A.D.; Amarante, A.F.; Santos, M.B.N.; Silva, D.; Santos, K.C.O.
EPI1997026	NA	Brazil	2022-Jan-12	EPI_ISL_11204849	A/Sao Paulo/IAL/C9008/2022	Instituto Adolfo Lutz - National Influenza Center	Instituto Adolfo Lutz	Sacchi, C.T.; Campos, K.R.; Reis, A.D.; Amarante, A.F.; Santos, M.B.N.; Silva, D.; Santos, K.C.O.
EPI1997034	NA	Brazil	2022-Jan-12	EPI_ISL_11204850	A/Sao Paulo/IAL/C9009/2022	Instituto Adolfo Lutz - National Influenza Center	Instituto Adolfo Lutz	Sacchi, C.T.; Campos, K.R.; Reis, A.D.; Amarante, A.F.; Santos, M.B.N.; Silva, D.; Santos, K.C.O.
EPI1997042	NA	Brazil	2022-Jan-31	EPI_ISL_11204851	A/Sao Paulo/IAL/C9011/2022	Instituto Adolfo Lutz - National Influenza Center	Instituto Adolfo Lutz	Sacchi, C.T.; Campos, K.R.; Reis, A.D.; Amarante, A.F.; Santos, M.B.N.; Silva, D.; Santos, K.C.O.
EPI1997050	NA	Brazil	2022-Feb-10	EPI_ISL_11204852	A/Sao Paulo/IAL/C9012/2022	Instituto Adolfo Lutz - National Influenza Center	Instituto Adolfo Lutz	Sacchi, C.T.; Campos, K.R.; Reis, A.D.; Amarante, A.F.; Santos, M.B.N.; Silva, D.; Santos, K.C.O.
EPI1997058	NA	Brazil	2022-Jan-12	EPI_ISL_11204853	A/Sao Paulo/IAL/C9013/2022	Instituto Adolfo Lutz - National Influenza Center	Instituto Adolfo Lutz	Sacchi, C.T.; Campos, K.R.; Reis, A.D.; Amarante, A.F.; Santos, M.B.N.; Silva, D.; Santos, K.C.O.
EPI1997066	NA	Brazil	2022-Feb-05	EPI_ISL_11204854	A/Sao Paulo/IAL/C9015/2022	Instituto Adolfo Lutz - National Influenza Center	Instituto Adolfo Lutz	Sacchi, C.T.; Campos, K.R.; Reis, A.D.; Amarante, A.F.; Santos, M.B.N.; Silva, D.; Santos, K.C.O.
EPI1997074	NA	Brazil	2022-Feb-07	EPI_ISL_11204855	A/Sao Paulo/IAL/C9016/2022	Instituto Adolfo Lutz - National Influenza Center	Instituto Adolfo Lutz	Sacchi, C.T.; Campos, K.R.; Reis, A.D.; Amarante, A.F.; Santos, M.B.N.; Silva, D.; Santos, K.C.O.
EPI1997082	NA	Brazil	2022-Feb-09	EPI_ISL_11204856	A/Sao Paulo/IAL/C9017/2022	Instituto Adolfo Lutz - National Influenza Center	Instituto Adolfo Lutz	Sacchi, C.T.; Campos, K.R.; Reis, A.D.; Amarante, A.F.; Santos, M.B.N.; Silva, D.; Santos, K.C.O.
EPI1997090	NA	Brazil	2022-Feb-16	EPI_ISL_11204857	A/Tocantins/IAL/C9019/2022	Instituto Adolfo Lutz - National Influenza Center	Instituto Adolfo Lutz	Sacchi, C.T.; Campos, K.R.; Reis, A.D.; Amarante, A.F.; Santos, M.B.N.; Silva, D.; Santos, K.C.O.
EPI1997098	NA	Brazil	2022-Jan-05	EPI_ISL_11204858	A/Sao Paulo/IAL/C9020/2022	Instituto Adolfo Lutz - National Influenza Center	Instituto Adolfo Lutz	Sacchi, C.T.; Campos, K.R.; Reis, A.D.; Amarante, A.F.; Santos, M.B.N.; Silva, D.; Santos, K.C.O.
EPI1997106	NA	Brazil	2022-Jan-05	EPI_ISL_11204859	A/Sao Paulo/IAL/C9021/2022	Instituto Adolfo Lutz - National Influenza Center	Instituto Adolfo Lutz	Sacchi, C.T.; Campos, K.R.; Reis, A.D.; Amarante, A.F.; Santos, M.B.N.; Silva, D.; Santos, K.C.O.
EPI1997114	NA	Brazil	2022-Feb-08	EPI_ISL_11204860	A/Sao Paulo/IAL/C9023/2022	Instituto Adolfo Lutz - National Influenza Center	Instituto Adolfo Lutz	Sacchi, C.T.; Campos, K.R.; Reis, A.D.; Amarante, A.F.; Santos, M.B.N.; Silva, D.; Santos, K.C.O.
EPI1997122	NA	Brazil	2022-Feb-10	EPI_ISL_11204861	A/Sao Paulo/IAL/C9024/2022	Instituto Adolfo Lutz - National Influenza Center	Instituto Adolfo Lutz	Sacchi, C.T.; Campos, K.R.; Reis, A.D.; Amarante, A.F.; Santos, M.B.N.; Silva, D.; Santos, K.C.O.
EPI1997281	NA	Germany	2022-Jan-18	EPI_ISL_11217716	A/Bayern/1/2022	Robert Koch-Institute Nationales Referenzzentrum für Influenza	Robert Koch Institute Nationales Referenzzentrum für Influenza
EPI1997296	NA	Germany	2022-Jan-18	EPI_ISL_11217718	A/Bayern/2/2022	Robert Koch-Institute Nationales Referenzzentrum für Influenza	Robert Koch Institute Nationales Referenzzentrum für Influenza
EPI1997304	NA	Germany	2022-Jan-18	EPI_ISL_11217719	A/Bayern/6/2022	Robert Koch-Institute Nationales Referenzzentrum für Influenza	Robert Koch Institute Nationales Referenzzentrum für Influenza
EPI1997312	NA	Germany	2022-Jan-18	EPI_ISL_11217720	A/Bayern/3/2022	Robert Koch-Institute Nationales Referenzzentrum für Influenza	Robert Koch Institute Nationales Referenzzentrum für Influenza
EPI1997316	NA	Germany	2022-Jan-21	EPI_ISL_11217721	A/Nordrhein-Westfalen/1/2022	Robert Koch-Institute Nationales Referenzzentrum für Influenza	Robert Koch Institute Nationales Referenzzentrum für Influenza
EPI1997327	NA	Germany	2022-Jan-18	EPI_ISL_11217723	A/Baden-Wuerttemberg/1/2022	Robert Koch-Institute Nationales Referenzzentrum für Influenza	Robert Koch Institute Nationales Referenzzentrum für Influenza
EPI1997334	NA	Germany	2022-Jan-24	EPI_ISL_11217724	A/Sachsen/1/2022	Robert Koch-Institute Nationales Referenzzentrum für Influenza	Robert Koch Institute Nationales Referenzzentrum für Influenza
EPI1997342	NA	Germany	2022-Jan-24	EPI_ISL_11217725	A/Baden-Wuerttemberg/8/2022	Robert Koch-Institute Nationales Referenzzentrum für Influenza	Robert Koch Institute Nationales Referenzzentrum für Influenza
EPI1997350	NA	Germany	2022-Jan-31	EPI_ISL_11217726	A/Berlin/9/2022	Robert Koch-Institute Nationales Referenzzentrum für Influenza	Robert Koch Institute Nationales Referenzzentrum für Influenza
EPI1997366	NA	Germany	2022-Jan-24	EPI_ISL_11217728	A/Mecklenburg-Vorpommern/4/2022	Robert Koch-Institute Nationales Referenzzentrum für Influenza	Robert Koch Institute Nationales Referenzzentrum für Influenza
EPI1997374	NA	Germany	2022-Jan-31	EPI_ISL_11217729	A/Bremen/1/2022	Robert Koch-Institute Nationales Referenzzentrum für Influenza	Robert Koch Institute Nationales Referenzzentrum für Influenza
EPI1997382	NA	Germany	2022-Jan-31	EPI_ISL_11217730	A/Thueringen/5/2022	Robert Koch-Institute Nationales Referenzzentrum für Influenza	Robert Koch Institute Nationales Referenzzentrum für Influenza
EPI1997398	NA	Germany	2022-Feb-01	EPI_ISL_11217732	A/Thueringen/3/2022	Robert Koch-Institute Nationales Referenzzentrum für Influenza	Robert Koch Institute Nationales Referenzzentrum für Influenza
EPI1997405	NA	Germany	2022-Feb-03	EPI_ISL_11217733	A/Hessen/7/2022	Robert Koch-Institute Nationales Referenzzentrum für Influenza	Robert Koch Institute Nationales Referenzzentrum für Influenza
EPI1997420	NA	Germany	2022-Feb-11	EPI_ISL_11217735	A/Mecklenburg-Vorpommern/14/2022	Robert Koch-Institute Nationales Referenzzentrum für Influenza	Robert Koch Institute Nationales Referenzzentrum für Influenza
EPI1997444	NA	Germany	2022-Feb-10	EPI_ISL_11217738	A/Berlin/12/2022	Robert Koch-Institute Nationales Referenzzentrum für Influenza	Robert Koch Institute Nationales Referenzzentrum für Influenza
EPI2011805	NA	Spain	2022-Feb-07	EPI_ISL_11246965	A/Murcia/1115/2022	Servicio de Microbiología Hospital Virgen de la Arrixaca	Instituto de Salud Carlos III	Pozo,F; Iglesias-Caballero, M.; Gonz?lez-Esguevillas,M.; Molinero,M.; Camarero,S.; Mart?n,V.; Reyes,N.; Sandon?s,V.; V?zquez-Mor?n,S.; Casas,I.
EPI1997874	NA	Spain	2022-Mar-10	EPI_ISL_11258934	A/Madrid/HULP10032022/2022	Hospital Universitario La Paz	IdiPAZ Research Institute	Fernando,Lázaro; Rubén,Cáceres; Iván,Bloise; Jesús,Mingorance; Elie,Dahdouh
EPI1998440	NA	Spain	2022-Mar-15	EPI_ISL_11260527	A/Madrid/HULP060971639/2022	Servicio de Microbiología Hospital Universitario La Paz	IdiPAZ Research Institute	Fernando,Lázaro; Rubén,Cáceres; Iván,Bloise; Jesús,Mingorance; Elie,Dahdouh
EPI1998466	NA	Spain	2022-Mar-15	EPI_ISL_11266055	A/Madrid/HULP060977732/2022	Servicio de Microbiología Hospital Universitario La Paz	IdiPAZ Research Institute	Lázaro Perona,Fernando
EPI1998553	NA	Australia	2021-Mar-16	EPI_ISL_11295057	A/Darwin/6/2021 NYMC-X-367A (21/382)	New York Medical College	National Institute for Biological Standards and Control (NIBSC)	Nicolson, Carolyn
EPI1998555	NA	Australia	2021-Apr-17	EPI_ISL_11296985	A/Darwin/9/2021 NYMC-X-369A (21/384)	New York Medical College	National Institute for Biological Standards and Control (NIBSC)	Nicolson, Carolyn
EPI1998569	NA	Myanmar	2021-Aug-01	EPI_ISL_11303028	A/Myanmar/I019/2021	National Health Laboratory	National Institute of Infectious Diseases (NIID)	Takashita,Emi;Fujisaki,Seiichiro;Watanabe,Shinji;Hasegawa,Hideki
EPI1998572	NA	Myanmar	2021-Aug-01	EPI_ISL_11303029	A/Myanmar/I026/2021	National Health Laboratory	National Institute of Infectious Diseases (NIID)	Takashita,Emi;Fujisaki,Seiichiro;Watanabe,Shinji;Hasegawa,Hideki
EPI1998575	NA	Myanmar	2021-Aug-01	EPI_ISL_11303030	A/Myanmar/I035/2021	National Health Laboratory	National Institute of Infectious Diseases (NIID)	Takashita,Emi;Fujisaki,Seiichiro;Watanabe,Shinji;Hasegawa,Hideki
EPI1998578	NA	Myanmar	2021-Aug-01	EPI_ISL_11303031	A/Myanmar/I039/2021	National Health Laboratory	National Institute of Infectious Diseases (NIID)	Takashita,Emi;Fujisaki,Seiichiro;Watanabe,Shinji;Hasegawa,Hideki
EPI1998581	NA	Myanmar	2021-Oct-21	EPI_ISL_11303032	A/Myanmar/I049/2021	National Health Laboratory	National Institute of Infectious Diseases (NIID)	Takashita,Emi;Fujisaki,Seiichiro;Watanabe,Shinji;Hasegawa,Hideki
EPI1998587	NA	Nepal	2021-Sep-01	EPI_ISL_11303034	A/Nepal/21FL3098/2021	National Public Health Laboratory	National Institute of Infectious Diseases (NIID)	Takashita,Emi;Fujisaki,Seiichiro;Watanabe,Shinji;Hasegawa,Hideki
EPI1998590	NA	Nepal	2021-Sep-02	EPI_ISL_11303035	A/Nepal/21FL3136/2021	National Public Health Laboratory	National Institute of Infectious Diseases (NIID)	Takashita,Emi;Fujisaki,Seiichiro;Watanabe,Shinji;Hasegawa,Hideki
EPI1998596	NA	Lao, People's Democratic Republic	2021-Aug-04	EPI_ISL_11303037	A/Laos/F1917/2021	National Center for Laboratory and Epidemiology	National Institute of Infectious Diseases (NIID)	Takashita,Emi;Fujisaki,Seiichiro;Watanabe,Shinji;Hasegawa,Hideki
EPI1998684	NA	Netherlands	2022-Mar-10	EPI_ISL_11309880	A/Netherlands/10334/2022	Gelre ziekenhuizen	National Institute for Public Health and the Environment (RIVM)	A,Meijer; L,Wijsman; S, vd Brink
EPI1998692	NA	Netherlands	2022-Mar-11	EPI_ISL_11309881	A/Netherlands/10336/2022	Gelre ziekenhuizen	National Institute for Public Health and the Environment (RIVM)	A,Meijer; L,Wijsman; S, vd Brink
EPI1998700	NA	Netherlands	2022-Mar-09	EPI_ISL_11309882	A/Netherlands/10373/2022	Academic Medical Center, University of Amsterdam	National Institute for Public Health and the Environment (RIVM)	A,Meijer; L,Wijsman; S, vd Brink
EPI1998708	NA	Netherlands	2022-Mar-10	EPI_ISL_11309883	A/Netherlands/10375/2022	Academic Medical Center, University of Amsterdam	National Institute for Public Health and the Environment (RIVM)	A,Meijer; L,Wijsman; S, vd Brink
EPI1998716	NA	Netherlands	2022-Mar-13	EPI_ISL_11309884	A/Netherlands/10377/2022	Academic Medical Center, University of Amsterdam	National Institute for Public Health and the Environment (RIVM)	A,Meijer; L,Wijsman; S, vd Brink
EPI1998723	NA	Netherlands	2022-Mar-07	EPI_ISL_11309885	A/Netherlands/10378/2022	Royal GD	National Institute for Public Health and the Environment (RIVM)	A,Meijer; L,Wijsman; S, vd Brink
EPI1998731	NA	Netherlands	2022-Mar-07	EPI_ISL_11309886	A/Netherlands/10379/2022	Royal GD	National Institute for Public Health and the Environment (RIVM)	A,Meijer; L,Wijsman; S, vd Brink
EPI1998739	NA	Netherlands	2022-Mar-09	EPI_ISL_11309887	A/Netherlands/10380/2022	Royal GD	National Institute for Public Health and the Environment (RIVM)	A,Meijer; L,Wijsman; S, vd Brink
EPI1998747	NA	Netherlands	2022-Mar-09	EPI_ISL_11309888	A/Netherlands/10382/2022	Royal GD	National Institute for Public Health and the Environment (RIVM)	A,Meijer; L,Wijsman; S, vd Brink
EPI1998755	NA	Netherlands	2022-Mar-10	EPI_ISL_11309889	A/Netherlands/10391/2022	Groene Hart Ziekenhuis	National Institute for Public Health and the Environment (RIVM)	A,Meijer; L,Wijsman; S, vd Brink
EPI1998763	NA	Netherlands	2022-Mar-13	EPI_ISL_11309890	A/Netherlands/10392/2022	Groene Hart Ziekenhuis	National Institute for Public Health and the Environment (RIVM)	A,Meijer; L,Wijsman; S, vd Brink
EPI1998771	NA	Netherlands	2022-Mar-13	EPI_ISL_11309891	A/Netherlands/10393/2022	Groene Hart Ziekenhuis	National Institute for Public Health and the Environment (RIVM)	A,Meijer; L,Wijsman; S, vd Brink
EPI1998779	NA	Netherlands	2022-Mar-13	EPI_ISL_11309892	A/Netherlands/10394/2022	Groene Hart Ziekenhuis	National Institute for Public Health and the Environment (RIVM)	A,Meijer; L,Wijsman; S, vd Brink
EPI1998787	NA	Netherlands	2022-Mar-09	EPI_ISL_11309893	A/Netherlands/10397/2022	Comicro B.V.	National Institute for Public Health and the Environment (RIVM)	A,Meijer; L,Wijsman; S, vd Brink
EPI1998795	NA	Netherlands	2022-Mar-09	EPI_ISL_11309894	A/Netherlands/10398/2022	Comicro B.V.	National Institute for Public Health and the Environment (RIVM)	A,Meijer; L,Wijsman; S, vd Brink
EPI1998803	NA	Netherlands	2022-Mar-08	EPI_ISL_11309895	A/Netherlands/10399/2022	Comicro B.V.	National Institute for Public Health and the Environment (RIVM)	A,Meijer; L,Wijsman; S, vd Brink
EPI1998811	NA	Netherlands	2022-Mar-09	EPI_ISL_11309896	A/Netherlands/10400/2022	ISALA Ziekenhuizen	National Institute for Public Health and the Environment (RIVM)	A,Meijer; L,Wijsman; S, vd Brink
EPI1998819	NA	Netherlands	2022-Mar-09	EPI_ISL_11309897	A/Netherlands/10401/2022	ISALA Ziekenhuizen	National Institute for Public Health and the Environment (RIVM)	A,Meijer; L,Wijsman; S, vd Brink
EPI1998827	NA	Netherlands	2022-Mar-13	EPI_ISL_11309947	A/Netherlands/10403/2022	ISALA Ziekenhuizen	National Institute for Public Health and the Environment (RIVM)	A,Meijer; L,Wijsman; S, vd Brink
EPI1998835	NA	Netherlands	2022-Mar-13	EPI_ISL_11309948	A/Netherlands/10405/2022	Eurofins Medische Microbiologie BV	National Institute for Public Health and the Environment (RIVM)	A,Meijer; L,Wijsman; S, vd Brink
EPI1998843	NA	Netherlands	2022-Mar-11	EPI_ISL_11309949	A/Netherlands/10406/2022	Eurofins Medische Microbiologie BV	National Institute for Public Health and the Environment (RIVM)	A,Meijer; L,Wijsman; S, vd Brink
EPI1998851	NA	Netherlands	2022-Mar-14	EPI_ISL_11309950	A/Netherlands/10407/2022	Eurofins Medische Microbiologie BV	National Institute for Public Health and the Environment (RIVM)	A,Meijer; L,Wijsman; S, vd Brink
EPI1998859	NA	Netherlands	2022-Mar-14	EPI_ISL_11309951	A/Netherlands/10408/2022	Eurofins Medische Microbiologie BV	National Institute for Public Health and the Environment (RIVM)	A,Meijer; L,Wijsman; S, vd Brink
EPI1998867	NA	Netherlands	2022-Mar-14	EPI_ISL_11309952	A/Netherlands/10409/2022	Eurofins Medische Microbiologie BV	National Institute for Public Health and the Environment (RIVM)	A,Meijer; L,Wijsman; S, vd Brink
EPI1998874	NA	Netherlands	2022-Mar-13	EPI_ISL_11309953	A/Netherlands/10410/2022	Academic Medical Center, University of Amsterdam	National Institute for Public Health and the Environment (RIVM)	A,Meijer; L,Wijsman; S, vd Brink
EPI1998882	NA	Netherlands	2022-Mar-13	EPI_ISL_11309954	A/Netherlands/10411/2022	Academic Medical Center, University of Amsterdam	National Institute for Public Health and the Environment (RIVM)	A,Meijer; L,Wijsman; S, vd Brink
EPI1998890	NA	Netherlands	2022-Mar-13	EPI_ISL_11309955	A/Netherlands/10413/2022	Academic Medical Center, University of Amsterdam	National Institute for Public Health and the Environment (RIVM)	A,Meijer; L,Wijsman; S, vd Brink
EPI1998897	NA	Netherlands	2022-Mar-11	EPI_ISL_11309956	A/Netherlands/10416/2022	OLVG Lab BV	National Institute for Public Health and the Environment (RIVM)	A,Meijer; L,Wijsman; S, vd Brink
EPI1998905	NA	Netherlands	2022-Mar-07	EPI_ISL_11309957	A/Netherlands/10417/2022	OLVG Lab BV	National Institute for Public Health and the Environment (RIVM)	A,Meijer; L,Wijsman; S, vd Brink
EPI1998913	NA	Netherlands	2022-Mar-12	EPI_ISL_11309959	A/Netherlands/10418/2022	OLVG Lab BV	National Institute for Public Health and the Environment (RIVM)	A,Meijer; L,Wijsman; S, vd Brink
EPI1998921	NA	Netherlands	2022-Mar-11	EPI_ISL_11309960	A/Netherlands/10419/2022	OLVG Lab BV	National Institute for Public Health and the Environment (RIVM)	A,Meijer; L,Wijsman; S, vd Brink
EPI1998929	NA	Netherlands	2022-Mar-13	EPI_ISL_11309961	A/Netherlands/10420/2022	OLVG Lab BV	National Institute for Public Health and the Environment (RIVM)	A,Meijer; L,Wijsman; S, vd Brink
EPI1998937	NA	Netherlands	2022-Mar-02	EPI_ISL_11309962	A/Netherlands/10421/2022	OLVG Lab BV	National Institute for Public Health and the Environment (RIVM)	A,Meijer; L,Wijsman; S, vd Brink
EPI1998945	NA	Netherlands	2022-Mar-06	EPI_ISL_11309963	A/Netherlands/10422/2022	OLVG Lab BV	National Institute for Public Health and the Environment (RIVM)	A,Meijer; L,Wijsman; S, vd Brink
EPI1998953	NA	Netherlands	2022-Mar-05	EPI_ISL_11309964	A/Netherlands/10423/2022	OLVG Lab BV	National Institute for Public Health and the Environment (RIVM)	A,Meijer; L,Wijsman; S, vd Brink
EPI1998961	NA	Netherlands	2022-Mar-03	EPI_ISL_11309965	A/Netherlands/10424/2022	OLVG Lab BV	National Institute for Public Health and the Environment (RIVM)	A,Meijer; L,Wijsman; S, vd Brink
EPI1998968	NA	Netherlands	2022-Mar-05	EPI_ISL_11309966	A/Netherlands/10425/2022	OLVG Lab BV	National Institute for Public Health and the Environment (RIVM)	A,Meijer; L,Wijsman; S, vd Brink
EPI1998976	NA	Netherlands	2022-Mar-15	EPI_ISL_11309967	A/Netherlands/10426/2022	Saltro	National Institute for Public Health and the Environment (RIVM)	A,Meijer; L,Wijsman; S, vd Brink
EPI1998983	NA	Netherlands	2022-Mar-14	EPI_ISL_11309968	A/Netherlands/10427/2022	Saltro	National Institute for Public Health and the Environment (RIVM)	A,Meijer; L,Wijsman; S, vd Brink
EPI1998991	NA	Netherlands	2022-Mar-14	EPI_ISL_11309969	A/Netherlands/10428/2022	Saltro	National Institute for Public Health and the Environment (RIVM)	A,Meijer; L,Wijsman; S, vd Brink
EPI1999004	NA	Netherlands	2022-Mar-09	EPI_ISL_11309970	A/Netherlands/10429/2022	IJsselland Ziekenhuis	National Institute for Public Health and the Environment (RIVM)	A,Meijer; L,Wijsman; S, vd Brink
EPI1999019	NA	Netherlands	2022-Mar-09	EPI_ISL_11309971	A/Netherlands/10430/2022	IJsselland Ziekenhuis	National Institute for Public Health and the Environment (RIVM)	A,Meijer; L,Wijsman; S, vd Brink
EPI1999034	NA	Netherlands	2022-Mar-10	EPI_ISL_11309972	A/Netherlands/10433/2022	IJsselland Ziekenhuis	National Institute for Public Health and the Environment (RIVM)	A,Meijer; L,Wijsman; S, vd Brink
EPI1999067	NA	Netherlands	2022-Mar-11	EPI_ISL_11309975	A/Netherlands/10396/2022	Comicro B.V.	National Institute for Public Health and the Environment (RIVM)	A,Meijer; L,Wijsman; S, vd Brink
EPI1999084	NA	France	2021-Nov-15	EPI_ISL_11323844	A/ROUEN/41245/2021	Institut Pasteur	Institut Pasteur
EPI1999140	NA	France	2021-Dec-10	EPI_ISL_11323851	A/PARIS/50425/2021	Institut Pasteur	Institut Pasteur
EPI1999156	NA	France	2021-Dec-18	EPI_ISL_11323853	A/PAPEETE/51874/2021	Institut Pasteur	Institut Pasteur
EPI1999164	NA	France	2022-Jan-12	EPI_ISL_11323854	A/Ile_de_France/03276/2022	Institut Pasteur	Institut Pasteur
EPI1999180	NA	France	2022-Jan-01	EPI_ISL_11323856	A/ORLEANS/04809/2022	Institut Pasteur	Institut Pasteur
EPI1999188	NA	France	2021-Dec-09	EPI_ISL_11323857	A/ORLEANS/04810/2022	Institut Pasteur	Institut Pasteur
EPI1999250	NA	France	2021-Dec-24	EPI_ISL_11324772	A/DUNKERQUE/51979/2021	Institut Pasteur	Institut Pasteur
EPI1999401	NA	United Kingdom	2022-Mar-11	EPI_ISL_11348145	A/Bridgend/7080/2022	Public Health Wales Microbiology Cardiff	Public Health Wales Microbiology Cardiff
EPI1999408	NA	United Kingdom	2022-Mar-10	EPI_ISL_11349082	A/Cardiff/9267/2022	Public Health Wales Microbiology Cardiff	Public Health Wales Microbiology Cardiff
EPI1999420	NA	United States	2021-Nov-17	EPI_ISL_11349470	A/Michigan/UOM10042720215/2021	University of Michigan Clinical Microbiology Laboratory	University of Michigan
EPI1999428	NA	United States	2021-Nov-17	EPI_ISL_11349471	A/Michigan/UOM10042720271/2021	University of Michigan Clinical Microbiology Laboratory	University of Michigan
EPI1999436	NA	United States	2021-Nov-17	EPI_ISL_11349472	A/Michigan/UOM10042720282/2021	University of Michigan Clinical Microbiology Laboratory	University of Michigan
EPI1999444	NA	United States	2021-Nov-17	EPI_ISL_11349473	A/Michigan/UOM10042723543/2021	University of Michigan Clinical Microbiology Laboratory	University of Michigan
EPI1999452	NA	United States	2021-Nov-18	EPI_ISL_11349474	A/Michigan/UOM10042735213/2021	University of Michigan Clinical Microbiology Laboratory	University of Michigan
EPI1999460	NA	United States	2021-Nov-18	EPI_ISL_11349475	A/Michigan/UOM10042736801/2021	University of Michigan Clinical Microbiology Laboratory	University of Michigan
EPI1999476	NA	United States	2021-Nov-18	EPI_ISL_11349477	A/Michigan/UOM10042738627/2021	University of Michigan Clinical Microbiology Laboratory	University of Michigan
EPI1999484	NA	United States	2021-Nov-18	EPI_ISL_11349478	A/Michigan/UOM10042742518/2021	University of Michigan Clinical Microbiology Laboratory	University of Michigan
EPI1999492	NA	United States	2021-Nov-18	EPI_ISL_11349479	A/Michigan/UOM10042742624/2021	University of Michigan Clinical Microbiology Laboratory	University of Michigan
EPI1999500	NA	United States	2021-Nov-18	EPI_ISL_11349480	A/Michigan/UOM10042744492/2021	University of Michigan Clinical Microbiology Laboratory	University of Michigan
EPI1999508	NA	United States	2021-Nov-18	EPI_ISL_11349481	A/Michigan/UOM10042745403/2021	University of Michigan Clinical Microbiology Laboratory	University of Michigan
EPI1999516	NA	United States	2021-Nov-19	EPI_ISL_11349482	A/Michigan/UOM10042755694/2021	University of Michigan Clinical Microbiology Laboratory	University of Michigan
EPI1999524	NA	United States	2021-Nov-19	EPI_ISL_11349483	A/Michigan/UOM10042758577/2021	University of Michigan Clinical Microbiology Laboratory	University of Michigan
EPI1999532	NA	United States	2021-Nov-19	EPI_ISL_11349484	A/Michigan/UOM10042761217/2021	University of Michigan Clinical Microbiology Laboratory	University of Michigan
EPI1999540	NA	United States	2021-Nov-19	EPI_ISL_11349485	A/Michigan/UOM10042762909/2021	University of Michigan Clinical Microbiology Laboratory	University of Michigan
EPI1999548	NA	United States	2021-Nov-20	EPI_ISL_11349486	A/Michigan/UOM10042772933/2021	University of Michigan Clinical Microbiology Laboratory	University of Michigan
EPI1999556	NA	United States	2021-Nov-20	EPI_ISL_11349487	A/Michigan/UOM10042774214/2021	University of Michigan Clinical Microbiology Laboratory	University of Michigan
EPI1999564	NA	United States	2021-Nov-22	EPI_ISL_11349488	A/Michigan/UOM10042790301/2021	University of Michigan Clinical Microbiology Laboratory	University of Michigan
EPI1999572	NA	United States	2021-Nov-22	EPI_ISL_11349489	A/Michigan/UOM10042790375/2021	University of Michigan Clinical Microbiology Laboratory	University of Michigan
EPI1999580	NA	United States	2021-Nov-22	EPI_ISL_11349490	A/Michigan/UOM10042791945/2021	University of Michigan Clinical Microbiology Laboratory	University of Michigan
EPI1999588	NA	United States	2021-Nov-23	EPI_ISL_11349491	A/Michigan/UOM10042813243/2021	University of Michigan Clinical Microbiology Laboratory	University of Michigan
EPI1999596	NA	United States	2021-Nov-23	EPI_ISL_11349492	A/Michigan/UOM10042817325/2021	University of Michigan Clinical Microbiology Laboratory	University of Michigan
EPI1999604	NA	United States	2021-Nov-22	EPI_ISL_11349493	A/Michigan/UOM306158461/2021	University of Michigan Clinical Microbiology Laboratory	University of Michigan
EPI1999676	NA	United Kingdom	2022-Mar-11	EPI_ISL_11397644	A/Cardiff/1750/2022	Public Health Wales Microbiology Cardiff	Public Health Wales Microbiology Cardiff
EPI1999687	NA	United States	2021-Nov-18	EPI_ISL_11399303	A/Michigan/UOM10042736448/2021	University of Michigan Clinical Microbiology Laboratory	University of Michigan
EPI1999695	NA	United States	2021-Nov-18	EPI_ISL_11399305	A/Michigan/UOM10042736633/2021	University of Michigan Clinical Microbiology Laboratory	University of Michigan
EPI1999703	NA	United States	2021-Nov-18	EPI_ISL_11399333	A/Michigan/UOM10042736689/2021	University of Michigan Clinical Microbiology Laboratory	University of Michigan
EPI1999711	NA	United States	2021-Nov-18	EPI_ISL_11399363	A/Michigan/UOM10042736865/2021	University of Michigan Clinical Microbiology Laboratory	University of Michigan
EPI1999719	NA	United States	2021-Nov-18	EPI_ISL_11399396	A/Michigan/UOM10042736950/2021	University of Michigan Clinical Microbiology Laboratory	University of Michigan
EPI1999727	NA	United States	2021-Nov-18	EPI_ISL_11399428	A/Michigan/UOM10042737071/2021	University of Michigan Clinical Microbiology Laboratory	University of Michigan
EPI1999735	NA	United States	2021-Nov-18	EPI_ISL_11399459	A/Michigan/UOM10042740126/2021	University of Michigan Clinical Microbiology Laboratory	University of Michigan
EPI1999743	NA	United States	2021-Nov-18	EPI_ISL_11399491	A/Michigan/UOM10042740909/2021	University of Michigan Clinical Microbiology Laboratory	University of Michigan
EPI1999751	NA	United States	2021-Nov-18	EPI_ISL_11399525	A/Michigan/UOM10042740932/2021	University of Michigan Clinical Microbiology Laboratory	University of Michigan
EPI1999759	NA	United States	2021-Nov-18	EPI_ISL_11399558	A/Michigan/UOM10042741014/2021	University of Michigan Clinical Microbiology Laboratory	University of Michigan
EPI1999767	NA	United States	2021-Nov-18	EPI_ISL_11399590	A/Michigan/UOM10042741070/2021	University of Michigan Clinical Microbiology Laboratory	University of Michigan
EPI1999775	NA	United States	2021-Nov-18	EPI_ISL_11399623	A/Michigan/UOM10042741152/2021	University of Michigan Clinical Microbiology Laboratory	University of Michigan
EPI1999783	NA	United States	2021-Nov-18	EPI_ISL_11399655	A/Michigan/UOM10042741165/2021	University of Michigan Clinical Microbiology Laboratory	University of Michigan
EPI1999791	NA	United States	2021-Nov-18	EPI_ISL_11399688	A/Michigan/UOM10042742864/2021	University of Michigan Clinical Microbiology Laboratory	University of Michigan
EPI1999799	NA	United States	2021-Nov-18	EPI_ISL_11399721	A/Michigan/UOM10042743860/2021	University of Michigan Clinical Microbiology Laboratory	University of Michigan
EPI1999807	NA	United States	2021-Nov-18	EPI_ISL_11399754	A/Michigan/UOM10042743907/2021	University of Michigan Clinical Microbiology Laboratory	University of Michigan
EPI1999815	NA	United States	2021-Nov-18	EPI_ISL_11399785	A/Michigan/UOM10042743951/2021	University of Michigan Clinical Microbiology Laboratory	University of Michigan
EPI1999823	NA	United States	2021-Nov-18	EPI_ISL_11399818	A/Michigan/UOM10042744405/2021	University of Michigan Clinical Microbiology Laboratory	University of Michigan
EPI1999831	NA	United States	2021-Nov-18	EPI_ISL_11399822	A/Michigan/UOM10042744409/2021	University of Michigan Clinical Microbiology Laboratory	University of Michigan
EPI1999839	NA	United States	2021-Nov-19	EPI_ISL_11399823	A/Michigan/UOM10042744417/2021	University of Michigan Clinical Microbiology Laboratory	University of Michigan
EPI1999847	NA	United States	2021-Nov-18	EPI_ISL_11399827	A/Michigan/UOM10042744730/2021	University of Michigan Clinical Microbiology Laboratory	University of Michigan
EPI1999855	NA	United States	2021-Nov-19	EPI_ISL_11399856	A/Michigan/UOM10042754627/2021	University of Michigan Clinical Microbiology Laboratory	University of Michigan
EPI1999863	NA	United States	2021-Nov-19	EPI_ISL_11399893	A/Michigan/UOM10042758567/2021	University of Michigan Clinical Microbiology Laboratory	University of Michigan
EPI1999871	NA	United States	2021-Nov-19	EPI_ISL_11399930	A/Michigan/UOM10042762849/2021	University of Michigan Clinical Microbiology Laboratory	University of Michigan
EPI1999879	NA	United States	2021-Nov-19	EPI_ISL_11399968	A/Michigan/UOM10042764446/2021	University of Michigan Clinical Microbiology Laboratory	University of Michigan
EPI1999895	NA	United States	2021-Nov-20	EPI_ISL_11400043	A/Michigan/UOM10042774225/2021	University of Michigan Clinical Microbiology Laboratory	University of Michigan
EPI1999903	NA	United States	2021-Nov-22	EPI_ISL_11400081	A/Michigan/UOM10042790285/2021	University of Michigan Clinical Microbiology Laboratory	University of Michigan
EPI1999911	NA	United States	2021-Nov-22	EPI_ISL_11400119	A/Michigan/UOM10042792252/2021	University of Michigan Clinical Microbiology Laboratory	University of Michigan
EPI1999919	NA	United States	2021-Nov-22	EPI_ISL_11400157	A/Michigan/UOM10042792345/2021	University of Michigan Clinical Microbiology Laboratory	University of Michigan
EPI1999927	NA	United States	2021-Nov-22	EPI_ISL_11400193	A/Michigan/UOM10042795809/2021	University of Michigan Clinical Microbiology Laboratory	University of Michigan
EPI1999935	NA	United States	2021-Nov-22	EPI_ISL_11400226	A/Michigan/UOM10042795986/2021	University of Michigan Clinical Microbiology Laboratory	University of Michigan
EPI1999943	NA	United States	2021-Nov-22	EPI_ISL_11400263	A/Michigan/UOM10042797649/2021	University of Michigan Clinical Microbiology Laboratory	University of Michigan
EPI1999951	NA	United States	2021-Nov-22	EPI_ISL_11400297	A/Michigan/UOM10042797676/2021	University of Michigan Clinical Microbiology Laboratory	University of Michigan
EPI1999959	NA	United States	2021-Nov-22	EPI_ISL_11400329	A/Michigan/UOM10042797790/2021	University of Michigan Clinical Microbiology Laboratory	University of Michigan
EPI1999967	NA	United States	2021-Nov-22	EPI_ISL_11400360	A/Michigan/UOM10042798934/2021	University of Michigan Clinical Microbiology Laboratory	University of Michigan
EPI1999975	NA	United States	2021-Nov-23	EPI_ISL_11400391	A/Michigan/UOM10042809904/2021	University of Michigan Clinical Microbiology Laboratory	University of Michigan
EPI1999983	NA	United States	2021-Nov-23	EPI_ISL_11400405	A/Michigan/UOM10042812736/2021	University of Michigan Clinical Microbiology Laboratory	University of Michigan
EPI1999991	NA	United States	2021-Nov-23	EPI_ISL_11400406	A/Michigan/UOM10042812876/2021	University of Michigan Clinical Microbiology Laboratory	University of Michigan
EPI1999999	NA	United States	2021-Nov-23	EPI_ISL_11400407	A/Michigan/UOM10042817073/2021	University of Michigan Clinical Microbiology Laboratory	University of Michigan
EPI2000007	NA	United States	2021-Nov-23	EPI_ISL_11400423	A/Michigan/UOM10042817333/2021	University of Michigan Clinical Microbiology Laboratory	University of Michigan
EPI2000015	NA	United States	2021-Nov-23	EPI_ISL_11400457	A/Michigan/UOM10042818020/2021	University of Michigan Clinical Microbiology Laboratory	University of Michigan
EPI2000023	NA	United States	2021-Nov-23	EPI_ISL_11400488	A/Michigan/UOM10042819294/2021	University of Michigan Clinical Microbiology Laboratory	University of Michigan
EPI2000031	NA	United States	2021-Nov-24	EPI_ISL_11400521	A/Michigan/UOM10042830410/2021	University of Michigan Clinical Microbiology Laboratory	University of Michigan
EPI2000039	NA	United States	2022-Feb-08	EPI_ISL_11400552	A/Michigan/UOM10043979924/2022	University of Michigan Clinical Microbiology Laboratory	University of Michigan
EPI2000047	NA	United States	2022-Feb-09	EPI_ISL_11400582	A/Michigan/UOM10043995717/2022	University of Michigan Clinical Microbiology Laboratory	University of Michigan
EPI2000055	NA	United States	2022-Feb-09	EPI_ISL_11400612	A/Michigan/UOM10043998503/2022	University of Michigan Clinical Microbiology Laboratory	University of Michigan
EPI2000063	NA	United States	2022-Feb-09	EPI_ISL_11400641	A/Michigan/UOM10044000482/2022	University of Michigan Clinical Microbiology Laboratory	University of Michigan
EPI2000071	NA	United States	2022-Feb-10	EPI_ISL_11400673	A/Michigan/UOM10044020440/2022	University of Michigan Clinical Microbiology Laboratory	University of Michigan
EPI2000079	NA	United States	2022-Feb-10	EPI_ISL_11400704	A/Michigan/UOM10044028023/2022	University of Michigan Clinical Microbiology Laboratory	University of Michigan
EPI2000087	NA	United States	2022-Feb-10	EPI_ISL_11400736	A/Michigan/UOM10044030063/2022	University of Michigan Clinical Microbiology Laboratory	University of Michigan
EPI2000095	NA	United States	2022-Feb-11	EPI_ISL_11400761	A/Michigan/UOM10044037088/2022	University of Michigan Clinical Microbiology Laboratory	University of Michigan
EPI2000103	NA	United States	2022-Feb-14	EPI_ISL_11400793	A/Michigan/UOM10044070317/2022	University of Michigan Clinical Microbiology Laboratory	University of Michigan
EPI2000119	NA	United States	2022-Feb-15	EPI_ISL_11400860	A/Michigan/UOM10044105253/2022	University of Michigan Clinical Microbiology Laboratory	University of Michigan
EPI2000127	NA	United States	2022-Feb-16	EPI_ISL_11400893	A/Michigan/UOM10044125581/2022	University of Michigan Clinical Microbiology Laboratory	University of Michigan
EPI2000135	NA	United States	2022-Feb-17	EPI_ISL_11400924	A/Michigan/UOM10044137783/2022	University of Michigan Clinical Microbiology Laboratory	University of Michigan
EPI2000143	NA	United States	2022-Feb-17	EPI_ISL_11400925	A/Michigan/UOM10044139064/2022	University of Michigan Clinical Microbiology Laboratory	University of Michigan
EPI2000151	NA	United States	2022-Feb-18	EPI_ISL_11400926	A/Michigan/UOM10044146737/2022	University of Michigan Clinical Microbiology Laboratory	University of Michigan
EPI2000159	NA	United States	2022-Feb-18	EPI_ISL_11400927	A/Michigan/UOM10044156254/2022	University of Michigan Clinical Microbiology Laboratory	University of Michigan
EPI2000172	NA	United States	2022-Feb-19	EPI_ISL_11400953	A/Michigan/UOM10044169716/2022	University of Michigan Clinical Microbiology Laboratory	University of Michigan
EPI2000183	NA	United States	2022-Jan-10	EPI_ISL_11400998	A/Michigan/UOM10043521900/2022	University of Michigan Clinical Microbiology Laboratory	University of Michigan
EPI2000215	NA	United States	2022-Jan-11	EPI_ISL_11401119	A/Michigan/UOM10043549879/2022	University of Michigan Clinical Microbiology Laboratory	University of Michigan
EPI2000223	NA	United States	2022-Jan-12	EPI_ISL_11401152	A/Michigan/UOM10043558769/2022	University of Michigan Clinical Microbiology Laboratory	University of Michigan
EPI2000231	NA	United States	2022-Jan-12	EPI_ISL_11401185	A/Michigan/UOM10043562832/2022	University of Michigan Clinical Microbiology Laboratory	University of Michigan
EPI2000239	NA	United States	2022-Jan-13	EPI_ISL_11401215	A/Michigan/UOM10043573684/2022	University of Michigan Clinical Microbiology Laboratory	University of Michigan
EPI2000247	NA	United States	2022-Jan-14	EPI_ISL_11401248	A/Michigan/UOM10043604974/2022	University of Michigan Clinical Microbiology Laboratory	University of Michigan
EPI2000255	NA	United States	2022-Jan-14	EPI_ISL_11401280	A/Michigan/UOM10043605392/2022	University of Michigan Clinical Microbiology Laboratory	University of Michigan
EPI2000263	NA	United States	2022-Jan-14	EPI_ISL_11401312	A/Michigan/UOM10043606104/2022	University of Michigan Clinical Microbiology Laboratory	University of Michigan
EPI2000271	NA	United States	2022-Jan-17	EPI_ISL_11401343	A/Michigan/UOM10043631376/2022	University of Michigan Clinical Microbiology Laboratory	University of Michigan
EPI2000279	NA	United States	2022-Jan-17	EPI_ISL_11401375	A/Michigan/UOM10043638987/2022	University of Michigan Clinical Microbiology Laboratory	University of Michigan
EPI2000287	NA	United States	2022-Jan-18	EPI_ISL_11401409	A/Michigan/UOM10043653631/2022	University of Michigan Clinical Microbiology Laboratory	University of Michigan
EPI2000295	NA	United States	2022-Jan-18	EPI_ISL_11401444	A/Michigan/UOM10043657459/2022	University of Michigan Clinical Microbiology Laboratory	University of Michigan
EPI2000303	NA	United States	2022-Jan-18	EPI_ISL_11401445	A/Michigan/UOM10043658091/2022	University of Michigan Clinical Microbiology Laboratory	University of Michigan
EPI2000311	NA	United States	2022-Jan-18	EPI_ISL_11401446	A/Michigan/UOM10043659510/2022	University of Michigan Clinical Microbiology Laboratory	University of Michigan
EPI2000319	NA	United States	2022-Jan-19	EPI_ISL_11401447	A/Michigan/UOM10043667604/2022	University of Michigan Clinical Microbiology Laboratory	University of Michigan
EPI2000327	NA	United States	2022-Jan-19	EPI_ISL_11401471	A/Michigan/UOM10043671752/2022	University of Michigan Clinical Microbiology Laboratory	University of Michigan
EPI2000335	NA	United States	2022-Jan-19	EPI_ISL_11401504	A/Michigan/UOM10043673632/2022	University of Michigan Clinical Microbiology Laboratory	University of Michigan
EPI2000343	NA	United States	2022-Jan-20	EPI_ISL_11401538	A/Michigan/UOM10043694650/2022	University of Michigan Clinical Microbiology Laboratory	University of Michigan
EPI2000351	NA	United States	2022-Jan-21	EPI_ISL_11401567	A/Michigan/UOM10043715349/2022	University of Michigan Clinical Microbiology Laboratory	University of Michigan
EPI2000359	NA	United States	2022-Jan-22	EPI_ISL_11401602	A/Michigan/UOM10043728443/2022	University of Michigan Clinical Microbiology Laboratory	University of Michigan
EPI2000367	NA	United States	2022-Jan-24	EPI_ISL_11401635	A/Michigan/UOM10043739390/2022	University of Michigan Clinical Microbiology Laboratory	University of Michigan
EPI2000375	NA	United States	2022-Jan-25	EPI_ISL_11401659	A/Michigan/UOM10043767838/2022	University of Michigan Clinical Microbiology Laboratory	University of Michigan
EPI2000383	NA	United States	2022-Jan-26	EPI_ISL_11401661	A/Michigan/UOM10043781346/2022	University of Michigan Clinical Microbiology Laboratory	University of Michigan
EPI2000391	NA	United States	2022-Jan-28	EPI_ISL_11401678	A/Michigan/UOM10043824257/2022	University of Michigan Clinical Microbiology Laboratory	University of Michigan
EPI2000399	NA	United States	2022-Jan-28	EPI_ISL_11401707	A/Michigan/UOM10043829940/2022	University of Michigan Clinical Microbiology Laboratory	University of Michigan
EPI2000407	NA	United States	2022-Jan-28	EPI_ISL_11401738	A/Michigan/UOM10043830415/2022	University of Michigan Clinical Microbiology Laboratory	University of Michigan
EPI2000415	NA	United States	2022-Jan-31	EPI_ISL_11401770	A/Michigan/UOM10043864287/2022	University of Michigan Clinical Microbiology Laboratory	University of Michigan
EPI2000423	NA	United States	2022-Jan-31	EPI_ISL_11401798	A/Michigan/UOM10043864866/2022	University of Michigan Clinical Microbiology Laboratory	University of Michigan
EPI2000431	NA	United States	2022-Feb-01	EPI_ISL_11401828	A/Michigan/UOM10043877185/2022	University of Michigan Clinical Microbiology Laboratory	University of Michigan
EPI2000439	NA	United States	2022-Feb-02	EPI_ISL_11401859	A/Michigan/UOM10043893266/2022	University of Michigan Clinical Microbiology Laboratory	University of Michigan
EPI2000447	NA	United States	2022-Feb-03	EPI_ISL_11401890	A/Michigan/UOM10043907361/2022	University of Michigan Clinical Microbiology Laboratory	University of Michigan
EPI2000455	NA	United States	2022-Feb-03	EPI_ISL_11401922	A/Michigan/UOM10043913797/2022	University of Michigan Clinical Microbiology Laboratory	University of Michigan
EPI2000463	NA	United States	2022-Feb-04	EPI_ISL_11401955	A/Michigan/UOM10043921785/2022	University of Michigan Clinical Microbiology Laboratory	University of Michigan
EPI2000471	NA	United States	2022-Feb-05	EPI_ISL_11401966	A/Michigan/UOM10043941460/2022	University of Michigan Clinical Microbiology Laboratory	University of Michigan
EPI2000479	NA	United States	2022-Feb-14	EPI_ISL_11401967	A/Michigan/UOM10044075287/2022	University of Michigan Clinical Microbiology Laboratory	University of Michigan
EPI2000487	NA	United States	2022-Feb-14	EPI_ISL_11401968	A/Michigan/UOM10044082803/2022	University of Michigan Clinical Microbiology Laboratory	University of Michigan
EPI2000495	NA	United States	2022-Feb-23	EPI_ISL_11401984	A/Michigan/UOM10044219778/2022	University of Michigan Clinical Microbiology Laboratory	University of Michigan
EPI2000503	NA	United States	2022-Feb-23	EPI_ISL_11402019	A/Michigan/UOM10044229398/2022	University of Michigan Clinical Microbiology Laboratory	University of Michigan
EPI2000511	NA	United States	2022-Feb-23	EPI_ISL_11402054	A/Michigan/UOM10044232246/2022	University of Michigan Clinical Microbiology Laboratory	University of Michigan
EPI2000519	NA	United States	2022-Feb-23	EPI_ISL_11402085	A/Michigan/UOM10044233250/2022	University of Michigan Clinical Microbiology Laboratory	University of Michigan
EPI2000527	NA	United States	2022-Feb-24	EPI_ISL_11402119	A/Michigan/UOM10044239267/2022	University of Michigan Clinical Microbiology Laboratory	University of Michigan
EPI2000535	NA	United States	2022-Feb-24	EPI_ISL_11402151	A/Michigan/UOM10044243614/2022	University of Michigan Clinical Microbiology Laboratory	University of Michigan
EPI2000543	NA	United States	2022-Feb-24	EPI_ISL_11402184	A/Michigan/UOM10044248823/2022	University of Michigan Clinical Microbiology Laboratory	University of Michigan
EPI2000551	NA	United States	2022-Feb-24	EPI_ISL_11402217	A/Michigan/UOM10044255599/2022	University of Michigan Clinical Microbiology Laboratory	University of Michigan
EPI2000559	NA	United States	2022-Feb-25	EPI_ISL_11402250	A/Michigan/UOM10044260467/2022	University of Michigan Clinical Microbiology Laboratory	University of Michigan
EPI2000567	NA	United States	2022-Feb-25	EPI_ISL_11402256	A/Michigan/UOM10044273904/2022	University of Michigan Clinical Microbiology Laboratory	University of Michigan
EPI2000575	NA	United States	2022-Feb-26	EPI_ISL_11402257	A/Michigan/UOM10044281451/2022	University of Michigan Clinical Microbiology Laboratory	University of Michigan
EPI2000583	NA	United States	2022-Feb-27	EPI_ISL_11402258	A/Michigan/UOM10044286535/2022	University of Michigan Clinical Microbiology Laboratory	University of Michigan
EPI2000591	NA	United States	2022-Feb-28	EPI_ISL_11402259	A/Michigan/UOM10044292738/2022	University of Michigan Clinical Microbiology Laboratory	University of Michigan
EPI2000599	NA	United States	2022-Feb-28	EPI_ISL_11402260	A/Michigan/UOM10044300407/2022	University of Michigan Clinical Microbiology Laboratory	University of Michigan
EPI2000607	NA	United States	2022-Feb-28	EPI_ISL_11402261	A/Michigan/UOM10044302375/2022	University of Michigan Clinical Microbiology Laboratory	University of Michigan
EPI2000615	NA	United States	2022-Feb-28	EPI_ISL_11402300	A/Michigan/UOM10044302376/2022	University of Michigan Clinical Microbiology Laboratory	University of Michigan
EPI2000623	NA	United States	2022-Feb-28	EPI_ISL_11402301	A/Michigan/UOM10044302377/2022	University of Michigan Clinical Microbiology Laboratory	University of Michigan
EPI2000631	NA	United States	2022-Mar-01	EPI_ISL_11402302	A/Michigan/UOM10044314518/2022	University of Michigan Clinical Microbiology Laboratory	University of Michigan
EPI2000639	NA	United States	2022-Mar-01	EPI_ISL_11402303	A/Michigan/UOM10044318712/2022	University of Michigan Clinical Microbiology Laboratory	University of Michigan
EPI2000647	NA	United States	2022-Mar-01	EPI_ISL_11402304	A/Michigan/UOM10044326820/2022	University of Michigan Clinical Microbiology Laboratory	University of Michigan
EPI2000739	NA	United Kingdom	2022-Mar-13	EPI_ISL_11402305	A/Wrexham/5014/2022	Public Health Wales Microbiology Cardiff	Public Health Wales Microbiology Cardiff
EPI2000655	NA	United States	2022-Mar-01	EPI_ISL_11402306	A/Michigan/UOM10044326824/2022	University of Michigan Clinical Microbiology Laboratory	University of Michigan
EPI2000670	NA	United States	2022-Mar-01	EPI_ISL_11402308	A/Michigan/UOM10044326835/2022	University of Michigan Clinical Microbiology Laboratory	University of Michigan
EPI2000679	NA	United States	2022-Mar-02	EPI_ISL_11402309	A/Michigan/UOM10044340093/2022	University of Michigan Clinical Microbiology Laboratory	University of Michigan
EPI2000687	NA	United States	2022-Mar-02	EPI_ISL_11402310	A/Michigan/UOM10044347100/2022	University of Michigan Clinical Microbiology Laboratory	University of Michigan
EPI2000695	NA	United States	2022-Mar-04	EPI_ISL_11402311	A/Michigan/UOM10044374213/2022	University of Michigan Clinical Microbiology Laboratory	University of Michigan
EPI2000703	NA	United States	2022-Mar-04	EPI_ISL_11402312	A/Michigan/UOM10044378864/2022	University of Michigan Clinical Microbiology Laboratory	University of Michigan
EPI2000711	NA	United States	2022-Mar-07	EPI_ISL_11402313	A/Michigan/UOM10044412038/2022	University of Michigan Clinical Microbiology Laboratory	University of Michigan
EPI2000719	NA	United States	2022-Mar-07	EPI_ISL_11402314	A/Michigan/UOM10044412509/2022	University of Michigan Clinical Microbiology Laboratory	University of Michigan
EPI2000728	NA	United States	2022-Mar-07	EPI_ISL_11402315	A/Michigan/UOM10044416414/2022	University of Michigan Clinical Microbiology Laboratory	University of Michigan
EPI2000867	NA	Portugal	2021-Dec-24	EPI_ISL_11403040	A/Lisboa/38/2021	Instituto Nacional de Saúde Dr. Ricardo Jorge	Instituto Nacional de Saúde Dr. Ricardo Jorge	Guiomar, R.; Melo, A.; Costa, I.; Conde, P, Henriques, C.
EPI2000875	NA	Portugal	2021-Dec-24	EPI_ISL_11403041	A/Lisboa/39/2021	Instituto Nacional de Saúde Dr. Ricardo Jorge	Instituto Nacional de Saúde Dr. Ricardo Jorge	Guiomar, R.; Melo, A.; Costa, I.; Conde, P, Henriques, C.
EPI2000883	NA	Portugal	2021-Dec-26	EPI_ISL_11403042	A/Lisboa/40/2021	Instituto Nacional de Saúde Dr. Ricardo Jorge	Instituto Nacional de Saúde Dr. Ricardo Jorge	Guiomar, R.; Melo, A.; Costa, I.; Conde, P, Henriques, C.
EPI2000891	NA	Portugal	2021-Dec-26	EPI_ISL_11403043	A/Lisboa/41/2021	Instituto Nacional de Saúde Dr. Ricardo Jorge	Instituto Nacional de Saúde Dr. Ricardo Jorge	Guiomar, R.; Melo, A.; Costa, I.; Conde, P, Henriques, C.
EPI2000899	NA	Portugal	2022-Jan-02	EPI_ISL_11403044	A/Lisboa/7/2022	Instituto Nacional de Saúde Dr. Ricardo Jorge	Instituto Nacional de Saúde Dr. Ricardo Jorge	Guiomar, R.; Melo, A.; Costa, I.; Conde, P, Henriques, C.
EPI2000907	NA	Portugal	2022-Jan-15	EPI_ISL_11403045	A/Lisboa/10/2022	Instituto Nacional de Saúde Dr. Ricardo Jorge	Instituto Nacional de Saúde Dr. Ricardo Jorge	Guiomar, R.; Melo, A.; Costa, I.; Conde, P, Henriques, C.
EPI2000915	NA	Portugal	2022-Jan-15	EPI_ISL_11403046	A/Lisboa/11/2022	Instituto Nacional de Saúde Dr. Ricardo Jorge	Instituto Nacional de Saúde Dr. Ricardo Jorge	Guiomar, R.; Melo, A.; Costa, I.; Conde, P, Henriques, C.
EPI2000923	NA	Portugal	2022-Jan-16	EPI_ISL_11403047	A/Lisboa/12/2022	Instituto Nacional de Saúde Dr. Ricardo Jorge	Instituto Nacional de Saúde Dr. Ricardo Jorge	Guiomar, R.; Melo, A.; Costa, I.; Conde, P, Henriques, C.
EPI2000931	NA	Portugal	2022-Jan-17	EPI_ISL_11403048	A/Lisboa/13/2022	Instituto Nacional de Saúde Dr. Ricardo Jorge	Instituto Nacional de Saúde Dr. Ricardo Jorge	Guiomar, R.; Melo, A.; Costa, I.; Conde, P, Henriques, C.
EPI2000939	NA	Portugal	2022-Jan-17	EPI_ISL_11403049	A/Lisboa/14/2022	Instituto Nacional de Saúde Dr. Ricardo Jorge	Instituto Nacional de Saúde Dr. Ricardo Jorge	Guiomar, R.; Melo, A.; Costa, I.; Conde, P, Henriques, C.
EPI2000947	NA	Portugal	2022-Jan-24	EPI_ISL_11403050	A/Lisboa/15/2022	Instituto Nacional de Saúde Dr. Ricardo Jorge	Instituto Nacional de Saúde Dr. Ricardo Jorge	Guiomar, R.; Melo, A.; Costa, I.; Conde, P, Henriques, C.
EPI2000955	NA	Portugal	2022-Jan-24	EPI_ISL_11403051	A/Lisboa/16/2022	Instituto Nacional de Saúde Dr. Ricardo Jorge	Instituto Nacional de Saúde Dr. Ricardo Jorge	Guiomar, R.; Melo, A.; Costa, I.; Conde, P, Henriques, C.
EPI2000963	NA	Portugal	2022-Jan-20	EPI_ISL_11403052	A/Lisboa/17/2022	Instituto Nacional de Saúde Dr. Ricardo Jorge	Instituto Nacional de Saúde Dr. Ricardo Jorge	Guiomar, R.; Melo, A.; Costa, I.; Conde, P, Henriques, C.
EPI2000971	NA	Portugal	2022-Jan-18	EPI_ISL_11403053	A/Lisboa/18/2022	Instituto Nacional de Saúde Dr. Ricardo Jorge	Instituto Nacional de Saúde Dr. Ricardo Jorge	Guiomar, R.; Melo, A.; Costa, I.; Conde, P, Henriques, C.
EPI2000979	NA	Portugal	2022-Jan-20	EPI_ISL_11403054	A/Lisboa/19/2022	Instituto Nacional de Saúde Dr. Ricardo Jorge	Instituto Nacional de Saúde Dr. Ricardo Jorge	Guiomar, R.; Melo, A.; Costa, I.; Conde, P, Henriques, C.
EPI2000987	NA	Portugal	2022-Jan-25	EPI_ISL_11403055	A/Lisboa/20/2022	Instituto Nacional de Saúde Dr. Ricardo Jorge	Instituto Nacional de Saúde Dr. Ricardo Jorge	Guiomar, R.; Melo, A.; Costa, I.; Conde, P, Henriques, C.
EPI2001027	NA	Portugal	2022-Jan-30	EPI_ISL_11403060	A/Lisboa/25/2022	Instituto Nacional de Saúde Dr. Ricardo Jorge	Instituto Nacional de Saúde Dr. Ricardo Jorge	Raquel, Guiomar; Aryse, Melo; Inês, Costa; Patrícia, Conde; Camila, Henriques
EPI2001035	NA	Portugal	2022-Jan-30	EPI_ISL_11403061	A/Lisboa/26/2022	Instituto Nacional de Saúde Dr. Ricardo Jorge	Instituto Nacional de Saúde Dr. Ricardo Jorge	Guiomar, R.; Melo, A.; Costa, I.; Conde, P, Henriques, C.
EPI2001043	NA	Portugal	2022-Jan-30	EPI_ISL_11403062	A/Lisboa/27/2022	Instituto Nacional de Saúde Dr. Ricardo Jorge	Instituto Nacional de Saúde Dr. Ricardo Jorge	Guiomar, R.; Melo, A.; Costa, I.; Conde, P, Henriques, C.
EPI2001051	NA	Portugal	2022-Jan-30	EPI_ISL_11403063	A/Lisboa/28/2022	Instituto Nacional de Saúde Dr. Ricardo Jorge	Instituto Nacional de Saúde Dr. Ricardo Jorge	Guiomar, R.; Melo, A.; Costa, I.; Conde, P, Henriques, C.
EPI2001059	NA	Portugal	2022-Feb-01	EPI_ISL_11403064	A/Lisboa/29/2022	Instituto Nacional de Saúde Dr. Ricardo Jorge	Instituto Nacional de Saúde Dr. Ricardo Jorge	Guiomar, R.; Melo, A.; Costa, I.; Conde, P, Henriques, C.
EPI2001067	NA	Portugal	2022-Feb-05	EPI_ISL_11403065	A/Lisboa/30/2022	Instituto Nacional de Saúde Dr. Ricardo Jorge	Instituto Nacional de Saúde Dr. Ricardo Jorge	Guiomar, R.; Melo, A.; Costa, I.; Conde, P, Henriques, C.
EPI2001075	NA	Portugal	2022-Feb-02	EPI_ISL_11403066	A/Lisboa/31/2022	Instituto Nacional de Saúde Dr. Ricardo Jorge	Instituto Nacional de Saúde Dr. Ricardo Jorge	Guiomar, R.; Melo, A.; Costa, I.; Conde, P, Henriques, C.
EPI2001083	NA	Portugal	2022-Feb-03	EPI_ISL_11403067	A/Lisboa/32/2022	Instituto Nacional de Saúde Dr. Ricardo Jorge	Instituto Nacional de Saúde Dr. Ricardo Jorge	Guiomar, R.; Melo, A.; Costa, I.; Conde, P, Henriques, C.
EPI2001091	NA	Portugal	2022-Feb-08	EPI_ISL_11403068	A/Lisboa/33/2022	Instituto Nacional de Saúde Dr. Ricardo Jorge	Instituto Nacional de Saúde Dr. Ricardo Jorge	Guiomar, R.; Melo, A.; Costa, I.; Conde, P, Henriques, C.
EPI2001099	NA	Portugal	2022-Feb-10	EPI_ISL_11403069	A/Lisboa/37/2022	Instituto Nacional de Saúde Dr. Ricardo Jorge	Instituto Nacional de Saúde Dr. Ricardo Jorge	Guiomar, R.; Melo, A.; Costa, I.; Conde, P, Henriques, C.
EPI2001107	NA	Portugal	2022-Feb-10	EPI_ISL_11403070	A/Lisboa/38/2022	Instituto Nacional de Saúde Dr. Ricardo Jorge	Instituto Nacional de Saúde Dr. Ricardo Jorge	Guiomar, R.; Melo, A.; Costa, I.; Conde, P, Henriques, C.
EPI2001115	NA	Portugal	2022-Feb-12	EPI_ISL_11403071	A/Lisboa/39/2022	Instituto Nacional de Saúde Dr. Ricardo Jorge	Instituto Nacional de Saúde Dr. Ricardo Jorge	Raquel, Guiomar; Aryse, Melo; Inês, Costa; Patrícia, Conde; Camila, Henriques
EPI2001459	NA	United States	2021-Nov-17	EPI_ISL_11403142	A/Michigan/UOM10042723553/2021	University of Michigan Clinical Microbiology Laboratory	University of Michigan
EPI2001467	NA	United States	2021-Nov-22	EPI_ISL_11403170	A/Michigan/UOM10042801474/2021	University of Michigan Clinical Microbiology Laboratory	University of Michigan
EPI2001475	NA	United States	2021-Nov-23	EPI_ISL_11403180	A/Michigan/UOM10042807604/2021	University of Michigan Clinical Microbiology Laboratory	University of Michigan
EPI2001479	NA	United Kingdom	2022-Mar-13	EPI_ISL_11403526	A/Wrexham/9861/2022	Public Health Wales Microbiology Cardiff	Public Health Wales Microbiology Cardiff
EPI2001487	NA	United Kingdom	2022-Mar-15	EPI_ISL_11403528	A/Abergele/9987/2022	Public Health Wales Microbiology Cardiff	Public Health Wales Microbiology Cardiff
EPI2001499	NA	Brazil	2021-Nov-20	EPI_ISL_11403618	A/Amazonas/IAL/C9027/2021	LACEN/AM - Laboratório Central de Saúde Pública do Amazonas	Instituto Adolfo Lutz	Sacchi, C.T.; Campos, K.R.; Reis, A.D.; Amarante, A.F.; Santos, M.B.N.; Vinhote, C.; Mattos, T.P.
EPI2001507	NA	Brazil	2021-Nov-19	EPI_ISL_11403619	A/Amazonas/IAL/C9028/2021	LACEN/AM - Laboratório Central de Saúde Pública do Amazonas	Instituto Adolfo Lutz	Sacchi, C.T.; Campos, K.R.; Reis, A.D.; Amarante, A.F.; Santos, M.B.N.; Vinhote, C.; Mattos, T.P.
EPI2001515	NA	Brazil	2021-Nov-22	EPI_ISL_11403620	A/Amazonas/IAL/C9029/2021	LACEN/AM - Laboratório Central de Saúde Pública do Amazonas	Instituto Adolfo Lutz	Sacchi, C.T.; Campos, K.R.; Reis, A.D.; Amarante, A.F.; Santos, M.B.N.; Vinhote, C.; Mattos, T.P.
EPI2001523	NA	Brazil	2021-Nov-20	EPI_ISL_11403621	A/Amazonas/IAL/C9030/2021	LACEN/AM - Laboratório Central de Saúde Pública do Amazonas	Instituto Adolfo Lutz	Sacchi, C.T.; Campos, K.R.; Reis, A.D.; Amarante, A.F.; Santos, M.B.N.; Vinhote, C.; Mattos, T.P.
EPI2001531	NA	Brazil	2021-Nov-22	EPI_ISL_11403622	A/Amazonas/IAL/C9031/2021	LACEN/AM - Laboratório Central de Saúde Pública do Amazonas	Instituto Adolfo Lutz	Sacchi, C.T.; Campos, K.R.; Reis, A.D.; Amarante, A.F.; Santos, M.B.N.; Vinhote, C.; Mattos, T.P.
EPI2001539	NA	Brazil	2021-Nov-23	EPI_ISL_11403623	A/Amazonas/IAL/C9032/2021	LACEN/AM - Laboratório Central de Saúde Pública do Amazonas	Instituto Adolfo Lutz	Sacchi, C.T.; Campos, K.R.; Reis, A.D.; Amarante, A.F.; Santos, M.B.N.; Vinhote, C.; Mattos, T.P.
EPI2001547	NA	Brazil	2021-Nov-25	EPI_ISL_11403624	A/Amazonas/IAL/C9033/2021	LACEN/AM - Laboratório Central de Saúde Pública do Amazonas	Instituto Adolfo Lutz	Sacchi, C.T.; Campos, K.R.; Reis, A.D.; Amarante, A.F.; Santos, M.B.N.; Vinhote, C.; Mattos, T.P.
EPI2001555	NA	Brazil	2021-Nov-26	EPI_ISL_11403625	A/Amazonas/IAL/C9034/2021	LACEN/AM - Laboratório Central de Saúde Pública do Amazonas	Instituto Adolfo Lutz	Sacchi, C.T.; Campos, K.R.; Reis, A.D.; Amarante, A.F.; Santos, M.B.N.; Vinhote, C.; Mattos, T.P.
EPI2001563	NA	Brazil	2021-Nov-29	EPI_ISL_11403626	A/Amazonas/IAL/C9035/2021	LACEN/AM - Laboratório Central de Saúde Pública do Amazonas	Instituto Adolfo Lutz	Sacchi, C.T.; Campos, K.R.; Reis, A.D.; Amarante, A.F.; Santos, M.B.N.; Vinhote, C.; Mattos, T.P.
EPI2001571	NA	Brazil	2021-Nov-26	EPI_ISL_11403627	A/Amazonas/IAL/C9036/2021	LACEN/AM - Laboratório Central de Saúde Pública do Amazonas	Instituto Adolfo Lutz	Sacchi, C.T.; Campos, K.R.; Reis, A.D.; Amarante, A.F.; Santos, M.B.N.; Vinhote, C.; Mattos, T.P.
EPI2001579	NA	Brazil	2021-Nov-26	EPI_ISL_11403628	A/Amazonas/IAL/C9037/2021	LACEN/AM - Laboratório Central de Saúde Pública do Amazonas	Instituto Adolfo Lutz	Sacchi, C.T.; Campos, K.R.; Reis, A.D.; Amarante, A.F.; Santos, M.B.N.; Vinhote, C.; Mattos, T.P.
EPI2001883	NA	United States	2021-Dec-29	EPI_ISL_11407136	A/Michigan/UOM10043353240/2021	University of Michigan Clinical Microbiology Laboratory	University of Michigan
EPI2001891	NA	United States	2021-Dec-29	EPI_ISL_11407137	A/Michigan/UOM10043362352/2021	University of Michigan Clinical Microbiology Laboratory	University of Michigan
EPI2001899	NA	United States	2021-Dec-29	EPI_ISL_11407138	A/Michigan/UOM10043365478/2021	University of Michigan Clinical Microbiology Laboratory	University of Michigan
EPI2001907	NA	United States	2021-Dec-30	EPI_ISL_11407139	A/Michigan/UOM10043373804/2021	University of Michigan Clinical Microbiology Laboratory	University of Michigan
EPI2001915	NA	United States	2021-Dec-31	EPI_ISL_11407140	A/Michigan/UOM10043388449/2021	University of Michigan Clinical Microbiology Laboratory	University of Michigan
EPI2001923	NA	United States	2022-Jan-01	EPI_ISL_11407141	A/Michigan/UOM10043393114/2022	University of Michigan Clinical Microbiology Laboratory	University of Michigan
EPI2001931	NA	United States	2022-Jan-01	EPI_ISL_11407142	A/Michigan/UOM10043393725/2022	University of Michigan Clinical Microbiology Laboratory	University of Michigan
EPI2001939	NA	United States	2022-Jan-03	EPI_ISL_11407143	A/Michigan/UOM10043402509/2022	University of Michigan Clinical Microbiology Laboratory	University of Michigan
EPI2001947	NA	United States	2022-Jan-03	EPI_ISL_11407144	A/Michigan/UOM10043410713/2022	University of Michigan Clinical Microbiology Laboratory	University of Michigan
EPI2001955	NA	United States	2022-Jan-03	EPI_ISL_11407145	A/Michigan/UOM10043414370/2022	University of Michigan Clinical Microbiology Laboratory	University of Michigan
EPI2001963	NA	United States	2022-Jan-03	EPI_ISL_11407146	A/Michigan/UOM10043414425/2022	University of Michigan Clinical Microbiology Laboratory	University of Michigan
EPI2001971	NA	United States	2022-Jan-03	EPI_ISL_11407147	A/Michigan/UOM10043415852/2022	University of Michigan Clinical Microbiology Laboratory	University of Michigan
EPI2001979	NA	United States	2022-Jan-03	EPI_ISL_11407148	A/Michigan/UOM10043417983/2022	University of Michigan Clinical Microbiology Laboratory	University of Michigan
EPI2001987	NA	United States	2022-Jan-04	EPI_ISL_11407149	A/Michigan/UOM10043421506/2022	University of Michigan Clinical Microbiology Laboratory	University of Michigan
EPI2001995	NA	United States	2022-Jan-04	EPI_ISL_11407150	A/Michigan/UOM10043426414/2022	University of Michigan Clinical Microbiology Laboratory	University of Michigan
EPI2002003	NA	United States	2022-Jan-04	EPI_ISL_11407151	A/Michigan/UOM10043433130/2022	University of Michigan Clinical Microbiology Laboratory	University of Michigan
EPI2002043	NA	United States	2022-Jan-07	EPI_ISL_11407156	A/Michigan/UOM10043486014/2022	University of Michigan Clinical Microbiology Laboratory	University of Michigan
EPI2002051	NA	United States	2022-Jan-07	EPI_ISL_11407157	A/Michigan/UOM10043488003/2022	University of Michigan Clinical Microbiology Laboratory	University of Michigan
EPI2002059	NA	United States	2022-Jan-07	EPI_ISL_11407158	A/Michigan/UOM10043496407/2022	University of Michigan Clinical Microbiology Laboratory	University of Michigan
EPI2002067	NA	United States	2022-Jan-08	EPI_ISL_11407159	A/Michigan/UOM10043503327/2022	University of Michigan Clinical Microbiology Laboratory	University of Michigan
EPI2002075	NA	United States	2022-Jan-08	EPI_ISL_11407160	A/Michigan/UOM10043504716/2022	University of Michigan Clinical Microbiology Laboratory	University of Michigan
EPI2002083	NA	United States	2022-Jan-10	EPI_ISL_11407161	A/Michigan/UOM10043525881/2022	University of Michigan Clinical Microbiology Laboratory	University of Michigan
EPI2002091	NA	United States	2022-Jan-10	EPI_ISL_11407162	A/Michigan/UOM10043526185/2022	University of Michigan Clinical Microbiology Laboratory	University of Michigan
EPI2002099	NA	United States	2022-Jan-11	EPI_ISL_11407163	A/Michigan/UOM10043538891/2022	University of Michigan Clinical Microbiology Laboratory	University of Michigan
EPI2002185	NA	Netherlands	2022-Mar-14	EPI_ISL_11449434	A/Netherlands/10347/2022	National Institute for Public Health and the Environment (RIVM)	National Institute for Public Health and the Environment (RIVM)	A,Meijer; L,Wijsman; S, vd Brink
EPI2002193	NA	Netherlands	2022-Mar-14	EPI_ISL_11449435	A/Netherlands/10348/2022	National Institute for Public Health and the Environment (RIVM)	National Institute for Public Health and the Environment (RIVM)	A,Meijer; L,Wijsman; S, vd Brink
EPI2002201	NA	Netherlands	2022-Mar-11	EPI_ISL_11449436	A/Netherlands/10349/2022	National Institute for Public Health and the Environment (RIVM)	National Institute for Public Health and the Environment (RIVM)	A,Meijer; L,Wijsman; S, vd Brink
EPI2002209	NA	Netherlands	2022-Mar-14	EPI_ISL_11449437	A/Netherlands/10350/2022	National Institute for Public Health and the Environment (RIVM)	National Institute for Public Health and the Environment (RIVM)	A,Meijer; L,Wijsman; S, vd Brink
EPI2002217	NA	Netherlands	2022-Mar-11	EPI_ISL_11449438	A/Netherlands/10352/2022	National Institute for Public Health and the Environment (RIVM)	National Institute for Public Health and the Environment (RIVM)	A,Meijer; L,Wijsman; S, vd Brink
EPI2002225	NA	Netherlands	2022-Mar-15	EPI_ISL_11449439	A/Netherlands/10355/2022	National Institute for Public Health and the Environment (RIVM)	National Institute for Public Health and the Environment (RIVM)	A,Meijer; L,Wijsman; S, vd Brink
EPI2002233	NA	Netherlands	2022-Mar-14	EPI_ISL_11449440	A/Netherlands/10357/2022	National Institute for Public Health and the Environment (RIVM)	National Institute for Public Health and the Environment (RIVM)	A,Meijer; L,Wijsman; S, vd Brink
EPI2002241	NA	Netherlands	2022-Mar-15	EPI_ISL_11449441	A/Netherlands/10358/2022	National Institute for Public Health and the Environment (RIVM)	National Institute for Public Health and the Environment (RIVM)	A,Meijer; L,Wijsman; S, vd Brink
EPI2002249	NA	Netherlands	2022-Mar-14	EPI_ISL_11449442	A/Netherlands/10360/2022	National Institute for Public Health and the Environment (RIVM)	National Institute for Public Health and the Environment (RIVM)	A,Meijer; L,Wijsman; S, vd Brink
EPI2002257	NA	Netherlands	2022-Mar-11	EPI_ISL_11449443	A/Netherlands/10361/2022	National Institute for Public Health and the Environment (RIVM)	National Institute for Public Health and the Environment (RIVM)	A,Meijer; L,Wijsman; S, vd Brink
EPI2002265	NA	Netherlands	2022-Mar-06	EPI_ISL_11449444	A/Netherlands/10453/2022	National Institute for Public Health and the Environment (RIVM)	National Institute for Public Health and the Environment (RIVM)	A,Meijer; L,Wijsman; S, vd Brink
EPI2002273	NA	Netherlands	2022-Mar-06	EPI_ISL_11449445	A/Netherlands/10457/2022	National Institute for Public Health and the Environment (RIVM)	National Institute for Public Health and the Environment (RIVM)	A,Meijer; L,Wijsman; S, vd Brink
EPI2002281	NA	Netherlands	2022-Mar-06	EPI_ISL_11449446	A/Netherlands/10458/2022	National Institute for Public Health and the Environment (RIVM)	National Institute for Public Health and the Environment (RIVM)	A,Meijer; L,Wijsman; S, vd Brink
EPI2002289	NA	Netherlands	2022-Mar-06	EPI_ISL_11449447	A/Netherlands/10464/2022	National Institute for Public Health and the Environment (RIVM)	National Institute for Public Health and the Environment (RIVM)	A,Meijer; L,Wijsman; S, vd Brink
EPI2002297	NA	Netherlands	2022-Mar-06	EPI_ISL_11449448	A/Netherlands/10469/2022	National Institute for Public Health and the Environment (RIVM)	National Institute for Public Health and the Environment (RIVM)	A,Meijer; L,Wijsman; S, vd Brink
EPI2002305	NA	Netherlands	2022-Mar-10	EPI_ISL_11449449	A/Netherlands/10471/2022	National Institute for Public Health and the Environment (RIVM)	National Institute for Public Health and the Environment (RIVM)	A,Meijer; L,Wijsman; S, vd Brink
EPI2002314	NA	Netherlands	2022-Mar-10	EPI_ISL_11449450	A/Netherlands/10472/2022	National Institute for Public Health and the Environment (RIVM)	National Institute for Public Health and the Environment (RIVM)	A,Meijer; L,Wijsman; S, vd Brink
EPI2002322	NA	Netherlands	2022-Mar-09	EPI_ISL_11449451	A/Netherlands/10477/2022	National Institute for Public Health and the Environment (RIVM)	National Institute for Public Health and the Environment (RIVM)	A,Meijer; L,Wijsman; S, vd Brink
EPI2002332	NA	Netherlands	2022-Mar-06	EPI_ISL_11449453	A/Netherlands/10479/2022	National Institute for Public Health and the Environment (RIVM)	National Institute for Public Health and the Environment (RIVM)	A,Meijer; L,Wijsman; S, vd Brink
EPI2002340	NA	Netherlands	2022-Mar-06	EPI_ISL_11449454	A/Netherlands/10480/2022	National Institute for Public Health and the Environment (RIVM)	National Institute for Public Health and the Environment (RIVM)	A,Meijer; L,Wijsman; S, vd Brink
EPI2002353	NA	Netherlands	2022-Mar-11	EPI_ISL_11449456	A/Netherlands/10482/2022	National Institute for Public Health and the Environment (RIVM)	National Institute for Public Health and the Environment (RIVM)	A,Meijer; L,Wijsman; S, vd Brink
EPI2002360	NA	Netherlands	2022-Mar-06	EPI_ISL_11449457	A/Netherlands/10196/2022	Eurofins Medische Microbiologie BV	National Institute for Public Health and the Environment (RIVM)	A,Meijer; L,Wijsman; S, vd Brink
EPI2002368	NA	Netherlands	2022-Mar-04	EPI_ISL_11449458	A/Netherlands/10199/2022	Academic Medical Center, University of Amsterdam	National Institute for Public Health and the Environment (RIVM)	A,Meijer; L,Wijsman; S, vd Brink
EPI2002392	NA	Netherlands	2022-Mar-03	EPI_ISL_11449461	A/Netherlands/10232/2022	IJsselland Ziekenhuis	National Institute for Public Health and the Environment (RIVM)	A,Meijer; L,Wijsman; S, vd Brink
EPI2002405	NA	Netherlands	2022-Mar-03	EPI_ISL_11449463	A/Netherlands/10238/2022	Gelre ziekenhuizen	National Institute for Public Health and the Environment (RIVM)	A,Meijer; L,Wijsman; S, vd Brink
EPI2002409	NA	Netherlands	2022-Mar-06	EPI_ISL_11449464	A/Netherlands/10240/2022	Gelre ziekenhuizen	National Institute for Public Health and the Environment (RIVM)	A,Meijer; L,Wijsman; S, vd Brink
EPI2002425	NA	Netherlands	2022-Mar-07	EPI_ISL_11449466	A/Netherlands/10250/2022	Academic Medical Center, University of Amsterdam	National Institute for Public Health and the Environment (RIVM)	A,Meijer; L,Wijsman; S, vd Brink
EPI2002433	NA	Netherlands	2022-Mar-01	EPI_ISL_11449467	A/Netherlands/10255/2022	Royal GD	National Institute for Public Health and the Environment (RIVM)	A,Meijer; L,Wijsman; S, vd Brink
EPI2002449	NA	Netherlands	2022-Mar-08	EPI_ISL_11449469	A/Netherlands/10280/2022	Academic Medical Center, University of Amsterdam	National Institute for Public Health and the Environment (RIVM)	A,Meijer; L,Wijsman; S, vd Brink
EPI2002457	NA	Netherlands	2022-Mar-08	EPI_ISL_11449470	A/Netherlands/10282/2022	Academic Medical Center, University of Amsterdam	National Institute for Public Health and the Environment (RIVM)	A,Meijer; L,Wijsman; S, vd Brink
EPI2002465	NA	Netherlands	2022-Mar-03	EPI_ISL_11449471	A/Netherlands/10284/2022	Haga Ziekenhuis	National Institute for Public Health and the Environment (RIVM)	A,Meijer; L,Wijsman; S, vd Brink
EPI2002481	NA	Netherlands	2022-Mar-10	EPI_ISL_11449473	A/Netherlands/10326/2022	Noordwest Ziekenhuisgroep	National Institute for Public Health and the Environment (RIVM)	A,Meijer; L,Wijsman; S, vd Brink
EPI2002489	NA	Netherlands	2022-Mar-09	EPI_ISL_11449474	A/Netherlands/10329/2022	St Jansdal Ziekenhuis	National Institute for Public Health and the Environment (RIVM)	A,Meijer; L,Wijsman; S, vd Brink
EPI2002504	NA	Netherlands	2022-Mar-09	EPI_ISL_11449476	A/Netherlands/10434/2022	PAMM	National Institute for Public Health and the Environment (RIVM)	A,Meijer; L,Wijsman; S, vd Brink
EPI2002520	NA	Netherlands	2022-Mar-12	EPI_ISL_11449478	A/Netherlands/10436/2022	PAMM	National Institute for Public Health and the Environment (RIVM)	A,Meijer; L,Wijsman; S, vd Brink
EPI2002528	NA	Netherlands	2022-Mar-13	EPI_ISL_11449479	A/Netherlands/10437/2022	PAMM	National Institute for Public Health and the Environment (RIVM)	A,Meijer; L,Wijsman; S, vd Brink
EPI2002536	NA	Netherlands	2022-Mar-14	EPI_ISL_11449480	A/Netherlands/10438/2022	PAMM	National Institute for Public Health and the Environment (RIVM)	A,Meijer; L,Wijsman; S, vd Brink
EPI2002544	NA	Netherlands	2022-Mar-14	EPI_ISL_11449481	A/Netherlands/10439/2022	Academic Medical Center, University of Amsterdam	National Institute for Public Health and the Environment (RIVM)	A,Meijer; L,Wijsman; S, vd Brink
EPI2002552	NA	Netherlands	2022-Mar-14	EPI_ISL_11449482	A/Netherlands/10441/2022	Academic Medical Center, University of Amsterdam	National Institute for Public Health and the Environment (RIVM)	A,Meijer; L,Wijsman; S, vd Brink
EPI2002560	NA	Netherlands	2022-Mar-14	EPI_ISL_11449483	A/Netherlands/10442/2022	Academic Medical Center, University of Amsterdam	National Institute for Public Health and the Environment (RIVM)	A,Meijer; L,Wijsman; S, vd Brink
EPI2002568	NA	Netherlands	2022-Mar-15	EPI_ISL_11449484	A/Netherlands/10443/2022	Academic Medical Center, University of Amsterdam	National Institute for Public Health and the Environment (RIVM)	A,Meijer; L,Wijsman; S, vd Brink
EPI2002576	NA	Netherlands	2022-Mar-15	EPI_ISL_11449485	A/Netherlands/10444/2022	Academic Medical Center, University of Amsterdam	National Institute for Public Health and the Environment (RIVM)	A,Meijer; L,Wijsman; S, vd Brink
EPI2002584	NA	Netherlands	2022-Mar-16	EPI_ISL_11449486	A/Netherlands/10445/2022	Academic Medical Center, University of Amsterdam	National Institute for Public Health and the Environment (RIVM)	A,Meijer; L,Wijsman; S, vd Brink
EPI2002592	NA	Netherlands	2022-Mar-16	EPI_ISL_11449487	A/Netherlands/10446/2022	Academic Medical Center, University of Amsterdam	National Institute for Public Health and the Environment (RIVM)	A,Meijer; L,Wijsman; S, vd Brink
EPI2002600	NA	Netherlands	2022-Mar-17	EPI_ISL_11449488	A/Netherlands/10447/2022	Academic Medical Center, University of Amsterdam	National Institute for Public Health and the Environment (RIVM)	A,Meijer; L,Wijsman; S, vd Brink
EPI2002608	NA	Netherlands	2022-Mar-09	EPI_ISL_11449489	A/Netherlands/10448/2022	Haga Ziekenhuis	National Institute for Public Health and the Environment (RIVM)	A,Meijer; L,Wijsman; S, vd Brink
EPI2002616	NA	Netherlands	2022-Mar-09	EPI_ISL_11449490	A/Netherlands/10449/2022	Haga Ziekenhuis	National Institute for Public Health and the Environment (RIVM)	A,Meijer; L,Wijsman; S, vd Brink
EPI2002624	NA	Netherlands	2022-Mar-14	EPI_ISL_11449491	A/Netherlands/10450/2022	Haga Ziekenhuis	National Institute for Public Health and the Environment (RIVM)	A,Meijer; L,Wijsman; S, vd Brink
EPI2002632	NA	Netherlands	2022-Mar-14	EPI_ISL_11449492	A/Netherlands/10451/2022	Haga Ziekenhuis	National Institute for Public Health and the Environment (RIVM)	A,Meijer; L,Wijsman; S, vd Brink
EPI2002640	NA	Netherlands	2022-Mar-14	EPI_ISL_11449504	A/Netherlands/10452/2022	Haga Ziekenhuis	National Institute for Public Health and the Environment (RIVM)	A,Meijer; L,Wijsman; S, vd Brink
EPI2002660	NA	Spain	2021-Dec-26	EPI_ISL_11467368	A/Cantabria/220702/2021	Servicio de Microbiología Hospital Universitario Marqués de Valdecilla	Instituto de Salud Carlos III	Pozo,F; Iglesias-Caballero, M.; Gonz?lez-Esguevillas,M.; Molinero,M.; Camarero,S.; Mart?n,V.; Reyes,N.; Sandon?s,V.; V?zquez-Mor?n,S.; Casas,I.
EPI2002668	NA	Spain	2021-Dec-13	EPI_ISL_11467380	A/Cantabria/220716/2021	Servicio de Microbiología Hospital Universitario Marqués de Valdecilla	Instituto de Salud Carlos III	Pozo,F; Iglesias-Caballero, M.; Gonz?lez-Esguevillas,M.; Molinero,M.; Camarero,S.; Mart?n,V.; Reyes,N.; Sandon?s,V.; V?zquez-Mor?n,S.; Casas,I.
EPI2002676	NA	Spain	2022-Feb-21	EPI_ISL_11467391	A/CastillaLaMancha/1103/2022	Instituto de Salud Carlos III	Instituto de Salud Carlos III	Pozo,F; Iglesias-Caballero, M.; Gonz?lez-Esguevillas,M.; Molinero,M.; Camarero,S.; Mart?n,V.; Reyes,N.; Sandon?s,V.; V?zquez-Mor?n,S.; Casas,I.
EPI2002684	NA	Spain	2022-Feb-22	EPI_ISL_11467403	A/CastillaLaMancha/1127/2022	Instituto de Salud Carlos III	Instituto de Salud Carlos III	Pozo,F; Iglesias-Caballero, M.; Gonz?lez-Esguevillas,M.; Molinero,M.; Camarero,S.; Mart?n,V.; Reyes,N.; Sandon?s,V.; V?zquez-Mor?n,S.; Casas,I.
EPI2002692	NA	Spain	2022-Feb-24	EPI_ISL_11467415	A/CastillaLaMancha/1170/2022	Instituto de Salud Carlos III	Instituto de Salud Carlos III	Pozo,F; Iglesias-Caballero, M.; Gonz?lez-Esguevillas,M.; Molinero,M.; Camarero,S.; Mart?n,V.; Reyes,N.; Sandon?s,V.; V?zquez-Mor?n,S.; Casas,I.
EPI2002700	NA	Spain	2022-Mar-04	EPI_ISL_11467428	A/Extremadura/1187/2022	Servicio de Microbiología Hospital San Pedro de Alcántara	Instituto de Salud Carlos III	Pozo,F; Iglesias-Caballero, M.; Gonz?lez-Esguevillas,M.; Molinero,M.; Camarero,S.; Mart?n,V.; Reyes,N.; Sandon?s,V.; V?zquez-Mor?n,S.; Casas,I.
EPI2002708	NA	Spain	2022-Mar-04	EPI_ISL_11467436	A/Extremadura/1188/2022	Servicio de Microbiología Hospital San Pedro de Alcántara	Instituto de Salud Carlos III	Pozo,F; Iglesias-Caballero, M.; Gonz?lez-Esguevillas,M.; Molinero,M.; Camarero,S.; Mart?n,V.; Reyes,N.; Sandon?s,V.; V?zquez-Mor?n,S.; Casas,I.
EPI2002716	NA	Spain	2022-Mar-02	EPI_ISL_11467448	A/Extremadura/1189/2022	Servicio de Microbiología Hospital San Pedro de Alcántara	Instituto de Salud Carlos III	Pozo,F; Iglesias-Caballero, M.; Gonz?lez-Esguevillas,M.; Molinero,M.; Camarero,S.; Mart?n,V.; Reyes,N.; Sandon?s,V.; V?zquez-Mor?n,S.; Casas,I.
EPI2002724	NA	Spain	2022-Mar-02	EPI_ISL_11467458	A/Extremadura/1190/2022	Servicio de Microbiología Hospital San Pedro de Alcántara	Instituto de Salud Carlos III	Pozo,F; Iglesias-Caballero, M.; Gonz?lez-Esguevillas,M.; Molinero,M.; Camarero,S.; Mart?n,V.; Reyes,N.; Sandon?s,V.; V?zquez-Mor?n,S.; Casas,I.
EPI2002732	NA	Spain	2022-Mar-02	EPI_ISL_11467528	A/Extremadura/1191/2022	Servicio de Microbiología Hospital San Pedro de Alcántara	Instituto de Salud Carlos III	Pozo,F; Iglesias-Caballero, M.; Gonz?lez-Esguevillas,M.; Molinero,M.; Camarero,S.; Mart?n,V.; Reyes,N.; Sandon?s,V.; V?zquez-Mor?n,S.; Casas,I.
EPI2002740	NA	Spain	2022-Feb-08	EPI_ISL_11467540	A/Murcia/1116/2022	Servicio de Microbiología Hospital Virgen de la Arrixaca	Instituto de Salud Carlos III	Pozo,F; Iglesias-Caballero, M.; Gonz?lez-Esguevillas,M.; Molinero,M.; Camarero,S.; Mart?n,V.; Reyes,N.; Sandon?s,V.; V?zquez-Mor?n,S.; Casas,I.
EPI2002748	NA	Spain	2022-Feb-25	EPI_ISL_11467552	A/Navarra/1128/2022	Servicio de Microbiología Complejo Hospitalario de Navarra	Instituto de Salud Carlos III	Pozo,F; Iglesias-Caballero, M.; Gonz?lez-Esguevillas,M.; Molinero,M.; Camarero,S.; Mart?n,V.; Reyes,N.; Sandon?s,V.; V?zquez-Mor?n,S.; Casas,I.
EPI2002756	NA	Spain	2022-Feb-25	EPI_ISL_11467564	A/Navarra/1129/2022	Servicio de Microbiología Complejo Hospitalario de Navarra	Instituto de Salud Carlos III	Pozo,F; Iglesias-Caballero, M.; Gonz?lez-Esguevillas,M.; Molinero,M.; Camarero,S.; Mart?n,V.; Reyes,N.; Sandon?s,V.; V?zquez-Mor?n,S.; Casas,I.
EPI2002764	NA	Spain	2022-Feb-26	EPI_ISL_11467575	A/Navarra/1130/2022	Servicio de Microbiología Complejo Hospitalario de Navarra	Instituto de Salud Carlos III	Pozo,F; Iglesias-Caballero, M.; Gonz?lez-Esguevillas,M.; Molinero,M.; Camarero,S.; Mart?n,V.; Reyes,N.; Sandon?s,V.; V?zquez-Mor?n,S.; Casas,I.
EPI2002772	NA	Spain	2022-Feb-28	EPI_ISL_11467583	A/Navarra/1171/2022	Servicio de Microbiología Complejo Hospitalario de Navarra	Instituto de Salud Carlos III	Pozo,F; Iglesias-Caballero, M.; Gonz?lez-Esguevillas,M.; Molinero,M.; Camarero,S.; Mart?n,V.; Reyes,N.; Sandon?s,V.; V?zquez-Mor?n,S.; Casas,I.
EPI2002780	NA	Spain	2022-Feb-28	EPI_ISL_11467601	A/Navarra/1172/2022	Servicio de Microbiología Complejo Hospitalario de Navarra	Instituto de Salud Carlos III	Pozo,F; Iglesias-Caballero, M.; Gonz?lez-Esguevillas,M.; Molinero,M.; Camarero,S.; Mart?n,V.; Reyes,N.; Sandon?s,V.; V?zquez-Mor?n,S.; Casas,I.
EPI2002788	NA	Spain	2022-Feb-28	EPI_ISL_11467638	A/Navarra/1173/2022	Servicio de Microbiología Complejo Hospitalario de Navarra	Instituto de Salud Carlos III	Pozo,F; Iglesias-Caballero, M.; Gonz?lez-Esguevillas,M.; Molinero,M.; Camarero,S.; Mart?n,V.; Reyes,N.; Sandon?s,V.; V?zquez-Mor?n,S.; Casas,I.
EPI362757	NA	South Africa	1994-Jan-01	EPI_ISL_111134	A/Johannesburg/47/1994			Wentworth,D.E.; Dugan,V.; Halpin,R.; Lin,X.; Bera,J.; Ghedin,E.; Fedorova,N.; Overton,L.; Tsitrin,T.; Stockwell,T.; Amedeo,P.; Bishop,B.; Chen,H.; Edworthy,P.; Gupta,N.; Katzel,D.; Li,K.; Schobel,S.; Shrivastava,S.; Thovarai,V.; Wang,S.; Westgeest,K.B.; van Beek,R.; Bestebroer,T.M.; de Jong,J.C.; Rimmelzwaan,G.F.; Osterhaus,A.D.M.E.; Fouchier,R.A.M.; Bao,Y.; Sanders,R.; Dernovoy,D.; Kiryutin,B.; …
EPI362842	NA	Hong Kong (SAR)	1997-Jun-20	EPI_ISL_111272	A/Hong Kong/280/1997			Wentworth,D.E.; Dugan,V.; Halpin,R.; Lin,X.; Bera,J.; Ghedin,E.; Fedorova,N.; Overton,L.; Tsitrin,T.; Stockwell,T.; Amedeo,P.; Bishop,B.; Chen,H.; Edworthy,P.; Gupta,N.; Katzel,D.; Li,K.; Schobel,S.; Shrivastava,S.; Thovarai,V.; Wang,S.; Westgeest,K.B.; van Beek,R.; Bestebroer,T.M.; de Jong,J.C.; Rimmelzwaan,G.F.; Osterhaus,A.D.M.E.; Fouchier,R.A.M.; Bao,Y.; Sanders,R.; Dernovoy,D.; Kiryutin,B.; …
EPI362630	NA	France	1993-Nov-27	EPI_ISL_110999	A/Lyon/1803/1993			Wentworth,D.E.; Dugan,V.; Halpin,R.; Lin,X.; Bera,J.; Ghedin,E.; Fedorova,N.; Overton,L.; Tsitrin,T.; Stockwell,T.; Amedeo,P.; Bishop,B.; Chen,H.; Edworthy,P.; Gupta,N.; Katzel,D.; Li,K.; Schobel,S.; Shrivastava,S.; Thovarai,V.; Wang,S.; Westgeest,K.B.; van Beek,R.; Bestebroer,T.M.; de Jong,J.C.; Rimmelzwaan,G.F.; Osterhaus,A.D.M.E.; Fouchier,R.A.M.; Bao,Y.; Sanders,R.; Dernovoy,D.; Kiryutin,B.; …
EPI362705	NA	Australia	1993-Sep-03	EPI_ISL_111082	A/Victoria/104/1993			Wentworth,D.E.; Dugan,V.; Halpin,R.; Lin,X.; Bera,J.; Ghedin,E.; Fedorova,N.; Overton,L.; Tsitrin,T.; Stockwell,T.; Amedeo,P.; Bishop,B.; Chen,H.; Edworthy,P.; Gupta,N.; Katzel,D.; Li,K.; Schobel,S.; Shrivastava,S.; Thovarai,V.; Wang,S.; Westgeest,K.B.; van Beek,R.; Bestebroer,T.M.; de Jong,J.C.; Rimmelzwaan,G.F.; Osterhaus,A.D.M.E.; Fouchier,R.A.M.; Bao,Y.; Sanders,R.; Dernovoy,D.; Kiryutin,B.; …
EPI362783	NA	Hong Kong (SAR)	1995-Aug-01	EPI_ISL_111172	A/Hong Kong/38/1995			Wentworth,D.E.; Dugan,V.; Halpin,R.; Lin,X.; Bera,J.; Ghedin,E.; Fedorova,N.; Overton,L.; Tsitrin,T.; Stockwell,T.; Amedeo,P.; Bishop,B.; Chen,H.; Edworthy,P.; Gupta,N.; Katzel,D.; Li,K.; Schobel,S.; Shrivastava,S.; Thovarai,V.; Wang,S.; Westgeest,K.B.; van Beek,R.; Bestebroer,T.M.; de Jong,J.C.; Rimmelzwaan,G.F.; Osterhaus,A.D.M.E.; Fouchier,R.A.M.; Bao,Y.; Sanders,R.; Dernovoy,D.; Kiryutin,B.; …
EPI362742	NA	Hong Kong (SAR)	1994-Jul-26	EPI_ISL_111132	A/Hong Kong/55/1994			Wentworth,D.E.; Dugan,V.; Halpin,R.; Lin,X.; Bera,J.; Ghedin,E.; Fedorova,N.; Overton,L.; Tsitrin,T.; Stockwell,T.; Amedeo,P.; Bishop,B.; Chen,H.; Edworthy,P.; Gupta,N.; Katzel,D.; Li,K.; Schobel,S.; Shrivastava,S.; Thovarai,V.; Wang,S.; Westgeest,K.B.; van Beek,R.; Bestebroer,T.M.; de Jong,J.C.; Rimmelzwaan,G.F.; Osterhaus,A.D.M.E.; Fouchier,R.A.M.; Bao,Y.; Sanders,R.; Dernovoy,D.; Kiryutin,B.; …
EPI362711	NA	New Zealand	1993-Jan-01	EPI_ISL_111083	A/Wellington/59/1993			Wentworth,D.E.; Dugan,V.; Halpin,R.; Lin,X.; Bera,J.; Ghedin,E.; Fedorova,N.; Overton,L.; Tsitrin,T.; Stockwell,T.; Amedeo,P.; Bishop,B.; Chen,H.; Edworthy,P.; Gupta,N.; Katzel,D.; Li,K.; Schobel,S.; Shrivastava,S.; Thovarai,V.; Wang,S.; Westgeest,K.B.; van Beek,R.; Bestebroer,T.M.; de Jong,J.C.; Rimmelzwaan,G.F.; Osterhaus,A.D.M.E.; Fouchier,R.A.M.; Bao,Y.; Sanders,R.; Dernovoy,D.; Kiryutin,B.; …
EPI362897	NA	Russian Federation	1999-Jan-01	EPI_ISL_111374	A/Moscow/10/1999			Wentworth,D.E.; Dugan,V.; Halpin,R.; Lin,X.; Bera,J.; Ghedin,E.; Fedorova,N.; Overton,L.; Tsitrin,T.; Stockwell,T.; Amedeo,P.; Bishop,B.; Chen,H.; Edworthy,P.; Gupta,N.; Katzel,D.; Li,K.; Schobel,S.; Shrivastava,S.; Thovarai,V.; Wang,S.; Westgeest,K.B.; van Beek,R.; Bestebroer,T.M.; de Jong,J.C.; Rimmelzwaan,G.F.; Osterhaus,A.D.M.E.; Fouchier,R.A.M.; Bao,Y.; Sanders,R.; Dernovoy,D.; Kiryutin,B.; …
EPI362648	NA	Spain	1993-Jan-01	EPI_ISL_111021	A/Madrid/G130/1993			Wentworth,D.E.; Dugan,V.; Halpin,R.; Lin,X.; Bera,J.; Ghedin,E.; Fedorova,N.; Overton,L.; Tsitrin,T.; Stockwell,T.; Amedeo,P.; Bishop,B.; Chen,H.; Edworthy,P.; Gupta,N.; Katzel,D.; Li,K.; Schobel,S.; Shrivastava,S.; Thovarai,V.; Wang,S.; Westgeest,K.B.; van Beek,R.; Bestebroer,T.M.; de Jong,J.C.; Rimmelzwaan,G.F.; Osterhaus,A.D.M.E.; Fouchier,R.A.M.; Bao,Y.; Sanders,R.; Dernovoy,D.; Kiryutin,B.; …
EPI362944	NA	Netherlands	2008-Dec-26	EPI_ISL_110694	A/Netherlands/548/2005			Wentworth,D.E.; Dugan,V.; Halpin,R.; Lin,X.; Bera,J.; Ghedin,E.; Fedorova,N.; Overton,L.; Tsitrin,T.; Stockwell,T.; Amedeo,P.; Bishop,B.; Chen,H.; Edworthy,P.; Gupta,N.; Katzel,D.; Li,K.; Schobel,S.; Shrivastava,S.; Thovarai,V.; Wang,S.; Westgeest,K.B.; van Beek,R.; Bestebroer,T.M.; de Jong,J.C.; Rimmelzwaan,G.F.; Osterhaus,A.D.M.E.; Fouchier,R.A.M.; Bao,Y.; Sanders,R.; Dernovoy,D.; Kiryutin,B.; …
EPI362750	NA	South Africa	1994-Jan-01	EPI_ISL_111133	A/Johannesburg/33/1994			Wentworth,D.E.; Dugan,V.; Halpin,R.; Lin,X.; Bera,J.; Ghedin,E.; Fedorova,N.; Overton,L.; Tsitrin,T.; Stockwell,T.; Amedeo,P.; Bishop,B.; Chen,H.; Edworthy,P.; Gupta,N.; Katzel,D.; Li,K.; Schobel,S.; Shrivastava,S.; Thovarai,V.; Wang,S.; Westgeest,K.B.; van Beek,R.; Bestebroer,T.M.; de Jong,J.C.; Rimmelzwaan,G.F.; Osterhaus,A.D.M.E.; Fouchier,R.A.M.; Bao,Y.; Sanders,R.; Dernovoy,D.; Kiryutin,B.; …
EPI362666	NA	Netherlands	1993-Feb-18	EPI_ISL_111043	A/Netherlands/115/1993			Wentworth,D.E.; Dugan,V.; Halpin,R.; Lin,X.; Bera,J.; Ghedin,E.; Fedorova,N.; Overton,L.; Tsitrin,T.; Stockwell,T.; Amedeo,P.; Bishop,B.; Chen,H.; Edworthy,P.; Gupta,N.; Katzel,D.; Li,K.; Schobel,S.; Shrivastava,S.; Thovarai,V.; Wang,S.; Westgeest,K.B.; van Beek,R.; Bestebroer,T.M.; de Jong,J.C.; Rimmelzwaan,G.F.; Osterhaus,A.D.M.E.; Fouchier,R.A.M.; Bao,Y.; Sanders,R.; Dernovoy,D.; Kiryutin,B.; …
EPI362857	NA	Norway	1993-Nov-13	EPI_ISL_111336	A/Oslo/2352/1993			Wentworth,D.E.; Dugan,V.; Halpin,R.; Lin,X.; Bera,J.; Ghedin,E.; Fedorova,N.; Overton,L.; Tsitrin,T.; Stockwell,T.; Amedeo,P.; Bishop,B.; Chen,H.; Edworthy,P.; Gupta,N.; Katzel,D.; Li,K.; Schobel,S.; Shrivastava,S.; Thovarai,V.; Wang,S.; Westgeest,K.B.; van Beek,R.; Bestebroer,T.M.; de Jong,J.C.; Rimmelzwaan,G.F.; Osterhaus,A.D.M.E.; Fouchier,R.A.M.; Bao,Y.; Sanders,R.; Dernovoy,D.; Kiryutin,B.; …
EPI362941	NA	Netherlands	2004-Dec-04	EPI_ISL_110693	A/Netherlands/132/2004			Wentworth,D.E.; Dugan,V.; Halpin,R.; Lin,X.; Bera,J.; Ghedin,E.; Fedorova,N.; Overton,L.; Tsitrin,T.; Stockwell,T.; Amedeo,P.; Bishop,B.; Chen,H.; Edworthy,P.; Gupta,N.; Katzel,D.; Li,K.; Schobel,S.; Shrivastava,S.; Thovarai,V.; Wang,S.; Westgeest,K.B.; van Beek,R.; Bestebroer,T.M.; de Jong,J.C.; Rimmelzwaan,G.F.; Osterhaus,A.D.M.E.; Fouchier,R.A.M.; Bao,Y.; Sanders,R.; Dernovoy,D.; Kiryutin,B.; …
EPI362589	NA	France	1991-Dec-01	EPI_ISL_110957	A/Paris/490/1992			Wentworth,D.E.; Dugan,V.; Halpin,R.; Lin,X.; Bera,J.; Ghedin,E.; Fedorova,N.; Overton,L.; Tsitrin,T.; Stockwell,T.; Amedeo,P.; Bishop,B.; Chen,H.; Edworthy,P.; Gupta,N.; Katzel,D.; Li,K.; Schobel,S.; Shrivastava,S.; Thovarai,V.; Wang,S.; Westgeest,K.B.; van Beek,R.; Bestebroer,T.M.; de Jong,J.C.; Rimmelzwaan,G.F.; Osterhaus,A.D.M.E.; Fouchier,R.A.M.; Bao,Y.; Sanders,R.; Dernovoy,D.; Kiryutin,B.; …
EPI362809	NA	Sweden	1995-Jan-01	EPI_ISL_111219	A/Stockholm/5/1995			Wentworth,D.E.; Dugan,V.; Halpin,R.; Lin,X.; Bera,J.; Ghedin,E.; Fedorova,N.; Overton,L.; Tsitrin,T.; Stockwell,T.; Amedeo,P.; Bishop,B.; Chen,H.; Edworthy,P.; Gupta,N.; Katzel,D.; Li,K.; Schobel,S.; Shrivastava,S.; Thovarai,V.; Wang,S.; Westgeest,K.B.; van Beek,R.; Bestebroer,T.M.; de Jong,J.C.; Rimmelzwaan,G.F.; Osterhaus,A.D.M.E.; Fouchier,R.A.M.; Bao,Y.; Sanders,R.; Dernovoy,D.; Kiryutin,B.; …
EPI362450	NA	Netherlands	1974-Jan-01	EPI_ISL_110821	A/Bilthoven/5146/1974			Wentworth,D.E.; Dugan,V.; Halpin,R.; Lin,X.; Bera,J.; Ghedin,E.; Fedorova,N.; Overton,L.; Tsitrin,T.; Stockwell,T.; Amedeo,P.; Bishop,B.; Chen,H.; Edworthy,P.; Gupta,N.; Katzel,D.; Li,K.; Schobel,S.; Shrivastava,S.; Thovarai,V.; Wang,S.; Westgeest,K.B.; van Beek,R.; Bestebroer,T.M.; de Jong,J.C.; Rimmelzwaan,G.F.; Osterhaus,A.D.M.E.; Fouchier,R.A.M.; Bao,Y.; Sanders,R.; Dernovoy,D.; Kiryutin,B.; …
EPI362462	NA	Netherlands	1976-Jan-01	EPI_ISL_110823	A/Bilthoven/5168/1976			Wentworth,D.E.; Dugan,V.; Halpin,R.; Lin,X.; Bera,J.; Ghedin,E.; Fedorova,N.; Overton,L.; Tsitrin,T.; Stockwell,T.; Amedeo,P.; Bishop,B.; Chen,H.; Edworthy,P.; Gupta,N.; Katzel,D.; Li,K.; Schobel,S.; Shrivastava,S.; Thovarai,V.; Wang,S.; Westgeest,K.B.; van Beek,R.; Bestebroer,T.M.; de Jong,J.C.; Rimmelzwaan,G.F.; Osterhaus,A.D.M.E.; Fouchier,R.A.M.; Bao,Y.; Sanders,R.; Dernovoy,D.; Kiryutin,B.; …
EPI362822	NA	China	1995-Jan-01	EPI_ISL_111269	A/Wuhan/359/1995			Wentworth,D.E.; Dugan,V.; Halpin,R.; Lin,X.; Bera,J.; Ghedin,E.; Fedorova,N.; Overton,L.; Tsitrin,T.; Stockwell,T.; Amedeo,P.; Bishop,B.; Chen,H.; Edworthy,P.; Gupta,N.; Katzel,D.; Li,K.; Schobel,S.; Shrivastava,S.; Thovarai,V.; Wang,S.; Westgeest,K.B.; van Beek,R.; Bestebroer,T.M.; de Jong,J.C.; Rimmelzwaan,G.F.; Osterhaus,A.D.M.E.; Fouchier,R.A.M.; Bao,Y.; Sanders,R.; Dernovoy,D.; Kiryutin,B.; …
EPI362717	NA	Japan	1993-Jan-01	EPI_ISL_111084	A/Yamagata/62/1993			Wentworth,D.E.; Dugan,V.; Halpin,R.; Lin,X.; Bera,J.; Ghedin,E.; Fedorova,N.; Overton,L.; Tsitrin,T.; Stockwell,T.; Amedeo,P.; Bishop,B.; Chen,H.; Edworthy,P.; Gupta,N.; Katzel,D.; Li,K.; Schobel,S.; Shrivastava,S.; Thovarai,V.; Wang,S.; Westgeest,K.B.; van Beek,R.; Bestebroer,T.M.; de Jong,J.C.; Rimmelzwaan,G.F.; Osterhaus,A.D.M.E.; Fouchier,R.A.M.; Bao,Y.; Sanders,R.; Dernovoy,D.; Kiryutin,B.; …
EPI362396	NA	Netherlands	1970-Jan-01	EPI_ISL_110776	A/Bilthoven/93/1970			Wentworth,D.E.; Dugan,V.; Halpin,R.; Lin,X.; Bera,J.; Ghedin,E.; Fedorova,N.; Overton,L.; Tsitrin,T.; Stockwell,T.; Amedeo,P.; Bishop,B.; Chen,H.; Edworthy,P.; Gupta,N.; Katzel,D.; Li,K.; Schobel,S.; Shrivastava,S.; Thovarai,V.; Wang,S.; Westgeest,K.B.; van Beek,R.; Bestebroer,T.M.; de Jong,J.C.; Rimmelzwaan,G.F.; Osterhaus,A.D.M.E.; Fouchier,R.A.M.; Bao,Y.; Sanders,R.; Dernovoy,D.; Kiryutin,B.; …
EPI362871	NA	Netherlands	1998-May-12	EPI_ISL_111338	A/Netherlands/414/1998			Wentworth,D.E.; Dugan,V.; Halpin,R.; Lin,X.; Bera,J.; Ghedin,E.; Fedorova,N.; Overton,L.; Tsitrin,T.; Stockwell,T.; Amedeo,P.; Bishop,B.; Chen,H.; Edworthy,P.; Gupta,N.; Katzel,D.; Li,K.; Schobel,S.; Shrivastava,S.; Thovarai,V.; Wang,S.; Westgeest,K.B.; van Beek,R.; Bestebroer,T.M.; de Jong,J.C.; Rimmelzwaan,G.F.; Osterhaus,A.D.M.E.; Fouchier,R.A.M.; Bao,Y.; Sanders,R.; Dernovoy,D.; Kiryutin,B.; …
EPI2002035	NA	United States	2022-Jan-07	EPI_ISL_11407155	A/Michigan/UOM10043485444/2022	University of Michigan Clinical Microbiology Laboratory	University of Michigan
EPI2002027	NA	United States	2022-Jan-06	EPI_ISL_11407154	A/Michigan/UOM10043471401/2022	University of Michigan Clinical Microbiology Laboratory	University of Michigan
EPI2002019	NA	United States	2022-Jan-05	EPI_ISL_11407153	A/Michigan/UOM10043452746/2022	University of Michigan Clinical Microbiology Laboratory	University of Michigan
EPI2002011	NA	United States	2022-Jan-04	EPI_ISL_11407152	A/Michigan/UOM10043439017/2022	University of Michigan Clinical Microbiology Laboratory	University of Michigan
EPI2001867	NA	United States	2021-Dec-23	EPI_ISL_11407134	A/Michigan/UOM10043290621/2021	University of Michigan Clinical Microbiology Laboratory	University of Michigan
EPI2001859	NA	United States	2021-Dec-22	EPI_ISL_11407133	A/Michigan/UOM10043281604/2021	University of Michigan Clinical Microbiology Laboratory	University of Michigan
EPI2001851	NA	United States	2021-Dec-21	EPI_ISL_11407132	A/Michigan/UOM10043264380/2021	University of Michigan Clinical Microbiology Laboratory	University of Michigan
EPI2001843	NA	United States	2021-Dec-21	EPI_ISL_11407131	A/Michigan/UOM10043261120/2021	University of Michigan Clinical Microbiology Laboratory	University of Michigan
EPI2001827	NA	United States	2021-Dec-21	EPI_ISL_11407129	A/Michigan/UOM10043256035/2021	University of Michigan Clinical Microbiology Laboratory	University of Michigan
EPI2001819	NA	United States	2021-Dec-21	EPI_ISL_11407128	A/Michigan/UOM10043255300/2021	University of Michigan Clinical Microbiology Laboratory	University of Michigan
EPI2001811	NA	United States	2021-Dec-20	EPI_ISL_11407127	A/Michigan/UOM10043244699/2021	University of Michigan Clinical Microbiology Laboratory	University of Michigan
EPI2001803	NA	United States	2021-Dec-20	EPI_ISL_11407126	A/Michigan/UOM10043243981/2021	University of Michigan Clinical Microbiology Laboratory	University of Michigan
EPI2001795	NA	United States	2021-Dec-20	EPI_ISL_11407125	A/Michigan/UOM10043243406/2021	University of Michigan Clinical Microbiology Laboratory	University of Michigan
EPI2001787	NA	United States	2021-Dec-20	EPI_ISL_11407124	A/Michigan/UOM10043242631/2021	University of Michigan Clinical Microbiology Laboratory	University of Michigan
EPI2001779	NA	United States	2021-Dec-20	EPI_ISL_11407123	A/Michigan/UOM10043240231/2021	University of Michigan Clinical Microbiology Laboratory	University of Michigan
EPI2001771	NA	United States	2021-Dec-20	EPI_ISL_11407122	A/Michigan/UOM10043240198/2021	University of Michigan Clinical Microbiology Laboratory	University of Michigan
EPI2001763	NA	United States	2021-Dec-19	EPI_ISL_11407121	A/Michigan/UOM10043223909/2021	University of Michigan Clinical Microbiology Laboratory	University of Michigan
EPI2001755	NA	United States	2021-Dec-18	EPI_ISL_11407120	A/Michigan/UOM10043222656/2021	University of Michigan Clinical Microbiology Laboratory	University of Michigan
EPI2001747	NA	United States	2021-Dec-18	EPI_ISL_11407119	A/Michigan/UOM10043220217/2021	University of Michigan Clinical Microbiology Laboratory	University of Michigan
EPI2001739	NA	United States	2021-Dec-17	EPI_ISL_11407118	A/Michigan/UOM10043200708/2021	University of Michigan Clinical Microbiology Laboratory	University of Michigan
EPI2001731	NA	United States	2021-Dec-16	EPI_ISL_11407117	A/Michigan/UOM10043189486/2021	University of Michigan Clinical Microbiology Laboratory	University of Michigan
EPI2001723	NA	United States	2021-Dec-16	EPI_ISL_11407116	A/Michigan/UOM10043186177/2021	University of Michigan Clinical Microbiology Laboratory	University of Michigan
EPI2001715	NA	United States	2021-Dec-16	EPI_ISL_11407115	A/Michigan/UOM10043185829/2021	University of Michigan Clinical Microbiology Laboratory	University of Michigan
EPI2001707	NA	United States	2021-Dec-15	EPI_ISL_11407114	A/Michigan/UOM10043170293/2021	University of Michigan Clinical Microbiology Laboratory	University of Michigan
EPI2001699	NA	United States	2021-Dec-15	EPI_ISL_11407113	A/Michigan/UOM10043160296/2021	University of Michigan Clinical Microbiology Laboratory	University of Michigan
EPI2001691	NA	United States	2021-Dec-14	EPI_ISL_11407112	A/Michigan/UOM10043145958/2021	University of Michigan Clinical Microbiology Laboratory	University of Michigan
EPI2001675	NA	United States	2021-Dec-11	EPI_ISL_11407110	A/Michigan/UOM10043099825/2021	University of Michigan Clinical Microbiology Laboratory	University of Michigan
EPI2001667	NA	United States	2021-Dec-10	EPI_ISL_11407109	A/Michigan/UOM10043091180/2021	University of Michigan Clinical Microbiology Laboratory	University of Michigan
EPI2001659	NA	United States	2021-Dec-10	EPI_ISL_11407108	A/Michigan/UOM10043089797/2021	University of Michigan Clinical Microbiology Laboratory	University of Michigan
EPI2001651	NA	United States	2021-Dec-10	EPI_ISL_11407107	A/Michigan/UOM10043084068/2021	University of Michigan Clinical Microbiology Laboratory	University of Michigan
EPI2001451	NA	United States	2021-Nov-17	EPI_ISL_11403130	A/Michigan/UOM10042723375/2021	University of Michigan Clinical Microbiology Laboratory	University of Michigan
EPI2001443	NA	United States	2021-Nov-15	EPI_ISL_11403113	A/Michigan/UOM10042681693/2021	University of Michigan Clinical Microbiology Laboratory	University of Michigan
EPI2001435	NA	United States	2021-Nov-15	EPI_ISL_11403112	A/Michigan/UOM10042677644/2021	University of Michigan Clinical Microbiology Laboratory	University of Michigan
EPI2001427	NA	United States	2021-Nov-15	EPI_ISL_11403111	A/Michigan/UOM10042676488/2021	University of Michigan Clinical Microbiology Laboratory	University of Michigan
EPI2001419	NA	United States	2021-Nov-15	EPI_ISL_11403110	A/Michigan/UOM10042670063/2021	University of Michigan Clinical Microbiology Laboratory	University of Michigan
EPI2001411	NA	United States	2021-Nov-14	EPI_ISL_11403109	A/Michigan/UOM10042664472/2021	University of Michigan Clinical Microbiology Laboratory	University of Michigan
EPI2001403	NA	United States	2021-Nov-13	EPI_ISL_11403108	A/Michigan/UOM10042655033/2021	University of Michigan Clinical Microbiology Laboratory	University of Michigan
EPI2001395	NA	United States	2021-Nov-13	EPI_ISL_11403107	A/Michigan/UOM10042652440/2021	University of Michigan Clinical Microbiology Laboratory	University of Michigan
EPI2001387	NA	United States	2021-Nov-12	EPI_ISL_11403106	A/Michigan/UOM10042647812/2021	University of Michigan Clinical Microbiology Laboratory	University of Michigan
EPI2001379	NA	United States	2021-Nov-12	EPI_ISL_11403105	A/Michigan/UOM10042643869/2021	University of Michigan Clinical Microbiology Laboratory	University of Michigan
EPI2001371	NA	United States	2021-Nov-12	EPI_ISL_11403104	A/Michigan/UOM10042642653/2021	University of Michigan Clinical Microbiology Laboratory	University of Michigan
EPI2001363	NA	United States	2021-Nov-12	EPI_ISL_11403103	A/Michigan/UOM10042638595/2021	University of Michigan Clinical Microbiology Laboratory	University of Michigan
EPI2001355	NA	United States	2021-Nov-11	EPI_ISL_11403102	A/Michigan/UOM10042628415/2021	University of Michigan Clinical Microbiology Laboratory	University of Michigan
EPI2001347	NA	United States	2021-Nov-11	EPI_ISL_11403101	A/Michigan/UOM10042621050/2021	University of Michigan Clinical Microbiology Laboratory	University of Michigan
EPI2001339	NA	United States	2021-Nov-10	EPI_ISL_11403100	A/Michigan/UOM10042608677/2021	University of Michigan Clinical Microbiology Laboratory	University of Michigan
EPI2001331	NA	United States	2021-Nov-10	EPI_ISL_11403099	A/Michigan/UOM10042606980/2021	University of Michigan Clinical Microbiology Laboratory	University of Michigan
[truncated: 56,502 more rows]
