# Supplementary material for: Locations and structures of influenza A virus packaging-associated signals and other functional elements via an in silico pipeline for predicting constrained features in RNA viruses
Source: PLoS Comput Biol. 2024 Apr 22;20(4):e1012009. doi: 10.1371/journal.pcbi.1012009 (PMC11034665; doi:10.1371/journal.pcbi.1012009)
Supplement: S50 Table — (XLSX) [file pcbi.1012009.s051.xlsx]

## Sheet: Acknowledge Table
We gratefully acknowledge the authors, originating and submitting laboratories of the sequences from GISAID’s EpiFlu Database on which this research is based. The list is detailed below.
All submitters of data may be contacted directly via www.gisaid.org
Segment ID	Segment	Country	Collection date	Isolate-ID	Isolate name	Originating Lab	Submitting Lab	Authors
EPI347461	MP	United States	2011-Oct-07	EPI_ISL_100421	A/Arkansas/04/2011	Arkansas Department of Health	Centers for Disease Control and Prevention
EPI347464	MP	United States	2011-Dec-05	EPI_ISL_100422	A/Arkansas/05/2011	Arkansas Department of Health	Centers for Disease Control and Prevention
EPI347467	MP	Bangladesh	2011-Aug-08	EPI_ISL_100423	A/Bangladesh/5006/2011	icddr,b International Centre for Diarrhoeal Disease Research, Bangladesh	Centers for Disease Control and Prevention
EPI347470	MP	China	2011-Sep-13	EPI_ISL_100424	A/Beijing-Xicheng/11542/2011	WHO Chinese National Influenza Center	Centers for Disease Control and Prevention
EPI347473	MP	United States	2011-Oct-09	EPI_ISL_100425	A/California/30/2011	California Department of Health Services	Centers for Disease Control and Prevention
EPI347476	MP	United States	2011-Nov-08	EPI_ISL_100426	A/Colorado/15/2011	Colorado Department of Health Lab	Centers for Disease Control and Prevention
EPI347479	MP	United States	2011-Nov-22	EPI_ISL_100427	A/Colorado/17/2011	Colorado Department of Health Lab	Centers for Disease Control and Prevention
EPI347482	MP	United States	2011-Nov-23	EPI_ISL_100428	A/Delaware/11/2011	Delaware Public Health Lab	Centers for Disease Control and Prevention
EPI347484	MP	El Salvador	2011-Sep-21	EPI_ISL_100429	A/El Salvador/1513/2011	Contiguo a Hospital Rosales	Centers for Disease Control and Prevention
EPI347487	MP	United States	2011-Oct-20	EPI_ISL_100430	A/Florida/29/2011	Florida Department of Health-Jacksonville	Centers for Disease Control and Prevention
EPI349768	MP	United States	2011-Oct-28	EPI_ISL_100431	A/Hawaii/09/2011	State of Hawaii Department of Health	Centers for Disease Control and Prevention
EPI347492	MP	United States	2011-Nov-29	EPI_ISL_100432	A/Indiana/11/2011	Indiana State Department of Health Laboratories	Centers for Disease Control and Prevention
EPI347495	MP	United States	2011-Nov-05	EPI_ISL_100433	A/Iowa/10/2011	Iowa State Hygienic Laboratory	Centers for Disease Control and Prevention
EPI347498	MP	United States	2011-Nov-17	EPI_ISL_100434	A/Iowa/11/2011	Iowa State Hygienic Laboratory	Centers for Disease Control and Prevention
EPI347504	MP	United States	2011-Nov-04	EPI_ISL_100436	A/Kentucky/05/2011	Kentucky Division of Laboratory Services	Centers for Disease Control and Prevention
EPI347507	MP	United States	2011-Nov-23	EPI_ISL_100437	A/Massachusetts/11/2011	Massachusetts Department of Public Health	Centers for Disease Control and Prevention
EPI347510	MP	United States	2011-Nov-02	EPI_ISL_100438	A/Minnesota/20/2011	Minnesota Department of Health	Centers for Disease Control and Prevention
EPI347513	MP	United States	2011-Nov-17	EPI_ISL_100439	A/Minnesota/22/2011	Minnesota Department of Health	Centers for Disease Control and Prevention
EPI347516	MP	United States	2011-Nov-23	EPI_ISL_100440	A/Mississippi/09/2011	Mississippi Public Health Laboratory	Centers for Disease Control and Prevention
EPI347519	MP	United States	2011-Nov-30	EPI_ISL_100441	A/Montana/08/2011	Montana Public Health Laboratory	Centers for Disease Control and Prevention
EPI347522	MP	United States	2011-Nov-02	EPI_ISL_100442	A/Nebraska/14/2011	Nebraska Public Health Lab	Centers for Disease Control and Prevention
EPI347524	MP	United States	2011-Dec-01	EPI_ISL_100443	A/North Carolina/10/2011	North Carolina State Laboratory of Public Health	Centers for Disease Control and Prevention
EPI347527	MP	United States	2011-Nov-05	EPI_ISL_100444	A/Ohio/05/2011	Ohio Department of Health Laboratories	Centers for Disease Control and Prevention
EPI347530	MP	United States	2011-Oct-27	EPI_ISL_100445	A/Oregon/09/2011	Oregon Public Health Laboratory	Centers for Disease Control and Prevention
EPI348468	MP	United States	2011-Nov-16	EPI_ISL_100446	A/Pennsylvania/15/2011	Pennsylvania Department of Health	Centers for Disease Control and Prevention
EPI347534	MP	Puerto Rico	2011-Oct-20	EPI_ISL_100447	A/Puerto Rico/23/2011	Puerto Rico Department of Health	Centers for Disease Control and Prevention
EPI348470	MP	Taiwan	2011-Nov-11	EPI_ISL_100448	A/Taiwan/1462/2011	ADImmune Corporation	Centers for Disease Control and Prevention
EPI347539	MP	United States	2011-Nov-28	EPI_ISL_100449	A/Utah/14/2011	Utah Public Health Laboratory	Centers for Disease Control and Prevention
EPI347542	MP	United States	2011-Nov-06	EPI_ISL_100450	A/Utah/12/2011	Utah Department of Health	Centers for Disease Control and Prevention
EPI347573	MP	Sweden	2011-Nov-27	EPI_ISL_100462	A/Stockholm/32/2011		Public Health Agency of Sweden
EPI347579	MP	Sweden	2011-Nov-19	EPI_ISL_100465	A/Stockholm/33/2011		Public Health Agency of Sweden
EPI347582	MP	Sweden	2011-Nov-23	EPI_ISL_100466	A/Karlstad/3/2011		Public Health Agency of Sweden
EPI347587	MP	Sweden	2011-Nov-27	EPI_ISL_100468	A/Stockholm/37/2011		Public Health Agency of Sweden
EPI347593	MP	Sweden	2011-Dec-02	EPI_ISL_100470	A/Stockholm/31/2011		Public Health Agency of Sweden
EPI347596	MP	Sweden	2011-Dec-16	EPI_ISL_100471	A/Vaxjo/1/2011		Public Health Agency of Sweden
EPI347602	MP	United States	2011-Nov-14	EPI_ISL_100475	A/Iowa/07/2011	Iowa State Hygienic Laboratory	Centers for Disease Control and Prevention
EPI347605	MP	United States	2011-Nov-14	EPI_ISL_100476	A/Iowa/08/2011	Iowa State Hygienic Laboratory	Centers for Disease Control and Prevention
EPI347671	MP	Japan	2011-Sep-07	EPI_ISL_100513	A/YOKOHAMA/145/2011	Yokohama City Institute of Public Health.	National Institute of Infectious Diseases (NIID)	Fujisaki,Seiichiro; Kim,Namhee; Aya,Sato; Tahiro,Masato; Odagiri,Takato'
EPI347674	MP	Japan	2011-Oct-14	EPI_ISL_100514	A/SENDAI-H/1334/2011		National Institute of Infectious Diseases (NIID)	Fujisaki,Seiichiro; Kim,Namhee; Aya,Sato; Tahiro,Masato; Odagiri,Takato'
EPI347677	MP	Japan	2011-Oct-14	EPI_ISL_100515	A/SENDAI-H/1335/2011		National Institute of Infectious Diseases (NIID)	Fujisaki,Seiichiro; Kim,Namhee; Aya,Sato; Tahiro,Masato; Odagiri,Takato'
EPI347680	MP	Japan	2011-Sep-27	EPI_ISL_100516	A/YAMAGUCHI/70/2011	Yamaguchi Prefectural Institute of Public Health and Environment	National Institute of Infectious Diseases (NIID)	Fujisaki,Seiichiro; Kim,Namhee; Aya,Sato; Tahiro,Masato; Odagiri,Takato'
EPI347683	MP	Japan	2011-Oct-17	EPI_ISL_100517	A/YAMAGUCHI/72/2011	Yamaguchi Prefectural Institute of Public Health and Environment	National Institute of Infectious Diseases (NIID)	Fujisaki,Seiichiro; Kim,Namhee; Aya,Sato; Tahiro,Masato; Odagiri,Takato'
EPI347686	MP	Japan	2011-Oct-20	EPI_ISL_100518	A/YOKOHAMA/149/2011	Yokohama City Institute of Public Health.	National Institute of Infectious Diseases (NIID)	Fujisaki,Seiichiro; Kim,Namhee; Aya,Sato; Tahiro,Masato; Odagiri,Takato'
EPI347689	MP	Japan	2011-Oct-19	EPI_ISL_100519	A/YOKOHAMA/150/2011	Yokohama City Institute of Public Health.	National Institute of Infectious Diseases (NIID)	Fujisaki,Seiichiro; Kim,Namhee; Aya,Sato; Tahiro,Masato; Odagiri,Takato'
EPI347692	MP	Japan	2011-Oct-05	EPI_ISL_100520	A/OITA/92/2011	Oita Prefectural Institute of Health and Environment	National Institute of Infectious Diseases (NIID)	Fujisaki,Seiichiro; Kim,Namhee; Aya,Sato; Tahiro,Masato; Odagiri,Takato'
EPI347695	MP	Japan	2011-Oct-29	EPI_ISL_100521	A/HIROSHIMA-C/53/2011	Hiroshima City Institute of Public Health	National Institute of Infectious Diseases (NIID)	Fujisaki,Seiichiro; Kim,Namhee; Aya,Sato; Tashiro,Masato; Odagiri,Takato'
EPI347698	MP	Japan	2011-Oct-26	EPI_ISL_100522	A/HIROSHIMA/115/2011	Center for Public Health and Environment, Hiroshima Prefectural Technology Research Institute	National Institute of Infectious Diseases (NIID)	Fujisaki,Seiichiro; Kim,Namhee; Aya,Sato; Tashiro,Masato; Odagiri,Takato'
EPI347701	MP	Japan	2011-Oct-21	EPI_ISL_100523	A/KOBE/241/2011	Kobe Institute of Health	National Institute of Infectious Diseases (NIID)	Fujisaki,Seiichiro; Kim,Namhee; Aya,Sato; Tashiro,Masato; Odagiri,Takato'
EPI347704	MP	Japan	2011-Oct-24	EPI_ISL_100524	A/HYOGO/2002/2011	Hyogo Prefectural Institute of Public Health and Consumer Sciences	National Institute of Infectious Diseases (NIID)	Fujisaki,Seiichiro; Kim,Namhee; Aya,Sato; Tashiro,Masato; Odagiri,Takato'
EPI347707	MP	Lao, People's Democratic Republic	2011-Aug-29	EPI_ISL_100525	A/Laos/I539/2011	Ministry of Health Laos	National Institute of Infectious Diseases (NIID)	Fujisaki,Seiichiro; Kim,Namhee; Aya,Sato; Tashiro,Masato; Odagiri,Takato'
EPI347710	MP	Lao, People's Democratic Republic	2011-Aug-29	EPI_ISL_100526	A/Laos/I544/2011	Ministry of Health Laos	National Institute of Infectious Diseases (NIID)	Fujisaki,Seiichiro; Kim,Namhee; Aya,Sato; Tashiro,Masato; Odagiri,Takato'
EPI347713	MP	Lao, People's Democratic Republic	2011-Aug-29	EPI_ISL_100527	A/Laos/I545/2011	Ministry of Health Laos	National Institute of Infectious Diseases (NIID)	Fujisaki,Seiichiro; Kim,Namhee; Aya,Sato; Tashiro,Masato; Odagiri,Takato'
EPI347716	MP	Lao, People's Democratic Republic	2011-Sep-08	EPI_ISL_100528	A/Laos/I568/2011	Ministry of Health Laos	National Institute of Infectious Diseases (NIID)	Fujisaki,Seiichiro; Kim,Namhee; Aya,Sato; Tashiro,Masato; Odagiri,Takato'
EPI347719	MP	Lao, People's Democratic Republic	2011-Sep-19	EPI_ISL_100529	A/Laos/I598/2011	Ministry of Health Laos	National Institute of Infectious Diseases (NIID)	Fujisaki,Seiichiro; Kim,Namhee; Aya,Sato; Tashiro,Masato; Odagiri,Takato'
EPI347722	MP	Lao, People's Democratic Republic	2011-Sep-19	EPI_ISL_100530	A/Laos/I600/2011	Ministry of Health Laos	National Institute of Infectious Diseases (NIID)	Fujisaki,Seiichiro; Kim,Namhee; Aya,Sato; Tashiro,Masato; Odagiri,Takato'
EPI347725	MP	Lao, People's Democratic Republic	2011-Sep-19	EPI_ISL_100531	A/Laos/I607/2011	Ministry of Health Laos	National Institute of Infectious Diseases (NIID)	Fujisaki,Seiichiro; Kim,Namhee; Aya,Sato; Tashiro,Masato; Odagiri,Takato'
EPI347728	MP	Lao, People's Democratic Republic	2011-Sep-13	EPI_ISL_100532	A/Laos/I594/2011	Ministry of Health Laos	National Institute of Infectious Diseases (NIID)	Fujisaki,Seiichiro; Kim,Namhee; Aya,Sato; Tashiro,Masato; Odagiri,Takato'
EPI347731	MP	Lao, People's Democratic Republic	2011-Sep-19	EPI_ISL_100533	A/Laos/I612/2011	Ministry of Health Laos	National Institute of Infectious Diseases (NIID)	Fujisaki,Seiichiro; Kim,Namhee; Aya,Sato; Tashiro,Masato; Odagiri,Takato'
EPI347734	MP	Lao, People's Democratic Republic	2011-Sep-19	EPI_ISL_100534	A/Laos/I614/2011	Ministry of Health Laos	National Institute of Infectious Diseases (NIID)	Fujisaki,Seiichiro; Kim,Namhee; Aya,Sato; Tashiro,Masato; Odagiri,Takato'
EPI350192	MP	Japan	2011-Oct-25	EPI_ISL_101333	A/AICHI/233/2011	Chiba Prefectural Institute of Public Health	National Institute of Infectious Diseases (NIID)	Fujisaki,Seiichiro; Kim,Namhee; Tashiro,Masato; Odagiri,Takato'
EPI350194	MP	Japan	2011-Nov-01	EPI_ISL_101334	A/AICHI/234/2011	Aichi Prefectural Institute of Public Health	National Institute of Infectious Diseases (NIID)	Fujisaki,Seiichiro; Kim,Namhee; Tashiro,Masato; Odagiri,Takato'
EPI350196	MP	Japan	2011-Nov-14	EPI_ISL_101335	A/OSAKA/107/2011	Osaka Prefectural Institute of Public Health	National Institute of Infectious Diseases (NIID)	Fujisaki,Seiichiro; Kim,Namhee; Tahiro,Masato; Odagiri,Takato'
EPI350198	MP	Japan	2011-Nov-15	EPI_ISL_101336	A/OSAKA/110/2011	Osaka Prefectural Institute of Public Health	National Institute of Infectious Diseases (NIID)	Fujisaki,Seiichiro; Kim,Namhee; Tahiro,Masato; Odagiri,Takato'
EPI350200	MP	Japan	2011-Nov-28	EPI_ISL_101337	A/KITAKYUSYU/14/2011	Kitakyusyu City Institute of Enviromental Sciences	National Institute of Infectious Diseases (NIID)	Fujisaki,Seiichiro; Kim,Namhee; Tashiro,Masato; Odagiri,Takato'
EPI350202	MP	Japan	2011-Dec-02	EPI_ISL_101338	A/HYOGO/2004/2011	Hyogo Prefectural Institute of Public Health and Consumer Sciences	National Institute of Infectious Diseases (NIID)	Fujisaki,Seiichiro; Kim,Namhee; Tashiro,Masato; Odagiri,Takato'
EPI350204	MP	Taiwan	2011-Oct-03	EPI_ISL_101339	A/Taiwan/1418/2011	Center for Disease Control	National Institute of Infectious Diseases (NIID)	Fujisaki,Seiichiro; Kim,Namhee; Tahiro,Masato; Odagiri,Takato'
EPI350206	MP	Taiwan	2011-Oct-28	EPI_ISL_101340	A/Taiwan/1449/2011	Center for Disease Control	National Institute of Infectious Diseases (NIID)	Fujisaki,Seiichiro; Kim,Namhee; Tahiro,Masato; Odagiri,Takato'
EPI350208	MP	Taiwan	2011-Nov-19	EPI_ISL_101341	A/Taiwan/1487/2011	Center for Disease Control	National Institute of Infectious Diseases (NIID)	Fujisaki,Seiichiro; Kim,Namhee; Tahiro,Masato; Odagiri,Takato'
EPI350210	MP	Taiwan	2011-Nov-18	EPI_ISL_101342	A/Taiwan/1488/2011	Center for Disease Control	National Institute of Infectious Diseases (NIID)	Fujisaki,Seiichiro; Kim,Namhee; Tahiro,Masato; Odagiri,Takato'
EPI350212	MP	Japan	2011-Nov-13	EPI_ISL_101343	A/SENDAI/24/2011	Sendai City Institute of Public Health	National Institute of Infectious Diseases (NIID)	Fujisaki,Seiichiro; Kim,Namhee; Tahiro,Masato; Odagiri,Takato'
EPI350214	MP	Japan	2011-Nov-22	EPI_ISL_101344	A/SENDAI/26/2011	Sendai City Institute of Public Health	National Institute of Infectious Diseases (NIID)	Fujisaki,Seiichiro; Kim,Namhee; Tahiro,Masato; Odagiri,Takato'
EPI350216	MP	Japan	2011-Nov-18	EPI_ISL_101345	A/MIE/28/2011	Mie Prefecture Health and Environment Research Institute	National Institute of Infectious Diseases (NIID)	Fujisaki,Seiichiro; Kim,Namhee; Tahiro,Masato; Odagiri,Takato'
EPI350218	MP	Japan	2011-Sep-29	EPI_ISL_101346	A/SAITAMA-C/140/2011	Saitama City Institute of Health Science and Research	National Institute of Infectious Diseases (NIID)	Fujisaki,Seiichiro; Kim,Namhee; Tahiro,Masato; Odagiri,Takato'
EPI350220	MP	Japan	2011-Nov-26	EPI_ISL_101347	A/SAKAI/42/2011	Sakai City Institute of Public Health	National Institute of Infectious Diseases (NIID)	Fujisaki,Seiichiro; Kim,Namhee; Tahiro,Masato; Odagiri,Takato'
EPI350222	MP	Japan	2011-Nov-15	EPI_ISL_101348	A/NAGANO/3616/2011	Nagano Environmental Conservation Research Institute	National Institute of Infectious Diseases (NIID)	Fujisaki,Seiichiro; Kim,Namhee; Tahiro,Masato; Odagiri,Takato'
EPI350224	MP	Japan	2011-Nov-15	EPI_ISL_101349	A/TOKUSHIMA/10/2011	Tokushima Prefectural Centre for Public Health and Environmental Sciences	National Institute of Infectious Diseases (NIID)	Fujisaki,Seiichiro; Kim,Namhee; Tahiro,Masato; Odagiri,Takato'
EPI350226	MP	Japan	2011-Nov-17	EPI_ISL_101350	A/OITA/94/2011	Oita Prefectural Institute of Health and Environment	National Institute of Infectious Diseases (NIID)	Fujisaki,Seiichiro; Kim,Namhee; Tahiro,Masato; Odagiri,Takato'
EPI348471	MP	China	2011-Sep-06	EPI_ISL_101367	A/Guangdong-Xiangzhou/1748/2011	WHO Chinese National Influenza Center	Centers for Disease Control and Prevention
EPI348475	MP	Thailand	2011-Sep-20	EPI_ISL_101368	A/Chiang Rai/277/2011	WHO National Influenza Centre, National Institute of Medical Research (NIMR)	Centers for Disease Control and Prevention
EPI348656	MP	Spain	2011-Dec-30	EPI_ISL_101390	A/Valencia/S025243/2011		Hospital Clínic de Barcelona	Anton, A.; Marcos, MA.; Isanta, R.; Pumarola, T.
EPI348658	MP	Spain	2012-Jan-05	EPI_ISL_101391	A/Valencia/S010111/2012		Hospital Clínic de Barcelona	Anton, A.; Marcos, MA.; Isanta, R.; Pumarola, T.
EPI348661	MP	Spain	2011-Dec-27	EPI_ISL_101392	A/Catalonia/S4320/2011	Hospital Clínic de Barcelona	Hospital Clínic de Barcelona	Anton, A.; Marcos, MA.; Isanta, R.; Pumarola, T.
EPI348664	MP	Spain	2011-Dec-28	EPI_ISL_101393	A/Catalonia/S4345/2011	Hospital Clínic de Barcelona	Hospital Clínic de Barcelona	Anton, A.; Marcos, MA.; Isanta, R.; Pumarola, T.
EPI348667	MP	Spain	2012-Jan-03	EPI_ISL_101394	A/Catalonia/S4360/2012	Hospital Clínic de Barcelona	Hospital Clínic de Barcelona	Anton, A.; Marcos, MA.; Isanta, R.; Pumarola, T.
EPI348670	MP	Spain	2012-Jan-04	EPI_ISL_101395	A/Catalonia/S4365/2012	Hospital Clínic de Barcelona	Hospital Clínic de Barcelona	Anton, A.; Marcos, MA.; Isanta, R.; Pumarola, T.
EPI348673	MP	Spain	2012-Jan-03	EPI_ISL_101396	A/Catalonia/S4367/2012	Hospital Clínic de Barcelona	Hospital Clínic de Barcelona	Anton, A.; Marcos, MA.; Isanta, R.; Pumarola, T.
EPI353201	MP	Japan	2011-Sep-27	EPI_ISL_101477	A/KYOTO/13/2011	Kyoto Prefectural Institute of Public Health and Environment	National Institute of Infectious Diseases (NIID)	Fujisaki,Seiichiro; Kim,Namhee; Aya,Sato; Tashiro,Masato; Odagiri,Takato'
EPI353202	MP	Lao, People's Democratic Republic	2011-Sep-20	EPI_ISL_101478	A/Laos/I621/2011	Ministry of Health Laos	National Institute of Infectious Diseases (NIID)	Fujisaki,Seiichiro; Kim,Namhee; Aya,Sato; Tashiro,Masato; Odagiri,Takato'
EPI353204	MP	Lao, People's Democratic Republic	2011-Sep-26	EPI_ISL_101479	A/Laos/I640/2011	Ministry of Health Laos	National Institute of Infectious Diseases (NIID)	Fujisaki,Seiichiro; Kim,Namhee; Aya,Sato; Tashiro,Masato; Odagiri,Takato'
EPI353206	MP	Lao, People's Democratic Republic	2011-Sep-07	EPI_ISL_101480	A/Laos/SA085/2011	Ministry of Health Laos	National Institute of Infectious Diseases (NIID)	Fujisaki,Seiichiro; Kim,Namhee; Aya,Sato; Tahiro,Masato; Odagiri,Takato'
EPI353208	MP	Lao, People's Democratic Republic	2011-Sep-26	EPI_ISL_101481	A/Laos/SA099/2011	Ministry of Health Laos	National Institute of Infectious Diseases (NIID)	Fujisaki,Seiichiro; Kim,Namhee; Aya,Sato; Tahiro,Masato; Odagiri,Takato'
EPI353210	MP	Japan	2011-Oct-14	EPI_ISL_101482	A/SAGA/193/2011	Saga Prefectural Institute of Public Health and Pharmaceutical Research	National Institute of Infectious Diseases (NIID)	Fujisaki,Seiichiro; Kim,Namhee; Aya,Sato; Tahiro,Masato; Odagiri,Takato'
EPI353212	MP	Japan	2011-Nov-04	EPI_ISL_101483	A/OSAKA/104/2011	Osaka Prefectural Institute of Public Health	National Institute of Infectious Diseases (NIID)	Fujisaki,Seiichiro; Kim,Namhee; Aya,Sato; Tahiro,Masato; Odagiri,Takato'
EPI353214	MP	Japan	2011-Oct-17	EPI_ISL_101484	A/KANAGAWA/90/2011	Kanagawa Prefectural Institute of Public Health	National Institute of Infectious Diseases (NIID)	Fujisaki,Seiichiro; Kim,Namhee; Aya,Sato; Tashiro,Masato; Odagiri,Takato'
EPI353216	MP	Japan	2011-Nov-16	EPI_ISL_101485	A/KOBE/254/2011	Kobe Institute of Health	National Institute of Infectious Diseases (NIID)	Fujisaki,Seiichiro; Kim,Namhee; Aya,Sato; Tashiro,Masato; Odagiri,Takato'
EPI353218	MP	Japan	2011-Nov-17	EPI_ISL_101486	A/KOBE/255/2011	Kobe Institute of Health	National Institute of Infectious Diseases (NIID)	Fujisaki,Seiichiro; Kim,Namhee; Aya,Sato; Tashiro,Masato; Odagiri,Takato'
EPI349105	MP	Australia	2011-Oct-24	EPI_ISL_101506	A/Victoria/361/2011	Melbourne Pathology	WHO Collaborating Centre for Reference and Research on Influenza	Deng,Y-M; Caldwell,N; Iannello,P; Komadina,N
EPI349366	MP	United States	2011-Nov-24	EPI_ISL_101594	A/California/34/2011	California Department of Health Services	Centers for Disease Control and Prevention
EPI349369	MP	United States	2011-Dec-15	EPI_ISL_101595	A/Nebraska/15/2011	Nebraska Public Health Lab	Centers for Disease Control and Prevention
EPI349372	MP	United States	2011-Dec-07	EPI_ISL_101596	A/Alabama/04/2011	ADPH Bureau of Clinical Laboratories	Centers for Disease Control and Prevention
EPI349376	MP	United States	2011-Dec-11	EPI_ISL_101597	A/Kansas/11/2011	Kansas Department of Health and Environment	Centers for Disease Control and Prevention
EPI349380	MP	Puerto Rico	2011-Nov-10	EPI_ISL_101598	A/Puerto Rico/24/2011	Puerto Rico Department of Health	Centers for Disease Control and Prevention
EPI349386	MP	United States	2011-Dec-13	EPI_ISL_101599	A/Washington/18/2011	Spokane Regional Health District	Centers for Disease Control and Prevention
EPI349750	MP	United States	2011-Dec-01	EPI_ISL_101915	A/North Carolina/11/2011	North Carolina State Laboratory of Public Health	Centers for Disease Control and Prevention
EPI349753	MP	Paraguay	2011-Oct-11	EPI_ISL_101916	A/Paraguay/216/2011	Central Laboratory of Public Health	Centers for Disease Control and Prevention
EPI349756	MP	United States	2011-Dec-01	EPI_ISL_101917	A/California/35/2011	California Department of Health Services	Centers for Disease Control and Prevention
EPI349759	MP	Costa Rica	2011-Nov-11	EPI_ISL_101918	A/Costa Rica/8211/2011	Laboratorio Nacional de Influenza	Centers for Disease Control and Prevention
EPI349765	MP	Korea, Republic of	2011-Nov-23	EPI_ISL_101920	A/Chungbuk/644/2011	National Institute of Health	Centers for Disease Control and Prevention
EPI349769	MP	United States	2011-Oct-26	EPI_ISL_101921	A/California/33/2011	California Department of Health Services	Centers for Disease Control and Prevention
EPI353220	MP	Japan	2011-Oct-22	EPI_ISL_101953	A/FUKUI/83/2011	Fukui Prefectural Institute of Public Health	National Institute of Infectious Diseases (NIID)	Fujisaki,Seiichiro; Kim,Namhee; Aya,Sato; Tashiro,Masato; Odagiri,Takato'
EPI353222	MP	Japan	2011-Nov-11	EPI_ISL_101954	A/SAITAMA/320/2011	Saitama Institute of Public Health	National Institute of Infectious Diseases (NIID)	Fujisaki,Seiichiro; Kim,Namhee; Aya,Sato; Tahiro,Masato; Odagiri,Takato'
EPI353224	MP	Japan	2011-Oct-17	EPI_ISL_101955	A/MIE/23/2011	Mie Prefecture Health and Environment Research Institute	National Institute of Infectious Diseases (NIID)	Fujisaki,Seiichiro; Kim,Namhee; Aya,Sato; Tahiro,Masato; Odagiri,Takato'
EPI353226	MP	Japan	2011-Nov-26	EPI_ISL_101956	A/SHIMANE/11837/2011	Shimane Prefectural Institute of Public Health and Environmental Science	National Institute of Infectious Diseases (NIID)	Fujisaki,Seiichiro; Kim,Namhee; Aya,Sato; Tahiro,Masato; Odagiri,Takato'
EPI351277	MP	United States	2011-Nov-27	EPI_ISL_102447	A/Alaska/21/2011	Alaska State Virology Lab	Centers for Disease Control and Prevention
EPI351279	MP	United States	2011-Dec-17	EPI_ISL_102448	A/Iowa/14/2011	Iowa State Hygienic Laboratory	Centers for Disease Control and Prevention
EPI353450	MP	United States	2011-Nov-29	EPI_ISL_102449	A/Florida/42/2011	Florida Department of Health-Jacksonville	Centers for Disease Control and Prevention
EPI351283	MP	United States	2011-Dec-26	EPI_ISL_102450	A/Vermont/15/2011	Vermont Department of Health Laboratory	Centers for Disease Control and Prevention
EPI353457	MP	United States	2011-Dec-26	EPI_ISL_102451	A/Maryland/21/2011	Maryland Department of Health and Mental Hygiene	Centers for Disease Control and Prevention
EPI351288	MP	United States	2011-Dec-19	EPI_ISL_102452	A/South Carolina/08/2011	South Carolina Department of Health	Centers for Disease Control and Prevention
EPI353458	MP	United States	2011-Dec-16	EPI_ISL_102453	A/Texas/14/2011	Texas Department of State Health Services-Laboratory Services	Centers for Disease Control and Prevention
EPI351293	MP	United States	2011-Nov-22	EPI_ISL_102454	A/Georgia/09/2011	Georgia Public Health Laboratory	Centers for Disease Control and Prevention
EPI351296	MP	United States	2011-Dec-18	EPI_ISL_102455	A/Wisconsin/32/2011	Wisconsin State Laboratory of Hygiene	Centers for Disease Control and Prevention
EPI351299	MP	United States	2011-Nov-29	EPI_ISL_102456	A/Oregon/12/2011	Oregon Public Health Laboratory	Centers for Disease Control and Prevention
EPI351302	MP	Puerto Rico	2011-Nov-26	EPI_ISL_102457	A/Puerto Rico/30/2011	Puerto Rico Department of Health	Centers for Disease Control and Prevention
EPI351304	MP	United States	2011-Dec-28	EPI_ISL_102458	A/New Hampshire/10/2011	New Hampshire Public Health Laboratories	Centers for Disease Control and Prevention
EPI351307	MP	United States	2011-Dec-30	EPI_ISL_102459	A/Wyoming/09/2011	Wyoming Public Health Laboratory	Centers for Disease Control and Prevention
EPI351310	MP	United States	2011-Dec-25	EPI_ISL_102460	A/Michigan/10/2011	Michigan Department of Community Health	Centers for Disease Control and Prevention
EPI351313	MP	United States	2011-Dec-16	EPI_ISL_102461	A/Minnesota/25/2011	Minnesota Department of Health	Centers for Disease Control and Prevention
EPI351559	MP	Sweden	2011-Dec-24	EPI_ISL_102488	A/Stockholm/45/2011		Public Health Agency of Sweden
EPI351729	MP	Sweden	2011-Dec-29	EPI_ISL_102582	A/Ostersund/2/2011		Public Health Agency of Sweden
EPI351839	MP	Hong Kong (SAR)	2009-Jul-10	EPI_ISL_102678	A/Hong Kong/H090-692-V12/2009			Wentworth,D.E.; Dugan,V.; Halpin,R.; Lin,X.; Bera,J.; Ghedin,E.; Fedorova,N.; Overton,L.; Tsitrin,T.; Stockwell,T.; Amedeo,P.; Bishop,B.; Chen,H.; Edworthy,P.; Gupta,N.; Katzel,D.; Li,K.; Schobel,S.; Shrivastava,S.; Thovarai,V.; Wang,S.; Poon,L.; Chan,K.H.; Cowling,B.J.; Peiris,M.; Bao,Y.; Sanders,R.; Dernovoy,D.; Kiryutin,B.; Lipman,D.J.; Tatusova,T.
EPI351957	MP	Hong Kong (SAR)	2009-Jul-21	EPI_ISL_102767	A/Hong Kong/H090-727-V10/2009			Wentworth,D.E.; Dugan,V.; Halpin,R.; Lin,X.; Bera,J.; Ghedin,E.; Fedorova,N.; Overton,L.; Tsitrin,T.; Stockwell,T.; Amedeo,P.; Bishop,B.; Chen,H.; Edworthy,P.; Gupta,N.; Katzel,D.; Li,K.; Schobel,S.; Shrivastava,S.; Thovarai,V.; Wang,S.; Poon,L.; Chan,K.H.; Cowling,B.J.; Peiris,M.; Bao,Y.; Sanders,R.; Dernovoy,D.; Kiryutin,B.; Lipman,D.J.; Tatusova,T.
EPI352069	MP	Hong Kong (SAR)	2009-Jul-30	EPI_ISL_102872	A/Hong Kong/H090-747-V20/2009			Wentworth,D.E.; Dugan,V.; Halpin,R.; Lin,X.; Bera,J.; Ghedin,E.; Fedorova,N.; Overton,L.; Tsitrin,T.; Stockwell,T.; Amedeo,P.; Bishop,B.; Chen,H.; Edworthy,P.; Gupta,N.; Katzel,D.; Li,K.; Schobel,S.; Shrivastava,S.; Thovarai,V.; Wang,S.; Poon,L.; Chan,K.H.; Cowling,B.J.; Peiris,M.; Bao,Y.; Sanders,R.; Dernovoy,D.; Kiryutin,B.; Lipman,D.J.; Tatusova,T.
EPI352101	MP	Hong Kong (SAR)	2009-Aug-01	EPI_ISL_102900	A/Hong Kong/H090-755-V20/2009			Wentworth,D.E.; Dugan,V.; Halpin,R.; Lin,X.; Bera,J.; Ghedin,E.; Fedorova,N.; Overton,L.; Tsitrin,T.; Stockwell,T.; Amedeo,P.; Bishop,B.; Chen,H.; Edworthy,P.; Gupta,N.; Katzel,D.; Li,K.; Schobel,S.; Shrivastava,S.; Thovarai,V.; Wang,S.; Poon,L.; Chan,K.H.; Cowling,B.J.; Peiris,M.; Bao,Y.; Sanders,R.; Dernovoy,D.; Kiryutin,B.; Lipman,D.J.; Tatusova,T.
EPI352149	MP	Hong Kong (SAR)	2009-Aug-02	EPI_ISL_102953	A/Hong Kong/H090-768-V10/2009			Wentworth,D.E.; Dugan,V.; Halpin,R.; Lin,X.; Bera,J.; Ghedin,E.; Fedorova,N.; Overton,L.; Tsitrin,T.; Stockwell,T.; Amedeo,P.; Bishop,B.; Chen,H.; Edworthy,P.; Gupta,N.; Katzel,D.; Li,K.; Schobel,S.; Shrivastava,S.; Thovarai,V.; Wang,S.; Poon,L.; Chan,K.H.; Cowling,B.J.; Peiris,M.; Bao,Y.; Sanders,R.; Dernovoy,D.; Kiryutin,B.; Lipman,D.J.; Tatusova,T.
EPI352174	MP	Hong Kong (SAR)	2009-Aug-06	EPI_ISL_102980	A/Hong Kong/H090-781-V10/2009			Wentworth,D.E.; Dugan,V.; Halpin,R.; Lin,X.; Bera,J.; Ghedin,E.; Fedorova,N.; Overton,L.; Tsitrin,T.; Stockwell,T.; Amedeo,P.; Bishop,B.; Chen,H.; Edworthy,P.; Gupta,N.; Katzel,D.; Li,K.; Schobel,S.; Shrivastava,S.; Thovarai,V.; Wang,S.; Poon,L.; Chan,K.H.; Cowling,B.J.; Peiris,M.; Bao,Y.; Sanders,R.; Dernovoy,D.; Kiryutin,B.; Lipman,D.J.; Tatusova,T.
EPI352182	MP	Hong Kong (SAR)	2009-Aug-07	EPI_ISL_102981	A/Hong Kong/H090-783-V10/2009			Wentworth,D.E.; Dugan,V.; Halpin,R.; Lin,X.; Bera,J.; Ghedin,E.; Fedorova,N.; Overton,L.; Tsitrin,T.; Stockwell,T.; Amedeo,P.; Bishop,B.; Chen,H.; Edworthy,P.; Gupta,N.; Katzel,D.; Li,K.; Schobel,S.; Shrivastava,S.; Thovarai,V.; Wang,S.; Poon,L.; Chan,K.H.; Cowling,B.J.; Peiris,M.; Bao,Y.; Sanders,R.; Dernovoy,D.; Kiryutin,B.; Lipman,D.J.; Tatusova,T.
EPI352189	MP	China	2011-Nov-09	EPI_ISL_102982	A/Shanghai-Luwan/1440/2011	WHO Chinese National Influenza Center	Centers for Disease Control and Prevention
EPI352192	MP	United States	2011-Dec-25	EPI_ISL_102983	A/Colorado/28/2011	Colorado Department of Health Lab	Centers for Disease Control and Prevention
EPI352195	MP	United States	2012-Jan-02	EPI_ISL_102984	A/Wisconsin/01/2012	Wisconsin State Laboratory of Hygiene	Centers for Disease Control and Prevention
EPI352198	MP	China	2011-Nov-04	EPI_ISL_102985	A/Hunan-Linwu/58/2011	WHO Chinese National Influenza Center	Centers for Disease Control and Prevention
EPI352201	MP	United States	2011-Dec-29	EPI_ISL_102986	A/New Mexico/12/2011	New Mexico Department of Health	Centers for Disease Control and Prevention
EPI352204	MP	United States	2011-Dec-08	EPI_ISL_102987	A/Indiana/13/2011	Indiana State Department of Health Laboratories	Centers for Disease Control and Prevention
EPI352207	MP	Paraguay	2011-Jan-21	EPI_ISL_102988	A/Paraguay/726/2011	Central Laboratory of Public Health	Centers for Disease Control and Prevention
EPI352210	MP	China	2011-Nov-08	EPI_ISL_102989	A/Jiangxi-Xihu/1232/2011	WHO Chinese National Influenza Center	Centers for Disease Control and Prevention
EPI352216	MP	United States	2011-Dec-23	EPI_ISL_102991	A/New York/20/2011	New York State Department of Health	Centers for Disease Control and Prevention
EPI352219	MP	United States	2011-Dec-28	EPI_ISL_102992	A/Pennsylvania/17/2011	Pennsylvania Department of Health	Centers for Disease Control and Prevention
EPI352467	MP	United States	2011-Dec-28	EPI_ISL_103139	A/Delaware/13/2011	Delaware Public Health Lab	Centers for Disease Control and Prevention
EPI353443	MP	United States	2011-Nov-05	EPI_ISL_103140	A/Hawaii/15/2011	State of Hawaii Department of Health	Centers for Disease Control and Prevention
EPI352471	MP	United States	2012-Jan-04	EPI_ISL_103141	A/South Carolina/01/2012	South Carolina Department of Health	Centers for Disease Control and Prevention
EPI354711	MP	Tunisia	2011-Nov-09	EPI_ISL_103245	A/Tunisia/15685/2011	Hopital Charles Nicolle	National Institute for Medical Research
EPI354712	MP	Germany	2011-Dec-13	EPI_ISL_103256	A/Berlin/88/2011	Robert Koch Institute Nationales Referenzzentrum für Influenza	National Institute for Medical Research
EPI354713	MP	Germany	2011-Dec-09	EPI_ISL_103257	A/Berlin/89/2011	Robert Koch Institute Nationales Referenzzentrum für Influenza	National Institute for Medical Research
EPI354714	MP	Germany	2011-Dec-23	EPI_ISL_103258	A/Berlin/91/2011	Robert Koch Institute Nationales Referenzzentrum für Influenza	National Institute for Medical Research
EPI354715	MP	Germany	2011-Dec-07	EPI_ISL_103259	A/Berlin/92/2011	Robert Koch Institute Nationales Referenzzentrum für Influenza	National Institute for Medical Research
EPI354716	MP	Germany	2012-Jan-02	EPI_ISL_103260	A/Berlin/1/2012	Robert Koch Institute Nationales Referenzzentrum für Influenza	National Institute for Medical Research
EPI354717	MP	Slovenia	2011-Dec-12	EPI_ISL_103262	A/Slovenia/2970/2011	Laboratory for Virology, National Institute of Public Health	National Institute for Medical Research
EPI354718	MP	Slovenia	2012-Jan-03	EPI_ISL_103263	A/Slovenia/9/2012	Laboratory for Virology, National Institute of Public Health	National Institute for Medical Research
EPI354719	MP	Spain	2011-Dec-26	EPI_ISL_103264	A/Castilla La Mancha/RR8843/2011	Instituto de Salud Carlos III	National Institute for Medical Research
EPI354720	MP	Spain	2011-Dec-26	EPI_ISL_103265	A/Pais Vasco/RR8864/2011	Instituto de Salud Carlos III	National Institute for Medical Research
EPI354721	MP	Spain	2011-Dec-27	EPI_ISL_103266	A/Pais Vasco/RR8867/2011	Instituto de Salud Carlos III	National Institute for Medical Research
EPI354722	MP	Spain	2011-Dec-27	EPI_ISL_103267	A/Castilla La Mancha/RR8870/2011	Instituto de Salud Carlos III	National Institute for Medical Research
EPI354723	MP	Spain	2011-Dec-27	EPI_ISL_103268	A/Castilla La Mancha/RR8871/2011	Instituto de Salud Carlos III	National Institute for Medical Research
EPI354724	MP	Spain	2011-Dec-22	EPI_ISL_103269	A/Madrid/RR8856/2011	Instituto de Salud Carlos III	National Institute for Medical Research
EPI354731	MP	Belgium	2011-Dec-05	EPI_ISL_103272	A/Belgium/G1109/2011	Scientific Institute of Public Health	National Institute for Medical Research
EPI354732	MP	Belgium	2011-Dec-10	EPI_ISL_103273	A/Belgium/G1125/2011	Scientific Institute of Public Health	National Institute for Medical Research
EPI354733	MP	Belgium	2011-Dec-16	EPI_ISL_103274	A/Belgium/G1147/2011	Scientific Institute of Public Health	National Institute for Medical Research
EPI354738	MP	Ghana	2011-Nov-22	EPI_ISL_103275	A/Ghana/FS-11-1981/2011	University of Ghana	National Institute for Medical Research
EPI354739	MP	Cote d'Ivoire	2011-Sep-12	EPI_ISL_103276	A/Adjame/GR765/2011	Pasteur Institut of Côte d'Ivoire	National Institute for Medical Research
EPI354740	MP	Cote d'Ivoire	2011-Nov-18	EPI_ISL_103277	A/Adjame/GR1327/2011	Pasteur Institut of Côte d'Ivoire	National Institute for Medical Research
EPI354742	MP	Norway	2011-Nov-30	EPI_ISL_103280	A/Norway/2350/2011	WHO National Influenza Centre	National Institute for Medical Research
EPI354743	MP	Norway	2011-Dec-23	EPI_ISL_103281	A/Norway/2442/2011	WHO National Influenza Centre	National Institute for Medical Research
EPI354744	MP	Morocco	2011-Dec-12	EPI_ISL_103282	A/Agadir/87/2011	Institut National d'Hygiène	National Institute for Medical Research
EPI354745	MP	Morocco	2011-Dec-26	EPI_ISL_103283	A/Casablanca/155/2011	Institut National d'Hygiène	National Institute for Medical Research
EPI354746	MP	Morocco	2011-Dec-26	EPI_ISL_103284	A/Tiznit/167/2011	Institut National d'Hygiène	National Institute for Medical Research
EPI354747	MP	Portugal	2011-Nov-20	EPI_ISL_103287	A/Porto/EuroEva58/2011	Instituto Nacional de Saude (INSA)	National Institute for Medical Research
EPI354748	MP	Portugal	2012-Jan-04	EPI_ISL_103288	A/Porto/EuroEva69/2012	Instituto Nacional de Saude (INSA)	National Institute for Medical Research
EPI354749	MP	Portugal	2012-Jan-03	EPI_ISL_103289	A/Via Real/SU5/2012	Instituto Nacional de Saude (INSA)	National Institute for Medical Research
EPI354750	MP	Hong Kong (SAR)	2011-Jan-12	EPI_ISL_103290	A/Hong Kong/4974/2011	Government Virus Unit	National Institute for Medical Research
EPI354751	MP	Hong Kong (SAR)	2011-Nov-30	EPI_ISL_103291	A/Hong Kong/4960/2011	Government Virus Unit	National Institute for Medical Research
EPI354752	MP	Hong Kong (SAR)	2011-Nov-30	EPI_ISL_103292	A/Hong Kong/4937/2011	Government Virus Unit	National Institute for Medical Research
EPI354753	MP	Hong Kong (SAR)	2011-Dec-14	EPI_ISL_103293	A/Hong Kong/5047/2011	Government Virus Unit	National Institute for Medical Research
EPI354754	MP	Belgium	2011-Nov-25	EPI_ISL_103294	A/Belgium/G1063/2011	Scientific Institute of Public Health	National Institute for Medical Research
EPI354755	MP	Cote d'Ivoire	2011-Oct-17	EPI_ISL_103295	A/Attecoube/GR1099/2011	Pasteur Institut of Côte d'Ivoire	National Institute for Medical Research
EPI354756	MP	Germany	2011-Nov-29	EPI_ISL_103296	A/Berlin/94/2011	Robert Koch Institute Nationales Referenzzentrum für Influenza	National Institute for Medical Research
EPI354758	MP	Norway	2011-Dec-02	EPI_ISL_103297	A/Norway/2329/2011	Norwegian Institute of Public Health	National Institute for Medical Research
EPI354759	MP	Norway	2011-Dec-14	EPI_ISL_103298	A/Norway/2400/2011	Norwegian Institute of Public Health	National Institute for Medical Research
EPI354760	MP	Norway	2011-Dec-13	EPI_ISL_103299	A/Norway/2431/2011	Norwegian Institute of Public Health	National Institute for Medical Research
EPI354757	MP	Germany	2012-Jan-01	EPI_ISL_103304	A/Baden-Wurttemberg/1/2012	Robert Koch Institute Nationales Referenzzentrum für Influenza	National Institute for Medical Research
EPI354761	MP	Morocco	2011-Dec-01	EPI_ISL_103305	A/Oujda/144H/2011	Institut National d'Hygiène	National Institute for Medical Research
EPI354725	MP	Iran, Islamic Republic of	2011-Nov-01	EPI_ISL_103306	A/Khorasan/8032//2011	Tehran University of Medical Sciences	National Institute for Medical Research
EPI354726	MP	Iran, Islamic Republic of	2011-Nov-01	EPI_ISL_103307	A/Tehran/8331/2011	Tehran University of Medical Sciences	National Institute for Medical Research
EPI354727	MP	Iran, Islamic Republic of	2011-Nov-01	EPI_ISL_103308	A/Esfahan/8343/2011	Tehran University of Medical Sciences	National Institute for Medical Research
EPI354728	MP	Iran, Islamic Republic of	2011-Nov-01	EPI_ISL_103309	A/Hormozgan/7981/2011	Tehran University of Medical Sciences	National Institute for Medical Research
EPI354734	MP	Iran, Islamic Republic of	2011-Dec-01	EPI_ISL_103310	A/Ghom/9677/2011	Tehran University of Medical Sciences	National Institute for Medical Research
EPI354735	MP	Iran, Islamic Republic of	2012-Jan-01	EPI_ISL_103311	A/Alborz/96/2012	Tehran University of Medical Sciences	National Institute for Medical Research
EPI354736	MP	Iran, Islamic Republic of	2012-Jan-01	EPI_ISL_103312	A/Tehran/104/2012	Tehran University of Medical Sciences	National Institute for Medical Research
EPI354737	MP	Iran, Islamic Republic of	2012-Jan-01	EPI_ISL_103313	A/Tehran/181/2012	Tehran University of Medical Sciences	National Institute for Medical Research
EPI352826	MP	Spain	2012-Jan-13	EPI_ISL_103314	A/Catalonia/S4451/2012		Hospital Clínic de Barcelona	Anton, A.; Marcos, MA.; Isanta, R.; Pumarola, T.
EPI352829	MP	Spain	2012-Jan-17	EPI_ISL_103315	A/Catalonia/S4454/2012		Hospital Clínic de Barcelona	Anton, A.; Marcos, MA.; Isanta, R.; Pumarola, T.
EPI352832	MP	Spain	2012-Jan-18	EPI_ISL_103316	A/Catalonia/S4468/2012		Hospital Clínic de Barcelona	Anton, A.; Marcos, MA.; Isanta, R.; Pumarola, T.
EPI352836	MP	Spain	2012-Jan-16	EPI_ISL_103318	A/Catalonia/S4477/2012		Hospital Clínic de Barcelona	Anton, A.; Marcos, MA.; Isanta, R.; Pumarola, T.
EPI352839	MP	Spain	2012-Jan-23	EPI_ISL_103319	A/Catalonia/S4485/2012		Hospital Clínic de Barcelona	Anton, A.; Marcos, MA.; Isanta, R.; Pumarola, T.
EPI352849	MP	Spain	2012-Jan-23	EPI_ISL_103324	A/Catalonia/S4496/2012		Hospital Clínic de Barcelona	Anton, A.; Marcos, MA.; Isanta, R.; Pumarola, T.
EPI352853	MP	Spain	2012-Jan-23	EPI_ISL_103325	A/Catalonia/S4497/2012		Hospital Clínic de Barcelona	Anton, A.; Marcos, MA.; Isanta, R.; Pumarola, T.
EPI353091	MP	Vietnam	2003-Jan-01	EPI_ISL_103495	A/HaNoi/ARI189/2003			Wentworth,D.E.; Dugan,V.; Halpin,R.; Lin,X.; Bera,J.; Ghedin,E.; Fedorova,N.; Overton,L.; Tsitrin,T.; Stockwell,T.; Katzel,D.; Li,K.; Amedeo,P.; Schobel,S.; Shrivastava,S.; Wang,S.; Thovarai,V.; Bishop,B.; Edworthy,P.; Kim,M.; Mai,L.T.Q.; Hien,N.T.; Ha,N.K.; Cuong,V.D.; Duc,D.T.; Phuong,H.V.M.; Hang,N.L.K.; Thanh,L.T.; Thach,N.C.; Huong,T.T.; Hien,P.T.; Giang,N.H.; Bao,Y.; Sanders,R.; Dernovoy,D.…
EPI353098	MP	Vietnam	2003-Sep-18	EPI_ISL_103510	A/TayNguyen/TN152/2003			Wentworth,D.E.; Dugan,V.; Halpin,R.; Lin,X.; Bera,J.; Ghedin,E.; Fedorova,N.; Overton,L.; Tsitrin,T.; Stockwell,T.; Katzel,D.; Li,K.; Amedeo,P.; Schobel,S.; Shrivastava,S.; Wang,S.; Thovarai,V.; Bishop,B.; Edworthy,P.; Kim,M.; Mai,L.T.Q.; Hien,N.T.; Ha,N.K.; Cuong,V.D.; Duc,D.T.; Phuong,H.V.M.; Hang,N.L.K.; Thanh,L.T.; Thach,N.C.; Huong,T.T.; Hien,P.T.; Giang,N.H.; Bao,Y.; Sanders,R.; Dernovoy,D.…
EPI353105	MP	Vietnam	2003-Oct-29	EPI_ISL_103511	A/TayNguyen/TN170/2003			Wentworth,D.E.; Dugan,V.; Halpin,R.; Lin,X.; Bera,J.; Ghedin,E.; Fedorova,N.; Overton,L.; Tsitrin,T.; Stockwell,T.; Katzel,D.; Li,K.; Amedeo,P.; Schobel,S.; Shrivastava,S.; Wang,S.; Thovarai,V.; Bishop,B.; Edworthy,P.; Kim,M.; Mai,L.T.Q.; Hien,N.T.; Ha,N.K.; Cuong,V.D.; Duc,D.T.; Phuong,H.V.M.; Hang,N.L.K.; Thanh,L.T.; Thach,N.C.; Huong,T.T.; Hien,P.T.; Giang,N.H.; Bao,Y.; Sanders,R.; Dernovoy,D.…
EPI353112	MP	Vietnam	2003-Oct-19	EPI_ISL_103512	A/TayNguyen/TN171/2003			Wentworth,D.E.; Dugan,V.; Halpin,R.; Lin,X.; Bera,J.; Ghedin,E.; Fedorova,N.; Overton,L.; Tsitrin,T.; Stockwell,T.; Katzel,D.; Li,K.; Amedeo,P.; Schobel,S.; Shrivastava,S.; Wang,S.; Thovarai,V.; Bishop,B.; Edworthy,P.; Kim,M.; Mai,L.T.Q.; Hien,N.T.; Ha,N.K.; Cuong,V.D.; Duc,D.T.; Phuong,H.V.M.; Hang,N.L.K.; Thanh,L.T.; Thach,N.C.; Huong,T.T.; Hien,P.T.; Giang,N.H.; Bao,Y.; Sanders,R.; Dernovoy,D.…
EPI353119	MP	Vietnam	2003-Jan-01	EPI_ISL_103524	A/TayNguyen/TN83/2003			Wentworth,D.E.; Dugan,V.; Halpin,R.; Lin,X.; Bera,J.; Ghedin,E.; Fedorova,N.; Overton,L.; Tsitrin,T.; Stockwell,T.; Katzel,D.; Li,K.; Amedeo,P.; Schobel,S.; Shrivastava,S.; Wang,S.; Thovarai,V.; Bishop,B.; Edworthy,P.; Kim,M.; Mai,L.T.Q.; Hien,N.T.; Ha,N.K.; Cuong,V.D.; Duc,D.T.; Phuong,H.V.M.; Hang,N.L.K.; Thanh,L.T.; Thach,N.C.; Huong,T.T.; Hien,P.T.; Giang,N.H.; Bao,Y.; Sanders,R.; Dernovoy,D.…
EPI353126	MP	Vietnam	2003-Feb-01	EPI_ISL_103525	A/TayNguyen/TN85/2003			Wentworth,D.E.; Dugan,V.; Halpin,R.; Lin,X.; Bera,J.; Ghedin,E.; Fedorova,N.; Overton,L.; Tsitrin,T.; Stockwell,T.; Katzel,D.; Li,K.; Amedeo,P.; Schobel,S.; Shrivastava,S.; Wang,S.; Thovarai,V.; Bishop,B.; Edworthy,P.; Kim,M.; Mai,L.T.Q.; Hien,N.T.; Ha,N.K.; Cuong,V.D.; Duc,D.T.; Phuong,H.V.M.; Hang,N.L.K.; Thanh,L.T.; Thach,N.C.; Huong,T.T.; Hien,P.T.; Giang,N.H.; Bao,Y.; Sanders,R.; Dernovoy,D.…
EPI353133	MP	Vietnam	2003-Feb-01	EPI_ISL_103532	A/TayNguyen/TN92/2003			Wentworth,D.E.; Dugan,V.; Halpin,R.; Lin,X.; Bera,J.; Ghedin,E.; Fedorova,N.; Overton,L.; Tsitrin,T.; Stockwell,T.; Katzel,D.; Li,K.; Amedeo,P.; Schobel,S.; Shrivastava,S.; Wang,S.; Thovarai,V.; Bishop,B.; Edworthy,P.; Kim,M.; Mai,L.T.Q.; Hien,N.T.; Ha,N.K.; Cuong,V.D.; Duc,D.T.; Phuong,H.V.M.; Hang,N.L.K.; Thanh,L.T.; Thach,N.C.; Huong,T.T.; Hien,P.T.; Giang,N.H.; Bao,Y.; Sanders,R.; Dernovoy,D.…
EPI353166	MP	Vietnam	2004-Feb-13	EPI_ISL_103568	A/BacGiang/BG003/2004			Wentworth,D.E.; Dugan,V.; Halpin,R.; Lin,X.; Bera,J.; Ghedin,E.; Fedorova,N.; Overton,L.; Tsitrin,T.; Stockwell,T.; Katzel,D.; Li,K.; Amedeo,P.; Schobel,S.; Shrivastava,S.; Wang,S.; Thovarai,V.; Bishop,B.; Edworthy,P.; Kim,M.; Mai,L.T.Q.; Hien,N.T.; Ha,N.K.; Cuong,V.D.; Duc,D.T.; Phuong,H.V.M.; Hang,N.L.K.; Thanh,L.T.; Thach,N.C.; Huong,T.T.; Hien,P.T.; Giang,N.H.; Bao,Y.; Sanders,R.; Dernovoy,D.…
EPI353173	MP	Vietnam	2004-Jan-30	EPI_ISL_103569	A/HaNoi/HN30110/2004			Wentworth,D.E.; Dugan,V.; Halpin,R.; Lin,X.; Bera,J.; Ghedin,E.; Fedorova,N.; Overton,L.; Tsitrin,T.; Stockwell,T.; Katzel,D.; Li,K.; Amedeo,P.; Schobel,S.; Shrivastava,S.; Wang,S.; Thovarai,V.; Bishop,B.; Edworthy,P.; Kim,M.; Mai,L.T.Q.; Hien,N.T.; Ha,N.K.; Cuong,V.D.; Duc,D.T.; Phuong,H.V.M.; Hang,N.L.K.; Thanh,L.T.; Thach,N.C.; Huong,T.T.; Hien,P.T.; Giang,N.H.; Bao,Y.; Sanders,R.; Dernovoy,D.…
EPI353191	MP	Vietnam	2004-Feb-04	EPI_ISL_103586	A/HaNoi/HN30136/2004			Wentworth,D.E.; Dugan,V.; Halpin,R.; Lin,X.; Bera,J.; Ghedin,E.; Fedorova,N.; Overton,L.; Tsitrin,T.; Stockwell,T.; Katzel,D.; Li,K.; Amedeo,P.; Schobel,S.; Shrivastava,S.; Wang,S.; Thovarai,V.; Bishop,B.; Edworthy,P.; Kim,M.; Mai,L.T.Q.; Hien,N.T.; Ha,N.K.; Cuong,V.D.; Duc,D.T.; Phuong,H.V.M.; Hang,N.L.K.; Thanh,L.T.; Thach,N.C.; Huong,T.T.; Hien,P.T.; Giang,N.H.; Bao,Y.; Sanders,R.; Dernovoy,D.…
EPI353198	MP	Vietnam	2004-Jan-01	EPI_ISL_103587	A/HaNoi/HN30108/2004			Wentworth,D.E.; Dugan,V.; Halpin,R.; Lin,X.; Bera,J.; Ghedin,E.; Fedorova,N.; Overton,L.; Tsitrin,T.; Stockwell,T.; Katzel,D.; Li,K.; Amedeo,P.; Schobel,S.; Shrivastava,S.; Wang,S.; Thovarai,V.; Bishop,B.; Edworthy,P.; Kim,M.; Mai,L.T.Q.; Hien,N.T.; Ha,N.K.; Cuong,V.D.; Duc,D.T.; Phuong,H.V.M.; Hang,N.L.K.; Thanh,L.T.; Thach,N.C.; Huong,T.T.; Hien,P.T.; Giang,N.H.; Bao,Y.; Sanders,R.; Dernovoy,D.…
EPI355039	MP	Japan	2011-Dec-02	EPI_ISL_103605	A/KOBE/270/2011	Kobe Institute of Health	National Institute of Infectious Diseases (NIID)	Fujisaki,Seiichiro; Kim,Namhee; Aya,Sato; Tashiro,Masato; Odagiri,Takato'
EPI355041	MP	Japan	2011-Dec-08	EPI_ISL_103606	A/YAMAGUCHI/76/2011	Yamaguchi Prefectural Institute of Public Health and Environment	National Institute of Infectious Diseases (NIID)	Fujisaki,Seiichiro; Kim,Namhee; Aya,Sato; Tahiro,Masato; Odagiri,Takato'
EPI355043	MP	Japan	2011-Dec-14	EPI_ISL_103607	A/YOKOHAMA/156/2011	Yokohama City Institute of Public Health.	National Institute of Infectious Diseases (NIID)	Fujisaki,Seiichiro; Kim,Namhee; Aya,Sato; Tahiro,Masato; Odagiri,Takato'
EPI355045	MP	Japan	2011-Nov-25	EPI_ISL_103608	A/NIIGATA/1192/2011	Niigata Prefectural Institute of Public Health and Environmental Sciences	National Institute of Infectious Diseases (NIID)	Fujisaki,Seiichiro; Kim,Namhee; Aya,Sato; Tahiro,Masato; Odagiri,Takato'
EPI355048	MP	Japan	2011-Dec-05	EPI_ISL_103610	A/SAKAI/49/2011	Sakai City Institute of Public Health	National Institute of Infectious Diseases (NIID)	Fujisaki,Seiichiro; Kim,Namhee; Aya,Sato; Tahiro,Masato; Odagiri,Takato'
EPI355050	MP	Japan	2011-Dec-12	EPI_ISL_103611	A/HIROSHIMA/123/2011	Center for Public Health and Environment, Hiroshima Prefectural Technology Research Institute	National Institute of Infectious Diseases (NIID)	Fujisaki,Seiichiro; Kim,Namhee; Aya,Sato; Tashiro,Masato; Odagiri,Takato'
EPI355052	MP	Japan	2011-Dec-16	EPI_ISL_103612	A/SAPPORO/189/2011	Sapporo City Institute of Public Health	National Institute of Infectious Diseases (NIID)	Fujisaki,Seiichiro; Kim,Namhee; Aya,Sato; Tahiro,Masato; Odagiri,Takato'
EPI355054	MP	Japan	2011-Dec-14	EPI_ISL_103613	A/SAPPORO/190/2011	Sapporo City Institute of Public Health	National Institute of Infectious Diseases (NIID)	Fujisaki,Seiichiro; Kim,Namhee; Aya,Sato; Tahiro,Masato; Odagiri,Takato'
EPI355056	MP	Japan	2011-Nov-29	EPI_ISL_103614	A/AICHI/242/2011	Aichi Prefectural Institute of Public Health	National Institute of Infectious Diseases (NIID)	Fujisaki,Seiichiro; Kim,Namhee; Aya,Sato; Tashiro,Masato; Odagiri,Takato'
EPI355058	MP	Japan	2011-Nov-14	EPI_ISL_103615	A/SHIGA/82/2011	Shiga Prefectural Institute of Public Health	National Institute of Infectious Diseases (NIID)	Fujisaki,Seiichiro; Kim,Namhee; Aya,Sato; Tahiro,Masato; Odagiri,Takato'
EPI355060	MP	Japan	2011-Nov-30	EPI_ISL_103616	A/OKAYAMA/30/2011	Okayama Prefectural Institute for Environmental Science and Public Health	National Institute of Infectious Diseases (NIID)	Fujisaki,Seiichiro; Kim,Namhee; Aya,Sato; Tahiro,Masato; Odagiri,Takato'
EPI355062	MP	Japan	2011-Dec-20	EPI_ISL_103617	A/GIFU-C/37/2011	Gifu Municipal Institute of Public Health	National Institute of Infectious Diseases (NIID)	Fujisaki,Seiichiro; Kim,Namhee; Aya,Sato; Tashiro,Masato; Odagiri,Takato'
EPI357269	MP	Japan	2011-Dec-09	EPI_ISL_103625	A/YAMAGUCHI/77/2011	Yamaguchi Prefectural Institute of Public Health and Environment	National Institute of Infectious Diseases (NIID)	Fujisaki,Seiichiro; Kim,Namhee; Aya,Sato; Tahiro,Masato; Odagiri,Takato'
EPI357270	MP	Japan	2011-Dec-24	EPI_ISL_103626	A/YOKOHAMA/157/2011	Yokohama City Institute of Public Health.	National Institute of Infectious Diseases (NIID)	Fujisaki,Seiichiro; Kim,Namhee; Aya,Sato; Tahiro,Masato; Odagiri,Takato'
EPI357272	MP	Japan	2011-Dec-16	EPI_ISL_103627	A/SAKAI/51/2011	Sakai City Institute of Public Health	National Institute of Infectious Diseases (NIID)	Fujisaki,Seiichiro; Kim,Namhee; Aya,Sato; Tahiro,Masato; Odagiri,Takato'
EPI357273	MP	Korea, Republic of	2011-Dec-13	EPI_ISL_103628	A/Busan/701/2011	National Institute of Health	National Institute of Infectious Diseases (NIID)	Fujisaki,Seiichiro; Kim,Namhee; Aya,Sato; Tashiro,Masato; Odagiri,Takato'
EPI357274	MP	Korea, Republic of	2011-Nov-21	EPI_ISL_103629	A/Chungbuk/646/2011	National Institute of Health	National Institute of Infectious Diseases (NIID)	Fujisaki,Seiichiro; Kim,Namhee; Aya,Sato; Tashiro,Masato; Odagiri,Takato'
EPI357275	MP	Korea, Republic of	2011-Nov-29	EPI_ISL_103630	A/Chungnam/657/2011	National Institute of Health	National Institute of Infectious Diseases (NIID)	Fujisaki,Seiichiro; Kim,Namhee; Aya,Sato; Tashiro,Masato; Odagiri,Takato'
EPI357276	MP	Korea, Republic of	2011-Dec-13	EPI_ISL_103631	A/Daegu/694/2011	National Institute of Health	National Institute of Infectious Diseases (NIID)	Fujisaki,Seiichiro; Kim,Namhee; Aya,Sato; Tashiro,Masato; Odagiri,Takato'
EPI357277	MP	Korea, Republic of	2011-Nov-21	EPI_ISL_103632	A/Daejeon/645/2011	National Institute of Health	National Institute of Infectious Diseases (NIID)	Fujisaki,Seiichiro; Kim,Namhee; Aya,Sato; Tashiro,Masato; Odagiri,Takato'
EPI357278	MP	Korea, Republic of	2011-Dec-12	EPI_ISL_103633	A/Gyeongbuk/712/2011	National Institute of Health	National Institute of Infectious Diseases (NIID)	Fujisaki,Seiichiro; Kim,Namhee; Aya,Sato; Tashiro,Masato; Odagiri,Takato'
EPI357279	MP	Korea, Republic of	2011-Dec-12	EPI_ISL_103634	A/Gyeonggi/700/2011	National Institute of Health	National Institute of Infectious Diseases (NIID)	Fujisaki,Seiichiro; Kim,Namhee; Aya,Sato; Tashiro,Masato; Odagiri,Takato'
EPI357280	MP	Korea, Republic of	2011-Dec-06	EPI_ISL_103635	A/Incheon/668/2011	National Institute of Health	National Institute of Infectious Diseases (NIID)	Fujisaki,Seiichiro; Kim,Namhee; Aya,Sato; Tashiro,Masato; Odagiri,Takato'
EPI357281	MP	Korea, Republic of	2011-Dec-06	EPI_ISL_103636	A/Jeonnam/690/2011	National Institute of Health	National Institute of Infectious Diseases (NIID)	Fujisaki,Seiichiro; Kim,Namhee; Aya,Sato; Tashiro,Masato; Odagiri,Takato'
EPI357282	MP	Japan	2012-Jan-04	EPI_ISL_103637	A/WAKAYAMA/1/2012	Wakayama Prefectural Research Center of Environment and Public Health	National Institute of Infectious Diseases (NIID)	Fujisaki,Seiichiro; Kim,Namhee; Aya,Sato; Tahiro,Masato; Odagiri,Takato'
EPI357283	MP	Japan	2012-Jan-05	EPI_ISL_103638	A/ISHIKAWA/2/2012	Ishikawa Prefectural Institute of Public Health and Environmental Science	National Institute of Infectious Diseases (NIID)	Fujisaki,Seiichiro; Kim,Namhee; Aya,Sato; Tashiro,Masato; Odagiri,Takato'
EPI357284	MP	Japan	2012-Jan-04	EPI_ISL_103639	A/HYOGO/1103/2012	Hyogo Prefectural Institute of Public Health and Consumer Sciences	National Institute of Infectious Diseases (NIID)	Fujisaki,Seiichiro; Kim,Namhee; Aya,Sato; Tashiro,Masato; Odagiri,Takato'
EPI357285	MP	Japan	2012-Jan-13	EPI_ISL_103640	A/YAMAGUCHI/2/2012	Yamaguchi Prefectural Institute of Public Health and Environment	National Institute of Infectious Diseases (NIID)	Fujisaki,Seiichiro; Kim,Namhee; Aya,Sato; Tahiro,Masato; Odagiri,Takato'
EPI357286	MP	Japan	2012-Jan-10	EPI_ISL_103641	A/KOBE/292/2012	Kobe Institute of Health	National Institute of Infectious Diseases (NIID)	Fujisaki,Seiichiro; Kim,Namhee; Aya,Sato; Tashiro,Masato; Odagiri,Takato'
EPI357271	MP	Japan	2011-Dec-06	EPI_ISL_103645	A/OSAKA/134/2011	Osaka Prefectural Institute of Public Health	National Institute of Infectious Diseases (NIID)	Fujisaki,Seiichiro; Kim,Namhee; Aya,Sato; Tahiro,Masato; Odagiri,Takato'
EPI353446	MP	United States	2012-Jan-09	EPI_ISL_103742	A/Florida/02/2012	Florida Department of Health-Jacksonville	Centers for Disease Control and Prevention
EPI353451	MP	Egypt	2011-Nov-13	EPI_ISL_103743	A/Egypt/736/2011	U.S. Naval Medical Research Unit No.3	Centers for Disease Control and Prevention
EPI353454	MP	Egypt	2011-Nov-14	EPI_ISL_103744	A/Egypt/742/2011	U.S. Naval Medical Research Unit No.3	Centers for Disease Control and Prevention
EPI353459	MP	Canada	2011-Dec-13	EPI_ISL_103745	A/British Columbia/4791/2011	National Microbiology Laboratory, Public Health Agency of Canada (PHAC)	Centers for Disease Control and Prevention
EPI353462	MP	United States	2012-Jan-03	EPI_ISL_103746	A/Iowa/01/2012	Iowa State Hygienic Laboratory	Centers for Disease Control and Prevention
EPI353465	MP	United States	2012-Jan-04	EPI_ISL_103747	A/California/01/2012	California Department of Health Services	Centers for Disease Control and Prevention
EPI353468	MP	Egypt	2011-Nov-03	EPI_ISL_103748	A/Egypt/688/2011	U.S. Naval Medical Research Unit No.3	Centers for Disease Control and Prevention
EPI353471	MP	United States	2012-Jan-05	EPI_ISL_103749	A/Texas/06/2012	Texas Department of State Health Services-Laboratory Services	Centers for Disease Control and Prevention
EPI353474	MP	United States	2012-Jan-16	EPI_ISL_103750	A/Vermont/01/2012	Vermont Department of Health Laboratory	Centers for Disease Control and Prevention
EPI353478	MP	United States	2012-Jan-11	EPI_ISL_103751	A/Washington/01/2012	Spokane Regional Health District	Centers for Disease Control and Prevention
EPI354069	MP	United States	2012-Jan-14	EPI_ISL_103752	A/Nebraska/01/2012	Nebraska Public Health Lab	Centers for Disease Control and Prevention
EPI353483	MP	Hong Kong (SAR)	2011-Nov-29	EPI_ISL_103753	A/Hong Kong/4913/2011	Government Virus Unit	Centers for Disease Control and Prevention
EPI353486	MP	United States	2012-Jan-10	EPI_ISL_103754	A/Nevada/01/2012	Nevada State Health Laboratory	Centers for Disease Control and Prevention
EPI353490	MP	Hong Kong (SAR)	2011-Dec-19	EPI_ISL_103755	A/Hong Kong/5063/2011	Government Virus Unit	Centers for Disease Control and Prevention
EPI353493	MP	United States	2012-Jan-17	EPI_ISL_103756	A/Virginia/01/2012	Virginia Division of Consolidated Laboratories	Centers for Disease Control and Prevention
EPI353496	MP	Canada	2011-Dec-20	EPI_ISL_103757	A/Saskatchewan/RV0019/2011	National Microbiology Laboratory, Public Health Agency of Canada (PHAC)	Centers for Disease Control and Prevention
EPI353502	MP	United States	2012-Jan-11	EPI_ISL_103758	A/Arkansas/01/2012	Arkansas Department of Health	Centers for Disease Control and Prevention
EPI353515	MP	New Zealand	2011-Aug-05	EPI_ISL_103761	A/Christchurch/28/2011	WHO Collaborating Centre for Reference and Research on Influenza	Centers for Disease Control and Prevention
EPI353575	MP	Sweden	2012-Jan-17	EPI_ISL_103787	A/Malmoe/3/2012		Public Health Agency of Sweden
EPI353618	MP	Sweden	2012-Jan-12	EPI_ISL_103832	A/Stockholm/4/2012		Public Health Agency of Sweden
EPI380377	MP	Latvia	2012-Jan-31	EPI_ISL_104017	A/Latvia/1-49852/2012	State Agency, Infectology Center of Latvia	Infectology Center of Latvia
EPI354099	MP	Vietnam	2004-Jan-01	EPI_ISL_104081	A/HaNoi/HN30109/2004			Wentworth,D.E.; Dugan,V.; Halpin,R.; Lin,X.; Bera,J.; Ghedin,E.; Fedorova,N.; Overton,L.; Tsitrin,T.; Stockwell,T.; Katzel,D.; Li,K.; Amedeo,P.; Schobel,S.; Shrivastava,S.; Wang,S.; Thovarai,V.; Bishop,B.; Edworthy,P.; Kim,M.; Mai,L.T.Q.; Hien,N.T.; Ha,N.K.; Cuong,V.D.; Duc,D.T.; Phuong,H.V.M.; Hang,N.L.K.; Thanh,L.T.; Thach,N.C.; Huong,T.T.; Hien,P.T.; Giang,N.H.; Bao,Y.; Sanders,R.; Dernovoy,D.…
EPI354117	MP	Vietnam	2004-Jan-01	EPI_ISL_104094	A/TayNguyen/TN46/2004			Wentworth,D.E.; Dugan,V.; Halpin,R.; Lin,X.; Bera,J.; Ghedin,E.; Fedorova,N.; Overton,L.; Tsitrin,T.; Stockwell,T.; Katzel,D.; Li,K.; Amedeo,P.; Schobel,S.; Shrivastava,S.; Wang,S.; Thovarai,V.; Bishop,B.; Edworthy,P.; Kim,M.; Mai,L.T.Q.; Hien,N.T.; Ha,N.K.; Cuong,V.D.; Duc,D.T.; Phuong,H.V.M.; Hang,N.L.K.; Thanh,L.T.; Thach,N.C.; Huong,T.T.; Hien,P.T.; Giang,N.H.; Bao,Y.; Sanders,R.; Dernovoy,D.…
EPI354129	MP	Vietnam	2004-Jan-01	EPI_ISL_104101	A/TayNguyen/TN49/2004			Wentworth,D.E.; Dugan,V.; Halpin,R.; Lin,X.; Bera,J.; Ghedin,E.; Fedorova,N.; Overton,L.; Tsitrin,T.; Stockwell,T.; Katzel,D.; Li,K.; Amedeo,P.; Schobel,S.; Shrivastava,S.; Wang,S.; Thovarai,V.; Bishop,B.; Edworthy,P.; Kim,M.; Mai,L.T.Q.; Hien,N.T.; Ha,N.K.; Cuong,V.D.; Duc,D.T.; Phuong,H.V.M.; Hang,N.L.K.; Thanh,L.T.; Thach,N.C.; Huong,T.T.; Hien,P.T.; Giang,N.H.; Bao,Y.; Sanders,R.; Dernovoy,D.…
EPI355472	MP	Italy	2011-Dec-30	EPI_ISL_104109	A/Parma/176/2011	Istituto Superiore di Sanità	National Institute for Medical Research
EPI355473	MP	Italy	2012-Jan-04	EPI_ISL_104110	A/Parma/01/2012	Istituto Superiore di Sanità	National Institute for Medical Research
EPI355474	MP	Turkey	2011-Nov-28	EPI_ISL_104111	A/Turkey/01/2011	Refik Saydam National Public Health Agency	National Institute for Medical Research
EPI355475	MP	Turkey	2011-Dec-13	EPI_ISL_104112	A/Turkey/08/2011	Refik Saydam National Public Health Agency	National Institute for Medical Research
EPI355476	MP	Turkey	2011-Dec-14	EPI_ISL_104113	A/Turkey/12/2011	Refik Saydam National Public Health Agency	National Institute for Medical Research
EPI355477	MP	Turkey	2011-Dec-14	EPI_ISL_104114	A/Turkey/16/2011	Refik Saydam National Public Health Agency	National Institute for Medical Research
EPI355478	MP	Italy	2011-Nov-24	EPI_ISL_104115	A/Parma/171/2011	Istituto Superiore di Sanità	National Institute for Medical Research
EPI355479	MP	Italy	2011-Dec-29	EPI_ISL_104116	A/Trieste/63/2011	Istituto Superiore di Sanità	National Institute for Medical Research
EPI355480	MP	Italy	2011-Dec-09	EPI_ISL_104117	A/Trieste/59/2011	Istituto Superiore di Sanità	National Institute for Medical Research
EPI355481	MP	Switzerland	2011-Dec-27	EPI_ISL_104118	A/Switzerland/5776029/2011	Swiss National Reference Centre for Influenza	National Institute for Medical Research
EPI355482	MP	Switzerland	2012-Jan-09	EPI_ISL_104119	A/Switzerland/5834715/2012	Swiss National Reference Centre for Influenza	National Institute for Medical Research
EPI355483	MP	Switzerland	2012-Jan-09	EPI_ISL_104120	A/Switzerland/5834718/2012	Swiss National Reference Centre for Influenza	National Institute for Medical Research
EPI355484	MP	Italy	2011-Nov-25	EPI_ISL_104121	A/Firenze/1/2011	Istituto Superiore di Sanità	National Institute for Medical Research
EPI355485	MP	Italy	2011-Dec-14	EPI_ISL_104122	A/Firenze/3/2011	Istituto Superiore di Sanità	National Institute for Medical Research
EPI355486	MP	Italy	2011-Dec-13	EPI_ISL_104123	A/Milano/265/2011	Istituto Superiore di Sanità	National Institute for Medical Research
EPI355487	MP	Germany	2012-Jan-10	EPI_ISL_104124	A/Berlin/3/2012	Robert Koch Institute Nationales Referenzzentrum für Influenza	National Institute for Medical Research
EPI355488	MP	Germany	2012-Jan-01	EPI_ISL_104125	A/Baden-Wurttemberg/2/2012	Robert Koch Institute Nationales Referenzzentrum für Influenza	National Institute for Medical Research
EPI355489	MP	Germany	2012-Jan-09	EPI_ISL_104126	A/Bremen/1/2012	Robert Koch Institute Nationales Referenzzentrum für Influenza	National Institute for Medical Research
EPI355490	MP	Germany	2011-Dec-09	EPI_ISL_104127	A/Rheinland-Pfalz/75/2011	Robert Koch Institute Nationales Referenzzentrum für Influenza	National Institute for Medical Research
EPI355491	MP	Spain	2012-Jan-12	EPI_ISL_104128	A/Salamanca/4/2012	Universidad de Valladolid	National Institute for Medical Research
EPI355492	MP	Israel	2011-Dec-31	EPI_ISL_104129	A/Israel/52/2011	Central Virology Laboratory Israel (NIC)	National Institute for Medical Research
EPI355493	MP	Turkey	2011-Dec-09	EPI_ISL_104130	A/Turkey/04/2011	Refik Saydam National Public Health Agency	National Institute for Medical Research
EPI355494	MP	Italy	2011-Dec-20	EPI_ISL_104131	A/Trieste/61/2011	Istituto Superiore di Sanità	National Institute for Medical Research
EPI355495	MP	Italy	2011-Dec-21	EPI_ISL_104132	A/Trieste/60/2011	Istituto Superiore di Sanità	National Institute for Medical Research
EPI355496	MP	Italy	2011-Dec-15	EPI_ISL_104133	A/Milano/268/2011	Istituto Superiore di Sanità	National Institute for Medical Research
EPI355497	MP	Italy	2011-Dec-01	EPI_ISL_104134	A/Milano/256/2011	Istituto Superiore di Sanità	National Institute for Medical Research
EPI355498	MP	Italy	2011-Dec-12	EPI_ISL_104135	A/Firenze/2/2011	Istituto Superiore di Sanità	National Institute for Medical Research
EPI355499	MP	Israel	2011-Dec-01	EPI_ISL_104136	A/Israel/45/2011	Central Virology Laboratory Israel (NIC)	National Institute for Medical Research
EPI355500	MP	Israel	2011-Dec-23	EPI_ISL_104137	A/Israel/35/2011	Central Virology Laboratory Israel (NIC)	National Institute for Medical Research
EPI355501	MP	Ireland	2011-Dec-20	EPI_ISL_104138	A/Ireland/11m92698/2011	UCD National Virus Reference Laboratory	National Institute for Medical Research
EPI355502	MP	Ireland	2011-Dec-25	EPI_ISL_104139	A/Ireland/11v9451/2011	UCD National Virus Reference Laboratory	National Institute for Medical Research
EPI355503	MP	Turkey	2011-Dec-21	EPI_ISL_104140	A/Turkey/23/2011	Refik Saydam National Public Health Agency	National Institute for Medical Research
EPI355504	MP	Turkey	2011-Dec-22	EPI_ISL_104141	A/Turkey/28/2011	Refik Saydam National Public Health Agency	National Institute for Medical Research
EPI355506	MP	Netherlands	2011-Dec-06	EPI_ISL_104143	A/Netherlands/710/2011	Erasmus Medical Center	National Institute for Medical Research
EPI356724	MP	Japan	2011-Nov-30	EPI_ISL_104811	A/SENDAI/34/2011	Sendai City Institute of Public Health	National Institute of Infectious Diseases (NIID)	Fujisaki,Seiichiro; Kim,Namhee; Aya,Sato; Tahiro,Masato; Odagiri,Takato'
EPI356726	MP	Japan	2011-Dec-01	EPI_ISL_104812	A/TOYAMA/160/2011	Toyama Institute of Health	National Institute of Infectious Diseases (NIID)	Fujisaki,Seiichiro; Kim,Namhee; Aya,Sato; Tahiro,Masato; Odagiri,Takato'
EPI356727	MP	Japan	2011-Dec-05	EPI_ISL_104813	A/MIE/31/2011	Mie Prefecture Health and Environment Research Institute	National Institute of Infectious Diseases (NIID)	Fujisaki,Seiichiro; Kim,Namhee; Aya,Sato; Tahiro,Masato; Odagiri,Takato'
EPI356729	MP	Japan	2011-Dec-20	EPI_ISL_104815	A/YAMAGATA/312/2011	Yamagata Prefectural Institute of Public Health	National Institute of Infectious Diseases (NIID)	Fujisaki,Seiichiro; Kim,Namhee; Aya,Sato; Tahiro,Masato; Odagiri,Takato'
EPI356730	MP	Japan	2011-Dec-19	EPI_ISL_104816	A/HYOGO/2005/2011	Hyogo Prefectural Institute of Public Health and Consumer Sciences	National Institute of Infectious Diseases (NIID)	Fujisaki,Seiichiro; Kim,Namhee; Aya,Sato; Tashiro,Masato; Odagiri,Takato'
EPI356731	MP	Japan	2011-Dec-20	EPI_ISL_104817	A/NAGANO-C/53/2011	Nagano City Health Center	National Institute of Infectious Diseases (NIID)	Fujisaki,Seiichiro; Kim,Namhee; Aya,Sato; Tahiro,Masato; Odagiri,Takato'
EPI355295	MP	Vietnam	2007-Mar-22	EPI_ISL_104923	A/HaNoi/BM061/2007			Wentworth,D.E.; Dugan,V.; Halpin,R.; Lin,X.; Bera,J.; Ghedin,E.; Fedorova,N.; Overton,L.; Tsitrin,T.; Stockwell,T.; Katzel,D.; Li,K.; Amedeo,P.; Schobel,S.; Shrivastava,S.; Wang,S.; Thovarai,V.; Bishop,B.; Edworthy,P.; Kim,M.; Mai,L.T.Q.; Hien,N.T.; Ha,N.K.; Cuong,V.D.; Duc,D.T.; Phuong,H.V.M.; Hang,N.L.K.; Thanh,L.T.; Thach,N.C.; Huong,T.T.; Hien,P.T.; Giang,N.H.; Bao,Y.; Sanders,R.; Dernovoy,D.…
EPI355302	MP	Vietnam	2007-Jan-22	EPI_ISL_104924	A/HaNoi/BT17/2007			Wentworth,D.E.; Dugan,V.; Halpin,R.; Lin,X.; Bera,J.; Ghedin,E.; Fedorova,N.; Overton,L.; Tsitrin,T.; Stockwell,T.; Katzel,D.; Li,K.; Amedeo,P.; Schobel,S.; Shrivastava,S.; Wang,S.; Thovarai,V.; Bishop,B.; Edworthy,P.; Kim,M.; Mai,L.T.Q.; Hien,N.T.; Ha,N.K.; Cuong,V.D.; Duc,D.T.; Phuong,H.V.M.; Hang,N.L.K.; Thanh,L.T.; Thach,N.C.; Huong,T.T.; Hien,P.T.; Giang,N.H.; Bao,Y.; Sanders,R.; Dernovoy,D.…
EPI355309	MP	Vietnam	2007-Aug-03	EPI_ISL_104937	A/HaNoi/BT262/2007			Wentworth,D.E.; Dugan,V.; Halpin,R.; Lin,X.; Bera,J.; Ghedin,E.; Fedorova,N.; Overton,L.; Tsitrin,T.; Stockwell,T.; Katzel,D.; Li,K.; Amedeo,P.; Schobel,S.; Shrivastava,S.; Wang,S.; Thovarai,V.; Bishop,B.; Edworthy,P.; Kim,M.; Mai,L.T.Q.; Hien,N.T.; Ha,N.K.; Cuong,V.D.; Duc,D.T.; Phuong,H.V.M.; Hang,N.L.K.; Thanh,L.T.; Thach,N.C.; Huong,T.T.; Hien,P.T.; Giang,N.H.; Bao,Y.; Sanders,R.; Dernovoy,D.…
EPI355316	MP	Vietnam	2007-Jul-27	EPI_ISL_104938	A/HaNoi/GS0740/2007			Wentworth,D.E.; Dugan,V.; Halpin,R.; Lin,X.; Bera,J.; Ghedin,E.; Fedorova,N.; Overton,L.; Tsitrin,T.; Stockwell,T.; Katzel,D.; Li,K.; Amedeo,P.; Schobel,S.; Shrivastava,S.; Wang,S.; Thovarai,V.; Bishop,B.; Edworthy,P.; Kim,M.; Mai,L.T.Q.; Hien,N.T.; Ha,N.K.; Cuong,V.D.; Duc,D.T.; Phuong,H.V.M.; Hang,N.L.K.; Thanh,L.T.; Thach,N.C.; Huong,T.T.; Hien,P.T.; Giang,N.H.; Bao,Y.; Sanders,R.; Dernovoy,D.…
EPI355323	MP	Vietnam	2007-Oct-01	EPI_ISL_104960	A/Hue/H020/2007			Wentworth,D.E.; Dugan,V.; Halpin,R.; Lin,X.; Bera,J.; Ghedin,E.; Fedorova,N.; Overton,L.; Tsitrin,T.; Stockwell,T.; Katzel,D.; Li,K.; Amedeo,P.; Schobel,S.; Shrivastava,S.; Wang,S.; Thovarai,V.; Bishop,B.; Edworthy,P.; Kim,M.; Mai,L.T.Q.; Hien,N.T.; Ha,N.K.; Cuong,V.D.; Duc,D.T.; Phuong,H.V.M.; Hang,N.L.K.; Thanh,L.T.; Thach,N.C.; Huong,T.T.; Hien,P.T.; Giang,N.H.; Bao,Y.; Sanders,R.; Dernovoy,D.…
EPI355331	MP	Vietnam	2007-Oct-03	EPI_ISL_104962	A/HoaBinh/HB378/2007			Wentworth,D.E.; Dugan,V.; Halpin,R.; Lin,X.; Bera,J.; Ghedin,E.; Fedorova,N.; Overton,L.; Tsitrin,T.; Stockwell,T.; Katzel,D.; Li,K.; Amedeo,P.; Schobel,S.; Shrivastava,S.; Wang,S.; Thovarai,V.; Bishop,B.; Edworthy,P.; Kim,M.; Mai,L.T.Q.; Hien,N.T.; Ha,N.K.; Cuong,V.D.; Duc,D.T.; Phuong,H.V.M.; Hang,N.L.K.; Thanh,L.T.; Thach,N.C.; Huong,T.T.; Hien,P.T.; Giang,N.H.; Bao,Y.; Sanders,R.; Dernovoy,D.…
EPI355339	MP	Vietnam	2007-Oct-25	EPI_ISL_104964	A/HoaBinh/HB409/2007			Wentworth,D.E.; Dugan,V.; Halpin,R.; Lin,X.; Bera,J.; Ghedin,E.; Fedorova,N.; Overton,L.; Tsitrin,T.; Stockwell,T.; Katzel,D.; Li,K.; Amedeo,P.; Schobel,S.; Shrivastava,S.; Wang,S.; Thovarai,V.; Bishop,B.; Edworthy,P.; Kim,M.; Mai,L.T.Q.; Hien,N.T.; Ha,N.K.; Cuong,V.D.; Duc,D.T.; Phuong,H.V.M.; Hang,N.L.K.; Thanh,L.T.; Thach,N.C.; Huong,T.T.; Hien,P.T.; Giang,N.H.; Bao,Y.; Sanders,R.; Dernovoy,D.…
EPI355348	MP	Vietnam	2007-Jan-01	EPI_ISL_104966	A/HungYen/HY3/2007			Wentworth,D.E.; Dugan,V.; Halpin,R.; Lin,X.; Bera,J.; Ghedin,E.; Fedorova,N.; Overton,L.; Tsitrin,T.; Stockwell,T.; Katzel,D.; Li,K.; Amedeo,P.; Schobel,S.; Shrivastava,S.; Wang,S.; Thovarai,V.; Bishop,B.; Edworthy,P.; Kim,M.; Mai,L.T.Q.; Hien,N.T.; Ha,N.K.; Cuong,V.D.; Duc,D.T.; Phuong,H.V.M.; Hang,N.L.K.; Thanh,L.T.; Thach,N.C.; Huong,T.T.; Hien,P.T.; Giang,N.H.; Bao,Y.; Sanders,R.; Dernovoy,D.…
EPI355354	MP	Vietnam	2007-May-29	EPI_ISL_104979	A/LangSon/LS156/2007			Wentworth,D.E.; Dugan,V.; Halpin,R.; Lin,X.; Bera,J.; Ghedin,E.; Fedorova,N.; Overton,L.; Tsitrin,T.; Stockwell,T.; Katzel,D.; Li,K.; Amedeo,P.; Schobel,S.; Shrivastava,S.; Wang,S.; Thovarai,V.; Bishop,B.; Edworthy,P.; Kim,M.; Mai,L.T.Q.; Hien,N.T.; Ha,N.K.; Cuong,V.D.; Duc,D.T.; Phuong,H.V.M.; Hang,N.L.K.; Thanh,L.T.; Thach,N.C.; Huong,T.T.; Hien,P.T.; Giang,N.H.; Bao,Y.; Sanders,R.; Dernovoy,D.…
EPI355368	MP	Vietnam	2007-Jan-17	EPI_ISL_104997	A/HaNoi/N027/2007			Wentworth,D.E.; Dugan,V.; Halpin,R.; Lin,X.; Bera,J.; Ghedin,E.; Fedorova,N.; Overton,L.; Tsitrin,T.; Stockwell,T.; Katzel,D.; Li,K.; Amedeo,P.; Schobel,S.; Shrivastava,S.; Wang,S.; Thovarai,V.; Bishop,B.; Edworthy,P.; Kim,M.; Mai,L.T.Q.; Hien,N.T.; Ha,N.K.; Cuong,V.D.; Duc,D.T.; Phuong,H.V.M.; Hang,N.L.K.; Thanh,L.T.; Thach,N.C.; Huong,T.T.; Hien,P.T.; Giang,N.H.; Bao,Y.; Sanders,R.; Dernovoy,D.…
EPI355375	MP	Vietnam	2007-Feb-09	EPI_ISL_104998	A/HaNoi/N064/2007			Wentworth,D.E.; Dugan,V.; Halpin,R.; Lin,X.; Bera,J.; Ghedin,E.; Fedorova,N.; Overton,L.; Tsitrin,T.; Stockwell,T.; Katzel,D.; Li,K.; Amedeo,P.; Schobel,S.; Shrivastava,S.; Wang,S.; Thovarai,V.; Bishop,B.; Edworthy,P.; Kim,M.; Mai,L.T.Q.; Hien,N.T.; Ha,N.K.; Cuong,V.D.; Duc,D.T.; Phuong,H.V.M.; Hang,N.L.K.; Thanh,L.T.; Thach,N.C.; Huong,T.T.; Hien,P.T.; Giang,N.H.; Bao,Y.; Sanders,R.; Dernovoy,D.…
EPI355382	MP	Vietnam	2007-Mar-10	EPI_ISL_104999	A/HaNoi/N078/2007			Wentworth,D.E.; Dugan,V.; Halpin,R.; Lin,X.; Bera,J.; Ghedin,E.; Fedorova,N.; Overton,L.; Tsitrin,T.; Stockwell,T.; Katzel,D.; Li,K.; Amedeo,P.; Schobel,S.; Shrivastava,S.; Wang,S.; Thovarai,V.; Bishop,B.; Edworthy,P.; Kim,M.; Mai,L.T.Q.; Hien,N.T.; Ha,N.K.; Cuong,V.D.; Duc,D.T.; Phuong,H.V.M.; Hang,N.L.K.; Thanh,L.T.; Thach,N.C.; Huong,T.T.; Hien,P.T.; Giang,N.H.; Bao,Y.; Sanders,R.; Dernovoy,D.…
EPI355543	MP	Vietnam	2007-Feb-02	EPI_ISL_105129	A/HaNoi/Q097/2007			Wentworth,D.E.; Dugan,V.; Halpin,R.; Lin,X.; Bera,J.; Ghedin,E.; Fedorova,N.; Overton,L.; Tsitrin,T.; Stockwell,T.; Katzel,D.; Li,K.; Amedeo,P.; Schobel,S.; Shrivastava,S.; Wang,S.; Thovarai,V.; Bishop,B.; Edworthy,P.; Kim,M.; Mai,L.T.Q.; Hien,N.T.; Ha,N.K.; Cuong,V.D.; Duc,D.T.; Phuong,H.V.M.; Hang,N.L.K.; Thanh,L.T.; Thach,N.C.; Huong,T.T.; Hien,P.T.; Giang,N.H.; Bao,Y.; Sanders,R.; Dernovoy,D.…
EPI355552	MP	Vietnam	2007-Feb-12	EPI_ISL_105157	A/HaNoi/Q118/2007			Wentworth,D.E.; Dugan,V.; Halpin,R.; Lin,X.; Bera,J.; Ghedin,E.; Fedorova,N.; Overton,L.; Tsitrin,T.; Stockwell,T.; Katzel,D.; Li,K.; Amedeo,P.; Schobel,S.; Shrivastava,S.; Wang,S.; Thovarai,V.; Bishop,B.; Edworthy,P.; Kim,M.; Mai,L.T.Q.; Hien,N.T.; Ha,N.K.; Cuong,V.D.; Duc,D.T.; Phuong,H.V.M.; Hang,N.L.K.; Thanh,L.T.; Thach,N.C.; Huong,T.T.; Hien,P.T.; Giang,N.H.; Bao,Y.; Sanders,R.; Dernovoy,D.…
EPI355559	MP	Vietnam	2007-Mar-12	EPI_ISL_105158	A/HaNoi/Q163/2007			Wentworth,D.E.; Dugan,V.; Halpin,R.; Lin,X.; Bera,J.; Ghedin,E.; Fedorova,N.; Overton,L.; Tsitrin,T.; Stockwell,T.; Katzel,D.; Li,K.; Amedeo,P.; Schobel,S.; Shrivastava,S.; Wang,S.; Thovarai,V.; Bishop,B.; Edworthy,P.; Kim,M.; Mai,L.T.Q.; Hien,N.T.; Ha,N.K.; Cuong,V.D.; Duc,D.T.; Phuong,H.V.M.; Hang,N.L.K.; Thanh,L.T.; Thach,N.C.; Huong,T.T.; Hien,P.T.; Giang,N.H.; Bao,Y.; Sanders,R.; Dernovoy,D.…
EPI355565	MP	Vietnam	2007-Jun-18	EPI_ISL_105159	A/HaNoi/Q430/2007			Wentworth,D.E.; Dugan,V.; Halpin,R.; Lin,X.; Bera,J.; Ghedin,E.; Fedorova,N.; Overton,L.; Tsitrin,T.; Stockwell,T.; Katzel,D.; Li,K.; Amedeo,P.; Schobel,S.; Shrivastava,S.; Wang,S.; Thovarai,V.; Bishop,B.; Edworthy,P.; Kim,M.; Mai,L.T.Q.; Hien,N.T.; Ha,N.K.; Cuong,V.D.; Duc,D.T.; Phuong,H.V.M.; Hang,N.L.K.; Thanh,L.T.; Thach,N.C.; Huong,T.T.; Hien,P.T.; Giang,N.H.; Bao,Y.; Sanders,R.; Dernovoy,D.…
EPI355572	MP	Vietnam	2007-Jul-12	EPI_ISL_105160	A/HaNoi/Q502/2007			Wentworth,D.E.; Dugan,V.; Halpin,R.; Lin,X.; Bera,J.; Ghedin,E.; Fedorova,N.; Overton,L.; Tsitrin,T.; Stockwell,T.; Katzel,D.; Li,K.; Amedeo,P.; Schobel,S.; Shrivastava,S.; Wang,S.; Thovarai,V.; Bishop,B.; Edworthy,P.; Kim,M.; Mai,L.T.Q.; Hien,N.T.; Ha,N.K.; Cuong,V.D.; Duc,D.T.; Phuong,H.V.M.; Hang,N.L.K.; Thanh,L.T.; Thach,N.C.; Huong,T.T.; Hien,P.T.; Giang,N.H.; Bao,Y.; Sanders,R.; Dernovoy,D.…
EPI355579	MP	Vietnam	2007-Aug-09	EPI_ISL_105191	A/HaNoi/Q582/2007			Wentworth,D.E.; Dugan,V.; Halpin,R.; Lin,X.; Bera,J.; Ghedin,E.; Fedorova,N.; Overton,L.; Tsitrin,T.; Stockwell,T.; Katzel,D.; Li,K.; Amedeo,P.; Schobel,S.; Shrivastava,S.; Wang,S.; Thovarai,V.; Bishop,B.; Edworthy,P.; Kim,M.; Mai,L.T.Q.; Hien,N.T.; Ha,N.K.; Cuong,V.D.; Duc,D.T.; Phuong,H.V.M.; Hang,N.L.K.; Thanh,L.T.; Thach,N.C.; Huong,T.T.; Hien,P.T.; Giang,N.H.; Bao,Y.; Sanders,R.; Dernovoy,D.…
EPI355586	MP	Vietnam	2007-Sep-07	EPI_ISL_105192	A/HaNoi/Q664/2007			Wentworth,D.E.; Dugan,V.; Halpin,R.; Lin,X.; Bera,J.; Ghedin,E.; Fedorova,N.; Overton,L.; Tsitrin,T.; Stockwell,T.; Katzel,D.; Li,K.; Amedeo,P.; Schobel,S.; Shrivastava,S.; Wang,S.; Thovarai,V.; Bishop,B.; Edworthy,P.; Kim,M.; Mai,L.T.Q.; Hien,N.T.; Ha,N.K.; Cuong,V.D.; Duc,D.T.; Phuong,H.V.M.; Hang,N.L.K.; Thanh,L.T.; Thach,N.C.; Huong,T.T.; Hien,P.T.; Giang,N.H.; Bao,Y.; Sanders,R.; Dernovoy,D.…
EPI355593	MP	Vietnam	2007-Sep-11	EPI_ISL_105193	A/HaNoi/Q672/2007			Wentworth,D.E.; Dugan,V.; Halpin,R.; Lin,X.; Bera,J.; Ghedin,E.; Fedorova,N.; Overton,L.; Tsitrin,T.; Stockwell,T.; Katzel,D.; Li,K.; Amedeo,P.; Schobel,S.; Shrivastava,S.; Wang,S.; Thovarai,V.; Bishop,B.; Edworthy,P.; Kim,M.; Mai,L.T.Q.; Hien,N.T.; Ha,N.K.; Cuong,V.D.; Duc,D.T.; Phuong,H.V.M.; Hang,N.L.K.; Thanh,L.T.; Thach,N.C.; Huong,T.T.; Hien,P.T.; Giang,N.H.; Bao,Y.; Sanders,R.; Dernovoy,D.…
EPI355600	MP	Vietnam	2007-Oct-08	EPI_ISL_105194	A/HaNoi/Q748/2007			Wentworth,D.E.; Dugan,V.; Halpin,R.; Lin,X.; Bera,J.; Ghedin,E.; Fedorova,N.; Overton,L.; Tsitrin,T.; Stockwell,T.; Katzel,D.; Li,K.; Amedeo,P.; Schobel,S.; Shrivastava,S.; Wang,S.; Thovarai,V.; Bishop,B.; Edworthy,P.; Kim,M.; Mai,L.T.Q.; Hien,N.T.; Ha,N.K.; Cuong,V.D.; Duc,D.T.; Phuong,H.V.M.; Hang,N.L.K.; Thanh,L.T.; Thach,N.C.; Huong,T.T.; Hien,P.T.; Giang,N.H.; Bao,Y.; Sanders,R.; Dernovoy,D.…
EPI355607	MP	Vietnam	2007-Jan-23	EPI_ISL_105195	A/HaNoi/TX050/2007			Wentworth,D.E.; Dugan,V.; Halpin,R.; Lin,X.; Bera,J.; Ghedin,E.; Fedorova,N.; Overton,L.; Tsitrin,T.; Stockwell,T.; Katzel,D.; Li,K.; Amedeo,P.; Schobel,S.; Shrivastava,S.; Wang,S.; Thovarai,V.; Bishop,B.; Edworthy,P.; Kim,M.; Mai,L.T.Q.; Hien,N.T.; Ha,N.K.; Cuong,V.D.; Duc,D.T.; Phuong,H.V.M.; Hang,N.L.K.; Thanh,L.T.; Thach,N.C.; Huong,T.T.; Hien,P.T.; Giang,N.H.; Bao,Y.; Sanders,R.; Dernovoy,D.…
EPI355614	MP	Vietnam	2007-Jan-24	EPI_ISL_105211	A/HaNoi/TX058/2007			Wentworth,D.E.; Dugan,V.; Halpin,R.; Lin,X.; Bera,J.; Ghedin,E.; Fedorova,N.; Overton,L.; Tsitrin,T.; Stockwell,T.; Katzel,D.; Li,K.; Amedeo,P.; Schobel,S.; Shrivastava,S.; Wang,S.; Thovarai,V.; Bishop,B.; Edworthy,P.; Kim,M.; Mai,L.T.Q.; Hien,N.T.; Ha,N.K.; Cuong,V.D.; Duc,D.T.; Phuong,H.V.M.; Hang,N.L.K.; Thanh,L.T.; Thach,N.C.; Huong,T.T.; Hien,P.T.; Giang,N.H.; Bao,Y.; Sanders,R.; Dernovoy,D.…
EPI355620	MP	Vietnam	2007-Jul-31	EPI_ISL_105212	A/HaNoi/TX320/2007			Wentworth,D.E.; Dugan,V.; Halpin,R.; Lin,X.; Bera,J.; Ghedin,E.; Fedorova,N.; Overton,L.; Tsitrin,T.; Stockwell,T.; Katzel,D.; Li,K.; Amedeo,P.; Schobel,S.; Shrivastava,S.; Wang,S.; Thovarai,V.; Bishop,B.; Edworthy,P.; Kim,M.; Mai,L.T.Q.; Hien,N.T.; Ha,N.K.; Cuong,V.D.; Duc,D.T.; Phuong,H.V.M.; Hang,N.L.K.; Thanh,L.T.; Thach,N.C.; Huong,T.T.; Hien,P.T.; Giang,N.H.; Bao,Y.; Sanders,R.; Dernovoy,D.…
EPI355627	MP	Vietnam	2007-Aug-02	EPI_ISL_105213	A/HaNoi/TX322/2007			Wentworth,D.E.; Dugan,V.; Halpin,R.; Lin,X.; Bera,J.; Ghedin,E.; Fedorova,N.; Overton,L.; Tsitrin,T.; Stockwell,T.; Katzel,D.; Li,K.; Amedeo,P.; Schobel,S.; Shrivastava,S.; Wang,S.; Thovarai,V.; Bishop,B.; Edworthy,P.; Kim,M.; Mai,L.T.Q.; Hien,N.T.; Ha,N.K.; Cuong,V.D.; Duc,D.T.; Phuong,H.V.M.; Hang,N.L.K.; Thanh,L.T.; Thach,N.C.; Huong,T.T.; Hien,P.T.; Giang,N.H.; Bao,Y.; Sanders,R.; Dernovoy,D.…
EPI355634	MP	Vietnam	2007-Aug-06	EPI_ISL_105233	A/HaNoi/TX327/2007			Wentworth,D.E.; Dugan,V.; Halpin,R.; Lin,X.; Bera,J.; Ghedin,E.; Fedorova,N.; Overton,L.; Tsitrin,T.; Stockwell,T.; Katzel,D.; Li,K.; Amedeo,P.; Schobel,S.; Shrivastava,S.; Wang,S.; Thovarai,V.; Bishop,B.; Edworthy,P.; Kim,M.; Mai,L.T.Q.; Hien,N.T.; Ha,N.K.; Cuong,V.D.; Duc,D.T.; Phuong,H.V.M.; Hang,N.L.K.; Thanh,L.T.; Thach,N.C.; Huong,T.T.; Hien,P.T.; Giang,N.H.; Bao,Y.; Sanders,R.; Dernovoy,D.…
EPI355641	MP	Vietnam	2007-Jan-02	EPI_ISL_105234	A/BacNinh/N52/2007			Wentworth,D.E.; Dugan,V.; Halpin,R.; Lin,X.; Bera,J.; Ghedin,E.; Fedorova,N.; Overton,L.; Tsitrin,T.; Stockwell,T.; Katzel,D.; Li,K.; Amedeo,P.; Schobel,S.; Shrivastava,S.; Wang,S.; Thovarai,V.; Bishop,B.; Edworthy,P.; Kim,M.; Mai,L.T.Q.; Hien,N.T.; Ha,N.K.; Cuong,V.D.; Duc,D.T.; Phuong,H.V.M.; Hang,N.L.K.; Thanh,L.T.; Thach,N.C.; Huong,T.T.; Hien,P.T.; Giang,N.H.; Bao,Y.; Sanders,R.; Dernovoy,D.…
EPI355707	MP	Vietnam	2008-Nov-11	EPI_ISL_105350	A/DaNang/DN434/2008			Wentworth,D.E.; Dugan,V.; Halpin,R.; Lin,X.; Bera,J.; Ghedin,E.; Fedorova,N.; Overton,L.; Tsitrin,T.; Stockwell,T.; Katzel,D.; Li,K.; Amedeo,P.; Schobel,S.; Shrivastava,S.; Wang,S.; Thovarai,V.; Bishop,B.; Edworthy,P.; Kim,M.; Mai,L.T.Q.; Hien,N.T.; Ha,N.K.; Cuong,V.D.; Duc,D.T.; Phuong,H.V.M.; Hang,N.L.K.; Thanh,L.T.; Thach,N.C.; Huong,T.T.; Hien,P.T.; Giang,N.H.; Bao,Y.; Sanders,R.; Dernovoy,D.…
EPI355714	MP	Vietnam	2008-Nov-21	EPI_ISL_105351	A/DaNang/DN446/2008			Wentworth,D.E.; Dugan,V.; Halpin,R.; Lin,X.; Bera,J.; Ghedin,E.; Fedorova,N.; Overton,L.; Tsitrin,T.; Stockwell,T.; Katzel,D.; Li,K.; Amedeo,P.; Schobel,S.; Shrivastava,S.; Wang,S.; Thovarai,V.; Bishop,B.; Edworthy,P.; Kim,M.; Mai,L.T.Q.; Hien,N.T.; Ha,N.K.; Cuong,V.D.; Duc,D.T.; Phuong,H.V.M.; Hang,N.L.K.; Thanh,L.T.; Thach,N.C.; Huong,T.T.; Hien,P.T.; Giang,N.H.; Bao,Y.; Sanders,R.; Dernovoy,D.…
EPI355721	MP	Vietnam	2008-Dec-03	EPI_ISL_105352	A/KhanhHoa/KH466/2008			Wentworth,D.E.; Dugan,V.; Halpin,R.; Lin,X.; Bera,J.; Ghedin,E.; Fedorova,N.; Overton,L.; Tsitrin,T.; Stockwell,T.; Katzel,D.; Li,K.; Amedeo,P.; Schobel,S.; Shrivastava,S.; Wang,S.; Thovarai,V.; Bishop,B.; Edworthy,P.; Kim,M.; Mai,L.T.Q.; Hien,N.T.; Ha,N.K.; Cuong,V.D.; Duc,D.T.; Phuong,H.V.M.; Hang,N.L.K.; Thanh,L.T.; Thach,N.C.; Huong,T.T.; Hien,P.T.; Giang,N.H.; Bao,Y.; Sanders,R.; Dernovoy,D.…
EPI355728	MP	Vietnam	2008-Dec-18	EPI_ISL_105353	A/KhanhHoa/KH488/2008			Wentworth,D.E.; Dugan,V.; Halpin,R.; Lin,X.; Bera,J.; Ghedin,E.; Fedorova,N.; Overton,L.; Tsitrin,T.; Stockwell,T.; Katzel,D.; Li,K.; Amedeo,P.; Schobel,S.; Shrivastava,S.; Wang,S.; Thovarai,V.; Bishop,B.; Edworthy,P.; Kim,M.; Mai,L.T.Q.; Hien,N.T.; Ha,N.K.; Cuong,V.D.; Duc,D.T.; Phuong,H.V.M.; Hang,N.L.K.; Thanh,L.T.; Thach,N.C.; Huong,T.T.; Hien,P.T.; Giang,N.H.; Bao,Y.; Sanders,R.; Dernovoy,D.…
EPI355735	MP	Vietnam	2008-Dec-22	EPI_ISL_105354	A/KhanhHoa/KH494/2008			Wentworth,D.E.; Dugan,V.; Halpin,R.; Lin,X.; Bera,J.; Ghedin,E.; Fedorova,N.; Overton,L.; Tsitrin,T.; Stockwell,T.; Katzel,D.; Li,K.; Amedeo,P.; Schobel,S.; Shrivastava,S.; Wang,S.; Thovarai,V.; Bishop,B.; Edworthy,P.; Kim,M.; Mai,L.T.Q.; Hien,N.T.; Ha,N.K.; Cuong,V.D.; Duc,D.T.; Phuong,H.V.M.; Hang,N.L.K.; Thanh,L.T.; Thach,N.C.; Huong,T.T.; Hien,P.T.; Giang,N.H.; Bao,Y.; Sanders,R.; Dernovoy,D.…
EPI355950	MP	United States	2012-Jan-17	EPI_ISL_105759	A/Missouri/02/2012	Missouri Department. of Health & Senior Services	Centers for Disease Control and Prevention
EPI355953	MP	United States	2012-Jan-15	EPI_ISL_105760	A/Georgia/01/2012	Georgia Public Health Laboratory	Centers for Disease Control and Prevention
EPI355955	MP	Finland	2011-Nov-25	EPI_ISL_105761	A/Finland/190/2011	National Institute for Medical Research	Centers for Disease Control and Prevention
EPI355958	MP	United States	2012-Jan-23	EPI_ISL_105762	A/Virginia/03/2012	Virginia Division of Consolidated Laboratories	Centers for Disease Control and Prevention
EPI355961	MP	United States	2012-Jan-10	EPI_ISL_105763	A/Wyoming/01/2012	Wyoming Public Health Laboratory	Centers for Disease Control and Prevention
EPI355964	MP	United States	2012-Jan-16	EPI_ISL_105764	A/Idaho/02/2012	State of Idaho Bureau of Laboratories	Centers for Disease Control and Prevention
EPI355967	MP	United Kingdom	2011-Nov-07	EPI_ISL_105765	A/England/258/2011	National Institute for Medical Research	Centers for Disease Control and Prevention
EPI355970	MP	United States	2012-Jan-11	EPI_ISL_105766	A/Kansas/01/2012	Kansas Department of Health and Environment	Centers for Disease Control and Prevention
EPI355973	MP	United States	2012-Jan-01	EPI_ISL_105767	A/Utah/04/2012	Utah Public Health Laboratory	Centers for Disease Control and Prevention
EPI355976	MP	United States	2012-Jan-23	EPI_ISL_105768	A/Massachusetts/02/2012	Massachusetts Department of Public Health	Centers for Disease Control and Prevention
EPI355979	MP	India	2011-Nov-14	EPI_ISL_105769	A/India/7459/2011	National Institute of Virology	Centers for Disease Control and Prevention
EPI355982	MP	United States	2012-Jan-16	EPI_ISL_105770	A/Texas/10/2012	San Antonio Metropolitan Health	Centers for Disease Control and Prevention
EPI356042	MP	China	2005-Nov-30	EPI_ISL_105790	A/Kunming/1-Va10/2005			Liao,G.Y.; Sun,M.B.; Li,W.D.; Zhou,J.; Zhou,F.Y.; Ma,L.; Cai,W.; Gao,J.X.; Jiang,S.D.
EPI356159	MP	United States	2012-Jan-17	EPI_ISL_105800	A/Montana/01/2012	Montana Laboratory Services Bureau	Centers for Disease Control and Prevention
EPI356594	MP	United States	2012-Jan-12	EPI_ISL_106103	A/Mississippi/01/2012	Mississippi Public Health Laboratory	Centers for Disease Control and Prevention
EPI356597	MP	Russian Federation	2011-Dec-15	EPI_ISL_106104	A/Astrakhan/65/2011	Russian Academy of Medical Sciences	Centers for Disease Control and Prevention
EPI356599	MP	United States	2012-Jan-11	EPI_ISL_106105	A/South Carolina/03/2012	South Carolina Department of Health	Centers for Disease Control and Prevention
EPI356602	MP	United States	2012-Jan-19	EPI_ISL_106106	A/North Carolina/01/2012	North Carolina State Laboratory of Public Health	Centers for Disease Control and Prevention
EPI356605	MP	United States	2012-Jan-21	EPI_ISL_106107	A/Alabama/02/2012	Alabama State Laboratory	Centers for Disease Control and Prevention
EPI356608	MP	Australia	2011-Aug-13	EPI_ISL_106108	A/Brisbane/299/2011	WHO Collaborating Centre for Reference and Research on Influenza	Centers for Disease Control and Prevention
EPI356611	MP	United States	2012-Jan-03	EPI_ISL_106109	A/South Dakota/02/2012	South Dakota Public Health Lab	Centers for Disease Control and Prevention
EPI356614	MP	Kenya	2011-Nov-07	EPI_ISL_106110	A/Kenya/4898/2011	CDC-Kenya	Centers for Disease Control and Prevention
EPI356617	MP	United States	2012-Jan-11	EPI_ISL_106111	A/Colorado/05/2012	Colorado Department of Health Lab	Centers for Disease Control and Prevention
EPI356620	MP	United States	2012-Jan-04	EPI_ISL_106112	A/Oregon/01/2012	Oregon Public Health Laboratory	Centers for Disease Control and Prevention
EPI356623	MP	United States	2012-Jan-10	EPI_ISL_106113	A/California/07/2012	California Department of Health Services	Centers for Disease Control and Prevention
EPI357262	MP	France	2011-Oct-05	EPI_ISL_106641	A/Paris/1744/2011	Institut Pasteur	Institut Pasteur	V,Enouf
EPI357265	MP	France	2011-Dec-06	EPI_ISL_106642	A/Paris/2013/2011	Institut Pasteur	Institut Pasteur	V,ENOUF
EPI357268	MP	France	2011-Dec-12	EPI_ISL_106643	A/Lorraine/2056/2011	Institut Pasteur	Institut Pasteur	V,ENOUF
EPI357310	MP	France	2011-Dec-08	EPI_ISL_106644	A/Lorraine/2073/2011	Institut Pasteur	Institut Pasteur	V,ENOUF
EPI357313	MP	France	2011-Dec-15	EPI_ISL_106645	A/Paris/2097/2011	Institut Pasteur	Institut Pasteur	V,ENOUF
EPI357316	MP	France	2011-Dec-16	EPI_ISL_106646	A/Paris/2100/2011	Institut Pasteur	Institut Pasteur	V,ENOUF
EPI357319	MP	France	2011-Dec-19	EPI_ISL_106647	A/Paris/2114/2011	Institut Pasteur	Institut Pasteur	V,ENOUF
EPI357322	MP	France	2011-Dec-20	EPI_ISL_106648	A/Paris/2116/2011	Institut Pasteur	Institut Pasteur	V,ENOUF
EPI357327	MP	France	2011-Dec-22	EPI_ISL_106650	A/Paris/2133/2011	Institut Pasteur	Institut Pasteur	V,ENOUF
EPI357330	MP	France	2011-Dec-27	EPI_ISL_106651	A/Pays_de_Loire/2149/2011	Institut Pasteur	Institut Pasteur	V,ENOUF
EPI357456	MP	France	2011-Dec-28	EPI_ISL_106768	A/Paris/2154/2011	Institut Pasteur	Institut Pasteur
EPI357459	MP	France	2011-Dec-28	EPI_ISL_106769	A/Paris/007/2011	Institut Pasteur	Institut Pasteur	V,ENOUF
EPI357462	MP	France	2012-Jan-03	EPI_ISL_106770	A/Paris/027/2011	Institut Pasteur	Institut Pasteur	V,ENOUF
EPI357522	MP	Kenya	2010-Jun-25	EPI_ISL_106807	A/Kenya/198/2010	US Army Medical Research Unit - Kenya (USAMRU-K), GEIS Human Influenza Program	USAMRU-K
EPI357525	MP	Kenya	2010-Jul-14	EPI_ISL_106809	A/Kenya/201/2010	US Army Medical Research Unit - Kenya (USAMRU-K), GEIS Human Influenza Program	USAMRU-K	Bulimo,W.D; Achilla,R.A; Majanja,J.M; Wadegu,M.O; Osuna,F.A; Mukunzi,S.O; Mwangi, J.K; Mwangi,J.W; Opot, B.H; Kibet, K.M; Muthoni, J.N; Njiri,J.O.; Ocholla,S; Wurapa,K.E
EPI357527	MP	Kenya	2010-Jul-14	EPI_ISL_106810	A/Kenya/202/2010	US Army Medical Research Unit - Kenya (USAMRU-K), GEIS Human Influenza Program	USAMRU-K	Bulimo,W.D; Achilla,R.A; Majanja,J.M; Wadegu,M.O; Osuna,F.A; Mukunzi,S.O; Mwangi, J.K; Mwangi,J.W; Opot, B.H; Kibet, K.M; Muthoni, J.N; Njiri,J.O.; Ocholla,S; Wurapa,K.E
EPI357529	MP	Kenya	2010-Jun-03	EPI_ISL_106811	A/Kenya/203/2010	US Army Medical Research Unit - Kenya (USAMRU-K), GEIS Human Influenza Program	USAMRU-K	Bulimo,W.D; Achilla,R.A; Majanja,J.M; Wadegu,M.O; Osuna,F.A; Mukunzi,S.O; Mwangi, J.K; Mwangi,J.W; Opot, B.H; Kibet, K.M; Muthoni, J.N; Njiri,J.O.; Ocholla,S; Wurapa,K.E
EPI357532	MP	Kenya	2010-May-19	EPI_ISL_106813	A/Kenya/206/2010	US Army Medical Research Unit - Kenya (USAMRU-K), GEIS Human Influenza Program	USAMRU-K	Bulimo,W.D; Achilla,R.A; Majanja,J.M; Wadegu,M.O; Osuna,F.A; Mukunzi,S.O; Mwangi, J.K; Mwangi,J.W; Opot, B.H; Kibet, K.M; Muthoni, J.N; Njiri,J.O.; Ocholla,S; Wurapa,K.E
EPI357536	MP	Kenya	2010-Jul-16	EPI_ISL_106816	A/Kenya/209/2010	US Army Medical Research Unit - Kenya (USAMRU-K), GEIS Human Influenza Program	USAMRU-K	Bulimo,W.D; Achilla,R.A; Majanja,J.M; Wadegu,M.O; Osuna,F.A; Mukunzi,S.O; Mwangi, J.K; Mwangi,J.W; Opot, B.H; Kibet, K.M; Muthoni, J.N; Njiri,J.O.; Ocholla,S; Wurapa,K.E
EPI357538	MP	Kenya	2010-Jul-16	EPI_ISL_106817	A/Kenya/210/2010	US Army Medical Research Unit - Kenya (USAMRU-K), GEIS Human Influenza Program	USAMRU-K	Bulimo,W.D; Achilla,R.A; Majanja,J.M; Wadegu,M.O; Osuna,F.A; Mukunzi,S.O; Mwangi, J.K; Mwangi,J.W; Opot, B.H; Kibet, K.M; Muthoni, J.N; Njiri,J.O.; Ocholla,S; Wurapa,K.E
EPI357540	MP	Kenya	2010-Jul-13	EPI_ISL_106818	A/Kenya/211/2010	US Army Medical Research Unit - Kenya (USAMRU-K), GEIS Human Influenza Program	USAMRU-K	Bulimo,W.D; Achilla,R.A; Majanja,J.M; Wadegu,M.O; Osuna,F.A; Mukunzi,S.O; Mwangi, J.K; Mwangi,J.W; Opot, B.H; Kibet, K.M; Muthoni, J.N; Njiri,J.O.; Ocholla,S; Wurapa,K.E
EPI357542	MP	Kenya	2010-Jul-12	EPI_ISL_106819	A/Kenya/212/2010	US Army Medical Research Unit - Kenya (USAMRU-K), GEIS Human Influenza Program	USAMRU-K	Bulimo,W.D; Achilla,R.A; Majanja,J.M; Wadegu,M.O; Osuna,F.A; Mukunzi,S.O; Mwangi, J.K; Mwangi,J.W; Opot, B.H; Kibet, K.M; Muthoni, J.N; Njiri,J.O.; Ocholla,S; Wurapa,K.E
EPI357617	MP	Australia	2011-Oct-24	EPI_ISL_106846	A/VICTORIA/362/2011	Melbourne Pathology	WHO Collaborating Centre for Reference and Research on Influenza	Deng,Y-M; Iannello,P; Caldwell,N; Komadina,N.
EPI357620	MP	Papua New Guinea	2011-Jul-27	EPI_ISL_106847	A/GOROKA/5/2011	Papua New Guinea Institute of Medical Research	WHO Collaborating Centre for Reference and Research on Influenza	Deng,Y-M; Iannello,P; Caldwell,N; Komadina,N.
EPI357658	MP	Australia	2011-Sep-17	EPI_ISL_106858	A/PERTH/219/2011	Pathwest QE II Medical Centre	WHO Collaborating Centre for Reference and Research on Influenza	Deng,Y-M; Iannello,P; Caldwell,N; Komadina,N.
EPI357667	MP	Australia	2011-Sep-06	EPI_ISL_106861	A/BRISBANE/382/2011	Queensland Health Forensic and Scientific Services	WHO Collaborating Centre for Reference and Research on Influenza	Deng,Y-M; Iannello,P; Caldwell,N; Komadina,N.
EPI357670	MP	Australia	2011-Oct-25	EPI_ISL_106862	A/VICTORIA/714/2011	Monash Medical Centre	WHO Collaborating Centre for Reference and Research on Influenza	Deng,Y-M; Iannello,P; Caldwell,N; Komadina,N.
EPI357673	MP	Australia	2011-Oct-20	EPI_ISL_106863	A/BRISBANE/395/2011	Queensland Health Forensic and Scientific Services	WHO Collaborating Centre for Reference and Research on Influenza	Deng,Y-M; Iannello,P; Caldwell,N; Komadina,N.
EPI357676	MP	Australia	2011-Oct-05	EPI_ISL_106864	A/Tasmania/32/2011	Royal Hobart Hospital	WHO Collaborating Centre for Reference and Research on Influenza	Deng,Y-M; Iannello,P; Caldwell,N; Komadina,N.
EPI357679	MP	Australia	2011-Oct-24	EPI_ISL_106865	A/SOUTH AUSTRALIA/299/2011	Institute of Medical and Veterinary Science (IMVS)	WHO Collaborating Centre for Reference and Research on Influenza	Deng,Y-M; Iannello,P; Caldwell,N; Komadina,N.
EPI357682	MP	Australia	2011-Oct-10	EPI_ISL_106866	A/VICTORIA/704/2011	Monash Medical Centre	WHO Collaborating Centre for Reference and Research on Influenza	Deng,Y-M; Iannello,P; Caldwell,N; Komadina,N.
EPI357685	MP	Australia	2011-Nov-04	EPI_ISL_106867	A/VICTORIA/892/2011	Austin Health	WHO Collaborating Centre for Reference and Research on Influenza	Deng,Y-M; Iannello,P; Caldwell,N; Komadina,N.
EPI357688	MP	Australia	2011-Oct-22	EPI_ISL_106868	A/TASMANIA/31/2011	Royal Hobart Hospital	WHO Collaborating Centre for Reference and Research on Influenza	Deng,Y-M; Iannello,P; Caldwell,N; Komadina,N.
EPI359176	MP	United Kingdom	2003-Nov-24	EPI_ISL_106911	A/England/491/2003			Galiano,M.; Johnson,B.F.; Myers,R.; Ellis,J.; Daniels,R.; Zambon,M.
EPI357993	MP	United States	2012-Jan-09	EPI_ISL_107025	A/Tennessee/01/2012	Tennessee Department of Health Laboratory-Nashville	Centers for Disease Control and Prevention
EPI357996	MP	United States	2011-Dec-09	EPI_ISL_107026	A/Arizona/06/2011	Arizona Department of Health Services	Centers for Disease Control and Prevention
EPI357999	MP	Tanzania, United Republic of	2011-Dec-04	EPI_ISL_107027	A/Tanzania/1254/2011	National Influenza Lab	Centers for Disease Control and Prevention
EPI358002	MP	United States	2012-Jan-14	EPI_ISL_107028	A/Minnesota/02/2012	Minnesota Department of Health	Centers for Disease Control and Prevention
EPI358005	MP	Uganda	2011-Oct-31	EPI_ISL_107029	A/Uganda/2897/2011	Uganda Virus Research Institute (UVRI), National Influenza Center	Centers for Disease Control and Prevention
EPI358008	MP	United States	2012-Jan-25	EPI_ISL_107030	A/Pennsylvania/04/2012	Pennsylvania Department of Health	Centers for Disease Control and Prevention
EPI358011	MP	United States	2012-Feb-01	EPI_ISL_107031	A/Virginia/04/2012	Virginia Division of Consolidated Laboratories	Centers for Disease Control and Prevention
EPI358013	MP	United States	2012-Jan-30	EPI_ISL_107032	A/Minnesota/03/2012	Minnesota Department of Health	Centers for Disease Control and Prevention
EPI358017	MP	United States	2012-Jan-30	EPI_ISL_107033	A/Utah/07/2012	Utah Public Health Laboratory	Centers for Disease Control and Prevention
EPI358020	MP	United States	2012-Jan-22	EPI_ISL_107034	A/Connecticut/02/2012	Connecticut Department. of Public Health	Centers for Disease Control and Prevention
EPI358023	MP	United States	2012-Feb-03	EPI_ISL_107035	A/New Jersey/01/2012	New Jersey Department of Health & Senior Services	Centers for Disease Control and Prevention
EPI358026	MP	Kyrgyzstan	2012-Jan-20	EPI_ISL_107036	A/Kyrgyzstan/119/2012	National Virology Laboratory, Center Microbiological Investigations	Centers for Disease Control and Prevention
EPI358029	MP	United States	2012-Feb-01	EPI_ISL_107037	A/Indiana/01/2012	Indiana State Department of Health Laboratories	Centers for Disease Control and Prevention
EPI358032	MP	Guam	2012-Jan-14	EPI_ISL_107038	A/Guam/402/2012	State of Hawaii Department of Health	Centers for Disease Control and Prevention
EPI358035	MP	United States	2012-Feb-06	EPI_ISL_107039	A/Texas/20/2012	City of El Paso Dept of Public Health	Centers for Disease Control and Prevention
EPI358039	MP	United States	2012-Jan-18	EPI_ISL_107041	A/Maryland/02/2012	Maryland Department of Health and Mental Hygiene	Centers for Disease Control and Prevention
EPI358043	MP	United States	2012-Jan-15	EPI_ISL_107042	A/New York/01/2012	New York City Department of Health	Centers for Disease Control and Prevention
EPI358275	MP	United Kingdom	2003-Oct-24	EPI_ISL_107185	A/England/430/2003			Galiano,M.; Johnson,B.F.; Myers,R.; Ellis,J.; Daniels,R.; Zambon,M.
EPI358283	MP	United Kingdom	2003-Oct-01	EPI_ISL_107186	A/England/431/2003			Galiano,M.; Johnson,B.F.; Myers,R.; Ellis,J.; Daniels,R.; Zambon,M.
EPI358291	MP	United Kingdom	2003-Oct-23	EPI_ISL_107191	A/Scotland/52/2003			Galiano,M.; Johnson,B.F.; Myers,R.; Ellis,J.; Daniels,R.; Zambon,M.
EPI358299	MP	United Kingdom	2003-Oct-27	EPI_ISL_107210	A/England/446/2003			Galiano,M.; Johnson,B.F.; Myers,R.; Ellis,J.; Daniels,R.; Zambon,M.
EPI358307	MP	United Kingdom	2003-Nov-01	EPI_ISL_107211	A/Scotland/50/2003			Galiano,M.; Johnson,B.F.; Myers,R.; Ellis,J.; Daniels,R.; Zambon,M.
EPI358315	MP	United Kingdom	2003-Nov-03	EPI_ISL_107212	A/England/419/2003			Galiano,M.; Johnson,B.F.; Myers,R.; Ellis,J.; Daniels,R.; Zambon,M.
EPI358323	MP	United Kingdom	2003-Nov-03	EPI_ISL_107224	A/England/442/2003			Galiano,M.; Johnson,B.F.; Myers,R.; Ellis,J.; Daniels,R.; Zambon,M.
EPI358339	MP	United Kingdom	2003-Nov-12	EPI_ISL_107241	A/England/438/2003			Galiano,M.; Johnson,B.F.; Myers,R.; Ellis,J.; Daniels,R.; Zambon,M.
EPI358347	MP	United Kingdom	2003-Oct-26	EPI_ISL_107242	A/Scotland/61/2003			Galiano,M.; Johnson,B.F.; Myers,R.; Ellis,J.; Daniels,R.; Zambon,M.
EPI358355	MP	United Kingdom	2003-Nov-03	EPI_ISL_107263	A/England/445/2003			Galiano,M.; Johnson,B.F.; Myers,R.; Ellis,J.; Daniels,R.; Zambon,M.
EPI358363	MP	United Kingdom	2003-Nov-01	EPI_ISL_107264	A/England/740/2003			Galiano,M.; Johnson,B.F.; Myers,R.; Ellis,J.; Daniels,R.; Zambon,M.
EPI358371	MP	United Kingdom	2003-Nov-17	EPI_ISL_107265	A/England/642/2003			Galiano,M.; Johnson,B.F.; Myers,R.; Ellis,J.; Daniels,R.; Zambon,M.
EPI358387	MP	United Kingdom	2003-Nov-11	EPI_ISL_107297	A/England/460/2003			Galiano,M.; Johnson,B.F.; Myers,R.; Ellis,J.; Daniels,R.; Zambon,M.
EPI358395	MP	United Kingdom	2003-Nov-04	EPI_ISL_107323	A/Scotland/71/2003			Galiano,M.; Johnson,B.F.; Myers,R.; Ellis,J.; Daniels,R.; Zambon,M.
EPI358403	MP	United Kingdom	2003-Oct-28	EPI_ISL_107324	A/Scotland/72/2003			Galiano,M.; Johnson,B.F.; Myers,R.; Ellis,J.; Daniels,R.; Zambon,M.
EPI358411	MP	United Kingdom	2003-Nov-03	EPI_ISL_107325	A/England/475/2003			Galiano,M.; Johnson,B.F.; Myers,R.; Ellis,J.; Daniels,R.; Zambon,M.
EPI358419	MP	United Kingdom	2003-Nov-06	EPI_ISL_107326	A/England/467/2003			Galiano,M.; Johnson,B.F.; Myers,R.; Ellis,J.; Daniels,R.; Zambon,M.
EPI358427	MP	United Kingdom	2003-Nov-03	EPI_ISL_107358	A/Scotland/76/2003			Galiano,M.; Johnson,B.F.; Myers,R.; Ellis,J.; Daniels,R.; Zambon,M.
EPI358435	MP	United Kingdom	2003-Nov-07	EPI_ISL_107359	A/Scotland/78/2003			Galiano,M.; Johnson,B.F.; Myers,R.; Ellis,J.; Daniels,R.; Zambon,M.
EPI358451	MP	United Kingdom	2003-Nov-12	EPI_ISL_107386	A/Scotland/81/2003			Galiano,M.; Johnson,B.F.; Myers,R.; Ellis,J.; Daniels,R.; Zambon,M.
EPI358475	MP	United Kingdom	2003-Nov-01	EPI_ISL_107404	A/England/539/2003			Galiano,M.; Johnson,B.F.; Myers,R.; Ellis,J.; Daniels,R.; Zambon,M.
EPI358483	MP	United Kingdom	2003-Nov-19	EPI_ISL_107405	A/England/479/2003			Galiano,M.; Johnson,B.F.; Myers,R.; Ellis,J.; Daniels,R.; Zambon,M.
EPI358491	MP	United Kingdom	2003-Nov-17	EPI_ISL_107426	A/England/944/2003			Galiano,M.; Johnson,B.F.; Myers,R.; Ellis,J.; Daniels,R.; Zambon,M.
EPI358509	MP	United Kingdom	2003-Nov-05	EPI_ISL_107429	A/England/518/2003			Galiano,M.; Johnson,B.F.; Myers,R.; Ellis,J.; Daniels,R.; Zambon,M.
EPI358517	MP	United Kingdom	2003-Nov-01	EPI_ISL_107450	A/England/787/2003			Galiano,M.; Johnson,B.F.; Myers,R.; Ellis,J.; Daniels,R.; Zambon,M.
EPI358525	MP	United Kingdom	2003-Nov-20	EPI_ISL_107451	A/England/520/2003			Galiano,M.; Johnson,B.F.; Myers,R.; Ellis,J.; Daniels,R.; Zambon,M.
EPI358533	MP	United Kingdom	2003-Nov-20	EPI_ISL_107452	A/England/531/2003			Galiano,M.; Johnson,B.F.; Myers,R.; Ellis,J.; Daniels,R.; Zambon,M.
EPI358550	MP	United Kingdom	2003-Nov-01	EPI_ISL_107471	A/England/789/2003			Galiano,M.; Johnson,B.F.; Myers,R.; Ellis,J.; Daniels,R.; Zambon,M.
EPI358558	MP	United Kingdom	2003-Nov-27	EPI_ISL_107473	A/England/525/2003			Galiano,M.; Johnson,B.F.; Myers,R.; Ellis,J.; Daniels,R.; Zambon,M.
EPI358574	MP	United Kingdom	2003-Nov-25	EPI_ISL_107488	A/England/585/2003			Galiano,M.; Johnson,B.F.; Myers,R.; Ellis,J.; Daniels,R.; Zambon,M.
EPI358582	MP	United Kingdom	2003-Nov-24	EPI_ISL_107505	A/England/487/2003			Galiano,M.; Johnson,B.F.; Myers,R.; Ellis,J.; Daniels,R.; Zambon,M.
EPI358622	MP	United Kingdom	2003-Dec-05	EPI_ISL_107538	A/England/485/2003			Galiano,M.; Johnson,B.F.; Myers,R.; Ellis,J.; Daniels,R.; Zambon,M.
EPI358630	MP	United Kingdom	2003-Nov-27	EPI_ISL_107554	A/England/508/2003			Galiano,M.; Johnson,B.F.; Myers,R.; Ellis,J.; Daniels,R.; Zambon,M.
EPI358638	MP	United Kingdom	2003-Nov-26	EPI_ISL_107555	A/England/568/2003			Galiano,M.; Johnson,B.F.; Myers,R.; Ellis,J.; Daniels,R.; Zambon,M.
EPI358646	MP	United Kingdom	2003-Nov-28	EPI_ISL_107576	A/England/957/2003			Galiano,M.; Johnson,B.F.; Myers,R.; Ellis,J.; Daniels,R.; Zambon,M.
EPI358654	MP	United Kingdom	2003-Dec-04	EPI_ISL_107577	A/England/567/2003			Galiano,M.; Johnson,B.F.; Myers,R.; Ellis,J.; Daniels,R.; Zambon,M.
EPI358662	MP	United Kingdom	2003-Nov-01	EPI_ISL_107578	A/England/805/2003			Galiano,M.; Johnson,B.F.; Myers,R.; Ellis,J.; Daniels,R.; Zambon,M.
EPI358670	MP	United Kingdom	2003-Dec-05	EPI_ISL_107593	A/England/558/2003			Galiano,M.; Johnson,B.F.; Myers,R.; Ellis,J.; Daniels,R.; Zambon,M.
EPI358678	MP	United Kingdom	2003-Nov-26	EPI_ISL_107594	A/England/534/2003			Galiano,M.; Johnson,B.F.; Myers,R.; Ellis,J.; Daniels,R.; Zambon,M.
EPI358694	MP	United Kingdom	2003-Dec-12	EPI_ISL_107617	A/England/522/2003			Galiano,M.; Johnson,B.F.; Myers,R.; Ellis,J.; Daniels,R.; Zambon,M.
EPI358702	MP	United Kingdom	2003-Dec-09	EPI_ISL_107618	A/England/909/2003			Galiano,M.; Johnson,B.F.; Myers,R.; Ellis,J.; Daniels,R.; Zambon,M.
EPI358710	MP	United Kingdom	2003-Dec-18	EPI_ISL_107634	A/England/547/2003			Galiano,M.; Johnson,B.F.; Myers,R.; Ellis,J.; Daniels,R.; Zambon,M.
EPI358718	MP	United Kingdom	2003-Dec-18	EPI_ISL_107635	A/England/552/2003			Galiano,M.; Johnson,B.F.; Myers,R.; Ellis,J.; Daniels,R.; Zambon,M.
EPI358726	MP	United Kingdom	2003-Dec-06	EPI_ISL_107658	A/England/587/2003			Galiano,M.; Johnson,B.F.; Myers,R.; Ellis,J.; Daniels,R.; Zambon,M.
EPI358734	MP	United Kingdom	2003-Dec-02	EPI_ISL_107659	A/England/917/2003			Galiano,M.; Johnson,B.F.; Myers,R.; Ellis,J.; Daniels,R.; Zambon,M.
EPI358753	MP	United Kingdom	2003-Dec-16	EPI_ISL_107684	A/England/592/2003			Galiano,M.; Johnson,B.F.; Myers,R.; Ellis,J.; Daniels,R.; Zambon,M.
EPI358761	MP	United Kingdom	2003-Dec-11	EPI_ISL_107685	A/England/593/2003			Galiano,M.; Johnson,B.F.; Myers,R.; Ellis,J.; Daniels,R.; Zambon,M.
EPI358769	MP	United Kingdom	2003-Dec-14	EPI_ISL_107697	A/England/602/2003			Galiano,M.; Johnson,B.F.; Myers,R.; Ellis,J.; Daniels,R.; Zambon,M.
EPI358779	MP	United Kingdom	2003-Dec-01	EPI_ISL_107710	A/England/4024313/2003			Galiano,M.; Johnson,B.F.; Myers,R.; Ellis,J.; Daniels,R.; Zambon,M.
EPI508585	MP	Spain	2011-Dec-29	EPI_ISL_107817	A/Andalucia/RR8946/2011	Instituto de Salud Carlos III	National Institute for Medical Research
EPI508505	MP	Turkey	2011-Dec-19	EPI_ISL_107818	A/Antalya/204/2011		National Institute for Medical Research
EPI508506	MP	Turkey	2011-Dec-20	EPI_ISL_107819	A/Antalya/214/2011		National Institute for Medical Research
EPI508586	MP	Spain	2012-Jan-20	EPI_ISL_107820	A/Aragon/RR9056/2012	Instituto de Salud Carlos III	National Institute for Medical Research
EPI508508	MP	Russian Federation	2012-Feb-02	EPI_ISL_107822	A/Astrakhan/65/2012	WHO National Influenza Centre Russian Federation	National Institute for Medical Research
EPI508587	MP	Greece	2012-Feb-01	EPI_ISL_107823	A/Athens GR/112/2012	Hellenic Pasteur Institute	National Institute for Medical Research
EPI508588	MP	Greece	2012-Feb-02	EPI_ISL_107824	A/Athens GR/131/2012	Hellenic Pasteur Institute	National Institute for Medical Research
EPI508589	MP	Greece	2012-Feb-02	EPI_ISL_107825	A/Athens GR/1342012	Hellenic Pasteur Institute	National Institute for Medical Research
EPI508590	MP	Greece	2012-Feb-04	EPI_ISL_107826	A/Athens GR/165/2012	Hellenic Pasteur Institute	National Institute for Medical Research
EPI508591	MP	Greece	2012-Feb-06	EPI_ISL_107827	A/Athens GR/173/2012	Hellenic Pasteur Institute	National Institute for Medical Research
EPI508592	MP	Greece	2012-Jan-23	EPI_ISL_107828	A/Athens GR/59/2012	Hellenic Pasteur Institute	National Institute for Medical Research
EPI508593	MP	Greece	2012-Jan-23	EPI_ISL_107829	A/Athens GR/62/2012	Hellenic Pasteur Institute	National Institute for Medical Research
EPI508594	MP	Greece	2012-Jan-26	EPI_ISL_107830	A/Athens GR/79/2012	Hellenic Pasteur Institute	National Institute for Medical Research
EPI508509	MP	Austria	2012-Jan-11	EPI_ISL_107831	A/Austria/655242/2012	University of Vienna	National Institute for Medical Research
EPI508510	MP	Austria	2012-Jan-01	EPI_ISL_107832	A/Austria/653679/2012	University of Vienna	National Institute for Medical Research
EPI508511	MP	Austria	2012-Jan-03	EPI_ISL_107833	A/Austria/654044/2012	University of Vienna	National Institute for Medical Research
EPI508512	MP	Austria	2012-Jan-09	EPI_ISL_107834	A/Austria/654591/2012	University of Vienna	National Institute for Medical Research
EPI508513	MP	Romania	2011-Dec-19	EPI_ISL_107835	A/Bacau/88448/2012	Cantacuzino Institute	National Institute for Medical Research
EPI508514	MP	Romania	2012-Jan-03	EPI_ISL_107836	A/Bacau/89197/2012	Cantacuzino Institute	National Institute for Medical Research
EPI508516	MP	Romania	2012-Jan-04	EPI_ISL_107838	A/Braila/89501/2012	Cantacuzino Institute	National Institute for Medical Research
EPI508517	MP	Germany	2012-Jan-16	EPI_ISL_107839	A/Brandenburg/1/2012	Robert Koch Institute Nationales Referenzzentrum für Influenza	National Institute for Medical Research
EPI508518	MP	Turkey	2011-Nov-22	EPI_ISL_107840	A/Bursa/108/2011		National Institute for Medical Research
EPI508519	MP	Turkey	2011-Dec-27	EPI_ISL_107842	A/Bursa/238/2011		National Institute for Medical Research
EPI508520	MP	Turkey	2011-Dec-29	EPI_ISL_107843	A/Bursa/250/2011		National Institute for Medical Research
EPI508595	MP	Denmark	2011-Sep-04	EPI_ISL_107844	A/Denmark/87/2011	Statens Serum Institute	National Institute for Medical Research
EPI508596	MP	Denmark	2011-Nov-28	EPI_ISL_107845	A/Denmark/90/2011	Statens Serum Institute	National Institute for Medical Research
EPI508521	MP	United Kingdom	2012-Jan-10	EPI_ISL_107846	A/England/12/2012	UK Health Security Agency - Colindale	National Institute for Medical Research
EPI508522	MP	Finland	2012-Jan-09	EPI_ISL_107847	A/Finland/196/2012	Finnish Institute for Health and Welfare, THL	National Institute for Medical Research
EPI508523	MP	Finland	2012-Jan-17	EPI_ISL_107848	A/Finland/202/2012	Finnish Institute for Health and Welfare, THL	National Institute for Medical Research
EPI508524	MP	Romania	2011-Dec-27	EPI_ISL_107849	A/Galati/88977/2012	Cantacuzino Institute	National Institute for Medical Research
EPI508525	MP	Germany	2012-Jan-09	EPI_ISL_107850	A/Hamburg/1/2012	Robert Koch Institute Nationales Referenzzentrum für Influenza	National Institute for Medical Research
EPI508526	MP	Romania	2011-Dec-28	EPI_ISL_107851	A/Iasi/88839/2012	Cantacuzino Institute	National Institute for Medical Research
EPI508527	MP	Romania	2012-Jan-04	EPI_ISL_107852	A/Iasi/89451/2012	Cantacuzino Institute	National Institute for Medical Research
EPI508600	MP	Greece	2012-Jan-30	EPI_ISL_107853	A/Ioannina GR/145/2012	Hellenic Pasteur Institute	National Institute for Medical Research
EPI508528	MP	Ireland	2012-Jan-03	EPI_ISL_107854	A/Ireland/12M298/2012	UCD National Virus Reference Laboratory	National Institute for Medical Research
EPI508529	MP	Ireland	2012-Jan-12	EPI_ISL_107855	A/Ireland/12m3066/2012	UCD National Virus Reference Laboratory	National Institute for Medical Research
EPI508530	MP	Ireland	2012-Jan-16	EPI_ISL_107856	A/Ireland/12M4132/2012	UCD National Virus Reference Laboratory	National Institute for Medical Research
EPI508531	MP	Ireland	2012-Jan-16	EPI_ISL_107857	A/Ireland/12m4135/2012	UCD National Virus Reference Laboratory	National Institute for Medical Research
EPI508532	MP	Ireland	2012-Jan-17	EPI_ISL_107858	A/Ireland/12M4611/2012	UCD National Virus Reference Laboratory	National Institute for Medical Research
EPI508539	MP	Jordan	2011-Oct-31	EPI_ISL_107865	A/Jordan/20110030655/2011	Laboratory Directorate	National Institute for Medical Research
EPI508540	MP	Jordan	2011-Nov-22	EPI_ISL_107866	A/Jordan/20110030687/2011	Laboratory Directorate	National Institute for Medical Research
EPI508541	MP	Jordan	2011-Dec-03	EPI_ISL_107867	A/Jordan/20110030706/2011	Laboratory Directorate	National Institute for Medical Research
EPI508542	MP	Jordan	2011-Dec-08	EPI_ISL_107868	A/Jordan/20110030732/2011	Laboratory Directorate	National Institute for Medical Research
EPI507949	MP	Jordan	2011-Dec-11	EPI_ISL_107869	A/Jordan/20110030749/2011	Laboratory Directorate	National Institute for Medical Research
EPI507950	MP	Jordan	2011-Dec-21	EPI_ISL_107870	A/Jordan/20110030780/2011	Laboratory Directorate	National Institute for Medical Research
EPI508543	MP	Kazakhstan	2012-Jan-01	EPI_ISL_107871	A/Kazakstan/2383- NRL-KZ /2012	National Reference Laboratory	National Institute for Medical Research
EPI508544	MP	Kazakhstan	2012-Jan-01	EPI_ISL_107872	A/Kazakstan/2384- NRL-KZ /2012	National Reference Laboratory	National Institute for Medical Research
EPI508545	MP	Latvia	2011-Dec-28	EPI_ISL_107873	A/Latvia/12-47890p/2011	State Agency, Infectology Center of Latvia	National Institute for Medical Research
EPI508546	MP	Latvia	2012-Jan-09	EPI_ISL_107874	A/Latvia/1-34462p/2012	State Agency, Infectology Center of Latvia	National Institute for Medical Research
EPI508547	MP	Latvia	2012-Jan-09	EPI_ISL_107875	A/Latvia/1-34610/2012	State Agency, Infectology Center of Latvia	National Institute for Medical Research
EPI508550	MP	Latvia	2012-Jan-15	EPI_ISL_107878	A/Latvia/1-38879p/2012	State Agency, Infectology Center of Latvia	National Institute for Medical Research
EPI508551	MP	Latvia	2012-Jan-16	EPI_ISL_107879	A/Latvia/1-39879p/2012	State Agency, Infectology Center of Latvia	National Institute for Medical Research
EPI508597	MP	Spain	2012-Jan-02	EPI_ISL_107880	A/Melilla/RR8885/2012	Instituto de Salud Carlos III	National Institute for Medical Research
EPI508552	MP	Norway	2012-Jan-10	EPI_ISL_107881	A/Norway/114/2012	WHO National Influenza Centre	National Institute for Medical Research
EPI508553	MP	Norway	2012-Jan-02	EPI_ISL_107883	A/Norway/97/2012	WHO National Influenza Centre	National Institute for Medical Research
EPI508554	MP	Germany	2012-Jan-12	EPI_ISL_107884	A/Rheinland-Pfalz/1/2012	Robert Koch Institute Nationales Referenzzentrum für Influenza	National Institute for Medical Research
EPI508555	MP	Sweden	2012-Jan-16	EPI_ISL_107885	A/Stockholm/12-00752/2012	Public Health Agency of Sweden	National Institute for Medical Research
EPI508556	MP	Sweden	2011-Dec-13	EPI_ISL_107886	A/Stockholm/40/2011	Public Health Agency of Sweden	National Institute for Medical Research
EPI508558	MP	Sweden	2012-Jan-11	EPI_ISL_107888	A/Stockholm/12-00694/2012	Public Health Agency of Sweden	National Institute for Medical Research
EPI508559	MP	Sweden	2012-Jan-12	EPI_ISL_107889	A/Stockholm/12-00974/2012	Public Health Agency of Sweden	National Institute for Medical Research
EPI508560	MP	Sweden	2011-Dec-27	EPI_ISL_107890	A/Stockholm/12-00979/2012	Public Health Agency of Sweden	National Institute for Medical Research
EPI508606	MP	Romania	2011-Dec-12	EPI_ISL_107891	A/Suceava/87402/2012	Cantacuzino Institute	National Institute for Medical Research
EPI508562	MP	Switzerland	2012-Jan-13	EPI_ISL_107892	A/Switzerland/5834730/2012	Swiss National Reference Centre for Influenza	National Institute for Medical Research
EPI508563	MP	Switzerland	2012-Jan-20	EPI_ISL_107893	A/Switzerland/5867852/2012	Swiss National Reference Centre for Influenza	National Institute for Medical Research
EPI508564	MP	Albania	2012-Feb-01	EPI_ISL_107894	A/Tirane/ALB-4089/2012	Institute of Public Health	National Institute for Medical Research
EPI508565	MP	Albania	2012-Jan-28	EPI_ISL_107895	A/Tirane/ALB-4104/2012	Institute of Public Health	National Institute for Medical Research
EPI508601	MP	Turkey	2011-Dec-08	EPI_ISL_107897	A/Turkey/02/2011	Refik Saydam National Public Health Agency	National Institute for Medical Research
EPI508602	MP	Turkey	2011-Dec-15	EPI_ISL_107898	A/Turkey/15/2011	Refik Saydam National Public Health Agency	National Institute for Medical Research
EPI508605	MP	Turkey	2011-Dec-19	EPI_ISL_107901	A/Turkey/20/2011	Refik Saydam National Public Health Agency	National Institute for Medical Research
EPI508571	MP	Turkey	2011-Dec-22	EPI_ISL_107902	A/Turkey/33/2011	Refik Saydam National Public Health Agency	National Institute for Medical Research
EPI508572	MP	Turkey	2011-Dec-22	EPI_ISL_107903	A/Turkey/35/2011	Refik Saydam National Public Health Agency	National Institute for Medical Research
EPI508573	MP	Turkey	2011-Dec-22	EPI_ISL_107904	A/Turkey/38/2011	Refik Saydam National Public Health Agency	National Institute for Medical Research
EPI508574	MP	Turkey	2012-Jan-02	EPI_ISL_107905	A/Turkey/47/2011	Refik Saydam National Public Health Agency	National Institute for Medical Research
EPI508575	MP	Turkey	2012-Jan-02	EPI_ISL_107906	A/Turkey/49/2011	Refik Saydam National Public Health Agency	National Institute for Medical Research
EPI508576	MP	Turkey	2012-Jan-03	EPI_ISL_107907	A/Turkey/51/2011	Refik Saydam National Public Health Agency	National Institute for Medical Research
EPI508577	MP	Turkey	2012-Jan-05	EPI_ISL_107908	A/Turkey/54/2011	Refik Saydam National Public Health Agency	National Institute for Medical Research
EPI508578	MP	Turkey	2012-Jan-11	EPI_ISL_107909	A/Turkey/57/2011	Refik Saydam National Public Health Agency	National Institute for Medical Research
EPI508579	MP	Cameroon	2011-Oct-27	EPI_ISL_107910	A/Yaounde/11V-19343/2011	Centre Pasteur du Cameroun	National Institute for Medical Research
EPI508580	MP	Cameroon	2011-Nov-07	EPI_ISL_107911	A/Yaounde/11V-19448/2011	Centre Pasteur du Cameroun	National Institute for Medical Research
EPI508581	MP	Cameroon	2011-Nov-10	EPI_ISL_107912	A/Yaounde/11V-20024/2011	Centre Pasteur du Cameroun	National Institute for Medical Research
EPI359065	MP	United States	2012-Feb-01	EPI_ISL_107913	A/Kansas/03/2012	Kansas Department of Health and Environment	Centers for Disease Control and Prevention
EPI359068	MP	United States	2012-Feb-06	EPI_ISL_107914	A/Nebraska/07/2012	Nebraska Public Health Lab	Centers for Disease Control and Prevention
EPI359071	MP	United States	2012-Feb-03	EPI_ISL_107915	A/Maine/02/2012	Maine Health and Environmental Testing Laboratory	Centers for Disease Control and Prevention
EPI359074	MP	Tanzania, United Republic of	2011-Dec-06	EPI_ISL_107916	A/Tanzania/149/2011	National Influenza Lab	Centers for Disease Control and Prevention
EPI359077	MP	United States	2012-Feb-03	EPI_ISL_107917	A/Wisconsin/07/2012	Wisconsin State Laboratory of Hygiene	Centers for Disease Control and Prevention
EPI359080	MP	United States	2012-Feb-15	EPI_ISL_107918	A/Delaware/02/2012	Delaware Public Health Lab	Centers for Disease Control and Prevention
EPI359083	MP	United States	2012-Feb-02	EPI_ISL_107919	A/Vermont/04/2012	Vermont Department of Health Laboratory	Centers for Disease Control and Prevention
EPI359086	MP	United States	2012-Feb-15	EPI_ISL_107920	A/Minnesota/04/2012	Minnesota Department of Health	Centers for Disease Control and Prevention
EPI359105	MP	United Kingdom	2003-Oct-29	EPI_ISL_107923	A/England/425/2003			Galiano,M.; Johnson,B.F.; Myers,R.; Ellis,J.; Daniels,R.; Zambon,M.
EPI359113	MP	United Kingdom	2003-Nov-06	EPI_ISL_107924	A/England/754/2003			Galiano,M.; Johnson,B.F.; Myers,R.; Ellis,J.; Daniels,R.; Zambon,M.
EPI359121	MP	United Kingdom	2003-Nov-08	EPI_ISL_107925	A/Scotland/79/2003			Galiano,M.; Johnson,B.F.; Myers,R.; Ellis,J.; Daniels,R.; Zambon,M.
EPI359129	MP	United Kingdom	2003-Nov-05	EPI_ISL_107926	A/England/470/2003			Galiano,M.; Johnson,B.F.; Myers,R.; Ellis,J.; Daniels,R.; Zambon,M.
EPI359137	MP	United Kingdom	2003-Nov-27	EPI_ISL_107927	A/England/786/2003			Galiano,M.; Johnson,B.F.; Myers,R.; Ellis,J.; Daniels,R.; Zambon,M.
EPI359145	MP	United Kingdom	2003-Nov-20	EPI_ISL_107928	A/England/516/2003			Galiano,M.; Johnson,B.F.; Myers,R.; Ellis,J.; Daniels,R.; Zambon,M.
EPI359153	MP	United Kingdom	2003-Nov-19	EPI_ISL_107929	A/England/788/2003			Galiano,M.; Johnson,B.F.; Myers,R.; Ellis,J.; Daniels,R.; Zambon,M.
EPI359161	MP	United Kingdom	2003-Nov-26	EPI_ISL_107930	A/England/484/2003			Galiano,M.; Johnson,B.F.; Myers,R.; Ellis,J.; Daniels,R.; Zambon,M.
EPI359169	MP	United Kingdom	2003-Nov-21	EPI_ISL_107931	A/England/492/2003			Galiano,M.; Johnson,B.F.; Myers,R.; Ellis,J.; Daniels,R.; Zambon,M.
EPI359183	MP	United Kingdom	2003-Nov-23	EPI_ISL_107932	A/England/493/2003			Galiano,M.; Johnson,B.F.; Myers,R.; Ellis,J.; Daniels,R.; Zambon,M.
EPI359191	MP	United Kingdom	2003-Dec-04	EPI_ISL_107933	A/England/528/2003			Galiano,M.; Johnson,B.F.; Myers,R.; Ellis,J.; Daniels,R.; Zambon,M.
EPI359199	MP	United Kingdom	2003-Nov-27	EPI_ISL_107934	A/England/532/2003			Galiano,M.; Johnson,B.F.; Myers,R.; Ellis,J.; Daniels,R.; Zambon,M.
EPI359207	MP	United Kingdom	2003-Nov-16	EPI_ISL_107935	A/England/584/2003			Galiano,M.; Johnson,B.F.; Myers,R.; Ellis,J.; Daniels,R.; Zambon,M.
EPI1846781	MP	Bangladesh	2020-Sep-19	EPI_ISL_1015492	A/Bangladesh/3010/2020	icddr,b International Centre for Diarrhoeal Disease Research, Bangladesh	Centers for Disease Control and Prevention
EPI1849679	MP	United Arab Emirates	2021-Jan-15	EPI_ISL_1040050	A.AbuDhabi/390121/2021	Sheikh Khalifa Medical City (SKMC)	Sheikh Khalifa Medical City (SKMC)	Younan, Mary
EPI1847036	MP	Cambodia	2020-Sep-08	EPI_ISL_1041017	A/Cambodia/e1012396/2020	Institute Pasteur du Cambodia	WHO Collaborating Centre for Reference and Research on Influenza	Deng,Y-M; Iannello,P; Lau,H; Spirason,N; Moselen,J; Aziz,A; Komadina,N.
EPI1847044	MP	Cambodia	2020-Sep-09	EPI_ISL_1041018	A/Cambodia/e1012399/2020	Institute Pasteur du Cambodia	WHO Collaborating Centre for Reference and Research on Influenza	Deng,Y-M; Iannello,P; Lau,H; Spirason,N; Moselen,J; Aziz,A; Komadina,N.
EPI1847052	MP	Cambodia	2020-Sep-22	EPI_ISL_1041019	A/Cambodia/e1012422/2020	Institute Pasteur du Cambodia	WHO Collaborating Centre for Reference and Research on Influenza	Deng,Y-M; Iannello,P; Lau,H; Spirason,N; Moselen,J; Aziz,A; Komadina,N.
EPI1847059	MP	Cambodia	2020-Sep-25	EPI_ISL_1041020	A/Cambodia/e1012424/2020	Institute Pasteur du Cambodia	WHO Collaborating Centre for Reference and Research on Influenza	Deng,Y-M; Iannello,P; Lau,H; Spirason,N; Moselen,J; Aziz,A; Komadina,N.
EPI1847682	MP	Sweden	2021-Jan-23	EPI_ISL_1055767	A/Stockholm/2/2021	Klinisk mikrobiologi, Karolinska Universitetslaboratoriet, Karolinska Universitetssjukhuset Solna	Public Health Agency of Sweden
EPI1847787	MP	United States	2021-Jan-23	EPI_ISL_1064117	A/Wisconsin/02/2021	Wisconsin State Laboratory of Hygiene	Centers for Disease Control and Prevention
EPI1847811	MP	Bahrain	2021-Jan-10	EPI_ISL_1064120	A/Bahrain/1344/2021	Ministry of Health Bahrain	Centers for Disease Control and Prevention
EPI1847819	MP	Japan	2020-Aug-01	EPI_ISL_1064121	A/Kitakyusyu/1/2020	National Institute of Infectious Diseases (NIID)	Centers for Disease Control and Prevention
EPI1847827	MP	Bahrain	2021-Jan-11	EPI_ISL_1064122	A/Bahrain/3524/2021	Ministry of Health Bahrain	Centers for Disease Control and Prevention
EPI1847835	MP	Bahrain	2021-Jan-14	EPI_ISL_1064123	A/Bahrain/9211/2021	Ministry of Health Bahrain	Centers for Disease Control and Prevention
EPI1847851	MP	Bangladesh	2020-Sep-29	EPI_ISL_1064125	A/Bangladesh/101007/2020	Institute of Epidemiology Disease Control and Research (IEDCR) & Bangladesh National Influenza Centre (NIC)	Centers for Disease Control and Prevention
EPI1847857	MP	Japan	2020-Apr-03	EPI_ISL_1064126	A/Saitama/92/2020	National Institute of Infectious Diseases (NIID)	Centers for Disease Control and Prevention
EPI1847865	MP	Bahrain	2021-Jan-12	EPI_ISL_1064127	A/Bahrain/4981/2021	Ministry of Health Bahrain	Centers for Disease Control and Prevention
EPI1847871	MP	Bangladesh	2020-Sep-28	EPI_ISL_1064128	A/Bangladesh/1006/2020	Institute of Epidemiology Disease Control and Research (IEDCR) & Bangladesh National Influenza Centre (NIC)	Centers for Disease Control and Prevention
EPI1847876	MP	United Arab Emirates	2021-Jan-01	EPI_ISL_1064129	A/Abu Dhabi/01/2021	Shaikh Khalifa Medical City	Centers for Disease Control and Prevention
EPI1847923	MP	Vietnam	2020-Oct-09	EPI_ISL_1064135	A/Vietnam/Vnhcm-Gs483/2020	Pasteur Institute, Influenza Laboratory	Centers for Disease Control and Prevention
EPI1847931	MP	United Arab Emirates	2021-Jan-15	EPI_ISL_1064136	A/Abu Dhabi/390121/2021	Shaikh Khalifa Medical City	Centers for Disease Control and Prevention
EPI1847955	MP	United Arab Emirates	2021-Jan-17	EPI_ISL_1064139	A/Abu Dhabi/2375/2021	Shaikh Khalifa Medical City	Centers for Disease Control and Prevention
EPI1986649	MP	Netherlands	2022-Feb-05	EPI_ISL_10073480	A/Netherlands/10047/2022	PAMM	National Institute for Public Health and the Environment (RIVM)	A,Meijer; L,Wijsman; S, vd Brink
EPI1986689	MP	Netherlands	2022-Feb-09	EPI_ISL_10073535	A/Netherlands/10052/2022	Diakonessenhuis Utrecht	National Institute for Public Health and the Environment (RIVM)	A,Meijer; L,Wijsman; S, vd Brink
EPI1986697	MP	Netherlands	2022-Feb-07	EPI_ISL_10073545	A/Netherlands/10053/2022	Diakonessenhuis Utrecht	National Institute for Public Health and the Environment (RIVM)	A,Meijer; L,Wijsman; S, vd Brink
EPI1986705	MP	Netherlands	2022-Feb-08	EPI_ISL_10073551	A/Netherlands/10054/2022	Diakonessenhuis Utrecht	National Institute for Public Health and the Environment (RIVM)	A,Meijer; L,Wijsman; S, vd Brink
EPI1986713	MP	Netherlands	2022-Feb-06	EPI_ISL_10073552	A/Netherlands/10055/2022	Noordwest Ziekenhuisgroep	National Institute for Public Health and the Environment (RIVM)	A,Meijer; L,Wijsman; S, vd Brink
EPI1986729	MP	Netherlands	2022-Feb-09	EPI_ISL_10073554	A/Netherlands/10057/2022	Academic Medical Center, University of Amsterdam	National Institute for Public Health and the Environment (RIVM)	A,Meijer; L,Wijsman; S, vd Brink
EPI1986737	MP	Netherlands	2022-Feb-08	EPI_ISL_10073556	A/Netherlands/10058/2022	Academic Medical Center, University of Amsterdam	National Institute for Public Health and the Environment (RIVM)	A,Meijer; L,Wijsman; S, vd Brink
EPI1986745	MP	Netherlands	2022-Feb-07	EPI_ISL_10073557	A/Netherlands/10059/2022	Academic Medical Center, University of Amsterdam	National Institute for Public Health and the Environment (RIVM)	A,Meijer; L,Wijsman; S, vd Brink
EPI1986753	MP	Netherlands	2022-Feb-06	EPI_ISL_10073640	A/Netherlands/10060/2022	Haga Ziekenhuis	National Institute for Public Health and the Environment (RIVM)	A,Meijer; L,Wijsman; S, vd Brink
EPI1986769	MP	Netherlands	2022-Feb-07	EPI_ISL_10073650	A/Netherlands/10062/2022	Haga Ziekenhuis	National Institute for Public Health and the Environment (RIVM)	A,Meijer; L,Wijsman; S, vd Brink
EPI1986775	MP	Netherlands	2022-Feb-08	EPI_ISL_10073655	A/Netherlands/10063/2022	Haga Ziekenhuis	National Institute for Public Health and the Environment (RIVM)	A,Meijer; L,Wijsman; S, vd Brink
EPI1986781	MP	Brazil	2022-Jan-07	EPI_ISL_10081748	A/Sergipe/2285/2022	LACEN/SE - Laboratório Central de Saúde Pública de Sergipe - Instituto Parreira Horta	Instituto Oswaldo Cruz FIOCRUZ - Laboratory of Respiratory Viruses and Measles (LVRS)	Resende, P.C.; Appolinario, L.; Motta, F.C.; Pereira, E.C.; Arantes, I.; Rocha, A.S.; Silva, B.M.; Carvalho, J.M.; Pinto, L.M.; Siqueira, M.
EPI1986787	MP	Brazil	2022-Jan-03	EPI_ISL_10081749	A/Sergipe/2286/2022	LACEN/SE - Laboratório Central de Saúde Pública de Sergipe - Instituto Parreira Horta	Instituto Oswaldo Cruz FIOCRUZ - Laboratory of Respiratory Viruses and Measles (LVRS)	Resende, P.C.; Appolinario, L.; Motta, F.C.; Pereira, E.C.; Arantes, I.; Rocha, A.S.; Silva, B.M.; Carvalho, J.M.; Pinto, L.M.; Siqueira, M.
EPI1986795	MP	Brazil	2022-Jan-08	EPI_ISL_10081750	A/Parana/2853/2022	Laboratório Central do Estado do Paraná - LACEN/PR	Instituto Oswaldo Cruz FIOCRUZ - Laboratory of Respiratory Viruses and Measles (LVRS)	Resende, P.C.; Appolinario, L.; Motta, F.C.; Pereira, E.C.; Arantes, I.; Rocha, A.S.; Silva, B.M.; Carvalho, J.M.; Pinto, L.M.; Siqueira, M.
EPI1986803	MP	Brazil	2022-Jan-13	EPI_ISL_10081751	A/Parana/2854/2022	Laboratório Central do Estado do Paraná - LACEN/PR	Instituto Oswaldo Cruz FIOCRUZ - Laboratory of Respiratory Viruses and Measles (LVRS)	Resende, P.C.; Appolinario, L.; Motta, F.C.; Pereira, E.C.; Arantes, I.; Rocha, A.S.; Silva, B.M.; Carvalho, J.M.; Pinto, L.M.; Siqueira, M.
EPI1986811	MP	Brazil	2022-Jan-13	EPI_ISL_10081752	A/Parana/2858/2022	Laboratório Central do Estado do Paraná - LACEN/PR	Instituto Oswaldo Cruz FIOCRUZ - Laboratory of Respiratory Viruses and Measles (LVRS)	Resende, P.C.; Appolinario, L.; Motta, F.C.; Pereira, E.C.; Arantes, I.; Rocha, A.S.; Silva, B.M.; Carvalho, J.M.; Pinto, L.M.; Siqueira, M.
EPI1986819	MP	Brazil	2022-Jan-13	EPI_ISL_10081753	A/Parana/2859/2022	Laboratório Central do Estado do Paraná - LACEN/PR	Instituto Oswaldo Cruz FIOCRUZ - Laboratory of Respiratory Viruses and Measles (LVRS)	Resende, P.C.; Appolinario, L.; Motta, F.C.; Pereira, E.C.; Arantes, I.; Rocha, A.S.; Silva, B.M.; Carvalho, J.M.; Pinto, L.M.; Siqueira, M.
EPI1986827	MP	Brazil	2022-Jan-07	EPI_ISL_10081754	A/Parana/2860/2022	Laboratório Central do Estado do Paraná - LACEN/PR	Instituto Oswaldo Cruz FIOCRUZ - Laboratory of Respiratory Viruses and Measles (LVRS)	Resende, P.C.; Appolinario, L.; Motta, F.C.; Pereira, E.C.; Arantes, I.; Rocha, A.S.; Silva, B.M.; Carvalho, J.M.; Pinto, L.M.; Siqueira, M.
EPI1986834	MP	Brazil	2021-Dec-22	EPI_ISL_10081847	A/Rio de Janeiro/67063/2021	Laboratório Central de Saúde Pública (LACEN RJ)	Instituto Oswaldo Cruz FIOCRUZ - Laboratory of Respiratory Viruses and Measles (LVRS)	Resende, P.C.; Appolinario, L.; Motta, F.C.; Pereira, E.C.; Arantes, I.; Rocha, A.S.; Silva, B.M.; Carvalho, J.M.; Pinto, L.M.; Cavalcanti, A.C.; Siqueira, M.
EPI1986850	MP	Brazil	2021-Nov-16	EPI_ISL_10081849	A/Rio de Janeiro/60809/2021	Laboratório Central de Saúde Pública (LACEN RJ)	Instituto Oswaldo Cruz FIOCRUZ - Laboratory of Respiratory Viruses and Measles (LVRS)	Resende, P.C.; Appolinario, L.; Motta, F.C.; Pereira, E.C.; Arantes, I.; Rocha, A.S.; Silva, B.M.; Carvalho, J.M.; Pinto, L.M.; Cavalcanti, A.C.; Siqueira, M.
EPI1986976	MP	Spain	2022-Feb-01	EPI_ISL_10120784	A/Catalonia/NSVH199820549/2022	Hospital Universitari Vall d'Hebron	Hospital Universitari Vall d'Hebron
EPI1986985	MP	Germany	2021-Dec-23	EPI_ISL_10155209	A/Berlin/5/2021	Robert Koch-Institute Nationales Referenzzentrum für Influenza	Robert Koch Institute Nationales Referenzzentrum für Influenza
EPI1986993	MP	Germany	2021-Dec-28	EPI_ISL_10155221	A/Nordrhein-Westfalen/3/2021	Robert Koch-Institute Nationales Referenzzentrum für Influenza	Robert Koch Institute Nationales Referenzzentrum für Influenza
EPI1986999	MP	Germany	2021-Dec-29	EPI_ISL_10155231	A/Berlin/12/2021	Robert Koch-Institute Nationales Referenzzentrum für Influenza	Robert Koch Institute Nationales Referenzzentrum für Influenza
EPI1987007	MP	Germany	2021-Dec-29	EPI_ISL_10155243	A/Berlin/6/2021	Robert Koch-Institute Nationales Referenzzentrum für Influenza	Robert Koch Institute Nationales Referenzzentrum für Influenza
EPI1987015	MP	Germany	2022-Jan-03	EPI_ISL_10155255	A/Thueringen/1/2022	Robert Koch-Institute Nationales Referenzzentrum für Influenza	Robert Koch Institute Nationales Referenzzentrum für Influenza
EPI1987023	MP	Germany	2021-Dec-31	EPI_ISL_10155267	A/Berlin/7/2021	Robert Koch-Institute Nationales Referenzzentrum für Influenza	Robert Koch Institute Nationales Referenzzentrum für Influenza
EPI1987031	MP	Germany	2022-Jan-04	EPI_ISL_10155279	A/Hessen/1/2022	Robert Koch-Institute Nationales Referenzzentrum für Influenza	Robert Koch Institute Nationales Referenzzentrum für Influenza
EPI1987039	MP	Germany	2021-Dec-27	EPI_ISL_10155292	A/Baden-Wuerttemberg/2/2021	Robert Koch-Institute Nationales Referenzzentrum für Influenza	Robert Koch Institute Nationales Referenzzentrum für Influenza
EPI1987055	MP	Germany	2022-Jan-04	EPI_ISL_10155318	A/Berlin/1/2022	Robert Koch-Institute Nationales Referenzzentrum für Influenza	Robert Koch Institute Nationales Referenzzentrum für Influenza
EPI1987063	MP	Germany	2022-Jan-04	EPI_ISL_10155329	A/Berlin/8/2022	Robert Koch-Institute Nationales Referenzzentrum für Influenza	Robert Koch Institute Nationales Referenzzentrum für Influenza
EPI1987071	MP	Germany	2022-Jan-04	EPI_ISL_10155330	A/Berlin/2/2022	Robert Koch-Institute Nationales Referenzzentrum für Influenza	Robert Koch Institute Nationales Referenzzentrum für Influenza
EPI1987078	MP	Germany	2022-Jan-10	EPI_ISL_10155331	A/Hessen/2/2022	Robert Koch-Institute Nationales Referenzzentrum für Influenza	Robert Koch Institute Nationales Referenzzentrum für Influenza
EPI1987084	MP	Germany	2022-Jan-10	EPI_ISL_10155338	A/Hessen/3/2022	Robert Koch-Institute Nationales Referenzzentrum für Influenza	Robert Koch Institute Nationales Referenzzentrum für Influenza
EPI1987092	MP	Germany	2022-Jan-07	EPI_ISL_10155350	A/Berlin/3/2022	Robert Koch-Institute Nationales Referenzzentrum für Influenza	Robert Koch Institute Nationales Referenzzentrum für Influenza
EPI1987100	MP	Germany	2022-Jan-10	EPI_ISL_10155363	A/Berlin/5/2022	Robert Koch-Institute Nationales Referenzzentrum für Influenza	Robert Koch Institute Nationales Referenzzentrum für Influenza
EPI1987108	MP	Germany	2022-Jan-14	EPI_ISL_10155375	A/Berlin/6/2022	Robert Koch-Institute Nationales Referenzzentrum für Influenza	Robert Koch Institute Nationales Referenzzentrum für Influenza
EPI2002149	MP	Spain	2022-Jan-22	EPI_ISL_10347222	A/Canarias/782/2022	Servicio de Microbiología Hospital Insular de Gran Canaria	Instituto de Salud Carlos III	Pozo,F; Iglesias-Caballero, M.; Gonz?lez-Esguevillas,M.; Molinero,M.; Camarero,S.; Mart?n,V.; Reyes,N.; Sandon?s,V.; V?zquez-Mor?n,S.; Casas,I.
EPI2002148	MP	Spain	2021-Dec-21	EPI_ISL_10347230	A/Cantabria/220711/2021	Servicio de Microbiología Hospital Universitario Marqués de Valdecilla	Instituto de Salud Carlos III	Pozo,F; Iglesias-Caballero, M.; Gonz?lez-Esguevillas,M.; Molinero,M.; Camarero,S.; Mart?n,V.; Reyes,N.; Sandon?s,V.; V?zquez-Mor?n,S.; Casas,I.
EPI2002150	MP	Spain	2022-Feb-11	EPI_ISL_10347253	A/Navarra/976/2022	Servicio de Microbiología Complejo Hospitalario de Navarra	Instituto de Salud Carlos III	Pozo,F; Iglesias-Caballero, M.; Gonz?lez-Esguevillas,M.; Molinero,M.; Camarero,S.; Mart?n,V.; Reyes,N.; Sandon?s,V.; V?zquez-Mor?n,S.; Casas,I.
EPI2002151	MP	Spain	2022-Feb-11	EPI_ISL_10347256	A/Navarra/979/2022	Servicio de Microbiología Complejo Hospitalario de Navarra	Instituto de Salud Carlos III	Pozo,F; Iglesias-Caballero, M.; Gonz?lez-Esguevillas,M.; Molinero,M.; Camarero,S.; Mart?n,V.; Reyes,N.; Sandon?s,V.; V?zquez-Mor?n,S.; Casas,I.
EPI2002152	MP	Spain	2022-Feb-09	EPI_ISL_10347257	A/Navarra/980/2022	Servicio de Microbiología Complejo Hospitalario de Navarra	Instituto de Salud Carlos III	Pozo,F; Iglesias-Caballero, M.; Gonz?lez-Esguevillas,M.; Molinero,M.; Camarero,S.; Mart?n,V.; Reyes,N.; Sandon?s,V.; V?zquez-Mor?n,S.; Casas,I.
EPI1987755	MP	United Kingdom	2022-Feb-15	EPI_ISL_10401833	A/Cardiff/8265/2022	Public Health Wales Microbiology Cardiff	Public Health Wales Microbiology Cardiff
EPI1987763	MP	United Kingdom	2022-Feb-15	EPI_ISL_10402013	A/Cardiff/8266/2022	Public Health Wales Microbiology Cardiff	Public Health Wales Microbiology Cardiff
EPI1987772	MP	United Kingdom	2022-Feb-15	EPI_ISL_10402014	A/Cardiff/8267/2022	Public Health Wales Microbiology Cardiff	Public Health Wales Microbiology Cardiff
EPI1987780	MP	United Kingdom	2022-Feb-15	EPI_ISL_10402015	A/Cardiff/8268/2022	Public Health Wales Microbiology Cardiff	Public Health Wales Microbiology Cardiff
EPI1987834	MP	Netherlands	2022-Jan-30	EPI_ISL_10434299	A/Netherlands/10039/2022	PAMM	National Institute for Public Health and the Environment (RIVM)	A,Meijer; L,Wijsman; S, vd Brink
EPI1987842	MP	Netherlands	2022-Feb-10	EPI_ISL_10434300	A/Netherlands/10046/2022	National Institute for Public Health and the Environment (RIVM)	National Institute for Public Health and the Environment (RIVM)	A,Meijer; L,Wijsman; S, vd Brink
EPI1987849	MP	Netherlands	2022-Feb-16	EPI_ISL_10434301	A/Netherlands/10065/2022	National Institute for Public Health and the Environment (RIVM)	National Institute for Public Health and the Environment (RIVM)	A,Meijer; L,Wijsman; S, vd Brink
EPI1988264	MP	United States	2021-Dec-29	EPI_ISL_10492774	A/Michigan/28/2021	Michigan Department of Community Health	Centers for Disease Control and Prevention
EPI1988272	MP	United States	2022-Jan-11	EPI_ISL_10492778	A/Nebraska/04/2022	Nebraska Public Health Lab	Centers for Disease Control and Prevention
EPI1988280	MP	United States	2022-Jan-11	EPI_ISL_10492788	A/Nebraska/03/2022	Nebraska Public Health Lab	Centers for Disease Control and Prevention
EPI1988288	MP	United States	2022-Jan-18	EPI_ISL_10492799	A/South Dakota/04/2022	South Dakota Public Health Lab	Centers for Disease Control and Prevention
EPI1988296	MP	United States	2022-Jan-05	EPI_ISL_10492811	A/Michigan/03/2022	Michigan Department of Community Health	Centers for Disease Control and Prevention
EPI1988304	MP	United States	2022-Jan-04	EPI_ISL_10492820	A/Michigan/02/2022	Michigan Department of Community Health	Centers for Disease Control and Prevention
EPI1988312	MP	United States	2022-Jan-19	EPI_ISL_10492831	A/South Dakota/05/2022	South Dakota Public Health Lab	Centers for Disease Control and Prevention
EPI1988319	MP	United States	2022-Jan-20	EPI_ISL_10492839	A/South Dakota/06/2022	South Dakota Public Health Lab	Centers for Disease Control and Prevention
EPI1988327	MP	United States	2022-Jan-06	EPI_ISL_10492840	A/Nebraska/02/2022	Nebraska Public Health Lab	Centers for Disease Control and Prevention
EPI1988335	MP	United States	2022-Jan-05	EPI_ISL_10492841	A/California/04/2022	California Department of Health Services	Centers for Disease Control and Prevention
EPI1988343	MP	United States	2022-Jan-05	EPI_ISL_10492842	A/Washington/02/2022	Washington State Public Health Laboratory	Centers for Disease Control and Prevention
EPI1988351	MP	United States	2022-Jan-14	EPI_ISL_10492844	A/Utah/04/2022	Utah Department of Health	Centers for Disease Control and Prevention
EPI1988359	MP	United States	2022-Jan-07	EPI_ISL_10492845	A/Washington/03/2022	Washington State Public Health Laboratory	Centers for Disease Control and Prevention
EPI1988367	MP	United States	2022-Jan-03	EPI_ISL_10492846	A/Washington/01/2022	Washington State Public Health Laboratory	Centers for Disease Control and Prevention
EPI1988375	MP	United States	2022-Jan-04	EPI_ISL_10492855	A/California/03/2022	California Department of Health Services	Centers for Disease Control and Prevention
EPI1988383	MP	United States	2022-Jan-14	EPI_ISL_10492866	A/Utah/03/2022	Utah Department of Health	Centers for Disease Control and Prevention
EPI1988391	MP	United States	2022-Jan-16	EPI_ISL_10492876	A/Nevada/01/2022	Southern Nevada Public Health Lab	Centers for Disease Control and Prevention
EPI1988398	MP	United States	2022-Jan-10	EPI_ISL_10492884	A/Oregon/06/2022	Oregon Public Health Laboratory	Centers for Disease Control and Prevention
EPI1988406	MP	United States	2022-Jan-02	EPI_ISL_10492890	A/Oregon/04/2022	Oregon Public Health Laboratory	Centers for Disease Control and Prevention
EPI1988414	MP	United States	2022-Jan-17	EPI_ISL_10492901	A/Texas/01/2022	Texas Department of State Health Services-Laboratory Services	Centers for Disease Control and Prevention
EPI1988422	MP	United States	2022-Jan-07	EPI_ISL_10492902	A/California/05/2022	California Department of Health Services	Centers for Disease Control and Prevention
EPI1988430	MP	United States	2022-Jan-18	EPI_ISL_10492903	A/Utah/05/2022	Utah Department of Health	Centers for Disease Control and Prevention
EPI1988438	MP	United States	2022-Jan-10	EPI_ISL_10492907	A/California/06/2022	California Department of Health Services	Centers for Disease Control and Prevention
EPI1988446	MP	United States	2022-Jan-05	EPI_ISL_10492914	A/Oregon/05/2022	Oregon Public Health Laboratory	Centers for Disease Control and Prevention
EPI1988462	MP	United States	2022-Jan-10	EPI_ISL_10492926	A/Florida/01/2022	Florida Department of Health-Tampa	Centers for Disease Control and Prevention
EPI1988470	MP	United States	2022-Jan-12	EPI_ISL_10492932	A/Pennsylvania/08/2022	Pennsylvania Department of Health	Centers for Disease Control and Prevention
EPI1988478	MP	United States	2022-Jan-04	EPI_ISL_10492942	A/Pennsylvania/02/2022	Pennsylvania Department of Health	Centers for Disease Control and Prevention
EPI1988486	MP	United States	2022-Jan-15	EPI_ISL_10492947	A/Pennsylvania/10/2022	Pennsylvania Department of Health	Centers for Disease Control and Prevention
EPI1988509	MP	United States	2022-Jan-14	EPI_ISL_10492973	A/Florida/03/2022	Florida Department of Health-Tampa	Centers for Disease Control and Prevention
EPI1988547	MP	United States	2022-Jan-11	EPI_ISL_10493002	A/Pennsylvania/07/2022	Pennsylvania Department of Health	Centers for Disease Control and Prevention
EPI1988560	MP	United States	2022-Jan-04	EPI_ISL_10493005	A/Delaware/02/2022	Delaware Public Health Lab	Centers for Disease Control and Prevention
EPI1988577	MP	United States	2022-Jan-11	EPI_ISL_10493022	A/Florida/02/2022	Florida Department of Health-Tampa	Centers for Disease Control and Prevention
EPI1991145	MP	United States	2022-Jan-17	EPI_ISL_10493032	A/Vermont/03/2022	Vermont Department of Health Laboratory	Centers for Disease Control and Prevention
EPI1988586	MP	United States	2021-Dec-29	EPI_ISL_10493034	A/Pennsylvania/12/2021	Pennsylvania Department of Health	Centers for Disease Control and Prevention
EPI1988595	MP	United States	2022-Jan-11	EPI_ISL_10493041	A/Vermont/01/2022	Vermont Department of Health Laboratory	Centers for Disease Control and Prevention
EPI1988603	MP	United States	2022-Jan-10	EPI_ISL_10493051	A/New Hampshire/02/2022	New Hampshire Public Health Laboratories	Centers for Disease Control and Prevention
EPI1991208	MP	United States	2022-Jan-04	EPI_ISL_10493066	A/Pennsylvania/05/2022	Pennsylvania Department of Health	Centers for Disease Control and Prevention
EPI1988616	MP	United States	2022-Jan-01	EPI_ISL_10493069	A/Pennsylvania/01/2022	Pennsylvania Department of Health	Centers for Disease Control and Prevention
EPI1991243	MP	United States	2022-Jan-04	EPI_ISL_10493086	A/Pennsylvania/03/2022	Pennsylvania Department of Health	Centers for Disease Control and Prevention
EPI1988629	MP	Russian Federation	2021-Nov-15	EPI_ISL_10493091	A/Vladivostok/6/2021	Ivanovsky Research Institute of Virology RAMS	Centers for Disease Control and Prevention
EPI1988637	MP	Russian Federation	2021-Dec-06	EPI_ISL_10493101	A/Moscow/54/2021	Ivanovsky Research Institute of Virology RAMS	Centers for Disease Control and Prevention
EPI1988645	MP	Bolivia, Plurinationial State of	2021-Dec-19	EPI_ISL_10493105	A/Bolivia/939/2021	Instituto Nacional de Laboratoriosde Salud (INLASA)	Centers for Disease Control and Prevention
EPI1988653	MP	Russian Federation	2021-Nov-24	EPI_ISL_10493116	A/Vladivostok/13/2021	Ivanovsky Research Institute of Virology RAMS	Centers for Disease Control and Prevention
EPI1988661	MP	United States	2021-Dec-27	EPI_ISL_10493120	A/Colorado/04/2021	Colorado Department of Health Lab	Centers for Disease Control and Prevention
EPI1988669	MP	United States	2021-Dec-24	EPI_ISL_10493126	A/Colorado/02/2021	Colorado Department of Health Lab	Centers for Disease Control and Prevention
EPI1988677	MP	Russian Federation	2021-Dec-02	EPI_ISL_10493131	A/Velikiy Novgorod/48/2021	Ivanovsky Research Institute of Virology RAMS	Centers for Disease Control and Prevention
EPI1988685	MP	Russian Federation	2021-Nov-08	EPI_ISL_10493132	A/Yaroslavl/18/2021	Ivanovsky Research Institute of Virology RAMS	Centers for Disease Control and Prevention
EPI1988693	MP	Russian Federation	2021-Nov-01	EPI_ISL_10493133	A/Vladivostok/4/2021	Ivanovsky Research Institute of Virology RAMS	Centers for Disease Control and Prevention
EPI1991246	MP	Russian Federation	2021-Nov-29	EPI_ISL_10493134	A/Vladimir/37/2021	Ivanovsky Research Institute of Virology RAMS	Centers for Disease Control and Prevention
EPI1988707	MP	Russian Federation	2021-Dec-01	EPI_ISL_10493137	A/Moscow/52/2021	Ivanovsky Research Institute of Virology RAMS	Centers for Disease Control and Prevention
EPI1988715	MP	Russian Federation	2021-Nov-17	EPI_ISL_10493143	A/Yaroslavl/31/2021	Ivanovsky Research Institute of Virology RAMS	Centers for Disease Control and Prevention
EPI1988723	MP	Russian Federation	2021-Dec-01	EPI_ISL_10493153	A/Orenburg/42/2021	Ivanovsky Research Institute of Virology RAMS	Centers for Disease Control and Prevention
EPI1988731	MP	Russian Federation	2021-Nov-18	EPI_ISL_10493157	A/Yaroslavl/33/2021	Ivanovsky Research Institute of Virology RAMS	Centers for Disease Control and Prevention
EPI1988739	MP	United States	2021-Dec-27	EPI_ISL_10493165	A/Colorado/05/2021	Colorado Department of Health Lab	Centers for Disease Control and Prevention
EPI1988747	MP	Russian Federation	2021-Nov-01	EPI_ISL_10493176	A/Vladimir/7/2021	Ivanovsky Research Institute of Virology RAMS	Centers for Disease Control and Prevention
EPI1988754	MP	Russian Federation	2021-Nov-08	EPI_ISL_10493184	A/Yaroslavl/25/2021	Ivanovsky Research Institute of Virology RAMS	Centers for Disease Control and Prevention
EPI1988762	MP	Russian Federation	2021-Dec-10	EPI_ISL_10493195	A/Velikiy Novgorod/50/2021	Ivanovsky Research Institute of Virology RAMS	Centers for Disease Control and Prevention
EPI1988770	MP	United States	2022-Jan-02	EPI_ISL_10493203	A/Colorado/01/2022	Colorado Department of Health Lab	Centers for Disease Control and Prevention
EPI1988777	MP	Bolivia, Plurinationial State of	2021-Dec-19	EPI_ISL_10493210	A/Bolivia/948/2021	Instituto Nacional de Laboratoriosde Salud (INLASA)	Centers for Disease Control and Prevention
EPI1988785	MP	United States	2021-Dec-21	EPI_ISL_10493220	A/Colorado/01/2021	Colorado Department of Health Lab	Centers for Disease Control and Prevention
EPI1988793	MP	United States	2021-Dec-28	EPI_ISL_10493225	A/Colorado/06/2021	Colorado Department of Health Lab	Centers for Disease Control and Prevention
EPI1988801	MP	Russian Federation	2021-Nov-12	EPI_ISL_10493233	A/Uglich/23/2021	Ivanovsky Research Institute of Virology RAMS	Centers for Disease Control and Prevention
EPI1988809	MP	Russian Federation	2021-Nov-01	EPI_ISL_10493243	A/Vladimir/8/2021	Ivanovsky Research Institute of Virology RAMS	Centers for Disease Control and Prevention
EPI1988817	MP	Russian Federation	2021-Nov-15	EPI_ISL_10493255	A/Vladivostok/5/2021	Ivanovsky Research Institute of Virology RAMS	Centers for Disease Control and Prevention
EPI1988825	MP	Russian Federation	2021-Nov-29	EPI_ISL_10493267	A/Velikiy Novgorod/47/2021	Ivanovsky Research Institute of Virology RAMS	Centers for Disease Control and Prevention
EPI1988833	MP	Russian Federation	2021-Nov-23	EPI_ISL_10493278	A/Vladivostok/10/2021	Ivanovsky Research Institute of Virology RAMS	Centers for Disease Control and Prevention
EPI1988839	MP	United States	2021-Dec-25	EPI_ISL_10493280	A/Colorado/03/2021	Colorado Department of Health Lab	Centers for Disease Control and Prevention
EPI1988847	MP	United States	2022-Jan-04	EPI_ISL_10493283	A/Colorado/02/2022	Colorado Department of Health Lab	Centers for Disease Control and Prevention
EPI1988960	MP	Spain	2022-Jan-01	EPI_ISL_10500097	A/Catalonia/NSVH101716189/2022	Hospital Universitari Vall d'Hebron	Hospital Universitari Vall d'Hebron	Anton, A.; Martin, MC.; Andres, C.; Codina, MG.; Pumarola, T.
EPI1988968	MP	Spain	2022-Jan-01	EPI_ISL_10500098	A/Catalonia/NSVH101716113/2022	Hospital Universitari Vall d'Hebron	Hospital Universitari Vall d'Hebron	Anton, A.; Martin, MC.; Andres, C.; Codina, MG.; Pumarola, T.
EPI1989020	MP	Nepal	2021-Aug-23	EPI_ISL_10626779	A/Nepal/21FL2844/2021	National Public Health Laboratory	National Institute of Infectious Diseases (NIID)	Takashita,Emi;Fujisaki,Seiichiro;Watanabe,Shinji;Hasegawa,Hideki
EPI1989028	MP	Nepal	2021-Aug-23	EPI_ISL_10626780	A/Nepal/21FL2854/2021	National Public Health Laboratory	National Institute of Infectious Diseases (NIID)	Takashita,Emi;Fujisaki,Seiichiro;Watanabe,Shinji;Hasegawa,Hideki
EPI1989456	MP	Thailand	2005-Jul-06	EPI_ISL_10656209	A/Thailand/286/2005	WHO National Influenza Centre, National Institute of Medical Research (NIMR)	WHO Collaborating Centre for Reference and Research on Influenza
EPI1989458	MP	Thailand	2005-Aug-01	EPI_ISL_10656210	A/Thailand/308/2005	WHO National Influenza Centre, National Institute of Medical Research (NIMR)	WHO Collaborating Centre for Reference and Research on Influenza
EPI1989545	MP	New Zealand	2006-Aug-17	EPI_ISL_10656398	A/Auckland/47/2006	Auckland Healthcare	WHO Collaborating Centre for Reference and Research on Influenza
EPI1989548	MP	New Zealand	2006-Jun-18	EPI_ISL_10656399	A/Auckland/78/2006	Auckland Healthcare	WHO Collaborating Centre for Reference and Research on Influenza
EPI1989562	MP	Australia	2006-Aug-22	EPI_ISL_10656405	A/Brisbane/15/2006	Queensland Health Forensic and Scientific Services	WHO Collaborating Centre for Reference and Research on Influenza
EPI1989598	MP	Australia	2006-Aug-01	EPI_ISL_10656422	A/Brisbane/35/2006	Queensland Health Forensic and Scientific Services	WHO Collaborating Centre for Reference and Research on Influenza
EPI1989611	MP	Australia	2006-Aug-12	EPI_ISL_10656431	A/Brisbane/64/2006	Queensland Health Forensic and Scientific Services	WHO Collaborating Centre for Reference and Research on Influenza
EPI1989613	MP	Australia	2004-Jan-04	EPI_ISL_10656432	A/Brisbane/69/2006	Queensland Health Forensic and Scientific Services	WHO Collaborating Centre for Reference and Research on Influenza
EPI1989619	MP	Australia	2005-Jul-05	EPI_ISL_10656435	A/Brisbane/72/2006	Queensland Health Forensic and Scientific Services	WHO Collaborating Centre for Reference and Research on Influenza
EPI1989756	MP	New Zealand	2006-Jul-29	EPI_ISL_10656487	A/Christchurch/19/2006	Canterbury Health Services	WHO Collaborating Centre for Reference and Research on Influenza
EPI1989760	MP	New Zealand	2005-Jun-18	EPI_ISL_10656489	A/Christchurch/20/2006	Canterbury Health Services	WHO Collaborating Centre for Reference and Research on Influenza
EPI1989813	MP	Japan	2005-Jan-01	EPI_ISL_10656514	A/Hiroshima/52/2005	National Institute of Infectious Diseases (NIID)	WHO Collaborating Centre for Reference and Research on Influenza
EPI1989846	MP	South Africa	2006-Mar-17	EPI_ISL_10656535	A/Johannesburg/503/2006	National Institute for Communicable Disease	WHO Collaborating Centre for Reference and Research on Influenza
EPI1989875	MP	Malaysia	2006-Jan-01	EPI_ISL_10656559	A/Malaysia/320/2006	Institut Penyelidikan Perubatan	WHO Collaborating Centre for Reference and Research on Influenza
EPI1989940	MP	Australia	2005-Jul-02	EPI_ISL_10656605	A/Perth/16/2006	Pathwest QE II Medical Centre	WHO Collaborating Centre for Reference and Research on Influenza
EPI1989942	MP	Australia	2005-Jul-05	EPI_ISL_10656606	A/Perth/18/2006	Pathwest QE II Medical Centre	WHO Collaborating Centre for Reference and Research on Influenza
EPI1989952	MP	Australia	2002-May-21	EPI_ISL_10656613	A/Perth/30/2006	Pathwest QE II Medical Centre	WHO Collaborating Centre for Reference and Research on Influenza
EPI1989956	MP	Australia	2005-Aug-24	EPI_ISL_10656614	A/Perth/39/2006	Pathwest QE II Medical Centre	WHO Collaborating Centre for Reference and Research on Influenza
EPI1989965	MP	Philippines	2005-May-16	EPI_ISL_10656619	A/Philippines/1124/2006	Research Institute of Tropical Medicine	WHO Collaborating Centre for Reference and Research on Influenza
EPI1990035	MP	Sri Lanka	2003-Jul-06	EPI_ISL_10656668	A/Sri Lanka/10/2006	Medical Research Institute	WHO Collaborating Centre for Reference and Research on Influenza
EPI1990037	MP	Sri Lanka	2006-Jan-01	EPI_ISL_10656669	A/Sri Lanka/13/2006	Medical Research Institute	WHO Collaborating Centre for Reference and Research on Influenza
EPI1990044	MP	Australia	2006-Jul-26	EPI_ISL_10656671	A/Sydney/13/2006	Clinical Virology Unit, CDIM	WHO Collaborating Centre for Reference and Research on Influenza
EPI1990047	MP	Australia	2006-Jan-01	EPI_ISL_10656673	A/Sydney/18/2006	Clinical Virology Unit, CDIM	WHO Collaborating Centre for Reference and Research on Influenza
EPI2035605	MP	Australia	2006-Jan-01	EPI_ISL_10656683	A/Sydney/56/2006	Clinical Virology Unit, CDIM	WHO Collaborating Centre for Reference and Research on Influenza
EPI1990135	MP	Australia	2006-Aug-29	EPI_ISL_10656724	A/Victoria/144/2006	Victorian Infectious Diseases Reference Laboratory	WHO Collaborating Centre for Reference and Research on Influenza
EPI1990143	MP	Australia	2006-Jun-13	EPI_ISL_10656728	A/Victoria/191/2006	Victorian Infectious Diseases Reference Laboratory	WHO Collaborating Centre for Reference and Research on Influenza
EPI1990146	MP	Australia	2006-Jun-30	EPI_ISL_10656729	A/Victoria/208/2006	Victorian Infectious Diseases Reference Laboratory	WHO Collaborating Centre for Reference and Research on Influenza
EPI1990202	MP	New Zealand	2006-Jul-31	EPI_ISL_10656762	A/Wellington/33/2006	Institute of Environmental Science and Research (ESR)	WHO Collaborating Centre for Reference and Research on Influenza
EPI1990206	MP	New Zealand	2006-Jan-01	EPI_ISL_10656764	A/Wellington/43/2006	Institute of Environmental Science and Research (ESR)	WHO Collaborating Centre for Reference and Research on Influenza
EPI1990310	MP	Netherlands	2022-Feb-22	EPI_ISL_10678430	A/Netherlands/10094/2022	Groene Hart Ziekenhuis	National Institute for Public Health and the Environment (RIVM)	A,Meijer; L,Wijsman; S, vd Brink
EPI1990318	MP	Netherlands	2022-Feb-19	EPI_ISL_10678449	A/Netherlands/10095/2022	Academic Medical Center, University of Amsterdam	National Institute for Public Health and the Environment (RIVM)	A,Meijer; L,Wijsman; S, vd Brink
EPI1990326	MP	Netherlands	2022-Feb-23	EPI_ISL_10678450	A/Netherlands/10096/2022	Academic Medical Center, University of Amsterdam	National Institute for Public Health and the Environment (RIVM)	A,Meijer; L,Wijsman; S, vd Brink
EPI1990334	MP	Netherlands	2022-Feb-22	EPI_ISL_10678451	A/Netherlands/10097/2022	PAMM	National Institute for Public Health and the Environment (RIVM)	A,Meijer; L,Wijsman; S, vd Brink
EPI1990342	MP	Netherlands	2022-Feb-15	EPI_ISL_10678452	A/Netherlands/10098/2022	Haga Ziekenhuis	National Institute for Public Health and the Environment (RIVM)	A,Meijer; L,Wijsman; S, vd Brink
EPI1990350	MP	Netherlands	2022-Feb-17	EPI_ISL_10678454	A/Netherlands/10100/2022	Haga Ziekenhuis	National Institute for Public Health and the Environment (RIVM)	A,Meijer; L,Wijsman; S, vd Brink
EPI1990379	MP	Netherlands	2022-Feb-18	EPI_ISL_10678653	A/Netherlands/10091/2022	St Jansdal Ziekenhuis	National Institute for Public Health and the Environment (RIVM)	A,Meijer; L,Wijsman; S, vd Brink
EPI1990468	MP	United Kingdom	2022-Feb-15	EPI_ISL_10733105	A/DinasPowys/7119/2022	Public Health Wales Microbiology Cardiff	Public Health Wales Microbiology Cardiff
EPI1990483	MP	United Kingdom	2022-Feb-21	EPI_ISL_10733633	A/Rhyl/9552/2022	Public Health Wales Microbiology Cardiff	Public Health Wales Microbiology Cardiff
EPI1990491	MP	United Kingdom	2022-Feb-21	EPI_ISL_10733765	A/Holywell/4193/2022	Public Health Wales Microbiology Cardiff	Public Health Wales Microbiology Cardiff
EPI1990498	MP	United Kingdom	2022-Feb-22	EPI_ISL_10733935	A/Cardiff/4908/2022	Public Health Wales Microbiology Cardiff	Public Health Wales Microbiology Cardiff
EPI1990505	MP	United Kingdom	2022-Feb-24	EPI_ISL_10733978	A/Cardiff/2831/2022	Public Health Wales Microbiology Cardiff	Public Health Wales Microbiology Cardiff
EPI1990519	MP	Brazil	2021-Dec-14	EPI_ISL_10773881	A/Para/181162-IEC/2021	Evandro Chagas Institute	Evandro Chagas Institute	Mirleide, Cordeiro dos Santos; Jessylene, de Almeida Ferreira; Luana, Soares Barbagelata; Rayssa, Layna da Silva Bedran; Delana, Andreza Melo Bezerra; Dielle, Monteiro Teixeira; Patrícia, dos Santos Lobo; Kenny, da Costa Pinheiro; Jedson, Ferreira Cardoso; Luana, da Silva Soares
EPI1990535	MP	Brazil	2021-Dec-05	EPI_ISL_10781178	A/Pernambuco/181213-IEC/2021	LACEN/PE - Laboratório Central de Saúde Pública de Pernambuco	Evandro Chagas Institute
EPI1990551	MP	Brazil	2021-Dec-08	EPI_ISL_10783162	A/Acre/181222-IEC/2021	LACEN-AC - Laboratório Central de Saúde Pública do Acre	Evandro Chagas Institute	Mirleide, Cordeiro dos Santos; Jessylene, de Almeida Ferreira; Luana, Soares Barbagelata; Rayssa, Layna da Silva Bedran; Delana, Andreza Melo Bezerra; Dielle, Monteiro Teixeira; Patrícia, dos Santos Lobo; Kenny, da Costa Pinheiro; Jedson, Ferreira Cardoso; Luana, da Silva Soares
EPI1990559	MP	Brazil	2021-Dec-16	EPI_ISL_10783588	A/Acre/181232-IEC/2021	LACEN-AC - Laboratório Central de Saúde Pública do Acre	Evandro Chagas Institute	Mirleide, Cordeiro dos Santos; Jessylene, de Almeida Ferreira; Luana, Soares Barbagelata; Rayssa, Layna da Silva Bedran; Delana, Andreza Melo Bezerra; Dielle, Monteiro Teixeira; Patrícia, dos Santos Lobo; Kenny, da Costa Pinheiro; Jedson, Ferreira Cardoso; Luana, da Silva Soares
EPI1990567	MP	Brazil	2021-Dec-17	EPI_ISL_10784097	A/Acre/181240-IEC/2021	LACEN-AC - Laboratório Central de Saúde Pública do Acre	Evandro Chagas Institute	Mirleide, Cordeiro dos Santos; Jessylene, de Almeida Ferreira; Luana, Soares Barbagelata; Rayssa, Layna da Silva Bedran; Delana, Andreza Melo Bezerra; Dielle, Monteiro Teixeira; Patrícia, dos Santos Lobo; Kenny, da Costa Pinheiro; Jedson, Ferreira Cardoso; Luana, da Silva Soares
EPI1990575	MP	Brazil	2021-Dec-23	EPI_ISL_10784840	A/Para/181296-IEC/2021	Evandro Chagas Institute	Evandro Chagas Institute	Mirleide, Cordeiro dos Santos; Jessylene, de Almeida Ferreira; Luana, Soares Barbagelata; Rayssa, Layna da Silva Bedran; Delana, Andreza Melo Bezerra; Dielle, Monteiro Teixeira; Patrícia, dos Santos Lobo; Kenny, da Costa Pinheiro; Jedson, Ferreira Cardoso; Luana, da Silva Soares
EPI1990583	MP	Brazil	2021-Dec-27	EPI_ISL_10785873	A/Para/181309-IEC/2021	Evandro Chagas Institute	Evandro Chagas Institute	Mirleide, Cordeiro dos Santos; Jessylene, de Almeida Ferreira; Luana, Soares Barbagelata; Rayssa, Layna da Silva Bedran; Delana, Andreza Melo Bezerra; Dielle, Monteiro Teixeira; Patrícia, dos Santos Lobo; Kenny, da Costa Pinheiro; Jedson, Ferreira Cardoso; Luana, da Silva Soares
EPI1990591	MP	Brazil	2021-Dec-21	EPI_ISL_10787038	A/Maranhao/181330-IEC/2021	LACEN/MA - Laboratório Central de Saúde Pública do Maranhão	Evandro Chagas Institute	Mirleide, Cordeiro dos Santos; Jessylene, de Almeida Ferreira; Luana, Soares Barbagelata; Rayssa, Layna da Silva Bedran; Delana, Andreza Melo Bezerra; Dielle, Monteiro Teixeira; Patrícia, dos Santos Lobo; Kenny, da Costa Pinheiro; Jedson, Ferreira Cardoso; Luana, da Silva Soares
EPI1990599	MP	Brazil	2021-Dec-22	EPI_ISL_10789098	A/Maranhao/181349-IEC/2021	LACEN/MA - Laboratório Central de Saúde Pública do Maranhão	Evandro Chagas Institute	Mirleide, Cordeiro dos Santos; Jessylene, de Almeida Ferreira; Luana, Soares Barbagelata; Rayssa, Layna da Silva Bedran; Delana, Andreza Melo Bezerra; Dielle, Monteiro Teixeira; Patrícia, dos Santos Lobo; Kenny, da Costa Pinheiro; Jedson, Ferreira Cardoso; Luana, da Silva Soares
EPI1990650	MP	Denmark	2022-Feb-03	EPI_ISL_10802906	A/Denmark/89/2022	Statens Serum Institute	Statens Serum Institute	Trebbien, Ramona; Nissen, Jakob; Bolt Botnen, Amanda
EPI1990791	MP	Denmark	2022-Jan-21	EPI_ISL_10803213	A/Denmark/60/2022	Statens Serum Institute	Statens Serum Institute	Trebbien, Ramona; Nissen, Jakob; Bolt Botnen, Amanda
EPI1989532	MP	New Zealand	2006-Jun-29	EPI_ISL_10656263	A/Auckland/05/2006	Auckland Healthcare	WHO Collaborating Centre for Reference and Research on Influenza
EPI1989870	MP	Malaysia	2006-Aug-08	EPI_ISL_10656554	A/Malaysia/274/2006	Institut Penyelidikan Perubatan	WHO Collaborating Centre for Reference and Research on Influenza
EPI355534	MP	Vietnam	2007-Jan-15	EPI_ISL_105128	A/HaNoi/Q039/2007			Wentworth,D.E.; Dugan,V.; Halpin,R.; Lin,X.; Bera,J.; Ghedin,E.; Fedorova,N.; Overton,L.; Tsitrin,T.; Stockwell,T.; Katzel,D.; Li,K.; Amedeo,P.; Schobel,S.; Shrivastava,S.; Wang,S.; Thovarai,V.; Bishop,B.; Edworthy,P.; Kim,M.; Mai,L.T.Q.; Hien,N.T.; Ha,N.K.; Cuong,V.D.; Duc,D.T.; Phuong,H.V.M.; Hang,N.L.K.; Thanh,L.T.; Thach,N.C.; Huong,T.T.; Hien,P.T.; Giang,N.H.; Bao,Y.; Sanders,R.; Dernovoy,D.…
EPI356324	MP	Kenya	2010-Oct-05	EPI_ISL_105904	A/Kenya/090/2010			Bulimo,W.D.; Achilla,R.A.; Majanja,J.M.; Wadegu,M.O.; Mukunzi,S.O.; Osuna,F.A.; Opot,B.H.; Mwangi,J.K.; Wangui,J.M.; Muthoni,J.N.; Kibet,K.M.; Njiri,J.O.; Obura,B.D.; Wurapa,E.K.
EPI357544	MP	Kenya	2010-Apr-23	EPI_ISL_106821	A/Kenya/215/2010	US Army Medical Research Unit - Kenya (USAMRU-K), GEIS Human Influenza Program	USAMRU-K	Bulimo,W.D; Achilla,R.A; Majanja,J.M; Wadegu,M.O; Osuna,F.A; Mukunzi,S.O; Mwangi, J.K; Mwangi,J.W; Opot, B.H; Kibet, K.M; Muthoni, J.N; Njiri,J.O.; Ocholla,S; Wurapa,K.E
EPI1989845	MP	South Africa	2006-Mar-13	EPI_ISL_10656534	A/Johannesburg/501/2006	National Institute for Communicable Disease	WHO Collaborating Centre for Reference and Research on Influenza
EPI1989873	MP	Malaysia	2006-May-28	EPI_ISL_10656557	A/Malaysia/311/2006	Institut Penyelidikan Perubatan	WHO Collaborating Centre for Reference and Research on Influenza
EPI1989822	MP	South Africa	2005-Jun-23	EPI_ISL_10656520	A/Johannesburg/177/2006	National Institute for Communicable Disease	WHO Collaborating Centre for Reference and Research on Influenza
EPI356385	MP	Kenya	2010-Sep-23	EPI_ISL_105951	A/Kenya/092/2010			Bulimo,W.D.; Achilla,R.A.; Majanja,J.M.; Wadegu,M.O.; Mukunzi,S.O.; Osuna,F.A.; Opot,B.H.; Mwangi,J.K.; Wangui,J.M.; Muthoni,J.N.; Kibet,K.M.; Njiri,J.O.; Obura,B.D.; Wurapa,E.K.
EPI1990093	MP	Thailand	2005-Jan-28	EPI_ISL_10656697	A/Thailand/162/2006	WHO National Influenza Centre, National Institute of Medical Research (NIMR)	WHO Collaborating Centre for Reference and Research on Influenza
EPI357534	MP	Kenya	2010-May-25	EPI_ISL_106815	A/Kenya/208/2010	US Army Medical Research Unit - Kenya (USAMRU-K), GEIS Human Influenza Program	USAMRU-K	Bulimo,W.D; Achilla,R.A; Majanja,J.M; Wadegu,M.O; Osuna,F.A; Mukunzi,S.O; Mwangi, J.K; Mwangi,J.W; Opot, B.H; Kibet, K.M; Muthoni, J.N; Njiri,J.O.; Ocholla,S; Wurapa,K.E
EPI1989869	MP	Malaysia	2006-Aug-11	EPI_ISL_10656553	A/Malaysia/272/2006	Institut Penyelidikan Perubatan	WHO Collaborating Centre for Reference and Research on Influenza
EPI357523	MP	Kenya	2010-Jul-16	EPI_ISL_106808	A/Kenya/200/2010	US Army Medical Research Unit - Kenya (USAMRU-K), GEIS Human Influenza Program	USAMRU-K	Bulimo,W.D; Achilla,R.A; Majanja,J.M; Wadegu,M.O; Osuna,F.A; Mukunzi,S.O; Mwangi, J.K; Mwangi,J.W; Opot, B.H; Kibet, K.M; Muthoni, J.N; Njiri,J.O.; Ocholla,S; Wurapa,K.E
EPI1990089	MP	Thailand	2006-May-31	EPI_ISL_10656693	A/Thailand/119/2006	WHO National Influenza Centre, National Institute of Medical Research (NIMR)	WHO Collaborating Centre for Reference and Research on Influenza
EPI356325	MP	Kenya	2010-Aug-23	EPI_ISL_105905	A/Kenya/093/2010			Bulimo,W.D.; Achilla,R.A.; Majanja,J.M.; Wadegu,M.O.; Mukunzi,S.O.; Osuna,F.A.; Opot,B.H.; Mwangi,J.K.; Wangui,J.M.; Muthoni,J.N.; Kibet,K.M.; Njiri,J.O.; Obura,B.D.; Wurapa,E.K.
EPI357530	MP	Kenya	2010-May-19	EPI_ISL_106812	A/Kenya/205/2010	US Army Medical Research Unit - Kenya (USAMRU-K), GEIS Human Influenza Program	USAMRU-K	Bulimo,W.D; Achilla,R.A; Majanja,J.M; Wadegu,M.O; Osuna,F.A; Mukunzi,S.O; Mwangi, J.K; Mwangi,J.W; Opot, B.H; Kibet, K.M; Muthoni, J.N; Njiri,J.O.; Ocholla,S; Wurapa,K.E
EPI354108	MP	Vietnam	2004-Jan-01	EPI_ISL_104084	A/HungYen/HY028/2004			Wentworth,D.E.; Dugan,V.; Halpin,R.; Lin,X.; Bera,J.; Ghedin,E.; Fedorova,N.; Overton,L.; Tsitrin,T.; Stockwell,T.; Katzel,D.; Li,K.; Amedeo,P.; Schobel,S.; Shrivastava,S.; Wang,S.; Thovarai,V.; Bishop,B.; Edworthy,P.; Kim,M.; Mai,L.T.Q.; Hien,N.T.; Ha,N.K.; Cuong,V.D.; Duc,D.T.; Phuong,H.V.M.; Hang,N.L.K.; Thanh,L.T.; Thach,N.C.; Huong,T.T.; Hien,P.T.; Giang,N.H.; Bao,Y.; Sanders,R.; Dernovoy,D.…
EPI1990055	MP	Australia	2005-Sep-05	EPI_ISL_10656676	A/Sydney/30/2006	Clinical Virology Unit, CDIM	WHO Collaborating Centre for Reference and Research on Influenza
EPI1990088	MP	Thailand	2006-May-15	EPI_ISL_10656692	A/Thailand/105/2006	WHO National Influenza Centre, National Institute of Medical Research (NIMR)	WHO Collaborating Centre for Reference and Research on Influenza
EPI1990095	MP	Thailand	2006-Jan-19	EPI_ISL_10656699	A/Thailand/171/2006	WHO National Influenza Centre, National Institute of Medical Research (NIMR)	WHO Collaborating Centre for Reference and Research on Influenza
EPI356382	MP	Kenya	2010-Oct-15	EPI_ISL_105948	A/Kenya/084/2010			Bulimo,W.D.; Achilla,R.A.; Majanja,J.M.; Wadegu,M.O.; Mukunzi,S.O.; Osuna,F.A.; Opot,B.H.; Mwangi,J.K.; Wangui,J.M.; Muthoni,J.N.; Kibet,K.M.; Njiri,J.O.; Obura,B.D.; Wurapa,E.K.
EPI353186	MP	Vietnam	2004-Feb-01	EPI_ISL_103585	A/HaNoi/HN30127/2004			Wentworth,D.E.; Dugan,V.; Halpin,R.; Lin,X.; Bera,J.; Ghedin,E.; Fedorova,N.; Overton,L.; Tsitrin,T.; Stockwell,T.; Katzel,D.; Li,K.; Amedeo,P.; Schobel,S.; Shrivastava,S.; Wang,S.; Thovarai,V.; Bishop,B.; Edworthy,P.; Kim,M.; Mai,L.T.Q.; Hien,N.T.; Ha,N.K.; Cuong,V.D.; Duc,D.T.; Phuong,H.V.M.; Hang,N.L.K.; Thanh,L.T.; Thach,N.C.; Huong,T.T.; Hien,P.T.; Giang,N.H.; Bao,Y.; Sanders,R.; Dernovoy,D.…
EPI1847065	MP	Cambodia	2020-Oct-08	EPI_ISL_1041024	A/Cambodia/e1009251/2020	Institute Pasteur du Cambodia	WHO Collaborating Centre for Reference and Research on Influenza	Deng,Y-M; Iannello,P; Lau,H; Spirason,N; Moselen,J; Aziz,A; Komadina,N.
EPI1847067	MP	Cambodia	2020-Sep-04	EPI_ISL_1041026	A/Cambodia/e1012391/2020	Institute Pasteur du Cambodia	WHO Collaborating Centre for Reference and Research on Influenza	Deng,Y-M; Iannello,P; Lau,H; Spirason,N; Moselen,J; Aziz,A; Komadina,N.
EPI355523	MP	Vietnam	2007-Jan-04	EPI_ISL_105125	A/HaNoi/Q011/2007			Wentworth,D.E.; Dugan,V.; Halpin,R.; Lin,X.; Bera,J.; Ghedin,E.; Fedorova,N.; Overton,L.; Tsitrin,T.; Stockwell,T.; Katzel,D.; Li,K.; Amedeo,P.; Schobel,S.; Shrivastava,S.; Wang,S.; Thovarai,V.; Bishop,B.; Edworthy,P.; Kim,M.; Mai,L.T.Q.; Hien,N.T.; Ha,N.K.; Cuong,V.D.; Duc,D.T.; Phuong,H.V.M.; Hang,N.L.K.; Thanh,L.T.; Thach,N.C.; Huong,T.T.; Hien,P.T.; Giang,N.H.; Bao,Y.; Sanders,R.; Dernovoy,D.…
EPI357543	MP	Kenya	2010-May-06	EPI_ISL_106820	A/Kenya/214/2010	US Army Medical Research Unit - Kenya (USAMRU-K), GEIS Human Influenza Program	USAMRU-K	Bulimo,W.D; Achilla,R.A; Majanja,J.M; Wadegu,M.O; Osuna,F.A; Mukunzi,S.O; Mwangi, J.K; Mwangi,J.W; Opot, B.H; Kibet, K.M; Muthoni, J.N; Njiri,J.O.; Ocholla,S; Wurapa,K.E
EPI1989871	MP	Malaysia	2006-Aug-09	EPI_ISL_10656555	A/Malaysia/278/2006	Institut Penyelidikan Perubatan	WHO Collaborating Centre for Reference and Research on Influenza
EPI356386	MP	Kenya	2010-Aug-26	EPI_ISL_105952	A/Kenya/094/2010			Bulimo,W.D.; Achilla,R.A.; Majanja,J.M.; Wadegu,M.O.; Mukunzi,S.O.; Osuna,F.A.; Opot,B.H.; Mwangi,J.K.; Wangui,J.M.; Muthoni,J.N.; Kibet,K.M.; Njiri,J.O.; Obura,B.D.; Wurapa,E.K.
EPI356321	MP	Kenya	2010-Oct-14	EPI_ISL_105901	A/Kenya/083/2010			Bulimo,W.D.; Achilla,R.A.; Majanja,J.M.; Wadegu,M.O.; Mukunzi,S.O.; Osuna,F.A.; Opot,B.H.; Mwangi,J.K.; Wangui,J.M.; Muthoni,J.N.; Kibet,K.M.; Njiri,J.O.; Obura,B.D.; Wurapa,E.K.
EPI356320	MP	Kenya	2010-Oct-07	EPI_ISL_105900	A/Kenya/081/2010			Bulimo,W.D.; Achilla,R.A.; Majanja,J.M.; Wadegu,M.O.; Mukunzi,S.O.; Osuna,F.A.; Opot,B.H.; Mwangi,J.K.; Wangui,J.M.; Muthoni,J.N.; Kibet,K.M.; Njiri,J.O.; Obura,B.D.; Wurapa,E.K.
EPI356322	MP	Kenya	2010-Oct-26	EPI_ISL_105902	A/Kenya/085/2010			Bulimo,W.D.; Achilla,R.A.; Majanja,J.M.; Wadegu,M.O.; Mukunzi,S.O.; Osuna,F.A.; Opot,B.H.; Mwangi,J.K.; Wangui,J.M.; Muthoni,J.N.; Kibet,K.M.; Njiri,J.O.; Obura,B.D.; Wurapa,E.K.
EPI356383	MP	Kenya	2010-Oct-26	EPI_ISL_105949	A/Kenya/086/2010			Bulimo,W.D.; Achilla,R.A.; Majanja,J.M.; Wadegu,M.O.; Mukunzi,S.O.; Osuna,F.A.; Opot,B.H.; Mwangi,J.K.; Wangui,J.M.; Muthoni,J.N.; Kibet,K.M.; Njiri,J.O.; Obura,B.D.; Wurapa,E.K.
EPI357533	MP	Kenya	2010-Jan-01	EPI_ISL_106814	A/Kenya/207/2010	US Army Medical Research Unit - Kenya (USAMRU-K), GEIS Human Influenza Program	USAMRU-K	Bulimo,W.D; Achilla,R.A; Majanja,J.M; Wadegu,M.O; Osuna,F.A; Mukunzi,S.O; Mwangi, J.K; Mwangi,J.W; Opot, B.H; Kibet, K.M; Muthoni, J.N; Njiri,J.O.; Ocholla,S; Wurapa,K.E
EPI356323	MP	Kenya	2010-Oct-27	EPI_ISL_105903	A/Kenya/087/2010			Bulimo,W.D.; Achilla,R.A.; Majanja,J.M.; Wadegu,M.O.; Mukunzi,S.O.; Osuna,F.A.; Opot,B.H.; Mwangi,J.K.; Wangui,J.M.; Muthoni,J.N.; Kibet,K.M.; Njiri,J.O.; Obura,B.D.; Wurapa,E.K.
EPI1989832	MP	South Africa	2006-Apr-18	EPI_ISL_10656528	A/Johannesburg/478/2006	National Institute for Communicable Disease	WHO Collaborating Centre for Reference and Research on Influenza
EPI1989879	MP	Malaysia	2006-Aug-09	EPI_ISL_10656561	A/Malaysia/345/2006	Institut Penyelidikan Perubatan	WHO Collaborating Centre for Reference and Research on Influenza
EPI356384	MP	Kenya	2010-Nov-18	EPI_ISL_105950	A/Kenya/089/2010			Bulimo,W.D.; Achilla,R.A.; Majanja,J.M.; Wadegu,M.O.; Mukunzi,S.O.; Osuna,F.A.; Opot,B.H.; Mwangi,J.K.; Wangui,J.M.; Muthoni,J.N.; Kibet,K.M.; Njiri,J.O.; Obura,B.D.; Wurapa,E.K.
EPI356381	MP	Kenya	2010-Oct-07	EPI_ISL_105947	A/Kenya/082/2010			Bulimo,W.D.; Achilla,R.A.; Majanja,J.M.; Wadegu,M.O.; Mukunzi,S.O.; Osuna,F.A.; Opot,B.H.; Mwangi,J.K.; Wangui,J.M.; Muthoni,J.N.; Kibet,K.M.; Njiri,J.O.; Obura,B.D.; Wurapa,E.K.
EPI353179	MP	Vietnam	2004-Jan-31	EPI_ISL_103570	A/NamDinh/HN30119/2004			Wentworth,D.E.; Dugan,V.; Halpin,R.; Lin,X.; Bera,J.; Ghedin,E.; Fedorova,N.; Overton,L.; Tsitrin,T.; Stockwell,T.; Katzel,D.; Li,K.; Amedeo,P.; Schobel,S.; Shrivastava,S.; Wang,S.; Thovarai,V.; Bishop,B.; Edworthy,P.; Kim,M.; Mai,L.T.Q.; Hien,N.T.; Ha,N.K.; Cuong,V.D.; Duc,D.T.; Phuong,H.V.M.; Hang,N.L.K.; Thanh,L.T.; Thach,N.C.; Huong,T.T.; Hien,P.T.; Giang,N.H.; Bao,Y.; Sanders,R.; Dernovoy,D.…
EPI1990783	MP	Denmark	2022-Feb-01	EPI_ISL_10803170	A/Denmark/70/2022	Statens Serum Institute	Statens Serum Institute	Trebbien, Ramona; Nissen, Jakob; Bolt Botnen, Amanda
EPI1990776	MP	Denmark	2022-Feb-01	EPI_ISL_10803140	A/Denmark/69/2022	Statens Serum Institute	Statens Serum Institute	Trebbien, Ramona; Nissen, Jakob; Bolt Botnen, Amanda
EPI1990770	MP	Denmark	2022-Jan-27	EPI_ISL_10803111	A/Denmark/68/2022	Statens Serum Institute	Statens Serum Institute	Trebbien, Ramona; Nissen, Jakob; Bolt Botnen, Amanda
EPI1990763	MP	Denmark	2022-Jan-28	EPI_ISL_10803087	A/Denmark/67/2022	Statens Serum Institute	Statens Serum Institute	Trebbien, Ramona; Nissen, Jakob; Bolt Botnen, Amanda
EPI1990757	MP	Denmark	2022-Jan-20	EPI_ISL_10803085	A/Denmark/54/2022	Statens Serum Institute	Statens Serum Institute	Trebbien, Ramona; Nissen, Jakob; Bolt Botnen, Amanda
EPI1990750	MP	Denmark	2022-Feb-06	EPI_ISL_10803084	A/Denmark/86/2022	Statens Serum Institute	Statens Serum Institute	Trebbien, Ramona; Nissen, Jakob; Bolt Botnen, Amanda
EPI1990743	MP	Denmark	2022-Jan-21	EPI_ISL_10803083	A/Denmark/57/2022	Statens Serum Institute	Statens Serum Institute	Trebbien, Ramona; Nissen, Jakob; Bolt Botnen, Amanda
EPI1990735	MP	Denmark	2022-Feb-03	EPI_ISL_10803082	A/Denmark/88/2022	Statens Serum Institute	Statens Serum Institute	Trebbien, Ramona; Nissen, Jakob; Bolt Botnen, Amanda
EPI1990728	MP	Denmark	2022-Jan-23	EPI_ISL_10803080	A/Denmark/56/2022	Statens Serum Institute	Statens Serum Institute	Trebbien, Ramona; Nissen, Jakob; Bolt Botnen, Amanda
EPI1990720	MP	Denmark	2022-Feb-08	EPI_ISL_10803071	A/Denmark/92/2022	Statens Serum Institute	Statens Serum Institute	Trebbien, Ramona; Nissen, Jakob; Bolt Botnen, Amanda
EPI1990712	MP	Denmark	2022-Jan-21	EPI_ISL_10803070	A/Denmark/55/2022	Statens Serum Institute	Statens Serum Institute	Trebbien, Ramona; Nissen, Jakob; Bolt Botnen, Amanda
EPI1990704	MP	Denmark	2022-Feb-08	EPI_ISL_10803069	A/Denmark/100/2022	Statens Serum Institute	Statens Serum Institute	Trebbien, Ramona; Nissen, Jakob; Bolt Botnen, Amanda
EPI1990697	MP	Denmark	2022-Jan-20	EPI_ISL_10803068	A/Denmark/52/2022	Statens Serum Institute	Statens Serum Institute	Trebbien, Ramona; Nissen, Jakob; Bolt Botnen, Amanda
EPI1990689	MP	Denmark	2022-Feb-07	EPI_ISL_10803062	A/Denmark/85/2022	Statens Serum Institute	Statens Serum Institute	Trebbien, Ramona; Nissen, Jakob; Bolt Botnen, Amanda
EPI1990681	MP	Denmark	2022-Feb-05	EPI_ISL_10803052	A/Denmark/87/2022	Statens Serum Institute	Statens Serum Institute	Trebbien, Ramona; Nissen, Jakob; Bolt Botnen, Amanda
EPI1990673	MP	Denmark	2022-Feb-03	EPI_ISL_10803038	A/Denmark/90/2022	Statens Serum Institute	Statens Serum Institute	Trebbien, Ramona; Nissen, Jakob; Bolt Botnen, Amanda
EPI1990665	MP	Denmark	2022-Jan-26	EPI_ISL_10802998	A/Denmark/61/2022	Statens Serum Institute	Statens Serum Institute	Trebbien, Ramona; Nissen, Jakob; Bolt Botnen, Amanda
EPI1990658	MP	Denmark	2022-Feb-06	EPI_ISL_10802954	A/Denmark/84/2022	Statens Serum Institute	Statens Serum Institute	Trebbien, Ramona; Nissen, Jakob; Bolt Botnen, Amanda
EPI1990475	MP	United Kingdom	2022-Feb-19	EPI_ISL_10733340	A/Cardiff/1258/2022	Public Health Wales Microbiology Cardiff	Public Health Wales Microbiology Cardiff
EPI1986945	MP	United Kingdom	2022-Feb-01	EPI_ISL_10117015	A/Cardiff/4715/2022	Public Health Wales Microbiology Cardiff	Public Health Wales Microbiology Cardiff
EPI1986937	MP	United Kingdom	2022-Jan-02	EPI_ISL_10117010	A/Bridgend/7451/2022	Public Health Wales Microbiology Cardiff	Public Health Wales Microbiology Cardiff
EPI1990543	MP	Brazil	2021-Dec-16	EPI_ISL_10782624	A/Pernambuco/181217-IEC/2021	LACEN/PE - Laboratório Central de Saúde Pública de Pernambuco	Evandro Chagas Institute	Mirleide, Cordeiro dos Santos; Jessylene, de Almeida Ferreira; Luana, Soares Barbagelata; Rayssa, Layna da Silva Bedran; Delana, Andreza Melo Bezerra; Dielle, Monteiro Teixeira; Patrícia, dos Santos Lobo; Kenny, da Costa Pinheiro; Jedson, Ferreira Cardoso; Luana, da Silva Soares
EPI1990527	MP	Brazil	2021-Dec-20	EPI_ISL_10774448	A/Para/181203-IEC/2021	Evandro Chagas Institute	Evandro Chagas Institute	Mirleide, Cordeiro dos Santos; Jessylene, de Almeida Ferreira; Luana, Soares Barbagelata; Rayssa, Layna da Silva Bedran; Delana, Andreza Melo Bezerra; Dielle, Monteiro Teixeira; Patrícia, dos Santos Lobo; Kenny, da Costa Pinheiro; Jedson, Ferreira Cardoso; Luana, da Silva Soares
EPI1989256	MP	Netherlands	2022-Jan-03	EPI_ISL_10626851	A/Netherlands/10013/2022	National Institute for Public Health and the Environment (RIVM)	National Institute for Public Health and the Environment (RIVM)	A,Meijer; L,Wijsman; S, vd Brink
EPI1989248	MP	Netherlands	2021-Dec-02	EPI_ISL_10626850	A/Netherlands/10217/2021	National Institute for Public Health and the Environment (RIVM)	National Institute for Public Health and the Environment (RIVM)	A,Meijer; L,Wijsman; S, vd Brink
EPI1989240	MP	Netherlands	2021-Dec-11	EPI_ISL_10626849	A/Netherlands/10216/2021	National Institute for Public Health and the Environment (RIVM)	National Institute for Public Health and the Environment (RIVM)	A,Meijer; L,Wijsman; S, vd Brink
EPI1989232	MP	Netherlands	2021-Dec-05	EPI_ISL_10626848	A/Netherlands/10191/2021	National Institute for Public Health and the Environment (RIVM)	National Institute for Public Health and the Environment (RIVM)	A,Meijer; L,Wijsman; S, vd Brink
EPI1989225	MP	Netherlands	2021-Nov-20	EPI_ISL_10626847	A/Netherlands/10190/2021	National Institute for Public Health and the Environment (RIVM)	National Institute for Public Health and the Environment (RIVM)	A,Meijer; L,Wijsman; S, vd Brink
EPI1989221	MP	Netherlands	2021-Nov-26	EPI_ISL_10626846	A/Netherlands/10189/2021	National Institute for Public Health and the Environment (RIVM)	National Institute for Public Health and the Environment (RIVM)	A,Meijer; L,Wijsman; S, vd Brink
EPI1989213	MP	Netherlands	2021-Nov-16	EPI_ISL_10626845	A/Netherlands/10188/2021	National Institute for Public Health and the Environment (RIVM)	National Institute for Public Health and the Environment (RIVM)	A,Meijer; L,Wijsman; S, vd Brink
EPI1989205	MP	Netherlands	2021-Nov-11	EPI_ISL_10626844	A/Netherlands/10124/2021	National Institute for Public Health and the Environment (RIVM)	National Institute for Public Health and the Environment (RIVM)	A,Meijer; L,Wijsman; S, vd Brink
EPI1989197	MP	Netherlands	2021-Nov-03	EPI_ISL_10626843	A/Netherlands/10123/2021	National Institute for Public Health and the Environment (RIVM)	National Institute for Public Health and the Environment (RIVM)	A,Meijer; L,Wijsman; S, vd Brink
EPI1989189	MP	Netherlands	2021-Nov-02	EPI_ISL_10626842	A/Netherlands/10103/2021	National Institute for Public Health and the Environment (RIVM)	National Institute for Public Health and the Environment (RIVM)	A,Meijer; L,Wijsman; S, vd Brink
EPI1989181	MP	Netherlands	2021-Oct-27	EPI_ISL_10626841	A/Netherlands/10102/2021	National Institute for Public Health and the Environment (RIVM)	National Institute for Public Health and the Environment (RIVM)	A,Meijer; L,Wijsman; S, vd Brink
EPI1989173	MP	Netherlands	2021-Oct-23	EPI_ISL_10626840	A/Netherlands/10101/2021	National Institute for Public Health and the Environment (RIVM)	National Institute for Public Health and the Environment (RIVM)	A,Meijer; L,Wijsman; S, vd Brink
EPI1989165	MP	Netherlands	2021-Oct-20	EPI_ISL_10626839	A/Netherlands/10100/2021	National Institute for Public Health and the Environment (RIVM)	National Institute for Public Health and the Environment (RIVM)	A,Meijer; L,Wijsman; S, vd Brink
EPI1989157	MP	Netherlands	2021-Oct-22	EPI_ISL_10626838	A/Netherlands/10099/2021	National Institute for Public Health and the Environment (RIVM)	National Institute for Public Health and the Environment (RIVM)	A,Meijer; L,Wijsman; S, vd Brink
EPI1989149	MP	Netherlands	2021-Oct-18	EPI_ISL_10626837	A/Netherlands/10098/2021	National Institute for Public Health and the Environment (RIVM)	National Institute for Public Health and the Environment (RIVM)	A,Meijer; L,Wijsman; S, vd Brink
EPI1989141	MP	Netherlands	2021-Oct-19	EPI_ISL_10626836	A/Netherlands/10097/2021	National Institute for Public Health and the Environment (RIVM)	National Institute for Public Health and the Environment (RIVM)	A,Meijer; L,Wijsman; S, vd Brink
EPI1989133	MP	Netherlands	2021-Oct-15	EPI_ISL_10626835	A/Netherlands/10096/2021	National Institute for Public Health and the Environment (RIVM)	National Institute for Public Health and the Environment (RIVM)	A,Meijer; L,Wijsman; S, vd Brink
EPI1989125	MP	Netherlands	2021-Oct-14	EPI_ISL_10626834	A/Netherlands/10095/2021	National Institute for Public Health and the Environment (RIVM)	National Institute for Public Health and the Environment (RIVM)	A,Meijer; L,Wijsman; S, vd Brink
EPI1989117	MP	Netherlands	2021-Oct-11	EPI_ISL_10626833	A/Netherlands/10094/2021	National Institute for Public Health and the Environment (RIVM)	National Institute for Public Health and the Environment (RIVM)	A,Meijer; L,Wijsman; S, vd Brink
EPI1989109	MP	Netherlands	2021-Oct-07	EPI_ISL_10626832	A/Netherlands/10093/2021	National Institute for Public Health and the Environment (RIVM)	National Institute for Public Health and the Environment (RIVM)	A,Meijer; L,Wijsman; S, vd Brink
EPI1989101	MP	Netherlands	2021-Oct-08	EPI_ISL_10626831	A/Netherlands/10092/2021	National Institute for Public Health and the Environment (RIVM)	National Institute for Public Health and the Environment (RIVM)	A,Meijer; L,Wijsman; S, vd Brink
EPI1987877	MP	Netherlands	2022-Feb-11	EPI_ISL_10434305	A/Netherlands/10070/2022	Academic Medical Center, University of Amsterdam	National Institute for Public Health and the Environment (RIVM)	A,Meijer; L,Wijsman; S, vd Brink
EPI1987890	MP	Netherlands	2022-Feb-12	EPI_ISL_10434307	A/Netherlands/10072/2022	Noordwest Ziekenhuisgroep	National Institute for Public Health and the Environment (RIVM)	A,Meijer; L,Wijsman; S, vd Brink
EPI1987895	MP	Netherlands	2022-Feb-11	EPI_ISL_10434308	A/Netherlands/10073/2022	PAMM	National Institute for Public Health and the Environment (RIVM)	A,Meijer; L,Wijsman; S, vd Brink
EPI1987883	MP	Netherlands	2022-Feb-04	EPI_ISL_10434306	A/Netherlands/10071/2022	Groene Hart Ziekenhuis	National Institute for Public Health and the Environment (RIVM)	A,Meijer; L,Wijsman; S, vd Brink
EPI1987967	MP	Netherlands	2022-Feb-13	EPI_ISL_10434318	A/Netherlands/10083/2022	OLVG Lab BV	National Institute for Public Health and the Environment (RIVM)	A,Meijer; L,Wijsman; S, vd Brink
EPI1987959	MP	Netherlands	2022-Feb-08	EPI_ISL_10434317	A/Netherlands/10082/2022	OLVG Lab BV	National Institute for Public Health and the Environment (RIVM)	A,Meijer; L,Wijsman; S, vd Brink
EPI1987954	MP	Netherlands	2022-Feb-02	EPI_ISL_10434316	A/Netherlands/10081/2022	OLVG Lab BV	National Institute for Public Health and the Environment (RIVM)	A,Meijer; L,Wijsman; S, vd Brink
EPI1987946	MP	Netherlands	2022-Feb-01	EPI_ISL_10434315	A/Netherlands/10080/2022	OLVG Lab BV	National Institute for Public Health and the Environment (RIVM)	A,Meijer; L,Wijsman; S, vd Brink
EPI1987938	MP	Netherlands	2022-Feb-02	EPI_ISL_10434314	A/Netherlands/10079/2022	OLVG Lab BV	National Institute for Public Health and the Environment (RIVM)	A,Meijer; L,Wijsman; S, vd Brink
EPI1987930	MP	Netherlands	2022-Feb-11	EPI_ISL_10434313	A/Netherlands/10078/2022	OLVG Lab BV	National Institute for Public Health and the Environment (RIVM)	A,Meijer; L,Wijsman; S, vd Brink
EPI1987925	MP	Netherlands	2022-Feb-03	EPI_ISL_10434312	A/Netherlands/10077/2022	OLVG Lab BV	National Institute for Public Health and the Environment (RIVM)	A,Meijer; L,Wijsman; S, vd Brink
EPI1987917	MP	Netherlands	2022-Jan-30	EPI_ISL_10434311	A/Netherlands/10076/2022	OLVG Lab BV	National Institute for Public Health and the Environment (RIVM)	A,Meijer; L,Wijsman; S, vd Brink
EPI1987909	MP	Netherlands	2022-Jan-27	EPI_ISL_10434310	A/Netherlands/10075/2022	OLVG Lab BV	National Institute for Public Health and the Environment (RIVM)	A,Meijer; L,Wijsman; S, vd Brink
EPI1987903	MP	Netherlands	2022-Jan-20	EPI_ISL_10434309	A/Netherlands/10074/2022	OLVG Lab BV	National Institute for Public Health and the Environment (RIVM)	A,Meijer; L,Wijsman; S, vd Brink
EPI1987999	MP	Netherlands	2022-Feb-15	EPI_ISL_10434323	A/Netherlands/10087/2022	Haga Ziekenhuis	National Institute for Public Health and the Environment (RIVM)	A,Meijer; L,Wijsman; S, vd Brink
EPI1987991	MP	Netherlands	2022-Feb-10	EPI_ISL_10434322	A/Netherlands/10086/2022	Haga Ziekenhuis	National Institute for Public Health and the Environment (RIVM)	A,Meijer; L,Wijsman; S, vd Brink
EPI1987983	MP	Netherlands	2022-Feb-10	EPI_ISL_10434320	A/Netherlands/10085/2022	Haga Ziekenhuis	National Institute for Public Health and the Environment (RIVM)	A,Meijer; L,Wijsman; S, vd Brink
EPI1987975	MP	Netherlands	2022-Feb-15	EPI_ISL_10434319	A/Netherlands/10084/2022	Eurofins Medische Microbiologie BV	National Institute for Public Health and the Environment (RIVM)	A,Meijer; L,Wijsman; S, vd Brink
EPI1988952	MP	Spain	2022-Jan-01	EPI_ISL_10500088	A/Catalonia/NSVH101715868/2022	Hospital Universitari Vall d'Hebron	Hospital Universitari Vall d'Hebron	Anton, A.; Martin, MC.; Andres, C.; Codina, MG.; Pumarola, T.
EPI1988944	MP	Spain	2022-Feb-15	EPI_ISL_10500078	A/Catalonia/NSVH198234583/2022	Hospital Universitari Vall d'Hebron	Hospital Universitari Vall d'Hebron	Anton, A.; Martin, MC.; Andres, C.; Codina, MG.; Pumarola, T.
EPI1988936	MP	Spain	2022-Feb-16	EPI_ISL_10500065	A/Catalonia/NSVH198234758/2022	Hospital Universitari Vall d'Hebron	Hospital Universitari Vall d'Hebron	Anton, A.; Martin, MC.; Andres, C.; Codina, MG.; Pumarola, T.
EPI1988928	MP	Spain	2022-Feb-16	EPI_ISL_10500052	A/Catalonia/NSVH198234761/2022	Hospital Universitari Vall d'Hebron	Hospital Universitari Vall d'Hebron	Anton, A.; Martin, MC.; Andres, C.; Codina, MG.; Pumarola, T.
EPI1988920	MP	Spain	2021-Dec-30	EPI_ISL_10500039	A/Catalonia/NSVH199820318/2021	Hospital Universitari Vall d'Hebron	Hospital Universitari Vall d'Hebron	Anton, A.; Martin, MC.; Andres, C.; Codina, MG.; Pumarola, T.
EPI1988912	MP	Spain	2022-Feb-16	EPI_ISL_10500032	A/Catalonia/NSVH198234760/2022	Hospital Universitari Vall d'Hebron	Hospital Universitari Vall d'Hebron	Anton, A.; Martin, MC.; Andres, C.; Codina, MG.; Pumarola, T.
EPI350960	MP	Spain	2012-Jan-20	EPI_ISL_102139	A/Valencia/S010343/2012		Hospital Clínic de Barcelona	Anton, A.; Marcos, MA.; Isanta, R.; Pumarola, T.
EPI350957	MP	Spain	2012-Jan-20	EPI_ISL_102138	A/Valencia/S01030G/2012		Hospital Clínic de Barcelona	Anton, A.; Marcos, MA.; Isanta, R.; Pumarola, T.
EPI350953	MP	Spain	2012-Jan-17	EPI_ISL_102136	A/Valencia/S010319/2012		Hospital Clínic de Barcelona	Anton, A.; Marcos, MA.; Isanta, R.; Pumarola, T.
EPI350949	MP	Spain	2012-Jan-16	EPI_ISL_102134	A/Catalonia/S4429/2012		Hospital Clínic de Barcelona	Anton, A.; Marcos, MA.; Isanta, R.; Pumarola, T.
EPI350946	MP	Spain	2012-Jan-16	EPI_ISL_102133	A/Catalonia/S4421/2012		Hospital Clínic de Barcelona	Anton, A.; Marcos, MA.; Isanta, R.; Pumarola, T.
EPI350942	MP	Spain	2012-Jan-16	EPI_ISL_102131	A/Catalonia/S4420/2012		Hospital Clínic de Barcelona	Anton, A.; Marcos, MA.; Isanta, R.; Pumarola, T.
EPI350938	MP	Spain	2012-Jan-10	EPI_ISL_102129	A/Catalonia/S4410/2012		Hospital Clínic de Barcelona	Anton, A.; Marcos, MA.; Isanta, R.; Pumarola, T.
EPI350933	MP	Spain	2012-Jan-10	EPI_ISL_102127	A/Catalonia/S4395/2012		Hospital Clínic de Barcelona	Anton, A.; Marcos, MA.; Isanta, R.; Pumarola, T.
EPI356929	MP	Kenya	2011-Oct-21	EPI_ISL_106349	A/Kenya/164/2011	US Army Medical Research Unit - Kenya (USAMRU-K), GEIS Human Influenza Program	USAMRU-K	Bulimo,W.D; Achilla,R.A; Majanja,J.M; Wadegu,M.O; Osuna,F.A; Mukunzi,S.O; Mwangi, J.K; Mwangi,J.W; Opot, B.H; Kibet, K.M; Muthoni, J.N; Njiri,J.O.; Ocholla,S; Wurapa,K.E
EPI356917	MP	Kenya	2011-Oct-21	EPI_ISL_106348	A/Kenya/163/2011	US Army Medical Research Unit - Kenya (USAMRU-K), GEIS Human Influenza Program	USAMRU-K	Bulimo,W.D; Achilla,R.A; Majanja,J.M; Wadegu,M.O; Osuna,F.A; Mukunzi,S.O; Mwangi, J.K; Mwangi,J.W; Opot, B.H; Kibet, K.M; Muthoni, J.N; Njiri,J.O.; Ocholla,S; Wurapa,K.E
EPI356909	MP	Kenya	2011-Oct-26	EPI_ISL_106347	A/Kenya/162/2011	US Army Medical Research Unit - Kenya (USAMRU-K), GEIS Human Influenza Program	USAMRU-K	Bulimo,W.D; Achilla,R.A; Majanja,J.M; Wadegu,M.O; Osuna,F.A; Mukunzi,S.O; Mwangi, J.K; Mwangi,J.W; Opot, B.H; Kibet, K.M; Muthoni, J.N; Njiri,J.O.; Ocholla,S; Wurapa,K.E
EPI356900	MP	Kenya	2011-Oct-26	EPI_ISL_106342	A/Kenya/161/2011	US Army Medical Research Unit - Kenya (USAMRU-K), GEIS Human Influenza Program	USAMRU-K	Bulimo,W.D; Achilla,R.A; Majanja,J.M; Wadegu,M.O; Osuna,F.A; Mukunzi,S.O; Mwangi, J.K; Mwangi,J.W; Opot, B.H; Kibet, K.M; Muthoni, J.N; Njiri,J.O.; Ocholla,S; Wurapa,K.E
EPI356891	MP	Kenya	2011-Oct-25	EPI_ISL_106328	A/Kenya/160/2011	US Army Medical Research Unit - Kenya (USAMRU-K), GEIS Human Influenza Program	USAMRU-K	Bulimo,W.D; Achilla,R.A; Majanja,J.M; Wadegu,M.O; Osuna,F.A; Mukunzi,S.O; Mwangi, J.K; Mwangi,J.W; Opot, B.H; Kibet, K.M; Muthoni, J.N; Njiri,J.O.; Ocholla,S; Wurapa,K.E
EPI356878	MP	Kenya	2011-Oct-18	EPI_ISL_106314	A/Kenya/159/2011	US Army Medical Research Unit - Kenya (USAMRU-K), GEIS Human Influenza Program	USAMRU-K
EPI356875	MP	Kenya	2011-Oct-18	EPI_ISL_106313	A/Kenya/158/2011	US Army Medical Research Unit - Kenya (USAMRU-K), GEIS Human Influenza Program	USAMRU-K
EPI356872	MP	Kenya	2011-Oct-10	EPI_ISL_106312	A/Kenya/157/2011	US Army Medical Research Unit - Kenya (USAMRU-K), GEIS Human Influenza Program	USAMRU-K
EPI356818	MP	Kenya	2011-Sep-30	EPI_ISL_106294	A/Kenya/156/2011	US Army Medical Research Unit - Kenya (USAMRU-K), GEIS Human Influenza Program	USAMRU-K
EPI356815	MP	Kenya	2011-Sep-23	EPI_ISL_106289	A/Kenya/155/2011	US Army Medical Research Unit - Kenya (USAMRU-K), GEIS Human Influenza Program	USAMRU-K	Bulimo,W.D; Achilla,R.A; Majanja,J.M; Wadegu,M.O; Osuna,F.A; Mukunzi,S.O; Mwangi, J.K; Mwangi,J.W; Opot, B.H; Kibet, K.M; Muthoni, J.N; Njiri,J.O.; Ocholla,S; Wurapa,K.E
EPI356800	MP	Kenya	2011-Sep-09	EPI_ISL_106288	A/Kenya/154/2011	US Army Medical Research Unit - Kenya (USAMRU-K), GEIS Human Influenza Program	USAMRU-K	Bulimo,W.D; Achilla,R.A; Majanja,J.M; Wadegu,M.O; Osuna,F.A; Mukunzi,S.O; Mwangi, J.K; Mwangi,J.W; Opot, B.H; Kibet, K.M; Muthoni, J.N; Njiri,J.O.; Ocholla,S; Wurapa,K.E
EPI400063	MP	Kenya	2011-Aug-30	EPI_ISL_106257	A/Kenya/152/2011	US Army Medical Research Unit - Kenya (USAMRU-K), GEIS Human Influenza Program	USAMRU-K
EPI357079	MP	Vietnam	2007-Jul-09	EPI_ISL_106470	A/TayNguyen/HCM955/2007			Wentworth,D.E.; Dugan,V.; Halpin,R.; Lin,X.; Bera,J.; Ghedin,E.; Fedorova,N.; Overton,L.; Tsitrin,T.; Stockwell,T.; Katzel,D.; Li,K.; Amedeo,P.; Schobel,S.; Shrivastava,S.; Wang,S.; Thovarai,V.; Bishop,B.; Edworthy,P.; Kim,M.; Mai,L.T.Q.; Hien,N.T.; Ha,N.K.; Cuong,V.D.; Duc,D.T.; Phuong,H.V.M.; Hang,N.L.K.; Thanh,L.T.; Thach,N.C.; Huong,T.T.; Hien,P.T.; Giang,N.H.; Bao,Y.; Sanders,R.; Dernovoy,D.…
EPI354264	MP	Vietnam	2005-Jul-22	EPI_ISL_104208	A/HaNoi/Q427/2005			Wentworth,D.E.; Dugan,V.; Halpin,R.; Lin,X.; Bera,J.; Ghedin,E.; Fedorova,N.; Overton,L.; Tsitrin,T.; Stockwell,T.; Katzel,D.; Li,K.; Amedeo,P.; Schobel,S.; Shrivastava,S.; Wang,S.; Thovarai,V.; Bishop,B.; Edworthy,P.; Kim,M.; Mai,L.T.Q.; Hien,N.T.; Ha,N.K.; Cuong,V.D.; Duc,D.T.; Phuong,H.V.M.; Hang,N.L.K.; Thanh,L.T.; Thach,N.C.; Huong,T.T.; Hien,P.T.; Giang,N.H.; Bao,Y.; Sanders,R.; Dernovoy,D.…
EPI354258	MP	Vietnam	2005-Jun-30	EPI_ISL_104207	A/HaNoi/Q372/2005			Wentworth,D.E.; Dugan,V.; Halpin,R.; Lin,X.; Bera,J.; Ghedin,E.; Fedorova,N.; Overton,L.; Tsitrin,T.; Stockwell,T.; Katzel,D.; Li,K.; Amedeo,P.; Schobel,S.; Shrivastava,S.; Wang,S.; Thovarai,V.; Bishop,B.; Edworthy,P.; Kim,M.; Mai,L.T.Q.; Hien,N.T.; Ha,N.K.; Cuong,V.D.; Duc,D.T.; Phuong,H.V.M.; Hang,N.L.K.; Thanh,L.T.; Thach,N.C.; Huong,T.T.; Hien,P.T.; Giang,N.H.; Bao,Y.; Sanders,R.; Dernovoy,D.…
EPI354250	MP	Vietnam	2005-Aug-30	EPI_ISL_104189	A/TayNguyen/TN381/2005			Wentworth,D.E.; Dugan,V.; Halpin,R.; Lin,X.; Bera,J.; Ghedin,E.; Fedorova,N.; Overton,L.; Tsitrin,T.; Stockwell,T.; Katzel,D.; Li,K.; Amedeo,P.; Schobel,S.; Shrivastava,S.; Wang,S.; Thovarai,V.; Bishop,B.; Edworthy,P.; Kim,M.; Mai,L.T.Q.; Hien,N.T.; Ha,N.K.; Cuong,V.D.; Duc,D.T.; Phuong,H.V.M.; Hang,N.L.K.; Thanh,L.T.; Thach,N.C.; Huong,T.T.; Hien,P.T.; Giang,N.H.; Bao,Y.; Sanders,R.; Dernovoy,D.…
EPI354233	MP	Vietnam	2005-Aug-11	EPI_ISL_104171	A/TayNguyen/TN360/2005			Wentworth,D.E.; Dugan,V.; Halpin,R.; Lin,X.; Bera,J.; Ghedin,E.; Fedorova,N.; Overton,L.; Tsitrin,T.; Stockwell,T.; Katzel,D.; Li,K.; Amedeo,P.; Schobel,S.; Shrivastava,S.; Wang,S.; Thovarai,V.; Bishop,B.; Edworthy,P.; Kim,M.; Mai,L.T.Q.; Hien,N.T.; Ha,N.K.; Cuong,V.D.; Duc,D.T.; Phuong,H.V.M.; Hang,N.L.K.; Thanh,L.T.; Thach,N.C.; Huong,T.T.; Hien,P.T.; Giang,N.H.; Bao,Y.; Sanders,R.; Dernovoy,D.…
EPI354225	MP	Vietnam	2005-Aug-01	EPI_ISL_104169	A/TayNguyen/TN346/2005			Wentworth,D.E.; Dugan,V.; Halpin,R.; Lin,X.; Bera,J.; Ghedin,E.; Fedorova,N.; Overton,L.; Tsitrin,T.; Stockwell,T.; Katzel,D.; Li,K.; Amedeo,P.; Schobel,S.; Shrivastava,S.; Wang,S.; Thovarai,V.; Bishop,B.; Edworthy,P.; Kim,M.; Mai,L.T.Q.; Hien,N.T.; Ha,N.K.; Cuong,V.D.; Duc,D.T.; Phuong,H.V.M.; Hang,N.L.K.; Thanh,L.T.; Thach,N.C.; Huong,T.T.; Hien,P.T.; Giang,N.H.; Bao,Y.; Sanders,R.; Dernovoy,D.…
EPI354215	MP	Vietnam	2005-Jul-15	EPI_ISL_104166	A/TayNguyen/TN340/2005			Wentworth,D.E.; Dugan,V.; Halpin,R.; Lin,X.; Bera,J.; Ghedin,E.; Fedorova,N.; Overton,L.; Tsitrin,T.; Stockwell,T.; Katzel,D.; Li,K.; Amedeo,P.; Schobel,S.; Shrivastava,S.; Wang,S.; Thovarai,V.; Bishop,B.; Edworthy,P.; Kim,M.; Mai,L.T.Q.; Hien,N.T.; Ha,N.K.; Cuong,V.D.; Duc,D.T.; Phuong,H.V.M.; Hang,N.L.K.; Thanh,L.T.; Thach,N.C.; Huong,T.T.; Hien,P.T.; Giang,N.H.; Bao,Y.; Sanders,R.; Dernovoy,D.…
EPI354209	MP	Vietnam	2005-Mar-24	EPI_ISL_104148	A/HaNoi/ISBM16/2005			Wentworth,D.E.; Dugan,V.; Halpin,R.; Lin,X.; Bera,J.; Ghedin,E.; Fedorova,N.; Overton,L.; Tsitrin,T.; Stockwell,T.; Katzel,D.; Li,K.; Amedeo,P.; Schobel,S.; Shrivastava,S.; Wang,S.; Thovarai,V.; Bishop,B.; Edworthy,P.; Kim,M.; Mai,L.T.Q.; Hien,N.T.; Ha,N.K.; Cuong,V.D.; Duc,D.T.; Phuong,H.V.M.; Hang,N.L.K.; Thanh,L.T.; Thach,N.C.; Huong,T.T.; Hien,P.T.; Giang,N.H.; Bao,Y.; Sanders,R.; Dernovoy,D.…
EPI355505	MP	Turkey	2011-Dec-20	EPI_ISL_104142	A/Turkey/32/2011	Refik Saydam National Public Health Agency	National Institute for Medical Research
EPI355509	MP	Netherlands	2012-Jan-12	EPI_ISL_104146	A/Netherlands/002/2012	Erasmus Medical Center	National Institute for Medical Research
EPI355508	MP	Netherlands	2012-Jan-05	EPI_ISL_104145	A/Netherlands/001/2012	Erasmus Medical Center	National Institute for Medical Research
EPI355507	MP	Netherlands	2011-Dec-29	EPI_ISL_104144	A/Netherlands/713/2011	Erasmus Medical Center	National Institute for Medical Research
EPI359300	MP	United States	2011-Jan-03	EPI_ISL_108037	A/Boston/DOA01/2011			Wentworth,D.E.; Dugan,V.; Halpin,R.; Lin,X.; Bera,J.; Ghedin,E.; Hostetler,J.; Fedorova,N.; Overton,L.; Tsitrin,T.; Stockwell,T.; Katzel,D.; Li,K.; Amedeo,P.; Schobel,S.; Shrivastava,S.; Wang,S.; Thovarai,V.; Bishop,B.; Edworthy,P.; Kim,M.; Donnino,M.; Cocchi,M.; Salciccioli,J.; Giberson,B.; Bourgeois,F.; Jones-Bamman,C.; Bao,Y.; Sanders,R.; Dernovoy,D.; Kiryutin,B.; Lipman,D.J.; Tatusova,T.
EPI359304	MP	United States	2011-Jan-04	EPI_ISL_108069	A/Boston/DOA02/2011			Wentworth,D.E.; Dugan,V.; Halpin,R.; Lin,X.; Bera,J.; Ghedin,E.; Hostetler,J.; Fedorova,N.; Overton,L.; Tsitrin,T.; Stockwell,T.; Katzel,D.; Li,K.; Amedeo,P.; Schobel,S.; Shrivastava,S.; Wang,S.; Thovarai,V.; Bishop,B.; Edworthy,P.; Kim,M.; Donnino,M.; Cocchi,M.; Salciccioli,J.; Giberson,B.; Bourgeois,F.; Jones-Bamman,C.; Bao,Y.; Sanders,R.; Dernovoy,D.; Kiryutin,B.; Lipman,D.J.; Tatusova,T.
EPI359308	MP	United States	2011-Jan-03	EPI_ISL_108070	A/Boston/DOA03/2011			Wentworth,D.E.; Dugan,V.; Halpin,R.; Lin,X.; Bera,J.; Ghedin,E.; Hostetler,J.; Fedorova,N.; Overton,L.; Tsitrin,T.; Stockwell,T.; Katzel,D.; Li,K.; Amedeo,P.; Schobel,S.; Shrivastava,S.; Wang,S.; Thovarai,V.; Bishop,B.; Edworthy,P.; Kim,M.; Donnino,M.; Cocchi,M.; Salciccioli,J.; Giberson,B.; Bourgeois,F.; Jones-Bamman,C.; Bao,Y.; Sanders,R.; Dernovoy,D.; Kiryutin,B.; Lipman,D.J.; Tatusova,T.
EPI359312	MP	United States	2011-Jan-05	EPI_ISL_108071	A/Boston/DOA04/2011			Wentworth,D.E.; Dugan,V.; Halpin,R.; Lin,X.; Bera,J.; Ghedin,E.; Hostetler,J.; Fedorova,N.; Overton,L.; Tsitrin,T.; Stockwell,T.; Katzel,D.; Li,K.; Amedeo,P.; Schobel,S.; Shrivastava,S.; Wang,S.; Thovarai,V.; Bishop,B.; Edworthy,P.; Kim,M.; Donnino,M.; Cocchi,M.; Salciccioli,J.; Giberson,B.; Bourgeois,F.; Jones-Bamman,C.; Bao,Y.; Sanders,R.; Dernovoy,D.; Kiryutin,B.; Lipman,D.J.; Tatusova,T.
EPI359316	MP	United States	2011-Jan-11	EPI_ISL_108072	A/Boston/DOA05/2011			Wentworth,D.E.; Dugan,V.; Halpin,R.; Lin,X.; Bera,J.; Ghedin,E.; Hostetler,J.; Fedorova,N.; Overton,L.; Tsitrin,T.; Stockwell,T.; Katzel,D.; Li,K.; Amedeo,P.; Schobel,S.; Shrivastava,S.; Wang,S.; Thovarai,V.; Bishop,B.; Edworthy,P.; Kim,M.; Donnino,M.; Cocchi,M.; Salciccioli,J.; Giberson,B.; Bourgeois,F.; Jones-Bamman,C.; Bao,Y.; Sanders,R.; Dernovoy,D.; Kiryutin,B.; Lipman,D.J.; Tatusova,T.
EPI359320	MP	United States	2011-Jan-12	EPI_ISL_108088	A/Boston/DOA06/2011			Wentworth,D.E.; Dugan,V.; Halpin,R.; Lin,X.; Bera,J.; Ghedin,E.; Hostetler,J.; Fedorova,N.; Overton,L.; Tsitrin,T.; Stockwell,T.; Katzel,D.; Li,K.; Amedeo,P.; Schobel,S.; Shrivastava,S.; Wang,S.; Thovarai,V.; Bishop,B.; Edworthy,P.; Kim,M.; Donnino,M.; Cocchi,M.; Salciccioli,J.; Giberson,B.; Bourgeois,F.; Jones-Bamman,C.; Bao,Y.; Sanders,R.; Dernovoy,D.; Kiryutin,B.; Lipman,D.J.; Tatusova,T.
EPI359324	MP	United States	2011-Jan-13	EPI_ISL_108089	A/Boston/DOA07/2011			Wentworth,D.E.; Dugan,V.; Halpin,R.; Lin,X.; Bera,J.; Ghedin,E.; Hostetler,J.; Fedorova,N.; Overton,L.; Tsitrin,T.; Stockwell,T.; Katzel,D.; Li,K.; Amedeo,P.; Schobel,S.; Shrivastava,S.; Wang,S.; Thovarai,V.; Bishop,B.; Edworthy,P.; Kim,M.; Donnino,M.; Cocchi,M.; Salciccioli,J.; Giberson,B.; Bourgeois,F.; Jones-Bamman,C.; Bao,Y.; Sanders,R.; Dernovoy,D.; Kiryutin,B.; Lipman,D.J.; Tatusova,T.
EPI359328	MP	United States	2011-Jan-13	EPI_ISL_108090	A/Boston/DOA09/2011			Wentworth,D.E.; Dugan,V.; Halpin,R.; Lin,X.; Bera,J.; Ghedin,E.; Hostetler,J.; Fedorova,N.; Overton,L.; Tsitrin,T.; Stockwell,T.; Katzel,D.; Li,K.; Amedeo,P.; Schobel,S.; Shrivastava,S.; Wang,S.; Thovarai,V.; Bishop,B.; Edworthy,P.; Kim,M.; Donnino,M.; Cocchi,M.; Salciccioli,J.; Giberson,B.; Bourgeois,F.; Jones-Bamman,C.; Bao,Y.; Sanders,R.; Dernovoy,D.; Kiryutin,B.; Lipman,D.J.; Tatusova,T.
EPI359332	MP	United States	2011-Jan-21	EPI_ISL_108091	A/Boston/DOA17/2011			Wentworth,D.E.; Dugan,V.; Halpin,R.; Lin,X.; Bera,J.; Ghedin,E.; Hostetler,J.; Fedorova,N.; Overton,L.; Tsitrin,T.; Stockwell,T.; Katzel,D.; Li,K.; Amedeo,P.; Schobel,S.; Shrivastava,S.; Wang,S.; Thovarai,V.; Bishop,B.; Edworthy,P.; Kim,M.; Donnino,M.; Cocchi,M.; Salciccioli,J.; Giberson,B.; Bourgeois,F.; Jones-Bamman,C.; Bao,Y.; Sanders,R.; Dernovoy,D.; Kiryutin,B.; Lipman,D.J.; Tatusova,T.
EPI359336	MP	United States	2011-Jan-18	EPI_ISL_108093	A/Boston/DOA15/2011			Wentworth,D.E.; Dugan,V.; Halpin,R.; Lin,X.; Bera,J.; Ghedin,E.; Hostetler,J.; Fedorova,N.; Overton,L.; Tsitrin,T.; Stockwell,T.; Katzel,D.; Li,K.; Amedeo,P.; Schobel,S.; Shrivastava,S.; Wang,S.; Thovarai,V.; Bishop,B.; Edworthy,P.; Kim,M.; Donnino,M.; Cocchi,M.; Salciccioli,J.; Giberson,B.; Bourgeois,F.; Jones-Bamman,C.; Bao,Y.; Sanders,R.; Dernovoy,D.; Kiryutin,B.; Lipman,D.J.; Tatusova,T.
EPI359344	MP	United States	2011-Jan-19	EPI_ISL_108114	A/Boston/DOA13/2011			Wentworth,D.E.; Dugan,V.; Halpin,R.; Lin,X.; Bera,J.; Ghedin,E.; Hostetler,J.; Fedorova,N.; Overton,L.; Tsitrin,T.; Stockwell,T.; Katzel,D.; Li,K.; Amedeo,P.; Schobel,S.; Shrivastava,S.; Wang,S.; Thovarai,V.; Bishop,B.; Edworthy,P.; Kim,M.; Donnino,M.; Cocchi,M.; Salciccioli,J.; Giberson,B.; Bourgeois,F.; Jones-Bamman,C.; Bao,Y.; Sanders,R.; Dernovoy,D.; Kiryutin,B.; Lipman,D.J.; Tatusova,T.
EPI359348	MP	United States	2011-Jan-13	EPI_ISL_108115	A/Boston/DOA10/2011			Wentworth,D.E.; Dugan,V.; Halpin,R.; Lin,X.; Bera,J.; Ghedin,E.; Hostetler,J.; Fedorova,N.; Overton,L.; Tsitrin,T.; Stockwell,T.; Katzel,D.; Li,K.; Amedeo,P.; Schobel,S.; Shrivastava,S.; Wang,S.; Thovarai,V.; Bishop,B.; Edworthy,P.; Kim,M.; Donnino,M.; Cocchi,M.; Salciccioli,J.; Giberson,B.; Bourgeois,F.; Jones-Bamman,C.; Bao,Y.; Sanders,R.; Dernovoy,D.; Kiryutin,B.; Lipman,D.J.; Tatusova,T.
EPI359352	MP	United States	2011-Jan-13	EPI_ISL_108116	A/Boston/DOA11/2011			Wentworth,D.E.; Dugan,V.; Halpin,R.; Lin,X.; Bera,J.; Ghedin,E.; Hostetler,J.; Fedorova,N.; Overton,L.; Tsitrin,T.; Stockwell,T.; Katzel,D.; Li,K.; Amedeo,P.; Schobel,S.; Shrivastava,S.; Wang,S.; Thovarai,V.; Bishop,B.; Edworthy,P.; Kim,M.; Donnino,M.; Cocchi,M.; Salciccioli,J.; Giberson,B.; Bourgeois,F.; Jones-Bamman,C.; Bao,Y.; Sanders,R.; Dernovoy,D.; Kiryutin,B.; Lipman,D.J.; Tatusova,T.
EPI359356	MP	United States	2011-Jan-15	EPI_ISL_108117	A/Boston/DOA12/2011			Wentworth,D.E.; Dugan,V.; Halpin,R.; Lin,X.; Bera,J.; Ghedin,E.; Hostetler,J.; Fedorova,N.; Overton,L.; Tsitrin,T.; Stockwell,T.; Katzel,D.; Li,K.; Amedeo,P.; Schobel,S.; Shrivastava,S.; Wang,S.; Thovarai,V.; Bishop,B.; Edworthy,P.; Kim,M.; Donnino,M.; Cocchi,M.; Salciccioli,J.; Giberson,B.; Bourgeois,F.; Jones-Bamman,C.; Bao,Y.; Sanders,R.; Dernovoy,D.; Kiryutin,B.; Lipman,D.J.; Tatusova,T.
EPI359360	MP	United States	2011-Jan-28	EPI_ISL_108141	A/Boston/DOA20/2011			Wentworth,D.E.; Dugan,V.; Halpin,R.; Lin,X.; Bera,J.; Ghedin,E.; Hostetler,J.; Fedorova,N.; Overton,L.; Tsitrin,T.; Stockwell,T.; Katzel,D.; Li,K.; Amedeo,P.; Schobel,S.; Shrivastava,S.; Wang,S.; Thovarai,V.; Bishop,B.; Edworthy,P.; Kim,M.; Donnino,M.; Cocchi,M.; Salciccioli,J.; Giberson,B.; Bourgeois,F.; Jones-Bamman,C.; Bao,Y.; Sanders,R.; Dernovoy,D.; Kiryutin,B.; Lipman,D.J.; Tatusova,T.
EPI361082	MP	United States	2011-Feb-07	EPI_ISL_108144	A/Boston/DOA32/2011			Wentworth,D.E.; Dugan,V.; Halpin,R.; Lin,X.; Bera,J.; Ghedin,E.; Hostetler,J.; Fedorova,N.; Overton,L.; Tsitrin,T.; Stockwell,T.; Katzel,D.; Li,K.; Amedeo,P.; Schobel,S.; Shrivastava,S.; Wang,S.; Thovarai,V.; Bishop,B.; Edworthy,P.; Kim,M.; Donnino,M.; Cocchi,M.; Salciccioli,J.; Giberson,B.; Bourgeois,F.; Jones-Bamman,C.; Bao,Y.; Sanders,R.; Dernovoy,D.; Kiryutin,B.; Lipman,D.J.; Tatusova,T.
EPI361098	MP	United States	2011-Feb-16	EPI_ISL_108176	A/Boston/DOA48/2011			Wentworth,D.E.; Dugan,V.; Halpin,R.; Lin,X.; Bera,J.; Ghedin,E.; Hostetler,J.; Fedorova,N.; Overton,L.; Tsitrin,T.; Stockwell,T.; Katzel,D.; Li,K.; Amedeo,P.; Schobel,S.; Shrivastava,S.; Wang,S.; Thovarai,V.; Bishop,B.; Edworthy,P.; Kim,M.; Donnino,M.; Cocchi,M.; Salciccioli,J.; Giberson,B.; Bourgeois,F.; Jones-Bamman,C.; Bao,Y.; Sanders,R.; Dernovoy,D.; Kiryutin,B.; Lipman,D.J.; Tatusova,T.
EPI361102	MP	United States	2011-Feb-18	EPI_ISL_108177	A/Boston/DOA51/2011			Wentworth,D.E.; Dugan,V.; Halpin,R.; Lin,X.; Bera,J.; Ghedin,E.; Hostetler,J.; Fedorova,N.; Overton,L.; Tsitrin,T.; Stockwell,T.; Katzel,D.; Li,K.; Amedeo,P.; Schobel,S.; Shrivastava,S.; Wang,S.; Thovarai,V.; Bishop,B.; Edworthy,P.; Kim,M.; Donnino,M.; Cocchi,M.; Salciccioli,J.; Giberson,B.; Bourgeois,F.; Jones-Bamman,C.; Bao,Y.; Sanders,R.; Dernovoy,D.; Kiryutin,B.; Lipman,D.J.; Tatusova,T.
EPI361106	MP	United States	2011-Feb-18	EPI_ISL_108178	A/Boston/DOA52/2011			Wentworth,D.E.; Dugan,V.; Halpin,R.; Lin,X.; Bera,J.; Ghedin,E.; Hostetler,J.; Fedorova,N.; Overton,L.; Tsitrin,T.; Stockwell,T.; Katzel,D.; Li,K.; Amedeo,P.; Schobel,S.; Shrivastava,S.; Wang,S.; Thovarai,V.; Bishop,B.; Edworthy,P.; Kim,M.; Donnino,M.; Cocchi,M.; Salciccioli,J.; Giberson,B.; Bourgeois,F.; Jones-Bamman,C.; Bao,Y.; Sanders,R.; Dernovoy,D.; Kiryutin,B.; Lipman,D.J.; Tatusova,T.
EPI361110	MP	United States	2011-Feb-21	EPI_ISL_108179	A/Boston/DOA55/2011			Wentworth,D.E.; Dugan,V.; Halpin,R.; Lin,X.; Bera,J.; Ghedin,E.; Hostetler,J.; Fedorova,N.; Overton,L.; Tsitrin,T.; Stockwell,T.; Katzel,D.; Li,K.; Amedeo,P.; Schobel,S.; Shrivastava,S.; Wang,S.; Thovarai,V.; Bishop,B.; Edworthy,P.; Kim,M.; Donnino,M.; Cocchi,M.; Salciccioli,J.; Giberson,B.; Bourgeois,F.; Jones-Bamman,C.; Bao,Y.; Sanders,R.; Dernovoy,D.; Kiryutin,B.; Lipman,D.J.; Tatusova,T.
EPI361114	MP	United States	2011-Feb-23	EPI_ISL_108180	A/Boston/DOA57/2011			Wentworth,D.E.; Dugan,V.; Halpin,R.; Lin,X.; Bera,J.; Ghedin,E.; Hostetler,J.; Fedorova,N.; Overton,L.; Tsitrin,T.; Stockwell,T.; Katzel,D.; Li,K.; Amedeo,P.; Schobel,S.; Shrivastava,S.; Wang,S.; Thovarai,V.; Bishop,B.; Edworthy,P.; Kim,M.; Donnino,M.; Cocchi,M.; Salciccioli,J.; Giberson,B.; Bourgeois,F.; Jones-Bamman,C.; Bao,Y.; Sanders,R.; Dernovoy,D.; Kiryutin,B.; Lipman,D.J.; Tatusova,T.
EPI361118	MP	United States	2011-Feb-24	EPI_ISL_108181	A/Boston/DOA61/2011			Wentworth,D.E.; Dugan,V.; Halpin,R.; Lin,X.; Bera,J.; Ghedin,E.; Hostetler,J.; Fedorova,N.; Overton,L.; Tsitrin,T.; Stockwell,T.; Katzel,D.; Li,K.; Amedeo,P.; Schobel,S.; Shrivastava,S.; Wang,S.; Thovarai,V.; Bishop,B.; Edworthy,P.; Kim,M.; Donnino,M.; Cocchi,M.; Salciccioli,J.; Giberson,B.; Bourgeois,F.; Jones-Bamman,C.; Bao,Y.; Sanders,R.; Dernovoy,D.; Kiryutin,B.; Lipman,D.J.; Tatusova,T.
EPI361122	MP	United States	2011-Feb-26	EPI_ISL_108182	A/Boston/DOA66/2011			Wentworth,D.E.; Dugan,V.; Halpin,R.; Lin,X.; Bera,J.; Ghedin,E.; Hostetler,J.; Fedorova,N.; Overton,L.; Tsitrin,T.; Stockwell,T.; Katzel,D.; Li,K.; Amedeo,P.; Schobel,S.; Shrivastava,S.; Wang,S.; Thovarai,V.; Bishop,B.; Edworthy,P.; Kim,M.; Donnino,M.; Cocchi,M.; Salciccioli,J.; Giberson,B.; Bourgeois,F.; Jones-Bamman,C.; Bao,Y.; Sanders,R.; Dernovoy,D.; Kiryutin,B.; Lipman,D.J.; Tatusova,T.
EPI361126	MP	United States	2011-Feb-28	EPI_ISL_108194	A/Boston/DOA67/2011			Wentworth,D.E.; Dugan,V.; Halpin,R.; Lin,X.; Bera,J.; Ghedin,E.; Hostetler,J.; Fedorova,N.; Overton,L.; Tsitrin,T.; Stockwell,T.; Katzel,D.; Li,K.; Amedeo,P.; Schobel,S.; Shrivastava,S.; Wang,S.; Thovarai,V.; Bishop,B.; Edworthy,P.; Kim,M.; Donnino,M.; Cocchi,M.; Salciccioli,J.; Giberson,B.; Bourgeois,F.; Jones-Bamman,C.; Bao,Y.; Sanders,R.; Dernovoy,D.; Kiryutin,B.; Lipman,D.J.; Tatusova,T.
EPI361130	MP	United States	2011-Mar-02	EPI_ISL_108195	A/Boston/DOA69/2011			Wentworth,D.E.; Dugan,V.; Halpin,R.; Lin,X.; Bera,J.; Ghedin,E.; Hostetler,J.; Fedorova,N.; Overton,L.; Tsitrin,T.; Stockwell,T.; Katzel,D.; Li,K.; Amedeo,P.; Schobel,S.; Shrivastava,S.; Wang,S.; Thovarai,V.; Bishop,B.; Edworthy,P.; Kim,M.; Donnino,M.; Cocchi,M.; Salciccioli,J.; Giberson,B.; Bourgeois,F.; Jones-Bamman,C.; Bao,Y.; Sanders,R.; Dernovoy,D.; Kiryutin,B.; Lipman,D.J.; Tatusova,T.
EPI361138	MP	United States	2011-Mar-05	EPI_ISL_108212	A/Boston/DOA71/2011			Wentworth,D.E.; Dugan,V.; Halpin,R.; Lin,X.; Bera,J.; Ghedin,E.; Hostetler,J.; Fedorova,N.; Overton,L.; Tsitrin,T.; Stockwell,T.; Katzel,D.; Li,K.; Amedeo,P.; Schobel,S.; Shrivastava,S.; Wang,S.; Thovarai,V.; Bishop,B.; Edworthy,P.; Kim,M.; Donnino,M.; Cocchi,M.; Salciccioli,J.; Giberson,B.; Bourgeois,F.; Jones-Bamman,C.; Bao,Y.; Sanders,R.; Dernovoy,D.; Kiryutin,B.; Lipman,D.J.; Tatusova,T.
EPI361142	MP	United States	2011-Feb-26	EPI_ISL_108213	A/Boston/DOA64/2011			Wentworth,D.E.; Dugan,V.; Halpin,R.; Lin,X.; Bera,J.; Ghedin,E.; Hostetler,J.; Fedorova,N.; Overton,L.; Tsitrin,T.; Stockwell,T.; Katzel,D.; Li,K.; Amedeo,P.; Schobel,S.; Shrivastava,S.; Wang,S.; Thovarai,V.; Bishop,B.; Edworthy,P.; Kim,M.; Donnino,M.; Cocchi,M.; Salciccioli,J.; Giberson,B.; Bourgeois,F.; Jones-Bamman,C.; Bao,Y.; Sanders,R.; Dernovoy,D.; Kiryutin,B.; Lipman,D.J.; Tatusova,T.
EPI361150	MP	United States	2011-Mar-13	EPI_ISL_108215	A/Boston/DOA77/2011			Wentworth,D.E.; Dugan,V.; Halpin,R.; Lin,X.; Bera,J.; Ghedin,E.; Hostetler,J.; Fedorova,N.; Overton,L.; Tsitrin,T.; Stockwell,T.; Katzel,D.; Li,K.; Amedeo,P.; Schobel,S.; Shrivastava,S.; Wang,S.; Thovarai,V.; Bishop,B.; Edworthy,P.; Kim,M.; Donnino,M.; Cocchi,M.; Salciccioli,J.; Giberson,B.; Bourgeois,F.; Jones-Bamman,C.; Bao,Y.; Sanders,R.; Dernovoy,D.; Kiryutin,B.; Lipman,D.J.; Tatusova,T.
EPI361154	MP	United States	2011-Mar-14	EPI_ISL_108234	A/Boston/DOA78/2011			Wentworth,D.E.; Dugan,V.; Halpin,R.; Lin,X.; Bera,J.; Ghedin,E.; Hostetler,J.; Fedorova,N.; Overton,L.; Tsitrin,T.; Stockwell,T.; Katzel,D.; Li,K.; Amedeo,P.; Schobel,S.; Shrivastava,S.; Wang,S.; Thovarai,V.; Bishop,B.; Edworthy,P.; Kim,M.; Donnino,M.; Cocchi,M.; Salciccioli,J.; Giberson,B.; Bourgeois,F.; Jones-Bamman,C.; Bao,Y.; Sanders,R.; Dernovoy,D.; Kiryutin,B.; Lipman,D.J.; Tatusova,T.
EPI361158	MP	United States	2011-Mar-12	EPI_ISL_108235	A/Boston/DOA79/2011			Wentworth,D.E.; Dugan,V.; Halpin,R.; Lin,X.; Bera,J.; Ghedin,E.; Hostetler,J.; Fedorova,N.; Overton,L.; Tsitrin,T.; Stockwell,T.; Katzel,D.; Li,K.; Amedeo,P.; Schobel,S.; Shrivastava,S.; Wang,S.; Thovarai,V.; Bishop,B.; Edworthy,P.; Kim,M.; Donnino,M.; Cocchi,M.; Salciccioli,J.; Giberson,B.; Bourgeois,F.; Jones-Bamman,C.; Bao,Y.; Sanders,R.; Dernovoy,D.; Kiryutin,B.; Lipman,D.J.; Tatusova,T.
EPI361162	MP	United States	2011-Mar-16	EPI_ISL_108236	A/Boston/DOA80/2011			Wentworth,D.E.; Dugan,V.; Halpin,R.; Lin,X.; Bera,J.; Ghedin,E.; Hostetler,J.; Fedorova,N.; Overton,L.; Tsitrin,T.; Stockwell,T.; Katzel,D.; Li,K.; Amedeo,P.; Schobel,S.; Shrivastava,S.; Wang,S.; Thovarai,V.; Bishop,B.; Edworthy,P.; Kim,M.; Donnino,M.; Cocchi,M.; Salciccioli,J.; Giberson,B.; Bourgeois,F.; Jones-Bamman,C.; Bao,Y.; Sanders,R.; Dernovoy,D.; Kiryutin,B.; Lipman,D.J.; Tatusova,T.
EPI361166	MP	United States	2011-Mar-17	EPI_ISL_108237	A/Boston/DOA81/2011			Wentworth,D.E.; Dugan,V.; Halpin,R.; Lin,X.; Bera,J.; Ghedin,E.; Hostetler,J.; Fedorova,N.; Overton,L.; Tsitrin,T.; Stockwell,T.; Katzel,D.; Li,K.; Amedeo,P.; Schobel,S.; Shrivastava,S.; Wang,S.; Thovarai,V.; Bishop,B.; Edworthy,P.; Kim,M.; Donnino,M.; Cocchi,M.; Salciccioli,J.; Giberson,B.; Bourgeois,F.; Jones-Bamman,C.; Bao,Y.; Sanders,R.; Dernovoy,D.; Kiryutin,B.; Lipman,D.J.; Tatusova,T.
EPI361170	MP	United States	2011-Mar-17	EPI_ISL_108238	A/Boston/DOA82/2011			Wentworth,D.E.; Dugan,V.; Halpin,R.; Lin,X.; Bera,J.; Ghedin,E.; Hostetler,J.; Fedorova,N.; Overton,L.; Tsitrin,T.; Stockwell,T.; Katzel,D.; Li,K.; Amedeo,P.; Schobel,S.; Shrivastava,S.; Wang,S.; Thovarai,V.; Bishop,B.; Edworthy,P.; Kim,M.; Donnino,M.; Cocchi,M.; Salciccioli,J.; Giberson,B.; Bourgeois,F.; Jones-Bamman,C.; Bao,Y.; Sanders,R.; Dernovoy,D.; Kiryutin,B.; Lipman,D.J.; Tatusova,T.
EPI361174	MP	United States	2011-Mar-23	EPI_ISL_108258	A/Boston/DOA85/2011			Wentworth,D.E.; Dugan,V.; Halpin,R.; Lin,X.; Bera,J.; Ghedin,E.; Hostetler,J.; Fedorova,N.; Overton,L.; Tsitrin,T.; Stockwell,T.; Katzel,D.; Li,K.; Amedeo,P.; Schobel,S.; Shrivastava,S.; Wang,S.; Thovarai,V.; Bishop,B.; Edworthy,P.; Kim,M.; Donnino,M.; Cocchi,M.; Salciccioli,J.; Giberson,B.; Bourgeois,F.; Jones-Bamman,C.; Bao,Y.; Sanders,R.; Dernovoy,D.; Kiryutin,B.; Lipman,D.J.; Tatusova,T.
EPI361178	MP	United States	2011-Mar-29	EPI_ISL_108259	A/Boston/DOA86/2011			Wentworth,D.E.; Dugan,V.; Halpin,R.; Lin,X.; Bera,J.; Ghedin,E.; Hostetler,J.; Fedorova,N.; Overton,L.; Tsitrin,T.; Stockwell,T.; Katzel,D.; Li,K.; Amedeo,P.; Schobel,S.; Shrivastava,S.; Wang,S.; Thovarai,V.; Bishop,B.; Edworthy,P.; Kim,M.; Donnino,M.; Cocchi,M.; Salciccioli,J.; Giberson,B.; Bourgeois,F.; Jones-Bamman,C.; Bao,Y.; Sanders,R.; Dernovoy,D.; Kiryutin,B.; Lipman,D.J.; Tatusova,T.
EPI361182	MP	United States	2011-Apr-25	EPI_ISL_108260	A/Boston/DOA87/2011			Wentworth,D.E.; Dugan,V.; Halpin,R.; Lin,X.; Bera,J.; Ghedin,E.; Hostetler,J.; Fedorova,N.; Overton,L.; Tsitrin,T.; Stockwell,T.; Katzel,D.; Li,K.; Amedeo,P.; Schobel,S.; Shrivastava,S.; Wang,S.; Thovarai,V.; Bishop,B.; Edworthy,P.; Kim,M.; Donnino,M.; Cocchi,M.; Salciccioli,J.; Giberson,B.; Bourgeois,F.; Jones-Bamman,C.; Bao,Y.; Sanders,R.; Dernovoy,D.; Kiryutin,B.; Lipman,D.J.; Tatusova,T.
EPI361186	MP	United States	2011-Mar-11	EPI_ISL_108261	A/Boston/DOA75/2011			Wentworth,D.E.; Dugan,V.; Halpin,R.; Lin,X.; Bera,J.; Ghedin,E.; Hostetler,J.; Fedorova,N.; Overton,L.; Tsitrin,T.; Stockwell,T.; Katzel,D.; Li,K.; Amedeo,P.; Schobel,S.; Shrivastava,S.; Wang,S.; Thovarai,V.; Bishop,B.; Edworthy,P.; Kim,M.; Donnino,M.; Cocchi,M.; Salciccioli,J.; Giberson,B.; Bourgeois,F.; Jones-Bamman,C.; Bao,Y.; Sanders,R.; Dernovoy,D.; Kiryutin,B.; Lipman,D.J.; Tatusova,T.
EPI359573	MP	United States	2012-Jan-30	EPI_ISL_108349	A/Rhode Island/01/2012	Rhode Island Department of Health	Centers for Disease Control and Prevention
EPI359576	MP	United States	2012-Feb-01	EPI_ISL_108350	A/Colorado/08/2012	Colorado Department of Health Lab	Centers for Disease Control and Prevention
EPI359578	MP	United States	2012-Feb-06	EPI_ISL_108351	A/Wyoming/03/2012	Wyoming Public Health Laboratory	Centers for Disease Control and Prevention
EPI359579	MP	United States	2012-Feb-21	EPI_ISL_108352	A/Massachusetts/03/2012	Massachusetts Department of Public Health	Centers for Disease Control and Prevention
EPI359582	MP	United States	2012-Feb-05	EPI_ISL_108353	A/West Virginia/03/2012	West Virginia Office of Laboratory Services	Centers for Disease Control and Prevention
EPI359585	MP	United States	2012-Feb-17	EPI_ISL_108354	A/Virginia/05/2012	Virginia Division of Consolidated Laboratories	Centers for Disease Control and Prevention
EPI359588	MP	United States	2012-Feb-03	EPI_ISL_108355	A/Kentucky/02/2012	Kentucky Division of Laboratory Services	Centers for Disease Control and Prevention
EPI359591	MP	United States	2012-Feb-06	EPI_ISL_108356	A/Georgia/04/2012	Georgia Public Health Laboratory	Centers for Disease Control and Prevention
EPI359597	MP	United States	2012-Feb-03	EPI_ISL_108358	A/Montana/06/2012	Montana Public Health Laboratory	Centers for Disease Control and Prevention
EPI359600	MP	United States	2012-Feb-20	EPI_ISL_108359	A/New Hampshire/04/2012	New Hampshire Public Health Laboratories	Centers for Disease Control and Prevention
EPI359603	MP	Guam	2012-Jan-07	EPI_ISL_108360	A/Guam/403/2012	State of Hawaii Department of Health	Centers for Disease Control and Prevention
EPI359632	MP	France	2012-Jan-15	EPI_ISL_108374	A/Caen/143/2012	Institut Pasteur	Institut Pasteur	V,ENOUF
EPI359637	MP	France	2012-Jan-09	EPI_ISL_108376	A/Caen/145/2012	Institut Pasteur	Institut Pasteur	V,ENOUF
EPI359680	MP	France	2012-Jan-25	EPI_ISL_108397	A/Paris/207/2012		Institut Pasteur	V,ENOUF
EPI359683	MP	France	2012-Jan-18	EPI_ISL_108398	A/Paris/493/2012	Institut Pasteur	Institut Pasteur	V,ENOUF
EPI359686	MP	France	2012-Jan-21	EPI_ISL_108399	A/Paris/494/2012	Institut Pasteur	Institut Pasteur	V,ENOUF
EPI360904	MP	United States	2012-Jan-18	EPI_ISL_109746	A/California/18/2012	California Department of Health Services	Centers for Disease Control and Prevention
EPI360907	MP	Switzerland	2010-Jul-02	EPI_ISL_109747	A/Geneva/4149722/2010	National Institute for Medical Research	Centers for Disease Control and Prevention
EPI360910	MP	United States	2012-Jan-02	EPI_ISL_109748	A/Hawaii/01/2012	State of Hawaii Department of Health	Centers for Disease Control and Prevention
EPI360913	MP	United States	2012-Feb-02	EPI_ISL_109749	A/Oregon/03/2012	Oregon Public Health Laboratory	Centers for Disease Control and Prevention
EPI360916	MP	United States	2012-Jan-24	EPI_ISL_109750	A/New Mexico/02/2012	New Mexico Department of Health	Centers for Disease Control and Prevention
EPI360919	MP	United States	2012-Jan-26	EPI_ISL_109751	A/Washington/10/2012	Spokane Regional Health District	Centers for Disease Control and Prevention
EPI360922	MP	United States	2012-Feb-02	EPI_ISL_109752	A/Washington/11/2012	Spokane Regional Health District	Centers for Disease Control and Prevention
EPI360925	MP	United States	2012-Feb-16	EPI_ISL_109753	A/Iowa/06/2012	Iowa State Hygienic Laboratory	Centers for Disease Control and Prevention
EPI360928	MP	United States	2012-Feb-29	EPI_ISL_109754	A/Washington/13/2012	Washington State Public Health Laboratory	Centers for Disease Control and Prevention
EPI360931	MP	United States	2012-Feb-02	EPI_ISL_109755	A/Idaho/04/2012	State of Idaho Bureau of Laboratories	Centers for Disease Control and Prevention
EPI360934	MP	United States	2012-Feb-02	EPI_ISL_109756	A/Washington/12/2012	Spokane Regional Health District	Centers for Disease Control and Prevention
EPI360937	MP	United States	2012-Feb-19	EPI_ISL_109757	A/Ohio/01/2012	Ohio Department of Health Laboratories	Centers for Disease Control and Prevention
EPI360940	MP	United States	2012-Feb-07	EPI_ISL_109758	A/Nevada/08/2012	Southern Nevada Public Health Lab	Centers for Disease Control and Prevention
EPI360943	MP	United States	2012-Feb-09	EPI_ISL_109759	A/Pennsylvania/05/2012	Pennsylvania Department of Health	Centers for Disease Control and Prevention
EPI360946	MP	United States	2012-Feb-01	EPI_ISL_109760	A/California/20/2012	California Department of Health Services	Centers for Disease Control and Prevention
EPI362313	MP	Germany	2011-Jul-03	EPI_ISL_109761	A/Berlin/93/2011	National Institute for Medical Research	Centers for Disease Control and Prevention
EPI362923	MP	Netherlands	2002-Jan-07	EPI_ISL_110654	A/Netherlands/1/2002			Wentworth,D.E.; Dugan,V.; Halpin,R.; Lin,X.; Bera,J.; Ghedin,E.; Fedorova,N.; Overton,L.; Tsitrin,T.; Stockwell,T.; Amedeo,P.; Bishop,B.; Chen,H.; Edworthy,P.; Gupta,N.; Katzel,D.; Li,K.; Schobel,S.; Shrivastava,S.; Thovarai,V.; Wang,S.; Westgeest,K.B.; van Beek,R.; Bestebroer,T.M.; de Jong,J.C.; Rimmelzwaan,G.F.; Osterhaus,A.D.M.E.; Fouchier,R.A.M.; Bao,Y.; Sanders,R.; Dernovoy,D.; Kiryutin,B.; …
EPI362316	MP	Netherlands	2003-Feb-18	EPI_ISL_110689	A/Netherlands/20/2003			Wentworth,D.E.; Dugan,V.; Halpin,R.; Lin,X.; Bera,J.; Ghedin,E.; Fedorova,N.; Overton,L.; Tsitrin,T.; Stockwell,T.; Amedeo,P.; Bishop,B.; Chen,H.; Edworthy,P.; Gupta,N.; Katzel,D.; Li,K.; Schobel,S.; Shrivastava,S.; Thovarai,V.; Wang,S.; Westgeest,K.B.; van Beek,R.; Bestebroer,T.M.; de Jong,J.C.; Rimmelzwaan,G.F.; Osterhaus,A.D.M.E.; Fouchier,R.A.M.; Bao,Y.; Sanders,R.; Dernovoy,D.; Kiryutin,B.; …
EPI362319	MP	Netherlands	2003-Feb-23	EPI_ISL_110690	A/Netherlands/22/2003			Wentworth,D.E.; Dugan,V.; Halpin,R.; Lin,X.; Bera,J.; Ghedin,E.; Fedorova,N.; Overton,L.; Tsitrin,T.; Stockwell,T.; Amedeo,P.; Bishop,B.; Chen,H.; Edworthy,P.; Gupta,N.; Katzel,D.; Li,K.; Schobel,S.; Shrivastava,S.; Thovarai,V.; Wang,S.; Westgeest,K.B.; van Beek,R.; Bestebroer,T.M.; de Jong,J.C.; Rimmelzwaan,G.F.; Osterhaus,A.D.M.E.; Fouchier,R.A.M.; Bao,Y.; Sanders,R.; Dernovoy,D.; Kiryutin,B.; …
EPI362322	MP	Netherlands	2003-Mar-05	EPI_ISL_110691	A/Netherlands/88/2003			Wentworth,D.E.; Dugan,V.; Halpin,R.; Lin,X.; Bera,J.; Ghedin,E.; Fedorova,N.; Overton,L.; Tsitrin,T.; Stockwell,T.; Amedeo,P.; Bishop,B.; Chen,H.; Edworthy,P.; Gupta,N.; Katzel,D.; Li,K.; Schobel,S.; Shrivastava,S.; Thovarai,V.; Wang,S.; Westgeest,K.B.; van Beek,R.; Bestebroer,T.M.; de Jong,J.C.; Rimmelzwaan,G.F.; Osterhaus,A.D.M.E.; Fouchier,R.A.M.; Bao,Y.; Sanders,R.; Dernovoy,D.; Kiryutin,B.; …
EPI362325	MP	Netherlands	2003-Apr-20	EPI_ISL_110692	A/Netherlands/217/2003			Wentworth,D.E.; Dugan,V.; Halpin,R.; Lin,X.; Bera,J.; Ghedin,E.; Fedorova,N.; Overton,L.; Tsitrin,T.; Stockwell,T.; Amedeo,P.; Bishop,B.; Chen,H.; Edworthy,P.; Gupta,N.; Katzel,D.; Li,K.; Schobel,S.; Shrivastava,S.; Thovarai,V.; Wang,S.; Westgeest,K.B.; van Beek,R.; Bestebroer,T.M.; de Jong,J.C.; Rimmelzwaan,G.F.; Osterhaus,A.D.M.E.; Fouchier,R.A.M.; Bao,Y.; Sanders,R.; Dernovoy,D.; Kiryutin,B.; …
EPI362339	MP	Australia	2007-Jan-01	EPI_ISL_110723	A/Brisbane/10/2007			Wentworth,D.E.; Dugan,V.; Halpin,R.; Lin,X.; Bera,J.; Ghedin,E.; Fedorova,N.; Overton,L.; Tsitrin,T.; Stockwell,T.; Amedeo,P.; Bishop,B.; Chen,H.; Edworthy,P.; Gupta,N.; Katzel,D.; Li,K.; Schobel,S.; Shrivastava,S.; Thovarai,V.; Wang,S.; Westgeest,K.B.; van Beek,R.; Bestebroer,T.M.; de Jong,J.C.; Rimmelzwaan,G.F.; Osterhaus,A.D.M.E.; Fouchier,R.A.M.; Bao,Y.; Sanders,R.; Dernovoy,D.; Kiryutin,B.; …
EPI362344	MP	Netherlands	2008-Sep-27	EPI_ISL_110724	A/Netherlands/377/2008			Wentworth,D.E.; Dugan,V.; Halpin,R.; Lin,X.; Bera,J.; Ghedin,E.; Fedorova,N.; Overton,L.; Tsitrin,T.; Stockwell,T.; Amedeo,P.; Bishop,B.; Chen,H.; Edworthy,P.; Gupta,N.; Katzel,D.; Li,K.; Schobel,S.; Shrivastava,S.; Thovarai,V.; Wang,S.; Westgeest,K.B.; van Beek,R.; Bestebroer,T.M.; de Jong,J.C.; Rimmelzwaan,G.F.; Osterhaus,A.D.M.E.; Fouchier,R.A.M.; Bao,Y.; Sanders,R.; Dernovoy,D.; Kiryutin,B.; …
EPI362351	MP	Netherlands	2009-Jan-12	EPI_ISL_110725	A/Netherlands/69/2009			Wentworth,D.E.; Dugan,V.; Halpin,R.; Lin,X.; Bera,J.; Ghedin,E.; Fedorova,N.; Overton,L.; Tsitrin,T.; Stockwell,T.; Amedeo,P.; Bishop,B.; Chen,H.; Edworthy,P.; Gupta,N.; Katzel,D.; Li,K.; Schobel,S.; Shrivastava,S.; Thovarai,V.; Wang,S.; Westgeest,K.B.; van Beek,R.; Bestebroer,T.M.; de Jong,J.C.; Rimmelzwaan,G.F.; Osterhaus,A.D.M.E.; Fouchier,R.A.M.; Bao,Y.; Sanders,R.; Dernovoy,D.; Kiryutin,B.; …
EPI362360	MP	Netherlands	2009-Jun-25	EPI_ISL_110727	A/Netherlands/761/2009			Wentworth,D.E.; Dugan,V.; Halpin,R.; Lin,X.; Bera,J.; Ghedin,E.; Fedorova,N.; Overton,L.; Tsitrin,T.; Stockwell,T.; Amedeo,P.; Bishop,B.; Chen,H.; Edworthy,P.; Gupta,N.; Katzel,D.; Li,K.; Schobel,S.; Shrivastava,S.; Thovarai,V.; Wang,S.; Westgeest,K.B.; van Beek,R.; Bestebroer,T.M.; de Jong,J.C.; Rimmelzwaan,G.F.; Osterhaus,A.D.M.E.; Fouchier,R.A.M.; Bao,Y.; Sanders,R.; Dernovoy,D.; Kiryutin,B.; …
EPI362373	MP	Netherlands	1968-Jan-01	EPI_ISL_110734	A/Bilthoven/15793/1968			Wentworth,D.E.; Dugan,V.; Halpin,R.; Lin,X.; Bera,J.; Ghedin,E.; Fedorova,N.; Overton,L.; Tsitrin,T.; Stockwell,T.; Amedeo,P.; Bishop,B.; Chen,H.; Edworthy,P.; Gupta,N.; Katzel,D.; Li,K.; Schobel,S.; Shrivastava,S.; Thovarai,V.; Wang,S.; Westgeest,K.B.; van Beek,R.; Bestebroer,T.M.; de Jong,J.C.; Rimmelzwaan,G.F.; Osterhaus,A.D.M.E.; Fouchier,R.A.M.; Bao,Y.; Sanders,R.; Dernovoy,D.; Kiryutin,B.; …
EPI362389	MP	Netherlands	1969-Jan-01	EPI_ISL_110747	A/Bilthoven/808/1969			Wentworth,D.E.; Dugan,V.; Halpin,R.; Lin,X.; Bera,J.; Ghedin,E.; Fedorova,N.; Overton,L.; Tsitrin,T.; Stockwell,T.; Amedeo,P.; Bishop,B.; Chen,H.; Edworthy,P.; Gupta,N.; Katzel,D.; Li,K.; Schobel,S.; Shrivastava,S.; Thovarai,V.; Wang,S.; Westgeest,K.B.; van Beek,R.; Bestebroer,T.M.; de Jong,J.C.; Rimmelzwaan,G.F.; Osterhaus,A.D.M.E.; Fouchier,R.A.M.; Bao,Y.; Sanders,R.; Dernovoy,D.; Kiryutin,B.; …
EPI362403	MP	Netherlands	1970-Jan-01	EPI_ISL_110777	A/Bilthoven/2668/1970			Wentworth,D.E.; Dugan,V.; Halpin,R.; Lin,X.; Bera,J.; Ghedin,E.; Fedorova,N.; Overton,L.; Tsitrin,T.; Stockwell,T.; Amedeo,P.; Bishop,B.; Chen,H.; Edworthy,P.; Gupta,N.; Katzel,D.; Li,K.; Schobel,S.; Shrivastava,S.; Thovarai,V.; Wang,S.; Westgeest,K.B.; van Beek,R.; Bestebroer,T.M.; de Jong,J.C.; Rimmelzwaan,G.F.; Osterhaus,A.D.M.E.; Fouchier,R.A.M.; Bao,Y.; Sanders,R.; Dernovoy,D.; Kiryutin,B.; …
EPI362415	MP	Hong Kong (SAR)	1971-Jan-01	EPI_ISL_110779	A/Hong Kong/107/1971			Wentworth,D.E.; Dugan,V.; Halpin,R.; Lin,X.; Bera,J.; Ghedin,E.; Fedorova,N.; Overton,L.; Tsitrin,T.; Stockwell,T.; Amedeo,P.; Bishop,B.; Chen,H.; Edworthy,P.; Gupta,N.; Katzel,D.; Li,K.; Schobel,S.; Shrivastava,S.; Thovarai,V.; Wang,S.; Westgeest,K.B.; van Beek,R.; Bestebroer,T.M.; de Jong,J.C.; Rimmelzwaan,G.F.; Osterhaus,A.D.M.E.; Fouchier,R.A.M.; Bao,Y.; Sanders,R.; Dernovoy,D.; Kiryutin,B.; …
EPI362422	MP	Netherlands	1972-Jan-01	EPI_ISL_110780	A/Bilthoven/6022/1972			Wentworth,D.E.; Dugan,V.; Halpin,R.; Lin,X.; Bera,J.; Ghedin,E.; Fedorova,N.; Overton,L.; Tsitrin,T.; Stockwell,T.; Amedeo,P.; Bishop,B.; Chen,H.; Edworthy,P.; Gupta,N.; Katzel,D.; Li,K.; Schobel,S.; Shrivastava,S.; Thovarai,V.; Wang,S.; Westgeest,K.B.; van Beek,R.; Bestebroer,T.M.; de Jong,J.C.; Rimmelzwaan,G.F.; Osterhaus,A.D.M.E.; Fouchier,R.A.M.; Bao,Y.; Sanders,R.; Dernovoy,D.; Kiryutin,B.; …
EPI362443	MP	Netherlands	1973-Jan-01	EPI_ISL_110820	A/Bilthoven/748/1973			Wentworth,D.E.; Dugan,V.; Halpin,R.; Lin,X.; Bera,J.; Ghedin,E.; Fedorova,N.; Overton,L.; Tsitrin,T.; Stockwell,T.; Amedeo,P.; Bishop,B.; Chen,H.; Edworthy,P.; Gupta,N.; Katzel,D.; Li,K.; Schobel,S.; Shrivastava,S.; Thovarai,V.; Wang,S.; Westgeest,K.B.; van Beek,R.; Bestebroer,T.M.; de Jong,J.C.; Rimmelzwaan,G.F.; Osterhaus,A.D.M.E.; Fouchier,R.A.M.; Bao,Y.; Sanders,R.; Dernovoy,D.; Kiryutin,B.; …
EPI362456	MP	Netherlands	1975-Jan-01	EPI_ISL_110822	A/Bilthoven/4273/1975			Wentworth,D.E.; Dugan,V.; Halpin,R.; Lin,X.; Bera,J.; Ghedin,E.; Fedorova,N.; Overton,L.; Tsitrin,T.; Stockwell,T.; Amedeo,P.; Bishop,B.; Chen,H.; Edworthy,P.; Gupta,N.; Katzel,D.; Li,K.; Schobel,S.; Shrivastava,S.; Thovarai,V.; Wang,S.; Westgeest,K.B.; van Beek,R.; Bestebroer,T.M.; de Jong,J.C.; Rimmelzwaan,G.F.; Osterhaus,A.D.M.E.; Fouchier,R.A.M.; Bao,Y.; Sanders,R.; Dernovoy,D.; Kiryutin,B.; …
EPI362469	MP	Netherlands	1980-Jan-01	EPI_ISL_110861	A/Rotterdam/577/1980			Wentworth,D.E.; Dugan,V.; Halpin,R.; Lin,X.; Bera,J.; Ghedin,E.; Fedorova,N.; Overton,L.; Tsitrin,T.; Stockwell,T.; Amedeo,P.; Bishop,B.; Chen,H.; Edworthy,P.; Gupta,N.; Katzel,D.; Li,K.; Schobel,S.; Shrivastava,S.; Thovarai,V.; Wang,S.; Westgeest,K.B.; van Beek,R.; Bestebroer,T.M.; de Jong,J.C.; Rimmelzwaan,G.F.; Osterhaus,A.D.M.E.; Fouchier,R.A.M.; Bao,Y.; Sanders,R.; Dernovoy,D.; Kiryutin,B.; …
EPI362476	MP	Netherlands	1981-Jan-01	EPI_ISL_110862	A/Bilthoven/4791/1981			Wentworth,D.E.; Dugan,V.; Halpin,R.; Lin,X.; Bera,J.; Ghedin,E.; Fedorova,N.; Overton,L.; Tsitrin,T.; Stockwell,T.; Amedeo,P.; Bishop,B.; Chen,H.; Edworthy,P.; Gupta,N.; Katzel,D.; Li,K.; Schobel,S.; Shrivastava,S.; Thovarai,V.; Wang,S.; Westgeest,K.B.; van Beek,R.; Bestebroer,T.M.; de Jong,J.C.; Rimmelzwaan,G.F.; Osterhaus,A.D.M.E.; Fouchier,R.A.M.; Bao,Y.; Sanders,R.; Dernovoy,D.; Kiryutin,B.; …
EPI362502	MP	China	1987-Jan-01	EPI_ISL_110865	A/Sichuan/2/1987			Wentworth,D.E.; Dugan,V.; Halpin,R.; Lin,X.; Bera,J.; Ghedin,E.; Fedorova,N.; Overton,L.; Tsitrin,T.; Stockwell,T.; Amedeo,P.; Bishop,B.; Chen,H.; Edworthy,P.; Gupta,N.; Katzel,D.; Li,K.; Schobel,S.; Shrivastava,S.; Thovarai,V.; Wang,S.; Westgeest,K.B.; van Beek,R.; Bestebroer,T.M.; de Jong,J.C.; Rimmelzwaan,G.F.; Osterhaus,A.D.M.E.; Fouchier,R.A.M.; Bao,Y.; Sanders,R.; Dernovoy,D.; Kiryutin,B.; …
EPI362509	MP	China	1989-Jan-01	EPI_ISL_110905	A/Beijing/352/1989			Wentworth,D.E.; Dugan,V.; Halpin,R.; Lin,X.; Bera,J.; Ghedin,E.; Fedorova,N.; Overton,L.; Tsitrin,T.; Stockwell,T.; Amedeo,P.; Bishop,B.; Chen,H.; Edworthy,P.; Gupta,N.; Katzel,D.; Li,K.; Schobel,S.; Shrivastava,S.; Thovarai,V.; Wang,S.; Westgeest,K.B.; van Beek,R.; Bestebroer,T.M.; de Jong,J.C.; Rimmelzwaan,G.F.; Osterhaus,A.D.M.E.; Fouchier,R.A.M.; Bao,Y.; Sanders,R.; Dernovoy,D.; Kiryutin,B.; …
EPI362516	MP	Netherlands	1989-Jan-01	EPI_ISL_110906	A/Eindhoven/3447/1989			Wentworth,D.E.; Dugan,V.; Halpin,R.; Lin,X.; Bera,J.; Ghedin,E.; Fedorova,N.; Overton,L.; Tsitrin,T.; Stockwell,T.; Amedeo,P.; Bishop,B.; Chen,H.; Edworthy,P.; Gupta,N.; Katzel,D.; Li,K.; Schobel,S.; Shrivastava,S.; Thovarai,V.; Wang,S.; Westgeest,K.B.; van Beek,R.; Bestebroer,T.M.; de Jong,J.C.; Rimmelzwaan,G.F.; Osterhaus,A.D.M.E.; Fouchier,R.A.M.; Bao,Y.; Sanders,R.; Dernovoy,D.; Kiryutin,B.; …
EPI362522	MP	Switzerland	1989-Jan-01	EPI_ISL_110907	A/Geneva/5007/1989			Wentworth,D.E.; Dugan,V.; Halpin,R.; Lin,X.; Bera,J.; Ghedin,E.; Fedorova,N.; Overton,L.; Tsitrin,T.; Stockwell,T.; Amedeo,P.; Bishop,B.; Chen,H.; Edworthy,P.; Gupta,N.; Katzel,D.; Li,K.; Schobel,S.; Shrivastava,S.; Thovarai,V.; Wang,S.; Westgeest,K.B.; van Beek,R.; Bestebroer,T.M.; de Jong,J.C.; Rimmelzwaan,G.F.; Osterhaus,A.D.M.E.; Fouchier,R.A.M.; Bao,Y.; Sanders,R.; Dernovoy,D.; Kiryutin,B.; …
EPI362535	MP	Singapore	1989-Jan-01	EPI_ISL_110909	A/Singapore/53/1989			Wentworth,D.E.; Dugan,V.; Halpin,R.; Lin,X.; Bera,J.; Ghedin,E.; Fedorova,N.; Overton,L.; Tsitrin,T.; Stockwell,T.; Amedeo,P.; Bishop,B.; Chen,H.; Edworthy,P.; Gupta,N.; Katzel,D.; Li,K.; Schobel,S.; Shrivastava,S.; Thovarai,V.; Wang,S.; Westgeest,K.B.; van Beek,R.; Bestebroer,T.M.; de Jong,J.C.; Rimmelzwaan,G.F.; Osterhaus,A.D.M.E.; Fouchier,R.A.M.; Bao,Y.; Sanders,R.; Dernovoy,D.; Kiryutin,B.; …
EPI362542	MP	Switzerland	1991-Nov-27	EPI_ISL_110910	A/Geneva/6447/1991			Wentworth,D.E.; Dugan,V.; Halpin,R.; Lin,X.; Bera,J.; Ghedin,E.; Fedorova,N.; Overton,L.; Tsitrin,T.; Stockwell,T.; Amedeo,P.; Bishop,B.; Chen,H.; Edworthy,P.; Gupta,N.; Katzel,D.; Li,K.; Schobel,S.; Shrivastava,S.; Thovarai,V.; Wang,S.; Westgeest,K.B.; van Beek,R.; Bestebroer,T.M.; de Jong,J.C.; Rimmelzwaan,G.F.; Osterhaus,A.D.M.E.; Fouchier,R.A.M.; Bao,Y.; Sanders,R.; Dernovoy,D.; Kiryutin,B.; …
EPI362549	MP	Sweden	1991-Dec-17	EPI_ISL_110951	A/Stockholm/20/1991			Wentworth,D.E.; Dugan,V.; Halpin,R.; Lin,X.; Bera,J.; Ghedin,E.; Fedorova,N.; Overton,L.; Tsitrin,T.; Stockwell,T.; Amedeo,P.; Bishop,B.; Chen,H.; Edworthy,P.; Gupta,N.; Katzel,D.; Li,K.; Schobel,S.; Shrivastava,S.; Thovarai,V.; Wang,S.; Westgeest,K.B.; van Beek,R.; Bestebroer,T.M.; de Jong,J.C.; Rimmelzwaan,G.F.; Osterhaus,A.D.M.E.; Fouchier,R.A.M.; Bao,Y.; Sanders,R.; Dernovoy,D.; Kiryutin,B.; …
EPI397613	MP	Netherlands	1992-Jan-01	EPI_ISL_110952	A/Amsterdam/4112/1992			Wentworth,D.E.; Dugan,V.; Halpin,R.; Lin,X.; Bera,J.; Ghedin,E.; Fedorova,N.; Overton,L.; Tsitrin,T.; Stockwell,T.; Amedeo,P.; Bishop,B.; Chen,H.; Edworthy,P.; Gupta,N.; Katzel,D.; Li,K.; Schobel,S.; Shrivastava,S.; Thovarai,V.; Wang,S.; Westgeest,K.B.; van Beek,R.; Bestebroer,T.M.; de Jong,J.C.; Rimmelzwaan,G.F.; Osterhaus,A.D.M.E.; Fouchier,R.A.M.; Bao,Y.; Sanders,R.; Dernovoy,D.; Kiryutin,B.; …
EPI362562	MP	Netherlands	1992-Jan-09	EPI_ISL_110953	A/Enschede/1285/1992			Wentworth,D.E.; Dugan,V.; Halpin,R.; Lin,X.; Bera,J.; Ghedin,E.; Fedorova,N.; Overton,L.; Tsitrin,T.; Stockwell,T.; Amedeo,P.; Bishop,B.; Chen,H.; Edworthy,P.; Gupta,N.; Katzel,D.; Li,K.; Schobel,S.; Shrivastava,S.; Thovarai,V.; Wang,S.; Westgeest,K.B.; van Beek,R.; Bestebroer,T.M.; de Jong,J.C.; Rimmelzwaan,G.F.; Osterhaus,A.D.M.E.; Fouchier,R.A.M.; Bao,Y.; Sanders,R.; Dernovoy,D.; Kiryutin,B.; …
EPI362568	MP	Finland	1992-Jan-24	EPI_ISL_110954	A/Finland/218/1992			Wentworth,D.E.; Dugan,V.; Halpin,R.; Lin,X.; Bera,J.; Ghedin,E.; Fedorova,N.; Overton,L.; Tsitrin,T.; Stockwell,T.; Amedeo,P.; Bishop,B.; Chen,H.; Edworthy,P.; Gupta,N.; Katzel,D.; Li,K.; Schobel,S.; Shrivastava,S.; Thovarai,V.; Wang,S.; Westgeest,K.B.; van Beek,R.; Bestebroer,T.M.; de Jong,J.C.; Rimmelzwaan,G.F.; Osterhaus,A.D.M.E.; Fouchier,R.A.M.; Bao,Y.; Sanders,R.; Dernovoy,D.; Kiryutin,B.; …
EPI362575	MP	Finland	1992-Jan-24	EPI_ISL_110955	A/Finland/220/1992			Wentworth,D.E.; Dugan,V.; Halpin,R.; Lin,X.; Bera,J.; Ghedin,E.; Fedorova,N.; Overton,L.; Tsitrin,T.; Stockwell,T.; Amedeo,P.; Bishop,B.; Chen,H.; Edworthy,P.; Gupta,N.; Katzel,D.; Li,K.; Schobel,S.; Shrivastava,S.; Thovarai,V.; Wang,S.; Westgeest,K.B.; van Beek,R.; Bestebroer,T.M.; de Jong,J.C.; Rimmelzwaan,G.F.; Osterhaus,A.D.M.E.; Fouchier,R.A.M.; Bao,Y.; Sanders,R.; Dernovoy,D.; Kiryutin,B.; …
EPI362582	MP	Finland	1992-Jan-01	EPI_ISL_110956	A/Finland/247/1992			Wentworth,D.E.; Dugan,V.; Halpin,R.; Lin,X.; Bera,J.; Ghedin,E.; Fedorova,N.; Overton,L.; Tsitrin,T.; Stockwell,T.; Amedeo,P.; Bishop,B.; Chen,H.; Edworthy,P.; Gupta,N.; Katzel,D.; Li,K.; Schobel,S.; Shrivastava,S.; Thovarai,V.; Wang,S.; Westgeest,K.B.; van Beek,R.; Bestebroer,T.M.; de Jong,J.C.; Rimmelzwaan,G.F.; Osterhaus,A.D.M.E.; Fouchier,R.A.M.; Bao,Y.; Sanders,R.; Dernovoy,D.; Kiryutin,B.; …
EPI362596	MP	Netherlands	1992-Jan-26	EPI_ISL_110994	A/Rotterdam/100540/1992			Wentworth,D.E.; Dugan,V.; Halpin,R.; Lin,X.; Bera,J.; Ghedin,E.; Fedorova,N.; Overton,L.; Tsitrin,T.; Stockwell,T.; Amedeo,P.; Bishop,B.; Chen,H.; Edworthy,P.; Gupta,N.; Katzel,D.; Li,K.; Schobel,S.; Shrivastava,S.; Thovarai,V.; Wang,S.; Westgeest,K.B.; van Beek,R.; Bestebroer,T.M.; de Jong,J.C.; Rimmelzwaan,G.F.; Osterhaus,A.D.M.E.; Fouchier,R.A.M.; Bao,Y.; Sanders,R.; Dernovoy,D.; Kiryutin,B.; …
EPI362602	MP	Japan	1992-Jan-01	EPI_ISL_110995	A/Sendai/C273/1992			Wentworth,D.E.; Dugan,V.; Halpin,R.; Lin,X.; Bera,J.; Ghedin,E.; Fedorova,N.; Overton,L.; Tsitrin,T.; Stockwell,T.; Amedeo,P.; Bishop,B.; Chen,H.; Edworthy,P.; Gupta,N.; Katzel,D.; Li,K.; Schobel,S.; Shrivastava,S.; Thovarai,V.; Wang,S.; Westgeest,K.B.; van Beek,R.; Bestebroer,T.M.; de Jong,J.C.; Rimmelzwaan,G.F.; Osterhaus,A.D.M.E.; Fouchier,R.A.M.; Bao,Y.; Sanders,R.; Dernovoy,D.; Kiryutin,B.; …
EPI362609	MP	Australia	1992-Mar-05	EPI_ISL_110996	A/South Australia/8/1992			Wentworth,D.E.; Dugan,V.; Halpin,R.; Lin,X.; Bera,J.; Ghedin,E.; Fedorova,N.; Overton,L.; Tsitrin,T.; Stockwell,T.; Amedeo,P.; Bishop,B.; Chen,H.; Edworthy,P.; Gupta,N.; Katzel,D.; Li,K.; Schobel,S.; Shrivastava,S.; Thovarai,V.; Wang,S.; Westgeest,K.B.; van Beek,R.; Bestebroer,T.M.; de Jong,J.C.; Rimmelzwaan,G.F.; Osterhaus,A.D.M.E.; Fouchier,R.A.M.; Bao,Y.; Sanders,R.; Dernovoy,D.; Kiryutin,B.; …
EPI362616	MP	Sweden	1992-Mar-02	EPI_ISL_110997	A/Stockholm/8/1992			Wentworth,D.E.; Dugan,V.; Halpin,R.; Lin,X.; Bera,J.; Ghedin,E.; Fedorova,N.; Overton,L.; Tsitrin,T.; Stockwell,T.; Amedeo,P.; Bishop,B.; Chen,H.; Edworthy,P.; Gupta,N.; Katzel,D.; Li,K.; Schobel,S.; Shrivastava,S.; Thovarai,V.; Wang,S.; Westgeest,K.B.; van Beek,R.; Bestebroer,T.M.; de Jong,J.C.; Rimmelzwaan,G.F.; Osterhaus,A.D.M.E.; Fouchier,R.A.M.; Bao,Y.; Sanders,R.; Dernovoy,D.; Kiryutin,B.; …
EPI362623	MP	Australia	1992-Jun-29	EPI_ISL_110998	A/Victoria/33/1992			Wentworth,D.E.; Dugan,V.; Halpin,R.; Lin,X.; Bera,J.; Ghedin,E.; Fedorova,N.; Overton,L.; Tsitrin,T.; Stockwell,T.; Amedeo,P.; Bishop,B.; Chen,H.; Edworthy,P.; Gupta,N.; Katzel,D.; Li,K.; Schobel,S.; Shrivastava,S.; Thovarai,V.; Wang,S.; Westgeest,K.B.; van Beek,R.; Bestebroer,T.M.; de Jong,J.C.; Rimmelzwaan,G.F.; Osterhaus,A.D.M.E.; Fouchier,R.A.M.; Bao,Y.; Sanders,R.; Dernovoy,D.; Kiryutin,B.; …
EPI362634	MP	France	1993-Dec-02	EPI_ISL_111019	A/Lyon/22686/1993			Wentworth,D.E.; Dugan,V.; Halpin,R.; Lin,X.; Bera,J.; Ghedin,E.; Fedorova,N.; Overton,L.; Tsitrin,T.; Stockwell,T.; Amedeo,P.; Bishop,B.; Chen,H.; Edworthy,P.; Gupta,N.; Katzel,D.; Li,K.; Schobel,S.; Shrivastava,S.; Thovarai,V.; Wang,S.; Westgeest,K.B.; van Beek,R.; Bestebroer,T.M.; de Jong,J.C.; Rimmelzwaan,G.F.; Osterhaus,A.D.M.E.; Fouchier,R.A.M.; Bao,Y.; Sanders,R.; Dernovoy,D.; Kiryutin,B.; …
EPI362640	MP	Spain	1993-Jan-01	EPI_ISL_111020	A/Madrid/G102/1993			Wentworth,D.E.; Dugan,V.; Halpin,R.; Lin,X.; Bera,J.; Ghedin,E.; Fedorova,N.; Overton,L.; Tsitrin,T.; Stockwell,T.; Amedeo,P.; Bishop,B.; Chen,H.; Edworthy,P.; Gupta,N.; Katzel,D.; Li,K.; Schobel,S.; Shrivastava,S.; Thovarai,V.; Wang,S.; Westgeest,K.B.; van Beek,R.; Bestebroer,T.M.; de Jong,J.C.; Rimmelzwaan,G.F.; Osterhaus,A.D.M.E.; Fouchier,R.A.M.; Bao,Y.; Sanders,R.; Dernovoy,D.; Kiryutin,B.; …
EPI362653	MP	Netherlands	1992-Nov-22	EPI_ISL_111022	A/Netherlands/3/1993			Wentworth,D.E.; Dugan,V.; Halpin,R.; Lin,X.; Bera,J.; Ghedin,E.; Fedorova,N.; Overton,L.; Tsitrin,T.; Stockwell,T.; Amedeo,P.; Bishop,B.; Chen,H.; Edworthy,P.; Gupta,N.; Katzel,D.; Li,K.; Schobel,S.; Shrivastava,S.; Thovarai,V.; Wang,S.; Westgeest,K.B.; van Beek,R.; Bestebroer,T.M.; de Jong,J.C.; Rimmelzwaan,G.F.; Osterhaus,A.D.M.E.; Fouchier,R.A.M.; Bao,Y.; Sanders,R.; Dernovoy,D.; Kiryutin,B.; …
EPI362659	MP	Netherlands	1993-Jan-01	EPI_ISL_111042	A/Netherlands/17/1993			Wentworth,D.E.; Dugan,V.; Halpin,R.; Lin,X.; Bera,J.; Ghedin,E.; Fedorova,N.; Overton,L.; Tsitrin,T.; Stockwell,T.; Amedeo,P.; Bishop,B.; Chen,H.; Edworthy,P.; Gupta,N.; Katzel,D.; Li,K.; Schobel,S.; Shrivastava,S.; Thovarai,V.; Wang,S.; Westgeest,K.B.; van Beek,R.; Bestebroer,T.M.; de Jong,J.C.; Rimmelzwaan,G.F.; Osterhaus,A.D.M.E.; Fouchier,R.A.M.; Bao,Y.; Sanders,R.; Dernovoy,D.; Kiryutin,B.; …
EPI362671	MP	Netherlands	1993-Oct-13	EPI_ISL_111044	A/Netherlands/241/1993			Wentworth,D.E.; Dugan,V.; Halpin,R.; Lin,X.; Bera,J.; Ghedin,E.; Fedorova,N.; Overton,L.; Tsitrin,T.; Stockwell,T.; Amedeo,P.; Bishop,B.; Chen,H.; Edworthy,P.; Gupta,N.; Katzel,D.; Li,K.; Schobel,S.; Shrivastava,S.; Thovarai,V.; Wang,S.; Westgeest,K.B.; van Beek,R.; Bestebroer,T.M.; de Jong,J.C.; Rimmelzwaan,G.F.; Osterhaus,A.D.M.E.; Fouchier,R.A.M.; Bao,Y.; Sanders,R.; Dernovoy,D.; Kiryutin,B.; …
EPI362691	MP	Singapore	1993-Dec-21	EPI_ISL_111080	A/Singapore/19/1993			Wentworth,D.E.; Dugan,V.; Halpin,R.; Lin,X.; Bera,J.; Ghedin,E.; Fedorova,N.; Overton,L.; Tsitrin,T.; Stockwell,T.; Amedeo,P.; Bishop,B.; Chen,H.; Edworthy,P.; Gupta,N.; Katzel,D.; Li,K.; Schobel,S.; Shrivastava,S.; Thovarai,V.; Wang,S.; Westgeest,K.B.; van Beek,R.; Bestebroer,T.M.; de Jong,J.C.; Rimmelzwaan,G.F.; Osterhaus,A.D.M.E.; Fouchier,R.A.M.; Bao,Y.; Sanders,R.; Dernovoy,D.; Kiryutin,B.; …
EPI362698	MP	Sweden	1993-Nov-03	EPI_ISL_111081	A/Stockholm/20/1993			Wentworth,D.E.; Dugan,V.; Halpin,R.; Lin,X.; Bera,J.; Ghedin,E.; Fedorova,N.; Overton,L.; Tsitrin,T.; Stockwell,T.; Amedeo,P.; Bishop,B.; Chen,H.; Edworthy,P.; Gupta,N.; Katzel,D.; Li,K.; Schobel,S.; Shrivastava,S.; Thovarai,V.; Wang,S.; Westgeest,K.B.; van Beek,R.; Bestebroer,T.M.; de Jong,J.C.; Rimmelzwaan,G.F.; Osterhaus,A.D.M.E.; Fouchier,R.A.M.; Bao,Y.; Sanders,R.; Dernovoy,D.; Kiryutin,B.; …
EPI362724	MP	United Kingdom	1994-Jan-01	EPI_ISL_111129	A/England/7/1994			Wentworth,D.E.; Dugan,V.; Halpin,R.; Lin,X.; Bera,J.; Ghedin,E.; Fedorova,N.; Overton,L.; Tsitrin,T.; Stockwell,T.; Amedeo,P.; Bishop,B.; Chen,H.; Edworthy,P.; Gupta,N.; Katzel,D.; Li,K.; Schobel,S.; Shrivastava,S.; Thovarai,V.; Wang,S.; Westgeest,K.B.; van Beek,R.; Bestebroer,T.M.; de Jong,J.C.; Rimmelzwaan,G.F.; Osterhaus,A.D.M.E.; Fouchier,R.A.M.; Bao,Y.; Sanders,R.; Dernovoy,D.; Kiryutin,B.; …
EPI362730	MP	Hong Kong (SAR)	1994-Jun-01	EPI_ISL_111130	A/Hong Kong/1/1994			Wentworth,D.E.; Dugan,V.; Halpin,R.; Lin,X.; Bera,J.; Ghedin,E.; Fedorova,N.; Overton,L.; Tsitrin,T.; Stockwell,T.; Amedeo,P.; Bishop,B.; Chen,H.; Edworthy,P.; Gupta,N.; Katzel,D.; Li,K.; Schobel,S.; Shrivastava,S.; Thovarai,V.; Wang,S.; Westgeest,K.B.; van Beek,R.; Bestebroer,T.M.; de Jong,J.C.; Rimmelzwaan,G.F.; Osterhaus,A.D.M.E.; Fouchier,R.A.M.; Bao,Y.; Sanders,R.; Dernovoy,D.; Kiryutin,B.; …
EPI362736	MP	Hong Kong (SAR)	1994-Jun-01	EPI_ISL_111131	A/Hong Kong/2/1994			Wentworth,D.E.; Dugan,V.; Halpin,R.; Lin,X.; Bera,J.; Ghedin,E.; Fedorova,N.; Overton,L.; Tsitrin,T.; Stockwell,T.; Amedeo,P.; Bishop,B.; Chen,H.; Edworthy,P.; Gupta,N.; Katzel,D.; Li,K.; Schobel,S.; Shrivastava,S.; Thovarai,V.; Wang,S.; Westgeest,K.B.; van Beek,R.; Bestebroer,T.M.; de Jong,J.C.; Rimmelzwaan,G.F.; Osterhaus,A.D.M.E.; Fouchier,R.A.M.; Bao,Y.; Sanders,R.; Dernovoy,D.; Kiryutin,B.; …
EPI362764	MP	Australia	1994-Jun-03	EPI_ISL_111135	A/South Australia/15/1994			Wentworth,D.E.; Dugan,V.; Halpin,R.; Lin,X.; Bera,J.; Ghedin,E.; Fedorova,N.; Overton,L.; Tsitrin,T.; Stockwell,T.; Amedeo,P.; Bishop,B.; Chen,H.; Edworthy,P.; Gupta,N.; Katzel,D.; Li,K.; Schobel,S.; Shrivastava,S.; Thovarai,V.; Wang,S.; Westgeest,K.B.; van Beek,R.; Bestebroer,T.M.; de Jong,J.C.; Rimmelzwaan,G.F.; Osterhaus,A.D.M.E.; Fouchier,R.A.M.; Bao,Y.; Sanders,R.; Dernovoy,D.; Kiryutin,B.; …
EPI362771	MP	Australia	1994-Jun-09	EPI_ISL_111170	A/South Australia/25/1994			Wentworth,D.E.; Dugan,V.; Halpin,R.; Lin,X.; Bera,J.; Ghedin,E.; Fedorova,N.; Overton,L.; Tsitrin,T.; Stockwell,T.; Amedeo,P.; Bishop,B.; Chen,H.; Edworthy,P.; Gupta,N.; Katzel,D.; Li,K.; Schobel,S.; Shrivastava,S.; Thovarai,V.; Wang,S.; Westgeest,K.B.; van Beek,R.; Bestebroer,T.M.; de Jong,J.C.; Rimmelzwaan,G.F.; Osterhaus,A.D.M.E.; Fouchier,R.A.M.; Bao,Y.; Sanders,R.; Dernovoy,D.; Kiryutin,B.; …
EPI362789	MP	Hong Kong (SAR)	1995-Oct-12	EPI_ISL_111173	A/Hong Kong/55/1995			Wentworth,D.E.; Dugan,V.; Halpin,R.; Lin,X.; Bera,J.; Ghedin,E.; Fedorova,N.; Overton,L.; Tsitrin,T.; Stockwell,T.; Amedeo,P.; Bishop,B.; Chen,H.; Edworthy,P.; Gupta,N.; Katzel,D.; Li,K.; Schobel,S.; Shrivastava,S.; Thovarai,V.; Wang,S.; Westgeest,K.B.; van Beek,R.; Bestebroer,T.M.; de Jong,J.C.; Rimmelzwaan,G.F.; Osterhaus,A.D.M.E.; Fouchier,R.A.M.; Bao,Y.; Sanders,R.; Dernovoy,D.; Kiryutin,B.; …
EPI362795	MP	China	1995-Jan-01	EPI_ISL_111174	A/Nanchang/933/1995			Wentworth,D.E.; Dugan,V.; Halpin,R.; Lin,X.; Bera,J.; Ghedin,E.; Fedorova,N.; Overton,L.; Tsitrin,T.; Stockwell,T.; Amedeo,P.; Bishop,B.; Chen,H.; Edworthy,P.; Gupta,N.; Katzel,D.; Li,K.; Schobel,S.; Shrivastava,S.; Thovarai,V.; Wang,S.; Westgeest,K.B.; van Beek,R.; Bestebroer,T.M.; de Jong,J.C.; Rimmelzwaan,G.F.; Osterhaus,A.D.M.E.; Fouchier,R.A.M.; Bao,Y.; Sanders,R.; Dernovoy,D.; Kiryutin,B.; …
EPI362802	MP	Netherlands	1995-Dec-02	EPI_ISL_111181	A/Netherlands/271/1995			Wentworth,D.E.; Dugan,V.; Halpin,R.; Lin,X.; Bera,J.; Ghedin,E.; Fedorova,N.; Overton,L.; Tsitrin,T.; Stockwell,T.; Amedeo,P.; Bishop,B.; Chen,H.; Edworthy,P.; Gupta,N.; Katzel,D.; Li,K.; Schobel,S.; Shrivastava,S.; Thovarai,V.; Wang,S.; Westgeest,K.B.; van Beek,R.; Bestebroer,T.M.; de Jong,J.C.; Rimmelzwaan,G.F.; Osterhaus,A.D.M.E.; Fouchier,R.A.M.; Bao,Y.; Sanders,R.; Dernovoy,D.; Kiryutin,B.; …
EPI362815	MP	Australia	1995-Jul-27	EPI_ISL_111220	A/Victoria/75/1995			Wentworth,D.E.; Dugan,V.; Halpin,R.; Lin,X.; Bera,J.; Ghedin,E.; Fedorova,N.; Overton,L.; Tsitrin,T.; Stockwell,T.; Amedeo,P.; Bishop,B.; Chen,H.; Edworthy,P.; Gupta,N.; Katzel,D.; Li,K.; Schobel,S.; Shrivastava,S.; Thovarai,V.; Wang,S.; Westgeest,K.B.; van Beek,R.; Bestebroer,T.M.; de Jong,J.C.; Rimmelzwaan,G.F.; Osterhaus,A.D.M.E.; Fouchier,R.A.M.; Bao,Y.; Sanders,R.; Dernovoy,D.; Kiryutin,B.; …
EPI362828	MP	Singapore	1996-Feb-12	EPI_ISL_111270	A/Singapore/1/1996			Wentworth,D.E.; Dugan,V.; Halpin,R.; Lin,X.; Bera,J.; Ghedin,E.; Fedorova,N.; Overton,L.; Tsitrin,T.; Stockwell,T.; Amedeo,P.; Bishop,B.; Chen,H.; Edworthy,P.; Gupta,N.; Katzel,D.; Li,K.; Schobel,S.; Shrivastava,S.; Thovarai,V.; Wang,S.; Westgeest,K.B.; van Beek,R.; Bestebroer,T.M.; de Jong,J.C.; Rimmelzwaan,G.F.; Osterhaus,A.D.M.E.; Fouchier,R.A.M.; Bao,Y.; Sanders,R.; Dernovoy,D.; Kiryutin,B.; …
EPI362835	MP	Hong Kong (SAR)	1997-Jan-01	EPI_ISL_111271	A/Hong Kong/1/1997			Wentworth,D.E.; Dugan,V.; Halpin,R.; Lin,X.; Bera,J.; Ghedin,E.; Fedorova,N.; Overton,L.; Tsitrin,T.; Stockwell,T.; Amedeo,P.; Bishop,B.; Chen,H.; Edworthy,P.; Gupta,N.; Katzel,D.; Li,K.; Schobel,S.; Shrivastava,S.; Thovarai,V.; Wang,S.; Westgeest,K.B.; van Beek,R.; Bestebroer,T.M.; de Jong,J.C.; Rimmelzwaan,G.F.; Osterhaus,A.D.M.E.; Fouchier,R.A.M.; Bao,Y.; Sanders,R.; Dernovoy,D.; Kiryutin,B.; …
EPI362848	MP	South Africa	1997-Jul-01	EPI_ISL_111314	A/Johannesburg/10/1997			Wentworth,D.E.; Dugan,V.; Halpin,R.; Lin,X.; Bera,J.; Ghedin,E.; Fedorova,N.; Overton,L.; Tsitrin,T.; Stockwell,T.; Amedeo,P.; Bishop,B.; Chen,H.; Edworthy,P.; Gupta,N.; Katzel,D.; Li,K.; Schobel,S.; Shrivastava,S.; Thovarai,V.; Wang,S.; Westgeest,K.B.; van Beek,R.; Bestebroer,T.M.; de Jong,J.C.; Rimmelzwaan,G.F.; Osterhaus,A.D.M.E.; Fouchier,R.A.M.; Bao,Y.; Sanders,R.; Dernovoy,D.; Kiryutin,B.; …
EPI362878	MP	Norway	1997-Jan-01	EPI_ISL_111315	A/Oslo/21/1997			Wentworth,D.E.; Dugan,V.; Halpin,R.; Lin,X.; Bera,J.; Ghedin,E.; Fedorova,N.; Overton,L.; Tsitrin,T.; Stockwell,T.; Amedeo,P.; Bishop,B.; Chen,H.; Edworthy,P.; Gupta,N.; Katzel,D.; Li,K.; Schobel,S.; Shrivastava,S.; Thovarai,V.; Wang,S.; Westgeest,K.B.; van Beek,R.; Bestebroer,T.M.; de Jong,J.C.; Rimmelzwaan,G.F.; Osterhaus,A.D.M.E.; Fouchier,R.A.M.; Bao,Y.; Sanders,R.; Dernovoy,D.; Kiryutin,B.; …
EPI362864	MP	Australia	1997-Jan-01	EPI_ISL_111337	A/Sydney/5/1997			Wentworth,D.E.; Dugan,V.; Halpin,R.; Lin,X.; Bera,J.; Ghedin,E.; Fedorova,N.; Overton,L.; Tsitrin,T.; Stockwell,T.; Amedeo,P.; Bishop,B.; Chen,H.; Edworthy,P.; Gupta,N.; Katzel,D.; Li,K.; Schobel,S.; Shrivastava,S.; Thovarai,V.; Wang,S.; Westgeest,K.B.; van Beek,R.; Bestebroer,T.M.; de Jong,J.C.; Rimmelzwaan,G.F.; Osterhaus,A.D.M.E.; Fouchier,R.A.M.; Bao,Y.; Sanders,R.; Dernovoy,D.; Kiryutin,B.; …
EPI362883	MP	France	1996-Dec-30	EPI_ISL_111339	A/Nice/491/1997			Wentworth,D.E.; Dugan,V.; Halpin,R.; Lin,X.; Bera,J.; Ghedin,E.; Fedorova,N.; Overton,L.; Tsitrin,T.; Stockwell,T.; Amedeo,P.; Bishop,B.; Chen,H.; Edworthy,P.; Gupta,N.; Katzel,D.; Li,K.; Schobel,S.; Shrivastava,S.; Thovarai,V.; Wang,S.; Westgeest,K.B.; van Beek,R.; Bestebroer,T.M.; de Jong,J.C.; Rimmelzwaan,G.F.; Osterhaus,A.D.M.E.; Fouchier,R.A.M.; Bao,Y.; Sanders,R.; Dernovoy,D.; Kiryutin,B.; …
EPI362890	MP	Netherlands	1998-Nov-16	EPI_ISL_111373	A/Netherlands/427/1998			Wentworth,D.E.; Dugan,V.; Halpin,R.; Lin,X.; Bera,J.; Ghedin,E.; Fedorova,N.; Overton,L.; Tsitrin,T.; Stockwell,T.; Amedeo,P.; Bishop,B.; Chen,H.; Edworthy,P.; Gupta,N.; Katzel,D.; Li,K.; Schobel,S.; Shrivastava,S.; Thovarai,V.; Wang,S.; Westgeest,K.B.; van Beek,R.; Bestebroer,T.M.; de Jong,J.C.; Rimmelzwaan,G.F.; Osterhaus,A.D.M.E.; Fouchier,R.A.M.; Bao,Y.; Sanders,R.; Dernovoy,D.; Kiryutin,B.; …
EPI362909	MP	Netherlands	2001-Mar-14	EPI_ISL_111376	A/Netherlands/118/2001			Wentworth,D.E.; Dugan,V.; Halpin,R.; Lin,X.; Bera,J.; Ghedin,E.; Fedorova,N.; Overton,L.; Tsitrin,T.; Stockwell,T.; Amedeo,P.; Bishop,B.; Chen,H.; Edworthy,P.; Gupta,N.; Katzel,D.; Li,K.; Schobel,S.; Shrivastava,S.; Thovarai,V.; Wang,S.; Westgeest,K.B.; van Beek,R.; Bestebroer,T.M.; de Jong,J.C.; Rimmelzwaan,G.F.; Osterhaus,A.D.M.E.; Fouchier,R.A.M.; Bao,Y.; Sanders,R.; Dernovoy,D.; Kiryutin,B.; …
EPI362916	MP	China	2002-Jan-01	EPI_ISL_111384	A/Fujian/411/2002			Wentworth,D.E.; Dugan,V.; Halpin,R.; Lin,X.; Bera,J.; Ghedin,E.; Fedorova,N.; Overton,L.; Tsitrin,T.; Stockwell,T.; Amedeo,P.; Bishop,B.; Chen,H.; Edworthy,P.; Gupta,N.; Katzel,D.; Li,K.; Schobel,S.; Shrivastava,S.; Thovarai,V.; Wang,S.; Westgeest,K.B.; van Beek,R.; Bestebroer,T.M.; de Jong,J.C.; Rimmelzwaan,G.F.; Osterhaus,A.D.M.E.; Fouchier,R.A.M.; Bao,Y.; Sanders,R.; Dernovoy,D.; Kiryutin,B.; …
EPI363008	MP	United States	2012-Mar-02	EPI_ISL_111405	A/Washington/16/2012	Spokane Regional Health District	Centers for Disease Control and Prevention
EPI363015	MP	United States	2012-Jan-25	EPI_ISL_111406	A/California/17/2012	California Department of Health Services	Centers for Disease Control and Prevention
EPI363020	MP	United States	2012-Feb-16	EPI_ISL_111407	A/New York/04/2012	New York State Department of Health	Centers for Disease Control and Prevention
EPI363023	MP	United States	2012-Feb-28	EPI_ISL_111408	A/Missouri/05/2012	Missouri Department. of Health & Senior Services	Centers for Disease Control and Prevention
EPI367551	MP	United States	2012-Feb-24	EPI_ISL_111409	A/Florida/05/2012	Florida Department of Health-Tampa	Centers for Disease Control and Prevention
EPI363028	MP	United States	2012-Feb-16	EPI_ISL_111410	A/Alabama/03/2012	ADPH Bureau of Clinical Laboratories	Centers for Disease Control and Prevention
EPI363031	MP	United States	2012-Feb-02	EPI_ISL_111411	A/Michigan/02/2012	Michigan Department of Community Health	Centers for Disease Control and Prevention
EPI363034	MP	United States	2012-Feb-05	EPI_ISL_111412	A/Colorado/09/2012	Colorado Department of Health Lab	Centers for Disease Control and Prevention
EPI363037	MP	United States	2012-Feb-13	EPI_ISL_111413	A/Idaho/06/2012	State of Idaho Bureau of Laboratories	Centers for Disease Control and Prevention
EPI363040	MP	United States	2012-Mar-01	EPI_ISL_111414	A/Kansas/05/2012	Kansas Department of Health and Environment	Centers for Disease Control and Prevention
EPI367497	MP	United States	2012-Mar-04	EPI_ISL_111415	A/Massachusetts/04/2012	Massachusetts Department of Public Health	Centers for Disease Control and Prevention
EPI363045	MP	United States	2011-Dec-19	EPI_ISL_111416	A/Hawaii/16/2011	State of Hawaii Department of Health	Centers for Disease Control and Prevention
EPI363048	MP	United States	2012-Feb-15	EPI_ISL_111417	A/Kentucky/04/2012	Kentucky Division of Laboratory Services	Centers for Disease Control and Prevention
EPI363051	MP	United States	2012-Feb-14	EPI_ISL_111418	A/North Carolina/07/2012	North Carolina State Laboratory of Public Health	Centers for Disease Control and Prevention
EPI382275	MP	Japan	2011-Nov-24	EPI_ISL_111419	A/GUNMA/64/2011	Gunma Prefectural Institute of Public Health and Environmental Sciences	National Institute of Infectious Diseases (NIID)	Fujisaki,Seiichiro; Kim,Namhee; Aya,Sato; Tashiro,Masato; Odagiri,Takato'
EPI383314	MP	Japan	2011-Dec-21	EPI_ISL_111420	A/GIFU-C/40/2011	Gifu Municipal Institute of Public Health	National Institute of Infectious Diseases (NIID)	Fujisaki,Seiichiro; Kim,Namhee; Aya,Sato; Tashiro,Masato; Odagiri,Takato'
EPI383315	MP	Japan	2011-Dec-06	EPI_ISL_111421	A/TOYAMA/161/2011	Toyama Institute of Health	National Institute of Infectious Diseases (NIID)	Fujisaki,Seiichiro; Kim,Namhee; Aya,Sato; Tashiro,Masato; Odagiri,Takato'
EPI383316	MP	Japan	2012-Jan-17	EPI_ISL_111422	A/KITAKYUSYU/5/2012	Kitakyusyu City Institute of Enviromental Sciences	National Institute of Infectious Diseases (NIID)	Fujisaki,Seiichiro; Kim,Namhee; Aya,Sato; Tashiro,Masato; Odagiri,Takato'
EPI383318	MP	Japan	2011-Dec-07	EPI_ISL_111424	A/SAITAMA/326/2011	Saitama Institute of Public Health	National Institute of Infectious Diseases (NIID)	Fujisaki,Seiichiro; Kim,Namhee; Aya,Sato; Tashiro,Masato; Odagiri,Takato'
EPI383319	MP	Japan	2012-Jan-16	EPI_ISL_111425	A/KOCHI/4/2012	Kochi Public Health and Sanitation Institute	National Institute of Infectious Diseases (NIID)	Fujisaki,Seiichiro; Kim,Namhee; Aya,Sato; Tashiro,Masato; Odagiri,Takato'
EPI383320	MP	Japan	2012-Jan-20	EPI_ISL_111426	A/KAWASAKI/15/2012	Kawasaki City Institute of Public Health	National Institute of Infectious Diseases (NIID)	Fujisaki,Seiichiro; Kim,Namhee; Aya,Sato; Tashiro,Masato; Odagiri,Takato'
EPI383321	MP	Japan	2012-Jan-23	EPI_ISL_111427	A/SAPPORO/24/2012	Sapporo City Institute of Public Health	National Institute of Infectious Diseases (NIID)	Fujisaki,Seiichiro; Kim,Namhee; Aya,Sato; Tashiro,Masato; Odagiri,Takato'
EPI383324	MP	Japan	2011-Dec-07	EPI_ISL_111430	A/HYOGO/1091/2011	Hyogo Prefectural Institute of Public Health and Consumer Sciences	National Institute of Infectious Diseases (NIID)	Fujisaki,Seiichiro; Kim,Namhee; Aya,Sato; Tashiro,Masato; Odagiri,Takato'
EPI383325	MP	Japan	2011-Dec-27	EPI_ISL_111431	A/FUKUOKA-C/69/2011	Fukuoka City Institute for Hygiene and the Environment	National Institute of Infectious Diseases (NIID)	Fujisaki,Seiichiro; Kim,Namhee; Aya,Sato; Tashiro,Masato; Odagiri,Takato'
EPI383326	MP	Japan	2012-Jan-10	EPI_ISL_111432	A/WAKAYAMA/16/2012	Wakayama Prefectural Research Center of Environment and Public Health	National Institute of Infectious Diseases (NIID)	Fujisaki,Seiichiro; Kim,Namhee; Aya,Sato; Tashiro,Masato; Odagiri,Takato'
EPI383327	MP	Japan	2012-Jan-14	EPI_ISL_111433	A/OITA/7/2012	Oita Prefectural Institute of Health and Environment	National Institute of Infectious Diseases (NIID)	Fujisaki,Seiichiro; Kim,Namhee; Aya,Sato; Tashiro,Masato; Odagiri,Takato'
EPI383328	MP	Japan	2012-Jan-10	EPI_ISL_111434	A/KYOTO/2/2012	Kyoto Prefectural Institute of Public Health and Environment	National Institute of Infectious Diseases (NIID)	Fujisaki,Seiichiro; Kim,Namhee; Aya,Sato; Tashiro,Masato; Odagiri,Takato'
EPI383329	MP	Japan	2012-Jan-10	EPI_ISL_111435	A/KOCHI/1/2012	Kochi Public Health and Sanitation Institute	National Institute of Infectious Diseases (NIID)	Fujisaki,Seiichiro; Kim,Namhee; Aya,Sato; Tashiro,Masato; Odagiri,Takato'
EPI363716	MP	United States	2011-Feb-08	EPI_ISL_112321	A/Boston/DOA33/2011			Wentworth,D.E.; Dugan,V.; Halpin,R.; Lin,X.; Bera,J.; Ghedin,E.; Hostetler,J.; Fedorova,N.; Overton,L.; Tsitrin,T.; Stockwell,T.; Katzel,D.; Li,K.; Amedeo,P.; Schobel,S.; Shrivastava,S.; Wang,S.; Thovarai,V.; Bishop,B.; Edworthy,P.; Kim,M.; Donnino,M.; Cocchi,M.; Salciccioli,J.; Giberson,B.; Bourgeois,F.; Jones-Bamman,C.; Bao,Y.; Sanders,R.; Dernovoy,D.; Kiryutin,B.; Lipman,D.J.; Tatusova,T.
EPI364360	MP	Russian Federation	2012-Feb-02	EPI_ISL_113008	A/Petrozavodsk/RII01/2012			Grudinin,M.P.; Komissarov,A.B.; Pisareva,M.M.; Stukova,M.A.; Buzitskaya,J.V.; Payankova,A.A.; Elpaeva,E.A.; Zadonskaya,A.V.; Ivanov,I.V.; Kiselev,O.I.; Konovalova,N.I.; Gudkova,T.M.; Schekanova,S.M.
EPI364365	MP	Russian Federation	2012-Feb-02	EPI_ISL_113009	A/Novosibirsk/RII08/2012			Grudinin,M.P.; Komissarov,A.B.; Pisareva,M.M.; Stukova,M.A.; Buzitskaya,J.V.; Payankova,A.A.; Elpaeva,E.A.; Zadonskaya,A.V.; Ivanov,I.V.; Kiselev,O.I.; Konovalova,N.I.; Gudkova,T.M.; Schekanova,S.M.
EPI364370	MP	Russian Federation	2012-Feb-03	EPI_ISL_113010	A/Saint-Petersburg/RII02/2012			Grudinin,M.P.; Komissarov,A.B.; Pisareva,M.M.; Stukova,M.A.; Buzitskaya,J.V.; Payankova,A.A.; Elpaeva,E.A.; Zadonskaya,A.V.; Ivanov,I.V.; Kiselev,O.I.; Konovalova,N.I.; Gudkova,T.M.; Schekanova,S.M.
EPI364375	MP	Russian Federation	2012-Feb-06	EPI_ISL_113011	A/Saint-Petersburg/RII03/2012			Grudinin,M.P.; Komissarov,A.B.; Pisareva,M.M.; Stukova,M.A.; Buzitskaya,J.V.; Payankova,A.A.; Elpaeva,E.A.; Zadonskaya,A.V.; Ivanov,I.V.; Kiselev,O.I.; Konovalova,N.I.; Gudkova,T.M.; Schekanova,S.M.
EPI364385	MP	Russian Federation	2012-Jan-29	EPI_ISL_113013	A/Novosibirsk/RII09/2012			Grudinin,M.P.; Komissarov,A.B.; Pisareva,M.M.; Stukova,M.A.; Buzitskaya,J.V.; Payankova,A.A.; Elpaeva,E.A.; Zadonskaya,A.V.; Ivanov,I.V.; Kiselev,O.I.; Konovalova,N.I.; Gudkova,T.M.; Schekanova,S.M.
EPI364390	MP	Russian Federation	2012-Jan-30	EPI_ISL_113014	A/Saint-Petersburg/RII01/2012			Grudinin,M.P.; Komissarov,A.B.; Pisareva,M.M.; Stukova,M.A.; Buzitskaya,J.V.; Payankova,A.A.; Elpaeva,E.A.; Zadonskaya,A.V.; Ivanov,I.V.; Kiselev,O.I.; Konovalova,N.I.; Gudkova,T.M.; Schekanova,S.M.
EPI364394	MP	Netherlands	2003-Mar-17	EPI_ISL_113016	A/Netherlands/109/2003			Wentworth,D.E.; Dugan,V.; Halpin,R.; Lin,X.; Bera,J.; Ghedin,E.; Fedorova,N.; Overton,L.; Tsitrin,T.; Stockwell,T.; Amedeo,P.; Bishop,B.; Chen,H.; Edworthy,P.; Gupta,N.; Katzel,D.; Li,K.; Schobel,S.; Shrivastava,S.; Thovarai,V.; Wang,S.; Westgeest,K.B.; van Beek,R.; Bestebroer,T.M.; de Jong,J.C.; Rimmelzwaan,G.F.; Osterhaus,A.D.M.E.; Fouchier,R.A.M.; Bao,Y.; Sanders,R.; Dernovoy,D.; Kiryutin,B.; …
EPI364401	MP	Netherlands	1969-Jan-01	EPI_ISL_113017	A/Bilthoven/908/1969			Wentworth,D.E.; Dugan,V.; Halpin,R.; Lin,X.; Bera,J.; Ghedin,E.; Fedorova,N.; Overton,L.; Tsitrin,T.; Stockwell,T.; Amedeo,P.; Bishop,B.; Chen,H.; Edworthy,P.; Gupta,N.; Katzel,D.; Li,K.; Schobel,S.; Shrivastava,S.; Thovarai,V.; Wang,S.; Westgeest,K.B.; van Beek,R.; Bestebroer,T.M.; de Jong,J.C.; Rimmelzwaan,G.F.; Osterhaus,A.D.M.E.; Fouchier,R.A.M.; Bao,Y.; Sanders,R.; Dernovoy,D.; Kiryutin,B.; …
EPI364409	MP	Netherlands	1969-Jan-01	EPI_ISL_113035	A/Bilthoven/17938/1969			Wentworth,D.E.; Dugan,V.; Halpin,R.; Lin,X.; Bera,J.; Ghedin,E.; Fedorova,N.; Overton,L.; Tsitrin,T.; Stockwell,T.; Amedeo,P.; Bishop,B.; Chen,H.; Edworthy,P.; Gupta,N.; Katzel,D.; Li,K.; Schobel,S.; Shrivastava,S.; Thovarai,V.; Wang,S.; Westgeest,K.B.; van Beek,R.; Bestebroer,T.M.; de Jong,J.C.; Rimmelzwaan,G.F.; Osterhaus,A.D.M.E.; Fouchier,R.A.M.; Bao,Y.; Sanders,R.; Dernovoy,D.; Kiryutin,B.; …
EPI364425	MP	Netherlands	1971-Jan-01	EPI_ISL_113037	A/Bilthoven/21801/1971			Wentworth,D.E.; Dugan,V.; Halpin,R.; Lin,X.; Bera,J.; Ghedin,E.; Fedorova,N.; Overton,L.; Tsitrin,T.; Stockwell,T.; Amedeo,P.; Bishop,B.; Chen,H.; Edworthy,P.; Gupta,N.; Katzel,D.; Li,K.; Schobel,S.; Shrivastava,S.; Thovarai,V.; Wang,S.; Westgeest,K.B.; van Beek,R.; Bestebroer,T.M.; de Jong,J.C.; Rimmelzwaan,G.F.; Osterhaus,A.D.M.E.; Fouchier,R.A.M.; Bao,Y.; Sanders,R.; Dernovoy,D.; Kiryutin,B.; …
EPI364432	MP	Netherlands	2003-Apr-14	EPI_ISL_113061	A/Netherlands/222/2003			Wentworth,D.E.; Dugan,V.; Halpin,R.; Lin,X.; Bera,J.; Ghedin,E.; Fedorova,N.; Overton,L.; Tsitrin,T.; Stockwell,T.; Amedeo,P.; Bishop,B.; Chen,H.; Edworthy,P.; Gupta,N.; Katzel,D.; Li,K.; Schobel,S.; Shrivastava,S.; Thovarai,V.; Wang,S.; Westgeest,K.B.; van Beek,R.; Bestebroer,T.M.; de Jong,J.C.; Rimmelzwaan,G.F.; Osterhaus,A.D.M.E.; Fouchier,R.A.M.; Bao,Y.; Sanders,R.; Dernovoy,D.; Kiryutin,B.; …
EPI364436	MP	Netherlands	2003-Sep-25	EPI_ISL_113069	A/Netherlands/312/2003			Wentworth,D.E.; Dugan,V.; Halpin,R.; Lin,X.; Bera,J.; Ghedin,E.; Fedorova,N.; Overton,L.; Tsitrin,T.; Stockwell,T.; Amedeo,P.; Bishop,B.; Chen,H.; Edworthy,P.; Gupta,N.; Katzel,D.; Li,K.; Schobel,S.; Shrivastava,S.; Thovarai,V.; Wang,S.; Westgeest,K.B.; van Beek,R.; Bestebroer,T.M.; de Jong,J.C.; Rimmelzwaan,G.F.; Osterhaus,A.D.M.E.; Fouchier,R.A.M.; Bao,Y.; Sanders,R.; Dernovoy,D.; Kiryutin,B.; …
EPI364440	MP	United States	2004-Jan-01	EPI_ISL_113070	A/California/7/2004			Wentworth,D.E.; Dugan,V.; Halpin,R.; Lin,X.; Bera,J.; Ghedin,E.; Fedorova,N.; Overton,L.; Tsitrin,T.; Stockwell,T.; Amedeo,P.; Bishop,B.; Chen,H.; Edworthy,P.; Gupta,N.; Katzel,D.; Li,K.; Schobel,S.; Shrivastava,S.; Thovarai,V.; Wang,S.; Westgeest,K.B.; van Beek,R.; Bestebroer,T.M.; de Jong,J.C.; Rimmelzwaan,G.F.; Osterhaus,A.D.M.E.; Fouchier,R.A.M.; Bao,Y.; Sanders,R.; Dernovoy,D.; Kiryutin,B.; …
EPI383330	MP	Japan	2012-Jan-14	EPI_ISL_113364	A/NIIGATA/31/2012	Niigata Prefectural Institute of Public Health and Environmental Sciences	National Institute of Infectious Diseases (NIID)	Fujisaki,Seiichiro; Kim,Namhee; Aya,Sato; Tashiro,Masato; Odagiri,Takato'
EPI383331	MP	Japan	2012-Jan-16	EPI_ISL_113365	A/SAGAMIHARA/1/2012	Sagamihara City Laboratory of Public Health	National Institute of Infectious Diseases (NIID)	Fujisaki,Seiichiro; Kim,Namhee; Aya,Sato; Tashiro,Masato; Odagiri,Takato'
EPI383332	MP	Japan	2012-Jan-27	EPI_ISL_113366	A/KUMAMOTO-C/3/2012	Kumamoto City Environmental Research Center	National Institute of Infectious Diseases (NIID)	Fujisaki,Seiichiro; Kim,Namhee; Aya,Sato; Tashiro,Masato; Odagiri,Takato'
EPI383333	MP	Japan	2012-Jan-16	EPI_ISL_113367	A/YOKOSUKA/1/2012	Yokosuka Institute of Public Health	National Institute of Infectious Diseases (NIID)	Fujisaki,Seiichiro; Kim,Namhee; Aya,Sato; Tashiro,Masato; Odagiri,Takato'
EPI383334	MP	Japan	2012-Feb-06	EPI_ISL_113368	A/YAMAGATA/92/2012	Yamagata Prefectural Institute of Public Health	National Institute of Infectious Diseases (NIID)	Fujisaki,Seiichiro; Kim,Namhee; Aya,Sato; Tashiro,Masato; Odagiri,Takato'
EPI383335	MP	Japan	2012-Feb-04	EPI_ISL_113369	A/IWATE/26/2012	Research Institute for Environmental Sciences and Public Health of Iwate Prefecture	National Institute of Infectious Diseases (NIID)	Fujisaki,Seiichiro; Kim,Namhee; Aya,Sato; Tashiro,Masato; Odagiri,Takato'
EPI383336	MP	Japan	2012-Jan-24	EPI_ISL_113370	A/SAGA/1019/2012	Saga Prefectural Institute of Public Health and Pharmaceutical Research	National Institute of Infectious Diseases (NIID)	Fujisaki,Seiichiro; Kim,Namhee; Aya,Sato; Tashiro,Masato; Odagiri,Takato'
EPI383337	MP	Japan	2012-Jan-16	EPI_ISL_113371	A/TOCHIGI/4/2012	Tochigi Prefectural Institute of Public Health and Environmental Science	National Institute of Infectious Diseases (NIID)	Fujisaki,Seiichiro; Kim,Namhee; Aya,Sato; Tashiro,Masato; Odagiri,Takato'
EPI383338	MP	Japan	2012-Feb-04	EPI_ISL_113372	A/OITA/33/2012	Oita Prefectural Institute of Health and Environment	National Institute of Infectious Diseases (NIID)	Fujisaki,Seiichiro; Kim,Namhee; Aya,Sato; Tashiro,Masato; Odagiri,Takato'
EPI365171	MP	Netherlands	1972-Jan-01	EPI_ISL_113847	A/Bilthoven/23290/1972			Wentworth,D.E.; Dugan,V.; Halpin,R.; Lin,X.; Bera,J.; Ghedin,E.; Fedorova,N.; Overton,L.; Tsitrin,T.; Stockwell,T.; Amedeo,P.; Bishop,B.; Chen,H.; Edworthy,P.; Gupta,N.; Katzel,D.; Li,K.; Schobel,S.; Shrivastava,S.; Thovarai,V.; Wang,S.; Westgeest,K.B.; van Beek,R.; Bestebroer,T.M.; de Jong,J.C.; Rimmelzwaan,G.F.; Osterhaus,A.D.M.E.; Fouchier,R.A.M.; Bao,Y.; Sanders,R.; Dernovoy,D.; Kiryutin,B.; …
EPI365179	MP	United Kingdom	1972-Jan-01	EPI_ISL_113863	A/England/42/1972			Wentworth,D.E.; Dugan,V.; Halpin,R.; Lin,X.; Bera,J.; Ghedin,E.; Fedorova,N.; Overton,L.; Tsitrin,T.; Stockwell,T.; Amedeo,P.; Bishop,B.; Chen,H.; Edworthy,P.; Gupta,N.; Katzel,D.; Li,K.; Schobel,S.; Shrivastava,S.; Thovarai,V.; Wang,S.; Westgeest,K.B.; van Beek,R.; Bestebroer,T.M.; de Jong,J.C.; Rimmelzwaan,G.F.; Osterhaus,A.D.M.E.; Fouchier,R.A.M.; Bao,Y.; Sanders,R.; Dernovoy,D.; Kiryutin,B.; …
EPI365187	MP	Netherlands	1973-Jan-01	EPI_ISL_113864	A/Bilthoven/552/1973			Wentworth,D.E.; Dugan,V.; Halpin,R.; Lin,X.; Bera,J.; Ghedin,E.; Fedorova,N.; Overton,L.; Tsitrin,T.; Stockwell,T.; Amedeo,P.; Bishop,B.; Chen,H.; Edworthy,P.; Gupta,N.; Katzel,D.; Li,K.; Schobel,S.; Shrivastava,S.; Thovarai,V.; Wang,S.; Westgeest,K.B.; van Beek,R.; Bestebroer,T.M.; de Jong,J.C.; Rimmelzwaan,G.F.; Osterhaus,A.D.M.E.; Fouchier,R.A.M.; Bao,Y.; Sanders,R.; Dernovoy,D.; Kiryutin,B.; …
EPI365195	MP	Netherlands	1973-Jan-01	EPI_ISL_113915	A/Bilthoven/3517/1973			Wentworth,D.E.; Dugan,V.; Halpin,R.; Lin,X.; Bera,J.; Ghedin,E.; Fedorova,N.; Overton,L.; Tsitrin,T.; Stockwell,T.; Amedeo,P.; Bishop,B.; Chen,H.; Edworthy,P.; Gupta,N.; Katzel,D.; Li,K.; Schobel,S.; Shrivastava,S.; Thovarai,V.; Wang,S.; Westgeest,K.B.; van Beek,R.; Bestebroer,T.M.; de Jong,J.C.; Rimmelzwaan,G.F.; Osterhaus,A.D.M.E.; Fouchier,R.A.M.; Bao,Y.; Sanders,R.; Dernovoy,D.; Kiryutin,B.; …
EPI365203	MP	New Zealand	1973-Jan-01	EPI_ISL_113916	A/Port Chalmers/1/1973			Wentworth,D.E.; Dugan,V.; Halpin,R.; Lin,X.; Bera,J.; Ghedin,E.; Fedorova,N.; Overton,L.; Tsitrin,T.; Stockwell,T.; Amedeo,P.; Bishop,B.; Chen,H.; Edworthy,P.; Gupta,N.; Katzel,D.; Li,K.; Schobel,S.; Shrivastava,S.; Thovarai,V.; Wang,S.; Westgeest,K.B.; van Beek,R.; Bestebroer,T.M.; de Jong,J.C.; Rimmelzwaan,G.F.; Osterhaus,A.D.M.E.; Fouchier,R.A.M.; Bao,Y.; Sanders,R.; Dernovoy,D.; Kiryutin,B.; …
EPI365211	MP	Netherlands	1974-Jan-01	EPI_ISL_113917	A/Bilthoven/5930/1974			Wentworth,D.E.; Dugan,V.; Halpin,R.; Lin,X.; Bera,J.; Ghedin,E.; Fedorova,N.; Overton,L.; Tsitrin,T.; Stockwell,T.; Amedeo,P.; Bishop,B.; Chen,H.; Edworthy,P.; Gupta,N.; Katzel,D.; Li,K.; Schobel,S.; Shrivastava,S.; Thovarai,V.; Wang,S.; Westgeest,K.B.; van Beek,R.; Bestebroer,T.M.; de Jong,J.C.; Rimmelzwaan,G.F.; Osterhaus,A.D.M.E.; Fouchier,R.A.M.; Bao,Y.; Sanders,R.; Dernovoy,D.; Kiryutin,B.; …
EPI365219	MP	Netherlands	1974-Jan-01	EPI_ISL_113918	A/Bilthoven/5931/1974			Wentworth,D.E.; Dugan,V.; Halpin,R.; Lin,X.; Bera,J.; Ghedin,E.; Fedorova,N.; Overton,L.; Tsitrin,T.; Stockwell,T.; Amedeo,P.; Bishop,B.; Chen,H.; Edworthy,P.; Gupta,N.; Katzel,D.; Li,K.; Schobel,S.; Shrivastava,S.; Thovarai,V.; Wang,S.; Westgeest,K.B.; van Beek,R.; Bestebroer,T.M.; de Jong,J.C.; Rimmelzwaan,G.F.; Osterhaus,A.D.M.E.; Fouchier,R.A.M.; Bao,Y.; Sanders,R.; Dernovoy,D.; Kiryutin,B.; …
EPI365227	MP	Netherlands	1974-Jan-01	EPI_ISL_113919	A/Bilthoven/7398/1974			Wentworth,D.E.; Dugan,V.; Halpin,R.; Lin,X.; Bera,J.; Ghedin,E.; Fedorova,N.; Overton,L.; Tsitrin,T.; Stockwell,T.; Amedeo,P.; Bishop,B.; Chen,H.; Edworthy,P.; Gupta,N.; Katzel,D.; Li,K.; Schobel,S.; Shrivastava,S.; Thovarai,V.; Wang,S.; Westgeest,K.B.; van Beek,R.; Bestebroer,T.M.; de Jong,J.C.; Rimmelzwaan,G.F.; Osterhaus,A.D.M.E.; Fouchier,R.A.M.; Bao,Y.; Sanders,R.; Dernovoy,D.; Kiryutin,B.; …
EPI365235	MP	Netherlands	1974-Jan-01	EPI_ISL_113920	A/Bilthoven/9459/1974			Wentworth,D.E.; Dugan,V.; Halpin,R.; Lin,X.; Bera,J.; Ghedin,E.; Fedorova,N.; Overton,L.; Tsitrin,T.; Stockwell,T.; Amedeo,P.; Bishop,B.; Chen,H.; Edworthy,P.; Gupta,N.; Katzel,D.; Li,K.; Schobel,S.; Shrivastava,S.; Thovarai,V.; Wang,S.; Westgeest,K.B.; van Beek,R.; Bestebroer,T.M.; de Jong,J.C.; Rimmelzwaan,G.F.; Osterhaus,A.D.M.E.; Fouchier,R.A.M.; Bao,Y.; Sanders,R.; Dernovoy,D.; Kiryutin,B.; …
EPI365243	MP	Netherlands	1975-Jan-01	EPI_ISL_113921	A/Bilthoven/334/1975			Wentworth,D.E.; Dugan,V.; Halpin,R.; Lin,X.; Bera,J.; Ghedin,E.; Fedorova,N.; Overton,L.; Tsitrin,T.; Stockwell,T.; Amedeo,P.; Bishop,B.; Chen,H.; Edworthy,P.; Gupta,N.; Katzel,D.; Li,K.; Schobel,S.; Shrivastava,S.; Thovarai,V.; Wang,S.; Westgeest,K.B.; van Beek,R.; Bestebroer,T.M.; de Jong,J.C.; Rimmelzwaan,G.F.; Osterhaus,A.D.M.E.; Fouchier,R.A.M.; Bao,Y.; Sanders,R.; Dernovoy,D.; Kiryutin,B.; …
EPI365250	MP	Netherlands	1975-Jan-01	EPI_ISL_113965	A/Bilthoven/1843/1975			Wentworth,D.E.; Dugan,V.; Halpin,R.; Lin,X.; Bera,J.; Ghedin,E.; Fedorova,N.; Overton,L.; Tsitrin,T.; Stockwell,T.; Amedeo,P.; Bishop,B.; Chen,H.; Edworthy,P.; Gupta,N.; Katzel,D.; Li,K.; Schobel,S.; Shrivastava,S.; Thovarai,V.; Wang,S.; Westgeest,K.B.; van Beek,R.; Bestebroer,T.M.; de Jong,J.C.; Rimmelzwaan,G.F.; Osterhaus,A.D.M.E.; Fouchier,R.A.M.; Bao,Y.; Sanders,R.; Dernovoy,D.; Kiryutin,B.; …
EPI365258	MP	Netherlands	1975-Jan-01	EPI_ISL_113966	A/Bilthoven/2600/1975			Wentworth,D.E.; Dugan,V.; Halpin,R.; Lin,X.; Bera,J.; Ghedin,E.; Fedorova,N.; Overton,L.; Tsitrin,T.; Stockwell,T.; Amedeo,P.; Bishop,B.; Chen,H.; Edworthy,P.; Gupta,N.; Katzel,D.; Li,K.; Schobel,S.; Shrivastava,S.; Thovarai,V.; Wang,S.; Westgeest,K.B.; van Beek,R.; Bestebroer,T.M.; de Jong,J.C.; Rimmelzwaan,G.F.; Osterhaus,A.D.M.E.; Fouchier,R.A.M.; Bao,Y.; Sanders,R.; Dernovoy,D.; Kiryutin,B.; …
EPI365266	MP	Netherlands	1975-Jan-01	EPI_ISL_113967	A/Bilthoven/2813/1975			Wentworth,D.E.; Dugan,V.; Halpin,R.; Lin,X.; Bera,J.; Ghedin,E.; Fedorova,N.; Overton,L.; Tsitrin,T.; Stockwell,T.; Amedeo,P.; Bishop,B.; Chen,H.; Edworthy,P.; Gupta,N.; Katzel,D.; Li,K.; Schobel,S.; Shrivastava,S.; Thovarai,V.; Wang,S.; Westgeest,K.B.; van Beek,R.; Bestebroer,T.M.; de Jong,J.C.; Rimmelzwaan,G.F.; Osterhaus,A.D.M.E.; Fouchier,R.A.M.; Bao,Y.; Sanders,R.; Dernovoy,D.; Kiryutin,B.; …
EPI365274	MP	Australia	1975-Jan-01	EPI_ISL_113968	A/Victoria/3/1975			Wentworth,D.E.; Dugan,V.; Halpin,R.; Lin,X.; Bera,J.; Ghedin,E.; Fedorova,N.; Overton,L.; Tsitrin,T.; Stockwell,T.; Amedeo,P.; Bishop,B.; Chen,H.; Edworthy,P.; Gupta,N.; Katzel,D.; Li,K.; Schobel,S.; Shrivastava,S.; Thovarai,V.; Wang,S.; Westgeest,K.B.; van Beek,R.; Bestebroer,T.M.; de Jong,J.C.; Rimmelzwaan,G.F.; Osterhaus,A.D.M.E.; Fouchier,R.A.M.; Bao,Y.; Sanders,R.; Dernovoy,D.; Kiryutin,B.; …
EPI365282	MP	Netherlands	1976-Jan-01	EPI_ISL_113969	A/Bilthoven/628/1976			Wentworth,D.E.; Dugan,V.; Halpin,R.; Lin,X.; Bera,J.; Ghedin,E.; Fedorova,N.; Overton,L.; Tsitrin,T.; Stockwell,T.; Amedeo,P.; Bishop,B.; Chen,H.; Edworthy,P.; Gupta,N.; Katzel,D.; Li,K.; Schobel,S.; Shrivastava,S.; Thovarai,V.; Wang,S.; Westgeest,K.B.; van Beek,R.; Bestebroer,T.M.; de Jong,J.C.; Rimmelzwaan,G.F.; Osterhaus,A.D.M.E.; Fouchier,R.A.M.; Bao,Y.; Sanders,R.; Dernovoy,D.; Kiryutin,B.; …
EPI365300	MP	Netherlands	1976-Jan-01	EPI_ISL_114014	A/Bilthoven/5029/1976			Wentworth,D.E.; Dugan,V.; Halpin,R.; Lin,X.; Bera,J.; Ghedin,E.; Fedorova,N.; Overton,L.; Tsitrin,T.; Stockwell,T.; Amedeo,P.; Bishop,B.; Chen,H.; Edworthy,P.; Gupta,N.; Katzel,D.; Li,K.; Schobel,S.; Shrivastava,S.; Thovarai,V.; Wang,S.; Westgeest,K.B.; van Beek,R.; Bestebroer,T.M.; de Jong,J.C.; Rimmelzwaan,G.F.; Osterhaus,A.D.M.E.; Fouchier,R.A.M.; Bao,Y.; Sanders,R.; Dernovoy,D.; Kiryutin,B.; …
EPI365307	MP	Netherlands	1976-Jan-01	EPI_ISL_114015	A/Bilthoven/5657/1976			Wentworth,D.E.; Dugan,V.; Halpin,R.; Lin,X.; Bera,J.; Ghedin,E.; Fedorova,N.; Overton,L.; Tsitrin,T.; Stockwell,T.; Amedeo,P.; Bishop,B.; Chen,H.; Edworthy,P.; Gupta,N.; Katzel,D.; Li,K.; Schobel,S.; Shrivastava,S.; Thovarai,V.; Wang,S.; Westgeest,K.B.; van Beek,R.; Bestebroer,T.M.; de Jong,J.C.; Rimmelzwaan,G.F.; Osterhaus,A.D.M.E.; Fouchier,R.A.M.; Bao,Y.; Sanders,R.; Dernovoy,D.; Kiryutin,B.; …
EPI365315	MP	Netherlands	1976-Jan-01	EPI_ISL_114016	A/Bilthoven/6545/1976			Wentworth,D.E.; Dugan,V.; Halpin,R.; Lin,X.; Bera,J.; Ghedin,E.; Fedorova,N.; Overton,L.; Tsitrin,T.; Stockwell,T.; Amedeo,P.; Bishop,B.; Chen,H.; Edworthy,P.; Gupta,N.; Katzel,D.; Li,K.; Schobel,S.; Shrivastava,S.; Thovarai,V.; Wang,S.; Westgeest,K.B.; van Beek,R.; Bestebroer,T.M.; de Jong,J.C.; Rimmelzwaan,G.F.; Osterhaus,A.D.M.E.; Fouchier,R.A.M.; Bao,Y.; Sanders,R.; Dernovoy,D.; Kiryutin,B.; …
EPI365323	MP	Netherlands	1977-Jan-01	EPI_ISL_114017	A/Amsterdam/1609/1977			Wentworth,D.E.; Dugan,V.; Halpin,R.; Lin,X.; Bera,J.; Ghedin,E.; Fedorova,N.; Overton,L.; Tsitrin,T.; Stockwell,T.; Amedeo,P.; Bishop,B.; Chen,H.; Edworthy,P.; Gupta,N.; Katzel,D.; Li,K.; Schobel,S.; Shrivastava,S.; Thovarai,V.; Wang,S.; Westgeest,K.B.; van Beek,R.; Bestebroer,T.M.; de Jong,J.C.; Rimmelzwaan,G.F.; Osterhaus,A.D.M.E.; Fouchier,R.A.M.; Bao,Y.; Sanders,R.; Dernovoy,D.; Kiryutin,B.; …
EPI365331	MP	Netherlands	1977-Jan-01	EPI_ISL_114018	A/Bilthoven/3895/1977			Wentworth,D.E.; Dugan,V.; Halpin,R.; Lin,X.; Bera,J.; Ghedin,E.; Fedorova,N.; Overton,L.; Tsitrin,T.; Stockwell,T.; Amedeo,P.; Bishop,B.; Chen,H.; Edworthy,P.; Gupta,N.; Katzel,D.; Li,K.; Schobel,S.; Shrivastava,S.; Thovarai,V.; Wang,S.; Westgeest,K.B.; van Beek,R.; Bestebroer,T.M.; de Jong,J.C.; Rimmelzwaan,G.F.; Osterhaus,A.D.M.E.; Fouchier,R.A.M.; Bao,Y.; Sanders,R.; Dernovoy,D.; Kiryutin,B.; …
EPI365340	MP	Netherlands	1977-Jan-01	EPI_ISL_114019	A/Rotterdam/5828/1977			Wentworth,D.E.; Dugan,V.; Halpin,R.; Lin,X.; Bera,J.; Ghedin,E.; Fedorova,N.; Overton,L.; Tsitrin,T.; Stockwell,T.; Amedeo,P.; Bishop,B.; Chen,H.; Edworthy,P.; Gupta,N.; Katzel,D.; Li,K.; Schobel,S.; Shrivastava,S.; Thovarai,V.; Wang,S.; Westgeest,K.B.; van Beek,R.; Bestebroer,T.M.; de Jong,J.C.; Rimmelzwaan,G.F.; Osterhaus,A.D.M.E.; Fouchier,R.A.M.; Bao,Y.; Sanders,R.; Dernovoy,D.; Kiryutin,B.; …
EPI1848142	MP	Australia	2020-Feb-16	EPI_ISL_1081348	A/Tasmania/503/2020	Hobart Pathology	WHO Collaborating Centre for Reference and Research on Influenza	Deng,Y-M; Iannello,P; Lau,H; Todd,A; Spirason,N; Moselen,J; Aziz,A; Komadina,N.
EPI1990799	MP	Denmark	2022-Feb-08	EPI_ISL_10803256	A/Denmark/97/2022	Statens Serum Institute	Statens Serum Institute	Trebbien, Ramona; Nissen, Jakob; Bolt Botnen, Amanda
EPI1990806	MP	Denmark	2022-Feb-02	EPI_ISL_10803295	A/Denmark/72/2022	Statens Serum Institute	Statens Serum Institute	Trebbien, Ramona; Nissen, Jakob; Bolt Botnen, Amanda
EPI1990814	MP	Denmark	2022-Jan-21	EPI_ISL_10803309	A/Denmark/75/2022	Statens Serum Institute	Statens Serum Institute	Trebbien, Ramona; Nissen, Jakob; Bolt Botnen, Amanda
EPI1990822	MP	Denmark	2022-Jan-26	EPI_ISL_10803317	A/Denmark/62/2022	Statens Serum Institute	Statens Serum Institute	Trebbien, Ramona; Nissen, Jakob; Bolt Botnen, Amanda
EPI1990829	MP	Denmark	2022-Jan-20	EPI_ISL_10803342	A/Denmark/53/2022	Statens Serum Institute	Statens Serum Institute	Trebbien, Ramona; Nissen, Jakob; Bolt Botnen, Amanda
EPI1990837	MP	Denmark	2022-Feb-01	EPI_ISL_10803379	A/Denmark/78/2022	Statens Serum Institute	Statens Serum Institute	Trebbien, Ramona; Nissen, Jakob; Bolt Botnen, Amanda
EPI1990845	MP	Denmark	2022-Jan-25	EPI_ISL_10803426	A/Denmark/79/2022	Statens Serum Institute	Statens Serum Institute	Trebbien, Ramona; Nissen, Jakob; Bolt Botnen, Amanda
EPI1990852	MP	Denmark	2022-Jan-28	EPI_ISL_10803450	A/Denmark/64/2022	Statens Serum Institute	Statens Serum Institute	Trebbien, Ramona; Nissen, Jakob; Bolt Botnen, Amanda
EPI1990857	MP	Denmark	2022-Jan-29	EPI_ISL_10803483	A/Denmark/65/2022	Statens Serum Institute	Statens Serum Institute	Trebbien, Ramona; Nissen, Jakob; Bolt Botnen, Amanda
EPI1990865	MP	Denmark	2022-Feb-03	EPI_ISL_10803532	A/Denmark/71/2022	Statens Serum Institute	Statens Serum Institute	Trebbien, Ramona; Nissen, Jakob; Bolt Botnen, Amanda
EPI1990872	MP	Denmark	2022-Jan-20	EPI_ISL_10803572	A/Denmark/58/2022	Statens Serum Institute	Statens Serum Institute	Trebbien, Ramona; Nissen, Jakob; Bolt Botnen, Amanda
EPI1990880	MP	Denmark	2022-Feb-06	EPI_ISL_10803595	A/Denmark/83/2022	Statens Serum Institute	Statens Serum Institute	Trebbien, Ramona; Nissen, Jakob; Bolt Botnen, Amanda
EPI1990933	MP	Brazil	2021-Dec-21	EPI_ISL_10815382	A/Maranhao/181361-IEC/2021	LACEN/MA - Laboratório Central de Saúde Pública do Maranhão	Evandro Chagas Institute	Mirleide, Cordeiro dos Santos; Jessylene, de Almeida Ferreira; Luana, Soares Barbagelata; Rayssa, Layna da Silva Bedran; Delana, Andreza Melo Bezerra; Dielle, Monteiro Teixeira; Patrícia, dos Santos Lobo; Kenny, da Costa Pinheiro; Jedson, Ferreira Cardoso; Luana, da Silva Soares
EPI1991068	MP	United States	2022-Jan-10	EPI_ISL_10825825	A/New Hampshire/03/2022	New Hampshire Public Health Laboratories	Centers for Disease Control and Prevention
EPI1991082	MP	United States	2022-Jan-06	EPI_ISL_10825846	A/Delaware/03/2022	Delaware Public Health Lab	Centers for Disease Control and Prevention
EPI1991104	MP	United States	2022-Jan-09	EPI_ISL_10825875	A/New Hampshire/01/2022	New Hampshire Public Health Laboratories	Centers for Disease Control and Prevention
EPI1991138	MP	United States	2022-Jan-02	EPI_ISL_10825921	A/Delaware/01/2022	Delaware Public Health Lab	Centers for Disease Control and Prevention
EPI1991152	MP	United States	2022-Jan-11	EPI_ISL_10825940	A/Vermont/02/2022	Vermont Department of Health Laboratory	Centers for Disease Control and Prevention
EPI1991201	MP	United States	2022-Jan-04	EPI_ISL_10825958	A/Pennsylvania/04/2022	Pennsylvania Department of Health	Centers for Disease Control and Prevention
EPI1991249	MP	United States	2022-Jan-19	EPI_ISL_10825974	A/Kansas/06/2022	Kansas Department of Health and Environment	Centers for Disease Control and Prevention
EPI1991256	MP	United States	2022-Jan-16	EPI_ISL_10825975	A/Minnesota/06/2022	Minnesota Department of Health	Centers for Disease Control and Prevention
EPI1991263	MP	United States	2022-Jan-11	EPI_ISL_10825976	A/Alabama/07/2022	ADPH Bureau of Clinical Laboratories	Centers for Disease Control and Prevention
EPI1991271	MP	United States	2022-Jan-17	EPI_ISL_10825977	A/Iowa/03/2022	Iowa State Hygienic Laboratory	Centers for Disease Control and Prevention
EPI1991287	MP	United States	2022-Jan-17	EPI_ISL_10825986	A/Kansas/05/2022	Kansas Department of Health and Environment	Centers for Disease Control and Prevention
EPI1991303	MP	United States	2022-Jan-20	EPI_ISL_10825988	A/Missouri/05/2022	Missouri Department. of Health & Senior Services	Centers for Disease Control and Prevention
EPI1991311	MP	United States	2022-Jan-16	EPI_ISL_10825989	A/North Dakota/01/2022	North Dakota Department of Health	Centers for Disease Control and Prevention
EPI1991319	MP	United States	2022-Jan-13	EPI_ISL_10825990	A/Minnesota/05/2022	Minnesota Department of Health	Centers for Disease Control and Prevention
EPI1991327	MP	United States	2022-Jan-27	EPI_ISL_10825991	A/Wisconsin/04/2022	Wisconsin State Laboratory of Hygiene	Centers for Disease Control and Prevention
EPI1991335	MP	United States	2021-Nov-18	EPI_ISL_10825992	A/North Dakota/10/2021	North Dakota Department of Health	Centers for Disease Control and Prevention
EPI1991351	MP	United States	2022-Jan-18	EPI_ISL_10825994	A/Missouri/04/2022	Missouri Department. of Health & Senior Services	Centers for Disease Control and Prevention
EPI1991359	MP	United States	2022-Jan-31	EPI_ISL_10825995	A/Wisconsin/06/2022	Wisconsin State Laboratory of Hygiene	Centers for Disease Control and Prevention
EPI1991367	MP	United States	2022-Jan-10	EPI_ISL_10825996	A/Iowa/02/2022	Iowa State Hygienic Laboratory	Centers for Disease Control and Prevention
EPI1991375	MP	United States	2022-Jan-06	EPI_ISL_10825997	A/Alabama/06/2022	ADPH Bureau of Clinical Laboratories	Centers for Disease Control and Prevention
EPI1991391	MP	United States	2022-Jan-29	EPI_ISL_10825999	A/Wisconsin/05/2022	Wisconsin State Laboratory of Hygiene	Centers for Disease Control and Prevention
EPI1991399	MP	United States	2022-Jan-07	EPI_ISL_10826000	A/Iowa/01/2022	Iowa State Hygienic Laboratory	Centers for Disease Control and Prevention
EPI1991407	MP	United States	2022-Jan-22	EPI_ISL_10826001	A/North Dakota/02/2022	North Dakota Department of Health	Centers for Disease Control and Prevention
EPI1991415	MP	United States	2022-Jan-13	EPI_ISL_10826002	A/Alabama/08/2022	ADPH Bureau of Clinical Laboratories	Centers for Disease Control and Prevention
EPI1991430	MP	United States	2022-Jan-18	EPI_ISL_10826004	A/Missouri/03/2022	Missouri Department. of Health & Senior Services	Centers for Disease Control and Prevention
EPI1991470	MP	United States	2022-Jan-16	EPI_ISL_10826009	A/Kansas/04/2022	Kansas Department of Health and Environment	Centers for Disease Control and Prevention
EPI1991478	MP	United States	2022-Jan-11	EPI_ISL_10826010	A/Minnesota/04/2022	Minnesota Department of Health	Centers for Disease Control and Prevention
EPI1991486	MP	United States	2021-Dec-24	EPI_ISL_10826011	A/Louisiana/11/2021	Louisiana Department of Health and Hospitals	Centers for Disease Control and Prevention
EPI1991498	MP	Brazil	2021-Dec-31	EPI_ISL_10826012	A/Para/181372-IEC/2021	Evandro Chagas Institute	Evandro Chagas Institute	Mirleide, Cordeiro dos Santos; Jessylene, de Almeida Ferreira; Luana, Soares Barbagelata; Rayssa, Layna da Silva Bedran; Delana, Andreza Melo Bezerra; Dielle, Monteiro Teixeira; Patrícia, dos Santos Lobo; Kenny, da Costa Pinheiro; Jedson, Ferreira Cardoso; Luana, da Silva Soares
EPI1991515	MP	Brazil	2022-Jan-04	EPI_ISL_10826047	A/Para/181375-IEC/2022	Evandro Chagas Institute	Evandro Chagas Institute	Mirleide, Cordeiro dos Santos; Jessylene, de Almeida Ferreira; Luana, Soares Barbagelata; Rayssa, Layna da Silva Bedran; Delana, Andreza Melo Bezerra; Dielle, Monteiro Teixeira; Patrícia, dos Santos Lobo; Kenny, da Costa Pinheiro; Jedson, Ferreira Cardoso; Luana, da Silva Soares
EPI1991519	MP	Togo	2021-Sep-19	EPI_ISL_10826376	A/Togo/0928/2021	Institute National D'Hygiene	Centers for Disease Control and Prevention
EPI1991526	MP	Bahrain	2021-Oct-09	EPI_ISL_10826377	A/Bahrain/6396/2021	Ministry of Health Bahrain	Centers for Disease Control and Prevention
EPI1991540	MP	Bahrain	2021-Oct-13	EPI_ISL_10826379	A/Bahrain/0933/2021	Ministry of Health Bahrain	Centers for Disease Control and Prevention
EPI1991548	MP	Kenya	2021-Dec-14	EPI_ISL_10826380	A/Kenya/104/2022	CDC-Kenya	Centers for Disease Control and Prevention
EPI1991556	MP	Bahrain	2021-Oct-11	EPI_ISL_10826381	A/Bahrain/5259/2021	Ministry of Health Bahrain	Centers for Disease Control and Prevention
EPI1991564	MP	Bahrain	2021-Oct-12	EPI_ISL_10826382	A/Bahrain/3503/2021	Ministry of Health Bahrain	Centers for Disease Control and Prevention
EPI1991572	MP	Kenya	2021-Dec-21	EPI_ISL_10826383	A/Kenya/107/2022	CDC-Kenya	Centers for Disease Control and Prevention
EPI1991580	MP	Kenya	2021-Dec-20	EPI_ISL_10826384	A/Kenya/106/2022	CDC-Kenya	Centers for Disease Control and Prevention
EPI1991588	MP	Bahrain	2021-Oct-09	EPI_ISL_10826385	A/Bahrain/3198/2021	Ministry of Health Bahrain	Centers for Disease Control and Prevention
EPI1991596	MP	Bahrain	2021-Oct-11	EPI_ISL_10826386	A/Bahrain/3695/2021	Ministry of Health Bahrain	Centers for Disease Control and Prevention
EPI1991604	MP	Bahrain	2021-Oct-11	EPI_ISL_10826387	A/Bahrain/1312/2021	Ministry of Health Bahrain	Centers for Disease Control and Prevention
EPI1991612	MP	Bahrain	2021-Oct-11	EPI_ISL_10826388	A/Bahrain/1305/2021	Ministry of Health Bahrain	Centers for Disease Control and Prevention
EPI1991620	MP	Bahrain	2021-Oct-06	EPI_ISL_10826389	A/Bahrain/9336/2021	Ministry of Health Bahrain	Centers for Disease Control and Prevention
EPI1991628	MP	Kenya	2021-Dec-09	EPI_ISL_10826390	A/Kenya/102/2022	CDC-Kenya	Centers for Disease Control and Prevention
EPI1991636	MP	Bahrain	2021-Oct-13	EPI_ISL_10826391	A/Bahrain/8385/2021	Ministry of Health Bahrain	Centers for Disease Control and Prevention
EPI1991644	MP	Bahrain	2021-Oct-13	EPI_ISL_10826392	A/Bahrain/5741/2021	Ministry of Health Bahrain	Centers for Disease Control and Prevention
EPI1991660	MP	Bahrain	2021-Oct-09	EPI_ISL_10826394	A/Bahrain/3211/2021	Ministry of Health Bahrain	Centers for Disease Control and Prevention
EPI1991668	MP	Kenya	2021-Dec-14	EPI_ISL_10826395	A/Kenya/105/2022	CDC-Kenya	Centers for Disease Control and Prevention
EPI1991676	MP	Kenya	2021-Dec-14	EPI_ISL_10826396	A/Kenya/108/2022	CDC-Kenya	Centers for Disease Control and Prevention
EPI1991684	MP	Bahrain	2021-Oct-11	EPI_ISL_10826397	A/Bahrain/1309/2021	Ministry of Health Bahrain	Centers for Disease Control and Prevention
EPI1991692	MP	Bahrain	2021-Oct-14	EPI_ISL_10826398	A/Bahrain/3467/2021	Ministry of Health Bahrain	Centers for Disease Control and Prevention
EPI1991700	MP	Bahrain	2021-Oct-08	EPI_ISL_10826399	A/Bahrain/3151/2021	Ministry of Health Bahrain	Centers for Disease Control and Prevention
EPI1991708	MP	Bahrain	2021-Oct-11	EPI_ISL_10826400	A/Bahrain/1307/2021	Ministry of Health Bahrain	Centers for Disease Control and Prevention
EPI1991716	MP	Bahrain	2021-Oct-10	EPI_ISL_10826401	A/Bahrain/1235/2021	Ministry of Health Bahrain	Centers for Disease Control and Prevention
EPI1991724	MP	Bahrain	2021-Oct-13	EPI_ISL_10826402	A/Bahrain/5753/2021	Ministry of Health Bahrain	Centers for Disease Control and Prevention
EPI1991732	MP	Kenya	2021-Dec-10	EPI_ISL_10826403	A/Kenya/103/2022	CDC-Kenya	Centers for Disease Control and Prevention
EPI1991740	MP	Bahrain	2021-Oct-12	EPI_ISL_10826404	A/Bahrain/0572/2021	Ministry of Health Bahrain	Centers for Disease Control and Prevention
EPI1991748	MP	Bahrain	2021-Oct-11	EPI_ISL_10826405	A/Bahrain/3692/2021	Ministry of Health Bahrain	Centers for Disease Control and Prevention
EPI1991756	MP	Bahrain	2021-Oct-12	EPI_ISL_10826406	A/Bahrain/3708/2021	Ministry of Health Bahrain	Centers for Disease Control and Prevention
EPI1991764	MP	Bahrain	2021-Oct-11	EPI_ISL_10826407	A/Bahrain/5266/2021	Ministry of Health Bahrain	Centers for Disease Control and Prevention
EPI1991772	MP	United States	2021-Dec-27	EPI_ISL_10826408	A/Alaska/07/2021	Alaska State Virology Lab	Centers for Disease Control and Prevention
EPI1991788	MP	United States	2022-Jan-20	EPI_ISL_10826410	A/California/13/2022	California Department of Health Services	Centers for Disease Control and Prevention
EPI1991820	MP	United States	2021-Dec-31	EPI_ISL_10826414	A/Utah/07/2021	Utah Department of Health	Centers for Disease Control and Prevention
EPI1992299	MP	Brazil	2022-Jan-04	EPI_ISL_10826415	A/Para/181383-IEC/2022	Evandro Chagas Institute	Evandro Chagas Institute	Mirleide, Cordeiro dos Santos; Jessylene, de Almeida Ferreira; Luana, Soares Barbagelata; Rayssa, Layna da Silva Bedran; Delana, Andreza Melo Bezerra; Dielle, Monteiro Teixeira; Patrícia, dos Santos Lobo; Kenny, da Costa Pinheiro; Jedson, Ferreira Cardoso; Luana, da Silva Soares
EPI1991836	MP	United States	2022-Jan-17	EPI_ISL_10826417	A/Arizona/04/2022	Arizona Department of Health Services	Centers for Disease Control and Prevention
EPI1991844	MP	United States	2022-Jan-03	EPI_ISL_10826418	A/California/20/2022	California Department of Health Services	Centers for Disease Control and Prevention
EPI1991852	MP	United States	2022-Jan-05	EPI_ISL_10826419	A/California/07/2022	California Department of Health Services	Centers for Disease Control and Prevention
EPI1991916	MP	United States	2022-Jan-18	EPI_ISL_10826427	A/Washington/05/2022	Washington State Public Health Laboratory	Centers for Disease Control and Prevention
EPI1991924	MP	United States	2021-Dec-22	EPI_ISL_10826428	A/Alaska/05/2021	Alaska State Virology Lab	Centers for Disease Control and Prevention
EPI1991932	MP	United States	2021-Dec-24	EPI_ISL_10826429	A/Alaska/06/2021	Alaska State Virology Lab	Centers for Disease Control and Prevention
EPI1991956	MP	United States	2021-Dec-26	EPI_ISL_10826432	A/Hawaii/04/2021	State of Hawaii Department of Health	Centers for Disease Control and Prevention
EPI1991972	MP	United States	2021-Dec-21	EPI_ISL_10826434	A/Alaska/03/2021	Alaska State Virology Lab	Centers for Disease Control and Prevention
EPI1991996	MP	United States	2022-Jan-13	EPI_ISL_10826437	A/Wyoming/02/2022	Wyoming Public Health Laboratory	Centers for Disease Control and Prevention
EPI1992012	MP	United States	2021-Dec-27	EPI_ISL_10826439	A/Hawaii/05/2021	State of Hawaii Department of Health	Centers for Disease Control and Prevention
EPI1992020	MP	United States	2021-Dec-21	EPI_ISL_10826440	A/Alaska/04/2021	Alaska State Virology Lab	Centers for Disease Control and Prevention
EPI1992028	MP	United States	2022-Jan-08	EPI_ISL_10826441	A/California/08/2022	California Department of Health Services	Centers for Disease Control and Prevention
EPI1992044	MP	United States	2022-Jan-02	EPI_ISL_10826443	A/California/18/2022	California Department of Health Services	Centers for Disease Control and Prevention
EPI1992060	MP	United States	2022-Jan-25	EPI_ISL_10826445	A/Utah/07/2022	Utah Department of Health	Centers for Disease Control and Prevention
EPI1992068	MP	United States	2022-Jan-03	EPI_ISL_10826446	A/California/22/2022	California Department of Health Services	Centers for Disease Control and Prevention
EPI1992092	MP	United States	2022-Jan-19	EPI_ISL_10826449	A/California/12/2022	California Department of Health Services	Centers for Disease Control and Prevention
EPI1992100	MP	United States	2022-Jan-12	EPI_ISL_10826450	A/Wyoming/01/2022	Wyoming Public Health Laboratory	Centers for Disease Control and Prevention
EPI1992108	MP	United States	2022-Jan-10	EPI_ISL_10826451	A/California/09/2022	California Department of Health Services	Centers for Disease Control and Prevention
EPI1992115	MP	United States	2022-Jan-18	EPI_ISL_10826452	A/California/11/2022	California Department of Health Services	Centers for Disease Control and Prevention
EPI1992123	MP	United States	2022-Jan-18	EPI_ISL_10826453	A/Texas/02/2022	San Antonio Metropolitan Health	Centers for Disease Control and Prevention
EPI1992131	MP	United States	2022-Jan-24	EPI_ISL_10826454	A/California/14/2022	California Department of Health Services	Centers for Disease Control and Prevention
EPI1992139	MP	United States	2022-Jan-26	EPI_ISL_10826455	A/Texas/04/2022	San Antonio Metropolitan Health	Centers for Disease Control and Prevention
EPI1992156	MP	United States	2022-Jan-01	EPI_ISL_10826457	A/California/15/2022	California Department of Health Services	Centers for Disease Control and Prevention
EPI1992164	MP	United States	2022-Jan-25	EPI_ISL_10826458	A/Arizona/05/2022	Arizona Department of Health Services	Centers for Disease Control and Prevention
EPI1992181	MP	United States	2022-Jan-03	EPI_ISL_10826460	A/California/21/2022	California Department of Health Services	Centers for Disease Control and Prevention
EPI1992189	MP	United States	2022-Jan-20	EPI_ISL_10826461	A/Washington/06/2022	Washington State Public Health Laboratory	Centers for Disease Control and Prevention
EPI1992205	MP	United States	2022-Jan-18	EPI_ISL_10826463	A/Wyoming/03/2022	Wyoming Public Health Laboratory	Centers for Disease Control and Prevention
EPI1992213	MP	United States	2022-Jan-14	EPI_ISL_10826464	A/Hawaii/01/2022	State of Hawaii Department of Health	Centers for Disease Control and Prevention
EPI1992220	MP	United States	2022-Jan-02	EPI_ISL_10826465	A/California/17/2022	California Department of Health Services	Centers for Disease Control and Prevention
EPI1992228	MP	United States	2022-Jan-03	EPI_ISL_10826466	A/California/19/2022	California Department of Health Services	Centers for Disease Control and Prevention
EPI1992236	MP	United States	2022-Jan-17	EPI_ISL_10826467	A/California/10/2022	California Department of Health Services	Centers for Disease Control and Prevention
EPI1992245	MP	United States	2022-Jan-18	EPI_ISL_10826468	A/Utah/06/2022	Utah Department of Health	Centers for Disease Control and Prevention
EPI1992261	MP	United States	2022-Jan-13	EPI_ISL_10826470	A/Arizona/03/2022	Arizona Department of Health Services	Centers for Disease Control and Prevention
EPI1992278	MP	United States	2022-Jan-11	EPI_ISL_10826472	A/Washington/04/2022	Washington State Public Health Laboratory	Centers for Disease Control and Prevention
EPI1992509	MP	Brazil	2021-Dec-21	EPI_ISL_10826501	A/Maranhao/181327-IEC/2021	LACEN/MA - Laboratório Central de Saúde Pública do Maranhão	Evandro Chagas Institute	Mirleide, Cordeiro dos Santos; Jessylene, de Almeida Ferreira; Luana, Soares Barbagelata; Rayssa, Layna da Silva Bedran; Delana, Andreza Melo Bezerra; Dielle, Monteiro Teixeira; Patrícia, dos Santos Lobo; Kenny, da Costa Pinheiro; Jedson, Ferreira Cardoso; Luana, da Silva Soares
EPI1992825	MP	Brazil	2021-Dec-22	EPI_ISL_10826883	A/Maranhao/181332-IEC/2021	LACEN/MA - Laboratório Central de Saúde Pública do Maranhão	Evandro Chagas Institute	Mirleide, Cordeiro dos Santos; Jessylene, de Almeida Ferreira; Luana, Soares Barbagelata; Rayssa, Layna da Silva Bedran; Delana, Andreza Melo Bezerra; Dielle, Monteiro Teixeira; Patrícia, dos Santos Lobo; Kenny, da Costa Pinheiro; Jedson, Ferreira Cardoso; Luana, da Silva Soares
EPI1992580	MP	United States	2022-Jan-19	EPI_ISL_10826960	A/Pennsylvania/12/2022	Pennsylvania Department of Health	Centers for Disease Control and Prevention
EPI1992620	MP	United States	2022-Jan-15	EPI_ISL_10827003	A/Pennsylvania/11/2022	Pennsylvania Department of Health	Centers for Disease Control and Prevention
EPI1992652	MP	United States	2022-Jan-19	EPI_ISL_10827009	A/Pennsylvania/13/2022	Pennsylvania Department of Health	Centers for Disease Control and Prevention
EPI1992669	MP	United States	2021-Dec-23	EPI_ISL_10827024	A/Connecticut/14/2021	Connecticut Department. of Public Health	Centers for Disease Control and Prevention
EPI1992677	MP	United States	2022-Jan-04	EPI_ISL_10827130	A/Connecticut/01/2022	Connecticut Department. of Public Health	Centers for Disease Control and Prevention
EPI1992685	MP	United States	2021-Dec-28	EPI_ISL_10827140	A/Connecticut/15/2021	Connecticut Department. of Public Health	Centers for Disease Control and Prevention
EPI1992693	MP	United States	2022-Jan-19	EPI_ISL_10827151	A/Florida/04/2022	Florida Department of Health-Jacksonville	Centers for Disease Control and Prevention
EPI1992700	MP	United States	2022-Jan-18	EPI_ISL_10827160	A/Rhode Island/06/2022	Rhode Island Department of Health	Centers for Disease Control and Prevention
EPI1992709	MP	United States	2022-Jan-14	EPI_ISL_10827170	A/Rhode Island/04/2022	Rhode Island Department of Health	Centers for Disease Control and Prevention
EPI1992717	MP	United States	2022-Jan-18	EPI_ISL_10827182	A/Rhode Island/05/2022	Rhode Island Department of Health	Centers for Disease Control and Prevention
EPI1992725	MP	United States	2022-Jan-02	EPI_ISL_10827193	A/California/16/2022	California Department of Health Services	Centers for Disease Control and Prevention
EPI1992733	MP	United States	2022-Jan-19	EPI_ISL_10827204	A/Texas/03/2022	San Antonio Metropolitan Health	Centers for Disease Control and Prevention
EPI1992769	MP	United States	2022-Jan-25	EPI_ISL_10827245	A/West Virginia/04/2022	West Virginia Office of Laboratory Services	Centers for Disease Control and Prevention
EPI1992777	MP	United States	2022-Jan-11	EPI_ISL_10827246	A/West Virginia/01/2022	West Virginia Office of Laboratory Services	Centers for Disease Control and Prevention
EPI1992785	MP	United States	2022-Jan-11	EPI_ISL_10827247	A/West Virginia/02/2022	West Virginia Office of Laboratory Services	Centers for Disease Control and Prevention
EPI1992792	MP	United States	2022-Jan-21	EPI_ISL_10827248	A/West Virginia/03/2022	West Virginia Office of Laboratory Services	Centers for Disease Control and Prevention
EPI1992832	MP	United States	2022-Jan-13	EPI_ISL_10827368	A/New Jersey/02/2022	New Jersey Department of Health & Senior Services	Centers for Disease Control and Prevention
EPI1992840	MP	United States	2022-Jan-12	EPI_ISL_10827369	A/New Jersey/01/2022	New Jersey Department of Health & Senior Services	Centers for Disease Control and Prevention
EPI1992847	MP	United States	2022-Jan-18	EPI_ISL_10827376	A/New Jersey/03/2022	New Jersey Department of Health & Senior Services	Centers for Disease Control and Prevention
EPI1992856	MP	Russian Federation	2021-Nov-02	EPI_ISL_10827390	A/Vladivostok/3/2021	Ivanovsky Research Institute of Virology RAMS	Centers for Disease Control and Prevention
EPI1992862	MP	Ethiopia	2021-Aug-13	EPI_ISL_10827397	A/Ethiopia/3985/2021	Ethiopian Public Health Institute, National Influenza Laboratory	Centers for Disease Control and Prevention
EPI1993049	MP	United States	2022-Jan-31	EPI_ISL_10827678	A/Ohio/04/2022	Ohio Department of Health Laboratories	Centers for Disease Control and Prevention
EPI1993089	MP	United States	2022-Jan-18	EPI_ISL_10827699	A/Massachusetts/02/2022	Massachusetts Department of Public Health	Centers for Disease Control and Prevention
EPI1993105	MP	United States	2022-Jan-26	EPI_ISL_10827709	A/Delaware/06/2022	Delaware Public Health Lab	Centers for Disease Control and Prevention
EPI1993143	MP	United States	2022-Jan-18	EPI_ISL_10827736	A/Delaware/04/2022	Delaware Public Health Lab	Centers for Disease Control and Prevention
EPI1993168	MP	United States	2022-Jan-30	EPI_ISL_10827769	A/District Of Columbia/02/2022	DC Public Health Lab	Centers for Disease Control and Prevention
EPI1993199	MP	United States	2022-Jan-25	EPI_ISL_10828103	A/Delaware/05/2022	Delaware Public Health Lab	Centers for Disease Control and Prevention
EPI1993207	MP	United States	2022-Jan-17	EPI_ISL_10828105	A/Massachusetts/01/2022	Massachusetts Department of Public Health	Centers for Disease Control and Prevention
EPI1993247	MP	United States	2022-Feb-02	EPI_ISL_10828114	A/Pennsylvania/14/2022	Pennsylvania Department of Health	Centers for Disease Control and Prevention
EPI1993255	MP	United States	2022-Jan-24	EPI_ISL_10828121	A/New Jersey/04/2022	New Jersey Department of Health & Senior Services	Centers for Disease Control and Prevention
EPI1993271	MP	United States	2022-Feb-07	EPI_ISL_10828142	A/Rhode Island/09/2022	Rhode Island Department of Health	Centers for Disease Control and Prevention
EPI1993310	MP	United States	2022-Jan-31	EPI_ISL_10828158	A/Rhode Island/08/2022	Rhode Island Department of Health	Centers for Disease Control and Prevention
EPI1993318	MP	United States	2022-Jan-26	EPI_ISL_10828167	A/Rhode Island/07/2022	Rhode Island Department of Health	Centers for Disease Control and Prevention
EPI1993326	MP	United States	2022-Feb-04	EPI_ISL_10828178	A/Florida/05/2022	Florida Department of Health-Jacksonville	Centers for Disease Control and Prevention
EPI1993333	MP	United States	2022-Feb-07	EPI_ISL_10828185	A/Pennsylvania/16/2022	Pennsylvania Department of Health	Centers for Disease Control and Prevention
EPI1993341	MP	United States	2022-Feb-06	EPI_ISL_10828186	A/Pennsylvania/15/2022	Pennsylvania Department of Health	Centers for Disease Control and Prevention
EPI1993349	MP	United States	2022-Feb-08	EPI_ISL_10828187	A/South Dakota/07/2022	South Dakota Public Health Lab	Centers for Disease Control and Prevention
EPI1993357	MP	United States	2022-Feb-03	EPI_ISL_10828188	A/Wisconsin/07/2022	Wisconsin State Laboratory of Hygiene	Centers for Disease Control and Prevention
EPI1993364	MP	United States	2022-Feb-09	EPI_ISL_10828189	A/Mississippi/05/2022	Mississippi Public Health Laboratory	Centers for Disease Control and Prevention
EPI1993372	MP	United States	2022-Feb-09	EPI_ISL_10828199	A/Wisconsin/09/2022	Wisconsin State Laboratory of Hygiene	Centers for Disease Control and Prevention
EPI1993380	MP	United States	2022-Feb-07	EPI_ISL_10828210	A/Mississippi/04/2022	Mississippi Public Health Laboratory	Centers for Disease Control and Prevention
EPI1993388	MP	United States	2022-Jan-31	EPI_ISL_10828220	A/Kansas/08/2022	Kansas Department of Health and Environment	Centers for Disease Control and Prevention
EPI1993396	MP	United States	2022-Jan-26	EPI_ISL_10828232	A/Missouri/08/2022	Missouri Department. of Health & Senior Services	Centers for Disease Control and Prevention
EPI1993404	MP	United States	2022-Feb-01	EPI_ISL_10828242	A/Mississippi/03/2022	Mississippi Public Health Laboratory	Centers for Disease Control and Prevention
EPI1993420	MP	United States	2022-Feb-07	EPI_ISL_10828263	A/Wisconsin/08/2022	Wisconsin State Laboratory of Hygiene	Centers for Disease Control and Prevention
EPI1993428	MP	United States	2022-Jan-24	EPI_ISL_10828268	A/Missouri/07/2022	Missouri Department. of Health & Senior Services	Centers for Disease Control and Prevention
EPI1993436	MP	United States	2022-Jan-28	EPI_ISL_10828275	A/Kansas/07/2022	Kansas Department of Health and Environment	Centers for Disease Control and Prevention
EPI1993444	MP	United States	2022-Jan-18	EPI_ISL_10828276	A/Iowa/04/2022	Iowa State Hygienic Laboratory	Centers for Disease Control and Prevention
EPI1993452	MP	United States	2022-Jan-19	EPI_ISL_10828277	A/Iowa/05/2022	Iowa State Hygienic Laboratory	Centers for Disease Control and Prevention
EPI1993468	MP	United States	2022-Jan-26	EPI_ISL_10828292	A/Illinois/03/2022	Illinois Department of Public Health-Springfield	Centers for Disease Control and Prevention
EPI1993484	MP	United States	2022-Jan-27	EPI_ISL_10828300	A/Minnesota/07/2022	Minnesota Department of Health	Centers for Disease Control and Prevention
EPI1993491	MP	United States	2022-Feb-02	EPI_ISL_10828310	A/Minnesota/09/2022	Minnesota Department of Health	Centers for Disease Control and Prevention
EPI1993498	MP	United States	2022-Feb-10	EPI_ISL_10828321	A/South Dakota/09/2022	South Dakota Public Health Lab	Centers for Disease Control and Prevention
EPI1993506	MP	United States	2022-Jan-25	EPI_ISL_10828330	A/Illinois/01/2022	Illinois Department of Public Health-Springfield	Centers for Disease Control and Prevention
EPI1993514	MP	United States	2022-Jan-21	EPI_ISL_10828339	A/Iowa/06/2022	Iowa State Hygienic Laboratory	Centers for Disease Control and Prevention
EPI1993522	MP	United States	2022-Feb-09	EPI_ISL_10828340	A/South Dakota/08/2022	South Dakota Public Health Lab	Centers for Disease Control and Prevention
EPI1993530	MP	United States	2022-Jan-13	EPI_ISL_10828341	A/Missouri/06/2022	Missouri Department. of Health & Senior Services	Centers for Disease Control and Prevention
EPI1993538	MP	United States	2022-Jan-28	EPI_ISL_10828342	A/Minnesota/08/2022	Minnesota Department of Health	Centers for Disease Control and Prevention
EPI1993546	MP	United States	2022-Feb-01	EPI_ISL_10828349	A/Kansas/09/2022	Kansas Department of Health and Environment	Centers for Disease Control and Prevention
EPI1993554	MP	United States	2022-Jan-25	EPI_ISL_10828360	A/Illinois/02/2022	Illinois Department of Public Health-Springfield	Centers for Disease Control and Prevention
EPI1993562	MP	Kenya	2021-Dec-16	EPI_ISL_10828372	A/Kenya/109/2022	CDC-Kenya	Centers for Disease Control and Prevention
EPI1993570	MP	Kenya	2021-Dec-03	EPI_ISL_10828384	A/Kenya/110/2022	CDC-Kenya	Centers for Disease Control and Prevention
EPI1993578	MP	Bahrain	2021-Oct-06	EPI_ISL_10828429	A/Bahrain/9339/2021	Ministry of Health Bahrain	Centers for Disease Control and Prevention
EPI1993586	MP	India	2021-Sep-03	EPI_ISL_10828440	A/India/Aurangabad-QC-21_55/2021	National Institute of Virology	Centers for Disease Control and Prevention
EPI1993594	MP	India	2021-Oct-12	EPI_ISL_10828452	A/India/Pun-NIV60/2021	National Institute of Virology	Centers for Disease Control and Prevention
EPI1993602	MP	India	2021-Sep-11	EPI_ISL_10828453	A/India/Aurangabad-QC_21_57/2021	National Institute of Virology	Centers for Disease Control and Prevention
EPI1993610	MP	India	2021-Oct-04	EPI_ISL_10828454	A/India/Pun-NIV363402/2021	National Institute of Virology	Centers for Disease Control and Prevention
EPI1993618	MP	United States	2022-Jan-31	EPI_ISL_10828455	A/Colorado/05/2022	Colorado Department of Health Lab	Centers for Disease Control and Prevention
EPI1993626	MP	India	2021-Sep-29	EPI_ISL_10828456	A/India/1492/2021	National Institute of Virology	Centers for Disease Control and Prevention
EPI1993634	MP	India	2021-Oct-12	EPI_ISL_10828462	A/India/Aurangabad-QC_21_59/2021	National Institute of Virology	Centers for Disease Control and Prevention
EPI1993642	MP	India	2021-Sep-15	EPI_ISL_10828474	A/India/Aurangabad-QC_21_58/2021	National Institute of Virology	Centers for Disease Control and Prevention
EPI1993650	MP	United States	2022-Jan-26	EPI_ISL_10828486	A/Colorado/04/2022	Colorado Department of Health Lab	Centers for Disease Control and Prevention
EPI1993658	MP	India	2021-Sep-23	EPI_ISL_10828495	A/India/AndhraPradesh-QC_21_67/2021	National Institute of Virology	Centers for Disease Control and Prevention
EPI1993666	MP	United States	2022-Jan-25	EPI_ISL_10828506	A/Colorado/03/2022	Colorado Department of Health Lab	Centers for Disease Control and Prevention
EPI1993674	MP	India	2021-Jul-20	EPI_ISL_10828517	A/India/Lucknow-QC_21_124/2021	National Institute of Virology	Centers for Disease Control and Prevention
EPI1993682	MP	India	2021-Aug-25	EPI_ISL_10828529	A/India/2153/2021	National Institute of Virology	Centers for Disease Control and Prevention
EPI1993690	MP	Niger	2021-Dec-14	EPI_ISL_10828540	A/Niger/10209/2021	Centre de Recherche Medicale et Sanitaire (CERMES)	Centers for Disease Control and Prevention
EPI1993698	MP	Niger	2022-Jan-06	EPI_ISL_10828548	A/Niger/10307/2022	Centre de Recherche Medicale et Sanitaire (CERMES)	Centers for Disease Control and Prevention
EPI1993706	MP	Niger	2022-Jan-06	EPI_ISL_10828549	A/Niger/10322/2022	Centre de Recherche Medicale et Sanitaire (CERMES)	Centers for Disease Control and Prevention
EPI1993713	MP	Niger	2021-Nov-25	EPI_ISL_10828550	A/Niger/10111/2021	Centre de Recherche Medicale et Sanitaire (CERMES)	Centers for Disease Control and Prevention
EPI1993721	MP	Niger	2021-Dec-10	EPI_ISL_10828551	A/Niger/10188/2021	Centre de Recherche Medicale et Sanitaire (CERMES)	Centers for Disease Control and Prevention
EPI1993729	MP	Niger	2022-Jan-13	EPI_ISL_10828552	A/Niger/10289/2022	Centre de Recherche Medicale et Sanitaire (CERMES)	Centers for Disease Control and Prevention
EPI1993737	MP	Niger	2022-Jan-12	EPI_ISL_10828561	A/Niger/10380/2022	Centre de Recherche Medicale et Sanitaire (CERMES)	Centers for Disease Control and Prevention
EPI1993745	MP	Niger	2021-Dec-21	EPI_ISL_10828573	A/Niger/10238/2021	Centre de Recherche Medicale et Sanitaire (CERMES)	Centers for Disease Control and Prevention
EPI1993753	MP	Niger	2021-Nov-04	EPI_ISL_10828585	A/Niger/10021/2021	Centre de Recherche Medicale et Sanitaire (CERMES)	Centers for Disease Control and Prevention
EPI1993761	MP	Niger	2021-Nov-26	EPI_ISL_10828595	A/Niger/10136/2021	Centre de Recherche Medicale et Sanitaire (CERMES)	Centers for Disease Control and Prevention
EPI1993773	MP	Brazil	2021-Dec-22	EPI_ISL_10828627	A/Maranhao/181356-IEC/2021	LACEN/MA - Laboratório Central de Saúde Pública do Maranhão	Evandro Chagas Institute	Mirleide, Cordeiro dos Santos; Jessylene, de Almeida Ferreira; Luana, Soares Barbagelata; Rayssa, Layna da Silva Bedran; Delana, Andreza Melo Bezerra; Dielle, Monteiro Teixeira; Patrícia, dos Santos Lobo; Kenny, da Costa Pinheiro; Jedson, Ferreira Cardoso; Luana, da Silva Soares
EPI1993781	MP	Brazil	2021-Dec-22	EPI_ISL_10828774	A/Maranhao/181360-IEC/2021	LACEN/MA - Laboratório Central de Saúde Pública do Maranhão	Evandro Chagas Institute	Mirleide, Cordeiro dos Santos; Jessylene, de Almeida Ferreira; Luana, Soares Barbagelata; Rayssa, Layna da Silva Bedran; Delana, Andreza Melo Bezerra; Dielle, Monteiro Teixeira; Patrícia, dos Santos Lobo; Kenny, da Costa Pinheiro; Jedson, Ferreira Cardoso; Luana, da Silva Soares
EPI1993800	MP	Brazil	2021-Dec-06	EPI_ISL_10829218	A/Paraiba/181426-IEC/2021	LACEN/PB - Laboratório Central de Saúde Pública da Paraíba	Evandro Chagas Institute	Mirleide, Cordeiro dos Santos; Jessylene, de Almeida Ferreira; Luana, Soares Barbagelata; Rayssa, Layna da Silva Bedran; Delana, Andreza Melo Bezerra; Dielle, Monteiro Teixeira; Patrícia, dos Santos Lobo; Kenny, da Costa Pinheiro; Jedson, Ferreira Cardoso; Luana, da Silva Soares
EPI1993808	MP	Brazil	2021-Sep-20	EPI_ISL_10830704	A/Paraiba/181445-IEC/2021	LACEN/PB - Laboratório Central de Saúde Pública da Paraíba	Evandro Chagas Institute	Mirleide, Cordeiro dos Santos; Jessylene, de Almeida Ferreira; Luana, Soares Barbagelata; Rayssa, Layna da Silva Bedran; Delana, Andreza Melo Bezerra; Dielle, Monteiro Teixeira; Patrícia, dos Santos Lobo; Kenny, da Costa Pinheiro; Jedson, Ferreira Cardoso; Luana, da Silva Soares
EPI1993816	MP	Brazil	2021-Dec-23	EPI_ISL_10830989	A/Paraiba/181452-IEC/2021	LACEN/PB - Laboratório Central de Saúde Pública da Paraíba	Evandro Chagas Institute	Mirleide, Cordeiro dos Santos; Jessylene, de Almeida Ferreira; Luana, Soares Barbagelata; Rayssa, Layna da Silva Bedran; Delana, Andreza Melo Bezerra; Dielle, Monteiro Teixeira; Patrícia, dos Santos Lobo; Kenny, da Costa Pinheiro; Jedson, Ferreira Cardoso; Luana, da Silva Soares
EPI1993824	MP	Brazil	2021-Dec-29	EPI_ISL_10831211	A/Paraiba/181456-IEC/2021	LACEN/PB - Laboratório Central de Saúde Pública da Paraíba	Evandro Chagas Institute	Mirleide, Cordeiro dos Santos; Jessylene, de Almeida Ferreira; Luana, Soares Barbagelata; Rayssa, Layna da Silva Bedran; Delana, Andreza Melo Bezerra; Dielle, Monteiro Teixeira; Patrícia, dos Santos Lobo; Kenny, da Costa Pinheiro; Jedson, Ferreira Cardoso; Luana, da Silva Soares
EPI1993832	MP	Brazil	2022-Jan-05	EPI_ISL_10832979	A/Paraiba/181464-IEC/2022	LACEN/PB - Laboratório Central de Saúde Pública da Paraíba	Evandro Chagas Institute	Mirleide, Cordeiro dos Santos; Jessylene, de Almeida Ferreira; Luana, Soares Barbagelata; Rayssa, Layna da Silva Bedran; Delana, Andreza Melo Bezerra; Dielle, Monteiro Teixeira; Patrícia, dos Santos Lobo; Kenny, da Costa Pinheiro; Jedson, Ferreira Cardoso; Luana, da Silva Soares
EPI1993840	MP	Brazil	2022-Jan-03	EPI_ISL_10833292	A/Paraiba/181465-IEC/2022	LACEN/PB - Laboratório Central de Saúde Pública da Paraíba	Evandro Chagas Institute	Mirleide, Cordeiro dos Santos; Jessylene, de Almeida Ferreira; Luana, Soares Barbagelata; Rayssa, Layna da Silva Bedran; Delana, Andreza Melo Bezerra; Dielle, Monteiro Teixeira; Patrícia, dos Santos Lobo; Kenny, da Costa Pinheiro; Jedson, Ferreira Cardoso; Luana, da Silva Soares
EPI1993879	MP	United States	2021-Dec-17	EPI_ISL_10862621	A/Colorado/12584/2021	U.S. Air Force School of Aerospace Medicine	U.S. Air Force School of Aerospace Medicine	Gruner, W.E., Muehleman, D.M., Fries, A.C., Garrett, C.M., Hanson, J.F., DeMarcus, L.S., Sjoberg, P.A., Wasik, P.M., Robbins, A.S., Macias, E.A., Shaw, K.B., Selent, M.U.
EPI1993887	MP	United States	2021-Dec-23	EPI_ISL_10862648	A/Colorado/12585/2021	U.S. Air Force School of Aerospace Medicine	U.S. Air Force School of Aerospace Medicine	Gruner, W.E., Muehleman, D.M., Fries, A.C., Garrett, C.M., Hanson, J.F., DeMarcus, L.S., Sjoberg, P.A., Wasik, P.M., Robbins, A.S., Macias, E.A., Shaw, K.B., Selent, M.U.
EPI1993895	MP	United States	2021-Dec-29	EPI_ISL_10862666	A/Florida/12586/2021	U.S. Air Force School of Aerospace Medicine	U.S. Air Force School of Aerospace Medicine	Gruner, W.E., Muehleman, D.M., Fries, A.C., Garrett, C.M., Hanson, J.F., DeMarcus, L.S., Sjoberg, P.A., Wasik, P.M., Robbins, A.S., Macias, E.A., Shaw, K.B., Selent, M.U.
EPI1993902	MP	United States	2022-Jan-06	EPI_ISL_10862680	A/Florida/12587/2022	U.S. Air Force School of Aerospace Medicine	U.S. Air Force School of Aerospace Medicine	Gruner, W.E., Muehleman, D.M., Fries, A.C., Garrett, C.M., Hanson, J.F., DeMarcus, L.S., Sjoberg, P.A., Wasik, P.M., Robbins, A.S., Macias, E.A., Shaw, K.B., Selent, M.U.
EPI1993906	MP	United States	2022-Jan-06	EPI_ISL_10862681	A/Florida/12588/2022	U.S. Air Force School of Aerospace Medicine	U.S. Air Force School of Aerospace Medicine	Gruner, W.E., Muehleman, D.M., Fries, A.C., Garrett, C.M., Hanson, J.F., DeMarcus, L.S., Sjoberg, P.A., Wasik, P.M., Robbins, A.S., Macias, E.A., Shaw, K.B., Selent, M.U.
EPI1993914	MP	United States	2021-Dec-28	EPI_ISL_10862682	A/Florida/12589/2021	U.S. Air Force School of Aerospace Medicine	U.S. Air Force School of Aerospace Medicine	Gruner, W.E., Muehleman, D.M., Fries, A.C., Garrett, C.M., Hanson, J.F., DeMarcus, L.S., Sjoberg, P.A., Wasik, P.M., Robbins, A.S., Macias, E.A., Shaw, K.B., Selent, M.U.
EPI1993922	MP	United States	2022-Jan-07	EPI_ISL_10862683	A/Florida/12590/2022	U.S. Air Force School of Aerospace Medicine	U.S. Air Force School of Aerospace Medicine	Gruner, W.E., Muehleman, D.M., Fries, A.C., Garrett, C.M., Hanson, J.F., DeMarcus, L.S., Sjoberg, P.A., Wasik, P.M., Robbins, A.S., Macias, E.A., Shaw, K.B., Selent, M.U.
EPI1993930	MP	United States	2022-Jan-10	EPI_ISL_10862693	A/Florida/12591/2022	U.S. Air Force School of Aerospace Medicine	U.S. Air Force School of Aerospace Medicine	Gruner, W.E., Muehleman, D.M., Fries, A.C., Garrett, C.M., Hanson, J.F., DeMarcus, L.S., Sjoberg, P.A., Wasik, P.M., Robbins, A.S., Macias, E.A., Shaw, K.B., Selent, M.U.
EPI1993938	MP	United States	2022-Jan-10	EPI_ISL_10862719	A/Florida/12592/2022	U.S. Air Force School of Aerospace Medicine	U.S. Air Force School of Aerospace Medicine	Gruner, W.E., Muehleman, D.M., Fries, A.C., Garrett, C.M., Hanson, J.F., DeMarcus, L.S., Sjoberg, P.A., Wasik, P.M., Robbins, A.S., Macias, E.A., Shaw, K.B., Selent, M.U.
EPI1993944	MP	United States	2022-Jan-09	EPI_ISL_10862723	A/Missouri/12593/2022	U.S. Air Force School of Aerospace Medicine	U.S. Air Force School of Aerospace Medicine	Gruner, W.E., Muehleman, D.M., Fries, A.C., Garrett, C.M., Hanson, J.F., DeMarcus, L.S., Sjoberg, P.A., Wasik, P.M., Robbins, A.S., Macias, E.A., Shaw, K.B., Selent, M.U.
EPI1993952	MP	United States	2022-Jan-28	EPI_ISL_10862724	A/Missouri/12594/2022	U.S. Air Force School of Aerospace Medicine	U.S. Air Force School of Aerospace Medicine	Gruner, W.E., Muehleman, D.M., Fries, A.C., Garrett, C.M., Hanson, J.F., DeMarcus, L.S., Sjoberg, P.A., Wasik, P.M., Robbins, A.S., Macias, E.A., Shaw, K.B., Selent, M.U.
EPI1993960	MP	United States	2022-Jan-28	EPI_ISL_10862725	A/Missouri/12595/2022	U.S. Air Force School of Aerospace Medicine	U.S. Air Force School of Aerospace Medicine	Gruner, W.E., Muehleman, D.M., Fries, A.C., Garrett, C.M., Hanson, J.F., DeMarcus, L.S., Sjoberg, P.A., Wasik, P.M., Robbins, A.S., Macias, E.A., Shaw, K.B., Selent, M.U.
EPI1993968	MP	United States	2022-Jan-13	EPI_ISL_10862726	A/Nebraska/12596/2022	U.S. Air Force School of Aerospace Medicine	U.S. Air Force School of Aerospace Medicine	Gruner, W.E., Muehleman, D.M., Fries, A.C., Garrett, C.M., Hanson, J.F., DeMarcus, L.S., Sjoberg, P.A., Wasik, P.M., Robbins, A.S., Macias, E.A., Shaw, K.B., Selent, M.U.
EPI1993976	MP	United States	2022-Jan-25	EPI_ISL_10862733	A/Nebraska/12597/2022	U.S. Air Force School of Aerospace Medicine	U.S. Air Force School of Aerospace Medicine	Gruner, W.E., Muehleman, D.M., Fries, A.C., Garrett, C.M., Hanson, J.F., DeMarcus, L.S., Sjoberg, P.A., Wasik, P.M., Robbins, A.S., Macias, E.A., Shaw, K.B., Selent, M.U.
EPI1993984	MP	United States	2022-Jan-13	EPI_ISL_10862737	A/New York/12598/2022	U.S. Air Force School of Aerospace Medicine	U.S. Air Force School of Aerospace Medicine	Gruner, W.E., Muehleman, D.M., Fries, A.C., Garrett, C.M., Hanson, J.F., DeMarcus, L.S., Sjoberg, P.A., Wasik, P.M., Robbins, A.S., Macias, E.A., Shaw, K.B., Selent, M.U.
EPI1993992	MP	United States	2022-Jan-31	EPI_ISL_10862750	A/North Dakota/12599/2022	U.S. Air Force School of Aerospace Medicine	U.S. Air Force School of Aerospace Medicine	Gruner, W.E., Muehleman, D.M., Fries, A.C., Garrett, C.M., Hanson, J.F., DeMarcus, L.S., Sjoberg, P.A., Wasik, P.M., Robbins, A.S., Macias, E.A., Shaw, K.B., Selent, M.U.
EPI1994000	MP	United States	2022-Jan-31	EPI_ISL_10862751	A/North Dakota/12600/2022	U.S. Air Force School of Aerospace Medicine	U.S. Air Force School of Aerospace Medicine	Gruner, W.E., Muehleman, D.M., Fries, A.C., Garrett, C.M., Hanson, J.F., DeMarcus, L.S., Sjoberg, P.A., Wasik, P.M., Robbins, A.S., Macias, E.A., Shaw, K.B., Selent, M.U.
EPI1994008	MP	United States	2022-Jan-06	EPI_ISL_10862752	A/North Dakota/12601/2022	U.S. Air Force School of Aerospace Medicine	U.S. Air Force School of Aerospace Medicine	Gruner, W.E., Muehleman, D.M., Fries, A.C., Garrett, C.M., Hanson, J.F., DeMarcus, L.S., Sjoberg, P.A., Wasik, P.M., Robbins, A.S., Macias, E.A., Shaw, K.B., Selent, M.U.
EPI1994016	MP	United States	2022-Jan-07	EPI_ISL_10862753	A/North Dakota/12602/2022	U.S. Air Force School of Aerospace Medicine	U.S. Air Force School of Aerospace Medicine	Gruner, W.E., Muehleman, D.M., Fries, A.C., Garrett, C.M., Hanson, J.F., DeMarcus, L.S., Sjoberg, P.A., Wasik, P.M., Robbins, A.S., Macias, E.A., Shaw, K.B., Selent, M.U.
EPI1994024	MP	United States	2022-Jan-10	EPI_ISL_10862757	A/North Dakota/12603/2022	U.S. Air Force School of Aerospace Medicine	U.S. Air Force School of Aerospace Medicine	Gruner, W.E., Muehleman, D.M., Fries, A.C., Garrett, C.M., Hanson, J.F., DeMarcus, L.S., Sjoberg, P.A., Wasik, P.M., Robbins, A.S., Macias, E.A., Shaw, K.B., Selent, M.U.
EPI1994031	MP	United States	2022-Jan-07	EPI_ISL_10862758	A/North Dakota/12604/2022	U.S. Air Force School of Aerospace Medicine	U.S. Air Force School of Aerospace Medicine	Gruner, W.E., Muehleman, D.M., Fries, A.C., Garrett, C.M., Hanson, J.F., DeMarcus, L.S., Sjoberg, P.A., Wasik, P.M., Robbins, A.S., Macias, E.A., Shaw, K.B., Selent, M.U.
EPI1994038	MP	United States	2022-Jan-10	EPI_ISL_10862810	A/North Dakota/12605/2022	U.S. Air Force School of Aerospace Medicine	U.S. Air Force School of Aerospace Medicine	Gruner, W.E., Muehleman, D.M., Fries, A.C., Garrett, C.M., Hanson, J.F., DeMarcus, L.S., Sjoberg, P.A., Wasik, P.M., Robbins, A.S., Macias, E.A., Shaw, K.B., Selent, M.U.
EPI1994045	MP	United States	2022-Jan-10	EPI_ISL_10862834	A/North Dakota/12607/2022	U.S. Air Force School of Aerospace Medicine	U.S. Air Force School of Aerospace Medicine	Gruner, W.E., Muehleman, D.M., Fries, A.C., Garrett, C.M., Hanson, J.F., DeMarcus, L.S., Sjoberg, P.A., Wasik, P.M., Robbins, A.S., Macias, E.A., Shaw, K.B., Selent, M.U.
EPI1994053	MP	United States	2022-Jan-13	EPI_ISL_10862861	A/North Dakota/12608/2022	U.S. Air Force School of Aerospace Medicine	U.S. Air Force School of Aerospace Medicine	Gruner, W.E., Muehleman, D.M., Fries, A.C., Garrett, C.M., Hanson, J.F., DeMarcus, L.S., Sjoberg, P.A., Wasik, P.M., Robbins, A.S., Macias, E.A., Shaw, K.B., Selent, M.U.
EPI1994061	MP	United States	2022-Jan-13	EPI_ISL_10862886	A/North Dakota/12609/2022	U.S. Air Force School of Aerospace Medicine	U.S. Air Force School of Aerospace Medicine	Gruner, W.E., Muehleman, D.M., Fries, A.C., Garrett, C.M., Hanson, J.F., DeMarcus, L.S., Sjoberg, P.A., Wasik, P.M., Robbins, A.S., Macias, E.A., Shaw, K.B., Selent, M.U.
EPI1994069	MP	United States	2022-Jan-13	EPI_ISL_10862912	A/North Dakota/12610/2022	U.S. Air Force School of Aerospace Medicine	U.S. Air Force School of Aerospace Medicine	Gruner, W.E., Muehleman, D.M., Fries, A.C., Garrett, C.M., Hanson, J.F., DeMarcus, L.S., Sjoberg, P.A., Wasik, P.M., Robbins, A.S., Macias, E.A., Shaw, K.B., Selent, M.U.
EPI1994077	MP	United States	2022-Jan-18	EPI_ISL_10862939	A/North Dakota/12611/2022	U.S. Air Force School of Aerospace Medicine	U.S. Air Force School of Aerospace Medicine	Gruner, W.E., Muehleman, D.M., Fries, A.C., Garrett, C.M., Hanson, J.F., DeMarcus, L.S., Sjoberg, P.A., Wasik, P.M., Robbins, A.S., Macias, E.A., Shaw, K.B., Selent, M.U.
EPI1994085	MP	United States	2022-Jan-19	EPI_ISL_10862956	A/North Dakota/12612/2022	U.S. Air Force School of Aerospace Medicine	U.S. Air Force School of Aerospace Medicine	Gruner, W.E., Muehleman, D.M., Fries, A.C., Garrett, C.M., Hanson, J.F., DeMarcus, L.S., Sjoberg, P.A., Wasik, P.M., Robbins, A.S., Macias, E.A., Shaw, K.B., Selent, M.U.
EPI1994093	MP	United States	2022-Jan-19	EPI_ISL_10862957	A/North Dakota/12613/2022	U.S. Air Force School of Aerospace Medicine	U.S. Air Force School of Aerospace Medicine	Gruner, W.E., Muehleman, D.M., Fries, A.C., Garrett, C.M., Hanson, J.F., DeMarcus, L.S., Sjoberg, P.A., Wasik, P.M., Robbins, A.S., Macias, E.A., Shaw, K.B., Selent, M.U.
EPI1994101	MP	United States	2022-Jan-19	EPI_ISL_10862958	A/North Dakota/12614/2022	U.S. Air Force School of Aerospace Medicine	U.S. Air Force School of Aerospace Medicine	Gruner, W.E., Muehleman, D.M., Fries, A.C., Garrett, C.M., Hanson, J.F., DeMarcus, L.S., Sjoberg, P.A., Wasik, P.M., Robbins, A.S., Macias, E.A., Shaw, K.B., Selent, M.U.
EPI1994109	MP	United States	2022-Jan-18	EPI_ISL_10862959	A/North Dakota/12615/2022	U.S. Air Force School of Aerospace Medicine	U.S. Air Force School of Aerospace Medicine	Gruner, W.E., Muehleman, D.M., Fries, A.C., Garrett, C.M., Hanson, J.F., DeMarcus, L.S., Sjoberg, P.A., Wasik, P.M., Robbins, A.S., Macias, E.A., Shaw, K.B., Selent, M.U.
EPI1994113	MP	United States	2022-Jan-20	EPI_ISL_10862960	A/North Dakota/12616/2022	U.S. Air Force School of Aerospace Medicine	U.S. Air Force School of Aerospace Medicine	Gruner, W.E., Muehleman, D.M., Fries, A.C., Garrett, C.M., Hanson, J.F., DeMarcus, L.S., Sjoberg, P.A., Wasik, P.M., Robbins, A.S., Macias, E.A., Shaw, K.B., Selent, M.U.
EPI1994118	MP	United States	2022-Jan-24	EPI_ISL_10862961	A/North Dakota/12617/2022	U.S. Air Force School of Aerospace Medicine	U.S. Air Force School of Aerospace Medicine	Gruner, W.E., Muehleman, D.M., Fries, A.C., Garrett, C.M., Hanson, J.F., DeMarcus, L.S., Sjoberg, P.A., Wasik, P.M., Robbins, A.S., Macias, E.A., Shaw, K.B., Selent, M.U.
EPI1994126	MP	United States	2022-Jan-25	EPI_ISL_10862963	A/North Dakota/12618/2022	U.S. Air Force School of Aerospace Medicine	U.S. Air Force School of Aerospace Medicine	Gruner, W.E., Muehleman, D.M., Fries, A.C., Garrett, C.M., Hanson, J.F., DeMarcus, L.S., Sjoberg, P.A., Wasik, P.M., Robbins, A.S., Macias, E.A., Shaw, K.B., Selent, M.U.
EPI1994134	MP	United States	2022-Jan-27	EPI_ISL_10862964	A/North Dakota/12619/2022	U.S. Air Force School of Aerospace Medicine	U.S. Air Force School of Aerospace Medicine	Gruner, W.E., Muehleman, D.M., Fries, A.C., Garrett, C.M., Hanson, J.F., DeMarcus, L.S., Sjoberg, P.A., Wasik, P.M., Robbins, A.S., Macias, E.A., Shaw, K.B., Selent, M.U.
EPI1994142	MP	United States	2022-Jan-27	EPI_ISL_10862965	A/North Dakota/12620/2022	U.S. Air Force School of Aerospace Medicine	U.S. Air Force School of Aerospace Medicine	Gruner, W.E., Muehleman, D.M., Fries, A.C., Garrett, C.M., Hanson, J.F., DeMarcus, L.S., Sjoberg, P.A., Wasik, P.M., Robbins, A.S., Macias, E.A., Shaw, K.B., Selent, M.U.
EPI1994150	MP	United States	2022-Jan-27	EPI_ISL_10862972	A/North Dakota/12621/2022	U.S. Air Force School of Aerospace Medicine	U.S. Air Force School of Aerospace Medicine	Gruner, W.E., Muehleman, D.M., Fries, A.C., Garrett, C.M., Hanson, J.F., DeMarcus, L.S., Sjoberg, P.A., Wasik, P.M., Robbins, A.S., Macias, E.A., Shaw, K.B., Selent, M.U.
EPI1994158	MP	United States	2022-Jan-07	EPI_ISL_10862985	A/Oklahoma/12622/2022	U.S. Air Force School of Aerospace Medicine	U.S. Air Force School of Aerospace Medicine	Gruner, W.E., Muehleman, D.M., Fries, A.C., Garrett, C.M., Hanson, J.F., DeMarcus, L.S., Sjoberg, P.A., Wasik, P.M., Robbins, A.S., Macias, E.A., Shaw, K.B., Selent, M.U.
EPI1994166	MP	United States	2022-Jan-18	EPI_ISL_10862986	A/Oklahoma/12623/2022	U.S. Air Force School of Aerospace Medicine	U.S. Air Force School of Aerospace Medicine	Gruner, W.E., Muehleman, D.M., Fries, A.C., Garrett, C.M., Hanson, J.F., DeMarcus, L.S., Sjoberg, P.A., Wasik, P.M., Robbins, A.S., Macias, E.A., Shaw, K.B., Selent, M.U.
EPI1994174	MP	United States	2022-Jan-25	EPI_ISL_10862987	A/Oklahoma/12624/2022	U.S. Air Force School of Aerospace Medicine	U.S. Air Force School of Aerospace Medicine	Gruner, W.E., Muehleman, D.M., Fries, A.C., Garrett, C.M., Hanson, J.F., DeMarcus, L.S., Sjoberg, P.A., Wasik, P.M., Robbins, A.S., Macias, E.A., Shaw, K.B., Selent, M.U.
EPI1994182	MP	United States	2022-Jan-24	EPI_ISL_10862988	A/Oklahoma/12625/2022	U.S. Air Force School of Aerospace Medicine	U.S. Air Force School of Aerospace Medicine	Gruner, W.E., Muehleman, D.M., Fries, A.C., Garrett, C.M., Hanson, J.F., DeMarcus, L.S., Sjoberg, P.A., Wasik, P.M., Robbins, A.S., Macias, E.A., Shaw, K.B., Selent, M.U.
EPI1994190	MP	United States	2021-Dec-30	EPI_ISL_10862989	A/South Carolina/12626/2021	U.S. Air Force School of Aerospace Medicine	U.S. Air Force School of Aerospace Medicine	Gruner, W.E., Muehleman, D.M., Fries, A.C., Garrett, C.M., Hanson, J.F., DeMarcus, L.S., Sjoberg, P.A., Wasik, P.M., Robbins, A.S., Macias, E.A., Shaw, K.B., Selent, M.U.
EPI1994198	MP	United States	2022-Jan-04	EPI_ISL_10862998	A/South Carolina/12627/2022	U.S. Air Force School of Aerospace Medicine	U.S. Air Force School of Aerospace Medicine	Gruner, W.E., Muehleman, D.M., Fries, A.C., Garrett, C.M., Hanson, J.F., DeMarcus, L.S., Sjoberg, P.A., Wasik, P.M., Robbins, A.S., Macias, E.A., Shaw, K.B., Selent, M.U.
EPI1994206	MP	United States	2022-Jan-18	EPI_ISL_10863013	A/South Carolina/12628/2022	U.S. Air Force School of Aerospace Medicine	U.S. Air Force School of Aerospace Medicine	Gruner, W.E., Muehleman, D.M., Fries, A.C., Garrett, C.M., Hanson, J.F., DeMarcus, L.S., Sjoberg, P.A., Wasik, P.M., Robbins, A.S., Macias, E.A., Shaw, K.B., Selent, M.U.
EPI1994214	MP	United States	2022-Jan-21	EPI_ISL_10863025	A/South Carolina/12629/2022	U.S. Air Force School of Aerospace Medicine	U.S. Air Force School of Aerospace Medicine	Gruner, W.E., Muehleman, D.M., Fries, A.C., Garrett, C.M., Hanson, J.F., DeMarcus, L.S., Sjoberg, P.A., Wasik, P.M., Robbins, A.S., Macias, E.A., Shaw, K.B., Selent, M.U.
EPI1994221	MP	United Kingdom	2022-Jan-04	EPI_ISL_10863037	A/United Kingdom/12630/2022	U.S. Air Force School of Aerospace Medicine	U.S. Air Force School of Aerospace Medicine	Gruner, W.E., Muehleman, D.M., Fries, A.C., Garrett, C.M., Hanson, J.F., DeMarcus, L.S., Sjoberg, P.A., Wasik, P.M., Robbins, A.S., Macias, E.A., Shaw, K.B., Selent, M.U.
EPI1994229	MP	United States	2021-Dec-05	EPI_ISL_10863049	A/Washington/12631/2021	U.S. Air Force School of Aerospace Medicine	U.S. Air Force School of Aerospace Medicine	Gruner, W.E., Muehleman, D.M., Fries, A.C., Garrett, C.M., Hanson, J.F., DeMarcus, L.S., Sjoberg, P.A., Wasik, P.M., Robbins, A.S., Macias, E.A., Shaw, K.B., Selent, M.U.
EPI1994288	MP	Brazil	2021-Dec-22	EPI_ISL_10866404	A/Paraiba/181473-IEC/2021	LACEN/PB - Laboratório Central de Saúde Pública da Paraíba	Evandro Chagas Institute	Mirleide, Cordeiro dos Santos; Jessylene, de Almeida Ferreira; Luana, Soares Barbagelata; Rayssa, Layna da Silva Bedran; Delana, Andreza Melo Bezerra; Dielle, Monteiro Teixeira; Patrícia, dos Santos Lobo; Kenny, da Costa Pinheiro; Jedson, Ferreira Cardoso; Luana, da Silva Soares
EPI1994535	MP	Netherlands	2022-Mar-03	EPI_ISL_10945208	A/Netherlands/10156/2022	National Institute for Public Health and the Environment (RIVM)	National Institute for Public Health and the Environment (RIVM)	A,Meijer; L,Wijsman; S, vd Brink
EPI1994543	MP	Netherlands	2022-Mar-02	EPI_ISL_10945211	A/Netherlands/10157/2022	National Institute for Public Health and the Environment (RIVM)	National Institute for Public Health and the Environment (RIVM)	A,Meijer; L,Wijsman; S, vd Brink
EPI1994558	MP	Netherlands	2022-Mar-04	EPI_ISL_10945215	A/Netherlands/10159/2022	National Institute for Public Health and the Environment (RIVM)	National Institute for Public Health and the Environment (RIVM)	A,Meijer; L,Wijsman; S, vd Brink
EPI1994635	MP	Netherlands	2022-Feb-26	EPI_ISL_10945286	A/Netherlands/10134/2022	Academic Medical Center, University of Amsterdam	National Institute for Public Health and the Environment (RIVM)	A,Meijer; L,Wijsman; S, vd Brink
EPI1994639	MP	Netherlands	2022-Feb-26	EPI_ISL_10945287	A/Netherlands/10135/2022	Academic Medical Center, University of Amsterdam	National Institute for Public Health and the Environment (RIVM)	A,Meijer; L,Wijsman; S, vd Brink
EPI1994646	MP	Netherlands	2022-Feb-24	EPI_ISL_10945288	A/Netherlands/10136/2022	Academic Medical Center, University of Amsterdam	National Institute for Public Health and the Environment (RIVM)	A,Meijer; L,Wijsman; S, vd Brink
EPI1994654	MP	Netherlands	2022-Feb-25	EPI_ISL_10945291	A/Netherlands/10137/2022	Noordwest Ziekenhuisgroep	National Institute for Public Health and the Environment (RIVM)	A,Meijer; L,Wijsman; S, vd Brink
EPI1994668	MP	Netherlands	2022-Feb-14	EPI_ISL_10945298	A/Netherlands/10139/2022	OLVG Lab BV	National Institute for Public Health and the Environment (RIVM)	A,Meijer; L,Wijsman; S, vd Brink
EPI1994683	MP	Netherlands	2022-Feb-18	EPI_ISL_10945303	A/Netherlands/10141/2022	OLVG Lab BV	National Institute for Public Health and the Environment (RIVM)	A,Meijer; L,Wijsman; S, vd Brink
EPI1994690	MP	Netherlands	2022-Feb-22	EPI_ISL_10945319	A/Netherlands/10142/2022	OLVG Lab BV	National Institute for Public Health and the Environment (RIVM)	A,Meijer; L,Wijsman; S, vd Brink
EPI1994706	MP	Netherlands	2022-Feb-22	EPI_ISL_10945331	A/Netherlands/10144/2022	OLVG Lab BV	National Institute for Public Health and the Environment (RIVM)	A,Meijer; L,Wijsman; S, vd Brink
EPI1994714	MP	Netherlands	2022-Feb-26	EPI_ISL_10945365	A/Netherlands/10145/2022	OLVG Lab BV	National Institute for Public Health and the Environment (RIVM)	A,Meijer; L,Wijsman; S, vd Brink
EPI1994752	MP	Netherlands	2022-Feb-28	EPI_ISL_10945398	A/Netherlands/10150/2022	Groene Hart Ziekenhuis	National Institute for Public Health and the Environment (RIVM)	A,Meijer; L,Wijsman; S, vd Brink
EPI1994799	MP	Netherlands	2022-Mar-01	EPI_ISL_10945420	A/Netherlands/10109/2022	PAMM	National Institute for Public Health and the Environment (RIVM)	A,Meijer; L,Wijsman; S, vd Brink
EPI1994807	MP	Netherlands	2022-Mar-01	EPI_ISL_10945421	A/Netherlands/10110/2022	PAMM	National Institute for Public Health and the Environment (RIVM)	A,Meijer; L,Wijsman; S, vd Brink
EPI1994861	MP	Netherlands	2022-Mar-01	EPI_ISL_10945449	A/Netherlands/10119/2022	Haga Ziekenhuis	National Institute for Public Health and the Environment (RIVM)	A,Meijer; L,Wijsman; S, vd Brink
EPI1994868	MP	Netherlands	2022-Mar-02	EPI_ISL_10945461	A/Netherlands/10121/2022	PAMM	National Institute for Public Health and the Environment (RIVM)	A,Meijer; L,Wijsman; S, vd Brink
EPI1994876	MP	Netherlands	2022-Mar-02	EPI_ISL_10945471	A/Netherlands/10122/2022	PAMM	National Institute for Public Health and the Environment (RIVM)	A,Meijer; L,Wijsman; S, vd Brink
EPI1994911	MP	Netherlands	2022-Feb-09	EPI_ISL_10945483	A/Netherlands/10162/2022	National Institute for Public Health and the Environment (RIVM)	National Institute for Public Health and the Environment (RIVM)	A,Meijer; L,Wijsman; S, vd Brink
EPI1994919	MP	Netherlands	2022-Feb-20	EPI_ISL_10945504	A/Netherlands/10163/2022	National Institute for Public Health and the Environment (RIVM)	National Institute for Public Health and the Environment (RIVM)	A,Meijer; L,Wijsman; S, vd Brink
EPI1994934	MP	Netherlands	2022-Feb-22	EPI_ISL_10945522	A/Netherlands/10105/2022	National Institute for Public Health and the Environment (RIVM)	National Institute for Public Health and the Environment (RIVM)	A,Meijer; L,Wijsman; S, vd Brink
EPI1994957	MP	United Kingdom	2022-Feb-28	EPI_ISL_10984736	A/PortTalbot/4285/2022	Public Health Wales Microbiology Cardiff	Public Health Wales Microbiology Cardiff
EPI1994969	MP	United Kingdom	2022-Feb-28	EPI_ISL_10985671	A/Wrexham/4575/2022	Public Health Wales Microbiology Cardiff	Public Health Wales Microbiology Cardiff
EPI1994975	MP	United Kingdom	2022-Feb-28	EPI_ISL_10985807	A/Swansea/2931/2022	Public Health Wales Microbiology Cardiff	Public Health Wales Microbiology Cardiff
EPI1995047	MP	United Kingdom	2022-Feb-28	EPI_ISL_11000769	A/MountainAsh/8403/2022	Public Health Wales Microbiology Cardiff	Public Health Wales Microbiology Cardiff
EPI1995482	MP	United Kingdom	2022-Jan-17	EPI_ISL_11112320	A/England/220421345/2022	UK Health Security Agency - Colindale	UK Health Security Agency - Colindale	UKHSA, Respiratory Virus Unit
EPI1995490	MP	United Kingdom	2022-Jan-23	EPI_ISL_11112321	A/England/220460931/2022	UK Health Security Agency - Colindale	UK Health Security Agency - Colindale	UKHSA, Respiratory Virus Unit
EPI1995498	MP	United Kingdom	2022-Jan-24	EPI_ISL_11112322	A/England/220480330/2022	UK Health Security Agency - Colindale	UK Health Security Agency - Colindale	UKHSA, Respiratory Virus Unit
EPI1995506	MP	United Kingdom	2022-Jan-07	EPI_ISL_11112323	A/England/220480428/2022	UK Health Security Agency - Colindale	UK Health Security Agency - Colindale	UKHSA, Respiratory Virus Unit
EPI1995514	MP	United Kingdom	2022-Jan-26	EPI_ISL_11112324	A/England/220500244/2022	UK Health Security Agency - Colindale	UK Health Security Agency - Colindale	UKHSA, Respiratory Virus Unit
EPI1995522	MP	United Kingdom	2022-Jan-30	EPI_ISL_11112335	A/England/220521573/2022	UK Health Security Agency - Colindale	UK Health Security Agency - Colindale	UKHSA, Respiratory Virus Unit
EPI1995530	MP	United Kingdom	2022-Jan-26	EPI_ISL_11112336	A/England/220540735/2022	UK Health Security Agency - Colindale	UK Health Security Agency - Colindale	UKHSA, Respiratory Virus Unit
EPI1995538	MP	United Kingdom	2022-Jan-24	EPI_ISL_11112337	A/England/220540736/2022	UK Health Security Agency - Colindale	UK Health Security Agency - Colindale	UKHSA, Respiratory Virus Unit
EPI1995546	MP	United Kingdom	2022-Jan-25	EPI_ISL_11112338	A/England/220540737/2022	UK Health Security Agency - Colindale	UK Health Security Agency - Colindale	UKHSA, Respiratory Virus Unit
EPI1995570	MP	United Kingdom	2022-Jan-31	EPI_ISL_11112341	A/England/220580886/2022	UK Health Security Agency - Colindale	UK Health Security Agency - Colindale	UKHSA, Respiratory Virus Unit
EPI1995585	MP	United Kingdom	2022-Feb-03	EPI_ISL_11112343	A/England/220590291/2022	UK Health Security Agency - Colindale	UK Health Security Agency - Colindale	UKHSA, Respiratory Virus Unit
EPI1995601	MP	United Kingdom	2022-Feb-03	EPI_ISL_11112345	A/England/220620455/2022	UK Health Security Agency - Colindale	UK Health Security Agency - Colindale	UKHSA, Respiratory Virus Unit
EPI1995617	MP	United Kingdom	2022-Feb-04	EPI_ISL_11112347	A/England/220620456/2022	UK Health Security Agency - Colindale	UK Health Security Agency - Colindale	UKHSA, Respiratory Virus Unit
EPI1995634	MP	United Kingdom	2022-Feb-08	EPI_ISL_11112349	A/England/220621108/2022	UK Health Security Agency - Colindale	UK Health Security Agency - Colindale	UKHSA, Respiratory Virus Unit
EPI1995650	MP	United Kingdom	2022-Feb-05	EPI_ISL_11112351	A/England/220621109/2022	UK Health Security Agency - Colindale	UK Health Security Agency - Colindale	UKHSA, Respiratory Virus Unit
EPI1995666	MP	United Kingdom	2022-Feb-03	EPI_ISL_11112353	A/England/220640428/2022	UK Health Security Agency - Colindale	UK Health Security Agency - Colindale	UKHSA, Respiratory Virus Unit
EPI1995698	MP	United Kingdom	2022-Feb-07	EPI_ISL_11112357	A/England/220660333/2022	UK Health Security Agency - Colindale	UK Health Security Agency - Colindale	UKHSA, Respiratory Virus Unit
EPI1995714	MP	United Kingdom	2022-Jan-19	EPI_ISL_11112359	A/England/220660334/2022	UK Health Security Agency - Colindale	UK Health Security Agency - Colindale	UKHSA, Respiratory Virus Unit
EPI1995730	MP	United Kingdom	2022-Feb-08	EPI_ISL_11112361	A/England/220700291/2022	UK Health Security Agency - Colindale	UK Health Security Agency - Colindale	UKHSA, Respiratory Virus Unit
EPI1995743	MP	United Kingdom	2022-Feb-10	EPI_ISL_11112363	A/England/220700354/2022	UK Health Security Agency - Colindale	UK Health Security Agency - Colindale	UKHSA, Respiratory Virus Unit
EPI1995751	MP	United Kingdom	2022-Feb-11	EPI_ISL_11112364	A/England/220720627/2022	UK Health Security Agency - Colindale	UK Health Security Agency - Colindale	UKHSA, Respiratory Virus Unit
EPI1995759	MP	United Kingdom	2022-Feb-13	EPI_ISL_11112365	A/England/220720628/2022	UK Health Security Agency - Colindale	UK Health Security Agency - Colindale	UKHSA, Respiratory Virus Unit
EPI1995767	MP	United Kingdom	2022-Feb-11	EPI_ISL_11112366	A/England/220720629/2022	UK Health Security Agency - Colindale	UK Health Security Agency - Colindale	UKHSA, Respiratory Virus Unit
EPI1995775	MP	United Kingdom	2022-Feb-13	EPI_ISL_11112367	A/England/220740379/2022	UK Health Security Agency - Colindale	UK Health Security Agency - Colindale	UKHSA, Respiratory Virus Unit
EPI1995783	MP	United Kingdom	2022-Feb-16	EPI_ISL_11112379	A/England/220760405/2022	UK Health Security Agency - Colindale	UK Health Security Agency - Colindale	UKHSA, Respiratory Virus Unit
EPI1995791	MP	United Kingdom	2022-Feb-14	EPI_ISL_11112380	A/England/220760408/2022	UK Health Security Agency - Colindale	UK Health Security Agency - Colindale	UKHSA, Respiratory Virus Unit
EPI1995799	MP	United Kingdom	2022-Feb-05	EPI_ISL_11112381	A/England/220780317/2022	UK Health Security Agency - Colindale	UK Health Security Agency - Colindale	UKHSA, Respiratory Virus Unit
EPI1995807	MP	United Kingdom	2022-Feb-16	EPI_ISL_11112382	A/England/220780726/2022	UK Health Security Agency - Colindale	UK Health Security Agency - Colindale	UKHSA, Respiratory Virus Unit
EPI1995815	MP	United Kingdom	2022-Feb-13	EPI_ISL_11112383	A/England/220780730/2022	UK Health Security Agency - Colindale	UK Health Security Agency - Colindale	UKHSA, Respiratory Virus Unit
EPI1995823	MP	United Kingdom	2022-Feb-13	EPI_ISL_11112384	A/England/220780731/2022	UK Health Security Agency - Colindale	UK Health Security Agency - Colindale	UKHSA, Respiratory Virus Unit
EPI1995831	MP	United Kingdom	2022-Feb-16	EPI_ISL_11112385	A/England/220790034/2022	UK Health Security Agency - Colindale	UK Health Security Agency - Colindale	UKHSA, Respiratory Virus Unit
EPI1995875	MP	Peru	2021-Dec-02	EPI_ISL_11129275	A/Iquitos/FPI20175/2021(H3N2)	Naval Medical Research Unit SIX(NAMRU-6)	Naval Medical Research Unit 6 (NAMRU-6)
EPI1996040	MP	United Kingdom	2022-Mar-03	EPI_ISL_11149373	A/Swansea/0661/2022	Public Health Wales Microbiology Cardiff	Public Health Wales Microbiology Cardiff
EPI1996048	MP	United Kingdom	2022-Mar-07	EPI_ISL_11149530	A/Swansea/0792/2022	Public Health Wales Microbiology Cardiff	Public Health Wales Microbiology Cardiff
EPI1996056	MP	United Kingdom	2022-Mar-02	EPI_ISL_11149536	A/Swansea/1206/2022	Public Health Wales Microbiology Cardiff	Public Health Wales Microbiology Cardiff
EPI1996064	MP	United Kingdom	2022-Mar-01	EPI_ISL_11149541	A/PortTalbot/1224/2022	Public Health Wales Microbiology Cardiff	Public Health Wales Microbiology Cardiff
EPI1996080	MP	United Kingdom	2022-Mar-03	EPI_ISL_11149561	A/Pontardawe/8256/2022	Public Health Wales Microbiology Cardiff	Public Health Wales Microbiology Cardiff
EPI1996088	MP	United Kingdom	2022-Mar-03	EPI_ISL_11149641	A/Swansea/8852/2022	Public Health Wales Microbiology Cardiff	Public Health Wales Microbiology Cardiff
EPI1996094	MP	United Kingdom	2022-Mar-04	EPI_ISL_11154277	A/Cardiff/0125/2022	Public Health Wales Microbiology Cardiff	Public Health Wales Microbiology Cardiff
EPI1996102	MP	United Kingdom	2022-Mar-07	EPI_ISL_11154278	A/Swansea/2973/2022	Public Health Wales Microbiology Cardiff	Public Health Wales Microbiology Cardiff
EPI1996109	MP	United Kingdom	2022-Mar-08	EPI_ISL_11154293	A/Wrexham/442/2022	Public Health Wales Microbiology Cardiff	Public Health Wales Microbiology Cardiff
EPI1996114	MP	United Kingdom	2022-Mar-08	EPI_ISL_11154294	A/Cardiff/4262/2022	Public Health Wales Microbiology Cardiff	Public Health Wales Microbiology Cardiff
EPI1996122	MP	United Kingdom	2022-Mar-09	EPI_ISL_11155014	A/Cardiff/6715/2022	Public Health Wales Microbiology Cardiff	Public Health Wales Microbiology Cardiff
EPI1996726	MP	Peru	2021-Dec-16	EPI_ISL_11171175	A/Bagua/FPG00794/2021(H3N2)	Naval Medical Research Unit 6 (NAMRU-6)	Naval Medical Research Unit 6 (NAMRU-6)	Gilda Troncos, Victoria Espejo, Cristhopher Cruz, Jorge Miguel Alexander Olivos Villanueva, Ronald Eduardo Ramos Neyra , Yeny Tinoco, Sonia Ampuero, Marita Silva, Paul Graf.
EPI1996734	MP	Peru	2021-Dec-23	EPI_ISL_11171176	A/Bagua/FPG00803/2021(H3N2)	Naval Medical Research Unit 6 (NAMRU-6)	Naval Medical Research Unit 6 (NAMRU-6)	Gilda Troncos, Victoria Espejo, Cristhopher Cruz, Jorge Miguel Alexander Olivos Villanueva, Ronald Eduardo Ramos Neyra , Yeny Tinoco, Sonia Ampuero, Marita Silva, Paul Graf.
EPI1996742	MP	Peru	2021-Dec-28	EPI_ISL_11171177	A/Bagua/FPG00808/2021(H3N2)	Naval Medical Research Unit 6 (NAMRU-6)	Naval Medical Research Unit 6 (NAMRU-6)	Gilda Troncos, Victoria Espejo, Cristhopher Cruz, Jorge Miguel Alexander Olivos Villanueva, Ronald Eduardo Ramos Neyra , Yeny Tinoco, Sonia Ampuero, Marita Silva, Paul Graf.
EPI1996750	MP	Peru	2021-Dec-29	EPI_ISL_11171178	A/Bagua/FPG00817/2021(H3N2)	Naval Medical Research Unit 6 (NAMRU-6)	Naval Medical Research Unit 6 (NAMRU-6)	Gilda Troncos, Victoria Espejo, Cristhopher Cruz, Jorge Miguel Alexander Olivos Villanueva, Ronald Eduardo Ramos Neyra , Yeny Tinoco, Sonia Ampuero, Marita Silva, Paul Graf.
EPI1996758	MP	Peru	2022-Jan-03	EPI_ISL_11171179	A/Bagua/FPG00828/2022(H3N2)	Naval Medical Research Unit 6 (NAMRU-6)	Naval Medical Research Unit 6 (NAMRU-6)	Gilda Troncos, Victoria Espejo, Cristhopher Cruz, Jorge Miguel Alexander Olivos Villanueva, Ronald Eduardo Ramos Neyra , Yeny Tinoco, Sonia Ampuero, Marita Silva, Paul Graf.
EPI1996766	MP	Peru	2022-Jan-03	EPI_ISL_11171180	A/Bagua/FPG00829/2022(H3N2)	Naval Medical Research Unit 6 (NAMRU-6)	Naval Medical Research Unit 6 (NAMRU-6)	Gilda Troncos, Victoria Espejo, Cristhopher Cruz, Jorge Miguel Alexander Olivos Villanueva, Ronald Eduardo Ramos Neyra , Yeny Tinoco, Sonia Ampuero, Marita Silva, Paul Graf.
EPI1996774	MP	Peru	2021-Dec-15	EPI_ISL_11171181	A/Iquitos/FPI20220/2021(H3N2)	Naval Medical Research Unit 6 (NAMRU-6)	Naval Medical Research Unit 6 (NAMRU-6)	Gilda Troncos, Victoria Espejo, Cristhopher Cruz, Carlos Alberto ?lvarez Antonio, Isabel Bazan, Crystyan Siles, Yeny Tinoco, Sonia Ampuero, Marita Silva, Paul Graf.
EPI1996782	MP	Peru	2021-Dec-15	EPI_ISL_11171182	A/Iquitos/FPI20221/2021(H3N2)	Naval Medical Research Unit 6 (NAMRU-6)	Naval Medical Research Unit 6 (NAMRU-6)	Gilda Troncos, Victoria Espejo, Cristhopher Cruz, Carlos Alberto ?lvarez Antonio, Isabel Bazan, Crystyan Siles, Yeny Tinoco, Sonia Ampuero, Marita Silva, Paul Graf.
EPI1996790	MP	Peru	2021-Dec-16	EPI_ISL_11171183	A/Iquitos/FPI20232/2021(H3N2)	Naval Medical Research Unit 6 (NAMRU-6)	Naval Medical Research Unit 6 (NAMRU-6)	Gilda Troncos, Victoria Espejo, Cristhopher Cruz, Carlos Alberto ?lvarez Antonio, Isabel Bazan, Crystyan Siles, Yeny Tinoco, Sonia Ampuero, Marita Silva, Paul Graf.
EPI1996798	MP	Peru	2021-Dec-17	EPI_ISL_11171184	A/Iquitos/FPI20245/2021(H3N2)	Naval Medical Research Unit 6 (NAMRU-6)	Naval Medical Research Unit 6 (NAMRU-6)	Gilda Troncos, Victoria Espejo, Cristhopher Cruz, Carlos Alberto ?lvarez Antonio, Isabel Bazan, Crystyan Siles, Yeny Tinoco, Sonia Ampuero, Marita Silva, Paul Graf.
EPI1996806	MP	Peru	2021-Dec-21	EPI_ISL_11171185	A/Iquitos/FPI20250/2021(H3N2)	Naval Medical Research Unit 6 (NAMRU-6)	Naval Medical Research Unit 6 (NAMRU-6)	Gilda Troncos, Victoria Espejo, Cristhopher Cruz, Carlos Alberto ?lvarez Antonio, Isabel Bazan, Crystyan Siles, Yeny Tinoco, Sonia Ampuero, Marita Silva, Paul Graf.
EPI1996814	MP	Peru	2021-Dec-21	EPI_ISL_11171186	A/Iquitos/FPI20251/2021(H3N2)	Naval Medical Research Unit 6 (NAMRU-6)	Naval Medical Research Unit 6 (NAMRU-6)	Gilda Troncos, Victoria Espejo, Cristhopher Cruz, Carlos Alberto ?lvarez Antonio, Isabel Bazan, Crystyan Siles, Yeny Tinoco, Sonia Ampuero, Marita Silva, Paul Graf.
EPI1996822	MP	Peru	2021-Dec-22	EPI_ISL_11171187	A/Iquitos/FPI20253/2021(H3N2)	Naval Medical Research Unit 6 (NAMRU-6)	Naval Medical Research Unit 6 (NAMRU-6)	Gilda Troncos, Victoria Espejo, Cristhopher Cruz, Carlos Alberto ?lvarez Antonio, Isabel Bazan, Crystyan Siles, Yeny Tinoco, Sonia Ampuero, Marita Silva, Paul Graf.
EPI1996830	MP	Peru	2021-Dec-06	EPI_ISL_11171188	A/Tumbes/FPT02216/2021(H3N2)	Naval Medical Research Unit 6 (NAMRU-6)	Naval Medical Research Unit 6 (NAMRU-6)	Gilda Troncos, Victoria Espejo, Cristhopher Cruz, Victor Herrera Sunci?n , Yeny Tinoco, Sonia Ampuero, Marita Silva, Paul Graf.
EPI1996838	MP	Peru	2021-Dec-21	EPI_ISL_11171189	A/Tumbes/FPT02242/2021(H3N2)	Naval Medical Research Unit 6 (NAMRU-6)	Naval Medical Research Unit 6 (NAMRU-6)	Gilda Troncos, Victoria Espejo, Cristhopher Cruz, Victor Herrera Sunci?n , Yeny Tinoco, Sonia Ampuero, Marita Silva, Paul Graf.
EPI1996846	MP	Peru	2021-Dec-23	EPI_ISL_11171190	A/Tumbes/FPT02244/2021(H3N2)	Naval Medical Research Unit 6 (NAMRU-6)	Naval Medical Research Unit 6 (NAMRU-6)	Gilda Troncos, Victoria Espejo, Cristhopher Cruz, Victor Herrera Sunci?n , Yeny Tinoco, Sonia Ampuero, Marita Silva, Paul Graf.
EPI1996854	MP	Peru	2021-Dec-29	EPI_ISL_11171191	A/Tumbes/FPT02250/2021(H3N2)	Naval Medical Research Unit 6 (NAMRU-6)	Naval Medical Research Unit 6 (NAMRU-6)	Gilda Troncos, Victoria Espejo, Cristhopher Cruz, Victor Herrera Sunci?n , Yeny Tinoco, Sonia Ampuero, Marita Silva, Paul Graf.
EPI1996862	MP	Peru	2021-Dec-29	EPI_ISL_11171192	A/Tumbes/FPT02252/2021(H3N2)	Naval Medical Research Unit 6 (NAMRU-6)	Naval Medical Research Unit 6 (NAMRU-6)	Gilda Troncos, Victoria Espejo, Cristhopher Cruz, Victor Herrera Sunci?n , Yeny Tinoco, Sonia Ampuero, Marita Silva, Paul Graf.
EPI1996870	MP	Peru	2021-Dec-31	EPI_ISL_11171193	A/Tumbes/FPT02257/2021(H3N2)	Naval Medical Research Unit 6 (NAMRU-6)	Naval Medical Research Unit 6 (NAMRU-6)	Gilda Troncos, Victoria Espejo, Cristhopher Cruz, Victor Herrera Sunci?n , Yeny Tinoco, Sonia Ampuero, Marita Silva, Paul Graf.
EPI1996878	MP	Peru	2022-Jan-04	EPI_ISL_11171194	A/Tumbes/FPT02261/2022(H3N2)	Naval Medical Research Unit 6 (NAMRU-6)	Naval Medical Research Unit 6 (NAMRU-6)	Gilda Troncos, Victoria Espejo, Cristhopher Cruz, Victor Herrera Sunci?n , Yeny Tinoco, Sonia Ampuero, Marita Silva, Paul Graf.
EPI1996886	MP	Peru	2021-Dec-09	EPI_ISL_11171195	A/Yurimaguas/FPY01612/2021(H3N2)	Naval Medical Research Unit 6 (NAMRU-6)	Naval Medical Research Unit 6 (NAMRU-6)	Gilda Troncos, Victoria Espejo, Cristhopher Cruz, Luz Cedano, Yeny Tinoco, Sonia Ampuero, Marita Silva, Paul Graf.
EPI1996894	MP	Peru	2021-Dec-10	EPI_ISL_11171196	A/Yurimaguas/FPY01614/2021(H3N2)	Naval Medical Research Unit 6 (NAMRU-6)	Naval Medical Research Unit 6 (NAMRU-6)	Gilda Troncos, Victoria Espejo, Cristhopher Cruz, Luz Cedano, Yeny Tinoco, Sonia Ampuero, Marita Silva, Paul Graf.
EPI1996902	MP	Peru	2021-Dec-13	EPI_ISL_11171197	A/Yurimaguas/FPY01617/2021(H3N2)	Naval Medical Research Unit 6 (NAMRU-6)	Naval Medical Research Unit 6 (NAMRU-6)	Gilda Troncos, Victoria Espejo, Cristhopher Cruz, Luz Cedano, Yeny Tinoco, Sonia Ampuero, Marita Silva, Paul Graf.
EPI1996910	MP	Peru	2021-Dec-15	EPI_ISL_11171198	A/Yurimaguas/FPY01621/2021(H3N2)	Naval Medical Research Unit 6 (NAMRU-6)	Naval Medical Research Unit 6 (NAMRU-6)	Gilda Troncos, Victoria Espejo, Cristhopher Cruz, Luz Cedano, Yeny Tinoco, Sonia Ampuero, Marita Silva, Paul Graf.
EPI1996918	MP	Peru	2021-Dec-17	EPI_ISL_11171199	A/Yurimaguas/FPY01626/2021(H3N2)	Naval Medical Research Unit 6 (NAMRU-6)	Naval Medical Research Unit 6 (NAMRU-6)	Gilda Troncos, Victoria Espejo, Cristhopher Cruz, Luz Cedano, Yeny Tinoco, Sonia Ampuero, Marita Silva, Paul Graf.
EPI1996926	MP	Peru	2021-Dec-28	EPI_ISL_11171200	A/Yurimaguas/FPY01627/2021(H3N2)	Naval Medical Research Unit 6 (NAMRU-6)	Naval Medical Research Unit 6 (NAMRU-6)	Gilda Troncos, Victoria Espejo, Cristhopher Cruz, Luz Cedano, Yeny Tinoco, Sonia Ampuero, Marita Silva, Paul Graf.
EPI1996934	MP	Peru	2022-Jan-06	EPI_ISL_11171201	A/Lima/IPE06145/2022(H3N2)	Naval Medical Research Unit 6 (NAMRU-6)	Naval Medical Research Unit 6 (NAMRU-6)	Gilda,Troncos
EPI1996942	MP	Peru	2022-Jan-10	EPI_ISL_11171202	A/Lima/IPE06146/2022(H3N2)	Naval Medical Research Unit 6 (NAMRU-6)	Naval Medical Research Unit 6 (NAMRU-6)	Gilda,Troncos
EPI1996950	MP	Peru	2021-Dec-15	EPI_ISL_11171203	A/Trujillo/TRU02461/2021(H3N2)	Naval Medical Research Unit 6 (NAMRU-6)	Naval Medical Research Unit 6 (NAMRU-6)	Gilda Troncos, Victoria Espejo, Cristhopher Cruz, Edward Chavez-Cruzado , Yeny Tinoco, Sonia Ampuero, Marita Silva, Paul Graf.
EPI1996958	MP	Peru	2021-Dec-17	EPI_ISL_11171204	A/Trujillo/TRU02462/2021(H3N2)	Naval Medical Research Unit 6 (NAMRU-6)	Naval Medical Research Unit 6 (NAMRU-6)	Gilda Troncos, Victoria Espejo, Cristhopher Cruz, Edward Chavez-Cruzado , Yeny Tinoco, Sonia Ampuero, Marita Silva, Paul Graf.
EPI1996966	MP	Peru	2021-Dec-30	EPI_ISL_11171205	A/Trujillo/TRU02467/2021(H3N2)	Naval Medical Research Unit 6 (NAMRU-6)	Naval Medical Research Unit 6 (NAMRU-6)	Gilda Troncos, Victoria Espejo, Cristhopher Cruz, Edward Chavez-Cruzado , Yeny Tinoco, Sonia Ampuero, Marita Silva, Paul Graf.
EPI1996974	MP	Peru	2022-Jan-05	EPI_ISL_11171206	A/Trujillo/TRU02478/2022(H3N2)	Naval Medical Research Unit 6 (NAMRU-6)	Naval Medical Research Unit 6 (NAMRU-6)	Gilda Troncos, Victoria Espejo, Cristhopher Cruz, Edward Chavez-Cruzado , Yeny Tinoco, Sonia Ampuero, Marita Silva, Paul Graf.
EPI1996982	MP	Peru	2022-Jan-11	EPI_ISL_11171207	A/Trujillo/TRU02494/2022(H3N2)	Naval Medical Research Unit 6 (NAMRU-6)	Naval Medical Research Unit 6 (NAMRU-6)	Gilda Troncos, Victoria Espejo, Cristhopher Cruz, Edward Chavez-Cruzado , Yeny Tinoco, Sonia Ampuero, Marita Silva, Paul Graf.
EPI1996990	MP	Brazil	2022-Jan-20	EPI_ISL_11204845	A/Sao Paulo/IAL/C9002/2022	Instituto Adolfo Lutz - National Influenza Center	Instituto Adolfo Lutz	Sacchi, C.T.; Campos, K.R.; Reis, A.D.; Amarante, A.F.; Santos, M.B.N.; Silva, D.; Santos, K.C.O.
EPI1996998	MP	Brazil	2022-Feb-16	EPI_ISL_11204846	A/Sao Paulo/IAL/C9003/2022	Instituto Adolfo Lutz - National Influenza Center	Instituto Adolfo Lutz	Sacchi, C.T.; Campos, K.R.; Reis, A.D.; Amarante, A.F.; Santos, M.B.N.; Silva, D.; Santos, K.C.O.
EPI1997006	MP	Brazil	2022-Feb-01	EPI_ISL_11204847	A/Sao Paulo/IAL/C9005/2022	Instituto Adolfo Lutz - National Influenza Center	Instituto Adolfo Lutz	Sacchi, C.T.; Campos, K.R.; Reis, A.D.; Amarante, A.F.; Santos, M.B.N.; Silva, D.; Santos, K.C.O.
EPI1997014	MP	Brazil	2022-Jan-04	EPI_ISL_11204848	A/Sao Paulo/IAL/C9007/2022	Instituto Adolfo Lutz - National Influenza Center	Instituto Adolfo Lutz	Sacchi, C.T.; Campos, K.R.; Reis, A.D.; Amarante, A.F.; Santos, M.B.N.; Silva, D.; Santos, K.C.O.
EPI1997022	MP	Brazil	2022-Jan-12	EPI_ISL_11204849	A/Sao Paulo/IAL/C9008/2022	Instituto Adolfo Lutz - National Influenza Center	Instituto Adolfo Lutz	Sacchi, C.T.; Campos, K.R.; Reis, A.D.; Amarante, A.F.; Santos, M.B.N.; Silva, D.; Santos, K.C.O.
EPI1997030	MP	Brazil	2022-Jan-12	EPI_ISL_11204850	A/Sao Paulo/IAL/C9009/2022	Instituto Adolfo Lutz - National Influenza Center	Instituto Adolfo Lutz	Sacchi, C.T.; Campos, K.R.; Reis, A.D.; Amarante, A.F.; Santos, M.B.N.; Silva, D.; Santos, K.C.O.
EPI1997038	MP	Brazil	2022-Jan-31	EPI_ISL_11204851	A/Sao Paulo/IAL/C9011/2022	Instituto Adolfo Lutz - National Influenza Center	Instituto Adolfo Lutz	Sacchi, C.T.; Campos, K.R.; Reis, A.D.; Amarante, A.F.; Santos, M.B.N.; Silva, D.; Santos, K.C.O.
EPI1997046	MP	Brazil	2022-Feb-10	EPI_ISL_11204852	A/Sao Paulo/IAL/C9012/2022	Instituto Adolfo Lutz - National Influenza Center	Instituto Adolfo Lutz	Sacchi, C.T.; Campos, K.R.; Reis, A.D.; Amarante, A.F.; Santos, M.B.N.; Silva, D.; Santos, K.C.O.
EPI1997054	MP	Brazil	2022-Jan-12	EPI_ISL_11204853	A/Sao Paulo/IAL/C9013/2022	Instituto Adolfo Lutz - National Influenza Center	Instituto Adolfo Lutz	Sacchi, C.T.; Campos, K.R.; Reis, A.D.; Amarante, A.F.; Santos, M.B.N.; Silva, D.; Santos, K.C.O.
EPI1997062	MP	Brazil	2022-Feb-05	EPI_ISL_11204854	A/Sao Paulo/IAL/C9015/2022	Instituto Adolfo Lutz - National Influenza Center	Instituto Adolfo Lutz	Sacchi, C.T.; Campos, K.R.; Reis, A.D.; Amarante, A.F.; Santos, M.B.N.; Silva, D.; Santos, K.C.O.
EPI1997070	MP	Brazil	2022-Feb-07	EPI_ISL_11204855	A/Sao Paulo/IAL/C9016/2022	Instituto Adolfo Lutz - National Influenza Center	Instituto Adolfo Lutz	Sacchi, C.T.; Campos, K.R.; Reis, A.D.; Amarante, A.F.; Santos, M.B.N.; Silva, D.; Santos, K.C.O.
EPI1997078	MP	Brazil	2022-Feb-09	EPI_ISL_11204856	A/Sao Paulo/IAL/C9017/2022	Instituto Adolfo Lutz - National Influenza Center	Instituto Adolfo Lutz	Sacchi, C.T.; Campos, K.R.; Reis, A.D.; Amarante, A.F.; Santos, M.B.N.; Silva, D.; Santos, K.C.O.
EPI1997086	MP	Brazil	2022-Feb-16	EPI_ISL_11204857	A/Tocantins/IAL/C9019/2022	Instituto Adolfo Lutz - National Influenza Center	Instituto Adolfo Lutz	Sacchi, C.T.; Campos, K.R.; Reis, A.D.; Amarante, A.F.; Santos, M.B.N.; Silva, D.; Santos, K.C.O.
EPI1997094	MP	Brazil	2022-Jan-05	EPI_ISL_11204858	A/Sao Paulo/IAL/C9020/2022	Instituto Adolfo Lutz - National Influenza Center	Instituto Adolfo Lutz	Sacchi, C.T.; Campos, K.R.; Reis, A.D.; Amarante, A.F.; Santos, M.B.N.; Silva, D.; Santos, K.C.O.
EPI1997102	MP	Brazil	2022-Jan-05	EPI_ISL_11204859	A/Sao Paulo/IAL/C9021/2022	Instituto Adolfo Lutz - National Influenza Center	Instituto Adolfo Lutz	Sacchi, C.T.; Campos, K.R.; Reis, A.D.; Amarante, A.F.; Santos, M.B.N.; Silva, D.; Santos, K.C.O.
EPI1997110	MP	Brazil	2022-Feb-08	EPI_ISL_11204860	A/Sao Paulo/IAL/C9023/2022	Instituto Adolfo Lutz - National Influenza Center	Instituto Adolfo Lutz	Sacchi, C.T.; Campos, K.R.; Reis, A.D.; Amarante, A.F.; Santos, M.B.N.; Silva, D.; Santos, K.C.O.
EPI1997118	MP	Brazil	2022-Feb-10	EPI_ISL_11204861	A/Sao Paulo/IAL/C9024/2022	Instituto Adolfo Lutz - National Influenza Center	Instituto Adolfo Lutz	Sacchi, C.T.; Campos, K.R.; Reis, A.D.; Amarante, A.F.; Santos, M.B.N.; Silva, D.; Santos, K.C.O.
EPI1997277	MP	Germany	2022-Jan-18	EPI_ISL_11217716	A/Bayern/1/2022	Robert Koch-Institute Nationales Referenzzentrum für Influenza	Robert Koch Institute Nationales Referenzzentrum für Influenza
EPI1997284	MP	Germany	2022-Jan-18	EPI_ISL_11217717	A/Bayern/5/2022	Robert Koch-Institute Nationales Referenzzentrum für Influenza	Robert Koch Institute Nationales Referenzzentrum für Influenza
EPI1997292	MP	Germany	2022-Jan-18	EPI_ISL_11217718	A/Bayern/2/2022	Robert Koch-Institute Nationales Referenzzentrum für Influenza	Robert Koch Institute Nationales Referenzzentrum für Influenza
EPI1997300	MP	Germany	2022-Jan-18	EPI_ISL_11217719	A/Bayern/6/2022	Robert Koch-Institute Nationales Referenzzentrum für Influenza	Robert Koch Institute Nationales Referenzzentrum für Influenza
EPI1997308	MP	Germany	2022-Jan-18	EPI_ISL_11217720	A/Bayern/3/2022	Robert Koch-Institute Nationales Referenzzentrum für Influenza	Robert Koch Institute Nationales Referenzzentrum für Influenza
EPI1997315	MP	Germany	2022-Jan-21	EPI_ISL_11217721	A/Nordrhein-Westfalen/1/2022	Robert Koch-Institute Nationales Referenzzentrum für Influenza	Robert Koch Institute Nationales Referenzzentrum für Influenza
EPI1997319	MP	Germany	2022-Jan-24	EPI_ISL_11217722	A/Hessen/4/2022	Robert Koch-Institute Nationales Referenzzentrum für Influenza	Robert Koch Institute Nationales Referenzzentrum für Influenza
EPI1997323	MP	Germany	2022-Jan-18	EPI_ISL_11217723	A/Baden-Wuerttemberg/1/2022	Robert Koch-Institute Nationales Referenzzentrum für Influenza	Robert Koch Institute Nationales Referenzzentrum für Influenza
EPI1997330	MP	Germany	2022-Jan-24	EPI_ISL_11217724	A/Sachsen/1/2022	Robert Koch-Institute Nationales Referenzzentrum für Influenza	Robert Koch Institute Nationales Referenzzentrum für Influenza
EPI1997338	MP	Germany	2022-Jan-24	EPI_ISL_11217725	A/Baden-Wuerttemberg/8/2022	Robert Koch-Institute Nationales Referenzzentrum für Influenza	Robert Koch Institute Nationales Referenzzentrum für Influenza
EPI1997346	MP	Germany	2022-Jan-31	EPI_ISL_11217726	A/Berlin/9/2022	Robert Koch-Institute Nationales Referenzzentrum für Influenza	Robert Koch Institute Nationales Referenzzentrum für Influenza
EPI1997354	MP	Germany	2022-Jan-14	EPI_ISL_11217727	A/Mecklenburg-Vorpommern/18/2022	Robert Koch-Institute Nationales Referenzzentrum für Influenza	Robert Koch Institute Nationales Referenzzentrum für Influenza
EPI1997370	MP	Germany	2022-Jan-31	EPI_ISL_11217729	A/Bremen/1/2022	Robert Koch-Institute Nationales Referenzzentrum für Influenza	Robert Koch Institute Nationales Referenzzentrum für Influenza
EPI1997378	MP	Germany	2022-Jan-31	EPI_ISL_11217730	A/Thueringen/5/2022	Robert Koch-Institute Nationales Referenzzentrum für Influenza	Robert Koch Institute Nationales Referenzzentrum für Influenza
EPI1997386	MP	Germany	2022-Jan-27	EPI_ISL_11217731	A/Baden-Wuerttemberg/3/2022	Robert Koch-Institute Nationales Referenzzentrum für Influenza	Robert Koch Institute Nationales Referenzzentrum für Influenza
EPI1997394	MP	Germany	2022-Feb-01	EPI_ISL_11217732	A/Thueringen/3/2022	Robert Koch-Institute Nationales Referenzzentrum für Influenza	Robert Koch Institute Nationales Referenzzentrum für Influenza
EPI1997402	MP	Germany	2022-Feb-03	EPI_ISL_11217733	A/Hessen/7/2022	Robert Koch-Institute Nationales Referenzzentrum für Influenza	Robert Koch Institute Nationales Referenzzentrum für Influenza
EPI1997408	MP	Germany	2022-Jan-31	EPI_ISL_11217734	A/Berlin/10/2022	Robert Koch-Institute Nationales Referenzzentrum für Influenza	Robert Koch Institute Nationales Referenzzentrum für Influenza
EPI1997416	MP	Germany	2022-Feb-11	EPI_ISL_11217735	A/Mecklenburg-Vorpommern/14/2022	Robert Koch-Institute Nationales Referenzzentrum für Influenza	Robert Koch Institute Nationales Referenzzentrum für Influenza
EPI1997424	MP	Germany	2022-Feb-04	EPI_ISL_11217736	A/Baden-Wuerttemberg/5/2022	Robert Koch-Institute Nationales Referenzzentrum für Influenza	Robert Koch Institute Nationales Referenzzentrum für Influenza
EPI1997432	MP	Germany	2022-Feb-08	EPI_ISL_11217737	A/Baden-Wuerttemberg/6/2022	Robert Koch-Institute Nationales Referenzzentrum für Influenza	Robert Koch Institute Nationales Referenzzentrum für Influenza
EPI1997440	MP	Germany	2022-Feb-10	EPI_ISL_11217738	A/Berlin/12/2022	Robert Koch-Institute Nationales Referenzzentrum für Influenza	Robert Koch Institute Nationales Referenzzentrum für Influenza
EPI2011806	MP	Spain	2022-Feb-07	EPI_ISL_11246965	A/Murcia/1115/2022	Servicio de Microbiología Hospital Virgen de la Arrixaca	Instituto de Salud Carlos III	Pozo,F; Iglesias-Caballero, M.; Gonz?lez-Esguevillas,M.; Molinero,M.; Camarero,S.; Mart?n,V.; Reyes,N.; Sandon?s,V.; V?zquez-Mor?n,S.; Casas,I.
EPI1997926	MP	Spain	2022-Mar-10	EPI_ISL_11258934	A/Madrid/HULP10032022/2022	Hospital Universitario La Paz	IdiPAZ Research Institute	Fernando,Lázaro; Rubén,Cáceres; Iván,Bloise; Jesús,Mingorance; Elie,Dahdouh
EPI1998441	MP	Spain	2022-Mar-15	EPI_ISL_11260527	A/Madrid/HULP060971639/2022	Servicio de Microbiología Hospital Universitario La Paz	IdiPAZ Research Institute	Fernando,Lázaro; Rubén,Cáceres; Iván,Bloise; Jesús,Mingorance; Elie,Dahdouh
EPI1998467	MP	Spain	2022-Mar-15	EPI_ISL_11266055	A/Madrid/HULP060977732/2022	Servicio de Microbiología Hospital Universitario La Paz	IdiPAZ Research Institute	Lázaro Perona,Fernando
EPI1999080	MP	France	2021-Nov-15	EPI_ISL_11323844	A/ROUEN/41245/2021	Institut Pasteur	Institut Pasteur
EPI1999136	MP	France	2021-Dec-10	EPI_ISL_11323851	A/PARIS/50425/2021	Institut Pasteur	Institut Pasteur
EPI1999152	MP	France	2021-Dec-18	EPI_ISL_11323853	A/PAPEETE/51874/2021	Institut Pasteur	Institut Pasteur
EPI1999160	MP	France	2022-Jan-12	EPI_ISL_11323854	A/Ile_de_France/03276/2022	Institut Pasteur	Institut Pasteur
EPI1999176	MP	France	2022-Jan-01	EPI_ISL_11323856	A/ORLEANS/04809/2022	Institut Pasteur	Institut Pasteur
EPI1999184	MP	France	2021-Dec-09	EPI_ISL_11323857	A/ORLEANS/04810/2022	Institut Pasteur	Institut Pasteur
EPI1999246	MP	France	2021-Dec-24	EPI_ISL_11324772	A/DUNKERQUE/51979/2021	Institut Pasteur	Institut Pasteur
EPI1999400	MP	United Kingdom	2022-Mar-11	EPI_ISL_11348145	A/Bridgend/7080/2022	Public Health Wales Microbiology Cardiff	Public Health Wales Microbiology Cardiff
EPI1999407	MP	United Kingdom	2022-Mar-10	EPI_ISL_11349082	A/Cardiff/9267/2022	Public Health Wales Microbiology Cardiff	Public Health Wales Microbiology Cardiff
EPI1999416	MP	United States	2021-Nov-17	EPI_ISL_11349470	A/Michigan/UOM10042720215/2021	University of Michigan Clinical Microbiology Laboratory	University of Michigan
EPI1999424	MP	United States	2021-Nov-17	EPI_ISL_11349471	A/Michigan/UOM10042720271/2021	University of Michigan Clinical Microbiology Laboratory	University of Michigan
EPI1999432	MP	United States	2021-Nov-17	EPI_ISL_11349472	A/Michigan/UOM10042720282/2021	University of Michigan Clinical Microbiology Laboratory	University of Michigan
EPI1999440	MP	United States	2021-Nov-17	EPI_ISL_11349473	A/Michigan/UOM10042723543/2021	University of Michigan Clinical Microbiology Laboratory	University of Michigan
EPI1999448	MP	United States	2021-Nov-18	EPI_ISL_11349474	A/Michigan/UOM10042735213/2021	University of Michigan Clinical Microbiology Laboratory	University of Michigan
EPI1999456	MP	United States	2021-Nov-18	EPI_ISL_11349475	A/Michigan/UOM10042736801/2021	University of Michigan Clinical Microbiology Laboratory	University of Michigan
EPI1999472	MP	United States	2021-Nov-18	EPI_ISL_11349477	A/Michigan/UOM10042738627/2021	University of Michigan Clinical Microbiology Laboratory	University of Michigan
EPI1999480	MP	United States	2021-Nov-18	EPI_ISL_11349478	A/Michigan/UOM10042742518/2021	University of Michigan Clinical Microbiology Laboratory	University of Michigan
EPI1999488	MP	United States	2021-Nov-18	EPI_ISL_11349479	A/Michigan/UOM10042742624/2021	University of Michigan Clinical Microbiology Laboratory	University of Michigan
EPI1999496	MP	United States	2021-Nov-18	EPI_ISL_11349480	A/Michigan/UOM10042744492/2021	University of Michigan Clinical Microbiology Laboratory	University of Michigan
EPI1999504	MP	United States	2021-Nov-18	EPI_ISL_11349481	A/Michigan/UOM10042745403/2021	University of Michigan Clinical Microbiology Laboratory	University of Michigan
EPI1999512	MP	United States	2021-Nov-19	EPI_ISL_11349482	A/Michigan/UOM10042755694/2021	University of Michigan Clinical Microbiology Laboratory	University of Michigan
EPI1999520	MP	United States	2021-Nov-19	EPI_ISL_11349483	A/Michigan/UOM10042758577/2021	University of Michigan Clinical Microbiology Laboratory	University of Michigan
EPI1999528	MP	United States	2021-Nov-19	EPI_ISL_11349484	A/Michigan/UOM10042761217/2021	University of Michigan Clinical Microbiology Laboratory	University of Michigan
EPI1999536	MP	United States	2021-Nov-19	EPI_ISL_11349485	A/Michigan/UOM10042762909/2021	University of Michigan Clinical Microbiology Laboratory	University of Michigan
EPI1999544	MP	United States	2021-Nov-20	EPI_ISL_11349486	A/Michigan/UOM10042772933/2021	University of Michigan Clinical Microbiology Laboratory	University of Michigan
EPI1999552	MP	United States	2021-Nov-20	EPI_ISL_11349487	A/Michigan/UOM10042774214/2021	University of Michigan Clinical Microbiology Laboratory	University of Michigan
EPI1999560	MP	United States	2021-Nov-22	EPI_ISL_11349488	A/Michigan/UOM10042790301/2021	University of Michigan Clinical Microbiology Laboratory	University of Michigan
EPI1999568	MP	United States	2021-Nov-22	EPI_ISL_11349489	A/Michigan/UOM10042790375/2021	University of Michigan Clinical Microbiology Laboratory	University of Michigan
EPI1999576	MP	United States	2021-Nov-22	EPI_ISL_11349490	A/Michigan/UOM10042791945/2021	University of Michigan Clinical Microbiology Laboratory	University of Michigan
EPI1999584	MP	United States	2021-Nov-23	EPI_ISL_11349491	A/Michigan/UOM10042813243/2021	University of Michigan Clinical Microbiology Laboratory	University of Michigan
EPI1999592	MP	United States	2021-Nov-23	EPI_ISL_11349492	A/Michigan/UOM10042817325/2021	University of Michigan Clinical Microbiology Laboratory	University of Michigan
EPI1999600	MP	United States	2021-Nov-22	EPI_ISL_11349493	A/Michigan/UOM306158461/2021	University of Michigan Clinical Microbiology Laboratory	University of Michigan
EPI1999675	MP	United Kingdom	2022-Mar-11	EPI_ISL_11397644	A/Cardiff/1750/2022	Public Health Wales Microbiology Cardiff	Public Health Wales Microbiology Cardiff
EPI1999683	MP	United States	2021-Nov-18	EPI_ISL_11399303	A/Michigan/UOM10042736448/2021	University of Michigan Clinical Microbiology Laboratory	University of Michigan
EPI1999691	MP	United States	2021-Nov-18	EPI_ISL_11399305	A/Michigan/UOM10042736633/2021	University of Michigan Clinical Microbiology Laboratory	University of Michigan
EPI1999699	MP	United States	2021-Nov-18	EPI_ISL_11399333	A/Michigan/UOM10042736689/2021	University of Michigan Clinical Microbiology Laboratory	University of Michigan
EPI1999707	MP	United States	2021-Nov-18	EPI_ISL_11399363	A/Michigan/UOM10042736865/2021	University of Michigan Clinical Microbiology Laboratory	University of Michigan
EPI1999715	MP	United States	2021-Nov-18	EPI_ISL_11399396	A/Michigan/UOM10042736950/2021	University of Michigan Clinical Microbiology Laboratory	University of Michigan
EPI1999723	MP	United States	2021-Nov-18	EPI_ISL_11399428	A/Michigan/UOM10042737071/2021	University of Michigan Clinical Microbiology Laboratory	University of Michigan
EPI1999731	MP	United States	2021-Nov-18	EPI_ISL_11399459	A/Michigan/UOM10042740126/2021	University of Michigan Clinical Microbiology Laboratory	University of Michigan
EPI1999739	MP	United States	2021-Nov-18	EPI_ISL_11399491	A/Michigan/UOM10042740909/2021	University of Michigan Clinical Microbiology Laboratory	University of Michigan
EPI1999747	MP	United States	2021-Nov-18	EPI_ISL_11399525	A/Michigan/UOM10042740932/2021	University of Michigan Clinical Microbiology Laboratory	University of Michigan
EPI1999755	MP	United States	2021-Nov-18	EPI_ISL_11399558	A/Michigan/UOM10042741014/2021	University of Michigan Clinical Microbiology Laboratory	University of Michigan
EPI1999763	MP	United States	2021-Nov-18	EPI_ISL_11399590	A/Michigan/UOM10042741070/2021	University of Michigan Clinical Microbiology Laboratory	University of Michigan
EPI1999771	MP	United States	2021-Nov-18	EPI_ISL_11399623	A/Michigan/UOM10042741152/2021	University of Michigan Clinical Microbiology Laboratory	University of Michigan
EPI1999779	MP	United States	2021-Nov-18	EPI_ISL_11399655	A/Michigan/UOM10042741165/2021	University of Michigan Clinical Microbiology Laboratory	University of Michigan
EPI1999787	MP	United States	2021-Nov-18	EPI_ISL_11399688	A/Michigan/UOM10042742864/2021	University of Michigan Clinical Microbiology Laboratory	University of Michigan
EPI1999795	MP	United States	2021-Nov-18	EPI_ISL_11399721	A/Michigan/UOM10042743860/2021	University of Michigan Clinical Microbiology Laboratory	University of Michigan
EPI1999803	MP	United States	2021-Nov-18	EPI_ISL_11399754	A/Michigan/UOM10042743907/2021	University of Michigan Clinical Microbiology Laboratory	University of Michigan
EPI1999811	MP	United States	2021-Nov-18	EPI_ISL_11399785	A/Michigan/UOM10042743951/2021	University of Michigan Clinical Microbiology Laboratory	University of Michigan
EPI1999819	MP	United States	2021-Nov-18	EPI_ISL_11399818	A/Michigan/UOM10042744405/2021	University of Michigan Clinical Microbiology Laboratory	University of Michigan
EPI1999827	MP	United States	2021-Nov-18	EPI_ISL_11399822	A/Michigan/UOM10042744409/2021	University of Michigan Clinical Microbiology Laboratory	University of Michigan
EPI1999835	MP	United States	2021-Nov-19	EPI_ISL_11399823	A/Michigan/UOM10042744417/2021	University of Michigan Clinical Microbiology Laboratory	University of Michigan
EPI1999843	MP	United States	2021-Nov-18	EPI_ISL_11399827	A/Michigan/UOM10042744730/2021	University of Michigan Clinical Microbiology Laboratory	University of Michigan
EPI1999851	MP	United States	2021-Nov-19	EPI_ISL_11399856	A/Michigan/UOM10042754627/2021	University of Michigan Clinical Microbiology Laboratory	University of Michigan
EPI1999859	MP	United States	2021-Nov-19	EPI_ISL_11399893	A/Michigan/UOM10042758567/2021	University of Michigan Clinical Microbiology Laboratory	University of Michigan
EPI1999867	MP	United States	2021-Nov-19	EPI_ISL_11399930	A/Michigan/UOM10042762849/2021	University of Michigan Clinical Microbiology Laboratory	University of Michigan
EPI1999875	MP	United States	2021-Nov-19	EPI_ISL_11399968	A/Michigan/UOM10042764446/2021	University of Michigan Clinical Microbiology Laboratory	University of Michigan
EPI1999891	MP	United States	2021-Nov-20	EPI_ISL_11400043	A/Michigan/UOM10042774225/2021	University of Michigan Clinical Microbiology Laboratory	University of Michigan
EPI1999899	MP	United States	2021-Nov-22	EPI_ISL_11400081	A/Michigan/UOM10042790285/2021	University of Michigan Clinical Microbiology Laboratory	University of Michigan
EPI1999907	MP	United States	2021-Nov-22	EPI_ISL_11400119	A/Michigan/UOM10042792252/2021	University of Michigan Clinical Microbiology Laboratory	University of Michigan
EPI1999915	MP	United States	2021-Nov-22	EPI_ISL_11400157	A/Michigan/UOM10042792345/2021	University of Michigan Clinical Microbiology Laboratory	University of Michigan
EPI1999923	MP	United States	2021-Nov-22	EPI_ISL_11400193	A/Michigan/UOM10042795809/2021	University of Michigan Clinical Microbiology Laboratory	University of Michigan
EPI1999931	MP	United States	2021-Nov-22	EPI_ISL_11400226	A/Michigan/UOM10042795986/2021	University of Michigan Clinical Microbiology Laboratory	University of Michigan
EPI1999939	MP	United States	2021-Nov-22	EPI_ISL_11400263	A/Michigan/UOM10042797649/2021	University of Michigan Clinical Microbiology Laboratory	University of Michigan
EPI1999947	MP	United States	2021-Nov-22	EPI_ISL_11400297	A/Michigan/UOM10042797676/2021	University of Michigan Clinical Microbiology Laboratory	University of Michigan
EPI1999955	MP	United States	2021-Nov-22	EPI_ISL_11400329	A/Michigan/UOM10042797790/2021	University of Michigan Clinical Microbiology Laboratory	University of Michigan
EPI1999963	MP	United States	2021-Nov-22	EPI_ISL_11400360	A/Michigan/UOM10042798934/2021	University of Michigan Clinical Microbiology Laboratory	University of Michigan
EPI1999971	MP	United States	2021-Nov-23	EPI_ISL_11400391	A/Michigan/UOM10042809904/2021	University of Michigan Clinical Microbiology Laboratory	University of Michigan
EPI1999979	MP	United States	2021-Nov-23	EPI_ISL_11400405	A/Michigan/UOM10042812736/2021	University of Michigan Clinical Microbiology Laboratory	University of Michigan
EPI1999987	MP	United States	2021-Nov-23	EPI_ISL_11400406	A/Michigan/UOM10042812876/2021	University of Michigan Clinical Microbiology Laboratory	University of Michigan
EPI1999995	MP	United States	2021-Nov-23	EPI_ISL_11400407	A/Michigan/UOM10042817073/2021	University of Michigan Clinical Microbiology Laboratory	University of Michigan
EPI2000003	MP	United States	2021-Nov-23	EPI_ISL_11400423	A/Michigan/UOM10042817333/2021	University of Michigan Clinical Microbiology Laboratory	University of Michigan
EPI2000011	MP	United States	2021-Nov-23	EPI_ISL_11400457	A/Michigan/UOM10042818020/2021	University of Michigan Clinical Microbiology Laboratory	University of Michigan
EPI2000019	MP	United States	2021-Nov-23	EPI_ISL_11400488	A/Michigan/UOM10042819294/2021	University of Michigan Clinical Microbiology Laboratory	University of Michigan
EPI2000027	MP	United States	2021-Nov-24	EPI_ISL_11400521	A/Michigan/UOM10042830410/2021	University of Michigan Clinical Microbiology Laboratory	University of Michigan
EPI2000035	MP	United States	2022-Feb-08	EPI_ISL_11400552	A/Michigan/UOM10043979924/2022	University of Michigan Clinical Microbiology Laboratory	University of Michigan
EPI2000043	MP	United States	2022-Feb-09	EPI_ISL_11400582	A/Michigan/UOM10043995717/2022	University of Michigan Clinical Microbiology Laboratory	University of Michigan
EPI2000051	MP	United States	2022-Feb-09	EPI_ISL_11400612	A/Michigan/UOM10043998503/2022	University of Michigan Clinical Microbiology Laboratory	University of Michigan
EPI2000059	MP	United States	2022-Feb-09	EPI_ISL_11400641	A/Michigan/UOM10044000482/2022	University of Michigan Clinical Microbiology Laboratory	University of Michigan
EPI2000067	MP	United States	2022-Feb-10	EPI_ISL_11400673	A/Michigan/UOM10044020440/2022	University of Michigan Clinical Microbiology Laboratory	University of Michigan
EPI2000075	MP	United States	2022-Feb-10	EPI_ISL_11400704	A/Michigan/UOM10044028023/2022	University of Michigan Clinical Microbiology Laboratory	University of Michigan
EPI2000083	MP	United States	2022-Feb-10	EPI_ISL_11400736	A/Michigan/UOM10044030063/2022	University of Michigan Clinical Microbiology Laboratory	University of Michigan
EPI2000091	MP	United States	2022-Feb-11	EPI_ISL_11400761	A/Michigan/UOM10044037088/2022	University of Michigan Clinical Microbiology Laboratory	University of Michigan
EPI2000099	MP	United States	2022-Feb-14	EPI_ISL_11400793	A/Michigan/UOM10044070317/2022	University of Michigan Clinical Microbiology Laboratory	University of Michigan
EPI2000107	MP	United States	2022-Feb-15	EPI_ISL_11400826	A/Michigan/UOM10044104473/2022	University of Michigan Clinical Microbiology Laboratory	University of Michigan
EPI2000115	MP	United States	2022-Feb-15	EPI_ISL_11400860	A/Michigan/UOM10044105253/2022	University of Michigan Clinical Microbiology Laboratory	University of Michigan
EPI2000123	MP	United States	2022-Feb-16	EPI_ISL_11400893	A/Michigan/UOM10044125581/2022	University of Michigan Clinical Microbiology Laboratory	University of Michigan
EPI2000131	MP	United States	2022-Feb-17	EPI_ISL_11400924	A/Michigan/UOM10044137783/2022	University of Michigan Clinical Microbiology Laboratory	University of Michigan
EPI2000139	MP	United States	2022-Feb-17	EPI_ISL_11400925	A/Michigan/UOM10044139064/2022	University of Michigan Clinical Microbiology Laboratory	University of Michigan
EPI2000147	MP	United States	2022-Feb-18	EPI_ISL_11400926	A/Michigan/UOM10044146737/2022	University of Michigan Clinical Microbiology Laboratory	University of Michigan
EPI2000155	MP	United States	2022-Feb-18	EPI_ISL_11400927	A/Michigan/UOM10044156254/2022	University of Michigan Clinical Microbiology Laboratory	University of Michigan
EPI2000163	MP	United States	2022-Feb-19	EPI_ISL_11400953	A/Michigan/UOM10044169716/2022	University of Michigan Clinical Microbiology Laboratory	University of Michigan
EPI2000211	MP	United States	2022-Jan-11	EPI_ISL_11401119	A/Michigan/UOM10043549879/2022	University of Michigan Clinical Microbiology Laboratory	University of Michigan
EPI2000219	MP	United States	2022-Jan-12	EPI_ISL_11401152	A/Michigan/UOM10043558769/2022	University of Michigan Clinical Microbiology Laboratory	University of Michigan
EPI2000227	MP	United States	2022-Jan-12	EPI_ISL_11401185	A/Michigan/UOM10043562832/2022	University of Michigan Clinical Microbiology Laboratory	University of Michigan
EPI2000235	MP	United States	2022-Jan-13	EPI_ISL_11401215	A/Michigan/UOM10043573684/2022	University of Michigan Clinical Microbiology Laboratory	University of Michigan
EPI2000243	MP	United States	2022-Jan-14	EPI_ISL_11401248	A/Michigan/UOM10043604974/2022	University of Michigan Clinical Microbiology Laboratory	University of Michigan
EPI2000251	MP	United States	2022-Jan-14	EPI_ISL_11401280	A/Michigan/UOM10043605392/2022	University of Michigan Clinical Microbiology Laboratory	University of Michigan
EPI2000259	MP	United States	2022-Jan-14	EPI_ISL_11401312	A/Michigan/UOM10043606104/2022	University of Michigan Clinical Microbiology Laboratory	University of Michigan
EPI2000267	MP	United States	2022-Jan-17	EPI_ISL_11401343	A/Michigan/UOM10043631376/2022	University of Michigan Clinical Microbiology Laboratory	University of Michigan
EPI2000275	MP	United States	2022-Jan-17	EPI_ISL_11401375	A/Michigan/UOM10043638987/2022	University of Michigan Clinical Microbiology Laboratory	University of Michigan
EPI2000283	MP	United States	2022-Jan-18	EPI_ISL_11401409	A/Michigan/UOM10043653631/2022	University of Michigan Clinical Microbiology Laboratory	University of Michigan
EPI2000291	MP	United States	2022-Jan-18	EPI_ISL_11401444	A/Michigan/UOM10043657459/2022	University of Michigan Clinical Microbiology Laboratory	University of Michigan
EPI2000299	MP	United States	2022-Jan-18	EPI_ISL_11401445	A/Michigan/UOM10043658091/2022	University of Michigan Clinical Microbiology Laboratory	University of Michigan
EPI2000307	MP	United States	2022-Jan-18	EPI_ISL_11401446	A/Michigan/UOM10043659510/2022	University of Michigan Clinical Microbiology Laboratory	University of Michigan
EPI2000315	MP	United States	2022-Jan-19	EPI_ISL_11401447	A/Michigan/UOM10043667604/2022	University of Michigan Clinical Microbiology Laboratory	University of Michigan
EPI2000323	MP	United States	2022-Jan-19	EPI_ISL_11401471	A/Michigan/UOM10043671752/2022	University of Michigan Clinical Microbiology Laboratory	University of Michigan
EPI2000331	MP	United States	2022-Jan-19	EPI_ISL_11401504	A/Michigan/UOM10043673632/2022	University of Michigan Clinical Microbiology Laboratory	University of Michigan
EPI2000339	MP	United States	2022-Jan-20	EPI_ISL_11401538	A/Michigan/UOM10043694650/2022	University of Michigan Clinical Microbiology Laboratory	University of Michigan
EPI2000347	MP	United States	2022-Jan-21	EPI_ISL_11401567	A/Michigan/UOM10043715349/2022	University of Michigan Clinical Microbiology Laboratory	University of Michigan
EPI2000355	MP	United States	2022-Jan-22	EPI_ISL_11401602	A/Michigan/UOM10043728443/2022	University of Michigan Clinical Microbiology Laboratory	University of Michigan
EPI2000363	MP	United States	2022-Jan-24	EPI_ISL_11401635	A/Michigan/UOM10043739390/2022	University of Michigan Clinical Microbiology Laboratory	University of Michigan
EPI2000371	MP	United States	2022-Jan-25	EPI_ISL_11401659	A/Michigan/UOM10043767838/2022	University of Michigan Clinical Microbiology Laboratory	University of Michigan
EPI2000379	MP	United States	2022-Jan-26	EPI_ISL_11401661	A/Michigan/UOM10043781346/2022	University of Michigan Clinical Microbiology Laboratory	University of Michigan
EPI2000387	MP	United States	2022-Jan-28	EPI_ISL_11401678	A/Michigan/UOM10043824257/2022	University of Michigan Clinical Microbiology Laboratory	University of Michigan
EPI2000395	MP	United States	2022-Jan-28	EPI_ISL_11401707	A/Michigan/UOM10043829940/2022	University of Michigan Clinical Microbiology Laboratory	University of Michigan
EPI2000403	MP	United States	2022-Jan-28	EPI_ISL_11401738	A/Michigan/UOM10043830415/2022	University of Michigan Clinical Microbiology Laboratory	University of Michigan
EPI2000411	MP	United States	2022-Jan-31	EPI_ISL_11401770	A/Michigan/UOM10043864287/2022	University of Michigan Clinical Microbiology Laboratory	University of Michigan
EPI2000419	MP	United States	2022-Jan-31	EPI_ISL_11401798	A/Michigan/UOM10043864866/2022	University of Michigan Clinical Microbiology Laboratory	University of Michigan
EPI2000427	MP	United States	2022-Feb-01	EPI_ISL_11401828	A/Michigan/UOM10043877185/2022	University of Michigan Clinical Microbiology Laboratory	University of Michigan
EPI2000435	MP	United States	2022-Feb-02	EPI_ISL_11401859	A/Michigan/UOM10043893266/2022	University of Michigan Clinical Microbiology Laboratory	University of Michigan
EPI2000443	MP	United States	2022-Feb-03	EPI_ISL_11401890	A/Michigan/UOM10043907361/2022	University of Michigan Clinical Microbiology Laboratory	University of Michigan
EPI2000451	MP	United States	2022-Feb-03	EPI_ISL_11401922	A/Michigan/UOM10043913797/2022	University of Michigan Clinical Microbiology Laboratory	University of Michigan
EPI2000459	MP	United States	2022-Feb-04	EPI_ISL_11401955	A/Michigan/UOM10043921785/2022	University of Michigan Clinical Microbiology Laboratory	University of Michigan
EPI2000467	MP	United States	2022-Feb-05	EPI_ISL_11401966	A/Michigan/UOM10043941460/2022	University of Michigan Clinical Microbiology Laboratory	University of Michigan
EPI2000475	MP	United States	2022-Feb-14	EPI_ISL_11401967	A/Michigan/UOM10044075287/2022	University of Michigan Clinical Microbiology Laboratory	University of Michigan
EPI2000483	MP	United States	2022-Feb-14	EPI_ISL_11401968	A/Michigan/UOM10044082803/2022	University of Michigan Clinical Microbiology Laboratory	University of Michigan
EPI2000491	MP	United States	2022-Feb-23	EPI_ISL_11401984	A/Michigan/UOM10044219778/2022	University of Michigan Clinical Microbiology Laboratory	University of Michigan
EPI2000499	MP	United States	2022-Feb-23	EPI_ISL_11402019	A/Michigan/UOM10044229398/2022	University of Michigan Clinical Microbiology Laboratory	University of Michigan
EPI2000507	MP	United States	2022-Feb-23	EPI_ISL_11402054	A/Michigan/UOM10044232246/2022	University of Michigan Clinical Microbiology Laboratory	University of Michigan
EPI2000515	MP	United States	2022-Feb-23	EPI_ISL_11402085	A/Michigan/UOM10044233250/2022	University of Michigan Clinical Microbiology Laboratory	University of Michigan
EPI2000523	MP	United States	2022-Feb-24	EPI_ISL_11402119	A/Michigan/UOM10044239267/2022	University of Michigan Clinical Microbiology Laboratory	University of Michigan
EPI2000531	MP	United States	2022-Feb-24	EPI_ISL_11402151	A/Michigan/UOM10044243614/2022	University of Michigan Clinical Microbiology Laboratory	University of Michigan
EPI2000539	MP	United States	2022-Feb-24	EPI_ISL_11402184	A/Michigan/UOM10044248823/2022	University of Michigan Clinical Microbiology Laboratory	University of Michigan
EPI2000547	MP	United States	2022-Feb-24	EPI_ISL_11402217	A/Michigan/UOM10044255599/2022	University of Michigan Clinical Microbiology Laboratory	University of Michigan
EPI2000555	MP	United States	2022-Feb-25	EPI_ISL_11402250	A/Michigan/UOM10044260467/2022	University of Michigan Clinical Microbiology Laboratory	University of Michigan
EPI2000563	MP	United States	2022-Feb-25	EPI_ISL_11402256	A/Michigan/UOM10044273904/2022	University of Michigan Clinical Microbiology Laboratory	University of Michigan
EPI2000571	MP	United States	2022-Feb-26	EPI_ISL_11402257	A/Michigan/UOM10044281451/2022	University of Michigan Clinical Microbiology Laboratory	University of Michigan
EPI2000579	MP	United States	2022-Feb-27	EPI_ISL_11402258	A/Michigan/UOM10044286535/2022	University of Michigan Clinical Microbiology Laboratory	University of Michigan
EPI2000587	MP	United States	2022-Feb-28	EPI_ISL_11402259	A/Michigan/UOM10044292738/2022	University of Michigan Clinical Microbiology Laboratory	University of Michigan
EPI2000595	MP	United States	2022-Feb-28	EPI_ISL_11402260	A/Michigan/UOM10044300407/2022	University of Michigan Clinical Microbiology Laboratory	University of Michigan
EPI2000603	MP	United States	2022-Feb-28	EPI_ISL_11402261	A/Michigan/UOM10044302375/2022	University of Michigan Clinical Microbiology Laboratory	University of Michigan
EPI2000611	MP	United States	2022-Feb-28	EPI_ISL_11402300	A/Michigan/UOM10044302376/2022	University of Michigan Clinical Microbiology Laboratory	University of Michigan
EPI2000619	MP	United States	2022-Feb-28	EPI_ISL_11402301	A/Michigan/UOM10044302377/2022	University of Michigan Clinical Microbiology Laboratory	University of Michigan
EPI2000627	MP	United States	2022-Mar-01	EPI_ISL_11402302	A/Michigan/UOM10044314518/2022	University of Michigan Clinical Microbiology Laboratory	University of Michigan
EPI2000635	MP	United States	2022-Mar-01	EPI_ISL_11402303	A/Michigan/UOM10044318712/2022	University of Michigan Clinical Microbiology Laboratory	University of Michigan
EPI2000643	MP	United States	2022-Mar-01	EPI_ISL_11402304	A/Michigan/UOM10044326820/2022	University of Michigan Clinical Microbiology Laboratory	University of Michigan
EPI2000738	MP	United Kingdom	2022-Mar-13	EPI_ISL_11402305	A/Wrexham/5014/2022	Public Health Wales Microbiology Cardiff	Public Health Wales Microbiology Cardiff
EPI2000651	MP	United States	2022-Mar-01	EPI_ISL_11402306	A/Michigan/UOM10044326824/2022	University of Michigan Clinical Microbiology Laboratory	University of Michigan
EPI2000664	MP	United States	2022-Mar-01	EPI_ISL_11402308	A/Michigan/UOM10044326835/2022	University of Michigan Clinical Microbiology Laboratory	University of Michigan
EPI2000675	MP	United States	2022-Mar-02	EPI_ISL_11402309	A/Michigan/UOM10044340093/2022	University of Michigan Clinical Microbiology Laboratory	University of Michigan
EPI2000683	MP	United States	2022-Mar-02	EPI_ISL_11402310	A/Michigan/UOM10044347100/2022	University of Michigan Clinical Microbiology Laboratory	University of Michigan
EPI2000691	MP	United States	2022-Mar-04	EPI_ISL_11402311	A/Michigan/UOM10044374213/2022	University of Michigan Clinical Microbiology Laboratory	University of Michigan
EPI2000699	MP	United States	2022-Mar-04	EPI_ISL_11402312	A/Michigan/UOM10044378864/2022	University of Michigan Clinical Microbiology Laboratory	University of Michigan
EPI2000707	MP	United States	2022-Mar-07	EPI_ISL_11402313	A/Michigan/UOM10044412038/2022	University of Michigan Clinical Microbiology Laboratory	University of Michigan
EPI2000715	MP	United States	2022-Mar-07	EPI_ISL_11402314	A/Michigan/UOM10044412509/2022	University of Michigan Clinical Microbiology Laboratory	University of Michigan
EPI2000724	MP	United States	2022-Mar-07	EPI_ISL_11402315	A/Michigan/UOM10044416414/2022	University of Michigan Clinical Microbiology Laboratory	University of Michigan
EPI2001455	MP	United States	2021-Nov-17	EPI_ISL_11403142	A/Michigan/UOM10042723553/2021	University of Michigan Clinical Microbiology Laboratory	University of Michigan
EPI2001463	MP	United States	2021-Nov-22	EPI_ISL_11403170	A/Michigan/UOM10042801474/2021	University of Michigan Clinical Microbiology Laboratory	University of Michigan
EPI2001471	MP	United States	2021-Nov-23	EPI_ISL_11403180	A/Michigan/UOM10042807604/2021	University of Michigan Clinical Microbiology Laboratory	University of Michigan
EPI2001478	MP	United Kingdom	2022-Mar-13	EPI_ISL_11403526	A/Wrexham/9861/2022	Public Health Wales Microbiology Cardiff	Public Health Wales Microbiology Cardiff
EPI2001486	MP	United Kingdom	2022-Mar-15	EPI_ISL_11403528	A/Abergele/9987/2022	Public Health Wales Microbiology Cardiff	Public Health Wales Microbiology Cardiff
EPI2001495	MP	Brazil	2021-Nov-20	EPI_ISL_11403618	A/Amazonas/IAL/C9027/2021	LACEN/AM - Laboratório Central de Saúde Pública do Amazonas	Instituto Adolfo Lutz	Sacchi, C.T.; Campos, K.R.; Reis, A.D.; Amarante, A.F.; Santos, M.B.N.; Vinhote, C.; Mattos, T.P.
EPI2001503	MP	Brazil	2021-Nov-19	EPI_ISL_11403619	A/Amazonas/IAL/C9028/2021	LACEN/AM - Laboratório Central de Saúde Pública do Amazonas	Instituto Adolfo Lutz	Sacchi, C.T.; Campos, K.R.; Reis, A.D.; Amarante, A.F.; Santos, M.B.N.; Vinhote, C.; Mattos, T.P.
EPI2001511	MP	Brazil	2021-Nov-22	EPI_ISL_11403620	A/Amazonas/IAL/C9029/2021	LACEN/AM - Laboratório Central de Saúde Pública do Amazonas	Instituto Adolfo Lutz	Sacchi, C.T.; Campos, K.R.; Reis, A.D.; Amarante, A.F.; Santos, M.B.N.; Vinhote, C.; Mattos, T.P.
EPI2001519	MP	Brazil	2021-Nov-20	EPI_ISL_11403621	A/Amazonas/IAL/C9030/2021	LACEN/AM - Laboratório Central de Saúde Pública do Amazonas	Instituto Adolfo Lutz	Sacchi, C.T.; Campos, K.R.; Reis, A.D.; Amarante, A.F.; Santos, M.B.N.; Vinhote, C.; Mattos, T.P.
EPI2001527	MP	Brazil	2021-Nov-22	EPI_ISL_11403622	A/Amazonas/IAL/C9031/2021	LACEN/AM - Laboratório Central de Saúde Pública do Amazonas	Instituto Adolfo Lutz	Sacchi, C.T.; Campos, K.R.; Reis, A.D.; Amarante, A.F.; Santos, M.B.N.; Vinhote, C.; Mattos, T.P.
EPI2001535	MP	Brazil	2021-Nov-23	EPI_ISL_11403623	A/Amazonas/IAL/C9032/2021	LACEN/AM - Laboratório Central de Saúde Pública do Amazonas	Instituto Adolfo Lutz	Sacchi, C.T.; Campos, K.R.; Reis, A.D.; Amarante, A.F.; Santos, M.B.N.; Vinhote, C.; Mattos, T.P.
EPI2001543	MP	Brazil	2021-Nov-25	EPI_ISL_11403624	A/Amazonas/IAL/C9033/2021	LACEN/AM - Laboratório Central de Saúde Pública do Amazonas	Instituto Adolfo Lutz	Sacchi, C.T.; Campos, K.R.; Reis, A.D.; Amarante, A.F.; Santos, M.B.N.; Vinhote, C.; Mattos, T.P.
EPI2001551	MP	Brazil	2021-Nov-26	EPI_ISL_11403625	A/Amazonas/IAL/C9034/2021	LACEN/AM - Laboratório Central de Saúde Pública do Amazonas	Instituto Adolfo Lutz	Sacchi, C.T.; Campos, K.R.; Reis, A.D.; Amarante, A.F.; Santos, M.B.N.; Vinhote, C.; Mattos, T.P.
EPI2001559	MP	Brazil	2021-Nov-29	EPI_ISL_11403626	A/Amazonas/IAL/C9035/2021	LACEN/AM - Laboratório Central de Saúde Pública do Amazonas	Instituto Adolfo Lutz	Sacchi, C.T.; Campos, K.R.; Reis, A.D.; Amarante, A.F.; Santos, M.B.N.; Vinhote, C.; Mattos, T.P.
EPI2001567	MP	Brazil	2021-Nov-26	EPI_ISL_11403627	A/Amazonas/IAL/C9036/2021	LACEN/AM - Laboratório Central de Saúde Pública do Amazonas	Instituto Adolfo Lutz	Sacchi, C.T.; Campos, K.R.; Reis, A.D.; Amarante, A.F.; Santos, M.B.N.; Vinhote, C.; Mattos, T.P.
EPI2001575	MP	Brazil	2021-Nov-26	EPI_ISL_11403628	A/Amazonas/IAL/C9037/2021	LACEN/AM - Laboratório Central de Saúde Pública do Amazonas	Instituto Adolfo Lutz	Sacchi, C.T.; Campos, K.R.; Reis, A.D.; Amarante, A.F.; Santos, M.B.N.; Vinhote, C.; Mattos, T.P.
EPI362756	MP	South Africa	1994-Jan-01	EPI_ISL_111134	A/Johannesburg/47/1994			Wentworth,D.E.; Dugan,V.; Halpin,R.; Lin,X.; Bera,J.; Ghedin,E.; Fedorova,N.; Overton,L.; Tsitrin,T.; Stockwell,T.; Amedeo,P.; Bishop,B.; Chen,H.; Edworthy,P.; Gupta,N.; Katzel,D.; Li,K.; Schobel,S.; Shrivastava,S.; Thovarai,V.; Wang,S.; Westgeest,K.B.; van Beek,R.; Bestebroer,T.M.; de Jong,J.C.; Rimmelzwaan,G.F.; Osterhaus,A.D.M.E.; Fouchier,R.A.M.; Bao,Y.; Sanders,R.; Dernovoy,D.; Kiryutin,B.; …
EPI362841	MP	Hong Kong (SAR)	1997-Jun-20	EPI_ISL_111272	A/Hong Kong/280/1997			Wentworth,D.E.; Dugan,V.; Halpin,R.; Lin,X.; Bera,J.; Ghedin,E.; Fedorova,N.; Overton,L.; Tsitrin,T.; Stockwell,T.; Amedeo,P.; Bishop,B.; Chen,H.; Edworthy,P.; Gupta,N.; Katzel,D.; Li,K.; Schobel,S.; Shrivastava,S.; Thovarai,V.; Wang,S.; Westgeest,K.B.; van Beek,R.; Bestebroer,T.M.; de Jong,J.C.; Rimmelzwaan,G.F.; Osterhaus,A.D.M.E.; Fouchier,R.A.M.; Bao,Y.; Sanders,R.; Dernovoy,D.; Kiryutin,B.; …
EPI362629	MP	France	1993-Nov-27	EPI_ISL_110999	A/Lyon/1803/1993			Wentworth,D.E.; Dugan,V.; Halpin,R.; Lin,X.; Bera,J.; Ghedin,E.; Fedorova,N.; Overton,L.; Tsitrin,T.; Stockwell,T.; Amedeo,P.; Bishop,B.; Chen,H.; Edworthy,P.; Gupta,N.; Katzel,D.; Li,K.; Schobel,S.; Shrivastava,S.; Thovarai,V.; Wang,S.; Westgeest,K.B.; van Beek,R.; Bestebroer,T.M.; de Jong,J.C.; Rimmelzwaan,G.F.; Osterhaus,A.D.M.E.; Fouchier,R.A.M.; Bao,Y.; Sanders,R.; Dernovoy,D.; Kiryutin,B.; …
EPI362704	MP	Australia	1993-Sep-03	EPI_ISL_111082	A/Victoria/104/1993			Wentworth,D.E.; Dugan,V.; Halpin,R.; Lin,X.; Bera,J.; Ghedin,E.; Fedorova,N.; Overton,L.; Tsitrin,T.; Stockwell,T.; Amedeo,P.; Bishop,B.; Chen,H.; Edworthy,P.; Gupta,N.; Katzel,D.; Li,K.; Schobel,S.; Shrivastava,S.; Thovarai,V.; Wang,S.; Westgeest,K.B.; van Beek,R.; Bestebroer,T.M.; de Jong,J.C.; Rimmelzwaan,G.F.; Osterhaus,A.D.M.E.; Fouchier,R.A.M.; Bao,Y.; Sanders,R.; Dernovoy,D.; Kiryutin,B.; …
EPI362782	MP	Hong Kong (SAR)	1995-Aug-01	EPI_ISL_111172	A/Hong Kong/38/1995			Wentworth,D.E.; Dugan,V.; Halpin,R.; Lin,X.; Bera,J.; Ghedin,E.; Fedorova,N.; Overton,L.; Tsitrin,T.; Stockwell,T.; Amedeo,P.; Bishop,B.; Chen,H.; Edworthy,P.; Gupta,N.; Katzel,D.; Li,K.; Schobel,S.; Shrivastava,S.; Thovarai,V.; Wang,S.; Westgeest,K.B.; van Beek,R.; Bestebroer,T.M.; de Jong,J.C.; Rimmelzwaan,G.F.; Osterhaus,A.D.M.E.; Fouchier,R.A.M.; Bao,Y.; Sanders,R.; Dernovoy,D.; Kiryutin,B.; …
EPI362743	MP	Hong Kong (SAR)	1994-Jul-26	EPI_ISL_111132	A/Hong Kong/55/1994			Wentworth,D.E.; Dugan,V.; Halpin,R.; Lin,X.; Bera,J.; Ghedin,E.; Fedorova,N.; Overton,L.; Tsitrin,T.; Stockwell,T.; Amedeo,P.; Bishop,B.; Chen,H.; Edworthy,P.; Gupta,N.; Katzel,D.; Li,K.; Schobel,S.; Shrivastava,S.; Thovarai,V.; Wang,S.; Westgeest,K.B.; van Beek,R.; Bestebroer,T.M.; de Jong,J.C.; Rimmelzwaan,G.F.; Osterhaus,A.D.M.E.; Fouchier,R.A.M.; Bao,Y.; Sanders,R.; Dernovoy,D.; Kiryutin,B.; …
EPI362710	MP	New Zealand	1993-Jan-01	EPI_ISL_111083	A/Wellington/59/1993			Wentworth,D.E.; Dugan,V.; Halpin,R.; Lin,X.; Bera,J.; Ghedin,E.; Fedorova,N.; Overton,L.; Tsitrin,T.; Stockwell,T.; Amedeo,P.; Bishop,B.; Chen,H.; Edworthy,P.; Gupta,N.; Katzel,D.; Li,K.; Schobel,S.; Shrivastava,S.; Thovarai,V.; Wang,S.; Westgeest,K.B.; van Beek,R.; Bestebroer,T.M.; de Jong,J.C.; Rimmelzwaan,G.F.; Osterhaus,A.D.M.E.; Fouchier,R.A.M.; Bao,Y.; Sanders,R.; Dernovoy,D.; Kiryutin,B.; …
EPI362896	MP	Russian Federation	1999-Jan-01	EPI_ISL_111374	A/Moscow/10/1999			Wentworth,D.E.; Dugan,V.; Halpin,R.; Lin,X.; Bera,J.; Ghedin,E.; Fedorova,N.; Overton,L.; Tsitrin,T.; Stockwell,T.; Amedeo,P.; Bishop,B.; Chen,H.; Edworthy,P.; Gupta,N.; Katzel,D.; Li,K.; Schobel,S.; Shrivastava,S.; Thovarai,V.; Wang,S.; Westgeest,K.B.; van Beek,R.; Bestebroer,T.M.; de Jong,J.C.; Rimmelzwaan,G.F.; Osterhaus,A.D.M.E.; Fouchier,R.A.M.; Bao,Y.; Sanders,R.; Dernovoy,D.; Kiryutin,B.; …
EPI362647	MP	Spain	1993-Jan-01	EPI_ISL_111021	A/Madrid/G130/1993			Wentworth,D.E.; Dugan,V.; Halpin,R.; Lin,X.; Bera,J.; Ghedin,E.; Fedorova,N.; Overton,L.; Tsitrin,T.; Stockwell,T.; Amedeo,P.; Bishop,B.; Chen,H.; Edworthy,P.; Gupta,N.; Katzel,D.; Li,K.; Schobel,S.; Shrivastava,S.; Thovarai,V.; Wang,S.; Westgeest,K.B.; van Beek,R.; Bestebroer,T.M.; de Jong,J.C.; Rimmelzwaan,G.F.; Osterhaus,A.D.M.E.; Fouchier,R.A.M.; Bao,Y.; Sanders,R.; Dernovoy,D.; Kiryutin,B.; …
EPI362332	MP	Netherlands	2008-Dec-26	EPI_ISL_110694	A/Netherlands/548/2005			Wentworth,D.E.; Dugan,V.; Halpin,R.; Lin,X.; Bera,J.; Ghedin,E.; Fedorova,N.; Overton,L.; Tsitrin,T.; Stockwell,T.; Amedeo,P.; Bishop,B.; Chen,H.; Edworthy,P.; Gupta,N.; Katzel,D.; Li,K.; Schobel,S.; Shrivastava,S.; Thovarai,V.; Wang,S.; Westgeest,K.B.; van Beek,R.; Bestebroer,T.M.; de Jong,J.C.; Rimmelzwaan,G.F.; Osterhaus,A.D.M.E.; Fouchier,R.A.M.; Bao,Y.; Sanders,R.; Dernovoy,D.; Kiryutin,B.; …
EPI362749	MP	South Africa	1994-Jan-01	EPI_ISL_111133	A/Johannesburg/33/1994			Wentworth,D.E.; Dugan,V.; Halpin,R.; Lin,X.; Bera,J.; Ghedin,E.; Fedorova,N.; Overton,L.; Tsitrin,T.; Stockwell,T.; Amedeo,P.; Bishop,B.; Chen,H.; Edworthy,P.; Gupta,N.; Katzel,D.; Li,K.; Schobel,S.; Shrivastava,S.; Thovarai,V.; Wang,S.; Westgeest,K.B.; van Beek,R.; Bestebroer,T.M.; de Jong,J.C.; Rimmelzwaan,G.F.; Osterhaus,A.D.M.E.; Fouchier,R.A.M.; Bao,Y.; Sanders,R.; Dernovoy,D.; Kiryutin,B.; …
EPI362665	MP	Netherlands	1993-Feb-18	EPI_ISL_111043	A/Netherlands/115/1993			Wentworth,D.E.; Dugan,V.; Halpin,R.; Lin,X.; Bera,J.; Ghedin,E.; Fedorova,N.; Overton,L.; Tsitrin,T.; Stockwell,T.; Amedeo,P.; Bishop,B.; Chen,H.; Edworthy,P.; Gupta,N.; Katzel,D.; Li,K.; Schobel,S.; Shrivastava,S.; Thovarai,V.; Wang,S.; Westgeest,K.B.; van Beek,R.; Bestebroer,T.M.; de Jong,J.C.; Rimmelzwaan,G.F.; Osterhaus,A.D.M.E.; Fouchier,R.A.M.; Bao,Y.; Sanders,R.; Dernovoy,D.; Kiryutin,B.; …
EPI362684	MP	Japan	1993-Jan-01	EPI_ISL_111047	A/Shiga/6/1993			Wentworth,D.E.; Dugan,V.; Halpin,R.; Lin,X.; Bera,J.; Ghedin,E.; Fedorova,N.; Overton,L.; Tsitrin,T.; Stockwell,T.; Amedeo,P.; Bishop,B.; Chen,H.; Edworthy,P.; Gupta,N.; Katzel,D.; Li,K.; Schobel,S.; Shrivastava,S.; Thovarai,V.; Wang,S.; Westgeest,K.B.; van Beek,R.; Bestebroer,T.M.; de Jong,J.C.; Rimmelzwaan,G.F.; Osterhaus,A.D.M.E.; Fouchier,R.A.M.; Bao,Y.; Sanders,R.; Dernovoy,D.; Kiryutin,B.; …
EPI362856	MP	Norway	1993-Nov-13	EPI_ISL_111336	A/Oslo/2352/1993			Wentworth,D.E.; Dugan,V.; Halpin,R.; Lin,X.; Bera,J.; Ghedin,E.; Fedorova,N.; Overton,L.; Tsitrin,T.; Stockwell,T.; Amedeo,P.; Bishop,B.; Chen,H.; Edworthy,P.; Gupta,N.; Katzel,D.; Li,K.; Schobel,S.; Shrivastava,S.; Thovarai,V.; Wang,S.; Westgeest,K.B.; van Beek,R.; Bestebroer,T.M.; de Jong,J.C.; Rimmelzwaan,G.F.; Osterhaus,A.D.M.E.; Fouchier,R.A.M.; Bao,Y.; Sanders,R.; Dernovoy,D.; Kiryutin,B.; …
EPI362328	MP	Netherlands	2004-Dec-04	EPI_ISL_110693	A/Netherlands/132/2004			Wentworth,D.E.; Dugan,V.; Halpin,R.; Lin,X.; Bera,J.; Ghedin,E.; Fedorova,N.; Overton,L.; Tsitrin,T.; Stockwell,T.; Amedeo,P.; Bishop,B.; Chen,H.; Edworthy,P.; Gupta,N.; Katzel,D.; Li,K.; Schobel,S.; Shrivastava,S.; Thovarai,V.; Wang,S.; Westgeest,K.B.; van Beek,R.; Bestebroer,T.M.; de Jong,J.C.; Rimmelzwaan,G.F.; Osterhaus,A.D.M.E.; Fouchier,R.A.M.; Bao,Y.; Sanders,R.; Dernovoy,D.; Kiryutin,B.; …
EPI362588	MP	France	1991-Dec-01	EPI_ISL_110957	A/Paris/490/1992			Wentworth,D.E.; Dugan,V.; Halpin,R.; Lin,X.; Bera,J.; Ghedin,E.; Fedorova,N.; Overton,L.; Tsitrin,T.; Stockwell,T.; Amedeo,P.; Bishop,B.; Chen,H.; Edworthy,P.; Gupta,N.; Katzel,D.; Li,K.; Schobel,S.; Shrivastava,S.; Thovarai,V.; Wang,S.; Westgeest,K.B.; van Beek,R.; Bestebroer,T.M.; de Jong,J.C.; Rimmelzwaan,G.F.; Osterhaus,A.D.M.E.; Fouchier,R.A.M.; Bao,Y.; Sanders,R.; Dernovoy,D.; Kiryutin,B.; …
EPI362808	MP	Sweden	1995-Jan-01	EPI_ISL_111219	A/Stockholm/5/1995			Wentworth,D.E.; Dugan,V.; Halpin,R.; Lin,X.; Bera,J.; Ghedin,E.; Fedorova,N.; Overton,L.; Tsitrin,T.; Stockwell,T.; Amedeo,P.; Bishop,B.; Chen,H.; Edworthy,P.; Gupta,N.; Katzel,D.; Li,K.; Schobel,S.; Shrivastava,S.; Thovarai,V.; Wang,S.; Westgeest,K.B.; van Beek,R.; Bestebroer,T.M.; de Jong,J.C.; Rimmelzwaan,G.F.; Osterhaus,A.D.M.E.; Fouchier,R.A.M.; Bao,Y.; Sanders,R.; Dernovoy,D.; Kiryutin,B.; …
EPI362449	MP	Netherlands	1974-Jan-01	EPI_ISL_110821	A/Bilthoven/5146/1974			Wentworth,D.E.; Dugan,V.; Halpin,R.; Lin,X.; Bera,J.; Ghedin,E.; Fedorova,N.; Overton,L.; Tsitrin,T.; Stockwell,T.; Amedeo,P.; Bishop,B.; Chen,H.; Edworthy,P.; Gupta,N.; Katzel,D.; Li,K.; Schobel,S.; Shrivastava,S.; Thovarai,V.; Wang,S.; Westgeest,K.B.; van Beek,R.; Bestebroer,T.M.; de Jong,J.C.; Rimmelzwaan,G.F.; Osterhaus,A.D.M.E.; Fouchier,R.A.M.; Bao,Y.; Sanders,R.; Dernovoy,D.; Kiryutin,B.; …
EPI362776	MP	Hong Kong (SAR)	1995-Mar-01	EPI_ISL_111171	A/Hong Kong/32/1995			Wentworth,D.E.; Dugan,V.; Halpin,R.; Lin,X.; Bera,J.; Ghedin,E.; Fedorova,N.; Overton,L.; Tsitrin,T.; Stockwell,T.; Amedeo,P.; Bishop,B.; Chen,H.; Edworthy,P.; Gupta,N.; Katzel,D.; Li,K.; Schobel,S.; Shrivastava,S.; Thovarai,V.; Wang,S.; Westgeest,K.B.; van Beek,R.; Bestebroer,T.M.; de Jong,J.C.; Rimmelzwaan,G.F.; Osterhaus,A.D.M.E.; Fouchier,R.A.M.; Bao,Y.; Sanders,R.; Dernovoy,D.; Kiryutin,B.; …
EPI362461	MP	Netherlands	1976-Jan-01	EPI_ISL_110823	A/Bilthoven/5168/1976			Wentworth,D.E.; Dugan,V.; Halpin,R.; Lin,X.; Bera,J.; Ghedin,E.; Fedorova,N.; Overton,L.; Tsitrin,T.; Stockwell,T.; Amedeo,P.; Bishop,B.; Chen,H.; Edworthy,P.; Gupta,N.; Katzel,D.; Li,K.; Schobel,S.; Shrivastava,S.; Thovarai,V.; Wang,S.; Westgeest,K.B.; van Beek,R.; Bestebroer,T.M.; de Jong,J.C.; Rimmelzwaan,G.F.; Osterhaus,A.D.M.E.; Fouchier,R.A.M.; Bao,Y.; Sanders,R.; Dernovoy,D.; Kiryutin,B.; …
EPI362356	MP	Netherlands	2009-Jan-21	EPI_ISL_110726	A/Netherlands/282/2009			Wentworth,D.E.; Dugan,V.; Halpin,R.; Lin,X.; Bera,J.; Ghedin,E.; Fedorova,N.; Overton,L.; Tsitrin,T.; Stockwell,T.; Amedeo,P.; Bishop,B.; Chen,H.; Edworthy,P.; Gupta,N.; Katzel,D.; Li,K.; Schobel,S.; Shrivastava,S.; Thovarai,V.; Wang,S.; Westgeest,K.B.; van Beek,R.; Bestebroer,T.M.; de Jong,J.C.; Rimmelzwaan,G.F.; Osterhaus,A.D.M.E.; Fouchier,R.A.M.; Bao,Y.; Sanders,R.; Dernovoy,D.; Kiryutin,B.; …
EPI362821	MP	China	1995-Jan-01	EPI_ISL_111269	A/Wuhan/359/1995			Wentworth,D.E.; Dugan,V.; Halpin,R.; Lin,X.; Bera,J.; Ghedin,E.; Fedorova,N.; Overton,L.; Tsitrin,T.; Stockwell,T.; Amedeo,P.; Bishop,B.; Chen,H.; Edworthy,P.; Gupta,N.; Katzel,D.; Li,K.; Schobel,S.; Shrivastava,S.; Thovarai,V.; Wang,S.; Westgeest,K.B.; van Beek,R.; Bestebroer,T.M.; de Jong,J.C.; Rimmelzwaan,G.F.; Osterhaus,A.D.M.E.; Fouchier,R.A.M.; Bao,Y.; Sanders,R.; Dernovoy,D.; Kiryutin,B.; …
EPI362716	MP	Japan	1993-Jan-01	EPI_ISL_111084	A/Yamagata/62/1993			Wentworth,D.E.; Dugan,V.; Halpin,R.; Lin,X.; Bera,J.; Ghedin,E.; Fedorova,N.; Overton,L.; Tsitrin,T.; Stockwell,T.; Amedeo,P.; Bishop,B.; Chen,H.; Edworthy,P.; Gupta,N.; Katzel,D.; Li,K.; Schobel,S.; Shrivastava,S.; Thovarai,V.; Wang,S.; Westgeest,K.B.; van Beek,R.; Bestebroer,T.M.; de Jong,J.C.; Rimmelzwaan,G.F.; Osterhaus,A.D.M.E.; Fouchier,R.A.M.; Bao,Y.; Sanders,R.; Dernovoy,D.; Kiryutin,B.; …
EPI362395	MP	Netherlands	1970-Jan-01	EPI_ISL_110776	A/Bilthoven/93/1970			Wentworth,D.E.; Dugan,V.; Halpin,R.; Lin,X.; Bera,J.; Ghedin,E.; Fedorova,N.; Overton,L.; Tsitrin,T.; Stockwell,T.; Amedeo,P.; Bishop,B.; Chen,H.; Edworthy,P.; Gupta,N.; Katzel,D.; Li,K.; Schobel,S.; Shrivastava,S.; Thovarai,V.; Wang,S.; Westgeest,K.B.; van Beek,R.; Bestebroer,T.M.; de Jong,J.C.; Rimmelzwaan,G.F.; Osterhaus,A.D.M.E.; Fouchier,R.A.M.; Bao,Y.; Sanders,R.; Dernovoy,D.; Kiryutin,B.; …
EPI362870	MP	Netherlands	1998-May-12	EPI_ISL_111338	A/Netherlands/414/1998			Wentworth,D.E.; Dugan,V.; Halpin,R.; Lin,X.; Bera,J.; Ghedin,E.; Fedorova,N.; Overton,L.; Tsitrin,T.; Stockwell,T.; Amedeo,P.; Bishop,B.; Chen,H.; Edworthy,P.; Gupta,N.; Katzel,D.; Li,K.; Schobel,S.; Shrivastava,S.; Thovarai,V.; Wang,S.; Westgeest,K.B.; van Beek,R.; Bestebroer,T.M.; de Jong,J.C.; Rimmelzwaan,G.F.; Osterhaus,A.D.M.E.; Fouchier,R.A.M.; Bao,Y.; Sanders,R.; Dernovoy,D.; Kiryutin,B.; …
EPI1993128	MP	Brazil	2021-Dec-20	EPI_ISL_10827548	A/Maranhao/181337-IEC/2021	LACEN/MA - Laboratório Central de Saúde Pública do Maranhão	Evandro Chagas Institute	Mirleide, Cordeiro dos Santos; Jessylene, de Almeida Ferreira; Luana, Soares Barbagelata; Rayssa, Layna da Silva Bedran; Delana, Andreza Melo Bezerra; Dielle, Monteiro Teixeira; Patrícia, dos Santos Lobo; Kenny, da Costa Pinheiro; Jedson, Ferreira Cardoso; Luana, da Silva Soares
EPI2001655	MP	United States	2021-Dec-10	EPI_ISL_11407108	A/Michigan/UOM10043089797/2021	University of Michigan Clinical Microbiology Laboratory	University of Michigan
EPI2001647	MP	United States	2021-Dec-10	EPI_ISL_11407107	A/Michigan/UOM10043084068/2021	University of Michigan Clinical Microbiology Laboratory	University of Michigan
EPI2001447	MP	United States	2021-Nov-17	EPI_ISL_11403130	A/Michigan/UOM10042723375/2021	University of Michigan Clinical Microbiology Laboratory	University of Michigan
EPI2001439	MP	United States	2021-Nov-15	EPI_ISL_11403113	A/Michigan/UOM10042681693/2021	University of Michigan Clinical Microbiology Laboratory	University of Michigan
EPI2001431	MP	United States	2021-Nov-15	EPI_ISL_11403112	A/Michigan/UOM10042677644/2021	University of Michigan Clinical Microbiology Laboratory	University of Michigan
EPI2001423	MP	United States	2021-Nov-15	EPI_ISL_11403111	A/Michigan/UOM10042676488/2021	University of Michigan Clinical Microbiology Laboratory	University of Michigan
EPI2001415	MP	United States	2021-Nov-15	EPI_ISL_11403110	A/Michigan/UOM10042670063/2021	University of Michigan Clinical Microbiology Laboratory	University of Michigan
EPI2001407	MP	United States	2021-Nov-14	EPI_ISL_11403109	A/Michigan/UOM10042664472/2021	University of Michigan Clinical Microbiology Laboratory	University of Michigan
EPI2001399	MP	United States	2021-Nov-13	EPI_ISL_11403108	A/Michigan/UOM10042655033/2021	University of Michigan Clinical Microbiology Laboratory	University of Michigan
EPI2001391	MP	United States	2021-Nov-13	EPI_ISL_11403107	A/Michigan/UOM10042652440/2021	University of Michigan Clinical Microbiology Laboratory	University of Michigan
EPI2001383	MP	United States	2021-Nov-12	EPI_ISL_11403106	A/Michigan/UOM10042647812/2021	University of Michigan Clinical Microbiology Laboratory	University of Michigan
EPI2001375	MP	United States	2021-Nov-12	EPI_ISL_11403105	A/Michigan/UOM10042643869/2021	University of Michigan Clinical Microbiology Laboratory	University of Michigan
EPI2001367	MP	United States	2021-Nov-12	EPI_ISL_11403104	A/Michigan/UOM10042642653/2021	University of Michigan Clinical Microbiology Laboratory	University of Michigan
EPI2001359	MP	United States	2021-Nov-12	EPI_ISL_11403103	A/Michigan/UOM10042638595/2021	University of Michigan Clinical Microbiology Laboratory	University of Michigan
EPI2001351	MP	United States	2021-Nov-11	EPI_ISL_11403102	A/Michigan/UOM10042628415/2021	University of Michigan Clinical Microbiology Laboratory	University of Michigan
EPI2001343	MP	United States	2021-Nov-11	EPI_ISL_11403101	A/Michigan/UOM10042621050/2021	University of Michigan Clinical Microbiology Laboratory	University of Michigan
EPI2001335	MP	United States	2021-Nov-10	EPI_ISL_11403100	A/Michigan/UOM10042608677/2021	University of Michigan Clinical Microbiology Laboratory	University of Michigan
EPI2001327	MP	United States	2021-Nov-10	EPI_ISL_11403099	A/Michigan/UOM10042606980/2021	University of Michigan Clinical Microbiology Laboratory	University of Michigan
EPI2001319	MP	United States	2021-Nov-10	EPI_ISL_11403098	A/Michigan/UOM10042606016/2021	University of Michigan Clinical Microbiology Laboratory	University of Michigan
EPI2001311	MP	United States	2021-Nov-10	EPI_ISL_11403097	A/Michigan/UOM10042602885/2021	University of Michigan Clinical Microbiology Laboratory	University of Michigan
EPI2001303	MP	United States	2021-Nov-10	EPI_ISL_11403096	A/Michigan/UOM10042602436/2021	University of Michigan Clinical Microbiology Laboratory	University of Michigan
EPI2001295	MP	United States	2021-Nov-10	EPI_ISL_11403095	A/Michigan/UOM10042602012/2021	University of Michigan Clinical Microbiology Laboratory	University of Michigan
EPI2001287	MP	United States	2021-Nov-09	EPI_ISL_11403094	A/Michigan/UOM10042588474/2021	University of Michigan Clinical Microbiology Laboratory	University of Michigan
EPI2001279	MP	United States	2021-Nov-09	EPI_ISL_11403093	A/Michigan/UOM10042587162/2021	University of Michigan Clinical Microbiology Laboratory	University of Michigan
EPI2001271	MP	United States	2021-Nov-09	EPI_ISL_11403092	A/Michigan/UOM10042586351/2021	University of Michigan Clinical Microbiology Laboratory	University of Michigan
EPI2001255	MP	United States	2021-Nov-09	EPI_ISL_11403090	A/Michigan/UOM10042574543/2021	University of Michigan Clinical Microbiology Laboratory	University of Michigan
EPI2001239	MP	United States	2021-Nov-02	EPI_ISL_11403088	A/Michigan/UOM10042461229/2021	University of Michigan Clinical Microbiology Laboratory	University of Michigan
EPI2000203	MP	United States	2022-Jan-11	EPI_ISL_11401086	A/Michigan/UOM10043545976/2022	University of Michigan Clinical Microbiology Laboratory	University of Michigan
EPI2000195	MP	United States	2022-Jan-11	EPI_ISL_11401060	A/Michigan/UOM10043539099/2022	University of Michigan Clinical Microbiology Laboratory	University of Michigan
EPI2000187	MP	United States	2022-Jan-11	EPI_ISL_11401029	A/Michigan/UOM10043536148/2022	University of Michigan Clinical Microbiology Laboratory	University of Michigan
EPI2000179	MP	United States	2022-Jan-10	EPI_ISL_11400998	A/Michigan/UOM10043521900/2022	University of Michigan Clinical Microbiology Laboratory	University of Michigan
EPI2000168	MP	United States	2022-Jan-09	EPI_ISL_11400964	A/Michigan/UOM10043512255/2022	University of Michigan Clinical Microbiology Laboratory	University of Michigan
EPI2001231	MP	Portugal	2022-Feb-13	EPI_ISL_11403087	A/Lisboa/54/2022	Instituto Nacional de Saúde Dr. Ricardo Jorge	Instituto Nacional de Saúde Dr. Ricardo Jorge	Guiomar, R.; Melo, A.; Costa, I.; Conde, P, Henriques, C.
EPI2001223	MP	Portugal	2022-Feb-09	EPI_ISL_11403086	A/Lisboa/53/2022	Instituto Nacional de Saúde Dr. Ricardo Jorge	Instituto Nacional de Saúde Dr. Ricardo Jorge	Guiomar, R.; Melo, A.; Costa, I.; Conde, P, Henriques, C.
EPI2001215	MP	Portugal	2022-Feb-11	EPI_ISL_11403085	A/Lisboa/52/2022	Instituto Nacional de Saúde Dr. Ricardo Jorge	Instituto Nacional de Saúde Dr. Ricardo Jorge	Guiomar, R.; Melo, A.; Costa, I.; Conde, P, Henriques, C.
EPI2001207	MP	Portugal	2022-Feb-14	EPI_ISL_11403083	A/Lisboa/51/2022	Instituto Nacional de Saúde Dr. Ricardo Jorge	Instituto Nacional de Saúde Dr. Ricardo Jorge	Guiomar, R.; Melo, A.; Costa, I.; Conde, P, Henriques, C.
EPI2001199	MP	Portugal	2022-Feb-14	EPI_ISL_11403082	A/Lisboa/50/2022	Instituto Nacional de Saúde Dr. Ricardo Jorge	Instituto Nacional de Saúde Dr. Ricardo Jorge	Guiomar, R.; Melo, A.; Costa, I.; Conde, P, Henriques, C.
EPI2001191	MP	Portugal	2022-Feb-15	EPI_ISL_11403081	A/Lisboa/49/2022	Instituto Nacional de Saúde Dr. Ricardo Jorge	Instituto Nacional de Saúde Dr. Ricardo Jorge	Guiomar, R.; Melo, A.; Costa, I.; Conde, P, Henriques, C.
EPI2001183	MP	Portugal	2022-Feb-11	EPI_ISL_11403080	A/Lisboa/48/2022	Instituto Nacional de Saúde Dr. Ricardo Jorge	Instituto Nacional de Saúde Dr. Ricardo Jorge	Guiomar, R.; Melo, A.; Costa, I.; Conde, P, Henriques, C.
EPI2001175	MP	Portugal	2022-Feb-14	EPI_ISL_11403079	A/Lisboa/47/2022	Instituto Nacional de Saúde Dr. Ricardo Jorge	Instituto Nacional de Saúde Dr. Ricardo Jorge	Guiomar, R.; Melo, A.; Costa, I.; Conde, P, Henriques, C.
EPI2001167	MP	Portugal	2022-Feb-14	EPI_ISL_11403078	A/Lisboa/46/2022	Instituto Nacional de Saúde Dr. Ricardo Jorge	Instituto Nacional de Saúde Dr. Ricardo Jorge	Guiomar, R.; Melo, A.; Costa, I.; Conde, P, Henriques, C.
EPI2001159	MP	Portugal	2022-Feb-14	EPI_ISL_11403077	A/Lisboa/45/2022	Instituto Nacional de Saúde Dr. Ricardo Jorge	Instituto Nacional de Saúde Dr. Ricardo Jorge	Guiomar, R.; Melo, A.; Costa, I.; Conde, P, Henriques, C.
EPI2001151	MP	Portugal	2022-Feb-10	EPI_ISL_11403076	A/Lisboa/44/2022	Instituto Nacional de Saúde Dr. Ricardo Jorge	Instituto Nacional de Saúde Dr. Ricardo Jorge	Guiomar, R.; Melo, A.; Costa, I.; Conde, P, Henriques, C.
EPI2001143	MP	Portugal	2022-Feb-11	EPI_ISL_11403075	A/Lisboa/43/2022	Instituto Nacional de Saúde Dr. Ricardo Jorge	Instituto Nacional de Saúde Dr. Ricardo Jorge	Guiomar, R.; Melo, A.; Costa, I.; Conde, P, Henriques, C.
EPI2001135	MP	Portugal	2022-Feb-10	EPI_ISL_11403074	A/Lisboa/42/2022	Instituto Nacional de Saúde Dr. Ricardo Jorge	Instituto Nacional de Saúde Dr. Ricardo Jorge	Guiomar, R.; Melo, A.; Costa, I.; Conde, P, Henriques, C.
EPI2001127	MP	Portugal	2022-Feb-09	EPI_ISL_11403073	A/Lisboa/41/2022	Instituto Nacional de Saúde Dr. Ricardo Jorge	Instituto Nacional de Saúde Dr. Ricardo Jorge	Raquel, Guiomar; Aryse, Melo; Inês, Costa; Patrícia, Conde; Camila, Henriques
EPI2001119	MP	Portugal	2022-Feb-09	EPI_ISL_11403072	A/Lisboa/40/2022	Instituto Nacional de Saúde Dr. Ricardo Jorge	Instituto Nacional de Saúde Dr. Ricardo Jorge	Guiomar, R.; Melo, A.; Costa, I.; Conde, P, Henriques, C.
EPI2001111	MP	Portugal	2022-Feb-12	EPI_ISL_11403071	A/Lisboa/39/2022	Instituto Nacional de Saúde Dr. Ricardo Jorge	Instituto Nacional de Saúde Dr. Ricardo Jorge	Raquel, Guiomar; Aryse, Melo; Inês, Costa; Patrícia, Conde; Camila, Henriques
EPI2001103	MP	Portugal	2022-Feb-10	EPI_ISL_11403070	A/Lisboa/38/2022	Instituto Nacional de Saúde Dr. Ricardo Jorge	Instituto Nacional de Saúde Dr. Ricardo Jorge	Guiomar, R.; Melo, A.; Costa, I.; Conde, P, Henriques, C.
EPI2001095	MP	Portugal	2022-Feb-10	EPI_ISL_11403069	A/Lisboa/37/2022	Instituto Nacional de Saúde Dr. Ricardo Jorge	Instituto Nacional de Saúde Dr. Ricardo Jorge	Guiomar, R.; Melo, A.; Costa, I.; Conde, P, Henriques, C.
EPI2001087	MP	Portugal	2022-Feb-08	EPI_ISL_11403068	A/Lisboa/33/2022	Instituto Nacional de Saúde Dr. Ricardo Jorge	Instituto Nacional de Saúde Dr. Ricardo Jorge	Guiomar, R.; Melo, A.; Costa, I.; Conde, P, Henriques, C.
EPI2001079	MP	Portugal	2022-Feb-03	EPI_ISL_11403067	A/Lisboa/32/2022	Instituto Nacional de Saúde Dr. Ricardo Jorge	Instituto Nacional de Saúde Dr. Ricardo Jorge	Guiomar, R.; Melo, A.; Costa, I.; Conde, P, Henriques, C.
EPI2001071	MP	Portugal	2022-Feb-02	EPI_ISL_11403066	A/Lisboa/31/2022	Instituto Nacional de Saúde Dr. Ricardo Jorge	Instituto Nacional de Saúde Dr. Ricardo Jorge	Guiomar, R.; Melo, A.; Costa, I.; Conde, P, Henriques, C.
EPI2001063	MP	Portugal	2022-Feb-05	EPI_ISL_11403065	A/Lisboa/30/2022	Instituto Nacional de Saúde Dr. Ricardo Jorge	Instituto Nacional de Saúde Dr. Ricardo Jorge	Guiomar, R.; Melo, A.; Costa, I.; Conde, P, Henriques, C.
EPI2001055	MP	Portugal	2022-Feb-01	EPI_ISL_11403064	A/Lisboa/29/2022	Instituto Nacional de Saúde Dr. Ricardo Jorge	Instituto Nacional de Saúde Dr. Ricardo Jorge	Guiomar, R.; Melo, A.; Costa, I.; Conde, P, Henriques, C.
EPI2001047	MP	Portugal	2022-Jan-30	EPI_ISL_11403063	A/Lisboa/28/2022	Instituto Nacional de Saúde Dr. Ricardo Jorge	Instituto Nacional de Saúde Dr. Ricardo Jorge	Guiomar, R.; Melo, A.; Costa, I.; Conde, P, Henriques, C.
EPI2001039	MP	Portugal	2022-Jan-30	EPI_ISL_11403062	A/Lisboa/27/2022	Instituto Nacional de Saúde Dr. Ricardo Jorge	Instituto Nacional de Saúde Dr. Ricardo Jorge	Guiomar, R.; Melo, A.; Costa, I.; Conde, P, Henriques, C.
EPI2001031	MP	Portugal	2022-Jan-30	EPI_ISL_11403061	A/Lisboa/26/2022	Instituto Nacional de Saúde Dr. Ricardo Jorge	Instituto Nacional de Saúde Dr. Ricardo Jorge	Guiomar, R.; Melo, A.; Costa, I.; Conde, P, Henriques, C.
EPI2001023	MP	Portugal	2022-Jan-30	EPI_ISL_11403060	A/Lisboa/25/2022	Instituto Nacional de Saúde Dr. Ricardo Jorge	Instituto Nacional de Saúde Dr. Ricardo Jorge	Raquel, Guiomar; Aryse, Melo; Inês, Costa; Patrícia, Conde; Camila, Henriques
EPI2001015	MP	Portugal	2022-Jan-28	EPI_ISL_11403059	A/Lisboa/24/2022	Instituto Nacional de Saúde Dr. Ricardo Jorge	Instituto Nacional de Saúde Dr. Ricardo Jorge	Raquel, Guiomar; Aryse, Melo; Inês, Costa; Patrícia, Conde; Camila, Henriques
EPI2001007	MP	Portugal	2022-Jan-26	EPI_ISL_11403058	A/Lisboa/23/2022	Instituto Nacional de Saúde Dr. Ricardo Jorge	Instituto Nacional de Saúde Dr. Ricardo Jorge	Guiomar, R.; Melo, A.; Costa, I.; Conde, P, Henriques, C.
EPI2000999	MP	Portugal	2022-Jan-26	EPI_ISL_11403057	A/Lisboa/22/2022	Instituto Nacional de Saúde Dr. Ricardo Jorge	Instituto Nacional de Saúde Dr. Ricardo Jorge	Guiomar, R.; Melo, A.; Costa, I.; Conde, P, Henriques, C.
EPI2000991	MP	Portugal	2022-Jan-26	EPI_ISL_11403056	A/Lisboa/21/2022	Instituto Nacional de Saúde Dr. Ricardo Jorge	Instituto Nacional de Saúde Dr. Ricardo Jorge	Raquel, Guiomar; Aryse, Melo; Inês, Costa; Patrícia, Conde; Camila, Henriques
EPI2000983	MP	Portugal	2022-Jan-25	EPI_ISL_11403055	A/Lisboa/20/2022	Instituto Nacional de Saúde Dr. Ricardo Jorge	Instituto Nacional de Saúde Dr. Ricardo Jorge	Guiomar, R.; Melo, A.; Costa, I.; Conde, P, Henriques, C.
EPI2000975	MP	Portugal	2022-Jan-20	EPI_ISL_11403054	A/Lisboa/19/2022	Instituto Nacional de Saúde Dr. Ricardo Jorge	Instituto Nacional de Saúde Dr. Ricardo Jorge	Guiomar, R.; Melo, A.; Costa, I.; Conde, P, Henriques, C.
EPI2000967	MP	Portugal	2022-Jan-18	EPI_ISL_11403053	A/Lisboa/18/2022	Instituto Nacional de Saúde Dr. Ricardo Jorge	Instituto Nacional de Saúde Dr. Ricardo Jorge	Guiomar, R.; Melo, A.; Costa, I.; Conde, P, Henriques, C.
EPI2000959	MP	Portugal	2022-Jan-20	EPI_ISL_11403052	A/Lisboa/17/2022	Instituto Nacional de Saúde Dr. Ricardo Jorge	Instituto Nacional de Saúde Dr. Ricardo Jorge	Guiomar, R.; Melo, A.; Costa, I.; Conde, P, Henriques, C.
EPI2000951	MP	Portugal	2022-Jan-24	EPI_ISL_11403051	A/Lisboa/16/2022	Instituto Nacional de Saúde Dr. Ricardo Jorge	Instituto Nacional de Saúde Dr. Ricardo Jorge	Guiomar, R.; Melo, A.; Costa, I.; Conde, P, Henriques, C.
EPI2000943	MP	Portugal	2022-Jan-24	EPI_ISL_11403050	A/Lisboa/15/2022	Instituto Nacional de Saúde Dr. Ricardo Jorge	Instituto Nacional de Saúde Dr. Ricardo Jorge	Guiomar, R.; Melo, A.; Costa, I.; Conde, P, Henriques, C.
EPI2000935	MP	Portugal	2022-Jan-17	EPI_ISL_11403049	A/Lisboa/14/2022	Instituto Nacional de Saúde Dr. Ricardo Jorge	Instituto Nacional de Saúde Dr. Ricardo Jorge	Guiomar, R.; Melo, A.; Costa, I.; Conde, P, Henriques, C.
EPI2000927	MP	Portugal	2022-Jan-17	EPI_ISL_11403048	A/Lisboa/13/2022	Instituto Nacional de Saúde Dr. Ricardo Jorge	Instituto Nacional de Saúde Dr. Ricardo Jorge	Guiomar, R.; Melo, A.; Costa, I.; Conde, P, Henriques, C.
[truncated: 51,427 more rows]
