# Supplementary material for: Locations and structures of influenza A virus packaging-associated signals and other functional elements via an in silico pipeline for predicting constrained features in RNA viruses
Source: PLoS Comput Biol. 2024 Apr 22;20(4):e1012009. doi: 10.1371/journal.pcbi.1012009 (PMC11034665; doi:10.1371/journal.pcbi.1012009)
Supplement: S55 Table — (XLSX) [file pcbi.1012009.s056.xlsx]

## Sheet: Acknowledge Table
We gratefully acknowledge the authors, originating and submitting laboratories of the sequences from GISAID’s EpiFlu Database on which this research is based. The list is detailed below.
All submitters of data may be contacted directly via www.gisaid.org
Segment ID	Segment	Country	Collection date	Isolate-ID	Isolate name	Originating Lab	Submitting Lab	Authors
EPI352349	PB1	India	2011-Mar-06	EPI_ISL_103051	A/chicken/India/CA0303/2011			Nagarajan,S.; Syed,Z.; Tosh,C.; Jain,R.; Pandey,M.; Murugkar,H.V.; Dubey,S.C.
EPI352355	PB1	India	2011-Mar-06	EPI_ISL_103061	A/chicken/India/CL03485/2011			Nagarajan,S.; Syed,Z.; Tosh,C.; Jain,R.; Pandey,M.; Murugkar,H.V.; Dubey,S.C.
EPI352335	PB1	India	2011-Mar-06	EPI_ISL_103062	A/chicken/India/CA0301/2011			Nagarajan,S.; Pandey,M.; Tosh,C.; Jain,R.; Syed,Z.; Murugkar,H.V.; Dubey,S.C.
EPI352342	PB1	India	2011-Mar-06	EPI_ISL_103063	A/chicken/India/CA0302/2011			Nagarajan,S.; Pandey,M.; Tosh,C.; Jain,R.; Syed,Z.; Murugkar,H.V.; Dubey,S.C.
EPI352329	PB1	India	2011-Mar-06	EPI_ISL_103064	A/chicken/India/TR0383/2011			Nagarajan,S.; Jain,R.; Tosh,C.; Pandey,M.; Syed,Z.; Murugkar,H.V.; Dubey,S.C.
EPI352479	PB1	India	2009-Jan-15	EPI_ISL_103148	A/chicken/Sikkim/151466/2009			Tosh,C.; Syed,Z.; Nagarajan,S.; Murugkar,H.V.; Dubey,S.C.
EPI352562	PB1	Egypt	2009-Jan-01	EPI_ISL_103197	A/chicken/Egypt/1/2009			Kayali,G.; Webby,R.J.; Govorkova,E.A.; Ducatez,M.F.; El Shesheny,R.A.; Kandeil,A.M.; Mostafa,A.; Ali,M.A.
EPI352561	PB1	Egypt	2010-Jan-01	EPI_ISL_103198	A/chicken/Egypt/Q1011/2010			Kayali,G.; Webby,R.J.; Govorkova,E.A.; Ducatez,M.F.; El Shesheny,R.A.; Kandeil,A.M.; Mostafa,A.; Ali,M.A.
EPI352560	PB1	Egypt	2010-Jan-01	EPI_ISL_103199	A/chicken/Egypt/Q1185/2010			Kayali,G.; Webby,R.J.; Govorkova,E.A.; Ducatez,M.F.; El Shesheny,R.A.; Kandeil,A.M.; Mostafa,A.; Ali,M.A.
EPI352559	PB1	Egypt	2010-Jan-01	EPI_ISL_103200	A/chicken/Egypt/Q1182/2010			Kayali,G.; Webby,R.J.; Govorkova,E.A.; Ducatez,M.F.; El Shesheny,R.A.; Kandeil,A.M.; Mostafa,A.; Ali,M.A.
EPI448912	PB1	Bangladesh	2011-Jul-14	EPI_ISL_103706	A/duck/Bangladesh/4059T/2011	icddr,b International Centre for Diarrhoeal Disease Research, Bangladesh	Centers for Disease Control and Prevention	Gerloff, Nancy; Simpson, Natosha; Poh, Mee;Davis, Todd
EPI448905	PB1	Bangladesh	2011-Jul-24	EPI_ISL_103711	A/duck/Bangladesh/4117T/2011	icddr,b International Centre for Diarrhoeal Disease Research, Bangladesh	Centers for Disease Control and Prevention	Gerloff, Nancy; Simpson, Natosha; Poh, Mee;Davis, Todd
EPI448898	PB1	Bangladesh	2011-Feb-19	EPI_ISL_103713	A/chicken/Bangladesh/3012/2011	icddr,b International Centre for Diarrhoeal Disease Research, Bangladesh	Centers for Disease Control and Prevention	Gerloff, Nancy; Simpson, Natosha; Poh, Mee;Davis, Todd
EPI448891	PB1	Bangladesh	2011-Jul-17	EPI_ISL_103720	A/waterfowl/Bangladesh/31935/2011	icddr,b International Centre for Diarrhoeal Disease Research, Bangladesh	Centers for Disease Control and Prevention	Gerloff, Nancy; Simpson, Natosha; Poh, Mee;Davis, Todd
EPI448884	PB1	Bangladesh	2011-Feb-07	EPI_ISL_103722	A/crow/Bangladesh/315T/2011	icddr,b International Centre for Diarrhoeal Disease Research, Bangladesh	Centers for Disease Control and Prevention	Gerloff, Nancy; Simpson, Natosha; Poh, Mee;Davis, Todd
EPI354074	PB1	Indonesia	2004-Jan-01	EPI_ISL_104056	A/chicken/Indonesia/R132/2004	Friedrich-Loeffler-Institut	Robert Koch Institute Nationales Referenzzentrum für Influenza	Zoehner, Andrea; Matthaei, Markus; Schweiger, Brunhilde; Wolff, Thorsten
EPI355248	PB1	Japan	2011-Jan-30	EPI_ISL_104888	A/whooper swan/Hamanaka/2011			Nghia Bui,V.; Ogawa,H.; Huu Ngo,L.; Baatartsogt,T.; Nel Bilbao Abao,L.; Tamaki,S.; Saito,K.; Watanabe,Y.; Runstadler,J.; Imai,K.
EPI355441	PB1	China	2009-Jan-01	EPI_ISL_105043	A/swan/Shanghai/10/2009			Zhao,G.; Zhong,L.; Lu,X.; Hu,J.; Gu,X.; Kai,Y.; Song,Q.; Sun,Q.; Liu,J.; Peng,D.; Wang,X.; Liu,X.
EPI356357	PB1	Korea, Republic of	2009-Sep-01	EPI_ISL_105933	A/wild duck/Korea/CSM4-12/2009			Kim,B.-S.; Kang,H.-M.; Choi,J.-G.; Kim,M.-C.; Kim,H.-R.; Paek,M.-R.; Kwon,J.-H.; Lee,Y.-J.
EPI401387	PB1	Japan	2011-Jan-01	EPI_ISL_105935	A/chicken/Miyazaki/M6/2011			Sakoda,Y.; Ito,H.; Uchida,Y.; Okamatsu,M.; Yamamoto,N.; Soda,K.; Nomura,N.; Kuribayashi,S.; Shichinohe,S.; Sunden,Y.; Umemura,T.; Usui,T.; Ozaki,H.; Yamaguchi,T.; Murase,T.; Ito,T.; Saito,T.; Takada,A.; Kida,H.; Takemae,N.; Hikono,H.; Uchida,Y.; Suzuki,Y.; Shirakura,M.; Kawaguchi,A.; Nobusawa,E.; Tanikawa,T.; Hikono,H.; Takemae,N.; Mase,M.; Kanehira,K.; Hayashi,T.; Tagawa,Y.; Tashiro,M.; Saito,T.
EPI401411	PB1	Japan	2011-Jan-01	EPI_ISL_105936	A/chicken/Aichi/T1/2011			Sakoda,Y.; Ito,H.; Uchida,Y.; Okamatsu,M.; Yamamoto,N.; Soda,K.; Nomura,N.; Kuribayashi,S.; Shichinohe,S.; Sunden,Y.; Umemura,T.; Usui,T.; Ozaki,H.; Yamaguchi,T.; Murase,T.; Ito,T.; Saito,T.; Takada,A.; Kida,H.; Takemae,N.; Hikono,H.; Uchida,Y.; Suzuki,Y.; Shirakura,M.; Kawaguchi,A.; Nobusawa,E.; Tanikawa,T.; Hikono,H.; Takemae,N.; Mase,M.; Kanehira,K.; Hayashi,T.; Tagawa,Y.; Tashiro,M.; Saito,T.
EPI401504	PB1	Japan	2011-Feb-01	EPI_ISL_105937	A/chicken/Mie/1/2011			Sakoda,Y.; Ito,H.; Uchida,Y.; Okamatsu,M.; Yamamoto,N.; Soda,K.; Nomura,N.; Kuribayashi,S.; Shichinohe,S.; Sunden,Y.; Umemura,T.; Usui,T.; Ozaki,H.; Yamaguchi,T.; Murase,T.; Ito,T.; Saito,T.; Takada,A.; Kida,H.; Takemae,N.; Hikono,H.; Uchida,Y.; Suzuki,Y.; Shirakura,M.; Kawaguchi,A.; Nobusawa,E.; Tanikawa,T.; Hikono,H.; Takemae,N.; Mase,M.; Kanehira,K.; Hayashi,T.; Tagawa,Y.; Tashiro,M.; Saito,T.…
EPI361514	PB1	Lao, People's Democratic Republic	2006-Jan-01	EPI_ISL_109927	A/Chicken/Laos/Xaythiani 26/2006			Butler,J.; Middleton,D.; Klippel,J.; Rockman,S.; Brown,L.; Sapats,S.
EPI361759	PB1	Cambodia	2011-Jul-23	EPI_ISL_110114	A/duck/Cambodia/072D6/2011			Buchy,P.
EPI361773	PB1	Cambodia	2011-Sep-08	EPI_ISL_110131	A/duck/Cambodia/083D1/2011			Buchy,P.
EPI361781	PB1	Cambodia	2011-Sep-08	EPI_ISL_110156	A/chicken/Cambodia/083LC/2011			Buchy,P.
EPI368254	PB1	Thailand	2006-Jan-01	EPI_ISL_116901	A/duck/Thailand/TS01/2006			Songserm,T.; Wiboon-ut,S.; Kanchongkittiphon,W.; Na-Ek,P.; Thitithanyanont,A.
EPI368263	PB1	Thailand	2006-Jan-01	EPI_ISL_116926	A/chicken/Thailand/TS02/2006			Songserm,T.; Wiboon-ut,S.; Kanchongkittiphon,W.; Na-Ek,P.; Thitithanyanont,A.
EPI368270	PB1	Thailand	2006-Jan-01	EPI_ISL_116927	A/chicken/Thailand/TS03/2006			Songserm,T.; Wiboon-ut,S.; Kanchongkittiphon,W.; Na-Ek,P.; Thitithanyanont,A.
EPI368278	PB1	Thailand	2006-Jan-01	EPI_ISL_116928	A/duck/Thailand/TS04/2006			Songserm,T.; Wiboon-ut,S.; Kanchongkittiphon,W.; Na-Ek,P.; Thitithanyanont,A.
EPI372245	PB1	India	2010-Jan-18	EPI_ISL_120181	A/chicken/India/241272/2010			Tosh,C.; Nagarajan,S.; Murugkar,H.V.; Patil,S.; Dubey,S.C.
EPI372253	PB1	India	2008-Jan-19	EPI_ISL_120182	A/chicken/India/81766/2008			Tosh,C.; Nagarajan,S.; Murugkar,H.V.; Patil,S.; Dubey,S.C.
EPI373008	PB1	Egypt	2007-Jan-01	EPI_ISL_120302	A/chicken/Egypt/9403-NAMRU3/2007	U.S. Naval Medical Research Unit No.3	Centers for Disease Control and Prevention	Younan, M.; Poh, M.K.; Elassal, E.; Simpson, N.; Jones, J.; ElBadry, M.A.; Naguib, A.;Saied, I.; Kandeel, A.; Cornelius, C.
EPI383178	PB1	China	2010-Feb-10	EPI_ISL_123949	A/chicken/Jiangsu/k0402/2010			Hu,J.; Zhao,K.; Liu,X.; Wang,X.; Chen,Z.
EPI383179	PB1	China	2010-Feb-10	EPI_ISL_123950	A/goose/Jiangsu/k0403/2010			Hu,J.; Zhao,K.; Liu,X.; Wang,X.; Chen,Z.
EPI383272	PB1	Myanmar	2010-Feb-01	EPI_ISL_123956	A/chicken/Yangon/254/2010			Mon,P.P.; Lapkuntod,J.; Maw,M.T.; Nuansrichay,B.; Parchariyanon,S.; Tiensin,T.; Htun,T.; Padungtod,P.; Kalpravidh,W.; Sunn,K.; Maclean,M.; Amonsin,A.
EPI383221	PB1	Myanmar	2010-Feb-01	EPI_ISL_123957	A/chicken/Yangon/182/2010			Mon,P.P.; Lapkuntod,J.; Maw,M.T.; Nuansrichay,B.; Parchariyanon,S.; Tiensin,T.; Htun,T.; Padungtod,P.; Kalpravidh,W.; Sunn,K.; Maclean,M.; Amonsin,A.
EPI383281	PB1	China	2003-Jan-23	EPI_ISL_123967	A/condor/Guangdong/139/2003			Jiao,P.; Yuan,R.; Song,Y.; Wei,L.; Ren,T.; Liao,M.; Luo,K.
EPI383693	PB1	Vietnam	2007-Aug-01	EPI_ISL_124145	A/duck/Vietnam/TY114/2007			Takano,R.
EPI384248	PB1	China	2005-Feb-01	EPI_ISL_124331	A/parrot/Guangdong/C99/2005			Jiao,P.; Song,Y.; Yuan,R.; Wei,L.; Cao,L.; Luo,K.; Liao,M.
EPI387919	PB1	Vietnam	2011-Sep-20	EPI_ISL_125932	A/muscovy duck/Vietnam/LBM14/2011			Soda,K.; Hotta,K.; Nagai,Y.; Ito,T.; Mimura,W.
EPI387926	PB1	Vietnam	2011-Nov-22	EPI_ISL_125933	A/muscovy duck/Vietnam/LBM57/2011			Soda,K.; Hotta,K.; Nagai,Y.; Ito,T.; Mimura,W.
EPI389912	PB1	Vietnam	2012-Mar-07	EPI_ISL_127575	A/duck/Vietnam/LBM132/2012			Nagai,Y.; Soda,K.; Hotta,K.; Ito,T.
EPI389920	PB1	Vietnam	2012-Mar-07	EPI_ISL_127576	A/duck/Vietnam/LBM133/2012			Nagai,Y.; Soda,K.; Hotta,K.; Ito,T.
EPI389928	PB1	Vietnam	2012-Mar-07	EPI_ISL_127577	A/duck/Vietnam/LBM136/2012			Nagai,Y.; Soda,K.; Hotta,K.; Ito,T.
EPI389936	PB1	Vietnam	2012-Mar-07	EPI_ISL_127578	A/duck/Vietnam/LBM139/2012			Nagai,Y.; Soda,K.; Hotta,K.; Ito,T.
EPI389944	PB1	Vietnam	2012-Mar-07	EPI_ISL_127579	A/duck/Vietnam/LBM140/2012			Nagai,Y.; Soda,K.; Hotta,K.; Ito,T.
EPI398185	PB1	Egypt	2009-Nov-01	EPI_ISL_129823	A/chicken/Sharkia/CAI27/2009			Wentworth,D.E.; Dugan,V.; Halpin,R.; Lin,X.; Bera,J.; Ghedin,E.; Fedorova,N.; Overton,L.; Tsitrin,T.; Stockwell,T.; Amedeo,P.; Bishop,B.; Chen,H.; Edworthy,P.; Gupta,N.; Katzel,D.; Li,K.; Schobel,S.; Shrivastava,S.; Thovarai,V.; Wang,S.; Atta El-Abiary,E.; Saad El-Din Abd El-Latif,W.; Ahmed Khder,A.; Selim Salama,S.; Adel Soliman,Y.; Omar,L.; Aly,M.; El-Satar Arafa Mohamed Arafa,A.; Bao,Y.; Sande…
EPI398190	PB1	Egypt	2009-Oct-01	EPI_ISL_129824	A/chicken/Menofia/CAI28/2009			Wentworth,D.E.; Dugan,V.; Halpin,R.; Lin,X.; Bera,J.; Ghedin,E.; Fedorova,N.; Overton,L.; Tsitrin,T.; Stockwell,T.; Amedeo,P.; Bishop,B.; Chen,H.; Edworthy,P.; Gupta,N.; Katzel,D.; Li,K.; Schobel,S.; Shrivastava,S.; Thovarai,V.; Wang,S.; Atta El-Abiary,E.; Saad El-Din Abd El-Latif,W.; Ahmed Khder,A.; Selim Salama,S.; Adel Soliman,Y.; Omar,L.; Aly,M.; El-Satar Arafa Mohamed Arafa,A.; Bao,Y.; Sande…
EPI398195	PB1	Egypt	2009-Oct-01	EPI_ISL_129825	A/chicken/Menofia/CAI29/2009			Wentworth,D.E.; Dugan,V.; Halpin,R.; Lin,X.; Bera,J.; Ghedin,E.; Fedorova,N.; Overton,L.; Tsitrin,T.; Stockwell,T.; Amedeo,P.; Bishop,B.; Chen,H.; Edworthy,P.; Gupta,N.; Katzel,D.; Li,K.; Schobel,S.; Shrivastava,S.; Thovarai,V.; Wang,S.; Atta El-Abiary,E.; Saad El-Din Abd El-Latif,W.; Ahmed Khder,A.; Selim Salama,S.; Adel Soliman,Y.; Omar,L.; Aly,M.; El-Satar Arafa Mohamed Arafa,A.; Bao,Y.; Sande…
EPI398203	PB1	Egypt	2010-Mar-01	EPI_ISL_129826	A/chicken/Menofia/CAI30/2010			Wentworth,D.E.; Dugan,V.; Halpin,R.; Lin,X.; Bera,J.; Ghedin,E.; Fedorova,N.; Overton,L.; Tsitrin,T.; Stockwell,T.; Amedeo,P.; Bishop,B.; Chen,H.; Edworthy,P.; Gupta,N.; Katzel,D.; Li,K.; Schobel,S.; Shrivastava,S.; Thovarai,V.; Wang,S.; Atta El-Abiary,E.; Saad El-Din Abd El-Latif,W.; Ahmed Khder,A.; Selim Salama,S.; Adel Soliman,Y.; Omar,L.; Aly,M.; El-Satar Arafa Mohamed Arafa,A.; Bao,Y.; Sande…
EPI398218	PB1	Egypt	2009-May-25	EPI_ISL_129831	A/chicken/Sharkia/CAI41/2009			Wentworth,D.E.; Dugan,V.; Halpin,R.; Lin,X.; Bera,J.; Ghedin,E.; Fedorova,N.; Overton,L.; Tsitrin,T.; Stockwell,T.; Amedeo,P.; Bishop,B.; Chen,H.; Edworthy,P.; Gupta,N.; Katzel,D.; Li,K.; Schobel,S.; Shrivastava,S.; Thovarai,V.; Wang,S.; Atta El-Abiary,E.; Saad El-Din Abd El-Latif,W.; Ahmed Khder,A.; Selim Salama,S.; Adel Soliman,Y.; Omar,L.; Aly,M.; El-Satar Arafa Mohamed Arafa,A.; Bao,Y.; Sande…
EPI398236	PB1	Egypt	2010-Mar-01	EPI_ISL_129835	A/duck/El Fayoum/CAI1/2010			Wentworth,D.E.; Dugan,V.; Halpin,R.; Lin,X.; Bera,J.; Ghedin,E.; Fedorova,N.; Overton,L.; Tsitrin,T.; Stockwell,T.; Amedeo,P.; Bishop,B.; Chen,H.; Edworthy,P.; Gupta,N.; Katzel,D.; Li,K.; Schobel,S.; Shrivastava,S.; Thovarai,V.; Wang,S.; Atta El-Abiary,E.; Saad El-Din Abd El-Latif,W.; Ahmed Khder,A.; Selim Salama,S.; Adel Soliman,Y.; Omar,L.; Aly,M.; El-Satar Arafa Mohamed Arafa,A.; Bao,Y.; Sande…
EPI398244	PB1	Egypt	2009-Sep-01	EPI_ISL_129836	A/chicken/Sharkia/CAI3/2009			Wentworth,D.E.; Dugan,V.; Halpin,R.; Lin,X.; Bera,J.; Ghedin,E.; Fedorova,N.; Overton,L.; Tsitrin,T.; Stockwell,T.; Amedeo,P.; Bishop,B.; Chen,H.; Edworthy,P.; Gupta,N.; Katzel,D.; Li,K.; Schobel,S.; Shrivastava,S.; Thovarai,V.; Wang,S.; Atta El-Abiary,E.; Saad El-Din Abd El-Latif,W.; Ahmed Khder,A.; Selim Salama,S.; Adel Soliman,Y.; Omar,L.; Aly,M.; El-Satar Arafa Mohamed Arafa,A.; Bao,Y.; Sande…
EPI398252	PB1	Egypt	2008-Jun-30	EPI_ISL_129837	A/chicken/Qalubia/CAI5/2008			Wentworth,D.E.; Dugan,V.; Halpin,R.; Lin,X.; Bera,J.; Ghedin,E.; Fedorova,N.; Overton,L.; Tsitrin,T.; Stockwell,T.; Amedeo,P.; Bishop,B.; Chen,H.; Edworthy,P.; Gupta,N.; Katzel,D.; Li,K.; Schobel,S.; Shrivastava,S.; Thovarai,V.; Wang,S.; Atta El-Abiary,E.; Saad El-Din Abd El-Latif,W.; Ahmed Khder,A.; Selim Salama,S.; Adel Soliman,Y.; Omar,L.; Aly,M.; El-Satar Arafa Mohamed Arafa,A.; Bao,Y.; Sande…
EPI398260	PB1	Egypt	2008-Jul-01	EPI_ISL_129838	A/chicken/Giza/CAI6/2008			Wentworth,D.E.; Dugan,V.; Halpin,R.; Lin,X.; Bera,J.; Ghedin,E.; Fedorova,N.; Overton,L.; Tsitrin,T.; Stockwell,T.; Amedeo,P.; Bishop,B.; Chen,H.; Edworthy,P.; Gupta,N.; Katzel,D.; Li,K.; Schobel,S.; Shrivastava,S.; Thovarai,V.; Wang,S.; Atta El-Abiary,E.; Saad El-Din Abd El-Latif,W.; Ahmed Khder,A.; Selim Salama,S.; Adel Soliman,Y.; Omar,L.; Aly,M.; El-Satar Arafa Mohamed Arafa,A.; Bao,Y.; Sande…
EPI398268	PB1	Egypt	2008-Mar-01	EPI_ISL_129839	A/chicken/Giza/CAI7/2008			Wentworth,D.E.; Dugan,V.; Halpin,R.; Lin,X.; Bera,J.; Ghedin,E.; Fedorova,N.; Overton,L.; Tsitrin,T.; Stockwell,T.; Amedeo,P.; Bishop,B.; Chen,H.; Edworthy,P.; Gupta,N.; Katzel,D.; Li,K.; Schobel,S.; Shrivastava,S.; Thovarai,V.; Wang,S.; Atta El-Abiary,E.; Saad El-Din Abd El-Latif,W.; Ahmed Khder,A.; Selim Salama,S.; Adel Soliman,Y.; Omar,L.; Aly,M.; El-Satar Arafa Mohamed Arafa,A.; Bao,Y.; Sande…
EPI398276	PB1	Egypt	2008-Apr-01	EPI_ISL_129840	A/chicken/Giza/CAI8/2008			Wentworth,D.E.; Dugan,V.; Halpin,R.; Lin,X.; Bera,J.; Ghedin,E.; Fedorova,N.; Overton,L.; Tsitrin,T.; Stockwell,T.; Amedeo,P.; Bishop,B.; Chen,H.; Edworthy,P.; Gupta,N.; Katzel,D.; Li,K.; Schobel,S.; Shrivastava,S.; Thovarai,V.; Wang,S.; Atta El-Abiary,E.; Saad El-Din Abd El-Latif,W.; Ahmed Khder,A.; Selim Salama,S.; Adel Soliman,Y.; Omar,L.; Aly,M.; El-Satar Arafa Mohamed Arafa,A.; Bao,Y.; Sande…
EPI398284	PB1	Egypt	2010-Sep-01	EPI_ISL_129841	A/chicken/Menofia/CAI10/2010			Wentworth,D.E.; Dugan,V.; Halpin,R.; Lin,X.; Bera,J.; Ghedin,E.; Fedorova,N.; Overton,L.; Tsitrin,T.; Stockwell,T.; Amedeo,P.; Bishop,B.; Chen,H.; Edworthy,P.; Gupta,N.; Katzel,D.; Li,K.; Schobel,S.; Shrivastava,S.; Thovarai,V.; Wang,S.; Atta El-Abiary,E.; Saad El-Din Abd El-Latif,W.; Ahmed Khder,A.; Selim Salama,S.; Adel Soliman,Y.; Omar,L.; Aly,M.; El-Satar Arafa Mohamed Arafa,A.; Bao,Y.; Sande…
EPI398292	PB1	Egypt	2008-Jun-30	EPI_ISL_129842	A/chicken/Qalubia/CAI12/2008			Wentworth,D.E.; Dugan,V.; Halpin,R.; Lin,X.; Bera,J.; Ghedin,E.; Fedorova,N.; Overton,L.; Tsitrin,T.; Stockwell,T.; Amedeo,P.; Bishop,B.; Chen,H.; Edworthy,P.; Gupta,N.; Katzel,D.; Li,K.; Schobel,S.; Shrivastava,S.; Thovarai,V.; Wang,S.; Atta El-Abiary,E.; Saad El-Din Abd El-Latif,W.; Ahmed Khder,A.; Selim Salama,S.; Adel Soliman,Y.; Omar,L.; Aly,M.; El-Satar Arafa Mohamed Arafa,A.; Bao,Y.; Sande…
EPI398300	PB1	Egypt	2008-Mar-01	EPI_ISL_129843	A/chicken/Qalubia/CAI14/2008			Wentworth,D.E.; Dugan,V.; Halpin,R.; Lin,X.; Bera,J.; Ghedin,E.; Fedorova,N.; Overton,L.; Tsitrin,T.; Stockwell,T.; Amedeo,P.; Bishop,B.; Chen,H.; Edworthy,P.; Gupta,N.; Katzel,D.; Li,K.; Schobel,S.; Shrivastava,S.; Thovarai,V.; Wang,S.; Atta El-Abiary,E.; Saad El-Din Abd El-Latif,W.; Ahmed Khder,A.; Selim Salama,S.; Adel Soliman,Y.; Omar,L.; Aly,M.; El-Satar Arafa Mohamed Arafa,A.; Bao,Y.; Sande…
EPI398308	PB1	Egypt	2008-Jun-01	EPI_ISL_129844	A/chicken/Giza/CAI15/2008			Wentworth,D.E.; Dugan,V.; Halpin,R.; Lin,X.; Bera,J.; Ghedin,E.; Fedorova,N.; Overton,L.; Tsitrin,T.; Stockwell,T.; Amedeo,P.; Bishop,B.; Chen,H.; Edworthy,P.; Gupta,N.; Katzel,D.; Li,K.; Schobel,S.; Shrivastava,S.; Thovarai,V.; Wang,S.; Atta El-Abiary,E.; Saad El-Din Abd El-Latif,W.; Ahmed Khder,A.; Selim Salama,S.; Adel Soliman,Y.; Omar,L.; Aly,M.; El-Satar Arafa Mohamed Arafa,A.; Bao,Y.; Sande…
EPI398316	PB1	Egypt	2009-Jul-01	EPI_ISL_129845	A/chicken/Giza/CAI17/2009			Wentworth,D.E.; Dugan,V.; Halpin,R.; Lin,X.; Bera,J.; Ghedin,E.; Fedorova,N.; Overton,L.; Tsitrin,T.; Stockwell,T.; Amedeo,P.; Bishop,B.; Chen,H.; Edworthy,P.; Gupta,N.; Katzel,D.; Li,K.; Schobel,S.; Shrivastava,S.; Thovarai,V.; Wang,S.; Atta El-Abiary,E.; Saad El-Din Abd El-Latif,W.; Ahmed Khder,A.; Selim Salama,S.; Adel Soliman,Y.; Omar,L.; Aly,M.; El-Satar Arafa Mohamed Arafa,A.; Bao,Y.; Sande…
EPI398324	PB1	Egypt	2008-Jun-30	EPI_ISL_129846	A/chicken/Qalubia/CAI19/2008			Wentworth,D.E.; Dugan,V.; Halpin,R.; Lin,X.; Bera,J.; Ghedin,E.; Fedorova,N.; Overton,L.; Tsitrin,T.; Stockwell,T.; Amedeo,P.; Bishop,B.; Chen,H.; Edworthy,P.; Gupta,N.; Katzel,D.; Li,K.; Schobel,S.; Shrivastava,S.; Thovarai,V.; Wang,S.; Atta El-Abiary,E.; Saad El-Din Abd El-Latif,W.; Ahmed Khder,A.; Selim Salama,S.; Adel Soliman,Y.; Omar,L.; Aly,M.; El-Satar Arafa Mohamed Arafa,A.; Bao,Y.; Sande…
EPI398332	PB1	Egypt	2008-Jun-30	EPI_ISL_129847	A/chicken/Qalubia/CAI20/2008			Wentworth,D.E.; Dugan,V.; Halpin,R.; Lin,X.; Bera,J.; Ghedin,E.; Fedorova,N.; Overton,L.; Tsitrin,T.; Stockwell,T.; Amedeo,P.; Bishop,B.; Chen,H.; Edworthy,P.; Gupta,N.; Katzel,D.; Li,K.; Schobel,S.; Shrivastava,S.; Thovarai,V.; Wang,S.; Atta El-Abiary,E.; Saad El-Din Abd El-Latif,W.; Ahmed Khder,A.; Selim Salama,S.; Adel Soliman,Y.; Omar,L.; Aly,M.; El-Satar Arafa Mohamed Arafa,A.; Bao,Y.; Sande…
EPI398340	PB1	Egypt	2008-Jun-30	EPI_ISL_129848	A/chicken/Qalubia/CAI21/2008			Wentworth,D.E.; Dugan,V.; Halpin,R.; Lin,X.; Bera,J.; Ghedin,E.; Fedorova,N.; Overton,L.; Tsitrin,T.; Stockwell,T.; Amedeo,P.; Bishop,B.; Chen,H.; Edworthy,P.; Gupta,N.; Katzel,D.; Li,K.; Schobel,S.; Shrivastava,S.; Thovarai,V.; Wang,S.; Atta El-Abiary,E.; Saad El-Din Abd El-Latif,W.; Ahmed Khder,A.; Selim Salama,S.; Adel Soliman,Y.; Omar,L.; Aly,M.; El-Satar Arafa Mohamed Arafa,A.; Bao,Y.; Sande…
EPI398347	PB1	Egypt	2008-Jun-30	EPI_ISL_129849	A/chicken/Giza/CAI22/2008			Wentworth,D.E.; Dugan,V.; Halpin,R.; Lin,X.; Bera,J.; Ghedin,E.; Fedorova,N.; Overton,L.; Tsitrin,T.; Stockwell,T.; Amedeo,P.; Bishop,B.; Chen,H.; Edworthy,P.; Gupta,N.; Katzel,D.; Li,K.; Schobel,S.; Shrivastava,S.; Thovarai,V.; Wang,S.; Atta El-Abiary,E.; Saad El-Din Abd El-Latif,W.; Ahmed Khder,A.; Selim Salama,S.; Adel Soliman,Y.; Omar,L.; Aly,M.; El-Satar Arafa Mohamed Arafa,A.; Bao,Y.; Sande…
EPI398355	PB1	Egypt	2008-Jun-30	EPI_ISL_129850	A/chicken/Giza/CAI23/2008			Wentworth,D.E.; Dugan,V.; Halpin,R.; Lin,X.; Bera,J.; Ghedin,E.; Fedorova,N.; Overton,L.; Tsitrin,T.; Stockwell,T.; Amedeo,P.; Bishop,B.; Chen,H.; Edworthy,P.; Gupta,N.; Katzel,D.; Li,K.; Schobel,S.; Shrivastava,S.; Thovarai,V.; Wang,S.; Atta El-Abiary,E.; Saad El-Din Abd El-Latif,W.; Ahmed Khder,A.; Selim Salama,S.; Adel Soliman,Y.; Omar,L.; Aly,M.; El-Satar Arafa Mohamed Arafa,A.; Bao,Y.; Sande…
EPI398400	PB1	Egypt	2008-Sep-30	EPI_ISL_129851	A/chicken/Giza/CAI24/2008			Wentworth,D.E.; Dugan,V.; Halpin,R.; Lin,X.; Bera,J.; Ghedin,E.; Fedorova,N.; Overton,L.; Tsitrin,T.; Stockwell,T.; Amedeo,P.; Bishop,B.; Chen,H.; Edworthy,P.; Gupta,N.; Katzel,D.; Li,K.; Schobel,S.; Shrivastava,S.; Thovarai,V.; Wang,S.; Atta El-Abiary,E.; Saad El-Din Abd El-Latif,W.; Ahmed Khder,A.; Selim Salama,S.; Adel Soliman,Y.; Omar,L.; Aly,M.; El-Satar Arafa Mohamed Arafa,A.; Bao,Y.; Sande…
EPI398373	PB1	Egypt	2010-Apr-21	EPI_ISL_129853	A/chicken/Menofia/CAI35/2010			Wentworth,D.E.; Dugan,V.; Halpin,R.; Lin,X.; Bera,J.; Ghedin,E.; Fedorova,N.; Overton,L.; Tsitrin,T.; Stockwell,T.; Amedeo,P.; Bishop,B.; Chen,H.; Edworthy,P.; Gupta,N.; Katzel,D.; Li,K.; Schobel,S.; Shrivastava,S.; Thovarai,V.; Wang,S.; Atta El-Abiary,E.; Saad El-Din Abd El-Latif,W.; Ahmed Khder,A.; Selim Salama,S.; Adel Soliman,Y.; Omar,L.; Aly,M.; El-Satar Arafa Mohamed Arafa,A.; Bao,Y.; Sande…
EPI398381	PB1	Egypt	2010-Apr-21	EPI_ISL_129854	A/chicken/Menofia/CAI36/2010			Wentworth,D.E.; Dugan,V.; Halpin,R.; Lin,X.; Bera,J.; Ghedin,E.; Fedorova,N.; Overton,L.; Tsitrin,T.; Stockwell,T.; Amedeo,P.; Bishop,B.; Chen,H.; Edworthy,P.; Gupta,N.; Katzel,D.; Li,K.; Schobel,S.; Shrivastava,S.; Thovarai,V.; Wang,S.; Atta El-Abiary,E.; Saad El-Din Abd El-Latif,W.; Ahmed Khder,A.; Selim Salama,S.; Adel Soliman,Y.; Omar,L.; Aly,M.; El-Satar Arafa Mohamed Arafa,A.; Bao,Y.; Sande…
EPI398388	PB1	Egypt	2009-May-20	EPI_ISL_129855	A/chicken/Sharkia/CAI38/2009			Wentworth,D.E.; Dugan,V.; Halpin,R.; Lin,X.; Bera,J.; Ghedin,E.; Fedorova,N.; Overton,L.; Tsitrin,T.; Stockwell,T.; Amedeo,P.; Bishop,B.; Chen,H.; Edworthy,P.; Gupta,N.; Katzel,D.; Li,K.; Schobel,S.; Shrivastava,S.; Thovarai,V.; Wang,S.; Atta El-Abiary,E.; Saad El-Din Abd El-Latif,W.; Ahmed Khder,A.; Selim Salama,S.; Adel Soliman,Y.; Omar,L.; Aly,M.; El-Satar Arafa Mohamed Arafa,A.; Bao,Y.; Sande…
EPI398396	PB1	Egypt	2010-Mar-03	EPI_ISL_129856	A/chicken/Menofia/CAI39/2010			Wentworth,D.E.; Dugan,V.; Halpin,R.; Lin,X.; Bera,J.; Ghedin,E.; Fedorova,N.; Overton,L.; Tsitrin,T.; Stockwell,T.; Amedeo,P.; Bishop,B.; Chen,H.; Edworthy,P.; Gupta,N.; Katzel,D.; Li,K.; Schobel,S.; Shrivastava,S.; Thovarai,V.; Wang,S.; Atta El-Abiary,E.; Saad El-Din Abd El-Latif,W.; Ahmed Khder,A.; Selim Salama,S.; Adel Soliman,Y.; Omar,L.; Aly,M.; El-Satar Arafa Mohamed Arafa,A.; Bao,Y.; Sande…
EPI493077	PB1	Egypt	2011-Sep-04	EPI_ISL_129887	A/chicken/Egypt/S3806D/2011			Kayali,G.; El-Shesheny,R.; Kandeil,A.M.; Kutkat,M.A.; Webby,R.J.; Ali,M.A. Kandeil,A.M.; Kutkat,M.A.
EPI493401	PB1	Egypt	2011-Sep-08	EPI_ISL_129888	A/chicken/Egypt/S3802B/2011			Kayali,G.; El-Shesheny,R.; Kandeil,A.M.; Kutkat,M.A.; Webby,R.J.; Ali,M.A.
EPI493421	PB1	Egypt	2012-Jan-19	EPI_ISL_129889	A/duck/Egypt/Q4596D/2012			Kayali,G.; El-Shesheny,R.; Kandeil,A.M.; Kutkat,M.A.; Webby,R.J.; Ali,M.A.
EPI493427	PB1	Egypt	2011-Sep-04	EPI_ISL_129890	A/chicken/Egypt/S3806B/2011			Kayali,G.; El-Shesheny,R.; Kandeil,A.M.; Kutkat,M.A.; Webby,R.J.; Ali,M.A.
EPI398735	PB1	Japan	2010-Jan-01	EPI_ISL_129935	A/hooded crane/Kagoshima/1/2010			Hashimoto,Y.; Ito,H.; Nagai,Y.; Soda,K.; Ito,T.
EPI398742	PB1	Japan	2010-Jan-01	EPI_ISL_129936	A/hooded crane/Kagoshima/2/2010			Hashimoto,Y.; Ito,H.; Nagai,Y.; Soda,K.; Ito,T.
EPI398757	PB1	Japan	2010-Jan-01	EPI_ISL_129937	A/hooded crane/Kagoshima/4612J001/2010			Hashimoto,Y.; Ito,H.; Nagai,Y.; Soda,K.; Ito,T.
EPI398764	PB1	Japan	2010-Jan-01	EPI_ISL_129938	A/hooded crane/Kagoshima/4612J003/2010			Hashimoto,Y.; Ito,H.; Nagai,Y.; Soda,K.; Ito,T.
EPI398771	PB1	Japan	2010-Jan-01	EPI_ISL_129939	A/hooded crane/Kagoshima/4612J004/2010			Hashimoto,Y.; Ito,H.; Nagai,Y.; Soda,K.; Ito,T.
EPI398778	PB1	Japan	2011-Jan-01	EPI_ISL_129940	A/hooded crane/Kagoshima/110214-3/2011			Hashimoto,Y.; Ito,H.; Nagai,Y.; Soda,K.; Ito,T.
EPI401374	PB1	Japan	2010-Nov-01	EPI_ISL_131214	A/chicken/Shimane/1/2010			Uchida,Y.; Suzuki,Y.; Shirakura,M.; Kawaguchi,A.; Nobusawa,E.; Tanikawa,T.; Hikono,H.; Takemae,N.; Mase,M.; Kanehira,K.; Hayashi,T.; Tagawa,Y.; Tashiro,M.; Saito,T.
EPI401380	PB1	Japan	2010-Dec-01	EPI_ISL_131215	A/mute swan/Toyama/1/2010			Uchida,Y.; Suzuki,Y.; Shirakura,M.; Kawaguchi,A.; Nobusawa,E.; Tanikawa,T.; Hikono,H.; Takemae,N.; Mase,M.; Kanehira,K.; Hayashi,T.; Tagawa,Y.; Tashiro,M.; Saito,T.
EPI401397	PB1	Japan	2011-Jan-01	EPI_ISL_131218	A/chicken/Miyazaki/S4/2011			Uchida,Y.; Suzuki,Y.; Shirakura,M.; Kawaguchi,A.; Nobusawa,E.; Tanikawa,T.; Hikono,H.; Takemae,N.; Mase,M.; Kanehira,K.; Hayashi,T.; Tagawa,Y.; Tashiro,M.; Saito,T.
EPI401403	PB1	Japan	2011-Jan-01	EPI_ISL_131219	A/chicken/Kagoshima/I-2/2011			Uchida,Y.; Suzuki,Y.; Shirakura,M.; Kawaguchi,A.; Nobusawa,E.; Tanikawa,T.; Hikono,H.; Takemae,N.; Mase,M.; Kanehira,K.; Hayashi,T.; Tagawa,Y.; Tashiro,M.; Saito,T.
EPI401439	PB1	Japan	2011-Jan-01	EPI_ISL_131227	A/chicken/Miyazaki/N7/2011			Uchida,Y.; Suzuki,Y.; Shirakura,M.; Kawaguchi,A.; Nobusawa,E.; Tanikawa,T.; Hikono,H.; Takemae,N.; Mase,M.; Kanehira,K.; Hayashi,T.; Tagawa,Y.; Tashiro,M.; Saito,T.
EPI401445	PB1	Japan	2011-Jan-01	EPI_ISL_131229	A/chicken/Miyazaki/MT2/2011			Uchida,Y.; Suzuki,Y.; Shirakura,M.; Kawaguchi,A.; Nobusawa,E.; Tanikawa,T.; Hikono,H.; Takemae,N.; Mase,M.; Kanehira,K.; Hayashi,T.; Tagawa,Y.; Tashiro,M.; Saito,T.
EPI401451	PB1	Japan	2011-Jan-01	EPI_ISL_131230	A/chicken/Oita/1/2011			Uchida,Y.; Suzuki,Y.; Shirakura,M.; Kawaguchi,A.; Nobusawa,E.; Tanikawa,T.; Hikono,H.; Takemae,N.; Mase,M.; Kanehira,K.; Hayashi,T.; Tagawa,Y.; Tashiro,M.; Saito,T.
EPI401457	PB1	Japan	2011-Feb-01	EPI_ISL_131231	A/chicken/Miyazaki/8/2011			Uchida,Y.; Suzuki,Y.; Shirakura,M.; Kawaguchi,A.; Nobusawa,E.; Tanikawa,T.; Hikono,H.; Takemae,N.; Mase,M.; Kanehira,K.; Hayashi,T.; Tagawa,Y.; Tashiro,M.; Saito,T.
EPI401471	PB1	Japan	2011-Feb-01	EPI_ISL_131232	A/chicken/Miyazaki/9/2011			Uchida,Y.; Suzuki,Y.; Shirakura,M.; Kawaguchi,A.; Nobusawa,E.; Tanikawa,T.; Hikono,H.; Takemae,N.; Mase,M.; Kanehira,K.; Hayashi,T.; Tagawa,Y.; Tashiro,M.; Saito,T.
EPI401477	PB1	Japan	2011-Feb-01	EPI_ISL_131234	A/chicken/Miyazaki/11/2011			Uchida,Y.; Suzuki,Y.; Shirakura,M.; Kawaguchi,A.; Nobusawa,E.; Tanikawa,T.; Hikono,H.; Takemae,N.; Mase,M.; Kanehira,K.; Hayashi,T.; Tagawa,Y.; Tashiro,M.; Saito,T.
EPI401483	PB1	Japan	2011-Feb-01	EPI_ISL_131235	A/black swan/Yamaguchi/1/2011			Uchida,Y.; Suzuki,Y.; Shirakura,M.; Kawaguchi,A.; Nobusawa,E.; Tanikawa,T.; Hikono,H.; Takemae,N.; Mase,M.; Kanehira,K.; Hayashi,T.; Tagawa,Y.; Tashiro,M.; Saito,T.
EPI401467	PB1	Japan	2011-Feb-01	EPI_ISL_131236	A/chicken/Aichi/2/2011			Uchida,Y.; Suzuki,Y.; Shirakura,M.; Kawaguchi,A.; Nobusawa,E.; Tanikawa,T.; Hikono,H.; Takemae,N.; Mase,M.; Kanehira,K.; Hayashi,T.; Tagawa,Y.; Tashiro,M.; Saito,T.
EPI401495	PB1	Japan	2011-Feb-01	EPI_ISL_131237	A/chicken/Wakayama/1/2011			Uchida,Y.; Suzuki,Y.; Shirakura,M.; Kawaguchi,A.; Nobusawa,E.; Tanikawa,T.; Hikono,H.; Takemae,N.; Mase,M.; Kanehira,K.; Hayashi,T.; Tagawa,Y.; Tashiro,M.; Saito,T.
EPI401501	PB1	Japan	2011-Feb-01	EPI_ISL_131238	A/chicken/Miyazaki/12/2011			Uchida,Y.; Suzuki,Y.; Shirakura,M.; Kawaguchi,A.; Nobusawa,E.; Tanikawa,T.; Hikono,H.; Takemae,N.; Mase,M.; Kanehira,K.; Hayashi,T.; Tagawa,Y.; Tashiro,M.; Saito,T.
EPI401529	PB1	Japan	2011-Feb-01	EPI_ISL_131239	A/chicken/Nara/1/2011			Uchida,Y.; Suzuki,Y.; Shirakura,M.; Kawaguchi,A.; Nobusawa,E.; Tanikawa,T.; Hikono,H.; Takemae,N.; Mase,M.; Kanehira,K.; Hayashi,T.; Tagawa,Y.; Tashiro,M.; Saito,T.
EPI401535	PB1	Japan	2011-Mar-01	EPI_ISL_131241	A/chicken/Miyazaki/13/2011			Uchida,Y.; Suzuki,Y.; Shirakura,M.; Kawaguchi,A.; Nobusawa,E.; Tanikawa,T.; Hikono,H.; Takemae,N.; Mase,M.; Kanehira,K.; Hayashi,T.; Tagawa,Y.; Tashiro,M.; Saito,T.
EPI401541	PB1	Japan	2011-Mar-01	EPI_ISL_131242	A/chicken/Chiba/1/2011			Uchida,Y.; Suzuki,Y.; Shirakura,M.; Kawaguchi,A.; Nobusawa,E.; Tanikawa,T.; Hikono,H.; Takemae,N.; Mase,M.; Kanehira,K.; Hayashi,T.; Tagawa,Y.; Tashiro,M.; Saito,T.
EPI401547	PB1	Japan	2011-Mar-01	EPI_ISL_131243	A/mandarin duck/Miyazaki/22M-765/2011			Uchida,Y.; Suzuki,Y.; Shirakura,M.; Kawaguchi,A.; Nobusawa,E.; Tanikawa,T.; Hikono,H.; Takemae,N.; Mase,M.; Kanehira,K.; Hayashi,T.; Tagawa,Y.; Tashiro,M.; Saito,T.
EPI401553	PB1	Japan	2011-Mar-01	EPI_ISL_131244	A/chicken/Chiba/2/2011			Uchida,Y.; Suzuki,Y.; Shirakura,M.; Kawaguchi,A.; Nobusawa,E.; Tanikawa,T.; Hikono,H.; Takemae,N.; Mase,M.; Kanehira,K.; Hayashi,T.; Tagawa,Y.; Tashiro,M.; Saito,T.
EPI406334	PB1	Vietnam	2007-Dec-01	EPI_ISL_132299	A/duck/Soc Trang/31/2007			Zhao,D.; Liang,L.; Li,Y.; Jiang,Y.; Liu,L.; Chen,H.
EPI406342	PB1	Vietnam	2007-Dec-01	EPI_ISL_132300	A/chicken/Hanoi/45/2007			Zhao,D.; Liang,L.; Li,Y.; Jiang,Y.; Liu,L.; Chen,H.
EPI406350	PB1	Vietnam	2007-Dec-01	EPI_ISL_132301	A/duck/Son La/34/2007			Zhao,D.; Liang,L.; Li,Y.; Jiang,Y.; Liu,L.; Chen,H.
EPI406354	PB1	Vietnam	2006-Dec-29	EPI_ISL_132302	A/Muscovy duck/Ca Mau/1181/2006			Zhao,D.; Liang,L.; Li,Y.; Jiang,Y.; Liu,L.; Chen,H.
EPI406366	PB1	Vietnam	2007-Jan-06	EPI_ISL_132303	A/chicken/Bac Lieu/1214/2007			Zhao,D.; Liang,L.; Li,Y.; Jiang,Y.; Liu,L.; Chen,H.
EPI406374	PB1	Vietnam	2007-Dec-01	EPI_ISL_132304	A/chicken/Hai Duong/41/2007			Zhao,D.; Liang,L.; Li,Y.; Jiang,Y.; Liu,L.; Chen,H.
EPI406382	PB1	Vietnam	2007-Dec-01	EPI_ISL_132305	A/chicken/Ha Tay/44/2007			Zhao,D.; Liang,L.; Li,Y.; Jiang,Y.; Liu,L.; Chen,H.
EPI406390	PB1	Vietnam	2007-Dec-01	EPI_ISL_132306	A/chicken/Cao Bang/20/2007			Zhao,D.; Liang,L.; Li,Y.; Jiang,Y.; Liu,L.; Chen,H.
EPI406398	PB1	Vietnam	2007-Dec-01	EPI_ISL_132307	A/duck/Cao Bang/43/2007			Zhao,D.; Liang,L.; Li,Y.; Jiang,Y.; Liu,L.; Chen,H.
EPI406404	PB1	Vietnam	2007-Jan-01	EPI_ISL_132308	A/Muscovy duck/Ca Mau/22/2007			Zhao,D.; Liang,L.; Li,Y.; Jiang,Y.; Liu,L.; Chen,H.
EPI406414	PB1	Vietnam	2006-Dec-27	EPI_ISL_132309	A/chicken/Ca Mau/1180/2006			Zhao,D.; Liang,L.; Li,Y.; Jiang,Y.; Liu,L.; Chen,H.
EPI406422	PB1	Vietnam	2007-Jan-06	EPI_ISL_132310	A/duck/Bac Lieu/1213/2007			Zhao,D.; Liang,L.; Li,Y.; Jiang,Y.; Liu,L.; Chen,H.
EPI406439	PB1	Vietnam	2007-Jan-01	EPI_ISL_132312	A/Muscovy duck/Hai Duong/46/2007			Zhao,D.; Liang,L.; Li,Y.; Jiang,Y.; Liu,L.; Chen,H.
EPI406446	PB1	Vietnam	2006-Dec-27	EPI_ISL_132313	A/Muscovy duck/Ca Mau/1159/2006			Zhao,D.; Liang,L.; Li,Y.; Jiang,Y.; Liu,L.; Chen,H.
EPI408091	PB1	Myanmar	2007-Jan-01	EPI_ISL_132893	A/quail/Thanatpin/2283/2007			Saito,T.; Watanabe,C.; Hayashi,T.; Uchida,Y.; Myint,W.W.; Thein,W.Z.; Takemae,N.; Mase,M.; Okamatsu,M.; Mar,A.; Mon,C.C.; Gawng,L.T.; Sann,K.; Kyi,T.A.; Yamaguchi,S.
EPI408092	PB1	Myanmar	2007-Jan-01	EPI_ISL_132894	A/village chicken/Kyaing Tong/2433/2007			Saito,T.; Watanabe,C.; Hayashi,T.; Uchida,Y.; Myint,W.W.; Thein,W.Z.; Takemae,N.; Mase,M.; Okamatsu,M.; Mar,A.; Mon,C.C.; Gawng,L.T.; Sann,K.; Kyi,T.A.; Yamaguchi,S.
EPI413725	PB1	United States	2011-Aug-19	EPI_ISL_133636	A/mallard/Ohio/11OS2216/2011			Wentworth,D.E.; Dugan,V.; Halpin,R.; Lin,X.; Bera,J.; Wester,E.; Ghedin,E.; Fedorova,N.; Tsitrin,T.; Stockwell,T.; Amedeo,P.; Bishop,B.; Edworthy,P.; Gupta,N.; Katzel,D.; Li,K.; Schobel,S.; Shrivastava,S.; Thovarai,V.; Wang,S.; Slemons,R.; Nolting,J.; Fries,A.; O'Connell,J.; Bao,Y.; Sanders,R.; Dernovoy,D.; Kiryutin,B.; Lipman,D.J.; Tatusova,T.
EPI416359	PB1	Korea, Republic of	2009-Sep-27	EPI_ISL_134109	A/wild duck/Korea/SNU50-5/2009			Kim,I.H.; Kwon,H.J.; Choi,J.G.; Kang,H.M.; Lee,Y.J.; Kim,J.H.
EPI418877	PB1	United States	2010-Oct-02	EPI_ISL_134948	A/mallard/Wisconsin/10OS2672/2010			Wentworth,D.E.; Dugan,V.; Halpin,R.; Lin,X.; Bera,J.; Wester,E.; Ghedin,E.; Fedorova,N.; Tsitrin,T.; Stockwell,T.; Amedeo,P.; Bishop,B.; Edworthy,P.; Gupta,N.; Katzel,D.; Li,K.; Schobel,S.; Shrivastava,S.; Thovarai,V.; Wang,S.; Slemons,R.; Nolting,J.; Bao,Y.; Sanders,R.; Dernovoy,D.; Kiryutin,B.; Lipman,D.J.; Tatusova,T.
EPI424352	PB1	Vietnam	2011-Jun-15	EPI_ISL_136098	A/chicken/Vietnam/NCVD-878/2011	National Centre of Veterinary Diagnostics	Centers for Disease Control and Prevention
EPI424368	PB1	Vietnam	2010-Dec-01	EPI_ISL_136100	A/duck/Vietnam/NCVD-664/2010	National Centre of Veterinary Diagnostics	Centers for Disease Control and Prevention
EPI424376	PB1	Vietnam	2011-Feb-01	EPI_ISL_136101	A/duck/Vietnam/NCVD-680/2011	National Centre of Veterinary Diagnostics	Centers for Disease Control and Prevention
EPI424384	PB1	Vietnam	2011-Feb-01	EPI_ISL_136102	A/chicken/Vietnam/NCVD-685/2011	National Centre of Veterinary Diagnostics	Centers for Disease Control and Prevention
EPI424400	PB1	Vietnam	2011-Feb-01	EPI_ISL_136104	A/chicken/Vietnam/NCVD-699/2011	National Centre of Veterinary Diagnostics	Centers for Disease Control and Prevention
EPI424408	PB1	Vietnam	2011-Feb-01	EPI_ISL_136105	A/chicken/Vietnam/NCVD-702/2011	National Centre of Veterinary Diagnostics	Centers for Disease Control and Prevention
EPI424416	PB1	Vietnam	2011-Feb-01	EPI_ISL_136106	A/chicken/Vietnam/NCVD-703/2011	National Centre of Veterinary Diagnostics	Centers for Disease Control and Prevention
EPI424424	PB1	Vietnam	2011-Feb-01	EPI_ISL_136107	A/chicken/Vietnam/NCVD-704/2011	National Centre of Veterinary Diagnostics	Centers for Disease Control and Prevention
EPI424432	PB1	Vietnam	2011-Feb-01	EPI_ISL_136108	A/chicken/Vietnam/NCVD-705/2011	National Centre of Veterinary Diagnostics	Centers for Disease Control and Prevention
EPI424662	PB1	Vietnam	2012-Feb-18	EPI_ISL_136129	A/chicken/Vietnam/NCVD-1255/2012	National Centre of Veterinary Diagnostics	Centers for Disease Control and Prevention
EPI424678	PB1	Vietnam	2012-Jun-11	EPI_ISL_136131	A/duck/Vietnam/NCVD-1494/2012	National Centre of Veterinary Diagnostics	Centers for Disease Control and Prevention
EPI424694	PB1	Vietnam	2011-Apr-06	EPI_ISL_136133	A/duck/Vietnam/NCVD-948/2011	National Centre of Veterinary Diagnostics	Centers for Disease Control and Prevention
EPI424758	PB1	Vietnam	2012-Feb-20	EPI_ISL_136141	A/chicken/Vietnam/NCVD-1277/2012	National Centre of Veterinary Diagnostics	Centers for Disease Control and Prevention
EPI424766	PB1	Vietnam	2011-Mar-12	EPI_ISL_136142	A/duck/Vietnam/NCVD-851/2011	National Centre of Veterinary Diagnostics	Centers for Disease Control and Prevention
EPI424774	PB1	Vietnam	2011-Apr-07	EPI_ISL_136143	A/duck/Vietnam/NCVD-859/2011	National Centre of Veterinary Diagnostics	Centers for Disease Control and Prevention
EPI424782	PB1	Vietnam	2011-Apr-07	EPI_ISL_136144	A/duck/Vietnam/NCVD-861/2011	National Centre of Veterinary Diagnostics	Centers for Disease Control and Prevention
EPI424814	PB1	Vietnam	2011-Feb-26	EPI_ISL_136148	A/duck/Vietnam/NCVD-712/2011	National Centre of Veterinary Diagnostics	Centers for Disease Control and Prevention
EPI424822	PB1	Vietnam	2011-Mar-28	EPI_ISL_136149	A/duck/Vietnam/NCVD-806/2011	National Centre of Veterinary Diagnostics	Centers for Disease Control and Prevention
EPI424830	PB1	Vietnam	2011-Jun-15	EPI_ISL_136150	A/duck/Vietnam/NCVD-711/2011	National Centre of Veterinary Diagnostics	Centers for Disease Control and Prevention
EPI424838	PB1	Vietnam	2011-Jun-24	EPI_ISL_136151	A/duck/Vietnam/NCVD-952/2011	National Centre of Veterinary Diagnostics	Centers for Disease Control and Prevention
EPI424846	PB1	Vietnam	2011-Sep-06	EPI_ISL_136152	A/duck/Vietnam/NCVD-1018/2011	National Centre of Veterinary Diagnostics	Centers for Disease Control and Prevention
EPI424854	PB1	Vietnam	2011-Sep-06	EPI_ISL_136153	A/duck/Vietnam/NCVD-1022/2011	National Centre of Veterinary Diagnostics	Centers for Disease Control and Prevention
EPI424878	PB1	Vietnam	2011-Sep-06	EPI_ISL_136156	A/duck/Vietnam/NCVD-1029/2011	National Centre of Veterinary Diagnostics	Centers for Disease Control and Prevention
EPI424902	PB1	Vietnam	2011-Aug-04	EPI_ISL_136159	A/duck/Vietnam/NCVD-935/2011	National Centre of Veterinary Diagnostics	Centers for Disease Control and Prevention
EPI424910	PB1	Vietnam	2011-Feb-12	EPI_ISL_136160	A/duck/Vietnam/NCVD-943/2011	National Centre of Veterinary Diagnostics	Centers for Disease Control and Prevention
EPI424918	PB1	Vietnam	2011-Mar-18	EPI_ISL_136161	A/duck/Vietnam/NCVD-945/2011	National Centre of Veterinary Diagnostics	Centers for Disease Control and Prevention
EPI424926	PB1	Vietnam	2011-Apr-06	EPI_ISL_136162	A/duck/Vietnam/NCVD-947/2011	National Centre of Veterinary Diagnostics	Centers for Disease Control and Prevention
EPI424934	PB1	Vietnam	2011-Apr-04	EPI_ISL_136163	A/chicken/Vietnam/NCVD-752/2011	National Centre of Veterinary Diagnostics	Centers for Disease Control and Prevention
EPI424950	PB1	Vietnam	2010-Jan-01	EPI_ISL_136165	A/duck/Vietnam/NCVD-890/2010	National Centre of Veterinary Diagnostics	Centers for Disease Control and Prevention
EPI424958	PB1	Vietnam	2010-Jan-01	EPI_ISL_136166	A/duck/Vietnam/NCVD-891/2010	National Centre of Veterinary Diagnostics	Centers for Disease Control and Prevention
EPI424966	PB1	Vietnam	2011-Jun-15	EPI_ISL_136167	A/chicken/Vietnam/NCVD-709/2011	National Centre of Veterinary Diagnostics	Centers for Disease Control and Prevention
EPI424974	PB1	Vietnam	2011-Jun-15	EPI_ISL_136168	A/chicken/Vietnam/NCVD-710/2011	National Centre of Veterinary Diagnostics	Centers for Disease Control and Prevention
EPI424998	PB1	Vietnam	2011-Feb-26	EPI_ISL_136171	A/duck/Vietnam/NCVD-714/2011	National Centre of Veterinary Diagnostics	Centers for Disease Control and Prevention
EPI425030	PB1	Vietnam	2011-Apr-04	EPI_ISL_136175	A/duck/Vietnam/NCVD-754/2011	National Centre of Veterinary Diagnostics	Centers for Disease Control and Prevention
EPI425038	PB1	Vietnam	2011-Mar-25	EPI_ISL_136176	A/duck/Vietnam/NCVD-758/2011	National Centre of Veterinary Diagnostics	Centers for Disease Control and Prevention
EPI425046	PB1	Vietnam	2011-Mar-25	EPI_ISL_136177	A/duck/Vietnam/NCVD-759/2011	National Centre of Veterinary Diagnostics	Centers for Disease Control and Prevention
EPI425054	PB1	Vietnam	2011-Mar-25	EPI_ISL_136178	A/duck/Vietnam/NCVD-760/2011	National Centre of Veterinary Diagnostics	Centers for Disease Control and Prevention
EPI425062	PB1	Vietnam	2012-Feb-16	EPI_ISL_136179	A/duck/Vietnam/NCVD-1252/2011	National Centre of Veterinary Diagnostics	Centers for Disease Control and Prevention
EPI425118	PB1	Vietnam	2012-Feb-20	EPI_ISL_136186	A/duck/Vietnam/NCVD-1279/2012	National Centre of Veterinary Diagnostics	Centers for Disease Control and Prevention
EPI425166	PB1	Vietnam	2011-Mar-17	EPI_ISL_136192	A/chicken/Vietnam/NCVD-854/2011	National Centre of Veterinary Diagnostics	Centers for Disease Control and Prevention
EPI425190	PB1	Vietnam	2012-Feb-04	EPI_ISL_136195	A/chicken/Vietnam/NCVD-1189/2012	National Centre of Veterinary Diagnostics	Centers for Disease Control and Prevention
EPI425206	PB1	Vietnam	2012-Feb-04	EPI_ISL_136197	A/chicken/Vietnam/NCVD-1192/2012	National Centre of Veterinary Diagnostics	Centers for Disease Control and Prevention
EPI425214	PB1	Vietnam	2011-Nov-26	EPI_ISL_136198	A/duck/Vietnam/NCVD1-37/2011	National Centre of Veterinary Diagnostics	Centers for Disease Control and Prevention
EPI425222	PB1	Vietnam	2011-Nov-26	EPI_ISL_136199	A/duck/Vietnam/NCVD1-48/2011	National Centre of Veterinary Diagnostics	Centers for Disease Control and Prevention
EPI425238	PB1	Vietnam	2012-Jan-13	EPI_ISL_136201	A/duck/Vietnam/NCVD-1171/2012	National Centre of Veterinary Diagnostics	Centers for Disease Control and Prevention
EPI425246	PB1	Vietnam	2012-Jan-30	EPI_ISL_136202	A/chicken/Vietnam/NCVD-1177/2012	National Centre of Veterinary Diagnostics	Centers for Disease Control and Prevention
EPI425254	PB1	Vietnam	2012-Jan-30	EPI_ISL_136203	A/dove/Vietnam/NCVD-1178/2012	National Centre of Veterinary Diagnostics	Centers for Disease Control and Prevention
EPI425294	PB1	Vietnam	2011-Jan-01	EPI_ISL_136208	A/duck/Vietnam/NCVD-669/2011	National Centre of Veterinary Diagnostics	Centers for Disease Control and Prevention
EPI425318	PB1	Vietnam	2012-Feb-08	EPI_ISL_136211	A/duck/Vietnam/NCVD-1217/2012	National Centre of Veterinary Diagnostics	Centers for Disease Control and Prevention
EPI425326	PB1	Vietnam	2012-Feb-08	EPI_ISL_136212	A/muscovy duck/Vietnam/NCVD-1220/2012	National Centre of Veterinary Diagnostics	Centers for Disease Control and Prevention
EPI425334	PB1	Vietnam	2012-Feb-08	EPI_ISL_136213	A/duck/Vietnam/NCVD-1221/2012	National Centre of Veterinary Diagnostics	Centers for Disease Control and Prevention
EPI425342	PB1	Vietnam	2011-Apr-04	EPI_ISL_136214	A/chicken/Vietnam/NCVD-753/2011	National Centre of Veterinary Diagnostics	Centers for Disease Control and Prevention
EPI425350	PB1	Vietnam	2012-Feb-10	EPI_ISL_136215	A/chicken/Vietnam/NCVD-1223/2012	National Centre of Veterinary Diagnostics	Centers for Disease Control and Prevention
EPI425366	PB1	Vietnam	2012-Feb-17	EPI_ISL_136217	A/duck/Vietnam/NCVD-1232/2012	National Centre of Veterinary Diagnostics	Centers for Disease Control and Prevention
EPI425374	PB1	Vietnam	2012-Feb-17	EPI_ISL_136218	A/duck/Vietnam/NCVD-1234/2012	National Centre of Veterinary Diagnostics	Centers for Disease Control and Prevention
EPI425382	PB1	Vietnam	2012-Feb-16	EPI_ISL_136219	A/chicken/Vietnam/NCVD-1248/2012	National Centre of Veterinary Diagnostics	Centers for Disease Control and Prevention
EPI425390	PB1	Vietnam	2012-Feb-16	EPI_ISL_136220	A/duck/Vietnam/NCVD-1253/2012	National Centre of Veterinary Diagnostics	Centers for Disease Control and Prevention
EPI425398	PB1	Vietnam	2012-Feb-18	EPI_ISL_136221	A/muscovy duck/Vietnam/NCVD-1256/2012	National Centre of Veterinary Diagnostics	Centers for Disease Control and Prevention
EPI425406	PB1	Vietnam	2012-Feb-21	EPI_ISL_136222	A/duck/Vietnam/NCVD-1269/2012	National Centre of Veterinary Diagnostics	Centers for Disease Control and Prevention
EPI425414	PB1	Vietnam	2012-Feb-24	EPI_ISL_136223	A/duck/Vietnam/NCVD-1306/2012	National Centre of Veterinary Diagnostics	Centers for Disease Control and Prevention
EPI425422	PB1	Vietnam	2012-Feb-24	EPI_ISL_136224	A/duck/Vietnam/NCVD-1312/2012	National Centre of Veterinary Diagnostics	Centers for Disease Control and Prevention
EPI425438	PB1	Vietnam	2012-Feb-08	EPI_ISL_136226	A/duck/Vietnam/NCVD-1210/2012	National Centre of Veterinary Diagnostics	Centers for Disease Control and Prevention
EPI425446	PB1	Vietnam	2012-Feb-08	EPI_ISL_136227	A/duck/Vietnam/NCVD-1219/2012	National Centre of Veterinary Diagnostics	Centers for Disease Control and Prevention
EPI425454	PB1	Vietnam	2012-Feb-20	EPI_ISL_136228	A/duck/Vietnam/NCVD-1276/2012	National Centre of Veterinary Diagnostics	Centers for Disease Control and Prevention
EPI425470	PB1	Vietnam	2012-Feb-16	EPI_ISL_136230	A/chicken/Vietnam/NCVD-1247/2012	National Centre of Veterinary Diagnostics	Centers for Disease Control and Prevention
EPI425478	PB1	Vietnam	2011-Feb-25	EPI_ISL_136231	A/chicken/Vietnam/NCVD-775/2011	National Centre of Veterinary Diagnostics	Centers for Disease Control and Prevention
EPI425494	PB1	Vietnam	2011-Aug-04	EPI_ISL_136233	A/duck/Vietnam/NCVD-931/2011	National Centre of Veterinary Diagnostics	Centers for Disease Control and Prevention
EPI425502	PB1	Vietnam	2011-Mar-18	EPI_ISL_136234	A/duck/Vietnam/NCVD-946/2011	National Centre of Veterinary Diagnostics	Centers for Disease Control and Prevention
EPI425518	PB1	Vietnam	2011-Jun-15	EPI_ISL_136236	A/chicken/Vietnam/NCVD-780/2011	National Centre of Veterinary Diagnostics	Centers for Disease Control and Prevention
EPI425526	PB1	Vietnam	2011-Mar-19	EPI_ISL_136237	A/chicken/Vietnam/NCVD-802/2011	National Centre of Veterinary Diagnostics	Centers for Disease Control and Prevention
EPI425534	PB1	Vietnam	2010-Nov-06	EPI_ISL_136238	A/duck/Vietnam/NCVD-815/2010	National Centre of Veterinary Diagnostics	Centers for Disease Control and Prevention
EPI425542	PB1	Vietnam	2011-Mar-03	EPI_ISL_136239	A/duck/Vietnam/NCVD-825/2011	National Centre of Veterinary Diagnostics	Centers for Disease Control and Prevention
EPI425550	PB1	Vietnam	2011-Mar-12	EPI_ISL_136240	A/duck/Vietnam/NCVD-850/2011	National Centre of Veterinary Diagnostics	Centers for Disease Control and Prevention
EPI425558	PB1	Vietnam	2010-Nov-01	EPI_ISL_136241	A/duck/Vietnam/NCVD-645/2010	National Centre of Veterinary Diagnostics	Centers for Disease Control and Prevention
EPI425566	PB1	Vietnam	2011-Mar-17	EPI_ISL_136242	A/chicken/Vietnam/NCVD-857/2011	National Centre of Veterinary Diagnostics	Centers for Disease Control and Prevention
EPI425590	PB1	Vietnam	2011-Jun-15	EPI_ISL_136245	A/chicken/Vietnam/NCVD-883/2011	National Centre of Veterinary Diagnostics	Centers for Disease Control and Prevention
EPI425614	PB1	Vietnam	2012-Mar-02	EPI_ISL_136248	A/chicken/Vietnam/NCVD-1488/2012	National Centre of Veterinary Diagnostics	Centers for Disease Control and Prevention
EPI425662	PB1	Vietnam	2012-Feb-04	EPI_ISL_136254	A/chicken/Vietnam/NCVD-1188/2012	National Centre of Veterinary Diagnostics	Centers for Disease Control and Prevention
EPI425769	PB1	Vietnam	2011-Jan-01	EPI_ISL_136297	A/duck/Vietnam/NCVD-671/2011	National Centre of Veterinary Diagnostics	Centers for Disease Control and Prevention
EPI425777	PB1	Vietnam	2011-Sep-07	EPI_ISL_136298	A/chicken/Vietnam/NCVD-1034/2011	National Centre of Veterinary Diagnostics	Centers for Disease Control and Prevention
EPI425785	PB1	Vietnam	2011-Sep-07	EPI_ISL_136299	A/chicken/Vietnam/NCVD-1040/2011	National Centre of Veterinary Diagnostics	Centers for Disease Control and Prevention
EPI425793	PB1	Vietnam	2011-Sep-07	EPI_ISL_136300	A/duck/Vietnam/NCVD-1042/2011	National Centre of Veterinary Diagnostics	Centers for Disease Control and Prevention
EPI425801	PB1	Vietnam	2011-Sep-07	EPI_ISL_136301	A/duck/Vietnam/NCVD-1044/2011	National Centre of Veterinary Diagnostics	Centers for Disease Control and Prevention
EPI425809	PB1	Vietnam	2011-Sep-07	EPI_ISL_136302	A/duck/Vietnam/NCVD-1048/2011	National Centre of Veterinary Diagnostics	Centers for Disease Control and Prevention
EPI425817	PB1	Vietnam	2011-Sep-08	EPI_ISL_136303	A/muscovy duck/Vietnam/NCVD-1049/2011	National Centre of Veterinary Diagnostics	Centers for Disease Control and Prevention
EPI425825	PB1	Vietnam	2011-Sep-08	EPI_ISL_136304	A/chicken/Vietnam/NCVD-1059/2011	National Centre of Veterinary Diagnostics	Centers for Disease Control and Prevention
EPI425833	PB1	Vietnam	2011-Oct-31	EPI_ISL_136305	A/chicken/Vietnam/NCVD-1148/2011	National Centre of Veterinary Diagnostics	Centers for Disease Control and Prevention
EPI425881	PB1	Vietnam	2012-Feb-01	EPI_ISL_136311	A/duck/Vietnam/NCVD-1182/2012	National Centre of Veterinary Diagnostics	Centers for Disease Control and Prevention
EPI425889	PB1	Vietnam	2012-Feb-08	EPI_ISL_136312	A/duck/Vietnam/NCVD-1212/2012	National Centre of Veterinary Diagnostics	Centers for Disease Control and Prevention
EPI425897	PB1	Vietnam	2012-Feb-16	EPI_ISL_136313	A/duck/Vietnam/NCVD-1251/2011	National Centre of Veterinary Diagnostics	Centers for Disease Control and Prevention
EPI425913	PB1	Vietnam	2012-Feb-24	EPI_ISL_136315	A/duck/Vietnam/NCVD-1304/2012	National Centre of Veterinary Diagnostics	Centers for Disease Control and Prevention
EPI425945	PB1	Vietnam	2011-Feb-28	EPI_ISL_136319	A/chicken/Vietnam/NCVD-715/2011	National Centre of Veterinary Diagnostics	Centers for Disease Control and Prevention
EPI425953	PB1	Vietnam	2011-Sep-07	EPI_ISL_136320	A/chicken/Vietnam/NCVD-1038/2011	National Centre of Veterinary Diagnostics	Centers for Disease Control and Prevention
EPI432698	PB1	Vietnam	2012-Jan-01	EPI_ISL_137466	A/muscovy duck/Vietnam/LBM258/2012			Hashimoto,Y.; Nagai,Y.; Soda,K.; Hotta,K.; Ito,T.
EPI432706	PB1	Vietnam	2012-Jan-01	EPI_ISL_137467	A/muscovy duck/Vietnam/LBM260/2012			Hashimoto,Y.; Nagai,Y.; Soda,K.; Hotta,K.; Ito,T.
EPI492508	PB1	China	2008-Jan-01	EPI_ISL_137553	A/chicken/Hong Kong/AP156/2008			Ducatez,M.F.; Sonnberg,S.; Phommachanh,P.; Douangngeun,B.; Peiris,M.; Guan,Y.; Webster,R.; Webby,R.
EPI438828	PB1	India	2008-Jan-19	EPI_ISL_138537	A/chicken/India/81753/2008			Jain,R.; Tosh,C.; Prakash,A.; Nagrajan,S.; Murugkar,H.V.; Dubey,S.C.; Kulkarni,D.D.
EPI438852	PB1	India	2008-Jan-22	EPI_ISL_138540	A/chicken/India/82544/2008			Jain,R.; Tosh,C.; Prakash,A.; Nagrajan,S.; Murugkar,H.V.; Dubey,S.C.; Kulkarni,D.D.
EPI438871	PB1	India	2008-Jan-24	EPI_ISL_138542	A/chicken/India/82616/2008			Jain,R.; Tosh,C.; Prakash,A.; Nagrajan,S.; Murugkar,H.V.; Dubey,S.C.; Kulkarni,D.D.
EPI438880	PB1	India	2008-Jan-26	EPI_ISL_138543	A/chicken/India/83093/2008			Jain,R.; Tosh,C.; Prakash,A.; Nagrajan,S.; Murugkar,H.V.; Dubey,S.C.; Kulkarni,D.D.
EPI438888	PB1	India	2008-Jan-30	EPI_ISL_138544	A/chicken/India/85459/2008			Jain,R.; Tosh,C.; Prakash,A.; Nagrajan,S.; Murugkar,H.V.; Dubey,S.C.; Kulkarni,D.D.
EPI438892	PB1	India	2008-Mar-06	EPI_ISL_138545	A/chicken/India/96880/2008			Jain,R.; Tosh,C.; Prakash,A.; Nagrajan,S.; Murugkar,H.V.; Dubey,S.C.; Kulkarni,D.D.
EPI439066	PB1	China	2006-Mar-16	EPI_ISL_138602	A/domestic green-winged teal/Hunan/3450/2006			Xiong,C.; Chen,J.
EPI442728	PB1	Vietnam	2012-Jun-17	EPI_ISL_139502	A/chicken/Soc Trang/3/2012			Hashimoto,Y.; Soda,K.; Hotta,K.; Le,M.Q.; Ito,T.
EPI442735	PB1	Vietnam	2012-Jun-17	EPI_ISL_139503	A/chicken/Soc Trang/5/2012			Hashimoto,Y.; Soda,K.; Hotta,K.; Le,M.Q.; Ito,T.
EPI443804	PB1	Vietnam	2012-Aug-31	EPI_ISL_139958	A/duck/Soc Trang/8/2012			Azuma,N.; Soda,K.; Hotta,K.; Le,M.Q.; Ito,T.
EPI447365	PB1	Italy	2005-Sep-19	EPI_ISL_141041	A/mallard/Italy/3401/2005			Steensels,M.; Van Borm,S.; van den Berg,T.P.; Lambrecht,B.
EPI447461	PB1	Korea, Republic of	2010-Dec-28	EPI_ISL_141079	A/mandarin duck/Korea/PSC24-24/2010			Choi,J.G.; Kang,H.M.; Jeon,W.J.; Choi,K.S.; Kim,K.I.; Song,B.M.; Lee,H.S.; Kim,J.H.; Lee,Y.J.
EPI447468	PB1	Korea, Republic of	2010-Nov-26	EPI_ISL_141083	A/Eurasian eagle owl/Korea/23/2010			Choi,J.G.; Kang,H.M.; Jeon,W.J.; Choi,K.S.; Kim,K.I.; Song,B.M.; Lee,H.S.; Kim,J.H.; Lee,Y.J.
EPI453488	PB1	Vietnam	2012-Jun-07	EPI_ISL_142232	A/chicken/Soc Trang/4/2012			Nakamura,Y.; Soda,K.; Hotta,K.; Le,M.Q.; Ito,T.
EPI455011	PB1	United States	2007-Jul-26	EPI_ISL_142343	A/ruddy turnstone/New Jersey/AI07-69/2007			Wentworth,D.E.; Dugan,V.; Halpin,R.; Lin,X.; Bera,J.; Wester,E.; Ghedin,E.; Fedorova,N.; Tsitrin,T.; Stockwell,T.; Amedeo,P.; Bishop,B.; Edworthy,P.; Gupta,N.; Katzel,D.; Li,K.; Schobel,S.; Shrivastava,S.; Thovarai,V.; Wang,S.; Lebarbenchon,C.; Sreevatsan,S.; Poulson,B.; Yang,M.; Stallknecht,D.; Bao,Y.; Sanders,R.; Dernovoy,D.; Kiryutin,B.; Lipman,D.J.; Tatusova,T.
EPI455018	PB1	United States	2007-Aug-10	EPI_ISL_142344	A/ruddy turnstone/New Jersey/AI07-699/2007			Wentworth,D.E.; Dugan,V.; Halpin,R.; Lin,X.; Bera,J.; Wester,E.; Ghedin,E.; Fedorova,N.; Tsitrin,T.; Stockwell,T.; Amedeo,P.; Bishop,B.; Edworthy,P.; Gupta,N.; Katzel,D.; Li,K.; Schobel,S.; Shrivastava,S.; Thovarai,V.; Wang,S.; Lebarbenchon,C.; Sreevatsan,S.; Poulson,B.; Yang,M.; Stallknecht,D.; Bao,Y.; Sanders,R.; Dernovoy,D.; Kiryutin,B.; Lipman,D.J.; Tatusova,T.
EPI457537	PB1	Vietnam	2012-Jun-17	EPI_ISL_142883	A/chicken/Soc Trang/1/2012			Azuma,N.; Soda,K.; Hotta,K.; Le,M.Q.; Ito,T.
EPI457544	PB1	Vietnam	2012-Jun-17	EPI_ISL_142884	A/chicken/Soc Trang/2/2012			Azuma,N.; Soda,K.; Hotta,K.; Le,M.Q.; Ito,T.
EPI459255	PB1	Vietnam	2013-Apr-10	EPI_ISL_143155	A/duck/Quanh Ninh/21/2013			Azuma,N.; Soda,K.; Hotta,K.; Le,M.Q.; Ito,T.
EPI460728	PB1	Vietnam	2013-Jan-07	EPI_ISL_143653	A/muscovy duck/Vietnam/LBM335/2013			Soda,K.; Hotta,K.; Le,M.Q.; Ito,T.; Hashimoto,Y.
EPI461677	PB1	China	2011-Nov-09	EPI_ISL_143941	A/duck/Hunan/S4030/2011			Deng,G.; Tan,D.; Shi,J.; Cui,P.; Jiang,Y.; Liu,L.; Tian,G.; Kawaoka,Y.; Li,C.; Chen,H.
EPI461746	PB1	China	2011-Nov-11	EPI_ISL_143947	A/duck/Hunan/S4150/2011			Deng,G.; Tan,D.; Shi,J.; Cui,P.; Jiang,Y.; Liu,L.; Tian,G.; Kawaoka,Y.; Li,C.; Chen,H.
EPI461754	PB1	China	2011-Nov-13	EPI_ISL_143948	A/duck/Hunan/S4220/2011			Deng,G.; Tan,D.; Shi,J.; Cui,P.; Jiang,Y.; Liu,L.; Tian,G.; Kawaoka,Y.; Li,C.; Chen,H.
EPI471858	PB1	India	2011-Mar-05	EPI_ISL_146879	A/chicken/India/03CL488/2011			Qureshi,M.; Tosh,C.; Nagarajan,S.; Murugkar,H.V.; Jain,R.; Kulkarni,D.D.
EPI475561	PB1	China	2011-Apr-12	EPI_ISL_148124	A/wild duck/Shandong/1/2011			Liu,Y.; Liu,M.; Liu,C.
EPI475569	PB1	China	2011-Apr-13	EPI_ISL_148125	A/wild duck/Shandong/2/2011			Liu,Y.; Liu,M.; Liu,C.
EPI475577	PB1	China	2011-Apr-14	EPI_ISL_148126	A/wild duck/Shandong/628/2011			Liu,Y.; Liu,M.; Liu,C.
EPI475593	PB1	China	2011-Apr-26	EPI_ISL_148128	A/wild duck/Jilin/ZF/2011			Liu,Y.; Liu,M.; Liu,C.
EPI476656	PB1	China	2012-Apr-13	EPI_ISL_148405	A/chicken/Ningxia/222/2012			Liu,H.; Wang,J.; Wang,Z.
EPI527603	PB1	Mongolia	2009-Jul-29	EPI_ISL_149863	A/herring gull/Mongolia/616T2/2009			Leung,C.Y.; Gilbert,M.; Chow,K.-C.; Ho,C.-K.; Tang,S.-C.; Guan,Y.; Peiris,M.
EPI527614	PB1	Mongolia	2009-Aug-01	EPI_ISL_149890	A/herring gull/Mongolia/834T2/2009			Leung,C.Y.; Gilbert,M.; Chow,K.-C.; Ho,C.-K.; Tang,S.-C.; Guan,Y.; Peiris,M.
EPI527620	PB1	Mongolia	2009-Aug-01	EPI_ISL_149900	A/herring gull/Mongolia/833T2/2009			Leung,C.Y.; Gilbert,M.; Chow,K.-C.; Ho,C.-K.; Tang,S.-C.; Guan,Y.; Peiris,M.
EPI492314	PB1	China	2007-Aug-01	EPI_ISL_151694	A/duck/Eastern China/057/2007			Zhao,G.; Liu,X.
EPI492315	PB1	China	2008-Jan-01	EPI_ISL_151695	A/goose/Eastern China/223/2008			Zhao,G.; Liu,X.
EPI492316	PB1	China	2011-Dec-01	EPI_ISL_151696	A/chicken/Eastern China/ZG56/2011			Zhao,G.; Liu,X.
EPI492317	PB1	China	2010-Aug-01	EPI_ISL_151697	A/chicken/North China/k0604/2010			Zhao,G.; Liu,X.
EPI492318	PB1	China	2010-Dec-01	EPI_ISL_151698	A/chicken/Eastern China/ZG16/2010			Zhao,G.; Liu,X.
EPI493018	PB1	Bangladesh	2013-Feb-14	EPI_ISL_151729	A/duck/Bangladesh/19097/2013			Feeroz,M.M.; Alam,R.S.; Hasan,K.M.; McKenzie,P.; Marinova-Petkova,A.; Webster,R.G.
EPI493032	PB1	Egypt	2012-Oct-07	EPI_ISL_151928	A/turkey/Egypt/S6405A/2012			Kayali,G.; El-Shesheny,R.; Kandeil,A.M.; Webby,R.J.; Ali,M.A.
EPI493082	PB1	Egypt	2010-Jan-27	EPI_ISL_151931	A/chicken/Egypt/Q1118D/2010			Kayali,G.; El-Shesheny,R.; Kandeil,A.M.; Webby,R.J.; Kutkat,M.A.; Ali,M.A.
EPI493150	PB1	Egypt	2012-Jan-19	EPI_ISL_151936	A/duck/Egypt/Q4596B/2012			Kayali,G.; El-Shesheny,R.; Kandeil,A.M.; Webby,R.J.; Kutkat,M.A.; Ali,M.A.
EPI493158	PB1	Egypt	2010-May-30	EPI_ISL_151937	A/chicken/Egypt/Q1769B/2010			Kayali,G.; El-Shesheny,R.; Kandeil,A.M.; Webby,R.J.; Kutkat,M.A.; Ali,M.A.
EPI493166	PB1	Egypt	2012-Jan-19	EPI_ISL_151938	A/duck/Egypt/Q4596A/2012			Kayali,G.; El-Shesheny,R.; Kandeil,A.M.; Webby,R.J.; Kutkat,M.A.; Ali,M.A.
EPI493173	PB1	Egypt	2010-Feb-15	EPI_ISL_151939	A/chicken/Egypt/Q1184B/2010			Kayali,G.; El-Shesheny,R.; Kandeil,A.M.; Webby,R.J.; Kutkat,M.A.; Ali,M.A.
EPI493220	PB1	Egypt	2010-Feb-03	EPI_ISL_151941	A/chicken/Egypt/Q1182E/2010			Kayali,G.; El-Shesheny,R.; Kandeil,A.M.; Webby,R.J.; Kutkat,M.A.; Ali,M.A.
EPI493244	PB1	Egypt	2010-Sep-29	EPI_ISL_151944	A/chicken/Egypt/Q2247A/2010			Kayali,G.; El-Shesheny,R.; Kandeil,A.M.; Webby,R.J.; Kutkat,M.A.; Ali,M.A.
EPI493319	PB1	Egypt	2010-Jan-13	EPI_ISL_151963	A/chicken/Egypt/Q1090E/2010			Kayali,G.; El-Shesheny,R.; Kandeil,A.M.; Webby,R.J.; Kutkat,M.A.; Ali,M.A.
EPI493384	PB1	Egypt	2010-Jan-27	EPI_ISL_151966	A/chicken/Egypt/Q1112E/2010			Kayali,G.; El-Shesheny,R.; Kandeil,A.M.; Webby,R.J.; Kutkat,M.A.; Ali,M.A.
EPI493428	PB1	Egypt	2011-May-12	EPI_ISL_151967	A/chicken/Egypt/S3280E/2011			Kayali,G.; El-Shesheny,R.; Kandeil,A.M.; Webby,R.J.; Kutkat,M.A.; Ali,M.A.
EPI493450	PB1	Egypt	2010-Jan-13	EPI_ISL_151970	A/chicken/Egypt/Q1089E/2010			Kayali,G.; El-Shesheny,R.; Kandeil,A.M.; Webby,R.J.; Kutkat,M.A.; Ali,M.A.
EPI493495	PB1	Egypt	2011-Feb-28	EPI_ISL_151972	A/chicken/Egypt/S2938D/2011			Kayali,G.; El-Shesheny,R.; Kandeil,A.M.; Webby,R.J.; Kutkat,M.A.; Ali,M.A.
EPI493503	PB1	Egypt	2012-May-06	EPI_ISL_151973	A/chicken/Egypt/Q5283C/2012			Kayali,G.; El-Shesheny,R.; Rubrum,A.; Kandeil,A.M.; Webby,R.J.; Kutkat,M.A.; Ali,M.A.
EPI493517	PB1	Egypt	2010-Mar-20	EPI_ISL_151975	A/chicken/Egypt/Q1397D/2010			Kayali,G.; El-Shesheny,R.; Kandeil,A.M.; Webby,R.J.; Kutkat,M.A.; Ali,M.A.
EPI493562	PB1	Egypt	2012-Oct-07	EPI_ISL_151976	A/duck/Egypt/S6419C/2012			Kayali,G.; El-Shesheny,R.; Kandeil,A.M.; Webby,R.J.; Kutkat,M.A.; Ali,M.A.
EPI493569	PB1	Egypt	2010-Jul-23	EPI_ISL_151977	A/chicken/Egypt/Q1995A/2010			Kayali,G.; El-Shesheny,R.; Kandeil,A.M.; Webby,R.J.; Kutkat,M.A.; Ali,M.A.
EPI493575	PB1	Egypt	2010-Sep-29	EPI_ISL_151978	A/chicken/Egypt/Q2247B/2010			Kayali,G.; El-Shesheny,R.; Kandeil,A.M.; Webby,R.J.; Kutkat,M.A.; Ali,M.A.
EPI502786	PB1	China	2009-Jun-01	EPI_ISL_154638	A/great black-headed gull/Qinghai/8/2009			Kou,Z.; Zhang,Z.; Li,T.
EPI502787	PB1	China	2009-Jun-01	EPI_ISL_154639	A/brown-headed gull/Qinghai/9/2009			Kou,Z.; Zhang,Z.; Li,T.
EPI502788	PB1	China	2009-Jun-01	EPI_ISL_154640	A/brown-headed gull/Qinghai/19/2009			Kou,Z.; Zhang,Z.; Li,T.
EPI504849	PB1	China	2007-Nov-14	EPI_ISL_155694	A/duck/Hubei/xn/2007			Li,S.; Guo,X.; Jin,M.
EPI510263	PB1	Bangladesh	2013-Feb-14	EPI_ISL_157902	A/duck/Bangladesh/19099/2013			Marinova-Petkova,A.; Feeroz,M.M.; Alam,S.M.R.; Hasan,M.K.; Akhtar,S.; Jones-Engel,L.; Walker,D.; McClenaghan,L.; Rubrum,A.; Franks,J.; Seiler,P.; Jeevan,T.; McKenzie,P.; Krauss,S.; Webby,R.J.; Webster,R.G.
EPI510301	PB1	Bangladesh	2012-Jul-24	EPI_ISL_157906	A/duck/Bangladesh/17753/2012			Marinova-Petkova,A.; Feeroz,M.M.; Alam,S.M.R.; Hasan,M.K.; Akhtar,S.; Jones-Engel,L.; Walker,D.; McClenaghan,L.; Rubrum,A.; Franks,J.; Seiler,P.; Jeevan,T.; McKenzie,P.; Krauss,S.; Webby,R.J.; Webster,R.G.
EPI510363	PB1	Bangladesh	2012-Sep-07	EPI_ISL_157929	A/chicken/Bangladesh/18065/2012			Marinova-Petkova,A.; Feeroz,M.M.; Alam,S.M.R.; Hasan,M.K.; Akhtar,S.; Jones-Engel,L.; Walker,D.; McClenaghan,L.; Rubrum,A.; Franks,J.; Seiler,P.; Jeevan,T.; McKenzie,P.; Krauss,S.; Webby,R.J.; Webster,R.G.
EPI510395	PB1	Bangladesh	2012-Jan-18	EPI_ISL_157934	A/chicken/Bangladesh/15079/2012			Marinova-Petkova,A.; Feeroz,M.M.; Alam,S.M.R.; Hasan,M.K.; Akhtar,S.; Jones-Engel,L.; Walker,D.; McClenaghan,L.; Rubrum,A.; Franks,J.; Seiler,P.; Jeevan,T.; McKenzie,P.; Krauss,S.; Webby,R.J.; Webster,R.G.
EPI510432	PB1	Bangladesh	2012-Jan-18	EPI_ISL_157939	A/chicken/Bangladesh/15083/2012			Marinova-Petkova,A.; Feeroz,M.M.; Alam,S.M.R.; Hasan,M.K.; Akhtar,S.; Jones-Engel,L.; Walker,D.; McClenaghan,L.; Rubrum,A.; Franks,J.; Seiler,P.; Jeevan,T.; McKenzie,P.; Krauss,S.; Webby,R.J.; Webster,R.G.
EPI510440	PB1	Bangladesh	2012-Jan-18	EPI_ISL_157940	A/chicken/Bangladesh/15085/2012			Marinova-Petkova,A.; Feeroz,M.M.; Alam,S.M.R.; Hasan,M.K.; Akhtar,S.; Jones-Engel,L.; Walker,D.; McClenaghan,L.; Rubrum,A.; Franks,J.; Seiler,P.; Jeevan,T.; McKenzie,P.; Krauss,S.; Webby,R.J.; Webster,R.G.
EPI510453	PB1	Bangladesh	2012-Jan-18	EPI_ISL_157943	A/chicken/Bangladesh/15078/2012			Marinova-Petkova,A.; Feeroz,M.M.; Alam,S.M.R.; Hasan,M.K.; Akhtar,S.; Jones-Engel,L.; Walker,D.; McClenaghan,L.; Rubrum,A.; Franks,J.; Seiler,P.; Jeevan,T.; McKenzie,P.; Krauss,S.; Webby,R.J.; Webster,R.G.
EPI512646	PB1	United States	2011-Dec-08	EPI_ISL_158498	A/northern shoveler/Mississippi/11OS5805/2011			Wentworth,D.E.; Halpin,R.A.; Lin,X.; Bera,J.; Akopov,A.; Ransier,A.; Mohan,M.; Fedorova,N.; Tsitrin,T.; Puri,V.; Stockwell,T.; Amedeo,P.; Appalla,L.; Bishop,B.; Edworthy,P.; Gupta,N.; Hoover,J.; Katzel,D.; Li,K.; Schobel,S.; Shrivastava,S.; Thovarai,V.; Wang,S.; Nolting,J.M.; Fries,A.C.; Bowman,A.S.; Bao,Y.; Sanders,R.; Zhdanov,S.; Kiryutin,B.; Lipman,D.J.; Tatusova,T.; Slemons,R.
EPI812485	PB1	Bhutan	2012-Feb-18	EPI_ISL_161377	A/chicken/Bhutan/415/2012			Franks,J.S.; Tenzin,S.; Tshering,D.; Rai,P.; Lhamo,K.; Dahal,N.; Dukpa,K.
EPI1847698	PB1	Netherlands	2021-Jan-09	EPI_ISL_1048240	A/common buzzard/Netherlands/21021396-002/2021	Wageningen Bioveterinary Research	Wageningen Bioveterinary Research	Beerens, Nancy; Harders, Frank; Pritz-Verschuren, Sylvia; Roose, Marit; Germeraad, Evelien; Engelsma, Marc; Bossers, Alex; Heutink, Rene
EPI1847706	PB1	Netherlands	2021-Jan-14	EPI_ISL_1048241	A/barnacle goose/Netherlands/21021591-001/2021	Wageningen Bioveterinary Research	Wageningen Bioveterinary Research	Beerens, Nancy; Harders, Frank; Pritz-Verschuren, Sylvia; Roose, Marit; Germeraad, Evelien; Engelsma, Marc; Bossers, Alex; Heutink, Rene
EPI1848935	PB1	United Kingdom	2021-Feb-10	EPI_ISL_1123361	A/pheasant/Scotland/000348/2021	Animal and Plant Health Agency (APHA)	Animal and Plant Health Agency (APHA)
EPI1849447	PB1	Netherlands	2020-Nov-09	EPI_ISL_1139101	A/swan/Netherlands/20017605-002/2020	Wageningen Bioveterinary Research	Wageningen Bioveterinary Research	Beerens, Nancy; Harders, Frank; Pritz-Verschuren, Sylvia; Roose, Marit; Germeraad, Evelien; Engelsma, Marc; Bossers, Alex; Heutink, Rene
EPI1849455	PB1	Netherlands	2020-Nov-10	EPI_ISL_1139102	A/swan/Netherlands/20017772-002/2020	Wageningen Bioveterinary Research	Wageningen Bioveterinary Research	Beerens, Nancy; Harders, Frank; Pritz-Verschuren, Sylvia; Roose, Marit; Germeraad, Evelien; Engelsma, Marc; Bossers, Alex; Heutink, Rene
EPI1850251	PB1	Netherlands	2021-Jan-31	EPI_ISL_1224946	A/barnacle goose/Netherlands/21022611-001/2021	Wageningen Bioveterinary Research	Wageningen Bioveterinary Research	Beerens, Nancy; Harders, Frank; Pritz-Verschuren, Sylvia; Roose, Marit; Germeraad, Evelien; Engelsma, Marc; Bossers, Alex; Heutink, Rene
EPI1850267	PB1	Netherlands	2021-Feb-01	EPI_ISL_1224989	A/common buzzard/Netherlands/21022834-002/2021	Wageningen Bioveterinary Research	Wageningen Bioveterinary Research	Beerens, Nancy; Harders, Frank; Pritz-Verschuren, Sylvia; Roose, Marit; Germeraad, Evelien; Engelsma, Marc; Bossers, Alex; Heutink, Rene
EPI1987379	PB1	Germany	2022-Jan-24	EPI_ISL_10261376	A/pigeon/Germany-NW/AI00951/2022	Chemisches- und Veterinäruntersuchungsamt Westfalen	Friedrich-Loeffler-Institut
EPI1987664	PB1	Netherlands	2021-Dec-29	EPI_ISL_10347218	A/Barnacle Goose/Netherlands/6/2021	Erasmus Medical Center	Erasmus Medical Center
EPI1987680	PB1	Netherlands	2021-Dec-29	EPI_ISL_10347220	A/Barnacle Goose/Netherlands/7/2021	Erasmus Medical Center	Erasmus Medical Center
EPI1987728	PB1	Germany	2021-Dec-28	EPI_ISL_10347326	A/long-eared owl/Germany-NI/AI09037/2021	Lebensmittel- und Veterinärinstitut Oldenburg - Standort Veterinärinstitut	Friedrich-Loeffler-Institut
EPI1988859	PB1	Germany	2022-Jan-25	EPI_ISL_10497305	A/red knot/Germany-SH/AI01010/2022	Landeslabor Schleswig-Holstein	Friedrich-Loeffler-Institut
EPI1988867	PB1	Germany	2022-Feb-11	EPI_ISL_10497306	A/buzzard/Germany-BB/AI01212/2022	Landeslabor Berlin-Brandenburg	Friedrich-Loeffler-Institut
EPI1988975	PB1	Belgium	2022-Jan-23	EPI_ISL_10576444	A/Anser_anser/Belgium/1809_0002/2022	Sciensano - Animal Infectious Diseases	Sciensano, Department of Animal Infectious Diseases	Van Borm, Steven; Roupie, Virginie; Lambrecht, Benedicte; Mathijs, Elisabeth; Steensels, Mieke
EPI1990446	PB1	Netherlands	2022-Feb-01	EPI_ISL_10724259	A/seagull/Netherlands/22002274-002/2022	Wageningen Bioveterinary Research	Wageningen Bioveterinary Research	Beerens, Nancy; Harders, Frank; Pritz-Verschuren, Sylvia; Roose, Marit; Venema, Sandra; Germeraad, Evelien; Engelsma, Marc; Heutink, Rene
EPI1994987	PB1	Netherlands	2022-Feb-12	EPI_ISL_10992813	A/Mallard/Netherlands/1/2022	Erasmus Medical Center	Erasmus Medical Center
EPI1994995	PB1	Netherlands	2022-Feb-14	EPI_ISL_10993074	A/Mallard/Netherlands/2/2022	Erasmus Medical Center	Erasmus Medical Center
EPI1995003	PB1	Netherlands	2021-Nov-29	EPI_ISL_10993075	A/Mallard/Netherlands/4/2021	Erasmus Medical Center	Erasmus Medical Center
EPI1995011	PB1	Netherlands	2021-Nov-29	EPI_ISL_10993076	A/Mallard/Netherlands/5/2021	Erasmus Medical Center	Erasmus Medical Center
EPI1995019	PB1	Netherlands	2021-Nov-29	EPI_ISL_10993105	A/Mallard/Netherlands/6/2021	Erasmus Medical Center	Erasmus Medical Center
EPI1995027	PB1	Netherlands	2021-Nov-29	EPI_ISL_10993134	A/Mallard/Netherlands/7/2021	Erasmus Medical Center	Erasmus Medical Center
EPI1995035	PB1	Netherlands	2021-Nov-29	EPI_ISL_10993166	A/Mallard/Netherlands/8/2021	Erasmus Medical Center	Erasmus Medical Center
EPI1995058	PB1	Moldova, Republic of	2022-Jan-03	EPI_ISL_11007527	A/laying_hen/Moldova/68-1_22VIR638-1/2022	Republican Center of Veterinary Diagnostics	Istituto Zooprofilattico Sperimentale delle Venezie	Arseniev, S.; Groza, O.; Barbierato, G.; Zecchin, B.; Fusaro, A.; Schivo, A.; Salviato, A.; Palumbo, E.; Giussani, E.; Monne, I.; Terregino, C.
EPI1995066	PB1	Slovenia	2021-Dec-26	EPI_ISL_11007528	A/rooster/Slovenia/2039_22VIR777-1/2021	University of Ljubljana	Istituto Zooprofilattico Sperimentale delle Venezie	Slavec, B.; Ra?nik, J.; Krape?, U.; ?labravec, Z.; A?ko, J.; Cociancich, V.; Paller, T.; Vidrih, ?.; Rojs, O.Z.; Arseniev, S.; Groza, O.; Barbierato, G.; Zecchin, B.; Fusaro, A.; Schivo, A.; Salviato, A.; Palumbo, E.; Giussani, E.; Monne, I.; Terregino, C.
EPI1995074	PB1	Slovenia	2021-Dec-26	EPI_ISL_11007529	A/swan/Slovenia/2041_22VIR777-2/2021	University of Ljubljana	Istituto Zooprofilattico Sperimentale delle Venezie	Slavec, B.; Ra?nik, J.; Krape?, U.; ?labravec, Z.; A?ko, J.; Cociancich, V.; Paller, T.; Vidrih, ?.; Rojs, O.Z.; Arseniev, S.; Groza, O.; Barbierato, G.; Zecchin, B.; Fusaro, A.; Schivo, A.; Salviato, A.; Palumbo, E.; Giussani, E.; Monne, I.; Terregino, C.
EPI1995090	PB1	Slovenia	2021-Dec-29	EPI_ISL_11007531	A/swan/Slovenia/2060_22VIR777-4/2021	University of Ljubljana	Istituto Zooprofilattico Sperimentale delle Venezie	Slavec, B.; Ra?nik, J.; Krape?, U.; ?labravec, Z.; A?ko, J.; Cociancich, V.; Paller, T.; Vidrih, ?.; Rojs, O.Z.; Arseniev, S.; Groza, O.; Barbierato, G.; Zecchin, B.; Fusaro, A.; Schivo, A.; Salviato, A.; Palumbo, E.; Giussani, E.; Monne, I.; Terregino, C.
EPI1995098	PB1	Slovenia	2021-Dec-30	EPI_ISL_11007532	A/swan/Slovenia/2072_22VIR777-5/2021	University of Ljubljana	Istituto Zooprofilattico Sperimentale delle Venezie	Slavec, B.; Ra?nik, J.; Krape?, U.; ?labravec, Z.; A?ko, J.; Cociancich, V.; Paller, T.; Vidrih, ?.; Rojs, O.Z.; Arseniev, S.; Groza, O.; Barbierato, G.; Zecchin, B.; Fusaro, A.; Schivo, A.; Salviato, A.; Palumbo, E.; Giussani, E.; Monne, I.; Terregino, C.
EPI1995106	PB1	Slovenia	2021-Dec-30	EPI_ISL_11007533	A/swan/Slovenia/2073_22VIR777-6/2021	University of Ljubljana	Istituto Zooprofilattico Sperimentale delle Venezie	Slavec, B.; Ra?nik, J.; Krape?, U.; ?labravec, Z.; A?ko, J.; Cociancich, V.; Paller, T.; Vidrih, ?.; Rojs, O.Z.; Arseniev, S.; Groza, O.; Barbierato, G.; Zecchin, B.; Fusaro, A.; Schivo, A.; Salviato, A.; Palumbo, E.; Giussani, E.; Monne, I.; Terregino, C.
EPI1995114	PB1	Slovenia	2021-Dec-30	EPI_ISL_11007534	A/seagull/Slovenia/2075_22VIR777-7/2021	University of Ljubljana	Istituto Zooprofilattico Sperimentale delle Venezie	Slavec, B.; Ra?nik, J.; Krape?, U.; ?labravec, Z.; A?ko, J.; Cociancich, V.; Paller, T.; Vidrih, ?.; Rojs, O.Z.; Arseniev, S.; Groza, O.; Barbierato, G.; Zecchin, B.; Fusaro, A.; Schivo, A.; Salviato, A.; Palumbo, E.; Giussani, E.; Monne, I.; Terregino, C.
EPI1995122	PB1	Slovenia	2022-Jan-03	EPI_ISL_11007535	A/swan/Slovenia/13_22VIR777-8/2022	University of Ljubljana	Istituto Zooprofilattico Sperimentale delle Venezie	Slavec, B.; Ra?nik, J.; Krape?, U.; ?labravec, Z.; A?ko, J.; Cociancich, V.; Paller, T.; Vidrih, ?.; Rojs, O.Z.; Arseniev, S.; Groza, O.; Barbierato, G.; Zecchin, B.; Fusaro, A.; Schivo, A.; Salviato, A.; Palumbo, E.; Giussani, E.; Monne, I.; Terregino, C.
EPI1995138	PB1	Bulgaria	2021-Dec-29	EPI_ISL_11007537	A/hen/Bulgaria/854-1_22VIR778-10/2021	NDRVMI (National Diagnostic and Research Veterinary Medical Institute)	Istituto Zooprofilattico Sperimentale delle Venezie	Goujgoulova, G.; Slavcheva, I.; Oreshkova, L.; Barbierato, G.; Zecchin, B.; Fusaro, A.; Schivo, A.; Salviato, A.; Palumbo, E.; Giussani, E.; Monne, I.; Terregino, C.
EPI1995146	PB1	Bulgaria	2021-Nov-15	EPI_ISL_11007538	A/hen/Bulgaria/722-1_22VIR778-1/2021	NDRVMI (National Diagnostic and Research Veterinary Medical Institute)	Istituto Zooprofilattico Sperimentale delle Venezie	Goujgoulova, G.; Slavcheva, I.; Oreshkova, L.; Barbierato, G.; Zecchin, B.; Fusaro, A.; Schivo, A.; Salviato, A.; Palumbo, E.; Giussani, E.; Monne, I.; Terregino, C.
EPI1995154	PB1	Bulgaria	2021-Nov-30	EPI_ISL_11007539	A/turkey/Bulgaria/755-1_22VIR778-4/2021	NDRVMI (National Diagnostic and Research Veterinary Medical Institute)	Istituto Zooprofilattico Sperimentale delle Venezie	Goujgoulova, G.; Slavcheva, I.; Oreshkova, L.; Barbierato, G.; Zecchin, B.; Fusaro, A.; Schivo, A.; Salviato, A.; Palumbo, E.; Giussani, E.; Monne, I.; Terregino, C.
EPI1995162	PB1	Bulgaria	2021-Dec-01	EPI_ISL_11007540	A/duck/Bulgaria/756-4_22VIR778-6/2021	NDRVMI (National Diagnostic and Research Veterinary Medical Institute)	Istituto Zooprofilattico Sperimentale delle Venezie	Goujgoulova, G.; Slavcheva, I.; Oreshkova, L.; Barbierato, G.; Zecchin, B.; Fusaro, A.; Schivo, A.; Salviato, A.; Palumbo, E.; Giussani, E.; Monne, I.; Terregino, C.
EPI1995170	PB1	Bulgaria	2021-Dec-02	EPI_ISL_11007541	A/hen/Bulgaria/757-6_22VIR778-7/2021	NDRVMI (National Diagnostic and Research Veterinary Medical Institute)	Istituto Zooprofilattico Sperimentale delle Venezie	Goujgoulova, G.; Slavcheva, I.; Oreshkova, L.; Barbierato, G.; Zecchin, B.; Fusaro, A.; Schivo, A.; Salviato, A.; Palumbo, E.; Giussani, E.; Monne, I.; Terregino, C.
EPI1995178	PB1	Niger	2022-Jan-01	EPI_ISL_11007542	A/chicken/Niger/22VIR1409-13/2022	Laboratoire Central de l’Elevage (LABOCEL)	Istituto Zooprofilattico Sperimentale delle Venezie	Souley, M.M.; Yaou, B.; Amadou, H.; Haido, A.M.; Issiako, A.; Alassane, A.; Barbierato, G.; Zecchin, B.; Fusaro, A.; Schivo, A.; Salviato, A.; Palumbo, E.; Giussani, E.; Monne, I.; Terregino, C.
EPI1995194	PB1	Niger	2022-Jan-01	EPI_ISL_11007544	A/quail/Niger/22VIR1409-28/2022	Laboratoire Central de l’Elevage (LABOCEL)	Istituto Zooprofilattico Sperimentale delle Venezie	Souley, M.M.; Yaou, B.; Amadou, H.; Haido, A.M.; Issiako, A.; Alassane, A.; Barbierato, G.; Zecchin, B.; Fusaro, A.; Schivo, A.; Salviato, A.; Palumbo, E.; Giussani, E.; Monne, I.; Terregino, C.
EPI1995202	PB1	Niger	2022-Jan-01	EPI_ISL_11007545	A/quail/Niger/22VIR1409-30/2022	Laboratoire Central de l’Elevage (LABOCEL)	Istituto Zooprofilattico Sperimentale delle Venezie	Souley, M.M.; Yaou, B.; Amadou, H.; Haido, A.M.; Issiako, A.; Alassane, A.; Barbierato, G.; Zecchin, B.; Fusaro, A.; Schivo, A.; Salviato, A.; Palumbo, E.; Giussani, E.; Monne, I.; Terregino, C.
EPI1995210	PB1	Niger	2022-Jan-01	EPI_ISL_11007546	A/chicken/Niger/22VIR1409-5/2022	Laboratoire Central de l’Elevage (LABOCEL)	Istituto Zooprofilattico Sperimentale delle Venezie	Souley, M.M.; Yaou, B.; Amadou, H.; Haido, A.M.; Issiako, A.; Alassane, A.; Barbierato, G.; Zecchin, B.; Fusaro, A.; Schivo, A.; Salviato, A.; Palumbo, E.; Giussani, E.; Monne, I.; Terregino, C.
EPI1995218	PB1	Niger	2022-Jan-01	EPI_ISL_11007547	A/chicken/Niger/22VIR1409-9/2022	Laboratoire Central de l’Elevage (LABOCEL)	Istituto Zooprofilattico Sperimentale delle Venezie	Souley, M.M.; Yaou, B.; Amadou, H.; Haido, A.M.; Issiako, A.; Alassane, A.; Barbierato, G.; Zecchin, B.; Fusaro, A.; Schivo, A.; Salviato, A.; Palumbo, E.; Giussani, E.; Monne, I.; Terregino, C.
EPI1995226	PB1	Italy	2021-Nov-14	EPI_ISL_11007548	A/turkey/Italy/21VIR9520/2021	Istituto Zooprofilattico Sperimentale delle Venezie, EU/OIE/Reference Laboratory and FAO Reference Centre for AI and ND	Istituto Zooprofilattico Sperimentale delle Venezie	Barbierato, G.; Zecchin, B.; Fusaro, A.; Schivo, A.; Salviato, A.; Palumbo, E.; Giussani, E.; Monne, I.; Terregino, C.
EPI1995242	PB1	Bulgaria	2021-Nov-23	EPI_ISL_11007722	A/partridge/Bulgaria/745_22VIR778-3/2021	NDRVMI (National Diagnostic and Research Veterinary Medical Institute)	Istituto Zooprofilattico Sperimentale delle Venezie	Goujgoulova, G.; Slavcheva, I.; Oreshkova, L.; Barbierato, G.; Zecchin, B.; Fusaro, A.; Schivo, A.; Salviato, A.; Palumbo, E.; Giussani, E.; Monne, I.; Terregino, C.
EPI1995564	PB1	Netherlands	2022-Feb-07	EPI_ISL_11112340	A/Barnacle Goose/Netherlands/10/2022	Erasmus Medical Center	Erasmus Medical Center
EPI1995580	PB1	Netherlands	2022-Feb-09	EPI_ISL_11112342	A/Barnacle Goose/Netherlands/11/2022	Erasmus Medical Center	Erasmus Medical Center
EPI1995596	PB1	Netherlands	2022-Feb-09	EPI_ISL_11112344	A/Barnacle Goose/Netherlands/12/2022	Erasmus Medical Center	Erasmus Medical Center
EPI1995612	PB1	Netherlands	2022-Feb-23	EPI_ISL_11112346	A/Barnacle Goose/Netherlands/13/2022	Erasmus Medical Center	Erasmus Medical Center
EPI1995641	PB1	Netherlands	2022-Feb-26	EPI_ISL_11112350	A/Barnacle Goose/Netherlands/15/2022	Erasmus Medical Center	Erasmus Medical Center
EPI1995657	PB1	Netherlands	2022-Feb-07	EPI_ISL_11112352	A/Barnacle Goose/Netherlands/9/2022	Erasmus Medical Center	Erasmus Medical Center
EPI1995673	PB1	Netherlands	2022-Feb-01	EPI_ISL_11112354	A/Common Gull/Netherlands/1/2022	Erasmus Medical Center	Erasmus Medical Center
EPI1995689	PB1	Netherlands	2022-Feb-09	EPI_ISL_11112356	A/Eurasian Curlew/Netherlands/1/2022	Erasmus Medical Center	Erasmus Medical Center
EPI1995705	PB1	Netherlands	2022-Feb-26	EPI_ISL_11112358	A/European Herring Gull/Netherlands/2/2022	Erasmus Medical Center	Erasmus Medical Center
EPI1995721	PB1	Netherlands	2022-Feb-23	EPI_ISL_11112360	A/Great black-backed Gull/Netherlands/2/2022	Erasmus Medical Center	Erasmus Medical Center
EPI1995735	PB1	Netherlands	2022-Feb-02	EPI_ISL_11112362	A/Greylag Goose/Netherlands/1/2022	Erasmus Medical Center	Erasmus Medical Center
EPI1995845	PB1	Netherlands	2022-Feb-23	EPI_ISL_11112484	A/Caspian Gull/Netherlands/2/2022	Erasmus Medical Center	Erasmus Medical Center
EPI1997125	PB1	Bangladesh	2021-Oct-27	EPI_ISL_11207831	A/duck/Bangladesh/19D1771/2021	International Centre for Diarrhoeal Disease Research (ICDDR,B)	International Centre for Diarrhoeal Disease Research (ICDDR,B)	Hossain, M.E.; Miah, M.; Alam, S.; Hasan, R.; Davis, C.T.; Mott, A.J.; Davis, W.; Chowdhury, S.; Rahman, M.Z
EPI1997260	PB1	Bangladesh	2021-Dec-22	EPI_ISL_11211731	A/duck/Bangladesh/19D1818/2021	International Centre for Diarrhoeal Disease Research (ICDDR,B)	International Centre for Diarrhoeal Disease Research (ICDDR,B)	Hossain, M.E.; Miah, M.; Alam, S.; Hasan, R.; Davis, C.T.; Mott, A.J.; Davis, W.; Chowdhury, S.; Rahman, M.Z
EPI1997959	PB1	Ireland	2021-Nov-17	EPI_ISL_11259261	A/herring_gull/Ireland/033533_22VIR1325-10/2021	Central Veterinary Research Laboratory	Istituto Zooprofilattico Sperimentale delle Venezie	Byrne, C.; Garcia, K.; Cuartero, L.G.; Barbierato, G.; Zecchin, B.; Fusaro, A.; Schivo, A.; Salviato, A.; Palumbo, E.; Giussani, E.; Monne, I.; Terregino, C.
EPI1997967	PB1	Ireland	2021-Dec-08	EPI_ISL_11259262	A/crow/Ireland/035624_22VIR1325-11/2021	Central Veterinary Research Laboratory	Istituto Zooprofilattico Sperimentale delle Venezie	Byrne, C.; Garcia, K.; Cuartero, L.G.; Barbierato, G.; Zecchin, B.; Fusaro, A.; Schivo, A.; Salviato, A.; Palumbo, E.; Giussani, E.; Monne, I.; Terregino, C.
EPI1997983	PB1	Ireland	2021-Nov-15	EPI_ISL_11259264	A/mute_swan/Ireland/033169_22VIR1325-14/2021	Central Veterinary Research Laboratory	Istituto Zooprofilattico Sperimentale delle Venezie	Byrne, C.; Garcia, K.; Cuartero, L.G.; Barbierato, G.; Zecchin, B.; Fusaro, A.; Schivo, A.; Salviato, A.; Palumbo, E.; Giussani, E.; Monne, I.; Terregino, C.
EPI1997991	PB1	Ireland	2022-Jan-05	EPI_ISL_11259265	A/peregrine_falcon/Ireland/000191_22VIR1325-15/2022	Central Veterinary Research Laboratory	Istituto Zooprofilattico Sperimentale delle Venezie	Byrne, C.; Garcia, K.; Cuartero, L.G.; Barbierato, G.; Zecchin, B.; Fusaro, A.; Schivo, A.; Salviato, A.; Palumbo, E.; Giussani, E.; Monne, I.; Terregino, C.
EPI1997999	PB1	Ireland	2021-Nov-19	EPI_ISL_11259266	A/mute_swan/Ireland/033945_22VIR1325-16/2021	Central Veterinary Research Laboratory	Istituto Zooprofilattico Sperimentale delle Venezie	Byrne, C.; Garcia, K.; Cuartero, L.G.; Barbierato, G.; Zecchin, B.; Fusaro, A.; Schivo, A.; Salviato, A.; Palumbo, E.; Giussani, E.; Monne, I.; Terregino, C.
EPI1998007	PB1	Ireland	2021-Dec-06	EPI_ISL_11259267	A/turkey/Ireland/035425_22VIR1325-17/2021	Central Veterinary Research Laboratory	Istituto Zooprofilattico Sperimentale delle Venezie	Byrne, C.; Garcia, K.; Cuartero, L.G.; Barbierato, G.; Zecchin, B.; Fusaro, A.; Schivo, A.; Salviato, A.; Palumbo, E.; Giussani, E.; Monne, I.; Terregino, C.
EPI1998015	PB1	Ireland	2021-Dec-17	EPI_ISL_11259268	A/duck/Ireland/036646_22VIR1325-18/2021	Central Veterinary Research Laboratory	Istituto Zooprofilattico Sperimentale delle Venezie	Byrne, C.; Garcia, K.; Cuartero, L.G.; Barbierato, G.; Zecchin, B.; Fusaro, A.; Schivo, A.; Salviato, A.; Palumbo, E.; Giussani, E.; Monne, I.; Terregino, C.
EPI1998023	PB1	Ireland	2021-Nov-19	EPI_ISL_11259269	A/turkey/Ireland/033674_22VIR1325-19/2021	Central Veterinary Research Laboratory	Istituto Zooprofilattico Sperimentale delle Venezie	Byrne, C.; Garcia, K.; Cuartero, L.G.; Barbierato, G.; Zecchin, B.; Fusaro, A.; Schivo, A.; Salviato, A.; Palumbo, E.; Giussani, E.; Monne, I.; Terregino, C.
EPI1998031	PB1	Ireland	2021-Nov-08	EPI_ISL_11259270	A/mute_swan/Ireland/032363_22VIR1325-1/2021	Central Veterinary Research Laboratory	Istituto Zooprofilattico Sperimentale delle Venezie	Byrne, C.; Garcia, K.; Cuartero, L.G.; Barbierato, G.; Zecchin, B.; Fusaro, A.; Schivo, A.; Salviato, A.; Palumbo, E.; Giussani, E.; Monne, I.; Terregino, C.
EPI1998040	PB1	Ireland	2021-Nov-22	EPI_ISL_11259271	A/broiler/Ireland/033734_22VIR1325-20/2021	Central Veterinary Research Laboratory	Istituto Zooprofilattico Sperimentale delle Venezie	Byrne, C.; Garcia, K.; Cuartero, L.G.; Barbierato, G.; Zecchin, B.; Fusaro, A.; Schivo, A.; Salviato, A.; Palumbo, E.; Giussani, E.; Monne, I.; Terregino, C.
EPI1998048	PB1	Ireland	2021-Nov-29	EPI_ISL_11259272	A/layer/Ireland/034424_22VIR1325-21/2021	Central Veterinary Research Laboratory	Istituto Zooprofilattico Sperimentale delle Venezie	Byrne, C.; Garcia, K.; Cuartero, L.G.; Barbierato, G.; Zecchin, B.; Fusaro, A.; Schivo, A.; Salviato, A.; Palumbo, E.; Giussani, E.; Monne, I.; Terregino, C.
EPI1998056	PB1	Ireland	2021-Dec-11	EPI_ISL_11259273	A/duck/Ireland/036105_22VIR1325-22/2021	Central Veterinary Research Laboratory	Istituto Zooprofilattico Sperimentale delle Venezie	Byrne, C.; Garcia, K.; Cuartero, L.G.; Barbierato, G.; Zecchin, B.; Fusaro, A.; Schivo, A.; Salviato, A.; Palumbo, E.; Giussani, E.; Monne, I.; Terregino, C.
EPI1998064	PB1	Ireland	2021-Nov-03	EPI_ISL_11259274	A/white-tailed_eagle/Ireland/032034_22VIR1325-23/2021	Central Veterinary Research Laboratory	Istituto Zooprofilattico Sperimentale delle Venezie	Byrne, C.; Garcia, K.; Cuartero, L.G.; Barbierato, G.; Zecchin, B.; Fusaro, A.; Schivo, A.; Salviato, A.; Palumbo, E.; Giussani, E.; Monne, I.; Terregino, C.
EPI1998072	PB1	Ireland	2021-Nov-09	EPI_ISL_11259275	A/whooper_swan/Ireland/032444_22VIR1325-2/2021	Central Veterinary Research Laboratory	Istituto Zooprofilattico Sperimentale delle Venezie	Byrne, C.; Garcia, K.; Cuartero, L.G.; Barbierato, G.; Zecchin, B.; Fusaro, A.; Schivo, A.; Salviato, A.; Palumbo, E.; Giussani, E.; Monne, I.; Terregino, C.
EPI1998080	PB1	Ireland	2021-Nov-10	EPI_ISL_11259276	A/peregrine_falcon/Ireland/032476_22VIR1325-3/2021	Central Veterinary Research Laboratory	Istituto Zooprofilattico Sperimentale delle Venezie	Byrne, C.; Garcia, K.; Cuartero, L.G.; Barbierato, G.; Zecchin, B.; Fusaro, A.; Schivo, A.; Salviato, A.; Palumbo, E.; Giussani, E.; Monne, I.; Terregino, C.
EPI1998096	PB1	Ireland	2021-Nov-12	EPI_ISL_11259278	A/magpie/Ireland/032958_22VIR1325-5/2021	Central Veterinary Research Laboratory	Istituto Zooprofilattico Sperimentale delle Venezie	Byrne, C.; Garcia, K.; Cuartero, L.G.; Barbierato, G.; Zecchin, B.; Fusaro, A.; Schivo, A.; Salviato, A.; Palumbo, E.; Giussani, E.; Monne, I.; Terregino, C.
EPI1998104	PB1	Ireland	2021-Nov-15	EPI_ISL_11259279	A/greylag_goose/Ireland/032969_22VIR1325-6/2021	Central Veterinary Research Laboratory	Istituto Zooprofilattico Sperimentale delle Venezie	Byrne, C.; Garcia, K.; Cuartero, L.G.; Barbierato, G.; Zecchin, B.; Fusaro, A.; Schivo, A.; Salviato, A.; Palumbo, E.; Giussani, E.; Monne, I.; Terregino, C.
EPI1998112	PB1	Ireland	2021-Nov-15	EPI_ISL_11259280	A/greylag_goose/Ireland/033062_22VIR1325-7/2021	Central Veterinary Research Laboratory	Istituto Zooprofilattico Sperimentale delle Venezie	Byrne, C.; Garcia, K.; Cuartero, L.G.; Barbierato, G.; Zecchin, B.; Fusaro, A.; Schivo, A.; Salviato, A.; Palumbo, E.; Giussani, E.; Monne, I.; Terregino, C.
EPI1998120	PB1	Ireland	2021-Nov-15	EPI_ISL_11259281	A/white-fronted_goose/Ireland/033181_22VIR1325-8/2021	Central Veterinary Research Laboratory	Istituto Zooprofilattico Sperimentale delle Venezie	Byrne, C.; Garcia, K.; Cuartero, L.G.; Barbierato, G.; Zecchin, B.; Fusaro, A.; Schivo, A.; Salviato, A.; Palumbo, E.; Giussani, E.; Monne, I.; Terregino, C.
EPI1998128	PB1	Ireland	2021-Nov-16	EPI_ISL_11259282	A/brent_goose/Ireland/033257_22VIR1325-9/2021	Central Veterinary Research Laboratory	Istituto Zooprofilattico Sperimentale delle Venezie	Byrne, C.; Garcia, K.; Cuartero, L.G.; Barbierato, G.; Zecchin, B.; Fusaro, A.; Schivo, A.; Salviato, A.; Palumbo, E.; Giussani, E.; Monne, I.; Terregino, C.
EPI1998144	PB1	Ireland	2022-Feb-14	EPI_ISL_11259284	A/goose/Ireland/3869_22VIR2064-2/2022	Central Veterinary Research Laboratory	Istituto Zooprofilattico Sperimentale delle Venezie	Byrne, C.; Garcia, K.; Cuartero, L.G.; Barbierato, G.; Zecchin, B.; Fusaro, A.; Schivo, A.; Salviato, A.; Palumbo, E.; Giussani, E.; Monne, I.; Terregino, C.
EPI1998152	PB1	Spain	2022-Feb-03	EPI_ISL_11259285	A/stork/Spain/442-8_22VIR2142-12/2022	Laboratorio Central de Veterinaria	Istituto Zooprofilattico Sperimentale delle Venezie	Ruano, M.J.; Rocha, A.; Sanchez, A.; Aguero, M; Barbierato, G.; Zecchin, B.; Fusaro, A.; Schivo, A.; Salviato, A.; Palumbo, E.; Giussani, E.; Monne, I.; Terregino, C.
EPI1998168	PB1	Spain	2022-Feb-03	EPI_ISL_11259287	A/stork/Spain/538-2_22VIR2142-14/2022	Laboratorio Central de Veterinaria	Istituto Zooprofilattico Sperimentale delle Venezie	Ruano, M.J.; Rocha, A.; Sanchez, A.; Aguero, M; Barbierato, G.; Zecchin, B.; Fusaro, A.; Schivo, A.; Salviato, A.; Palumbo, E.; Giussani, E.; Monne, I.; Terregino, C.
EPI1998176	PB1	Spain	2022-Feb-14	EPI_ISL_11259288	A/common_crane/Spain/597-2_22VIR2142-15/2022	Laboratorio Central de Veterinaria	Istituto Zooprofilattico Sperimentale delle Venezie	Ruano, M.J.; Rocha, A.; Sanchez, A.; Aguero, M; Barbierato, G.; Zecchin, B.; Fusaro, A.; Schivo, A.; Salviato, A.; Palumbo, E.; Giussani, E.; Monne, I.; Terregino, C.
EPI1998184	PB1	Spain	2022-Feb-10	EPI_ISL_11259289	A/gray_heron/Spain/602-1_22VIR2142-17/2022	Laboratorio Central de Veterinaria	Istituto Zooprofilattico Sperimentale delle Venezie	Ruano, M.J.; Rocha, A.; Sanchez, A.; Aguero, M; Barbierato, G.; Zecchin, B.; Fusaro, A.; Schivo, A.; Salviato, A.; Palumbo, E.; Giussani, E.; Monne, I.; Terregino, C.
EPI1998192	PB1	Spain	2022-Feb-22	EPI_ISL_11259290	A/stork/Spain/729-1_22VIR2142-18/2022	Laboratorio Central de Veterinaria	Istituto Zooprofilattico Sperimentale delle Venezie	Ruano, M.J.; Rocha, A.; Sanchez, A.; Aguero, M; Barbierato, G.; Zecchin, B.; Fusaro, A.; Schivo, A.; Salviato, A.; Palumbo, E.; Giussani, E.; Monne, I.; Terregino, C.
EPI1998200	PB1	Spain	2022-Jan-15	EPI_ISL_11259291	A/turkey/Spain/140-38_22VIR2142-19/2022	Laboratorio Central de Veterinaria	Istituto Zooprofilattico Sperimentale delle Venezie	Ruano, M.J.; Rocha, A.; Sanchez, A.; Aguero, M; Barbierato, G.; Zecchin, B.; Fusaro, A.; Schivo, A.; Salviato, A.; Palumbo, E.; Giussani, E.; Monne, I.; Terregino, C.
EPI1998208	PB1	Spain	2021-Dec-22	EPI_ISL_11259292	A/swan/Spain/4087-1_22VIR2142-1/2021	Laboratorio Central de Veterinaria	Istituto Zooprofilattico Sperimentale delle Venezie	Ruano, M.J.; Rocha, A.; Sanchez, A.; Aguero, M; Barbierato, G.; Zecchin, B.; Fusaro, A.; Schivo, A.; Salviato, A.; Palumbo, E.; Giussani, E.; Monne, I.; Terregino, C.
EPI1998216	PB1	Spain	2022-Jan-31	EPI_ISL_11259293	A/chicken/Spain/340-37_22VIR2142-20/2022	Laboratorio Central de Veterinaria	Istituto Zooprofilattico Sperimentale delle Venezie	Ruano, M.J.; Rocha, A.; Sanchez, A.; Aguero, M; Barbierato, G.; Zecchin, B.; Fusaro, A.; Schivo, A.; Salviato, A.; Palumbo, E.; Giussani, E.; Monne, I.; Terregino, C.
EPI1998240	PB1	Spain	2022-Feb-06	EPI_ISL_11259296	A/turkey/Spain/455-83_22VIR2142-23/2022	Laboratorio Central de Veterinaria	Istituto Zooprofilattico Sperimentale delle Venezie	Ruano, M.J.; Rocha, A.; Sanchez, A.; Aguero, M; Barbierato, G.; Zecchin, B.; Fusaro, A.; Schivo, A.; Salviato, A.; Palumbo, E.; Giussani, E.; Monne, I.; Terregino, C.
EPI1998248	PB1	Spain	2022-Feb-06	EPI_ISL_11259297	A/turkey/Spain/455-96_22VIR2142-24/2022	Laboratorio Central de Veterinaria	Istituto Zooprofilattico Sperimentale delle Venezie	Ruano, M.J.; Rocha, A.; Sanchez, A.; Aguero, M; Barbierato, G.; Zecchin, B.; Fusaro, A.; Schivo, A.; Salviato, A.; Palumbo, E.; Giussani, E.; Monne, I.; Terregino, C.
EPI1998256	PB1	Spain	2022-Feb-08	EPI_ISL_11259298	A/turkey/Spain/489-21_22VIR2142-25/2022	Laboratorio Central de Veterinaria	Istituto Zooprofilattico Sperimentale delle Venezie	Ruano, M.J.; Rocha, A.; Sanchez, A.; Aguero, M; Barbierato, G.; Zecchin, B.; Fusaro, A.; Schivo, A.; Salviato, A.; Palumbo, E.; Giussani, E.; Monne, I.; Terregino, C.
EPI1998272	PB1	Spain	2022-Feb-08	EPI_ISL_11259300	A/turkey/Spain/490-24_22VIR2142-27/2022	Laboratorio Central de Veterinaria	Istituto Zooprofilattico Sperimentale delle Venezie	Ruano, M.J.; Rocha, A.; Sanchez, A.; Aguero, M; Barbierato, G.; Zecchin, B.; Fusaro, A.; Schivo, A.; Salviato, A.; Palumbo, E.; Giussani, E.; Monne, I.; Terregino, C.
EPI1998280	PB1	Spain	2022-Feb-09	EPI_ISL_11259301	A/turkey/Spain/540-26_22VIR2142-28/2022	Laboratorio Central de Veterinaria	Istituto Zooprofilattico Sperimentale delle Venezie	Ruano, M.J.; Rocha, A.; Sanchez, A.; Aguero, M; Barbierato, G.; Zecchin, B.; Fusaro, A.; Schivo, A.; Salviato, A.; Palumbo, E.; Giussani, E.; Monne, I.; Terregino, C.
EPI1998288	PB1	Spain	2022-Feb-11	EPI_ISL_11259302	A/chicken/Spain/562-1_22VIR2142-29/2022	Laboratorio Central de Veterinaria	Istituto Zooprofilattico Sperimentale delle Venezie	Ruano, M.J.; Rocha, A.; Sanchez, A.; Aguero, M; Barbierato, G.; Zecchin, B.; Fusaro, A.; Schivo, A.; Salviato, A.; Palumbo, E.; Giussani, E.; Monne, I.; Terregino, C.
EPI1998296	PB1	Spain	2022-Jan-07	EPI_ISL_11259303	A/goose/Spain/65-3_22VIR2142-2/2022	Laboratorio Central de Veterinaria	Istituto Zooprofilattico Sperimentale delle Venezie	Ruano, M.J.; Rocha, A.; Sanchez, A.; Aguero, M; Barbierato, G.; Zecchin, B.; Fusaro, A.; Schivo, A.; Salviato, A.; Palumbo, E.; Giussani, E.; Monne, I.; Terregino, C.
EPI1998304	PB1	Spain	2022-Feb-11	EPI_ISL_11259304	A/chicken/Spain/564-4_22VIR2142-30/2022	Laboratorio Central de Veterinaria	Istituto Zooprofilattico Sperimentale delle Venezie	Ruano, M.J.; Rocha, A.; Sanchez, A.; Aguero, M; Barbierato, G.; Zecchin, B.; Fusaro, A.; Schivo, A.; Salviato, A.; Palumbo, E.; Giussani, E.; Monne, I.; Terregino, C.
EPI1998312	PB1	Spain	2022-Feb-11	EPI_ISL_11259305	A/chicken/Spain/564-11_22VIR2142-31/2022	Laboratorio Central de Veterinaria	Istituto Zooprofilattico Sperimentale delle Venezie	Ruano, M.J.; Rocha, A.; Sanchez, A.; Aguero, M; Barbierato, G.; Zecchin, B.; Fusaro, A.; Schivo, A.; Salviato, A.; Palumbo, E.; Giussani, E.; Monne, I.; Terregino, C.
EPI1998328	PB1	Spain	2022-Feb-14	EPI_ISL_11259307	A/chicken/Spain/587-1_22VIR2142-33/2022	Laboratorio Central de Veterinaria	Istituto Zooprofilattico Sperimentale delle Venezie	Ruano, M.J.; Rocha, A.; Sanchez, A.; Aguero, M; Barbierato, G.; Zecchin, B.; Fusaro, A.; Schivo, A.; Salviato, A.; Palumbo, E.; Giussani, E.; Monne, I.; Terregino, C.
EPI1998336	PB1	Spain	2022-Feb-14	EPI_ISL_11259308	A/chicken/Spain/622-8_22VIR2142-34/2022	Laboratorio Central de Veterinaria	Istituto Zooprofilattico Sperimentale delle Venezie	Ruano, M.J.; Rocha, A.; Sanchez, A.; Aguero, M; Barbierato, G.; Zecchin, B.; Fusaro, A.; Schivo, A.; Salviato, A.; Palumbo, E.; Giussani, E.; Monne, I.; Terregino, C.
EPI1998344	PB1	Spain	2022-Feb-16	EPI_ISL_11259309	A/chicken/Spain/644-8_22VIR2142-35/2022	Laboratorio Central de Veterinaria	Istituto Zooprofilattico Sperimentale delle Venezie	Ruano, M.J.; Rocha, A.; Sanchez, A.; Aguero, M; Barbierato, G.; Zecchin, B.; Fusaro, A.; Schivo, A.; Salviato, A.; Palumbo, E.; Giussani, E.; Monne, I.; Terregino, C.
EPI1998352	PB1	Spain	2022-Feb-15	EPI_ISL_11259310	A/turkey/Spain/645-1_22VIR2142-36/2022	Laboratorio Central de Veterinaria	Istituto Zooprofilattico Sperimentale delle Venezie	Ruano, M.J.; Rocha, A.; Sanchez, A.; Aguero, M; Barbierato, G.; Zecchin, B.; Fusaro, A.; Schivo, A.; Salviato, A.; Palumbo, E.; Giussani, E.; Monne, I.; Terregino, C.
EPI1998360	PB1	Spain	2022-Feb-15	EPI_ISL_11259311	A/turkey/Spain/646-7_22VIR2142-37/2022	Laboratorio Central de Veterinaria	Istituto Zooprofilattico Sperimentale delle Venezie	Ruano, M.J.; Rocha, A.; Sanchez, A.; Aguero, M; Barbierato, G.; Zecchin, B.; Fusaro, A.; Schivo, A.; Salviato, A.; Palumbo, E.; Giussani, E.; Monne, I.; Terregino, C.
EPI1998368	PB1	Spain	2022-Feb-16	EPI_ISL_11259312	A/chicken/Spain/649-6_22VIR2142-38/2022	Laboratorio Central de Veterinaria	Istituto Zooprofilattico Sperimentale delle Venezie	Ruano, M.J.; Rocha, A.; Sanchez, A.; Aguero, M; Barbierato, G.; Zecchin, B.; Fusaro, A.; Schivo, A.; Salviato, A.; Palumbo, E.; Giussani, E.; Monne, I.; Terregino, C.
EPI1998376	PB1	Spain	2022-Jan-11	EPI_ISL_11259313	A/gray_heron/Spain/88-2_22VIR2142-3/2022	Laboratorio Central de Veterinaria	Istituto Zooprofilattico Sperimentale delle Venezie	Ruano, M.J.; Rocha, A.; Sanchez, A.; Aguero, M; Barbierato, G.; Zecchin, B.; Fusaro, A.; Schivo, A.; Salviato, A.; Palumbo, E.; Giussani, E.; Monne, I.; Terregino, C.
EPI1998384	PB1	Spain	2022-Jan-01	EPI_ISL_11259314	A/duck/Spain/570-2_22VIR2142-40/2022	Laboratorio Central de Veterinaria	Istituto Zooprofilattico Sperimentale delle Venezie	Ruano, M.J.; Rocha, A.; Sanchez, A.; Aguero, M; Barbierato, G.; Zecchin, B.; Fusaro, A.; Schivo, A.; Salviato, A.; Palumbo, E.; Giussani, E.; Monne, I.; Terregino, C.
EPI1998392	PB1	Spain	2022-Jan-10	EPI_ISL_11259315	A/goose/Spain/88-3_22VIR2142-4/2022	Laboratorio Central de Veterinaria	Istituto Zooprofilattico Sperimentale delle Venezie	Ruano, M.J.; Rocha, A.; Sanchez, A.; Aguero, M; Barbierato, G.; Zecchin, B.; Fusaro, A.; Schivo, A.; Salviato, A.; Palumbo, E.; Giussani, E.; Monne, I.; Terregino, C.
EPI1998408	PB1	Spain	2022-Jan-17	EPI_ISL_11259317	A/stork/Spain/234-2_22VIR2142-7/2022	Laboratorio Central de Veterinaria	Istituto Zooprofilattico Sperimentale delle Venezie	Ruano, M.J.; Rocha, A.; Sanchez, A.; Aguero, M; Barbierato, G.; Zecchin, B.; Fusaro, A.; Schivo, A.; Salviato, A.; Palumbo, E.; Giussani, E.; Monne, I.; Terregino, C.
EPI1998416	PB1	Spain	2022-Jan-22	EPI_ISL_11259318	A/goose/Spain/239-1_22VIR2142-8/2022	Laboratorio Central de Veterinaria	Istituto Zooprofilattico Sperimentale delle Venezie	Ruano, M.J.; Rocha, A.; Sanchez, A.; Aguero, M; Barbierato, G.; Zecchin, B.; Fusaro, A.; Schivo, A.; Salviato, A.; Palumbo, E.; Giussani, E.; Monne, I.; Terregino, C.
EPI1998424	PB1	Spain	2022-Jan-26	EPI_ISL_11259319	A/goose/Spain/294-2_22VIR2142-9/2022	Laboratorio Central de Veterinaria	Istituto Zooprofilattico Sperimentale delle Venezie	Ruano, M.J.; Rocha, A.; Sanchez, A.; Aguero, M; Barbierato, G.; Zecchin, B.; Fusaro, A.; Schivo, A.; Salviato, A.; Palumbo, E.; Giussani, E.; Monne, I.; Terregino, C.
EPI1998428	PB1	Ireland	2021-Dec-22	EPI_ISL_11260218	A/mute_swan/Ireland/037311_22VIR1325-13/2021	Central Veterinary Research Laboratory	Istituto Zooprofilattico Sperimentale delle Venezie	Byrne, C.; Garcia, K.; Cuartero, L.G.; Barbierato, G.; Zecchin, B.; Fusaro, A.; Schivo, A.; Salviato, A.; Palumbo, E.; Giussani, E.; Monne, I.; Terregino, C.
EPI1999359	PB1	Czech Republic	2021-Dec-31	EPI_ISL_11327088	A/chicken/Czech Republic/61-1/2022	State Veterinary Institute Prague	State Veterinary Institute Prague	Alexander,Nagy;Lenka,Cernikova;Martina,Stara
EPI1999367	PB1	Czech Republic	2021-Dec-31	EPI_ISL_11327089	A/chicken/Czech Republic/61-2/2022	State Veterinary Institute Prague	State Veterinary Institute Prague	Alexander,Nagy;Lenka,Cernikova;Martina,Stara
EPI1999375	PB1	Czech Republic	2022-Jan-03	EPI_ISL_11327090	A/chicken/Czech Republic/63/2022	State Veterinary Institute Prague	State Veterinary Institute Prague	Alexander,Nagy;Lenka,Cernikova;Martina,Stara
EPI1999381	PB1	Japan	2022-Jan-02	EPI_ISL_11330431	A/white-tailed eagle/Hokkaido/22-RU-WTE-2/2022	Graduate School of Veterinary Medicine, Hokkaido University	Graduate School of Veterinary Medicine, Hokkaido University	Sakoda, Yoshihiro; Isoda, Norikazu; Hiono, Takahiro
EPI2001594	PB1	United Kingdom	2022-Jan-06	EPI_ISL_11406398	A/chicken/England/002070/2022	Animal and Plant Health Agency (APHA)	Animal and Plant Health Agency (APHA)
EPI2001602	PB1	United Kingdom	2022-Jan-12	EPI_ISL_11406399	A/turkey/England/004737/2022	Animal and Plant Health Agency (APHA)	Animal and Plant Health Agency (APHA)
EPI2001618	PB1	United Kingdom	2022-Jan-03	EPI_ISL_11406401	A/chicken/England/000187/2022	Animal and Plant Health Agency (APHA)	Animal and Plant Health Agency (APHA)
EPI2001626	PB1	United Kingdom	2022-Jan-23	EPI_ISL_11406402	A/domestic_duck/England/007588/2022	Animal and Plant Health Agency (APHA)	Animal and Plant Health Agency (APHA)
EPI2001634	PB1	United Kingdom	2022-Jan-31	EPI_ISL_11406403	A/black-headed_gull/England/306270/2022	Animal and Plant Health Agency (APHA)	Animal and Plant Health Agency (APHA)
EPI2002645	PB1	Belgium	2022-Mar-10	EPI_ISL_11449674	A/Gallus_gallus/Belgium/3194_0001/2022	Sciensano - Animal Infectious Diseases	Sciensano, Department of Animal Infectious Diseases	Van Borm, Steven; Roupie, Virginie; Lambrecht, Benedicte; Mathijs, Elisabeth; Steensels, Mieke
EPI2008051	PB1	Netherlands	2022-Mar-03	EPI_ISL_11560233	A/Brent goose/Netherlands/1/2022	Erasmus Medical Center	Erasmus Medical Center
EPI2008059	PB1	Netherlands	2022-Mar-03	EPI_ISL_11560235	A/Barnacle Goose/Netherlands/16/2022	Erasmus Medical Center	Erasmus Medical Center
EPI2008067	PB1	Netherlands	2022-Mar-03	EPI_ISL_11560236	A/Barnacle Goose/Netherlands/17/2022	Erasmus Medical Center	Erasmus Medical Center
EPI2008075	PB1	Netherlands	2022-Mar-04	EPI_ISL_11560323	A/Barnacle Goose/Netherlands/18/2022	Erasmus Medical Center	Erasmus Medical Center
EPI2008083	PB1	Netherlands	2022-Mar-06	EPI_ISL_11560324	A/Graylag goose/Netherlands/2/20222	Erasmus Medical Center	Erasmus Medical Center
EPI2008091	PB1	Netherlands	2022-Mar-15	EPI_ISL_11560325	A/Great black-backed Gull/Netherlands/3/2022	Erasmus Medical Center	Erasmus Medical Center
EPI2008099	PB1	United Kingdom	2022-Feb-02	EPI_ISL_11561589	A/chicken/England/011981/2022	Animal and Plant Health Agency (APHA)	Animal and Plant Health Agency (APHA)
EPI2008107	PB1	United Kingdom	2022-Feb-08	EPI_ISL_11561590	A/chicken/England/012967/2022	Animal and Plant Health Agency (APHA)	Animal and Plant Health Agency (APHA)
EPI2008115	PB1	United Kingdom	2022-Feb-08	EPI_ISL_11561591	A/domestic_duck/England/012973/2022	Animal and Plant Health Agency (APHA)	Animal and Plant Health Agency (APHA)
EPI2008123	PB1	United Kingdom	2022-Feb-20	EPI_ISL_11561592	A/turkey/England/016515/2022	Animal and Plant Health Agency (APHA)	Animal and Plant Health Agency (APHA)
EPI2008131	PB1	United Kingdom	2022-Feb-03	EPI_ISL_11561593	A/black-headed_gull/England/388256/2022	Animal and Plant Health Agency (APHA)	Animal and Plant Health Agency (APHA)
EPI2008531	PB1	United States	2022-Feb-11	EPI_ISL_11628212	A/chicken/Virginia/22-004415-001/2022	National Veterinary Services Laboratories - USDA	National Veterinary Services Laboratories - USDA	Chinh,Thanh;Love, Emily;Franzen,Kerrie;Killian,Mary;Koster,Leo;Lantz,Kristina;Stuber,Tod;Hicks,Jessica
EPI2008539	PB1	United States	2022-Feb-11	EPI_ISL_11628213	A/chicken/Kentucky/22-004416-001/2022	National Veterinary Services Laboratories - USDA	National Veterinary Services Laboratories - USDA	Chinh,Thanh;Love, Emily;Franzen,Kerrie;Killian,Mary;Koster,Leo;Lantz,Kristina;Stuber,Tod;Hicks,Jessica
EPI2008547	PB1	United States	2022-Feb-11	EPI_ISL_11628214	A/chicken/Kentucky/22-004416-002/2022	National Veterinary Services Laboratories - USDA	National Veterinary Services Laboratories - USDA	Chinh,Thanh;Love, Emily;Franzen,Kerrie;Killian,Mary;Koster,Leo;Lantz,Kristina;Stuber,Tod;Hicks,Jessica
EPI2008555	PB1	United States	2022-Feb-11	EPI_ISL_11628215	A/chicken/Kentucky/22-004416-003/2022	National Veterinary Services Laboratories - USDA	National Veterinary Services Laboratories - USDA	Chinh,Thanh;Love, Emily;Franzen,Kerrie;Killian,Mary;Koster,Leo;Lantz,Kristina;Stuber,Tod;Hicks,Jessica
EPI2008563	PB1	United States	2022-Feb-12	EPI_ISL_11628216	A/turkey/Kentucky/22-004546-001/2022	National Veterinary Services Laboratories - USDA	National Veterinary Services Laboratories - USDA	Chinh,Thanh;Love, Emily;Franzen,Kerrie;Killian,Mary;Koster,Leo;Lantz,Kristina;Stuber,Tod;Hicks,Jessica
EPI2008571	PB1	United States	2022-Feb-12	EPI_ISL_11628217	A/turkey/Kentucky/22-004546-002/2022	National Veterinary Services Laboratories - USDA	National Veterinary Services Laboratories - USDA	Chinh,Thanh;Love, Emily;Franzen,Kerrie;Killian,Mary;Koster,Leo;Lantz,Kristina;Stuber,Tod;Hicks,Jessica
EPI2008579	PB1	United States	2022-Feb-14	EPI_ISL_11628218	A/turkey/Indiana/22-004688-002/2022	National Veterinary Services Laboratories - USDA	National Veterinary Services Laboratories - USDA	Chinh,Thanh;Love, Emily;Franzen,Kerrie;Killian,Mary;Koster,Leo;Lantz,Kristina;Stuber,Tod;Hicks,Jessica
EPI2008587	PB1	United States	2022-Feb-14	EPI_ISL_11628219	A/turkey/Indiana/22-004688-003/2022	National Veterinary Services Laboratories - USDA	National Veterinary Services Laboratories - USDA	Chinh,Thanh;Love, Emily;Franzen,Kerrie;Killian,Mary;Koster,Leo;Lantz,Kristina;Stuber,Tod;Hicks,Jessica
EPI2008595	PB1	United States	2022-Feb-14	EPI_ISL_11628220	A/turkey/Indiana/22-004688-006/2022	National Veterinary Services Laboratories - USDA	National Veterinary Services Laboratories - USDA	Chinh,Thanh;Love, Emily;Franzen,Kerrie;Killian,Mary;Koster,Leo;Lantz,Kristina;Stuber,Tod;Hicks,Jessica
EPI2008603	PB1	United States	2022-Feb-17	EPI_ISL_11628221	A/chicken/Maine/22-005158-001/2022	National Veterinary Services Laboratories - USDA	National Veterinary Services Laboratories - USDA	Chinh,Thanh;Love, Emily;Franzen,Kerrie;Killian,Mary;Koster,Leo;Lantz,Kristina;Stuber,Tod;Hicks,Jessica
EPI2008611	PB1	United States	2022-Feb-21	EPI_ISL_11628222	A/chicken/Delaware/22-005260-001/2022	National Veterinary Services Laboratories - USDA	National Veterinary Services Laboratories - USDA	Chinh,Thanh;Love, Emily;Franzen,Kerrie;Killian,Mary;Koster,Leo;Lantz,Kristina;Stuber,Tod;Hicks,Jessica
EPI2008619	PB1	United States	2022-Feb-21	EPI_ISL_11628223	A/chicken/Delaware/22-005260-002/2022	National Veterinary Services Laboratories - USDA	National Veterinary Services Laboratories - USDA	Chinh,Thanh;Love, Emily;Franzen,Kerrie;Killian,Mary;Koster,Leo;Lantz,Kristina;Stuber,Tod;Hicks,Jessica
EPI2008627	PB1	United States	2022-Feb-21	EPI_ISL_11628224	A/chicken/Delaware/22-005260-003/2022	National Veterinary Services Laboratories - USDA	National Veterinary Services Laboratories - USDA	Chinh,Thanh;Love, Emily;Franzen,Kerrie;Killian,Mary;Koster,Leo;Lantz,Kristina;Stuber,Tod;Hicks,Jessica
EPI2008635	PB1	United States	2022-Feb-16	EPI_ISL_11628225	A/turkey/Indiana/22-005289-001/2022	National Veterinary Services Laboratories - USDA	National Veterinary Services Laboratories - USDA	Chinh,Thanh;Love, Emily;Franzen,Kerrie;Killian,Mary;Koster,Leo;Lantz,Kristina;Stuber,Tod;Hicks,Jessica
EPI2008643	PB1	United States	2022-Feb-16	EPI_ISL_11628226	A/turkey/Indiana/22-005289-002/2022	National Veterinary Services Laboratories - USDA	National Veterinary Services Laboratories - USDA	Chinh,Thanh;Love, Emily;Franzen,Kerrie;Killian,Mary;Koster,Leo;Lantz,Kristina;Stuber,Tod;Hicks,Jessica
EPI2008651	PB1	United States	2022-Feb-18	EPI_ISL_11628227	A/turkey/Indiana/22-005328-001/2022	National Veterinary Services Laboratories - USDA	National Veterinary Services Laboratories - USDA	Chinh,Thanh;Love, Emily;Franzen,Kerrie;Killian,Mary;Koster,Leo;Lantz,Kristina;Stuber,Tod;Hicks,Jessica
EPI2008659	PB1	United States	2022-Feb-18	EPI_ISL_11628228	A/turkey/Indiana/22-005328-002/2022	National Veterinary Services Laboratories - USDA	National Veterinary Services Laboratories - USDA	Chinh,Thanh;Love, Emily;Franzen,Kerrie;Killian,Mary;Koster,Leo;Lantz,Kristina;Stuber,Tod;Hicks,Jessica
EPI2008667	PB1	United States	2022-Feb-22	EPI_ISL_11628229	A/turkey/Michigan/22-005440-001/2022	National Veterinary Services Laboratories - USDA	National Veterinary Services Laboratories - USDA	Chinh,Thanh;Love, Emily;Franzen,Kerrie;Killian,Mary;Koster,Leo;Lantz,Kristina;Stuber,Tod;Hicks,Jessica
EPI2008675	PB1	United States	2022-Feb-22	EPI_ISL_11628230	A/chicken/Michigan/22-005440-002/2022	National Veterinary Services Laboratories - USDA	National Veterinary Services Laboratories - USDA	Chinh,Thanh;Love, Emily;Franzen,Kerrie;Killian,Mary;Koster,Leo;Lantz,Kristina;Stuber,Tod;Hicks,Jessica
EPI2008683	PB1	United States	2022-Feb-22	EPI_ISL_11628231	A/guinea fowl/Michigan/22-005440-003/2022	National Veterinary Services Laboratories - USDA	National Veterinary Services Laboratories - USDA	Chinh,Thanh;Love, Emily;Franzen,Kerrie;Killian,Mary;Koster,Leo;Lantz,Kristina;Stuber,Tod;Hicks,Jessica
EPI2008691	PB1	United States	2022-Feb-20	EPI_ISL_11628232	A/chicken/Maine/22-005443-001/2022	National Veterinary Services Laboratories - USDA	National Veterinary Services Laboratories - USDA	Chinh,Thanh;Love, Emily;Franzen,Kerrie;Killian,Mary;Koster,Leo;Lantz,Kristina;Stuber,Tod;Hicks,Jessica
EPI2008699	PB1	United States	2022-Feb-22	EPI_ISL_11628233	A/pheasant/New York/22-005647-001/2022	National Veterinary Services Laboratories - USDA	National Veterinary Services Laboratories - USDA	Chinh,Thanh;Love, Emily;Franzen,Kerrie;Killian,Mary;Koster,Leo;Lantz,Kristina;Stuber,Tod;Hicks,Jessica
EPI2008707	PB1	United States	2022-Feb-22	EPI_ISL_11628234	A/pheasant/New York/22-005647-002/2022	National Veterinary Services Laboratories - USDA	National Veterinary Services Laboratories - USDA	Chinh,Thanh;Love, Emily;Franzen,Kerrie;Killian,Mary;Koster,Leo;Lantz,Kristina;Stuber,Tod;Hicks,Jessica
EPI2008715	PB1	United States	2022-Feb-21	EPI_ISL_11628235	A/turkey/Indiana/22-005696-001/2022	National Veterinary Services Laboratories - USDA	National Veterinary Services Laboratories - USDA	Chinh,Thanh;Love, Emily;Franzen,Kerrie;Killian,Mary;Koster,Leo;Lantz,Kristina;Stuber,Tod;Hicks,Jessica
EPI2008723	PB1	United States	2022-Feb-21	EPI_ISL_11628236	A/turkey/Indiana/22-005696-002/2022	National Veterinary Services Laboratories - USDA	National Veterinary Services Laboratories - USDA	Chinh,Thanh;Love, Emily;Franzen,Kerrie;Killian,Mary;Koster,Leo;Lantz,Kristina;Stuber,Tod;Hicks,Jessica
EPI2008731	PB1	United States	2022-Feb-21	EPI_ISL_11628237	A/turkey/Indiana/22-005696-003/2022	National Veterinary Services Laboratories - USDA	National Veterinary Services Laboratories - USDA	Chinh,Thanh;Love, Emily;Franzen,Kerrie;Killian,Mary;Koster,Leo;Lantz,Kristina;Stuber,Tod;Hicks,Jessica
EPI2008739	PB1	United States	2022-Feb-28	EPI_ISL_11628238	A/silkie chicken/Iowa/22-006114-001/2022	National Veterinary Services Laboratories - USDA	National Veterinary Services Laboratories - USDA	Chinh,Thanh;Love, Emily;Franzen,Kerrie;Killian,Mary;Koster,Leo;Lantz,Kristina;Stuber,Tod;Hicks,Jessica
EPI2008747	PB1	United States	2022-Feb-28	EPI_ISL_11628239	A/chicken/Connecticut/22-006118-001/2022	National Veterinary Services Laboratories - USDA	National Veterinary Services Laboratories - USDA	Chinh,Thanh;Love, Emily;Franzen,Kerrie;Killian,Mary;Koster,Leo;Lantz,Kristina;Stuber,Tod;Hicks,Jessica
EPI2008755	PB1	United States	2022-Feb-28	EPI_ISL_11628240	A/turkey/Indiana/22-006259-001/2022	National Veterinary Services Laboratories - USDA	National Veterinary Services Laboratories - USDA	Chinh,Thanh;Love, Emily;Franzen,Kerrie;Killian,Mary;Koster,Leo;Lantz,Kristina;Stuber,Tod;Hicks,Jessica
EPI2008763	PB1	United States	2022-Feb-28	EPI_ISL_11628241	A/turkey/Indiana/22-006259-002/2022	National Veterinary Services Laboratories - USDA	National Veterinary Services Laboratories - USDA	Chinh,Thanh;Love, Emily;Franzen,Kerrie;Killian,Mary;Koster,Leo;Lantz,Kristina;Stuber,Tod;Hicks,Jessica
EPI2008771	PB1	United States	2022-Mar-01	EPI_ISL_11628242	A/turkey/Indiana/22-006261-001/2022	National Veterinary Services Laboratories - USDA	National Veterinary Services Laboratories - USDA	Chinh,Thanh;Love, Emily;Franzen,Kerrie;Killian,Mary;Koster,Leo;Lantz,Kristina;Stuber,Tod;Hicks,Jessica
EPI2008779	PB1	United States	2022-Mar-01	EPI_ISL_11628243	A/turkey/Indiana/22-006261-002/2022	National Veterinary Services Laboratories - USDA	National Veterinary Services Laboratories - USDA	Chinh,Thanh;Love, Emily;Franzen,Kerrie;Killian,Mary;Koster,Leo;Lantz,Kristina;Stuber,Tod;Hicks,Jessica
EPI2008787	PB1	United States	2022-Mar-02	EPI_ISL_11628244	A/chicken/Missouri/22-006569-001/2022	National Veterinary Services Laboratories - USDA	National Veterinary Services Laboratories - USDA	Chinh,Thanh;Love, Emily;Franzen,Kerrie;Killian,Mary;Koster,Leo;Lantz,Kristina;Stuber,Tod;Hicks,Jessica
EPI2008795	PB1	United States	2022-Mar-02	EPI_ISL_11628245	A/chicken/Missouri/22-006569-002/2022	National Veterinary Services Laboratories - USDA	National Veterinary Services Laboratories - USDA	Chinh,Thanh;Love, Emily;Franzen,Kerrie;Killian,Mary;Koster,Leo;Lantz,Kristina;Stuber,Tod;Hicks,Jessica
EPI2008803	PB1	United States	2022-Mar-03	EPI_ISL_11628246	A/chicken/Maryland/22-006578-001/2022	National Veterinary Services Laboratories - USDA	National Veterinary Services Laboratories - USDA	Chinh,Thanh;Love, Emily;Franzen,Kerrie;Killian,Mary;Koster,Leo;Lantz,Kristina;Stuber,Tod;Hicks,Jessica
EPI2008811	PB1	United States	2022-Mar-03	EPI_ISL_11628247	A/chicken/Maryland/22-006578-002/2022	National Veterinary Services Laboratories - USDA	National Veterinary Services Laboratories - USDA	Chinh,Thanh;Love, Emily;Franzen,Kerrie;Killian,Mary;Koster,Leo;Lantz,Kristina;Stuber,Tod;Hicks,Jessica
EPI2008819	PB1	United States	2022-Mar-03	EPI_ISL_11628248	A/chicken/Missouri/22-006639-001/2022	National Veterinary Services Laboratories - USDA	National Veterinary Services Laboratories - USDA	Chinh,Thanh;Love, Emily;Franzen,Kerrie;Killian,Mary;Koster,Leo;Lantz,Kristina;Stuber,Tod;Hicks,Jessica
EPI2008827	PB1	United States	2022-Mar-04	EPI_ISL_11628249	A/turkey/South Dakota/22-006792-001/2022	National Veterinary Services Laboratories - USDA	National Veterinary Services Laboratories - USDA	Chinh,Thanh;Love, Emily;Franzen,Kerrie;Killian,Mary;Koster,Leo;Lantz,Kristina;Stuber,Tod;Hicks,Jessica
EPI2008835	PB1	United States	2022-Mar-04	EPI_ISL_11628250	A/turkey/South Dakota/22-006792-002/2022	National Veterinary Services Laboratories - USDA	National Veterinary Services Laboratories - USDA	Chinh,Thanh;Love, Emily;Franzen,Kerrie;Killian,Mary;Koster,Leo;Lantz,Kristina;Stuber,Tod;Hicks,Jessica
EPI2008843	PB1	United States	2022-Mar-06	EPI_ISL_11628251	A/turkey/Iowa/22-006795-001/2022	National Veterinary Services Laboratories - USDA	National Veterinary Services Laboratories - USDA	Chinh,Thanh;Love, Emily;Franzen,Kerrie;Killian,Mary;Koster,Leo;Lantz,Kristina;Stuber,Tod;Hicks,Jessica
EPI2008851	PB1	United States	2022-Mar-06	EPI_ISL_11628252	A/turkey/Iowa/22-006795-002/2022	National Veterinary Services Laboratories - USDA	National Veterinary Services Laboratories - USDA	Chinh,Thanh;Love, Emily;Franzen,Kerrie;Killian,Mary;Koster,Leo;Lantz,Kristina;Stuber,Tod;Hicks,Jessica
EPI2009941	PB1	Germany	2021-Nov-02	EPI_ISL_11725869	A/domestic duck/Germany-BB/AI06239/2021	Landeslabor Berlin-Brandenburg	Friedrich-Loeffler-Institut
EPI2009949	PB1	Germany	2021-Oct-29	EPI_ISL_11725962	A/chicken/Germany-BB/AI06219/2021	Landeslabor Berlin-Brandenburg	Friedrich-Loeffler-Institut
EPI2009957	PB1	Germany	2021-Nov-02	EPI_ISL_11725988	A/chicken/Germany-BB/AI06242/2021	Landeslabor Berlin-Brandenburg	Friedrich-Loeffler-Institut
EPI2009965	PB1	Germany	2021-Oct-26	EPI_ISL_11725991	A/barnacle goose/Germany-MV/AI06175/2021	Landesamt für Landwirtschaft, Lebensmittelsicherheit und Fischerei (LALLF)	Friedrich-Loeffler-Institut
EPI2009973	PB1	Germany	2021-Nov-09	EPI_ISL_11725994	A/buzzard/Germany-SH/AI07099/2021	Landeslabor Schleswig-Holstein	Friedrich-Loeffler-Institut
EPI2011622	PB1	Denmark	2021-Apr-18	EPI_ISL_11798566	A/barnacle/goose_Denmark/19027-1.02/2021-04-18	Statens Serumm Institute	Statens Serum Institute	Charlotte Hjulsager, Yuan Liang
EPI2011630	PB1	Denmark	2021-Oct-26	EPI_ISL_11798568	A/barnacle_goose/Denmark/24273-1.02/2021-10-26	Statens Serumm Institute	Statens Serum Institute	Charlotte Hjulsager, Yuan Liang
EPI2011638	PB1	Denmark	2021-Oct-30	EPI_ISL_11798569	A/barnacle_goose/Denmark/24342-1.02/2021-10-30	Statens Serumm Institute	Statens Serum Institute	Charlotte Hjulsager, Yuan Liang
EPI2011646	PB1	Denmark	2021-Nov-02	EPI_ISL_11798570	A/chicken/Denmark/24357-11/2021-11-02	Statens Serumm Institute	Statens Serum Institute	Charlotte Hjulsager, Yuan Liang
EPI2011654	PB1	Denmark	2021-Oct-25	EPI_ISL_11798571	A/common_buzzard/Denmark/24271-1.02/2021-10-25	Statens Serumm Institute	Statens Serum Institute	Charlotte Hjulsager, Yuan Liang
EPI2015043	PB1	Denmark	2021-Oct-16	EPI_ISL_11798573	A/Eurasian_teal/Denmark/24115-2/2021-10-16	Statens Serumm Institute	Statens Serum Institute	Charlotte Hjulsager, Yuan Liang
EPI2015051	PB1	Denmark	2021-Oct-24	EPI_ISL_11798574	A/Eurasian_wigeon/Denmark/24279-1/2021-10-24	Statens Serumm Institute	Statens Serum Institute	Charlotte Hjulsager, Yuan Liang
EPI2015059	PB1	Denmark	2021-May-14	EPI_ISL_11798575	A/European_herring_gull/Denmark/19968-1.02/2021-05-14	Statens Serumm Institute	Statens Serum Institute	Charlotte Hjulsager, Yuan Liang
EPI2015066	PB1	Denmark	2021-Oct-28	EPI_ISL_11798577	A/gray_heron/Denmark/24326-1.02/2021-10-28	Statens Serumm Institute	Statens Serum Institute	Charlotte Hjulsager, Yuan Liang
EPI2015075	PB1	Denmark	2021-Oct-27	EPI_ISL_11798578	A/greylag_goose/Denmark/24309-1.01/2021-10-27	Statens Serumm Institute	Statens Serum Institute	Charlotte Hjulsager, Yuan Liang
EPI2015083	PB1	Denmark	2021-Nov-01	EPI_ISL_11798579	A/greylag_goose/Denmark/24343-1.02/2021-11-01	Statens Serumm Institute	Statens Serum Institute	Charlotte Hjulsager, Yuan Liang
EPI2012865	PB1	Denmark	2021-Oct-30	EPI_ISL_11798580	A/turkey/Denmark/24325-25/2021-10-30	Statens Serumm Institute	Statens Serum Institute	Charlotte Hjulsager, Yuan Liang
EPI2013086	PB1	Belgium	2022-Mar-28	EPI_ISL_11880371	A/Gallus_gallus/Belgium/4190_0002/2022	Sciensano - Animal Infectious Diseases	Sciensano, Department of Animal Infectious Diseases	Van Borm, Steven; Roupie, Virginie; Lambrecht, Benedicte; Mathijs, Elisabeth; Steensels, Mieke
EPI2013883	PB1	United States	2022-Mar-03	EPI_ISL_11897507	A/chicken/Maryland/22-006578-001-original/2022	National Veterinary Services Laboratories - USDA	National Veterinary Services Laboratories - USDA	Chinh,Thanh;Love, Emily;Franzen,Kerrie;Killian,Mary;Koster,Leo;Lantz,Kristina;Stuber,Tod;Hicks,Jessica
EPI2013891	PB1	United States	2022-Mar-03	EPI_ISL_11897508	A/chicken/Maryland/22-006578-002-original/2022	National Veterinary Services Laboratories - USDA	National Veterinary Services Laboratories - USDA	Chinh,Thanh;Love, Emily;Franzen,Kerrie;Killian,Mary;Koster,Leo;Lantz,Kristina;Stuber,Tod;Hicks,Jessica
EPI2013899	PB1	United States	2022-Mar-03	EPI_ISL_11897667	A/chicken/Missouri/22-006639-001-original/2022	National Veterinary Services Laboratories - USDA	National Veterinary Services Laboratories - USDA	Chinh,Thanh;Love, Emily;Franzen,Kerrie;Killian,Mary;Koster,Leo;Lantz,Kristina;Stuber,Tod;Hicks,Jessica
EPI2013907	PB1	United States	2022-Mar-04	EPI_ISL_11897668	A/turkey/South Dakota/22-006792-001-original/2022	National Veterinary Services Laboratories - USDA	National Veterinary Services Laboratories - USDA	Chinh,Thanh;Love, Emily;Franzen,Kerrie;Killian,Mary;Koster,Leo;Lantz,Kristina;Stuber,Tod;Hicks,Jessica
EPI2013915	PB1	United States	2022-Mar-04	EPI_ISL_11897669	A/turkey/South Dakota/22-006792-002-original/2022	National Veterinary Services Laboratories - USDA	National Veterinary Services Laboratories - USDA	Chinh,Thanh;Love, Emily;Franzen,Kerrie;Killian,Mary;Koster,Leo;Lantz,Kristina;Stuber,Tod;Hicks,Jessica
EPI2013923	PB1	United States	2022-Mar-06	EPI_ISL_11897670	A/turkey/Iowa/22-006795-001-original/2022	National Veterinary Services Laboratories - USDA	National Veterinary Services Laboratories - USDA	Chinh,Thanh;Love, Emily;Franzen,Kerrie;Killian,Mary;Koster,Leo;Lantz,Kristina;Stuber,Tod;Hicks,Jessica
EPI2013931	PB1	United States	2022-Mar-06	EPI_ISL_11897671	A/turkey/Iowa/22-006795-002-original/2022	National Veterinary Services Laboratories - USDA	National Veterinary Services Laboratories - USDA	Chinh,Thanh;Love, Emily;Franzen,Kerrie;Killian,Mary;Koster,Leo;Lantz,Kristina;Stuber,Tod;Hicks,Jessica
EPI2013939	PB1	United States	2022-Mar-07	EPI_ISL_11897672	A/turkey/Missouri/22-006944-002-original/2022	National Veterinary Services Laboratories - USDA	National Veterinary Services Laboratories - USDA	Chinh,Thanh;Love, Emily;Franzen,Kerrie;Killian,Mary;Koster,Leo;Lantz,Kristina;Stuber,Tod;Hicks,Jessica
EPI2013947	PB1	United States	2022-Mar-07	EPI_ISL_11897673	A/chicken/Delaware/22-006945-001-original/2022	National Veterinary Services Laboratories - USDA	National Veterinary Services Laboratories - USDA	Chinh,Thanh;Love, Emily;Franzen,Kerrie;Killian,Mary;Koster,Leo;Lantz,Kristina;Stuber,Tod;Hicks,Jessica
EPI2013955	PB1	United States	2022-Mar-07	EPI_ISL_11897674	A/chicken/Delaware/22-006945-002-original/2022	National Veterinary Services Laboratories - USDA	National Veterinary Services Laboratories - USDA	Chinh,Thanh;Love, Emily;Franzen,Kerrie;Killian,Mary;Koster,Leo;Lantz,Kristina;Stuber,Tod;Hicks,Jessica
EPI2013963	PB1	United States	2022-Mar-04	EPI_ISL_11897675	A/chicken/Maryland/22-006948-001-original/2022	National Veterinary Services Laboratories - USDA	National Veterinary Services Laboratories - USDA	Chinh,Thanh;Love, Emily;Franzen,Kerrie;Killian,Mary;Koster,Leo;Lantz,Kristina;Stuber,Tod;Hicks,Jessica
EPI2013971	PB1	United States	2022-Mar-07	EPI_ISL_11897676	A/chicken/Maryland/22-007086-001-original/2022	National Veterinary Services Laboratories - USDA	National Veterinary Services Laboratories - USDA	Chinh,Thanh;Love, Emily;Franzen,Kerrie;Killian,Mary;Koster,Leo;Lantz,Kristina;Stuber,Tod;Hicks,Jessica
EPI2013979	PB1	United States	2022-Mar-08	EPI_ISL_11897677	A/turkey/Missouri/22-007087-001-original/2022	National Veterinary Services Laboratories - USDA	National Veterinary Services Laboratories - USDA	Chinh,Thanh;Love, Emily;Franzen,Kerrie;Killian,Mary;Koster,Leo;Lantz,Kristina;Stuber,Tod;Hicks,Jessica
EPI2013987	PB1	United States	2022-Mar-08	EPI_ISL_11897678	A/turkey/Missouri/22-007087-002-original/2022	National Veterinary Services Laboratories - USDA	National Veterinary Services Laboratories - USDA	Chinh,Thanh;Love, Emily;Franzen,Kerrie;Killian,Mary;Koster,Leo;Lantz,Kristina;Stuber,Tod;Hicks,Jessica
EPI2013995	PB1	United States	2022-Mar-08	EPI_ISL_11897679	A/chicken/Maryland/22-007273-001-original/2022	National Veterinary Services Laboratories - USDA	National Veterinary Services Laboratories - USDA	Chinh,Thanh;Love, Emily;Franzen,Kerrie;Killian,Mary;Koster,Leo;Lantz,Kristina;Stuber,Tod;Hicks,Jessica
EPI2014003	PB1	United States	2022-Mar-08	EPI_ISL_11897680	A/chicken/Maryland/22-007273-002-original/2022	National Veterinary Services Laboratories - USDA	National Veterinary Services Laboratories - USDA	Chinh,Thanh;Love, Emily;Franzen,Kerrie;Killian,Mary;Koster,Leo;Lantz,Kristina;Stuber,Tod;Hicks,Jessica
EPI2014011	PB1	United States	2022-Mar-10	EPI_ISL_11897681	A/chicken/Iowa/22-007376-001-original/2022	National Veterinary Services Laboratories - USDA	National Veterinary Services Laboratories - USDA	Chinh,Thanh;Love, Emily;Franzen,Kerrie;Killian,Mary;Koster,Leo;Lantz,Kristina;Stuber,Tod;Hicks,Jessica
EPI2014019	PB1	United States	2022-Mar-10	EPI_ISL_11897682	A/chicken/Iowa/22-007376-002-original/2022	National Veterinary Services Laboratories - USDA	National Veterinary Services Laboratories - USDA	Chinh,Thanh;Love, Emily;Franzen,Kerrie;Killian,Mary;Koster,Leo;Lantz,Kristina;Stuber,Tod;Hicks,Jessica
EPI2014027	PB1	United States	2022-Mar-09	EPI_ISL_11897683	A/guinea fowl/Illinois/22-007382-001-original/2022	National Veterinary Services Laboratories - USDA	National Veterinary Services Laboratories - USDA	Chinh,Thanh;Love, Emily;Franzen,Kerrie;Killian,Mary;Koster,Leo;Lantz,Kristina;Stuber,Tod;Hicks,Jessica
EPI2014035	PB1	United States	2022-Mar-09	EPI_ISL_11897684	A/poultry/Kansas/22-007391-001-original/2022	National Veterinary Services Laboratories - USDA	National Veterinary Services Laboratories - USDA	Chinh,Thanh;Love, Emily;Franzen,Kerrie;Killian,Mary;Koster,Leo;Lantz,Kristina;Stuber,Tod;Hicks,Jessica
EPI2014043	PB1	United States	2022-Mar-09	EPI_ISL_11897685	A/poultry/Kansas/22-007391-002-original/2022	National Veterinary Services Laboratories - USDA	National Veterinary Services Laboratories - USDA	Chinh,Thanh;Love, Emily;Franzen,Kerrie;Killian,Mary;Koster,Leo;Lantz,Kristina;Stuber,Tod;Hicks,Jessica
EPI2014051	PB1	United States	2022-Mar-10	EPI_ISL_11897686	A/turkey/Maine/22-007410-001-original/2022	National Veterinary Services Laboratories - USDA	National Veterinary Services Laboratories - USDA	Chinh,Thanh;Love, Emily;Franzen,Kerrie;Killian,Mary;Koster,Leo;Lantz,Kristina;Stuber,Tod;Hicks,Jessica
EPI2014059	PB1	United States	2022-Mar-10	EPI_ISL_11897687	A/chicken/Maine/22-007410-002-original/2022	National Veterinary Services Laboratories - USDA	National Veterinary Services Laboratories - USDA	Chinh,Thanh;Love, Emily;Franzen,Kerrie;Killian,Mary;Koster,Leo;Lantz,Kristina;Stuber,Tod;Hicks,Jessica
EPI2014067	PB1	United States	2022-Mar-11	EPI_ISL_11897688	A/turkey/South Dakota/22-007534-001-original/2022	National Veterinary Services Laboratories - USDA	National Veterinary Services Laboratories - USDA	Chinh,Thanh;Love, Emily;Franzen,Kerrie;Killian,Mary;Koster,Leo;Lantz,Kristina;Stuber,Tod;Hicks,Jessica
EPI2014075	PB1	United States	2022-Mar-11	EPI_ISL_11897689	A/turkey/South Dakota/22-007534-002-original/2022	National Veterinary Services Laboratories - USDA	National Veterinary Services Laboratories - USDA	Chinh,Thanh;Love, Emily;Franzen,Kerrie;Killian,Mary;Koster,Leo;Lantz,Kristina;Stuber,Tod;Hicks,Jessica
EPI2014083	PB1	United States	2022-Mar-13	EPI_ISL_11897690	A/chicken/Wisconsin/22-007545-001-original/2022	National Veterinary Services Laboratories - USDA	National Veterinary Services Laboratories - USDA	Chinh,Thanh;Love, Emily;Franzen,Kerrie;Killian,Mary;Koster,Leo;Lantz,Kristina;Stuber,Tod;Hicks,Jessica
EPI2014091	PB1	United States	2022-Mar-13	EPI_ISL_11897691	A/chicken/Wisconsin/22-007545-002-original/2022	National Veterinary Services Laboratories - USDA	National Veterinary Services Laboratories - USDA	Chinh,Thanh;Love, Emily;Franzen,Kerrie;Killian,Mary;Koster,Leo;Lantz,Kristina;Stuber,Tod;Hicks,Jessica
EPI2014099	PB1	United States	2022-Mar-11	EPI_ISL_11897692	A/chicken/Maine/22-007582-001-original/2022	National Veterinary Services Laboratories - USDA	National Veterinary Services Laboratories - USDA	Chinh,Thanh;Love, Emily;Franzen,Kerrie;Killian,Mary;Koster,Leo;Lantz,Kristina;Stuber,Tod;Hicks,Jessica
EPI2014107	PB1	United States	2022-Mar-14	EPI_ISL_11897693	A/chicken/Missouri/22-007677-001-original/2022	National Veterinary Services Laboratories - USDA	National Veterinary Services Laboratories - USDA	Chinh,Thanh;Love, Emily;Franzen,Kerrie;Killian,Mary;Koster,Leo;Lantz,Kristina;Stuber,Tod;Hicks,Jessica
EPI2014115	PB1	United States	2022-Mar-14	EPI_ISL_11897694	A/chicken/Missouri/22-007677-002-original/2022	National Veterinary Services Laboratories - USDA	National Veterinary Services Laboratories - USDA	Chinh,Thanh;Love, Emily;Franzen,Kerrie;Killian,Mary;Koster,Leo;Lantz,Kristina;Stuber,Tod;Hicks,Jessica
EPI2014123	PB1	United States	2022-Mar-14	EPI_ISL_11897695	A/chicken/Nebraska/22-007805-001-original/2022	National Veterinary Services Laboratories - USDA	National Veterinary Services Laboratories - USDA	Chinh,Thanh;Love, Emily;Franzen,Kerrie;Killian,Mary;Koster,Leo;Lantz,Kristina;Stuber,Tod;Hicks,Jessica
EPI2014131	PB1	United States	2022-Mar-14	EPI_ISL_11897696	A/waterfowl/Nebraska/22-007805-002-original/2022	National Veterinary Services Laboratories - USDA	National Veterinary Services Laboratories - USDA	Chinh,Thanh;Love, Emily;Franzen,Kerrie;Killian,Mary;Koster,Leo;Lantz,Kristina;Stuber,Tod;Hicks,Jessica
EPI2014139	PB1	United States	2022-Mar-15	EPI_ISL_11897697	A/turkey/New Hampshire/22-007886-001-original/2022	National Veterinary Services Laboratories - USDA	National Veterinary Services Laboratories - USDA	Chinh,Thanh;Love, Emily;Franzen,Kerrie;Killian,Mary;Koster,Leo;Lantz,Kristina;Stuber,Tod;Hicks,Jessica
EPI2014147	PB1	United States	2022-Mar-16	EPI_ISL_11897698	A/chicken/Delaware/22-008054-002-original/2022	National Veterinary Services Laboratories - USDA	National Veterinary Services Laboratories - USDA	Chinh,Thanh;Love, Emily;Franzen,Kerrie;Killian,Mary;Koster,Leo;Lantz,Kristina;Stuber,Tod;Hicks,Jessica
EPI2014155	PB1	United States	2022-Mar-16	EPI_ISL_11897699	A/chicken/Delaware/22-008054-003-original/2022	National Veterinary Services Laboratories - USDA	National Veterinary Services Laboratories - USDA	Chinh,Thanh;Love, Emily;Franzen,Kerrie;Killian,Mary;Koster,Leo;Lantz,Kristina;Stuber,Tod;Hicks,Jessica
EPI2014163	PB1	United States	2022-Mar-15	EPI_ISL_11897700	A/guinea fowl/Maine/22-008064-001-original/2022	National Veterinary Services Laboratories - USDA	National Veterinary Services Laboratories - USDA	Chinh,Thanh;Love, Emily;Franzen,Kerrie;Killian,Mary;Koster,Leo;Lantz,Kristina;Stuber,Tod;Hicks,Jessica
EPI2014171	PB1	United States	2022-Mar-15	EPI_ISL_11897701	A/chicken/Maine/22-008064-002-original/2022	National Veterinary Services Laboratories - USDA	National Veterinary Services Laboratories - USDA	Chinh,Thanh;Love, Emily;Franzen,Kerrie;Killian,Mary;Koster,Leo;Lantz,Kristina;Stuber,Tod;Hicks,Jessica
EPI2014179	PB1	United States	2022-Mar-16	EPI_ISL_11897702	A/duck/Kansas/22-008114-001-original/2022	National Veterinary Services Laboratories - USDA	National Veterinary Services Laboratories - USDA	Chinh,Thanh;Love, Emily;Franzen,Kerrie;Killian,Mary;Koster,Leo;Lantz,Kristina;Stuber,Tod;Hicks,Jessica
EPI2014187	PB1	United States	2022-Mar-16	EPI_ISL_11897703	A/chicken/Kansas/22-008114-002-original/2022	National Veterinary Services Laboratories - USDA	National Veterinary Services Laboratories - USDA	Chinh,Thanh;Love, Emily;Franzen,Kerrie;Killian,Mary;Koster,Leo;Lantz,Kristina;Stuber,Tod;Hicks,Jessica
EPI2014195	PB1	United States	2022-Mar-17	EPI_ISL_11897704	A/chicken/Iowa/22-008176-003-original/2022	National Veterinary Services Laboratories - USDA	National Veterinary Services Laboratories - USDA	Chinh,Thanh;Love, Emily;Franzen,Kerrie;Killian,Mary;Koster,Leo;Lantz,Kristina;Stuber,Tod;Hicks,Jessica
EPI2014935	PB1	Poland	2022-Feb-18	EPI_ISL_11922809	A/chicken/Poland/H157_22VIR2515-3/2022	National Veterinary Research Institute	Istituto Zooprofilattico Sperimentale delle Venezie	Swieton, E.; Smietanka, K.; Barbierato, G.; Zecchin, B.; Fusaro, A.; Schivo, A.; Salviato, A.; Palumbo, E.; Giussani, E.; Monne, I.; Terregino, C.
EPI2014951	PB1	Poland	2022-Feb-05	EPI_ISL_11922811	A/goose/Poland/H124_22VIR2515-5/2022	National Veterinary Research Institute	Istituto Zooprofilattico Sperimentale delle Venezie	Swieton, E.; Smietanka, K.; Barbierato, G.; Zecchin, B.; Fusaro, A.; Schivo, A.; Salviato, A.; Palumbo, E.; Giussani, E.; Monne, I.; Terregino, C.
EPI2014959	PB1	Poland	2022-Jan-23	EPI_ISL_11922812	A/chicken/Poland/H071_22VIR2515-6/2022	National Veterinary Research Institute	Istituto Zooprofilattico Sperimentale delle Venezie	Swieton, E.; Smietanka, K.; Barbierato, G.; Zecchin, B.; Fusaro, A.; Schivo, A.; Salviato, A.; Palumbo, E.; Giussani, E.; Monne, I.; Terregino, C.
EPI2014967	PB1	Poland	2022-Feb-10	EPI_ISL_11922813	A/swan/Poland/MB078_22VIR2515-7/2022	National Veterinary Research Institute	Istituto Zooprofilattico Sperimentale delle Venezie	Swieton, E.; Smietanka, K.; Barbierato, G.; Zecchin, B.; Fusaro, A.; Schivo, A.; Salviato, A.; Palumbo, E.; Giussani, E.; Monne, I.; Terregino, C.
EPI2014975	PB1	Poland	2022-Feb-17	EPI_ISL_11922814	A/swan/Poland/MB083_22VIR2515-8/2022	National Veterinary Research Institute	Istituto Zooprofilattico Sperimentale delle Venezie	Swieton, E.; Smietanka, K.; Barbierato, G.; Zecchin, B.; Fusaro, A.; Schivo, A.; Salviato, A.; Palumbo, E.; Giussani, E.; Monne, I.; Terregino, C.
EPI2014983	PB1	Romania	2021-Dec-08	EPI_ISL_11922815	A/swan/Romania/16905_22VIR2749-1/2021	Institute for Diagnosis & Animal Health (IDAH)	Istituto Zooprofilattico Sperimentale delle Venezie	Barbuceanu, F.; Onita, I.; Neicut, A.; Motiu, R.; Burlacu, R.; Barbierato, G.; Zecchin, B.; Fusaro, A.; Schivo, A.; Salviato, A.; Palumbo, E.; Giussani, E.; Monne, I.; Terregino, C.
EPI2014991	PB1	Romania	2022-Feb-01	EPI_ISL_11922816	A/swan/Romania/10324_22VIR2749-2/2022	Institute for Diagnosis & Animal Health (IDAH)	Istituto Zooprofilattico Sperimentale delle Venezie	Barbuceanu, F.; Onita, I.; Neicut, A.; Motiu, R.; Burlacu, R.; Barbierato, G.; Zecchin, B.; Fusaro, A.; Schivo, A.; Salviato, A.; Palumbo, E.; Giussani, E.; Monne, I.; Terregino, C.
EPI2014999	PB1	Romania	2022-Feb-03	EPI_ISL_11922817	A/swan/Romania/10394_22VIR2749-3/2022	Institute for Diagnosis & Animal Health (IDAH)	Istituto Zooprofilattico Sperimentale delle Venezie	Barbuceanu, F.; Onita, I.; Neicut, A.; Motiu, R.; Burlacu, R.; Barbierato, G.; Zecchin, B.; Fusaro, A.; Schivo, A.; Salviato, A.; Palumbo, E.; Giussani, E.; Monne, I.; Terregino, C.
EPI2015015	PB1	Romania	2022-Feb-10	EPI_ISL_11922819	A/laying_hen/Romania/10470_22VIR2749-5/2022	Institute for Diagnosis & Animal Health (IDAH)	Istituto Zooprofilattico Sperimentale delle Venezie	Barbuceanu, F.; Onita, I.; Neicut, A.; Motiu, R.; Burlacu, R.; Barbierato, G.; Zecchin, B.; Fusaro, A.; Schivo, A.; Salviato, A.; Palumbo, E.; Giussani, E.; Monne, I.; Terregino, C.
EPI2015023	PB1	Romania	2022-Feb-22	EPI_ISL_11922820	A/swan/Romania/10656_22VIR2749-6/2022	Institute for Diagnosis & Animal Health (IDAH)	Istituto Zooprofilattico Sperimentale delle Venezie	Barbuceanu, F.; Onita, I.; Neicut, A.; Motiu, R.; Burlacu, R.; Barbierato, G.; Zecchin, B.; Fusaro, A.; Schivo, A.; Salviato, A.; Palumbo, E.; Giussani, E.; Monne, I.; Terregino, C.
EPI2015031	PB1	Romania	2022-Feb-23	EPI_ISL_11922821	A/swan/Romania/10678_22VIR2749-7/2022	Institute for Diagnosis & Animal Health (IDAH)	Istituto Zooprofilattico Sperimentale delle Venezie	Barbuceanu, F.; Onita, I.; Neicut, A.; Motiu, R.; Burlacu, R.; Barbierato, G.; Zecchin, B.; Fusaro, A.; Schivo, A.; Salviato, A.; Palumbo, E.; Giussani, E.; Monne, I.; Terregino, C.
EPI2015039	PB1	Romania	2022-Mar-07	EPI_ISL_11922822	A/swan/Romania/10986_22VIR2749-8/2022	Institute for Diagnosis & Animal Health (IDAH)	Istituto Zooprofilattico Sperimentale delle Venezie	Barbuceanu, F.; Onita, I.; Neicut, A.; Motiu, R.; Burlacu, R.; Barbierato, G.; Zecchin, B.; Fusaro, A.; Schivo, A.; Salviato, A.; Palumbo, E.; Giussani, E.; Monne, I.; Terregino, C.
EPI2016917	PB1	United States	2022-Mar-17	EPI_ISL_11971464	A/turkey/South Dakota/22-008239-001-original/2022	National Veterinary Services Laboratories - USDA	National Veterinary Services Laboratories - USDA	Chinh,Thanh;Love, Emily;Franzen,Kerrie;Killian,Mary;Koster,Leo;Lantz,Kristina;Stuber,Tod;Hicks,Jessica
EPI2016925	PB1	United States	2022-Mar-17	EPI_ISL_11971465	A/turkey/South Dakota/22-008239-002-original/2022	National Veterinary Services Laboratories - USDA	National Veterinary Services Laboratories - USDA	Chinh,Thanh;Love, Emily;Franzen,Kerrie;Killian,Mary;Koster,Leo;Lantz,Kristina;Stuber,Tod;Hicks,Jessica
EPI2016933	PB1	United States	2022-Mar-17	EPI_ISL_11971466	A/turkey/South Dakota/22-008242-001-original/2022	National Veterinary Services Laboratories - USDA	National Veterinary Services Laboratories - USDA	Chinh,Thanh;Love, Emily;Franzen,Kerrie;Killian,Mary;Koster,Leo;Lantz,Kristina;Stuber,Tod;Hicks,Jessica
EPI2016941	PB1	United States	2022-Mar-17	EPI_ISL_11971467	A/turkey/South Dakota/22-008242-002-original/2022	National Veterinary Services Laboratories - USDA	National Veterinary Services Laboratories - USDA	Chinh,Thanh;Love, Emily;Franzen,Kerrie;Killian,Mary;Koster,Leo;Lantz,Kristina;Stuber,Tod;Hicks,Jessica
EPI2016949	PB1	United States	2022-Mar-16	EPI_ISL_11971468	A/chicken/Kansas/22-008259-001-original/2022	National Veterinary Services Laboratories - USDA	National Veterinary Services Laboratories - USDA	Chinh,Thanh;Love, Emily;Franzen,Kerrie;Killian,Mary;Koster,Leo;Lantz,Kristina;Stuber,Tod;Hicks,Jessica
EPI2016957	PB1	United States	2022-Mar-16	EPI_ISL_11971469	A/chicken/Kansas/22-008259-002-original/2022	National Veterinary Services Laboratories - USDA	National Veterinary Services Laboratories - USDA	Chinh,Thanh;Love, Emily;Franzen,Kerrie;Killian,Mary;Koster,Leo;Lantz,Kristina;Stuber,Tod;Hicks,Jessica
EPI2016965	PB1	United States	2022-Mar-18	EPI_ISL_11971470	A/chicken/Maine/22-008366-001-original/2022	National Veterinary Services Laboratories - USDA	National Veterinary Services Laboratories - USDA	Chinh,Thanh;Love, Emily;Franzen,Kerrie;Killian,Mary;Koster,Leo;Lantz,Kristina;Stuber,Tod;Hicks,Jessica
EPI2016973	PB1	United States	2022-Mar-18	EPI_ISL_11971471	A/chicken/Maine/22-008367-001-original/2022	National Veterinary Services Laboratories - USDA	National Veterinary Services Laboratories - USDA	Chinh,Thanh;Love, Emily;Franzen,Kerrie;Killian,Mary;Koster,Leo;Lantz,Kristina;Stuber,Tod;Hicks,Jessica
EPI2016981	PB1	United States	2022-Mar-18	EPI_ISL_11971472	A/turkey/Maine/22-008367-002-original/2022	National Veterinary Services Laboratories - USDA	National Veterinary Services Laboratories - USDA	Chinh,Thanh;Love, Emily;Franzen,Kerrie;Killian,Mary;Koster,Leo;Lantz,Kristina;Stuber,Tod;Hicks,Jessica
EPI2017005	PB1	United States	2022-Mar-19	EPI_ISL_11971475	A/chicken/Iowa/22-008373-001-original/2022	National Veterinary Services Laboratories - USDA	National Veterinary Services Laboratories - USDA	Chinh,Thanh;Love, Emily;Franzen,Kerrie;Killian,Mary;Koster,Leo;Lantz,Kristina;Stuber,Tod;Hicks,Jessica
EPI2017013	PB1	United States	2022-Mar-19	EPI_ISL_11971476	A/chicken/Iowa/22-008373-002-original/2022	National Veterinary Services Laboratories - USDA	National Veterinary Services Laboratories - USDA	Chinh,Thanh;Love, Emily;Franzen,Kerrie;Killian,Mary;Koster,Leo;Lantz,Kristina;Stuber,Tod;Hicks,Jessica
EPI2017021	PB1	United States	2022-Mar-21	EPI_ISL_11971477	A/chicken/Nebraska/22-008467-001-original/2022	National Veterinary Services Laboratories - USDA	National Veterinary Services Laboratories - USDA	Chinh,Thanh;Love, Emily;Franzen,Kerrie;Killian,Mary;Koster,Leo;Lantz,Kristina;Stuber,Tod;Hicks,Jessica
EPI2017029	PB1	United States	2022-Mar-21	EPI_ISL_11971478	A/turkey/South Dakota/22-008479-001-original/2022	National Veterinary Services Laboratories - USDA	National Veterinary Services Laboratories - USDA	Chinh,Thanh;Love, Emily;Franzen,Kerrie;Killian,Mary;Koster,Leo;Lantz,Kristina;Stuber,Tod;Hicks,Jessica
EPI2017037	PB1	United States	2022-Mar-21	EPI_ISL_11971479	A/turkey/South Dakota/22-008479-002-original/2022	National Veterinary Services Laboratories - USDA	National Veterinary Services Laboratories - USDA	Chinh,Thanh;Love, Emily;Franzen,Kerrie;Killian,Mary;Koster,Leo;Lantz,Kristina;Stuber,Tod;Hicks,Jessica
EPI2017045	PB1	United States	2022-Mar-21	EPI_ISL_11971480	A/turkey/South Dakota/22-008483-001-original/2022	National Veterinary Services Laboratories - USDA	National Veterinary Services Laboratories - USDA	Chinh,Thanh;Love, Emily;Franzen,Kerrie;Killian,Mary;Koster,Leo;Lantz,Kristina;Stuber,Tod;Hicks,Jessica
EPI2017053	PB1	United States	2022-Mar-21	EPI_ISL_11971481	A/turkey/South Dakota/22-008485-001-original/2022	National Veterinary Services Laboratories - USDA	National Veterinary Services Laboratories - USDA	Chinh,Thanh;Love, Emily;Franzen,Kerrie;Killian,Mary;Koster,Leo;Lantz,Kristina;Stuber,Tod;Hicks,Jessica
EPI2017061	PB1	United States	2022-Mar-21	EPI_ISL_11971482	A/turkey/South Dakota/22-008485-002-original/2022	National Veterinary Services Laboratories - USDA	National Veterinary Services Laboratories - USDA	Chinh,Thanh;Love, Emily;Franzen,Kerrie;Killian,Mary;Koster,Leo;Lantz,Kristina;Stuber,Tod;Hicks,Jessica
EPI2017069	PB1	United States	2022-Mar-22	EPI_ISL_11971483	A/chicken/Maine/22-008540-001-original/2022	National Veterinary Services Laboratories - USDA	National Veterinary Services Laboratories - USDA	Chinh,Thanh;Love, Emily;Franzen,Kerrie;Killian,Mary;Koster,Leo;Lantz,Kristina;Stuber,Tod;Hicks,Jessica
EPI2017077	PB1	United States	2022-Mar-22	EPI_ISL_11971484	A/turkey/South Dakota/22-008702-001-original/2022	National Veterinary Services Laboratories - USDA	National Veterinary Services Laboratories - USDA	Chinh,Thanh;Love, Emily;Franzen,Kerrie;Killian,Mary;Koster,Leo;Lantz,Kristina;Stuber,Tod;Hicks,Jessica
EPI2017085	PB1	United States	2022-Mar-22	EPI_ISL_11971485	A/turkey/South Dakota/22-008702-002-original/2022	National Veterinary Services Laboratories - USDA	National Veterinary Services Laboratories - USDA	Chinh,Thanh;Love, Emily;Franzen,Kerrie;Killian,Mary;Koster,Leo;Lantz,Kristina;Stuber,Tod;Hicks,Jessica
EPI2017093	PB1	United States	2022-Mar-22	EPI_ISL_11971486	A/chicken/South Dakota/22-008704-001-original/2022	National Veterinary Services Laboratories - USDA	National Veterinary Services Laboratories - USDA	Chinh,Thanh;Love, Emily;Franzen,Kerrie;Killian,Mary;Koster,Leo;Lantz,Kristina;Stuber,Tod;Hicks,Jessica
EPI2017101	PB1	United States	2022-Mar-22	EPI_ISL_11971487	A/chicken/South Dakota/22-008704-002-original/2022	National Veterinary Services Laboratories - USDA	National Veterinary Services Laboratories - USDA	Chinh,Thanh;Love, Emily;Franzen,Kerrie;Killian,Mary;Koster,Leo;Lantz,Kristina;Stuber,Tod;Hicks,Jessica
EPI2017109	PB1	United States	2022-Mar-22	EPI_ISL_11971488	A/turkey/South Dakota/22-008705-001-original/2022	National Veterinary Services Laboratories - USDA	National Veterinary Services Laboratories - USDA	Chinh,Thanh;Love, Emily;Franzen,Kerrie;Killian,Mary;Koster,Leo;Lantz,Kristina;Stuber,Tod;Hicks,Jessica
EPI2017117	PB1	United States	2022-Mar-22	EPI_ISL_11971489	A/turkey/South Dakota/22-008705-002-original/2022	National Veterinary Services Laboratories - USDA	National Veterinary Services Laboratories - USDA	Chinh,Thanh;Love, Emily;Franzen,Kerrie;Killian,Mary;Koster,Leo;Lantz,Kristina;Stuber,Tod;Hicks,Jessica
EPI2017125	PB1	United States	2022-Mar-22	EPI_ISL_11971490	A/pheasant/New York/22-008760-008-original/2022	National Veterinary Services Laboratories - USDA	National Veterinary Services Laboratories - USDA	Chinh,Thanh;Love, Emily;Franzen,Kerrie;Killian,Mary;Koster,Leo;Lantz,Kristina;Stuber,Tod;Hicks,Jessica
EPI2017133	PB1	United States	2022-Mar-22	EPI_ISL_11971491	A/mallard/New York/22-008760-007-original/2022	National Veterinary Services Laboratories - USDA	National Veterinary Services Laboratories - USDA	Chinh,Thanh;Love, Emily;Franzen,Kerrie;Killian,Mary;Koster,Leo;Lantz,Kristina;Stuber,Tod;Hicks,Jessica
EPI2017141	PB1	United States	2022-Mar-23	EPI_ISL_11971492	A/turkey/Iowa/22-008862-002-original/2022	National Veterinary Services Laboratories - USDA	National Veterinary Services Laboratories - USDA	Chinh,Thanh;Love, Emily;Franzen,Kerrie;Killian,Mary;Koster,Leo;Lantz,Kristina;Stuber,Tod;Hicks,Jessica
EPI2017149	PB1	United States	2022-Mar-23	EPI_ISL_11971493	A/turkey/South Dakota/22-008866-001-original/2022	National Veterinary Services Laboratories - USDA	National Veterinary Services Laboratories - USDA	Chinh,Thanh;Love, Emily;Franzen,Kerrie;Killian,Mary;Koster,Leo;Lantz,Kristina;Stuber,Tod;Hicks,Jessica
EPI2017157	PB1	United States	2022-Mar-23	EPI_ISL_11971494	A/turkey/South Dakota/22-008866-002-original/2022	National Veterinary Services Laboratories - USDA	National Veterinary Services Laboratories - USDA	Chinh,Thanh;Love, Emily;Franzen,Kerrie;Killian,Mary;Koster,Leo;Lantz,Kristina;Stuber,Tod;Hicks,Jessica
EPI2017165	PB1	United States	2022-Mar-22	EPI_ISL_11971495	A/domestic duck/Michigan/22-008890-001-original/2022	National Veterinary Services Laboratories - USDA	National Veterinary Services Laboratories - USDA	Chinh,Thanh;Love, Emily;Franzen,Kerrie;Killian,Mary;Koster,Leo;Lantz,Kristina;Stuber,Tod;Hicks,Jessica
EPI2017173	PB1	United States	2022-Mar-22	EPI_ISL_11971496	A/domestic goose/Michigan/22-008890-004-original/2022	National Veterinary Services Laboratories - USDA	National Veterinary Services Laboratories - USDA	Chinh,Thanh;Love, Emily;Franzen,Kerrie;Killian,Mary;Koster,Leo;Lantz,Kristina;Stuber,Tod;Hicks,Jessica
EPI2017181	PB1	United States	2022-Mar-22	EPI_ISL_11971497	A/chicken/Michigan/22-008890-006-original/2022	National Veterinary Services Laboratories - USDA	National Veterinary Services Laboratories - USDA	Chinh,Thanh;Love, Emily;Franzen,Kerrie;Killian,Mary;Koster,Leo;Lantz,Kristina;Stuber,Tod;Hicks,Jessica
EPI2017189	PB1	United States	2022-Mar-22	EPI_ISL_11971498	A/turkey/Michigan/22-008890-007-original/2022	National Veterinary Services Laboratories - USDA	National Veterinary Services Laboratories - USDA	Chinh,Thanh;Love, Emily;Franzen,Kerrie;Killian,Mary;Koster,Leo;Lantz,Kristina;Stuber,Tod;Hicks,Jessica
EPI2017197	PB1	United States	2022-Mar-23	EPI_ISL_11971499	A/chicken/Nebraska/22-009006-001-original/2022	National Veterinary Services Laboratories - USDA	National Veterinary Services Laboratories - USDA	Chinh,Thanh;Love, Emily;Franzen,Kerrie;Killian,Mary;Koster,Leo;Lantz,Kristina;Stuber,Tod;Hicks,Jessica
EPI2017205	PB1	United States	2022-Mar-24	EPI_ISL_11971500	A/turkey/South Dakota/22-009023-001-original/2022	National Veterinary Services Laboratories - USDA	National Veterinary Services Laboratories - USDA	Chinh,Thanh;Love, Emily;Franzen,Kerrie;Killian,Mary;Koster,Leo;Lantz,Kristina;Stuber,Tod;Hicks,Jessica
EPI2017213	PB1	United States	2022-Mar-24	EPI_ISL_11971501	A/turkey/South Dakota/22-009023-002-original/2022	National Veterinary Services Laboratories - USDA	National Veterinary Services Laboratories - USDA	Chinh,Thanh;Love, Emily;Franzen,Kerrie;Killian,Mary;Koster,Leo;Lantz,Kristina;Stuber,Tod;Hicks,Jessica
EPI2017221	PB1	United States	2022-Mar-25	EPI_ISL_11971502	A/pheasant/New York/22-009066-001-original/2022	National Veterinary Services Laboratories - USDA	National Veterinary Services Laboratories - USDA	Chinh,Thanh;Love, Emily;Franzen,Kerrie;Killian,Mary;Koster,Leo;Lantz,Kristina;Stuber,Tod;Hicks,Jessica
EPI2017735	PB1	Italy	2021-Dec-20	EPI_ISL_12028893	A/turkey/Italy/21VIR11507/2021	Istituto Zooprofilattico Sperimentale delle Venezie, EU/OIE/Reference Laboratory and FAO Reference Centre for AI and ND	Istituto Zooprofilattico Sperimentale delle Venezie	Barbierato, G.; Zecchin, B.; Fusaro, A.; Schivo, A.; Salviato, A.; Palumbo, E.; Giussani, E.; Monne, I.; Terregino, C.
EPI2018097	PB1	Netherlands	2022-Mar-28	EPI_ISL_12069978	A/greylag goose/Netherlands/22006190-002/2022	Wageningen Bioveterinary Research	Wageningen Bioveterinary Research	Beerens, Nancy; Harders, Frank; Pritz-Verschuren, Sylvia; Roose, Marit; Venema, Sandra; Germeraad, Evelien; Engelsma, Marc; Heutink, Rene
EPI2018105	PB1	Netherlands	2022-Mar-27	EPI_ISL_12069979	A/black-backed gull/Netherlands/22006192-001/2022	Wageningen Bioveterinary Research	Wageningen Bioveterinary Research	Beerens, Nancy; Harders, Frank; Pritz-Verschuren, Sylvia; Roose, Marit; Venema, Sandra; Germeraad, Evelien; Engelsma, Marc; Heutink, Rene
EPI2021101	PB1	Czech Republic	2022-Jan-12	EPI_ISL_12140437	A/duck/Czech Republic/913/2022	State Veterinary Institute Prague	State Veterinary Institute Prague	Alexander,Nagy;Martina,Stara;Lenka,Cernikova
EPI2021864	PB1	Czech Republic	2022-Jan-12	EPI_ISL_12150657	A/goose/Czech Republic/913/2022	State Veterinary Institute Prague	State Veterinary Institute Prague	Alexander,Nagy;Martina,Stara;Lenka,Cernikova
EPI2021872	PB1	Czech Republic	2022-Jan-12	EPI_ISL_12150658	A/chicken/Czech Republic/913/2022	State Veterinary Institute Prague	State Veterinary Institute Prague	Alexander,Nagy;Martina,Stara;Lenka,Cernikova
EPI2021882	PB1	Czech Republic	2022-Jan-29	EPI_ISL_12150661	A/mute swan/Czech Republic/2755/2022	State Veterinary Institute Prague	State Veterinary Institute Prague
EPI2021892	PB1	Czech Republic	2021-Dec-18	EPI_ISL_12150664	A/goose/Czech Republic/25322-179/2021	State Veterinary Institute Prague	State Veterinary Institute Prague	Alexander,Nagy;Martina,Stara;Lenka,Cernikova
EPI2021901	PB1	Czech Republic	2021-Dec-18	EPI_ISL_12150666	A/goose/Czech Republic/25322-205/2021	State Veterinary Institute Prague	State Veterinary Institute Prague	Alexander,Nagy;Martina,Stara;Lenka,Cernikova
EPI2021938	PB1	Japan	2022-Mar-29	EPI_ISL_12174843	A/crow/Hokkaido/0103B065/2022	Graduate School of Veterinary Medicine, Hokkaido University	Graduate School of Veterinary Medicine, Hokkaido University	Yoshihiro, SAKODA; Takahiro, HIONO; Norikazu, ISODA
EPI2022146	PB1	Netherlands	2022-Apr-05	EPI_ISL_12177629	A/black-backed gull/Netherlands/22006711-001/2022	Wageningen Bioveterinary Research	Wageningen Bioveterinary Research	Beerens, Nancy; Harders, Frank; Pritz-Verschuren, Sylvia; Roose, Marit; Venema, Sandra; Germeraad, Evelien; Engelsma, Marc; Heutink, Rene
EPI2022935	PB1	Belgium	2022-Mar-19	EPI_ISL_12210335	A/Falco_peregrinus/Belgium/4055_0002/2022	Sciensano - Animal Infectious Diseases	Sciensano, Department of Animal Infectious Diseases	Van Borm, Steven; Roupie, Virginie; Lambrecht, Benedicte; Mathijs, Elisabeth; Steensels, Mieke
EPI2023600	PB1	Netherlands	2022-Mar-23	EPI_ISL_12215416	A/greylag goose/Netherlands/22005844-002/2022	Wageningen Bioveterinary Research	Wageningen Bioveterinary Research	Beerens, Nancy; Harders, Frank; Pritz-Verschuren, Sylvia; Roose, Marit; Venema, Sandra; Germeraad, Evelien; Engelsma, Marc; Heutink, Rene
EPI2024057	PB1	Czech Republic	2021-Dec-18	EPI_ISL_12223688	A/grey heron/Czech Republic/25338-1/2021	State Veterinary Institute Prague	State Veterinary Institute Prague	Alexander,Nagy;Martina,Stara;Lenka,Cernikova
EPI2024065	PB1	Czech Republic	2021-Dec-18	EPI_ISL_12223734	A/grey heron/Czech Republic/25338-2/2021	State Veterinary Institute Prague	State Veterinary Institute Prague	Alexander,Nagy;Martina,Stara;Lenka,Cernikova
EPI2026056	PB1	Czech Republic	2022-Feb-09	EPI_ISL_12324302	A/duck/Czech Republic/3306-1/2022	State Veterinary Institute Prague	State Veterinary Institute Prague	Nagy,Alexander;Cernikova,Lenka;Stara,Martina
EPI2026146	PB1	Czech Republic	2022-Feb-09	EPI_ISL_12325210	A/chicken/Czech Republic/3306-2/2022	State Veterinary Institute Prague	State Veterinary Institute Prague	Nagy,Alexander;Cernikova,Lenka;Stra,Martina
EPI2026154	PB1	Czech Republic	2021-Dec-18	EPI_ISL_12325995	A/goose/Czech Republic/25322-229/2021	State Veterinary Institute Prague	State Veterinary Institute Prague	Alexander,Nagy;Martina,Stara;Lenka,Cernikova
EPI2028643	PB1	Greece	2022-Feb-24	EPI_ISL_12471655	A/pelican/Greece/41-TR-313_22VIR3126-1/2022	Thessalonica Veterinary Centre (TVC)	Istituto Zooprofilattico Sperimentale delle Venezie	Georgiades, G.; Ragias, B.; Gkolia, A.; Anthopoulou, E.; Barbierato, G.; Zecchin, B.; Fusaro, A.; Schivo, A.; Salviato, A.; Palumbo, E.; Giussani, E.; Monne, I.; Terregino, C.
EPI2028651	PB1	Greece	2022-Mar-12	EPI_ISL_12471656	A/pelican/Greece/69_CL_22VIR3126-10/2022	Thessalonica Veterinary Centre (TVC)	Istituto Zooprofilattico Sperimentale delle Venezie	Georgiades, G.; Ragias, B.; Gkolia, A.; Anthopoulou, E.; Barbierato, G.; Zecchin, B.; Fusaro, A.; Schivo, A.; Salviato, A.; Palumbo, E.; Giussani, E.; Monne, I.; Terregino, C.
EPI2028659	PB1	Greece	2022-Mar-15	EPI_ISL_12471657	A/pelican/Greece/72_CL_22VIR3126-11/2022	Thessalonica Veterinary Centre (TVC)	Istituto Zooprofilattico Sperimentale delle Venezie	Georgiades, G.; Ragias, B.; Gkolia, A.; Anthopoulou, E.; Barbierato, G.; Zecchin, B.; Fusaro, A.; Schivo, A.; Salviato, A.; Palumbo, E.; Giussani, E.; Monne, I.; Terregino, C.
EPI2028667	PB1	Greece	2022-Feb-24	EPI_ISL_12471658	A/pelican/Greece/41_AL1_22VIR3126-2/2022	Thessalonica Veterinary Centre (TVC)	Istituto Zooprofilattico Sperimentale delle Venezie	Georgiades, G.; Ragias, B.; Gkolia, A.; Anthopoulou, E.; Barbierato, G.; Zecchin, B.; Fusaro, A.; Schivo, A.; Salviato, A.; Palumbo, E.; Giussani, E.; Monne, I.; Terregino, C.
EPI2028675	PB1	Greece	2022-Feb-24	EPI_ISL_12471659	A/pelican/Greece/41_AL2_22VIR3126-3/2022	Thessalonica Veterinary Centre (TVC)	Istituto Zooprofilattico Sperimentale delle Venezie	Georgiades, G.; Ragias, B.; Gkolia, A.; Anthopoulou, E.; Barbierato, G.; Zecchin, B.; Fusaro, A.; Schivo, A.; Salviato, A.; Palumbo, E.; Giussani, E.; Monne, I.; Terregino, C.
EPI2028683	PB1	Greece	2022-Mar-10	EPI_ISL_12471660	A/pelican/Greece/64_KI_22VIR3126-6/2022	Thessalonica Veterinary Centre (TVC)	Istituto Zooprofilattico Sperimentale delle Venezie	Georgiades, G.; Ragias, B.; Gkolia, A.; Anthopoulou, E.; Barbierato, G.; Zecchin, B.; Fusaro, A.; Schivo, A.; Salviato, A.; Palumbo, E.; Giussani, E.; Monne, I.; Terregino, C.
EPI2028691	PB1	Greece	2022-Mar-10	EPI_ISL_12471661	A/pelican/Greece/64_SP_22VIR3126-7/2022	Thessalonica Veterinary Centre (TVC)	Istituto Zooprofilattico Sperimentale delle Venezie	Georgiades, G.; Ragias, B.; Gkolia, A.; Anthopoulou, E.; Barbierato, G.; Zecchin, B.; Fusaro, A.; Schivo, A.; Salviato, A.; Palumbo, E.; Giussani, E.; Monne, I.; Terregino, C.
EPI2028700	PB1	Greece	2022-Mar-10	EPI_ISL_12471662	A/pelican/Greece/64_LI_22VIR3126-8/2022	Thessalonica Veterinary Centre (TVC)	Istituto Zooprofilattico Sperimentale delle Venezie	Georgiades, G.; Ragias, B.; Gkolia, A.; Anthopoulou, E.; Barbierato, G.; Zecchin, B.; Fusaro, A.; Schivo, A.; Salviato, A.; Palumbo, E.; Giussani, E.; Monne, I.; Terregino, C.
EPI2028708	PB1	Greece	2022-Mar-10	EPI_ISL_12471663	A/pelican/Greece/64_TR_22VIR3126-9/2022	Thessalonica Veterinary Centre (TVC)	Istituto Zooprofilattico Sperimentale delle Venezie	Georgiades, G.; Ragias, B.; Gkolia, A.; Anthopoulou, E.; Barbierato, G.; Zecchin, B.; Fusaro, A.; Schivo, A.; Salviato, A.; Palumbo, E.; Giussani, E.; Monne, I.; Terregino, C.
EPI2028767	PB1	Netherlands	2022-Apr-17	EPI_ISL_12474793	A/barnacle goose/Netherlands/22007405-004/2022	Wageningen Bioveterinary Research	Wageningen Bioveterinary Research	Beerens, Nancy; Harders, Frank; Pritz-Verschuren, Sylvia; Roose, Marit; Venema, Sandra; Germeraad, Evelien; Engelsma, Marc; Heutink, Rene
EPI2028775	PB1	Netherlands	2022-Apr-11	EPI_ISL_12474794	A/greylag goose /Netherlands/22006859-001/2022	Wageningen Bioveterinary Research	Wageningen Bioveterinary Research	Beerens, Nancy; Harders, Frank; Pritz-Verschuren, Sylvia; Roose, Marit; Venema, Sandra; Germeraad, Evelien; Engelsma, Marc; Heutink, Rene
EPI2028989	PB1	Netherlands	2022-Apr-06	EPI_ISL_12512879	A/Black-headed gull/Netherlands/2/2022	Erasmus Medical Center	Erasmus Medical Center
EPI2029049	PB1	Netherlands	2022-Apr-14	EPI_ISL_12514425	A/Black-headed gull/Netherlands/3/2022	Erasmus Medical Center	Erasmus Medical Center
EPI2029057	PB1	Netherlands	2022-Apr-14	EPI_ISL_12514442	A/Black-headed gull/Netherlands/4/2022	Erasmus Medical Center	Erasmus Medical Center
EPI2029065	PB1	Netherlands	2022-Apr-14	EPI_ISL_12514483	A/Caspian Gull/Netherlands/3/2022	Erasmus Medical Center	Erasmus Medical Center
EPI2029073	PB1	Netherlands	2022-Apr-11	EPI_ISL_12514532	A/Common raven/Netherlands/1/2022	Erasmus Medical Center	Erasmus Medical Center
EPI2029081	PB1	Netherlands	2022-Apr-13	EPI_ISL_12514573	A/Song Thrush/Netherlands/1/2022	Erasmus Medical Center	Erasmus Medical Center
EPI2029089	PB1	Netherlands	2022-Apr-14	EPI_ISL_12514622	A/Common raven/Netherlands/2/2022	Erasmus Medical Center	Erasmus Medical Center
EPI2029300	PB1	United States	2022-Mar-17	EPI_ISL_12567390	A/chicken/Maryland/22-008243-001-original/2022	National Veterinary Services Laboratories - USDA	National Veterinary Services Laboratories - USDA	Chinh,Thanh;Love, Emily;Franzen,Kerrie;Killian,Mary;Koster,Leo;Lantz,Kristina;Stuber,Tod;Hicks,Jessica
EPI2029308	PB1	United States	2022-Mar-25	EPI_ISL_12567391	A/chicken/Iowa/22-009180-001-original/2022	National Veterinary Services Laboratories - USDA	National Veterinary Services Laboratories - USDA	Chinh,Thanh;Love, Emily;Franzen,Kerrie;Killian,Mary;Koster,Leo;Lantz,Kristina;Stuber,Tod;Hicks,Jessica
EPI2029316	PB1	United States	2022-Mar-25	EPI_ISL_12567392	A/chicken/Iowa/22-009180-002-original/2022	National Veterinary Services Laboratories - USDA	National Veterinary Services Laboratories - USDA	Chinh,Thanh;Love, Emily;Franzen,Kerrie;Killian,Mary;Koster,Leo;Lantz,Kristina;Stuber,Tod;Hicks,Jessica
EPI2029324	PB1	United States	2022-Mar-25	EPI_ISL_12567393	A/chicken/Minnesota/22-009181-001-original/2022	National Veterinary Services Laboratories - USDA	National Veterinary Services Laboratories - USDA	Chinh,Thanh;Love, Emily;Franzen,Kerrie;Killian,Mary;Koster,Leo;Lantz,Kristina;Stuber,Tod;Hicks,Jessica
EPI2029332	PB1	United States	2022-Mar-25	EPI_ISL_12567529	A/Embden goose/Minnesota/22-009181-003-original/2022	National Veterinary Services Laboratories - USDA	National Veterinary Services Laboratories - USDA	Chinh,Thanh;Love, Emily;Franzen,Kerrie;Killian,Mary;Koster,Leo;Lantz,Kristina;Stuber,Tod;Hicks,Jessica
EPI2029340	PB1	United States	2022-Mar-25	EPI_ISL_12567530	A/turkey/Minnesota/22-009182-001-original/2022	National Veterinary Services Laboratories - USDA	National Veterinary Services Laboratories - USDA	Chinh,Thanh;Love, Emily;Franzen,Kerrie;Killian,Mary;Koster,Leo;Lantz,Kristina;Stuber,Tod;Hicks,Jessica
EPI2029348	PB1	United States	2022-Mar-25	EPI_ISL_12567531	A/turkey/Minnesota/22-009182-003-original/2022	National Veterinary Services Laboratories - USDA	National Veterinary Services Laboratories - USDA	Chinh,Thanh;Love, Emily;Franzen,Kerrie;Killian,Mary;Koster,Leo;Lantz,Kristina;Stuber,Tod;Hicks,Jessica
EPI2029356	PB1	United States	2022-Mar-24	EPI_ISL_12567532	A/domestic duck/Nebraska/22-009190-001-original/2022	National Veterinary Services Laboratories - USDA	National Veterinary Services Laboratories - USDA	Chinh,Thanh;Love, Emily;Franzen,Kerrie;Killian,Mary;Koster,Leo;Lantz,Kristina;Stuber,Tod;Hicks,Jessica
EPI2029364	PB1	United States	2022-Mar-24	EPI_ISL_12567533	A/chicken/Nebraska/22-009190-002-original/2022	National Veterinary Services Laboratories - USDA	National Veterinary Services Laboratories - USDA	Chinh,Thanh;Love, Emily;Franzen,Kerrie;Killian,Mary;Koster,Leo;Lantz,Kristina;Stuber,Tod;Hicks,Jessica
EPI2029832	PB1	China	2021-Dec-08	EPI_ISL_12572654	A/duck/Guangdong/S4518/2021(H5N1)	Harbin Veterinary Research Institute (CAAS)	Harbin Veterinary Research Institute (CAAS)	Pengfei Cui, Congcong Wang
EPI2029840	PB1	China	2021-Dec-08	EPI_ISL_12572655	A/duck/Guangdong/S4525/2021(H5N1)	Harbin Veterinary Research Institute (CAAS)	Harbin Veterinary Research Institute (CAAS)	Pengfei Cui, Congcong Wang
EPI2029848	PB1	China	2022-Feb-22	EPI_ISL_12572656	A/duck/Guizhou/S1321/2022(H5N1)	Harbin Veterinary Research Institute (CAAS)	Harbin Veterinary Research Institute (CAAS)	Pengfei Cui, Congcong Wang
EPI2029856	PB1	China	2021-Nov-27	EPI_ISL_12572657	A/duck/Hubei/S4465/2021(H5N1)	Harbin Veterinary Research Institute (CAAS)	Harbin Veterinary Research Institute (CAAS)	Pengfei Cui, Congcong Wang
EPI2029872	PB1	China	2022-Jan-10	EPI_ISL_12572659	A/duck/Hubei/SE220/2022(H5N1)	Harbin Veterinary Research Institute (CAAS)	Harbin Veterinary Research Institute (CAAS)	Pengfei Cui, Congcong Wang
EPI2029888	PB1	China	2022-Feb-22	EPI_ISL_12572661	A/goose/Guizhou/S1541/2022(H5N1)	Harbin Veterinary Research Institute (CAAS)	Harbin Veterinary Research Institute (CAAS)	Pengfei Cui, Congcong Wang
EPI2029896	PB1	China	2022-Jan-05	EPI_ISL_12572662	A/goose/Hunan/SE284/2022(H5N1)	Harbin Veterinary Research Institute (CAAS)	Harbin Veterinary Research Institute (CAAS)	Pengfei Cui, Congcong Wang
EPI2029912	PB1	China	2021-Nov-25	EPI_ISL_12572664	A/wild duck/Hebei/SD012/2021(H5N1)	Harbin Veterinary Research Institute (CAAS)	Harbin Veterinary Research Institute (CAAS)	Pengfei Cui, Congcong Wang
EPI2034983	PB1	United States	2022-Mar-25	EPI_ISL_12690318	A/chicken/Missouri/22-009192-002-original/2022	National Veterinary Services Laboratories - USDA	National Veterinary Services Laboratories - USDA	Chinh,Thanh;Franzen,Kerrie;Love, Emily;Killian,Mary;Koster,Leo;Lantz,Kristina;Stuber,Tod;Hicks,Jessica
EPI2034991	PB1	United States	2022-Mar-25	EPI_ISL_12690319	A/duck/Missouri/22-009192-003-original/2022	National Veterinary Services Laboratories - USDA	National Veterinary Services Laboratories - USDA	Chinh,Thanh;Franzen,Kerrie;Love, Emily;Killian,Mary;Koster,Leo;Lantz,Kristina;Stuber,Tod;Hicks,Jessica
EPI2034999	PB1	United States	2022-Mar-25	EPI_ISL_12690320	A/chicken/South Dakota/22-009194-002-original/2022	National Veterinary Services Laboratories - USDA	National Veterinary Services Laboratories - USDA	Chinh,Thanh;Franzen,Kerrie;Love, Emily;Killian,Mary;Koster,Leo;Lantz,Kristina;Stuber,Tod;Hicks,Jessica
EPI2035007	PB1	United States	2022-Mar-25	EPI_ISL_12690321	A/guinea fowl/South Dakota/22-009194-003-original/2022	National Veterinary Services Laboratories - USDA	National Veterinary Services Laboratories - USDA	Chinh,Thanh;Franzen,Kerrie;Love, Emily;Killian,Mary;Koster,Leo;Lantz,Kristina;Stuber,Tod;Hicks,Jessica
EPI2035015	PB1	United States	2022-Mar-26	EPI_ISL_12690322	A/turkey/Minnesota/22-009195-002-original/2022	National Veterinary Services Laboratories - USDA	National Veterinary Services Laboratories - USDA	Chinh,Thanh;Franzen,Kerrie;Love, Emily;Killian,Mary;Koster,Leo;Lantz,Kristina;Stuber,Tod;Hicks,Jessica
EPI2035023	PB1	United States	2022-Mar-26	EPI_ISL_12690323	A/turkey/Minnesota/22-009195-003-original/2022	National Veterinary Services Laboratories - USDA	National Veterinary Services Laboratories - USDA	Chinh,Thanh;Franzen,Kerrie;Love, Emily;Killian,Mary;Koster,Leo;Lantz,Kristina;Stuber,Tod;Hicks,Jessica
EPI2035031	PB1	United States	2022-Mar-26	EPI_ISL_12690324	A/turkey/South Dakota/22-009196-001-original/2022	National Veterinary Services Laboratories - USDA	National Veterinary Services Laboratories - USDA	Chinh,Thanh;Franzen,Kerrie;Love, Emily;Killian,Mary;Koster,Leo;Lantz,Kristina;Stuber,Tod;Hicks,Jessica
EPI2035039	PB1	United States	2022-Mar-26	EPI_ISL_12690325	A/turkey/South Dakota/22-009196-002-original/2022	National Veterinary Services Laboratories - USDA	National Veterinary Services Laboratories - USDA	Chinh,Thanh;Franzen,Kerrie;Love, Emily;Killian,Mary;Koster,Leo;Lantz,Kristina;Stuber,Tod;Hicks,Jessica
EPI2035047	PB1	United States	2022-Mar-26	EPI_ISL_12690568	A/turkey/South Dakota/22-009198-001-original/2022	National Veterinary Services Laboratories - USDA	National Veterinary Services Laboratories - USDA	Chinh,Thanh;Franzen,Kerrie;Love, Emily;Killian,Mary;Koster,Leo;Lantz,Kristina;Stuber,Tod;Hicks,Jessica
EPI2035055	PB1	United States	2022-Mar-27	EPI_ISL_12690569	A/turkey/Iowa/22-009227-001-original/2022	National Veterinary Services Laboratories - USDA	National Veterinary Services Laboratories - USDA	Chinh,Thanh;Franzen,Kerrie;Love, Emily;Killian,Mary;Koster,Leo;Lantz,Kristina;Stuber,Tod;Hicks,Jessica
EPI2035063	PB1	United States	2022-Mar-28	EPI_ISL_12690570	A/turkey/Iowa/22-009286-001-original/2022	National Veterinary Services Laboratories - USDA	National Veterinary Services Laboratories - USDA	Chinh,Thanh;Franzen,Kerrie;Love, Emily;Killian,Mary;Koster,Leo;Lantz,Kristina;Stuber,Tod;Hicks,Jessica
EPI2035071	PB1	United States	2022-Mar-28	EPI_ISL_12690571	A/turkey/Iowa/22-009286-002-original/2022	National Veterinary Services Laboratories - USDA	National Veterinary Services Laboratories - USDA	Chinh,Thanh;Franzen,Kerrie;Love, Emily;Killian,Mary;Koster,Leo;Lantz,Kristina;Stuber,Tod;Hicks,Jessica
EPI2035079	PB1	United States	2022-Mar-28	EPI_ISL_12690589	A/chicken/Iowa/22-009287-001-original/2022	National Veterinary Services Laboratories - USDA	National Veterinary Services Laboratories - USDA	Chinh,Thanh;Franzen,Kerrie;Love, Emily;Killian,Mary;Koster,Leo;Lantz,Kristina;Stuber,Tod;Hicks,Jessica
EPI2035087	PB1	United States	2022-Mar-28	EPI_ISL_12690590	A/chicken/Iowa/22-009287-002-original/2022	National Veterinary Services Laboratories - USDA	National Veterinary Services Laboratories - USDA	Chinh,Thanh;Franzen,Kerrie;Love, Emily;Killian,Mary;Koster,Leo;Lantz,Kristina;Stuber,Tod;Hicks,Jessica
EPI2035095	PB1	United States	2022-Mar-28	EPI_ISL_12690591	A/turkey/Minnesota/22-009313-001-original/2022	National Veterinary Services Laboratories - USDA	National Veterinary Services Laboratories - USDA	Chinh,Thanh;Franzen,Kerrie;Love, Emily;Killian,Mary;Koster,Leo;Lantz,Kristina;Stuber,Tod;Hicks,Jessica
EPI2035103	PB1	United States	2022-Mar-28	EPI_ISL_12690903	A/turkey/Minnesota/22-009314-001-original/2022	National Veterinary Services Laboratories - USDA	National Veterinary Services Laboratories - USDA	Chinh,Thanh;Franzen,Kerrie;Love, Emily;Killian,Mary;Koster,Leo;Lantz,Kristina;Stuber,Tod;Hicks,Jessica
EPI2035111	PB1	United States	2022-Mar-28	EPI_ISL_12690904	A/turkey/Minnesota/22-009314-002-original/2022	National Veterinary Services Laboratories - USDA	National Veterinary Services Laboratories - USDA	Chinh,Thanh;Franzen,Kerrie;Love, Emily;Killian,Mary;Koster,Leo;Lantz,Kristina;Stuber,Tod;Hicks,Jessica
EPI2035119	PB1	United States	2022-Mar-28	EPI_ISL_12690905	A/chicken/New York/22-009324-002-original/2022	National Veterinary Services Laboratories - USDA	National Veterinary Services Laboratories - USDA	Chinh,Thanh;Franzen,Kerrie;Love, Emily;Killian,Mary;Koster,Leo;Lantz,Kristina;Stuber,Tod;Hicks,Jessica
EPI2035127	PB1	United States	2022-Mar-28	EPI_ISL_12690906	A/domestic duck/New York/22-009324-004-original/2022	National Veterinary Services Laboratories - USDA	National Veterinary Services Laboratories - USDA	Chinh,Thanh;Franzen,Kerrie;Love, Emily;Killian,Mary;Koster,Leo;Lantz,Kristina;Stuber,Tod;Hicks,Jessica
EPI2035135	PB1	United States	2022-Mar-28	EPI_ISL_12690907	A/American Buff goose/New York/22-009324-006-original/2022	National Veterinary Services Laboratories - USDA	National Veterinary Services Laboratories - USDA	Chinh,Thanh;Franzen,Kerrie;Love, Emily;Killian,Mary;Koster,Leo;Lantz,Kristina;Stuber,Tod;Hicks,Jessica
EPI2035143	PB1	United States	2022-Mar-28	EPI_ISL_12690908	A/quail/New York/22-009324-009-original/2022	National Veterinary Services Laboratories - USDA	National Veterinary Services Laboratories - USDA	Chinh,Thanh;Franzen,Kerrie;Love, Emily;Killian,Mary;Koster,Leo;Lantz,Kristina;Stuber,Tod;Hicks,Jessica
EPI2035151	PB1	United States	2022-Mar-29	EPI_ISL_12690909	A/chicken/Wyoming/22-009326-002-original/2022	National Veterinary Services Laboratories - USDA	National Veterinary Services Laboratories - USDA	Chinh,Thanh;Franzen,Kerrie;Love, Emily;Killian,Mary;Koster,Leo;Lantz,Kristina;Stuber,Tod;Hicks,Jessica
EPI2035159	PB1	United States	2022-Mar-27	EPI_ISL_12690910	A/turkey/South Dakota/22-009327-001-original/2022	National Veterinary Services Laboratories - USDA	National Veterinary Services Laboratories - USDA	Chinh,Thanh;Franzen,Kerrie;Love, Emily;Killian,Mary;Koster,Leo;Lantz,Kristina;Stuber,Tod;Hicks,Jessica
EPI2035167	PB1	United States	2022-Mar-27	EPI_ISL_12690911	A/turkey/South Dakota/22-009327-002-original/2022	National Veterinary Services Laboratories - USDA	National Veterinary Services Laboratories - USDA	Chinh,Thanh;Franzen,Kerrie;Love, Emily;Killian,Mary;Koster,Leo;Lantz,Kristina;Stuber,Tod;Hicks,Jessica
EPI2035175	PB1	United States	2022-Mar-28	EPI_ISL_12690912	A/turkey/Minnesota/22-009313-002-original/2022	National Veterinary Services Laboratories - USDA	National Veterinary Services Laboratories - USDA	Chinh,Thanh;Franzen,Kerrie;Love, Emily;Killian,Mary;Koster,Leo;Lantz,Kristina;Stuber,Tod;Hicks,Jessica
EPI2035183	PB1	United States	2022-Mar-27	EPI_ISL_12691028	A/turkey/South Dakota/22-009329-001-original/2022	National Veterinary Services Laboratories - USDA	National Veterinary Services Laboratories - USDA	Chinh,Thanh;Franzen,Kerrie;Love, Emily;Killian,Mary;Koster,Leo;Lantz,Kristina;Stuber,Tod;Hicks,Jessica
EPI2035191	PB1	United States	2022-Mar-27	EPI_ISL_12691029	A/turkey/South Dakota/22-009329-002-original/2022	National Veterinary Services Laboratories - USDA	National Veterinary Services Laboratories - USDA	Chinh,Thanh;Franzen,Kerrie;Love, Emily;Killian,Mary;Koster,Leo;Lantz,Kristina;Stuber,Tod;Hicks,Jessica
EPI2035199	PB1	United States	2022-Mar-28	EPI_ISL_12691030	A/turkey/South Dakota/22-009330-001-original/2022	National Veterinary Services Laboratories - USDA	National Veterinary Services Laboratories - USDA	Chinh,Thanh;Franzen,Kerrie;Love, Emily;Killian,Mary;Koster,Leo;Lantz,Kristina;Stuber,Tod;Hicks,Jessica
EPI2035207	PB1	United States	2022-Mar-28	EPI_ISL_12691031	A/turkey/South Dakota/22-009330-002-original/2022	National Veterinary Services Laboratories - USDA	National Veterinary Services Laboratories - USDA	Chinh,Thanh;Franzen,Kerrie;Love, Emily;Killian,Mary;Koster,Leo;Lantz,Kristina;Stuber,Tod;Hicks,Jessica
EPI2035215	PB1	United States	2022-Mar-27	EPI_ISL_12691032	A/turkey/North Carolina/22-009332-001-original/2022	National Veterinary Services Laboratories - USDA	National Veterinary Services Laboratories - USDA	Chinh,Thanh;Franzen,Kerrie;Love, Emily;Killian,Mary;Koster,Leo;Lantz,Kristina;Stuber,Tod;Hicks,Jessica
EPI2035223	PB1	United States	2022-Mar-27	EPI_ISL_12691033	A/turkey/North Carolina/22-009332-002-original/2022	National Veterinary Services Laboratories - USDA	National Veterinary Services Laboratories - USDA	Chinh,Thanh;Franzen,Kerrie;Love, Emily;Killian,Mary;Koster,Leo;Lantz,Kristina;Stuber,Tod;Hicks,Jessica
EPI2035231	PB1	United States	2022-Mar-28	EPI_ISL_12691034	A/domestic goose/North Dakota/22-009337-001-original/2022	National Veterinary Services Laboratories - USDA	National Veterinary Services Laboratories - USDA	Chinh,Thanh;Franzen,Kerrie;Love, Emily;Killian,Mary;Koster,Leo;Lantz,Kristina;Stuber,Tod;Hicks,Jessica
EPI2035239	PB1	United States	2022-Mar-28	EPI_ISL_12691035	A/chicken/North Dakota/22-009337-002-original/2022	National Veterinary Services Laboratories - USDA	National Veterinary Services Laboratories - USDA	Chinh,Thanh;Franzen,Kerrie;Love, Emily;Killian,Mary;Koster,Leo;Lantz,Kristina;Stuber,Tod;Hicks,Jessica
EPI2035247	PB1	United States	2022-Mar-31	EPI_ISL_12693855	A/chicken/Iowa/22-009819-001-original/2022	National Veterinary Services Laboratories - USDA	National Veterinary Services Laboratories - USDA	Chinh,Thanh;Franzen,Kerrie;Love, Emily;Killian,Mary;Koster,Leo;Lantz,Kristina;Stuber,Tod;Hicks,Jessica
EPI2041976	PB1	Israel	2021-Oct-12	EPI_ISL_12749687	A/turkey/Israel/537/2021	Kimron Veterinary Institute	Kimron Veterinary Institute	Zuckerman, N.S; Mandelboim,M; t Bucris,E; Morad,H; Geva,M; ZilbertzanItay,O; Bar-OrI,I; S.Fratty,I; Berkovitch,A; Lublin,A; Simanov,L; Hadas,R; Farnoushi,Y; Shkoda,I
EPI2042011	PB1	Romania	2022-Mar-18	EPI_ISL_12754531	A/laying_hen/Romania/11343_22VIR4106-1/2022	Institute for Diagnosis & Animal Health (IDAH)	Istituto Zooprofilattico Sperimentale Delle Venezie	Barbuceanu, F; Onita, I.; Neicut, A.; Motiu, R.; Burlacu, R.; Zecchin, B.; Barbierato, G.; Fusaro, A.; Schivo, A.; Salviato, A.; Palumbo, E.; Giussani, E.; Monne, I.; Terregino, C.
EPI2042025	PB1	Romania	2022-Mar-17	EPI_ISL_12754533	A/pelican/Romania/11334_22VIR4106-3/2022	Institute for Diagnosis & Animal Health (IDAH)	Istituto Zooprofilattico Sperimentale Delle Venezie	Barbuceanu, F; Onita, I.; Neicut, A.; Motiu, R.; Burlacu, R.; Zecchin, B.; Barbierato, G.; Fusaro, A.; Schivo, A.; Salviato, A.; Palumbo, E.; Giussani, E.; Monne, I.; Terregino, C.
EPI2046154	PB1	Israel	2021-Oct-29	EPI_ISL_12917757	A/turkey/Israel/564/2021	Kimron Veterinary Institute	Kimron Veterinary Institute	Shkoda,I; Lublin,A; Simanov,L; Hadas,R; Farnoushi,Y; Berkovitch,A; Bucris,E; Morad,H; Geva,M; ZilbertzanItay,O; Bar-OrI,I; S.Fratty,I; Mandelboim,M; Zuckerman, N.S
EPI2049839	PB1	Canada	2021-Dec-17	EPI_ISL_12968592	A/Fancy chicken/NL/FAV-0035/2021	Canadian Food Inspection Agency	Canadian Food Inspection Agency	Hisanaga,Tamiko; Fisher,Mathew; Lung,Oliver; Alkie,Tamiru; Xu,Wanhong; Suderman,Matthew; Koziuk,Janice; Berhane,Yohannes
EPI2049847	PB1	Canada	2021-Dec-17	EPI_ISL_12968593	A/domestic goose/NL/FAV-0035-17/2021	Canadian Food Inspection Agency	Canadian Food Inspection Agency	Hisanaga,Tamiko; Fisher,Mathew; Lung,Oliver; Alkie,Tamiru; Xu,Wanhong; Suderman,Matthew; Koziuk,Janice; Berhane,Yohannes
EPI2049855	PB1	Canada	2021-Dec-17	EPI_ISL_12968817	A/emu/NL/FAV-0035-12/2021	Canadian Food Inspection Agency	Canadian Food Inspection Agency	Hisanaga,Tamiko; Fisher,Mathew; Lung,Oliver; Alkie,Tamiru; Xu,Wanhong; Suderman,Matthew; Koziuk,Janice; Berhane,Yohannes
EPI2049863	PB1	Canada	2021-Dec-21	EPI_ISL_12968823	A/chicken/NL/FAV-0033/2021	Canadian Food Inspection Agency	Canadian Food Inspection Agency	Hisanaga,Tamiko; Fisher,Mathew; Lung,Oliver; Alkie,Tamiru; Xu,Wanhong; Suderman,Matthew; Koziuk,Janice; Berhane,Yohannes
EPI2050339	PB1	United States	2022-Mar-25	EPI_ISL_13009618	A/Sebastopol goose/Massachusetts/22-009371-001-original/2022	National Veterinary Services Laboratories - USDA	National Veterinary Services Laboratories - USDA	Chinh,Thanh;Franzen,Kerrie;Love, Emily;Killian,Mary;Koster,Leo;Lantz,Kristina;Stuber,Tod;Hicks,Jessica
EPI2050347	PB1	United States	2022-Mar-25	EPI_ISL_13009620	A/chicken/Maine/22-009412-001-original/2022	National Veterinary Services Laboratories - USDA	National Veterinary Services Laboratories - USDA	Chinh,Thanh;Franzen,Kerrie;Love, Emily;Killian,Mary;Koster,Leo;Lantz,Kristina;Stuber,Tod;Hicks,Jessica
EPI2050355	PB1	United States	2022-Mar-25	EPI_ISL_13009634	A/guinea fowl/Maine/22-009412-002-original/2022	National Veterinary Services Laboratories - USDA	National Veterinary Services Laboratories - USDA	Chinh,Thanh;Franzen,Kerrie;Love, Emily;Killian,Mary;Koster,Leo;Lantz,Kristina;Stuber,Tod;Hicks,Jessica
EPI2050363	PB1	United States	2022-Mar-26	EPI_ISL_13009636	A/chicken/Ohio/22-009419-001-original/2022	National Veterinary Services Laboratories - USDA	National Veterinary Services Laboratories - USDA	Chinh,Thanh;Franzen,Kerrie;Love, Emily;Killian,Mary;Koster,Leo;Lantz,Kristina;Stuber,Tod;Hicks,Jessica
EPI2050371	PB1	United States	2022-Mar-29	EPI_ISL_13009652	A/turkey/South Dakota/22-009534-001-original/2022	National Veterinary Services Laboratories - USDA	National Veterinary Services Laboratories - USDA	Chinh,Thanh;Franzen,Kerrie;Love, Emily;Killian,Mary;Koster,Leo;Lantz,Kristina;Stuber,Tod;Hicks,Jessica
EPI2050379	PB1	United States	2022-Mar-29	EPI_ISL_13009658	A/turkey/Iowa/22-009550-001-original/2022	National Veterinary Services Laboratories - USDA	National Veterinary Services Laboratories - USDA	Chinh,Thanh;Franzen,Kerrie;Love, Emily;Killian,Mary;Koster,Leo;Lantz,Kristina;Stuber,Tod;Hicks,Jessica
EPI2050387	PB1	United States	2022-Mar-27	EPI_ISL_13009673	A/turkey/North Carolina/22-009583-001-original/2022	National Veterinary Services Laboratories - USDA	National Veterinary Services Laboratories - USDA	Chinh,Thanh;Franzen,Kerrie;Love, Emily;Killian,Mary;Koster,Leo;Lantz,Kristina;Stuber,Tod;Hicks,Jessica
EPI2050395	PB1	United States	2022-Mar-27	EPI_ISL_13009677	A/turkey/North Carolina/22-009583-002-original/2022	National Veterinary Services Laboratories - USDA	National Veterinary Services Laboratories - USDA	Chinh,Thanh;Franzen,Kerrie;Love, Emily;Killian,Mary;Koster,Leo;Lantz,Kristina;Stuber,Tod;Hicks,Jessica
EPI2050403	PB1	United States	2022-Mar-26	EPI_ISL_13009689	A/chicken/Wyoming/22-009599-001-original/2022	National Veterinary Services Laboratories - USDA	National Veterinary Services Laboratories - USDA	Chinh,Thanh;Franzen,Kerrie;Love, Emily;Killian,Mary;Koster,Leo;Lantz,Kristina;Stuber,Tod;Hicks,Jessica
EPI2050411	PB1	United States	2022-Mar-26	EPI_ISL_13009694	A/chicken/Wyoming/22-009599-002-original/2022	National Veterinary Services Laboratories - USDA	National Veterinary Services Laboratories - USDA	Chinh,Thanh;Franzen,Kerrie;Love, Emily;Killian,Mary;Koster,Leo;Lantz,Kristina;Stuber,Tod;Hicks,Jessica
EPI2050757	PB1	Luxembourg	2021-Nov-24	EPI_ISL_13026099	A/Greylag goose/Luxembourg/21217773/2021	Laboratoire de Médecine vétérinaire de l'Etat	Luxembourg Institute of Health	Aurélie Sausy, Chantal Snoeck
EPI2050765	PB1	Luxembourg	2021-Nov-24	EPI_ISL_13026104	A/Canada goose/Luxembourg/21217776/2021	Laboratoire de Médecine vétérinaire de l'Etat	Luxembourg Institute of Health	Aurélie Sausy, Chantal Snoeck
EPI2050773	PB1	Luxembourg	2021-Dec-09	EPI_ISL_13026105	A/Canada goose/Luxembourg/21237199/2021	Laboratoire de Médecine vétérinaire de l'Etat	Luxembourg Institute of Health	Aurélie Sausy, Chantal Snoeck
EPI2050781	PB1	Luxembourg	2021-Dec-10	EPI_ISL_13026106	A/Canada goose/Luxembourg/21239614/2021	Laboratoire de Médecine vétérinaire de l'Etat	Luxembourg Institute of Health	Aurélie Sausy, Chantal Snoeck
EPI2050794	PB1	Luxembourg	2021-Dec-14	EPI_ISL_13026236	A/Grey heron/Luxembourg/21243177/2021	Laboratoire de Médecine vétérinaire de l'Etat	Luxembourg Institute of Health	Aurélie Sausy, Chantal Snoeck
EPI2050806	PB1	Luxembourg	2021-Dec-14	EPI_ISL_13026237	A/Great cormorant/Luxembourg/21243185/2021	Laboratoire de Médecine vétérinaire de l'Etat	Luxembourg Institute of Health	Aurélie Sausy, Chantal Snoeck
EPI2050819	PB1	Luxembourg	2022-Jan-17	EPI_ISL_13026245	A/Canada goose/Luxembourg/22012198/2022	Laboratoire de Médecine vétérinaire de l'Etat	Luxembourg Institute of Health	Aurélie Sausy, Chantal Snoeck
EPI2050827	PB1	Luxembourg	2022-Feb-04	EPI_ISL_13026246	A/Barnacle goose/Luxembourg/22033922/2022	Laboratoire de Médecine vétérinaire de l'Etat	Luxembourg Institute of Health	Aurélie Sausy, Chantal Snoeck
EPI2053670	PB1	United States	2022-Mar-28	EPI_ISL_13052412	A/turkey/Maine/22-009605-001-original/2022	National Veterinary Services Laboratories - USDA	National Veterinary Services Laboratories - USDA	Chinh,Thanh;Love, Emily;Franzen,Kerrie;Killian,Mary;Koster,Leo;Lantz,Kristina;Stuber,Tod;Hicks,Jessica
EPI2053678	PB1	United States	2022-Mar-28	EPI_ISL_13052413	A/chicken/Maine/22-009605-002-original/2022	National Veterinary Services Laboratories - USDA	National Veterinary Services Laboratories - USDA	Chinh,Thanh;Love, Emily;Franzen,Kerrie;Killian,Mary;Koster,Leo;Lantz,Kristina;Stuber,Tod;Hicks,Jessica
EPI2053686	PB1	United States	2022-Mar-30	EPI_ISL_13052414	A/chicken/North Dakota/22-009677-001-original/2022	National Veterinary Services Laboratories - USDA	National Veterinary Services Laboratories - USDA	Chinh,Thanh;Love, Emily;Franzen,Kerrie;Killian,Mary;Koster,Leo;Lantz,Kristina;Stuber,Tod;Hicks,Jessica
EPI2053694	PB1	United States	2022-Mar-30	EPI_ISL_13052415	A/turkey/South Dakota/22-009688-001-original/2022	National Veterinary Services Laboratories - USDA	National Veterinary Services Laboratories - USDA	Chinh,Thanh;Love, Emily;Franzen,Kerrie;Killian,Mary;Koster,Leo;Lantz,Kristina;Stuber,Tod;Hicks,Jessica
EPI2053702	PB1	United States	2022-Mar-29	EPI_ISL_13052416	A/chicken/Illinois/22-009720-001-original/2022	National Veterinary Services Laboratories - USDA	National Veterinary Services Laboratories - USDA	Chinh,Thanh;Love, Emily;Franzen,Kerrie;Killian,Mary;Koster,Leo;Lantz,Kristina;Stuber,Tod;Hicks,Jessica
EPI2053710	PB1	United States	2022-Mar-29	EPI_ISL_13052417	A/goose/Illinois/22-009720-003-original/2022	National Veterinary Services Laboratories - USDA	National Veterinary Services Laboratories - USDA	Chinh,Thanh;Love, Emily;Franzen,Kerrie;Killian,Mary;Koster,Leo;Lantz,Kristina;Stuber,Tod;Hicks,Jessica
EPI2053718	PB1	United States	2022-Mar-29	EPI_ISL_13052418	A/chicken/Minnesota/22-009735-001-original/2022	National Veterinary Services Laboratories - USDA	National Veterinary Services Laboratories - USDA	Chinh,Thanh;Love, Emily;Franzen,Kerrie;Killian,Mary;Koster,Leo;Lantz,Kristina;Stuber,Tod;Hicks,Jessica
EPI2053726	PB1	United States	2022-Mar-30	EPI_ISL_13052419	A/turkey/Minnesota/22-009820-001-original/2022	National Veterinary Services Laboratories - USDA	National Veterinary Services Laboratories - USDA	Chinh,Thanh;Love, Emily;Franzen,Kerrie;Killian,Mary;Koster,Leo;Lantz,Kristina;Stuber,Tod;Hicks,Jessica
EPI2053734	PB1	United States	2022-Mar-31	EPI_ISL_13052420	A/turkey/Iowa/22-009825-005-original/2022	National Veterinary Services Laboratories - USDA	National Veterinary Services Laboratories - USDA	Chinh,Thanh;Love, Emily;Franzen,Kerrie;Killian,Mary;Koster,Leo;Lantz,Kristina;Stuber,Tod;Hicks,Jessica
EPI2053750	PB1	United States	2022-Mar-30	EPI_ISL_13052422	A/turkey/South Dakota/22-009839-001-original/2022	National Veterinary Services Laboratories - USDA	National Veterinary Services Laboratories - USDA	Chinh,Thanh;Love, Emily;Franzen,Kerrie;Killian,Mary;Koster,Leo;Lantz,Kristina;Stuber,Tod;Hicks,Jessica
EPI2053758	PB1	United States	2022-Mar-31	EPI_ISL_13052423	A/turkey/North Dakota/22-009840-001-original/2022	National Veterinary Services Laboratories - USDA	National Veterinary Services Laboratories - USDA	Chinh,Thanh;Love, Emily;Franzen,Kerrie;Killian,Mary;Koster,Leo;Lantz,Kristina;Stuber,Tod;Hicks,Jessica
EPI2053766	PB1	United States	2022-Mar-31	EPI_ISL_13052424	A/turkey/South Dakota/22-009841-001-original/2022	National Veterinary Services Laboratories - USDA	National Veterinary Services Laboratories - USDA	Chinh,Thanh;Love, Emily;Franzen,Kerrie;Killian,Mary;Koster,Leo;Lantz,Kristina;Stuber,Tod;Hicks,Jessica
EPI2053774	PB1	United States	2022-Mar-31	EPI_ISL_13052425	A/turkey/Missouri/22-009845-004-original/2022	National Veterinary Services Laboratories - USDA	National Veterinary Services Laboratories - USDA	Chinh,Thanh;Love, Emily;Franzen,Kerrie;Killian,Mary;Koster,Leo;Lantz,Kristina;Stuber,Tod;Hicks,Jessica
EPI2053782	PB1	United States	2022-Mar-28	EPI_ISL_13052426	A/chicken/Wyoming/22-009849-001-original/2022	National Veterinary Services Laboratories - USDA	National Veterinary Services Laboratories - USDA	Chinh,Thanh;Love, Emily;Franzen,Kerrie;Killian,Mary;Koster,Leo;Lantz,Kristina;Stuber,Tod;Hicks,Jessica
EPI2053790	PB1	United States	2022-Mar-31	EPI_ISL_13052427	A/silkie chicken/Wisconsin/22-009934-002-original/2022	National Veterinary Services Laboratories - USDA	National Veterinary Services Laboratories - USDA	Chinh,Thanh;Love, Emily;Franzen,Kerrie;Killian,Mary;Koster,Leo;Lantz,Kristina;Stuber,Tod;Hicks,Jessica
EPI2053798	PB1	United States	2022-Mar-31	EPI_ISL_13052429	A/turkey/Minnesota/22-009976-003-original/2022	National Veterinary Services Laboratories - USDA	National Veterinary Services Laboratories - USDA	Chinh,Thanh;Love, Emily;Franzen,Kerrie;Killian,Mary;Koster,Leo;Lantz,Kristina;Stuber,Tod;Hicks,Jessica
EPI2053807	PB1	United States	2022-Apr-01	EPI_ISL_13052430	A/turkey/North Dakota/22-009978-001-original/2022	National Veterinary Services Laboratories - USDA	National Veterinary Services Laboratories - USDA	Chinh,Thanh;Love, Emily;Franzen,Kerrie;Killian,Mary;Koster,Leo;Lantz,Kristina;Stuber,Tod;Hicks,Jessica
EPI2053815	PB1	United States	2022-Apr-01	EPI_ISL_13052431	A/turkey/North Dakota/22-009978-002-original/2022	National Veterinary Services Laboratories - USDA	National Veterinary Services Laboratories - USDA	Chinh,Thanh;Love, Emily;Franzen,Kerrie;Killian,Mary;Koster,Leo;Lantz,Kristina;Stuber,Tod;Hicks,Jessica
EPI2053824	PB1	United States	2022-Apr-01	EPI_ISL_13052432	A/turkey/South Dakota/22-009979-001-original/2022	National Veterinary Services Laboratories - USDA	National Veterinary Services Laboratories - USDA	Chinh,Thanh;Love, Emily;Franzen,Kerrie;Killian,Mary;Koster,Leo;Lantz,Kristina;Stuber,Tod;Hicks,Jessica
EPI2053832	PB1	United States	2022-Apr-01	EPI_ISL_13052433	A/turkey/South Dakota/22-009979-002-original/2022	National Veterinary Services Laboratories - USDA	National Veterinary Services Laboratories - USDA	Chinh,Thanh;Love, Emily;Franzen,Kerrie;Killian,Mary;Koster,Leo;Lantz,Kristina;Stuber,Tod;Hicks,Jessica
EPI2056374	PB1	Israel	2021-Dec-15	EPI_ISL_13068727	A/common crane/Israel/670/2021	Kimron Veterinary Institute	Kimron Veterinary Institute	Shkoda,I; Lublin,A; Simanov,L; Hadas,R; Farnoushi,Y; Berkovitch,A; Bucris,E; Morad,H; Geva,M; ZilbertzanItay,O; Bar-OrI,I; S.Fratty,I; Mandelboim,M; Zuckerman, N.S
EPI2056379	PB1	Canada	2022-Apr-12	EPI_ISL_13114176	A/Broiler chicken/BC/FAV-0228-OS/2022	Animal Health Centre, Ministry of Agriculture	Canadian Food Inspection Agency	Hisanaga, Tamiko; Lung, Oliver; Fisher, Mathew; Alkie, Tamiru; Wanhong, Xu; Koziuk, Janice; Suderman, Matthew; Joseph, Tomy; Berhane, Yohannes
EPI2056387	PB1	Canada	2022-Apr-29	EPI_ISL_13116131	A/Chicken/BC/FAV-0346-OS/2022	Animal Health Centre, Ministry of Agriculture	Canadian Food Inspection Agency	Hisanaga, Tamiko; Lung, Oliver; Fisher, Mathew; Alkie, Tamiru; Wanhong, Xu; Koziuk, Janice; Suderman, Matthew; Joseph, Tomy; Berhane, Yohannes
EPI2056395	PB1	Canada	2022-May-05	EPI_ISL_13117168	A/Chicken/BC/FAV-0348-OS/2022	Animal Health Centre, Ministry of Agriculture	Canadian Food Inspection Agency	Hisanaga, Tamiko; Lung, Oliver; Fisher, Mathew; Alkie, Tamiru; Wanhong, Xu; Koziuk, Janice; Suderman, Matthew; Joseph, Tomy; Berhane, Yohannes
EPI2056455	PB1	Bangladesh	2022-Feb-13	EPI_ISL_13131033	A/duck/Bangladesh/17D1843/2022	International Centre for Diarrhoeal Disease Research (ICDDR,B)	International Centre for Diarrhoeal Disease Research (ICDDR,B)	Hossain, M.E.; Miah, M.; Puspo, JA.; Hasan, R.; Davis, C.T.; Mott, A.J.; Davis, W.; Chowdhury, S.; Rahman, M.Z
EPI2056463	PB1	Bangladesh	2022-Feb-13	EPI_ISL_13131044	A/duck/Bangladesh/17D1844/2022	International Centre for Diarrhoeal Disease Research (ICDDR,B)	International Centre for Diarrhoeal Disease Research (ICDDR,B)	Hossain, M.E.; Miah, M.; Puspo, JA.; Hasan, R.; Davis, C.T.; Mott, A.J.; Davis, W.; Chowdhury, S.; Rahman, M.Z
EPI2058286	PB1	Bangladesh	2022-Feb-13	EPI_ISL_13156686	A/duck/Bangladesh/17D1854/2022	International Centre for Diarrhoeal Disease Research (ICDDR,B)	International Centre for Diarrhoeal Disease Research (ICDDR,B)	Hossain, M.E.; Miah, M.; Puspo, JA.; Hasan, R.; Davis, C.T.; Mott, A.J.; Davis, W.; Chowdhury, S.; Rahman, M.Z
EPI2058302	PB1	Bangladesh	2022-Feb-23	EPI_ISL_13157288	A/duck/Bangladesh/19D1859/2022	International Centre for Diarrhoeal Disease Research (ICDDR,B)	International Centre for Diarrhoeal Disease Research (ICDDR,B)	Hossain, M.E.; Miah, M.; Puspo, JA.; Hasan, R.; Davis, C.T.; Mott, A.J.; Davis, W.; Chowdhury, S.; Rahman, M.Z
EPI2058315	PB1	Bangladesh	2022-Feb-25	EPI_ISL_13157450	A/duck/Bangladesh/18D1837/2022	International Centre for Diarrhoeal Disease Research (ICDDR,B)	International Centre for Diarrhoeal Disease Research (ICDDR,B)	Hossain, M.E.; Miah, M.; Puspo, JA.; Hasan, R.; Davis, C.T.; Mott, A.J.; Davis, W.; Chowdhury, S.; Rahman, M.Z
EPI2058347	PB1	Bangladesh	2022-Mar-06	EPI_ISL_13157454	A/duck/Bangladesh/17D1865/2022	International Centre for Diarrhoeal Disease Research (ICDDR,B)	International Centre for Diarrhoeal Disease Research (ICDDR,B)	Hossain, M.E.; Miah, M.; Puspo, JA.; Hasan, R.; Davis, C.T.; Mott, A.J.; Davis, W.; Chowdhury, S.; Rahman, M.Z
EPI2059617	PB1	Bangladesh	2022-Mar-11	EPI_ISL_13175714	A/duck/Bangladesh/18D1853/2022	International Centre for Diarrhoeal Disease Research (ICDDR,B)	International Centre for Diarrhoeal Disease Research (ICDDR,B)	Hossain, M.E.; Miah, M.; Puspo, JA.; Hasan, R.; Davis, C.T.; Mott, A.J.; Davis, W.; Chowdhury, S.; Rahman, M.Z
EPI2059625	PB1	Bangladesh	2022-Mar-11	EPI_ISL_13175715	A/chicken/Bangladesh/18B569/2022	International Centre for Diarrhoeal Disease Research (ICDDR,B)	International Centre for Diarrhoeal Disease Research (ICDDR,B)	Hossain, M.E.; Miah, M.; Puspo, JA.; Hasan, R.; Davis, C.T.; Mott, A.J.; Davis, W.; Chowdhury, S.; Rahman, M.Z
EPI2059646	PB1	Bangladesh	2022-Apr-20	EPI_ISL_13175718	A/duck/Bangladesh/19D1890/2022	International Centre for Diarrhoeal Disease Research (ICDDR,B)	International Centre for Diarrhoeal Disease Research (ICDDR,B)	Hossain, M.E.; Miah, M.; Puspo, JA.; Hasan, R.; Davis, C.T.; Mott, A.J.; Davis, W.; Chowdhury, S.; Rahman, M.Z
EPI2061041	PB1	Netherlands	2022-Apr-29	EPI_ISL_13201050	A/Lesser Black-backed Gull/Netherlands/1/2022	Erasmus Medical Center	Erasmus Medical Center
EPI2067289	PB1	United States	2022-Apr-02	EPI_ISL_13285536	A/turkey/Iowa/22-009986-001-original/2022	National Veterinary Services Laboratories - USDA	National Veterinary Services Laboratories - USDA	Chinh,Thanh;Love, Emily;Franzen,Kerrie;Killian,Mary;Koster,Leo;Lantz,Kristina;Stuber,Tod;Hicks,Jessica
EPI2067297	PB1	United States	2022-Apr-02	EPI_ISL_13285537	A/turkey/Iowa/22-009986-002-original/2022	National Veterinary Services Laboratories - USDA	National Veterinary Services Laboratories - USDA	Chinh,Thanh;Love, Emily;Franzen,Kerrie;Killian,Mary;Koster,Leo;Lantz,Kristina;Stuber,Tod;Hicks,Jessica
EPI2067305	PB1	United States	2022-Apr-01	EPI_ISL_13285538	A/turkey/Minnesota/22-009996-001-original/2022	National Veterinary Services Laboratories - USDA	National Veterinary Services Laboratories - USDA	Chinh,Thanh;Love, Emily;Franzen,Kerrie;Killian,Mary;Koster,Leo;Lantz,Kristina;Stuber,Tod;Hicks,Jessica
EPI2067313	PB1	United States	2022-Apr-02	EPI_ISL_13285539	A/turkey/Minnesota/22-009997-001-original/2022	National Veterinary Services Laboratories - USDA	National Veterinary Services Laboratories - USDA	Chinh,Thanh;Love, Emily;Franzen,Kerrie;Killian,Mary;Koster,Leo;Lantz,Kristina;Stuber,Tod;Hicks,Jessica
EPI2067321	PB1	United States	2022-Apr-02	EPI_ISL_13285540	A/turkey/Minnesota/22-009997-002-original/2022	National Veterinary Services Laboratories - USDA	National Veterinary Services Laboratories - USDA	Chinh,Thanh;Love, Emily;Franzen,Kerrie;Killian,Mary;Koster,Leo;Lantz,Kristina;Stuber,Tod;Hicks,Jessica
EPI2067329	PB1	United States	2022-Apr-02	EPI_ISL_13285541	A/turkey/Minnesota/22-009998-001-original/2022	National Veterinary Services Laboratories - USDA	National Veterinary Services Laboratories - USDA	Chinh,Thanh;Love, Emily;Franzen,Kerrie;Killian,Mary;Koster,Leo;Lantz,Kristina;Stuber,Tod;Hicks,Jessica
EPI2067337	PB1	United States	2022-Apr-02	EPI_ISL_13285542	A/turkey/Minnesota/22-009999-001-original/2022	National Veterinary Services Laboratories - USDA	National Veterinary Services Laboratories - USDA	Chinh,Thanh;Love, Emily;Franzen,Kerrie;Killian,Mary;Koster,Leo;Lantz,Kristina;Stuber,Tod;Hicks,Jessica
EPI2067345	PB1	United States	2022-Apr-03	EPI_ISL_13285543	A/turkey/Minnesota/22-010000-001-original/2022	National Veterinary Services Laboratories - USDA	National Veterinary Services Laboratories - USDA	Chinh,Thanh;Love, Emily;Franzen,Kerrie;Killian,Mary;Koster,Leo;Lantz,Kristina;Stuber,Tod;Hicks,Jessica
EPI2067360	PB1	United States	2022-Apr-02	EPI_ISL_13285548	A/turkey/Minnesota/22-009999-002-original/2022	National Veterinary Services Laboratories - USDA	National Veterinary Services Laboratories - USDA	Chinh,Thanh;Love, Emily;Franzen,Kerrie;Killian,Mary;Koster,Leo;Lantz,Kristina;Stuber,Tod;Hicks,Jessica
EPI2067368	PB1	United States	2022-Mar-29	EPI_ISL_13285549	A/pheasant/Texas/22-010008-001-original/2022	National Veterinary Services Laboratories - USDA	National Veterinary Services Laboratories - USDA	Chinh,Thanh;Love, Emily;Franzen,Kerrie;Killian,Mary;Koster,Leo;Lantz,Kristina;Stuber,Tod;Hicks,Jessica
EPI2067376	PB1	United States	2022-Mar-29	EPI_ISL_13285550	A/pheasant/Texas/22-010008-002-original/2022	National Veterinary Services Laboratories - USDA	National Veterinary Services Laboratories - USDA	Chinh,Thanh;Love, Emily;Franzen,Kerrie;Killian,Mary;Koster,Leo;Lantz,Kristina;Stuber,Tod;Hicks,Jessica
EPI2067384	PB1	United States	2022-Apr-02	EPI_ISL_13285551	A/turkey/South Dakota/22-010013-001-original/2022	National Veterinary Services Laboratories - USDA	National Veterinary Services Laboratories - USDA	Chinh,Thanh;Love, Emily;Franzen,Kerrie;Killian,Mary;Koster,Leo;Lantz,Kristina;Stuber,Tod;Hicks,Jessica
EPI2067392	PB1	United States	2022-Apr-02	EPI_ISL_13285552	A/turkey/South Dakota/22-010013-002-original/2022	National Veterinary Services Laboratories - USDA	National Veterinary Services Laboratories - USDA	Chinh,Thanh;Love, Emily;Franzen,Kerrie;Killian,Mary;Koster,Leo;Lantz,Kristina;Stuber,Tod;Hicks,Jessica
EPI2067400	PB1	United States	2022-Apr-02	EPI_ISL_13285553	A/turkey/North Dakota/22-010015-001-original/2022	National Veterinary Services Laboratories - USDA	National Veterinary Services Laboratories - USDA	Chinh,Thanh;Love, Emily;Franzen,Kerrie;Killian,Mary;Koster,Leo;Lantz,Kristina;Stuber,Tod;Hicks,Jessica
EPI2067408	PB1	United States	2022-Apr-02	EPI_ISL_13285554	A/turkey/North Dakota/22-010015-002-original/2022	National Veterinary Services Laboratories - USDA	National Veterinary Services Laboratories - USDA	Chinh,Thanh;Love, Emily;Franzen,Kerrie;Killian,Mary;Koster,Leo;Lantz,Kristina;Stuber,Tod;Hicks,Jessica
EPI2067416	PB1	United States	2022-Apr-03	EPI_ISL_13285555	A/turkey/Minnesota/22-010085-001-original/2022	National Veterinary Services Laboratories - USDA	National Veterinary Services Laboratories - USDA	Chinh,Thanh;Love, Emily;Franzen,Kerrie;Killian,Mary;Koster,Leo;Lantz,Kristina;Stuber,Tod;Hicks,Jessica
EPI2067424	PB1	United States	2022-Apr-03	EPI_ISL_13285556	A/turkey/Minnesota/22-010085-002-original/2022	National Veterinary Services Laboratories - USDA	National Veterinary Services Laboratories - USDA	Chinh,Thanh;Love, Emily;Franzen,Kerrie;Killian,Mary;Koster,Leo;Lantz,Kristina;Stuber,Tod;Hicks,Jessica
EPI2067432	PB1	United States	2022-Apr-03	EPI_ISL_13285557	A/turkey/Minnesota/22-010092-002-original/2022	National Veterinary Services Laboratories - USDA	National Veterinary Services Laboratories - USDA	Chinh,Thanh;Love, Emily;Franzen,Kerrie;Killian,Mary;Koster,Leo;Lantz,Kristina;Stuber,Tod;Hicks,Jessica
EPI2067448	PB1	United States	2022-Apr-02	EPI_ISL_13285559	A/turkey/Iowa/22-010094-001-original/2022	National Veterinary Services Laboratories - USDA	National Veterinary Services Laboratories - USDA	Chinh,Thanh;Love, Emily;Franzen,Kerrie;Killian,Mary;Koster,Leo;Lantz,Kristina;Stuber,Tod;Hicks,Jessica
EPI2067456	PB1	United States	2022-Apr-02	EPI_ISL_13285560	A/turkey/Iowa/22-010094-002-original/2022	National Veterinary Services Laboratories - USDA	National Veterinary Services Laboratories - USDA	Chinh,Thanh;Love, Emily;Franzen,Kerrie;Killian,Mary;Koster,Leo;Lantz,Kristina;Stuber,Tod;Hicks,Jessica
EPI2067464	PB1	United States	2022-Apr-01	EPI_ISL_13286627	A/turkey/Minnesota/22-009996-002-original/2022	National Veterinary Services Laboratories - USDA	National Veterinary Services Laboratories - USDA	Chinh,Thanh;Love, Emily;Franzen,Kerrie;Killian,Mary;Koster,Leo;Lantz,Kristina;Stuber,Tod;Hicks,Jessica
EPI2068309	PB1	Netherlands	2022-May-26	EPI_ISL_13300319	A/brant goose/Netherlands/22009881-002/2022	Wageningen Bioveterinary Research	Wageningen Bioveterinary Research	Beerens, Nancy; Harders, Frank; Pritz-Verschuren, Sylvia; Roose, Marit; Venema, Sandra; Germeraad, Evelien; Engelsma, Marc; Heutink, Rene
EPI2068341	PB1	Netherlands	2022-May-27	EPI_ISL_13300324	A/white stork/Netherlands/22009973-002/2022	Wageningen Bioveterinary Research	Wageningen Bioveterinary Research	Beerens, Nancy; Harders, Frank; Pritz-Verschuren, Sylvia; Roose, Marit; Venema, Sandra; Germeraad, Evelien; Engelsma, Marc; Heutink, Rene
EPI2073613	PB1	Israel	2022-Jan-18	EPI_ISL_13418526	A/Little egret/Israel/172/2022	Kimron Veterinary Institute	Kimron Veterinary Institute	Zuckerman, N.S; Mandelboim,M; Bucris,E; Morad,H; Geva,M; ZilbertzanItay,O; Bar-OrI,I; S.Fratty,I; Berkovitch,A; Lublin,A; Simanov,L; Hadas,R; Farnoushi,Y; Shkoda,I
EPI2073622	PB1	Netherlands	2022-Jun-03	EPI_ISL_13429290	A/Caspian Gull/Netherlands/4/2022	Erasmus Medical Center	Erasmus Medical Center
EPI2073630	PB1	Netherlands	2022-Jun-06	EPI_ISL_13429291	A/Sandwich Tern/Netherlands/8/2022	Erasmus Medical Center	Erasmus Medical Center
EPI2073638	PB1	Netherlands	2022-Jun-06	EPI_ISL_13429292	A/Sandwich Tern/Netherlands/5/2022	Erasmus Medical Center	Erasmus Medical Center
EPI2073646	PB1	Netherlands	2022-Jun-03	EPI_ISL_13429293	A/Black-headed gull/Netherlands/5/2022	Erasmus Medical Center	Erasmus Medical Center
EPI2073662	PB1	Netherlands	2022-Jun-04	EPI_ISL_13429295	A/Sandwich Tern/Netherlands/1/2022	Erasmus Medical Center	Erasmus Medical Center
EPI2073670	PB1	Netherlands	2022-Jun-03	EPI_ISL_13429296	A/Sandwich Tern/Netherlands/2/2022	Erasmus Medical Center	Erasmus Medical Center
EPI2073678	PB1	Netherlands	2022-Jun-03	EPI_ISL_13429297	A/Sandwich Tern/Netherlands/3/2022	Erasmus Medical Center	Erasmus Medical Center
EPI2073686	PB1	Netherlands	2022-Jun-03	EPI_ISL_13429298	A/Common Tern/Netherlands/1/2022	Erasmus Medical Center	Erasmus Medical Center
EPI2073694	PB1	Netherlands	2022-Jun-06	EPI_ISL_13429299	A/Sandwich Tern/Netherlands/6/2022	Erasmus Medical Center	Erasmus Medical Center
EPI2073702	PB1	Netherlands	2022-Jun-06	EPI_ISL_13429300	A/Sandwich Tern/Netherlands/7/2022	Erasmus Medical Center	Erasmus Medical Center
EPI2074506	PB1	United States	2022-Apr-04	EPI_ISL_13431305	A/turkey/Minnesota/22-010122-001-original/2022	National Veterinary Services Laboratories - USDA	National Veterinary Services Laboratories - USDA	Chinh,Thanh;Love, Emily;Franzen,Kerrie;Killian,Mary;Koster,Leo;Lantz,Kristina;Stuber,Tod;Hicks,Jessica
EPI2074514	PB1	United States	2022-Apr-04	EPI_ISL_13431306	A/turkey/Minnesota/22-010122-002-original/2022	National Veterinary Services Laboratories - USDA	National Veterinary Services Laboratories - USDA	Chinh,Thanh;Love, Emily;Franzen,Kerrie;Killian,Mary;Koster,Leo;Lantz,Kristina;Stuber,Tod;Hicks,Jessica
EPI2074522	PB1	United States	2022-Apr-04	EPI_ISL_13431307	A/turkey/Minnesota/22-010123-001-original/2022	National Veterinary Services Laboratories - USDA	National Veterinary Services Laboratories - USDA	Chinh,Thanh;Love, Emily;Franzen,Kerrie;Killian,Mary;Koster,Leo;Lantz,Kristina;Stuber,Tod;Hicks,Jessica
EPI2074530	PB1	United States	2022-Apr-04	EPI_ISL_13431308	A/turkey/Minnesota/22-010123-004-original/2022	National Veterinary Services Laboratories - USDA	National Veterinary Services Laboratories - USDA	Chinh,Thanh;Love, Emily;Franzen,Kerrie;Killian,Mary;Koster,Leo;Lantz,Kristina;Stuber,Tod;Hicks,Jessica
EPI2074538	PB1	United States	2022-Apr-04	EPI_ISL_13431309	A/turkey/Minnesota/22-010124-001-original/2022	National Veterinary Services Laboratories - USDA	National Veterinary Services Laboratories - USDA	Chinh,Thanh;Love, Emily;Franzen,Kerrie;Killian,Mary;Koster,Leo;Lantz,Kristina;Stuber,Tod;Hicks,Jessica
EPI2074546	PB1	United States	2022-Apr-04	EPI_ISL_13431310	A/turkey/Minnesota/22-010124-002-original/2022	National Veterinary Services Laboratories - USDA	National Veterinary Services Laboratories - USDA	Chinh,Thanh;Love, Emily;Franzen,Kerrie;Killian,Mary;Koster,Leo;Lantz,Kristina;Stuber,Tod;Hicks,Jessica
EPI2074554	PB1	United States	2022-Apr-04	EPI_ISL_13431311	A/turkey/Minnesota/22-010125-001-original/2022	National Veterinary Services Laboratories - USDA	National Veterinary Services Laboratories - USDA	Chinh,Thanh;Love, Emily;Franzen,Kerrie;Killian,Mary;Koster,Leo;Lantz,Kristina;Stuber,Tod;Hicks,Jessica
EPI2074562	PB1	United States	2022-Apr-04	EPI_ISL_13431312	A/turkey/Minnesota/22-010125-002-original/2022	National Veterinary Services Laboratories - USDA	National Veterinary Services Laboratories - USDA	Chinh,Thanh;Love, Emily;Franzen,Kerrie;Killian,Mary;Koster,Leo;Lantz,Kristina;Stuber,Tod;Hicks,Jessica
EPI2074570	PB1	United States	2022-Apr-04	EPI_ISL_13431313	A/turkey/Minnesota/22-010126-001-original/2022	National Veterinary Services Laboratories - USDA	National Veterinary Services Laboratories - USDA	Chinh,Thanh;Love, Emily;Franzen,Kerrie;Killian,Mary;Koster,Leo;Lantz,Kristina;Stuber,Tod;Hicks,Jessica
EPI2074578	PB1	United States	2022-Apr-04	EPI_ISL_13431314	A/turkey/Minnesota/22-010126-002-original/2022	National Veterinary Services Laboratories - USDA	National Veterinary Services Laboratories - USDA	Chinh,Thanh;Love, Emily;Franzen,Kerrie;Killian,Mary;Koster,Leo;Lantz,Kristina;Stuber,Tod;Hicks,Jessica
EPI2074586	PB1	United States	2022-Apr-04	EPI_ISL_13431688	A/turkey/Minnesota/22-010127-001-original/2022	National Veterinary Services Laboratories - USDA	National Veterinary Services Laboratories - USDA	Chinh,Thanh;Love, Emily;Franzen,Kerrie;Killian,Mary;Koster,Leo;Lantz,Kristina;Stuber,Tod;Hicks,Jessica
EPI2074594	PB1	United States	2022-Apr-04	EPI_ISL_13431689	A/turkey/Minnesota/22-010127-002-original/2022	National Veterinary Services Laboratories - USDA	National Veterinary Services Laboratories - USDA	Chinh,Thanh;Love, Emily;Franzen,Kerrie;Killian,Mary;Koster,Leo;Lantz,Kristina;Stuber,Tod;Hicks,Jessica
EPI2074602	PB1	United States	2022-Apr-04	EPI_ISL_13431690	A/turkey/Iowa/22-010132-001-original/2022	National Veterinary Services Laboratories - USDA	National Veterinary Services Laboratories - USDA	Chinh,Thanh;Love, Emily;Franzen,Kerrie;Killian,Mary;Koster,Leo;Lantz,Kristina;Stuber,Tod;Hicks,Jessica
EPI2074610	PB1	United States	2022-Apr-04	EPI_ISL_13431691	A/turkey/Iowa/22-010132-002-original/2022	National Veterinary Services Laboratories - USDA	National Veterinary Services Laboratories - USDA	Chinh,Thanh;Love, Emily;Franzen,Kerrie;Killian,Mary;Koster,Leo;Lantz,Kristina;Stuber,Tod;Hicks,Jessica
EPI2074618	PB1	United States	2022-Apr-04	EPI_ISL_13431692	A/turkey/South Dakota/22-010135-001-original/2022	National Veterinary Services Laboratories - USDA	National Veterinary Services Laboratories - USDA	Chinh,Thanh;Love, Emily;Franzen,Kerrie;Killian,Mary;Koster,Leo;Lantz,Kristina;Stuber,Tod;Hicks,Jessica
EPI2074626	PB1	United States	2022-Apr-04	EPI_ISL_13431693	A/turkey/South Dakota/22-010135-002-original/2022	National Veterinary Services Laboratories - USDA	National Veterinary Services Laboratories - USDA	Chinh,Thanh;Love, Emily;Franzen,Kerrie;Killian,Mary;Koster,Leo;Lantz,Kristina;Stuber,Tod;Hicks,Jessica
EPI2074634	PB1	United States	2022-Apr-04	EPI_ISL_13431694	A/turkey/South Dakota/22-010137-001-original/2022	National Veterinary Services Laboratories - USDA	National Veterinary Services Laboratories - USDA	Chinh,Thanh;Love, Emily;Franzen,Kerrie;Killian,Mary;Koster,Leo;Lantz,Kristina;Stuber,Tod;Hicks,Jessica
EPI2074642	PB1	United States	2022-Apr-04	EPI_ISL_13431695	A/turkey/South Dakota/22-010137-002-original/2022	National Veterinary Services Laboratories - USDA	National Veterinary Services Laboratories - USDA	Chinh,Thanh;Love, Emily;Franzen,Kerrie;Killian,Mary;Koster,Leo;Lantz,Kristina;Stuber,Tod;Hicks,Jessica
EPI2074650	PB1	United States	2022-Apr-04	EPI_ISL_13431696	A/turkey/South Dakota/22-010138-001-original/2022	National Veterinary Services Laboratories - USDA	National Veterinary Services Laboratories - USDA	Chinh,Thanh;Love, Emily;Franzen,Kerrie;Killian,Mary;Koster,Leo;Lantz,Kristina;Stuber,Tod;Hicks,Jessica
EPI2074658	PB1	United States	2022-Apr-04	EPI_ISL_13431697	A/turkey/South Dakota/22-010138-002-original/2022	National Veterinary Services Laboratories - USDA	National Veterinary Services Laboratories - USDA	Chinh,Thanh;Love, Emily;Franzen,Kerrie;Killian,Mary;Koster,Leo;Lantz,Kristina;Stuber,Tod;Hicks,Jessica
EPI2074762	PB1	United States	2022-Mar-31	EPI_ISL_13432776	A/chicken/Wyoming/22-010157-002-original/2022	National Veterinary Services Laboratories - USDA	National Veterinary Services Laboratories - USDA	Chinh,Thanh;Love, Emily;Franzen,Kerrie;Killian,Mary;Koster,Leo;Lantz,Kristina;Stuber,Tod;Hicks,Jessica
EPI2074770	PB1	United States	2022-Apr-04	EPI_ISL_13432788	A/guinea fowl/Maine/22-010181-001-original/2022	National Veterinary Services Laboratories - USDA	National Veterinary Services Laboratories - USDA	Chinh,Thanh;Love, Emily;Franzen,Kerrie;Killian,Mary;Koster,Leo;Lantz,Kristina;Stuber,Tod;Hicks,Jessica
EPI2074778	PB1	United States	2022-Apr-04	EPI_ISL_13432800	A/goose/Maine/22-010181-002-original/2022	National Veterinary Services Laboratories - USDA	National Veterinary Services Laboratories - USDA	Chinh,Thanh;Love, Emily;Franzen,Kerrie;Killian,Mary;Koster,Leo;Lantz,Kristina;Stuber,Tod;Hicks,Jessica
EPI2074786	PB1	United States	2022-Apr-04	EPI_ISL_13432814	A/chicken/New York/22-010200-002-original/2022	National Veterinary Services Laboratories - USDA	National Veterinary Services Laboratories - USDA	Chinh,Thanh;Love, Emily;Franzen,Kerrie;Killian,Mary;Koster,Leo;Lantz,Kristina;Stuber,Tod;Hicks,Jessica
EPI2074794	PB1	United States	2022-Apr-04	EPI_ISL_13432826	A/guinea fowl/New York/22-010200-003-original/2022	National Veterinary Services Laboratories - USDA	National Veterinary Services Laboratories - USDA	Chinh,Thanh;Love, Emily;Franzen,Kerrie;Killian,Mary;Koster,Leo;Lantz,Kristina;Stuber,Tod;Hicks,Jessica
EPI2074802	PB1	United States	2022-Apr-04	EPI_ISL_13432838	A/turkey/Missouri/22-010296-001-original/2022	National Veterinary Services Laboratories - USDA	National Veterinary Services Laboratories - USDA	Chinh,Thanh;Love, Emily;Franzen,Kerrie;Killian,Mary;Koster,Leo;Lantz,Kristina;Stuber,Tod;Hicks,Jessica
EPI2074810	PB1	United States	2022-Apr-04	EPI_ISL_13432849	A/chicken/North Carolina/22-010298-001-original/2022	National Veterinary Services Laboratories - USDA	National Veterinary Services Laboratories - USDA	Chinh,Thanh;Love, Emily;Franzen,Kerrie;Killian,Mary;Koster,Leo;Lantz,Kristina;Stuber,Tod;Hicks,Jessica
EPI2074818	PB1	United States	2022-Apr-04	EPI_ISL_13432861	A/chicken/North Carolina/22-010298-002-original/2022	National Veterinary Services Laboratories - USDA	National Veterinary Services Laboratories - USDA	Chinh,Thanh;Love, Emily;Franzen,Kerrie;Killian,Mary;Koster,Leo;Lantz,Kristina;Stuber,Tod;Hicks,Jessica
EPI2074826	PB1	United States	2022-Apr-04	EPI_ISL_13433340	A/chicken/North Carolina/22-010299-002-original/2022	National Veterinary Services Laboratories - USDA	National Veterinary Services Laboratories - USDA	Chinh,Thanh;Love, Emily;Franzen,Kerrie;Killian,Mary;Koster,Leo;Lantz,Kristina;Stuber,Tod;Hicks,Jessica
EPI2074834	PB1	United States	2022-Apr-04	EPI_ISL_13433352	A/turkey/Minnesota/22-010312-001-original/2022	National Veterinary Services Laboratories - USDA	National Veterinary Services Laboratories - USDA	Chinh,Thanh;Love, Emily;Franzen,Kerrie;Killian,Mary;Koster,Leo;Lantz,Kristina;Stuber,Tod;Hicks,Jessica
EPI2074842	PB1	United States	2022-Apr-04	EPI_ISL_13433365	A/turkey/Minnesota/22-010312-004-original/2022	National Veterinary Services Laboratories - USDA	National Veterinary Services Laboratories - USDA	Chinh,Thanh;Love, Emily;Franzen,Kerrie;Killian,Mary;Koster,Leo;Lantz,Kristina;Stuber,Tod;Hicks,Jessica
EPI2074850	PB1	United States	2022-Apr-04	EPI_ISL_13433376	A/chicken/New York/22-010321-001-original/2022	National Veterinary Services Laboratories - USDA	National Veterinary Services Laboratories - USDA	Chinh,Thanh;Love, Emily;Franzen,Kerrie;Killian,Mary;Koster,Leo;Lantz,Kristina;Stuber,Tod;Hicks,Jessica
EPI2074858	PB1	United States	2022-Apr-04	EPI_ISL_13433388	A/chicken/New York/22-010321-002-original/2022	National Veterinary Services Laboratories - USDA	National Veterinary Services Laboratories - USDA	Chinh,Thanh;Love, Emily;Franzen,Kerrie;Killian,Mary;Koster,Leo;Lantz,Kristina;Stuber,Tod;Hicks,Jessica
EPI2074866	PB1	United States	2022-Apr-04	EPI_ISL_13433400	A/domestic duck/New York/22-010321-003-original/2022	National Veterinary Services Laboratories - USDA	National Veterinary Services Laboratories - USDA	Chinh,Thanh;Love, Emily;Franzen,Kerrie;Killian,Mary;Koster,Leo;Lantz,Kristina;Stuber,Tod;Hicks,Jessica
EPI2074874	PB1	United States	2022-Apr-05	EPI_ISL_13433412	A/chicken/Wisconsin/22-010325-001-original/2022	National Veterinary Services Laboratories - USDA	National Veterinary Services Laboratories - USDA	Chinh,Thanh;Love, Emily;Franzen,Kerrie;Killian,Mary;Koster,Leo;Lantz,Kristina;Stuber,Tod;Hicks,Jessica
EPI2074882	PB1	United States	2022-Apr-05	EPI_ISL_13433423	A/turkey/Wisconsin/22-010325-003-original/2022	National Veterinary Services Laboratories - USDA	National Veterinary Services Laboratories - USDA	Chinh,Thanh;Love, Emily;Franzen,Kerrie;Killian,Mary;Koster,Leo;Lantz,Kristina;Stuber,Tod;Hicks,Jessica
EPI2074890	PB1	United States	2022-Apr-04	EPI_ISL_13433435	A/turkey/South Dakota/22-010346-001-original/2022	National Veterinary Services Laboratories - USDA	National Veterinary Services Laboratories - USDA	Chinh,Thanh;Love, Emily;Franzen,Kerrie;Killian,Mary;Koster,Leo;Lantz,Kristina;Stuber,Tod;Hicks,Jessica
EPI2074898	PB1	United States	2022-Apr-04	EPI_ISL_13433447	A/turkey/South Dakota/22-010346-002-original/2022	National Veterinary Services Laboratories - USDA	National Veterinary Services Laboratories - USDA	Chinh,Thanh;Love, Emily;Franzen,Kerrie;Killian,Mary;Koster,Leo;Lantz,Kristina;Stuber,Tod;Hicks,Jessica
EPI2074906	PB1	United States	2022-Mar-31	EPI_ISL_13434393	A/chicken/Wyoming/22-010378-001-original/2022	National Veterinary Services Laboratories - USDA	National Veterinary Services Laboratories - USDA	Chinh,Thanh;Love, Emily;Franzen,Kerrie;Killian,Mary;Koster,Leo;Lantz,Kristina;Stuber,Tod;Hicks,Jessica
EPI2074914	PB1	United States	2022-Apr-05	EPI_ISL_13434407	A/chicken/Montana/22-010445-001-original/2022	National Veterinary Services Laboratories - USDA	National Veterinary Services Laboratories - USDA	Chinh,Thanh;Love, Emily;Franzen,Kerrie;Killian,Mary;Koster,Leo;Lantz,Kristina;Stuber,Tod;Hicks,Jessica
EPI2074922	PB1	United States	2022-Apr-05	EPI_ISL_13434418	A/chicken/Montana/22-010445-003-original/2022	National Veterinary Services Laboratories - USDA	National Veterinary Services Laboratories - USDA	Chinh,Thanh;Love, Emily;Franzen,Kerrie;Killian,Mary;Koster,Leo;Lantz,Kristina;Stuber,Tod;Hicks,Jessica
EPI2074930	PB1	United States	2022-Apr-06	EPI_ISL_13434430	A/turkey/North Carolina/22-010448-001-original/2022	National Veterinary Services Laboratories - USDA	National Veterinary Services Laboratories - USDA	Chinh,Thanh;Love, Emily;Franzen,Kerrie;Killian,Mary;Koster,Leo;Lantz,Kristina;Stuber,Tod;Hicks,Jessica
EPI2074938	PB1	United States	2022-Apr-06	EPI_ISL_13434442	A/turkey/North Carolina/22-010448-003-original/2022	National Veterinary Services Laboratories - USDA	National Veterinary Services Laboratories - USDA	Chinh,Thanh;Love, Emily;Franzen,Kerrie;Killian,Mary;Koster,Leo;Lantz,Kristina;Stuber,Tod;Hicks,Jessica
EPI2074946	PB1	United States	2022-Apr-06	EPI_ISL_13434454	A/Cascade duck/Montana/22-010454-001-original/2022	National Veterinary Services Laboratories - USDA	National Veterinary Services Laboratories - USDA	Chinh,Thanh;Love, Emily;Franzen,Kerrie;Killian,Mary;Koster,Leo;Lantz,Kristina;Stuber,Tod;Hicks,Jessica
EPI2074954	PB1	United States	2022-Apr-06	EPI_ISL_13434466	A/Cascade duck/Montana/22-010454-003-original/2022	National Veterinary Services Laboratories - USDA	National Veterinary Services Laboratories - USDA	Chinh,Thanh;Love, Emily;Franzen,Kerrie;Killian,Mary;Koster,Leo;Lantz,Kristina;Stuber,Tod;Hicks,Jessica
EPI2074962	PB1	United States	2022-Apr-05	EPI_ISL_13434477	A/turkey/Minnesota/22-010463-002-original/2022	National Veterinary Services Laboratories - USDA	National Veterinary Services Laboratories - USDA	Chinh,Thanh;Love, Emily;Franzen,Kerrie;Killian,Mary;Koster,Leo;Lantz,Kristina;Stuber,Tod;Hicks,Jessica
EPI2074970	PB1	United States	2022-Apr-05	EPI_ISL_13434489	A/turkey/Minnesota/22-010464-001-original/2022	National Veterinary Services Laboratories - USDA	National Veterinary Services Laboratories - USDA	Chinh,Thanh;Love, Emily;Franzen,Kerrie;Killian,Mary;Koster,Leo;Lantz,Kristina;Stuber,Tod;Hicks,Jessica
EPI2074978	PB1	United States	2022-Apr-05	EPI_ISL_13434551	A/turkey/Minnesota/22-010464-002-original/2022	National Veterinary Services Laboratories - USDA	National Veterinary Services Laboratories - USDA	Chinh,Thanh;Love, Emily;Franzen,Kerrie;Killian,Mary;Koster,Leo;Lantz,Kristina;Stuber,Tod;Hicks,Jessica
EPI2076236	PB1	Israel	2022-Jan-09	EPI_ISL_13477015	A/chicken/Israel/88/2022	Kimron Veterinary Institute	Kimron Veterinary Institute	Shkoda,I; Lublin,A; Simanov,L; Hadas,R; Farnoushi,Y; Berkovitch,A; Bucris,E; Morad,H; Geva,M; ZilbertzanItay,O; Bar-OrI,I; S.Fratty,I; Mandelboim,M; Zuckerman, N.S
EPI2077981	PB1	Belgium	2022-Jun-04	EPI_ISL_13514370	A/Thalasseus sandvicensis/Belgium/7473_0009/2022	Sciensano - Animal Infectious Diseases	Sciensano, Department of Animal Infectious Diseases	Van Borm, Steven; Roupie, Virginie; Lambrecht, Benedicte; Mathijs, Elisabeth; Steensels, Mieke
EPI2077989	PB1	Belgium	2022-Jun-20	EPI_ISL_13514375	A/Gallus gallus/Belgium/8092_0002/2022	Sciensano - Animal Infectious Diseases	Sciensano, Department of Animal Infectious Diseases	Van Borm, Steven; Roupie, Virginie; Lambrecht, Benedicte; Mathijs, Elisabeth; Steensels, Mieke
EPI2078352	PB1	France	2022-May-11	EPI_ISL_13519451	A/gull/France/22P015977/2022	Anses (Ploufragan-Plouzané)	ANSES Agence Nationale De Securite Sanitaire De L’alimentation
EPI373001	PB1	Egypt	2007-Jan-01	EPI_ISL_120301	A/chicken/Egypt/9402-NAMRU3/2007	U.S. Naval Medical Research Unit No.3	Centers for Disease Control and Prevention	Younan, M.; Poh, M.K.; Elassal, E.; Simpson, N.; Jones, J.; ElBadry, M.A.; Naguib, A.;Saied, I.; Kandeel, A.; Cornelius, C.
EPI2073527	PB1	Netherlands	2022-May-26	EPI_ISL_13399697	A/Greylag Goose/Netherlands/3/2022	Erasmus Medical Center	Erasmus Medical Center
EPI376253	PB1	China	2008-Jun-06	EPI_ISL_121416	A/chicken/Sheny/0606/2008			Zhang,Y.; Sun,Y.; Sun,H.; Pu,J.; Bi,Y.; Shi,Y.; Lu,X.; Li,J.; Zhu,Q.; Gao,G.F.; Yang,H.; Liu,J.
EPI493443	PB1	Egypt	2013-Jan-31	EPI_ISL_151969	A/chicken/Egypt/M7217B/2013			Kayali,G.; El-Shesheny,R.; Kandeil,A.M.; Webby,R.J.; Kutkat,M.A.; Ali,M.A.
EPI506245	PB1	Lao, People's Democratic Republic	2006-Jan-01	EPI_ISL_156306	A/duck/Laos/3295/2006			Boltz,D.; Douangngeun,B.; Phommachanh,P.; Sinthasak,S.; Mondry,R.; Obert,C.; Seiler,P.; Keating,R.; Suzuki,Y.; Hiramatsu,H.; Govorkova,E.; Webster,R.
EPI359857	PB1	Korea, Republic of	2011-Feb-01	EPI_ISL_108436	A/common Ketrel/Korea/Q197/2011			Kim,H.R.; Lee,Y.J.; Park,C.K.; Oem,J.K.; Lee,O.S.; Kang,H.M.; Choi,J.G.; Bae,Y.C.
EPI359859	PB1	Korea, Republic of	2011-Jan-01	EPI_ISL_108432	A/white fronted goose/Korea/Q27/2011			Kim,H.R.; Lee,Y.J.; Park,C.K.; Oem,J.K.; Lee,O.S.; Kang,H.M.; Choi,J.G.; Bae,Y.C.
EPI359831	PB1	Korea, Republic of	2011-Jan-01	EPI_ISL_108438	A/quail/Korea/GC395/2011			Kim,H.R.; Lee,Y.J.; Park,C.K.; Oem,J.K.; Lee,O.S.; Kang,H.M.; Choi,J.G.; Bae,Y.C.
EPI359854	PB1	Korea, Republic of	2011-Jan-01	EPI_ISL_108426	A/pheasant/Korea/PT411/2011			Kim,H.R.; Lee,Y.J.; Park,C.K.; Oem,J.K.; Lee,O.S.; Kang,H.M.; Choi,J.G.; Bae,Y.C.
EPI359821	PB1	Korea, Republic of	2011-Jan-01	EPI_ISL_108433	A/whooper swan/Korea/Q28/2011			Kim,H.R.; Lee,Y.J.; Park,C.K.; Oem,J.K.; Lee,O.S.; Kang,H.M.; Choi,J.G.; Bae,Y.C.
EPI359855	PB1	Korea, Republic of	2011-Feb-01	EPI_ISL_108423	A/turkey/Korea/DDC518/2011			Kim,H.R.; Lee,Y.J.; Park,C.K.; Oem,J.K.; Lee,O.S.; Kang,H.M.; Choi,J.G.; Bae,Y.C.
EPI360023	PB1	Cambodia	2011-Jul-14	EPI_ISL_108505	A/heron/Cambodia/TM068/2011			Buchy,P.
EPI360033	PB1	Cambodia	2011-Jul-14	EPI_ISL_108507	A/marabou stork/Cambodia/TM068/2011			Buchy,P.
EPI359825	PB1	Korea, Republic of	2011-Jan-01	EPI_ISL_108434	A/eurasian eagle owl/Korea/Q133/2011			Kim,H.R.; Lee,Y.J.; Park,C.K.; Oem,J.K.; Lee,O.S.; Kang,H.M.; Choi,J.G.; Bae,Y.C.
EPI359826	PB1	Korea, Republic of	2011-Jan-01	EPI_ISL_108419	A/wild bird/Korea/IS18/2011			Kim,H.R.; Lee,Y.J.; Park,C.K.; Oem,J.K.; Lee,O.S.; Kang,H.M.; Choi,J.G.; Bae,Y.C.
EPI359833	PB1	Korea, Republic of	2011-Feb-01	EPI_ISL_108416	A/eurasian eagle owl/Korea/Q182/2011			Kim,H.R.; Lee,Y.J.; Park,C.K.; Oem,J.K.; Lee,O.S.; Kang,H.M.; Choi,J.G.; Bae,Y.C.
EPI359819	PB1	Korea, Republic of	2011-Feb-01	EPI_ISL_108414	A/eurasian eagle owl/Korea/Q178/2011			Kim,H.R.; Lee,Y.J.; Park,C.K.; Oem,J.K.; Lee,O.S.; Kang,H.M.; Choi,J.G.; Bae,Y.C.
EPI359858	PB1	Korea, Republic of	2011-Feb-01	EPI_ISL_108413	A/eurasian eagle owl/Korea/Q196/2011			Kim,H.R.; Lee,Y.J.; Park,C.K.; Oem,J.K.; Lee,O.S.; Kang,H.M.; Choi,J.G.; Bae,Y.C.
EPI2074754	PB1	United States	2022-Mar-31	EPI_ISL_13432764	A/chicken/Wyoming/22-010157-001-original/2022	National Veterinary Services Laboratories - USDA	National Veterinary Services Laboratories - USDA	Chinh,Thanh;Love, Emily;Franzen,Kerrie;Killian,Mary;Koster,Leo;Lantz,Kristina;Stuber,Tod;Hicks,Jessica
EPI2074746	PB1	United States	2022-Mar-31	EPI_ISL_13432752	A/chicken/Nebraska/22-010155-001-original/2022	National Veterinary Services Laboratories - USDA	National Veterinary Services Laboratories - USDA	Chinh,Thanh;Love, Emily;Franzen,Kerrie;Killian,Mary;Koster,Leo;Lantz,Kristina;Stuber,Tod;Hicks,Jessica
EPI2074738	PB1	United States	2022-Apr-04	EPI_ISL_13432612	A/turkey/North Carolina/22-010146-002-original/2022	National Veterinary Services Laboratories - USDA	National Veterinary Services Laboratories - USDA	Chinh,Thanh;Love, Emily;Franzen,Kerrie;Killian,Mary;Koster,Leo;Lantz,Kristina;Stuber,Tod;Hicks,Jessica
EPI2074730	PB1	United States	2022-Apr-04	EPI_ISL_13432611	A/turkey/North Carolina/22-010146-001-original/2022	National Veterinary Services Laboratories - USDA	National Veterinary Services Laboratories - USDA	Chinh,Thanh;Love, Emily;Franzen,Kerrie;Killian,Mary;Koster,Leo;Lantz,Kristina;Stuber,Tod;Hicks,Jessica
EPI2074722	PB1	United States	2022-Mar-31	EPI_ISL_13432610	A/turkey/North Carolina/22-010145-002-original/2022	National Veterinary Services Laboratories - USDA	National Veterinary Services Laboratories - USDA	Chinh,Thanh;Love, Emily;Franzen,Kerrie;Killian,Mary;Koster,Leo;Lantz,Kristina;Stuber,Tod;Hicks,Jessica
EPI2074714	PB1	United States	2022-Mar-31	EPI_ISL_13432609	A/turkey/North Carolina/22-010145-001-original/2022	National Veterinary Services Laboratories - USDA	National Veterinary Services Laboratories - USDA	Chinh,Thanh;Love, Emily;Franzen,Kerrie;Killian,Mary;Koster,Leo;Lantz,Kristina;Stuber,Tod;Hicks,Jessica
EPI2074706	PB1	United States	2022-Mar-31	EPI_ISL_13432608	A/turkey/North Carolina/22-010144-002-original/2022	National Veterinary Services Laboratories - USDA	National Veterinary Services Laboratories - USDA	Chinh,Thanh;Love, Emily;Franzen,Kerrie;Killian,Mary;Koster,Leo;Lantz,Kristina;Stuber,Tod;Hicks,Jessica
EPI2074698	PB1	United States	2022-Mar-31	EPI_ISL_13432607	A/turkey/North Carolina/22-010144-001-original/2022	National Veterinary Services Laboratories - USDA	National Veterinary Services Laboratories - USDA	Chinh,Thanh;Love, Emily;Franzen,Kerrie;Killian,Mary;Koster,Leo;Lantz,Kristina;Stuber,Tod;Hicks,Jessica
EPI2074690	PB1	United States	2022-Apr-04	EPI_ISL_13432606	A/turkey/Missouri/22-010142-001-original/2022	National Veterinary Services Laboratories - USDA	National Veterinary Services Laboratories - USDA	Chinh,Thanh;Love, Emily;Franzen,Kerrie;Killian,Mary;Koster,Leo;Lantz,Kristina;Stuber,Tod;Hicks,Jessica
EPI2074682	PB1	United States	2022-Apr-04	EPI_ISL_13432605	A/chicken/North Dakota/22-010141-001-original/2022	National Veterinary Services Laboratories - USDA	National Veterinary Services Laboratories - USDA	Chinh,Thanh;Love, Emily;Franzen,Kerrie;Killian,Mary;Koster,Leo;Lantz,Kristina;Stuber,Tod;Hicks,Jessica
EPI2074674	PB1	United States	2022-Apr-04	EPI_ISL_13432604	A/turkey/South Dakota/22-010139-002-original/2022	National Veterinary Services Laboratories - USDA	National Veterinary Services Laboratories - USDA	Chinh,Thanh;Love, Emily;Franzen,Kerrie;Killian,Mary;Koster,Leo;Lantz,Kristina;Stuber,Tod;Hicks,Jessica
EPI2074666	PB1	United States	2022-Apr-04	EPI_ISL_13432603	A/turkey/South Dakota/22-010139-001-original/2022	National Veterinary Services Laboratories - USDA	National Veterinary Services Laboratories - USDA	Chinh,Thanh;Love, Emily;Franzen,Kerrie;Killian,Mary;Koster,Leo;Lantz,Kristina;Stuber,Tod;Hicks,Jessica
EPI2067121	PB1	United States	2022-Apr-01	EPI_ISL_13285246	A/chicken/Iowa/22-009985-001-original/2022	National Veterinary Services Laboratories - USDA	National Veterinary Services Laboratories - USDA	Chinh,Thanh;Love, Emily;Franzen,Kerrie;Killian,Mary;Koster,Leo;Lantz,Kristina;Stuber,Tod;Hicks,Jessica
EPI2067113	PB1	United States	2022-Mar-29	EPI_ISL_13285245	A/pheasant/Texas/22-009984-001-original/2022	National Veterinary Services Laboratories - USDA	National Veterinary Services Laboratories - USDA	Chinh,Thanh;Love, Emily;Franzen,Kerrie;Killian,Mary;Koster,Leo;Lantz,Kristina;Stuber,Tod;Hicks,Jessica
EPI2067105	PB1	United States	2022-Mar-31	EPI_ISL_13285244	A/turkey/North Carolina/22-009983-008-original/2022	National Veterinary Services Laboratories - USDA	National Veterinary Services Laboratories - USDA	Chinh,Thanh;Love, Emily;Franzen,Kerrie;Killian,Mary;Koster,Leo;Lantz,Kristina;Stuber,Tod;Hicks,Jessica
EPI2067097	PB1	United States	2022-Mar-31	EPI_ISL_13285243	A/turkey/North Carolina/22-009983-007-original/2022	National Veterinary Services Laboratories - USDA	National Veterinary Services Laboratories - USDA	Chinh,Thanh;Love, Emily;Franzen,Kerrie;Killian,Mary;Koster,Leo;Lantz,Kristina;Stuber,Tod;Hicks,Jessica
EPI2067089	PB1	United States	2022-Mar-31	EPI_ISL_13285242	A/turkey/North Carolina/22-009982-002-original/2022	National Veterinary Services Laboratories - USDA	National Veterinary Services Laboratories - USDA	Chinh,Thanh;Love, Emily;Franzen,Kerrie;Killian,Mary;Koster,Leo;Lantz,Kristina;Stuber,Tod;Hicks,Jessica
EPI2067081	PB1	United States	2022-Mar-31	EPI_ISL_13285241	A/turkey/North Carolina/22-009982-001-original/2022	National Veterinary Services Laboratories - USDA	National Veterinary Services Laboratories - USDA	Chinh,Thanh;Love, Emily;Franzen,Kerrie;Killian,Mary;Koster,Leo;Lantz,Kristina;Stuber,Tod;Hicks,Jessica
EPI2067073	PB1	United States	2022-Mar-31	EPI_ISL_13285240	A/turkey/North Carolina/22-009981-004-original/2022	National Veterinary Services Laboratories - USDA	National Veterinary Services Laboratories - USDA	Chinh,Thanh;Love, Emily;Franzen,Kerrie;Killian,Mary;Koster,Leo;Lantz,Kristina;Stuber,Tod;Hicks,Jessica
EPI2067065	PB1	United States	2022-Mar-31	EPI_ISL_13285239	A/turkey/North Carolina/22-009981-001-original/2022	National Veterinary Services Laboratories - USDA	National Veterinary Services Laboratories - USDA	Chinh,Thanh;Love, Emily;Franzen,Kerrie;Killian,Mary;Koster,Leo;Lantz,Kristina;Stuber,Tod;Hicks,Jessica
EPI2067057	PB1	United States	2022-Apr-01	EPI_ISL_13285238	A/turkey/South Dakota/22-009980-002-original/2022	National Veterinary Services Laboratories - USDA	National Veterinary Services Laboratories - USDA	Chinh,Thanh;Love, Emily;Franzen,Kerrie;Killian,Mary;Koster,Leo;Lantz,Kristina;Stuber,Tod;Hicks,Jessica
EPI2067049	PB1	United States	2022-Apr-01	EPI_ISL_13285237	A/turkey/South Dakota/22-009980-001-original/2022	National Veterinary Services Laboratories - USDA	National Veterinary Services Laboratories - USDA	Chinh,Thanh;Love, Emily;Franzen,Kerrie;Killian,Mary;Koster,Leo;Lantz,Kristina;Stuber,Tod;Hicks,Jessica
EPI348851	PB1	Vietnam	2010-Jun-30	EPI_ISL_100271	A/duck/Vietnam/NCVD-433/2010	National Institute of Hygiene and Epidemiology	Centers for Disease Control and Prevention	Davis,Todd; Rivailler,Pierre; Nguyen,Tung
EPI348914	PB1	Vietnam	2010-Mar-29	EPI_ISL_100270	A/duck/Vietnam/NCVD-472/2010	National Institute of Hygiene and Epidemiology	Centers for Disease Control and Prevention	Davis,Todd; Rivailler,Pierre; Nguyen,Tung
EPI348893	PB1	Vietnam	2010-Nov-22	EPI_ISL_100267	A/duck/Vietnam/NCVD-461/2010	National Institute of Hygiene and Epidemiology	Centers for Disease Control and Prevention	Davis,Todd; Rivailler,Pierre; Nguyen,Tung
EPI348886	PB1	Vietnam	2010-Nov-22	EPI_ISL_100266	A/duck/Vietnam/NCVD-460/2010	National Institute of Hygiene and Epidemiology	Centers for Disease Control and Prevention	Davis,Todd; Rivailler,Pierre; Nguyen,Tung
EPI348879	PB1	Vietnam	2010-Nov-22	EPI_ISL_100265	A/chicken/Vietnam/NCVD-459/2010	National Institute of Hygiene and Epidemiology	Centers for Disease Control and Prevention	Davis,Todd; Rivailler,Pierre; Nguyen,Tung
EPI348872	PB1	Vietnam	2010-Nov-16	EPI_ISL_100264	A/duck/Vietnam/NCVD-457/2010	National Institute of Hygiene and Epidemiology	Centers for Disease Control and Prevention	Davis,Todd; Rivailler,Pierre; Nguyen,Tung
EPI348865	PB1	Vietnam	2010-Nov-16	EPI_ISL_100263	A/duck/Vietnam/NCVD-456/2010	National Institute of Hygiene and Epidemiology	Centers for Disease Control and Prevention	Davis,Todd; Rivailler,Pierre; Nguyen,Tung
EPI348858	PB1	Vietnam	2010-Oct-04	EPI_ISL_100262	A/duck/Vietnam/NCVD-449/2010	National Institute of Hygiene and Epidemiology	Centers for Disease Control and Prevention	Davis,Todd; Rivailler,Pierre; Nguyen,Tung
EPI348837	PB1	Vietnam	2010-Mar-04	EPI_ISL_100260	A/duck/Vietnam/NCVD-430/2010	National Institute of Hygiene and Epidemiology	Centers for Disease Control and Prevention	Davis,Todd; Rivailler,Pierre; Nguyen,Tung
EPI348830	PB1	Vietnam	2010-Feb-25	EPI_ISL_100259	A/chicken/Vietnam/NCVD-429/2010	National Institute of Hygiene and Epidemiology	Centers for Disease Control and Prevention	Davis,Todd; Rivailler,Pierre; Nguyen,Tung
EPI348823	PB1	Vietnam	2010-Feb-25	EPI_ISL_100258	A/chicken/Vietnam/NCVD-428/2010	National Institute of Hygiene and Epidemiology	Centers for Disease Control and Prevention	Davis,Todd; Rivailler,Pierre; Nguyen,Tung
EPI348816	PB1	Vietnam	2010-Feb-23	EPI_ISL_100257	A/chicken/Vietnam/NCVD-427/2010	National Institute of Hygiene and Epidemiology	Centers for Disease Control and Prevention	Davis,Todd; Rivailler,Pierre; Nguyen,Tung
EPI348809	PB1	Vietnam	2009-Oct-11	EPI_ISL_100256	A/muscovy duck/Vietnam/NCVD-426/2009	National Institute of Hygiene and Epidemiology	Centers for Disease Control and Prevention	Davis,Todd; Rivailler,Pierre; Nguyen,Tung
EPI348802	PB1	Vietnam	2009-Feb-20	EPI_ISL_100255	A/chicken/Vietnam/NCVD-425/2009	National Institute of Hygiene and Epidemiology	Centers for Disease Control and Prevention	Davis,Todd; Rivailler,Pierre; Nguyen,Tung
EPI348795	PB1	Vietnam	2009-Feb-17	EPI_ISL_100254	A/chicken/Vietnam/NCVD-424/2009	National Institute of Hygiene and Epidemiology	Centers for Disease Control and Prevention	Davis,Todd; Rivailler,Pierre; Nguyen,Tung
EPI448277	PB1	Bangladesh	2012-Feb-20	EPI_ISL_141290	A/duck/Bangladesh/32077/2012	Institute of Epidemiology Disease Control and Research (IEDCR) & Bangladesh National Influenza Centre (NIC)	Centers for Disease Control and Prevention	Gerloff, Nancy; Simpson, Natosha; Poh, Mee;Davis, Todd
EPI448221	PB1	Bangladesh	2011-Jul-24	EPI_ISL_141283	A/duck/Bangladesh/4124T/2011	Institute of Epidemiology Disease Control and Research (IEDCR) & Bangladesh National Influenza Centre (NIC)	Centers for Disease Control and Prevention	Gerloff, Nancy; Simpson, Natosha; Poh, Mee;Davis, Todd
EPI448213	PB1	Bangladesh	2011-Jul-24	EPI_ISL_141282	A/duck/Bangladesh/4120T/2011	Institute of Epidemiology Disease Control and Research (IEDCR) & Bangladesh National Influenza Centre (NIC)	Centers for Disease Control and Prevention	Gerloff, Nancy; Simpson, Natosha; Poh, Mee;Davis, Todd
EPI448205	PB1	Bangladesh	2011-Jul-15	EPI_ISL_141281	A/chicken/Bangladesh/4070T/2011	Institute of Epidemiology Disease Control and Research (IEDCR) & Bangladesh National Influenza Centre (NIC)	Centers for Disease Control and Prevention	Gerloff, Nancy; Simpson, Natosha; Poh, Mee;Davis, Todd
EPI448197	PB1	Bangladesh	2011-Jul-14	EPI_ISL_141280	A/chicken/Bangladesh/4058/2011	Institute of Epidemiology Disease Control and Research (IEDCR) & Bangladesh National Influenza Centre (NIC)	Centers for Disease Control and Prevention	Gerloff, Nancy; Simpson, Natosha; Poh, Mee;Davis, Todd
EPI448189	PB1	Bangladesh	2011-Jul-01	EPI_ISL_141279	A/goose/Bangladesh/4051T/2011	Institute of Epidemiology Disease Control and Research (IEDCR) & Bangladesh National Influenza Centre (NIC)	Centers for Disease Control and Prevention	Gerloff, Nancy; Simpson, Natosha; Poh, Mee;Davis, Todd
EPI448181	PB1	Bangladesh	2011-May-24	EPI_ISL_141278	A/chicken/Bangladesh/3075/2011	Institute of Epidemiology Disease Control and Research (IEDCR) & Bangladesh National Influenza Centre (NIC)	Centers for Disease Control and Prevention	Gerloff, Nancy; Simpson, Natosha; Poh, Mee; Davis, Todd
EPI448173	PB1	Bangladesh	2011-May-23	EPI_ISL_141277	A/chicken/Bangladesh/3072/2011	Institute of Epidemiology Disease Control and Research (IEDCR) & Bangladesh National Influenza Centre (NIC)	Centers for Disease Control and Prevention	Gerloff, Nancy; Simpson, Natosha; Poh, Mee;Davis, Todd
EPI448165	PB1	Bangladesh	2011-Feb-07	EPI_ISL_141276	A/crow/Bangladesh/316T/2011	Institute of Epidemiology Disease Control and Research (IEDCR) & Bangladesh National Influenza Centre (NIC)	Centers for Disease Control and Prevention	Gerloff, Nancy; Simpson, Natosha; Poh, Mee;Davis, Todd
EPI448157	PB1	Bangladesh	2011-Feb-07	EPI_ISL_141275	A/crow/Bangladesh/313T/2011	Institute of Epidemiology Disease Control and Research (IEDCR) & Bangladesh National Influenza Centre (NIC)	Centers for Disease Control and Prevention	Gerloff, Nancy; Simpson, Natosha; Poh, Mee;Davis, Todd
EPI448149	PB1	Bangladesh	2011-Feb-13	EPI_ISL_141274	A/crow/Bangladesh/1056/2011	Institute of Epidemiology Disease Control and Research (IEDCR) & Bangladesh National Influenza Centre (NIC)	Centers for Disease Control and Prevention	Gerloff, Nancy; Simpson, Natosha; Poh, Mee;Davis, Todd
EPI448133	PB1	Bangladesh	2011-Feb-07	EPI_ISL_141272	A/poultry/Bangladesh/11255-C/2011	Institute of Epidemiology Disease Control and Research (IEDCR) & Bangladesh National Influenza Centre (NIC)	Centers for Disease Control and Prevention	Gerloff, Nancy; Simpson, Natosha; Poh, Mee;Davis, Todd
EPI448125	PB1	Bangladesh	2011-Feb-20	EPI_ISL_141271	A/chicken/Bangladesh/31289-1/2011	Institute of Epidemiology Disease Control and Research (IEDCR) & Bangladesh National Influenza Centre (NIC)	Centers for Disease Control and Prevention	Gerloff, Nancy; Simpson, Natosha; Poh, Mee;Davis, Todd
EPI448109	PB1	Bangladesh	2011-Jun-29	EPI_ISL_141269	A/waterfowl/Bangladesh/33025/2011	Institute of Epidemiology Disease Control and Research (IEDCR) & Bangladesh National Influenza Centre (NIC)	Centers for Disease Control and Prevention	Gerloff, Nancy; Simpson, Natosha; Poh, Mee;Davis, Todd
EPI448077	PB1	Bangladesh	2010-Jan-04	EPI_ISL_141265	A/chicken/Bangladesh/1012/2010	Institute of Epidemiology Disease Control and Research (IEDCR) & Bangladesh National Influenza Centre (NIC)	Centers for Disease Control and Prevention	Gerloff, Nancy; Simpson, Natosha; Poh, Mee;Davis, Todd
EPI448069	PB1	Bangladesh	2010-Jan-04	EPI_ISL_141264	A/chicken/Bangladesh/0912/2010	Institute of Epidemiology Disease Control and Research (IEDCR) & Bangladesh National Influenza Centre (NIC)	Centers for Disease Control and Prevention	Gerloff, Nancy; Simpson, Natosha; Poh, Mee;Davis, Todd
EPI448061	PB1	Bangladesh	2011-Feb-15	EPI_ISL_141263	A/crow/Bangladesh/1061/2011	Institute of Epidemiology Disease Control and Research (IEDCR) & Bangladesh National Influenza Centre (NIC)	Centers for Disease Control and Prevention	Gerloff, Nancy; Simpson, Natosha; Poh, Mee;Davis, Todd
EPI448053	PB1	Bangladesh	2011-Feb-13	EPI_ISL_141262	A/crow/Bangladesh/1054/2011	Institute of Epidemiology Disease Control and Research (IEDCR) & Bangladesh National Influenza Centre (NIC)	Centers for Disease Control and Prevention	Gerloff, Nancy; Simpson, Natosha; Poh, Mee; Davis, Todd
EPI448045	PB1	Bangladesh	2011-Jan-20	EPI_ISL_141261	A/crow/Bangladesh/1020/2011	Institute of Epidemiology Disease Control and Research (IEDCR) & Bangladesh National Influenza Centre (NIC)	Centers for Disease Control and Prevention	Gerloff, Nancy; Simpson, Natosha; Poh, Mee; Davis, Todd
EPI448029	PB1	Bangladesh	2011-Jan-20	EPI_ISL_141259	A/crow/Bangladesh/1008/2011	Institute of Epidemiology Disease Control and Research (IEDCR) & Bangladesh National Influenza Centre (NIC)	Centers for Disease Control and Prevention	Gerloff, Nancy; Simpson, Natosha; Poh, Mee; Davis, Todd
EPI448101	PB1	Bangladesh	2011-Mar-20	EPI_ISL_141268	A/duck/Bangladesh/1849/2011	icddr,b International Centre for Diarrhoeal Disease Research, Bangladesh	Centers for Disease Control and Prevention	Gerloff, Nancy; Simpson, Natosha; Poh, Mee;Davis, Todd
EPI448229	PB1	Bangladesh	2011-Jun-15	EPI_ISL_141284	A/chicken/Bangladesh/11RS-1984-30/2011		Centers for Disease Control and Prevention	Gerloff, Nancy; Simpson, Natosha; Poh, Mee;Davis, Todd
EPI359836	PB1	Korea, Republic of	2010-Dec-01	EPI_ISL_108439	A/chicken/Korea/Iksan/2010			Kim,H.R.; Lee,Y.J.; Park,C.K.; Oem,J.K.; Lee,O.S.; Kang,H.M.; Choi,J.G.; Bae,Y.C.
EPI359824	PB1	Korea, Republic of	2011-Jan-01	EPI_ISL_108429	A/chicken/Korea/Asan90/2011			Kim,H.R.; Lee,Y.J.; Park,C.K.; Oem,J.K.; Lee,O.S.; Kang,H.M.; Choi,J.G.; Bae,Y.C.
EPI359853	PB1	Korea, Republic of	2011-Jan-01	EPI_ISL_108428	A/chicken/Korea/PT412/2011			Kim,H.R.; Lee,Y.J.; Park,C.K.; Oem,J.K.; Lee,O.S.; Kang,H.M.; Choi,J.G.; Bae,Y.C.
EPI359829	PB1	Korea, Republic of	2011-Jan-01	EPI_ISL_108415	A/chicken/Korea/SJ378/2011			Kim,H.R.; Lee,Y.J.; Park,C.K.; Oem,J.K.; Lee,O.S.; Kang,H.M.; Choi,J.G.; Bae,Y.C.
EPI359828	PB1	Korea, Republic of	2011-Jan-01	EPI_ISL_108411	A/duck/Korea/IC360/2011			Kim,H.R.; Lee,Y.J.; Park,C.K.; Oem,J.K.; Lee,O.S.; Kang,H.M.; Choi,J.G.; Bae,Y.C.
EPI359832	PB1	Korea, Republic of	2011-Jan-01	EPI_ISL_108410	A/chicken/Korea/YS171/2011			Kim,H.R.; Lee,Y.J.; Park,C.K.; Oem,J.K.; Lee,O.S.; Kang,H.M.; Choi,J.G.; Bae,Y.C.
EPI354414	PB1	India	2009-Jan-01	EPI_ISL_104388	A/chicken/Sikkim/151464/2009			Tosh,C.; Nagarajan,S.; Murugkar,H.V.; Jain,R.; Kulkarni,D.D.; Dubey,S.C.
EPI360041	PB1	Cambodia	2011-Jul-23	EPI_ISL_108508	A/duck/Cambodia/072D1/2011			Buchy,P.
EPI359860	PB1	Korea, Republic of	2011-Jan-01	EPI_ISL_108437	A/duck/Korea/NJ83/2011			Kim,H.R.; Lee,Y.J.; Park,C.K.; Oem,J.K.; Lee,O.S.; Kang,H.M.; Choi,J.G.; Bae,Y.C.
EPI359834	PB1	Korea, Republic of	2010-Dec-01	EPI_ISL_108427	A/duck/Korea/Cheonan/2010			Kim,H.R.; Lee,Y.J.; Park,C.K.; Oem,J.K.; Lee,O.S.; Kang,H.M.; Choi,J.G.; Bae,Y.C.
EPI359851	PB1	Korea, Republic of	2011-Jan-01	EPI_ISL_108424	A/duck/Korea/AS117/2011			Kim,H.R.; Lee,Y.J.; Park,C.K.; Oem,J.K.; Lee,O.S.; Kang,H.M.; Choi,J.G.; Bae,Y.C.
EPI359823	PB1	Korea, Republic of	2011-Jan-01	EPI_ISL_108420	A/duck/Korea/YA54/2011			Kim,H.R.; Lee,Y.J.; Park,C.K.; Oem,J.K.; Lee,O.S.; Kang,H.M.; Choi,J.G.; Bae,Y.C.
EPI359820	PB1	Korea, Republic of	2011-Jan-01	EPI_ISL_108418	A/mandarin duck/Korea/Q2/2011			Kim,H.R.; Lee,Y.J.; Park,C.K.; Oem,J.K.; Lee,O.S.; Kang,H.M.; Choi,J.G.; Bae,Y.C.
EPI359856	PB1	Korea, Republic of	2010-Dec-01	EPI_ISL_108417	A/mandarin duck/Korea/Q525/2010			Kim,H.R.; Lee,Y.J.; Park,C.K.; Oem,J.K.; Lee,O.S.; Kang,H.M.; Choi,J.G.; Bae,Y.C.
EPI359822	PB1	Korea, Republic of	2011-Jan-01	EPI_ISL_108409	A/baikal teal/Korea/Q34/2011			Kim,H.R.; Lee,Y.J.; Park,C.K.; Oem,J.K.; Lee,O.S.; Kang,H.M.; Choi,J.G.; Bae,Y.C.
EPI359818	PB1	Korea, Republic of	2010-Dec-01	EPI_ISL_108408	A/baikal teal/Korea/Q524/2010			Kim,H.R.; Lee,Y.J.; Park,C.K.; Oem,J.K.; Lee,O.S.; Kang,H.M.; Choi,J.G.; Bae,Y.C.
EPI419869	PB1	United States	2011-Aug-12	EPI_ISL_135081	A/mallard/California/2542V/2011			Wentworth,D.E.; Dugan,V.; Halpin,R.; Lin,X.; Bera,J.; Ghedin,E.; Fedorova,N.; Overton,L.; Tsitrin,T.; Stockwell,T.; Amedeo,P.; Bishop,B.; Chen,H.; Edworthy,P.; Gupta,N.; Katzel,D.; Li,K.; Schobel,S.; Shrivastava,S.; Thovarai,V.; Wang,S.; Boyce,W.M.; Goldstein,T.; Lindsay,L.L.; Plancarte,M.; Matters,J.D.; Bao,Y.; Sanders,R.; Dernovoy,D.; Kiryutin,B.; Lipman,D.J.; Tatusova,T.
EPI419855	PB1	United States	2011-Aug-12	EPI_ISL_135079	A/mallard/California/2536V/2011			Wentworth,D.E.; Dugan,V.; Halpin,R.; Lin,X.; Bera,J.; Ghedin,E.; Fedorova,N.; Overton,L.; Tsitrin,T.; Stockwell,T.; Amedeo,P.; Bishop,B.; Chen,H.; Edworthy,P.; Gupta,N.; Katzel,D.; Li,K.; Schobel,S.; Shrivastava,S.; Thovarai,V.; Wang,S.; Boyce,W.M.; Goldstein,T.; Lindsay,L.L.; Plancarte,M.; Matters,J.D.; Bao,Y.; Sanders,R.; Dernovoy,D.; Kiryutin,B.; Lipman,D.J.; Tatusova,T.
EPI419842	PB1	United States	2011-Aug-12	EPI_ISL_135078	A/mallard/California/2536P/2011			Wentworth,D.E.; Dugan,V.; Halpin,R.; Lin,X.; Bera,J.; Ghedin,E.; Fedorova,N.; Overton,L.; Tsitrin,T.; Stockwell,T.; Amedeo,P.; Bishop,B.; Chen,H.; Edworthy,P.; Gupta,N.; Katzel,D.; Li,K.; Schobel,S.; Shrivastava,S.; Thovarai,V.; Wang,S.; Boyce,W.M.; Goldstein,T.; Bao,Y.; Sanders,R.; Dernovoy,D.; Kiryutin,B.; Lipman,D.J.; Tatusova,T.
EPI419835	PB1	United States	2011-Aug-12	EPI_ISL_135077	A/mallard/California/2535V/2011			Wentworth,D.E.; Dugan,V.; Halpin,R.; Lin,X.; Bera,J.; Ghedin,E.; Fedorova,N.; Overton,L.; Tsitrin,T.; Stockwell,T.; Amedeo,P.; Bishop,B.; Chen,H.; Edworthy,P.; Gupta,N.; Katzel,D.; Li,K.; Schobel,S.; Shrivastava,S.; Thovarai,V.; Wang,S.; Boyce,W.M.; Goldstein,T.; Lindsay,L.L.; Plancarte,M.; Matters,J.D.; Bao,Y.; Sanders,R.; Dernovoy,D.; Kiryutin,B.; Lipman,D.J.; Tatusova,T.
EPI419828	PB1	United States	2011-Aug-12	EPI_ISL_135076	A/mallard/California/2535P/2011			Wentworth,D.E.; Dugan,V.; Halpin,R.; Lin,X.; Bera,J.; Ghedin,E.; Fedorova,N.; Overton,L.; Tsitrin,T.; Stockwell,T.; Amedeo,P.; Bishop,B.; Chen,H.; Edworthy,P.; Gupta,N.; Katzel,D.; Li,K.; Schobel,S.; Shrivastava,S.; Thovarai,V.; Wang,S.; Boyce,W.M.; Goldstein,T.; Bao,Y.; Sanders,R.; Dernovoy,D.; Kiryutin,B.; Lipman,D.J.; Tatusova,T.
EPI419807	PB1	United States	2011-Aug-12	EPI_ISL_135073	A/mallard/California/2531V/2011			Wentworth,D.E.; Dugan,V.; Halpin,R.; Lin,X.; Bera,J.; Ghedin,E.; Fedorova,N.; Overton,L.; Tsitrin,T.; Stockwell,T.; Amedeo,P.; Bishop,B.; Chen,H.; Edworthy,P.; Gupta,N.; Katzel,D.; Li,K.; Schobel,S.; Shrivastava,S.; Thovarai,V.; Wang,S.; Boyce,W.M.; Goldstein,T.; Lindsay,L.L.; Plancarte,M.; Matters,J.D.; Bao,Y.; Sanders,R.; Dernovoy,D.; Kiryutin,B.; Lipman,D.J.; Tatusova,T.
EPI419794	PB1	United States	2011-Aug-12	EPI_ISL_135072	A/mallard/California/2531P/2011			Wentworth,D.E.; Dugan,V.; Halpin,R.; Lin,X.; Bera,J.; Ghedin,E.; Fedorova,N.; Overton,L.; Tsitrin,T.; Stockwell,T.; Amedeo,P.; Bishop,B.; Chen,H.; Edworthy,P.; Gupta,N.; Katzel,D.; Li,K.; Schobel,S.; Shrivastava,S.; Thovarai,V.; Wang,S.; Boyce,W.M.; Goldstein,T.; Bao,Y.; Sanders,R.; Dernovoy,D.; Kiryutin,B.; Lipman,D.J.; Tatusova,T.
EPI419786	PB1	United States	2011-Aug-12	EPI_ISL_135071	A/mallard/California/2527V/2011			Wentworth,D.E.; Dugan,V.; Halpin,R.; Lin,X.; Bera,J.; Ghedin,E.; Fedorova,N.; Overton,L.; Tsitrin,T.; Stockwell,T.; Amedeo,P.; Bishop,B.; Chen,H.; Edworthy,P.; Gupta,N.; Katzel,D.; Li,K.; Schobel,S.; Shrivastava,S.; Thovarai,V.; Wang,S.; Boyce,W.M.; Goldstein,T.; Lindsay,L.L.; Plancarte,M.; Matters,J.D.; Bao,Y.; Sanders,R.; Dernovoy,D.; Kiryutin,B.; Lipman,D.J.; Tatusova,T.
EPI359852	PB1	Korea, Republic of	2011-Jan-01	EPI_ISL_108422	A/eurasian sparrowhawk/Korea/Q94/2011			Kim,H.R.; Lee,Y.J.; Park,C.K.; Oem,J.K.; Lee,O.S.; Kang,H.M.; Choi,J.G.; Bae,Y.C.
EPI2076013	PB1	Israel	2021-Nov-29	EPI_ISL_13465456	A/Great white pelican/Israel/619/2021	Kimron Veterinary Institute	Kimron Veterinary Institute	Zuckerman, N.S; Mandelboim,M; Bucris,E; Morad,H; Geva,M; ZilbertzanItay,O; Bar-OrI,I; S.Fratty,I; Berkovitch,A; Lublin,A; Simanov,L; Hadas,R; Farnoushi,Y; Shkoda,I
EPI459862	PB1	Vietnam	2013-Jan-07	EPI_ISL_143277	A/muscovy duck/Vietnam/LBM330/2013			Soda,K.; Hotta,K.; Le,M.Q.; Ito,T.; Hashimoto,Y.
EPI2056427	PB1	Canada	2022-May-18	EPI_ISL_13117299	A/Chicken/BC/FAV-0488-OS/2022	Animal Health Centre, Ministry of Agriculture	Canadian Food Inspection Agency
EPI152046	PB1	Egypt	2007-Jan-01	EPI_ISL_18746	A/chicken/Egypt/5169-2/2007		Istituto Zooprofilattico Sperimentale Delle Venezie
EPI154495	PB1	Saudi Arabia	2007-Jan-01	EPI_ISL_19925	A/ostrich/Saudi Arabia/6732-3/2007		Istituto Zooprofilattico Sperimentale Delle Venezie
EPI154503	PB1	Saudi Arabia	2007-Jan-01	EPI_ISL_19926	A/chicken/Saudi Arabia/6732-4/2007		Istituto Zooprofilattico Sperimentale Delle Venezie
EPI154511	PB1	Saudi Arabia	2007-Jan-01	EPI_ISL_19927	A/duck/Saudi Arabia/6732-7/2007		Istituto Zooprofilattico Sperimentale Delle Venezie
EPI154527	PB1	Saudi Arabia	2007-Jan-01	EPI_ISL_19929	A/chicken/Saudi Arabia/6732-18/2007		Istituto Zooprofilattico Sperimentale Delle Venezie
EPI156733	PB1	Egypt	2007-Nov-01	EPI_ISL_20904	A/duck/Egypt/452-1VIR07/2006		Istituto Zooprofilattico Sperimentale Delle Venezie
EPI156754	PB1	Togo	2007-Jan-01	EPI_ISL_20909	A/avian/Togo/3618-10/2007		Istituto Zooprofilattico Sperimentale Delle Venezie
EPI156762	PB1	Togo	2007-Jan-01	EPI_ISL_20910	A/chicken/Togo/4106-4/2007		Istituto Zooprofilattico Sperimentale Delle Venezie
EPI156770	PB1	Egypt	2007-Jun-01	EPI_ISL_20911	A/chicken/Egypt/5169-3/2007		Istituto Zooprofilattico Sperimentale Delle Venezie
EPI156778	PB1	Egypt	2007-Feb-01	EPI_ISL_20912	A/duck/Egypt/5169-4/2007		Istituto Zooprofilattico Sperimentale Delle Venezie
EPI156795	PB1	Poland	2006-Mar-04	EPI_ISL_20916	A/swan/Poland/305-135V08/2006		National Veterinary Research Institut Poland, PIWet-PIB
EPI156803	PB1	Poland	2007-Dec-04	EPI_ISL_20917	A/chicken/Poland/38-140V08/2007		National Veterinary Research Institut Poland, PIWet-PIB
EPI156811	PB1	Poland	2007-Dec-11	EPI_ISL_20918	A/buzzard/Poland/MB266B-141V08/2007		National Veterinary Research Institut Poland, PIWet-PIB
EPI156819	PB1	Poland	2006-Mar-11	EPI_ISL_20919	A/goosander/Poland/502-137V08/2006		National Veterinary Research Institut Poland, PIWet-PIB
EPI156827	PB1	Poland	2006-Mar-10	EPI_ISL_20920	A/swan/Poland/467-136V08/2006		National Veterinary Research Institut Poland, PIWet-PIB
EPI156835	PB1	Poland	2006-Mar-24	EPI_ISL_20921	A/hawk/Poland/937-138V08/2006		National Veterinary Research Institut Poland, PIWet-PIB
EPI156843	PB1	Poland	2006-Apr-03	EPI_ISL_20922	A/swan/Poland/1242-139V08/2006		National Veterinary Research Institut Poland, PIWet-PIB
EPI160381	PB1	Vietnam	2007-Jul-01	EPI_ISL_22885	A/duck/Vietnam/NCVD-48/2007		Centers for Disease Control and Prevention
EPI160389	PB1	Vietnam	2007-Jul-01	EPI_ISL_22886	A/duck/Vietnam/NCVD-49/2007		Centers for Disease Control and Prevention
EPI160397	PB1	Vietnam	2007-Jul-01	EPI_ISL_22887	A/duck/Vietnam/NCVD-50/2007		Centers for Disease Control and Prevention
EPI160405	PB1	Vietnam	2007-Jul-01	EPI_ISL_22888	A/duck/Vietnam/NCVD-53/2007		Centers for Disease Control and Prevention
EPI160413	PB1	Vietnam	2007-Jul-01	EPI_ISL_22889	A/duck/Vietnam/NCVD-54/2007		Centers for Disease Control and Prevention
EPI160421	PB1	Vietnam	2007-Jul-01	EPI_ISL_22890	A/duck/Vietnam/NCVD-55/2007		Centers for Disease Control and Prevention
EPI160429	PB1	Vietnam	2007-Jul-01	EPI_ISL_22891	A/duck/Vietnam/NCVD-56/2007		Centers for Disease Control and Prevention
EPI160437	PB1	Vietnam	2007-Jul-01	EPI_ISL_22892	A/duck/Vietnam/NCVD-57/2007		Centers for Disease Control and Prevention
EPI160445	PB1	Vietnam	2007-Jul-01	EPI_ISL_22893	A/duck/Vietnam/NCVD-58/2007		Centers for Disease Control and Prevention
EPI160453	PB1	Vietnam	2007-Jul-01	EPI_ISL_22894	A/duck/Vietnam/NCVD-59/2007		Centers for Disease Control and Prevention
EPI160461	PB1	Vietnam	2007-Jul-01	EPI_ISL_22895	A/duck/Vietnam/NCVD-60/2007		Centers for Disease Control and Prevention
EPI160469	PB1	Vietnam	2007-Jul-01	EPI_ISL_22896	A/duck/Vietnam/NCVD-61/2007		Centers for Disease Control and Prevention
EPI160477	PB1	Vietnam	2007-Jul-01	EPI_ISL_22897	A/duck/Vietnam/NCVD-62/2007		Centers for Disease Control and Prevention
EPI160485	PB1	Vietnam	2007-Jul-01	EPI_ISL_22898	A/duck/Vietnam/NCVD-63/2007		Centers for Disease Control and Prevention
EPI160493	PB1	Vietnam	2007-Jul-01	EPI_ISL_22899	A/duck/Vietnam/NCVD-64/2007		Centers for Disease Control and Prevention
EPI160501	PB1	Vietnam	2007-Jul-01	EPI_ISL_22900	A/duck/Vietnam/NCVD-65/2007		Centers for Disease Control and Prevention
EPI160509	PB1	Vietnam	2007-Jul-01	EPI_ISL_22901	A/duck/Vietnam/NCVD-68/2007		Centers for Disease Control and Prevention
EPI160517	PB1	Vietnam	2007-Jul-01	EPI_ISL_22902	A/duck/Vietnam/NCVD-70/2007		Centers for Disease Control and Prevention
EPI160525	PB1	Vietnam	2007-Jul-01	EPI_ISL_22903	A/duck/Vietnam/NCVD-71/2007		Centers for Disease Control and Prevention
EPI160533	PB1	Vietnam	2007-Jul-01	EPI_ISL_22904	A/chicken/Vietnam/NCVD-74/2007		Centers for Disease Control and Prevention
EPI160541	PB1	Vietnam	2007-Jul-01	EPI_ISL_22905	A/duck/Vietnam/NCVD-76/2007		Centers for Disease Control and Prevention
EPI160549	PB1	Vietnam	2007-Jul-01	EPI_ISL_22906	A/duck/Vietnam/NCVD-81/2007		Centers for Disease Control and Prevention
EPI160614	PB1	Vietnam	2007-Jul-01	EPI_ISL_22907	A/duck/Vietnam/NCVD-82/2007		Centers for Disease Control and Prevention
EPI161704	PB1	Nigeria	2008-Jan-01	EPI_ISL_23133	A/duck/Nigeria/3724-2/2008		Istituto Zooprofilattico Sperimentale Delle Venezie
EPI164160	PB1	Vietnam	2007-Jul-01	EPI_ISL_24595	A/muscovy duck/Vietnam/NCVD-47/2007		Centers for Disease Control and Prevention
EPI164168	PB1	Vietnam	2007-Jul-01	EPI_ISL_24596	A/muscovy duck/Vietnam/NCVD-51/2007		Centers for Disease Control and Prevention
EPI164184	PB1	Vietnam	2007-Jul-01	EPI_ISL_24598	A/muscovy duck/Vietnam/NCVD-66/2007		Centers for Disease Control and Prevention
EPI164192	PB1	Vietnam	2007-Jul-01	EPI_ISL_24599	A/muscovy duck/Vietnam/NCVD-67/2007		Centers for Disease Control and Prevention
EPI164200	PB1	Vietnam	2007-Jul-01	EPI_ISL_24600	A/muscovy duck/Vietnam/NCVD-69/2007		Centers for Disease Control and Prevention
EPI164737	PB1	China	2004-Jan-01	EPI_ISL_24749	A/Chicken/Jiangxi/25/2004	Harbin Veterinary Research Institute (CAAS)	Harbin Veterinary Research Institute (CAAS)
EPI170613	PB1	Vietnam	2005-Dec-18	EPI_ISL_27333	A/Muscovy duck/Vietnam/217/2005			Pfeiffer,J.; Pantin-Jackwood,M.; To,T.L.; Nguyen,T.; Suarez,D.L.
EPI408089	PB1	Myanmar	2006-Jan-01	EPI_ISL_27608	A/chicken/Pyigyitagon/204/2006			Saito,T.; Watanabe,C.; Hayashi,T.; Uchida,Y.; Myint,W.W.; Thein,W.Z.; Takemae,N.; Mase,M.; Okamatsu,M.; Mar,A.; Mon,C.C.; Gawng,L.T.; Sann,K.; Kyi,T.A.; Yamaguchi,S.
EPI408090	PB1	Myanmar	2007-Jan-01	EPI_ISL_27609	A/chicken/Hmawbi/517/2007			Saito,T.; Watanabe,C.; Hayashi,T.; Uchida,Y.; Myint,W.W.; Thein,W.Z.; Takemae,N.; Mase,M.; Okamatsu,M.; Mar,A.; Mon,C.C.; Gawng,L.T.; Sann,K.; Kyi,T.A.; Yamaguchi,S.
EPI174673	PB1	China	2006-Dec-15	EPI_ISL_29174	A/duck/Hunan/689/2006			Chen,J.; Fang,F.; Yang,Z.; Liu,X.; Zhang,H.; Zhang,Z.; Zhang,X.; Chen,Z.
EPI354400	PB1	India	2008-Nov-20	EPI_ISL_29374	A/chicken/Assam/140187/2008			Nagarajan,S.; Murugkar,H.V.; Tosh,C.; Behera,P.; Jain,R.; Tripathi,S.; Khandia,R.; Gupta,V.; Kulkarni,D.D.; Dubey,S.C.
EPI295973	PB1	India	2008-Nov-20	EPI_ISL_29375	A/chicken/Assam/140203/2008			Tosh,C.; Murugkar,H.V.; Nagarajan,S.; Behera,P.; Kulkarni,D.D.; Dubey,S.C.
EPI276252	PB1	Egypt	2008-Jan-10	EPI_ISL_30858	A/chicken/Egypt/08124S-NLQP/2008			Wasilenko,J.L.; Arafa,A.M.; Selim,A.A.; Hassan,M.K.; Aly,M.M.; Ali,A.; Nassif,S.; Elebiary,E.; Balish,A.; Klimov,A.; Suarez,D.L.; Swayne,D.E.; Pantin-Jackwood,M.J.
EPI186398	PB1	Germany	2008-Jan-01	EPI_ISL_32413	A/duck/Germany/R854/2008		Friedrich-Loeffler-Institut
EPI190434	PB1	Egypt	2008-Jan-02	EPI_ISL_33865	A/chicken/Egypt/083/2008
EPI190442	PB1	Egypt	2008-Feb-20	EPI_ISL_33866	A/duck/Egypt/0871/2008
EPI210049	PB1	Russian Federation	2006-Mar-01	EPI_ISL_60013	A/chicken/Krasnodar/199/06	Federal Centre for Animal Health (ARRIAH)	Istituto Zooprofilattico Sperimentale Delle Venezie
EPI210063	PB1	Russian Federation	2006-Mar-01	EPI_ISL_60018	A/chicken/Adygea/203/06	Federal Centre for Animal Health (ARRIAH)	Istituto Zooprofilattico Sperimentale Delle Venezie
EPI219306	PB1	Mongolia	2009-Jan-01	EPI_ISL_62719	A/bar-headed goose/Mongolia/X53/2009			Jizou,M.; Kida,H.; Sakoda,Y.; Okamatsu,M.; Kang,H.M.; Batchuluun,D.; Kim,M.C.; Choi,J.G.; Erdene-Ochir,T.O.; Paek,M.R.; Sugir,T.; Sodnomdarjaa,R.; Kwon,J.H.; Lee,Y.J.; Kang,H.-M.; Kim,M.-C.; Choi,J.-G.; Erdene-Ochir,T.-O.; Paek,M.-R.; Kwon,J.-H.
EPI219395	PB1	India	2009-Mar-10	EPI_ISL_62722	A/chicken/India/WB-NIV92456/2009			Keng,S.; Payyapilly,B.; Mullick,J.; Pawar,S.D.; Mishra,A.C.
EPI219324	PB1	Mongolia	2009-Aug-01	EPI_ISL_62725	A/common goldeneye/Mongolia/X60/2009			Jizou,M.; Kida,H.; Sakoda,Y.; Okamatsu,M.
EPI219338	PB1	Japan	2009-Jan-01	EPI_ISL_62729	A/mallard/Hokkaido/24/2009			Jizou,M.; Kida,H.; Sakoda,Y.; Okamatsu,M.
EPI219348	PB1	Mongolia	2009-Jan-01	EPI_ISL_62731	A/rubby shelduck/Mongolia/X42/2009			Jizou,M.; Kida,H.; Sakoda,Y.; Okamatsu,M.
EPI219384	PB1	Mongolia	2009-Jan-01	EPI_ISL_62737	A/whooper swan/Mongolia/6/2009			Jizou,M.; Kida,H.; Sakoda,Y.; Okamatsu,M.; Kang,H.M.; Batchuluun,D.; Kim,M.C.; Choi,J.G.; Erdene-Ochir,T.O.; Paek,M.R.; Sugir,T.; Sodnomdarjaa,R.; Kwon,J.H.; Lee,Y.J.; Kang,H.-M.; Kim,M.-C.; Choi,J.-G.; Erdene-Ochir,T.-O.; Paek,M.-R.; Kwon,J.-H.
EPI220269	PB1	Hong Kong (SAR)	2008-Jan-01	EPI_ISL_62979	A/black-crowned night heron/Hong Kong/659/2008			Smith,G.J.; Vijaykrishna,D.; Ellis,T.M.; Dyrting,K.C.; Leung,C.Y.; Bahl,J.; Wong,C.W.; Huang,K.; Chow,M.K.; Duan,L.; Chan,A.S.; Zhang,L.J.; Chen,H.; Luk,G.S.; Peiris,M.J.; Guan,Y.
EPI220339	PB1	Russian Federation	2008-Apr-10	EPI_ISL_63010	A/chicken/Primorje/1/2008			Usacheva,O.V.; Prilipov,A.G.
EPI220347	PB1	Thailand	2008-Jan-01	EPI_ISL_63011	A/chicken/Sukhothai/NIAH114843/2008			Nuansrichay,B.; Parchariyanon,S.; Amonsin,A.; Suwannakarn,K.; Poovorawan,Y.
EPI220375	PB1	Thailand	2008-Jan-01	EPI_ISL_63017	A/chicken/Thailand/ST-351/2008			Songserm,T.; Jam-on,R.; Munkhong,S.; Suwannakan,K.; Thongmee,C.; Theamboonlers,A.; Amonsin,A.; Sasipreeyajan,J.; Kitikoon,P.; Tantilertcharoen,R.; Thanawongnuwech,R.; Choatrakol,C.; Lapkontod,J.; Lekdumrongsak,T.; Wannaratana,S.; Poovorawan,Y.
EPI220389	PB1	China	2008-Nov-01	EPI_ISL_63022	A/duck/Hunan/8/2008			Zhang,H.; Chen,Z.
EPI221932	PB1	Vietnam	2007-Jan-01	EPI_ISL_63489	A/duck/Phu Tho/07-92/2007			Kim,L.M.; Scott,M.A.; Suarez,D.L.; Spackman,E.; Swayne,D.E.; Afonso,C.L.
EPI221940	PB1	Vietnam	2007-Jan-01	EPI_ISL_63491	A/duck/Son La/07-33/2007			Kim,L.M.; Scott,M.A.; Suarez,D.L.; Spackman,E.; Swayne,D.E.; Afonso,C.L.
EPI222144	PB1	China	2007-Jan-10	EPI_ISL_63521	A/lesser kestrel/Heilongjiang/194/2007			Li,X.; Li,Y.; Hua,Y.; Chen,H.
EPI222324	PB1	Japan	2007-Jan-01	EPI_ISL_63564	A/mountain hawk-eagle/Kumamoto/1/07			Shivakoti,S.; Fujimoto,Y.; Ito,H.; Ito,T.
EPI222555	PB1	United States	2007-Jan-01	EPI_ISL_63598	A/ruddy turnstone/DE/509531/2007			Kim,L.M.; Scott,M.A.; Suarez,D.L.; Spackman,E.; Swayne,D.E.; Senne,D.A.; Afonso,C.L.
EPI222557	PB1	Kuwait	2007-Jan-01	EPI_ISL_63599	A/saker falcon/Kuwait/0286/2007			Marjuki,H.; Wernery,U.; Yen,H.-L.; Franks,J.S.; Seiler,P.; Walker,D.; Krauss,S.; Webster,R.G.
EPI222595	PB1	United States	2007-May-23	EPI_ISL_63603	A/shorebird/Delaware/189/2007			The NIAID Influenza Genome Sequencing Consortium
EPI222603	PB1	United States	2007-May-24	EPI_ISL_63604	A/shorebird/Delaware/472/2007			The NIAID Influenza Genome Sequencing Consortium
EPI222708	PB1	United States	2007-Jan-01	EPI_ISL_63641	A/turkey/VA/505477-18/2007			Kim,L.M.; Scott,M.A.; Suarez,D.L.; Spackman,E.; Swayne,D.E.; Senne,D.A.; Afonso,C.L.
EPI222715	PB1	United States	2007-Jan-01	EPI_ISL_63642	A/turkey/Virginia/505477-17/2007			Kim,L.M.; Scott,M.A.; Suarez,D.L.; Spackman,E.; Swayne,D.E.; Senne,D.A.; Afonso,C.L.
EPI222871	PB1	China	2008-Jan-01	EPI_ISL_63711	A/tree sparrow/Jiangsu/1/2008			Liu,Q.; Kou,Z.; Ma,J.; Pu,J.; Lei,F.; Li,T.; Liu,J.
EPI224495	PB1	United States	2004-Jan-01	EPI_ISL_64008	A/wood duck/Ohio/423/2004			The NIAID Influenza Genome Sequencing Consortium
EPI232373	PB1	Bosnia and Herzegovina	2006-Jan-01	EPI_ISL_64083	A/Cygnus olor/BIH/1/2006			Goletic,T.; Gagic,A.; Residbegovic,E.; Kustura,A.; Kavazovic,A.; Savic,V.; Harder,T.; Starick,E.; Zohari,S.
EPI225035	PB1	Russian Federation	2006-Jun-01	EPI_ISL_64332	A/chicken/Reshoty/02/2006			Ilinykh,P.A.; Kulak,M.V.; Sharshov,K.A.; Durimanov,A.G.; Smith,G.J.D.; Guan,Y.; Peris,J.S.M.; Shestopalov,A.M.
EPI225087	PB1	Vietnam	2006-Jan-01	EPI_ISL_64352	A/duck/Hai Phong /208/2006			Kim,L.M.; Scott,M.A.; Suarez,D.L.; Spackman,E.; Swayne,D.E.; Afonso,C.L.
EPI225103	PB1	Russian Federation	2006-Jul-01	EPI_ISL_64356	A/duck/Omsk/1822/2006			Ilinykh,P.A.; Kulak,M.V.; Sharshov,K.A.; Durimanov,A.G.; Smith,G.J.D.; Guan,Y.; Peris,J.S.M.; Shestopalov,A.M.
EPI225159	PB1	United States	2006-Jan-01	EPI_ISL_64375	A/mallard/PA/454069-9/2006			Kim,L.M.; Scott,M.A.; Suarez,D.L.; Spackman,E.; Swayne,D.E.; Senne,D.A.; Afonso,C.L.
EPI226992	PB1	Vietnam	2005-Jan-01	EPI_ISL_64832	A/chicken/Lang Son/200/2005			Kim,L.M.; Scott,M.A.; Suarez,D.L.; Spackman,E.; Swayne,D.E.; Afonso,C.L.
EPI227016	PB1	Vietnam	2005-Jan-01	EPI_ISL_64835	A/chicken/Ninh Binh/209/2005			Kim,L.M.; Scott,M.A.; Suarez,D.L.; Spackman,E.; Swayne,D.E.; Afonso,C.L.
EPI227113	PB1	China	2005-Jan-01	EPI_ISL_64856	A/domestic Mallard duck/Hunan/79/2005			Chen,J.; Chen,Z.
EPI227144	PB1	Vietnam	2005-Jan-01	EPI_ISL_64865	A/duck/Lang Son/201/2005			Kim,L.M.; Scott,M.A.; Suarez,D.L.; Spackman,E.; Swayne,D.E.; Afonso,C.L.
EPI227172	PB1	Vietnam	2005-Jan-01	EPI_ISL_64872	A/duck/Viet Nam/NCVDCDC14/2005			Kim,L.M.; Scott,M.A.; Suarez,D.L.; Spackman,E.; Swayne,D.E.; Afonso,C.L.
EPI227180	PB1	Vietnam	2005-Jan-01	EPI_ISL_64873	A/duck/Viet Nam/NCVDCDC9/2005			Kim,L.M.; Scott,M.A.; Suarez,D.L.; Spackman,E.; Swayne,D.E.; Afonso,C.L.
EPI227411	PB1	Thailand	2005-Jan-01	EPI_ISL_64908	A/open-bill stork/Thailand/VSMU-15-ATG/2005			Uchida,Y.; Saito,T.
EPI228340	PB1	Thailand	2004-Jan-01	EPI_ISL_65173	A/open-bill stork/Thailand/VSMU-9-BKK/2004			Uchida,Y.; Saito,T.
EPI228341	PB1	Thailand	2004-Jan-01	EPI_ISL_65174	A/open-bill stork/Thailand/VSMU-20-AYA/2004			Uchida,Y.; Saito,T.
EPI229445	PB1	Indonesia	2004-Jan-15	EPI_ISL_65648	A/quail/Yogjakarta/UT1023/2004			Tankano,R.
EPI229451	PB1	Indonesia	2004-May-25	EPI_ISL_65649	A/quail/Yogjakarta/UT1075/2004			Tankano,R.
EPI229547	PB1	Thailand	2004-Jan-01	EPI_ISL_65667	A/pigeon/Thailand/1B/2004			Kim,L.M.; Scott,M.A.; Suarez,D.L.; Spackman,E.; Swayne,D.E.; Afonso,C.L.
EPI229555	PB1	Korea, Republic of	2004-Jan-01	EPI_ISL_65668	A/magpie/Korea/Y:S-M1/2004			Kim,L.M.; Scott,M.A.; Suarez,D.L.; Spackman,E.; Swayne,D.E.; Afonso,C.L.
EPI229669	PB1	Thailand	2004-Jan-01	EPI_ISL_65685	A/duck/Ang Thong/71			Kim,L.M.; Scott,M.A.; Suarez,D.L.; Spackman,E.; Swayne,D.E.; Afonso,C.L.
EPI229685	PB1	United States	2004-Jan-01	EPI_ISL_65686	A/wild duck/Ohio/623/2004			Kim,L.M.; Scott,M.A.; Suarez,D.L.; Spackman,E.; Swayne,D.E.; Slemons,R.D.; Afonso,C.L.
EPI229987	PB1	France	2008-Jan-01	EPI_ISL_65842	A/duck/France/080036/2008			Francois-Xavier,B.; Le gall-Recule,G.; Guillou-Cloarec,C.; Ogor,K.; Jestin,V.
EPI230704	PB1	United States	2007-Jan-01	EPI_ISL_66124	A/mallard/Maryland/802/2007			The NIAID Influenza Genome Sequencing Consortium
EPI233362	PB1	Nigeria	2006-Feb-21	EPI_ISL_66845	A/chicken/Nigeria/08VIR4337-380/2006			Fusaro,A.; Nelson,M.I.; Joannis,T.; Bertolotti,L.; Monne,I.; Salviato,A.; Capua,I.; Holmes,E.C.; Cattoli,G.
EPI233394	PB1	Nigeria	2006-May-12	EPI_ISL_66849	A/chicken/Nigeria/08VIR4337-434/2006			Fusaro,A.; Nelson,M.I.; Joannis,T.; Bertolotti,L.; Monne,I.; Salviato,A.; Capua,I.; Holmes,E.C.; Cattoli,G.
EPI233402	PB1	Nigeria	2006-May-19	EPI_ISL_66850	A/chicken/Nigeria/08VIR4337-438/2006			Fusaro,A.; Nelson,M.I.; Joannis,T.; Bertolotti,L.; Monne,I.; Salviato,A.; Capua,I.; Holmes,E.C.; Cattoli,G.
EPI233410	PB1	Nigeria	2006-Jun-08	EPI_ISL_66851	A/chicken/Nigeria/08VIR4337-446/2006			Fusaro,A.; Nelson,M.I.; Joannis,T.; Bertolotti,L.; Monne,I.; Salviato,A.; Capua,I.; Holmes,E.C.; Cattoli,G.
EPI233442	PB1	Nigeria	2006-Apr-04	EPI_ISL_66855	A/guinea fowl/Nigeria/08RS848-10/2006			Fusaro,A.; Nelson,M.I.; Joannis,T.; Bertolotti,L.; Monne,I.; Salviato,A.; Capua,I.; Holmes,E.C.; Cattoli,G.
EPI233458	PB1	Nigeria	2007-Aug-02	EPI_ISL_66857	A/chicken/Nigeria/08RS848-102/2007			Fusaro,A.; Nelson,M.I.; Joannis,T.; Bertolotti,L.; Monne,I.; Salviato,A.; Capua,I.; Holmes,E.C.; Cattoli,G.
EPI233466	PB1	Nigeria	2007-Aug-10	EPI_ISL_66858	A/chicken/Nigeria/08RS848-104/2007			Fusaro,A.; Nelson,M.I.; Joannis,T.; Bertolotti,L.; Monne,I.; Salviato,A.; Capua,I.; Holmes,E.C.; Cattoli,G.
EPI233482	PB1	Nigeria	2007-Sep-01	EPI_ISL_66860	A/chicken/Nigeria/08RS848-110/2007			Fusaro,A.; Nelson,M.I.; Joannis,T.; Bertolotti,L.; Monne,I.; Salviato,A.; Capua,I.; Holmes,E.C.; Cattoli,G.
EPI233490	PB1	Nigeria	2007-Sep-03	EPI_ISL_66861	A/chicken/Nigeria/08RS848-111/2007			Fusaro,A.; Nelson,M.I.; Joannis,T.; Bertolotti,L.; Monne,I.; Salviato,A.; Capua,I.; Holmes,E.C.; Cattoli,G.
EPI233498	PB1	Nigeria	2007-Sep-06	EPI_ISL_66862	A/chicken/Nigeria/08RS848-115/2007			Fusaro,A.; Nelson,M.I.; Joannis,T.; Bertolotti,L.; Monne,I.; Salviato,A.; Capua,I.; Holmes,E.C.; Cattoli,G.
EPI233514	PB1	Nigeria	2007-Oct-01	EPI_ISL_66864	A/chicken/Nigeria/08RS848-118/2007			Fusaro,A.; Nelson,M.I.; Joannis,T.; Bertolotti,L.; Monne,I.; Salviato,A.; Capua,I.; Holmes,E.C.; Cattoli,G.
EPI233546	PB1	Nigeria	2007-Oct-18	EPI_ISL_66868	A/chicken/Nigeria/08RS848-122/2007			Fusaro,A.; Nelson,M.I.; Joannis,T.; Bertolotti,L.; Monne,I.; Salviato,A.; Capua,I.; Holmes,E.C.; Cattoli,G.
EPI233562	PB1	Nigeria	2006-Jun-07	EPI_ISL_66870	A/chicken/Nigeria/08RS848-15/2006			Fusaro,A.; Nelson,M.I.; Joannis,T.; Bertolotti,L.; Monne,I.; Salviato,A.; Capua,I.; Holmes,E.C.; Cattoli,G.
EPI233578	PB1	Nigeria	2006-Jun-25	EPI_ISL_66872	A/duck/chicken/Nigeria/08RS848-20/2006			Fusaro,A.; Nelson,M.I.; Joannis,T.; Bertolotti,L.; Monne,I.; Salviato,A.; Capua,I.; Holmes,E.C.; Cattoli,G.
EPI233586	PB1	Nigeria	2006-Jun-28	EPI_ISL_66873	A/chicken/Nigeria/08RS848-21/2006			Fusaro,A.; Nelson,M.I.; Joannis,T.; Bertolotti,L.; Monne,I.; Salviato,A.; Capua,I.; Holmes,E.C.; Cattoli,G.
EPI233594	PB1	Nigeria	2006-Jun-28	EPI_ISL_66874	A/chicken/Nigeria/08RS848-22/2006			Fusaro,A.; Nelson,M.I.; Joannis,T.; Bertolotti,L.; Monne,I.; Salviato,A.; Capua,I.; Holmes,E.C.; Cattoli,G.
EPI233602	PB1	Nigeria	2006-Jul-08	EPI_ISL_66875	A/chicken/Nigeria/08RS848-24/2006			Fusaro,A.; Nelson,M.I.; Joannis,T.; Bertolotti,L.; Monne,I.; Salviato,A.; Capua,I.; Holmes,E.C.; Cattoli,G.
EPI233610	PB1	Nigeria	2006-Jul-08	EPI_ISL_66876	A/chicken/Nigeria/08RS848-26/2006			Fusaro,A.; Nelson,M.I.; Joannis,T.; Bertolotti,L.; Monne,I.; Salviato,A.; Capua,I.; Holmes,E.C.; Cattoli,G.
EPI233626	PB1	Nigeria	2006-Jul-19	EPI_ISL_66878	A/chicken/Nigeria/08RS848-33/2006			Fusaro,A.; Nelson,M.I.; Joannis,T.; Bertolotti,L.; Monne,I.; Salviato,A.; Capua,I.; Holmes,E.C.; Cattoli,G.
EPI233634	PB1	Nigeria	2006-Aug-09	EPI_ISL_66879	A/chicken/Nigeria/08RS848-35/2006			Fusaro,A.; Nelson,M.I.; Joannis,T.; Bertolotti,L.; Monne,I.; Salviato,A.; Capua,I.; Holmes,E.C.; Cattoli,G.
EPI233658	PB1	Nigeria	2006-Feb-17	EPI_ISL_66882	A/chicken/Nigeria/08RS848-4/2006			Fusaro,A.; Nelson,M.I.; Joannis,T.; Bertolotti,L.; Monne,I.; Salviato,A.; Capua,I.; Holmes,E.C.; Cattoli,G.
EPI233674	PB1	Nigeria	2006-Oct-10	EPI_ISL_66884	A/chicken/Nigeria/08RS848-41/2006			Fusaro,A.; Nelson,M.I.; Joannis,T.; Bertolotti,L.; Monne,I.; Salviato,A.; Capua,I.; Holmes,E.C.; Cattoli,G.
EPI233682	PB1	Nigeria	2006-Nov-10	EPI_ISL_66885	A/chicken/Nigeria/08RS848-42/2006			Fusaro,A.; Nelson,M.I.; Joannis,T.; Bertolotti,L.; Monne,I.; Salviato,A.; Capua,I.; Holmes,E.C.; Cattoli,G.
EPI233690	PB1	Nigeria	2006-Nov-28	EPI_ISL_66886	A/chicken/Nigeria/08RS848-44/2006			Fusaro,A.; Nelson,M.I.; Joannis,T.; Bertolotti,L.; Monne,I.; Salviato,A.; Capua,I.; Holmes,E.C.; Cattoli,G.
EPI233698	PB1	Nigeria	2006-Dec-02	EPI_ISL_66887	A/chicken/Nigeria/08RS848-45/2006			Fusaro,A.; Nelson,M.I.; Joannis,T.; Bertolotti,L.; Monne,I.; Salviato,A.; Capua,I.; Holmes,E.C.; Cattoli,G.
EPI233722	PB1	Nigeria	2006-Dec-13	EPI_ISL_66890	A/chicken/Nigeria/08RS848-50/2006			Fusaro,A.; Nelson,M.I.; Joannis,T.; Bertolotti,L.; Monne,I.; Salviato,A.; Capua,I.; Holmes,E.C.; Cattoli,G.
EPI233738	PB1	Nigeria	2006-Dec-31	EPI_ISL_66892	A/chicken/Nigeria/08RS848-54/2006			Fusaro,A.; Nelson,M.I.; Joannis,T.; Bertolotti,L.; Monne,I.; Salviato,A.; Capua,I.; Holmes,E.C.; Cattoli,G.
EPI233746	PB1	Nigeria	2007-Jan-11	EPI_ISL_66893	A/goose/Nigeria/08RS848-56/2007			Fusaro,A.; Nelson,M.I.; Joannis,T.; Bertolotti,L.; Monne,I.; Salviato,A.; Capua,I.; Holmes,E.C.; Cattoli,G.
EPI233818	PB1	Nigeria	2006-Mar-10	EPI_ISL_66902	A/chicken/Nigeria/08RS848-7/2006			Fusaro,A.; Nelson,M.I.; Joannis,T.; Bertolotti,L.; Monne,I.; Salviato,A.; Capua,I.; Holmes,E.C.; Cattoli,G.
EPI233842	PB1	Nigeria	2007-Feb-20	EPI_ISL_66905	A/guinea fowl/Nigeria/08RS848-72/2007			Fusaro,A.; Nelson,M.I.; Joannis,T.; Bertolotti,L.; Monne,I.; Salviato,A.; Capua,I.; Holmes,E.C.; Cattoli,G.
EPI233866	PB1	Nigeria	2007-Mar-09	EPI_ISL_66908	A/chicken/Nigeria/08RS848-76/2007			Fusaro,A.; Nelson,M.I.; Joannis,T.; Bertolotti,L.; Monne,I.; Salviato,A.; Capua,I.; Holmes,E.C.; Cattoli,G.
EPI233890	PB1	Nigeria	2006-Mar-10	EPI_ISL_66911	A/chicken/Nigeria/08RS848-8/2006			Fusaro,A.; Nelson,M.I.; Joannis,T.; Bertolotti,L.; Monne,I.; Salviato,A.; Capua,I.; Holmes,E.C.; Cattoli,G.
EPI233898	PB1	Nigeria	2007-Mar-21	EPI_ISL_66912	A/chicken/Nigeria/08RS848-82/2007			Fusaro,A.; Nelson,M.I.; Joannis,T.; Bertolotti,L.; Monne,I.; Salviato,A.; Capua,I.; Holmes,E.C.; Cattoli,G.
EPI233906	PB1	Nigeria	2007-Mar-27	EPI_ISL_66913	A/chicken/Nigeria/08RS848-83/2007			Fusaro,A.; Nelson,M.I.; Joannis,T.; Bertolotti,L.; Monne,I.; Salviato,A.; Capua,I.; Holmes,E.C.; Cattoli,G.
EPI233930	PB1	Nigeria	2006-Apr-04	EPI_ISL_66916	A/chicken/Nigeria/08RS848-9/2006			Fusaro,A.; Nelson,M.I.; Joannis,T.; Bertolotti,L.; Monne,I.; Salviato,A.; Capua,I.; Holmes,E.C.; Cattoli,G.
EPI233938	PB1	Nigeria	2007-Jul-17	EPI_ISL_66917	A/chicken/Nigeria/08RS848-90/2007			Fusaro,A.; Nelson,M.I.; Joannis,T.; Bertolotti,L.; Monne,I.; Salviato,A.; Capua,I.; Holmes,E.C.; Cattoli,G.
EPI233946	PB1	Nigeria	2007-Jul-24	EPI_ISL_66918	A/chicken/Nigeria/08RS848-91/2007			Fusaro,A.; Nelson,M.I.; Joannis,T.; Bertolotti,L.; Monne,I.; Salviato,A.; Capua,I.; Holmes,E.C.; Cattoli,G.
EPI233962	PB1	Nigeria	2007-Jul-21	EPI_ISL_66920	A/chicken/Nigeria/08RS848-93/2007			Fusaro,A.; Nelson,M.I.; Joannis,T.; Bertolotti,L.; Monne,I.; Salviato,A.; Capua,I.; Holmes,E.C.; Cattoli,G.
EPI233978	PB1	Nigeria	2007-Aug-03	EPI_ISL_66922	A/chicken/Nigeria/08RS848-96/2007			Fusaro,A.; Nelson,M.I.; Joannis,T.; Bertolotti,L.; Monne,I.; Salviato,A.; Capua,I.; Holmes,E.C.; Cattoli,G.
EPI233986	PB1	Nigeria	2007-Aug-03	EPI_ISL_66923	A/chicken/Nigeria/08RS848-97/2007			Fusaro,A.; Nelson,M.I.; Joannis,T.; Bertolotti,L.; Monne,I.; Salviato,A.; Capua,I.; Holmes,E.C.; Cattoli,G.
EPI235762	PB1	Hong Kong (SAR)	2002-Jan-01	EPI_ISL_67724	A/chicken/Hong Kong/409.1/2002			Kim,L.M.; Scott,M.A.; Suarez,D.L.; Spackman,E.; Swayne,D.E.; Afonso,C.L.
EPI235915	PB1	Hong Kong (SAR)	2002-Jan-01	EPI_ISL_67754	A/egret/Hong Kong/757.2/2002			Kim,L.M.; Scott,M.A.; Suarez,D.L.; Spackman,E.; Swayne,D.E.; Afonso,C.L.
EPI235950	PB1	Hong Kong (SAR)	2002-Jan-01	EPI_ISL_67762	A/goose/Hong Kong/739.2/2002			Kim,L.M.; Scott,M.A.; Suarez,D.L.; Spackman,E.; Swayne,D.E.; Afonso,C.L.
EPI236708	PB1	Hong Kong (SAR)	2001-Nov-22	EPI_ISL_68039	A/goose/Hong Kong/668.1/2001			Kim,L.M.; Scott,M.A.; Suarez,D.L.; Spackman,E.; Swayne,D.E.; Afonso,C.L.
EPI236934	PB1	Hong Kong (SAR)	2001-Jan-01	EPI_ISL_68083	A/waterfowl/Hong Kong/378.5/2001			Kim,L.M.; Scott,M.A.; Suarez,D.L.; Spackman,E.; Swayne,D.E.; Afonso,C.L.
EPI237966	PB1	Hong Kong (SAR)	2000-Jan-01	EPI_ISL_68380	A/duck/Hong Kong/2986.1-2/2000			Kim,L.M.; Scott,M.A.; Suarez,D.L.; Spackman,E.; Swayne,D.E.; Afonso,C.L.
EPI238000	PB1	Hong Kong (SAR)	2000-Jan-01	EPI_ISL_68391	A/goose/Hong Kong/1032.6/2000			Kim,L.M.; Scott,M.A.; Suarez,D.L.; Spackman,E.; Swayne,D.E.; Afonso,C.L.
EPI238008	PB1	Hong Kong (SAR)	2000-Jan-01	EPI_ISL_68392	A/goose/Hong Kong/1032.9/2000			Kim,L.M.; Scott,M.A.; Suarez,D.L.; Spackman,E.; Swayne,D.E.; Afonso,C.L.
EPI238016	PB1	Hong Kong (SAR)	2000-Jan-01	EPI_ISL_68393	A/goose/Hong Kong/485.3/2000			Kim,L.M.; Scott,M.A.; Suarez,D.L.; Spackman,E.; Swayne,D.E.; Afonso,C.L.
EPI238473	PB1	Hong Kong (SAR)	1999-Jan-01	EPI_ISL_68520	A/goose/Hong Kong/437-6/1999			Kim,L.M.; Scott,M.A.; Suarez,D.L.; Spackman,E.; Swayne,D.E.; Afonso,C.L.
EPI238481	PB1	Hong Kong (SAR)	1999-Jan-01	EPI_ISL_68521	A/goose/Hong Kong/437-8/1999			Kim,L.M.; Scott,M.A.; Suarez,D.L.; Spackman,E.; Swayne,D.E.; Afonso,C.L.
EPI239054	PB1	Italy	1997-Jan-01	EPI_ISL_68656	A/avian/Italy/1485/1997			Kim,L.M.; Scott,M.A.; Suarez,D.L.; Spackman,E.; Swayne,D.E.; Afonso,C.L.
EPI239084	PB1	Hong Kong (SAR)	1997-Jan-01	EPI_ISL_68660	A/chicken/Hong Kong/786-2/1997			Kim,L.M.; Scott,M.A.; Suarez,D.L.; Spackman,E.; Swayne,D.E.; Afonso,C.L.
EPI241646	PB1	Denmark	2006-Mar-15	EPI_ISL_69720	A/buzzard/Denmark/6370/2006	National Veterinary Institute	Statens Serum Institute	Bragstad,K.; Fomsgaard,A.; Jorgensen,P.H.; Hammer,A.S.; Kabell,S.; Handberg,K.
EPI241662	PB1	Denmark	2006-Apr-05	EPI_ISL_69722	A/whooper swan/Denmark/7275/2006	National Veterinary Institute	Statens Serum Institute	Bragstad,K.; Fomsgaard,A.; Jorgensen,P.H.; Hammer,A.S.; Kabell,S.; Handberg,K.
EPI241671	PB1	Denmark	2006-May-16	EPI_ISL_69723	A/peacock/Denmark/60295/2006	National Veterinary Institute	Statens Serum Institute	Bragstad,K.; Fomsgaard,A.; Jorgensen,P.H.; Hammer,A.S.; Kabell,S.; Handberg,K.
EPI241679	PB1	Denmark	2006-Mar-19	EPI_ISL_69724	A/tufted duck/Denmark/6540/2006	National Veterinary Institute	Statens Serum Institute	Bragstad,K.; Fomsgaard,A.; Jorgensen,P.H.; Hammer,A.S.; Kabell,S.; Handberg,K.
EPI241711	PB1	Denmark	2006-Mar-03	EPI_ISL_69725	A/peregrine/Denmark/6632/2006	National Veterinary Institute	Statens Serum Institute	Bragstad,K.; Fomsgaard,A.; Jorgensen,P.H.; Hammer,A.S.; Kabell,S.; Handberg,K.
EPI241727	PB1	Denmark	2006-Mar-15	EPI_ISL_69730	A/tufted duck/Denmark/6431/2006	National Veterinary Institute	Statens Serum Institute	Bragstad,K.; Fomsgaard,A.; Jorgensen,P.H.; Hammer,A.S.; Kabell,S.; Handberg,K.
EPI241735	PB1	Denmark	2006-Mar-21	EPI_ISL_69731	A/grey lag goose/Denmark/6692/2006	National Veterinary Institute	Statens Serum Institute	Bragstad,K.; Fomsgaard,A.; Jorgensen,P.H.; Hammer,A.S.; Kabell,S.; Handberg,K.
EPI241766	PB1	Denmark	2006-Apr-03	EPI_ISL_69732	A/whooper swan/Denmark/7224/2006	National Veterinary Institute	Statens Serum Institute	Bragstad,K.; Fomsgaard,A.; Jorgensen,P.H.; Hammer,A.S.; Kabell,S.; Handberg,K.
EPI242225	PB1	United Kingdom	1959-Jan-04	EPI_ISL_69863	A/chicken/Scotland/1959			Kim,L.M.; Scott,M.A.; Suarez,D.L.; Spackman,E.; Swayne,D.E.; Afonso,C.L.
EPI249974	PB1	China	2009-Feb-21	EPI_ISL_71945	A/duck/Hubei/46/2009			Zhang,Z.; Li,Z.; Xiao,Y.; Liu,M.; Hu,S.; Shi,D.; Bi,D.
EPI352563	PB1	Egypt	2008-Jan-01	EPI_ISL_73789	A/chicken/Egypt/1/2008			Webby,R.J.; Kayali,G.; Ducatez,M.F.; El-Shesheny,R.A.; Kandeil,A.M.; Kutkat,M.A.; Ali,M.A.
EPI254683	PB1	Germany	2005-Nov-25	EPI_ISL_74112	A/teal/Germany/Wv632/2005			Bogs,J.
EPI259632	PB1	Egypt	2007-Mar-01	EPI_ISL_75426	A/chicken/Egypt/C1Lu2/2007			Watanabe,Y.; Ibrahim,M.S.; Ikuta,K.
EPI267936	PB1	Mongolia	2010-Jan-01	EPI_ISL_76273	A/whooper swan/Mongolia/1/2010			Jizou,M.; Kida,H.; Sakoda,Y.; Okamatsu,M.
EPI812486	PB1	Bhutan	2012-Jan-30	EPI_ISL_161378	A/chicken/Bhutan/352/2012			Franks,J.S.; Tenzin,S.; Tshering,D.; Rai,P.; Lhamo,K.; Dahal,N.; Dukpa,K.
EPI812519	PB1	Bhutan	2012-Jan-15	EPI_ISL_161380	A/chicken/Bhutan/317/2012			Franks,J.S.; Tenzin,S.; Tshering,D.; Rai,P.; Lhamo,K.; Dahal,N.; Dukpa,K.
EPI812470	PB1	Bhutan	2012-Jan-27	EPI_ISL_161381	A/chicken/Bhutan/331/2012			Franks,J.S.; Tenzin,S.; Tshering,D.; Rai,P.; Lhamo,K.; Dahal,N.; Dukpa,K.
EPI812607	PB1	Bhutan	2012-Jan-30	EPI_ISL_161382	A/chicken/Bhutan/359/2012			Franks,J.S.; Tenzin,S.; Tshering,D.; Rai,P.; Lhamo,K.; Dahal,N.; Dukpa,K.
EPI812483	PB1	Bhutan	2012-Oct-11	EPI_ISL_161383	A/chicken/Bhutan/936/2012			Franks,J.S.; Tenzin,S.; Tshering,D.; Rai,P.; Lhamo,K.; Dahal,N.; Dukpa,K.
EPI812441	PB1	Bhutan	2012-Mar-18	EPI_ISL_161384	A/chicken/Bhutan/1026/2012			Franks,J.S.; Tenzin,S.; Tshering,D.; Rai,P.; Lhamo,K.; Dahal,N.; Dukpa,K.
EPI812487	PB1	Bhutan	2012-Mar-18	EPI_ISL_161385	A/chicken/Bhutan/1031/2012			Franks,J.S.; Tenzin,S.; Tshering,D.; Rai,P.; Lhamo,K.; Dahal,N.; Dukpa,K.
EPI812379	PB1	Bhutan	2012-Jan-29	EPI_ISL_161386	A/chicken/Bhutan/345/2012			Franks,J.S.; Tenzin,S.; Tshering,D.; Rai,P.; Lhamo,K.; Dahal,N.; Dukpa,K.
EPI812422	PB1	Bhutan	2012-Jan-16	EPI_ISL_161387	A/chicken/Bhutan/406/2012			Franks,J.S.; Tenzin,S.; Tshering,D.; Rai,P.; Lhamo,K.; Dahal,N.; Dukpa,K.
EPI812523	PB1	Bhutan	2012-Jan-30	EPI_ISL_161388	A/yellow billed duck/Bhutan/358/2012			Franks,J.S.; Tenzin,S.; Tshering,D.; Rai,P.; Lhamo,K.; Dahal,N.; Dukpa,K.
EPI812600	PB1	Bhutan	2012-Jan-31	EPI_ISL_161389	A/wild bird/Bhutan/357/2012			Franks,J.S.; Tenzin,S.; Tshering,D.; Rai,P.; Lhamo,K.; Dahal,N.; Dukpa,K.
EPI812414	PB1	Bhutan	2012-Sep-10	EPI_ISL_161390	A/chicken/Bhutan/933/2012			Franks,J.S.; Tenzin,S.; Tshering,D.; Rai,P.; Lhamo,K.; Dahal,N.; Dukpa,K.
EPI812344	PB1	Bhutan	2012-Oct-11	EPI_ISL_161391	A/chicken/Bhutan/935/2012			Franks,J.S.; Tenzin,S.; Tshering,D.; Rai,P.; Lhamo,K.; Dahal,N.; Dukpa,K.
EPI812572	PB1	Bhutan	2012-Jan-08	EPI_ISL_161392	A/chicken/Bhutan/367/2012			Franks,J.S.; Tenzin,S.; Tshering,D.; Rai,P.; Lhamo,K.; Dahal,N.; Dukpa,K.
EPI812605	PB1	Bhutan	2012-Feb-14	EPI_ISL_161393	A/chicken/Bhutan/260/2012			Franks,J.S.; Tenzin,S.; Tshering,D.; Rai,P.; Lhamo,K.; Dahal,N.; Dukpa,K.
EPI812552	PB1	Bhutan	2012-Feb-18	EPI_ISL_161394	A/chicken/Bhutan/413/2012			Franks,J.S.; Tenzin,S.; Tshering,D.; Rai,P.; Lhamo,K.; Dahal,N.; Dukpa,K.
EPI812436	PB1	Bhutan	2012-Jan-16	EPI_ISL_161395	A/chicken/Bhutan/407/2012			Franks,J.S.; Tenzin,S.; Tshering,D.; Rai,P.; Lhamo,K.; Dahal,N.; Dukpa,K.
EPI812495	PB1	Bhutan	2012-Mar-18	EPI_ISL_161396	A/chicken/Bhutan/1029/2012			Franks,J.S.; Tenzin,S.; Tshering,D.; Rai,P.; Lhamo,K.; Dahal,N.; Dukpa,K.
EPI812603	PB1	Bhutan	2012-Jan-29	EPI_ISL_161397	A/chicken/Bhutan/346/2012			Franks,J.S.; Tenzin,S.; Tshering,D.; Rai,P.; Lhamo,K.; Dahal,N.; Dukpa,K.
EPI812538	PB1	Bhutan	2012-Jan-23	EPI_ISL_161398	A/chicken/Bhutan/507/2012			Franks,J.S.; Tenzin,S.; Tshering,D.; Rai,P.; Lhamo,K.; Dahal,N.; Dukpa,K.
EPI812347	PB1	Bhutan	2012-Sep-10	EPI_ISL_161399	A/chicken/Bhutan/934/2012			Franks,J.S.; Tenzin,S.; Tshering,D.; Rai,P.; Lhamo,K.; Dahal,N.; Dukpa,K.
EPI812463	PB1	Bhutan	2012-Feb-11	EPI_ISL_161400	A/chicken/Bhutan/298/2012			Franks,J.S.; Tenzin,S.; Tshering,D.; Rai,P.; Lhamo,K.; Dahal,N.; Dukpa,K.
EPI812362	PB1	Bhutan	2012-Mar-18	EPI_ISL_161401	A/chicken/Bhutan/1030/2012			Franks,J.S.; Tenzin,S.; Tshering,D.; Rai,P.; Lhamo,K.; Dahal,N.; Dukpa,K.
EPI812532	PB1	Bhutan	2012-Feb-18	EPI_ISL_161402	A/chicken/Bhutan/416/2012			Franks,J.S.; Tenzin,S.; Tshering,D.; Rai,P.; Lhamo,K.; Dahal,N.; Dukpa,K.
EPI812533	PB1	Bhutan	2012-Feb-18	EPI_ISL_161403	A/chicken/Bhutan/417/2012			Franks,J.S.; Tenzin,S.; Tshering,D.; Rai,P.; Lhamo,K.; Dahal,N.; Dukpa,K.
EPI812440	PB1	Bhutan	2012-Feb-14	EPI_ISL_161404	A/chicken/Bhutan/258/2012			Franks,J.S.; Tenzin,S.; Tshering,D.; Rai,P.; Lhamo,K.; Dahal,N.; Dukpa,K.
EPI812508	PB1	Bhutan	2012-Jan-29	EPI_ISL_161405	A/chicken/Bhutan/349/2012			Franks,J.S.; Tenzin,S.; Tshering,D.; Rai,P.; Lhamo,K.; Dahal,N.; Dukpa,K.
EPI812611	PB1	Bhutan	2012-Feb-11	EPI_ISL_161406	A/chicken/Bhutan/297/2012			Franks,J.S.; Tenzin,S.; Tshering,D.; Rai,P.; Lhamo,K.; Dahal,N.; Dukpa,K.
EPI812395	PB1	Bhutan	2012-Jan-27	EPI_ISL_161407	A/chicken/Bhutan/330/2012			Franks,J.S.; Tenzin,S.; Tshering,D.; Rai,P.; Lhamo,K.; Dahal,N.; Dukpa,K.
EPI812499	PB1	Bhutan	2012-Jan-27	EPI_ISL_161408	A/wild bird/Bhutan/326/2012			Franks,J.S.; Tenzin,S.; Tshering,D.; Rai,P.; Lhamo,K.; Dahal,N.; Dukpa,K.
EPI812575	PB1	Bhutan	2012-Jan-27	EPI_ISL_161409	A/wild bird/Bhutan/327/2012			Franks,J.S.; Tenzin,S.; Tshering,D.; Rai,P.; Lhamo,K.; Dahal,N.; Dukpa,K.
EPI812369	PB1	Bhutan	2012-Feb-29	EPI_ISL_161410	A/wild bird/Bhutan/308/2012			Franks,J.S.; Tenzin,S.; Tshering,D.; Rai,P.; Lhamo,K.; Dahal,N.; Dukpa,K.
EPI812388	PB1	Bhutan	2012-Jan-27	EPI_ISL_161411	A/wild bird/Bhutan/328/2012			Franks,J.S.; Tenzin,S.; Tshering,D.; Rai,P.; Lhamo,K.; Dahal,N.; Dukpa,K.
EPI812488	PB1	Bhutan	2012-Jan-27	EPI_ISL_161412	A/wild bird/Bhutan/325/2012			Franks,J.S.; Tenzin,S.; Tshering,D.; Rai,P.; Lhamo,K.; Dahal,N.; Dukpa,K.
EPI812612	PB1	Bhutan	2012-Jan-30	EPI_ISL_161413	A/wild bird/Bhutan/356/2012			Franks,J.S.; Tenzin,S.; Tshering,D.; Rai,P.; Lhamo,K.; Dahal,N.; Dukpa,K.
EPI812544	PB1	Bhutan	2012-Jan-27	EPI_ISL_161414	A/wild bird/Bhutan/329/2012			Franks,J.S.; Tenzin,S.; Tshering,D.; Rai,P.; Lhamo,K.; Dahal,N.; Dukpa,K.
EPI812477	PB1	Bhutan	2012-Jan-23	EPI_ISL_161415	A/chicken/Bhutan/505/2012			Franks,J.S.; Tenzin,S.; Tshering,D.; Rai,P.; Lhamo,K.; Dahal,N.; Dukpa,K.
EPI812528	PB1	Bhutan	2012-Feb-14	EPI_ISL_161416	A/chicken/Bhutan/265/2012			Franks,J.S.; Tenzin,S.; Tshering,D.; Rai,P.; Lhamo,K.; Dahal,N.; Dukpa,K.
EPI812503	PB1	Bhutan	2012-Mar-18	EPI_ISL_161417	A/chicken/Bhutan/1028/2012			Franks,J.S.; Tenzin,S.; Tshering,D.; Rai,P.; Lhamo,K.; Dahal,N.; Dukpa,K.
EPI812446	PB1	Bhutan	2012-Feb-14	EPI_ISL_161418	A/chicken/Bhutan/259/2012			Franks,J.S.; Tenzin,S.; Tshering,D.; Rai,P.; Lhamo,K.; Dahal,N.; Dukpa,K.
EPI812556	PB1	Bhutan	2012-Feb-18	EPI_ISL_161419	A/chicken/Bhutan/414/2012			Franks,J.S.; Tenzin,S.; Tshering,D.; Rai,P.; Lhamo,K.; Dahal,N.; Dukpa,K.
EPI812472	PB1	Bhutan	2012-Feb-18	EPI_ISL_161420	A/chicken/Bhutan/418/2012			Franks,J.S.; Tenzin,S.; Tshering,D.; Rai,P.; Lhamo,K.; Dahal,N.; Dukpa,K.
EPI812457	PB1	Bhutan	2012-Feb-14	EPI_ISL_161421	A/chicken/Bhutan/257/2012			Franks,J.S.; Tenzin,S.; Tshering,D.; Rai,P.; Lhamo,K.; Dahal,N.; Dukpa,K.
EPI531280	PB1	Cambodia	2013-Aug-13	EPI_ISL_162421	A/chicken/Cambodia/X0815301/2013			Rith,S.; Horm,S.V.; Buchy,P.
EPI542849	PB1	Cambodia	2013-Jan-23	EPI_ISL_166645	A/duck/Cambodia/143W4M4/2013			Buchy,P.
EPI542856	PB1	Cambodia	2013-Jan-29	EPI_ISL_166646	A/duck/Cambodia/191W5M4/2013			Buchy,P.
EPI542943	PB1	Cambodia	2013-Feb-11	EPI_ISL_166647	A/duck/Cambodia/250W7M1/2013			Buchy,P.
EPI542871	PB1	Cambodia	2013-Jan-23	EPI_ISL_166648	A/chicken/Cambodia/X0124310/2013			Buchy,P.
EPI542887	PB1	Cambodia	2013-Feb-20	EPI_ISL_166653	A/chicken/Cambodia/X0305302/2013			Buchy,P.
EPI542928	PB1	Cambodia	2012-May-28	EPI_ISL_166662	A/chicken/Cambodia/W0530389/2012			Buchy,P.
EPI553216	PB1	China	2009-Sep-01	EPI_ISL_169392	A/Chicken/Shandong/J01/2009	Qingdao Agricultural University	Beijing Institute of Microbiology and Epidemiology	yanbo,yin;dongdong,wang;linlin,liu;xiliang,wang;penghui,yang;xin,liu;keyu,wang;chengcai,lai
EPI553229	PB1	China	2009-Sep-01	EPI_ISL_169393	A/Chicken/Shandong/J02/2009	Qingdao Agricultural University	Beijing Institute of Microbiology and Epidemiology	yanbo,yin;dongdong,wang;linlin,liu;xiliang,wang;penghui,yang;xin,liu;keyu,wang;chengcai,lai
EPI553281	PB1	China	2009-Sep-01	EPI_ISL_169416	A/Chicken/Shandong/J03/2009	Qingdao Agricultural University	Beijing Institute of Microbiology and Epidemiology	yanbo,yin;dongdong,wang;linlin,liu;xiliang,wang;penghui,yang;xin,liu;keyu,wang;chengcai,lai
EPI553289	PB1	China	2009-Sep-01	EPI_ISL_169417	A/Chicken/Shandong/J04/2009	Qingdao Agricultural University	Beijing Institute of Microbiology and Epidemiology	yanbo,yin;dongdong,wang;linlin,liu;xiliang,wang;penghui,yang;xin,liu;keyu,wang;chengcai,lai
EPI553297	PB1	China	2009-Sep-01	EPI_ISL_169418	A/Chicken/Shandong/J05/2009	Qingdao Agricultural University	Beijing Institute of Microbiology and Epidemiology	yanbo,yin;dongdong,wang;linlin,liu;xiliang,wang;penghui,yang;xin,liu;keyu,wang;chengcai,lai
EPI553305	PB1	China	2009-Sep-01	EPI_ISL_169419	A/Chicken/Shandong/J06/2009	Qingdao Agricultural University	Beijing Institute of Microbiology and Epidemiology	yanbo,yin;dongdong,wang;linlin,liu;xiliang,wang;penghui,yang;xin,liu;keyu,wang;chengcai,lai
EPI553313	PB1	China	2009-Sep-01	EPI_ISL_169420	A/Duck/Shandong/Y01/2009	Qingdao Agricultural University	Beijing Institute of Microbiology and Epidemiology	yanbo,yin;dongdong,wang;linlin,liu;xiliang,wang;penghui,yang;xin,liu;keyu,wang;chengcai,lai
EPI553321	PB1	China	2009-Sep-01	EPI_ISL_169421	A/Duck/Shandong/Y02/2009	Qingdao Agricultural University	Beijing Institute of Microbiology and Epidemiology	yanbo,yin;dongdong,wang;linlin,liu;xiliang,wang;penghui,yang;xin,liu;keyu,wang;chengcai,lai
EPI558718	PB1	India	2012-Jan-01	EPI_ISL_170531	A/crow/India/01TR01/2012			Das,B.R.; Tosh,C.; Kumar,M.; Nagarajan,S.; Murugkar,H.V.; Shukla,S.; Tripathi,S.; Mishra,A.; Kulkarni,D.D.
EPI559050	PB1	Vietnam	2012-Jan-30	EPI_ISL_170535	A/duck/Vietnam/NCVD-KA30/2012			Lee,E.-K.; Kang,H.-M.; Kim,K.-I.; Choi,J.-G.; Long To,T.; Dang Nguyen,T.; Song,B.-M.; Jeong,J.; Choi,K.-S.; Kim,J.-Y.; Lee,H.-S.; Lee,Y.-J.; Kim,J.-H.
EPI559052	PB1	Vietnam	2012-Feb-22	EPI_ISL_170537	A/duck/Vietnam/NCVD-KA206/2012			Lee,E.-K.; Kang,H.-M.; Kim,K.-I.; Choi,J.-G.; Long To,T.; Dang Nguyen,T.; Song,B.-M.; Jeong,J.; Choi,K.-S.; Kim,J.-Y.; Lee,H.-S.; Lee,Y.-J.; Kim,J.-H.
EPI559054	PB1	Vietnam	2012-Jun-06	EPI_ISL_170539	A/duck/Vietnam/NCVD-KA260/2012			Lee,E.-K.; Kang,H.-M.; Kim,K.-I.; Choi,J.-G.; Long To,T.; Dang Nguyen,T.; Song,B.-M.; Jeong,J.; Choi,K.-S.; Kim,J.-Y.; Lee,H.-S.; Lee,Y.-J.; Kim,J.-H.
EPI559058	PB1	Vietnam	2012-Sep-10	EPI_ISL_170543	A/duck/Vietnam/NCVD-KA310/2012			Lee,E.-K.; Kang,H.-M.; Kim,K.-I.; Choi,J.-G.; Long To,T.; Dang Nguyen,T.; Song,B.-M.; Jeong,J.; Choi,K.-S.; Kim,J.-Y.; Lee,H.-S.; Lee,Y.-J.; Kim,J.-H.
EPI559064	PB1	Vietnam	2013-Feb-04	EPI_ISL_170549	A/chicken/Vietnam/NCVD-KA448/2013			Lee,E.-K.; Kang,H.-M.; Kim,K.-I.; Choi,J.-G.; Long To,T.; Dang Nguyen,T.; Song,B.-M.; Jeong,J.; Choi,K.-S.; Kim,J.-Y.; Lee,H.-S.; Lee,Y.-J.; Kim,J.-H.
EPI559065	PB1	Vietnam	2008-Jan-01	EPI_ISL_170550	A/chicken/Vietnam/NCVD-03.08/2008			Lee,E.-K.; Kang,H.-M.; Kim,K.-I.; Choi,J.-G.; Long To,T.; Dang Nguyen,T.; Song,B.-M.; Jeong,J.; Choi,K.-S.; Kim,J.-Y.; Lee,H.-S.; Lee,Y.-J.; Kim,J.-H.
EPI559066	PB1	Vietnam	2008-Jan-01	EPI_ISL_170551	A/chicken/Vietnam/NCVD-A015/2008			Lee,E.-K.; Kang,H.-M.; Kim,K.-I.; Choi,J.-G.; Long To,T.; Dang Nguyen,T.; Song,B.-M.; Jeong,J.; Choi,K.-S.; Kim,J.-Y.; Lee,H.-S.; Lee,Y.-J.; Kim,J.-H.
EPI559068	PB1	Vietnam	2011-Jan-01	EPI_ISL_170553	A/chicken/Vietnam/NCVD-A675/2011			Lee,E.-K.; Kang,H.-M.; Kim,K.-I.; Choi,J.-G.; Long To,T.; Dang Nguyen,T.; Song,B.-M.; Jeong,J.; Choi,K.-S.; Kim,J.-Y.; Lee,H.-S.; Lee,Y.-J.; Kim,J.-H.
EPI559069	PB1	Vietnam	2011-Jan-01	EPI_ISL_170554	A/chicken/Vietnam/NCVD-A937/2011			Lee,E.-K.; Kang,H.-M.; Kim,K.-I.; Choi,J.-G.; Long To,T.; Dang Nguyen,T.; Song,B.-M.; Jeong,J.; Choi,K.-S.; Kim,J.-Y.; Lee,H.-S.; Lee,Y.-J.; Kim,J.-H.
EPI558707	PB1	India	2013-Jul-01	EPI_ISL_170791	A/chicken/India/07CA02/2013			Tosh,C.; Nagarajan,S.; Murugkar,H.V.; Kumar,M.; Pandey,M.; Jolhe,D.K.; Tripathi,S.; Shukla,S.; Ved,N.; Mishra,A.; Ghosh,R.C.; Kulkarni,D.D.
EPI558712	PB1	India	2013-Aug-01	EPI_ISL_170793	A/chicken/India/08CA03/2013			Tosh,C.; Nagarajan,S.; Murugkar,H.V.; Kumar,M.; Pandey,M.; Jolhe,D.K.; Tripathi,S.; Shukla,S.; Ved,N.; Mishra,A.; Ghosh,R.C.; Kulkarni,D.D.
EPI568210	PB1	Thailand	2004-Jan-01	EPI_ISL_173400	A/Openbill stork/Thailand/VSMU-6-BKK/2004	Mahidol University	National Institute of Animal Health
EPI568218	PB1	Thailand	2004-Jan-01	EPI_ISL_173401	A/Openbill stork/Thailand/VSMU-16-AYA/2004	Mahidol University	National Institute of Animal Health
EPI568226	PB1	Thailand	2005-Jan-01	EPI_ISL_173402	A/gray-crowed crane/Thailand/VSMU-4-CBI/2005	Mahidol University	National Institute of Animal Health
EPI573258	PB1	Egypt	2015-Jan-15	EPI_ISL_174407	A/Duck/Egypt/AR236-A3NLQP/2015		Friedrich-Loeffler-Institut	Naguib, M.M; Arafa,A.M; Luttermann,C; Selim,A.A; Hassan,M.K; Beer,M;Harder,TC
EPI573266	PB1	Egypt	2014-Dec-06	EPI_ISL_174408	A/Turkey/Egypt/AR238-SD177NLQP/2014		Friedrich-Loeffler-Institut	Naguib, M.M; Arafa,A.M; Luttermann,C; Selim,A.A; Hassan,M.K; Beer,M;Harder,TC
EPI573284	PB1	United States	2014-Dec-29	EPI_ISL_174409	A/American green-winged teal/Washington/195750/2014			Killian,M.L.; Ip,H.S.; Dusek,R.; Bodenstein,B.
EPI573555	PB1	China	2005-Jan-01	EPI_ISL_174482	A/wildbird/Anhui/82/2005			Yamaji,R.; Yamada,S.; Le,M.Q.; Li,C.; Chen,H.; Qurnianingsih,E.; Nidom,C.A.; Ito,M.; Sakai-Tagawa,Y.; Kawaoka,Y.
EPI579925	PB1	Netherlands	2014-Feb-25	EPI_ISL_176754	A/Chicken/NL-Swifterband/14002541/2014	Wageningen Bioveterinary Research	Wageningen Bioveterinary Research	Heutink,Rene; Harders,Frank; Verschuren-Pritz,Sylvia; Koch,Guus; Bouwstra,Ruth
EPI584777	PB1	Egypt	2014-Nov-23	EPI_ISL_177506	A/chicken/Egypt/A10351A/2014			Kayali,G.; El-Shesheny,R.; Kandeil,A.; Webby,R.J.; Ali,M.A.
EPI585418	PB1	India	2012-Jan-04	EPI_ISL_177711	A/chicken/India/01CA03/2012			Nagarajan,S.; Syed,Z.; Tosh,C.; Murugkar,H.V.; Kumar,M.; Kulkarni,D.D.
EPI585426	PB1	India	2012-Jan-04	EPI_ISL_177712	A/chicken/India/01CA06/2012			Nagarajan,S.; Syed,Z.; Tosh,C.; Murugkar,H.V.; Kumar,M.; Kulkarni,D.D.
EPI585445	PB1	India	2011-Nov-20	EPI_ISL_177713	A/crow/India/11CA01/2011			Nagarajan,S.; Syed,Z.; Tosh,C.; Murugkar,H.V.; Kumar,M.; Kulkarni,D.D.
EPI585452	PB1	India	2011-Nov-20	EPI_ISL_177714	A/crow/India/11CL01/2011			Nagarajan,S.; Syed,Z.; Tosh,C.; Murugkar,H.V.; Kumar,M.; Kulkarni,D.D.
EPI597676	PB1	China	2005-Apr-21	EPI_ISL_181276	A/duck/Hunan/316/2005			Qu,X.; Ding,L.; Qin,Z.; Wu,J.; Pan,Z.
EPI616014	PB1	United States	2012-Nov-16	EPI_ISL_189498	A/mallard/Ohio/12OS2218/2012			Wentworth,D.E.; Halpin,R.A.; Lin,X.; Bera,J.; Akopov,A.; Ransier,A.; Mohan,M.; Fedorova,N.; Tsitrin,T.; Puri,V.; Stockwell,T.; Amedeo,P.; Appalla,L.; Bishop,B.; Edworthy,P.; Gupta,N.; Hoover,J.; Katzel,D.; Schobel,S.; Shrivastava,S.; Thovarai,V.; Wang,S.; Slemons,R.D.; Nolting,J.M.; Bao,Y.; Sanders,R.; Zhdanov,S.; Kiryutin,B.; Lipman,D.J.; Tatusova,T.; Bowman,A.S.
EPI616469	PB1	United States	2012-Oct-20	EPI_ISL_189531	A/mallard/Illinois/12OS5080/2012			Wentworth,D.E.; Halpin,R.A.; Lin,X.; Bera,J.; Akopov,A.; Ransier,A.; Mohan,M.; Fedorova,N.; Tsitrin,T.; Puri,V.; Stockwell,T.; Amedeo,P.; Appalla,L.; Bishop,B.; Edworthy,P.; Gupta,N.; Hoover,J.; Katzel,D.; Schobel,S.; Shrivastava,S.; Thovarai,V.; Wang,S.; Slemons,R.D.; Nolting,J.M.; Bao,Y.; Sanders,R.; Zhdanov,S.; Kiryutin,B.; Lipman,D.J.; Tatusova,T.; Bowman,A.S.
EPI620920	PB1	Indonesia	2006-Jan-01	EPI_ISL_190614	A/chicken/WestJava/TASIKO B/2006			Pantin-Jackwood,M.J.; Spackman,E.; Suarez,D.L.; Wasilenko,J.; Sarmento,L.; Shepherd,E.; Smith,D.; Lee,S.; Lone,N.A.
EPI620982	PB1	Vietnam	2007-Jan-01	EPI_ISL_190615	A/duck/Vietnam NamDinh/NCVD-88/2007			Pantin-Jackwood,M.J.; Spackman,E.; Suarez,D.L.; Wasilenko,J.; Sarmento,L.; Shepherd,E.; Smith,D.; Lee,S.; Lone,N.A.
EPI620905	PB1	Indonesia	2007-Jan-01	EPI_ISL_190617	A/chicken/Pekalongan/BBVW/2007			Pantin-Jackwood,M.J.; Spackman,E.; Suarez,D.L.; Wasilenko,J.; Sarmento,L.; Shepherd,E.; Smith,D.; Lee,S.; Lone,N.A.
EPI620832	PB1	Indonesia	2007-Jan-01	EPI_ISL_190619	A/chicken/Garut/BBVW-223/2007			Pantin-Jackwood,M.J.; Spackman,E.; Suarez,D.L.; Wasilenko,J.; Sarmento,L.; Shepherd,E.; Smith,D.; Lee,S.; Lone,N.A.
EPI620923	PB1	Vietnam	2011-Jan-01	EPI_ISL_190620	A/chicken/Vietnam/NCVD-675/2011			Pantin-Jackwood,M.J.; Spackman,E.; Suarez,D.L.; Wasilenko,J.; Sarmento,L.; Shepherd,E.; Smith,D.; Lee,S.; Lone,N.A.
EPI622532	PB1	Indonesia	2008-Jan-01	EPI_ISL_190625	A/chicken/West Java/TJA/2008			Pantin-Jackwood,M.J.; Spackman,E.; Suarez,D.L.; Wasilenko,J.; Sarmento,L.; Shepherd,E.; Smith,D.; Lee,S.; Lone,N.A.
EPI620820	PB1	Indonesia	2007-Jan-01	EPI_ISL_190626	A/chicken/West Java/29/2007			Pantin-Jackwood,M.J.; Spackman,E.; Suarez,D.L.; Wasilenko,J.; Sarmento,L.; Shepherd,E.; Smith,D.; Lee,S.; Lone,N.A.
EPI622550	PB1	Vietnam	2007-Jan-01	EPI_ISL_190628	A/duck/Vietnam Hau Giang/NCVD-12/2007			Pantin-Jackwood,M.J.; Spackman,E.; Suarez,D.L.; Wasilenko,J.; Sarmento,L.; Shepherd,E.; Smith,D.; Lee,S.; Lone,N.A.
EPI622527	PB1	Vietnam	2010-Jan-01	EPI_ISL_190629	A/chicken/Vietnam/NCVD-398/2010			Pantin-Jackwood,M.J.; Spackman,E.; Suarez,D.L.; Wasilenko,J.; Sarmento,L.; Shepherd,E.; Smith,D.; Lee,S.; Lone,N.A.
EPI620907	PB1	Vietnam	2007-Jan-01	EPI_ISL_190630	A/duck/Vietnam BacLiu/NCVD-10/2007			Pantin-Jackwood,M.J.; Spackman,E.; Suarez,D.L.; Wasilenko,J.; Sarmento,L.; Shepherd,E.; Smith,D.; Lee,S.; Lone,N.A.
EPI620850	PB1	Egypt	2008-Jan-01	EPI_ISL_190633	A/chicken/Egypt/0813-NLQP/2008			Pantin-Jackwood,M.J.; Spackman,E.; Suarez,D.L.; Wasilenko,J.; Sarmento,L.; Shepherd,E.; Smith,D.; Lee,S.; Lone,N.A.
EPI622521	PB1	Egypt	2007-Jan-01	EPI_ISL_190634	A/chicken/Egypt/07118-NLQP/2007			Pantin-Jackwood,M.J.; Spackman,E.; Suarez,D.L.; Wasilenko,J.; Sarmento,L.; Shepherd,E.; Smith,D.; Lee,S.; Lone,N.A.
EPI620991	PB1	Egypt	2009-Jan-01	EPI_ISL_190635	A/duck/Egypt/0923-NLQP/2009			Pantin-Jackwood,M.J.; Spackman,E.; Suarez,D.L.; Wasilenko,J.; Sarmento,L.; Shepherd,E.; Smith,D.; Lee,S.; Lone,N.A.
EPI622518	PB1	Egypt	2009-Jan-01	EPI_ISL_190636	A/chicken/Egypt/096L-NLQP/2009			Pantin-Jackwood,M.J.; Spackman,E.; Suarez,D.L.; Wasilenko,J.; Sarmento,L.; Shepherd,E.; Smith,D.; Lee,S.; Lone,N.A.
EPI622509	PB1	Egypt	2010-Jan-01	EPI_ISL_190639	A/chicken/Egypt/102d/2010			Pantin-Jackwood,M.J.; Spackman,E.; Suarez,D.L.; Wasilenko,J.; Sarmento,L.; Shepherd,E.; Smith,D.; Lee,S.; Lone,N.A.
EPI620896	PB1	Egypt	2006-Jan-01	EPI_ISL_190640	A/chicken/Egypt/06553-NLQP/2006			Pantin-Jackwood,M.J.; Spackman,E.; Suarez,D.L.; Wasilenko,J.; Sarmento,L.; Shepherd,E.; Smith,D.; Lee,S.; Lone,N.A.
EPI621106	PB1	Indonesia	2006-Jan-01	EPI_ISL_190642	A/chicken/WestJava/SMI-PAT/2006			Pantin-Jackwood,M.J.; Spackman,E.; Suarez,D.L.; Wasilenko,J.; Sarmento,L.; Shepherd,E.; Smith,D.; Lee,S.; Lone,N.A.
EPI620953	PB1	Egypt	2010-Jan-01	EPI_ISL_190643	A/chicken/Egypt/1063/2010			Pantin-Jackwood,M.J.; Spackman,E.; Suarez,D.L.; Wasilenko,J.; Sarmento,L.; Shepherd,E.; Smith,D.; Lee,S.; Lone,N.A.
EPI621150	PB1	India	2012-Jan-03	EPI_ISL_190695	A/crow/India/01CA08/2012			Nagarajan,S.; Senthil Kumar,D.; Tosh,C.; Murugkar,H.V.; Kumar,M.; Kulkarni,D.D.
EPI621154	PB1	India	2012-Jan-03	EPI_ISL_190696	A/crow/India/01CA10/2012			Nagarajan,S.; Senthil Kumar,D.; Tosh,C.; Murugkar,H.V.; Kumar,M.; Kulkarni,D.D.
EPI719459	PB1	Ghana	2015-Jan-01	EPI_ISL_193674	A/chicken/Ghana/15VIR2588-9/2015		Istituto Zooprofilattico Sperimentale Delle Venezie	Joseph,Awuni;Ben,Aniwa; Alice,Fusaro; Luca,Tassoni; Alessia,Schivo; Silvia,Ormelli; Giovanni,Cattoli; Isabella,Monne
EPI642502	PB1	India	2011-Nov-20	EPI_ISL_195597	A/crow/India/11TI11/2011			Nagarajan,S.; Jain,R.; Tosh,C.; Murugkar,H.V.; Kumar,M.; Kulkarni,D.D.
EPI642468	PB1	India	2011-Nov-20	EPI_ISL_195598	A/crow/India/11TI16/2011			Nagarajan,S.; Jain,R.; Tosh,C.; Murugkar,H.V.; Kumar,M.; Kulkarni,D.D.
EPI642481	PB1	India	2012-Feb-08	EPI_ISL_195599	A/crow/India/02CA02/2012			Nagarajan,S.; Jain,R.; Tosh,C.; Murugkar,H.V.; Kumar,M.; Kulkarni,D.D.
EPI642474	PB1	India	2012-Mar-05	EPI_ISL_195600	A/chicken/India/03CA03/2012			Nagarajan,S.; Jain,R.; Tosh,C.; Murugkar,H.V.; Kumar,M.; Kulkarni,D.D.
EPI642497	PB1	India	2012-Feb-22	EPI_ISL_195601	A/crow/India/02CA07/2012			Nagarajan,S.; Jain,R.; Tosh,C.; Murugkar,H.V.; Kumar,M.; Kulkarni,D.D.
EPI642490	PB1	Bhutan	2012-Jan-18	EPI_ISL_195602	A/pigeon/Bhutan/01BR01/2012			Nagarajan,S.; Jain,R.; Tosh,C.; Murugkar,H.V.; Kumar,M.; Kulkarni,D.D.
EPI644375	PB1	India	2012-Oct-19	EPI_ISL_195633	A/turkey/India/10CA04/2012			Nagarajan,S.; Tripathi,S.; Tosh,C.; Murugkar,H.V.; Kumar,M.; Kulkarni,D.D.
EPI644397	PB1	Bhutan	2013-Jan-29	EPI_ISL_195634	A/duck/Bhutan/01TR03/2013			Nagarajan,S.; Tripathi,S.; Tosh,C.; Murugkar,H.V.; Kumar,M.; Kulkarni,D.D.
EPI644410	PB1	India	2012-Jan-03	EPI_ISL_195635	A/crow/India/01CA12/2012			Nagarajan,S.; Tripathi,S.; Tosh,C.; Murugkar,H.V.; Kumar,M.; Kulkarni,D.D.
EPI644416	PB1	India	2012-Feb-19	EPI_ISL_195636	A/crow/India/02CA03/2012			Nagarajan,S.; Tripathi,S.; Tosh,C.; Murugkar,H.V.; Kumar,M.; Kulkarni,D.D.
EPI644505	PB1	India	2012-Mar-05	EPI_ISL_195641	A/crow/India/03CA06/2012			Nagarajan,S.; Behera,P.; Tosh,C.; Murugkar,H.V.; Kumar,M.; Kulkarni,D.D.
EPI642471	PB1	India	2012-Mar-05	EPI_ISL_195644	A/chicken/India/03CA02/2012			Nagarajan,S.; Jain,R.; Tosh,C.; Murugkar,H.V.; Kumar,M.; Kulkarni,D.D.
EPI644284	PB1	India	2012-Feb-22	EPI_ISL_195935	A/crow/India/02CA06/2012			Nagarajan,S.; Jain,R.; Tosh,C.; Murugkar,H.V.; Kumar,M.; Kulkarni,D.D.
EPI644384	PB1	Bhutan	2013-Jan-29	EPI_ISL_195950	A/chicken/Bhutan/01TR338/2013			Nagarajan,S.; Tripathi,S.; Tosh,C.; Murugkar,H.V.; Kumar,M.; Kulkarni,D.D.
EPI644390	PB1	Bhutan	2013-Jan-29	EPI_ISL_195952	A/chicken/Bhutan/01TI06/2013			Nagarajan,S.; Tripathi,S.; Tosh,C.; Murugkar,H.V.; Kumar,M.; Kulkarni,D.D.
EPI644393	PB1	Bhutan	2013-Jan-29	EPI_ISL_195953	A/duck/Bhutan/01CL03/2013			Nagarajan,S.; Tripathi,S.; Tosh,C.; Murugkar,H.V.; Kumar,M.; Kulkarni,D.D.
EPI644403	PB1	India	2013-Dec-30	EPI_ISL_195955	A/chicken/India/12CA01/2013			Nagarajan,S.; Tripathi,S.; Tosh,C.; Murugkar,H.V.; Kumar,M.; Kulkarni,D.D.
EPI644406	PB1	India	2013-Dec-30	EPI_ISL_195956	A/chicken/India/12CL2168/2013			Nagarajan,S.; Tripathi,S.; Tosh,C.; Murugkar,H.V.; Kumar,M.; Kulkarni,D.D.
EPI644437	PB1	India	2012-Jan-11	EPI_ISL_195965	A/chicken/India/01CL1196/2012			Nagarajan,S.; Tripathi,S.; Tosh,C.; Murugkar,H.V.; Kumar,M.; Kulkarni,D.D.
EPI644441	PB1	India	2012-Jan-03	EPI_ISL_195967	A/duck/India/01CA01/2012			Nagarajan,S.; Tripathi,S.; Tosh,C.; Murugkar,H.V.; Kumar,M.; Kulkarni,D.D.
EPI644443	PB1	India	2012-Jan-10	EPI_ISL_195968	A/crow/India/01CA16/2012			Nagarajan,S.; Tripathi,S.; Tosh,C.; Murugkar,H.V.; Kumar,M.; Kulkarni,D.D.
EPI644449	PB1	India	2013-Feb-19	EPI_ISL_195970	A/northern pintail/India/03OR320/2013			Nagarajan,S.; Tripathi,S.; Tosh,C.; Murugkar,H.V.; Kumar,M.; Kulkarni,D.D.
EPI644495	PB1	Bhutan	2012-Jan-02	EPI_ISL_195976	A/chicken/Bhutan/01CL141/2012			Nagarajan,S.; Behera,P.; Tosh,C.; Murugkar,H.V.; Kumar,M.; Kulkarni,D.D.
EPI644497	PB1	Bhutan	2012-Jan-18	EPI_ISL_195977	A/chicken/Bhutan/01CL2143/2012			Nagarajan,S.; Behera,P.; Tosh,C.; Murugkar,H.V.; Kumar,M.; Kulkarni,D.D.
EPI644501	PB1	Bhutan	2012-Jan-18	EPI_ISL_195979	A/chicken/Bhutan/01TI16/2012			Nagarajan,S.; Behera,P.; Tosh,C.; Murugkar,H.V.; Kumar,M.; Kulkarni,D.D.
EPI653114	PB1	China	2012-Dec-21	EPI_ISL_198176	A/pigeon/Hubei/RP25/2012			Yao,Y.; Chen,J.
EPI658565	PB1	China	2015-Mar-06	EPI_ISL_199019	A/duck/Hubei/03.06 WHWTZ0155-P/2015(H5N1)		Institute of Microbiology, Chinese Academy of Sciences
EPI658893	PB1	China	2015-Jan-09	EPI_ISL_199060	A/Phalacrocorax/Hubei/01.09 V1/2015(H5N1)		Institute of Microbiology, Chinese Academy of Sciences
EPI658901	PB1	China	2015-Jan-09	EPI_ISL_199061	A/Phalacrocorax/Hubei/01.09 V4/2015(H5N1)		Institute of Microbiology, Chinese Academy of Sciences
EPI659581	PB1	China	2014-Dec-03	EPI_ISL_199154	A/chicken/Shandong/12.03 YA-CK/2014(H5N1)		Institute of Microbiology, Chinese Academy of Sciences
EPI659661	PB1	China	2015-Mar-17	EPI_ISL_199164	A/chicken/Jiangsu/03.17 WX006-P/2015(H5N1)		Institute of Microbiology, Chinese Academy of Sciences
EPI660261	PB1	China	2014-Dec-18	EPI_ISL_199239	A/duck/Jiangsu/12.18 NJLH1270-P/2014(H5N1)		Institute of Microbiology, Chinese Academy of Sciences
EPI660437	PB1	China	2014-Dec-22	EPI_ISL_199261	A/chicken/Jiangsu/12.22 TCCX035-P/2014(H5N1)		Institute of Microbiology, Chinese Academy of Sciences
EPI661469	PB1	China	2014-Dec-22	EPI_ISL_199390	A/chicken/Jiangsu/12.22 TCCX003-P/2014(H5N1)		Institute of Microbiology, Chinese Academy of Sciences
EPI681212	PB1	China	2014-Nov-20	EPI_ISL_203729	A/goose/Zhejiang/112071/2014			Wu,H.; Peng,X.; Cheng,L.; Lu,X.; Jin,C.; Xie,T.; Yao,H.; Wu,N.
EPI683131	PB1	China	2014-Dec-01	EPI_ISL_205111	A/chicken/Wuhan/HAQL07/2014			Chen,L.-J.; Lin,X.-D.; Guo,W.-P.; Tian,J.-H.; Zhang,Y.-Z.
EPI683132	PB1	China	2014-Dec-01	EPI_ISL_205112	A/chicken/Wuhan/HAQL16/2014			Chen,L.-J.; Lin,X.-D.; Guo,W.-P.; Tian,J.-H.; Zhang,Y.-Z.
EPI683134	PB1	China	2015-Jan-01	EPI_ISL_205114	A/duck/Wenzhou/YJYF33/2015			Chen,L.-J.; Lin,X.-D.; Guo,W.-P.; Tian,J.-H.; Zhang,Y.-Z.
EPI719913	PB1	Ghana	2015-Aug-07	EPI_ISL_205865	A/chicken/Ghana/15VIR5480-22/2015	Veterinary Services Directorate, Ministry of Food and Agriculture	Istituto Zooprofilattico Sperimentale Delle Venezie	Joseph,Awuni;Ben,Aniwa; Alice,Fusaro; Luca,Tassoni; Alessia,Schivo; Silvia,Ormelli; Giovanni,Cattoli; Isabella,Monne
EPI689444	PB1	China	2008-Nov-26	EPI_ISL_206101	A/duck/Hunan/S4020/2008			Feng,X.; Wang,Z.; Shi,J.; Deng,G.; Kong,H.; Tao,S.; Li,C.; Liu,L.; Guan,Y.; Chen,H.
EPI689451	PB1	China	2009-May-06	EPI_ISL_206302	A/chicken/Guangxi/S2039/2009			Feng,X.; Wang,Z.; Shi,J.; Deng,G.; Kong,H.; Tao,S.; Li,C.; Liu,L.; Guan,Y.; Chen,H.
EPI690390	PB1	United States	2015-Jan-02	EPI_ISL_206439	A/American wigeon/Washington/196336/2015			Killian,M.L.; Ip,H.S.; Griffin,K.; Messer,J.; McMullen,K.; Dusek,R.; Bodenstein,B.
EPI690397	PB1	United States	2015-Jan-02	EPI_ISL_206440	A/American wigeon/Washington/196340/2015			Killian,M.L.; Ip,H.S.; Griffin,K.; Messer,J.; McMullen,K.; Dusek,R.; Bodenstein,B.
EPI712758	PB1	China	2015-Feb-05	EPI_ISL_212420	A/Great Cormorant/Hubei/VI128/2015_H5N1	State Key Laboratory of Virology and Wuhan Institute of Virology, Chinese Academy of Sciences	Wuhan Institute of Virology
EPI712766	PB1	China	2015-Feb-05	EPI_ISL_212421	A/Great Cormorant/Hubei/VI132/2015_H5N1	State Key Laboratory of Virology and Wuhan Institute of Virology, Chinese Academy of Sciences	Wuhan Institute of Virology
EPI712774	PB1	China	2015-Feb-05	EPI_ISL_212422	A/Great Cormorant/Hubei/VI133/2015_H5N1	State Key Laboratory of Virology and Wuhan Institute of Virology, Chinese Academy of Sciences	Wuhan Institute of Virology
EPI751511	PB1	United States	2011-Sep-15	EPI_ISL_220200	A/mallard/Minnesota/AI11-4429/2011			Das,S.R.; Halpin,R.A.; Lin,X.; Simenauer,A.; Akopov,A.; Fedorova,N.; Puri,V.; Stockwell,T.; Amedeo,P.; Katzel,D.; Schobel,S.; Shrivastava,S.; Bao,Y.; Sanders,R.; Zhdanov,S.; Kiryutin,B.; Lipman,D.J.; Tatusova,T.; Stallknecht,D.
EPI760121	PB1	China	2015-Jun-02	EPI_ISL_221724	A/peacock/Yunnan/1/2015			Hu,T.; Zhao,H.; Zhang,Y.; Zhang,W.; Kong,Q.; Zhang,Z.; Cui,Q.; Qiu,W.; Deng,B.; Fan,Q.; Zhang,F.
EPI760106	PB1	China	2015-Jun-02	EPI_ISL_221725	A/peacock/Yunnan/3/2015			Hu,T.; Zhao,H.; Zhang,Y.; Zhang,W.; Kong,Q.; Zhang,Z.; Cui,Q.; Qiu,W.; Deng,B.; Fan,Q.; Zhang,F.
EPI764415	PB1	China	2005-Nov-01	EPI_ISL_222486	A/turtle dove/Guangdong/300/2005			Jiao,P.; Cheng,Y.; Liao,M.
EPI770655	PB1	Ghana	2015-Jul-27	EPI_ISL_223931	A/chicken/Ghana/24/2015	University of Ghana	Crick Worldwide Influenza Centre
EPI770671	PB1	Ghana	2015-May-22	EPI_ISL_223933	A/chicken/Ghana/29/2015	University of Ghana	Crick Worldwide Influenza Centre
EPI770679	PB1	Ghana	2015-Aug-07	EPI_ISL_223934	A/chicken/Ghana/46/2015	University of Ghana	Crick Worldwide Influenza Centre
EPI770695	PB1	Ghana	2015-Jul-27	EPI_ISL_223936	A/goose/Ghana/17/2015	University of Ghana	Crick Worldwide Influenza Centre
EPI770711	PB1	Ghana	2015-Aug-07	EPI_ISL_223939	A/chicken/Ghana/41/2015	University of Ghana	Crick Worldwide Influenza Centre
EPI775055	PB1	Vietnam	2013-Aug-13	EPI_ISL_224904	A/chicken/DongNai/0182/2013			Cao,B.V.; Le Ha,T.D.; Mai,V.N.; Dang Trinh,M.A.; Le Phan,K.N.; Vo Tran,N.T.; Hoang,T.
EPI827070	PB1	Egypt	2016-Jan-15	EPI_ISL_232490	A/turkey/Egypt/AR1507/2016		Friedrich-Loeffler-Institut
EPI837261	PB1	Vietnam	2012-Jun-17	EPI_ISL_234247	A/duck/Vietnam/ST1488-1/2012
EPI837262	PB1	Vietnam	2013-May-24	EPI_ISL_234248	A/duck/Vietnam/QT1727/2013
EPI837263	PB1	Vietnam	2012-Jun-17	EPI_ISL_234249	A/duck/Vietnam/ST1490-2/2012
EPI837264	PB1	Vietnam	2013-May-24	EPI_ISL_234250	A/duck/Vietnam/QT1728/2013
EPI837265	PB1	Vietnam	2012-Jun-17	EPI_ISL_234251	A/duck/Vietnam/ST1491-3/2012
EPI837266	PB1	Vietnam	2012-Jan-25	EPI_ISL_234252	A/duck/Vietnam/QT1458-1/2012
EPI837267	PB1	Vietnam	2012-Jan-25	EPI_ISL_234253	A/duck/Vietnam/QT1457-2/2012
EPI837268	PB1	Vietnam	2012-Jan-25	EPI_ISL_234254	A/duck/Vietnam/QT1457-3/2012
EPI837269	PB1	Vietnam	2012-Jun-17	EPI_ISL_234255	A/duck/Vietnam/ST1490-3/2012
EPI837270	PB1	Vietnam	2012-Jan-25	EPI_ISL_234256	A/duck/Vietnam/QT1455-3/2012
EPI837271	PB1	Vietnam	2012-Jan-25	EPI_ISL_234257	A/duck/Vietnam/QT1455-1/2012
EPI837272	PB1	Vietnam	2012-Jun-17	EPI_ISL_234258	A/duck/Vietnam/ST1491-2/2012
EPI837273	PB1	Vietnam	2012-Feb-03	EPI_ISL_234259	A/duck/Vietnam/QT1483/2012
EPI837274	PB1	Vietnam	2012-Jun-17	EPI_ISL_234260	A/duck/Vietnam/ST1488-3/2012
EPI837275	PB1	Vietnam	2012-Jan-25	EPI_ISL_234261	A/duck/Vietnam/QT1457-1/2012
EPI837276	PB1	Vietnam	2013-Jan-24	EPI_ISL_234262	A/duck/Vietnam/QT1730/2013
EPI837278	PB1	Vietnam	2012-Jun-17	EPI_ISL_234264	A/duck/Vietnam/ST1489-3/2012
EPI837279	PB1	Vietnam	2012-Jun-17	EPI_ISL_234265	A/duck/Vietnam/ST1491-1/2012
EPI837280	PB1	Vietnam	2013-May-24	EPI_ISL_234266	A/duck/Vietnam/QT1726/2013
EPI837281	PB1	Vietnam	2012-Jun-17	EPI_ISL_234267	A/duck/Vietnam/ST1489-2/2012
EPI837282	PB1	Vietnam	2012-Jan-25	EPI_ISL_234268	A/duck/Vietnam/QT1456-3/2012
EPI837283	PB1	Vietnam	2013-May-24	EPI_ISL_234269	A/duck/Vietnam/QT1729/2013
EPI837284	PB1	Vietnam	2012-Jan-25	EPI_ISL_234270	A/duck/Vietnam/QT1456-1/2012
EPI837285	PB1	Vietnam	2012-Feb-03	EPI_ISL_234271	A/duck/Vietnam/QT1480/2012
EPI837286	PB1	Vietnam	2012-Jun-17	EPI_ISL_234272	A/duck/Vietnam/ST1490-1/2012
EPI837287	PB1	Vietnam	2012-Jan-25	EPI_ISL_234273	A/duck/Vietnam/QT1458-3/2012
EPI837288	PB1	Vietnam	2012-Jun-17	EPI_ISL_234274	A/duck/Vietnam/ST1489-1/2012
EPI837289	PB1	Vietnam	2012-Feb-03	EPI_ISL_234275	A/duck/Vietnam/QT1484/2012
EPI837290	PB1	Vietnam	2012-Jun-17	EPI_ISL_234276	A/duck/Vietnam/ST1488-2/2012
EPI837291	PB1	Vietnam	2012-Jan-25	EPI_ISL_234277	A/duck/Vietnam/QT1456-2/2012
EPI837292	PB1	Vietnam	2012-Aug-31	EPI_ISL_234278	A/duck/Vietnam/ST1551-3/2012
EPI837293	PB1	Vietnam	2012-Jan-25	EPI_ISL_234279	A/duck/Vietnam/QT1455-2/2012
EPI837477	PB1	China	2012-Jun-03	EPI_ISL_234320	A/chicken/Gansu/5/2012			Liu,L.; Zeng,X.; Chen,P.; Deng,G.; Shi,J.; Tian,G.; Kong,H.; Suzuki,Y.; Guan,Y.; Chen,H.
EPI837485	PB1	China	2012-Jun-05	EPI_ISL_234321	A/chicken/Gansu/6/2012			Liu,L.; Zeng,X.; Chen,P.; Deng,G.; Shi,J.; Tian,G.; Kong,H.; Suzuki,Y.; Guan,Y.; Chen,H.
EPI837509	PB1	China	2011-Nov-11	EPI_ISL_234324	A/chicken/Liaoning/S4092/2011			Liu,L.; Zeng,X.; Chen,P.; Deng,G.; Shi,J.; Tian,G.; Kong,H.; Suzuki,Y.; Guan,Y.; Chen,H.
EPI837516	PB1	China	2012-Mar-07	EPI_ISL_234325	A/chicken/Ningxia/2/2012			Liu,L.; Zeng,X.; Chen,P.; Deng,G.; Shi,J.; Tian,G.; Kong,H.; Suzuki,Y.; Guan,Y.; Chen,H.
EPI837642	PB1	India	2012-Jan-11	EPI_ISL_234378	A/chicken/India/01CA09/2012			Nagarajan,S.; Mishra,A.; Vaid,N.; Shukla,S.; Tripati,S.; Syed,Z.; Tosh,C.; Murugkar,H.V.; Kumar,M.; Kataria,J.M.; Kulkarni,D.D.
EPI837649	PB1	Bhutan	2013-Jan-04	EPI_ISL_234379	A/chicken/Bhutan/01TI02/2013			Nagarajan,S.; Mishra,A.; Vaid,N.; Shukla,S.; Tripati,S.; Syed,Z.; Tosh,C.; Murugkar,H.V.; Kumar,M.; Kataria,J.M.; Kulkarni,D.D.
EPI837652	PB1	Bhutan	2012-Oct-18	EPI_ISL_234380	A/chicken/Bhutan/10CL1216/2012			Nagarajan,S.; Mishra,A.; Vaid,N.; Shukla,S.; Tripati,S.; Syed,Z.; Tosh,C.; Murugkar,H.V.; Kumar,M.; Kataria,J.M.; Kulkarni,D.D.
EPI837655	PB1	Bhutan	2013-Jan-04	EPI_ISL_234381	A/chicken/Bhutan/01CL891/2013			Nagarajan,S.; Mishra,A.; Vaid,N.; Shukla,S.; Tripati,S.; Syed,Z.; Tosh,C.; Murugkar,H.V.; Kumar,M.; Kataria,J.M.; Kulkarni,D.D.
EPI837666	PB1	India	2012-Jan-05	EPI_ISL_234383	A/ccrow/India/01CA13/2012			Nagarajan,S.; Mishra,A.; Vaid,N.; Shukla,S.; Tripati,S.; Syed,Z.; Tosh,C.; Murugkar,H.V.; Kumar,M.; Kataria,J.M.; Kulkarni,D.D.
EPI839726	PB1	France	2015-Nov-19	EPI_ISL_234918	A/chicken/France/150169a/2015			Briand,F.-X.; Niqueux,E.; Schmitz,A.; Eterradossi,N.; Blanchard,Y.; Quenault,H.; Hirchaud,E.; Touzain,F.
EPI853977	PB1	Canada	2015-Feb-06	EPI_ISL_236802	A/chicken/BC/FAV2/2015			Berhane,Y.; Kobasa,D.; Embury-Hyatt,C.; Pickering,B.; Babiuk,S.; Joseph,T.; Bowes,V.; Suderman,M.; Leung,A.; Cottam-Birt,C.; Hisanaga,T.; Pasick,J.; Xu,W.; Alexandersen,S.
EPI860822	PB1	Japan	2015-Jan-01	EPI_ISL_238009	A/chicken/Japan/AnimalQuarantine-HE79/2015	National Institute of Animal Health	National Institute of Animal Health	Uchida,Y.
EPI893464	PB1	United States	2015-Jan-20	EPI_ISL_244137	A/chicken/New Jersey/15-002659-2/2015			Killian,M.L.
EPI893472	PB1	United States	2016-Apr-29	EPI_ISL_244138	A/turkey/Missouri/16-014037-7/2016			Killian,M.L.
EPI898143	PB1	Vietnam	2013-May-12	EPI_ISL_245148	A/chicken/Vietnam/NCVD-3798/2013			Davis,T.; Jang,Y.
EPI898155	PB1	Vietnam	2013-Jul-01	EPI_ISL_245149	A/quail/Vietnam/NCVD-3789/2013			Davis,T.; Jang,Y.
EPI898148	PB1	Vietnam	2013-Jul-01	EPI_ISL_245150	A/quail/Vietnam/NCVD-3790/2013			Davis,T.; Jang,Y.
EPI898168	PB1	Vietnam	2013-Jul-10	EPI_ISL_245151	A/quail/Vietnam/NCVD-3791/2013			Davis,T.; Jang,Y.
EPI898216	PB1	Vietnam	2013-Jun-07	EPI_ISL_245158	A/duck/Vietnam/NCVD-3801/2013			Davis,T.; Jang,Y.
EPI898495	PB1	Vietnam	2014-Apr-03	EPI_ISL_245227	A/duck/Vietnam/NCVD14-A499/2014			Davis,T.; Jang,Y.
EPI898521	PB1	Vietnam	2015-Jan-24	EPI_ISL_245231	A/muscovy duck/Vietnam/NCVD-15A11/2015			Davis,T.; Jang,Y.
EPI898528	PB1	Vietnam	2015-Jan-24	EPI_ISL_245232	A/muscovy duck/Vietnam/NCVD-15A12/2015			Davis,T.; Jang,Y.
EPI898537	PB1	Vietnam	2013-Jun-23	EPI_ISL_245234	A/duck/Vietnam/NCVD-A3799/2013			Davis,T.; Jang,Y.
EPI898643	PB1	Vietnam	2012-Oct-09	EPI_ISL_245249	A/duck/Vietnam/NCVD-2153/2012			Davis,T.; Jang,Y.
EPI898659	PB1	Vietnam	2013-Jan-21	EPI_ISL_245251	A/chicken/Vietnam/NCVD-2716/2013			Davis,T.; Jang,Y.
EPI898684	PB1	Vietnam	2013-Feb-21	EPI_ISL_245255	A/duck/Vietnam/NCVD-2721/2013			Davis,T.; Jang,Y.
EPI898692	PB1	Vietnam	2013-Feb-21	EPI_ISL_245257	A/duck/Vietnam/NCVD-2722/2013			Davis,T.; Jang,Y.
EPI898749	PB1	Vietnam	2013-Feb-04	EPI_ISL_245264	A/chicken/Vietnam/NCVD-2749/2013			Davis,T.; Jang,Y.
EPI898757	PB1	Vietnam	2013-Feb-04	EPI_ISL_245265	A/chicken/Vietnam/NCVD-2750/2013			Davis,T.; Jang,Y.
EPI898765	PB1	Vietnam	2013-Feb-05	EPI_ISL_245266	A/chicken/Vietnam/NCVD-1096/2013			Davis,T.; Jang,Y.
EPI898783	PB1	Vietnam	2013-Feb-05	EPI_ISL_245267	A/chicken/Vietnam/NCVD-1088/2013			Davis,T.; Jang,Y.
EPI898793	PB1	Vietnam	2013-Feb-05	EPI_ISL_245269	A/chicken/Vietnam/NCVD-1104/2013			Davis,T.; Jang,Y.
EPI898823	PB1	Vietnam	2013-Jan-03	EPI_ISL_245272	A/duck/Vietnam/NCVD-0139/2013			Davis,T.; Jang,Y.
EPI898847	PB1	Vietnam	2012-Dec-17	EPI_ISL_245275	A/duck/Vietnam/NCVD-0193/2012			Davis,T.; Jang,Y.
EPI899021	PB1	Vietnam	2013-Feb-05	EPI_ISL_245297	A/duck/Vietnam/NCVD-0033/2013			Davis,T.; Jang,Y.
EPI965050	PB1	Bangladesh	2014-Apr-15	EPI_ISL_257007	A/chicken/Bangladesh/22478/2014			Marinova-Petkova,A.; Shanmuganatham,K.; Feeroz,M.M.; Jones-Engel,L.; Hasan,M.K.; Akhtar,S.; Turner,J.; Walker,D.; Seiler,P.; Franks,J.; McKenzie,P.; Krauss,S.; Webby,R.J.; Webster,R.G.; Hasan,K.; Seiler,J.
EPI965036	PB1	Bangladesh	2014-Oct-18	EPI_ISL_257008	A/duck/Bangladesh/23660/2014			Marinova-Petkova,A.; Shanmuganatham,K.; Feeroz,M.M.; Jones-Engel,L.; Hasan,M.K.; Akhtar,S.; Turner,J.; Walker,D.; Seiler,P.; Franks,J.; McKenzie,P.; Krauss,S.; Webby,R.J.; Webster,R.G.; Hasan,K.; Seiler,J.
EPI964936	PB1	Bangladesh	2014-Jun-22	EPI_ISL_257010	A/duck/Bangladesh/22811/2014			Marinova-Petkova,A.; Shanmuganatham,K.; Feeroz,M.M.; Jones-Engel,L.; Hasan,M.K.; Akhtar,S.; Turner,J.; Walker,D.; Seiler,P.; Franks,J.; McKenzie,P.; Krauss,S.; Webby,R.J.; Webster,R.G.; Hasan,K.; Seiler,J.
EPI965026	PB1	Bangladesh	2014-Oct-18	EPI_ISL_257016	A/duck/Bangladesh/23656/2014			Marinova-Petkova,A.; Shanmuganatham,K.; Feeroz,M.M.; Jones-Engel,L.; Hasan,M.K.; Akhtar,S.; Turner,J.; Walker,D.; Seiler,P.; Franks,J.; McKenzie,P.; Krauss,S.; Webby,R.J.; Webster,R.G.; Hasan,K.; Seiler,J.
EPI965083	PB1	Bangladesh	2014-Oct-18	EPI_ISL_257020	A/duck/Bangladesh/23659/2014			Marinova-Petkova,A.; Shanmuganatham,K.; Feeroz,M.M.; Jones-Engel,L.; Hasan,M.K.; Akhtar,S.; Turner,J.; Walker,D.; Seiler,P.; Franks,J.; McKenzie,P.; Krauss,S.; Webby,R.J.; Webster,R.G.; Hasan,K.; Seiler,J.
EPI965177	PB1	Bangladesh	2016-Feb-04	EPI_ISL_257052	A/duck/Bangladesh/28250/2016			Barman,S.; Marinova-Petkova,A.; Hasan,M.K.; Akhtar,S.; Turner,J.C.; Franks,J.; Walker,D.; Seiler,P.; Friedman,K.; Kercher,L.; Kayali,G.; Jones-Engel,L.; McKenzie,P.; Krauss,S.; Webby,R.J.; Feeroz,M.M.; Webster,R.G.
EPI965348	PB1	Bangladesh	2015-Jul-11	EPI_ISL_257053	A/duck/Bangladesh/25845/2015			Marinova-Petkova,A.; Barman,S.; Hasan,M.K.; Akhtar,S.; Turner,J.C.; Franks,J.; Walker,D.; Seiler,P.; Friedman,K.; Kercher,L.; Kayali,G.; Jones-Engel,L.; McKenzie,P.; Krauss,S.; Webby,R.J.; Feeroz,M.M.; Webster,R.G.
EPI965428	PB1	Bangladesh	2015-Sep-12	EPI_ISL_257054	A/duck/Bangladesh/26188/2015			Barman,S.; Marinova-Petkova,A.; Hasan,M.K.; Akhtar,S.; Turner,J.C.; Franks,J.; Walker,D.; Seiler,P.; Friedman,K.; Kercher,L.; Kayali,G.; Jones-Engel,L.; McKenzie,P.; Krauss,S.; Webby,R.J.; Feeroz,M.M.; Webster,R.G.
EPI965296	PB1	Bangladesh	2015-Sep-12	EPI_ISL_257057	A/duck/Bangladesh/26251/2015			Barman,S.; Marinova-Petkova,A.; Hasan,M.K.; Akhtar,S.; Turner,J.C.; Franks,J.; Walker,D.; Seiler,P.; Friedman,K.; Kercher,L.; Kayali,G.; Jones-Engel,L.; McKenzie,P.; Krauss,S.; Webby,R.J.; Feeroz,M.M.; Webster,R.G.
EPI965362	PB1	Bangladesh	2015-Dec-23	EPI_ISL_257064	A/duck/Bangladesh/27820/2015			Barman,S.; Marinova-Petkova,A.; Hasan,M.K.; Akhtar,S.; Turner,J.C.; Franks,J.; Walker,D.; Seiler,P.; Friedman,K.; Kercher,L.; Kayali,G.; Jones-Engel,L.; McKenzie,P.; Krauss,S.; Webby,R.J.; Feeroz,M.M.; Webster,R.G.
EPI965274	PB1	Bangladesh	2016-Feb-29	EPI_ISL_257073	A/duck/Bangladesh/28389/2016			Barman,S.; Marinova-Petkova,A.; Hasan,M.K.; Akhtar,S.; Turner,J.C.; Franks,J.; Walker,D.; Seiler,P.; Friedman,K.; Kercher,L.; Kayali,G.; Jones-Engel,L.; McKenzie,P.; Krauss,S.; Webby,R.J.; Feeroz,M.M.; Webster,R.G.
EPI965283	PB1	Bangladesh	2015-Aug-25	EPI_ISL_257074	A/duck/Bangladesh/26042/2015			Barman,S.; Marinova-Petkova,A.; Hasan,M.K.; Akhtar,S.; Turner,J.C.; Franks,J.; Walker,D.; Seiler,P.; Friedman,K.; Kercher,L.; Kayali,G.; Jones-Engel,L.; McKenzie,P.; Krauss,S.; Webby,R.J.; Feeroz,M.M.; Webster,R.G.
EPI965540	PB1	Bangladesh	2015-Apr-20	EPI_ISL_257078	A/goose/Bangladesh/25169/2015			Marinova-Petkova,A.; Barman,S.; Hasan,M.K.; Akhtar,S.; Turner,J.C.; Franks,J.; Walker,D.; Seiler,P.; Friedman,K.; Kercher,L.; Kayali,G.; Jones-Engel,L.; McKenzie,P.; Krauss,S.; Webby,R.J.; Feeroz,M.M.; Webster,R.G.
EPI965228	PB1	Bangladesh	2015-Sep-12	EPI_ISL_257088	A/duck/Bangladesh/26182/2015			Barman,S.; Marinova-Petkova,A.; Hasan,M.K.; Akhtar,S.; Turner,J.C.; Franks,J.; Walker,D.; Seiler,P.; Friedman,K.; Kercher,L.; Kayali,G.; Jones-Engel,L.; McKenzie,P.; Krauss,S.; Webby,R.J.; Feeroz,M.M.; Webster,R.G.
EPI965443	PB1	Bangladesh	2015-Dec-23	EPI_ISL_257097	A/duck/Bangladesh/27892/2015			Barman,S.; Marinova-Petkova,A.; Hasan,M.K.; Akhtar,S.; Turner,J.C.; Franks,J.; Walker,D.; Seiler,P.; Friedman,K.; Kercher,L.; Kayali,G.; Jones-Engel,L.; McKenzie,P.; Krauss,S.; Webby,R.J.; Feeroz,M.M.; Webster,R.G.
EPI965938	PB1	Egypt	2014-Nov-01	EPI_ISL_257160	A/chicken/Ismailia/144CA/2014			Arafa,A.S.; Yamada,S.; Imai,M.; Watanabe,T.; Yamayoshi,S.; Iwatsuki-Horimoto,K.; Kiso,M.; Sakai-Tagawa,Y.; Ito,M.; Imamura,T.; Nakajima,N.; Takahashi,K.; Zhao,D.; Oishi,K.; Yasuhara,A.; Macken,C.A.; Zhong,G.; Hanson,A.P.; Fan,S.; Ping,J.; Hatta,M.; Lopes,T.J.S.; Suzuki,Y.; El-Husseiny,M.; Selim,A.; Hagag,N.; Soliman,M.; Neumann,G.; Hasegawa,H.; Kawaoka,Y.
EPI965939	PB1	Egypt	2014-Dec-23	EPI_ISL_257161	A/chicken/Sharkeya/14209SS/2014			Arafa,A.S.; Yamada,S.; Imai,M.; Watanabe,T.; Yamayoshi,S.; Iwatsuki-Horimoto,K.; Kiso,M.; Sakai-Tagawa,Y.; Ito,M.; Imamura,T.; Nakajima,N.; Takahashi,K.; Zhao,D.; Oishi,K.; Yasuhara,A.; Macken,C.A.; Zhong,G.; Hanson,A.P.; Fan,S.; Ping,J.; Hatta,M.; Lopes,T.J.; Suzuki,Y.; El-Husseiny,M.; Selim,A.; Hagag,N.; Soliman,M.; Neumann,G.; Hasegawa,H.; Kawaoka,Y.
EPI965940	PB1	Egypt	2015-Jan-01	EPI_ISL_257162	A/chicken/Kafr_Elsheikh/UT-151CAD/2015			Arafa,A.S.; Yamada,S.; Imai,M.; Watanabe,T.; Yamayoshi,S.; Iwatsuki-Horimoto,K.; Kiso,M.; Sakai-Tagawa,Y.; Ito,M.; Imamura,T.; Nakajima,N.; Takahashi,K.; Zhao,D.; Oishi,K.; Yasuhara,A.; Macken,C.A.; Zhong,G.; Hanson,A.P.; Fan,S.; Ping,J.; Hatta,M.; Lopes,T.J.S.; Suzuki,Y.; El-Husseiny,M.; Selim,A.; Hagag,N.; Soliman,M.; Neumann,G.; Hasegawa,H.; Kawaoka,Y.
EPI965941	PB1	Egypt	2015-Jan-11	EPI_ISL_257163	A/duck/Cairo/157CA/2015			Arafa,A.S.; Yamada,S.; Imai,M.; Watanabe,T.; Yamayoshi,S.; Iwatsuki-Horimoto,K.; Kiso,M.; Sakai-Tagawa,Y.; Ito,M.; Imamura,T.; Nakajima,N.; Takahashi,K.; Zhao,D.; Oishi,K.; Yasuhara,A.; Macken,C.A.; Zhong,G.; Hanson,A.P.; Fan,S.; Ping,J.; Hatta,M.; Lopes,T.J.; Suzuki,Y.; El-Husseiny,M.; Selim,A.; Hagag,N.; Soliman,M.; Neumann,G.; Hasegawa,H.; Kawaoka,Y.
EPI965942	PB1	Egypt	2015-Jan-12	EPI_ISL_257164	A/duck/Menia/1543S/2015			Arafa,A.S.; Yamada,S.; Imai,M.; Watanabe,T.; Yamayoshi,S.; Iwatsuki-Horimoto,K.; Kiso,M.; Sakai-Tagawa,Y.; Ito,M.; Imamura,T.; Nakajima,N.; Takahashi,K.; Zhao,D.; Oishi,K.; Yasuhara,A.; Macken,C.A.; Zhong,G.; Hanson,A.P.; Fan,S.; Ping,J.; Hatta,M.; Lopes,T.J.S.; Suzuki,Y.; El-Husseiny,M.; Selim,A.; Hagag,N.; Soliman,M.; Neumann,G.; Hasegawa,H.; Kawaoka,Y.
EPI965943	PB1	Egypt	2015-Feb-26	EPI_ISL_257165	A/turkey/Menia/15248S/2015			Arafa,A.S.; Yamada,S.; Imai,M.; Watanabe,T.; Yamayoshi,S.; Iwatsuki-Horimoto,K.; Kiso,M.; Sakai-Tagawa,Y.; Ito,M.; Imamura,T.; Nakajima,N.; Takahashi,K.; Zhao,D.; Oishi,K.; Yasuhara,A.; Macken,C.A.; Zhong,G.; Hanson,A.P.; Fan,S.; Ping,J.; Hatta,M.; Lopes,T.J.; Suzuki,Y.; El-Husseiny,M.; Selim,A.; Hagag,N.; Soliman,M.; Neumann,G.; Hasegawa,H.; Kawaoka,Y.
EPI965944	PB1	Egypt	2015-Mar-02	EPI_ISL_257166	A/duck/Cairo/1578CA/2015			Arafa,A.S.; Yamada,S.; Imai,M.; Watanabe,T.; Yamayoshi,S.; Iwatsuki-Horimoto,K.; Kiso,M.; Sakai-Tagawa,Y.; Ito,M.; Imamura,T.; Nakajima,N.; Takahashi,K.; Zhao,D.; Oishi,K.; Yasuhara,A.; Macken,C.A.; Zhong,G.; Hanson,A.P.; Fan,S.; Ping,J.; Hatta,M.; Lopes,T.J.S.; Suzuki,Y.; El-Husseiny,M.; Selim,A.; Hagag,N.; Soliman,M.; Neumann,G.; Hasegawa,H.; Kawaoka,Y.
EPI965945	PB1	Egypt	2015-Feb-10	EPI_ISL_257167	A/duck/Dakahlia/1536CAG/2015			Arafa,A.S.; Yamada,S.; Imai,M.; Watanabe,T.; Yamayoshi,S.; Iwatsuki-Horimoto,K.; Kiso,M.; Sakai-Tagawa,Y.; Ito,M.; Imamura,T.; Nakajima,N.; Takahashi,K.; Zhao,D.; Oishi,K.; Yasuhara,A.; Macken,C.A.; Zhong,G.; Hanson,A.P.; Fan,S.; Ping,J.; Hatta,M.; Lopes,T.J.; Suzuki,Y.; El-Husseiny,M.; Selim,A.; Hagag,N.; Soliman,M.; Neumann,G.; Hasegawa,H.; Kawaoka,Y.
EPI965946	PB1	Egypt	2015-Mar-09	EPI_ISL_257168	A/duck/Giza/15292S/2015			Arafa,A.S.; Yamada,S.; Imai,M.; Watanabe,T.; Yamayoshi,S.; Iwatsuki-Horimoto,K.; Kiso,M.; Sakai-Tagawa,Y.; Ito,M.; Imamura,T.; Nakajima,N.; Takahashi,K.; Zhao,D.; Oishi,K.; Yasuhara,A.; Macken,C.A.; Zhong,G.; Hanson,A.P.; Fan,S.; Ping,J.; Hatta,M.; Lopes,T.J.S.; Suzuki,Y.; El-Husseiny,M.; Selim,A.; Hagag,N.; Soliman,M.; Neumann,G.; Hasegawa,H.; Kawaoka,Y.
EPI993041	PB1	Japan	2004-Jan-01	EPI_ISL_262475	A/crow/Kyoto/907/2004	National Institute of Animal Health	National Institute of Animal Health	Junki, M
EPI993057	PB1	Japan	2004-Jan-01	EPI_ISL_262477	A/chicken/Hyogo/855/2/2004	National Institute of Animal Health	National Institute of Animal Health	Junki, M
EPI993065	PB1	Japan	2007-Jan-01	EPI_ISL_262478	A/chicken/Miyazaki/S749/2007	National Institute of Animal Health	National Institute of Animal Health	Junki, M
EPI993073	PB1	Japan	2004-Jan-01	EPI_ISL_262479	A/chicken/Hyogo/855/1/2004	National Institute of Animal Health	National Institute of Animal Health	Junki, M
EPI993089	PB1	Japan	2007-Jan-01	EPI_ISL_262481	A/chicken/Miyazaki/H358/2007	National Institute of Animal Health	National Institute of Animal Health	Junki, M
EPI993105	PB1	Japan	2004-Jan-01	EPI_ISL_262483	A/crow/Osaka/1660/2004	National Institute of Animal Health	National Institute of Animal Health	Junki, M
EPI993121	PB1	Japan	2004-Jan-01	EPI_ISL_262485	A/chicken/Kyoto/4/2004	National Institute of Animal Health	National Institute of Animal Health	Junki, M
EPI993137	PB1	Japan	2004-Jan-01	EPI_ISL_262487	A/chicken/Kagawa/865/2004	National Institute of Animal Health	National Institute of Animal Health	Junki, M
EPI993161	PB1	Japan	2004-Jan-01	EPI_ISL_262490	A/crow/Kyoto/36/2004	National Institute of Animal Health	National Institute of Animal Health	Junki, M
EPI993169	PB1	Japan	2004-Jan-01	EPI_ISL_262491	A/crow/Kyoto/70/2004	National Institute of Animal Health	National Institute of Animal Health	Junki, M
EPI993177	PB1	Japan	2007-Jan-01	EPI_ISL_262492	A/chicken/Okayama/T6/2007	National Institute of Animal Health	National Institute of Animal Health	Junki, M
EPI993185	PB1	Japan	2007-Jan-01	EPI_ISL_262493	A/chicken/Miyazaki/K11/2007	National Institute of Animal Health	National Institute of Animal Health	Junki, M
EPI1079594	PB1	China	2015-Feb-28	EPI_ISL_266437	A/chicken/Jiangsu/YB7/2015			Hao,X.; Wang,X.; Liu,K.; Gu,M.; Hu,J.; Liu,X.
EPI1071417	PB1	United States	2016-May-24	EPI_ISL_273583	A/ruddy turnstone/Delaware Bay/317/2016
EPI1070393	PB1	Canada	2016-Aug-11	EPI_ISL_273596	A/American black duck/Alberta/118/2016
EPI1067630	PB1	Niger	2006-Feb-01	EPI_ISL_279422	A/duck/Niger/2090/2006			Leymarie,O.; Jouvion,G.; Herve,P.L.; Chevalier,C.; Lorin,V.; Lecardonnel,J.; Da Costa,B.; Delmas,B.; Escriou,N.; Le Goffic,R.; van der Werf,S.
EPI1095733	PB1	Indonesia	2012-Jul-01	EPI_ISL_284315	A/muscovy duck/East Java/SB29/2012	BBalitvet	Centers for Disease Control and Prevention
EPI1095741	PB1	Indonesia	2012-Jul-01	EPI_ISL_284316	A/muscovy duck/East Java/LM47/2012	BBalitvet	Centers for Disease Control and Prevention
EPI1095749	PB1	Indonesia	2012-Jul-01	EPI_ISL_284317	A/chicken/East Java/BP21/2012	BBalitvet	Centers for Disease Control and Prevention
EPI1095773	PB1	Indonesia	2013-Jul-01	EPI_ISL_284320	A/chicken/Bengkulu/RJL24/2013	BBalitvet	Centers for Disease Control and Prevention
EPI1098658	PB1	Bangladesh	2016-Oct-24	EPI_ISL_284714	A/duck/Bangladesh/31094/2016			Barman,S.; Turner,J.C.; Hasan,M.K.; Akhtar,S.; Franks,J.; El-Shesheny,R.; Walker,D.; Seiler,P.; Friedman,K.; Kercher,L.; Kayali,G.; Jones-Engel,L.; McKenzie,P.; Krauss,S.; Webby,R.J.; Feeroz,M.M.; Webster,R.G.
EPI1098793	PB1	Bangladesh	2016-Sep-27	EPI_ISL_284767	A/duck/Bangladesh/30892/2016			Barman,S.; Turner,J.C.; Hasan,M.K.; Akhtar,S.; Franks,J.; El-Shesheny,R.; Walker,D.; Seiler,P.; Friedman,K.; Kercher,L.; Kayali,G.; Jones-Engel,L.; McKenzie,P.; Krauss,S.; Webby,R.J.; Feeroz,M.M.; Webster,R.G.
EPI1098874	PB1	Bangladesh	2016-Oct-24	EPI_ISL_284768	A/duck/Bangladesh/31096/2016			Barman,S.; Turner,J.C.; Hasan,M.K.; Akhtar,S.; Franks,J.; El-Shesheny,R.; Walker,D.; Seiler,P.; Friedman,K.; Kercher,L.; Kayali,G.; Jones-Engel,L.; McKenzie,P.; Krauss,S.; Webby,R.J.; Feeroz,M.M.; Webster,R.G.
EPI1098812	PB1	Bangladesh	2016-Nov-25	EPI_ISL_284771	A/chicken/Bangladesh/31269/2016			Barman,S.; Turner,J.C.; Hasan,M.K.; Akhtar,S.; Franks,J.; El-Shesheny,R.; Walker,D.; Seiler,P.; Friedman,K.; Kercher,L.; Kayali,G.; Jones-Engel,L.; McKenzie,P.; Krauss,S.; Webby,R.J.; Feeroz,M.M.; Webster,R.G.
EPI1098852	PB1	Bangladesh	2016-Nov-25	EPI_ISL_284773	A/duck/Bangladesh/31295/2016			Barman,S.; Turner,J.C.; Hasan,M.K.; Akhtar,S.; Franks,J.; El-Shesheny,R.; Walker,D.; Seiler,P.; Friedman,K.; Kercher,L.; Kayali,G.; Jones-Engel,L.; McKenzie,P.; Krauss,S.; Webby,R.J.; Feeroz,M.M.; Webster,R.G.
EPI1098780	PB1	Bangladesh	2016-Oct-24	EPI_ISL_284774	A/duck/Bangladesh/31093/2016			Barman,S.; Turner,J.C.; Hasan,M.K.; Akhtar,S.; Franks,J.; El-Shesheny,R.; Walker,D.; Seiler,P.; Friedman,K.; Kercher,L.; Kayali,G.; Jones-Engel,L.; McKenzie,P.; Krauss,S.; Webby,R.J.; Feeroz,M.M.; Webster,R.G.
EPI1099093	PB1	Bangladesh	2016-Oct-24	EPI_ISL_284775	A/duck/Bangladesh/31098/2016			Barman,S.; Turner,J.C.; Hasan,M.K.; Akhtar,S.; Franks,J.; El-Shesheny,R.; Walker,D.; Seiler,P.; Friedman,K.; Kercher,L.; Kayali,G.; Jones-Engel,L.; McKenzie,P.; Krauss,S.; Webby,R.J.; Feeroz,M.M.; Webster,R.G.
EPI1098819	PB1	Bangladesh	2016-Nov-25	EPI_ISL_284776	A/duck/Bangladesh/31294/2016			Barman,S.; Turner,J.C.; Hasan,M.K.; Akhtar,S.; Franks,J.; El-Shesheny,R.; Walker,D.; Seiler,P.; Friedman,K.; Kercher,L.; Kayali,G.; Jones-Engel,L.; McKenzie,P.; Krauss,S.; Webby,R.J.; Feeroz,M.M.; Webster,R.G.
EPI1099152	PB1	Bangladesh	2016-Sep-27	EPI_ISL_284777	A/duck/Bangladesh/30890/2016			Barman,S.; Turner,J.C.; Hasan,M.K.; Akhtar,S.; Franks,J.; El-Shesheny,R.; Walker,D.; Seiler,P.; Friedman,K.; Kercher,L.; Kayali,G.; Jones-Engel,L.; McKenzie,P.; Krauss,S.; Webby,R.J.; Feeroz,M.M.; Webster,R.G.
EPI1098870	PB1	Bangladesh	2016-May-27	EPI_ISL_284778	A/chicken/Bangladesh/30065/2016			Barman,S.; Turner,J.C.; Hasan,M.K.; Akhtar,S.; Franks,J.; El-Shesheny,R.; Walker,D.; Seiler,P.; Friedman,K.; Kercher,L.; Kayali,G.; Jones-Engel,L.; McKenzie,P.; Krauss,S.; Webby,R.J.; Feeroz,M.M.; Webster,R.G.
EPI1099063	PB1	Bangladesh	2016-Dec-21	EPI_ISL_284781	A/duck/Bangladesh/31549/2016			Barman,S.; Turner,J.C.; Hasan,M.K.; Akhtar,S.; Franks,J.; El-Shesheny,R.; Walker,D.; Seiler,P.; Friedman,K.; Kercher,L.; Kayali,G.; Jones-Engel,L.; McKenzie,P.; Krauss,S.; Webby,R.J.; Feeroz,M.M.; Webster,R.G.
EPI1098930	PB1	Bangladesh	2016-Sep-27	EPI_ISL_284782	A/duck/Bangladesh/30818/2016			Barman,S.; Turner,J.C.; Hasan,M.K.; Akhtar,S.; Franks,J.; El-Shesheny,R.; Walker,D.; Seiler,P.; Friedman,K.; Kercher,L.; Kayali,G.; Jones-Engel,L.; McKenzie,P.; Krauss,S.; Webby,R.J.; Feeroz,M.M.; Webster,R.G.
EPI1098951	PB1	Bangladesh	2016-Nov-25	EPI_ISL_284785	A/duck/Bangladesh/31296/2016			Barman,S.; Turner,J.C.; Hasan,M.K.; Akhtar,S.; Franks,J.; El-Shesheny,R.; Walker,D.; Seiler,P.; Friedman,K.; Kercher,L.; Kayali,G.; Jones-Engel,L.; McKenzie,P.; Krauss,S.; Webby,R.J.; Feeroz,M.M.; Webster,R.G.
EPI1098929	PB1	Bangladesh	2016-May-28	EPI_ISL_284788	A/duck/Bangladesh/30160/2016			Barman,S.; Turner,J.C.; Hasan,M.K.; Akhtar,S.; Franks,J.; El-Shesheny,R.; Walker,D.; Seiler,P.; Friedman,K.; Kercher,L.; Kayali,G.; Jones-Engel,L.; McKenzie,P.; Krauss,S.; Webby,R.J.; Feeroz,M.M.; Webster,R.G.
EPI1099077	PB1	Bangladesh	2016-May-26	EPI_ISL_284789	A/duck/Bangladesh/30057/2016			Barman,S.; Turner,J.C.; Hasan,M.K.; Akhtar,S.; Franks,J.; El-Shesheny,R.; Walker,D.; Seiler,P.; Friedman,K.; Kercher,L.; Kayali,G.; Jones-Engel,L.; McKenzie,P.; Krauss,S.; Webby,R.J.; Feeroz,M.M.; Webster,R.G.
EPI1098966	PB1	Bangladesh	2016-Nov-25	EPI_ISL_284793	A/duck/Bangladesh/31299/2016			Barman,S.; Turner,J.C.; Hasan,M.K.; Akhtar,S.; Franks,J.; El-Shesheny,R.; Walker,D.; Seiler,P.; Friedman,K.; Kercher,L.; Kayali,G.; Jones-Engel,L.; McKenzie,P.; Krauss,S.; Webby,R.J.; Feeroz,M.M.; Webster,R.G.
EPI1099043	PB1	Bangladesh	2016-Sep-27	EPI_ISL_284794	A/duck/Bangladesh/30884/2016			Barman,S.; Turner,J.C.; Hasan,M.K.; Akhtar,S.; Franks,J.; El-Shesheny,R.; Walker,D.; Seiler,P.; Friedman,K.; Kercher,L.; Kayali,G.; Jones-Engel,L.; McKenzie,P.; Krauss,S.; Webby,R.J.; Feeroz,M.M.; Webster,R.G.
EPI1099119	PB1	Bangladesh	2016-Nov-25	EPI_ISL_284795	A/duck/Bangladesh/31297/2016			Barman,S.; Turner,J.C.; Hasan,M.K.; Akhtar,S.; Franks,J.; El-Shesheny,R.; Walker,D.; Seiler,P.; Friedman,K.; Kercher,L.; Kayali,G.; Jones-Engel,L.; McKenzie,P.; Krauss,S.; Webby,R.J.; Feeroz,M.M.; Webster,R.G.
EPI1098984	PB1	Bangladesh	2016-Oct-24	EPI_ISL_284807	A/duck/Bangladesh/31095/2016			Barman,S.; Turner,J.C.; Hasan,M.K.; Akhtar,S.; Franks,J.; El-Shesheny,R.; Walker,D.; Seiler,P.; Friedman,K.; Kercher,L.; Kayali,G.; Jones-Engel,L.; McKenzie,P.; Krauss,S.; Webby,R.J.; Feeroz,M.M.; Webster,R.G.
EPI1099065	PB1	Bangladesh	2016-Oct-24	EPI_ISL_284812	A/duck/Bangladesh/31023/2016			Barman,S.; Turner,J.C.; Hasan,M.K.; Akhtar,S.; Franks,J.; El-Shesheny,R.; Walker,D.; Seiler,P.; Friedman,K.; Kercher,L.; Kayali,G.; Jones-Engel,L.; McKenzie,P.; Krauss,S.; Webby,R.J.; Feeroz,M.M.; Webster,R.G.
EPI1099128	PB1	Bangladesh	2016-Oct-24	EPI_ISL_284813	A/duck/Bangladesh/31103/2016			Barman,S.; Turner,J.C.; Hasan,M.K.; Akhtar,S.; Franks,J.; El-Shesheny,R.; Walker,D.; Seiler,P.; Friedman,K.; Kercher,L.; Kayali,G.; Jones-Engel,L.; McKenzie,P.; Krauss,S.; Webby,R.J.; Feeroz,M.M.; Webster,R.G.
EPI1153380	PB1	France	2017-Jul-21	EPI_ISL_293952	A/duck/France/160927/2016	Anses (Ploufragan-Plouzané)	ANSES Agence Nationale De Securite Sanitaire De L’alimentation
EPI1153415	PB1	France	2016-Jul-15	EPI_ISL_293980	A/duck/France/160678/2016	Anses (Ploufragan-Plouzané)	ANSES Agence Nationale De Securite Sanitaire De L’alimentation
EPI1153423	PB1	France	2015-Dec-13	EPI_ISL_293981	A/duck/France/150290/2015	Anses (Ploufragan-Plouzané)	ANSES Agence Nationale De Securite Sanitaire De L’alimentation
EPI1153439	PB1	France	2015-Dec-29	EPI_ISL_293983	A/guineafowl/France/160009/2016	Anses (Ploufragan-Plouzané)	ANSES Agence Nationale De Securite Sanitaire De L’alimentation
EPI1154622	PB1	United States	2017-Jan-13	EPI_ISL_294074	A/black duck/Tennessee/17OS0306/2017			Killian,M.; Franzen,K.; Camp,P.; Stuber,T.; Robbe-Austerman,S.; Lauterbach,S.; Nolting,J.; Bowman,A.
EPI1154334	PB1	United States	2017-Jan-14	EPI_ISL_294171	A/gadwall duck/Tennessee/17OS0341/2017			Killian,M.; Franzen,K.; Camp,P.; Stuber,T.; Robbe-Austerman,S.; Lauterbach,S.; Nolting,J.; Bowman,A.
EPI1161276	PB1	Vietnam	2017-Aug-21	EPI_ISL_295792	A/muscovy duck/Vietnam/HU8-1751/2017			Nguyen,L.T.; Chu,D.H.; Okamatsu,M.; Matsuno,K.; Sakoda,Y.; Jizou,M.
EPI1161288	PB1	Vietnam	2017-Aug-21	EPI_ISL_295794	A/duck/Vietnam/HU8-1621/2017			Nguyen,L.T.; Chu,D.H.; Okamatsu,M.; Matsuno,K.; Sakoda,Y.; Jizou,M.
EPI1161300	PB1	Vietnam	2017-Aug-21	EPI_ISL_295795	A/duck/Vietnam/HU8-1817/2017			Nguyen,L.T.; Chu,D.H.; Okamatsu,M.; Matsuno,K.; Sakoda,Y.; Jizou,M.
EPI1161354	PB1	Vietnam	2016-Aug-15	EPI_ISL_295813	A/duck/Vietnam/HU5-1571/2016			Chu,D.H.; Nguyen,L.T.; Okamatsu,M.; Matsuno,K.; Sakoda,Y.; Jizou,M.
EPI1161362	PB1	Vietnam	2016-Aug-15	EPI_ISL_295814	A/duck/Vietnam/HU5-1572/2016			Chu,D.H.; Nguyen,L.T.; Okamatsu,M.; Matsuno,K.; Sakoda,Y.; Jizou,M.
EPI1161372	PB1	Vietnam	2016-Aug-15	EPI_ISL_295815	A/duck/Vietnam/HU5-1573/2016			Chu,D.H.; Nguyen,L.T.; Okamatsu,M.; Matsuno,K.; Sakoda,Y.; Jizou,M.
EPI1161379	PB1	Vietnam	2016-Aug-15	EPI_ISL_295816	A/duck/Vietnam/HU5-1574/2016			Chu,D.H.; Nguyen,L.T.; Okamatsu,M.; Matsuno,K.; Sakoda,Y.; Jizou,M.
EPI1161418	PB1	Vietnam	2016-Aug-15	EPI_ISL_295821	A/duck/Vietnam/HU5-1575/2016			Nguyen; LT.; Chu; DH.; Matsuno,K.; Okamatsu,M.; Sakoda,Y.; Jizou,M.
EPI1179681	PB1	Ukraine	2006-Jun-01	EPI_ISL_299726	A/cormorant/Strilkova/Kherson/63/2006	NSC Institute of Experimental and Clinical Veterynary Medicine	Friedrich-Loeffler-Institut	Muzyka,Denys; Rula,Olekandr
EPI1183625	PB1	Ukraine	2008-Jan-01	EPI_ISL_299865	A/great crested grebe/Sevastopol/11-173/2008	NSC Institute of Experimental and Clinical Veterynary Medicine	Friedrich-Loeffler-Institut	Muzyka,Denys; Rula,Olekandr
EPI1194724	PB1	China	2015-Jan-09	EPI_ISL_302706	A/Great_Cormorant/Hubei/chenhu_V9/2015	Wuhan Institute of Virology, CAS	Wuhan Institute of Virology
EPI1194733	PB1	China	2015-Jan-09	EPI_ISL_302707	A/Great_Cormorant/Hubei/chenhu_V10/2015	Wuhan Institute of Virology, CAS	Wuhan Institute of Virology
EPI1209040	PB1	Cameroon	2016-May-23	EPI_ISL_305599	A/chicken/Cameroon/16VIR3791-12/2016			Wade,A.; Monne,I.; Taiga; Fouda,M.; Abari,M.; Feussom,J.M.; Zecchin,B.; Fusaro,A.; Milani,A.; Terregino,C.
EPI1209048	PB1	Cameroon	2016-Jun-14	EPI_ISL_305600	A/chicken/Cameroon/16VIR3791-16/2016			Wade,A.; Monne,I.; Taiga; Fouda,M.; Abari,M.; Feussom,J.M.; Zecchin,B.; Fusaro,A.; Milani,A.; Terregino,C.
EPI1213795	PB1	Bangladesh	2017-Feb-15	EPI_ISL_306656	A/duck/Bangladesh/31998/2017			Barman,S.; Turner,J.C.; Hasan,M.K.; Akhtar,S.; Franks,J.; El-Shesheny,R.; Walker,D.; Seiler,P.; Friedman,K.; Kercher,L.; Kayali,G.; Jones-Engel,L.; McKenzie,P.; Krauss,S.; Webby,R.J.; Feeroz,M.M.; Webster,R.G.
EPI1213800	PB1	Bangladesh	2017-Feb-15	EPI_ISL_306657	A/duck/Bangladesh/31993/2017			Barman,S.; Turner,J.C.; Hasan,M.K.; Akhtar,S.; Franks,J.; El-Shesheny,R.; Walker,D.; Seiler,P.; Friedman,K.; Kercher,L.; Kayali,G.; Jones-Engel,L.; McKenzie,P.; Krauss,S.; Webby,R.J.; Feeroz,M.M.; Webster,R.G.
EPI1213808	PB1	Bangladesh	2017-Apr-25	EPI_ISL_306659	A/duck/Bangladesh/32664/2017			Barman,S.; Turner,J.C.; Hasan,M.K.; Akhtar,S.; Franks,J.; El-Shesheny,R.; Walker,D.; Seiler,P.; Friedman,K.; Kercher,L.; Kayali,G.; Jones-Engel,L.; McKenzie,P.; Krauss,S.; Webby,R.J.; Feeroz,M.M.; Webster,R.G.
EPI1213853	PB1	Bangladesh	2017-Apr-19	EPI_ISL_306660	A/duck/Bangladesh/32502/2017			Barman,S.; Turner,J.C.; Hasan,M.K.; Akhtar,S.; Franks,J.; El-Shesheny,R.; Walker,D.; Seiler,P.; Friedman,K.; Kercher,L.; Kayali,G.; Jones-Engel,L.; McKenzie,P.; Krauss,S.; Webby,R.J.; Feeroz,M.M.; Webster,R.G.
EPI1213818	PB1	Bangladesh	2017-Feb-15	EPI_ISL_306662	A/duck/Bangladesh/32003/2017			Barman,S.; Turner,J.C.; Hasan,M.K.; Akhtar,S.; Franks,J.; El-Shesheny,R.; Walker,D.; Seiler,P.; Friedman,K.; Kercher,L.; Kayali,G.; Jones-Engel,L.; McKenzie,P.; Krauss,S.; Webby,R.J.; Feeroz,M.M.; Webster,R.G.
EPI1213891	PB1	Bangladesh	2017-Mar-29	EPI_ISL_306664	A/duck/Bangladesh/32247/2017			Barman,S.; Turner,J.C.; Hasan,M.K.; Akhtar,S.; Franks,J.; El-Shesheny,R.; Walker,D.; Seiler,P.; Friedman,K.; Kercher,L.; Kayali,G.; Jones-Engel,L.; McKenzie,P.; Krauss,S.; Webby,R.J.; Feeroz,M.M.; Webster,R.G.
EPI1213831	PB1	Bangladesh	2017-Feb-15	EPI_ISL_306666	A/duck/Bangladesh/31992/2017			Barman,S.; Turner,J.C.; Hasan,M.K.; Akhtar,S.; Franks,J.; El-Shesheny,R.; Walker,D.; Seiler,P.; Friedman,K.; Kercher,L.; Kayali,G.; Jones-Engel,L.; McKenzie,P.; Krauss,S.; Webby,R.J.; Feeroz,M.M.; Webster,R.G.
EPI1229959	PB1	Netherlands	2014-Feb-25	EPI_ISL_309815	A/Chicken/Netherlands/14002541/2014	Wageningen Bioveterinary Research	Wageningen Bioveterinary Research	Bergervoet, Saskia; Heutink, Rene; Harders, Frank; Beerens, Nancy
EPI1273228	PB1	Cambodia	2015-Nov-09	EPI_ISL_321137	A/duck/Cambodia/Z795W46M3/2015		Institut Pasteur du Cambodia
EPI1304944	PB1	Nigeria	2015-Mar-13	EPI_ISL_328528	A/chicken/Nigeria/16VIR5840-42/2015			Laleye,A.; Joannis,T.; Shittu,I.; Meseko,C.; Zamperin,G.; Milani,A.; Zecchin,B.; Fusaro,A.; Monne,I.; Abolnik,C.; Gado,D.; Olawuyi,K.; Chinyere,C.; Salviato,A.; Schivo,A.; Marciano,S.; Ormelli,S.; Terregino,C.
EPI1304945	PB1	Nigeria	2015-Mar-18	EPI_ISL_328529	A/chicken/Nigeria/16VIR5840-43/2015			Laleye,A.; Joannis,T.; Shittu,I.; Meseko,C.; Zamperin,G.; Milani,A.; Zecchin,B.; Fusaro,A.; Monne,I.; Abolnik,C.; Gado,D.; Olawuyi,K.; Chinyere,C.; Salviato,A.; Schivo,A.; Marciano,S.; Ormelli,S.; Terregino,C.
EPI1304946	PB1	Nigeria	2015-Mar-21	EPI_ISL_328530	A/chicken/Nigeria/16VIR5840-44/2015			Laleye,A.; Joannis,T.; Shittu,I.; Meseko,C.; Zamperin,G.; Milani,A.; Zecchin,B.; Fusaro,A.; Monne,I.; Abolnik,C.; Gado,D.; Olawuyi,K.; Chinyere,C.; Salviato,A.; Schivo,A.; Marciano,S.; Ormelli,S.; Terregino,C.
EPI1304948	PB1	Nigeria	2015-Mar-23	EPI_ISL_328532	A/chicken/Nigeria/16VIR5840-46/2015			Laleye,A.; Joannis,T.; Shittu,I.; Meseko,C.; Zamperin,G.; Milani,A.; Zecchin,B.; Fusaro,A.; Monne,I.; Abolnik,C.; Gado,D.; Olawuyi,K.; Chinyere,C.; Salviato,A.; Schivo,A.; Marciano,S.; Ormelli,S.; Terregino,C.
EPI1306964	PB1	Netherlands	2015-Sep-15	EPI_ISL_328966	A/mallard duck/Netherlands/41/2015			Poen,M.J.; Verhagen,J.H.; Vuong,O.; Scheuer,R.D.; Pas,S.D.; Fouchier,R.A.M.
EPI1308286	PB1	Nigeria	2016-Jan-06	EPI_ISL_329218	A/turkey/Nigeria/16VIR5840-79/2016			Laleye,A.; Joannis,T.; Shittu,I.; Meseko,C.; Zamperin,G.; Milani,A.; Zecchin,B.; Fusaro,A.; Monne,I.; Abolnik,C.; Gado,D.; Olawuyi,K.; Chinyere,C.; Salviato,A.; Schivo,A.; Marciano,S.; Ormelli,S.; Terregino,C.
EPI1308322	PB1	Nigeria	2015-Jan-13	EPI_ISL_329226	A/duck/Nigeria/16VIR5840-4/2015			Laleye,A.; Joannis,T.; Shittu,I.; Meseko,C.; Zamperin,G.; Milani,A.; Zecchin,B.; Fusaro,A.; Monne,I.; Abolnik,C.; Gado,D.; Olawuyi,K.; Chinyere,C.; Salviato,A.; Schivo,A.; Marciano,S.; Ormelli,S.; Terregino,C.
EPI1308323	PB1	Nigeria	2016-Feb-01	EPI_ISL_329227	A/chicken/Nigeria/16VIR5840-91/2016			Laleye,A.; Joannis,T.; Shittu,I.; Meseko,C.; Zamperin,G.; Milani,A.; Zecchin,B.; Fusaro,A.; Monne,I.; Abolnik,C.; Gado,D.; Olawuyi,K.; Chinyere,C.; Salviato,A.; Schivo,A.; Marciano,S.; Ormelli,S.; Terregino,C.
EPI1308378	PB1	Nigeria	2016-Mar-10	EPI_ISL_329230	A/chicken/Nigeria/16VIR5840-96/2016			Laleye,A.; Joannis,T.; Shittu,I.; Meseko,C.; Zamperin,G.; Milani,A.; Zecchin,B.; Fusaro,A.; Monne,I.; Abolnik,C.; Gado,D.; Olawuyi,K.; Chinyere,C.; Salviato,A.; Schivo,A.; Marciano,S.; Ormelli,S.; Terregino,C.
EPI1308372	PB1	Nigeria	2015-Jan-24	EPI_ISL_329232	A/chicken/Nigeria/16VIR5840-9/2015			Laleye,A.; Joannis,T.; Shittu,I.; Meseko,C.; Zamperin,G.; Milani,A.; Zecchin,B.; Fusaro,A.; Monne,I.; Abolnik,C.; Gado,D.; Olawuyi,K.; Chinyere,C.; Salviato,A.; Schivo,A.; Marciano,S.; Ormelli,S.; Terregino,C.
EPI1308377	PB1	Nigeria	2016-Mar-07	EPI_ISL_329237	A/chicken/Nigeria/16VIR5840-95/2016			Laleye,A.; Joannis,T.; Shittu,I.; Meseko,C.; Zamperin,G.; Milani,A.; Zecchin,B.; Fusaro,A.; Monne,I.; Abolnik,C.; Gado,D.; Olawuyi,K.; Chinyere,C.; Salviato,A.; Schivo,A.; Marciano,S.; Ormelli,S.; Terregino,C.
EPI1308477	PB1	Nigeria	2016-Jan-14	EPI_ISL_329244	A/chicken/Nigeria/16VIR5840-82/2016			Laleye,A.; Joannis,T.; Shittu,I.; Meseko,C.; Zamperin,G.; Milani,A.; Zecchin,B.; Fusaro,A.; Monne,I.; Abolnik,C.; Gado,D.; Olawuyi,K.; Chinyere,C.; Salviato,A.; Schivo,A.; Marciano,S.; Ormelli,S.; Terregino,C.
EPI1308473	PB1	Nigeria	2015-Dec-28	EPI_ISL_329246	A/chicken/Nigeria/16VIR5840-76/2015			Laleye,A.; Joannis,T.; Shittu,I.; Meseko,C.; Zamperin,G.; Milani,A.; Zecchin,B.; Fusaro,A.; Monne,I.; Abolnik,C.; Gado,D.; Olawuyi,K.; Chinyere,C.; Salviato,A.; Schivo,A.; Marciano,S.; Ormelli,S.; Terregino,C.
EPI1308474	PB1	Nigeria	2016-Jan-05	EPI_ISL_329247	A/chicken/Nigeria/16VIR5840-77/2016			Laleye,A.; Joannis,T.; Shittu,I.; Meseko,C.; Zamperin,G.; Milani,A.; Zecchin,B.; Fusaro,A.; Monne,I.; Abolnik,C.; Gado,D.; Olawuyi,K.; Chinyere,C.; Salviato,A.; Schivo,A.; Marciano,S.; Ormelli,S.; Terregino,C.
EPI1308475	PB1	Nigeria	2016-Jan-05	EPI_ISL_329248	A/chicken/Nigeria/16VIR5840-78/2016			Laleye,A.; Joannis,T.; Shittu,I.; Meseko,C.; Zamperin,G.; Milani,A.; Zecchin,B.; Fusaro,A.; Monne,I.; Abolnik,C.; Gado,D.; Olawuyi,K.; Chinyere,C.; Salviato,A.; Schivo,A.; Marciano,S.; Ormelli,S.; Terregino,C.
EPI1308522	PB1	Nigeria	2015-Jan-20	EPI_ISL_329251	A/chicken/Nigeria/16VIR5840-7/2015			Laleye,A.; Joannis,T.; Shittu,I.; Meseko,C.; Zamperin,G.; Milani,A.; Zecchin,B.; Fusaro,A.; Monne,I.; Abolnik,C.; Gado,D.; Olawuyi,K.; Chinyere,C.; Salviato,A.; Schivo,A.; Marciano,S.; Ormelli,S.; Terregino,C.
EPI1308523	PB1	Nigeria	2015-Sep-30	EPI_ISL_329252	A/chicken/Nigeria/16VIR5840-70/2015			Laleye,A.; Joannis,T.; Shittu,I.; Meseko,C.; Zamperin,G.; Milani,A.; Zecchin,B.; Fusaro,A.; Monne,I.; Abolnik,C.; Gado,D.; Olawuyi,K.; Chinyere,C.; Salviato,A.; Schivo,A.; Marciano,S.; Ormelli,S.; Terregino,C.
EPI1308526	PB1	Nigeria	2015-Nov-13	EPI_ISL_329255	A/chicken/Nigeria/16VIR5840-73/2015			Laleye,A.; Joannis,T.; Shittu,I.; Meseko,C.; Zamperin,G.; Milani,A.; Zecchin,B.; Fusaro,A.; Monne,I.; Abolnik,C.; Gado,D.; Olawuyi,K.; Chinyere,C.; Salviato,A.; Schivo,A.; Marciano,S.; Ormelli,S.; Terregino,C.
EPI1308571	PB1	Nigeria	2015-Aug-17	EPI_ISL_329258	A/chicken/Nigeria/16VIR5840-64/2015			Laleye,A.; Joannis,T.; Shittu,I.; Meseko,C.; Zamperin,G.; Milani,A.; Zecchin,B.; Fusaro,A.; Monne,I.; Abolnik,C.; Gado,D.; Olawuyi,K.; Chinyere,C.; Salviato,A.; Schivo,A.; Marciano,S.; Ormelli,S.; Terregino,C.
EPI1308574	PB1	Nigeria	2015-Aug-22	EPI_ISL_329261	A/chicken/Nigeria/16VIR5840-67/2015			Laleye,A.; Joannis,T.; Shittu,I.; Meseko,C.; Zamperin,G.; Milani,A.; Zecchin,B.; Fusaro,A.; Monne,I.; Abolnik,C.; Gado,D.; Olawuyi,K.; Chinyere,C.; Salviato,A.; Schivo,A.; Marciano,S.; Ormelli,S.; Terregino,C.
EPI1308625	PB1	Nigeria	2015-Aug-10	EPI_ISL_329263	A/chicken/Nigeria/16VIR5840-63/2015			Laleye,A.; Joannis,T.; Shittu,I.; Meseko,C.; Zamperin,G.; Milani,A.; Zecchin,B.; Fusaro,A.; Monne,I.; Abolnik,C.; Gado,D.; Olawuyi,K.; Chinyere,C.; Salviato,A.; Schivo,A.; Marciano,S.; Ormelli,S.; Terregino,C.
EPI1308621	PB1	Nigeria	2015-Jan-19	EPI_ISL_329264	A/chicken/Nigeria/16VIR5840-6/2015			Laleye,A.; Joannis,T.; Shittu,I.; Meseko,C.; Zamperin,G.; Milani,A.; Zecchin,B.; Fusaro,A.; Monne,I.; Abolnik,C.; Gado,D.; Olawuyi,K.; Chinyere,C.; Salviato,A.; Schivo,A.; Marciano,S.; Ormelli,S.; Terregino,C.
EPI1308624	PB1	Nigeria	2015-Aug-05	EPI_ISL_329268	A/chicken/Nigeria/16VIR5840-62/2015			Laleye,A.; Joannis,T.; Shittu,I.; Meseko,C.; Zamperin,G.; Milani,A.; Zecchin,B.; Fusaro,A.; Monne,I.; Abolnik,C.; Gado,D.; Olawuyi,K.; Chinyere,C.; Salviato,A.; Schivo,A.; Marciano,S.; Ormelli,S.; Terregino,C.
EPI1308672	PB1	Nigeria	2015-Mar-27	EPI_ISL_329270	A/chicken/Nigeria/16VIR5840-52/2015			Laleye,A.; Joannis,T.; Shittu,I.; Meseko,C.; Zamperin,G.; Milani,A.; Zecchin,B.; Fusaro,A.; Monne,I.; Abolnik,C.; Gado,D.; Olawuyi,K.; Chinyere,C.; Salviato,A.; Schivo,A.; Marciano,S.; Ormelli,S.; Terregino,C.
EPI1308673	PB1	Nigeria	2015-Mar-30	EPI_ISL_329271	A/chicken/Nigeria/16VIR5840-53/2015			Laleye,A.; Joannis,T.; Shittu,I.; Meseko,C.; Zamperin,G.; Milani,A.; Zecchin,B.; Fusaro,A.; Monne,I.; Abolnik,C.; Gado,D.; Olawuyi,K.; Chinyere,C.; Salviato,A.; Schivo,A.; Marciano,S.; Ormelli,S.; Terregino,C.
EPI1308674	PB1	Nigeria	2015-Mar-30	EPI_ISL_329272	A/chicken/Nigeria/16VIR5840-54/2015			Laleye,A.; Joannis,T.; Shittu,I.; Meseko,C.; Zamperin,G.; Milani,A.; Zecchin,B.; Fusaro,A.; Monne,I.; Abolnik,C.; Gado,D.; Olawuyi,K.; Chinyere,C.; Salviato,A.; Schivo,A.; Marciano,S.; Ormelli,S.; Terregino,C.
EPI1308676	PB1	Nigeria	2015-Apr-23	EPI_ISL_329275	A/chicken/Nigeria/16VIR5840-57/2015			Laleye,A.; Joannis,T.; Shittu,I.; Meseko,C.; Zamperin,G.; Milani,A.; Zecchin,B.; Fusaro,A.; Monne,I.; Abolnik,C.; Gado,D.; Olawuyi,K.; Chinyere,C.; Salviato,A.; Schivo,A.; Marciano,S.; Ormelli,S.; Terregino,C.
EPI1308726	PB1	Nigeria	2015-Mar-24	EPI_ISL_329276	A/chicken/Nigeria/16VIR5840-51/2015			Laleye,A.; Joannis,T.; Shittu,I.; Meseko,C.; Zamperin,G.; Milani,A.; Zecchin,B.; Fusaro,A.; Monne,I.; Abolnik,C.; Gado,D.; Olawuyi,K.; Chinyere,C.; Salviato,A.; Schivo,A.; Marciano,S.; Ormelli,S.; Terregino,C.
EPI1308722	PB1	Nigeria	2015-Mar-23	EPI_ISL_329278	A/chicken/Nigeria/16VIR5840-47/2015			Laleye,A.; Joannis,T.; Shittu,I.; Meseko,C.; Zamperin,G.; Milani,A.; Zecchin,B.; Fusaro,A.; Monne,I.; Abolnik,C.; Gado,D.; Olawuyi,K.; Chinyere,C.; Salviato,A.; Schivo,A.; Marciano,S.; Ormelli,S.; Terregino,C.
EPI1308724	PB1	Nigeria	2015-Mar-25	EPI_ISL_329280	A/chicken/Nigeria/16VIR5840-49/2015			Laleye,A.; Joannis,T.; Shittu,I.; Meseko,C.; Zamperin,G.; Milani,A.; Zecchin,B.; Fusaro,A.; Monne,I.; Abolnik,C.; Gado,D.; Olawuyi,K.; Chinyere,C.; Salviato,A.; Schivo,A.; Marciano,S.; Ormelli,S.; Terregino,C.
EPI1308725	PB1	Nigeria	2015-Mar-24	EPI_ISL_329281	A/chicken/Nigeria/16VIR5840-50/2015			Laleye,A.; Joannis,T.; Shittu,I.; Meseko,C.; Zamperin,G.; Milani,A.; Zecchin,B.; Fusaro,A.; Monne,I.; Abolnik,C.; Gado,D.; Olawuyi,K.; Chinyere,C.; Salviato,A.; Schivo,A.; Marciano,S.; Ormelli,S.; Terregino,C.
EPI1308773	PB1	Nigeria	2015-Feb-22	EPI_ISL_329283	A/chicken/Nigeria/16VIR5840-35/2015			Laleye,A.; Joannis,T.; Shittu,I.; Meseko,C.; Zamperin,G.; Milani,A.; Zecchin,B.; Fusaro,A.; Monne,I.; Abolnik,C.; Gado,D.; Olawuyi,K.; Chinyere,C.; Salviato,A.; Schivo,A.; Marciano,S.; Ormelli,S.; Terregino,C.
EPI1308777	PB1	Nigeria	2015-Feb-27	EPI_ISL_329287	A/chicken/Nigeria/16VIR5840-39/2015			Laleye,A.; Joannis,T.; Shittu,I.; Meseko,C.; Zamperin,G.; Milani,A.; Zecchin,B.; Fusaro,A.; Monne,I.; Abolnik,C.; Gado,D.; Olawuyi,K.; Chinyere,C.; Salviato,A.; Schivo,A.; Marciano,S.; Ormelli,S.; Terregino,C.
EPI1308821	PB1	Nigeria	2015-Feb-13	EPI_ISL_329289	A/chicken/Nigeria/16VIR5840-28/2015			Laleye,A.; Joannis,T.; Shittu,I.; Meseko,C.; Zamperin,G.; Milani,A.; Zecchin,B.; Fusaro,A.; Monne,I.; Abolnik,C.; Gado,D.; Olawuyi,K.; Chinyere,C.; Salviato,A.; Schivo,A.; Marciano,S.; Ormelli,S.; Terregino,C.
EPI1308823	PB1	Nigeria	2015-Feb-16	EPI_ISL_329291	A/chicken/Nigeria/16VIR5840-30/2015			Laleye,A.; Joannis,T.; Shittu,I.; Meseko,C.; Zamperin,G.; Milani,A.; Zecchin,B.; Fusaro,A.; Monne,I.; Abolnik,C.; Gado,D.; Olawuyi,K.; Chinyere,C.; Salviato,A.; Schivo,A.; Marciano,S.; Ormelli,S.; Terregino,C.
EPI1308824	PB1	Nigeria	2015-Feb-16	EPI_ISL_329292	A/chicken/Nigeria/16VIR5840-31/2015			Laleye,A.; Joannis,T.; Shittu,I.; Meseko,C.; Zamperin,G.; Milani,A.; Zecchin,B.; Fusaro,A.; Monne,I.; Abolnik,C.; Gado,D.; Olawuyi,K.; Chinyere,C.; Salviato,A.; Schivo,A.; Marciano,S.; Ormelli,S.; Terregino,C.
EPI1308825	PB1	Nigeria	2015-Feb-17	EPI_ISL_329293	A/chicken/Nigeria/16VIR5840-32/2015			Laleye,A.; Joannis,T.; Shittu,I.; Meseko,C.; Zamperin,G.; Milani,A.; Zecchin,B.; Fusaro,A.; Monne,I.; Abolnik,C.; Gado,D.; Olawuyi,K.; Chinyere,C.; Salviato,A.; Schivo,A.; Marciano,S.; Ormelli,S.; Terregino,C.
EPI1308871	PB1	Nigeria	2015-Feb-06	EPI_ISL_329295	A/chicken/Nigeria/16VIR5840-22/2015			Laleye,A.; Joannis,T.; Shittu,I.; Meseko,C.; Zamperin,G.; Milani,A.; Zecchin,B.; Fusaro,A.; Monne,I.; Abolnik,C.; Gado,D.; Olawuyi,K.; Chinyere,C.; Salviato,A.; Schivo,A.; Marciano,S.; Ormelli,S.; Terregino,C.
EPI1308872	PB1	Nigeria	2015-Feb-08	EPI_ISL_329296	A/chicken/Nigeria/16VIR5840-23/2015			Laleye,A.; Joannis,T.; Shittu,I.; Meseko,C.; Zamperin,G.; Milani,A.; Zecchin,B.; Fusaro,A.; Monne,I.; Abolnik,C.; Gado,D.; Olawuyi,K.; Chinyere,C.; Salviato,A.; Schivo,A.; Marciano,S.; Ormelli,S.; Terregino,C.
EPI1308873	PB1	Nigeria	2015-Feb-08	EPI_ISL_329297	A/chicken/Nigeria/16VIR5840-24/2015			Laleye,A.; Joannis,T.; Shittu,I.; Meseko,C.; Zamperin,G.; Milani,A.; Zecchin,B.; Fusaro,A.; Monne,I.; Abolnik,C.; Gado,D.; Olawuyi,K.; Chinyere,C.; Salviato,A.; Schivo,A.; Marciano,S.; Ormelli,S.; Terregino,C.
EPI1308875	PB1	Nigeria	2015-Feb-11	EPI_ISL_329299	A/chicken/Nigeria/16VIR5840-26/2015			Laleye,A.; Joannis,T.; Shittu,I.; Meseko,C.; Zamperin,G.; Milani,A.; Zecchin,B.; Fusaro,A.; Monne,I.; Abolnik,C.; Gado,D.; Olawuyi,K.; Chinyere,C.; Salviato,A.; Schivo,A.; Marciano,S.; Ormelli,S.; Terregino,C.
EPI1308922	PB1	Nigeria	2015-Jan-29	EPI_ISL_329301	A/chicken/Nigeria/16VIR5840-16/2015			Laleye,A.; Joannis,T.; Shittu,I.; Meseko,C.; Zamperin,G.; Milani,A.; Zecchin,B.; Fusaro,A.; Monne,I.; Abolnik,C.; Gado,D.; Olawuyi,K.; Chinyere,C.; Salviato,A.; Schivo,A.; Marciano,S.; Ormelli,S.; Terregino,C.
EPI1308924	PB1	Nigeria	2015-Jan-31	EPI_ISL_329303	A/chicken/Nigeria/16VIR5840-18/2015			Laleye,A.; Joannis,T.; Shittu,I.; Meseko,C.; Zamperin,G.; Milani,A.; Zecchin,B.; Fusaro,A.; Monne,I.; Abolnik,C.; Gado,D.; Olawuyi,K.; Chinyere,C.; Salviato,A.; Schivo,A.; Marciano,S.; Ormelli,S.; Terregino,C.
EPI1308926	PB1	Nigeria	2015-Feb-04	EPI_ISL_329305	A/chicken/Nigeria/16VIR5840-20/2015			Laleye,A.; Joannis,T.; Shittu,I.; Meseko,C.; Zamperin,G.; Milani,A.; Zecchin,B.; Fusaro,A.; Monne,I.; Abolnik,C.; Gado,D.; Olawuyi,K.; Chinyere,C.; Salviato,A.; Schivo,A.; Marciano,S.; Ormelli,S.; Terregino,C.
EPI1308921	PB1	Nigeria	2015-Jan-29	EPI_ISL_329306	A/chicken/Nigeria/16VIR5840-15/2015			Laleye,A.; Joannis,T.; Shittu,I.; Meseko,C.; Zamperin,G.; Milani,A.; Zecchin,B.; Fusaro,A.; Monne,I.; Abolnik,C.; Gado,D.; Olawuyi,K.; Chinyere,C.; Salviato,A.; Schivo,A.; Marciano,S.; Ormelli,S.; Terregino,C.
EPI1308973	PB1	Nigeria	2015-Jan-26	EPI_ISL_329308	A/chicken/Nigeria/16VIR5840-11/2015			Laleye,A.; Joannis,T.; Shittu,I.; Meseko,C.; Zamperin,G.; Milani,A.; Zecchin,B.; Fusaro,A.; Monne,I.; Abolnik,C.; Gado,D.; Olawuyi,K.; Chinyere,C.; Salviato,A.; Schivo,A.; Marciano,S.; Ormelli,S.; Terregino,C.
EPI1309024	PB1	Nigeria	2015-Jan-14	EPI_ISL_329313	A/chicken/Nigeria/16VIR5840-1/2015			Laleye,A.; Joannis,T.; Shittu,I.; Meseko,C.; Zamperin,G.; Milani,A.; Zecchin,B.; Fusaro,A.; Monne,I.; Abolnik,C.; Gado,D.; Olawuyi,K.; Chinyere,C.; Salviato,A.; Schivo,A.; Marciano,S.; Ormelli,S.; Terregino,C.
EPI1329135	PB1	Bangladesh	2017-May-14	EPI_ISL_332949	A/duck/Bangladesh/17D843/2017	icddr,b International Centre for Diarrhoeal Disease Research, Bangladesh	Centers for Disease Control and Prevention	Yang, G.; Chowdury, S; Hodges, E; Rahman, M.Z.; Jang, Y.; Hossain, M.E.; Jones, J.; Stark, T.; Di, H.; Cook, P.W.; Ghosh, S.; Azziz-Baumgartner, E.; Barnes, J.; Wentworth, D.; Kennedy, E.; Davis, C.T.
EPI1330434	PB1	Bangladesh	2017-Mar-02	EPI_ISL_333119	A/chicken/Bangladesh/01C209/2017	icddr,b International Centre for Diarrhoeal Disease Research, Bangladesh	Centers for Disease Control and Prevention	Yang, G.; Chowdury, S; Hodges, E; Rahman, M.Z.; Jang, Y.; Hossain, M.E.; Jones, J.; Stark, T.; Di, H.; Cook, P.W.; Ghosh, S.; Azziz-Baumgartner, E.; Barnes, J.; Wentworth, D.; Kennedy, E.; Davis, C.T.
EPI1330450	PB1	Bangladesh	2016-Jul-01	EPI_ISL_333121	A/avian/Bangladesh/PV154/2016	icddr,b International Centre for Diarrhoeal Disease Research, Bangladesh	Centers for Disease Control and Prevention	Yang, G.; Chowdury, S; Hodges, E; Rahman, M.Z.; Jang, Y.; Hossain, M.E.; Jones, J.; Stark, T.; Di, H.; Cook, P.W.; Ghosh, S.; Azziz-Baumgartner, E.; Barnes, J.; Wentworth, D.; Kennedy, E.; Davis, C.T.
EPI1330466	PB1	Bangladesh	2017-May-08	EPI_ISL_333123	A/duck/Bangladesh/18D843/2017	icddr,b International Centre for Diarrhoeal Disease Research, Bangladesh	Centers for Disease Control and Prevention	Yang, G.; Chowdury, S; Hodges, E; Rahman, M.Z.; Jang, Y.; Hossain, M.E.; Jones, J.; Stark, T.; Di, H.; Cook, P.W.; Ghosh, S.; Azziz-Baumgartner, E.; Barnes, J.; Wentworth, D.; Kennedy, E.; Davis, C.T.
EPI1420364	PB1	Egypt	2017-Mar-18	EPI_ISL_344529	A/Duck/Egypt/AR526/2017	Poultry Diseases Department ,Faculty of Veterinary Medicine, Beni-Suef University	Friedrich-Loeffler-Institut	Hassan ,KE; King,J ; El-Kady, MF; Abohamra ,S; Pohlmann, A ; Harder, TC
EPI1517054	PB1	China	2011-Dec-03	EPI_ISL_369825	A/duck/Jiangxi/120/2011			Dong,G.; Yan,H.; Xie,Y.
EPI1517062	PB1	China	2011-Dec-03	EPI_ISL_369826	A/duck/Jiangxi/130/2011			Dong,G.; Yan,H.; Xie,Y.
EPI1517078	PB1	China	2011-Dec-03	EPI_ISL_369828	A/duck/Jiangxi/35/2011			Dong,G.; Yan,H.; Xie,Y.
EPI1517086	PB1	China	2011-Dec-03	EPI_ISL_369829	A/duck/Jiangxi/44/2011			Dong,G.; Yan,H.; Xie,Y.
EPI1536785	PB1	China	2013-Apr-01	EPI_ISL_376086	A/duck/Jilin/JL-SIV/2013			Fan,S.; Gao,X.; Wang,T.; Sun,W.; Ying,Y.; Li,X.; Zhao,Y.; Yang,S.; Gao,Y.; Xia,X.
EPI1549495	PB1	China	2013-Aug-01	EPI_ISL_378284	A/mallard/Heilongjiang/HLJ-69/2013			Fan,S.; Gao,X.; Wang,T.; Sun,W.; Ying,Y.; Li,X.; Zhao,Y.; Yang,S.; Gao,Y.; Xia,X.
EPI1556206	PB1	Bangladesh	2018-Jan-24	EPI_ISL_379691	A/duck/Bangladesh/34751/2018			Barman,S.; Turner,J.C.; Hasan,M.K.; Akhtar,S.; Franks,J.; El-Shesheny,R.; Walker,D.; Seiler,P.; Friedman,K.; Kercher,L.; Kayali,G.; Jones-Engel,L.; McKenzie,P.; Krauss,S.; Webby,R.J.; Feeroz,M.M.; Webster,R.G.
EPI1556078	PB1	Bangladesh	2018-Jan-24	EPI_ISL_379692	A/duck/Bangladesh/34745/2018			Barman,S.; Turner,J.C.; Hasan,M.K.; Akhtar,S.; Franks,J.; El-Shesheny,R.; Walker,D.; Seiler,P.; Friedman,K.; Kercher,L.; Kayali,G.; Jones-Engel,L.; McKenzie,P.; Krauss,S.; Webby,R.J.; Feeroz,M.M.; Webster,R.G.
EPI1556057	PB1	Bangladesh	2017-Nov-28	EPI_ISL_379693	A/duck/Bangladesh/34097/2017			Barman,S.; Turner,J.C.; Hasan,M.K.; Akhtar,S.; Franks,J.; El-Shesheny,R.; Walker,D.; Seiler,P.; Friedman,K.; Kercher,L.; Kayali,G.; Jones-Engel,L.; McKenzie,P.; Krauss,S.; Webby,R.J.; Feeroz,M.M.; Webster,R.G.
EPI1556129	PB1	Bangladesh	2018-Jan-24	EPI_ISL_379695	A/duck/Bangladesh/34749/2018			Barman,S.; Turner,J.C.; Hasan,M.K.; Akhtar,S.; Franks,J.; El-Shesheny,R.; Walker,D.; Seiler,P.; Friedman,K.; Kercher,L.; Kayali,G.; Jones-Engel,L.; McKenzie,P.; Krauss,S.; Webby,R.J.; Feeroz,M.M.; Webster,R.G.
EPI1555860	PB1	Bangladesh	2018-Jan-24	EPI_ISL_379699	A/duck/Bangladesh/34744/2018			Barman,S.; Turner,J.C.; Hasan,M.K.; Akhtar,S.; Franks,J.; El-Shesheny,R.; Walker,D.; Seiler,P.; Friedman,K.; Kercher,L.; Kayali,G.; Jones-Engel,L.; McKenzie,P.; Krauss,S.; Webby,R.J.; Feeroz,M.M.; Webster,R.G.
EPI1556146	PB1	Bangladesh	2017-Dec-25	EPI_ISL_379700	A/duck/Bangladesh/34285/2017			Barman,S.; Turner,J.C.; Hasan,M.K.; Akhtar,S.; Franks,J.; El-Shesheny,R.; Walker,D.; Seiler,P.; Friedman,K.; Kercher,L.; Kayali,G.; Jones-Engel,L.; McKenzie,P.; Krauss,S.; Webby,R.J.; Feeroz,M.M.; Webster,R.G.
EPI1555999	PB1	Bangladesh	2017-Nov-28	EPI_ISL_379704	A/duck/Bangladesh/34036/2017			Barman,S.; Turner,J.C.; Hasan,M.K.; Akhtar,S.; Franks,J.; El-Shesheny,R.; Walker,D.; Seiler,P.; Friedman,K.; Kercher,L.; Kayali,G.; Jones-Engel,L.; McKenzie,P.; Krauss,S.; Webby,R.J.; Feeroz,M.M.; Webster,R.G.
EPI1555905	PB1	Bangladesh	2017-Nov-28	EPI_ISL_379708	A/duck/Bangladesh/34104/2017			Barman,S.; Turner,J.C.; Hasan,M.K.; Akhtar,S.; Franks,J.; El-Shesheny,R.; Walker,D.; Seiler,P.; Friedman,K.; Kercher,L.; Kayali,G.; Jones-Engel,L.; McKenzie,P.; Krauss,S.; Webby,R.J.; Feeroz,M.M.; Webster,R.G.
EPI1556161	PB1	Bangladesh	2018-Jan-24	EPI_ISL_379709	A/duck/Bangladesh/34752/2018			Barman,S.; Turner,J.C.; Hasan,M.K.; Akhtar,S.; Franks,J.; El-Shesheny,R.; Walker,D.; Seiler,P.; Friedman,K.; Kercher,L.; Kayali,G.; Jones-Engel,L.; McKenzie,P.; Krauss,S.; Webby,R.J.; Feeroz,M.M.; Webster,R.G.
EPI1556031	PB1	Bangladesh	2017-Nov-28	EPI_ISL_379714	A/duck/Bangladesh/34102/2017			Barman,S.; Turner,J.C.; Hasan,M.K.; Akhtar,S.; Franks,J.; El-Shesheny,R.; Walker,D.; Seiler,P.; Friedman,K.; Kercher,L.; Kayali,G.; Jones-Engel,L.; McKenzie,P.; Krauss,S.; Webby,R.J.; Feeroz,M.M.; Webster,R.G.
EPI1556181	PB1	Bangladesh	2018-Jan-23	EPI_ISL_379715	A/duck/Bangladesh/34590/2018			Barman,S.; Turner,J.C.; Hasan,M.K.; Akhtar,S.; Franks,J.; El-Shesheny,R.; Walker,D.; Seiler,P.; Friedman,K.; Kercher,L.; Kayali,G.; Jones-Engel,L.; McKenzie,P.; Krauss,S.; Webby,R.J.; Feeroz,M.M.; Webster,R.G.
EPI1556026	PB1	Bangladesh	2017-Nov-25	EPI_ISL_379716	A/duck/Bangladesh/34199/2017			Barman,S.; Turner,J.C.; Hasan,M.K.; Akhtar,S.; Franks,J.; El-Shesheny,R.; Walker,D.; Seiler,P.; Friedman,K.; Kercher,L.; Kayali,G.; Jones-Engel,L.; McKenzie,P.; Krauss,S.; Webby,R.J.; Feeroz,M.M.; Webster,R.G.
EPI1555893	PB1	Bangladesh	2017-Nov-28	EPI_ISL_379717	A/duck/Bangladesh/34035/2017			Barman,S.; Turner,J.C.; Hasan,M.K.; Akhtar,S.; Franks,J.; El-Shesheny,R.; Walker,D.; Seiler,P.; Friedman,K.; Kercher,L.; Kayali,G.; Jones-Engel,L.; McKenzie,P.; Krauss,S.; Webby,R.J.; Feeroz,M.M.; Webster,R.G.
EPI1556067	PB1	Bangladesh	2017-Nov-28	EPI_ISL_379718	A/duck/Bangladesh/34100/2017			Barman,S.; Turner,J.C.; Hasan,M.K.; Akhtar,S.; Franks,J.; El-Shesheny,R.; Walker,D.; Seiler,P.; Friedman,K.; Kercher,L.; Kayali,G.; Jones-Engel,L.; McKenzie,P.; Krauss,S.; Webby,R.J.; Feeroz,M.M.; Webster,R.G.
EPI1556184	PB1	Bangladesh	2017-Nov-28	EPI_ISL_379719	A/duck/Bangladesh/34105/2017			Barman,S.; Turner,J.C.; Hasan,M.K.; Akhtar,S.; Franks,J.; El-Shesheny,R.; Walker,D.; Seiler,P.; Friedman,K.; Kercher,L.; Kayali,G.; Jones-Engel,L.; McKenzie,P.; Krauss,S.; Webby,R.J.; Feeroz,M.M.; Webster,R.G.
EPI1555955	PB1	Bangladesh	2018-Jan-24	EPI_ISL_379720	A/duck/Bangladesh/34743/2018			Barman,S.; Turner,J.C.; Hasan,M.K.; Akhtar,S.; Franks,J.; El-Shesheny,R.; Walker,D.; Seiler,P.; Friedman,K.; Kercher,L.; Kayali,G.; Jones-Engel,L.; McKenzie,P.; Krauss,S.; Webby,R.J.; Feeroz,M.M.; Webster,R.G.
EPI1556137	PB1	Bangladesh	2017-Dec-25	EPI_ISL_379727	A/duck/Bangladesh/34283/2017			Barman,S.; Turner,J.C.; Hasan,M.K.; Akhtar,S.; Franks,J.; El-Shesheny,R.; Walker,D.; Seiler,P.; Friedman,K.; Kercher,L.; Kayali,G.; Jones-Engel,L.; McKenzie,P.; Krauss,S.; Webby,R.J.; Feeroz,M.M.; Webster,R.G.
EPI1556526	PB1	Bangladesh	2017-Apr-16	EPI_ISL_379823	A/Duck/Bangladesh/D5/2017			Nooruzzaman,M.; Mumu,T.T.; Hasnat,A.; Akter,M.N.; Rasel,M.S.U.; Rahman,M.M.; Parvin,R.; Chowdhury,E.H.; Islam,M.R.
EPI1556536	PB1	Bangladesh	2017-Jun-04	EPI_ISL_379825	A/Duck/Bangladesh/D7/2017			Nooruzzaman,M.; Mumu,T.T.; Hasnat,A.; Akter,M.N.; Rasel,M.S.U.; Rahman,M.M.; Parvin,R.; Chowdhury,E.H.; Islam,M.R.
EPI1556570	PB1	Bangladesh	2017-Sep-13	EPI_ISL_379830	A/Turkey/Bangladesh/TK1/2017			Nooruzzaman,M.; Mumu,T.T.; Hasnat,A.; Akter,M.N.; Rasel,M.S.U.; Rahman,M.M.; Parvin,R.; Chowdhury,E.H.; Islam,M.R.
EPI1556586	PB1	Bangladesh	2017-Sep-13	EPI_ISL_379832	A/Turkey/Bangladesh/TK3/2017			Nooruzzaman,M.; Mumu,T.T.; Hasnat,A.; Akter,M.N.; Rasel,M.S.U.; Rahman,M.M.; Parvin,R.; Chowdhury,E.H.; Islam,M.R.
EPI1557265	PB1	Bangladesh	2017-Dec-25	EPI_ISL_379970	A/quail/Bangladesh/34292/2017			Barman,S.; Turner,J.C.; Hasan,M.K.; Akhtar,S.; Franks,J.; El-Shesheny,R.; Walker,D.; Seiler,P.; Friedman,K.; Kercher,L.; Kayali,G.; Jones-Engel,L.; McKenzie,P.; Krauss,S.; Webby,R.J.; Feeroz,M.M.; Webster,R.G.
EPI1575314	PB1	Egypt	2017-Mar-07	EPI_ISL_387142	A/chicken/Egypt/B13825A/2017			Kandeil,A.; Webby,R.; McKenzie,P.; Kayali,G.; Ali,M.A.
EPI1579468	PB1	Vietnam	2013-Jul-05	EPI_ISL_387699	A/chicken/Viet Nam/QN-0539/2013			Tan,G.; Pickett,B.; Fedorova,N.; Amedeo,P.; Isom,R.; Hu,L.; Christensen,J.; Miller,J.; Durbin,A.; Williams,T.; Arumemi,F.; Kawaoka,Y.; Zhong,G.; Neumann,G.
EPI1580392	PB1	Vietnam	2012-Aug-31	EPI_ISL_387814	A/duck/Viet Nam/ST-1550-2/2012			Tan,G.; Pickett,B.; Fedorova,N.; Amedeo,P.; Isom,R.; Hu,L.; Christensen,J.; Miller,J.; Durbin,A.; Williams,T.; Arumemi,F.; Kawaoka,Y.; Zhong,G.; Neumann,G.
EPI1581334	PB1	Bangladesh	2018-Apr-26	EPI_ISL_387980	A/duck/Bangladesh/35226/2018			Barman,S.; Turner,J.C.; Hasan,M.; Akhtar,S.; Franks,J.; El-Shesheny,R.; Walker,D.; Seiler,P.; Friedman,K.; Kercher,L.; McKenzie,P.; Webby,R.J.; Feeroz,M.; Webster,R.G.
EPI1581350	PB1	Bangladesh	2018-Apr-26	EPI_ISL_387982	A/duck/Bangladesh/35222/2018			Barman,S.; Turner,J.C.; Hasan,M.; Akhtar,S.; Franks,J.; El-Shesheny,R.; Walker,D.; Seiler,P.; Friedman,K.; Kercher,L.; McKenzie,P.; Webby,R.J.; Feeroz,M.; Webster,R.G.
EPI1581412	PB1	Bangladesh	2018-Dec-15	EPI_ISL_387992	A/duck/Bangladesh/36042/2018			Barman,S.; Turner,J.C.; Hasan,M.; Akhtar,S.; Franks,J.; El-Shesheny,R.; Walker,D.; Seiler,P.; Friedman,K.; Kercher,L.; McKenzie,P.; Webby,R.J.; Feeroz,M.; Webster,R.G.
EPI1581418	PB1	Bangladesh	2018-Dec-15	EPI_ISL_387993	A/duck/Bangladesh/36037/2018			Barman,S.; Turner,J.C.; Hasan,M.; Akhtar,S.; Franks,J.; El-Shesheny,R.; Walker,D.; Seiler,P.; Friedman,K.; Kercher,L.; McKenzie,P.; Webby,R.J.; Feeroz,M.; Webster,R.G.
EPI1581519	PB1	Bangladesh	2018-Dec-18	EPI_ISL_388001	A/duck/Bangladesh/35924/2018			Barman,S.; Turner,J.C.; Hasan,M.; Akhtar,S.; Franks,J.; El-Shesheny,R.; Walker,D.; Seiler,P.; Friedman,K.; Kercher,L.; McKenzie,P.; Webby,R.J.; Feeroz,M.; Webster,R.G.
EPI1581580	PB1	Bangladesh	2018-Dec-18	EPI_ISL_388009	A/duck/Bangladesh/35921/2018			Barman,S.; Turner,J.C.; Hasan,M.; Akhtar,S.; Franks,J.; El-Shesheny,R.; Walker,D.; Seiler,P.; Friedman,K.; Kercher,L.; McKenzie,P.; Webby,R.J.; Feeroz,M.; Webster,R.G.
EPI1581601	PB1	Bangladesh	2018-Aug-09	EPI_ISL_388011	A/duck/Bangladesh/35600/2018			Barman,S.; Turner,J.C.; Hasan,M.; Akhtar,S.; Franks,J.; El-Shesheny,R.; Walker,D.; Seiler,P.; Friedman,K.; Kercher,L.; McKenzie,P.; Webby,R.J.; Feeroz,M.; Webster,R.G.
EPI1581614	PB1	Bangladesh	2018-Aug-09	EPI_ISL_388013	A/chicken/Bangladesh/35579/2018			Barman,S.; Turner,J.C.; Hasan,M.; Akhtar,S.; Franks,J.; El-Shesheny,R.; Walker,D.; Seiler,P.; Friedman,K.; Kercher,L.; McKenzie,P.; Webby,R.J.; Feeroz,M.; Webster,R.G.
EPI1581625	PB1	Bangladesh	2018-Aug-09	EPI_ISL_388014	A/duck/Bangladesh/35672/2018			Barman,S.; Turner,J.C.; Hasan,M.; Akhtar,S.; Franks,J.; El-Shesheny,R.; Walker,D.; Seiler,P.; Friedman,K.; Kercher,L.; McKenzie,P.; Webby,R.J.; Feeroz,M.; Webster,R.G.
EPI1581629	PB1	Bangladesh	2018-Jun-05	EPI_ISL_388015	A/duck/Bangladesh/35440/2018			Barman,S.; Turner,J.C.; Hasan,M.; Akhtar,S.; Franks,J.; El-Shesheny,R.; Walker,D.; Seiler,P.; Friedman,K.; Kercher,L.; McKenzie,P.; Webby,R.J.; Feeroz,M.; Webster,R.G.
EPI1581640	PB1	Bangladesh	2018-Aug-09	EPI_ISL_388016	A/duck/Bangladesh/35602/2018			Barman,S.; Turner,J.C.; Hasan,M.; Akhtar,S.; Franks,J.; El-Shesheny,R.; Walker,D.; Seiler,P.; Friedman,K.; Kercher,L.; McKenzie,P.; Webby,R.J.; Feeroz,M.; Webster,R.G.
EPI1581647	PB1	Bangladesh	2018-Oct-30	EPI_ISL_388017	A/duck/Bangladesh/35829/2018			Barman,S.; Turner,J.C.; Hasan,M.; Akhtar,S.; Franks,J.; El-Shesheny,R.; Walker,D.; Seiler,P.; Friedman,K.; Kercher,L.; McKenzie,P.; Webby,R.J.; Feeroz,M.; Webster,R.G.
EPI1581651	PB1	Bangladesh	2018-Jun-05	EPI_ISL_388018	A/duck/Bangladesh/35439/2018			Barman,S.; Turner,J.C.; Hasan,M.; Akhtar,S.; Franks,J.; El-Shesheny,R.; Walker,D.; Seiler,P.; Friedman,K.; Kercher,L.; McKenzie,P.; Webby,R.J.; Feeroz,M.; Webster,R.G.
EPI1581660	PB1	Bangladesh	2018-Aug-09	EPI_ISL_388019	A/duck/Bangladesh/35723/2018			Barman,S.; Turner,J.C.; Hasan,M.; Akhtar,S.; Franks,J.; El-Shesheny,R.; Walker,D.; Seiler,P.; Friedman,K.; Kercher,L.; McKenzie,P.; Webby,R.J.; Feeroz,M.; Webster,R.G.
EPI1581666	PB1	Bangladesh	2018-Apr-28	EPI_ISL_388020	A/duck/Bangladesh/35389/2018			Barman,S.; Turner,J.C.; Hasan,M.; Akhtar,S.; Franks,J.; El-Shesheny,R.; Walker,D.; Seiler,P.; Friedman,K.; Kercher,L.; McKenzie,P.; Webby,R.J.; Feeroz,M.; Webster,R.G.
EPI1581674	PB1	Bangladesh	2018-Jun-05	EPI_ISL_388021	A/duck/Bangladesh/35437/2018			Barman,S.; Turner,J.C.; Hasan,M.; Akhtar,S.; Franks,J.; El-Shesheny,R.; Walker,D.; Seiler,P.; Friedman,K.; Kercher,L.; McKenzie,P.; Webby,R.J.; Feeroz,M.; Webster,R.G.
EPI1581702	PB1	Bangladesh	2018-Apr-26	EPI_ISL_388025	A/duck/Bangladesh/35293/2018			Barman,S.; Turner,J.C.; Hasan,M.; Akhtar,S.; Franks,J.; El-Shesheny,R.; Walker,D.; Seiler,P.; Friedman,K.; Kercher,L.; McKenzie,P.; Webby,R.J.; Feeroz,M.; Webster,R.G.
EPI1581716	PB1	Bangladesh	2018-Jun-05	EPI_ISL_388027	A/duck/Bangladesh/35438/2018			Barman,S.; Turner,J.C.; Hasan,M.; Akhtar,S.; Franks,J.; El-Shesheny,R.; Walker,D.; Seiler,P.; Friedman,K.; Kercher,L.; McKenzie,P.; Webby,R.J.; Feeroz,M.; Webster,R.G.
EPI1581727	PB1	Bangladesh	2018-Apr-27	EPI_ISL_388028	A/duck/Bangladesh/35343/2018			Barman,S.; Turner,J.C.; Hasan,M.; Akhtar,S.; Franks,J.; El-Shesheny,R.; Walker,D.; Seiler,P.; Friedman,K.; Kercher,L.; McKenzie,P.; Webby,R.J.; Feeroz,M.; Webster,R.G.
EPI1581736	PB1	Bangladesh	2018-Jun-05	EPI_ISL_388029	A/duck/Bangladesh/35435/2018			Barman,S.; Turner,J.C.; Hasan,M.; Akhtar,S.; Franks,J.; El-Shesheny,R.; Walker,D.; Seiler,P.; Friedman,K.; Kercher,L.; McKenzie,P.; Webby,R.J.; Feeroz,M.; Webster,R.G.
EPI1581740	PB1	Bangladesh	2018-Apr-27	EPI_ISL_388030	A/duck/Bangladesh/35346/2018			Barman,S.; Turner,J.C.; Hasan,M.; Akhtar,S.; Franks,J.; El-Shesheny,R.; Walker,D.; Seiler,P.; Friedman,K.; Kercher,L.; McKenzie,P.; Webby,R.J.; Feeroz,M.; Webster,R.G.
EPI1581765	PB1	Bangladesh	2018-Jun-05	EPI_ISL_388033	A/duck/Bangladesh/35434/2018			Barman,S.; Turner,J.C.; Hasan,M.; Akhtar,S.; Franks,J.; El-Shesheny,R.; Walker,D.; Seiler,P.; Friedman,K.; Kercher,L.; McKenzie,P.; Webby,R.J.; Feeroz,M.; Webster,R.G.
EPI1619796	PB1	Nigeria	2016-Mar-19	EPI_ISL_397366	A/guinea fowl/Nigeria/16VIR5840-98/2016			Laleye,A.; Joannis,T.; Shittu,I.; Meseko,C.; Zamperin,G.; Milani,A.; Zecchin,B.; Fusaro,A.; Monne,I.; Abolnik,C.; Gado,D.; Olawuyi,K.; Chinyere,C.; Salviato,A.; Schivo,A.; Marciano,S.; Ormelli,S.; Terregino,C.
EPI1620369	PB1	Bangladesh	2017-Jun-11	EPI_ISL_397431	A/quail/Bangladesh/32942/2017			Barman,S.; Turner,J.C.; Hasan,M.K.; Akhtar,S.; Franks,J.; El-Shesheny,R.; Walker,D.; Seiler,P.; Friedman,K.; Kercher,L.; Kayali,G.; Jones-Engel,L.; McKenzie,P.; Krauss,S.; Webby,R.J.; Feeroz,M.; Webster,R.G.
EPI1623511	PB1	United States	2016-Sep-17	EPI_ISL_397777	A/blue-winged teal/Texas/16-031241-1/2016			Li,L.; Bowman,A.; DeLiberto,T.; Killian,M.; Krauss,S.; Nolting,J.; Kim Torchetti,M.; Ramey,A.; Reeves,A.; Stallknecht,D.; Webby,R.; Wan,X.-F.
EPI1623783	PB1	United States	2016-Oct-26	EPI_ISL_397811	A/mallard/North Dakota/16-036222-1/2016			Li,L.; Bowman,A.; DeLiberto,T.; Killian,M.; Krauss,S.; Nolting,J.; Kim Torchetti,M.; Ramey,A.; Reeves,A.; Stallknecht,D.; Webby,R.; Wan,X.-F.
EPI1639790	PB1	China	2010-May-29	EPI_ISL_400476	A/Brown-headed gull/Tibet/2/2010	Harbin Veterinary Research Institute (CAAS)	Harbin Veterinary Research Institute (CAAS)	Yanbing,Li;Yanfang,Cui;Yulei,Li;Minghui,Li;Lu,Zhao;Deli,Wang
EPI1639837	PB1	China	2015-Jun-13	EPI_ISL_400481	A/Black swan/Jiangsu/5/2015	Harbin Veterinary Research Institute (CAAS)	Harbin Veterinary Research Institute (CAAS)	Yanbing,Li;Yanfang,Cui;Yulei,Li;Minghui,Li;Lu,Zhao;Deli,Wang
EPI1639845	PB1	China	2015-Jun-13	EPI_ISL_400482	A/Grey goose/Jiangsu/6/2015	Harbin Veterinary Research Institute (CAAS)	Harbin Veterinary Research Institute (CAAS)	Yanbing,Li;Yanfang,Cui;Yulei,Li;Minghui,Li;Lu,Zhao;Deli,Wang
EPI1639861	PB1	China	2015-Jun-13	EPI_ISL_400483	A/Common pheasant/Jiangsu/8/2015	Harbin Veterinary Research Institute (CAAS)	Harbin Veterinary Research Institute (CAAS)	Yanbing,Li;Yanfang,Cui;Yulei,Li;Minghui,Li;Lu,Zhao;Deli,Wang
EPI1639781	PB1	China	2010-May-29	EPI_ISL_400545	A/Brown-headed gull/Tibet/1/2010	Harbin Veterinary Research Institute (CAAS)	Harbin Veterinary Research Institute (CAAS)	Yanbing,Li;Yanfang,Cui;Yulei,Li;Minghui,Li;Lu,Zhao;Deli,Wang
EPI1639853	PB1	China	2015-Jun-13	EPI_ISL_400547	A/Peacock/Jiangsu/7/2015	Harbin Veterinary Research Institute (CAAS)	Harbin Veterinary Research Institute (CAAS)	Yanbing,Li;Yanfang,Cui;Yulei,Li;Minghui,Li;Lu,Zhao;Deli,Wang
EPI1640822	PB1	Indonesia	2014-Dec-21	EPI_ISL_400707	A/chicken/East_Java/Av557/2014	Institute of Tropical Disease, Universitas Airlangga	Kobe University Graduate School of Medicine	ED,Poetranto;AY,Candra;K,Rahardjo;RR,Prasetya;AM,Nastri;JR,Dewantari;AL,Poetranto;L,Wulandari;G,Soegiarto;YK,Shimizu;Y,Mori;K,Shimizu
EPI1701787	PB1	Iran, Islamic Republic of	2017-Jan-11	EPI_ISL_413007	A/duck/Iran/17RS654-12/2017	Center of Hygiene and Epidemiology in Kaliningrad Region	Istituto Zooprofilattico Sperimentale Delle Venezie
EPI1777290	PB1	Bangladesh	2017-Jan-17	EPI_ISL_503311	A/chicken/Bangladesh/NRL-AI-1613/2017			Kwon,J.; Criado,M.F.; Killmaster,L.; Swayne,D.E.
EPI1777298	PB1	Bangladesh	2017-Jan-17	EPI_ISL_503312	A/chicken/Bangladesh/NRL-AI-1614/2017			Kwon,J.; Criado,M.F.; Killmaster,L.; Swayne,D.E.
EPI1777314	PB1	Bangladesh	2017-Aug-22	EPI_ISL_503314	A/chicken/Bangladesh/NRL-AI-8051/2017			Kwon,J.; Criado,M.F.; Killmaster,L.; Swayne,D.E.
EPI1777322	PB1	Bangladesh	2017-Aug-22	EPI_ISL_503315	A/chicken/Bangladesh/NRL-AI-8052/2017			Kwon,J.; Criado,M.F.; Killmaster,L.; Swayne,D.E.
EPI1777330	PB1	Bangladesh	2017-Jan-30	EPI_ISL_503316	A/chicken/Bangladesh/NRL-AI-8251/2017			Kwon,J.; Criado,M.F.; Killmaster,L.; Swayne,D.E.
EPI1777338	PB1	Bangladesh	2017-Dec-08	EPI_ISL_503317	A/chicken/Bangladesh/NRL-AI-8323/2017			Kwon,J.; Criado,M.F.; Killmaster,L.; Swayne,D.E.
EPI1777346	PB1	Bangladesh	2017-Dec-31	EPI_ISL_503318	A/chicken/Bangladesh/NRL-AI-8468/2017			Kwon,J.; Criado,M.F.; Killmaster,L.; Swayne,D.E.
EPI1777354	PB1	Bangladesh	2017-Dec-31	EPI_ISL_503319	A/chicken/Bangladesh/NRL-AI-8469/2017			Kwon,J.; Criado,M.F.; Killmaster,L.; Swayne,D.E.
EPI1777362	PB1	Bangladesh	2017-Jan-17	EPI_ISL_503320	A/crow/Bangladesh/NRL-AI-1615/2017			Kwon,J.; Criado,M.F.; Killmaster,L.; Swayne,D.E.
EPI1777370	PB1	Bangladesh	2017-Jan-17	EPI_ISL_503321	A/crow/Bangladesh/NRL-AI-1616/2017			Kwon,J.; Criado,M.F.; Killmaster,L.; Swayne,D.E.
EPI1777378	PB1	Bangladesh	2016-Feb-09	EPI_ISL_503322	A/crow/Bangladesh/NRL-AI-689/2016			Kwon,J.; Criado,M.F.; Killmaster,L.; Swayne,D.E.
EPI1777386	PB1	Bangladesh	2016-Feb-09	EPI_ISL_503323	A/crow/Bangladesh/NRL-AI-690/2016			Kwon,J.; Criado,M.F.; Killmaster,L.; Swayne,D.E.
EPI1777394	PB1	Bangladesh	2017-Dec-31	EPI_ISL_503324	A/crow/Bangladesh/NRL-AI-8471/2017			Kwon,J.; Criado,M.F.; Killmaster,L.; Swayne,D.E.
EPI1777402	PB1	Bangladesh	2017-Dec-31	EPI_ISL_503325	A/crow/Bangladesh/NRL-AI-8473/2017			Kwon,J.; Criado,M.F.; Killmaster,L.; Swayne,D.E.
EPI1777836	PB1	Bangladesh	2019-Feb-19	EPI_ISL_503479	A/duck/Bangladesh/38175/2019			Barman,S.; Turner,J.C.; Hasan,M.; Akhtar,S.; Franks,J.; El-Shesheny,R.; Walker,D.; Seiler,P.; Mukherjee,N.; Kercher,L.; McKenzie,P.; Feeroz,M.; Webby,R.J.
EPI1777967	PB1	Bangladesh	2019-Feb-18	EPI_ISL_503497	A/duck/Bangladesh/38287/2019			Barman,S.; Turner,J.C.; Hasan,M.; Akhtar,S.; Franks,J.; El-Shesheny,R.; Walker,D.; Seiler,P.; Mukherjee,N.; Kercher,L.; McKenzie,P.; Feeroz,M.; Webby,R.J.
EPI1778033	PB1	Bangladesh	2019-Jul-10	EPI_ISL_503505	A/duck/Bangladesh/40528/2019			Barman,S.; Turner,J.C.; Hasan,M.; Akhtar,S.; Franks,J.; El-Shesheny,R.; Walker,D.; Seiler,P.; Mukherjee,N.; Kercher,L.; McKenzie,P.; Feeroz,M.; Webby,R.J.
EPI1807241	PB1	Netherlands	2020-Oct-16	EPI_ISL_603133	A/Eurasian Wigeon/Netherlands/1/2020	Erasmus Medical Center	Erasmus Medical Center
EPI1807249	PB1	Netherlands	2020-Oct-16	EPI_ISL_603134	A/Eurasian Wigeon/Netherlands/4/2020	Erasmus Medical Center	Erasmus Medical Center
EPI1807257	PB1	Netherlands	2020-Oct-16	EPI_ISL_603135	A/Eurasian Wigeon/Netherlands/5/2020	Erasmus Medical Center	Erasmus Medical Center
EPI1812365	PB1	Netherlands	2020-Oct-28	EPI_ISL_632314	A/greylag goose/Netherlands/20016582-004/2020	Wageningen Bioveterinary Research	Wageningen Bioveterinary Research	Beerens, Nancy; Harders, Frank; Verschuren-Pritz, Sylvia; Roose, Marit; Germeraad, Evelien; Engelsma, Marc; Bossers, Alex; Heutink, Rene
EPI1812373	PB1	Netherlands	2020-Nov-02	EPI_ISL_632315	A/eurasian teal/Netherlands/20016896-013/2020	Wageningen Bioveterinary Research	Wageningen Bioveterinary Research	Beerens, Nancy; Harders, Frank; Verschuren-Pritz, Sylvia; Roose, Marit; Germeraad, Evelien; Engelsma, Marc; Bossers, Alex; Heutink, Rene
EPI1812381	PB1	Netherlands	2020-Nov-01	EPI_ISL_632316	A/eurasian curlew/Netherlands/20016890-001/2020	Wageningen Bioveterinary Research	Wageningen Bioveterinary Research	Beerens, Nancy; Harders, Frank; Verschuren-Pritz, Sylvia; Roose, Marit; Germeraad, Evelien; Engelsma, Marc; Bossers, Alex; Heutink, Rene
EPI1815140	PB1	Italy	2020-Nov-21	EPI_ISL_683592	A/Eurasian_wigeon/Italy/20VIR7301-206/2020	Istituto Zooprofilattico Sperimentale delle Venezie, EU/OIE/Reference Laboratory and FAO Reference Centre for AI and ND	Istituto Zooprofilattico Sperimentale Delle Venezie	Zecchin, B.; Fusaro, A.; Pastori, A.; Milani, A.; Salviato, A.; Schivo, A.; Monne, I.; Terregino, C.
EPI1838671	PB1	Netherlands	2020-Dec-14	EPI_ISL_711055	A/chicken/Netherlands/20019879-001005/2020	Wageningen Bioveterinary Research	Wageningen Bioveterinary Research	Beerens, Nancy; Harders, Frank; Pritz-Verschuren, Sylvia; Roose, Marit; Germeraad, Evelien; Engelsma, Marc; Bossers, Alex; Heutink, Rene
EPI1838695	PB1	Netherlands	2020-Dec-08	EPI_ISL_711059	A/greylag goose/Netherlands/20019685-002/2020	Wageningen Bioveterinary Research	Wageningen Bioveterinary Research	Beerens, Nancy; Harders, Frank; Pritz-Verschuren, Sylvia; Roose, Marit; Germeraad, Evelien; Engelsma, Marc; Bossers, Alex; Heutink, Rene
EPI1859737	PB1	Netherlands	2021-Feb-22	EPI_ISL_2172528	A/barnacle goose/Netherlands/21024066-001/2021	Wageningen Bioveterinary Research	Wageningen Bioveterinary Research	Beerens, Nancy; Harders, Frank; Pritz-Verschuren, Sylvia; Roose, Marit; Germeraad, Evelien; Engelsma, Marc; Bossers, Alex; Heutink, Rene
EPI1859801	PB1	Netherlands	2021-Mar-17	EPI_ISL_2174084	A/common murre/Netherlands/21025491-002/2021	Wageningen Bioveterinary Research	Wageningen Bioveterinary Research	Beerens, Nancy; Harders, Frank; Pritz-Verschuren, Sylvia; Roose, Marit; Germeraad, Evelien; Engelsma, Marc; Bossers, Alex; Heutink, Rene
EPI1859919	PB1	Netherlands	2021-Apr-15	EPI_ISL_2193998	A/barnacle goose/Netherlands/21027016-002/2021	Wageningen Bioveterinary Research	Wageningen Bioveterinary Research	Beerens, Nancy; Harders, Frank; Pritz-Verschuren, Sylvia; Roose, Marit; Germeraad, Evelien; Engelsma, Marc; Bossers, Alex; Heutink, Rene
EPI1859927	PB1	Netherlands	2021-Apr-23	EPI_ISL_2194014	A/white-tailed eagle/Netherlands/21027616-001/2021	Wageningen Bioveterinary Research	Wageningen Bioveterinary Research	Beerens, Nancy; Harders, Frank; Pritz-Verschuren, Sylvia; Roose, Marit; Germeraad, Evelien; Engelsma, Marc; Bossers, Alex; Heutink, Rene
EPI1859935	PB1	Netherlands	2021-Apr-22	EPI_ISL_2194036	A/barnacle goose/Netherlands/21028196-002/2021	Wageningen Bioveterinary Research	Wageningen Bioveterinary Research	Beerens, Nancy; Harders, Frank; Pritz-Verschuren, Sylvia; Roose, Marit; Germeraad, Evelien; Engelsma, Marc; Bossers, Alex; Heutink, Rene
EPI1862712	PB1	Netherlands	2021-Apr-20	EPI_ISL_2227276	A/barnacle goose/Netherlands/21027357-002/2021	Wageningen Bioveterinary Research	Wageningen Bioveterinary Research	Beerens, Nancy; Harders, Frank; Pritz-Verschuren, Sylvia; Roose, Marit; Germeraad, Evelien; Engelsma, Marc; Bossers, Alex; Heutink, Rene
EPI1862720	PB1	Netherlands	2021-May-13	EPI_ISL_2227277	A/barnacle goose/Netherlands/21028534-002/2021	Wageningen Bioveterinary Research	Wageningen Bioveterinary Research	Beerens, Nancy; Harders, Frank; Pritz-Verschuren, Sylvia; Roose, Marit; Germeraad, Evelien; Engelsma, Marc; Bossers, Alex; Heutink, Rene
EPI1863012	PB1	Netherlands	2021-May-09	EPI_ISL_2227278	A/goose/Netherlands/21028502-002/21028502/2021	Wageningen Bioveterinary Research	Wageningen Bioveterinary Research	Beerens, Nancy; Harders, Frank; Pritz-Verschuren, Sylvia; Roose, Marit; Germeraad, Evelien; Engelsma, Marc; Bossers, Alex; Heutink, Rene
EPI1863828	PB1	Netherlands	2021-May-07	EPI_ISL_2227279	A/western marsh harrier/Netherlands/21028606-002/2021	Wageningen Bioveterinary Research	Wageningen Bioveterinary Research	Beerens, Nancy; Harders, Frank; Pritz-Verschuren, Sylvia; Roose, Marit; Germeraad, Evelien; Engelsma, Marc; Bossers, Alex; Heutink, Rene
EPI1866455	PB1	Senegal	2020-Dec-23	EPI_ISL_2276069	A/chicken/Senegal/21VIR1084-4/2021	Istituto Zooprofilattico Sperimentale delle Venezie, EU/OIE/Reference Laboratory and FAO Reference Centre for AI and ND	Istituto Zooprofilattico Sperimentale Delle Venezie	Lo, F.T.; Diallo, A.A.; Ba, R.O.; Diouf, M.; Diop, A.; Samb, Y.N.; Diouf, M.; Diop, M.; Lo, M.M.; Diouf, M.N.; Zecchin, B.; Tassoni, L.; Fusaro, A.; Pastori, A.; Monne, I.; Terregino, C.
EPI1866463	PB1	Senegal	2020-Dec-23	EPI_ISL_2276070	A/chicken/Senegal/21VIR1084-5/2021	Istituto Zooprofilattico Sperimentale delle Venezie, EU/OIE/Reference Laboratory and FAO Reference Centre for AI and ND	Istituto Zooprofilattico Sperimentale Delle Venezie	Lo, F.T.; Diallo, A.A.; Ba, R.O.; Diouf, M.; Diop, A.; Samb, Y.N.; Diouf, M.; Diop, M.; Lo, M.M.; Diouf, M.N.; Zecchin, B.; Tassoni, L.; Fusaro, A.; Pastori, A.; Monne, I.; Terregino, C.
EPI1882782	PB1	Sweden	2021-May-11	EPI_ISL_3005950	A/barnacle goose/Sweden/SVA210511SZ0567/FB001840/M-2021	National Veterinary Institute, SVA	National Veterinary Institute
EPI1883974	PB1	Hungary	2021-Apr-13	EPI_ISL_3135897	A/Turkey/Hungary/16603/2021 (H5N1)	National Food Chain Safety Office Veterinary Diagnostic Directorate Laboratory for Molecular Biology	National Food Chain Safety Office, Hungary	Katalin,Szentpáli-Gavallér;Ádám,Bálint;Krisztina,Ursu;Péter,Malik
EPI1902594	PB1	Korea, Republic of	2019-Mar-03	EPI_ISL_4071029	A/Mallard(Anas platyrhynchos)/South Korea/KNU2019-20/2019			Yeo,S.J.; Trinh,T.-T.T.; Choi,W.H.; Sung,H.W.; Park,H.
EPI1903221	PB1	Bangladesh	2019-Dec-11	EPI_ISL_4071640	A/duck/Bangladesh/41258/2019			Barman,S.; Turner,J.C.; Hasan,M.; Akhtar,S.; Franks,J.; El-Shesheny,R.; Walker,D.; Seiler,P.; Mukherjee,N.; Kercher,L.; McKenzie,P.; Feeroz,M.; Webby,R.J.
EPI1903235	PB1	Bangladesh	2019-Dec-11	EPI_ISL_4071647	A/duck/Bangladesh/41250/2019			Barman,S.; Turner,J.C.; Hasan,M.; Akhtar,S.; Franks,J.; El-Shesheny,R.; Walker,D.; Seiler,P.; Mukherjee,N.; Kercher,L.; McKenzie,P.; Feeroz,M.; Webby,R.J.
EPI1903306	PB1	Bangladesh	2020-Feb-19	EPI_ISL_4071726	A/duck/Bangladesh/43411/2020			Barman,S.; Turner,J.C.; Hasan,M.; Akhtar,S.; Franks,J.; El-Shesheny,R.; Walker,D.; Seiler,P.; Mukherjee,N.; Kercher,L.; McKenzie,P.; Feeroz,M.; Webby,R.J.
EPI1903341	PB1	Bangladesh	2019-Dec-11	EPI_ISL_4071764	A/duck/Bangladesh/41248/2019			Barman,S.; Turner,J.C.; Hasan,M.; Akhtar,S.; Franks,J.; El-Shesheny,R.; Walker,D.; Seiler,P.; Mukherjee,N.; Kercher,L.; McKenzie,P.; Feeroz,M.; Webby,R.J.
EPI1903348	PB1	Bangladesh	2019-Dec-11	EPI_ISL_4071799	A/duck/Bangladesh/41253/2019			Barman,S.; Turner,J.C.; Hasan,M.; Akhtar,S.; Franks,J.; El-Shesheny,R.; Walker,D.; Seiler,P.; Mukherjee,N.; Kercher,L.; McKenzie,P.; Feeroz,M.; Webby,R.J.
EPI1903406	PB1	Bangladesh	2019-Dec-11	EPI_ISL_4071837	A/quail/Bangladesh/41266/2019			Barman,S.; Turner,J.C.; Hasan,M.; Akhtar,S.; Franks,J.; El-Shesheny,R.; Walker,D.; Seiler,P.; Mukherjee,N.; Kercher,L.; McKenzie,P.; Feeroz,M.; Webby,R.J.
EPI1904746	PB1	Bangladesh	2020-Aug-22	EPI_ISL_4073120	A/duck/Bangladesh/45729/2020			Barman,S.; Turner,J.C.; Hasan,M.; Akhtar,S.; Franks,J.; El-Shesheny,R.; Walker,D.; Seiler,P.; Mukherjee,N.; Kercher,L.; McKenzie,P.; Feeroz,M.; Webby,R.J.
EPI1905036	PB1	Bangladesh	2020-Aug-22	EPI_ISL_4073198	A/duck/Bangladesh/45724/2020			Barman,S.; Turner,J.C.; Hasan,M.; Akhtar,S.; Franks,J.; El-Shesheny,R.; Walker,D.; Seiler,P.; Mukherjee,N.; Kercher,L.; McKenzie,P.; Feeroz,M.; Webby,R.J.
EPI1918755	PB1	Sweden	2021-Sep-22	EPI_ISL_4651963	A/common pheasant /Sweden/SVA210923SZ0341/KN000365/M-2021-H5N1	National Veterinary Institute, SVA	National Veterinary Institute
EPI1918763	PB1	Sweden	2021-Sep-22	EPI_ISL_4653177	A/common pheasant /Sweden/SVA210923SZ0341/KN000366/M-2021	National Veterinary Institute, SVA	National Veterinary Institute
EPI1921056	PB1	Germany	2021-Apr-08	EPI_ISL_5145422	A/barnacle goose/Germany-NI/AI03914/2021	Lebensmittel- und Veterinärinstitut Oldenburg - Standort Veterinärinstitut	Friedrich-Loeffler-Institut
EPI1921080	PB1	Germany	2021-Jul-17	EPI_ISL_5145744	A/oystercatcher/Germany-NI/AI05047/2021	Lebensmittel- und Veterinärinstitut Oldenburg - Standort Veterinärinstitut	Friedrich-Loeffler-Institut
EPI1921160	PB1	Germany	2021-Apr-28	EPI_ISL_5146696	A/buzzard/Germany-NI/AI04429/2021	Lebensmittel- und Veterinärinstitut Oldenburg - Standort Veterinärinstitut	Friedrich-Loeffler-Institut
EPI1921678	PB1	Czech Republic	2021-Sep-27	EPI_ISL_5323346	A/goose/Czech Republic/18520-1/2021	State Veterinary Institute Prague	State Veterinary Institute Prague	Alexander,Nagy; Lenka,Cernikova; Martina,Stara
EPI1921686	PB1	Czech Republic	2021-Sep-27	EPI_ISL_5323347	A/duck/Czech Republic/18520-2/2021	State Veterinary Institute Prague	State Veterinary Institute Prague	Alexander,Nagy; Lenka,Cernikova; Martina,Stara
EPI1922849	PB1	Denmark	2021-Mar-01	EPI_ISL_5449305	A/barnacle_goose/Denmark/17572-1.01/2021-03-01	Statens Serumm Institute	Statens Serum Institute	Hjulsager, C
EPI1922891	PB1	Russian Federation	2021-Oct-06	EPI_ISL_5463793	A/chicken/Tyumen/27-31V/2021	FBUZ Center of Hygiene and Epidemiology in Tyumen oblast	State Research Center of Virology and Biotechnology (VECTOR)	Natalia,Goncharova; Ivan,Susloparov; Natalia,Kolosova; Alexey,Danilenko; Juliya,Bulanovich; Vasiliy,Marchenko; Alexander,Ryzhikov
EPI1922899	PB1	Russian Federation	2021-Oct-06	EPI_ISL_5463794	A/chicken/Tyumen/27-39V/2021	FBUZ Center of Hygiene and Epidemiology in Tyumen oblast	State Research Center of Virology and Biotechnology (VECTOR)	Natalia,Goncharova; Ivan,Susloparov; Natalia,Kolosova; Alexey,Danilenko; Juliya,Bulanovich; Vasiliy,Marchenko; Alexander,Ryzhikov
EPI1922907	PB1	Russian Federation	2021-Oct-06	EPI_ISL_5463795	A/chicken/Tyumen/27-40V/2021	FBUZ Center of Hygiene and Epidemiology in Tyumen oblast	State Research Center of Virology and Biotechnology (VECTOR)	Natalia,Goncharova; Ivan,Susloparov; Natalia,Kolosova; Alexey,Danilenko; Juliya,Bulanovich; Vasiliy,Marchenko; Alexander,Ryzhikov
EPI1922915	PB1	Russian Federation	2021-Oct-06	EPI_ISL_5463796	A/chicken/Tyumen/27-42V/2021	FBUZ Center of Hygiene and Epidemiology in Tyumen oblast	State Research Center of Virology and Biotechnology (VECTOR)	Natalia,Goncharova; Ivan,Susloparov; Natalia,Kolosova; Alexey,Danilenko; Juliya,Bulanovich; Vasiliy,Marchenko; Alexander,Ryzhikov
EPI1922923	PB1	Russian Federation	2021-Sep-30	EPI_ISL_5463797	A/duck/Saratov/29-02V/2021	Center of Hygiene and Epidemiology in Saratov Oblast	State Research Center of Virology and Biotechnology (VECTOR)	Natalia,Goncharova; Ivan,Susloparov; Natalia,Kolosova; Alexey,Danilenko; Juliya,Bulanovich; Vasiliy,Marchenko; Alexander,Ryzhikov
EPI1922931	PB1	Russian Federation	2021-Sep-30	EPI_ISL_5463798	A/duck/Saratov/29-03V/2021	Center of Hygiene and Epidemiology in Saratov Oblast	State Research Center of Virology and Biotechnology (VECTOR)	Natalia,Goncharova; Ivan,Susloparov; Natalia,Kolosova; Alexey,Danilenko; Juliya,Bulanovich; Vasiliy,Marchenko; Alexander,Ryzhikov
EPI1922939	PB1	Russian Federation	2021-Sep-30	EPI_ISL_5463799	A/duck/Saratov/29-04V/2021	Center of Hygiene and Epidemiology in Saratov Oblast	State Research Center of Virology and Biotechnology (VECTOR)	Natalia,Goncharova; Ivan,Susloparov; Natalia,Kolosova; Alexey,Danilenko; Juliya,Bulanovich; Vasiliy,Marchenko; Alexander,Ryzhikov
EPI1922947	PB1	Russian Federation	2021-Sep-30	EPI_ISL_5463800	A/chicken/Saratov/29-06V/2021	Center of Hygiene and Epidemiology in Saratov Oblast	State Research Center of Virology and Biotechnology (VECTOR)	Natalia,Goncharova; Ivan,Susloparov; Natalia,Kolosova; Alexey,Danilenko; Juliya,Bulanovich; Vasiliy,Marchenko; Alexander,Ryzhikov
EPI1922955	PB1	Russian Federation	2021-Sep-30	EPI_ISL_5463801	A/chicken/Saratov/29-07V/2021	Center of Hygiene and Epidemiology in Saratov Oblast	State Research Center of Virology and Biotechnology (VECTOR)	Natalia,Goncharova; Ivan,Susloparov; Natalia,Kolosova; Alexey,Danilenko; Juliya,Bulanovich; Vasiliy,Marchenko; Alexander,Ryzhikov
EPI1922963	PB1	Russian Federation	2021-Sep-30	EPI_ISL_5463802	A/duck/Saratov/29-08V/2021	Center of Hygiene and Epidemiology in Saratov Oblast	State Research Center of Virology and Biotechnology (VECTOR)	Natalia,Goncharova; Ivan,Susloparov; Natalia,Kolosova; Alexey,Danilenko; Juliya,Bulanovich; Vasiliy,Marchenko; Alexander,Ryzhikov
EPI1922971	PB1	Russian Federation	2021-Sep-30	EPI_ISL_5463803	A/duck/Saratov/29-11V/2021	Center of Hygiene and Epidemiology in Saratov Oblast	State Research Center of Virology and Biotechnology (VECTOR)	Natalia,Goncharova; Ivan,Susloparov; Natalia,Kolosova; Alexey,Danilenko; Juliya,Bulanovich; Vasiliy,Marchenko; Alexander,Ryzhikov
EPI1922979	PB1	Russian Federation	2021-Oct-07	EPI_ISL_5463804	A/chicken/Tyumen/33-45V/2021	FBUZ Center of Hygiene and Epidemiology in Tyumen oblast	State Research Center of Virology and Biotechnology (VECTOR)	Natalia,Goncharova; Ivan,Susloparov; Natalia,Kolosova; Alexey,Danilenko; Juliya,Bulanovich; Vasiliy,Marchenko; Alexander,Ryzhikov
EPI1922987	PB1	Russian Federation	2021-Oct-07	EPI_ISL_5463805	A/goose/Tyumen/33-52V/2021	FBUZ Center of Hygiene and Epidemiology in Tyumen oblast	State Research Center of Virology and Biotechnology (VECTOR)	Natalia,Goncharova; Ivan,Susloparov; Natalia,Kolosova; Alexey,Danilenko; Juliya,Bulanovich; Vasiliy,Marchenko; Alexander,Ryzhikov
EPI1922995	PB1	Russian Federation	2021-Oct-07	EPI_ISL_5463806	A/goose/Tyumen/33-53V/2021	FBUZ Center of Hygiene and Epidemiology in Tyumen oblast	State Research Center of Virology and Biotechnology (VECTOR)	Natalia,Goncharova; Ivan,Susloparov; Natalia,Kolosova; Alexey,Danilenko; Juliya,Bulanovich; Vasiliy,Marchenko; Alexander,Ryzhikov
EPI1923232	PB1	United Kingdom	2021-Jul-20	EPI_ISL_5530613	A/great_skua/Scotland/041672/2021	Animal and Plant Health Agency (APHA)	Animal and Plant Health Agency (APHA)
EPI1923242	PB1	Netherlands	2021-Oct-25	EPI_ISL_5588100	A/chicken/Netherlands/21037287-006010/2021	Wageningen Bioveterinary Research	Wageningen Bioveterinary Research	Beerens, Nancy; Harders, Frank; Pritz-Verschuren, Sylvia; Roose, Marit; Germeraad, Evelien; Engelsma, Marc; Heutink, Rene
EPI1923250	PB1	Netherlands	2021-Oct-22	EPI_ISL_5588106	A/chicken/Netherlands/21037233-001/2021	Wageningen Bioveterinary Research	Wageningen Bioveterinary Research	Beerens, Nancy; Harders, Frank; Pritz-Verschuren, Sylvia; Roose, Marit; Germeraad, Evelien; Engelsma, Marc; Heutink, Rene
EPI1924139	PB1	Netherlands	2021-Oct-30	EPI_ISL_5804698	A/chicken/Netherlands/21037708-006010/2021	Wageningen Bioveterinary Research	Wageningen Bioveterinary Research	Beerens, Nancy; Harders, Frank; Pritz-Verschuren, Sylvia; Roose, Marit; Germeraad, Evelien; Engelsma, Marc; Heutink, Rene
EPI1924121	PB1	United Kingdom	2021-Oct-24	EPI_ISL_5804708	A/mute_swan/England/053054/2021	Animal and Plant Health Agency (APHA)	Animal and Plant Health Agency (APHA)
EPI1924147	PB1	Netherlands	2021-Oct-24	EPI_ISL_5804788	A/Mute swan/Netherlands/21037283-002/2021	Wageningen Bioveterinary Research	Wageningen Bioveterinary Research	Beerens, Nancy; Harders, Frank; Pritz-Verschuren, Sylvia; Roose, Marit; Germeraad, Evelien; Engelsma, Marc; Heutink, Rene
EPI1924129	PB1	United Kingdom	2021-Jul-29	EPI_ISL_5804789	A/great_skua/Scotland/B07779/2021	Animal and Plant Health Agency (APHA)	Animal and Plant Health Agency (APHA)
EPI1925370	PB1	Netherlands	2021-Oct-31	EPI_ISL_5942524	A/chicken/Netherlands/21037750-001005/2021	Wageningen Bioveterinary Research	Wageningen Bioveterinary Research	Beerens, Nancy; Harders, Frank; Pritz-Verschuren, Sylvia; Roose, Marit; Germeraad, Evelien; Engelsma, Marc; Heutink, Rene
EPI1925362	PB1	Netherlands	2021-Oct-25	EPI_ISL_5945412	A/European Herring Gull/Netherlands/21037412-002/2021	Wageningen Bioveterinary Research	Wageningen Bioveterinary Research	Beerens, Nancy; Harders, Frank; Pritz-Verschuren, Sylvia; Roose, Marit; Germeraad, Evelien; Engelsma, Marc; Heutink, Rene
EPI1925354	PB1	Netherlands	2021-Oct-25	EPI_ISL_6025676	A/Barnacle goose/Netherlands/21037293-001/2021	Wageningen Bioveterinary Research	Wageningen Bioveterinary Research	Beerens, Nancy; Harders, Frank; Pritz-Verschuren, Sylvia; Roose, Marit; Germeraad, Evelien; Engelsma, Marc; Heutink, Rene
EPI1925530	PB1	Netherlands	2021-Nov-07	EPI_ISL_6101848	A/chicken/Netherlands/21038165-006010/2021	Wageningen Bioveterinary Research	Wageningen Bioveterinary Research	Beerens, Nancy; Harders, Frank; Pritz-Verschuren, Sylvia; Roose, Marit; Germeraad, Evelien; Engelsma, Marc; Heutink, Rene
EPI1925538	PB1	Netherlands	2021-Oct-27	EPI_ISL_6101868	A/black-headed gull/Netherlands/21037589-002/2021	Wageningen Bioveterinary Research	Wageningen Bioveterinary Research	Beerens, Nancy; Harders, Frank; Pritz-Verschuren, Sylvia; Roose, Marit; Germeraad, Evelien; Engelsma, Marc; Heutink, Rene
EPI1925546	PB1	Netherlands	2021-Oct-28	EPI_ISL_6101869	A/goose/Netherlands/21037720-001/2021	Wageningen Bioveterinary Research	Wageningen Bioveterinary Research	Beerens, Nancy; Harders, Frank; Pritz-Verschuren, Sylvia; Roose, Marit; Germeraad, Evelien; Engelsma, Marc; Heutink, Rene
EPI1927095	PB1	Netherlands	2021-Oct-19	EPI_ISL_6328001	A/greylag goose/Netherlands/21037497-001/2021	Wageningen Bioveterinary Research	Wageningen Bioveterinary Research	Beerens, Nancy; Harders, Frank; Pritz-Verschuren, Sylvia; Roose, Marit; Germeraad, Evelien; Engelsma, Marc; Heutink, Rene
EPI1927103	PB1	Netherlands	2021-Nov-01	EPI_ISL_6328009	A/swan/Netherlands/21037791-001/2021	Wageningen Bioveterinary Research	Wageningen Bioveterinary Research	Beerens, Nancy; Harders, Frank; Pritz-Verschuren, Sylvia; Roose, Marit; Germeraad, Evelien; Engelsma, Marc; Heutink, Rene
EPI1927111	PB1	Netherlands	2021-Nov-02	EPI_ISL_6328022	A/chicken/Netherlands/21037907-006010/2021	Wageningen Bioveterinary Research	Wageningen Bioveterinary Research	Beerens, Nancy; Harders, Frank; Pritz-Verschuren, Sylvia; Roose, Marit; Germeraad, Evelien; Engelsma, Marc; Heutink, Rene
EPI1927119	PB1	Netherlands	2021-Nov-14	EPI_ISL_6328036	A/chicken/Netherlands/21038675-001005/2021	Wageningen Bioveterinary Research	Wageningen Bioveterinary Research	Beerens, Nancy; Harders, Frank; Pritz-Verschuren, Sylvia; Roose, Marit; Germeraad, Evelien; Engelsma, Marc; Heutink, Rene
EPI1927122	PB1	Czech Republic	2021-Nov-01	EPI_ISL_6328409	A/mute swan/Czech Republic/21312/2021	State Veterinary Institute Prague	State Veterinary Institute Prague	Nagy,Alexander;Cernikova,Lenka;Stara,Martina
EPI1927500	PB1	Netherlands	2021-Nov-02	EPI_ISL_6375134	A/waterfowl/Netherlands/21037914-006/2021	Wageningen Bioveterinary Research	Wageningen Bioveterinary Research	Beerens, Nancy; Harders, Frank; Pritz-Verschuren, Sylvia; Roose, Marit; Germeraad, Evelien; Engelsma, Marc; Heutink, Rene
EPI1941513	PB1	Croatia	2021-Nov-12	EPI_ISL_6507374	A/mute swan/Croatia/100/2021	Croatian Veterinary Institute, Poultry Centre	Croatian Veterinary Institute	Savić, Vladimir
EPI1928146	PB1	France	2021-Nov-08	EPI_ISL_6590766	A/swan/France/21P012384/2021	Anses (Ploufragan-Plouzané)	ANSES Agence Nationale De Securite Sanitaire De L’alimentation
EPI1928237	PB1	Sweden	2021-Nov-02	EPI_ISL_6596216	A/barnacle goose/Sweden/SVA211102SZ0402/FB004395/M-2021	National Veterinary Institute, SVA	National Veterinary Institute
EPI1928245	PB1	Sweden	2021-Nov-01	EPI_ISL_6599075	A/greylag goose /Sweden/SVA211103SZ0398/FB004410/M-2021	National Veterinary Institute, SVA	National Veterinary Institute
EPI1928253	PB1	Sweden	2021-Oct-29	EPI_ISL_6599895	A/common pheasant /Sweden/SVA211104SZ0320/FB004417/M-2021	National Veterinary Institute, SVA	National Veterinary Institute
EPI1928261	PB1	Sweden	2021-Oct-29	EPI_ISL_6600745	A/common pheasant /Sweden/SVA211104SZ0320/FB004418/M-2021	National Veterinary Institute, SVA	National Veterinary Institute
EPI1928453	PB1	Sweden	2021-Oct-29	EPI_ISL_6600769	A/common buzzard /Sweden/SVA211104SZ0320/FB004419/M-2021	National Veterinary Institute, SVA	National Veterinary Institute
EPI1928461	PB1	Sweden	2021-Nov-09	EPI_ISL_6600943	A/great black-backed gull/Sweden/SVA211109SZ0434/FB004445/M-2021	National Veterinary Institute, SVA	National Veterinary Institute
EPI1928798	PB1	Netherlands	2021-Nov-08	EPI_ISL_6675755	A/goose/Netherlands/21038413-002/2021	Wageningen Bioveterinary Research	Wageningen Bioveterinary Research	Beerens, Nancy; Harders, Frank; Pritz-Verschuren, Sylvia; Roose, Marit; Germeraad, Evelien; Engelsma, Marc; Heutink, Rene
EPI1929973	PB1	Netherlands	2021-Oct-31	EPI_ISL_6761000	A/greylag goose/Netherlands/21037809-001/2021	Wageningen Bioveterinary Research	Wageningen Bioveterinary Research	Beerens, Nancy; Harders, Frank; Pritz-Verschuren, Sylvia; Roose, Marit; Germeraad, Evelien; Engelsma, Marc; Heutink, Rene
EPI1930117	PB1	Netherlands	2021-Nov-09	EPI_ISL_6761020	A/mute swan/Netherlands/21038479-002/2021	Wageningen Bioveterinary Research	Wageningen Bioveterinary Research	Beerens, Nancy; Harders, Frank; Pritz-Verschuren, Sylvia; Roose, Marit; Germeraad, Evelien; Engelsma, Marc; Heutink, Rene
EPI1930156	PB1	Belgium	2021-Nov-04	EPI_ISL_6761101	A/Branta_leucopsis/Belgium/14735_0001/2021	Sciensano - Animal Infectious Diseases	Sciensano, Department of Animal Infectious Diseases	Van Borm, Steven; Roupie, Virginie; Lambrecht, Benedicte; Mathijs, Elisabeth; Steensels, Mieke
EPI1940237	PB1	Japan	2021-Nov-12	EPI_ISL_6829533	A/chicken/Kagoshima/21A6T/2021	National Institute of Animal Health	National Institute of Animal Health
EPI1937612	PB1	Poland	2021-Nov-01	EPI_ISL_6929958	A/turkey/Poland/H1910-T3/2021	National Veterinary Research Institut Poland, PIWet-PIB	National Veterinary Research Institut Poland, PIWet-PIB	E. Swieton, K. Smietanka
EPI1937636	PB1	Poland	2021-Nov-03	EPI_ISL_6930564	A/turkey/Poland/H1924-T1/2021	National Veterinary Research Institut Poland, PIWet-PIB	National Veterinary Research Institut Poland, PIWet-PIB	E. Swieton, K. Smietanka
EPI1937644	PB1	Poland	2021-Nov-03	EPI_ISL_6931008	A/domestic_goose/Poland/H1931-T1/2021	National Veterinary Research Institut Poland, PIWet-PIB	National Veterinary Research Institut Poland, PIWet-PIB	E. Swieton, K. Smietanka
EPI1937652	PB1	Poland	2021-Nov-05	EPI_ISL_6931288	A/chicken/Poland/H1940-N/2021	National Veterinary Research Institut Poland, PIWet-PIB	National Veterinary Research Institut Poland, PIWet-PIB	E. Swieton, K. Smietanka
EPI1937676	PB1	Poland	2021-Nov-08	EPI_ISL_6937114	A/mute_swan/Poland/MB490-L1/2021	National Veterinary Research Institut Poland, PIWet-PIB	National Veterinary Research Institut Poland, PIWet-PIB	E. Swieton, K. Smietanka
EPI1938211	PB1	Korea, Republic of	2021-Oct-26	EPI_ISL_6959592	A/mandarin duck/Korea/WA585/2021	Animal and Plant Quarantine Agency (O-2144)	Animal and Plant Quarantine Agency (APQA)
EPI1938270	PB1	Korea, Republic of	2021-Nov-08	EPI_ISL_6959593	A/quail/Korea/H526/2021	Animal and Plant Quarantine Agency (O-2144)	Animal and Plant Quarantine Agency (APQA)
EPI1938818	PB1	Sweden	2021-Nov-05	EPI_ISL_7049600	A/bean goose/Sweden/SVA211111SZ0372/FB004482/2021	National Veterinary Institute, SVA	National Veterinary Institute
EPI1938826	PB1	Sweden	2021-Nov-08	EPI_ISL_7050532	A/western jackdaw/Sweden/SVA211111SZ0376/FB004483/2021	National Veterinary Institute, SVA	National Veterinary Institute
EPI1938834	PB1	Sweden	2021-Nov-09	EPI_ISL_7053000	A/common buzzard/Sweden/SVA211111SZ0376/FB004484/2021	National Veterinary Institute, SVA	National Veterinary Institute
EPI1938842	PB1	Sweden	2021-Nov-01	EPI_ISL_7053817	A/barnacle goose/Sweden/SVA211111SZ0376/FB004496/2021	National Veterinary Institute, SVA	National Veterinary Institute
EPI1938850	PB1	Sweden	2021-Nov-08	EPI_ISL_7054529	A/greylag goose /Sweden/SVA211111SZ0376/FB004497/M-2021	National Veterinary Institute, SVA	National Veterinary Institute
EPI1938858	PB1	Sweden	2021-Nov-08	EPI_ISL_7054770	A/European herring gull/Sweden/SVA211116SZ0432/FB004518/M-2021	National Veterinary Institute, SVA	National Veterinary Institute
EPI1938866	PB1	Sweden	2021-Nov-17	EPI_ISL_7055384	A/greylag goose /Sweden/SVA211118SZ0354/FB004497/I-2021	National Veterinary Institute, SVA	National Veterinary Institute
EPI1940263	PB1	Czech Republic	2021-Nov-12	EPI_ISL_7224454	A/chicken/Czech Republic/22224-3K/2021	State Veterinary Institute Prague	State Veterinary Institute Prague	Alexander,Nagy;Lenka,Cernikova;Martina,Stara
EPI1940271	PB1	Czech Republic	2021-Nov-12	EPI_ISL_7224463	A/chicken/Czech Republic/22224-3T/2021	State Veterinary Institute Prague	State Veterinary Institute Prague	Alexander,Nagy;Lenka,Cernikova;Martina,Stara
EPI1940279	PB1	Czech Republic	2021-Nov-12	EPI_ISL_7224472	A/chicken/Czech Republic/22224-4T/2021	State Veterinary Institute Prague	State Veterinary Institute Prague	Alexander,Nagy;Lenka,Cernikova;Martina,Stara
EPI1941376	PB1	Netherlands	2021-Nov-12	EPI_ISL_7267244	A/common buzzard/Netherlands/21038793-001/2021	Wageningen Bioveterinary Research	Wageningen Bioveterinary Research	Beerens, Nancy; Harders, Frank; Pritz-Verschuren, Sylvia; Roose, Marit; Venema, Sandra; Germeraad, Evelien; Engelsma, Marc; Heutink, Rene
EPI1941528	PB1	Croatia	2021-Nov-12	EPI_ISL_7357590	A/mute swan/Croatia/101/2021	Croatian Veterinary Institute, Poultry Centre	Croatian Veterinary Institute	Savić, Vladimir
EPI1942184	PB1	Sweden	2021-Nov-30	EPI_ISL_7452805	A/Chicken/Sweden/SVA211130SZ0427/FB290424-IP-1/M-2021	National Veterinary Institute, SVA	National Veterinary Institute
EPI1943028	PB1	Czech Republic	2021-Nov-25	EPI_ISL_7626484	A/chicken/Czech Republic/23404-2K/2021	State Veterinary Institute Prague	State Veterinary Institute Prague	Alexander,Nagy;Lenka,Cernikova;Martina,Stara
EPI1943096	PB1	Sweden	2021-Nov-26	EPI_ISL_7635907	A/white-tailed eagle/Sweden/SVA211201SZ0380/FB004721/M-2021	National Veterinary Institute, SVA	National Veterinary Institute
EPI1944238	PB1	Italy	2021-Nov-30	EPI_ISL_7733582	A/chicken/Italy/21VIR10388/2021	Istituto Zooprofilattico Speriment. Lombardia, Emilia Ro. IZSLER	Istituto Zooprofilattico Sperimentale Delle Venezie	Zecchin, B.; Fusaro, A.; Schivo, A.; Salviato, A.; Palumbo, E.; Milani, A.; Giussani, E.; Pastori, A.; Monne, I.; Terregino, C.
EPI1944246	PB1	Italy	2021-Dec-01	EPI_ISL_7733584	A/duck/Italy/21VIR10447/2021	Istituto Zooprofilattico Speriment. Lombardia, Emilia Ro. IZSLER	Istituto Zooprofilattico Sperimentale Delle Venezie	Zecchin, B.; Fusaro, A.; Schivo, A.; Salviato, A.; Palumbo, E.; Milani, A.; Giussani, E.; Pastori, A.; Monne, I.; Terregino, C.
EPI1944262	PB1	Italy	2021-Nov-18	EPI_ISL_7733587	A/turkey/Italy/21VIR9618-7/2021	Istituto Zooprofilattico Speriment. Lombardia, Emilia Ro. IZSLER	Istituto Zooprofilattico Sperimentale Delle Venezie	Zecchin, B.; Fusaro, A.; Schivo, A.; Salviato, A.; Palumbo, E.; Milani, A.; Giussani, E.; Pastori, A.; Monne, I.; Terregino, C.
EPI1944270	PB1	Italy	2021-Oct-27	EPI_ISL_7733591	A/mallard/Italy/21VIR8919-2/2021	Istituto Zooprofilattico Speriment. Lombardia, Emilia Ro. IZSLER	Istituto Zooprofilattico Sperimentale Delle Venezie	Zecchin, B.; Fusaro, A.; Schivo, A.; Salviato, A.; Palumbo, E.; Milani, A.; Giussani, E.; Pastori, A.; Monne, I.; Terregino, C.
EPI1944278	PB1	Italy	2021-Nov-25	EPI_ISL_7733595	A/chicken/Italy/21VIR10239/2021	Istituto Zooprofilattico Speriment. Lombardia, Emilia Ro. IZSLER	Istituto Zooprofilattico Sperimentale Delle Venezie	Zecchin, B.; Fusaro, A.; Schivo, A.; Salviato, A.; Palumbo, E.; Milani, A.; Giussani, E.; Pastori, A.; Monne, I.; Terregino, C.
EPI1944286	PB1	Italy	2021-Nov-29	EPI_ISL_7733597	A/turkey/Italy/21VIR10340/2021	Istituto Zooprofilattico Speriment. Lombardia, Emilia Ro. IZSLER	Istituto Zooprofilattico Sperimentale Delle Venezie	Zecchin, B.; Fusaro, A.; Schivo, A.; Salviato, A.; Palumbo, E.; Milani, A.; Giussani, E.; Pastori, A.; Monne, I.; Terregino, C.
EPI1944294	PB1	Italy	2021-Nov-19	EPI_ISL_7733598	A/turkey/Italy/21VIR9816-1/2021	Istituto Zooprofilattico Speriment. Lombardia, Emilia Ro. IZSLER	Istituto Zooprofilattico Sperimentale Delle Venezie	Zecchin, B.; Fusaro, A.; Schivo, A.; Salviato, A.; Palumbo, E.; Milani, A.; Giussani, E.; Pastori, A.; Monne, I.; Terregino, C.
EPI1944302	PB1	Italy	2021-Nov-30	EPI_ISL_7733599	A/chicken/Italy/21VIR10389/2021	Istituto Zooprofilattico Speriment. Lombardia, Emilia Ro. IZSLER	Istituto Zooprofilattico Sperimentale Delle Venezie	Zecchin, B.; Fusaro, A.; Schivo, A.; Salviato, A.; Palumbo, E.; Milani, A.; Giussani, E.; Pastori, A.; Monne, I.; Terregino, C.
EPI1944310	PB1	Italy	2021-Nov-22	EPI_ISL_7733603	A/chicken/Italy/21VIR9951-25/2021	Istituto Zooprofilattico Speriment. Lombardia, Emilia Ro. IZSLER	Istituto Zooprofilattico Sperimentale Delle Venezie	Zecchin, B.; Fusaro, A.; Schivo, A.; Salviato, A.; Palumbo, E.; Milani, A.; Giussani, E.; Pastori, A.; Monne, I.; Terregino, C.
EPI1944318	PB1	Italy	2021-Nov-30	EPI_ISL_7733607	A/chicken/Italy/21VIR10384/2021	Istituto Zooprofilattico Sperimentale delle Venezie, EU/OIE/Reference Laboratory and FAO Reference Centre for AI and ND	Istituto Zooprofilattico Sperimentale Delle Venezie	Zecchin, B.; Fusaro, A.; Schivo, A.; Salviato, A.; Palumbo, E.; Milani, A.; Giussani, E.; Pastori, A.; Monne, I.; Terregino, C.
EPI1944326	PB1	Italy	2021-Nov-15	EPI_ISL_7733609	A/chicken/Italy/21VIR9580-22/2021	Istituto Zooprofilattico Sperimentale delle Venezie, EU/OIE/Reference Laboratory and FAO Reference Centre for AI and ND	Istituto Zooprofilattico Sperimentale Delle Venezie	Zecchin, B.; Fusaro, A.; Schivo, A.; Salviato, A.; Palumbo, E.; Milani, A.; Giussani, E.; Pastori, A.; Monne, I.; Terregino, C.
EPI1944347	PB1	Italy	2021-Nov-05	EPI_ISL_7733612	A/magpie/Italy/21VIR9487-2/2021	Istituto Zooprofilattico Sperimentale delle Venezie, EU/OIE/Reference Laboratory and FAO Reference Centre for AI and ND	Istituto Zooprofilattico Sperimentale Delle Venezie	Zecchin, B.; Fusaro, A.; Schivo, A.; Salviato, A.; Palumbo, E.; Milani, A.; Giussani, E.; Pastori, A.; Monne, I.; Terregino, C.
EPI1944355	PB1	Italy	2021-Dec-01	EPI_ISL_7733613	A/turkey/Italy/21VIR10456/2021	Istituto Zooprofilattico Sperimentale delle Venezie, EU/OIE/Reference Laboratory and FAO Reference Centre for AI and ND	Istituto Zooprofilattico Sperimentale Delle Venezie	Zecchin, B.; Fusaro, A.; Schivo, A.; Salviato, A.; Palumbo, E.; Milani, A.; Giussani, E.; Pastori, A.; Monne, I.; Terregino, C.
EPI1944363	PB1	Italy	2021-Nov-04	EPI_ISL_7733617	A/chicken/Italy/21VIR9133-20/2021	Istituto Zooprofilattico Sperimentale delle Venezie, EU/OIE/Reference Laboratory and FAO Reference Centre for AI and ND	Istituto Zooprofilattico Sperimentale Delle Venezie	Zecchin, B.; Fusaro, A.; Schivo, A.; Salviato, A.; Palumbo, E.; Milani, A.; Giussani, E.; Pastori, A.; Monne, I.; Terregino, C.
EPI1944371	PB1	Italy	2021-Nov-11	EPI_ISL_7733621	A/seagull/Italy/21VIR9432-2/2021	Istituto Zooprofilattico Sperimentale delle Venezie, EU/OIE/Reference Laboratory and FAO Reference Centre for AI and ND	Istituto Zooprofilattico Sperimentale Delle Venezie	Zecchin, B.; Fusaro, A.; Schivo, A.; Salviato, A.; Palumbo, E.; Milani, A.; Giussani, E.; Pastori, A.; Monne, I.; Terregino, C.
EPI1944379	PB1	Italy	2021-Nov-17	EPI_ISL_7733624	A/turkey/Italy/21VIR9767-3/2021	Istituto Zooprofilattico Sperimentale delle Venezie, EU/OIE/Reference Laboratory and FAO Reference Centre for AI and ND	Istituto Zooprofilattico Sperimentale Delle Venezie	Zecchin, B.; Fusaro, A.; Schivo, A.; Salviato, A.; Palumbo, E.; Milani, A.; Giussani, E.; Pastori, A.; Monne, I.; Terregino, C.
EPI1944387	PB1	Italy	2021-Nov-25	EPI_ISL_7733628	A/turkey/Italy/21VIR10251/2021	Istituto Zooprofilattico Sperimentale delle Venezie, EU/OIE/Reference Laboratory and FAO Reference Centre for AI and ND	Istituto Zooprofilattico Sperimentale Delle Venezie	Zecchin, B.; Fusaro, A.; Schivo, A.; Salviato, A.; Palumbo, E.; Milani, A.; Giussani, E.; Pastori, A.; Monne, I.; Terregino, C.
EPI1944395	PB1	Italy	2021-Nov-15	EPI_ISL_7733629	A/turkey/Italy/21VIR9652-2/2021	Istituto Zooprofilattico Sperimentale delle Venezie, EU/OIE/Reference Laboratory and FAO Reference Centre for AI and ND	Istituto Zooprofilattico Sperimentale Delle Venezie	Zecchin, B.; Fusaro, A.; Schivo, A.; Salviato, A.; Palumbo, E.; Milani, A.; Giussani, E.; Pastori, A.; Monne, I.; Terregino, C.
EPI1944403	PB1	Italy	2021-Nov-15	EPI_ISL_7733630	A/chicken/Italy/21VIR9691-2/2021	Istituto Zooprofilattico Sperimentale delle Venezie, EU/OIE/Reference Laboratory and FAO Reference Centre for AI and ND	Istituto Zooprofilattico Sperimentale Delle Venezie	Zecchin, B.; Fusaro, A.; Schivo, A.; Salviato, A.; Palumbo, E.; Milani, A.; Giussani, E.; Pastori, A.; Monne, I.; Terregino, C.
EPI1944419	PB1	Italy	2021-Nov-03	EPI_ISL_7733633	A/turkey/Italy/21VIR9143-2/2021	Istituto Zooprofilattico Sperimentale delle Venezie, EU/OIE/Reference Laboratory and FAO Reference Centre for AI and ND	Istituto Zooprofilattico Sperimentale Delle Venezie	Zecchin, B.; Fusaro, A.; Schivo, A.; Salviato, A.; Palumbo, E.; Milani, A.; Giussani, E.; Pastori, A.; Monne, I.; Terregino, C.
EPI1944427	PB1	Italy	2021-Nov-17	EPI_ISL_7733634	A/chicken/Italy/21VIR9765-12/2021	Istituto Zooprofilattico Sperimentale delle Venezie, EU/OIE/Reference Laboratory and FAO Reference Centre for AI and ND	Istituto Zooprofilattico Sperimentale Delle Venezie	Zecchin, B.; Fusaro, A.; Schivo, A.; Salviato, A.; Palumbo, E.; Milani, A.; Giussani, E.; Pastori, A.; Monne, I.; Terregino, C.
EPI1944435	PB1	Italy	2021-Nov-11	EPI_ISL_7733635	A/turkey/Italy/21VIR9510-1/2021	Istituto Zooprofilattico Sperimentale delle Venezie, EU/OIE/Reference Laboratory and FAO Reference Centre for AI and ND	Istituto Zooprofilattico Sperimentale Delle Venezie	Zecchin, B.; Fusaro, A.; Schivo, A.; Salviato, A.; Palumbo, E.; Milani, A.; Giussani, E.; Pastori, A.; Monne, I.; Terregino, C.
EPI1944443	PB1	Italy	2021-Nov-17	EPI_ISL_7733638	A/turkey/Italy/21VIR9768-8/2021	Istituto Zooprofilattico Sperimentale delle Venezie, EU/OIE/Reference Laboratory and FAO Reference Centre for AI and ND	Istituto Zooprofilattico Sperimentale Delle Venezie	Zecchin, B.; Fusaro, A.; Schivo, A.; Salviato, A.; Palumbo, E.; Milani, A.; Giussani, E.; Pastori, A.; Monne, I.; Terregino, C.
EPI1944451	PB1	Italy	2021-Nov-26	EPI_ISL_7733641	A/chicken/Italy/21VIR10352/2021	Istituto Zooprofilattico Sperimentale delle Venezie, EU/OIE/Reference Laboratory and FAO Reference Centre for AI and ND	Istituto Zooprofilattico Sperimentale Delle Venezie	Zecchin, B.; Fusaro, A.; Schivo, A.; Salviato, A.; Palumbo, E.; Milani, A.; Giussani, E.; Pastori, A.; Monne, I.; Terregino, C.
EPI1944459	PB1	Italy	2021-Nov-30	EPI_ISL_7733642	A/kestrel/Italy/21VIR10468/2021	Istituto Zooprofilattico Sperimentale delle Venezie, EU/OIE/Reference Laboratory and FAO Reference Centre for AI and ND	Istituto Zooprofilattico Sperimentale Delle Venezie	Zecchin, B.; Fusaro, A.; Schivo, A.; Salviato, A.; Palumbo, E.; Milani, A.; Giussani, E.; Pastori, A.; Monne, I.; Terregino, C.
EPI1944467	PB1	Italy	2021-Nov-15	EPI_ISL_7733643	A/turkey/Italy/21VIR9649-2/2021	Istituto Zooprofilattico Sperimentale delle Venezie, EU/OIE/Reference Laboratory and FAO Reference Centre for AI and ND	Istituto Zooprofilattico Sperimentale Delle Venezie	Zecchin, B.; Fusaro, A.; Schivo, A.; Salviato, A.; Palumbo, E.; Milani, A.; Giussani, E.; Pastori, A.; Monne, I.; Terregino, C.
EPI1944475	PB1	Italy	2021-Oct-28	EPI_ISL_7733644	A/chicken/Italy/IZSLT-122448_21VIR9218-1/2021	Istituto Zooprofilattico Sperimentale del Lazio e della Toscana "M. Aleandri"	Istituto Zooprofilattico Sperimentale Delle Venezie	Zecchin, B.; Fusaro, A.; Schivo, A.; Salviato, A.; Palumbo, E.; Milani, A.; Giussani, E.; Pastori, A.; Monne, I.; Terregino, C.
EPI1944483	PB1	Italy	2021-Nov-22	EPI_ISL_7733645	A/goose/Italy/IZSLT-21VIR10273/2021	Istituto Zooprofilattico Sperimentale del Lazio e della Toscana "M. Aleandri"	Istituto Zooprofilattico Sperimentale Delle Venezie	Zecchin, B.; Fusaro, A.; Schivo, A.; Salviato, A.; Palumbo, E.; Milani, A.; Giussani, E.; Pastori, A.; Monne, I.; Terregino, C.
EPI1944491	PB1	Italy	2021-Nov-05	EPI_ISL_7733647	A/turkey/Italy/21VIR9210-1/2021	Istituto Zooprofilattico Sperimentale del Lazio e della Toscana "M. Aleandri"	Istituto Zooprofilattico Sperimentale Delle Venezie	Zecchin, B.; Fusaro, A.; Schivo, A.; Salviato, A.; Palumbo, E.; Milani, A.; Giussani, E.; Pastori, A.; Monne, I.; Terregino, C.
EPI1944499	PB1	Italy	2021-Oct-25	EPI_ISL_7733648	A/turkey/Italy/21VIR8817-1/2021	Istituto Zooprofilattico Sperimentale del Lazio e della Toscana "M. Aleandri"	Istituto Zooprofilattico Sperimentale Delle Venezie	Zecchin, B.; Fusaro, A.; Schivo, A.; Salviato, A.; Palumbo, E.; Milani, A.; Giussani, E.; Pastori, A.; Monne, I.; Terregino, C.
EPI1945104	PB1	Germany	2021-Oct-14	EPI_ISL_7748188	A/Eurasian wigeon/Germany-SH/AI05950/2021	Landeslabor Schleswig-Holstein	Friedrich-Loeffler-Institut
EPI1945114	PB1	Germany	2021-Oct-14	EPI_ISL_7748262	A/Eurasian wigeon/Germany-SH/AI05952/2021	Landeslabor Schleswig-Holstein	Friedrich-Loeffler-Institut
EPI1945121	PB1	Germany	2021-Oct-14	EPI_ISL_7753130	A/Eurasian wigeon/Germany-SH/AI05955/2021	Landeslabor Schleswig-Holstein	Friedrich-Loeffler-Institut
EPI259624	PB1	Egypt	2007-Jan-01	EPI_ISL_75472	A/duck/Egypt/D1Tr712/2007			Watanabe,Y.; Ibrahim,M.S.; Ikuta,K.
EPI238051	PB1	United States	2000-Jan-01	EPI_ISL_68400	A/mallard/Minnesota/24/2000			Kim,L.M.; Scott,M.A.; Suarez,D.L.; Spackman,E.; Swayne,D.E.; Stallknecht,D.E.; Afonso,C.L.
EPI271856	PB1	Egypt	2007-Mar-01	EPI_ISL_76995	A/chicken/Egypt/C3Br327/2007			Watanabe,Y.; Ikuta,K.
EPI1581399	PB1	Bangladesh	2018-Dec-15	EPI_ISL_387990	A/duck/Bangladesh/36041/2018			Barman,S.; Turner,J.C.; Hasan,M.; Akhtar,S.; Franks,J.; El-Shesheny,R.; Walker,D.; Seiler,P.; Friedman,K.; Kercher,L.; McKenzie,P.; Webby,R.J.; Feeroz,M.; Webster,R.G.
EPI644503	PB1	Bhutan	2012-Jan-18	EPI_ISL_195980	A/chicken/Bhutan/01TI17/2012			Nagarajan,S.; Behera,P.; Tosh,C.; Murugkar,H.V.; Kumar,M.; Kulkarni,D.D.
EPI259630	PB1	Egypt	2007-Jan-01	EPI_ISL_75478	A/duck/Egypt/D3Li748/2007			Watanabe,Y.; Ibrahim,M.S.; Ikuta,K.
EPI259626	PB1	Egypt	2007-Jan-01	EPI_ISL_75474	A/duck/Egypt/D1Li33/2007			Watanabe,Y.; Ibrahim,M.S.; Ikuta,K.
EPI154953	PB1	Egypt	2007-Jan-01	EPI_ISL_20072	A/chicken/Egitto/2628-1/2007		Istituto Zooprofilattico Sperimentale Delle Venezie
EPI259628	PB1	Egypt	2007-Jan-01	EPI_ISL_75476	A/duck/Egypt/D2Li449/2007			Watanabe,Y.; Ibrahim,M.S.; Ikuta,K.
EPI168477	PB1	Vietnam	2001-Jan-01	EPI_ISL_25905	A/goose/Vietnam/113/2001		Centers for Disease Control and Prevention
EPI259631	PB1	Egypt	2007-Mar-01	EPI_ISL_75479	A/chicken/Egypt/C1Tr39/2007			Watanabe,Y.; Ibrahim,M.S.; Ikuta,K.
EPI644456	PB1	India	2011-Sep-15	EPI_ISL_195972	A/chicken/India/09CA10/2011			Nagarajan,S.; Tripathi,S.; Tosh,C.; Murugkar,H.V.; Kumar,M.; Kulkarni,D.D.
EPI259627	PB1	Egypt	2007-Jan-01	EPI_ISL_75475	A/duck/Egypt/D2Br111/2007			Watanabe,Y.; Ibrahim,M.S.; Ikuta,K.
EPI1777999	PB1	Bangladesh	2019-Jul-10	EPI_ISL_503501	A/duck/Bangladesh/40529/2019			Barman,S.; Turner,J.C.; Hasan,M.; Akhtar,S.; Franks,J.; El-Shesheny,R.; Walker,D.; Seiler,P.; Mukherjee,N.; Kercher,L.; McKenzie,P.; Feeroz,M.; Webby,R.J.
EPI1557368	PB1	Ukraine	2006-Jun-01	EPI_ISL_379984	A/Cormorant/Strilkova-Kherson/63/2006			Muzyka,D.; Rula,O.; Tkachenko,S.; Muzyka,N.; Kothe,S.; Stegniy,B.; Pantin-Jackwood,M.; Beer,M.
EPI644454	PB1	India	2011-Sep-15	EPI_ISL_195971	A/chicken/India/09CA09/2011			Nagarajan,S.; Tripathi,S.; Tosh,C.; Murugkar,H.V.; Kumar,M.; Kulkarni,D.D.
EPI259625	PB1	Egypt	2007-Jan-01	EPI_ISL_75473	A/duck/Egypt/D1Br423/2007			Watanabe,Y.; Ibrahim,M.S.; Ikuta,K.
EPI238873	PB1	Hong Kong (SAR)	1998-Jan-01	EPI_ISL_68607	A/duck/Hong Kong/140/1998			Kim,L.M.; Scott,M.A.; Suarez,D.L.; Spackman,E.; Swayne,D.E.; Afonso,C.L.
EPI226904	PB1	Thailand	2005-Jan-01	EPI_ISL_64817	A/brown-headed gull/VSMU-28-SPK/2005			Chaichoune,K.; Phonarknguen,R.; Sariya,L.; Phompiram,P.; Wiriyarat,W.; Pattanarangsan,R.; Ratanakorn,P.
EPI534793	PB1	Mongolia	2009-Aug-06	EPI_ISL_163873	A/ruddy shelduck/Mongolia/911T2/2009			Leung,C.Y.; Gilbert,M.; Chow,K.-C.; Ho,C.-K.; Tang,S.-C.; Guan,Y.; Peiris,M.
EPI1903382	PB1	Bangladesh	2019-Aug-19	EPI_ISL_4071803	A/duck/Bangladesh/40639/2019			Barman,S.; Turner,J.C.; Hasan,M.; Akhtar,S.; Franks,J.; El-Shesheny,R.; Walker,D.; Seiler,P.; Mukherjee,N.; Kercher,L.; McKenzie,P.; Feeroz,M.; Webby,R.J.
EPI259629	PB1	Egypt	2007-Jan-01	EPI_ISL_75477	A/duck/Egypt/D3Lu220/2007			Watanabe,Y.; Ibrahim,M.S.; Ikuta,K.
EPI244681	PB1	China	2002-Jan-01	EPI_ISL_70631	A/duck/Fujian/01/2002			Leung,B.W.; Chen,H.; Brownlee,G.
EPI1581554	PB1	Bangladesh	2018-Oct-30	EPI_ISL_388005	A/duck/Bangladesh/35826/2018			Barman,S.; Turner,J.C.; Hasan,M.; Akhtar,S.; Franks,J.; El-Shesheny,R.; Walker,D.; Seiler,P.; Friedman,K.; Kercher,L.; McKenzie,P.; Webby,R.J.; Feeroz,M.; Webster,R.G.
EPI1903367	PB1	Bangladesh	2019-Dec-11	EPI_ISL_4071801	A/duck/Bangladesh/41244/2019			Barman,S.; Turner,J.C.; Hasan,M.; Akhtar,S.; Franks,J.; El-Shesheny,R.; Walker,D.; Seiler,P.; Mukherjee,N.; Kercher,L.; McKenzie,P.; Feeroz,M.; Webby,R.J.
EPI168465	PB1	Vietnam	2003-Jan-01	EPI_ISL_25903	A/duck/Vietnam/NCVD-1/2003		Centers for Disease Control and Prevention
EPI229966	PB1	France	2005-Jan-01	EPI_ISL_65839	A/duck/France/05066b/2005			Francois-Xavier,B.; Le gall-Recule,G.; Guillou-Cloarec,C.; Ogor,K.; Jestin,V.
EPI168470	PB1	Vietnam	2001-Jan-01	EPI_ISL_25904	A/goose/Vietnam/324/2001		Centers for Disease Control and Prevention
EPI1581513	PB1	Bangladesh	2018-Dec-18	EPI_ISL_388000	A/duck/Bangladesh/35923/2018			Barman,S.; Turner,J.C.; Hasan,M.; Akhtar,S.; Franks,J.; El-Shesheny,R.; Walker,D.; Seiler,P.; Friedman,K.; Kercher,L.; McKenzie,P.; Webby,R.J.; Feeroz,M.; Webster,R.G.
EPI1581501	PB1	Bangladesh	2018-Dec-18	EPI_ISL_387998	A/duck/Bangladesh/35922/2018			Barman,S.; Turner,J.C.; Hasan,M.; Akhtar,S.; Franks,J.; El-Shesheny,R.; Walker,D.; Seiler,P.; Friedman,K.; Kercher,L.; McKenzie,P.; Webby,R.J.; Feeroz,M.; Webster,R.G.
EPI1309701	PB1	China	2014-Oct-26	EPI_ISL_329599	A/goose/Inner Mongolia/IM-192/2014			Gao,X.
EPI1944231	PB1	Germany	2021-Oct-12	EPI_ISL_7733048	A/black-headed gull/Germany-NI/AI05962/2021	Lebensmittel- und Veterinärinstitut Oldenburg - Standort Veterinärinstitut	Friedrich-Loeffler-Institut
EPI806488	PB1	Ghana	2015-Jul-27	EPI_ISL_229193	A/partridge/Ghana/15VIR5480-5/2015			Tassoni,L.; Fusaro,A.; Milani,A.; Lemey,P.; Awuni,J.A.; Sedor,V.B.; Dogbey,O.; Commey,A.N.; Meseko,C.; Joannis,T.; Minoungou,G.L.; Ouattara,L.; Haido,A.M.; Cisse-Aman,D.; Couacy-Hymann,E.; Dauphin,G.; Cattoli,G.; Monne,I.; Aniwa,B.; Commey,A.N.O.; Dogbe,O.; Salviato,A.; Schivo,A.
EPI263402	PB1	Russian Federation	2006-Jan-01	EPI_ISL_75725	A/Cygnus olor/Caspian Sea/2006			Ilinykh,P.A.; Shestopalov,A.M.; Sharshov,K.A.; Franks,J.; Webster,R.G.
EPI186390	PB1	Slovenia	2006-Jan-01	EPI_ISL_32505	A/cygnus olor/Slovenia/156/2006	University of Ljubljana	Friedrich-Loeffler-Institut
EPI1921152	PB1	Germany	2021-May-03	EPI_ISL_5146481	A/turkey/Germany-NI/AI04425/2021	Lebensmittel- und Veterinärinstitut Oldenburg - Standort Veterinärinstitut	Friedrich-Loeffler-Institut
EPI186393	PB1	Slovenia	2006-Jan-01	EPI_ISL_32506	A/Ardea cinera/Slovenia/185/2006	University of Ljubljana	Friedrich-Loeffler-Institut
EPI806551	PB1	Burkina Faso	2015-Mar-10	EPI_ISL_229200	A/domestic bird/Burkina Faso/15VIR1774-22/2015			Tassoni,L.; Fusaro,A.; Milani,A.; Lemey,P.; Awuni,J.A.; Sedor,V.B.; Dogbey,O.; Commey,A.N.; Meseko,C.; Joannis,T.; Minoungou,G.L.; Ouattara,L.; Haido,A.M.; Cisse-Aman,D.; Couacy-Hymann,E.; Dauphin,G.; Cattoli,G.; Monne,I.; Salviato,A.; Schivo,A.
EPI806268	PB1	Egypt	2009-Jan-01	EPI_ISL_229117	A/Pigeon/Egypt/RIMD20/2009			Elgendy,E.M.; Watanabe,Y.; Daidoji,T.; Arai,Y.; Ikuta,K.; Ibrahim,M.S.; Nakaya,T.
EPI806261	PB1	Egypt	2009-Jan-01	EPI_ISL_229116	A/Pigeon/Egypt/RIMD18/2009			Elgendy,E.M.; Watanabe,Y.; Daidoji,T.; Arai,Y.; Ikuta,K.; Ibrahim,M.S.; Nakaya,T.
EPI703576	PB1	India	2014-Jan-01	EPI_ISL_208842	A/crow/India/01CA02/2014			Tosh,C.; Shukla,S.; Nagarajan,S.; Kumar,M.; Murugkar,H.V.; Tripathi,S.; Kulkarni,D.D.
EPI221578	PB1	Hong Kong (SAR)	2007-Jan-01	EPI_ISL_63372	A/Daurian starling/Hong Kong/1532/2007			Smith,G.J.; Vijaykrishna,D.; Ellis,T.M.; Dyrting,K.C.; Leung,C.Y.; Bahl,J.; Wong,C.W.; Huang,K.; Chow,M.K.; Duan,L.; Chan,A.S.; Zhang,L.J.; Chen,H.; Luk,G.S.; Peiris,M.J.; Guan,Y.
EPI1943036	PB1	Czech Republic	2021-Nov-25	EPI_ISL_7626506	A/chicken/Czech Republic/23404-4K/2021	State Veterinary Institute Prague	State Veterinary Institute Prague	Alexander,Nagy;Lenka,Cernikova;Martina,Stara
EPI1508949	PB1	India	2008-Jan-23	EPI_ISL_368415	A/chicken/India/82665/2008			Kode,S.S.; Pawar,S.D.; Mullick,J.
EPI1508943	PB1	India	2008-Jan-23	EPI_ISL_368414	A/chicken/India/82664/2008			Kode,S.S.; Pawar,S.D.; Mullick,J.
EPI1508937	PB1	India	2008-Dec-16	EPI_ISL_368413	A/chicken/India/816915/2008			Kode,S.S.; Pawar,S.D.; Mullick,J.
EPI1508929	PB1	India	2008-Dec-14	EPI_ISL_368412	A/chicken/India/816855/2008			Kode,S.S.; Pawar,S.D.; Mullick,J.
EPI1508921	PB1	India	2008-Dec-14	EPI_ISL_368411	A/chicken/India/816720/2008			Kode,S.S.; Pawar,S.D.; Mullick,J.
EPI1508913	PB1	India	2008-Jul-24	EPI_ISL_368410	A/chicken/India/88765/2008			Kode,S.S.; Pawar,S.D.; Mullick,J.
EPI1508905	PB1	India	2008-Jul-24	EPI_ISL_368409	A/chicken/India/88763/2008			Kode,S.S.; Pawar,S.D.; Mullick,J.
EPI1508897	PB1	India	2008-Jul-24	EPI_ISL_368408	A/chicken/India/88761/2008			Kode,S.S.; Pawar,S.D.; Mullick,J.
EPI1062235	PB1	China	2012-Jul-10	EPI_ISL_278508	A/chicken/China/E96/2012			Cui,J.; Qu,N.; Guo,Y.; Cao,L.; Wu,S.; Mei,K.; Sun,H.; Lu,Y.; Qin,Z.; Jiao,P.; Liao,M.
EPI1062234	PB1	China	2012-Jul-10	EPI_ISL_278507	A/chicken/China/E93/2012			Cui,J.; Qu,N.; Guo,Y.; Cao,L.; Wu,S.; Mei,K.; Sun,H.; Lu,Y.; Qin,Z.; Jiao,P.; Liao,M.
[truncated: 496 more rows]
