# Supplementary material for: Locations and structures of influenza A virus packaging-associated signals and other functional elements via an in silico pipeline for predicting constrained features in RNA viruses
Source: PLoS Comput Biol. 2024 Apr 22;20(4):e1012009. doi: 10.1371/journal.pcbi.1012009 (PMC11034665; doi:10.1371/journal.pcbi.1012009)
Supplement: S56 Table — (XLSX) [file pcbi.1012009.s057.xlsx]

## Sheet: Acknowledge Table
We gratefully acknowledge the authors, originating and submitting laboratories of the sequences from GISAID’s EpiFlu Database on which this research is based. The list is detailed below.
All submitters of data may be contacted directly via www.gisaid.org
Segment ID	Segment	Country	Collection date	Isolate-ID	Isolate name	Originating Lab	Submitting Lab	Authors
EPI352286	PA	India	2011-Feb-01	EPI_ISL_103033	A/duck/India/02AF1/2011			Tosh,C.; Nagarajan,S.; Murugkar,H.V.; Katare,M.; Jain,R.; Behera,P.; Dubey,S.C.
EPI352350	PA	India	2011-Mar-06	EPI_ISL_103051	A/chicken/India/CA0303/2011			Nagarajan,S.; Syed,Z.; Tosh,C.; Jain,R.; Pandey,M.; Murugkar,H.V.; Dubey,S.C.
EPI352356	PA	India	2011-Mar-06	EPI_ISL_103061	A/chicken/India/CL03485/2011			Nagarajan,S.; Syed,Z.; Tosh,C.; Jain,R.; Pandey,M.; Murugkar,H.V.; Dubey,S.C.
EPI352336	PA	India	2011-Mar-06	EPI_ISL_103062	A/chicken/India/CA0301/2011			Nagarajan,S.; Pandey,M.; Tosh,C.; Jain,R.; Syed,Z.; Murugkar,H.V.; Dubey,S.C.
EPI352343	PA	India	2011-Mar-06	EPI_ISL_103063	A/chicken/India/CA0302/2011			Nagarajan,S.; Pandey,M.; Tosh,C.; Jain,R.; Syed,Z.; Murugkar,H.V.; Dubey,S.C.
EPI352330	PA	India	2011-Mar-06	EPI_ISL_103064	A/chicken/India/TR0383/2011			Nagarajan,S.; Jain,R.; Tosh,C.; Pandey,M.; Syed,Z.; Murugkar,H.V.; Dubey,S.C.
EPI352480	PA	India	2009-Jan-15	EPI_ISL_103148	A/chicken/Sikkim/151466/2009			Tosh,C.; Syed,Z.; Nagarajan,S.; Murugkar,H.V.; Dubey,S.C.
EPI352488	PA	India	2009-Jan-29	EPI_ISL_103152	A/chicken/West Bengal/155508/2009			Tosh,C.; Syed,Z.; Nagarajan,S.; Murugkar,H.V.; Dubey,S.C.
EPI352504	PA	India	2008-Jan-18	EPI_ISL_103167	A/chicken/West Bengal/81537/2008			Tosh,C.; Syed,Z.; Nagarajan,S.; Murugkar,H.V.; Dubey,S.C.
EPI352512	PA	India	2008-Jan-12	EPI_ISL_103184	A/chicken/West Bengal/82583/2008			Tosh,C.; Syed,Z.; Nagarajan,S.; Murugkar,H.V.; Dubey,S.C.
EPI352520	PA	India	2008-Jan-26	EPI_ISL_103185	A/chicken/West Bengal/83098/2008			Tosh,C.; Syed,Z.; Nagarajan,S.; Murugkar,H.V.; Dubey,S.C.
EPI352579	PA	Egypt	2009-Jan-01	EPI_ISL_103197	A/chicken/Egypt/1/2009			Kayali,G.; Webby,R.J.; Govorkova,E.A.; Ducatez,M.F.; El Shesheny,R.A.; Kandeil,A.M.; Mostafa,A.; Ali,M.A.
EPI352556	PA	Egypt	2010-Jan-01	EPI_ISL_103198	A/chicken/Egypt/Q1011/2010			Kayali,G.; Webby,R.J.; Govorkova,E.A.; Ducatez,M.F.; El Shesheny,R.A.; Kandeil,A.M.; Mostafa,A.; Ali,M.A.
EPI352557	PA	Egypt	2010-Jan-01	EPI_ISL_103199	A/chicken/Egypt/Q1185/2010			Kayali,G.; Webby,R.J.; Govorkova,E.A.; Ducatez,M.F.; El Shesheny,R.A.; Kandeil,A.M.; Mostafa,A.; Ali,M.A.
EPI352558	PA	Egypt	2010-Jan-01	EPI_ISL_103200	A/chicken/Egypt/Q1182/2010			Kayali,G.; Webby,R.J.; Govorkova,E.A.; Ducatez,M.F.; El Shesheny,R.A.; Kandeil,A.M.; Mostafa,A.; Ali,M.A.
EPI352938	PA	United Kingdom	2008-Jan-01	EPI_ISL_103335	A/swan/England/AV26-70/2008			Pybus,O.; Perrins,C.; Choudhury,B.; Manvell,R.; Nunez,A.; Schulenburg,B.; Sheldon,B.; Brown,I.
EPI448920	PA	Bangladesh	2011-Feb-13	EPI_ISL_103705	A/crow/Bangladesh/1058/2011	icddr,b International Centre for Diarrhoeal Disease Research, Bangladesh	Centers for Disease Control and Prevention	Gerloff, Nancy; Simpson, Natosha; Poh, Mee;Davis, Todd
EPI448913	PA	Bangladesh	2011-Jul-14	EPI_ISL_103706	A/duck/Bangladesh/4059T/2011	icddr,b International Centre for Diarrhoeal Disease Research, Bangladesh	Centers for Disease Control and Prevention	Gerloff, Nancy; Simpson, Natosha; Poh, Mee;Davis, Todd
EPI448899	PA	Bangladesh	2011-Feb-19	EPI_ISL_103713	A/chicken/Bangladesh/3012/2011	icddr,b International Centre for Diarrhoeal Disease Research, Bangladesh	Centers for Disease Control and Prevention	Gerloff, Nancy; Simpson, Natosha; Poh, Mee;Davis, Todd
EPI448892	PA	Bangladesh	2011-Jul-17	EPI_ISL_103720	A/waterfowl/Bangladesh/31935/2011	icddr,b International Centre for Diarrhoeal Disease Research, Bangladesh	Centers for Disease Control and Prevention	Gerloff, Nancy; Simpson, Natosha; Poh, Mee;Davis, Todd
EPI448885	PA	Bangladesh	2011-Feb-07	EPI_ISL_103722	A/crow/Bangladesh/315T/2011	icddr,b International Centre for Diarrhoeal Disease Research, Bangladesh	Centers for Disease Control and Prevention	Gerloff, Nancy; Simpson, Natosha; Poh, Mee;Davis, Todd
EPI355249	PA	Japan	2011-Jan-30	EPI_ISL_104888	A/whooper swan/Hamanaka/2011			Nghia Bui,V.; Ogawa,H.; Huu Ngo,L.; Baatartsogt,T.; Nel Bilbao Abao,L.; Tamaki,S.; Saito,K.; Watanabe,Y.; Runstadler,J.; Imai,K.
EPI355442	PA	China	2009-Jan-01	EPI_ISL_105043	A/swan/Shanghai/10/2009			Zhao,G.; Zhong,L.; Lu,X.; Hu,J.; Gu,X.; Kai,Y.; Song,Q.; Sun,Q.; Liu,J.; Peng,D.; Wang,X.; Liu,X.
EPI401388	PA	Japan	2011-Jan-01	EPI_ISL_105935	A/chicken/Miyazaki/M6/2011			Sakoda,Y.; Ito,H.; Uchida,Y.; Okamatsu,M.; Yamamoto,N.; Soda,K.; Nomura,N.; Kuribayashi,S.; Shichinohe,S.; Sunden,Y.; Umemura,T.; Usui,T.; Ozaki,H.; Yamaguchi,T.; Murase,T.; Ito,T.; Saito,T.; Takada,A.; Kida,H.; Takemae,N.; Hikono,H.; Uchida,Y.; Suzuki,Y.; Shirakura,M.; Kawaguchi,A.; Nobusawa,E.; Tanikawa,T.; Hikono,H.; Takemae,N.; Mase,M.; Kanehira,K.; Hayashi,T.; Tagawa,Y.; Tashiro,M.; Saito,T.
EPI401412	PA	Japan	2011-Jan-01	EPI_ISL_105936	A/chicken/Aichi/T1/2011			Sakoda,Y.; Ito,H.; Uchida,Y.; Okamatsu,M.; Yamamoto,N.; Soda,K.; Nomura,N.; Kuribayashi,S.; Shichinohe,S.; Sunden,Y.; Umemura,T.; Usui,T.; Ozaki,H.; Yamaguchi,T.; Murase,T.; Ito,T.; Saito,T.; Takada,A.; Kida,H.; Takemae,N.; Hikono,H.; Uchida,Y.; Suzuki,Y.; Shirakura,M.; Kawaguchi,A.; Nobusawa,E.; Tanikawa,T.; Hikono,H.; Takemae,N.; Mase,M.; Kanehira,K.; Hayashi,T.; Tagawa,Y.; Tashiro,M.; Saito,T.
EPI401505	PA	Japan	2011-Feb-01	EPI_ISL_105937	A/chicken/Mie/1/2011			Sakoda,Y.; Ito,H.; Uchida,Y.; Okamatsu,M.; Yamamoto,N.; Soda,K.; Nomura,N.; Kuribayashi,S.; Shichinohe,S.; Sunden,Y.; Umemura,T.; Usui,T.; Ozaki,H.; Yamaguchi,T.; Murase,T.; Ito,T.; Saito,T.; Takada,A.; Kida,H.; Takemae,N.; Hikono,H.; Uchida,Y.; Suzuki,Y.; Shirakura,M.; Kawaguchi,A.; Nobusawa,E.; Tanikawa,T.; Hikono,H.; Takemae,N.; Mase,M.; Kanehira,K.; Hayashi,T.; Tagawa,Y.; Tashiro,M.; Saito,T.…
EPI356486	PA	Bulgaria	2010-Mar-01	EPI_ISL_105998	A/common buzzard/Bulgaria/38WB/2010			Marinova-Petkova,A.; Franks,J.S.; Darnell,D.; Webster,R.G.
EPI476621	PA	Bangladesh	2010-Jan-15	EPI_ISL_106146	A/chicken/Bangladesh/BL-470/2010			Haque,M.E.; Parvin,R.; Giasuddin,M.; Samad,M.A.; Chowdhury,E.H.; Islam,M.R.
EPI361515	PA	Lao, People's Democratic Republic	2006-Jan-01	EPI_ISL_109927	A/Chicken/Laos/Xaythiani 26/2006			Butler,J.; Middleton,D.; Klippel,J.; Rockman,S.; Brown,L.; Sapats,S.
EPI361782	PA	Cambodia	2011-Sep-08	EPI_ISL_110156	A/chicken/Cambodia/083LC/2011			Buchy,P.
EPI368252	PA	Thailand	2006-Jan-01	EPI_ISL_116901	A/duck/Thailand/TS01/2006			Songserm,T.; Wiboon-ut,S.; Kanchongkittiphon,W.; Na-Ek,P.; Thitithanyanont,A.
EPI368260	PA	Thailand	2006-Jan-01	EPI_ISL_116926	A/chicken/Thailand/TS02/2006			Songserm,T.; Wiboon-ut,S.; Kanchongkittiphon,W.; Na-Ek,P.; Thitithanyanont,A.
EPI368268	PA	Thailand	2006-Jan-01	EPI_ISL_116927	A/chicken/Thailand/TS03/2006			Songserm,T.; Wiboon-ut,S.; Kanchongkittiphon,W.; Na-Ek,P.; Thitithanyanont,A.
EPI368277	PA	Thailand	2006-Jan-01	EPI_ISL_116928	A/duck/Thailand/TS04/2006			Songserm,T.; Wiboon-ut,S.; Kanchongkittiphon,W.; Na-Ek,P.; Thitithanyanont,A.
EPI368285	PA	Thailand	2007-Jan-01	EPI_ISL_116929	A/pigeon/Thailand/TS01/2007			Songserm,T.; Wiboon-ut,S.; Kanchongkittiphon,W.; Na-Ek,P.; Thitithanyanont,A.
EPI372246	PA	India	2010-Jan-18	EPI_ISL_120181	A/chicken/India/241272/2010			Tosh,C.; Nagarajan,S.; Murugkar,H.V.; Patil,S.; Dubey,S.C.
EPI372254	PA	India	2008-Jan-19	EPI_ISL_120182	A/chicken/India/81766/2008			Tosh,C.; Nagarajan,S.; Murugkar,H.V.; Patil,S.; Dubey,S.C.
EPI373006	PA	Egypt	2007-Jan-01	EPI_ISL_120302	A/chicken/Egypt/9403-NAMRU3/2007	U.S. Naval Medical Research Unit No.3	Centers for Disease Control and Prevention	Younan, M.; Poh, M.K.; Elassal, E.; Simpson, N.; Jones, J.; ElBadry, M.A.; Naguib, A.;Saied, I.; Kandeel, A.; Cornelius, C.
EPI383176	PA	China	2010-Feb-10	EPI_ISL_123949	A/chicken/Jiangsu/k0402/2010			Hu,J.; Zhao,K.; Liu,X.; Wang,X.; Chen,Z.
EPI383177	PA	China	2010-Feb-10	EPI_ISL_123950	A/goose/Jiangsu/k0403/2010			Hu,J.; Zhao,K.; Liu,X.; Wang,X.; Chen,Z.
EPI383282	PA	China	2003-Jan-23	EPI_ISL_123967	A/condor/Guangdong/139/2003			Jiao,P.; Yuan,R.; Song,Y.; Wei,L.; Ren,T.; Liao,M.; Luo,K.
EPI383692	PA	Vietnam	2007-Aug-01	EPI_ISL_124145	A/duck/Vietnam/TY114/2007			Takano,R.
EPI384249	PA	China	2005-Feb-01	EPI_ISL_124331	A/parrot/Guangdong/C99/2005			Jiao,P.; Song,Y.; Yuan,R.; Wei,L.; Cao,L.; Luo,K.; Liao,M.
EPI387920	PA	Vietnam	2011-Sep-20	EPI_ISL_125932	A/muscovy duck/Vietnam/LBM14/2011			Soda,K.; Hotta,K.; Nagai,Y.; Ito,T.; Mimura,W.
EPI387927	PA	Vietnam	2011-Nov-22	EPI_ISL_125933	A/muscovy duck/Vietnam/LBM57/2011			Soda,K.; Hotta,K.; Nagai,Y.; Ito,T.; Mimura,W.
EPI387934	PA	Vietnam	2011-Dec-06	EPI_ISL_125934	A/muscovy duck/Vietnam/LBM66/2011			Soda,K.; Hotta,K.; Nagai,Y.; Ito,T.; Mimura,W.
EPI389913	PA	Vietnam	2012-Mar-07	EPI_ISL_127575	A/duck/Vietnam/LBM132/2012			Nagai,Y.; Soda,K.; Hotta,K.; Ito,T.
EPI389921	PA	Vietnam	2012-Mar-07	EPI_ISL_127576	A/duck/Vietnam/LBM133/2012			Nagai,Y.; Soda,K.; Hotta,K.; Ito,T.
EPI389929	PA	Vietnam	2012-Mar-07	EPI_ISL_127577	A/duck/Vietnam/LBM136/2012			Nagai,Y.; Soda,K.; Hotta,K.; Ito,T.
EPI389937	PA	Vietnam	2012-Mar-07	EPI_ISL_127578	A/duck/Vietnam/LBM139/2012			Nagai,Y.; Soda,K.; Hotta,K.; Ito,T.
EPI389945	PA	Vietnam	2012-Mar-07	EPI_ISL_127579	A/duck/Vietnam/LBM140/2012			Nagai,Y.; Soda,K.; Hotta,K.; Ito,T.
EPI389952	PA	Vietnam	2012-Feb-07	EPI_ISL_127580	A/muscovy duck/Vietnam/LBM113/2012			Nagai,Y.; Soda,K.; Hotta,K.; Ito,T.
EPI398202	PA	Egypt	2010-Mar-01	EPI_ISL_129826	A/chicken/Menofia/CAI30/2010			Wentworth,D.E.; Dugan,V.; Halpin,R.; Lin,X.; Bera,J.; Ghedin,E.; Fedorova,N.; Overton,L.; Tsitrin,T.; Stockwell,T.; Amedeo,P.; Bishop,B.; Chen,H.; Edworthy,P.; Gupta,N.; Katzel,D.; Li,K.; Schobel,S.; Shrivastava,S.; Thovarai,V.; Wang,S.; Atta El-Abiary,E.; Saad El-Din Abd El-Latif,W.; Ahmed Khder,A.; Selim Salama,S.; Adel Soliman,Y.; Omar,L.; Aly,M.; El-Satar Arafa Mohamed Arafa,A.; Bao,Y.; Sande…
EPI398226	PA	Egypt	2009-May-25	EPI_ISL_129833	A/chicken/Menofia/CAI43/2009			Wentworth,D.E.; Dugan,V.; Halpin,R.; Lin,X.; Bera,J.; Ghedin,E.; Fedorova,N.; Overton,L.; Tsitrin,T.; Stockwell,T.; Amedeo,P.; Bishop,B.; Chen,H.; Edworthy,P.; Gupta,N.; Katzel,D.; Li,K.; Schobel,S.; Shrivastava,S.; Thovarai,V.; Wang,S.; Atta El-Abiary,E.; Saad El-Din Abd El-Latif,W.; Ahmed Khder,A.; Selim Salama,S.; Adel Soliman,Y.; Omar,L.; Aly,M.; El-Satar Arafa Mohamed Arafa,A.; Bao,Y.; Sande…
EPI398235	PA	Egypt	2010-Mar-01	EPI_ISL_129835	A/duck/El Fayoum/CAI1/2010			Wentworth,D.E.; Dugan,V.; Halpin,R.; Lin,X.; Bera,J.; Ghedin,E.; Fedorova,N.; Overton,L.; Tsitrin,T.; Stockwell,T.; Amedeo,P.; Bishop,B.; Chen,H.; Edworthy,P.; Gupta,N.; Katzel,D.; Li,K.; Schobel,S.; Shrivastava,S.; Thovarai,V.; Wang,S.; Atta El-Abiary,E.; Saad El-Din Abd El-Latif,W.; Ahmed Khder,A.; Selim Salama,S.; Adel Soliman,Y.; Omar,L.; Aly,M.; El-Satar Arafa Mohamed Arafa,A.; Bao,Y.; Sande…
EPI398243	PA	Egypt	2009-Sep-01	EPI_ISL_129836	A/chicken/Sharkia/CAI3/2009			Wentworth,D.E.; Dugan,V.; Halpin,R.; Lin,X.; Bera,J.; Ghedin,E.; Fedorova,N.; Overton,L.; Tsitrin,T.; Stockwell,T.; Amedeo,P.; Bishop,B.; Chen,H.; Edworthy,P.; Gupta,N.; Katzel,D.; Li,K.; Schobel,S.; Shrivastava,S.; Thovarai,V.; Wang,S.; Atta El-Abiary,E.; Saad El-Din Abd El-Latif,W.; Ahmed Khder,A.; Selim Salama,S.; Adel Soliman,Y.; Omar,L.; Aly,M.; El-Satar Arafa Mohamed Arafa,A.; Bao,Y.; Sande…
EPI398251	PA	Egypt	2008-Jun-30	EPI_ISL_129837	A/chicken/Qalubia/CAI5/2008			Wentworth,D.E.; Dugan,V.; Halpin,R.; Lin,X.; Bera,J.; Ghedin,E.; Fedorova,N.; Overton,L.; Tsitrin,T.; Stockwell,T.; Amedeo,P.; Bishop,B.; Chen,H.; Edworthy,P.; Gupta,N.; Katzel,D.; Li,K.; Schobel,S.; Shrivastava,S.; Thovarai,V.; Wang,S.; Atta El-Abiary,E.; Saad El-Din Abd El-Latif,W.; Ahmed Khder,A.; Selim Salama,S.; Adel Soliman,Y.; Omar,L.; Aly,M.; El-Satar Arafa Mohamed Arafa,A.; Bao,Y.; Sande…
EPI398259	PA	Egypt	2008-Jul-01	EPI_ISL_129838	A/chicken/Giza/CAI6/2008			Wentworth,D.E.; Dugan,V.; Halpin,R.; Lin,X.; Bera,J.; Ghedin,E.; Fedorova,N.; Overton,L.; Tsitrin,T.; Stockwell,T.; Amedeo,P.; Bishop,B.; Chen,H.; Edworthy,P.; Gupta,N.; Katzel,D.; Li,K.; Schobel,S.; Shrivastava,S.; Thovarai,V.; Wang,S.; Atta El-Abiary,E.; Saad El-Din Abd El-Latif,W.; Ahmed Khder,A.; Selim Salama,S.; Adel Soliman,Y.; Omar,L.; Aly,M.; El-Satar Arafa Mohamed Arafa,A.; Bao,Y.; Sande…
EPI398267	PA	Egypt	2008-Mar-01	EPI_ISL_129839	A/chicken/Giza/CAI7/2008			Wentworth,D.E.; Dugan,V.; Halpin,R.; Lin,X.; Bera,J.; Ghedin,E.; Fedorova,N.; Overton,L.; Tsitrin,T.; Stockwell,T.; Amedeo,P.; Bishop,B.; Chen,H.; Edworthy,P.; Gupta,N.; Katzel,D.; Li,K.; Schobel,S.; Shrivastava,S.; Thovarai,V.; Wang,S.; Atta El-Abiary,E.; Saad El-Din Abd El-Latif,W.; Ahmed Khder,A.; Selim Salama,S.; Adel Soliman,Y.; Omar,L.; Aly,M.; El-Satar Arafa Mohamed Arafa,A.; Bao,Y.; Sande…
EPI398275	PA	Egypt	2008-Apr-01	EPI_ISL_129840	A/chicken/Giza/CAI8/2008			Wentworth,D.E.; Dugan,V.; Halpin,R.; Lin,X.; Bera,J.; Ghedin,E.; Fedorova,N.; Overton,L.; Tsitrin,T.; Stockwell,T.; Amedeo,P.; Bishop,B.; Chen,H.; Edworthy,P.; Gupta,N.; Katzel,D.; Li,K.; Schobel,S.; Shrivastava,S.; Thovarai,V.; Wang,S.; Atta El-Abiary,E.; Saad El-Din Abd El-Latif,W.; Ahmed Khder,A.; Selim Salama,S.; Adel Soliman,Y.; Omar,L.; Aly,M.; El-Satar Arafa Mohamed Arafa,A.; Bao,Y.; Sande…
EPI398283	PA	Egypt	2010-Sep-01	EPI_ISL_129841	A/chicken/Menofia/CAI10/2010			Wentworth,D.E.; Dugan,V.; Halpin,R.; Lin,X.; Bera,J.; Ghedin,E.; Fedorova,N.; Overton,L.; Tsitrin,T.; Stockwell,T.; Amedeo,P.; Bishop,B.; Chen,H.; Edworthy,P.; Gupta,N.; Katzel,D.; Li,K.; Schobel,S.; Shrivastava,S.; Thovarai,V.; Wang,S.; Atta El-Abiary,E.; Saad El-Din Abd El-Latif,W.; Ahmed Khder,A.; Selim Salama,S.; Adel Soliman,Y.; Omar,L.; Aly,M.; El-Satar Arafa Mohamed Arafa,A.; Bao,Y.; Sande…
EPI398291	PA	Egypt	2008-Jun-30	EPI_ISL_129842	A/chicken/Qalubia/CAI12/2008			Wentworth,D.E.; Dugan,V.; Halpin,R.; Lin,X.; Bera,J.; Ghedin,E.; Fedorova,N.; Overton,L.; Tsitrin,T.; Stockwell,T.; Amedeo,P.; Bishop,B.; Chen,H.; Edworthy,P.; Gupta,N.; Katzel,D.; Li,K.; Schobel,S.; Shrivastava,S.; Thovarai,V.; Wang,S.; Atta El-Abiary,E.; Saad El-Din Abd El-Latif,W.; Ahmed Khder,A.; Selim Salama,S.; Adel Soliman,Y.; Omar,L.; Aly,M.; El-Satar Arafa Mohamed Arafa,A.; Bao,Y.; Sande…
EPI398299	PA	Egypt	2008-Mar-01	EPI_ISL_129843	A/chicken/Qalubia/CAI14/2008			Wentworth,D.E.; Dugan,V.; Halpin,R.; Lin,X.; Bera,J.; Ghedin,E.; Fedorova,N.; Overton,L.; Tsitrin,T.; Stockwell,T.; Amedeo,P.; Bishop,B.; Chen,H.; Edworthy,P.; Gupta,N.; Katzel,D.; Li,K.; Schobel,S.; Shrivastava,S.; Thovarai,V.; Wang,S.; Atta El-Abiary,E.; Saad El-Din Abd El-Latif,W.; Ahmed Khder,A.; Selim Salama,S.; Adel Soliman,Y.; Omar,L.; Aly,M.; El-Satar Arafa Mohamed Arafa,A.; Bao,Y.; Sande…
EPI398307	PA	Egypt	2008-Jun-01	EPI_ISL_129844	A/chicken/Giza/CAI15/2008			Wentworth,D.E.; Dugan,V.; Halpin,R.; Lin,X.; Bera,J.; Ghedin,E.; Fedorova,N.; Overton,L.; Tsitrin,T.; Stockwell,T.; Amedeo,P.; Bishop,B.; Chen,H.; Edworthy,P.; Gupta,N.; Katzel,D.; Li,K.; Schobel,S.; Shrivastava,S.; Thovarai,V.; Wang,S.; Atta El-Abiary,E.; Saad El-Din Abd El-Latif,W.; Ahmed Khder,A.; Selim Salama,S.; Adel Soliman,Y.; Omar,L.; Aly,M.; El-Satar Arafa Mohamed Arafa,A.; Bao,Y.; Sande…
EPI398315	PA	Egypt	2009-Jul-01	EPI_ISL_129845	A/chicken/Giza/CAI17/2009			Wentworth,D.E.; Dugan,V.; Halpin,R.; Lin,X.; Bera,J.; Ghedin,E.; Fedorova,N.; Overton,L.; Tsitrin,T.; Stockwell,T.; Amedeo,P.; Bishop,B.; Chen,H.; Edworthy,P.; Gupta,N.; Katzel,D.; Li,K.; Schobel,S.; Shrivastava,S.; Thovarai,V.; Wang,S.; Atta El-Abiary,E.; Saad El-Din Abd El-Latif,W.; Ahmed Khder,A.; Selim Salama,S.; Adel Soliman,Y.; Omar,L.; Aly,M.; El-Satar Arafa Mohamed Arafa,A.; Bao,Y.; Sande…
EPI398323	PA	Egypt	2008-Jun-30	EPI_ISL_129846	A/chicken/Qalubia/CAI19/2008			Wentworth,D.E.; Dugan,V.; Halpin,R.; Lin,X.; Bera,J.; Ghedin,E.; Fedorova,N.; Overton,L.; Tsitrin,T.; Stockwell,T.; Amedeo,P.; Bishop,B.; Chen,H.; Edworthy,P.; Gupta,N.; Katzel,D.; Li,K.; Schobel,S.; Shrivastava,S.; Thovarai,V.; Wang,S.; Atta El-Abiary,E.; Saad El-Din Abd El-Latif,W.; Ahmed Khder,A.; Selim Salama,S.; Adel Soliman,Y.; Omar,L.; Aly,M.; El-Satar Arafa Mohamed Arafa,A.; Bao,Y.; Sande…
EPI398331	PA	Egypt	2008-Jun-30	EPI_ISL_129847	A/chicken/Qalubia/CAI20/2008			Wentworth,D.E.; Dugan,V.; Halpin,R.; Lin,X.; Bera,J.; Ghedin,E.; Fedorova,N.; Overton,L.; Tsitrin,T.; Stockwell,T.; Amedeo,P.; Bishop,B.; Chen,H.; Edworthy,P.; Gupta,N.; Katzel,D.; Li,K.; Schobel,S.; Shrivastava,S.; Thovarai,V.; Wang,S.; Atta El-Abiary,E.; Saad El-Din Abd El-Latif,W.; Ahmed Khder,A.; Selim Salama,S.; Adel Soliman,Y.; Omar,L.; Aly,M.; El-Satar Arafa Mohamed Arafa,A.; Bao,Y.; Sande…
EPI398339	PA	Egypt	2008-Jun-30	EPI_ISL_129848	A/chicken/Qalubia/CAI21/2008			Wentworth,D.E.; Dugan,V.; Halpin,R.; Lin,X.; Bera,J.; Ghedin,E.; Fedorova,N.; Overton,L.; Tsitrin,T.; Stockwell,T.; Amedeo,P.; Bishop,B.; Chen,H.; Edworthy,P.; Gupta,N.; Katzel,D.; Li,K.; Schobel,S.; Shrivastava,S.; Thovarai,V.; Wang,S.; Atta El-Abiary,E.; Saad El-Din Abd El-Latif,W.; Ahmed Khder,A.; Selim Salama,S.; Adel Soliman,Y.; Omar,L.; Aly,M.; El-Satar Arafa Mohamed Arafa,A.; Bao,Y.; Sande…
EPI398398	PA	Egypt	2008-Jun-30	EPI_ISL_129849	A/chicken/Giza/CAI22/2008			Wentworth,D.E.; Dugan,V.; Halpin,R.; Lin,X.; Bera,J.; Ghedin,E.; Fedorova,N.; Overton,L.; Tsitrin,T.; Stockwell,T.; Amedeo,P.; Bishop,B.; Chen,H.; Edworthy,P.; Gupta,N.; Katzel,D.; Li,K.; Schobel,S.; Shrivastava,S.; Thovarai,V.; Wang,S.; Atta El-Abiary,E.; Saad El-Din Abd El-Latif,W.; Ahmed Khder,A.; Selim Salama,S.; Adel Soliman,Y.; Omar,L.; Aly,M.; El-Satar Arafa Mohamed Arafa,A.; Bao,Y.; Sande…
EPI398354	PA	Egypt	2008-Jun-30	EPI_ISL_129850	A/chicken/Giza/CAI23/2008			Wentworth,D.E.; Dugan,V.; Halpin,R.; Lin,X.; Bera,J.; Ghedin,E.; Fedorova,N.; Overton,L.; Tsitrin,T.; Stockwell,T.; Amedeo,P.; Bishop,B.; Chen,H.; Edworthy,P.; Gupta,N.; Katzel,D.; Li,K.; Schobel,S.; Shrivastava,S.; Thovarai,V.; Wang,S.; Atta El-Abiary,E.; Saad El-Din Abd El-Latif,W.; Ahmed Khder,A.; Selim Salama,S.; Adel Soliman,Y.; Omar,L.; Aly,M.; El-Satar Arafa Mohamed Arafa,A.; Bao,Y.; Sande…
EPI398399	PA	Egypt	2008-Sep-30	EPI_ISL_129851	A/chicken/Giza/CAI24/2008			Wentworth,D.E.; Dugan,V.; Halpin,R.; Lin,X.; Bera,J.; Ghedin,E.; Fedorova,N.; Overton,L.; Tsitrin,T.; Stockwell,T.; Amedeo,P.; Bishop,B.; Chen,H.; Edworthy,P.; Gupta,N.; Katzel,D.; Li,K.; Schobel,S.; Shrivastava,S.; Thovarai,V.; Wang,S.; Atta El-Abiary,E.; Saad El-Din Abd El-Latif,W.; Ahmed Khder,A.; Selim Salama,S.; Adel Soliman,Y.; Omar,L.; Aly,M.; El-Satar Arafa Mohamed Arafa,A.; Bao,Y.; Sande…
EPI398372	PA	Egypt	2010-Apr-21	EPI_ISL_129853	A/chicken/Menofia/CAI35/2010			Wentworth,D.E.; Dugan,V.; Halpin,R.; Lin,X.; Bera,J.; Ghedin,E.; Fedorova,N.; Overton,L.; Tsitrin,T.; Stockwell,T.; Amedeo,P.; Bishop,B.; Chen,H.; Edworthy,P.; Gupta,N.; Katzel,D.; Li,K.; Schobel,S.; Shrivastava,S.; Thovarai,V.; Wang,S.; Atta El-Abiary,E.; Saad El-Din Abd El-Latif,W.; Ahmed Khder,A.; Selim Salama,S.; Adel Soliman,Y.; Omar,L.; Aly,M.; El-Satar Arafa Mohamed Arafa,A.; Bao,Y.; Sande…
EPI398380	PA	Egypt	2010-Apr-21	EPI_ISL_129854	A/chicken/Menofia/CAI36/2010			Wentworth,D.E.; Dugan,V.; Halpin,R.; Lin,X.; Bera,J.; Ghedin,E.; Fedorova,N.; Overton,L.; Tsitrin,T.; Stockwell,T.; Amedeo,P.; Bishop,B.; Chen,H.; Edworthy,P.; Gupta,N.; Katzel,D.; Li,K.; Schobel,S.; Shrivastava,S.; Thovarai,V.; Wang,S.; Atta El-Abiary,E.; Saad El-Din Abd El-Latif,W.; Ahmed Khder,A.; Selim Salama,S.; Adel Soliman,Y.; Omar,L.; Aly,M.; El-Satar Arafa Mohamed Arafa,A.; Bao,Y.; Sande…
EPI398387	PA	Egypt	2009-May-20	EPI_ISL_129855	A/chicken/Sharkia/CAI38/2009			Wentworth,D.E.; Dugan,V.; Halpin,R.; Lin,X.; Bera,J.; Ghedin,E.; Fedorova,N.; Overton,L.; Tsitrin,T.; Stockwell,T.; Amedeo,P.; Bishop,B.; Chen,H.; Edworthy,P.; Gupta,N.; Katzel,D.; Li,K.; Schobel,S.; Shrivastava,S.; Thovarai,V.; Wang,S.; Atta El-Abiary,E.; Saad El-Din Abd El-Latif,W.; Ahmed Khder,A.; Selim Salama,S.; Adel Soliman,Y.; Omar,L.; Aly,M.; El-Satar Arafa Mohamed Arafa,A.; Bao,Y.; Sande…
EPI398395	PA	Egypt	2010-Mar-03	EPI_ISL_129856	A/chicken/Menofia/CAI39/2010			Wentworth,D.E.; Dugan,V.; Halpin,R.; Lin,X.; Bera,J.; Ghedin,E.; Fedorova,N.; Overton,L.; Tsitrin,T.; Stockwell,T.; Amedeo,P.; Bishop,B.; Chen,H.; Edworthy,P.; Gupta,N.; Katzel,D.; Li,K.; Schobel,S.; Shrivastava,S.; Thovarai,V.; Wang,S.; Atta El-Abiary,E.; Saad El-Din Abd El-Latif,W.; Ahmed Khder,A.; Selim Salama,S.; Adel Soliman,Y.; Omar,L.; Aly,M.; El-Satar Arafa Mohamed Arafa,A.; Bao,Y.; Sande…
EPI493078	PA	Egypt	2011-Sep-04	EPI_ISL_129887	A/chicken/Egypt/S3806D/2011			Kayali,G.; El-Shesheny,R.; Kandeil,A.M.; Kutkat,M.A.; Webby,R.J.; Ali,M.A. Kandeil,A.M.; Kutkat,M.A.
EPI493402	PA	Egypt	2011-Sep-08	EPI_ISL_129888	A/chicken/Egypt/S3802B/2011			Kayali,G.; El-Shesheny,R.; Kandeil,A.M.; Kutkat,M.A.; Webby,R.J.; Ali,M.A.
EPI493416	PA	Egypt	2012-Jan-19	EPI_ISL_129889	A/duck/Egypt/Q4596D/2012			Kayali,G.; El-Shesheny,R.; Kandeil,A.M.; Kutkat,M.A.; Webby,R.J.; Ali,M.A.
EPI493422	PA	Egypt	2011-Sep-04	EPI_ISL_129890	A/chicken/Egypt/S3806B/2011			Kayali,G.; El-Shesheny,R.; Kandeil,A.M.; Kutkat,M.A.; Webby,R.J.; Ali,M.A.
EPI398736	PA	Japan	2010-Jan-01	EPI_ISL_129935	A/hooded crane/Kagoshima/1/2010			Hashimoto,Y.; Ito,H.; Nagai,Y.; Soda,K.; Ito,T.
EPI398743	PA	Japan	2010-Jan-01	EPI_ISL_129936	A/hooded crane/Kagoshima/2/2010			Hashimoto,Y.; Ito,H.; Nagai,Y.; Soda,K.; Ito,T.
EPI398765	PA	Japan	2010-Jan-01	EPI_ISL_129938	A/hooded crane/Kagoshima/4612J003/2010			Hashimoto,Y.; Ito,H.; Nagai,Y.; Soda,K.; Ito,T.
EPI398772	PA	Japan	2010-Jan-01	EPI_ISL_129939	A/hooded crane/Kagoshima/4612J004/2010			Hashimoto,Y.; Ito,H.; Nagai,Y.; Soda,K.; Ito,T.
EPI398779	PA	Japan	2011-Jan-01	EPI_ISL_129940	A/hooded crane/Kagoshima/110214-3/2011			Hashimoto,Y.; Ito,H.; Nagai,Y.; Soda,K.; Ito,T.
EPI401375	PA	Japan	2010-Nov-01	EPI_ISL_131214	A/chicken/Shimane/1/2010			Uchida,Y.; Suzuki,Y.; Shirakura,M.; Kawaguchi,A.; Nobusawa,E.; Tanikawa,T.; Hikono,H.; Takemae,N.; Mase,M.; Kanehira,K.; Hayashi,T.; Tagawa,Y.; Tashiro,M.; Saito,T.
EPI401381	PA	Japan	2010-Dec-01	EPI_ISL_131215	A/mute swan/Toyama/1/2010			Uchida,Y.; Suzuki,Y.; Shirakura,M.; Kawaguchi,A.; Nobusawa,E.; Tanikawa,T.; Hikono,H.; Takemae,N.; Mase,M.; Kanehira,K.; Hayashi,T.; Tagawa,Y.; Tashiro,M.; Saito,T.
EPI401398	PA	Japan	2011-Jan-01	EPI_ISL_131218	A/chicken/Miyazaki/S4/2011			Uchida,Y.; Suzuki,Y.; Shirakura,M.; Kawaguchi,A.; Nobusawa,E.; Tanikawa,T.; Hikono,H.; Takemae,N.; Mase,M.; Kanehira,K.; Hayashi,T.; Tagawa,Y.; Tashiro,M.; Saito,T.
EPI401404	PA	Japan	2011-Jan-01	EPI_ISL_131219	A/chicken/Kagoshima/I-2/2011			Uchida,Y.; Suzuki,Y.; Shirakura,M.; Kawaguchi,A.; Nobusawa,E.; Tanikawa,T.; Hikono,H.; Takemae,N.; Mase,M.; Kanehira,K.; Hayashi,T.; Tagawa,Y.; Tashiro,M.; Saito,T.
EPI401440	PA	Japan	2011-Jan-01	EPI_ISL_131227	A/chicken/Miyazaki/N7/2011			Uchida,Y.; Suzuki,Y.; Shirakura,M.; Kawaguchi,A.; Nobusawa,E.; Tanikawa,T.; Hikono,H.; Takemae,N.; Mase,M.; Kanehira,K.; Hayashi,T.; Tagawa,Y.; Tashiro,M.; Saito,T.
EPI401446	PA	Japan	2011-Jan-01	EPI_ISL_131229	A/chicken/Miyazaki/MT2/2011			Uchida,Y.; Suzuki,Y.; Shirakura,M.; Kawaguchi,A.; Nobusawa,E.; Tanikawa,T.; Hikono,H.; Takemae,N.; Mase,M.; Kanehira,K.; Hayashi,T.; Tagawa,Y.; Tashiro,M.; Saito,T.
EPI401452	PA	Japan	2011-Jan-01	EPI_ISL_131230	A/chicken/Oita/1/2011			Uchida,Y.; Suzuki,Y.; Shirakura,M.; Kawaguchi,A.; Nobusawa,E.; Tanikawa,T.; Hikono,H.; Takemae,N.; Mase,M.; Kanehira,K.; Hayashi,T.; Tagawa,Y.; Tashiro,M.; Saito,T.
EPI401458	PA	Japan	2011-Feb-01	EPI_ISL_131231	A/chicken/Miyazaki/8/2011			Uchida,Y.; Suzuki,Y.; Shirakura,M.; Kawaguchi,A.; Nobusawa,E.; Tanikawa,T.; Hikono,H.; Takemae,N.; Mase,M.; Kanehira,K.; Hayashi,T.; Tagawa,Y.; Tashiro,M.; Saito,T.
EPI401472	PA	Japan	2011-Feb-01	EPI_ISL_131232	A/chicken/Miyazaki/9/2011			Uchida,Y.; Suzuki,Y.; Shirakura,M.; Kawaguchi,A.; Nobusawa,E.; Tanikawa,T.; Hikono,H.; Takemae,N.; Mase,M.; Kanehira,K.; Hayashi,T.; Tagawa,Y.; Tashiro,M.; Saito,T.
EPI401478	PA	Japan	2011-Feb-01	EPI_ISL_131234	A/chicken/Miyazaki/11/2011			Uchida,Y.; Suzuki,Y.; Shirakura,M.; Kawaguchi,A.; Nobusawa,E.; Tanikawa,T.; Hikono,H.; Takemae,N.; Mase,M.; Kanehira,K.; Hayashi,T.; Tagawa,Y.; Tashiro,M.; Saito,T.
EPI401484	PA	Japan	2011-Feb-01	EPI_ISL_131235	A/black swan/Yamaguchi/1/2011			Uchida,Y.; Suzuki,Y.; Shirakura,M.; Kawaguchi,A.; Nobusawa,E.; Tanikawa,T.; Hikono,H.; Takemae,N.; Mase,M.; Kanehira,K.; Hayashi,T.; Tagawa,Y.; Tashiro,M.; Saito,T.
EPI401490	PA	Japan	2011-Feb-01	EPI_ISL_131236	A/chicken/Aichi/2/2011			Uchida,Y.; Suzuki,Y.; Shirakura,M.; Kawaguchi,A.; Nobusawa,E.; Tanikawa,T.; Hikono,H.; Takemae,N.; Mase,M.; Kanehira,K.; Hayashi,T.; Tagawa,Y.; Tashiro,M.; Saito,T.
EPI401496	PA	Japan	2011-Feb-01	EPI_ISL_131237	A/chicken/Wakayama/1/2011			Uchida,Y.; Suzuki,Y.; Shirakura,M.; Kawaguchi,A.; Nobusawa,E.; Tanikawa,T.; Hikono,H.; Takemae,N.; Mase,M.; Kanehira,K.; Hayashi,T.; Tagawa,Y.; Tashiro,M.; Saito,T.
EPI401502	PA	Japan	2011-Feb-01	EPI_ISL_131238	A/chicken/Miyazaki/12/2011			Uchida,Y.; Suzuki,Y.; Shirakura,M.; Kawaguchi,A.; Nobusawa,E.; Tanikawa,T.; Hikono,H.; Takemae,N.; Mase,M.; Kanehira,K.; Hayashi,T.; Tagawa,Y.; Tashiro,M.; Saito,T.
EPI401530	PA	Japan	2011-Feb-01	EPI_ISL_131239	A/chicken/Nara/1/2011			Uchida,Y.; Suzuki,Y.; Shirakura,M.; Kawaguchi,A.; Nobusawa,E.; Tanikawa,T.; Hikono,H.; Takemae,N.; Mase,M.; Kanehira,K.; Hayashi,T.; Tagawa,Y.; Tashiro,M.; Saito,T.
EPI401536	PA	Japan	2011-Mar-01	EPI_ISL_131241	A/chicken/Miyazaki/13/2011			Uchida,Y.; Suzuki,Y.; Shirakura,M.; Kawaguchi,A.; Nobusawa,E.; Tanikawa,T.; Hikono,H.; Takemae,N.; Mase,M.; Kanehira,K.; Hayashi,T.; Tagawa,Y.; Tashiro,M.; Saito,T.
EPI401542	PA	Japan	2011-Mar-01	EPI_ISL_131242	A/chicken/Chiba/1/2011			Uchida,Y.; Suzuki,Y.; Shirakura,M.; Kawaguchi,A.; Nobusawa,E.; Tanikawa,T.; Hikono,H.; Takemae,N.; Mase,M.; Kanehira,K.; Hayashi,T.; Tagawa,Y.; Tashiro,M.; Saito,T.
EPI401548	PA	Japan	2011-Mar-01	EPI_ISL_131243	A/mandarin duck/Miyazaki/22M-765/2011			Uchida,Y.; Suzuki,Y.; Shirakura,M.; Kawaguchi,A.; Nobusawa,E.; Tanikawa,T.; Hikono,H.; Takemae,N.; Mase,M.; Kanehira,K.; Hayashi,T.; Tagawa,Y.; Tashiro,M.; Saito,T.
EPI401554	PA	Japan	2011-Mar-01	EPI_ISL_131244	A/chicken/Chiba/2/2011			Uchida,Y.; Suzuki,Y.; Shirakura,M.; Kawaguchi,A.; Nobusawa,E.; Tanikawa,T.; Hikono,H.; Takemae,N.; Mase,M.; Kanehira,K.; Hayashi,T.; Tagawa,Y.; Tashiro,M.; Saito,T.
EPI406335	PA	Vietnam	2007-Dec-01	EPI_ISL_132299	A/duck/Soc Trang/31/2007			Zhao,D.; Liang,L.; Li,Y.; Jiang,Y.; Liu,L.; Chen,H.
EPI406343	PA	Vietnam	2007-Dec-01	EPI_ISL_132300	A/chicken/Hanoi/45/2007			Zhao,D.; Liang,L.; Li,Y.; Jiang,Y.; Liu,L.; Chen,H.
EPI406351	PA	Vietnam	2007-Dec-01	EPI_ISL_132301	A/duck/Son La/34/2007			Zhao,D.; Liang,L.; Li,Y.; Jiang,Y.; Liu,L.; Chen,H.
EPI406355	PA	Vietnam	2006-Dec-29	EPI_ISL_132302	A/Muscovy duck/Ca Mau/1181/2006			Zhao,D.; Liang,L.; Li,Y.; Jiang,Y.; Liu,L.; Chen,H.
EPI406367	PA	Vietnam	2007-Jan-06	EPI_ISL_132303	A/chicken/Bac Lieu/1214/2007			Zhao,D.; Liang,L.; Li,Y.; Jiang,Y.; Liu,L.; Chen,H.
EPI406375	PA	Vietnam	2007-Dec-01	EPI_ISL_132304	A/chicken/Hai Duong/41/2007			Zhao,D.; Liang,L.; Li,Y.; Jiang,Y.; Liu,L.; Chen,H.
EPI406383	PA	Vietnam	2007-Dec-01	EPI_ISL_132305	A/chicken/Ha Tay/44/2007			Zhao,D.; Liang,L.; Li,Y.; Jiang,Y.; Liu,L.; Chen,H.
EPI406391	PA	Vietnam	2007-Dec-01	EPI_ISL_132306	A/chicken/Cao Bang/20/2007			Zhao,D.; Liang,L.; Li,Y.; Jiang,Y.; Liu,L.; Chen,H.
EPI406399	PA	Vietnam	2007-Dec-01	EPI_ISL_132307	A/duck/Cao Bang/43/2007			Zhao,D.; Liang,L.; Li,Y.; Jiang,Y.; Liu,L.; Chen,H.
EPI406405	PA	Vietnam	2007-Jan-01	EPI_ISL_132308	A/Muscovy duck/Ca Mau/22/2007			Zhao,D.; Liang,L.; Li,Y.; Jiang,Y.; Liu,L.; Chen,H.
EPI406415	PA	Vietnam	2006-Dec-27	EPI_ISL_132309	A/chicken/Ca Mau/1180/2006			Zhao,D.; Liang,L.; Li,Y.; Jiang,Y.; Liu,L.; Chen,H.
EPI406423	PA	Vietnam	2007-Jan-06	EPI_ISL_132310	A/duck/Bac Lieu/1213/2007			Zhao,D.; Liang,L.; Li,Y.; Jiang,Y.; Liu,L.; Chen,H.
EPI406440	PA	Vietnam	2007-Jan-01	EPI_ISL_132312	A/Muscovy duck/Hai Duong/46/2007			Zhao,D.; Liang,L.; Li,Y.; Jiang,Y.; Liu,L.; Chen,H.
EPI413724	PA	United States	2011-Aug-19	EPI_ISL_133636	A/mallard/Ohio/11OS2216/2011			Wentworth,D.E.; Dugan,V.; Halpin,R.; Lin,X.; Bera,J.; Wester,E.; Ghedin,E.; Fedorova,N.; Tsitrin,T.; Stockwell,T.; Amedeo,P.; Bishop,B.; Edworthy,P.; Gupta,N.; Katzel,D.; Li,K.; Schobel,S.; Shrivastava,S.; Thovarai,V.; Wang,S.; Slemons,R.; Nolting,J.; Fries,A.; O'Connell,J.; Bao,Y.; Sanders,R.; Dernovoy,D.; Kiryutin,B.; Lipman,D.J.; Tatusova,T.
EPI492512	PA	China	2010-Mar-01	EPI_ISL_133690	A/barn swallow/Hong Kong/1161/2010			Ducatez,M.F.; Sonnberg,S.; Phommachanh,P.; Douangngeun,B.; Peiris,M.; Guan,Y.; Webster,R.; Webby,R.
EPI416367	PA	Korea, Republic of	2009-Sep-27	EPI_ISL_134109	A/wild duck/Korea/SNU50-5/2009			Kim,I.H.; Kwon,H.J.; Choi,J.G.; Kang,H.M.; Lee,Y.J.; Kim,J.H.
EPI424171	PA	Vietnam	2012-Jan-01	EPI_ISL_135993	A/muscovy duck/Vietnam/LBM227/2012			Hashimoto,Y.; Nagai,Y.; Soda,K.; Hotta,K.; Ito,T.
EPI424179	PA	Vietnam	2012-Jan-01	EPI_ISL_135994	A/muscovy duck/Vietnam/LBM228/2012			Hashimoto,Y.; Nagai,Y.; Soda,K.; Hotta,K.; Ito,T.
EPI424187	PA	Vietnam	2012-Jan-01	EPI_ISL_135995	A/muscovy duck/Vietnam/LBM229/2012			Hashimoto,Y.; Nagai,Y.; Soda,K.; Hotta,K.; Ito,T.
EPI424195	PA	Vietnam	2012-Jan-01	EPI_ISL_135996	A/muscovy duck/Vietnam/LBM230/2012			Hashimoto,Y.; Nagai,Y.; Soda,K.; Hotta,K.; Ito,T.
EPI424350	PA	Vietnam	2011-Jun-15	EPI_ISL_136098	A/chicken/Vietnam/NCVD-878/2011	National Centre of Veterinary Diagnostics	Centers for Disease Control and Prevention
EPI424358	PA	Vietnam	2012-Feb-08	EPI_ISL_136099	A/duck/Vietnam/NCVD-1206/2012	National Centre of Veterinary Diagnostics	Centers for Disease Control and Prevention
EPI424366	PA	Vietnam	2010-Dec-01	EPI_ISL_136100	A/duck/Vietnam/NCVD-664/2010	National Centre of Veterinary Diagnostics	Centers for Disease Control and Prevention
EPI424374	PA	Vietnam	2011-Feb-01	EPI_ISL_136101	A/duck/Vietnam/NCVD-680/2011	National Centre of Veterinary Diagnostics	Centers for Disease Control and Prevention
EPI424382	PA	Vietnam	2011-Feb-01	EPI_ISL_136102	A/chicken/Vietnam/NCVD-685/2011	National Centre of Veterinary Diagnostics	Centers for Disease Control and Prevention
EPI424390	PA	Vietnam	2012-Feb-26	EPI_ISL_136103	A/duck/Vietnam/NCVD-1283/2012	National Centre of Veterinary Diagnostics	Centers for Disease Control and Prevention
EPI424398	PA	Vietnam	2011-Feb-01	EPI_ISL_136104	A/chicken/Vietnam/NCVD-699/2011	National Centre of Veterinary Diagnostics	Centers for Disease Control and Prevention
EPI424406	PA	Vietnam	2011-Feb-01	EPI_ISL_136105	A/chicken/Vietnam/NCVD-702/2011	National Centre of Veterinary Diagnostics	Centers for Disease Control and Prevention
EPI424414	PA	Vietnam	2011-Feb-01	EPI_ISL_136106	A/chicken/Vietnam/NCVD-703/2011	National Centre of Veterinary Diagnostics	Centers for Disease Control and Prevention
EPI424422	PA	Vietnam	2011-Feb-01	EPI_ISL_136107	A/chicken/Vietnam/NCVD-704/2011	National Centre of Veterinary Diagnostics	Centers for Disease Control and Prevention
EPI424430	PA	Vietnam	2011-Feb-01	EPI_ISL_136108	A/chicken/Vietnam/NCVD-705/2011	National Centre of Veterinary Diagnostics	Centers for Disease Control and Prevention
EPI424660	PA	Vietnam	2012-Feb-18	EPI_ISL_136129	A/chicken/Vietnam/NCVD-1255/2012	National Centre of Veterinary Diagnostics	Centers for Disease Control and Prevention
EPI424668	PA	Vietnam	2012-Aug-29	EPI_ISL_136130	A/duck/Vietnam/NCVD-1940/2012	National Centre of Veterinary Diagnostics	Centers for Disease Control and Prevention
EPI424676	PA	Vietnam	2012-Jun-11	EPI_ISL_136131	A/duck/Vietnam/NCVD-1494/2012	National Centre of Veterinary Diagnostics	Centers for Disease Control and Prevention
EPI424684	PA	Vietnam	2012-Sep-21	EPI_ISL_136132	A/duck/Vietnam/NCVD-1974/2012	National Centre of Veterinary Diagnostics	Centers for Disease Control and Prevention
EPI424692	PA	Vietnam	2011-Apr-06	EPI_ISL_136133	A/duck/Vietnam/NCVD-948/2011	National Centre of Veterinary Diagnostics	Centers for Disease Control and Prevention
EPI424700	PA	Vietnam	2012-Aug-20	EPI_ISL_136134	A/duck/Vietnam/NCVD-1869/2012	National Centre of Veterinary Diagnostics	Centers for Disease Control and Prevention
EPI424708	PA	Vietnam	2012-Aug-23	EPI_ISL_136135	A/duck/Vietnam/NCVD-1896/2012	National Centre of Veterinary Diagnostics	Centers for Disease Control and Prevention
EPI424716	PA	Vietnam	2012-Aug-23	EPI_ISL_136136	A/duck/Vietnam/NCVD-1897/2012	National Centre of Veterinary Diagnostics	Centers for Disease Control and Prevention
EPI424724	PA	Vietnam	2012-Aug-27	EPI_ISL_136137	A/duck/Vietnam/NCVD-1898/2012	National Centre of Veterinary Diagnostics	Centers for Disease Control and Prevention
EPI424732	PA	Vietnam	2012-Aug-15	EPI_ISL_136138	A/chicken/Vietnam/NCVD-1927/2012	National Centre of Veterinary Diagnostics	Centers for Disease Control and Prevention
EPI424740	PA	Vietnam	2012-Aug-20	EPI_ISL_136139	A/duck/Vietnam/NCVD-1932/2012	National Centre of Veterinary Diagnostics	Centers for Disease Control and Prevention
EPI424748	PA	Vietnam	2010-Oct-29	EPI_ISL_136140	A/duck/Vietnam/NCVD-784/2010	National Centre of Veterinary Diagnostics	Centers for Disease Control and Prevention
EPI424756	PA	Vietnam	2012-Feb-20	EPI_ISL_136141	A/chicken/Vietnam/NCVD-1277/2012	National Centre of Veterinary Diagnostics	Centers for Disease Control and Prevention
EPI424764	PA	Vietnam	2011-Mar-12	EPI_ISL_136142	A/duck/Vietnam/NCVD-851/2011	National Centre of Veterinary Diagnostics	Centers for Disease Control and Prevention
EPI424772	PA	Vietnam	2011-Apr-07	EPI_ISL_136143	A/duck/Vietnam/NCVD-859/2011	National Centre of Veterinary Diagnostics	Centers for Disease Control and Prevention
EPI424780	PA	Vietnam	2011-Apr-07	EPI_ISL_136144	A/duck/Vietnam/NCVD-861/2011	National Centre of Veterinary Diagnostics	Centers for Disease Control and Prevention
EPI424788	PA	Vietnam	2011-Jun-15	EPI_ISL_136145	A/chicken/Vietnam/NCVD-876/2011	National Centre of Veterinary Diagnostics	Centers for Disease Control and Prevention
EPI424796	PA	Vietnam	2011-Jun-15	EPI_ISL_136146	A/chicken/Vietnam/NCVD-880/2011	National Centre of Veterinary Diagnostics	Centers for Disease Control and Prevention
EPI424804	PA	Vietnam	2011-Jun-15	EPI_ISL_136147	A/chicken/Vietnam/NCVD-881/2011	National Centre of Veterinary Diagnostics	Centers for Disease Control and Prevention
EPI424812	PA	Vietnam	2011-Feb-26	EPI_ISL_136148	A/duck/Vietnam/NCVD-712/2011	National Centre of Veterinary Diagnostics	Centers for Disease Control and Prevention
EPI424820	PA	Vietnam	2011-Mar-28	EPI_ISL_136149	A/duck/Vietnam/NCVD-806/2011	National Centre of Veterinary Diagnostics	Centers for Disease Control and Prevention
EPI424828	PA	Vietnam	2011-Jun-15	EPI_ISL_136150	A/duck/Vietnam/NCVD-711/2011	National Centre of Veterinary Diagnostics	Centers for Disease Control and Prevention
EPI424836	PA	Vietnam	2011-Jun-24	EPI_ISL_136151	A/duck/Vietnam/NCVD-952/2011	National Centre of Veterinary Diagnostics	Centers for Disease Control and Prevention
EPI424844	PA	Vietnam	2011-Sep-06	EPI_ISL_136152	A/duck/Vietnam/NCVD-1018/2011	National Centre of Veterinary Diagnostics	Centers for Disease Control and Prevention
EPI424852	PA	Vietnam	2011-Sep-06	EPI_ISL_136153	A/duck/Vietnam/NCVD-1022/2011	National Centre of Veterinary Diagnostics	Centers for Disease Control and Prevention
EPI424860	PA	Vietnam	2011-Sep-06	EPI_ISL_136154	A/duck/Vietnam/NCVD-1025/2011	National Centre of Veterinary Diagnostics	Centers for Disease Control and Prevention
EPI424868	PA	Vietnam	2011-Sep-06	EPI_ISL_136155	A/duck/Vietnam/NCVD-1026/2011	National Centre of Veterinary Diagnostics	Centers for Disease Control and Prevention
EPI424876	PA	Vietnam	2011-Sep-06	EPI_ISL_136156	A/duck/Vietnam/NCVD-1029/2011	National Centre of Veterinary Diagnostics	Centers for Disease Control and Prevention
EPI424892	PA	Vietnam	2011-Jul-15	EPI_ISL_136158	A/chicken/Vietnam/NCVD-921/2011	National Centre of Veterinary Diagnostics	Centers for Disease Control and Prevention
EPI438986	PA	Vietnam	2011-Aug-04	EPI_ISL_136159	A/duck/Vietnam/NCVD-935/2011	National Centre of Veterinary Diagnostics	Centers for Disease Control and Prevention
EPI424908	PA	Vietnam	2011-Feb-12	EPI_ISL_136160	A/duck/Vietnam/NCVD-943/2011	National Centre of Veterinary Diagnostics	Centers for Disease Control and Prevention
EPI424916	PA	Vietnam	2011-Mar-18	EPI_ISL_136161	A/duck/Vietnam/NCVD-945/2011	National Centre of Veterinary Diagnostics	Centers for Disease Control and Prevention
EPI424924	PA	Vietnam	2011-Apr-06	EPI_ISL_136162	A/duck/Vietnam/NCVD-947/2011	National Centre of Veterinary Diagnostics	Centers for Disease Control and Prevention
EPI424932	PA	Vietnam	2011-Apr-04	EPI_ISL_136163	A/chicken/Vietnam/NCVD-752/2011	National Centre of Veterinary Diagnostics	Centers for Disease Control and Prevention
EPI424940	PA	Vietnam	2010-Jan-01	EPI_ISL_136164	A/duck/Vietnam/NCVD-885/2010	National Centre of Veterinary Diagnostics	Centers for Disease Control and Prevention
EPI424948	PA	Vietnam	2010-Jan-01	EPI_ISL_136165	A/duck/Vietnam/NCVD-890/2010	National Centre of Veterinary Diagnostics	Centers for Disease Control and Prevention
EPI424956	PA	Vietnam	2010-Jan-01	EPI_ISL_136166	A/duck/Vietnam/NCVD-891/2010	National Centre of Veterinary Diagnostics	Centers for Disease Control and Prevention
EPI424964	PA	Vietnam	2011-Jun-15	EPI_ISL_136167	A/chicken/Vietnam/NCVD-709/2011	National Centre of Veterinary Diagnostics	Centers for Disease Control and Prevention
EPI424972	PA	Vietnam	2011-Jun-15	EPI_ISL_136168	A/chicken/Vietnam/NCVD-710/2011	National Centre of Veterinary Diagnostics	Centers for Disease Control and Prevention
EPI424980	PA	Vietnam	2012-Jul-27	EPI_ISL_136169	A/duck/Vietnam/NCVD-1584/2012	National Centre of Veterinary Diagnostics	Centers for Disease Control and Prevention
EPI424988	PA	Vietnam	2012-Jul-31	EPI_ISL_136170	A/duck/Vietnam/NCVD-1607/2012	National Centre of Veterinary Diagnostics	Centers for Disease Control and Prevention
EPI424996	PA	Vietnam	2011-Feb-26	EPI_ISL_136171	A/duck/Vietnam/NCVD-714/2011	National Centre of Veterinary Diagnostics	Centers for Disease Control and Prevention
EPI425004	PA	Vietnam	2012-May-04	EPI_ISL_136172	A/chicken/Vietnam/NCVD-1437/2012	National Centre of Veterinary Diagnostics	Centers for Disease Control and Prevention
EPI425012	PA	Vietnam	2012-Aug-23	EPI_ISL_136173	A/duck/Vietnam/NCVD-1878/2012	National Centre of Veterinary Diagnostics	Centers for Disease Control and Prevention
EPI425020	PA	Vietnam	2012-Aug-25	EPI_ISL_136174	A/duck/Vietnam/NCVD-1884/2012	National Centre of Veterinary Diagnostics	Centers for Disease Control and Prevention
EPI425028	PA	Vietnam	2011-Apr-04	EPI_ISL_136175	A/duck/Vietnam/NCVD-754/2011	National Centre of Veterinary Diagnostics	Centers for Disease Control and Prevention
EPI425036	PA	Vietnam	2011-Mar-25	EPI_ISL_136176	A/duck/Vietnam/NCVD-758/2011	National Centre of Veterinary Diagnostics	Centers for Disease Control and Prevention
EPI425044	PA	Vietnam	2011-Mar-25	EPI_ISL_136177	A/duck/Vietnam/NCVD-759/2011	National Centre of Veterinary Diagnostics	Centers for Disease Control and Prevention
EPI425052	PA	Vietnam	2011-Mar-25	EPI_ISL_136178	A/duck/Vietnam/NCVD-760/2011	National Centre of Veterinary Diagnostics	Centers for Disease Control and Prevention
EPI425060	PA	Vietnam	2012-Feb-16	EPI_ISL_136179	A/duck/Vietnam/NCVD-1252/2011	National Centre of Veterinary Diagnostics	Centers for Disease Control and Prevention
EPI425068	PA	Vietnam	2011-Feb-25	EPI_ISL_136180	A/chicken/Vietnam/NCVD-776/2011	National Centre of Veterinary Diagnostics	Centers for Disease Control and Prevention
EPI425076	PA	Vietnam	2011-Jun-15	EPI_ISL_136181	A/chicken/Vietnam/NCVD-778/2011	National Centre of Veterinary Diagnostics	Centers for Disease Control and Prevention
EPI425084	PA	Vietnam	2011-Jun-15	EPI_ISL_136182	A/chicken/Vietnam/NCVD-779/2011	National Centre of Veterinary Diagnostics	Centers for Disease Control and Prevention
EPI425092	PA	Vietnam	2011-Apr-03	EPI_ISL_136183	A/duck/Vietnam/NCVD-827/2011	National Centre of Veterinary Diagnostics	Centers for Disease Control and Prevention
EPI425100	PA	Vietnam	2012-Jun-12	EPI_ISL_136184	A/duck/Vietnam/NCVD-1497/2012	National Centre of Veterinary Diagnostics	Centers for Disease Control and Prevention
EPI425108	PA	Vietnam	2012-Sep-06	EPI_ISL_136185	A/duck/Vietnam/NCVD-1943/2012	National Centre of Veterinary Diagnostics	Centers for Disease Control and Prevention
EPI425116	PA	Vietnam	2012-Feb-20	EPI_ISL_136186	A/duck/Vietnam/NCVD-1279/2012	National Centre of Veterinary Diagnostics	Centers for Disease Control and Prevention
EPI425124	PA	Vietnam	2012-Aug-21	EPI_ISL_136187	A/duck/Vietnam/NCVD-1872/2012	National Centre of Veterinary Diagnostics	Centers for Disease Control and Prevention
EPI425132	PA	Vietnam	2012-Aug-28	EPI_ISL_136188	A/duck/Vietnam/NCVD-1899/2012	National Centre of Veterinary Diagnostics	Centers for Disease Control and Prevention
EPI425140	PA	Vietnam	2012-Aug-21	EPI_ISL_136189	A/duck/Vietnam/NCVD-1933/2012	National Centre of Veterinary Diagnostics	Centers for Disease Control and Prevention
EPI425148	PA	Vietnam	2012-Aug-23	EPI_ISL_136190	A/duck/Vietnam/NCVD-1935/2012	National Centre of Veterinary Diagnostics	Centers for Disease Control and Prevention
EPI425156	PA	Vietnam	2012-Aug-25	EPI_ISL_136191	A/duck/Vietnam/NCVD-1937/2012	National Centre of Veterinary Diagnostics	Centers for Disease Control and Prevention
EPI425164	PA	Vietnam	2011-Mar-17	EPI_ISL_136192	A/chicken/Vietnam/NCVD-854/2011	National Centre of Veterinary Diagnostics	Centers for Disease Control and Prevention
EPI425172	PA	Vietnam	2012-Sep-01	EPI_ISL_136193	A/chicken/Vietnam/NCVD-1942/2012	National Centre of Veterinary Diagnostics	Centers for Disease Control and Prevention
EPI425180	PA	Vietnam	2012-Sep-09	EPI_ISL_136194	A/duck/Vietnam/NCVD-1944/2012	National Centre of Veterinary Diagnostics	Centers for Disease Control and Prevention
EPI425188	PA	Vietnam	2012-Feb-04	EPI_ISL_136195	A/chicken/Vietnam/NCVD-1189/2012	National Centre of Veterinary Diagnostics	Centers for Disease Control and Prevention
EPI425196	PA	Vietnam	2011-Nov-22	EPI_ISL_136196	A/duck/Vietnam/NCVD129-7/2011	National Centre of Veterinary Diagnostics	Centers for Disease Control and Prevention
EPI425204	PA	Vietnam	2012-Feb-04	EPI_ISL_136197	A/chicken/Vietnam/NCVD-1192/2012	National Centre of Veterinary Diagnostics	Centers for Disease Control and Prevention
EPI425212	PA	Vietnam	2011-Nov-26	EPI_ISL_136198	A/duck/Vietnam/NCVD1-37/2011	National Centre of Veterinary Diagnostics	Centers for Disease Control and Prevention
EPI425220	PA	Vietnam	2011-Nov-26	EPI_ISL_136199	A/duck/Vietnam/NCVD1-48/2011	National Centre of Veterinary Diagnostics	Centers for Disease Control and Prevention
EPI425228	PA	Vietnam	2011-Dec-30	EPI_ISL_136200	A/duck/Vietnam/NCVD-1160/2011	National Centre of Veterinary Diagnostics	Centers for Disease Control and Prevention
EPI425236	PA	Vietnam	2012-Jan-13	EPI_ISL_136201	A/duck/Vietnam/NCVD-1171/2012	National Centre of Veterinary Diagnostics	Centers for Disease Control and Prevention
EPI425244	PA	Vietnam	2012-Jan-30	EPI_ISL_136202	A/chicken/Vietnam/NCVD-1177/2012	National Centre of Veterinary Diagnostics	Centers for Disease Control and Prevention
EPI425252	PA	Vietnam	2012-Jan-30	EPI_ISL_136203	A/dove/Vietnam/NCVD-1178/2012	National Centre of Veterinary Diagnostics	Centers for Disease Control and Prevention
EPI425260	PA	Vietnam	2012-Jan-06	EPI_ISL_136204	A/chicken/Vietnam/NCVD-1224/2012	National Centre of Veterinary Diagnostics	Centers for Disease Control and Prevention
EPI425268	PA	Vietnam	2012-Aug-27	EPI_ISL_136205	A/duck/Vietnam/NCVD-1901/2012	National Centre of Veterinary Diagnostics	Centers for Disease Control and Prevention
EPI425276	PA	Vietnam	2011-Jan-01	EPI_ISL_136206	A/duck/Vietnam/NCVD-673/2011	National Centre of Veterinary Diagnostics	Centers for Disease Control and Prevention
EPI425284	PA	Vietnam	2011-Jan-01	EPI_ISL_136207	A/duck/Vietnam/NCVD-674/2011	National Centre of Veterinary Diagnostics	Centers for Disease Control and Prevention
EPI425292	PA	Vietnam	2011-Jan-01	EPI_ISL_136208	A/duck/Vietnam/NCVD-669/2011	National Centre of Veterinary Diagnostics	Centers for Disease Control and Prevention
EPI425308	PA	Vietnam	2012-Aug-30	EPI_ISL_136210	A/duck/Vietnam/NCVD-1904/2012	National Centre of Veterinary Diagnostics	Centers for Disease Control and Prevention
EPI425316	PA	Vietnam	2012-Feb-08	EPI_ISL_136211	A/duck/Vietnam/NCVD-1217/2012	National Centre of Veterinary Diagnostics	Centers for Disease Control and Prevention
EPI425324	PA	Vietnam	2012-Feb-08	EPI_ISL_136212	A/muscovy duck/Vietnam/NCVD-1220/2012	National Centre of Veterinary Diagnostics	Centers for Disease Control and Prevention
EPI425332	PA	Vietnam	2012-Feb-08	EPI_ISL_136213	A/duck/Vietnam/NCVD-1221/2012	National Centre of Veterinary Diagnostics	Centers for Disease Control and Prevention
EPI425340	PA	Vietnam	2011-Apr-04	EPI_ISL_136214	A/chicken/Vietnam/NCVD-753/2011	National Centre of Veterinary Diagnostics	Centers for Disease Control and Prevention
EPI425348	PA	Vietnam	2012-Feb-10	EPI_ISL_136215	A/chicken/Vietnam/NCVD-1223/2012	National Centre of Veterinary Diagnostics	Centers for Disease Control and Prevention
EPI425356	PA	Vietnam	2012-Jan-06	EPI_ISL_136216	A/chicken/Vietnam/NCVD-1225/2012	National Centre of Veterinary Diagnostics	Centers for Disease Control and Prevention
EPI425364	PA	Vietnam	2012-Feb-17	EPI_ISL_136217	A/duck/Vietnam/NCVD-1232/2012	National Centre of Veterinary Diagnostics	Centers for Disease Control and Prevention
EPI425372	PA	Vietnam	2012-Feb-17	EPI_ISL_136218	A/duck/Vietnam/NCVD-1234/2012	National Centre of Veterinary Diagnostics	Centers for Disease Control and Prevention
EPI425380	PA	Vietnam	2012-Feb-16	EPI_ISL_136219	A/chicken/Vietnam/NCVD-1248/2012	National Centre of Veterinary Diagnostics	Centers for Disease Control and Prevention
EPI425388	PA	Vietnam	2012-Feb-16	EPI_ISL_136220	A/duck/Vietnam/NCVD-1253/2012	National Centre of Veterinary Diagnostics	Centers for Disease Control and Prevention
EPI425396	PA	Vietnam	2012-Feb-18	EPI_ISL_136221	A/muscovy duck/Vietnam/NCVD-1256/2012	National Centre of Veterinary Diagnostics	Centers for Disease Control and Prevention
EPI425404	PA	Vietnam	2012-Feb-21	EPI_ISL_136222	A/duck/Vietnam/NCVD-1269/2012	National Centre of Veterinary Diagnostics	Centers for Disease Control and Prevention
EPI425412	PA	Vietnam	2012-Feb-24	EPI_ISL_136223	A/duck/Vietnam/NCVD-1306/2012	National Centre of Veterinary Diagnostics	Centers for Disease Control and Prevention
EPI425420	PA	Vietnam	2012-Feb-24	EPI_ISL_136224	A/duck/Vietnam/NCVD-1312/2012	National Centre of Veterinary Diagnostics	Centers for Disease Control and Prevention
EPI425428	PA	Vietnam	2012-Feb-08	EPI_ISL_136225	A/duck/Vietnam/NCVD-1207/2012	National Centre of Veterinary Diagnostics	Centers for Disease Control and Prevention
EPI425436	PA	Vietnam	2012-Feb-08	EPI_ISL_136226	A/duck/Vietnam/NCVD-1210/2012	National Centre of Veterinary Diagnostics	Centers for Disease Control and Prevention
EPI425444	PA	Vietnam	2012-Feb-08	EPI_ISL_136227	A/duck/Vietnam/NCVD-1219/2012	National Centre of Veterinary Diagnostics	Centers for Disease Control and Prevention
EPI425452	PA	Vietnam	2012-Feb-20	EPI_ISL_136228	A/duck/Vietnam/NCVD-1276/2012	National Centre of Veterinary Diagnostics	Centers for Disease Control and Prevention
EPI425460	PA	Vietnam	2012-Feb-20	EPI_ISL_136229	A/duck/Vietnam/NCVD-1280/2012	National Centre of Veterinary Diagnostics	Centers for Disease Control and Prevention
EPI425468	PA	Vietnam	2012-Feb-16	EPI_ISL_136230	A/chicken/Vietnam/NCVD-1247/2012	National Centre of Veterinary Diagnostics	Centers for Disease Control and Prevention
EPI425476	PA	Vietnam	2011-Feb-25	EPI_ISL_136231	A/chicken/Vietnam/NCVD-775/2011	National Centre of Veterinary Diagnostics	Centers for Disease Control and Prevention
EPI438916	PA	Vietnam	2011-Jul-19	EPI_ISL_136232	A/duck/Vietnam/NCVD-927/2011	National Centre of Veterinary Diagnostics	Centers for Disease Control and Prevention
EPI438917	PA	Vietnam	2011-Aug-04	EPI_ISL_136233	A/duck/Vietnam/NCVD-931/2011	National Centre of Veterinary Diagnostics	Centers for Disease Control and Prevention
EPI425500	PA	Vietnam	2011-Mar-18	EPI_ISL_136234	A/duck/Vietnam/NCVD-946/2011	National Centre of Veterinary Diagnostics	Centers for Disease Control and Prevention
EPI425508	PA	Vietnam	2011-Feb-25	EPI_ISL_136235	A/chicken/Vietnam/NCVD-777/2011	National Centre of Veterinary Diagnostics	Centers for Disease Control and Prevention
EPI425516	PA	Vietnam	2011-Jun-15	EPI_ISL_136236	A/chicken/Vietnam/NCVD-780/2011	National Centre of Veterinary Diagnostics	Centers for Disease Control and Prevention
EPI425524	PA	Vietnam	2011-Mar-19	EPI_ISL_136237	A/chicken/Vietnam/NCVD-802/2011	National Centre of Veterinary Diagnostics	Centers for Disease Control and Prevention
EPI425532	PA	Vietnam	2010-Nov-06	EPI_ISL_136238	A/duck/Vietnam/NCVD-815/2010	National Centre of Veterinary Diagnostics	Centers for Disease Control and Prevention
EPI425540	PA	Vietnam	2011-Mar-03	EPI_ISL_136239	A/duck/Vietnam/NCVD-825/2011	National Centre of Veterinary Diagnostics	Centers for Disease Control and Prevention
EPI425548	PA	Vietnam	2011-Mar-12	EPI_ISL_136240	A/duck/Vietnam/NCVD-850/2011	National Centre of Veterinary Diagnostics	Centers for Disease Control and Prevention
EPI425556	PA	Vietnam	2010-Nov-01	EPI_ISL_136241	A/duck/Vietnam/NCVD-645/2010	National Centre of Veterinary Diagnostics	Centers for Disease Control and Prevention
EPI425564	PA	Vietnam	2011-Mar-17	EPI_ISL_136242	A/chicken/Vietnam/NCVD-857/2011	National Centre of Veterinary Diagnostics	Centers for Disease Control and Prevention
EPI425572	PA	Vietnam	2011-Jun-15	EPI_ISL_136243	A/chicken/Vietnam/NCVD-879/2011	National Centre of Veterinary Diagnostics	Centers for Disease Control and Prevention
EPI425580	PA	Vietnam	2011-Jun-15	EPI_ISL_136244	A/chicken/Vietnam/NCVD-882/2011	National Centre of Veterinary Diagnostics	Centers for Disease Control and Prevention
EPI425588	PA	Vietnam	2011-Jun-15	EPI_ISL_136245	A/chicken/Vietnam/NCVD-883/2011	National Centre of Veterinary Diagnostics	Centers for Disease Control and Prevention
EPI425596	PA	Vietnam	2012-Sep-21	EPI_ISL_136246	A/duck/Vietnam/NCVD-1463/2012	National Centre of Veterinary Diagnostics	Centers for Disease Control and Prevention
EPI425604	PA	Vietnam	2012-Sep-21	EPI_ISL_136247	A/chicken/Vietnam/NCVD-1963/2012	National Centre of Veterinary Diagnostics	Centers for Disease Control and Prevention
EPI425612	PA	Vietnam	2012-Mar-02	EPI_ISL_136248	A/chicken/Vietnam/NCVD-1488/2012	National Centre of Veterinary Diagnostics	Centers for Disease Control and Prevention
EPI425620	PA	Vietnam	2012-Aug-18	EPI_ISL_136249	A/duck/Vietnam/NCVD-1930/2012	National Centre of Veterinary Diagnostics	Centers for Disease Control and Prevention
EPI425628	PA	Vietnam	2012-Aug-16	EPI_ISL_136250	A/duck/Vietnam/NCVD-1928/2012	National Centre of Veterinary Diagnostics	Centers for Disease Control and Prevention
EPI425636	PA	Vietnam	2012-Aug-19	EPI_ISL_136251	A/duck/Vietnam/NCVD-1931/2012	National Centre of Veterinary Diagnostics	Centers for Disease Control and Prevention
EPI425644	PA	Vietnam	2012-Aug-24	EPI_ISL_136252	A/duck/Vietnam/NCVD-1936/2012	National Centre of Veterinary Diagnostics	Centers for Disease Control and Prevention
EPI425652	PA	Vietnam	2012-Sep-21	EPI_ISL_136253	A/duck/Vietnam/NCVD-1968/2012	National Centre of Veterinary Diagnostics	Centers for Disease Control and Prevention
EPI425660	PA	Vietnam	2012-Feb-04	EPI_ISL_136254	A/chicken/Vietnam/NCVD-1188/2012	National Centre of Veterinary Diagnostics	Centers for Disease Control and Prevention
EPI425668	PA	Vietnam	2012-Aug-30	EPI_ISL_136255	A/duck/Vietnam/NCVD-1905/2012	National Centre of Veterinary Diagnostics	Centers for Disease Control and Prevention
EPI425676	PA	Vietnam	2012-Jul-15	EPI_ISL_136256	A/duck/Vietnam/NCVD-1593/2012	National Centre of Veterinary Diagnostics	Centers for Disease Control and Prevention
EPI425684	PA	Vietnam	2012-Jul-31	EPI_ISL_136257	A/duck/Vietnam/NCVD-1602/2012	National Centre of Veterinary Diagnostics	Centers for Disease Control and Prevention
EPI425767	PA	Vietnam	2011-Jan-01	EPI_ISL_136297	A/duck/Vietnam/NCVD-671/2011	National Centre of Veterinary Diagnostics	Centers for Disease Control and Prevention
EPI425775	PA	Vietnam	2011-Sep-07	EPI_ISL_136298	A/chicken/Vietnam/NCVD-1034/2011	National Centre of Veterinary Diagnostics	Centers for Disease Control and Prevention
EPI425783	PA	Vietnam	2011-Sep-07	EPI_ISL_136299	A/chicken/Vietnam/NCVD-1040/2011	National Centre of Veterinary Diagnostics	Centers for Disease Control and Prevention
EPI425791	PA	Vietnam	2011-Sep-07	EPI_ISL_136300	A/duck/Vietnam/NCVD-1042/2011	National Centre of Veterinary Diagnostics	Centers for Disease Control and Prevention
EPI425799	PA	Vietnam	2011-Sep-07	EPI_ISL_136301	A/duck/Vietnam/NCVD-1044/2011	National Centre of Veterinary Diagnostics	Centers for Disease Control and Prevention
EPI425807	PA	Vietnam	2011-Sep-07	EPI_ISL_136302	A/duck/Vietnam/NCVD-1048/2011	National Centre of Veterinary Diagnostics	Centers for Disease Control and Prevention
EPI425815	PA	Vietnam	2011-Sep-08	EPI_ISL_136303	A/muscovy duck/Vietnam/NCVD-1049/2011	National Centre of Veterinary Diagnostics	Centers for Disease Control and Prevention
EPI425823	PA	Vietnam	2011-Sep-08	EPI_ISL_136304	A/chicken/Vietnam/NCVD-1059/2011	National Centre of Veterinary Diagnostics	Centers for Disease Control and Prevention
EPI425831	PA	Vietnam	2011-Oct-31	EPI_ISL_136305	A/chicken/Vietnam/NCVD-1148/2011	National Centre of Veterinary Diagnostics	Centers for Disease Control and Prevention
EPI425839	PA	Vietnam	2011-Nov-26	EPI_ISL_136306	A/duck/Vietnam/NCVD3-8/2011	National Centre of Veterinary Diagnostics	Centers for Disease Control and Prevention
EPI425847	PA	Vietnam	2011-Nov-26	EPI_ISL_136307	A/duck/Vietnam/NCVD3-31/2011	National Centre of Veterinary Diagnostics	Centers for Disease Control and Prevention
EPI425855	PA	Vietnam	2011-Dec-30	EPI_ISL_136308	A/duck/Vietnam/NCVD-1161/2011	National Centre of Veterinary Diagnostics	Centers for Disease Control and Prevention
EPI425863	PA	Vietnam	2011-Dec-30	EPI_ISL_136309	A/duck/Vietnam/NCVD-1162/2011	National Centre of Veterinary Diagnostics	Centers for Disease Control and Prevention
EPI425871	PA	Vietnam	2012-Jan-01	EPI_ISL_136310	A/duck/Vietnam/NCVD-1163/2011	National Centre of Veterinary Diagnostics	Centers for Disease Control and Prevention
EPI425879	PA	Vietnam	2012-Feb-01	EPI_ISL_136311	A/duck/Vietnam/NCVD-1182/2012	National Centre of Veterinary Diagnostics	Centers for Disease Control and Prevention
EPI425887	PA	Vietnam	2012-Feb-08	EPI_ISL_136312	A/duck/Vietnam/NCVD-1212/2012	National Centre of Veterinary Diagnostics	Centers for Disease Control and Prevention
EPI425895	PA	Vietnam	2012-Feb-16	EPI_ISL_136313	A/duck/Vietnam/NCVD-1251/2011	National Centre of Veterinary Diagnostics	Centers for Disease Control and Prevention
EPI425903	PA	Vietnam	2012-Feb-17	EPI_ISL_136314	A/chicken/Vietnam/NCVD-1254/2011	National Centre of Veterinary Diagnostics	Centers for Disease Control and Prevention
EPI425911	PA	Vietnam	2012-Feb-24	EPI_ISL_136315	A/duck/Vietnam/NCVD-1304/2012	National Centre of Veterinary Diagnostics	Centers for Disease Control and Prevention
EPI425919	PA	Vietnam	2012-Jul-16	EPI_ISL_136316	A/duck/Vietnam/NCVD-1547/2012	National Centre of Veterinary Diagnostics	Centers for Disease Control and Prevention
EPI425927	PA	Vietnam	2012-Jul-12	EPI_ISL_136317	A/duck/Vietnam/NCVD-1544/2012	National Centre of Veterinary Diagnostics	Centers for Disease Control and Prevention
EPI425935	PA	Vietnam	2012-Aug-22	EPI_ISL_136318	A/duck/Vietnam/NCVD-1875/2012	National Centre of Veterinary Diagnostics	Centers for Disease Control and Prevention
EPI425943	PA	Vietnam	2011-Feb-28	EPI_ISL_136319	A/chicken/Vietnam/NCVD-715/2011	National Centre of Veterinary Diagnostics	Centers for Disease Control and Prevention
EPI425951	PA	Vietnam	2011-Sep-07	EPI_ISL_136320	A/chicken/Vietnam/NCVD-1038/2011	National Centre of Veterinary Diagnostics	Centers for Disease Control and Prevention
EPI432699	PA	Vietnam	2012-Jan-01	EPI_ISL_137466	A/muscovy duck/Vietnam/LBM258/2012			Hashimoto,Y.; Nagai,Y.; Soda,K.; Hotta,K.; Ito,T.
EPI1847699	PA	Netherlands	2021-Jan-09	EPI_ISL_1048240	A/common buzzard/Netherlands/21021396-002/2021	Wageningen Bioveterinary Research	Wageningen Bioveterinary Research	Beerens, Nancy; Harders, Frank; Pritz-Verschuren, Sylvia; Roose, Marit; Germeraad, Evelien; Engelsma, Marc; Bossers, Alex; Heutink, Rene
EPI1847707	PA	Netherlands	2021-Jan-14	EPI_ISL_1048241	A/barnacle goose/Netherlands/21021591-001/2021	Wageningen Bioveterinary Research	Wageningen Bioveterinary Research	Beerens, Nancy; Harders, Frank; Pritz-Verschuren, Sylvia; Roose, Marit; Germeraad, Evelien; Engelsma, Marc; Bossers, Alex; Heutink, Rene
EPI1848930	PA	United Kingdom	2021-Feb-10	EPI_ISL_1123361	A/pheasant/Scotland/000348/2021	Animal and Plant Health Agency (APHA)	Animal and Plant Health Agency (APHA)
EPI1849446	PA	Netherlands	2020-Nov-09	EPI_ISL_1139101	A/swan/Netherlands/20017605-002/2020	Wageningen Bioveterinary Research	Wageningen Bioveterinary Research	Beerens, Nancy; Harders, Frank; Pritz-Verschuren, Sylvia; Roose, Marit; Germeraad, Evelien; Engelsma, Marc; Bossers, Alex; Heutink, Rene
EPI1849454	PA	Netherlands	2020-Nov-10	EPI_ISL_1139102	A/swan/Netherlands/20017772-002/2020	Wageningen Bioveterinary Research	Wageningen Bioveterinary Research	Beerens, Nancy; Harders, Frank; Pritz-Verschuren, Sylvia; Roose, Marit; Germeraad, Evelien; Engelsma, Marc; Bossers, Alex; Heutink, Rene
EPI1850252	PA	Netherlands	2021-Jan-31	EPI_ISL_1224946	A/barnacle goose/Netherlands/21022611-001/2021	Wageningen Bioveterinary Research	Wageningen Bioveterinary Research	Beerens, Nancy; Harders, Frank; Pritz-Verschuren, Sylvia; Roose, Marit; Germeraad, Evelien; Engelsma, Marc; Bossers, Alex; Heutink, Rene
EPI1850268	PA	Netherlands	2021-Feb-01	EPI_ISL_1224989	A/common buzzard/Netherlands/21022834-002/2021	Wageningen Bioveterinary Research	Wageningen Bioveterinary Research	Beerens, Nancy; Harders, Frank; Pritz-Verschuren, Sylvia; Roose, Marit; Germeraad, Evelien; Engelsma, Marc; Bossers, Alex; Heutink, Rene
EPI1851009	PA	Lao, People's Democratic Republic	2019-Feb-22	EPI_ISL_1290865	A/duck/Laos/Xiengkhouang01/2019	NAHC	Centers for Disease Control and Prevention	Phommachanh, P.;Theppangna, W.;Khanthamaly, V
EPI1851017	PA	Lao, People's Democratic Republic	2019-Feb-22	EPI_ISL_1290866	A/duck/Laos/Xiengkhouang02/2019	NAHC	Centers for Disease Control and Prevention	Phommachanh, P.;Theppangna, W.;Khanthamaly, V
EPI1851025	PA	Lao, People's Democratic Republic	2019-Feb-22	EPI_ISL_1290867	A/duck/Laos/Xiengkhouang03/2019	NAHC	Centers for Disease Control and Prevention	Phommachanh, P.;Theppangna, W.;Khanthamaly, V
EPI1851033	PA	Lao, People's Democratic Republic	2019-Feb-22	EPI_ISL_1290868	A/duck/Laos/Xiengkhouang04/2019	NAHC	Centers for Disease Control and Prevention	Phommachanh, P.;Theppangna, W.;Khanthamaly, V
EPI1851648	PA	Lao, People's Democratic Republic	2020-Oct-16	EPI_ISL_1290965	A/duck/Laos/NL-2072061/2020	NAHC	Centers for Disease Control and Prevention	Phommachanh, P.;Theppangna, W.;Khanthamaly, V
EPI1851657	PA	Lao, People's Democratic Republic	2020-Oct-16	EPI_ISL_1290966	A/duck/Laos/NL-2072062/2020	NAHC	Centers for Disease Control and Prevention	Phommachanh, P.;Theppangna, W.;Khanthamaly, V
EPI1851665	PA	Lao, People's Democratic Republic	2020-Oct-16	EPI_ISL_1290967	A/duck/Laos/NL-2072064/2020	NAHC	Centers for Disease Control and Prevention	Phommachanh, P.;Theppangna, W.;Khanthamaly, V
EPI1851673	PA	Lao, People's Democratic Republic	2020-Oct-16	EPI_ISL_1290968	A/duck/Laos/NL-2072065/2020	NAHC	Centers for Disease Control and Prevention	Phommachanh, P.;Theppangna, W.;Khanthamaly, V
EPI1851681	PA	Lao, People's Democratic Republic	2020-Oct-16	EPI_ISL_1290969	A/duck/Laos/NL-2072067/2020	NAHC	Centers for Disease Control and Prevention	Phommachanh, P.;Theppangna, W.;Khanthamaly, V
EPI1851706	PA	Lao, People's Democratic Republic	2020-Oct-16	EPI_ISL_1290972	A/duck/Laos/NL-2072070/2020	NAHC	Centers for Disease Control and Prevention	Phommachanh, P.;Theppangna, W.;Khanthamaly, V
EPI1851714	PA	Lao, People's Democratic Republic	2020-Oct-16	EPI_ISL_1290973	A/duck/Laos/NL-2072071/2020	NAHC	Centers for Disease Control and Prevention	Phommachanh, P.;Theppangna, W.;Khanthamaly, V
EPI1851731	PA	Lao, People's Democratic Republic	2020-Oct-16	EPI_ISL_1290975	A/duck/Laos/NL-2072073/2020	NAHC	Centers for Disease Control and Prevention	Phommachanh, P.;Theppangna, W.;Khanthamaly, V
EPI1851771	PA	Lao, People's Democratic Republic	2020-Oct-16	EPI_ISL_1291196	A/duck/Laos/NL-2072063/2020	NAHC	Centers for Disease Control and Prevention	Phommachanh, P.;Theppangna, W.;Khanthamaly, V
EPI1851779	PA	Lao, People's Democratic Republic	2020-Oct-16	EPI_ISL_1291197	A/duck/Laos/NL-2072066/2020	NAHC	Centers for Disease Control and Prevention	Phommachanh, P.;Theppangna, W.;Khanthamaly, V
EPI1987378	PA	Germany	2022-Jan-24	EPI_ISL_10261376	A/pigeon/Germany-NW/AI00951/2022	Chemisches- und Veterinäruntersuchungsamt Westfalen	Friedrich-Loeffler-Institut
EPI1987662	PA	Netherlands	2021-Dec-29	EPI_ISL_10347218	A/Barnacle Goose/Netherlands/6/2021	Erasmus Medical Center	Erasmus Medical Center
EPI1987670	PA	Netherlands	2022-Jan-28	EPI_ISL_10347219	A/Barnacle Goose/Netherlands/8/2022	Erasmus Medical Center	Erasmus Medical Center
EPI1987678	PA	Netherlands	2021-Dec-29	EPI_ISL_10347220	A/Barnacle Goose/Netherlands/7/2021	Erasmus Medical Center	Erasmus Medical Center
EPI1987727	PA	Germany	2021-Dec-28	EPI_ISL_10347326	A/long-eared owl/Germany-NI/AI09037/2021	Lebensmittel- und Veterinärinstitut Oldenburg - Standort Veterinärinstitut	Friedrich-Loeffler-Institut
EPI1988858	PA	Germany	2022-Jan-25	EPI_ISL_10497305	A/red knot/Germany-SH/AI01010/2022	Landeslabor Schleswig-Holstein	Friedrich-Loeffler-Institut
EPI1988866	PA	Germany	2022-Feb-11	EPI_ISL_10497306	A/buzzard/Germany-BB/AI01212/2022	Landeslabor Berlin-Brandenburg	Friedrich-Loeffler-Institut
EPI1988976	PA	Belgium	2022-Jan-23	EPI_ISL_10576444	A/Anser_anser/Belgium/1809_0002/2022	Sciensano - Animal Infectious Diseases	Sciensano, Department of Animal Infectious Diseases	Van Borm, Steven; Roupie, Virginie; Lambrecht, Benedicte; Mathijs, Elisabeth; Steensels, Mieke
EPI1990444	PA	Netherlands	2022-Feb-01	EPI_ISL_10724259	A/seagull/Netherlands/22002274-002/2022	Wageningen Bioveterinary Research	Wageningen Bioveterinary Research	Beerens, Nancy; Harders, Frank; Pritz-Verschuren, Sylvia; Roose, Marit; Venema, Sandra; Germeraad, Evelien; Engelsma, Marc; Heutink, Rene
EPI1994993	PA	Netherlands	2022-Feb-14	EPI_ISL_10993074	A/Mallard/Netherlands/2/2022	Erasmus Medical Center	Erasmus Medical Center
EPI1995001	PA	Netherlands	2021-Nov-29	EPI_ISL_10993075	A/Mallard/Netherlands/4/2021	Erasmus Medical Center	Erasmus Medical Center
EPI1995009	PA	Netherlands	2021-Nov-29	EPI_ISL_10993076	A/Mallard/Netherlands/5/2021	Erasmus Medical Center	Erasmus Medical Center
EPI1995017	PA	Netherlands	2021-Nov-29	EPI_ISL_10993105	A/Mallard/Netherlands/6/2021	Erasmus Medical Center	Erasmus Medical Center
EPI1995025	PA	Netherlands	2021-Nov-29	EPI_ISL_10993134	A/Mallard/Netherlands/7/2021	Erasmus Medical Center	Erasmus Medical Center
EPI1995033	PA	Netherlands	2021-Nov-29	EPI_ISL_10993166	A/Mallard/Netherlands/8/2021	Erasmus Medical Center	Erasmus Medical Center
EPI1995056	PA	Moldova, Republic of	2022-Jan-03	EPI_ISL_11007527	A/laying_hen/Moldova/68-1_22VIR638-1/2022	Republican Center of Veterinary Diagnostics	Istituto Zooprofilattico Sperimentale delle Venezie	Arseniev, S.; Groza, O.; Barbierato, G.; Zecchin, B.; Fusaro, A.; Schivo, A.; Salviato, A.; Palumbo, E.; Giussani, E.; Monne, I.; Terregino, C.
EPI1995064	PA	Slovenia	2021-Dec-26	EPI_ISL_11007528	A/rooster/Slovenia/2039_22VIR777-1/2021	University of Ljubljana	Istituto Zooprofilattico Sperimentale delle Venezie	Slavec, B.; Ra?nik, J.; Krape?, U.; ?labravec, Z.; A?ko, J.; Cociancich, V.; Paller, T.; Vidrih, ?.; Rojs, O.Z.; Arseniev, S.; Groza, O.; Barbierato, G.; Zecchin, B.; Fusaro, A.; Schivo, A.; Salviato, A.; Palumbo, E.; Giussani, E.; Monne, I.; Terregino, C.
EPI1995072	PA	Slovenia	2021-Dec-26	EPI_ISL_11007529	A/swan/Slovenia/2041_22VIR777-2/2021	University of Ljubljana	Istituto Zooprofilattico Sperimentale delle Venezie	Slavec, B.; Ra?nik, J.; Krape?, U.; ?labravec, Z.; A?ko, J.; Cociancich, V.; Paller, T.; Vidrih, ?.; Rojs, O.Z.; Arseniev, S.; Groza, O.; Barbierato, G.; Zecchin, B.; Fusaro, A.; Schivo, A.; Salviato, A.; Palumbo, E.; Giussani, E.; Monne, I.; Terregino, C.
EPI1995088	PA	Slovenia	2021-Dec-29	EPI_ISL_11007531	A/swan/Slovenia/2060_22VIR777-4/2021	University of Ljubljana	Istituto Zooprofilattico Sperimentale delle Venezie	Slavec, B.; Ra?nik, J.; Krape?, U.; ?labravec, Z.; A?ko, J.; Cociancich, V.; Paller, T.; Vidrih, ?.; Rojs, O.Z.; Arseniev, S.; Groza, O.; Barbierato, G.; Zecchin, B.; Fusaro, A.; Schivo, A.; Salviato, A.; Palumbo, E.; Giussani, E.; Monne, I.; Terregino, C.
EPI1995096	PA	Slovenia	2021-Dec-30	EPI_ISL_11007532	A/swan/Slovenia/2072_22VIR777-5/2021	University of Ljubljana	Istituto Zooprofilattico Sperimentale delle Venezie	Slavec, B.; Ra?nik, J.; Krape?, U.; ?labravec, Z.; A?ko, J.; Cociancich, V.; Paller, T.; Vidrih, ?.; Rojs, O.Z.; Arseniev, S.; Groza, O.; Barbierato, G.; Zecchin, B.; Fusaro, A.; Schivo, A.; Salviato, A.; Palumbo, E.; Giussani, E.; Monne, I.; Terregino, C.
EPI1995104	PA	Slovenia	2021-Dec-30	EPI_ISL_11007533	A/swan/Slovenia/2073_22VIR777-6/2021	University of Ljubljana	Istituto Zooprofilattico Sperimentale delle Venezie	Slavec, B.; Ra?nik, J.; Krape?, U.; ?labravec, Z.; A?ko, J.; Cociancich, V.; Paller, T.; Vidrih, ?.; Rojs, O.Z.; Arseniev, S.; Groza, O.; Barbierato, G.; Zecchin, B.; Fusaro, A.; Schivo, A.; Salviato, A.; Palumbo, E.; Giussani, E.; Monne, I.; Terregino, C.
EPI1995112	PA	Slovenia	2021-Dec-30	EPI_ISL_11007534	A/seagull/Slovenia/2075_22VIR777-7/2021	University of Ljubljana	Istituto Zooprofilattico Sperimentale delle Venezie	Slavec, B.; Ra?nik, J.; Krape?, U.; ?labravec, Z.; A?ko, J.; Cociancich, V.; Paller, T.; Vidrih, ?.; Rojs, O.Z.; Arseniev, S.; Groza, O.; Barbierato, G.; Zecchin, B.; Fusaro, A.; Schivo, A.; Salviato, A.; Palumbo, E.; Giussani, E.; Monne, I.; Terregino, C.
EPI1995120	PA	Slovenia	2022-Jan-03	EPI_ISL_11007535	A/swan/Slovenia/13_22VIR777-8/2022	University of Ljubljana	Istituto Zooprofilattico Sperimentale delle Venezie	Slavec, B.; Ra?nik, J.; Krape?, U.; ?labravec, Z.; A?ko, J.; Cociancich, V.; Paller, T.; Vidrih, ?.; Rojs, O.Z.; Arseniev, S.; Groza, O.; Barbierato, G.; Zecchin, B.; Fusaro, A.; Schivo, A.; Salviato, A.; Palumbo, E.; Giussani, E.; Monne, I.; Terregino, C.
EPI1995136	PA	Bulgaria	2021-Dec-29	EPI_ISL_11007537	A/hen/Bulgaria/854-1_22VIR778-10/2021	NDRVMI (National Diagnostic and Research Veterinary Medical Institute)	Istituto Zooprofilattico Sperimentale delle Venezie	Goujgoulova, G.; Slavcheva, I.; Oreshkova, L.; Barbierato, G.; Zecchin, B.; Fusaro, A.; Schivo, A.; Salviato, A.; Palumbo, E.; Giussani, E.; Monne, I.; Terregino, C.
EPI1995144	PA	Bulgaria	2021-Nov-15	EPI_ISL_11007538	A/hen/Bulgaria/722-1_22VIR778-1/2021	NDRVMI (National Diagnostic and Research Veterinary Medical Institute)	Istituto Zooprofilattico Sperimentale delle Venezie	Goujgoulova, G.; Slavcheva, I.; Oreshkova, L.; Barbierato, G.; Zecchin, B.; Fusaro, A.; Schivo, A.; Salviato, A.; Palumbo, E.; Giussani, E.; Monne, I.; Terregino, C.
EPI1995152	PA	Bulgaria	2021-Nov-30	EPI_ISL_11007539	A/turkey/Bulgaria/755-1_22VIR778-4/2021	NDRVMI (National Diagnostic and Research Veterinary Medical Institute)	Istituto Zooprofilattico Sperimentale delle Venezie	Goujgoulova, G.; Slavcheva, I.; Oreshkova, L.; Barbierato, G.; Zecchin, B.; Fusaro, A.; Schivo, A.; Salviato, A.; Palumbo, E.; Giussani, E.; Monne, I.; Terregino, C.
EPI1995160	PA	Bulgaria	2021-Dec-01	EPI_ISL_11007540	A/duck/Bulgaria/756-4_22VIR778-6/2021	NDRVMI (National Diagnostic and Research Veterinary Medical Institute)	Istituto Zooprofilattico Sperimentale delle Venezie	Goujgoulova, G.; Slavcheva, I.; Oreshkova, L.; Barbierato, G.; Zecchin, B.; Fusaro, A.; Schivo, A.; Salviato, A.; Palumbo, E.; Giussani, E.; Monne, I.; Terregino, C.
EPI1995168	PA	Bulgaria	2021-Dec-02	EPI_ISL_11007541	A/hen/Bulgaria/757-6_22VIR778-7/2021	NDRVMI (National Diagnostic and Research Veterinary Medical Institute)	Istituto Zooprofilattico Sperimentale delle Venezie	Goujgoulova, G.; Slavcheva, I.; Oreshkova, L.; Barbierato, G.; Zecchin, B.; Fusaro, A.; Schivo, A.; Salviato, A.; Palumbo, E.; Giussani, E.; Monne, I.; Terregino, C.
EPI1995176	PA	Niger	2022-Jan-01	EPI_ISL_11007542	A/chicken/Niger/22VIR1409-13/2022	Laboratoire Central de l’Elevage (LABOCEL)	Istituto Zooprofilattico Sperimentale delle Venezie	Souley, M.M.; Yaou, B.; Amadou, H.; Haido, A.M.; Issiako, A.; Alassane, A.; Barbierato, G.; Zecchin, B.; Fusaro, A.; Schivo, A.; Salviato, A.; Palumbo, E.; Giussani, E.; Monne, I.; Terregino, C.
EPI1995184	PA	Niger	2022-Jan-01	EPI_ISL_11007543	A/chicken/Niger/22VIR1409-23/2022	Laboratoire Central de l’Elevage (LABOCEL)	Istituto Zooprofilattico Sperimentale delle Venezie	Souley, M.M.; Yaou, B.; Amadou, H.; Haido, A.M.; Issiako, A.; Alassane, A.; Barbierato, G.; Zecchin, B.; Fusaro, A.; Schivo, A.; Salviato, A.; Palumbo, E.; Giussani, E.; Monne, I.; Terregino, C.
EPI1995192	PA	Niger	2022-Jan-01	EPI_ISL_11007544	A/quail/Niger/22VIR1409-28/2022	Laboratoire Central de l’Elevage (LABOCEL)	Istituto Zooprofilattico Sperimentale delle Venezie	Souley, M.M.; Yaou, B.; Amadou, H.; Haido, A.M.; Issiako, A.; Alassane, A.; Barbierato, G.; Zecchin, B.; Fusaro, A.; Schivo, A.; Salviato, A.; Palumbo, E.; Giussani, E.; Monne, I.; Terregino, C.
EPI1995200	PA	Niger	2022-Jan-01	EPI_ISL_11007545	A/quail/Niger/22VIR1409-30/2022	Laboratoire Central de l’Elevage (LABOCEL)	Istituto Zooprofilattico Sperimentale delle Venezie	Souley, M.M.; Yaou, B.; Amadou, H.; Haido, A.M.; Issiako, A.; Alassane, A.; Barbierato, G.; Zecchin, B.; Fusaro, A.; Schivo, A.; Salviato, A.; Palumbo, E.; Giussani, E.; Monne, I.; Terregino, C.
EPI1995208	PA	Niger	2022-Jan-01	EPI_ISL_11007546	A/chicken/Niger/22VIR1409-5/2022	Laboratoire Central de l’Elevage (LABOCEL)	Istituto Zooprofilattico Sperimentale delle Venezie	Souley, M.M.; Yaou, B.; Amadou, H.; Haido, A.M.; Issiako, A.; Alassane, A.; Barbierato, G.; Zecchin, B.; Fusaro, A.; Schivo, A.; Salviato, A.; Palumbo, E.; Giussani, E.; Monne, I.; Terregino, C.
EPI1995216	PA	Niger	2022-Jan-01	EPI_ISL_11007547	A/chicken/Niger/22VIR1409-9/2022	Laboratoire Central de l’Elevage (LABOCEL)	Istituto Zooprofilattico Sperimentale delle Venezie	Souley, M.M.; Yaou, B.; Amadou, H.; Haido, A.M.; Issiako, A.; Alassane, A.; Barbierato, G.; Zecchin, B.; Fusaro, A.; Schivo, A.; Salviato, A.; Palumbo, E.; Giussani, E.; Monne, I.; Terregino, C.
EPI1995224	PA	Italy	2021-Nov-14	EPI_ISL_11007548	A/turkey/Italy/21VIR9520/2021	Istituto Zooprofilattico Sperimentale delle Venezie, EU/OIE/Reference Laboratory and FAO Reference Centre for AI and ND	Istituto Zooprofilattico Sperimentale delle Venezie	Barbierato, G.; Zecchin, B.; Fusaro, A.; Schivo, A.; Salviato, A.; Palumbo, E.; Giussani, E.; Monne, I.; Terregino, C.
EPI1995232	PA	Moldova, Republic of	2022-Jan-03	EPI_ISL_11007721	A/laying_hen/Moldova/68-2_22VIR638-2/2022	Republican Center of Veterinary Diagnostics	Istituto Zooprofilattico Sperimentale delle Venezie	Arseniev, S.; Groza, O.; Barbierato, G.; Zecchin, B.; Fusaro, A.; Schivo, A.; Salviato, A.; Palumbo, E.; Giussani, E.; Monne, I.; Terregino, C.
EPI1995240	PA	Bulgaria	2021-Nov-23	EPI_ISL_11007722	A/partridge/Bulgaria/745_22VIR778-3/2021	NDRVMI (National Diagnostic and Research Veterinary Medical Institute)	Istituto Zooprofilattico Sperimentale delle Venezie	Goujgoulova, G.; Slavcheva, I.; Oreshkova, L.; Barbierato, G.; Zecchin, B.; Fusaro, A.; Schivo, A.; Salviato, A.; Palumbo, E.; Giussani, E.; Monne, I.; Terregino, C.
EPI1995653	PA	Netherlands	2022-Feb-07	EPI_ISL_11112352	A/Barnacle Goose/Netherlands/9/2022	Erasmus Medical Center	Erasmus Medical Center
EPI1995669	PA	Netherlands	2022-Feb-01	EPI_ISL_11112354	A/Common Gull/Netherlands/1/2022	Erasmus Medical Center	Erasmus Medical Center
EPI1995685	PA	Netherlands	2022-Feb-09	EPI_ISL_11112356	A/Eurasian Curlew/Netherlands/1/2022	Erasmus Medical Center	Erasmus Medical Center
EPI1995701	PA	Netherlands	2022-Feb-26	EPI_ISL_11112358	A/European Herring Gull/Netherlands/2/2022	Erasmus Medical Center	Erasmus Medical Center
EPI1995717	PA	Netherlands	2022-Feb-23	EPI_ISL_11112360	A/Great black-backed Gull/Netherlands/2/2022	Erasmus Medical Center	Erasmus Medical Center
EPI1995843	PA	Netherlands	2022-Feb-23	EPI_ISL_11112484	A/Caspian Gull/Netherlands/2/2022	Erasmus Medical Center	Erasmus Medical Center
EPI1997141	PA	Bangladesh	2021-Dec-10	EPI_ISL_11207833	A/duck/Bangladesh/18D1795/2021	International Centre for Diarrhoeal Disease Research (ICDDR,B)	International Centre for Diarrhoeal Disease Research (ICDDR,B)	Hossain, M.E.; Miah, M.; Alam, S.; Hasan, R.; Davis, C.T.; Mott, A.J.; Davis, W.; Chowdhury, S.; Rahman, M.Z
EPI1997149	PA	Bangladesh	2022-Jan-30	EPI_ISL_11207834	A/duck/Bangladesh/17D1821/2022	International Centre for Diarrhoeal Disease Research (ICDDR,B)	International Centre for Diarrhoeal Disease Research (ICDDR,B)	Hossain, M.E.; Miah, M.; Alam, S.; Hasan, R.; Davis, C.T.; Mott, A.J.; Davis, W.; Chowdhury, S.; Rahman, M.Z
EPI1997261	PA	Bangladesh	2021-Dec-22	EPI_ISL_11211731	A/duck/Bangladesh/19D1818/2021	International Centre for Diarrhoeal Disease Research (ICDDR,B)	International Centre for Diarrhoeal Disease Research (ICDDR,B)	Hossain, M.E.; Miah, M.; Alam, S.; Hasan, R.; Davis, C.T.; Mott, A.J.; Davis, W.; Chowdhury, S.; Rahman, M.Z
EPI1997957	PA	Ireland	2021-Nov-17	EPI_ISL_11259261	A/herring_gull/Ireland/033533_22VIR1325-10/2021	Central Veterinary Research Laboratory	Istituto Zooprofilattico Sperimentale delle Venezie	Byrne, C.; Garcia, K.; Cuartero, L.G.; Barbierato, G.; Zecchin, B.; Fusaro, A.; Schivo, A.; Salviato, A.; Palumbo, E.; Giussani, E.; Monne, I.; Terregino, C.
EPI1997965	PA	Ireland	2021-Dec-08	EPI_ISL_11259262	A/crow/Ireland/035624_22VIR1325-11/2021	Central Veterinary Research Laboratory	Istituto Zooprofilattico Sperimentale delle Venezie	Byrne, C.; Garcia, K.; Cuartero, L.G.; Barbierato, G.; Zecchin, B.; Fusaro, A.; Schivo, A.; Salviato, A.; Palumbo, E.; Giussani, E.; Monne, I.; Terregino, C.
EPI1997973	PA	Ireland	2022-Jan-07	EPI_ISL_11259263	A/buzzard/Ireland/000656_22VIR1325-12/2022	Central Veterinary Research Laboratory	Istituto Zooprofilattico Sperimentale delle Venezie	Byrne, C.; Garcia, K.; Cuartero, L.G.; Barbierato, G.; Zecchin, B.; Fusaro, A.; Schivo, A.; Salviato, A.; Palumbo, E.; Giussani, E.; Monne, I.; Terregino, C.
EPI1997981	PA	Ireland	2021-Nov-15	EPI_ISL_11259264	A/mute_swan/Ireland/033169_22VIR1325-14/2021	Central Veterinary Research Laboratory	Istituto Zooprofilattico Sperimentale delle Venezie	Byrne, C.; Garcia, K.; Cuartero, L.G.; Barbierato, G.; Zecchin, B.; Fusaro, A.; Schivo, A.; Salviato, A.; Palumbo, E.; Giussani, E.; Monne, I.; Terregino, C.
EPI1997989	PA	Ireland	2022-Jan-05	EPI_ISL_11259265	A/peregrine_falcon/Ireland/000191_22VIR1325-15/2022	Central Veterinary Research Laboratory	Istituto Zooprofilattico Sperimentale delle Venezie	Byrne, C.; Garcia, K.; Cuartero, L.G.; Barbierato, G.; Zecchin, B.; Fusaro, A.; Schivo, A.; Salviato, A.; Palumbo, E.; Giussani, E.; Monne, I.; Terregino, C.
EPI1997997	PA	Ireland	2021-Nov-19	EPI_ISL_11259266	A/mute_swan/Ireland/033945_22VIR1325-16/2021	Central Veterinary Research Laboratory	Istituto Zooprofilattico Sperimentale delle Venezie	Byrne, C.; Garcia, K.; Cuartero, L.G.; Barbierato, G.; Zecchin, B.; Fusaro, A.; Schivo, A.; Salviato, A.; Palumbo, E.; Giussani, E.; Monne, I.; Terregino, C.
EPI1998005	PA	Ireland	2021-Dec-06	EPI_ISL_11259267	A/turkey/Ireland/035425_22VIR1325-17/2021	Central Veterinary Research Laboratory	Istituto Zooprofilattico Sperimentale delle Venezie	Byrne, C.; Garcia, K.; Cuartero, L.G.; Barbierato, G.; Zecchin, B.; Fusaro, A.; Schivo, A.; Salviato, A.; Palumbo, E.; Giussani, E.; Monne, I.; Terregino, C.
EPI1998021	PA	Ireland	2021-Nov-19	EPI_ISL_11259269	A/turkey/Ireland/033674_22VIR1325-19/2021	Central Veterinary Research Laboratory	Istituto Zooprofilattico Sperimentale delle Venezie	Byrne, C.; Garcia, K.; Cuartero, L.G.; Barbierato, G.; Zecchin, B.; Fusaro, A.; Schivo, A.; Salviato, A.; Palumbo, E.; Giussani, E.; Monne, I.; Terregino, C.
EPI1998029	PA	Ireland	2021-Nov-08	EPI_ISL_11259270	A/mute_swan/Ireland/032363_22VIR1325-1/2021	Central Veterinary Research Laboratory	Istituto Zooprofilattico Sperimentale delle Venezie	Byrne, C.; Garcia, K.; Cuartero, L.G.; Barbierato, G.; Zecchin, B.; Fusaro, A.; Schivo, A.; Salviato, A.; Palumbo, E.; Giussani, E.; Monne, I.; Terregino, C.
EPI1998038	PA	Ireland	2021-Nov-22	EPI_ISL_11259271	A/broiler/Ireland/033734_22VIR1325-20/2021	Central Veterinary Research Laboratory	Istituto Zooprofilattico Sperimentale delle Venezie	Byrne, C.; Garcia, K.; Cuartero, L.G.; Barbierato, G.; Zecchin, B.; Fusaro, A.; Schivo, A.; Salviato, A.; Palumbo, E.; Giussani, E.; Monne, I.; Terregino, C.
EPI1998046	PA	Ireland	2021-Nov-29	EPI_ISL_11259272	A/layer/Ireland/034424_22VIR1325-21/2021	Central Veterinary Research Laboratory	Istituto Zooprofilattico Sperimentale delle Venezie	Byrne, C.; Garcia, K.; Cuartero, L.G.; Barbierato, G.; Zecchin, B.; Fusaro, A.; Schivo, A.; Salviato, A.; Palumbo, E.; Giussani, E.; Monne, I.; Terregino, C.
EPI1998054	PA	Ireland	2021-Dec-11	EPI_ISL_11259273	A/duck/Ireland/036105_22VIR1325-22/2021	Central Veterinary Research Laboratory	Istituto Zooprofilattico Sperimentale delle Venezie	Byrne, C.; Garcia, K.; Cuartero, L.G.; Barbierato, G.; Zecchin, B.; Fusaro, A.; Schivo, A.; Salviato, A.; Palumbo, E.; Giussani, E.; Monne, I.; Terregino, C.
EPI1998062	PA	Ireland	2021-Nov-03	EPI_ISL_11259274	A/white-tailed_eagle/Ireland/032034_22VIR1325-23/2021	Central Veterinary Research Laboratory	Istituto Zooprofilattico Sperimentale delle Venezie	Byrne, C.; Garcia, K.; Cuartero, L.G.; Barbierato, G.; Zecchin, B.; Fusaro, A.; Schivo, A.; Salviato, A.; Palumbo, E.; Giussani, E.; Monne, I.; Terregino, C.
EPI1998070	PA	Ireland	2021-Nov-09	EPI_ISL_11259275	A/whooper_swan/Ireland/032444_22VIR1325-2/2021	Central Veterinary Research Laboratory	Istituto Zooprofilattico Sperimentale delle Venezie	Byrne, C.; Garcia, K.; Cuartero, L.G.; Barbierato, G.; Zecchin, B.; Fusaro, A.; Schivo, A.; Salviato, A.; Palumbo, E.; Giussani, E.; Monne, I.; Terregino, C.
EPI1998078	PA	Ireland	2021-Nov-10	EPI_ISL_11259276	A/peregrine_falcon/Ireland/032476_22VIR1325-3/2021	Central Veterinary Research Laboratory	Istituto Zooprofilattico Sperimentale delle Venezie	Byrne, C.; Garcia, K.; Cuartero, L.G.; Barbierato, G.; Zecchin, B.; Fusaro, A.; Schivo, A.; Salviato, A.; Palumbo, E.; Giussani, E.; Monne, I.; Terregino, C.
EPI1998094	PA	Ireland	2021-Nov-12	EPI_ISL_11259278	A/magpie/Ireland/032958_22VIR1325-5/2021	Central Veterinary Research Laboratory	Istituto Zooprofilattico Sperimentale delle Venezie	Byrne, C.; Garcia, K.; Cuartero, L.G.; Barbierato, G.; Zecchin, B.; Fusaro, A.; Schivo, A.; Salviato, A.; Palumbo, E.; Giussani, E.; Monne, I.; Terregino, C.
EPI1998102	PA	Ireland	2021-Nov-15	EPI_ISL_11259279	A/greylag_goose/Ireland/032969_22VIR1325-6/2021	Central Veterinary Research Laboratory	Istituto Zooprofilattico Sperimentale delle Venezie	Byrne, C.; Garcia, K.; Cuartero, L.G.; Barbierato, G.; Zecchin, B.; Fusaro, A.; Schivo, A.; Salviato, A.; Palumbo, E.; Giussani, E.; Monne, I.; Terregino, C.
EPI1998110	PA	Ireland	2021-Nov-15	EPI_ISL_11259280	A/greylag_goose/Ireland/033062_22VIR1325-7/2021	Central Veterinary Research Laboratory	Istituto Zooprofilattico Sperimentale delle Venezie	Byrne, C.; Garcia, K.; Cuartero, L.G.; Barbierato, G.; Zecchin, B.; Fusaro, A.; Schivo, A.; Salviato, A.; Palumbo, E.; Giussani, E.; Monne, I.; Terregino, C.
EPI1998118	PA	Ireland	2021-Nov-15	EPI_ISL_11259281	A/white-fronted_goose/Ireland/033181_22VIR1325-8/2021	Central Veterinary Research Laboratory	Istituto Zooprofilattico Sperimentale delle Venezie	Byrne, C.; Garcia, K.; Cuartero, L.G.; Barbierato, G.; Zecchin, B.; Fusaro, A.; Schivo, A.; Salviato, A.; Palumbo, E.; Giussani, E.; Monne, I.; Terregino, C.
EPI1998126	PA	Ireland	2021-Nov-16	EPI_ISL_11259282	A/brent_goose/Ireland/033257_22VIR1325-9/2021	Central Veterinary Research Laboratory	Istituto Zooprofilattico Sperimentale delle Venezie	Byrne, C.; Garcia, K.; Cuartero, L.G.; Barbierato, G.; Zecchin, B.; Fusaro, A.; Schivo, A.; Salviato, A.; Palumbo, E.; Giussani, E.; Monne, I.; Terregino, C.
EPI1998142	PA	Ireland	2022-Feb-14	EPI_ISL_11259284	A/goose/Ireland/3869_22VIR2064-2/2022	Central Veterinary Research Laboratory	Istituto Zooprofilattico Sperimentale delle Venezie	Byrne, C.; Garcia, K.; Cuartero, L.G.; Barbierato, G.; Zecchin, B.; Fusaro, A.; Schivo, A.; Salviato, A.; Palumbo, E.; Giussani, E.; Monne, I.; Terregino, C.
EPI1998150	PA	Spain	2022-Feb-03	EPI_ISL_11259285	A/stork/Spain/442-8_22VIR2142-12/2022	Laboratorio Central de Veterinaria	Istituto Zooprofilattico Sperimentale delle Venezie	Ruano, M.J.; Rocha, A.; Sanchez, A.; Aguero, M; Barbierato, G.; Zecchin, B.; Fusaro, A.; Schivo, A.; Salviato, A.; Palumbo, E.; Giussani, E.; Monne, I.; Terregino, C.
EPI1998158	PA	Spain	2022-Feb-04	EPI_ISL_11259286	A/goose/Spain/512-2_22VIR2142-13/2022	Laboratorio Central de Veterinaria	Istituto Zooprofilattico Sperimentale delle Venezie	Ruano, M.J.; Rocha, A.; Sanchez, A.; Aguero, M; Barbierato, G.; Zecchin, B.; Fusaro, A.; Schivo, A.; Salviato, A.; Palumbo, E.; Giussani, E.; Monne, I.; Terregino, C.
EPI1998166	PA	Spain	2022-Feb-03	EPI_ISL_11259287	A/stork/Spain/538-2_22VIR2142-14/2022	Laboratorio Central de Veterinaria	Istituto Zooprofilattico Sperimentale delle Venezie	Ruano, M.J.; Rocha, A.; Sanchez, A.; Aguero, M; Barbierato, G.; Zecchin, B.; Fusaro, A.; Schivo, A.; Salviato, A.; Palumbo, E.; Giussani, E.; Monne, I.; Terregino, C.
EPI1998174	PA	Spain	2022-Feb-14	EPI_ISL_11259288	A/common_crane/Spain/597-2_22VIR2142-15/2022	Laboratorio Central de Veterinaria	Istituto Zooprofilattico Sperimentale delle Venezie	Ruano, M.J.; Rocha, A.; Sanchez, A.; Aguero, M; Barbierato, G.; Zecchin, B.; Fusaro, A.; Schivo, A.; Salviato, A.; Palumbo, E.; Giussani, E.; Monne, I.; Terregino, C.
EPI1998182	PA	Spain	2022-Feb-10	EPI_ISL_11259289	A/gray_heron/Spain/602-1_22VIR2142-17/2022	Laboratorio Central de Veterinaria	Istituto Zooprofilattico Sperimentale delle Venezie	Ruano, M.J.; Rocha, A.; Sanchez, A.; Aguero, M; Barbierato, G.; Zecchin, B.; Fusaro, A.; Schivo, A.; Salviato, A.; Palumbo, E.; Giussani, E.; Monne, I.; Terregino, C.
EPI1998190	PA	Spain	2022-Feb-22	EPI_ISL_11259290	A/stork/Spain/729-1_22VIR2142-18/2022	Laboratorio Central de Veterinaria	Istituto Zooprofilattico Sperimentale delle Venezie	Ruano, M.J.; Rocha, A.; Sanchez, A.; Aguero, M; Barbierato, G.; Zecchin, B.; Fusaro, A.; Schivo, A.; Salviato, A.; Palumbo, E.; Giussani, E.; Monne, I.; Terregino, C.
EPI1998198	PA	Spain	2022-Jan-15	EPI_ISL_11259291	A/turkey/Spain/140-38_22VIR2142-19/2022	Laboratorio Central de Veterinaria	Istituto Zooprofilattico Sperimentale delle Venezie	Ruano, M.J.; Rocha, A.; Sanchez, A.; Aguero, M; Barbierato, G.; Zecchin, B.; Fusaro, A.; Schivo, A.; Salviato, A.; Palumbo, E.; Giussani, E.; Monne, I.; Terregino, C.
EPI1998206	PA	Spain	2021-Dec-22	EPI_ISL_11259292	A/swan/Spain/4087-1_22VIR2142-1/2021	Laboratorio Central de Veterinaria	Istituto Zooprofilattico Sperimentale delle Venezie	Ruano, M.J.; Rocha, A.; Sanchez, A.; Aguero, M; Barbierato, G.; Zecchin, B.; Fusaro, A.; Schivo, A.; Salviato, A.; Palumbo, E.; Giussani, E.; Monne, I.; Terregino, C.
EPI1998214	PA	Spain	2022-Jan-31	EPI_ISL_11259293	A/chicken/Spain/340-37_22VIR2142-20/2022	Laboratorio Central de Veterinaria	Istituto Zooprofilattico Sperimentale delle Venezie	Ruano, M.J.; Rocha, A.; Sanchez, A.; Aguero, M; Barbierato, G.; Zecchin, B.; Fusaro, A.; Schivo, A.; Salviato, A.; Palumbo, E.; Giussani, E.; Monne, I.; Terregino, C.
EPI1998222	PA	Spain	2022-Feb-07	EPI_ISL_11259294	A/chicken/Spain/452-1_22VIR2142-21/2022	Laboratorio Central de Veterinaria	Istituto Zooprofilattico Sperimentale delle Venezie	Ruano, M.J.; Rocha, A.; Sanchez, A.; Aguero, M; Barbierato, G.; Zecchin, B.; Fusaro, A.; Schivo, A.; Salviato, A.; Palumbo, E.; Giussani, E.; Monne, I.; Terregino, C.
EPI1998230	PA	Spain	2022-Feb-07	EPI_ISL_11259295	A/chicken/Spain/452-17_22VIR2142-22/2022	Laboratorio Central de Veterinaria	Istituto Zooprofilattico Sperimentale delle Venezie	Ruano, M.J.; Rocha, A.; Sanchez, A.; Aguero, M; Barbierato, G.; Zecchin, B.; Fusaro, A.; Schivo, A.; Salviato, A.; Palumbo, E.; Giussani, E.; Monne, I.; Terregino, C.
EPI1998238	PA	Spain	2022-Feb-06	EPI_ISL_11259296	A/turkey/Spain/455-83_22VIR2142-23/2022	Laboratorio Central de Veterinaria	Istituto Zooprofilattico Sperimentale delle Venezie	Ruano, M.J.; Rocha, A.; Sanchez, A.; Aguero, M; Barbierato, G.; Zecchin, B.; Fusaro, A.; Schivo, A.; Salviato, A.; Palumbo, E.; Giussani, E.; Monne, I.; Terregino, C.
EPI1998246	PA	Spain	2022-Feb-06	EPI_ISL_11259297	A/turkey/Spain/455-96_22VIR2142-24/2022	Laboratorio Central de Veterinaria	Istituto Zooprofilattico Sperimentale delle Venezie	Ruano, M.J.; Rocha, A.; Sanchez, A.; Aguero, M; Barbierato, G.; Zecchin, B.; Fusaro, A.; Schivo, A.; Salviato, A.; Palumbo, E.; Giussani, E.; Monne, I.; Terregino, C.
EPI1998254	PA	Spain	2022-Feb-08	EPI_ISL_11259298	A/turkey/Spain/489-21_22VIR2142-25/2022	Laboratorio Central de Veterinaria	Istituto Zooprofilattico Sperimentale delle Venezie	Ruano, M.J.; Rocha, A.; Sanchez, A.; Aguero, M; Barbierato, G.; Zecchin, B.; Fusaro, A.; Schivo, A.; Salviato, A.; Palumbo, E.; Giussani, E.; Monne, I.; Terregino, C.
EPI1998262	PA	Spain	2022-Feb-08	EPI_ISL_11259299	A/turkey/Spain/490-22_22VIR2142-26/2022	Laboratorio Central de Veterinaria	Istituto Zooprofilattico Sperimentale delle Venezie	Ruano, M.J.; Rocha, A.; Sanchez, A.; Aguero, M; Barbierato, G.; Zecchin, B.; Fusaro, A.; Schivo, A.; Salviato, A.; Palumbo, E.; Giussani, E.; Monne, I.; Terregino, C.
EPI1998270	PA	Spain	2022-Feb-08	EPI_ISL_11259300	A/turkey/Spain/490-24_22VIR2142-27/2022	Laboratorio Central de Veterinaria	Istituto Zooprofilattico Sperimentale delle Venezie	Ruano, M.J.; Rocha, A.; Sanchez, A.; Aguero, M; Barbierato, G.; Zecchin, B.; Fusaro, A.; Schivo, A.; Salviato, A.; Palumbo, E.; Giussani, E.; Monne, I.; Terregino, C.
EPI1998278	PA	Spain	2022-Feb-09	EPI_ISL_11259301	A/turkey/Spain/540-26_22VIR2142-28/2022	Laboratorio Central de Veterinaria	Istituto Zooprofilattico Sperimentale delle Venezie	Ruano, M.J.; Rocha, A.; Sanchez, A.; Aguero, M; Barbierato, G.; Zecchin, B.; Fusaro, A.; Schivo, A.; Salviato, A.; Palumbo, E.; Giussani, E.; Monne, I.; Terregino, C.
EPI1998294	PA	Spain	2022-Jan-07	EPI_ISL_11259303	A/goose/Spain/65-3_22VIR2142-2/2022	Laboratorio Central de Veterinaria	Istituto Zooprofilattico Sperimentale delle Venezie	Ruano, M.J.; Rocha, A.; Sanchez, A.; Aguero, M; Barbierato, G.; Zecchin, B.; Fusaro, A.; Schivo, A.; Salviato, A.; Palumbo, E.; Giussani, E.; Monne, I.; Terregino, C.
EPI1998302	PA	Spain	2022-Feb-11	EPI_ISL_11259304	A/chicken/Spain/564-4_22VIR2142-30/2022	Laboratorio Central de Veterinaria	Istituto Zooprofilattico Sperimentale delle Venezie	Ruano, M.J.; Rocha, A.; Sanchez, A.; Aguero, M; Barbierato, G.; Zecchin, B.; Fusaro, A.; Schivo, A.; Salviato, A.; Palumbo, E.; Giussani, E.; Monne, I.; Terregino, C.
EPI1998310	PA	Spain	2022-Feb-11	EPI_ISL_11259305	A/chicken/Spain/564-11_22VIR2142-31/2022	Laboratorio Central de Veterinaria	Istituto Zooprofilattico Sperimentale delle Venezie	Ruano, M.J.; Rocha, A.; Sanchez, A.; Aguero, M; Barbierato, G.; Zecchin, B.; Fusaro, A.; Schivo, A.; Salviato, A.; Palumbo, E.; Giussani, E.; Monne, I.; Terregino, C.
EPI1998318	PA	Spain	2022-Feb-14	EPI_ISL_11259306	A/turkey/Spain/586-4_22VIR2142-32/2022	Laboratorio Central de Veterinaria	Istituto Zooprofilattico Sperimentale delle Venezie	Ruano, M.J.; Rocha, A.; Sanchez, A.; Aguero, M; Barbierato, G.; Zecchin, B.; Fusaro, A.; Schivo, A.; Salviato, A.; Palumbo, E.; Giussani, E.; Monne, I.; Terregino, C.
EPI1998326	PA	Spain	2022-Feb-14	EPI_ISL_11259307	A/chicken/Spain/587-1_22VIR2142-33/2022	Laboratorio Central de Veterinaria	Istituto Zooprofilattico Sperimentale delle Venezie	Ruano, M.J.; Rocha, A.; Sanchez, A.; Aguero, M; Barbierato, G.; Zecchin, B.; Fusaro, A.; Schivo, A.; Salviato, A.; Palumbo, E.; Giussani, E.; Monne, I.; Terregino, C.
EPI1998334	PA	Spain	2022-Feb-14	EPI_ISL_11259308	A/chicken/Spain/622-8_22VIR2142-34/2022	Laboratorio Central de Veterinaria	Istituto Zooprofilattico Sperimentale delle Venezie	Ruano, M.J.; Rocha, A.; Sanchez, A.; Aguero, M; Barbierato, G.; Zecchin, B.; Fusaro, A.; Schivo, A.; Salviato, A.; Palumbo, E.; Giussani, E.; Monne, I.; Terregino, C.
EPI1998342	PA	Spain	2022-Feb-16	EPI_ISL_11259309	A/chicken/Spain/644-8_22VIR2142-35/2022	Laboratorio Central de Veterinaria	Istituto Zooprofilattico Sperimentale delle Venezie	Ruano, M.J.; Rocha, A.; Sanchez, A.; Aguero, M; Barbierato, G.; Zecchin, B.; Fusaro, A.; Schivo, A.; Salviato, A.; Palumbo, E.; Giussani, E.; Monne, I.; Terregino, C.
EPI1998350	PA	Spain	2022-Feb-15	EPI_ISL_11259310	A/turkey/Spain/645-1_22VIR2142-36/2022	Laboratorio Central de Veterinaria	Istituto Zooprofilattico Sperimentale delle Venezie	Ruano, M.J.; Rocha, A.; Sanchez, A.; Aguero, M; Barbierato, G.; Zecchin, B.; Fusaro, A.; Schivo, A.; Salviato, A.; Palumbo, E.; Giussani, E.; Monne, I.; Terregino, C.
EPI1998358	PA	Spain	2022-Feb-15	EPI_ISL_11259311	A/turkey/Spain/646-7_22VIR2142-37/2022	Laboratorio Central de Veterinaria	Istituto Zooprofilattico Sperimentale delle Venezie	Ruano, M.J.; Rocha, A.; Sanchez, A.; Aguero, M; Barbierato, G.; Zecchin, B.; Fusaro, A.; Schivo, A.; Salviato, A.; Palumbo, E.; Giussani, E.; Monne, I.; Terregino, C.
EPI1998366	PA	Spain	2022-Feb-16	EPI_ISL_11259312	A/chicken/Spain/649-6_22VIR2142-38/2022	Laboratorio Central de Veterinaria	Istituto Zooprofilattico Sperimentale delle Venezie	Ruano, M.J.; Rocha, A.; Sanchez, A.; Aguero, M; Barbierato, G.; Zecchin, B.; Fusaro, A.; Schivo, A.; Salviato, A.; Palumbo, E.; Giussani, E.; Monne, I.; Terregino, C.
EPI1998374	PA	Spain	2022-Jan-11	EPI_ISL_11259313	A/gray_heron/Spain/88-2_22VIR2142-3/2022	Laboratorio Central de Veterinaria	Istituto Zooprofilattico Sperimentale delle Venezie	Ruano, M.J.; Rocha, A.; Sanchez, A.; Aguero, M; Barbierato, G.; Zecchin, B.; Fusaro, A.; Schivo, A.; Salviato, A.; Palumbo, E.; Giussani, E.; Monne, I.; Terregino, C.
EPI1998382	PA	Spain	2022-Jan-01	EPI_ISL_11259314	A/duck/Spain/570-2_22VIR2142-40/2022	Laboratorio Central de Veterinaria	Istituto Zooprofilattico Sperimentale delle Venezie	Ruano, M.J.; Rocha, A.; Sanchez, A.; Aguero, M; Barbierato, G.; Zecchin, B.; Fusaro, A.; Schivo, A.; Salviato, A.; Palumbo, E.; Giussani, E.; Monne, I.; Terregino, C.
EPI1998390	PA	Spain	2022-Jan-10	EPI_ISL_11259315	A/goose/Spain/88-3_22VIR2142-4/2022	Laboratorio Central de Veterinaria	Istituto Zooprofilattico Sperimentale delle Venezie	Ruano, M.J.; Rocha, A.; Sanchez, A.; Aguero, M; Barbierato, G.; Zecchin, B.; Fusaro, A.; Schivo, A.; Salviato, A.; Palumbo, E.; Giussani, E.; Monne, I.; Terregino, C.
EPI1998398	PA	Spain	2022-Jan-14	EPI_ISL_11259316	A/goose/Spain/141-9_22VIR2142-6/2022	Laboratorio Central de Veterinaria	Istituto Zooprofilattico Sperimentale delle Venezie	Ruano, M.J.; Rocha, A.; Sanchez, A.; Aguero, M; Barbierato, G.; Zecchin, B.; Fusaro, A.; Schivo, A.; Salviato, A.; Palumbo, E.; Giussani, E.; Monne, I.; Terregino, C.
EPI1998406	PA	Spain	2022-Jan-17	EPI_ISL_11259317	A/stork/Spain/234-2_22VIR2142-7/2022	Laboratorio Central de Veterinaria	Istituto Zooprofilattico Sperimentale delle Venezie	Ruano, M.J.; Rocha, A.; Sanchez, A.; Aguero, M; Barbierato, G.; Zecchin, B.; Fusaro, A.; Schivo, A.; Salviato, A.; Palumbo, E.; Giussani, E.; Monne, I.; Terregino, C.
EPI1998414	PA	Spain	2022-Jan-22	EPI_ISL_11259318	A/goose/Spain/239-1_22VIR2142-8/2022	Laboratorio Central de Veterinaria	Istituto Zooprofilattico Sperimentale delle Venezie	Ruano, M.J.; Rocha, A.; Sanchez, A.; Aguero, M; Barbierato, G.; Zecchin, B.; Fusaro, A.; Schivo, A.; Salviato, A.; Palumbo, E.; Giussani, E.; Monne, I.; Terregino, C.
EPI1998422	PA	Spain	2022-Jan-26	EPI_ISL_11259319	A/goose/Spain/294-2_22VIR2142-9/2022	Laboratorio Central de Veterinaria	Istituto Zooprofilattico Sperimentale delle Venezie	Ruano, M.J.; Rocha, A.; Sanchez, A.; Aguero, M; Barbierato, G.; Zecchin, B.; Fusaro, A.; Schivo, A.; Salviato, A.; Palumbo, E.; Giussani, E.; Monne, I.; Terregino, C.
EPI1998429	PA	Ireland	2021-Dec-22	EPI_ISL_11260218	A/mute_swan/Ireland/037311_22VIR1325-13/2021	Central Veterinary Research Laboratory	Istituto Zooprofilattico Sperimentale delle Venezie	Byrne, C.; Garcia, K.; Cuartero, L.G.; Barbierato, G.; Zecchin, B.; Fusaro, A.; Schivo, A.; Salviato, A.; Palumbo, E.; Giussani, E.; Monne, I.; Terregino, C.
EPI1999357	PA	Czech Republic	2021-Dec-31	EPI_ISL_11327088	A/chicken/Czech Republic/61-1/2022	State Veterinary Institute Prague	State Veterinary Institute Prague	Alexander,Nagy;Lenka,Cernikova;Martina,Stara
EPI1999365	PA	Czech Republic	2021-Dec-31	EPI_ISL_11327089	A/chicken/Czech Republic/61-2/2022	State Veterinary Institute Prague	State Veterinary Institute Prague	Alexander,Nagy;Lenka,Cernikova;Martina,Stara
EPI1999373	PA	Czech Republic	2022-Jan-03	EPI_ISL_11327090	A/chicken/Czech Republic/63/2022	State Veterinary Institute Prague	State Veterinary Institute Prague	Alexander,Nagy;Lenka,Cernikova;Martina,Stara
EPI1999382	PA	Japan	2022-Jan-02	EPI_ISL_11330431	A/white-tailed eagle/Hokkaido/22-RU-WTE-2/2022	Graduate School of Veterinary Medicine, Hokkaido University	Graduate School of Veterinary Medicine, Hokkaido University	Sakoda, Yoshihiro; Isoda, Norikazu; Hiono, Takahiro
EPI2001592	PA	United Kingdom	2022-Jan-06	EPI_ISL_11406398	A/chicken/England/002070/2022	Animal and Plant Health Agency (APHA)	Animal and Plant Health Agency (APHA)
EPI2001600	PA	United Kingdom	2022-Jan-12	EPI_ISL_11406399	A/turkey/England/004737/2022	Animal and Plant Health Agency (APHA)	Animal and Plant Health Agency (APHA)
EPI2001616	PA	United Kingdom	2022-Jan-03	EPI_ISL_11406401	A/chicken/England/000187/2022	Animal and Plant Health Agency (APHA)	Animal and Plant Health Agency (APHA)
EPI2001624	PA	United Kingdom	2022-Jan-23	EPI_ISL_11406402	A/domestic_duck/England/007588/2022	Animal and Plant Health Agency (APHA)	Animal and Plant Health Agency (APHA)
EPI2001632	PA	United Kingdom	2022-Jan-31	EPI_ISL_11406403	A/black-headed_gull/England/306270/2022	Animal and Plant Health Agency (APHA)	Animal and Plant Health Agency (APHA)
EPI2002647	PA	Belgium	2022-Mar-10	EPI_ISL_11449674	A/Gallus_gallus/Belgium/3194_0001/2022	Sciensano - Animal Infectious Diseases	Sciensano, Department of Animal Infectious Diseases	Van Borm, Steven; Roupie, Virginie; Lambrecht, Benedicte; Mathijs, Elisabeth; Steensels, Mieke
EPI2008049	PA	Netherlands	2022-Mar-03	EPI_ISL_11560233	A/Brent goose/Netherlands/1/2022	Erasmus Medical Center	Erasmus Medical Center
EPI2008057	PA	Netherlands	2022-Mar-03	EPI_ISL_11560235	A/Barnacle Goose/Netherlands/16/2022	Erasmus Medical Center	Erasmus Medical Center
EPI2008065	PA	Netherlands	2022-Mar-03	EPI_ISL_11560236	A/Barnacle Goose/Netherlands/17/2022	Erasmus Medical Center	Erasmus Medical Center
EPI2008073	PA	Netherlands	2022-Mar-04	EPI_ISL_11560323	A/Barnacle Goose/Netherlands/18/2022	Erasmus Medical Center	Erasmus Medical Center
EPI2008081	PA	Netherlands	2022-Mar-06	EPI_ISL_11560324	A/Graylag goose/Netherlands/2/20222	Erasmus Medical Center	Erasmus Medical Center
EPI2008089	PA	Netherlands	2022-Mar-15	EPI_ISL_11560325	A/Great black-backed Gull/Netherlands/3/2022	Erasmus Medical Center	Erasmus Medical Center
EPI2008097	PA	United Kingdom	2022-Feb-02	EPI_ISL_11561589	A/chicken/England/011981/2022	Animal and Plant Health Agency (APHA)	Animal and Plant Health Agency (APHA)
EPI2008105	PA	United Kingdom	2022-Feb-08	EPI_ISL_11561590	A/chicken/England/012967/2022	Animal and Plant Health Agency (APHA)	Animal and Plant Health Agency (APHA)
EPI2008113	PA	United Kingdom	2022-Feb-08	EPI_ISL_11561591	A/domestic_duck/England/012973/2022	Animal and Plant Health Agency (APHA)	Animal and Plant Health Agency (APHA)
EPI2008121	PA	United Kingdom	2022-Feb-20	EPI_ISL_11561592	A/turkey/England/016515/2022	Animal and Plant Health Agency (APHA)	Animal and Plant Health Agency (APHA)
EPI2008129	PA	United Kingdom	2022-Feb-03	EPI_ISL_11561593	A/black-headed_gull/England/388256/2022	Animal and Plant Health Agency (APHA)	Animal and Plant Health Agency (APHA)
EPI2008529	PA	United States	2022-Feb-11	EPI_ISL_11628212	A/chicken/Virginia/22-004415-001/2022	National Veterinary Services Laboratories - USDA	National Veterinary Services Laboratories - USDA	Chinh,Thanh;Love, Emily;Franzen,Kerrie;Killian,Mary;Koster,Leo;Lantz,Kristina;Stuber,Tod;Hicks,Jessica
EPI2008537	PA	United States	2022-Feb-11	EPI_ISL_11628213	A/chicken/Kentucky/22-004416-001/2022	National Veterinary Services Laboratories - USDA	National Veterinary Services Laboratories - USDA	Chinh,Thanh;Love, Emily;Franzen,Kerrie;Killian,Mary;Koster,Leo;Lantz,Kristina;Stuber,Tod;Hicks,Jessica
EPI2008545	PA	United States	2022-Feb-11	EPI_ISL_11628214	A/chicken/Kentucky/22-004416-002/2022	National Veterinary Services Laboratories - USDA	National Veterinary Services Laboratories - USDA	Chinh,Thanh;Love, Emily;Franzen,Kerrie;Killian,Mary;Koster,Leo;Lantz,Kristina;Stuber,Tod;Hicks,Jessica
EPI2008553	PA	United States	2022-Feb-11	EPI_ISL_11628215	A/chicken/Kentucky/22-004416-003/2022	National Veterinary Services Laboratories - USDA	National Veterinary Services Laboratories - USDA	Chinh,Thanh;Love, Emily;Franzen,Kerrie;Killian,Mary;Koster,Leo;Lantz,Kristina;Stuber,Tod;Hicks,Jessica
EPI2008561	PA	United States	2022-Feb-12	EPI_ISL_11628216	A/turkey/Kentucky/22-004546-001/2022	National Veterinary Services Laboratories - USDA	National Veterinary Services Laboratories - USDA	Chinh,Thanh;Love, Emily;Franzen,Kerrie;Killian,Mary;Koster,Leo;Lantz,Kristina;Stuber,Tod;Hicks,Jessica
EPI2008569	PA	United States	2022-Feb-12	EPI_ISL_11628217	A/turkey/Kentucky/22-004546-002/2022	National Veterinary Services Laboratories - USDA	National Veterinary Services Laboratories - USDA	Chinh,Thanh;Love, Emily;Franzen,Kerrie;Killian,Mary;Koster,Leo;Lantz,Kristina;Stuber,Tod;Hicks,Jessica
EPI2008577	PA	United States	2022-Feb-14	EPI_ISL_11628218	A/turkey/Indiana/22-004688-002/2022	National Veterinary Services Laboratories - USDA	National Veterinary Services Laboratories - USDA	Chinh,Thanh;Love, Emily;Franzen,Kerrie;Killian,Mary;Koster,Leo;Lantz,Kristina;Stuber,Tod;Hicks,Jessica
EPI2008585	PA	United States	2022-Feb-14	EPI_ISL_11628219	A/turkey/Indiana/22-004688-003/2022	National Veterinary Services Laboratories - USDA	National Veterinary Services Laboratories - USDA	Chinh,Thanh;Love, Emily;Franzen,Kerrie;Killian,Mary;Koster,Leo;Lantz,Kristina;Stuber,Tod;Hicks,Jessica
EPI2008593	PA	United States	2022-Feb-14	EPI_ISL_11628220	A/turkey/Indiana/22-004688-006/2022	National Veterinary Services Laboratories - USDA	National Veterinary Services Laboratories - USDA	Chinh,Thanh;Love, Emily;Franzen,Kerrie;Killian,Mary;Koster,Leo;Lantz,Kristina;Stuber,Tod;Hicks,Jessica
EPI2008601	PA	United States	2022-Feb-17	EPI_ISL_11628221	A/chicken/Maine/22-005158-001/2022	National Veterinary Services Laboratories - USDA	National Veterinary Services Laboratories - USDA	Chinh,Thanh;Love, Emily;Franzen,Kerrie;Killian,Mary;Koster,Leo;Lantz,Kristina;Stuber,Tod;Hicks,Jessica
EPI2008609	PA	United States	2022-Feb-21	EPI_ISL_11628222	A/chicken/Delaware/22-005260-001/2022	National Veterinary Services Laboratories - USDA	National Veterinary Services Laboratories - USDA	Chinh,Thanh;Love, Emily;Franzen,Kerrie;Killian,Mary;Koster,Leo;Lantz,Kristina;Stuber,Tod;Hicks,Jessica
EPI2008617	PA	United States	2022-Feb-21	EPI_ISL_11628223	A/chicken/Delaware/22-005260-002/2022	National Veterinary Services Laboratories - USDA	National Veterinary Services Laboratories - USDA	Chinh,Thanh;Love, Emily;Franzen,Kerrie;Killian,Mary;Koster,Leo;Lantz,Kristina;Stuber,Tod;Hicks,Jessica
EPI2008625	PA	United States	2022-Feb-21	EPI_ISL_11628224	A/chicken/Delaware/22-005260-003/2022	National Veterinary Services Laboratories - USDA	National Veterinary Services Laboratories - USDA	Chinh,Thanh;Love, Emily;Franzen,Kerrie;Killian,Mary;Koster,Leo;Lantz,Kristina;Stuber,Tod;Hicks,Jessica
EPI2008633	PA	United States	2022-Feb-16	EPI_ISL_11628225	A/turkey/Indiana/22-005289-001/2022	National Veterinary Services Laboratories - USDA	National Veterinary Services Laboratories - USDA	Chinh,Thanh;Love, Emily;Franzen,Kerrie;Killian,Mary;Koster,Leo;Lantz,Kristina;Stuber,Tod;Hicks,Jessica
EPI2008641	PA	United States	2022-Feb-16	EPI_ISL_11628226	A/turkey/Indiana/22-005289-002/2022	National Veterinary Services Laboratories - USDA	National Veterinary Services Laboratories - USDA	Chinh,Thanh;Love, Emily;Franzen,Kerrie;Killian,Mary;Koster,Leo;Lantz,Kristina;Stuber,Tod;Hicks,Jessica
EPI2008649	PA	United States	2022-Feb-18	EPI_ISL_11628227	A/turkey/Indiana/22-005328-001/2022	National Veterinary Services Laboratories - USDA	National Veterinary Services Laboratories - USDA	Chinh,Thanh;Love, Emily;Franzen,Kerrie;Killian,Mary;Koster,Leo;Lantz,Kristina;Stuber,Tod;Hicks,Jessica
EPI2008657	PA	United States	2022-Feb-18	EPI_ISL_11628228	A/turkey/Indiana/22-005328-002/2022	National Veterinary Services Laboratories - USDA	National Veterinary Services Laboratories - USDA	Chinh,Thanh;Love, Emily;Franzen,Kerrie;Killian,Mary;Koster,Leo;Lantz,Kristina;Stuber,Tod;Hicks,Jessica
EPI2008665	PA	United States	2022-Feb-22	EPI_ISL_11628229	A/turkey/Michigan/22-005440-001/2022	National Veterinary Services Laboratories - USDA	National Veterinary Services Laboratories - USDA	Chinh,Thanh;Love, Emily;Franzen,Kerrie;Killian,Mary;Koster,Leo;Lantz,Kristina;Stuber,Tod;Hicks,Jessica
EPI2008673	PA	United States	2022-Feb-22	EPI_ISL_11628230	A/chicken/Michigan/22-005440-002/2022	National Veterinary Services Laboratories - USDA	National Veterinary Services Laboratories - USDA	Chinh,Thanh;Love, Emily;Franzen,Kerrie;Killian,Mary;Koster,Leo;Lantz,Kristina;Stuber,Tod;Hicks,Jessica
EPI2008681	PA	United States	2022-Feb-22	EPI_ISL_11628231	A/guinea fowl/Michigan/22-005440-003/2022	National Veterinary Services Laboratories - USDA	National Veterinary Services Laboratories - USDA	Chinh,Thanh;Love, Emily;Franzen,Kerrie;Killian,Mary;Koster,Leo;Lantz,Kristina;Stuber,Tod;Hicks,Jessica
EPI2008689	PA	United States	2022-Feb-20	EPI_ISL_11628232	A/chicken/Maine/22-005443-001/2022	National Veterinary Services Laboratories - USDA	National Veterinary Services Laboratories - USDA	Chinh,Thanh;Love, Emily;Franzen,Kerrie;Killian,Mary;Koster,Leo;Lantz,Kristina;Stuber,Tod;Hicks,Jessica
EPI2008697	PA	United States	2022-Feb-22	EPI_ISL_11628233	A/pheasant/New York/22-005647-001/2022	National Veterinary Services Laboratories - USDA	National Veterinary Services Laboratories - USDA	Chinh,Thanh;Love, Emily;Franzen,Kerrie;Killian,Mary;Koster,Leo;Lantz,Kristina;Stuber,Tod;Hicks,Jessica
EPI2008705	PA	United States	2022-Feb-22	EPI_ISL_11628234	A/pheasant/New York/22-005647-002/2022	National Veterinary Services Laboratories - USDA	National Veterinary Services Laboratories - USDA	Chinh,Thanh;Love, Emily;Franzen,Kerrie;Killian,Mary;Koster,Leo;Lantz,Kristina;Stuber,Tod;Hicks,Jessica
EPI2008713	PA	United States	2022-Feb-21	EPI_ISL_11628235	A/turkey/Indiana/22-005696-001/2022	National Veterinary Services Laboratories - USDA	National Veterinary Services Laboratories - USDA	Chinh,Thanh;Love, Emily;Franzen,Kerrie;Killian,Mary;Koster,Leo;Lantz,Kristina;Stuber,Tod;Hicks,Jessica
EPI2008721	PA	United States	2022-Feb-21	EPI_ISL_11628236	A/turkey/Indiana/22-005696-002/2022	National Veterinary Services Laboratories - USDA	National Veterinary Services Laboratories - USDA	Chinh,Thanh;Love, Emily;Franzen,Kerrie;Killian,Mary;Koster,Leo;Lantz,Kristina;Stuber,Tod;Hicks,Jessica
EPI2008729	PA	United States	2022-Feb-21	EPI_ISL_11628237	A/turkey/Indiana/22-005696-003/2022	National Veterinary Services Laboratories - USDA	National Veterinary Services Laboratories - USDA	Chinh,Thanh;Love, Emily;Franzen,Kerrie;Killian,Mary;Koster,Leo;Lantz,Kristina;Stuber,Tod;Hicks,Jessica
EPI2008737	PA	United States	2022-Feb-28	EPI_ISL_11628238	A/silkie chicken/Iowa/22-006114-001/2022	National Veterinary Services Laboratories - USDA	National Veterinary Services Laboratories - USDA	Chinh,Thanh;Love, Emily;Franzen,Kerrie;Killian,Mary;Koster,Leo;Lantz,Kristina;Stuber,Tod;Hicks,Jessica
EPI2008745	PA	United States	2022-Feb-28	EPI_ISL_11628239	A/chicken/Connecticut/22-006118-001/2022	National Veterinary Services Laboratories - USDA	National Veterinary Services Laboratories - USDA	Chinh,Thanh;Love, Emily;Franzen,Kerrie;Killian,Mary;Koster,Leo;Lantz,Kristina;Stuber,Tod;Hicks,Jessica
EPI2008753	PA	United States	2022-Feb-28	EPI_ISL_11628240	A/turkey/Indiana/22-006259-001/2022	National Veterinary Services Laboratories - USDA	National Veterinary Services Laboratories - USDA	Chinh,Thanh;Love, Emily;Franzen,Kerrie;Killian,Mary;Koster,Leo;Lantz,Kristina;Stuber,Tod;Hicks,Jessica
EPI2008761	PA	United States	2022-Feb-28	EPI_ISL_11628241	A/turkey/Indiana/22-006259-002/2022	National Veterinary Services Laboratories - USDA	National Veterinary Services Laboratories - USDA	Chinh,Thanh;Love, Emily;Franzen,Kerrie;Killian,Mary;Koster,Leo;Lantz,Kristina;Stuber,Tod;Hicks,Jessica
EPI2008769	PA	United States	2022-Mar-01	EPI_ISL_11628242	A/turkey/Indiana/22-006261-001/2022	National Veterinary Services Laboratories - USDA	National Veterinary Services Laboratories - USDA	Chinh,Thanh;Love, Emily;Franzen,Kerrie;Killian,Mary;Koster,Leo;Lantz,Kristina;Stuber,Tod;Hicks,Jessica
EPI2008777	PA	United States	2022-Mar-01	EPI_ISL_11628243	A/turkey/Indiana/22-006261-002/2022	National Veterinary Services Laboratories - USDA	National Veterinary Services Laboratories - USDA	Chinh,Thanh;Love, Emily;Franzen,Kerrie;Killian,Mary;Koster,Leo;Lantz,Kristina;Stuber,Tod;Hicks,Jessica
EPI2008785	PA	United States	2022-Mar-02	EPI_ISL_11628244	A/chicken/Missouri/22-006569-001/2022	National Veterinary Services Laboratories - USDA	National Veterinary Services Laboratories - USDA	Chinh,Thanh;Love, Emily;Franzen,Kerrie;Killian,Mary;Koster,Leo;Lantz,Kristina;Stuber,Tod;Hicks,Jessica
EPI2008793	PA	United States	2022-Mar-02	EPI_ISL_11628245	A/chicken/Missouri/22-006569-002/2022	National Veterinary Services Laboratories - USDA	National Veterinary Services Laboratories - USDA	Chinh,Thanh;Love, Emily;Franzen,Kerrie;Killian,Mary;Koster,Leo;Lantz,Kristina;Stuber,Tod;Hicks,Jessica
EPI2008801	PA	United States	2022-Mar-03	EPI_ISL_11628246	A/chicken/Maryland/22-006578-001/2022	National Veterinary Services Laboratories - USDA	National Veterinary Services Laboratories - USDA	Chinh,Thanh;Love, Emily;Franzen,Kerrie;Killian,Mary;Koster,Leo;Lantz,Kristina;Stuber,Tod;Hicks,Jessica
EPI2008809	PA	United States	2022-Mar-03	EPI_ISL_11628247	A/chicken/Maryland/22-006578-002/2022	National Veterinary Services Laboratories - USDA	National Veterinary Services Laboratories - USDA	Chinh,Thanh;Love, Emily;Franzen,Kerrie;Killian,Mary;Koster,Leo;Lantz,Kristina;Stuber,Tod;Hicks,Jessica
EPI2008817	PA	United States	2022-Mar-03	EPI_ISL_11628248	A/chicken/Missouri/22-006639-001/2022	National Veterinary Services Laboratories - USDA	National Veterinary Services Laboratories - USDA	Chinh,Thanh;Love, Emily;Franzen,Kerrie;Killian,Mary;Koster,Leo;Lantz,Kristina;Stuber,Tod;Hicks,Jessica
EPI2008825	PA	United States	2022-Mar-04	EPI_ISL_11628249	A/turkey/South Dakota/22-006792-001/2022	National Veterinary Services Laboratories - USDA	National Veterinary Services Laboratories - USDA	Chinh,Thanh;Love, Emily;Franzen,Kerrie;Killian,Mary;Koster,Leo;Lantz,Kristina;Stuber,Tod;Hicks,Jessica
EPI2008833	PA	United States	2022-Mar-04	EPI_ISL_11628250	A/turkey/South Dakota/22-006792-002/2022	National Veterinary Services Laboratories - USDA	National Veterinary Services Laboratories - USDA	Chinh,Thanh;Love, Emily;Franzen,Kerrie;Killian,Mary;Koster,Leo;Lantz,Kristina;Stuber,Tod;Hicks,Jessica
EPI2008841	PA	United States	2022-Mar-06	EPI_ISL_11628251	A/turkey/Iowa/22-006795-001/2022	National Veterinary Services Laboratories - USDA	National Veterinary Services Laboratories - USDA	Chinh,Thanh;Love, Emily;Franzen,Kerrie;Killian,Mary;Koster,Leo;Lantz,Kristina;Stuber,Tod;Hicks,Jessica
EPI2008849	PA	United States	2022-Mar-06	EPI_ISL_11628252	A/turkey/Iowa/22-006795-002/2022	National Veterinary Services Laboratories - USDA	National Veterinary Services Laboratories - USDA	Chinh,Thanh;Love, Emily;Franzen,Kerrie;Killian,Mary;Koster,Leo;Lantz,Kristina;Stuber,Tod;Hicks,Jessica
EPI2009940	PA	Germany	2021-Nov-02	EPI_ISL_11725869	A/domestic duck/Germany-BB/AI06239/2021	Landeslabor Berlin-Brandenburg	Friedrich-Loeffler-Institut
EPI2009948	PA	Germany	2021-Oct-29	EPI_ISL_11725962	A/chicken/Germany-BB/AI06219/2021	Landeslabor Berlin-Brandenburg	Friedrich-Loeffler-Institut
EPI2009956	PA	Germany	2021-Nov-02	EPI_ISL_11725988	A/chicken/Germany-BB/AI06242/2021	Landeslabor Berlin-Brandenburg	Friedrich-Loeffler-Institut
EPI2009964	PA	Germany	2021-Oct-26	EPI_ISL_11725991	A/barnacle goose/Germany-MV/AI06175/2021	Landesamt für Landwirtschaft, Lebensmittelsicherheit und Fischerei (LALLF)	Friedrich-Loeffler-Institut
EPI2009972	PA	Germany	2021-Nov-09	EPI_ISL_11725994	A/buzzard/Germany-SH/AI07099/2021	Landeslabor Schleswig-Holstein	Friedrich-Loeffler-Institut
EPI2011623	PA	Denmark	2021-Apr-18	EPI_ISL_11798566	A/barnacle/goose_Denmark/19027-1.02/2021-04-18	Statens Serumm Institute	Statens Serum Institute	Charlotte Hjulsager, Yuan Liang
EPI2011631	PA	Denmark	2021-Oct-26	EPI_ISL_11798568	A/barnacle_goose/Denmark/24273-1.02/2021-10-26	Statens Serumm Institute	Statens Serum Institute	Charlotte Hjulsager, Yuan Liang
EPI2011639	PA	Denmark	2021-Oct-30	EPI_ISL_11798569	A/barnacle_goose/Denmark/24342-1.02/2021-10-30	Statens Serumm Institute	Statens Serum Institute	Charlotte Hjulsager, Yuan Liang
EPI2011647	PA	Denmark	2021-Nov-02	EPI_ISL_11798570	A/chicken/Denmark/24357-11/2021-11-02	Statens Serumm Institute	Statens Serum Institute	Charlotte Hjulsager, Yuan Liang
EPI2011655	PA	Denmark	2021-Oct-25	EPI_ISL_11798571	A/common_buzzard/Denmark/24271-1.02/2021-10-25	Statens Serumm Institute	Statens Serum Institute	Charlotte Hjulsager, Yuan Liang
EPI2015044	PA	Denmark	2021-Oct-16	EPI_ISL_11798573	A/Eurasian_teal/Denmark/24115-2/2021-10-16	Statens Serumm Institute	Statens Serum Institute	Charlotte Hjulsager, Yuan Liang
EPI2015052	PA	Denmark	2021-Oct-24	EPI_ISL_11798574	A/Eurasian_wigeon/Denmark/24279-1/2021-10-24	Statens Serumm Institute	Statens Serum Institute	Charlotte Hjulsager, Yuan Liang
EPI2015060	PA	Denmark	2021-May-14	EPI_ISL_11798575	A/European_herring_gull/Denmark/19968-1.02/2021-05-14	Statens Serumm Institute	Statens Serum Institute	Charlotte Hjulsager, Yuan Liang
EPI2015068	PA	Denmark	2021-Oct-28	EPI_ISL_11798577	A/gray_heron/Denmark/24326-1.02/2021-10-28	Statens Serumm Institute	Statens Serum Institute	Charlotte Hjulsager, Yuan Liang
EPI2015076	PA	Denmark	2021-Oct-27	EPI_ISL_11798578	A/greylag_goose/Denmark/24309-1.01/2021-10-27	Statens Serumm Institute	Statens Serum Institute	Charlotte Hjulsager, Yuan Liang
EPI2015084	PA	Denmark	2021-Nov-01	EPI_ISL_11798579	A/greylag_goose/Denmark/24343-1.02/2021-11-01	Statens Serumm Institute	Statens Serum Institute	Charlotte Hjulsager, Yuan Liang
EPI2012866	PA	Denmark	2021-Oct-30	EPI_ISL_11798580	A/turkey/Denmark/24325-25/2021-10-30	Statens Serumm Institute	Statens Serum Institute	Charlotte Hjulsager, Yuan Liang
EPI2013081	PA	Belgium	2022-Mar-28	EPI_ISL_11880371	A/Gallus_gallus/Belgium/4190_0002/2022	Sciensano - Animal Infectious Diseases	Sciensano, Department of Animal Infectious Diseases	Van Borm, Steven; Roupie, Virginie; Lambrecht, Benedicte; Mathijs, Elisabeth; Steensels, Mieke
EPI2013881	PA	United States	2022-Mar-03	EPI_ISL_11897507	A/chicken/Maryland/22-006578-001-original/2022	National Veterinary Services Laboratories - USDA	National Veterinary Services Laboratories - USDA	Chinh,Thanh;Love, Emily;Franzen,Kerrie;Killian,Mary;Koster,Leo;Lantz,Kristina;Stuber,Tod;Hicks,Jessica
EPI2013889	PA	United States	2022-Mar-03	EPI_ISL_11897508	A/chicken/Maryland/22-006578-002-original/2022	National Veterinary Services Laboratories - USDA	National Veterinary Services Laboratories - USDA	Chinh,Thanh;Love, Emily;Franzen,Kerrie;Killian,Mary;Koster,Leo;Lantz,Kristina;Stuber,Tod;Hicks,Jessica
EPI2013897	PA	United States	2022-Mar-03	EPI_ISL_11897667	A/chicken/Missouri/22-006639-001-original/2022	National Veterinary Services Laboratories - USDA	National Veterinary Services Laboratories - USDA	Chinh,Thanh;Love, Emily;Franzen,Kerrie;Killian,Mary;Koster,Leo;Lantz,Kristina;Stuber,Tod;Hicks,Jessica
EPI2013905	PA	United States	2022-Mar-04	EPI_ISL_11897668	A/turkey/South Dakota/22-006792-001-original/2022	National Veterinary Services Laboratories - USDA	National Veterinary Services Laboratories - USDA	Chinh,Thanh;Love, Emily;Franzen,Kerrie;Killian,Mary;Koster,Leo;Lantz,Kristina;Stuber,Tod;Hicks,Jessica
EPI2013913	PA	United States	2022-Mar-04	EPI_ISL_11897669	A/turkey/South Dakota/22-006792-002-original/2022	National Veterinary Services Laboratories - USDA	National Veterinary Services Laboratories - USDA	Chinh,Thanh;Love, Emily;Franzen,Kerrie;Killian,Mary;Koster,Leo;Lantz,Kristina;Stuber,Tod;Hicks,Jessica
EPI2013921	PA	United States	2022-Mar-06	EPI_ISL_11897670	A/turkey/Iowa/22-006795-001-original/2022	National Veterinary Services Laboratories - USDA	National Veterinary Services Laboratories - USDA	Chinh,Thanh;Love, Emily;Franzen,Kerrie;Killian,Mary;Koster,Leo;Lantz,Kristina;Stuber,Tod;Hicks,Jessica
EPI2013929	PA	United States	2022-Mar-06	EPI_ISL_11897671	A/turkey/Iowa/22-006795-002-original/2022	National Veterinary Services Laboratories - USDA	National Veterinary Services Laboratories - USDA	Chinh,Thanh;Love, Emily;Franzen,Kerrie;Killian,Mary;Koster,Leo;Lantz,Kristina;Stuber,Tod;Hicks,Jessica
EPI2013937	PA	United States	2022-Mar-07	EPI_ISL_11897672	A/turkey/Missouri/22-006944-002-original/2022	National Veterinary Services Laboratories - USDA	National Veterinary Services Laboratories - USDA	Chinh,Thanh;Love, Emily;Franzen,Kerrie;Killian,Mary;Koster,Leo;Lantz,Kristina;Stuber,Tod;Hicks,Jessica
EPI2013945	PA	United States	2022-Mar-07	EPI_ISL_11897673	A/chicken/Delaware/22-006945-001-original/2022	National Veterinary Services Laboratories - USDA	National Veterinary Services Laboratories - USDA	Chinh,Thanh;Love, Emily;Franzen,Kerrie;Killian,Mary;Koster,Leo;Lantz,Kristina;Stuber,Tod;Hicks,Jessica
EPI2013953	PA	United States	2022-Mar-07	EPI_ISL_11897674	A/chicken/Delaware/22-006945-002-original/2022	National Veterinary Services Laboratories - USDA	National Veterinary Services Laboratories - USDA	Chinh,Thanh;Love, Emily;Franzen,Kerrie;Killian,Mary;Koster,Leo;Lantz,Kristina;Stuber,Tod;Hicks,Jessica
EPI2013961	PA	United States	2022-Mar-04	EPI_ISL_11897675	A/chicken/Maryland/22-006948-001-original/2022	National Veterinary Services Laboratories - USDA	National Veterinary Services Laboratories - USDA	Chinh,Thanh;Love, Emily;Franzen,Kerrie;Killian,Mary;Koster,Leo;Lantz,Kristina;Stuber,Tod;Hicks,Jessica
EPI2013969	PA	United States	2022-Mar-07	EPI_ISL_11897676	A/chicken/Maryland/22-007086-001-original/2022	National Veterinary Services Laboratories - USDA	National Veterinary Services Laboratories - USDA	Chinh,Thanh;Love, Emily;Franzen,Kerrie;Killian,Mary;Koster,Leo;Lantz,Kristina;Stuber,Tod;Hicks,Jessica
EPI2013977	PA	United States	2022-Mar-08	EPI_ISL_11897677	A/turkey/Missouri/22-007087-001-original/2022	National Veterinary Services Laboratories - USDA	National Veterinary Services Laboratories - USDA	Chinh,Thanh;Love, Emily;Franzen,Kerrie;Killian,Mary;Koster,Leo;Lantz,Kristina;Stuber,Tod;Hicks,Jessica
EPI2013985	PA	United States	2022-Mar-08	EPI_ISL_11897678	A/turkey/Missouri/22-007087-002-original/2022	National Veterinary Services Laboratories - USDA	National Veterinary Services Laboratories - USDA	Chinh,Thanh;Love, Emily;Franzen,Kerrie;Killian,Mary;Koster,Leo;Lantz,Kristina;Stuber,Tod;Hicks,Jessica
EPI2013993	PA	United States	2022-Mar-08	EPI_ISL_11897679	A/chicken/Maryland/22-007273-001-original/2022	National Veterinary Services Laboratories - USDA	National Veterinary Services Laboratories - USDA	Chinh,Thanh;Love, Emily;Franzen,Kerrie;Killian,Mary;Koster,Leo;Lantz,Kristina;Stuber,Tod;Hicks,Jessica
EPI2014001	PA	United States	2022-Mar-08	EPI_ISL_11897680	A/chicken/Maryland/22-007273-002-original/2022	National Veterinary Services Laboratories - USDA	National Veterinary Services Laboratories - USDA	Chinh,Thanh;Love, Emily;Franzen,Kerrie;Killian,Mary;Koster,Leo;Lantz,Kristina;Stuber,Tod;Hicks,Jessica
EPI2014009	PA	United States	2022-Mar-10	EPI_ISL_11897681	A/chicken/Iowa/22-007376-001-original/2022	National Veterinary Services Laboratories - USDA	National Veterinary Services Laboratories - USDA	Chinh,Thanh;Love, Emily;Franzen,Kerrie;Killian,Mary;Koster,Leo;Lantz,Kristina;Stuber,Tod;Hicks,Jessica
EPI2014017	PA	United States	2022-Mar-10	EPI_ISL_11897682	A/chicken/Iowa/22-007376-002-original/2022	National Veterinary Services Laboratories - USDA	National Veterinary Services Laboratories - USDA	Chinh,Thanh;Love, Emily;Franzen,Kerrie;Killian,Mary;Koster,Leo;Lantz,Kristina;Stuber,Tod;Hicks,Jessica
EPI2014025	PA	United States	2022-Mar-09	EPI_ISL_11897683	A/guinea fowl/Illinois/22-007382-001-original/2022	National Veterinary Services Laboratories - USDA	National Veterinary Services Laboratories - USDA	Chinh,Thanh;Love, Emily;Franzen,Kerrie;Killian,Mary;Koster,Leo;Lantz,Kristina;Stuber,Tod;Hicks,Jessica
EPI2014033	PA	United States	2022-Mar-09	EPI_ISL_11897684	A/poultry/Kansas/22-007391-001-original/2022	National Veterinary Services Laboratories - USDA	National Veterinary Services Laboratories - USDA	Chinh,Thanh;Love, Emily;Franzen,Kerrie;Killian,Mary;Koster,Leo;Lantz,Kristina;Stuber,Tod;Hicks,Jessica
EPI2014041	PA	United States	2022-Mar-09	EPI_ISL_11897685	A/poultry/Kansas/22-007391-002-original/2022	National Veterinary Services Laboratories - USDA	National Veterinary Services Laboratories - USDA	Chinh,Thanh;Love, Emily;Franzen,Kerrie;Killian,Mary;Koster,Leo;Lantz,Kristina;Stuber,Tod;Hicks,Jessica
EPI2014049	PA	United States	2022-Mar-10	EPI_ISL_11897686	A/turkey/Maine/22-007410-001-original/2022	National Veterinary Services Laboratories - USDA	National Veterinary Services Laboratories - USDA	Chinh,Thanh;Love, Emily;Franzen,Kerrie;Killian,Mary;Koster,Leo;Lantz,Kristina;Stuber,Tod;Hicks,Jessica
EPI2014057	PA	United States	2022-Mar-10	EPI_ISL_11897687	A/chicken/Maine/22-007410-002-original/2022	National Veterinary Services Laboratories - USDA	National Veterinary Services Laboratories - USDA	Chinh,Thanh;Love, Emily;Franzen,Kerrie;Killian,Mary;Koster,Leo;Lantz,Kristina;Stuber,Tod;Hicks,Jessica
EPI2014065	PA	United States	2022-Mar-11	EPI_ISL_11897688	A/turkey/South Dakota/22-007534-001-original/2022	National Veterinary Services Laboratories - USDA	National Veterinary Services Laboratories - USDA	Chinh,Thanh;Love, Emily;Franzen,Kerrie;Killian,Mary;Koster,Leo;Lantz,Kristina;Stuber,Tod;Hicks,Jessica
EPI2014073	PA	United States	2022-Mar-11	EPI_ISL_11897689	A/turkey/South Dakota/22-007534-002-original/2022	National Veterinary Services Laboratories - USDA	National Veterinary Services Laboratories - USDA	Chinh,Thanh;Love, Emily;Franzen,Kerrie;Killian,Mary;Koster,Leo;Lantz,Kristina;Stuber,Tod;Hicks,Jessica
EPI2014081	PA	United States	2022-Mar-13	EPI_ISL_11897690	A/chicken/Wisconsin/22-007545-001-original/2022	National Veterinary Services Laboratories - USDA	National Veterinary Services Laboratories - USDA	Chinh,Thanh;Love, Emily;Franzen,Kerrie;Killian,Mary;Koster,Leo;Lantz,Kristina;Stuber,Tod;Hicks,Jessica
EPI2014089	PA	United States	2022-Mar-13	EPI_ISL_11897691	A/chicken/Wisconsin/22-007545-002-original/2022	National Veterinary Services Laboratories - USDA	National Veterinary Services Laboratories - USDA	Chinh,Thanh;Love, Emily;Franzen,Kerrie;Killian,Mary;Koster,Leo;Lantz,Kristina;Stuber,Tod;Hicks,Jessica
EPI2014097	PA	United States	2022-Mar-11	EPI_ISL_11897692	A/chicken/Maine/22-007582-001-original/2022	National Veterinary Services Laboratories - USDA	National Veterinary Services Laboratories - USDA	Chinh,Thanh;Love, Emily;Franzen,Kerrie;Killian,Mary;Koster,Leo;Lantz,Kristina;Stuber,Tod;Hicks,Jessica
EPI2014105	PA	United States	2022-Mar-14	EPI_ISL_11897693	A/chicken/Missouri/22-007677-001-original/2022	National Veterinary Services Laboratories - USDA	National Veterinary Services Laboratories - USDA	Chinh,Thanh;Love, Emily;Franzen,Kerrie;Killian,Mary;Koster,Leo;Lantz,Kristina;Stuber,Tod;Hicks,Jessica
EPI2014113	PA	United States	2022-Mar-14	EPI_ISL_11897694	A/chicken/Missouri/22-007677-002-original/2022	National Veterinary Services Laboratories - USDA	National Veterinary Services Laboratories - USDA	Chinh,Thanh;Love, Emily;Franzen,Kerrie;Killian,Mary;Koster,Leo;Lantz,Kristina;Stuber,Tod;Hicks,Jessica
EPI2014121	PA	United States	2022-Mar-14	EPI_ISL_11897695	A/chicken/Nebraska/22-007805-001-original/2022	National Veterinary Services Laboratories - USDA	National Veterinary Services Laboratories - USDA	Chinh,Thanh;Love, Emily;Franzen,Kerrie;Killian,Mary;Koster,Leo;Lantz,Kristina;Stuber,Tod;Hicks,Jessica
EPI2014129	PA	United States	2022-Mar-14	EPI_ISL_11897696	A/waterfowl/Nebraska/22-007805-002-original/2022	National Veterinary Services Laboratories - USDA	National Veterinary Services Laboratories - USDA	Chinh,Thanh;Love, Emily;Franzen,Kerrie;Killian,Mary;Koster,Leo;Lantz,Kristina;Stuber,Tod;Hicks,Jessica
EPI2014137	PA	United States	2022-Mar-15	EPI_ISL_11897697	A/turkey/New Hampshire/22-007886-001-original/2022	National Veterinary Services Laboratories - USDA	National Veterinary Services Laboratories - USDA	Chinh,Thanh;Love, Emily;Franzen,Kerrie;Killian,Mary;Koster,Leo;Lantz,Kristina;Stuber,Tod;Hicks,Jessica
EPI2014145	PA	United States	2022-Mar-16	EPI_ISL_11897698	A/chicken/Delaware/22-008054-002-original/2022	National Veterinary Services Laboratories - USDA	National Veterinary Services Laboratories - USDA	Chinh,Thanh;Love, Emily;Franzen,Kerrie;Killian,Mary;Koster,Leo;Lantz,Kristina;Stuber,Tod;Hicks,Jessica
EPI2014153	PA	United States	2022-Mar-16	EPI_ISL_11897699	A/chicken/Delaware/22-008054-003-original/2022	National Veterinary Services Laboratories - USDA	National Veterinary Services Laboratories - USDA	Chinh,Thanh;Love, Emily;Franzen,Kerrie;Killian,Mary;Koster,Leo;Lantz,Kristina;Stuber,Tod;Hicks,Jessica
EPI2014161	PA	United States	2022-Mar-15	EPI_ISL_11897700	A/guinea fowl/Maine/22-008064-001-original/2022	National Veterinary Services Laboratories - USDA	National Veterinary Services Laboratories - USDA	Chinh,Thanh;Love, Emily;Franzen,Kerrie;Killian,Mary;Koster,Leo;Lantz,Kristina;Stuber,Tod;Hicks,Jessica
EPI2014169	PA	United States	2022-Mar-15	EPI_ISL_11897701	A/chicken/Maine/22-008064-002-original/2022	National Veterinary Services Laboratories - USDA	National Veterinary Services Laboratories - USDA	Chinh,Thanh;Love, Emily;Franzen,Kerrie;Killian,Mary;Koster,Leo;Lantz,Kristina;Stuber,Tod;Hicks,Jessica
EPI2014177	PA	United States	2022-Mar-16	EPI_ISL_11897702	A/duck/Kansas/22-008114-001-original/2022	National Veterinary Services Laboratories - USDA	National Veterinary Services Laboratories - USDA	Chinh,Thanh;Love, Emily;Franzen,Kerrie;Killian,Mary;Koster,Leo;Lantz,Kristina;Stuber,Tod;Hicks,Jessica
EPI2014185	PA	United States	2022-Mar-16	EPI_ISL_11897703	A/chicken/Kansas/22-008114-002-original/2022	National Veterinary Services Laboratories - USDA	National Veterinary Services Laboratories - USDA	Chinh,Thanh;Love, Emily;Franzen,Kerrie;Killian,Mary;Koster,Leo;Lantz,Kristina;Stuber,Tod;Hicks,Jessica
EPI2014193	PA	United States	2022-Mar-17	EPI_ISL_11897704	A/chicken/Iowa/22-008176-003-original/2022	National Veterinary Services Laboratories - USDA	National Veterinary Services Laboratories - USDA	Chinh,Thanh;Love, Emily;Franzen,Kerrie;Killian,Mary;Koster,Leo;Lantz,Kristina;Stuber,Tod;Hicks,Jessica
EPI2014925	PA	Poland	2022-Mar-02	EPI_ISL_11922808	A/duck/Poland/H188_22VIR2515-2/2022	National Veterinary Research Institute	Istituto Zooprofilattico Sperimentale delle Venezie	Swieton, E.; Smietanka, K.; Barbierato, G.; Zecchin, B.; Fusaro, A.; Schivo, A.; Salviato, A.; Palumbo, E.; Giussani, E.; Monne, I.; Terregino, C.
EPI2014933	PA	Poland	2022-Feb-18	EPI_ISL_11922809	A/chicken/Poland/H157_22VIR2515-3/2022	National Veterinary Research Institute	Istituto Zooprofilattico Sperimentale delle Venezie	Swieton, E.; Smietanka, K.; Barbierato, G.; Zecchin, B.; Fusaro, A.; Schivo, A.; Salviato, A.; Palumbo, E.; Giussani, E.; Monne, I.; Terregino, C.
EPI2014949	PA	Poland	2022-Feb-05	EPI_ISL_11922811	A/goose/Poland/H124_22VIR2515-5/2022	National Veterinary Research Institute	Istituto Zooprofilattico Sperimentale delle Venezie	Swieton, E.; Smietanka, K.; Barbierato, G.; Zecchin, B.; Fusaro, A.; Schivo, A.; Salviato, A.; Palumbo, E.; Giussani, E.; Monne, I.; Terregino, C.
EPI2014957	PA	Poland	2022-Jan-23	EPI_ISL_11922812	A/chicken/Poland/H071_22VIR2515-6/2022	National Veterinary Research Institute	Istituto Zooprofilattico Sperimentale delle Venezie	Swieton, E.; Smietanka, K.; Barbierato, G.; Zecchin, B.; Fusaro, A.; Schivo, A.; Salviato, A.; Palumbo, E.; Giussani, E.; Monne, I.; Terregino, C.
EPI2014973	PA	Poland	2022-Feb-17	EPI_ISL_11922814	A/swan/Poland/MB083_22VIR2515-8/2022	National Veterinary Research Institute	Istituto Zooprofilattico Sperimentale delle Venezie	Swieton, E.; Smietanka, K.; Barbierato, G.; Zecchin, B.; Fusaro, A.; Schivo, A.; Salviato, A.; Palumbo, E.; Giussani, E.; Monne, I.; Terregino, C.
EPI2014981	PA	Romania	2021-Dec-08	EPI_ISL_11922815	A/swan/Romania/16905_22VIR2749-1/2021	Institute for Diagnosis & Animal Health (IDAH)	Istituto Zooprofilattico Sperimentale delle Venezie	Barbuceanu, F.; Onita, I.; Neicut, A.; Motiu, R.; Burlacu, R.; Barbierato, G.; Zecchin, B.; Fusaro, A.; Schivo, A.; Salviato, A.; Palumbo, E.; Giussani, E.; Monne, I.; Terregino, C.
EPI2014989	PA	Romania	2022-Feb-01	EPI_ISL_11922816	A/swan/Romania/10324_22VIR2749-2/2022	Institute for Diagnosis & Animal Health (IDAH)	Istituto Zooprofilattico Sperimentale delle Venezie	Barbuceanu, F.; Onita, I.; Neicut, A.; Motiu, R.; Burlacu, R.; Barbierato, G.; Zecchin, B.; Fusaro, A.; Schivo, A.; Salviato, A.; Palumbo, E.; Giussani, E.; Monne, I.; Terregino, C.
EPI2014997	PA	Romania	2022-Feb-03	EPI_ISL_11922817	A/swan/Romania/10394_22VIR2749-3/2022	Institute for Diagnosis & Animal Health (IDAH)	Istituto Zooprofilattico Sperimentale delle Venezie	Barbuceanu, F.; Onita, I.; Neicut, A.; Motiu, R.; Burlacu, R.; Barbierato, G.; Zecchin, B.; Fusaro, A.; Schivo, A.; Salviato, A.; Palumbo, E.; Giussani, E.; Monne, I.; Terregino, C.
EPI2015005	PA	Romania	2022-Feb-09	EPI_ISL_11922818	A/swan/Romania/10455_22VIR2749-4/2022	Institute for Diagnosis & Animal Health (IDAH)	Istituto Zooprofilattico Sperimentale delle Venezie	Barbuceanu, F.; Onita, I.; Neicut, A.; Motiu, R.; Burlacu, R.; Barbierato, G.; Zecchin, B.; Fusaro, A.; Schivo, A.; Salviato, A.; Palumbo, E.; Giussani, E.; Monne, I.; Terregino, C.
EPI2015013	PA	Romania	2022-Feb-10	EPI_ISL_11922819	A/laying_hen/Romania/10470_22VIR2749-5/2022	Institute for Diagnosis & Animal Health (IDAH)	Istituto Zooprofilattico Sperimentale delle Venezie	Barbuceanu, F.; Onita, I.; Neicut, A.; Motiu, R.; Burlacu, R.; Barbierato, G.; Zecchin, B.; Fusaro, A.; Schivo, A.; Salviato, A.; Palumbo, E.; Giussani, E.; Monne, I.; Terregino, C.
EPI2015021	PA	Romania	2022-Feb-22	EPI_ISL_11922820	A/swan/Romania/10656_22VIR2749-6/2022	Institute for Diagnosis & Animal Health (IDAH)	Istituto Zooprofilattico Sperimentale delle Venezie	Barbuceanu, F.; Onita, I.; Neicut, A.; Motiu, R.; Burlacu, R.; Barbierato, G.; Zecchin, B.; Fusaro, A.; Schivo, A.; Salviato, A.; Palumbo, E.; Giussani, E.; Monne, I.; Terregino, C.
EPI2015037	PA	Romania	2022-Mar-07	EPI_ISL_11922822	A/swan/Romania/10986_22VIR2749-8/2022	Institute for Diagnosis & Animal Health (IDAH)	Istituto Zooprofilattico Sperimentale delle Venezie	Barbuceanu, F.; Onita, I.; Neicut, A.; Motiu, R.; Burlacu, R.; Barbierato, G.; Zecchin, B.; Fusaro, A.; Schivo, A.; Salviato, A.; Palumbo, E.; Giussani, E.; Monne, I.; Terregino, C.
EPI2016915	PA	United States	2022-Mar-17	EPI_ISL_11971464	A/turkey/South Dakota/22-008239-001-original/2022	National Veterinary Services Laboratories - USDA	National Veterinary Services Laboratories - USDA	Chinh,Thanh;Love, Emily;Franzen,Kerrie;Killian,Mary;Koster,Leo;Lantz,Kristina;Stuber,Tod;Hicks,Jessica
EPI2016923	PA	United States	2022-Mar-17	EPI_ISL_11971465	A/turkey/South Dakota/22-008239-002-original/2022	National Veterinary Services Laboratories - USDA	National Veterinary Services Laboratories - USDA	Chinh,Thanh;Love, Emily;Franzen,Kerrie;Killian,Mary;Koster,Leo;Lantz,Kristina;Stuber,Tod;Hicks,Jessica
EPI2016931	PA	United States	2022-Mar-17	EPI_ISL_11971466	A/turkey/South Dakota/22-008242-001-original/2022	National Veterinary Services Laboratories - USDA	National Veterinary Services Laboratories - USDA	Chinh,Thanh;Love, Emily;Franzen,Kerrie;Killian,Mary;Koster,Leo;Lantz,Kristina;Stuber,Tod;Hicks,Jessica
EPI2016939	PA	United States	2022-Mar-17	EPI_ISL_11971467	A/turkey/South Dakota/22-008242-002-original/2022	National Veterinary Services Laboratories - USDA	National Veterinary Services Laboratories - USDA	Chinh,Thanh;Love, Emily;Franzen,Kerrie;Killian,Mary;Koster,Leo;Lantz,Kristina;Stuber,Tod;Hicks,Jessica
EPI2016947	PA	United States	2022-Mar-16	EPI_ISL_11971468	A/chicken/Kansas/22-008259-001-original/2022	National Veterinary Services Laboratories - USDA	National Veterinary Services Laboratories - USDA	Chinh,Thanh;Love, Emily;Franzen,Kerrie;Killian,Mary;Koster,Leo;Lantz,Kristina;Stuber,Tod;Hicks,Jessica
EPI2016955	PA	United States	2022-Mar-16	EPI_ISL_11971469	A/chicken/Kansas/22-008259-002-original/2022	National Veterinary Services Laboratories - USDA	National Veterinary Services Laboratories - USDA	Chinh,Thanh;Love, Emily;Franzen,Kerrie;Killian,Mary;Koster,Leo;Lantz,Kristina;Stuber,Tod;Hicks,Jessica
EPI2016963	PA	United States	2022-Mar-18	EPI_ISL_11971470	A/chicken/Maine/22-008366-001-original/2022	National Veterinary Services Laboratories - USDA	National Veterinary Services Laboratories - USDA	Chinh,Thanh;Love, Emily;Franzen,Kerrie;Killian,Mary;Koster,Leo;Lantz,Kristina;Stuber,Tod;Hicks,Jessica
EPI2016971	PA	United States	2022-Mar-18	EPI_ISL_11971471	A/chicken/Maine/22-008367-001-original/2022	National Veterinary Services Laboratories - USDA	National Veterinary Services Laboratories - USDA	Chinh,Thanh;Love, Emily;Franzen,Kerrie;Killian,Mary;Koster,Leo;Lantz,Kristina;Stuber,Tod;Hicks,Jessica
EPI2016979	PA	United States	2022-Mar-18	EPI_ISL_11971472	A/turkey/Maine/22-008367-002-original/2022	National Veterinary Services Laboratories - USDA	National Veterinary Services Laboratories - USDA	Chinh,Thanh;Love, Emily;Franzen,Kerrie;Killian,Mary;Koster,Leo;Lantz,Kristina;Stuber,Tod;Hicks,Jessica
EPI2017003	PA	United States	2022-Mar-19	EPI_ISL_11971475	A/chicken/Iowa/22-008373-001-original/2022	National Veterinary Services Laboratories - USDA	National Veterinary Services Laboratories - USDA	Chinh,Thanh;Love, Emily;Franzen,Kerrie;Killian,Mary;Koster,Leo;Lantz,Kristina;Stuber,Tod;Hicks,Jessica
EPI2017011	PA	United States	2022-Mar-19	EPI_ISL_11971476	A/chicken/Iowa/22-008373-002-original/2022	National Veterinary Services Laboratories - USDA	National Veterinary Services Laboratories - USDA	Chinh,Thanh;Love, Emily;Franzen,Kerrie;Killian,Mary;Koster,Leo;Lantz,Kristina;Stuber,Tod;Hicks,Jessica
EPI2017019	PA	United States	2022-Mar-21	EPI_ISL_11971477	A/chicken/Nebraska/22-008467-001-original/2022	National Veterinary Services Laboratories - USDA	National Veterinary Services Laboratories - USDA	Chinh,Thanh;Love, Emily;Franzen,Kerrie;Killian,Mary;Koster,Leo;Lantz,Kristina;Stuber,Tod;Hicks,Jessica
EPI2017027	PA	United States	2022-Mar-21	EPI_ISL_11971478	A/turkey/South Dakota/22-008479-001-original/2022	National Veterinary Services Laboratories - USDA	National Veterinary Services Laboratories - USDA	Chinh,Thanh;Love, Emily;Franzen,Kerrie;Killian,Mary;Koster,Leo;Lantz,Kristina;Stuber,Tod;Hicks,Jessica
EPI2017035	PA	United States	2022-Mar-21	EPI_ISL_11971479	A/turkey/South Dakota/22-008479-002-original/2022	National Veterinary Services Laboratories - USDA	National Veterinary Services Laboratories - USDA	Chinh,Thanh;Love, Emily;Franzen,Kerrie;Killian,Mary;Koster,Leo;Lantz,Kristina;Stuber,Tod;Hicks,Jessica
EPI2017043	PA	United States	2022-Mar-21	EPI_ISL_11971480	A/turkey/South Dakota/22-008483-001-original/2022	National Veterinary Services Laboratories - USDA	National Veterinary Services Laboratories - USDA	Chinh,Thanh;Love, Emily;Franzen,Kerrie;Killian,Mary;Koster,Leo;Lantz,Kristina;Stuber,Tod;Hicks,Jessica
EPI2017051	PA	United States	2022-Mar-21	EPI_ISL_11971481	A/turkey/South Dakota/22-008485-001-original/2022	National Veterinary Services Laboratories - USDA	National Veterinary Services Laboratories - USDA	Chinh,Thanh;Love, Emily;Franzen,Kerrie;Killian,Mary;Koster,Leo;Lantz,Kristina;Stuber,Tod;Hicks,Jessica
EPI2017059	PA	United States	2022-Mar-21	EPI_ISL_11971482	A/turkey/South Dakota/22-008485-002-original/2022	National Veterinary Services Laboratories - USDA	National Veterinary Services Laboratories - USDA	Chinh,Thanh;Love, Emily;Franzen,Kerrie;Killian,Mary;Koster,Leo;Lantz,Kristina;Stuber,Tod;Hicks,Jessica
EPI2017067	PA	United States	2022-Mar-22	EPI_ISL_11971483	A/chicken/Maine/22-008540-001-original/2022	National Veterinary Services Laboratories - USDA	National Veterinary Services Laboratories - USDA	Chinh,Thanh;Love, Emily;Franzen,Kerrie;Killian,Mary;Koster,Leo;Lantz,Kristina;Stuber,Tod;Hicks,Jessica
EPI2017075	PA	United States	2022-Mar-22	EPI_ISL_11971484	A/turkey/South Dakota/22-008702-001-original/2022	National Veterinary Services Laboratories - USDA	National Veterinary Services Laboratories - USDA	Chinh,Thanh;Love, Emily;Franzen,Kerrie;Killian,Mary;Koster,Leo;Lantz,Kristina;Stuber,Tod;Hicks,Jessica
EPI2017083	PA	United States	2022-Mar-22	EPI_ISL_11971485	A/turkey/South Dakota/22-008702-002-original/2022	National Veterinary Services Laboratories - USDA	National Veterinary Services Laboratories - USDA	Chinh,Thanh;Love, Emily;Franzen,Kerrie;Killian,Mary;Koster,Leo;Lantz,Kristina;Stuber,Tod;Hicks,Jessica
EPI2017091	PA	United States	2022-Mar-22	EPI_ISL_11971486	A/chicken/South Dakota/22-008704-001-original/2022	National Veterinary Services Laboratories - USDA	National Veterinary Services Laboratories - USDA	Chinh,Thanh;Love, Emily;Franzen,Kerrie;Killian,Mary;Koster,Leo;Lantz,Kristina;Stuber,Tod;Hicks,Jessica
EPI2017099	PA	United States	2022-Mar-22	EPI_ISL_11971487	A/chicken/South Dakota/22-008704-002-original/2022	National Veterinary Services Laboratories - USDA	National Veterinary Services Laboratories - USDA	Chinh,Thanh;Love, Emily;Franzen,Kerrie;Killian,Mary;Koster,Leo;Lantz,Kristina;Stuber,Tod;Hicks,Jessica
EPI2017107	PA	United States	2022-Mar-22	EPI_ISL_11971488	A/turkey/South Dakota/22-008705-001-original/2022	National Veterinary Services Laboratories - USDA	National Veterinary Services Laboratories - USDA	Chinh,Thanh;Love, Emily;Franzen,Kerrie;Killian,Mary;Koster,Leo;Lantz,Kristina;Stuber,Tod;Hicks,Jessica
EPI2017115	PA	United States	2022-Mar-22	EPI_ISL_11971489	A/turkey/South Dakota/22-008705-002-original/2022	National Veterinary Services Laboratories - USDA	National Veterinary Services Laboratories - USDA	Chinh,Thanh;Love, Emily;Franzen,Kerrie;Killian,Mary;Koster,Leo;Lantz,Kristina;Stuber,Tod;Hicks,Jessica
EPI2017123	PA	United States	2022-Mar-22	EPI_ISL_11971490	A/pheasant/New York/22-008760-008-original/2022	National Veterinary Services Laboratories - USDA	National Veterinary Services Laboratories - USDA	Chinh,Thanh;Love, Emily;Franzen,Kerrie;Killian,Mary;Koster,Leo;Lantz,Kristina;Stuber,Tod;Hicks,Jessica
EPI2017131	PA	United States	2022-Mar-22	EPI_ISL_11971491	A/mallard/New York/22-008760-007-original/2022	National Veterinary Services Laboratories - USDA	National Veterinary Services Laboratories - USDA	Chinh,Thanh;Love, Emily;Franzen,Kerrie;Killian,Mary;Koster,Leo;Lantz,Kristina;Stuber,Tod;Hicks,Jessica
EPI2017139	PA	United States	2022-Mar-23	EPI_ISL_11971492	A/turkey/Iowa/22-008862-002-original/2022	National Veterinary Services Laboratories - USDA	National Veterinary Services Laboratories - USDA	Chinh,Thanh;Love, Emily;Franzen,Kerrie;Killian,Mary;Koster,Leo;Lantz,Kristina;Stuber,Tod;Hicks,Jessica
EPI2017147	PA	United States	2022-Mar-23	EPI_ISL_11971493	A/turkey/South Dakota/22-008866-001-original/2022	National Veterinary Services Laboratories - USDA	National Veterinary Services Laboratories - USDA	Chinh,Thanh;Love, Emily;Franzen,Kerrie;Killian,Mary;Koster,Leo;Lantz,Kristina;Stuber,Tod;Hicks,Jessica
EPI2017155	PA	United States	2022-Mar-23	EPI_ISL_11971494	A/turkey/South Dakota/22-008866-002-original/2022	National Veterinary Services Laboratories - USDA	National Veterinary Services Laboratories - USDA	Chinh,Thanh;Love, Emily;Franzen,Kerrie;Killian,Mary;Koster,Leo;Lantz,Kristina;Stuber,Tod;Hicks,Jessica
EPI2017163	PA	United States	2022-Mar-22	EPI_ISL_11971495	A/domestic duck/Michigan/22-008890-001-original/2022	National Veterinary Services Laboratories - USDA	National Veterinary Services Laboratories - USDA	Chinh,Thanh;Love, Emily;Franzen,Kerrie;Killian,Mary;Koster,Leo;Lantz,Kristina;Stuber,Tod;Hicks,Jessica
EPI2017171	PA	United States	2022-Mar-22	EPI_ISL_11971496	A/domestic goose/Michigan/22-008890-004-original/2022	National Veterinary Services Laboratories - USDA	National Veterinary Services Laboratories - USDA	Chinh,Thanh;Love, Emily;Franzen,Kerrie;Killian,Mary;Koster,Leo;Lantz,Kristina;Stuber,Tod;Hicks,Jessica
EPI2017179	PA	United States	2022-Mar-22	EPI_ISL_11971497	A/chicken/Michigan/22-008890-006-original/2022	National Veterinary Services Laboratories - USDA	National Veterinary Services Laboratories - USDA	Chinh,Thanh;Love, Emily;Franzen,Kerrie;Killian,Mary;Koster,Leo;Lantz,Kristina;Stuber,Tod;Hicks,Jessica
EPI2017187	PA	United States	2022-Mar-22	EPI_ISL_11971498	A/turkey/Michigan/22-008890-007-original/2022	National Veterinary Services Laboratories - USDA	National Veterinary Services Laboratories - USDA	Chinh,Thanh;Love, Emily;Franzen,Kerrie;Killian,Mary;Koster,Leo;Lantz,Kristina;Stuber,Tod;Hicks,Jessica
EPI2017195	PA	United States	2022-Mar-23	EPI_ISL_11971499	A/chicken/Nebraska/22-009006-001-original/2022	National Veterinary Services Laboratories - USDA	National Veterinary Services Laboratories - USDA	Chinh,Thanh;Love, Emily;Franzen,Kerrie;Killian,Mary;Koster,Leo;Lantz,Kristina;Stuber,Tod;Hicks,Jessica
EPI2017203	PA	United States	2022-Mar-24	EPI_ISL_11971500	A/turkey/South Dakota/22-009023-001-original/2022	National Veterinary Services Laboratories - USDA	National Veterinary Services Laboratories - USDA	Chinh,Thanh;Love, Emily;Franzen,Kerrie;Killian,Mary;Koster,Leo;Lantz,Kristina;Stuber,Tod;Hicks,Jessica
EPI2017211	PA	United States	2022-Mar-24	EPI_ISL_11971501	A/turkey/South Dakota/22-009023-002-original/2022	National Veterinary Services Laboratories - USDA	National Veterinary Services Laboratories - USDA	Chinh,Thanh;Love, Emily;Franzen,Kerrie;Killian,Mary;Koster,Leo;Lantz,Kristina;Stuber,Tod;Hicks,Jessica
EPI2017219	PA	United States	2022-Mar-25	EPI_ISL_11971502	A/pheasant/New York/22-009066-001-original/2022	National Veterinary Services Laboratories - USDA	National Veterinary Services Laboratories - USDA	Chinh,Thanh;Love, Emily;Franzen,Kerrie;Killian,Mary;Koster,Leo;Lantz,Kristina;Stuber,Tod;Hicks,Jessica
EPI2017733	PA	Italy	2021-Dec-20	EPI_ISL_12028893	A/turkey/Italy/21VIR11507/2021	Istituto Zooprofilattico Sperimentale delle Venezie, EU/OIE/Reference Laboratory and FAO Reference Centre for AI and ND	Istituto Zooprofilattico Sperimentale delle Venezie	Barbierato, G.; Zecchin, B.; Fusaro, A.; Schivo, A.; Salviato, A.; Palumbo, E.; Giussani, E.; Monne, I.; Terregino, C.
EPI2018095	PA	Netherlands	2022-Mar-28	EPI_ISL_12069978	A/greylag goose/Netherlands/22006190-002/2022	Wageningen Bioveterinary Research	Wageningen Bioveterinary Research	Beerens, Nancy; Harders, Frank; Pritz-Verschuren, Sylvia; Roose, Marit; Venema, Sandra; Germeraad, Evelien; Engelsma, Marc; Heutink, Rene
EPI2018103	PA	Netherlands	2022-Mar-27	EPI_ISL_12069979	A/black-backed gull/Netherlands/22006192-001/2022	Wageningen Bioveterinary Research	Wageningen Bioveterinary Research	Beerens, Nancy; Harders, Frank; Pritz-Verschuren, Sylvia; Roose, Marit; Venema, Sandra; Germeraad, Evelien; Engelsma, Marc; Heutink, Rene
EPI2021094	PA	Czech Republic	2022-Jan-10	EPI_ISL_12139999	A/mute swan/Czech Republic/785/2022	State Veterinary Institute Prague	State Veterinary Institute Prague	Alexander,Nagy;Martina,Stara;Lenka,Cernikova
EPI2021939	PA	Japan	2022-Mar-29	EPI_ISL_12174843	A/crow/Hokkaido/0103B065/2022	Graduate School of Veterinary Medicine, Hokkaido University	Graduate School of Veterinary Medicine, Hokkaido University	Yoshihiro, SAKODA; Takahiro, HIONO; Norikazu, ISODA
EPI2021955	PA	Albania	2022-Mar-01	EPI_ISL_12176837	A/pelecanus_crispus/Albania/D383-22_22VIR3125-2/2022	Institute of Public Health	Istituto Zooprofilattico Sperimentale delle Venezie	Lika, A.; Boci, J.; Shkodra, E.; Barbierato, G.; Zecchin, B.; Fusaro, A.; Schivo, A.; Salviato, A.; Palumbo, E.; Giussani, E.; Monne, I.; Terregino, C.
EPI2022144	PA	Netherlands	2022-Apr-05	EPI_ISL_12177629	A/black-backed gull/Netherlands/22006711-001/2022	Wageningen Bioveterinary Research	Wageningen Bioveterinary Research	Beerens, Nancy; Harders, Frank; Pritz-Verschuren, Sylvia; Roose, Marit; Venema, Sandra; Germeraad, Evelien; Engelsma, Marc; Heutink, Rene
EPI2022936	PA	Belgium	2022-Mar-19	EPI_ISL_12210335	A/Falco_peregrinus/Belgium/4055_0002/2022	Sciensano - Animal Infectious Diseases	Sciensano, Department of Animal Infectious Diseases	Van Borm, Steven; Roupie, Virginie; Lambrecht, Benedicte; Mathijs, Elisabeth; Steensels, Mieke
EPI2023598	PA	Netherlands	2022-Mar-23	EPI_ISL_12215416	A/greylag goose/Netherlands/22005844-002/2022	Wageningen Bioveterinary Research	Wageningen Bioveterinary Research	Beerens, Nancy; Harders, Frank; Pritz-Verschuren, Sylvia; Roose, Marit; Venema, Sandra; Germeraad, Evelien; Engelsma, Marc; Heutink, Rene
EPI2024058	PA	Czech Republic	2021-Dec-18	EPI_ISL_12223688	A/grey heron/Czech Republic/25338-1/2021	State Veterinary Institute Prague	State Veterinary Institute Prague	Alexander,Nagy;Martina,Stara;Lenka,Cernikova
EPI2026057	PA	Czech Republic	2022-Feb-09	EPI_ISL_12324302	A/duck/Czech Republic/3306-1/2022	State Veterinary Institute Prague	State Veterinary Institute Prague	Nagy,Alexander;Cernikova,Lenka;Stara,Martina
EPI2026147	PA	Czech Republic	2022-Feb-09	EPI_ISL_12325210	A/chicken/Czech Republic/3306-2/2022	State Veterinary Institute Prague	State Veterinary Institute Prague	Nagy,Alexander;Cernikova,Lenka;Stra,Martina
EPI2026155	PA	Czech Republic	2021-Dec-18	EPI_ISL_12325995	A/goose/Czech Republic/25322-229/2021	State Veterinary Institute Prague	State Veterinary Institute Prague	Alexander,Nagy;Martina,Stara;Lenka,Cernikova
EPI2028641	PA	Greece	2022-Feb-24	EPI_ISL_12471655	A/pelican/Greece/41-TR-313_22VIR3126-1/2022	Thessalonica Veterinary Centre (TVC)	Istituto Zooprofilattico Sperimentale delle Venezie	Georgiades, G.; Ragias, B.; Gkolia, A.; Anthopoulou, E.; Barbierato, G.; Zecchin, B.; Fusaro, A.; Schivo, A.; Salviato, A.; Palumbo, E.; Giussani, E.; Monne, I.; Terregino, C.
EPI2028649	PA	Greece	2022-Mar-12	EPI_ISL_12471656	A/pelican/Greece/69_CL_22VIR3126-10/2022	Thessalonica Veterinary Centre (TVC)	Istituto Zooprofilattico Sperimentale delle Venezie	Georgiades, G.; Ragias, B.; Gkolia, A.; Anthopoulou, E.; Barbierato, G.; Zecchin, B.; Fusaro, A.; Schivo, A.; Salviato, A.; Palumbo, E.; Giussani, E.; Monne, I.; Terregino, C.
EPI2028657	PA	Greece	2022-Mar-15	EPI_ISL_12471657	A/pelican/Greece/72_CL_22VIR3126-11/2022	Thessalonica Veterinary Centre (TVC)	Istituto Zooprofilattico Sperimentale delle Venezie	Georgiades, G.; Ragias, B.; Gkolia, A.; Anthopoulou, E.; Barbierato, G.; Zecchin, B.; Fusaro, A.; Schivo, A.; Salviato, A.; Palumbo, E.; Giussani, E.; Monne, I.; Terregino, C.
EPI2028665	PA	Greece	2022-Feb-24	EPI_ISL_12471658	A/pelican/Greece/41_AL1_22VIR3126-2/2022	Thessalonica Veterinary Centre (TVC)	Istituto Zooprofilattico Sperimentale delle Venezie	Georgiades, G.; Ragias, B.; Gkolia, A.; Anthopoulou, E.; Barbierato, G.; Zecchin, B.; Fusaro, A.; Schivo, A.; Salviato, A.; Palumbo, E.; Giussani, E.; Monne, I.; Terregino, C.
EPI2028681	PA	Greece	2022-Mar-10	EPI_ISL_12471660	A/pelican/Greece/64_KI_22VIR3126-6/2022	Thessalonica Veterinary Centre (TVC)	Istituto Zooprofilattico Sperimentale delle Venezie	Georgiades, G.; Ragias, B.; Gkolia, A.; Anthopoulou, E.; Barbierato, G.; Zecchin, B.; Fusaro, A.; Schivo, A.; Salviato, A.; Palumbo, E.; Giussani, E.; Monne, I.; Terregino, C.
EPI2028689	PA	Greece	2022-Mar-10	EPI_ISL_12471661	A/pelican/Greece/64_SP_22VIR3126-7/2022	Thessalonica Veterinary Centre (TVC)	Istituto Zooprofilattico Sperimentale delle Venezie	Georgiades, G.; Ragias, B.; Gkolia, A.; Anthopoulou, E.; Barbierato, G.; Zecchin, B.; Fusaro, A.; Schivo, A.; Salviato, A.; Palumbo, E.; Giussani, E.; Monne, I.; Terregino, C.
EPI2028698	PA	Greece	2022-Mar-10	EPI_ISL_12471662	A/pelican/Greece/64_LI_22VIR3126-8/2022	Thessalonica Veterinary Centre (TVC)	Istituto Zooprofilattico Sperimentale delle Venezie	Georgiades, G.; Ragias, B.; Gkolia, A.; Anthopoulou, E.; Barbierato, G.; Zecchin, B.; Fusaro, A.; Schivo, A.; Salviato, A.; Palumbo, E.; Giussani, E.; Monne, I.; Terregino, C.
EPI2028706	PA	Greece	2022-Mar-10	EPI_ISL_12471663	A/pelican/Greece/64_TR_22VIR3126-9/2022	Thessalonica Veterinary Centre (TVC)	Istituto Zooprofilattico Sperimentale delle Venezie	Georgiades, G.; Ragias, B.; Gkolia, A.; Anthopoulou, E.; Barbierato, G.; Zecchin, B.; Fusaro, A.; Schivo, A.; Salviato, A.; Palumbo, E.; Giussani, E.; Monne, I.; Terregino, C.
EPI2028765	PA	Netherlands	2022-Apr-17	EPI_ISL_12474793	A/barnacle goose/Netherlands/22007405-004/2022	Wageningen Bioveterinary Research	Wageningen Bioveterinary Research	Beerens, Nancy; Harders, Frank; Pritz-Verschuren, Sylvia; Roose, Marit; Venema, Sandra; Germeraad, Evelien; Engelsma, Marc; Heutink, Rene
EPI2028773	PA	Netherlands	2022-Apr-11	EPI_ISL_12474794	A/greylag goose /Netherlands/22006859-001/2022	Wageningen Bioveterinary Research	Wageningen Bioveterinary Research	Beerens, Nancy; Harders, Frank; Pritz-Verschuren, Sylvia; Roose, Marit; Venema, Sandra; Germeraad, Evelien; Engelsma, Marc; Heutink, Rene
EPI2028988	PA	Netherlands	2022-Apr-06	EPI_ISL_12512879	A/Black-headed gull/Netherlands/2/2022	Erasmus Medical Center	Erasmus Medical Center
EPI2029047	PA	Netherlands	2022-Apr-14	EPI_ISL_12514425	A/Black-headed gull/Netherlands/3/2022	Erasmus Medical Center	Erasmus Medical Center
EPI2029055	PA	Netherlands	2022-Apr-14	EPI_ISL_12514442	A/Black-headed gull/Netherlands/4/2022	Erasmus Medical Center	Erasmus Medical Center
EPI2029063	PA	Netherlands	2022-Apr-14	EPI_ISL_12514483	A/Caspian Gull/Netherlands/3/2022	Erasmus Medical Center	Erasmus Medical Center
EPI2029071	PA	Netherlands	2022-Apr-11	EPI_ISL_12514532	A/Common raven/Netherlands/1/2022	Erasmus Medical Center	Erasmus Medical Center
EPI2029079	PA	Netherlands	2022-Apr-13	EPI_ISL_12514573	A/Song Thrush/Netherlands/1/2022	Erasmus Medical Center	Erasmus Medical Center
EPI2029087	PA	Netherlands	2022-Apr-14	EPI_ISL_12514622	A/Common raven/Netherlands/2/2022	Erasmus Medical Center	Erasmus Medical Center
EPI2029298	PA	United States	2022-Mar-17	EPI_ISL_12567390	A/chicken/Maryland/22-008243-001-original/2022	National Veterinary Services Laboratories - USDA	National Veterinary Services Laboratories - USDA	Chinh,Thanh;Love, Emily;Franzen,Kerrie;Killian,Mary;Koster,Leo;Lantz,Kristina;Stuber,Tod;Hicks,Jessica
EPI2029306	PA	United States	2022-Mar-25	EPI_ISL_12567391	A/chicken/Iowa/22-009180-001-original/2022	National Veterinary Services Laboratories - USDA	National Veterinary Services Laboratories - USDA	Chinh,Thanh;Love, Emily;Franzen,Kerrie;Killian,Mary;Koster,Leo;Lantz,Kristina;Stuber,Tod;Hicks,Jessica
EPI2029314	PA	United States	2022-Mar-25	EPI_ISL_12567392	A/chicken/Iowa/22-009180-002-original/2022	National Veterinary Services Laboratories - USDA	National Veterinary Services Laboratories - USDA	Chinh,Thanh;Love, Emily;Franzen,Kerrie;Killian,Mary;Koster,Leo;Lantz,Kristina;Stuber,Tod;Hicks,Jessica
EPI2029322	PA	United States	2022-Mar-25	EPI_ISL_12567393	A/chicken/Minnesota/22-009181-001-original/2022	National Veterinary Services Laboratories - USDA	National Veterinary Services Laboratories - USDA	Chinh,Thanh;Love, Emily;Franzen,Kerrie;Killian,Mary;Koster,Leo;Lantz,Kristina;Stuber,Tod;Hicks,Jessica
EPI2029330	PA	United States	2022-Mar-25	EPI_ISL_12567529	A/Embden goose/Minnesota/22-009181-003-original/2022	National Veterinary Services Laboratories - USDA	National Veterinary Services Laboratories - USDA	Chinh,Thanh;Love, Emily;Franzen,Kerrie;Killian,Mary;Koster,Leo;Lantz,Kristina;Stuber,Tod;Hicks,Jessica
EPI2029338	PA	United States	2022-Mar-25	EPI_ISL_12567530	A/turkey/Minnesota/22-009182-001-original/2022	National Veterinary Services Laboratories - USDA	National Veterinary Services Laboratories - USDA	Chinh,Thanh;Love, Emily;Franzen,Kerrie;Killian,Mary;Koster,Leo;Lantz,Kristina;Stuber,Tod;Hicks,Jessica
EPI2029346	PA	United States	2022-Mar-25	EPI_ISL_12567531	A/turkey/Minnesota/22-009182-003-original/2022	National Veterinary Services Laboratories - USDA	National Veterinary Services Laboratories - USDA	Chinh,Thanh;Love, Emily;Franzen,Kerrie;Killian,Mary;Koster,Leo;Lantz,Kristina;Stuber,Tod;Hicks,Jessica
EPI2029354	PA	United States	2022-Mar-24	EPI_ISL_12567532	A/domestic duck/Nebraska/22-009190-001-original/2022	National Veterinary Services Laboratories - USDA	National Veterinary Services Laboratories - USDA	Chinh,Thanh;Love, Emily;Franzen,Kerrie;Killian,Mary;Koster,Leo;Lantz,Kristina;Stuber,Tod;Hicks,Jessica
EPI2029362	PA	United States	2022-Mar-24	EPI_ISL_12567533	A/chicken/Nebraska/22-009190-002-original/2022	National Veterinary Services Laboratories - USDA	National Veterinary Services Laboratories - USDA	Chinh,Thanh;Love, Emily;Franzen,Kerrie;Killian,Mary;Koster,Leo;Lantz,Kristina;Stuber,Tod;Hicks,Jessica
EPI2034981	PA	United States	2022-Mar-25	EPI_ISL_12690318	A/chicken/Missouri/22-009192-002-original/2022	National Veterinary Services Laboratories - USDA	National Veterinary Services Laboratories - USDA	Chinh,Thanh;Franzen,Kerrie;Love, Emily;Killian,Mary;Koster,Leo;Lantz,Kristina;Stuber,Tod;Hicks,Jessica
EPI2034989	PA	United States	2022-Mar-25	EPI_ISL_12690319	A/duck/Missouri/22-009192-003-original/2022	National Veterinary Services Laboratories - USDA	National Veterinary Services Laboratories - USDA	Chinh,Thanh;Franzen,Kerrie;Love, Emily;Killian,Mary;Koster,Leo;Lantz,Kristina;Stuber,Tod;Hicks,Jessica
EPI2034997	PA	United States	2022-Mar-25	EPI_ISL_12690320	A/chicken/South Dakota/22-009194-002-original/2022	National Veterinary Services Laboratories - USDA	National Veterinary Services Laboratories - USDA	Chinh,Thanh;Franzen,Kerrie;Love, Emily;Killian,Mary;Koster,Leo;Lantz,Kristina;Stuber,Tod;Hicks,Jessica
EPI2035005	PA	United States	2022-Mar-25	EPI_ISL_12690321	A/guinea fowl/South Dakota/22-009194-003-original/2022	National Veterinary Services Laboratories - USDA	National Veterinary Services Laboratories - USDA	Chinh,Thanh;Franzen,Kerrie;Love, Emily;Killian,Mary;Koster,Leo;Lantz,Kristina;Stuber,Tod;Hicks,Jessica
EPI2035013	PA	United States	2022-Mar-26	EPI_ISL_12690322	A/turkey/Minnesota/22-009195-002-original/2022	National Veterinary Services Laboratories - USDA	National Veterinary Services Laboratories - USDA	Chinh,Thanh;Franzen,Kerrie;Love, Emily;Killian,Mary;Koster,Leo;Lantz,Kristina;Stuber,Tod;Hicks,Jessica
EPI2035021	PA	United States	2022-Mar-26	EPI_ISL_12690323	A/turkey/Minnesota/22-009195-003-original/2022	National Veterinary Services Laboratories - USDA	National Veterinary Services Laboratories - USDA	Chinh,Thanh;Franzen,Kerrie;Love, Emily;Killian,Mary;Koster,Leo;Lantz,Kristina;Stuber,Tod;Hicks,Jessica
EPI2035029	PA	United States	2022-Mar-26	EPI_ISL_12690324	A/turkey/South Dakota/22-009196-001-original/2022	National Veterinary Services Laboratories - USDA	National Veterinary Services Laboratories - USDA	Chinh,Thanh;Franzen,Kerrie;Love, Emily;Killian,Mary;Koster,Leo;Lantz,Kristina;Stuber,Tod;Hicks,Jessica
EPI2035037	PA	United States	2022-Mar-26	EPI_ISL_12690325	A/turkey/South Dakota/22-009196-002-original/2022	National Veterinary Services Laboratories - USDA	National Veterinary Services Laboratories - USDA	Chinh,Thanh;Franzen,Kerrie;Love, Emily;Killian,Mary;Koster,Leo;Lantz,Kristina;Stuber,Tod;Hicks,Jessica
EPI2035045	PA	United States	2022-Mar-26	EPI_ISL_12690568	A/turkey/South Dakota/22-009198-001-original/2022	National Veterinary Services Laboratories - USDA	National Veterinary Services Laboratories - USDA	Chinh,Thanh;Franzen,Kerrie;Love, Emily;Killian,Mary;Koster,Leo;Lantz,Kristina;Stuber,Tod;Hicks,Jessica
EPI2035053	PA	United States	2022-Mar-27	EPI_ISL_12690569	A/turkey/Iowa/22-009227-001-original/2022	National Veterinary Services Laboratories - USDA	National Veterinary Services Laboratories - USDA	Chinh,Thanh;Franzen,Kerrie;Love, Emily;Killian,Mary;Koster,Leo;Lantz,Kristina;Stuber,Tod;Hicks,Jessica
EPI2035061	PA	United States	2022-Mar-28	EPI_ISL_12690570	A/turkey/Iowa/22-009286-001-original/2022	National Veterinary Services Laboratories - USDA	National Veterinary Services Laboratories - USDA	Chinh,Thanh;Franzen,Kerrie;Love, Emily;Killian,Mary;Koster,Leo;Lantz,Kristina;Stuber,Tod;Hicks,Jessica
EPI2035069	PA	United States	2022-Mar-28	EPI_ISL_12690571	A/turkey/Iowa/22-009286-002-original/2022	National Veterinary Services Laboratories - USDA	National Veterinary Services Laboratories - USDA	Chinh,Thanh;Franzen,Kerrie;Love, Emily;Killian,Mary;Koster,Leo;Lantz,Kristina;Stuber,Tod;Hicks,Jessica
EPI2035077	PA	United States	2022-Mar-28	EPI_ISL_12690589	A/chicken/Iowa/22-009287-001-original/2022	National Veterinary Services Laboratories - USDA	National Veterinary Services Laboratories - USDA	Chinh,Thanh;Franzen,Kerrie;Love, Emily;Killian,Mary;Koster,Leo;Lantz,Kristina;Stuber,Tod;Hicks,Jessica
EPI2035085	PA	United States	2022-Mar-28	EPI_ISL_12690590	A/chicken/Iowa/22-009287-002-original/2022	National Veterinary Services Laboratories - USDA	National Veterinary Services Laboratories - USDA	Chinh,Thanh;Franzen,Kerrie;Love, Emily;Killian,Mary;Koster,Leo;Lantz,Kristina;Stuber,Tod;Hicks,Jessica
EPI2035093	PA	United States	2022-Mar-28	EPI_ISL_12690591	A/turkey/Minnesota/22-009313-001-original/2022	National Veterinary Services Laboratories - USDA	National Veterinary Services Laboratories - USDA	Chinh,Thanh;Franzen,Kerrie;Love, Emily;Killian,Mary;Koster,Leo;Lantz,Kristina;Stuber,Tod;Hicks,Jessica
EPI2035101	PA	United States	2022-Mar-28	EPI_ISL_12690903	A/turkey/Minnesota/22-009314-001-original/2022	National Veterinary Services Laboratories - USDA	National Veterinary Services Laboratories - USDA	Chinh,Thanh;Franzen,Kerrie;Love, Emily;Killian,Mary;Koster,Leo;Lantz,Kristina;Stuber,Tod;Hicks,Jessica
EPI2035109	PA	United States	2022-Mar-28	EPI_ISL_12690904	A/turkey/Minnesota/22-009314-002-original/2022	National Veterinary Services Laboratories - USDA	National Veterinary Services Laboratories - USDA	Chinh,Thanh;Franzen,Kerrie;Love, Emily;Killian,Mary;Koster,Leo;Lantz,Kristina;Stuber,Tod;Hicks,Jessica
EPI2035117	PA	United States	2022-Mar-28	EPI_ISL_12690905	A/chicken/New York/22-009324-002-original/2022	National Veterinary Services Laboratories - USDA	National Veterinary Services Laboratories - USDA	Chinh,Thanh;Franzen,Kerrie;Love, Emily;Killian,Mary;Koster,Leo;Lantz,Kristina;Stuber,Tod;Hicks,Jessica
EPI2035125	PA	United States	2022-Mar-28	EPI_ISL_12690906	A/domestic duck/New York/22-009324-004-original/2022	National Veterinary Services Laboratories - USDA	National Veterinary Services Laboratories - USDA	Chinh,Thanh;Franzen,Kerrie;Love, Emily;Killian,Mary;Koster,Leo;Lantz,Kristina;Stuber,Tod;Hicks,Jessica
EPI2035133	PA	United States	2022-Mar-28	EPI_ISL_12690907	A/American Buff goose/New York/22-009324-006-original/2022	National Veterinary Services Laboratories - USDA	National Veterinary Services Laboratories - USDA	Chinh,Thanh;Franzen,Kerrie;Love, Emily;Killian,Mary;Koster,Leo;Lantz,Kristina;Stuber,Tod;Hicks,Jessica
EPI2035141	PA	United States	2022-Mar-28	EPI_ISL_12690908	A/quail/New York/22-009324-009-original/2022	National Veterinary Services Laboratories - USDA	National Veterinary Services Laboratories - USDA	Chinh,Thanh;Franzen,Kerrie;Love, Emily;Killian,Mary;Koster,Leo;Lantz,Kristina;Stuber,Tod;Hicks,Jessica
EPI2035149	PA	United States	2022-Mar-29	EPI_ISL_12690909	A/chicken/Wyoming/22-009326-002-original/2022	National Veterinary Services Laboratories - USDA	National Veterinary Services Laboratories - USDA	Chinh,Thanh;Franzen,Kerrie;Love, Emily;Killian,Mary;Koster,Leo;Lantz,Kristina;Stuber,Tod;Hicks,Jessica
EPI2035157	PA	United States	2022-Mar-27	EPI_ISL_12690910	A/turkey/South Dakota/22-009327-001-original/2022	National Veterinary Services Laboratories - USDA	National Veterinary Services Laboratories - USDA	Chinh,Thanh;Franzen,Kerrie;Love, Emily;Killian,Mary;Koster,Leo;Lantz,Kristina;Stuber,Tod;Hicks,Jessica
EPI2035165	PA	United States	2022-Mar-27	EPI_ISL_12690911	A/turkey/South Dakota/22-009327-002-original/2022	National Veterinary Services Laboratories - USDA	National Veterinary Services Laboratories - USDA	Chinh,Thanh;Franzen,Kerrie;Love, Emily;Killian,Mary;Koster,Leo;Lantz,Kristina;Stuber,Tod;Hicks,Jessica
EPI2035173	PA	United States	2022-Mar-28	EPI_ISL_12690912	A/turkey/Minnesota/22-009313-002-original/2022	National Veterinary Services Laboratories - USDA	National Veterinary Services Laboratories - USDA	Chinh,Thanh;Franzen,Kerrie;Love, Emily;Killian,Mary;Koster,Leo;Lantz,Kristina;Stuber,Tod;Hicks,Jessica
EPI2035181	PA	United States	2022-Mar-27	EPI_ISL_12691028	A/turkey/South Dakota/22-009329-001-original/2022	National Veterinary Services Laboratories - USDA	National Veterinary Services Laboratories - USDA	Chinh,Thanh;Franzen,Kerrie;Love, Emily;Killian,Mary;Koster,Leo;Lantz,Kristina;Stuber,Tod;Hicks,Jessica
EPI2035189	PA	United States	2022-Mar-27	EPI_ISL_12691029	A/turkey/South Dakota/22-009329-002-original/2022	National Veterinary Services Laboratories - USDA	National Veterinary Services Laboratories - USDA	Chinh,Thanh;Franzen,Kerrie;Love, Emily;Killian,Mary;Koster,Leo;Lantz,Kristina;Stuber,Tod;Hicks,Jessica
EPI2035197	PA	United States	2022-Mar-28	EPI_ISL_12691030	A/turkey/South Dakota/22-009330-001-original/2022	National Veterinary Services Laboratories - USDA	National Veterinary Services Laboratories - USDA	Chinh,Thanh;Franzen,Kerrie;Love, Emily;Killian,Mary;Koster,Leo;Lantz,Kristina;Stuber,Tod;Hicks,Jessica
EPI2035205	PA	United States	2022-Mar-28	EPI_ISL_12691031	A/turkey/South Dakota/22-009330-002-original/2022	National Veterinary Services Laboratories - USDA	National Veterinary Services Laboratories - USDA	Chinh,Thanh;Franzen,Kerrie;Love, Emily;Killian,Mary;Koster,Leo;Lantz,Kristina;Stuber,Tod;Hicks,Jessica
EPI2035213	PA	United States	2022-Mar-27	EPI_ISL_12691032	A/turkey/North Carolina/22-009332-001-original/2022	National Veterinary Services Laboratories - USDA	National Veterinary Services Laboratories - USDA	Chinh,Thanh;Franzen,Kerrie;Love, Emily;Killian,Mary;Koster,Leo;Lantz,Kristina;Stuber,Tod;Hicks,Jessica
EPI2035221	PA	United States	2022-Mar-27	EPI_ISL_12691033	A/turkey/North Carolina/22-009332-002-original/2022	National Veterinary Services Laboratories - USDA	National Veterinary Services Laboratories - USDA	Chinh,Thanh;Franzen,Kerrie;Love, Emily;Killian,Mary;Koster,Leo;Lantz,Kristina;Stuber,Tod;Hicks,Jessica
EPI2035229	PA	United States	2022-Mar-28	EPI_ISL_12691034	A/domestic goose/North Dakota/22-009337-001-original/2022	National Veterinary Services Laboratories - USDA	National Veterinary Services Laboratories - USDA	Chinh,Thanh;Franzen,Kerrie;Love, Emily;Killian,Mary;Koster,Leo;Lantz,Kristina;Stuber,Tod;Hicks,Jessica
EPI2035237	PA	United States	2022-Mar-28	EPI_ISL_12691035	A/chicken/North Dakota/22-009337-002-original/2022	National Veterinary Services Laboratories - USDA	National Veterinary Services Laboratories - USDA	Chinh,Thanh;Franzen,Kerrie;Love, Emily;Killian,Mary;Koster,Leo;Lantz,Kristina;Stuber,Tod;Hicks,Jessica
EPI2035245	PA	United States	2022-Mar-31	EPI_ISL_12693855	A/chicken/Iowa/22-009819-001-original/2022	National Veterinary Services Laboratories - USDA	National Veterinary Services Laboratories - USDA	Chinh,Thanh;Franzen,Kerrie;Love, Emily;Killian,Mary;Koster,Leo;Lantz,Kristina;Stuber,Tod;Hicks,Jessica
EPI2041977	PA	Israel	2021-Oct-12	EPI_ISL_12749687	A/turkey/Israel/537/2021	Kimron Veterinary Institute	Kimron Veterinary Institute	Zuckerman, N.S; Mandelboim,M; t Bucris,E; Morad,H; Geva,M; ZilbertzanItay,O; Bar-OrI,I; S.Fratty,I; Berkovitch,A; Lublin,A; Simanov,L; Hadas,R; Farnoushi,Y; Shkoda,I
EPI2042009	PA	Romania	2022-Mar-18	EPI_ISL_12754531	A/laying_hen/Romania/11343_22VIR4106-1/2022	Institute for Diagnosis & Animal Health (IDAH)	Istituto Zooprofilattico Sperimentale Delle Venezie	Barbuceanu, F; Onita, I.; Neicut, A.; Motiu, R.; Burlacu, R.; Zecchin, B.; Barbierato, G.; Fusaro, A.; Schivo, A.; Salviato, A.; Palumbo, E.; Giussani, E.; Monne, I.; Terregino, C.
EPI2042016	PA	Romania	2022-Mar-17	EPI_ISL_12754532	A/pelican/Romania/11335_22VIR4106-2/2022	Institute for Diagnosis & Animal Health (IDAH)	Istituto Zooprofilattico Sperimentale Delle Venezie	Barbuceanu, F; Onita, I.; Neicut, A.; Motiu, R.; Burlacu, R.; Zecchin, B.; Barbierato, G.; Fusaro, A.; Schivo, A.; Salviato, A.; Palumbo, E.; Giussani, E.; Monne, I.; Terregino, C.
EPI2042023	PA	Romania	2022-Mar-17	EPI_ISL_12754533	A/pelican/Romania/11334_22VIR4106-3/2022	Institute for Diagnosis & Animal Health (IDAH)	Istituto Zooprofilattico Sperimentale Delle Venezie	Barbuceanu, F; Onita, I.; Neicut, A.; Motiu, R.; Burlacu, R.; Zecchin, B.; Barbierato, G.; Fusaro, A.; Schivo, A.; Salviato, A.; Palumbo, E.; Giussani, E.; Monne, I.; Terregino, C.
EPI2042030	PA	Romania	2022-Mar-26	EPI_ISL_12754534	A/laying_hen/Romania/11562_22VIR4106-4/2022	Institute for Diagnosis & Animal Health (IDAH)	Istituto Zooprofilattico Sperimentale Delle Venezie	Barbuceanu, F; Onita, I.; Neicut, A.; Motiu, R.; Burlacu, R.; Zecchin, B.; Barbierato, G.; Fusaro, A.; Schivo, A.; Salviato, A.; Palumbo, E.; Giussani, E.; Monne, I.; Terregino, C.
EPI2046155	PA	Israel	2021-Oct-29	EPI_ISL_12917757	A/turkey/Israel/564/2021	Kimron Veterinary Institute	Kimron Veterinary Institute	Shkoda,I; Lublin,A; Simanov,L; Hadas,R; Farnoushi,Y; Berkovitch,A; Bucris,E; Morad,H; Geva,M; ZilbertzanItay,O; Bar-OrI,I; S.Fratty,I; Mandelboim,M; Zuckerman, N.S
EPI2049840	PA	Canada	2021-Dec-17	EPI_ISL_12968592	A/Fancy chicken/NL/FAV-0035/2021	Canadian Food Inspection Agency	Canadian Food Inspection Agency	Hisanaga,Tamiko; Fisher,Mathew; Lung,Oliver; Alkie,Tamiru; Xu,Wanhong; Suderman,Matthew; Koziuk,Janice; Berhane,Yohannes
EPI2049848	PA	Canada	2021-Dec-17	EPI_ISL_12968593	A/domestic goose/NL/FAV-0035-17/2021	Canadian Food Inspection Agency	Canadian Food Inspection Agency	Hisanaga,Tamiko; Fisher,Mathew; Lung,Oliver; Alkie,Tamiru; Xu,Wanhong; Suderman,Matthew; Koziuk,Janice; Berhane,Yohannes
EPI2049856	PA	Canada	2021-Dec-17	EPI_ISL_12968817	A/emu/NL/FAV-0035-12/2021	Canadian Food Inspection Agency	Canadian Food Inspection Agency	Hisanaga,Tamiko; Fisher,Mathew; Lung,Oliver; Alkie,Tamiru; Xu,Wanhong; Suderman,Matthew; Koziuk,Janice; Berhane,Yohannes
EPI2049864	PA	Canada	2021-Dec-21	EPI_ISL_12968823	A/chicken/NL/FAV-0033/2021	Canadian Food Inspection Agency	Canadian Food Inspection Agency	Hisanaga,Tamiko; Fisher,Mathew; Lung,Oliver; Alkie,Tamiru; Xu,Wanhong; Suderman,Matthew; Koziuk,Janice; Berhane,Yohannes
EPI2050337	PA	United States	2022-Mar-25	EPI_ISL_13009618	A/Sebastopol goose/Massachusetts/22-009371-001-original/2022	National Veterinary Services Laboratories - USDA	National Veterinary Services Laboratories - USDA	Chinh,Thanh;Franzen,Kerrie;Love, Emily;Killian,Mary;Koster,Leo;Lantz,Kristina;Stuber,Tod;Hicks,Jessica
EPI2050345	PA	United States	2022-Mar-25	EPI_ISL_13009620	A/chicken/Maine/22-009412-001-original/2022	National Veterinary Services Laboratories - USDA	National Veterinary Services Laboratories - USDA	Chinh,Thanh;Franzen,Kerrie;Love, Emily;Killian,Mary;Koster,Leo;Lantz,Kristina;Stuber,Tod;Hicks,Jessica
EPI2050353	PA	United States	2022-Mar-25	EPI_ISL_13009634	A/guinea fowl/Maine/22-009412-002-original/2022	National Veterinary Services Laboratories - USDA	National Veterinary Services Laboratories - USDA	Chinh,Thanh;Franzen,Kerrie;Love, Emily;Killian,Mary;Koster,Leo;Lantz,Kristina;Stuber,Tod;Hicks,Jessica
EPI2050361	PA	United States	2022-Mar-26	EPI_ISL_13009636	A/chicken/Ohio/22-009419-001-original/2022	National Veterinary Services Laboratories - USDA	National Veterinary Services Laboratories - USDA	Chinh,Thanh;Franzen,Kerrie;Love, Emily;Killian,Mary;Koster,Leo;Lantz,Kristina;Stuber,Tod;Hicks,Jessica
EPI2050369	PA	United States	2022-Mar-29	EPI_ISL_13009652	A/turkey/South Dakota/22-009534-001-original/2022	National Veterinary Services Laboratories - USDA	National Veterinary Services Laboratories - USDA	Chinh,Thanh;Franzen,Kerrie;Love, Emily;Killian,Mary;Koster,Leo;Lantz,Kristina;Stuber,Tod;Hicks,Jessica
EPI2050377	PA	United States	2022-Mar-29	EPI_ISL_13009658	A/turkey/Iowa/22-009550-001-original/2022	National Veterinary Services Laboratories - USDA	National Veterinary Services Laboratories - USDA	Chinh,Thanh;Franzen,Kerrie;Love, Emily;Killian,Mary;Koster,Leo;Lantz,Kristina;Stuber,Tod;Hicks,Jessica
EPI2050385	PA	United States	2022-Mar-27	EPI_ISL_13009673	A/turkey/North Carolina/22-009583-001-original/2022	National Veterinary Services Laboratories - USDA	National Veterinary Services Laboratories - USDA	Chinh,Thanh;Franzen,Kerrie;Love, Emily;Killian,Mary;Koster,Leo;Lantz,Kristina;Stuber,Tod;Hicks,Jessica
EPI2050393	PA	United States	2022-Mar-27	EPI_ISL_13009677	A/turkey/North Carolina/22-009583-002-original/2022	National Veterinary Services Laboratories - USDA	National Veterinary Services Laboratories - USDA	Chinh,Thanh;Franzen,Kerrie;Love, Emily;Killian,Mary;Koster,Leo;Lantz,Kristina;Stuber,Tod;Hicks,Jessica
EPI2050401	PA	United States	2022-Mar-26	EPI_ISL_13009689	A/chicken/Wyoming/22-009599-001-original/2022	National Veterinary Services Laboratories - USDA	National Veterinary Services Laboratories - USDA	Chinh,Thanh;Franzen,Kerrie;Love, Emily;Killian,Mary;Koster,Leo;Lantz,Kristina;Stuber,Tod;Hicks,Jessica
EPI2050409	PA	United States	2022-Mar-26	EPI_ISL_13009694	A/chicken/Wyoming/22-009599-002-original/2022	National Veterinary Services Laboratories - USDA	National Veterinary Services Laboratories - USDA	Chinh,Thanh;Franzen,Kerrie;Love, Emily;Killian,Mary;Koster,Leo;Lantz,Kristina;Stuber,Tod;Hicks,Jessica
EPI2050759	PA	Luxembourg	2021-Nov-24	EPI_ISL_13026099	A/Greylag goose/Luxembourg/21217773/2021	Laboratoire de Médecine vétérinaire de l'Etat	Luxembourg Institute of Health	Aurélie Sausy, Chantal Snoeck
EPI2050767	PA	Luxembourg	2021-Nov-24	EPI_ISL_13026104	A/Canada goose/Luxembourg/21217776/2021	Laboratoire de Médecine vétérinaire de l'Etat	Luxembourg Institute of Health	Aurélie Sausy, Chantal Snoeck
EPI2050775	PA	Luxembourg	2021-Dec-09	EPI_ISL_13026105	A/Canada goose/Luxembourg/21237199/2021	Laboratoire de Médecine vétérinaire de l'Etat	Luxembourg Institute of Health	Aurélie Sausy, Chantal Snoeck
EPI2050783	PA	Luxembourg	2021-Dec-10	EPI_ISL_13026106	A/Canada goose/Luxembourg/21239614/2021	Laboratoire de Médecine vétérinaire de l'Etat	Luxembourg Institute of Health	Aurélie Sausy, Chantal Snoeck
EPI2050797	PA	Luxembourg	2021-Dec-14	EPI_ISL_13026236	A/Grey heron/Luxembourg/21243177/2021	Laboratoire de Médecine vétérinaire de l'Etat	Luxembourg Institute of Health	Aurélie Sausy, Chantal Snoeck
EPI2050811	PA	Luxembourg	2021-Dec-14	EPI_ISL_13026237	A/Great cormorant/Luxembourg/21243185/2021	Laboratoire de Médecine vétérinaire de l'Etat	Luxembourg Institute of Health	Aurélie Sausy, Chantal Snoeck
EPI2050821	PA	Luxembourg	2022-Jan-17	EPI_ISL_13026245	A/Canada goose/Luxembourg/22012198/2022	Laboratoire de Médecine vétérinaire de l'Etat	Luxembourg Institute of Health	Aurélie Sausy, Chantal Snoeck
EPI2050829	PA	Luxembourg	2022-Feb-04	EPI_ISL_13026246	A/Barnacle goose/Luxembourg/22033922/2022	Laboratoire de Médecine vétérinaire de l'Etat	Luxembourg Institute of Health	Aurélie Sausy, Chantal Snoeck
EPI2053668	PA	United States	2022-Mar-28	EPI_ISL_13052412	A/turkey/Maine/22-009605-001-original/2022	National Veterinary Services Laboratories - USDA	National Veterinary Services Laboratories - USDA	Chinh,Thanh;Love, Emily;Franzen,Kerrie;Killian,Mary;Koster,Leo;Lantz,Kristina;Stuber,Tod;Hicks,Jessica
EPI2053676	PA	United States	2022-Mar-28	EPI_ISL_13052413	A/chicken/Maine/22-009605-002-original/2022	National Veterinary Services Laboratories - USDA	National Veterinary Services Laboratories - USDA	Chinh,Thanh;Love, Emily;Franzen,Kerrie;Killian,Mary;Koster,Leo;Lantz,Kristina;Stuber,Tod;Hicks,Jessica
EPI2053684	PA	United States	2022-Mar-30	EPI_ISL_13052414	A/chicken/North Dakota/22-009677-001-original/2022	National Veterinary Services Laboratories - USDA	National Veterinary Services Laboratories - USDA	Chinh,Thanh;Love, Emily;Franzen,Kerrie;Killian,Mary;Koster,Leo;Lantz,Kristina;Stuber,Tod;Hicks,Jessica
EPI2053692	PA	United States	2022-Mar-30	EPI_ISL_13052415	A/turkey/South Dakota/22-009688-001-original/2022	National Veterinary Services Laboratories - USDA	National Veterinary Services Laboratories - USDA	Chinh,Thanh;Love, Emily;Franzen,Kerrie;Killian,Mary;Koster,Leo;Lantz,Kristina;Stuber,Tod;Hicks,Jessica
EPI2053700	PA	United States	2022-Mar-29	EPI_ISL_13052416	A/chicken/Illinois/22-009720-001-original/2022	National Veterinary Services Laboratories - USDA	National Veterinary Services Laboratories - USDA	Chinh,Thanh;Love, Emily;Franzen,Kerrie;Killian,Mary;Koster,Leo;Lantz,Kristina;Stuber,Tod;Hicks,Jessica
EPI2053708	PA	United States	2022-Mar-29	EPI_ISL_13052417	A/goose/Illinois/22-009720-003-original/2022	National Veterinary Services Laboratories - USDA	National Veterinary Services Laboratories - USDA	Chinh,Thanh;Love, Emily;Franzen,Kerrie;Killian,Mary;Koster,Leo;Lantz,Kristina;Stuber,Tod;Hicks,Jessica
EPI2053716	PA	United States	2022-Mar-29	EPI_ISL_13052418	A/chicken/Minnesota/22-009735-001-original/2022	National Veterinary Services Laboratories - USDA	National Veterinary Services Laboratories - USDA	Chinh,Thanh;Love, Emily;Franzen,Kerrie;Killian,Mary;Koster,Leo;Lantz,Kristina;Stuber,Tod;Hicks,Jessica
EPI2053724	PA	United States	2022-Mar-30	EPI_ISL_13052419	A/turkey/Minnesota/22-009820-001-original/2022	National Veterinary Services Laboratories - USDA	National Veterinary Services Laboratories - USDA	Chinh,Thanh;Love, Emily;Franzen,Kerrie;Killian,Mary;Koster,Leo;Lantz,Kristina;Stuber,Tod;Hicks,Jessica
EPI2053732	PA	United States	2022-Mar-31	EPI_ISL_13052420	A/turkey/Iowa/22-009825-005-original/2022	National Veterinary Services Laboratories - USDA	National Veterinary Services Laboratories - USDA	Chinh,Thanh;Love, Emily;Franzen,Kerrie;Killian,Mary;Koster,Leo;Lantz,Kristina;Stuber,Tod;Hicks,Jessica
EPI2053748	PA	United States	2022-Mar-30	EPI_ISL_13052422	A/turkey/South Dakota/22-009839-001-original/2022	National Veterinary Services Laboratories - USDA	National Veterinary Services Laboratories - USDA	Chinh,Thanh;Love, Emily;Franzen,Kerrie;Killian,Mary;Koster,Leo;Lantz,Kristina;Stuber,Tod;Hicks,Jessica
EPI2053756	PA	United States	2022-Mar-31	EPI_ISL_13052423	A/turkey/North Dakota/22-009840-001-original/2022	National Veterinary Services Laboratories - USDA	National Veterinary Services Laboratories - USDA	Chinh,Thanh;Love, Emily;Franzen,Kerrie;Killian,Mary;Koster,Leo;Lantz,Kristina;Stuber,Tod;Hicks,Jessica
EPI2053764	PA	United States	2022-Mar-31	EPI_ISL_13052424	A/turkey/South Dakota/22-009841-001-original/2022	National Veterinary Services Laboratories - USDA	National Veterinary Services Laboratories - USDA	Chinh,Thanh;Love, Emily;Franzen,Kerrie;Killian,Mary;Koster,Leo;Lantz,Kristina;Stuber,Tod;Hicks,Jessica
EPI2053772	PA	United States	2022-Mar-31	EPI_ISL_13052425	A/turkey/Missouri/22-009845-004-original/2022	National Veterinary Services Laboratories - USDA	National Veterinary Services Laboratories - USDA	Chinh,Thanh;Love, Emily;Franzen,Kerrie;Killian,Mary;Koster,Leo;Lantz,Kristina;Stuber,Tod;Hicks,Jessica
EPI2053780	PA	United States	2022-Mar-28	EPI_ISL_13052426	A/chicken/Wyoming/22-009849-001-original/2022	National Veterinary Services Laboratories - USDA	National Veterinary Services Laboratories - USDA	Chinh,Thanh;Love, Emily;Franzen,Kerrie;Killian,Mary;Koster,Leo;Lantz,Kristina;Stuber,Tod;Hicks,Jessica
EPI2053788	PA	United States	2022-Mar-31	EPI_ISL_13052427	A/silkie chicken/Wisconsin/22-009934-002-original/2022	National Veterinary Services Laboratories - USDA	National Veterinary Services Laboratories - USDA	Chinh,Thanh;Love, Emily;Franzen,Kerrie;Killian,Mary;Koster,Leo;Lantz,Kristina;Stuber,Tod;Hicks,Jessica
EPI2053796	PA	United States	2022-Mar-31	EPI_ISL_13052429	A/turkey/Minnesota/22-009976-003-original/2022	National Veterinary Services Laboratories - USDA	National Veterinary Services Laboratories - USDA	Chinh,Thanh;Love, Emily;Franzen,Kerrie;Killian,Mary;Koster,Leo;Lantz,Kristina;Stuber,Tod;Hicks,Jessica
EPI2053804	PA	United States	2022-Apr-01	EPI_ISL_13052430	A/turkey/North Dakota/22-009978-001-original/2022	National Veterinary Services Laboratories - USDA	National Veterinary Services Laboratories - USDA	Chinh,Thanh;Love, Emily;Franzen,Kerrie;Killian,Mary;Koster,Leo;Lantz,Kristina;Stuber,Tod;Hicks,Jessica
EPI2053813	PA	United States	2022-Apr-01	EPI_ISL_13052431	A/turkey/North Dakota/22-009978-002-original/2022	National Veterinary Services Laboratories - USDA	National Veterinary Services Laboratories - USDA	Chinh,Thanh;Love, Emily;Franzen,Kerrie;Killian,Mary;Koster,Leo;Lantz,Kristina;Stuber,Tod;Hicks,Jessica
EPI2053821	PA	United States	2022-Apr-01	EPI_ISL_13052432	A/turkey/South Dakota/22-009979-001-original/2022	National Veterinary Services Laboratories - USDA	National Veterinary Services Laboratories - USDA	Chinh,Thanh;Love, Emily;Franzen,Kerrie;Killian,Mary;Koster,Leo;Lantz,Kristina;Stuber,Tod;Hicks,Jessica
EPI2053830	PA	United States	2022-Apr-01	EPI_ISL_13052433	A/turkey/South Dakota/22-009979-002-original/2022	National Veterinary Services Laboratories - USDA	National Veterinary Services Laboratories - USDA	Chinh,Thanh;Love, Emily;Franzen,Kerrie;Killian,Mary;Koster,Leo;Lantz,Kristina;Stuber,Tod;Hicks,Jessica
EPI2056380	PA	Canada	2022-Apr-12	EPI_ISL_13114176	A/Broiler chicken/BC/FAV-0228-OS/2022	Animal Health Centre, Ministry of Agriculture	Canadian Food Inspection Agency	Hisanaga, Tamiko; Lung, Oliver; Fisher, Mathew; Alkie, Tamiru; Wanhong, Xu; Koziuk, Janice; Suderman, Matthew; Joseph, Tomy; Berhane, Yohannes
EPI2056388	PA	Canada	2022-Apr-29	EPI_ISL_13116131	A/Chicken/BC/FAV-0346-OS/2022	Animal Health Centre, Ministry of Agriculture	Canadian Food Inspection Agency	Hisanaga, Tamiko; Lung, Oliver; Fisher, Mathew; Alkie, Tamiru; Wanhong, Xu; Koziuk, Janice; Suderman, Matthew; Joseph, Tomy; Berhane, Yohannes
EPI2056396	PA	Canada	2022-May-05	EPI_ISL_13117168	A/Chicken/BC/FAV-0348-OS/2022	Animal Health Centre, Ministry of Agriculture	Canadian Food Inspection Agency	Hisanaga, Tamiko; Lung, Oliver; Fisher, Mathew; Alkie, Tamiru; Wanhong, Xu; Koziuk, Janice; Suderman, Matthew; Joseph, Tomy; Berhane, Yohannes
EPI2058287	PA	Bangladesh	2022-Feb-13	EPI_ISL_13156686	A/duck/Bangladesh/17D1854/2022	International Centre for Diarrhoeal Disease Research (ICDDR,B)	International Centre for Diarrhoeal Disease Research (ICDDR,B)	Hossain, M.E.; Miah, M.; Puspo, JA.; Hasan, R.; Davis, C.T.; Mott, A.J.; Davis, W.; Chowdhury, S.; Rahman, M.Z
EPI2058316	PA	Bangladesh	2022-Feb-25	EPI_ISL_13157450	A/duck/Bangladesh/18D1837/2022	International Centre for Diarrhoeal Disease Research (ICDDR,B)	International Centre for Diarrhoeal Disease Research (ICDDR,B)	Hossain, M.E.; Miah, M.; Puspo, JA.; Hasan, R.; Davis, C.T.; Mott, A.J.; Davis, W.; Chowdhury, S.; Rahman, M.Z
EPI2058324	PA	Bangladesh	2022-Feb-25	EPI_ISL_13157451	A/duck/Bangladesh/18D1840/2022	International Centre for Diarrhoeal Disease Research (ICDDR,B)	International Centre for Diarrhoeal Disease Research (ICDDR,B)	Hossain, M.E.; Miah, M.; Puspo, JA.; Hasan, R.; Davis, C.T.; Mott, A.J.; Davis, W.; Chowdhury, S.; Rahman, M.Z
EPI2058332	PA	Bangladesh	2022-Feb-25	EPI_ISL_13157452	A/chicken/Bangladesh/18B557/2022	International Centre for Diarrhoeal Disease Research (ICDDR,B)	International Centre for Diarrhoeal Disease Research (ICDDR,B)	Hossain, M.E.; Miah, M.; Puspo, JA.; Hasan, R.; Davis, C.T.; Mott, A.J.; Davis, W.; Chowdhury, S.; Rahman, M.Z
EPI2058340	PA	Bangladesh	2022-Feb-26	EPI_ISL_13157453	A/chicken/Bangladesh/10C463/2022	International Centre for Diarrhoeal Disease Research (ICDDR,B)	International Centre for Diarrhoeal Disease Research (ICDDR,B)	Hossain, M.E.; Miah, M.; Puspo, JA.; Hasan, R.; Davis, C.T.; Mott, A.J.; Davis, W.; Chowdhury, S.; Rahman, M.Z
EPI2058348	PA	Bangladesh	2022-Mar-06	EPI_ISL_13157454	A/duck/Bangladesh/17D1865/2022	International Centre for Diarrhoeal Disease Research (ICDDR,B)	International Centre for Diarrhoeal Disease Research (ICDDR,B)	Hossain, M.E.; Miah, M.; Puspo, JA.; Hasan, R.; Davis, C.T.; Mott, A.J.; Davis, W.; Chowdhury, S.; Rahman, M.Z
EPI2059610	PA	Bangladesh	2022-Mar-11	EPI_ISL_13175689	A/duck/Bangladesh/18D1851/2022	International Centre for Diarrhoeal Disease Research (ICDDR,B)	International Centre for Diarrhoeal Disease Research (ICDDR,B)	Hossain, M.E.; Miah, M.; Puspo, JA.; Hasan, R.; Davis, C.T.; Mott, A.J.; Davis, W.; Chowdhury, S.; Rahman, M.Z
EPI2059618	PA	Bangladesh	2022-Mar-11	EPI_ISL_13175714	A/duck/Bangladesh/18D1853/2022	International Centre for Diarrhoeal Disease Research (ICDDR,B)	International Centre for Diarrhoeal Disease Research (ICDDR,B)	Hossain, M.E.; Miah, M.; Puspo, JA.; Hasan, R.; Davis, C.T.; Mott, A.J.; Davis, W.; Chowdhury, S.; Rahman, M.Z
EPI2062123	PA	Bangladesh	2021-Dec-22	EPI_ISL_13243698	A/duck/Bangladesh/19D1819/2021	International Centre for Diarrhoeal Disease Research (ICDDR,B)	International Centre for Diarrhoeal Disease Research (ICDDR,B)	Hossain, M.E.; Miah, M.; Puspo, JA.; Hasan, R.; Davis, C.T.; Mott, A.J.; Davis, W.; Chowdhury, S.; Rahman, M.Z
EPI2067287	PA	United States	2022-Apr-02	EPI_ISL_13285536	A/turkey/Iowa/22-009986-001-original/2022	National Veterinary Services Laboratories - USDA	National Veterinary Services Laboratories - USDA	Chinh,Thanh;Love, Emily;Franzen,Kerrie;Killian,Mary;Koster,Leo;Lantz,Kristina;Stuber,Tod;Hicks,Jessica
EPI2067295	PA	United States	2022-Apr-02	EPI_ISL_13285537	A/turkey/Iowa/22-009986-002-original/2022	National Veterinary Services Laboratories - USDA	National Veterinary Services Laboratories - USDA	Chinh,Thanh;Love, Emily;Franzen,Kerrie;Killian,Mary;Koster,Leo;Lantz,Kristina;Stuber,Tod;Hicks,Jessica
EPI2067303	PA	United States	2022-Apr-01	EPI_ISL_13285538	A/turkey/Minnesota/22-009996-001-original/2022	National Veterinary Services Laboratories - USDA	National Veterinary Services Laboratories - USDA	Chinh,Thanh;Love, Emily;Franzen,Kerrie;Killian,Mary;Koster,Leo;Lantz,Kristina;Stuber,Tod;Hicks,Jessica
EPI2067311	PA	United States	2022-Apr-02	EPI_ISL_13285539	A/turkey/Minnesota/22-009997-001-original/2022	National Veterinary Services Laboratories - USDA	National Veterinary Services Laboratories - USDA	Chinh,Thanh;Love, Emily;Franzen,Kerrie;Killian,Mary;Koster,Leo;Lantz,Kristina;Stuber,Tod;Hicks,Jessica
EPI2067319	PA	United States	2022-Apr-02	EPI_ISL_13285540	A/turkey/Minnesota/22-009997-002-original/2022	National Veterinary Services Laboratories - USDA	National Veterinary Services Laboratories - USDA	Chinh,Thanh;Love, Emily;Franzen,Kerrie;Killian,Mary;Koster,Leo;Lantz,Kristina;Stuber,Tod;Hicks,Jessica
EPI2067327	PA	United States	2022-Apr-02	EPI_ISL_13285541	A/turkey/Minnesota/22-009998-001-original/2022	National Veterinary Services Laboratories - USDA	National Veterinary Services Laboratories - USDA	Chinh,Thanh;Love, Emily;Franzen,Kerrie;Killian,Mary;Koster,Leo;Lantz,Kristina;Stuber,Tod;Hicks,Jessica
EPI2067335	PA	United States	2022-Apr-02	EPI_ISL_13285542	A/turkey/Minnesota/22-009999-001-original/2022	National Veterinary Services Laboratories - USDA	National Veterinary Services Laboratories - USDA	Chinh,Thanh;Love, Emily;Franzen,Kerrie;Killian,Mary;Koster,Leo;Lantz,Kristina;Stuber,Tod;Hicks,Jessica
EPI2067343	PA	United States	2022-Apr-03	EPI_ISL_13285543	A/turkey/Minnesota/22-010000-001-original/2022	National Veterinary Services Laboratories - USDA	National Veterinary Services Laboratories - USDA	Chinh,Thanh;Love, Emily;Franzen,Kerrie;Killian,Mary;Koster,Leo;Lantz,Kristina;Stuber,Tod;Hicks,Jessica
EPI2067358	PA	United States	2022-Apr-02	EPI_ISL_13285548	A/turkey/Minnesota/22-009999-002-original/2022	National Veterinary Services Laboratories - USDA	National Veterinary Services Laboratories - USDA	Chinh,Thanh;Love, Emily;Franzen,Kerrie;Killian,Mary;Koster,Leo;Lantz,Kristina;Stuber,Tod;Hicks,Jessica
EPI2067366	PA	United States	2022-Mar-29	EPI_ISL_13285549	A/pheasant/Texas/22-010008-001-original/2022	National Veterinary Services Laboratories - USDA	National Veterinary Services Laboratories - USDA	Chinh,Thanh;Love, Emily;Franzen,Kerrie;Killian,Mary;Koster,Leo;Lantz,Kristina;Stuber,Tod;Hicks,Jessica
EPI2067374	PA	United States	2022-Mar-29	EPI_ISL_13285550	A/pheasant/Texas/22-010008-002-original/2022	National Veterinary Services Laboratories - USDA	National Veterinary Services Laboratories - USDA	Chinh,Thanh;Love, Emily;Franzen,Kerrie;Killian,Mary;Koster,Leo;Lantz,Kristina;Stuber,Tod;Hicks,Jessica
EPI2067382	PA	United States	2022-Apr-02	EPI_ISL_13285551	A/turkey/South Dakota/22-010013-001-original/2022	National Veterinary Services Laboratories - USDA	National Veterinary Services Laboratories - USDA	Chinh,Thanh;Love, Emily;Franzen,Kerrie;Killian,Mary;Koster,Leo;Lantz,Kristina;Stuber,Tod;Hicks,Jessica
EPI2067390	PA	United States	2022-Apr-02	EPI_ISL_13285552	A/turkey/South Dakota/22-010013-002-original/2022	National Veterinary Services Laboratories - USDA	National Veterinary Services Laboratories - USDA	Chinh,Thanh;Love, Emily;Franzen,Kerrie;Killian,Mary;Koster,Leo;Lantz,Kristina;Stuber,Tod;Hicks,Jessica
EPI2067398	PA	United States	2022-Apr-02	EPI_ISL_13285553	A/turkey/North Dakota/22-010015-001-original/2022	National Veterinary Services Laboratories - USDA	National Veterinary Services Laboratories - USDA	Chinh,Thanh;Love, Emily;Franzen,Kerrie;Killian,Mary;Koster,Leo;Lantz,Kristina;Stuber,Tod;Hicks,Jessica
EPI2067406	PA	United States	2022-Apr-02	EPI_ISL_13285554	A/turkey/North Dakota/22-010015-002-original/2022	National Veterinary Services Laboratories - USDA	National Veterinary Services Laboratories - USDA	Chinh,Thanh;Love, Emily;Franzen,Kerrie;Killian,Mary;Koster,Leo;Lantz,Kristina;Stuber,Tod;Hicks,Jessica
EPI2067414	PA	United States	2022-Apr-03	EPI_ISL_13285555	A/turkey/Minnesota/22-010085-001-original/2022	National Veterinary Services Laboratories - USDA	National Veterinary Services Laboratories - USDA	Chinh,Thanh;Love, Emily;Franzen,Kerrie;Killian,Mary;Koster,Leo;Lantz,Kristina;Stuber,Tod;Hicks,Jessica
EPI2067422	PA	United States	2022-Apr-03	EPI_ISL_13285556	A/turkey/Minnesota/22-010085-002-original/2022	National Veterinary Services Laboratories - USDA	National Veterinary Services Laboratories - USDA	Chinh,Thanh;Love, Emily;Franzen,Kerrie;Killian,Mary;Koster,Leo;Lantz,Kristina;Stuber,Tod;Hicks,Jessica
EPI2067430	PA	United States	2022-Apr-03	EPI_ISL_13285557	A/turkey/Minnesota/22-010092-002-original/2022	National Veterinary Services Laboratories - USDA	National Veterinary Services Laboratories - USDA	Chinh,Thanh;Love, Emily;Franzen,Kerrie;Killian,Mary;Koster,Leo;Lantz,Kristina;Stuber,Tod;Hicks,Jessica
EPI2067438	PA	United States	2022-Apr-03	EPI_ISL_13285558	A/turkey/Minnesota/22-010092-003-original/2022	National Veterinary Services Laboratories - USDA	National Veterinary Services Laboratories - USDA	Chinh,Thanh;Love, Emily;Franzen,Kerrie;Killian,Mary;Koster,Leo;Lantz,Kristina;Stuber,Tod;Hicks,Jessica
EPI2067446	PA	United States	2022-Apr-02	EPI_ISL_13285559	A/turkey/Iowa/22-010094-001-original/2022	National Veterinary Services Laboratories - USDA	National Veterinary Services Laboratories - USDA	Chinh,Thanh;Love, Emily;Franzen,Kerrie;Killian,Mary;Koster,Leo;Lantz,Kristina;Stuber,Tod;Hicks,Jessica
EPI2067454	PA	United States	2022-Apr-02	EPI_ISL_13285560	A/turkey/Iowa/22-010094-002-original/2022	National Veterinary Services Laboratories - USDA	National Veterinary Services Laboratories - USDA	Chinh,Thanh;Love, Emily;Franzen,Kerrie;Killian,Mary;Koster,Leo;Lantz,Kristina;Stuber,Tod;Hicks,Jessica
EPI2067462	PA	United States	2022-Apr-01	EPI_ISL_13286627	A/turkey/Minnesota/22-009996-002-original/2022	National Veterinary Services Laboratories - USDA	National Veterinary Services Laboratories - USDA	Chinh,Thanh;Love, Emily;Franzen,Kerrie;Killian,Mary;Koster,Leo;Lantz,Kristina;Stuber,Tod;Hicks,Jessica
EPI2068138	PA	Cambodia	2017-Aug-31	EPI_ISL_13294855	A/chicken/Cambodia/1K241C1/2017	Institut Pasteur du Cambodia	Hong Kong University	Yann,Sokhoun; Siegers,Jurre Y.; Aziz,Ammar; Deng,Yi-Mo; Edwards,Kimberly M.; Wei,Xiaoman; Aziz,Ammar; Tum,Sothyra; Wong,Frank; Lewis,Nicola S.; Thielen,Peter; Claes,Filip; Barr,Ian G.; Dhanasekaran,Vijaykrishna; Karlsson,Erik A.
EPI2068307	PA	Netherlands	2022-May-26	EPI_ISL_13300319	A/brant goose/Netherlands/22009881-002/2022	Wageningen Bioveterinary Research	Wageningen Bioveterinary Research	Beerens, Nancy; Harders, Frank; Pritz-Verschuren, Sylvia; Roose, Marit; Venema, Sandra; Germeraad, Evelien; Engelsma, Marc; Heutink, Rene
EPI2068339	PA	Netherlands	2022-May-27	EPI_ISL_13300324	A/white stork/Netherlands/22009973-002/2022	Wageningen Bioveterinary Research	Wageningen Bioveterinary Research	Beerens, Nancy; Harders, Frank; Pritz-Verschuren, Sylvia; Roose, Marit; Venema, Sandra; Germeraad, Evelien; Engelsma, Marc; Heutink, Rene
EPI2073612	PA	Israel	2022-Jan-18	EPI_ISL_13418526	A/Little egret/Israel/172/2022	Kimron Veterinary Institute	Kimron Veterinary Institute	Zuckerman, N.S; Mandelboim,M; Bucris,E; Morad,H; Geva,M; ZilbertzanItay,O; Bar-OrI,I; S.Fratty,I; Berkovitch,A; Lublin,A; Simanov,L; Hadas,R; Farnoushi,Y; Shkoda,I
EPI2073620	PA	Netherlands	2022-Jun-03	EPI_ISL_13429290	A/Caspian Gull/Netherlands/4/2022	Erasmus Medical Center	Erasmus Medical Center
EPI2073628	PA	Netherlands	2022-Jun-06	EPI_ISL_13429291	A/Sandwich Tern/Netherlands/8/2022	Erasmus Medical Center	Erasmus Medical Center
EPI2073636	PA	Netherlands	2022-Jun-06	EPI_ISL_13429292	A/Sandwich Tern/Netherlands/5/2022	Erasmus Medical Center	Erasmus Medical Center
EPI2073644	PA	Netherlands	2022-Jun-03	EPI_ISL_13429293	A/Black-headed gull/Netherlands/5/2022	Erasmus Medical Center	Erasmus Medical Center
EPI2073652	PA	Netherlands	2022-Jun-03	EPI_ISL_13429294	A/Black-headed gull/Netherlands/6/2022	Erasmus Medical Center	Erasmus Medical Center
EPI2073660	PA	Netherlands	2022-Jun-04	EPI_ISL_13429295	A/Sandwich Tern/Netherlands/1/2022	Erasmus Medical Center	Erasmus Medical Center
EPI2073668	PA	Netherlands	2022-Jun-03	EPI_ISL_13429296	A/Sandwich Tern/Netherlands/2/2022	Erasmus Medical Center	Erasmus Medical Center
EPI2073676	PA	Netherlands	2022-Jun-03	EPI_ISL_13429297	A/Sandwich Tern/Netherlands/3/2022	Erasmus Medical Center	Erasmus Medical Center
EPI2073684	PA	Netherlands	2022-Jun-03	EPI_ISL_13429298	A/Common Tern/Netherlands/1/2022	Erasmus Medical Center	Erasmus Medical Center
EPI2073692	PA	Netherlands	2022-Jun-06	EPI_ISL_13429299	A/Sandwich Tern/Netherlands/6/2022	Erasmus Medical Center	Erasmus Medical Center
EPI2073700	PA	Netherlands	2022-Jun-06	EPI_ISL_13429300	A/Sandwich Tern/Netherlands/7/2022	Erasmus Medical Center	Erasmus Medical Center
EPI2074504	PA	United States	2022-Apr-04	EPI_ISL_13431305	A/turkey/Minnesota/22-010122-001-original/2022	National Veterinary Services Laboratories - USDA	National Veterinary Services Laboratories - USDA	Chinh,Thanh;Love, Emily;Franzen,Kerrie;Killian,Mary;Koster,Leo;Lantz,Kristina;Stuber,Tod;Hicks,Jessica
EPI2074512	PA	United States	2022-Apr-04	EPI_ISL_13431306	A/turkey/Minnesota/22-010122-002-original/2022	National Veterinary Services Laboratories - USDA	National Veterinary Services Laboratories - USDA	Chinh,Thanh;Love, Emily;Franzen,Kerrie;Killian,Mary;Koster,Leo;Lantz,Kristina;Stuber,Tod;Hicks,Jessica
EPI2074520	PA	United States	2022-Apr-04	EPI_ISL_13431307	A/turkey/Minnesota/22-010123-001-original/2022	National Veterinary Services Laboratories - USDA	National Veterinary Services Laboratories - USDA	Chinh,Thanh;Love, Emily;Franzen,Kerrie;Killian,Mary;Koster,Leo;Lantz,Kristina;Stuber,Tod;Hicks,Jessica
EPI2074528	PA	United States	2022-Apr-04	EPI_ISL_13431308	A/turkey/Minnesota/22-010123-004-original/2022	National Veterinary Services Laboratories - USDA	National Veterinary Services Laboratories - USDA	Chinh,Thanh;Love, Emily;Franzen,Kerrie;Killian,Mary;Koster,Leo;Lantz,Kristina;Stuber,Tod;Hicks,Jessica
EPI2074536	PA	United States	2022-Apr-04	EPI_ISL_13431309	A/turkey/Minnesota/22-010124-001-original/2022	National Veterinary Services Laboratories - USDA	National Veterinary Services Laboratories - USDA	Chinh,Thanh;Love, Emily;Franzen,Kerrie;Killian,Mary;Koster,Leo;Lantz,Kristina;Stuber,Tod;Hicks,Jessica
EPI2074544	PA	United States	2022-Apr-04	EPI_ISL_13431310	A/turkey/Minnesota/22-010124-002-original/2022	National Veterinary Services Laboratories - USDA	National Veterinary Services Laboratories - USDA	Chinh,Thanh;Love, Emily;Franzen,Kerrie;Killian,Mary;Koster,Leo;Lantz,Kristina;Stuber,Tod;Hicks,Jessica
EPI2074552	PA	United States	2022-Apr-04	EPI_ISL_13431311	A/turkey/Minnesota/22-010125-001-original/2022	National Veterinary Services Laboratories - USDA	National Veterinary Services Laboratories - USDA	Chinh,Thanh;Love, Emily;Franzen,Kerrie;Killian,Mary;Koster,Leo;Lantz,Kristina;Stuber,Tod;Hicks,Jessica
EPI2074560	PA	United States	2022-Apr-04	EPI_ISL_13431312	A/turkey/Minnesota/22-010125-002-original/2022	National Veterinary Services Laboratories - USDA	National Veterinary Services Laboratories - USDA	Chinh,Thanh;Love, Emily;Franzen,Kerrie;Killian,Mary;Koster,Leo;Lantz,Kristina;Stuber,Tod;Hicks,Jessica
EPI2074568	PA	United States	2022-Apr-04	EPI_ISL_13431313	A/turkey/Minnesota/22-010126-001-original/2022	National Veterinary Services Laboratories - USDA	National Veterinary Services Laboratories - USDA	Chinh,Thanh;Love, Emily;Franzen,Kerrie;Killian,Mary;Koster,Leo;Lantz,Kristina;Stuber,Tod;Hicks,Jessica
EPI2074576	PA	United States	2022-Apr-04	EPI_ISL_13431314	A/turkey/Minnesota/22-010126-002-original/2022	National Veterinary Services Laboratories - USDA	National Veterinary Services Laboratories - USDA	Chinh,Thanh;Love, Emily;Franzen,Kerrie;Killian,Mary;Koster,Leo;Lantz,Kristina;Stuber,Tod;Hicks,Jessica
EPI2074584	PA	United States	2022-Apr-04	EPI_ISL_13431688	A/turkey/Minnesota/22-010127-001-original/2022	National Veterinary Services Laboratories - USDA	National Veterinary Services Laboratories - USDA	Chinh,Thanh;Love, Emily;Franzen,Kerrie;Killian,Mary;Koster,Leo;Lantz,Kristina;Stuber,Tod;Hicks,Jessica
EPI2074592	PA	United States	2022-Apr-04	EPI_ISL_13431689	A/turkey/Minnesota/22-010127-002-original/2022	National Veterinary Services Laboratories - USDA	National Veterinary Services Laboratories - USDA	Chinh,Thanh;Love, Emily;Franzen,Kerrie;Killian,Mary;Koster,Leo;Lantz,Kristina;Stuber,Tod;Hicks,Jessica
EPI2074600	PA	United States	2022-Apr-04	EPI_ISL_13431690	A/turkey/Iowa/22-010132-001-original/2022	National Veterinary Services Laboratories - USDA	National Veterinary Services Laboratories - USDA	Chinh,Thanh;Love, Emily;Franzen,Kerrie;Killian,Mary;Koster,Leo;Lantz,Kristina;Stuber,Tod;Hicks,Jessica
EPI2074608	PA	United States	2022-Apr-04	EPI_ISL_13431691	A/turkey/Iowa/22-010132-002-original/2022	National Veterinary Services Laboratories - USDA	National Veterinary Services Laboratories - USDA	Chinh,Thanh;Love, Emily;Franzen,Kerrie;Killian,Mary;Koster,Leo;Lantz,Kristina;Stuber,Tod;Hicks,Jessica
EPI2074616	PA	United States	2022-Apr-04	EPI_ISL_13431692	A/turkey/South Dakota/22-010135-001-original/2022	National Veterinary Services Laboratories - USDA	National Veterinary Services Laboratories - USDA	Chinh,Thanh;Love, Emily;Franzen,Kerrie;Killian,Mary;Koster,Leo;Lantz,Kristina;Stuber,Tod;Hicks,Jessica
EPI2074624	PA	United States	2022-Apr-04	EPI_ISL_13431693	A/turkey/South Dakota/22-010135-002-original/2022	National Veterinary Services Laboratories - USDA	National Veterinary Services Laboratories - USDA	Chinh,Thanh;Love, Emily;Franzen,Kerrie;Killian,Mary;Koster,Leo;Lantz,Kristina;Stuber,Tod;Hicks,Jessica
EPI2074632	PA	United States	2022-Apr-04	EPI_ISL_13431694	A/turkey/South Dakota/22-010137-001-original/2022	National Veterinary Services Laboratories - USDA	National Veterinary Services Laboratories - USDA	Chinh,Thanh;Love, Emily;Franzen,Kerrie;Killian,Mary;Koster,Leo;Lantz,Kristina;Stuber,Tod;Hicks,Jessica
EPI2074640	PA	United States	2022-Apr-04	EPI_ISL_13431695	A/turkey/South Dakota/22-010137-002-original/2022	National Veterinary Services Laboratories - USDA	National Veterinary Services Laboratories - USDA	Chinh,Thanh;Love, Emily;Franzen,Kerrie;Killian,Mary;Koster,Leo;Lantz,Kristina;Stuber,Tod;Hicks,Jessica
EPI2074648	PA	United States	2022-Apr-04	EPI_ISL_13431696	A/turkey/South Dakota/22-010138-001-original/2022	National Veterinary Services Laboratories - USDA	National Veterinary Services Laboratories - USDA	Chinh,Thanh;Love, Emily;Franzen,Kerrie;Killian,Mary;Koster,Leo;Lantz,Kristina;Stuber,Tod;Hicks,Jessica
EPI2074656	PA	United States	2022-Apr-04	EPI_ISL_13431697	A/turkey/South Dakota/22-010138-002-original/2022	National Veterinary Services Laboratories - USDA	National Veterinary Services Laboratories - USDA	Chinh,Thanh;Love, Emily;Franzen,Kerrie;Killian,Mary;Koster,Leo;Lantz,Kristina;Stuber,Tod;Hicks,Jessica
EPI2074760	PA	United States	2022-Mar-31	EPI_ISL_13432776	A/chicken/Wyoming/22-010157-002-original/2022	National Veterinary Services Laboratories - USDA	National Veterinary Services Laboratories - USDA	Chinh,Thanh;Love, Emily;Franzen,Kerrie;Killian,Mary;Koster,Leo;Lantz,Kristina;Stuber,Tod;Hicks,Jessica
EPI2074768	PA	United States	2022-Apr-04	EPI_ISL_13432788	A/guinea fowl/Maine/22-010181-001-original/2022	National Veterinary Services Laboratories - USDA	National Veterinary Services Laboratories - USDA	Chinh,Thanh;Love, Emily;Franzen,Kerrie;Killian,Mary;Koster,Leo;Lantz,Kristina;Stuber,Tod;Hicks,Jessica
EPI2074800	PA	United States	2022-Apr-04	EPI_ISL_13432838	A/turkey/Missouri/22-010296-001-original/2022	National Veterinary Services Laboratories - USDA	National Veterinary Services Laboratories - USDA	Chinh,Thanh;Love, Emily;Franzen,Kerrie;Killian,Mary;Koster,Leo;Lantz,Kristina;Stuber,Tod;Hicks,Jessica
EPI2074808	PA	United States	2022-Apr-04	EPI_ISL_13432849	A/chicken/North Carolina/22-010298-001-original/2022	National Veterinary Services Laboratories - USDA	National Veterinary Services Laboratories - USDA	Chinh,Thanh;Love, Emily;Franzen,Kerrie;Killian,Mary;Koster,Leo;Lantz,Kristina;Stuber,Tod;Hicks,Jessica
EPI2074816	PA	United States	2022-Apr-04	EPI_ISL_13432861	A/chicken/North Carolina/22-010298-002-original/2022	National Veterinary Services Laboratories - USDA	National Veterinary Services Laboratories - USDA	Chinh,Thanh;Love, Emily;Franzen,Kerrie;Killian,Mary;Koster,Leo;Lantz,Kristina;Stuber,Tod;Hicks,Jessica
EPI2074824	PA	United States	2022-Apr-04	EPI_ISL_13433340	A/chicken/North Carolina/22-010299-002-original/2022	National Veterinary Services Laboratories - USDA	National Veterinary Services Laboratories - USDA	Chinh,Thanh;Love, Emily;Franzen,Kerrie;Killian,Mary;Koster,Leo;Lantz,Kristina;Stuber,Tod;Hicks,Jessica
EPI2074832	PA	United States	2022-Apr-04	EPI_ISL_13433352	A/turkey/Minnesota/22-010312-001-original/2022	National Veterinary Services Laboratories - USDA	National Veterinary Services Laboratories - USDA	Chinh,Thanh;Love, Emily;Franzen,Kerrie;Killian,Mary;Koster,Leo;Lantz,Kristina;Stuber,Tod;Hicks,Jessica
EPI2074840	PA	United States	2022-Apr-04	EPI_ISL_13433365	A/turkey/Minnesota/22-010312-004-original/2022	National Veterinary Services Laboratories - USDA	National Veterinary Services Laboratories - USDA	Chinh,Thanh;Love, Emily;Franzen,Kerrie;Killian,Mary;Koster,Leo;Lantz,Kristina;Stuber,Tod;Hicks,Jessica
EPI2074848	PA	United States	2022-Apr-04	EPI_ISL_13433376	A/chicken/New York/22-010321-001-original/2022	National Veterinary Services Laboratories - USDA	National Veterinary Services Laboratories - USDA	Chinh,Thanh;Love, Emily;Franzen,Kerrie;Killian,Mary;Koster,Leo;Lantz,Kristina;Stuber,Tod;Hicks,Jessica
EPI2074856	PA	United States	2022-Apr-04	EPI_ISL_13433388	A/chicken/New York/22-010321-002-original/2022	National Veterinary Services Laboratories - USDA	National Veterinary Services Laboratories - USDA	Chinh,Thanh;Love, Emily;Franzen,Kerrie;Killian,Mary;Koster,Leo;Lantz,Kristina;Stuber,Tod;Hicks,Jessica
EPI2074864	PA	United States	2022-Apr-04	EPI_ISL_13433400	A/domestic duck/New York/22-010321-003-original/2022	National Veterinary Services Laboratories - USDA	National Veterinary Services Laboratories - USDA	Chinh,Thanh;Love, Emily;Franzen,Kerrie;Killian,Mary;Koster,Leo;Lantz,Kristina;Stuber,Tod;Hicks,Jessica
EPI2074872	PA	United States	2022-Apr-05	EPI_ISL_13433412	A/chicken/Wisconsin/22-010325-001-original/2022	National Veterinary Services Laboratories - USDA	National Veterinary Services Laboratories - USDA	Chinh,Thanh;Love, Emily;Franzen,Kerrie;Killian,Mary;Koster,Leo;Lantz,Kristina;Stuber,Tod;Hicks,Jessica
EPI2074880	PA	United States	2022-Apr-05	EPI_ISL_13433423	A/turkey/Wisconsin/22-010325-003-original/2022	National Veterinary Services Laboratories - USDA	National Veterinary Services Laboratories - USDA	Chinh,Thanh;Love, Emily;Franzen,Kerrie;Killian,Mary;Koster,Leo;Lantz,Kristina;Stuber,Tod;Hicks,Jessica
EPI2074888	PA	United States	2022-Apr-04	EPI_ISL_13433435	A/turkey/South Dakota/22-010346-001-original/2022	National Veterinary Services Laboratories - USDA	National Veterinary Services Laboratories - USDA	Chinh,Thanh;Love, Emily;Franzen,Kerrie;Killian,Mary;Koster,Leo;Lantz,Kristina;Stuber,Tod;Hicks,Jessica
EPI2074896	PA	United States	2022-Apr-04	EPI_ISL_13433447	A/turkey/South Dakota/22-010346-002-original/2022	National Veterinary Services Laboratories - USDA	National Veterinary Services Laboratories - USDA	Chinh,Thanh;Love, Emily;Franzen,Kerrie;Killian,Mary;Koster,Leo;Lantz,Kristina;Stuber,Tod;Hicks,Jessica
EPI2074904	PA	United States	2022-Mar-31	EPI_ISL_13434393	A/chicken/Wyoming/22-010378-001-original/2022	National Veterinary Services Laboratories - USDA	National Veterinary Services Laboratories - USDA	Chinh,Thanh;Love, Emily;Franzen,Kerrie;Killian,Mary;Koster,Leo;Lantz,Kristina;Stuber,Tod;Hicks,Jessica
EPI2074912	PA	United States	2022-Apr-05	EPI_ISL_13434407	A/chicken/Montana/22-010445-001-original/2022	National Veterinary Services Laboratories - USDA	National Veterinary Services Laboratories - USDA	Chinh,Thanh;Love, Emily;Franzen,Kerrie;Killian,Mary;Koster,Leo;Lantz,Kristina;Stuber,Tod;Hicks,Jessica
EPI2074920	PA	United States	2022-Apr-05	EPI_ISL_13434418	A/chicken/Montana/22-010445-003-original/2022	National Veterinary Services Laboratories - USDA	National Veterinary Services Laboratories - USDA	Chinh,Thanh;Love, Emily;Franzen,Kerrie;Killian,Mary;Koster,Leo;Lantz,Kristina;Stuber,Tod;Hicks,Jessica
EPI2074928	PA	United States	2022-Apr-06	EPI_ISL_13434430	A/turkey/North Carolina/22-010448-001-original/2022	National Veterinary Services Laboratories - USDA	National Veterinary Services Laboratories - USDA	Chinh,Thanh;Love, Emily;Franzen,Kerrie;Killian,Mary;Koster,Leo;Lantz,Kristina;Stuber,Tod;Hicks,Jessica
EPI2074936	PA	United States	2022-Apr-06	EPI_ISL_13434442	A/turkey/North Carolina/22-010448-003-original/2022	National Veterinary Services Laboratories - USDA	National Veterinary Services Laboratories - USDA	Chinh,Thanh;Love, Emily;Franzen,Kerrie;Killian,Mary;Koster,Leo;Lantz,Kristina;Stuber,Tod;Hicks,Jessica
EPI2074944	PA	United States	2022-Apr-06	EPI_ISL_13434454	A/Cascade duck/Montana/22-010454-001-original/2022	National Veterinary Services Laboratories - USDA	National Veterinary Services Laboratories - USDA	Chinh,Thanh;Love, Emily;Franzen,Kerrie;Killian,Mary;Koster,Leo;Lantz,Kristina;Stuber,Tod;Hicks,Jessica
EPI2074952	PA	United States	2022-Apr-06	EPI_ISL_13434466	A/Cascade duck/Montana/22-010454-003-original/2022	National Veterinary Services Laboratories - USDA	National Veterinary Services Laboratories - USDA	Chinh,Thanh;Love, Emily;Franzen,Kerrie;Killian,Mary;Koster,Leo;Lantz,Kristina;Stuber,Tod;Hicks,Jessica
EPI2074960	PA	United States	2022-Apr-05	EPI_ISL_13434477	A/turkey/Minnesota/22-010463-002-original/2022	National Veterinary Services Laboratories - USDA	National Veterinary Services Laboratories - USDA	Chinh,Thanh;Love, Emily;Franzen,Kerrie;Killian,Mary;Koster,Leo;Lantz,Kristina;Stuber,Tod;Hicks,Jessica
EPI2074968	PA	United States	2022-Apr-05	EPI_ISL_13434489	A/turkey/Minnesota/22-010464-001-original/2022	National Veterinary Services Laboratories - USDA	National Veterinary Services Laboratories - USDA	Chinh,Thanh;Love, Emily;Franzen,Kerrie;Killian,Mary;Koster,Leo;Lantz,Kristina;Stuber,Tod;Hicks,Jessica
EPI2074976	PA	United States	2022-Apr-05	EPI_ISL_13434551	A/turkey/Minnesota/22-010464-002-original/2022	National Veterinary Services Laboratories - USDA	National Veterinary Services Laboratories - USDA	Chinh,Thanh;Love, Emily;Franzen,Kerrie;Killian,Mary;Koster,Leo;Lantz,Kristina;Stuber,Tod;Hicks,Jessica
EPI2076233	PA	Israel	2022-Jan-09	EPI_ISL_13477015	A/chicken/Israel/88/2022	Kimron Veterinary Institute	Kimron Veterinary Institute	Shkoda,I; Lublin,A; Simanov,L; Hadas,R; Farnoushi,Y; Berkovitch,A; Bucris,E; Morad,H; Geva,M; ZilbertzanItay,O; Bar-OrI,I; S.Fratty,I; Mandelboim,M; Zuckerman, N.S
EPI2077982	PA	Belgium	2022-Jun-04	EPI_ISL_13514370	A/Thalasseus sandvicensis/Belgium/7473_0009/2022	Sciensano - Animal Infectious Diseases	Sciensano, Department of Animal Infectious Diseases	Van Borm, Steven; Roupie, Virginie; Lambrecht, Benedicte; Mathijs, Elisabeth; Steensels, Mieke
EPI2077990	PA	Belgium	2022-Jun-20	EPI_ISL_13514375	A/Gallus gallus/Belgium/8092_0002/2022	Sciensano - Animal Infectious Diseases	Sciensano, Department of Animal Infectious Diseases	Van Borm, Steven; Roupie, Virginie; Lambrecht, Benedicte; Mathijs, Elisabeth; Steensels, Mieke
EPI2078353	PA	France	2022-May-11	EPI_ISL_13519451	A/gull/France/22P015977/2022	Anses (Ploufragan-Plouzané)	ANSES Agence Nationale De Securite Sanitaire De L’alimentation
EPI372999	PA	Egypt	2007-Jan-01	EPI_ISL_120301	A/chicken/Egypt/9402-NAMRU3/2007	U.S. Naval Medical Research Unit No.3	Centers for Disease Control and Prevention	Younan, M.; Poh, M.K.; Elassal, E.; Simpson, N.; Jones, J.; ElBadry, M.A.; Naguib, A.;Saied, I.; Kandeel, A.; Cornelius, C.
EPI2073525	PA	Netherlands	2022-May-26	EPI_ISL_13399697	A/Greylag Goose/Netherlands/3/2022	Erasmus Medical Center	Erasmus Medical Center
EPI376254	PA	China	2008-Jun-06	EPI_ISL_121416	A/chicken/Sheny/0606/2008			Zhang,Y.; Sun,Y.; Sun,H.; Pu,J.; Bi,Y.; Shi,Y.; Lu,X.; Li,J.; Zhu,Q.; Gao,G.F.; Yang,H.; Liu,J.
EPI359744	PA	Korea, Republic of	2011-Feb-01	EPI_ISL_108436	A/common Ketrel/Korea/Q197/2011			Kim,H.R.; Lee,Y.J.; Park,C.K.; Oem,J.K.; Lee,O.S.; Kang,H.M.; Choi,J.G.; Bae,Y.C.
EPI2021893	PA	Czech Republic	2021-Dec-18	EPI_ISL_12150664	A/goose/Czech Republic/25322-179/2021	State Veterinary Institute Prague	State Veterinary Institute Prague	Alexander,Nagy;Martina,Stara;Lenka,Cernikova
EPI2029894	PA	China	2022-Jan-05	EPI_ISL_12572662	A/goose/Hunan/SE284/2022(H5N1)	Harbin Veterinary Research Institute (CAAS)	Harbin Veterinary Research Institute (CAAS)	Pengfei Cui, Congcong Wang
EPI2029886	PA	China	2022-Feb-22	EPI_ISL_12572661	A/goose/Guizhou/S1541/2022(H5N1)	Harbin Veterinary Research Institute (CAAS)	Harbin Veterinary Research Institute (CAAS)	Pengfei Cui, Congcong Wang
EPI359746	PA	Korea, Republic of	2011-Jan-01	EPI_ISL_108432	A/white fronted goose/Korea/Q27/2011			Kim,H.R.; Lee,Y.J.; Park,C.K.; Oem,J.K.; Lee,O.S.; Kang,H.M.; Choi,J.G.; Bae,Y.C.
EPI359738	PA	Korea, Republic of	2011-Jan-01	EPI_ISL_108426	A/pheasant/Korea/PT411/2011			Kim,H.R.; Lee,Y.J.; Park,C.K.; Oem,J.K.; Lee,O.S.; Kang,H.M.; Choi,J.G.; Bae,Y.C.
EPI359748	PA	Korea, Republic of	2011-Jan-01	EPI_ISL_108433	A/whooper swan/Korea/Q28/2011			Kim,H.R.; Lee,Y.J.; Park,C.K.; Oem,J.K.; Lee,O.S.; Kang,H.M.; Choi,J.G.; Bae,Y.C.
EPI2021883	PA	Czech Republic	2022-Jan-29	EPI_ISL_12150661	A/mute swan/Czech Republic/2755/2022	State Veterinary Institute Prague	State Veterinary Institute Prague
EPI359739	PA	Korea, Republic of	2011-Feb-01	EPI_ISL_108423	A/turkey/Korea/DDC518/2011			Kim,H.R.; Lee,Y.J.; Park,C.K.; Oem,J.K.; Lee,O.S.; Kang,H.M.; Choi,J.G.; Bae,Y.C.
EPI360024	PA	Cambodia	2011-Jul-14	EPI_ISL_108505	A/heron/Cambodia/TM068/2011			Buchy,P.
EPI2029910	PA	China	2021-Nov-25	EPI_ISL_12572664	A/wild duck/Hebei/SD012/2021(H5N1)	Harbin Veterinary Research Institute (CAAS)	Harbin Veterinary Research Institute (CAAS)	Pengfei Cui, Congcong Wang
EPI360034	PA	Cambodia	2011-Jul-14	EPI_ISL_108507	A/marabou stork/Cambodia/TM068/2011			Buchy,P.
EPI359734	PA	Korea, Republic of	2011-Jan-01	EPI_ISL_108434	A/eurasian eagle owl/Korea/Q133/2011			Kim,H.R.; Lee,Y.J.; Park,C.K.; Oem,J.K.; Lee,O.S.; Kang,H.M.; Choi,J.G.; Bae,Y.C.
EPI359752	PA	Korea, Republic of	2011-Feb-01	EPI_ISL_108414	A/eurasian eagle owl/Korea/Q178/2011			Kim,H.R.; Lee,Y.J.; Park,C.K.; Oem,J.K.; Lee,O.S.; Kang,H.M.; Choi,J.G.; Bae,Y.C.
EPI1995637	PA	Netherlands	2022-Feb-26	EPI_ISL_11112350	A/Barnacle Goose/Netherlands/15/2022	Erasmus Medical Center	Erasmus Medical Center
EPI1995625	PA	Netherlands	2022-Feb-23	EPI_ISL_11112348	A/Barnacle Goose/Netherlands/14/2022	Erasmus Medical Center	Erasmus Medical Center
EPI1995609	PA	Netherlands	2022-Feb-23	EPI_ISL_11112346	A/Barnacle Goose/Netherlands/13/2022	Erasmus Medical Center	Erasmus Medical Center
EPI1995593	PA	Netherlands	2022-Feb-09	EPI_ISL_11112344	A/Barnacle Goose/Netherlands/12/2022	Erasmus Medical Center	Erasmus Medical Center
EPI1995576	PA	Netherlands	2022-Feb-09	EPI_ISL_11112342	A/Barnacle Goose/Netherlands/11/2022	Erasmus Medical Center	Erasmus Medical Center
EPI1995560	PA	Netherlands	2022-Feb-07	EPI_ISL_11112340	A/Barnacle Goose/Netherlands/10/2022	Erasmus Medical Center	Erasmus Medical Center
EPI2074792	PA	United States	2022-Apr-04	EPI_ISL_13432826	A/guinea fowl/New York/22-010200-003-original/2022	National Veterinary Services Laboratories - USDA	National Veterinary Services Laboratories - USDA	Chinh,Thanh;Love, Emily;Franzen,Kerrie;Killian,Mary;Koster,Leo;Lantz,Kristina;Stuber,Tod;Hicks,Jessica
EPI2074784	PA	United States	2022-Apr-04	EPI_ISL_13432814	A/chicken/New York/22-010200-002-original/2022	National Veterinary Services Laboratories - USDA	National Veterinary Services Laboratories - USDA	Chinh,Thanh;Love, Emily;Franzen,Kerrie;Killian,Mary;Koster,Leo;Lantz,Kristina;Stuber,Tod;Hicks,Jessica
EPI2074776	PA	United States	2022-Apr-04	EPI_ISL_13432800	A/goose/Maine/22-010181-002-original/2022	National Veterinary Services Laboratories - USDA	National Veterinary Services Laboratories - USDA	Chinh,Thanh;Love, Emily;Franzen,Kerrie;Killian,Mary;Koster,Leo;Lantz,Kristina;Stuber,Tod;Hicks,Jessica
EPI2074752	PA	United States	2022-Mar-31	EPI_ISL_13432764	A/chicken/Wyoming/22-010157-001-original/2022	National Veterinary Services Laboratories - USDA	National Veterinary Services Laboratories - USDA	Chinh,Thanh;Love, Emily;Franzen,Kerrie;Killian,Mary;Koster,Leo;Lantz,Kristina;Stuber,Tod;Hicks,Jessica
EPI2074744	PA	United States	2022-Mar-31	EPI_ISL_13432752	A/chicken/Nebraska/22-010155-001-original/2022	National Veterinary Services Laboratories - USDA	National Veterinary Services Laboratories - USDA	Chinh,Thanh;Love, Emily;Franzen,Kerrie;Killian,Mary;Koster,Leo;Lantz,Kristina;Stuber,Tod;Hicks,Jessica
EPI2074736	PA	United States	2022-Apr-04	EPI_ISL_13432612	A/turkey/North Carolina/22-010146-002-original/2022	National Veterinary Services Laboratories - USDA	National Veterinary Services Laboratories - USDA	Chinh,Thanh;Love, Emily;Franzen,Kerrie;Killian,Mary;Koster,Leo;Lantz,Kristina;Stuber,Tod;Hicks,Jessica
EPI2074728	PA	United States	2022-Apr-04	EPI_ISL_13432611	A/turkey/North Carolina/22-010146-001-original/2022	National Veterinary Services Laboratories - USDA	National Veterinary Services Laboratories - USDA	Chinh,Thanh;Love, Emily;Franzen,Kerrie;Killian,Mary;Koster,Leo;Lantz,Kristina;Stuber,Tod;Hicks,Jessica
EPI2074720	PA	United States	2022-Mar-31	EPI_ISL_13432610	A/turkey/North Carolina/22-010145-002-original/2022	National Veterinary Services Laboratories - USDA	National Veterinary Services Laboratories - USDA	Chinh,Thanh;Love, Emily;Franzen,Kerrie;Killian,Mary;Koster,Leo;Lantz,Kristina;Stuber,Tod;Hicks,Jessica
EPI2074712	PA	United States	2022-Mar-31	EPI_ISL_13432609	A/turkey/North Carolina/22-010145-001-original/2022	National Veterinary Services Laboratories - USDA	National Veterinary Services Laboratories - USDA	Chinh,Thanh;Love, Emily;Franzen,Kerrie;Killian,Mary;Koster,Leo;Lantz,Kristina;Stuber,Tod;Hicks,Jessica
EPI2074704	PA	United States	2022-Mar-31	EPI_ISL_13432608	A/turkey/North Carolina/22-010144-002-original/2022	National Veterinary Services Laboratories - USDA	National Veterinary Services Laboratories - USDA	Chinh,Thanh;Love, Emily;Franzen,Kerrie;Killian,Mary;Koster,Leo;Lantz,Kristina;Stuber,Tod;Hicks,Jessica
EPI2074696	PA	United States	2022-Mar-31	EPI_ISL_13432607	A/turkey/North Carolina/22-010144-001-original/2022	National Veterinary Services Laboratories - USDA	National Veterinary Services Laboratories - USDA	Chinh,Thanh;Love, Emily;Franzen,Kerrie;Killian,Mary;Koster,Leo;Lantz,Kristina;Stuber,Tod;Hicks,Jessica
EPI2074688	PA	United States	2022-Apr-04	EPI_ISL_13432606	A/turkey/Missouri/22-010142-001-original/2022	National Veterinary Services Laboratories - USDA	National Veterinary Services Laboratories - USDA	Chinh,Thanh;Love, Emily;Franzen,Kerrie;Killian,Mary;Koster,Leo;Lantz,Kristina;Stuber,Tod;Hicks,Jessica
EPI2074680	PA	United States	2022-Apr-04	EPI_ISL_13432605	A/chicken/North Dakota/22-010141-001-original/2022	National Veterinary Services Laboratories - USDA	National Veterinary Services Laboratories - USDA	Chinh,Thanh;Love, Emily;Franzen,Kerrie;Killian,Mary;Koster,Leo;Lantz,Kristina;Stuber,Tod;Hicks,Jessica
EPI2074672	PA	United States	2022-Apr-04	EPI_ISL_13432604	A/turkey/South Dakota/22-010139-002-original/2022	National Veterinary Services Laboratories - USDA	National Veterinary Services Laboratories - USDA	Chinh,Thanh;Love, Emily;Franzen,Kerrie;Killian,Mary;Koster,Leo;Lantz,Kristina;Stuber,Tod;Hicks,Jessica
EPI2074664	PA	United States	2022-Apr-04	EPI_ISL_13432603	A/turkey/South Dakota/22-010139-001-original/2022	National Veterinary Services Laboratories - USDA	National Veterinary Services Laboratories - USDA	Chinh,Thanh;Love, Emily;Franzen,Kerrie;Killian,Mary;Koster,Leo;Lantz,Kristina;Stuber,Tod;Hicks,Jessica
EPI2067119	PA	United States	2022-Apr-01	EPI_ISL_13285246	A/chicken/Iowa/22-009985-001-original/2022	National Veterinary Services Laboratories - USDA	National Veterinary Services Laboratories - USDA	Chinh,Thanh;Love, Emily;Franzen,Kerrie;Killian,Mary;Koster,Leo;Lantz,Kristina;Stuber,Tod;Hicks,Jessica
EPI2067111	PA	United States	2022-Mar-29	EPI_ISL_13285245	A/pheasant/Texas/22-009984-001-original/2022	National Veterinary Services Laboratories - USDA	National Veterinary Services Laboratories - USDA	Chinh,Thanh;Love, Emily;Franzen,Kerrie;Killian,Mary;Koster,Leo;Lantz,Kristina;Stuber,Tod;Hicks,Jessica
EPI2067103	PA	United States	2022-Mar-31	EPI_ISL_13285244	A/turkey/North Carolina/22-009983-008-original/2022	National Veterinary Services Laboratories - USDA	National Veterinary Services Laboratories - USDA	Chinh,Thanh;Love, Emily;Franzen,Kerrie;Killian,Mary;Koster,Leo;Lantz,Kristina;Stuber,Tod;Hicks,Jessica
EPI2067095	PA	United States	2022-Mar-31	EPI_ISL_13285243	A/turkey/North Carolina/22-009983-007-original/2022	National Veterinary Services Laboratories - USDA	National Veterinary Services Laboratories - USDA	Chinh,Thanh;Love, Emily;Franzen,Kerrie;Killian,Mary;Koster,Leo;Lantz,Kristina;Stuber,Tod;Hicks,Jessica
EPI2067087	PA	United States	2022-Mar-31	EPI_ISL_13285242	A/turkey/North Carolina/22-009982-002-original/2022	National Veterinary Services Laboratories - USDA	National Veterinary Services Laboratories - USDA	Chinh,Thanh;Love, Emily;Franzen,Kerrie;Killian,Mary;Koster,Leo;Lantz,Kristina;Stuber,Tod;Hicks,Jessica
EPI2067079	PA	United States	2022-Mar-31	EPI_ISL_13285241	A/turkey/North Carolina/22-009982-001-original/2022	National Veterinary Services Laboratories - USDA	National Veterinary Services Laboratories - USDA	Chinh,Thanh;Love, Emily;Franzen,Kerrie;Killian,Mary;Koster,Leo;Lantz,Kristina;Stuber,Tod;Hicks,Jessica
EPI2067071	PA	United States	2022-Mar-31	EPI_ISL_13285240	A/turkey/North Carolina/22-009981-004-original/2022	National Veterinary Services Laboratories - USDA	National Veterinary Services Laboratories - USDA	Chinh,Thanh;Love, Emily;Franzen,Kerrie;Killian,Mary;Koster,Leo;Lantz,Kristina;Stuber,Tod;Hicks,Jessica
EPI2067063	PA	United States	2022-Mar-31	EPI_ISL_13285239	A/turkey/North Carolina/22-009981-001-original/2022	National Veterinary Services Laboratories - USDA	National Veterinary Services Laboratories - USDA	Chinh,Thanh;Love, Emily;Franzen,Kerrie;Killian,Mary;Koster,Leo;Lantz,Kristina;Stuber,Tod;Hicks,Jessica
EPI2067055	PA	United States	2022-Apr-01	EPI_ISL_13285238	A/turkey/South Dakota/22-009980-002-original/2022	National Veterinary Services Laboratories - USDA	National Veterinary Services Laboratories - USDA	Chinh,Thanh;Love, Emily;Franzen,Kerrie;Killian,Mary;Koster,Leo;Lantz,Kristina;Stuber,Tod;Hicks,Jessica
EPI2067047	PA	United States	2022-Apr-01	EPI_ISL_13285237	A/turkey/South Dakota/22-009980-001-original/2022	National Veterinary Services Laboratories - USDA	National Veterinary Services Laboratories - USDA	Chinh,Thanh;Love, Emily;Franzen,Kerrie;Killian,Mary;Koster,Leo;Lantz,Kristina;Stuber,Tod;Hicks,Jessica
EPI348849	PA	Vietnam	2010-Jun-30	EPI_ISL_100271	A/duck/Vietnam/NCVD-433/2010	National Institute of Hygiene and Epidemiology	Centers for Disease Control and Prevention	Davis,Todd; Rivailler,Pierre; Nguyen,Tung
EPI348912	PA	Vietnam	2010-Mar-29	EPI_ISL_100270	A/duck/Vietnam/NCVD-472/2010	National Institute of Hygiene and Epidemiology	Centers for Disease Control and Prevention	Davis,Todd; Rivailler,Pierre; Nguyen,Tung
EPI348905	PA	Vietnam	2010-Mar-29	EPI_ISL_100269	A/duck/Vietnam/NCVD-471/2010	National Institute of Hygiene and Epidemiology	Centers for Disease Control and Prevention	Davis,Todd; Rivailler,Pierre; Nguyen,Tung
EPI348898	PA	Vietnam	2010-Oct-15	EPI_ISL_100268	A/duck/Vietnam/NCVD-462/2010	National Institute of Hygiene and Epidemiology	Centers for Disease Control and Prevention	Davis,Todd; Rivailler,Pierre; Nguyen,Tung
EPI348891	PA	Vietnam	2010-Nov-22	EPI_ISL_100267	A/duck/Vietnam/NCVD-461/2010	National Institute of Hygiene and Epidemiology	Centers for Disease Control and Prevention	Davis,Todd; Rivailler,Pierre; Nguyen,Tung
EPI348884	PA	Vietnam	2010-Nov-22	EPI_ISL_100266	A/duck/Vietnam/NCVD-460/2010	National Institute of Hygiene and Epidemiology	Centers for Disease Control and Prevention	Davis,Todd; Rivailler,Pierre; Nguyen,Tung
EPI348877	PA	Vietnam	2010-Nov-22	EPI_ISL_100265	A/chicken/Vietnam/NCVD-459/2010	National Institute of Hygiene and Epidemiology	Centers for Disease Control and Prevention	Davis,Todd; Rivailler,Pierre; Nguyen,Tung
EPI348870	PA	Vietnam	2010-Nov-16	EPI_ISL_100264	A/duck/Vietnam/NCVD-457/2010	National Institute of Hygiene and Epidemiology	Centers for Disease Control and Prevention	Davis,Todd; Rivailler,Pierre; Nguyen,Tung
EPI348863	PA	Vietnam	2010-Nov-16	EPI_ISL_100263	A/duck/Vietnam/NCVD-456/2010	National Institute of Hygiene and Epidemiology	Centers for Disease Control and Prevention	Davis,Todd; Rivailler,Pierre; Nguyen,Tung
EPI348856	PA	Vietnam	2010-Oct-04	EPI_ISL_100262	A/duck/Vietnam/NCVD-449/2010	National Institute of Hygiene and Epidemiology	Centers for Disease Control and Prevention	Davis,Todd; Rivailler,Pierre; Nguyen,Tung
EPI348842	PA	Vietnam	2010-Jul-14	EPI_ISL_100261	A/duck/Vietnam/NCVD-432/2010	National Institute of Hygiene and Epidemiology	Centers for Disease Control and Prevention	Davis,Todd; Rivailler,Pierre; Nguyen,Tung
EPI348835	PA	Vietnam	2010-Mar-04	EPI_ISL_100260	A/duck/Vietnam/NCVD-430/2010	National Institute of Hygiene and Epidemiology	Centers for Disease Control and Prevention	Davis,Todd; Rivailler,Pierre; Nguyen,Tung
EPI348821	PA	Vietnam	2010-Feb-25	EPI_ISL_100258	A/chicken/Vietnam/NCVD-428/2010	National Institute of Hygiene and Epidemiology	Centers for Disease Control and Prevention	Davis,Todd; Rivailler,Pierre; Nguyen,Tung
EPI348814	PA	Vietnam	2010-Feb-23	EPI_ISL_100257	A/chicken/Vietnam/NCVD-427/2010	National Institute of Hygiene and Epidemiology	Centers for Disease Control and Prevention	Davis,Todd; Rivailler,Pierre; Nguyen,Tung
EPI348807	PA	Vietnam	2009-Oct-11	EPI_ISL_100256	A/muscovy duck/Vietnam/NCVD-426/2009	National Institute of Hygiene and Epidemiology	Centers for Disease Control and Prevention	Davis,Todd; Rivailler,Pierre; Nguyen,Tung
EPI348800	PA	Vietnam	2009-Feb-20	EPI_ISL_100255	A/chicken/Vietnam/NCVD-425/2009	National Institute of Hygiene and Epidemiology	Centers for Disease Control and Prevention	Davis,Todd; Rivailler,Pierre; Nguyen,Tung
EPI348793	PA	Vietnam	2009-Feb-17	EPI_ISL_100254	A/chicken/Vietnam/NCVD-424/2009	National Institute of Hygiene and Epidemiology	Centers for Disease Control and Prevention	Davis,Todd; Rivailler,Pierre; Nguyen,Tung
EPI408096	PA	Myanmar	2007-Jan-01	EPI_ISL_132894	A/village chicken/Kyaing Tong/2433/2007			Saito,T.; Watanabe,C.; Hayashi,T.; Uchida,Y.; Myint,W.W.; Thein,W.Z.; Takemae,N.; Mase,M.; Okamatsu,M.; Mar,A.; Mon,C.C.; Gawng,L.T.; Sann,K.; Kyi,T.A.; Yamaguchi,S.
EPI359757	PA	Korea, Republic of	2011-Jan-01	EPI_ISL_108429	A/chicken/Korea/Asan90/2011			Kim,H.R.; Lee,Y.J.; Park,C.K.; Oem,J.K.; Lee,O.S.; Kang,H.M.; Choi,J.G.; Bae,Y.C.
EPI359751	PA	Korea, Republic of	2011-Jan-01	EPI_ISL_108428	A/chicken/Korea/PT412/2011			Kim,H.R.; Lee,Y.J.; Park,C.K.; Oem,J.K.; Lee,O.S.; Kang,H.M.; Choi,J.G.; Bae,Y.C.
EPI359755	PA	Korea, Republic of	2011-Feb-01	EPI_ISL_108425	A/chicken/Korea/IC546/2011			Kim,H.R.; Lee,Y.J.; Park,C.K.; Oem,J.K.; Lee,O.S.; Kang,H.M.; Choi,J.G.; Bae,Y.C.
EPI359750	PA	Korea, Republic of	2011-Jan-01	EPI_ISL_108415	A/chicken/Korea/SJ378/2011			Kim,H.R.; Lee,Y.J.; Park,C.K.; Oem,J.K.; Lee,O.S.; Kang,H.M.; Choi,J.G.; Bae,Y.C.
EPI359749	PA	Korea, Republic of	2011-Jan-01	EPI_ISL_108411	A/duck/Korea/IC360/2011			Kim,H.R.; Lee,Y.J.; Park,C.K.; Oem,J.K.; Lee,O.S.; Kang,H.M.; Choi,J.G.; Bae,Y.C.
EPI359737	PA	Korea, Republic of	2011-Jan-01	EPI_ISL_108410	A/chicken/Korea/YS171/2011			Kim,H.R.; Lee,Y.J.; Park,C.K.; Oem,J.K.; Lee,O.S.; Kang,H.M.; Choi,J.G.; Bae,Y.C.
EPI354415	PA	India	2009-Jan-01	EPI_ISL_104388	A/chicken/Sikkim/151464/2009			Tosh,C.; Nagarajan,S.; Murugkar,H.V.; Jain,R.; Kulkarni,D.D.; Dubey,S.C.
EPI354407	PA	India	2006-Feb-01	EPI_ISL_104379	A/chicken/Nandurbar/7979/2006			Tosh,C.; Nagarajan,S.; Murugkar,H.V.; Behera,P.; Kulkarni,D.D.; Dubey,S.C.
EPI2029822	PA	China	2021-Dec-07	EPI_ISL_12572653	A/chicken/Jiangxi/S40653/2021(H5N1)	Harbin Veterinary Research Institute (CAAS)	Harbin Veterinary Research Institute (CAAS)	Pengfei Cui, Congcong Wang
EPI2029814	PA	China	2022-Mar-03	EPI_ISL_12572652	A/chicken/Anhui/S1740/2022(H5N1)	Harbin Veterinary Research Institute (CAAS)	Harbin Veterinary Research Institute (CAAS)	Pengfei Cui, Congcong Wang
EPI2021873	PA	Czech Republic	2022-Jan-12	EPI_ISL_12150658	A/chicken/Czech Republic/913/2022	State Veterinary Institute Prague	State Veterinary Institute Prague	Alexander,Nagy;Martina,Stara;Lenka,Cernikova
EPI359754	PA	Korea, Republic of	2011-Jan-01	EPI_ISL_108437	A/duck/Korea/NJ83/2011			Kim,H.R.; Lee,Y.J.; Park,C.K.; Oem,J.K.; Lee,O.S.; Kang,H.M.; Choi,J.G.; Bae,Y.C.
EPI359747	PA	Korea, Republic of	2011-Jan-01	EPI_ISL_108424	A/duck/Korea/AS117/2011			Kim,H.R.; Lee,Y.J.; Park,C.K.; Oem,J.K.; Lee,O.S.; Kang,H.M.; Choi,J.G.; Bae,Y.C.
EPI359736	PA	Korea, Republic of	2011-Jan-01	EPI_ISL_108420	A/duck/Korea/YA54/2011			Kim,H.R.; Lee,Y.J.; Park,C.K.; Oem,J.K.; Lee,O.S.; Kang,H.M.; Choi,J.G.; Bae,Y.C.
EPI359753	PA	Korea, Republic of	2011-Jan-01	EPI_ISL_108418	A/mandarin duck/Korea/Q2/2011			Kim,H.R.; Lee,Y.J.; Park,C.K.; Oem,J.K.; Lee,O.S.; Kang,H.M.; Choi,J.G.; Bae,Y.C.
EPI2029878	PA	China	2021-Dec-08	EPI_ISL_12572660	A/duck/Jiangxi/S40833/2021(H5N1)	Harbin Veterinary Research Institute (CAAS)	Harbin Veterinary Research Institute (CAAS)	Pengfei Cui, Congcong Wang
EPI2029870	PA	China	2022-Jan-10	EPI_ISL_12572659	A/duck/Hubei/SE220/2022(H5N1)	Harbin Veterinary Research Institute (CAAS)	Harbin Veterinary Research Institute (CAAS)	Pengfei Cui, Congcong Wang
EPI2029862	PA	China	2022-Jan-10	EPI_ISL_12572658	A/duck/Hubei/SE128/2022(H5N1)	Harbin Veterinary Research Institute (CAAS)	Harbin Veterinary Research Institute (CAAS)	Pengfei Cui, Congcong Wang
EPI2029854	PA	China	2021-Nov-27	EPI_ISL_12572657	A/duck/Hubei/S4465/2021(H5N1)	Harbin Veterinary Research Institute (CAAS)	Harbin Veterinary Research Institute (CAAS)	Pengfei Cui, Congcong Wang
EPI2029846	PA	China	2022-Feb-22	EPI_ISL_12572656	A/duck/Guizhou/S1321/2022(H5N1)	Harbin Veterinary Research Institute (CAAS)	Harbin Veterinary Research Institute (CAAS)	Pengfei Cui, Congcong Wang
EPI2029838	PA	China	2021-Dec-08	EPI_ISL_12572655	A/duck/Guangdong/S4525/2021(H5N1)	Harbin Veterinary Research Institute (CAAS)	Harbin Veterinary Research Institute (CAAS)	Pengfei Cui, Congcong Wang
EPI2029830	PA	China	2021-Dec-08	EPI_ISL_12572654	A/duck/Guangdong/S4518/2021(H5N1)	Harbin Veterinary Research Institute (CAAS)	Harbin Veterinary Research Institute (CAAS)	Pengfei Cui, Congcong Wang
EPI359735	PA	Korea, Republic of	2011-Jan-01	EPI_ISL_108409	A/baikal teal/Korea/Q34/2011			Kim,H.R.; Lee,Y.J.; Park,C.K.; Oem,J.K.; Lee,O.S.; Kang,H.M.; Choi,J.G.; Bae,Y.C.
EPI2021102	PA	Czech Republic	2022-Jan-12	EPI_ISL_12140437	A/duck/Czech Republic/913/2022	State Veterinary Institute Prague	State Veterinary Institute Prague	Alexander,Nagy;Martina,Stara;Lenka,Cernikova
EPI419868	PA	United States	2011-Aug-12	EPI_ISL_135081	A/mallard/California/2542V/2011			Wentworth,D.E.; Dugan,V.; Halpin,R.; Lin,X.; Bera,J.; Ghedin,E.; Fedorova,N.; Overton,L.; Tsitrin,T.; Stockwell,T.; Amedeo,P.; Bishop,B.; Chen,H.; Edworthy,P.; Gupta,N.; Katzel,D.; Li,K.; Schobel,S.; Shrivastava,S.; Thovarai,V.; Wang,S.; Boyce,W.M.; Goldstein,T.; Lindsay,L.L.; Plancarte,M.; Matters,J.D.; Bao,Y.; Sanders,R.; Dernovoy,D.; Kiryutin,B.; Lipman,D.J.; Tatusova,T.
EPI419854	PA	United States	2011-Aug-12	EPI_ISL_135079	A/mallard/California/2536V/2011			Wentworth,D.E.; Dugan,V.; Halpin,R.; Lin,X.; Bera,J.; Ghedin,E.; Fedorova,N.; Overton,L.; Tsitrin,T.; Stockwell,T.; Amedeo,P.; Bishop,B.; Chen,H.; Edworthy,P.; Gupta,N.; Katzel,D.; Li,K.; Schobel,S.; Shrivastava,S.; Thovarai,V.; Wang,S.; Boyce,W.M.; Goldstein,T.; Lindsay,L.L.; Plancarte,M.; Matters,J.D.; Bao,Y.; Sanders,R.; Dernovoy,D.; Kiryutin,B.; Lipman,D.J.; Tatusova,T.
EPI419841	PA	United States	2011-Aug-12	EPI_ISL_135078	A/mallard/California/2536P/2011			Wentworth,D.E.; Dugan,V.; Halpin,R.; Lin,X.; Bera,J.; Ghedin,E.; Fedorova,N.; Overton,L.; Tsitrin,T.; Stockwell,T.; Amedeo,P.; Bishop,B.; Chen,H.; Edworthy,P.; Gupta,N.; Katzel,D.; Li,K.; Schobel,S.; Shrivastava,S.; Thovarai,V.; Wang,S.; Boyce,W.M.; Goldstein,T.; Bao,Y.; Sanders,R.; Dernovoy,D.; Kiryutin,B.; Lipman,D.J.; Tatusova,T.
EPI419834	PA	United States	2011-Aug-12	EPI_ISL_135077	A/mallard/California/2535V/2011			Wentworth,D.E.; Dugan,V.; Halpin,R.; Lin,X.; Bera,J.; Ghedin,E.; Fedorova,N.; Overton,L.; Tsitrin,T.; Stockwell,T.; Amedeo,P.; Bishop,B.; Chen,H.; Edworthy,P.; Gupta,N.; Katzel,D.; Li,K.; Schobel,S.; Shrivastava,S.; Thovarai,V.; Wang,S.; Boyce,W.M.; Goldstein,T.; Lindsay,L.L.; Plancarte,M.; Matters,J.D.; Bao,Y.; Sanders,R.; Dernovoy,D.; Kiryutin,B.; Lipman,D.J.; Tatusova,T.
EPI419827	PA	United States	2011-Aug-12	EPI_ISL_135076	A/mallard/California/2535P/2011			Wentworth,D.E.; Dugan,V.; Halpin,R.; Lin,X.; Bera,J.; Ghedin,E.; Fedorova,N.; Overton,L.; Tsitrin,T.; Stockwell,T.; Amedeo,P.; Bishop,B.; Chen,H.; Edworthy,P.; Gupta,N.; Katzel,D.; Li,K.; Schobel,S.; Shrivastava,S.; Thovarai,V.; Wang,S.; Boyce,W.M.; Goldstein,T.; Bao,Y.; Sanders,R.; Dernovoy,D.; Kiryutin,B.; Lipman,D.J.; Tatusova,T.
EPI419806	PA	United States	2011-Aug-12	EPI_ISL_135073	A/mallard/California/2531V/2011			Wentworth,D.E.; Dugan,V.; Halpin,R.; Lin,X.; Bera,J.; Ghedin,E.; Fedorova,N.; Overton,L.; Tsitrin,T.; Stockwell,T.; Amedeo,P.; Bishop,B.; Chen,H.; Edworthy,P.; Gupta,N.; Katzel,D.; Li,K.; Schobel,S.; Shrivastava,S.; Thovarai,V.; Wang,S.; Boyce,W.M.; Goldstein,T.; Lindsay,L.L.; Plancarte,M.; Matters,J.D.; Bao,Y.; Sanders,R.; Dernovoy,D.; Kiryutin,B.; Lipman,D.J.; Tatusova,T.
EPI419793	PA	United States	2011-Aug-12	EPI_ISL_135072	A/mallard/California/2531P/2011			Wentworth,D.E.; Dugan,V.; Halpin,R.; Lin,X.; Bera,J.; Ghedin,E.; Fedorova,N.; Overton,L.; Tsitrin,T.; Stockwell,T.; Amedeo,P.; Bishop,B.; Chen,H.; Edworthy,P.; Gupta,N.; Katzel,D.; Li,K.; Schobel,S.; Shrivastava,S.; Thovarai,V.; Wang,S.; Boyce,W.M.; Goldstein,T.; Bao,Y.; Sanders,R.; Dernovoy,D.; Kiryutin,B.; Lipman,D.J.; Tatusova,T.
EPI419785	PA	United States	2011-Aug-12	EPI_ISL_135071	A/mallard/California/2527V/2011			Wentworth,D.E.; Dugan,V.; Halpin,R.; Lin,X.; Bera,J.; Ghedin,E.; Fedorova,N.; Overton,L.; Tsitrin,T.; Stockwell,T.; Amedeo,P.; Bishop,B.; Chen,H.; Edworthy,P.; Gupta,N.; Katzel,D.; Li,K.; Schobel,S.; Shrivastava,S.; Thovarai,V.; Wang,S.; Boyce,W.M.; Goldstein,T.; Lindsay,L.L.; Plancarte,M.; Matters,J.D.; Bao,Y.; Sanders,R.; Dernovoy,D.; Kiryutin,B.; Lipman,D.J.; Tatusova,T.
EPI418876	PA	United States	2010-Oct-02	EPI_ISL_134948	A/mallard/Wisconsin/10OS2672/2010			Wentworth,D.E.; Dugan,V.; Halpin,R.; Lin,X.; Bera,J.; Wester,E.; Ghedin,E.; Fedorova,N.; Tsitrin,T.; Stockwell,T.; Amedeo,P.; Bishop,B.; Edworthy,P.; Gupta,N.; Katzel,D.; Li,K.; Schobel,S.; Shrivastava,S.; Thovarai,V.; Wang,S.; Slemons,R.; Nolting,J.; Bao,Y.; Sanders,R.; Dernovoy,D.; Kiryutin,B.; Lipman,D.J.; Tatusova,T.
EPI359756	PA	Korea, Republic of	2011-Jan-01	EPI_ISL_108422	A/eurasian sparrowhawk/Korea/Q94/2011			Kim,H.R.; Lee,Y.J.; Park,C.K.; Oem,J.K.; Lee,O.S.; Kang,H.M.; Choi,J.G.; Bae,Y.C.
EPI2076014	PA	Israel	2021-Nov-29	EPI_ISL_13465456	A/Great white pelican/Israel/619/2021	Kimron Veterinary Institute	Kimron Veterinary Institute	Zuckerman, N.S; Mandelboim,M; Bucris,E; Morad,H; Geva,M; ZilbertzanItay,O; Bar-OrI,I; S.Fratty,I; Berkovitch,A; Lublin,A; Simanov,L; Hadas,R; Farnoushi,Y; Shkoda,I
EPI2029902	PA	China	2021-Dec-08	EPI_ISL_12572663	A/pigeon/Jiangxi/S40784/2021(H5N1)	Harbin Veterinary Research Institute (CAAS)	Harbin Veterinary Research Institute (CAAS)	Pengfei Cui, Congcong Wang
EPI2056428	PA	Canada	2022-May-18	EPI_ISL_13117299	A/Chicken/BC/FAV-0488-OS/2022	Animal Health Centre, Ministry of Agriculture	Canadian Food Inspection Agency
EPI152047	PA	Egypt	2007-Jan-01	EPI_ISL_18746	A/chicken/Egypt/5169-2/2007		Istituto Zooprofilattico Sperimentale Delle Venezie
EPI154496	PA	Saudi Arabia	2007-Jan-01	EPI_ISL_19925	A/ostrich/Saudi Arabia/6732-3/2007		Istituto Zooprofilattico Sperimentale Delle Venezie
EPI154504	PA	Saudi Arabia	2007-Jan-01	EPI_ISL_19926	A/chicken/Saudi Arabia/6732-4/2007		Istituto Zooprofilattico Sperimentale Delle Venezie
EPI154512	PA	Saudi Arabia	2007-Jan-01	EPI_ISL_19927	A/duck/Saudi Arabia/6732-7/2007		Istituto Zooprofilattico Sperimentale Delle Venezie
EPI154520	PA	Saudi Arabia	2007-Jan-01	EPI_ISL_19928	A/chicken/Saudi Arabia/6732-13/2007		Istituto Zooprofilattico Sperimentale Delle Venezie
EPI154528	PA	Saudi Arabia	2007-Jan-01	EPI_ISL_19929	A/chicken/Saudi Arabia/6732-18/2007		Istituto Zooprofilattico Sperimentale Delle Venezie
EPI156734	PA	Egypt	2007-Nov-01	EPI_ISL_20904	A/duck/Egypt/452-1VIR07/2006		Istituto Zooprofilattico Sperimentale Delle Venezie
EPI156755	PA	Togo	2007-Jan-01	EPI_ISL_20909	A/avian/Togo/3618-10/2007		Istituto Zooprofilattico Sperimentale Delle Venezie
EPI156763	PA	Togo	2007-Jan-01	EPI_ISL_20910	A/chicken/Togo/4106-4/2007		Istituto Zooprofilattico Sperimentale Delle Venezie
EPI156771	PA	Egypt	2007-Jun-01	EPI_ISL_20911	A/chicken/Egypt/5169-3/2007		Istituto Zooprofilattico Sperimentale Delle Venezie
EPI156794	PA	Poland	2006-Mar-04	EPI_ISL_20916	A/swan/Poland/305-135V08/2006		National Veterinary Research Institut Poland, PIWet-PIB
EPI156802	PA	Poland	2007-Dec-04	EPI_ISL_20917	A/chicken/Poland/38-140V08/2007		National Veterinary Research Institut Poland, PIWet-PIB
EPI156810	PA	Poland	2007-Dec-11	EPI_ISL_20918	A/buzzard/Poland/MB266B-141V08/2007		National Veterinary Research Institut Poland, PIWet-PIB
EPI156818	PA	Poland	2006-Mar-11	EPI_ISL_20919	A/goosander/Poland/502-137V08/2006		National Veterinary Research Institut Poland, PIWet-PIB
EPI156826	PA	Poland	2006-Mar-10	EPI_ISL_20920	A/swan/Poland/467-136V08/2006		National Veterinary Research Institut Poland, PIWet-PIB
EPI156834	PA	Poland	2006-Mar-24	EPI_ISL_20921	A/hawk/Poland/937-138V08/2006		National Veterinary Research Institut Poland, PIWet-PIB
EPI156842	PA	Poland	2006-Apr-03	EPI_ISL_20922	A/swan/Poland/1242-139V08/2006		National Veterinary Research Institut Poland, PIWet-PIB
EPI159886	PA	Egypt	2007-Dec-18	EPI_ISL_22791	A/chicken/Egypt/1709-8VIR08/2007		Istituto Zooprofilattico Sperimentale Delle Venezie
EPI160377	PA	Vietnam	2007-Jul-01	EPI_ISL_22885	A/duck/Vietnam/NCVD-48/2007		Centers for Disease Control and Prevention
EPI160385	PA	Vietnam	2007-Jul-01	EPI_ISL_22886	A/duck/Vietnam/NCVD-49/2007		Centers for Disease Control and Prevention
EPI160393	PA	Vietnam	2007-Jul-01	EPI_ISL_22887	A/duck/Vietnam/NCVD-50/2007		Centers for Disease Control and Prevention
EPI160401	PA	Vietnam	2007-Jul-01	EPI_ISL_22888	A/duck/Vietnam/NCVD-53/2007		Centers for Disease Control and Prevention
EPI160409	PA	Vietnam	2007-Jul-01	EPI_ISL_22889	A/duck/Vietnam/NCVD-54/2007		Centers for Disease Control and Prevention
EPI160417	PA	Vietnam	2007-Jul-01	EPI_ISL_22890	A/duck/Vietnam/NCVD-55/2007		Centers for Disease Control and Prevention
EPI160425	PA	Vietnam	2007-Jul-01	EPI_ISL_22891	A/duck/Vietnam/NCVD-56/2007		Centers for Disease Control and Prevention
EPI160433	PA	Vietnam	2007-Jul-01	EPI_ISL_22892	A/duck/Vietnam/NCVD-57/2007		Centers for Disease Control and Prevention
EPI160441	PA	Vietnam	2007-Jul-01	EPI_ISL_22893	A/duck/Vietnam/NCVD-58/2007		Centers for Disease Control and Prevention
EPI160449	PA	Vietnam	2007-Jul-01	EPI_ISL_22894	A/duck/Vietnam/NCVD-59/2007		Centers for Disease Control and Prevention
EPI160457	PA	Vietnam	2007-Jul-01	EPI_ISL_22895	A/duck/Vietnam/NCVD-60/2007		Centers for Disease Control and Prevention
EPI160465	PA	Vietnam	2007-Jul-01	EPI_ISL_22896	A/duck/Vietnam/NCVD-61/2007		Centers for Disease Control and Prevention
EPI160473	PA	Vietnam	2007-Jul-01	EPI_ISL_22897	A/duck/Vietnam/NCVD-62/2007		Centers for Disease Control and Prevention
EPI160481	PA	Vietnam	2007-Jul-01	EPI_ISL_22898	A/duck/Vietnam/NCVD-63/2007		Centers for Disease Control and Prevention
EPI160489	PA	Vietnam	2007-Jul-01	EPI_ISL_22899	A/duck/Vietnam/NCVD-64/2007		Centers for Disease Control and Prevention
EPI160497	PA	Vietnam	2007-Jul-01	EPI_ISL_22900	A/duck/Vietnam/NCVD-65/2007		Centers for Disease Control and Prevention
EPI160505	PA	Vietnam	2007-Jul-01	EPI_ISL_22901	A/duck/Vietnam/NCVD-68/2007		Centers for Disease Control and Prevention
EPI160513	PA	Vietnam	2007-Jul-01	EPI_ISL_22902	A/duck/Vietnam/NCVD-70/2007		Centers for Disease Control and Prevention
EPI160521	PA	Vietnam	2007-Jul-01	EPI_ISL_22903	A/duck/Vietnam/NCVD-71/2007		Centers for Disease Control and Prevention
EPI160529	PA	Vietnam	2007-Jul-01	EPI_ISL_22904	A/chicken/Vietnam/NCVD-74/2007		Centers for Disease Control and Prevention
EPI160537	PA	Vietnam	2007-Jul-01	EPI_ISL_22905	A/duck/Vietnam/NCVD-76/2007		Centers for Disease Control and Prevention
EPI160545	PA	Vietnam	2007-Jul-01	EPI_ISL_22906	A/duck/Vietnam/NCVD-81/2007		Centers for Disease Control and Prevention
EPI160553	PA	Vietnam	2007-Jul-01	EPI_ISL_22907	A/duck/Vietnam/NCVD-82/2007		Centers for Disease Control and Prevention
EPI164161	PA	Vietnam	2007-Jul-01	EPI_ISL_24595	A/muscovy duck/Vietnam/NCVD-47/2007		Centers for Disease Control and Prevention
EPI164169	PA	Vietnam	2007-Jul-01	EPI_ISL_24596	A/muscovy duck/Vietnam/NCVD-51/2007		Centers for Disease Control and Prevention
EPI164177	PA	Vietnam	2007-Jul-01	EPI_ISL_24597	A/muscovy duck/Vietnam/NCVD-52/2007		Centers for Disease Control and Prevention
EPI164185	PA	Vietnam	2007-Jul-01	EPI_ISL_24598	A/muscovy duck/Vietnam/NCVD-66/2007		Centers for Disease Control and Prevention
EPI164193	PA	Vietnam	2007-Jul-01	EPI_ISL_24599	A/muscovy duck/Vietnam/NCVD-67/2007		Centers for Disease Control and Prevention
EPI164201	PA	Vietnam	2007-Jul-01	EPI_ISL_24600	A/muscovy duck/Vietnam/NCVD-69/2007		Centers for Disease Control and Prevention
EPI164736	PA	China	2004-Jan-01	EPI_ISL_24749	A/Chicken/Jiangxi/25/2004	Harbin Veterinary Research Institute (CAAS)	Harbin Veterinary Research Institute (CAAS)
EPI352590	PA	Egypt	2006-Feb-22	EPI_ISL_26000	A/chicken/Qalubia/1/2006			Kayali,G.; Webby,R.J.; Govorkova,E.A.; Ducatez,M.F.; El Shesheny,R.A.; Kandeil,A.M.; Mostafa,A.; Ali,M.A.; Bahgat,M.M.; Kutkat,M.A.; Nasraa,M.H.; Mostafa,A.; Webby,R.; Bahgat,I.M.; Ali,M.A.; Webby,R.J.
EPI170612	PA	Vietnam	2005-Dec-18	EPI_ISL_27333	A/Muscovy duck/Vietnam/217/2005			Pfeiffer,J.; Pantin-Jackwood,M.; To,T.L.; Nguyen,T.; Suarez,D.L.
EPI408093	PA	Myanmar	2006-Jan-01	EPI_ISL_27608	A/chicken/Pyigyitagon/204/2006			Saito,T.; Watanabe,C.; Hayashi,T.; Uchida,Y.; Myint,W.W.; Thein,W.Z.; Takemae,N.; Mase,M.; Okamatsu,M.; Mar,A.; Mon,C.C.; Gawng,L.T.; Sann,K.; Kyi,T.A.; Yamaguchi,S.
EPI408094	PA	Myanmar	2007-Jan-01	EPI_ISL_27609	A/chicken/Hmawbi/517/2007			Saito,T.; Watanabe,C.; Hayashi,T.; Uchida,Y.; Myint,W.W.; Thein,W.Z.; Takemae,N.; Mase,M.; Okamatsu,M.; Mar,A.; Mon,C.C.; Gawng,L.T.; Sann,K.; Kyi,T.A.; Yamaguchi,S.
EPI174689	PA	China	2006-Dec-15	EPI_ISL_29174	A/duck/Hunan/689/2006			Chen,J.; Fang,F.; Yang,Z.; Liu,X.; Zhang,H.; Zhang,Z.; Zhang,X.; Chen,Z.
EPI354401	PA	India	2008-Nov-20	EPI_ISL_29374	A/chicken/Assam/140187/2008			Nagarajan,S.; Murugkar,H.V.; Tosh,C.; Behera,P.; Jain,R.; Tripathi,S.; Khandia,R.; Gupta,V.; Kulkarni,D.D.; Dubey,S.C.
EPI295974	PA	India	2008-Nov-20	EPI_ISL_29375	A/chicken/Assam/140203/2008			Tosh,C.; Murugkar,H.V.; Nagarajan,S.; Behera,P.; Kulkarni,D.D.; Dubey,S.C.
EPI276253	PA	Egypt	2008-Jan-10	EPI_ISL_30858	A/chicken/Egypt/08124S-NLQP/2008			Wasilenko,J.L.; Arafa,A.M.; Selim,A.A.; Hassan,M.K.; Aly,M.M.; Ali,A.; Nassif,S.; Elebiary,E.; Balish,A.; Klimov,A.; Suarez,D.L.; Swayne,D.E.; Pantin-Jackwood,M.J.
EPI432707	PA	Vietnam	2012-Jan-01	EPI_ISL_137467	A/muscovy duck/Vietnam/LBM260/2012			Hashimoto,Y.; Nagai,Y.; Soda,K.; Hotta,K.; Ito,T.
EPI492501	PA	China	2008-Jan-01	EPI_ISL_137553	A/chicken/Hong Kong/AP156/2008			Ducatez,M.F.; Sonnberg,S.; Phommachanh,P.; Douangngeun,B.; Peiris,M.; Guan,Y.; Webster,R.; Webby,R.
EPI438141	PA	Vietnam	2012-Jan-01	EPI_ISL_138183	A/muscovy duck/Vietnam/LBM315/2012			Azuma,N.; Nagai,Y.; Soda,K.; Hotta,K.; Ito,T.
EPI438149	PA	Vietnam	2012-Jan-01	EPI_ISL_138184	A/muscovy duck/Vietnam/LBM295/2012			Hashimoto,Y.; Nagai,Y.; Soda,K.; Hotta,K.; Ito,T.
EPI438904	PA	India	2008-Jan-19	EPI_ISL_138537	A/chicken/India/81753/2008			Jain,R.; Tosh,C.; Prakash,A.; Nagrajan,S.; Murugkar,H.V.; Dubey,S.C.; Kulkarni,D.D.
EPI438912	PA	India	2008-Jan-19	EPI_ISL_138538	A/chicken/India/81754/2008			Jain,R.; Tosh,C.; Prakash,A.; Nagrajan,S.; Murugkar,H.V.; Dubey,S.C.; Kulkarni,D.D.
EPI438905	PA	India	2008-Jan-21	EPI_ISL_138539	A/chicken/India/81890/2008			Jain,R.; Tosh,C.; Prakash,A.; Nagrajan,S.; Murugkar,H.V.; Dubey,S.C.; Kulkarni,D.D.
EPI438906	PA	India	2008-Jan-22	EPI_ISL_138540	A/chicken/India/82544/2008			Jain,R.; Tosh,C.; Prakash,A.; Nagrajan,S.; Murugkar,H.V.; Dubey,S.C.; Kulkarni,D.D.
EPI438907	PA	India	2008-Jan-23	EPI_ISL_138541	A/chicken/India/82580/2008			Jain,R.; Tosh,C.; Prakash,A.; Nagrajan,S.; Murugkar,H.V.; Dubey,S.C.; Kulkarni,D.D.
EPI438908	PA	India	2008-Jan-24	EPI_ISL_138542	A/chicken/India/82616/2008			Jain,R.; Tosh,C.; Prakash,A.; Nagrajan,S.; Murugkar,H.V.; Dubey,S.C.; Kulkarni,D.D.
EPI438909	PA	India	2008-Jan-26	EPI_ISL_138543	A/chicken/India/83093/2008			Jain,R.; Tosh,C.; Prakash,A.; Nagrajan,S.; Murugkar,H.V.; Dubey,S.C.; Kulkarni,D.D.
EPI438910	PA	India	2008-Jan-30	EPI_ISL_138544	A/chicken/India/85459/2008			Jain,R.; Tosh,C.; Prakash,A.; Nagrajan,S.; Murugkar,H.V.; Dubey,S.C.; Kulkarni,D.D.
EPI438911	PA	India	2008-Mar-06	EPI_ISL_138545	A/chicken/India/96880/2008			Jain,R.; Tosh,C.; Prakash,A.; Nagrajan,S.; Murugkar,H.V.; Dubey,S.C.; Kulkarni,D.D.
EPI439067	PA	China	2006-Mar-16	EPI_ISL_138602	A/domestic green-winged teal/Hunan/3450/2006			Xiong,C.; Chen,J.
EPI442644	PA	Bangladesh	2012-Mar-18	EPI_ISL_139462	A/chicken/Bangladesh/12VIR-7140-11/2012			Monne,I.; Fusaro,A.; Salviato,A.; Ormelli,S.; Schivo,A.; Heidari,A.; Yamage,M.; Giasuddin,M.; Khan,S.R.; Cattoli,G.
EPI442645	PA	Bangladesh	2012-Mar-27	EPI_ISL_139463	A/chicken/Bangladesh/12VIR-7140-12/2012			Monne,I.; Fusaro,A.; Salviato,A.; Ormelli,S.; Schivo,A.; Heidari,A.; Yamage,M.; Giasuddin,M.; Khan,S.R.; Cattoli,G.
EPI442647	PA	Bangladesh	2012-Apr-03	EPI_ISL_139465	A/chicken/Bangladesh/12VIR-7140-14/2012			Monne,I.; Fusaro,A.; Salviato,A.; Ormelli,S.; Schivo,A.; Heidari,A.; Yamage,M.; Giasuddin,M.; Khan,S.R.; Cattoli,G.
EPI442648	PA	Bangladesh	2012-Apr-05	EPI_ISL_139466	A/chicken/Bangladesh/12VIR-7140-15/2012			Monne,I.; Fusaro,A.; Salviato,A.; Ormelli,S.; Schivo,A.; Heidari,A.; Yamage,M.; Giasuddin,M.; Khan,S.R.; Cattoli,G.
EPI442651	PA	Bangladesh	2012-Mar-21	EPI_ISL_139469	A/chicken/Bangladesh/12VIR-7140-18/2012			Monne,I.; Fusaro,A.; Salviato,A.; Ormelli,S.; Schivo,A.; Heidari,A.; Yamage,M.; Giasuddin,M.; Khan,S.R.; Cattoli,G.
EPI442652	PA	Bangladesh	2012-Mar-25	EPI_ISL_139470	A/chicken/Bangladesh/12VIR-7140-19/2012			Monne,I.; Fusaro,A.; Salviato,A.; Ormelli,S.; Schivo,A.; Heidari,A.; Yamage,M.; Giasuddin,M.; Khan,S.R.; Cattoli,G.
EPI442729	PA	Vietnam	2012-Jun-17	EPI_ISL_139502	A/chicken/Soc Trang/3/2012			Hashimoto,Y.; Soda,K.; Hotta,K.; Le,M.Q.; Ito,T.
EPI442736	PA	Vietnam	2012-Jun-17	EPI_ISL_139503	A/chicken/Soc Trang/5/2012			Hashimoto,Y.; Soda,K.; Hotta,K.; Le,M.Q.; Ito,T.
EPI443805	PA	Vietnam	2012-Aug-31	EPI_ISL_139958	A/duck/Soc Trang/8/2012			Azuma,N.; Soda,K.; Hotta,K.; Le,M.Q.; Ito,T.
EPI447373	PA	Italy	2005-Sep-19	EPI_ISL_141041	A/mallard/Italy/3401/2005			Steensels,M.; Van Borm,S.; van den Berg,T.P.; Lambrecht,B.
EPI447462	PA	Korea, Republic of	2010-Dec-28	EPI_ISL_141079	A/mandarin duck/Korea/PSC24-24/2010			Choi,J.G.; Kang,H.M.; Jeon,W.J.; Choi,K.S.; Kim,K.I.; Song,B.M.; Lee,H.S.; Kim,J.H.; Lee,Y.J.
EPI447469	PA	Korea, Republic of	2010-Nov-26	EPI_ISL_141083	A/Eurasian eagle owl/Korea/23/2010			Choi,J.G.; Kang,H.M.; Jeon,W.J.; Choi,K.S.; Kim,K.I.; Song,B.M.; Lee,H.S.; Kim,J.H.; Lee,Y.J.
EPI453489	PA	Vietnam	2012-Jun-07	EPI_ISL_142232	A/chicken/Soc Trang/4/2012			Nakamura,Y.; Soda,K.; Hotta,K.; Le,M.Q.; Ito,T.
EPI454197	PA	United States	2007-Jul-26	EPI_ISL_142343	A/ruddy turnstone/New Jersey/AI07-69/2007			Wentworth,D.E.; Dugan,V.; Halpin,R.; Lin,X.; Bera,J.; Wester,E.; Ghedin,E.; Fedorova,N.; Tsitrin,T.; Stockwell,T.; Amedeo,P.; Bishop,B.; Edworthy,P.; Gupta,N.; Katzel,D.; Li,K.; Schobel,S.; Shrivastava,S.; Thovarai,V.; Wang,S.; Lebarbenchon,C.; Sreevatsan,S.; Poulson,B.; Yang,M.; Stallknecht,D.; Bao,Y.; Sanders,R.; Dernovoy,D.; Kiryutin,B.; Lipman,D.J.; Tatusova,T.
EPI454198	PA	United States	2007-Aug-10	EPI_ISL_142344	A/ruddy turnstone/New Jersey/AI07-699/2007			Wentworth,D.E.; Dugan,V.; Halpin,R.; Lin,X.; Bera,J.; Wester,E.; Ghedin,E.; Fedorova,N.; Tsitrin,T.; Stockwell,T.; Amedeo,P.; Bishop,B.; Edworthy,P.; Gupta,N.; Katzel,D.; Li,K.; Schobel,S.; Shrivastava,S.; Thovarai,V.; Wang,S.; Lebarbenchon,C.; Sreevatsan,S.; Poulson,B.; Yang,M.; Stallknecht,D.; Bao,Y.; Sanders,R.; Dernovoy,D.; Kiryutin,B.; Lipman,D.J.; Tatusova,T.
EPI457538	PA	Vietnam	2012-Jun-17	EPI_ISL_142883	A/chicken/Soc Trang/1/2012			Azuma,N.; Soda,K.; Hotta,K.; Le,M.Q.; Ito,T.
EPI457545	PA	Vietnam	2012-Jun-17	EPI_ISL_142884	A/chicken/Soc Trang/2/2012			Azuma,N.; Soda,K.; Hotta,K.; Le,M.Q.; Ito,T.
EPI459238	PA	Vietnam	2013-Apr-10	EPI_ISL_143153	A/muscovy duck/Quanh Ninh/6/2013			Azuma,N.; Soda,K.; Hotta,K.; Le,M.Q.; Ito,T.
EPI459246	PA	Vietnam	2013-Apr-10	EPI_ISL_143154	A/muscovy duck/Quanh Ninh/9/2013			Azuma,N.; Soda,K.; Hotta,K.; Le,M.Q.; Ito,T.
EPI459256	PA	Vietnam	2013-Apr-10	EPI_ISL_143155	A/duck/Quanh Ninh/21/2013			Azuma,N.; Soda,K.; Hotta,K.; Le,M.Q.; Ito,T.
EPI460729	PA	Vietnam	2013-Jan-07	EPI_ISL_143653	A/muscovy duck/Vietnam/LBM335/2013			Soda,K.; Hotta,K.; Le,M.Q.; Ito,T.; Hashimoto,Y.
EPI460931	PA	Vietnam	2013-May-09	EPI_ISL_143731	A/muscovy duck/Quanh Ninh/49/2013			Soda,K.; Hotta,K.; Le,M.Q.; Ito,T.; Nakamura,Y.
EPI460939	PA	Vietnam	2013-Apr-09	EPI_ISL_143732	A/muscovy duck/Vietnam/LBM398/2013			Soda,K.; Hotta,K.; Le,M.Q.; Ito,T.; Hashimoto,Y.
EPI460947	PA	Vietnam	2013-Apr-09	EPI_ISL_143733	A/muscovy duck/Vietnam/LBM399/2013			Soda,K.; Hotta,K.; Le,M.Q.; Ito,T.; Hashimoto,Y.
EPI461032	PA	Vietnam	2012-Jul-28	EPI_ISL_143766	A/duck/Vietnam/QB1207/2012			Bui,V.N.; Dao,T.D.; Nguyen,L.T.; Nguyen,T.N.T.; Bui,A.N.; Trinh,D.Q.; Inui,K.; Runstadler,J.; Ogawa,H.; Nguyen,K.V.; Imai,K.; Nguyen,T.T.H.
EPI461487	PA	Vietnam	2013-May-09	EPI_ISL_143906	A/duck/Quanh Ninh/53/2013			Azuma,N.; Soda,K.; Hotta,K.; Le,M.Q.; Ito,T.
EPI461535	PA	Vietnam	2013-Feb-06	EPI_ISL_143928	A/muscovy duck/Vietnam/LBM344/2013			Hashimoto,Y.; Soda,K.; Hotta,K.; Le,M.Q.; Ito,T.
EPI461689	PA	China	2011-Nov-09	EPI_ISL_143941	A/duck/Hunan/S4030/2011			Deng,G.; Tan,D.; Shi,J.; Cui,P.; Jiang,Y.; Liu,L.; Tian,G.; Kawaoka,Y.; Li,C.; Chen,H.
EPI461837	PA	China	2011-Nov-11	EPI_ISL_143947	A/duck/Hunan/S4150/2011			Deng,G.; Tan,D.; Shi,J.; Cui,P.; Jiang,Y.; Liu,L.; Tian,G.; Kawaoka,Y.; Li,C.; Chen,H.
EPI461825	PA	China	2011-Nov-13	EPI_ISL_143948	A/duck/Hunan/S4220/2011			Deng,G.; Tan,D.; Shi,J.; Cui,P.; Jiang,Y.; Liu,L.; Tian,G.; Kawaoka,Y.; Li,C.; Chen,H.
EPI461826	PA	China	2011-Nov-13	EPI_ISL_143949	A/duck/Hunan/S4234/2011			Deng,G.; Tan,D.; Shi,J.; Cui,P.; Jiang,Y.; Liu,L.; Tian,G.; Kawaoka,Y.; Li,C.; Chen,H.
EPI471130	PA	Vietnam	2013-Jun-05	EPI_ISL_146766	A/muscovy duck/Vietnam/LBM438/2013			Azuma,N.; Soda,K.; Hotta,K.; Le,M.Q.; Ito,T.
EPI471172	PA	Vietnam	2013-Jun-05	EPI_ISL_146771	A/muscovy duck/Vietnam/LBM436/2013			Nakamura,Y.; Soda,K.; Hotta,K.; Lee,M.Q.; Ito,T.
EPI475562	PA	China	2011-Apr-12	EPI_ISL_148124	A/wild duck/Shandong/1/2011			Liu,Y.; Liu,M.; Liu,C.
EPI475570	PA	China	2011-Apr-13	EPI_ISL_148125	A/wild duck/Shandong/2/2011			Liu,Y.; Liu,M.; Liu,C.
EPI475578	PA	China	2011-Apr-14	EPI_ISL_148126	A/wild duck/Shandong/628/2011			Liu,Y.; Liu,M.; Liu,C.
EPI475586	PA	China	2011-Apr-25	EPI_ISL_148127	A/wild duck/Jilin/HF/2011			Liu,Y.; Liu,M.; Liu,C.
EPI475594	PA	China	2011-Apr-26	EPI_ISL_148128	A/wild duck/Jilin/ZF/2011			Liu,Y.; Liu,M.; Liu,C.
EPI475602	PA	China	2011-Mar-10	EPI_ISL_148129	A/wild duck/Fujian/1/2011			Liu,Y.; Liu,M.; Liu,C.
EPI475614	PA	China	2011-Mar-11	EPI_ISL_148130	A/wild duck/Fujian/2/2011			Liu,Y.; Liu,M.; Liu,C.
EPI476707	PA	China	2012-Apr-13	EPI_ISL_148405	A/chicken/Ningxia/222/2012			Liu,H.; Wang,J.; Wang,Z.
EPI538413	PA	Mongolia	2009-Jul-29	EPI_ISL_149863	A/herring gull/Mongolia/616T2/2009			Leung,C.Y.; Gilbert,M.; Chow,K.-C.; Ho,C.-K.; Tang,S.-C.; Guan,Y.; Peiris,M.
EPI538423	PA	Mongolia	2009-Aug-01	EPI_ISL_149890	A/herring gull/Mongolia/834T2/2009			Leung,C.Y.; Gilbert,M.; Chow,K.-C.; Ho,C.-K.; Tang,S.-C.; Guan,Y.; Peiris,M.
EPI492319	PA	China	2007-Aug-01	EPI_ISL_151694	A/duck/Eastern China/057/2007			Zhao,G.; Liu,X.
EPI492320	PA	China	2008-Jan-01	EPI_ISL_151695	A/goose/Eastern China/223/2008			Zhao,G.; Liu,X.
EPI492321	PA	China	2011-Dec-01	EPI_ISL_151696	A/chicken/Eastern China/ZG56/2011			Zhao,G.; Liu,X.
EPI492322	PA	China	2010-Aug-01	EPI_ISL_151697	A/chicken/North China/k0604/2010			Zhao,G.; Liu,X.
EPI492323	PA	China	2010-Dec-01	EPI_ISL_151698	A/chicken/Eastern China/ZG16/2010			Zhao,G.; Liu,X.
EPI493016	PA	Bangladesh	2013-Feb-14	EPI_ISL_151729	A/duck/Bangladesh/19097/2013			Feeroz,M.M.; Alam,R.S.; Hasan,K.M.; McKenzie,P.; Marinova-Petkova,A.; Webster,R.G.
EPI493062	PA	Egypt	2012-Oct-07	EPI_ISL_151928	A/turkey/Egypt/S6405A/2012			Kayali,G.; El-Shesheny,R.; Kandeil,A.M.; Webby,R.J.; Ali,M.A.
EPI493132	PA	Egypt	2010-Jan-27	EPI_ISL_151931	A/chicken/Egypt/Q1118D/2010			Kayali,G.; El-Shesheny,R.; Kandeil,A.M.; Webby,R.J.; Kutkat,M.A.; Ali,M.A.
EPI493186	PA	Egypt	2012-Jan-19	EPI_ISL_151936	A/duck/Egypt/Q4596B/2012			Kayali,G.; El-Shesheny,R.; Kandeil,A.M.; Webby,R.J.; Kutkat,M.A.; Ali,M.A.
EPI493189	PA	Egypt	2010-May-30	EPI_ISL_151937	A/chicken/Egypt/Q1769B/2010			Kayali,G.; El-Shesheny,R.; Kandeil,A.M.; Webby,R.J.; Kutkat,M.A.; Ali,M.A.
EPI493199	PA	Egypt	2012-Jan-19	EPI_ISL_151938	A/duck/Egypt/Q4596A/2012			Kayali,G.; El-Shesheny,R.; Kandeil,A.M.; Webby,R.J.; Kutkat,M.A.; Ali,M.A.
EPI493202	PA	Egypt	2010-Feb-15	EPI_ISL_151939	A/chicken/Egypt/Q1184B/2010			Kayali,G.; El-Shesheny,R.; Kandeil,A.M.; Webby,R.J.; Kutkat,M.A.; Ali,M.A.
EPI493263	PA	Egypt	2010-Feb-03	EPI_ISL_151941	A/chicken/Egypt/Q1182E/2010			Kayali,G.; El-Shesheny,R.; Kandeil,A.M.; Webby,R.J.; Kutkat,M.A.; Ali,M.A.
EPI493270	PA	Egypt	2010-Sep-29	EPI_ISL_151944	A/chicken/Egypt/Q2247A/2010			Kayali,G.; El-Shesheny,R.; Kandeil,A.M.; Webby,R.J.; Kutkat,M.A.; Ali,M.A.
EPI493368	PA	Egypt	2010-Jan-13	EPI_ISL_151963	A/chicken/Egypt/Q1090E/2010			Kayali,G.; El-Shesheny,R.; Kandeil,A.M.; Webby,R.J.; Kutkat,M.A.; Ali,M.A.
EPI493414	PA	Egypt	2010-Jan-27	EPI_ISL_151966	A/chicken/Egypt/Q1112E/2010			Kayali,G.; El-Shesheny,R.; Kandeil,A.M.; Webby,R.J.; Kutkat,M.A.; Ali,M.A.
EPI493467	PA	Egypt	2011-May-12	EPI_ISL_151967	A/chicken/Egypt/S3280E/2011			Kayali,G.; El-Shesheny,R.; Kandeil,A.M.; Webby,R.J.; Kutkat,M.A.; Ali,M.A.
EPI493484	PA	Egypt	2010-Jan-13	EPI_ISL_151970	A/chicken/Egypt/Q1089E/2010			Kayali,G.; El-Shesheny,R.; Kandeil,A.M.; Webby,R.J.; Kutkat,M.A.; Ali,M.A.
EPI493527	PA	Egypt	2011-Feb-28	EPI_ISL_151972	A/chicken/Egypt/S2938D/2011			Kayali,G.; El-Shesheny,R.; Kandeil,A.M.; Webby,R.J.; Kutkat,M.A.; Ali,M.A.
EPI493536	PA	Egypt	2012-May-06	EPI_ISL_151973	A/chicken/Egypt/Q5283C/2012			Kayali,G.; El-Shesheny,R.; Rubrum,A.; Kandeil,A.M.; Webby,R.J.; Kutkat,M.A.; Ali,M.A.
EPI493555	PA	Egypt	2010-Mar-20	EPI_ISL_151975	A/chicken/Egypt/Q1397D/2010			Kayali,G.; El-Shesheny,R.; Kandeil,A.M.; Webby,R.J.; Kutkat,M.A.; Ali,M.A.
EPI493597	PA	Egypt	2012-Oct-07	EPI_ISL_151976	A/duck/Egypt/S6419C/2012			Kayali,G.; El-Shesheny,R.; Kandeil,A.M.; Webby,R.J.; Kutkat,M.A.; Ali,M.A.
EPI493601	PA	Egypt	2010-Jul-23	EPI_ISL_151977	A/chicken/Egypt/Q1995A/2010			Kayali,G.; El-Shesheny,R.; Kandeil,A.M.; Webby,R.J.; Kutkat,M.A.; Ali,M.A.
EPI493608	PA	Egypt	2010-Sep-29	EPI_ISL_151978	A/chicken/Egypt/Q2247B/2010			Kayali,G.; El-Shesheny,R.; Kandeil,A.M.; Webby,R.J.; Kutkat,M.A.; Ali,M.A.
EPI587504	PA	Cambodia	2013-Oct-01	EPI_ISL_153025	A/duck/Cambodia/1281W40M3/2013	Institut Pasteur du Cambodia	Institut Pasteur du Cambodia	Horm, S-V; Rith, S; Buchy, P.
EPI502783	PA	China	2009-Jun-01	EPI_ISL_154638	A/great black-headed gull/Qinghai/8/2009			Kou,Z.; Zhang,Z.; Li,T.
EPI502784	PA	China	2009-Jun-01	EPI_ISL_154639	A/brown-headed gull/Qinghai/9/2009			Kou,Z.; Zhang,Z.; Li,T.
EPI502785	PA	China	2009-Jun-01	EPI_ISL_154640	A/brown-headed gull/Qinghai/19/2009			Kou,Z.; Zhang,Z.; Li,T.
EPI503724	PA	Taiwan	2012-Jul-12	EPI_ISL_154971	A/Japanese white-eye/Taoyuan/Q454/2012			Lee,M.S.
EPI504847	PA	China	2007-Nov-14	EPI_ISL_155694	A/duck/Hubei/xn/2007			Li,S.; Guo,X.; Jin,M.
EPI510296	PA	Bangladesh	2013-Feb-14	EPI_ISL_157902	A/duck/Bangladesh/19099/2013			Marinova-Petkova,A.; Feeroz,M.M.; Alam,S.M.R.; Hasan,M.K.; Akhtar,S.; Jones-Engel,L.; Walker,D.; McClenaghan,L.; Rubrum,A.; Franks,J.; Seiler,P.; Jeevan,T.; McKenzie,P.; Krauss,S.; Webby,R.J.; Webster,R.G.
EPI510320	PA	Bangladesh	2012-Jul-24	EPI_ISL_157906	A/duck/Bangladesh/17753/2012			Marinova-Petkova,A.; Feeroz,M.M.; Alam,S.M.R.; Hasan,M.K.; Akhtar,S.; Jones-Engel,L.; Walker,D.; McClenaghan,L.; Rubrum,A.; Franks,J.; Seiler,P.; Jeevan,T.; McKenzie,P.; Krauss,S.; Webby,R.J.; Webster,R.G.
EPI510353	PA	Bangladesh	2013-Jan-28	EPI_ISL_157907	A/duck/Bangladesh/18949/2013			Marinova-Petkova,A.; Feeroz,M.M.; Alam,S.M.R.; Hasan,M.K.; Akhtar,S.; Jones-Engel,L.; Walker,D.; McClenaghan,L.; Rubrum,A.; Franks,J.; Seiler,P.; Jeevan,T.; McKenzie,P.; Krauss,S.; Webby,R.J.; Webster,R.G.
EPI510375	PA	Bangladesh	2012-Sep-07	EPI_ISL_157929	A/chicken/Bangladesh/18065/2012			Marinova-Petkova,A.; Feeroz,M.M.; Alam,S.M.R.; Hasan,M.K.; Akhtar,S.; Jones-Engel,L.; Walker,D.; McClenaghan,L.; Rubrum,A.; Franks,J.; Seiler,P.; Jeevan,T.; McKenzie,P.; Krauss,S.; Webby,R.J.; Webster,R.G.
EPI510398	PA	Bangladesh	2012-Sep-07	EPI_ISL_157933	A/chicken/Bangladesh/18061/2012			Marinova-Petkova,A.; Feeroz,M.M.; Alam,S.M.R.; Hasan,M.K.; Akhtar,S.; Jones-Engel,L.; Walker,D.; McClenaghan,L.; Rubrum,A.; Franks,J.; Seiler,P.; Jeevan,T.; McKenzie,P.; Krauss,S.; Webby,R.J.; Webster,R.G.
EPI517166	PA	Bangladesh	2012-Jan-18	EPI_ISL_157934	A/chicken/Bangladesh/15079/2012			Marinova-Petkova,A.; Feeroz,M.M.; Alam,S.M.R.; Hasan,M.K.; Akhtar,S.; Jones-Engel,L.; Walker,D.; McClenaghan,L.; Rubrum,A.; Franks,J.; Seiler,P.; Jeevan,T.; McKenzie,P.; Krauss,S.; Webby,R.J.; Webster,R.G.
EPI510983	PA	Bangladesh	2012-Oct-21	EPI_ISL_157938	A/chicken/Bangladesh/18248/2012			Marinova-Petkova,A.; Feeroz,M.M.; Alam,S.M.R.; Hasan,M.K.; Akhtar,S.; Jones-Engel,L.; Walker,D.; McClenaghan,L.; Rubrum,A.; Franks,J.; Seiler,P.; Jeevan,T.; McKenzie,P.; Krauss,S.; Webby,R.J.; Webster,R.G.
EPI510984	PA	Bangladesh	2012-Jan-18	EPI_ISL_157939	A/chicken/Bangladesh/15083/2012			Marinova-Petkova,A.; Feeroz,M.M.; Alam,S.M.R.; Hasan,M.K.; Akhtar,S.; Jones-Engel,L.; Walker,D.; McClenaghan,L.; Rubrum,A.; Franks,J.; Seiler,P.; Jeevan,T.; McKenzie,P.; Krauss,S.; Webby,R.J.; Webster,R.G.
EPI510985	PA	Bangladesh	2012-Jan-18	EPI_ISL_157940	A/chicken/Bangladesh/15085/2012			Marinova-Petkova,A.; Feeroz,M.M.; Alam,S.M.R.; Hasan,M.K.; Akhtar,S.; Jones-Engel,L.; Walker,D.; McClenaghan,L.; Rubrum,A.; Franks,J.; Seiler,P.; Jeevan,T.; McKenzie,P.; Krauss,S.; Webby,R.J.; Webster,R.G.
EPI510463	PA	Bangladesh	2012-Jan-18	EPI_ISL_157943	A/chicken/Bangladesh/15078/2012			Marinova-Petkova,A.; Feeroz,M.M.; Alam,S.M.R.; Hasan,M.K.; Akhtar,S.; Jones-Engel,L.; Walker,D.; McClenaghan,L.; Rubrum,A.; Franks,J.; Seiler,P.; Jeevan,T.; McKenzie,P.; Krauss,S.; Webby,R.J.; Webster,R.G.
EPI511418	PA	United States	2011-Dec-08	EPI_ISL_158498	A/northern shoveler/Mississippi/11OS5805/2011			Wentworth,D.E.; Halpin,R.A.; Lin,X.; Bera,J.; Akopov,A.; Ransier,A.; Mohan,M.; Fedorova,N.; Tsitrin,T.; Puri,V.; Stockwell,T.; Amedeo,P.; Appalla,L.; Bishop,B.; Edworthy,P.; Gupta,N.; Hoover,J.; Katzel,D.; Li,K.; Schobel,S.; Shrivastava,S.; Thovarai,V.; Wang,S.; Nolting,J.M.; Fries,A.C.; Bowman,A.S.; Bao,Y.; Sanders,R.; Zhdanov,S.; Kiryutin,B.; Lipman,D.J.; Tatusova,T.; Slemons,R.
EPI812370	PA	Bhutan	2012-Feb-18	EPI_ISL_161377	A/chicken/Bhutan/415/2012			Franks,J.S.; Tenzin,S.; Tshering,D.; Rai,P.; Lhamo,K.; Dahal,N.; Dukpa,K.
EPI812482	PA	Bhutan	2012-Jan-30	EPI_ISL_161378	A/chicken/Bhutan/352/2012			Franks,J.S.; Tenzin,S.; Tshering,D.; Rai,P.; Lhamo,K.; Dahal,N.; Dukpa,K.
EPI812420	PA	Bhutan	2012-Jan-15	EPI_ISL_161380	A/chicken/Bhutan/317/2012			Franks,J.S.; Tenzin,S.; Tshering,D.; Rai,P.; Lhamo,K.; Dahal,N.; Dukpa,K.
EPI812480	PA	Bhutan	2012-Jan-27	EPI_ISL_161381	A/chicken/Bhutan/331/2012			Franks,J.S.; Tenzin,S.; Tshering,D.; Rai,P.; Lhamo,K.; Dahal,N.; Dukpa,K.
EPI812371	PA	Bhutan	2012-Jan-30	EPI_ISL_161382	A/chicken/Bhutan/359/2012			Franks,J.S.; Tenzin,S.; Tshering,D.; Rai,P.; Lhamo,K.; Dahal,N.; Dukpa,K.
EPI812551	PA	Bhutan	2012-Oct-11	EPI_ISL_161383	A/chicken/Bhutan/936/2012			Franks,J.S.; Tenzin,S.; Tshering,D.; Rai,P.; Lhamo,K.; Dahal,N.; Dukpa,K.
EPI812557	PA	Bhutan	2012-Mar-18	EPI_ISL_161384	A/chicken/Bhutan/1026/2012			Franks,J.S.; Tenzin,S.; Tshering,D.; Rai,P.; Lhamo,K.; Dahal,N.; Dukpa,K.
EPI812518	PA	Bhutan	2012-Mar-18	EPI_ISL_161385	A/chicken/Bhutan/1031/2012			Franks,J.S.; Tenzin,S.; Tshering,D.; Rai,P.; Lhamo,K.; Dahal,N.; Dukpa,K.
EPI812444	PA	Bhutan	2012-Jan-29	EPI_ISL_161386	A/chicken/Bhutan/345/2012			Franks,J.S.; Tenzin,S.; Tshering,D.; Rai,P.; Lhamo,K.; Dahal,N.; Dukpa,K.
EPI812595	PA	Bhutan	2012-Jan-16	EPI_ISL_161387	A/chicken/Bhutan/406/2012			Franks,J.S.; Tenzin,S.; Tshering,D.; Rai,P.; Lhamo,K.; Dahal,N.; Dukpa,K.
EPI812501	PA	Bhutan	2012-Jan-30	EPI_ISL_161388	A/yellow billed duck/Bhutan/358/2012			Franks,J.S.; Tenzin,S.; Tshering,D.; Rai,P.; Lhamo,K.; Dahal,N.; Dukpa,K.
EPI812580	PA	Bhutan	2012-Jan-31	EPI_ISL_161389	A/wild bird/Bhutan/357/2012			Franks,J.S.; Tenzin,S.; Tshering,D.; Rai,P.; Lhamo,K.; Dahal,N.; Dukpa,K.
EPI812492	PA	Bhutan	2012-Sep-10	EPI_ISL_161390	A/chicken/Bhutan/933/2012			Franks,J.S.; Tenzin,S.; Tshering,D.; Rai,P.; Lhamo,K.; Dahal,N.; Dukpa,K.
EPI812424	PA	Bhutan	2012-Oct-11	EPI_ISL_161391	A/chicken/Bhutan/935/2012			Franks,J.S.; Tenzin,S.; Tshering,D.; Rai,P.; Lhamo,K.; Dahal,N.; Dukpa,K.
EPI812494	PA	Bhutan	2012-Jan-08	EPI_ISL_161392	A/chicken/Bhutan/367/2012			Franks,J.S.; Tenzin,S.; Tshering,D.; Rai,P.; Lhamo,K.; Dahal,N.; Dukpa,K.
EPI812433	PA	Bhutan	2012-Feb-14	EPI_ISL_161393	A/chicken/Bhutan/260/2012			Franks,J.S.; Tenzin,S.; Tshering,D.; Rai,P.; Lhamo,K.; Dahal,N.; Dukpa,K.
EPI812563	PA	Bhutan	2012-Feb-18	EPI_ISL_161394	A/chicken/Bhutan/413/2012			Franks,J.S.; Tenzin,S.; Tshering,D.; Rai,P.; Lhamo,K.; Dahal,N.; Dukpa,K.
EPI812553	PA	Bhutan	2012-Jan-16	EPI_ISL_161395	A/chicken/Bhutan/407/2012			Franks,J.S.; Tenzin,S.; Tshering,D.; Rai,P.; Lhamo,K.; Dahal,N.; Dukpa,K.
EPI812399	PA	Bhutan	2012-Mar-18	EPI_ISL_161396	A/chicken/Bhutan/1029/2012			Franks,J.S.; Tenzin,S.; Tshering,D.; Rai,P.; Lhamo,K.; Dahal,N.; Dukpa,K.
EPI812524	PA	Bhutan	2012-Jan-29	EPI_ISL_161397	A/chicken/Bhutan/346/2012			Franks,J.S.; Tenzin,S.; Tshering,D.; Rai,P.; Lhamo,K.; Dahal,N.; Dukpa,K.
EPI812423	PA	Bhutan	2012-Jan-23	EPI_ISL_161398	A/chicken/Bhutan/507/2012			Franks,J.S.; Tenzin,S.; Tshering,D.; Rai,P.; Lhamo,K.; Dahal,N.; Dukpa,K.
EPI812593	PA	Bhutan	2012-Sep-10	EPI_ISL_161399	A/chicken/Bhutan/934/2012			Franks,J.S.; Tenzin,S.; Tshering,D.; Rai,P.; Lhamo,K.; Dahal,N.; Dukpa,K.
EPI812601	PA	Bhutan	2012-Feb-11	EPI_ISL_161400	A/chicken/Bhutan/298/2012			Franks,J.S.; Tenzin,S.; Tshering,D.; Rai,P.; Lhamo,K.; Dahal,N.; Dukpa,K.
EPI812505	PA	Bhutan	2012-Mar-18	EPI_ISL_161401	A/chicken/Bhutan/1030/2012			Franks,J.S.; Tenzin,S.; Tshering,D.; Rai,P.; Lhamo,K.; Dahal,N.; Dukpa,K.
EPI812509	PA	Bhutan	2012-Feb-18	EPI_ISL_161402	A/chicken/Bhutan/416/2012			Franks,J.S.; Tenzin,S.; Tshering,D.; Rai,P.; Lhamo,K.; Dahal,N.; Dukpa,K.
EPI812545	PA	Bhutan	2012-Feb-18	EPI_ISL_161403	A/chicken/Bhutan/417/2012			Franks,J.S.; Tenzin,S.; Tshering,D.; Rai,P.; Lhamo,K.; Dahal,N.; Dukpa,K.
EPI812409	PA	Bhutan	2012-Feb-14	EPI_ISL_161404	A/chicken/Bhutan/258/2012			Franks,J.S.; Tenzin,S.; Tshering,D.; Rai,P.; Lhamo,K.; Dahal,N.; Dukpa,K.
EPI812571	PA	Bhutan	2012-Jan-29	EPI_ISL_161405	A/chicken/Bhutan/349/2012			Franks,J.S.; Tenzin,S.; Tshering,D.; Rai,P.; Lhamo,K.; Dahal,N.; Dukpa,K.
EPI812421	PA	Bhutan	2012-Feb-11	EPI_ISL_161406	A/chicken/Bhutan/297/2012			Franks,J.S.; Tenzin,S.; Tshering,D.; Rai,P.; Lhamo,K.; Dahal,N.; Dukpa,K.
EPI812546	PA	Bhutan	2012-Jan-27	EPI_ISL_161407	A/chicken/Bhutan/330/2012			Franks,J.S.; Tenzin,S.; Tshering,D.; Rai,P.; Lhamo,K.; Dahal,N.; Dukpa,K.
EPI812559	PA	Bhutan	2012-Jan-27	EPI_ISL_161408	A/wild bird/Bhutan/326/2012			Franks,J.S.; Tenzin,S.; Tshering,D.; Rai,P.; Lhamo,K.; Dahal,N.; Dukpa,K.
EPI812527	PA	Bhutan	2012-Jan-27	EPI_ISL_161409	A/wild bird/Bhutan/327/2012			Franks,J.S.; Tenzin,S.; Tshering,D.; Rai,P.; Lhamo,K.; Dahal,N.; Dukpa,K.
EPI812513	PA	Bhutan	2012-Feb-29	EPI_ISL_161410	A/wild bird/Bhutan/308/2012			Franks,J.S.; Tenzin,S.; Tshering,D.; Rai,P.; Lhamo,K.; Dahal,N.; Dukpa,K.
EPI812500	PA	Bhutan	2012-Jan-27	EPI_ISL_161411	A/wild bird/Bhutan/328/2012			Franks,J.S.; Tenzin,S.; Tshering,D.; Rai,P.; Lhamo,K.; Dahal,N.; Dukpa,K.
EPI812364	PA	Bhutan	2012-Jan-27	EPI_ISL_161412	A/wild bird/Bhutan/325/2012			Franks,J.S.; Tenzin,S.; Tshering,D.; Rai,P.; Lhamo,K.; Dahal,N.; Dukpa,K.
EPI812413	PA	Bhutan	2012-Jan-30	EPI_ISL_161413	A/wild bird/Bhutan/356/2012			Franks,J.S.; Tenzin,S.; Tshering,D.; Rai,P.; Lhamo,K.; Dahal,N.; Dukpa,K.
EPI812602	PA	Bhutan	2012-Jan-27	EPI_ISL_161414	A/wild bird/Bhutan/329/2012			Franks,J.S.; Tenzin,S.; Tshering,D.; Rai,P.; Lhamo,K.; Dahal,N.; Dukpa,K.
EPI812428	PA	Bhutan	2012-Jan-23	EPI_ISL_161415	A/chicken/Bhutan/505/2012			Franks,J.S.; Tenzin,S.; Tshering,D.; Rai,P.; Lhamo,K.; Dahal,N.; Dukpa,K.
EPI812397	PA	Bhutan	2012-Feb-14	EPI_ISL_161416	A/chicken/Bhutan/265/2012			Franks,J.S.; Tenzin,S.; Tshering,D.; Rai,P.; Lhamo,K.; Dahal,N.; Dukpa,K.
EPI812460	PA	Bhutan	2012-Feb-14	EPI_ISL_161418	A/chicken/Bhutan/259/2012			Franks,J.S.; Tenzin,S.; Tshering,D.; Rai,P.; Lhamo,K.; Dahal,N.; Dukpa,K.
EPI812478	PA	Bhutan	2012-Feb-18	EPI_ISL_161419	A/chicken/Bhutan/414/2012			Franks,J.S.; Tenzin,S.; Tshering,D.; Rai,P.; Lhamo,K.; Dahal,N.; Dukpa,K.
EPI812394	PA	Bhutan	2012-Feb-18	EPI_ISL_161420	A/chicken/Bhutan/418/2012			Franks,J.S.; Tenzin,S.; Tshering,D.; Rai,P.; Lhamo,K.; Dahal,N.; Dukpa,K.
EPI812475	PA	Bhutan	2012-Feb-14	EPI_ISL_161421	A/chicken/Bhutan/257/2012			Franks,J.S.; Tenzin,S.; Tshering,D.; Rai,P.; Lhamo,K.; Dahal,N.; Dukpa,K.
EPI531281	PA	Cambodia	2013-Aug-13	EPI_ISL_162421	A/chicken/Cambodia/X0815301/2013			Rith,S.; Horm,S.V.; Buchy,P.
EPI531379	PA	China	2012-Jul-04	EPI_ISL_162442	A/hill myna/Heilongjiang/0704/2012			Liu,C.G.; Liu,M.
EPI538779	PA	Egypt	2013-May-01	EPI_ISL_165107	A/duck/Egypt/13VIR-2962-196/2013	Istituto Zooprofilattico Sperimentale Delle Venezie	Istituto Zooprofilattico Sperimentale Delle Venezie	Hussein, H.A.; El Hady, M.M.; Abd Hamid, H.S.; Sultan, H.A.; Abdel Hafez, A.; Fusaro, A.; Schivo, A.; Ormelli, S.; Monne, I.; Cattoli, G.
EPI538803	PA	Egypt	2013-May-01	EPI_ISL_165110	A/chicken/Egypt/13VIR-2962-200/2013	Istituto Zooprofilattico Sperimentale Delle Venezie	Istituto Zooprofilattico Sperimentale Delle Venezie	Hussein, H.A.; El Hady, M.M.; Abd Hamid, H.S.; Sultan, H.A.; Abdel Hafez, A.; Fusaro, A.; Schivo, A.; Ormelli, S.; Monne, I.; Cattoli, G.
EPI538811	PA	Egypt	2013-May-01	EPI_ISL_165111	A/chicken/Egypt/13VIR-2962-203/2013	Istituto Zooprofilattico Sperimentale Delle Venezie	Istituto Zooprofilattico Sperimentale Delle Venezie	Hussein, H.A.; El Hady, M.M.; Abd Hamid, H.S.; Sultan, H.A.; Abdel Hafez, A.; Fusaro, A.; Schivo, A.; Ormelli, S.; Monne, I.; Cattoli, G.
EPI542942	PA	Cambodia	2013-Jan-23	EPI_ISL_166645	A/duck/Cambodia/143W4M4/2013			Buchy,P.
EPI549737	PA	Egypt	2013-Jan-01	EPI_ISL_168386	A/chicken/Egypt/14VIR784-11-133AL/2013			Tassoni,L.; Arafa,A.; Hagag,N.; Azab,A.; Selim,A.; Hassan,M.K.; Ormelli,S.; Schivo,A.; Fusaro,A.; Monne,I.; Cattoli,G.
EPI549738	PA	Egypt	2013-Jan-01	EPI_ISL_168387	A/chicken/Egypt/14VIR784-5-1318S/2013			Tassoni,L.; Arafa,A.; Hagag,N.; Azab,A.; Selim,A.; Hassan,M.K.; Ormelli,S.; Schivo,A.; Fusaro,A.; Monne,I.; Cattoli,G.
EPI549739	PA	Egypt	2013-Jan-01	EPI_ISL_168388	A/duck/Egypt/14VIR784-6-1328S/2013			Tassoni,L.; Arafa,A.; Hagag,N.; Azab,A.; Selim,A.; Hassan,M.K.; Ormelli,S.; Schivo,A.; Fusaro,A.; Monne,I.; Cattoli,G.
EPI549740	PA	Egypt	2013-Jan-01	EPI_ISL_168389	A/duck/Egypt/14VIR784-4-133AD/2013			Tassoni,L.; Arafa,A.; Hagag,N.; Azab,A.; Selim,A.; Hassan,M.K.; Ormelli,S.; Schivo,A.; Fusaro,A.; Monne,I.; Cattoli,G.
EPI553215	PA	China	2009-Sep-01	EPI_ISL_169392	A/Chicken/Shandong/J01/2009	Qingdao Agricultural University	Beijing Institute of Microbiology and Epidemiology	yanbo,yin;dongdong,wang;linlin,liu;xiliang,wang;penghui,yang;xin,liu;keyu,wang;chengcai,lai
EPI553228	PA	China	2009-Sep-01	EPI_ISL_169393	A/Chicken/Shandong/J02/2009	Qingdao Agricultural University	Beijing Institute of Microbiology and Epidemiology	yanbo,yin;dongdong,wang;linlin,liu;xiliang,wang;penghui,yang;xin,liu;keyu,wang;chengcai,lai
EPI553280	PA	China	2009-Sep-01	EPI_ISL_169416	A/Chicken/Shandong/J03/2009	Qingdao Agricultural University	Beijing Institute of Microbiology and Epidemiology	yanbo,yin;dongdong,wang;linlin,liu;xiliang,wang;penghui,yang;xin,liu;keyu,wang;chengcai,lai
EPI553288	PA	China	2009-Sep-01	EPI_ISL_169417	A/Chicken/Shandong/J04/2009	Qingdao Agricultural University	Beijing Institute of Microbiology and Epidemiology	yanbo,yin;dongdong,wang;linlin,liu;xiliang,wang;penghui,yang;xin,liu;keyu,wang;chengcai,lai
EPI553296	PA	China	2009-Sep-01	EPI_ISL_169418	A/Chicken/Shandong/J05/2009	Qingdao Agricultural University	Beijing Institute of Microbiology and Epidemiology	yanbo,yin;dongdong,wang;linlin,liu;xiliang,wang;penghui,yang;xin,liu;keyu,wang;chengcai,lai
EPI553304	PA	China	2009-Sep-01	EPI_ISL_169419	A/Chicken/Shandong/J06/2009	Qingdao Agricultural University	Beijing Institute of Microbiology and Epidemiology	yanbo,yin;dongdong,wang;linlin,liu;xiliang,wang;penghui,yang;xin,liu;keyu,wang;chengcai,lai
EPI553312	PA	China	2009-Sep-01	EPI_ISL_169420	A/Duck/Shandong/Y01/2009	Qingdao Agricultural University	Beijing Institute of Microbiology and Epidemiology	yanbo,yin;dongdong,wang;linlin,liu;xiliang,wang;penghui,yang;xin,liu;keyu,wang;chengcai,lai
EPI553320	PA	China	2009-Sep-01	EPI_ISL_169421	A/Duck/Shandong/Y02/2009	Qingdao Agricultural University	Beijing Institute of Microbiology and Epidemiology	yanbo,yin;dongdong,wang;linlin,liu;xiliang,wang;penghui,yang;xin,liu;keyu,wang;chengcai,lai
EPI567302	PA	Nigeria	2015-Jan-01	EPI_ISL_170104	A/chicken/Nigeria/15VIR339-2/2015	National Veterinary Research Institute	Istituto Zooprofilattico Sperimentale Delle Venezie	Joannis, T.; Ahmed, M.; Meseko, C.; Shittu, I.; Solomon, P.; Luka, P.; Olorunshola, B.; Tassoni, L.; Schivo, A.; Ormelli, S.; Monne, I.
EPI557166	PA	Egypt	2013-Jan-14	EPI_ISL_170253	A/chicken/Egypt/NLQP7FL-AR747/2013	National Laboratory for Veterinary Quality Control on Poultry production- Animal Health Research Inistitute	Friedrich-Loeffler-Institut	Naguib, M.M; Arafa, A.M; Selim,A.A; Hassan,M.K; Beer,M; Harder,TC
EPI557174	PA	Egypt	2013-Feb-06	EPI_ISL_170254	A/chicken/Egypt/NLQP33SD-AR748/2013	National Laboratory for Veterinary Quality Control on Poultry production- Animal Health Research Inistitute	Friedrich-Loeffler-Institut	Naguib, M.M; Arafa, A.M; Selim,A.A; Hassan,M.K; Beer,M; Harder,TC
EPI557182	PA	Egypt	2013-Feb-20	EPI_ISL_170255	A/chicken/Egypt/NLQP2AL-AR749/2013	National Laboratory for Veterinary Quality Control on Poultry production- Animal Health Research Inistitute	Friedrich-Loeffler-Institut	Naguib, M.M; Arafa, A.M; Selim,A.A; Hassan,M.K; Beer,M; Harder,TC
EPI557190	PA	Egypt	2013-Feb-21	EPI_ISL_170256	A/Duck/Egypt/NLQP27SG-AR750/2013	National Laboratory for Veterinary Quality Control on Poultry production- Animal Health Research Inistitute	Friedrich-Loeffler-Institut	Naguib, M.M; Arafa, A.M; Selim,A.A; Hassan,M.K; Beer,M; Harder,TC
EPI557198	PA	Egypt	2013-May-09	EPI_ISL_170257	A/chicken/Egypt/NLQP20SL-AR751/2013	National Laboratory for Veterinary Quality Control on Poultry production- Animal Health Research Inistitute	Friedrich-Loeffler-Institut	Naguib, M.M; Arafa, A.M; Selim,A.A; Hassan,M.K; Beer,M; Harder,TC
EPI557206	PA	Egypt	2013-Apr-14	EPI_ISL_170258	A/chicken/Egypt/NLQP639V-AR752/2013	National Laboratory for Veterinary Quality Control on Poultry production- Animal Health Research Inistitute	Friedrich-Loeffler-Institut	Naguib, M.M; Arafa, A.M; Selim,A.A; Hassan,M.K; Beer,M; Harder,TC
EPI557214	PA	Egypt	2013-Mar-25	EPI_ISL_170259	A/chicken/Egypt/NLQP139V-AR753/2013	National Laboratory for Veterinary Quality Control on Poultry production- Animal Health Research Inistitute	Friedrich-Loeffler-Institut	Naguib, M.M; Arafa, A.M; Selim,A.A; Hassan,M.K; Beer,M; Harder,TC
EPI557734	PA	India	2012-Jan-01	EPI_ISL_170531	A/crow/India/01TR01/2012			Das,B.R.; Tosh,C.; Kumar,M.; Nagarajan,S.; Murugkar,H.V.; Shukla,S.; Tripathi,S.; Mishra,A.; Kulkarni,D.D.
EPI557737	PA	Vietnam	2011-Dec-30	EPI_ISL_170534	A/duck/Vietnam/NCVD-KA25/2011			Lee,E.-K.; Kang,H.-M.; Kim,K.-I.; Choi,J.-G.; Long To,T.; Dang Nguyen,T.; Song,B.-M.; Jeong,J.; Choi,K.-S.; Kim,J.-Y.; Lee,H.-S.; Lee,Y.-J.; Kim,J.-H.
EPI557738	PA	Vietnam	2012-Jan-30	EPI_ISL_170535	A/duck/Vietnam/NCVD-KA30/2012			Lee,E.-K.; Kang,H.-M.; Kim,K.-I.; Choi,J.-G.; Long To,T.; Dang Nguyen,T.; Song,B.-M.; Jeong,J.; Choi,K.-S.; Kim,J.-Y.; Lee,H.-S.; Lee,Y.-J.; Kim,J.-H.
EPI557739	PA	Vietnam	2012-Jan-06	EPI_ISL_170536	A/chicken/Vietnam/NCVD-KA57/2012			Lee,E.-K.; Kang,H.-M.; Kim,K.-I.; Choi,J.-G.; Long To,T.; Dang Nguyen,T.; Song,B.-M.; Jeong,J.; Choi,K.-S.; Kim,J.-Y.; Lee,H.-S.; Lee,Y.-J.; Kim,J.-H.
EPI557740	PA	Vietnam	2012-Feb-22	EPI_ISL_170537	A/duck/Vietnam/NCVD-KA206/2012			Lee,E.-K.; Kang,H.-M.; Kim,K.-I.; Choi,J.-G.; Long To,T.; Dang Nguyen,T.; Song,B.-M.; Jeong,J.; Choi,K.-S.; Kim,J.-Y.; Lee,H.-S.; Lee,Y.-J.; Kim,J.-H.
EPI557741	PA	Vietnam	2012-May-14	EPI_ISL_170538	A/duck/Vietnam/NCVD-KA250/2012			Lee,E.-K.; Kang,H.-M.; Kim,K.-I.; Choi,J.-G.; Long To,T.; Dang Nguyen,T.; Song,B.-M.; Jeong,J.; Choi,K.-S.; Kim,J.-Y.; Lee,H.-S.; Lee,Y.-J.; Kim,J.-H.
EPI557742	PA	Vietnam	2012-Jun-06	EPI_ISL_170539	A/duck/Vietnam/NCVD-KA260/2012			Lee,E.-K.; Kang,H.-M.; Kim,K.-I.; Choi,J.-G.; Long To,T.; Dang Nguyen,T.; Song,B.-M.; Jeong,J.; Choi,K.-S.; Kim,J.-Y.; Lee,H.-S.; Lee,Y.-J.; Kim,J.-H.
EPI557743	PA	Vietnam	2012-Jun-06	EPI_ISL_170540	A/duck/Vietnam/NCVD-KA261/2012			Lee,E.-K.; Kang,H.-M.; Kim,K.-I.; Choi,J.-G.; Long To,T.; Dang Nguyen,T.; Song,B.-M.; Jeong,J.; Choi,K.-S.; Kim,J.-Y.; Lee,H.-S.; Lee,Y.-J.; Kim,J.-H.
EPI557744	PA	Vietnam	2012-Jul-10	EPI_ISL_170541	A/duck/Vietnam/NCVD-KA262/2012			Lee,E.-K.; Kang,H.-M.; Kim,K.-I.; Choi,J.-G.; Long To,T.; Dang Nguyen,T.; Song,B.-M.; Jeong,J.; Choi,K.-S.; Kim,J.-Y.; Lee,H.-S.; Lee,Y.-J.; Kim,J.-H.
EPI557745	PA	Vietnam	2012-Sep-10	EPI_ISL_170542	A/duck/Vietnam/NCVD-KA309/2012			Lee,E.-K.; Kang,H.-M.; Kim,K.-I.; Choi,J.-G.; Long To,T.; Dang Nguyen,T.; Song,B.-M.; Jeong,J.; Choi,K.-S.; Kim,J.-Y.; Lee,H.-S.; Lee,Y.-J.; Kim,J.-H.
EPI557746	PA	Vietnam	2012-Sep-10	EPI_ISL_170543	A/duck/Vietnam/NCVD-KA310/2012			Lee,E.-K.; Kang,H.-M.; Kim,K.-I.; Choi,J.-G.; Long To,T.; Dang Nguyen,T.; Song,B.-M.; Jeong,J.; Choi,K.-S.; Kim,J.-Y.; Lee,H.-S.; Lee,Y.-J.; Kim,J.-H.
EPI557747	PA	Vietnam	2012-Sep-10	EPI_ISL_170544	A/duck/Vietnam/NCVD-KA311/2012			Lee,E.-K.; Kang,H.-M.; Kim,K.-I.; Choi,J.-G.; Long To,T.; Dang Nguyen,T.; Song,B.-M.; Jeong,J.; Choi,K.-S.; Kim,J.-Y.; Lee,H.-S.; Lee,Y.-J.; Kim,J.-H.
EPI557748	PA	Vietnam	2012-Sep-21	EPI_ISL_170545	A/duck/Vietnam/NCVD-KA368/2012			Lee,E.-K.; Kang,H.-M.; Kim,K.-I.; Choi,J.-G.; Long To,T.; Dang Nguyen,T.; Song,B.-M.; Jeong,J.; Choi,K.-S.; Kim,J.-Y.; Lee,H.-S.; Lee,Y.-J.; Kim,J.-H.
EPI557749	PA	Vietnam	2013-Jan-09	EPI_ISL_170546	A/chicken/Vietnam/NCVD-KA423/2013			Lee,E.-K.; Kang,H.-M.; Kim,K.-I.; Choi,J.-G.; Long To,T.; Dang Nguyen,T.; Song,B.-M.; Jeong,J.; Choi,K.-S.; Kim,J.-Y.; Lee,H.-S.; Lee,Y.-J.; Kim,J.-H.
EPI557750	PA	Vietnam	2013-Jan-23	EPI_ISL_170547	A/chicken/Vietnam/NCVD-KA432/2013			Lee,E.-K.; Kang,H.-M.; Kim,K.-I.; Choi,J.-G.; Long To,T.; Dang Nguyen,T.; Song,B.-M.; Jeong,J.; Choi,K.-S.; Kim,J.-Y.; Lee,H.-S.; Lee,Y.-J.; Kim,J.-H.
EPI557751	PA	Vietnam	2013-Jan-25	EPI_ISL_170548	A/chicken/Vietnam/NCVD-KA435/2013			Lee,E.-K.; Kang,H.-M.; Kim,K.-I.; Choi,J.-G.; Long To,T.; Dang Nguyen,T.; Song,B.-M.; Jeong,J.; Choi,K.-S.; Kim,J.-Y.; Lee,H.-S.; Lee,Y.-J.; Kim,J.-H.
EPI557752	PA	Vietnam	2013-Feb-04	EPI_ISL_170549	A/chicken/Vietnam/NCVD-KA448/2013			Lee,E.-K.; Kang,H.-M.; Kim,K.-I.; Choi,J.-G.; Long To,T.; Dang Nguyen,T.; Song,B.-M.; Jeong,J.; Choi,K.-S.; Kim,J.-Y.; Lee,H.-S.; Lee,Y.-J.; Kim,J.-H.
EPI557753	PA	Vietnam	2008-Jan-01	EPI_ISL_170550	A/chicken/Vietnam/NCVD-03.08/2008			Lee,E.-K.; Kang,H.-M.; Kim,K.-I.; Choi,J.-G.; Long To,T.; Dang Nguyen,T.; Song,B.-M.; Jeong,J.; Choi,K.-S.; Kim,J.-Y.; Lee,H.-S.; Lee,Y.-J.; Kim,J.-H.
EPI557754	PA	Vietnam	2008-Jan-01	EPI_ISL_170551	A/chicken/Vietnam/NCVD-A015/2008			Lee,E.-K.; Kang,H.-M.; Kim,K.-I.; Choi,J.-G.; Long To,T.; Dang Nguyen,T.; Song,B.-M.; Jeong,J.; Choi,K.-S.; Kim,J.-Y.; Lee,H.-S.; Lee,Y.-J.; Kim,J.-H.
EPI557755	PA	Vietnam	2011-Jan-01	EPI_ISL_170552	A/duck/Vietnam/NCVD-A672/2011			Lee,E.-K.; Kang,H.-M.; Kim,K.-I.; Choi,J.-G.; Long To,T.; Dang Nguyen,T.; Song,B.-M.; Jeong,J.; Choi,K.-S.; Kim,J.-Y.; Lee,H.-S.; Lee,Y.-J.; Kim,J.-H.
EPI557756	PA	Vietnam	2011-Jan-01	EPI_ISL_170553	A/chicken/Vietnam/NCVD-A675/2011			Lee,E.-K.; Kang,H.-M.; Kim,K.-I.; Choi,J.-G.; Long To,T.; Dang Nguyen,T.; Song,B.-M.; Jeong,J.; Choi,K.-S.; Kim,J.-Y.; Lee,H.-S.; Lee,Y.-J.; Kim,J.-H.
EPI557757	PA	Vietnam	2011-Jan-01	EPI_ISL_170554	A/chicken/Vietnam/NCVD-A937/2011			Lee,E.-K.; Kang,H.-M.; Kim,K.-I.; Choi,J.-G.; Long To,T.; Dang Nguyen,T.; Song,B.-M.; Jeong,J.; Choi,K.-S.; Kim,J.-Y.; Lee,H.-S.; Lee,Y.-J.; Kim,J.-H.
EPI559726	PA	China	2015-Jan-04	EPI_ISL_171121	A/whooper swan/Henan/SMX1/2015(H5N1)	CAS Key Laboratory of Pathogenic Microbiology and Immunology, Institute of Microbiology, Chinese Academy of Sciences	Institute of Microbiology, Chinese Academy of Sciences
EPI559764	PA	China	2015-Jan-04	EPI_ISL_171141	A/whooper swan/Henan/SMX3/2015(H5N1)	CAS Key Laboratory of Pathogenic Microbiology and Immunology, Institute of Microbiology, Chinese Academy of Sciences	Institute of Microbiology, Chinese Academy of Sciences
EPI559803	PA	China	2015-Jan-05	EPI_ISL_171165	A/whooper swan/Henan/SMX4/2015(H5N1)	CAS Key Laboratory of Pathogenic Microbiology and Immunology, Institute of Microbiology, Chinese Academy of Sciences	Institute of Microbiology, Chinese Academy of Sciences
EPI559903	PA	China	2015-Jan-05	EPI_ISL_171186	A/whooper swan/Henan/SMX9/2015(H5N1)	CAS Key Laboratory of Pathogenic Microbiology and Immunology, Institute of Microbiology, Chinese Academy of Sciences	Institute of Microbiology, Chinese Academy of Sciences
EPI567036	PA	Vietnam	2013-May-09	EPI_ISL_173148	A/muscovy duck/Quang Ninh/48c1-4-1/2013			Soda,K.; Yamashiro,T.; Le,Q.M.; Ito,T.
EPI567043	PA	Vietnam	2014-Jun-04	EPI_ISL_173149	A/muscovy duck/Vietnam/LBM668/2014			Soda,K.; Yamashiro,T.; Le,Q.M.; Ito,T.
EPI567049	PA	Vietnam	2014-Jun-04	EPI_ISL_173150	A/muscovy duck/Vietnam/LBM669/2014			Soda,K.; Yamashiro,T.; Le,Q.M.; Ito,T.
EPI567069	PA	Vietnam	2014-Jun-04	EPI_ISL_173151	A/muscovy duck/Vietnam/LBM670/2014			Soda,K.; Yamashiro,T.; Le,Q.M.; Ito,T.
EPI567076	PA	Vietnam	2014-Jul-12	EPI_ISL_173152	A/muscovy duck/Long An/86/2014			Soda,K.; Yamashiro,T.; Le,Q.M.; Ito,T.
EPI567083	PA	Vietnam	2014-Jul-12	EPI_ISL_173153	A/muscovy duck/Long An/87/2014			Soda,K.; Yamashiro,T.; Le,Q.M.; Ito,T.
EPI567088	PA	Vietnam	2014-Jul-12	EPI_ISL_173154	A/muscovy duck/Long An/88/2014			Soda,K.; Yamashiro,T.; Le,Q.M.; Ito,T.
EPI567108	PA	Vietnam	2014-Jul-12	EPI_ISL_173155	A/muscovy duck/Long An/89/2014			Soda,K.; Yamashiro,T.; Le,Q.M.; Ito,T.
EPI567115	PA	Vietnam	2014-Jul-12	EPI_ISL_173156	A/muscovy duck/Long An/90/2014			Soda,K.; Yamashiro,T.; Le,Q.M.; Ito,T.
EPI568203	PA	Thailand	2005-Jan-01	EPI_ISL_173399	A/Silver Pheasant/Thailand/VSMU-1-CBI/2005	Mahidol University	National Institute of Animal Health
EPI568219	PA	Thailand	2004-Jan-01	EPI_ISL_173401	A/Openbill stork/Thailand/VSMU-16-AYA/2004	Mahidol University	National Institute of Animal Health
EPI568227	PA	Thailand	2005-Jan-01	EPI_ISL_173402	A/gray-crowed crane/Thailand/VSMU-4-CBI/2005	Mahidol University	National Institute of Animal Health
EPI573256	PA	Egypt	2015-Jan-15	EPI_ISL_174407	A/Duck/Egypt/AR236-A3NLQP/2015		Friedrich-Loeffler-Institut	Naguib, M.M; Arafa,A.M; Luttermann,C; Selim,A.A; Hassan,M.K; Beer,M;Harder,TC
EPI573264	PA	Egypt	2014-Dec-06	EPI_ISL_174408	A/Turkey/Egypt/AR238-SD177NLQP/2014		Friedrich-Loeffler-Institut	Naguib, M.M; Arafa,A.M; Luttermann,C; Selim,A.A; Hassan,M.K; Beer,M;Harder,TC
EPI573285	PA	United States	2014-Dec-29	EPI_ISL_174409	A/American green-winged teal/Washington/195750/2014			Killian,M.L.; Ip,H.S.; Dusek,R.; Bodenstein,B.
EPI573516	PA	China	2005-Jan-01	EPI_ISL_174482	A/wildbird/Anhui/82/2005			Yamaji,R.; Yamada,S.; Le,M.Q.; Li,C.; Chen,H.; Qurnianingsih,E.; Nidom,C.A.; Ito,M.; Sakai-Tagawa,Y.; Kawaoka,Y.
EPI579926	PA	Netherlands	2014-Feb-25	EPI_ISL_176754	A/Chicken/NL-Swifterband/14002541/2014	Wageningen Bioveterinary Research	Wageningen Bioveterinary Research	Heutink,Rene; Harders,Frank; Verschuren-Pritz,Sylvia; Koch,Guus; Bouwstra,Ruth
EPI584360	PA	Egypt	2014-Nov-23	EPI_ISL_177506	A/chicken/Egypt/A10351A/2014			Kayali,G.; El-Shesheny,R.; Kandeil,A.; Webby,R.J.; Ali,M.A.
EPI585461	PA	India	2012-Jan-04	EPI_ISL_177711	A/chicken/India/01CA03/2012			Nagarajan,S.; Syed,Z.; Tosh,C.; Murugkar,H.V.; Kumar,M.; Kulkarni,D.D.
EPI585444	PA	India	2012-Jan-04	EPI_ISL_177712	A/chicken/India/01CA06/2012			Nagarajan,S.; Syed,Z.; Tosh,C.; Murugkar,H.V.; Kumar,M.; Kulkarni,D.D.
EPI585434	PA	India	2011-Nov-20	EPI_ISL_177714	A/crow/India/11CL01/2011			Nagarajan,S.; Syed,Z.; Tosh,C.; Murugkar,H.V.; Kumar,M.; Kulkarni,D.D.
EPI585957	PA	China	2014-Jan-10	EPI_ISL_177869	A/chicken/TongHai/302/2014			Hu,T.; Song,J.; Zhang,W.; Zhao,H.; Duan,B.; Liu,Q.; Zeng,W.; Qiu,W.; Chen,G.; Zhang,Y.; Fan,Q.; Zhang,F.
EPI589828	PA	Vietnam	2013-Apr-13	EPI_ISL_179253	A/muscovy duck/Quang Ninh/7c121/2013			Soda,K.; Hotta,K.; Trang,H.U.; Le,Q.M.; Yamashiro,T.; Ito,T.
EPI589834	PA	Vietnam	2013-Apr-13	EPI_ISL_179273	A/duck/Quang Ninh/15c111/2013			Soda,K.; Hotta,K.; Trang,H.U.; Le,Q.M.; Yamashiro,T.; Ito,T.
EPI590833	PA	China	2014-Apr-27	EPI_ISL_179651	A/duck/Sichuan/NCXN10/2014			Bi,Y.; Chen,Q.; Chen,J.
EPI590834	PA	China	2014-Apr-27	EPI_ISL_179652	A/duck/Sichuan/NCXN11/2014			Bi,Y.; Chen,Q.; Chen,J.
EPI590835	PA	China	2014-Apr-27	EPI_ISL_179653	A/pigeon/Sichuan/NCXN29/2014			Bi,Y.; Chen,Q.; Chen,J.
EPI597674	PA	China	2005-Apr-21	EPI_ISL_181276	A/duck/Hunan/316/2005			Qu,X.; Ding,L.; Qin,Z.; Wu,J.; Pan,Z.
EPI598311	PA	China	2013-Oct-01	EPI_ISL_181416	A/quail/Nanchang/6631/2013			Ding,L.F.; Qin,Z.Q.; Qu,X.; Wu,L.; Pan,Z.S.
EPI598312	PA	China	2013-Oct-01	EPI_ISL_181417	A/duck/Nanchang/9789/2013			Ding,L.F.; Qin,Z.Q.; Qu,X.; Wu,L.; Pan,Z.S.
EPI603549	PA	United Arab Emirates	2014-Nov-17	EPI_ISL_182745	A/Falcon/Dubai/AR3430-2293/2014		Friedrich-Loeffler-Institut	Naguib, M.M.; Wernery, U.; Harder, T.
EPI603557	PA	United Arab Emirates	2014-Dec-07	EPI_ISL_182746	A/Sea Gull/Dubai/AR3443-25041/2014		Friedrich-Loeffler-Institut	Naguib, M.M.; Wernery, U.; Harder, T.
EPI603565	PA	United Arab Emirates	2014-Dec-07	EPI_ISL_182747	A/Stone curlew/Dubai/AR3444-25042/2014		Friedrich-Loeffler-Institut	Naguib, M.M.; Wernery, U.; Harder, T.
EPI603573	PA	United Arab Emirates	2014-Dec-07	EPI_ISL_182748	A/Quail/Dubai/AR3445-25043/2014		Friedrich-Loeffler-Institut	Naguib, M.M.; Wernery, U.; Harder, T.
EPI614035	PA	United States	2012-Nov-16	EPI_ISL_189498	A/mallard/Ohio/12OS2218/2012			Wentworth,D.E.; Halpin,R.A.; Lin,X.; Bera,J.; Akopov,A.; Ransier,A.; Mohan,M.; Fedorova,N.; Tsitrin,T.; Puri,V.; Stockwell,T.; Amedeo,P.; Appalla,L.; Bishop,B.; Edworthy,P.; Gupta,N.; Hoover,J.; Katzel,D.; Schobel,S.; Shrivastava,S.; Thovarai,V.; Wang,S.; Slemons,R.D.; Nolting,J.M.; Bao,Y.; Sanders,R.; Zhdanov,S.; Kiryutin,B.; Lipman,D.J.; Tatusova,T.; Bowman,A.S.
EPI614076	PA	United States	2012-Oct-20	EPI_ISL_189531	A/mallard/Illinois/12OS5080/2012			Wentworth,D.E.; Halpin,R.A.; Lin,X.; Bera,J.; Akopov,A.; Ransier,A.; Mohan,M.; Fedorova,N.; Tsitrin,T.; Puri,V.; Stockwell,T.; Amedeo,P.; Appalla,L.; Bishop,B.; Edworthy,P.; Gupta,N.; Hoover,J.; Katzel,D.; Schobel,S.; Shrivastava,S.; Thovarai,V.; Wang,S.; Slemons,R.D.; Nolting,J.M.; Bao,Y.; Sanders,R.; Zhdanov,S.; Kiryutin,B.; Lipman,D.J.; Tatusova,T.; Bowman,A.S.
EPI620892	PA	Indonesia	2006-Jan-01	EPI_ISL_190614	A/chicken/WestJava/TASIKO B/2006			Pantin-Jackwood,M.J.; Spackman,E.; Suarez,D.L.; Wasilenko,J.; Sarmento,L.; Shepherd,E.; Smith,D.; Lee,S.; Lone,N.A.
EPI620865	PA	Vietnam	2007-Jan-01	EPI_ISL_190615	A/duck/Vietnam NamDinh/NCVD-88/2007			Pantin-Jackwood,M.J.; Spackman,E.; Suarez,D.L.; Wasilenko,J.; Sarmento,L.; Shepherd,E.; Smith,D.; Lee,S.; Lone,N.A.
EPI620880	PA	Indonesia	2007-Jan-01	EPI_ISL_190617	A/chicken/Pekalongan/BBVW/2007			Pantin-Jackwood,M.J.; Spackman,E.; Suarez,D.L.; Wasilenko,J.; Sarmento,L.; Shepherd,E.; Smith,D.; Lee,S.; Lone,N.A.
EPI620883	PA	Indonesia	2007-Jan-01	EPI_ISL_190619	A/chicken/Garut/BBVW-223/2007			Pantin-Jackwood,M.J.; Spackman,E.; Suarez,D.L.; Wasilenko,J.; Sarmento,L.; Shepherd,E.; Smith,D.; Lee,S.; Lone,N.A.
EPI620871	PA	Vietnam	2011-Jan-01	EPI_ISL_190620	A/chicken/Vietnam/NCVD-675/2011			Pantin-Jackwood,M.J.; Spackman,E.; Suarez,D.L.; Wasilenko,J.; Sarmento,L.; Shepherd,E.; Smith,D.; Lee,S.; Lone,N.A.
EPI620874	PA	Vietnam	2007-Jan-01	EPI_ISL_190622	A/duck/Vietnam SonLa/NCVD-33/2007			Pantin-Jackwood,M.J.; Spackman,E.; Suarez,D.L.; Wasilenko,J.; Sarmento,L.; Shepherd,E.; Smith,D.; Lee,S.; Lone,N.A.
EPI620847	PA	Indonesia	2008-Jan-01	EPI_ISL_190625	A/chicken/West Java/TJA/2008			Pantin-Jackwood,M.J.; Spackman,E.; Suarez,D.L.; Wasilenko,J.; Sarmento,L.; Shepherd,E.; Smith,D.; Lee,S.; Lone,N.A.
EPI620996	PA	Indonesia	2007-Jan-01	EPI_ISL_190626	A/chicken/West Java/29/2007			Pantin-Jackwood,M.J.; Spackman,E.; Suarez,D.L.; Wasilenko,J.; Sarmento,L.; Shepherd,E.; Smith,D.; Lee,S.; Lone,N.A.
EPI620853	PA	Vietnam	2007-Jan-01	EPI_ISL_190628	A/duck/Vietnam Hau Giang/NCVD-12/2007			Pantin-Jackwood,M.J.; Spackman,E.; Suarez,D.L.; Wasilenko,J.; Sarmento,L.; Shepherd,E.; Smith,D.; Lee,S.; Lone,N.A.
EPI620868	PA	Vietnam	2010-Jan-01	EPI_ISL_190629	A/chicken/Vietnam/NCVD-398/2010			Pantin-Jackwood,M.J.; Spackman,E.; Suarez,D.L.; Wasilenko,J.; Sarmento,L.; Shepherd,E.; Smith,D.; Lee,S.; Lone,N.A.
EPI620877	PA	Vietnam	2007-Jan-01	EPI_ISL_190630	A/duck/Vietnam BacLiu/NCVD-10/2007			Pantin-Jackwood,M.J.; Spackman,E.; Suarez,D.L.; Wasilenko,J.; Sarmento,L.; Shepherd,E.; Smith,D.; Lee,S.; Lone,N.A.
EPI620963	PA	Egypt	2008-Jan-01	EPI_ISL_190633	A/chicken/Egypt/0813-NLQP/2008			Pantin-Jackwood,M.J.; Spackman,E.; Suarez,D.L.; Wasilenko,J.; Sarmento,L.; Shepherd,E.; Smith,D.; Lee,S.; Lone,N.A.
EPI620854	PA	Egypt	2007-Jan-01	EPI_ISL_190634	A/chicken/Egypt/07118-NLQP/2007			Pantin-Jackwood,M.J.; Spackman,E.; Suarez,D.L.; Wasilenko,J.; Sarmento,L.; Shepherd,E.; Smith,D.; Lee,S.; Lone,N.A.
EPI620886	PA	Egypt	2009-Jan-01	EPI_ISL_190635	A/duck/Egypt/0923-NLQP/2009			Pantin-Jackwood,M.J.; Spackman,E.; Suarez,D.L.; Wasilenko,J.; Sarmento,L.; Shepherd,E.; Smith,D.; Lee,S.; Lone,N.A.
EPI620860	PA	Egypt	2009-Jan-01	EPI_ISL_190636	A/chicken/Egypt/096L-NLQP/2009			Pantin-Jackwood,M.J.; Spackman,E.; Suarez,D.L.; Wasilenko,J.; Sarmento,L.; Shepherd,E.; Smith,D.; Lee,S.; Lone,N.A.
EPI620901	PA	Egypt	2010-Jan-01	EPI_ISL_190639	A/chicken/Egypt/102d/2010			Pantin-Jackwood,M.J.; Spackman,E.; Suarez,D.L.; Wasilenko,J.; Sarmento,L.; Shepherd,E.; Smith,D.; Lee,S.; Lone,N.A.
EPI622508	PA	Egypt	2006-Jan-01	EPI_ISL_190640	A/chicken/Egypt/06553-NLQP/2006			Pantin-Jackwood,M.J.; Spackman,E.; Suarez,D.L.; Wasilenko,J.; Sarmento,L.; Shepherd,E.; Smith,D.; Lee,S.; Lone,N.A.
EPI620999	PA	Indonesia	2006-Jan-01	EPI_ISL_190642	A/chicken/WestJava/SMI-PAT/2006			Pantin-Jackwood,M.J.; Spackman,E.; Suarez,D.L.; Wasilenko,J.; Sarmento,L.; Shepherd,E.; Smith,D.; Lee,S.; Lone,N.A.
EPI621004	PA	Egypt	2010-Jan-01	EPI_ISL_190643	A/chicken/Egypt/1063/2010			Pantin-Jackwood,M.J.; Spackman,E.; Suarez,D.L.; Wasilenko,J.; Sarmento,L.; Shepherd,E.; Smith,D.; Lee,S.; Lone,N.A.
EPI621170	PA	China	2013-Nov-18	EPI_ISL_190702	A/chicken/Jiangsu/927/2013			Ma,M.-J.; Lu,B.; Yang,X.-X.; Zhao,T.; Zhou,J.-J.; Chen,W.-J.; Gray,G.C.; Qian,Y.-H.; Chen,S.-H.; Ma,G.-Y.; Cao,W.-C.
EPI621177	PA	China	2014-Jun-17	EPI_ISL_190703	A/chicken/Jiangsu/2477/2014			Ma,M.-J.; Lu,B.; Yang,X.-X.; Zhao,T.; Zhou,J.-J.; Chen,W.-J.; Gray,G.C.; Qian,Y.-H.; Chen,S.-H.; Ma,G.-Y.; Cao,W.-C.
EPI623551	PA	United Arab Emirates	2014-Nov-30	EPI_ISL_191460	A/Hoabara/Dubai/2455.5/2014		Friedrich-Loeffler-Institut	Chen, H.; Chan, KH. ; Wong, PC. ; Woo, C.Y.P.
EPI623559	PA	United Arab Emirates	2014-Dec-01	EPI_ISL_191461	A/Duck/Dubai/2459/2014		Friedrich-Loeffler-Institut	Chen, H.; Chan, KH. ; Wong, PC. ; Woo, C.Y.P.
EPI623567	PA	United Arab Emirates	2014-Dec-07	EPI_ISL_191462	A/Falcon/Dubai/2506/2014		Friedrich-Loeffler-Institut	Chen, H.; Chan, KH. ; Wong, PC. ; Woo, C.Y.P.
EPI623579	PA	India	2011-Nov-01	EPI_ISL_191467	A/crow/India/11TI07/2011			Tosh,C.; Nagarajan,S.; Murugkar,H.V.; Kumar,M.; Tripathi,S.; Syed,Z.; Behera,P.; Jain,R.; Dubey,S.C.; Kulkarni,D.D.
EPI631917	PA	Russian Federation	2015-May-07	EPI_ISL_193362	A/rook/Chany/32/2015	State Research Center of Virology and Biotechnology (VECTOR)	State Research Center of Virology and Biotechnology (VECTOR)	Ivan,Susloparov; Vasily,Marchenko; Natalya,Goncharova; Andrey,Shipovalov; Alexander,Durymanov; Tatyana,Ilyicheva; Alexander,Ryzhikov
EPI631925	PA	Russian Federation	2015-May-07	EPI_ISL_193363	A/rook/Dovolnoe/50/2015	State Research Center of Virology and Biotechnology (VECTOR)	State Research Center of Virology and Biotechnology (VECTOR)	Ivan,Susloparov; Vasily,Marchenko; Natalya,Goncharova; Andrey,Shipovalov; Alexander,Durymanov; Tatyana,Ilyicheva; Alexander,Ryzhikov
EPI631933	PA	Russian Federation	2015-May-07	EPI_ISL_193364	A/rook/Sartlan/42/2015	State Research Center of Virology and Biotechnology (VECTOR)	State Research Center of Virology and Biotechnology (VECTOR)	Ivan,Susloparov; Vasily,Marchenko; Natalya,Goncharova; Andrey,Shipovalov; Alexander,Durymanov; Tatyana,Ilyicheva; Alexander,Ryzhikov
EPI719462	PA	Ghana	2015-Jan-01	EPI_ISL_193674	A/chicken/Ghana/15VIR2588-9/2015		Istituto Zooprofilattico Sperimentale Delle Venezie	Joseph,Awuni;Ben,Aniwa; Alice,Fusaro; Luca,Tassoni; Alessia,Schivo; Silvia,Ormelli; Giovanni,Cattoli; Isabella,Monne
EPI642415	PA	India	2011-Nov-20	EPI_ISL_195597	A/crow/India/11TI11/2011			Nagarajan,S.; Jain,R.; Tosh,C.; Murugkar,H.V.; Kumar,M.; Kulkarni,D.D.
EPI642416	PA	India	2011-Nov-20	EPI_ISL_195598	A/crow/India/11TI16/2011			Nagarajan,S.; Jain,R.; Tosh,C.; Murugkar,H.V.; Kumar,M.; Kulkarni,D.D.
EPI642417	PA	India	2012-Feb-08	EPI_ISL_195599	A/crow/India/02CA02/2012			Nagarajan,S.; Jain,R.; Tosh,C.; Murugkar,H.V.; Kumar,M.; Kulkarni,D.D.
EPI642418	PA	India	2012-Mar-05	EPI_ISL_195600	A/chicken/India/03CA03/2012			Nagarajan,S.; Jain,R.; Tosh,C.; Murugkar,H.V.; Kumar,M.; Kulkarni,D.D.
EPI642419	PA	India	2012-Feb-22	EPI_ISL_195601	A/crow/India/02CA07/2012			Nagarajan,S.; Jain,R.; Tosh,C.; Murugkar,H.V.; Kumar,M.; Kulkarni,D.D.
EPI642420	PA	Bhutan	2012-Jan-18	EPI_ISL_195602	A/pigeon/Bhutan/01BR01/2012			Nagarajan,S.; Jain,R.; Tosh,C.; Murugkar,H.V.; Kumar,M.; Kulkarni,D.D.
EPI642451	PA	India	2012-Oct-19	EPI_ISL_195633	A/turkey/India/10CA04/2012			Nagarajan,S.; Tripathi,S.; Tosh,C.; Murugkar,H.V.; Kumar,M.; Kulkarni,D.D.
EPI642452	PA	Bhutan	2013-Jan-29	EPI_ISL_195634	A/duck/Bhutan/01TR03/2013			Nagarajan,S.; Tripathi,S.; Tosh,C.; Murugkar,H.V.; Kumar,M.; Kulkarni,D.D.
EPI642453	PA	India	2012-Jan-03	EPI_ISL_195635	A/crow/India/01CA12/2012			Nagarajan,S.; Tripathi,S.; Tosh,C.; Murugkar,H.V.; Kumar,M.; Kulkarni,D.D.
EPI642454	PA	India	2012-Feb-19	EPI_ISL_195636	A/crow/India/02CA03/2012			Nagarajan,S.; Tripathi,S.; Tosh,C.; Murugkar,H.V.; Kumar,M.; Kulkarni,D.D.
EPI642458	PA	Bhutan	2012-Jan-02	EPI_ISL_195640	A/chicken/Bhutan/01CL140/2012			Nagarajan,S.; Behera,P.; Tosh,C.; Murugkar,H.V.; Kumar,M.; Kulkarni,D.D.
EPI642460	PA	Bhutan	2012-Jan-02	EPI_ISL_195642	A/chicken/Bhutan/01TR12/2012			Nagarajan,S.; Behera,P.; Tosh,C.; Murugkar,H.V.; Kumar,M.; Kulkarni,D.D.
EPI837676	PA	India	2013-Dec-30	EPI_ISL_195956	A/chicken/India/12CL2168/2013			Nagarajan,S.; Tripathi,S.; Tosh,C.; Murugkar,H.V.; Kumar,M.; Kulkarni,D.D.
EPI652849	PA	China	2012-Dec-21	EPI_ISL_198176	A/pigeon/Hubei/RP25/2012			Yao,Y.; Chen,J.
EPI656518	PA	China	2015-Apr-01	EPI_ISL_198752	A/chicken/Jiangxi/04.01 NCDZT0010-O/2015(H9N9)		Institute of Microbiology, Chinese Academy of Sciences
EPI656614	PA	China	2013-Dec-07	EPI_ISL_198764	A/duck/Hunan/12.07 YYGK100-P/2013(H5N1)		Institute of Microbiology, Chinese Academy of Sciences
EPI656694	PA	China	2013-Dec-07	EPI_ISL_198774	A/duck/Hunan/12.07 YYGK007-P/2013(H5N1)		Institute of Microbiology, Chinese Academy of Sciences
EPI656710	PA	China	2013-Dec-07	EPI_ISL_198776	A/duck/Hunan/12.07 YYGK97-P/2013(H5N1)		Institute of Microbiology, Chinese Academy of Sciences
EPI657198	PA	China	2015-Apr-12	EPI_ISL_198837	A/chicken/Jilin/04.12 MHK003-O/2015(H5N1)		Institute of Microbiology, Chinese Academy of Sciences
EPI657222	PA	China	2015-Apr-25	EPI_ISL_198840	A/chicken/Jilin/04.25 MHK009/2015(H5N1)		Institute of Microbiology, Chinese Academy of Sciences
EPI657262	PA	China	2015-Apr-12	EPI_ISL_198845	A/chicken/Jilin/04.12 MHK001-O/2015(H5N1)		Institute of Microbiology, Chinese Academy of Sciences
EPI657270	PA	China	2015-Apr-12	EPI_ISL_198846	A/chicken/Jilin/04.12 MHK002-O/2015(H5N1)		Institute of Microbiology, Chinese Academy of Sciences
EPI657606	PA	China	2015-Apr-25	EPI_ISL_198892	A/pigeon/Jilin/04.25 CCHL019-O/2015(H5N1)		Institute of Microbiology, Chinese Academy of Sciences
EPI658563	PA	China	2015-Mar-06	EPI_ISL_199019	A/duck/Hubei/03.06 WHWTZ0155-P/2015(H5N1)		Institute of Microbiology, Chinese Academy of Sciences
EPI658891	PA	China	2015-Jan-09	EPI_ISL_199060	A/Phalacrocorax/Hubei/01.09 V1/2015(H5N1)		Institute of Microbiology, Chinese Academy of Sciences
EPI658899	PA	China	2015-Jan-09	EPI_ISL_199061	A/Phalacrocorax/Hubei/01.09 V4/2015(H5N1)		Institute of Microbiology, Chinese Academy of Sciences
EPI659579	PA	China	2014-Dec-03	EPI_ISL_199154	A/chicken/Shandong/12.03 YA-CK/2014(H5N1)		Institute of Microbiology, Chinese Academy of Sciences
EPI659659	PA	China	2015-Mar-17	EPI_ISL_199164	A/chicken/Jiangsu/03.17 WX006-P/2015(H5N1)		Institute of Microbiology, Chinese Academy of Sciences
EPI660259	PA	China	2014-Dec-18	EPI_ISL_199239	A/duck/Jiangsu/12.18 NJLH1270-P/2014(H5N1)		Institute of Microbiology, Chinese Academy of Sciences
EPI660435	PA	China	2014-Dec-22	EPI_ISL_199261	A/chicken/Jiangsu/12.22 TCCX035-P/2014(H5N1)		Institute of Microbiology, Chinese Academy of Sciences
EPI661467	PA	China	2014-Dec-22	EPI_ISL_199390	A/chicken/Jiangsu/12.22 TCCX003-P/2014(H5N1)		Institute of Microbiology, Chinese Academy of Sciences
EPI661635	PA	China	2015-Mar-10	EPI_ISL_199411	A/goose/Shandong/03.10 HZ/2015(H5N1)		Institute of Microbiology, Chinese Academy of Sciences
EPI661651	PA	China	2013-Jan-01	EPI_ISL_199413	A/goose/Shandong/GS/2013(H5N1)		Institute of Microbiology, Chinese Academy of Sciences
EPI665313	PA	China	2013-Dec-07	EPI_ISL_200375	A/duck/Hunan/12.07 YYGK44-P/2013(Mixed)		Institute of Microbiology, Chinese Academy of Sciences
EPI665385	PA	China	2015-Apr-04	EPI_ISL_200384	A/duck/Jilin/04.04 SY002-O/2015(Mixed)		Institute of Microbiology, Chinese Academy of Sciences
EPI665409	PA	China	2015-Apr-12	EPI_ISL_200387	A/chicken/Jilin/04.12 MHK004-O/2015(Mixed)		Institute of Microbiology, Chinese Academy of Sciences
EPI665705	PA	China	2015-Mar-06	EPI_ISL_200424	A/duck/Hubei/03.06 WHWTZ0122-P/2015(Mixed)		Institute of Microbiology, Chinese Academy of Sciences
EPI669756	PA	China	2015-Jul-14	EPI_ISL_200998	A/Bar-headed Goose/Qinghai/BTY2/2015_H5N1	State Key Laboratory of Virology and Wuhan Institute of Virology, Chinese Academy of Sciences	Institute of Microbiology, Chinese Academy of Sciences	Jianjun, Chen
EPI669764	PA	China	2015-Jul-14	EPI_ISL_200999	A/Great black-headed Gull/Qinghai/YO1/2015_H5N1	State Key Laboratory of Virology and Wuhan Institute of Virology, Chinese Academy of Sciences	Institute of Microbiology, Chinese Academy of Sciences	Jianjun, Chen
EPI669772	PA	China	2015-Jul-14	EPI_ISL_201000	A/Great black-headed Gull/Qinghai/YO6/2015_H5N1	State Key Laboratory of Virology and Wuhan Institute of Virology, Chinese Academy of Sciences	Institute of Microbiology, Chinese Academy of Sciences	Jianjun, Chen
EPI669780	PA	China	2015-May-12	EPI_ISL_201001	A/Black-necked Grebe/Inner Mongolia/Brain1/2015_H5N1	Institute of Pathogen Biology, Taishan Medical College	Institute of Microbiology, Chinese Academy of Sciences	Weifeng, Shi
EPI669788	PA	China	2015-May-12	EPI_ISL_201002	A/Black-necked Grebe/Inner Mongolia/Brain2/2015_H5N1	Institute of Pathogen Biology, Taishan Medical College	Institute of Microbiology, Chinese Academy of Sciences	Weifeng, Shi
EPI669796	PA	China	2015-May-12	EPI_ISL_201003	A/Black-necked Grebe/Inner Mongolia/Lung2/2015_H5N1	Institute of Pathogen Biology, Taishan Medical College	Institute of Microbiology, Chinese Academy of Sciences	Weifeng, Shi
EPI669804	PA	China	2015-May-12	EPI_ISL_201004	A/Black-necked Grebe/Inner Mongolia/Lung3/2015_H5N1	Institute of Pathogen Biology, Taishan Medical College	Institute of Microbiology, Chinese Academy of Sciences	Weifeng, Shi
EPI669812	PA	China	2015-May-12	EPI_ISL_201005	A/Black-necked Grebe/Inner Mongolia/Liver3/2015_H5N1	Institute of Pathogen Biology, Taishan Medical College	Institute of Microbiology, Chinese Academy of Sciences	Weifeng, Shi
EPI669820	PA	China	2015-May-12	EPI_ISL_201006	A/Black-necked Grebe/Inner Mongolia/Brain3/2015_H5N1	CAS Key Laboratory of Pathogenic Microbiology and Immunology, Institute of Microbiology, Chinese Academy of Sciences	Institute of Microbiology, Chinese Academy of Sciences	Yuhai, Bi
EPI669828	PA	China	2015-May-12	EPI_ISL_201007	A/Black-necked Grebe/Inner Mongolia/Lung3-2/2015 H5N1	CAS Key Laboratory of Pathogenic Microbiology and Immunology, Institute of Microbiology, Chinese Academy of Sciences	Institute of Microbiology, Chinese Academy of Sciences	Yuhai, Bi
EPI669836	PA	China	2015-May-12	EPI_ISL_201008	A/Black-necked Grebe/Inner Mongolia/Oropharynx swab3/2015_H5N1	CAS Key Laboratory of Pathogenic Microbiology and Immunology, Institute of Microbiology, Chinese Academy of Sciences	Institute of Microbiology, Chinese Academy of Sciences	Yuhai, Bi
EPI669844	PA	China	2015-May-12	EPI_ISL_201009	A/Black-necked Grebe/Inner Mongolia/Trachea3/2015_H5N1	CAS Key Laboratory of Pathogenic Microbiology and Immunology, Institute of Microbiology, Chinese Academy of Sciences	Institute of Microbiology, Chinese Academy of Sciences	Yuhai, Bi
EPI669852	PA	China	2015-May-12	EPI_ISL_201010	A/Black-necked Grebe/Inner Mongolia/Anal swab4/2015 H5N1	CAS Key Laboratory of Pathogenic Microbiology and Immunology, Institute of Microbiology, Chinese Academy of Sciences	Institute of Microbiology, Chinese Academy of Sciences	Yuhai, Bi
EPI681243	PA	China	2014-Dec-20	EPI_ISL_203728	A/duck/Zhejiang/1220092/2014			Wu,H.; Peng,X.; Cheng,L.; Lu,X.; Jin,C.; Xie,T.; Yao,H.; Wu,N.
EPI681244	PA	China	2014-Nov-20	EPI_ISL_203729	A/goose/Zhejiang/112071/2014			Wu,H.; Peng,X.; Cheng,L.; Lu,X.; Jin,C.; Xie,T.; Yao,H.; Wu,N.
EPI681245	PA	China	2014-Jul-27	EPI_ISL_203730	A/goose/Zhejiang/727098/2014			Wu,H.; Peng,X.; Cheng,L.; Lu,X.; Jin,C.; Xie,T.; Yao,H.; Wu,N.
EPI681246	PA	China	2014-Jul-27	EPI_ISL_203754	A/pigeon/Zhejiang/727097/2014			Wu,H.; Peng,X.; Cheng,L.; Lu,X.; Jin,C.; Xie,T.; Yao,H.; Wu,N.
EPI681247	PA	China	2014-Nov-20	EPI_ISL_203755	A/pigeon/Zhejiang/112089/2014			Wu,H.; Peng,X.; Cheng,L.; Lu,X.; Jin,C.; Xie,T.; Yao,H.; Wu,N.
EPI681248	PA	China	2014-Nov-20	EPI_ISL_203756	A/pigeon/Zhejiang/112090/2014			Wu,H.; Peng,X.; Cheng,L.; Lu,X.; Jin,C.; Xie,T.; Yao,H.; Wu,N.
EPI683217	PA	China	2014-Dec-01	EPI_ISL_205111	A/chicken/Wuhan/HAQL07/2014			Chen,L.-J.; Lin,X.-D.; Guo,W.-P.; Tian,J.-H.; Zhang,Y.-Z.
EPI683220	PA	China	2014-Dec-01	EPI_ISL_205112	A/chicken/Wuhan/HAQL16/2014			Chen,L.-J.; Lin,X.-D.; Guo,W.-P.; Tian,J.-H.; Zhang,Y.-Z.
EPI683218	PA	China	2015-Jan-01	EPI_ISL_205113	A/duck/Wenzhou/HAYXLG10/2015			Chen,L.-J.; Lin,X.-D.; Guo,W.-P.; Tian,J.-H.; Zhang,Y.-Z.
EPI683219	PA	China	2015-Jan-01	EPI_ISL_205114	A/duck/Wenzhou/YJYF33/2015			Chen,L.-J.; Lin,X.-D.; Guo,W.-P.; Tian,J.-H.; Zhang,Y.-Z.
EPI687186	PA	United Kingdom	2016-Jan-09	EPI_ISL_205833	A/chicken/Scotland/532/2016	Animal and Plant Health Agency (APHA)	Animal and Plant Health Agency (APHA)	Seekings, A; Ellis, R; McGinn, N; Mynn, J; Coward, V; Reid, S; Banks, J; Brookes, S; Brown, I
EPI687310	PA	China	2014-Feb-10	EPI_ISL_205856	A/chicken/Yunnan/1/2014			Jiang,W.; Chen,J.
EPI719915	PA	Ghana	2015-Aug-07	EPI_ISL_205865	A/chicken/Ghana/15VIR5480-22/2015	Veterinary Services Directorate, Ministry of Food and Agriculture	Istituto Zooprofilattico Sperimentale Delle Venezie	Joseph,Awuni;Ben,Aniwa; Alice,Fusaro; Luca,Tassoni; Alessia,Schivo; Silvia,Ormelli; Giovanni,Cattoli; Isabella,Monne
EPI688033	PA	China	2008-Nov-26	EPI_ISL_206101	A/duck/Hunan/S4020/2008			Feng,X.; Wang,Z.; Shi,J.; Deng,G.; Kong,H.; Tao,S.; Li,C.; Liu,L.; Guan,Y.; Chen,H.
EPI689452	PA	China	2009-May-06	EPI_ISL_206302	A/chicken/Guangxi/S2039/2009			Feng,X.; Wang,Z.; Shi,J.; Deng,G.; Kong,H.; Tao,S.; Li,C.; Liu,L.; Guan,Y.; Chen,H.
EPI690391	PA	United States	2015-Jan-02	EPI_ISL_206439	A/American wigeon/Washington/196336/2015			Killian,M.L.; Ip,H.S.; Griffin,K.; Messer,J.; McMullen,K.; Dusek,R.; Bodenstein,B.
EPI690398	PA	United States	2015-Jan-02	EPI_ISL_206440	A/American wigeon/Washington/196340/2015			Killian,M.L.; Ip,H.S.; Griffin,K.; Messer,J.; McMullen,K.; Dusek,R.; Bodenstein,B.
EPI712759	PA	China	2015-Feb-05	EPI_ISL_212420	A/Great Cormorant/Hubei/VI128/2015_H5N1	State Key Laboratory of Virology and Wuhan Institute of Virology, Chinese Academy of Sciences	Wuhan Institute of Virology
EPI712767	PA	China	2015-Feb-05	EPI_ISL_212421	A/Great Cormorant/Hubei/VI132/2015_H5N1	State Key Laboratory of Virology and Wuhan Institute of Virology, Chinese Academy of Sciences	Wuhan Institute of Virology
EPI712775	PA	China	2015-Feb-05	EPI_ISL_212422	A/Great Cormorant/Hubei/VI133/2015_H5N1	State Key Laboratory of Virology and Wuhan Institute of Virology, Chinese Academy of Sciences	Wuhan Institute of Virology
EPI751510	PA	United States	2011-Sep-15	EPI_ISL_220200	A/mallard/Minnesota/AI11-4429/2011			Das,S.R.; Halpin,R.A.; Lin,X.; Simenauer,A.; Akopov,A.; Fedorova,N.; Puri,V.; Stockwell,T.; Amedeo,P.; Katzel,D.; Schobel,S.; Shrivastava,S.; Bao,Y.; Sanders,R.; Zhdanov,S.; Kiryutin,B.; Lipman,D.J.; Tatusova,T.; Stallknecht,D.
EPI758744	PA	India	2015-Jan-01	EPI_ISL_221346	A/turkey/India/01CA01/2015			Tosh,C.; Nagarajan,S.; Kumar,M.; Murugkar,H.V.; Venkatesh,G.; Shukla,S.; Mishra,A.; Mishra,P.; Agarwal,S.; Singh,B.; Dubey,P.; Tripathi,S.; Kulkarni,D.D.
EPI758752	PA	India	2014-Nov-01	EPI_ISL_221347	A/duck/India/11TR03/2014			Tosh,C.; Nagarajan,S.; Kumar,M.; Murugkar,H.V.; Venkatesh,G.; Shukla,S.; Mishra,A.; Mishra,P.; Agarwal,S.; Singh,B.; Dubey,P.; Tripathi,S.; Kulkarni,D.D.
EPI758760	PA	India	2014-Nov-01	EPI_ISL_221348	A/duck/India/11CA08/2014			Tosh,C.; Nagarajan,S.; Kumar,M.; Murugkar,H.V.; Venkatesh,G.; Shukla,S.; Mishra,A.; Mishra,P.; Agarwal,S.; Singh,B.; Dubey,P.; Tripathi,S.; Kulkarni,D.D.
EPI758768	PA	India	2014-Nov-01	EPI_ISL_221349	A/duck/India/11CA02/2014			Tosh,C.; Nagarajan,S.; Kumar,M.; Murugkar,H.V.; Venkatesh,G.; Shukla,S.; Mishra,A.; Mishra,P.; Agarwal,S.; Singh,B.; Dubey,P.; Tripathi,S.; Kulkarni,D.D.
EPI758784	PA	India	2015-Mar-01	EPI_ISL_221351	A/duck/India/03CA01/2015			Tosh,C.; Nagarajan,S.; Kumar,M.; Murugkar,H.V.; Venkatesh,G.; Shukla,S.; Mishra,A.; Mishra,P.; Agarwal,S.; Singh,B.; Dubey,P.; Tripathi,S.; Kulkarni,D.D.
EPI758792	PA	India	2015-Apr-01	EPI_ISL_221352	A/chicken/India/04CA17/2015			Tosh,C.; Nagarajan,S.; Kumar,M.; Murugkar,H.V.; Venkatesh,G.; Shukla,S.; Mishra,A.; Mishra,P.; Agarwal,S.; Singh,B.; Dubey,P.; Tripathi,S.; Kulkarni,D.D.
EPI760122	PA	China	2015-Jun-02	EPI_ISL_221724	A/peacock/Yunnan/1/2015			Hu,T.; Zhao,H.; Zhang,Y.; Zhang,W.; Kong,Q.; Zhang,Z.; Cui,Q.; Qiu,W.; Deng,B.; Fan,Q.; Zhang,F.
EPI760129	PA	China	2015-Jun-02	EPI_ISL_221725	A/peacock/Yunnan/3/2015			Hu,T.; Zhao,H.; Zhang,Y.; Zhang,W.; Kong,Q.; Zhang,Z.; Cui,Q.; Qiu,W.; Deng,B.; Fan,Q.; Zhang,F.
EPI764414	PA	China	2005-Nov-01	EPI_ISL_222486	A/turtle dove/Guangdong/300/2005			Jiao,P.; Cheng,Y.; Liao,M.
EPI770653	PA	Ghana	2015-Jul-27	EPI_ISL_223931	A/chicken/Ghana/24/2015	University of Ghana	Crick Worldwide Influenza Centre
EPI770669	PA	Ghana	2015-May-22	EPI_ISL_223933	A/chicken/Ghana/29/2015	University of Ghana	Crick Worldwide Influenza Centre
EPI770685	PA	Ghana	2015-Aug-07	EPI_ISL_223935	A/chicken/Ghana/46/2015	University of Ghana	Crick Worldwide Influenza Centre
EPI770701	PA	Ghana	2015-Jul-27	EPI_ISL_223937	A/guinea fowl/Ghana/2/2015	University of Ghana	Crick Worldwide Influenza Centre
EPI770709	PA	Ghana	2015-Aug-07	EPI_ISL_223939	A/chicken/Ghana/41/2015	University of Ghana	Crick Worldwide Influenza Centre
EPI888815	PA	Lebanon	2016-Apr-22	EPI_ISL_224757	A/chicken/Lebanon/16VIR2783-20/2016	Ministry of Agriculture, Animal Resources Directorate	Istituto Zooprofilattico Sperimentale Delle Venezie	Ali, El Romeh; Bianca, Zecchin; Alice, Fusaro; Silvia, Ormelli; Sabrina, Marciano; Adelaide, Milani; Alessia, Schivo; Annalisa, Salviato; Isabella, Monne
EPI775009	PA	Vietnam	2013-Feb-04	EPI_ISL_224898	A/pheasant/TienGiang/0020/2013			Cao,B.V.; Le Ha,T.D.; Mai,V.N.; Dang Trinh,M.A.; Le Phan,K.N.; Vo Tran,N.T.; Hoang,T.
EPI775017	PA	Vietnam	2013-Feb-04	EPI_ISL_224899	A/pheasant/TienGiang/0021/2013			Cao,B.V.; Le Ha,T.D.; Mai,V.N.; Dang Trinh,M.A.; Le Phan,K.N.; Vo Tran,N.T.; Hoang,T.
EPI775025	PA	Vietnam	2013-Feb-04	EPI_ISL_224900	A/pheasant/TienGiang/0022/2013			Cao,B.V.; Le Ha,T.D.; Mai,V.N.; Dang Trinh,M.A.; Le Phan,K.N.; Vo Tran,N.T.; Hoang,T.
EPI775033	PA	Vietnam	2013-Feb-04	EPI_ISL_224901	A/pheasant/TienGiang/0024/2013			Cao,B.V.; Le Ha,T.D.; Mai,V.N.; Dang Trinh,M.A.; Le Phan,K.N.; Vo Tran,N.T.; Hoang,T.
EPI775040	PA	Vietnam	2013-Feb-04	EPI_ISL_224902	A/pheasant/TienGiang/0025/2013			Cao,B.V.; Le Ha,T.D.; Mai,V.N.; Dang Trinh,M.A.; Le Phan,K.N.; Vo Tran,N.T.; Hoang,T.
EPI775048	PA	Vietnam	2013-Feb-04	EPI_ISL_224903	A/pheasant/TienGiang/0026/2013			Cao,B.V.; Le Ha,T.D.; Mai,V.N.; Dang Trinh,M.A.; Le Phan,K.N.; Vo Tran,N.T.; Hoang,T.
EPI775056	PA	Vietnam	2013-Aug-13	EPI_ISL_224904	A/chicken/DongNai/0182/2013			Cao,B.V.; Le Ha,T.D.; Mai,V.N.; Dang Trinh,M.A.; Le Phan,K.N.; Vo Tran,N.T.; Hoang,T.
EPI775065	PA	Vietnam	2013-Aug-13	EPI_ISL_224905	A/domestic duck/LongAn/0183/2013			Cao,B.V.; Le Ha,T.D.; Mai,V.N.; Dang Trinh,M.A.; Le Phan,K.N.; Vo Tran,N.T.; Hoang,T.
EPI775072	PA	Vietnam	2013-Nov-11	EPI_ISL_224906	A/domestic duck/VinhLong/0184/2013			Cao,B.V.; Le Ha,T.D.; Mai,V.N.; Dang Trinh,M.A.; Le Phan,K.N.; Vo Tran,N.T.; Hoang,T.
EPI775080	PA	Vietnam	2015-Jan-06	EPI_ISL_224907	A/duck/CaMau/0237/2015			Cao,B.V.; Le Ha,T.D.; Mai,V.N.; Dang Trinh,M.A.; Le Phan,K.N.; Vo Tran,N.T.; Hoang,T.
EPI775088	PA	Vietnam	2015-Jan-06	EPI_ISL_224908	A/duck/CaMau/0238/2015			Cao,B.V.; Le Ha,T.D.; Mai,V.N.; Dang Trinh,M.A.; Le Phan,K.N.; Vo Tran,N.T.; Hoang,T.
EPI775103	PA	Vietnam	2013-Nov-11	EPI_ISL_224911	A/domestic duck/VinhLong/0185/2013			Cao,B.V.; Le Ha,T.D.; Mai,V.N.; Dang Trinh,M.A.; Le Phan,K.N.; Vo Tran,N.T.; Hoang,T.
EPI775101	PA	Vietnam	2013-Nov-11	EPI_ISL_224912	A/domestic duck/VinhLong/0186/2013			Cao,B.V.; Le Ha,T.D.; Mai,V.N.; Dang Trinh,M.A.; Le Phan,K.N.; Vo Tran,N.T.; Hoang,T.
EPI806260	PA	Egypt	2009-Jan-01	EPI_ISL_229116	A/Pigeon/Egypt/RIMD18/2009			Elgendy,E.M.; Watanabe,Y.; Daidoji,T.; Arai,Y.; Ikuta,K.; Ibrahim,M.S.; Nakaya,T.
EPI806267	PA	Egypt	2009-Jan-01	EPI_ISL_229117	A/Pigeon/Egypt/RIMD20/2009			Elgendy,E.M.; Watanabe,Y.; Daidoji,T.; Arai,Y.; Ikuta,K.; Ibrahim,M.S.; Nakaya,T.
EPI806334	PA	Niger	2015-Apr-02	EPI_ISL_229170	A/chicken/Niger/15VIR2060-1/2015			Tassoni,L.; Fusaro,A.; Milani,A.; Lemey,P.; Awuni,J.A.; Sedor,V.B.; Dogbey,O.; Commey,A.N.; Meseko,C.; Joannis,T.; Minoungou,G.L.; Ouattara,L.; Haido,A.M.; Cisse-Aman,D.; Couacy-Hymann,E.; Dauphin,G.; Cattoli,G.; Monne,I.; Salviato,A.; Schivo,A.
EPI806342	PA	Niger	2015-Apr-02	EPI_ISL_229171	A/chicken/Niger/15VIR2060-12/2015			Tassoni,L.; Fusaro,A.; Milani,A.; Lemey,P.; Awuni,J.A.; Sedor,V.B.; Dogbey,O.; Commey,A.N.; Meseko,C.; Joannis,T.; Minoungou,G.L.; Ouattara,L.; Haido,A.M.; Cisse-Aman,D.; Couacy-Hymann,E.; Dauphin,G.; Cattoli,G.; Monne,I.; Salviato,A.; Schivo,A.
EPI806350	PA	Niger	2015-Apr-02	EPI_ISL_229172	A/chicken/Niger/15VIR2060-14/2015			Tassoni,L.; Fusaro,A.; Milani,A.; Lemey,P.; Awuni,J.A.; Sedor,V.B.; Dogbey,O.; Commey,A.N.; Meseko,C.; Joannis,T.; Minoungou,G.L.; Ouattara,L.; Haido,A.M.; Cisse-Aman,D.; Couacy-Hymann,E.; Dauphin,G.; Cattoli,G.; Monne,I.; Salviato,A.; Schivo,A.
EPI806359	PA	Niger	2015-Apr-02	EPI_ISL_229174	A/chicken/Niger/15VIR2060-5/2015			Tassoni,L.; Fusaro,A.; Milani,A.; Lemey,P.; Awuni,J.A.; Sedor,V.B.; Dogbey,O.; Commey,A.N.; Meseko,C.; Joannis,T.; Minoungou,G.L.; Ouattara,L.; Haido,A.M.; Cisse-Aman,D.; Couacy-Hymann,E.; Dauphin,G.; Cattoli,G.; Monne,I.; Salviato,A.; Schivo,A.
EPI806374	PA	Niger	2015-Apr-02	EPI_ISL_229176	A/chicken/Niger/15VIR2060-7/2015			Tassoni,L.; Fusaro,A.; Milani,A.; Lemey,P.; Awuni,J.A.; Sedor,V.B.; Dogbey,O.; Commey,A.N.; Meseko,C.; Joannis,T.; Minoungou,G.L.; Ouattara,L.; Haido,A.M.; Cisse-Aman,D.; Couacy-Hymann,E.; Dauphin,G.; Cattoli,G.; Monne,I.; Salviato,A.; Schivo,A.
EPI806382	PA	Niger	2015-Apr-02	EPI_ISL_229177	A/chicken/Niger/15VIR2060-8/2015			Tassoni,L.; Fusaro,A.; Milani,A.; Lemey,P.; Awuni,J.A.; Sedor,V.B.; Dogbey,O.; Commey,A.N.; Meseko,C.; Joannis,T.; Minoungou,G.L.; Ouattara,L.; Haido,A.M.; Cisse-Aman,D.; Couacy-Hymann,E.; Dauphin,G.; Cattoli,G.; Monne,I.; Salviato,A.; Schivo,A.
EPI806390	PA	Ghana	2015-May-08	EPI_ISL_229178	A/chicken/Ghana/15VIR2588-10/2015			Tassoni,L.; Fusaro,A.; Milani,A.; Lemey,P.; Awuni,J.A.; Sedor,V.B.; Dogbey,O.; Commey,A.N.; Meseko,C.; Joannis,T.; Minoungou,G.L.; Ouattara,L.; Haido,A.M.; Cisse-Aman,D.; Couacy-Hymann,E.; Dauphin,G.; Cattoli,G.; Monne,I.; Aniwa,B.; Commey,A.N.O.; Dogbe,O.; Salviato,A.; Schivo,A.
EPI806433	PA	Ghana	2015-May-08	EPI_ISL_229183	A/chicken/Ghana/15VIR2588-8/2015			Tassoni,L.; Fusaro,A.; Milani,A.; Lemey,P.; Awuni,J.A.; Sedor,V.B.; Dogbey,O.; Commey,A.N.; Meseko,C.; Joannis,T.; Minoungou,G.L.; Ouattara,L.; Haido,A.M.; Cisse-Aman,D.; Couacy-Hymann,E.; Dauphin,G.; Cattoli,G.; Monne,I.; Aniwa,B.; Commey,A.N.O.; Dogbe,O.; Salviato,A.; Schivo,A.
EPI827068	PA	Egypt	2016-Jan-15	EPI_ISL_232490	A/turkey/Egypt/AR1507/2016		Friedrich-Loeffler-Institut
EPI840365	PA	Vietnam	2012-Jun-17	EPI_ISL_234247	A/duck/Vietnam/ST1488-1/2012
EPI840498	PA	Vietnam	2013-May-24	EPI_ISL_234248	A/duck/Vietnam/QT1727/2013
EPI840439	PA	Vietnam	2012-Jun-17	EPI_ISL_234249	A/duck/Vietnam/ST1490-2/2012
EPI840313	PA	Vietnam	2013-May-24	EPI_ISL_234250	A/duck/Vietnam/QT1728/2013
EPI840416	PA	Vietnam	2012-Jun-17	EPI_ISL_234251	A/duck/Vietnam/ST1491-3/2012
EPI840354	PA	Vietnam	2012-Jan-25	EPI_ISL_234252	A/duck/Vietnam/QT1458-1/2012
EPI840491	PA	Vietnam	2012-Jan-25	EPI_ISL_234253	A/duck/Vietnam/QT1457-2/2012
EPI840506	PA	Vietnam	2012-Jan-25	EPI_ISL_234254	A/duck/Vietnam/QT1457-3/2012
EPI840445	PA	Vietnam	2012-Jun-17	EPI_ISL_234255	A/duck/Vietnam/ST1490-3/2012
EPI840404	PA	Vietnam	2012-Jan-25	EPI_ISL_234256	A/duck/Vietnam/QT1455-3/2012
EPI840397	PA	Vietnam	2012-Jan-25	EPI_ISL_234257	A/duck/Vietnam/QT1455-1/2012
EPI840410	PA	Vietnam	2012-Jun-17	EPI_ISL_234258	A/duck/Vietnam/ST1491-2/2012
EPI840363	PA	Vietnam	2012-Feb-03	EPI_ISL_234259	A/duck/Vietnam/QT1483/2012
EPI840535	PA	Vietnam	2012-Jun-17	EPI_ISL_234260	A/duck/Vietnam/ST1488-3/2012
EPI840349	PA	Vietnam	2012-Jan-25	EPI_ISL_234261	A/duck/Vietnam/QT1457-1/2012
EPI840478	PA	Vietnam	2013-Jan-24	EPI_ISL_234262	A/duck/Vietnam/QT1730/2013
EPI840460	PA	Vietnam	2012-Feb-03	EPI_ISL_234263	A/duck/Vietnam/QT1481/2012
EPI840442	PA	Vietnam	2012-Jun-17	EPI_ISL_234264	A/duck/Vietnam/ST1489-3/2012
EPI840417	PA	Vietnam	2012-Jun-17	EPI_ISL_234265	A/duck/Vietnam/ST1491-1/2012
EPI840316	PA	Vietnam	2013-May-24	EPI_ISL_234266	A/duck/Vietnam/QT1726/2013
EPI840485	PA	Vietnam	2012-Jun-17	EPI_ISL_234267	A/duck/Vietnam/ST1489-2/2012
EPI840432	PA	Vietnam	2012-Jan-25	EPI_ISL_234268	A/duck/Vietnam/QT1456-3/2012
EPI840311	PA	Vietnam	2013-May-24	EPI_ISL_234269	A/duck/Vietnam/QT1729/2013
EPI840433	PA	Vietnam	2012-Jan-25	EPI_ISL_234270	A/duck/Vietnam/QT1456-1/2012
EPI840315	PA	Vietnam	2012-Feb-03	EPI_ISL_234271	A/duck/Vietnam/QT1480/2012
EPI840466	PA	Vietnam	2012-Jun-17	EPI_ISL_234272	A/duck/Vietnam/ST1490-1/2012
EPI840519	PA	Vietnam	2012-Jan-25	EPI_ISL_234273	A/duck/Vietnam/QT1458-3/2012
EPI840507	PA	Vietnam	2012-Jun-17	EPI_ISL_234274	A/duck/Vietnam/ST1489-1/2012
EPI840435	PA	Vietnam	2012-Feb-03	EPI_ISL_234275	A/duck/Vietnam/QT1484/2012
EPI840366	PA	Vietnam	2012-Jun-17	EPI_ISL_234276	A/duck/Vietnam/ST1488-2/2012
EPI840509	PA	Vietnam	2012-Jan-25	EPI_ISL_234277	A/duck/Vietnam/QT1456-2/2012
EPI840326	PA	Vietnam	2012-Aug-31	EPI_ISL_234278	A/duck/Vietnam/ST1551-3/2012
EPI840490	PA	Vietnam	2012-Jan-25	EPI_ISL_234279	A/duck/Vietnam/QT1455-2/2012
EPI837296	PA	Lebanon	2016-Jun-01	EPI_ISL_234280	A/chicken/Lebanon/157/2016			Ibrahim,E.; Sirawan,A.; El-Bazzal,B.; Kandeil,A.; Ali,M.; Kayali,G.
EPI837480	PA	China	2012-Jun-03	EPI_ISL_234320	A/chicken/Gansu/5/2012			Liu,L.; Zeng,X.; Chen,P.; Deng,G.; Shi,J.; Tian,G.; Kong,H.; Suzuki,Y.; Guan,Y.; Chen,H.
EPI837488	PA	China	2012-Jun-05	EPI_ISL_234321	A/chicken/Gansu/6/2012			Liu,L.; Zeng,X.; Chen,P.; Deng,G.; Shi,J.; Tian,G.; Kong,H.; Suzuki,Y.; Guan,Y.; Chen,H.
EPI837508	PA	China	2011-Nov-11	EPI_ISL_234324	A/chicken/Liaoning/S4092/2011			Liu,L.; Zeng,X.; Chen,P.; Deng,G.; Shi,J.; Tian,G.; Kong,H.; Suzuki,Y.; Guan,Y.; Chen,H.
EPI837515	PA	China	2012-Mar-07	EPI_ISL_234325	A/chicken/Ningxia/2/2012			Liu,L.; Zeng,X.; Chen,P.; Deng,G.; Shi,J.; Tian,G.; Kong,H.; Suzuki,Y.; Guan,Y.; Chen,H.
EPI837643	PA	India	2012-Jan-11	EPI_ISL_234378	A/chicken/India/01CA09/2012			Nagarajan,S.; Mishra,A.; Vaid,N.; Shukla,S.; Tripati,S.; Syed,Z.; Tosh,C.; Murugkar,H.V.; Kumar,M.; Kataria,J.M.; Kulkarni,D.D.
EPI839727	PA	France	2015-Nov-19	EPI_ISL_234918	A/chicken/France/150169a/2015			Briand,F.-X.; Niqueux,E.; Schmitz,A.; Eterradossi,N.; Blanchard,Y.; Quenault,H.; Hirchaud,E.; Touzain,F.
EPI853978	PA	Canada	2015-Feb-06	EPI_ISL_236802	A/chicken/BC/FAV2/2015			Berhane,Y.; Kobasa,D.; Embury-Hyatt,C.; Pickering,B.; Babiuk,S.; Joseph,T.; Bowes,V.; Suderman,M.; Leung,A.; Cottam-Birt,C.; Hisanaga,T.; Pasick,J.; Xu,W.; Alexandersen,S.
EPI860820	PA	Japan	2015-Jan-01	EPI_ISL_238009	A/chicken/Japan/AnimalQuarantine-HE79/2015	National Institute of Animal Health	National Institute of Animal Health	Uchida,Y.
EPI893465	PA	United States	2015-Jan-20	EPI_ISL_244137	A/chicken/New Jersey/15-002659-2/2015			Killian,M.L.
EPI893473	PA	United States	2016-Apr-29	EPI_ISL_244138	A/turkey/Missouri/16-014037-7/2016			Killian,M.L.
EPI893487	PA	Vietnam	2015-Aug-15	EPI_ISL_244141	A/Muscovy duck/Vietnam/HU3-97/2015(H5N1)			Nguyen,T.L.; Chu,D.C.; Hiono,T.; Matsuno,K.; Okamatsu,M.; Sakoda,Y.; Hatamachi,J.
EPI893495	PA	Vietnam	2015-Aug-15	EPI_ISL_244142	A/Muscovy duck/Vietnam/HU3-353/2015(H5N1)			Nguyen,T.L.; Chu,D.C.; Hiono,T.; Matsuno,K.; Okamatsu,M.; Sakoda,Y.; Hatamachi,J.
EPI893504	PA	Vietnam	2015-Aug-15	EPI_ISL_244143	A/duck/Vietnam/HU3-16/2015(H5N1)			Nguyen,T.L.; Chu,D.C.; Hiono,T.; Matsuno,K.; Okamatsu,M.; Sakoda,Y.; Hatamachi,J.
EPI893511	PA	Vietnam	2015-Aug-15	EPI_ISL_244144	A/chicken/Vietnam/HU3-67/2015(H5N1)			Nguyen,T.L.; Chu,D.C.; Hiono,T.; Matsuno,K.; Okamatsu,M.; Sakoda,Y.; Hatamachi,J.
EPI893523	PA	Vietnam	2015-Aug-15	EPI_ISL_244145	A/chicken/Vietnam/HU3-83/2015(H5N1)			Nguyen,T.L.; Chu,D.C.; Hiono,T.; Matsuno,K.; Okamatsu,M.; Sakoda,Y.; Hatamachi,J.
EPI898083	PA	Vietnam	2014-May-01	EPI_ISL_245140	A/duck/Vietnam/NCVD14-A340/2014			Davis,T.; Jang,Y.
EPI898281	PA	Vietnam	2014-Apr-01	EPI_ISL_245171	A/duck/Vietnam/NCVD14-A335/2014			Davis,T.; Jang,Y.
EPI898303	PA	Vietnam	2014-Apr-20	EPI_ISL_245179	A/chicken/Vietnam/NCVD14-A380/2014			Davis,T.; Jang,Y.
EPI898325	PA	Vietnam	2014-Apr-21	EPI_ISL_245187	A/chicken/Vietnam/NCVD14-A381/2014			Davis,T.; Jang,Y.
EPI898346	PA	Vietnam	2014-Apr-26	EPI_ISL_245194	A/chicken/Vietnam/NCVD14-A383/2014			Davis,T.; Jang,Y.
EPI898367	PA	Vietnam	2014-May-06	EPI_ISL_245202	A/chicken/Vietnam/NCVD14-A384/2014			Davis,T.; Jang,Y.
EPI898390	PA	Vietnam	2014-May-21	EPI_ISL_245210	A/duck/Vietnam/NCVD14-A387/2014			Davis,T.; Jang,Y.
EPI898398	PA	Vietnam	2014-Jul-23	EPI_ISL_245213	A/duck/Vietnam/NCVD14-A389/2014			Davis,T.; Jang,Y.
EPI898406	PA	Vietnam	2014-Aug-06	EPI_ISL_245215	A/chicken/Vietnam/NCVD14-A390/2014			Davis,T.; Jang,Y.
EPI898423	PA	Vietnam	2014-Feb-06	EPI_ISL_245217	A/duck/Vietnam/NCVD14-A451/2014			Davis,T.; Jang,Y.
EPI898447	PA	Vietnam	2014-Feb-20	EPI_ISL_245220	A/chicken/Vietnam/NCVD14-A461/2014			Davis,T.; Jang,Y.
EPI898455	PA	Vietnam	2014-Feb-21	EPI_ISL_245221	A/chicken/Vietnam/NCVD14-A463/2014			Davis,T.; Jang,Y.
EPI898472	PA	Vietnam	2014-Mar-06	EPI_ISL_245224	A/duck/Vietnam/NCVD14-A490/2014			Davis,T.; Jang,Y.
EPI898480	PA	Vietnam	2014-Mar-10	EPI_ISL_245225	A/duck/Vietnam/NCVD14-A494/2014			Davis,T.; Jang,Y.
EPI898488	PA	Vietnam	2014-Mar-17	EPI_ISL_245226	A/chicken/Vietnam/NCVD14-A498/2014			Davis,T.; Jang,Y.
EPI898496	PA	Vietnam	2014-Apr-03	EPI_ISL_245227	A/duck/Vietnam/NCVD14-A499/2014			Davis,T.; Jang,Y.
EPI898504	PA	Vietnam	2014-Aug-11	EPI_ISL_245228	A/chicken/Vietnam/NCVD14-A501/2014			Davis,T.; Jang,Y.
EPI898512	PA	Vietnam	2014-Aug-25	EPI_ISL_245229	A/duck/Vietnam/NCVD14-A502/2014			Davis,T.; Jang,Y.
EPI898522	PA	Vietnam	2015-Jan-24	EPI_ISL_245231	A/muscovy duck/Vietnam/NCVD-15A11/2015			Davis,T.; Jang,Y.
EPI898529	PA	Vietnam	2015-Jan-24	EPI_ISL_245232	A/muscovy duck/Vietnam/NCVD-15A12/2015			Davis,T.; Jang,Y.
EPI898619	PA	Vietnam	2012-Aug-05	EPI_ISL_245245	A/duck/Vietnam/NCVD-1648/2012			Davis,T.; Jang,Y.
EPI898627	PA	Vietnam	2012-Sep-26	EPI_ISL_245247	A/chicken/Vietnam/NCVD-1982/2012			Davis,T.; Jang,Y.
EPI898636	PA	Vietnam	2012-Oct-09	EPI_ISL_245248	A/duck/Vietnam/NCVD-2047/2012			Davis,T.; Jang,Y.
EPI898644	PA	Vietnam	2012-Oct-09	EPI_ISL_245249	A/duck/Vietnam/NCVD-2153/2012			Davis,T.; Jang,Y.
EPI898652	PA	Vietnam	2013-Jan-09	EPI_ISL_245250	A/chicken/Vietnam/NCVD-2693/2013			Davis,T.; Jang,Y.
EPI898660	PA	Vietnam	2013-Jan-21	EPI_ISL_245251	A/chicken/Vietnam/NCVD-2716/2013			Davis,T.; Jang,Y.
EPI898668	PA	Vietnam	2012-Sep-26	EPI_ISL_245253	A/muscovy duck/Vietnam/NCVD-1983/2012			Davis,T.; Jang,Y.
EPI898675	PA	Vietnam	2012-Oct-12	EPI_ISL_245254	A/muscovy duck/Vietnam/NCVD-2074/2012			Davis,T.; Jang,Y.
EPI898685	PA	Vietnam	2013-Feb-21	EPI_ISL_245255	A/duck/Vietnam/NCVD-2721/2013			Davis,T.; Jang,Y.
EPI898693	PA	Vietnam	2013-Feb-21	EPI_ISL_245257	A/duck/Vietnam/NCVD-2722/2013			Davis,T.; Jang,Y.
EPI898702	PA	Vietnam	2013-Jan-23	EPI_ISL_245258	A/duck/Vietnam/NCVD-2726/2013			Davis,T.; Jang,Y.
EPI898710	PA	Vietnam	2013-Jan-23	EPI_ISL_245259	A/duck/Vietnam/NCVD-2727/2013			Davis,T.; Jang,Y.
EPI898718	PA	Vietnam	2013-Jan-25	EPI_ISL_245260	A/duck/Vietnam/NCVD-2736/2013			Davis,T.; Jang,Y.
EPI898726	PA	Vietnam	2013-Jan-16	EPI_ISL_245261	A/duck/Vietnam/NCVD-2709/2013			Davis,T.; Jang,Y.
EPI898742	PA	Vietnam	2013-Jan-10	EPI_ISL_245263	A/duck/Vietnam/NCVD-2745/2013			Davis,T.; Jang,Y.
EPI898750	PA	Vietnam	2013-Feb-04	EPI_ISL_245264	A/chicken/Vietnam/NCVD-2749/2013			Davis,T.; Jang,Y.
EPI898758	PA	Vietnam	2013-Feb-04	EPI_ISL_245265	A/chicken/Vietnam/NCVD-2750/2013			Davis,T.; Jang,Y.
EPI898784	PA	Vietnam	2013-Feb-05	EPI_ISL_245267	A/chicken/Vietnam/NCVD-1088/2013			Davis,T.; Jang,Y.
EPI898776	PA	Vietnam	2013-Apr-04	EPI_ISL_245268	A/Swiftlet/Vietnam/NCVD-3000/2013			Davis,T.; Jang,Y.
EPI898794	PA	Vietnam	2013-Feb-05	EPI_ISL_245269	A/chicken/Vietnam/NCVD-1104/2013			Davis,T.; Jang,Y.
EPI898808	PA	Vietnam	2013-Mar-01	EPI_ISL_245270	A/duck/Vietnam/NCVD-2848/2013			Davis,T.; Jang,Y.
EPI898816	PA	Vietnam	2013-Jan-03	EPI_ISL_245271	A/duck/Vietnam/NCVD-0004/2013			Davis,T.; Jang,Y.
EPI898832	PA	Vietnam	2012-Dec-04	EPI_ISL_245273	A/duck/Vietnam/NCVD-0021/2012			Davis,T.; Jang,Y.
EPI898840	PA	Vietnam	2012-Dec-07	EPI_ISL_245274	A/duck/Vietnam/NCVD-0145/2012			Davis,T.; Jang,Y.
EPI898848	PA	Vietnam	2012-Dec-17	EPI_ISL_245275	A/duck/Vietnam/NCVD-0193/2012			Davis,T.; Jang,Y.
EPI898856	PA	Vietnam	2012-Dec-17	EPI_ISL_245276	A/duck/Vietnam/NCVD-0027/2012			Davis,T.; Jang,Y.
EPI898864	PA	Vietnam	2012-Dec-17	EPI_ISL_245277	A/duck/Vietnam/NCVD-0033/2012			Davis,T.; Jang,Y.
EPI898872	PA	Vietnam	2013-Jan-16	EPI_ISL_245278	A/duck/Vietnam/NCVD-0130/2013			Davis,T.; Jang,Y.
EPI898893	PA	Vietnam	2013-Jan-14	EPI_ISL_245280	A/duck/Vietnam/NCVD-0170/2013			Davis,T.; Jang,Y.
EPI898982	PA	Vietnam	2013-Jan-22	EPI_ISL_245291	A/duck/Vietnam/NCVD-01-146/2013			Davis,T.; Jang,Y.
EPI899014	PA	Vietnam	2013-Feb-05	EPI_ISL_245296	A/duck/Vietnam/NCVD-02-216/2013			Davis,T.; Jang,Y.
EPI899022	PA	Vietnam	2013-Feb-05	EPI_ISL_245297	A/duck/Vietnam/NCVD-0033/2013			Davis,T.; Jang,Y.
EPI899030	PA	Vietnam	2013-Jan-25	EPI_ISL_245298	A/duck/Vietnam/NCVD-6137/2013			Davis,T.; Jang,Y.
EPI899082	PA	Vietnam	2015-Aug-20	EPI_ISL_245305	A/duck/Vietnam/NCVD-15A60/2015			Davis,T.; Jang,Y.
EPI942193	PA	China	2016-Feb-21	EPI_ISL_252825	A/duck/Hubei/ZYSYF2/2016			Chen,L.J.; Tian,J.H.; Lin,X.D.; Liao,Y.; Shi,M.; Zhang,Y.Z.
EPI942194	PA	China	2016-Feb-21	EPI_ISL_252826	A/duck/Hubei/ZYSYF25/2016			Chen,L.J.; Tian,J.H.; Lin,X.D.; Liao,Y.; Shi,M.; Zhang,Y.Z.
EPI961932	PA	Cambodia	2015-Nov-13	EPI_ISL_256397	A/duck/Cambodia/Z1120502/2015	Institut Pasteur du Cambodia	Institut Pasteur du Cambodia	Horm, S-V; Dussart,P
EPI962534	PA	Cambodia	2016-May-10	EPI_ISL_256525	A/chicken/Cambodia/a0511501/2016	Institut Pasteur du Cambodia	Institut Pasteur du Cambodia	Horm, S-V; Dussart,P
EPI962541	PA	Cambodia	2016-May-10	EPI_ISL_256526	A/chicken/Cambodia/a0511502/2016	Institut Pasteur du Cambodia	Institut Pasteur du Cambodia	Horm, S-V; Dussart,P
EPI962548	PA	Cambodia	2016-May-10	EPI_ISL_256527	A/chicken/Cambodia/a0511503/2016	Institut Pasteur du Cambodia	Institut Pasteur du Cambodia	Horm, S-V; Dussart,P
EPI964930	PA	Bangladesh	2014-Apr-15	EPI_ISL_257005	A/chicken/Bangladesh/22482/2014			Marinova-Petkova,A.; Shanmuganatham,K.; Feeroz,M.M.; Jones-Engel,L.; Hasan,M.K.; Akhtar,S.; Turner,J.; Walker,D.; Seiler,P.; Franks,J.; McKenzie,P.; Krauss,S.; Webby,R.J.; Webster,R.G.; Hasan,K.; Seiler,J.
EPI965035	PA	Bangladesh	2014-Oct-18	EPI_ISL_257006	A/duck/Bangladesh/23655/2014			Marinova-Petkova,A.; Shanmuganatham,K.; Feeroz,M.M.; Jones-Engel,L.; Hasan,M.K.; Akhtar,S.; Turner,J.; Walker,D.; Seiler,P.; Franks,J.; McKenzie,P.; Krauss,S.; Webby,R.J.; Webster,R.G.; Hasan,K.; Seiler,J.
EPI965051	PA	Bangladesh	2014-Apr-15	EPI_ISL_257007	A/chicken/Bangladesh/22478/2014			Marinova-Petkova,A.; Shanmuganatham,K.; Feeroz,M.M.; Jones-Engel,L.; Hasan,M.K.; Akhtar,S.; Turner,J.; Walker,D.; Seiler,P.; Franks,J.; McKenzie,P.; Krauss,S.; Webby,R.J.; Webster,R.G.; Hasan,K.; Seiler,J.
EPI964934	PA	Bangladesh	2014-Oct-18	EPI_ISL_257008	A/duck/Bangladesh/23660/2014			Marinova-Petkova,A.; Shanmuganatham,K.; Feeroz,M.M.; Jones-Engel,L.; Hasan,M.K.; Akhtar,S.; Turner,J.; Walker,D.; Seiler,P.; Franks,J.; McKenzie,P.; Krauss,S.; Webby,R.J.; Webster,R.G.; Hasan,K.; Seiler,J.
EPI965073	PA	Bangladesh	2014-Dec-29	EPI_ISL_257009	A/chicken/Bangladesh/23974/2014			Marinova-Petkova,A.; Shanmuganatham,K.; Feeroz,M.M.; Jones-Engel,L.; Hasan,M.K.; Akhtar,S.; Turner,J.; Walker,D.; Seiler,P.; Franks,J.; McKenzie,P.; Krauss,S.; Webby,R.J.; Webster,R.G.; Hasan,K.; Seiler,J.
EPI964946	PA	Bangladesh	2014-Jun-22	EPI_ISL_257010	A/duck/Bangladesh/22811/2014			Marinova-Petkova,A.; Shanmuganatham,K.; Feeroz,M.M.; Jones-Engel,L.; Hasan,M.K.; Akhtar,S.; Turner,J.; Walker,D.; Seiler,P.; Franks,J.; McKenzie,P.; Krauss,S.; Webby,R.J.; Webster,R.G.; Hasan,K.; Seiler,J.
EPI965085	PA	Bangladesh	2014-Jul-17	EPI_ISL_257011	A/duck/Bangladesh/22991/2014			Marinova-Petkova,A.; Shanmuganatham,K.; Feeroz,M.M.; Jones-Engel,L.; Hasan,M.K.; Akhtar,S.; Turner,J.; Walker,D.; Seiler,P.; Franks,J.; McKenzie,P.; Krauss,S.; Webby,R.J.; Webster,R.G.; Hasan,K.; Seiler,J.
EPI965075	PA	Bangladesh	2014-Nov-16	EPI_ISL_257014	A/duck/Bangladesh/23858/2014			Marinova-Petkova,A.; Shanmuganatham,K.; Feeroz,M.M.; Jones-Engel,L.; Hasan,M.K.; Akhtar,S.; Turner,J.; Walker,D.; Seiler,P.; Franks,J.; McKenzie,P.; Krauss,S.; Webby,R.J.; Webster,R.G.; Hasan,K.; Seiler,J.
EPI964947	PA	Bangladesh	2014-Oct-18	EPI_ISL_257016	A/duck/Bangladesh/23656/2014			Marinova-Petkova,A.; Shanmuganatham,K.; Feeroz,M.M.; Jones-Engel,L.; Hasan,M.K.; Akhtar,S.; Turner,J.; Walker,D.; Seiler,P.; Franks,J.; McKenzie,P.; Krauss,S.; Webby,R.J.; Webster,R.G.; Hasan,K.; Seiler,J.
EPI964975	PA	Bangladesh	2014-Dec-29	EPI_ISL_257017	A/duck/Bangladesh/24044/2014			Marinova-Petkova,A.; Shanmuganatham,K.; Feeroz,M.M.; Jones-Engel,L.; Hasan,M.K.; Akhtar,S.; Turner,J.; Walker,D.; Seiler,P.; Franks,J.; McKenzie,P.; Krauss,S.; Webby,R.J.; Webster,R.G.; Hasan,K.; Seiler,J.
EPI964954	PA	Bangladesh	2014-Jun-22	EPI_ISL_257018	A/duck/Bangladesh/22806/2014			Marinova-Petkova,A.; Shanmuganatham,K.; Feeroz,M.M.; Jones-Engel,L.; Hasan,M.K.; Akhtar,S.; Turner,J.; Walker,D.; Seiler,P.; Franks,J.; McKenzie,P.; Krauss,S.; Webby,R.J.; Webster,R.G.; Hasan,K.; Seiler,J.
EPI964973	PA	Bangladesh	2014-Jul-17	EPI_ISL_257019	A/duck/Bangladesh/22996/2014			Marinova-Petkova,A.; Shanmuganatham,K.; Feeroz,M.M.; Jones-Engel,L.; Hasan,M.K.; Akhtar,S.; Turner,J.; Walker,D.; Seiler,P.; Franks,J.; McKenzie,P.; Krauss,S.; Webby,R.J.; Webster,R.G.; Hasan,K.; Seiler,J.
EPI964963	PA	Bangladesh	2014-Oct-18	EPI_ISL_257020	A/duck/Bangladesh/23659/2014			Marinova-Petkova,A.; Shanmuganatham,K.; Feeroz,M.M.; Jones-Engel,L.; Hasan,M.K.; Akhtar,S.; Turner,J.; Walker,D.; Seiler,P.; Franks,J.; McKenzie,P.; Krauss,S.; Webby,R.J.; Webster,R.G.; Hasan,K.; Seiler,J.
EPI965501	PA	Bangladesh	2015-Jul-10	EPI_ISL_257047	A/duck/Bangladesh/25893/2015			Marinova-Petkova,A.; Barman,S.; Hasan,M.K.; Akhtar,S.; Turner,J.C.; Franks,J.; Walker,D.; Seiler,P.; Friedman,K.; Kercher,L.; Kayali,G.; Jones-Engel,L.; McKenzie,P.; Krauss,S.; Webby,R.J.; Feeroz,M.M.; Webster,R.G.
EPI965300	PA	Bangladesh	2016-Feb-04	EPI_ISL_257052	A/duck/Bangladesh/28250/2016			Barman,S.; Marinova-Petkova,A.; Hasan,M.K.; Akhtar,S.; Turner,J.C.; Franks,J.; Walker,D.; Seiler,P.; Friedman,K.; Kercher,L.; Kayali,G.; Jones-Engel,L.; McKenzie,P.; Krauss,S.; Webby,R.J.; Feeroz,M.M.; Webster,R.G.
EPI965259	PA	Bangladesh	2015-Jul-11	EPI_ISL_257053	A/duck/Bangladesh/25845/2015			Marinova-Petkova,A.; Barman,S.; Hasan,M.K.; Akhtar,S.; Turner,J.C.; Franks,J.; Walker,D.; Seiler,P.; Friedman,K.; Kercher,L.; Kayali,G.; Jones-Engel,L.; McKenzie,P.; Krauss,S.; Webby,R.J.; Feeroz,M.M.; Webster,R.G.
EPI965182	PA	Bangladesh	2015-Sep-12	EPI_ISL_257054	A/duck/Bangladesh/26188/2015			Barman,S.; Marinova-Petkova,A.; Hasan,M.K.; Akhtar,S.; Turner,J.C.; Franks,J.; Walker,D.; Seiler,P.; Friedman,K.; Kercher,L.; Kayali,G.; Jones-Engel,L.; McKenzie,P.; Krauss,S.; Webby,R.J.; Feeroz,M.M.; Webster,R.G.
EPI965251	PA	Bangladesh	2015-Jul-10	EPI_ISL_257056	A/duck/Bangladesh/25887/2015			Barman,S.; Marinova-Petkova,A.; Hasan,M.K.; Akhtar,S.; Turner,J.C.; Franks,J.; Walker,D.; Seiler,P.; Friedman,K.; Kercher,L.; Kayali,G.; Jones-Engel,L.; McKenzie,P.; Krauss,S.; Webby,R.J.; Feeroz,M.M.; Webster,R.G.
EPI965255	PA	Bangladesh	2015-Sep-12	EPI_ISL_257057	A/duck/Bangladesh/26251/2015			Barman,S.; Marinova-Petkova,A.; Hasan,M.K.; Akhtar,S.; Turner,J.C.; Franks,J.; Walker,D.; Seiler,P.; Friedman,K.; Kercher,L.; Kayali,G.; Jones-Engel,L.; McKenzie,P.; Krauss,S.; Webby,R.J.; Feeroz,M.M.; Webster,R.G.
EPI965474	PA	Bangladesh	2015-Feb-25	EPI_ISL_257058	A/duck/Bangladesh/24483/2015			Marinova-Petkova,A.; Barman,S.; Hasan,M.K.; Akhtar,S.; Turner,J.C.; Franks,J.; Walker,D.; Seiler,P.; Friedman,K.; Kercher,L.; Kayali,G.; Jones-Engel,L.; McKenzie,P.; Krauss,S.; Webby,R.J.; Feeroz,M.M.; Webster,R.G.
EPI965270	PA	Bangladesh	2015-Dec-23	EPI_ISL_257064	A/duck/Bangladesh/27820/2015			Barman,S.; Marinova-Petkova,A.; Hasan,M.K.; Akhtar,S.; Turner,J.C.; Franks,J.; Walker,D.; Seiler,P.; Friedman,K.; Kercher,L.; Kayali,G.; Jones-Engel,L.; McKenzie,P.; Krauss,S.; Webby,R.J.; Feeroz,M.M.; Webster,R.G.
EPI965307	PA	Bangladesh	2015-Mar-22	EPI_ISL_257072	A/duck/Bangladesh/24958/2015			Marinova-Petkova,A.; Barman,S.; Hasan,M.K.; Akhtar,S.; Turner,J.C.; Franks,J.; Walker,D.; Seiler,P.; Friedman,K.; Kercher,L.; Kayali,G.; Jones-Engel,L.; McKenzie,P.; Krauss,S.; Webby,R.J.; Feeroz,M.M.; Webster,R.G.
EPI965471	PA	Bangladesh	2016-Feb-29	EPI_ISL_257073	A/duck/Bangladesh/28389/2016			Barman,S.; Marinova-Petkova,A.; Hasan,M.K.; Akhtar,S.; Turner,J.C.; Franks,J.; Walker,D.; Seiler,P.; Friedman,K.; Kercher,L.; Kayali,G.; Jones-Engel,L.; McKenzie,P.; Krauss,S.; Webby,R.J.; Feeroz,M.M.; Webster,R.G.
EPI965427	PA	Bangladesh	2015-Apr-20	EPI_ISL_257078	A/goose/Bangladesh/25169/2015			Marinova-Petkova,A.; Barman,S.; Hasan,M.K.; Akhtar,S.; Turner,J.C.; Franks,J.; Walker,D.; Seiler,P.; Friedman,K.; Kercher,L.; Kayali,G.; Jones-Engel,L.; McKenzie,P.; Krauss,S.; Webby,R.J.; Feeroz,M.M.; Webster,R.G.
EPI965387	PA	Bangladesh	2015-Sep-12	EPI_ISL_257088	A/duck/Bangladesh/26182/2015			Barman,S.; Marinova-Petkova,A.; Hasan,M.K.; Akhtar,S.; Turner,J.C.; Franks,J.; Walker,D.; Seiler,P.; Friedman,K.; Kercher,L.; Kayali,G.; Jones-Engel,L.; McKenzie,P.; Krauss,S.; Webby,R.J.; Feeroz,M.M.; Webster,R.G.
EPI965397	PA	Bangladesh	2015-Mar-22	EPI_ISL_257093	A/duck/Bangladesh/24915/2015			Marinova-Petkova,A.; Barman,S.; Hasan,M.K.; Akhtar,S.; Turner,J.C.; Franks,J.; Walker,D.; Seiler,P.; Friedman,K.; Kercher,L.; Kayali,G.; Jones-Engel,L.; McKenzie,P.; Krauss,S.; Webby,R.J.; Feeroz,M.M.; Webster,R.G.
EPI965372	PA	Bangladesh	2015-Dec-23	EPI_ISL_257097	A/duck/Bangladesh/27892/2015			Barman,S.; Marinova-Petkova,A.; Hasan,M.K.; Akhtar,S.; Turner,J.C.; Franks,J.; Walker,D.; Seiler,P.; Friedman,K.; Kercher,L.; Kayali,G.; Jones-Engel,L.; McKenzie,P.; Krauss,S.; Webby,R.J.; Feeroz,M.M.; Webster,R.G.
EPI965947	PA	Egypt	2014-Nov-01	EPI_ISL_257160	A/chicken/Ismailia/144CA/2014			Arafa,A.S.; Yamada,S.; Imai,M.; Watanabe,T.; Yamayoshi,S.; Iwatsuki-Horimoto,K.; Kiso,M.; Sakai-Tagawa,Y.; Ito,M.; Imamura,T.; Nakajima,N.; Takahashi,K.; Zhao,D.; Oishi,K.; Yasuhara,A.; Macken,C.A.; Zhong,G.; Hanson,A.P.; Fan,S.; Ping,J.; Hatta,M.; Lopes,T.J.S.; Suzuki,Y.; El-Husseiny,M.; Selim,A.; Hagag,N.; Soliman,M.; Neumann,G.; Hasegawa,H.; Kawaoka,Y.
EPI965948	PA	Egypt	2014-Dec-23	EPI_ISL_257161	A/chicken/Sharkeya/14209SS/2014			Arafa,A.S.; Yamada,S.; Imai,M.; Watanabe,T.; Yamayoshi,S.; Iwatsuki-Horimoto,K.; Kiso,M.; Sakai-Tagawa,Y.; Ito,M.; Imamura,T.; Nakajima,N.; Takahashi,K.; Zhao,D.; Oishi,K.; Yasuhara,A.; Macken,C.A.; Zhong,G.; Hanson,A.P.; Fan,S.; Ping,J.; Hatta,M.; Lopes,T.J.; Suzuki,Y.; El-Husseiny,M.; Selim,A.; Hagag,N.; Soliman,M.; Neumann,G.; Hasegawa,H.; Kawaoka,Y.
EPI965949	PA	Egypt	2015-Jan-01	EPI_ISL_257162	A/chicken/Kafr_Elsheikh/UT-151CAD/2015			Arafa,A.S.; Yamada,S.; Imai,M.; Watanabe,T.; Yamayoshi,S.; Iwatsuki-Horimoto,K.; Kiso,M.; Sakai-Tagawa,Y.; Ito,M.; Imamura,T.; Nakajima,N.; Takahashi,K.; Zhao,D.; Oishi,K.; Yasuhara,A.; Macken,C.A.; Zhong,G.; Hanson,A.P.; Fan,S.; Ping,J.; Hatta,M.; Lopes,T.J.S.; Suzuki,Y.; El-Husseiny,M.; Selim,A.; Hagag,N.; Soliman,M.; Neumann,G.; Hasegawa,H.; Kawaoka,Y.
EPI965950	PA	Egypt	2015-Jan-11	EPI_ISL_257163	A/duck/Cairo/157CA/2015			Arafa,A.S.; Yamada,S.; Imai,M.; Watanabe,T.; Yamayoshi,S.; Iwatsuki-Horimoto,K.; Kiso,M.; Sakai-Tagawa,Y.; Ito,M.; Imamura,T.; Nakajima,N.; Takahashi,K.; Zhao,D.; Oishi,K.; Yasuhara,A.; Macken,C.A.; Zhong,G.; Hanson,A.P.; Fan,S.; Ping,J.; Hatta,M.; Lopes,T.J.; Suzuki,Y.; El-Husseiny,M.; Selim,A.; Hagag,N.; Soliman,M.; Neumann,G.; Hasegawa,H.; Kawaoka,Y.
EPI965951	PA	Egypt	2015-Jan-12	EPI_ISL_257164	A/duck/Menia/1543S/2015			Arafa,A.S.; Yamada,S.; Imai,M.; Watanabe,T.; Yamayoshi,S.; Iwatsuki-Horimoto,K.; Kiso,M.; Sakai-Tagawa,Y.; Ito,M.; Imamura,T.; Nakajima,N.; Takahashi,K.; Zhao,D.; Oishi,K.; Yasuhara,A.; Macken,C.A.; Zhong,G.; Hanson,A.P.; Fan,S.; Ping,J.; Hatta,M.; Lopes,T.J.S.; Suzuki,Y.; El-Husseiny,M.; Selim,A.; Hagag,N.; Soliman,M.; Neumann,G.; Hasegawa,H.; Kawaoka,Y.
EPI965952	PA	Egypt	2015-Feb-26	EPI_ISL_257165	A/turkey/Menia/15248S/2015			Arafa,A.S.; Yamada,S.; Imai,M.; Watanabe,T.; Yamayoshi,S.; Iwatsuki-Horimoto,K.; Kiso,M.; Sakai-Tagawa,Y.; Ito,M.; Imamura,T.; Nakajima,N.; Takahashi,K.; Zhao,D.; Oishi,K.; Yasuhara,A.; Macken,C.A.; Zhong,G.; Hanson,A.P.; Fan,S.; Ping,J.; Hatta,M.; Lopes,T.J.; Suzuki,Y.; El-Husseiny,M.; Selim,A.; Hagag,N.; Soliman,M.; Neumann,G.; Hasegawa,H.; Kawaoka,Y.
EPI965953	PA	Egypt	2015-Mar-02	EPI_ISL_257166	A/duck/Cairo/1578CA/2015			Arafa,A.S.; Yamada,S.; Imai,M.; Watanabe,T.; Yamayoshi,S.; Iwatsuki-Horimoto,K.; Kiso,M.; Sakai-Tagawa,Y.; Ito,M.; Imamura,T.; Nakajima,N.; Takahashi,K.; Zhao,D.; Oishi,K.; Yasuhara,A.; Macken,C.A.; Zhong,G.; Hanson,A.P.; Fan,S.; Ping,J.; Hatta,M.; Lopes,T.J.S.; Suzuki,Y.; El-Husseiny,M.; Selim,A.; Hagag,N.; Soliman,M.; Neumann,G.; Hasegawa,H.; Kawaoka,Y.
EPI965954	PA	Egypt	2015-Feb-10	EPI_ISL_257167	A/duck/Dakahlia/1536CAG/2015			Arafa,A.S.; Yamada,S.; Imai,M.; Watanabe,T.; Yamayoshi,S.; Iwatsuki-Horimoto,K.; Kiso,M.; Sakai-Tagawa,Y.; Ito,M.; Imamura,T.; Nakajima,N.; Takahashi,K.; Zhao,D.; Oishi,K.; Yasuhara,A.; Macken,C.A.; Zhong,G.; Hanson,A.P.; Fan,S.; Ping,J.; Hatta,M.; Lopes,T.J.; Suzuki,Y.; El-Husseiny,M.; Selim,A.; Hagag,N.; Soliman,M.; Neumann,G.; Hasegawa,H.; Kawaoka,Y.
EPI965955	PA	Egypt	2015-Mar-09	EPI_ISL_257168	A/duck/Giza/15292S/2015			Arafa,A.S.; Yamada,S.; Imai,M.; Watanabe,T.; Yamayoshi,S.; Iwatsuki-Horimoto,K.; Kiso,M.; Sakai-Tagawa,Y.; Ito,M.; Imamura,T.; Nakajima,N.; Takahashi,K.; Zhao,D.; Oishi,K.; Yasuhara,A.; Macken,C.A.; Zhong,G.; Hanson,A.P.; Fan,S.; Ping,J.; Hatta,M.; Lopes,T.J.S.; Suzuki,Y.; El-Husseiny,M.; Selim,A.; Hagag,N.; Soliman,M.; Neumann,G.; Hasegawa,H.; Kawaoka,Y.
EPI993039	PA	Japan	2004-Jan-01	EPI_ISL_262475	A/crow/Kyoto/907/2004	National Institute of Animal Health	National Institute of Animal Health	Junki, M
EPI993055	PA	Japan	2004-Jan-01	EPI_ISL_262477	A/chicken/Hyogo/855/2/2004	National Institute of Animal Health	National Institute of Animal Health	Junki, M
EPI993063	PA	Japan	2007-Jan-01	EPI_ISL_262478	A/chicken/Miyazaki/S749/2007	National Institute of Animal Health	National Institute of Animal Health	Junki, M
EPI993071	PA	Japan	2004-Jan-01	EPI_ISL_262479	A/chicken/Hyogo/855/1/2004	National Institute of Animal Health	National Institute of Animal Health	Junki, M
EPI993087	PA	Japan	2007-Jan-01	EPI_ISL_262481	A/chicken/Miyazaki/H358/2007	National Institute of Animal Health	National Institute of Animal Health	Junki, M
EPI993103	PA	Japan	2004-Jan-01	EPI_ISL_262483	A/crow/Osaka/1660/2004	National Institute of Animal Health	National Institute of Animal Health	Junki, M
EPI993119	PA	Japan	2004-Jan-01	EPI_ISL_262485	A/chicken/Kyoto/4/2004	National Institute of Animal Health	National Institute of Animal Health	Junki, M
EPI993135	PA	Japan	2004-Jan-01	EPI_ISL_262487	A/chicken/Kagawa/865/2004	National Institute of Animal Health	National Institute of Animal Health	Junki, M
EPI993159	PA	Japan	2004-Jan-01	EPI_ISL_262490	A/crow/Kyoto/36/2004	National Institute of Animal Health	National Institute of Animal Health	Junki, M
EPI993167	PA	Japan	2004-Jan-01	EPI_ISL_262491	A/crow/Kyoto/70/2004	National Institute of Animal Health	National Institute of Animal Health	Junki, M
EPI993175	PA	Japan	2007-Jan-01	EPI_ISL_262492	A/chicken/Okayama/T6/2007	National Institute of Animal Health	National Institute of Animal Health	Junki, M
EPI993183	PA	Japan	2007-Jan-01	EPI_ISL_262493	A/chicken/Miyazaki/K11/2007	National Institute of Animal Health	National Institute of Animal Health	Junki, M
EPI1079593	PA	China	2015-Feb-28	EPI_ISL_266437	A/chicken/Jiangsu/YB7/2015			Hao,X.; Wang,X.; Liu,K.; Gu,M.; Hu,J.; Liu,X.
EPI1009285	PA	Indonesia	2016-Apr-05	EPI_ISL_266791	A/chicken/Kediri/04160512/2016			Wibawa,H.; Poermadjaja,B.; Mulyawan,H.; Dharmawan,R.; Mahawan,T.; Hutagaol,N.M.; Miswati,Y.; Srihanto,E.A.; Hartawan,D.H.W.; Hendrawati,F.; Riyadi,A.; Deswarni; Tri Harsono,A.; Hartaningsih,N.; Azhar,M.; Stegemen,A.; Mc Grane,J.; Rasa,F.S.T.
EPI1009293	PA	Indonesia	2016-Mar-30	EPI_ISL_266792	A/chicken/Pati/04160433/2016			Wibawa,H.; Poermadjaja,B.; Mulyawan,H.; Dharmawan,R.; Mahawan,T.; Hutagaol,N.M.; Miswati,Y.; Srihanto,E.A.; Hartawan,D.H.W.; Hendrawati,F.; Riyadi,A.; Deswarni; Tri Harsono,A.; Hartaningsih,N.; Azhar,M.; Stegemen,A.; Mc Grane,J.; Rasa,F.S.T.
EPI1009334	PA	Indonesia	2016-Apr-04	EPI_ISL_266797	A/muscovy duck/Pekalongan/04160460/2016			Wibawa,H.; Poermadjaja,B.; Mulyawan,H.; Dharmawan,R.; Mahawan,T.; Hutagaol,N.M.; Miswati,Y.; Srihanto,E.A.; Hartawan,D.H.W.; Hendrawati,F.; Riyadi,A.; Deswarni; Tri Harsono,A.; Hartaningsih,N.; Azhar,M.; Stegemen,A.; Mc Grane,J.; Rasa,F.S.T.
EPI1009341	PA	Indonesia	2016-Jan-22	EPI_ISL_266798	A/quail/Deliserdang/01160025/2016			Wibawa,H.; Poermadjaja,B.; Mulyawan,H.; Dharmawan,R.; Mahawan,T.; Hutagaol,N.M.; Miswati,Y.; Srihanto,E.A.; Hartawan,D.H.W.; Hendrawati,F.; Riyadi,A.; Deswarni; Tri Harsono,A.; Hartaningsih,N.; Azhar,M.; Stegemen,A.; Mc Grane,J.; Rasa,F.S.T.
EPI1009358	PA	Indonesia	2016-Mar-18	EPI_ISL_266801	A/chicken/Kuningan/08160178-003/2016			Wibawa,H.; Poermadjaja,B.; Mulyawan,H.; Dharmawan,R.; Mahawan,T.; Hutagaol,N.M.; Miswati,Y.; Srihanto,E.A.; Hartawan,D.H.W.; Hendrawati,F.; Riyadi,A.; Deswarni; Tri Harsono,A.; Hartaningsih,N.; Azhar,M.; Stegemen,A.; Mc Grane,J.; Rasa,F.S.T.
EPI1009366	PA	Indonesia	2016-Jan-08	EPI_ISL_266802	A/chicken/Subang/08160018-002/2016			Wibawa,H.; Poermadjaja,B.; Mulyawan,H.; Dharmawan,R.; Mahawan,T.; Hutagaol,N.M.; Miswati,Y.; Srihanto,E.A.; Hartawan,D.H.W.; Hendrawati,F.; Riyadi,A.; Deswarni; Tri Harsono,A.; Hartaningsih,N.; Azhar,M.; Stegemen,A.; Mc Grane,J.; Rasa,F.S.T.
EPI1009382	PA	Indonesia	2016-Mar-08	EPI_ISL_266804	A/chicken/Sleman/04160326/2016			Wibawa,H.; Poermadjaja,B.; Mulyawan,H.; Dharmawan,R.; Mahawan,T.; Hutagaol,N.M.; Miswati,Y.; Srihanto,E.A.; Hartawan,D.H.W.; Hendrawati,F.; Riyadi,A.; Deswarni; Tri Harsono,A.; Hartaningsih,N.; Azhar,M.; Stegemen,A.; Mc Grane,J.; Rasa,F.S.T.
EPI1009390	PA	Indonesia	2016-Mar-14	EPI_ISL_266805	A/chicken/Banyuwangi/04160330/2016			Wibawa,H.; Poermadjaja,B.; Mulyawan,H.; Dharmawan,R.; Mahawan,T.; Hutagaol,N.M.; Miswati,Y.; Srihanto,E.A.; Hartawan,D.H.W.; Hendrawati,F.; Riyadi,A.; Deswarni; Tri Harsono,A.; Hartaningsih,N.; Azhar,M.; Stegemen,A.; Mc Grane,J.; Rasa,F.S.T.
EPI1009411	PA	Indonesia	2015-Nov-24	EPI_ISL_266807	A/quail/Sukoharjo/04152003/2015			Wibawa,H.; Poermadjaja,B.; Mulyawan,H.; Dharmawan,R.; Mahawan,T.; Hutagaol,N.M.; Miswati,Y.; Srihanto,E.A.; Hartawan,D.H.W.; Hendrawati,F.; Riyadi,A.; Deswarni; Tri Harsono,A.; Hartaningsih,N.; Azhar,M.; Stegemen,A.; Mc Grane,J.; Rasa,F.S.T.
EPI1009435	PA	Indonesia	2014-Aug-01	EPI_ISL_266810	A/chicken/Sleman/04141596/2014			Wibawa,H.; Poermadjaja,B.; Mulyawan,H.; Dharmawan,R.; Mahawan,T.; Hutagaol,N.M.; Miswati,Y.; Srihanto,E.A.; Hartawan,D.H.W.; Hendrawati,F.; Riyadi,A.; Deswarni; Tri Harsono,A.; Hartaningsih,N.; Azhar,M.; Stegemen,A.; Mc Grane,J.; Rasa,F.S.T.
EPI1009443	PA	Indonesia	2016-Feb-03	EPI_ISL_266811	A/chicken/Lampung Utara/03160217/2016			Wibawa,H.; Poermadjaja,B.; Mulyawan,H.; Dharmawan,R.; Mahawan,T.; Hutagaol,N.M.; Miswati,Y.; Srihanto,E.A.; Hartawan,D.H.W.; Hendrawati,F.; Riyadi,A.; Deswarni; Tri Harsono,A.; Hartaningsih,N.; Azhar,M.; Stegemen,A.; Mc Grane,J.; Rasa,F.S.T.
EPI1027804	PA	Indonesia	2016-Apr-01	EPI_ISL_270336	A/Mus_Dk/Purwakarta/S49/2016	Eijkman Institute for Molecular Biology	Utrecht University-Central Veterinary Institute	Karo-karo,D; Bodewes,R; Muljono,D; Sriyani,I.Y; Artika,IM; Wibawa,H; Pribadi,ES;Pratomo,W; Diyantoro,D; Sugama,A; Hendrayani,N; Hidayat,A; Daju,D; Kustiawan,I;Citra,A; Stegeman,JA; Koch, G
EPI1027811	PA	Indonesia	2016-Apr-29	EPI_ISL_270337	A/Qu/Purwakarta/S52/2016	Eijkman Institute for Molecular Biology	Utrecht University-Central Veterinary Institute	Karo-karo,D; Bodewes,R; Muljono,D; Sriyani,I.Y; Artika,IM; Wibawa,H; Pribadi,ES;Pratomo,W; Diyantoro,D; Sugama,A; Hendrayani,N; Hidayat,A; Daju,D; Kustiawan,I;Citra,A; Stegeman,JA; Koch, G
EPI1027819	PA	Indonesia	2016-May-03	EPI_ISL_270338	A/Qu/Indramayu/S53/2016	Eijkman Institute for Molecular Biology	Utrecht University-Central Veterinary Institute	Karo-karo,D; Bodewes,R; Muljono,D; Sriyani,I.Y; Artika,IM; Wibawa,H; Pribadi,ES;Pratomo,W; Diyantoro,D; Sugama,A; Hendrayani,N; Hidayat,A; Daju,D; Kustiawan,I;Citra,A; Stegeman,JA; Koch, G
EPI1027843	PA	Indonesia	2016-Jul-25	EPI_ISL_270341	A/Mus_Dk/Indramayu/S60/2016	Eijkman Institute for Molecular Biology	Utrecht University-Central Veterinary Institute	Karo-karo,D; Bodewes,R; Muljono,D; Sriyani,I.Y; Artika,IM; Wibawa,H; Pribadi,ES;Pratomo,W; Diyantoro,D; Sugama,A; Hendrayani,N; Hidayat,A; Daju,D; Kustiawan,I;Citra,A; Stegeman,JA; Koch, G
EPI1027851	PA	Indonesia	2016-Oct-03	EPI_ISL_270342	A/Qu/Subang/S62/2016	Eijkman Institute for Molecular Biology	Utrecht University-Central Veterinary Institute	Karo-karo,D; Bodewes,R; Muljono,D; Sriyani,I.Y; Artika,IM; Wibawa,H; Pribadi,ES;Pratomo,W; Diyantoro,D; Sugama,A; Hendrayani,N; Hidayat,A; Daju,D; Kustiawan,I;Citra,A; Stegeman,JA; Koch, G
EPI1071764	PA	Canada	2016-Aug-11	EPI_ISL_273596	A/American black duck/Alberta/118/2016
EPI1067631	PA	Niger	2006-Feb-01	EPI_ISL_279422	A/duck/Niger/2090/2006			Leymarie,O.; Jouvion,G.; Herve,P.L.; Chevalier,C.; Lorin,V.; Lecardonnel,J.; Da Costa,B.; Delmas,B.; Escriou,N.; Le Goffic,R.; van der Werf,S.
EPI1090090	PA	Vietnam	2015-Nov-07	EPI_ISL_283459	A/chicken/Vietnam/HU4-1312/2015			Sakoda,Y.; Okamatsu,M.; Matsuno,K.; Jizou,M.
EPI1090098	PA	Vietnam	2015-Nov-07	EPI_ISL_283460	A/chicken/Vietnam/HU4-1316/2015			Sakoda,Y.; Okamatsu,M.; Matsuno,K.; Jizou,M.
EPI1090106	PA	Vietnam	2015-Nov-07	EPI_ISL_283461	A/chicken/Vietnam/HU4-1326/2015			Sakoda,Y.; Okamatsu,M.; Matsuno,K.; Jizou,M.
EPI1090114	PA	Vietnam	2015-Nov-07	EPI_ISL_283462	A/chicken/Vietnam/HU4-1328/2015			Sakoda,Y.; Okamatsu,M.; Matsuno,K.; Jizou,M.
EPI1095731	PA	Indonesia	2012-Jul-01	EPI_ISL_284315	A/muscovy duck/East Java/SB29/2012	BBalitvet	Centers for Disease Control and Prevention
EPI1095739	PA	Indonesia	2012-Jul-01	EPI_ISL_284316	A/muscovy duck/East Java/LM47/2012	BBalitvet	Centers for Disease Control and Prevention
EPI1095771	PA	Indonesia	2013-Jul-01	EPI_ISL_284320	A/chicken/Bengkulu/RJL24/2013	BBalitvet	Centers for Disease Control and Prevention
EPI1098886	PA	Bangladesh	2016-Oct-24	EPI_ISL_284714	A/duck/Bangladesh/31094/2016			Barman,S.; Turner,J.C.; Hasan,M.K.; Akhtar,S.; Franks,J.; El-Shesheny,R.; Walker,D.; Seiler,P.; Friedman,K.; Kercher,L.; Kayali,G.; Jones-Engel,L.; McKenzie,P.; Krauss,S.; Webby,R.J.; Feeroz,M.M.; Webster,R.G.
EPI1099049	PA	Bangladesh	2016-Sep-27	EPI_ISL_284767	A/duck/Bangladesh/30892/2016			Barman,S.; Turner,J.C.; Hasan,M.K.; Akhtar,S.; Franks,J.; El-Shesheny,R.; Walker,D.; Seiler,P.; Friedman,K.; Kercher,L.; Kayali,G.; Jones-Engel,L.; McKenzie,P.; Krauss,S.; Webby,R.J.; Feeroz,M.M.; Webster,R.G.
EPI1098869	PA	Bangladesh	2016-Oct-24	EPI_ISL_284768	A/duck/Bangladesh/31096/2016			Barman,S.; Turner,J.C.; Hasan,M.K.; Akhtar,S.; Franks,J.; El-Shesheny,R.; Walker,D.; Seiler,P.; Friedman,K.; Kercher,L.; Kayali,G.; Jones-Engel,L.; McKenzie,P.; Krauss,S.; Webby,R.J.; Feeroz,M.M.; Webster,R.G.
EPI1098774	PA	Bangladesh	2016-Sep-27	EPI_ISL_284770	A/duck/Bangladesh/30885/2016			Barman,S.; Turner,J.C.; Hasan,M.K.; Akhtar,S.; Franks,J.; El-Shesheny,R.; Walker,D.; Seiler,P.; Friedman,K.; Kercher,L.; Kayali,G.; Jones-Engel,L.; McKenzie,P.; Krauss,S.; Webby,R.J.; Feeroz,M.M.; Webster,R.G.
EPI1098922	PA	Bangladesh	2016-Nov-25	EPI_ISL_284773	A/duck/Bangladesh/31295/2016			Barman,S.; Turner,J.C.; Hasan,M.K.; Akhtar,S.; Franks,J.; El-Shesheny,R.; Walker,D.; Seiler,P.; Friedman,K.; Kercher,L.; Kayali,G.; Jones-Engel,L.; McKenzie,P.; Krauss,S.; Webby,R.J.; Feeroz,M.M.; Webster,R.G.
EPI1098983	PA	Bangladesh	2016-Oct-24	EPI_ISL_284775	A/duck/Bangladesh/31098/2016			Barman,S.; Turner,J.C.; Hasan,M.K.; Akhtar,S.; Franks,J.; El-Shesheny,R.; Walker,D.; Seiler,P.; Friedman,K.; Kercher,L.; Kayali,G.; Jones-Engel,L.; McKenzie,P.; Krauss,S.; Webby,R.J.; Feeroz,M.M.; Webster,R.G.
EPI1098864	PA	Bangladesh	2016-Nov-25	EPI_ISL_284776	A/duck/Bangladesh/31294/2016			Barman,S.; Turner,J.C.; Hasan,M.K.; Akhtar,S.; Franks,J.; El-Shesheny,R.; Walker,D.; Seiler,P.; Friedman,K.; Kercher,L.; Kayali,G.; Jones-Engel,L.; McKenzie,P.; Krauss,S.; Webby,R.J.; Feeroz,M.M.; Webster,R.G.
EPI1098786	PA	Bangladesh	2016-Sep-27	EPI_ISL_284777	A/duck/Bangladesh/30890/2016			Barman,S.; Turner,J.C.; Hasan,M.K.; Akhtar,S.; Franks,J.; El-Shesheny,R.; Walker,D.; Seiler,P.; Friedman,K.; Kercher,L.; Kayali,G.; Jones-Engel,L.; McKenzie,P.; Krauss,S.; Webby,R.J.; Feeroz,M.M.; Webster,R.G.
EPI1099120	PA	Bangladesh	2016-May-27	EPI_ISL_284778	A/chicken/Bangladesh/30065/2016			Barman,S.; Turner,J.C.; Hasan,M.K.; Akhtar,S.; Franks,J.; El-Shesheny,R.; Walker,D.; Seiler,P.; Friedman,K.; Kercher,L.; Kayali,G.; Jones-Engel,L.; McKenzie,P.; Krauss,S.; Webby,R.J.; Feeroz,M.M.; Webster,R.G.
EPI1098792	PA	Bangladesh	2016-Dec-21	EPI_ISL_284781	A/duck/Bangladesh/31549/2016			Barman,S.; Turner,J.C.; Hasan,M.K.; Akhtar,S.; Franks,J.; El-Shesheny,R.; Walker,D.; Seiler,P.; Friedman,K.; Kercher,L.; Kayali,G.; Jones-Engel,L.; McKenzie,P.; Krauss,S.; Webby,R.J.; Feeroz,M.M.; Webster,R.G.
EPI1098975	PA	Bangladesh	2016-Sep-27	EPI_ISL_284782	A/duck/Bangladesh/30818/2016			Barman,S.; Turner,J.C.; Hasan,M.K.; Akhtar,S.; Franks,J.; El-Shesheny,R.; Walker,D.; Seiler,P.; Friedman,K.; Kercher,L.; Kayali,G.; Jones-Engel,L.; McKenzie,P.; Krauss,S.; Webby,R.J.; Feeroz,M.M.; Webster,R.G.
EPI1099014	PA	Bangladesh	2016-Oct-24	EPI_ISL_284786	A/duck/Bangladesh/31028/2016			Barman,S.; Turner,J.C.; Hasan,M.K.; Akhtar,S.; Franks,J.; El-Shesheny,R.; Walker,D.; Seiler,P.; Friedman,K.; Kercher,L.; Kayali,G.; Jones-Engel,L.; McKenzie,P.; Krauss,S.; Webby,R.J.; Feeroz,M.M.; Webster,R.G.
EPI1099016	PA	Bangladesh	2016-Sep-27	EPI_ISL_284787	A/duck/Bangladesh/30817/2016			Barman,S.; Turner,J.C.; Hasan,M.K.; Akhtar,S.; Franks,J.; El-Shesheny,R.; Walker,D.; Seiler,P.; Friedman,K.; Kercher,L.; Kayali,G.; Jones-Engel,L.; McKenzie,P.; Krauss,S.; Webby,R.J.; Feeroz,M.M.; Webster,R.G.
EPI1098976	PA	Bangladesh	2016-May-28	EPI_ISL_284788	A/duck/Bangladesh/30160/2016			Barman,S.; Turner,J.C.; Hasan,M.K.; Akhtar,S.; Franks,J.; El-Shesheny,R.; Walker,D.; Seiler,P.; Friedman,K.; Kercher,L.; Kayali,G.; Jones-Engel,L.; McKenzie,P.; Krauss,S.; Webby,R.J.; Feeroz,M.M.; Webster,R.G.
EPI1099114	PA	Bangladesh	2016-May-26	EPI_ISL_284789	A/duck/Bangladesh/30057/2016			Barman,S.; Turner,J.C.; Hasan,M.K.; Akhtar,S.; Franks,J.; El-Shesheny,R.; Walker,D.; Seiler,P.; Friedman,K.; Kercher,L.; Kayali,G.; Jones-Engel,L.; McKenzie,P.; Krauss,S.; Webby,R.J.; Feeroz,M.M.; Webster,R.G.
EPI1099036	PA	Bangladesh	2016-Aug-21	EPI_ISL_284792	A/duck/Bangladesh/30682/2016			Barman,S.; Turner,J.C.; Hasan,M.K.; Akhtar,S.; Franks,J.; El-Shesheny,R.; Walker,D.; Seiler,P.; Friedman,K.; Kercher,L.; Kayali,G.; Jones-Engel,L.; McKenzie,P.; Krauss,S.; Webby,R.J.; Feeroz,M.M.; Webster,R.G.
EPI1099088	PA	Bangladesh	2016-Nov-25	EPI_ISL_284793	A/duck/Bangladesh/31299/2016			Barman,S.; Turner,J.C.; Hasan,M.K.; Akhtar,S.; Franks,J.; El-Shesheny,R.; Walker,D.; Seiler,P.; Friedman,K.; Kercher,L.; Kayali,G.; Jones-Engel,L.; McKenzie,P.; Krauss,S.; Webby,R.J.; Feeroz,M.M.; Webster,R.G.
EPI1099004	PA	Bangladesh	2016-Sep-27	EPI_ISL_284794	A/duck/Bangladesh/30884/2016			Barman,S.; Turner,J.C.; Hasan,M.K.; Akhtar,S.; Franks,J.; El-Shesheny,R.; Walker,D.; Seiler,P.; Friedman,K.; Kercher,L.; Kayali,G.; Jones-Engel,L.; McKenzie,P.; Krauss,S.; Webby,R.J.; Feeroz,M.M.; Webster,R.G.
EPI1099146	PA	Bangladesh	2016-Nov-25	EPI_ISL_284795	A/duck/Bangladesh/31297/2016			Barman,S.; Turner,J.C.; Hasan,M.K.; Akhtar,S.; Franks,J.; El-Shesheny,R.; Walker,D.; Seiler,P.; Friedman,K.; Kercher,L.; Kayali,G.; Jones-Engel,L.; McKenzie,P.; Krauss,S.; Webby,R.J.; Feeroz,M.M.; Webster,R.G.
EPI1098954	PA	Bangladesh	2016-Oct-24	EPI_ISL_284801	A/duck/Bangladesh/31097/2016			Barman,S.; Turner,J.C.; Hasan,M.K.; Akhtar,S.; Franks,J.; El-Shesheny,R.; Walker,D.; Seiler,P.; Friedman,K.; Kercher,L.; Kayali,G.; Jones-Engel,L.; McKenzie,P.; Krauss,S.; Webby,R.J.; Feeroz,M.M.; Webster,R.G.
EPI1099118	PA	Bangladesh	2016-Oct-24	EPI_ISL_284802	A/duck/Bangladesh/31022/2016			Barman,S.; Turner,J.C.; Hasan,M.K.; Akhtar,S.; Franks,J.; El-Shesheny,R.; Walker,D.; Seiler,P.; Friedman,K.; Kercher,L.; Kayali,G.; Jones-Engel,L.; McKenzie,P.; Krauss,S.; Webby,R.J.; Feeroz,M.M.; Webster,R.G.
EPI1098963	PA	Bangladesh	2016-Sep-27	EPI_ISL_284804	A/duck/Bangladesh/30815/2016			Barman,S.; Turner,J.C.; Hasan,M.K.; Akhtar,S.; Franks,J.; El-Shesheny,R.; Walker,D.; Seiler,P.; Friedman,K.; Kercher,L.; Kayali,G.; Jones-Engel,L.; McKenzie,P.; Krauss,S.; Webby,R.J.; Feeroz,M.M.; Webster,R.G.
EPI1098871	PA	Bangladesh	2016-Oct-24	EPI_ISL_284807	A/duck/Bangladesh/31095/2016			Barman,S.; Turner,J.C.; Hasan,M.K.; Akhtar,S.; Franks,J.; El-Shesheny,R.; Walker,D.; Seiler,P.; Friedman,K.; Kercher,L.; Kayali,G.; Jones-Engel,L.; McKenzie,P.; Krauss,S.; Webby,R.J.; Feeroz,M.M.; Webster,R.G.
EPI1099132	PA	Bangladesh	2016-Oct-24	EPI_ISL_284812	A/duck/Bangladesh/31023/2016			Barman,S.; Turner,J.C.; Hasan,M.K.; Akhtar,S.; Franks,J.; El-Shesheny,R.; Walker,D.; Seiler,P.; Friedman,K.; Kercher,L.; Kayali,G.; Jones-Engel,L.; McKenzie,P.; Krauss,S.; Webby,R.J.; Feeroz,M.M.; Webster,R.G.
EPI1099045	PA	Bangladesh	2016-Oct-24	EPI_ISL_284813	A/duck/Bangladesh/31103/2016			Barman,S.; Turner,J.C.; Hasan,M.K.; Akhtar,S.; Franks,J.; El-Shesheny,R.; Walker,D.; Seiler,P.; Friedman,K.; Kercher,L.; Kayali,G.; Jones-Engel,L.; McKenzie,P.; Krauss,S.; Webby,R.J.; Feeroz,M.M.; Webster,R.G.
EPI1153416	PA	France	2016-Jul-15	EPI_ISL_293980	A/duck/France/160678/2016	Anses (Ploufragan-Plouzané)	ANSES Agence Nationale De Securite Sanitaire De L’alimentation
EPI1153432	PA	France	2015-Dec-09	EPI_ISL_293982	A/duck/France/150253/2015	Anses (Ploufragan-Plouzané)	ANSES Agence Nationale De Securite Sanitaire De L’alimentation
EPI1153440	PA	France	2015-Dec-29	EPI_ISL_293983	A/guineafowl/France/160009/2016	Anses (Ploufragan-Plouzané)	ANSES Agence Nationale De Securite Sanitaire De L’alimentation
EPI1153448	PA	France	2015-Dec-01	EPI_ISL_293984	A/duck/France/150206/2015	Anses (Ploufragan-Plouzané)	ANSES Agence Nationale De Securite Sanitaire De L’alimentation
EPI1154107	PA	United States	2017-Jan-13	EPI_ISL_294074	A/black duck/Tennessee/17OS0306/2017			Killian,M.; Franzen,K.; Camp,P.; Stuber,T.; Robbe-Austerman,S.; Lauterbach,S.; Nolting,J.; Bowman,A.
EPI1154092	PA	United States	2017-Jan-14	EPI_ISL_294171	A/gadwall duck/Tennessee/17OS0341/2017			Killian,M.; Franzen,K.; Camp,P.; Stuber,T.; Robbe-Austerman,S.; Lauterbach,S.; Nolting,J.; Bowman,A.
EPI1158767	PA	China	2014-Apr-03	EPI_ISL_295142	A/goose/Yangzhou/0403/2014			Li,J.; Gu,M.; Sun,W.; Liu,K.; Gao,R.; Liu,D.; Hu,J.; Wang,X.; Hu,S.; Liu,X.
EPI1161156	PA	Vietnam	2017-Aug-21	EPI_ISL_295753	A/muscovy duck/Vietnam/HU8-1569/2017			Nguyen,L.T.; Chu,D.H.; Okamatsu,M.; Matsuno,K.; Sakoda,Y.; Jizou,M.
EPI1161202	PA	Vietnam	2017-Aug-21	EPI_ISL_295755	A/duck/Vietnam/HU8-1561/2017			Nguyen,L.T.; Chu,D.H.; Okamatsu,M.; Matsuno,K.; Sakoda,Y.; Jizou,M.
EPI1161261	PA	Vietnam	2017-Aug-21	EPI_ISL_295790	A/muscovy duck/Vietnam/HU8-1670/2017			Nguyen,L.T.; Chu,D.H.; Okamatsu,M.; Matsuno,K.; Sakoda,Y.; Jizou,M.
EPI1161277	PA	Vietnam	2017-Aug-21	EPI_ISL_295792	A/muscovy duck/Vietnam/HU8-1751/2017			Nguyen,L.T.; Chu,D.H.; Okamatsu,M.; Matsuno,K.; Sakoda,Y.; Jizou,M.
EPI1161285	PA	Vietnam	2017-Aug-21	EPI_ISL_295793	A/goose/Vietnam/HU8-1596/2017			Nguyen,L.T.; Chu,D.H.; Okamatsu,M.; Matsuno,K.; Sakoda,Y.; Jizou,M.
EPI1161293	PA	Vietnam	2017-Aug-21	EPI_ISL_295794	A/duck/Vietnam/HU8-1621/2017			Nguyen,L.T.; Chu,D.H.; Okamatsu,M.; Matsuno,K.; Sakoda,Y.; Jizou,M.
EPI1161302	PA	Vietnam	2017-Aug-21	EPI_ISL_295795	A/duck/Vietnam/HU8-1817/2017			Nguyen,L.T.; Chu,D.H.; Okamatsu,M.; Matsuno,K.; Sakoda,Y.; Jizou,M.
EPI1161355	PA	Vietnam	2016-Aug-15	EPI_ISL_295813	A/duck/Vietnam/HU5-1571/2016			Chu,D.H.; Nguyen,L.T.; Okamatsu,M.; Matsuno,K.; Sakoda,Y.; Jizou,M.
EPI1161363	PA	Vietnam	2016-Aug-15	EPI_ISL_295814	A/duck/Vietnam/HU5-1572/2016			Chu,D.H.; Nguyen,L.T.; Okamatsu,M.; Matsuno,K.; Sakoda,Y.; Jizou,M.
EPI1161373	PA	Vietnam	2016-Aug-15	EPI_ISL_295815	A/duck/Vietnam/HU5-1573/2016			Chu,D.H.; Nguyen,L.T.; Okamatsu,M.; Matsuno,K.; Sakoda,Y.; Jizou,M.
EPI1161380	PA	Vietnam	2016-Aug-15	EPI_ISL_295816	A/duck/Vietnam/HU5-1574/2016			Chu,D.H.; Nguyen,L.T.; Okamatsu,M.; Matsuno,K.; Sakoda,Y.; Jizou,M.
EPI1161419	PA	Vietnam	2016-Aug-15	EPI_ISL_295821	A/duck/Vietnam/HU5-1575/2016			Nguyen; LT.; Chu; DH.; Matsuno,K.; Okamatsu,M.; Sakoda,Y.; Jizou,M.
EPI1179680	PA	Ukraine	2006-Jun-01	EPI_ISL_299726	A/cormorant/Strilkova/Kherson/63/2006	NSC Institute of Experimental and Clinical Veterynary Medicine	Friedrich-Loeffler-Institut	Muzyka,Denys; Rula,Olekandr
EPI1183624	PA	Ukraine	2008-Jan-01	EPI_ISL_299865	A/great crested grebe/Sevastopol/11-173/2008	NSC Institute of Experimental and Clinical Veterynary Medicine	Friedrich-Loeffler-Institut	Muzyka,Denys; Rula,Olekandr
EPI1194722	PA	China	2015-Jan-09	EPI_ISL_302706	A/Great_Cormorant/Hubei/chenhu_V9/2015	Wuhan Institute of Virology, CAS	Wuhan Institute of Virology
EPI1194730	PA	China	2015-Jan-09	EPI_ISL_302707	A/Great_Cormorant/Hubei/chenhu_V10/2015	Wuhan Institute of Virology, CAS	Wuhan Institute of Virology
EPI1209041	PA	Cameroon	2016-May-23	EPI_ISL_305599	A/chicken/Cameroon/16VIR3791-12/2016			Wade,A.; Monne,I.; Taiga; Fouda,M.; Abari,M.; Feussom,J.M.; Zecchin,B.; Fusaro,A.; Milani,A.; Terregino,C.
EPI1209049	PA	Cameroon	2016-Jun-14	EPI_ISL_305600	A/chicken/Cameroon/16VIR3791-16/2016			Wade,A.; Monne,I.; Taiga; Fouda,M.; Abari,M.; Feussom,J.M.; Zecchin,B.; Fusaro,A.; Milani,A.; Terregino,C.
EPI1209057	PA	Cameroon	2016-May-30	EPI_ISL_305601	A/duck/Cameroon/16VIR3791-21/2016			Wade,A.; Monne,I.; Taiga; Fouda,M.; Abari,M.; Feussom,J.M.; Zecchin,B.; Fusaro,A.; Milani,A.; Terregino,C.
EPI1213904	PA	Bangladesh	2017-Feb-15	EPI_ISL_306657	A/duck/Bangladesh/31993/2017			Barman,S.; Turner,J.C.; Hasan,M.K.; Akhtar,S.; Franks,J.; El-Shesheny,R.; Walker,D.; Seiler,P.; Friedman,K.; Kercher,L.; Kayali,G.; Jones-Engel,L.; McKenzie,P.; Krauss,S.; Webby,R.J.; Feeroz,M.M.; Webster,R.G.
EPI1213814	PA	Bangladesh	2017-Apr-25	EPI_ISL_306659	A/duck/Bangladesh/32664/2017			Barman,S.; Turner,J.C.; Hasan,M.K.; Akhtar,S.; Franks,J.; El-Shesheny,R.; Walker,D.; Seiler,P.; Friedman,K.; Kercher,L.; Kayali,G.; Jones-Engel,L.; McKenzie,P.; Krauss,S.; Webby,R.J.; Feeroz,M.M.; Webster,R.G.
EPI1213797	PA	Bangladesh	2017-Apr-19	EPI_ISL_306660	A/duck/Bangladesh/32502/2017			Barman,S.; Turner,J.C.; Hasan,M.K.; Akhtar,S.; Franks,J.; El-Shesheny,R.; Walker,D.; Seiler,P.; Friedman,K.; Kercher,L.; Kayali,G.; Jones-Engel,L.; McKenzie,P.; Krauss,S.; Webby,R.J.; Feeroz,M.M.; Webster,R.G.
EPI1213810	PA	Bangladesh	2017-Mar-29	EPI_ISL_306664	A/duck/Bangladesh/32247/2017			Barman,S.; Turner,J.C.; Hasan,M.K.; Akhtar,S.; Franks,J.; El-Shesheny,R.; Walker,D.; Seiler,P.; Friedman,K.; Kercher,L.; Kayali,G.; Jones-Engel,L.; McKenzie,P.; Krauss,S.; Webby,R.J.; Feeroz,M.M.; Webster,R.G.
EPI1213823	PA	Bangladesh	2017-Feb-15	EPI_ISL_306666	A/duck/Bangladesh/31992/2017			Barman,S.; Turner,J.C.; Hasan,M.K.; Akhtar,S.; Franks,J.; El-Shesheny,R.; Walker,D.; Seiler,P.; Friedman,K.; Kercher,L.; Kayali,G.; Jones-Engel,L.; McKenzie,P.; Krauss,S.; Webby,R.J.; Feeroz,M.M.; Webster,R.G.
EPI1229958	PA	Netherlands	2014-Feb-25	EPI_ISL_309815	A/Chicken/Netherlands/14002541/2014	Wageningen Bioveterinary Research	Wageningen Bioveterinary Research	Bergervoet, Saskia; Heutink, Rene; Harders, Frank; Beerens, Nancy
EPI1272965	PA	Cambodia	2016-Mar-01	EPI_ISL_321100	A/chicken/Cambodia/a17W9M1/2016	Institut Pasteur du Cambodia	Institut Pasteur du Cambodia
EPI1272978	PA	Cambodia	2016-Mar-02	EPI_ISL_321106	A/chicken/Cambodia/a27W9M1/2016		Institut Pasteur du Cambodia
EPI1272986	PA	Cambodia	2016-Mar-02	EPI_ISL_321107	A/duck/Cambodia/a23W9M1/2016		Institut Pasteur du Cambodia
EPI1272994	PA	Cambodia	2016-Mar-02	EPI_ISL_321108	A/duck/Cambodia/a24W9M1/2016		Institut Pasteur du Cambodia
EPI1273002	PA	Cambodia	2015-Feb-09	EPI_ISL_321109	A/chicken/Cambodia/Z8W7M1/2015		Institut Pasteur du Cambodia
EPI1273010	PA	Cambodia	2015-Feb-09	EPI_ISL_321110	A/chicken/Cambodia/Z9W7M1/2015		Institut Pasteur du Cambodia
EPI1273018	PA	Cambodia	2015-Feb-10	EPI_ISL_321111	A/duck/Cambodia/Z13W7M3/2015		Institut Pasteur du Cambodia
EPI1273026	PA	Cambodia	2015-Feb-17	EPI_ISL_321112	A/duck/Cambodia/Z35W8M3/2015		Institut Pasteur du Cambodia
EPI1273034	PA	Cambodia	2015-Feb-17	EPI_ISL_321113	A/chicken/Cambodia/Z37W8M3/2015		Institut Pasteur du Cambodia
EPI1273042	PA	Cambodia	2015-Feb-23	EPI_ISL_321114	A/duck/Cambodia/Z44W9M1/2015		Institut Pasteur du Cambodia
EPI1273050	PA	Cambodia	2015-Feb-23	EPI_ISL_321115	A/duck/Cambodia/Z45W9M1/2015		Institut Pasteur du Cambodia
EPI1273058	PA	Cambodia	2015-Feb-23	EPI_ISL_321116	A/chicken/Cambodia/Z49W9M1/2015		Institut Pasteur du Cambodia
EPI1273066	PA	Cambodia	2015-Feb-23	EPI_ISL_321117	A/chicken/Cambodia/Z50W9M1/2015		Institut Pasteur du Cambodia
EPI1273074	PA	Cambodia	2015-Feb-24	EPI_ISL_321118	A/chicken/Cambodia/Z57W9M3/2015		Institut Pasteur du Cambodia
EPI1273082	PA	Cambodia	2015-Feb-24	EPI_ISL_321119	A/chicken/Cambodia/Z59W9M3/2015		Institut Pasteur du Cambodia
EPI1273090	PA	Cambodia	2015-Feb-24	EPI_ISL_321120	A/chicken/Cambodia/Z60W9M3/2015		Institut Pasteur du Cambodia
EPI1273098	PA	Cambodia	2015-Mar-02	EPI_ISL_321121	A/chicken/Cambodia/Z70W10M1/2015		Institut Pasteur du Cambodia
EPI1273106	PA	Cambodia	2015-Mar-09	EPI_ISL_321122	A/duck/Cambodia/Z86W11M1/2015		Institut Pasteur du Cambodia
EPI1273114	PA	Cambodia	2015-Mar-09	EPI_ISL_321123	A/chicken/Cambodia/Z89W11M1/2015		Institut Pasteur du Cambodia
EPI1273122	PA	Cambodia	2015-Mar-30	EPI_ISL_321124	A/duck/Cambodia/Z143W14M1/2015		Institut Pasteur du Cambodia
EPI1273130	PA	Cambodia	2015-Mar-30	EPI_ISL_321125	A/duck/Cambodia/Z146W14M1/2015		Institut Pasteur du Cambodia
EPI1273138	PA	Cambodia	2015-Mar-30	EPI_ISL_321126	A/chicken/Cambodia/Z148W14M1/2015		Institut Pasteur du Cambodia
EPI1273146	PA	Cambodia	2015-Mar-30	EPI_ISL_321127	A/chicken/Cambodia/Z149W14M1/2015		Institut Pasteur du Cambodia
EPI1273154	PA	Cambodia	2015-Apr-20	EPI_ISL_321128	A/duck/Cambodia/Z205W17M1/2015		Institut Pasteur du Cambodia
EPI1273162	PA	Cambodia	2015-Apr-20	EPI_ISL_321129	A/duck/Cambodia/Z206W17M1/2015		Institut Pasteur du Cambodia
EPI1273170	PA	Cambodia	2015-Apr-28	EPI_ISL_321130	A/duck/Cambodia/Z223W18M1/2015		Institut Pasteur du Cambodia
EPI1273178	PA	Cambodia	2015-May-11	EPI_ISL_321131	A/duck/Cambodia/Z266W20M1/2015		Institut Pasteur du Cambodia
EPI1273186	PA	Cambodia	2015-May-11	EPI_ISL_321132	A/chicken/Cambodia/Z267W20M1/2015		Institut Pasteur du Cambodia
EPI1273194	PA	Cambodia	2015-May-11	EPI_ISL_321133	A/chicken/Cambodia/Z268W20M1/2015		Institut Pasteur du Cambodia
EPI1273202	PA	Cambodia	2015-Jul-31	EPI_ISL_321134	A/duck/Cambodia/Z484W31M1/2015		Institut Pasteur du Cambodia
EPI1273210	PA	Cambodia	2015-Nov-02	EPI_ISL_321135	A/duck/Cambodia/Z765W45M1/2015		Institut Pasteur du Cambodia
EPI1273218	PA	Cambodia	2015-Nov-09	EPI_ISL_321136	A/duck/Cambodia/Z793W46M3/2015		Institut Pasteur du Cambodia
EPI1273226	PA	Cambodia	2015-Nov-09	EPI_ISL_321137	A/duck/Cambodia/Z795W46M3/2015		Institut Pasteur du Cambodia
EPI1273234	PA	Cambodia	2015-Nov-09	EPI_ISL_321138	A/chicken/Cambodia/Z799W46M3/2015		Institut Pasteur du Cambodia
EPI1273242	PA	Cambodia	2015-Nov-09	EPI_ISL_321139	A/chicken/Cambodia/Z800W46M3/2015		Institut Pasteur du Cambodia
EPI1273250	PA	Cambodia	2015-Dec-21	EPI_ISL_321140	A/chicken/Cambodia/Z907W52M1/2015		Institut Pasteur du Cambodia
EPI1273258	PA	Cambodia	2015-Dec-28	EPI_ISL_321141	A/duck/Cambodia/Z926W53M1/2015		Institut Pasteur du Cambodia
EPI1273266	PA	Cambodia	2015-Dec-29	EPI_ISL_321142	A/duck/Cambodia/Z934W53M3/2015		Institut Pasteur du Cambodia
EPI1304950	PA	Nigeria	2015-Mar-09	EPI_ISL_328527	A/chicken/Nigeria/16VIR5840-41/2015			Laleye,A.; Joannis,T.; Shittu,I.; Meseko,C.; Zamperin,G.; Milani,A.; Zecchin,B.; Fusaro,A.; Monne,I.; Abolnik,C.; Gado,D.; Olawuyi,K.; Chinyere,C.; Salviato,A.; Schivo,A.; Marciano,S.; Ormelli,S.; Terregino,C.
EPI1304951	PA	Nigeria	2015-Mar-13	EPI_ISL_328528	A/chicken/Nigeria/16VIR5840-42/2015			Laleye,A.; Joannis,T.; Shittu,I.; Meseko,C.; Zamperin,G.; Milani,A.; Zecchin,B.; Fusaro,A.; Monne,I.; Abolnik,C.; Gado,D.; Olawuyi,K.; Chinyere,C.; Salviato,A.; Schivo,A.; Marciano,S.; Ormelli,S.; Terregino,C.
EPI1304952	PA	Nigeria	2015-Mar-18	EPI_ISL_328529	A/chicken/Nigeria/16VIR5840-43/2015			Laleye,A.; Joannis,T.; Shittu,I.; Meseko,C.; Zamperin,G.; Milani,A.; Zecchin,B.; Fusaro,A.; Monne,I.; Abolnik,C.; Gado,D.; Olawuyi,K.; Chinyere,C.; Salviato,A.; Schivo,A.; Marciano,S.; Ormelli,S.; Terregino,C.
EPI1304953	PA	Nigeria	2015-Mar-21	EPI_ISL_328530	A/chicken/Nigeria/16VIR5840-44/2015			Laleye,A.; Joannis,T.; Shittu,I.; Meseko,C.; Zamperin,G.; Milani,A.; Zecchin,B.; Fusaro,A.; Monne,I.; Abolnik,C.; Gado,D.; Olawuyi,K.; Chinyere,C.; Salviato,A.; Schivo,A.; Marciano,S.; Ormelli,S.; Terregino,C.
EPI1304955	PA	Nigeria	2015-Mar-23	EPI_ISL_328532	A/chicken/Nigeria/16VIR5840-46/2015			Laleye,A.; Joannis,T.; Shittu,I.; Meseko,C.; Zamperin,G.; Milani,A.; Zecchin,B.; Fusaro,A.; Monne,I.; Abolnik,C.; Gado,D.; Olawuyi,K.; Chinyere,C.; Salviato,A.; Schivo,A.; Marciano,S.; Ormelli,S.; Terregino,C.
EPI1304949	PA	Nigeria	2015-Feb-27	EPI_ISL_328533	A/chicken/Nigeria/16VIR5840-40/2015			Laleye,A.; Joannis,T.; Shittu,I.; Meseko,C.; Zamperin,G.; Milani,A.; Zecchin,B.; Fusaro,A.; Monne,I.; Abolnik,C.; Gado,D.; Olawuyi,K.; Chinyere,C.; Salviato,A.; Schivo,A.; Marciano,S.; Ormelli,S.; Terregino,C.
EPI1306988	PA	Netherlands	2015-Sep-15	EPI_ISL_328966	A/mallard duck/Netherlands/41/2015			Poen,M.J.; Verhagen,J.H.; Vuong,O.; Scheuer,R.D.; Pas,S.D.; Fouchier,R.A.M.
EPI1308288	PA	Nigeria	2015-Jan-13	EPI_ISL_329217	A/goose/Nigeria/16VIR5840-3/2015			Laleye,A.; Joannis,T.; Shittu,I.; Meseko,C.; Zamperin,G.; Milani,A.; Zecchin,B.; Fusaro,A.; Monne,I.; Abolnik,C.; Gado,D.; Olawuyi,K.; Chinyere,C.; Salviato,A.; Schivo,A.; Marciano,S.; Ormelli,S.; Terregino,C.
EPI1308289	PA	Nigeria	2016-Jan-06	EPI_ISL_329218	A/turkey/Nigeria/16VIR5840-79/2016			Laleye,A.; Joannis,T.; Shittu,I.; Meseko,C.; Zamperin,G.; Milani,A.; Zecchin,B.; Fusaro,A.; Monne,I.; Abolnik,C.; Gado,D.; Olawuyi,K.; Chinyere,C.; Salviato,A.; Schivo,A.; Marciano,S.; Ormelli,S.; Terregino,C.
EPI1308290	PA	Nigeria	2016-Jan-11	EPI_ISL_329219	A/duck/Nigeria/16VIR5840-83/2016			Laleye,A.; Joannis,T.; Shittu,I.; Meseko,C.; Zamperin,G.; Milani,A.; Zecchin,B.; Fusaro,A.; Monne,I.; Abolnik,C.; Gado,D.; Olawuyi,K.; Chinyere,C.; Salviato,A.; Schivo,A.; Marciano,S.; Ormelli,S.; Terregino,C.
EPI1308327	PA	Nigeria	2015-Jan-13	EPI_ISL_329226	A/duck/Nigeria/16VIR5840-4/2015			Laleye,A.; Joannis,T.; Shittu,I.; Meseko,C.; Zamperin,G.; Milani,A.; Zecchin,B.; Fusaro,A.; Monne,I.; Abolnik,C.; Gado,D.; Olawuyi,K.; Chinyere,C.; Salviato,A.; Schivo,A.; Marciano,S.; Ormelli,S.; Terregino,C.
EPI1308329	PA	Nigeria	2016-Mar-16	EPI_ISL_329228	A/chicken/Nigeria/16VIR5840-97/2016			Laleye,A.; Joannis,T.; Shittu,I.; Meseko,C.; Zamperin,G.; Milani,A.; Zecchin,B.; Fusaro,A.; Monne,I.; Abolnik,C.; Gado,D.; Olawuyi,K.; Chinyere,C.; Salviato,A.; Schivo,A.; Marciano,S.; Ormelli,S.; Terregino,C.
EPI1308328	PA	Nigeria	2016-Mar-10	EPI_ISL_329230	A/chicken/Nigeria/16VIR5840-96/2016			Laleye,A.; Joannis,T.; Shittu,I.; Meseko,C.; Zamperin,G.; Milani,A.; Zecchin,B.; Fusaro,A.; Monne,I.; Abolnik,C.; Gado,D.; Olawuyi,K.; Chinyere,C.; Salviato,A.; Schivo,A.; Marciano,S.; Ormelli,S.; Terregino,C.
EPI1308379	PA	Nigeria	2015-Jan-24	EPI_ISL_329232	A/chicken/Nigeria/16VIR5840-9/2015			Laleye,A.; Joannis,T.; Shittu,I.; Meseko,C.; Zamperin,G.; Milani,A.; Zecchin,B.; Fusaro,A.; Monne,I.; Abolnik,C.; Gado,D.; Olawuyi,K.; Chinyere,C.; Salviato,A.; Schivo,A.; Marciano,S.; Ormelli,S.; Terregino,C.
EPI1308381	PA	Nigeria	2016-Mar-07	EPI_ISL_329235	A/chicken/Nigeria/16VIR5840-93/2016			Laleye,A.; Joannis,T.; Shittu,I.; Meseko,C.; Zamperin,G.; Milani,A.; Zecchin,B.; Fusaro,A.; Monne,I.; Abolnik,C.; Gado,D.; Olawuyi,K.; Chinyere,C.; Salviato,A.; Schivo,A.; Marciano,S.; Ormelli,S.; Terregino,C.
EPI1308382	PA	Nigeria	2016-Mar-07	EPI_ISL_329236	A/chicken/Nigeria/16VIR5840-94/2016			Laleye,A.; Joannis,T.; Shittu,I.; Meseko,C.; Zamperin,G.; Milani,A.; Zecchin,B.; Fusaro,A.; Monne,I.; Abolnik,C.; Gado,D.; Olawuyi,K.; Chinyere,C.; Salviato,A.; Schivo,A.; Marciano,S.; Ormelli,S.; Terregino,C.
EPI1308383	PA	Nigeria	2016-Mar-07	EPI_ISL_329237	A/chicken/Nigeria/16VIR5840-95/2016			Laleye,A.; Joannis,T.; Shittu,I.; Meseko,C.; Zamperin,G.; Milani,A.; Zecchin,B.; Fusaro,A.; Monne,I.; Abolnik,C.; Gado,D.; Olawuyi,K.; Chinyere,C.; Salviato,A.; Schivo,A.; Marciano,S.; Ormelli,S.; Terregino,C.
EPI1308427	PA	Nigeria	2016-Jan-17	EPI_ISL_329240	A/chicken/Nigeria/16VIR5840-84/2016			Laleye,A.; Joannis,T.; Shittu,I.; Meseko,C.; Zamperin,G.; Milani,A.; Zecchin,B.; Fusaro,A.; Monne,I.; Abolnik,C.; Gado,D.; Olawuyi,K.; Chinyere,C.; Salviato,A.; Schivo,A.; Marciano,S.; Ormelli,S.; Terregino,C.
EPI1308428	PA	Nigeria	2016-Jan-18	EPI_ISL_329241	A/chicken/Nigeria/16VIR5840-85/2016			Laleye,A.; Joannis,T.; Shittu,I.; Meseko,C.; Zamperin,G.; Milani,A.; Zecchin,B.; Fusaro,A.; Monne,I.; Abolnik,C.; Gado,D.; Olawuyi,K.; Chinyere,C.; Salviato,A.; Schivo,A.; Marciano,S.; Ormelli,S.; Terregino,C.
EPI1308429	PA	Nigeria	2016-Jan-19	EPI_ISL_329242	A/chicken/Nigeria/16VIR5840-86/2016			Laleye,A.; Joannis,T.; Shittu,I.; Meseko,C.; Zamperin,G.; Milani,A.; Zecchin,B.; Fusaro,A.; Monne,I.; Abolnik,C.; Gado,D.; Olawuyi,K.; Chinyere,C.; Salviato,A.; Schivo,A.; Marciano,S.; Ormelli,S.; Terregino,C.
EPI1308430	PA	Nigeria	2016-Feb-01	EPI_ISL_329243	A/chicken/Nigeria/16VIR5840-87/2016			Laleye,A.; Joannis,T.; Shittu,I.; Meseko,C.; Zamperin,G.; Milani,A.; Zecchin,B.; Fusaro,A.; Monne,I.; Abolnik,C.; Gado,D.; Olawuyi,K.; Chinyere,C.; Salviato,A.; Schivo,A.; Marciano,S.; Ormelli,S.; Terregino,C.
EPI1308484	PA	Nigeria	2016-Jan-14	EPI_ISL_329244	A/chicken/Nigeria/16VIR5840-82/2016			Laleye,A.; Joannis,T.; Shittu,I.; Meseko,C.; Zamperin,G.; Milani,A.; Zecchin,B.; Fusaro,A.; Monne,I.; Abolnik,C.; Gado,D.; Olawuyi,K.; Chinyere,C.; Salviato,A.; Schivo,A.; Marciano,S.; Ormelli,S.; Terregino,C.
EPI1308478	PA	Nigeria	2015-Jan-21	EPI_ISL_329245	A/chicken/Nigeria/16VIR5840-8/2015			Laleye,A.; Joannis,T.; Shittu,I.; Meseko,C.; Zamperin,G.; Milani,A.; Zecchin,B.; Fusaro,A.; Monne,I.; Abolnik,C.; Gado,D.; Olawuyi,K.; Chinyere,C.; Salviato,A.; Schivo,A.; Marciano,S.; Ormelli,S.; Terregino,C.
EPI1308480	PA	Nigeria	2015-Dec-28	EPI_ISL_329246	A/chicken/Nigeria/16VIR5840-76/2015			Laleye,A.; Joannis,T.; Shittu,I.; Meseko,C.; Zamperin,G.; Milani,A.; Zecchin,B.; Fusaro,A.; Monne,I.; Abolnik,C.; Gado,D.; Olawuyi,K.; Chinyere,C.; Salviato,A.; Schivo,A.; Marciano,S.; Ormelli,S.; Terregino,C.
EPI1308481	PA	Nigeria	2016-Jan-05	EPI_ISL_329247	A/chicken/Nigeria/16VIR5840-77/2016			Laleye,A.; Joannis,T.; Shittu,I.; Meseko,C.; Zamperin,G.; Milani,A.; Zecchin,B.; Fusaro,A.; Monne,I.; Abolnik,C.; Gado,D.; Olawuyi,K.; Chinyere,C.; Salviato,A.; Schivo,A.; Marciano,S.; Ormelli,S.; Terregino,C.
EPI1308482	PA	Nigeria	2016-Jan-05	EPI_ISL_329248	A/chicken/Nigeria/16VIR5840-78/2016			Laleye,A.; Joannis,T.; Shittu,I.; Meseko,C.; Zamperin,G.; Milani,A.; Zecchin,B.; Fusaro,A.; Monne,I.; Abolnik,C.; Gado,D.; Olawuyi,K.; Chinyere,C.; Salviato,A.; Schivo,A.; Marciano,S.; Ormelli,S.; Terregino,C.
EPI1308483	PA	Nigeria	2016-Jan-09	EPI_ISL_329249	A/chicken/Nigeria/16VIR5840-80/2016			Laleye,A.; Joannis,T.; Shittu,I.; Meseko,C.; Zamperin,G.; Milani,A.; Zecchin,B.; Fusaro,A.; Monne,I.; Abolnik,C.; Gado,D.; Olawuyi,K.; Chinyere,C.; Salviato,A.; Schivo,A.; Marciano,S.; Ormelli,S.; Terregino,C.
EPI1308479	PA	Nigeria	2015-Dec-31	EPI_ISL_329250	A/chicken/Nigeria/16VIR5840-75/2015			Laleye,A.; Joannis,T.; Shittu,I.; Meseko,C.; Zamperin,G.; Milani,A.; Zecchin,B.; Fusaro,A.; Monne,I.; Abolnik,C.; Gado,D.; Olawuyi,K.; Chinyere,C.; Salviato,A.; Schivo,A.; Marciano,S.; Ormelli,S.; Terregino,C.
EPI1308528	PA	Nigeria	2015-Jan-20	EPI_ISL_329251	A/chicken/Nigeria/16VIR5840-7/2015			Laleye,A.; Joannis,T.; Shittu,I.; Meseko,C.; Zamperin,G.; Milani,A.; Zecchin,B.; Fusaro,A.; Monne,I.; Abolnik,C.; Gado,D.; Olawuyi,K.; Chinyere,C.; Salviato,A.; Schivo,A.; Marciano,S.; Ormelli,S.; Terregino,C.
EPI1308529	PA	Nigeria	2015-Sep-30	EPI_ISL_329252	A/chicken/Nigeria/16VIR5840-70/2015			Laleye,A.; Joannis,T.; Shittu,I.; Meseko,C.; Zamperin,G.; Milani,A.; Zecchin,B.; Fusaro,A.; Monne,I.; Abolnik,C.; Gado,D.; Olawuyi,K.; Chinyere,C.; Salviato,A.; Schivo,A.; Marciano,S.; Ormelli,S.; Terregino,C.
EPI1308530	PA	Nigeria	2015-Oct-07	EPI_ISL_329253	A/chicken/Nigeria/16VIR5840-71/2015			Laleye,A.; Joannis,T.; Shittu,I.; Meseko,C.; Zamperin,G.; Milani,A.; Zecchin,B.; Fusaro,A.; Monne,I.; Abolnik,C.; Gado,D.; Olawuyi,K.; Chinyere,C.; Salviato,A.; Schivo,A.; Marciano,S.; Ormelli,S.; Terregino,C.
EPI1308532	PA	Nigeria	2015-Nov-13	EPI_ISL_329255	A/chicken/Nigeria/16VIR5840-73/2015			Laleye,A.; Joannis,T.; Shittu,I.; Meseko,C.; Zamperin,G.; Milani,A.; Zecchin,B.; Fusaro,A.; Monne,I.; Abolnik,C.; Gado,D.; Olawuyi,K.; Chinyere,C.; Salviato,A.; Schivo,A.; Marciano,S.; Ormelli,S.; Terregino,C.
EPI1308533	PA	Nigeria	2015-Dec-11	EPI_ISL_329256	A/chicken/Nigeria/16VIR5840-74/2015			Laleye,A.; Joannis,T.; Shittu,I.; Meseko,C.; Zamperin,G.; Milani,A.; Zecchin,B.; Fusaro,A.; Monne,I.; Abolnik,C.; Gado,D.; Olawuyi,K.; Chinyere,C.; Salviato,A.; Schivo,A.; Marciano,S.; Ormelli,S.; Terregino,C.
EPI1308577	PA	Nigeria	2015-Aug-17	EPI_ISL_329258	A/chicken/Nigeria/16VIR5840-64/2015			Laleye,A.; Joannis,T.; Shittu,I.; Meseko,C.; Zamperin,G.; Milani,A.; Zecchin,B.; Fusaro,A.; Monne,I.; Abolnik,C.; Gado,D.; Olawuyi,K.; Chinyere,C.; Salviato,A.; Schivo,A.; Marciano,S.; Ormelli,S.; Terregino,C.
EPI1308578	PA	Nigeria	2015-Aug-20	EPI_ISL_329259	A/chicken/Nigeria/16VIR5840-65/2015			Laleye,A.; Joannis,T.; Shittu,I.; Meseko,C.; Zamperin,G.; Milani,A.; Zecchin,B.; Fusaro,A.; Monne,I.; Abolnik,C.; Gado,D.; Olawuyi,K.; Chinyere,C.; Salviato,A.; Schivo,A.; Marciano,S.; Ormelli,S.; Terregino,C.
EPI1308579	PA	Nigeria	2015-Aug-21	EPI_ISL_329260	A/chicken/Nigeria/16VIR5840-66/2015			Laleye,A.; Joannis,T.; Shittu,I.; Meseko,C.; Zamperin,G.; Milani,A.; Zecchin,B.; Fusaro,A.; Monne,I.; Abolnik,C.; Gado,D.; Olawuyi,K.; Chinyere,C.; Salviato,A.; Schivo,A.; Marciano,S.; Ormelli,S.; Terregino,C.
EPI1308580	PA	Nigeria	2015-Aug-22	EPI_ISL_329261	A/chicken/Nigeria/16VIR5840-67/2015			Laleye,A.; Joannis,T.; Shittu,I.; Meseko,C.; Zamperin,G.; Milani,A.; Zecchin,B.; Fusaro,A.; Monne,I.; Abolnik,C.; Gado,D.; Olawuyi,K.; Chinyere,C.; Salviato,A.; Schivo,A.; Marciano,S.; Ormelli,S.; Terregino,C.
EPI1308581	PA	Nigeria	2015-Aug-24	EPI_ISL_329262	A/chicken/Nigeria/16VIR5840-68/2015			Laleye,A.; Joannis,T.; Shittu,I.; Meseko,C.; Zamperin,G.; Milani,A.; Zecchin,B.; Fusaro,A.; Monne,I.; Abolnik,C.; Gado,D.; Olawuyi,K.; Chinyere,C.; Salviato,A.; Schivo,A.; Marciano,S.; Ormelli,S.; Terregino,C.
EPI1308632	PA	Nigeria	2015-Aug-10	EPI_ISL_329263	A/chicken/Nigeria/16VIR5840-63/2015			Laleye,A.; Joannis,T.; Shittu,I.; Meseko,C.; Zamperin,G.; Milani,A.; Zecchin,B.; Fusaro,A.; Monne,I.; Abolnik,C.; Gado,D.; Olawuyi,K.; Chinyere,C.; Salviato,A.; Schivo,A.; Marciano,S.; Ormelli,S.; Terregino,C.
EPI1308626	PA	Nigeria	2015-Jan-19	EPI_ISL_329264	A/chicken/Nigeria/16VIR5840-6/2015			Laleye,A.; Joannis,T.; Shittu,I.; Meseko,C.; Zamperin,G.; Milani,A.; Zecchin,B.; Fusaro,A.; Monne,I.; Abolnik,C.; Gado,D.; Olawuyi,K.; Chinyere,C.; Salviato,A.; Schivo,A.; Marciano,S.; Ormelli,S.; Terregino,C.
EPI1308628	PA	Nigeria	2015-Sep-01	EPI_ISL_329265	A/chicken/Nigeria/16VIR5840-59/2015			Laleye,A.; Joannis,T.; Shittu,I.; Meseko,C.; Zamperin,G.; Milani,A.; Zecchin,B.; Fusaro,A.; Monne,I.; Abolnik,C.; Gado,D.; Olawuyi,K.; Chinyere,C.; Salviato,A.; Schivo,A.; Marciano,S.; Ormelli,S.; Terregino,C.
EPI1308629	PA	Nigeria	2015-Jul-14	EPI_ISL_329266	A/chicken/Nigeria/16VIR5840-60/2015			Laleye,A.; Joannis,T.; Shittu,I.; Meseko,C.; Zamperin,G.; Milani,A.; Zecchin,B.; Fusaro,A.; Monne,I.; Abolnik,C.; Gado,D.; Olawuyi,K.; Chinyere,C.; Salviato,A.; Schivo,A.; Marciano,S.; Ormelli,S.; Terregino,C.
EPI1308631	PA	Nigeria	2015-Aug-05	EPI_ISL_329268	A/chicken/Nigeria/16VIR5840-62/2015			Laleye,A.; Joannis,T.; Shittu,I.; Meseko,C.; Zamperin,G.; Milani,A.; Zecchin,B.; Fusaro,A.; Monne,I.; Abolnik,C.; Gado,D.; Olawuyi,K.; Chinyere,C.; Salviato,A.; Schivo,A.; Marciano,S.; Ormelli,S.; Terregino,C.
EPI1308627	PA	Nigeria	2015-Apr-24	EPI_ISL_329269	A/chicken/Nigeria/16VIR5840-58/2015			Laleye,A.; Joannis,T.; Shittu,I.; Meseko,C.; Zamperin,G.; Milani,A.; Zecchin,B.; Fusaro,A.; Monne,I.; Abolnik,C.; Gado,D.; Olawuyi,K.; Chinyere,C.; Salviato,A.; Schivo,A.; Marciano,S.; Ormelli,S.; Terregino,C.
EPI1308679	PA	Nigeria	2015-Mar-30	EPI_ISL_329271	A/chicken/Nigeria/16VIR5840-53/2015			Laleye,A.; Joannis,T.; Shittu,I.; Meseko,C.; Zamperin,G.; Milani,A.; Zecchin,B.; Fusaro,A.; Monne,I.; Abolnik,C.; Gado,D.; Olawuyi,K.; Chinyere,C.; Salviato,A.; Schivo,A.; Marciano,S.; Ormelli,S.; Terregino,C.
EPI1308680	PA	Nigeria	2015-Mar-30	EPI_ISL_329272	A/chicken/Nigeria/16VIR5840-54/2015			Laleye,A.; Joannis,T.; Shittu,I.; Meseko,C.; Zamperin,G.; Milani,A.; Zecchin,B.; Fusaro,A.; Monne,I.; Abolnik,C.; Gado,D.; Olawuyi,K.; Chinyere,C.; Salviato,A.; Schivo,A.; Marciano,S.; Ormelli,S.; Terregino,C.
EPI1308681	PA	Nigeria	2015-Apr-14	EPI_ISL_329274	A/chicken/Nigeria/16VIR5840-56/2015			Laleye,A.; Joannis,T.; Shittu,I.; Meseko,C.; Zamperin,G.; Milani,A.; Zecchin,B.; Fusaro,A.; Monne,I.; Abolnik,C.; Gado,D.; Olawuyi,K.; Chinyere,C.; Salviato,A.; Schivo,A.; Marciano,S.; Ormelli,S.; Terregino,C.
EPI1308682	PA	Nigeria	2015-Apr-23	EPI_ISL_329275	A/chicken/Nigeria/16VIR5840-57/2015			Laleye,A.; Joannis,T.; Shittu,I.; Meseko,C.; Zamperin,G.; Milani,A.; Zecchin,B.; Fusaro,A.; Monne,I.; Abolnik,C.; Gado,D.; Olawuyi,K.; Chinyere,C.; Salviato,A.; Schivo,A.; Marciano,S.; Ormelli,S.; Terregino,C.
EPI1308727	PA	Nigeria	2015-Jan-17	EPI_ISL_329277	A/chicken/Nigeria/16VIR5840-5/2015			Laleye,A.; Joannis,T.; Shittu,I.; Meseko,C.; Zamperin,G.; Milani,A.; Zecchin,B.; Fusaro,A.; Monne,I.; Abolnik,C.; Gado,D.; Olawuyi,K.; Chinyere,C.; Salviato,A.; Schivo,A.; Marciano,S.; Ormelli,S.; Terregino,C.
EPI1308728	PA	Nigeria	2015-Mar-23	EPI_ISL_329278	A/chicken/Nigeria/16VIR5840-47/2015			Laleye,A.; Joannis,T.; Shittu,I.; Meseko,C.; Zamperin,G.; Milani,A.; Zecchin,B.; Fusaro,A.; Monne,I.; Abolnik,C.; Gado,D.; Olawuyi,K.; Chinyere,C.; Salviato,A.; Schivo,A.; Marciano,S.; Ormelli,S.; Terregino,C.
EPI1308729	PA	Nigeria	2015-Mar-25	EPI_ISL_329279	A/chicken/Nigeria/16VIR5840-48/2015			Laleye,A.; Joannis,T.; Shittu,I.; Meseko,C.; Zamperin,G.; Milani,A.; Zecchin,B.; Fusaro,A.; Monne,I.; Abolnik,C.; Gado,D.; Olawuyi,K.; Chinyere,C.; Salviato,A.; Schivo,A.; Marciano,S.; Ormelli,S.; Terregino,C.
EPI1308730	PA	Nigeria	2015-Mar-25	EPI_ISL_329280	A/chicken/Nigeria/16VIR5840-49/2015			Laleye,A.; Joannis,T.; Shittu,I.; Meseko,C.; Zamperin,G.; Milani,A.; Zecchin,B.; Fusaro,A.; Monne,I.; Abolnik,C.; Gado,D.; Olawuyi,K.; Chinyere,C.; Salviato,A.; Schivo,A.; Marciano,S.; Ormelli,S.; Terregino,C.
EPI1308731	PA	Nigeria	2015-Mar-24	EPI_ISL_329281	A/chicken/Nigeria/16VIR5840-50/2015			Laleye,A.; Joannis,T.; Shittu,I.; Meseko,C.; Zamperin,G.; Milani,A.; Zecchin,B.; Fusaro,A.; Monne,I.; Abolnik,C.; Gado,D.; Olawuyi,K.; Chinyere,C.; Salviato,A.; Schivo,A.; Marciano,S.; Ormelli,S.; Terregino,C.
EPI1308780	PA	Nigeria	2015-Feb-22	EPI_ISL_329283	A/chicken/Nigeria/16VIR5840-35/2015			Laleye,A.; Joannis,T.; Shittu,I.; Meseko,C.; Zamperin,G.; Milani,A.; Zecchin,B.; Fusaro,A.; Monne,I.; Abolnik,C.; Gado,D.; Olawuyi,K.; Chinyere,C.; Salviato,A.; Schivo,A.; Marciano,S.; Ormelli,S.; Terregino,C.
EPI1308781	PA	Nigeria	2015-Feb-23	EPI_ISL_329285	A/chicken/Nigeria/16VIR5840-37/2015			Laleye,A.; Joannis,T.; Shittu,I.; Meseko,C.; Zamperin,G.; Milani,A.; Zecchin,B.; Fusaro,A.; Monne,I.; Abolnik,C.; Gado,D.; Olawuyi,K.; Chinyere,C.; Salviato,A.; Schivo,A.; Marciano,S.; Ormelli,S.; Terregino,C.
EPI1308783	PA	Nigeria	2015-Feb-27	EPI_ISL_329287	A/chicken/Nigeria/16VIR5840-39/2015			Laleye,A.; Joannis,T.; Shittu,I.; Meseko,C.; Zamperin,G.; Milani,A.; Zecchin,B.; Fusaro,A.; Monne,I.; Abolnik,C.; Gado,D.; Olawuyi,K.; Chinyere,C.; Salviato,A.; Schivo,A.; Marciano,S.; Ormelli,S.; Terregino,C.
EPI1308827	PA	Nigeria	2015-Feb-13	EPI_ISL_329289	A/chicken/Nigeria/16VIR5840-28/2015			Laleye,A.; Joannis,T.; Shittu,I.; Meseko,C.; Zamperin,G.; Milani,A.; Zecchin,B.; Fusaro,A.; Monne,I.; Abolnik,C.; Gado,D.; Olawuyi,K.; Chinyere,C.; Salviato,A.; Schivo,A.; Marciano,S.; Ormelli,S.; Terregino,C.
EPI1308828	PA	Nigeria	2015-Feb-13	EPI_ISL_329290	A/chicken/Nigeria/16VIR5840-29/2015			Laleye,A.; Joannis,T.; Shittu,I.; Meseko,C.; Zamperin,G.; Milani,A.; Zecchin,B.; Fusaro,A.; Monne,I.; Abolnik,C.; Gado,D.; Olawuyi,K.; Chinyere,C.; Salviato,A.; Schivo,A.; Marciano,S.; Ormelli,S.; Terregino,C.
EPI1308830	PA	Nigeria	2015-Feb-16	EPI_ISL_329292	A/chicken/Nigeria/16VIR5840-31/2015			Laleye,A.; Joannis,T.; Shittu,I.; Meseko,C.; Zamperin,G.; Milani,A.; Zecchin,B.; Fusaro,A.; Monne,I.; Abolnik,C.; Gado,D.; Olawuyi,K.; Chinyere,C.; Salviato,A.; Schivo,A.; Marciano,S.; Ormelli,S.; Terregino,C.
EPI1308831	PA	Nigeria	2015-Feb-17	EPI_ISL_329293	A/chicken/Nigeria/16VIR5840-32/2015			Laleye,A.; Joannis,T.; Shittu,I.; Meseko,C.; Zamperin,G.; Milani,A.; Zecchin,B.; Fusaro,A.; Monne,I.; Abolnik,C.; Gado,D.; Olawuyi,K.; Chinyere,C.; Salviato,A.; Schivo,A.; Marciano,S.; Ormelli,S.; Terregino,C.
EPI1308882	PA	Nigeria	2015-Feb-11	EPI_ISL_329294	A/chicken/Nigeria/16VIR5840-27/2015			Laleye,A.; Joannis,T.; Shittu,I.; Meseko,C.; Zamperin,G.; Milani,A.; Zecchin,B.; Fusaro,A.; Monne,I.; Abolnik,C.; Gado,D.; Olawuyi,K.; Chinyere,C.; Salviato,A.; Schivo,A.; Marciano,S.; Ormelli,S.; Terregino,C.
EPI1308877	PA	Nigeria	2015-Feb-06	EPI_ISL_329295	A/chicken/Nigeria/16VIR5840-22/2015			Laleye,A.; Joannis,T.; Shittu,I.; Meseko,C.; Zamperin,G.; Milani,A.; Zecchin,B.; Fusaro,A.; Monne,I.; Abolnik,C.; Gado,D.; Olawuyi,K.; Chinyere,C.; Salviato,A.; Schivo,A.; Marciano,S.; Ormelli,S.; Terregino,C.
EPI1308878	PA	Nigeria	2015-Feb-08	EPI_ISL_329296	A/chicken/Nigeria/16VIR5840-23/2015			Laleye,A.; Joannis,T.; Shittu,I.; Meseko,C.; Zamperin,G.; Milani,A.; Zecchin,B.; Fusaro,A.; Monne,I.; Abolnik,C.; Gado,D.; Olawuyi,K.; Chinyere,C.; Salviato,A.; Schivo,A.; Marciano,S.; Ormelli,S.; Terregino,C.
EPI1308879	PA	Nigeria	2015-Feb-08	EPI_ISL_329297	A/chicken/Nigeria/16VIR5840-24/2015			Laleye,A.; Joannis,T.; Shittu,I.; Meseko,C.; Zamperin,G.; Milani,A.; Zecchin,B.; Fusaro,A.; Monne,I.; Abolnik,C.; Gado,D.; Olawuyi,K.; Chinyere,C.; Salviato,A.; Schivo,A.; Marciano,S.; Ormelli,S.; Terregino,C.
EPI1308880	PA	Nigeria	2015-Feb-10	EPI_ISL_329298	A/chicken/Nigeria/16VIR5840-25/2015			Laleye,A.; Joannis,T.; Shittu,I.; Meseko,C.; Zamperin,G.; Milani,A.; Zecchin,B.; Fusaro,A.; Monne,I.; Abolnik,C.; Gado,D.; Olawuyi,K.; Chinyere,C.; Salviato,A.; Schivo,A.; Marciano,S.; Ormelli,S.; Terregino,C.
EPI1308881	PA	Nigeria	2015-Feb-11	EPI_ISL_329299	A/chicken/Nigeria/16VIR5840-26/2015			Laleye,A.; Joannis,T.; Shittu,I.; Meseko,C.; Zamperin,G.; Milani,A.; Zecchin,B.; Fusaro,A.; Monne,I.; Abolnik,C.; Gado,D.; Olawuyi,K.; Chinyere,C.; Salviato,A.; Schivo,A.; Marciano,S.; Ormelli,S.; Terregino,C.
EPI1308934	PA	Nigeria	2015-Feb-05	EPI_ISL_329300	A/chicken/Nigeria/16VIR5840-21/2015			Laleye,A.; Joannis,T.; Shittu,I.; Meseko,C.; Zamperin,G.; Milani,A.; Zecchin,B.; Fusaro,A.; Monne,I.; Abolnik,C.; Gado,D.; Olawuyi,K.; Chinyere,C.; Salviato,A.; Schivo,A.; Marciano,S.; Ormelli,S.; Terregino,C.
EPI1308929	PA	Nigeria	2015-Jan-29	EPI_ISL_329301	A/chicken/Nigeria/16VIR5840-16/2015			Laleye,A.; Joannis,T.; Shittu,I.; Meseko,C.; Zamperin,G.; Milani,A.; Zecchin,B.; Fusaro,A.; Monne,I.; Abolnik,C.; Gado,D.; Olawuyi,K.; Chinyere,C.; Salviato,A.; Schivo,A.; Marciano,S.; Ormelli,S.; Terregino,C.
EPI1308930	PA	Nigeria	2015-Jan-30	EPI_ISL_329302	A/chicken/Nigeria/16VIR5840-17/2015			Laleye,A.; Joannis,T.; Shittu,I.; Meseko,C.; Zamperin,G.; Milani,A.; Zecchin,B.; Fusaro,A.; Monne,I.; Abolnik,C.; Gado,D.; Olawuyi,K.; Chinyere,C.; Salviato,A.; Schivo,A.; Marciano,S.; Ormelli,S.; Terregino,C.
EPI1859738	PA	Netherlands	2021-Feb-22	EPI_ISL_2172528	A/barnacle goose/Netherlands/21024066-001/2021	Wageningen Bioveterinary Research	Wageningen Bioveterinary Research	Beerens, Nancy; Harders, Frank; Pritz-Verschuren, Sylvia; Roose, Marit; Germeraad, Evelien; Engelsma, Marc; Bossers, Alex; Heutink, Rene
EPI1859802	PA	Netherlands	2021-Mar-17	EPI_ISL_2174084	A/common murre/Netherlands/21025491-002/2021	Wageningen Bioveterinary Research	Wageningen Bioveterinary Research	Beerens, Nancy; Harders, Frank; Pritz-Verschuren, Sylvia; Roose, Marit; Germeraad, Evelien; Engelsma, Marc; Bossers, Alex; Heutink, Rene
EPI1859810	PA	Netherlands	2021-Mar-22	EPI_ISL_2174728	A/barnacle goose/Netherlands/21025769-002/2021	Wageningen Bioveterinary Research	Wageningen Bioveterinary Research	Beerens, Nancy; Harders, Frank; Pritz-Verschuren, Sylvia; Roose, Marit; Germeraad, Evelien; Engelsma, Marc; Bossers, Alex; Heutink, Rene
EPI1859920	PA	Netherlands	2021-Apr-15	EPI_ISL_2193998	A/barnacle goose/Netherlands/21027016-002/2021	Wageningen Bioveterinary Research	Wageningen Bioveterinary Research	Beerens, Nancy; Harders, Frank; Pritz-Verschuren, Sylvia; Roose, Marit; Germeraad, Evelien; Engelsma, Marc; Bossers, Alex; Heutink, Rene
EPI1859928	PA	Netherlands	2021-Apr-23	EPI_ISL_2194014	A/white-tailed eagle/Netherlands/21027616-001/2021	Wageningen Bioveterinary Research	Wageningen Bioveterinary Research	Beerens, Nancy; Harders, Frank; Pritz-Verschuren, Sylvia; Roose, Marit; Germeraad, Evelien; Engelsma, Marc; Bossers, Alex; Heutink, Rene
EPI1859936	PA	Netherlands	2021-Apr-22	EPI_ISL_2194036	A/barnacle goose/Netherlands/21028196-002/2021	Wageningen Bioveterinary Research	Wageningen Bioveterinary Research	Beerens, Nancy; Harders, Frank; Pritz-Verschuren, Sylvia; Roose, Marit; Germeraad, Evelien; Engelsma, Marc; Bossers, Alex; Heutink, Rene
EPI1862713	PA	Netherlands	2021-Apr-20	EPI_ISL_2227276	A/barnacle goose/Netherlands/21027357-002/2021	Wageningen Bioveterinary Research	Wageningen Bioveterinary Research	Beerens, Nancy; Harders, Frank; Pritz-Verschuren, Sylvia; Roose, Marit; Germeraad, Evelien; Engelsma, Marc; Bossers, Alex; Heutink, Rene
EPI1862721	PA	Netherlands	2021-May-13	EPI_ISL_2227277	A/barnacle goose/Netherlands/21028534-002/2021	Wageningen Bioveterinary Research	Wageningen Bioveterinary Research	Beerens, Nancy; Harders, Frank; Pritz-Verschuren, Sylvia; Roose, Marit; Germeraad, Evelien; Engelsma, Marc; Bossers, Alex; Heutink, Rene
EPI1863028	PA	Netherlands	2021-May-09	EPI_ISL_2227278	A/goose/Netherlands/21028502-002/21028502/2021	Wageningen Bioveterinary Research	Wageningen Bioveterinary Research	Beerens, Nancy; Harders, Frank; Pritz-Verschuren, Sylvia; Roose, Marit; Germeraad, Evelien; Engelsma, Marc; Bossers, Alex; Heutink, Rene
EPI1863829	PA	Netherlands	2021-May-07	EPI_ISL_2227279	A/western marsh harrier/Netherlands/21028606-002/2021	Wageningen Bioveterinary Research	Wageningen Bioveterinary Research	Beerens, Nancy; Harders, Frank; Pritz-Verschuren, Sylvia; Roose, Marit; Germeraad, Evelien; Engelsma, Marc; Bossers, Alex; Heutink, Rene
EPI1866453	PA	Senegal	2020-Dec-23	EPI_ISL_2276069	A/chicken/Senegal/21VIR1084-4/2021	Istituto Zooprofilattico Sperimentale delle Venezie, EU/OIE/Reference Laboratory and FAO Reference Centre for AI and ND	Istituto Zooprofilattico Sperimentale Delle Venezie	Lo, F.T.; Diallo, A.A.; Ba, R.O.; Diouf, M.; Diop, A.; Samb, Y.N.; Diouf, M.; Diop, M.; Lo, M.M.; Diouf, M.N.; Zecchin, B.; Tassoni, L.; Fusaro, A.; Pastori, A.; Monne, I.; Terregino, C.
EPI1866461	PA	Senegal	2020-Dec-23	EPI_ISL_2276070	A/chicken/Senegal/21VIR1084-5/2021	Istituto Zooprofilattico Sperimentale delle Venezie, EU/OIE/Reference Laboratory and FAO Reference Centre for AI and ND	Istituto Zooprofilattico Sperimentale Delle Venezie	Lo, F.T.; Diallo, A.A.; Ba, R.O.; Diouf, M.; Diop, A.; Samb, Y.N.; Diouf, M.; Diop, M.; Lo, M.M.; Diouf, M.N.; Zecchin, B.; Tassoni, L.; Fusaro, A.; Pastori, A.; Monne, I.; Terregino, C.
EPI1877877	PA	Poland	2021-Apr-20	EPI_ISL_2681045	A/white_stork/Poland/MB391/2021	National Veterinary Research Institut Poland, PIWet-PIB	National Veterinary Research Institut Poland, PIWet-PIB	Edyta, Swieton; Kamila, Dziadek; Krzysztof, Smietanka
EPI1882783	PA	Sweden	2021-May-11	EPI_ISL_3005950	A/barnacle goose/Sweden/SVA210511SZ0567/FB001840/M-2021	National Veterinary Institute, SVA	National Veterinary Institute
EPI1883975	PA	Hungary	2021-Apr-13	EPI_ISL_3135897	A/Turkey/Hungary/16603/2021 (H5N1)	National Food Chain Safety Office Veterinary Diagnostic Directorate Laboratory for Molecular Biology	National Food Chain Safety Office, Hungary	Katalin,Szentpáli-Gavallér;Ádám,Bálint;Krisztina,Ursu;Péter,Malik
EPI806366	PA	Niger	2015-Apr-02	EPI_ISL_229175	A/chicken/Niger/15VIR2060-6/2015			Tassoni,L.; Fusaro,A.; Milani,A.; Lemey,P.; Awuni,J.A.; Sedor,V.B.; Dogbey,O.; Commey,A.N.; Meseko,C.; Joannis,T.; Minoungou,G.L.; Ouattara,L.; Haido,A.M.; Cisse-Aman,D.; Couacy-Hymann,E.; Dauphin,G.; Cattoli,G.; Monne,I.; Salviato,A.; Schivo,A.
EPI742604	PA	China	2015-Jul-14	EPI_ISL_218208	A/Great black-headed Gull/Qinghai/YO7/2015_H5N1	State Key Laboratory of Virology and Wuhan Institute of Virology, Chinese Academy of Sciences	Wuhan Institute of Virology
EPI186392	PA	Slovenia	2006-Jan-01	EPI_ISL_32506	A/Ardea cinera/Slovenia/185/2006	University of Ljubljana	Friedrich-Loeffler-Institut
EPI585978	PA	China	2014-Jan-01	EPI_ISL_177873	A/chicken/DaLi/302/2014			Hu,T.; Song,J.; Zhang,W.; Zhao,H.; Duan,B.; Liu,Q.; Zeng,W.; Qiu,W.; Chen,G.; Zhang,Y.; Fan,Q.; Zhang,F.
EPI154954	PA	Egypt	2007-Jan-01	EPI_ISL_20072	A/chicken/Egitto/2628-1/2007		Istituto Zooprofilattico Sperimentale Delle Venezie
EPI492507	PA	Lao, People's Democratic Republic	2010-May-01	EPI_ISL_151742	A/chicken/Laos/LH2/2010			Ducatez,M.F.; Sonnberg,S.; Phommachanh,P.; Douangngeun,B.; Peiris,M.; Guan,Y.; Webster,R.; Webby,R.
EPI642456	PA	Nepal	2013-Aug-25	EPI_ISL_195638	A/chicken/Nepal/08TI87/2013			Nagarajan,S.; Tripathi,S.; Tosh,C.; Murugkar,H.V.; Kumar,M.; Kulkarni,D.D.
EPI642455	PA	Nepal	2013-Aug-25	EPI_ISL_195637	A/chicken/Nepal/08TI86/2013			Nagarajan,S.; Tripathi,S.; Tosh,C.; Murugkar,H.V.; Kumar,M.; Kulkarni,D.D.
EPI585975	PA	China	2014-Jan-01	EPI_ISL_177871	A/chicken/AnNing/1/2014			Hu,T.; Song,J.; Zhang,W.; Zhao,H.; Duan,B.; Liu,Q.; Zeng,W.; Qiu,W.; Chen,G.; Zhang,Y.; Fan,Q.; Zhang,F.
EPI642457	PA	India	2013-Feb-19	EPI_ISL_195639	A/northern pintail/India/03OR320/2013			Nagarajan,S.; Tripathi,S.; Tosh,C.; Murugkar,H.V.; Kumar,M.; Kulkarni,D.D.
EPI154947	PA	Egypt	2007-Jan-01	EPI_ISL_20071	A/turkey/Egypt/1709-9VIR08/2007		Istituto Zooprofilattico Sperimentale Delle Venezie
EPI493481	PA	Egypt	2013-Jan-31	EPI_ISL_151969	A/chicken/Egypt/M7217B/2013			Kayali,G.; El-Shesheny,R.; Kandeil,A.M.; Webby,R.J.; Kutkat,M.A.; Ali,M.A.
EPI186389	PA	Slovenia	2006-Jan-01	EPI_ISL_32505	A/cygnus olor/Slovenia/156/2006	University of Ljubljana	Friedrich-Loeffler-Institut
EPI506252	PA	Lao, People's Democratic Republic	2006-Jan-01	EPI_ISL_156306	A/duck/Laos/3295/2006			Boltz,D.; Douangngeun,B.; Phommachanh,P.; Sinthasak,S.; Mondry,R.; Obert,C.; Seiler,P.; Keating,R.; Suzuki,Y.; Hiramatsu,H.; Govorkova,E.; Webster,R.
EPI1215861	PA	China	2013-Sep-20	EPI_ISL_259927	A/goose/Guangdong/SH7/2013(H5N1)	South China Agricultural University	South China Agricultural University	Yuandi,Yu;Zaoyue,Zhang;Wenbao,Qi;Ming,Liao
EPI1062227	PA	China	2012-May-19	EPI_ISL_278505	A/goose/China/E43/2012			Cui,J.; Qu,N.; Guo,Y.; Cao,L.; Wu,S.; Mei,K.; Sun,H.; Lu,Y.; Qin,Z.; Jiao,P.; Liao,M.
EPI806493	PA	Ghana	2015-Jul-27	EPI_ISL_229193	A/partridge/Ghana/15VIR5480-5/2015			Tassoni,L.; Fusaro,A.; Milani,A.; Lemey,P.; Awuni,J.A.; Sedor,V.B.; Dogbey,O.; Commey,A.N.; Meseko,C.; Joannis,T.; Minoungou,G.L.; Ouattara,L.; Haido,A.M.; Cisse-Aman,D.; Couacy-Hymann,E.; Dauphin,G.; Cattoli,G.; Monne,I.; Aniwa,B.; Commey,A.N.O.; Dogbe,O.; Salviato,A.; Schivo,A.
EPI1494574	PA	Indonesia	2013-Sep-11	EPI_ISL_307002	A/turkey/East_Java/Av154/2013	Institute of Tropical Disease, Universitas Airlangga	Kobe University Graduate School of Medicine	AM,Nastri; AL,Poetranto; ED,Poetranto; SPA,Wahyuningsih; W,Darmanto; EF,Puruhito; L,Wulandari; G,Soegiarto; YK,Shimizu; Y,Mori; K,Shimizu
EPI1027773	PA	Indonesia	2016-Feb-24	EPI_ISL_270332	A/Qu/Purwakarta/S35/2016	Eijkman Institute for Molecular Biology	Utrecht University-Central Veterinary Institute	Karo-karo,D; Bodewes,R; Muljono,D; Sriyani,I.Y; Artika,IM; Wibawa,H; Pribadi,ES;Pratomo,W; Diyantoro,D; Sugama,A; Hendrayani,N; Hidayat,A; Daju,D; Kustiawan,I;Citra,A; Stegeman,JA; Koch, G
EPI1027757	PA	Indonesia	2016-Feb-22	EPI_ISL_270330	A/Qu/Indramayu/S28/2016	Eijkman Institute for Molecular Biology	Utrecht University-Central Veterinary Institute	Karo-karo,D; Bodewes,R; Muljono,D; Sriyani,I.Y; Artika,IM; Wibawa,H; Pribadi,ES;Pratomo,W; Diyantoro,D; Sugama,A; Hendrayani,N; Hidayat,A; Daju,D; Kustiawan,I;Citra,A; Stegeman,JA; Koch, G
EPI666497	PA	China	2014-Dec-22	EPI_ISL_200523	A/pigeon/Jiangsu/12.22 TCCX053-P/2014(Mixed)		Institute of Microbiology, Chinese Academy of Sciences
EPI806626	PA	Cote d'Ivoire	2015-Apr-30	EPI_ISL_229210	A/turtledove/Ivory Coast/15VIR2742-7/2015			Tassoni,L.; Fusaro,A.; Milani,A.; Lemey,P.; Awuni,J.A.; Sedor,V.B.; Dogbey,O.; Commey,A.N.; Meseko,C.; Joannis,T.; Minoungou,G.L.; Ouattara,L.; Haido,A.M.; Cisse-Aman,D.; Couacy-Hymann,E.; Dauphin,G.; Cattoli,G.; Monne,I.; Cisse,D.E.A.; Couacy Hymann,E.; Salviato,A.; Schivo,A.
EPI806576	PA	Burkina Faso	2015-Mar-10	EPI_ISL_229204	A/domestic bird/Burkina Faso/15VIR1774-25/2015			Tassoni,L.; Fusaro,A.; Milani,A.; Lemey,P.; Awuni,J.A.; Sedor,V.B.; Dogbey,O.; Commey,A.N.; Meseko,C.; Joannis,T.; Minoungou,G.L.; Ouattara,L.; Haido,A.M.; Cisse-Aman,D.; Couacy-Hymann,E.; Dauphin,G.; Cattoli,G.; Monne,I.; Salviato,A.; Schivo,A.
EPI806569	PA	Burkina Faso	2015-Mar-10	EPI_ISL_229203	A/domestic bird/Burkina Faso/15VIR1774-24/2015			Tassoni,L.; Fusaro,A.; Milani,A.; Lemey,P.; Awuni,J.A.; Sedor,V.B.; Dogbey,O.; Commey,A.N.; Meseko,C.; Joannis,T.; Minoungou,G.L.; Ouattara,L.; Haido,A.M.; Cisse-Aman,D.; Couacy-Hymann,E.; Dauphin,G.; Cattoli,G.; Monne,I.; Salviato,A.; Schivo,A.
EPI806562	PA	Burkina Faso	2015-Mar-10	EPI_ISL_229202	A/domestic bird/Burkina Faso/15VIR1774-23/2015			Tassoni,L.; Fusaro,A.; Milani,A.; Lemey,P.; Awuni,J.A.; Sedor,V.B.; Dogbey,O.; Commey,A.N.; Meseko,C.; Joannis,T.; Minoungou,G.L.; Ouattara,L.; Haido,A.M.; Cisse-Aman,D.; Couacy-Hymann,E.; Dauphin,G.; Cattoli,G.; Monne,I.; Salviato,A.; Schivo,A.
EPI806554	PA	Burkina Faso	2015-Mar-10	EPI_ISL_229200	A/domestic bird/Burkina Faso/15VIR1774-22/2015			Tassoni,L.; Fusaro,A.; Milani,A.; Lemey,P.; Awuni,J.A.; Sedor,V.B.; Dogbey,O.; Commey,A.N.; Meseko,C.; Joannis,T.; Minoungou,G.L.; Ouattara,L.; Haido,A.M.; Cisse-Aman,D.; Couacy-Hymann,E.; Dauphin,G.; Cattoli,G.; Monne,I.; Salviato,A.; Schivo,A.
EPI703577	PA	India	2014-Jan-01	EPI_ISL_208842	A/crow/India/01CA02/2014			Tosh,C.; Shukla,S.; Nagarajan,S.; Kumar,M.; Murugkar,H.V.; Tripathi,S.; Kulkarni,D.D.
EPI448275	PA	Bangladesh	2012-Feb-20	EPI_ISL_141290	A/duck/Bangladesh/32077/2012	Institute of Epidemiology Disease Control and Research (IEDCR) & Bangladesh National Influenza Centre (NIC)	Centers for Disease Control and Prevention	Gerloff, Nancy; Simpson, Natosha; Poh, Mee;Davis, Todd
EPI448267	PA	Bangladesh	2012-Jan-08	EPI_ISL_141289	A/chicken/Bangladesh/42010/2012	Institute of Epidemiology Disease Control and Research (IEDCR) & Bangladesh National Influenza Centre (NIC)	Centers for Disease Control and Prevention	Gerloff, Nancy; Simpson, Natosha; Poh, Mee;Davis, Todd
EPI448219	PA	Bangladesh	2011-Jul-24	EPI_ISL_141283	A/duck/Bangladesh/4124T/2011	Institute of Epidemiology Disease Control and Research (IEDCR) & Bangladesh National Influenza Centre (NIC)	Centers for Disease Control and Prevention	Gerloff, Nancy; Simpson, Natosha; Poh, Mee;Davis, Todd
EPI448211	PA	Bangladesh	2011-Jul-24	EPI_ISL_141282	A/duck/Bangladesh/4120T/2011	Institute of Epidemiology Disease Control and Research (IEDCR) & Bangladesh National Influenza Centre (NIC)	Centers for Disease Control and Prevention	Gerloff, Nancy; Simpson, Natosha; Poh, Mee;Davis, Todd
EPI448203	PA	Bangladesh	2011-Jul-15	EPI_ISL_141281	A/chicken/Bangladesh/4070T/2011	Institute of Epidemiology Disease Control and Research (IEDCR) & Bangladesh National Influenza Centre (NIC)	Centers for Disease Control and Prevention	Gerloff, Nancy; Simpson, Natosha; Poh, Mee;Davis, Todd
EPI448195	PA	Bangladesh	2011-Jul-14	EPI_ISL_141280	A/chicken/Bangladesh/4058/2011	Institute of Epidemiology Disease Control and Research (IEDCR) & Bangladesh National Influenza Centre (NIC)	Centers for Disease Control and Prevention	Gerloff, Nancy; Simpson, Natosha; Poh, Mee;Davis, Todd
EPI448171	PA	Bangladesh	2011-May-23	EPI_ISL_141277	A/chicken/Bangladesh/3072/2011	Institute of Epidemiology Disease Control and Research (IEDCR) & Bangladesh National Influenza Centre (NIC)	Centers for Disease Control and Prevention	Gerloff, Nancy; Simpson, Natosha; Poh, Mee;Davis, Todd
EPI448163	PA	Bangladesh	2011-Feb-07	EPI_ISL_141276	A/crow/Bangladesh/316T/2011	Institute of Epidemiology Disease Control and Research (IEDCR) & Bangladesh National Influenza Centre (NIC)	Centers for Disease Control and Prevention	Gerloff, Nancy; Simpson, Natosha; Poh, Mee;Davis, Todd
EPI448155	PA	Bangladesh	2011-Feb-07	EPI_ISL_141275	A/crow/Bangladesh/313T/2011	Institute of Epidemiology Disease Control and Research (IEDCR) & Bangladesh National Influenza Centre (NIC)	Centers for Disease Control and Prevention	Gerloff, Nancy; Simpson, Natosha; Poh, Mee;Davis, Todd
EPI448147	PA	Bangladesh	2011-Feb-13	EPI_ISL_141274	A/crow/Bangladesh/1056/2011	Institute of Epidemiology Disease Control and Research (IEDCR) & Bangladesh National Influenza Centre (NIC)	Centers for Disease Control and Prevention	Gerloff, Nancy; Simpson, Natosha; Poh, Mee;Davis, Todd
EPI448139	PA	Bangladesh	2011-Feb-04	EPI_ISL_141273	A/chicken/Bangladesh/11303/2011	Institute of Epidemiology Disease Control and Research (IEDCR) & Bangladesh National Influenza Centre (NIC)	Centers for Disease Control and Prevention	Gerloff, Nancy; Simpson, Natosha; Poh, Mee;Davis, Todd
EPI448131	PA	Bangladesh	2011-Feb-07	EPI_ISL_141272	A/poultry/Bangladesh/11255-C/2011	Institute of Epidemiology Disease Control and Research (IEDCR) & Bangladesh National Influenza Centre (NIC)	Centers for Disease Control and Prevention	Gerloff, Nancy; Simpson, Natosha; Poh, Mee;Davis, Todd
EPI448123	PA	Bangladesh	2011-Feb-20	EPI_ISL_141271	A/chicken/Bangladesh/31289-1/2011	Institute of Epidemiology Disease Control and Research (IEDCR) & Bangladesh National Influenza Centre (NIC)	Centers for Disease Control and Prevention	Gerloff, Nancy; Simpson, Natosha; Poh, Mee;Davis, Todd
EPI448107	PA	Bangladesh	2011-Jun-29	EPI_ISL_141269	A/waterfowl/Bangladesh/33025/2011	Institute of Epidemiology Disease Control and Research (IEDCR) & Bangladesh National Influenza Centre (NIC)	Centers for Disease Control and Prevention	Gerloff, Nancy; Simpson, Natosha; Poh, Mee;Davis, Todd
EPI448083	PA	Bangladesh	2010-Jan-12	EPI_ISL_141266	A/chicken/Bangladesh/0411/2010	Institute of Epidemiology Disease Control and Research (IEDCR) & Bangladesh National Influenza Centre (NIC)	Centers for Disease Control and Prevention	Gerloff, Nancy; Simpson, Natosha; Poh, Mee; Davis, Todd
EPI448075	PA	Bangladesh	2010-Jan-04	EPI_ISL_141265	A/chicken/Bangladesh/1012/2010	Institute of Epidemiology Disease Control and Research (IEDCR) & Bangladesh National Influenza Centre (NIC)	Centers for Disease Control and Prevention	Gerloff, Nancy; Simpson, Natosha; Poh, Mee;Davis, Todd
EPI448067	PA	Bangladesh	2010-Jan-04	EPI_ISL_141264	A/chicken/Bangladesh/0912/2010	Institute of Epidemiology Disease Control and Research (IEDCR) & Bangladesh National Influenza Centre (NIC)	Centers for Disease Control and Prevention	Gerloff, Nancy; Simpson, Natosha; Poh, Mee;Davis, Todd
EPI448051	PA	Bangladesh	2011-Feb-13	EPI_ISL_141262	A/crow/Bangladesh/1054/2011	Institute of Epidemiology Disease Control and Research (IEDCR) & Bangladesh National Influenza Centre (NIC)	Centers for Disease Control and Prevention	Gerloff, Nancy; Simpson, Natosha; Poh, Mee; Davis, Todd
EPI448043	PA	Bangladesh	2011-Jan-20	EPI_ISL_141261	A/crow/Bangladesh/1020/2011	Institute of Epidemiology Disease Control and Research (IEDCR) & Bangladesh National Influenza Centre (NIC)	Centers for Disease Control and Prevention	Gerloff, Nancy; Simpson, Natosha; Poh, Mee; Davis, Todd
EPI448035	PA	Bangladesh	2011-Jan-20	EPI_ISL_141260	A/crow/Bangladesh/1019/2011	Institute of Epidemiology Disease Control and Research (IEDCR) & Bangladesh National Influenza Centre (NIC)	Centers for Disease Control and Prevention	Gerloff, Nancy; Simpson, Natosha; Poh, Mee; Davis, Todd
EPI448027	PA	Bangladesh	2011-Jan-20	EPI_ISL_141259	A/crow/Bangladesh/1008/2011	Institute of Epidemiology Disease Control and Research (IEDCR) & Bangladesh National Influenza Centre (NIC)	Centers for Disease Control and Prevention	Gerloff, Nancy; Simpson, Natosha; Poh, Mee; Davis, Todd
EPI448099	PA	Bangladesh	2011-Mar-20	EPI_ISL_141268	A/duck/Bangladesh/1849/2011	icddr,b International Centre for Diarrhoeal Disease Research, Bangladesh	Centers for Disease Control and Prevention	Gerloff, Nancy; Simpson, Natosha; Poh, Mee;Davis, Todd
EPI448227	PA	Bangladesh	2011-Jun-15	EPI_ISL_141284	A/chicken/Bangladesh/11RS-1984-30/2011		Centers for Disease Control and Prevention	Gerloff, Nancy; Simpson, Natosha; Poh, Mee;Davis, Todd
EPI1027789	PA	Indonesia	2016-Mar-16	EPI_ISL_270334	A/Ch/Indramayu/S39/2016	Eijkman Institute for Molecular Biology	Utrecht University-Central Veterinary Institute	Karo-karo,D; Bodewes,R; Muljono,D; Sriyani,I.Y; Artika,IM; Wibawa,H; Pribadi,ES;Pratomo,W; Diyantoro,D; Sugama,A; Hendrayani,N; Hidayat,A; Daju,D; Kustiawan,I;Citra,A; Stegeman,JA; Koch, G
EPI1027781	PA	Indonesia	2016-Mar-01	EPI_ISL_270333	A/Ch/Indramayu/S36/2016	Eijkman Institute for Molecular Biology	Utrecht University-Central Veterinary Institute	Karo-karo,D; Bodewes,R; Muljono,D; Sriyani,I.Y; Artika,IM; Wibawa,H; Pribadi,ES;Pratomo,W; Diyantoro,D; Sugama,A; Hendrayani,N; Hidayat,A; Daju,D; Kustiawan,I;Citra,A; Stegeman,JA; Koch, G
EPI1027732	PA	Indonesia	2016-Aug-05	EPI_ISL_270327	A/Ch/Indramayu/S61/2016	Eijkman Institute for Molecular Biology	Utrecht University-Central Veterinary Institute	Karo-karo,D; Bodewes,R; Muljono,D; Sriyani,I.Y; Artika,IM; Wibawa,H; Pribadi,ES;Pratomo,W; Diyantoro,D; Sugama,A; Hendrayani,N; Hidayat,A; Daju,D; Kustiawan,I;Citra,A; Stegeman,JA; Koch, G
EPI1027710	PA	Indonesia	2016-May-03	EPI_ISL_270324	A/Ch/Indramayu/S54/2016	Eijkman Institute for Molecular Biology	Utrecht University-Central Veterinary Institute	Karo-karo,D; Bodewes,R; Muljono,D; Sriyani,I.Y; Artika,IM; Wibawa,H; Pribadi,ES;Pratomo,W; Diyantoro,D; Sugama,A; Hendrayani,N; Hidayat,A; Daju,D; Kustiawan,I;Citra,A; Stegeman,JA; Koch, G
EPI1027702	PA	Indonesia	2016-Apr-08	EPI_ISL_270323	A/Ch/Indramayu/S51c/2016	Eijkman Institute for Molecular Biology	Utrecht University-Central Veterinary Institute	Karo-karo,D; Bodewes,R; Muljono,D; Sriyani,I.Y; Artika,IM; Wibawa,H; Pribadi,ES;Pratomo,W; Diyantoro,D; Sugama,A; Hendrayani,N; Hidayat,A; Daju,D; Kustiawan,I;Citra,A; Stegeman,JA; Koch, G
EPI1027694	PA	Indonesia	2016-Apr-05	EPI_ISL_270322	A/Ch/Indramayu/S50/2016	Eijkman Institute for Molecular Biology	Utrecht University-Central Veterinary Institute	Karo-karo,D; Bodewes,R; Muljono,D; Sriyani,I.Y; Artika,IM; Wibawa,H; Pribadi,ES;Pratomo,W; Diyantoro,D; Sugama,A; Hendrayani,N; Hidayat,A; Daju,D; Kustiawan,I;Citra,A; Stegeman,JA; Koch, G
EPI1027670	PA	Indonesia	2016-Mar-17	EPI_ISL_270319	A/Ch/Subang/S45/2016	Eijkman Institute for Molecular Biology	Utrecht University-Central Veterinary Institute	Karo-karo,D; Bodewes,R; Muljono,D; Sriyani,I.Y; Artika,IM; Wibawa,H; Pribadi,ES;Pratomo,W; Diyantoro,D; Sugama,A; Hendrayani,N; Hidayat,A; Daju,D; Kustiawan,I;Citra,A; Stegeman,JA; Koch, G
EPI1027662	PA	Indonesia	2016-Mar-14	EPI_ISL_270318	A/Ch/Subang/S44c/2016	Eijkman Institute for Molecular Biology	Utrecht University-Central Veterinary Institute	Karo-karo,D; Bodewes,R; Muljono,D; Sriyani,I.Y; Artika,IM; Wibawa,H; Pribadi,ES;Pratomo,W; Diyantoro,D; Sugama,A; Hendrayani,N; Hidayat,A; Daju,D; Kustiawan,I;Citra,A; Stegeman,JA; Koch, G
EPI1027647	PA	Indonesia	2016-Mar-09	EPI_ISL_270316	A/Ch/Subang/S41c/2016	Eijkman Institute for Molecular Biology	Utrecht University-Central Veterinary Institute	Karo-karo,D; Bodewes,R; Muljono,D; Sriyani,I.Y; Artika,IM; Wibawa,H; Pribadi,ES;Pratomo,W; Diyantoro,D; Sugama,A; Hendrayani,N; Hidayat,A; Daju,D; Kustiawan,I;Citra,A; Stegeman,JA; Koch, G
EPI1027639	PA	Indonesia	2016-Mar-08	EPI_ISL_270315	A/Ch/Subang/S40c/2016	Eijkman Institute for Molecular Biology	Utrecht University-Central Veterinary Institute	Karo-karo,D; Bodewes,R; Muljono,D; Sriyani,I.Y; Artika,IM; Wibawa,H; Pribadi,ES;Pratomo,W; Diyantoro,D; Sugama,A; Hendrayani,N; Hidayat,A; Daju,D; Kustiawan,I;Citra,A; Stegeman,JA; Koch, G
EPI1027623	PA	Indonesia	2016-Feb-22	EPI_ISL_270313	A/Ch/Purwakarta/S34/2016	Eijkman Institute for Molecular Biology	Utrecht University-Central Veterinary Institute	Karo-karo,D; Bodewes,R; Muljono,D; Sriyani,I.Y; Artika,IM; Wibawa,H; Pribadi,ES;Pratomo,W; Diyantoro,D; Sugama,A; Hendrayani,N; Hidayat,A; Daju,D; Kustiawan,I;Citra,A; Stegeman,JA; Koch, G
EPI1027599	PA	Indonesia	2016-Feb-20	EPI_ISL_270310	A/Ch/Indramayu/S27/2016	Eijkman Institute for Molecular Biology	Utrecht University-Central Veterinary Institute	Karo-karo,D; Bodewes,R; Muljono,D; Sriyani,I.Y; Artika,IM; Wibawa,H; Pribadi,ES;Pratomo,W; Diyantoro,D; Sugama,A; Hendrayani,N; Hidayat,A; Daju,D; Kustiawan,I;Citra,A; Stegeman,JA; Koch, G
EPI1027591	PA	Indonesia	2016-Feb-15	EPI_ISL_270309	A/Ch/Indramayu/S25/2016	Eijkman Institute for Molecular Biology	Utrecht University-Central Veterinary Institute	Karo-karo,D; Bodewes,R; Muljono,D; Sriyani,I.Y; Artika,IM; Wibawa,H; Pribadi,ES;Pratomo,W; Diyantoro,D; Sugama,A; Hendrayani,N; Hidayat,A; Daju,D; Kustiawan,I;Citra,A; Stegeman,JA; Koch, G
EPI1027583	PA	Indonesia	2016-Feb-11	EPI_ISL_270308	A/Ch/Indramayu/S24/2016	Eijkman Institute for Molecular Biology	Utrecht University-Central Veterinary Institute	Karo-karo,D; Bodewes,R; Muljono,D; Sriyani,I.Y; Artika,IM; Wibawa,H; Pribadi,ES;Pratomo,W; Diyantoro,D; Sugama,A; Hendrayani,N; Hidayat,A; Daju,D; Kustiawan,I;Citra,A; Stegeman,JA; Koch, G
EPI1027551	PA	Indonesia	2016-Feb-01	EPI_ISL_270304	A/Ch/Subang/S19/2016	Eijkman Institute for Molecular Biology	Utrecht University-Central Veterinary Institute	Karo-karo,D; Bodewes,R; Muljono,D; Sriyani,I.Y; Artika,IM; Wibawa,H; Pribadi,ES;Pratomo,W; Diyantoro,D; Sugama,A; Hendrayani,N; Hidayat,A; Daju,D; Kustiawan,I;Citra,A; Stegeman,JA; Koch, G
EPI1027543	PA	Indonesia	2016-Jan-31	EPI_ISL_270303	A/Ch/Subang/S18/2016	Eijkman Institute for Molecular Biology	Utrecht University-Central Veterinary Institute	Karo-karo,D; Bodewes,R; Muljono,D; Sriyani,I.Y; Artika,IM; Wibawa,H; Pribadi,ES;Pratomo,W; Diyantoro,D; Sugama,A; Hendrayani,N; Hidayat,A; Daju,D; Kustiawan,I;Citra,A; Stegeman,JA; Koch, G
EPI1027535	PA	Indonesia	2016-Jan-29	EPI_ISL_270302	A/Ch/Subang/S15/2016	Eijkman Institute for Molecular Biology	Utrecht University-Central Veterinary Institute	Karo-karo,D; Bodewes,R; Muljono,D; Sriyani,I.Y; Artika,IM; Wibawa,H; Pribadi,ES;Pratomo,W; Diyantoro,D; Sugama,A; Hendrayani,N; Hidayat,A; Daju,D; Kustiawan,I;Citra,A; Stegeman,JA; Koch, G
EPI1027527	PA	Indonesia	2016-Jan-28	EPI_ISL_270301	A/Ch/Subang/S14/2016	Eijkman Institute for Molecular Biology	Utrecht University-Central Veterinary Institute	Karo-karo,D; Bodewes,R; Muljono,D; Sriyani,I.Y; Artika,IM; Wibawa,H; Pribadi,ES;Pratomo,W; Diyantoro,D; Sugama,A; Hendrayani,N; Hidayat,A; Daju,D; Kustiawan,I;Citra,A; Stegeman,JA; Koch, G
[truncated: 1,114 more rows]
