# Supplementary material for: Locations and structures of influenza A virus packaging-associated signals and other functional elements via an in silico pipeline for predicting constrained features in RNA viruses
Source: PLoS Comput Biol. 2024 Apr 22;20(4):e1012009. doi: 10.1371/journal.pcbi.1012009 (PMC11034665; doi:10.1371/journal.pcbi.1012009)
Supplement: S60 Table — (XLSX) [file pcbi.1012009.s061.xlsx]

## Sheet: Acknowledge Table
We gratefully acknowledge the authors, originating and submitting laboratories of the sequences from GISAID’s EpiFlu Database on which this research is based. The list is detailed below.
All submitters of data may be contacted directly via www.gisaid.org
Segment ID	Segment	Country	Collection date	Isolate-ID	Isolate name	Originating Lab	Submitting Lab	Authors
EPI219342	NA	Japan	2009-Jan-01	EPI_ISL_62729	A/mallard/Hokkaido/24/2009			Jizou,M.; Kida,H.; Sakoda,Y.; Okamatsu,M.
EPI222551	NA	United States	2007-Jan-01	EPI_ISL_63598	A/ruddy turnstone/DE/509531/2007			Kim,L.M.; Scott,M.A.; Suarez,D.L.; Spackman,E.; Swayne,D.E.; Senne,D.A.; Afonso,C.L.
EPI222591	NA	United States	2007-May-23	EPI_ISL_63603	A/shorebird/Delaware/189/2007			The NIAID Influenza Genome Sequencing Consortium
EPI222599	NA	United States	2007-May-24	EPI_ISL_63604	A/shorebird/Delaware/472/2007			The NIAID Influenza Genome Sequencing Consortium
EPI224499	NA	United States	2004-Jan-01	EPI_ISL_64008	A/wood duck/Ohio/423/2004			The NIAID Influenza Genome Sequencing Consortium
EPI225155	NA	United States	2006-Jan-01	EPI_ISL_64375	A/mallard/PA/454069-9/2006			Kim,L.M.; Scott,M.A.; Suarez,D.L.; Spackman,E.; Swayne,D.E.; Senne,D.A.; Afonso,C.L.
EPI229681	NA	United States	2004-Jan-01	EPI_ISL_65686	A/wild duck/Ohio/623/2004			Kim,L.M.; Scott,M.A.; Suarez,D.L.; Spackman,E.; Swayne,D.E.; Slemons,R.D.; Afonso,C.L.
EPI230708	NA	United States	2007-Jan-01	EPI_ISL_66124	A/mallard/Maryland/802/2007			The NIAID Influenza Genome Sequencing Consortium
EPI235911	NA	Hong Kong (SAR)	2002-Jan-01	EPI_ISL_67754	A/egret/Hong Kong/757.2/2002			Kim,L.M.; Scott,M.A.; Suarez,D.L.; Spackman,E.; Swayne,D.E.; Afonso,C.L.
EPI235946	NA	Hong Kong (SAR)	2002-Jan-01	EPI_ISL_67762	A/goose/Hong Kong/739.2/2002			Kim,L.M.; Scott,M.A.; Suarez,D.L.; Spackman,E.; Swayne,D.E.; Afonso,C.L.
EPI236704	NA	Hong Kong (SAR)	2001-Nov-22	EPI_ISL_68039	A/goose/Hong Kong/668.1/2001			Kim,L.M.; Scott,M.A.; Suarez,D.L.; Spackman,E.; Swayne,D.E.; Afonso,C.L.
EPI236930	NA	Hong Kong (SAR)	2001-Jan-01	EPI_ISL_68083	A/waterfowl/Hong Kong/378.5/2001			Kim,L.M.; Scott,M.A.; Suarez,D.L.; Spackman,E.; Swayne,D.E.; Afonso,C.L.
EPI237962	NA	Hong Kong (SAR)	2000-Jan-01	EPI_ISL_68380	A/duck/Hong Kong/2986.1-2/2000			Kim,L.M.; Scott,M.A.; Suarez,D.L.; Spackman,E.; Swayne,D.E.; Afonso,C.L.
EPI237997	NA	Hong Kong (SAR)	2000-Jan-01	EPI_ISL_68391	A/goose/Hong Kong/1032.6/2000			Kim,L.M.; Scott,M.A.; Suarez,D.L.; Spackman,E.; Swayne,D.E.; Afonso,C.L.
EPI238004	NA	Hong Kong (SAR)	2000-Jan-01	EPI_ISL_68392	A/goose/Hong Kong/1032.9/2000			Kim,L.M.; Scott,M.A.; Suarez,D.L.; Spackman,E.; Swayne,D.E.; Afonso,C.L.
EPI238012	NA	Hong Kong (SAR)	2000-Jan-01	EPI_ISL_68393	A/goose/Hong Kong/485.3/2000			Kim,L.M.; Scott,M.A.; Suarez,D.L.; Spackman,E.; Swayne,D.E.; Afonso,C.L.
EPI238469	NA	Hong Kong (SAR)	1999-Jan-01	EPI_ISL_68520	A/goose/Hong Kong/437-6/1999			Kim,L.M.; Scott,M.A.; Suarez,D.L.; Spackman,E.; Swayne,D.E.; Afonso,C.L.
EPI238477	NA	Hong Kong (SAR)	1999-Jan-01	EPI_ISL_68521	A/goose/Hong Kong/437-8/1999			Kim,L.M.; Scott,M.A.; Suarez,D.L.; Spackman,E.; Swayne,D.E.; Afonso,C.L.
EPI242229	NA	United Kingdom	1959-Jan-04	EPI_ISL_69863	A/chicken/Scotland/1959			Kim,L.M.; Scott,M.A.; Suarez,D.L.; Spackman,E.; Swayne,D.E.; Afonso,C.L.
EPI254687	NA	Germany	2005-Nov-25	EPI_ISL_74112	A/teal/Germany/Wv632/2005			Bogs,J.
EPI259560	NA	Hong Kong (SAR)	2003-Jan-01	EPI_ISL_75420	A/Hong Kong/213-DkPass/2003			Shinya,K.; Kawaoka,Y.
EPI296724	NA	United States	2007-May-22	EPI_ISL_84616	A/ruddy turnstone/Delaware/103/2007			The NIAID Influenza Genome Sequencing Consortium
EPI331813	NA	United States	2004-Jan-01	EPI_ISL_94926	A/wood duck/Ohio/623/2004			Dugan,V.G.; Dunham,E.J.; Jin,G.; Sheng,Z.M.; Kaser,E.K.; Nolting,J.; Slemons,R.D.; Taubenberger,J.K.
EPI333998	NA	United States	2009-Oct-06	EPI_ISL_95417	A/mallard/Wisconsin/2576/2009			The NIAID Influenza Genome Sequencing Consortium
EPI337015	NA	China	2011-Feb-01	EPI_ISL_96863	A/duck/Zhejiang/2245/2011			Wu,H.; Wu,N.
EPI413721	NA	United States	2011-Aug-19	EPI_ISL_133636	A/mallard/Ohio/11OS2216/2011			Wentworth,D.E.; Dugan,V.; Halpin,R.; Lin,X.; Bera,J.; Wester,E.; Ghedin,E.; Fedorova,N.; Tsitrin,T.; Stockwell,T.; Amedeo,P.; Bishop,B.; Edworthy,P.; Gupta,N.; Katzel,D.; Li,K.; Schobel,S.; Shrivastava,S.; Thovarai,V.; Wang,S.; Slemons,R.; Nolting,J.; Fries,A.; O'Connell,J.; Bao,Y.; Sanders,R.; Dernovoy,D.; Kiryutin,B.; Lipman,D.J.; Tatusova,T.
EPI416370	NA	Korea, Republic of	2009-Sep-27	EPI_ISL_134109	A/wild duck/Korea/SNU50-5/2009			Kim,I.H.; Kwon,H.J.; Choi,J.G.; Kang,H.M.; Lee,Y.J.; Kim,J.H.
EPI418873	NA	United States	2010-Oct-02	EPI_ISL_134948	A/mallard/Wisconsin/10OS2672/2010			Wentworth,D.E.; Dugan,V.; Halpin,R.; Lin,X.; Bera,J.; Wester,E.; Ghedin,E.; Fedorova,N.; Tsitrin,T.; Stockwell,T.; Amedeo,P.; Bishop,B.; Edworthy,P.; Gupta,N.; Katzel,D.; Li,K.; Schobel,S.; Shrivastava,S.; Thovarai,V.; Wang,S.; Slemons,R.; Nolting,J.; Bao,Y.; Sanders,R.; Dernovoy,D.; Kiryutin,B.; Lipman,D.J.; Tatusova,T.
EPI447370	NA	Italy	2005-Sep-19	EPI_ISL_141041	A/mallard/Italy/3401/2005			Steensels,M.; Van Borm,S.; van den Berg,T.P.; Lambrecht,B.
EPI455008	NA	United States	2007-Jul-26	EPI_ISL_142343	A/ruddy turnstone/New Jersey/AI07-69/2007			Wentworth,D.E.; Dugan,V.; Halpin,R.; Lin,X.; Bera,J.; Wester,E.; Ghedin,E.; Fedorova,N.; Tsitrin,T.; Stockwell,T.; Amedeo,P.; Bishop,B.; Edworthy,P.; Gupta,N.; Katzel,D.; Li,K.; Schobel,S.; Shrivastava,S.; Thovarai,V.; Wang,S.; Lebarbenchon,C.; Sreevatsan,S.; Poulson,B.; Yang,M.; Stallknecht,D.; Bao,Y.; Sanders,R.; Dernovoy,D.; Kiryutin,B.; Lipman,D.J.; Tatusova,T.
EPI455015	NA	United States	2007-Aug-10	EPI_ISL_142344	A/ruddy turnstone/New Jersey/AI07-699/2007			Wentworth,D.E.; Dugan,V.; Halpin,R.; Lin,X.; Bera,J.; Wester,E.; Ghedin,E.; Fedorova,N.; Tsitrin,T.; Stockwell,T.; Amedeo,P.; Bishop,B.; Edworthy,P.; Gupta,N.; Katzel,D.; Li,K.; Schobel,S.; Shrivastava,S.; Thovarai,V.; Wang,S.; Lebarbenchon,C.; Sreevatsan,S.; Poulson,B.; Yang,M.; Stallknecht,D.; Bao,Y.; Sanders,R.; Dernovoy,D.; Kiryutin,B.; Lipman,D.J.; Tatusova,T.
EPI467791	NA	Russian Federation	2011-Sep-03	EPI_ISL_145815	A/European teal/Novosibirsk/203/2011			Sivay,M.V.; Sharshov,K.A.; Di,L.; Yan,J.; Gao,G.F.; Shestopalov,A.M.
EPI467793	NA	Russian Federation	2011-Sep-03	EPI_ISL_145816	A/European teal/Novosibirsk/239/2011			Sivay,M.V.; Sharshov,K.A.; Di,L.; Yan,J.; Gao,G.F.; Shestopalov,A.M.
EPI467795	NA	Russian Federation	2011-Sep-03	EPI_ISL_145817	A/European teal/Novosibirsk/261/2011			Sivay,M.V.; Sharshov,K.A.; Di,L.; Yan,J.; Gao,G.F.; Shestopalov,A.M.
EPI512643	NA	United States	2011-Dec-08	EPI_ISL_158498	A/northern shoveler/Mississippi/11OS5805/2011			Wentworth,D.E.; Halpin,R.A.; Lin,X.; Bera,J.; Akopov,A.; Ransier,A.; Mohan,M.; Fedorova,N.; Tsitrin,T.; Puri,V.; Stockwell,T.; Amedeo,P.; Appalla,L.; Bishop,B.; Edworthy,P.; Gupta,N.; Hoover,J.; Katzel,D.; Li,K.; Schobel,S.; Shrivastava,S.; Thovarai,V.; Wang,S.; Nolting,J.M.; Fries,A.C.; Bowman,A.S.; Bao,Y.; Sanders,R.; Zhdanov,S.; Kiryutin,B.; Lipman,D.J.; Tatusova,T.; Slemons,R.
EPI573288	NA	United States	2014-Dec-29	EPI_ISL_174409	A/American green-winged teal/Washington/195750/2014			Killian,M.L.; Ip,H.S.; Dusek,R.; Bodenstein,B.
EPI579929	NA	Netherlands	2014-Feb-25	EPI_ISL_176754	A/Chicken/NL-Swifterband/14002541/2014	Wageningen Bioveterinary Research	Wageningen Bioveterinary Research	Heutink,Rene; Harders,Frank; Verschuren-Pritz,Sylvia; Koch,Guus; Bouwstra,Ruth
EPI616011	NA	United States	2012-Nov-16	EPI_ISL_189498	A/mallard/Ohio/12OS2218/2012			Wentworth,D.E.; Halpin,R.A.; Lin,X.; Bera,J.; Akopov,A.; Ransier,A.; Mohan,M.; Fedorova,N.; Tsitrin,T.; Puri,V.; Stockwell,T.; Amedeo,P.; Appalla,L.; Bishop,B.; Edworthy,P.; Gupta,N.; Hoover,J.; Katzel,D.; Schobel,S.; Shrivastava,S.; Thovarai,V.; Wang,S.; Slemons,R.D.; Nolting,J.M.; Bao,Y.; Sanders,R.; Zhdanov,S.; Kiryutin,B.; Lipman,D.J.; Tatusova,T.; Bowman,A.S.
EPI616466	NA	United States	2012-Oct-20	EPI_ISL_189531	A/mallard/Illinois/12OS5080/2012			Wentworth,D.E.; Halpin,R.A.; Lin,X.; Bera,J.; Akopov,A.; Ransier,A.; Mohan,M.; Fedorova,N.; Tsitrin,T.; Puri,V.; Stockwell,T.; Amedeo,P.; Appalla,L.; Bishop,B.; Edworthy,P.; Gupta,N.; Hoover,J.; Katzel,D.; Schobel,S.; Shrivastava,S.; Thovarai,V.; Wang,S.; Slemons,R.D.; Nolting,J.M.; Bao,Y.; Sanders,R.; Zhdanov,S.; Kiryutin,B.; Lipman,D.J.; Tatusova,T.; Bowman,A.S.
EPI690394	NA	United States	2015-Jan-02	EPI_ISL_206439	A/American wigeon/Washington/196336/2015			Killian,M.L.; Ip,H.S.; Griffin,K.; Messer,J.; McMullen,K.; Dusek,R.; Bodenstein,B.
EPI690401	NA	United States	2015-Jan-02	EPI_ISL_206440	A/American wigeon/Washington/196340/2015			Killian,M.L.; Ip,H.S.; Griffin,K.; Messer,J.; McMullen,K.; Dusek,R.; Bodenstein,B.
EPI751507	NA	United States	2011-Sep-15	EPI_ISL_220200	A/mallard/Minnesota/AI11-4429/2011			Das,S.R.; Halpin,R.A.; Lin,X.; Simenauer,A.; Akopov,A.; Fedorova,N.; Puri,V.; Stockwell,T.; Amedeo,P.; Katzel,D.; Schobel,S.; Shrivastava,S.; Bao,Y.; Sanders,R.; Zhdanov,S.; Kiryutin,B.; Lipman,D.J.; Tatusova,T.; Stallknecht,D.
EPI893476	NA	United States	2016-Apr-29	EPI_ISL_244138	A/turkey/Missouri/16-014037-7/2016			Killian,M.L.
EPI1038410	NA	United States	2016-May-24	EPI_ISL_273583	A/ruddy turnstone/Delaware Bay/317/2016
EPI1072966	NA	Canada	2016-Aug-11	EPI_ISL_273596	A/American black duck/Alberta/118/2016
EPI1153419	NA	France	2016-Jul-15	EPI_ISL_293980	A/duck/France/160678/2016	Anses (Ploufragan-Plouzané)	ANSES Agence Nationale De Securite Sanitaire De L’alimentation
EPI1153435	NA	France	2015-Dec-09	EPI_ISL_293982	A/duck/France/150253/2015	Anses (Ploufragan-Plouzané)	ANSES Agence Nationale De Securite Sanitaire De L’alimentation
EPI1153451	NA	France	2015-Dec-01	EPI_ISL_293984	A/duck/France/150206/2015	Anses (Ploufragan-Plouzané)	ANSES Agence Nationale De Securite Sanitaire De L’alimentation
EPI1154040	NA	United States	2017-Jan-13	EPI_ISL_294074	A/black duck/Tennessee/17OS0306/2017			Killian,M.; Franzen,K.; Camp,P.; Stuber,T.; Robbe-Austerman,S.; Lauterbach,S.; Nolting,J.; Bowman,A.
EPI1154683	NA	United States	2017-Jan-14	EPI_ISL_294171	A/gadwall duck/Tennessee/17OS0341/2017			Killian,M.; Franzen,K.; Camp,P.; Stuber,T.; Robbe-Austerman,S.; Lauterbach,S.; Nolting,J.; Bowman,A.
EPI1156384	NA	France	2015-Feb-19	EPI_ISL_294758	A/mallard/France/150018/2015	Anses (Ploufragan-Plouzané)	ANSES Agence Nationale De Securite Sanitaire De L’alimentation
EPI1229961	NA	Netherlands	2014-Feb-25	EPI_ISL_309815	A/Chicken/Netherlands/14002541/2014	Wageningen Bioveterinary Research	Wageningen Bioveterinary Research	Bergervoet, Saskia; Heutink, Rene; Harders, Frank; Beerens, Nancy
EPI1300852	NA	United States	2007-May-22	EPI_ISL_327525	A/ruddy turnstone/Delaware Bay/105/2007
EPI1306984	NA	Netherlands	2015-Sep-15	EPI_ISL_328966	A/mallard duck/Netherlands/41/2015			Poen,M.J.; Verhagen,J.H.; Vuong,O.; Scheuer,R.D.; Pas,S.D.; Fouchier,R.A.M.
EPI1309705	NA	China	2014-Oct-26	EPI_ISL_329599	A/goose/Inner Mongolia/IM-192/2014			Gao,X.
EPI1623515	NA	United States	2016-Sep-17	EPI_ISL_397777	A/blue-winged teal/Texas/16-031241-1/2016			Li,L.; Bowman,A.; DeLiberto,T.; Killian,M.; Krauss,S.; Nolting,J.; Kim Torchetti,M.; Ramey,A.; Reeves,A.; Stallknecht,D.; Webby,R.; Wan,X.-F.
EPI1623787	NA	United States	2016-Oct-26	EPI_ISL_397811	A/mallard/North Dakota/16-036222-1/2016			Li,L.; Bowman,A.; DeLiberto,T.; Killian,M.; Krauss,S.; Nolting,J.; Kim Torchetti,M.; Ramey,A.; Reeves,A.; Stallknecht,D.; Webby,R.; Wan,X.-F.
EPI1807242	NA	Netherlands	2020-Oct-16	EPI_ISL_603133	A/Eurasian Wigeon/Netherlands/1/2020	Erasmus Medical Center	Erasmus Medical Center
EPI1807250	NA	Netherlands	2020-Oct-16	EPI_ISL_603134	A/Eurasian Wigeon/Netherlands/4/2020	Erasmus Medical Center	Erasmus Medical Center
EPI1807258	NA	Netherlands	2020-Oct-16	EPI_ISL_603135	A/Eurasian Wigeon/Netherlands/5/2020	Erasmus Medical Center	Erasmus Medical Center
EPI1812369	NA	Netherlands	2020-Oct-28	EPI_ISL_632314	A/greylag goose/Netherlands/20016582-004/2020	Wageningen Bioveterinary Research	Wageningen Bioveterinary Research	Beerens, Nancy; Harders, Frank; Verschuren-Pritz, Sylvia; Roose, Marit; Germeraad, Evelien; Engelsma, Marc; Bossers, Alex; Heutink, Rene
EPI1812377	NA	Netherlands	2020-Nov-02	EPI_ISL_632315	A/eurasian teal/Netherlands/20016896-013/2020	Wageningen Bioveterinary Research	Wageningen Bioveterinary Research	Beerens, Nancy; Harders, Frank; Verschuren-Pritz, Sylvia; Roose, Marit; Germeraad, Evelien; Engelsma, Marc; Bossers, Alex; Heutink, Rene
EPI1812385	NA	Netherlands	2020-Nov-01	EPI_ISL_632316	A/eurasian curlew/Netherlands/20016890-001/2020	Wageningen Bioveterinary Research	Wageningen Bioveterinary Research	Beerens, Nancy; Harders, Frank; Verschuren-Pritz, Sylvia; Roose, Marit; Germeraad, Evelien; Engelsma, Marc; Bossers, Alex; Heutink, Rene
EPI1815144	NA	Italy	2020-Nov-21	EPI_ISL_683592	A/Eurasian_wigeon/Italy/20VIR7301-206/2020	Istituto Zooprofilattico Sperimentale delle Venezie, EU/OIE/Reference Laboratory and FAO Reference Centre for AI and ND	Istituto Zooprofilattico Sperimentale Delle Venezie	Zecchin, B.; Fusaro, A.; Pastori, A.; Milani, A.; Salviato, A.; Schivo, A.; Monne, I.; Terregino, C.
EPI1838675	NA	Netherlands	2020-Dec-14	EPI_ISL_711055	A/chicken/Netherlands/20019879-001005/2020	Wageningen Bioveterinary Research	Wageningen Bioveterinary Research	Beerens, Nancy; Harders, Frank; Pritz-Verschuren, Sylvia; Roose, Marit; Germeraad, Evelien; Engelsma, Marc; Bossers, Alex; Heutink, Rene
EPI1838699	NA	Netherlands	2020-Dec-08	EPI_ISL_711059	A/greylag goose/Netherlands/20019685-002/2020	Wageningen Bioveterinary Research	Wageningen Bioveterinary Research	Beerens, Nancy; Harders, Frank; Pritz-Verschuren, Sylvia; Roose, Marit; Germeraad, Evelien; Engelsma, Marc; Bossers, Alex; Heutink, Rene
EPI1841811	NA	Netherlands	2019-Aug-13	EPI_ISL_822837	A/green sandpiper/Netherlands/19011490-013/2019	Wageningen Bioveterinary Research	Wageningen Bioveterinary Research	Beerens, Nancy; Harders, Frank; Pritz-Verschuren, Sylvia; Roose, Marit; Germeraad, Evelien; Engelsma, Marc; Bossers, Alex; Heutink, Rene
EPI1847702	NA	Netherlands	2021-Jan-09	EPI_ISL_1048240	A/common buzzard/Netherlands/21021396-002/2021	Wageningen Bioveterinary Research	Wageningen Bioveterinary Research	Beerens, Nancy; Harders, Frank; Pritz-Verschuren, Sylvia; Roose, Marit; Germeraad, Evelien; Engelsma, Marc; Bossers, Alex; Heutink, Rene
EPI1847710	NA	Netherlands	2021-Jan-14	EPI_ISL_1048241	A/barnacle goose/Netherlands/21021591-001/2021	Wageningen Bioveterinary Research	Wageningen Bioveterinary Research	Beerens, Nancy; Harders, Frank; Pritz-Verschuren, Sylvia; Roose, Marit; Germeraad, Evelien; Engelsma, Marc; Bossers, Alex; Heutink, Rene
EPI1848933	NA	United Kingdom	2021-Feb-10	EPI_ISL_1123361	A/pheasant/Scotland/000348/2021	Animal and Plant Health Agency (APHA)	Animal and Plant Health Agency (APHA)
EPI1849443	NA	Netherlands	2020-Nov-09	EPI_ISL_1139101	A/swan/Netherlands/20017605-002/2020	Wageningen Bioveterinary Research	Wageningen Bioveterinary Research	Beerens, Nancy; Harders, Frank; Pritz-Verschuren, Sylvia; Roose, Marit; Germeraad, Evelien; Engelsma, Marc; Bossers, Alex; Heutink, Rene
EPI1849451	NA	Netherlands	2020-Nov-10	EPI_ISL_1139102	A/swan/Netherlands/20017772-002/2020	Wageningen Bioveterinary Research	Wageningen Bioveterinary Research	Beerens, Nancy; Harders, Frank; Pritz-Verschuren, Sylvia; Roose, Marit; Germeraad, Evelien; Engelsma, Marc; Bossers, Alex; Heutink, Rene
EPI1850255	NA	Netherlands	2021-Jan-31	EPI_ISL_1224946	A/barnacle goose/Netherlands/21022611-001/2021	Wageningen Bioveterinary Research	Wageningen Bioveterinary Research	Beerens, Nancy; Harders, Frank; Pritz-Verschuren, Sylvia; Roose, Marit; Germeraad, Evelien; Engelsma, Marc; Bossers, Alex; Heutink, Rene
EPI1850271	NA	Netherlands	2021-Feb-01	EPI_ISL_1224989	A/common buzzard/Netherlands/21022834-002/2021	Wageningen Bioveterinary Research	Wageningen Bioveterinary Research	Beerens, Nancy; Harders, Frank; Pritz-Verschuren, Sylvia; Roose, Marit; Germeraad, Evelien; Engelsma, Marc; Bossers, Alex; Heutink, Rene
EPI1859741	NA	Netherlands	2021-Feb-22	EPI_ISL_2172528	A/barnacle goose/Netherlands/21024066-001/2021	Wageningen Bioveterinary Research	Wageningen Bioveterinary Research	Beerens, Nancy; Harders, Frank; Pritz-Verschuren, Sylvia; Roose, Marit; Germeraad, Evelien; Engelsma, Marc; Bossers, Alex; Heutink, Rene
EPI1859805	NA	Netherlands	2021-Mar-17	EPI_ISL_2174084	A/common murre/Netherlands/21025491-002/2021	Wageningen Bioveterinary Research	Wageningen Bioveterinary Research	Beerens, Nancy; Harders, Frank; Pritz-Verschuren, Sylvia; Roose, Marit; Germeraad, Evelien; Engelsma, Marc; Bossers, Alex; Heutink, Rene
EPI1859813	NA	Netherlands	2021-Mar-22	EPI_ISL_2174728	A/barnacle goose/Netherlands/21025769-002/2021	Wageningen Bioveterinary Research	Wageningen Bioveterinary Research	Beerens, Nancy; Harders, Frank; Pritz-Verschuren, Sylvia; Roose, Marit; Germeraad, Evelien; Engelsma, Marc; Bossers, Alex; Heutink, Rene
EPI1859923	NA	Netherlands	2021-Apr-15	EPI_ISL_2193998	A/barnacle goose/Netherlands/21027016-002/2021	Wageningen Bioveterinary Research	Wageningen Bioveterinary Research	Beerens, Nancy; Harders, Frank; Pritz-Verschuren, Sylvia; Roose, Marit; Germeraad, Evelien; Engelsma, Marc; Bossers, Alex; Heutink, Rene
EPI1859931	NA	Netherlands	2021-Apr-23	EPI_ISL_2194014	A/white-tailed eagle/Netherlands/21027616-001/2021	Wageningen Bioveterinary Research	Wageningen Bioveterinary Research	Beerens, Nancy; Harders, Frank; Pritz-Verschuren, Sylvia; Roose, Marit; Germeraad, Evelien; Engelsma, Marc; Bossers, Alex; Heutink, Rene
EPI1859939	NA	Netherlands	2021-Apr-22	EPI_ISL_2194036	A/barnacle goose/Netherlands/21028196-002/2021	Wageningen Bioveterinary Research	Wageningen Bioveterinary Research	Beerens, Nancy; Harders, Frank; Pritz-Verschuren, Sylvia; Roose, Marit; Germeraad, Evelien; Engelsma, Marc; Bossers, Alex; Heutink, Rene
EPI1862716	NA	Netherlands	2021-Apr-20	EPI_ISL_2227276	A/barnacle goose/Netherlands/21027357-002/2021	Wageningen Bioveterinary Research	Wageningen Bioveterinary Research	Beerens, Nancy; Harders, Frank; Pritz-Verschuren, Sylvia; Roose, Marit; Germeraad, Evelien; Engelsma, Marc; Bossers, Alex; Heutink, Rene
EPI1862724	NA	Netherlands	2021-May-13	EPI_ISL_2227277	A/barnacle goose/Netherlands/21028534-002/2021	Wageningen Bioveterinary Research	Wageningen Bioveterinary Research	Beerens, Nancy; Harders, Frank; Pritz-Verschuren, Sylvia; Roose, Marit; Germeraad, Evelien; Engelsma, Marc; Bossers, Alex; Heutink, Rene
EPI1863073	NA	Netherlands	2021-May-09	EPI_ISL_2227278	A/goose/Netherlands/21028502-002/21028502/2021	Wageningen Bioveterinary Research	Wageningen Bioveterinary Research	Beerens, Nancy; Harders, Frank; Pritz-Verschuren, Sylvia; Roose, Marit; Germeraad, Evelien; Engelsma, Marc; Bossers, Alex; Heutink, Rene
EPI1863832	NA	Netherlands	2021-May-07	EPI_ISL_2227279	A/western marsh harrier/Netherlands/21028606-002/2021	Wageningen Bioveterinary Research	Wageningen Bioveterinary Research	Beerens, Nancy; Harders, Frank; Pritz-Verschuren, Sylvia; Roose, Marit; Germeraad, Evelien; Engelsma, Marc; Bossers, Alex; Heutink, Rene
EPI1866448	NA	Senegal	2020-Dec-23	EPI_ISL_2276068	A/chicken/Senegal/21VIR1084-3/2021	Istituto Zooprofilattico Sperimentale delle Venezie, EU/OIE/Reference Laboratory and FAO Reference Centre for AI and ND	Istituto Zooprofilattico Sperimentale Delle Venezie	Lo, F.T.; Diallo, A.A.; Ba, R.O.; Diouf, M.; Diop, A.; Samb, Y.N.; Diouf, M.; Diop, M.; Lo, M.M.; Diouf, M.N.; Zecchin, B.; Tassoni, L.; Fusaro, A.; Pastori, A.; Monne, I.; Terregino, C.
EPI1866456	NA	Senegal	2020-Dec-23	EPI_ISL_2276069	A/chicken/Senegal/21VIR1084-4/2021	Istituto Zooprofilattico Sperimentale delle Venezie, EU/OIE/Reference Laboratory and FAO Reference Centre for AI and ND	Istituto Zooprofilattico Sperimentale Delle Venezie	Lo, F.T.; Diallo, A.A.; Ba, R.O.; Diouf, M.; Diop, A.; Samb, Y.N.; Diouf, M.; Diop, M.; Lo, M.M.; Diouf, M.N.; Zecchin, B.; Tassoni, L.; Fusaro, A.; Pastori, A.; Monne, I.; Terregino, C.
EPI1866464	NA	Senegal	2020-Dec-23	EPI_ISL_2276070	A/chicken/Senegal/21VIR1084-5/2021	Istituto Zooprofilattico Sperimentale delle Venezie, EU/OIE/Reference Laboratory and FAO Reference Centre for AI and ND	Istituto Zooprofilattico Sperimentale Delle Venezie	Lo, F.T.; Diallo, A.A.; Ba, R.O.; Diouf, M.; Diop, A.; Samb, Y.N.; Diouf, M.; Diop, M.; Lo, M.M.; Diouf, M.N.; Zecchin, B.; Tassoni, L.; Fusaro, A.; Pastori, A.; Monne, I.; Terregino, C.
EPI1866472	NA	Senegal	2021-Jan-23	EPI_ISL_2276071	A/great-white_pelican/Senegal/21-67_21VIR1084-8/2021	Istituto Zooprofilattico Sperimentale delle Venezie, EU/OIE/Reference Laboratory and FAO Reference Centre for AI and ND	Istituto Zooprofilattico Sperimentale Delle Venezie	Lo, F.T.; Diallo, A.A.; Ba, R.O.; Diouf, M.; Diop, A.; Samb, Y.N.; Diouf, M.; Diop, M.; Lo, M.M.; Diouf, M.N.; Zecchin, B.; Tassoni, L.; Fusaro, A.; Pastori, A.; Monne, I.; Terregino, C.
EPI1877841	NA	Sweden	2021-May-25	EPI_ISL_2652003	A/White-Tailed Eagle/Sweden/SVA210528SZ0223/KN002027/AB-2021	National Veterinary Institute, SVA	National Veterinary Institute
EPI1877875	NA	Poland	2021-Apr-20	EPI_ISL_2681045	A/white_stork/Poland/MB391/2021	National Veterinary Research Institut Poland, PIWet-PIB	National Veterinary Research Institut Poland, PIWet-PIB	Edyta, Swieton; Kamila, Dziadek; Krzysztof, Smietanka
EPI1882788	NA	Sweden	2021-May-11	EPI_ISL_3005950	A/barnacle goose/Sweden/SVA210511SZ0567/FB001840/M-2021	National Veterinary Institute, SVA	National Veterinary Institute
EPI1883978	NA	Hungary	2021-Apr-13	EPI_ISL_3135897	A/Turkey/Hungary/16603/2021 (H5N1)	National Food Chain Safety Office Veterinary Diagnostic Directorate Laboratory for Molecular Biology	National Food Chain Safety Office, Hungary	Katalin,Szentpáli-Gavallér;Ádám,Bálint;Krisztina,Ursu;Péter,Malik
EPI1896068	NA	Nigeria	2021-Mar-01	EPI_ISL_4061485	A/chicken/Nigeria/VRD21-109_21VIR2370-425/2021			Shittu,I.; Meseko,C.; Nwosuh,C.; Muhammad,M.; Alabi,O.; Tassoni,L.; Schivo,A.; Salviato,A.; Edoardo,G.; Zecchin,B.; Fusaro,A.; Monne,I.
EPI1902598	NA	Korea, Republic of	2019-Mar-03	EPI_ISL_4071029	A/Mallard(Anas platyrhynchos)/South Korea/KNU2019-20/2019			Yeo,S.J.; Trinh,T.-T.T.; Choi,W.H.; Sung,H.W.; Park,H.
EPI1918759	NA	Sweden	2021-Sep-22	EPI_ISL_4651963	A/common pheasant /Sweden/SVA210923SZ0341/KN000365/M-2021-H5N1	National Veterinary Institute, SVA	National Veterinary Institute
EPI1918767	NA	Sweden	2021-Sep-22	EPI_ISL_4653177	A/common pheasant /Sweden/SVA210923SZ0341/KN000366/M-2021	National Veterinary Institute, SVA	National Veterinary Institute
EPI1921679	NA	Czech Republic	2021-Sep-27	EPI_ISL_5323346	A/goose/Czech Republic/18520-1/2021	State Veterinary Institute Prague	State Veterinary Institute Prague	Alexander,Nagy; Lenka,Cernikova; Martina,Stara
EPI1922333	NA	Germany	2021-Oct-14	EPI_ISL_5403566	A/Eurasian wigeon/Germany-SH/AI05948/2021	Landeslabor Schleswig-Holstein	Friedrich-Loeffler-Institut
EPI1922853	NA	Denmark	2021-Mar-01	EPI_ISL_5449305	A/barnacle_goose/Denmark/17572-1.01/2021-03-01	Statens Serumm Institute	Statens Serum Institute	Hjulsager, C
EPI1922892	NA	Russian Federation	2021-Oct-06	EPI_ISL_5463793	A/chicken/Tyumen/27-31V/2021	FBUZ Center of Hygiene and Epidemiology in Tyumen oblast	State Research Center of Virology and Biotechnology (VECTOR)	Natalia,Goncharova; Ivan,Susloparov; Natalia,Kolosova; Alexey,Danilenko; Juliya,Bulanovich; Vasiliy,Marchenko; Alexander,Ryzhikov
EPI1922900	NA	Russian Federation	2021-Oct-06	EPI_ISL_5463794	A/chicken/Tyumen/27-39V/2021	FBUZ Center of Hygiene and Epidemiology in Tyumen oblast	State Research Center of Virology and Biotechnology (VECTOR)	Natalia,Goncharova; Ivan,Susloparov; Natalia,Kolosova; Alexey,Danilenko; Juliya,Bulanovich; Vasiliy,Marchenko; Alexander,Ryzhikov
EPI1922908	NA	Russian Federation	2021-Oct-06	EPI_ISL_5463795	A/chicken/Tyumen/27-40V/2021	FBUZ Center of Hygiene and Epidemiology in Tyumen oblast	State Research Center of Virology and Biotechnology (VECTOR)	Natalia,Goncharova; Ivan,Susloparov; Natalia,Kolosova; Alexey,Danilenko; Juliya,Bulanovich; Vasiliy,Marchenko; Alexander,Ryzhikov
EPI1922916	NA	Russian Federation	2021-Oct-06	EPI_ISL_5463796	A/chicken/Tyumen/27-42V/2021	FBUZ Center of Hygiene and Epidemiology in Tyumen oblast	State Research Center of Virology and Biotechnology (VECTOR)	Natalia,Goncharova; Ivan,Susloparov; Natalia,Kolosova; Alexey,Danilenko; Juliya,Bulanovich; Vasiliy,Marchenko; Alexander,Ryzhikov
EPI1922924	NA	Russian Federation	2021-Sep-30	EPI_ISL_5463797	A/duck/Saratov/29-02V/2021	Center of Hygiene and Epidemiology in Saratov Oblast	State Research Center of Virology and Biotechnology (VECTOR)	Natalia,Goncharova; Ivan,Susloparov; Natalia,Kolosova; Alexey,Danilenko; Juliya,Bulanovich; Vasiliy,Marchenko; Alexander,Ryzhikov
EPI1922932	NA	Russian Federation	2021-Sep-30	EPI_ISL_5463798	A/duck/Saratov/29-03V/2021	Center of Hygiene and Epidemiology in Saratov Oblast	State Research Center of Virology and Biotechnology (VECTOR)	Natalia,Goncharova; Ivan,Susloparov; Natalia,Kolosova; Alexey,Danilenko; Juliya,Bulanovich; Vasiliy,Marchenko; Alexander,Ryzhikov
EPI1922940	NA	Russian Federation	2021-Sep-30	EPI_ISL_5463799	A/duck/Saratov/29-04V/2021	Center of Hygiene and Epidemiology in Saratov Oblast	State Research Center of Virology and Biotechnology (VECTOR)	Natalia,Goncharova; Ivan,Susloparov; Natalia,Kolosova; Alexey,Danilenko; Juliya,Bulanovich; Vasiliy,Marchenko; Alexander,Ryzhikov
EPI1922948	NA	Russian Federation	2021-Sep-30	EPI_ISL_5463800	A/chicken/Saratov/29-06V/2021	Center of Hygiene and Epidemiology in Saratov Oblast	State Research Center of Virology and Biotechnology (VECTOR)	Natalia,Goncharova; Ivan,Susloparov; Natalia,Kolosova; Alexey,Danilenko; Juliya,Bulanovich; Vasiliy,Marchenko; Alexander,Ryzhikov
EPI1922956	NA	Russian Federation	2021-Sep-30	EPI_ISL_5463801	A/chicken/Saratov/29-07V/2021	Center of Hygiene and Epidemiology in Saratov Oblast	State Research Center of Virology and Biotechnology (VECTOR)	Natalia,Goncharova; Ivan,Susloparov; Natalia,Kolosova; Alexey,Danilenko; Juliya,Bulanovich; Vasiliy,Marchenko; Alexander,Ryzhikov
EPI1922964	NA	Russian Federation	2021-Sep-30	EPI_ISL_5463802	A/duck/Saratov/29-08V/2021	Center of Hygiene and Epidemiology in Saratov Oblast	State Research Center of Virology and Biotechnology (VECTOR)	Natalia,Goncharova; Ivan,Susloparov; Natalia,Kolosova; Alexey,Danilenko; Juliya,Bulanovich; Vasiliy,Marchenko; Alexander,Ryzhikov
EPI1922972	NA	Russian Federation	2021-Sep-30	EPI_ISL_5463803	A/duck/Saratov/29-11V/2021	Center of Hygiene and Epidemiology in Saratov Oblast	State Research Center of Virology and Biotechnology (VECTOR)	Natalia,Goncharova; Ivan,Susloparov; Natalia,Kolosova; Alexey,Danilenko; Juliya,Bulanovich; Vasiliy,Marchenko; Alexander,Ryzhikov
EPI1922980	NA	Russian Federation	2021-Oct-07	EPI_ISL_5463804	A/chicken/Tyumen/33-45V/2021	FBUZ Center of Hygiene and Epidemiology in Tyumen oblast	State Research Center of Virology and Biotechnology (VECTOR)	Natalia,Goncharova; Ivan,Susloparov; Natalia,Kolosova; Alexey,Danilenko; Juliya,Bulanovich; Vasiliy,Marchenko; Alexander,Ryzhikov
EPI1922988	NA	Russian Federation	2021-Oct-07	EPI_ISL_5463805	A/goose/Tyumen/33-52V/2021	FBUZ Center of Hygiene and Epidemiology in Tyumen oblast	State Research Center of Virology and Biotechnology (VECTOR)	Natalia,Goncharova; Ivan,Susloparov; Natalia,Kolosova; Alexey,Danilenko; Juliya,Bulanovich; Vasiliy,Marchenko; Alexander,Ryzhikov
EPI1922996	NA	Russian Federation	2021-Oct-07	EPI_ISL_5463806	A/goose/Tyumen/33-53V/2021	FBUZ Center of Hygiene and Epidemiology in Tyumen oblast	State Research Center of Virology and Biotechnology (VECTOR)	Natalia,Goncharova; Ivan,Susloparov; Natalia,Kolosova; Alexey,Danilenko; Juliya,Bulanovich; Vasiliy,Marchenko; Alexander,Ryzhikov
EPI1923194	NA	Italy	2021-Oct-18	EPI_ISL_5524384	A/turkey/Italy/21VIR8585-1/2021	Istituto Zooprofilattico Sperimentale delle Venezie, EU/OIE/Reference Laboratory and FAO Reference Centre for AI and ND	Istituto Zooprofilattico Sperimentale Delle Venezie	Zecchin, B.; Fusaro, A.; Schivo, A.; Salviato, A.; Palumbo, E.; Giussani, E.; Monne, I.; Terregino, C.
EPI1923238	NA	United Kingdom	2021-Jul-20	EPI_ISL_5530613	A/great_skua/Scotland/041672/2021	Animal and Plant Health Agency (APHA)	Animal and Plant Health Agency (APHA)
EPI1923246	NA	Netherlands	2021-Oct-25	EPI_ISL_5588100	A/chicken/Netherlands/21037287-006010/2021	Wageningen Bioveterinary Research	Wageningen Bioveterinary Research	Beerens, Nancy; Harders, Frank; Pritz-Verschuren, Sylvia; Roose, Marit; Germeraad, Evelien; Engelsma, Marc; Heutink, Rene
EPI1923254	NA	Netherlands	2021-Oct-22	EPI_ISL_5588106	A/chicken/Netherlands/21037233-001/2021	Wageningen Bioveterinary Research	Wageningen Bioveterinary Research	Beerens, Nancy; Harders, Frank; Pritz-Verschuren, Sylvia; Roose, Marit; Germeraad, Evelien; Engelsma, Marc; Heutink, Rene
EPI1924143	NA	Netherlands	2021-Oct-30	EPI_ISL_5804698	A/chicken/Netherlands/21037708-006010/2021	Wageningen Bioveterinary Research	Wageningen Bioveterinary Research	Beerens, Nancy; Harders, Frank; Pritz-Verschuren, Sylvia; Roose, Marit; Germeraad, Evelien; Engelsma, Marc; Heutink, Rene
EPI1924125	NA	United Kingdom	2021-Oct-24	EPI_ISL_5804708	A/mute_swan/England/053054/2021	Animal and Plant Health Agency (APHA)	Animal and Plant Health Agency (APHA)
EPI1924151	NA	Netherlands	2021-Oct-24	EPI_ISL_5804788	A/Mute swan/Netherlands/21037283-002/2021	Wageningen Bioveterinary Research	Wageningen Bioveterinary Research	Beerens, Nancy; Harders, Frank; Pritz-Verschuren, Sylvia; Roose, Marit; Germeraad, Evelien; Engelsma, Marc; Heutink, Rene
EPI1924133	NA	United Kingdom	2021-Jul-29	EPI_ISL_5804789	A/great_skua/Scotland/B07779/2021	Animal and Plant Health Agency (APHA)	Animal and Plant Health Agency (APHA)
EPI1925374	NA	Netherlands	2021-Oct-31	EPI_ISL_5942524	A/chicken/Netherlands/21037750-001005/2021	Wageningen Bioveterinary Research	Wageningen Bioveterinary Research	Beerens, Nancy; Harders, Frank; Pritz-Verschuren, Sylvia; Roose, Marit; Germeraad, Evelien; Engelsma, Marc; Heutink, Rene
EPI1925366	NA	Netherlands	2021-Oct-25	EPI_ISL_5945412	A/European Herring Gull/Netherlands/21037412-002/2021	Wageningen Bioveterinary Research	Wageningen Bioveterinary Research	Beerens, Nancy; Harders, Frank; Pritz-Verschuren, Sylvia; Roose, Marit; Germeraad, Evelien; Engelsma, Marc; Heutink, Rene
EPI1925358	NA	Netherlands	2021-Oct-25	EPI_ISL_6025676	A/Barnacle goose/Netherlands/21037293-001/2021	Wageningen Bioveterinary Research	Wageningen Bioveterinary Research	Beerens, Nancy; Harders, Frank; Pritz-Verschuren, Sylvia; Roose, Marit; Germeraad, Evelien; Engelsma, Marc; Heutink, Rene
EPI1925534	NA	Netherlands	2021-Nov-07	EPI_ISL_6101848	A/chicken/Netherlands/21038165-006010/2021	Wageningen Bioveterinary Research	Wageningen Bioveterinary Research	Beerens, Nancy; Harders, Frank; Pritz-Verschuren, Sylvia; Roose, Marit; Germeraad, Evelien; Engelsma, Marc; Heutink, Rene
EPI1925542	NA	Netherlands	2021-Oct-27	EPI_ISL_6101868	A/black-headed gull/Netherlands/21037589-002/2021	Wageningen Bioveterinary Research	Wageningen Bioveterinary Research	Beerens, Nancy; Harders, Frank; Pritz-Verschuren, Sylvia; Roose, Marit; Germeraad, Evelien; Engelsma, Marc; Heutink, Rene
EPI1925550	NA	Netherlands	2021-Oct-28	EPI_ISL_6101869	A/goose/Netherlands/21037720-001/2021	Wageningen Bioveterinary Research	Wageningen Bioveterinary Research	Beerens, Nancy; Harders, Frank; Pritz-Verschuren, Sylvia; Roose, Marit; Germeraad, Evelien; Engelsma, Marc; Heutink, Rene
EPI1927091	NA	Netherlands	2021-Oct-19	EPI_ISL_6328001	A/greylag goose/Netherlands/21037497-001/2021	Wageningen Bioveterinary Research	Wageningen Bioveterinary Research	Beerens, Nancy; Harders, Frank; Pritz-Verschuren, Sylvia; Roose, Marit; Germeraad, Evelien; Engelsma, Marc; Heutink, Rene
EPI1927099	NA	Netherlands	2021-Nov-01	EPI_ISL_6328009	A/swan/Netherlands/21037791-001/2021	Wageningen Bioveterinary Research	Wageningen Bioveterinary Research	Beerens, Nancy; Harders, Frank; Pritz-Verschuren, Sylvia; Roose, Marit; Germeraad, Evelien; Engelsma, Marc; Heutink, Rene
EPI1927107	NA	Netherlands	2021-Nov-02	EPI_ISL_6328022	A/chicken/Netherlands/21037907-006010/2021	Wageningen Bioveterinary Research	Wageningen Bioveterinary Research	Beerens, Nancy; Harders, Frank; Pritz-Verschuren, Sylvia; Roose, Marit; Germeraad, Evelien; Engelsma, Marc; Heutink, Rene
EPI1927115	NA	Netherlands	2021-Nov-14	EPI_ISL_6328036	A/chicken/Netherlands/21038675-001005/2021	Wageningen Bioveterinary Research	Wageningen Bioveterinary Research	Beerens, Nancy; Harders, Frank; Pritz-Verschuren, Sylvia; Roose, Marit; Germeraad, Evelien; Engelsma, Marc; Heutink, Rene
EPI1927126	NA	Czech Republic	2021-Nov-01	EPI_ISL_6328409	A/mute swan/Czech Republic/21312/2021	State Veterinary Institute Prague	State Veterinary Institute Prague	Nagy,Alexander;Cernikova,Lenka;Stara,Martina
EPI1927504	NA	Netherlands	2021-Nov-02	EPI_ISL_6375134	A/waterfowl/Netherlands/21037914-006/2021	Wageningen Bioveterinary Research	Wageningen Bioveterinary Research	Beerens, Nancy; Harders, Frank; Pritz-Verschuren, Sylvia; Roose, Marit; Germeraad, Evelien; Engelsma, Marc; Heutink, Rene
EPI1927677	NA	Croatia	2021-Nov-12	EPI_ISL_6507374	A/mute swan/Croatia/100/2021	Croatian Veterinary Institute, Poultry Centre	Croatian Veterinary Institute	Savić, Vladimir
EPI1928150	NA	France	2021-Nov-08	EPI_ISL_6590766	A/swan/France/21P012384/2021	Anses (Ploufragan-Plouzané)	ANSES Agence Nationale De Securite Sanitaire De L’alimentation
EPI1928241	NA	Sweden	2021-Nov-02	EPI_ISL_6596216	A/barnacle goose/Sweden/SVA211102SZ0402/FB004395/M-2021	National Veterinary Institute, SVA	National Veterinary Institute
EPI1928249	NA	Sweden	2021-Nov-01	EPI_ISL_6599075	A/greylag goose /Sweden/SVA211103SZ0398/FB004410/M-2021	National Veterinary Institute, SVA	National Veterinary Institute
EPI1928256	NA	Sweden	2021-Oct-29	EPI_ISL_6599895	A/common pheasant /Sweden/SVA211104SZ0320/FB004417/M-2021	National Veterinary Institute, SVA	National Veterinary Institute
EPI1928265	NA	Sweden	2021-Oct-29	EPI_ISL_6600745	A/common pheasant /Sweden/SVA211104SZ0320/FB004418/M-2021	National Veterinary Institute, SVA	National Veterinary Institute
EPI1928456	NA	Sweden	2021-Oct-29	EPI_ISL_6600769	A/common buzzard /Sweden/SVA211104SZ0320/FB004419/M-2021	National Veterinary Institute, SVA	National Veterinary Institute
EPI1928465	NA	Sweden	2021-Nov-09	EPI_ISL_6600943	A/great black-backed gull/Sweden/SVA211109SZ0434/FB004445/M-2021	National Veterinary Institute, SVA	National Veterinary Institute
EPI1928794	NA	Netherlands	2021-Nov-08	EPI_ISL_6675755	A/goose/Netherlands/21038413-002/2021	Wageningen Bioveterinary Research	Wageningen Bioveterinary Research	Beerens, Nancy; Harders, Frank; Pritz-Verschuren, Sylvia; Roose, Marit; Germeraad, Evelien; Engelsma, Marc; Heutink, Rene
EPI1929969	NA	Netherlands	2021-Oct-31	EPI_ISL_6761000	A/greylag goose/Netherlands/21037809-001/2021	Wageningen Bioveterinary Research	Wageningen Bioveterinary Research	Beerens, Nancy; Harders, Frank; Pritz-Verschuren, Sylvia; Roose, Marit; Germeraad, Evelien; Engelsma, Marc; Heutink, Rene
EPI1930113	NA	Netherlands	2021-Nov-09	EPI_ISL_6761020	A/mute swan/Netherlands/21038479-002/2021	Wageningen Bioveterinary Research	Wageningen Bioveterinary Research	Beerens, Nancy; Harders, Frank; Pritz-Verschuren, Sylvia; Roose, Marit; Germeraad, Evelien; Engelsma, Marc; Heutink, Rene
EPI1930163	NA	Belgium	2021-Nov-04	EPI_ISL_6761101	A/Branta_leucopsis/Belgium/14735_0001/2021	Sciensano - Animal Infectious Diseases	Sciensano, Department of Animal Infectious Diseases	Van Borm, Steven; Roupie, Virginie; Lambrecht, Benedicte; Mathijs, Elisabeth; Steensels, Mieke
EPI1940240	NA	Japan	2021-Nov-12	EPI_ISL_6829533	A/chicken/Kagoshima/21A6T/2021	National Institute of Animal Health	National Institute of Animal Health
EPI1937609	NA	Poland	2021-Nov-01	EPI_ISL_6929958	A/turkey/Poland/H1910-T3/2021	National Veterinary Research Institut Poland, PIWet-PIB	National Veterinary Research Institut Poland, PIWet-PIB	E. Swieton, K. Smietanka
EPI1937625	NA	Poland	2021-Nov-02	EPI_ISL_6930238	A/turkey/Poland/H1913-T1/2021	National Veterinary Research Institut Poland, PIWet-PIB	National Veterinary Research Institut Poland, PIWet-PIB	E. Swieton, K. Smietanka
EPI1937633	NA	Poland	2021-Nov-03	EPI_ISL_6930564	A/turkey/Poland/H1924-T1/2021	National Veterinary Research Institut Poland, PIWet-PIB	National Veterinary Research Institut Poland, PIWet-PIB	E. Swieton, K. Smietanka
EPI1937641	NA	Poland	2021-Nov-03	EPI_ISL_6931008	A/domestic_goose/Poland/H1931-T1/2021	National Veterinary Research Institut Poland, PIWet-PIB	National Veterinary Research Institut Poland, PIWet-PIB	E. Swieton, K. Smietanka
EPI1937657	NA	Poland	2021-Nov-07	EPI_ISL_6934175	A/domestic_duck/Poland/H1942-N/2021	National Veterinary Research Institut Poland, PIWet-PIB	National Veterinary Research Institut Poland, PIWet-PIB	E. Swieton, K. Smietanka
EPI1937665	NA	Poland	2021-Nov-08	EPI_ISL_6935584	A/turkey/Poland/H1944-N/2021	National Veterinary Research Institut Poland, PIWet-PIB	National Veterinary Research Institut Poland, PIWet-PIB	E. Swieton, K. Smietanka
EPI1937673	NA	Poland	2021-Nov-08	EPI_ISL_6937114	A/mute_swan/Poland/MB490-L1/2021	National Veterinary Research Institut Poland, PIWet-PIB	National Veterinary Research Institut Poland, PIWet-PIB	E. Swieton, K. Smietanka
EPI1938266	NA	Korea, Republic of	2021-Oct-26	EPI_ISL_6959592	A/mandarin duck/Korea/WA585/2021	Animal and Plant Quarantine Agency (O-2144)	Animal and Plant Quarantine Agency (APQA)
EPI1938274	NA	Korea, Republic of	2021-Nov-08	EPI_ISL_6959593	A/quail/Korea/H526/2021	Animal and Plant Quarantine Agency (O-2144)	Animal and Plant Quarantine Agency (APQA)
EPI1938822	NA	Sweden	2021-Nov-05	EPI_ISL_7049600	A/bean goose/Sweden/SVA211111SZ0372/FB004482/2021	National Veterinary Institute, SVA	National Veterinary Institute
EPI1938830	NA	Sweden	2021-Nov-08	EPI_ISL_7050532	A/western jackdaw/Sweden/SVA211111SZ0376/FB004483/2021	National Veterinary Institute, SVA	National Veterinary Institute
EPI1938838	NA	Sweden	2021-Nov-09	EPI_ISL_7053000	A/common buzzard/Sweden/SVA211111SZ0376/FB004484/2021	National Veterinary Institute, SVA	National Veterinary Institute
EPI1938846	NA	Sweden	2021-Nov-01	EPI_ISL_7053817	A/barnacle goose/Sweden/SVA211111SZ0376/FB004496/2021	National Veterinary Institute, SVA	National Veterinary Institute
EPI1938854	NA	Sweden	2021-Nov-08	EPI_ISL_7054529	A/greylag goose /Sweden/SVA211111SZ0376/FB004497/M-2021	National Veterinary Institute, SVA	National Veterinary Institute
EPI1938862	NA	Sweden	2021-Nov-08	EPI_ISL_7054770	A/European herring gull/Sweden/SVA211116SZ0432/FB004518/M-2021	National Veterinary Institute, SVA	National Veterinary Institute
EPI1938870	NA	Sweden	2021-Nov-17	EPI_ISL_7055384	A/greylag goose /Sweden/SVA211118SZ0354/FB004497/I-2021	National Veterinary Institute, SVA	National Veterinary Institute
EPI1940256	NA	Czech Republic	2021-Nov-12	EPI_ISL_7224437	A/chicken/Czech Republic/22224-2T/2021	State Veterinary Institute Prague	State Veterinary Institute Prague	Alexander,Nagy;Lenka,Cernikova;Martina,Stara
EPI1940264	NA	Czech Republic	2021-Nov-12	EPI_ISL_7224454	A/chicken/Czech Republic/22224-3K/2021	State Veterinary Institute Prague	State Veterinary Institute Prague	Alexander,Nagy;Lenka,Cernikova;Martina,Stara
EPI1940272	NA	Czech Republic	2021-Nov-12	EPI_ISL_7224463	A/chicken/Czech Republic/22224-3T/2021	State Veterinary Institute Prague	State Veterinary Institute Prague	Alexander,Nagy;Lenka,Cernikova;Martina,Stara
EPI1940280	NA	Czech Republic	2021-Nov-12	EPI_ISL_7224472	A/chicken/Czech Republic/22224-4T/2021	State Veterinary Institute Prague	State Veterinary Institute Prague	Alexander,Nagy;Lenka,Cernikova;Martina,Stara
EPI1941377	NA	Netherlands	2021-Nov-12	EPI_ISL_7267244	A/common buzzard/Netherlands/21038793-001/2021	Wageningen Bioveterinary Research	Wageningen Bioveterinary Research	Beerens, Nancy; Harders, Frank; Pritz-Verschuren, Sylvia; Roose, Marit; Venema, Sandra; Germeraad, Evelien; Engelsma, Marc; Heutink, Rene
EPI1941532	NA	Croatia	2021-Nov-12	EPI_ISL_7357590	A/mute swan/Croatia/101/2021	Croatian Veterinary Institute, Poultry Centre	Croatian Veterinary Institute	Savić, Vladimir
EPI1942188	NA	Sweden	2021-Nov-30	EPI_ISL_7452805	A/Chicken/Sweden/SVA211130SZ0427/FB290424-IP-1/M-2021	National Veterinary Institute, SVA	National Veterinary Institute
EPI1942303	NA	Croatia	2021-Nov-19	EPI_ISL_7570462	A/mute swan/Croatia/104/2021	Croatian Veterinary Institute, Poultry Centre	Croatian Veterinary Institute	Savić, Vladimir
EPI1942305	NA	Croatia	2021-Nov-18	EPI_ISL_7570634	A/goose/Croatia/107/2021	Croatian Veterinary Institute, Poultry Centre	Croatian Veterinary Institute	Savić, Vladimir
EPI1943029	NA	Czech Republic	2021-Nov-25	EPI_ISL_7626484	A/chicken/Czech Republic/23404-2K/2021	State Veterinary Institute Prague	State Veterinary Institute Prague	Alexander,Nagy;Lenka,Cernikova;Martina,Stara
EPI1943037	NA	Czech Republic	2021-Nov-25	EPI_ISL_7626506	A/chicken/Czech Republic/23404-4K/2021	State Veterinary Institute Prague	State Veterinary Institute Prague	Alexander,Nagy;Lenka,Cernikova;Martina,Stara
EPI1943053	NA	Czech Republic	2021-Nov-25	EPI_ISL_7626513	A/chicken/Czech Republic/23404-4T/2021	State Veterinary Institute Prague	State Veterinary Institute Prague	Alexander,Nagy;Lenka,Cernikova;Martina,Stara
EPI1943061	NA	Czech Republic	2021-Nov-29	EPI_ISL_7626514	A/duck/Czech Republic/23589-1T/2021	State Veterinary Institute Prague	State Veterinary Institute Prague	Alexander,Nagy;Lenka,Cernikova;Martina,Stara
EPI1943069	NA	Czech Republic	2021-Nov-29	EPI_ISL_7626526	A/chicken/Czech Republic/23589-1T/2021	State Veterinary Institute Prague	State Veterinary Institute Prague	Alexander,Nagy;Lenka,Cernikova;Martina,Stara
EPI1943077	NA	Czech Republic	2021-Nov-29	EPI_ISL_7626532	A/chicken/Czech Republic/23589-3/2021	State Veterinary Institute Prague	State Veterinary Institute Prague	Alexander,Nagy;Lenka,Cernikova;Martina,Stara
EPI1943085	NA	Czech Republic	2021-Nov-29	EPI_ISL_7626533	A/chicken/Czech Republic/23589-4/2021	State Veterinary Institute Prague	State Veterinary Institute Prague	Alexander,Nagy;Lenka,Cernikova;Martina,Stara
EPI1943100	NA	Sweden	2021-Nov-26	EPI_ISL_7635907	A/white-tailed eagle/Sweden/SVA211201SZ0380/FB004721/M-2021	National Veterinary Institute, SVA	National Veterinary Institute
EPI1944227	NA	Germany	2021-Oct-12	EPI_ISL_7733048	A/black-headed gull/Germany-NI/AI05962/2021	Lebensmittel- und Veterinärinstitut Oldenburg - Standort Veterinärinstitut	Friedrich-Loeffler-Institut
EPI1944239	NA	Italy	2021-Nov-30	EPI_ISL_7733582	A/chicken/Italy/21VIR10388/2021	Istituto Zooprofilattico Speriment. Lombardia, Emilia Ro. IZSLER	Istituto Zooprofilattico Sperimentale Delle Venezie	Zecchin, B.; Fusaro, A.; Schivo, A.; Salviato, A.; Palumbo, E.; Milani, A.; Giussani, E.; Pastori, A.; Monne, I.; Terregino, C.
EPI1944247	NA	Italy	2021-Dec-01	EPI_ISL_7733584	A/duck/Italy/21VIR10447/2021	Istituto Zooprofilattico Speriment. Lombardia, Emilia Ro. IZSLER	Istituto Zooprofilattico Sperimentale Delle Venezie	Zecchin, B.; Fusaro, A.; Schivo, A.; Salviato, A.; Palumbo, E.; Milani, A.; Giussani, E.; Pastori, A.; Monne, I.; Terregino, C.
EPI1944263	NA	Italy	2021-Nov-18	EPI_ISL_7733587	A/turkey/Italy/21VIR9618-7/2021	Istituto Zooprofilattico Speriment. Lombardia, Emilia Ro. IZSLER	Istituto Zooprofilattico Sperimentale Delle Venezie	Zecchin, B.; Fusaro, A.; Schivo, A.; Salviato, A.; Palumbo, E.; Milani, A.; Giussani, E.; Pastori, A.; Monne, I.; Terregino, C.
EPI1944271	NA	Italy	2021-Oct-27	EPI_ISL_7733591	A/mallard/Italy/21VIR8919-2/2021	Istituto Zooprofilattico Speriment. Lombardia, Emilia Ro. IZSLER	Istituto Zooprofilattico Sperimentale Delle Venezie	Zecchin, B.; Fusaro, A.; Schivo, A.; Salviato, A.; Palumbo, E.; Milani, A.; Giussani, E.; Pastori, A.; Monne, I.; Terregino, C.
EPI1944279	NA	Italy	2021-Nov-25	EPI_ISL_7733595	A/chicken/Italy/21VIR10239/2021	Istituto Zooprofilattico Speriment. Lombardia, Emilia Ro. IZSLER	Istituto Zooprofilattico Sperimentale Delle Venezie	Zecchin, B.; Fusaro, A.; Schivo, A.; Salviato, A.; Palumbo, E.; Milani, A.; Giussani, E.; Pastori, A.; Monne, I.; Terregino, C.
EPI1944287	NA	Italy	2021-Nov-29	EPI_ISL_7733597	A/turkey/Italy/21VIR10340/2021	Istituto Zooprofilattico Speriment. Lombardia, Emilia Ro. IZSLER	Istituto Zooprofilattico Sperimentale Delle Venezie	Zecchin, B.; Fusaro, A.; Schivo, A.; Salviato, A.; Palumbo, E.; Milani, A.; Giussani, E.; Pastori, A.; Monne, I.; Terregino, C.
EPI1944295	NA	Italy	2021-Nov-19	EPI_ISL_7733598	A/turkey/Italy/21VIR9816-1/2021	Istituto Zooprofilattico Speriment. Lombardia, Emilia Ro. IZSLER	Istituto Zooprofilattico Sperimentale Delle Venezie	Zecchin, B.; Fusaro, A.; Schivo, A.; Salviato, A.; Palumbo, E.; Milani, A.; Giussani, E.; Pastori, A.; Monne, I.; Terregino, C.
EPI1944303	NA	Italy	2021-Nov-30	EPI_ISL_7733599	A/chicken/Italy/21VIR10389/2021	Istituto Zooprofilattico Speriment. Lombardia, Emilia Ro. IZSLER	Istituto Zooprofilattico Sperimentale Delle Venezie	Zecchin, B.; Fusaro, A.; Schivo, A.; Salviato, A.; Palumbo, E.; Milani, A.; Giussani, E.; Pastori, A.; Monne, I.; Terregino, C.
EPI1944311	NA	Italy	2021-Nov-22	EPI_ISL_7733603	A/chicken/Italy/21VIR9951-25/2021	Istituto Zooprofilattico Speriment. Lombardia, Emilia Ro. IZSLER	Istituto Zooprofilattico Sperimentale Delle Venezie	Zecchin, B.; Fusaro, A.; Schivo, A.; Salviato, A.; Palumbo, E.; Milani, A.; Giussani, E.; Pastori, A.; Monne, I.; Terregino, C.
EPI1944327	NA	Italy	2021-Nov-15	EPI_ISL_7733609	A/chicken/Italy/21VIR9580-22/2021	Istituto Zooprofilattico Sperimentale delle Venezie, EU/OIE/Reference Laboratory and FAO Reference Centre for AI and ND	Istituto Zooprofilattico Sperimentale Delle Venezie	Zecchin, B.; Fusaro, A.; Schivo, A.; Salviato, A.; Palumbo, E.; Milani, A.; Giussani, E.; Pastori, A.; Monne, I.; Terregino, C.
EPI1944332	NA	Italy	2021-Nov-28	EPI_ISL_7733610	A/chicken/Italy/21VIR10343/2021	Istituto Zooprofilattico Sperimentale delle Venezie, EU/OIE/Reference Laboratory and FAO Reference Centre for AI and ND	Istituto Zooprofilattico Sperimentale Delle Venezie	Zecchin, B.; Fusaro, A.; Schivo, A.; Salviato, A.; Palumbo, E.; Milani, A.; Giussani, E.; Pastori, A.; Monne, I.; Terregino, C.
EPI1944340	NA	Italy	2021-Nov-23	EPI_ISL_7733611	A/Wild_goose/Italy/21VIR10193/2021	Istituto Zooprofilattico Sperimentale delle Venezie, EU/OIE/Reference Laboratory and FAO Reference Centre for AI and ND	Istituto Zooprofilattico Sperimentale Delle Venezie	Zecchin, B.; Fusaro, A.; Schivo, A.; Salviato, A.; Palumbo, E.; Milani, A.; Giussani, E.; Pastori, A.; Monne, I.; Terregino, C.
EPI1944348	NA	Italy	2021-Nov-05	EPI_ISL_7733612	A/magpie/Italy/21VIR9487-2/2021	Istituto Zooprofilattico Sperimentale delle Venezie, EU/OIE/Reference Laboratory and FAO Reference Centre for AI and ND	Istituto Zooprofilattico Sperimentale Delle Venezie	Zecchin, B.; Fusaro, A.; Schivo, A.; Salviato, A.; Palumbo, E.; Milani, A.; Giussani, E.; Pastori, A.; Monne, I.; Terregino, C.
EPI1944364	NA	Italy	2021-Nov-04	EPI_ISL_7733617	A/chicken/Italy/21VIR9133-20/2021	Istituto Zooprofilattico Sperimentale delle Venezie, EU/OIE/Reference Laboratory and FAO Reference Centre for AI and ND	Istituto Zooprofilattico Sperimentale Delle Venezie	Zecchin, B.; Fusaro, A.; Schivo, A.; Salviato, A.; Palumbo, E.; Milani, A.; Giussani, E.; Pastori, A.; Monne, I.; Terregino, C.
EPI1944372	NA	Italy	2021-Nov-11	EPI_ISL_7733621	A/seagull/Italy/21VIR9432-2/2021	Istituto Zooprofilattico Sperimentale delle Venezie, EU/OIE/Reference Laboratory and FAO Reference Centre for AI and ND	Istituto Zooprofilattico Sperimentale Delle Venezie	Zecchin, B.; Fusaro, A.; Schivo, A.; Salviato, A.; Palumbo, E.; Milani, A.; Giussani, E.; Pastori, A.; Monne, I.; Terregino, C.
EPI1944380	NA	Italy	2021-Nov-17	EPI_ISL_7733624	A/turkey/Italy/21VIR9767-3/2021	Istituto Zooprofilattico Sperimentale delle Venezie, EU/OIE/Reference Laboratory and FAO Reference Centre for AI and ND	Istituto Zooprofilattico Sperimentale Delle Venezie	Zecchin, B.; Fusaro, A.; Schivo, A.; Salviato, A.; Palumbo, E.; Milani, A.; Giussani, E.; Pastori, A.; Monne, I.; Terregino, C.
EPI1944388	NA	Italy	2021-Nov-25	EPI_ISL_7733628	A/turkey/Italy/21VIR10251/2021	Istituto Zooprofilattico Sperimentale delle Venezie, EU/OIE/Reference Laboratory and FAO Reference Centre for AI and ND	Istituto Zooprofilattico Sperimentale Delle Venezie	Zecchin, B.; Fusaro, A.; Schivo, A.; Salviato, A.; Palumbo, E.; Milani, A.; Giussani, E.; Pastori, A.; Monne, I.; Terregino, C.
EPI1944404	NA	Italy	2021-Nov-15	EPI_ISL_7733630	A/chicken/Italy/21VIR9691-2/2021	Istituto Zooprofilattico Sperimentale delle Venezie, EU/OIE/Reference Laboratory and FAO Reference Centre for AI and ND	Istituto Zooprofilattico Sperimentale Delle Venezie	Zecchin, B.; Fusaro, A.; Schivo, A.; Salviato, A.; Palumbo, E.; Milani, A.; Giussani, E.; Pastori, A.; Monne, I.; Terregino, C.
EPI1944412	NA	Italy	2021-Nov-11	EPI_ISL_7733632	A/turkey/Italy/21VIR9512-1/2021	Istituto Zooprofilattico Sperimentale delle Venezie, EU/OIE/Reference Laboratory and FAO Reference Centre for AI and ND	Istituto Zooprofilattico Sperimentale Delle Venezie	Zecchin, B.; Fusaro, A.; Schivo, A.; Salviato, A.; Palumbo, E.; Milani, A.; Giussani, E.; Pastori, A.; Monne, I.; Terregino, C.
EPI1944420	NA	Italy	2021-Nov-03	EPI_ISL_7733633	A/turkey/Italy/21VIR9143-2/2021	Istituto Zooprofilattico Sperimentale delle Venezie, EU/OIE/Reference Laboratory and FAO Reference Centre for AI and ND	Istituto Zooprofilattico Sperimentale Delle Venezie	Zecchin, B.; Fusaro, A.; Schivo, A.; Salviato, A.; Palumbo, E.; Milani, A.; Giussani, E.; Pastori, A.; Monne, I.; Terregino, C.
EPI1944436	NA	Italy	2021-Nov-11	EPI_ISL_7733635	A/turkey/Italy/21VIR9510-1/2021	Istituto Zooprofilattico Sperimentale delle Venezie, EU/OIE/Reference Laboratory and FAO Reference Centre for AI and ND	Istituto Zooprofilattico Sperimentale Delle Venezie	Zecchin, B.; Fusaro, A.; Schivo, A.; Salviato, A.; Palumbo, E.; Milani, A.; Giussani, E.; Pastori, A.; Monne, I.; Terregino, C.
EPI1944444	NA	Italy	2021-Nov-17	EPI_ISL_7733638	A/turkey/Italy/21VIR9768-8/2021	Istituto Zooprofilattico Sperimentale delle Venezie, EU/OIE/Reference Laboratory and FAO Reference Centre for AI and ND	Istituto Zooprofilattico Sperimentale Delle Venezie	Zecchin, B.; Fusaro, A.; Schivo, A.; Salviato, A.; Palumbo, E.; Milani, A.; Giussani, E.; Pastori, A.; Monne, I.; Terregino, C.
EPI1944452	NA	Italy	2021-Nov-26	EPI_ISL_7733641	A/chicken/Italy/21VIR10352/2021	Istituto Zooprofilattico Sperimentale delle Venezie, EU/OIE/Reference Laboratory and FAO Reference Centre for AI and ND	Istituto Zooprofilattico Sperimentale Delle Venezie	Zecchin, B.; Fusaro, A.; Schivo, A.; Salviato, A.; Palumbo, E.; Milani, A.; Giussani, E.; Pastori, A.; Monne, I.; Terregino, C.
EPI1944460	NA	Italy	2021-Nov-30	EPI_ISL_7733642	A/kestrel/Italy/21VIR10468/2021	Istituto Zooprofilattico Sperimentale delle Venezie, EU/OIE/Reference Laboratory and FAO Reference Centre for AI and ND	Istituto Zooprofilattico Sperimentale Delle Venezie	Zecchin, B.; Fusaro, A.; Schivo, A.; Salviato, A.; Palumbo, E.; Milani, A.; Giussani, E.; Pastori, A.; Monne, I.; Terregino, C.
EPI1944468	NA	Italy	2021-Nov-15	EPI_ISL_7733643	A/turkey/Italy/21VIR9649-2/2021	Istituto Zooprofilattico Sperimentale delle Venezie, EU/OIE/Reference Laboratory and FAO Reference Centre for AI and ND	Istituto Zooprofilattico Sperimentale Delle Venezie	Zecchin, B.; Fusaro, A.; Schivo, A.; Salviato, A.; Palumbo, E.; Milani, A.; Giussani, E.; Pastori, A.; Monne, I.; Terregino, C.
EPI1944484	NA	Italy	2021-Nov-22	EPI_ISL_7733645	A/goose/Italy/IZSLT-21VIR10273/2021	Istituto Zooprofilattico Sperimentale del Lazio e della Toscana "M. Aleandri"	Istituto Zooprofilattico Sperimentale Delle Venezie	Zecchin, B.; Fusaro, A.; Schivo, A.; Salviato, A.; Palumbo, E.; Milani, A.; Giussani, E.; Pastori, A.; Monne, I.; Terregino, C.
EPI1944492	NA	Italy	2021-Nov-05	EPI_ISL_7733647	A/turkey/Italy/21VIR9210-1/2021	Istituto Zooprofilattico Sperimentale del Lazio e della Toscana "M. Aleandri"	Istituto Zooprofilattico Sperimentale Delle Venezie	Zecchin, B.; Fusaro, A.; Schivo, A.; Salviato, A.; Palumbo, E.; Milani, A.; Giussani, E.; Pastori, A.; Monne, I.; Terregino, C.
EPI1944500	NA	Italy	2021-Oct-25	EPI_ISL_7733648	A/turkey/Italy/21VIR8817-1/2021	Istituto Zooprofilattico Sperimentale del Lazio e della Toscana "M. Aleandri"	Istituto Zooprofilattico Sperimentale Delle Venezie	Zecchin, B.; Fusaro, A.; Schivo, A.; Salviato, A.; Palumbo, E.; Milani, A.; Giussani, E.; Pastori, A.; Monne, I.; Terregino, C.
EPI1945086	NA	Germany	2021-Oct-14	EPI_ISL_7748001	A/Eurasian curlew/Germany-SH/AI05960/2021	Landeslabor Schleswig-Holstein	Friedrich-Loeffler-Institut
EPI1945096	NA	Germany	2021-Oct-14	EPI_ISL_7748188	A/Eurasian wigeon/Germany-SH/AI05950/2021	Landeslabor Schleswig-Holstein	Friedrich-Loeffler-Institut
EPI1945110	NA	Germany	2021-Oct-14	EPI_ISL_7748262	A/Eurasian wigeon/Germany-SH/AI05952/2021	Landeslabor Schleswig-Holstein	Friedrich-Loeffler-Institut
EPI1945122	NA	Germany	2021-Oct-14	EPI_ISL_7753130	A/Eurasian wigeon/Germany-SH/AI05955/2021	Landeslabor Schleswig-Holstein	Friedrich-Loeffler-Institut
EPI1945130	NA	Germany	2021-Oct-14	EPI_ISL_7753152	A/Eurasian wigeon/Germany-SH/AI05953/2021	Landeslabor Schleswig-Holstein	Friedrich-Loeffler-Institut
EPI1945138	NA	Germany	2021-Oct-14	EPI_ISL_7753173	A/Eurasian wigeon/Germany-SH/AI05956/2021	Landeslabor Schleswig-Holstein	Friedrich-Loeffler-Institut
EPI1945146	NA	Germany	2021-Oct-14	EPI_ISL_7753193	A/Eurasian wigeon/Germany-SH/AI05951/2021	Landeslabor Schleswig-Holstein	Friedrich-Loeffler-Institut
EPI1945154	NA	Germany	2021-Oct-14	EPI_ISL_7753211	A/Eurasian wigeon/Germany-SH/AI05954/2021	Landeslabor Schleswig-Holstein	Friedrich-Loeffler-Institut
EPI1945162	NA	Germany	2021-Oct-17	EPI_ISL_7753230	A/mallard/Germany-NI/AI06010/2021	Lebensmittel- und Veterinärinstitut Oldenburg - Standort Veterinärinstitut	Friedrich-Loeffler-Institut
EPI1945170	NA	Germany	2021-Oct-19	EPI_ISL_7753251	A/barnacle goose/Germany-SH/AI06005/2021	Landeslabor Schleswig-Holstein	Friedrich-Loeffler-Institut
EPI1945178	NA	Germany	2021-Oct-20	EPI_ISL_7753272	A/white-tailed eagle/Germany-MV/AI05975/2021	Landesamt für Landwirtschaft, Lebensmittelsicherheit und Fischerei (LALLF)	Friedrich-Loeffler-Institut
EPI1945194	NA	Germany	2021-Oct-20	EPI_ISL_7753309	A/lesser white-fronted goose/Germany-MV/AI05973/2021	Landesamt für Landwirtschaft, Lebensmittelsicherheit und Fischerei (LALLF)	Friedrich-Loeffler-Institut
EPI1945202	NA	Germany	2021-Oct-20	EPI_ISL_7753329	A/white stork/Germany-MV/AI05979/2021	Landesamt für Landwirtschaft, Lebensmittelsicherheit und Fischerei (LALLF)	Friedrich-Loeffler-Institut
EPI1945218	NA	Germany	2021-Oct-21	EPI_ISL_7753367	A/Eurasian teal/Germany-BY/AI05977/2021	Bayrisches Landesamt für Gesundheit und Lebensmittelsicherheit (LGL)	Friedrich-Loeffler-Institut
EPI1945334	NA	Germany	2021-Oct-22	EPI_ISL_7753387	A/Eurasian wigeon/Germany-SH/AI06143/2021	Landeslabor Schleswig-Holstein	Friedrich-Loeffler-Institut
EPI1945234	NA	Germany	2021-Oct-22	EPI_ISL_7753396	A/domestic goose/Germany-SH/AI06147/2021	Landeslabor Schleswig-Holstein	Friedrich-Loeffler-Institut
EPI1945242	NA	Germany	2021-Oct-22	EPI_ISL_7753399	A/domestic goose/Germany-SH/AI06150/2021	Landeslabor Schleswig-Holstein	Friedrich-Loeffler-Institut
EPI1945250	NA	Germany	2021-Oct-22	EPI_ISL_7753400	A/domestic goose/Germany-SH/AI06024/2021	Landeslabor Schleswig-Holstein	Friedrich-Loeffler-Institut
EPI1945258	NA	Germany	2021-Oct-22	EPI_ISL_7753405	A/Eurasian wigeon/Germany-SH/AI06142/2021	Landeslabor Schleswig-Holstein	Friedrich-Loeffler-Institut
EPI1945266	NA	Germany	2021-Oct-25	EPI_ISL_7753406	A/greylag goose/Germany-SH/AI06144/2021	Landeslabor Schleswig-Holstein	Friedrich-Loeffler-Institut
EPI1945274	NA	Germany	2021-Oct-25	EPI_ISL_7753407	A/barnacle goose/Germany-SH/AI06145/2021	Landeslabor Schleswig-Holstein	Friedrich-Loeffler-Institut
EPI1945282	NA	Germany	2021-Oct-25	EPI_ISL_7753425	A/greylag goose/Germany-SH/AI06205/2021	Landeslabor Schleswig-Holstein	Friedrich-Loeffler-Institut
EPI1945290	NA	Germany	2021-Oct-26	EPI_ISL_7753443	A/buzzard/Germany-SH/AI06210/2021	Landeslabor Schleswig-Holstein	Friedrich-Loeffler-Institut
EPI1945372	NA	Estonia	2021-Oct-12	EPI_ISL_7778754	A/Withe-tiled_eagle/Estonia/TA2124126-1_21VIR10433-11/2021	Estonian Veterinary and Food Laboratory	Istituto Zooprofilattico Sperimentale Delle Venezie	Nurmoja, I.; Vilem, A.; Juurik, T.; Zecchin, B.; Fusaro, A.; Schivo, A.; Salviato, A.; Palumbo, E.; Milani, A.; Giussani, E.; Pastori, A.; Monne, I.; Terregino, C.
EPI1945388	NA	Estonia	2021-Jun-02	EPI_ISL_7778756	A/gull/Estonia/TA2113284-4_21VIR7512-8/2021	Estonian Veterinary and Food Laboratory	Istituto Zooprofilattico Sperimentale Delle Venezie	Nurmoja, I.; Vilem, A.; Juurik, T.; Zecchin, B.; Fusaro, A.; Schivo, A.; Salviato, A.; Palumbo, E.; Milani, A.; Giussani, E.; Pastori, A.; Monne, I.; Terregino, C.
EPI1945444	NA	Finland	2021-Jun-01	EPI_ISL_7778763	A/white-tailed_eagle/Finland/6984_21VIR7689-10/2021	Finnish Food Authority	Istituto Zooprofilattico Sperimentale Delle Venezie	Tammiranta, N.; Kantala, T.; Laamanen, I.; Gadd, T.; Zecchin, B.; Fusaro, A.; Schivo, A.; Salviato, A.; Palumbo, E.; Milani, A.; Giussani, E.; Pastori, A.; Monne, I.; Terregino, C.
EPI1945468	NA	Finland	2021-Aug-01	EPI_ISL_7778766	A/European_herring_gull/Finland/9722_21VIR7689-13/2021	Finnish Food Authority	Istituto Zooprofilattico Sperimentale Delle Venezie	Tammiranta, N.; Kantala, T.; Laamanen, I.; Gadd, T.; Zecchin, B.; Fusaro, A.; Schivo, A.; Salviato, A.; Palumbo, E.; Milani, A.; Giussani, E.; Pastori, A.; Monne, I.; Terregino, C.
EPI1945521	NA	Finland	2021-May-01	EPI_ISL_7778773	A/barnacle_goose/Finland/6247_21VIR7689-6/2021	Finnish Food Authority	Istituto Zooprofilattico Sperimentale Delle Venezie	Tammiranta, N.; Kantala, T.; Laamanen, I.; Gadd, T.; Zecchin, B.; Fusaro, A.; Schivo, A.; Salviato, A.; Palumbo, E.; Milani, A.; Giussani, E.; Pastori, A.; Monne, I.; Terregino, C.
EPI1945529	NA	Finland	2021-May-01	EPI_ISL_7778774	A/barnacle_goose/Finland//6378_21VIR7689-7/2021	Finnish Food Authority	Istituto Zooprofilattico Sperimentale Delle Venezie	Tammiranta, N.; Kantala, T.; Laamanen, I.; Gadd, T.; Zecchin, B.; Fusaro, A.; Schivo, A.; Salviato, A.; Palumbo, E.; Milani, A.; Giussani, E.; Pastori, A.; Monne, I.; Terregino, C.
EPI1945537	NA	Finland	2021-Jun-01	EPI_ISL_7778775	A/barnacle_goose/Finland/6955_21VIR7689-9/2021	Finnish Food Authority	Istituto Zooprofilattico Sperimentale Delle Venezie	Tammiranta, N.; Kantala, T.; Laamanen, I.; Gadd, T.; Zecchin, B.; Fusaro, A.; Schivo, A.; Salviato, A.; Palumbo, E.; Milani, A.; Giussani, E.; Pastori, A.; Monne, I.; Terregino, C.
EPI1946088	NA	Belgium	2021-Dec-06	EPI_ISL_7880696	A/Gallus_gallus/Belgium/15977/2021	Sciensano - Animal Infectious Diseases	Sciensano, Department of Animal Infectious Diseases	Van Borm, Steven; Roupie, Virginie; Lambrecht, Benedicte; Mathijs, Elisabeth; Steensels, Mieke
EPI1946374	NA	Netherlands	2021-Nov-25	EPI_ISL_7952125	A/mute swan/Netherlands/21039824-002/2021	Wageningen Bioveterinary Research	Wageningen Bioveterinary Research	Beerens, Nancy; Harders, Frank; Pritz-Verschuren, Sylvia; Roose, Marit; Venema, Sandra; Germeraad, Evelien; Engelsma, Marc; Heutink, Rene
EPI1946406	NA	Netherlands	2021-Nov-20	EPI_ISL_7952129	A/western jackdaw/Netherlands/21039297-002/2021	Wageningen Bioveterinary Research	Wageningen Bioveterinary Research	Beerens, Nancy; Harders, Frank; Pritz-Verschuren, Sylvia; Roose, Marit; Venema, Sandra; Germeraad, Evelien; Engelsma, Marc; Heutink, Rene
EPI1947270	NA	Italy	2021-Aug-20	EPI_ISL_7987333	A/mallard/Italy/21VIR6957-6/2021	Istituto Zooprofilattico Sperimentale Delle Venezie	Istituto Zooprofilattico Sperimentale Delle Venezie	Milani, A.; Fusaro, A.; Schivo, A.; Salviato, A.; Palumbo, E.;Zecchin, B.; Giussani, E.; Pastori, A.; Monne, I.; Terregino, C.
EPI1947302	NA	Italy	2021-Oct-11	EPI_ISL_7987337	A/turkey/Italy/21VIR8480-1/2021	Istituto Zooprofilattico Sperimentale Delle Venezie	Istituto Zooprofilattico Sperimentale Delle Venezie	Milani, A.; Fusaro, A.; Schivo, A.; Salviato, A.; Palumbo, E.;Zecchin, B.; Giussani, E.; Pastori, A.; Monne, I.; Terregino, C.
EPI1947324	NA	Italy	2021-Oct-16	EPI_ISL_7987340	A/turkey/Italy/21VIR8540-82/2021	Istituto Zooprofilattico Sperimentale Delle Venezie	Istituto Zooprofilattico Sperimentale Delle Venezie	Milani, A.; Fusaro, A.; Schivo, A.; Salviato, A.; Palumbo, E.;Zecchin, B.; Giussani, E.; Pastori, A.; Monne, I.; Terregino, C.
EPI1947340	NA	Italy	2021-Nov-04	EPI_ISL_7987342	A/turkey/Italy/21VIR9117-2/2021	Istituto Zooprofilattico Sperimentale Delle Venezie	Istituto Zooprofilattico Sperimentale Delle Venezie	Milani, A.; Fusaro, A.; Schivo, A.; Salviato, A.; Palumbo, E.;Zecchin, B.; Giussani, E.; Pastori, A.; Monne, I.; Terregino, C.
EPI1949200	NA	China	2021-May-20	EPI_ISL_8215688	A/Bar-headed Goose/Tibet/XZ901/2021	College of Wildlife and Protected Areas, Northeast Forestry University	Northeast Forestry University
EPI1949192	NA	China	2021-May-20	EPI_ISL_8215689	A/Bar-headed Goose/Tibet/XZ1131/2021	College of Wildlife and Protected Areas, Northeast Forestry University	Northeast Forestry University
EPI1949329	NA	Sweden	2021-Dec-12	EPI_ISL_8338002	A/Turkey/Sweden/SVA211212SZ0001/FB301013-IP-2/M-2021	National Veterinary Institute, SVA	National Veterinary Institute	'Siamak, Zohari'
EPI1949876	NA	France	2021-Dec-15	EPI_ISL_8377056	A/pelican/France/21P013720/2021	Anses (Ploufragan-Plouzané)	ANSES Agence Nationale De Securite Sanitaire De L’alimentation
EPI1949884	NA	France	2021-Dec-03	EPI_ISL_8377254	A/egret/France/21P013418/2021	Anses (Ploufragan-Plouzané)	ANSES Agence Nationale De Securite Sanitaire De L’alimentation
EPI1949892	NA	France	2021-Nov-25	EPI_ISL_8377417	A/chicken/France/21P013076/2021	Anses (Ploufragan-Plouzané)	ANSES Agence Nationale De Securite Sanitaire De L’alimentation
EPI1949900	NA	France	2021-Nov-25	EPI_ISL_8377418	A/goose/France/21P013228/2021	Anses (Ploufragan-Plouzané)	ANSES Agence Nationale De Securite Sanitaire De L’alimentation
EPI1950489	NA	Portugal	2021-Dec-05	EPI_ISL_8416806	A/turkey/Lisbon/1/2021	Instituto Nacional de Investigação Agrária e Veterinária, I. P.	Instituto Nacional de Saúde Dr. Ricardo Jorge	Ana Margarida, Henriques; Teresa, Fagulha; Fernanda, Ramos; Margarida, Duarte; Raquel, Guiomar; Aryse, Melo; Inês, Costa; Patricia, Conde; Nuno, Verdasca; Camila, Henriques
EPI1950881	NA	Romania	2021-Nov-11	EPI_ISL_8440175	A/Cygnus_olor/Romania/16381_21VIR10306/2021	Institute for Diagnosis & Animal Health (IDAH)	Istituto Zooprofilattico Sperimentale Delle Venezie	Burlacu, R.; Neicut, A.; Onita, I.; Motiu, R.; Zecchin, B.; Fusaro, A.; Schivo, A.; Salviato, A.; Palumbo, E.; Milani, A.; Giussani, E.; Pastori, A.; Monne, I.; Terregino, C.
EPI1951292	NA	Czech Republic	2021-Nov-18	EPI_ISL_8515478	A/goose/Czech_Republic/22608-1/2021	State Veterinary Institute Prague	State Veterinary Institute Prague	Alexander,Nagy;Lenka,Cernikova;Martina,Stara
EPI1951300	NA	Czech Republic	2021-Nov-18	EPI_ISL_8515479	A/goose/Czech_Republic/22608-2/2021	State Veterinary Institute Prague	State Veterinary Institute Prague	Alexander,Nagy;Lenka,Cernikova;Martina,Stara
EPI1951308	NA	Czech Republic	2021-Nov-25	EPI_ISL_8515480	A/chicken/Czech_Republic/23404/2021	State Veterinary Institute Prague	State Veterinary Institute Prague	Alexander,Nagy;Lenka,Cernikova;Martina,Stara
EPI1951332	NA	Czech Republic	2021-Nov-28	EPI_ISL_8515483	A/great egret/Czech_Republic/23609/2021	State Veterinary Institute Prague	State Veterinary Institute Prague	Alexander,Nagy;Lenka,Cernikova;Martina,Stara
EPI1958808	NA	United Kingdom	2021-Dec-21	EPI_ISL_8809153	A/Muscovy duck/England/074477/2021	Animal and Plant Health Agency (APHA)	Animal and Plant Health Agency (APHA)
EPI1959913	NA	United Kingdom	2021-Nov-06	EPI_ISL_8814146	A/turkey/England/055251/2021	Animal and Plant Health Agency (APHA)	Animal and Plant Health Agency (APHA)
EPI1959923	NA	United Kingdom	2021-Nov-10	EPI_ISL_8814195	A/turkey/England/056764/2021	Animal and Plant Health Agency (APHA)	Animal and Plant Health Agency (APHA)
EPI1961992	NA	Italy	2021-Dec-27	EPI_ISL_8882167	A/turkey/Italy/21VIR11804-1/2021	Istituto Zooprofilattico Sperimentale delle Venezie, EU/OIE/Reference Laboratory and FAO Reference Centre for AI and ND	Istituto Zooprofilattico Sperimentale delle Venezie	Barbierato, G.; Zecchin, B.; Fusaro, A.; Schivo, A.; Salviato, A.; Palumbo, E.; Giussani, E.; Monne, I.; Terregino, C.
EPI1962000	NA	Italy	2021-Dec-06	EPI_ISL_8882168	A/chicken/Italy/21VIR10850/2021	Istituto Zooprofilattico Sperimentale delle Venezie, EU/OIE/Reference Laboratory and FAO Reference Centre for AI and ND	Istituto Zooprofilattico Sperimentale delle Venezie	Barbierato, G.; Zecchin, B.; Fusaro, A.; Schivo, A.; Salviato, A.; Palumbo, E.; Giussani, E.; Monne, I.; Terregino, C.
EPI1962008	NA	Italy	2021-Dec-03	EPI_ISL_8882169	A/chicken/Italy/21VIR10573-1/2021	Istituto Zooprofilattico Sperimentale delle Venezie, EU/OIE/Reference Laboratory and FAO Reference Centre for AI and ND	Istituto Zooprofilattico Sperimentale delle Venezie	Barbierato, G.; Zecchin, B.; Fusaro, A.; Schivo, A.; Salviato, A.; Palumbo, E.; Giussani, E.; Monne, I.; Terregino, C.
EPI1962016	NA	Italy	2021-Dec-29	EPI_ISL_8882170	A/turkey/Italy/21VIR11887-3/2021	Istituto Zooprofilattico Sperimentale delle Venezie, EU/OIE/Reference Laboratory and FAO Reference Centre for AI and ND	Istituto Zooprofilattico Sperimentale delle Venezie	Barbierato, G.; Zecchin, B.; Fusaro, A.; Schivo, A.; Salviato, A.; Palumbo, E.; Giussani, E.; Monne, I.; Terregino, C.
EPI1962024	NA	Italy	2021-Dec-23	EPI_ISL_8882171	A/turkey/Italy/21VIR11591-8/2021	Istituto Zooprofilattico Sperimentale delle Venezie, EU/OIE/Reference Laboratory and FAO Reference Centre for AI and ND	Istituto Zooprofilattico Sperimentale delle Venezie	Barbierato, G.; Zecchin, B.; Fusaro, A.; Schivo, A.; Salviato, A.; Palumbo, E.; Giussani, E.; Monne, I.; Terregino, C.
EPI1962040	NA	Italy	2021-Dec-21	EPI_ISL_8882173	A/laying_hen/Italy/21VIR11502/2021	Istituto Zooprofilattico Sperimentale delle Venezie, EU/OIE/Reference Laboratory and FAO Reference Centre for AI and ND	Istituto Zooprofilattico Sperimentale delle Venezie	Barbierato, G.; Zecchin, B.; Fusaro, A.; Schivo, A.; Salviato, A.; Palumbo, E.; Giussani, E.; Monne, I.; Terregino, C.
EPI1962056	NA	Italy	2021-Dec-27	EPI_ISL_8882201	A/turkey/Italy/21VIR11803-1/2021	Istituto Zooprofilattico Sperimentale delle Venezie, EU/OIE/Reference Laboratory and FAO Reference Centre for AI and ND	Istituto Zooprofilattico Sperimentale delle Venezie	Barbierato, G.; Zecchin, B.; Fusaro, A.; Schivo, A.; Salviato, A.; Palumbo, E.; Giussani, E.; Monne, I.; Terregino, C.
EPI1962064	NA	Italy	2021-Dec-13	EPI_ISL_8882209	A/little_owl/Italy/21VIR11382-1/2021	Istituto Zooprofilattico Sperimentale delle Venezie, EU/OIE/Reference Laboratory and FAO Reference Centre for AI and ND	Istituto Zooprofilattico Sperimentale delle Venezie	Barbierato, G.; Zecchin, B.; Fusaro, A.; Schivo, A.; Salviato, A.; Palumbo, E.; Giussani, E.; Monne, I.; Terregino, C.
EPI1962072	NA	Italy	2021-Nov-29	EPI_ISL_8882210	A/seagull/Italy/21VIR10481-2/2021	Istituto Zooprofilattico Sperimentale delle Venezie, EU/OIE/Reference Laboratory and FAO Reference Centre for AI and ND	Istituto Zooprofilattico Sperimentale delle Venezie	Barbierato, G.; Zecchin, B.; Fusaro, A.; Schivo, A.; Salviato, A.; Palumbo, E.; Giussani, E.; Monne, I.; Terregino, C.
EPI1962080	NA	Italy	2021-Dec-16	EPI_ISL_8882211	A/magpie/Italy/21VIR11656/2021	Istituto Zooprofilattico Sperimentale delle Venezie, EU/OIE/Reference Laboratory and FAO Reference Centre for AI and ND	Istituto Zooprofilattico Sperimentale delle Venezie	Barbierato, G.; Zecchin, B.; Fusaro, A.; Schivo, A.; Salviato, A.; Palumbo, E.; Giussani, E.; Monne, I.; Terregino, C.
EPI1962088	NA	Italy	2021-Dec-01	EPI_ISL_8882212	A/cignus_olor/Italy/IZSLT_21VIR10529-1/2021	Istituto Zooprofilattico Sperimentale delle Venezie, EU/OIE/Reference Laboratory and FAO Reference Centre for AI and ND	Istituto Zooprofilattico Sperimentale delle Venezie	Barbierato, G.; Zecchin, B.; Fusaro, A.; Schivo, A.; Salviato, A.; Palumbo, E.; Giussani, E.; Monne, I.; Terregino, C.
EPI1962096	NA	Italy	2021-Dec-15	EPI_ISL_8882213	A/seagull/Italy/21VIR11259-10/2021	Istituto Zooprofilattico Sperimentale delle Venezie, EU/OIE/Reference Laboratory and FAO Reference Centre for AI and ND	Istituto Zooprofilattico Sperimentale delle Venezie	Barbierato, G.; Zecchin, B.; Fusaro, A.; Schivo, A.; Salviato, A.; Palumbo, E.; Giussani, E.; Monne, I.; Terregino, C.
EPI1962104	NA	Italy	2021-Dec-09	EPI_ISL_8882214	A/heron/Italy/21VIR10998-1/2021	Istituto Zooprofilattico Sperimentale delle Venezie, EU/OIE/Reference Laboratory and FAO Reference Centre for AI and ND	Istituto Zooprofilattico Sperimentale delle Venezie	Barbierato, G.; Zecchin, B.; Fusaro, A.; Schivo, A.; Salviato, A.; Palumbo, E.; Giussani, E.; Monne, I.; Terregino, C.
EPI1962112	NA	Italy	2021-Dec-27	EPI_ISL_8882215	A/owl/Italy/21VIR11899-1/2021	Istituto Zooprofilattico Sperimentale delle Venezie, EU/OIE/Reference Laboratory and FAO Reference Centre for AI and ND	Istituto Zooprofilattico Sperimentale delle Venezie	Barbierato, G.; Zecchin, B.; Fusaro, A.; Schivo, A.; Salviato, A.; Palumbo, E.; Giussani, E.; Monne, I.; Terregino, C.
EPI1962120	NA	Italy	2021-Dec-27	EPI_ISL_8882216	A/buzzard/Italy/21VIR11899-5/2021	Istituto Zooprofilattico Sperimentale delle Venezie, EU/OIE/Reference Laboratory and FAO Reference Centre for AI and ND	Istituto Zooprofilattico Sperimentale delle Venezie	Barbierato, G.; Zecchin, B.; Fusaro, A.; Schivo, A.; Salviato, A.; Palumbo, E.; Giussani, E.; Monne, I.; Terregino, C.
EPI1962125	NA	Italy	2021-Dec-13	EPI_ISL_8882217	A/owl/Italy/21VIR11057/2021	Istituto Zooprofilattico Sperimentale delle Venezie, EU/OIE/Reference Laboratory and FAO Reference Centre for AI and ND	Istituto Zooprofilattico Sperimentale delle Venezie	Barbierato, G.; Zecchin, B.; Fusaro, A.; Schivo, A.; Salviato, A.; Palumbo, E.; Giussani, E.; Monne, I.; Terregino, C.
EPI1962133	NA	Italy	2021-Dec-15	EPI_ISL_8882218	A/seagull/Italy/21VIR11259-12/2021	Istituto Zooprofilattico Sperimentale delle Venezie, EU/OIE/Reference Laboratory and FAO Reference Centre for AI and ND	Istituto Zooprofilattico Sperimentale delle Venezie	Barbierato, G.; Zecchin, B.; Fusaro, A.; Schivo, A.; Salviato, A.; Palumbo, E.; Giussani, E.; Monne, I.; Terregino, C.
EPI1963311	NA	United Kingdom	2021-Oct-24	EPI_ISL_9012457	A/chicken/England/053052/2021	Animal and Plant Health Agency (APHA)	Animal and Plant Health Agency (APHA)
EPI1963319	NA	United Kingdom	2021-Oct-27	EPI_ISL_9012572	A/pheasant/Wales/385129/2021	Animal and Plant Health Agency (APHA)	Animal and Plant Health Agency (APHA)
EPI1963375	NA	United Kingdom	2021-Oct-30	EPI_ISL_9012618	A/chicken/Wales/053969/2021	Animal and Plant Health Agency (APHA)	Animal and Plant Health Agency (APHA)
EPI1963383	NA	United Kingdom	2021-Nov-01	EPI_ISL_9012694	A/guineafowl/Scotland/054471/2021	Animal and Plant Health Agency (APHA)	Animal and Plant Health Agency (APHA)
EPI1963391	NA	United Kingdom	2021-Nov-01	EPI_ISL_9012696	A/chicken/Scotland/054477/2021	Animal and Plant Health Agency (APHA)	Animal and Plant Health Agency (APHA)
EPI1963399	NA	United Kingdom	2021-Nov-01	EPI_ISL_9012700	A/domestic_duck/Scotland/054469/2021	Animal and Plant Health Agency (APHA)	Animal and Plant Health Agency (APHA)
EPI1963856	NA	United Kingdom	2021-Nov-14	EPI_ISL_9029956	A/chicken/England/057314/2021	Animal and Plant Health Agency (APHA)	Animal and Plant Health Agency (APHA)
EPI1963864	NA	United Kingdom	2021-Nov-16	EPI_ISL_9029957	A/turkey/England/057679/2021	Animal and Plant Health Agency (APHA)	Animal and Plant Health Agency (APHA)
EPI1963872	NA	United Kingdom	2021-Nov-18	EPI_ISL_9029959	A/domestic_duck/England/058612/2021	Animal and Plant Health Agency (APHA)	Animal and Plant Health Agency (APHA)
EPI1963880	NA	United Kingdom	2021-Nov-11	EPI_ISL_9029960	A/mute_swan/England/385466/2021	Animal and Plant Health Agency (APHA)	Animal and Plant Health Agency (APHA)
EPI1963888	NA	United Kingdom	2021-Nov-01	EPI_ISL_9029961	A/Canada_goose/England/385250/2021	Animal and Plant Health Agency (APHA)	Animal and Plant Health Agency (APHA)
EPI1963896	NA	United Kingdom	2021-Nov-09	EPI_ISL_9029962	A/Whooper_swan/Scotland/056219/2021	Animal and Plant Health Agency (APHA)	Animal and Plant Health Agency (APHA)
EPI1963904	NA	United Kingdom	2021-Oct-30	EPI_ISL_9029965	A/Greylag_goose/England/054503/2021	Animal and Plant Health Agency (APHA)	Animal and Plant Health Agency (APHA)
EPI1965236	NA	Netherlands	2022-Jan-22	EPI_ISL_9111105	A/chicken/Netherlands/22001401-001005/2022	Wageningen Bioveterinary Research	Wageningen Bioveterinary Research	Beerens, Nancy; Harders, Frank; Pritz-Verschuren, Sylvia; Roose, Marit; Venema, Sandra; Germeraad, Evelien; Engelsma, Marc; Heutink, Rene
EPI1965260	NA	Netherlands	2022-Jan-04	EPI_ISL_9117228	A/northern goshawk/Netherlands/22000305-002/2022	Wageningen Bioveterinary Research	Wageningen Bioveterinary Research	Beerens, Nancy; Harders, Frank; Pritz-Verschuren, Sylvia; Roose, Marit; Venema, Sandra; Germeraad, Evelien; Engelsma, Marc; Heutink, Rene
EPI1965996	NA	Belgium	2021-Nov-21	EPI_ISL_9160206	A/Anser_albifrons/Belgium/15465_0010/2021	Sciensano - Animal Infectious Diseases	Sciensano, Department of Animal Infectious Diseases	Van Borm, Steven; Roupie, Virginie; Lambrecht, Benedicte; Mathijs, Elisabeth; Steensels, Mieke
EPI1966003	NA	Belgium	2021-Dec-27	EPI_ISL_9161618	A/Gallus_gallus/Belgium/17100_0001/2021	Sciensano - Animal Infectious Diseases	Sciensano, Department of Animal Infectious Diseases	Van Borm, Steven; Roupie, Virginie; Lambrecht, Benedicte; Mathijs, Elisabeth; Steensels, Mieke
EPI1966012	NA	Belgium	2022-Jan-04	EPI_ISL_9162331	A/Phasianus_colchicus/Belgium/294/2022	Sciensano - Animal Infectious Diseases	Sciensano, Department of Animal Infectious Diseases	Van Borm, Steven; Roupie, Virginie; Lambrecht, Benedicte; Mathijs, Elisabeth; Steensels, Mieke
EPI1966261	NA	Netherlands	2022-Jan-06	EPI_ISL_9221519	A/barnacle goose/Netherlands/22000419-002/2022	Wageningen Bioveterinary Research	Wageningen Bioveterinary Research	Beerens, Nancy; Harders, Frank; Pritz-Verschuren, Sylvia; Roose, Marit; Venema, Sandra; Germeraad, Evelien; Engelsma, Marc; Heutink, Rene
EPI1968923	NA	France	2021-Dec-23	EPI_ISL_9377021	A/goose/France/21P014207/2021	Anses (Ploufragan-Plouzané)	ANSES Agence Nationale De Securite Sanitaire De L’alimentation
EPI1980405	NA	Czech Republic	2021-Nov-26	EPI_ISL_9603767	A/goose/Czech Republic/23458-2T/2021	State Veterinary Institute Prague	State Veterinary Institute Prague	Alexander,Nagy;Lenka,Cernikova;Martina,Stara
EPI1980422	NA	Czech Republic	2021-Nov-26	EPI_ISL_9603769	A/goose/Czech Republic/23458-5T/2021	State Veterinary Institute Prague	State Veterinary Institute Prague	Alexander,Nagy;Lenka,Cernikova;Martina,Stara
EPI1980438	NA	Czech Republic	2021-Nov-26	EPI_ISL_9603775	A/goose/Czech Republic/23458-4T/2021	State Veterinary Institute Prague	State Veterinary Institute Prague	Alexander,Nagy;Lenka,Cernikova;Martina,Stara
EPI1980471	NA	Czech Republic	2021-Nov-18	EPI_ISL_9603795	A/goose/Czech Republic/22608-1T/2021	State Veterinary Institute Prague	State Veterinary Institute Prague	Alexander,Nagy;Lenka,Cernikova;Martina,Stara
EPI1980487	NA	Czech Republic	2021-Nov-18	EPI_ISL_9603819	A/goose/Czech Republic/22608-2T/2021	State Veterinary Institute Prague	State Veterinary Institute Prague	Alexander,Nagy;Lenka,Cernikova;Martina,Stara
EPI1980503	NA	Czech Republic	2021-Nov-18	EPI_ISL_9603901	A/goose/Czech Republic/22608-3T/2021	State Veterinary Institute Prague	State Veterinary Institute Prague	Alexander,Nagy;Lenka,Cernikova;Martina,Stara
EPI1980536	NA	Czech Republic	2021-Nov-12	EPI_ISL_9603918	A/mute swan/Czech Republic/22477-2/2021	State Veterinary Institute Prague	State Veterinary Institute Prague	Alexander,Nagy;Lenka,Cernikova;Martina,Stara
EPI1980552	NA	Czech Republic	2021-Nov-15	EPI_ISL_9603920	A/mute swan/Czech Republic/22380/2021	State Veterinary Institute Prague	State Veterinary Institute Prague	Alexander,Nagy;Lenka,Cernikova;Martina,Stara
EPI1980568	NA	Czech Republic	2021-Nov-15	EPI_ISL_9603922	A/mute swan/Czech Republic/22684/2021	State Veterinary Institute Prague	State Veterinary Institute Prague	Alexander,Nagy;Lenka,Cernikova;Martina,Stara
EPI1980585	NA	Czech Republic	2021-Nov-19	EPI_ISL_9603924	A/goose/Czech Republic/22750/2021	State Veterinary Institute Prague	State Veterinary Institute Prague	Alexander,Nagy;Lenka,Cernikova;Martina,Stara
EPI1980601	NA	Czech Republic	2021-Dec-20	EPI_ISL_9603927	A/mute swan/Czech Republic/25702-2/2021	State Veterinary Institute Prague	State Veterinary Institute Prague	Alexander,Nagy;Lenka,Cernikova;Martina,Stara
EPI1980617	NA	Czech Republic	2021-Dec-22	EPI_ISL_9603929	A/chicken/Czech Republic/25690/2021	State Veterinary Institute Prague	State Veterinary Institute Prague	Alexander,Nagy;Lenka,Cernikova;Martina,Stara
EPI1980634	NA	Czech Republic	2021-Dec-25	EPI_ISL_9603931	A/pheasant/Czech Republic/25827-1/2021	State Veterinary Institute Prague	State Veterinary Institute Prague	Alexander,Nagy;Lenka,Cernikova;Martina,Stara
EPI1980650	NA	Czech Republic	2021-Dec-25	EPI_ISL_9603937	A/pheasant/Czech Republic/25827-2/2021	State Veterinary Institute Prague	State Veterinary Institute Prague	Alexander,Nagy;Lenka,Cernikova;Martina,Stara
EPI1980666	NA	Czech Republic	2021-Dec-25	EPI_ISL_9603939	A/pheasant/Czech Republic/25827-3/2021	State Veterinary Institute Prague	State Veterinary Institute Prague	Alexander,Nagy;Lenka,Cernikova;Martina,Stara
EPI1980939	NA	Netherlands	2022-Jan-06	EPI_ISL_9616212	A/red knot/Netherlands/22000409-002/2022	Wageningen Bioveterinary Research	Wageningen Bioveterinary Research	Beerens, Nancy; Harders, Frank; Pritz-Verschuren, Sylvia; Roose, Marit; Venema, Sandra; Germeraad, Evelien; Engelsma, Marc; Heutink, Rene
EPI1983208	NA	Netherlands	2022-Jan-03	EPI_ISL_9690841	A/great black-backed gull/Netherlands/22000090-002/2022	Wageningen Bioveterinary Research	Wageningen Bioveterinary Research	Beerens, Nancy; Harders, Frank; Pritz-Verschuren, Sylvia; Roose, Marit; Venema, Sandra; Germeraad, Evelien; Engelsma, Marc; Heutink, Rene
EPI1985912	NA	United States	2021-Dec-30	EPI_ISL_9869760	A/American wigeon/South Carolina/AH0195145/2021	USDA-NWRC Wildlife Services	National Veterinary Services Laboratories - USDA	Chinh,Thanh; Love, Emily; Franzen,Kerrie; Killian,Mary; Koster,Leo; Bevins,Sarah; Dilione,Krista; Lenoch,Julianna; Linder,Timothy
EPI1985920	NA	United States	2021-Dec-30	EPI_ISL_9876777	A/American blue-winged teal/South Carolina/AH0195150/2021	USDA-NWRC Wildlife Services	National Veterinary Services Laboratories - USDA	Chinh,Thanh;Love, Emily;Franzen,Kerrie;Killian,Mary;Koster,Leo;Bevins,Sarah;Dilione,Krista;Lenoch,Julianna;Linder,Timothy
EPI1985929	NA	United States	2022-Jan-08	EPI_ISL_9880015	A/American wigeon/North Carolina/AH0182517/2022	USDA-NWRC Wildlife Services	National Veterinary Services Laboratories - USDA	Chinh,Thanh;Love, Emily;Franzen,Kerrie;Killian,Mary;Koster,Leo;Bevins,Sarah;Dilione,Krista;Lenoch,Julianna;Linder,Timothy
EPI1985937	NA	United States	2022-Jan-08	EPI_ISL_9880019	A/mallard/North Carolina/AH0182886/2022	USDA-NWRC Wildlife Services	National Veterinary Services Laboratories - USDA	Chinh,Thanh;Love, Emily;Franzen,Kerrie;Killian,Mary;Koster,Leo;Bevins,Sarah;Dilione,Krista;Lenoch,Julianna;Linder,Timothy
EPI1985945	NA	United States	2022-Jan-08	EPI_ISL_9880021	A/northern pintail/North Carolina/AH0182892/2022	USDA-NWRC Wildlife Services	National Veterinary Services Laboratories - USDA	Chinh,Thanh;Love, Emily;Franzen,Kerrie;Killian,Mary;Koster,Leo;Bevins,Sarah;Dilione,Krista;Lenoch,Julianna;Linder,Timothy
EPI1985953	NA	United States	2022-Jan-08	EPI_ISL_9880151	A/gadwall/North Carolina/AH0182894/2022	USDA-NWRC Wildlife Services	National Veterinary Services Laboratories - USDA	Chinh,Thanh;Love, Emily;Franzen,Kerrie;Killian,Mary;Koster,Leo;Bevins,Sarah;Dilione,Krista;Lenoch,Julianna;Linder,Timothy
EPI1985961	NA	United States	2022-Jan-08	EPI_ISL_9880152	A/northern shoveler/North Carolina/AH0182913/2022	USDA-NWRC Wildlife Services	National Veterinary Services Laboratories - USDA	Chinh,Thanh;Love, Emily;Franzen,Kerrie;Killian,Mary;Koster,Leo;Bevins,Sarah;Dilione,Krista;Lenoch,Julianna;Linder,Timothy
EPI1985969	NA	United States	2022-Jan-08	EPI_ISL_9880153	A/American wigeon/North Carolina/AH0182954/2022	USDA-NWRC Wildlife Services	National Veterinary Services Laboratories - USDA	Chinh,Thanh;Love, Emily;Franzen,Kerrie;Killian,Mary;Koster,Leo;Bevins,Sarah;Dilione,Krista;Lenoch,Julianna;Linder,Timothy
EPI1985976	NA	United States	2022-Feb-07	EPI_ISL_9909371	A/turkey/Indiana/22-003707-003/2022	Indiana State Board of Animal Health	National Veterinary Services Laboratories - USDA	Chinh,Thanh;Love, Emily;Franzen,Kerrie;Killian,Mary;Stuber,Tod;Lantz,Kristina;Torchetti,Mia
EPI1986103	NA	Bangladesh	2021-Feb-14	EPI_ISL_9957422	A/duck/Bangladesh/17D1601/2021	International Centre for Diarrhoeal Disease Research (ICDDR,B)	International Centre for Diarrhoeal Disease Research (ICDDR,B)	Hossain, M.E.; Miah, M.; Alam, S.; Hasan, R.; Davis, C.T.; Mott, A.J.; Davis, W.; Chowdhury, S.; Rahman, M.Z
EPI1987375	NA	Germany	2022-Jan-24	EPI_ISL_10261376	A/pigeon/Germany-NW/AI00951/2022	Chemisches- und Veterinäruntersuchungsamt Westfalen	Friedrich-Loeffler-Institut
EPI1987724	NA	Germany	2021-Dec-28	EPI_ISL_10347326	A/long-eared owl/Germany-NI/AI09037/2021	Lebensmittel- und Veterinärinstitut Oldenburg - Standort Veterinärinstitut	Friedrich-Loeffler-Institut
EPI1988855	NA	Germany	2022-Jan-25	EPI_ISL_10497305	A/red knot/Germany-SH/AI01010/2022	Landeslabor Schleswig-Holstein	Friedrich-Loeffler-Institut
EPI1988979	NA	Belgium	2022-Jan-23	EPI_ISL_10576444	A/Anser_anser/Belgium/1809_0002/2022	Sciensano - Animal Infectious Diseases	Sciensano, Department of Animal Infectious Diseases	Van Borm, Steven; Roupie, Virginie; Lambrecht, Benedicte; Mathijs, Elisabeth; Steensels, Mieke
EPI1990447	NA	Netherlands	2022-Feb-01	EPI_ISL_10724259	A/seagull/Netherlands/22002274-002/2022	Wageningen Bioveterinary Research	Wageningen Bioveterinary Research	Beerens, Nancy; Harders, Frank; Pritz-Verschuren, Sylvia; Roose, Marit; Venema, Sandra; Germeraad, Evelien; Engelsma, Marc; Heutink, Rene
EPI1994996	NA	Netherlands	2022-Feb-14	EPI_ISL_10993074	A/Mallard/Netherlands/2/2022	Erasmus Medical Center	Erasmus Medical Center
EPI1995004	NA	Netherlands	2021-Nov-29	EPI_ISL_10993075	A/Mallard/Netherlands/4/2021	Erasmus Medical Center	Erasmus Medical Center
EPI1995012	NA	Netherlands	2021-Nov-29	EPI_ISL_10993076	A/Mallard/Netherlands/5/2021	Erasmus Medical Center	Erasmus Medical Center
EPI1995020	NA	Netherlands	2021-Nov-29	EPI_ISL_10993105	A/Mallard/Netherlands/6/2021	Erasmus Medical Center	Erasmus Medical Center
EPI1995028	NA	Netherlands	2021-Nov-29	EPI_ISL_10993134	A/Mallard/Netherlands/7/2021	Erasmus Medical Center	Erasmus Medical Center
EPI1995036	NA	Netherlands	2021-Nov-29	EPI_ISL_10993166	A/Mallard/Netherlands/8/2021	Erasmus Medical Center	Erasmus Medical Center
EPI1995059	NA	Moldova, Republic of	2022-Jan-03	EPI_ISL_11007527	A/laying_hen/Moldova/68-1_22VIR638-1/2022	Republican Center of Veterinary Diagnostics	Istituto Zooprofilattico Sperimentale delle Venezie	Arseniev, S.; Groza, O.; Barbierato, G.; Zecchin, B.; Fusaro, A.; Schivo, A.; Salviato, A.; Palumbo, E.; Giussani, E.; Monne, I.; Terregino, C.
EPI1995067	NA	Slovenia	2021-Dec-26	EPI_ISL_11007528	A/rooster/Slovenia/2039_22VIR777-1/2021	University of Ljubljana	Istituto Zooprofilattico Sperimentale delle Venezie	Slavec, B.; Ra?nik, J.; Krape?, U.; ?labravec, Z.; A?ko, J.; Cociancich, V.; Paller, T.; Vidrih, ?.; Rojs, O.Z.; Arseniev, S.; Groza, O.; Barbierato, G.; Zecchin, B.; Fusaro, A.; Schivo, A.; Salviato, A.; Palumbo, E.; Giussani, E.; Monne, I.; Terregino, C.
EPI1995075	NA	Slovenia	2021-Dec-26	EPI_ISL_11007529	A/swan/Slovenia/2041_22VIR777-2/2021	University of Ljubljana	Istituto Zooprofilattico Sperimentale delle Venezie	Slavec, B.; Ra?nik, J.; Krape?, U.; ?labravec, Z.; A?ko, J.; Cociancich, V.; Paller, T.; Vidrih, ?.; Rojs, O.Z.; Arseniev, S.; Groza, O.; Barbierato, G.; Zecchin, B.; Fusaro, A.; Schivo, A.; Salviato, A.; Palumbo, E.; Giussani, E.; Monne, I.; Terregino, C.
EPI1995083	NA	Slovenia	2021-Dec-27	EPI_ISL_11007530	A/swan/Slovenia/2049_22VIR777-3/2021	University of Ljubljana	Istituto Zooprofilattico Sperimentale delle Venezie	Slavec, B.; Ra?nik, J.; Krape?, U.; ?labravec, Z.; A?ko, J.; Cociancich, V.; Paller, T.; Vidrih, ?.; Rojs, O.Z.; Arseniev, S.; Groza, O.; Barbierato, G.; Zecchin, B.; Fusaro, A.; Schivo, A.; Salviato, A.; Palumbo, E.; Giussani, E.; Monne, I.; Terregino, C.
EPI1995091	NA	Slovenia	2021-Dec-29	EPI_ISL_11007531	A/swan/Slovenia/2060_22VIR777-4/2021	University of Ljubljana	Istituto Zooprofilattico Sperimentale delle Venezie	Slavec, B.; Ra?nik, J.; Krape?, U.; ?labravec, Z.; A?ko, J.; Cociancich, V.; Paller, T.; Vidrih, ?.; Rojs, O.Z.; Arseniev, S.; Groza, O.; Barbierato, G.; Zecchin, B.; Fusaro, A.; Schivo, A.; Salviato, A.; Palumbo, E.; Giussani, E.; Monne, I.; Terregino, C.
EPI1995099	NA	Slovenia	2021-Dec-30	EPI_ISL_11007532	A/swan/Slovenia/2072_22VIR777-5/2021	University of Ljubljana	Istituto Zooprofilattico Sperimentale delle Venezie	Slavec, B.; Ra?nik, J.; Krape?, U.; ?labravec, Z.; A?ko, J.; Cociancich, V.; Paller, T.; Vidrih, ?.; Rojs, O.Z.; Arseniev, S.; Groza, O.; Barbierato, G.; Zecchin, B.; Fusaro, A.; Schivo, A.; Salviato, A.; Palumbo, E.; Giussani, E.; Monne, I.; Terregino, C.
EPI1995107	NA	Slovenia	2021-Dec-30	EPI_ISL_11007533	A/swan/Slovenia/2073_22VIR777-6/2021	University of Ljubljana	Istituto Zooprofilattico Sperimentale delle Venezie	Slavec, B.; Ra?nik, J.; Krape?, U.; ?labravec, Z.; A?ko, J.; Cociancich, V.; Paller, T.; Vidrih, ?.; Rojs, O.Z.; Arseniev, S.; Groza, O.; Barbierato, G.; Zecchin, B.; Fusaro, A.; Schivo, A.; Salviato, A.; Palumbo, E.; Giussani, E.; Monne, I.; Terregino, C.
EPI1995115	NA	Slovenia	2021-Dec-30	EPI_ISL_11007534	A/seagull/Slovenia/2075_22VIR777-7/2021	University of Ljubljana	Istituto Zooprofilattico Sperimentale delle Venezie	Slavec, B.; Ra?nik, J.; Krape?, U.; ?labravec, Z.; A?ko, J.; Cociancich, V.; Paller, T.; Vidrih, ?.; Rojs, O.Z.; Arseniev, S.; Groza, O.; Barbierato, G.; Zecchin, B.; Fusaro, A.; Schivo, A.; Salviato, A.; Palumbo, E.; Giussani, E.; Monne, I.; Terregino, C.
EPI1995123	NA	Slovenia	2022-Jan-03	EPI_ISL_11007535	A/swan/Slovenia/13_22VIR777-8/2022	University of Ljubljana	Istituto Zooprofilattico Sperimentale delle Venezie	Slavec, B.; Ra?nik, J.; Krape?, U.; ?labravec, Z.; A?ko, J.; Cociancich, V.; Paller, T.; Vidrih, ?.; Rojs, O.Z.; Arseniev, S.; Groza, O.; Barbierato, G.; Zecchin, B.; Fusaro, A.; Schivo, A.; Salviato, A.; Palumbo, E.; Giussani, E.; Monne, I.; Terregino, C.
EPI1995139	NA	Bulgaria	2021-Dec-29	EPI_ISL_11007537	A/hen/Bulgaria/854-1_22VIR778-10/2021	NDRVMI (National Diagnostic and Research Veterinary Medical Institute)	Istituto Zooprofilattico Sperimentale delle Venezie	Goujgoulova, G.; Slavcheva, I.; Oreshkova, L.; Barbierato, G.; Zecchin, B.; Fusaro, A.; Schivo, A.; Salviato, A.; Palumbo, E.; Giussani, E.; Monne, I.; Terregino, C.
EPI1995147	NA	Bulgaria	2021-Nov-15	EPI_ISL_11007538	A/hen/Bulgaria/722-1_22VIR778-1/2021	NDRVMI (National Diagnostic and Research Veterinary Medical Institute)	Istituto Zooprofilattico Sperimentale delle Venezie	Goujgoulova, G.; Slavcheva, I.; Oreshkova, L.; Barbierato, G.; Zecchin, B.; Fusaro, A.; Schivo, A.; Salviato, A.; Palumbo, E.; Giussani, E.; Monne, I.; Terregino, C.
EPI1995155	NA	Bulgaria	2021-Nov-30	EPI_ISL_11007539	A/turkey/Bulgaria/755-1_22VIR778-4/2021	NDRVMI (National Diagnostic and Research Veterinary Medical Institute)	Istituto Zooprofilattico Sperimentale delle Venezie	Goujgoulova, G.; Slavcheva, I.; Oreshkova, L.; Barbierato, G.; Zecchin, B.; Fusaro, A.; Schivo, A.; Salviato, A.; Palumbo, E.; Giussani, E.; Monne, I.; Terregino, C.
EPI1995163	NA	Bulgaria	2021-Dec-01	EPI_ISL_11007540	A/duck/Bulgaria/756-4_22VIR778-6/2021	NDRVMI (National Diagnostic and Research Veterinary Medical Institute)	Istituto Zooprofilattico Sperimentale delle Venezie	Goujgoulova, G.; Slavcheva, I.; Oreshkova, L.; Barbierato, G.; Zecchin, B.; Fusaro, A.; Schivo, A.; Salviato, A.; Palumbo, E.; Giussani, E.; Monne, I.; Terregino, C.
EPI1995227	NA	Italy	2021-Nov-14	EPI_ISL_11007548	A/turkey/Italy/21VIR9520/2021	Istituto Zooprofilattico Sperimentale delle Venezie, EU/OIE/Reference Laboratory and FAO Reference Centre for AI and ND	Istituto Zooprofilattico Sperimentale delle Venezie	Barbierato, G.; Zecchin, B.; Fusaro, A.; Schivo, A.; Salviato, A.; Palumbo, E.; Giussani, E.; Monne, I.; Terregino, C.
EPI1995235	NA	Moldova, Republic of	2022-Jan-03	EPI_ISL_11007721	A/laying_hen/Moldova/68-2_22VIR638-2/2022	Republican Center of Veterinary Diagnostics	Istituto Zooprofilattico Sperimentale delle Venezie	Arseniev, S.; Groza, O.; Barbierato, G.; Zecchin, B.; Fusaro, A.; Schivo, A.; Salviato, A.; Palumbo, E.; Giussani, E.; Monne, I.; Terregino, C.
EPI1995243	NA	Bulgaria	2021-Nov-23	EPI_ISL_11007722	A/partridge/Bulgaria/745_22VIR778-3/2021	NDRVMI (National Diagnostic and Research Veterinary Medical Institute)	Istituto Zooprofilattico Sperimentale delle Venezie	Goujgoulova, G.; Slavcheva, I.; Oreshkova, L.; Barbierato, G.; Zecchin, B.; Fusaro, A.; Schivo, A.; Salviato, A.; Palumbo, E.; Giussani, E.; Monne, I.; Terregino, C.
EPI1997968	NA	Ireland	2021-Dec-08	EPI_ISL_11259262	A/crow/Ireland/035624_22VIR1325-11/2021	Central Veterinary Research Laboratory	Istituto Zooprofilattico Sperimentale delle Venezie	Byrne, C.; Garcia, K.; Cuartero, L.G.; Barbierato, G.; Zecchin, B.; Fusaro, A.; Schivo, A.; Salviato, A.; Palumbo, E.; Giussani, E.; Monne, I.; Terregino, C.
EPI1997976	NA	Ireland	2022-Jan-07	EPI_ISL_11259263	A/buzzard/Ireland/000656_22VIR1325-12/2022	Central Veterinary Research Laboratory	Istituto Zooprofilattico Sperimentale delle Venezie	Byrne, C.; Garcia, K.; Cuartero, L.G.; Barbierato, G.; Zecchin, B.; Fusaro, A.; Schivo, A.; Salviato, A.; Palumbo, E.; Giussani, E.; Monne, I.; Terregino, C.
EPI1997984	NA	Ireland	2021-Nov-15	EPI_ISL_11259264	A/mute_swan/Ireland/033169_22VIR1325-14/2021	Central Veterinary Research Laboratory	Istituto Zooprofilattico Sperimentale delle Venezie	Byrne, C.; Garcia, K.; Cuartero, L.G.; Barbierato, G.; Zecchin, B.; Fusaro, A.; Schivo, A.; Salviato, A.; Palumbo, E.; Giussani, E.; Monne, I.; Terregino, C.
EPI1998000	NA	Ireland	2021-Nov-19	EPI_ISL_11259266	A/mute_swan/Ireland/033945_22VIR1325-16/2021	Central Veterinary Research Laboratory	Istituto Zooprofilattico Sperimentale delle Venezie	Byrne, C.; Garcia, K.; Cuartero, L.G.; Barbierato, G.; Zecchin, B.; Fusaro, A.; Schivo, A.; Salviato, A.; Palumbo, E.; Giussani, E.; Monne, I.; Terregino, C.
EPI1998008	NA	Ireland	2021-Dec-06	EPI_ISL_11259267	A/turkey/Ireland/035425_22VIR1325-17/2021	Central Veterinary Research Laboratory	Istituto Zooprofilattico Sperimentale delle Venezie	Byrne, C.; Garcia, K.; Cuartero, L.G.; Barbierato, G.; Zecchin, B.; Fusaro, A.; Schivo, A.; Salviato, A.; Palumbo, E.; Giussani, E.; Monne, I.; Terregino, C.
EPI1998016	NA	Ireland	2021-Dec-17	EPI_ISL_11259268	A/duck/Ireland/036646_22VIR1325-18/2021	Central Veterinary Research Laboratory	Istituto Zooprofilattico Sperimentale delle Venezie	Byrne, C.; Garcia, K.; Cuartero, L.G.; Barbierato, G.; Zecchin, B.; Fusaro, A.; Schivo, A.; Salviato, A.; Palumbo, E.; Giussani, E.; Monne, I.; Terregino, C.
EPI1998024	NA	Ireland	2021-Nov-19	EPI_ISL_11259269	A/turkey/Ireland/033674_22VIR1325-19/2021	Central Veterinary Research Laboratory	Istituto Zooprofilattico Sperimentale delle Venezie	Byrne, C.; Garcia, K.; Cuartero, L.G.; Barbierato, G.; Zecchin, B.; Fusaro, A.; Schivo, A.; Salviato, A.; Palumbo, E.; Giussani, E.; Monne, I.; Terregino, C.
EPI1998032	NA	Ireland	2021-Nov-08	EPI_ISL_11259270	A/mute_swan/Ireland/032363_22VIR1325-1/2021	Central Veterinary Research Laboratory	Istituto Zooprofilattico Sperimentale delle Venezie	Byrne, C.; Garcia, K.; Cuartero, L.G.; Barbierato, G.; Zecchin, B.; Fusaro, A.; Schivo, A.; Salviato, A.; Palumbo, E.; Giussani, E.; Monne, I.; Terregino, C.
EPI1998041	NA	Ireland	2021-Nov-22	EPI_ISL_11259271	A/broiler/Ireland/033734_22VIR1325-20/2021	Central Veterinary Research Laboratory	Istituto Zooprofilattico Sperimentale delle Venezie	Byrne, C.; Garcia, K.; Cuartero, L.G.; Barbierato, G.; Zecchin, B.; Fusaro, A.; Schivo, A.; Salviato, A.; Palumbo, E.; Giussani, E.; Monne, I.; Terregino, C.
EPI1998049	NA	Ireland	2021-Nov-29	EPI_ISL_11259272	A/layer/Ireland/034424_22VIR1325-21/2021	Central Veterinary Research Laboratory	Istituto Zooprofilattico Sperimentale delle Venezie	Byrne, C.; Garcia, K.; Cuartero, L.G.; Barbierato, G.; Zecchin, B.; Fusaro, A.; Schivo, A.; Salviato, A.; Palumbo, E.; Giussani, E.; Monne, I.; Terregino, C.
EPI1998057	NA	Ireland	2021-Dec-11	EPI_ISL_11259273	A/duck/Ireland/036105_22VIR1325-22/2021	Central Veterinary Research Laboratory	Istituto Zooprofilattico Sperimentale delle Venezie	Byrne, C.; Garcia, K.; Cuartero, L.G.; Barbierato, G.; Zecchin, B.; Fusaro, A.; Schivo, A.; Salviato, A.; Palumbo, E.; Giussani, E.; Monne, I.; Terregino, C.
EPI1998065	NA	Ireland	2021-Nov-03	EPI_ISL_11259274	A/white-tailed_eagle/Ireland/032034_22VIR1325-23/2021	Central Veterinary Research Laboratory	Istituto Zooprofilattico Sperimentale delle Venezie	Byrne, C.; Garcia, K.; Cuartero, L.G.; Barbierato, G.; Zecchin, B.; Fusaro, A.; Schivo, A.; Salviato, A.; Palumbo, E.; Giussani, E.; Monne, I.; Terregino, C.
EPI1998073	NA	Ireland	2021-Nov-09	EPI_ISL_11259275	A/whooper_swan/Ireland/032444_22VIR1325-2/2021	Central Veterinary Research Laboratory	Istituto Zooprofilattico Sperimentale delle Venezie	Byrne, C.; Garcia, K.; Cuartero, L.G.; Barbierato, G.; Zecchin, B.; Fusaro, A.; Schivo, A.; Salviato, A.; Palumbo, E.; Giussani, E.; Monne, I.; Terregino, C.
EPI1998081	NA	Ireland	2021-Nov-10	EPI_ISL_11259276	A/peregrine_falcon/Ireland/032476_22VIR1325-3/2021	Central Veterinary Research Laboratory	Istituto Zooprofilattico Sperimentale delle Venezie	Byrne, C.; Garcia, K.; Cuartero, L.G.; Barbierato, G.; Zecchin, B.; Fusaro, A.; Schivo, A.; Salviato, A.; Palumbo, E.; Giussani, E.; Monne, I.; Terregino, C.
EPI1998089	NA	Ireland	2021-Nov-12	EPI_ISL_11259277	A/whooper_swan/Ireland/032960_22VIR1325-4/2021	Central Veterinary Research Laboratory	Istituto Zooprofilattico Sperimentale delle Venezie	Byrne, C.; Garcia, K.; Cuartero, L.G.; Barbierato, G.; Zecchin, B.; Fusaro, A.; Schivo, A.; Salviato, A.; Palumbo, E.; Giussani, E.; Monne, I.; Terregino, C.
EPI1998097	NA	Ireland	2021-Nov-12	EPI_ISL_11259278	A/magpie/Ireland/032958_22VIR1325-5/2021	Central Veterinary Research Laboratory	Istituto Zooprofilattico Sperimentale delle Venezie	Byrne, C.; Garcia, K.; Cuartero, L.G.; Barbierato, G.; Zecchin, B.; Fusaro, A.; Schivo, A.; Salviato, A.; Palumbo, E.; Giussani, E.; Monne, I.; Terregino, C.
EPI1998105	NA	Ireland	2021-Nov-15	EPI_ISL_11259279	A/greylag_goose/Ireland/032969_22VIR1325-6/2021	Central Veterinary Research Laboratory	Istituto Zooprofilattico Sperimentale delle Venezie	Byrne, C.; Garcia, K.; Cuartero, L.G.; Barbierato, G.; Zecchin, B.; Fusaro, A.; Schivo, A.; Salviato, A.; Palumbo, E.; Giussani, E.; Monne, I.; Terregino, C.
EPI1998113	NA	Ireland	2021-Nov-15	EPI_ISL_11259280	A/greylag_goose/Ireland/033062_22VIR1325-7/2021	Central Veterinary Research Laboratory	Istituto Zooprofilattico Sperimentale delle Venezie	Byrne, C.; Garcia, K.; Cuartero, L.G.; Barbierato, G.; Zecchin, B.; Fusaro, A.; Schivo, A.; Salviato, A.; Palumbo, E.; Giussani, E.; Monne, I.; Terregino, C.
EPI1998121	NA	Ireland	2021-Nov-15	EPI_ISL_11259281	A/white-fronted_goose/Ireland/033181_22VIR1325-8/2021	Central Veterinary Research Laboratory	Istituto Zooprofilattico Sperimentale delle Venezie	Byrne, C.; Garcia, K.; Cuartero, L.G.; Barbierato, G.; Zecchin, B.; Fusaro, A.; Schivo, A.; Salviato, A.; Palumbo, E.; Giussani, E.; Monne, I.; Terregino, C.
EPI1998129	NA	Ireland	2021-Nov-16	EPI_ISL_11259282	A/brent_goose/Ireland/033257_22VIR1325-9/2021	Central Veterinary Research Laboratory	Istituto Zooprofilattico Sperimentale delle Venezie	Byrne, C.; Garcia, K.; Cuartero, L.G.; Barbierato, G.; Zecchin, B.; Fusaro, A.; Schivo, A.; Salviato, A.; Palumbo, E.; Giussani, E.; Monne, I.; Terregino, C.
EPI1998145	NA	Ireland	2022-Feb-14	EPI_ISL_11259284	A/goose/Ireland/3869_22VIR2064-2/2022	Central Veterinary Research Laboratory	Istituto Zooprofilattico Sperimentale delle Venezie	Byrne, C.; Garcia, K.; Cuartero, L.G.; Barbierato, G.; Zecchin, B.; Fusaro, A.; Schivo, A.; Salviato, A.; Palumbo, E.; Giussani, E.; Monne, I.; Terregino, C.
EPI1998153	NA	Spain	2022-Feb-03	EPI_ISL_11259285	A/stork/Spain/442-8_22VIR2142-12/2022	Laboratorio Central de Veterinaria	Istituto Zooprofilattico Sperimentale delle Venezie	Ruano, M.J.; Rocha, A.; Sanchez, A.; Aguero, M; Barbierato, G.; Zecchin, B.; Fusaro, A.; Schivo, A.; Salviato, A.; Palumbo, E.; Giussani, E.; Monne, I.; Terregino, C.
EPI1998169	NA	Spain	2022-Feb-03	EPI_ISL_11259287	A/stork/Spain/538-2_22VIR2142-14/2022	Laboratorio Central de Veterinaria	Istituto Zooprofilattico Sperimentale delle Venezie	Ruano, M.J.; Rocha, A.; Sanchez, A.; Aguero, M; Barbierato, G.; Zecchin, B.; Fusaro, A.; Schivo, A.; Salviato, A.; Palumbo, E.; Giussani, E.; Monne, I.; Terregino, C.
EPI1998177	NA	Spain	2022-Feb-14	EPI_ISL_11259288	A/common_crane/Spain/597-2_22VIR2142-15/2022	Laboratorio Central de Veterinaria	Istituto Zooprofilattico Sperimentale delle Venezie	Ruano, M.J.; Rocha, A.; Sanchez, A.; Aguero, M; Barbierato, G.; Zecchin, B.; Fusaro, A.; Schivo, A.; Salviato, A.; Palumbo, E.; Giussani, E.; Monne, I.; Terregino, C.
EPI1998185	NA	Spain	2022-Feb-10	EPI_ISL_11259289	A/gray_heron/Spain/602-1_22VIR2142-17/2022	Laboratorio Central de Veterinaria	Istituto Zooprofilattico Sperimentale delle Venezie	Ruano, M.J.; Rocha, A.; Sanchez, A.; Aguero, M; Barbierato, G.; Zecchin, B.; Fusaro, A.; Schivo, A.; Salviato, A.; Palumbo, E.; Giussani, E.; Monne, I.; Terregino, C.
EPI1998193	NA	Spain	2022-Feb-22	EPI_ISL_11259290	A/stork/Spain/729-1_22VIR2142-18/2022	Laboratorio Central de Veterinaria	Istituto Zooprofilattico Sperimentale delle Venezie	Ruano, M.J.; Rocha, A.; Sanchez, A.; Aguero, M; Barbierato, G.; Zecchin, B.; Fusaro, A.; Schivo, A.; Salviato, A.; Palumbo, E.; Giussani, E.; Monne, I.; Terregino, C.
EPI1998201	NA	Spain	2022-Jan-15	EPI_ISL_11259291	A/turkey/Spain/140-38_22VIR2142-19/2022	Laboratorio Central de Veterinaria	Istituto Zooprofilattico Sperimentale delle Venezie	Ruano, M.J.; Rocha, A.; Sanchez, A.; Aguero, M; Barbierato, G.; Zecchin, B.; Fusaro, A.; Schivo, A.; Salviato, A.; Palumbo, E.; Giussani, E.; Monne, I.; Terregino, C.
EPI1998209	NA	Spain	2021-Dec-22	EPI_ISL_11259292	A/swan/Spain/4087-1_22VIR2142-1/2021	Laboratorio Central de Veterinaria	Istituto Zooprofilattico Sperimentale delle Venezie	Ruano, M.J.; Rocha, A.; Sanchez, A.; Aguero, M; Barbierato, G.; Zecchin, B.; Fusaro, A.; Schivo, A.; Salviato, A.; Palumbo, E.; Giussani, E.; Monne, I.; Terregino, C.
EPI1998217	NA	Spain	2022-Jan-31	EPI_ISL_11259293	A/chicken/Spain/340-37_22VIR2142-20/2022	Laboratorio Central de Veterinaria	Istituto Zooprofilattico Sperimentale delle Venezie	Ruano, M.J.; Rocha, A.; Sanchez, A.; Aguero, M; Barbierato, G.; Zecchin, B.; Fusaro, A.; Schivo, A.; Salviato, A.; Palumbo, E.; Giussani, E.; Monne, I.; Terregino, C.
EPI1998225	NA	Spain	2022-Feb-07	EPI_ISL_11259294	A/chicken/Spain/452-1_22VIR2142-21/2022	Laboratorio Central de Veterinaria	Istituto Zooprofilattico Sperimentale delle Venezie	Ruano, M.J.; Rocha, A.; Sanchez, A.; Aguero, M; Barbierato, G.; Zecchin, B.; Fusaro, A.; Schivo, A.; Salviato, A.; Palumbo, E.; Giussani, E.; Monne, I.; Terregino, C.
EPI1998233	NA	Spain	2022-Feb-07	EPI_ISL_11259295	A/chicken/Spain/452-17_22VIR2142-22/2022	Laboratorio Central de Veterinaria	Istituto Zooprofilattico Sperimentale delle Venezie	Ruano, M.J.; Rocha, A.; Sanchez, A.; Aguero, M; Barbierato, G.; Zecchin, B.; Fusaro, A.; Schivo, A.; Salviato, A.; Palumbo, E.; Giussani, E.; Monne, I.; Terregino, C.
EPI1998241	NA	Spain	2022-Feb-06	EPI_ISL_11259296	A/turkey/Spain/455-83_22VIR2142-23/2022	Laboratorio Central de Veterinaria	Istituto Zooprofilattico Sperimentale delle Venezie	Ruano, M.J.; Rocha, A.; Sanchez, A.; Aguero, M; Barbierato, G.; Zecchin, B.; Fusaro, A.; Schivo, A.; Salviato, A.; Palumbo, E.; Giussani, E.; Monne, I.; Terregino, C.
EPI1998249	NA	Spain	2022-Feb-06	EPI_ISL_11259297	A/turkey/Spain/455-96_22VIR2142-24/2022	Laboratorio Central de Veterinaria	Istituto Zooprofilattico Sperimentale delle Venezie	Ruano, M.J.; Rocha, A.; Sanchez, A.; Aguero, M; Barbierato, G.; Zecchin, B.; Fusaro, A.; Schivo, A.; Salviato, A.; Palumbo, E.; Giussani, E.; Monne, I.; Terregino, C.
EPI1998257	NA	Spain	2022-Feb-08	EPI_ISL_11259298	A/turkey/Spain/489-21_22VIR2142-25/2022	Laboratorio Central de Veterinaria	Istituto Zooprofilattico Sperimentale delle Venezie	Ruano, M.J.; Rocha, A.; Sanchez, A.; Aguero, M; Barbierato, G.; Zecchin, B.; Fusaro, A.; Schivo, A.; Salviato, A.; Palumbo, E.; Giussani, E.; Monne, I.; Terregino, C.
EPI1998265	NA	Spain	2022-Feb-08	EPI_ISL_11259299	A/turkey/Spain/490-22_22VIR2142-26/2022	Laboratorio Central de Veterinaria	Istituto Zooprofilattico Sperimentale delle Venezie	Ruano, M.J.; Rocha, A.; Sanchez, A.; Aguero, M; Barbierato, G.; Zecchin, B.; Fusaro, A.; Schivo, A.; Salviato, A.; Palumbo, E.; Giussani, E.; Monne, I.; Terregino, C.
EPI1998273	NA	Spain	2022-Feb-08	EPI_ISL_11259300	A/turkey/Spain/490-24_22VIR2142-27/2022	Laboratorio Central de Veterinaria	Istituto Zooprofilattico Sperimentale delle Venezie	Ruano, M.J.; Rocha, A.; Sanchez, A.; Aguero, M; Barbierato, G.; Zecchin, B.; Fusaro, A.; Schivo, A.; Salviato, A.; Palumbo, E.; Giussani, E.; Monne, I.; Terregino, C.
EPI1998281	NA	Spain	2022-Feb-09	EPI_ISL_11259301	A/turkey/Spain/540-26_22VIR2142-28/2022	Laboratorio Central de Veterinaria	Istituto Zooprofilattico Sperimentale delle Venezie	Ruano, M.J.; Rocha, A.; Sanchez, A.; Aguero, M; Barbierato, G.; Zecchin, B.; Fusaro, A.; Schivo, A.; Salviato, A.; Palumbo, E.; Giussani, E.; Monne, I.; Terregino, C.
EPI1998289	NA	Spain	2022-Feb-11	EPI_ISL_11259302	A/chicken/Spain/562-1_22VIR2142-29/2022	Laboratorio Central de Veterinaria	Istituto Zooprofilattico Sperimentale delle Venezie	Ruano, M.J.; Rocha, A.; Sanchez, A.; Aguero, M; Barbierato, G.; Zecchin, B.; Fusaro, A.; Schivo, A.; Salviato, A.; Palumbo, E.; Giussani, E.; Monne, I.; Terregino, C.
EPI1998297	NA	Spain	2022-Jan-07	EPI_ISL_11259303	A/goose/Spain/65-3_22VIR2142-2/2022	Laboratorio Central de Veterinaria	Istituto Zooprofilattico Sperimentale delle Venezie	Ruano, M.J.; Rocha, A.; Sanchez, A.; Aguero, M; Barbierato, G.; Zecchin, B.; Fusaro, A.; Schivo, A.; Salviato, A.; Palumbo, E.; Giussani, E.; Monne, I.; Terregino, C.
EPI1998305	NA	Spain	2022-Feb-11	EPI_ISL_11259304	A/chicken/Spain/564-4_22VIR2142-30/2022	Laboratorio Central de Veterinaria	Istituto Zooprofilattico Sperimentale delle Venezie	Ruano, M.J.; Rocha, A.; Sanchez, A.; Aguero, M; Barbierato, G.; Zecchin, B.; Fusaro, A.; Schivo, A.; Salviato, A.; Palumbo, E.; Giussani, E.; Monne, I.; Terregino, C.
EPI1998313	NA	Spain	2022-Feb-11	EPI_ISL_11259305	A/chicken/Spain/564-11_22VIR2142-31/2022	Laboratorio Central de Veterinaria	Istituto Zooprofilattico Sperimentale delle Venezie	Ruano, M.J.; Rocha, A.; Sanchez, A.; Aguero, M; Barbierato, G.; Zecchin, B.; Fusaro, A.; Schivo, A.; Salviato, A.; Palumbo, E.; Giussani, E.; Monne, I.; Terregino, C.
EPI1998321	NA	Spain	2022-Feb-14	EPI_ISL_11259306	A/turkey/Spain/586-4_22VIR2142-32/2022	Laboratorio Central de Veterinaria	Istituto Zooprofilattico Sperimentale delle Venezie	Ruano, M.J.; Rocha, A.; Sanchez, A.; Aguero, M; Barbierato, G.; Zecchin, B.; Fusaro, A.; Schivo, A.; Salviato, A.; Palumbo, E.; Giussani, E.; Monne, I.; Terregino, C.
EPI1998329	NA	Spain	2022-Feb-14	EPI_ISL_11259307	A/chicken/Spain/587-1_22VIR2142-33/2022	Laboratorio Central de Veterinaria	Istituto Zooprofilattico Sperimentale delle Venezie	Ruano, M.J.; Rocha, A.; Sanchez, A.; Aguero, M; Barbierato, G.; Zecchin, B.; Fusaro, A.; Schivo, A.; Salviato, A.; Palumbo, E.; Giussani, E.; Monne, I.; Terregino, C.
EPI1998337	NA	Spain	2022-Feb-14	EPI_ISL_11259308	A/chicken/Spain/622-8_22VIR2142-34/2022	Laboratorio Central de Veterinaria	Istituto Zooprofilattico Sperimentale delle Venezie	Ruano, M.J.; Rocha, A.; Sanchez, A.; Aguero, M; Barbierato, G.; Zecchin, B.; Fusaro, A.; Schivo, A.; Salviato, A.; Palumbo, E.; Giussani, E.; Monne, I.; Terregino, C.
EPI1998361	NA	Spain	2022-Feb-15	EPI_ISL_11259311	A/turkey/Spain/646-7_22VIR2142-37/2022	Laboratorio Central de Veterinaria	Istituto Zooprofilattico Sperimentale delle Venezie	Ruano, M.J.; Rocha, A.; Sanchez, A.; Aguero, M; Barbierato, G.; Zecchin, B.; Fusaro, A.; Schivo, A.; Salviato, A.; Palumbo, E.; Giussani, E.; Monne, I.; Terregino, C.
EPI1998369	NA	Spain	2022-Feb-16	EPI_ISL_11259312	A/chicken/Spain/649-6_22VIR2142-38/2022	Laboratorio Central de Veterinaria	Istituto Zooprofilattico Sperimentale delle Venezie	Ruano, M.J.; Rocha, A.; Sanchez, A.; Aguero, M; Barbierato, G.; Zecchin, B.; Fusaro, A.; Schivo, A.; Salviato, A.; Palumbo, E.; Giussani, E.; Monne, I.; Terregino, C.
EPI1998377	NA	Spain	2022-Jan-11	EPI_ISL_11259313	A/gray_heron/Spain/88-2_22VIR2142-3/2022	Laboratorio Central de Veterinaria	Istituto Zooprofilattico Sperimentale delle Venezie	Ruano, M.J.; Rocha, A.; Sanchez, A.; Aguero, M; Barbierato, G.; Zecchin, B.; Fusaro, A.; Schivo, A.; Salviato, A.; Palumbo, E.; Giussani, E.; Monne, I.; Terregino, C.
EPI1998385	NA	Spain	2022-Jan-01	EPI_ISL_11259314	A/duck/Spain/570-2_22VIR2142-40/2022	Laboratorio Central de Veterinaria	Istituto Zooprofilattico Sperimentale delle Venezie	Ruano, M.J.; Rocha, A.; Sanchez, A.; Aguero, M; Barbierato, G.; Zecchin, B.; Fusaro, A.; Schivo, A.; Salviato, A.; Palumbo, E.; Giussani, E.; Monne, I.; Terregino, C.
EPI1998393	NA	Spain	2022-Jan-10	EPI_ISL_11259315	A/goose/Spain/88-3_22VIR2142-4/2022	Laboratorio Central de Veterinaria	Istituto Zooprofilattico Sperimentale delle Venezie	Ruano, M.J.; Rocha, A.; Sanchez, A.; Aguero, M; Barbierato, G.; Zecchin, B.; Fusaro, A.; Schivo, A.; Salviato, A.; Palumbo, E.; Giussani, E.; Monne, I.; Terregino, C.
EPI1998401	NA	Spain	2022-Jan-14	EPI_ISL_11259316	A/goose/Spain/141-9_22VIR2142-6/2022	Laboratorio Central de Veterinaria	Istituto Zooprofilattico Sperimentale delle Venezie	Ruano, M.J.; Rocha, A.; Sanchez, A.; Aguero, M; Barbierato, G.; Zecchin, B.; Fusaro, A.; Schivo, A.; Salviato, A.; Palumbo, E.; Giussani, E.; Monne, I.; Terregino, C.
EPI1998409	NA	Spain	2022-Jan-17	EPI_ISL_11259317	A/stork/Spain/234-2_22VIR2142-7/2022	Laboratorio Central de Veterinaria	Istituto Zooprofilattico Sperimentale delle Venezie	Ruano, M.J.; Rocha, A.; Sanchez, A.; Aguero, M; Barbierato, G.; Zecchin, B.; Fusaro, A.; Schivo, A.; Salviato, A.; Palumbo, E.; Giussani, E.; Monne, I.; Terregino, C.
EPI1998417	NA	Spain	2022-Jan-22	EPI_ISL_11259318	A/goose/Spain/239-1_22VIR2142-8/2022	Laboratorio Central de Veterinaria	Istituto Zooprofilattico Sperimentale delle Venezie	Ruano, M.J.; Rocha, A.; Sanchez, A.; Aguero, M; Barbierato, G.; Zecchin, B.; Fusaro, A.; Schivo, A.; Salviato, A.; Palumbo, E.; Giussani, E.; Monne, I.; Terregino, C.
EPI1998425	NA	Spain	2022-Jan-26	EPI_ISL_11259319	A/goose/Spain/294-2_22VIR2142-9/2022	Laboratorio Central de Veterinaria	Istituto Zooprofilattico Sperimentale delle Venezie	Ruano, M.J.; Rocha, A.; Sanchez, A.; Aguero, M; Barbierato, G.; Zecchin, B.; Fusaro, A.; Schivo, A.; Salviato, A.; Palumbo, E.; Giussani, E.; Monne, I.; Terregino, C.
EPI1998432	NA	Ireland	2021-Dec-22	EPI_ISL_11260218	A/mute_swan/Ireland/037311_22VIR1325-13/2021	Central Veterinary Research Laboratory	Istituto Zooprofilattico Sperimentale delle Venezie	Byrne, C.; Garcia, K.; Cuartero, L.G.; Barbierato, G.; Zecchin, B.; Fusaro, A.; Schivo, A.; Salviato, A.; Palumbo, E.; Giussani, E.; Monne, I.; Terregino, C.
EPI1999360	NA	Czech Republic	2021-Dec-31	EPI_ISL_11327088	A/chicken/Czech Republic/61-1/2022	State Veterinary Institute Prague	State Veterinary Institute Prague	Alexander,Nagy;Lenka,Cernikova;Martina,Stara
EPI1999385	NA	Japan	2022-Jan-02	EPI_ISL_11330431	A/white-tailed eagle/Hokkaido/22-RU-WTE-2/2022	Graduate School of Veterinary Medicine, Hokkaido University	Graduate School of Veterinary Medicine, Hokkaido University	Sakoda, Yoshihiro; Isoda, Norikazu; Hiono, Takahiro
EPI2001595	NA	United Kingdom	2022-Jan-06	EPI_ISL_11406398	A/chicken/England/002070/2022	Animal and Plant Health Agency (APHA)	Animal and Plant Health Agency (APHA)
EPI2001603	NA	United Kingdom	2022-Jan-12	EPI_ISL_11406399	A/turkey/England/004737/2022	Animal and Plant Health Agency (APHA)	Animal and Plant Health Agency (APHA)
EPI2001619	NA	United Kingdom	2022-Jan-03	EPI_ISL_11406401	A/chicken/England/000187/2022	Animal and Plant Health Agency (APHA)	Animal and Plant Health Agency (APHA)
EPI2001627	NA	United Kingdom	2022-Jan-23	EPI_ISL_11406402	A/domestic_duck/England/007588/2022	Animal and Plant Health Agency (APHA)	Animal and Plant Health Agency (APHA)
EPI2001635	NA	United Kingdom	2022-Jan-31	EPI_ISL_11406403	A/black-headed_gull/England/306270/2022	Animal and Plant Health Agency (APHA)	Animal and Plant Health Agency (APHA)
EPI2002651	NA	Belgium	2022-Mar-10	EPI_ISL_11449674	A/Gallus_gallus/Belgium/3194_0001/2022	Sciensano - Animal Infectious Diseases	Sciensano, Department of Animal Infectious Diseases	Van Borm, Steven; Roupie, Virginie; Lambrecht, Benedicte; Mathijs, Elisabeth; Steensels, Mieke
EPI2008076	NA	Netherlands	2022-Mar-04	EPI_ISL_11560323	A/Barnacle Goose/Netherlands/18/2022	Erasmus Medical Center	Erasmus Medical Center
EPI2008092	NA	Netherlands	2022-Mar-15	EPI_ISL_11560325	A/Great black-backed Gull/Netherlands/3/2022	Erasmus Medical Center	Erasmus Medical Center
EPI2008100	NA	United Kingdom	2022-Feb-02	EPI_ISL_11561589	A/chicken/England/011981/2022	Animal and Plant Health Agency (APHA)	Animal and Plant Health Agency (APHA)
EPI2008108	NA	United Kingdom	2022-Feb-08	EPI_ISL_11561590	A/chicken/England/012967/2022	Animal and Plant Health Agency (APHA)	Animal and Plant Health Agency (APHA)
EPI2008116	NA	United Kingdom	2022-Feb-08	EPI_ISL_11561591	A/domestic_duck/England/012973/2022	Animal and Plant Health Agency (APHA)	Animal and Plant Health Agency (APHA)
EPI2008124	NA	United Kingdom	2022-Feb-20	EPI_ISL_11561592	A/turkey/England/016515/2022	Animal and Plant Health Agency (APHA)	Animal and Plant Health Agency (APHA)
EPI2008132	NA	United Kingdom	2022-Feb-03	EPI_ISL_11561593	A/black-headed_gull/England/388256/2022	Animal and Plant Health Agency (APHA)	Animal and Plant Health Agency (APHA)
EPI2008532	NA	United States	2022-Feb-11	EPI_ISL_11628212	A/chicken/Virginia/22-004415-001/2022	National Veterinary Services Laboratories - USDA	National Veterinary Services Laboratories - USDA	Chinh,Thanh;Love, Emily;Franzen,Kerrie;Killian,Mary;Koster,Leo;Lantz,Kristina;Stuber,Tod;Hicks,Jessica
EPI2008540	NA	United States	2022-Feb-11	EPI_ISL_11628213	A/chicken/Kentucky/22-004416-001/2022	National Veterinary Services Laboratories - USDA	National Veterinary Services Laboratories - USDA	Chinh,Thanh;Love, Emily;Franzen,Kerrie;Killian,Mary;Koster,Leo;Lantz,Kristina;Stuber,Tod;Hicks,Jessica
EPI2008548	NA	United States	2022-Feb-11	EPI_ISL_11628214	A/chicken/Kentucky/22-004416-002/2022	National Veterinary Services Laboratories - USDA	National Veterinary Services Laboratories - USDA	Chinh,Thanh;Love, Emily;Franzen,Kerrie;Killian,Mary;Koster,Leo;Lantz,Kristina;Stuber,Tod;Hicks,Jessica
EPI2008556	NA	United States	2022-Feb-11	EPI_ISL_11628215	A/chicken/Kentucky/22-004416-003/2022	National Veterinary Services Laboratories - USDA	National Veterinary Services Laboratories - USDA	Chinh,Thanh;Love, Emily;Franzen,Kerrie;Killian,Mary;Koster,Leo;Lantz,Kristina;Stuber,Tod;Hicks,Jessica
EPI2008564	NA	United States	2022-Feb-12	EPI_ISL_11628216	A/turkey/Kentucky/22-004546-001/2022	National Veterinary Services Laboratories - USDA	National Veterinary Services Laboratories - USDA	Chinh,Thanh;Love, Emily;Franzen,Kerrie;Killian,Mary;Koster,Leo;Lantz,Kristina;Stuber,Tod;Hicks,Jessica
EPI2008572	NA	United States	2022-Feb-12	EPI_ISL_11628217	A/turkey/Kentucky/22-004546-002/2022	National Veterinary Services Laboratories - USDA	National Veterinary Services Laboratories - USDA	Chinh,Thanh;Love, Emily;Franzen,Kerrie;Killian,Mary;Koster,Leo;Lantz,Kristina;Stuber,Tod;Hicks,Jessica
EPI2008580	NA	United States	2022-Feb-14	EPI_ISL_11628218	A/turkey/Indiana/22-004688-002/2022	National Veterinary Services Laboratories - USDA	National Veterinary Services Laboratories - USDA	Chinh,Thanh;Love, Emily;Franzen,Kerrie;Killian,Mary;Koster,Leo;Lantz,Kristina;Stuber,Tod;Hicks,Jessica
EPI2008588	NA	United States	2022-Feb-14	EPI_ISL_11628219	A/turkey/Indiana/22-004688-003/2022	National Veterinary Services Laboratories - USDA	National Veterinary Services Laboratories - USDA	Chinh,Thanh;Love, Emily;Franzen,Kerrie;Killian,Mary;Koster,Leo;Lantz,Kristina;Stuber,Tod;Hicks,Jessica
EPI2008596	NA	United States	2022-Feb-14	EPI_ISL_11628220	A/turkey/Indiana/22-004688-006/2022	National Veterinary Services Laboratories - USDA	National Veterinary Services Laboratories - USDA	Chinh,Thanh;Love, Emily;Franzen,Kerrie;Killian,Mary;Koster,Leo;Lantz,Kristina;Stuber,Tod;Hicks,Jessica
EPI2008604	NA	United States	2022-Feb-17	EPI_ISL_11628221	A/chicken/Maine/22-005158-001/2022	National Veterinary Services Laboratories - USDA	National Veterinary Services Laboratories - USDA	Chinh,Thanh;Love, Emily;Franzen,Kerrie;Killian,Mary;Koster,Leo;Lantz,Kristina;Stuber,Tod;Hicks,Jessica
EPI2008612	NA	United States	2022-Feb-21	EPI_ISL_11628222	A/chicken/Delaware/22-005260-001/2022	National Veterinary Services Laboratories - USDA	National Veterinary Services Laboratories - USDA	Chinh,Thanh;Love, Emily;Franzen,Kerrie;Killian,Mary;Koster,Leo;Lantz,Kristina;Stuber,Tod;Hicks,Jessica
EPI2008620	NA	United States	2022-Feb-21	EPI_ISL_11628223	A/chicken/Delaware/22-005260-002/2022	National Veterinary Services Laboratories - USDA	National Veterinary Services Laboratories - USDA	Chinh,Thanh;Love, Emily;Franzen,Kerrie;Killian,Mary;Koster,Leo;Lantz,Kristina;Stuber,Tod;Hicks,Jessica
EPI2008628	NA	United States	2022-Feb-21	EPI_ISL_11628224	A/chicken/Delaware/22-005260-003/2022	National Veterinary Services Laboratories - USDA	National Veterinary Services Laboratories - USDA	Chinh,Thanh;Love, Emily;Franzen,Kerrie;Killian,Mary;Koster,Leo;Lantz,Kristina;Stuber,Tod;Hicks,Jessica
EPI2008636	NA	United States	2022-Feb-16	EPI_ISL_11628225	A/turkey/Indiana/22-005289-001/2022	National Veterinary Services Laboratories - USDA	National Veterinary Services Laboratories - USDA	Chinh,Thanh;Love, Emily;Franzen,Kerrie;Killian,Mary;Koster,Leo;Lantz,Kristina;Stuber,Tod;Hicks,Jessica
EPI2008644	NA	United States	2022-Feb-16	EPI_ISL_11628226	A/turkey/Indiana/22-005289-002/2022	National Veterinary Services Laboratories - USDA	National Veterinary Services Laboratories - USDA	Chinh,Thanh;Love, Emily;Franzen,Kerrie;Killian,Mary;Koster,Leo;Lantz,Kristina;Stuber,Tod;Hicks,Jessica
EPI2008652	NA	United States	2022-Feb-18	EPI_ISL_11628227	A/turkey/Indiana/22-005328-001/2022	National Veterinary Services Laboratories - USDA	National Veterinary Services Laboratories - USDA	Chinh,Thanh;Love, Emily;Franzen,Kerrie;Killian,Mary;Koster,Leo;Lantz,Kristina;Stuber,Tod;Hicks,Jessica
EPI2008660	NA	United States	2022-Feb-18	EPI_ISL_11628228	A/turkey/Indiana/22-005328-002/2022	National Veterinary Services Laboratories - USDA	National Veterinary Services Laboratories - USDA	Chinh,Thanh;Love, Emily;Franzen,Kerrie;Killian,Mary;Koster,Leo;Lantz,Kristina;Stuber,Tod;Hicks,Jessica
EPI2008668	NA	United States	2022-Feb-22	EPI_ISL_11628229	A/turkey/Michigan/22-005440-001/2022	National Veterinary Services Laboratories - USDA	National Veterinary Services Laboratories - USDA	Chinh,Thanh;Love, Emily;Franzen,Kerrie;Killian,Mary;Koster,Leo;Lantz,Kristina;Stuber,Tod;Hicks,Jessica
EPI2008676	NA	United States	2022-Feb-22	EPI_ISL_11628230	A/chicken/Michigan/22-005440-002/2022	National Veterinary Services Laboratories - USDA	National Veterinary Services Laboratories - USDA	Chinh,Thanh;Love, Emily;Franzen,Kerrie;Killian,Mary;Koster,Leo;Lantz,Kristina;Stuber,Tod;Hicks,Jessica
EPI2008684	NA	United States	2022-Feb-22	EPI_ISL_11628231	A/guinea fowl/Michigan/22-005440-003/2022	National Veterinary Services Laboratories - USDA	National Veterinary Services Laboratories - USDA	Chinh,Thanh;Love, Emily;Franzen,Kerrie;Killian,Mary;Koster,Leo;Lantz,Kristina;Stuber,Tod;Hicks,Jessica
EPI2008692	NA	United States	2022-Feb-20	EPI_ISL_11628232	A/chicken/Maine/22-005443-001/2022	National Veterinary Services Laboratories - USDA	National Veterinary Services Laboratories - USDA	Chinh,Thanh;Love, Emily;Franzen,Kerrie;Killian,Mary;Koster,Leo;Lantz,Kristina;Stuber,Tod;Hicks,Jessica
EPI2008700	NA	United States	2022-Feb-22	EPI_ISL_11628233	A/pheasant/New York/22-005647-001/2022	National Veterinary Services Laboratories - USDA	National Veterinary Services Laboratories - USDA	Chinh,Thanh;Love, Emily;Franzen,Kerrie;Killian,Mary;Koster,Leo;Lantz,Kristina;Stuber,Tod;Hicks,Jessica
EPI2008708	NA	United States	2022-Feb-22	EPI_ISL_11628234	A/pheasant/New York/22-005647-002/2022	National Veterinary Services Laboratories - USDA	National Veterinary Services Laboratories - USDA	Chinh,Thanh;Love, Emily;Franzen,Kerrie;Killian,Mary;Koster,Leo;Lantz,Kristina;Stuber,Tod;Hicks,Jessica
EPI2008716	NA	United States	2022-Feb-21	EPI_ISL_11628235	A/turkey/Indiana/22-005696-001/2022	National Veterinary Services Laboratories - USDA	National Veterinary Services Laboratories - USDA	Chinh,Thanh;Love, Emily;Franzen,Kerrie;Killian,Mary;Koster,Leo;Lantz,Kristina;Stuber,Tod;Hicks,Jessica
EPI2008724	NA	United States	2022-Feb-21	EPI_ISL_11628236	A/turkey/Indiana/22-005696-002/2022	National Veterinary Services Laboratories - USDA	National Veterinary Services Laboratories - USDA	Chinh,Thanh;Love, Emily;Franzen,Kerrie;Killian,Mary;Koster,Leo;Lantz,Kristina;Stuber,Tod;Hicks,Jessica
EPI2008732	NA	United States	2022-Feb-21	EPI_ISL_11628237	A/turkey/Indiana/22-005696-003/2022	National Veterinary Services Laboratories - USDA	National Veterinary Services Laboratories - USDA	Chinh,Thanh;Love, Emily;Franzen,Kerrie;Killian,Mary;Koster,Leo;Lantz,Kristina;Stuber,Tod;Hicks,Jessica
EPI2008740	NA	United States	2022-Feb-28	EPI_ISL_11628238	A/silkie chicken/Iowa/22-006114-001/2022	National Veterinary Services Laboratories - USDA	National Veterinary Services Laboratories - USDA	Chinh,Thanh;Love, Emily;Franzen,Kerrie;Killian,Mary;Koster,Leo;Lantz,Kristina;Stuber,Tod;Hicks,Jessica
EPI2008748	NA	United States	2022-Feb-28	EPI_ISL_11628239	A/chicken/Connecticut/22-006118-001/2022	National Veterinary Services Laboratories - USDA	National Veterinary Services Laboratories - USDA	Chinh,Thanh;Love, Emily;Franzen,Kerrie;Killian,Mary;Koster,Leo;Lantz,Kristina;Stuber,Tod;Hicks,Jessica
EPI2008756	NA	United States	2022-Feb-28	EPI_ISL_11628240	A/turkey/Indiana/22-006259-001/2022	National Veterinary Services Laboratories - USDA	National Veterinary Services Laboratories - USDA	Chinh,Thanh;Love, Emily;Franzen,Kerrie;Killian,Mary;Koster,Leo;Lantz,Kristina;Stuber,Tod;Hicks,Jessica
EPI2008764	NA	United States	2022-Feb-28	EPI_ISL_11628241	A/turkey/Indiana/22-006259-002/2022	National Veterinary Services Laboratories - USDA	National Veterinary Services Laboratories - USDA	Chinh,Thanh;Love, Emily;Franzen,Kerrie;Killian,Mary;Koster,Leo;Lantz,Kristina;Stuber,Tod;Hicks,Jessica
EPI2008772	NA	United States	2022-Mar-01	EPI_ISL_11628242	A/turkey/Indiana/22-006261-001/2022	National Veterinary Services Laboratories - USDA	National Veterinary Services Laboratories - USDA	Chinh,Thanh;Love, Emily;Franzen,Kerrie;Killian,Mary;Koster,Leo;Lantz,Kristina;Stuber,Tod;Hicks,Jessica
EPI2008780	NA	United States	2022-Mar-01	EPI_ISL_11628243	A/turkey/Indiana/22-006261-002/2022	National Veterinary Services Laboratories - USDA	National Veterinary Services Laboratories - USDA	Chinh,Thanh;Love, Emily;Franzen,Kerrie;Killian,Mary;Koster,Leo;Lantz,Kristina;Stuber,Tod;Hicks,Jessica
EPI2008788	NA	United States	2022-Mar-02	EPI_ISL_11628244	A/chicken/Missouri/22-006569-001/2022	National Veterinary Services Laboratories - USDA	National Veterinary Services Laboratories - USDA	Chinh,Thanh;Love, Emily;Franzen,Kerrie;Killian,Mary;Koster,Leo;Lantz,Kristina;Stuber,Tod;Hicks,Jessica
EPI2008796	NA	United States	2022-Mar-02	EPI_ISL_11628245	A/chicken/Missouri/22-006569-002/2022	National Veterinary Services Laboratories - USDA	National Veterinary Services Laboratories - USDA	Chinh,Thanh;Love, Emily;Franzen,Kerrie;Killian,Mary;Koster,Leo;Lantz,Kristina;Stuber,Tod;Hicks,Jessica
EPI2008804	NA	United States	2022-Mar-03	EPI_ISL_11628246	A/chicken/Maryland/22-006578-001/2022	National Veterinary Services Laboratories - USDA	National Veterinary Services Laboratories - USDA	Chinh,Thanh;Love, Emily;Franzen,Kerrie;Killian,Mary;Koster,Leo;Lantz,Kristina;Stuber,Tod;Hicks,Jessica
EPI2008812	NA	United States	2022-Mar-03	EPI_ISL_11628247	A/chicken/Maryland/22-006578-002/2022	National Veterinary Services Laboratories - USDA	National Veterinary Services Laboratories - USDA	Chinh,Thanh;Love, Emily;Franzen,Kerrie;Killian,Mary;Koster,Leo;Lantz,Kristina;Stuber,Tod;Hicks,Jessica
EPI2008820	NA	United States	2022-Mar-03	EPI_ISL_11628248	A/chicken/Missouri/22-006639-001/2022	National Veterinary Services Laboratories - USDA	National Veterinary Services Laboratories - USDA	Chinh,Thanh;Love, Emily;Franzen,Kerrie;Killian,Mary;Koster,Leo;Lantz,Kristina;Stuber,Tod;Hicks,Jessica
EPI2008828	NA	United States	2022-Mar-04	EPI_ISL_11628249	A/turkey/South Dakota/22-006792-001/2022	National Veterinary Services Laboratories - USDA	National Veterinary Services Laboratories - USDA	Chinh,Thanh;Love, Emily;Franzen,Kerrie;Killian,Mary;Koster,Leo;Lantz,Kristina;Stuber,Tod;Hicks,Jessica
EPI2008836	NA	United States	2022-Mar-04	EPI_ISL_11628250	A/turkey/South Dakota/22-006792-002/2022	National Veterinary Services Laboratories - USDA	National Veterinary Services Laboratories - USDA	Chinh,Thanh;Love, Emily;Franzen,Kerrie;Killian,Mary;Koster,Leo;Lantz,Kristina;Stuber,Tod;Hicks,Jessica
EPI2008844	NA	United States	2022-Mar-06	EPI_ISL_11628251	A/turkey/Iowa/22-006795-001/2022	National Veterinary Services Laboratories - USDA	National Veterinary Services Laboratories - USDA	Chinh,Thanh;Love, Emily;Franzen,Kerrie;Killian,Mary;Koster,Leo;Lantz,Kristina;Stuber,Tod;Hicks,Jessica
EPI2008852	NA	United States	2022-Mar-06	EPI_ISL_11628252	A/turkey/Iowa/22-006795-002/2022	National Veterinary Services Laboratories - USDA	National Veterinary Services Laboratories - USDA	Chinh,Thanh;Love, Emily;Franzen,Kerrie;Killian,Mary;Koster,Leo;Lantz,Kristina;Stuber,Tod;Hicks,Jessica
EPI2009937	NA	Germany	2021-Nov-02	EPI_ISL_11725869	A/domestic duck/Germany-BB/AI06239/2021	Landeslabor Berlin-Brandenburg	Friedrich-Loeffler-Institut
EPI2009945	NA	Germany	2021-Oct-29	EPI_ISL_11725962	A/chicken/Germany-BB/AI06219/2021	Landeslabor Berlin-Brandenburg	Friedrich-Loeffler-Institut
EPI2009953	NA	Germany	2021-Nov-02	EPI_ISL_11725988	A/chicken/Germany-BB/AI06242/2021	Landeslabor Berlin-Brandenburg	Friedrich-Loeffler-Institut
EPI2009961	NA	Germany	2021-Oct-26	EPI_ISL_11725991	A/barnacle goose/Germany-MV/AI06175/2021	Landesamt für Landwirtschaft, Lebensmittelsicherheit und Fischerei (LALLF)	Friedrich-Loeffler-Institut
EPI2011626	NA	Denmark	2021-Apr-18	EPI_ISL_11798566	A/barnacle/goose_Denmark/19027-1.02/2021-04-18	Statens Serumm Institute	Statens Serum Institute	Charlotte Hjulsager, Yuan Liang
EPI2011634	NA	Denmark	2021-Oct-26	EPI_ISL_11798568	A/barnacle_goose/Denmark/24273-1.02/2021-10-26	Statens Serumm Institute	Statens Serum Institute	Charlotte Hjulsager, Yuan Liang
EPI2011642	NA	Denmark	2021-Oct-30	EPI_ISL_11798569	A/barnacle_goose/Denmark/24342-1.02/2021-10-30	Statens Serumm Institute	Statens Serum Institute	Charlotte Hjulsager, Yuan Liang
EPI2011650	NA	Denmark	2021-Nov-02	EPI_ISL_11798570	A/chicken/Denmark/24357-11/2021-11-02	Statens Serumm Institute	Statens Serum Institute	Charlotte Hjulsager, Yuan Liang
EPI2011658	NA	Denmark	2021-Oct-25	EPI_ISL_11798571	A/common_buzzard/Denmark/24271-1.02/2021-10-25	Statens Serumm Institute	Statens Serum Institute	Charlotte Hjulsager, Yuan Liang
EPI2015047	NA	Denmark	2021-Oct-16	EPI_ISL_11798573	A/Eurasian_teal/Denmark/24115-2/2021-10-16	Statens Serumm Institute	Statens Serum Institute	Charlotte Hjulsager, Yuan Liang
EPI2015055	NA	Denmark	2021-Oct-24	EPI_ISL_11798574	A/Eurasian_wigeon/Denmark/24279-1/2021-10-24	Statens Serumm Institute	Statens Serum Institute	Charlotte Hjulsager, Yuan Liang
EPI2015063	NA	Denmark	2021-May-14	EPI_ISL_11798575	A/European_herring_gull/Denmark/19968-1.02/2021-05-14	Statens Serumm Institute	Statens Serum Institute	Charlotte Hjulsager, Yuan Liang
EPI2015071	NA	Denmark	2021-Oct-28	EPI_ISL_11798577	A/gray_heron/Denmark/24326-1.02/2021-10-28	Statens Serumm Institute	Statens Serum Institute	Charlotte Hjulsager, Yuan Liang
EPI2015079	NA	Denmark	2021-Oct-27	EPI_ISL_11798578	A/greylag_goose/Denmark/24309-1.01/2021-10-27	Statens Serumm Institute	Statens Serum Institute	Charlotte Hjulsager, Yuan Liang
EPI2015087	NA	Denmark	2021-Nov-01	EPI_ISL_11798579	A/greylag_goose/Denmark/24343-1.02/2021-11-01	Statens Serumm Institute	Statens Serum Institute	Charlotte Hjulsager, Yuan Liang
EPI2012869	NA	Denmark	2021-Oct-30	EPI_ISL_11798580	A/turkey/Denmark/24325-25/2021-10-30	Statens Serumm Institute	Statens Serum Institute	Charlotte Hjulsager, Yuan Liang
EPI2013088	NA	Belgium	2022-Mar-28	EPI_ISL_11880371	A/Gallus_gallus/Belgium/4190_0002/2022	Sciensano - Animal Infectious Diseases	Sciensano, Department of Animal Infectious Diseases	Van Borm, Steven; Roupie, Virginie; Lambrecht, Benedicte; Mathijs, Elisabeth; Steensels, Mieke
EPI2013884	NA	United States	2022-Mar-03	EPI_ISL_11897507	A/chicken/Maryland/22-006578-001-original/2022	National Veterinary Services Laboratories - USDA	National Veterinary Services Laboratories - USDA	Chinh,Thanh;Love, Emily;Franzen,Kerrie;Killian,Mary;Koster,Leo;Lantz,Kristina;Stuber,Tod;Hicks,Jessica
EPI2013892	NA	United States	2022-Mar-03	EPI_ISL_11897508	A/chicken/Maryland/22-006578-002-original/2022	National Veterinary Services Laboratories - USDA	National Veterinary Services Laboratories - USDA	Chinh,Thanh;Love, Emily;Franzen,Kerrie;Killian,Mary;Koster,Leo;Lantz,Kristina;Stuber,Tod;Hicks,Jessica
EPI2013900	NA	United States	2022-Mar-03	EPI_ISL_11897667	A/chicken/Missouri/22-006639-001-original/2022	National Veterinary Services Laboratories - USDA	National Veterinary Services Laboratories - USDA	Chinh,Thanh;Love, Emily;Franzen,Kerrie;Killian,Mary;Koster,Leo;Lantz,Kristina;Stuber,Tod;Hicks,Jessica
EPI2013908	NA	United States	2022-Mar-04	EPI_ISL_11897668	A/turkey/South Dakota/22-006792-001-original/2022	National Veterinary Services Laboratories - USDA	National Veterinary Services Laboratories - USDA	Chinh,Thanh;Love, Emily;Franzen,Kerrie;Killian,Mary;Koster,Leo;Lantz,Kristina;Stuber,Tod;Hicks,Jessica
EPI2013916	NA	United States	2022-Mar-04	EPI_ISL_11897669	A/turkey/South Dakota/22-006792-002-original/2022	National Veterinary Services Laboratories - USDA	National Veterinary Services Laboratories - USDA	Chinh,Thanh;Love, Emily;Franzen,Kerrie;Killian,Mary;Koster,Leo;Lantz,Kristina;Stuber,Tod;Hicks,Jessica
EPI2013924	NA	United States	2022-Mar-06	EPI_ISL_11897670	A/turkey/Iowa/22-006795-001-original/2022	National Veterinary Services Laboratories - USDA	National Veterinary Services Laboratories - USDA	Chinh,Thanh;Love, Emily;Franzen,Kerrie;Killian,Mary;Koster,Leo;Lantz,Kristina;Stuber,Tod;Hicks,Jessica
EPI2013932	NA	United States	2022-Mar-06	EPI_ISL_11897671	A/turkey/Iowa/22-006795-002-original/2022	National Veterinary Services Laboratories - USDA	National Veterinary Services Laboratories - USDA	Chinh,Thanh;Love, Emily;Franzen,Kerrie;Killian,Mary;Koster,Leo;Lantz,Kristina;Stuber,Tod;Hicks,Jessica
EPI2013940	NA	United States	2022-Mar-07	EPI_ISL_11897672	A/turkey/Missouri/22-006944-002-original/2022	National Veterinary Services Laboratories - USDA	National Veterinary Services Laboratories - USDA	Chinh,Thanh;Love, Emily;Franzen,Kerrie;Killian,Mary;Koster,Leo;Lantz,Kristina;Stuber,Tod;Hicks,Jessica
EPI2013948	NA	United States	2022-Mar-07	EPI_ISL_11897673	A/chicken/Delaware/22-006945-001-original/2022	National Veterinary Services Laboratories - USDA	National Veterinary Services Laboratories - USDA	Chinh,Thanh;Love, Emily;Franzen,Kerrie;Killian,Mary;Koster,Leo;Lantz,Kristina;Stuber,Tod;Hicks,Jessica
EPI2013956	NA	United States	2022-Mar-07	EPI_ISL_11897674	A/chicken/Delaware/22-006945-002-original/2022	National Veterinary Services Laboratories - USDA	National Veterinary Services Laboratories - USDA	Chinh,Thanh;Love, Emily;Franzen,Kerrie;Killian,Mary;Koster,Leo;Lantz,Kristina;Stuber,Tod;Hicks,Jessica
EPI2013964	NA	United States	2022-Mar-04	EPI_ISL_11897675	A/chicken/Maryland/22-006948-001-original/2022	National Veterinary Services Laboratories - USDA	National Veterinary Services Laboratories - USDA	Chinh,Thanh;Love, Emily;Franzen,Kerrie;Killian,Mary;Koster,Leo;Lantz,Kristina;Stuber,Tod;Hicks,Jessica
EPI2013972	NA	United States	2022-Mar-07	EPI_ISL_11897676	A/chicken/Maryland/22-007086-001-original/2022	National Veterinary Services Laboratories - USDA	National Veterinary Services Laboratories - USDA	Chinh,Thanh;Love, Emily;Franzen,Kerrie;Killian,Mary;Koster,Leo;Lantz,Kristina;Stuber,Tod;Hicks,Jessica
EPI2013980	NA	United States	2022-Mar-08	EPI_ISL_11897677	A/turkey/Missouri/22-007087-001-original/2022	National Veterinary Services Laboratories - USDA	National Veterinary Services Laboratories - USDA	Chinh,Thanh;Love, Emily;Franzen,Kerrie;Killian,Mary;Koster,Leo;Lantz,Kristina;Stuber,Tod;Hicks,Jessica
EPI2013988	NA	United States	2022-Mar-08	EPI_ISL_11897678	A/turkey/Missouri/22-007087-002-original/2022	National Veterinary Services Laboratories - USDA	National Veterinary Services Laboratories - USDA	Chinh,Thanh;Love, Emily;Franzen,Kerrie;Killian,Mary;Koster,Leo;Lantz,Kristina;Stuber,Tod;Hicks,Jessica
EPI2013996	NA	United States	2022-Mar-08	EPI_ISL_11897679	A/chicken/Maryland/22-007273-001-original/2022	National Veterinary Services Laboratories - USDA	National Veterinary Services Laboratories - USDA	Chinh,Thanh;Love, Emily;Franzen,Kerrie;Killian,Mary;Koster,Leo;Lantz,Kristina;Stuber,Tod;Hicks,Jessica
EPI2014004	NA	United States	2022-Mar-08	EPI_ISL_11897680	A/chicken/Maryland/22-007273-002-original/2022	National Veterinary Services Laboratories - USDA	National Veterinary Services Laboratories - USDA	Chinh,Thanh;Love, Emily;Franzen,Kerrie;Killian,Mary;Koster,Leo;Lantz,Kristina;Stuber,Tod;Hicks,Jessica
EPI2014012	NA	United States	2022-Mar-10	EPI_ISL_11897681	A/chicken/Iowa/22-007376-001-original/2022	National Veterinary Services Laboratories - USDA	National Veterinary Services Laboratories - USDA	Chinh,Thanh;Love, Emily;Franzen,Kerrie;Killian,Mary;Koster,Leo;Lantz,Kristina;Stuber,Tod;Hicks,Jessica
EPI2014020	NA	United States	2022-Mar-10	EPI_ISL_11897682	A/chicken/Iowa/22-007376-002-original/2022	National Veterinary Services Laboratories - USDA	National Veterinary Services Laboratories - USDA	Chinh,Thanh;Love, Emily;Franzen,Kerrie;Killian,Mary;Koster,Leo;Lantz,Kristina;Stuber,Tod;Hicks,Jessica
EPI2014028	NA	United States	2022-Mar-09	EPI_ISL_11897683	A/guinea fowl/Illinois/22-007382-001-original/2022	National Veterinary Services Laboratories - USDA	National Veterinary Services Laboratories - USDA	Chinh,Thanh;Love, Emily;Franzen,Kerrie;Killian,Mary;Koster,Leo;Lantz,Kristina;Stuber,Tod;Hicks,Jessica
EPI2014036	NA	United States	2022-Mar-09	EPI_ISL_11897684	A/poultry/Kansas/22-007391-001-original/2022	National Veterinary Services Laboratories - USDA	National Veterinary Services Laboratories - USDA	Chinh,Thanh;Love, Emily;Franzen,Kerrie;Killian,Mary;Koster,Leo;Lantz,Kristina;Stuber,Tod;Hicks,Jessica
EPI2014044	NA	United States	2022-Mar-09	EPI_ISL_11897685	A/poultry/Kansas/22-007391-002-original/2022	National Veterinary Services Laboratories - USDA	National Veterinary Services Laboratories - USDA	Chinh,Thanh;Love, Emily;Franzen,Kerrie;Killian,Mary;Koster,Leo;Lantz,Kristina;Stuber,Tod;Hicks,Jessica
EPI2014052	NA	United States	2022-Mar-10	EPI_ISL_11897686	A/turkey/Maine/22-007410-001-original/2022	National Veterinary Services Laboratories - USDA	National Veterinary Services Laboratories - USDA	Chinh,Thanh;Love, Emily;Franzen,Kerrie;Killian,Mary;Koster,Leo;Lantz,Kristina;Stuber,Tod;Hicks,Jessica
EPI2014060	NA	United States	2022-Mar-10	EPI_ISL_11897687	A/chicken/Maine/22-007410-002-original/2022	National Veterinary Services Laboratories - USDA	National Veterinary Services Laboratories - USDA	Chinh,Thanh;Love, Emily;Franzen,Kerrie;Killian,Mary;Koster,Leo;Lantz,Kristina;Stuber,Tod;Hicks,Jessica
EPI2014068	NA	United States	2022-Mar-11	EPI_ISL_11897688	A/turkey/South Dakota/22-007534-001-original/2022	National Veterinary Services Laboratories - USDA	National Veterinary Services Laboratories - USDA	Chinh,Thanh;Love, Emily;Franzen,Kerrie;Killian,Mary;Koster,Leo;Lantz,Kristina;Stuber,Tod;Hicks,Jessica
EPI2014076	NA	United States	2022-Mar-11	EPI_ISL_11897689	A/turkey/South Dakota/22-007534-002-original/2022	National Veterinary Services Laboratories - USDA	National Veterinary Services Laboratories - USDA	Chinh,Thanh;Love, Emily;Franzen,Kerrie;Killian,Mary;Koster,Leo;Lantz,Kristina;Stuber,Tod;Hicks,Jessica
EPI2014084	NA	United States	2022-Mar-13	EPI_ISL_11897690	A/chicken/Wisconsin/22-007545-001-original/2022	National Veterinary Services Laboratories - USDA	National Veterinary Services Laboratories - USDA	Chinh,Thanh;Love, Emily;Franzen,Kerrie;Killian,Mary;Koster,Leo;Lantz,Kristina;Stuber,Tod;Hicks,Jessica
EPI2014092	NA	United States	2022-Mar-13	EPI_ISL_11897691	A/chicken/Wisconsin/22-007545-002-original/2022	National Veterinary Services Laboratories - USDA	National Veterinary Services Laboratories - USDA	Chinh,Thanh;Love, Emily;Franzen,Kerrie;Killian,Mary;Koster,Leo;Lantz,Kristina;Stuber,Tod;Hicks,Jessica
EPI2014100	NA	United States	2022-Mar-11	EPI_ISL_11897692	A/chicken/Maine/22-007582-001-original/2022	National Veterinary Services Laboratories - USDA	National Veterinary Services Laboratories - USDA	Chinh,Thanh;Love, Emily;Franzen,Kerrie;Killian,Mary;Koster,Leo;Lantz,Kristina;Stuber,Tod;Hicks,Jessica
EPI2014108	NA	United States	2022-Mar-14	EPI_ISL_11897693	A/chicken/Missouri/22-007677-001-original/2022	National Veterinary Services Laboratories - USDA	National Veterinary Services Laboratories - USDA	Chinh,Thanh;Love, Emily;Franzen,Kerrie;Killian,Mary;Koster,Leo;Lantz,Kristina;Stuber,Tod;Hicks,Jessica
EPI2014116	NA	United States	2022-Mar-14	EPI_ISL_11897694	A/chicken/Missouri/22-007677-002-original/2022	National Veterinary Services Laboratories - USDA	National Veterinary Services Laboratories - USDA	Chinh,Thanh;Love, Emily;Franzen,Kerrie;Killian,Mary;Koster,Leo;Lantz,Kristina;Stuber,Tod;Hicks,Jessica
EPI2014124	NA	United States	2022-Mar-14	EPI_ISL_11897695	A/chicken/Nebraska/22-007805-001-original/2022	National Veterinary Services Laboratories - USDA	National Veterinary Services Laboratories - USDA	Chinh,Thanh;Love, Emily;Franzen,Kerrie;Killian,Mary;Koster,Leo;Lantz,Kristina;Stuber,Tod;Hicks,Jessica
EPI2014132	NA	United States	2022-Mar-14	EPI_ISL_11897696	A/waterfowl/Nebraska/22-007805-002-original/2022	National Veterinary Services Laboratories - USDA	National Veterinary Services Laboratories - USDA	Chinh,Thanh;Love, Emily;Franzen,Kerrie;Killian,Mary;Koster,Leo;Lantz,Kristina;Stuber,Tod;Hicks,Jessica
EPI2014140	NA	United States	2022-Mar-15	EPI_ISL_11897697	A/turkey/New Hampshire/22-007886-001-original/2022	National Veterinary Services Laboratories - USDA	National Veterinary Services Laboratories - USDA	Chinh,Thanh;Love, Emily;Franzen,Kerrie;Killian,Mary;Koster,Leo;Lantz,Kristina;Stuber,Tod;Hicks,Jessica
EPI2014148	NA	United States	2022-Mar-16	EPI_ISL_11897698	A/chicken/Delaware/22-008054-002-original/2022	National Veterinary Services Laboratories - USDA	National Veterinary Services Laboratories - USDA	Chinh,Thanh;Love, Emily;Franzen,Kerrie;Killian,Mary;Koster,Leo;Lantz,Kristina;Stuber,Tod;Hicks,Jessica
EPI2014156	NA	United States	2022-Mar-16	EPI_ISL_11897699	A/chicken/Delaware/22-008054-003-original/2022	National Veterinary Services Laboratories - USDA	National Veterinary Services Laboratories - USDA	Chinh,Thanh;Love, Emily;Franzen,Kerrie;Killian,Mary;Koster,Leo;Lantz,Kristina;Stuber,Tod;Hicks,Jessica
EPI2014164	NA	United States	2022-Mar-15	EPI_ISL_11897700	A/guinea fowl/Maine/22-008064-001-original/2022	National Veterinary Services Laboratories - USDA	National Veterinary Services Laboratories - USDA	Chinh,Thanh;Love, Emily;Franzen,Kerrie;Killian,Mary;Koster,Leo;Lantz,Kristina;Stuber,Tod;Hicks,Jessica
EPI2014172	NA	United States	2022-Mar-15	EPI_ISL_11897701	A/chicken/Maine/22-008064-002-original/2022	National Veterinary Services Laboratories - USDA	National Veterinary Services Laboratories - USDA	Chinh,Thanh;Love, Emily;Franzen,Kerrie;Killian,Mary;Koster,Leo;Lantz,Kristina;Stuber,Tod;Hicks,Jessica
EPI2014180	NA	United States	2022-Mar-16	EPI_ISL_11897702	A/duck/Kansas/22-008114-001-original/2022	National Veterinary Services Laboratories - USDA	National Veterinary Services Laboratories - USDA	Chinh,Thanh;Love, Emily;Franzen,Kerrie;Killian,Mary;Koster,Leo;Lantz,Kristina;Stuber,Tod;Hicks,Jessica
EPI2014188	NA	United States	2022-Mar-16	EPI_ISL_11897703	A/chicken/Kansas/22-008114-002-original/2022	National Veterinary Services Laboratories - USDA	National Veterinary Services Laboratories - USDA	Chinh,Thanh;Love, Emily;Franzen,Kerrie;Killian,Mary;Koster,Leo;Lantz,Kristina;Stuber,Tod;Hicks,Jessica
EPI2014196	NA	United States	2022-Mar-17	EPI_ISL_11897704	A/chicken/Iowa/22-008176-003-original/2022	National Veterinary Services Laboratories - USDA	National Veterinary Services Laboratories - USDA	Chinh,Thanh;Love, Emily;Franzen,Kerrie;Killian,Mary;Koster,Leo;Lantz,Kristina;Stuber,Tod;Hicks,Jessica
EPI2014928	NA	Poland	2022-Mar-02	EPI_ISL_11922808	A/duck/Poland/H188_22VIR2515-2/2022	National Veterinary Research Institute	Istituto Zooprofilattico Sperimentale delle Venezie	Swieton, E.; Smietanka, K.; Barbierato, G.; Zecchin, B.; Fusaro, A.; Schivo, A.; Salviato, A.; Palumbo, E.; Giussani, E.; Monne, I.; Terregino, C.
EPI2014936	NA	Poland	2022-Feb-18	EPI_ISL_11922809	A/chicken/Poland/H157_22VIR2515-3/2022	National Veterinary Research Institute	Istituto Zooprofilattico Sperimentale delle Venezie	Swieton, E.; Smietanka, K.; Barbierato, G.; Zecchin, B.; Fusaro, A.; Schivo, A.; Salviato, A.; Palumbo, E.; Giussani, E.; Monne, I.; Terregino, C.
EPI2014944	NA	Poland	2022-Feb-08	EPI_ISL_11922810	A/duck/Poland/H126_22VIR2515-4/2022	National Veterinary Research Institute	Istituto Zooprofilattico Sperimentale delle Venezie	Swieton, E.; Smietanka, K.; Barbierato, G.; Zecchin, B.; Fusaro, A.; Schivo, A.; Salviato, A.; Palumbo, E.; Giussani, E.; Monne, I.; Terregino, C.
EPI2014952	NA	Poland	2022-Feb-05	EPI_ISL_11922811	A/goose/Poland/H124_22VIR2515-5/2022	National Veterinary Research Institute	Istituto Zooprofilattico Sperimentale delle Venezie	Swieton, E.; Smietanka, K.; Barbierato, G.; Zecchin, B.; Fusaro, A.; Schivo, A.; Salviato, A.; Palumbo, E.; Giussani, E.; Monne, I.; Terregino, C.
EPI2014960	NA	Poland	2022-Jan-23	EPI_ISL_11922812	A/chicken/Poland/H071_22VIR2515-6/2022	National Veterinary Research Institute	Istituto Zooprofilattico Sperimentale delle Venezie	Swieton, E.; Smietanka, K.; Barbierato, G.; Zecchin, B.; Fusaro, A.; Schivo, A.; Salviato, A.; Palumbo, E.; Giussani, E.; Monne, I.; Terregino, C.
EPI2014968	NA	Poland	2022-Feb-10	EPI_ISL_11922813	A/swan/Poland/MB078_22VIR2515-7/2022	National Veterinary Research Institute	Istituto Zooprofilattico Sperimentale delle Venezie	Swieton, E.; Smietanka, K.; Barbierato, G.; Zecchin, B.; Fusaro, A.; Schivo, A.; Salviato, A.; Palumbo, E.; Giussani, E.; Monne, I.; Terregino, C.
EPI2014976	NA	Poland	2022-Feb-17	EPI_ISL_11922814	A/swan/Poland/MB083_22VIR2515-8/2022	National Veterinary Research Institute	Istituto Zooprofilattico Sperimentale delle Venezie	Swieton, E.; Smietanka, K.; Barbierato, G.; Zecchin, B.; Fusaro, A.; Schivo, A.; Salviato, A.; Palumbo, E.; Giussani, E.; Monne, I.; Terregino, C.
EPI2014984	NA	Romania	2021-Dec-08	EPI_ISL_11922815	A/swan/Romania/16905_22VIR2749-1/2021	Institute for Diagnosis & Animal Health (IDAH)	Istituto Zooprofilattico Sperimentale delle Venezie	Barbuceanu, F.; Onita, I.; Neicut, A.; Motiu, R.; Burlacu, R.; Barbierato, G.; Zecchin, B.; Fusaro, A.; Schivo, A.; Salviato, A.; Palumbo, E.; Giussani, E.; Monne, I.; Terregino, C.
EPI2014992	NA	Romania	2022-Feb-01	EPI_ISL_11922816	A/swan/Romania/10324_22VIR2749-2/2022	Institute for Diagnosis & Animal Health (IDAH)	Istituto Zooprofilattico Sperimentale delle Venezie	Barbuceanu, F.; Onita, I.; Neicut, A.; Motiu, R.; Burlacu, R.; Barbierato, G.; Zecchin, B.; Fusaro, A.; Schivo, A.; Salviato, A.; Palumbo, E.; Giussani, E.; Monne, I.; Terregino, C.
EPI2015000	NA	Romania	2022-Feb-03	EPI_ISL_11922817	A/swan/Romania/10394_22VIR2749-3/2022	Institute for Diagnosis & Animal Health (IDAH)	Istituto Zooprofilattico Sperimentale delle Venezie	Barbuceanu, F.; Onita, I.; Neicut, A.; Motiu, R.; Burlacu, R.; Barbierato, G.; Zecchin, B.; Fusaro, A.; Schivo, A.; Salviato, A.; Palumbo, E.; Giussani, E.; Monne, I.; Terregino, C.
EPI2015008	NA	Romania	2022-Feb-09	EPI_ISL_11922818	A/swan/Romania/10455_22VIR2749-4/2022	Institute for Diagnosis & Animal Health (IDAH)	Istituto Zooprofilattico Sperimentale delle Venezie	Barbuceanu, F.; Onita, I.; Neicut, A.; Motiu, R.; Burlacu, R.; Barbierato, G.; Zecchin, B.; Fusaro, A.; Schivo, A.; Salviato, A.; Palumbo, E.; Giussani, E.; Monne, I.; Terregino, C.
EPI2015016	NA	Romania	2022-Feb-10	EPI_ISL_11922819	A/laying_hen/Romania/10470_22VIR2749-5/2022	Institute for Diagnosis & Animal Health (IDAH)	Istituto Zooprofilattico Sperimentale delle Venezie	Barbuceanu, F.; Onita, I.; Neicut, A.; Motiu, R.; Burlacu, R.; Barbierato, G.; Zecchin, B.; Fusaro, A.; Schivo, A.; Salviato, A.; Palumbo, E.; Giussani, E.; Monne, I.; Terregino, C.
EPI2015024	NA	Romania	2022-Feb-22	EPI_ISL_11922820	A/swan/Romania/10656_22VIR2749-6/2022	Institute for Diagnosis & Animal Health (IDAH)	Istituto Zooprofilattico Sperimentale delle Venezie	Barbuceanu, F.; Onita, I.; Neicut, A.; Motiu, R.; Burlacu, R.; Barbierato, G.; Zecchin, B.; Fusaro, A.; Schivo, A.; Salviato, A.; Palumbo, E.; Giussani, E.; Monne, I.; Terregino, C.
EPI2015040	NA	Romania	2022-Mar-07	EPI_ISL_11922822	A/swan/Romania/10986_22VIR2749-8/2022	Institute for Diagnosis & Animal Health (IDAH)	Istituto Zooprofilattico Sperimentale delle Venezie	Barbuceanu, F.; Onita, I.; Neicut, A.; Motiu, R.; Burlacu, R.; Barbierato, G.; Zecchin, B.; Fusaro, A.; Schivo, A.; Salviato, A.; Palumbo, E.; Giussani, E.; Monne, I.; Terregino, C.
EPI2016918	NA	United States	2022-Mar-17	EPI_ISL_11971464	A/turkey/South Dakota/22-008239-001-original/2022	National Veterinary Services Laboratories - USDA	National Veterinary Services Laboratories - USDA	Chinh,Thanh;Love, Emily;Franzen,Kerrie;Killian,Mary;Koster,Leo;Lantz,Kristina;Stuber,Tod;Hicks,Jessica
EPI2016926	NA	United States	2022-Mar-17	EPI_ISL_11971465	A/turkey/South Dakota/22-008239-002-original/2022	National Veterinary Services Laboratories - USDA	National Veterinary Services Laboratories - USDA	Chinh,Thanh;Love, Emily;Franzen,Kerrie;Killian,Mary;Koster,Leo;Lantz,Kristina;Stuber,Tod;Hicks,Jessica
EPI2016934	NA	United States	2022-Mar-17	EPI_ISL_11971466	A/turkey/South Dakota/22-008242-001-original/2022	National Veterinary Services Laboratories - USDA	National Veterinary Services Laboratories - USDA	Chinh,Thanh;Love, Emily;Franzen,Kerrie;Killian,Mary;Koster,Leo;Lantz,Kristina;Stuber,Tod;Hicks,Jessica
EPI2016942	NA	United States	2022-Mar-17	EPI_ISL_11971467	A/turkey/South Dakota/22-008242-002-original/2022	National Veterinary Services Laboratories - USDA	National Veterinary Services Laboratories - USDA	Chinh,Thanh;Love, Emily;Franzen,Kerrie;Killian,Mary;Koster,Leo;Lantz,Kristina;Stuber,Tod;Hicks,Jessica
EPI2016950	NA	United States	2022-Mar-16	EPI_ISL_11971468	A/chicken/Kansas/22-008259-001-original/2022	National Veterinary Services Laboratories - USDA	National Veterinary Services Laboratories - USDA	Chinh,Thanh;Love, Emily;Franzen,Kerrie;Killian,Mary;Koster,Leo;Lantz,Kristina;Stuber,Tod;Hicks,Jessica
EPI2016958	NA	United States	2022-Mar-16	EPI_ISL_11971469	A/chicken/Kansas/22-008259-002-original/2022	National Veterinary Services Laboratories - USDA	National Veterinary Services Laboratories - USDA	Chinh,Thanh;Love, Emily;Franzen,Kerrie;Killian,Mary;Koster,Leo;Lantz,Kristina;Stuber,Tod;Hicks,Jessica
EPI2016966	NA	United States	2022-Mar-18	EPI_ISL_11971470	A/chicken/Maine/22-008366-001-original/2022	National Veterinary Services Laboratories - USDA	National Veterinary Services Laboratories - USDA	Chinh,Thanh;Love, Emily;Franzen,Kerrie;Killian,Mary;Koster,Leo;Lantz,Kristina;Stuber,Tod;Hicks,Jessica
EPI2016974	NA	United States	2022-Mar-18	EPI_ISL_11971471	A/chicken/Maine/22-008367-001-original/2022	National Veterinary Services Laboratories - USDA	National Veterinary Services Laboratories - USDA	Chinh,Thanh;Love, Emily;Franzen,Kerrie;Killian,Mary;Koster,Leo;Lantz,Kristina;Stuber,Tod;Hicks,Jessica
EPI2016982	NA	United States	2022-Mar-18	EPI_ISL_11971472	A/turkey/Maine/22-008367-002-original/2022	National Veterinary Services Laboratories - USDA	National Veterinary Services Laboratories - USDA	Chinh,Thanh;Love, Emily;Franzen,Kerrie;Killian,Mary;Koster,Leo;Lantz,Kristina;Stuber,Tod;Hicks,Jessica
EPI2017006	NA	United States	2022-Mar-19	EPI_ISL_11971475	A/chicken/Iowa/22-008373-001-original/2022	National Veterinary Services Laboratories - USDA	National Veterinary Services Laboratories - USDA	Chinh,Thanh;Love, Emily;Franzen,Kerrie;Killian,Mary;Koster,Leo;Lantz,Kristina;Stuber,Tod;Hicks,Jessica
EPI2017014	NA	United States	2022-Mar-19	EPI_ISL_11971476	A/chicken/Iowa/22-008373-002-original/2022	National Veterinary Services Laboratories - USDA	National Veterinary Services Laboratories - USDA	Chinh,Thanh;Love, Emily;Franzen,Kerrie;Killian,Mary;Koster,Leo;Lantz,Kristina;Stuber,Tod;Hicks,Jessica
EPI2017022	NA	United States	2022-Mar-21	EPI_ISL_11971477	A/chicken/Nebraska/22-008467-001-original/2022	National Veterinary Services Laboratories - USDA	National Veterinary Services Laboratories - USDA	Chinh,Thanh;Love, Emily;Franzen,Kerrie;Killian,Mary;Koster,Leo;Lantz,Kristina;Stuber,Tod;Hicks,Jessica
EPI2017030	NA	United States	2022-Mar-21	EPI_ISL_11971478	A/turkey/South Dakota/22-008479-001-original/2022	National Veterinary Services Laboratories - USDA	National Veterinary Services Laboratories - USDA	Chinh,Thanh;Love, Emily;Franzen,Kerrie;Killian,Mary;Koster,Leo;Lantz,Kristina;Stuber,Tod;Hicks,Jessica
EPI2017038	NA	United States	2022-Mar-21	EPI_ISL_11971479	A/turkey/South Dakota/22-008479-002-original/2022	National Veterinary Services Laboratories - USDA	National Veterinary Services Laboratories - USDA	Chinh,Thanh;Love, Emily;Franzen,Kerrie;Killian,Mary;Koster,Leo;Lantz,Kristina;Stuber,Tod;Hicks,Jessica
EPI2017046	NA	United States	2022-Mar-21	EPI_ISL_11971480	A/turkey/South Dakota/22-008483-001-original/2022	National Veterinary Services Laboratories - USDA	National Veterinary Services Laboratories - USDA	Chinh,Thanh;Love, Emily;Franzen,Kerrie;Killian,Mary;Koster,Leo;Lantz,Kristina;Stuber,Tod;Hicks,Jessica
EPI2017054	NA	United States	2022-Mar-21	EPI_ISL_11971481	A/turkey/South Dakota/22-008485-001-original/2022	National Veterinary Services Laboratories - USDA	National Veterinary Services Laboratories - USDA	Chinh,Thanh;Love, Emily;Franzen,Kerrie;Killian,Mary;Koster,Leo;Lantz,Kristina;Stuber,Tod;Hicks,Jessica
EPI2017062	NA	United States	2022-Mar-21	EPI_ISL_11971482	A/turkey/South Dakota/22-008485-002-original/2022	National Veterinary Services Laboratories - USDA	National Veterinary Services Laboratories - USDA	Chinh,Thanh;Love, Emily;Franzen,Kerrie;Killian,Mary;Koster,Leo;Lantz,Kristina;Stuber,Tod;Hicks,Jessica
EPI2017070	NA	United States	2022-Mar-22	EPI_ISL_11971483	A/chicken/Maine/22-008540-001-original/2022	National Veterinary Services Laboratories - USDA	National Veterinary Services Laboratories - USDA	Chinh,Thanh;Love, Emily;Franzen,Kerrie;Killian,Mary;Koster,Leo;Lantz,Kristina;Stuber,Tod;Hicks,Jessica
EPI2017078	NA	United States	2022-Mar-22	EPI_ISL_11971484	A/turkey/South Dakota/22-008702-001-original/2022	National Veterinary Services Laboratories - USDA	National Veterinary Services Laboratories - USDA	Chinh,Thanh;Love, Emily;Franzen,Kerrie;Killian,Mary;Koster,Leo;Lantz,Kristina;Stuber,Tod;Hicks,Jessica
EPI2017086	NA	United States	2022-Mar-22	EPI_ISL_11971485	A/turkey/South Dakota/22-008702-002-original/2022	National Veterinary Services Laboratories - USDA	National Veterinary Services Laboratories - USDA	Chinh,Thanh;Love, Emily;Franzen,Kerrie;Killian,Mary;Koster,Leo;Lantz,Kristina;Stuber,Tod;Hicks,Jessica
EPI2017094	NA	United States	2022-Mar-22	EPI_ISL_11971486	A/chicken/South Dakota/22-008704-001-original/2022	National Veterinary Services Laboratories - USDA	National Veterinary Services Laboratories - USDA	Chinh,Thanh;Love, Emily;Franzen,Kerrie;Killian,Mary;Koster,Leo;Lantz,Kristina;Stuber,Tod;Hicks,Jessica
EPI2017102	NA	United States	2022-Mar-22	EPI_ISL_11971487	A/chicken/South Dakota/22-008704-002-original/2022	National Veterinary Services Laboratories - USDA	National Veterinary Services Laboratories - USDA	Chinh,Thanh;Love, Emily;Franzen,Kerrie;Killian,Mary;Koster,Leo;Lantz,Kristina;Stuber,Tod;Hicks,Jessica
EPI2017110	NA	United States	2022-Mar-22	EPI_ISL_11971488	A/turkey/South Dakota/22-008705-001-original/2022	National Veterinary Services Laboratories - USDA	National Veterinary Services Laboratories - USDA	Chinh,Thanh;Love, Emily;Franzen,Kerrie;Killian,Mary;Koster,Leo;Lantz,Kristina;Stuber,Tod;Hicks,Jessica
EPI2017118	NA	United States	2022-Mar-22	EPI_ISL_11971489	A/turkey/South Dakota/22-008705-002-original/2022	National Veterinary Services Laboratories - USDA	National Veterinary Services Laboratories - USDA	Chinh,Thanh;Love, Emily;Franzen,Kerrie;Killian,Mary;Koster,Leo;Lantz,Kristina;Stuber,Tod;Hicks,Jessica
EPI2017126	NA	United States	2022-Mar-22	EPI_ISL_11971490	A/pheasant/New York/22-008760-008-original/2022	National Veterinary Services Laboratories - USDA	National Veterinary Services Laboratories - USDA	Chinh,Thanh;Love, Emily;Franzen,Kerrie;Killian,Mary;Koster,Leo;Lantz,Kristina;Stuber,Tod;Hicks,Jessica
EPI2017134	NA	United States	2022-Mar-22	EPI_ISL_11971491	A/mallard/New York/22-008760-007-original/2022	National Veterinary Services Laboratories - USDA	National Veterinary Services Laboratories - USDA	Chinh,Thanh;Love, Emily;Franzen,Kerrie;Killian,Mary;Koster,Leo;Lantz,Kristina;Stuber,Tod;Hicks,Jessica
EPI2017142	NA	United States	2022-Mar-23	EPI_ISL_11971492	A/turkey/Iowa/22-008862-002-original/2022	National Veterinary Services Laboratories - USDA	National Veterinary Services Laboratories - USDA	Chinh,Thanh;Love, Emily;Franzen,Kerrie;Killian,Mary;Koster,Leo;Lantz,Kristina;Stuber,Tod;Hicks,Jessica
EPI2017150	NA	United States	2022-Mar-23	EPI_ISL_11971493	A/turkey/South Dakota/22-008866-001-original/2022	National Veterinary Services Laboratories - USDA	National Veterinary Services Laboratories - USDA	Chinh,Thanh;Love, Emily;Franzen,Kerrie;Killian,Mary;Koster,Leo;Lantz,Kristina;Stuber,Tod;Hicks,Jessica
EPI2017158	NA	United States	2022-Mar-23	EPI_ISL_11971494	A/turkey/South Dakota/22-008866-002-original/2022	National Veterinary Services Laboratories - USDA	National Veterinary Services Laboratories - USDA	Chinh,Thanh;Love, Emily;Franzen,Kerrie;Killian,Mary;Koster,Leo;Lantz,Kristina;Stuber,Tod;Hicks,Jessica
EPI2017166	NA	United States	2022-Mar-22	EPI_ISL_11971495	A/domestic duck/Michigan/22-008890-001-original/2022	National Veterinary Services Laboratories - USDA	National Veterinary Services Laboratories - USDA	Chinh,Thanh;Love, Emily;Franzen,Kerrie;Killian,Mary;Koster,Leo;Lantz,Kristina;Stuber,Tod;Hicks,Jessica
EPI2017174	NA	United States	2022-Mar-22	EPI_ISL_11971496	A/domestic goose/Michigan/22-008890-004-original/2022	National Veterinary Services Laboratories - USDA	National Veterinary Services Laboratories - USDA	Chinh,Thanh;Love, Emily;Franzen,Kerrie;Killian,Mary;Koster,Leo;Lantz,Kristina;Stuber,Tod;Hicks,Jessica
EPI2017182	NA	United States	2022-Mar-22	EPI_ISL_11971497	A/chicken/Michigan/22-008890-006-original/2022	National Veterinary Services Laboratories - USDA	National Veterinary Services Laboratories - USDA	Chinh,Thanh;Love, Emily;Franzen,Kerrie;Killian,Mary;Koster,Leo;Lantz,Kristina;Stuber,Tod;Hicks,Jessica
EPI2017190	NA	United States	2022-Mar-22	EPI_ISL_11971498	A/turkey/Michigan/22-008890-007-original/2022	National Veterinary Services Laboratories - USDA	National Veterinary Services Laboratories - USDA	Chinh,Thanh;Love, Emily;Franzen,Kerrie;Killian,Mary;Koster,Leo;Lantz,Kristina;Stuber,Tod;Hicks,Jessica
EPI2017198	NA	United States	2022-Mar-23	EPI_ISL_11971499	A/chicken/Nebraska/22-009006-001-original/2022	National Veterinary Services Laboratories - USDA	National Veterinary Services Laboratories - USDA	Chinh,Thanh;Love, Emily;Franzen,Kerrie;Killian,Mary;Koster,Leo;Lantz,Kristina;Stuber,Tod;Hicks,Jessica
EPI2017206	NA	United States	2022-Mar-24	EPI_ISL_11971500	A/turkey/South Dakota/22-009023-001-original/2022	National Veterinary Services Laboratories - USDA	National Veterinary Services Laboratories - USDA	Chinh,Thanh;Love, Emily;Franzen,Kerrie;Killian,Mary;Koster,Leo;Lantz,Kristina;Stuber,Tod;Hicks,Jessica
EPI2017214	NA	United States	2022-Mar-24	EPI_ISL_11971501	A/turkey/South Dakota/22-009023-002-original/2022	National Veterinary Services Laboratories - USDA	National Veterinary Services Laboratories - USDA	Chinh,Thanh;Love, Emily;Franzen,Kerrie;Killian,Mary;Koster,Leo;Lantz,Kristina;Stuber,Tod;Hicks,Jessica
EPI2017222	NA	United States	2022-Mar-25	EPI_ISL_11971502	A/pheasant/New York/22-009066-001-original/2022	National Veterinary Services Laboratories - USDA	National Veterinary Services Laboratories - USDA	Chinh,Thanh;Love, Emily;Franzen,Kerrie;Killian,Mary;Koster,Leo;Lantz,Kristina;Stuber,Tod;Hicks,Jessica
EPI2017736	NA	Italy	2021-Dec-20	EPI_ISL_12028893	A/turkey/Italy/21VIR11507/2021	Istituto Zooprofilattico Sperimentale delle Venezie, EU/OIE/Reference Laboratory and FAO Reference Centre for AI and ND	Istituto Zooprofilattico Sperimentale delle Venezie	Barbierato, G.; Zecchin, B.; Fusaro, A.; Schivo, A.; Salviato, A.; Palumbo, E.; Giussani, E.; Monne, I.; Terregino, C.
EPI2018098	NA	Netherlands	2022-Mar-28	EPI_ISL_12069978	A/greylag goose/Netherlands/22006190-002/2022	Wageningen Bioveterinary Research	Wageningen Bioveterinary Research	Beerens, Nancy; Harders, Frank; Pritz-Verschuren, Sylvia; Roose, Marit; Venema, Sandra; Germeraad, Evelien; Engelsma, Marc; Heutink, Rene
EPI2018106	NA	Netherlands	2022-Mar-27	EPI_ISL_12069979	A/black-backed gull/Netherlands/22006192-001/2022	Wageningen Bioveterinary Research	Wageningen Bioveterinary Research	Beerens, Nancy; Harders, Frank; Pritz-Verschuren, Sylvia; Roose, Marit; Venema, Sandra; Germeraad, Evelien; Engelsma, Marc; Heutink, Rene
EPI2021097	NA	Czech Republic	2022-Jan-10	EPI_ISL_12139999	A/mute swan/Czech Republic/785/2022	State Veterinary Institute Prague	State Veterinary Institute Prague	Alexander,Nagy;Martina,Stara;Lenka,Cernikova
EPI2021105	NA	Czech Republic	2022-Jan-12	EPI_ISL_12140437	A/duck/Czech Republic/913/2022	State Veterinary Institute Prague	State Veterinary Institute Prague	Alexander,Nagy;Martina,Stara;Lenka,Cernikova
EPI2021868	NA	Czech Republic	2022-Jan-12	EPI_ISL_12150657	A/goose/Czech Republic/913/2022	State Veterinary Institute Prague	State Veterinary Institute Prague	Alexander,Nagy;Martina,Stara;Lenka,Cernikova
EPI2021876	NA	Czech Republic	2022-Jan-12	EPI_ISL_12150658	A/chicken/Czech Republic/913/2022	State Veterinary Institute Prague	State Veterinary Institute Prague	Alexander,Nagy;Martina,Stara;Lenka,Cernikova
EPI2021886	NA	Czech Republic	2022-Jan-29	EPI_ISL_12150661	A/mute swan/Czech Republic/2755/2022	State Veterinary Institute Prague	State Veterinary Institute Prague
EPI2021896	NA	Czech Republic	2021-Dec-18	EPI_ISL_12150664	A/goose/Czech Republic/25322-179/2021	State Veterinary Institute Prague	State Veterinary Institute Prague	Alexander,Nagy;Martina,Stara;Lenka,Cernikova
EPI2021905	NA	Czech Republic	2021-Dec-18	EPI_ISL_12150666	A/goose/Czech Republic/25322-205/2021	State Veterinary Institute Prague	State Veterinary Institute Prague	Alexander,Nagy;Martina,Stara;Lenka,Cernikova
EPI2021942	NA	Japan	2022-Mar-29	EPI_ISL_12174843	A/crow/Hokkaido/0103B065/2022	Graduate School of Veterinary Medicine, Hokkaido University	Graduate School of Veterinary Medicine, Hokkaido University	Yoshihiro, SAKODA; Takahiro, HIONO; Norikazu, ISODA
EPI2022147	NA	Netherlands	2022-Apr-05	EPI_ISL_12177629	A/black-backed gull/Netherlands/22006711-001/2022	Wageningen Bioveterinary Research	Wageningen Bioveterinary Research	Beerens, Nancy; Harders, Frank; Pritz-Verschuren, Sylvia; Roose, Marit; Venema, Sandra; Germeraad, Evelien; Engelsma, Marc; Heutink, Rene
EPI2022939	NA	Belgium	2022-Mar-19	EPI_ISL_12210335	A/Falco_peregrinus/Belgium/4055_0002/2022	Sciensano - Animal Infectious Diseases	Sciensano, Department of Animal Infectious Diseases	Van Borm, Steven; Roupie, Virginie; Lambrecht, Benedicte; Mathijs, Elisabeth; Steensels, Mieke
EPI2023601	NA	Netherlands	2022-Mar-23	EPI_ISL_12215416	A/greylag goose/Netherlands/22005844-002/2022	Wageningen Bioveterinary Research	Wageningen Bioveterinary Research	Beerens, Nancy; Harders, Frank; Pritz-Verschuren, Sylvia; Roose, Marit; Venema, Sandra; Germeraad, Evelien; Engelsma, Marc; Heutink, Rene
EPI2024061	NA	Czech Republic	2021-Dec-18	EPI_ISL_12223688	A/grey heron/Czech Republic/25338-1/2021	State Veterinary Institute Prague	State Veterinary Institute Prague	Alexander,Nagy;Martina,Stara;Lenka,Cernikova
EPI2024069	NA	Czech Republic	2021-Dec-18	EPI_ISL_12223734	A/grey heron/Czech Republic/25338-2/2021	State Veterinary Institute Prague	State Veterinary Institute Prague	Alexander,Nagy;Martina,Stara;Lenka,Cernikova
EPI2026060	NA	Czech Republic	2022-Feb-09	EPI_ISL_12324302	A/duck/Czech Republic/3306-1/2022	State Veterinary Institute Prague	State Veterinary Institute Prague	Nagy,Alexander;Cernikova,Lenka;Stara,Martina
EPI2026150	NA	Czech Republic	2022-Feb-09	EPI_ISL_12325210	A/chicken/Czech Republic/3306-2/2022	State Veterinary Institute Prague	State Veterinary Institute Prague	Nagy,Alexander;Cernikova,Lenka;Stra,Martina
EPI2026158	NA	Czech Republic	2021-Dec-18	EPI_ISL_12325995	A/goose/Czech Republic/25322-229/2021	State Veterinary Institute Prague	State Veterinary Institute Prague	Alexander,Nagy;Martina,Stara;Lenka,Cernikova
EPI2028644	NA	Greece	2022-Feb-24	EPI_ISL_12471655	A/pelican/Greece/41-TR-313_22VIR3126-1/2022	Thessalonica Veterinary Centre (TVC)	Istituto Zooprofilattico Sperimentale delle Venezie	Georgiades, G.; Ragias, B.; Gkolia, A.; Anthopoulou, E.; Barbierato, G.; Zecchin, B.; Fusaro, A.; Schivo, A.; Salviato, A.; Palumbo, E.; Giussani, E.; Monne, I.; Terregino, C.
EPI2028652	NA	Greece	2022-Mar-12	EPI_ISL_12471656	A/pelican/Greece/69_CL_22VIR3126-10/2022	Thessalonica Veterinary Centre (TVC)	Istituto Zooprofilattico Sperimentale delle Venezie	Georgiades, G.; Ragias, B.; Gkolia, A.; Anthopoulou, E.; Barbierato, G.; Zecchin, B.; Fusaro, A.; Schivo, A.; Salviato, A.; Palumbo, E.; Giussani, E.; Monne, I.; Terregino, C.
EPI2028660	NA	Greece	2022-Mar-15	EPI_ISL_12471657	A/pelican/Greece/72_CL_22VIR3126-11/2022	Thessalonica Veterinary Centre (TVC)	Istituto Zooprofilattico Sperimentale delle Venezie	Georgiades, G.; Ragias, B.; Gkolia, A.; Anthopoulou, E.; Barbierato, G.; Zecchin, B.; Fusaro, A.; Schivo, A.; Salviato, A.; Palumbo, E.; Giussani, E.; Monne, I.; Terregino, C.
EPI2028668	NA	Greece	2022-Feb-24	EPI_ISL_12471658	A/pelican/Greece/41_AL1_22VIR3126-2/2022	Thessalonica Veterinary Centre (TVC)	Istituto Zooprofilattico Sperimentale delle Venezie	Georgiades, G.; Ragias, B.; Gkolia, A.; Anthopoulou, E.; Barbierato, G.; Zecchin, B.; Fusaro, A.; Schivo, A.; Salviato, A.; Palumbo, E.; Giussani, E.; Monne, I.; Terregino, C.
EPI2028676	NA	Greece	2022-Feb-24	EPI_ISL_12471659	A/pelican/Greece/41_AL2_22VIR3126-3/2022	Thessalonica Veterinary Centre (TVC)	Istituto Zooprofilattico Sperimentale delle Venezie	Georgiades, G.; Ragias, B.; Gkolia, A.; Anthopoulou, E.; Barbierato, G.; Zecchin, B.; Fusaro, A.; Schivo, A.; Salviato, A.; Palumbo, E.; Giussani, E.; Monne, I.; Terregino, C.
EPI2028684	NA	Greece	2022-Mar-10	EPI_ISL_12471660	A/pelican/Greece/64_KI_22VIR3126-6/2022	Thessalonica Veterinary Centre (TVC)	Istituto Zooprofilattico Sperimentale delle Venezie	Georgiades, G.; Ragias, B.; Gkolia, A.; Anthopoulou, E.; Barbierato, G.; Zecchin, B.; Fusaro, A.; Schivo, A.; Salviato, A.; Palumbo, E.; Giussani, E.; Monne, I.; Terregino, C.
EPI2028693	NA	Greece	2022-Mar-10	EPI_ISL_12471661	A/pelican/Greece/64_SP_22VIR3126-7/2022	Thessalonica Veterinary Centre (TVC)	Istituto Zooprofilattico Sperimentale delle Venezie	Georgiades, G.; Ragias, B.; Gkolia, A.; Anthopoulou, E.; Barbierato, G.; Zecchin, B.; Fusaro, A.; Schivo, A.; Salviato, A.; Palumbo, E.; Giussani, E.; Monne, I.; Terregino, C.
EPI2028701	NA	Greece	2022-Mar-10	EPI_ISL_12471662	A/pelican/Greece/64_LI_22VIR3126-8/2022	Thessalonica Veterinary Centre (TVC)	Istituto Zooprofilattico Sperimentale delle Venezie	Georgiades, G.; Ragias, B.; Gkolia, A.; Anthopoulou, E.; Barbierato, G.; Zecchin, B.; Fusaro, A.; Schivo, A.; Salviato, A.; Palumbo, E.; Giussani, E.; Monne, I.; Terregino, C.
EPI2028709	NA	Greece	2022-Mar-10	EPI_ISL_12471663	A/pelican/Greece/64_TR_22VIR3126-9/2022	Thessalonica Veterinary Centre (TVC)	Istituto Zooprofilattico Sperimentale delle Venezie	Georgiades, G.; Ragias, B.; Gkolia, A.; Anthopoulou, E.; Barbierato, G.; Zecchin, B.; Fusaro, A.; Schivo, A.; Salviato, A.; Palumbo, E.; Giussani, E.; Monne, I.; Terregino, C.
EPI2028768	NA	Netherlands	2022-Apr-17	EPI_ISL_12474793	A/barnacle goose/Netherlands/22007405-004/2022	Wageningen Bioveterinary Research	Wageningen Bioveterinary Research	Beerens, Nancy; Harders, Frank; Pritz-Verschuren, Sylvia; Roose, Marit; Venema, Sandra; Germeraad, Evelien; Engelsma, Marc; Heutink, Rene
EPI2028776	NA	Netherlands	2022-Apr-11	EPI_ISL_12474794	A/greylag goose /Netherlands/22006859-001/2022	Wageningen Bioveterinary Research	Wageningen Bioveterinary Research	Beerens, Nancy; Harders, Frank; Pritz-Verschuren, Sylvia; Roose, Marit; Venema, Sandra; Germeraad, Evelien; Engelsma, Marc; Heutink, Rene
EPI2029074	NA	Netherlands	2022-Apr-11	EPI_ISL_12514532	A/Common raven/Netherlands/1/2022	Erasmus Medical Center	Erasmus Medical Center
EPI2029082	NA	Netherlands	2022-Apr-13	EPI_ISL_12514573	A/Song Thrush/Netherlands/1/2022	Erasmus Medical Center	Erasmus Medical Center
EPI2029090	NA	Netherlands	2022-Apr-14	EPI_ISL_12514622	A/Common raven/Netherlands/2/2022	Erasmus Medical Center	Erasmus Medical Center
EPI2029095	NA	Netherlands	2022-Apr-14	EPI_ISL_12514681	A/European Herring Gull/Netherlands/3/2022	Erasmus Medical Center	Erasmus Medical Center
EPI2029301	NA	United States	2022-Mar-17	EPI_ISL_12567390	A/chicken/Maryland/22-008243-001-original/2022	National Veterinary Services Laboratories - USDA	National Veterinary Services Laboratories - USDA	Chinh,Thanh;Love, Emily;Franzen,Kerrie;Killian,Mary;Koster,Leo;Lantz,Kristina;Stuber,Tod;Hicks,Jessica
EPI2029309	NA	United States	2022-Mar-25	EPI_ISL_12567391	A/chicken/Iowa/22-009180-001-original/2022	National Veterinary Services Laboratories - USDA	National Veterinary Services Laboratories - USDA	Chinh,Thanh;Love, Emily;Franzen,Kerrie;Killian,Mary;Koster,Leo;Lantz,Kristina;Stuber,Tod;Hicks,Jessica
EPI2029317	NA	United States	2022-Mar-25	EPI_ISL_12567392	A/chicken/Iowa/22-009180-002-original/2022	National Veterinary Services Laboratories - USDA	National Veterinary Services Laboratories - USDA	Chinh,Thanh;Love, Emily;Franzen,Kerrie;Killian,Mary;Koster,Leo;Lantz,Kristina;Stuber,Tod;Hicks,Jessica
EPI2029325	NA	United States	2022-Mar-25	EPI_ISL_12567393	A/chicken/Minnesota/22-009181-001-original/2022	National Veterinary Services Laboratories - USDA	National Veterinary Services Laboratories - USDA	Chinh,Thanh;Love, Emily;Franzen,Kerrie;Killian,Mary;Koster,Leo;Lantz,Kristina;Stuber,Tod;Hicks,Jessica
EPI2029333	NA	United States	2022-Mar-25	EPI_ISL_12567529	A/Embden goose/Minnesota/22-009181-003-original/2022	National Veterinary Services Laboratories - USDA	National Veterinary Services Laboratories - USDA	Chinh,Thanh;Love, Emily;Franzen,Kerrie;Killian,Mary;Koster,Leo;Lantz,Kristina;Stuber,Tod;Hicks,Jessica
EPI2029341	NA	United States	2022-Mar-25	EPI_ISL_12567530	A/turkey/Minnesota/22-009182-001-original/2022	National Veterinary Services Laboratories - USDA	National Veterinary Services Laboratories - USDA	Chinh,Thanh;Love, Emily;Franzen,Kerrie;Killian,Mary;Koster,Leo;Lantz,Kristina;Stuber,Tod;Hicks,Jessica
EPI2029349	NA	United States	2022-Mar-25	EPI_ISL_12567531	A/turkey/Minnesota/22-009182-003-original/2022	National Veterinary Services Laboratories - USDA	National Veterinary Services Laboratories - USDA	Chinh,Thanh;Love, Emily;Franzen,Kerrie;Killian,Mary;Koster,Leo;Lantz,Kristina;Stuber,Tod;Hicks,Jessica
EPI2029357	NA	United States	2022-Mar-24	EPI_ISL_12567532	A/domestic duck/Nebraska/22-009190-001-original/2022	National Veterinary Services Laboratories - USDA	National Veterinary Services Laboratories - USDA	Chinh,Thanh;Love, Emily;Franzen,Kerrie;Killian,Mary;Koster,Leo;Lantz,Kristina;Stuber,Tod;Hicks,Jessica
EPI2029365	NA	United States	2022-Mar-24	EPI_ISL_12567533	A/chicken/Nebraska/22-009190-002-original/2022	National Veterinary Services Laboratories - USDA	National Veterinary Services Laboratories - USDA	Chinh,Thanh;Love, Emily;Franzen,Kerrie;Killian,Mary;Koster,Leo;Lantz,Kristina;Stuber,Tod;Hicks,Jessica
EPI2029811	NA	China	2022-Mar-03	EPI_ISL_12572652	A/chicken/Anhui/S1740/2022(H5N1)	Harbin Veterinary Research Institute (CAAS)	Harbin Veterinary Research Institute (CAAS)	Pengfei Cui, Congcong Wang
EPI2029819	NA	China	2021-Dec-07	EPI_ISL_12572653	A/chicken/Jiangxi/S40653/2021(H5N1)	Harbin Veterinary Research Institute (CAAS)	Harbin Veterinary Research Institute (CAAS)	Pengfei Cui, Congcong Wang
EPI2029827	NA	China	2021-Dec-08	EPI_ISL_12572654	A/duck/Guangdong/S4518/2021(H5N1)	Harbin Veterinary Research Institute (CAAS)	Harbin Veterinary Research Institute (CAAS)	Pengfei Cui, Congcong Wang
EPI2029835	NA	China	2021-Dec-08	EPI_ISL_12572655	A/duck/Guangdong/S4525/2021(H5N1)	Harbin Veterinary Research Institute (CAAS)	Harbin Veterinary Research Institute (CAAS)	Pengfei Cui, Congcong Wang
EPI2029843	NA	China	2022-Feb-22	EPI_ISL_12572656	A/duck/Guizhou/S1321/2022(H5N1)	Harbin Veterinary Research Institute (CAAS)	Harbin Veterinary Research Institute (CAAS)	Pengfei Cui, Congcong Wang
EPI2029851	NA	China	2021-Nov-27	EPI_ISL_12572657	A/duck/Hubei/S4465/2021(H5N1)	Harbin Veterinary Research Institute (CAAS)	Harbin Veterinary Research Institute (CAAS)	Pengfei Cui, Congcong Wang
EPI2029859	NA	China	2022-Jan-10	EPI_ISL_12572658	A/duck/Hubei/SE128/2022(H5N1)	Harbin Veterinary Research Institute (CAAS)	Harbin Veterinary Research Institute (CAAS)	Pengfei Cui, Congcong Wang
EPI2029867	NA	China	2022-Jan-10	EPI_ISL_12572659	A/duck/Hubei/SE220/2022(H5N1)	Harbin Veterinary Research Institute (CAAS)	Harbin Veterinary Research Institute (CAAS)	Pengfei Cui, Congcong Wang
EPI2029875	NA	China	2021-Dec-08	EPI_ISL_12572660	A/duck/Jiangxi/S40833/2021(H5N1)	Harbin Veterinary Research Institute (CAAS)	Harbin Veterinary Research Institute (CAAS)	Pengfei Cui, Congcong Wang
EPI2029883	NA	China	2022-Feb-22	EPI_ISL_12572661	A/goose/Guizhou/S1541/2022(H5N1)	Harbin Veterinary Research Institute (CAAS)	Harbin Veterinary Research Institute (CAAS)	Pengfei Cui, Congcong Wang
EPI2029891	NA	China	2022-Jan-05	EPI_ISL_12572662	A/goose/Hunan/SE284/2022(H5N1)	Harbin Veterinary Research Institute (CAAS)	Harbin Veterinary Research Institute (CAAS)	Pengfei Cui, Congcong Wang
EPI2029899	NA	China	2021-Dec-08	EPI_ISL_12572663	A/pigeon/Jiangxi/S40784/2021(H5N1)	Harbin Veterinary Research Institute (CAAS)	Harbin Veterinary Research Institute (CAAS)	Pengfei Cui, Congcong Wang
EPI2029907	NA	China	2021-Nov-25	EPI_ISL_12572664	A/wild duck/Hebei/SD012/2021(H5N1)	Harbin Veterinary Research Institute (CAAS)	Harbin Veterinary Research Institute (CAAS)	Pengfei Cui, Congcong Wang
EPI2034984	NA	United States	2022-Mar-25	EPI_ISL_12690318	A/chicken/Missouri/22-009192-002-original/2022	National Veterinary Services Laboratories - USDA	National Veterinary Services Laboratories - USDA	Chinh,Thanh;Franzen,Kerrie;Love, Emily;Killian,Mary;Koster,Leo;Lantz,Kristina;Stuber,Tod;Hicks,Jessica
EPI2034992	NA	United States	2022-Mar-25	EPI_ISL_12690319	A/duck/Missouri/22-009192-003-original/2022	National Veterinary Services Laboratories - USDA	National Veterinary Services Laboratories - USDA	Chinh,Thanh;Franzen,Kerrie;Love, Emily;Killian,Mary;Koster,Leo;Lantz,Kristina;Stuber,Tod;Hicks,Jessica
EPI2035000	NA	United States	2022-Mar-25	EPI_ISL_12690320	A/chicken/South Dakota/22-009194-002-original/2022	National Veterinary Services Laboratories - USDA	National Veterinary Services Laboratories - USDA	Chinh,Thanh;Franzen,Kerrie;Love, Emily;Killian,Mary;Koster,Leo;Lantz,Kristina;Stuber,Tod;Hicks,Jessica
EPI2035008	NA	United States	2022-Mar-25	EPI_ISL_12690321	A/guinea fowl/South Dakota/22-009194-003-original/2022	National Veterinary Services Laboratories - USDA	National Veterinary Services Laboratories - USDA	Chinh,Thanh;Franzen,Kerrie;Love, Emily;Killian,Mary;Koster,Leo;Lantz,Kristina;Stuber,Tod;Hicks,Jessica
EPI2035016	NA	United States	2022-Mar-26	EPI_ISL_12690322	A/turkey/Minnesota/22-009195-002-original/2022	National Veterinary Services Laboratories - USDA	National Veterinary Services Laboratories - USDA	Chinh,Thanh;Franzen,Kerrie;Love, Emily;Killian,Mary;Koster,Leo;Lantz,Kristina;Stuber,Tod;Hicks,Jessica
EPI2035024	NA	United States	2022-Mar-26	EPI_ISL_12690323	A/turkey/Minnesota/22-009195-003-original/2022	National Veterinary Services Laboratories - USDA	National Veterinary Services Laboratories - USDA	Chinh,Thanh;Franzen,Kerrie;Love, Emily;Killian,Mary;Koster,Leo;Lantz,Kristina;Stuber,Tod;Hicks,Jessica
EPI2035032	NA	United States	2022-Mar-26	EPI_ISL_12690324	A/turkey/South Dakota/22-009196-001-original/2022	National Veterinary Services Laboratories - USDA	National Veterinary Services Laboratories - USDA	Chinh,Thanh;Franzen,Kerrie;Love, Emily;Killian,Mary;Koster,Leo;Lantz,Kristina;Stuber,Tod;Hicks,Jessica
EPI2035040	NA	United States	2022-Mar-26	EPI_ISL_12690325	A/turkey/South Dakota/22-009196-002-original/2022	National Veterinary Services Laboratories - USDA	National Veterinary Services Laboratories - USDA	Chinh,Thanh;Franzen,Kerrie;Love, Emily;Killian,Mary;Koster,Leo;Lantz,Kristina;Stuber,Tod;Hicks,Jessica
EPI2035048	NA	United States	2022-Mar-26	EPI_ISL_12690568	A/turkey/South Dakota/22-009198-001-original/2022	National Veterinary Services Laboratories - USDA	National Veterinary Services Laboratories - USDA	Chinh,Thanh;Franzen,Kerrie;Love, Emily;Killian,Mary;Koster,Leo;Lantz,Kristina;Stuber,Tod;Hicks,Jessica
EPI2035056	NA	United States	2022-Mar-27	EPI_ISL_12690569	A/turkey/Iowa/22-009227-001-original/2022	National Veterinary Services Laboratories - USDA	National Veterinary Services Laboratories - USDA	Chinh,Thanh;Franzen,Kerrie;Love, Emily;Killian,Mary;Koster,Leo;Lantz,Kristina;Stuber,Tod;Hicks,Jessica
EPI2035064	NA	United States	2022-Mar-28	EPI_ISL_12690570	A/turkey/Iowa/22-009286-001-original/2022	National Veterinary Services Laboratories - USDA	National Veterinary Services Laboratories - USDA	Chinh,Thanh;Franzen,Kerrie;Love, Emily;Killian,Mary;Koster,Leo;Lantz,Kristina;Stuber,Tod;Hicks,Jessica
EPI2035072	NA	United States	2022-Mar-28	EPI_ISL_12690571	A/turkey/Iowa/22-009286-002-original/2022	National Veterinary Services Laboratories - USDA	National Veterinary Services Laboratories - USDA	Chinh,Thanh;Franzen,Kerrie;Love, Emily;Killian,Mary;Koster,Leo;Lantz,Kristina;Stuber,Tod;Hicks,Jessica
EPI2035080	NA	United States	2022-Mar-28	EPI_ISL_12690589	A/chicken/Iowa/22-009287-001-original/2022	National Veterinary Services Laboratories - USDA	National Veterinary Services Laboratories - USDA	Chinh,Thanh;Franzen,Kerrie;Love, Emily;Killian,Mary;Koster,Leo;Lantz,Kristina;Stuber,Tod;Hicks,Jessica
EPI2035088	NA	United States	2022-Mar-28	EPI_ISL_12690590	A/chicken/Iowa/22-009287-002-original/2022	National Veterinary Services Laboratories - USDA	National Veterinary Services Laboratories - USDA	Chinh,Thanh;Franzen,Kerrie;Love, Emily;Killian,Mary;Koster,Leo;Lantz,Kristina;Stuber,Tod;Hicks,Jessica
EPI2035096	NA	United States	2022-Mar-28	EPI_ISL_12690591	A/turkey/Minnesota/22-009313-001-original/2022	National Veterinary Services Laboratories - USDA	National Veterinary Services Laboratories - USDA	Chinh,Thanh;Franzen,Kerrie;Love, Emily;Killian,Mary;Koster,Leo;Lantz,Kristina;Stuber,Tod;Hicks,Jessica
EPI2035104	NA	United States	2022-Mar-28	EPI_ISL_12690903	A/turkey/Minnesota/22-009314-001-original/2022	National Veterinary Services Laboratories - USDA	National Veterinary Services Laboratories - USDA	Chinh,Thanh;Franzen,Kerrie;Love, Emily;Killian,Mary;Koster,Leo;Lantz,Kristina;Stuber,Tod;Hicks,Jessica
EPI2035112	NA	United States	2022-Mar-28	EPI_ISL_12690904	A/turkey/Minnesota/22-009314-002-original/2022	National Veterinary Services Laboratories - USDA	National Veterinary Services Laboratories - USDA	Chinh,Thanh;Franzen,Kerrie;Love, Emily;Killian,Mary;Koster,Leo;Lantz,Kristina;Stuber,Tod;Hicks,Jessica
EPI2035120	NA	United States	2022-Mar-28	EPI_ISL_12690905	A/chicken/New York/22-009324-002-original/2022	National Veterinary Services Laboratories - USDA	National Veterinary Services Laboratories - USDA	Chinh,Thanh;Franzen,Kerrie;Love, Emily;Killian,Mary;Koster,Leo;Lantz,Kristina;Stuber,Tod;Hicks,Jessica
EPI2035128	NA	United States	2022-Mar-28	EPI_ISL_12690906	A/domestic duck/New York/22-009324-004-original/2022	National Veterinary Services Laboratories - USDA	National Veterinary Services Laboratories - USDA	Chinh,Thanh;Franzen,Kerrie;Love, Emily;Killian,Mary;Koster,Leo;Lantz,Kristina;Stuber,Tod;Hicks,Jessica
EPI2035136	NA	United States	2022-Mar-28	EPI_ISL_12690907	A/American Buff goose/New York/22-009324-006-original/2022	National Veterinary Services Laboratories - USDA	National Veterinary Services Laboratories - USDA	Chinh,Thanh;Franzen,Kerrie;Love, Emily;Killian,Mary;Koster,Leo;Lantz,Kristina;Stuber,Tod;Hicks,Jessica
EPI2035144	NA	United States	2022-Mar-28	EPI_ISL_12690908	A/quail/New York/22-009324-009-original/2022	National Veterinary Services Laboratories - USDA	National Veterinary Services Laboratories - USDA	Chinh,Thanh;Franzen,Kerrie;Love, Emily;Killian,Mary;Koster,Leo;Lantz,Kristina;Stuber,Tod;Hicks,Jessica
EPI2035152	NA	United States	2022-Mar-29	EPI_ISL_12690909	A/chicken/Wyoming/22-009326-002-original/2022	National Veterinary Services Laboratories - USDA	National Veterinary Services Laboratories - USDA	Chinh,Thanh;Franzen,Kerrie;Love, Emily;Killian,Mary;Koster,Leo;Lantz,Kristina;Stuber,Tod;Hicks,Jessica
EPI2035160	NA	United States	2022-Mar-27	EPI_ISL_12690910	A/turkey/South Dakota/22-009327-001-original/2022	National Veterinary Services Laboratories - USDA	National Veterinary Services Laboratories - USDA	Chinh,Thanh;Franzen,Kerrie;Love, Emily;Killian,Mary;Koster,Leo;Lantz,Kristina;Stuber,Tod;Hicks,Jessica
EPI2035168	NA	United States	2022-Mar-27	EPI_ISL_12690911	A/turkey/South Dakota/22-009327-002-original/2022	National Veterinary Services Laboratories - USDA	National Veterinary Services Laboratories - USDA	Chinh,Thanh;Franzen,Kerrie;Love, Emily;Killian,Mary;Koster,Leo;Lantz,Kristina;Stuber,Tod;Hicks,Jessica
EPI2035176	NA	United States	2022-Mar-28	EPI_ISL_12690912	A/turkey/Minnesota/22-009313-002-original/2022	National Veterinary Services Laboratories - USDA	National Veterinary Services Laboratories - USDA	Chinh,Thanh;Franzen,Kerrie;Love, Emily;Killian,Mary;Koster,Leo;Lantz,Kristina;Stuber,Tod;Hicks,Jessica
EPI2035184	NA	United States	2022-Mar-27	EPI_ISL_12691028	A/turkey/South Dakota/22-009329-001-original/2022	National Veterinary Services Laboratories - USDA	National Veterinary Services Laboratories - USDA	Chinh,Thanh;Franzen,Kerrie;Love, Emily;Killian,Mary;Koster,Leo;Lantz,Kristina;Stuber,Tod;Hicks,Jessica
EPI2035192	NA	United States	2022-Mar-27	EPI_ISL_12691029	A/turkey/South Dakota/22-009329-002-original/2022	National Veterinary Services Laboratories - USDA	National Veterinary Services Laboratories - USDA	Chinh,Thanh;Franzen,Kerrie;Love, Emily;Killian,Mary;Koster,Leo;Lantz,Kristina;Stuber,Tod;Hicks,Jessica
EPI2035200	NA	United States	2022-Mar-28	EPI_ISL_12691030	A/turkey/South Dakota/22-009330-001-original/2022	National Veterinary Services Laboratories - USDA	National Veterinary Services Laboratories - USDA	Chinh,Thanh;Franzen,Kerrie;Love, Emily;Killian,Mary;Koster,Leo;Lantz,Kristina;Stuber,Tod;Hicks,Jessica
EPI2035208	NA	United States	2022-Mar-28	EPI_ISL_12691031	A/turkey/South Dakota/22-009330-002-original/2022	National Veterinary Services Laboratories - USDA	National Veterinary Services Laboratories - USDA	Chinh,Thanh;Franzen,Kerrie;Love, Emily;Killian,Mary;Koster,Leo;Lantz,Kristina;Stuber,Tod;Hicks,Jessica
EPI2035216	NA	United States	2022-Mar-27	EPI_ISL_12691032	A/turkey/North Carolina/22-009332-001-original/2022	National Veterinary Services Laboratories - USDA	National Veterinary Services Laboratories - USDA	Chinh,Thanh;Franzen,Kerrie;Love, Emily;Killian,Mary;Koster,Leo;Lantz,Kristina;Stuber,Tod;Hicks,Jessica
EPI2035224	NA	United States	2022-Mar-27	EPI_ISL_12691033	A/turkey/North Carolina/22-009332-002-original/2022	National Veterinary Services Laboratories - USDA	National Veterinary Services Laboratories - USDA	Chinh,Thanh;Franzen,Kerrie;Love, Emily;Killian,Mary;Koster,Leo;Lantz,Kristina;Stuber,Tod;Hicks,Jessica
EPI2035232	NA	United States	2022-Mar-28	EPI_ISL_12691034	A/domestic goose/North Dakota/22-009337-001-original/2022	National Veterinary Services Laboratories - USDA	National Veterinary Services Laboratories - USDA	Chinh,Thanh;Franzen,Kerrie;Love, Emily;Killian,Mary;Koster,Leo;Lantz,Kristina;Stuber,Tod;Hicks,Jessica
EPI2035240	NA	United States	2022-Mar-28	EPI_ISL_12691035	A/chicken/North Dakota/22-009337-002-original/2022	National Veterinary Services Laboratories - USDA	National Veterinary Services Laboratories - USDA	Chinh,Thanh;Franzen,Kerrie;Love, Emily;Killian,Mary;Koster,Leo;Lantz,Kristina;Stuber,Tod;Hicks,Jessica
EPI2035248	NA	United States	2022-Mar-31	EPI_ISL_12693855	A/chicken/Iowa/22-009819-001-original/2022	National Veterinary Services Laboratories - USDA	National Veterinary Services Laboratories - USDA	Chinh,Thanh;Franzen,Kerrie;Love, Emily;Killian,Mary;Koster,Leo;Lantz,Kristina;Stuber,Tod;Hicks,Jessica
EPI2041983	NA	Israel	2021-Oct-12	EPI_ISL_12749687	A/turkey/Israel/537/2021	Kimron Veterinary Institute	Kimron Veterinary Institute	Zuckerman, N.S; Mandelboim,M; t Bucris,E; Morad,H; Geva,M; ZilbertzanItay,O; Bar-OrI,I; S.Fratty,I; Berkovitch,A; Lublin,A; Simanov,L; Hadas,R; Farnoushi,Y; Shkoda,I
EPI2042012	NA	Romania	2022-Mar-18	EPI_ISL_12754531	A/laying_hen/Romania/11343_22VIR4106-1/2022	Institute for Diagnosis & Animal Health (IDAH)	Istituto Zooprofilattico Sperimentale Delle Venezie	Barbuceanu, F; Onita, I.; Neicut, A.; Motiu, R.; Burlacu, R.; Zecchin, B.; Barbierato, G.; Fusaro, A.; Schivo, A.; Salviato, A.; Palumbo, E.; Giussani, E.; Monne, I.; Terregino, C.
EPI2042019	NA	Romania	2022-Mar-17	EPI_ISL_12754532	A/pelican/Romania/11335_22VIR4106-2/2022	Institute for Diagnosis & Animal Health (IDAH)	Istituto Zooprofilattico Sperimentale Delle Venezie	Barbuceanu, F; Onita, I.; Neicut, A.; Motiu, R.; Burlacu, R.; Zecchin, B.; Barbierato, G.; Fusaro, A.; Schivo, A.; Salviato, A.; Palumbo, E.; Giussani, E.; Monne, I.; Terregino, C.
EPI2042026	NA	Romania	2022-Mar-17	EPI_ISL_12754533	A/pelican/Romania/11334_22VIR4106-3/2022	Institute for Diagnosis & Animal Health (IDAH)	Istituto Zooprofilattico Sperimentale Delle Venezie	Barbuceanu, F; Onita, I.; Neicut, A.; Motiu, R.; Burlacu, R.; Zecchin, B.; Barbierato, G.; Fusaro, A.; Schivo, A.; Salviato, A.; Palumbo, E.; Giussani, E.; Monne, I.; Terregino, C.
EPI2042033	NA	Romania	2022-Mar-26	EPI_ISL_12754534	A/laying_hen/Romania/11562_22VIR4106-4/2022	Institute for Diagnosis & Animal Health (IDAH)	Istituto Zooprofilattico Sperimentale Delle Venezie	Barbuceanu, F; Onita, I.; Neicut, A.; Motiu, R.; Burlacu, R.; Zecchin, B.; Barbierato, G.; Fusaro, A.; Schivo, A.; Salviato, A.; Palumbo, E.; Giussani, E.; Monne, I.; Terregino, C.
EPI2046158	NA	Israel	2021-Oct-29	EPI_ISL_12917757	A/turkey/Israel/564/2021	Kimron Veterinary Institute	Kimron Veterinary Institute	Shkoda,I; Lublin,A; Simanov,L; Hadas,R; Farnoushi,Y; Berkovitch,A; Bucris,E; Morad,H; Geva,M; ZilbertzanItay,O; Bar-OrI,I; S.Fratty,I; Mandelboim,M; Zuckerman, N.S
EPI2049843	NA	Canada	2021-Dec-17	EPI_ISL_12968592	A/Fancy chicken/NL/FAV-0035/2021	Canadian Food Inspection Agency	Canadian Food Inspection Agency	Hisanaga,Tamiko; Fisher,Mathew; Lung,Oliver; Alkie,Tamiru; Xu,Wanhong; Suderman,Matthew; Koziuk,Janice; Berhane,Yohannes
EPI2049851	NA	Canada	2021-Dec-17	EPI_ISL_12968593	A/domestic goose/NL/FAV-0035-17/2021	Canadian Food Inspection Agency	Canadian Food Inspection Agency	Hisanaga,Tamiko; Fisher,Mathew; Lung,Oliver; Alkie,Tamiru; Xu,Wanhong; Suderman,Matthew; Koziuk,Janice; Berhane,Yohannes
EPI2049859	NA	Canada	2021-Dec-17	EPI_ISL_12968817	A/emu/NL/FAV-0035-12/2021	Canadian Food Inspection Agency	Canadian Food Inspection Agency	Hisanaga,Tamiko; Fisher,Mathew; Lung,Oliver; Alkie,Tamiru; Xu,Wanhong; Suderman,Matthew; Koziuk,Janice; Berhane,Yohannes
EPI2049867	NA	Canada	2021-Dec-21	EPI_ISL_12968823	A/chicken/NL/FAV-0033/2021	Canadian Food Inspection Agency	Canadian Food Inspection Agency	Hisanaga,Tamiko; Fisher,Mathew; Lung,Oliver; Alkie,Tamiru; Xu,Wanhong; Suderman,Matthew; Koziuk,Janice; Berhane,Yohannes
EPI2050340	NA	United States	2022-Mar-25	EPI_ISL_13009618	A/Sebastopol goose/Massachusetts/22-009371-001-original/2022	National Veterinary Services Laboratories - USDA	National Veterinary Services Laboratories - USDA	Chinh,Thanh;Franzen,Kerrie;Love, Emily;Killian,Mary;Koster,Leo;Lantz,Kristina;Stuber,Tod;Hicks,Jessica
EPI2050348	NA	United States	2022-Mar-25	EPI_ISL_13009620	A/chicken/Maine/22-009412-001-original/2022	National Veterinary Services Laboratories - USDA	National Veterinary Services Laboratories - USDA	Chinh,Thanh;Franzen,Kerrie;Love, Emily;Killian,Mary;Koster,Leo;Lantz,Kristina;Stuber,Tod;Hicks,Jessica
EPI2050356	NA	United States	2022-Mar-25	EPI_ISL_13009634	A/guinea fowl/Maine/22-009412-002-original/2022	National Veterinary Services Laboratories - USDA	National Veterinary Services Laboratories - USDA	Chinh,Thanh;Franzen,Kerrie;Love, Emily;Killian,Mary;Koster,Leo;Lantz,Kristina;Stuber,Tod;Hicks,Jessica
EPI2050364	NA	United States	2022-Mar-26	EPI_ISL_13009636	A/chicken/Ohio/22-009419-001-original/2022	National Veterinary Services Laboratories - USDA	National Veterinary Services Laboratories - USDA	Chinh,Thanh;Franzen,Kerrie;Love, Emily;Killian,Mary;Koster,Leo;Lantz,Kristina;Stuber,Tod;Hicks,Jessica
EPI2050372	NA	United States	2022-Mar-29	EPI_ISL_13009652	A/turkey/South Dakota/22-009534-001-original/2022	National Veterinary Services Laboratories - USDA	National Veterinary Services Laboratories - USDA	Chinh,Thanh;Franzen,Kerrie;Love, Emily;Killian,Mary;Koster,Leo;Lantz,Kristina;Stuber,Tod;Hicks,Jessica
EPI2050380	NA	United States	2022-Mar-29	EPI_ISL_13009658	A/turkey/Iowa/22-009550-001-original/2022	National Veterinary Services Laboratories - USDA	National Veterinary Services Laboratories - USDA	Chinh,Thanh;Franzen,Kerrie;Love, Emily;Killian,Mary;Koster,Leo;Lantz,Kristina;Stuber,Tod;Hicks,Jessica
EPI2050388	NA	United States	2022-Mar-27	EPI_ISL_13009673	A/turkey/North Carolina/22-009583-001-original/2022	National Veterinary Services Laboratories - USDA	National Veterinary Services Laboratories - USDA	Chinh,Thanh;Franzen,Kerrie;Love, Emily;Killian,Mary;Koster,Leo;Lantz,Kristina;Stuber,Tod;Hicks,Jessica
EPI2050396	NA	United States	2022-Mar-27	EPI_ISL_13009677	A/turkey/North Carolina/22-009583-002-original/2022	National Veterinary Services Laboratories - USDA	National Veterinary Services Laboratories - USDA	Chinh,Thanh;Franzen,Kerrie;Love, Emily;Killian,Mary;Koster,Leo;Lantz,Kristina;Stuber,Tod;Hicks,Jessica
EPI2050404	NA	United States	2022-Mar-26	EPI_ISL_13009689	A/chicken/Wyoming/22-009599-001-original/2022	National Veterinary Services Laboratories - USDA	National Veterinary Services Laboratories - USDA	Chinh,Thanh;Franzen,Kerrie;Love, Emily;Killian,Mary;Koster,Leo;Lantz,Kristina;Stuber,Tod;Hicks,Jessica
EPI2050412	NA	United States	2022-Mar-26	EPI_ISL_13009694	A/chicken/Wyoming/22-009599-002-original/2022	National Veterinary Services Laboratories - USDA	National Veterinary Services Laboratories - USDA	Chinh,Thanh;Franzen,Kerrie;Love, Emily;Killian,Mary;Koster,Leo;Lantz,Kristina;Stuber,Tod;Hicks,Jessica
EPI2050753	NA	Luxembourg	2021-Nov-24	EPI_ISL_13026099	A/Greylag goose/Luxembourg/21217773/2021	Laboratoire de Médecine vétérinaire de l'Etat	Luxembourg Institute of Health	Aurélie Sausy, Chantal Snoeck
EPI2050761	NA	Luxembourg	2021-Nov-24	EPI_ISL_13026104	A/Canada goose/Luxembourg/21217776/2021	Laboratoire de Médecine vétérinaire de l'Etat	Luxembourg Institute of Health	Aurélie Sausy, Chantal Snoeck
EPI2050769	NA	Luxembourg	2021-Dec-09	EPI_ISL_13026105	A/Canada goose/Luxembourg/21237199/2021	Laboratoire de Médecine vétérinaire de l'Etat	Luxembourg Institute of Health	Aurélie Sausy, Chantal Snoeck
EPI2050777	NA	Luxembourg	2021-Dec-10	EPI_ISL_13026106	A/Canada goose/Luxembourg/21239614/2021	Laboratoire de Médecine vétérinaire de l'Etat	Luxembourg Institute of Health	Aurélie Sausy, Chantal Snoeck
EPI2050786	NA	Luxembourg	2021-Dec-14	EPI_ISL_13026236	A/Grey heron/Luxembourg/21243177/2021	Laboratoire de Médecine vétérinaire de l'Etat	Luxembourg Institute of Health	Aurélie Sausy, Chantal Snoeck
EPI2050800	NA	Luxembourg	2021-Dec-14	EPI_ISL_13026237	A/Great cormorant/Luxembourg/21243185/2021	Laboratoire de Médecine vétérinaire de l'Etat	Luxembourg Institute of Health	Aurélie Sausy, Chantal Snoeck
EPI2050815	NA	Luxembourg	2022-Jan-17	EPI_ISL_13026245	A/Canada goose/Luxembourg/22012198/2022	Laboratoire de Médecine vétérinaire de l'Etat	Luxembourg Institute of Health	Aurélie Sausy, Chantal Snoeck
EPI2050823	NA	Luxembourg	2022-Feb-04	EPI_ISL_13026246	A/Barnacle goose/Luxembourg/22033922/2022	Laboratoire de Médecine vétérinaire de l'Etat	Luxembourg Institute of Health	Aurélie Sausy, Chantal Snoeck
EPI2053671	NA	United States	2022-Mar-28	EPI_ISL_13052412	A/turkey/Maine/22-009605-001-original/2022	National Veterinary Services Laboratories - USDA	National Veterinary Services Laboratories - USDA	Chinh,Thanh;Love, Emily;Franzen,Kerrie;Killian,Mary;Koster,Leo;Lantz,Kristina;Stuber,Tod;Hicks,Jessica
EPI2053679	NA	United States	2022-Mar-28	EPI_ISL_13052413	A/chicken/Maine/22-009605-002-original/2022	National Veterinary Services Laboratories - USDA	National Veterinary Services Laboratories - USDA	Chinh,Thanh;Love, Emily;Franzen,Kerrie;Killian,Mary;Koster,Leo;Lantz,Kristina;Stuber,Tod;Hicks,Jessica
EPI2053687	NA	United States	2022-Mar-30	EPI_ISL_13052414	A/chicken/North Dakota/22-009677-001-original/2022	National Veterinary Services Laboratories - USDA	National Veterinary Services Laboratories - USDA	Chinh,Thanh;Love, Emily;Franzen,Kerrie;Killian,Mary;Koster,Leo;Lantz,Kristina;Stuber,Tod;Hicks,Jessica
EPI2053695	NA	United States	2022-Mar-30	EPI_ISL_13052415	A/turkey/South Dakota/22-009688-001-original/2022	National Veterinary Services Laboratories - USDA	National Veterinary Services Laboratories - USDA	Chinh,Thanh;Love, Emily;Franzen,Kerrie;Killian,Mary;Koster,Leo;Lantz,Kristina;Stuber,Tod;Hicks,Jessica
EPI2053703	NA	United States	2022-Mar-29	EPI_ISL_13052416	A/chicken/Illinois/22-009720-001-original/2022	National Veterinary Services Laboratories - USDA	National Veterinary Services Laboratories - USDA	Chinh,Thanh;Love, Emily;Franzen,Kerrie;Killian,Mary;Koster,Leo;Lantz,Kristina;Stuber,Tod;Hicks,Jessica
EPI2053711	NA	United States	2022-Mar-29	EPI_ISL_13052417	A/goose/Illinois/22-009720-003-original/2022	National Veterinary Services Laboratories - USDA	National Veterinary Services Laboratories - USDA	Chinh,Thanh;Love, Emily;Franzen,Kerrie;Killian,Mary;Koster,Leo;Lantz,Kristina;Stuber,Tod;Hicks,Jessica
EPI2053719	NA	United States	2022-Mar-29	EPI_ISL_13052418	A/chicken/Minnesota/22-009735-001-original/2022	National Veterinary Services Laboratories - USDA	National Veterinary Services Laboratories - USDA	Chinh,Thanh;Love, Emily;Franzen,Kerrie;Killian,Mary;Koster,Leo;Lantz,Kristina;Stuber,Tod;Hicks,Jessica
EPI2053727	NA	United States	2022-Mar-30	EPI_ISL_13052419	A/turkey/Minnesota/22-009820-001-original/2022	National Veterinary Services Laboratories - USDA	National Veterinary Services Laboratories - USDA	Chinh,Thanh;Love, Emily;Franzen,Kerrie;Killian,Mary;Koster,Leo;Lantz,Kristina;Stuber,Tod;Hicks,Jessica
EPI2053735	NA	United States	2022-Mar-31	EPI_ISL_13052420	A/turkey/Iowa/22-009825-005-original/2022	National Veterinary Services Laboratories - USDA	National Veterinary Services Laboratories - USDA	Chinh,Thanh;Love, Emily;Franzen,Kerrie;Killian,Mary;Koster,Leo;Lantz,Kristina;Stuber,Tod;Hicks,Jessica
EPI2053751	NA	United States	2022-Mar-30	EPI_ISL_13052422	A/turkey/South Dakota/22-009839-001-original/2022	National Veterinary Services Laboratories - USDA	National Veterinary Services Laboratories - USDA	Chinh,Thanh;Love, Emily;Franzen,Kerrie;Killian,Mary;Koster,Leo;Lantz,Kristina;Stuber,Tod;Hicks,Jessica
EPI2053759	NA	United States	2022-Mar-31	EPI_ISL_13052423	A/turkey/North Dakota/22-009840-001-original/2022	National Veterinary Services Laboratories - USDA	National Veterinary Services Laboratories - USDA	Chinh,Thanh;Love, Emily;Franzen,Kerrie;Killian,Mary;Koster,Leo;Lantz,Kristina;Stuber,Tod;Hicks,Jessica
EPI2053767	NA	United States	2022-Mar-31	EPI_ISL_13052424	A/turkey/South Dakota/22-009841-001-original/2022	National Veterinary Services Laboratories - USDA	National Veterinary Services Laboratories - USDA	Chinh,Thanh;Love, Emily;Franzen,Kerrie;Killian,Mary;Koster,Leo;Lantz,Kristina;Stuber,Tod;Hicks,Jessica
EPI2053775	NA	United States	2022-Mar-31	EPI_ISL_13052425	A/turkey/Missouri/22-009845-004-original/2022	National Veterinary Services Laboratories - USDA	National Veterinary Services Laboratories - USDA	Chinh,Thanh;Love, Emily;Franzen,Kerrie;Killian,Mary;Koster,Leo;Lantz,Kristina;Stuber,Tod;Hicks,Jessica
EPI2053783	NA	United States	2022-Mar-28	EPI_ISL_13052426	A/chicken/Wyoming/22-009849-001-original/2022	National Veterinary Services Laboratories - USDA	National Veterinary Services Laboratories - USDA	Chinh,Thanh;Love, Emily;Franzen,Kerrie;Killian,Mary;Koster,Leo;Lantz,Kristina;Stuber,Tod;Hicks,Jessica
EPI2053791	NA	United States	2022-Mar-31	EPI_ISL_13052427	A/silkie chicken/Wisconsin/22-009934-002-original/2022	National Veterinary Services Laboratories - USDA	National Veterinary Services Laboratories - USDA	Chinh,Thanh;Love, Emily;Franzen,Kerrie;Killian,Mary;Koster,Leo;Lantz,Kristina;Stuber,Tod;Hicks,Jessica
EPI2053799	NA	United States	2022-Mar-31	EPI_ISL_13052429	A/turkey/Minnesota/22-009976-003-original/2022	National Veterinary Services Laboratories - USDA	National Veterinary Services Laboratories - USDA	Chinh,Thanh;Love, Emily;Franzen,Kerrie;Killian,Mary;Koster,Leo;Lantz,Kristina;Stuber,Tod;Hicks,Jessica
EPI2053808	NA	United States	2022-Apr-01	EPI_ISL_13052430	A/turkey/North Dakota/22-009978-001-original/2022	National Veterinary Services Laboratories - USDA	National Veterinary Services Laboratories - USDA	Chinh,Thanh;Love, Emily;Franzen,Kerrie;Killian,Mary;Koster,Leo;Lantz,Kristina;Stuber,Tod;Hicks,Jessica
EPI2053816	NA	United States	2022-Apr-01	EPI_ISL_13052431	A/turkey/North Dakota/22-009978-002-original/2022	National Veterinary Services Laboratories - USDA	National Veterinary Services Laboratories - USDA	Chinh,Thanh;Love, Emily;Franzen,Kerrie;Killian,Mary;Koster,Leo;Lantz,Kristina;Stuber,Tod;Hicks,Jessica
EPI2053825	NA	United States	2022-Apr-01	EPI_ISL_13052432	A/turkey/South Dakota/22-009979-001-original/2022	National Veterinary Services Laboratories - USDA	National Veterinary Services Laboratories - USDA	Chinh,Thanh;Love, Emily;Franzen,Kerrie;Killian,Mary;Koster,Leo;Lantz,Kristina;Stuber,Tod;Hicks,Jessica
EPI2053833	NA	United States	2022-Apr-01	EPI_ISL_13052433	A/turkey/South Dakota/22-009979-002-original/2022	National Veterinary Services Laboratories - USDA	National Veterinary Services Laboratories - USDA	Chinh,Thanh;Love, Emily;Franzen,Kerrie;Killian,Mary;Koster,Leo;Lantz,Kristina;Stuber,Tod;Hicks,Jessica
EPI2055241	NA	Israel	2021-Dec-15	EPI_ISL_13068727	A/common crane/Israel/670/2021	Kimron Veterinary Institute	Kimron Veterinary Institute	Shkoda,I; Lublin,A; Simanov,L; Hadas,R; Farnoushi,Y; Berkovitch,A; Bucris,E; Morad,H; Geva,M; ZilbertzanItay,O; Bar-OrI,I; S.Fratty,I; Mandelboim,M; Zuckerman, N.S
EPI2056383	NA	Canada	2022-Apr-12	EPI_ISL_13114176	A/Broiler chicken/BC/FAV-0228-OS/2022	Animal Health Centre, Ministry of Agriculture	Canadian Food Inspection Agency	Hisanaga, Tamiko; Lung, Oliver; Fisher, Mathew; Alkie, Tamiru; Wanhong, Xu; Koziuk, Janice; Suderman, Matthew; Joseph, Tomy; Berhane, Yohannes
EPI2056391	NA	Canada	2022-Apr-29	EPI_ISL_13116131	A/Chicken/BC/FAV-0346-OS/2022	Animal Health Centre, Ministry of Agriculture	Canadian Food Inspection Agency	Hisanaga, Tamiko; Lung, Oliver; Fisher, Mathew; Alkie, Tamiru; Wanhong, Xu; Koziuk, Janice; Suderman, Matthew; Joseph, Tomy; Berhane, Yohannes
EPI2056399	NA	Canada	2022-May-05	EPI_ISL_13117168	A/Chicken/BC/FAV-0348-OS/2022	Animal Health Centre, Ministry of Agriculture	Canadian Food Inspection Agency	Hisanaga, Tamiko; Lung, Oliver; Fisher, Mathew; Alkie, Tamiru; Wanhong, Xu; Koziuk, Janice; Suderman, Matthew; Joseph, Tomy; Berhane, Yohannes
EPI2062113	NA	Bangladesh	2022-Mar-09	EPI_ISL_13243350	A/duck/Bangladesh/19D1874/2022	International Centre for Diarrhoeal Disease Research (ICDDR,B)	International Centre for Diarrhoeal Disease Research (ICDDR,B)	Hossain, M.E.; Miah, M.; Puspo, JA.; Hasan, R.; Davis, C.T.; Mott, A.J.; Davis, W.; Chowdhury, S.; Rahman, M.Z
EPI2062118	NA	Bangladesh	2021-Dec-22	EPI_ISL_13243696	A/duck/Bangladesh/19D1817/2021	International Centre for Diarrhoeal Disease Research (ICDDR,B)	International Centre for Diarrhoeal Disease Research (ICDDR,B)	Hossain, M.E.; Miah, M.; Puspo, JA.; Hasan, R.; Davis, C.T.; Mott, A.J.; Davis, W.; Chowdhury, S.; Rahman, M.Z
EPI2062126	NA	Bangladesh	2021-Dec-22	EPI_ISL_13243698	A/duck/Bangladesh/19D1819/2021	International Centre for Diarrhoeal Disease Research (ICDDR,B)	International Centre for Diarrhoeal Disease Research (ICDDR,B)	Hossain, M.E.; Miah, M.; Puspo, JA.; Hasan, R.; Davis, C.T.; Mott, A.J.; Davis, W.; Chowdhury, S.; Rahman, M.Z
EPI2067290	NA	United States	2022-Apr-02	EPI_ISL_13285536	A/turkey/Iowa/22-009986-001-original/2022	National Veterinary Services Laboratories - USDA	National Veterinary Services Laboratories - USDA	Chinh,Thanh;Love, Emily;Franzen,Kerrie;Killian,Mary;Koster,Leo;Lantz,Kristina;Stuber,Tod;Hicks,Jessica
EPI2067298	NA	United States	2022-Apr-02	EPI_ISL_13285537	A/turkey/Iowa/22-009986-002-original/2022	National Veterinary Services Laboratories - USDA	National Veterinary Services Laboratories - USDA	Chinh,Thanh;Love, Emily;Franzen,Kerrie;Killian,Mary;Koster,Leo;Lantz,Kristina;Stuber,Tod;Hicks,Jessica
EPI2067306	NA	United States	2022-Apr-01	EPI_ISL_13285538	A/turkey/Minnesota/22-009996-001-original/2022	National Veterinary Services Laboratories - USDA	National Veterinary Services Laboratories - USDA	Chinh,Thanh;Love, Emily;Franzen,Kerrie;Killian,Mary;Koster,Leo;Lantz,Kristina;Stuber,Tod;Hicks,Jessica
EPI2067314	NA	United States	2022-Apr-02	EPI_ISL_13285539	A/turkey/Minnesota/22-009997-001-original/2022	National Veterinary Services Laboratories - USDA	National Veterinary Services Laboratories - USDA	Chinh,Thanh;Love, Emily;Franzen,Kerrie;Killian,Mary;Koster,Leo;Lantz,Kristina;Stuber,Tod;Hicks,Jessica
EPI2067322	NA	United States	2022-Apr-02	EPI_ISL_13285540	A/turkey/Minnesota/22-009997-002-original/2022	National Veterinary Services Laboratories - USDA	National Veterinary Services Laboratories - USDA	Chinh,Thanh;Love, Emily;Franzen,Kerrie;Killian,Mary;Koster,Leo;Lantz,Kristina;Stuber,Tod;Hicks,Jessica
EPI2067330	NA	United States	2022-Apr-02	EPI_ISL_13285541	A/turkey/Minnesota/22-009998-001-original/2022	National Veterinary Services Laboratories - USDA	National Veterinary Services Laboratories - USDA	Chinh,Thanh;Love, Emily;Franzen,Kerrie;Killian,Mary;Koster,Leo;Lantz,Kristina;Stuber,Tod;Hicks,Jessica
EPI2067338	NA	United States	2022-Apr-02	EPI_ISL_13285542	A/turkey/Minnesota/22-009999-001-original/2022	National Veterinary Services Laboratories - USDA	National Veterinary Services Laboratories - USDA	Chinh,Thanh;Love, Emily;Franzen,Kerrie;Killian,Mary;Koster,Leo;Lantz,Kristina;Stuber,Tod;Hicks,Jessica
EPI2067346	NA	United States	2022-Apr-03	EPI_ISL_13285543	A/turkey/Minnesota/22-010000-001-original/2022	National Veterinary Services Laboratories - USDA	National Veterinary Services Laboratories - USDA	Chinh,Thanh;Love, Emily;Franzen,Kerrie;Killian,Mary;Koster,Leo;Lantz,Kristina;Stuber,Tod;Hicks,Jessica
EPI2067361	NA	United States	2022-Apr-02	EPI_ISL_13285548	A/turkey/Minnesota/22-009999-002-original/2022	National Veterinary Services Laboratories - USDA	National Veterinary Services Laboratories - USDA	Chinh,Thanh;Love, Emily;Franzen,Kerrie;Killian,Mary;Koster,Leo;Lantz,Kristina;Stuber,Tod;Hicks,Jessica
EPI2067369	NA	United States	2022-Mar-29	EPI_ISL_13285549	A/pheasant/Texas/22-010008-001-original/2022	National Veterinary Services Laboratories - USDA	National Veterinary Services Laboratories - USDA	Chinh,Thanh;Love, Emily;Franzen,Kerrie;Killian,Mary;Koster,Leo;Lantz,Kristina;Stuber,Tod;Hicks,Jessica
EPI2067377	NA	United States	2022-Mar-29	EPI_ISL_13285550	A/pheasant/Texas/22-010008-002-original/2022	National Veterinary Services Laboratories - USDA	National Veterinary Services Laboratories - USDA	Chinh,Thanh;Love, Emily;Franzen,Kerrie;Killian,Mary;Koster,Leo;Lantz,Kristina;Stuber,Tod;Hicks,Jessica
EPI2067385	NA	United States	2022-Apr-02	EPI_ISL_13285551	A/turkey/South Dakota/22-010013-001-original/2022	National Veterinary Services Laboratories - USDA	National Veterinary Services Laboratories - USDA	Chinh,Thanh;Love, Emily;Franzen,Kerrie;Killian,Mary;Koster,Leo;Lantz,Kristina;Stuber,Tod;Hicks,Jessica
EPI2067393	NA	United States	2022-Apr-02	EPI_ISL_13285552	A/turkey/South Dakota/22-010013-002-original/2022	National Veterinary Services Laboratories - USDA	National Veterinary Services Laboratories - USDA	Chinh,Thanh;Love, Emily;Franzen,Kerrie;Killian,Mary;Koster,Leo;Lantz,Kristina;Stuber,Tod;Hicks,Jessica
EPI2067401	NA	United States	2022-Apr-02	EPI_ISL_13285553	A/turkey/North Dakota/22-010015-001-original/2022	National Veterinary Services Laboratories - USDA	National Veterinary Services Laboratories - USDA	Chinh,Thanh;Love, Emily;Franzen,Kerrie;Killian,Mary;Koster,Leo;Lantz,Kristina;Stuber,Tod;Hicks,Jessica
EPI2067409	NA	United States	2022-Apr-02	EPI_ISL_13285554	A/turkey/North Dakota/22-010015-002-original/2022	National Veterinary Services Laboratories - USDA	National Veterinary Services Laboratories - USDA	Chinh,Thanh;Love, Emily;Franzen,Kerrie;Killian,Mary;Koster,Leo;Lantz,Kristina;Stuber,Tod;Hicks,Jessica
EPI2067417	NA	United States	2022-Apr-03	EPI_ISL_13285555	A/turkey/Minnesota/22-010085-001-original/2022	National Veterinary Services Laboratories - USDA	National Veterinary Services Laboratories - USDA	Chinh,Thanh;Love, Emily;Franzen,Kerrie;Killian,Mary;Koster,Leo;Lantz,Kristina;Stuber,Tod;Hicks,Jessica
EPI2067425	NA	United States	2022-Apr-03	EPI_ISL_13285556	A/turkey/Minnesota/22-010085-002-original/2022	National Veterinary Services Laboratories - USDA	National Veterinary Services Laboratories - USDA	Chinh,Thanh;Love, Emily;Franzen,Kerrie;Killian,Mary;Koster,Leo;Lantz,Kristina;Stuber,Tod;Hicks,Jessica
EPI2067433	NA	United States	2022-Apr-03	EPI_ISL_13285557	A/turkey/Minnesota/22-010092-002-original/2022	National Veterinary Services Laboratories - USDA	National Veterinary Services Laboratories - USDA	Chinh,Thanh;Love, Emily;Franzen,Kerrie;Killian,Mary;Koster,Leo;Lantz,Kristina;Stuber,Tod;Hicks,Jessica
EPI2067441	NA	United States	2022-Apr-03	EPI_ISL_13285558	A/turkey/Minnesota/22-010092-003-original/2022	National Veterinary Services Laboratories - USDA	National Veterinary Services Laboratories - USDA	Chinh,Thanh;Love, Emily;Franzen,Kerrie;Killian,Mary;Koster,Leo;Lantz,Kristina;Stuber,Tod;Hicks,Jessica
EPI2067449	NA	United States	2022-Apr-02	EPI_ISL_13285559	A/turkey/Iowa/22-010094-001-original/2022	National Veterinary Services Laboratories - USDA	National Veterinary Services Laboratories - USDA	Chinh,Thanh;Love, Emily;Franzen,Kerrie;Killian,Mary;Koster,Leo;Lantz,Kristina;Stuber,Tod;Hicks,Jessica
EPI2067457	NA	United States	2022-Apr-02	EPI_ISL_13285560	A/turkey/Iowa/22-010094-002-original/2022	National Veterinary Services Laboratories - USDA	National Veterinary Services Laboratories - USDA	Chinh,Thanh;Love, Emily;Franzen,Kerrie;Killian,Mary;Koster,Leo;Lantz,Kristina;Stuber,Tod;Hicks,Jessica
EPI2067465	NA	United States	2022-Apr-01	EPI_ISL_13286627	A/turkey/Minnesota/22-009996-002-original/2022	National Veterinary Services Laboratories - USDA	National Veterinary Services Laboratories - USDA	Chinh,Thanh;Love, Emily;Franzen,Kerrie;Killian,Mary;Koster,Leo;Lantz,Kristina;Stuber,Tod;Hicks,Jessica
EPI2068310	NA	Netherlands	2022-May-26	EPI_ISL_13300319	A/brant goose/Netherlands/22009881-002/2022	Wageningen Bioveterinary Research	Wageningen Bioveterinary Research	Beerens, Nancy; Harders, Frank; Pritz-Verschuren, Sylvia; Roose, Marit; Venema, Sandra; Germeraad, Evelien; Engelsma, Marc; Heutink, Rene
EPI2068342	NA	Netherlands	2022-May-27	EPI_ISL_13300324	A/white stork/Netherlands/22009973-002/2022	Wageningen Bioveterinary Research	Wageningen Bioveterinary Research	Beerens, Nancy; Harders, Frank; Pritz-Verschuren, Sylvia; Roose, Marit; Venema, Sandra; Germeraad, Evelien; Engelsma, Marc; Heutink, Rene
EPI2073611	NA	Israel	2022-Jan-18	EPI_ISL_13418526	A/Little egret/Israel/172/2022	Kimron Veterinary Institute	Kimron Veterinary Institute	Zuckerman, N.S; Mandelboim,M; Bucris,E; Morad,H; Geva,M; ZilbertzanItay,O; Bar-OrI,I; S.Fratty,I; Berkovitch,A; Lublin,A; Simanov,L; Hadas,R; Farnoushi,Y; Shkoda,I
EPI2073639	NA	Netherlands	2022-Jun-06	EPI_ISL_13429292	A/Sandwich Tern/Netherlands/5/2022	Erasmus Medical Center	Erasmus Medical Center
EPI2073679	NA	Netherlands	2022-Jun-03	EPI_ISL_13429297	A/Sandwich Tern/Netherlands/3/2022	Erasmus Medical Center	Erasmus Medical Center
EPI2073703	NA	Netherlands	2022-Jun-06	EPI_ISL_13429300	A/Sandwich Tern/Netherlands/7/2022	Erasmus Medical Center	Erasmus Medical Center
EPI2074507	NA	United States	2022-Apr-04	EPI_ISL_13431305	A/turkey/Minnesota/22-010122-001-original/2022	National Veterinary Services Laboratories - USDA	National Veterinary Services Laboratories - USDA	Chinh,Thanh;Love, Emily;Franzen,Kerrie;Killian,Mary;Koster,Leo;Lantz,Kristina;Stuber,Tod;Hicks,Jessica
EPI2074515	NA	United States	2022-Apr-04	EPI_ISL_13431306	A/turkey/Minnesota/22-010122-002-original/2022	National Veterinary Services Laboratories - USDA	National Veterinary Services Laboratories - USDA	Chinh,Thanh;Love, Emily;Franzen,Kerrie;Killian,Mary;Koster,Leo;Lantz,Kristina;Stuber,Tod;Hicks,Jessica
EPI2074523	NA	United States	2022-Apr-04	EPI_ISL_13431307	A/turkey/Minnesota/22-010123-001-original/2022	National Veterinary Services Laboratories - USDA	National Veterinary Services Laboratories - USDA	Chinh,Thanh;Love, Emily;Franzen,Kerrie;Killian,Mary;Koster,Leo;Lantz,Kristina;Stuber,Tod;Hicks,Jessica
EPI2074531	NA	United States	2022-Apr-04	EPI_ISL_13431308	A/turkey/Minnesota/22-010123-004-original/2022	National Veterinary Services Laboratories - USDA	National Veterinary Services Laboratories - USDA	Chinh,Thanh;Love, Emily;Franzen,Kerrie;Killian,Mary;Koster,Leo;Lantz,Kristina;Stuber,Tod;Hicks,Jessica
EPI2074539	NA	United States	2022-Apr-04	EPI_ISL_13431309	A/turkey/Minnesota/22-010124-001-original/2022	National Veterinary Services Laboratories - USDA	National Veterinary Services Laboratories - USDA	Chinh,Thanh;Love, Emily;Franzen,Kerrie;Killian,Mary;Koster,Leo;Lantz,Kristina;Stuber,Tod;Hicks,Jessica
EPI2074547	NA	United States	2022-Apr-04	EPI_ISL_13431310	A/turkey/Minnesota/22-010124-002-original/2022	National Veterinary Services Laboratories - USDA	National Veterinary Services Laboratories - USDA	Chinh,Thanh;Love, Emily;Franzen,Kerrie;Killian,Mary;Koster,Leo;Lantz,Kristina;Stuber,Tod;Hicks,Jessica
EPI2074555	NA	United States	2022-Apr-04	EPI_ISL_13431311	A/turkey/Minnesota/22-010125-001-original/2022	National Veterinary Services Laboratories - USDA	National Veterinary Services Laboratories - USDA	Chinh,Thanh;Love, Emily;Franzen,Kerrie;Killian,Mary;Koster,Leo;Lantz,Kristina;Stuber,Tod;Hicks,Jessica
EPI2074563	NA	United States	2022-Apr-04	EPI_ISL_13431312	A/turkey/Minnesota/22-010125-002-original/2022	National Veterinary Services Laboratories - USDA	National Veterinary Services Laboratories - USDA	Chinh,Thanh;Love, Emily;Franzen,Kerrie;Killian,Mary;Koster,Leo;Lantz,Kristina;Stuber,Tod;Hicks,Jessica
EPI2074571	NA	United States	2022-Apr-04	EPI_ISL_13431313	A/turkey/Minnesota/22-010126-001-original/2022	National Veterinary Services Laboratories - USDA	National Veterinary Services Laboratories - USDA	Chinh,Thanh;Love, Emily;Franzen,Kerrie;Killian,Mary;Koster,Leo;Lantz,Kristina;Stuber,Tod;Hicks,Jessica
EPI2074579	NA	United States	2022-Apr-04	EPI_ISL_13431314	A/turkey/Minnesota/22-010126-002-original/2022	National Veterinary Services Laboratories - USDA	National Veterinary Services Laboratories - USDA	Chinh,Thanh;Love, Emily;Franzen,Kerrie;Killian,Mary;Koster,Leo;Lantz,Kristina;Stuber,Tod;Hicks,Jessica
EPI2074587	NA	United States	2022-Apr-04	EPI_ISL_13431688	A/turkey/Minnesota/22-010127-001-original/2022	National Veterinary Services Laboratories - USDA	National Veterinary Services Laboratories - USDA	Chinh,Thanh;Love, Emily;Franzen,Kerrie;Killian,Mary;Koster,Leo;Lantz,Kristina;Stuber,Tod;Hicks,Jessica
EPI2074595	NA	United States	2022-Apr-04	EPI_ISL_13431689	A/turkey/Minnesota/22-010127-002-original/2022	National Veterinary Services Laboratories - USDA	National Veterinary Services Laboratories - USDA	Chinh,Thanh;Love, Emily;Franzen,Kerrie;Killian,Mary;Koster,Leo;Lantz,Kristina;Stuber,Tod;Hicks,Jessica
EPI2074603	NA	United States	2022-Apr-04	EPI_ISL_13431690	A/turkey/Iowa/22-010132-001-original/2022	National Veterinary Services Laboratories - USDA	National Veterinary Services Laboratories - USDA	Chinh,Thanh;Love, Emily;Franzen,Kerrie;Killian,Mary;Koster,Leo;Lantz,Kristina;Stuber,Tod;Hicks,Jessica
EPI2074611	NA	United States	2022-Apr-04	EPI_ISL_13431691	A/turkey/Iowa/22-010132-002-original/2022	National Veterinary Services Laboratories - USDA	National Veterinary Services Laboratories - USDA	Chinh,Thanh;Love, Emily;Franzen,Kerrie;Killian,Mary;Koster,Leo;Lantz,Kristina;Stuber,Tod;Hicks,Jessica
EPI2074619	NA	United States	2022-Apr-04	EPI_ISL_13431692	A/turkey/South Dakota/22-010135-001-original/2022	National Veterinary Services Laboratories - USDA	National Veterinary Services Laboratories - USDA	Chinh,Thanh;Love, Emily;Franzen,Kerrie;Killian,Mary;Koster,Leo;Lantz,Kristina;Stuber,Tod;Hicks,Jessica
EPI2074627	NA	United States	2022-Apr-04	EPI_ISL_13431693	A/turkey/South Dakota/22-010135-002-original/2022	National Veterinary Services Laboratories - USDA	National Veterinary Services Laboratories - USDA	Chinh,Thanh;Love, Emily;Franzen,Kerrie;Killian,Mary;Koster,Leo;Lantz,Kristina;Stuber,Tod;Hicks,Jessica
EPI2074635	NA	United States	2022-Apr-04	EPI_ISL_13431694	A/turkey/South Dakota/22-010137-001-original/2022	National Veterinary Services Laboratories - USDA	National Veterinary Services Laboratories - USDA	Chinh,Thanh;Love, Emily;Franzen,Kerrie;Killian,Mary;Koster,Leo;Lantz,Kristina;Stuber,Tod;Hicks,Jessica
EPI2074643	NA	United States	2022-Apr-04	EPI_ISL_13431695	A/turkey/South Dakota/22-010137-002-original/2022	National Veterinary Services Laboratories - USDA	National Veterinary Services Laboratories - USDA	Chinh,Thanh;Love, Emily;Franzen,Kerrie;Killian,Mary;Koster,Leo;Lantz,Kristina;Stuber,Tod;Hicks,Jessica
EPI2074651	NA	United States	2022-Apr-04	EPI_ISL_13431696	A/turkey/South Dakota/22-010138-001-original/2022	National Veterinary Services Laboratories - USDA	National Veterinary Services Laboratories - USDA	Chinh,Thanh;Love, Emily;Franzen,Kerrie;Killian,Mary;Koster,Leo;Lantz,Kristina;Stuber,Tod;Hicks,Jessica
EPI2074659	NA	United States	2022-Apr-04	EPI_ISL_13431697	A/turkey/South Dakota/22-010138-002-original/2022	National Veterinary Services Laboratories - USDA	National Veterinary Services Laboratories - USDA	Chinh,Thanh;Love, Emily;Franzen,Kerrie;Killian,Mary;Koster,Leo;Lantz,Kristina;Stuber,Tod;Hicks,Jessica
EPI2074747	NA	United States	2022-Mar-31	EPI_ISL_13432752	A/chicken/Nebraska/22-010155-001-original/2022	National Veterinary Services Laboratories - USDA	National Veterinary Services Laboratories - USDA	Chinh,Thanh;Love, Emily;Franzen,Kerrie;Killian,Mary;Koster,Leo;Lantz,Kristina;Stuber,Tod;Hicks,Jessica
EPI2074755	NA	United States	2022-Mar-31	EPI_ISL_13432764	A/chicken/Wyoming/22-010157-001-original/2022	National Veterinary Services Laboratories - USDA	National Veterinary Services Laboratories - USDA	Chinh,Thanh;Love, Emily;Franzen,Kerrie;Killian,Mary;Koster,Leo;Lantz,Kristina;Stuber,Tod;Hicks,Jessica
EPI2074763	NA	United States	2022-Mar-31	EPI_ISL_13432776	A/chicken/Wyoming/22-010157-002-original/2022	National Veterinary Services Laboratories - USDA	National Veterinary Services Laboratories - USDA	Chinh,Thanh;Love, Emily;Franzen,Kerrie;Killian,Mary;Koster,Leo;Lantz,Kristina;Stuber,Tod;Hicks,Jessica
EPI2074771	NA	United States	2022-Apr-04	EPI_ISL_13432788	A/guinea fowl/Maine/22-010181-001-original/2022	National Veterinary Services Laboratories - USDA	National Veterinary Services Laboratories - USDA	Chinh,Thanh;Love, Emily;Franzen,Kerrie;Killian,Mary;Koster,Leo;Lantz,Kristina;Stuber,Tod;Hicks,Jessica
EPI2074779	NA	United States	2022-Apr-04	EPI_ISL_13432800	A/goose/Maine/22-010181-002-original/2022	National Veterinary Services Laboratories - USDA	National Veterinary Services Laboratories - USDA	Chinh,Thanh;Love, Emily;Franzen,Kerrie;Killian,Mary;Koster,Leo;Lantz,Kristina;Stuber,Tod;Hicks,Jessica
EPI2074787	NA	United States	2022-Apr-04	EPI_ISL_13432814	A/chicken/New York/22-010200-002-original/2022	National Veterinary Services Laboratories - USDA	National Veterinary Services Laboratories - USDA	Chinh,Thanh;Love, Emily;Franzen,Kerrie;Killian,Mary;Koster,Leo;Lantz,Kristina;Stuber,Tod;Hicks,Jessica
EPI2074795	NA	United States	2022-Apr-04	EPI_ISL_13432826	A/guinea fowl/New York/22-010200-003-original/2022	National Veterinary Services Laboratories - USDA	National Veterinary Services Laboratories - USDA	Chinh,Thanh;Love, Emily;Franzen,Kerrie;Killian,Mary;Koster,Leo;Lantz,Kristina;Stuber,Tod;Hicks,Jessica
EPI2074803	NA	United States	2022-Apr-04	EPI_ISL_13432838	A/turkey/Missouri/22-010296-001-original/2022	National Veterinary Services Laboratories - USDA	National Veterinary Services Laboratories - USDA	Chinh,Thanh;Love, Emily;Franzen,Kerrie;Killian,Mary;Koster,Leo;Lantz,Kristina;Stuber,Tod;Hicks,Jessica
EPI2074811	NA	United States	2022-Apr-04	EPI_ISL_13432849	A/chicken/North Carolina/22-010298-001-original/2022	National Veterinary Services Laboratories - USDA	National Veterinary Services Laboratories - USDA	Chinh,Thanh;Love, Emily;Franzen,Kerrie;Killian,Mary;Koster,Leo;Lantz,Kristina;Stuber,Tod;Hicks,Jessica
EPI2074819	NA	United States	2022-Apr-04	EPI_ISL_13432861	A/chicken/North Carolina/22-010298-002-original/2022	National Veterinary Services Laboratories - USDA	National Veterinary Services Laboratories - USDA	Chinh,Thanh;Love, Emily;Franzen,Kerrie;Killian,Mary;Koster,Leo;Lantz,Kristina;Stuber,Tod;Hicks,Jessica
EPI2074827	NA	United States	2022-Apr-04	EPI_ISL_13433340	A/chicken/North Carolina/22-010299-002-original/2022	National Veterinary Services Laboratories - USDA	National Veterinary Services Laboratories - USDA	Chinh,Thanh;Love, Emily;Franzen,Kerrie;Killian,Mary;Koster,Leo;Lantz,Kristina;Stuber,Tod;Hicks,Jessica
EPI2074835	NA	United States	2022-Apr-04	EPI_ISL_13433352	A/turkey/Minnesota/22-010312-001-original/2022	National Veterinary Services Laboratories - USDA	National Veterinary Services Laboratories - USDA	Chinh,Thanh;Love, Emily;Franzen,Kerrie;Killian,Mary;Koster,Leo;Lantz,Kristina;Stuber,Tod;Hicks,Jessica
EPI2074843	NA	United States	2022-Apr-04	EPI_ISL_13433365	A/turkey/Minnesota/22-010312-004-original/2022	National Veterinary Services Laboratories - USDA	National Veterinary Services Laboratories - USDA	Chinh,Thanh;Love, Emily;Franzen,Kerrie;Killian,Mary;Koster,Leo;Lantz,Kristina;Stuber,Tod;Hicks,Jessica
EPI2074851	NA	United States	2022-Apr-04	EPI_ISL_13433376	A/chicken/New York/22-010321-001-original/2022	National Veterinary Services Laboratories - USDA	National Veterinary Services Laboratories - USDA	Chinh,Thanh;Love, Emily;Franzen,Kerrie;Killian,Mary;Koster,Leo;Lantz,Kristina;Stuber,Tod;Hicks,Jessica
EPI2074859	NA	United States	2022-Apr-04	EPI_ISL_13433388	A/chicken/New York/22-010321-002-original/2022	National Veterinary Services Laboratories - USDA	National Veterinary Services Laboratories - USDA	Chinh,Thanh;Love, Emily;Franzen,Kerrie;Killian,Mary;Koster,Leo;Lantz,Kristina;Stuber,Tod;Hicks,Jessica
EPI2074867	NA	United States	2022-Apr-04	EPI_ISL_13433400	A/domestic duck/New York/22-010321-003-original/2022	National Veterinary Services Laboratories - USDA	National Veterinary Services Laboratories - USDA	Chinh,Thanh;Love, Emily;Franzen,Kerrie;Killian,Mary;Koster,Leo;Lantz,Kristina;Stuber,Tod;Hicks,Jessica
EPI2074875	NA	United States	2022-Apr-05	EPI_ISL_13433412	A/chicken/Wisconsin/22-010325-001-original/2022	National Veterinary Services Laboratories - USDA	National Veterinary Services Laboratories - USDA	Chinh,Thanh;Love, Emily;Franzen,Kerrie;Killian,Mary;Koster,Leo;Lantz,Kristina;Stuber,Tod;Hicks,Jessica
EPI2074883	NA	United States	2022-Apr-05	EPI_ISL_13433423	A/turkey/Wisconsin/22-010325-003-original/2022	National Veterinary Services Laboratories - USDA	National Veterinary Services Laboratories - USDA	Chinh,Thanh;Love, Emily;Franzen,Kerrie;Killian,Mary;Koster,Leo;Lantz,Kristina;Stuber,Tod;Hicks,Jessica
EPI2074891	NA	United States	2022-Apr-04	EPI_ISL_13433435	A/turkey/South Dakota/22-010346-001-original/2022	National Veterinary Services Laboratories - USDA	National Veterinary Services Laboratories - USDA	Chinh,Thanh;Love, Emily;Franzen,Kerrie;Killian,Mary;Koster,Leo;Lantz,Kristina;Stuber,Tod;Hicks,Jessica
EPI2074899	NA	United States	2022-Apr-04	EPI_ISL_13433447	A/turkey/South Dakota/22-010346-002-original/2022	National Veterinary Services Laboratories - USDA	National Veterinary Services Laboratories - USDA	Chinh,Thanh;Love, Emily;Franzen,Kerrie;Killian,Mary;Koster,Leo;Lantz,Kristina;Stuber,Tod;Hicks,Jessica
EPI2074907	NA	United States	2022-Mar-31	EPI_ISL_13434393	A/chicken/Wyoming/22-010378-001-original/2022	National Veterinary Services Laboratories - USDA	National Veterinary Services Laboratories - USDA	Chinh,Thanh;Love, Emily;Franzen,Kerrie;Killian,Mary;Koster,Leo;Lantz,Kristina;Stuber,Tod;Hicks,Jessica
EPI2074915	NA	United States	2022-Apr-05	EPI_ISL_13434407	A/chicken/Montana/22-010445-001-original/2022	National Veterinary Services Laboratories - USDA	National Veterinary Services Laboratories - USDA	Chinh,Thanh;Love, Emily;Franzen,Kerrie;Killian,Mary;Koster,Leo;Lantz,Kristina;Stuber,Tod;Hicks,Jessica
EPI2074923	NA	United States	2022-Apr-05	EPI_ISL_13434418	A/chicken/Montana/22-010445-003-original/2022	National Veterinary Services Laboratories - USDA	National Veterinary Services Laboratories - USDA	Chinh,Thanh;Love, Emily;Franzen,Kerrie;Killian,Mary;Koster,Leo;Lantz,Kristina;Stuber,Tod;Hicks,Jessica
EPI2074931	NA	United States	2022-Apr-06	EPI_ISL_13434430	A/turkey/North Carolina/22-010448-001-original/2022	National Veterinary Services Laboratories - USDA	National Veterinary Services Laboratories - USDA	Chinh,Thanh;Love, Emily;Franzen,Kerrie;Killian,Mary;Koster,Leo;Lantz,Kristina;Stuber,Tod;Hicks,Jessica
EPI2074939	NA	United States	2022-Apr-06	EPI_ISL_13434442	A/turkey/North Carolina/22-010448-003-original/2022	National Veterinary Services Laboratories - USDA	National Veterinary Services Laboratories - USDA	Chinh,Thanh;Love, Emily;Franzen,Kerrie;Killian,Mary;Koster,Leo;Lantz,Kristina;Stuber,Tod;Hicks,Jessica
EPI2074947	NA	United States	2022-Apr-06	EPI_ISL_13434454	A/Cascade duck/Montana/22-010454-001-original/2022	National Veterinary Services Laboratories - USDA	National Veterinary Services Laboratories - USDA	Chinh,Thanh;Love, Emily;Franzen,Kerrie;Killian,Mary;Koster,Leo;Lantz,Kristina;Stuber,Tod;Hicks,Jessica
EPI2074955	NA	United States	2022-Apr-06	EPI_ISL_13434466	A/Cascade duck/Montana/22-010454-003-original/2022	National Veterinary Services Laboratories - USDA	National Veterinary Services Laboratories - USDA	Chinh,Thanh;Love, Emily;Franzen,Kerrie;Killian,Mary;Koster,Leo;Lantz,Kristina;Stuber,Tod;Hicks,Jessica
EPI2074963	NA	United States	2022-Apr-05	EPI_ISL_13434477	A/turkey/Minnesota/22-010463-002-original/2022	National Veterinary Services Laboratories - USDA	National Veterinary Services Laboratories - USDA	Chinh,Thanh;Love, Emily;Franzen,Kerrie;Killian,Mary;Koster,Leo;Lantz,Kristina;Stuber,Tod;Hicks,Jessica
EPI2074971	NA	United States	2022-Apr-05	EPI_ISL_13434489	A/turkey/Minnesota/22-010464-001-original/2022	National Veterinary Services Laboratories - USDA	National Veterinary Services Laboratories - USDA	Chinh,Thanh;Love, Emily;Franzen,Kerrie;Killian,Mary;Koster,Leo;Lantz,Kristina;Stuber,Tod;Hicks,Jessica
EPI2074979	NA	United States	2022-Apr-05	EPI_ISL_13434551	A/turkey/Minnesota/22-010464-002-original/2022	National Veterinary Services Laboratories - USDA	National Veterinary Services Laboratories - USDA	Chinh,Thanh;Love, Emily;Franzen,Kerrie;Killian,Mary;Koster,Leo;Lantz,Kristina;Stuber,Tod;Hicks,Jessica
EPI2076234	NA	Israel	2022-Jan-09	EPI_ISL_13477015	A/chicken/Israel/88/2022	Kimron Veterinary Institute	Kimron Veterinary Institute	Shkoda,I; Lublin,A; Simanov,L; Hadas,R; Farnoushi,Y; Berkovitch,A; Bucris,E; Morad,H; Geva,M; ZilbertzanItay,O; Bar-OrI,I; S.Fratty,I; Mandelboim,M; Zuckerman, N.S
EPI2077985	NA	Belgium	2022-Jun-04	EPI_ISL_13514370	A/Thalasseus sandvicensis/Belgium/7473_0009/2022	Sciensano - Animal Infectious Diseases	Sciensano, Department of Animal Infectious Diseases	Van Borm, Steven; Roupie, Virginie; Lambrecht, Benedicte; Mathijs, Elisabeth; Steensels, Mieke
EPI2077993	NA	Belgium	2022-Jun-20	EPI_ISL_13514375	A/Gallus gallus/Belgium/8092_0002/2022	Sciensano - Animal Infectious Diseases	Sciensano, Department of Animal Infectious Diseases	Van Borm, Steven; Roupie, Virginie; Lambrecht, Benedicte; Mathijs, Elisabeth; Steensels, Mieke
EPI2078356	NA	France	2022-May-11	EPI_ISL_13519451	A/gull/France/22P015977/2022	Anses (Ploufragan-Plouzané)	ANSES Agence Nationale De Securite Sanitaire De L’alimentation
EPI238047	NA	United States	2000-Jan-01	EPI_ISL_68400	A/mallard/Minnesota/24/2000			Kim,L.M.; Scott,M.A.; Suarez,D.L.; Spackman,E.; Swayne,D.E.; Stallknecht,D.E.; Afonso,C.L.
EPI426151	NA	Vietnam	2003-Jan-01	EPI_ISL_136419	A/chicken/Viet Nam/NCVD5/2003			Takahashi,T.; Nidom,C.A.; Le,M.T.; Suzuki,T.; Kawaoka,Y.
EPI327265	NA	Canada	2005-Sep-18	EPI_ISL_94053	A/mallard/Ontario/15741/2005			The NIAID Influenza Genome Sequencing Consortium
EPI2074739	NA	United States	2022-Apr-04	EPI_ISL_13432612	A/turkey/North Carolina/22-010146-002-original/2022	National Veterinary Services Laboratories - USDA	National Veterinary Services Laboratories - USDA	Chinh,Thanh;Love, Emily;Franzen,Kerrie;Killian,Mary;Koster,Leo;Lantz,Kristina;Stuber,Tod;Hicks,Jessica
EPI2074731	NA	United States	2022-Apr-04	EPI_ISL_13432611	A/turkey/North Carolina/22-010146-001-original/2022	National Veterinary Services Laboratories - USDA	National Veterinary Services Laboratories - USDA	Chinh,Thanh;Love, Emily;Franzen,Kerrie;Killian,Mary;Koster,Leo;Lantz,Kristina;Stuber,Tod;Hicks,Jessica
EPI2074723	NA	United States	2022-Mar-31	EPI_ISL_13432610	A/turkey/North Carolina/22-010145-002-original/2022	National Veterinary Services Laboratories - USDA	National Veterinary Services Laboratories - USDA	Chinh,Thanh;Love, Emily;Franzen,Kerrie;Killian,Mary;Koster,Leo;Lantz,Kristina;Stuber,Tod;Hicks,Jessica
EPI2074715	NA	United States	2022-Mar-31	EPI_ISL_13432609	A/turkey/North Carolina/22-010145-001-original/2022	National Veterinary Services Laboratories - USDA	National Veterinary Services Laboratories - USDA	Chinh,Thanh;Love, Emily;Franzen,Kerrie;Killian,Mary;Koster,Leo;Lantz,Kristina;Stuber,Tod;Hicks,Jessica
EPI2074707	NA	United States	2022-Mar-31	EPI_ISL_13432608	A/turkey/North Carolina/22-010144-002-original/2022	National Veterinary Services Laboratories - USDA	National Veterinary Services Laboratories - USDA	Chinh,Thanh;Love, Emily;Franzen,Kerrie;Killian,Mary;Koster,Leo;Lantz,Kristina;Stuber,Tod;Hicks,Jessica
EPI2074699	NA	United States	2022-Mar-31	EPI_ISL_13432607	A/turkey/North Carolina/22-010144-001-original/2022	National Veterinary Services Laboratories - USDA	National Veterinary Services Laboratories - USDA	Chinh,Thanh;Love, Emily;Franzen,Kerrie;Killian,Mary;Koster,Leo;Lantz,Kristina;Stuber,Tod;Hicks,Jessica
EPI2074691	NA	United States	2022-Apr-04	EPI_ISL_13432606	A/turkey/Missouri/22-010142-001-original/2022	National Veterinary Services Laboratories - USDA	National Veterinary Services Laboratories - USDA	Chinh,Thanh;Love, Emily;Franzen,Kerrie;Killian,Mary;Koster,Leo;Lantz,Kristina;Stuber,Tod;Hicks,Jessica
EPI2074683	NA	United States	2022-Apr-04	EPI_ISL_13432605	A/chicken/North Dakota/22-010141-001-original/2022	National Veterinary Services Laboratories - USDA	National Veterinary Services Laboratories - USDA	Chinh,Thanh;Love, Emily;Franzen,Kerrie;Killian,Mary;Koster,Leo;Lantz,Kristina;Stuber,Tod;Hicks,Jessica
EPI2074675	NA	United States	2022-Apr-04	EPI_ISL_13432604	A/turkey/South Dakota/22-010139-002-original/2022	National Veterinary Services Laboratories - USDA	National Veterinary Services Laboratories - USDA	Chinh,Thanh;Love, Emily;Franzen,Kerrie;Killian,Mary;Koster,Leo;Lantz,Kristina;Stuber,Tod;Hicks,Jessica
EPI2074667	NA	United States	2022-Apr-04	EPI_ISL_13432603	A/turkey/South Dakota/22-010139-001-original/2022	National Veterinary Services Laboratories - USDA	National Veterinary Services Laboratories - USDA	Chinh,Thanh;Love, Emily;Franzen,Kerrie;Killian,Mary;Koster,Leo;Lantz,Kristina;Stuber,Tod;Hicks,Jessica
EPI2067122	NA	United States	2022-Apr-01	EPI_ISL_13285246	A/chicken/Iowa/22-009985-001-original/2022	National Veterinary Services Laboratories - USDA	National Veterinary Services Laboratories - USDA	Chinh,Thanh;Love, Emily;Franzen,Kerrie;Killian,Mary;Koster,Leo;Lantz,Kristina;Stuber,Tod;Hicks,Jessica
EPI2067114	NA	United States	2022-Mar-29	EPI_ISL_13285245	A/pheasant/Texas/22-009984-001-original/2022	National Veterinary Services Laboratories - USDA	National Veterinary Services Laboratories - USDA	Chinh,Thanh;Love, Emily;Franzen,Kerrie;Killian,Mary;Koster,Leo;Lantz,Kristina;Stuber,Tod;Hicks,Jessica
EPI2067106	NA	United States	2022-Mar-31	EPI_ISL_13285244	A/turkey/North Carolina/22-009983-008-original/2022	National Veterinary Services Laboratories - USDA	National Veterinary Services Laboratories - USDA	Chinh,Thanh;Love, Emily;Franzen,Kerrie;Killian,Mary;Koster,Leo;Lantz,Kristina;Stuber,Tod;Hicks,Jessica
EPI2067098	NA	United States	2022-Mar-31	EPI_ISL_13285243	A/turkey/North Carolina/22-009983-007-original/2022	National Veterinary Services Laboratories - USDA	National Veterinary Services Laboratories - USDA	Chinh,Thanh;Love, Emily;Franzen,Kerrie;Killian,Mary;Koster,Leo;Lantz,Kristina;Stuber,Tod;Hicks,Jessica
EPI2067090	NA	United States	2022-Mar-31	EPI_ISL_13285242	A/turkey/North Carolina/22-009982-002-original/2022	National Veterinary Services Laboratories - USDA	National Veterinary Services Laboratories - USDA	Chinh,Thanh;Love, Emily;Franzen,Kerrie;Killian,Mary;Koster,Leo;Lantz,Kristina;Stuber,Tod;Hicks,Jessica
EPI2067082	NA	United States	2022-Mar-31	EPI_ISL_13285241	A/turkey/North Carolina/22-009982-001-original/2022	National Veterinary Services Laboratories - USDA	National Veterinary Services Laboratories - USDA	Chinh,Thanh;Love, Emily;Franzen,Kerrie;Killian,Mary;Koster,Leo;Lantz,Kristina;Stuber,Tod;Hicks,Jessica
EPI2067074	NA	United States	2022-Mar-31	EPI_ISL_13285240	A/turkey/North Carolina/22-009981-004-original/2022	National Veterinary Services Laboratories - USDA	National Veterinary Services Laboratories - USDA	Chinh,Thanh;Love, Emily;Franzen,Kerrie;Killian,Mary;Koster,Leo;Lantz,Kristina;Stuber,Tod;Hicks,Jessica
EPI2067066	NA	United States	2022-Mar-31	EPI_ISL_13285239	A/turkey/North Carolina/22-009981-001-original/2022	National Veterinary Services Laboratories - USDA	National Veterinary Services Laboratories - USDA	Chinh,Thanh;Love, Emily;Franzen,Kerrie;Killian,Mary;Koster,Leo;Lantz,Kristina;Stuber,Tod;Hicks,Jessica
EPI2067058	NA	United States	2022-Apr-01	EPI_ISL_13285238	A/turkey/South Dakota/22-009980-002-original/2022	National Veterinary Services Laboratories - USDA	National Veterinary Services Laboratories - USDA	Chinh,Thanh;Love, Emily;Franzen,Kerrie;Killian,Mary;Koster,Leo;Lantz,Kristina;Stuber,Tod;Hicks,Jessica
EPI2067050	NA	United States	2022-Apr-01	EPI_ISL_13285237	A/turkey/South Dakota/22-009980-001-original/2022	National Veterinary Services Laboratories - USDA	National Veterinary Services Laboratories - USDA	Chinh,Thanh;Love, Emily;Franzen,Kerrie;Killian,Mary;Koster,Leo;Lantz,Kristina;Stuber,Tod;Hicks,Jessica
EPI419865	NA	United States	2011-Aug-12	EPI_ISL_135081	A/mallard/California/2542V/2011			Wentworth,D.E.; Dugan,V.; Halpin,R.; Lin,X.; Bera,J.; Ghedin,E.; Fedorova,N.; Overton,L.; Tsitrin,T.; Stockwell,T.; Amedeo,P.; Bishop,B.; Chen,H.; Edworthy,P.; Gupta,N.; Katzel,D.; Li,K.; Schobel,S.; Shrivastava,S.; Thovarai,V.; Wang,S.; Boyce,W.M.; Goldstein,T.; Lindsay,L.L.; Plancarte,M.; Matters,J.D.; Bao,Y.; Sanders,R.; Dernovoy,D.; Kiryutin,B.; Lipman,D.J.; Tatusova,T.
EPI419851	NA	United States	2011-Aug-12	EPI_ISL_135079	A/mallard/California/2536V/2011			Wentworth,D.E.; Dugan,V.; Halpin,R.; Lin,X.; Bera,J.; Ghedin,E.; Fedorova,N.; Overton,L.; Tsitrin,T.; Stockwell,T.; Amedeo,P.; Bishop,B.; Chen,H.; Edworthy,P.; Gupta,N.; Katzel,D.; Li,K.; Schobel,S.; Shrivastava,S.; Thovarai,V.; Wang,S.; Boyce,W.M.; Goldstein,T.; Lindsay,L.L.; Plancarte,M.; Matters,J.D.; Bao,Y.; Sanders,R.; Dernovoy,D.; Kiryutin,B.; Lipman,D.J.; Tatusova,T.
EPI419838	NA	United States	2011-Aug-12	EPI_ISL_135078	A/mallard/California/2536P/2011			Wentworth,D.E.; Dugan,V.; Halpin,R.; Lin,X.; Bera,J.; Ghedin,E.; Fedorova,N.; Overton,L.; Tsitrin,T.; Stockwell,T.; Amedeo,P.; Bishop,B.; Chen,H.; Edworthy,P.; Gupta,N.; Katzel,D.; Li,K.; Schobel,S.; Shrivastava,S.; Thovarai,V.; Wang,S.; Boyce,W.M.; Goldstein,T.; Bao,Y.; Sanders,R.; Dernovoy,D.; Kiryutin,B.; Lipman,D.J.; Tatusova,T.
EPI419831	NA	United States	2011-Aug-12	EPI_ISL_135077	A/mallard/California/2535V/2011			Wentworth,D.E.; Dugan,V.; Halpin,R.; Lin,X.; Bera,J.; Ghedin,E.; Fedorova,N.; Overton,L.; Tsitrin,T.; Stockwell,T.; Amedeo,P.; Bishop,B.; Chen,H.; Edworthy,P.; Gupta,N.; Katzel,D.; Li,K.; Schobel,S.; Shrivastava,S.; Thovarai,V.; Wang,S.; Boyce,W.M.; Goldstein,T.; Lindsay,L.L.; Plancarte,M.; Matters,J.D.; Bao,Y.; Sanders,R.; Dernovoy,D.; Kiryutin,B.; Lipman,D.J.; Tatusova,T.
EPI419824	NA	United States	2011-Aug-12	EPI_ISL_135076	A/mallard/California/2535P/2011			Wentworth,D.E.; Dugan,V.; Halpin,R.; Lin,X.; Bera,J.; Ghedin,E.; Fedorova,N.; Overton,L.; Tsitrin,T.; Stockwell,T.; Amedeo,P.; Bishop,B.; Chen,H.; Edworthy,P.; Gupta,N.; Katzel,D.; Li,K.; Schobel,S.; Shrivastava,S.; Thovarai,V.; Wang,S.; Boyce,W.M.; Goldstein,T.; Bao,Y.; Sanders,R.; Dernovoy,D.; Kiryutin,B.; Lipman,D.J.; Tatusova,T.
EPI419803	NA	United States	2011-Aug-12	EPI_ISL_135073	A/mallard/California/2531V/2011			Wentworth,D.E.; Dugan,V.; Halpin,R.; Lin,X.; Bera,J.; Ghedin,E.; Fedorova,N.; Overton,L.; Tsitrin,T.; Stockwell,T.; Amedeo,P.; Bishop,B.; Chen,H.; Edworthy,P.; Gupta,N.; Katzel,D.; Li,K.; Schobel,S.; Shrivastava,S.; Thovarai,V.; Wang,S.; Boyce,W.M.; Goldstein,T.; Lindsay,L.L.; Plancarte,M.; Matters,J.D.; Bao,Y.; Sanders,R.; Dernovoy,D.; Kiryutin,B.; Lipman,D.J.; Tatusova,T.
EPI419790	NA	United States	2011-Aug-12	EPI_ISL_135072	A/mallard/California/2531P/2011			Wentworth,D.E.; Dugan,V.; Halpin,R.; Lin,X.; Bera,J.; Ghedin,E.; Fedorova,N.; Overton,L.; Tsitrin,T.; Stockwell,T.; Amedeo,P.; Bishop,B.; Chen,H.; Edworthy,P.; Gupta,N.; Katzel,D.; Li,K.; Schobel,S.; Shrivastava,S.; Thovarai,V.; Wang,S.; Boyce,W.M.; Goldstein,T.; Bao,Y.; Sanders,R.; Dernovoy,D.; Kiryutin,B.; Lipman,D.J.; Tatusova,T.
EPI419782	NA	United States	2011-Aug-12	EPI_ISL_135071	A/mallard/California/2527V/2011			Wentworth,D.E.; Dugan,V.; Halpin,R.; Lin,X.; Bera,J.; Ghedin,E.; Fedorova,N.; Overton,L.; Tsitrin,T.; Stockwell,T.; Amedeo,P.; Bishop,B.; Chen,H.; Edworthy,P.; Gupta,N.; Katzel,D.; Li,K.; Schobel,S.; Shrivastava,S.; Thovarai,V.; Wang,S.; Boyce,W.M.; Goldstein,T.; Lindsay,L.L.; Plancarte,M.; Matters,J.D.; Bao,Y.; Sanders,R.; Dernovoy,D.; Kiryutin,B.; Lipman,D.J.; Tatusova,T.
EPI2076016	NA	Israel	2021-Nov-29	EPI_ISL_13465456	A/Great white pelican/Israel/619/2021	Kimron Veterinary Institute	Kimron Veterinary Institute	Zuckerman, N.S; Mandelboim,M; Bucris,E; Morad,H; Geva,M; ZilbertzanItay,O; Bar-OrI,I; S.Fratty,I; Berkovitch,A; Lublin,A; Simanov,L; Hadas,R; Farnoushi,Y; Shkoda,I
EPI1841795	NA	Netherlands	2019-Jan-23	EPI_ISL_819124	A/mallard/Netherlands/19001282-001/2019	Wageningen Bioveterinary Research	Wageningen Bioveterinary Research	Beerens, Nancy; Harders, Frank; Pritz-Verschuren, Sylvia; Roose, Marit; Germeraad, Evelien; Engelsma, Marc; Bossers, Alex; Heutink, Rene
EPI1946080	NA	Belgium	2021-Dec-07	EPI_ISL_7880689	A/Gallus_gallus/Belgium/16070_003/2021	Sciensano - Animal Infectious Diseases	Sciensano, Department of Animal Infectious Diseases	Van Borm, Steven; Roupie, Virginie; Lambrecht, Benedicte; Mathijs, Elisabeth; Steensels, Mieke
EPI2056431	NA	Canada	2022-May-18	EPI_ISL_13117299	A/Chicken/BC/FAV-0488-OS/2022	Animal Health Centre, Ministry of Agriculture	Canadian Food Inspection Agency
