# Supplementary material for: Locations and structures of influenza A virus packaging-associated signals and other functional elements via an in silico pipeline for predicting constrained features in RNA viruses
Source: PLoS Comput Biol. 2024 Apr 22;20(4):e1012009. doi: 10.1371/journal.pcbi.1012009 (PMC11034665; doi:10.1371/journal.pcbi.1012009)
Supplement: S61 Table — (XLSX) [file pcbi.1012009.s062.xlsx]

## Sheet: Acknowledge Table
We gratefully acknowledge the authors, originating and submitting laboratories of the sequences from GISAID’s EpiFlu Database on which this research is based. The list is detailed below.
All submitters of data may be contacted directly via www.gisaid.org
Segment ID	Segment	Country	Collection date	Isolate-ID	Isolate name	Originating Lab	Submitting Lab	Authors
EPI347632	MP	Vietnam	2010-Jun-01	EPI_ISL_100495	A/duck/Hue/V6/2010			Tung,D.H.; Khang,D.D.; Tung,N.; Quyen,D.V.; Thang,N.N.
EPI352305	MP	India	2011-Feb-01	EPI_ISL_103033	A/duck/India/02AF1/2011			Tosh,C.; Nagarajan,S.; Murugkar,H.V.; Katare,M.; Jain,R.; Behera,P.; Dubey,S.C.
EPI352313	MP	India	2011-Feb-01	EPI_ISL_103050	A/duck/India/02CA10/2011			Tosh,C.; Nagarajan,S.; Murugkar,H.V.; Katare,M.; Jain,R.; Behera,P.; Dubey,S.C.
EPI352352	MP	India	2011-Mar-06	EPI_ISL_103051	A/chicken/India/CA0303/2011			Nagarajan,S.; Syed,Z.; Tosh,C.; Jain,R.; Pandey,M.; Murugkar,H.V.; Dubey,S.C.
EPI352358	MP	India	2011-Mar-06	EPI_ISL_103061	A/chicken/India/CL03485/2011			Nagarajan,S.; Syed,Z.; Tosh,C.; Jain,R.; Pandey,M.; Murugkar,H.V.; Dubey,S.C.
EPI352339	MP	India	2011-Mar-06	EPI_ISL_103062	A/chicken/India/CA0301/2011			Nagarajan,S.; Pandey,M.; Tosh,C.; Jain,R.; Syed,Z.; Murugkar,H.V.; Dubey,S.C.
EPI352346	MP	India	2011-Mar-06	EPI_ISL_103063	A/chicken/India/CA0302/2011			Nagarajan,S.; Pandey,M.; Tosh,C.; Jain,R.; Syed,Z.; Murugkar,H.V.; Dubey,S.C.
EPI352332	MP	India	2011-Mar-06	EPI_ISL_103064	A/chicken/India/TR0383/2011			Nagarajan,S.; Jain,R.; Tosh,C.; Pandey,M.; Syed,Z.; Murugkar,H.V.; Dubey,S.C.
EPI352484	MP	India	2009-Jan-15	EPI_ISL_103148	A/chicken/Sikkim/151466/2009			Tosh,C.; Syed,Z.; Nagarajan,S.; Murugkar,H.V.; Dubey,S.C.
EPI352492	MP	India	2009-Jan-29	EPI_ISL_103152	A/chicken/West Bengal/155508/2009			Tosh,C.; Syed,Z.; Nagarajan,S.; Murugkar,H.V.; Dubey,S.C.
EPI352500	MP	India	2009-Mar-25	EPI_ISL_103166	A/chicken/West Bengal/174881/2009			Tosh,C.; Syed,Z.; Nagarajan,S.; Murugkar,H.V.; Dubey,S.C.
EPI352508	MP	India	2008-Jan-18	EPI_ISL_103167	A/chicken/West Bengal/81537/2008			Tosh,C.; Syed,Z.; Nagarajan,S.; Murugkar,H.V.; Dubey,S.C.
EPI352516	MP	India	2008-Jan-12	EPI_ISL_103184	A/chicken/West Bengal/82583/2008			Tosh,C.; Syed,Z.; Nagarajan,S.; Murugkar,H.V.; Dubey,S.C.
EPI352524	MP	India	2008-Jan-26	EPI_ISL_103185	A/chicken/West Bengal/83098/2008			Tosh,C.; Syed,Z.; Nagarajan,S.; Murugkar,H.V.; Dubey,S.C.
EPI352580	MP	Egypt	2009-Jan-01	EPI_ISL_103197	A/chicken/Egypt/1/2009			Kayali,G.; Webby,R.J.; Govorkova,E.A.; Ducatez,M.F.; El Shesheny,R.A.; Kandeil,A.M.; Mostafa,A.; Ali,M.A.
EPI352564	MP	Egypt	2010-Jan-01	EPI_ISL_103198	A/chicken/Egypt/Q1011/2010			Kayali,G.; Webby,R.J.; Govorkova,E.A.; Ducatez,M.F.; El Shesheny,R.A.; Kandeil,A.M.; Mostafa,A.; Ali,M.A.
EPI352566	MP	Egypt	2010-Jan-01	EPI_ISL_103199	A/chicken/Egypt/Q1185/2010			Kayali,G.; Webby,R.J.; Govorkova,E.A.; Ducatez,M.F.; El Shesheny,R.A.; Kandeil,A.M.; Mostafa,A.; Ali,M.A.
EPI352565	MP	Egypt	2010-Jan-01	EPI_ISL_103200	A/chicken/Egypt/Q1182/2010			Kayali,G.; Webby,R.J.; Govorkova,E.A.; Ducatez,M.F.; El Shesheny,R.A.; Kandeil,A.M.; Mostafa,A.; Ali,M.A.
EPI448916	MP	Bangladesh	2011-Jul-14	EPI_ISL_103706	A/duck/Bangladesh/4059T/2011	icddr,b International Centre for Diarrhoeal Disease Research, Bangladesh	Centers for Disease Control and Prevention	Gerloff, Nancy; Simpson, Natosha; Poh, Mee;Davis, Todd
EPI448909	MP	Bangladesh	2011-Jul-24	EPI_ISL_103711	A/duck/Bangladesh/4117T/2011	icddr,b International Centre for Diarrhoeal Disease Research, Bangladesh	Centers for Disease Control and Prevention	Gerloff, Nancy; Simpson, Natosha; Poh, Mee;Davis, Todd
EPI448902	MP	Bangladesh	2011-Feb-19	EPI_ISL_103713	A/chicken/Bangladesh/3012/2011	icddr,b International Centre for Diarrhoeal Disease Research, Bangladesh	Centers for Disease Control and Prevention	Gerloff, Nancy; Simpson, Natosha; Poh, Mee;Davis, Todd
EPI448895	MP	Bangladesh	2011-Jul-17	EPI_ISL_103720	A/waterfowl/Bangladesh/31935/2011	icddr,b International Centre for Diarrhoeal Disease Research, Bangladesh	Centers for Disease Control and Prevention	Gerloff, Nancy; Simpson, Natosha; Poh, Mee;Davis, Todd
EPI448888	MP	Bangladesh	2011-Feb-07	EPI_ISL_103722	A/crow/Bangladesh/315T/2011	icddr,b International Centre for Diarrhoeal Disease Research, Bangladesh	Centers for Disease Control and Prevention	Gerloff, Nancy; Simpson, Natosha; Poh, Mee;Davis, Todd
EPI354078	MP	Indonesia	2004-Jan-01	EPI_ISL_104056	A/chicken/Indonesia/R132/2004	Friedrich-Loeffler-Institut	Robert Koch Institute Nationales Referenzzentrum für Influenza	Zoehner, Andrea; Matthaei, Markus; Schweiger, Brunhilde; Wolff, Thorsten
EPI355253	MP	Japan	2011-Jan-30	EPI_ISL_104888	A/whooper swan/Hamanaka/2011			Nghia Bui,V.; Ogawa,H.; Huu Ngo,L.; Baatartsogt,T.; Nel Bilbao Abao,L.; Tamaki,S.; Saito,K.; Watanabe,Y.; Runstadler,J.; Imai,K.
EPI355446	MP	China	2009-Jan-01	EPI_ISL_105043	A/swan/Shanghai/10/2009			Zhao,G.; Zhong,L.; Lu,X.; Hu,J.; Gu,X.; Kai,Y.; Song,Q.; Sun,Q.; Liu,J.; Peng,D.; Wang,X.; Liu,X.
EPI356362	MP	Korea, Republic of	2009-Sep-01	EPI_ISL_105933	A/wild duck/Korea/CSM4-12/2009			Kim,B.-S.; Kang,H.-M.; Choi,J.-G.; Kim,M.-C.; Kim,H.-R.; Paek,M.-R.; Kwon,J.-H.; Lee,Y.-J.
EPI401391	MP	Japan	2011-Jan-01	EPI_ISL_105935	A/chicken/Miyazaki/M6/2011			Sakoda,Y.; Ito,H.; Uchida,Y.; Okamatsu,M.; Yamamoto,N.; Soda,K.; Nomura,N.; Kuribayashi,S.; Shichinohe,S.; Sunden,Y.; Umemura,T.; Usui,T.; Ozaki,H.; Yamaguchi,T.; Murase,T.; Ito,T.; Saito,T.; Takada,A.; Kida,H.; Takemae,N.; Hikono,H.; Uchida,Y.; Suzuki,Y.; Shirakura,M.; Kawaguchi,A.; Nobusawa,E.; Tanikawa,T.; Hikono,H.; Takemae,N.; Mase,M.; Kanehira,K.; Hayashi,T.; Tagawa,Y.; Tashiro,M.; Saito,T.
EPI401415	MP	Japan	2011-Jan-01	EPI_ISL_105936	A/chicken/Aichi/T1/2011			Sakoda,Y.; Ito,H.; Uchida,Y.; Okamatsu,M.; Yamamoto,N.; Soda,K.; Nomura,N.; Kuribayashi,S.; Shichinohe,S.; Sunden,Y.; Umemura,T.; Usui,T.; Ozaki,H.; Yamaguchi,T.; Murase,T.; Ito,T.; Saito,T.; Takada,A.; Kida,H.; Takemae,N.; Hikono,H.; Uchida,Y.; Suzuki,Y.; Shirakura,M.; Kawaguchi,A.; Nobusawa,E.; Tanikawa,T.; Hikono,H.; Takemae,N.; Mase,M.; Kanehira,K.; Hayashi,T.; Tagawa,Y.; Tashiro,M.; Saito,T.
EPI401508	MP	Japan	2011-Feb-01	EPI_ISL_105937	A/chicken/Mie/1/2011			Sakoda,Y.; Ito,H.; Uchida,Y.; Okamatsu,M.; Yamamoto,N.; Soda,K.; Nomura,N.; Kuribayashi,S.; Shichinohe,S.; Sunden,Y.; Umemura,T.; Usui,T.; Ozaki,H.; Yamaguchi,T.; Murase,T.; Ito,T.; Saito,T.; Takada,A.; Kida,H.; Takemae,N.; Hikono,H.; Uchida,Y.; Suzuki,Y.; Shirakura,M.; Kawaguchi,A.; Nobusawa,E.; Tanikawa,T.; Hikono,H.; Takemae,N.; Mase,M.; Kanehira,K.; Hayashi,T.; Tagawa,Y.; Tashiro,M.; Saito,T.…
EPI356490	MP	Bulgaria	2010-Mar-01	EPI_ISL_105998	A/common buzzard/Bulgaria/38WB/2010			Marinova-Petkova,A.; Franks,J.S.; Darnell,D.; Webster,R.G.
EPI356526	MP	Indonesia	2003-Oct-01	EPI_ISL_105999	A/chicken/East Java/BL-IPA/2003			Dharmayanti,N.L.P.I.; Indriani,R.; Darminto,D.; Ibrahim,F.; Soebandrio,A.
EPI356527	MP	Indonesia	2004-Oct-01	EPI_ISL_106022	A/Muscovy duck/Jakarta/DKI-Uwit/2004			Dharmayanti,N.L.P.I.; Indriani,R.; Darminto,D.; Ibrahim,F.; Soebandrio,A.
EPI356528	MP	Indonesia	2005-Feb-01	EPI_ISL_106053	A/chicken/West Java/Smi-Hay/2005			Dharmayanti,N.L.P.I.; Indriani,R.; Darminto,D.; Ibrahim,F.; Soebandrio,A.
EPI356529	MP	Indonesia	2007-Mar-07	EPI_ISL_106069	A/chicken/Pessel/BPPVRII/2007			Dharmayanti,N.L.P.I.; Indriani,R.; Darminto,D.; Ibrahim,F.; Soebandrio,A.; Miswati,Y.; Sybli,M.
EPI356530	MP	Indonesia	2007-Jan-04	EPI_ISL_106070	A/chicken/Jakarta/DKI-Nurs/2007			Dharmayanti,N.L.P.I.; Indriani,R.; Darminto,D.; Ibrahim,F.; Soebandrio,A.
EPI356531	MP	Indonesia	2007-Aug-06	EPI_ISL_106071	A/chicken/West Java/Smi-Sud1/2007			Dharmayanti,N.L.P.I.; Indriani,R.; Darminto,D.; Ibrahim,F.; Soebandrio,A.
EPI356532	MP	Indonesia	2008-Jan-01	EPI_ISL_106072	A/chicken/Banten/Srg-Fadh/2008			Dharmayanti,N.L.P.I.; Indriani,R.; Darminto,D.; Ibrahim,F.; Soebandrio,A.
EPI356533	MP	Indonesia	2008-Jun-20	EPI_ISL_106073	A/chicken/West Java/Smi-M6/2008			Dharmayanti,N.L.P.I.; Indriani,R.; Darminto,D.; Ibrahim,F.; Soebandrio,A.
EPI356546	MP	Indonesia	2003-Nov-01	EPI_ISL_106074	A/chicken/West Java/1074/2003			Dharmayanti,N.L.P.I.; Indriani,R.; Darminto,D.; Ibrahim,F.; Soebandrio,A.
EPI356548	MP	Indonesia	2004-Oct-01	EPI_ISL_106075	A/chicken/Banten/Pdgl-Kas/2004			Dharmayanti,N.L.P.I.; Indriani,R.; Darminto,D.; Ibrahim,F.; Soebandrio,A.
EPI356549	MP	Indonesia	2005-Jan-01	EPI_ISL_106081	A/Muscovy duck/West Java/Bgr-Cw/2005			Dharmayanti,N.L.P.I.; Indriani,R.; Darminto,D.; Ibrahim,F.; Soebandrio,A.
EPI356550	MP	Indonesia	2007-Jan-01	EPI_ISL_106082	A/Muscovy duck/West Java/Bks3/2007			Dharmayanti,N.L.P.I.; Indriani,R.; Darminto,D.; Ibrahim,F.; Soebandrio,A.
EPI356551	MP	Indonesia	2007-Jun-18	EPI_ISL_106083	A/chicken/Inhu/BPPVRII/2007			Dharmayanti,N.L.P.I.; Indriani,R.; Darminto,D.; Ibrahim,F.; Soebandrio,A.; Miswati,Y.; Sybli,M.
EPI356552	MP	Indonesia	2007-Aug-01	EPI_ISL_106084	A/chicken/West Java/Smi-Hj18/2007			Dharmayanti,N.L.P.I.; Indriani,R.; Darminto,D.; Ibrahim,F.; Soebandrio,A.
EPI356553	MP	Indonesia	2008-Jan-18	EPI_ISL_106086	A/chicken/West Java/Smi-Acul/2008			Dharmayanti,N.L.P.I.; Indriani,R.; Darminto,D.; Ibrahim,F.; Soebandrio,A.
EPI356554	MP	Indonesia	2008-Jun-20	EPI_ISL_106087	A/chicken/West Java/Smi-M1/2008			Dharmayanti,N.L.P.I.; Indriani,R.; Darminto,D.; Ibrahim,F.; Soebandrio,A.
EPI356555	MP	Indonesia	2008-Jul-30	EPI_ISL_106088	A/chicken/West Java/Smi-Biot/2008			Dharmayanti,N.L.P.I.; Indriani,R.; Darminto,D.; Ibrahim,F.; Soebandrio,A.
EPI356577	MP	Indonesia	2005-Mar-01	EPI_ISL_106089	A/chicken/Jakarta/DKI31/2005			Dharmayanti,N.L.P.I.; Indriani,R.; Darminto,D.; Ibrahim,F.; Soebandrio,A.
EPI356578	MP	Indonesia	2006-Sep-01	EPI_ISL_106094	A/muscovy duck/Jakarta/Sum106/2006			Dharmayanti,N.L.P.I.; Indriani,R.; Darminto,D.; Ibrahim,F.; Soebandrio,A.
EPI356579	MP	Indonesia	2006-Sep-01	EPI_ISL_106095	A/duck/Jakarta/Slmt306/2006			Dharmayanti,N.L.P.I.; Indriani,R.; Darminto,D.; Ibrahim,F.; Soebandrio,A.
EPI364349	MP	Vietnam	2011-Sep-16	EPI_ISL_106121	A/duck/Vietnam/OIE-2533/2011			Kida,H.; Sakoda,Y.; Okamatsu,M.; Nam,H.V.; Long,N.V.; Huy,C.D.; Tien,T.N.; Hatamachi,J.
EPI476624	MP	Bangladesh	2010-Jan-15	EPI_ISL_106146	A/chicken/Bangladesh/BL-470/2010			Haque,M.E.; Parvin,R.; Giasuddin,M.; Samad,M.A.; Chowdhury,E.H.; Islam,M.R.
EPI361519	MP	Lao, People's Democratic Republic	2006-Jan-01	EPI_ISL_109927	A/Chicken/Laos/Xaythiani 26/2006			Butler,J.; Middleton,D.; Klippel,J.; Rockman,S.; Brown,L.; Sapats,S.
EPI361763	MP	Cambodia	2011-Jul-23	EPI_ISL_110114	A/duck/Cambodia/072D6/2011			Buchy,P.
EPI361778	MP	Cambodia	2011-Sep-08	EPI_ISL_110131	A/duck/Cambodia/083D1/2011			Buchy,P.
EPI361786	MP	Cambodia	2011-Sep-08	EPI_ISL_110156	A/chicken/Cambodia/083LC/2011			Buchy,P.
EPI368249	MP	Thailand	2006-Jan-01	EPI_ISL_116901	A/duck/Thailand/TS01/2006			Songserm,T.; Wiboon-ut,S.; Kanchongkittiphon,W.; Na-Ek,P.; Thitithanyanont,A.
EPI368257	MP	Thailand	2006-Jan-01	EPI_ISL_116926	A/chicken/Thailand/TS02/2006			Songserm,T.; Wiboon-ut,S.; Kanchongkittiphon,W.; Na-Ek,P.; Thitithanyanont,A.
EPI368269	MP	Thailand	2006-Jan-01	EPI_ISL_116927	A/chicken/Thailand/TS03/2006			Songserm,T.; Wiboon-ut,S.; Kanchongkittiphon,W.; Na-Ek,P.; Thitithanyanont,A.
EPI368273	MP	Thailand	2006-Jan-01	EPI_ISL_116928	A/duck/Thailand/TS04/2006			Songserm,T.; Wiboon-ut,S.; Kanchongkittiphon,W.; Na-Ek,P.; Thitithanyanont,A.
EPI368281	MP	Thailand	2007-Jan-01	EPI_ISL_116929	A/pigeon/Thailand/TS01/2007			Songserm,T.; Wiboon-ut,S.; Kanchongkittiphon,W.; Na-Ek,P.; Thitithanyanont,A.
EPI372242	MP	India	2008-Mar-15	EPI_ISL_120132	A/chicken/India/100071/2008			Tosh,C.; Nagarajan,S.; Murugkar,H.V.; Patil,S.; Dubey,S.C.
EPI372250	MP	India	2010-Jan-18	EPI_ISL_120181	A/chicken/India/241272/2010			Tosh,C.; Nagarajan,S.; Murugkar,H.V.; Patil,S.; Dubey,S.C.
EPI372258	MP	India	2008-Jan-19	EPI_ISL_120182	A/chicken/India/81766/2008			Tosh,C.; Nagarajan,S.; Murugkar,H.V.; Patil,S.; Dubey,S.C.
EPI373005	MP	Egypt	2007-Jan-01	EPI_ISL_120302	A/chicken/Egypt/9403-NAMRU3/2007	U.S. Naval Medical Research Unit No.3	Centers for Disease Control and Prevention	Younan, M.; Poh, M.K.; Elassal, E.; Simpson, N.; Jones, J.; ElBadry, M.A.; Naguib, A.;Saied, I.; Kandeel, A.; Cornelius, C.
EPI376146	MP	Vietnam	2012-Feb-19	EPI_ISL_121358	A/duck/Vietnam/OIE-0062/2012			Kida,H.; Sakoda,Y.; Okamatsu,M.; Nam,H.V.; Long,N.V.; Huy,C.D.; Tien,T.N.; Hatamachi,J.
EPI381893	MP	Vietnam	2012-Feb-18	EPI_ISL_121439	A/muscovy duck/Vietnam/OIE-0043/2012			Kida,H.; Sakoda,Y.; Okamatsu,M.; Nam,H.V.; Long,N.V.; Huy,C.D.; Tien,T.N.; Hatamachi,J.
EPI382211	MP	Vietnam	2012-Apr-18	EPI_ISL_123275	A/duck/Vietnam/OIE-1287/2012			Kida,H.; Sakoda,Y.; Okamatsu,M.; Nam,H.V.; Long,N.V.; Huy,C.D.; Tien,T.N.; Hatamachi,J.
EPI383168	MP	China	2010-Feb-10	EPI_ISL_123949	A/chicken/Jiangsu/k0402/2010			Hu,J.; Zhao,K.; Liu,X.; Wang,X.; Chen,Z.
EPI383169	MP	China	2010-Feb-10	EPI_ISL_123950	A/goose/Jiangsu/k0403/2010			Hu,J.; Zhao,K.; Liu,X.; Wang,X.; Chen,Z.
EPI383217	MP	Myanmar	2010-Feb-01	EPI_ISL_123956	A/chicken/Yangon/254/2010			Mon,P.P.; Lapkuntod,J.; Maw,M.T.; Nuansrichay,B.; Parchariyanon,S.; Tiensin,T.; Htun,T.; Padungtod,P.; Kalpravidh,W.; Sunn,K.; Maclean,M.; Amonsin,A.
EPI383226	MP	Myanmar	2010-Feb-01	EPI_ISL_123957	A/chicken/Yangon/182/2010			Mon,P.P.; Lapkuntod,J.; Maw,M.T.; Nuansrichay,B.; Parchariyanon,S.; Tiensin,T.; Htun,T.; Padungtod,P.; Kalpravidh,W.; Sunn,K.; Maclean,M.; Amonsin,A.
EPI383243	MP	Myanmar	2007-Apr-01	EPI_ISL_123959	A/chicken/Yangon/1023/2007			Mon,P.P.; Lapkuntod,J.; Maw,M.T.; Nuansrichay,B.; Parchariyanon,S.; Tiensin,T.; Htun,T.; Padungtod,P.; Kalpravidh,W.; Sunn,K.; Maclean,M.; Amonsin,A.
EPI383278	MP	China	2003-Jan-23	EPI_ISL_123967	A/condor/Guangdong/139/2003			Jiao,P.; Yuan,R.; Song,Y.; Wei,L.; Ren,T.; Liao,M.; Luo,K.
EPI383688	MP	Vietnam	2007-Aug-01	EPI_ISL_124145	A/duck/Vietnam/TY114/2007			Takano,R.
EPI384251	MP	China	2005-Feb-01	EPI_ISL_124331	A/parrot/Guangdong/C99/2005			Jiao,P.; Song,Y.; Yuan,R.; Wei,L.; Cao,L.; Luo,K.; Liao,M.
EPI387924	MP	Vietnam	2011-Sep-20	EPI_ISL_125932	A/muscovy duck/Vietnam/LBM14/2011			Soda,K.; Hotta,K.; Nagai,Y.; Ito,T.; Mimura,W.
EPI387931	MP	Vietnam	2011-Nov-22	EPI_ISL_125933	A/muscovy duck/Vietnam/LBM57/2011			Soda,K.; Hotta,K.; Nagai,Y.; Ito,T.; Mimura,W.
EPI387938	MP	Vietnam	2011-Dec-06	EPI_ISL_125934	A/muscovy duck/Vietnam/LBM66/2011			Soda,K.; Hotta,K.; Nagai,Y.; Ito,T.; Mimura,W.
EPI389917	MP	Vietnam	2012-Mar-07	EPI_ISL_127575	A/duck/Vietnam/LBM132/2012			Nagai,Y.; Soda,K.; Hotta,K.; Ito,T.
EPI389925	MP	Vietnam	2012-Mar-07	EPI_ISL_127576	A/duck/Vietnam/LBM133/2012			Nagai,Y.; Soda,K.; Hotta,K.; Ito,T.
EPI389933	MP	Vietnam	2012-Mar-07	EPI_ISL_127577	A/duck/Vietnam/LBM136/2012			Nagai,Y.; Soda,K.; Hotta,K.; Ito,T.
EPI389941	MP	Vietnam	2012-Mar-07	EPI_ISL_127578	A/duck/Vietnam/LBM139/2012			Nagai,Y.; Soda,K.; Hotta,K.; Ito,T.
EPI389956	MP	Vietnam	2012-Feb-07	EPI_ISL_127580	A/muscovy duck/Vietnam/LBM113/2012			Nagai,Y.; Soda,K.; Hotta,K.; Ito,T.
EPI395419	MP	Japan	2011-Feb-01	EPI_ISL_129205	A/tufted duck/Tottori/3102S004/2011			Soda,K.; Usui,T.; Ito,H.; Yamaguchi,T.; Ito,T.; Mimura,W.
EPI395421	MP	Japan	2011-Feb-03	EPI_ISL_129206	A/common pochard/Tottori/3102S012/2011			Soda,K.; Usui,T.; Ito,H.; Yamaguchi,T.; Ito,T.; Mimura,W.
EPI395424	MP	Japan	2011-Mar-06	EPI_ISL_129208	A/tufted duck/Shimane/3203A004/2011			Soda,K.; Usui,T.; Ito,H.; Yamaguchi,T.; Ito,T.; Mimura,W.
EPI395427	MP	Japan	2011-Jan-12	EPI_ISL_129209	A/common pochard/Hyogo/2801B004/2011			Soda,K.; Usui,T.; Ito,H.; Yamaguchi,T.; Ito,T.; Mimura,W.
EPI395430	MP	Japan	2011-Jan-25	EPI_ISL_129210	A/little grebe/Hyogo/2801B015/2011			Soda,K.; Usui,T.; Ito,H.; Yamaguchi,T.; Ito,T.; Mimura,W.
EPI395433	MP	Japan	2011-Feb-01	EPI_ISL_129211	A/mandarin duck/Miyazaki/22M686/2011			Soda,K.; Usui,T.; Ito,H.; Yamaguchi,T.; Ito,T.; Mimura,W.
EPI395437	MP	Japan	2011-Feb-15	EPI_ISL_129213	A/peregrine falcon/Miyazaki/22M771/2011			Soda,K.; Usui,T.; Ito,H.; Yamaguchi,T.; Ito,T.; Mimura,W.
EPI395439	MP	Japan	2011-Jan-14	EPI_ISL_129214	A/tufted duck/Shimane/5501A008/2011			Soda,K.; Usui,T.; Ito,H.; Yamaguchi,T.; Ito,T.; Mimura,W.
EPI395455	MP	Japan	2011-Feb-08	EPI_ISL_129222	A/mandarin duck/Oita/4402F041/2011			Soda,K.; Usui,T.; Ito,H.; Yamaguchi,T.; Ito,T.; Mimura,W.
EPI395468	MP	Japan	2011-Feb-14	EPI_ISL_129223	A/mandarin duck/Miyazaki/22M765/2011			Soda,K.; Usui,T.; Ito,H.; Yamaguchi,T.; Ito,T.; Mimura,W.
EPI395459	MP	Japan	2011-Feb-08	EPI_ISL_129224	A/mandarin duck/Oita/4402F042/2011			Soda,K.; Usui,T.; Ito,H.; Yamaguchi,T.; Ito,T.; Mimura,W.
EPI395464	MP	Japan	2011-Feb-08	EPI_ISL_129226	A/little grebe/Miyazaki/22M718/2011			Soda,K.; Usui,T.; Ito,H.; Yamaguchi,T.; Ito,T.; Mimura,W.
EPI398165	MP	Egypt	2010-Mar-01	EPI_ISL_129817	A/duck/El Fayoum/CAI9/2010			Wentworth,D.E.; Dugan,V.; Halpin,R.; Lin,X.; Bera,J.; Ghedin,E.; Fedorova,N.; Overton,L.; Tsitrin,T.; Stockwell,T.; Amedeo,P.; Bishop,B.; Chen,H.; Edworthy,P.; Gupta,N.; Katzel,D.; Li,K.; Schobel,S.; Shrivastava,S.; Thovarai,V.; Wang,S.; Atta El-Abiary,E.; Saad El-Din Abd El-Latif,W.; Ahmed Khder,A.; Selim Salama,S.; Adel Soliman,Y.; Omar,L.; Aly,M.; El-Satar Arafa Mohamed Arafa,A.; Bao,Y.; Sande…
EPI398174	MP	Egypt	2009-Jun-01	EPI_ISL_129820	A/chicken/Sharkia/CAI16/2009			Wentworth,D.E.; Dugan,V.; Halpin,R.; Lin,X.; Bera,J.; Ghedin,E.; Fedorova,N.; Overton,L.; Tsitrin,T.; Stockwell,T.; Amedeo,P.; Bishop,B.; Chen,H.; Edworthy,P.; Gupta,N.; Katzel,D.; Li,K.; Schobel,S.; Shrivastava,S.; Thovarai,V.; Wang,S.; Atta El-Abiary,E.; Saad El-Din Abd El-Latif,W.; Ahmed Khder,A.; Selim Salama,S.; Adel Soliman,Y.; Omar,L.; Aly,M.; El-Satar Arafa Mohamed Arafa,A.; Bao,Y.; Sande…
EPI398182	MP	Egypt	2009-Nov-01	EPI_ISL_129823	A/chicken/Sharkia/CAI27/2009			Wentworth,D.E.; Dugan,V.; Halpin,R.; Lin,X.; Bera,J.; Ghedin,E.; Fedorova,N.; Overton,L.; Tsitrin,T.; Stockwell,T.; Amedeo,P.; Bishop,B.; Chen,H.; Edworthy,P.; Gupta,N.; Katzel,D.; Li,K.; Schobel,S.; Shrivastava,S.; Thovarai,V.; Wang,S.; Atta El-Abiary,E.; Saad El-Din Abd El-Latif,W.; Ahmed Khder,A.; Selim Salama,S.; Adel Soliman,Y.; Omar,L.; Aly,M.; El-Satar Arafa Mohamed Arafa,A.; Bao,Y.; Sande…
EPI398187	MP	Egypt	2009-Oct-01	EPI_ISL_129824	A/chicken/Menofia/CAI28/2009			Wentworth,D.E.; Dugan,V.; Halpin,R.; Lin,X.; Bera,J.; Ghedin,E.; Fedorova,N.; Overton,L.; Tsitrin,T.; Stockwell,T.; Amedeo,P.; Bishop,B.; Chen,H.; Edworthy,P.; Gupta,N.; Katzel,D.; Li,K.; Schobel,S.; Shrivastava,S.; Thovarai,V.; Wang,S.; Atta El-Abiary,E.; Saad El-Din Abd El-Latif,W.; Ahmed Khder,A.; Selim Salama,S.; Adel Soliman,Y.; Omar,L.; Aly,M.; El-Satar Arafa Mohamed Arafa,A.; Bao,Y.; Sande…
EPI398192	MP	Egypt	2009-Oct-01	EPI_ISL_129825	A/chicken/Menofia/CAI29/2009			Wentworth,D.E.; Dugan,V.; Halpin,R.; Lin,X.; Bera,J.; Ghedin,E.; Fedorova,N.; Overton,L.; Tsitrin,T.; Stockwell,T.; Amedeo,P.; Bishop,B.; Chen,H.; Edworthy,P.; Gupta,N.; Katzel,D.; Li,K.; Schobel,S.; Shrivastava,S.; Thovarai,V.; Wang,S.; Atta El-Abiary,E.; Saad El-Din Abd El-Latif,W.; Ahmed Khder,A.; Selim Salama,S.; Adel Soliman,Y.; Omar,L.; Aly,M.; El-Satar Arafa Mohamed Arafa,A.; Bao,Y.; Sande…
EPI398198	MP	Egypt	2010-Mar-01	EPI_ISL_129826	A/chicken/Menofia/CAI30/2010			Wentworth,D.E.; Dugan,V.; Halpin,R.; Lin,X.; Bera,J.; Ghedin,E.; Fedorova,N.; Overton,L.; Tsitrin,T.; Stockwell,T.; Amedeo,P.; Bishop,B.; Chen,H.; Edworthy,P.; Gupta,N.; Katzel,D.; Li,K.; Schobel,S.; Shrivastava,S.; Thovarai,V.; Wang,S.; Atta El-Abiary,E.; Saad El-Din Abd El-Latif,W.; Ahmed Khder,A.; Selim Salama,S.; Adel Soliman,Y.; Omar,L.; Aly,M.; El-Satar Arafa Mohamed Arafa,A.; Bao,Y.; Sande…
EPI398214	MP	Egypt	2009-May-25	EPI_ISL_129831	A/chicken/Sharkia/CAI41/2009			Wentworth,D.E.; Dugan,V.; Halpin,R.; Lin,X.; Bera,J.; Ghedin,E.; Fedorova,N.; Overton,L.; Tsitrin,T.; Stockwell,T.; Amedeo,P.; Bishop,B.; Chen,H.; Edworthy,P.; Gupta,N.; Katzel,D.; Li,K.; Schobel,S.; Shrivastava,S.; Thovarai,V.; Wang,S.; Atta El-Abiary,E.; Saad El-Din Abd El-Latif,W.; Ahmed Khder,A.; Selim Salama,S.; Adel Soliman,Y.; Omar,L.; Aly,M.; El-Satar Arafa Mohamed Arafa,A.; Bao,Y.; Sande…
EPI398222	MP	Egypt	2009-May-25	EPI_ISL_129833	A/chicken/Menofia/CAI43/2009			Wentworth,D.E.; Dugan,V.; Halpin,R.; Lin,X.; Bera,J.; Ghedin,E.; Fedorova,N.; Overton,L.; Tsitrin,T.; Stockwell,T.; Amedeo,P.; Bishop,B.; Chen,H.; Edworthy,P.; Gupta,N.; Katzel,D.; Li,K.; Schobel,S.; Shrivastava,S.; Thovarai,V.; Wang,S.; Atta El-Abiary,E.; Saad El-Din Abd El-Latif,W.; Ahmed Khder,A.; Selim Salama,S.; Adel Soliman,Y.; Omar,L.; Aly,M.; El-Satar Arafa Mohamed Arafa,A.; Bao,Y.; Sande…
EPI398231	MP	Egypt	2010-Mar-01	EPI_ISL_129835	A/duck/El Fayoum/CAI1/2010			Wentworth,D.E.; Dugan,V.; Halpin,R.; Lin,X.; Bera,J.; Ghedin,E.; Fedorova,N.; Overton,L.; Tsitrin,T.; Stockwell,T.; Amedeo,P.; Bishop,B.; Chen,H.; Edworthy,P.; Gupta,N.; Katzel,D.; Li,K.; Schobel,S.; Shrivastava,S.; Thovarai,V.; Wang,S.; Atta El-Abiary,E.; Saad El-Din Abd El-Latif,W.; Ahmed Khder,A.; Selim Salama,S.; Adel Soliman,Y.; Omar,L.; Aly,M.; El-Satar Arafa Mohamed Arafa,A.; Bao,Y.; Sande…
EPI398239	MP	Egypt	2009-Sep-01	EPI_ISL_129836	A/chicken/Sharkia/CAI3/2009			Wentworth,D.E.; Dugan,V.; Halpin,R.; Lin,X.; Bera,J.; Ghedin,E.; Fedorova,N.; Overton,L.; Tsitrin,T.; Stockwell,T.; Amedeo,P.; Bishop,B.; Chen,H.; Edworthy,P.; Gupta,N.; Katzel,D.; Li,K.; Schobel,S.; Shrivastava,S.; Thovarai,V.; Wang,S.; Atta El-Abiary,E.; Saad El-Din Abd El-Latif,W.; Ahmed Khder,A.; Selim Salama,S.; Adel Soliman,Y.; Omar,L.; Aly,M.; El-Satar Arafa Mohamed Arafa,A.; Bao,Y.; Sande…
EPI398247	MP	Egypt	2008-Jun-30	EPI_ISL_129837	A/chicken/Qalubia/CAI5/2008			Wentworth,D.E.; Dugan,V.; Halpin,R.; Lin,X.; Bera,J.; Ghedin,E.; Fedorova,N.; Overton,L.; Tsitrin,T.; Stockwell,T.; Amedeo,P.; Bishop,B.; Chen,H.; Edworthy,P.; Gupta,N.; Katzel,D.; Li,K.; Schobel,S.; Shrivastava,S.; Thovarai,V.; Wang,S.; Atta El-Abiary,E.; Saad El-Din Abd El-Latif,W.; Ahmed Khder,A.; Selim Salama,S.; Adel Soliman,Y.; Omar,L.; Aly,M.; El-Satar Arafa Mohamed Arafa,A.; Bao,Y.; Sande…
EPI398255	MP	Egypt	2008-Jul-01	EPI_ISL_129838	A/chicken/Giza/CAI6/2008			Wentworth,D.E.; Dugan,V.; Halpin,R.; Lin,X.; Bera,J.; Ghedin,E.; Fedorova,N.; Overton,L.; Tsitrin,T.; Stockwell,T.; Amedeo,P.; Bishop,B.; Chen,H.; Edworthy,P.; Gupta,N.; Katzel,D.; Li,K.; Schobel,S.; Shrivastava,S.; Thovarai,V.; Wang,S.; Atta El-Abiary,E.; Saad El-Din Abd El-Latif,W.; Ahmed Khder,A.; Selim Salama,S.; Adel Soliman,Y.; Omar,L.; Aly,M.; El-Satar Arafa Mohamed Arafa,A.; Bao,Y.; Sande…
EPI398263	MP	Egypt	2008-Mar-01	EPI_ISL_129839	A/chicken/Giza/CAI7/2008			Wentworth,D.E.; Dugan,V.; Halpin,R.; Lin,X.; Bera,J.; Ghedin,E.; Fedorova,N.; Overton,L.; Tsitrin,T.; Stockwell,T.; Amedeo,P.; Bishop,B.; Chen,H.; Edworthy,P.; Gupta,N.; Katzel,D.; Li,K.; Schobel,S.; Shrivastava,S.; Thovarai,V.; Wang,S.; Atta El-Abiary,E.; Saad El-Din Abd El-Latif,W.; Ahmed Khder,A.; Selim Salama,S.; Adel Soliman,Y.; Omar,L.; Aly,M.; El-Satar Arafa Mohamed Arafa,A.; Bao,Y.; Sande…
EPI398271	MP	Egypt	2008-Apr-01	EPI_ISL_129840	A/chicken/Giza/CAI8/2008			Wentworth,D.E.; Dugan,V.; Halpin,R.; Lin,X.; Bera,J.; Ghedin,E.; Fedorova,N.; Overton,L.; Tsitrin,T.; Stockwell,T.; Amedeo,P.; Bishop,B.; Chen,H.; Edworthy,P.; Gupta,N.; Katzel,D.; Li,K.; Schobel,S.; Shrivastava,S.; Thovarai,V.; Wang,S.; Atta El-Abiary,E.; Saad El-Din Abd El-Latif,W.; Ahmed Khder,A.; Selim Salama,S.; Adel Soliman,Y.; Omar,L.; Aly,M.; El-Satar Arafa Mohamed Arafa,A.; Bao,Y.; Sande…
EPI398279	MP	Egypt	2010-Sep-01	EPI_ISL_129841	A/chicken/Menofia/CAI10/2010			Wentworth,D.E.; Dugan,V.; Halpin,R.; Lin,X.; Bera,J.; Ghedin,E.; Fedorova,N.; Overton,L.; Tsitrin,T.; Stockwell,T.; Amedeo,P.; Bishop,B.; Chen,H.; Edworthy,P.; Gupta,N.; Katzel,D.; Li,K.; Schobel,S.; Shrivastava,S.; Thovarai,V.; Wang,S.; Atta El-Abiary,E.; Saad El-Din Abd El-Latif,W.; Ahmed Khder,A.; Selim Salama,S.; Adel Soliman,Y.; Omar,L.; Aly,M.; El-Satar Arafa Mohamed Arafa,A.; Bao,Y.; Sande…
EPI398287	MP	Egypt	2008-Jun-30	EPI_ISL_129842	A/chicken/Qalubia/CAI12/2008			Wentworth,D.E.; Dugan,V.; Halpin,R.; Lin,X.; Bera,J.; Ghedin,E.; Fedorova,N.; Overton,L.; Tsitrin,T.; Stockwell,T.; Amedeo,P.; Bishop,B.; Chen,H.; Edworthy,P.; Gupta,N.; Katzel,D.; Li,K.; Schobel,S.; Shrivastava,S.; Thovarai,V.; Wang,S.; Atta El-Abiary,E.; Saad El-Din Abd El-Latif,W.; Ahmed Khder,A.; Selim Salama,S.; Adel Soliman,Y.; Omar,L.; Aly,M.; El-Satar Arafa Mohamed Arafa,A.; Bao,Y.; Sande…
EPI398295	MP	Egypt	2008-Mar-01	EPI_ISL_129843	A/chicken/Qalubia/CAI14/2008			Wentworth,D.E.; Dugan,V.; Halpin,R.; Lin,X.; Bera,J.; Ghedin,E.; Fedorova,N.; Overton,L.; Tsitrin,T.; Stockwell,T.; Amedeo,P.; Bishop,B.; Chen,H.; Edworthy,P.; Gupta,N.; Katzel,D.; Li,K.; Schobel,S.; Shrivastava,S.; Thovarai,V.; Wang,S.; Atta El-Abiary,E.; Saad El-Din Abd El-Latif,W.; Ahmed Khder,A.; Selim Salama,S.; Adel Soliman,Y.; Omar,L.; Aly,M.; El-Satar Arafa Mohamed Arafa,A.; Bao,Y.; Sande…
EPI398303	MP	Egypt	2008-Jun-01	EPI_ISL_129844	A/chicken/Giza/CAI15/2008			Wentworth,D.E.; Dugan,V.; Halpin,R.; Lin,X.; Bera,J.; Ghedin,E.; Fedorova,N.; Overton,L.; Tsitrin,T.; Stockwell,T.; Amedeo,P.; Bishop,B.; Chen,H.; Edworthy,P.; Gupta,N.; Katzel,D.; Li,K.; Schobel,S.; Shrivastava,S.; Thovarai,V.; Wang,S.; Atta El-Abiary,E.; Saad El-Din Abd El-Latif,W.; Ahmed Khder,A.; Selim Salama,S.; Adel Soliman,Y.; Omar,L.; Aly,M.; El-Satar Arafa Mohamed Arafa,A.; Bao,Y.; Sande…
EPI398311	MP	Egypt	2009-Jul-01	EPI_ISL_129845	A/chicken/Giza/CAI17/2009			Wentworth,D.E.; Dugan,V.; Halpin,R.; Lin,X.; Bera,J.; Ghedin,E.; Fedorova,N.; Overton,L.; Tsitrin,T.; Stockwell,T.; Amedeo,P.; Bishop,B.; Chen,H.; Edworthy,P.; Gupta,N.; Katzel,D.; Li,K.; Schobel,S.; Shrivastava,S.; Thovarai,V.; Wang,S.; Atta El-Abiary,E.; Saad El-Din Abd El-Latif,W.; Ahmed Khder,A.; Selim Salama,S.; Adel Soliman,Y.; Omar,L.; Aly,M.; El-Satar Arafa Mohamed Arafa,A.; Bao,Y.; Sande…
EPI398319	MP	Egypt	2008-Jun-30	EPI_ISL_129846	A/chicken/Qalubia/CAI19/2008			Wentworth,D.E.; Dugan,V.; Halpin,R.; Lin,X.; Bera,J.; Ghedin,E.; Fedorova,N.; Overton,L.; Tsitrin,T.; Stockwell,T.; Amedeo,P.; Bishop,B.; Chen,H.; Edworthy,P.; Gupta,N.; Katzel,D.; Li,K.; Schobel,S.; Shrivastava,S.; Thovarai,V.; Wang,S.; Atta El-Abiary,E.; Saad El-Din Abd El-Latif,W.; Ahmed Khder,A.; Selim Salama,S.; Adel Soliman,Y.; Omar,L.; Aly,M.; El-Satar Arafa Mohamed Arafa,A.; Bao,Y.; Sande…
EPI398327	MP	Egypt	2008-Jun-30	EPI_ISL_129847	A/chicken/Qalubia/CAI20/2008			Wentworth,D.E.; Dugan,V.; Halpin,R.; Lin,X.; Bera,J.; Ghedin,E.; Fedorova,N.; Overton,L.; Tsitrin,T.; Stockwell,T.; Amedeo,P.; Bishop,B.; Chen,H.; Edworthy,P.; Gupta,N.; Katzel,D.; Li,K.; Schobel,S.; Shrivastava,S.; Thovarai,V.; Wang,S.; Atta El-Abiary,E.; Saad El-Din Abd El-Latif,W.; Ahmed Khder,A.; Selim Salama,S.; Adel Soliman,Y.; Omar,L.; Aly,M.; El-Satar Arafa Mohamed Arafa,A.; Bao,Y.; Sande…
EPI398335	MP	Egypt	2008-Jun-30	EPI_ISL_129848	A/chicken/Qalubia/CAI21/2008			Wentworth,D.E.; Dugan,V.; Halpin,R.; Lin,X.; Bera,J.; Ghedin,E.; Fedorova,N.; Overton,L.; Tsitrin,T.; Stockwell,T.; Amedeo,P.; Bishop,B.; Chen,H.; Edworthy,P.; Gupta,N.; Katzel,D.; Li,K.; Schobel,S.; Shrivastava,S.; Thovarai,V.; Wang,S.; Atta El-Abiary,E.; Saad El-Din Abd El-Latif,W.; Ahmed Khder,A.; Selim Salama,S.; Adel Soliman,Y.; Omar,L.; Aly,M.; El-Satar Arafa Mohamed Arafa,A.; Bao,Y.; Sande…
EPI398343	MP	Egypt	2008-Jun-30	EPI_ISL_129849	A/chicken/Giza/CAI22/2008			Wentworth,D.E.; Dugan,V.; Halpin,R.; Lin,X.; Bera,J.; Ghedin,E.; Fedorova,N.; Overton,L.; Tsitrin,T.; Stockwell,T.; Amedeo,P.; Bishop,B.; Chen,H.; Edworthy,P.; Gupta,N.; Katzel,D.; Li,K.; Schobel,S.; Shrivastava,S.; Thovarai,V.; Wang,S.; Atta El-Abiary,E.; Saad El-Din Abd El-Latif,W.; Ahmed Khder,A.; Selim Salama,S.; Adel Soliman,Y.; Omar,L.; Aly,M.; El-Satar Arafa Mohamed Arafa,A.; Bao,Y.; Sande…
EPI398350	MP	Egypt	2008-Jun-30	EPI_ISL_129850	A/chicken/Giza/CAI23/2008			Wentworth,D.E.; Dugan,V.; Halpin,R.; Lin,X.; Bera,J.; Ghedin,E.; Fedorova,N.; Overton,L.; Tsitrin,T.; Stockwell,T.; Amedeo,P.; Bishop,B.; Chen,H.; Edworthy,P.; Gupta,N.; Katzel,D.; Li,K.; Schobel,S.; Shrivastava,S.; Thovarai,V.; Wang,S.; Atta El-Abiary,E.; Saad El-Din Abd El-Latif,W.; Ahmed Khder,A.; Selim Salama,S.; Adel Soliman,Y.; Omar,L.; Aly,M.; El-Satar Arafa Mohamed Arafa,A.; Bao,Y.; Sande…
EPI398358	MP	Egypt	2008-Sep-30	EPI_ISL_129851	A/chicken/Giza/CAI24/2008			Wentworth,D.E.; Dugan,V.; Halpin,R.; Lin,X.; Bera,J.; Ghedin,E.; Fedorova,N.; Overton,L.; Tsitrin,T.; Stockwell,T.; Amedeo,P.; Bishop,B.; Chen,H.; Edworthy,P.; Gupta,N.; Katzel,D.; Li,K.; Schobel,S.; Shrivastava,S.; Thovarai,V.; Wang,S.; Atta El-Abiary,E.; Saad El-Din Abd El-Latif,W.; Ahmed Khder,A.; Selim Salama,S.; Adel Soliman,Y.; Omar,L.; Aly,M.; El-Satar Arafa Mohamed Arafa,A.; Bao,Y.; Sande…
EPI398368	MP	Egypt	2010-Apr-21	EPI_ISL_129853	A/chicken/Menofia/CAI35/2010			Wentworth,D.E.; Dugan,V.; Halpin,R.; Lin,X.; Bera,J.; Ghedin,E.; Fedorova,N.; Overton,L.; Tsitrin,T.; Stockwell,T.; Amedeo,P.; Bishop,B.; Chen,H.; Edworthy,P.; Gupta,N.; Katzel,D.; Li,K.; Schobel,S.; Shrivastava,S.; Thovarai,V.; Wang,S.; Atta El-Abiary,E.; Saad El-Din Abd El-Latif,W.; Ahmed Khder,A.; Selim Salama,S.; Adel Soliman,Y.; Omar,L.; Aly,M.; El-Satar Arafa Mohamed Arafa,A.; Bao,Y.; Sande…
EPI398376	MP	Egypt	2010-Apr-21	EPI_ISL_129854	A/chicken/Menofia/CAI36/2010			Wentworth,D.E.; Dugan,V.; Halpin,R.; Lin,X.; Bera,J.; Ghedin,E.; Fedorova,N.; Overton,L.; Tsitrin,T.; Stockwell,T.; Amedeo,P.; Bishop,B.; Chen,H.; Edworthy,P.; Gupta,N.; Katzel,D.; Li,K.; Schobel,S.; Shrivastava,S.; Thovarai,V.; Wang,S.; Atta El-Abiary,E.; Saad El-Din Abd El-Latif,W.; Ahmed Khder,A.; Selim Salama,S.; Adel Soliman,Y.; Omar,L.; Aly,M.; El-Satar Arafa Mohamed Arafa,A.; Bao,Y.; Sande…
EPI398383	MP	Egypt	2009-May-20	EPI_ISL_129855	A/chicken/Sharkia/CAI38/2009			Wentworth,D.E.; Dugan,V.; Halpin,R.; Lin,X.; Bera,J.; Ghedin,E.; Fedorova,N.; Overton,L.; Tsitrin,T.; Stockwell,T.; Amedeo,P.; Bishop,B.; Chen,H.; Edworthy,P.; Gupta,N.; Katzel,D.; Li,K.; Schobel,S.; Shrivastava,S.; Thovarai,V.; Wang,S.; Atta El-Abiary,E.; Saad El-Din Abd El-Latif,W.; Ahmed Khder,A.; Selim Salama,S.; Adel Soliman,Y.; Omar,L.; Aly,M.; El-Satar Arafa Mohamed Arafa,A.; Bao,Y.; Sande…
EPI398391	MP	Egypt	2010-Mar-03	EPI_ISL_129856	A/chicken/Menofia/CAI39/2010			Wentworth,D.E.; Dugan,V.; Halpin,R.; Lin,X.; Bera,J.; Ghedin,E.; Fedorova,N.; Overton,L.; Tsitrin,T.; Stockwell,T.; Amedeo,P.; Bishop,B.; Chen,H.; Edworthy,P.; Gupta,N.; Katzel,D.; Li,K.; Schobel,S.; Shrivastava,S.; Thovarai,V.; Wang,S.; Atta El-Abiary,E.; Saad El-Din Abd El-Latif,W.; Ahmed Khder,A.; Selim Salama,S.; Adel Soliman,Y.; Omar,L.; Aly,M.; El-Satar Arafa Mohamed Arafa,A.; Bao,Y.; Sande…
EPI493121	MP	Egypt	2011-Sep-04	EPI_ISL_129887	A/chicken/Egypt/S3806D/2011			Kayali,G.; El-Shesheny,R.; Kandeil,A.M.; Kutkat,M.A.; Webby,R.J.; Ali,M.A. Kandeil,A.M.; Kutkat,M.A.
EPI493405	MP	Egypt	2011-Sep-08	EPI_ISL_129888	A/chicken/Egypt/S3802B/2011			Kayali,G.; El-Shesheny,R.; Kandeil,A.M.; Kutkat,M.A.; Webby,R.J.; Ali,M.A.
EPI493418	MP	Egypt	2012-Jan-19	EPI_ISL_129889	A/duck/Egypt/Q4596D/2012			Kayali,G.; El-Shesheny,R.; Kandeil,A.M.; Kutkat,M.A.; Webby,R.J.; Ali,M.A.
EPI493425	MP	Egypt	2011-Sep-04	EPI_ISL_129890	A/chicken/Egypt/S3806B/2011			Kayali,G.; El-Shesheny,R.; Kandeil,A.M.; Kutkat,M.A.; Webby,R.J.; Ali,M.A.
EPI398740	MP	Japan	2010-Jan-01	EPI_ISL_129935	A/hooded crane/Kagoshima/1/2010			Hashimoto,Y.; Ito,H.; Nagai,Y.; Soda,K.; Ito,T.
EPI398747	MP	Japan	2010-Jan-01	EPI_ISL_129936	A/hooded crane/Kagoshima/2/2010			Hashimoto,Y.; Ito,H.; Nagai,Y.; Soda,K.; Ito,T.
EPI398762	MP	Japan	2010-Jan-01	EPI_ISL_129937	A/hooded crane/Kagoshima/4612J001/2010			Hashimoto,Y.; Ito,H.; Nagai,Y.; Soda,K.; Ito,T.
EPI398769	MP	Japan	2010-Jan-01	EPI_ISL_129938	A/hooded crane/Kagoshima/4612J003/2010			Hashimoto,Y.; Ito,H.; Nagai,Y.; Soda,K.; Ito,T.
EPI398776	MP	Japan	2010-Jan-01	EPI_ISL_129939	A/hooded crane/Kagoshima/4612J004/2010			Hashimoto,Y.; Ito,H.; Nagai,Y.; Soda,K.; Ito,T.
EPI398783	MP	Japan	2011-Jan-01	EPI_ISL_129940	A/hooded crane/Kagoshima/110214-3/2011			Hashimoto,Y.; Ito,H.; Nagai,Y.; Soda,K.; Ito,T.
EPI401378	MP	Japan	2010-Nov-01	EPI_ISL_131214	A/chicken/Shimane/1/2010			Uchida,Y.; Suzuki,Y.; Shirakura,M.; Kawaguchi,A.; Nobusawa,E.; Tanikawa,T.; Hikono,H.; Takemae,N.; Mase,M.; Kanehira,K.; Hayashi,T.; Tagawa,Y.; Tashiro,M.; Saito,T.
EPI401383	MP	Japan	2010-Dec-01	EPI_ISL_131215	A/mute swan/Toyama/1/2010			Uchida,Y.; Suzuki,Y.; Shirakura,M.; Kawaguchi,A.; Nobusawa,E.; Tanikawa,T.; Hikono,H.; Takemae,N.; Mase,M.; Kanehira,K.; Hayashi,T.; Tagawa,Y.; Tashiro,M.; Saito,T.
EPI401401	MP	Japan	2011-Jan-01	EPI_ISL_131218	A/chicken/Miyazaki/S4/2011			Uchida,Y.; Suzuki,Y.; Shirakura,M.; Kawaguchi,A.; Nobusawa,E.; Tanikawa,T.; Hikono,H.; Takemae,N.; Mase,M.; Kanehira,K.; Hayashi,T.; Tagawa,Y.; Tashiro,M.; Saito,T.
EPI401407	MP	Japan	2011-Jan-01	EPI_ISL_131219	A/chicken/Kagoshima/I-2/2011			Uchida,Y.; Suzuki,Y.; Shirakura,M.; Kawaguchi,A.; Nobusawa,E.; Tanikawa,T.; Hikono,H.; Takemae,N.; Mase,M.; Kanehira,K.; Hayashi,T.; Tagawa,Y.; Tashiro,M.; Saito,T.
EPI401443	MP	Japan	2011-Jan-01	EPI_ISL_131227	A/chicken/Miyazaki/N7/2011			Uchida,Y.; Suzuki,Y.; Shirakura,M.; Kawaguchi,A.; Nobusawa,E.; Tanikawa,T.; Hikono,H.; Takemae,N.; Mase,M.; Kanehira,K.; Hayashi,T.; Tagawa,Y.; Tashiro,M.; Saito,T.
EPI401449	MP	Japan	2011-Jan-01	EPI_ISL_131229	A/chicken/Miyazaki/MT2/2011			Uchida,Y.; Suzuki,Y.; Shirakura,M.; Kawaguchi,A.; Nobusawa,E.; Tanikawa,T.; Hikono,H.; Takemae,N.; Mase,M.; Kanehira,K.; Hayashi,T.; Tagawa,Y.; Tashiro,M.; Saito,T.
EPI401455	MP	Japan	2011-Jan-01	EPI_ISL_131230	A/chicken/Oita/1/2011			Uchida,Y.; Suzuki,Y.; Shirakura,M.; Kawaguchi,A.; Nobusawa,E.; Tanikawa,T.; Hikono,H.; Takemae,N.; Mase,M.; Kanehira,K.; Hayashi,T.; Tagawa,Y.; Tashiro,M.; Saito,T.
EPI401461	MP	Japan	2011-Feb-01	EPI_ISL_131231	A/chicken/Miyazaki/8/2011			Uchida,Y.; Suzuki,Y.; Shirakura,M.; Kawaguchi,A.; Nobusawa,E.; Tanikawa,T.; Hikono,H.; Takemae,N.; Mase,M.; Kanehira,K.; Hayashi,T.; Tagawa,Y.; Tashiro,M.; Saito,T.
EPI401475	MP	Japan	2011-Feb-01	EPI_ISL_131232	A/chicken/Miyazaki/9/2011			Uchida,Y.; Suzuki,Y.; Shirakura,M.; Kawaguchi,A.; Nobusawa,E.; Tanikawa,T.; Hikono,H.; Takemae,N.; Mase,M.; Kanehira,K.; Hayashi,T.; Tagawa,Y.; Tashiro,M.; Saito,T.
EPI401481	MP	Japan	2011-Feb-01	EPI_ISL_131234	A/chicken/Miyazaki/11/2011			Uchida,Y.; Suzuki,Y.; Shirakura,M.; Kawaguchi,A.; Nobusawa,E.; Tanikawa,T.; Hikono,H.; Takemae,N.; Mase,M.; Kanehira,K.; Hayashi,T.; Tagawa,Y.; Tashiro,M.; Saito,T.
EPI401487	MP	Japan	2011-Feb-01	EPI_ISL_131235	A/black swan/Yamaguchi/1/2011			Uchida,Y.; Suzuki,Y.; Shirakura,M.; Kawaguchi,A.; Nobusawa,E.; Tanikawa,T.; Hikono,H.; Takemae,N.; Mase,M.; Kanehira,K.; Hayashi,T.; Tagawa,Y.; Tashiro,M.; Saito,T.
EPI401493	MP	Japan	2011-Feb-01	EPI_ISL_131236	A/chicken/Aichi/2/2011			Uchida,Y.; Suzuki,Y.; Shirakura,M.; Kawaguchi,A.; Nobusawa,E.; Tanikawa,T.; Hikono,H.; Takemae,N.; Mase,M.; Kanehira,K.; Hayashi,T.; Tagawa,Y.; Tashiro,M.; Saito,T.
EPI401499	MP	Japan	2011-Feb-01	EPI_ISL_131237	A/chicken/Wakayama/1/2011			Uchida,Y.; Suzuki,Y.; Shirakura,M.; Kawaguchi,A.; Nobusawa,E.; Tanikawa,T.; Hikono,H.; Takemae,N.; Mase,M.; Kanehira,K.; Hayashi,T.; Tagawa,Y.; Tashiro,M.; Saito,T.
EPI401511	MP	Japan	2011-Feb-01	EPI_ISL_131238	A/chicken/Miyazaki/12/2011			Uchida,Y.; Suzuki,Y.; Shirakura,M.; Kawaguchi,A.; Nobusawa,E.; Tanikawa,T.; Hikono,H.; Takemae,N.; Mase,M.; Kanehira,K.; Hayashi,T.; Tagawa,Y.; Tashiro,M.; Saito,T.
EPI401533	MP	Japan	2011-Feb-01	EPI_ISL_131239	A/chicken/Nara/1/2011			Uchida,Y.; Suzuki,Y.; Shirakura,M.; Kawaguchi,A.; Nobusawa,E.; Tanikawa,T.; Hikono,H.; Takemae,N.; Mase,M.; Kanehira,K.; Hayashi,T.; Tagawa,Y.; Tashiro,M.; Saito,T.
EPI401539	MP	Japan	2011-Mar-01	EPI_ISL_131241	A/chicken/Miyazaki/13/2011			Uchida,Y.; Suzuki,Y.; Shirakura,M.; Kawaguchi,A.; Nobusawa,E.; Tanikawa,T.; Hikono,H.; Takemae,N.; Mase,M.; Kanehira,K.; Hayashi,T.; Tagawa,Y.; Tashiro,M.; Saito,T.
EPI401545	MP	Japan	2011-Mar-01	EPI_ISL_131242	A/chicken/Chiba/1/2011			Uchida,Y.; Suzuki,Y.; Shirakura,M.; Kawaguchi,A.; Nobusawa,E.; Tanikawa,T.; Hikono,H.; Takemae,N.; Mase,M.; Kanehira,K.; Hayashi,T.; Tagawa,Y.; Tashiro,M.; Saito,T.
EPI401551	MP	Japan	2011-Mar-01	EPI_ISL_131243	A/mandarin duck/Miyazaki/22M-765/2011			Uchida,Y.; Suzuki,Y.; Shirakura,M.; Kawaguchi,A.; Nobusawa,E.; Tanikawa,T.; Hikono,H.; Takemae,N.; Mase,M.; Kanehira,K.; Hayashi,T.; Tagawa,Y.; Tashiro,M.; Saito,T.
EPI401557	MP	Japan	2011-Mar-01	EPI_ISL_131244	A/chicken/Chiba/2/2011			Uchida,Y.; Suzuki,Y.; Shirakura,M.; Kawaguchi,A.; Nobusawa,E.; Tanikawa,T.; Hikono,H.; Takemae,N.; Mase,M.; Kanehira,K.; Hayashi,T.; Tagawa,Y.; Tashiro,M.; Saito,T.
EPI406339	MP	Vietnam	2007-Dec-01	EPI_ISL_132299	A/duck/Soc Trang/31/2007			Zhao,D.; Liang,L.; Li,Y.; Jiang,Y.; Liu,L.; Chen,H.
EPI406347	MP	Vietnam	2007-Dec-01	EPI_ISL_132300	A/chicken/Hanoi/45/2007			Zhao,D.; Liang,L.; Li,Y.; Jiang,Y.; Liu,L.; Chen,H.
EPI406363	MP	Vietnam	2007-Dec-01	EPI_ISL_132301	A/duck/Son La/34/2007			Zhao,D.; Liang,L.; Li,Y.; Jiang,Y.; Liu,L.; Chen,H.
EPI406359	MP	Vietnam	2006-Dec-29	EPI_ISL_132302	A/Muscovy duck/Ca Mau/1181/2006			Zhao,D.; Liang,L.; Li,Y.; Jiang,Y.; Liu,L.; Chen,H.
EPI406371	MP	Vietnam	2007-Jan-06	EPI_ISL_132303	A/chicken/Bac Lieu/1214/2007			Zhao,D.; Liang,L.; Li,Y.; Jiang,Y.; Liu,L.; Chen,H.
EPI406379	MP	Vietnam	2007-Dec-01	EPI_ISL_132304	A/chicken/Hai Duong/41/2007			Zhao,D.; Liang,L.; Li,Y.; Jiang,Y.; Liu,L.; Chen,H.
EPI406387	MP	Vietnam	2007-Dec-01	EPI_ISL_132305	A/chicken/Ha Tay/44/2007			Zhao,D.; Liang,L.; Li,Y.; Jiang,Y.; Liu,L.; Chen,H.
EPI406395	MP	Vietnam	2007-Dec-01	EPI_ISL_132306	A/chicken/Cao Bang/20/2007			Zhao,D.; Liang,L.; Li,Y.; Jiang,Y.; Liu,L.; Chen,H.
EPI406411	MP	Vietnam	2007-Dec-01	EPI_ISL_132307	A/duck/Cao Bang/43/2007			Zhao,D.; Liang,L.; Li,Y.; Jiang,Y.; Liu,L.; Chen,H.
EPI406409	MP	Vietnam	2007-Jan-01	EPI_ISL_132308	A/Muscovy duck/Ca Mau/22/2007			Zhao,D.; Liang,L.; Li,Y.; Jiang,Y.; Liu,L.; Chen,H.
EPI406419	MP	Vietnam	2006-Dec-27	EPI_ISL_132309	A/chicken/Ca Mau/1180/2006			Zhao,D.; Liang,L.; Li,Y.; Jiang,Y.; Liu,L.; Chen,H.
EPI406427	MP	Vietnam	2007-Jan-06	EPI_ISL_132310	A/duck/Bac Lieu/1213/2007			Zhao,D.; Liang,L.; Li,Y.; Jiang,Y.; Liu,L.; Chen,H.
EPI406437	MP	Vietnam	2006-Dec-28	EPI_ISL_132311	A/Muscovy duck/Ca Mau/1185/2006			Zhao,D.; Liang,L.; Li,Y.; Jiang,Y.; Liu,L.; Chen,H.
EPI406444	MP	Vietnam	2007-Jan-01	EPI_ISL_132312	A/Muscovy duck/Hai Duong/46/2007			Zhao,D.; Liang,L.; Li,Y.; Jiang,Y.; Liu,L.; Chen,H.
EPI406451	MP	Vietnam	2006-Dec-27	EPI_ISL_132313	A/Muscovy duck/Ca Mau/1159/2006			Zhao,D.; Liang,L.; Li,Y.; Jiang,Y.; Liu,L.; Chen,H.
EPI1847703	MP	Netherlands	2021-Jan-09	EPI_ISL_1048240	A/common buzzard/Netherlands/21021396-002/2021	Wageningen Bioveterinary Research	Wageningen Bioveterinary Research	Beerens, Nancy; Harders, Frank; Pritz-Verschuren, Sylvia; Roose, Marit; Germeraad, Evelien; Engelsma, Marc; Bossers, Alex; Heutink, Rene
EPI1847711	MP	Netherlands	2021-Jan-14	EPI_ISL_1048241	A/barnacle goose/Netherlands/21021591-001/2021	Wageningen Bioveterinary Research	Wageningen Bioveterinary Research	Beerens, Nancy; Harders, Frank; Pritz-Verschuren, Sylvia; Roose, Marit; Germeraad, Evelien; Engelsma, Marc; Bossers, Alex; Heutink, Rene
EPI1848929	MP	United Kingdom	2021-Feb-10	EPI_ISL_1123361	A/pheasant/Scotland/000348/2021	Animal and Plant Health Agency (APHA)	Animal and Plant Health Agency (APHA)
EPI1849442	MP	Netherlands	2020-Nov-09	EPI_ISL_1139101	A/swan/Netherlands/20017605-002/2020	Wageningen Bioveterinary Research	Wageningen Bioveterinary Research	Beerens, Nancy; Harders, Frank; Pritz-Verschuren, Sylvia; Roose, Marit; Germeraad, Evelien; Engelsma, Marc; Bossers, Alex; Heutink, Rene
EPI1849450	MP	Netherlands	2020-Nov-10	EPI_ISL_1139102	A/swan/Netherlands/20017772-002/2020	Wageningen Bioveterinary Research	Wageningen Bioveterinary Research	Beerens, Nancy; Harders, Frank; Pritz-Verschuren, Sylvia; Roose, Marit; Germeraad, Evelien; Engelsma, Marc; Bossers, Alex; Heutink, Rene
EPI1850256	MP	Netherlands	2021-Jan-31	EPI_ISL_1224946	A/barnacle goose/Netherlands/21022611-001/2021	Wageningen Bioveterinary Research	Wageningen Bioveterinary Research	Beerens, Nancy; Harders, Frank; Pritz-Verschuren, Sylvia; Roose, Marit; Germeraad, Evelien; Engelsma, Marc; Bossers, Alex; Heutink, Rene
EPI1850272	MP	Netherlands	2021-Feb-01	EPI_ISL_1224989	A/common buzzard/Netherlands/21022834-002/2021	Wageningen Bioveterinary Research	Wageningen Bioveterinary Research	Beerens, Nancy; Harders, Frank; Pritz-Verschuren, Sylvia; Roose, Marit; Germeraad, Evelien; Engelsma, Marc; Bossers, Alex; Heutink, Rene
EPI1851000	MP	Lao, People's Democratic Republic	2016-Jul-01	EPI_ISL_1290864	A/chicken/Laos/NL-1621312/2016	NAHC	Centers for Disease Control and Prevention	Phommachanh, P.;Theppangna, W.;Khanthamaly, V
EPI1851008	MP	Lao, People's Democratic Republic	2019-Feb-22	EPI_ISL_1290865	A/duck/Laos/Xiengkhouang01/2019	NAHC	Centers for Disease Control and Prevention	Phommachanh, P.;Theppangna, W.;Khanthamaly, V
EPI1851016	MP	Lao, People's Democratic Republic	2019-Feb-22	EPI_ISL_1290866	A/duck/Laos/Xiengkhouang02/2019	NAHC	Centers for Disease Control and Prevention	Phommachanh, P.;Theppangna, W.;Khanthamaly, V
EPI1851024	MP	Lao, People's Democratic Republic	2019-Feb-22	EPI_ISL_1290867	A/duck/Laos/Xiengkhouang03/2019	NAHC	Centers for Disease Control and Prevention	Phommachanh, P.;Theppangna, W.;Khanthamaly, V
EPI1851032	MP	Lao, People's Democratic Republic	2019-Feb-22	EPI_ISL_1290868	A/duck/Laos/Xiengkhouang04/2019	NAHC	Centers for Disease Control and Prevention	Phommachanh, P.;Theppangna, W.;Khanthamaly, V
EPI1851647	MP	Lao, People's Democratic Republic	2020-Oct-16	EPI_ISL_1290965	A/duck/Laos/NL-2072061/2020	NAHC	Centers for Disease Control and Prevention	Phommachanh, P.;Theppangna, W.;Khanthamaly, V
EPI1851656	MP	Lao, People's Democratic Republic	2020-Oct-16	EPI_ISL_1290966	A/duck/Laos/NL-2072062/2020	NAHC	Centers for Disease Control and Prevention	Phommachanh, P.;Theppangna, W.;Khanthamaly, V
EPI1851664	MP	Lao, People's Democratic Republic	2020-Oct-16	EPI_ISL_1290967	A/duck/Laos/NL-2072064/2020	NAHC	Centers for Disease Control and Prevention	Phommachanh, P.;Theppangna, W.;Khanthamaly, V
EPI1851672	MP	Lao, People's Democratic Republic	2020-Oct-16	EPI_ISL_1290968	A/duck/Laos/NL-2072065/2020	NAHC	Centers for Disease Control and Prevention	Phommachanh, P.;Theppangna, W.;Khanthamaly, V
EPI1851680	MP	Lao, People's Democratic Republic	2020-Oct-16	EPI_ISL_1290969	A/duck/Laos/NL-2072067/2020	NAHC	Centers for Disease Control and Prevention	Phommachanh, P.;Theppangna, W.;Khanthamaly, V
EPI1851689	MP	Lao, People's Democratic Republic	2020-Oct-16	EPI_ISL_1290970	A/duck/Laos/NL-2072068/2020	NAHC	Centers for Disease Control and Prevention	Phommachanh, P.;Theppangna, W.;Khanthamaly, V
EPI1851697	MP	Lao, People's Democratic Republic	2020-Oct-16	EPI_ISL_1290971	A/duck/Laos/NL-2072069/2020	NAHC	Centers for Disease Control and Prevention	Phommachanh, P.;Theppangna, W.;Khanthamaly, V
EPI1851705	MP	Lao, People's Democratic Republic	2020-Oct-16	EPI_ISL_1290972	A/duck/Laos/NL-2072070/2020	NAHC	Centers for Disease Control and Prevention	Phommachanh, P.;Theppangna, W.;Khanthamaly, V
EPI1851713	MP	Lao, People's Democratic Republic	2020-Oct-16	EPI_ISL_1290973	A/duck/Laos/NL-2072071/2020	NAHC	Centers for Disease Control and Prevention	Phommachanh, P.;Theppangna, W.;Khanthamaly, V
EPI1851721	MP	Lao, People's Democratic Republic	2020-Oct-16	EPI_ISL_1290974	A/duck/Laos/NL-2072072/2020	NAHC	Centers for Disease Control and Prevention	Phommachanh, P.;Theppangna, W.;Khanthamaly, V
EPI1851730	MP	Lao, People's Democratic Republic	2020-Oct-16	EPI_ISL_1290975	A/duck/Laos/NL-2072073/2020	NAHC	Centers for Disease Control and Prevention	Phommachanh, P.;Theppangna, W.;Khanthamaly, V
EPI1851762	MP	Lao, People's Democratic Republic	2020-Oct-16	EPI_ISL_1291195	A/duck/Laos/NL-2072060/2020	NAHC	Centers for Disease Control and Prevention	Phommachanh, P.;Theppangna, W.;Khanthamaly, V
EPI1851770	MP	Lao, People's Democratic Republic	2020-Oct-16	EPI_ISL_1291196	A/duck/Laos/NL-2072063/2020	NAHC	Centers for Disease Control and Prevention	Phommachanh, P.;Theppangna, W.;Khanthamaly, V
EPI1851778	MP	Lao, People's Democratic Republic	2020-Oct-16	EPI_ISL_1291197	A/duck/Laos/NL-2072066/2020	NAHC	Centers for Disease Control and Prevention	Phommachanh, P.;Theppangna, W.;Khanthamaly, V
EPI1987374	MP	Germany	2022-Jan-24	EPI_ISL_10261376	A/pigeon/Germany-NW/AI00951/2022	Chemisches- und Veterinäruntersuchungsamt Westfalen	Friedrich-Loeffler-Institut
EPI1987661	MP	Netherlands	2021-Dec-29	EPI_ISL_10347218	A/Barnacle Goose/Netherlands/6/2021	Erasmus Medical Center	Erasmus Medical Center
EPI1987669	MP	Netherlands	2022-Jan-28	EPI_ISL_10347219	A/Barnacle Goose/Netherlands/8/2022	Erasmus Medical Center	Erasmus Medical Center
EPI1987677	MP	Netherlands	2021-Dec-29	EPI_ISL_10347220	A/Barnacle Goose/Netherlands/7/2021	Erasmus Medical Center	Erasmus Medical Center
EPI1987723	MP	Germany	2021-Dec-28	EPI_ISL_10347326	A/long-eared owl/Germany-NI/AI09037/2021	Lebensmittel- und Veterinärinstitut Oldenburg - Standort Veterinärinstitut	Friedrich-Loeffler-Institut
EPI1988854	MP	Germany	2022-Jan-25	EPI_ISL_10497305	A/red knot/Germany-SH/AI01010/2022	Landeslabor Schleswig-Holstein	Friedrich-Loeffler-Institut
EPI1988862	MP	Germany	2022-Feb-11	EPI_ISL_10497306	A/buzzard/Germany-BB/AI01212/2022	Landeslabor Berlin-Brandenburg	Friedrich-Loeffler-Institut
EPI1988980	MP	Belgium	2022-Jan-23	EPI_ISL_10576444	A/Anser_anser/Belgium/1809_0002/2022	Sciensano - Animal Infectious Diseases	Sciensano, Department of Animal Infectious Diseases	Van Borm, Steven; Roupie, Virginie; Lambrecht, Benedicte; Mathijs, Elisabeth; Steensels, Mieke
EPI1989314	MP	Vietnam	2004-Apr-19	EPI_ISL_10656144	A/Chicken/Vietnam/171/2004	National Centre of Veterinary Diagnostics	WHO Collaborating Centre for Reference and Research on Influenza
EPI1989330	MP	Vietnam	2005-May-08	EPI_ISL_10656153	A/Duck/Vietnam/367/2005	WHO Collaborating Centre for Reference and Research on Influenza	WHO Collaborating Centre for Reference and Research on Influenza
EPI1989810	MP	Vietnam	2005-Jan-31	EPI_ISL_10656155	A/Duck/Vietnam/NCVD04/2005	National Centre of Veterinary Diagnostics	WHO Collaborating Centre for Reference and Research on Influenza
EPI1989338	MP	Vietnam	2005-Mar-10	EPI_ISL_10656156	A/Duck/Vietnam/NCVD05/2005	National Centre of Veterinary Diagnostics	WHO Collaborating Centre for Reference and Research on Influenza
EPI2020765	MP	Vietnam	2005-Mar-10	EPI_ISL_10656157	A/Duck/Vietnam/NCVD06/2005	National Centre of Veterinary Diagnostics	WHO Collaborating Centre for Reference and Research on Influenza
EPI1989811	MP	Vietnam	2005-Feb-27	EPI_ISL_10656158	A/Duck/Vietnam/NCVD07/2005	National Centre of Veterinary Diagnostics	WHO Collaborating Centre for Reference and Research on Influenza
EPI1989350	MP	Vietnam	2005-Feb-27	EPI_ISL_10656159	A/Duck/Vietnam/NCVD08/2005	National Centre of Veterinary Diagnostics	WHO Collaborating Centre for Reference and Research on Influenza
EPI1989405	MP	Vietnam	2004-Oct-09	EPI_ISL_10656185	A/Quail/Vietnam/826/2004	National Centre of Veterinary Diagnostics	WHO Collaborating Centre for Reference and Research on Influenza
EPI1989634	MP	Indonesia	2005-Jan-01	EPI_ISL_10656443	A/Chicken/Agam/BPPV1/2005	CSIRO Australian Animal Health Laboratory	WHO Collaborating Centre for Reference and Research on Influenza
EPI1989639	MP	Indonesia	2006-Jan-01	EPI_ISL_10656444	A/Chicken/Bandar Lampung/BBPPV1-III/2006	CSIRO Australian Animal Health Laboratory	WHO Collaborating Centre for Reference and Research on Influenza
EPI1989651	MP	Indonesia	2005-Jan-01	EPI_ISL_10656451	A/Chicken/Deli Derdang/BPPV1/2005	CSIRO Australian Animal Health Laboratory	WHO Collaborating Centre for Reference and Research on Influenza
EPI1989654	MP	Indonesia	2005-Jan-01	EPI_ISL_10656452	A/Chicken/Deli Serdang/BPPV 1/2005	CSIRO Australian Animal Health Laboratory	WHO Collaborating Centre for Reference and Research on Influenza
EPI1989657	MP	Indonesia	2005-Jan-01	EPI_ISL_10656453	A/Chicken/Duma/Bppv-II/2005	CSIRO Australian Animal Health Laboratory	WHO Collaborating Centre for Reference and Research on Influenza
EPI1989660	MP	Indonesia	2005-Jan-01	EPI_ISL_10656454	A/Chicken/Indonesia/Wates/1/2005	CSIRO Australian Animal Health Laboratory	WHO Collaborating Centre for Reference and Research on Influenza
EPI1989673	MP	Indonesia	2005-Oct-13	EPI_ISL_10656461	A/Chicken/Karo/BPPV1/2006	CSIRO Australian Animal Health Laboratory	WHO Collaborating Centre for Reference and Research on Influenza
EPI1989678	MP	Indonesia	2005-Jan-01	EPI_ISL_10656462	A/Chicken/Langkat/BPPV1/2005	CSIRO Australian Animal Health Laboratory	WHO Collaborating Centre for Reference and Research on Influenza
EPI1989681	MP	Indonesia	2005-Jan-01	EPI_ISL_10656463	A/Chicken/Medan/BPPV1-498/2005	CSIRO Australian Animal Health Laboratory	WHO Collaborating Centre for Reference and Research on Influenza
EPI1989684	MP	Indonesia	2005-Jan-01	EPI_ISL_10656464	A/Chicken/Medan/BPPV1-534/2005	CSIRO Australian Animal Health Laboratory	WHO Collaborating Centre for Reference and Research on Influenza
EPI1989687	MP	Indonesia	2005-Jan-01	EPI_ISL_10656465	A/Chicken/Medan/BPPV1-571/2005	CSIRO Australian Animal Health Laboratory	WHO Collaborating Centre for Reference and Research on Influenza
EPI1989690	MP	Indonesia	2005-Jan-01	EPI_ISL_10656466	A/Chicken/Medan/BPPV1-576/2005	CSIRO Australian Animal Health Laboratory	WHO Collaborating Centre for Reference and Research on Influenza
EPI1989693	MP	Indonesia	2005-Jan-01	EPI_ISL_10656467	A/Chicken/Murao Jambi/BPPV-II/2005	CSIRO Australian Animal Health Laboratory	WHO Collaborating Centre for Reference and Research on Influenza
EPI2020762	MP	Myanmar	2006-Jan-01	EPI_ISL_10656469	A/Chicken/Myanmar/0601001-4B/2006	CSIRO Australian Animal Health Laboratory	WHO Collaborating Centre for Reference and Research on Influenza
EPI1989702	MP	Indonesia	2006-Jan-01	EPI_ISL_10656470	A/Chicken/Padang/BPPV-II/2006	CSIRO Australian Animal Health Laboratory	WHO Collaborating Centre for Reference and Research on Influenza
EPI1989707	MP	Indonesia	2005-Jan-01	EPI_ISL_10656471	A/Chicken/Pakanbaru/BPPV-II/2005	CSIRO Australian Animal Health Laboratory	WHO Collaborating Centre for Reference and Research on Influenza
EPI1989710	MP	Indonesia	2005-Jan-01	EPI_ISL_10656472	A/Chicken/Palembang/Bppv-Iii/2005	CSIRO Australian Animal Health Laboratory	WHO Collaborating Centre for Reference and Research on Influenza
EPI1989713	MP	Indonesia	2005-Jan-01	EPI_ISL_10656473	A/Chicken/Pidie/BPPV1/2005	CSIRO Australian Animal Health Laboratory	WHO Collaborating Centre for Reference and Research on Influenza
EPI1989718	MP	Indonesia	2006-Jan-01	EPI_ISL_10656474	A/Chicken/Pulau Rampang/BPPV-II/2006	CSIRO Australian Animal Health Laboratory	WHO Collaborating Centre for Reference and Research on Influenza
EPI1989724	MP	Indonesia	2005-Nov-25	EPI_ISL_10656475	A/Chicken/Rokan Hilli/BPPV-II/2005	CSIRO Australian Animal Health Laboratory	WHO Collaborating Centre for Reference and Research on Influenza
EPI1989727	MP	Indonesia	2005-Jan-01	EPI_ISL_10656476	A/Chicken/Salam/BPPV-II/2005	CSIRO Australian Animal Health Laboratory	WHO Collaborating Centre for Reference and Research on Influenza
EPI1989730	MP	Indonesia	2005-Jan-01	EPI_ISL_10656477	A/Chicken/Sembawa/BPPV-III/2005	CSIRO Australian Animal Health Laboratory	WHO Collaborating Centre for Reference and Research on Influenza
EPI1989733	MP	Indonesia	2005-Jan-01	EPI_ISL_10656478	A/Chicken/Siak/BPPV-II/2005	CSIRO Australian Animal Health Laboratory	WHO Collaborating Centre for Reference and Research on Influenza
EPI1989736	MP	Indonesia	2005-Jan-01	EPI_ISL_10656479	A/Chicken/Taput/BPPV1/2005	CSIRO Australian Animal Health Laboratory	WHO Collaborating Centre for Reference and Research on Influenza
EPI1989740	MP	Vietnam	2004-Sep-12	EPI_ISL_10656481	A/Chicken/Vietnam/921/2004	CSIRO Australian Animal Health Laboratory	WHO Collaborating Centre for Reference and Research on Influenza
EPI1989747	MP	Indonesia	2005-Mar-04	EPI_ISL_10656484	A/Chicken/Way Kanan/BPPV-III/2006	CSIRO Australian Animal Health Laboratory	WHO Collaborating Centre for Reference and Research on Influenza
EPI1989781	MP	Indonesia	2005-Jan-01	EPI_ISL_10656503	A/Duck/Bufeleng/BPPV1/2005	CSIRO Australian Animal Health Laboratory	WHO Collaborating Centre for Reference and Research on Influenza
EPI1989788	MP	Indonesia	2006-Jan-01	EPI_ISL_10656505	A/Duck/Indramayu/BBVW/109/2006	CSIRO Australian Animal Health Laboratory	WHO Collaborating Centre for Reference and Research on Influenza
EPI1989794	MP	Indonesia	2005-Jan-01	EPI_ISL_10656506	A/Duck/Madiun/BBVW/1358/2005	CSIRO Australian Animal Health Laboratory	WHO Collaborating Centre for Reference and Research on Influenza
EPI1989799	MP	Indonesia	2005-Jan-01	EPI_ISL_10656509	A/Duck/Pali/BBVW/1358/2005	CSIRO Australian Animal Health Laboratory	WHO Collaborating Centre for Reference and Research on Influenza
EPI1989802	MP	Indonesia	2006-Sep-19	EPI_ISL_10656510	A/Duck/Tabanan/BPPV1/2005	CSIRO Australian Animal Health Laboratory	WHO Collaborating Centre for Reference and Research on Influenza
EPI1989807	MP	Vietnam	2004-Jan-01	EPI_ISL_10656512	A/Duck/Vietnam/949A/2004	CSIRO Australian Animal Health Laboratory	WHO Collaborating Centre for Reference and Research on Influenza
EPI1989918	MP	Vietnam	2006-May-15	EPI_ISL_10656590	A/Muscovy Duck/Vietnam/453B/2004	CSIRO Australian Animal Health Laboratory	WHO Collaborating Centre for Reference and Research on Influenza
EPI1990443	MP	Netherlands	2022-Feb-01	EPI_ISL_10724259	A/seagull/Netherlands/22002274-002/2022	Wageningen Bioveterinary Research	Wageningen Bioveterinary Research	Beerens, Nancy; Harders, Frank; Pritz-Verschuren, Sylvia; Roose, Marit; Venema, Sandra; Germeraad, Evelien; Engelsma, Marc; Heutink, Rene
EPI1994984	MP	Netherlands	2022-Feb-12	EPI_ISL_10992813	A/Mallard/Netherlands/1/2022	Erasmus Medical Center	Erasmus Medical Center
EPI1994992	MP	Netherlands	2022-Feb-14	EPI_ISL_10993074	A/Mallard/Netherlands/2/2022	Erasmus Medical Center	Erasmus Medical Center
EPI1995000	MP	Netherlands	2021-Nov-29	EPI_ISL_10993075	A/Mallard/Netherlands/4/2021	Erasmus Medical Center	Erasmus Medical Center
EPI1995008	MP	Netherlands	2021-Nov-29	EPI_ISL_10993076	A/Mallard/Netherlands/5/2021	Erasmus Medical Center	Erasmus Medical Center
EPI1995016	MP	Netherlands	2021-Nov-29	EPI_ISL_10993105	A/Mallard/Netherlands/6/2021	Erasmus Medical Center	Erasmus Medical Center
EPI1995024	MP	Netherlands	2021-Nov-29	EPI_ISL_10993134	A/Mallard/Netherlands/7/2021	Erasmus Medical Center	Erasmus Medical Center
EPI1995032	MP	Netherlands	2021-Nov-29	EPI_ISL_10993166	A/Mallard/Netherlands/8/2021	Erasmus Medical Center	Erasmus Medical Center
EPI1995040	MP	Netherlands	2022-Jan-29	EPI_ISL_10993196	A/Sanderling/Netherlands/1/2022	Erasmus Medical Center	Erasmus Medical Center
EPI1995055	MP	Moldova, Republic of	2022-Jan-03	EPI_ISL_11007527	A/laying_hen/Moldova/68-1_22VIR638-1/2022	Republican Center of Veterinary Diagnostics	Istituto Zooprofilattico Sperimentale delle Venezie	Arseniev, S.; Groza, O.; Barbierato, G.; Zecchin, B.; Fusaro, A.; Schivo, A.; Salviato, A.; Palumbo, E.; Giussani, E.; Monne, I.; Terregino, C.
EPI1995063	MP	Slovenia	2021-Dec-26	EPI_ISL_11007528	A/rooster/Slovenia/2039_22VIR777-1/2021	University of Ljubljana	Istituto Zooprofilattico Sperimentale delle Venezie	Slavec, B.; Ra?nik, J.; Krape?, U.; ?labravec, Z.; A?ko, J.; Cociancich, V.; Paller, T.; Vidrih, ?.; Rojs, O.Z.; Arseniev, S.; Groza, O.; Barbierato, G.; Zecchin, B.; Fusaro, A.; Schivo, A.; Salviato, A.; Palumbo, E.; Giussani, E.; Monne, I.; Terregino, C.
EPI1995071	MP	Slovenia	2021-Dec-26	EPI_ISL_11007529	A/swan/Slovenia/2041_22VIR777-2/2021	University of Ljubljana	Istituto Zooprofilattico Sperimentale delle Venezie	Slavec, B.; Ra?nik, J.; Krape?, U.; ?labravec, Z.; A?ko, J.; Cociancich, V.; Paller, T.; Vidrih, ?.; Rojs, O.Z.; Arseniev, S.; Groza, O.; Barbierato, G.; Zecchin, B.; Fusaro, A.; Schivo, A.; Salviato, A.; Palumbo, E.; Giussani, E.; Monne, I.; Terregino, C.
EPI1995079	MP	Slovenia	2021-Dec-27	EPI_ISL_11007530	A/swan/Slovenia/2049_22VIR777-3/2021	University of Ljubljana	Istituto Zooprofilattico Sperimentale delle Venezie	Slavec, B.; Ra?nik, J.; Krape?, U.; ?labravec, Z.; A?ko, J.; Cociancich, V.; Paller, T.; Vidrih, ?.; Rojs, O.Z.; Arseniev, S.; Groza, O.; Barbierato, G.; Zecchin, B.; Fusaro, A.; Schivo, A.; Salviato, A.; Palumbo, E.; Giussani, E.; Monne, I.; Terregino, C.
EPI1995087	MP	Slovenia	2021-Dec-29	EPI_ISL_11007531	A/swan/Slovenia/2060_22VIR777-4/2021	University of Ljubljana	Istituto Zooprofilattico Sperimentale delle Venezie	Slavec, B.; Ra?nik, J.; Krape?, U.; ?labravec, Z.; A?ko, J.; Cociancich, V.; Paller, T.; Vidrih, ?.; Rojs, O.Z.; Arseniev, S.; Groza, O.; Barbierato, G.; Zecchin, B.; Fusaro, A.; Schivo, A.; Salviato, A.; Palumbo, E.; Giussani, E.; Monne, I.; Terregino, C.
EPI1995095	MP	Slovenia	2021-Dec-30	EPI_ISL_11007532	A/swan/Slovenia/2072_22VIR777-5/2021	University of Ljubljana	Istituto Zooprofilattico Sperimentale delle Venezie	Slavec, B.; Ra?nik, J.; Krape?, U.; ?labravec, Z.; A?ko, J.; Cociancich, V.; Paller, T.; Vidrih, ?.; Rojs, O.Z.; Arseniev, S.; Groza, O.; Barbierato, G.; Zecchin, B.; Fusaro, A.; Schivo, A.; Salviato, A.; Palumbo, E.; Giussani, E.; Monne, I.; Terregino, C.
EPI1995103	MP	Slovenia	2021-Dec-30	EPI_ISL_11007533	A/swan/Slovenia/2073_22VIR777-6/2021	University of Ljubljana	Istituto Zooprofilattico Sperimentale delle Venezie	Slavec, B.; Ra?nik, J.; Krape?, U.; ?labravec, Z.; A?ko, J.; Cociancich, V.; Paller, T.; Vidrih, ?.; Rojs, O.Z.; Arseniev, S.; Groza, O.; Barbierato, G.; Zecchin, B.; Fusaro, A.; Schivo, A.; Salviato, A.; Palumbo, E.; Giussani, E.; Monne, I.; Terregino, C.
EPI1995111	MP	Slovenia	2021-Dec-30	EPI_ISL_11007534	A/seagull/Slovenia/2075_22VIR777-7/2021	University of Ljubljana	Istituto Zooprofilattico Sperimentale delle Venezie	Slavec, B.; Ra?nik, J.; Krape?, U.; ?labravec, Z.; A?ko, J.; Cociancich, V.; Paller, T.; Vidrih, ?.; Rojs, O.Z.; Arseniev, S.; Groza, O.; Barbierato, G.; Zecchin, B.; Fusaro, A.; Schivo, A.; Salviato, A.; Palumbo, E.; Giussani, E.; Monne, I.; Terregino, C.
EPI1995119	MP	Slovenia	2022-Jan-03	EPI_ISL_11007535	A/swan/Slovenia/13_22VIR777-8/2022	University of Ljubljana	Istituto Zooprofilattico Sperimentale delle Venezie	Slavec, B.; Ra?nik, J.; Krape?, U.; ?labravec, Z.; A?ko, J.; Cociancich, V.; Paller, T.; Vidrih, ?.; Rojs, O.Z.; Arseniev, S.; Groza, O.; Barbierato, G.; Zecchin, B.; Fusaro, A.; Schivo, A.; Salviato, A.; Palumbo, E.; Giussani, E.; Monne, I.; Terregino, C.
EPI1995135	MP	Bulgaria	2021-Dec-29	EPI_ISL_11007537	A/hen/Bulgaria/854-1_22VIR778-10/2021	NDRVMI (National Diagnostic and Research Veterinary Medical Institute)	Istituto Zooprofilattico Sperimentale delle Venezie	Goujgoulova, G.; Slavcheva, I.; Oreshkova, L.; Barbierato, G.; Zecchin, B.; Fusaro, A.; Schivo, A.; Salviato, A.; Palumbo, E.; Giussani, E.; Monne, I.; Terregino, C.
EPI1995143	MP	Bulgaria	2021-Nov-15	EPI_ISL_11007538	A/hen/Bulgaria/722-1_22VIR778-1/2021	NDRVMI (National Diagnostic and Research Veterinary Medical Institute)	Istituto Zooprofilattico Sperimentale delle Venezie	Goujgoulova, G.; Slavcheva, I.; Oreshkova, L.; Barbierato, G.; Zecchin, B.; Fusaro, A.; Schivo, A.; Salviato, A.; Palumbo, E.; Giussani, E.; Monne, I.; Terregino, C.
EPI1995151	MP	Bulgaria	2021-Nov-30	EPI_ISL_11007539	A/turkey/Bulgaria/755-1_22VIR778-4/2021	NDRVMI (National Diagnostic and Research Veterinary Medical Institute)	Istituto Zooprofilattico Sperimentale delle Venezie	Goujgoulova, G.; Slavcheva, I.; Oreshkova, L.; Barbierato, G.; Zecchin, B.; Fusaro, A.; Schivo, A.; Salviato, A.; Palumbo, E.; Giussani, E.; Monne, I.; Terregino, C.
EPI1995159	MP	Bulgaria	2021-Dec-01	EPI_ISL_11007540	A/duck/Bulgaria/756-4_22VIR778-6/2021	NDRVMI (National Diagnostic and Research Veterinary Medical Institute)	Istituto Zooprofilattico Sperimentale delle Venezie	Goujgoulova, G.; Slavcheva, I.; Oreshkova, L.; Barbierato, G.; Zecchin, B.; Fusaro, A.; Schivo, A.; Salviato, A.; Palumbo, E.; Giussani, E.; Monne, I.; Terregino, C.
EPI1995167	MP	Bulgaria	2021-Dec-02	EPI_ISL_11007541	A/hen/Bulgaria/757-6_22VIR778-7/2021	NDRVMI (National Diagnostic and Research Veterinary Medical Institute)	Istituto Zooprofilattico Sperimentale delle Venezie	Goujgoulova, G.; Slavcheva, I.; Oreshkova, L.; Barbierato, G.; Zecchin, B.; Fusaro, A.; Schivo, A.; Salviato, A.; Palumbo, E.; Giussani, E.; Monne, I.; Terregino, C.
EPI1995175	MP	Niger	2022-Jan-01	EPI_ISL_11007542	A/chicken/Niger/22VIR1409-13/2022	Laboratoire Central de l’Elevage (LABOCEL)	Istituto Zooprofilattico Sperimentale delle Venezie	Souley, M.M.; Yaou, B.; Amadou, H.; Haido, A.M.; Issiako, A.; Alassane, A.; Barbierato, G.; Zecchin, B.; Fusaro, A.; Schivo, A.; Salviato, A.; Palumbo, E.; Giussani, E.; Monne, I.; Terregino, C.
EPI1995183	MP	Niger	2022-Jan-01	EPI_ISL_11007543	A/chicken/Niger/22VIR1409-23/2022	Laboratoire Central de l’Elevage (LABOCEL)	Istituto Zooprofilattico Sperimentale delle Venezie	Souley, M.M.; Yaou, B.; Amadou, H.; Haido, A.M.; Issiako, A.; Alassane, A.; Barbierato, G.; Zecchin, B.; Fusaro, A.; Schivo, A.; Salviato, A.; Palumbo, E.; Giussani, E.; Monne, I.; Terregino, C.
EPI1995191	MP	Niger	2022-Jan-01	EPI_ISL_11007544	A/quail/Niger/22VIR1409-28/2022	Laboratoire Central de l’Elevage (LABOCEL)	Istituto Zooprofilattico Sperimentale delle Venezie	Souley, M.M.; Yaou, B.; Amadou, H.; Haido, A.M.; Issiako, A.; Alassane, A.; Barbierato, G.; Zecchin, B.; Fusaro, A.; Schivo, A.; Salviato, A.; Palumbo, E.; Giussani, E.; Monne, I.; Terregino, C.
EPI1995199	MP	Niger	2022-Jan-01	EPI_ISL_11007545	A/quail/Niger/22VIR1409-30/2022	Laboratoire Central de l’Elevage (LABOCEL)	Istituto Zooprofilattico Sperimentale delle Venezie	Souley, M.M.; Yaou, B.; Amadou, H.; Haido, A.M.; Issiako, A.; Alassane, A.; Barbierato, G.; Zecchin, B.; Fusaro, A.; Schivo, A.; Salviato, A.; Palumbo, E.; Giussani, E.; Monne, I.; Terregino, C.
EPI1995207	MP	Niger	2022-Jan-01	EPI_ISL_11007546	A/chicken/Niger/22VIR1409-5/2022	Laboratoire Central de l’Elevage (LABOCEL)	Istituto Zooprofilattico Sperimentale delle Venezie	Souley, M.M.; Yaou, B.; Amadou, H.; Haido, A.M.; Issiako, A.; Alassane, A.; Barbierato, G.; Zecchin, B.; Fusaro, A.; Schivo, A.; Salviato, A.; Palumbo, E.; Giussani, E.; Monne, I.; Terregino, C.
EPI1995215	MP	Niger	2022-Jan-01	EPI_ISL_11007547	A/chicken/Niger/22VIR1409-9/2022	Laboratoire Central de l’Elevage (LABOCEL)	Istituto Zooprofilattico Sperimentale delle Venezie	Souley, M.M.; Yaou, B.; Amadou, H.; Haido, A.M.; Issiako, A.; Alassane, A.; Barbierato, G.; Zecchin, B.; Fusaro, A.; Schivo, A.; Salviato, A.; Palumbo, E.; Giussani, E.; Monne, I.; Terregino, C.
EPI1995223	MP	Italy	2021-Nov-14	EPI_ISL_11007548	A/turkey/Italy/21VIR9520/2021	Istituto Zooprofilattico Sperimentale delle Venezie, EU/OIE/Reference Laboratory and FAO Reference Centre for AI and ND	Istituto Zooprofilattico Sperimentale delle Venezie	Barbierato, G.; Zecchin, B.; Fusaro, A.; Schivo, A.; Salviato, A.; Palumbo, E.; Giussani, E.; Monne, I.; Terregino, C.
EPI1995231	MP	Moldova, Republic of	2022-Jan-03	EPI_ISL_11007721	A/laying_hen/Moldova/68-2_22VIR638-2/2022	Republican Center of Veterinary Diagnostics	Istituto Zooprofilattico Sperimentale delle Venezie	Arseniev, S.; Groza, O.; Barbierato, G.; Zecchin, B.; Fusaro, A.; Schivo, A.; Salviato, A.; Palumbo, E.; Giussani, E.; Monne, I.; Terregino, C.
EPI1995239	MP	Bulgaria	2021-Nov-23	EPI_ISL_11007722	A/partridge/Bulgaria/745_22VIR778-3/2021	NDRVMI (National Diagnostic and Research Veterinary Medical Institute)	Istituto Zooprofilattico Sperimentale delle Venezie	Goujgoulova, G.; Slavcheva, I.; Oreshkova, L.; Barbierato, G.; Zecchin, B.; Fusaro, A.; Schivo, A.; Salviato, A.; Palumbo, E.; Giussani, E.; Monne, I.; Terregino, C.
EPI1995253	MP	Bulgaria	2021-Dec-16	EPI_ISL_11009382	A/duck/Bulgaria/827-2_22VIR778-8/2021	NDRVMI (National Diagnostic and Research Veterinary Medical Institute)	Istituto Zooprofilattico Sperimentale Delle Venezie	Goujgoulova, G.; Slavcheva, I.; Oreshkova, L.; Barbierato, G.; Zecchin, B.; Fusaro, A.; Schivo, A.; Salviato, A.; Palumbo, E.; Giussani, E.; Monne, I.; Terregino, C.
EPI1995651	MP	Netherlands	2022-Feb-07	EPI_ISL_11112352	A/Barnacle Goose/Netherlands/9/2022	Erasmus Medical Center	Erasmus Medical Center
EPI1995667	MP	Netherlands	2022-Feb-01	EPI_ISL_11112354	A/Common Gull/Netherlands/1/2022	Erasmus Medical Center	Erasmus Medical Center
EPI1995683	MP	Netherlands	2022-Feb-09	EPI_ISL_11112356	A/Eurasian Curlew/Netherlands/1/2022	Erasmus Medical Center	Erasmus Medical Center
EPI1995699	MP	Netherlands	2022-Feb-26	EPI_ISL_11112358	A/European Herring Gull/Netherlands/2/2022	Erasmus Medical Center	Erasmus Medical Center
EPI1995715	MP	Netherlands	2022-Feb-23	EPI_ISL_11112360	A/Great black-backed Gull/Netherlands/2/2022	Erasmus Medical Center	Erasmus Medical Center
EPI1995731	MP	Netherlands	2022-Feb-02	EPI_ISL_11112362	A/Greylag Goose/Netherlands/1/2022	Erasmus Medical Center	Erasmus Medical Center
EPI1995842	MP	Netherlands	2022-Feb-23	EPI_ISL_11112484	A/Caspian Gull/Netherlands/2/2022	Erasmus Medical Center	Erasmus Medical Center
EPI1997129	MP	Bangladesh	2021-Oct-27	EPI_ISL_11207831	A/duck/Bangladesh/19D1771/2021	International Centre for Diarrhoeal Disease Research (ICDDR,B)	International Centre for Diarrhoeal Disease Research (ICDDR,B)	Hossain, M.E.; Miah, M.; Alam, S.; Hasan, R.; Davis, C.T.; Mott, A.J.; Davis, W.; Chowdhury, S.; Rahman, M.Z
EPI1997145	MP	Bangladesh	2021-Dec-10	EPI_ISL_11207833	A/duck/Bangladesh/18D1795/2021	International Centre for Diarrhoeal Disease Research (ICDDR,B)	International Centre for Diarrhoeal Disease Research (ICDDR,B)	Hossain, M.E.; Miah, M.; Alam, S.; Hasan, R.; Davis, C.T.; Mott, A.J.; Davis, W.; Chowdhury, S.; Rahman, M.Z
EPI1997153	MP	Bangladesh	2022-Jan-30	EPI_ISL_11207834	A/duck/Bangladesh/17D1821/2022	International Centre for Diarrhoeal Disease Research (ICDDR,B)	International Centre for Diarrhoeal Disease Research (ICDDR,B)	Hossain, M.E.; Miah, M.; Alam, S.; Hasan, R.; Davis, C.T.; Mott, A.J.; Davis, W.; Chowdhury, S.; Rahman, M.Z
EPI1997161	MP	Bangladesh	2022-Jan-19	EPI_ISL_11207835	A/chicken/Bangladesh/19D1833/2022	International Centre for Diarrhoeal Disease Research (ICDDR,B)	International Centre for Diarrhoeal Disease Research (ICDDR,B)	Hossain, M.E.; Miah, M.; Alam, S.; Hasan, R.; Davis, C.T.; Mott, A.J.; Davis, W.; Chowdhury, S.; Rahman, M.Z
EPI1997169	MP	Bangladesh	2022-Jan-19	EPI_ISL_11207836	A/chicken/Bangladesh/19D1836/2022	International Centre for Diarrhoeal Disease Research (ICDDR,B)	International Centre for Diarrhoeal Disease Research (ICDDR,B)	Hossain, M.E.; Miah, M.; Alam, S.; Hasan, R.; Davis, C.T.; Mott, A.J.; Davis, W.; Chowdhury, S.; Rahman, M.Z
EPI1997265	MP	Bangladesh	2021-Dec-22	EPI_ISL_11211731	A/duck/Bangladesh/19D1818/2021	International Centre for Diarrhoeal Disease Research (ICDDR,B)	International Centre for Diarrhoeal Disease Research (ICDDR,B)	Hossain, M.E.; Miah, M.; Alam, S.; Hasan, R.; Davis, C.T.; Mott, A.J.; Davis, W.; Chowdhury, S.; Rahman, M.Z
EPI1997956	MP	Ireland	2021-Nov-17	EPI_ISL_11259261	A/herring_gull/Ireland/033533_22VIR1325-10/2021	Central Veterinary Research Laboratory	Istituto Zooprofilattico Sperimentale delle Venezie	Byrne, C.; Garcia, K.; Cuartero, L.G.; Barbierato, G.; Zecchin, B.; Fusaro, A.; Schivo, A.; Salviato, A.; Palumbo, E.; Giussani, E.; Monne, I.; Terregino, C.
EPI1997964	MP	Ireland	2021-Dec-08	EPI_ISL_11259262	A/crow/Ireland/035624_22VIR1325-11/2021	Central Veterinary Research Laboratory	Istituto Zooprofilattico Sperimentale delle Venezie	Byrne, C.; Garcia, K.; Cuartero, L.G.; Barbierato, G.; Zecchin, B.; Fusaro, A.; Schivo, A.; Salviato, A.; Palumbo, E.; Giussani, E.; Monne, I.; Terregino, C.
EPI1997972	MP	Ireland	2022-Jan-07	EPI_ISL_11259263	A/buzzard/Ireland/000656_22VIR1325-12/2022	Central Veterinary Research Laboratory	Istituto Zooprofilattico Sperimentale delle Venezie	Byrne, C.; Garcia, K.; Cuartero, L.G.; Barbierato, G.; Zecchin, B.; Fusaro, A.; Schivo, A.; Salviato, A.; Palumbo, E.; Giussani, E.; Monne, I.; Terregino, C.
EPI1997980	MP	Ireland	2021-Nov-15	EPI_ISL_11259264	A/mute_swan/Ireland/033169_22VIR1325-14/2021	Central Veterinary Research Laboratory	Istituto Zooprofilattico Sperimentale delle Venezie	Byrne, C.; Garcia, K.; Cuartero, L.G.; Barbierato, G.; Zecchin, B.; Fusaro, A.; Schivo, A.; Salviato, A.; Palumbo, E.; Giussani, E.; Monne, I.; Terregino, C.
EPI1997988	MP	Ireland	2022-Jan-05	EPI_ISL_11259265	A/peregrine_falcon/Ireland/000191_22VIR1325-15/2022	Central Veterinary Research Laboratory	Istituto Zooprofilattico Sperimentale delle Venezie	Byrne, C.; Garcia, K.; Cuartero, L.G.; Barbierato, G.; Zecchin, B.; Fusaro, A.; Schivo, A.; Salviato, A.; Palumbo, E.; Giussani, E.; Monne, I.; Terregino, C.
EPI1997996	MP	Ireland	2021-Nov-19	EPI_ISL_11259266	A/mute_swan/Ireland/033945_22VIR1325-16/2021	Central Veterinary Research Laboratory	Istituto Zooprofilattico Sperimentale delle Venezie	Byrne, C.; Garcia, K.; Cuartero, L.G.; Barbierato, G.; Zecchin, B.; Fusaro, A.; Schivo, A.; Salviato, A.; Palumbo, E.; Giussani, E.; Monne, I.; Terregino, C.
EPI1998004	MP	Ireland	2021-Dec-06	EPI_ISL_11259267	A/turkey/Ireland/035425_22VIR1325-17/2021	Central Veterinary Research Laboratory	Istituto Zooprofilattico Sperimentale delle Venezie	Byrne, C.; Garcia, K.; Cuartero, L.G.; Barbierato, G.; Zecchin, B.; Fusaro, A.; Schivo, A.; Salviato, A.; Palumbo, E.; Giussani, E.; Monne, I.; Terregino, C.
EPI1998012	MP	Ireland	2021-Dec-17	EPI_ISL_11259268	A/duck/Ireland/036646_22VIR1325-18/2021	Central Veterinary Research Laboratory	Istituto Zooprofilattico Sperimentale delle Venezie	Byrne, C.; Garcia, K.; Cuartero, L.G.; Barbierato, G.; Zecchin, B.; Fusaro, A.; Schivo, A.; Salviato, A.; Palumbo, E.; Giussani, E.; Monne, I.; Terregino, C.
EPI1998020	MP	Ireland	2021-Nov-19	EPI_ISL_11259269	A/turkey/Ireland/033674_22VIR1325-19/2021	Central Veterinary Research Laboratory	Istituto Zooprofilattico Sperimentale delle Venezie	Byrne, C.; Garcia, K.; Cuartero, L.G.; Barbierato, G.; Zecchin, B.; Fusaro, A.; Schivo, A.; Salviato, A.; Palumbo, E.; Giussani, E.; Monne, I.; Terregino, C.
EPI1998028	MP	Ireland	2021-Nov-08	EPI_ISL_11259270	A/mute_swan/Ireland/032363_22VIR1325-1/2021	Central Veterinary Research Laboratory	Istituto Zooprofilattico Sperimentale delle Venezie	Byrne, C.; Garcia, K.; Cuartero, L.G.; Barbierato, G.; Zecchin, B.; Fusaro, A.; Schivo, A.; Salviato, A.; Palumbo, E.; Giussani, E.; Monne, I.; Terregino, C.
EPI1998037	MP	Ireland	2021-Nov-22	EPI_ISL_11259271	A/broiler/Ireland/033734_22VIR1325-20/2021	Central Veterinary Research Laboratory	Istituto Zooprofilattico Sperimentale delle Venezie	Byrne, C.; Garcia, K.; Cuartero, L.G.; Barbierato, G.; Zecchin, B.; Fusaro, A.; Schivo, A.; Salviato, A.; Palumbo, E.; Giussani, E.; Monne, I.; Terregino, C.
EPI1998045	MP	Ireland	2021-Nov-29	EPI_ISL_11259272	A/layer/Ireland/034424_22VIR1325-21/2021	Central Veterinary Research Laboratory	Istituto Zooprofilattico Sperimentale delle Venezie	Byrne, C.; Garcia, K.; Cuartero, L.G.; Barbierato, G.; Zecchin, B.; Fusaro, A.; Schivo, A.; Salviato, A.; Palumbo, E.; Giussani, E.; Monne, I.; Terregino, C.
EPI1998053	MP	Ireland	2021-Dec-11	EPI_ISL_11259273	A/duck/Ireland/036105_22VIR1325-22/2021	Central Veterinary Research Laboratory	Istituto Zooprofilattico Sperimentale delle Venezie	Byrne, C.; Garcia, K.; Cuartero, L.G.; Barbierato, G.; Zecchin, B.; Fusaro, A.; Schivo, A.; Salviato, A.; Palumbo, E.; Giussani, E.; Monne, I.; Terregino, C.
EPI1998061	MP	Ireland	2021-Nov-03	EPI_ISL_11259274	A/white-tailed_eagle/Ireland/032034_22VIR1325-23/2021	Central Veterinary Research Laboratory	Istituto Zooprofilattico Sperimentale delle Venezie	Byrne, C.; Garcia, K.; Cuartero, L.G.; Barbierato, G.; Zecchin, B.; Fusaro, A.; Schivo, A.; Salviato, A.; Palumbo, E.; Giussani, E.; Monne, I.; Terregino, C.
EPI1998069	MP	Ireland	2021-Nov-09	EPI_ISL_11259275	A/whooper_swan/Ireland/032444_22VIR1325-2/2021	Central Veterinary Research Laboratory	Istituto Zooprofilattico Sperimentale delle Venezie	Byrne, C.; Garcia, K.; Cuartero, L.G.; Barbierato, G.; Zecchin, B.; Fusaro, A.; Schivo, A.; Salviato, A.; Palumbo, E.; Giussani, E.; Monne, I.; Terregino, C.
EPI1998077	MP	Ireland	2021-Nov-10	EPI_ISL_11259276	A/peregrine_falcon/Ireland/032476_22VIR1325-3/2021	Central Veterinary Research Laboratory	Istituto Zooprofilattico Sperimentale delle Venezie	Byrne, C.; Garcia, K.; Cuartero, L.G.; Barbierato, G.; Zecchin, B.; Fusaro, A.; Schivo, A.; Salviato, A.; Palumbo, E.; Giussani, E.; Monne, I.; Terregino, C.
EPI1998085	MP	Ireland	2021-Nov-12	EPI_ISL_11259277	A/whooper_swan/Ireland/032960_22VIR1325-4/2021	Central Veterinary Research Laboratory	Istituto Zooprofilattico Sperimentale delle Venezie	Byrne, C.; Garcia, K.; Cuartero, L.G.; Barbierato, G.; Zecchin, B.; Fusaro, A.; Schivo, A.; Salviato, A.; Palumbo, E.; Giussani, E.; Monne, I.; Terregino, C.
EPI1998093	MP	Ireland	2021-Nov-12	EPI_ISL_11259278	A/magpie/Ireland/032958_22VIR1325-5/2021	Central Veterinary Research Laboratory	Istituto Zooprofilattico Sperimentale delle Venezie	Byrne, C.; Garcia, K.; Cuartero, L.G.; Barbierato, G.; Zecchin, B.; Fusaro, A.; Schivo, A.; Salviato, A.; Palumbo, E.; Giussani, E.; Monne, I.; Terregino, C.
EPI1998101	MP	Ireland	2021-Nov-15	EPI_ISL_11259279	A/greylag_goose/Ireland/032969_22VIR1325-6/2021	Central Veterinary Research Laboratory	Istituto Zooprofilattico Sperimentale delle Venezie	Byrne, C.; Garcia, K.; Cuartero, L.G.; Barbierato, G.; Zecchin, B.; Fusaro, A.; Schivo, A.; Salviato, A.; Palumbo, E.; Giussani, E.; Monne, I.; Terregino, C.
EPI1998109	MP	Ireland	2021-Nov-15	EPI_ISL_11259280	A/greylag_goose/Ireland/033062_22VIR1325-7/2021	Central Veterinary Research Laboratory	Istituto Zooprofilattico Sperimentale delle Venezie	Byrne, C.; Garcia, K.; Cuartero, L.G.; Barbierato, G.; Zecchin, B.; Fusaro, A.; Schivo, A.; Salviato, A.; Palumbo, E.; Giussani, E.; Monne, I.; Terregino, C.
EPI1998117	MP	Ireland	2021-Nov-15	EPI_ISL_11259281	A/white-fronted_goose/Ireland/033181_22VIR1325-8/2021	Central Veterinary Research Laboratory	Istituto Zooprofilattico Sperimentale delle Venezie	Byrne, C.; Garcia, K.; Cuartero, L.G.; Barbierato, G.; Zecchin, B.; Fusaro, A.; Schivo, A.; Salviato, A.; Palumbo, E.; Giussani, E.; Monne, I.; Terregino, C.
EPI1998125	MP	Ireland	2021-Nov-16	EPI_ISL_11259282	A/brent_goose/Ireland/033257_22VIR1325-9/2021	Central Veterinary Research Laboratory	Istituto Zooprofilattico Sperimentale delle Venezie	Byrne, C.; Garcia, K.; Cuartero, L.G.; Barbierato, G.; Zecchin, B.; Fusaro, A.; Schivo, A.; Salviato, A.; Palumbo, E.; Giussani, E.; Monne, I.; Terregino, C.
EPI1998141	MP	Ireland	2022-Feb-14	EPI_ISL_11259284	A/goose/Ireland/3869_22VIR2064-2/2022	Central Veterinary Research Laboratory	Istituto Zooprofilattico Sperimentale delle Venezie	Byrne, C.; Garcia, K.; Cuartero, L.G.; Barbierato, G.; Zecchin, B.; Fusaro, A.; Schivo, A.; Salviato, A.; Palumbo, E.; Giussani, E.; Monne, I.; Terregino, C.
EPI1998149	MP	Spain	2022-Feb-03	EPI_ISL_11259285	A/stork/Spain/442-8_22VIR2142-12/2022	Laboratorio Central de Veterinaria	Istituto Zooprofilattico Sperimentale delle Venezie	Ruano, M.J.; Rocha, A.; Sanchez, A.; Aguero, M; Barbierato, G.; Zecchin, B.; Fusaro, A.; Schivo, A.; Salviato, A.; Palumbo, E.; Giussani, E.; Monne, I.; Terregino, C.
EPI1998157	MP	Spain	2022-Feb-04	EPI_ISL_11259286	A/goose/Spain/512-2_22VIR2142-13/2022	Laboratorio Central de Veterinaria	Istituto Zooprofilattico Sperimentale delle Venezie	Ruano, M.J.; Rocha, A.; Sanchez, A.; Aguero, M; Barbierato, G.; Zecchin, B.; Fusaro, A.; Schivo, A.; Salviato, A.; Palumbo, E.; Giussani, E.; Monne, I.; Terregino, C.
EPI1998165	MP	Spain	2022-Feb-03	EPI_ISL_11259287	A/stork/Spain/538-2_22VIR2142-14/2022	Laboratorio Central de Veterinaria	Istituto Zooprofilattico Sperimentale delle Venezie	Ruano, M.J.; Rocha, A.; Sanchez, A.; Aguero, M; Barbierato, G.; Zecchin, B.; Fusaro, A.; Schivo, A.; Salviato, A.; Palumbo, E.; Giussani, E.; Monne, I.; Terregino, C.
EPI1998173	MP	Spain	2022-Feb-14	EPI_ISL_11259288	A/common_crane/Spain/597-2_22VIR2142-15/2022	Laboratorio Central de Veterinaria	Istituto Zooprofilattico Sperimentale delle Venezie	Ruano, M.J.; Rocha, A.; Sanchez, A.; Aguero, M; Barbierato, G.; Zecchin, B.; Fusaro, A.; Schivo, A.; Salviato, A.; Palumbo, E.; Giussani, E.; Monne, I.; Terregino, C.
EPI1998181	MP	Spain	2022-Feb-10	EPI_ISL_11259289	A/gray_heron/Spain/602-1_22VIR2142-17/2022	Laboratorio Central de Veterinaria	Istituto Zooprofilattico Sperimentale delle Venezie	Ruano, M.J.; Rocha, A.; Sanchez, A.; Aguero, M; Barbierato, G.; Zecchin, B.; Fusaro, A.; Schivo, A.; Salviato, A.; Palumbo, E.; Giussani, E.; Monne, I.; Terregino, C.
EPI1998189	MP	Spain	2022-Feb-22	EPI_ISL_11259290	A/stork/Spain/729-1_22VIR2142-18/2022	Laboratorio Central de Veterinaria	Istituto Zooprofilattico Sperimentale delle Venezie	Ruano, M.J.; Rocha, A.; Sanchez, A.; Aguero, M; Barbierato, G.; Zecchin, B.; Fusaro, A.; Schivo, A.; Salviato, A.; Palumbo, E.; Giussani, E.; Monne, I.; Terregino, C.
EPI1998197	MP	Spain	2022-Jan-15	EPI_ISL_11259291	A/turkey/Spain/140-38_22VIR2142-19/2022	Laboratorio Central de Veterinaria	Istituto Zooprofilattico Sperimentale delle Venezie	Ruano, M.J.; Rocha, A.; Sanchez, A.; Aguero, M; Barbierato, G.; Zecchin, B.; Fusaro, A.; Schivo, A.; Salviato, A.; Palumbo, E.; Giussani, E.; Monne, I.; Terregino, C.
EPI1998205	MP	Spain	2021-Dec-22	EPI_ISL_11259292	A/swan/Spain/4087-1_22VIR2142-1/2021	Laboratorio Central de Veterinaria	Istituto Zooprofilattico Sperimentale delle Venezie	Ruano, M.J.; Rocha, A.; Sanchez, A.; Aguero, M; Barbierato, G.; Zecchin, B.; Fusaro, A.; Schivo, A.; Salviato, A.; Palumbo, E.; Giussani, E.; Monne, I.; Terregino, C.
EPI1998213	MP	Spain	2022-Jan-31	EPI_ISL_11259293	A/chicken/Spain/340-37_22VIR2142-20/2022	Laboratorio Central de Veterinaria	Istituto Zooprofilattico Sperimentale delle Venezie	Ruano, M.J.; Rocha, A.; Sanchez, A.; Aguero, M; Barbierato, G.; Zecchin, B.; Fusaro, A.; Schivo, A.; Salviato, A.; Palumbo, E.; Giussani, E.; Monne, I.; Terregino, C.
EPI1998221	MP	Spain	2022-Feb-07	EPI_ISL_11259294	A/chicken/Spain/452-1_22VIR2142-21/2022	Laboratorio Central de Veterinaria	Istituto Zooprofilattico Sperimentale delle Venezie	Ruano, M.J.; Rocha, A.; Sanchez, A.; Aguero, M; Barbierato, G.; Zecchin, B.; Fusaro, A.; Schivo, A.; Salviato, A.; Palumbo, E.; Giussani, E.; Monne, I.; Terregino, C.
EPI1998229	MP	Spain	2022-Feb-07	EPI_ISL_11259295	A/chicken/Spain/452-17_22VIR2142-22/2022	Laboratorio Central de Veterinaria	Istituto Zooprofilattico Sperimentale delle Venezie	Ruano, M.J.; Rocha, A.; Sanchez, A.; Aguero, M; Barbierato, G.; Zecchin, B.; Fusaro, A.; Schivo, A.; Salviato, A.; Palumbo, E.; Giussani, E.; Monne, I.; Terregino, C.
EPI1998237	MP	Spain	2022-Feb-06	EPI_ISL_11259296	A/turkey/Spain/455-83_22VIR2142-23/2022	Laboratorio Central de Veterinaria	Istituto Zooprofilattico Sperimentale delle Venezie	Ruano, M.J.; Rocha, A.; Sanchez, A.; Aguero, M; Barbierato, G.; Zecchin, B.; Fusaro, A.; Schivo, A.; Salviato, A.; Palumbo, E.; Giussani, E.; Monne, I.; Terregino, C.
EPI1998245	MP	Spain	2022-Feb-06	EPI_ISL_11259297	A/turkey/Spain/455-96_22VIR2142-24/2022	Laboratorio Central de Veterinaria	Istituto Zooprofilattico Sperimentale delle Venezie	Ruano, M.J.; Rocha, A.; Sanchez, A.; Aguero, M; Barbierato, G.; Zecchin, B.; Fusaro, A.; Schivo, A.; Salviato, A.; Palumbo, E.; Giussani, E.; Monne, I.; Terregino, C.
EPI1998253	MP	Spain	2022-Feb-08	EPI_ISL_11259298	A/turkey/Spain/489-21_22VIR2142-25/2022	Laboratorio Central de Veterinaria	Istituto Zooprofilattico Sperimentale delle Venezie	Ruano, M.J.; Rocha, A.; Sanchez, A.; Aguero, M; Barbierato, G.; Zecchin, B.; Fusaro, A.; Schivo, A.; Salviato, A.; Palumbo, E.; Giussani, E.; Monne, I.; Terregino, C.
EPI1998261	MP	Spain	2022-Feb-08	EPI_ISL_11259299	A/turkey/Spain/490-22_22VIR2142-26/2022	Laboratorio Central de Veterinaria	Istituto Zooprofilattico Sperimentale delle Venezie	Ruano, M.J.; Rocha, A.; Sanchez, A.; Aguero, M; Barbierato, G.; Zecchin, B.; Fusaro, A.; Schivo, A.; Salviato, A.; Palumbo, E.; Giussani, E.; Monne, I.; Terregino, C.
EPI1998269	MP	Spain	2022-Feb-08	EPI_ISL_11259300	A/turkey/Spain/490-24_22VIR2142-27/2022	Laboratorio Central de Veterinaria	Istituto Zooprofilattico Sperimentale delle Venezie	Ruano, M.J.; Rocha, A.; Sanchez, A.; Aguero, M; Barbierato, G.; Zecchin, B.; Fusaro, A.; Schivo, A.; Salviato, A.; Palumbo, E.; Giussani, E.; Monne, I.; Terregino, C.
EPI1998277	MP	Spain	2022-Feb-09	EPI_ISL_11259301	A/turkey/Spain/540-26_22VIR2142-28/2022	Laboratorio Central de Veterinaria	Istituto Zooprofilattico Sperimentale delle Venezie	Ruano, M.J.; Rocha, A.; Sanchez, A.; Aguero, M; Barbierato, G.; Zecchin, B.; Fusaro, A.; Schivo, A.; Salviato, A.; Palumbo, E.; Giussani, E.; Monne, I.; Terregino, C.
EPI1998285	MP	Spain	2022-Feb-11	EPI_ISL_11259302	A/chicken/Spain/562-1_22VIR2142-29/2022	Laboratorio Central de Veterinaria	Istituto Zooprofilattico Sperimentale delle Venezie	Ruano, M.J.; Rocha, A.; Sanchez, A.; Aguero, M; Barbierato, G.; Zecchin, B.; Fusaro, A.; Schivo, A.; Salviato, A.; Palumbo, E.; Giussani, E.; Monne, I.; Terregino, C.
EPI1998293	MP	Spain	2022-Jan-07	EPI_ISL_11259303	A/goose/Spain/65-3_22VIR2142-2/2022	Laboratorio Central de Veterinaria	Istituto Zooprofilattico Sperimentale delle Venezie	Ruano, M.J.; Rocha, A.; Sanchez, A.; Aguero, M; Barbierato, G.; Zecchin, B.; Fusaro, A.; Schivo, A.; Salviato, A.; Palumbo, E.; Giussani, E.; Monne, I.; Terregino, C.
EPI1998301	MP	Spain	2022-Feb-11	EPI_ISL_11259304	A/chicken/Spain/564-4_22VIR2142-30/2022	Laboratorio Central de Veterinaria	Istituto Zooprofilattico Sperimentale delle Venezie	Ruano, M.J.; Rocha, A.; Sanchez, A.; Aguero, M; Barbierato, G.; Zecchin, B.; Fusaro, A.; Schivo, A.; Salviato, A.; Palumbo, E.; Giussani, E.; Monne, I.; Terregino, C.
EPI1998309	MP	Spain	2022-Feb-11	EPI_ISL_11259305	A/chicken/Spain/564-11_22VIR2142-31/2022	Laboratorio Central de Veterinaria	Istituto Zooprofilattico Sperimentale delle Venezie	Ruano, M.J.; Rocha, A.; Sanchez, A.; Aguero, M; Barbierato, G.; Zecchin, B.; Fusaro, A.; Schivo, A.; Salviato, A.; Palumbo, E.; Giussani, E.; Monne, I.; Terregino, C.
EPI1998317	MP	Spain	2022-Feb-14	EPI_ISL_11259306	A/turkey/Spain/586-4_22VIR2142-32/2022	Laboratorio Central de Veterinaria	Istituto Zooprofilattico Sperimentale delle Venezie	Ruano, M.J.; Rocha, A.; Sanchez, A.; Aguero, M; Barbierato, G.; Zecchin, B.; Fusaro, A.; Schivo, A.; Salviato, A.; Palumbo, E.; Giussani, E.; Monne, I.; Terregino, C.
EPI1998325	MP	Spain	2022-Feb-14	EPI_ISL_11259307	A/chicken/Spain/587-1_22VIR2142-33/2022	Laboratorio Central de Veterinaria	Istituto Zooprofilattico Sperimentale delle Venezie	Ruano, M.J.; Rocha, A.; Sanchez, A.; Aguero, M; Barbierato, G.; Zecchin, B.; Fusaro, A.; Schivo, A.; Salviato, A.; Palumbo, E.; Giussani, E.; Monne, I.; Terregino, C.
EPI1998333	MP	Spain	2022-Feb-14	EPI_ISL_11259308	A/chicken/Spain/622-8_22VIR2142-34/2022	Laboratorio Central de Veterinaria	Istituto Zooprofilattico Sperimentale delle Venezie	Ruano, M.J.; Rocha, A.; Sanchez, A.; Aguero, M; Barbierato, G.; Zecchin, B.; Fusaro, A.; Schivo, A.; Salviato, A.; Palumbo, E.; Giussani, E.; Monne, I.; Terregino, C.
EPI1998341	MP	Spain	2022-Feb-16	EPI_ISL_11259309	A/chicken/Spain/644-8_22VIR2142-35/2022	Laboratorio Central de Veterinaria	Istituto Zooprofilattico Sperimentale delle Venezie	Ruano, M.J.; Rocha, A.; Sanchez, A.; Aguero, M; Barbierato, G.; Zecchin, B.; Fusaro, A.; Schivo, A.; Salviato, A.; Palumbo, E.; Giussani, E.; Monne, I.; Terregino, C.
EPI1998349	MP	Spain	2022-Feb-15	EPI_ISL_11259310	A/turkey/Spain/645-1_22VIR2142-36/2022	Laboratorio Central de Veterinaria	Istituto Zooprofilattico Sperimentale delle Venezie	Ruano, M.J.; Rocha, A.; Sanchez, A.; Aguero, M; Barbierato, G.; Zecchin, B.; Fusaro, A.; Schivo, A.; Salviato, A.; Palumbo, E.; Giussani, E.; Monne, I.; Terregino, C.
EPI1998357	MP	Spain	2022-Feb-15	EPI_ISL_11259311	A/turkey/Spain/646-7_22VIR2142-37/2022	Laboratorio Central de Veterinaria	Istituto Zooprofilattico Sperimentale delle Venezie	Ruano, M.J.; Rocha, A.; Sanchez, A.; Aguero, M; Barbierato, G.; Zecchin, B.; Fusaro, A.; Schivo, A.; Salviato, A.; Palumbo, E.; Giussani, E.; Monne, I.; Terregino, C.
EPI1998365	MP	Spain	2022-Feb-16	EPI_ISL_11259312	A/chicken/Spain/649-6_22VIR2142-38/2022	Laboratorio Central de Veterinaria	Istituto Zooprofilattico Sperimentale delle Venezie	Ruano, M.J.; Rocha, A.; Sanchez, A.; Aguero, M; Barbierato, G.; Zecchin, B.; Fusaro, A.; Schivo, A.; Salviato, A.; Palumbo, E.; Giussani, E.; Monne, I.; Terregino, C.
EPI1998373	MP	Spain	2022-Jan-11	EPI_ISL_11259313	A/gray_heron/Spain/88-2_22VIR2142-3/2022	Laboratorio Central de Veterinaria	Istituto Zooprofilattico Sperimentale delle Venezie	Ruano, M.J.; Rocha, A.; Sanchez, A.; Aguero, M; Barbierato, G.; Zecchin, B.; Fusaro, A.; Schivo, A.; Salviato, A.; Palumbo, E.; Giussani, E.; Monne, I.; Terregino, C.
EPI1998381	MP	Spain	2022-Jan-01	EPI_ISL_11259314	A/duck/Spain/570-2_22VIR2142-40/2022	Laboratorio Central de Veterinaria	Istituto Zooprofilattico Sperimentale delle Venezie	Ruano, M.J.; Rocha, A.; Sanchez, A.; Aguero, M; Barbierato, G.; Zecchin, B.; Fusaro, A.; Schivo, A.; Salviato, A.; Palumbo, E.; Giussani, E.; Monne, I.; Terregino, C.
EPI1998389	MP	Spain	2022-Jan-10	EPI_ISL_11259315	A/goose/Spain/88-3_22VIR2142-4/2022	Laboratorio Central de Veterinaria	Istituto Zooprofilattico Sperimentale delle Venezie	Ruano, M.J.; Rocha, A.; Sanchez, A.; Aguero, M; Barbierato, G.; Zecchin, B.; Fusaro, A.; Schivo, A.; Salviato, A.; Palumbo, E.; Giussani, E.; Monne, I.; Terregino, C.
EPI1998397	MP	Spain	2022-Jan-14	EPI_ISL_11259316	A/goose/Spain/141-9_22VIR2142-6/2022	Laboratorio Central de Veterinaria	Istituto Zooprofilattico Sperimentale delle Venezie	Ruano, M.J.; Rocha, A.; Sanchez, A.; Aguero, M; Barbierato, G.; Zecchin, B.; Fusaro, A.; Schivo, A.; Salviato, A.; Palumbo, E.; Giussani, E.; Monne, I.; Terregino, C.
EPI1998405	MP	Spain	2022-Jan-17	EPI_ISL_11259317	A/stork/Spain/234-2_22VIR2142-7/2022	Laboratorio Central de Veterinaria	Istituto Zooprofilattico Sperimentale delle Venezie	Ruano, M.J.; Rocha, A.; Sanchez, A.; Aguero, M; Barbierato, G.; Zecchin, B.; Fusaro, A.; Schivo, A.; Salviato, A.; Palumbo, E.; Giussani, E.; Monne, I.; Terregino, C.
EPI1998413	MP	Spain	2022-Jan-22	EPI_ISL_11259318	A/goose/Spain/239-1_22VIR2142-8/2022	Laboratorio Central de Veterinaria	Istituto Zooprofilattico Sperimentale delle Venezie	Ruano, M.J.; Rocha, A.; Sanchez, A.; Aguero, M; Barbierato, G.; Zecchin, B.; Fusaro, A.; Schivo, A.; Salviato, A.; Palumbo, E.; Giussani, E.; Monne, I.; Terregino, C.
EPI1998421	MP	Spain	2022-Jan-26	EPI_ISL_11259319	A/goose/Spain/294-2_22VIR2142-9/2022	Laboratorio Central de Veterinaria	Istituto Zooprofilattico Sperimentale delle Venezie	Ruano, M.J.; Rocha, A.; Sanchez, A.; Aguero, M; Barbierato, G.; Zecchin, B.; Fusaro, A.; Schivo, A.; Salviato, A.; Palumbo, E.; Giussani, E.; Monne, I.; Terregino, C.
EPI1998433	MP	Ireland	2021-Dec-22	EPI_ISL_11260218	A/mute_swan/Ireland/037311_22VIR1325-13/2021	Central Veterinary Research Laboratory	Istituto Zooprofilattico Sperimentale delle Venezie	Byrne, C.; Garcia, K.; Cuartero, L.G.; Barbierato, G.; Zecchin, B.; Fusaro, A.; Schivo, A.; Salviato, A.; Palumbo, E.; Giussani, E.; Monne, I.; Terregino, C.
EPI1999356	MP	Czech Republic	2021-Dec-31	EPI_ISL_11327088	A/chicken/Czech Republic/61-1/2022	State Veterinary Institute Prague	State Veterinary Institute Prague	Alexander,Nagy;Lenka,Cernikova;Martina,Stara
EPI1999364	MP	Czech Republic	2021-Dec-31	EPI_ISL_11327089	A/chicken/Czech Republic/61-2/2022	State Veterinary Institute Prague	State Veterinary Institute Prague	Alexander,Nagy;Lenka,Cernikova;Martina,Stara
EPI1999372	MP	Czech Republic	2022-Jan-03	EPI_ISL_11327090	A/chicken/Czech Republic/63/2022	State Veterinary Institute Prague	State Veterinary Institute Prague	Alexander,Nagy;Lenka,Cernikova;Martina,Stara
EPI1999386	MP	Japan	2022-Jan-02	EPI_ISL_11330431	A/white-tailed eagle/Hokkaido/22-RU-WTE-2/2022	Graduate School of Veterinary Medicine, Hokkaido University	Graduate School of Veterinary Medicine, Hokkaido University	Sakoda, Yoshihiro; Isoda, Norikazu; Hiono, Takahiro
EPI2001591	MP	United Kingdom	2022-Jan-06	EPI_ISL_11406398	A/chicken/England/002070/2022	Animal and Plant Health Agency (APHA)	Animal and Plant Health Agency (APHA)
EPI2001599	MP	United Kingdom	2022-Jan-12	EPI_ISL_11406399	A/turkey/England/004737/2022	Animal and Plant Health Agency (APHA)	Animal and Plant Health Agency (APHA)
EPI2001615	MP	United Kingdom	2022-Jan-03	EPI_ISL_11406401	A/chicken/England/000187/2022	Animal and Plant Health Agency (APHA)	Animal and Plant Health Agency (APHA)
EPI2001623	MP	United Kingdom	2022-Jan-23	EPI_ISL_11406402	A/domestic_duck/England/007588/2022	Animal and Plant Health Agency (APHA)	Animal and Plant Health Agency (APHA)
EPI2001631	MP	United Kingdom	2022-Jan-31	EPI_ISL_11406403	A/black-headed_gull/England/306270/2022	Animal and Plant Health Agency (APHA)	Animal and Plant Health Agency (APHA)
EPI2002652	MP	Belgium	2022-Mar-10	EPI_ISL_11449674	A/Gallus_gallus/Belgium/3194_0001/2022	Sciensano - Animal Infectious Diseases	Sciensano, Department of Animal Infectious Diseases	Van Borm, Steven; Roupie, Virginie; Lambrecht, Benedicte; Mathijs, Elisabeth; Steensels, Mieke
EPI2008048	MP	Netherlands	2022-Mar-03	EPI_ISL_11560233	A/Brent goose/Netherlands/1/2022	Erasmus Medical Center	Erasmus Medical Center
EPI2008056	MP	Netherlands	2022-Mar-03	EPI_ISL_11560235	A/Barnacle Goose/Netherlands/16/2022	Erasmus Medical Center	Erasmus Medical Center
EPI2008064	MP	Netherlands	2022-Mar-03	EPI_ISL_11560236	A/Barnacle Goose/Netherlands/17/2022	Erasmus Medical Center	Erasmus Medical Center
EPI2008072	MP	Netherlands	2022-Mar-04	EPI_ISL_11560323	A/Barnacle Goose/Netherlands/18/2022	Erasmus Medical Center	Erasmus Medical Center
EPI2008080	MP	Netherlands	2022-Mar-06	EPI_ISL_11560324	A/Graylag goose/Netherlands/2/20222	Erasmus Medical Center	Erasmus Medical Center
EPI2008088	MP	Netherlands	2022-Mar-15	EPI_ISL_11560325	A/Great black-backed Gull/Netherlands/3/2022	Erasmus Medical Center	Erasmus Medical Center
EPI2008096	MP	United Kingdom	2022-Feb-02	EPI_ISL_11561589	A/chicken/England/011981/2022	Animal and Plant Health Agency (APHA)	Animal and Plant Health Agency (APHA)
EPI2008104	MP	United Kingdom	2022-Feb-08	EPI_ISL_11561590	A/chicken/England/012967/2022	Animal and Plant Health Agency (APHA)	Animal and Plant Health Agency (APHA)
EPI2008112	MP	United Kingdom	2022-Feb-08	EPI_ISL_11561591	A/domestic_duck/England/012973/2022	Animal and Plant Health Agency (APHA)	Animal and Plant Health Agency (APHA)
EPI2008120	MP	United Kingdom	2022-Feb-20	EPI_ISL_11561592	A/turkey/England/016515/2022	Animal and Plant Health Agency (APHA)	Animal and Plant Health Agency (APHA)
EPI2008128	MP	United Kingdom	2022-Feb-03	EPI_ISL_11561593	A/black-headed_gull/England/388256/2022	Animal and Plant Health Agency (APHA)	Animal and Plant Health Agency (APHA)
EPI2008528	MP	United States	2022-Feb-11	EPI_ISL_11628212	A/chicken/Virginia/22-004415-001/2022	National Veterinary Services Laboratories - USDA	National Veterinary Services Laboratories - USDA	Chinh,Thanh;Love, Emily;Franzen,Kerrie;Killian,Mary;Koster,Leo;Lantz,Kristina;Stuber,Tod;Hicks,Jessica
EPI2008536	MP	United States	2022-Feb-11	EPI_ISL_11628213	A/chicken/Kentucky/22-004416-001/2022	National Veterinary Services Laboratories - USDA	National Veterinary Services Laboratories - USDA	Chinh,Thanh;Love, Emily;Franzen,Kerrie;Killian,Mary;Koster,Leo;Lantz,Kristina;Stuber,Tod;Hicks,Jessica
EPI2008544	MP	United States	2022-Feb-11	EPI_ISL_11628214	A/chicken/Kentucky/22-004416-002/2022	National Veterinary Services Laboratories - USDA	National Veterinary Services Laboratories - USDA	Chinh,Thanh;Love, Emily;Franzen,Kerrie;Killian,Mary;Koster,Leo;Lantz,Kristina;Stuber,Tod;Hicks,Jessica
EPI2008552	MP	United States	2022-Feb-11	EPI_ISL_11628215	A/chicken/Kentucky/22-004416-003/2022	National Veterinary Services Laboratories - USDA	National Veterinary Services Laboratories - USDA	Chinh,Thanh;Love, Emily;Franzen,Kerrie;Killian,Mary;Koster,Leo;Lantz,Kristina;Stuber,Tod;Hicks,Jessica
EPI2008560	MP	United States	2022-Feb-12	EPI_ISL_11628216	A/turkey/Kentucky/22-004546-001/2022	National Veterinary Services Laboratories - USDA	National Veterinary Services Laboratories - USDA	Chinh,Thanh;Love, Emily;Franzen,Kerrie;Killian,Mary;Koster,Leo;Lantz,Kristina;Stuber,Tod;Hicks,Jessica
EPI2008568	MP	United States	2022-Feb-12	EPI_ISL_11628217	A/turkey/Kentucky/22-004546-002/2022	National Veterinary Services Laboratories - USDA	National Veterinary Services Laboratories - USDA	Chinh,Thanh;Love, Emily;Franzen,Kerrie;Killian,Mary;Koster,Leo;Lantz,Kristina;Stuber,Tod;Hicks,Jessica
EPI2008576	MP	United States	2022-Feb-14	EPI_ISL_11628218	A/turkey/Indiana/22-004688-002/2022	National Veterinary Services Laboratories - USDA	National Veterinary Services Laboratories - USDA	Chinh,Thanh;Love, Emily;Franzen,Kerrie;Killian,Mary;Koster,Leo;Lantz,Kristina;Stuber,Tod;Hicks,Jessica
EPI2008584	MP	United States	2022-Feb-14	EPI_ISL_11628219	A/turkey/Indiana/22-004688-003/2022	National Veterinary Services Laboratories - USDA	National Veterinary Services Laboratories - USDA	Chinh,Thanh;Love, Emily;Franzen,Kerrie;Killian,Mary;Koster,Leo;Lantz,Kristina;Stuber,Tod;Hicks,Jessica
EPI2008592	MP	United States	2022-Feb-14	EPI_ISL_11628220	A/turkey/Indiana/22-004688-006/2022	National Veterinary Services Laboratories - USDA	National Veterinary Services Laboratories - USDA	Chinh,Thanh;Love, Emily;Franzen,Kerrie;Killian,Mary;Koster,Leo;Lantz,Kristina;Stuber,Tod;Hicks,Jessica
EPI2008600	MP	United States	2022-Feb-17	EPI_ISL_11628221	A/chicken/Maine/22-005158-001/2022	National Veterinary Services Laboratories - USDA	National Veterinary Services Laboratories - USDA	Chinh,Thanh;Love, Emily;Franzen,Kerrie;Killian,Mary;Koster,Leo;Lantz,Kristina;Stuber,Tod;Hicks,Jessica
EPI2008608	MP	United States	2022-Feb-21	EPI_ISL_11628222	A/chicken/Delaware/22-005260-001/2022	National Veterinary Services Laboratories - USDA	National Veterinary Services Laboratories - USDA	Chinh,Thanh;Love, Emily;Franzen,Kerrie;Killian,Mary;Koster,Leo;Lantz,Kristina;Stuber,Tod;Hicks,Jessica
EPI2008616	MP	United States	2022-Feb-21	EPI_ISL_11628223	A/chicken/Delaware/22-005260-002/2022	National Veterinary Services Laboratories - USDA	National Veterinary Services Laboratories - USDA	Chinh,Thanh;Love, Emily;Franzen,Kerrie;Killian,Mary;Koster,Leo;Lantz,Kristina;Stuber,Tod;Hicks,Jessica
EPI2008624	MP	United States	2022-Feb-21	EPI_ISL_11628224	A/chicken/Delaware/22-005260-003/2022	National Veterinary Services Laboratories - USDA	National Veterinary Services Laboratories - USDA	Chinh,Thanh;Love, Emily;Franzen,Kerrie;Killian,Mary;Koster,Leo;Lantz,Kristina;Stuber,Tod;Hicks,Jessica
EPI2008632	MP	United States	2022-Feb-16	EPI_ISL_11628225	A/turkey/Indiana/22-005289-001/2022	National Veterinary Services Laboratories - USDA	National Veterinary Services Laboratories - USDA	Chinh,Thanh;Love, Emily;Franzen,Kerrie;Killian,Mary;Koster,Leo;Lantz,Kristina;Stuber,Tod;Hicks,Jessica
EPI2008640	MP	United States	2022-Feb-16	EPI_ISL_11628226	A/turkey/Indiana/22-005289-002/2022	National Veterinary Services Laboratories - USDA	National Veterinary Services Laboratories - USDA	Chinh,Thanh;Love, Emily;Franzen,Kerrie;Killian,Mary;Koster,Leo;Lantz,Kristina;Stuber,Tod;Hicks,Jessica
EPI2008648	MP	United States	2022-Feb-18	EPI_ISL_11628227	A/turkey/Indiana/22-005328-001/2022	National Veterinary Services Laboratories - USDA	National Veterinary Services Laboratories - USDA	Chinh,Thanh;Love, Emily;Franzen,Kerrie;Killian,Mary;Koster,Leo;Lantz,Kristina;Stuber,Tod;Hicks,Jessica
EPI2008656	MP	United States	2022-Feb-18	EPI_ISL_11628228	A/turkey/Indiana/22-005328-002/2022	National Veterinary Services Laboratories - USDA	National Veterinary Services Laboratories - USDA	Chinh,Thanh;Love, Emily;Franzen,Kerrie;Killian,Mary;Koster,Leo;Lantz,Kristina;Stuber,Tod;Hicks,Jessica
EPI2008664	MP	United States	2022-Feb-22	EPI_ISL_11628229	A/turkey/Michigan/22-005440-001/2022	National Veterinary Services Laboratories - USDA	National Veterinary Services Laboratories - USDA	Chinh,Thanh;Love, Emily;Franzen,Kerrie;Killian,Mary;Koster,Leo;Lantz,Kristina;Stuber,Tod;Hicks,Jessica
EPI2008672	MP	United States	2022-Feb-22	EPI_ISL_11628230	A/chicken/Michigan/22-005440-002/2022	National Veterinary Services Laboratories - USDA	National Veterinary Services Laboratories - USDA	Chinh,Thanh;Love, Emily;Franzen,Kerrie;Killian,Mary;Koster,Leo;Lantz,Kristina;Stuber,Tod;Hicks,Jessica
EPI2008680	MP	United States	2022-Feb-22	EPI_ISL_11628231	A/guinea fowl/Michigan/22-005440-003/2022	National Veterinary Services Laboratories - USDA	National Veterinary Services Laboratories - USDA	Chinh,Thanh;Love, Emily;Franzen,Kerrie;Killian,Mary;Koster,Leo;Lantz,Kristina;Stuber,Tod;Hicks,Jessica
EPI2008688	MP	United States	2022-Feb-20	EPI_ISL_11628232	A/chicken/Maine/22-005443-001/2022	National Veterinary Services Laboratories - USDA	National Veterinary Services Laboratories - USDA	Chinh,Thanh;Love, Emily;Franzen,Kerrie;Killian,Mary;Koster,Leo;Lantz,Kristina;Stuber,Tod;Hicks,Jessica
EPI2008696	MP	United States	2022-Feb-22	EPI_ISL_11628233	A/pheasant/New York/22-005647-001/2022	National Veterinary Services Laboratories - USDA	National Veterinary Services Laboratories - USDA	Chinh,Thanh;Love, Emily;Franzen,Kerrie;Killian,Mary;Koster,Leo;Lantz,Kristina;Stuber,Tod;Hicks,Jessica
EPI2008704	MP	United States	2022-Feb-22	EPI_ISL_11628234	A/pheasant/New York/22-005647-002/2022	National Veterinary Services Laboratories - USDA	National Veterinary Services Laboratories - USDA	Chinh,Thanh;Love, Emily;Franzen,Kerrie;Killian,Mary;Koster,Leo;Lantz,Kristina;Stuber,Tod;Hicks,Jessica
EPI2008712	MP	United States	2022-Feb-21	EPI_ISL_11628235	A/turkey/Indiana/22-005696-001/2022	National Veterinary Services Laboratories - USDA	National Veterinary Services Laboratories - USDA	Chinh,Thanh;Love, Emily;Franzen,Kerrie;Killian,Mary;Koster,Leo;Lantz,Kristina;Stuber,Tod;Hicks,Jessica
EPI2008720	MP	United States	2022-Feb-21	EPI_ISL_11628236	A/turkey/Indiana/22-005696-002/2022	National Veterinary Services Laboratories - USDA	National Veterinary Services Laboratories - USDA	Chinh,Thanh;Love, Emily;Franzen,Kerrie;Killian,Mary;Koster,Leo;Lantz,Kristina;Stuber,Tod;Hicks,Jessica
EPI2008728	MP	United States	2022-Feb-21	EPI_ISL_11628237	A/turkey/Indiana/22-005696-003/2022	National Veterinary Services Laboratories - USDA	National Veterinary Services Laboratories - USDA	Chinh,Thanh;Love, Emily;Franzen,Kerrie;Killian,Mary;Koster,Leo;Lantz,Kristina;Stuber,Tod;Hicks,Jessica
EPI2008736	MP	United States	2022-Feb-28	EPI_ISL_11628238	A/silkie chicken/Iowa/22-006114-001/2022	National Veterinary Services Laboratories - USDA	National Veterinary Services Laboratories - USDA	Chinh,Thanh;Love, Emily;Franzen,Kerrie;Killian,Mary;Koster,Leo;Lantz,Kristina;Stuber,Tod;Hicks,Jessica
EPI2008744	MP	United States	2022-Feb-28	EPI_ISL_11628239	A/chicken/Connecticut/22-006118-001/2022	National Veterinary Services Laboratories - USDA	National Veterinary Services Laboratories - USDA	Chinh,Thanh;Love, Emily;Franzen,Kerrie;Killian,Mary;Koster,Leo;Lantz,Kristina;Stuber,Tod;Hicks,Jessica
EPI2008752	MP	United States	2022-Feb-28	EPI_ISL_11628240	A/turkey/Indiana/22-006259-001/2022	National Veterinary Services Laboratories - USDA	National Veterinary Services Laboratories - USDA	Chinh,Thanh;Love, Emily;Franzen,Kerrie;Killian,Mary;Koster,Leo;Lantz,Kristina;Stuber,Tod;Hicks,Jessica
EPI2008760	MP	United States	2022-Feb-28	EPI_ISL_11628241	A/turkey/Indiana/22-006259-002/2022	National Veterinary Services Laboratories - USDA	National Veterinary Services Laboratories - USDA	Chinh,Thanh;Love, Emily;Franzen,Kerrie;Killian,Mary;Koster,Leo;Lantz,Kristina;Stuber,Tod;Hicks,Jessica
EPI2008768	MP	United States	2022-Mar-01	EPI_ISL_11628242	A/turkey/Indiana/22-006261-001/2022	National Veterinary Services Laboratories - USDA	National Veterinary Services Laboratories - USDA	Chinh,Thanh;Love, Emily;Franzen,Kerrie;Killian,Mary;Koster,Leo;Lantz,Kristina;Stuber,Tod;Hicks,Jessica
EPI2008776	MP	United States	2022-Mar-01	EPI_ISL_11628243	A/turkey/Indiana/22-006261-002/2022	National Veterinary Services Laboratories - USDA	National Veterinary Services Laboratories - USDA	Chinh,Thanh;Love, Emily;Franzen,Kerrie;Killian,Mary;Koster,Leo;Lantz,Kristina;Stuber,Tod;Hicks,Jessica
EPI2008784	MP	United States	2022-Mar-02	EPI_ISL_11628244	A/chicken/Missouri/22-006569-001/2022	National Veterinary Services Laboratories - USDA	National Veterinary Services Laboratories - USDA	Chinh,Thanh;Love, Emily;Franzen,Kerrie;Killian,Mary;Koster,Leo;Lantz,Kristina;Stuber,Tod;Hicks,Jessica
EPI2008792	MP	United States	2022-Mar-02	EPI_ISL_11628245	A/chicken/Missouri/22-006569-002/2022	National Veterinary Services Laboratories - USDA	National Veterinary Services Laboratories - USDA	Chinh,Thanh;Love, Emily;Franzen,Kerrie;Killian,Mary;Koster,Leo;Lantz,Kristina;Stuber,Tod;Hicks,Jessica
EPI2008800	MP	United States	2022-Mar-03	EPI_ISL_11628246	A/chicken/Maryland/22-006578-001/2022	National Veterinary Services Laboratories - USDA	National Veterinary Services Laboratories - USDA	Chinh,Thanh;Love, Emily;Franzen,Kerrie;Killian,Mary;Koster,Leo;Lantz,Kristina;Stuber,Tod;Hicks,Jessica
EPI2008808	MP	United States	2022-Mar-03	EPI_ISL_11628247	A/chicken/Maryland/22-006578-002/2022	National Veterinary Services Laboratories - USDA	National Veterinary Services Laboratories - USDA	Chinh,Thanh;Love, Emily;Franzen,Kerrie;Killian,Mary;Koster,Leo;Lantz,Kristina;Stuber,Tod;Hicks,Jessica
EPI2008816	MP	United States	2022-Mar-03	EPI_ISL_11628248	A/chicken/Missouri/22-006639-001/2022	National Veterinary Services Laboratories - USDA	National Veterinary Services Laboratories - USDA	Chinh,Thanh;Love, Emily;Franzen,Kerrie;Killian,Mary;Koster,Leo;Lantz,Kristina;Stuber,Tod;Hicks,Jessica
EPI2008824	MP	United States	2022-Mar-04	EPI_ISL_11628249	A/turkey/South Dakota/22-006792-001/2022	National Veterinary Services Laboratories - USDA	National Veterinary Services Laboratories - USDA	Chinh,Thanh;Love, Emily;Franzen,Kerrie;Killian,Mary;Koster,Leo;Lantz,Kristina;Stuber,Tod;Hicks,Jessica
EPI2008832	MP	United States	2022-Mar-04	EPI_ISL_11628250	A/turkey/South Dakota/22-006792-002/2022	National Veterinary Services Laboratories - USDA	National Veterinary Services Laboratories - USDA	Chinh,Thanh;Love, Emily;Franzen,Kerrie;Killian,Mary;Koster,Leo;Lantz,Kristina;Stuber,Tod;Hicks,Jessica
EPI2008840	MP	United States	2022-Mar-06	EPI_ISL_11628251	A/turkey/Iowa/22-006795-001/2022	National Veterinary Services Laboratories - USDA	National Veterinary Services Laboratories - USDA	Chinh,Thanh;Love, Emily;Franzen,Kerrie;Killian,Mary;Koster,Leo;Lantz,Kristina;Stuber,Tod;Hicks,Jessica
EPI2008848	MP	United States	2022-Mar-06	EPI_ISL_11628252	A/turkey/Iowa/22-006795-002/2022	National Veterinary Services Laboratories - USDA	National Veterinary Services Laboratories - USDA	Chinh,Thanh;Love, Emily;Franzen,Kerrie;Killian,Mary;Koster,Leo;Lantz,Kristina;Stuber,Tod;Hicks,Jessica
EPI2009936	MP	Germany	2021-Nov-02	EPI_ISL_11725869	A/domestic duck/Germany-BB/AI06239/2021	Landeslabor Berlin-Brandenburg	Friedrich-Loeffler-Institut
EPI2009944	MP	Germany	2021-Oct-29	EPI_ISL_11725962	A/chicken/Germany-BB/AI06219/2021	Landeslabor Berlin-Brandenburg	Friedrich-Loeffler-Institut
EPI2009952	MP	Germany	2021-Nov-02	EPI_ISL_11725988	A/chicken/Germany-BB/AI06242/2021	Landeslabor Berlin-Brandenburg	Friedrich-Loeffler-Institut
EPI2009960	MP	Germany	2021-Oct-26	EPI_ISL_11725991	A/barnacle goose/Germany-MV/AI06175/2021	Landesamt für Landwirtschaft, Lebensmittelsicherheit und Fischerei (LALLF)	Friedrich-Loeffler-Institut
EPI2009968	MP	Germany	2021-Nov-09	EPI_ISL_11725994	A/buzzard/Germany-SH/AI07099/2021	Landeslabor Schleswig-Holstein	Friedrich-Loeffler-Institut
EPI2011627	MP	Denmark	2021-Apr-18	EPI_ISL_11798566	A/barnacle/goose_Denmark/19027-1.02/2021-04-18	Statens Serumm Institute	Statens Serum Institute	Charlotte Hjulsager, Yuan Liang
EPI2011635	MP	Denmark	2021-Oct-26	EPI_ISL_11798568	A/barnacle_goose/Denmark/24273-1.02/2021-10-26	Statens Serumm Institute	Statens Serum Institute	Charlotte Hjulsager, Yuan Liang
EPI2011643	MP	Denmark	2021-Oct-30	EPI_ISL_11798569	A/barnacle_goose/Denmark/24342-1.02/2021-10-30	Statens Serumm Institute	Statens Serum Institute	Charlotte Hjulsager, Yuan Liang
EPI2011651	MP	Denmark	2021-Nov-02	EPI_ISL_11798570	A/chicken/Denmark/24357-11/2021-11-02	Statens Serumm Institute	Statens Serum Institute	Charlotte Hjulsager, Yuan Liang
EPI2011659	MP	Denmark	2021-Oct-25	EPI_ISL_11798571	A/common_buzzard/Denmark/24271-1.02/2021-10-25	Statens Serumm Institute	Statens Serum Institute	Charlotte Hjulsager, Yuan Liang
EPI2015048	MP	Denmark	2021-Oct-16	EPI_ISL_11798573	A/Eurasian_teal/Denmark/24115-2/2021-10-16	Statens Serumm Institute	Statens Serum Institute	Charlotte Hjulsager, Yuan Liang
EPI2015056	MP	Denmark	2021-Oct-24	EPI_ISL_11798574	A/Eurasian_wigeon/Denmark/24279-1/2021-10-24	Statens Serumm Institute	Statens Serum Institute	Charlotte Hjulsager, Yuan Liang
EPI2015064	MP	Denmark	2021-May-14	EPI_ISL_11798575	A/European_herring_gull/Denmark/19968-1.02/2021-05-14	Statens Serumm Institute	Statens Serum Institute	Charlotte Hjulsager, Yuan Liang
EPI2015072	MP	Denmark	2021-Oct-28	EPI_ISL_11798577	A/gray_heron/Denmark/24326-1.02/2021-10-28	Statens Serumm Institute	Statens Serum Institute	Charlotte Hjulsager, Yuan Liang
EPI2015080	MP	Denmark	2021-Oct-27	EPI_ISL_11798578	A/greylag_goose/Denmark/24309-1.01/2021-10-27	Statens Serumm Institute	Statens Serum Institute	Charlotte Hjulsager, Yuan Liang
EPI2015088	MP	Denmark	2021-Nov-01	EPI_ISL_11798579	A/greylag_goose/Denmark/24343-1.02/2021-11-01	Statens Serumm Institute	Statens Serum Institute	Charlotte Hjulsager, Yuan Liang
EPI2012870	MP	Denmark	2021-Oct-30	EPI_ISL_11798580	A/turkey/Denmark/24325-25/2021-10-30	Statens Serumm Institute	Statens Serum Institute	Charlotte Hjulsager, Yuan Liang
EPI2013085	MP	Belgium	2022-Mar-28	EPI_ISL_11880371	A/Gallus_gallus/Belgium/4190_0002/2022	Sciensano - Animal Infectious Diseases	Sciensano, Department of Animal Infectious Diseases	Van Borm, Steven; Roupie, Virginie; Lambrecht, Benedicte; Mathijs, Elisabeth; Steensels, Mieke
EPI2013880	MP	United States	2022-Mar-03	EPI_ISL_11897507	A/chicken/Maryland/22-006578-001-original/2022	National Veterinary Services Laboratories - USDA	National Veterinary Services Laboratories - USDA	Chinh,Thanh;Love, Emily;Franzen,Kerrie;Killian,Mary;Koster,Leo;Lantz,Kristina;Stuber,Tod;Hicks,Jessica
EPI2013888	MP	United States	2022-Mar-03	EPI_ISL_11897508	A/chicken/Maryland/22-006578-002-original/2022	National Veterinary Services Laboratories - USDA	National Veterinary Services Laboratories - USDA	Chinh,Thanh;Love, Emily;Franzen,Kerrie;Killian,Mary;Koster,Leo;Lantz,Kristina;Stuber,Tod;Hicks,Jessica
EPI2013896	MP	United States	2022-Mar-03	EPI_ISL_11897667	A/chicken/Missouri/22-006639-001-original/2022	National Veterinary Services Laboratories - USDA	National Veterinary Services Laboratories - USDA	Chinh,Thanh;Love, Emily;Franzen,Kerrie;Killian,Mary;Koster,Leo;Lantz,Kristina;Stuber,Tod;Hicks,Jessica
EPI2013904	MP	United States	2022-Mar-04	EPI_ISL_11897668	A/turkey/South Dakota/22-006792-001-original/2022	National Veterinary Services Laboratories - USDA	National Veterinary Services Laboratories - USDA	Chinh,Thanh;Love, Emily;Franzen,Kerrie;Killian,Mary;Koster,Leo;Lantz,Kristina;Stuber,Tod;Hicks,Jessica
EPI2013912	MP	United States	2022-Mar-04	EPI_ISL_11897669	A/turkey/South Dakota/22-006792-002-original/2022	National Veterinary Services Laboratories - USDA	National Veterinary Services Laboratories - USDA	Chinh,Thanh;Love, Emily;Franzen,Kerrie;Killian,Mary;Koster,Leo;Lantz,Kristina;Stuber,Tod;Hicks,Jessica
EPI2013920	MP	United States	2022-Mar-06	EPI_ISL_11897670	A/turkey/Iowa/22-006795-001-original/2022	National Veterinary Services Laboratories - USDA	National Veterinary Services Laboratories - USDA	Chinh,Thanh;Love, Emily;Franzen,Kerrie;Killian,Mary;Koster,Leo;Lantz,Kristina;Stuber,Tod;Hicks,Jessica
EPI2013928	MP	United States	2022-Mar-06	EPI_ISL_11897671	A/turkey/Iowa/22-006795-002-original/2022	National Veterinary Services Laboratories - USDA	National Veterinary Services Laboratories - USDA	Chinh,Thanh;Love, Emily;Franzen,Kerrie;Killian,Mary;Koster,Leo;Lantz,Kristina;Stuber,Tod;Hicks,Jessica
EPI2013936	MP	United States	2022-Mar-07	EPI_ISL_11897672	A/turkey/Missouri/22-006944-002-original/2022	National Veterinary Services Laboratories - USDA	National Veterinary Services Laboratories - USDA	Chinh,Thanh;Love, Emily;Franzen,Kerrie;Killian,Mary;Koster,Leo;Lantz,Kristina;Stuber,Tod;Hicks,Jessica
EPI2013944	MP	United States	2022-Mar-07	EPI_ISL_11897673	A/chicken/Delaware/22-006945-001-original/2022	National Veterinary Services Laboratories - USDA	National Veterinary Services Laboratories - USDA	Chinh,Thanh;Love, Emily;Franzen,Kerrie;Killian,Mary;Koster,Leo;Lantz,Kristina;Stuber,Tod;Hicks,Jessica
EPI2013952	MP	United States	2022-Mar-07	EPI_ISL_11897674	A/chicken/Delaware/22-006945-002-original/2022	National Veterinary Services Laboratories - USDA	National Veterinary Services Laboratories - USDA	Chinh,Thanh;Love, Emily;Franzen,Kerrie;Killian,Mary;Koster,Leo;Lantz,Kristina;Stuber,Tod;Hicks,Jessica
EPI2013960	MP	United States	2022-Mar-04	EPI_ISL_11897675	A/chicken/Maryland/22-006948-001-original/2022	National Veterinary Services Laboratories - USDA	National Veterinary Services Laboratories - USDA	Chinh,Thanh;Love, Emily;Franzen,Kerrie;Killian,Mary;Koster,Leo;Lantz,Kristina;Stuber,Tod;Hicks,Jessica
EPI2013968	MP	United States	2022-Mar-07	EPI_ISL_11897676	A/chicken/Maryland/22-007086-001-original/2022	National Veterinary Services Laboratories - USDA	National Veterinary Services Laboratories - USDA	Chinh,Thanh;Love, Emily;Franzen,Kerrie;Killian,Mary;Koster,Leo;Lantz,Kristina;Stuber,Tod;Hicks,Jessica
EPI2013976	MP	United States	2022-Mar-08	EPI_ISL_11897677	A/turkey/Missouri/22-007087-001-original/2022	National Veterinary Services Laboratories - USDA	National Veterinary Services Laboratories - USDA	Chinh,Thanh;Love, Emily;Franzen,Kerrie;Killian,Mary;Koster,Leo;Lantz,Kristina;Stuber,Tod;Hicks,Jessica
EPI2013984	MP	United States	2022-Mar-08	EPI_ISL_11897678	A/turkey/Missouri/22-007087-002-original/2022	National Veterinary Services Laboratories - USDA	National Veterinary Services Laboratories - USDA	Chinh,Thanh;Love, Emily;Franzen,Kerrie;Killian,Mary;Koster,Leo;Lantz,Kristina;Stuber,Tod;Hicks,Jessica
EPI2013992	MP	United States	2022-Mar-08	EPI_ISL_11897679	A/chicken/Maryland/22-007273-001-original/2022	National Veterinary Services Laboratories - USDA	National Veterinary Services Laboratories - USDA	Chinh,Thanh;Love, Emily;Franzen,Kerrie;Killian,Mary;Koster,Leo;Lantz,Kristina;Stuber,Tod;Hicks,Jessica
EPI2014000	MP	United States	2022-Mar-08	EPI_ISL_11897680	A/chicken/Maryland/22-007273-002-original/2022	National Veterinary Services Laboratories - USDA	National Veterinary Services Laboratories - USDA	Chinh,Thanh;Love, Emily;Franzen,Kerrie;Killian,Mary;Koster,Leo;Lantz,Kristina;Stuber,Tod;Hicks,Jessica
EPI2014008	MP	United States	2022-Mar-10	EPI_ISL_11897681	A/chicken/Iowa/22-007376-001-original/2022	National Veterinary Services Laboratories - USDA	National Veterinary Services Laboratories - USDA	Chinh,Thanh;Love, Emily;Franzen,Kerrie;Killian,Mary;Koster,Leo;Lantz,Kristina;Stuber,Tod;Hicks,Jessica
EPI2014016	MP	United States	2022-Mar-10	EPI_ISL_11897682	A/chicken/Iowa/22-007376-002-original/2022	National Veterinary Services Laboratories - USDA	National Veterinary Services Laboratories - USDA	Chinh,Thanh;Love, Emily;Franzen,Kerrie;Killian,Mary;Koster,Leo;Lantz,Kristina;Stuber,Tod;Hicks,Jessica
EPI2014024	MP	United States	2022-Mar-09	EPI_ISL_11897683	A/guinea fowl/Illinois/22-007382-001-original/2022	National Veterinary Services Laboratories - USDA	National Veterinary Services Laboratories - USDA	Chinh,Thanh;Love, Emily;Franzen,Kerrie;Killian,Mary;Koster,Leo;Lantz,Kristina;Stuber,Tod;Hicks,Jessica
EPI2014032	MP	United States	2022-Mar-09	EPI_ISL_11897684	A/poultry/Kansas/22-007391-001-original/2022	National Veterinary Services Laboratories - USDA	National Veterinary Services Laboratories - USDA	Chinh,Thanh;Love, Emily;Franzen,Kerrie;Killian,Mary;Koster,Leo;Lantz,Kristina;Stuber,Tod;Hicks,Jessica
EPI2014040	MP	United States	2022-Mar-09	EPI_ISL_11897685	A/poultry/Kansas/22-007391-002-original/2022	National Veterinary Services Laboratories - USDA	National Veterinary Services Laboratories - USDA	Chinh,Thanh;Love, Emily;Franzen,Kerrie;Killian,Mary;Koster,Leo;Lantz,Kristina;Stuber,Tod;Hicks,Jessica
EPI2014048	MP	United States	2022-Mar-10	EPI_ISL_11897686	A/turkey/Maine/22-007410-001-original/2022	National Veterinary Services Laboratories - USDA	National Veterinary Services Laboratories - USDA	Chinh,Thanh;Love, Emily;Franzen,Kerrie;Killian,Mary;Koster,Leo;Lantz,Kristina;Stuber,Tod;Hicks,Jessica
EPI2014056	MP	United States	2022-Mar-10	EPI_ISL_11897687	A/chicken/Maine/22-007410-002-original/2022	National Veterinary Services Laboratories - USDA	National Veterinary Services Laboratories - USDA	Chinh,Thanh;Love, Emily;Franzen,Kerrie;Killian,Mary;Koster,Leo;Lantz,Kristina;Stuber,Tod;Hicks,Jessica
EPI2014064	MP	United States	2022-Mar-11	EPI_ISL_11897688	A/turkey/South Dakota/22-007534-001-original/2022	National Veterinary Services Laboratories - USDA	National Veterinary Services Laboratories - USDA	Chinh,Thanh;Love, Emily;Franzen,Kerrie;Killian,Mary;Koster,Leo;Lantz,Kristina;Stuber,Tod;Hicks,Jessica
EPI2014072	MP	United States	2022-Mar-11	EPI_ISL_11897689	A/turkey/South Dakota/22-007534-002-original/2022	National Veterinary Services Laboratories - USDA	National Veterinary Services Laboratories - USDA	Chinh,Thanh;Love, Emily;Franzen,Kerrie;Killian,Mary;Koster,Leo;Lantz,Kristina;Stuber,Tod;Hicks,Jessica
EPI2014080	MP	United States	2022-Mar-13	EPI_ISL_11897690	A/chicken/Wisconsin/22-007545-001-original/2022	National Veterinary Services Laboratories - USDA	National Veterinary Services Laboratories - USDA	Chinh,Thanh;Love, Emily;Franzen,Kerrie;Killian,Mary;Koster,Leo;Lantz,Kristina;Stuber,Tod;Hicks,Jessica
EPI2014088	MP	United States	2022-Mar-13	EPI_ISL_11897691	A/chicken/Wisconsin/22-007545-002-original/2022	National Veterinary Services Laboratories - USDA	National Veterinary Services Laboratories - USDA	Chinh,Thanh;Love, Emily;Franzen,Kerrie;Killian,Mary;Koster,Leo;Lantz,Kristina;Stuber,Tod;Hicks,Jessica
EPI2014096	MP	United States	2022-Mar-11	EPI_ISL_11897692	A/chicken/Maine/22-007582-001-original/2022	National Veterinary Services Laboratories - USDA	National Veterinary Services Laboratories - USDA	Chinh,Thanh;Love, Emily;Franzen,Kerrie;Killian,Mary;Koster,Leo;Lantz,Kristina;Stuber,Tod;Hicks,Jessica
EPI2014104	MP	United States	2022-Mar-14	EPI_ISL_11897693	A/chicken/Missouri/22-007677-001-original/2022	National Veterinary Services Laboratories - USDA	National Veterinary Services Laboratories - USDA	Chinh,Thanh;Love, Emily;Franzen,Kerrie;Killian,Mary;Koster,Leo;Lantz,Kristina;Stuber,Tod;Hicks,Jessica
EPI2014112	MP	United States	2022-Mar-14	EPI_ISL_11897694	A/chicken/Missouri/22-007677-002-original/2022	National Veterinary Services Laboratories - USDA	National Veterinary Services Laboratories - USDA	Chinh,Thanh;Love, Emily;Franzen,Kerrie;Killian,Mary;Koster,Leo;Lantz,Kristina;Stuber,Tod;Hicks,Jessica
EPI2014120	MP	United States	2022-Mar-14	EPI_ISL_11897695	A/chicken/Nebraska/22-007805-001-original/2022	National Veterinary Services Laboratories - USDA	National Veterinary Services Laboratories - USDA	Chinh,Thanh;Love, Emily;Franzen,Kerrie;Killian,Mary;Koster,Leo;Lantz,Kristina;Stuber,Tod;Hicks,Jessica
EPI2014128	MP	United States	2022-Mar-14	EPI_ISL_11897696	A/waterfowl/Nebraska/22-007805-002-original/2022	National Veterinary Services Laboratories - USDA	National Veterinary Services Laboratories - USDA	Chinh,Thanh;Love, Emily;Franzen,Kerrie;Killian,Mary;Koster,Leo;Lantz,Kristina;Stuber,Tod;Hicks,Jessica
EPI2014136	MP	United States	2022-Mar-15	EPI_ISL_11897697	A/turkey/New Hampshire/22-007886-001-original/2022	National Veterinary Services Laboratories - USDA	National Veterinary Services Laboratories - USDA	Chinh,Thanh;Love, Emily;Franzen,Kerrie;Killian,Mary;Koster,Leo;Lantz,Kristina;Stuber,Tod;Hicks,Jessica
EPI2014144	MP	United States	2022-Mar-16	EPI_ISL_11897698	A/chicken/Delaware/22-008054-002-original/2022	National Veterinary Services Laboratories - USDA	National Veterinary Services Laboratories - USDA	Chinh,Thanh;Love, Emily;Franzen,Kerrie;Killian,Mary;Koster,Leo;Lantz,Kristina;Stuber,Tod;Hicks,Jessica
EPI2014152	MP	United States	2022-Mar-16	EPI_ISL_11897699	A/chicken/Delaware/22-008054-003-original/2022	National Veterinary Services Laboratories - USDA	National Veterinary Services Laboratories - USDA	Chinh,Thanh;Love, Emily;Franzen,Kerrie;Killian,Mary;Koster,Leo;Lantz,Kristina;Stuber,Tod;Hicks,Jessica
EPI2014160	MP	United States	2022-Mar-15	EPI_ISL_11897700	A/guinea fowl/Maine/22-008064-001-original/2022	National Veterinary Services Laboratories - USDA	National Veterinary Services Laboratories - USDA	Chinh,Thanh;Love, Emily;Franzen,Kerrie;Killian,Mary;Koster,Leo;Lantz,Kristina;Stuber,Tod;Hicks,Jessica
EPI2014168	MP	United States	2022-Mar-15	EPI_ISL_11897701	A/chicken/Maine/22-008064-002-original/2022	National Veterinary Services Laboratories - USDA	National Veterinary Services Laboratories - USDA	Chinh,Thanh;Love, Emily;Franzen,Kerrie;Killian,Mary;Koster,Leo;Lantz,Kristina;Stuber,Tod;Hicks,Jessica
EPI2014176	MP	United States	2022-Mar-16	EPI_ISL_11897702	A/duck/Kansas/22-008114-001-original/2022	National Veterinary Services Laboratories - USDA	National Veterinary Services Laboratories - USDA	Chinh,Thanh;Love, Emily;Franzen,Kerrie;Killian,Mary;Koster,Leo;Lantz,Kristina;Stuber,Tod;Hicks,Jessica
EPI2014184	MP	United States	2022-Mar-16	EPI_ISL_11897703	A/chicken/Kansas/22-008114-002-original/2022	National Veterinary Services Laboratories - USDA	National Veterinary Services Laboratories - USDA	Chinh,Thanh;Love, Emily;Franzen,Kerrie;Killian,Mary;Koster,Leo;Lantz,Kristina;Stuber,Tod;Hicks,Jessica
EPI2014192	MP	United States	2022-Mar-17	EPI_ISL_11897704	A/chicken/Iowa/22-008176-003-original/2022	National Veterinary Services Laboratories - USDA	National Veterinary Services Laboratories - USDA	Chinh,Thanh;Love, Emily;Franzen,Kerrie;Killian,Mary;Koster,Leo;Lantz,Kristina;Stuber,Tod;Hicks,Jessica
EPI2014924	MP	Poland	2022-Mar-02	EPI_ISL_11922808	A/duck/Poland/H188_22VIR2515-2/2022	National Veterinary Research Institute	Istituto Zooprofilattico Sperimentale delle Venezie	Swieton, E.; Smietanka, K.; Barbierato, G.; Zecchin, B.; Fusaro, A.; Schivo, A.; Salviato, A.; Palumbo, E.; Giussani, E.; Monne, I.; Terregino, C.
EPI2014932	MP	Poland	2022-Feb-18	EPI_ISL_11922809	A/chicken/Poland/H157_22VIR2515-3/2022	National Veterinary Research Institute	Istituto Zooprofilattico Sperimentale delle Venezie	Swieton, E.; Smietanka, K.; Barbierato, G.; Zecchin, B.; Fusaro, A.; Schivo, A.; Salviato, A.; Palumbo, E.; Giussani, E.; Monne, I.; Terregino, C.
EPI2014940	MP	Poland	2022-Feb-08	EPI_ISL_11922810	A/duck/Poland/H126_22VIR2515-4/2022	National Veterinary Research Institute	Istituto Zooprofilattico Sperimentale delle Venezie	Swieton, E.; Smietanka, K.; Barbierato, G.; Zecchin, B.; Fusaro, A.; Schivo, A.; Salviato, A.; Palumbo, E.; Giussani, E.; Monne, I.; Terregino, C.
EPI2014948	MP	Poland	2022-Feb-05	EPI_ISL_11922811	A/goose/Poland/H124_22VIR2515-5/2022	National Veterinary Research Institute	Istituto Zooprofilattico Sperimentale delle Venezie	Swieton, E.; Smietanka, K.; Barbierato, G.; Zecchin, B.; Fusaro, A.; Schivo, A.; Salviato, A.; Palumbo, E.; Giussani, E.; Monne, I.; Terregino, C.
EPI2014956	MP	Poland	2022-Jan-23	EPI_ISL_11922812	A/chicken/Poland/H071_22VIR2515-6/2022	National Veterinary Research Institute	Istituto Zooprofilattico Sperimentale delle Venezie	Swieton, E.; Smietanka, K.; Barbierato, G.; Zecchin, B.; Fusaro, A.; Schivo, A.; Salviato, A.; Palumbo, E.; Giussani, E.; Monne, I.; Terregino, C.
EPI2014964	MP	Poland	2022-Feb-10	EPI_ISL_11922813	A/swan/Poland/MB078_22VIR2515-7/2022	National Veterinary Research Institute	Istituto Zooprofilattico Sperimentale delle Venezie	Swieton, E.; Smietanka, K.; Barbierato, G.; Zecchin, B.; Fusaro, A.; Schivo, A.; Salviato, A.; Palumbo, E.; Giussani, E.; Monne, I.; Terregino, C.
EPI2014972	MP	Poland	2022-Feb-17	EPI_ISL_11922814	A/swan/Poland/MB083_22VIR2515-8/2022	National Veterinary Research Institute	Istituto Zooprofilattico Sperimentale delle Venezie	Swieton, E.; Smietanka, K.; Barbierato, G.; Zecchin, B.; Fusaro, A.; Schivo, A.; Salviato, A.; Palumbo, E.; Giussani, E.; Monne, I.; Terregino, C.
EPI2014980	MP	Romania	2021-Dec-08	EPI_ISL_11922815	A/swan/Romania/16905_22VIR2749-1/2021	Institute for Diagnosis & Animal Health (IDAH)	Istituto Zooprofilattico Sperimentale delle Venezie	Barbuceanu, F.; Onita, I.; Neicut, A.; Motiu, R.; Burlacu, R.; Barbierato, G.; Zecchin, B.; Fusaro, A.; Schivo, A.; Salviato, A.; Palumbo, E.; Giussani, E.; Monne, I.; Terregino, C.
EPI2014988	MP	Romania	2022-Feb-01	EPI_ISL_11922816	A/swan/Romania/10324_22VIR2749-2/2022	Institute for Diagnosis & Animal Health (IDAH)	Istituto Zooprofilattico Sperimentale delle Venezie	Barbuceanu, F.; Onita, I.; Neicut, A.; Motiu, R.; Burlacu, R.; Barbierato, G.; Zecchin, B.; Fusaro, A.; Schivo, A.; Salviato, A.; Palumbo, E.; Giussani, E.; Monne, I.; Terregino, C.
EPI2014996	MP	Romania	2022-Feb-03	EPI_ISL_11922817	A/swan/Romania/10394_22VIR2749-3/2022	Institute for Diagnosis & Animal Health (IDAH)	Istituto Zooprofilattico Sperimentale delle Venezie	Barbuceanu, F.; Onita, I.; Neicut, A.; Motiu, R.; Burlacu, R.; Barbierato, G.; Zecchin, B.; Fusaro, A.; Schivo, A.; Salviato, A.; Palumbo, E.; Giussani, E.; Monne, I.; Terregino, C.
EPI2015004	MP	Romania	2022-Feb-09	EPI_ISL_11922818	A/swan/Romania/10455_22VIR2749-4/2022	Institute for Diagnosis & Animal Health (IDAH)	Istituto Zooprofilattico Sperimentale delle Venezie	Barbuceanu, F.; Onita, I.; Neicut, A.; Motiu, R.; Burlacu, R.; Barbierato, G.; Zecchin, B.; Fusaro, A.; Schivo, A.; Salviato, A.; Palumbo, E.; Giussani, E.; Monne, I.; Terregino, C.
EPI2015012	MP	Romania	2022-Feb-10	EPI_ISL_11922819	A/laying_hen/Romania/10470_22VIR2749-5/2022	Institute for Diagnosis & Animal Health (IDAH)	Istituto Zooprofilattico Sperimentale delle Venezie	Barbuceanu, F.; Onita, I.; Neicut, A.; Motiu, R.; Burlacu, R.; Barbierato, G.; Zecchin, B.; Fusaro, A.; Schivo, A.; Salviato, A.; Palumbo, E.; Giussani, E.; Monne, I.; Terregino, C.
EPI2015020	MP	Romania	2022-Feb-22	EPI_ISL_11922820	A/swan/Romania/10656_22VIR2749-6/2022	Institute for Diagnosis & Animal Health (IDAH)	Istituto Zooprofilattico Sperimentale delle Venezie	Barbuceanu, F.; Onita, I.; Neicut, A.; Motiu, R.; Burlacu, R.; Barbierato, G.; Zecchin, B.; Fusaro, A.; Schivo, A.; Salviato, A.; Palumbo, E.; Giussani, E.; Monne, I.; Terregino, C.
EPI2015028	MP	Romania	2022-Feb-23	EPI_ISL_11922821	A/swan/Romania/10678_22VIR2749-7/2022	Institute for Diagnosis & Animal Health (IDAH)	Istituto Zooprofilattico Sperimentale delle Venezie	Barbuceanu, F.; Onita, I.; Neicut, A.; Motiu, R.; Burlacu, R.; Barbierato, G.; Zecchin, B.; Fusaro, A.; Schivo, A.; Salviato, A.; Palumbo, E.; Giussani, E.; Monne, I.; Terregino, C.
EPI2015036	MP	Romania	2022-Mar-07	EPI_ISL_11922822	A/swan/Romania/10986_22VIR2749-8/2022	Institute for Diagnosis & Animal Health (IDAH)	Istituto Zooprofilattico Sperimentale delle Venezie	Barbuceanu, F.; Onita, I.; Neicut, A.; Motiu, R.; Burlacu, R.; Barbierato, G.; Zecchin, B.; Fusaro, A.; Schivo, A.; Salviato, A.; Palumbo, E.; Giussani, E.; Monne, I.; Terregino, C.
EPI2016914	MP	United States	2022-Mar-17	EPI_ISL_11971464	A/turkey/South Dakota/22-008239-001-original/2022	National Veterinary Services Laboratories - USDA	National Veterinary Services Laboratories - USDA	Chinh,Thanh;Love, Emily;Franzen,Kerrie;Killian,Mary;Koster,Leo;Lantz,Kristina;Stuber,Tod;Hicks,Jessica
EPI2016922	MP	United States	2022-Mar-17	EPI_ISL_11971465	A/turkey/South Dakota/22-008239-002-original/2022	National Veterinary Services Laboratories - USDA	National Veterinary Services Laboratories - USDA	Chinh,Thanh;Love, Emily;Franzen,Kerrie;Killian,Mary;Koster,Leo;Lantz,Kristina;Stuber,Tod;Hicks,Jessica
EPI2016930	MP	United States	2022-Mar-17	EPI_ISL_11971466	A/turkey/South Dakota/22-008242-001-original/2022	National Veterinary Services Laboratories - USDA	National Veterinary Services Laboratories - USDA	Chinh,Thanh;Love, Emily;Franzen,Kerrie;Killian,Mary;Koster,Leo;Lantz,Kristina;Stuber,Tod;Hicks,Jessica
EPI2016938	MP	United States	2022-Mar-17	EPI_ISL_11971467	A/turkey/South Dakota/22-008242-002-original/2022	National Veterinary Services Laboratories - USDA	National Veterinary Services Laboratories - USDA	Chinh,Thanh;Love, Emily;Franzen,Kerrie;Killian,Mary;Koster,Leo;Lantz,Kristina;Stuber,Tod;Hicks,Jessica
EPI2016946	MP	United States	2022-Mar-16	EPI_ISL_11971468	A/chicken/Kansas/22-008259-001-original/2022	National Veterinary Services Laboratories - USDA	National Veterinary Services Laboratories - USDA	Chinh,Thanh;Love, Emily;Franzen,Kerrie;Killian,Mary;Koster,Leo;Lantz,Kristina;Stuber,Tod;Hicks,Jessica
EPI2016954	MP	United States	2022-Mar-16	EPI_ISL_11971469	A/chicken/Kansas/22-008259-002-original/2022	National Veterinary Services Laboratories - USDA	National Veterinary Services Laboratories - USDA	Chinh,Thanh;Love, Emily;Franzen,Kerrie;Killian,Mary;Koster,Leo;Lantz,Kristina;Stuber,Tod;Hicks,Jessica
EPI2016962	MP	United States	2022-Mar-18	EPI_ISL_11971470	A/chicken/Maine/22-008366-001-original/2022	National Veterinary Services Laboratories - USDA	National Veterinary Services Laboratories - USDA	Chinh,Thanh;Love, Emily;Franzen,Kerrie;Killian,Mary;Koster,Leo;Lantz,Kristina;Stuber,Tod;Hicks,Jessica
EPI2016970	MP	United States	2022-Mar-18	EPI_ISL_11971471	A/chicken/Maine/22-008367-001-original/2022	National Veterinary Services Laboratories - USDA	National Veterinary Services Laboratories - USDA	Chinh,Thanh;Love, Emily;Franzen,Kerrie;Killian,Mary;Koster,Leo;Lantz,Kristina;Stuber,Tod;Hicks,Jessica
EPI2016978	MP	United States	2022-Mar-18	EPI_ISL_11971472	A/turkey/Maine/22-008367-002-original/2022	National Veterinary Services Laboratories - USDA	National Veterinary Services Laboratories - USDA	Chinh,Thanh;Love, Emily;Franzen,Kerrie;Killian,Mary;Koster,Leo;Lantz,Kristina;Stuber,Tod;Hicks,Jessica
EPI2017002	MP	United States	2022-Mar-19	EPI_ISL_11971475	A/chicken/Iowa/22-008373-001-original/2022	National Veterinary Services Laboratories - USDA	National Veterinary Services Laboratories - USDA	Chinh,Thanh;Love, Emily;Franzen,Kerrie;Killian,Mary;Koster,Leo;Lantz,Kristina;Stuber,Tod;Hicks,Jessica
EPI2017010	MP	United States	2022-Mar-19	EPI_ISL_11971476	A/chicken/Iowa/22-008373-002-original/2022	National Veterinary Services Laboratories - USDA	National Veterinary Services Laboratories - USDA	Chinh,Thanh;Love, Emily;Franzen,Kerrie;Killian,Mary;Koster,Leo;Lantz,Kristina;Stuber,Tod;Hicks,Jessica
EPI2017018	MP	United States	2022-Mar-21	EPI_ISL_11971477	A/chicken/Nebraska/22-008467-001-original/2022	National Veterinary Services Laboratories - USDA	National Veterinary Services Laboratories - USDA	Chinh,Thanh;Love, Emily;Franzen,Kerrie;Killian,Mary;Koster,Leo;Lantz,Kristina;Stuber,Tod;Hicks,Jessica
EPI2017026	MP	United States	2022-Mar-21	EPI_ISL_11971478	A/turkey/South Dakota/22-008479-001-original/2022	National Veterinary Services Laboratories - USDA	National Veterinary Services Laboratories - USDA	Chinh,Thanh;Love, Emily;Franzen,Kerrie;Killian,Mary;Koster,Leo;Lantz,Kristina;Stuber,Tod;Hicks,Jessica
EPI2017034	MP	United States	2022-Mar-21	EPI_ISL_11971479	A/turkey/South Dakota/22-008479-002-original/2022	National Veterinary Services Laboratories - USDA	National Veterinary Services Laboratories - USDA	Chinh,Thanh;Love, Emily;Franzen,Kerrie;Killian,Mary;Koster,Leo;Lantz,Kristina;Stuber,Tod;Hicks,Jessica
EPI2017042	MP	United States	2022-Mar-21	EPI_ISL_11971480	A/turkey/South Dakota/22-008483-001-original/2022	National Veterinary Services Laboratories - USDA	National Veterinary Services Laboratories - USDA	Chinh,Thanh;Love, Emily;Franzen,Kerrie;Killian,Mary;Koster,Leo;Lantz,Kristina;Stuber,Tod;Hicks,Jessica
EPI2017050	MP	United States	2022-Mar-21	EPI_ISL_11971481	A/turkey/South Dakota/22-008485-001-original/2022	National Veterinary Services Laboratories - USDA	National Veterinary Services Laboratories - USDA	Chinh,Thanh;Love, Emily;Franzen,Kerrie;Killian,Mary;Koster,Leo;Lantz,Kristina;Stuber,Tod;Hicks,Jessica
EPI2017058	MP	United States	2022-Mar-21	EPI_ISL_11971482	A/turkey/South Dakota/22-008485-002-original/2022	National Veterinary Services Laboratories - USDA	National Veterinary Services Laboratories - USDA	Chinh,Thanh;Love, Emily;Franzen,Kerrie;Killian,Mary;Koster,Leo;Lantz,Kristina;Stuber,Tod;Hicks,Jessica
EPI2017066	MP	United States	2022-Mar-22	EPI_ISL_11971483	A/chicken/Maine/22-008540-001-original/2022	National Veterinary Services Laboratories - USDA	National Veterinary Services Laboratories - USDA	Chinh,Thanh;Love, Emily;Franzen,Kerrie;Killian,Mary;Koster,Leo;Lantz,Kristina;Stuber,Tod;Hicks,Jessica
EPI2017074	MP	United States	2022-Mar-22	EPI_ISL_11971484	A/turkey/South Dakota/22-008702-001-original/2022	National Veterinary Services Laboratories - USDA	National Veterinary Services Laboratories - USDA	Chinh,Thanh;Love, Emily;Franzen,Kerrie;Killian,Mary;Koster,Leo;Lantz,Kristina;Stuber,Tod;Hicks,Jessica
EPI2017082	MP	United States	2022-Mar-22	EPI_ISL_11971485	A/turkey/South Dakota/22-008702-002-original/2022	National Veterinary Services Laboratories - USDA	National Veterinary Services Laboratories - USDA	Chinh,Thanh;Love, Emily;Franzen,Kerrie;Killian,Mary;Koster,Leo;Lantz,Kristina;Stuber,Tod;Hicks,Jessica
EPI2017090	MP	United States	2022-Mar-22	EPI_ISL_11971486	A/chicken/South Dakota/22-008704-001-original/2022	National Veterinary Services Laboratories - USDA	National Veterinary Services Laboratories - USDA	Chinh,Thanh;Love, Emily;Franzen,Kerrie;Killian,Mary;Koster,Leo;Lantz,Kristina;Stuber,Tod;Hicks,Jessica
EPI2017098	MP	United States	2022-Mar-22	EPI_ISL_11971487	A/chicken/South Dakota/22-008704-002-original/2022	National Veterinary Services Laboratories - USDA	National Veterinary Services Laboratories - USDA	Chinh,Thanh;Love, Emily;Franzen,Kerrie;Killian,Mary;Koster,Leo;Lantz,Kristina;Stuber,Tod;Hicks,Jessica
EPI2017106	MP	United States	2022-Mar-22	EPI_ISL_11971488	A/turkey/South Dakota/22-008705-001-original/2022	National Veterinary Services Laboratories - USDA	National Veterinary Services Laboratories - USDA	Chinh,Thanh;Love, Emily;Franzen,Kerrie;Killian,Mary;Koster,Leo;Lantz,Kristina;Stuber,Tod;Hicks,Jessica
EPI2017114	MP	United States	2022-Mar-22	EPI_ISL_11971489	A/turkey/South Dakota/22-008705-002-original/2022	National Veterinary Services Laboratories - USDA	National Veterinary Services Laboratories - USDA	Chinh,Thanh;Love, Emily;Franzen,Kerrie;Killian,Mary;Koster,Leo;Lantz,Kristina;Stuber,Tod;Hicks,Jessica
EPI2017122	MP	United States	2022-Mar-22	EPI_ISL_11971490	A/pheasant/New York/22-008760-008-original/2022	National Veterinary Services Laboratories - USDA	National Veterinary Services Laboratories - USDA	Chinh,Thanh;Love, Emily;Franzen,Kerrie;Killian,Mary;Koster,Leo;Lantz,Kristina;Stuber,Tod;Hicks,Jessica
EPI2017130	MP	United States	2022-Mar-22	EPI_ISL_11971491	A/mallard/New York/22-008760-007-original/2022	National Veterinary Services Laboratories - USDA	National Veterinary Services Laboratories - USDA	Chinh,Thanh;Love, Emily;Franzen,Kerrie;Killian,Mary;Koster,Leo;Lantz,Kristina;Stuber,Tod;Hicks,Jessica
EPI2017138	MP	United States	2022-Mar-23	EPI_ISL_11971492	A/turkey/Iowa/22-008862-002-original/2022	National Veterinary Services Laboratories - USDA	National Veterinary Services Laboratories - USDA	Chinh,Thanh;Love, Emily;Franzen,Kerrie;Killian,Mary;Koster,Leo;Lantz,Kristina;Stuber,Tod;Hicks,Jessica
EPI2017146	MP	United States	2022-Mar-23	EPI_ISL_11971493	A/turkey/South Dakota/22-008866-001-original/2022	National Veterinary Services Laboratories - USDA	National Veterinary Services Laboratories - USDA	Chinh,Thanh;Love, Emily;Franzen,Kerrie;Killian,Mary;Koster,Leo;Lantz,Kristina;Stuber,Tod;Hicks,Jessica
EPI2017154	MP	United States	2022-Mar-23	EPI_ISL_11971494	A/turkey/South Dakota/22-008866-002-original/2022	National Veterinary Services Laboratories - USDA	National Veterinary Services Laboratories - USDA	Chinh,Thanh;Love, Emily;Franzen,Kerrie;Killian,Mary;Koster,Leo;Lantz,Kristina;Stuber,Tod;Hicks,Jessica
EPI2017162	MP	United States	2022-Mar-22	EPI_ISL_11971495	A/domestic duck/Michigan/22-008890-001-original/2022	National Veterinary Services Laboratories - USDA	National Veterinary Services Laboratories - USDA	Chinh,Thanh;Love, Emily;Franzen,Kerrie;Killian,Mary;Koster,Leo;Lantz,Kristina;Stuber,Tod;Hicks,Jessica
EPI2017170	MP	United States	2022-Mar-22	EPI_ISL_11971496	A/domestic goose/Michigan/22-008890-004-original/2022	National Veterinary Services Laboratories - USDA	National Veterinary Services Laboratories - USDA	Chinh,Thanh;Love, Emily;Franzen,Kerrie;Killian,Mary;Koster,Leo;Lantz,Kristina;Stuber,Tod;Hicks,Jessica
EPI2017178	MP	United States	2022-Mar-22	EPI_ISL_11971497	A/chicken/Michigan/22-008890-006-original/2022	National Veterinary Services Laboratories - USDA	National Veterinary Services Laboratories - USDA	Chinh,Thanh;Love, Emily;Franzen,Kerrie;Killian,Mary;Koster,Leo;Lantz,Kristina;Stuber,Tod;Hicks,Jessica
EPI2017186	MP	United States	2022-Mar-22	EPI_ISL_11971498	A/turkey/Michigan/22-008890-007-original/2022	National Veterinary Services Laboratories - USDA	National Veterinary Services Laboratories - USDA	Chinh,Thanh;Love, Emily;Franzen,Kerrie;Killian,Mary;Koster,Leo;Lantz,Kristina;Stuber,Tod;Hicks,Jessica
EPI2017194	MP	United States	2022-Mar-23	EPI_ISL_11971499	A/chicken/Nebraska/22-009006-001-original/2022	National Veterinary Services Laboratories - USDA	National Veterinary Services Laboratories - USDA	Chinh,Thanh;Love, Emily;Franzen,Kerrie;Killian,Mary;Koster,Leo;Lantz,Kristina;Stuber,Tod;Hicks,Jessica
EPI2017202	MP	United States	2022-Mar-24	EPI_ISL_11971500	A/turkey/South Dakota/22-009023-001-original/2022	National Veterinary Services Laboratories - USDA	National Veterinary Services Laboratories - USDA	Chinh,Thanh;Love, Emily;Franzen,Kerrie;Killian,Mary;Koster,Leo;Lantz,Kristina;Stuber,Tod;Hicks,Jessica
EPI2017210	MP	United States	2022-Mar-24	EPI_ISL_11971501	A/turkey/South Dakota/22-009023-002-original/2022	National Veterinary Services Laboratories - USDA	National Veterinary Services Laboratories - USDA	Chinh,Thanh;Love, Emily;Franzen,Kerrie;Killian,Mary;Koster,Leo;Lantz,Kristina;Stuber,Tod;Hicks,Jessica
EPI2017218	MP	United States	2022-Mar-25	EPI_ISL_11971502	A/pheasant/New York/22-009066-001-original/2022	National Veterinary Services Laboratories - USDA	National Veterinary Services Laboratories - USDA	Chinh,Thanh;Love, Emily;Franzen,Kerrie;Killian,Mary;Koster,Leo;Lantz,Kristina;Stuber,Tod;Hicks,Jessica
EPI2017318	MP	Malaysia	2004-Jan-01	EPI_ISL_11976301	A/Quail/Malaysia/6309/2004	National Centre of Veterinary Diagnostics	WHO Collaborating Centre for Reference and Research on Influenza
EPI2017732	MP	Italy	2021-Dec-20	EPI_ISL_12028893	A/turkey/Italy/21VIR11507/2021	Istituto Zooprofilattico Sperimentale delle Venezie, EU/OIE/Reference Laboratory and FAO Reference Centre for AI and ND	Istituto Zooprofilattico Sperimentale delle Venezie	Barbierato, G.; Zecchin, B.; Fusaro, A.; Schivo, A.; Salviato, A.; Palumbo, E.; Giussani, E.; Monne, I.; Terregino, C.
EPI2018094	MP	Netherlands	2022-Mar-28	EPI_ISL_12069978	A/greylag goose/Netherlands/22006190-002/2022	Wageningen Bioveterinary Research	Wageningen Bioveterinary Research	Beerens, Nancy; Harders, Frank; Pritz-Verschuren, Sylvia; Roose, Marit; Venema, Sandra; Germeraad, Evelien; Engelsma, Marc; Heutink, Rene
EPI2018102	MP	Netherlands	2022-Mar-27	EPI_ISL_12069979	A/black-backed gull/Netherlands/22006192-001/2022	Wageningen Bioveterinary Research	Wageningen Bioveterinary Research	Beerens, Nancy; Harders, Frank; Pritz-Verschuren, Sylvia; Roose, Marit; Venema, Sandra; Germeraad, Evelien; Engelsma, Marc; Heutink, Rene
EPI2021943	MP	Japan	2022-Mar-29	EPI_ISL_12174843	A/crow/Hokkaido/0103B065/2022	Graduate School of Veterinary Medicine, Hokkaido University	Graduate School of Veterinary Medicine, Hokkaido University	Yoshihiro, SAKODA; Takahiro, HIONO; Norikazu, ISODA
EPI2021954	MP	Albania	2022-Mar-01	EPI_ISL_12176837	A/pelecanus_crispus/Albania/D383-22_22VIR3125-2/2022	Institute of Public Health	Istituto Zooprofilattico Sperimentale delle Venezie	Lika, A.; Boci, J.; Shkodra, E.; Barbierato, G.; Zecchin, B.; Fusaro, A.; Schivo, A.; Salviato, A.; Palumbo, E.; Giussani, E.; Monne, I.; Terregino, C.
EPI2022143	MP	Netherlands	2022-Apr-05	EPI_ISL_12177629	A/black-backed gull/Netherlands/22006711-001/2022	Wageningen Bioveterinary Research	Wageningen Bioveterinary Research	Beerens, Nancy; Harders, Frank; Pritz-Verschuren, Sylvia; Roose, Marit; Venema, Sandra; Germeraad, Evelien; Engelsma, Marc; Heutink, Rene
EPI2022940	MP	Belgium	2022-Mar-19	EPI_ISL_12210335	A/Falco_peregrinus/Belgium/4055_0002/2022	Sciensano - Animal Infectious Diseases	Sciensano, Department of Animal Infectious Diseases	Van Borm, Steven; Roupie, Virginie; Lambrecht, Benedicte; Mathijs, Elisabeth; Steensels, Mieke
EPI2023597	MP	Netherlands	2022-Mar-23	EPI_ISL_12215416	A/greylag goose/Netherlands/22005844-002/2022	Wageningen Bioveterinary Research	Wageningen Bioveterinary Research	Beerens, Nancy; Harders, Frank; Pritz-Verschuren, Sylvia; Roose, Marit; Venema, Sandra; Germeraad, Evelien; Engelsma, Marc; Heutink, Rene
EPI2024062	MP	Czech Republic	2021-Dec-18	EPI_ISL_12223688	A/grey heron/Czech Republic/25338-1/2021	State Veterinary Institute Prague	State Veterinary Institute Prague	Alexander,Nagy;Martina,Stara;Lenka,Cernikova
EPI2026061	MP	Czech Republic	2022-Feb-09	EPI_ISL_12324302	A/duck/Czech Republic/3306-1/2022	State Veterinary Institute Prague	State Veterinary Institute Prague	Nagy,Alexander;Cernikova,Lenka;Stara,Martina
EPI2026151	MP	Czech Republic	2022-Feb-09	EPI_ISL_12325210	A/chicken/Czech Republic/3306-2/2022	State Veterinary Institute Prague	State Veterinary Institute Prague	Nagy,Alexander;Cernikova,Lenka;Stra,Martina
EPI2026159	MP	Czech Republic	2021-Dec-18	EPI_ISL_12325995	A/goose/Czech Republic/25322-229/2021	State Veterinary Institute Prague	State Veterinary Institute Prague	Alexander,Nagy;Martina,Stara;Lenka,Cernikova
EPI2028640	MP	Greece	2022-Feb-24	EPI_ISL_12471655	A/pelican/Greece/41-TR-313_22VIR3126-1/2022	Thessalonica Veterinary Centre (TVC)	Istituto Zooprofilattico Sperimentale delle Venezie	Georgiades, G.; Ragias, B.; Gkolia, A.; Anthopoulou, E.; Barbierato, G.; Zecchin, B.; Fusaro, A.; Schivo, A.; Salviato, A.; Palumbo, E.; Giussani, E.; Monne, I.; Terregino, C.
EPI2028648	MP	Greece	2022-Mar-12	EPI_ISL_12471656	A/pelican/Greece/69_CL_22VIR3126-10/2022	Thessalonica Veterinary Centre (TVC)	Istituto Zooprofilattico Sperimentale delle Venezie	Georgiades, G.; Ragias, B.; Gkolia, A.; Anthopoulou, E.; Barbierato, G.; Zecchin, B.; Fusaro, A.; Schivo, A.; Salviato, A.; Palumbo, E.; Giussani, E.; Monne, I.; Terregino, C.
EPI2028656	MP	Greece	2022-Mar-15	EPI_ISL_12471657	A/pelican/Greece/72_CL_22VIR3126-11/2022	Thessalonica Veterinary Centre (TVC)	Istituto Zooprofilattico Sperimentale delle Venezie	Georgiades, G.; Ragias, B.; Gkolia, A.; Anthopoulou, E.; Barbierato, G.; Zecchin, B.; Fusaro, A.; Schivo, A.; Salviato, A.; Palumbo, E.; Giussani, E.; Monne, I.; Terregino, C.
EPI2028664	MP	Greece	2022-Feb-24	EPI_ISL_12471658	A/pelican/Greece/41_AL1_22VIR3126-2/2022	Thessalonica Veterinary Centre (TVC)	Istituto Zooprofilattico Sperimentale delle Venezie	Georgiades, G.; Ragias, B.; Gkolia, A.; Anthopoulou, E.; Barbierato, G.; Zecchin, B.; Fusaro, A.; Schivo, A.; Salviato, A.; Palumbo, E.; Giussani, E.; Monne, I.; Terregino, C.
EPI2028672	MP	Greece	2022-Feb-24	EPI_ISL_12471659	A/pelican/Greece/41_AL2_22VIR3126-3/2022	Thessalonica Veterinary Centre (TVC)	Istituto Zooprofilattico Sperimentale delle Venezie	Georgiades, G.; Ragias, B.; Gkolia, A.; Anthopoulou, E.; Barbierato, G.; Zecchin, B.; Fusaro, A.; Schivo, A.; Salviato, A.; Palumbo, E.; Giussani, E.; Monne, I.; Terregino, C.
EPI2028680	MP	Greece	2022-Mar-10	EPI_ISL_12471660	A/pelican/Greece/64_KI_22VIR3126-6/2022	Thessalonica Veterinary Centre (TVC)	Istituto Zooprofilattico Sperimentale delle Venezie	Georgiades, G.; Ragias, B.; Gkolia, A.; Anthopoulou, E.; Barbierato, G.; Zecchin, B.; Fusaro, A.; Schivo, A.; Salviato, A.; Palumbo, E.; Giussani, E.; Monne, I.; Terregino, C.
EPI2028688	MP	Greece	2022-Mar-10	EPI_ISL_12471661	A/pelican/Greece/64_SP_22VIR3126-7/2022	Thessalonica Veterinary Centre (TVC)	Istituto Zooprofilattico Sperimentale delle Venezie	Georgiades, G.; Ragias, B.; Gkolia, A.; Anthopoulou, E.; Barbierato, G.; Zecchin, B.; Fusaro, A.; Schivo, A.; Salviato, A.; Palumbo, E.; Giussani, E.; Monne, I.; Terregino, C.
EPI2028697	MP	Greece	2022-Mar-10	EPI_ISL_12471662	A/pelican/Greece/64_LI_22VIR3126-8/2022	Thessalonica Veterinary Centre (TVC)	Istituto Zooprofilattico Sperimentale delle Venezie	Georgiades, G.; Ragias, B.; Gkolia, A.; Anthopoulou, E.; Barbierato, G.; Zecchin, B.; Fusaro, A.; Schivo, A.; Salviato, A.; Palumbo, E.; Giussani, E.; Monne, I.; Terregino, C.
EPI2028705	MP	Greece	2022-Mar-10	EPI_ISL_12471663	A/pelican/Greece/64_TR_22VIR3126-9/2022	Thessalonica Veterinary Centre (TVC)	Istituto Zooprofilattico Sperimentale delle Venezie	Georgiades, G.; Ragias, B.; Gkolia, A.; Anthopoulou, E.; Barbierato, G.; Zecchin, B.; Fusaro, A.; Schivo, A.; Salviato, A.; Palumbo, E.; Giussani, E.; Monne, I.; Terregino, C.
EPI2028764	MP	Netherlands	2022-Apr-17	EPI_ISL_12474793	A/barnacle goose/Netherlands/22007405-004/2022	Wageningen Bioveterinary Research	Wageningen Bioveterinary Research	Beerens, Nancy; Harders, Frank; Pritz-Verschuren, Sylvia; Roose, Marit; Venema, Sandra; Germeraad, Evelien; Engelsma, Marc; Heutink, Rene
EPI2028772	MP	Netherlands	2022-Apr-11	EPI_ISL_12474794	A/greylag goose /Netherlands/22006859-001/2022	Wageningen Bioveterinary Research	Wageningen Bioveterinary Research	Beerens, Nancy; Harders, Frank; Pritz-Verschuren, Sylvia; Roose, Marit; Venema, Sandra; Germeraad, Evelien; Engelsma, Marc; Heutink, Rene
EPI2028984	MP	Netherlands	2022-Apr-06	EPI_ISL_12512879	A/Black-headed gull/Netherlands/2/2022	Erasmus Medical Center	Erasmus Medical Center
EPI2029046	MP	Netherlands	2022-Apr-14	EPI_ISL_12514425	A/Black-headed gull/Netherlands/3/2022	Erasmus Medical Center	Erasmus Medical Center
EPI2029054	MP	Netherlands	2022-Apr-14	EPI_ISL_12514442	A/Black-headed gull/Netherlands/4/2022	Erasmus Medical Center	Erasmus Medical Center
EPI2029062	MP	Netherlands	2022-Apr-14	EPI_ISL_12514483	A/Caspian Gull/Netherlands/3/2022	Erasmus Medical Center	Erasmus Medical Center
EPI2029070	MP	Netherlands	2022-Apr-11	EPI_ISL_12514532	A/Common raven/Netherlands/1/2022	Erasmus Medical Center	Erasmus Medical Center
EPI2029078	MP	Netherlands	2022-Apr-13	EPI_ISL_12514573	A/Song Thrush/Netherlands/1/2022	Erasmus Medical Center	Erasmus Medical Center
EPI2029086	MP	Netherlands	2022-Apr-14	EPI_ISL_12514622	A/Common raven/Netherlands/2/2022	Erasmus Medical Center	Erasmus Medical Center
EPI2029094	MP	Netherlands	2022-Apr-14	EPI_ISL_12514681	A/European Herring Gull/Netherlands/3/2022	Erasmus Medical Center	Erasmus Medical Center
EPI2029297	MP	United States	2022-Mar-17	EPI_ISL_12567390	A/chicken/Maryland/22-008243-001-original/2022	National Veterinary Services Laboratories - USDA	National Veterinary Services Laboratories - USDA	Chinh,Thanh;Love, Emily;Franzen,Kerrie;Killian,Mary;Koster,Leo;Lantz,Kristina;Stuber,Tod;Hicks,Jessica
EPI2029305	MP	United States	2022-Mar-25	EPI_ISL_12567391	A/chicken/Iowa/22-009180-001-original/2022	National Veterinary Services Laboratories - USDA	National Veterinary Services Laboratories - USDA	Chinh,Thanh;Love, Emily;Franzen,Kerrie;Killian,Mary;Koster,Leo;Lantz,Kristina;Stuber,Tod;Hicks,Jessica
EPI2029313	MP	United States	2022-Mar-25	EPI_ISL_12567392	A/chicken/Iowa/22-009180-002-original/2022	National Veterinary Services Laboratories - USDA	National Veterinary Services Laboratories - USDA	Chinh,Thanh;Love, Emily;Franzen,Kerrie;Killian,Mary;Koster,Leo;Lantz,Kristina;Stuber,Tod;Hicks,Jessica
EPI2029321	MP	United States	2022-Mar-25	EPI_ISL_12567393	A/chicken/Minnesota/22-009181-001-original/2022	National Veterinary Services Laboratories - USDA	National Veterinary Services Laboratories - USDA	Chinh,Thanh;Love, Emily;Franzen,Kerrie;Killian,Mary;Koster,Leo;Lantz,Kristina;Stuber,Tod;Hicks,Jessica
EPI2029329	MP	United States	2022-Mar-25	EPI_ISL_12567529	A/Embden goose/Minnesota/22-009181-003-original/2022	National Veterinary Services Laboratories - USDA	National Veterinary Services Laboratories - USDA	Chinh,Thanh;Love, Emily;Franzen,Kerrie;Killian,Mary;Koster,Leo;Lantz,Kristina;Stuber,Tod;Hicks,Jessica
EPI2029337	MP	United States	2022-Mar-25	EPI_ISL_12567530	A/turkey/Minnesota/22-009182-001-original/2022	National Veterinary Services Laboratories - USDA	National Veterinary Services Laboratories - USDA	Chinh,Thanh;Love, Emily;Franzen,Kerrie;Killian,Mary;Koster,Leo;Lantz,Kristina;Stuber,Tod;Hicks,Jessica
EPI2029345	MP	United States	2022-Mar-25	EPI_ISL_12567531	A/turkey/Minnesota/22-009182-003-original/2022	National Veterinary Services Laboratories - USDA	National Veterinary Services Laboratories - USDA	Chinh,Thanh;Love, Emily;Franzen,Kerrie;Killian,Mary;Koster,Leo;Lantz,Kristina;Stuber,Tod;Hicks,Jessica
EPI2029353	MP	United States	2022-Mar-24	EPI_ISL_12567532	A/domestic duck/Nebraska/22-009190-001-original/2022	National Veterinary Services Laboratories - USDA	National Veterinary Services Laboratories - USDA	Chinh,Thanh;Love, Emily;Franzen,Kerrie;Killian,Mary;Koster,Leo;Lantz,Kristina;Stuber,Tod;Hicks,Jessica
EPI2029361	MP	United States	2022-Mar-24	EPI_ISL_12567533	A/chicken/Nebraska/22-009190-002-original/2022	National Veterinary Services Laboratories - USDA	National Veterinary Services Laboratories - USDA	Chinh,Thanh;Love, Emily;Franzen,Kerrie;Killian,Mary;Koster,Leo;Lantz,Kristina;Stuber,Tod;Hicks,Jessica
EPI2034980	MP	United States	2022-Mar-25	EPI_ISL_12690318	A/chicken/Missouri/22-009192-002-original/2022	National Veterinary Services Laboratories - USDA	National Veterinary Services Laboratories - USDA	Chinh,Thanh;Franzen,Kerrie;Love, Emily;Killian,Mary;Koster,Leo;Lantz,Kristina;Stuber,Tod;Hicks,Jessica
EPI2034988	MP	United States	2022-Mar-25	EPI_ISL_12690319	A/duck/Missouri/22-009192-003-original/2022	National Veterinary Services Laboratories - USDA	National Veterinary Services Laboratories - USDA	Chinh,Thanh;Franzen,Kerrie;Love, Emily;Killian,Mary;Koster,Leo;Lantz,Kristina;Stuber,Tod;Hicks,Jessica
EPI2034996	MP	United States	2022-Mar-25	EPI_ISL_12690320	A/chicken/South Dakota/22-009194-002-original/2022	National Veterinary Services Laboratories - USDA	National Veterinary Services Laboratories - USDA	Chinh,Thanh;Franzen,Kerrie;Love, Emily;Killian,Mary;Koster,Leo;Lantz,Kristina;Stuber,Tod;Hicks,Jessica
EPI2035004	MP	United States	2022-Mar-25	EPI_ISL_12690321	A/guinea fowl/South Dakota/22-009194-003-original/2022	National Veterinary Services Laboratories - USDA	National Veterinary Services Laboratories - USDA	Chinh,Thanh;Franzen,Kerrie;Love, Emily;Killian,Mary;Koster,Leo;Lantz,Kristina;Stuber,Tod;Hicks,Jessica
EPI2035012	MP	United States	2022-Mar-26	EPI_ISL_12690322	A/turkey/Minnesota/22-009195-002-original/2022	National Veterinary Services Laboratories - USDA	National Veterinary Services Laboratories - USDA	Chinh,Thanh;Franzen,Kerrie;Love, Emily;Killian,Mary;Koster,Leo;Lantz,Kristina;Stuber,Tod;Hicks,Jessica
EPI2035020	MP	United States	2022-Mar-26	EPI_ISL_12690323	A/turkey/Minnesota/22-009195-003-original/2022	National Veterinary Services Laboratories - USDA	National Veterinary Services Laboratories - USDA	Chinh,Thanh;Franzen,Kerrie;Love, Emily;Killian,Mary;Koster,Leo;Lantz,Kristina;Stuber,Tod;Hicks,Jessica
EPI2035028	MP	United States	2022-Mar-26	EPI_ISL_12690324	A/turkey/South Dakota/22-009196-001-original/2022	National Veterinary Services Laboratories - USDA	National Veterinary Services Laboratories - USDA	Chinh,Thanh;Franzen,Kerrie;Love, Emily;Killian,Mary;Koster,Leo;Lantz,Kristina;Stuber,Tod;Hicks,Jessica
EPI2035036	MP	United States	2022-Mar-26	EPI_ISL_12690325	A/turkey/South Dakota/22-009196-002-original/2022	National Veterinary Services Laboratories - USDA	National Veterinary Services Laboratories - USDA	Chinh,Thanh;Franzen,Kerrie;Love, Emily;Killian,Mary;Koster,Leo;Lantz,Kristina;Stuber,Tod;Hicks,Jessica
EPI2035044	MP	United States	2022-Mar-26	EPI_ISL_12690568	A/turkey/South Dakota/22-009198-001-original/2022	National Veterinary Services Laboratories - USDA	National Veterinary Services Laboratories - USDA	Chinh,Thanh;Franzen,Kerrie;Love, Emily;Killian,Mary;Koster,Leo;Lantz,Kristina;Stuber,Tod;Hicks,Jessica
EPI2035052	MP	United States	2022-Mar-27	EPI_ISL_12690569	A/turkey/Iowa/22-009227-001-original/2022	National Veterinary Services Laboratories - USDA	National Veterinary Services Laboratories - USDA	Chinh,Thanh;Franzen,Kerrie;Love, Emily;Killian,Mary;Koster,Leo;Lantz,Kristina;Stuber,Tod;Hicks,Jessica
EPI2035060	MP	United States	2022-Mar-28	EPI_ISL_12690570	A/turkey/Iowa/22-009286-001-original/2022	National Veterinary Services Laboratories - USDA	National Veterinary Services Laboratories - USDA	Chinh,Thanh;Franzen,Kerrie;Love, Emily;Killian,Mary;Koster,Leo;Lantz,Kristina;Stuber,Tod;Hicks,Jessica
EPI2035068	MP	United States	2022-Mar-28	EPI_ISL_12690571	A/turkey/Iowa/22-009286-002-original/2022	National Veterinary Services Laboratories - USDA	National Veterinary Services Laboratories - USDA	Chinh,Thanh;Franzen,Kerrie;Love, Emily;Killian,Mary;Koster,Leo;Lantz,Kristina;Stuber,Tod;Hicks,Jessica
EPI2035076	MP	United States	2022-Mar-28	EPI_ISL_12690589	A/chicken/Iowa/22-009287-001-original/2022	National Veterinary Services Laboratories - USDA	National Veterinary Services Laboratories - USDA	Chinh,Thanh;Franzen,Kerrie;Love, Emily;Killian,Mary;Koster,Leo;Lantz,Kristina;Stuber,Tod;Hicks,Jessica
EPI2035084	MP	United States	2022-Mar-28	EPI_ISL_12690590	A/chicken/Iowa/22-009287-002-original/2022	National Veterinary Services Laboratories - USDA	National Veterinary Services Laboratories - USDA	Chinh,Thanh;Franzen,Kerrie;Love, Emily;Killian,Mary;Koster,Leo;Lantz,Kristina;Stuber,Tod;Hicks,Jessica
EPI2035092	MP	United States	2022-Mar-28	EPI_ISL_12690591	A/turkey/Minnesota/22-009313-001-original/2022	National Veterinary Services Laboratories - USDA	National Veterinary Services Laboratories - USDA	Chinh,Thanh;Franzen,Kerrie;Love, Emily;Killian,Mary;Koster,Leo;Lantz,Kristina;Stuber,Tod;Hicks,Jessica
EPI2035100	MP	United States	2022-Mar-28	EPI_ISL_12690903	A/turkey/Minnesota/22-009314-001-original/2022	National Veterinary Services Laboratories - USDA	National Veterinary Services Laboratories - USDA	Chinh,Thanh;Franzen,Kerrie;Love, Emily;Killian,Mary;Koster,Leo;Lantz,Kristina;Stuber,Tod;Hicks,Jessica
EPI2035108	MP	United States	2022-Mar-28	EPI_ISL_12690904	A/turkey/Minnesota/22-009314-002-original/2022	National Veterinary Services Laboratories - USDA	National Veterinary Services Laboratories - USDA	Chinh,Thanh;Franzen,Kerrie;Love, Emily;Killian,Mary;Koster,Leo;Lantz,Kristina;Stuber,Tod;Hicks,Jessica
EPI2035116	MP	United States	2022-Mar-28	EPI_ISL_12690905	A/chicken/New York/22-009324-002-original/2022	National Veterinary Services Laboratories - USDA	National Veterinary Services Laboratories - USDA	Chinh,Thanh;Franzen,Kerrie;Love, Emily;Killian,Mary;Koster,Leo;Lantz,Kristina;Stuber,Tod;Hicks,Jessica
EPI2035124	MP	United States	2022-Mar-28	EPI_ISL_12690906	A/domestic duck/New York/22-009324-004-original/2022	National Veterinary Services Laboratories - USDA	National Veterinary Services Laboratories - USDA	Chinh,Thanh;Franzen,Kerrie;Love, Emily;Killian,Mary;Koster,Leo;Lantz,Kristina;Stuber,Tod;Hicks,Jessica
EPI2035132	MP	United States	2022-Mar-28	EPI_ISL_12690907	A/American Buff goose/New York/22-009324-006-original/2022	National Veterinary Services Laboratories - USDA	National Veterinary Services Laboratories - USDA	Chinh,Thanh;Franzen,Kerrie;Love, Emily;Killian,Mary;Koster,Leo;Lantz,Kristina;Stuber,Tod;Hicks,Jessica
EPI2035140	MP	United States	2022-Mar-28	EPI_ISL_12690908	A/quail/New York/22-009324-009-original/2022	National Veterinary Services Laboratories - USDA	National Veterinary Services Laboratories - USDA	Chinh,Thanh;Franzen,Kerrie;Love, Emily;Killian,Mary;Koster,Leo;Lantz,Kristina;Stuber,Tod;Hicks,Jessica
EPI2035148	MP	United States	2022-Mar-29	EPI_ISL_12690909	A/chicken/Wyoming/22-009326-002-original/2022	National Veterinary Services Laboratories - USDA	National Veterinary Services Laboratories - USDA	Chinh,Thanh;Franzen,Kerrie;Love, Emily;Killian,Mary;Koster,Leo;Lantz,Kristina;Stuber,Tod;Hicks,Jessica
EPI2035156	MP	United States	2022-Mar-27	EPI_ISL_12690910	A/turkey/South Dakota/22-009327-001-original/2022	National Veterinary Services Laboratories - USDA	National Veterinary Services Laboratories - USDA	Chinh,Thanh;Franzen,Kerrie;Love, Emily;Killian,Mary;Koster,Leo;Lantz,Kristina;Stuber,Tod;Hicks,Jessica
EPI2035164	MP	United States	2022-Mar-27	EPI_ISL_12690911	A/turkey/South Dakota/22-009327-002-original/2022	National Veterinary Services Laboratories - USDA	National Veterinary Services Laboratories - USDA	Chinh,Thanh;Franzen,Kerrie;Love, Emily;Killian,Mary;Koster,Leo;Lantz,Kristina;Stuber,Tod;Hicks,Jessica
EPI2035172	MP	United States	2022-Mar-28	EPI_ISL_12690912	A/turkey/Minnesota/22-009313-002-original/2022	National Veterinary Services Laboratories - USDA	National Veterinary Services Laboratories - USDA	Chinh,Thanh;Franzen,Kerrie;Love, Emily;Killian,Mary;Koster,Leo;Lantz,Kristina;Stuber,Tod;Hicks,Jessica
EPI2035180	MP	United States	2022-Mar-27	EPI_ISL_12691028	A/turkey/South Dakota/22-009329-001-original/2022	National Veterinary Services Laboratories - USDA	National Veterinary Services Laboratories - USDA	Chinh,Thanh;Franzen,Kerrie;Love, Emily;Killian,Mary;Koster,Leo;Lantz,Kristina;Stuber,Tod;Hicks,Jessica
EPI2035188	MP	United States	2022-Mar-27	EPI_ISL_12691029	A/turkey/South Dakota/22-009329-002-original/2022	National Veterinary Services Laboratories - USDA	National Veterinary Services Laboratories - USDA	Chinh,Thanh;Franzen,Kerrie;Love, Emily;Killian,Mary;Koster,Leo;Lantz,Kristina;Stuber,Tod;Hicks,Jessica
EPI2035196	MP	United States	2022-Mar-28	EPI_ISL_12691030	A/turkey/South Dakota/22-009330-001-original/2022	National Veterinary Services Laboratories - USDA	National Veterinary Services Laboratories - USDA	Chinh,Thanh;Franzen,Kerrie;Love, Emily;Killian,Mary;Koster,Leo;Lantz,Kristina;Stuber,Tod;Hicks,Jessica
EPI2035204	MP	United States	2022-Mar-28	EPI_ISL_12691031	A/turkey/South Dakota/22-009330-002-original/2022	National Veterinary Services Laboratories - USDA	National Veterinary Services Laboratories - USDA	Chinh,Thanh;Franzen,Kerrie;Love, Emily;Killian,Mary;Koster,Leo;Lantz,Kristina;Stuber,Tod;Hicks,Jessica
EPI2035212	MP	United States	2022-Mar-27	EPI_ISL_12691032	A/turkey/North Carolina/22-009332-001-original/2022	National Veterinary Services Laboratories - USDA	National Veterinary Services Laboratories - USDA	Chinh,Thanh;Franzen,Kerrie;Love, Emily;Killian,Mary;Koster,Leo;Lantz,Kristina;Stuber,Tod;Hicks,Jessica
EPI2035220	MP	United States	2022-Mar-27	EPI_ISL_12691033	A/turkey/North Carolina/22-009332-002-original/2022	National Veterinary Services Laboratories - USDA	National Veterinary Services Laboratories - USDA	Chinh,Thanh;Franzen,Kerrie;Love, Emily;Killian,Mary;Koster,Leo;Lantz,Kristina;Stuber,Tod;Hicks,Jessica
EPI2035228	MP	United States	2022-Mar-28	EPI_ISL_12691034	A/domestic goose/North Dakota/22-009337-001-original/2022	National Veterinary Services Laboratories - USDA	National Veterinary Services Laboratories - USDA	Chinh,Thanh;Franzen,Kerrie;Love, Emily;Killian,Mary;Koster,Leo;Lantz,Kristina;Stuber,Tod;Hicks,Jessica
EPI2035236	MP	United States	2022-Mar-28	EPI_ISL_12691035	A/chicken/North Dakota/22-009337-002-original/2022	National Veterinary Services Laboratories - USDA	National Veterinary Services Laboratories - USDA	Chinh,Thanh;Franzen,Kerrie;Love, Emily;Killian,Mary;Koster,Leo;Lantz,Kristina;Stuber,Tod;Hicks,Jessica
EPI2035244	MP	United States	2022-Mar-31	EPI_ISL_12693855	A/chicken/Iowa/22-009819-001-original/2022	National Veterinary Services Laboratories - USDA	National Veterinary Services Laboratories - USDA	Chinh,Thanh;Franzen,Kerrie;Love, Emily;Killian,Mary;Koster,Leo;Lantz,Kristina;Stuber,Tod;Hicks,Jessica
EPI2035258	MP	Indonesia	2004-Jan-01	EPI_ISL_12700476	A/Chicken/Ajun Farm/LYR-HW/2004	CSIRO Australian Animal Health Laboratory	WHO Collaborating Centre for Reference and Research on Influenza
EPI2035261	MP	Indonesia	2007-Jan-01	EPI_ISL_12700477	A/Chicken/Ambon/BBVM234a/2007	CSIRO Australian Animal Health Laboratory	WHO Collaborating Centre for Reference and Research on Influenza
EPI2035266	MP	Indonesia	2006-Dec-01	EPI_ISL_12700479	A/Chicken/Belitung Timor1631-18/2006	CSIRO Australian Animal Health Laboratory	WHO Collaborating Centre for Reference and Research on Influenza
EPI2035269	MP	Cambodia	2007-Apr-09	EPI_ISL_12700480	A/Chicken/Cambodia/71-LC1/2007	CSIRO Australian Animal Health Laboratory	WHO Collaborating Centre for Reference and Research on Influenza
EPI2035272	MP	Cambodia	2007-Apr-09	EPI_ISL_12700481	A/Chicken/Cambodia/71-LC4/2007	CSIRO Australian Animal Health Laboratory	WHO Collaborating Centre for Reference and Research on Influenza
EPI2035275	MP	Indonesia	2006-Jan-01	EPI_ISL_12700482	A/Chicken/Gunung Kidul/BBVW/2006	CSIRO Australian Animal Health Laboratory	WHO Collaborating Centre for Reference and Research on Influenza
EPI2035281	MP	Indonesia	2004-Jan-01	EPI_ISL_12700484	A/Chicken/Handayani/KH-B4/2004	CSIRO Australian Animal Health Laboratory	WHO Collaborating Centre for Reference and Research on Influenza
EPI2035284	MP	Indonesia	2007-Jan-01	EPI_ISL_12700485	A/Chicken/HW/K-GK/2007	CSIRO Australian Animal Health Laboratory	WHO Collaborating Centre for Reference and Research on Influenza
EPI2035287	MP	Indonesia	2007-Feb-01	EPI_ISL_12700486	A/Chicken/Indonesia/1631-60/2007	CSIRO Australian Animal Health Laboratory	WHO Collaborating Centre for Reference and Research on Influenza
EPI2035290	MP	Indonesia	2007-Feb-01	EPI_ISL_12700487	A/Chicken/Indonesia/Bangalan1631-58/2007	CSIRO Australian Animal Health Laboratory	WHO Collaborating Centre for Reference and Research on Influenza
EPI2035293	MP	Indonesia	2006-Sep-01	EPI_ISL_12700488	A/Chicken/Indonesia/Bangka Selatan1631-20/2006	CSIRO Australian Animal Health Laboratory	WHO Collaborating Centre for Reference and Research on Influenza
EPI2035296	MP	Indonesia	2006-Sep-01	EPI_ISL_12700489	A/Chicken/Indonesia/Bangka Selatan1631-21/2006	CSIRO Australian Animal Health Laboratory	WHO Collaborating Centre for Reference and Research on Influenza
EPI2035299	MP	Indonesia	2006-Apr-01	EPI_ISL_12700490	A/Chicken/Indonesia/Belitung Timor1631-19/2006	CSIRO Australian Animal Health Laboratory	WHO Collaborating Centre for Reference and Research on Influenza
EPI2035302	MP	Indonesia	2006-May-01	EPI_ISL_12700491	A/Chicken/Indonesia/Blitar1631-26/2006	CSIRO Australian Animal Health Laboratory	WHO Collaborating Centre for Reference and Research on Influenza
EPI2035305	MP	Indonesia	2006-Dec-01	EPI_ISL_12700492	A/Chicken/Indonesia/Bukittinggi1631-9/2006	CSIRO Australian Animal Health Laboratory	WHO Collaborating Centre for Reference and Research on Influenza
EPI2035308	MP	Indonesia	2007-Jan-01	EPI_ISL_12700493	A/Chicken/Indonesia/Demak1631-56/2007	CSIRO Australian Animal Health Laboratory	WHO Collaborating Centre for Reference and Research on Influenza
EPI2035311	MP	Indonesia	2006-Nov-01	EPI_ISL_12700494	A/Chicken/Indonesia/Dhamsraya1631-8/2006	CSIRO Australian Animal Health Laboratory	WHO Collaborating Centre for Reference and Research on Influenza
EPI2035314	MP	Indonesia	2006-Dec-01	EPI_ISL_12700495	A/Chicken/Indonesia/Dumai1631-10/2006	CSIRO Australian Animal Health Laboratory	WHO Collaborating Centre for Reference and Research on Influenza
EPI2035317	MP	Indonesia	2006-Sep-01	EPI_ISL_12700496	A/Chicken/Indonesia/Juhu1631-5/2006	CSIRO Australian Animal Health Laboratory	WHO Collaborating Centre for Reference and Research on Influenza
EPI2035320	MP	Indonesia	2006-Dec-01	EPI_ISL_12700497	A/Chicken/Indonesia/Kampar1631-12/2006	CSIRO Australian Animal Health Laboratory	WHO Collaborating Centre for Reference and Research on Influenza
EPI2035323	MP	Indonesia	2007-Feb-01	EPI_ISL_12700498	A/Chicken/Indonesia/Kulon1631-59/2007	CSIRO Australian Animal Health Laboratory	WHO Collaborating Centre for Reference and Research on Influenza
EPI2035326	MP	Indonesia	2007-Jan-01	EPI_ISL_12700499	A/Chicken/Indonesia/Limapuluh1631-16/2007	CSIRO Australian Animal Health Laboratory	WHO Collaborating Centre for Reference and Research on Influenza
EPI2035333	MP	Indonesia	2007-Jan-01	EPI_ISL_12700502	A/Chicken/Indonesia/Pasaman1631-14/2007	CSIRO Australian Animal Health Laboratory	WHO Collaborating Centre for Reference and Research on Influenza
EPI2035336	MP	Indonesia	2007-Jan-01	EPI_ISL_12700503	A/Chicken/Indonesia/Pekalonguru1631-55/2007	CSIRO Australian Animal Health Laboratory	WHO Collaborating Centre for Reference and Research on Influenza
EPI2040470	MP	Indonesia	2006-Aug-01	EPI_ISL_12700506	A/Chicken/Indonesia/Siak1631-4/2006	CSIRO Australian Animal Health Laboratory	WHO Collaborating Centre for Reference and Research on Influenza
EPI2035348	MP	Indonesia	2006-Oct-01	EPI_ISL_12700507	A/Chicken/Indonesia/Siak1631-7/2006	CSIRO Australian Animal Health Laboratory	WHO Collaborating Centre for Reference and Research on Influenza
EPI2035351	MP	Indonesia	2006-Feb-01	EPI_ISL_12700508	A/Chicken/Indonesia/Soppeng1631-71/2006	CSIRO Australian Animal Health Laboratory	WHO Collaborating Centre for Reference and Research on Influenza
EPI2035354	MP	Indonesia	2007-Jan-01	EPI_ISL_12700509	A/Chicken/Indonesia/Tanah Datar1631-13/2007	CSIRO Australian Animal Health Laboratory	WHO Collaborating Centre for Reference and Research on Influenza
EPI2035357	MP	Indonesia	2006-Dec-01	EPI_ISL_12700510	A/Chicken/Indonesia/Yogyokarta1631-54/2006	CSIRO Australian Animal Health Laboratory	WHO Collaborating Centre for Reference and Research on Influenza
EPI2035360	MP	Indonesia	2007-Jan-01	EPI_ISL_12700511	A/Chicken/Jatim/LYR-HW/2007	CSIRO Australian Animal Health Laboratory	WHO Collaborating Centre for Reference and Research on Influenza
EPI2035363	MP	Indonesia	2007-Jan-01	EPI_ISL_12700512	A/Chicken/Jayapura/BBVM148(Y182)/2007	CSIRO Australian Animal Health Laboratory	WHO Collaborating Centre for Reference and Research on Influenza
EPI2035366	MP	Indonesia	2003-Jan-01	EPI_ISL_12700513	A/Chicken/Klaton/LYR-HW/2003	CSIRO Australian Animal Health Laboratory	WHO Collaborating Centre for Reference and Research on Influenza
EPI2035374	MP	Lao, People's Democratic Republic	2006-Jan-01	EPI_ISL_12700516	A/Chicken/Laos/Xaythiani/32/2006	CSIRO Australian Animal Health Laboratory	WHO Collaborating Centre for Reference and Research on Influenza
EPI2035377	MP	Lao, People's Democratic Republic	2006-Jan-01	EPI_ISL_12700517	A/Chicken/Laos/Xaythiani/36/2006	CSIRO Australian Animal Health Laboratory	WHO Collaborating Centre for Reference and Research on Influenza
EPI2035380	MP	Lao, People's Democratic Republic	2006-Jan-01	EPI_ISL_12700518	A/Chicken/Laos/Xaythiani/37/2006	CSIRO Australian Animal Health Laboratory	WHO Collaborating Centre for Reference and Research on Influenza
EPI2035383	MP	Indonesia	2005-Jan-01	EPI_ISL_12700519	A/Chicken/Madiun/BBVW/1420/2005	CSIRO Australian Animal Health Laboratory	WHO Collaborating Centre for Reference and Research on Influenza
EPI2035386	MP	Indonesia	2006-Jul-01	EPI_ISL_12700520	A/Chicken/Papua/TA5/2006	CSIRO Australian Animal Health Laboratory	WHO Collaborating Centre for Reference and Research on Influenza
EPI2035389	MP	Indonesia	2006-Jul-01	EPI_ISL_12700521	A/Chicken/Papua/TB1/2006	CSIRO Australian Animal Health Laboratory	WHO Collaborating Centre for Reference and Research on Influenza
EPI2035392	MP	Indonesia	2006-Jul-01	EPI_ISL_12700522	A/Chicken/Papua/TB15/2006	CSIRO Australian Animal Health Laboratory	WHO Collaborating Centre for Reference and Research on Influenza
EPI2035395	MP	Indonesia	2007-Jan-01	EPI_ISL_12700523	A/Chicken/Polman/BBVM185/2007	CSIRO Australian Animal Health Laboratory	WHO Collaborating Centre for Reference and Research on Influenza
EPI2035398	MP	Indonesia	2005-Jan-01	EPI_ISL_12700524	A/Chicken/Purworojo/K4-KH/2005	CSIRO Australian Animal Health Laboratory	WHO Collaborating Centre for Reference and Research on Influenza
EPI2035401	MP	Thailand	2004-Jan-01	EPI_ISL_12700525	A/Chicken/Saraburi/10713/2004	CSIRO Australian Animal Health Laboratory	WHO Collaborating Centre for Reference and Research on Influenza
EPI2035404	MP	Thailand	2004-Jan-01	EPI_ISL_12700526	A/Chicken/Suphanburi/2509/2004	CSIRO Australian Animal Health Laboratory	WHO Collaborating Centre for Reference and Research on Influenza
EPI2035409	MP	Indonesia	2006-Aug-01	EPI_ISL_12700529	A/Chicken/West Java/Garut-May/2006	CSIRO Australian Animal Health Laboratory	WHO Collaborating Centre for Reference and Research on Influenza
EPI2035412	MP	Indonesia	2006-Sep-01	EPI_ISL_12700530	A/Chicken/West Java/BWT-WIJ/2006	CSIRO Australian Animal Health Laboratory	WHO Collaborating Centre for Reference and Research on Influenza
EPI2035415	MP	Indonesia	2006-Sep-01	EPI_ISL_12700531	A/Chicken/West Java/SMI/CSLK-EB/2006	CSIRO Australian Animal Health Laboratory	WHO Collaborating Centre for Reference and Research on Influenza
EPI2035418	MP	Indonesia	2006-May-01	EPI_ISL_12700532	A/Chicken/West Java/SMI-ENDRI1/2006	CSIRO Australian Animal Health Laboratory	WHO Collaborating Centre for Reference and Research on Influenza
EPI2035421	MP	Indonesia	2006-May-01	EPI_ISL_12700533	A/Chicken/West Java/SMI-ENDRI2/2006	CSIRO Australian Animal Health Laboratory	WHO Collaborating Centre for Reference and Research on Influenza
EPI2035424	MP	Indonesia	2006-May-01	EPI_ISL_12700534	A/Chicken/West Java/SMI-HAMD/2006	CSIRO Australian Animal Health Laboratory	WHO Collaborating Centre for Reference and Research on Influenza
EPI2035427	MP	Indonesia	2006-May-01	EPI_ISL_12700535	A/Chicken/West Java/SMI-PAT/2006	CSIRO Australian Animal Health Laboratory	WHO Collaborating Centre for Reference and Research on Influenza
EPI2035430	MP	Indonesia	2006-Jul-01	EPI_ISL_12700536	A/Chicken/West Java/TASIK1/2006	CSIRO Australian Animal Health Laboratory	WHO Collaborating Centre for Reference and Research on Influenza
EPI2035433	MP	Indonesia	2006-Jul-01	EPI_ISL_12700537	A/Chicken/West Java/TASIK2/2006	CSIRO Australian Animal Health Laboratory	WHO Collaborating Centre for Reference and Research on Influenza
EPI2035436	MP	Indonesia	2006-Aug-01	EPI_ISL_12700538	A/Chicken/West Java/TASIKSOB/2006	CSIRO Australian Animal Health Laboratory	WHO Collaborating Centre for Reference and Research on Influenza
EPI2035439	MP	Indonesia	2006-Aug-01	EPI_ISL_12700539	A/Chicken/West Java/TASIKSOL/2006	CSIRO Australian Animal Health Laboratory	WHO Collaborating Centre for Reference and Research on Influenza
EPI2035446	MP	Indonesia	2006-Jul-01	EPI_ISL_12700542	A/Duck/Indonesia/Jombang1631-32/2006	CSIRO Australian Animal Health Laboratory	WHO Collaborating Centre for Reference and Research on Influenza
EPI2035449	MP	Thailand	2004-Jan-01	EPI_ISL_12700543	A/Duck/Suphanburi/14376/2004	CSIRO Australian Animal Health Laboratory	WHO Collaborating Centre for Reference and Research on Influenza
EPI2035452	MP	Vietnam	2005-Dec-17	EPI_ISL_12700544	A/Duck/Vietnam/An Giang/680b/2005	CSIRO Australian Animal Health Laboratory	WHO Collaborating Centre for Reference and Research on Influenza
EPI2035454	MP	Vietnam	2006-Dec-19	EPI_ISL_12700545	A/Duck/Vietnam/Ca Mau/498/2006	CSIRO Australian Animal Health Laboratory	WHO Collaborating Centre for Reference and Research on Influenza
EPI2035457	MP	Vietnam	2006-Dec-19	EPI_ISL_12700546	A/Duck/Vietnam/Ca Mau/498a/2006	CSIRO Australian Animal Health Laboratory	WHO Collaborating Centre for Reference and Research on Influenza
EPI2035499	MP	Indonesia	2007-Jan-01	EPI_ISL_12700570	A/Muscovy Duck/Bone/BBVM170/2007	CSIRO Australian Animal Health Laboratory	WHO Collaborating Centre for Reference and Research on Influenza
EPI2035502	MP	Indonesia	2006-Sep-01	EPI_ISL_12700571	A/Muscovy Duck/Jakarta/HABWIN/2006	CSIRO Australian Animal Health Laboratory	WHO Collaborating Centre for Reference and Research on Influenza
EPI2035505	MP	Vietnam	2006-Jul-21	EPI_ISL_12700572	A/Muscovy Duck/Vietnam/Ben Tre/342/2006	CSIRO Australian Animal Health Laboratory	WHO Collaborating Centre for Reference and Research on Influenza
EPI2035560	MP	Indonesia	2006-Oct-01	EPI_ISL_12700600	A/Pigeon/Indonesia/Rokhit1631-6/2006	CSIRO Australian Animal Health Laboratory	WHO Collaborating Centre for Reference and Research on Influenza
EPI2035563	MP	Indonesia	2006-Jun-01	EPI_ISL_12700601	A/Quail/Central Java/SMRG/2006	CSIRO Australian Animal Health Laboratory	WHO Collaborating Centre for Reference and Research on Influenza
EPI2035566	MP	Indonesia	2006-Sep-01	EPI_ISL_12700602	A/Quail/Indonesia/Bantul1631-40/2006	CSIRO Australian Animal Health Laboratory	WHO Collaborating Centre for Reference and Research on Influenza
EPI2035569	MP	Indonesia	2006-Aug-01	EPI_ISL_12700603	A/Quail/Jakarta/Ju1/2006	CSIRO Australian Animal Health Laboratory	WHO Collaborating Centre for Reference and Research on Influenza
EPI2035572	MP	Indonesia	2005-Jan-01	EPI_ISL_12700604	A/Quail/Jombang/P2kh/2005	CSIRO Australian Animal Health Laboratory	WHO Collaborating Centre for Reference and Research on Influenza
EPI2035592	MP	Indonesia	2007-Feb-01	EPI_ISL_12700621	A/Swan/Indonesia/Malang1631-61/2007	CSIRO Australian Animal Health Laboratory	WHO Collaborating Centre for Reference and Research on Influenza
EPI2035595	MP	Indonesia	2007-Jan-01	EPI_ISL_12700622	A/Swine/Timika/BBVM186B/2007	CSIRO Australian Animal Health Laboratory	WHO Collaborating Centre for Reference and Research on Influenza
EPI2035690	MP	Indonesia	2006-Dec-01	EPI_ISL_12700689	A/Muscovy Duck/Indonesia/1631-53/2006	CSIRO Australian Animal Health Laboratory	WHO Collaborating Centre for Reference and Research on Influenza
EPI2035727	MP	Vietnam	2007-Jan-01	EPI_ISL_12701632	A/ Duck/Nam Dinh/NCVD-61/2007	CSIRO Australian Animal Health Laboratory	WHO Collaborating Centre for Reference and Research on Influenza
EPI2035730	MP	Vietnam	2007-Jan-01	EPI_ISL_12701633	A/ Duck/Nam Dinh/NCVD-62/2007	CSIRO Australian Animal Health Laboratory	WHO Collaborating Centre for Reference and Research on Influenza
EPI2035733	MP	Vietnam	2007-Jan-01	EPI_ISL_12701634	A/ Duck/Nam Dinh/NCVD-63/2007	CSIRO Australian Animal Health Laboratory	WHO Collaborating Centre for Reference and Research on Influenza
EPI2035736	MP	Vietnam	2007-Jan-01	EPI_ISL_12701635	A/ Duck/Nam Dinh/NCVD-64/2007	CSIRO Australian Animal Health Laboratory	WHO Collaborating Centre for Reference and Research on Influenza
EPI2035739	MP	Vietnam	2007-Jan-01	EPI_ISL_12701636	A/ Duck/Ninh Binh/NCVD-68/2007	CSIRO Australian Animal Health Laboratory	WHO Collaborating Centre for Reference and Research on Influenza
EPI2035742	MP	Vietnam	2007-Jan-01	EPI_ISL_12701637	A/ Muscovy Duck/Bac Giang/NCVD-66/2007	CSIRO Australian Animal Health Laboratory	WHO Collaborating Centre for Reference and Research on Influenza
EPI2035745	MP	Vietnam	2007-Jan-01	EPI_ISL_12701638	A/ Muscovy Duck/Bac Giang/NCVD-67/2007	CSIRO Australian Animal Health Laboratory	WHO Collaborating Centre for Reference and Research on Influenza
EPI2035751	MP	Cambodia	2004-Nov-02	EPI_ISL_12701640	A/Chicken/Cambodia/085/2004	CSIRO Australian Animal Health Laboratory	WHO Collaborating Centre for Reference and Research on Influenza
EPI2035754	MP	Indonesia	2006-Aug-01	EPI_ISL_12701641	A/Chicken/Indonesia/Bantul1631-35/2006	CSIRO Australian Animal Health Laboratory	WHO Collaborating Centre for Reference and Research on Influenza
EPI2035757	MP	Indonesia	2006-Aug-01	EPI_ISL_12701642	A/Chicken/Indonesia/Jemban1631-37/2006	CSIRO Australian Animal Health Laboratory	WHO Collaborating Centre for Reference and Research on Influenza
EPI2035760	MP	Indonesia	2006-Sep-01	EPI_ISL_12701643	A/Chicken/Indonesia/Ponorogo1631-44/2006	CSIRO Australian Animal Health Laboratory	WHO Collaborating Centre for Reference and Research on Influenza
EPI2035763	MP	Indonesia	2006-Jul-01	EPI_ISL_12701644	A/Chicken/Indonesia/Sragen1631-34/2006	CSIRO Australian Animal Health Laboratory	WHO Collaborating Centre for Reference and Research on Influenza
EPI2035766	MP	Indonesia	2006-Sep-01	EPI_ISL_12701645	A/Chicken/Indonesia/Tegal1631-43/2006	CSIRO Australian Animal Health Laboratory	WHO Collaborating Centre for Reference and Research on Influenza
EPI2035769	MP	Indonesia	2006-Jan-01	EPI_ISL_12701646	A/Chicken/Ismail/LYR-HW/2006	CSIRO Australian Animal Health Laboratory	WHO Collaborating Centre for Reference and Research on Influenza
EPI2035774	MP	Indonesia	2005-Jan-01	EPI_ISL_12701648	A/Chicken/Magelang/LYR-HW/2005	CSIRO Australian Animal Health Laboratory	WHO Collaborating Centre for Reference and Research on Influenza
EPI2035780	MP	Indonesia	2006-Jan-01	EPI_ISL_12701650	A/Chicken/Ratri/LYR-HW/2006	CSIRO Australian Animal Health Laboratory	WHO Collaborating Centre for Reference and Research on Influenza
EPI2035783	MP	Hong Kong (SAR)	2007-Jan-01	EPI_ISL_12701651	A/Common Kestral/Hong Kong/2372/2007	CSIRO Australian Animal Health Laboratory	WHO Collaborating Centre for Reference and Research on Influenza
EPI2035788	MP	Vietnam	2007-Jan-01	EPI_ISL_12701653	A/Duck/Nghe An/NCVD-70/2007	CSIRO Australian Animal Health Laboratory	WHO Collaborating Centre for Reference and Research on Influenza
EPI2035791	MP	Vietnam	2007-Jan-01	EPI_ISL_12701654	A/Duck/Nghe An/NCVD-71/2007	CSIRO Australian Animal Health Laboratory	WHO Collaborating Centre for Reference and Research on Influenza
EPI2035794	MP	Vietnam	2007-Jan-01	EPI_ISL_12701655	A/Duck/Nighe An/NCVD-49/2007	CSIRO Australian Animal Health Laboratory	WHO Collaborating Centre for Reference and Research on Influenza
EPI2035797	MP	Vietnam	2007-Jan-01	EPI_ISL_12701656	A/Duck/Phu Tho/NCVD-48/2007	CSIRO Australian Animal Health Laboratory	WHO Collaborating Centre for Reference and Research on Influenza
EPI2035803	MP	Hong Kong (SAR)	2007-Jan-01	EPI_ISL_12701658	A/House Crow/Hong Kong/0719/2007	CSIRO Australian Animal Health Laboratory	WHO Collaborating Centre for Reference and Research on Influenza
EPI2035807	MP	Vietnam	2007-Jan-01	EPI_ISL_12701659	A/Muscovy Duck/Bac Ninh/NCVD-69/2007	CSIRO Australian Animal Health Laboratory	WHO Collaborating Centre for Reference and Research on Influenza
EPI2035813	MP	Vietnam	2007-Jan-01	EPI_ISL_12701661	A/Muscovy Duck/Ha Noi/NCVD-51/2007	CSIRO Australian Animal Health Laboratory	WHO Collaborating Centre for Reference and Research on Influenza
EPI2040472	MP	Vietnam	2007-Jan-01	EPI_ISL_12721623	A/Duck/Nighe An/NCVD-50/2007	CSIRO Australian Animal Health Laboratory	WHO Collaborating Centre for Reference and Research on Influenza
EPI2040500	MP	Indonesia	2006-Sep-01	EPI_ISL_12721625	A/Chicken/West Java/SMI/CSLK-EC/2006	CSIRO Australian Animal Health Laboratory	WHO Collaborating Centre for Reference and Research on Influenza
EPI2041987	MP	Israel	2021-Oct-12	EPI_ISL_12749687	A/turkey/Israel/537/2021	Kimron Veterinary Institute	Kimron Veterinary Institute	Zuckerman, N.S; Mandelboim,M; t Bucris,E; Morad,H; Geva,M; ZilbertzanItay,O; Bar-OrI,I; S.Fratty,I; Berkovitch,A; Lublin,A; Simanov,L; Hadas,R; Farnoushi,Y; Shkoda,I
EPI2042008	MP	Romania	2022-Mar-18	EPI_ISL_12754531	A/laying_hen/Romania/11343_22VIR4106-1/2022	Institute for Diagnosis & Animal Health (IDAH)	Istituto Zooprofilattico Sperimentale Delle Venezie	Barbuceanu, F; Onita, I.; Neicut, A.; Motiu, R.; Burlacu, R.; Zecchin, B.; Barbierato, G.; Fusaro, A.; Schivo, A.; Salviato, A.; Palumbo, E.; Giussani, E.; Monne, I.; Terregino, C.
EPI2042015	MP	Romania	2022-Mar-17	EPI_ISL_12754532	A/pelican/Romania/11335_22VIR4106-2/2022	Institute for Diagnosis & Animal Health (IDAH)	Istituto Zooprofilattico Sperimentale Delle Venezie	Barbuceanu, F; Onita, I.; Neicut, A.; Motiu, R.; Burlacu, R.; Zecchin, B.; Barbierato, G.; Fusaro, A.; Schivo, A.; Salviato, A.; Palumbo, E.; Giussani, E.; Monne, I.; Terregino, C.
EPI2042022	MP	Romania	2022-Mar-17	EPI_ISL_12754533	A/pelican/Romania/11334_22VIR4106-3/2022	Institute for Diagnosis & Animal Health (IDAH)	Istituto Zooprofilattico Sperimentale Delle Venezie	Barbuceanu, F; Onita, I.; Neicut, A.; Motiu, R.; Burlacu, R.; Zecchin, B.; Barbierato, G.; Fusaro, A.; Schivo, A.; Salviato, A.; Palumbo, E.; Giussani, E.; Monne, I.; Terregino, C.
EPI2042029	MP	Romania	2022-Mar-26	EPI_ISL_12754534	A/laying_hen/Romania/11562_22VIR4106-4/2022	Institute for Diagnosis & Animal Health (IDAH)	Istituto Zooprofilattico Sperimentale Delle Venezie	Barbuceanu, F; Onita, I.; Neicut, A.; Motiu, R.; Burlacu, R.; Zecchin, B.; Barbierato, G.; Fusaro, A.; Schivo, A.; Salviato, A.; Palumbo, E.; Giussani, E.; Monne, I.; Terregino, C.
EPI2046159	MP	Israel	2021-Oct-29	EPI_ISL_12917757	A/turkey/Israel/564/2021	Kimron Veterinary Institute	Kimron Veterinary Institute	Shkoda,I; Lublin,A; Simanov,L; Hadas,R; Farnoushi,Y; Berkovitch,A; Bucris,E; Morad,H; Geva,M; ZilbertzanItay,O; Bar-OrI,I; S.Fratty,I; Mandelboim,M; Zuckerman, N.S
EPI2049844	MP	Canada	2021-Dec-17	EPI_ISL_12968592	A/Fancy chicken/NL/FAV-0035/2021	Canadian Food Inspection Agency	Canadian Food Inspection Agency	Hisanaga,Tamiko; Fisher,Mathew; Lung,Oliver; Alkie,Tamiru; Xu,Wanhong; Suderman,Matthew; Koziuk,Janice; Berhane,Yohannes
EPI2049852	MP	Canada	2021-Dec-17	EPI_ISL_12968593	A/domestic goose/NL/FAV-0035-17/2021	Canadian Food Inspection Agency	Canadian Food Inspection Agency	Hisanaga,Tamiko; Fisher,Mathew; Lung,Oliver; Alkie,Tamiru; Xu,Wanhong; Suderman,Matthew; Koziuk,Janice; Berhane,Yohannes
EPI2049860	MP	Canada	2021-Dec-17	EPI_ISL_12968817	A/emu/NL/FAV-0035-12/2021	Canadian Food Inspection Agency	Canadian Food Inspection Agency	Hisanaga,Tamiko; Fisher,Mathew; Lung,Oliver; Alkie,Tamiru; Xu,Wanhong; Suderman,Matthew; Koziuk,Janice; Berhane,Yohannes
EPI2049868	MP	Canada	2021-Dec-21	EPI_ISL_12968823	A/chicken/NL/FAV-0033/2021	Canadian Food Inspection Agency	Canadian Food Inspection Agency	Hisanaga,Tamiko; Fisher,Mathew; Lung,Oliver; Alkie,Tamiru; Xu,Wanhong; Suderman,Matthew; Koziuk,Janice; Berhane,Yohannes
EPI2050336	MP	United States	2022-Mar-25	EPI_ISL_13009618	A/Sebastopol goose/Massachusetts/22-009371-001-original/2022	National Veterinary Services Laboratories - USDA	National Veterinary Services Laboratories - USDA	Chinh,Thanh;Franzen,Kerrie;Love, Emily;Killian,Mary;Koster,Leo;Lantz,Kristina;Stuber,Tod;Hicks,Jessica
EPI2050344	MP	United States	2022-Mar-25	EPI_ISL_13009620	A/chicken/Maine/22-009412-001-original/2022	National Veterinary Services Laboratories - USDA	National Veterinary Services Laboratories - USDA	Chinh,Thanh;Franzen,Kerrie;Love, Emily;Killian,Mary;Koster,Leo;Lantz,Kristina;Stuber,Tod;Hicks,Jessica
EPI2050352	MP	United States	2022-Mar-25	EPI_ISL_13009634	A/guinea fowl/Maine/22-009412-002-original/2022	National Veterinary Services Laboratories - USDA	National Veterinary Services Laboratories - USDA	Chinh,Thanh;Franzen,Kerrie;Love, Emily;Killian,Mary;Koster,Leo;Lantz,Kristina;Stuber,Tod;Hicks,Jessica
EPI2050360	MP	United States	2022-Mar-26	EPI_ISL_13009636	A/chicken/Ohio/22-009419-001-original/2022	National Veterinary Services Laboratories - USDA	National Veterinary Services Laboratories - USDA	Chinh,Thanh;Franzen,Kerrie;Love, Emily;Killian,Mary;Koster,Leo;Lantz,Kristina;Stuber,Tod;Hicks,Jessica
EPI2050368	MP	United States	2022-Mar-29	EPI_ISL_13009652	A/turkey/South Dakota/22-009534-001-original/2022	National Veterinary Services Laboratories - USDA	National Veterinary Services Laboratories - USDA	Chinh,Thanh;Franzen,Kerrie;Love, Emily;Killian,Mary;Koster,Leo;Lantz,Kristina;Stuber,Tod;Hicks,Jessica
EPI2050376	MP	United States	2022-Mar-29	EPI_ISL_13009658	A/turkey/Iowa/22-009550-001-original/2022	National Veterinary Services Laboratories - USDA	National Veterinary Services Laboratories - USDA	Chinh,Thanh;Franzen,Kerrie;Love, Emily;Killian,Mary;Koster,Leo;Lantz,Kristina;Stuber,Tod;Hicks,Jessica
EPI2050384	MP	United States	2022-Mar-27	EPI_ISL_13009673	A/turkey/North Carolina/22-009583-001-original/2022	National Veterinary Services Laboratories - USDA	National Veterinary Services Laboratories - USDA	Chinh,Thanh;Franzen,Kerrie;Love, Emily;Killian,Mary;Koster,Leo;Lantz,Kristina;Stuber,Tod;Hicks,Jessica
EPI2050392	MP	United States	2022-Mar-27	EPI_ISL_13009677	A/turkey/North Carolina/22-009583-002-original/2022	National Veterinary Services Laboratories - USDA	National Veterinary Services Laboratories - USDA	Chinh,Thanh;Franzen,Kerrie;Love, Emily;Killian,Mary;Koster,Leo;Lantz,Kristina;Stuber,Tod;Hicks,Jessica
EPI2050400	MP	United States	2022-Mar-26	EPI_ISL_13009689	A/chicken/Wyoming/22-009599-001-original/2022	National Veterinary Services Laboratories - USDA	National Veterinary Services Laboratories - USDA	Chinh,Thanh;Franzen,Kerrie;Love, Emily;Killian,Mary;Koster,Leo;Lantz,Kristina;Stuber,Tod;Hicks,Jessica
EPI2050408	MP	United States	2022-Mar-26	EPI_ISL_13009694	A/chicken/Wyoming/22-009599-002-original/2022	National Veterinary Services Laboratories - USDA	National Veterinary Services Laboratories - USDA	Chinh,Thanh;Franzen,Kerrie;Love, Emily;Killian,Mary;Koster,Leo;Lantz,Kristina;Stuber,Tod;Hicks,Jessica
EPI2050754	MP	Luxembourg	2021-Nov-24	EPI_ISL_13026099	A/Greylag goose/Luxembourg/21217773/2021	Laboratoire de Médecine vétérinaire de l'Etat	Luxembourg Institute of Health	Aurélie Sausy, Chantal Snoeck
EPI2050762	MP	Luxembourg	2021-Nov-24	EPI_ISL_13026104	A/Canada goose/Luxembourg/21217776/2021	Laboratoire de Médecine vétérinaire de l'Etat	Luxembourg Institute of Health	Aurélie Sausy, Chantal Snoeck
EPI2050770	MP	Luxembourg	2021-Dec-09	EPI_ISL_13026105	A/Canada goose/Luxembourg/21237199/2021	Laboratoire de Médecine vétérinaire de l'Etat	Luxembourg Institute of Health	Aurélie Sausy, Chantal Snoeck
EPI2050778	MP	Luxembourg	2021-Dec-10	EPI_ISL_13026106	A/Canada goose/Luxembourg/21239614/2021	Laboratoire de Médecine vétérinaire de l'Etat	Luxembourg Institute of Health	Aurélie Sausy, Chantal Snoeck
EPI2050787	MP	Luxembourg	2021-Dec-14	EPI_ISL_13026236	A/Grey heron/Luxembourg/21243177/2021	Laboratoire de Médecine vétérinaire de l'Etat	Luxembourg Institute of Health	Aurélie Sausy, Chantal Snoeck
EPI2050801	MP	Luxembourg	2021-Dec-14	EPI_ISL_13026237	A/Great cormorant/Luxembourg/21243185/2021	Laboratoire de Médecine vétérinaire de l'Etat	Luxembourg Institute of Health	Aurélie Sausy, Chantal Snoeck
EPI2050816	MP	Luxembourg	2022-Jan-17	EPI_ISL_13026245	A/Canada goose/Luxembourg/22012198/2022	Laboratoire de Médecine vétérinaire de l'Etat	Luxembourg Institute of Health	Aurélie Sausy, Chantal Snoeck
EPI2050824	MP	Luxembourg	2022-Feb-04	EPI_ISL_13026246	A/Barnacle goose/Luxembourg/22033922/2022	Laboratoire de Médecine vétérinaire de l'Etat	Luxembourg Institute of Health	Aurélie Sausy, Chantal Snoeck
EPI2053667	MP	United States	2022-Mar-28	EPI_ISL_13052412	A/turkey/Maine/22-009605-001-original/2022	National Veterinary Services Laboratories - USDA	National Veterinary Services Laboratories - USDA	Chinh,Thanh;Love, Emily;Franzen,Kerrie;Killian,Mary;Koster,Leo;Lantz,Kristina;Stuber,Tod;Hicks,Jessica
EPI2053675	MP	United States	2022-Mar-28	EPI_ISL_13052413	A/chicken/Maine/22-009605-002-original/2022	National Veterinary Services Laboratories - USDA	National Veterinary Services Laboratories - USDA	Chinh,Thanh;Love, Emily;Franzen,Kerrie;Killian,Mary;Koster,Leo;Lantz,Kristina;Stuber,Tod;Hicks,Jessica
EPI2053683	MP	United States	2022-Mar-30	EPI_ISL_13052414	A/chicken/North Dakota/22-009677-001-original/2022	National Veterinary Services Laboratories - USDA	National Veterinary Services Laboratories - USDA	Chinh,Thanh;Love, Emily;Franzen,Kerrie;Killian,Mary;Koster,Leo;Lantz,Kristina;Stuber,Tod;Hicks,Jessica
EPI2053691	MP	United States	2022-Mar-30	EPI_ISL_13052415	A/turkey/South Dakota/22-009688-001-original/2022	National Veterinary Services Laboratories - USDA	National Veterinary Services Laboratories - USDA	Chinh,Thanh;Love, Emily;Franzen,Kerrie;Killian,Mary;Koster,Leo;Lantz,Kristina;Stuber,Tod;Hicks,Jessica
EPI2053699	MP	United States	2022-Mar-29	EPI_ISL_13052416	A/chicken/Illinois/22-009720-001-original/2022	National Veterinary Services Laboratories - USDA	National Veterinary Services Laboratories - USDA	Chinh,Thanh;Love, Emily;Franzen,Kerrie;Killian,Mary;Koster,Leo;Lantz,Kristina;Stuber,Tod;Hicks,Jessica
EPI2053707	MP	United States	2022-Mar-29	EPI_ISL_13052417	A/goose/Illinois/22-009720-003-original/2022	National Veterinary Services Laboratories - USDA	National Veterinary Services Laboratories - USDA	Chinh,Thanh;Love, Emily;Franzen,Kerrie;Killian,Mary;Koster,Leo;Lantz,Kristina;Stuber,Tod;Hicks,Jessica
EPI2053715	MP	United States	2022-Mar-29	EPI_ISL_13052418	A/chicken/Minnesota/22-009735-001-original/2022	National Veterinary Services Laboratories - USDA	National Veterinary Services Laboratories - USDA	Chinh,Thanh;Love, Emily;Franzen,Kerrie;Killian,Mary;Koster,Leo;Lantz,Kristina;Stuber,Tod;Hicks,Jessica
EPI2053723	MP	United States	2022-Mar-30	EPI_ISL_13052419	A/turkey/Minnesota/22-009820-001-original/2022	National Veterinary Services Laboratories - USDA	National Veterinary Services Laboratories - USDA	Chinh,Thanh;Love, Emily;Franzen,Kerrie;Killian,Mary;Koster,Leo;Lantz,Kristina;Stuber,Tod;Hicks,Jessica
EPI2053731	MP	United States	2022-Mar-31	EPI_ISL_13052420	A/turkey/Iowa/22-009825-005-original/2022	National Veterinary Services Laboratories - USDA	National Veterinary Services Laboratories - USDA	Chinh,Thanh;Love, Emily;Franzen,Kerrie;Killian,Mary;Koster,Leo;Lantz,Kristina;Stuber,Tod;Hicks,Jessica
EPI2053747	MP	United States	2022-Mar-30	EPI_ISL_13052422	A/turkey/South Dakota/22-009839-001-original/2022	National Veterinary Services Laboratories - USDA	National Veterinary Services Laboratories - USDA	Chinh,Thanh;Love, Emily;Franzen,Kerrie;Killian,Mary;Koster,Leo;Lantz,Kristina;Stuber,Tod;Hicks,Jessica
EPI2053755	MP	United States	2022-Mar-31	EPI_ISL_13052423	A/turkey/North Dakota/22-009840-001-original/2022	National Veterinary Services Laboratories - USDA	National Veterinary Services Laboratories - USDA	Chinh,Thanh;Love, Emily;Franzen,Kerrie;Killian,Mary;Koster,Leo;Lantz,Kristina;Stuber,Tod;Hicks,Jessica
EPI2053763	MP	United States	2022-Mar-31	EPI_ISL_13052424	A/turkey/South Dakota/22-009841-001-original/2022	National Veterinary Services Laboratories - USDA	National Veterinary Services Laboratories - USDA	Chinh,Thanh;Love, Emily;Franzen,Kerrie;Killian,Mary;Koster,Leo;Lantz,Kristina;Stuber,Tod;Hicks,Jessica
EPI2053771	MP	United States	2022-Mar-31	EPI_ISL_13052425	A/turkey/Missouri/22-009845-004-original/2022	National Veterinary Services Laboratories - USDA	National Veterinary Services Laboratories - USDA	Chinh,Thanh;Love, Emily;Franzen,Kerrie;Killian,Mary;Koster,Leo;Lantz,Kristina;Stuber,Tod;Hicks,Jessica
EPI2053779	MP	United States	2022-Mar-28	EPI_ISL_13052426	A/chicken/Wyoming/22-009849-001-original/2022	National Veterinary Services Laboratories - USDA	National Veterinary Services Laboratories - USDA	Chinh,Thanh;Love, Emily;Franzen,Kerrie;Killian,Mary;Koster,Leo;Lantz,Kristina;Stuber,Tod;Hicks,Jessica
EPI2053787	MP	United States	2022-Mar-31	EPI_ISL_13052427	A/silkie chicken/Wisconsin/22-009934-002-original/2022	National Veterinary Services Laboratories - USDA	National Veterinary Services Laboratories - USDA	Chinh,Thanh;Love, Emily;Franzen,Kerrie;Killian,Mary;Koster,Leo;Lantz,Kristina;Stuber,Tod;Hicks,Jessica
EPI2053795	MP	United States	2022-Mar-31	EPI_ISL_13052429	A/turkey/Minnesota/22-009976-003-original/2022	National Veterinary Services Laboratories - USDA	National Veterinary Services Laboratories - USDA	Chinh,Thanh;Love, Emily;Franzen,Kerrie;Killian,Mary;Koster,Leo;Lantz,Kristina;Stuber,Tod;Hicks,Jessica
EPI2053803	MP	United States	2022-Apr-01	EPI_ISL_13052430	A/turkey/North Dakota/22-009978-001-original/2022	National Veterinary Services Laboratories - USDA	National Veterinary Services Laboratories - USDA	Chinh,Thanh;Love, Emily;Franzen,Kerrie;Killian,Mary;Koster,Leo;Lantz,Kristina;Stuber,Tod;Hicks,Jessica
EPI2053812	MP	United States	2022-Apr-01	EPI_ISL_13052431	A/turkey/North Dakota/22-009978-002-original/2022	National Veterinary Services Laboratories - USDA	National Veterinary Services Laboratories - USDA	Chinh,Thanh;Love, Emily;Franzen,Kerrie;Killian,Mary;Koster,Leo;Lantz,Kristina;Stuber,Tod;Hicks,Jessica
EPI2053820	MP	United States	2022-Apr-01	EPI_ISL_13052432	A/turkey/South Dakota/22-009979-001-original/2022	National Veterinary Services Laboratories - USDA	National Veterinary Services Laboratories - USDA	Chinh,Thanh;Love, Emily;Franzen,Kerrie;Killian,Mary;Koster,Leo;Lantz,Kristina;Stuber,Tod;Hicks,Jessica
EPI2053829	MP	United States	2022-Apr-01	EPI_ISL_13052433	A/turkey/South Dakota/22-009979-002-original/2022	National Veterinary Services Laboratories - USDA	National Veterinary Services Laboratories - USDA	Chinh,Thanh;Love, Emily;Franzen,Kerrie;Killian,Mary;Koster,Leo;Lantz,Kristina;Stuber,Tod;Hicks,Jessica
EPI2056377	MP	Israel	2021-Dec-15	EPI_ISL_13068727	A/common crane/Israel/670/2021	Kimron Veterinary Institute	Kimron Veterinary Institute	Shkoda,I; Lublin,A; Simanov,L; Hadas,R; Farnoushi,Y; Berkovitch,A; Bucris,E; Morad,H; Geva,M; ZilbertzanItay,O; Bar-OrI,I; S.Fratty,I; Mandelboim,M; Zuckerman, N.S
EPI2056384	MP	Canada	2022-Apr-12	EPI_ISL_13114176	A/Broiler chicken/BC/FAV-0228-OS/2022	Animal Health Centre, Ministry of Agriculture	Canadian Food Inspection Agency	Hisanaga, Tamiko; Lung, Oliver; Fisher, Mathew; Alkie, Tamiru; Wanhong, Xu; Koziuk, Janice; Suderman, Matthew; Joseph, Tomy; Berhane, Yohannes
EPI2056392	MP	Canada	2022-Apr-29	EPI_ISL_13116131	A/Chicken/BC/FAV-0346-OS/2022	Animal Health Centre, Ministry of Agriculture	Canadian Food Inspection Agency	Hisanaga, Tamiko; Lung, Oliver; Fisher, Mathew; Alkie, Tamiru; Wanhong, Xu; Koziuk, Janice; Suderman, Matthew; Joseph, Tomy; Berhane, Yohannes
EPI2056400	MP	Canada	2022-May-05	EPI_ISL_13117168	A/Chicken/BC/FAV-0348-OS/2022	Animal Health Centre, Ministry of Agriculture	Canadian Food Inspection Agency	Hisanaga, Tamiko; Lung, Oliver; Fisher, Mathew; Alkie, Tamiru; Wanhong, Xu; Koziuk, Janice; Suderman, Matthew; Joseph, Tomy; Berhane, Yohannes
EPI2056458	MP	Bangladesh	2022-Feb-13	EPI_ISL_13131033	A/duck/Bangladesh/17D1843/2022	International Centre for Diarrhoeal Disease Research (ICDDR,B)	International Centre for Diarrhoeal Disease Research (ICDDR,B)	Hossain, M.E.; Miah, M.; Puspo, JA.; Hasan, R.; Davis, C.T.; Mott, A.J.; Davis, W.; Chowdhury, S.; Rahman, M.Z
EPI2056467	MP	Bangladesh	2022-Feb-13	EPI_ISL_13131044	A/duck/Bangladesh/17D1844/2022	International Centre for Diarrhoeal Disease Research (ICDDR,B)	International Centre for Diarrhoeal Disease Research (ICDDR,B)	Hossain, M.E.; Miah, M.; Puspo, JA.; Hasan, R.; Davis, C.T.; Mott, A.J.; Davis, W.; Chowdhury, S.; Rahman, M.Z
EPI2056476	MP	Bangladesh	2022-Feb-13	EPI_ISL_13131233	A/duck/Bangladesh/17D1845/2022	International Centre for Diarrhoeal Disease Research (ICDDR,B)	International Centre for Diarrhoeal Disease Research (ICDDR,B)	Hossain, M.E.; Miah, M.; Puspo, JA.; Hasan, R.; Davis, C.T.; Mott, A.J.; Davis, W.; Chowdhury, S.; Rahman, M.Z
EPI2058299	MP	Bangladesh	2022-Feb-23	EPI_ISL_13156687	A/duck/Bangladesh/19D1850/2022	International Centre for Diarrhoeal Disease Research (ICDDR,B)	International Centre for Diarrhoeal Disease Research (ICDDR,B)	Hossain, M.E.; Miah, M.; Puspo, JA.; Hasan, R.; Davis, C.T.; Mott, A.J.; Davis, W.; Chowdhury, S.; Rahman, M.Z
EPI2058307	MP	Bangladesh	2022-Feb-23	EPI_ISL_13157288	A/duck/Bangladesh/19D1859/2022	International Centre for Diarrhoeal Disease Research (ICDDR,B)	International Centre for Diarrhoeal Disease Research (ICDDR,B)	Hossain, M.E.; Miah, M.; Puspo, JA.; Hasan, R.; Davis, C.T.; Mott, A.J.; Davis, W.; Chowdhury, S.; Rahman, M.Z
EPI2058320	MP	Bangladesh	2022-Feb-25	EPI_ISL_13157450	A/duck/Bangladesh/18D1837/2022	International Centre for Diarrhoeal Disease Research (ICDDR,B)	International Centre for Diarrhoeal Disease Research (ICDDR,B)	Hossain, M.E.; Miah, M.; Puspo, JA.; Hasan, R.; Davis, C.T.; Mott, A.J.; Davis, W.; Chowdhury, S.; Rahman, M.Z
EPI2058328	MP	Bangladesh	2022-Feb-25	EPI_ISL_13157451	A/duck/Bangladesh/18D1840/2022	International Centre for Diarrhoeal Disease Research (ICDDR,B)	International Centre for Diarrhoeal Disease Research (ICDDR,B)	Hossain, M.E.; Miah, M.; Puspo, JA.; Hasan, R.; Davis, C.T.; Mott, A.J.; Davis, W.; Chowdhury, S.; Rahman, M.Z
EPI2058336	MP	Bangladesh	2022-Feb-25	EPI_ISL_13157452	A/chicken/Bangladesh/18B557/2022	International Centre for Diarrhoeal Disease Research (ICDDR,B)	International Centre for Diarrhoeal Disease Research (ICDDR,B)	Hossain, M.E.; Miah, M.; Puspo, JA.; Hasan, R.; Davis, C.T.; Mott, A.J.; Davis, W.; Chowdhury, S.; Rahman, M.Z
EPI2058344	MP	Bangladesh	2022-Feb-26	EPI_ISL_13157453	A/chicken/Bangladesh/10C463/2022	International Centre for Diarrhoeal Disease Research (ICDDR,B)	International Centre for Diarrhoeal Disease Research (ICDDR,B)	Hossain, M.E.; Miah, M.; Puspo, JA.; Hasan, R.; Davis, C.T.; Mott, A.J.; Davis, W.; Chowdhury, S.; Rahman, M.Z
EPI2058352	MP	Bangladesh	2022-Mar-06	EPI_ISL_13157454	A/duck/Bangladesh/17D1865/2022	International Centre for Diarrhoeal Disease Research (ICDDR,B)	International Centre for Diarrhoeal Disease Research (ICDDR,B)	Hossain, M.E.; Miah, M.; Puspo, JA.; Hasan, R.; Davis, C.T.; Mott, A.J.; Davis, W.; Chowdhury, S.; Rahman, M.Z
EPI2058360	MP	Bangladesh	2022-Mar-06	EPI_ISL_13157455	A/duck/Bangladesh/17D1868/2022	International Centre for Diarrhoeal Disease Research (ICDDR,B)	International Centre for Diarrhoeal Disease Research (ICDDR,B)	Hossain, M.E.; Miah, M.; Puspo, JA.; Hasan, R.; Davis, C.T.; Mott, A.J.; Davis, W.; Chowdhury, S.; Rahman, M.Z
EPI2059213	MP	Bangladesh	2022-Mar-06	EPI_ISL_13175607	A/duck/Bangladesh/17D1869/2022	International Centre for Diarrhoeal Disease Research (ICDDR,B)	International Centre for Diarrhoeal Disease Research (ICDDR,B)	Hossain, M.E.; Miah, M.; Puspo, JA.; Hasan, R.; Davis, C.T.; Mott, A.J.; Davis, W.; Chowdhury, S.; Rahman, M.Z
EPI2059228	MP	Bangladesh	2022-Mar-06	EPI_ISL_13175609	A/duck/Bangladesh/17D1873/2022	International Centre for Diarrhoeal Disease Research (ICDDR,B)	International Centre for Diarrhoeal Disease Research (ICDDR,B)	Hossain, M.E.; Miah, M.; Puspo, JA.; Hasan, R.; Davis, C.T.; Mott, A.J.; Davis, W.; Chowdhury, S.; Rahman, M.Z
EPI2059614	MP	Bangladesh	2022-Mar-11	EPI_ISL_13175689	A/duck/Bangladesh/18D1851/2022	International Centre for Diarrhoeal Disease Research (ICDDR,B)	International Centre for Diarrhoeal Disease Research (ICDDR,B)	Hossain, M.E.; Miah, M.; Puspo, JA.; Hasan, R.; Davis, C.T.; Mott, A.J.; Davis, W.; Chowdhury, S.; Rahman, M.Z
EPI2059622	MP	Bangladesh	2022-Mar-11	EPI_ISL_13175714	A/duck/Bangladesh/18D1853/2022	International Centre for Diarrhoeal Disease Research (ICDDR,B)	International Centre for Diarrhoeal Disease Research (ICDDR,B)	Hossain, M.E.; Miah, M.; Puspo, JA.; Hasan, R.; Davis, C.T.; Mott, A.J.; Davis, W.; Chowdhury, S.; Rahman, M.Z
EPI2059630	MP	Bangladesh	2022-Mar-11	EPI_ISL_13175715	A/chicken/Bangladesh/18B569/2022	International Centre for Diarrhoeal Disease Research (ICDDR,B)	International Centre for Diarrhoeal Disease Research (ICDDR,B)	Hossain, M.E.; Miah, M.; Puspo, JA.; Hasan, R.; Davis, C.T.; Mott, A.J.; Davis, W.; Chowdhury, S.; Rahman, M.Z
EPI2059651	MP	Bangladesh	2022-Apr-20	EPI_ISL_13175718	A/duck/Bangladesh/19D1890/2022	International Centre for Diarrhoeal Disease Research (ICDDR,B)	International Centre for Diarrhoeal Disease Research (ICDDR,B)	Hossain, M.E.; Miah, M.; Puspo, JA.; Hasan, R.; Davis, C.T.; Mott, A.J.; Davis, W.; Chowdhury, S.; Rahman, M.Z
EPI2061038	MP	Netherlands	2022-Apr-29	EPI_ISL_13201050	A/Lesser Black-backed Gull/Netherlands/1/2022	Erasmus Medical Center	Erasmus Medical Center
EPI2062114	MP	Bangladesh	2022-Mar-09	EPI_ISL_13243350	A/duck/Bangladesh/19D1874/2022	International Centre for Diarrhoeal Disease Research (ICDDR,B)	International Centre for Diarrhoeal Disease Research (ICDDR,B)	Hossain, M.E.; Miah, M.; Puspo, JA.; Hasan, R.; Davis, C.T.; Mott, A.J.; Davis, W.; Chowdhury, S.; Rahman, M.Z
EPI2062119	MP	Bangladesh	2021-Dec-22	EPI_ISL_13243696	A/duck/Bangladesh/19D1817/2021	International Centre for Diarrhoeal Disease Research (ICDDR,B)	International Centre for Diarrhoeal Disease Research (ICDDR,B)	Hossain, M.E.; Miah, M.; Puspo, JA.; Hasan, R.; Davis, C.T.; Mott, A.J.; Davis, W.; Chowdhury, S.; Rahman, M.Z
EPI2062127	MP	Bangladesh	2021-Dec-22	EPI_ISL_13243698	A/duck/Bangladesh/19D1819/2021	International Centre for Diarrhoeal Disease Research (ICDDR,B)	International Centre for Diarrhoeal Disease Research (ICDDR,B)	Hossain, M.E.; Miah, M.; Puspo, JA.; Hasan, R.; Davis, C.T.; Mott, A.J.; Davis, W.; Chowdhury, S.; Rahman, M.Z
EPI2067286	MP	United States	2022-Apr-02	EPI_ISL_13285536	A/turkey/Iowa/22-009986-001-original/2022	National Veterinary Services Laboratories - USDA	National Veterinary Services Laboratories - USDA	Chinh,Thanh;Love, Emily;Franzen,Kerrie;Killian,Mary;Koster,Leo;Lantz,Kristina;Stuber,Tod;Hicks,Jessica
EPI2067294	MP	United States	2022-Apr-02	EPI_ISL_13285537	A/turkey/Iowa/22-009986-002-original/2022	National Veterinary Services Laboratories - USDA	National Veterinary Services Laboratories - USDA	Chinh,Thanh;Love, Emily;Franzen,Kerrie;Killian,Mary;Koster,Leo;Lantz,Kristina;Stuber,Tod;Hicks,Jessica
EPI2067302	MP	United States	2022-Apr-01	EPI_ISL_13285538	A/turkey/Minnesota/22-009996-001-original/2022	National Veterinary Services Laboratories - USDA	National Veterinary Services Laboratories - USDA	Chinh,Thanh;Love, Emily;Franzen,Kerrie;Killian,Mary;Koster,Leo;Lantz,Kristina;Stuber,Tod;Hicks,Jessica
EPI2067310	MP	United States	2022-Apr-02	EPI_ISL_13285539	A/turkey/Minnesota/22-009997-001-original/2022	National Veterinary Services Laboratories - USDA	National Veterinary Services Laboratories - USDA	Chinh,Thanh;Love, Emily;Franzen,Kerrie;Killian,Mary;Koster,Leo;Lantz,Kristina;Stuber,Tod;Hicks,Jessica
EPI2067318	MP	United States	2022-Apr-02	EPI_ISL_13285540	A/turkey/Minnesota/22-009997-002-original/2022	National Veterinary Services Laboratories - USDA	National Veterinary Services Laboratories - USDA	Chinh,Thanh;Love, Emily;Franzen,Kerrie;Killian,Mary;Koster,Leo;Lantz,Kristina;Stuber,Tod;Hicks,Jessica
EPI2067326	MP	United States	2022-Apr-02	EPI_ISL_13285541	A/turkey/Minnesota/22-009998-001-original/2022	National Veterinary Services Laboratories - USDA	National Veterinary Services Laboratories - USDA	Chinh,Thanh;Love, Emily;Franzen,Kerrie;Killian,Mary;Koster,Leo;Lantz,Kristina;Stuber,Tod;Hicks,Jessica
EPI2067334	MP	United States	2022-Apr-02	EPI_ISL_13285542	A/turkey/Minnesota/22-009999-001-original/2022	National Veterinary Services Laboratories - USDA	National Veterinary Services Laboratories - USDA	Chinh,Thanh;Love, Emily;Franzen,Kerrie;Killian,Mary;Koster,Leo;Lantz,Kristina;Stuber,Tod;Hicks,Jessica
EPI2067342	MP	United States	2022-Apr-03	EPI_ISL_13285543	A/turkey/Minnesota/22-010000-001-original/2022	National Veterinary Services Laboratories - USDA	National Veterinary Services Laboratories - USDA	Chinh,Thanh;Love, Emily;Franzen,Kerrie;Killian,Mary;Koster,Leo;Lantz,Kristina;Stuber,Tod;Hicks,Jessica
EPI1989650	MP	Cambodia	2004-Jan-01	EPI_ISL_10656450	A/Chicken/Cambodia/77A/2004	CSIRO Australian Animal Health Laboratory	WHO Collaborating Centre for Reference and Research on Influenza
EPI1989648	MP	Cambodia	2004-Jan-01	EPI_ISL_10656448	A/Chicken/Cambodia/45A/2004	CSIRO Australian Animal Health Laboratory	WHO Collaborating Centre for Reference and Research on Influenza
EPI372998	MP	Egypt	2007-Jan-01	EPI_ISL_120301	A/chicken/Egypt/9402-NAMRU3/2007	U.S. Naval Medical Research Unit No.3	Centers for Disease Control and Prevention	Younan, M.; Poh, M.K.; Elassal, E.; Simpson, N.; Jones, J.; ElBadry, M.A.; Naguib, A.;Saied, I.; Kandeel, A.; Cornelius, C.
EPI398219	MP	Egypt	2009-May-25	EPI_ISL_129832	A/chicken/Menofia/CAI42/2009			Wentworth,D.E.; Dugan,V.; Halpin,R.; Lin,X.; Bera,J.; Ghedin,E.; Fedorova,N.; Overton,L.; Tsitrin,T.; Stockwell,T.; Amedeo,P.; Bishop,B.; Chen,H.; Edworthy,P.; Gupta,N.; Katzel,D.; Li,K.; Schobel,S.; Shrivastava,S.; Thovarai,V.; Wang,S.; Atta El-Abiary,E.; Saad El-Din Abd El-Latif,W.; Ahmed Khder,A.; Selim Salama,S.; Adel Soliman,Y.; Omar,L.; Aly,M.; El-Satar Arafa Mohamed Arafa,A.; Bao,Y.; Sande…
EPI1989739	MP	Vietnam	2006-Sep-14	EPI_ISL_10656480	A/Chicken/Vietnam/486A/2004	CSIRO Australian Animal Health Laboratory	WHO Collaborating Centre for Reference and Research on Influenza
EPI374700	MP	Egypt	2011-Jan-19	EPI_ISL_120537	A/chicken/Egypt/M2773A/2011			Govorkova,E.A.; Seiler,J.; Baranovich,T.; Armstrong,J.D.
EPI398176	MP	Egypt	2008-Jun-30	EPI_ISL_129821	A/chicken/Qalubia/CAI18/2008			Wentworth,D.E.; Dugan,V.; Halpin,R.; Lin,X.; Bera,J.; Ghedin,E.; Fedorova,N.; Overton,L.; Tsitrin,T.; Stockwell,T.; Amedeo,P.; Bishop,B.; Chen,H.; Edworthy,P.; Gupta,N.; Katzel,D.; Li,K.; Schobel,S.; Shrivastava,S.; Thovarai,V.; Wang,S.; Atta El-Abiary,E.; Saad El-Din Abd El-Latif,W.; Ahmed Khder,A.; Selim Salama,S.; Adel Soliman,Y.; Omar,L.; Aly,M.; El-Satar Arafa Mohamed Arafa,A.; Bao,Y.; Sande…
EPI398209	MP	Egypt	2009-May-20	EPI_ISL_129830	A/chicken/Giza/CAI37/2009			Wentworth,D.E.; Dugan,V.; Halpin,R.; Lin,X.; Bera,J.; Ghedin,E.; Fedorova,N.; Overton,L.; Tsitrin,T.; Stockwell,T.; Amedeo,P.; Bishop,B.; Chen,H.; Edworthy,P.; Gupta,N.; Katzel,D.; Li,K.; Schobel,S.; Shrivastava,S.; Thovarai,V.; Wang,S.; Atta El-Abiary,E.; Saad El-Din Abd El-Latif,W.; Ahmed Khder,A.; Selim Salama,S.; Adel Soliman,Y.; Omar,L.; Aly,M.; El-Satar Arafa Mohamed Arafa,A.; Bao,Y.; Sande…
EPI1989645	MP	Cambodia	2004-Jan-01	EPI_ISL_10656445	A/Chicken/Cambodia/1A/2004	CSIRO Australian Animal Health Laboratory	WHO Collaborating Centre for Reference and Research on Influenza
EPI1989743	MP	Vietnam	2006-Jun-14	EPI_ISL_10656482	A/Chicken/Vietnam/942A/2004	CSIRO Australian Animal Health Laboratory	WHO Collaborating Centre for Reference and Research on Influenza
EPI2035250	MP	Vietnam	2007-Jan-01	EPI_ISL_12700474	A/ Duck/Nam Dinh/NCVD-65/2007	CSIRO Australian Animal Health Laboratory	WHO Collaborating Centre for Reference and Research on Influenza
EPI1989663	MP	Indonesia	2005-Jan-01	EPI_ISL_10656455	A/Chicken/Indonesia/Wates/77/2005	CSIRO Australian Animal Health Laboratory	WHO Collaborating Centre for Reference and Research on Influenza
EPI1989668	MP	Indonesia	2005-Sep-22	EPI_ISL_10656459	A/Chicken/Indonesia/Wates80/2005	CSIRO Australian Animal Health Laboratory	WHO Collaborating Centre for Reference and Research on Influenza
EPI1989646	MP	Cambodia	2005-Sep-23	EPI_ISL_10656446	A/Chicken/Cambodia/2/2004	CSIRO Australian Animal Health Laboratory	WHO Collaborating Centre for Reference and Research on Influenza
EPI1989647	MP	Cambodia	2005-Oct-26	EPI_ISL_10656447	A/Chicken/Cambodia/23/2004	CSIRO Australian Animal Health Laboratory	WHO Collaborating Centre for Reference and Research on Influenza
EPI393174	MP	Egypt	2011-Jul-27	EPI_ISL_128290	A/chicken/Egypt/11669S/2011			Arafa,A.; Naguib,M.M.; Hagag,N.M.; Adel,A.; Hussein,H.A.; El-Sanousi,A.
EPI1989665	MP	Indonesia	2005-Oct-14	EPI_ISL_10656457	A/Chicken/Indonesia/Wates130/2005	CSIRO Australian Animal Health Laboratory	WHO Collaborating Centre for Reference and Research on Influenza
EPI1989744	MP	Vietnam	2006-Jun-30	EPI_ISL_10656483	A/Chicken/Vietnam/949B/2004	CSIRO Australian Animal Health Laboratory	WHO Collaborating Centre for Reference and Research on Influenza
EPI1989649	MP	Cambodia	2004-Jan-01	EPI_ISL_10656449	A/Chicken/Cambodia/76/2004	CSIRO Australian Animal Health Laboratory	WHO Collaborating Centre for Reference and Research on Influenza
EPI398207	MP	Egypt	2010-Apr-21	EPI_ISL_129829	A/chicken/Menofia/CAI34/2010			Wentworth,D.E.; Dugan,V.; Halpin,R.; Lin,X.; Bera,J.; Ghedin,E.; Fedorova,N.; Overton,L.; Tsitrin,T.; Stockwell,T.; Amedeo,P.; Bishop,B.; Chen,H.; Edworthy,P.; Gupta,N.; Katzel,D.; Li,K.; Schobel,S.; Shrivastava,S.; Thovarai,V.; Wang,S.; Atta El-Abiary,E.; Saad El-Din Abd El-Latif,W.; Ahmed Khder,A.; Selim Salama,S.; Adel Soliman,Y.; Omar,L.; Aly,M.; El-Satar Arafa Mohamed Arafa,A.; Bao,Y.; Sande…
EPI398169	MP	Egypt	2010-Mar-01	EPI_ISL_129818	A/duck/Qalubia/CAI11/2010			Wentworth,D.E.; Dugan,V.; Halpin,R.; Lin,X.; Bera,J.; Ghedin,E.; Fedorova,N.; Overton,L.; Tsitrin,T.; Stockwell,T.; Amedeo,P.; Bishop,B.; Chen,H.; Edworthy,P.; Gupta,N.; Katzel,D.; Li,K.; Schobel,S.; Shrivastava,S.; Thovarai,V.; Wang,S.; Atta El-Abiary,E.; Saad El-Din Abd El-Latif,W.; Ahmed Khder,A.; Selim Salama,S.; Adel Soliman,Y.; Omar,L.; Aly,M.; El-Satar Arafa Mohamed Arafa,A.; Bao,Y.; Sande…
EPI1989664	MP	Indonesia	2006-Jan-02	EPI_ISL_10656456	A/Chicken/Indonesia/Wates/83/2005	CSIRO Australian Animal Health Laboratory	WHO Collaborating Centre for Reference and Research on Influenza
EPI2035772	MP	Indonesia	2003-Jan-01	EPI_ISL_12701647	A/Chicken/Klaten/B-HW/2003	CSIRO Australian Animal Health Laboratory	WHO Collaborating Centre for Reference and Research on Influenza
EPI376258	MP	China	2008-Jun-06	EPI_ISL_121416	A/chicken/Sheny/0606/2008			Zhang,Y.; Sun,Y.; Sun,H.; Pu,J.; Bi,Y.; Shi,Y.; Lu,X.; Li,J.; Zhu,Q.; Gao,G.F.; Yang,H.; Liu,J.
EPI1989784	MP	Indonesia	2005-Jan-01	EPI_ISL_10656504	A/Duck/Gianya/BPPV1/2005	CSIRO Australian Animal Health Laboratory	WHO Collaborating Centre for Reference and Research on Influenza
EPI393175	MP	Egypt	2011-Jun-01	EPI_ISL_128291	A/chicken/Egypt/11316SS/2011			Arafa,A.; Naguib,M.M.; Hagag,N.M.; Adel,A.; Hussein,H.A.; El-Sanousi,A.
EPI359787	MP	Korea, Republic of	2011-Feb-01	EPI_ISL_108436	A/common Ketrel/Korea/Q197/2011			Kim,H.R.; Lee,Y.J.; Park,C.K.; Oem,J.K.; Lee,O.S.; Kang,H.M.; Choi,J.G.; Bae,Y.C.
EPI2021906	MP	Czech Republic	2021-Dec-18	EPI_ISL_12150666	A/goose/Czech Republic/25322-205/2021	State Veterinary Institute Prague	State Veterinary Institute Prague	Alexander,Nagy;Martina,Stara;Lenka,Cernikova
EPI2021897	MP	Czech Republic	2021-Dec-18	EPI_ISL_12150664	A/goose/Czech Republic/25322-179/2021	State Veterinary Institute Prague	State Veterinary Institute Prague	Alexander,Nagy;Martina,Stara;Lenka,Cernikova
EPI2021869	MP	Czech Republic	2022-Jan-12	EPI_ISL_12150657	A/goose/Czech Republic/913/2022	State Veterinary Institute Prague	State Veterinary Institute Prague	Alexander,Nagy;Martina,Stara;Lenka,Cernikova
EPI2029893	MP	China	2022-Jan-05	EPI_ISL_12572662	A/goose/Hunan/SE284/2022(H5N1)	Harbin Veterinary Research Institute (CAAS)	Harbin Veterinary Research Institute (CAAS)	Pengfei Cui, Congcong Wang
EPI2029885	MP	China	2022-Feb-22	EPI_ISL_12572661	A/goose/Guizhou/S1541/2022(H5N1)	Harbin Veterinary Research Institute (CAAS)	Harbin Veterinary Research Institute (CAAS)	Pengfei Cui, Congcong Wang
EPI359793	MP	Korea, Republic of	2011-Jan-01	EPI_ISL_108432	A/white fronted goose/Korea/Q27/2011			Kim,H.R.; Lee,Y.J.; Park,C.K.; Oem,J.K.; Lee,O.S.; Kang,H.M.; Choi,J.G.; Bae,Y.C.
EPI359795	MP	Korea, Republic of	2011-Jan-01	EPI_ISL_108438	A/quail/Korea/GC395/2011			Kim,H.R.; Lee,Y.J.; Park,C.K.; Oem,J.K.; Lee,O.S.; Kang,H.M.; Choi,J.G.; Bae,Y.C.
EPI359791	MP	Korea, Republic of	2011-Jan-01	EPI_ISL_108426	A/pheasant/Korea/PT411/2011			Kim,H.R.; Lee,Y.J.; Park,C.K.; Oem,J.K.; Lee,O.S.; Kang,H.M.; Choi,J.G.; Bae,Y.C.
EPI359792	MP	Korea, Republic of	2011-Jan-01	EPI_ISL_108433	A/whooper swan/Korea/Q28/2011			Kim,H.R.; Lee,Y.J.; Park,C.K.; Oem,J.K.; Lee,O.S.; Kang,H.M.; Choi,J.G.; Bae,Y.C.
EPI2021887	MP	Czech Republic	2022-Jan-29	EPI_ISL_12150661	A/mute swan/Czech Republic/2755/2022	State Veterinary Institute Prague	State Veterinary Institute Prague
EPI359796	MP	Korea, Republic of	2011-Feb-01	EPI_ISL_108423	A/turkey/Korea/DDC518/2011			Kim,H.R.; Lee,Y.J.; Park,C.K.; Oem,J.K.; Lee,O.S.; Kang,H.M.; Choi,J.G.; Bae,Y.C.
EPI360028	MP	Cambodia	2011-Jul-14	EPI_ISL_108505	A/heron/Cambodia/TM068/2011			Buchy,P.
EPI2029909	MP	China	2021-Nov-25	EPI_ISL_12572664	A/wild duck/Hebei/SD012/2021(H5N1)	Harbin Veterinary Research Institute (CAAS)	Harbin Veterinary Research Institute (CAAS)	Pengfei Cui, Congcong Wang
EPI360038	MP	Cambodia	2011-Jul-14	EPI_ISL_108507	A/marabou stork/Cambodia/TM068/2011			Buchy,P.
EPI359801	MP	Korea, Republic of	2011-Jan-01	EPI_ISL_108434	A/eurasian eagle owl/Korea/Q133/2011			Kim,H.R.; Lee,Y.J.; Park,C.K.; Oem,J.K.; Lee,O.S.; Kang,H.M.; Choi,J.G.; Bae,Y.C.
EPI359806	MP	Korea, Republic of	2011-Jan-01	EPI_ISL_108419	A/wild bird/Korea/IS18/2011			Kim,H.R.; Lee,Y.J.; Park,C.K.; Oem,J.K.; Lee,O.S.; Kang,H.M.; Choi,J.G.; Bae,Y.C.
EPI359813	MP	Korea, Republic of	2011-Feb-01	EPI_ISL_108416	A/eurasian eagle owl/Korea/Q182/2011			Kim,H.R.; Lee,Y.J.; Park,C.K.; Oem,J.K.; Lee,O.S.; Kang,H.M.; Choi,J.G.; Bae,Y.C.
EPI359808	MP	Korea, Republic of	2011-Feb-01	EPI_ISL_108414	A/eurasian eagle owl/Korea/Q178/2011			Kim,H.R.; Lee,Y.J.; Park,C.K.; Oem,J.K.; Lee,O.S.; Kang,H.M.; Choi,J.G.; Bae,Y.C.
EPI359805	MP	Korea, Republic of	2011-Feb-01	EPI_ISL_108413	A/eurasian eagle owl/Korea/Q196/2011			Kim,H.R.; Lee,Y.J.; Park,C.K.; Oem,J.K.; Lee,O.S.; Kang,H.M.; Choi,J.G.; Bae,Y.C.
EPI1995635	MP	Netherlands	2022-Feb-26	EPI_ISL_11112350	A/Barnacle Goose/Netherlands/15/2022	Erasmus Medical Center	Erasmus Medical Center
EPI1995623	MP	Netherlands	2022-Feb-23	EPI_ISL_11112348	A/Barnacle Goose/Netherlands/14/2022	Erasmus Medical Center	Erasmus Medical Center
EPI1995607	MP	Netherlands	2022-Feb-23	EPI_ISL_11112346	A/Barnacle Goose/Netherlands/13/2022	Erasmus Medical Center	Erasmus Medical Center
EPI1995591	MP	Netherlands	2022-Feb-09	EPI_ISL_11112344	A/Barnacle Goose/Netherlands/12/2022	Erasmus Medical Center	Erasmus Medical Center
EPI1995575	MP	Netherlands	2022-Feb-09	EPI_ISL_11112342	A/Barnacle Goose/Netherlands/11/2022	Erasmus Medical Center	Erasmus Medical Center
EPI1995559	MP	Netherlands	2022-Feb-07	EPI_ISL_11112340	A/Barnacle Goose/Netherlands/10/2022	Erasmus Medical Center	Erasmus Medical Center
EPI2067118	MP	United States	2022-Apr-01	EPI_ISL_13285246	A/chicken/Iowa/22-009985-001-original/2022	National Veterinary Services Laboratories - USDA	National Veterinary Services Laboratories - USDA	Chinh,Thanh;Love, Emily;Franzen,Kerrie;Killian,Mary;Koster,Leo;Lantz,Kristina;Stuber,Tod;Hicks,Jessica
EPI2067110	MP	United States	2022-Mar-29	EPI_ISL_13285245	A/pheasant/Texas/22-009984-001-original/2022	National Veterinary Services Laboratories - USDA	National Veterinary Services Laboratories - USDA	Chinh,Thanh;Love, Emily;Franzen,Kerrie;Killian,Mary;Koster,Leo;Lantz,Kristina;Stuber,Tod;Hicks,Jessica
EPI2067102	MP	United States	2022-Mar-31	EPI_ISL_13285244	A/turkey/North Carolina/22-009983-008-original/2022	National Veterinary Services Laboratories - USDA	National Veterinary Services Laboratories - USDA	Chinh,Thanh;Love, Emily;Franzen,Kerrie;Killian,Mary;Koster,Leo;Lantz,Kristina;Stuber,Tod;Hicks,Jessica
EPI2067094	MP	United States	2022-Mar-31	EPI_ISL_13285243	A/turkey/North Carolina/22-009983-007-original/2022	National Veterinary Services Laboratories - USDA	National Veterinary Services Laboratories - USDA	Chinh,Thanh;Love, Emily;Franzen,Kerrie;Killian,Mary;Koster,Leo;Lantz,Kristina;Stuber,Tod;Hicks,Jessica
EPI2067086	MP	United States	2022-Mar-31	EPI_ISL_13285242	A/turkey/North Carolina/22-009982-002-original/2022	National Veterinary Services Laboratories - USDA	National Veterinary Services Laboratories - USDA	Chinh,Thanh;Love, Emily;Franzen,Kerrie;Killian,Mary;Koster,Leo;Lantz,Kristina;Stuber,Tod;Hicks,Jessica
EPI2067078	MP	United States	2022-Mar-31	EPI_ISL_13285241	A/turkey/North Carolina/22-009982-001-original/2022	National Veterinary Services Laboratories - USDA	National Veterinary Services Laboratories - USDA	Chinh,Thanh;Love, Emily;Franzen,Kerrie;Killian,Mary;Koster,Leo;Lantz,Kristina;Stuber,Tod;Hicks,Jessica
EPI2067070	MP	United States	2022-Mar-31	EPI_ISL_13285240	A/turkey/North Carolina/22-009981-004-original/2022	National Veterinary Services Laboratories - USDA	National Veterinary Services Laboratories - USDA	Chinh,Thanh;Love, Emily;Franzen,Kerrie;Killian,Mary;Koster,Leo;Lantz,Kristina;Stuber,Tod;Hicks,Jessica
EPI2067062	MP	United States	2022-Mar-31	EPI_ISL_13285239	A/turkey/North Carolina/22-009981-001-original/2022	National Veterinary Services Laboratories - USDA	National Veterinary Services Laboratories - USDA	Chinh,Thanh;Love, Emily;Franzen,Kerrie;Killian,Mary;Koster,Leo;Lantz,Kristina;Stuber,Tod;Hicks,Jessica
EPI2067054	MP	United States	2022-Apr-01	EPI_ISL_13285238	A/turkey/South Dakota/22-009980-002-original/2022	National Veterinary Services Laboratories - USDA	National Veterinary Services Laboratories - USDA	Chinh,Thanh;Love, Emily;Franzen,Kerrie;Killian,Mary;Koster,Leo;Lantz,Kristina;Stuber,Tod;Hicks,Jessica
EPI2067046	MP	United States	2022-Apr-01	EPI_ISL_13285237	A/turkey/South Dakota/22-009980-001-original/2022	National Veterinary Services Laboratories - USDA	National Veterinary Services Laboratories - USDA	Chinh,Thanh;Love, Emily;Franzen,Kerrie;Killian,Mary;Koster,Leo;Lantz,Kristina;Stuber,Tod;Hicks,Jessica
EPI2040839	MP	Indonesia	2006-Jun-01	EPI_ISL_12722105	A/Quail/Indonesia/Sleman 1631-25/2006	CSIRO Australian Animal Health Laboratory	WHO Collaborating Centre for Reference and Research on Influenza
EPI2035829	MP	Hong Kong (SAR)	2006-Jan-01	EPI_ISL_12701667	A/White Backed Munia/Hong Kong/0828/2007	CSIRO Australian Animal Health Laboratory	WHO Collaborating Centre for Reference and Research on Influenza
EPI2035825	MP	Hong Kong (SAR)	2007-Jan-01	EPI_ISL_12701665	A/Silver Eared Mesia/Hong Kong/2065/2007	CSIRO Australian Animal Health Laboratory	WHO Collaborating Centre for Reference and Research on Influenza
EPI2035822	MP	Indonesia	2005-Jan-01	EPI_ISL_12701664	A/Quail/Magelang/P2kh/2005	CSIRO Australian Animal Health Laboratory	WHO Collaborating Centre for Reference and Research on Influenza
EPI2035816	MP	Vietnam	2007-Jan-01	EPI_ISL_12701662	A/Muscovy Duck/Ha Noi/NCVD-52/2007	CSIRO Australian Animal Health Laboratory	WHO Collaborating Centre for Reference and Research on Influenza
EPI2035810	MP	Vietnam	2007-Jan-01	EPI_ISL_12701660	A/Muscovy Duck/Ha Nam/NCVD-47/2007	CSIRO Australian Animal Health Laboratory	WHO Collaborating Centre for Reference and Research on Influenza
EPI2035724	MP	Vietnam	2007-Jan-01	EPI_ISL_12701631	A/ Duck/Nam Dinh/NCVD-60/2007	CSIRO Australian Animal Health Laboratory	WHO Collaborating Centre for Reference and Research on Influenza
EPI2035721	MP	Vietnam	2007-Jan-01	EPI_ISL_12701630	A/ Duck/Nam Dinh/NCVD-57/2007	CSIRO Australian Animal Health Laboratory	WHO Collaborating Centre for Reference and Research on Influenza
EPI2035718	MP	Vietnam	2007-Jan-01	EPI_ISL_12701629	A/ Duck/Nam Dinh/NCVD-56/2007	CSIRO Australian Animal Health Laboratory	WHO Collaborating Centre for Reference and Research on Influenza
EPI2035715	MP	Vietnam	2007-Jan-01	EPI_ISL_12701628	A/ Duck/Nam Dinh/NCVD-55/2007	CSIRO Australian Animal Health Laboratory	WHO Collaborating Centre for Reference and Research on Influenza
EPI2035712	MP	Vietnam	2007-Jan-01	EPI_ISL_12701627	A/ Duck/Mong Cai/NCVD-59/2007	CSIRO Australian Animal Health Laboratory	WHO Collaborating Centre for Reference and Research on Influenza
EPI2035709	MP	Vietnam	2007-Jan-01	EPI_ISL_12701626	A/ Duck/Mong Cai/NCVD-58/2007	CSIRO Australian Animal Health Laboratory	WHO Collaborating Centre for Reference and Research on Influenza
EPI2035706	MP	Vietnam	2007-Jan-01	EPI_ISL_12701625	A/ Duck/Ha Tinh/NCVD-54/2007	CSIRO Australian Animal Health Laboratory	WHO Collaborating Centre for Reference and Research on Influenza
EPI2035703	MP	Vietnam	2007-Jan-01	EPI_ISL_12701624	A/ Duck/Ha Tinh/NCVD-53/2007	CSIRO Australian Animal Health Laboratory	WHO Collaborating Centre for Reference and Research on Influenza
EPI348848	MP	Vietnam	2010-Jun-30	EPI_ISL_100271	A/duck/Vietnam/NCVD-433/2010	National Institute of Hygiene and Epidemiology	Centers for Disease Control and Prevention	Davis,Todd; Rivailler,Pierre; Nguyen,Tung
EPI348911	MP	Vietnam	2010-Mar-29	EPI_ISL_100270	A/duck/Vietnam/NCVD-472/2010	National Institute of Hygiene and Epidemiology	Centers for Disease Control and Prevention	Davis,Todd; Rivailler,Pierre; Nguyen,Tung
EPI348904	MP	Vietnam	2010-Mar-29	EPI_ISL_100269	A/duck/Vietnam/NCVD-471/2010	National Institute of Hygiene and Epidemiology	Centers for Disease Control and Prevention	Davis,Todd; Rivailler,Pierre; Nguyen,Tung
EPI348897	MP	Vietnam	2010-Oct-15	EPI_ISL_100268	A/duck/Vietnam/NCVD-462/2010	National Institute of Hygiene and Epidemiology	Centers for Disease Control and Prevention	Davis,Todd; Rivailler,Pierre; Nguyen,Tung
EPI348890	MP	Vietnam	2010-Nov-22	EPI_ISL_100267	A/duck/Vietnam/NCVD-461/2010	National Institute of Hygiene and Epidemiology	Centers for Disease Control and Prevention	Davis,Todd; Rivailler,Pierre; Nguyen,Tung
EPI348883	MP	Vietnam	2010-Nov-22	EPI_ISL_100266	A/duck/Vietnam/NCVD-460/2010	National Institute of Hygiene and Epidemiology	Centers for Disease Control and Prevention	Davis,Todd; Rivailler,Pierre; Nguyen,Tung
EPI348876	MP	Vietnam	2010-Nov-22	EPI_ISL_100265	A/chicken/Vietnam/NCVD-459/2010	National Institute of Hygiene and Epidemiology	Centers for Disease Control and Prevention	Davis,Todd; Rivailler,Pierre; Nguyen,Tung
EPI348869	MP	Vietnam	2010-Nov-16	EPI_ISL_100264	A/duck/Vietnam/NCVD-457/2010	National Institute of Hygiene and Epidemiology	Centers for Disease Control and Prevention	Davis,Todd; Rivailler,Pierre; Nguyen,Tung
EPI348862	MP	Vietnam	2010-Nov-16	EPI_ISL_100263	A/duck/Vietnam/NCVD-456/2010	National Institute of Hygiene and Epidemiology	Centers for Disease Control and Prevention	Davis,Todd; Rivailler,Pierre; Nguyen,Tung
EPI348855	MP	Vietnam	2010-Oct-04	EPI_ISL_100262	A/duck/Vietnam/NCVD-449/2010	National Institute of Hygiene and Epidemiology	Centers for Disease Control and Prevention	Davis,Todd; Rivailler,Pierre; Nguyen,Tung
EPI348841	MP	Vietnam	2010-Jul-14	EPI_ISL_100261	A/duck/Vietnam/NCVD-432/2010	National Institute of Hygiene and Epidemiology	Centers for Disease Control and Prevention	Davis,Todd; Rivailler,Pierre; Nguyen,Tung
EPI348827	MP	Vietnam	2010-Feb-25	EPI_ISL_100259	A/chicken/Vietnam/NCVD-429/2010	National Institute of Hygiene and Epidemiology	Centers for Disease Control and Prevention	Davis,Todd; Rivailler,Pierre; Nguyen,Tung
EPI348820	MP	Vietnam	2010-Feb-25	EPI_ISL_100258	A/chicken/Vietnam/NCVD-428/2010	National Institute of Hygiene and Epidemiology	Centers for Disease Control and Prevention	Davis,Todd; Rivailler,Pierre; Nguyen,Tung
EPI348813	MP	Vietnam	2010-Feb-23	EPI_ISL_100257	A/chicken/Vietnam/NCVD-427/2010	National Institute of Hygiene and Epidemiology	Centers for Disease Control and Prevention	Davis,Todd; Rivailler,Pierre; Nguyen,Tung
EPI348806	MP	Vietnam	2009-Oct-11	EPI_ISL_100256	A/muscovy duck/Vietnam/NCVD-426/2009	National Institute of Hygiene and Epidemiology	Centers for Disease Control and Prevention	Davis,Todd; Rivailler,Pierre; Nguyen,Tung
EPI348799	MP	Vietnam	2009-Feb-20	EPI_ISL_100255	A/chicken/Vietnam/NCVD-425/2009	National Institute of Hygiene and Epidemiology	Centers for Disease Control and Prevention	Davis,Todd; Rivailler,Pierre; Nguyen,Tung
EPI348792	MP	Vietnam	2009-Feb-17	EPI_ISL_100254	A/chicken/Vietnam/NCVD-424/2009	National Institute of Hygiene and Epidemiology	Centers for Disease Control and Prevention	Davis,Todd; Rivailler,Pierre; Nguyen,Tung
EPI359807	MP	Korea, Republic of	2010-Dec-01	EPI_ISL_108439	A/chicken/Korea/Iksan/2010			Kim,H.R.; Lee,Y.J.; Park,C.K.; Oem,J.K.; Lee,O.S.; Kang,H.M.; Choi,J.G.; Bae,Y.C.
EPI359812	MP	Korea, Republic of	2011-Jan-01	EPI_ISL_108429	A/chicken/Korea/Asan90/2011			Kim,H.R.; Lee,Y.J.; Park,C.K.; Oem,J.K.; Lee,O.S.; Kang,H.M.; Choi,J.G.; Bae,Y.C.
EPI359789	MP	Korea, Republic of	2011-Jan-01	EPI_ISL_108428	A/chicken/Korea/PT412/2011			Kim,H.R.; Lee,Y.J.; Park,C.K.; Oem,J.K.; Lee,O.S.; Kang,H.M.; Choi,J.G.; Bae,Y.C.
EPI359803	MP	Korea, Republic of	2011-Feb-01	EPI_ISL_108425	A/chicken/Korea/IC546/2011			Kim,H.R.; Lee,Y.J.; Park,C.K.; Oem,J.K.; Lee,O.S.; Kang,H.M.; Choi,J.G.; Bae,Y.C.
EPI359788	MP	Korea, Republic of	2011-Jan-01	EPI_ISL_108415	A/chicken/Korea/SJ378/2011			Kim,H.R.; Lee,Y.J.; Park,C.K.; Oem,J.K.; Lee,O.S.; Kang,H.M.; Choi,J.G.; Bae,Y.C.
EPI359797	MP	Korea, Republic of	2011-Jan-01	EPI_ISL_108411	A/duck/Korea/IC360/2011			Kim,H.R.; Lee,Y.J.; Park,C.K.; Oem,J.K.; Lee,O.S.; Kang,H.M.; Choi,J.G.; Bae,Y.C.
EPI359814	MP	Korea, Republic of	2011-Jan-01	EPI_ISL_108410	A/chicken/Korea/YS171/2011			Kim,H.R.; Lee,Y.J.; Park,C.K.; Oem,J.K.; Lee,O.S.; Kang,H.M.; Choi,J.G.; Bae,Y.C.
EPI354419	MP	India	2009-Jan-01	EPI_ISL_104388	A/chicken/Sikkim/151464/2009			Tosh,C.; Nagarajan,S.; Murugkar,H.V.; Jain,R.; Kulkarni,D.D.; Dubey,S.C.
EPI354411	MP	India	2006-Feb-01	EPI_ISL_104379	A/chicken/Nandurbar/7979/2006			Tosh,C.; Nagarajan,S.; Murugkar,H.V.; Behera,P.; Kulkarni,D.D.; Dubey,S.C.
EPI2029821	MP	China	2021-Dec-07	EPI_ISL_12572653	A/chicken/Jiangxi/S40653/2021(H5N1)	Harbin Veterinary Research Institute (CAAS)	Harbin Veterinary Research Institute (CAAS)	Pengfei Cui, Congcong Wang
EPI2029813	MP	China	2022-Mar-03	EPI_ISL_12572652	A/chicken/Anhui/S1740/2022(H5N1)	Harbin Veterinary Research Institute (CAAS)	Harbin Veterinary Research Institute (CAAS)	Pengfei Cui, Congcong Wang
EPI2021877	MP	Czech Republic	2022-Jan-12	EPI_ISL_12150658	A/chicken/Czech Republic/913/2022	State Veterinary Institute Prague	State Veterinary Institute Prague	Alexander,Nagy;Martina,Stara;Lenka,Cernikova
EPI360045	MP	Cambodia	2011-Jul-23	EPI_ISL_108508	A/duck/Cambodia/072D1/2011			Buchy,P.
EPI359799	MP	Korea, Republic of	2011-Jan-01	EPI_ISL_108437	A/duck/Korea/NJ83/2011			Kim,H.R.; Lee,Y.J.; Park,C.K.; Oem,J.K.; Lee,O.S.; Kang,H.M.; Choi,J.G.; Bae,Y.C.
EPI359798	MP	Korea, Republic of	2010-Dec-01	EPI_ISL_108427	A/duck/Korea/Cheonan/2010			Kim,H.R.; Lee,Y.J.; Park,C.K.; Oem,J.K.; Lee,O.S.; Kang,H.M.; Choi,J.G.; Bae,Y.C.
EPI359802	MP	Korea, Republic of	2011-Jan-01	EPI_ISL_108424	A/duck/Korea/AS117/2011			Kim,H.R.; Lee,Y.J.; Park,C.K.; Oem,J.K.; Lee,O.S.; Kang,H.M.; Choi,J.G.; Bae,Y.C.
EPI359800	MP	Korea, Republic of	2011-Jan-01	EPI_ISL_108420	A/duck/Korea/YA54/2011			Kim,H.R.; Lee,Y.J.; Park,C.K.; Oem,J.K.; Lee,O.S.; Kang,H.M.; Choi,J.G.; Bae,Y.C.
EPI359804	MP	Korea, Republic of	2011-Jan-01	EPI_ISL_108418	A/mandarin duck/Korea/Q2/2011			Kim,H.R.; Lee,Y.J.; Park,C.K.; Oem,J.K.; Lee,O.S.; Kang,H.M.; Choi,J.G.; Bae,Y.C.
EPI359816	MP	Korea, Republic of	2010-Dec-01	EPI_ISL_108417	A/mandarin duck/Korea/Q525/2010			Kim,H.R.; Lee,Y.J.; Park,C.K.; Oem,J.K.; Lee,O.S.; Kang,H.M.; Choi,J.G.; Bae,Y.C.
EPI476628	MP	Bangladesh	2011-Jul-06	EPI_ISL_106302	A/duck/Bangladesh/D-1/2011			Haque,M.E.; Parvin,R.; Giasuddin,M.; Samad,M.A.; Chowdhury,E.H.; Islam,M.R.; Nooruzzaman,M.
EPI2029877	MP	China	2021-Dec-08	EPI_ISL_12572660	A/duck/Jiangxi/S40833/2021(H5N1)	Harbin Veterinary Research Institute (CAAS)	Harbin Veterinary Research Institute (CAAS)	Pengfei Cui, Congcong Wang
EPI2029869	MP	China	2022-Jan-10	EPI_ISL_12572659	A/duck/Hubei/SE220/2022(H5N1)	Harbin Veterinary Research Institute (CAAS)	Harbin Veterinary Research Institute (CAAS)	Pengfei Cui, Congcong Wang
EPI2029861	MP	China	2022-Jan-10	EPI_ISL_12572658	A/duck/Hubei/SE128/2022(H5N1)	Harbin Veterinary Research Institute (CAAS)	Harbin Veterinary Research Institute (CAAS)	Pengfei Cui, Congcong Wang
EPI2029853	MP	China	2021-Nov-27	EPI_ISL_12572657	A/duck/Hubei/S4465/2021(H5N1)	Harbin Veterinary Research Institute (CAAS)	Harbin Veterinary Research Institute (CAAS)	Pengfei Cui, Congcong Wang
EPI2029845	MP	China	2022-Feb-22	EPI_ISL_12572656	A/duck/Guizhou/S1321/2022(H5N1)	Harbin Veterinary Research Institute (CAAS)	Harbin Veterinary Research Institute (CAAS)	Pengfei Cui, Congcong Wang
EPI2029837	MP	China	2021-Dec-08	EPI_ISL_12572655	A/duck/Guangdong/S4525/2021(H5N1)	Harbin Veterinary Research Institute (CAAS)	Harbin Veterinary Research Institute (CAAS)	Pengfei Cui, Congcong Wang
EPI2029829	MP	China	2021-Dec-08	EPI_ISL_12572654	A/duck/Guangdong/S4518/2021(H5N1)	Harbin Veterinary Research Institute (CAAS)	Harbin Veterinary Research Institute (CAAS)	Pengfei Cui, Congcong Wang
EPI359809	MP	Korea, Republic of	2011-Jan-01	EPI_ISL_108409	A/baikal teal/Korea/Q34/2011			Kim,H.R.; Lee,Y.J.; Park,C.K.; Oem,J.K.; Lee,O.S.; Kang,H.M.; Choi,J.G.; Bae,Y.C.
EPI359810	MP	Korea, Republic of	2010-Dec-01	EPI_ISL_108408	A/baikal teal/Korea/Q524/2010			Kim,H.R.; Lee,Y.J.; Park,C.K.; Oem,J.K.; Lee,O.S.; Kang,H.M.; Choi,J.G.; Bae,Y.C.
EPI2021106	MP	Czech Republic	2022-Jan-12	EPI_ISL_12140437	A/duck/Czech Republic/913/2022	State Veterinary Institute Prague	State Veterinary Institute Prague	Alexander,Nagy;Martina,Stara;Lenka,Cernikova
EPI359817	MP	Korea, Republic of	2011-Jan-01	EPI_ISL_108422	A/eurasian sparrowhawk/Korea/Q94/2011			Kim,H.R.; Lee,Y.J.; Park,C.K.; Oem,J.K.; Lee,O.S.; Kang,H.M.; Choi,J.G.; Bae,Y.C.
EPI2029901	MP	China	2021-Dec-08	EPI_ISL_12572663	A/pigeon/Jiangxi/S40784/2021(H5N1)	Harbin Veterinary Research Institute (CAAS)	Harbin Veterinary Research Institute (CAAS)	Pengfei Cui, Congcong Wang
EPI2056432	MP	Canada	2022-May-18	EPI_ISL_13117299	A/Chicken/BC/FAV-0488-OS/2022	Animal Health Centre, Ministry of Agriculture	Canadian Food Inspection Agency
EPI393213	MP	Egypt	2007-Dec-19	EPI_ISL_15706	A/chicken/Egypt/07202-NLQP/2007
EPI152048	MP	Egypt	2007-Jan-01	EPI_ISL_18746	A/chicken/Egypt/5169-2/2007		Istituto Zooprofilattico Sperimentale Delle Venezie
EPI154497	MP	Saudi Arabia	2007-Jan-01	EPI_ISL_19925	A/ostrich/Saudi Arabia/6732-3/2007		Istituto Zooprofilattico Sperimentale Delle Venezie
EPI154505	MP	Saudi Arabia	2007-Jan-01	EPI_ISL_19926	A/chicken/Saudi Arabia/6732-4/2007		Istituto Zooprofilattico Sperimentale Delle Venezie
EPI154513	MP	Saudi Arabia	2007-Jan-01	EPI_ISL_19927	A/duck/Saudi Arabia/6732-7/2007		Istituto Zooprofilattico Sperimentale Delle Venezie
EPI154529	MP	Saudi Arabia	2007-Jan-01	EPI_ISL_19929	A/chicken/Saudi Arabia/6732-18/2007		Istituto Zooprofilattico Sperimentale Delle Venezie
EPI154918	MP	Egypt	2007-Jan-01	EPI_ISL_20066	A/chicken/Egypt/1709-2/2008		Istituto Zooprofilattico Sperimentale Delle Venezie
EPI156735	MP	Egypt	2007-Nov-01	EPI_ISL_20904	A/duck/Egypt/452-1VIR07/2006		Istituto Zooprofilattico Sperimentale Delle Venezie
EPI156764	MP	Togo	2007-Jan-01	EPI_ISL_20910	A/chicken/Togo/4106-4/2007		Istituto Zooprofilattico Sperimentale Delle Venezie
EPI156772	MP	Egypt	2007-Jun-01	EPI_ISL_20911	A/chicken/Egypt/5169-3/2007		Istituto Zooprofilattico Sperimentale Delle Venezie
EPI156780	MP	Egypt	2007-Feb-01	EPI_ISL_20912	A/duck/Egypt/5169-4/2007		Istituto Zooprofilattico Sperimentale Delle Venezie
EPI156798	MP	Poland	2007-Dec-04	EPI_ISL_20917	A/chicken/Poland/38-140V08/2007		National Veterinary Research Institut Poland, PIWet-PIB
EPI156806	MP	Poland	2007-Dec-11	EPI_ISL_20918	A/buzzard/Poland/MB266B-141V08/2007		National Veterinary Research Institut Poland, PIWet-PIB
EPI156814	MP	Poland	2006-Mar-11	EPI_ISL_20919	A/goosander/Poland/502-137V08/2006		National Veterinary Research Institut Poland, PIWet-PIB
EPI156822	MP	Poland	2006-Mar-10	EPI_ISL_20920	A/swan/Poland/467-136V08/2006		National Veterinary Research Institut Poland, PIWet-PIB
EPI156830	MP	Poland	2006-Mar-24	EPI_ISL_20921	A/hawk/Poland/937-138V08/2006		National Veterinary Research Institut Poland, PIWet-PIB
EPI156838	MP	Poland	2006-Apr-03	EPI_ISL_20922	A/swan/Poland/1242-139V08/2006		National Veterinary Research Institut Poland, PIWet-PIB
EPI160384	MP	Vietnam	2007-Jul-01	EPI_ISL_22885	A/duck/Vietnam/NCVD-48/2007		Centers for Disease Control and Prevention
EPI160392	MP	Vietnam	2007-Jul-01	EPI_ISL_22886	A/duck/Vietnam/NCVD-49/2007		Centers for Disease Control and Prevention
EPI160400	MP	Vietnam	2007-Jul-01	EPI_ISL_22887	A/duck/Vietnam/NCVD-50/2007		Centers for Disease Control and Prevention
EPI160408	MP	Vietnam	2007-Jul-01	EPI_ISL_22888	A/duck/Vietnam/NCVD-53/2007		Centers for Disease Control and Prevention
EPI160416	MP	Vietnam	2007-Jul-01	EPI_ISL_22889	A/duck/Vietnam/NCVD-54/2007		Centers for Disease Control and Prevention
EPI160424	MP	Vietnam	2007-Jul-01	EPI_ISL_22890	A/duck/Vietnam/NCVD-55/2007		Centers for Disease Control and Prevention
EPI160432	MP	Vietnam	2007-Jul-01	EPI_ISL_22891	A/duck/Vietnam/NCVD-56/2007		Centers for Disease Control and Prevention
EPI160440	MP	Vietnam	2007-Jul-01	EPI_ISL_22892	A/duck/Vietnam/NCVD-57/2007		Centers for Disease Control and Prevention
EPI160448	MP	Vietnam	2007-Jul-01	EPI_ISL_22893	A/duck/Vietnam/NCVD-58/2007		Centers for Disease Control and Prevention
EPI160456	MP	Vietnam	2007-Jul-01	EPI_ISL_22894	A/duck/Vietnam/NCVD-59/2007		Centers for Disease Control and Prevention
EPI160464	MP	Vietnam	2007-Jul-01	EPI_ISL_22895	A/duck/Vietnam/NCVD-60/2007		Centers for Disease Control and Prevention
EPI160472	MP	Vietnam	2007-Jul-01	EPI_ISL_22896	A/duck/Vietnam/NCVD-61/2007		Centers for Disease Control and Prevention
EPI160488	MP	Vietnam	2007-Jul-01	EPI_ISL_22898	A/duck/Vietnam/NCVD-63/2007		Centers for Disease Control and Prevention
EPI160504	MP	Vietnam	2007-Jul-01	EPI_ISL_22900	A/duck/Vietnam/NCVD-65/2007		Centers for Disease Control and Prevention
EPI160512	MP	Vietnam	2007-Jul-01	EPI_ISL_22901	A/duck/Vietnam/NCVD-68/2007		Centers for Disease Control and Prevention
EPI160520	MP	Vietnam	2007-Jul-01	EPI_ISL_22902	A/duck/Vietnam/NCVD-70/2007		Centers for Disease Control and Prevention
EPI160528	MP	Vietnam	2007-Jul-01	EPI_ISL_22903	A/duck/Vietnam/NCVD-71/2007		Centers for Disease Control and Prevention
EPI160544	MP	Vietnam	2007-Jul-01	EPI_ISL_22905	A/duck/Vietnam/NCVD-76/2007		Centers for Disease Control and Prevention
EPI160552	MP	Vietnam	2007-Jul-01	EPI_ISL_22906	A/duck/Vietnam/NCVD-81/2007		Centers for Disease Control and Prevention
EPI160613	MP	Vietnam	2007-Jul-01	EPI_ISL_22907	A/duck/Vietnam/NCVD-82/2007		Centers for Disease Control and Prevention
EPI413720	MP	United States	2011-Aug-19	EPI_ISL_133636	A/mallard/Ohio/11OS2216/2011			Wentworth,D.E.; Dugan,V.; Halpin,R.; Lin,X.; Bera,J.; Wester,E.; Ghedin,E.; Fedorova,N.; Tsitrin,T.; Stockwell,T.; Amedeo,P.; Bishop,B.; Edworthy,P.; Gupta,N.; Katzel,D.; Li,K.; Schobel,S.; Shrivastava,S.; Thovarai,V.; Wang,S.; Slemons,R.; Nolting,J.; Fries,A.; O'Connell,J.; Bao,Y.; Sanders,R.; Dernovoy,D.; Kiryutin,B.; Lipman,D.J.; Tatusova,T.
EPI413969	MP	Vietnam	2012-Oct-08	EPI_ISL_133663	A/duck/Vietnam/OIE-3038/2012			Kida,H.; Sakoda,Y.; Okamatsu,M.; Nam,H.V.; Long,N.V.; Huy,C.D.; Hatamachi,J.
EPI416371	MP	Korea, Republic of	2009-Sep-27	EPI_ISL_134109	A/wild duck/Korea/SNU50-5/2009			Kim,I.H.; Kwon,H.J.; Choi,J.G.; Kang,H.M.; Lee,Y.J.; Kim,J.H.
EPI424175	MP	Vietnam	2012-Jan-01	EPI_ISL_135993	A/muscovy duck/Vietnam/LBM227/2012			Hashimoto,Y.; Nagai,Y.; Soda,K.; Hotta,K.; Ito,T.
EPI424183	MP	Vietnam	2012-Jan-01	EPI_ISL_135994	A/muscovy duck/Vietnam/LBM228/2012			Hashimoto,Y.; Nagai,Y.; Soda,K.; Hotta,K.; Ito,T.
EPI424191	MP	Vietnam	2012-Jan-01	EPI_ISL_135995	A/muscovy duck/Vietnam/LBM229/2012			Hashimoto,Y.; Nagai,Y.; Soda,K.; Hotta,K.; Ito,T.
EPI424199	MP	Vietnam	2012-Jan-01	EPI_ISL_135996	A/muscovy duck/Vietnam/LBM230/2012			Hashimoto,Y.; Nagai,Y.; Soda,K.; Hotta,K.; Ito,T.
EPI424349	MP	Vietnam	2011-Jun-15	EPI_ISL_136098	A/chicken/Vietnam/NCVD-878/2011	National Centre of Veterinary Diagnostics	Centers for Disease Control and Prevention
EPI424357	MP	Vietnam	2012-Feb-08	EPI_ISL_136099	A/duck/Vietnam/NCVD-1206/2012	National Centre of Veterinary Diagnostics	Centers for Disease Control and Prevention
EPI424365	MP	Vietnam	2010-Dec-01	EPI_ISL_136100	A/duck/Vietnam/NCVD-664/2010	National Centre of Veterinary Diagnostics	Centers for Disease Control and Prevention
EPI424373	MP	Vietnam	2011-Feb-01	EPI_ISL_136101	A/duck/Vietnam/NCVD-680/2011	National Centre of Veterinary Diagnostics	Centers for Disease Control and Prevention
EPI424381	MP	Vietnam	2011-Feb-01	EPI_ISL_136102	A/chicken/Vietnam/NCVD-685/2011	National Centre of Veterinary Diagnostics	Centers for Disease Control and Prevention
EPI424389	MP	Vietnam	2012-Feb-26	EPI_ISL_136103	A/duck/Vietnam/NCVD-1283/2012	National Centre of Veterinary Diagnostics	Centers for Disease Control and Prevention
EPI424397	MP	Vietnam	2011-Feb-01	EPI_ISL_136104	A/chicken/Vietnam/NCVD-699/2011	National Centre of Veterinary Diagnostics	Centers for Disease Control and Prevention
EPI424405	MP	Vietnam	2011-Feb-01	EPI_ISL_136105	A/chicken/Vietnam/NCVD-702/2011	National Centre of Veterinary Diagnostics	Centers for Disease Control and Prevention
EPI424413	MP	Vietnam	2011-Feb-01	EPI_ISL_136106	A/chicken/Vietnam/NCVD-703/2011	National Centre of Veterinary Diagnostics	Centers for Disease Control and Prevention
EPI424421	MP	Vietnam	2011-Feb-01	EPI_ISL_136107	A/chicken/Vietnam/NCVD-704/2011	National Centre of Veterinary Diagnostics	Centers for Disease Control and Prevention
EPI424429	MP	Vietnam	2011-Feb-01	EPI_ISL_136108	A/chicken/Vietnam/NCVD-705/2011	National Centre of Veterinary Diagnostics	Centers for Disease Control and Prevention
EPI424659	MP	Vietnam	2012-Feb-18	EPI_ISL_136129	A/chicken/Vietnam/NCVD-1255/2012	National Centre of Veterinary Diagnostics	Centers for Disease Control and Prevention
EPI424667	MP	Vietnam	2012-Aug-29	EPI_ISL_136130	A/duck/Vietnam/NCVD-1940/2012	National Centre of Veterinary Diagnostics	Centers for Disease Control and Prevention
EPI424675	MP	Vietnam	2012-Jun-11	EPI_ISL_136131	A/duck/Vietnam/NCVD-1494/2012	National Centre of Veterinary Diagnostics	Centers for Disease Control and Prevention
EPI424683	MP	Vietnam	2012-Sep-21	EPI_ISL_136132	A/duck/Vietnam/NCVD-1974/2012	National Centre of Veterinary Diagnostics	Centers for Disease Control and Prevention
EPI424691	MP	Vietnam	2011-Apr-06	EPI_ISL_136133	A/duck/Vietnam/NCVD-948/2011	National Centre of Veterinary Diagnostics	Centers for Disease Control and Prevention
EPI424699	MP	Vietnam	2012-Aug-20	EPI_ISL_136134	A/duck/Vietnam/NCVD-1869/2012	National Centre of Veterinary Diagnostics	Centers for Disease Control and Prevention
EPI424707	MP	Vietnam	2012-Aug-23	EPI_ISL_136135	A/duck/Vietnam/NCVD-1896/2012	National Centre of Veterinary Diagnostics	Centers for Disease Control and Prevention
EPI424715	MP	Vietnam	2012-Aug-23	EPI_ISL_136136	A/duck/Vietnam/NCVD-1897/2012	National Centre of Veterinary Diagnostics	Centers for Disease Control and Prevention
EPI424723	MP	Vietnam	2012-Aug-27	EPI_ISL_136137	A/duck/Vietnam/NCVD-1898/2012	National Centre of Veterinary Diagnostics	Centers for Disease Control and Prevention
EPI424731	MP	Vietnam	2012-Aug-15	EPI_ISL_136138	A/chicken/Vietnam/NCVD-1927/2012	National Centre of Veterinary Diagnostics	Centers for Disease Control and Prevention
EPI424739	MP	Vietnam	2012-Aug-20	EPI_ISL_136139	A/duck/Vietnam/NCVD-1932/2012	National Centre of Veterinary Diagnostics	Centers for Disease Control and Prevention
EPI424747	MP	Vietnam	2010-Oct-29	EPI_ISL_136140	A/duck/Vietnam/NCVD-784/2010	National Centre of Veterinary Diagnostics	Centers for Disease Control and Prevention
EPI424755	MP	Vietnam	2012-Feb-20	EPI_ISL_136141	A/chicken/Vietnam/NCVD-1277/2012	National Centre of Veterinary Diagnostics	Centers for Disease Control and Prevention
EPI424763	MP	Vietnam	2011-Mar-12	EPI_ISL_136142	A/duck/Vietnam/NCVD-851/2011	National Centre of Veterinary Diagnostics	Centers for Disease Control and Prevention
EPI424771	MP	Vietnam	2011-Apr-07	EPI_ISL_136143	A/duck/Vietnam/NCVD-859/2011	National Centre of Veterinary Diagnostics	Centers for Disease Control and Prevention
EPI424779	MP	Vietnam	2011-Apr-07	EPI_ISL_136144	A/duck/Vietnam/NCVD-861/2011	National Centre of Veterinary Diagnostics	Centers for Disease Control and Prevention
EPI424787	MP	Vietnam	2011-Jun-15	EPI_ISL_136145	A/chicken/Vietnam/NCVD-876/2011	National Centre of Veterinary Diagnostics	Centers for Disease Control and Prevention
EPI424795	MP	Vietnam	2011-Jun-15	EPI_ISL_136146	A/chicken/Vietnam/NCVD-880/2011	National Centre of Veterinary Diagnostics	Centers for Disease Control and Prevention
EPI424803	MP	Vietnam	2011-Jun-15	EPI_ISL_136147	A/chicken/Vietnam/NCVD-881/2011	National Centre of Veterinary Diagnostics	Centers for Disease Control and Prevention
EPI424811	MP	Vietnam	2011-Feb-26	EPI_ISL_136148	A/duck/Vietnam/NCVD-712/2011	National Centre of Veterinary Diagnostics	Centers for Disease Control and Prevention
EPI424819	MP	Vietnam	2011-Mar-28	EPI_ISL_136149	A/duck/Vietnam/NCVD-806/2011	National Centre of Veterinary Diagnostics	Centers for Disease Control and Prevention
EPI424827	MP	Vietnam	2011-Jun-15	EPI_ISL_136150	A/duck/Vietnam/NCVD-711/2011	National Centre of Veterinary Diagnostics	Centers for Disease Control and Prevention
EPI424835	MP	Vietnam	2011-Jun-24	EPI_ISL_136151	A/duck/Vietnam/NCVD-952/2011	National Centre of Veterinary Diagnostics	Centers for Disease Control and Prevention
EPI424843	MP	Vietnam	2011-Sep-06	EPI_ISL_136152	A/duck/Vietnam/NCVD-1018/2011	National Centre of Veterinary Diagnostics	Centers for Disease Control and Prevention
EPI424851	MP	Vietnam	2011-Sep-06	EPI_ISL_136153	A/duck/Vietnam/NCVD-1022/2011	National Centre of Veterinary Diagnostics	Centers for Disease Control and Prevention
EPI424859	MP	Vietnam	2011-Sep-06	EPI_ISL_136154	A/duck/Vietnam/NCVD-1025/2011	National Centre of Veterinary Diagnostics	Centers for Disease Control and Prevention
EPI424867	MP	Vietnam	2011-Sep-06	EPI_ISL_136155	A/duck/Vietnam/NCVD-1026/2011	National Centre of Veterinary Diagnostics	Centers for Disease Control and Prevention
EPI424875	MP	Vietnam	2011-Sep-06	EPI_ISL_136156	A/duck/Vietnam/NCVD-1029/2011	National Centre of Veterinary Diagnostics	Centers for Disease Control and Prevention
EPI424883	MP	Vietnam	2011-Jul-15	EPI_ISL_136157	A/duck/Vietnam/NCVD-920/2011	National Centre of Veterinary Diagnostics	Centers for Disease Control and Prevention
EPI424891	MP	Vietnam	2011-Jul-15	EPI_ISL_136158	A/chicken/Vietnam/NCVD-921/2011	National Centre of Veterinary Diagnostics	Centers for Disease Control and Prevention
EPI424899	MP	Vietnam	2011-Aug-04	EPI_ISL_136159	A/duck/Vietnam/NCVD-935/2011	National Centre of Veterinary Diagnostics	Centers for Disease Control and Prevention
EPI424907	MP	Vietnam	2011-Feb-12	EPI_ISL_136160	A/duck/Vietnam/NCVD-943/2011	National Centre of Veterinary Diagnostics	Centers for Disease Control and Prevention
EPI424915	MP	Vietnam	2011-Mar-18	EPI_ISL_136161	A/duck/Vietnam/NCVD-945/2011	National Centre of Veterinary Diagnostics	Centers for Disease Control and Prevention
EPI424923	MP	Vietnam	2011-Apr-06	EPI_ISL_136162	A/duck/Vietnam/NCVD-947/2011	National Centre of Veterinary Diagnostics	Centers for Disease Control and Prevention
EPI424931	MP	Vietnam	2011-Apr-04	EPI_ISL_136163	A/chicken/Vietnam/NCVD-752/2011	National Centre of Veterinary Diagnostics	Centers for Disease Control and Prevention
EPI424939	MP	Vietnam	2010-Jan-01	EPI_ISL_136164	A/duck/Vietnam/NCVD-885/2010	National Centre of Veterinary Diagnostics	Centers for Disease Control and Prevention
EPI424947	MP	Vietnam	2010-Jan-01	EPI_ISL_136165	A/duck/Vietnam/NCVD-890/2010	National Centre of Veterinary Diagnostics	Centers for Disease Control and Prevention
EPI424955	MP	Vietnam	2010-Jan-01	EPI_ISL_136166	A/duck/Vietnam/NCVD-891/2010	National Centre of Veterinary Diagnostics	Centers for Disease Control and Prevention
EPI424963	MP	Vietnam	2011-Jun-15	EPI_ISL_136167	A/chicken/Vietnam/NCVD-709/2011	National Centre of Veterinary Diagnostics	Centers for Disease Control and Prevention
EPI424971	MP	Vietnam	2011-Jun-15	EPI_ISL_136168	A/chicken/Vietnam/NCVD-710/2011	National Centre of Veterinary Diagnostics	Centers for Disease Control and Prevention
EPI424979	MP	Vietnam	2012-Jul-27	EPI_ISL_136169	A/duck/Vietnam/NCVD-1584/2012	National Centre of Veterinary Diagnostics	Centers for Disease Control and Prevention
EPI424987	MP	Vietnam	2012-Jul-31	EPI_ISL_136170	A/duck/Vietnam/NCVD-1607/2012	National Centre of Veterinary Diagnostics	Centers for Disease Control and Prevention
EPI424995	MP	Vietnam	2011-Feb-26	EPI_ISL_136171	A/duck/Vietnam/NCVD-714/2011	National Centre of Veterinary Diagnostics	Centers for Disease Control and Prevention
EPI425003	MP	Vietnam	2012-May-04	EPI_ISL_136172	A/chicken/Vietnam/NCVD-1437/2012	National Centre of Veterinary Diagnostics	Centers for Disease Control and Prevention
EPI425011	MP	Vietnam	2012-Aug-23	EPI_ISL_136173	A/duck/Vietnam/NCVD-1878/2012	National Centre of Veterinary Diagnostics	Centers for Disease Control and Prevention
EPI425019	MP	Vietnam	2012-Aug-25	EPI_ISL_136174	A/duck/Vietnam/NCVD-1884/2012	National Centre of Veterinary Diagnostics	Centers for Disease Control and Prevention
EPI425027	MP	Vietnam	2011-Apr-04	EPI_ISL_136175	A/duck/Vietnam/NCVD-754/2011	National Centre of Veterinary Diagnostics	Centers for Disease Control and Prevention
EPI425035	MP	Vietnam	2011-Mar-25	EPI_ISL_136176	A/duck/Vietnam/NCVD-758/2011	National Centre of Veterinary Diagnostics	Centers for Disease Control and Prevention
EPI425043	MP	Vietnam	2011-Mar-25	EPI_ISL_136177	A/duck/Vietnam/NCVD-759/2011	National Centre of Veterinary Diagnostics	Centers for Disease Control and Prevention
EPI425051	MP	Vietnam	2011-Mar-25	EPI_ISL_136178	A/duck/Vietnam/NCVD-760/2011	National Centre of Veterinary Diagnostics	Centers for Disease Control and Prevention
EPI425059	MP	Vietnam	2012-Feb-16	EPI_ISL_136179	A/duck/Vietnam/NCVD-1252/2011	National Centre of Veterinary Diagnostics	Centers for Disease Control and Prevention
EPI425067	MP	Vietnam	2011-Feb-25	EPI_ISL_136180	A/chicken/Vietnam/NCVD-776/2011	National Centre of Veterinary Diagnostics	Centers for Disease Control and Prevention
EPI425075	MP	Vietnam	2011-Jun-15	EPI_ISL_136181	A/chicken/Vietnam/NCVD-778/2011	National Centre of Veterinary Diagnostics	Centers for Disease Control and Prevention
EPI425083	MP	Vietnam	2011-Jun-15	EPI_ISL_136182	A/chicken/Vietnam/NCVD-779/2011	National Centre of Veterinary Diagnostics	Centers for Disease Control and Prevention
EPI425099	MP	Vietnam	2012-Jun-12	EPI_ISL_136184	A/duck/Vietnam/NCVD-1497/2012	National Centre of Veterinary Diagnostics	Centers for Disease Control and Prevention
EPI425107	MP	Vietnam	2012-Sep-06	EPI_ISL_136185	A/duck/Vietnam/NCVD-1943/2012	National Centre of Veterinary Diagnostics	Centers for Disease Control and Prevention
EPI425115	MP	Vietnam	2012-Feb-20	EPI_ISL_136186	A/duck/Vietnam/NCVD-1279/2012	National Centre of Veterinary Diagnostics	Centers for Disease Control and Prevention
EPI425123	MP	Vietnam	2012-Aug-21	EPI_ISL_136187	A/duck/Vietnam/NCVD-1872/2012	National Centre of Veterinary Diagnostics	Centers for Disease Control and Prevention
EPI425131	MP	Vietnam	2012-Aug-28	EPI_ISL_136188	A/duck/Vietnam/NCVD-1899/2012	National Centre of Veterinary Diagnostics	Centers for Disease Control and Prevention
EPI425139	MP	Vietnam	2012-Aug-21	EPI_ISL_136189	A/duck/Vietnam/NCVD-1933/2012	National Centre of Veterinary Diagnostics	Centers for Disease Control and Prevention
EPI425147	MP	Vietnam	2012-Aug-23	EPI_ISL_136190	A/duck/Vietnam/NCVD-1935/2012	National Centre of Veterinary Diagnostics	Centers for Disease Control and Prevention
EPI425155	MP	Vietnam	2012-Aug-25	EPI_ISL_136191	A/duck/Vietnam/NCVD-1937/2012	National Centre of Veterinary Diagnostics	Centers for Disease Control and Prevention
EPI425163	MP	Vietnam	2011-Mar-17	EPI_ISL_136192	A/chicken/Vietnam/NCVD-854/2011	National Centre of Veterinary Diagnostics	Centers for Disease Control and Prevention
EPI425171	MP	Vietnam	2012-Sep-01	EPI_ISL_136193	A/chicken/Vietnam/NCVD-1942/2012	National Centre of Veterinary Diagnostics	Centers for Disease Control and Prevention
EPI425179	MP	Vietnam	2012-Sep-09	EPI_ISL_136194	A/duck/Vietnam/NCVD-1944/2012	National Centre of Veterinary Diagnostics	Centers for Disease Control and Prevention
EPI425187	MP	Vietnam	2012-Feb-04	EPI_ISL_136195	A/chicken/Vietnam/NCVD-1189/2012	National Centre of Veterinary Diagnostics	Centers for Disease Control and Prevention
EPI425195	MP	Vietnam	2011-Nov-22	EPI_ISL_136196	A/duck/Vietnam/NCVD129-7/2011	National Centre of Veterinary Diagnostics	Centers for Disease Control and Prevention
EPI425203	MP	Vietnam	2012-Feb-04	EPI_ISL_136197	A/chicken/Vietnam/NCVD-1192/2012	National Centre of Veterinary Diagnostics	Centers for Disease Control and Prevention
EPI425211	MP	Vietnam	2011-Nov-26	EPI_ISL_136198	A/duck/Vietnam/NCVD1-37/2011	National Centre of Veterinary Diagnostics	Centers for Disease Control and Prevention
EPI425219	MP	Vietnam	2011-Nov-26	EPI_ISL_136199	A/duck/Vietnam/NCVD1-48/2011	National Centre of Veterinary Diagnostics	Centers for Disease Control and Prevention
EPI425227	MP	Vietnam	2011-Dec-30	EPI_ISL_136200	A/duck/Vietnam/NCVD-1160/2011	National Centre of Veterinary Diagnostics	Centers for Disease Control and Prevention
EPI425235	MP	Vietnam	2012-Jan-13	EPI_ISL_136201	A/duck/Vietnam/NCVD-1171/2012	National Centre of Veterinary Diagnostics	Centers for Disease Control and Prevention
EPI425243	MP	Vietnam	2012-Jan-30	EPI_ISL_136202	A/chicken/Vietnam/NCVD-1177/2012	National Centre of Veterinary Diagnostics	Centers for Disease Control and Prevention
EPI425251	MP	Vietnam	2012-Jan-30	EPI_ISL_136203	A/dove/Vietnam/NCVD-1178/2012	National Centre of Veterinary Diagnostics	Centers for Disease Control and Prevention
EPI425259	MP	Vietnam	2012-Jan-06	EPI_ISL_136204	A/chicken/Vietnam/NCVD-1224/2012	National Centre of Veterinary Diagnostics	Centers for Disease Control and Prevention
EPI425267	MP	Vietnam	2012-Aug-27	EPI_ISL_136205	A/duck/Vietnam/NCVD-1901/2012	National Centre of Veterinary Diagnostics	Centers for Disease Control and Prevention
EPI425275	MP	Vietnam	2011-Jan-01	EPI_ISL_136206	A/duck/Vietnam/NCVD-673/2011	National Centre of Veterinary Diagnostics	Centers for Disease Control and Prevention
EPI425283	MP	Vietnam	2011-Jan-01	EPI_ISL_136207	A/duck/Vietnam/NCVD-674/2011	National Centre of Veterinary Diagnostics	Centers for Disease Control and Prevention
EPI425291	MP	Vietnam	2011-Jan-01	EPI_ISL_136208	A/duck/Vietnam/NCVD-669/2011	National Centre of Veterinary Diagnostics	Centers for Disease Control and Prevention
EPI425299	MP	Vietnam	2012-Aug-28	EPI_ISL_136209	A/duck/Vietnam/NCVD-1902/2012	National Centre of Veterinary Diagnostics	Centers for Disease Control and Prevention
EPI425307	MP	Vietnam	2012-Aug-30	EPI_ISL_136210	A/duck/Vietnam/NCVD-1904/2012	National Centre of Veterinary Diagnostics	Centers for Disease Control and Prevention
EPI425315	MP	Vietnam	2012-Feb-08	EPI_ISL_136211	A/duck/Vietnam/NCVD-1217/2012	National Centre of Veterinary Diagnostics	Centers for Disease Control and Prevention
EPI425323	MP	Vietnam	2012-Feb-08	EPI_ISL_136212	A/muscovy duck/Vietnam/NCVD-1220/2012	National Centre of Veterinary Diagnostics	Centers for Disease Control and Prevention
EPI425331	MP	Vietnam	2012-Feb-08	EPI_ISL_136213	A/duck/Vietnam/NCVD-1221/2012	National Centre of Veterinary Diagnostics	Centers for Disease Control and Prevention
EPI425339	MP	Vietnam	2011-Apr-04	EPI_ISL_136214	A/chicken/Vietnam/NCVD-753/2011	National Centre of Veterinary Diagnostics	Centers for Disease Control and Prevention
EPI425347	MP	Vietnam	2012-Feb-10	EPI_ISL_136215	A/chicken/Vietnam/NCVD-1223/2012	National Centre of Veterinary Diagnostics	Centers for Disease Control and Prevention
EPI425355	MP	Vietnam	2012-Jan-06	EPI_ISL_136216	A/chicken/Vietnam/NCVD-1225/2012	National Centre of Veterinary Diagnostics	Centers for Disease Control and Prevention
EPI425363	MP	Vietnam	2012-Feb-17	EPI_ISL_136217	A/duck/Vietnam/NCVD-1232/2012	National Centre of Veterinary Diagnostics	Centers for Disease Control and Prevention
EPI425371	MP	Vietnam	2012-Feb-17	EPI_ISL_136218	A/duck/Vietnam/NCVD-1234/2012	National Centre of Veterinary Diagnostics	Centers for Disease Control and Prevention
EPI425379	MP	Vietnam	2012-Feb-16	EPI_ISL_136219	A/chicken/Vietnam/NCVD-1248/2012	National Centre of Veterinary Diagnostics	Centers for Disease Control and Prevention
EPI425387	MP	Vietnam	2012-Feb-16	EPI_ISL_136220	A/duck/Vietnam/NCVD-1253/2012	National Centre of Veterinary Diagnostics	Centers for Disease Control and Prevention
EPI425395	MP	Vietnam	2012-Feb-18	EPI_ISL_136221	A/muscovy duck/Vietnam/NCVD-1256/2012	National Centre of Veterinary Diagnostics	Centers for Disease Control and Prevention
EPI425403	MP	Vietnam	2012-Feb-21	EPI_ISL_136222	A/duck/Vietnam/NCVD-1269/2012	National Centre of Veterinary Diagnostics	Centers for Disease Control and Prevention
EPI425411	MP	Vietnam	2012-Feb-24	EPI_ISL_136223	A/duck/Vietnam/NCVD-1306/2012	National Centre of Veterinary Diagnostics	Centers for Disease Control and Prevention
EPI425419	MP	Vietnam	2012-Feb-24	EPI_ISL_136224	A/duck/Vietnam/NCVD-1312/2012	National Centre of Veterinary Diagnostics	Centers for Disease Control and Prevention
EPI425427	MP	Vietnam	2012-Feb-08	EPI_ISL_136225	A/duck/Vietnam/NCVD-1207/2012	National Centre of Veterinary Diagnostics	Centers for Disease Control and Prevention
EPI425435	MP	Vietnam	2012-Feb-08	EPI_ISL_136226	A/duck/Vietnam/NCVD-1210/2012	National Centre of Veterinary Diagnostics	Centers for Disease Control and Prevention
EPI425443	MP	Vietnam	2012-Feb-08	EPI_ISL_136227	A/duck/Vietnam/NCVD-1219/2012	National Centre of Veterinary Diagnostics	Centers for Disease Control and Prevention
EPI425451	MP	Vietnam	2012-Feb-20	EPI_ISL_136228	A/duck/Vietnam/NCVD-1276/2012	National Centre of Veterinary Diagnostics	Centers for Disease Control and Prevention
EPI425459	MP	Vietnam	2012-Feb-20	EPI_ISL_136229	A/duck/Vietnam/NCVD-1280/2012	National Centre of Veterinary Diagnostics	Centers for Disease Control and Prevention
EPI425467	MP	Vietnam	2012-Feb-16	EPI_ISL_136230	A/chicken/Vietnam/NCVD-1247/2012	National Centre of Veterinary Diagnostics	Centers for Disease Control and Prevention
EPI425475	MP	Vietnam	2011-Feb-25	EPI_ISL_136231	A/chicken/Vietnam/NCVD-775/2011	National Centre of Veterinary Diagnostics	Centers for Disease Control and Prevention
EPI425483	MP	Vietnam	2011-Jul-19	EPI_ISL_136232	A/duck/Vietnam/NCVD-927/2011	National Centre of Veterinary Diagnostics	Centers for Disease Control and Prevention
EPI425491	MP	Vietnam	2011-Aug-04	EPI_ISL_136233	A/duck/Vietnam/NCVD-931/2011	National Centre of Veterinary Diagnostics	Centers for Disease Control and Prevention
EPI425499	MP	Vietnam	2011-Mar-18	EPI_ISL_136234	A/duck/Vietnam/NCVD-946/2011	National Centre of Veterinary Diagnostics	Centers for Disease Control and Prevention
EPI425507	MP	Vietnam	2011-Feb-25	EPI_ISL_136235	A/chicken/Vietnam/NCVD-777/2011	National Centre of Veterinary Diagnostics	Centers for Disease Control and Prevention
EPI425515	MP	Vietnam	2011-Jun-15	EPI_ISL_136236	A/chicken/Vietnam/NCVD-780/2011	National Centre of Veterinary Diagnostics	Centers for Disease Control and Prevention
EPI425523	MP	Vietnam	2011-Mar-19	EPI_ISL_136237	A/chicken/Vietnam/NCVD-802/2011	National Centre of Veterinary Diagnostics	Centers for Disease Control and Prevention
EPI425531	MP	Vietnam	2010-Nov-06	EPI_ISL_136238	A/duck/Vietnam/NCVD-815/2010	National Centre of Veterinary Diagnostics	Centers for Disease Control and Prevention
EPI425539	MP	Vietnam	2011-Mar-03	EPI_ISL_136239	A/duck/Vietnam/NCVD-825/2011	National Centre of Veterinary Diagnostics	Centers for Disease Control and Prevention
EPI425547	MP	Vietnam	2011-Mar-12	EPI_ISL_136240	A/duck/Vietnam/NCVD-850/2011	National Centre of Veterinary Diagnostics	Centers for Disease Control and Prevention
EPI425555	MP	Vietnam	2010-Nov-01	EPI_ISL_136241	A/duck/Vietnam/NCVD-645/2010	National Centre of Veterinary Diagnostics	Centers for Disease Control and Prevention
EPI425563	MP	Vietnam	2011-Mar-17	EPI_ISL_136242	A/chicken/Vietnam/NCVD-857/2011	National Centre of Veterinary Diagnostics	Centers for Disease Control and Prevention
EPI425571	MP	Vietnam	2011-Jun-15	EPI_ISL_136243	A/chicken/Vietnam/NCVD-879/2011	National Centre of Veterinary Diagnostics	Centers for Disease Control and Prevention
EPI425579	MP	Vietnam	2011-Jun-15	EPI_ISL_136244	A/chicken/Vietnam/NCVD-882/2011	National Centre of Veterinary Diagnostics	Centers for Disease Control and Prevention
EPI425595	MP	Vietnam	2012-Sep-21	EPI_ISL_136246	A/duck/Vietnam/NCVD-1463/2012	National Centre of Veterinary Diagnostics	Centers for Disease Control and Prevention
EPI425603	MP	Vietnam	2012-Sep-21	EPI_ISL_136247	A/chicken/Vietnam/NCVD-1963/2012	National Centre of Veterinary Diagnostics	Centers for Disease Control and Prevention
EPI425611	MP	Vietnam	2012-Mar-02	EPI_ISL_136248	A/chicken/Vietnam/NCVD-1488/2012	National Centre of Veterinary Diagnostics	Centers for Disease Control and Prevention
EPI425619	MP	Vietnam	2012-Aug-18	EPI_ISL_136249	A/duck/Vietnam/NCVD-1930/2012	National Centre of Veterinary Diagnostics	Centers for Disease Control and Prevention
EPI425627	MP	Vietnam	2012-Aug-16	EPI_ISL_136250	A/duck/Vietnam/NCVD-1928/2012	National Centre of Veterinary Diagnostics	Centers for Disease Control and Prevention
EPI425635	MP	Vietnam	2012-Aug-19	EPI_ISL_136251	A/duck/Vietnam/NCVD-1931/2012	National Centre of Veterinary Diagnostics	Centers for Disease Control and Prevention
EPI425643	MP	Vietnam	2012-Aug-24	EPI_ISL_136252	A/duck/Vietnam/NCVD-1936/2012	National Centre of Veterinary Diagnostics	Centers for Disease Control and Prevention
EPI425651	MP	Vietnam	2012-Sep-21	EPI_ISL_136253	A/duck/Vietnam/NCVD-1968/2012	National Centre of Veterinary Diagnostics	Centers for Disease Control and Prevention
EPI425659	MP	Vietnam	2012-Feb-04	EPI_ISL_136254	A/chicken/Vietnam/NCVD-1188/2012	National Centre of Veterinary Diagnostics	Centers for Disease Control and Prevention
EPI425667	MP	Vietnam	2012-Aug-30	EPI_ISL_136255	A/duck/Vietnam/NCVD-1905/2012	National Centre of Veterinary Diagnostics	Centers for Disease Control and Prevention
EPI425675	MP	Vietnam	2012-Jul-15	EPI_ISL_136256	A/duck/Vietnam/NCVD-1593/2012	National Centre of Veterinary Diagnostics	Centers for Disease Control and Prevention
EPI425683	MP	Vietnam	2012-Jul-31	EPI_ISL_136257	A/duck/Vietnam/NCVD-1602/2012	National Centre of Veterinary Diagnostics	Centers for Disease Control and Prevention
EPI425766	MP	Vietnam	2011-Jan-01	EPI_ISL_136297	A/duck/Vietnam/NCVD-671/2011	National Centre of Veterinary Diagnostics	Centers for Disease Control and Prevention
EPI425774	MP	Vietnam	2011-Sep-07	EPI_ISL_136298	A/chicken/Vietnam/NCVD-1034/2011	National Centre of Veterinary Diagnostics	Centers for Disease Control and Prevention
EPI425782	MP	Vietnam	2011-Sep-07	EPI_ISL_136299	A/chicken/Vietnam/NCVD-1040/2011	National Centre of Veterinary Diagnostics	Centers for Disease Control and Prevention
EPI425790	MP	Vietnam	2011-Sep-07	EPI_ISL_136300	A/duck/Vietnam/NCVD-1042/2011	National Centre of Veterinary Diagnostics	Centers for Disease Control and Prevention
EPI425798	MP	Vietnam	2011-Sep-07	EPI_ISL_136301	A/duck/Vietnam/NCVD-1044/2011	National Centre of Veterinary Diagnostics	Centers for Disease Control and Prevention
EPI425806	MP	Vietnam	2011-Sep-07	EPI_ISL_136302	A/duck/Vietnam/NCVD-1048/2011	National Centre of Veterinary Diagnostics	Centers for Disease Control and Prevention
EPI425814	MP	Vietnam	2011-Sep-08	EPI_ISL_136303	A/muscovy duck/Vietnam/NCVD-1049/2011	National Centre of Veterinary Diagnostics	Centers for Disease Control and Prevention
EPI425822	MP	Vietnam	2011-Sep-08	EPI_ISL_136304	A/chicken/Vietnam/NCVD-1059/2011	National Centre of Veterinary Diagnostics	Centers for Disease Control and Prevention
EPI425830	MP	Vietnam	2011-Oct-31	EPI_ISL_136305	A/chicken/Vietnam/NCVD-1148/2011	National Centre of Veterinary Diagnostics	Centers for Disease Control and Prevention
EPI425838	MP	Vietnam	2011-Nov-26	EPI_ISL_136306	A/duck/Vietnam/NCVD3-8/2011	National Centre of Veterinary Diagnostics	Centers for Disease Control and Prevention
EPI425846	MP	Vietnam	2011-Nov-26	EPI_ISL_136307	A/duck/Vietnam/NCVD3-31/2011	National Centre of Veterinary Diagnostics	Centers for Disease Control and Prevention
EPI425854	MP	Vietnam	2011-Dec-30	EPI_ISL_136308	A/duck/Vietnam/NCVD-1161/2011	National Centre of Veterinary Diagnostics	Centers for Disease Control and Prevention
EPI425862	MP	Vietnam	2011-Dec-30	EPI_ISL_136309	A/duck/Vietnam/NCVD-1162/2011	National Centre of Veterinary Diagnostics	Centers for Disease Control and Prevention
EPI425870	MP	Vietnam	2012-Jan-01	EPI_ISL_136310	A/duck/Vietnam/NCVD-1163/2011	National Centre of Veterinary Diagnostics	Centers for Disease Control and Prevention
EPI425878	MP	Vietnam	2012-Feb-01	EPI_ISL_136311	A/duck/Vietnam/NCVD-1182/2012	National Centre of Veterinary Diagnostics	Centers for Disease Control and Prevention
EPI425886	MP	Vietnam	2012-Feb-08	EPI_ISL_136312	A/duck/Vietnam/NCVD-1212/2012	National Centre of Veterinary Diagnostics	Centers for Disease Control and Prevention
EPI425894	MP	Vietnam	2012-Feb-16	EPI_ISL_136313	A/duck/Vietnam/NCVD-1251/2011	National Centre of Veterinary Diagnostics	Centers for Disease Control and Prevention
EPI425902	MP	Vietnam	2012-Feb-17	EPI_ISL_136314	A/chicken/Vietnam/NCVD-1254/2011	National Centre of Veterinary Diagnostics	Centers for Disease Control and Prevention
EPI425910	MP	Vietnam	2012-Feb-24	EPI_ISL_136315	A/duck/Vietnam/NCVD-1304/2012	National Centre of Veterinary Diagnostics	Centers for Disease Control and Prevention
EPI425918	MP	Vietnam	2012-Jul-16	EPI_ISL_136316	A/duck/Vietnam/NCVD-1547/2012	National Centre of Veterinary Diagnostics	Centers for Disease Control and Prevention
EPI425926	MP	Vietnam	2012-Jul-12	EPI_ISL_136317	A/duck/Vietnam/NCVD-1544/2012	National Centre of Veterinary Diagnostics	Centers for Disease Control and Prevention
EPI425934	MP	Vietnam	2012-Aug-22	EPI_ISL_136318	A/duck/Vietnam/NCVD-1875/2012	National Centre of Veterinary Diagnostics	Centers for Disease Control and Prevention
EPI425942	MP	Vietnam	2011-Feb-28	EPI_ISL_136319	A/chicken/Vietnam/NCVD-715/2011	National Centre of Veterinary Diagnostics	Centers for Disease Control and Prevention
EPI425950	MP	Vietnam	2011-Sep-07	EPI_ISL_136320	A/chicken/Vietnam/NCVD-1038/2011	National Centre of Veterinary Diagnostics	Centers for Disease Control and Prevention
EPI432703	MP	Vietnam	2012-Jan-01	EPI_ISL_137466	A/muscovy duck/Vietnam/LBM258/2012			Hashimoto,Y.; Nagai,Y.; Soda,K.; Hotta,K.; Ito,T.
EPI432711	MP	Vietnam	2012-Jan-01	EPI_ISL_137467	A/muscovy duck/Vietnam/LBM260/2012			Hashimoto,Y.; Nagai,Y.; Soda,K.; Hotta,K.; Ito,T.
EPI492503	MP	China	2008-Jan-01	EPI_ISL_137553	A/chicken/Hong Kong/AP156/2008			Ducatez,M.F.; Sonnberg,S.; Phommachanh,P.; Douangngeun,B.; Peiris,M.; Guan,Y.; Webster,R.; Webby,R.
EPI438145	MP	Vietnam	2012-Jan-01	EPI_ISL_138183	A/muscovy duck/Vietnam/LBM315/2012			Azuma,N.; Nagai,Y.; Soda,K.; Hotta,K.; Ito,T.
EPI438153	MP	Vietnam	2012-Jan-01	EPI_ISL_138184	A/muscovy duck/Vietnam/LBM295/2012			Hashimoto,Y.; Nagai,Y.; Soda,K.; Hotta,K.; Ito,T.
EPI438833	MP	India	2008-Jan-19	EPI_ISL_138537	A/chicken/India/81753/2008			Jain,R.; Tosh,C.; Prakash,A.; Nagrajan,S.; Murugkar,H.V.; Dubey,S.C.; Kulkarni,D.D.
EPI438841	MP	India	2008-Jan-19	EPI_ISL_138538	A/chicken/India/81754/2008			Jain,R.; Tosh,C.; Prakash,A.; Nagrajan,S.; Murugkar,H.V.; Dubey,S.C.; Kulkarni,D.D.
EPI438849	MP	India	2008-Jan-21	EPI_ISL_138539	A/chicken/India/81890/2008			Jain,R.; Tosh,C.; Prakash,A.; Nagrajan,S.; Murugkar,H.V.; Dubey,S.C.; Kulkarni,D.D.
EPI438860	MP	India	2008-Jan-22	EPI_ISL_138540	A/chicken/India/82544/2008			Jain,R.; Tosh,C.; Prakash,A.; Nagrajan,S.; Murugkar,H.V.; Dubey,S.C.; Kulkarni,D.D.
EPI438868	MP	India	2008-Jan-23	EPI_ISL_138541	A/chicken/India/82580/2008			Jain,R.; Tosh,C.; Prakash,A.; Nagrajan,S.; Murugkar,H.V.; Dubey,S.C.; Kulkarni,D.D.
EPI438876	MP	India	2008-Jan-24	EPI_ISL_138542	A/chicken/India/82616/2008			Jain,R.; Tosh,C.; Prakash,A.; Nagrajan,S.; Murugkar,H.V.; Dubey,S.C.; Kulkarni,D.D.
EPI438885	MP	India	2008-Jan-26	EPI_ISL_138543	A/chicken/India/83093/2008			Jain,R.; Tosh,C.; Prakash,A.; Nagrajan,S.; Murugkar,H.V.; Dubey,S.C.; Kulkarni,D.D.
EPI438902	MP	India	2008-Jan-30	EPI_ISL_138544	A/chicken/India/85459/2008			Jain,R.; Tosh,C.; Prakash,A.; Nagrajan,S.; Murugkar,H.V.; Dubey,S.C.; Kulkarni,D.D.
EPI438897	MP	India	2008-Mar-06	EPI_ISL_138545	A/chicken/India/96880/2008			Jain,R.; Tosh,C.; Prakash,A.; Nagrajan,S.; Murugkar,H.V.; Dubey,S.C.; Kulkarni,D.D.
EPI439071	MP	China	2006-Mar-16	EPI_ISL_138602	A/domestic green-winged teal/Hunan/3450/2006			Xiong,C.; Chen,J.
EPI442563	MP	Bangladesh	2011-Dec-19	EPI_ISL_139452	A/chicken/Bangladesh/12VIR-7140-1/2011			Monne,I.; Fusaro,A.; Salviato,A.; Ormelli,S.; Schivo,A.; Heidari,A.; Yamage,M.; Giasuddin,M.; Khan,S.R.; Cattoli,G.
EPI442564	MP	Bangladesh	2012-Jan-02	EPI_ISL_139453	A/chicken/Bangladesh/12VIR-7140-2/2012			Monne,I.; Fusaro,A.; Salviato,A.; Ormelli,S.; Schivo,A.; Heidari,A.; Yamage,M.; Giasuddin,M.; Khan,S.R.; Cattoli,G.
EPI442566	MP	Bangladesh	2012-Jan-10	EPI_ISL_139455	A/chicken/Bangladesh/12VIR-7140-4/2012			Monne,I.; Fusaro,A.; Salviato,A.; Ormelli,S.; Schivo,A.; Heidari,A.; Yamage,M.; Giasuddin,M.; Khan,S.R.; Cattoli,G.
EPI442567	MP	Bangladesh	2012-Jan-21	EPI_ISL_139456	A/chicken/Bangladesh/12VIR-7140-5/2012			Monne,I.; Fusaro,A.; Salviato,A.; Ormelli,S.; Schivo,A.; Heidari,A.; Yamage,M.; Giasuddin,M.; Khan,S.R.; Cattoli,G.
EPI442568	MP	Bangladesh	2012-Feb-14	EPI_ISL_139457	A/chicken/Bangladesh/12VIR-7140-6/2012			Monne,I.; Fusaro,A.; Salviato,A.; Ormelli,S.; Schivo,A.; Heidari,A.; Yamage,M.; Giasuddin,M.; Khan,S.R.; Cattoli,G.
EPI442569	MP	Bangladesh	2012-Jan-19	EPI_ISL_139458	A/chicken/Bangladesh/12VIR-7140-7/2012			Monne,I.; Fusaro,A.; Salviato,A.; Ormelli,S.; Schivo,A.; Heidari,A.; Yamage,M.; Giasuddin,M.; Khan,S.R.; Cattoli,G.
EPI442571	MP	Bangladesh	2012-Mar-05	EPI_ISL_139461	A/chicken/Bangladesh/12VIR-7140-10/2012			Monne,I.; Fusaro,A.; Salviato,A.; Ormelli,S.; Schivo,A.; Heidari,A.; Yamage,M.; Giasuddin,M.; Khan,S.R.; Cattoli,G.
EPI442572	MP	Bangladesh	2012-Mar-18	EPI_ISL_139462	A/chicken/Bangladesh/12VIR-7140-11/2012			Monne,I.; Fusaro,A.; Salviato,A.; Ormelli,S.; Schivo,A.; Heidari,A.; Yamage,M.; Giasuddin,M.; Khan,S.R.; Cattoli,G.
EPI442573	MP	Bangladesh	2012-Mar-27	EPI_ISL_139463	A/chicken/Bangladesh/12VIR-7140-12/2012			Monne,I.; Fusaro,A.; Salviato,A.; Ormelli,S.; Schivo,A.; Heidari,A.; Yamage,M.; Giasuddin,M.; Khan,S.R.; Cattoli,G.
EPI442574	MP	Bangladesh	2012-Apr-03	EPI_ISL_139464	A/chicken/Bangladesh/12VIR-7140-13/2012			Monne,I.; Fusaro,A.; Salviato,A.; Ormelli,S.; Schivo,A.; Heidari,A.; Yamage,M.; Giasuddin,M.; Khan,S.R.; Cattoli,G.
EPI442575	MP	Bangladesh	2012-Apr-03	EPI_ISL_139465	A/chicken/Bangladesh/12VIR-7140-14/2012			Monne,I.; Fusaro,A.; Salviato,A.; Ormelli,S.; Schivo,A.; Heidari,A.; Yamage,M.; Giasuddin,M.; Khan,S.R.; Cattoli,G.
EPI442576	MP	Bangladesh	2012-Apr-05	EPI_ISL_139466	A/chicken/Bangladesh/12VIR-7140-15/2012			Monne,I.; Fusaro,A.; Salviato,A.; Ormelli,S.; Schivo,A.; Heidari,A.; Yamage,M.; Giasuddin,M.; Khan,S.R.; Cattoli,G.
EPI442577	MP	Bangladesh	2012-Mar-13	EPI_ISL_139467	A/chicken/Bangladesh/12VIR-7140-16/2012			Monne,I.; Fusaro,A.; Salviato,A.; Ormelli,S.; Schivo,A.; Heidari,A.; Yamage,M.; Giasuddin,M.; Khan,S.R.; Cattoli,G.
EPI442578	MP	Bangladesh	2012-Mar-21	EPI_ISL_139468	A/chicken/Bangladesh/12VIR-7140-17/2012			Monne,I.; Fusaro,A.; Salviato,A.; Ormelli,S.; Schivo,A.; Heidari,A.; Yamage,M.; Giasuddin,M.; Khan,S.R.; Cattoli,G.
EPI442579	MP	Bangladesh	2012-Mar-21	EPI_ISL_139469	A/chicken/Bangladesh/12VIR-7140-18/2012			Monne,I.; Fusaro,A.; Salviato,A.; Ormelli,S.; Schivo,A.; Heidari,A.; Yamage,M.; Giasuddin,M.; Khan,S.R.; Cattoli,G.
EPI442580	MP	Bangladesh	2012-Mar-25	EPI_ISL_139470	A/chicken/Bangladesh/12VIR-7140-19/2012			Monne,I.; Fusaro,A.; Salviato,A.; Ormelli,S.; Schivo,A.; Heidari,A.; Yamage,M.; Giasuddin,M.; Khan,S.R.; Cattoli,G.
EPI442733	MP	Vietnam	2012-Jun-17	EPI_ISL_139502	A/chicken/Soc Trang/3/2012			Hashimoto,Y.; Soda,K.; Hotta,K.; Le,M.Q.; Ito,T.
EPI442740	MP	Vietnam	2012-Jun-17	EPI_ISL_139503	A/chicken/Soc Trang/5/2012			Hashimoto,Y.; Soda,K.; Hotta,K.; Le,M.Q.; Ito,T.
EPI443809	MP	Vietnam	2012-Aug-31	EPI_ISL_139958	A/duck/Soc Trang/8/2012			Azuma,N.; Soda,K.; Hotta,K.; Le,M.Q.; Ito,T.
EPI447364	MP	Italy	2005-Sep-19	EPI_ISL_141041	A/mallard/Italy/3401/2005			Steensels,M.; Van Borm,S.; van den Berg,T.P.; Lambrecht,B.
EPI453493	MP	Vietnam	2012-Jun-07	EPI_ISL_142232	A/chicken/Soc Trang/4/2012			Nakamura,Y.; Soda,K.; Hotta,K.; Le,M.Q.; Ito,T.
EPI455007	MP	United States	2007-Jul-26	EPI_ISL_142343	A/ruddy turnstone/New Jersey/AI07-69/2007			Wentworth,D.E.; Dugan,V.; Halpin,R.; Lin,X.; Bera,J.; Wester,E.; Ghedin,E.; Fedorova,N.; Tsitrin,T.; Stockwell,T.; Amedeo,P.; Bishop,B.; Edworthy,P.; Gupta,N.; Katzel,D.; Li,K.; Schobel,S.; Shrivastava,S.; Thovarai,V.; Wang,S.; Lebarbenchon,C.; Sreevatsan,S.; Poulson,B.; Yang,M.; Stallknecht,D.; Bao,Y.; Sanders,R.; Dernovoy,D.; Kiryutin,B.; Lipman,D.J.; Tatusova,T.
EPI455014	MP	United States	2007-Aug-10	EPI_ISL_142344	A/ruddy turnstone/New Jersey/AI07-699/2007			Wentworth,D.E.; Dugan,V.; Halpin,R.; Lin,X.; Bera,J.; Wester,E.; Ghedin,E.; Fedorova,N.; Tsitrin,T.; Stockwell,T.; Amedeo,P.; Bishop,B.; Edworthy,P.; Gupta,N.; Katzel,D.; Li,K.; Schobel,S.; Shrivastava,S.; Thovarai,V.; Wang,S.; Lebarbenchon,C.; Sreevatsan,S.; Poulson,B.; Yang,M.; Stallknecht,D.; Bao,Y.; Sanders,R.; Dernovoy,D.; Kiryutin,B.; Lipman,D.J.; Tatusova,T.
EPI457542	MP	Vietnam	2012-Jun-17	EPI_ISL_142883	A/chicken/Soc Trang/1/2012			Azuma,N.; Soda,K.; Hotta,K.; Le,M.Q.; Ito,T.
EPI457549	MP	Vietnam	2012-Jun-17	EPI_ISL_142884	A/chicken/Soc Trang/2/2012			Azuma,N.; Soda,K.; Hotta,K.; Le,M.Q.; Ito,T.
EPI460733	MP	Vietnam	2013-Jan-07	EPI_ISL_143653	A/muscovy duck/Vietnam/LBM335/2013			Soda,K.; Hotta,K.; Le,M.Q.; Ito,T.; Hashimoto,Y.
EPI460935	MP	Vietnam	2013-May-09	EPI_ISL_143731	A/muscovy duck/Quanh Ninh/49/2013			Soda,K.; Hotta,K.; Le,M.Q.; Ito,T.; Nakamura,Y.
EPI460943	MP	Vietnam	2013-Apr-09	EPI_ISL_143732	A/muscovy duck/Vietnam/LBM398/2013			Soda,K.; Hotta,K.; Le,M.Q.; Ito,T.; Hashimoto,Y.
EPI460951	MP	Vietnam	2013-Apr-09	EPI_ISL_143733	A/muscovy duck/Vietnam/LBM399/2013			Soda,K.; Hotta,K.; Le,M.Q.; Ito,T.; Hashimoto,Y.
EPI461025	MP	Vietnam	2012-Jul-28	EPI_ISL_143766	A/duck/Vietnam/QB1207/2012			Bui,V.N.; Dao,T.D.; Nguyen,L.T.; Nguyen,T.N.T.; Bui,A.N.; Trinh,D.Q.; Inui,K.; Runstadler,J.; Ogawa,H.; Nguyen,K.V.; Imai,K.; Nguyen,T.T.H.
EPI461074	MP	Korea, Republic of	2009-Dec-01	EPI_ISL_143806	A/wild bird/Korea/A344-2/2009			Kim,H.R.
EPI461491	MP	Vietnam	2013-May-09	EPI_ISL_143906	A/duck/Quanh Ninh/53/2013			Azuma,N.; Soda,K.; Hotta,K.; Le,M.Q.; Ito,T.
EPI461539	MP	Vietnam	2013-Feb-06	EPI_ISL_143928	A/muscovy duck/Vietnam/LBM344/2013			Hashimoto,Y.; Soda,K.; Hotta,K.; Le,M.Q.; Ito,T.
EPI461691	MP	China	2011-Nov-09	EPI_ISL_143941	A/duck/Hunan/S4030/2011			Deng,G.; Tan,D.; Shi,J.; Cui,P.; Jiang,Y.; Liu,L.; Tian,G.; Kawaoka,Y.; Li,C.; Chen,H.
EPI461751	MP	China	2011-Nov-11	EPI_ISL_143947	A/duck/Hunan/S4150/2011			Deng,G.; Tan,D.; Shi,J.; Cui,P.; Jiang,Y.; Liu,L.; Tian,G.; Kawaoka,Y.; Li,C.; Chen,H.
EPI461758	MP	China	2011-Nov-13	EPI_ISL_143948	A/duck/Hunan/S4220/2011			Deng,G.; Tan,D.; Shi,J.; Cui,P.; Jiang,Y.; Liu,L.; Tian,G.; Kawaoka,Y.; Li,C.; Chen,H.
EPI461766	MP	China	2011-Nov-13	EPI_ISL_143949	A/duck/Hunan/S4234/2011			Deng,G.; Tan,D.; Shi,J.; Cui,P.; Jiang,Y.; Liu,L.; Tian,G.; Kawaoka,Y.; Li,C.; Chen,H.
EPI467797	MP	Russian Federation	2011-Sep-03	EPI_ISL_145815	A/European teal/Novosibirsk/203/2011			Sivay,M.V.; Sharshov,K.A.; Di,L.; Yan,J.; Gao,G.F.; Shestopalov,A.M.
EPI467798	MP	Russian Federation	2011-Sep-03	EPI_ISL_145816	A/European teal/Novosibirsk/239/2011			Sivay,M.V.; Sharshov,K.A.; Di,L.; Yan,J.; Gao,G.F.; Shestopalov,A.M.
EPI467799	MP	Russian Federation	2011-Sep-03	EPI_ISL_145817	A/European teal/Novosibirsk/261/2011			Sivay,M.V.; Sharshov,K.A.; Di,L.; Yan,J.; Gao,G.F.; Shestopalov,A.M.
EPI471134	MP	Vietnam	2013-Jun-05	EPI_ISL_146766	A/muscovy duck/Vietnam/LBM438/2013			Azuma,N.; Soda,K.; Hotta,K.; Le,M.Q.; Ito,T.
EPI471176	MP	Vietnam	2013-Jun-05	EPI_ISL_146771	A/muscovy duck/Vietnam/LBM436/2013			Nakamura,Y.; Soda,K.; Hotta,K.; Lee,M.Q.; Ito,T.
EPI471863	MP	India	2011-Mar-05	EPI_ISL_146879	A/chicken/India/03CL488/2011			Qureshi,M.; Tosh,C.; Nagarajan,S.; Murugkar,H.V.; Jain,R.; Kulkarni,D.D.
EPI542205	MP	India	2011-Sep-01	EPI_ISL_147166	A/chicken/India/09CA01/2011			Tosh,C.; Nagarajan,S.; Murugkar,H.V.; Tripathi,S.; Jain,R.; Behera,P.; Syed,Z.; Kulkarni,D.D.; Dubey,S.C.
EPI542208	MP	India	2011-Sep-01	EPI_ISL_147167	A/chicken/India/09CA10/2011			Tosh,C.; Nagarajan,S.; Murugkar,H.V.; Tripathi,S.; Jain,R.; Behera,P.; Syed,Z.; Kulkarni,D.D.; Dubey,S.C.
EPI475566	MP	China	2011-Apr-12	EPI_ISL_148124	A/wild duck/Shandong/1/2011			Liu,Y.; Liu,M.; Liu,C.
EPI475574	MP	China	2011-Apr-13	EPI_ISL_148125	A/wild duck/Shandong/2/2011			Liu,Y.; Liu,M.; Liu,C.
EPI475582	MP	China	2011-Apr-14	EPI_ISL_148126	A/wild duck/Shandong/628/2011			Liu,Y.; Liu,M.; Liu,C.
EPI475590	MP	China	2011-Apr-25	EPI_ISL_148127	A/wild duck/Jilin/HF/2011			Liu,Y.; Liu,M.; Liu,C.
EPI475598	MP	China	2011-Apr-26	EPI_ISL_148128	A/wild duck/Jilin/ZF/2011			Liu,Y.; Liu,M.; Liu,C.
EPI475606	MP	China	2011-Mar-10	EPI_ISL_148129	A/wild duck/Fujian/1/2011			Liu,Y.; Liu,M.; Liu,C.
EPI475610	MP	China	2011-Mar-11	EPI_ISL_148130	A/wild duck/Fujian/2/2011			Liu,Y.; Liu,M.; Liu,C.
EPI476661	MP	China	2012-Apr-13	EPI_ISL_148405	A/chicken/Ningxia/222/2012			Liu,H.; Wang,J.; Wang,Z.
EPI525909	MP	Mongolia	2009-Jul-29	EPI_ISL_149863	A/herring gull/Mongolia/616T2/2009			Leung,C.Y.; Gilbert,M.; Chow,K.-C.; Ho,C.-K.; Tang,S.-C.; Guan,Y.; Peiris,M.
EPI525929	MP	Mongolia	2009-Aug-01	EPI_ISL_149890	A/herring gull/Mongolia/834T2/2009			Leung,C.Y.; Gilbert,M.; Chow,K.-C.; Ho,C.-K.; Tang,S.-C.; Guan,Y.; Peiris,M.
EPI525939	MP	Mongolia	2009-Aug-01	EPI_ISL_149900	A/herring gull/Mongolia/833T2/2009			Leung,C.Y.; Gilbert,M.; Chow,K.-C.; Ho,C.-K.; Tang,S.-C.; Guan,Y.; Peiris,M.
EPI492339	MP	China	2007-Aug-01	EPI_ISL_151694	A/duck/Eastern China/057/2007			Zhao,G.; Liu,X.
EPI492340	MP	China	2008-Jan-01	EPI_ISL_151695	A/goose/Eastern China/223/2008			Zhao,G.; Liu,X.
EPI492341	MP	China	2011-Dec-01	EPI_ISL_151696	A/chicken/Eastern China/ZG56/2011			Zhao,G.; Liu,X.
EPI492342	MP	China	2010-Aug-01	EPI_ISL_151697	A/chicken/North China/k0604/2010			Zhao,G.; Liu,X.
EPI492343	MP	China	2010-Dec-01	EPI_ISL_151698	A/chicken/Eastern China/ZG16/2010			Zhao,G.; Liu,X.
EPI493019	MP	Bangladesh	2013-Feb-14	EPI_ISL_151729	A/duck/Bangladesh/19097/2013			Feeroz,M.M.; Alam,R.S.; Hasan,K.M.; McKenzie,P.; Marinova-Petkova,A.; Webster,R.G.
EPI493036	MP	Egypt	2012-Oct-07	EPI_ISL_151928	A/turkey/Egypt/S6405A/2012			Kayali,G.; El-Shesheny,R.; Kandeil,A.M.; Webby,R.J.; Ali,M.A.
EPI493087	MP	Egypt	2010-Jan-27	EPI_ISL_151931	A/chicken/Egypt/Q1118D/2010			Kayali,G.; El-Shesheny,R.; Kandeil,A.M.; Webby,R.J.; Kutkat,M.A.; Ali,M.A.
EPI493155	MP	Egypt	2012-Jan-19	EPI_ISL_151936	A/duck/Egypt/Q4596B/2012			Kayali,G.; El-Shesheny,R.; Kandeil,A.M.; Webby,R.J.; Kutkat,M.A.; Ali,M.A.
EPI493163	MP	Egypt	2010-May-30	EPI_ISL_151937	A/chicken/Egypt/Q1769B/2010			Kayali,G.; El-Shesheny,R.; Kandeil,A.M.; Webby,R.J.; Kutkat,M.A.; Ali,M.A.
EPI493170	MP	Egypt	2012-Jan-19	EPI_ISL_151938	A/duck/Egypt/Q4596A/2012			Kayali,G.; El-Shesheny,R.; Kandeil,A.M.; Webby,R.J.; Kutkat,M.A.; Ali,M.A.
EPI493178	MP	Egypt	2010-Feb-15	EPI_ISL_151939	A/chicken/Egypt/Q1184B/2010			Kayali,G.; El-Shesheny,R.; Kandeil,A.M.; Webby,R.J.; Kutkat,M.A.; Ali,M.A.
EPI493225	MP	Egypt	2010-Feb-03	EPI_ISL_151941	A/chicken/Egypt/Q1182E/2010			Kayali,G.; El-Shesheny,R.; Kandeil,A.M.; Webby,R.J.; Kutkat,M.A.; Ali,M.A.
EPI493249	MP	Egypt	2010-Sep-29	EPI_ISL_151944	A/chicken/Egypt/Q2247A/2010			Kayali,G.; El-Shesheny,R.; Kandeil,A.M.; Webby,R.J.; Kutkat,M.A.; Ali,M.A.
EPI493324	MP	Egypt	2010-Jan-13	EPI_ISL_151963	A/chicken/Egypt/Q1090E/2010			Kayali,G.; El-Shesheny,R.; Kandeil,A.M.; Webby,R.J.; Kutkat,M.A.; Ali,M.A.
EPI493389	MP	Egypt	2010-Jan-27	EPI_ISL_151966	A/chicken/Egypt/Q1112E/2010			Kayali,G.; El-Shesheny,R.; Kandeil,A.M.; Webby,R.J.; Kutkat,M.A.; Ali,M.A.
EPI493433	MP	Egypt	2011-May-12	EPI_ISL_151967	A/chicken/Egypt/S3280E/2011			Kayali,G.; El-Shesheny,R.; Kandeil,A.M.; Webby,R.J.; Kutkat,M.A.; Ali,M.A.
EPI493455	MP	Egypt	2010-Jan-13	EPI_ISL_151970	A/chicken/Egypt/Q1089E/2010			Kayali,G.; El-Shesheny,R.; Kandeil,A.M.; Webby,R.J.; Kutkat,M.A.; Ali,M.A.
EPI493500	MP	Egypt	2011-Feb-28	EPI_ISL_151972	A/chicken/Egypt/S2938D/2011			Kayali,G.; El-Shesheny,R.; Kandeil,A.M.; Webby,R.J.; Kutkat,M.A.; Ali,M.A.
EPI493507	MP	Egypt	2012-May-06	EPI_ISL_151973	A/chicken/Egypt/Q5283C/2012			Kayali,G.; El-Shesheny,R.; Rubrum,A.; Kandeil,A.M.; Webby,R.J.; Kutkat,M.A.; Ali,M.A.
EPI493522	MP	Egypt	2010-Mar-20	EPI_ISL_151975	A/chicken/Egypt/Q1397D/2010			Kayali,G.; El-Shesheny,R.; Kandeil,A.M.; Webby,R.J.; Kutkat,M.A.; Ali,M.A.
EPI493566	MP	Egypt	2012-Oct-07	EPI_ISL_151976	A/duck/Egypt/S6419C/2012			Kayali,G.; El-Shesheny,R.; Kandeil,A.M.; Webby,R.J.; Kutkat,M.A.; Ali,M.A.
EPI493573	MP	Egypt	2010-Jul-23	EPI_ISL_151977	A/chicken/Egypt/Q1995A/2010			Kayali,G.; El-Shesheny,R.; Kandeil,A.M.; Webby,R.J.; Kutkat,M.A.; Ali,M.A.
EPI493580	MP	Egypt	2010-Sep-29	EPI_ISL_151978	A/chicken/Egypt/Q2247B/2010			Kayali,G.; El-Shesheny,R.; Kandeil,A.M.; Webby,R.J.; Kutkat,M.A.; Ali,M.A.
EPI497955	MP	Cambodia	2013-Oct-01	EPI_ISL_153025	A/duck/Cambodia/1281W40M3/2013	Institut Pasteur du Cambodia	Institut Pasteur du Cambodia	Horm, S-V; Rith, S; Buchy, P.
EPI516034	MP	Myanmar	2010-Mar-04	EPI_ISL_153149	A/chicken/Yinmarbin/A295/2010	National Veterinary Diagnostic Laboratory, Ministry of Livestock and Fisheries	CSIRO Australian Animal Health Laboratory	MaungMaung,Kyin; Vicky,Stevens; Kelly,Davies; Songhua,Shan; Daglas,Susie; Kerri,Bruce; Paul,Selleck; Frank,Wong; Chris,Morrissy
EPI502771	MP	China	2009-Jun-01	EPI_ISL_154638	A/great black-headed gull/Qinghai/8/2009			Kou,Z.; Zhang,Z.; Li,T.
EPI502772	MP	China	2009-Jun-01	EPI_ISL_154639	A/brown-headed gull/Qinghai/9/2009			Kou,Z.; Zhang,Z.; Li,T.
EPI502773	MP	China	2009-Jun-01	EPI_ISL_154640	A/brown-headed gull/Qinghai/19/2009			Kou,Z.; Zhang,Z.; Li,T.
EPI503719	MP	Taiwan	2012-Jul-12	EPI_ISL_154971	A/Japanese white-eye/Taoyuan/Q454/2012			Lee,M.S.
EPI504853	MP	China	2007-Nov-14	EPI_ISL_155694	A/duck/Hubei/xn/2007			Li,S.; Guo,X.; Jin,M.
EPI510268	MP	Bangladesh	2013-Feb-14	EPI_ISL_157902	A/duck/Bangladesh/19099/2013			Marinova-Petkova,A.; Feeroz,M.M.; Alam,S.M.R.; Hasan,M.K.; Akhtar,S.; Jones-Engel,L.; Walker,D.; McClenaghan,L.; Rubrum,A.; Franks,J.; Seiler,P.; Jeevan,T.; McKenzie,P.; Krauss,S.; Webby,R.J.; Webster,R.G.
EPI510276	MP	Bangladesh	2010-Jul-10	EPI_ISL_157903	A/chicken/Bangladesh/9636/2010			Marinova-Petkova,A.; Feeroz,M.M.; Alam,S.M.R.; Hasan,M.K.; Akhtar,S.; Jones-Engel,L.; Walker,D.; McClenaghan,L.; Rubrum,A.; Franks,J.; Seiler,P.; Jeevan,T.; McKenzie,P.; Krauss,S.; Webby,R.J.; Webster,R.G.
EPI510306	MP	Bangladesh	2012-Jul-24	EPI_ISL_157906	A/duck/Bangladesh/17753/2012			Marinova-Petkova,A.; Feeroz,M.M.; Alam,S.M.R.; Hasan,M.K.; Akhtar,S.; Jones-Engel,L.; Walker,D.; McClenaghan,L.; Rubrum,A.; Franks,J.; Seiler,P.; Jeevan,T.; McKenzie,P.; Krauss,S.; Webby,R.J.; Webster,R.G.
EPI510311	MP	Bangladesh	2013-Jan-28	EPI_ISL_157907	A/duck/Bangladesh/18949/2013			Marinova-Petkova,A.; Feeroz,M.M.; Alam,S.M.R.; Hasan,M.K.; Akhtar,S.; Jones-Engel,L.; Walker,D.; McClenaghan,L.; Rubrum,A.; Franks,J.; Seiler,P.; Jeevan,T.; McKenzie,P.; Krauss,S.; Webby,R.J.; Webster,R.G.
EPI510368	MP	Bangladesh	2012-Sep-07	EPI_ISL_157929	A/chicken/Bangladesh/18065/2012			Marinova-Petkova,A.; Feeroz,M.M.; Alam,S.M.R.; Hasan,M.K.; Akhtar,S.; Jones-Engel,L.; Walker,D.; McClenaghan,L.; Rubrum,A.; Franks,J.; Seiler,P.; Jeevan,T.; McKenzie,P.; Krauss,S.; Webby,R.J.; Webster,R.G.
EPI510392	MP	Bangladesh	2012-Sep-07	EPI_ISL_157933	A/chicken/Bangladesh/18061/2012			Marinova-Petkova,A.; Feeroz,M.M.; Alam,S.M.R.; Hasan,M.K.; Akhtar,S.; Jones-Engel,L.; Walker,D.; McClenaghan,L.; Rubrum,A.; Franks,J.; Seiler,P.; Jeevan,T.; McKenzie,P.; Krauss,S.; Webby,R.J.; Webster,R.G.
EPI510421	MP	Bangladesh	2012-Jan-18	EPI_ISL_157934	A/chicken/Bangladesh/15079/2012			Marinova-Petkova,A.; Feeroz,M.M.; Alam,S.M.R.; Hasan,M.K.; Akhtar,S.; Jones-Engel,L.; Walker,D.; McClenaghan,L.; Rubrum,A.; Franks,J.; Seiler,P.; Jeevan,T.; McKenzie,P.; Krauss,S.; Webby,R.J.; Webster,R.G.
EPI510429	MP	Bangladesh	2012-Oct-21	EPI_ISL_157938	A/chicken/Bangladesh/18248/2012			Marinova-Petkova,A.; Feeroz,M.M.; Alam,S.M.R.; Hasan,M.K.; Akhtar,S.; Jones-Engel,L.; Walker,D.; McClenaghan,L.; Rubrum,A.; Franks,J.; Seiler,P.; Jeevan,T.; McKenzie,P.; Krauss,S.; Webby,R.J.; Webster,R.G.
EPI510437	MP	Bangladesh	2012-Jan-18	EPI_ISL_157939	A/chicken/Bangladesh/15083/2012			Marinova-Petkova,A.; Feeroz,M.M.; Alam,S.M.R.; Hasan,M.K.; Akhtar,S.; Jones-Engel,L.; Walker,D.; McClenaghan,L.; Rubrum,A.; Franks,J.; Seiler,P.; Jeevan,T.; McKenzie,P.; Krauss,S.; Webby,R.J.; Webster,R.G.
EPI510458	MP	Bangladesh	2012-Jan-18	EPI_ISL_157943	A/chicken/Bangladesh/15078/2012			Marinova-Petkova,A.; Feeroz,M.M.; Alam,S.M.R.; Hasan,M.K.; Akhtar,S.; Jones-Engel,L.; Walker,D.; McClenaghan,L.; Rubrum,A.; Franks,J.; Seiler,P.; Jeevan,T.; McKenzie,P.; Krauss,S.; Webby,R.J.; Webster,R.G.
EPI512642	MP	United States	2011-Dec-08	EPI_ISL_158498	A/northern shoveler/Mississippi/11OS5805/2011			Wentworth,D.E.; Halpin,R.A.; Lin,X.; Bera,J.; Akopov,A.; Ransier,A.; Mohan,M.; Fedorova,N.; Tsitrin,T.; Puri,V.; Stockwell,T.; Amedeo,P.; Appalla,L.; Bishop,B.; Edworthy,P.; Gupta,N.; Hoover,J.; Katzel,D.; Li,K.; Schobel,S.; Shrivastava,S.; Thovarai,V.; Wang,S.; Nolting,J.M.; Fries,A.C.; Bowman,A.S.; Bao,Y.; Sanders,R.; Zhdanov,S.; Kiryutin,B.; Lipman,D.J.; Tatusova,T.; Slemons,R.
EPI525907	MP	Mongolia	2010-May-18	EPI_ISL_160998	A/tundra swan/Mongolia/1T2/2010			Leung,C.Y.; Gilbert,M.; Chow,K.-C.; Ho,C.-K.; Tang,S.-C.; Guan,Y.; Peiris,M.
EPI812469	MP	Bhutan	2012-Feb-18	EPI_ISL_161377	A/chicken/Bhutan/415/2012			Franks,J.S.; Tenzin,S.; Tshering,D.; Rai,P.; Lhamo,K.; Dahal,N.; Dukpa,K.
EPI812510	MP	Bhutan	2012-Jan-30	EPI_ISL_161378	A/chicken/Bhutan/352/2012			Franks,J.S.; Tenzin,S.; Tshering,D.; Rai,P.; Lhamo,K.; Dahal,N.; Dukpa,K.
EPI812560	MP	Bhutan	2012-Jan-29	EPI_ISL_161379	A/chicken/Bhutan/347/2012			Franks,J.S.; Tenzin,S.; Tshering,D.; Rai,P.; Lhamo,K.; Dahal,N.; Dukpa,K.
EPI812515	MP	Bhutan	2012-Jan-15	EPI_ISL_161380	A/chicken/Bhutan/317/2012			Franks,J.S.; Tenzin,S.; Tshering,D.; Rai,P.; Lhamo,K.; Dahal,N.; Dukpa,K.
EPI812458	MP	Bhutan	2012-Jan-27	EPI_ISL_161381	A/chicken/Bhutan/331/2012			Franks,J.S.; Tenzin,S.; Tshering,D.; Rai,P.; Lhamo,K.; Dahal,N.; Dukpa,K.
EPI812608	MP	Bhutan	2012-Jan-30	EPI_ISL_161382	A/chicken/Bhutan/359/2012			Franks,J.S.; Tenzin,S.; Tshering,D.; Rai,P.; Lhamo,K.; Dahal,N.; Dukpa,K.
EPI812591	MP	Bhutan	2012-Oct-11	EPI_ISL_161383	A/chicken/Bhutan/936/2012			Franks,J.S.; Tenzin,S.; Tshering,D.; Rai,P.; Lhamo,K.; Dahal,N.; Dukpa,K.
EPI812348	MP	Bhutan	2012-Mar-18	EPI_ISL_161384	A/chicken/Bhutan/1026/2012			Franks,J.S.; Tenzin,S.; Tshering,D.; Rai,P.; Lhamo,K.; Dahal,N.; Dukpa,K.
EPI812573	MP	Bhutan	2012-Mar-18	EPI_ISL_161385	A/chicken/Bhutan/1031/2012			Franks,J.S.; Tenzin,S.; Tshering,D.; Rai,P.; Lhamo,K.; Dahal,N.; Dukpa,K.
EPI812490	MP	Bhutan	2012-Jan-29	EPI_ISL_161386	A/chicken/Bhutan/345/2012			Franks,J.S.; Tenzin,S.; Tshering,D.; Rai,P.; Lhamo,K.; Dahal,N.; Dukpa,K.
EPI812586	MP	Bhutan	2012-Jan-16	EPI_ISL_161387	A/chicken/Bhutan/406/2012			Franks,J.S.; Tenzin,S.; Tshering,D.; Rai,P.; Lhamo,K.; Dahal,N.; Dukpa,K.
EPI812396	MP	Bhutan	2012-Jan-30	EPI_ISL_161388	A/yellow billed duck/Bhutan/358/2012			Franks,J.S.; Tenzin,S.; Tshering,D.; Rai,P.; Lhamo,K.; Dahal,N.; Dukpa,K.
EPI812360	MP	Bhutan	2012-Jan-31	EPI_ISL_161389	A/wild bird/Bhutan/357/2012			Franks,J.S.; Tenzin,S.; Tshering,D.; Rai,P.; Lhamo,K.; Dahal,N.; Dukpa,K.
EPI812459	MP	Bhutan	2012-Sep-10	EPI_ISL_161390	A/chicken/Bhutan/933/2012			Franks,J.S.; Tenzin,S.; Tshering,D.; Rai,P.; Lhamo,K.; Dahal,N.; Dukpa,K.
EPI812596	MP	Bhutan	2012-Oct-11	EPI_ISL_161391	A/chicken/Bhutan/935/2012			Franks,J.S.; Tenzin,S.; Tshering,D.; Rai,P.; Lhamo,K.; Dahal,N.; Dukpa,K.
EPI812411	MP	Bhutan	2012-Jan-08	EPI_ISL_161392	A/chicken/Bhutan/367/2012			Franks,J.S.; Tenzin,S.; Tshering,D.; Rai,P.; Lhamo,K.; Dahal,N.; Dukpa,K.
EPI812351	MP	Bhutan	2012-Feb-14	EPI_ISL_161393	A/chicken/Bhutan/260/2012			Franks,J.S.; Tenzin,S.; Tshering,D.; Rai,P.; Lhamo,K.; Dahal,N.; Dukpa,K.
EPI812453	MP	Bhutan	2012-Feb-18	EPI_ISL_161394	A/chicken/Bhutan/413/2012			Franks,J.S.; Tenzin,S.; Tshering,D.; Rai,P.; Lhamo,K.; Dahal,N.; Dukpa,K.
EPI812359	MP	Bhutan	2012-Jan-16	EPI_ISL_161395	A/chicken/Bhutan/407/2012			Franks,J.S.; Tenzin,S.; Tshering,D.; Rai,P.; Lhamo,K.; Dahal,N.; Dukpa,K.
EPI812400	MP	Bhutan	2012-Mar-18	EPI_ISL_161396	A/chicken/Bhutan/1029/2012			Franks,J.S.; Tenzin,S.; Tshering,D.; Rai,P.; Lhamo,K.; Dahal,N.; Dukpa,K.
EPI812568	MP	Bhutan	2012-Jan-29	EPI_ISL_161397	A/chicken/Bhutan/346/2012			Franks,J.S.; Tenzin,S.; Tshering,D.; Rai,P.; Lhamo,K.; Dahal,N.; Dukpa,K.
EPI812355	MP	Bhutan	2012-Jan-23	EPI_ISL_161398	A/chicken/Bhutan/507/2012			Franks,J.S.; Tenzin,S.; Tshering,D.; Rai,P.; Lhamo,K.; Dahal,N.; Dukpa,K.
EPI812405	MP	Bhutan	2012-Sep-10	EPI_ISL_161399	A/chicken/Bhutan/934/2012			Franks,J.S.; Tenzin,S.; Tshering,D.; Rai,P.; Lhamo,K.; Dahal,N.; Dukpa,K.
EPI812517	MP	Bhutan	2012-Feb-11	EPI_ISL_161400	A/chicken/Bhutan/298/2012			Franks,J.S.; Tenzin,S.; Tshering,D.; Rai,P.; Lhamo,K.; Dahal,N.; Dukpa,K.
EPI812465	MP	Bhutan	2012-Mar-18	EPI_ISL_161401	A/chicken/Bhutan/1030/2012			Franks,J.S.; Tenzin,S.; Tshering,D.; Rai,P.; Lhamo,K.; Dahal,N.; Dukpa,K.
EPI812511	MP	Bhutan	2012-Feb-18	EPI_ISL_161402	A/chicken/Bhutan/416/2012			Franks,J.S.; Tenzin,S.; Tshering,D.; Rai,P.; Lhamo,K.; Dahal,N.; Dukpa,K.
EPI812479	MP	Bhutan	2012-Feb-18	EPI_ISL_161403	A/chicken/Bhutan/417/2012			Franks,J.S.; Tenzin,S.; Tshering,D.; Rai,P.; Lhamo,K.; Dahal,N.; Dukpa,K.
EPI812403	MP	Bhutan	2012-Feb-14	EPI_ISL_161404	A/chicken/Bhutan/258/2012			Franks,J.S.; Tenzin,S.; Tshering,D.; Rai,P.; Lhamo,K.; Dahal,N.; Dukpa,K.
EPI812366	MP	Bhutan	2012-Jan-29	EPI_ISL_161405	A/chicken/Bhutan/349/2012			Franks,J.S.; Tenzin,S.; Tshering,D.; Rai,P.; Lhamo,K.; Dahal,N.; Dukpa,K.
EPI812564	MP	Bhutan	2012-Feb-11	EPI_ISL_161406	A/chicken/Bhutan/297/2012			Franks,J.S.; Tenzin,S.; Tshering,D.; Rai,P.; Lhamo,K.; Dahal,N.; Dukpa,K.
EPI812474	MP	Bhutan	2012-Jan-27	EPI_ISL_161407	A/chicken/Bhutan/330/2012			Franks,J.S.; Tenzin,S.; Tshering,D.; Rai,P.; Lhamo,K.; Dahal,N.; Dukpa,K.
EPI812588	MP	Bhutan	2012-Jan-27	EPI_ISL_161408	A/wild bird/Bhutan/326/2012			Franks,J.S.; Tenzin,S.; Tshering,D.; Rai,P.; Lhamo,K.; Dahal,N.; Dukpa,K.
EPI812585	MP	Bhutan	2012-Jan-27	EPI_ISL_161409	A/wild bird/Bhutan/327/2012			Franks,J.S.; Tenzin,S.; Tshering,D.; Rai,P.; Lhamo,K.; Dahal,N.; Dukpa,K.
EPI812398	MP	Bhutan	2012-Feb-29	EPI_ISL_161410	A/wild bird/Bhutan/308/2012			Franks,J.S.; Tenzin,S.; Tshering,D.; Rai,P.; Lhamo,K.; Dahal,N.; Dukpa,K.
EPI812430	MP	Bhutan	2012-Jan-27	EPI_ISL_161411	A/wild bird/Bhutan/328/2012			Franks,J.S.; Tenzin,S.; Tshering,D.; Rai,P.; Lhamo,K.; Dahal,N.; Dukpa,K.
EPI812431	MP	Bhutan	2012-Jan-27	EPI_ISL_161412	A/wild bird/Bhutan/325/2012			Franks,J.S.; Tenzin,S.; Tshering,D.; Rai,P.; Lhamo,K.; Dahal,N.; Dukpa,K.
EPI812576	MP	Bhutan	2012-Jan-30	EPI_ISL_161413	A/wild bird/Bhutan/356/2012			Franks,J.S.; Tenzin,S.; Tshering,D.; Rai,P.; Lhamo,K.; Dahal,N.; Dukpa,K.
EPI812597	MP	Bhutan	2012-Jan-27	EPI_ISL_161414	A/wild bird/Bhutan/329/2012			Franks,J.S.; Tenzin,S.; Tshering,D.; Rai,P.; Lhamo,K.; Dahal,N.; Dukpa,K.
EPI812587	MP	Bhutan	2012-Jan-23	EPI_ISL_161415	A/chicken/Bhutan/505/2012			Franks,J.S.; Tenzin,S.; Tshering,D.; Rai,P.; Lhamo,K.; Dahal,N.; Dukpa,K.
EPI812606	MP	Bhutan	2012-Feb-14	EPI_ISL_161416	A/chicken/Bhutan/265/2012			Franks,J.S.; Tenzin,S.; Tshering,D.; Rai,P.; Lhamo,K.; Dahal,N.; Dukpa,K.
EPI812410	MP	Bhutan	2012-Mar-18	EPI_ISL_161417	A/chicken/Bhutan/1028/2012			Franks,J.S.; Tenzin,S.; Tshering,D.; Rai,P.; Lhamo,K.; Dahal,N.; Dukpa,K.
EPI812537	MP	Bhutan	2012-Feb-14	EPI_ISL_161418	A/chicken/Bhutan/259/2012			Franks,J.S.; Tenzin,S.; Tshering,D.; Rai,P.; Lhamo,K.; Dahal,N.; Dukpa,K.
EPI812525	MP	Bhutan	2012-Feb-18	EPI_ISL_161419	A/chicken/Bhutan/414/2012			Franks,J.S.; Tenzin,S.; Tshering,D.; Rai,P.; Lhamo,K.; Dahal,N.; Dukpa,K.
EPI812567	MP	Bhutan	2012-Feb-18	EPI_ISL_161420	A/chicken/Bhutan/418/2012			Franks,J.S.; Tenzin,S.; Tshering,D.; Rai,P.; Lhamo,K.; Dahal,N.; Dukpa,K.
EPI812584	MP	Bhutan	2012-Feb-14	EPI_ISL_161421	A/chicken/Bhutan/257/2012			Franks,J.S.; Tenzin,S.; Tshering,D.; Rai,P.; Lhamo,K.; Dahal,N.; Dukpa,K.
EPI531285	MP	Cambodia	2013-Aug-13	EPI_ISL_162421	A/chicken/Cambodia/X0815301/2013			Rith,S.; Horm,S.V.; Buchy,P.
EPI531376	MP	China	2012-Jul-04	EPI_ISL_162442	A/hill myna/Heilongjiang/0704/2012			Liu,C.G.; Liu,M.
EPI538778	MP	Egypt	2013-May-01	EPI_ISL_165107	A/duck/Egypt/13VIR-2962-196/2013	Istituto Zooprofilattico Sperimentale Delle Venezie	Istituto Zooprofilattico Sperimentale Delle Venezie	Hussein, H.A.; El Hady, M.M.; Abd Hamid, H.S.; Sultan, H.A.; Abdel Hafez, A.; Fusaro, A.; Schivo, A.; Ormelli, S.; Monne, I.; Cattoli, G.
EPI538802	MP	Egypt	2013-May-01	EPI_ISL_165110	A/chicken/Egypt/13VIR-2962-200/2013	Istituto Zooprofilattico Sperimentale Delle Venezie	Istituto Zooprofilattico Sperimentale Delle Venezie	Hussein, H.A.; El Hady, M.M.; Abd Hamid, H.S.; Sultan, H.A.; Abdel Hafez, A.; Fusaro, A.; Schivo, A.; Ormelli, S.; Monne, I.; Cattoli, G.
EPI538810	MP	Egypt	2013-May-01	EPI_ISL_165111	A/chicken/Egypt/13VIR-2962-203/2013	Istituto Zooprofilattico Sperimentale Delle Venezie	Istituto Zooprofilattico Sperimentale Delle Venezie	Hussein, H.A.; El Hady, M.M.; Abd Hamid, H.S.; Sultan, H.A.; Abdel Hafez, A.; Fusaro, A.; Schivo, A.; Ormelli, S.; Monne, I.; Cattoli, G.
EPI538818	MP	Egypt	2013-May-01	EPI_ISL_165112	A/chicken/Egypt/13VIR-2962-204/2013	Istituto Zooprofilattico Sperimentale Delle Venezie	Istituto Zooprofilattico Sperimentale Delle Venezie	Hussein, H.A.; El Hady, M.M.; Abd Hamid, H.S.; Sultan, H.A.; Abdel Hafez, A.; Fusaro, A.; Schivo, A.; Ormelli, S.; Monne, I.; Cattoli, G.
EPI542199	MP	India	2011-Sep-01	EPI_ISL_166457	A/chicken/India/09CA02/2011			Tosh,C.; Nagarajan,S.; Murugkar,H.V.; Kumar,M.; Jain,R.; Tripathi,S.; Syed,Z.; Behera,P.; C,D.S.; Kulkarni,D.D.; Dubey,S.C.
EPI542202	MP	India	2011-Sep-01	EPI_ISL_166458	A/chicken/India/09CA09/2011			Tosh,C.; Nagarajan,S.; Murugkar,H.V.; Kumar,M.; Jain,R.; Tripathi,S.; Syed,Z.; Behera,P.; C,D.S.; Kulkarni,D.D.; Dubey,S.C.
EPI542319	MP	Bangladesh	2010-Dec-01	EPI_ISL_166534	A/migratory bird/Bangladesh/P18/2010			Parvin,R.; Kamal,A.H.M.; Haque,M.E.; Chowdhury,E.H.; Giasuddin,M.; Islam,M.R.; Vahlenkamp,T.W.
EPI542323	MP	Bangladesh	2010-Dec-01	EPI_ISL_166535	A/migratory bird/Bangladesh/P29/2010			Parvin,R.; Kamal,A.H.M.; Haque,M.E.; Chowdhury,E.H.; Giasuddin,M.; Islam,M.R.; Vahlenkamp,T.W.
EPI542853	MP	Cambodia	2013-Jan-23	EPI_ISL_166645	A/duck/Cambodia/143W4M4/2013			Buchy,P.
EPI542861	MP	Cambodia	2013-Jan-29	EPI_ISL_166646	A/duck/Cambodia/191W5M4/2013			Buchy,P.
EPI542868	MP	Cambodia	2013-Feb-11	EPI_ISL_166647	A/duck/Cambodia/250W7M1/2013			Buchy,P.
EPI542876	MP	Cambodia	2013-Jan-23	EPI_ISL_166648	A/chicken/Cambodia/X0124310/2013			Buchy,P.
EPI542909	MP	Cambodia	2013-Feb-20	EPI_ISL_166653	A/chicken/Cambodia/X0305302/2013			Buchy,P.
EPI542933	MP	Cambodia	2012-May-28	EPI_ISL_166662	A/chicken/Cambodia/W0530389/2012			Buchy,P.
EPI545520	MP	Vietnam	2013-Jan-02	EPI_ISL_167342	A/duck/Khanhhoa/CVVI-01/2013			Nguyen,H.T.; Than,V.T.; Kim,W.
EPI545521	MP	Vietnam	2013-Jan-02	EPI_ISL_167343	A/chicken/Khanhhoa/CVVI-02/2013			Nguyen,H.T.; Than,V.T.; Kim,W.
EPI545522	MP	Vietnam	2013-Jan-05	EPI_ISL_167344	A/duck/Khanhhoa/CVVI-03/2013			Nguyen,H.T.; Than,V.T.; Kim,W.
EPI545523	MP	Vietnam	2013-Jan-05	EPI_ISL_167345	A/duck/Khanhhoa/CVVI-04/2013			Nguyen,H.T.; Than,V.T.; Kim,W.
EPI545524	MP	Vietnam	2013-Jan-07	EPI_ISL_167346	A/duck/Khanhhoa/CVVI-05/2013			Nguyen,H.T.; Than,V.T.; Kim,W.
EPI545525	MP	Vietnam	2013-Jan-10	EPI_ISL_167347	A/duck/Khanhhoa/CVVI-06/2013			Nguyen,H.T.; Than,V.T.; Kim,W.
EPI545526	MP	Vietnam	2013-Jan-14	EPI_ISL_167348	A/duck/Khanhhoa/CVVI-07/2013			Nguyen,H.T.; Than,V.T.; Kim,W.
EPI545527	MP	Vietnam	2013-Jan-15	EPI_ISL_167349	A/duck/Khanhhoa/CVVI-08/2013			Nguyen,H.T.; Than,V.T.; Kim,W.
EPI545528	MP	Vietnam	2013-Jan-15	EPI_ISL_167350	A/chicken/Khanhhoa/CVVI-09/2013			Nguyen,H.T.; Than,V.T.; Kim,W.
EPI545529	MP	Vietnam	2013-Jan-18	EPI_ISL_167351	A/duck/Khanhhoa/CVVI-10/2013			Nguyen,H.T.; Than,V.T.; Kim,W.
EPI545530	MP	Vietnam	2013-Feb-05	EPI_ISL_167352	A/chicken/Khanhhoa/CVVI-11/2013			Nguyen,H.T.; Than,V.T.; Kim,W.
EPI545531	MP	Vietnam	2013-Feb-18	EPI_ISL_167353	A/chicken/Khanhhoa/CVVI-12/2013			Nguyen,H.T.; Than,V.T.; Kim,W.
EPI545532	MP	Vietnam	2013-Feb-19	EPI_ISL_167354	A/chicken/Khanhhoa/CVVI-13/2013			Nguyen,H.T.; Than,V.T.; Kim,W.
EPI545533	MP	Vietnam	2013-Feb-20	EPI_ISL_167355	A/duck/Khanhhoa/CVVI-14/2013			Nguyen,H.T.; Than,V.T.; Kim,W.
EPI545534	MP	Vietnam	2013-Mar-01	EPI_ISL_167356	A/duck/Khanhhoa/CVVI-15/2013			Nguyen,H.T.; Than,V.T.; Kim,W.
EPI545535	MP	Vietnam	2013-Mar-04	EPI_ISL_167357	A/duck/Khanhhoa/CVVI-16/2013			Nguyen,H.T.; Than,V.T.; Kim,W.
EPI545536	MP	Vietnam	2013-Mar-04	EPI_ISL_167358	A/duck/Khanhhoa/CVVI-17/2013			Nguyen,H.T.; Than,V.T.; Kim,W.
EPI545537	MP	Vietnam	2013-Mar-06	EPI_ISL_167359	A/chicken/Khanhhoa/CVVI-18/2013			Nguyen,H.T.; Than,V.T.; Kim,W.
EPI545538	MP	Vietnam	2013-Mar-07	EPI_ISL_167360	A/duck/Khanhhoa/CVVI-19/2013			Nguyen,H.T.; Than,V.T.; Kim,W.
EPI545539	MP	Vietnam	2013-Mar-14	EPI_ISL_167361	A/duck/Khanhhoa/CVVI-20/2013			Nguyen,H.T.; Than,V.T.; Kim,W.
EPI545540	MP	Vietnam	2013-Mar-20	EPI_ISL_167362	A/duck/Khanhhoa/CVVI-21/2013			Nguyen,H.T.; Than,V.T.; Kim,W.
EPI545541	MP	Vietnam	2013-Mar-22	EPI_ISL_167363	A/duck/Khanhhoa/CVVI-22/2013			Nguyen,H.T.; Than,V.T.; Kim,W.
EPI545542	MP	Vietnam	2013-Mar-30	EPI_ISL_167364	A/duck/Khanhhoa/CVVI-23/2013			Nguyen,H.T.; Than,V.T.; Kim,W.
EPI545543	MP	Vietnam	2013-Apr-01	EPI_ISL_167365	A/duck/Khanhhoa/CVVI-24/2013			Nguyen,H.T.; Than,V.T.; Kim,W.
EPI545544	MP	Vietnam	2014-Feb-03	EPI_ISL_167366	A/duck/Khanhhoa/CVVI-25/2014			Nguyen,H.T.; Than,V.T.; Kim,W.
EPI545545	MP	Vietnam	2014-Feb-03	EPI_ISL_167367	A/duck/Khanhhoa/CVVI-26/2014			Nguyen,H.T.; Than,V.T.; Kim,W.
EPI545546	MP	Vietnam	2014-Feb-04	EPI_ISL_167368	A/chicken/Khanhhoa/CVVI-27/2014			Nguyen,H.T.; Than,V.T.; Kim,W.
EPI545547	MP	Vietnam	2014-Feb-05	EPI_ISL_167369	A/chicken/Khanhhoa/CVVI-28/2014			Nguyen,H.T.; Than,V.T.; Kim,W.
EPI545548	MP	Vietnam	2014-Feb-05	EPI_ISL_167370	A/duck/Khanhhoa/CVVI-29/2014			Nguyen,H.T.; Than,V.T.; Kim,W.
EPI545549	MP	Vietnam	2014-Feb-06	EPI_ISL_167371	A/duck/Khanhhoa/CVVI-30/2014			Nguyen,H.T.; Than,V.T.; Kim,W.
EPI545550	MP	Vietnam	2014-Feb-07	EPI_ISL_167372	A/chicken/Khanhhoa/CVVI-31/2014			Nguyen,H.T.; Than,V.T.; Kim,W.
EPI545551	MP	Vietnam	2014-Feb-08	EPI_ISL_167373	A/duck/Khanhhoa/CVVI-32/2014			Nguyen,H.T.; Than,V.T.; Kim,W.
EPI545552	MP	Vietnam	2014-Feb-10	EPI_ISL_167374	A/duck/Khanhhoa/CVVI-33/2014			Nguyen,H.T.; Than,V.T.; Kim,W.
EPI545553	MP	Vietnam	2014-Feb-10	EPI_ISL_167375	A/duck/Khanhhoa/CVVI-34/2014			Nguyen,H.T.; Than,V.T.; Kim,W.
EPI545554	MP	Vietnam	2014-Feb-11	EPI_ISL_167376	A/duck/Khanhhoa/CVVI-35/2014			Nguyen,H.T.; Than,V.T.; Kim,W.
EPI545555	MP	Vietnam	2014-Feb-14	EPI_ISL_167377	A/duck/Khanhhoa/CVVI-36/2014			Nguyen,H.T.; Than,V.T.; Kim,W.
EPI545556	MP	Vietnam	2014-Feb-16	EPI_ISL_167378	A/duck/Khanhhoa/CVVI-37/2014			Nguyen,H.T.; Than,V.T.; Kim,W.
EPI545557	MP	Vietnam	2014-Feb-16	EPI_ISL_167379	A/duck/Khanhhoa/CVVI-38/2014			Nguyen,H.T.; Than,V.T.; Kim,W.
EPI545558	MP	Vietnam	2014-Feb-16	EPI_ISL_167380	A/chicken/Khanhhoa/CVVI-39/2014			Nguyen,H.T.; Than,V.T.; Kim,W.
EPI545559	MP	Vietnam	2014-Feb-18	EPI_ISL_167381	A/chicken/Khanhhoa/CVVI-40/2014			Nguyen,H.T.; Than,V.T.; Kim,W.
EPI545560	MP	Vietnam	2014-Feb-19	EPI_ISL_167382	A/chicken/Khanhhoa/CVVI-41/2014			Nguyen,H.T.; Than,V.T.; Kim,W.
EPI545561	MP	Vietnam	2014-Feb-21	EPI_ISL_167383	A/chicken/Khanhhoa/CVVI-42/2014			Nguyen,H.T.; Than,V.T.; Kim,W.
EPI545562	MP	Vietnam	2014-Feb-21	EPI_ISL_167384	A/chicken/Khanhhoa/CVVI-43/2014			Nguyen,H.T.; Than,V.T.; Kim,W.
EPI545563	MP	Vietnam	2014-Feb-26	EPI_ISL_167385	A/chicken/Khanhhoa/CVVI-44/2014			Nguyen,H.T.; Than,V.T.; Kim,W.
EPI545564	MP	Vietnam	2014-Feb-26	EPI_ISL_167386	A/duck/Khanhhoa/CVVI-45/2014			Nguyen,H.T.; Than,V.T.; Kim,W.
EPI545565	MP	Vietnam	2014-Feb-26	EPI_ISL_167387	A/duck/Khanhhoa/CVVI-46/2014			Nguyen,H.T.; Than,V.T.; Kim,W.
EPI545566	MP	Vietnam	2014-Feb-13	EPI_ISL_167388	A/duck/Phuyen/CVVI-47/2014			Nguyen,H.T.; Than,V.T.; Kim,W.
EPI550480	MP	Egypt	2013-Jan-01	EPI_ISL_168386	A/chicken/Egypt/14VIR784-11-133AL/2013			Tassoni,L.; Arafa,A.; Hagag,N.; Azab,A.; Selim,A.; Hassan,M.K.; Ormelli,S.; Schivo,A.; Fusaro,A.; Monne,I.; Cattoli,G.
EPI550487	MP	Egypt	2013-Jan-01	EPI_ISL_168387	A/chicken/Egypt/14VIR784-5-1318S/2013			Tassoni,L.; Arafa,A.; Hagag,N.; Azab,A.; Selim,A.; Hassan,M.K.; Ormelli,S.; Schivo,A.; Fusaro,A.; Monne,I.; Cattoli,G.
EPI550501	MP	Egypt	2013-Jan-01	EPI_ISL_168388	A/duck/Egypt/14VIR784-6-1328S/2013			Tassoni,L.; Arafa,A.; Hagag,N.; Azab,A.; Selim,A.; Hassan,M.K.; Ormelli,S.; Schivo,A.; Fusaro,A.; Monne,I.; Cattoli,G.
EPI550494	MP	Egypt	2013-Jan-01	EPI_ISL_168389	A/duck/Egypt/14VIR784-4-133AD/2013			Tassoni,L.; Arafa,A.; Hagag,N.; Azab,A.; Selim,A.; Hassan,M.K.; Ormelli,S.; Schivo,A.; Fusaro,A.; Monne,I.; Cattoli,G.
EPI553222	MP	China	2009-Sep-01	EPI_ISL_169392	A/Chicken/Shandong/J01/2009	Qingdao Agricultural University	Beijing Institute of Microbiology and Epidemiology	yanbo,yin;dongdong,wang;linlin,liu;xiliang,wang;penghui,yang;xin,liu;keyu,wang;chengcai,lai
EPI553224	MP	China	2009-Sep-01	EPI_ISL_169393	A/Chicken/Shandong/J02/2009	Qingdao Agricultural University	Beijing Institute of Microbiology and Epidemiology	yanbo,yin;dongdong,wang;linlin,liu;xiliang,wang;penghui,yang;xin,liu;keyu,wang;chengcai,lai
EPI553277	MP	China	2009-Sep-01	EPI_ISL_169416	A/Chicken/Shandong/J03/2009	Qingdao Agricultural University	Beijing Institute of Microbiology and Epidemiology	yanbo,yin;dongdong,wang;linlin,liu;xiliang,wang;penghui,yang;xin,liu;keyu,wang;chengcai,lai
EPI553285	MP	China	2009-Sep-01	EPI_ISL_169417	A/Chicken/Shandong/J04/2009	Qingdao Agricultural University	Beijing Institute of Microbiology and Epidemiology	yanbo,yin;dongdong,wang;linlin,liu;xiliang,wang;penghui,yang;xin,liu;keyu,wang;chengcai,lai
EPI553301	MP	China	2009-Sep-01	EPI_ISL_169419	A/Chicken/Shandong/J06/2009	Qingdao Agricultural University	Beijing Institute of Microbiology and Epidemiology	yanbo,yin;dongdong,wang;linlin,liu;xiliang,wang;penghui,yang;xin,liu;keyu,wang;chengcai,lai
EPI553309	MP	China	2009-Sep-01	EPI_ISL_169420	A/Duck/Shandong/Y01/2009	Qingdao Agricultural University	Beijing Institute of Microbiology and Epidemiology	yanbo,yin;dongdong,wang;linlin,liu;xiliang,wang;penghui,yang;xin,liu;keyu,wang;chengcai,lai
EPI553317	MP	China	2009-Sep-01	EPI_ISL_169421	A/Duck/Shandong/Y02/2009	Qingdao Agricultural University	Beijing Institute of Microbiology and Epidemiology	yanbo,yin;dongdong,wang;linlin,liu;xiliang,wang;penghui,yang;xin,liu;keyu,wang;chengcai,lai
EPI567299	MP	Nigeria	2015-Jan-01	EPI_ISL_170104	A/chicken/Nigeria/15VIR339-2/2015	National Veterinary Research Institute	Istituto Zooprofilattico Sperimentale Delle Venezie	Joannis, T.; Ahmed, M.; Meseko, C.; Shittu, I.; Solomon, P.; Luka, P.; Olorunshola, B.; Tassoni, L.; Schivo, A.; Ormelli, S.; Monne, I.
EPI557165	MP	Egypt	2013-Jan-14	EPI_ISL_170253	A/chicken/Egypt/NLQP7FL-AR747/2013	National Laboratory for Veterinary Quality Control on Poultry production- Animal Health Research Inistitute	Friedrich-Loeffler-Institut	Naguib, M.M; Arafa, A.M; Selim,A.A; Hassan,M.K; Beer,M; Harder,TC
EPI557173	MP	Egypt	2013-Feb-06	EPI_ISL_170254	A/chicken/Egypt/NLQP33SD-AR748/2013	National Laboratory for Veterinary Quality Control on Poultry production- Animal Health Research Inistitute	Friedrich-Loeffler-Institut	Naguib, M.M; Arafa, A.M; Selim,A.A; Hassan,M.K; Beer,M; Harder,TC
EPI557181	MP	Egypt	2013-Feb-20	EPI_ISL_170255	A/chicken/Egypt/NLQP2AL-AR749/2013	National Laboratory for Veterinary Quality Control on Poultry production- Animal Health Research Inistitute	Friedrich-Loeffler-Institut	Naguib, M.M; Arafa, A.M; Selim,A.A; Hassan,M.K; Beer,M; Harder,TC
EPI557189	MP	Egypt	2013-Feb-21	EPI_ISL_170256	A/Duck/Egypt/NLQP27SG-AR750/2013	National Laboratory for Veterinary Quality Control on Poultry production- Animal Health Research Inistitute	Friedrich-Loeffler-Institut	Naguib, M.M; Arafa, A.M; Selim,A.A; Hassan,M.K; Beer,M; Harder,TC
EPI557197	MP	Egypt	2013-May-09	EPI_ISL_170257	A/chicken/Egypt/NLQP20SL-AR751/2013	National Laboratory for Veterinary Quality Control on Poultry production- Animal Health Research Inistitute	Friedrich-Loeffler-Institut	Naguib, M.M; Arafa, A.M; Selim,A.A; Hassan,M.K; Beer,M; Harder,TC
EPI557205	MP	Egypt	2013-Apr-14	EPI_ISL_170258	A/chicken/Egypt/NLQP639V-AR752/2013	National Laboratory for Veterinary Quality Control on Poultry production- Animal Health Research Inistitute	Friedrich-Loeffler-Institut	Naguib, M.M; Arafa, A.M; Selim,A.A; Hassan,M.K; Beer,M; Harder,TC
EPI557213	MP	Egypt	2013-Mar-25	EPI_ISL_170259	A/chicken/Egypt/NLQP139V-AR753/2013	National Laboratory for Veterinary Quality Control on Poultry production- Animal Health Research Inistitute	Friedrich-Loeffler-Institut	Naguib, M.M; Arafa, A.M; Selim,A.A; Hassan,M.K; Beer,M; Harder,TC
EPI557788	MP	India	2012-Jan-01	EPI_ISL_170531	A/crow/India/01TR01/2012			Das,B.R.; Tosh,C.; Kumar,M.; Nagarajan,S.; Murugkar,H.V.; Shukla,S.; Tripathi,S.; Mishra,A.; Kulkarni,D.D.
EPI559161	MP	Vietnam	2011-Dec-30	EPI_ISL_170534	A/duck/Vietnam/NCVD-KA25/2011			Lee,E.-K.; Kang,H.-M.; Kim,K.-I.; Choi,J.-G.; Long To,T.; Dang Nguyen,T.; Song,B.-M.; Jeong,J.; Choi,K.-S.; Kim,J.-Y.; Lee,H.-S.; Lee,Y.-J.; Kim,J.-H.
EPI559162	MP	Vietnam	2012-Jan-30	EPI_ISL_170535	A/duck/Vietnam/NCVD-KA30/2012			Lee,E.-K.; Kang,H.-M.; Kim,K.-I.; Choi,J.-G.; Long To,T.; Dang Nguyen,T.; Song,B.-M.; Jeong,J.; Choi,K.-S.; Kim,J.-Y.; Lee,H.-S.; Lee,Y.-J.; Kim,J.-H.
EPI559163	MP	Vietnam	2012-Jan-06	EPI_ISL_170536	A/chicken/Vietnam/NCVD-KA57/2012			Lee,E.-K.; Kang,H.-M.; Kim,K.-I.; Choi,J.-G.; Long To,T.; Dang Nguyen,T.; Song,B.-M.; Jeong,J.; Choi,K.-S.; Kim,J.-Y.; Lee,H.-S.; Lee,Y.-J.; Kim,J.-H.
EPI559164	MP	Vietnam	2012-Feb-22	EPI_ISL_170537	A/duck/Vietnam/NCVD-KA206/2012			Lee,E.-K.; Kang,H.-M.; Kim,K.-I.; Choi,J.-G.; Long To,T.; Dang Nguyen,T.; Song,B.-M.; Jeong,J.; Choi,K.-S.; Kim,J.-Y.; Lee,H.-S.; Lee,Y.-J.; Kim,J.-H.
EPI559165	MP	Vietnam	2012-May-14	EPI_ISL_170538	A/duck/Vietnam/NCVD-KA250/2012			Lee,E.-K.; Kang,H.-M.; Kim,K.-I.; Choi,J.-G.; Long To,T.; Dang Nguyen,T.; Song,B.-M.; Jeong,J.; Choi,K.-S.; Kim,J.-Y.; Lee,H.-S.; Lee,Y.-J.; Kim,J.-H.
EPI559166	MP	Vietnam	2012-Jun-06	EPI_ISL_170539	A/duck/Vietnam/NCVD-KA260/2012			Lee,E.-K.; Kang,H.-M.; Kim,K.-I.; Choi,J.-G.; Long To,T.; Dang Nguyen,T.; Song,B.-M.; Jeong,J.; Choi,K.-S.; Kim,J.-Y.; Lee,H.-S.; Lee,Y.-J.; Kim,J.-H.
EPI559167	MP	Vietnam	2012-Jun-06	EPI_ISL_170540	A/duck/Vietnam/NCVD-KA261/2012			Lee,E.-K.; Kang,H.-M.; Kim,K.-I.; Choi,J.-G.; Long To,T.; Dang Nguyen,T.; Song,B.-M.; Jeong,J.; Choi,K.-S.; Kim,J.-Y.; Lee,H.-S.; Lee,Y.-J.; Kim,J.-H.
EPI559168	MP	Vietnam	2012-Jul-10	EPI_ISL_170541	A/duck/Vietnam/NCVD-KA262/2012			Lee,E.-K.; Kang,H.-M.; Kim,K.-I.; Choi,J.-G.; Long To,T.; Dang Nguyen,T.; Song,B.-M.; Jeong,J.; Choi,K.-S.; Kim,J.-Y.; Lee,H.-S.; Lee,Y.-J.; Kim,J.-H.
EPI559169	MP	Vietnam	2012-Sep-10	EPI_ISL_170542	A/duck/Vietnam/NCVD-KA309/2012			Lee,E.-K.; Kang,H.-M.; Kim,K.-I.; Choi,J.-G.; Long To,T.; Dang Nguyen,T.; Song,B.-M.; Jeong,J.; Choi,K.-S.; Kim,J.-Y.; Lee,H.-S.; Lee,Y.-J.; Kim,J.-H.
EPI559170	MP	Vietnam	2012-Sep-10	EPI_ISL_170543	A/duck/Vietnam/NCVD-KA310/2012			Lee,E.-K.; Kang,H.-M.; Kim,K.-I.; Choi,J.-G.; Long To,T.; Dang Nguyen,T.; Song,B.-M.; Jeong,J.; Choi,K.-S.; Kim,J.-Y.; Lee,H.-S.; Lee,Y.-J.; Kim,J.-H.
EPI559171	MP	Vietnam	2012-Sep-10	EPI_ISL_170544	A/duck/Vietnam/NCVD-KA311/2012			Lee,E.-K.; Kang,H.-M.; Kim,K.-I.; Choi,J.-G.; Long To,T.; Dang Nguyen,T.; Song,B.-M.; Jeong,J.; Choi,K.-S.; Kim,J.-Y.; Lee,H.-S.; Lee,Y.-J.; Kim,J.-H.
EPI559172	MP	Vietnam	2012-Sep-21	EPI_ISL_170545	A/duck/Vietnam/NCVD-KA368/2012			Lee,E.-K.; Kang,H.-M.; Kim,K.-I.; Choi,J.-G.; Long To,T.; Dang Nguyen,T.; Song,B.-M.; Jeong,J.; Choi,K.-S.; Kim,J.-Y.; Lee,H.-S.; Lee,Y.-J.; Kim,J.-H.
EPI559173	MP	Vietnam	2013-Jan-09	EPI_ISL_170546	A/chicken/Vietnam/NCVD-KA423/2013			Lee,E.-K.; Kang,H.-M.; Kim,K.-I.; Choi,J.-G.; Long To,T.; Dang Nguyen,T.; Song,B.-M.; Jeong,J.; Choi,K.-S.; Kim,J.-Y.; Lee,H.-S.; Lee,Y.-J.; Kim,J.-H.
EPI559174	MP	Vietnam	2013-Jan-23	EPI_ISL_170547	A/chicken/Vietnam/NCVD-KA432/2013			Lee,E.-K.; Kang,H.-M.; Kim,K.-I.; Choi,J.-G.; Long To,T.; Dang Nguyen,T.; Song,B.-M.; Jeong,J.; Choi,K.-S.; Kim,J.-Y.; Lee,H.-S.; Lee,Y.-J.; Kim,J.-H.
EPI559175	MP	Vietnam	2013-Jan-25	EPI_ISL_170548	A/chicken/Vietnam/NCVD-KA435/2013			Lee,E.-K.; Kang,H.-M.; Kim,K.-I.; Choi,J.-G.; Long To,T.; Dang Nguyen,T.; Song,B.-M.; Jeong,J.; Choi,K.-S.; Kim,J.-Y.; Lee,H.-S.; Lee,Y.-J.; Kim,J.-H.
EPI559176	MP	Vietnam	2013-Feb-04	EPI_ISL_170549	A/chicken/Vietnam/NCVD-KA448/2013			Lee,E.-K.; Kang,H.-M.; Kim,K.-I.; Choi,J.-G.; Long To,T.; Dang Nguyen,T.; Song,B.-M.; Jeong,J.; Choi,K.-S.; Kim,J.-Y.; Lee,H.-S.; Lee,Y.-J.; Kim,J.-H.
EPI559177	MP	Vietnam	2008-Jan-01	EPI_ISL_170550	A/chicken/Vietnam/NCVD-03.08/2008			Lee,E.-K.; Kang,H.-M.; Kim,K.-I.; Choi,J.-G.; Long To,T.; Dang Nguyen,T.; Song,B.-M.; Jeong,J.; Choi,K.-S.; Kim,J.-Y.; Lee,H.-S.; Lee,Y.-J.; Kim,J.-H.
EPI559178	MP	Vietnam	2008-Jan-01	EPI_ISL_170551	A/chicken/Vietnam/NCVD-A015/2008			Lee,E.-K.; Kang,H.-M.; Kim,K.-I.; Choi,J.-G.; Long To,T.; Dang Nguyen,T.; Song,B.-M.; Jeong,J.; Choi,K.-S.; Kim,J.-Y.; Lee,H.-S.; Lee,Y.-J.; Kim,J.-H.
EPI559179	MP	Vietnam	2011-Jan-01	EPI_ISL_170552	A/duck/Vietnam/NCVD-A672/2011			Lee,E.-K.; Kang,H.-M.; Kim,K.-I.; Choi,J.-G.; Long To,T.; Dang Nguyen,T.; Song,B.-M.; Jeong,J.; Choi,K.-S.; Kim,J.-Y.; Lee,H.-S.; Lee,Y.-J.; Kim,J.-H.
EPI559180	MP	Vietnam	2011-Jan-01	EPI_ISL_170553	A/chicken/Vietnam/NCVD-A675/2011			Lee,E.-K.; Kang,H.-M.; Kim,K.-I.; Choi,J.-G.; Long To,T.; Dang Nguyen,T.; Song,B.-M.; Jeong,J.; Choi,K.-S.; Kim,J.-Y.; Lee,H.-S.; Lee,Y.-J.; Kim,J.-H.
EPI559181	MP	Vietnam	2011-Jan-01	EPI_ISL_170554	A/chicken/Vietnam/NCVD-A937/2011			Lee,E.-K.; Kang,H.-M.; Kim,K.-I.; Choi,J.-G.; Long To,T.; Dang Nguyen,T.; Song,B.-M.; Jeong,J.; Choi,K.-S.; Kim,J.-Y.; Lee,H.-S.; Lee,Y.-J.; Kim,J.-H.
EPI558710	MP	India	2013-Jul-01	EPI_ISL_170791	A/chicken/India/07CA02/2013			Tosh,C.; Nagarajan,S.; Murugkar,H.V.; Kumar,M.; Pandey,M.; Jolhe,D.K.; Tripathi,S.; Shukla,S.; Ved,N.; Mishra,A.; Ghosh,R.C.; Kulkarni,D.D.
EPI558715	MP	India	2013-Aug-01	EPI_ISL_170793	A/chicken/India/08CA03/2013			Tosh,C.; Nagarajan,S.; Murugkar,H.V.; Kumar,M.; Pandey,M.; Jolhe,D.K.; Tripathi,S.; Shukla,S.; Ved,N.; Mishra,A.; Ghosh,R.C.; Kulkarni,D.D.
EPI559730	MP	China	2015-Jan-04	EPI_ISL_171121	A/whooper swan/Henan/SMX1/2015(H5N1)	CAS Key Laboratory of Pathogenic Microbiology and Immunology, Institute of Microbiology, Chinese Academy of Sciences	Institute of Microbiology, Chinese Academy of Sciences
EPI559773	MP	China	2015-Jan-04	EPI_ISL_171141	A/whooper swan/Henan/SMX3/2015(H5N1)	CAS Key Laboratory of Pathogenic Microbiology and Immunology, Institute of Microbiology, Chinese Academy of Sciences	Institute of Microbiology, Chinese Academy of Sciences
EPI559811	MP	China	2015-Jan-05	EPI_ISL_171165	A/whooper swan/Henan/SMX4/2015(H5N1)	CAS Key Laboratory of Pathogenic Microbiology and Immunology, Institute of Microbiology, Chinese Academy of Sciences	Institute of Microbiology, Chinese Academy of Sciences
EPI559928	MP	China	2015-Jan-05	EPI_ISL_171186	A/whooper swan/Henan/SMX9/2015(H5N1)	CAS Key Laboratory of Pathogenic Microbiology and Immunology, Institute of Microbiology, Chinese Academy of Sciences	Institute of Microbiology, Chinese Academy of Sciences
EPI560158	MP	China	2015-Jan-05	EPI_ISL_171296	A/pochard/Henan/SMX1/2015	Institute of Pathogen Biology, Taishan Medical College	Institute of Microbiology, Chinese Academy of Sciences	Shi,Weifeng; Bi,Yuhai
EPI567040	MP	Vietnam	2013-May-09	EPI_ISL_173148	A/muscovy duck/Quang Ninh/48c1-4-1/2013			Soda,K.; Yamashiro,T.; Le,Q.M.; Ito,T.
EPI567047	MP	Vietnam	2014-Jun-04	EPI_ISL_173149	A/muscovy duck/Vietnam/LBM668/2014			Soda,K.; Yamashiro,T.; Le,Q.M.; Ito,T.
EPI567053	MP	Vietnam	2014-Jun-04	EPI_ISL_173150	A/muscovy duck/Vietnam/LBM669/2014			Soda,K.; Yamashiro,T.; Le,Q.M.; Ito,T.
EPI567073	MP	Vietnam	2014-Jun-04	EPI_ISL_173151	A/muscovy duck/Vietnam/LBM670/2014			Soda,K.; Yamashiro,T.; Le,Q.M.; Ito,T.
EPI567080	MP	Vietnam	2014-Jul-12	EPI_ISL_173152	A/muscovy duck/Long An/86/2014			Soda,K.; Yamashiro,T.; Le,Q.M.; Ito,T.
EPI567061	MP	Vietnam	2014-Jul-12	EPI_ISL_173153	A/muscovy duck/Long An/87/2014			Soda,K.; Yamashiro,T.; Le,Q.M.; Ito,T.
EPI567092	MP	Vietnam	2014-Jul-12	EPI_ISL_173154	A/muscovy duck/Long An/88/2014			Soda,K.; Yamashiro,T.; Le,Q.M.; Ito,T.
EPI567112	MP	Vietnam	2014-Jul-12	EPI_ISL_173155	A/muscovy duck/Long An/89/2014			Soda,K.; Yamashiro,T.; Le,Q.M.; Ito,T.
EPI567119	MP	Vietnam	2014-Jul-12	EPI_ISL_173156	A/muscovy duck/Long An/90/2014			Soda,K.; Yamashiro,T.; Le,Q.M.; Ito,T.
EPI568214	MP	Thailand	2004-Jan-01	EPI_ISL_173400	A/Openbill stork/Thailand/VSMU-6-BKK/2004	Mahidol University	National Institute of Animal Health
EPI568221	MP	Thailand	2004-Jan-01	EPI_ISL_173401	A/Openbill stork/Thailand/VSMU-16-AYA/2004	Mahidol University	National Institute of Animal Health
EPI568230	MP	Thailand	2005-Jan-01	EPI_ISL_173402	A/gray-crowed crane/Thailand/VSMU-4-CBI/2005	Mahidol University	National Institute of Animal Health
EPI573255	MP	Egypt	2015-Jan-15	EPI_ISL_174407	A/Duck/Egypt/AR236-A3NLQP/2015		Friedrich-Loeffler-Institut	Naguib, M.M; Arafa,A.M; Luttermann,C; Selim,A.A; Hassan,M.K; Beer,M;Harder,TC
EPI573263	MP	Egypt	2014-Dec-06	EPI_ISL_174408	A/Turkey/Egypt/AR238-SD177NLQP/2014		Friedrich-Loeffler-Institut	Naguib, M.M; Arafa,A.M; Luttermann,C; Selim,A.A; Hassan,M.K; Beer,M;Harder,TC
EPI573289	MP	United States	2014-Dec-29	EPI_ISL_174409	A/American green-winged teal/Washington/195750/2014			Killian,M.L.; Ip,H.S.; Dusek,R.; Bodenstein,B.
EPI574376	MP	Egypt	2014-Jun-18	EPI_ISL_174923	A/Turkey/Egypt/14139FAOS/2014		Friedrich-Loeffler-Institut	Arafa,A.M; Hagag, N; Elhusseiny, M.H; Yehia, N; Selim, A.A; Abdelhalim, A; Kilany, W.H; Samy, A; Hassan, M.K; Abdelwhab,E.M; Beer,M; Naguib, M.M; Harder,TC
EPI574384	MP	Egypt	2014-Oct-31	EPI_ISL_174924	A/Turkey/Egypt/14240FAOS/2014		Friedrich-Loeffler-Institut	Arafa,A.M; Hagag, N; Elhusseiny, M.H; Yehia, N; Selim, A.A; Abdelhalim, A; Kilany, W.H; Samy, A; Hassan, M.K; Abdelwhab,E.M; Beer,M; Naguib, M.M; Harder,TC
EPI579930	MP	Netherlands	2014-Feb-25	EPI_ISL_176754	A/Chicken/NL-Swifterband/14002541/2014	Wageningen Bioveterinary Research	Wageningen Bioveterinary Research	Heutink,Rene; Harders,Frank; Verschuren-Pritz,Sylvia; Koch,Guus; Bouwstra,Ruth
EPI584781	MP	Egypt	2014-Nov-23	EPI_ISL_177506	A/chicken/Egypt/A10351A/2014			Kayali,G.; El-Shesheny,R.; Kandeil,A.; Webby,R.J.; Ali,M.A.
EPI585423	MP	India	2012-Jan-04	EPI_ISL_177711	A/chicken/India/01CA03/2012			Nagarajan,S.; Syed,Z.; Tosh,C.; Murugkar,H.V.; Kumar,M.; Kulkarni,D.D.
EPI585431	MP	India	2012-Jan-04	EPI_ISL_177712	A/chicken/India/01CA06/2012			Nagarajan,S.; Syed,Z.; Tosh,C.; Murugkar,H.V.; Kumar,M.; Kulkarni,D.D.
EPI585449	MP	India	2011-Nov-20	EPI_ISL_177713	A/crow/India/11CA01/2011			Nagarajan,S.; Syed,Z.; Tosh,C.; Murugkar,H.V.; Kumar,M.; Kulkarni,D.D.
EPI585456	MP	India	2011-Nov-20	EPI_ISL_177714	A/crow/India/11CL01/2011			Nagarajan,S.; Syed,Z.; Tosh,C.; Murugkar,H.V.; Kumar,M.; Kulkarni,D.D.
EPI585954	MP	China	2014-Jan-10	EPI_ISL_177869	A/chicken/TongHai/302/2014			Hu,T.; Song,J.; Zhang,W.; Zhao,H.; Duan,B.; Liu,Q.; Zeng,W.; Qiu,W.; Chen,G.; Zhang,Y.; Fan,Q.; Zhang,F.
EPI587511	MP	Cambodia	2013-Apr-16	EPI_ISL_178247	A/duck/Cambodia/587W16M1/2013	Institut Pasteur du Cambodia	Institut Pasteur du Cambodia	Horm, S-V; Rith, S; Buchy, P.
EPI589596	MP	Vietnam	2013-Apr-13	EPI_ISL_179253	A/muscovy duck/Quang Ninh/7c121/2013			Soda,K.; Hotta,K.; Trang,H.U.; Le,Q.M.; Yamashiro,T.; Ito,T.
EPI589812	MP	Vietnam	2013-Apr-13	EPI_ISL_179273	A/duck/Quang Ninh/15c111/2013			Soda,K.; Hotta,K.; Trang,H.U.; Le,Q.M.; Yamashiro,T.; Ito,T.
EPI590906	MP	China	2014-Apr-27	EPI_ISL_179651	A/duck/Sichuan/NCXN10/2014			Bi,Y.; Chen,Q.; Chen,J.
EPI590857	MP	China	2014-Apr-27	EPI_ISL_179652	A/duck/Sichuan/NCXN11/2014			Bi,Y.; Chen,Q.; Chen,J.
EPI590858	MP	China	2014-Apr-27	EPI_ISL_179653	A/pigeon/Sichuan/NCXN29/2014			Bi,Y.; Chen,Q.; Chen,J.
EPI597680	MP	China	2005-Apr-21	EPI_ISL_181276	A/duck/Hunan/316/2005			Qu,X.; Ding,L.; Qin,Z.; Wu,J.; Pan,Z.
EPI600479	MP	China	2013-Oct-01	EPI_ISL_181416	A/quail/Nanchang/6631/2013			Ding,L.F.; Qin,Z.Q.; Qu,X.; Wu,L.; Pan,Z.S.
EPI600486	MP	China	2013-Oct-01	EPI_ISL_181417	A/duck/Nanchang/9789/2013			Ding,L.F.; Qin,Z.Q.; Qu,X.; Wu,L.; Pan,Z.S.
EPI603548	MP	United Arab Emirates	2014-Nov-17	EPI_ISL_182745	A/Falcon/Dubai/AR3430-2293/2014		Friedrich-Loeffler-Institut	Naguib, M.M.; Wernery, U.; Harder, T.
EPI603556	MP	United Arab Emirates	2014-Dec-07	EPI_ISL_182746	A/Sea Gull/Dubai/AR3443-25041/2014		Friedrich-Loeffler-Institut	Naguib, M.M.; Wernery, U.; Harder, T.
EPI603564	MP	United Arab Emirates	2014-Dec-07	EPI_ISL_182747	A/Stone curlew/Dubai/AR3444-25042/2014		Friedrich-Loeffler-Institut	Naguib, M.M.; Wernery, U.; Harder, T.
EPI603572	MP	United Arab Emirates	2014-Dec-07	EPI_ISL_182748	A/Quail/Dubai/AR3445-25043/2014		Friedrich-Loeffler-Institut	Naguib, M.M.; Wernery, U.; Harder, T.
EPI616010	MP	United States	2012-Nov-16	EPI_ISL_189498	A/mallard/Ohio/12OS2218/2012			Wentworth,D.E.; Halpin,R.A.; Lin,X.; Bera,J.; Akopov,A.; Ransier,A.; Mohan,M.; Fedorova,N.; Tsitrin,T.; Puri,V.; Stockwell,T.; Amedeo,P.; Appalla,L.; Bishop,B.; Edworthy,P.; Gupta,N.; Hoover,J.; Katzel,D.; Schobel,S.; Shrivastava,S.; Thovarai,V.; Wang,S.; Slemons,R.D.; Nolting,J.M.; Bao,Y.; Sanders,R.; Zhdanov,S.; Kiryutin,B.; Lipman,D.J.; Tatusova,T.; Bowman,A.S.
EPI616465	MP	United States	2012-Oct-20	EPI_ISL_189531	A/mallard/Illinois/12OS5080/2012			Wentworth,D.E.; Halpin,R.A.; Lin,X.; Bera,J.; Akopov,A.; Ransier,A.; Mohan,M.; Fedorova,N.; Tsitrin,T.; Puri,V.; Stockwell,T.; Amedeo,P.; Appalla,L.; Bishop,B.; Edworthy,P.; Gupta,N.; Hoover,J.; Katzel,D.; Schobel,S.; Shrivastava,S.; Thovarai,V.; Wang,S.; Slemons,R.D.; Nolting,J.M.; Bao,Y.; Sanders,R.; Zhdanov,S.; Kiryutin,B.; Lipman,D.J.; Tatusova,T.; Bowman,A.S.
EPI620971	MP	Indonesia	2006-Jan-01	EPI_ISL_190614	A/chicken/WestJava/TASIKO B/2006			Pantin-Jackwood,M.J.; Spackman,E.; Suarez,D.L.; Wasilenko,J.; Sarmento,L.; Shepherd,E.; Smith,D.; Lee,S.; Lone,N.A.
EPI620806	MP	Vietnam	2007-Jan-01	EPI_ISL_190615	A/duck/Vietnam NamDinh/NCVD-88/2007			Pantin-Jackwood,M.J.; Spackman,E.; Suarez,D.L.; Wasilenko,J.; Sarmento,L.; Shepherd,E.; Smith,D.; Lee,S.; Lone,N.A.
EPI622535	MP	Indonesia	2007-Jan-01	EPI_ISL_190617	A/chicken/Pekalongan/BBVW/2007			Pantin-Jackwood,M.J.; Spackman,E.; Suarez,D.L.; Wasilenko,J.; Sarmento,L.; Shepherd,E.; Smith,D.; Lee,S.; Lone,N.A.
EPI620840	MP	Indonesia	2007-Jan-01	EPI_ISL_190619	A/chicken/Garut/BBVW-223/2007			Pantin-Jackwood,M.J.; Spackman,E.; Suarez,D.L.; Wasilenko,J.; Sarmento,L.; Shepherd,E.; Smith,D.; Lee,S.; Lone,N.A.
EPI620909	MP	Vietnam	2011-Jan-01	EPI_ISL_190620	A/chicken/Vietnam/NCVD-675/2011			Pantin-Jackwood,M.J.; Spackman,E.; Suarez,D.L.; Wasilenko,J.; Sarmento,L.; Shepherd,E.; Smith,D.; Lee,S.; Lone,N.A.
EPI622555	MP	Vietnam	2007-Jan-01	EPI_ISL_190622	A/duck/Vietnam SonLa/NCVD-33/2007			Pantin-Jackwood,M.J.; Spackman,E.; Suarez,D.L.; Wasilenko,J.; Sarmento,L.; Shepherd,E.; Smith,D.; Lee,S.; Lone,N.A.
EPI620942	MP	Indonesia	2008-Jan-01	EPI_ISL_190625	A/chicken/West Java/TJA/2008			Pantin-Jackwood,M.J.; Spackman,E.; Suarez,D.L.; Wasilenko,J.; Sarmento,L.; Shepherd,E.; Smith,D.; Lee,S.; Lone,N.A.
EPI620826	MP	Vietnam	2007-Jan-01	EPI_ISL_190628	A/duck/Vietnam Hau Giang/NCVD-12/2007			Pantin-Jackwood,M.J.; Spackman,E.; Suarez,D.L.; Wasilenko,J.; Sarmento,L.; Shepherd,E.; Smith,D.; Lee,S.; Lone,N.A.
EPI620949	MP	Vietnam	2007-Jan-01	EPI_ISL_190630	A/duck/Vietnam BacLiu/NCVD-10/2007			Pantin-Jackwood,M.J.; Spackman,E.; Suarez,D.L.; Wasilenko,J.; Sarmento,L.; Shepherd,E.; Smith,D.; Lee,S.; Lone,N.A.
EPI620943	MP	Egypt	2008-Jan-01	EPI_ISL_190633	A/chicken/Egypt/0813-NLQP/2008			Pantin-Jackwood,M.J.; Spackman,E.; Suarez,D.L.; Wasilenko,J.; Sarmento,L.; Shepherd,E.; Smith,D.; Lee,S.; Lone,N.A.
EPI622522	MP	Egypt	2007-Jan-01	EPI_ISL_190634	A/chicken/Egypt/07118-NLQP/2007			Pantin-Jackwood,M.J.; Spackman,E.; Suarez,D.L.; Wasilenko,J.; Sarmento,L.; Shepherd,E.; Smith,D.; Lee,S.; Lone,N.A.
EPI620855	MP	Egypt	2009-Jan-01	EPI_ISL_190635	A/duck/Egypt/0923-NLQP/2009			Pantin-Jackwood,M.J.; Spackman,E.; Suarez,D.L.; Wasilenko,J.; Sarmento,L.; Shepherd,E.; Smith,D.; Lee,S.; Lone,N.A.
EPI620857	MP	Egypt	2009-Jan-01	EPI_ISL_190636	A/chicken/Egypt/096L-NLQP/2009			Pantin-Jackwood,M.J.; Spackman,E.; Suarez,D.L.; Wasilenko,J.; Sarmento,L.; Shepherd,E.; Smith,D.; Lee,S.; Lone,N.A.
EPI622502	MP	Egypt	2006-Jan-01	EPI_ISL_190640	A/chicken/Egypt/06553-NLQP/2006			Pantin-Jackwood,M.J.; Spackman,E.; Suarez,D.L.; Wasilenko,J.; Sarmento,L.; Shepherd,E.; Smith,D.; Lee,S.; Lone,N.A.
EPI620965	MP	Indonesia	2006-Jan-01	EPI_ISL_190642	A/chicken/WestJava/SMI-PAT/2006			Pantin-Jackwood,M.J.; Spackman,E.; Suarez,D.L.; Wasilenko,J.; Sarmento,L.; Shepherd,E.; Smith,D.; Lee,S.; Lone,N.A.
EPI621001	MP	Egypt	2010-Jan-01	EPI_ISL_190643	A/chicken/Egypt/1063/2010			Pantin-Jackwood,M.J.; Spackman,E.; Suarez,D.L.; Wasilenko,J.; Sarmento,L.; Shepherd,E.; Smith,D.; Lee,S.; Lone,N.A.
EPI621167	MP	China	2013-Nov-18	EPI_ISL_190702	A/chicken/Jiangsu/927/2013			Ma,M.-J.; Lu,B.; Yang,X.-X.; Zhao,T.; Zhou,J.-J.; Chen,W.-J.; Gray,G.C.; Qian,Y.-H.; Chen,S.-H.; Ma,G.-Y.; Cao,W.-C.
EPI621179	MP	China	2014-Jun-17	EPI_ISL_190703	A/chicken/Jiangsu/2477/2014			Ma,M.-J.; Lu,B.; Yang,X.-X.; Zhao,T.; Zhou,J.-J.; Chen,W.-J.; Gray,G.C.; Qian,Y.-H.; Chen,S.-H.; Ma,G.-Y.; Cao,W.-C.
EPI623550	MP	United Arab Emirates	2014-Nov-30	EPI_ISL_191460	A/Hoabara/Dubai/2455.5/2014		Friedrich-Loeffler-Institut	Chen, H.; Chan, KH. ; Wong, PC. ; Woo, C.Y.P.
EPI623558	MP	United Arab Emirates	2014-Dec-01	EPI_ISL_191461	A/Duck/Dubai/2459/2014		Friedrich-Loeffler-Institut	Chen, H.; Chan, KH. ; Wong, PC. ; Woo, C.Y.P.
EPI623566	MP	United Arab Emirates	2014-Dec-07	EPI_ISL_191462	A/Falcon/Dubai/2506/2014		Friedrich-Loeffler-Institut	Chen, H.; Chan, KH. ; Wong, PC. ; Woo, C.Y.P.
EPI623575	MP	India	2013-Mar-01	EPI_ISL_191463	A/chicken/India/03CA02/2013			Tosh,C.; Nagarajan,S.; Murugkar,H.V.; Kumar,M.; Tripathi,S.; Syed,Z.; Behera,P.; Jain,R.; Dubey,S.C.; Kulkarni,D.D.
EPI623585	MP	India	2011-Nov-01	EPI_ISL_191467	A/crow/India/11TI07/2011			Tosh,C.; Nagarajan,S.; Murugkar,H.V.; Kumar,M.; Tripathi,S.; Syed,Z.; Behera,P.; Jain,R.; Dubey,S.C.; Kulkarni,D.D.
EPI631914	MP	Russian Federation	2015-May-07	EPI_ISL_193362	A/rook/Chany/32/2015	State Research Center of Virology and Biotechnology (VECTOR)	State Research Center of Virology and Biotechnology (VECTOR)	Ivan,Susloparov; Vasily,Marchenko; Natalya,Goncharova; Andrey,Shipovalov; Alexander,Durymanov; Tatyana,Ilyicheva; Alexander,Ryzhikov
EPI631922	MP	Russian Federation	2015-May-07	EPI_ISL_193363	A/rook/Dovolnoe/50/2015	State Research Center of Virology and Biotechnology (VECTOR)	State Research Center of Virology and Biotechnology (VECTOR)	Ivan,Susloparov; Vasily,Marchenko; Natalya,Goncharova; Andrey,Shipovalov; Alexander,Durymanov; Tatyana,Ilyicheva; Alexander,Ryzhikov
EPI631930	MP	Russian Federation	2015-May-07	EPI_ISL_193364	A/rook/Sartlan/42/2015	State Research Center of Virology and Biotechnology (VECTOR)	State Research Center of Virology and Biotechnology (VECTOR)	Ivan,Susloparov; Vasily,Marchenko; Natalya,Goncharova; Andrey,Shipovalov; Alexander,Durymanov; Tatyana,Ilyicheva; Alexander,Ryzhikov
EPI719461	MP	Ghana	2015-Jan-01	EPI_ISL_193674	A/chicken/Ghana/15VIR2588-9/2015		Istituto Zooprofilattico Sperimentale Delle Venezie	Joseph,Awuni;Ben,Aniwa; Alice,Fusaro; Luca,Tassoni; Alessia,Schivo; Silvia,Ormelli; Giovanni,Cattoli; Isabella,Monne
EPI642466	MP	India	2011-Nov-20	EPI_ISL_195597	A/crow/India/11TI11/2011			Nagarajan,S.; Jain,R.; Tosh,C.; Murugkar,H.V.; Kumar,M.; Kulkarni,D.D.
EPI642470	MP	India	2011-Nov-20	EPI_ISL_195598	A/crow/India/11TI16/2011			Nagarajan,S.; Jain,R.; Tosh,C.; Murugkar,H.V.; Kumar,M.; Kulkarni,D.D.
EPI642485	MP	India	2012-Feb-08	EPI_ISL_195599	A/crow/India/02CA02/2012			Nagarajan,S.; Jain,R.; Tosh,C.; Murugkar,H.V.; Kumar,M.; Kulkarni,D.D.
EPI642478	MP	India	2012-Mar-05	EPI_ISL_195600	A/chicken/India/03CA03/2012			Nagarajan,S.; Jain,R.; Tosh,C.; Murugkar,H.V.; Kumar,M.; Kulkarni,D.D.
EPI642498	MP	India	2012-Feb-22	EPI_ISL_195601	A/crow/India/02CA07/2012			Nagarajan,S.; Jain,R.; Tosh,C.; Murugkar,H.V.; Kumar,M.; Kulkarni,D.D.
EPI642505	MP	Bhutan	2012-Jan-18	EPI_ISL_195602	A/pigeon/Bhutan/01BR01/2012			Nagarajan,S.; Jain,R.; Tosh,C.; Murugkar,H.V.; Kumar,M.; Kulkarni,D.D.
EPI644379	MP	India	2012-Oct-19	EPI_ISL_195633	A/turkey/India/10CA04/2012			Nagarajan,S.; Tripathi,S.; Tosh,C.; Murugkar,H.V.; Kumar,M.; Kulkarni,D.D.
EPI644401	MP	Bhutan	2013-Jan-29	EPI_ISL_195634	A/duck/Bhutan/01TR03/2013			Nagarajan,S.; Tripathi,S.; Tosh,C.; Murugkar,H.V.; Kumar,M.; Kulkarni,D.D.
EPI644414	MP	India	2012-Jan-03	EPI_ISL_195635	A/crow/India/01CA12/2012			Nagarajan,S.; Tripathi,S.; Tosh,C.; Murugkar,H.V.; Kumar,M.; Kulkarni,D.D.
EPI644420	MP	India	2012-Feb-19	EPI_ISL_195636	A/crow/India/02CA03/2012			Nagarajan,S.; Tripathi,S.; Tosh,C.; Murugkar,H.V.; Kumar,M.; Kulkarni,D.D.
EPI644486	MP	Bhutan	2012-Jan-02	EPI_ISL_195640	A/chicken/Bhutan/01CL140/2012			Nagarajan,S.; Behera,P.; Tosh,C.; Murugkar,H.V.; Kumar,M.; Kulkarni,D.D.
EPI644509	MP	India	2012-Mar-05	EPI_ISL_195641	A/crow/India/03CA06/2012			Nagarajan,S.; Behera,P.; Tosh,C.; Murugkar,H.V.; Kumar,M.; Kulkarni,D.D.
EPI644493	MP	Bhutan	2012-Jan-02	EPI_ISL_195642	A/chicken/Bhutan/01TR12/2012			Nagarajan,S.; Behera,P.; Tosh,C.; Murugkar,H.V.; Kumar,M.; Kulkarni,D.D.
EPI643196	MP	Ghana	2015-Jan-01	EPI_ISL_195791	A/chicken/Ghana/FJ152511/2015	University of Ghana	Crick Worldwide Influenza Centre
EPI837673	MP	India	2013-Dec-30	EPI_ISL_195955	A/chicken/India/12CA01/2013			Nagarajan,S.; Tripathi,S.; Tosh,C.; Murugkar,H.V.; Kumar,M.; Kulkarni,D.D.
EPI837678	MP	India	2013-Dec-30	EPI_ISL_195956	A/chicken/India/12CL2168/2013			Nagarajan,S.; Tripathi,S.; Tosh,C.; Murugkar,H.V.; Kumar,M.; Kulkarni,D.D.
EPI685612	MP	India	2012-Jan-03	EPI_ISL_195967	A/duck/India/01CA01/2012			Nagarajan,S.; Tripathi,S.; Tosh,C.; Murugkar,H.V.; Kumar,M.; Kulkarni,D.D.
EPI644452	MP	India	2013-Feb-19	EPI_ISL_195970	A/northern pintail/India/03OR320/2013			Nagarajan,S.; Tripathi,S.; Tosh,C.; Murugkar,H.V.; Kumar,M.; Kulkarni,D.D.
EPI649155	MP	Egypt	2014-Jan-01	EPI_ISL_197444	A/chicken/Egypt/pt49/2014			Amen,O.; Vemula,S.V.; Zhao,J.; Ibrahim,R.; Hussein,A.; Hewlett,I.K.; Moussa,S.; Mittal,S.K.
EPI653118	MP	China	2012-Dec-21	EPI_ISL_198176	A/pigeon/Hubei/RP25/2012			Yao,Y.; Chen,J.
EPI940688	MP	Bhutan	2015-Apr-01	EPI_ISL_198209	A/chicken/Bhutan/04TI01/2015			Tosh,C.; Tenzin,D.; Tenzin,S.; Nagarajan,S.; Kumar,M.; Murugkar,H.V.; Tripathi,S.; Wangdi,C.; Dukpa,K.; Gurung,R.B.; Kulkarni,D.D.
EPI656517	MP	China	2015-Apr-01	EPI_ISL_198752	A/chicken/Jiangxi/04.01 NCDZT0010-O/2015(H9N9)		Institute of Microbiology, Chinese Academy of Sciences
EPI656613	MP	China	2013-Dec-07	EPI_ISL_198764	A/duck/Hunan/12.07 YYGK100-P/2013(H5N1)		Institute of Microbiology, Chinese Academy of Sciences
EPI656693	MP	China	2013-Dec-07	EPI_ISL_198774	A/duck/Hunan/12.07 YYGK007-P/2013(H5N1)		Institute of Microbiology, Chinese Academy of Sciences
EPI656709	MP	China	2013-Dec-07	EPI_ISL_198776	A/duck/Hunan/12.07 YYGK97-P/2013(H5N1)		Institute of Microbiology, Chinese Academy of Sciences
EPI657197	MP	China	2015-Apr-12	EPI_ISL_198837	A/chicken/Jilin/04.12 MHK003-O/2015(H5N1)		Institute of Microbiology, Chinese Academy of Sciences
EPI657221	MP	China	2015-Apr-25	EPI_ISL_198840	A/chicken/Jilin/04.25 MHK009/2015(H5N1)		Institute of Microbiology, Chinese Academy of Sciences
EPI657261	MP	China	2015-Apr-12	EPI_ISL_198845	A/chicken/Jilin/04.12 MHK001-O/2015(H5N1)		Institute of Microbiology, Chinese Academy of Sciences
EPI657269	MP	China	2015-Apr-12	EPI_ISL_198846	A/chicken/Jilin/04.12 MHK002-O/2015(H5N1)		Institute of Microbiology, Chinese Academy of Sciences
EPI657605	MP	China	2015-Apr-25	EPI_ISL_198892	A/pigeon/Jilin/04.25 CCHL019-O/2015(H5N1)		Institute of Microbiology, Chinese Academy of Sciences
EPI658562	MP	China	2015-Mar-06	EPI_ISL_199019	A/duck/Hubei/03.06 WHWTZ0155-P/2015(H5N1)		Institute of Microbiology, Chinese Academy of Sciences
EPI658890	MP	China	2015-Jan-09	EPI_ISL_199060	A/Phalacrocorax/Hubei/01.09 V1/2015(H5N1)		Institute of Microbiology, Chinese Academy of Sciences
EPI658898	MP	China	2015-Jan-09	EPI_ISL_199061	A/Phalacrocorax/Hubei/01.09 V4/2015(H5N1)		Institute of Microbiology, Chinese Academy of Sciences
EPI659578	MP	China	2014-Dec-03	EPI_ISL_199154	A/chicken/Shandong/12.03 YA-CK/2014(H5N1)		Institute of Microbiology, Chinese Academy of Sciences
EPI659658	MP	China	2015-Mar-17	EPI_ISL_199164	A/chicken/Jiangsu/03.17 WX006-P/2015(H5N1)		Institute of Microbiology, Chinese Academy of Sciences
EPI660258	MP	China	2014-Dec-18	EPI_ISL_199239	A/duck/Jiangsu/12.18 NJLH1270-P/2014(H5N1)		Institute of Microbiology, Chinese Academy of Sciences
EPI660434	MP	China	2014-Dec-22	EPI_ISL_199261	A/chicken/Jiangsu/12.22 TCCX035-P/2014(H5N1)		Institute of Microbiology, Chinese Academy of Sciences
EPI661466	MP	China	2014-Dec-22	EPI_ISL_199390	A/chicken/Jiangsu/12.22 TCCX003-P/2014(H5N1)		Institute of Microbiology, Chinese Academy of Sciences
EPI661634	MP	China	2015-Mar-10	EPI_ISL_199411	A/goose/Shandong/03.10 HZ/2015(H5N1)		Institute of Microbiology, Chinese Academy of Sciences
EPI661650	MP	China	2013-Jan-01	EPI_ISL_199413	A/goose/Shandong/GS/2013(H5N1)		Institute of Microbiology, Chinese Academy of Sciences
EPI665312	MP	China	2013-Dec-07	EPI_ISL_200375	A/duck/Hunan/12.07 YYGK44-P/2013(Mixed)		Institute of Microbiology, Chinese Academy of Sciences
EPI665384	MP	China	2015-Apr-04	EPI_ISL_200384	A/duck/Jilin/04.04 SY002-O/2015(Mixed)		Institute of Microbiology, Chinese Academy of Sciences
EPI665408	MP	China	2015-Apr-12	EPI_ISL_200387	A/chicken/Jilin/04.12 MHK004-O/2015(Mixed)		Institute of Microbiology, Chinese Academy of Sciences
EPI665704	MP	China	2015-Mar-06	EPI_ISL_200424	A/duck/Hubei/03.06 WHWTZ0122-P/2015(Mixed)		Institute of Microbiology, Chinese Academy of Sciences
EPI669755	MP	China	2015-Jul-14	EPI_ISL_200998	A/Bar-headed Goose/Qinghai/BTY2/2015_H5N1	State Key Laboratory of Virology and Wuhan Institute of Virology, Chinese Academy of Sciences	Institute of Microbiology, Chinese Academy of Sciences	Jianjun, Chen
EPI669763	MP	China	2015-Jul-14	EPI_ISL_200999	A/Great black-headed Gull/Qinghai/YO1/2015_H5N1	State Key Laboratory of Virology and Wuhan Institute of Virology, Chinese Academy of Sciences	Institute of Microbiology, Chinese Academy of Sciences	Jianjun, Chen
EPI669771	MP	China	2015-Jul-14	EPI_ISL_201000	A/Great black-headed Gull/Qinghai/YO6/2015_H5N1	State Key Laboratory of Virology and Wuhan Institute of Virology, Chinese Academy of Sciences	Institute of Microbiology, Chinese Academy of Sciences	Jianjun, Chen
EPI669779	MP	China	2015-May-12	EPI_ISL_201001	A/Black-necked Grebe/Inner Mongolia/Brain1/2015_H5N1	Institute of Pathogen Biology, Taishan Medical College	Institute of Microbiology, Chinese Academy of Sciences	Weifeng, Shi
EPI669787	MP	China	2015-May-12	EPI_ISL_201002	A/Black-necked Grebe/Inner Mongolia/Brain2/2015_H5N1	Institute of Pathogen Biology, Taishan Medical College	Institute of Microbiology, Chinese Academy of Sciences	Weifeng, Shi
EPI669795	MP	China	2015-May-12	EPI_ISL_201003	A/Black-necked Grebe/Inner Mongolia/Lung2/2015_H5N1	Institute of Pathogen Biology, Taishan Medical College	Institute of Microbiology, Chinese Academy of Sciences	Weifeng, Shi
EPI669803	MP	China	2015-May-12	EPI_ISL_201004	A/Black-necked Grebe/Inner Mongolia/Lung3/2015_H5N1	Institute of Pathogen Biology, Taishan Medical College	Institute of Microbiology, Chinese Academy of Sciences	Weifeng, Shi
EPI669811	MP	China	2015-May-12	EPI_ISL_201005	A/Black-necked Grebe/Inner Mongolia/Liver3/2015_H5N1	Institute of Pathogen Biology, Taishan Medical College	Institute of Microbiology, Chinese Academy of Sciences	Weifeng, Shi
EPI669819	MP	China	2015-May-12	EPI_ISL_201006	A/Black-necked Grebe/Inner Mongolia/Brain3/2015_H5N1	CAS Key Laboratory of Pathogenic Microbiology and Immunology, Institute of Microbiology, Chinese Academy of Sciences	Institute of Microbiology, Chinese Academy of Sciences	Yuhai, Bi
EPI669827	MP	China	2015-May-12	EPI_ISL_201007	A/Black-necked Grebe/Inner Mongolia/Lung3-2/2015 H5N1	CAS Key Laboratory of Pathogenic Microbiology and Immunology, Institute of Microbiology, Chinese Academy of Sciences	Institute of Microbiology, Chinese Academy of Sciences	Yuhai, Bi
EPI669835	MP	China	2015-May-12	EPI_ISL_201008	A/Black-necked Grebe/Inner Mongolia/Oropharynx swab3/2015_H5N1	CAS Key Laboratory of Pathogenic Microbiology and Immunology, Institute of Microbiology, Chinese Academy of Sciences	Institute of Microbiology, Chinese Academy of Sciences	Yuhai, Bi
EPI669843	MP	China	2015-May-12	EPI_ISL_201009	A/Black-necked Grebe/Inner Mongolia/Trachea3/2015_H5N1	CAS Key Laboratory of Pathogenic Microbiology and Immunology, Institute of Microbiology, Chinese Academy of Sciences	Institute of Microbiology, Chinese Academy of Sciences	Yuhai, Bi
EPI669851	MP	China	2015-May-12	EPI_ISL_201010	A/Black-necked Grebe/Inner Mongolia/Anal swab4/2015 H5N1	CAS Key Laboratory of Pathogenic Microbiology and Immunology, Institute of Microbiology, Chinese Academy of Sciences	Institute of Microbiology, Chinese Academy of Sciences	Yuhai, Bi
EPI681359	MP	China	2014-Dec-20	EPI_ISL_203728	A/duck/Zhejiang/1220092/2014			Wu,H.; Peng,X.; Cheng,L.; Lu,X.; Jin,C.; Xie,T.; Yao,H.; Wu,N.
EPI681360	MP	China	2014-Nov-20	EPI_ISL_203729	A/goose/Zhejiang/112071/2014			Wu,H.; Peng,X.; Cheng,L.; Lu,X.; Jin,C.; Xie,T.; Yao,H.; Wu,N.
EPI681361	MP	China	2014-Jul-27	EPI_ISL_203730	A/goose/Zhejiang/727098/2014			Wu,H.; Peng,X.; Cheng,L.; Lu,X.; Jin,C.; Xie,T.; Yao,H.; Wu,N.
EPI681362	MP	China	2014-Jul-27	EPI_ISL_203754	A/pigeon/Zhejiang/727097/2014			Wu,H.; Peng,X.; Cheng,L.; Lu,X.; Jin,C.; Xie,T.; Yao,H.; Wu,N.
EPI681363	MP	China	2014-Nov-20	EPI_ISL_203755	A/pigeon/Zhejiang/112089/2014			Wu,H.; Peng,X.; Cheng,L.; Lu,X.; Jin,C.; Xie,T.; Yao,H.; Wu,N.
EPI681364	MP	China	2014-Nov-20	EPI_ISL_203756	A/pigeon/Zhejiang/112090/2014			Wu,H.; Peng,X.; Cheng,L.; Lu,X.; Jin,C.; Xie,T.; Yao,H.; Wu,N.
EPI682962	MP	China	2014-Dec-01	EPI_ISL_205111	A/chicken/Wuhan/HAQL07/2014			Chen,L.-J.; Lin,X.-D.; Guo,W.-P.; Tian,J.-H.; Zhang,Y.-Z.
EPI682959	MP	China	2014-Dec-01	EPI_ISL_205112	A/chicken/Wuhan/HAQL16/2014			Chen,L.-J.; Lin,X.-D.; Guo,W.-P.; Tian,J.-H.; Zhang,Y.-Z.
EPI682960	MP	China	2015-Jan-01	EPI_ISL_205113	A/duck/Wenzhou/HAYXLG10/2015			Chen,L.-J.; Lin,X.-D.; Guo,W.-P.; Tian,J.-H.; Zhang,Y.-Z.
EPI682961	MP	China	2015-Jan-01	EPI_ISL_205114	A/duck/Wenzhou/YJYF33/2015			Chen,L.-J.; Lin,X.-D.; Guo,W.-P.; Tian,J.-H.; Zhang,Y.-Z.
EPI687190	MP	United Kingdom	2016-Jan-09	EPI_ISL_205833	A/chicken/Scotland/532/2016	Animal and Plant Health Agency (APHA)	Animal and Plant Health Agency (APHA)	Seekings, A; Ellis, R; McGinn, N; Mynn, J; Coward, V; Reid, S; Banks, J; Brookes, S; Brown, I
EPI687314	MP	China	2014-Feb-10	EPI_ISL_205856	A/chicken/Yunnan/1/2014			Jiang,W.; Chen,J.
EPI719454	MP	Ghana	2015-Jul-27	EPI_ISL_205864	A/duck/Ghana/15VIR5480-16/2015	Veterinary Services Directorate, Ministry of Food and Agriculture	Istituto Zooprofilattico Sperimentale Delle Venezie	Joseph,Awuni;Ben,Aniwa; Alice,Fusaro; Luca,Tassoni; Alessia,Schivo; Silvia,Ormelli; Giovanni,Cattoli; Isabella,Monne
EPI719912	MP	Ghana	2015-Aug-07	EPI_ISL_205865	A/chicken/Ghana/15VIR5480-22/2015	Veterinary Services Directorate, Ministry of Food and Agriculture	Istituto Zooprofilattico Sperimentale Delle Venezie	Joseph,Awuni;Ben,Aniwa; Alice,Fusaro; Luca,Tassoni; Alessia,Schivo; Silvia,Ormelli; Giovanni,Cattoli; Isabella,Monne
EPI689448	MP	China	2008-Nov-26	EPI_ISL_206101	A/duck/Hunan/S4020/2008			Feng,X.; Wang,Z.; Shi,J.; Deng,G.; Kong,H.; Tao,S.; Li,C.; Liu,L.; Guan,Y.; Chen,H.
EPI689456	MP	China	2009-May-06	EPI_ISL_206302	A/chicken/Guangxi/S2039/2009			Feng,X.; Wang,Z.; Shi,J.; Deng,G.; Kong,H.; Tao,S.; Li,C.; Liu,L.; Guan,Y.; Chen,H.
EPI690395	MP	United States	2015-Jan-02	EPI_ISL_206439	A/American wigeon/Washington/196336/2015			Killian,M.L.; Ip,H.S.; Griffin,K.; Messer,J.; McMullen,K.; Dusek,R.; Bodenstein,B.
EPI690402	MP	United States	2015-Jan-02	EPI_ISL_206440	A/American wigeon/Washington/196340/2015			Killian,M.L.; Ip,H.S.; Griffin,K.; Messer,J.; McMullen,K.; Dusek,R.; Bodenstein,B.
EPI704001	MP	China	2015-Jan-06	EPI_ISL_209001	A/whooper swan/Henan/01B/2015			Su,W.; Xing,C.; Zhao,N.; Luo,J.; Li,Q.; Wu,Y.; Li,M.; Wang,C.; Ding,H.; He,H.
EPI712763	MP	China	2015-Feb-05	EPI_ISL_212420	A/Great Cormorant/Hubei/VI128/2015_H5N1	State Key Laboratory of Virology and Wuhan Institute of Virology, Chinese Academy of Sciences	Wuhan Institute of Virology
EPI712771	MP	China	2015-Feb-05	EPI_ISL_212421	A/Great Cormorant/Hubei/VI132/2015_H5N1	State Key Laboratory of Virology and Wuhan Institute of Virology, Chinese Academy of Sciences	Wuhan Institute of Virology
EPI712779	MP	China	2015-Feb-05	EPI_ISL_212422	A/Great Cormorant/Hubei/VI133/2015_H5N1	State Key Laboratory of Virology and Wuhan Institute of Virology, Chinese Academy of Sciences	Wuhan Institute of Virology
EPI751467	MP	United States	2011-Sep-15	EPI_ISL_220200	A/mallard/Minnesota/AI11-4429/2011			Das,S.R.; Halpin,R.A.; Lin,X.; Simenauer,A.; Akopov,A.; Fedorova,N.; Puri,V.; Stockwell,T.; Amedeo,P.; Katzel,D.; Schobel,S.; Shrivastava,S.; Bao,Y.; Sanders,R.; Zhdanov,S.; Kiryutin,B.; Lipman,D.J.; Tatusova,T.; Stallknecht,D.
EPI758748	MP	India	2015-Jan-01	EPI_ISL_221346	A/turkey/India/01CA01/2015			Tosh,C.; Nagarajan,S.; Kumar,M.; Murugkar,H.V.; Venkatesh,G.; Shukla,S.; Mishra,A.; Mishra,P.; Agarwal,S.; Singh,B.; Dubey,P.; Tripathi,S.; Kulkarni,D.D.
EPI758756	MP	India	2014-Nov-01	EPI_ISL_221347	A/duck/India/11TR03/2014			Tosh,C.; Nagarajan,S.; Kumar,M.; Murugkar,H.V.; Venkatesh,G.; Shukla,S.; Mishra,A.; Mishra,P.; Agarwal,S.; Singh,B.; Dubey,P.; Tripathi,S.; Kulkarni,D.D.
EPI758764	MP	India	2014-Nov-01	EPI_ISL_221348	A/duck/India/11CA08/2014			Tosh,C.; Nagarajan,S.; Kumar,M.; Murugkar,H.V.; Venkatesh,G.; Shukla,S.; Mishra,A.; Mishra,P.; Agarwal,S.; Singh,B.; Dubey,P.; Tripathi,S.; Kulkarni,D.D.
EPI758772	MP	India	2014-Nov-01	EPI_ISL_221349	A/duck/India/11CA02/2014			Tosh,C.; Nagarajan,S.; Kumar,M.; Murugkar,H.V.; Venkatesh,G.; Shukla,S.; Mishra,A.; Mishra,P.; Agarwal,S.; Singh,B.; Dubey,P.; Tripathi,S.; Kulkarni,D.D.
EPI758780	MP	India	2014-Dec-01	EPI_ISL_221350	A/duck/India/12TR04/2014			Tosh,C.; Nagarajan,S.; Kumar,M.; Murugkar,H.V.; Venkatesh,G.; Shukla,S.; Mishra,A.; Mishra,P.; Agarwal,S.; Singh,B.; Dubey,P.; Tripathi,S.; Kulkarni,D.D.
EPI758788	MP	India	2015-Mar-01	EPI_ISL_221351	A/duck/India/03CA01/2015			Tosh,C.; Nagarajan,S.; Kumar,M.; Murugkar,H.V.; Venkatesh,G.; Shukla,S.; Mishra,A.; Mishra,P.; Agarwal,S.; Singh,B.; Dubey,P.; Tripathi,S.; Kulkarni,D.D.
EPI758796	MP	India	2015-Apr-01	EPI_ISL_221352	A/chicken/India/04CA17/2015			Tosh,C.; Nagarajan,S.; Kumar,M.; Murugkar,H.V.; Venkatesh,G.; Shukla,S.; Mishra,A.; Mishra,P.; Agarwal,S.; Singh,B.; Dubey,P.; Tripathi,S.; Kulkarni,D.D.
EPI760126	MP	China	2015-Jun-02	EPI_ISL_221724	A/peacock/Yunnan/1/2015			Hu,T.; Zhao,H.; Zhang,Y.; Zhang,W.; Kong,Q.; Zhang,Z.; Cui,Q.; Qiu,W.; Deng,B.; Fan,Q.; Zhang,F.
EPI760133	MP	China	2015-Jun-02	EPI_ISL_221725	A/peacock/Yunnan/3/2015			Hu,T.; Zhao,H.; Zhang,Y.; Zhang,W.; Kong,Q.; Zhang,Z.; Cui,Q.; Qiu,W.; Deng,B.; Fan,Q.; Zhang,F.
EPI764417	MP	China	2005-Nov-01	EPI_ISL_222486	A/turtle dove/Guangdong/300/2005			Jiao,P.; Cheng,Y.; Liao,M.
EPI770652	MP	Ghana	2015-Jul-27	EPI_ISL_223931	A/chicken/Ghana/24/2015	University of Ghana	Crick Worldwide Influenza Centre
EPI770668	MP	Ghana	2015-May-22	EPI_ISL_223933	A/chicken/Ghana/29/2015	University of Ghana	Crick Worldwide Influenza Centre
EPI770684	MP	Ghana	2015-Aug-07	EPI_ISL_223935	A/chicken/Ghana/46/2015	University of Ghana	Crick Worldwide Influenza Centre
EPI770692	MP	Ghana	2015-Jul-27	EPI_ISL_223936	A/goose/Ghana/17/2015	University of Ghana	Crick Worldwide Influenza Centre
EPI770700	MP	Ghana	2015-Jul-27	EPI_ISL_223937	A/guinea fowl/Ghana/2/2015	University of Ghana	Crick Worldwide Influenza Centre
EPI770708	MP	Ghana	2015-Aug-07	EPI_ISL_223939	A/chicken/Ghana/41/2015	University of Ghana	Crick Worldwide Influenza Centre
EPI770725	MP	Ghana	2015-Jul-28	EPI_ISL_223941	A/chicken/Ghana/14/2015	University of Ghana	Crick Worldwide Influenza Centre
EPI888818	MP	Lebanon	2016-Apr-22	EPI_ISL_224757	A/chicken/Lebanon/16VIR2783-20/2016	Ministry of Agriculture, Animal Resources Directorate	Istituto Zooprofilattico Sperimentale Delle Venezie	Ali, El Romeh; Bianca, Zecchin; Alice, Fusaro; Silvia, Ormelli; Sabrina, Marciano; Adelaide, Milani; Alessia, Schivo; Annalisa, Salviato; Isabella, Monne
EPI775013	MP	Vietnam	2013-Feb-04	EPI_ISL_224898	A/pheasant/TienGiang/0020/2013			Cao,B.V.; Le Ha,T.D.; Mai,V.N.; Dang Trinh,M.A.; Le Phan,K.N.; Vo Tran,N.T.; Hoang,T.
EPI775021	MP	Vietnam	2013-Feb-04	EPI_ISL_224899	A/pheasant/TienGiang/0021/2013			Cao,B.V.; Le Ha,T.D.; Mai,V.N.; Dang Trinh,M.A.; Le Phan,K.N.; Vo Tran,N.T.; Hoang,T.
EPI775029	MP	Vietnam	2013-Feb-04	EPI_ISL_224900	A/pheasant/TienGiang/0022/2013			Cao,B.V.; Le Ha,T.D.; Mai,V.N.; Dang Trinh,M.A.; Le Phan,K.N.; Vo Tran,N.T.; Hoang,T.
EPI775037	MP	Vietnam	2013-Feb-04	EPI_ISL_224901	A/pheasant/TienGiang/0024/2013			Cao,B.V.; Le Ha,T.D.; Mai,V.N.; Dang Trinh,M.A.; Le Phan,K.N.; Vo Tran,N.T.; Hoang,T.
EPI775044	MP	Vietnam	2013-Feb-04	EPI_ISL_224902	A/pheasant/TienGiang/0025/2013			Cao,B.V.; Le Ha,T.D.; Mai,V.N.; Dang Trinh,M.A.; Le Phan,K.N.; Vo Tran,N.T.; Hoang,T.
EPI775052	MP	Vietnam	2013-Feb-04	EPI_ISL_224903	A/pheasant/TienGiang/0026/2013			Cao,B.V.; Le Ha,T.D.; Mai,V.N.; Dang Trinh,M.A.; Le Phan,K.N.; Vo Tran,N.T.; Hoang,T.
EPI775060	MP	Vietnam	2013-Aug-13	EPI_ISL_224904	A/chicken/DongNai/0182/2013			Cao,B.V.; Le Ha,T.D.; Mai,V.N.; Dang Trinh,M.A.; Le Phan,K.N.; Vo Tran,N.T.; Hoang,T.
EPI775069	MP	Vietnam	2013-Aug-13	EPI_ISL_224905	A/domestic duck/LongAn/0183/2013			Cao,B.V.; Le Ha,T.D.; Mai,V.N.; Dang Trinh,M.A.; Le Phan,K.N.; Vo Tran,N.T.; Hoang,T.
EPI775076	MP	Vietnam	2013-Nov-11	EPI_ISL_224906	A/domestic duck/VinhLong/0184/2013			Cao,B.V.; Le Ha,T.D.; Mai,V.N.; Dang Trinh,M.A.; Le Phan,K.N.; Vo Tran,N.T.; Hoang,T.
EPI775084	MP	Vietnam	2015-Jan-06	EPI_ISL_224907	A/duck/CaMau/0237/2015			Cao,B.V.; Le Ha,T.D.; Mai,V.N.; Dang Trinh,M.A.; Le Phan,K.N.; Vo Tran,N.T.; Hoang,T.
EPI775092	MP	Vietnam	2015-Jan-06	EPI_ISL_224908	A/duck/CaMau/0238/2015			Cao,B.V.; Le Ha,T.D.; Mai,V.N.; Dang Trinh,M.A.; Le Phan,K.N.; Vo Tran,N.T.; Hoang,T.
EPI775107	MP	Vietnam	2013-Nov-11	EPI_ISL_224911	A/domestic duck/VinhLong/0185/2013			Cao,B.V.; Le Ha,T.D.; Mai,V.N.; Dang Trinh,M.A.; Le Phan,K.N.; Vo Tran,N.T.; Hoang,T.
EPI775114	MP	Vietnam	2013-Nov-11	EPI_ISL_224912	A/domestic duck/VinhLong/0186/2013			Cao,B.V.; Le Ha,T.D.; Mai,V.N.; Dang Trinh,M.A.; Le Phan,K.N.; Vo Tran,N.T.; Hoang,T.
EPI806256	MP	Egypt	2009-Jan-01	EPI_ISL_229116	A/Pigeon/Egypt/RIMD18/2009			Elgendy,E.M.; Watanabe,Y.; Daidoji,T.; Arai,Y.; Ikuta,K.; Ibrahim,M.S.; Nakaya,T.
EPI806263	MP	Egypt	2009-Jan-01	EPI_ISL_229117	A/Pigeon/Egypt/RIMD20/2009			Elgendy,E.M.; Watanabe,Y.; Daidoji,T.; Arai,Y.; Ikuta,K.; Ibrahim,M.S.; Nakaya,T.
EPI808907	MP	Egypt	2015-Apr-15	EPI_ISL_229508	A/chicken/Egypt/Q10920C/2015			Kayali,G.K.; El-Shesheny,R.E.; Kandeil,A.K.; Webby,R.W.; Ali,M.A.
EPI809011	MP	Egypt	2015-Nov-03	EPI_ISL_229509	A/chicken/Egypt/Q10777B/2015			Kayali,G.K.; El-Shesheny,R.E.; Kandeil,A.K.; Webby,R.W.; Ali,M.A.
EPI808909	MP	Egypt	2015-Jul-03	EPI_ISL_229510	A/chicken/Egypt/A10759E/2015			Kayali,G.K.; El-Shesheny,R.E.; Kandeil,A.K.; Webby,R.W.; Ali,M.A.
EPI808910	MP	Egypt	2015-Jan-27	EPI_ISL_229511	A/chicken/Egypt/D10547C/2015			Kayali,G.K.; El-Shesheny,R.E.; Kandeil,A.K.; Webby,R.W.; Ali,M.A.
EPI808911	MP	Egypt	2015-Jan-26	EPI_ISL_229512	A/chicken/Egypt/A10542A/2015			Kayali,G.K.; El-Shesheny,R.E.; Kandeil,A.K.; Webby,R.W.; Ali,M.A.
EPI808920	MP	Egypt	2015-Jan-27	EPI_ISL_229513	A/chicken/Egypt/D10547E/2015			Kayali,G.K.; El-Shesheny,R.E.; Kandeil,A.K.; Webby,R.W.; Ali,M.A.
EPI808913	MP	Egypt	2015-Apr-03	EPI_ISL_229514	A/chicken/Egypt/S10739C/2015			Kayali,G.K.; El-Shesheny,R.E.; Kandeil,A.K.; Webby,R.W.; Ali,M.A.
EPI808970	MP	Egypt	2015-Jan-26	EPI_ISL_229515	A/chicken/Egypt/A10543B/2015			Kayali,G.K.; El-Shesheny,R.E.; Kandeil,A.K.; Webby,R.W.; Ali,M.A.
EPI808936	MP	Egypt	2015-Feb-20	EPI_ISL_229516	A/chicken/Egypt/S10937B/2015			Kayali,G.K.; El-Shesheny,R.E.; Kandeil,A.K.; Webby,R.W.; Ali,M.A.
EPI809041	MP	Egypt	2015-Jan-26	EPI_ISL_229517	A/chicken/Egypt/A10540D/2015			Kayali,G.K.; El-Shesheny,R.E.; Kandeil,A.K.; Webby,R.W.; Ali,M.A.
EPI808918	MP	Egypt	2015-Jan-27	EPI_ISL_229518	A/chicken/Egypt/D10566D/2015			Kayali,G.K.; El-Shesheny,R.E.; Kandeil,A.K.; Webby,R.W.; Ali,M.A.
EPI809009	MP	Egypt	2015-Jan-26	EPI_ISL_229519	A/chicken/Egypt/A10544C/2015			Kayali,G.K.; El-Shesheny,R.E.; Kandeil,A.K.; Webby,R.W.; Ali,M.A.
EPI809040	MP	Egypt	2015-Jul-03	EPI_ISL_229520	A/chicken/Egypt/A10758D/2015			Kayali,G.K.; El-Shesheny,R.E.; Kandeil,A.K.; Webby,R.W.; Ali,M.A.
EPI1859742	MP	Netherlands	2021-Feb-22	EPI_ISL_2172528	A/barnacle goose/Netherlands/21024066-001/2021	Wageningen Bioveterinary Research	Wageningen Bioveterinary Research	Beerens, Nancy; Harders, Frank; Pritz-Verschuren, Sylvia; Roose, Marit; Germeraad, Evelien; Engelsma, Marc; Bossers, Alex; Heutink, Rene
EPI1859806	MP	Netherlands	2021-Mar-17	EPI_ISL_2174084	A/common murre/Netherlands/21025491-002/2021	Wageningen Bioveterinary Research	Wageningen Bioveterinary Research	Beerens, Nancy; Harders, Frank; Pritz-Verschuren, Sylvia; Roose, Marit; Germeraad, Evelien; Engelsma, Marc; Bossers, Alex; Heutink, Rene
EPI1859924	MP	Netherlands	2021-Apr-15	EPI_ISL_2193998	A/barnacle goose/Netherlands/21027016-002/2021	Wageningen Bioveterinary Research	Wageningen Bioveterinary Research	Beerens, Nancy; Harders, Frank; Pritz-Verschuren, Sylvia; Roose, Marit; Germeraad, Evelien; Engelsma, Marc; Bossers, Alex; Heutink, Rene
EPI1859932	MP	Netherlands	2021-Apr-23	EPI_ISL_2194014	A/white-tailed eagle/Netherlands/21027616-001/2021	Wageningen Bioveterinary Research	Wageningen Bioveterinary Research	Beerens, Nancy; Harders, Frank; Pritz-Verschuren, Sylvia; Roose, Marit; Germeraad, Evelien; Engelsma, Marc; Bossers, Alex; Heutink, Rene
EPI1859940	MP	Netherlands	2021-Apr-22	EPI_ISL_2194036	A/barnacle goose/Netherlands/21028196-002/2021	Wageningen Bioveterinary Research	Wageningen Bioveterinary Research	Beerens, Nancy; Harders, Frank; Pritz-Verschuren, Sylvia; Roose, Marit; Germeraad, Evelien; Engelsma, Marc; Bossers, Alex; Heutink, Rene
EPI1862717	MP	Netherlands	2021-Apr-20	EPI_ISL_2227276	A/barnacle goose/Netherlands/21027357-002/2021	Wageningen Bioveterinary Research	Wageningen Bioveterinary Research	Beerens, Nancy; Harders, Frank; Pritz-Verschuren, Sylvia; Roose, Marit; Germeraad, Evelien; Engelsma, Marc; Bossers, Alex; Heutink, Rene
EPI1862796	MP	Netherlands	2021-May-13	EPI_ISL_2227277	A/barnacle goose/Netherlands/21028534-002/2021	Wageningen Bioveterinary Research	Wageningen Bioveterinary Research	Beerens, Nancy; Harders, Frank; Pritz-Verschuren, Sylvia; Roose, Marit; Germeraad, Evelien; Engelsma, Marc; Bossers, Alex; Heutink, Rene
EPI1863088	MP	Netherlands	2021-May-09	EPI_ISL_2227278	A/goose/Netherlands/21028502-002/21028502/2021	Wageningen Bioveterinary Research	Wageningen Bioveterinary Research	Beerens, Nancy; Harders, Frank; Pritz-Verschuren, Sylvia; Roose, Marit; Germeraad, Evelien; Engelsma, Marc; Bossers, Alex; Heutink, Rene
EPI1863833	MP	Netherlands	2021-May-07	EPI_ISL_2227279	A/western marsh harrier/Netherlands/21028606-002/2021	Wageningen Bioveterinary Research	Wageningen Bioveterinary Research	Beerens, Nancy; Harders, Frank; Pritz-Verschuren, Sylvia; Roose, Marit; Germeraad, Evelien; Engelsma, Marc; Bossers, Alex; Heutink, Rene
EPI1866444	MP	Senegal	2020-Dec-23	EPI_ISL_2276068	A/chicken/Senegal/21VIR1084-3/2021	Istituto Zooprofilattico Sperimentale delle Venezie, EU/OIE/Reference Laboratory and FAO Reference Centre for AI and ND	Istituto Zooprofilattico Sperimentale Delle Venezie	Lo, F.T.; Diallo, A.A.; Ba, R.O.; Diouf, M.; Diop, A.; Samb, Y.N.; Diouf, M.; Diop, M.; Lo, M.M.; Diouf, M.N.; Zecchin, B.; Tassoni, L.; Fusaro, A.; Pastori, A.; Monne, I.; Terregino, C.
EPI1866452	MP	Senegal	2020-Dec-23	EPI_ISL_2276069	A/chicken/Senegal/21VIR1084-4/2021	Istituto Zooprofilattico Sperimentale delle Venezie, EU/OIE/Reference Laboratory and FAO Reference Centre for AI and ND	Istituto Zooprofilattico Sperimentale Delle Venezie	Lo, F.T.; Diallo, A.A.; Ba, R.O.; Diouf, M.; Diop, A.; Samb, Y.N.; Diouf, M.; Diop, M.; Lo, M.M.; Diouf, M.N.; Zecchin, B.; Tassoni, L.; Fusaro, A.; Pastori, A.; Monne, I.; Terregino, C.
EPI1866460	MP	Senegal	2020-Dec-23	EPI_ISL_2276070	A/chicken/Senegal/21VIR1084-5/2021	Istituto Zooprofilattico Sperimentale delle Venezie, EU/OIE/Reference Laboratory and FAO Reference Centre for AI and ND	Istituto Zooprofilattico Sperimentale Delle Venezie	Lo, F.T.; Diallo, A.A.; Ba, R.O.; Diouf, M.; Diop, A.; Samb, Y.N.; Diouf, M.; Diop, M.; Lo, M.M.; Diouf, M.N.; Zecchin, B.; Tassoni, L.; Fusaro, A.; Pastori, A.; Monne, I.; Terregino, C.
EPI1866468	MP	Senegal	2021-Jan-23	EPI_ISL_2276071	A/great-white_pelican/Senegal/21-67_21VIR1084-8/2021	Istituto Zooprofilattico Sperimentale delle Venezie, EU/OIE/Reference Laboratory and FAO Reference Centre for AI and ND	Istituto Zooprofilattico Sperimentale Delle Venezie	Lo, F.T.; Diallo, A.A.; Ba, R.O.; Diouf, M.; Diop, A.; Samb, Y.N.; Diouf, M.; Diop, M.; Lo, M.M.; Diouf, M.N.; Zecchin, B.; Tassoni, L.; Fusaro, A.; Pastori, A.; Monne, I.; Terregino, C.
EPI2067357	MP	United States	2022-Apr-02	EPI_ISL_13285548	A/turkey/Minnesota/22-009999-002-original/2022	National Veterinary Services Laboratories - USDA	National Veterinary Services Laboratories - USDA	Chinh,Thanh;Love, Emily;Franzen,Kerrie;Killian,Mary;Koster,Leo;Lantz,Kristina;Stuber,Tod;Hicks,Jessica
EPI2067365	MP	United States	2022-Mar-29	EPI_ISL_13285549	A/pheasant/Texas/22-010008-001-original/2022	National Veterinary Services Laboratories - USDA	National Veterinary Services Laboratories - USDA	Chinh,Thanh;Love, Emily;Franzen,Kerrie;Killian,Mary;Koster,Leo;Lantz,Kristina;Stuber,Tod;Hicks,Jessica
EPI2067373	MP	United States	2022-Mar-29	EPI_ISL_13285550	A/pheasant/Texas/22-010008-002-original/2022	National Veterinary Services Laboratories - USDA	National Veterinary Services Laboratories - USDA	Chinh,Thanh;Love, Emily;Franzen,Kerrie;Killian,Mary;Koster,Leo;Lantz,Kristina;Stuber,Tod;Hicks,Jessica
EPI2067381	MP	United States	2022-Apr-02	EPI_ISL_13285551	A/turkey/South Dakota/22-010013-001-original/2022	National Veterinary Services Laboratories - USDA	National Veterinary Services Laboratories - USDA	Chinh,Thanh;Love, Emily;Franzen,Kerrie;Killian,Mary;Koster,Leo;Lantz,Kristina;Stuber,Tod;Hicks,Jessica
EPI2067389	MP	United States	2022-Apr-02	EPI_ISL_13285552	A/turkey/South Dakota/22-010013-002-original/2022	National Veterinary Services Laboratories - USDA	National Veterinary Services Laboratories - USDA	Chinh,Thanh;Love, Emily;Franzen,Kerrie;Killian,Mary;Koster,Leo;Lantz,Kristina;Stuber,Tod;Hicks,Jessica
EPI2067397	MP	United States	2022-Apr-02	EPI_ISL_13285553	A/turkey/North Dakota/22-010015-001-original/2022	National Veterinary Services Laboratories - USDA	National Veterinary Services Laboratories - USDA	Chinh,Thanh;Love, Emily;Franzen,Kerrie;Killian,Mary;Koster,Leo;Lantz,Kristina;Stuber,Tod;Hicks,Jessica
EPI2067405	MP	United States	2022-Apr-02	EPI_ISL_13285554	A/turkey/North Dakota/22-010015-002-original/2022	National Veterinary Services Laboratories - USDA	National Veterinary Services Laboratories - USDA	Chinh,Thanh;Love, Emily;Franzen,Kerrie;Killian,Mary;Koster,Leo;Lantz,Kristina;Stuber,Tod;Hicks,Jessica
EPI2067413	MP	United States	2022-Apr-03	EPI_ISL_13285555	A/turkey/Minnesota/22-010085-001-original/2022	National Veterinary Services Laboratories - USDA	National Veterinary Services Laboratories - USDA	Chinh,Thanh;Love, Emily;Franzen,Kerrie;Killian,Mary;Koster,Leo;Lantz,Kristina;Stuber,Tod;Hicks,Jessica
EPI2067421	MP	United States	2022-Apr-03	EPI_ISL_13285556	A/turkey/Minnesota/22-010085-002-original/2022	National Veterinary Services Laboratories - USDA	National Veterinary Services Laboratories - USDA	Chinh,Thanh;Love, Emily;Franzen,Kerrie;Killian,Mary;Koster,Leo;Lantz,Kristina;Stuber,Tod;Hicks,Jessica
EPI2067429	MP	United States	2022-Apr-03	EPI_ISL_13285557	A/turkey/Minnesota/22-010092-002-original/2022	National Veterinary Services Laboratories - USDA	National Veterinary Services Laboratories - USDA	Chinh,Thanh;Love, Emily;Franzen,Kerrie;Killian,Mary;Koster,Leo;Lantz,Kristina;Stuber,Tod;Hicks,Jessica
EPI2067437	MP	United States	2022-Apr-03	EPI_ISL_13285558	A/turkey/Minnesota/22-010092-003-original/2022	National Veterinary Services Laboratories - USDA	National Veterinary Services Laboratories - USDA	Chinh,Thanh;Love, Emily;Franzen,Kerrie;Killian,Mary;Koster,Leo;Lantz,Kristina;Stuber,Tod;Hicks,Jessica
EPI2067445	MP	United States	2022-Apr-02	EPI_ISL_13285559	A/turkey/Iowa/22-010094-001-original/2022	National Veterinary Services Laboratories - USDA	National Veterinary Services Laboratories - USDA	Chinh,Thanh;Love, Emily;Franzen,Kerrie;Killian,Mary;Koster,Leo;Lantz,Kristina;Stuber,Tod;Hicks,Jessica
EPI2067453	MP	United States	2022-Apr-02	EPI_ISL_13285560	A/turkey/Iowa/22-010094-002-original/2022	National Veterinary Services Laboratories - USDA	National Veterinary Services Laboratories - USDA	Chinh,Thanh;Love, Emily;Franzen,Kerrie;Killian,Mary;Koster,Leo;Lantz,Kristina;Stuber,Tod;Hicks,Jessica
EPI2067461	MP	United States	2022-Apr-01	EPI_ISL_13286627	A/turkey/Minnesota/22-009996-002-original/2022	National Veterinary Services Laboratories - USDA	National Veterinary Services Laboratories - USDA	Chinh,Thanh;Love, Emily;Franzen,Kerrie;Killian,Mary;Koster,Leo;Lantz,Kristina;Stuber,Tod;Hicks,Jessica
EPI2068142	MP	Cambodia	2017-Aug-31	EPI_ISL_13294855	A/chicken/Cambodia/1K241C1/2017	Institut Pasteur du Cambodia	Hong Kong University	Yann,Sokhoun; Siegers,Jurre Y.; Aziz,Ammar; Deng,Yi-Mo; Edwards,Kimberly M.; Wei,Xiaoman; Aziz,Ammar; Tum,Sothyra; Wong,Frank; Lewis,Nicola S.; Thielen,Peter; Claes,Filip; Barr,Ian G.; Dhanasekaran,Vijaykrishna; Karlsson,Erik A.
EPI2068306	MP	Netherlands	2022-May-26	EPI_ISL_13300319	A/brant goose/Netherlands/22009881-002/2022	Wageningen Bioveterinary Research	Wageningen Bioveterinary Research	Beerens, Nancy; Harders, Frank; Pritz-Verschuren, Sylvia; Roose, Marit; Venema, Sandra; Germeraad, Evelien; Engelsma, Marc; Heutink, Rene
EPI2068338	MP	Netherlands	2022-May-27	EPI_ISL_13300324	A/white stork/Netherlands/22009973-002/2022	Wageningen Bioveterinary Research	Wageningen Bioveterinary Research	Beerens, Nancy; Harders, Frank; Pritz-Verschuren, Sylvia; Roose, Marit; Venema, Sandra; Germeraad, Evelien; Engelsma, Marc; Heutink, Rene
EPI2073616	MP	Israel	2022-Jan-18	EPI_ISL_13418526	A/Little egret/Israel/172/2022	Kimron Veterinary Institute	Kimron Veterinary Institute	Zuckerman, N.S; Mandelboim,M; Bucris,E; Morad,H; Geva,M; ZilbertzanItay,O; Bar-OrI,I; S.Fratty,I; Berkovitch,A; Lublin,A; Simanov,L; Hadas,R; Farnoushi,Y; Shkoda,I
EPI2073619	MP	Netherlands	2022-Jun-03	EPI_ISL_13429290	A/Caspian Gull/Netherlands/4/2022	Erasmus Medical Center	Erasmus Medical Center
EPI2073627	MP	Netherlands	2022-Jun-06	EPI_ISL_13429291	A/Sandwich Tern/Netherlands/8/2022	Erasmus Medical Center	Erasmus Medical Center
EPI2073635	MP	Netherlands	2022-Jun-06	EPI_ISL_13429292	A/Sandwich Tern/Netherlands/5/2022	Erasmus Medical Center	Erasmus Medical Center
EPI2073643	MP	Netherlands	2022-Jun-03	EPI_ISL_13429293	A/Black-headed gull/Netherlands/5/2022	Erasmus Medical Center	Erasmus Medical Center
EPI2073651	MP	Netherlands	2022-Jun-03	EPI_ISL_13429294	A/Black-headed gull/Netherlands/6/2022	Erasmus Medical Center	Erasmus Medical Center
EPI2073659	MP	Netherlands	2022-Jun-04	EPI_ISL_13429295	A/Sandwich Tern/Netherlands/1/2022	Erasmus Medical Center	Erasmus Medical Center
EPI2073667	MP	Netherlands	2022-Jun-03	EPI_ISL_13429296	A/Sandwich Tern/Netherlands/2/2022	Erasmus Medical Center	Erasmus Medical Center
EPI2073675	MP	Netherlands	2022-Jun-03	EPI_ISL_13429297	A/Sandwich Tern/Netherlands/3/2022	Erasmus Medical Center	Erasmus Medical Center
EPI2073683	MP	Netherlands	2022-Jun-03	EPI_ISL_13429298	A/Common Tern/Netherlands/1/2022	Erasmus Medical Center	Erasmus Medical Center
EPI2073691	MP	Netherlands	2022-Jun-06	EPI_ISL_13429299	A/Sandwich Tern/Netherlands/6/2022	Erasmus Medical Center	Erasmus Medical Center
EPI2073699	MP	Netherlands	2022-Jun-06	EPI_ISL_13429300	A/Sandwich Tern/Netherlands/7/2022	Erasmus Medical Center	Erasmus Medical Center
EPI2074503	MP	United States	2022-Apr-04	EPI_ISL_13431305	A/turkey/Minnesota/22-010122-001-original/2022	National Veterinary Services Laboratories - USDA	National Veterinary Services Laboratories - USDA	Chinh,Thanh;Love, Emily;Franzen,Kerrie;Killian,Mary;Koster,Leo;Lantz,Kristina;Stuber,Tod;Hicks,Jessica
EPI2074511	MP	United States	2022-Apr-04	EPI_ISL_13431306	A/turkey/Minnesota/22-010122-002-original/2022	National Veterinary Services Laboratories - USDA	National Veterinary Services Laboratories - USDA	Chinh,Thanh;Love, Emily;Franzen,Kerrie;Killian,Mary;Koster,Leo;Lantz,Kristina;Stuber,Tod;Hicks,Jessica
EPI2074519	MP	United States	2022-Apr-04	EPI_ISL_13431307	A/turkey/Minnesota/22-010123-001-original/2022	National Veterinary Services Laboratories - USDA	National Veterinary Services Laboratories - USDA	Chinh,Thanh;Love, Emily;Franzen,Kerrie;Killian,Mary;Koster,Leo;Lantz,Kristina;Stuber,Tod;Hicks,Jessica
EPI2074527	MP	United States	2022-Apr-04	EPI_ISL_13431308	A/turkey/Minnesota/22-010123-004-original/2022	National Veterinary Services Laboratories - USDA	National Veterinary Services Laboratories - USDA	Chinh,Thanh;Love, Emily;Franzen,Kerrie;Killian,Mary;Koster,Leo;Lantz,Kristina;Stuber,Tod;Hicks,Jessica
EPI2074535	MP	United States	2022-Apr-04	EPI_ISL_13431309	A/turkey/Minnesota/22-010124-001-original/2022	National Veterinary Services Laboratories - USDA	National Veterinary Services Laboratories - USDA	Chinh,Thanh;Love, Emily;Franzen,Kerrie;Killian,Mary;Koster,Leo;Lantz,Kristina;Stuber,Tod;Hicks,Jessica
EPI2074543	MP	United States	2022-Apr-04	EPI_ISL_13431310	A/turkey/Minnesota/22-010124-002-original/2022	National Veterinary Services Laboratories - USDA	National Veterinary Services Laboratories - USDA	Chinh,Thanh;Love, Emily;Franzen,Kerrie;Killian,Mary;Koster,Leo;Lantz,Kristina;Stuber,Tod;Hicks,Jessica
EPI2074551	MP	United States	2022-Apr-04	EPI_ISL_13431311	A/turkey/Minnesota/22-010125-001-original/2022	National Veterinary Services Laboratories - USDA	National Veterinary Services Laboratories - USDA	Chinh,Thanh;Love, Emily;Franzen,Kerrie;Killian,Mary;Koster,Leo;Lantz,Kristina;Stuber,Tod;Hicks,Jessica
EPI2074559	MP	United States	2022-Apr-04	EPI_ISL_13431312	A/turkey/Minnesota/22-010125-002-original/2022	National Veterinary Services Laboratories - USDA	National Veterinary Services Laboratories - USDA	Chinh,Thanh;Love, Emily;Franzen,Kerrie;Killian,Mary;Koster,Leo;Lantz,Kristina;Stuber,Tod;Hicks,Jessica
EPI2074567	MP	United States	2022-Apr-04	EPI_ISL_13431313	A/turkey/Minnesota/22-010126-001-original/2022	National Veterinary Services Laboratories - USDA	National Veterinary Services Laboratories - USDA	Chinh,Thanh;Love, Emily;Franzen,Kerrie;Killian,Mary;Koster,Leo;Lantz,Kristina;Stuber,Tod;Hicks,Jessica
EPI2074575	MP	United States	2022-Apr-04	EPI_ISL_13431314	A/turkey/Minnesota/22-010126-002-original/2022	National Veterinary Services Laboratories - USDA	National Veterinary Services Laboratories - USDA	Chinh,Thanh;Love, Emily;Franzen,Kerrie;Killian,Mary;Koster,Leo;Lantz,Kristina;Stuber,Tod;Hicks,Jessica
EPI2074583	MP	United States	2022-Apr-04	EPI_ISL_13431688	A/turkey/Minnesota/22-010127-001-original/2022	National Veterinary Services Laboratories - USDA	National Veterinary Services Laboratories - USDA	Chinh,Thanh;Love, Emily;Franzen,Kerrie;Killian,Mary;Koster,Leo;Lantz,Kristina;Stuber,Tod;Hicks,Jessica
EPI2074591	MP	United States	2022-Apr-04	EPI_ISL_13431689	A/turkey/Minnesota/22-010127-002-original/2022	National Veterinary Services Laboratories - USDA	National Veterinary Services Laboratories - USDA	Chinh,Thanh;Love, Emily;Franzen,Kerrie;Killian,Mary;Koster,Leo;Lantz,Kristina;Stuber,Tod;Hicks,Jessica
EPI2074599	MP	United States	2022-Apr-04	EPI_ISL_13431690	A/turkey/Iowa/22-010132-001-original/2022	National Veterinary Services Laboratories - USDA	National Veterinary Services Laboratories - USDA	Chinh,Thanh;Love, Emily;Franzen,Kerrie;Killian,Mary;Koster,Leo;Lantz,Kristina;Stuber,Tod;Hicks,Jessica
EPI2074607	MP	United States	2022-Apr-04	EPI_ISL_13431691	A/turkey/Iowa/22-010132-002-original/2022	National Veterinary Services Laboratories - USDA	National Veterinary Services Laboratories - USDA	Chinh,Thanh;Love, Emily;Franzen,Kerrie;Killian,Mary;Koster,Leo;Lantz,Kristina;Stuber,Tod;Hicks,Jessica
EPI2074615	MP	United States	2022-Apr-04	EPI_ISL_13431692	A/turkey/South Dakota/22-010135-001-original/2022	National Veterinary Services Laboratories - USDA	National Veterinary Services Laboratories - USDA	Chinh,Thanh;Love, Emily;Franzen,Kerrie;Killian,Mary;Koster,Leo;Lantz,Kristina;Stuber,Tod;Hicks,Jessica
EPI2074623	MP	United States	2022-Apr-04	EPI_ISL_13431693	A/turkey/South Dakota/22-010135-002-original/2022	National Veterinary Services Laboratories - USDA	National Veterinary Services Laboratories - USDA	Chinh,Thanh;Love, Emily;Franzen,Kerrie;Killian,Mary;Koster,Leo;Lantz,Kristina;Stuber,Tod;Hicks,Jessica
EPI2074631	MP	United States	2022-Apr-04	EPI_ISL_13431694	A/turkey/South Dakota/22-010137-001-original/2022	National Veterinary Services Laboratories - USDA	National Veterinary Services Laboratories - USDA	Chinh,Thanh;Love, Emily;Franzen,Kerrie;Killian,Mary;Koster,Leo;Lantz,Kristina;Stuber,Tod;Hicks,Jessica
EPI2074639	MP	United States	2022-Apr-04	EPI_ISL_13431695	A/turkey/South Dakota/22-010137-002-original/2022	National Veterinary Services Laboratories - USDA	National Veterinary Services Laboratories - USDA	Chinh,Thanh;Love, Emily;Franzen,Kerrie;Killian,Mary;Koster,Leo;Lantz,Kristina;Stuber,Tod;Hicks,Jessica
EPI2074647	MP	United States	2022-Apr-04	EPI_ISL_13431696	A/turkey/South Dakota/22-010138-001-original/2022	National Veterinary Services Laboratories - USDA	National Veterinary Services Laboratories - USDA	Chinh,Thanh;Love, Emily;Franzen,Kerrie;Killian,Mary;Koster,Leo;Lantz,Kristina;Stuber,Tod;Hicks,Jessica
EPI2074655	MP	United States	2022-Apr-04	EPI_ISL_13431697	A/turkey/South Dakota/22-010138-002-original/2022	National Veterinary Services Laboratories - USDA	National Veterinary Services Laboratories - USDA	Chinh,Thanh;Love, Emily;Franzen,Kerrie;Killian,Mary;Koster,Leo;Lantz,Kristina;Stuber,Tod;Hicks,Jessica
EPI2074799	MP	United States	2022-Apr-04	EPI_ISL_13432838	A/turkey/Missouri/22-010296-001-original/2022	National Veterinary Services Laboratories - USDA	National Veterinary Services Laboratories - USDA	Chinh,Thanh;Love, Emily;Franzen,Kerrie;Killian,Mary;Koster,Leo;Lantz,Kristina;Stuber,Tod;Hicks,Jessica
EPI2074807	MP	United States	2022-Apr-04	EPI_ISL_13432849	A/chicken/North Carolina/22-010298-001-original/2022	National Veterinary Services Laboratories - USDA	National Veterinary Services Laboratories - USDA	Chinh,Thanh;Love, Emily;Franzen,Kerrie;Killian,Mary;Koster,Leo;Lantz,Kristina;Stuber,Tod;Hicks,Jessica
EPI2074815	MP	United States	2022-Apr-04	EPI_ISL_13432861	A/chicken/North Carolina/22-010298-002-original/2022	National Veterinary Services Laboratories - USDA	National Veterinary Services Laboratories - USDA	Chinh,Thanh;Love, Emily;Franzen,Kerrie;Killian,Mary;Koster,Leo;Lantz,Kristina;Stuber,Tod;Hicks,Jessica
EPI2074823	MP	United States	2022-Apr-04	EPI_ISL_13433340	A/chicken/North Carolina/22-010299-002-original/2022	National Veterinary Services Laboratories - USDA	National Veterinary Services Laboratories - USDA	Chinh,Thanh;Love, Emily;Franzen,Kerrie;Killian,Mary;Koster,Leo;Lantz,Kristina;Stuber,Tod;Hicks,Jessica
EPI2074831	MP	United States	2022-Apr-04	EPI_ISL_13433352	A/turkey/Minnesota/22-010312-001-original/2022	National Veterinary Services Laboratories - USDA	National Veterinary Services Laboratories - USDA	Chinh,Thanh;Love, Emily;Franzen,Kerrie;Killian,Mary;Koster,Leo;Lantz,Kristina;Stuber,Tod;Hicks,Jessica
EPI2074839	MP	United States	2022-Apr-04	EPI_ISL_13433365	A/turkey/Minnesota/22-010312-004-original/2022	National Veterinary Services Laboratories - USDA	National Veterinary Services Laboratories - USDA	Chinh,Thanh;Love, Emily;Franzen,Kerrie;Killian,Mary;Koster,Leo;Lantz,Kristina;Stuber,Tod;Hicks,Jessica
EPI2074847	MP	United States	2022-Apr-04	EPI_ISL_13433376	A/chicken/New York/22-010321-001-original/2022	National Veterinary Services Laboratories - USDA	National Veterinary Services Laboratories - USDA	Chinh,Thanh;Love, Emily;Franzen,Kerrie;Killian,Mary;Koster,Leo;Lantz,Kristina;Stuber,Tod;Hicks,Jessica
EPI2074855	MP	United States	2022-Apr-04	EPI_ISL_13433388	A/chicken/New York/22-010321-002-original/2022	National Veterinary Services Laboratories - USDA	National Veterinary Services Laboratories - USDA	Chinh,Thanh;Love, Emily;Franzen,Kerrie;Killian,Mary;Koster,Leo;Lantz,Kristina;Stuber,Tod;Hicks,Jessica
EPI2074863	MP	United States	2022-Apr-04	EPI_ISL_13433400	A/domestic duck/New York/22-010321-003-original/2022	National Veterinary Services Laboratories - USDA	National Veterinary Services Laboratories - USDA	Chinh,Thanh;Love, Emily;Franzen,Kerrie;Killian,Mary;Koster,Leo;Lantz,Kristina;Stuber,Tod;Hicks,Jessica
EPI2074871	MP	United States	2022-Apr-05	EPI_ISL_13433412	A/chicken/Wisconsin/22-010325-001-original/2022	National Veterinary Services Laboratories - USDA	National Veterinary Services Laboratories - USDA	Chinh,Thanh;Love, Emily;Franzen,Kerrie;Killian,Mary;Koster,Leo;Lantz,Kristina;Stuber,Tod;Hicks,Jessica
EPI2074879	MP	United States	2022-Apr-05	EPI_ISL_13433423	A/turkey/Wisconsin/22-010325-003-original/2022	National Veterinary Services Laboratories - USDA	National Veterinary Services Laboratories - USDA	Chinh,Thanh;Love, Emily;Franzen,Kerrie;Killian,Mary;Koster,Leo;Lantz,Kristina;Stuber,Tod;Hicks,Jessica
EPI2074887	MP	United States	2022-Apr-04	EPI_ISL_13433435	A/turkey/South Dakota/22-010346-001-original/2022	National Veterinary Services Laboratories - USDA	National Veterinary Services Laboratories - USDA	Chinh,Thanh;Love, Emily;Franzen,Kerrie;Killian,Mary;Koster,Leo;Lantz,Kristina;Stuber,Tod;Hicks,Jessica
EPI2074895	MP	United States	2022-Apr-04	EPI_ISL_13433447	A/turkey/South Dakota/22-010346-002-original/2022	National Veterinary Services Laboratories - USDA	National Veterinary Services Laboratories - USDA	Chinh,Thanh;Love, Emily;Franzen,Kerrie;Killian,Mary;Koster,Leo;Lantz,Kristina;Stuber,Tod;Hicks,Jessica
EPI2074903	MP	United States	2022-Mar-31	EPI_ISL_13434393	A/chicken/Wyoming/22-010378-001-original/2022	National Veterinary Services Laboratories - USDA	National Veterinary Services Laboratories - USDA	Chinh,Thanh;Love, Emily;Franzen,Kerrie;Killian,Mary;Koster,Leo;Lantz,Kristina;Stuber,Tod;Hicks,Jessica
EPI2074911	MP	United States	2022-Apr-05	EPI_ISL_13434407	A/chicken/Montana/22-010445-001-original/2022	National Veterinary Services Laboratories - USDA	National Veterinary Services Laboratories - USDA	Chinh,Thanh;Love, Emily;Franzen,Kerrie;Killian,Mary;Koster,Leo;Lantz,Kristina;Stuber,Tod;Hicks,Jessica
EPI2074919	MP	United States	2022-Apr-05	EPI_ISL_13434418	A/chicken/Montana/22-010445-003-original/2022	National Veterinary Services Laboratories - USDA	National Veterinary Services Laboratories - USDA	Chinh,Thanh;Love, Emily;Franzen,Kerrie;Killian,Mary;Koster,Leo;Lantz,Kristina;Stuber,Tod;Hicks,Jessica
EPI2074927	MP	United States	2022-Apr-06	EPI_ISL_13434430	A/turkey/North Carolina/22-010448-001-original/2022	National Veterinary Services Laboratories - USDA	National Veterinary Services Laboratories - USDA	Chinh,Thanh;Love, Emily;Franzen,Kerrie;Killian,Mary;Koster,Leo;Lantz,Kristina;Stuber,Tod;Hicks,Jessica
EPI2074935	MP	United States	2022-Apr-06	EPI_ISL_13434442	A/turkey/North Carolina/22-010448-003-original/2022	National Veterinary Services Laboratories - USDA	National Veterinary Services Laboratories - USDA	Chinh,Thanh;Love, Emily;Franzen,Kerrie;Killian,Mary;Koster,Leo;Lantz,Kristina;Stuber,Tod;Hicks,Jessica
EPI2074943	MP	United States	2022-Apr-06	EPI_ISL_13434454	A/Cascade duck/Montana/22-010454-001-original/2022	National Veterinary Services Laboratories - USDA	National Veterinary Services Laboratories - USDA	Chinh,Thanh;Love, Emily;Franzen,Kerrie;Killian,Mary;Koster,Leo;Lantz,Kristina;Stuber,Tod;Hicks,Jessica
EPI2074951	MP	United States	2022-Apr-06	EPI_ISL_13434466	A/Cascade duck/Montana/22-010454-003-original/2022	National Veterinary Services Laboratories - USDA	National Veterinary Services Laboratories - USDA	Chinh,Thanh;Love, Emily;Franzen,Kerrie;Killian,Mary;Koster,Leo;Lantz,Kristina;Stuber,Tod;Hicks,Jessica
EPI2074959	MP	United States	2022-Apr-05	EPI_ISL_13434477	A/turkey/Minnesota/22-010463-002-original/2022	National Veterinary Services Laboratories - USDA	National Veterinary Services Laboratories - USDA	Chinh,Thanh;Love, Emily;Franzen,Kerrie;Killian,Mary;Koster,Leo;Lantz,Kristina;Stuber,Tod;Hicks,Jessica
EPI2074967	MP	United States	2022-Apr-05	EPI_ISL_13434489	A/turkey/Minnesota/22-010464-001-original/2022	National Veterinary Services Laboratories - USDA	National Veterinary Services Laboratories - USDA	Chinh,Thanh;Love, Emily;Franzen,Kerrie;Killian,Mary;Koster,Leo;Lantz,Kristina;Stuber,Tod;Hicks,Jessica
EPI2074975	MP	United States	2022-Apr-05	EPI_ISL_13434551	A/turkey/Minnesota/22-010464-002-original/2022	National Veterinary Services Laboratories - USDA	National Veterinary Services Laboratories - USDA	Chinh,Thanh;Love, Emily;Franzen,Kerrie;Killian,Mary;Koster,Leo;Lantz,Kristina;Stuber,Tod;Hicks,Jessica
EPI2076231	MP	Israel	2022-Jan-09	EPI_ISL_13477015	A/chicken/Israel/88/2022	Kimron Veterinary Institute	Kimron Veterinary Institute	Shkoda,I; Lublin,A; Simanov,L; Hadas,R; Farnoushi,Y; Berkovitch,A; Bucris,E; Morad,H; Geva,M; ZilbertzanItay,O; Bar-OrI,I; S.Fratty,I; Mandelboim,M; Zuckerman, N.S
EPI2077986	MP	Belgium	2022-Jun-04	EPI_ISL_13514370	A/Thalasseus sandvicensis/Belgium/7473_0009/2022	Sciensano - Animal Infectious Diseases	Sciensano, Department of Animal Infectious Diseases	Van Borm, Steven; Roupie, Virginie; Lambrecht, Benedicte; Mathijs, Elisabeth; Steensels, Mieke
EPI2077994	MP	Belgium	2022-Jun-20	EPI_ISL_13514375	A/Gallus gallus/Belgium/8092_0002/2022	Sciensano - Animal Infectious Diseases	Sciensano, Department of Animal Infectious Diseases	Van Borm, Steven; Roupie, Virginie; Lambrecht, Benedicte; Mathijs, Elisabeth; Steensels, Mieke
EPI2078357	MP	France	2022-May-11	EPI_ISL_13519451	A/gull/France/22P015977/2022	Anses (Ploufragan-Plouzané)	ANSES Agence Nationale De Securite Sanitaire De L’alimentation
EPI610976	MP	India	2013-Jul-30	EPI_ISL_188695	A/chicken/India/07TI01/2013			Jacob,A.; Sood,R.; Bhatia,S.; Chanu,K.V.; Khandia,R.; Tosh,C.; Nagarajan,S.; Jahagirdar,G.; Bhat,S.; Dimri,U.; Kulkarni,D.D.
EPI438233	MP	Hong Kong (SAR)	2011-Jan-01	EPI_ISL_138222	A/brown-headed gull/Hong Kong/709/2011			Govorkova,E.A.; Baranovich,T.; Seiler,P.; Armstrong,J.; Burnham,A.; Guan,Y.; Peiris,M.; Webby,R.J.; Webster,R.G.; Seiler,J.
EPI438173	MP	Pakistan	2007-Mar-01	EPI_ISL_138191	A/goose/Islamabad/narc-7757/2007			Govorkova,E.A.; Baranovich,T.; Seiler,P.; Armstrong,J.; Burnham,A.; Guan,Y.; Peiris,M.; Webby,R.J.; Webster,R.G.; Seiler,J.
EPI438169	MP	Pakistan	2007-Mar-01	EPI_ISL_138187	A/turkey/Islamabad/narc-7873/2007			Govorkova,E.A.; Baranovich,T.; Seiler,P.; Armstrong,J.; Burnham,A.; Guan,Y.; Peiris,M.; Webby,R.J.; Webster,R.G.; Seiler,J.
EPI438180	MP	Bhutan	2010-Mar-01	EPI_ISL_138197	A/chicken/Bhutan/1/2010			Govorkova,E.A.; Baranovich,T.; Seiler,P.; Armstrong,J.; Burnham,A.; Guan,Y.; Peiris,M.; Webby,R.J.; Webster,R.G.; Seiler,J.
EPI742607	MP	China	2015-Jul-14	EPI_ISL_218208	A/Great black-headed Gull/Qinghai/YO7/2015_H5N1	State Key Laboratory of Virology and Wuhan Institute of Virology, Chinese Academy of Sciences	Wuhan Institute of Virology
EPI585971	MP	China	2014-Jan-01	EPI_ISL_177873	A/chicken/DaLi/302/2014			Hu,T.; Song,J.; Zhang,W.; Zhao,H.; Duan,B.; Liu,Q.; Zeng,W.; Qiu,W.; Chen,G.; Zhang,Y.; Fan,Q.; Zhang,F.
EPI154955	MP	Egypt	2007-Jan-01	EPI_ISL_20072	A/chicken/Egitto/2628-1/2007		Istituto Zooprofilattico Sperimentale Delle Venezie
EPI542947	MP	Cambodia	2013-Feb-25	EPI_ISL_166668	A/duck/Cambodia/311W9M2/2013			Buchy,P.
EPI438231	MP	Hong Kong (SAR)	2002-Dec-18	EPI_ISL_138220	A/rosybilled pochard/Hong Kong/821/2002			Govorkova,E.A.; Baranovich,T.; Seiler,P.; Armstrong,J.; Burnham,A.; Guan,Y.; Peiris,M.; Webby,R.J.; Webster,R.G.; Seiler,J.
EPI492498	MP	Lao, People's Democratic Republic	2010-May-01	EPI_ISL_151742	A/chicken/Laos/LH2/2010			Ducatez,M.F.; Sonnberg,S.; Phommachanh,P.; Douangngeun,B.; Peiris,M.; Guan,Y.; Webster,R.; Webby,R.
EPI542946	MP	Cambodia	2013-Feb-25	EPI_ISL_166667	A/duck/Cambodia/298W9M1/2013			Buchy,P.
EPI438232	MP	Hong Kong (SAR)	2011-Jan-01	EPI_ISL_138221	A/oriental magpie robin/Hong Kong/470.1/2011			Govorkova,E.A.; Baranovich,T.; Seiler,P.; Armstrong,J.; Burnham,A.; Guan,Y.; Peiris,M.; Webby,R.J.; Webster,R.G.; Seiler,J.
EPI259000	MP	China	2005-Jan-01	EPI_ISL_15248	A/duck/Eastern China/22/2005			Cao,J.P.; Qiu,B.F.; Liu,X.F.
EPI542949	MP	Cambodia	2013-Jan-23	EPI_ISL_166670	A/duck/Cambodia/141W4M4/2013			Buchy,P.
EPI644430	MP	Nepal	2013-Aug-25	EPI_ISL_195638	A/chicken/Nepal/08TI87/2013			Nagarajan,S.; Tripathi,S.; Tosh,C.; Murugkar,H.V.; Kumar,M.; Kulkarni,D.D.
EPI438243	MP	Egypt	2011-May-12	EPI_ISL_138232	A/chicken/Egypt/S3280D/2011			Govorkova,E.A.; Baranovich,T.; Seiler,P.; Armstrong,J.; Burnham,A.; Guan,Y.; Peiris,M.; Webby,R.J.; Webster,R.G.; Seiler,J.
EPI438244	MP	Egypt	2011-Feb-20	EPI_ISL_138233	A/duck/Egypt/M3075B/2011			Govorkova,E.A.; Baranovich,T.; Seiler,P.; Armstrong,J.; Burnham,A.; Guan,Y.; Peiris,M.; Webby,R.J.; Webster,R.G.; Seiler,J.
EPI644425	MP	Nepal	2013-Aug-25	EPI_ISL_195637	A/chicken/Nepal/08TI86/2013			Nagarajan,S.; Tripathi,S.; Tosh,C.; Murugkar,H.V.; Kumar,M.; Kulkarni,D.D.
EPI585964	MP	China	2014-Jan-01	EPI_ISL_177871	A/chicken/AnNing/1/2014			Hu,T.; Song,J.; Zhang,W.; Zhao,H.; Duan,B.; Liu,Q.; Zeng,W.; Qiu,W.; Chen,G.; Zhang,Y.; Fan,Q.; Zhang,F.
EPI542966	MP	Cambodia	2013-Apr-16	EPI_ISL_166682	A/duck/Cambodia/586W16M1/2013			Buchy,P.
EPI2073524	MP	Netherlands	2022-May-26	EPI_ISL_13399697	A/Greylag Goose/Netherlands/3/2022	Erasmus Medical Center	Erasmus Medical Center
EPI438235	MP	Pakistan	2007-Jan-01	EPI_ISL_138224	A/peacock/Chakshahzad/narc-9238/2007			Govorkova,E.A.; Baranovich,T.; Seiler,P.; Armstrong,J.; Burnham,A.; Guan,Y.; Peiris,M.; Webby,R.J.; Webster,R.G.; Seiler,J.
EPI534796	MP	Mongolia	2009-Aug-06	EPI_ISL_163873	A/ruddy shelduck/Mongolia/911T2/2009			Leung,C.Y.; Gilbert,M.; Chow,K.-C.; Ho,C.-K.; Tang,S.-C.; Guan,Y.; Peiris,M.
EPI438178	MP	Thailand	2004-Mar-01	EPI_ISL_138195	A/chicken/Thailand/l1nk/2004			Govorkova,E.A.; Baranovich,T.; Seiler,P.; Armstrong,J.; Burnham,A.; Guan,Y.; Peiris,M.; Webby,R.J.; Webster,R.G.; Seiler,J.
EPI438239	MP	Egypt	2011-May-12	EPI_ISL_138228	A/chicken/Egypt/S3280B/2011			Govorkova,E.A.; Baranovich,T.; Seiler,P.; Armstrong,J.; Burnham,A.; Guan,Y.; Peiris,M.; Webby,R.J.; Webster,R.G.; Seiler,J.
EPI438175	MP	China	2008-Mar-01	EPI_ISL_138193	A/goose/Guangdong/1051/2008			Govorkova,E.A.; Baranovich,T.; Seiler,P.; Armstrong,J.; Burnham,A.; Guan,Y.; Peiris,M.; Webby,R.J.; Webster,R.G.; Seiler,J.
EPI438236	MP	Pakistan	2007-Jan-01	EPI_ISL_138225	A/crow/Peshawer/narc-7914/2007			Govorkova,E.A.; Baranovich,T.; Seiler,P.; Armstrong,J.; Burnham,A.; Guan,Y.; Peiris,M.; Webby,R.J.; Webster,R.G.; Seiler,J.
EPI438241	MP	Egypt	2010-Jul-23	EPI_ISL_138230	A/chicken/Egypt/Q1995D/2010			Govorkova,E.A.; Baranovich,T.; Seiler,P.; Armstrong,J.; Burnham,A.; Guan,Y.; Peiris,M.; Webby,R.J.; Webster,R.G.; Seiler,J.
EPI438182	MP	Bhutan	2010-Mar-01	EPI_ISL_138199	A/chicken/Bhutan/4/2010			Govorkova,E.A.; Baranovich,T.; Seiler,P.; Armstrong,J.; Burnham,A.; Guan,Y.; Peiris,M.; Webby,R.J.; Webster,R.G.; Seiler,J.
EPI808906	MP	Egypt	2015-Jul-03	EPI_ISL_229507	A/chicken/Egypt/A10759C/2015			Kayali,G.K.; El-Shesheny,R.E.; Kandeil,A.K.; Webby,R.W.; Ali,M.A.
EPI542945	MP	Cambodia	2013-Jan-12	EPI_ISL_166666	A/duck/Cambodia/23W2M2/2013			Buchy,P.
EPI154948	MP	Egypt	2007-Jan-01	EPI_ISL_20071	A/turkey/Egypt/1709-9VIR08/2007		Istituto Zooprofilattico Sperimentale Delle Venezie
EPI438240	MP	Egypt	2011-Jan-20	EPI_ISL_138229	A/goose/Egypt/M2794A/2011			Govorkova,E.A.; Baranovich,T.; Seiler,P.; Armstrong,J.; Burnham,A.; Guan,Y.; Peiris,M.; Webby,R.J.; Webster,R.G.; Seiler,J.
EPI493447	MP	Egypt	2013-Jan-31	EPI_ISL_151969	A/chicken/Egypt/M7217B/2013			Kayali,G.; El-Shesheny,R.; Kandeil,A.M.; Webby,R.J.; Kutkat,M.A.; Ali,M.A.
EPI438179	MP	Vietnam	2003-Nov-04	EPI_ISL_138196	A/duck/Vietnam/14/2003			Govorkova,E.A.; Baranovich,T.; Seiler,P.; Armstrong,J.; Burnham,A.; Guan,Y.; Peiris,M.; Webby,R.J.; Webster,R.G.; Seiler,J.
EPI438237	MP	Hong Kong (SAR)	2010-Jan-01	EPI_ISL_138226	A/barn swallow/Hong Kong/1161/2010			Govorkova,E.A.; Baranovich,T.; Seiler,P.; Armstrong,J.; Burnham,A.; Guan,Y.; Peiris,M.; Webby,R.J.; Webster,R.G.; Seiler,J.
EPI438245	MP	Vietnam	2010-Feb-25	EPI_ISL_138234	A/chicken/Viet Nam/3/2010			Govorkova,E.A.; Baranovich,T.; Seiler,P.; Armstrong,J.; Burnham,A.; Guan,Y.; Peiris,M.; Webby,R.J.; Webster,R.G.; Seiler,J.
EPI438177	MP	Romania	2010-Mar-01	EPI_ISL_138194	A/chicken/Romania/543-2/2010			Govorkova,E.A.; Baranovich,T.; Seiler,P.; Armstrong,J.; Burnham,A.; Guan,Y.; Peiris,M.; Webby,R.J.; Webster,R.G.; Seiler,J.
EPI506248	MP	Lao, People's Democratic Republic	2006-Jan-01	EPI_ISL_156306	A/duck/Laos/3295/2006			Boltz,D.; Douangngeun,B.; Phommachanh,P.; Sinthasak,S.; Mondry,R.; Obert,C.; Seiler,P.; Keating,R.; Suzuki,Y.; Hiramatsu,H.; Govorkova,E.; Webster,R.
EPI438234	MP	Hong Kong (SAR)	2011-Jan-01	EPI_ISL_138223	A/large billed crow/Hong Kong/497/2011			Govorkova,E.A.; Baranovich,T.; Seiler,P.; Armstrong,J.; Burnham,A.; Guan,Y.; Peiris,M.; Webby,R.J.; Webster,R.G.; Seiler,J.
EPI542948	MP	Cambodia	2013-Jan-17	EPI_ISL_166669	A/duck/Cambodia/58W3M1/2013			Buchy,P.
EPI438242	MP	Egypt	2011-Jan-20	EPI_ISL_138231	A/goose/Egypt/M2788A/2011			Govorkova,E.A.; Baranovich,T.; Seiler,P.; Armstrong,J.; Burnham,A.; Guan,Y.; Peiris,M.; Webby,R.J.; Webster,R.G.; Seiler,J.
EPI806491	MP	Ghana	2015-Jul-27	EPI_ISL_229193	A/partridge/Ghana/15VIR5480-5/2015			Tassoni,L.; Fusaro,A.; Milani,A.; Lemey,P.; Awuni,J.A.; Sedor,V.B.; Dogbey,O.; Commey,A.N.; Meseko,C.; Joannis,T.; Minoungou,G.L.; Ouattara,L.; Haido,A.M.; Cisse-Aman,D.; Couacy-Hymann,E.; Dauphin,G.; Cattoli,G.; Monne,I.; Aniwa,B.; Commey,A.N.O.; Dogbe,O.; Salviato,A.; Schivo,A.
EPI408139	MP	Myanmar	2007-Jan-01	EPI_ISL_132893	A/quail/Thanatpin/2283/2007			Saito,T.; Watanabe,C.; Hayashi,T.; Uchida,Y.; Myint,W.W.; Thein,W.Z.; Takemae,N.; Mase,M.; Okamatsu,M.; Mar,A.; Mon,C.C.; Gawng,L.T.; Sann,K.; Kyi,T.A.; Yamaguchi,S.
EPI447473	MP	Korea, Republic of	2010-Nov-26	EPI_ISL_141083	A/Eurasian eagle owl/Korea/23/2010			Choi,J.G.; Kang,H.M.; Jeon,W.J.; Choi,K.S.; Kim,K.I.; Song,B.M.; Lee,H.S.; Kim,J.H.; Lee,Y.J.
EPI666496	MP	China	2014-Dec-22	EPI_ISL_200523	A/pigeon/Jiangsu/12.22 TCCX053-P/2014(Mixed)		Institute of Microbiology, Chinese Academy of Sciences
EPI806625	MP	Cote d'Ivoire	2015-Apr-30	EPI_ISL_229210	A/turtledove/Ivory Coast/15VIR2742-7/2015			Tassoni,L.; Fusaro,A.; Milani,A.; Lemey,P.; Awuni,J.A.; Sedor,V.B.; Dogbey,O.; Commey,A.N.; Meseko,C.; Joannis,T.; Minoungou,G.L.; Ouattara,L.; Haido,A.M.; Cisse-Aman,D.; Couacy-Hymann,E.; Dauphin,G.; Cattoli,G.; Monne,I.; Cisse,D.E.A.; Couacy Hymann,E.; Salviato,A.; Schivo,A.
EPI806561	MP	Burkina Faso	2015-Mar-10	EPI_ISL_229202	A/domestic bird/Burkina Faso/15VIR1774-23/2015			Tassoni,L.; Fusaro,A.; Milani,A.; Lemey,P.; Awuni,J.A.; Sedor,V.B.; Dogbey,O.; Commey,A.N.; Meseko,C.; Joannis,T.; Minoungou,G.L.; Ouattara,L.; Haido,A.M.; Cisse-Aman,D.; Couacy-Hymann,E.; Dauphin,G.; Cattoli,G.; Monne,I.; Salviato,A.; Schivo,A.
EPI806553	MP	Burkina Faso	2015-Mar-10	EPI_ISL_229200	A/domestic bird/Burkina Faso/15VIR1774-22/2015			Tassoni,L.; Fusaro,A.; Milani,A.; Lemey,P.; Awuni,J.A.; Sedor,V.B.; Dogbey,O.; Commey,A.N.; Meseko,C.; Joannis,T.; Minoungou,G.L.; Ouattara,L.; Haido,A.M.; Cisse-Aman,D.; Couacy-Hymann,E.; Dauphin,G.; Cattoli,G.; Monne,I.; Salviato,A.; Schivo,A.
EPI703581	MP	India	2014-Jan-01	EPI_ISL_208842	A/crow/India/01CA02/2014			Tosh,C.; Shukla,S.; Nagarajan,S.; Kumar,M.; Murugkar,H.V.; Tripathi,S.; Kulkarni,D.D.
EPI2074791	MP	United States	2022-Apr-04	EPI_ISL_13432826	A/guinea fowl/New York/22-010200-003-original/2022	National Veterinary Services Laboratories - USDA	National Veterinary Services Laboratories - USDA	Chinh,Thanh;Love, Emily;Franzen,Kerrie;Killian,Mary;Koster,Leo;Lantz,Kristina;Stuber,Tod;Hicks,Jessica
EPI2074783	MP	United States	2022-Apr-04	EPI_ISL_13432814	A/chicken/New York/22-010200-002-original/2022	National Veterinary Services Laboratories - USDA	National Veterinary Services Laboratories - USDA	Chinh,Thanh;Love, Emily;Franzen,Kerrie;Killian,Mary;Koster,Leo;Lantz,Kristina;Stuber,Tod;Hicks,Jessica
EPI2074775	MP	United States	2022-Apr-04	EPI_ISL_13432800	A/goose/Maine/22-010181-002-original/2022	National Veterinary Services Laboratories - USDA	National Veterinary Services Laboratories - USDA	Chinh,Thanh;Love, Emily;Franzen,Kerrie;Killian,Mary;Koster,Leo;Lantz,Kristina;Stuber,Tod;Hicks,Jessica
EPI2074767	MP	United States	2022-Apr-04	EPI_ISL_13432788	A/guinea fowl/Maine/22-010181-001-original/2022	National Veterinary Services Laboratories - USDA	National Veterinary Services Laboratories - USDA	Chinh,Thanh;Love, Emily;Franzen,Kerrie;Killian,Mary;Koster,Leo;Lantz,Kristina;Stuber,Tod;Hicks,Jessica
EPI2074759	MP	United States	2022-Mar-31	EPI_ISL_13432776	A/chicken/Wyoming/22-010157-002-original/2022	National Veterinary Services Laboratories - USDA	National Veterinary Services Laboratories - USDA	Chinh,Thanh;Love, Emily;Franzen,Kerrie;Killian,Mary;Koster,Leo;Lantz,Kristina;Stuber,Tod;Hicks,Jessica
EPI2074751	MP	United States	2022-Mar-31	EPI_ISL_13432764	A/chicken/Wyoming/22-010157-001-original/2022	National Veterinary Services Laboratories - USDA	National Veterinary Services Laboratories - USDA	Chinh,Thanh;Love, Emily;Franzen,Kerrie;Killian,Mary;Koster,Leo;Lantz,Kristina;Stuber,Tod;Hicks,Jessica
EPI2074743	MP	United States	2022-Mar-31	EPI_ISL_13432752	A/chicken/Nebraska/22-010155-001-original/2022	National Veterinary Services Laboratories - USDA	National Veterinary Services Laboratories - USDA	Chinh,Thanh;Love, Emily;Franzen,Kerrie;Killian,Mary;Koster,Leo;Lantz,Kristina;Stuber,Tod;Hicks,Jessica
EPI2074735	MP	United States	2022-Apr-04	EPI_ISL_13432612	A/turkey/North Carolina/22-010146-002-original/2022	National Veterinary Services Laboratories - USDA	National Veterinary Services Laboratories - USDA	Chinh,Thanh;Love, Emily;Franzen,Kerrie;Killian,Mary;Koster,Leo;Lantz,Kristina;Stuber,Tod;Hicks,Jessica
EPI2074727	MP	United States	2022-Apr-04	EPI_ISL_13432611	A/turkey/North Carolina/22-010146-001-original/2022	National Veterinary Services Laboratories - USDA	National Veterinary Services Laboratories - USDA	Chinh,Thanh;Love, Emily;Franzen,Kerrie;Killian,Mary;Koster,Leo;Lantz,Kristina;Stuber,Tod;Hicks,Jessica
EPI2074719	MP	United States	2022-Mar-31	EPI_ISL_13432610	A/turkey/North Carolina/22-010145-002-original/2022	National Veterinary Services Laboratories - USDA	National Veterinary Services Laboratories - USDA	Chinh,Thanh;Love, Emily;Franzen,Kerrie;Killian,Mary;Koster,Leo;Lantz,Kristina;Stuber,Tod;Hicks,Jessica
EPI2074711	MP	United States	2022-Mar-31	EPI_ISL_13432609	A/turkey/North Carolina/22-010145-001-original/2022	National Veterinary Services Laboratories - USDA	National Veterinary Services Laboratories - USDA	Chinh,Thanh;Love, Emily;Franzen,Kerrie;Killian,Mary;Koster,Leo;Lantz,Kristina;Stuber,Tod;Hicks,Jessica
EPI2074703	MP	United States	2022-Mar-31	EPI_ISL_13432608	A/turkey/North Carolina/22-010144-002-original/2022	National Veterinary Services Laboratories - USDA	National Veterinary Services Laboratories - USDA	Chinh,Thanh;Love, Emily;Franzen,Kerrie;Killian,Mary;Koster,Leo;Lantz,Kristina;Stuber,Tod;Hicks,Jessica
EPI2074695	MP	United States	2022-Mar-31	EPI_ISL_13432607	A/turkey/North Carolina/22-010144-001-original/2022	National Veterinary Services Laboratories - USDA	National Veterinary Services Laboratories - USDA	Chinh,Thanh;Love, Emily;Franzen,Kerrie;Killian,Mary;Koster,Leo;Lantz,Kristina;Stuber,Tod;Hicks,Jessica
EPI2074687	MP	United States	2022-Apr-04	EPI_ISL_13432606	A/turkey/Missouri/22-010142-001-original/2022	National Veterinary Services Laboratories - USDA	National Veterinary Services Laboratories - USDA	Chinh,Thanh;Love, Emily;Franzen,Kerrie;Killian,Mary;Koster,Leo;Lantz,Kristina;Stuber,Tod;Hicks,Jessica
EPI2074679	MP	United States	2022-Apr-04	EPI_ISL_13432605	A/chicken/North Dakota/22-010141-001-original/2022	National Veterinary Services Laboratories - USDA	National Veterinary Services Laboratories - USDA	Chinh,Thanh;Love, Emily;Franzen,Kerrie;Killian,Mary;Koster,Leo;Lantz,Kristina;Stuber,Tod;Hicks,Jessica
EPI2074671	MP	United States	2022-Apr-04	EPI_ISL_13432604	A/turkey/South Dakota/22-010139-002-original/2022	National Veterinary Services Laboratories - USDA	National Veterinary Services Laboratories - USDA	Chinh,Thanh;Love, Emily;Franzen,Kerrie;Killian,Mary;Koster,Leo;Lantz,Kristina;Stuber,Tod;Hicks,Jessica
EPI2074663	MP	United States	2022-Apr-04	EPI_ISL_13432603	A/turkey/South Dakota/22-010139-001-original/2022	National Veterinary Services Laboratories - USDA	National Veterinary Services Laboratories - USDA	Chinh,Thanh;Love, Emily;Franzen,Kerrie;Killian,Mary;Koster,Leo;Lantz,Kristina;Stuber,Tod;Hicks,Jessica
EPI448274	MP	Bangladesh	2012-Feb-20	EPI_ISL_141290	A/duck/Bangladesh/32077/2012	Institute of Epidemiology Disease Control and Research (IEDCR) & Bangladesh National Influenza Centre (NIC)	Centers for Disease Control and Prevention	Gerloff, Nancy; Simpson, Natosha; Poh, Mee;Davis, Todd
EPI448266	MP	Bangladesh	2012-Jan-08	EPI_ISL_141289	A/chicken/Bangladesh/42010/2012	Institute of Epidemiology Disease Control and Research (IEDCR) & Bangladesh National Influenza Centre (NIC)	Centers for Disease Control and Prevention	Gerloff, Nancy; Simpson, Natosha; Poh, Mee;Davis, Todd
EPI448218	MP	Bangladesh	2011-Jul-24	EPI_ISL_141283	A/duck/Bangladesh/4124T/2011	Institute of Epidemiology Disease Control and Research (IEDCR) & Bangladesh National Influenza Centre (NIC)	Centers for Disease Control and Prevention	Gerloff, Nancy; Simpson, Natosha; Poh, Mee;Davis, Todd
EPI448210	MP	Bangladesh	2011-Jul-24	EPI_ISL_141282	A/duck/Bangladesh/4120T/2011	Institute of Epidemiology Disease Control and Research (IEDCR) & Bangladesh National Influenza Centre (NIC)	Centers for Disease Control and Prevention	Gerloff, Nancy; Simpson, Natosha; Poh, Mee;Davis, Todd
EPI448202	MP	Bangladesh	2011-Jul-15	EPI_ISL_141281	A/chicken/Bangladesh/4070T/2011	Institute of Epidemiology Disease Control and Research (IEDCR) & Bangladesh National Influenza Centre (NIC)	Centers for Disease Control and Prevention	Gerloff, Nancy; Simpson, Natosha; Poh, Mee;Davis, Todd
EPI448194	MP	Bangladesh	2011-Jul-14	EPI_ISL_141280	A/chicken/Bangladesh/4058/2011	Institute of Epidemiology Disease Control and Research (IEDCR) & Bangladesh National Influenza Centre (NIC)	Centers for Disease Control and Prevention	Gerloff, Nancy; Simpson, Natosha; Poh, Mee;Davis, Todd
EPI448186	MP	Bangladesh	2011-Jul-01	EPI_ISL_141279	A/goose/Bangladesh/4051T/2011	Institute of Epidemiology Disease Control and Research (IEDCR) & Bangladesh National Influenza Centre (NIC)	Centers for Disease Control and Prevention	Gerloff, Nancy; Simpson, Natosha; Poh, Mee;Davis, Todd
EPI448178	MP	Bangladesh	2011-May-24	EPI_ISL_141278	A/chicken/Bangladesh/3075/2011	Institute of Epidemiology Disease Control and Research (IEDCR) & Bangladesh National Influenza Centre (NIC)	Centers for Disease Control and Prevention	Gerloff, Nancy; Simpson, Natosha; Poh, Mee; Davis, Todd
EPI448170	MP	Bangladesh	2011-May-23	EPI_ISL_141277	A/chicken/Bangladesh/3072/2011	Institute of Epidemiology Disease Control and Research (IEDCR) & Bangladesh National Influenza Centre (NIC)	Centers for Disease Control and Prevention	Gerloff, Nancy; Simpson, Natosha; Poh, Mee;Davis, Todd
EPI448162	MP	Bangladesh	2011-Feb-07	EPI_ISL_141276	A/crow/Bangladesh/316T/2011	Institute of Epidemiology Disease Control and Research (IEDCR) & Bangladesh National Influenza Centre (NIC)	Centers for Disease Control and Prevention	Gerloff, Nancy; Simpson, Natosha; Poh, Mee;Davis, Todd
EPI448154	MP	Bangladesh	2011-Feb-07	EPI_ISL_141275	A/crow/Bangladesh/313T/2011	Institute of Epidemiology Disease Control and Research (IEDCR) & Bangladesh National Influenza Centre (NIC)	Centers for Disease Control and Prevention	Gerloff, Nancy; Simpson, Natosha; Poh, Mee;Davis, Todd
EPI448146	MP	Bangladesh	2011-Feb-13	EPI_ISL_141274	A/crow/Bangladesh/1056/2011	Institute of Epidemiology Disease Control and Research (IEDCR) & Bangladesh National Influenza Centre (NIC)	Centers for Disease Control and Prevention	Gerloff, Nancy; Simpson, Natosha; Poh, Mee;Davis, Todd
EPI448138	MP	Bangladesh	2011-Feb-04	EPI_ISL_141273	A/chicken/Bangladesh/11303/2011	Institute of Epidemiology Disease Control and Research (IEDCR) & Bangladesh National Influenza Centre (NIC)	Centers for Disease Control and Prevention	Gerloff, Nancy; Simpson, Natosha; Poh, Mee;Davis, Todd
EPI448130	MP	Bangladesh	2011-Feb-07	EPI_ISL_141272	A/poultry/Bangladesh/11255-C/2011	Institute of Epidemiology Disease Control and Research (IEDCR) & Bangladesh National Influenza Centre (NIC)	Centers for Disease Control and Prevention	Gerloff, Nancy; Simpson, Natosha; Poh, Mee;Davis, Todd
EPI448122	MP	Bangladesh	2011-Feb-20	EPI_ISL_141271	A/chicken/Bangladesh/31289-1/2011	Institute of Epidemiology Disease Control and Research (IEDCR) & Bangladesh National Influenza Centre (NIC)	Centers for Disease Control and Prevention	Gerloff, Nancy; Simpson, Natosha; Poh, Mee;Davis, Todd
EPI448106	MP	Bangladesh	2011-Jun-29	EPI_ISL_141269	A/waterfowl/Bangladesh/33025/2011	Institute of Epidemiology Disease Control and Research (IEDCR) & Bangladesh National Influenza Centre (NIC)	Centers for Disease Control and Prevention	Gerloff, Nancy; Simpson, Natosha; Poh, Mee;Davis, Todd
EPI448082	MP	Bangladesh	2010-Jan-12	EPI_ISL_141266	A/chicken/Bangladesh/0411/2010	Institute of Epidemiology Disease Control and Research (IEDCR) & Bangladesh National Influenza Centre (NIC)	Centers for Disease Control and Prevention	Gerloff, Nancy; Simpson, Natosha; Poh, Mee; Davis, Todd
EPI448074	MP	Bangladesh	2010-Jan-04	EPI_ISL_141265	A/chicken/Bangladesh/1012/2010	Institute of Epidemiology Disease Control and Research (IEDCR) & Bangladesh National Influenza Centre (NIC)	Centers for Disease Control and Prevention	Gerloff, Nancy; Simpson, Natosha; Poh, Mee;Davis, Todd
EPI448066	MP	Bangladesh	2010-Jan-04	EPI_ISL_141264	A/chicken/Bangladesh/0912/2010	Institute of Epidemiology Disease Control and Research (IEDCR) & Bangladesh National Influenza Centre (NIC)	Centers for Disease Control and Prevention	Gerloff, Nancy; Simpson, Natosha; Poh, Mee;Davis, Todd
EPI448058	MP	Bangladesh	2011-Feb-15	EPI_ISL_141263	A/crow/Bangladesh/1061/2011	Institute of Epidemiology Disease Control and Research (IEDCR) & Bangladesh National Influenza Centre (NIC)	Centers for Disease Control and Prevention	Gerloff, Nancy; Simpson, Natosha; Poh, Mee;Davis, Todd
EPI448050	MP	Bangladesh	2011-Feb-13	EPI_ISL_141262	A/crow/Bangladesh/1054/2011	Institute of Epidemiology Disease Control and Research (IEDCR) & Bangladesh National Influenza Centre (NIC)	Centers for Disease Control and Prevention	Gerloff, Nancy; Simpson, Natosha; Poh, Mee; Davis, Todd
EPI448042	MP	Bangladesh	2011-Jan-20	EPI_ISL_141261	A/crow/Bangladesh/1020/2011	Institute of Epidemiology Disease Control and Research (IEDCR) & Bangladesh National Influenza Centre (NIC)	Centers for Disease Control and Prevention	Gerloff, Nancy; Simpson, Natosha; Poh, Mee; Davis, Todd
EPI448034	MP	Bangladesh	2011-Jan-20	EPI_ISL_141260	A/crow/Bangladesh/1019/2011	Institute of Epidemiology Disease Control and Research (IEDCR) & Bangladesh National Influenza Centre (NIC)	Centers for Disease Control and Prevention	Gerloff, Nancy; Simpson, Natosha; Poh, Mee; Davis, Todd
EPI448026	MP	Bangladesh	2011-Jan-20	EPI_ISL_141259	A/crow/Bangladesh/1008/2011	Institute of Epidemiology Disease Control and Research (IEDCR) & Bangladesh National Influenza Centre (NIC)	Centers for Disease Control and Prevention	Gerloff, Nancy; Simpson, Natosha; Poh, Mee; Davis, Todd
EPI448098	MP	Bangladesh	2011-Mar-20	EPI_ISL_141268	A/duck/Bangladesh/1849/2011	icddr,b International Centre for Diarrhoeal Disease Research, Bangladesh	Centers for Disease Control and Prevention	Gerloff, Nancy; Simpson, Natosha; Poh, Mee;Davis, Todd
EPI448226	MP	Bangladesh	2011-Jun-15	EPI_ISL_141284	A/chicken/Bangladesh/11RS-1984-30/2011		Centers for Disease Control and Prevention	Gerloff, Nancy; Simpson, Natosha; Poh, Mee;Davis, Todd
EPI806617	MP	Nigeria	2015-Jan-02	EPI_ISL_229209	A/chicken/Nigeria/15VIR339-1/2015			Tassoni,L.; Fusaro,A.; Milani,A.; Lemey,P.; Awuni,J.A.; Sedor,V.B.; Dogbey,O.; Commey,A.N.; Meseko,C.; Joannis,T.; Minoungou,G.L.; Ouattara,L.; Haido,A.M.; Cisse-Aman,D.; Couacy-Hymann,E.; Dauphin,G.; Cattoli,G.; Monne,I.; Salviato,A.; Schivo,A.
EPI806610	MP	Cote d'Ivoire	2015-Apr-30	EPI_ISL_229208	A/chicken/Ivory Coast/15VIR2742-5/2015			Tassoni,L.; Fusaro,A.; Milani,A.; Lemey,P.; Awuni,J.A.; Sedor,V.B.; Dogbey,O.; Commey,A.N.; Meseko,C.; Joannis,T.; Minoungou,G.L.; Ouattara,L.; Haido,A.M.; Cisse-Aman,D.; Couacy-Hymann,E.; Dauphin,G.; Cattoli,G.; Monne,I.; Cisse,D.E.A.; Couacy Hymann,E.; Salviato,A.; Schivo,A.
EPI806602	MP	Cote d'Ivoire	2015-Apr-13	EPI_ISL_229207	A/chicken/Ivory Coast/15VIR2742-3/2015			Tassoni,L.; Fusaro,A.; Milani,A.; Lemey,P.; Awuni,J.A.; Sedor,V.B.; Dogbey,O.; Commey,A.N.; Meseko,C.; Joannis,T.; Minoungou,G.L.; Ouattara,L.; Haido,A.M.; Cisse-Aman,D.; Couacy-Hymann,E.; Dauphin,G.; Cattoli,G.; Monne,I.; Cisse,D.E.A.; Couacy Hymann,E.; Salviato,A.; Schivo,A.
EPI806586	MP	Burkina Faso	2015-Mar-12	EPI_ISL_229205	A/chicken/Burkina Faso/15VIR1774-4/2015			Tassoni,L.; Fusaro,A.; Milani,A.; Lemey,P.; Awuni,J.A.; Sedor,V.B.; Dogbey,O.; Commey,A.N.; Meseko,C.; Joannis,T.; Minoungou,G.L.; Ouattara,L.; Haido,A.M.; Cisse-Aman,D.; Couacy-Hymann,E.; Dauphin,G.; Cattoli,G.; Monne,I.; Salviato,A.; Schivo,A.
EPI806579	MP	Burkina Faso	2015-Mar-12	EPI_ISL_229201	A/chicken/Burkina Faso/15VIR1774-38/2015			Tassoni,L.; Fusaro,A.; Milani,A.; Lemey,P.; Awuni,J.A.; Sedor,V.B.; Dogbey,O.; Commey,A.N.; Meseko,C.; Joannis,T.; Minoungou,G.L.; Ouattara,L.; Haido,A.M.; Cisse-Aman,D.; Couacy-Hymann,E.; Dauphin,G.; Cattoli,G.; Monne,I.; Salviato,A.; Schivo,A.
EPI806541	MP	Burkina Faso	2015-Mar-12	EPI_ISL_229199	A/chicken/Burkina Faso/15VIR1774-37/2015			Tassoni,L.; Fusaro,A.; Milani,A.; Lemey,P.; Awuni,J.A.; Sedor,V.B.; Dogbey,O.; Commey,A.N.; Meseko,C.; Joannis,T.; Minoungou,G.L.; Ouattara,L.; Haido,A.M.; Cisse-Aman,D.; Couacy-Hymann,E.; Dauphin,G.; Cattoli,G.; Monne,I.; Salviato,A.; Schivo,A.
EPI806532	MP	Burkina Faso	2015-Mar-23	EPI_ISL_229198	A/chicken/Burkina Faso/15VIR1774-36/2015			Tassoni,L.; Fusaro,A.; Milani,A.; Lemey,P.; Awuni,J.A.; Sedor,V.B.; Dogbey,O.; Commey,A.N.; Meseko,C.; Joannis,T.; Minoungou,G.L.; Ouattara,L.; Haido,A.M.; Cisse-Aman,D.; Couacy-Hymann,E.; Dauphin,G.; Cattoli,G.; Monne,I.; Salviato,A.; Schivo,A.
EPI806522	MP	Burkina Faso	2015-Mar-23	EPI_ISL_229197	A/chicken/Burkina Faso/15VIR1774-33/2015			Tassoni,L.; Fusaro,A.; Milani,A.; Lemey,P.; Awuni,J.A.; Sedor,V.B.; Dogbey,O.; Commey,A.N.; Meseko,C.; Joannis,T.; Minoungou,G.L.; Ouattara,L.; Haido,A.M.; Cisse-Aman,D.; Couacy-Hymann,E.; Dauphin,G.; Cattoli,G.; Monne,I.; Salviato,A.; Schivo,A.
EPI806523	MP	Burkina Faso	2015-Mar-12	EPI_ISL_229196	A/chicken/Burkina Faso/15VIR1774-2/2015			Tassoni,L.; Fusaro,A.; Milani,A.; Lemey,P.; Awuni,J.A.; Sedor,V.B.; Dogbey,O.; Commey,A.N.; Meseko,C.; Joannis,T.; Minoungou,G.L.; Ouattara,L.; Haido,A.M.; Cisse-Aman,D.; Couacy-Hymann,E.; Dauphin,G.; Cattoli,G.; Monne,I.; Salviato,A.; Schivo,A.
EPI806509	MP	Burkina Faso	2015-Mar-12	EPI_ISL_229195	A/chicken/Burkina Faso/15VIR1774-1/2015			Tassoni,L.; Fusaro,A.; Milani,A.; Lemey,P.; Awuni,J.A.; Sedor,V.B.; Dogbey,O.; Commey,A.N.; Meseko,C.; Joannis,T.; Minoungou,G.L.; Ouattara,L.; Haido,A.M.; Cisse-Aman,D.; Couacy-Hymann,E.; Dauphin,G.; Cattoli,G.; Monne,I.; Salviato,A.; Schivo,A.
EPI806501	MP	Ghana	2015-Jul-28	EPI_ISL_229194	A/chicken/Ghana/15VIR5480-7/2015			Tassoni,L.; Fusaro,A.; Milani,A.; Lemey,P.; Awuni,J.A.; Sedor,V.B.; Dogbey,O.; Commey,A.N.; Meseko,C.; Joannis,T.; Minoungou,G.L.; Ouattara,L.; Haido,A.M.; Cisse-Aman,D.; Couacy-Hymann,E.; Dauphin,G.; Cattoli,G.; Monne,I.; Aniwa,B.; Commey,A.N.O.; Dogbe,O.; Salviato,A.; Schivo,A.
EPI806477	MP	Ghana	2015-Aug-07	EPI_ISL_229191	A/chicken/Ghana/15VIR5480-26/2015			Tassoni,L.; Fusaro,A.; Milani,A.; Lemey,P.; Awuni,J.A.; Sedor,V.B.; Dogbey,O.; Commey,A.N.; Meseko,C.; Joannis,T.; Minoungou,G.L.; Ouattara,L.; Haido,A.M.; Cisse-Aman,D.; Couacy-Hymann,E.; Dauphin,G.; Cattoli,G.; Monne,I.; Aniwa,B.; Commey,A.N.O.; Dogbe,O.; Salviato,A.; Schivo,A.
EPI806478	MP	Ghana	2015-Jul-28	EPI_ISL_229190	A/chicken/Ghana/15VIR5480-3/2015			Tassoni,L.; Fusaro,A.; Milani,A.; Lemey,P.; Awuni,J.A.; Sedor,V.B.; Dogbey,O.; Commey,A.N.; Meseko,C.; Joannis,T.; Minoungou,G.L.; Ouattara,L.; Haido,A.M.; Cisse-Aman,D.; Couacy-Hymann,E.; Dauphin,G.; Cattoli,G.; Monne,I.; Aniwa,B.; Commey,A.N.O.; Dogbe,O.; Salviato,A.; Schivo,A.
EPI806453	MP	Ghana	2015-Aug-07	EPI_ISL_229187	A/chicken/Ghana/15VIR5480-18/2015			Tassoni,L.; Fusaro,A.; Milani,A.; Lemey,P.; Awuni,J.A.; Sedor,V.B.; Dogbey,O.; Commey,A.N.; Meseko,C.; Joannis,T.; Minoungou,G.L.; Ouattara,L.; Haido,A.M.; Cisse-Aman,D.; Couacy-Hymann,E.; Dauphin,G.; Cattoli,G.; Monne,I.; Aniwa,B.; Commey,A.N.O.; Dogbe,O.; Salviato,A.; Schivo,A.
EPI806445	MP	Ghana	2015-Aug-07	EPI_ISL_229186	A/chicken/Ghana/15VIR5480-14/2015			Tassoni,L.; Fusaro,A.; Milani,A.; Lemey,P.; Awuni,J.A.; Sedor,V.B.; Dogbey,O.; Commey,A.N.; Meseko,C.; Joannis,T.; Minoungou,G.L.; Ouattara,L.; Haido,A.M.; Cisse-Aman,D.; Couacy-Hymann,E.; Dauphin,G.; Cattoli,G.; Monne,I.; Aniwa,B.; Commey,A.N.O.; Dogbe,O.; Salviato,A.; Schivo,A.
EPI806432	MP	Ghana	2015-Jul-27	EPI_ISL_229184	A/chicken/Ghana/15VIR5480-12/2015			Tassoni,L.; Fusaro,A.; Milani,A.; Lemey,P.; Awuni,J.A.; Sedor,V.B.; Dogbey,O.; Commey,A.N.; Meseko,C.; Joannis,T.; Minoungou,G.L.; Ouattara,L.; Haido,A.M.; Cisse-Aman,D.; Couacy-Hymann,E.; Dauphin,G.; Cattoli,G.; Monne,I.; Aniwa,B.; Commey,A.N.O.; Dogbe,O.; Salviato,A.; Schivo,A.
EPI806414	MP	Ghana	2015-May-01	EPI_ISL_229181	A/chicken/Ghana/15VIR2588-5/2015			Tassoni,L.; Fusaro,A.; Milani,A.; Lemey,P.; Awuni,J.A.; Sedor,V.B.; Dogbey,O.; Commey,A.N.; Meseko,C.; Joannis,T.; Minoungou,G.L.; Ouattara,L.; Haido,A.M.; Cisse-Aman,D.; Couacy-Hymann,E.; Dauphin,G.; Cattoli,G.; Monne,I.; Aniwa,B.; Commey,A.N.O.; Dogbe,O.; Salviato,A.; Schivo,A.
EPI806405	MP	Ghana	2015-May-01	EPI_ISL_229180	A/chicken/Ghana/15VIR2588-4/2015			Tassoni,L.; Fusaro,A.; Milani,A.; Lemey,P.; Awuni,J.A.; Sedor,V.B.; Dogbey,O.; Commey,A.N.; Meseko,C.; Joannis,T.; Minoungou,G.L.; Ouattara,L.; Haido,A.M.; Cisse-Aman,D.; Couacy-Hymann,E.; Dauphin,G.; Cattoli,G.; Monne,I.; Aniwa,B.; Commey,A.N.O.; Dogbe,O.; Salviato,A.; Schivo,A.
EPI806397	MP	Ghana	2015-May-04	EPI_ISL_229179	A/chicken/Ghana/15VIR2588-11/2015			Tassoni,L.; Fusaro,A.; Milani,A.; Lemey,P.; Awuni,J.A.; Sedor,V.B.; Dogbey,O.; Commey,A.N.; Meseko,C.; Joannis,T.; Minoungou,G.L.; Ouattara,L.; Haido,A.M.; Cisse-Aman,D.; Couacy-Hymann,E.; Dauphin,G.; Cattoli,G.; Monne,I.; Aniwa,B.; Commey,A.N.O.; Dogbe,O.; Salviato,A.; Schivo,A.
EPI806389	MP	Ghana	2015-May-08	EPI_ISL_229178	A/chicken/Ghana/15VIR2588-10/2015			Tassoni,L.; Fusaro,A.; Milani,A.; Lemey,P.; Awuni,J.A.; Sedor,V.B.; Dogbey,O.; Commey,A.N.; Meseko,C.; Joannis,T.; Minoungou,G.L.; Ouattara,L.; Haido,A.M.; Cisse-Aman,D.; Couacy-Hymann,E.; Dauphin,G.; Cattoli,G.; Monne,I.; Aniwa,B.; Commey,A.N.O.; Dogbe,O.; Salviato,A.; Schivo,A.
EPI806381	MP	Niger	2015-Apr-02	EPI_ISL_229177	A/chicken/Niger/15VIR2060-8/2015			Tassoni,L.; Fusaro,A.; Milani,A.; Lemey,P.; Awuni,J.A.; Sedor,V.B.; Dogbey,O.; Commey,A.N.; Meseko,C.; Joannis,T.; Minoungou,G.L.; Ouattara,L.; Haido,A.M.; Cisse-Aman,D.; Couacy-Hymann,E.; Dauphin,G.; Cattoli,G.; Monne,I.; Salviato,A.; Schivo,A.
EPI806373	MP	Niger	2015-Apr-02	EPI_ISL_229176	A/chicken/Niger/15VIR2060-7/2015			Tassoni,L.; Fusaro,A.; Milani,A.; Lemey,P.; Awuni,J.A.; Sedor,V.B.; Dogbey,O.; Commey,A.N.; Meseko,C.; Joannis,T.; Minoungou,G.L.; Ouattara,L.; Haido,A.M.; Cisse-Aman,D.; Couacy-Hymann,E.; Dauphin,G.; Cattoli,G.; Monne,I.; Salviato,A.; Schivo,A.
EPI806365	MP	Niger	2015-Apr-02	EPI_ISL_229175	A/chicken/Niger/15VIR2060-6/2015			Tassoni,L.; Fusaro,A.; Milani,A.; Lemey,P.; Awuni,J.A.; Sedor,V.B.; Dogbey,O.; Commey,A.N.; Meseko,C.; Joannis,T.; Minoungou,G.L.; Ouattara,L.; Haido,A.M.; Cisse-Aman,D.; Couacy-Hymann,E.; Dauphin,G.; Cattoli,G.; Monne,I.; Salviato,A.; Schivo,A.
EPI806358	MP	Niger	2015-Apr-02	EPI_ISL_229174	A/chicken/Niger/15VIR2060-5/2015			Tassoni,L.; Fusaro,A.; Milani,A.; Lemey,P.; Awuni,J.A.; Sedor,V.B.; Dogbey,O.; Commey,A.N.; Meseko,C.; Joannis,T.; Minoungou,G.L.; Ouattara,L.; Haido,A.M.; Cisse-Aman,D.; Couacy-Hymann,E.; Dauphin,G.; Cattoli,G.; Monne,I.; Salviato,A.; Schivo,A.
EPI806349	MP	Niger	2015-Apr-02	EPI_ISL_229172	A/chicken/Niger/15VIR2060-14/2015			Tassoni,L.; Fusaro,A.; Milani,A.; Lemey,P.; Awuni,J.A.; Sedor,V.B.; Dogbey,O.; Commey,A.N.; Meseko,C.; Joannis,T.; Minoungou,G.L.; Ouattara,L.; Haido,A.M.; Cisse-Aman,D.; Couacy-Hymann,E.; Dauphin,G.; Cattoli,G.; Monne,I.; Salviato,A.; Schivo,A.
EPI806341	MP	Niger	2015-Apr-02	EPI_ISL_229171	A/chicken/Niger/15VIR2060-12/2015			Tassoni,L.; Fusaro,A.; Milani,A.; Lemey,P.; Awuni,J.A.; Sedor,V.B.; Dogbey,O.; Commey,A.N.; Meseko,C.; Joannis,T.; Minoungou,G.L.; Ouattara,L.; Haido,A.M.; Cisse-Aman,D.; Couacy-Hymann,E.; Dauphin,G.; Cattoli,G.; Monne,I.; Salviato,A.; Schivo,A.
EPI806333	MP	Niger	2015-Apr-02	EPI_ISL_229170	A/chicken/Niger/15VIR2060-1/2015			Tassoni,L.; Fusaro,A.; Milani,A.; Lemey,P.; Awuni,J.A.; Sedor,V.B.; Dogbey,O.; Commey,A.N.; Meseko,C.; Joannis,T.; Minoungou,G.L.; Ouattara,L.; Haido,A.M.; Cisse-Aman,D.; Couacy-Hymann,E.; Dauphin,G.; Cattoli,G.; Monne,I.; Salviato,A.; Schivo,A.
EPI408140	MP	Myanmar	2007-Jan-01	EPI_ISL_132894	A/village chicken/Kyaing Tong/2433/2007			Saito,T.; Watanabe,C.; Hayashi,T.; Uchida,Y.; Myint,W.W.; Thein,W.Z.; Takemae,N.; Mase,M.; Okamatsu,M.; Mar,A.; Mon,C.C.; Gawng,L.T.; Sann,K.; Kyi,T.A.; Yamaguchi,S.
EPI393212	MP	Egypt	2006-Feb-19	EPI_ISL_14126	A/chicken/Egypt/06207-NLQP/2006			Arafa,A.; Suarez,D.; Kholosy,S.; Hassan,M.K.; Nasef,S.; Selim,A.; Hagag,N.; Dauphin,G.; Kim,M.; Swayne,D.; Aly,M.
EPI548313	MP	Indonesia	2009-Jun-01	EPI_ISL_167892	A/chicken/Bali/U8661/2009			Mahardika,G.N.; Suartha,N.; Wibawan,W.T.
EPI806594	MP	Cote d'Ivoire	2015-Apr-13	EPI_ISL_229206	A/duck/Ivory Coast/15VIR2742-2/2015			Tassoni,L.; Fusaro,A.; Milani,A.; Lemey,P.; Awuni,J.A.; Sedor,V.B.; Dogbey,O.; Commey,A.N.; Meseko,C.; Joannis,T.; Minoungou,G.L.; Ouattara,L.; Haido,A.M.; Cisse-Aman,D.; Couacy-Hymann,E.; Dauphin,G.; Cattoli,G.; Monne,I.; Cisse,D.E.A.; Couacy Hymann,E.; Salviato,A.; Schivo,A.
EPI806462	MP	Ghana	2015-Jul-27	EPI_ISL_229188	A/duck/Ghana/15VIR5480-24/2015			Tassoni,L.; Fusaro,A.; Milani,A.; Lemey,P.; Awuni,J.A.; Sedor,V.B.; Dogbey,O.; Commey,A.N.; Meseko,C.; Joannis,T.; Minoungou,G.L.; Ouattara,L.; Haido,A.M.; Cisse-Aman,D.; Couacy-Hymann,E.; Dauphin,G.; Cattoli,G.; Monne,I.; Aniwa,B.; Commey,A.N.O.; Dogbe,O.; Salviato,A.; Schivo,A.
EPI736909	MP	India	2014-Dec-01	EPI_ISL_217024	A/duck/India/12CA05/2014			Tosh,C.; Agarwal,S.; Kumar,M.; Nagarajan,S.; Mishra,A.; Shukla,S.; Singh,B.; Mishra,P.; Dubey,P.; Tripathi,S.; Murugkar,H.V.; Kulkarni,D.D.
[truncated: 1,806 more rows]
