# Supplementary material for: Locations and structures of influenza A virus packaging-associated signals and other functional elements via an in silico pipeline for predicting constrained features in RNA viruses
Source: PLoS Comput Biol. 2024 Apr 22;20(4):e1012009. doi: 10.1371/journal.pcbi.1012009 (PMC11034665; doi:10.1371/journal.pcbi.1012009)
Supplement: S63 Table — (XLSX) [file pcbi.1012009.s064.xlsx]

## Sheet: Acknowledge Table
We gratefully acknowledge the authors, originating and submitting laboratories of the sequences from GISAID’s EpiFlu Database on which this research is based. The list is detailed below.
All submitters of data may be contacted directly via www.gisaid.org
Segment ID	Segment	Country	Collection date	Isolate-ID	Isolate name	Originating Lab	Submitting Lab	Authors
EPI352306	NS	India	2011-Feb-01	EPI_ISL_103033	A/duck/India/02AF1/2011			Tosh,C.; Nagarajan,S.; Murugkar,H.V.; Katare,M.; Jain,R.; Behera,P.; Dubey,S.C.
EPI352353	NS	India	2011-Mar-06	EPI_ISL_103051	A/chicken/India/CA0303/2011			Nagarajan,S.; Syed,Z.; Tosh,C.; Jain,R.; Pandey,M.; Murugkar,H.V.; Dubey,S.C.
EPI352359	NS	India	2011-Mar-06	EPI_ISL_103061	A/chicken/India/CL03485/2011			Nagarajan,S.; Syed,Z.; Tosh,C.; Jain,R.; Pandey,M.; Murugkar,H.V.; Dubey,S.C.
EPI352340	NS	India	2011-Mar-06	EPI_ISL_103062	A/chicken/India/CA0301/2011			Nagarajan,S.; Pandey,M.; Tosh,C.; Jain,R.; Syed,Z.; Murugkar,H.V.; Dubey,S.C.
EPI352347	NS	India	2011-Mar-06	EPI_ISL_103063	A/chicken/India/CA0302/2011			Nagarajan,S.; Pandey,M.; Tosh,C.; Jain,R.; Syed,Z.; Murugkar,H.V.; Dubey,S.C.
EPI352333	NS	India	2011-Mar-06	EPI_ISL_103064	A/chicken/India/TR0383/2011			Nagarajan,S.; Jain,R.; Tosh,C.; Pandey,M.; Syed,Z.; Murugkar,H.V.; Dubey,S.C.
EPI352485	NS	India	2009-Jan-15	EPI_ISL_103148	A/chicken/Sikkim/151466/2009			Tosh,C.; Syed,Z.; Nagarajan,S.; Murugkar,H.V.; Dubey,S.C.
EPI352493	NS	India	2009-Jan-29	EPI_ISL_103152	A/chicken/West Bengal/155508/2009			Tosh,C.; Syed,Z.; Nagarajan,S.; Murugkar,H.V.; Dubey,S.C.
EPI352501	NS	India	2009-Mar-25	EPI_ISL_103166	A/chicken/West Bengal/174881/2009			Tosh,C.; Syed,Z.; Nagarajan,S.; Murugkar,H.V.; Dubey,S.C.
EPI352509	NS	India	2008-Jan-18	EPI_ISL_103167	A/chicken/West Bengal/81537/2008			Tosh,C.; Syed,Z.; Nagarajan,S.; Murugkar,H.V.; Dubey,S.C.
EPI352517	NS	India	2008-Jan-12	EPI_ISL_103184	A/chicken/West Bengal/82583/2008			Tosh,C.; Syed,Z.; Nagarajan,S.; Murugkar,H.V.; Dubey,S.C.
EPI352525	NS	India	2008-Jan-26	EPI_ISL_103185	A/chicken/West Bengal/83098/2008			Tosh,C.; Syed,Z.; Nagarajan,S.; Murugkar,H.V.; Dubey,S.C.
EPI352581	NS	Egypt	2009-Jan-01	EPI_ISL_103197	A/chicken/Egypt/1/2009			Kayali,G.; Webby,R.J.; Govorkova,E.A.; Ducatez,M.F.; El Shesheny,R.A.; Kandeil,A.M.; Mostafa,A.; Ali,M.A.
EPI352569	NS	Egypt	2010-Jan-01	EPI_ISL_103198	A/chicken/Egypt/Q1011/2010			Kayali,G.; Webby,R.J.; Govorkova,E.A.; Ducatez,M.F.; El Shesheny,R.A.; Kandeil,A.M.; Mostafa,A.; Ali,M.A.
EPI352567	NS	Egypt	2010-Jan-01	EPI_ISL_103199	A/chicken/Egypt/Q1185/2010			Kayali,G.; Webby,R.J.; Govorkova,E.A.; Ducatez,M.F.; El Shesheny,R.A.; Kandeil,A.M.; Mostafa,A.; Ali,M.A.
EPI352568	NS	Egypt	2010-Jan-01	EPI_ISL_103200	A/chicken/Egypt/Q1182/2010			Kayali,G.; Webby,R.J.; Govorkova,E.A.; Ducatez,M.F.; El Shesheny,R.A.; Kandeil,A.M.; Mostafa,A.; Ali,M.A.
EPI448924	NS	Bangladesh	2011-Feb-13	EPI_ISL_103705	A/crow/Bangladesh/1058/2011	icddr,b International Centre for Diarrhoeal Disease Research, Bangladesh	Centers for Disease Control and Prevention	Gerloff, Nancy; Simpson, Natosha; Poh, Mee;Davis, Todd
EPI448917	NS	Bangladesh	2011-Jul-14	EPI_ISL_103706	A/duck/Bangladesh/4059T/2011	icddr,b International Centre for Diarrhoeal Disease Research, Bangladesh	Centers for Disease Control and Prevention	Gerloff, Nancy; Simpson, Natosha; Poh, Mee;Davis, Todd
EPI448910	NS	Bangladesh	2011-Jul-24	EPI_ISL_103711	A/duck/Bangladesh/4117T/2011	icddr,b International Centre for Diarrhoeal Disease Research, Bangladesh	Centers for Disease Control and Prevention	Gerloff, Nancy; Simpson, Natosha; Poh, Mee;Davis, Todd
EPI448896	NS	Bangladesh	2011-Jul-17	EPI_ISL_103720	A/waterfowl/Bangladesh/31935/2011	icddr,b International Centre for Diarrhoeal Disease Research, Bangladesh	Centers for Disease Control and Prevention	Gerloff, Nancy; Simpson, Natosha; Poh, Mee;Davis, Todd
EPI354080	NS	Indonesia	2004-Jan-01	EPI_ISL_104056	A/chicken/Indonesia/R132/2004	Friedrich-Loeffler-Institut	Robert Koch Institute Nationales Referenzzentrum für Influenza	Zoehner, Andrea; Matthaei, Markus; Schweiger, Brunhilde; Wolff, Thorsten
EPI355254	NS	Japan	2011-Jan-30	EPI_ISL_104888	A/whooper swan/Hamanaka/2011			Nghia Bui,V.; Ogawa,H.; Huu Ngo,L.; Baatartsogt,T.; Nel Bilbao Abao,L.; Tamaki,S.; Saito,K.; Watanabe,Y.; Runstadler,J.; Imai,K.
EPI355447	NS	China	2009-Jan-01	EPI_ISL_105043	A/swan/Shanghai/10/2009			Zhao,G.; Zhong,L.; Lu,X.; Hu,J.; Gu,X.; Kai,Y.; Song,Q.; Sun,Q.; Liu,J.; Peng,D.; Wang,X.; Liu,X.
EPI356363	NS	Korea, Republic of	2009-Sep-01	EPI_ISL_105933	A/wild duck/Korea/CSM4-12/2009			Kim,B.-S.; Kang,H.-M.; Choi,J.-G.; Kim,M.-C.; Kim,H.-R.; Paek,M.-R.; Kwon,J.-H.; Lee,Y.-J.
EPI401392	NS	Japan	2011-Jan-01	EPI_ISL_105935	A/chicken/Miyazaki/M6/2011			Sakoda,Y.; Ito,H.; Uchida,Y.; Okamatsu,M.; Yamamoto,N.; Soda,K.; Nomura,N.; Kuribayashi,S.; Shichinohe,S.; Sunden,Y.; Umemura,T.; Usui,T.; Ozaki,H.; Yamaguchi,T.; Murase,T.; Ito,T.; Saito,T.; Takada,A.; Kida,H.; Takemae,N.; Hikono,H.; Uchida,Y.; Suzuki,Y.; Shirakura,M.; Kawaguchi,A.; Nobusawa,E.; Tanikawa,T.; Hikono,H.; Takemae,N.; Mase,M.; Kanehira,K.; Hayashi,T.; Tagawa,Y.; Tashiro,M.; Saito,T.
EPI401509	NS	Japan	2011-Feb-01	EPI_ISL_105937	A/chicken/Mie/1/2011			Sakoda,Y.; Ito,H.; Uchida,Y.; Okamatsu,M.; Yamamoto,N.; Soda,K.; Nomura,N.; Kuribayashi,S.; Shichinohe,S.; Sunden,Y.; Umemura,T.; Usui,T.; Ozaki,H.; Yamaguchi,T.; Murase,T.; Ito,T.; Saito,T.; Takada,A.; Kida,H.; Takemae,N.; Hikono,H.; Uchida,Y.; Suzuki,Y.; Shirakura,M.; Kawaguchi,A.; Nobusawa,E.; Tanikawa,T.; Hikono,H.; Takemae,N.; Mase,M.; Kanehira,K.; Hayashi,T.; Tagawa,Y.; Tashiro,M.; Saito,T.…
EPI356491	NS	Bulgaria	2010-Mar-01	EPI_ISL_105998	A/common buzzard/Bulgaria/38WB/2010			Marinova-Petkova,A.; Franks,J.S.; Darnell,D.; Webster,R.G.
EPI356492	NS	Indonesia	2003-Oct-01	EPI_ISL_105999	A/chicken/East Java/BL-IPA/2003			Dharmayanti,N.L.P.I.; Indriani,R.; Darminto,D.; Ibrahim,F.; Soebandrio,A.
EPI356505	NS	Indonesia	2004-Oct-01	EPI_ISL_106022	A/Muscovy duck/Jakarta/DKI-Uwit/2004			Dharmayanti,N.L.P.I.; Indriani,R.; Darminto,D.; Ibrahim,F.; Soebandrio,A.
EPI356506	NS	Indonesia	2005-Feb-01	EPI_ISL_106053	A/chicken/West Java/Smi-Hay/2005			Dharmayanti,N.L.P.I.; Indriani,R.; Darminto,D.; Ibrahim,F.; Soebandrio,A.
EPI356521	NS	Indonesia	2007-Mar-07	EPI_ISL_106069	A/chicken/Pessel/BPPVRII/2007			Dharmayanti,N.L.P.I.; Indriani,R.; Darminto,D.; Ibrahim,F.; Soebandrio,A.; Miswati,Y.; Sybli,M.
EPI356522	NS	Indonesia	2007-Jan-04	EPI_ISL_106070	A/chicken/Jakarta/DKI-Nurs/2007			Dharmayanti,N.L.P.I.; Indriani,R.; Darminto,D.; Ibrahim,F.; Soebandrio,A.
EPI356523	NS	Indonesia	2007-Aug-06	EPI_ISL_106071	A/chicken/West Java/Smi-Sud1/2007			Dharmayanti,N.L.P.I.; Indriani,R.; Darminto,D.; Ibrahim,F.; Soebandrio,A.
EPI356524	NS	Indonesia	2008-Jan-01	EPI_ISL_106072	A/chicken/Banten/Srg-Fadh/2008			Dharmayanti,N.L.P.I.; Indriani,R.; Darminto,D.; Ibrahim,F.; Soebandrio,A.
EPI356525	NS	Indonesia	2008-Jun-20	EPI_ISL_106073	A/chicken/West Java/Smi-M6/2008			Dharmayanti,N.L.P.I.; Indriani,R.; Darminto,D.; Ibrahim,F.; Soebandrio,A.
EPI356536	NS	Indonesia	2003-Nov-01	EPI_ISL_106074	A/chicken/West Java/1074/2003			Dharmayanti,N.L.P.I.; Indriani,R.; Darminto,D.; Ibrahim,F.; Soebandrio,A.
EPI356537	NS	Indonesia	2004-Oct-01	EPI_ISL_106075	A/chicken/Banten/Pdgl-Kas/2004			Dharmayanti,N.L.P.I.; Indriani,R.; Darminto,D.; Ibrahim,F.; Soebandrio,A.
EPI356538	NS	Indonesia	2005-Jan-01	EPI_ISL_106081	A/Muscovy duck/West Java/Bgr-Cw/2005			Dharmayanti,N.L.P.I.; Indriani,R.; Darminto,D.; Ibrahim,F.; Soebandrio,A.
EPI356539	NS	Indonesia	2007-Jan-01	EPI_ISL_106082	A/Muscovy duck/West Java/Bks3/2007			Dharmayanti,N.L.P.I.; Indriani,R.; Darminto,D.; Ibrahim,F.; Soebandrio,A.
EPI356540	NS	Indonesia	2007-Jun-18	EPI_ISL_106083	A/chicken/Inhu/BPPVRII/2007			Dharmayanti,N.L.P.I.; Indriani,R.; Darminto,D.; Ibrahim,F.; Soebandrio,A.; Miswati,Y.; Sybli,M.
EPI356541	NS	Indonesia	2007-Aug-01	EPI_ISL_106084	A/chicken/West Java/Smi-Hj18/2007			Dharmayanti,N.L.P.I.; Indriani,R.; Darminto,D.; Ibrahim,F.; Soebandrio,A.
EPI356542	NS	Indonesia	2008-Jan-18	EPI_ISL_106086	A/chicken/West Java/Smi-Acul/2008			Dharmayanti,N.L.P.I.; Indriani,R.; Darminto,D.; Ibrahim,F.; Soebandrio,A.
EPI356544	NS	Indonesia	2008-Jun-20	EPI_ISL_106087	A/chicken/West Java/Smi-M1/2008			Dharmayanti,N.L.P.I.; Indriani,R.; Darminto,D.; Ibrahim,F.; Soebandrio,A.
EPI356545	NS	Indonesia	2008-Jul-30	EPI_ISL_106088	A/chicken/West Java/Smi-Biot/2008			Dharmayanti,N.L.P.I.; Indriani,R.; Darminto,D.; Ibrahim,F.; Soebandrio,A.
EPI356574	NS	Indonesia	2005-Mar-01	EPI_ISL_106089	A/chicken/Jakarta/DKI31/2005			Dharmayanti,N.L.P.I.; Indriani,R.; Darminto,D.; Ibrahim,F.; Soebandrio,A.
EPI356575	NS	Indonesia	2006-Sep-01	EPI_ISL_106094	A/muscovy duck/Jakarta/Sum106/2006			Dharmayanti,N.L.P.I.; Indriani,R.; Darminto,D.; Ibrahim,F.; Soebandrio,A.
EPI356576	NS	Indonesia	2006-Sep-01	EPI_ISL_106095	A/duck/Jakarta/Slmt306/2006			Dharmayanti,N.L.P.I.; Indriani,R.; Darminto,D.; Ibrahim,F.; Soebandrio,A.
EPI364350	NS	Vietnam	2011-Sep-16	EPI_ISL_106121	A/duck/Vietnam/OIE-2533/2011			Kida,H.; Sakoda,Y.; Okamatsu,M.; Nam,H.V.; Long,N.V.; Huy,C.D.; Tien,T.N.; Hatamachi,J.
EPI476625	NS	Bangladesh	2010-Jan-15	EPI_ISL_106146	A/chicken/Bangladesh/BL-470/2010			Haque,M.E.; Parvin,R.; Giasuddin,M.; Samad,M.A.; Chowdhury,E.H.; Islam,M.R.
EPI361520	NS	Lao, People's Democratic Republic	2006-Jan-01	EPI_ISL_109927	A/Chicken/Laos/Xaythiani 26/2006			Butler,J.; Middleton,D.; Klippel,J.; Rockman,S.; Brown,L.; Sapats,S.
EPI361764	NS	Cambodia	2011-Jul-23	EPI_ISL_110114	A/duck/Cambodia/072D6/2011			Buchy,P.
EPI361779	NS	Cambodia	2011-Sep-08	EPI_ISL_110131	A/duck/Cambodia/083D1/2011			Buchy,P.
EPI361787	NS	Cambodia	2011-Sep-08	EPI_ISL_110156	A/chicken/Cambodia/083LC/2011			Buchy,P.
EPI368253	NS	Thailand	2006-Jan-01	EPI_ISL_116901	A/duck/Thailand/TS01/2006			Songserm,T.; Wiboon-ut,S.; Kanchongkittiphon,W.; Na-Ek,P.; Thitithanyanont,A.
EPI368261	NS	Thailand	2006-Jan-01	EPI_ISL_116926	A/chicken/Thailand/TS02/2006			Songserm,T.; Wiboon-ut,S.; Kanchongkittiphon,W.; Na-Ek,P.; Thitithanyanont,A.
EPI368267	NS	Thailand	2006-Jan-01	EPI_ISL_116927	A/chicken/Thailand/TS03/2006			Songserm,T.; Wiboon-ut,S.; Kanchongkittiphon,W.; Na-Ek,P.; Thitithanyanont,A.
EPI368276	NS	Thailand	2006-Jan-01	EPI_ISL_116928	A/duck/Thailand/TS04/2006			Songserm,T.; Wiboon-ut,S.; Kanchongkittiphon,W.; Na-Ek,P.; Thitithanyanont,A.
EPI368284	NS	Thailand	2007-Jan-01	EPI_ISL_116929	A/pigeon/Thailand/TS01/2007			Songserm,T.; Wiboon-ut,S.; Kanchongkittiphon,W.; Na-Ek,P.; Thitithanyanont,A.
EPI372243	NS	India	2008-Mar-15	EPI_ISL_120132	A/chicken/India/100071/2008			Tosh,C.; Nagarajan,S.; Murugkar,H.V.; Patil,S.; Dubey,S.C.
EPI372251	NS	India	2010-Jan-18	EPI_ISL_120181	A/chicken/India/241272/2010			Tosh,C.; Nagarajan,S.; Murugkar,H.V.; Patil,S.; Dubey,S.C.
EPI372259	NS	India	2008-Jan-19	EPI_ISL_120182	A/chicken/India/81766/2008			Tosh,C.; Nagarajan,S.; Murugkar,H.V.; Patil,S.; Dubey,S.C.
EPI373004	NS	Egypt	2007-Jan-01	EPI_ISL_120302	A/chicken/Egypt/9403-NAMRU3/2007	U.S. Naval Medical Research Unit No.3	Centers for Disease Control and Prevention	Younan, M.; Poh, M.K.; Elassal, E.; Simpson, N.; Jones, J.; ElBadry, M.A.; Naguib, A.;Saied, I.; Kandeel, A.; Cornelius, C.
EPI376147	NS	Vietnam	2012-Feb-19	EPI_ISL_121358	A/duck/Vietnam/OIE-0062/2012			Kida,H.; Sakoda,Y.; Okamatsu,M.; Nam,H.V.; Long,N.V.; Huy,C.D.; Tien,T.N.; Hatamachi,J.
EPI381894	NS	Vietnam	2012-Feb-18	EPI_ISL_121439	A/muscovy duck/Vietnam/OIE-0043/2012			Kida,H.; Sakoda,Y.; Okamatsu,M.; Nam,H.V.; Long,N.V.; Huy,C.D.; Tien,T.N.; Hatamachi,J.
EPI382212	NS	Vietnam	2012-Apr-18	EPI_ISL_123275	A/duck/Vietnam/OIE-1287/2012			Kida,H.; Sakoda,Y.; Okamatsu,M.; Nam,H.V.; Long,N.V.; Huy,C.D.; Tien,T.N.; Hatamachi,J.
EPI382222	NS	Pakistan	2008-Jan-08	EPI_ISL_123277	A/chicken/Pakistan-Khi/NARC-520/2008			Siddique,N.; Abbas,M.A.; Ahmed,Z.; Naeem,K.
EPI382225	NS	Pakistan	2008-Apr-08	EPI_ISL_123278	A/chicken/Pakistan-Lhr/NARC-610/2008			Siddique,N.; Abbas,M.A.; Ahmed,Z.; Naeem,K.
EPI382228	NS	Pakistan	2008-Apr-15	EPI_ISL_123279	A/chicken/Pakistan-Khi/NARC-612/2008			Siddique,N.; Abbas,M.A.; Ahmed,Z.; Naeem,K.
EPI383174	NS	China	2010-Feb-10	EPI_ISL_123949	A/chicken/Jiangsu/k0402/2010			Hu,J.; Zhao,K.; Liu,X.; Wang,X.; Chen,Z.
EPI383175	NS	China	2010-Feb-10	EPI_ISL_123950	A/goose/Jiangsu/k0403/2010			Hu,J.; Zhao,K.; Liu,X.; Wang,X.; Chen,Z.
EPI383283	NS	China	2003-Jan-23	EPI_ISL_123967	A/condor/Guangdong/139/2003			Jiao,P.; Yuan,R.; Song,Y.; Wei,L.; Ren,T.; Liao,M.; Luo,K.
EPI383691	NS	Vietnam	2007-Aug-01	EPI_ISL_124145	A/duck/Vietnam/TY114/2007			Takano,R.
EPI384252	NS	China	2005-Feb-01	EPI_ISL_124331	A/parrot/Guangdong/C99/2005			Jiao,P.; Song,Y.; Yuan,R.; Wei,L.; Cao,L.; Luo,K.; Liao,M.
EPI387925	NS	Vietnam	2011-Sep-20	EPI_ISL_125932	A/muscovy duck/Vietnam/LBM14/2011			Soda,K.; Hotta,K.; Nagai,Y.; Ito,T.; Mimura,W.
EPI387932	NS	Vietnam	2011-Nov-22	EPI_ISL_125933	A/muscovy duck/Vietnam/LBM57/2011			Soda,K.; Hotta,K.; Nagai,Y.; Ito,T.; Mimura,W.
EPI387939	NS	Vietnam	2011-Dec-06	EPI_ISL_125934	A/muscovy duck/Vietnam/LBM66/2011			Soda,K.; Hotta,K.; Nagai,Y.; Ito,T.; Mimura,W.
EPI389918	NS	Vietnam	2012-Mar-07	EPI_ISL_127575	A/duck/Vietnam/LBM132/2012			Nagai,Y.; Soda,K.; Hotta,K.; Ito,T.
EPI389926	NS	Vietnam	2012-Mar-07	EPI_ISL_127576	A/duck/Vietnam/LBM133/2012			Nagai,Y.; Soda,K.; Hotta,K.; Ito,T.
EPI389934	NS	Vietnam	2012-Mar-07	EPI_ISL_127577	A/duck/Vietnam/LBM136/2012			Nagai,Y.; Soda,K.; Hotta,K.; Ito,T.
EPI389942	NS	Vietnam	2012-Mar-07	EPI_ISL_127578	A/duck/Vietnam/LBM139/2012			Nagai,Y.; Soda,K.; Hotta,K.; Ito,T.
EPI389950	NS	Vietnam	2012-Mar-07	EPI_ISL_127579	A/duck/Vietnam/LBM140/2012			Nagai,Y.; Soda,K.; Hotta,K.; Ito,T.
EPI389957	NS	Vietnam	2012-Feb-07	EPI_ISL_127580	A/muscovy duck/Vietnam/LBM113/2012			Nagai,Y.; Soda,K.; Hotta,K.; Ito,T.
EPI395425	NS	Japan	2011-Mar-06	EPI_ISL_129208	A/tufted duck/Shimane/3203A004/2011			Soda,K.; Usui,T.; Ito,H.; Yamaguchi,T.; Ito,T.; Mimura,W.
EPI395428	NS	Japan	2011-Jan-12	EPI_ISL_129209	A/common pochard/Hyogo/2801B004/2011			Soda,K.; Usui,T.; Ito,H.; Yamaguchi,T.; Ito,T.; Mimura,W.
EPI395431	NS	Japan	2011-Jan-25	EPI_ISL_129210	A/little grebe/Hyogo/2801B015/2011			Soda,K.; Usui,T.; Ito,H.; Yamaguchi,T.; Ito,T.; Mimura,W.
EPI395434	NS	Japan	2011-Feb-01	EPI_ISL_129211	A/mandarin duck/Miyazaki/22M686/2011			Soda,K.; Usui,T.; Ito,H.; Yamaguchi,T.; Ito,T.; Mimura,W.
EPI395448	NS	Japan	2011-Feb-02	EPI_ISL_129220	A/peregrine falcon/Miyazaki/22M684/2011			Soda,K.; Usui,T.; Ito,H.; Yamaguchi,T.; Ito,T.; Mimura,W.
EPI395451	NS	Japan	2011-Feb-07	EPI_ISL_129221	A/mandarin duck/Oita/4402F038/2011			Soda,K.; Usui,T.; Ito,H.; Yamaguchi,T.; Ito,T.; Mimura,W.
EPI395469	NS	Japan	2011-Feb-14	EPI_ISL_129223	A/mandarin duck/Miyazaki/22M765/2011			Soda,K.; Usui,T.; Ito,H.; Yamaguchi,T.; Ito,T.; Mimura,W.
EPI395465	NS	Japan	2011-Feb-11	EPI_ISL_129225	A/peregrine falcon/Miyazaki/22M754/2011			Soda,K.; Usui,T.; Ito,H.; Yamaguchi,T.; Ito,T.; Mimura,W.
EPI398167	NS	Egypt	2010-Mar-01	EPI_ISL_129817	A/duck/El Fayoum/CAI9/2010			Wentworth,D.E.; Dugan,V.; Halpin,R.; Lin,X.; Bera,J.; Ghedin,E.; Fedorova,N.; Overton,L.; Tsitrin,T.; Stockwell,T.; Amedeo,P.; Bishop,B.; Chen,H.; Edworthy,P.; Gupta,N.; Katzel,D.; Li,K.; Schobel,S.; Shrivastava,S.; Thovarai,V.; Wang,S.; Atta El-Abiary,E.; Saad El-Din Abd El-Latif,W.; Ahmed Khder,A.; Selim Salama,S.; Adel Soliman,Y.; Omar,L.; Aly,M.; El-Satar Arafa Mohamed Arafa,A.; Bao,Y.; Sande…
EPI398175	NS	Egypt	2009-Jun-01	EPI_ISL_129820	A/chicken/Sharkia/CAI16/2009			Wentworth,D.E.; Dugan,V.; Halpin,R.; Lin,X.; Bera,J.; Ghedin,E.; Fedorova,N.; Overton,L.; Tsitrin,T.; Stockwell,T.; Amedeo,P.; Bishop,B.; Chen,H.; Edworthy,P.; Gupta,N.; Katzel,D.; Li,K.; Schobel,S.; Shrivastava,S.; Thovarai,V.; Wang,S.; Atta El-Abiary,E.; Saad El-Din Abd El-Latif,W.; Ahmed Khder,A.; Selim Salama,S.; Adel Soliman,Y.; Omar,L.; Aly,M.; El-Satar Arafa Mohamed Arafa,A.; Bao,Y.; Sande…
EPI398184	NS	Egypt	2009-Nov-01	EPI_ISL_129823	A/chicken/Sharkia/CAI27/2009			Wentworth,D.E.; Dugan,V.; Halpin,R.; Lin,X.; Bera,J.; Ghedin,E.; Fedorova,N.; Overton,L.; Tsitrin,T.; Stockwell,T.; Amedeo,P.; Bishop,B.; Chen,H.; Edworthy,P.; Gupta,N.; Katzel,D.; Li,K.; Schobel,S.; Shrivastava,S.; Thovarai,V.; Wang,S.; Atta El-Abiary,E.; Saad El-Din Abd El-Latif,W.; Ahmed Khder,A.; Selim Salama,S.; Adel Soliman,Y.; Omar,L.; Aly,M.; El-Satar Arafa Mohamed Arafa,A.; Bao,Y.; Sande…
EPI398189	NS	Egypt	2009-Oct-01	EPI_ISL_129824	A/chicken/Menofia/CAI28/2009			Wentworth,D.E.; Dugan,V.; Halpin,R.; Lin,X.; Bera,J.; Ghedin,E.; Fedorova,N.; Overton,L.; Tsitrin,T.; Stockwell,T.; Amedeo,P.; Bishop,B.; Chen,H.; Edworthy,P.; Gupta,N.; Katzel,D.; Li,K.; Schobel,S.; Shrivastava,S.; Thovarai,V.; Wang,S.; Atta El-Abiary,E.; Saad El-Din Abd El-Latif,W.; Ahmed Khder,A.; Selim Salama,S.; Adel Soliman,Y.; Omar,L.; Aly,M.; El-Satar Arafa Mohamed Arafa,A.; Bao,Y.; Sande…
EPI398194	NS	Egypt	2009-Oct-01	EPI_ISL_129825	A/chicken/Menofia/CAI29/2009			Wentworth,D.E.; Dugan,V.; Halpin,R.; Lin,X.; Bera,J.; Ghedin,E.; Fedorova,N.; Overton,L.; Tsitrin,T.; Stockwell,T.; Amedeo,P.; Bishop,B.; Chen,H.; Edworthy,P.; Gupta,N.; Katzel,D.; Li,K.; Schobel,S.; Shrivastava,S.; Thovarai,V.; Wang,S.; Atta El-Abiary,E.; Saad El-Din Abd El-Latif,W.; Ahmed Khder,A.; Selim Salama,S.; Adel Soliman,Y.; Omar,L.; Aly,M.; El-Satar Arafa Mohamed Arafa,A.; Bao,Y.; Sande…
EPI398201	NS	Egypt	2010-Mar-01	EPI_ISL_129826	A/chicken/Menofia/CAI30/2010			Wentworth,D.E.; Dugan,V.; Halpin,R.; Lin,X.; Bera,J.; Ghedin,E.; Fedorova,N.; Overton,L.; Tsitrin,T.; Stockwell,T.; Amedeo,P.; Bishop,B.; Chen,H.; Edworthy,P.; Gupta,N.; Katzel,D.; Li,K.; Schobel,S.; Shrivastava,S.; Thovarai,V.; Wang,S.; Atta El-Abiary,E.; Saad El-Din Abd El-Latif,W.; Ahmed Khder,A.; Selim Salama,S.; Adel Soliman,Y.; Omar,L.; Aly,M.; El-Satar Arafa Mohamed Arafa,A.; Bao,Y.; Sande…
EPI398217	NS	Egypt	2009-May-25	EPI_ISL_129831	A/chicken/Sharkia/CAI41/2009			Wentworth,D.E.; Dugan,V.; Halpin,R.; Lin,X.; Bera,J.; Ghedin,E.; Fedorova,N.; Overton,L.; Tsitrin,T.; Stockwell,T.; Amedeo,P.; Bishop,B.; Chen,H.; Edworthy,P.; Gupta,N.; Katzel,D.; Li,K.; Schobel,S.; Shrivastava,S.; Thovarai,V.; Wang,S.; Atta El-Abiary,E.; Saad El-Din Abd El-Latif,W.; Ahmed Khder,A.; Selim Salama,S.; Adel Soliman,Y.; Omar,L.; Aly,M.; El-Satar Arafa Mohamed Arafa,A.; Bao,Y.; Sande…
EPI398225	NS	Egypt	2009-May-25	EPI_ISL_129833	A/chicken/Menofia/CAI43/2009			Wentworth,D.E.; Dugan,V.; Halpin,R.; Lin,X.; Bera,J.; Ghedin,E.; Fedorova,N.; Overton,L.; Tsitrin,T.; Stockwell,T.; Amedeo,P.; Bishop,B.; Chen,H.; Edworthy,P.; Gupta,N.; Katzel,D.; Li,K.; Schobel,S.; Shrivastava,S.; Thovarai,V.; Wang,S.; Atta El-Abiary,E.; Saad El-Din Abd El-Latif,W.; Ahmed Khder,A.; Selim Salama,S.; Adel Soliman,Y.; Omar,L.; Aly,M.; El-Satar Arafa Mohamed Arafa,A.; Bao,Y.; Sande…
EPI398234	NS	Egypt	2010-Mar-01	EPI_ISL_129835	A/duck/El Fayoum/CAI1/2010			Wentworth,D.E.; Dugan,V.; Halpin,R.; Lin,X.; Bera,J.; Ghedin,E.; Fedorova,N.; Overton,L.; Tsitrin,T.; Stockwell,T.; Amedeo,P.; Bishop,B.; Chen,H.; Edworthy,P.; Gupta,N.; Katzel,D.; Li,K.; Schobel,S.; Shrivastava,S.; Thovarai,V.; Wang,S.; Atta El-Abiary,E.; Saad El-Din Abd El-Latif,W.; Ahmed Khder,A.; Selim Salama,S.; Adel Soliman,Y.; Omar,L.; Aly,M.; El-Satar Arafa Mohamed Arafa,A.; Bao,Y.; Sande…
EPI398242	NS	Egypt	2009-Sep-01	EPI_ISL_129836	A/chicken/Sharkia/CAI3/2009			Wentworth,D.E.; Dugan,V.; Halpin,R.; Lin,X.; Bera,J.; Ghedin,E.; Fedorova,N.; Overton,L.; Tsitrin,T.; Stockwell,T.; Amedeo,P.; Bishop,B.; Chen,H.; Edworthy,P.; Gupta,N.; Katzel,D.; Li,K.; Schobel,S.; Shrivastava,S.; Thovarai,V.; Wang,S.; Atta El-Abiary,E.; Saad El-Din Abd El-Latif,W.; Ahmed Khder,A.; Selim Salama,S.; Adel Soliman,Y.; Omar,L.; Aly,M.; El-Satar Arafa Mohamed Arafa,A.; Bao,Y.; Sande…
EPI398250	NS	Egypt	2008-Jun-30	EPI_ISL_129837	A/chicken/Qalubia/CAI5/2008			Wentworth,D.E.; Dugan,V.; Halpin,R.; Lin,X.; Bera,J.; Ghedin,E.; Fedorova,N.; Overton,L.; Tsitrin,T.; Stockwell,T.; Amedeo,P.; Bishop,B.; Chen,H.; Edworthy,P.; Gupta,N.; Katzel,D.; Li,K.; Schobel,S.; Shrivastava,S.; Thovarai,V.; Wang,S.; Atta El-Abiary,E.; Saad El-Din Abd El-Latif,W.; Ahmed Khder,A.; Selim Salama,S.; Adel Soliman,Y.; Omar,L.; Aly,M.; El-Satar Arafa Mohamed Arafa,A.; Bao,Y.; Sande…
EPI398258	NS	Egypt	2008-Jul-01	EPI_ISL_129838	A/chicken/Giza/CAI6/2008			Wentworth,D.E.; Dugan,V.; Halpin,R.; Lin,X.; Bera,J.; Ghedin,E.; Fedorova,N.; Overton,L.; Tsitrin,T.; Stockwell,T.; Amedeo,P.; Bishop,B.; Chen,H.; Edworthy,P.; Gupta,N.; Katzel,D.; Li,K.; Schobel,S.; Shrivastava,S.; Thovarai,V.; Wang,S.; Atta El-Abiary,E.; Saad El-Din Abd El-Latif,W.; Ahmed Khder,A.; Selim Salama,S.; Adel Soliman,Y.; Omar,L.; Aly,M.; El-Satar Arafa Mohamed Arafa,A.; Bao,Y.; Sande…
EPI398266	NS	Egypt	2008-Mar-01	EPI_ISL_129839	A/chicken/Giza/CAI7/2008			Wentworth,D.E.; Dugan,V.; Halpin,R.; Lin,X.; Bera,J.; Ghedin,E.; Fedorova,N.; Overton,L.; Tsitrin,T.; Stockwell,T.; Amedeo,P.; Bishop,B.; Chen,H.; Edworthy,P.; Gupta,N.; Katzel,D.; Li,K.; Schobel,S.; Shrivastava,S.; Thovarai,V.; Wang,S.; Atta El-Abiary,E.; Saad El-Din Abd El-Latif,W.; Ahmed Khder,A.; Selim Salama,S.; Adel Soliman,Y.; Omar,L.; Aly,M.; El-Satar Arafa Mohamed Arafa,A.; Bao,Y.; Sande…
EPI398274	NS	Egypt	2008-Apr-01	EPI_ISL_129840	A/chicken/Giza/CAI8/2008			Wentworth,D.E.; Dugan,V.; Halpin,R.; Lin,X.; Bera,J.; Ghedin,E.; Fedorova,N.; Overton,L.; Tsitrin,T.; Stockwell,T.; Amedeo,P.; Bishop,B.; Chen,H.; Edworthy,P.; Gupta,N.; Katzel,D.; Li,K.; Schobel,S.; Shrivastava,S.; Thovarai,V.; Wang,S.; Atta El-Abiary,E.; Saad El-Din Abd El-Latif,W.; Ahmed Khder,A.; Selim Salama,S.; Adel Soliman,Y.; Omar,L.; Aly,M.; El-Satar Arafa Mohamed Arafa,A.; Bao,Y.; Sande…
EPI398282	NS	Egypt	2010-Sep-01	EPI_ISL_129841	A/chicken/Menofia/CAI10/2010			Wentworth,D.E.; Dugan,V.; Halpin,R.; Lin,X.; Bera,J.; Ghedin,E.; Fedorova,N.; Overton,L.; Tsitrin,T.; Stockwell,T.; Amedeo,P.; Bishop,B.; Chen,H.; Edworthy,P.; Gupta,N.; Katzel,D.; Li,K.; Schobel,S.; Shrivastava,S.; Thovarai,V.; Wang,S.; Atta El-Abiary,E.; Saad El-Din Abd El-Latif,W.; Ahmed Khder,A.; Selim Salama,S.; Adel Soliman,Y.; Omar,L.; Aly,M.; El-Satar Arafa Mohamed Arafa,A.; Bao,Y.; Sande…
EPI398290	NS	Egypt	2008-Jun-30	EPI_ISL_129842	A/chicken/Qalubia/CAI12/2008			Wentworth,D.E.; Dugan,V.; Halpin,R.; Lin,X.; Bera,J.; Ghedin,E.; Fedorova,N.; Overton,L.; Tsitrin,T.; Stockwell,T.; Amedeo,P.; Bishop,B.; Chen,H.; Edworthy,P.; Gupta,N.; Katzel,D.; Li,K.; Schobel,S.; Shrivastava,S.; Thovarai,V.; Wang,S.; Atta El-Abiary,E.; Saad El-Din Abd El-Latif,W.; Ahmed Khder,A.; Selim Salama,S.; Adel Soliman,Y.; Omar,L.; Aly,M.; El-Satar Arafa Mohamed Arafa,A.; Bao,Y.; Sande…
EPI398298	NS	Egypt	2008-Mar-01	EPI_ISL_129843	A/chicken/Qalubia/CAI14/2008			Wentworth,D.E.; Dugan,V.; Halpin,R.; Lin,X.; Bera,J.; Ghedin,E.; Fedorova,N.; Overton,L.; Tsitrin,T.; Stockwell,T.; Amedeo,P.; Bishop,B.; Chen,H.; Edworthy,P.; Gupta,N.; Katzel,D.; Li,K.; Schobel,S.; Shrivastava,S.; Thovarai,V.; Wang,S.; Atta El-Abiary,E.; Saad El-Din Abd El-Latif,W.; Ahmed Khder,A.; Selim Salama,S.; Adel Soliman,Y.; Omar,L.; Aly,M.; El-Satar Arafa Mohamed Arafa,A.; Bao,Y.; Sande…
EPI398306	NS	Egypt	2008-Jun-01	EPI_ISL_129844	A/chicken/Giza/CAI15/2008			Wentworth,D.E.; Dugan,V.; Halpin,R.; Lin,X.; Bera,J.; Ghedin,E.; Fedorova,N.; Overton,L.; Tsitrin,T.; Stockwell,T.; Amedeo,P.; Bishop,B.; Chen,H.; Edworthy,P.; Gupta,N.; Katzel,D.; Li,K.; Schobel,S.; Shrivastava,S.; Thovarai,V.; Wang,S.; Atta El-Abiary,E.; Saad El-Din Abd El-Latif,W.; Ahmed Khder,A.; Selim Salama,S.; Adel Soliman,Y.; Omar,L.; Aly,M.; El-Satar Arafa Mohamed Arafa,A.; Bao,Y.; Sande…
EPI398314	NS	Egypt	2009-Jul-01	EPI_ISL_129845	A/chicken/Giza/CAI17/2009			Wentworth,D.E.; Dugan,V.; Halpin,R.; Lin,X.; Bera,J.; Ghedin,E.; Fedorova,N.; Overton,L.; Tsitrin,T.; Stockwell,T.; Amedeo,P.; Bishop,B.; Chen,H.; Edworthy,P.; Gupta,N.; Katzel,D.; Li,K.; Schobel,S.; Shrivastava,S.; Thovarai,V.; Wang,S.; Atta El-Abiary,E.; Saad El-Din Abd El-Latif,W.; Ahmed Khder,A.; Selim Salama,S.; Adel Soliman,Y.; Omar,L.; Aly,M.; El-Satar Arafa Mohamed Arafa,A.; Bao,Y.; Sande…
EPI398322	NS	Egypt	2008-Jun-30	EPI_ISL_129846	A/chicken/Qalubia/CAI19/2008			Wentworth,D.E.; Dugan,V.; Halpin,R.; Lin,X.; Bera,J.; Ghedin,E.; Fedorova,N.; Overton,L.; Tsitrin,T.; Stockwell,T.; Amedeo,P.; Bishop,B.; Chen,H.; Edworthy,P.; Gupta,N.; Katzel,D.; Li,K.; Schobel,S.; Shrivastava,S.; Thovarai,V.; Wang,S.; Atta El-Abiary,E.; Saad El-Din Abd El-Latif,W.; Ahmed Khder,A.; Selim Salama,S.; Adel Soliman,Y.; Omar,L.; Aly,M.; El-Satar Arafa Mohamed Arafa,A.; Bao,Y.; Sande…
EPI398330	NS	Egypt	2008-Jun-30	EPI_ISL_129847	A/chicken/Qalubia/CAI20/2008			Wentworth,D.E.; Dugan,V.; Halpin,R.; Lin,X.; Bera,J.; Ghedin,E.; Fedorova,N.; Overton,L.; Tsitrin,T.; Stockwell,T.; Amedeo,P.; Bishop,B.; Chen,H.; Edworthy,P.; Gupta,N.; Katzel,D.; Li,K.; Schobel,S.; Shrivastava,S.; Thovarai,V.; Wang,S.; Atta El-Abiary,E.; Saad El-Din Abd El-Latif,W.; Ahmed Khder,A.; Selim Salama,S.; Adel Soliman,Y.; Omar,L.; Aly,M.; El-Satar Arafa Mohamed Arafa,A.; Bao,Y.; Sande…
EPI398338	NS	Egypt	2008-Jun-30	EPI_ISL_129848	A/chicken/Qalubia/CAI21/2008			Wentworth,D.E.; Dugan,V.; Halpin,R.; Lin,X.; Bera,J.; Ghedin,E.; Fedorova,N.; Overton,L.; Tsitrin,T.; Stockwell,T.; Amedeo,P.; Bishop,B.; Chen,H.; Edworthy,P.; Gupta,N.; Katzel,D.; Li,K.; Schobel,S.; Shrivastava,S.; Thovarai,V.; Wang,S.; Atta El-Abiary,E.; Saad El-Din Abd El-Latif,W.; Ahmed Khder,A.; Selim Salama,S.; Adel Soliman,Y.; Omar,L.; Aly,M.; El-Satar Arafa Mohamed Arafa,A.; Bao,Y.; Sande…
EPI398346	NS	Egypt	2008-Jun-30	EPI_ISL_129849	A/chicken/Giza/CAI22/2008			Wentworth,D.E.; Dugan,V.; Halpin,R.; Lin,X.; Bera,J.; Ghedin,E.; Fedorova,N.; Overton,L.; Tsitrin,T.; Stockwell,T.; Amedeo,P.; Bishop,B.; Chen,H.; Edworthy,P.; Gupta,N.; Katzel,D.; Li,K.; Schobel,S.; Shrivastava,S.; Thovarai,V.; Wang,S.; Atta El-Abiary,E.; Saad El-Din Abd El-Latif,W.; Ahmed Khder,A.; Selim Salama,S.; Adel Soliman,Y.; Omar,L.; Aly,M.; El-Satar Arafa Mohamed Arafa,A.; Bao,Y.; Sande…
EPI398353	NS	Egypt	2008-Jun-30	EPI_ISL_129850	A/chicken/Giza/CAI23/2008			Wentworth,D.E.; Dugan,V.; Halpin,R.; Lin,X.; Bera,J.; Ghedin,E.; Fedorova,N.; Overton,L.; Tsitrin,T.; Stockwell,T.; Amedeo,P.; Bishop,B.; Chen,H.; Edworthy,P.; Gupta,N.; Katzel,D.; Li,K.; Schobel,S.; Shrivastava,S.; Thovarai,V.; Wang,S.; Atta El-Abiary,E.; Saad El-Din Abd El-Latif,W.; Ahmed Khder,A.; Selim Salama,S.; Adel Soliman,Y.; Omar,L.; Aly,M.; El-Satar Arafa Mohamed Arafa,A.; Bao,Y.; Sande…
EPI398361	NS	Egypt	2008-Sep-30	EPI_ISL_129851	A/chicken/Giza/CAI24/2008			Wentworth,D.E.; Dugan,V.; Halpin,R.; Lin,X.; Bera,J.; Ghedin,E.; Fedorova,N.; Overton,L.; Tsitrin,T.; Stockwell,T.; Amedeo,P.; Bishop,B.; Chen,H.; Edworthy,P.; Gupta,N.; Katzel,D.; Li,K.; Schobel,S.; Shrivastava,S.; Thovarai,V.; Wang,S.; Atta El-Abiary,E.; Saad El-Din Abd El-Latif,W.; Ahmed Khder,A.; Selim Salama,S.; Adel Soliman,Y.; Omar,L.; Aly,M.; El-Satar Arafa Mohamed Arafa,A.; Bao,Y.; Sande…
EPI398371	NS	Egypt	2010-Apr-21	EPI_ISL_129853	A/chicken/Menofia/CAI35/2010			Wentworth,D.E.; Dugan,V.; Halpin,R.; Lin,X.; Bera,J.; Ghedin,E.; Fedorova,N.; Overton,L.; Tsitrin,T.; Stockwell,T.; Amedeo,P.; Bishop,B.; Chen,H.; Edworthy,P.; Gupta,N.; Katzel,D.; Li,K.; Schobel,S.; Shrivastava,S.; Thovarai,V.; Wang,S.; Atta El-Abiary,E.; Saad El-Din Abd El-Latif,W.; Ahmed Khder,A.; Selim Salama,S.; Adel Soliman,Y.; Omar,L.; Aly,M.; El-Satar Arafa Mohamed Arafa,A.; Bao,Y.; Sande…
EPI398379	NS	Egypt	2010-Apr-21	EPI_ISL_129854	A/chicken/Menofia/CAI36/2010			Wentworth,D.E.; Dugan,V.; Halpin,R.; Lin,X.; Bera,J.; Ghedin,E.; Fedorova,N.; Overton,L.; Tsitrin,T.; Stockwell,T.; Amedeo,P.; Bishop,B.; Chen,H.; Edworthy,P.; Gupta,N.; Katzel,D.; Li,K.; Schobel,S.; Shrivastava,S.; Thovarai,V.; Wang,S.; Atta El-Abiary,E.; Saad El-Din Abd El-Latif,W.; Ahmed Khder,A.; Selim Salama,S.; Adel Soliman,Y.; Omar,L.; Aly,M.; El-Satar Arafa Mohamed Arafa,A.; Bao,Y.; Sande…
EPI398386	NS	Egypt	2009-May-20	EPI_ISL_129855	A/chicken/Sharkia/CAI38/2009			Wentworth,D.E.; Dugan,V.; Halpin,R.; Lin,X.; Bera,J.; Ghedin,E.; Fedorova,N.; Overton,L.; Tsitrin,T.; Stockwell,T.; Amedeo,P.; Bishop,B.; Chen,H.; Edworthy,P.; Gupta,N.; Katzel,D.; Li,K.; Schobel,S.; Shrivastava,S.; Thovarai,V.; Wang,S.; Atta El-Abiary,E.; Saad El-Din Abd El-Latif,W.; Ahmed Khder,A.; Selim Salama,S.; Adel Soliman,Y.; Omar,L.; Aly,M.; El-Satar Arafa Mohamed Arafa,A.; Bao,Y.; Sande…
EPI398394	NS	Egypt	2010-Mar-03	EPI_ISL_129856	A/chicken/Menofia/CAI39/2010			Wentworth,D.E.; Dugan,V.; Halpin,R.; Lin,X.; Bera,J.; Ghedin,E.; Fedorova,N.; Overton,L.; Tsitrin,T.; Stockwell,T.; Amedeo,P.; Bishop,B.; Chen,H.; Edworthy,P.; Gupta,N.; Katzel,D.; Li,K.; Schobel,S.; Shrivastava,S.; Thovarai,V.; Wang,S.; Atta El-Abiary,E.; Saad El-Din Abd El-Latif,W.; Ahmed Khder,A.; Selim Salama,S.; Adel Soliman,Y.; Omar,L.; Aly,M.; El-Satar Arafa Mohamed Arafa,A.; Bao,Y.; Sande…
EPI493124	NS	Egypt	2011-Sep-04	EPI_ISL_129887	A/chicken/Egypt/S3806D/2011			Kayali,G.; El-Shesheny,R.; Kandeil,A.M.; Kutkat,M.A.; Webby,R.J.; Ali,M.A. Kandeil,A.M.; Kutkat,M.A.
EPI493406	NS	Egypt	2011-Sep-08	EPI_ISL_129888	A/chicken/Egypt/S3802B/2011			Kayali,G.; El-Shesheny,R.; Kandeil,A.M.; Kutkat,M.A.; Webby,R.J.; Ali,M.A.
EPI493419	NS	Egypt	2012-Jan-19	EPI_ISL_129889	A/duck/Egypt/Q4596D/2012			Kayali,G.; El-Shesheny,R.; Kandeil,A.M.; Kutkat,M.A.; Webby,R.J.; Ali,M.A.
EPI493426	NS	Egypt	2011-Sep-04	EPI_ISL_129890	A/chicken/Egypt/S3806B/2011			Kayali,G.; El-Shesheny,R.; Kandeil,A.M.; Kutkat,M.A.; Webby,R.J.; Ali,M.A.
EPI398790	NS	Japan	2010-Jan-01	EPI_ISL_129935	A/hooded crane/Kagoshima/1/2010			Hashimoto,Y.; Ito,H.; Nagai,Y.; Soda,K.; Ito,T.
EPI398791	NS	Japan	2010-Jan-01	EPI_ISL_129936	A/hooded crane/Kagoshima/2/2010			Hashimoto,Y.; Ito,H.; Nagai,Y.; Soda,K.; Ito,T.
EPI398793	NS	Japan	2010-Jan-01	EPI_ISL_129937	A/hooded crane/Kagoshima/4612J001/2010			Hashimoto,Y.; Ito,H.; Nagai,Y.; Soda,K.; Ito,T.
EPI398792	NS	Japan	2010-Jan-01	EPI_ISL_129938	A/hooded crane/Kagoshima/4612J003/2010			Hashimoto,Y.; Ito,H.; Nagai,Y.; Soda,K.; Ito,T.
EPI398794	NS	Japan	2010-Jan-01	EPI_ISL_129939	A/hooded crane/Kagoshima/4612J004/2010			Hashimoto,Y.; Ito,H.; Nagai,Y.; Soda,K.; Ito,T.
EPI398795	NS	Japan	2011-Jan-01	EPI_ISL_129940	A/hooded crane/Kagoshima/110214-3/2011			Hashimoto,Y.; Ito,H.; Nagai,Y.; Soda,K.; Ito,T.
EPI401379	NS	Japan	2010-Nov-01	EPI_ISL_131214	A/chicken/Shimane/1/2010			Uchida,Y.; Suzuki,Y.; Shirakura,M.; Kawaguchi,A.; Nobusawa,E.; Tanikawa,T.; Hikono,H.; Takemae,N.; Mase,M.; Kanehira,K.; Hayashi,T.; Tagawa,Y.; Tashiro,M.; Saito,T.
EPI401384	NS	Japan	2010-Dec-01	EPI_ISL_131215	A/mute swan/Toyama/1/2010			Uchida,Y.; Suzuki,Y.; Shirakura,M.; Kawaguchi,A.; Nobusawa,E.; Tanikawa,T.; Hikono,H.; Takemae,N.; Mase,M.; Kanehira,K.; Hayashi,T.; Tagawa,Y.; Tashiro,M.; Saito,T.
EPI401402	NS	Japan	2011-Jan-01	EPI_ISL_131218	A/chicken/Miyazaki/S4/2011			Uchida,Y.; Suzuki,Y.; Shirakura,M.; Kawaguchi,A.; Nobusawa,E.; Tanikawa,T.; Hikono,H.; Takemae,N.; Mase,M.; Kanehira,K.; Hayashi,T.; Tagawa,Y.; Tashiro,M.; Saito,T.
EPI401408	NS	Japan	2011-Jan-01	EPI_ISL_131219	A/chicken/Kagoshima/I-2/2011			Uchida,Y.; Suzuki,Y.; Shirakura,M.; Kawaguchi,A.; Nobusawa,E.; Tanikawa,T.; Hikono,H.; Takemae,N.; Mase,M.; Kanehira,K.; Hayashi,T.; Tagawa,Y.; Tashiro,M.; Saito,T.
EPI401444	NS	Japan	2011-Jan-01	EPI_ISL_131227	A/chicken/Miyazaki/N7/2011			Uchida,Y.; Suzuki,Y.; Shirakura,M.; Kawaguchi,A.; Nobusawa,E.; Tanikawa,T.; Hikono,H.; Takemae,N.; Mase,M.; Kanehira,K.; Hayashi,T.; Tagawa,Y.; Tashiro,M.; Saito,T.
EPI401450	NS	Japan	2011-Jan-01	EPI_ISL_131229	A/chicken/Miyazaki/MT2/2011			Uchida,Y.; Suzuki,Y.; Shirakura,M.; Kawaguchi,A.; Nobusawa,E.; Tanikawa,T.; Hikono,H.; Takemae,N.; Mase,M.; Kanehira,K.; Hayashi,T.; Tagawa,Y.; Tashiro,M.; Saito,T.
EPI401456	NS	Japan	2011-Jan-01	EPI_ISL_131230	A/chicken/Oita/1/2011			Uchida,Y.; Suzuki,Y.; Shirakura,M.; Kawaguchi,A.; Nobusawa,E.; Tanikawa,T.; Hikono,H.; Takemae,N.; Mase,M.; Kanehira,K.; Hayashi,T.; Tagawa,Y.; Tashiro,M.; Saito,T.
EPI401462	NS	Japan	2011-Feb-01	EPI_ISL_131231	A/chicken/Miyazaki/8/2011			Uchida,Y.; Suzuki,Y.; Shirakura,M.; Kawaguchi,A.; Nobusawa,E.; Tanikawa,T.; Hikono,H.; Takemae,N.; Mase,M.; Kanehira,K.; Hayashi,T.; Tagawa,Y.; Tashiro,M.; Saito,T.
EPI401476	NS	Japan	2011-Feb-01	EPI_ISL_131232	A/chicken/Miyazaki/9/2011			Uchida,Y.; Suzuki,Y.; Shirakura,M.; Kawaguchi,A.; Nobusawa,E.; Tanikawa,T.; Hikono,H.; Takemae,N.; Mase,M.; Kanehira,K.; Hayashi,T.; Tagawa,Y.; Tashiro,M.; Saito,T.
EPI401482	NS	Japan	2011-Feb-01	EPI_ISL_131234	A/chicken/Miyazaki/11/2011			Uchida,Y.; Suzuki,Y.; Shirakura,M.; Kawaguchi,A.; Nobusawa,E.; Tanikawa,T.; Hikono,H.; Takemae,N.; Mase,M.; Kanehira,K.; Hayashi,T.; Tagawa,Y.; Tashiro,M.; Saito,T.
EPI401488	NS	Japan	2011-Feb-01	EPI_ISL_131235	A/black swan/Yamaguchi/1/2011			Uchida,Y.; Suzuki,Y.; Shirakura,M.; Kawaguchi,A.; Nobusawa,E.; Tanikawa,T.; Hikono,H.; Takemae,N.; Mase,M.; Kanehira,K.; Hayashi,T.; Tagawa,Y.; Tashiro,M.; Saito,T.
EPI401494	NS	Japan	2011-Feb-01	EPI_ISL_131236	A/chicken/Aichi/2/2011			Uchida,Y.; Suzuki,Y.; Shirakura,M.; Kawaguchi,A.; Nobusawa,E.; Tanikawa,T.; Hikono,H.; Takemae,N.; Mase,M.; Kanehira,K.; Hayashi,T.; Tagawa,Y.; Tashiro,M.; Saito,T.
EPI401500	NS	Japan	2011-Feb-01	EPI_ISL_131237	A/chicken/Wakayama/1/2011			Uchida,Y.; Suzuki,Y.; Shirakura,M.; Kawaguchi,A.; Nobusawa,E.; Tanikawa,T.; Hikono,H.; Takemae,N.; Mase,M.; Kanehira,K.; Hayashi,T.; Tagawa,Y.; Tashiro,M.; Saito,T.
EPI401512	NS	Japan	2011-Feb-01	EPI_ISL_131238	A/chicken/Miyazaki/12/2011			Uchida,Y.; Suzuki,Y.; Shirakura,M.; Kawaguchi,A.; Nobusawa,E.; Tanikawa,T.; Hikono,H.; Takemae,N.; Mase,M.; Kanehira,K.; Hayashi,T.; Tagawa,Y.; Tashiro,M.; Saito,T.
EPI401534	NS	Japan	2011-Feb-01	EPI_ISL_131239	A/chicken/Nara/1/2011			Uchida,Y.; Suzuki,Y.; Shirakura,M.; Kawaguchi,A.; Nobusawa,E.; Tanikawa,T.; Hikono,H.; Takemae,N.; Mase,M.; Kanehira,K.; Hayashi,T.; Tagawa,Y.; Tashiro,M.; Saito,T.
EPI401540	NS	Japan	2011-Mar-01	EPI_ISL_131241	A/chicken/Miyazaki/13/2011			Uchida,Y.; Suzuki,Y.; Shirakura,M.; Kawaguchi,A.; Nobusawa,E.; Tanikawa,T.; Hikono,H.; Takemae,N.; Mase,M.; Kanehira,K.; Hayashi,T.; Tagawa,Y.; Tashiro,M.; Saito,T.
EPI401546	NS	Japan	2011-Mar-01	EPI_ISL_131242	A/chicken/Chiba/1/2011			Uchida,Y.; Suzuki,Y.; Shirakura,M.; Kawaguchi,A.; Nobusawa,E.; Tanikawa,T.; Hikono,H.; Takemae,N.; Mase,M.; Kanehira,K.; Hayashi,T.; Tagawa,Y.; Tashiro,M.; Saito,T.
EPI401552	NS	Japan	2011-Mar-01	EPI_ISL_131243	A/mandarin duck/Miyazaki/22M-765/2011			Uchida,Y.; Suzuki,Y.; Shirakura,M.; Kawaguchi,A.; Nobusawa,E.; Tanikawa,T.; Hikono,H.; Takemae,N.; Mase,M.; Kanehira,K.; Hayashi,T.; Tagawa,Y.; Tashiro,M.; Saito,T.
EPI401558	NS	Japan	2011-Mar-01	EPI_ISL_131244	A/chicken/Chiba/2/2011			Uchida,Y.; Suzuki,Y.; Shirakura,M.; Kawaguchi,A.; Nobusawa,E.; Tanikawa,T.; Hikono,H.; Takemae,N.; Mase,M.; Kanehira,K.; Hayashi,T.; Tagawa,Y.; Tashiro,M.; Saito,T.
EPI406340	NS	Vietnam	2007-Dec-01	EPI_ISL_132299	A/duck/Soc Trang/31/2007			Zhao,D.; Liang,L.; Li,Y.; Jiang,Y.; Liu,L.; Chen,H.
EPI406348	NS	Vietnam	2007-Dec-01	EPI_ISL_132300	A/chicken/Hanoi/45/2007			Zhao,D.; Liang,L.; Li,Y.; Jiang,Y.; Liu,L.; Chen,H.
EPI406360	NS	Vietnam	2006-Dec-29	EPI_ISL_132302	A/Muscovy duck/Ca Mau/1181/2006			Zhao,D.; Liang,L.; Li,Y.; Jiang,Y.; Liu,L.; Chen,H.
EPI406372	NS	Vietnam	2007-Jan-06	EPI_ISL_132303	A/chicken/Bac Lieu/1214/2007			Zhao,D.; Liang,L.; Li,Y.; Jiang,Y.; Liu,L.; Chen,H.
EPI406380	NS	Vietnam	2007-Dec-01	EPI_ISL_132304	A/chicken/Hai Duong/41/2007			Zhao,D.; Liang,L.; Li,Y.; Jiang,Y.; Liu,L.; Chen,H.
EPI406396	NS	Vietnam	2007-Dec-01	EPI_ISL_132306	A/chicken/Cao Bang/20/2007			Zhao,D.; Liang,L.; Li,Y.; Jiang,Y.; Liu,L.; Chen,H.
EPI406412	NS	Vietnam	2007-Dec-01	EPI_ISL_132307	A/duck/Cao Bang/43/2007			Zhao,D.; Liang,L.; Li,Y.; Jiang,Y.; Liu,L.; Chen,H.
EPI406410	NS	Vietnam	2007-Jan-01	EPI_ISL_132308	A/Muscovy duck/Ca Mau/22/2007			Zhao,D.; Liang,L.; Li,Y.; Jiang,Y.; Liu,L.; Chen,H.
EPI406420	NS	Vietnam	2006-Dec-27	EPI_ISL_132309	A/chicken/Ca Mau/1180/2006			Zhao,D.; Liang,L.; Li,Y.; Jiang,Y.; Liu,L.; Chen,H.
EPI406428	NS	Vietnam	2007-Jan-06	EPI_ISL_132310	A/duck/Bac Lieu/1213/2007			Zhao,D.; Liang,L.; Li,Y.; Jiang,Y.; Liu,L.; Chen,H.
EPI406445	NS	Vietnam	2007-Jan-01	EPI_ISL_132312	A/Muscovy duck/Hai Duong/46/2007			Zhao,D.; Liang,L.; Li,Y.; Jiang,Y.; Liu,L.; Chen,H.
EPI406453	NS	Vietnam	2006-Dec-27	EPI_ISL_132313	A/Muscovy duck/Ca Mau/1159/2006			Zhao,D.; Liang,L.; Li,Y.; Jiang,Y.; Liu,L.; Chen,H.
EPI408149	NS	Myanmar	2007-Jan-01	EPI_ISL_132893	A/quail/Thanatpin/2283/2007			Saito,T.; Watanabe,C.; Hayashi,T.; Uchida,Y.; Myint,W.W.; Thein,W.Z.; Takemae,N.; Mase,M.; Okamatsu,M.; Mar,A.; Mon,C.C.; Gawng,L.T.; Sann,K.; Kyi,T.A.; Yamaguchi,S.
EPI408152	NS	Myanmar	2007-Jan-01	EPI_ISL_132894	A/village chicken/Kyaing Tong/2433/2007			Saito,T.; Watanabe,C.; Hayashi,T.; Uchida,Y.; Myint,W.W.; Thein,W.Z.; Takemae,N.; Mase,M.; Okamatsu,M.; Mar,A.; Mon,C.C.; Gawng,L.T.; Sann,K.; Kyi,T.A.; Yamaguchi,S.
EPI413723	NS	United States	2011-Aug-19	EPI_ISL_133636	A/mallard/Ohio/11OS2216/2011			Wentworth,D.E.; Dugan,V.; Halpin,R.; Lin,X.; Bera,J.; Wester,E.; Ghedin,E.; Fedorova,N.; Tsitrin,T.; Stockwell,T.; Amedeo,P.; Bishop,B.; Edworthy,P.; Gupta,N.; Katzel,D.; Li,K.; Schobel,S.; Shrivastava,S.; Thovarai,V.; Wang,S.; Slemons,R.; Nolting,J.; Fries,A.; O'Connell,J.; Bao,Y.; Sanders,R.; Dernovoy,D.; Kiryutin,B.; Lipman,D.J.; Tatusova,T.
EPI413973	NS	Vietnam	2012-Oct-08	EPI_ISL_133663	A/duck/Vietnam/OIE-3038/2012			Kida,H.; Sakoda,Y.; Okamatsu,M.; Nam,H.V.; Long,N.V.; Huy,C.D.; Hatamachi,J.
EPI492514	NS	China	2010-Mar-01	EPI_ISL_133690	A/barn swallow/Hong Kong/1161/2010			Ducatez,M.F.; Sonnberg,S.; Phommachanh,P.; Douangngeun,B.; Peiris,M.; Guan,Y.; Webster,R.; Webby,R.
EPI418875	NS	United States	2010-Oct-02	EPI_ISL_134948	A/mallard/Wisconsin/10OS2672/2010			Wentworth,D.E.; Dugan,V.; Halpin,R.; Lin,X.; Bera,J.; Wester,E.; Ghedin,E.; Fedorova,N.; Tsitrin,T.; Stockwell,T.; Amedeo,P.; Bishop,B.; Edworthy,P.; Gupta,N.; Katzel,D.; Li,K.; Schobel,S.; Shrivastava,S.; Thovarai,V.; Wang,S.; Slemons,R.; Nolting,J.; Bao,Y.; Sanders,R.; Dernovoy,D.; Kiryutin,B.; Lipman,D.J.; Tatusova,T.
EPI424213	NS	Vietnam	2012-Jan-01	EPI_ISL_135993	A/muscovy duck/Vietnam/LBM227/2012			Hashimoto,Y.; Nagai,Y.; Soda,K.; Hotta,K.; Ito,T.
EPI424216	NS	Vietnam	2012-Jan-01	EPI_ISL_135994	A/muscovy duck/Vietnam/LBM228/2012			Hashimoto,Y.; Nagai,Y.; Soda,K.; Hotta,K.; Ito,T.
EPI424220	NS	Vietnam	2012-Jan-01	EPI_ISL_135995	A/muscovy duck/Vietnam/LBM229/2012			Hashimoto,Y.; Nagai,Y.; Soda,K.; Hotta,K.; Ito,T.
EPI424223	NS	Vietnam	2012-Jan-01	EPI_ISL_135996	A/muscovy duck/Vietnam/LBM230/2012			Hashimoto,Y.; Nagai,Y.; Soda,K.; Hotta,K.; Ito,T.
EPI424348	NS	Vietnam	2011-Jun-15	EPI_ISL_136098	A/chicken/Vietnam/NCVD-878/2011	National Centre of Veterinary Diagnostics	Centers for Disease Control and Prevention
EPI424356	NS	Vietnam	2012-Feb-08	EPI_ISL_136099	A/duck/Vietnam/NCVD-1206/2012	National Centre of Veterinary Diagnostics	Centers for Disease Control and Prevention
EPI424364	NS	Vietnam	2010-Dec-01	EPI_ISL_136100	A/duck/Vietnam/NCVD-664/2010	National Centre of Veterinary Diagnostics	Centers for Disease Control and Prevention
EPI424372	NS	Vietnam	2011-Feb-01	EPI_ISL_136101	A/duck/Vietnam/NCVD-680/2011	National Centre of Veterinary Diagnostics	Centers for Disease Control and Prevention
EPI424380	NS	Vietnam	2011-Feb-01	EPI_ISL_136102	A/chicken/Vietnam/NCVD-685/2011	National Centre of Veterinary Diagnostics	Centers for Disease Control and Prevention
EPI424388	NS	Vietnam	2012-Feb-26	EPI_ISL_136103	A/duck/Vietnam/NCVD-1283/2012	National Centre of Veterinary Diagnostics	Centers for Disease Control and Prevention
EPI424396	NS	Vietnam	2011-Feb-01	EPI_ISL_136104	A/chicken/Vietnam/NCVD-699/2011	National Centre of Veterinary Diagnostics	Centers for Disease Control and Prevention
EPI424404	NS	Vietnam	2011-Feb-01	EPI_ISL_136105	A/chicken/Vietnam/NCVD-702/2011	National Centre of Veterinary Diagnostics	Centers for Disease Control and Prevention
EPI424412	NS	Vietnam	2011-Feb-01	EPI_ISL_136106	A/chicken/Vietnam/NCVD-703/2011	National Centre of Veterinary Diagnostics	Centers for Disease Control and Prevention
EPI424420	NS	Vietnam	2011-Feb-01	EPI_ISL_136107	A/chicken/Vietnam/NCVD-704/2011	National Centre of Veterinary Diagnostics	Centers for Disease Control and Prevention
EPI424428	NS	Vietnam	2011-Feb-01	EPI_ISL_136108	A/chicken/Vietnam/NCVD-705/2011	National Centre of Veterinary Diagnostics	Centers for Disease Control and Prevention
EPI424658	NS	Vietnam	2012-Feb-18	EPI_ISL_136129	A/chicken/Vietnam/NCVD-1255/2012	National Centre of Veterinary Diagnostics	Centers for Disease Control and Prevention
EPI424666	NS	Vietnam	2012-Aug-29	EPI_ISL_136130	A/duck/Vietnam/NCVD-1940/2012	National Centre of Veterinary Diagnostics	Centers for Disease Control and Prevention
EPI424674	NS	Vietnam	2012-Jun-11	EPI_ISL_136131	A/duck/Vietnam/NCVD-1494/2012	National Centre of Veterinary Diagnostics	Centers for Disease Control and Prevention
EPI424682	NS	Vietnam	2012-Sep-21	EPI_ISL_136132	A/duck/Vietnam/NCVD-1974/2012	National Centre of Veterinary Diagnostics	Centers for Disease Control and Prevention
EPI424690	NS	Vietnam	2011-Apr-06	EPI_ISL_136133	A/duck/Vietnam/NCVD-948/2011	National Centre of Veterinary Diagnostics	Centers for Disease Control and Prevention
EPI424698	NS	Vietnam	2012-Aug-20	EPI_ISL_136134	A/duck/Vietnam/NCVD-1869/2012	National Centre of Veterinary Diagnostics	Centers for Disease Control and Prevention
EPI424706	NS	Vietnam	2012-Aug-23	EPI_ISL_136135	A/duck/Vietnam/NCVD-1896/2012	National Centre of Veterinary Diagnostics	Centers for Disease Control and Prevention
EPI424714	NS	Vietnam	2012-Aug-23	EPI_ISL_136136	A/duck/Vietnam/NCVD-1897/2012	National Centre of Veterinary Diagnostics	Centers for Disease Control and Prevention
EPI424722	NS	Vietnam	2012-Aug-27	EPI_ISL_136137	A/duck/Vietnam/NCVD-1898/2012	National Centre of Veterinary Diagnostics	Centers for Disease Control and Prevention
EPI424730	NS	Vietnam	2012-Aug-15	EPI_ISL_136138	A/chicken/Vietnam/NCVD-1927/2012	National Centre of Veterinary Diagnostics	Centers for Disease Control and Prevention
EPI424738	NS	Vietnam	2012-Aug-20	EPI_ISL_136139	A/duck/Vietnam/NCVD-1932/2012	National Centre of Veterinary Diagnostics	Centers for Disease Control and Prevention
EPI424746	NS	Vietnam	2010-Oct-29	EPI_ISL_136140	A/duck/Vietnam/NCVD-784/2010	National Centre of Veterinary Diagnostics	Centers for Disease Control and Prevention
EPI424754	NS	Vietnam	2012-Feb-20	EPI_ISL_136141	A/chicken/Vietnam/NCVD-1277/2012	National Centre of Veterinary Diagnostics	Centers for Disease Control and Prevention
EPI424762	NS	Vietnam	2011-Mar-12	EPI_ISL_136142	A/duck/Vietnam/NCVD-851/2011	National Centre of Veterinary Diagnostics	Centers for Disease Control and Prevention
EPI424770	NS	Vietnam	2011-Apr-07	EPI_ISL_136143	A/duck/Vietnam/NCVD-859/2011	National Centre of Veterinary Diagnostics	Centers for Disease Control and Prevention
EPI424778	NS	Vietnam	2011-Apr-07	EPI_ISL_136144	A/duck/Vietnam/NCVD-861/2011	National Centre of Veterinary Diagnostics	Centers for Disease Control and Prevention
EPI424786	NS	Vietnam	2011-Jun-15	EPI_ISL_136145	A/chicken/Vietnam/NCVD-876/2011	National Centre of Veterinary Diagnostics	Centers for Disease Control and Prevention
EPI424794	NS	Vietnam	2011-Jun-15	EPI_ISL_136146	A/chicken/Vietnam/NCVD-880/2011	National Centre of Veterinary Diagnostics	Centers for Disease Control and Prevention
EPI424802	NS	Vietnam	2011-Jun-15	EPI_ISL_136147	A/chicken/Vietnam/NCVD-881/2011	National Centre of Veterinary Diagnostics	Centers for Disease Control and Prevention
EPI424810	NS	Vietnam	2011-Feb-26	EPI_ISL_136148	A/duck/Vietnam/NCVD-712/2011	National Centre of Veterinary Diagnostics	Centers for Disease Control and Prevention
EPI424818	NS	Vietnam	2011-Mar-28	EPI_ISL_136149	A/duck/Vietnam/NCVD-806/2011	National Centre of Veterinary Diagnostics	Centers for Disease Control and Prevention
EPI424826	NS	Vietnam	2011-Jun-15	EPI_ISL_136150	A/duck/Vietnam/NCVD-711/2011	National Centre of Veterinary Diagnostics	Centers for Disease Control and Prevention
EPI424834	NS	Vietnam	2011-Jun-24	EPI_ISL_136151	A/duck/Vietnam/NCVD-952/2011	National Centre of Veterinary Diagnostics	Centers for Disease Control and Prevention
EPI424842	NS	Vietnam	2011-Sep-06	EPI_ISL_136152	A/duck/Vietnam/NCVD-1018/2011	National Centre of Veterinary Diagnostics	Centers for Disease Control and Prevention
EPI424850	NS	Vietnam	2011-Sep-06	EPI_ISL_136153	A/duck/Vietnam/NCVD-1022/2011	National Centre of Veterinary Diagnostics	Centers for Disease Control and Prevention
EPI424858	NS	Vietnam	2011-Sep-06	EPI_ISL_136154	A/duck/Vietnam/NCVD-1025/2011	National Centre of Veterinary Diagnostics	Centers for Disease Control and Prevention
EPI424866	NS	Vietnam	2011-Sep-06	EPI_ISL_136155	A/duck/Vietnam/NCVD-1026/2011	National Centre of Veterinary Diagnostics	Centers for Disease Control and Prevention
EPI424874	NS	Vietnam	2011-Sep-06	EPI_ISL_136156	A/duck/Vietnam/NCVD-1029/2011	National Centre of Veterinary Diagnostics	Centers for Disease Control and Prevention
EPI424882	NS	Vietnam	2011-Jul-15	EPI_ISL_136157	A/duck/Vietnam/NCVD-920/2011	National Centre of Veterinary Diagnostics	Centers for Disease Control and Prevention
EPI424890	NS	Vietnam	2011-Jul-15	EPI_ISL_136158	A/chicken/Vietnam/NCVD-921/2011	National Centre of Veterinary Diagnostics	Centers for Disease Control and Prevention
EPI424898	NS	Vietnam	2011-Aug-04	EPI_ISL_136159	A/duck/Vietnam/NCVD-935/2011	National Centre of Veterinary Diagnostics	Centers for Disease Control and Prevention
EPI424906	NS	Vietnam	2011-Feb-12	EPI_ISL_136160	A/duck/Vietnam/NCVD-943/2011	National Centre of Veterinary Diagnostics	Centers for Disease Control and Prevention
EPI424914	NS	Vietnam	2011-Mar-18	EPI_ISL_136161	A/duck/Vietnam/NCVD-945/2011	National Centre of Veterinary Diagnostics	Centers for Disease Control and Prevention
EPI424922	NS	Vietnam	2011-Apr-06	EPI_ISL_136162	A/duck/Vietnam/NCVD-947/2011	National Centre of Veterinary Diagnostics	Centers for Disease Control and Prevention
EPI424930	NS	Vietnam	2011-Apr-04	EPI_ISL_136163	A/chicken/Vietnam/NCVD-752/2011	National Centre of Veterinary Diagnostics	Centers for Disease Control and Prevention
EPI424938	NS	Vietnam	2010-Jan-01	EPI_ISL_136164	A/duck/Vietnam/NCVD-885/2010	National Centre of Veterinary Diagnostics	Centers for Disease Control and Prevention
EPI424946	NS	Vietnam	2010-Jan-01	EPI_ISL_136165	A/duck/Vietnam/NCVD-890/2010	National Centre of Veterinary Diagnostics	Centers for Disease Control and Prevention
EPI424954	NS	Vietnam	2010-Jan-01	EPI_ISL_136166	A/duck/Vietnam/NCVD-891/2010	National Centre of Veterinary Diagnostics	Centers for Disease Control and Prevention
EPI424962	NS	Vietnam	2011-Jun-15	EPI_ISL_136167	A/chicken/Vietnam/NCVD-709/2011	National Centre of Veterinary Diagnostics	Centers for Disease Control and Prevention
EPI424970	NS	Vietnam	2011-Jun-15	EPI_ISL_136168	A/chicken/Vietnam/NCVD-710/2011	National Centre of Veterinary Diagnostics	Centers for Disease Control and Prevention
EPI424978	NS	Vietnam	2012-Jul-27	EPI_ISL_136169	A/duck/Vietnam/NCVD-1584/2012	National Centre of Veterinary Diagnostics	Centers for Disease Control and Prevention
EPI424986	NS	Vietnam	2012-Jul-31	EPI_ISL_136170	A/duck/Vietnam/NCVD-1607/2012	National Centre of Veterinary Diagnostics	Centers for Disease Control and Prevention
EPI424994	NS	Vietnam	2011-Feb-26	EPI_ISL_136171	A/duck/Vietnam/NCVD-714/2011	National Centre of Veterinary Diagnostics	Centers for Disease Control and Prevention
EPI425002	NS	Vietnam	2012-May-04	EPI_ISL_136172	A/chicken/Vietnam/NCVD-1437/2012	National Centre of Veterinary Diagnostics	Centers for Disease Control and Prevention
EPI425010	NS	Vietnam	2012-Aug-23	EPI_ISL_136173	A/duck/Vietnam/NCVD-1878/2012	National Centre of Veterinary Diagnostics	Centers for Disease Control and Prevention
EPI425018	NS	Vietnam	2012-Aug-25	EPI_ISL_136174	A/duck/Vietnam/NCVD-1884/2012	National Centre of Veterinary Diagnostics	Centers for Disease Control and Prevention
EPI425026	NS	Vietnam	2011-Apr-04	EPI_ISL_136175	A/duck/Vietnam/NCVD-754/2011	National Centre of Veterinary Diagnostics	Centers for Disease Control and Prevention
EPI425034	NS	Vietnam	2011-Mar-25	EPI_ISL_136176	A/duck/Vietnam/NCVD-758/2011	National Centre of Veterinary Diagnostics	Centers for Disease Control and Prevention
EPI425042	NS	Vietnam	2011-Mar-25	EPI_ISL_136177	A/duck/Vietnam/NCVD-759/2011	National Centre of Veterinary Diagnostics	Centers for Disease Control and Prevention
EPI425050	NS	Vietnam	2011-Mar-25	EPI_ISL_136178	A/duck/Vietnam/NCVD-760/2011	National Centre of Veterinary Diagnostics	Centers for Disease Control and Prevention
EPI425058	NS	Vietnam	2012-Feb-16	EPI_ISL_136179	A/duck/Vietnam/NCVD-1252/2011	National Centre of Veterinary Diagnostics	Centers for Disease Control and Prevention
EPI425066	NS	Vietnam	2011-Feb-25	EPI_ISL_136180	A/chicken/Vietnam/NCVD-776/2011	National Centre of Veterinary Diagnostics	Centers for Disease Control and Prevention
EPI425074	NS	Vietnam	2011-Jun-15	EPI_ISL_136181	A/chicken/Vietnam/NCVD-778/2011	National Centre of Veterinary Diagnostics	Centers for Disease Control and Prevention
EPI425082	NS	Vietnam	2011-Jun-15	EPI_ISL_136182	A/chicken/Vietnam/NCVD-779/2011	National Centre of Veterinary Diagnostics	Centers for Disease Control and Prevention
EPI425090	NS	Vietnam	2011-Apr-03	EPI_ISL_136183	A/duck/Vietnam/NCVD-827/2011	National Centre of Veterinary Diagnostics	Centers for Disease Control and Prevention
EPI425098	NS	Vietnam	2012-Jun-12	EPI_ISL_136184	A/duck/Vietnam/NCVD-1497/2012	National Centre of Veterinary Diagnostics	Centers for Disease Control and Prevention
EPI425106	NS	Vietnam	2012-Sep-06	EPI_ISL_136185	A/duck/Vietnam/NCVD-1943/2012	National Centre of Veterinary Diagnostics	Centers for Disease Control and Prevention
EPI425114	NS	Vietnam	2012-Feb-20	EPI_ISL_136186	A/duck/Vietnam/NCVD-1279/2012	National Centre of Veterinary Diagnostics	Centers for Disease Control and Prevention
EPI425122	NS	Vietnam	2012-Aug-21	EPI_ISL_136187	A/duck/Vietnam/NCVD-1872/2012	National Centre of Veterinary Diagnostics	Centers for Disease Control and Prevention
EPI425130	NS	Vietnam	2012-Aug-28	EPI_ISL_136188	A/duck/Vietnam/NCVD-1899/2012	National Centre of Veterinary Diagnostics	Centers for Disease Control and Prevention
EPI425138	NS	Vietnam	2012-Aug-21	EPI_ISL_136189	A/duck/Vietnam/NCVD-1933/2012	National Centre of Veterinary Diagnostics	Centers for Disease Control and Prevention
EPI425146	NS	Vietnam	2012-Aug-23	EPI_ISL_136190	A/duck/Vietnam/NCVD-1935/2012	National Centre of Veterinary Diagnostics	Centers for Disease Control and Prevention
EPI425154	NS	Vietnam	2012-Aug-25	EPI_ISL_136191	A/duck/Vietnam/NCVD-1937/2012	National Centre of Veterinary Diagnostics	Centers for Disease Control and Prevention
EPI1847704	NS	Netherlands	2021-Jan-09	EPI_ISL_1048240	A/common buzzard/Netherlands/21021396-002/2021	Wageningen Bioveterinary Research	Wageningen Bioveterinary Research	Beerens, Nancy; Harders, Frank; Pritz-Verschuren, Sylvia; Roose, Marit; Germeraad, Evelien; Engelsma, Marc; Bossers, Alex; Heutink, Rene
EPI1847712	NS	Netherlands	2021-Jan-14	EPI_ISL_1048241	A/barnacle goose/Netherlands/21021591-001/2021	Wageningen Bioveterinary Research	Wageningen Bioveterinary Research	Beerens, Nancy; Harders, Frank; Pritz-Verschuren, Sylvia; Roose, Marit; Germeraad, Evelien; Engelsma, Marc; Bossers, Alex; Heutink, Rene
EPI1848928	NS	United Kingdom	2021-Feb-10	EPI_ISL_1123361	A/pheasant/Scotland/000348/2021	Animal and Plant Health Agency (APHA)	Animal and Plant Health Agency (APHA)
EPI1849441	NS	Netherlands	2020-Nov-09	EPI_ISL_1139101	A/swan/Netherlands/20017605-002/2020	Wageningen Bioveterinary Research	Wageningen Bioveterinary Research	Beerens, Nancy; Harders, Frank; Pritz-Verschuren, Sylvia; Roose, Marit; Germeraad, Evelien; Engelsma, Marc; Bossers, Alex; Heutink, Rene
EPI1849449	NS	Netherlands	2020-Nov-10	EPI_ISL_1139102	A/swan/Netherlands/20017772-002/2020	Wageningen Bioveterinary Research	Wageningen Bioveterinary Research	Beerens, Nancy; Harders, Frank; Pritz-Verschuren, Sylvia; Roose, Marit; Germeraad, Evelien; Engelsma, Marc; Bossers, Alex; Heutink, Rene
EPI1850257	NS	Netherlands	2021-Jan-31	EPI_ISL_1224946	A/barnacle goose/Netherlands/21022611-001/2021	Wageningen Bioveterinary Research	Wageningen Bioveterinary Research	Beerens, Nancy; Harders, Frank; Pritz-Verschuren, Sylvia; Roose, Marit; Germeraad, Evelien; Engelsma, Marc; Bossers, Alex; Heutink, Rene
EPI1850273	NS	Netherlands	2021-Feb-01	EPI_ISL_1224989	A/common buzzard/Netherlands/21022834-002/2021	Wageningen Bioveterinary Research	Wageningen Bioveterinary Research	Beerens, Nancy; Harders, Frank; Pritz-Verschuren, Sylvia; Roose, Marit; Germeraad, Evelien; Engelsma, Marc; Bossers, Alex; Heutink, Rene
EPI1850999	NS	Lao, People's Democratic Republic	2016-Jul-01	EPI_ISL_1290864	A/chicken/Laos/NL-1621312/2016	NAHC	Centers for Disease Control and Prevention	Phommachanh, P.;Theppangna, W.;Khanthamaly, V
EPI1851007	NS	Lao, People's Democratic Republic	2019-Feb-22	EPI_ISL_1290865	A/duck/Laos/Xiengkhouang01/2019	NAHC	Centers for Disease Control and Prevention	Phommachanh, P.;Theppangna, W.;Khanthamaly, V
EPI1851015	NS	Lao, People's Democratic Republic	2019-Feb-22	EPI_ISL_1290866	A/duck/Laos/Xiengkhouang02/2019	NAHC	Centers for Disease Control and Prevention	Phommachanh, P.;Theppangna, W.;Khanthamaly, V
EPI1851023	NS	Lao, People's Democratic Republic	2019-Feb-22	EPI_ISL_1290867	A/duck/Laos/Xiengkhouang03/2019	NAHC	Centers for Disease Control and Prevention	Phommachanh, P.;Theppangna, W.;Khanthamaly, V
EPI1851031	NS	Lao, People's Democratic Republic	2019-Feb-22	EPI_ISL_1290868	A/duck/Laos/Xiengkhouang04/2019	NAHC	Centers for Disease Control and Prevention	Phommachanh, P.;Theppangna, W.;Khanthamaly, V
EPI1851646	NS	Lao, People's Democratic Republic	2020-Oct-16	EPI_ISL_1290965	A/duck/Laos/NL-2072061/2020	NAHC	Centers for Disease Control and Prevention	Phommachanh, P.;Theppangna, W.;Khanthamaly, V
EPI1851655	NS	Lao, People's Democratic Republic	2020-Oct-16	EPI_ISL_1290966	A/duck/Laos/NL-2072062/2020	NAHC	Centers for Disease Control and Prevention	Phommachanh, P.;Theppangna, W.;Khanthamaly, V
EPI1851663	NS	Lao, People's Democratic Republic	2020-Oct-16	EPI_ISL_1290967	A/duck/Laos/NL-2072064/2020	NAHC	Centers for Disease Control and Prevention	Phommachanh, P.;Theppangna, W.;Khanthamaly, V
EPI1851671	NS	Lao, People's Democratic Republic	2020-Oct-16	EPI_ISL_1290968	A/duck/Laos/NL-2072065/2020	NAHC	Centers for Disease Control and Prevention	Phommachanh, P.;Theppangna, W.;Khanthamaly, V
EPI1851679	NS	Lao, People's Democratic Republic	2020-Oct-16	EPI_ISL_1290969	A/duck/Laos/NL-2072067/2020	NAHC	Centers for Disease Control and Prevention	Phommachanh, P.;Theppangna, W.;Khanthamaly, V
EPI1851688	NS	Lao, People's Democratic Republic	2020-Oct-16	EPI_ISL_1290970	A/duck/Laos/NL-2072068/2020	NAHC	Centers for Disease Control and Prevention	Phommachanh, P.;Theppangna, W.;Khanthamaly, V
EPI1851696	NS	Lao, People's Democratic Republic	2020-Oct-16	EPI_ISL_1290971	A/duck/Laos/NL-2072069/2020	NAHC	Centers for Disease Control and Prevention	Phommachanh, P.;Theppangna, W.;Khanthamaly, V
EPI1851704	NS	Lao, People's Democratic Republic	2020-Oct-16	EPI_ISL_1290972	A/duck/Laos/NL-2072070/2020	NAHC	Centers for Disease Control and Prevention	Phommachanh, P.;Theppangna, W.;Khanthamaly, V
EPI1851712	NS	Lao, People's Democratic Republic	2020-Oct-16	EPI_ISL_1290973	A/duck/Laos/NL-2072071/2020	NAHC	Centers for Disease Control and Prevention	Phommachanh, P.;Theppangna, W.;Khanthamaly, V
EPI1851720	NS	Lao, People's Democratic Republic	2020-Oct-16	EPI_ISL_1290974	A/duck/Laos/NL-2072072/2020	NAHC	Centers for Disease Control and Prevention	Phommachanh, P.;Theppangna, W.;Khanthamaly, V
EPI1851729	NS	Lao, People's Democratic Republic	2020-Oct-16	EPI_ISL_1290975	A/duck/Laos/NL-2072073/2020	NAHC	Centers for Disease Control and Prevention	Phommachanh, P.;Theppangna, W.;Khanthamaly, V
EPI1851761	NS	Lao, People's Democratic Republic	2020-Oct-16	EPI_ISL_1291195	A/duck/Laos/NL-2072060/2020	NAHC	Centers for Disease Control and Prevention	Phommachanh, P.;Theppangna, W.;Khanthamaly, V
EPI1851769	NS	Lao, People's Democratic Republic	2020-Oct-16	EPI_ISL_1291196	A/duck/Laos/NL-2072063/2020	NAHC	Centers for Disease Control and Prevention	Phommachanh, P.;Theppangna, W.;Khanthamaly, V
EPI1851777	NS	Lao, People's Democratic Republic	2020-Oct-16	EPI_ISL_1291197	A/duck/Laos/NL-2072066/2020	NAHC	Centers for Disease Control and Prevention	Phommachanh, P.;Theppangna, W.;Khanthamaly, V
EPI1987377	NS	Germany	2022-Jan-24	EPI_ISL_10261376	A/pigeon/Germany-NW/AI00951/2022	Chemisches- und Veterinäruntersuchungsamt Westfalen	Friedrich-Loeffler-Institut
EPI1987660	NS	Netherlands	2021-Dec-29	EPI_ISL_10347218	A/Barnacle Goose/Netherlands/6/2021	Erasmus Medical Center	Erasmus Medical Center
EPI1987668	NS	Netherlands	2022-Jan-28	EPI_ISL_10347219	A/Barnacle Goose/Netherlands/8/2022	Erasmus Medical Center	Erasmus Medical Center
EPI1987676	NS	Netherlands	2021-Dec-29	EPI_ISL_10347220	A/Barnacle Goose/Netherlands/7/2021	Erasmus Medical Center	Erasmus Medical Center
EPI1987726	NS	Germany	2021-Dec-28	EPI_ISL_10347326	A/long-eared owl/Germany-NI/AI09037/2021	Lebensmittel- und Veterinärinstitut Oldenburg - Standort Veterinärinstitut	Friedrich-Loeffler-Institut
EPI1988857	NS	Germany	2022-Jan-25	EPI_ISL_10497305	A/red knot/Germany-SH/AI01010/2022	Landeslabor Schleswig-Holstein	Friedrich-Loeffler-Institut
EPI1988865	NS	Germany	2022-Feb-11	EPI_ISL_10497306	A/buzzard/Germany-BB/AI01212/2022	Landeslabor Berlin-Brandenburg	Friedrich-Loeffler-Institut
EPI1988981	NS	Belgium	2022-Jan-23	EPI_ISL_10576444	A/Anser_anser/Belgium/1809_0002/2022	Sciensano - Animal Infectious Diseases	Sciensano, Department of Animal Infectious Diseases	Van Borm, Steven; Roupie, Virginie; Lambrecht, Benedicte; Mathijs, Elisabeth; Steensels, Mieke
EPI1989337	NS	Vietnam	2005-Mar-10	EPI_ISL_10656156	A/Duck/Vietnam/NCVD05/2005	National Centre of Veterinary Diagnostics	WHO Collaborating Centre for Reference and Research on Influenza
EPI1989349	NS	Vietnam	2005-Feb-27	EPI_ISL_10656159	A/Duck/Vietnam/NCVD08/2005	National Centre of Veterinary Diagnostics	WHO Collaborating Centre for Reference and Research on Influenza
EPI1989638	NS	Indonesia	2006-Jan-01	EPI_ISL_10656444	A/Chicken/Bandar Lampung/BBPPV1-III/2006	CSIRO Australian Animal Health Laboratory	WHO Collaborating Centre for Reference and Research on Influenza
EPI1989672	NS	Indonesia	2005-Oct-13	EPI_ISL_10656461	A/Chicken/Karo/BPPV1/2006	CSIRO Australian Animal Health Laboratory	WHO Collaborating Centre for Reference and Research on Influenza
EPI1989701	NS	Indonesia	2006-Jan-01	EPI_ISL_10656470	A/Chicken/Padang/BPPV-II/2006	CSIRO Australian Animal Health Laboratory	WHO Collaborating Centre for Reference and Research on Influenza
EPI1989717	NS	Indonesia	2006-Jan-01	EPI_ISL_10656474	A/Chicken/Pulau Rampang/BPPV-II/2006	CSIRO Australian Animal Health Laboratory	WHO Collaborating Centre for Reference and Research on Influenza
EPI1989746	NS	Indonesia	2005-Mar-04	EPI_ISL_10656484	A/Chicken/Way Kanan/BPPV-III/2006	CSIRO Australian Animal Health Laboratory	WHO Collaborating Centre for Reference and Research on Influenza
EPI1989787	NS	Indonesia	2006-Jan-01	EPI_ISL_10656505	A/Duck/Indramayu/BBVW/109/2006	CSIRO Australian Animal Health Laboratory	WHO Collaborating Centre for Reference and Research on Influenza
EPI1990442	NS	Netherlands	2022-Feb-01	EPI_ISL_10724259	A/seagull/Netherlands/22002274-002/2022	Wageningen Bioveterinary Research	Wageningen Bioveterinary Research	Beerens, Nancy; Harders, Frank; Pritz-Verschuren, Sylvia; Roose, Marit; Venema, Sandra; Germeraad, Evelien; Engelsma, Marc; Heutink, Rene
EPI1994983	NS	Netherlands	2022-Feb-12	EPI_ISL_10992813	A/Mallard/Netherlands/1/2022	Erasmus Medical Center	Erasmus Medical Center
EPI1994991	NS	Netherlands	2022-Feb-14	EPI_ISL_10993074	A/Mallard/Netherlands/2/2022	Erasmus Medical Center	Erasmus Medical Center
EPI1994999	NS	Netherlands	2021-Nov-29	EPI_ISL_10993075	A/Mallard/Netherlands/4/2021	Erasmus Medical Center	Erasmus Medical Center
EPI1995007	NS	Netherlands	2021-Nov-29	EPI_ISL_10993076	A/Mallard/Netherlands/5/2021	Erasmus Medical Center	Erasmus Medical Center
EPI1995015	NS	Netherlands	2021-Nov-29	EPI_ISL_10993105	A/Mallard/Netherlands/6/2021	Erasmus Medical Center	Erasmus Medical Center
EPI1995023	NS	Netherlands	2021-Nov-29	EPI_ISL_10993134	A/Mallard/Netherlands/7/2021	Erasmus Medical Center	Erasmus Medical Center
EPI1995031	NS	Netherlands	2021-Nov-29	EPI_ISL_10993166	A/Mallard/Netherlands/8/2021	Erasmus Medical Center	Erasmus Medical Center
EPI1995039	NS	Netherlands	2022-Jan-29	EPI_ISL_10993196	A/Sanderling/Netherlands/1/2022	Erasmus Medical Center	Erasmus Medical Center
EPI1995054	NS	Moldova, Republic of	2022-Jan-03	EPI_ISL_11007527	A/laying_hen/Moldova/68-1_22VIR638-1/2022	Republican Center of Veterinary Diagnostics	Istituto Zooprofilattico Sperimentale delle Venezie	Arseniev, S.; Groza, O.; Barbierato, G.; Zecchin, B.; Fusaro, A.; Schivo, A.; Salviato, A.; Palumbo, E.; Giussani, E.; Monne, I.; Terregino, C.
EPI1995062	NS	Slovenia	2021-Dec-26	EPI_ISL_11007528	A/rooster/Slovenia/2039_22VIR777-1/2021	University of Ljubljana	Istituto Zooprofilattico Sperimentale delle Venezie	Slavec, B.; Ra?nik, J.; Krape?, U.; ?labravec, Z.; A?ko, J.; Cociancich, V.; Paller, T.; Vidrih, ?.; Rojs, O.Z.; Arseniev, S.; Groza, O.; Barbierato, G.; Zecchin, B.; Fusaro, A.; Schivo, A.; Salviato, A.; Palumbo, E.; Giussani, E.; Monne, I.; Terregino, C.
EPI1995070	NS	Slovenia	2021-Dec-26	EPI_ISL_11007529	A/swan/Slovenia/2041_22VIR777-2/2021	University of Ljubljana	Istituto Zooprofilattico Sperimentale delle Venezie	Slavec, B.; Ra?nik, J.; Krape?, U.; ?labravec, Z.; A?ko, J.; Cociancich, V.; Paller, T.; Vidrih, ?.; Rojs, O.Z.; Arseniev, S.; Groza, O.; Barbierato, G.; Zecchin, B.; Fusaro, A.; Schivo, A.; Salviato, A.; Palumbo, E.; Giussani, E.; Monne, I.; Terregino, C.
EPI1995078	NS	Slovenia	2021-Dec-27	EPI_ISL_11007530	A/swan/Slovenia/2049_22VIR777-3/2021	University of Ljubljana	Istituto Zooprofilattico Sperimentale delle Venezie	Slavec, B.; Ra?nik, J.; Krape?, U.; ?labravec, Z.; A?ko, J.; Cociancich, V.; Paller, T.; Vidrih, ?.; Rojs, O.Z.; Arseniev, S.; Groza, O.; Barbierato, G.; Zecchin, B.; Fusaro, A.; Schivo, A.; Salviato, A.; Palumbo, E.; Giussani, E.; Monne, I.; Terregino, C.
EPI1995086	NS	Slovenia	2021-Dec-29	EPI_ISL_11007531	A/swan/Slovenia/2060_22VIR777-4/2021	University of Ljubljana	Istituto Zooprofilattico Sperimentale delle Venezie	Slavec, B.; Ra?nik, J.; Krape?, U.; ?labravec, Z.; A?ko, J.; Cociancich, V.; Paller, T.; Vidrih, ?.; Rojs, O.Z.; Arseniev, S.; Groza, O.; Barbierato, G.; Zecchin, B.; Fusaro, A.; Schivo, A.; Salviato, A.; Palumbo, E.; Giussani, E.; Monne, I.; Terregino, C.
EPI1995094	NS	Slovenia	2021-Dec-30	EPI_ISL_11007532	A/swan/Slovenia/2072_22VIR777-5/2021	University of Ljubljana	Istituto Zooprofilattico Sperimentale delle Venezie	Slavec, B.; Ra?nik, J.; Krape?, U.; ?labravec, Z.; A?ko, J.; Cociancich, V.; Paller, T.; Vidrih, ?.; Rojs, O.Z.; Arseniev, S.; Groza, O.; Barbierato, G.; Zecchin, B.; Fusaro, A.; Schivo, A.; Salviato, A.; Palumbo, E.; Giussani, E.; Monne, I.; Terregino, C.
EPI1995102	NS	Slovenia	2021-Dec-30	EPI_ISL_11007533	A/swan/Slovenia/2073_22VIR777-6/2021	University of Ljubljana	Istituto Zooprofilattico Sperimentale delle Venezie	Slavec, B.; Ra?nik, J.; Krape?, U.; ?labravec, Z.; A?ko, J.; Cociancich, V.; Paller, T.; Vidrih, ?.; Rojs, O.Z.; Arseniev, S.; Groza, O.; Barbierato, G.; Zecchin, B.; Fusaro, A.; Schivo, A.; Salviato, A.; Palumbo, E.; Giussani, E.; Monne, I.; Terregino, C.
EPI1995110	NS	Slovenia	2021-Dec-30	EPI_ISL_11007534	A/seagull/Slovenia/2075_22VIR777-7/2021	University of Ljubljana	Istituto Zooprofilattico Sperimentale delle Venezie	Slavec, B.; Ra?nik, J.; Krape?, U.; ?labravec, Z.; A?ko, J.; Cociancich, V.; Paller, T.; Vidrih, ?.; Rojs, O.Z.; Arseniev, S.; Groza, O.; Barbierato, G.; Zecchin, B.; Fusaro, A.; Schivo, A.; Salviato, A.; Palumbo, E.; Giussani, E.; Monne, I.; Terregino, C.
EPI1995118	NS	Slovenia	2022-Jan-03	EPI_ISL_11007535	A/swan/Slovenia/13_22VIR777-8/2022	University of Ljubljana	Istituto Zooprofilattico Sperimentale delle Venezie	Slavec, B.; Ra?nik, J.; Krape?, U.; ?labravec, Z.; A?ko, J.; Cociancich, V.; Paller, T.; Vidrih, ?.; Rojs, O.Z.; Arseniev, S.; Groza, O.; Barbierato, G.; Zecchin, B.; Fusaro, A.; Schivo, A.; Salviato, A.; Palumbo, E.; Giussani, E.; Monne, I.; Terregino, C.
EPI1995134	NS	Bulgaria	2021-Dec-29	EPI_ISL_11007537	A/hen/Bulgaria/854-1_22VIR778-10/2021	NDRVMI (National Diagnostic and Research Veterinary Medical Institute)	Istituto Zooprofilattico Sperimentale delle Venezie	Goujgoulova, G.; Slavcheva, I.; Oreshkova, L.; Barbierato, G.; Zecchin, B.; Fusaro, A.; Schivo, A.; Salviato, A.; Palumbo, E.; Giussani, E.; Monne, I.; Terregino, C.
EPI1995142	NS	Bulgaria	2021-Nov-15	EPI_ISL_11007538	A/hen/Bulgaria/722-1_22VIR778-1/2021	NDRVMI (National Diagnostic and Research Veterinary Medical Institute)	Istituto Zooprofilattico Sperimentale delle Venezie	Goujgoulova, G.; Slavcheva, I.; Oreshkova, L.; Barbierato, G.; Zecchin, B.; Fusaro, A.; Schivo, A.; Salviato, A.; Palumbo, E.; Giussani, E.; Monne, I.; Terregino, C.
EPI1995150	NS	Bulgaria	2021-Nov-30	EPI_ISL_11007539	A/turkey/Bulgaria/755-1_22VIR778-4/2021	NDRVMI (National Diagnostic and Research Veterinary Medical Institute)	Istituto Zooprofilattico Sperimentale delle Venezie	Goujgoulova, G.; Slavcheva, I.; Oreshkova, L.; Barbierato, G.; Zecchin, B.; Fusaro, A.; Schivo, A.; Salviato, A.; Palumbo, E.; Giussani, E.; Monne, I.; Terregino, C.
EPI1995158	NS	Bulgaria	2021-Dec-01	EPI_ISL_11007540	A/duck/Bulgaria/756-4_22VIR778-6/2021	NDRVMI (National Diagnostic and Research Veterinary Medical Institute)	Istituto Zooprofilattico Sperimentale delle Venezie	Goujgoulova, G.; Slavcheva, I.; Oreshkova, L.; Barbierato, G.; Zecchin, B.; Fusaro, A.; Schivo, A.; Salviato, A.; Palumbo, E.; Giussani, E.; Monne, I.; Terregino, C.
EPI1995166	NS	Bulgaria	2021-Dec-02	EPI_ISL_11007541	A/hen/Bulgaria/757-6_22VIR778-7/2021	NDRVMI (National Diagnostic and Research Veterinary Medical Institute)	Istituto Zooprofilattico Sperimentale delle Venezie	Goujgoulova, G.; Slavcheva, I.; Oreshkova, L.; Barbierato, G.; Zecchin, B.; Fusaro, A.; Schivo, A.; Salviato, A.; Palumbo, E.; Giussani, E.; Monne, I.; Terregino, C.
EPI1995182	NS	Niger	2022-Jan-01	EPI_ISL_11007543	A/chicken/Niger/22VIR1409-23/2022	Laboratoire Central de l’Elevage (LABOCEL)	Istituto Zooprofilattico Sperimentale delle Venezie	Souley, M.M.; Yaou, B.; Amadou, H.; Haido, A.M.; Issiako, A.; Alassane, A.; Barbierato, G.; Zecchin, B.; Fusaro, A.; Schivo, A.; Salviato, A.; Palumbo, E.; Giussani, E.; Monne, I.; Terregino, C.
EPI1995206	NS	Niger	2022-Jan-01	EPI_ISL_11007546	A/chicken/Niger/22VIR1409-5/2022	Laboratoire Central de l’Elevage (LABOCEL)	Istituto Zooprofilattico Sperimentale delle Venezie	Souley, M.M.; Yaou, B.; Amadou, H.; Haido, A.M.; Issiako, A.; Alassane, A.; Barbierato, G.; Zecchin, B.; Fusaro, A.; Schivo, A.; Salviato, A.; Palumbo, E.; Giussani, E.; Monne, I.; Terregino, C.
EPI1995214	NS	Niger	2022-Jan-01	EPI_ISL_11007547	A/chicken/Niger/22VIR1409-9/2022	Laboratoire Central de l’Elevage (LABOCEL)	Istituto Zooprofilattico Sperimentale delle Venezie	Souley, M.M.; Yaou, B.; Amadou, H.; Haido, A.M.; Issiako, A.; Alassane, A.; Barbierato, G.; Zecchin, B.; Fusaro, A.; Schivo, A.; Salviato, A.; Palumbo, E.; Giussani, E.; Monne, I.; Terregino, C.
EPI1995222	NS	Italy	2021-Nov-14	EPI_ISL_11007548	A/turkey/Italy/21VIR9520/2021	Istituto Zooprofilattico Sperimentale delle Venezie, EU/OIE/Reference Laboratory and FAO Reference Centre for AI and ND	Istituto Zooprofilattico Sperimentale delle Venezie	Barbierato, G.; Zecchin, B.; Fusaro, A.; Schivo, A.; Salviato, A.; Palumbo, E.; Giussani, E.; Monne, I.; Terregino, C.
EPI1995230	NS	Moldova, Republic of	2022-Jan-03	EPI_ISL_11007721	A/laying_hen/Moldova/68-2_22VIR638-2/2022	Republican Center of Veterinary Diagnostics	Istituto Zooprofilattico Sperimentale delle Venezie	Arseniev, S.; Groza, O.; Barbierato, G.; Zecchin, B.; Fusaro, A.; Schivo, A.; Salviato, A.; Palumbo, E.; Giussani, E.; Monne, I.; Terregino, C.
EPI1995238	NS	Bulgaria	2021-Nov-23	EPI_ISL_11007722	A/partridge/Bulgaria/745_22VIR778-3/2021	NDRVMI (National Diagnostic and Research Veterinary Medical Institute)	Istituto Zooprofilattico Sperimentale delle Venezie	Goujgoulova, G.; Slavcheva, I.; Oreshkova, L.; Barbierato, G.; Zecchin, B.; Fusaro, A.; Schivo, A.; Salviato, A.; Palumbo, E.; Giussani, E.; Monne, I.; Terregino, C.
EPI1995254	NS	Bulgaria	2021-Dec-16	EPI_ISL_11009382	A/duck/Bulgaria/827-2_22VIR778-8/2021	NDRVMI (National Diagnostic and Research Veterinary Medical Institute)	Istituto Zooprofilattico Sperimentale Delle Venezie	Goujgoulova, G.; Slavcheva, I.; Oreshkova, L.; Barbierato, G.; Zecchin, B.; Fusaro, A.; Schivo, A.; Salviato, A.; Palumbo, E.; Giussani, E.; Monne, I.; Terregino, C.
EPI1995649	NS	Netherlands	2022-Feb-07	EPI_ISL_11112352	A/Barnacle Goose/Netherlands/9/2022	Erasmus Medical Center	Erasmus Medical Center
EPI1995665	NS	Netherlands	2022-Feb-01	EPI_ISL_11112354	A/Common Gull/Netherlands/1/2022	Erasmus Medical Center	Erasmus Medical Center
EPI1995681	NS	Netherlands	2022-Feb-09	EPI_ISL_11112356	A/Eurasian Curlew/Netherlands/1/2022	Erasmus Medical Center	Erasmus Medical Center
EPI1995697	NS	Netherlands	2022-Feb-26	EPI_ISL_11112358	A/European Herring Gull/Netherlands/2/2022	Erasmus Medical Center	Erasmus Medical Center
EPI1995713	NS	Netherlands	2022-Feb-23	EPI_ISL_11112360	A/Great black-backed Gull/Netherlands/2/2022	Erasmus Medical Center	Erasmus Medical Center
EPI1995729	NS	Netherlands	2022-Feb-02	EPI_ISL_11112362	A/Greylag Goose/Netherlands/1/2022	Erasmus Medical Center	Erasmus Medical Center
EPI1995841	NS	Netherlands	2022-Feb-23	EPI_ISL_11112484	A/Caspian Gull/Netherlands/2/2022	Erasmus Medical Center	Erasmus Medical Center
EPI1997130	NS	Bangladesh	2021-Oct-27	EPI_ISL_11207831	A/duck/Bangladesh/19D1771/2021	International Centre for Diarrhoeal Disease Research (ICDDR,B)	International Centre for Diarrhoeal Disease Research (ICDDR,B)	Hossain, M.E.; Miah, M.; Alam, S.; Hasan, R.; Davis, C.T.; Mott, A.J.; Davis, W.; Chowdhury, S.; Rahman, M.Z
EPI1997146	NS	Bangladesh	2021-Dec-10	EPI_ISL_11207833	A/duck/Bangladesh/18D1795/2021	International Centre for Diarrhoeal Disease Research (ICDDR,B)	International Centre for Diarrhoeal Disease Research (ICDDR,B)	Hossain, M.E.; Miah, M.; Alam, S.; Hasan, R.; Davis, C.T.; Mott, A.J.; Davis, W.; Chowdhury, S.; Rahman, M.Z
EPI1997154	NS	Bangladesh	2022-Jan-30	EPI_ISL_11207834	A/duck/Bangladesh/17D1821/2022	International Centre for Diarrhoeal Disease Research (ICDDR,B)	International Centre for Diarrhoeal Disease Research (ICDDR,B)	Hossain, M.E.; Miah, M.; Alam, S.; Hasan, R.; Davis, C.T.; Mott, A.J.; Davis, W.; Chowdhury, S.; Rahman, M.Z
EPI1997162	NS	Bangladesh	2022-Jan-19	EPI_ISL_11207835	A/chicken/Bangladesh/19D1833/2022	International Centre for Diarrhoeal Disease Research (ICDDR,B)	International Centre for Diarrhoeal Disease Research (ICDDR,B)	Hossain, M.E.; Miah, M.; Alam, S.; Hasan, R.; Davis, C.T.; Mott, A.J.; Davis, W.; Chowdhury, S.; Rahman, M.Z
EPI1997170	NS	Bangladesh	2022-Jan-19	EPI_ISL_11207836	A/chicken/Bangladesh/19D1836/2022	International Centre for Diarrhoeal Disease Research (ICDDR,B)	International Centre for Diarrhoeal Disease Research (ICDDR,B)	Hossain, M.E.; Miah, M.; Alam, S.; Hasan, R.; Davis, C.T.; Mott, A.J.; Davis, W.; Chowdhury, S.; Rahman, M.Z
EPI1997266	NS	Bangladesh	2021-Dec-22	EPI_ISL_11211731	A/duck/Bangladesh/19D1818/2021	International Centre for Diarrhoeal Disease Research (ICDDR,B)	International Centre for Diarrhoeal Disease Research (ICDDR,B)	Hossain, M.E.; Miah, M.; Alam, S.; Hasan, R.; Davis, C.T.; Mott, A.J.; Davis, W.; Chowdhury, S.; Rahman, M.Z
EPI1997955	NS	Ireland	2021-Nov-17	EPI_ISL_11259261	A/herring_gull/Ireland/033533_22VIR1325-10/2021	Central Veterinary Research Laboratory	Istituto Zooprofilattico Sperimentale delle Venezie	Byrne, C.; Garcia, K.; Cuartero, L.G.; Barbierato, G.; Zecchin, B.; Fusaro, A.; Schivo, A.; Salviato, A.; Palumbo, E.; Giussani, E.; Monne, I.; Terregino, C.
EPI1997963	NS	Ireland	2021-Dec-08	EPI_ISL_11259262	A/crow/Ireland/035624_22VIR1325-11/2021	Central Veterinary Research Laboratory	Istituto Zooprofilattico Sperimentale delle Venezie	Byrne, C.; Garcia, K.; Cuartero, L.G.; Barbierato, G.; Zecchin, B.; Fusaro, A.; Schivo, A.; Salviato, A.; Palumbo, E.; Giussani, E.; Monne, I.; Terregino, C.
EPI1997971	NS	Ireland	2022-Jan-07	EPI_ISL_11259263	A/buzzard/Ireland/000656_22VIR1325-12/2022	Central Veterinary Research Laboratory	Istituto Zooprofilattico Sperimentale delle Venezie	Byrne, C.; Garcia, K.; Cuartero, L.G.; Barbierato, G.; Zecchin, B.; Fusaro, A.; Schivo, A.; Salviato, A.; Palumbo, E.; Giussani, E.; Monne, I.; Terregino, C.
EPI1997979	NS	Ireland	2021-Nov-15	EPI_ISL_11259264	A/mute_swan/Ireland/033169_22VIR1325-14/2021	Central Veterinary Research Laboratory	Istituto Zooprofilattico Sperimentale delle Venezie	Byrne, C.; Garcia, K.; Cuartero, L.G.; Barbierato, G.; Zecchin, B.; Fusaro, A.; Schivo, A.; Salviato, A.; Palumbo, E.; Giussani, E.; Monne, I.; Terregino, C.
EPI1997987	NS	Ireland	2022-Jan-05	EPI_ISL_11259265	A/peregrine_falcon/Ireland/000191_22VIR1325-15/2022	Central Veterinary Research Laboratory	Istituto Zooprofilattico Sperimentale delle Venezie	Byrne, C.; Garcia, K.; Cuartero, L.G.; Barbierato, G.; Zecchin, B.; Fusaro, A.; Schivo, A.; Salviato, A.; Palumbo, E.; Giussani, E.; Monne, I.; Terregino, C.
EPI1997995	NS	Ireland	2021-Nov-19	EPI_ISL_11259266	A/mute_swan/Ireland/033945_22VIR1325-16/2021	Central Veterinary Research Laboratory	Istituto Zooprofilattico Sperimentale delle Venezie	Byrne, C.; Garcia, K.; Cuartero, L.G.; Barbierato, G.; Zecchin, B.; Fusaro, A.; Schivo, A.; Salviato, A.; Palumbo, E.; Giussani, E.; Monne, I.; Terregino, C.
EPI1998003	NS	Ireland	2021-Dec-06	EPI_ISL_11259267	A/turkey/Ireland/035425_22VIR1325-17/2021	Central Veterinary Research Laboratory	Istituto Zooprofilattico Sperimentale delle Venezie	Byrne, C.; Garcia, K.; Cuartero, L.G.; Barbierato, G.; Zecchin, B.; Fusaro, A.; Schivo, A.; Salviato, A.; Palumbo, E.; Giussani, E.; Monne, I.; Terregino, C.
EPI1998011	NS	Ireland	2021-Dec-17	EPI_ISL_11259268	A/duck/Ireland/036646_22VIR1325-18/2021	Central Veterinary Research Laboratory	Istituto Zooprofilattico Sperimentale delle Venezie	Byrne, C.; Garcia, K.; Cuartero, L.G.; Barbierato, G.; Zecchin, B.; Fusaro, A.; Schivo, A.; Salviato, A.; Palumbo, E.; Giussani, E.; Monne, I.; Terregino, C.
EPI1998019	NS	Ireland	2021-Nov-19	EPI_ISL_11259269	A/turkey/Ireland/033674_22VIR1325-19/2021	Central Veterinary Research Laboratory	Istituto Zooprofilattico Sperimentale delle Venezie	Byrne, C.; Garcia, K.; Cuartero, L.G.; Barbierato, G.; Zecchin, B.; Fusaro, A.; Schivo, A.; Salviato, A.; Palumbo, E.; Giussani, E.; Monne, I.; Terregino, C.
EPI1998027	NS	Ireland	2021-Nov-08	EPI_ISL_11259270	A/mute_swan/Ireland/032363_22VIR1325-1/2021	Central Veterinary Research Laboratory	Istituto Zooprofilattico Sperimentale delle Venezie	Byrne, C.; Garcia, K.; Cuartero, L.G.; Barbierato, G.; Zecchin, B.; Fusaro, A.; Schivo, A.; Salviato, A.; Palumbo, E.; Giussani, E.; Monne, I.; Terregino, C.
EPI1998036	NS	Ireland	2021-Nov-22	EPI_ISL_11259271	A/broiler/Ireland/033734_22VIR1325-20/2021	Central Veterinary Research Laboratory	Istituto Zooprofilattico Sperimentale delle Venezie	Byrne, C.; Garcia, K.; Cuartero, L.G.; Barbierato, G.; Zecchin, B.; Fusaro, A.; Schivo, A.; Salviato, A.; Palumbo, E.; Giussani, E.; Monne, I.; Terregino, C.
EPI1998044	NS	Ireland	2021-Nov-29	EPI_ISL_11259272	A/layer/Ireland/034424_22VIR1325-21/2021	Central Veterinary Research Laboratory	Istituto Zooprofilattico Sperimentale delle Venezie	Byrne, C.; Garcia, K.; Cuartero, L.G.; Barbierato, G.; Zecchin, B.; Fusaro, A.; Schivo, A.; Salviato, A.; Palumbo, E.; Giussani, E.; Monne, I.; Terregino, C.
EPI1998052	NS	Ireland	2021-Dec-11	EPI_ISL_11259273	A/duck/Ireland/036105_22VIR1325-22/2021	Central Veterinary Research Laboratory	Istituto Zooprofilattico Sperimentale delle Venezie	Byrne, C.; Garcia, K.; Cuartero, L.G.; Barbierato, G.; Zecchin, B.; Fusaro, A.; Schivo, A.; Salviato, A.; Palumbo, E.; Giussani, E.; Monne, I.; Terregino, C.
EPI1998060	NS	Ireland	2021-Nov-03	EPI_ISL_11259274	A/white-tailed_eagle/Ireland/032034_22VIR1325-23/2021	Central Veterinary Research Laboratory	Istituto Zooprofilattico Sperimentale delle Venezie	Byrne, C.; Garcia, K.; Cuartero, L.G.; Barbierato, G.; Zecchin, B.; Fusaro, A.; Schivo, A.; Salviato, A.; Palumbo, E.; Giussani, E.; Monne, I.; Terregino, C.
EPI1998068	NS	Ireland	2021-Nov-09	EPI_ISL_11259275	A/whooper_swan/Ireland/032444_22VIR1325-2/2021	Central Veterinary Research Laboratory	Istituto Zooprofilattico Sperimentale delle Venezie	Byrne, C.; Garcia, K.; Cuartero, L.G.; Barbierato, G.; Zecchin, B.; Fusaro, A.; Schivo, A.; Salviato, A.; Palumbo, E.; Giussani, E.; Monne, I.; Terregino, C.
EPI1998076	NS	Ireland	2021-Nov-10	EPI_ISL_11259276	A/peregrine_falcon/Ireland/032476_22VIR1325-3/2021	Central Veterinary Research Laboratory	Istituto Zooprofilattico Sperimentale delle Venezie	Byrne, C.; Garcia, K.; Cuartero, L.G.; Barbierato, G.; Zecchin, B.; Fusaro, A.; Schivo, A.; Salviato, A.; Palumbo, E.; Giussani, E.; Monne, I.; Terregino, C.
EPI1998084	NS	Ireland	2021-Nov-12	EPI_ISL_11259277	A/whooper_swan/Ireland/032960_22VIR1325-4/2021	Central Veterinary Research Laboratory	Istituto Zooprofilattico Sperimentale delle Venezie	Byrne, C.; Garcia, K.; Cuartero, L.G.; Barbierato, G.; Zecchin, B.; Fusaro, A.; Schivo, A.; Salviato, A.; Palumbo, E.; Giussani, E.; Monne, I.; Terregino, C.
EPI1998092	NS	Ireland	2021-Nov-12	EPI_ISL_11259278	A/magpie/Ireland/032958_22VIR1325-5/2021	Central Veterinary Research Laboratory	Istituto Zooprofilattico Sperimentale delle Venezie	Byrne, C.; Garcia, K.; Cuartero, L.G.; Barbierato, G.; Zecchin, B.; Fusaro, A.; Schivo, A.; Salviato, A.; Palumbo, E.; Giussani, E.; Monne, I.; Terregino, C.
EPI1998100	NS	Ireland	2021-Nov-15	EPI_ISL_11259279	A/greylag_goose/Ireland/032969_22VIR1325-6/2021	Central Veterinary Research Laboratory	Istituto Zooprofilattico Sperimentale delle Venezie	Byrne, C.; Garcia, K.; Cuartero, L.G.; Barbierato, G.; Zecchin, B.; Fusaro, A.; Schivo, A.; Salviato, A.; Palumbo, E.; Giussani, E.; Monne, I.; Terregino, C.
EPI1998108	NS	Ireland	2021-Nov-15	EPI_ISL_11259280	A/greylag_goose/Ireland/033062_22VIR1325-7/2021	Central Veterinary Research Laboratory	Istituto Zooprofilattico Sperimentale delle Venezie	Byrne, C.; Garcia, K.; Cuartero, L.G.; Barbierato, G.; Zecchin, B.; Fusaro, A.; Schivo, A.; Salviato, A.; Palumbo, E.; Giussani, E.; Monne, I.; Terregino, C.
EPI1998116	NS	Ireland	2021-Nov-15	EPI_ISL_11259281	A/white-fronted_goose/Ireland/033181_22VIR1325-8/2021	Central Veterinary Research Laboratory	Istituto Zooprofilattico Sperimentale delle Venezie	Byrne, C.; Garcia, K.; Cuartero, L.G.; Barbierato, G.; Zecchin, B.; Fusaro, A.; Schivo, A.; Salviato, A.; Palumbo, E.; Giussani, E.; Monne, I.; Terregino, C.
EPI1998140	NS	Ireland	2022-Feb-14	EPI_ISL_11259284	A/goose/Ireland/3869_22VIR2064-2/2022	Central Veterinary Research Laboratory	Istituto Zooprofilattico Sperimentale delle Venezie	Byrne, C.; Garcia, K.; Cuartero, L.G.; Barbierato, G.; Zecchin, B.; Fusaro, A.; Schivo, A.; Salviato, A.; Palumbo, E.; Giussani, E.; Monne, I.; Terregino, C.
EPI1998148	NS	Spain	2022-Feb-03	EPI_ISL_11259285	A/stork/Spain/442-8_22VIR2142-12/2022	Laboratorio Central de Veterinaria	Istituto Zooprofilattico Sperimentale delle Venezie	Ruano, M.J.; Rocha, A.; Sanchez, A.; Aguero, M; Barbierato, G.; Zecchin, B.; Fusaro, A.; Schivo, A.; Salviato, A.; Palumbo, E.; Giussani, E.; Monne, I.; Terregino, C.
EPI1998156	NS	Spain	2022-Feb-04	EPI_ISL_11259286	A/goose/Spain/512-2_22VIR2142-13/2022	Laboratorio Central de Veterinaria	Istituto Zooprofilattico Sperimentale delle Venezie	Ruano, M.J.; Rocha, A.; Sanchez, A.; Aguero, M; Barbierato, G.; Zecchin, B.; Fusaro, A.; Schivo, A.; Salviato, A.; Palumbo, E.; Giussani, E.; Monne, I.; Terregino, C.
EPI1998164	NS	Spain	2022-Feb-03	EPI_ISL_11259287	A/stork/Spain/538-2_22VIR2142-14/2022	Laboratorio Central de Veterinaria	Istituto Zooprofilattico Sperimentale delle Venezie	Ruano, M.J.; Rocha, A.; Sanchez, A.; Aguero, M; Barbierato, G.; Zecchin, B.; Fusaro, A.; Schivo, A.; Salviato, A.; Palumbo, E.; Giussani, E.; Monne, I.; Terregino, C.
EPI1998172	NS	Spain	2022-Feb-14	EPI_ISL_11259288	A/common_crane/Spain/597-2_22VIR2142-15/2022	Laboratorio Central de Veterinaria	Istituto Zooprofilattico Sperimentale delle Venezie	Ruano, M.J.; Rocha, A.; Sanchez, A.; Aguero, M; Barbierato, G.; Zecchin, B.; Fusaro, A.; Schivo, A.; Salviato, A.; Palumbo, E.; Giussani, E.; Monne, I.; Terregino, C.
EPI1998180	NS	Spain	2022-Feb-10	EPI_ISL_11259289	A/gray_heron/Spain/602-1_22VIR2142-17/2022	Laboratorio Central de Veterinaria	Istituto Zooprofilattico Sperimentale delle Venezie	Ruano, M.J.; Rocha, A.; Sanchez, A.; Aguero, M; Barbierato, G.; Zecchin, B.; Fusaro, A.; Schivo, A.; Salviato, A.; Palumbo, E.; Giussani, E.; Monne, I.; Terregino, C.
EPI1998188	NS	Spain	2022-Feb-22	EPI_ISL_11259290	A/stork/Spain/729-1_22VIR2142-18/2022	Laboratorio Central de Veterinaria	Istituto Zooprofilattico Sperimentale delle Venezie	Ruano, M.J.; Rocha, A.; Sanchez, A.; Aguero, M; Barbierato, G.; Zecchin, B.; Fusaro, A.; Schivo, A.; Salviato, A.; Palumbo, E.; Giussani, E.; Monne, I.; Terregino, C.
EPI1998196	NS	Spain	2022-Jan-15	EPI_ISL_11259291	A/turkey/Spain/140-38_22VIR2142-19/2022	Laboratorio Central de Veterinaria	Istituto Zooprofilattico Sperimentale delle Venezie	Ruano, M.J.; Rocha, A.; Sanchez, A.; Aguero, M; Barbierato, G.; Zecchin, B.; Fusaro, A.; Schivo, A.; Salviato, A.; Palumbo, E.; Giussani, E.; Monne, I.; Terregino, C.
EPI1998204	NS	Spain	2021-Dec-22	EPI_ISL_11259292	A/swan/Spain/4087-1_22VIR2142-1/2021	Laboratorio Central de Veterinaria	Istituto Zooprofilattico Sperimentale delle Venezie	Ruano, M.J.; Rocha, A.; Sanchez, A.; Aguero, M; Barbierato, G.; Zecchin, B.; Fusaro, A.; Schivo, A.; Salviato, A.; Palumbo, E.; Giussani, E.; Monne, I.; Terregino, C.
EPI1998212	NS	Spain	2022-Jan-31	EPI_ISL_11259293	A/chicken/Spain/340-37_22VIR2142-20/2022	Laboratorio Central de Veterinaria	Istituto Zooprofilattico Sperimentale delle Venezie	Ruano, M.J.; Rocha, A.; Sanchez, A.; Aguero, M; Barbierato, G.; Zecchin, B.; Fusaro, A.; Schivo, A.; Salviato, A.; Palumbo, E.; Giussani, E.; Monne, I.; Terregino, C.
EPI1998220	NS	Spain	2022-Feb-07	EPI_ISL_11259294	A/chicken/Spain/452-1_22VIR2142-21/2022	Laboratorio Central de Veterinaria	Istituto Zooprofilattico Sperimentale delle Venezie	Ruano, M.J.; Rocha, A.; Sanchez, A.; Aguero, M; Barbierato, G.; Zecchin, B.; Fusaro, A.; Schivo, A.; Salviato, A.; Palumbo, E.; Giussani, E.; Monne, I.; Terregino, C.
EPI1998228	NS	Spain	2022-Feb-07	EPI_ISL_11259295	A/chicken/Spain/452-17_22VIR2142-22/2022	Laboratorio Central de Veterinaria	Istituto Zooprofilattico Sperimentale delle Venezie	Ruano, M.J.; Rocha, A.; Sanchez, A.; Aguero, M; Barbierato, G.; Zecchin, B.; Fusaro, A.; Schivo, A.; Salviato, A.; Palumbo, E.; Giussani, E.; Monne, I.; Terregino, C.
EPI1998236	NS	Spain	2022-Feb-06	EPI_ISL_11259296	A/turkey/Spain/455-83_22VIR2142-23/2022	Laboratorio Central de Veterinaria	Istituto Zooprofilattico Sperimentale delle Venezie	Ruano, M.J.; Rocha, A.; Sanchez, A.; Aguero, M; Barbierato, G.; Zecchin, B.; Fusaro, A.; Schivo, A.; Salviato, A.; Palumbo, E.; Giussani, E.; Monne, I.; Terregino, C.
EPI1998244	NS	Spain	2022-Feb-06	EPI_ISL_11259297	A/turkey/Spain/455-96_22VIR2142-24/2022	Laboratorio Central de Veterinaria	Istituto Zooprofilattico Sperimentale delle Venezie	Ruano, M.J.; Rocha, A.; Sanchez, A.; Aguero, M; Barbierato, G.; Zecchin, B.; Fusaro, A.; Schivo, A.; Salviato, A.; Palumbo, E.; Giussani, E.; Monne, I.; Terregino, C.
EPI1998252	NS	Spain	2022-Feb-08	EPI_ISL_11259298	A/turkey/Spain/489-21_22VIR2142-25/2022	Laboratorio Central de Veterinaria	Istituto Zooprofilattico Sperimentale delle Venezie	Ruano, M.J.; Rocha, A.; Sanchez, A.; Aguero, M; Barbierato, G.; Zecchin, B.; Fusaro, A.; Schivo, A.; Salviato, A.; Palumbo, E.; Giussani, E.; Monne, I.; Terregino, C.
EPI1998260	NS	Spain	2022-Feb-08	EPI_ISL_11259299	A/turkey/Spain/490-22_22VIR2142-26/2022	Laboratorio Central de Veterinaria	Istituto Zooprofilattico Sperimentale delle Venezie	Ruano, M.J.; Rocha, A.; Sanchez, A.; Aguero, M; Barbierato, G.; Zecchin, B.; Fusaro, A.; Schivo, A.; Salviato, A.; Palumbo, E.; Giussani, E.; Monne, I.; Terregino, C.
EPI1998268	NS	Spain	2022-Feb-08	EPI_ISL_11259300	A/turkey/Spain/490-24_22VIR2142-27/2022	Laboratorio Central de Veterinaria	Istituto Zooprofilattico Sperimentale delle Venezie	Ruano, M.J.; Rocha, A.; Sanchez, A.; Aguero, M; Barbierato, G.; Zecchin, B.; Fusaro, A.; Schivo, A.; Salviato, A.; Palumbo, E.; Giussani, E.; Monne, I.; Terregino, C.
EPI1998276	NS	Spain	2022-Feb-09	EPI_ISL_11259301	A/turkey/Spain/540-26_22VIR2142-28/2022	Laboratorio Central de Veterinaria	Istituto Zooprofilattico Sperimentale delle Venezie	Ruano, M.J.; Rocha, A.; Sanchez, A.; Aguero, M; Barbierato, G.; Zecchin, B.; Fusaro, A.; Schivo, A.; Salviato, A.; Palumbo, E.; Giussani, E.; Monne, I.; Terregino, C.
EPI1998284	NS	Spain	2022-Feb-11	EPI_ISL_11259302	A/chicken/Spain/562-1_22VIR2142-29/2022	Laboratorio Central de Veterinaria	Istituto Zooprofilattico Sperimentale delle Venezie	Ruano, M.J.; Rocha, A.; Sanchez, A.; Aguero, M; Barbierato, G.; Zecchin, B.; Fusaro, A.; Schivo, A.; Salviato, A.; Palumbo, E.; Giussani, E.; Monne, I.; Terregino, C.
EPI1998292	NS	Spain	2022-Jan-07	EPI_ISL_11259303	A/goose/Spain/65-3_22VIR2142-2/2022	Laboratorio Central de Veterinaria	Istituto Zooprofilattico Sperimentale delle Venezie	Ruano, M.J.; Rocha, A.; Sanchez, A.; Aguero, M; Barbierato, G.; Zecchin, B.; Fusaro, A.; Schivo, A.; Salviato, A.; Palumbo, E.; Giussani, E.; Monne, I.; Terregino, C.
EPI1998300	NS	Spain	2022-Feb-11	EPI_ISL_11259304	A/chicken/Spain/564-4_22VIR2142-30/2022	Laboratorio Central de Veterinaria	Istituto Zooprofilattico Sperimentale delle Venezie	Ruano, M.J.; Rocha, A.; Sanchez, A.; Aguero, M; Barbierato, G.; Zecchin, B.; Fusaro, A.; Schivo, A.; Salviato, A.; Palumbo, E.; Giussani, E.; Monne, I.; Terregino, C.
EPI1998308	NS	Spain	2022-Feb-11	EPI_ISL_11259305	A/chicken/Spain/564-11_22VIR2142-31/2022	Laboratorio Central de Veterinaria	Istituto Zooprofilattico Sperimentale delle Venezie	Ruano, M.J.; Rocha, A.; Sanchez, A.; Aguero, M; Barbierato, G.; Zecchin, B.; Fusaro, A.; Schivo, A.; Salviato, A.; Palumbo, E.; Giussani, E.; Monne, I.; Terregino, C.
EPI1998316	NS	Spain	2022-Feb-14	EPI_ISL_11259306	A/turkey/Spain/586-4_22VIR2142-32/2022	Laboratorio Central de Veterinaria	Istituto Zooprofilattico Sperimentale delle Venezie	Ruano, M.J.; Rocha, A.; Sanchez, A.; Aguero, M; Barbierato, G.; Zecchin, B.; Fusaro, A.; Schivo, A.; Salviato, A.; Palumbo, E.; Giussani, E.; Monne, I.; Terregino, C.
EPI1998324	NS	Spain	2022-Feb-14	EPI_ISL_11259307	A/chicken/Spain/587-1_22VIR2142-33/2022	Laboratorio Central de Veterinaria	Istituto Zooprofilattico Sperimentale delle Venezie	Ruano, M.J.; Rocha, A.; Sanchez, A.; Aguero, M; Barbierato, G.; Zecchin, B.; Fusaro, A.; Schivo, A.; Salviato, A.; Palumbo, E.; Giussani, E.; Monne, I.; Terregino, C.
EPI1998332	NS	Spain	2022-Feb-14	EPI_ISL_11259308	A/chicken/Spain/622-8_22VIR2142-34/2022	Laboratorio Central de Veterinaria	Istituto Zooprofilattico Sperimentale delle Venezie	Ruano, M.J.; Rocha, A.; Sanchez, A.; Aguero, M; Barbierato, G.; Zecchin, B.; Fusaro, A.; Schivo, A.; Salviato, A.; Palumbo, E.; Giussani, E.; Monne, I.; Terregino, C.
EPI1998340	NS	Spain	2022-Feb-16	EPI_ISL_11259309	A/chicken/Spain/644-8_22VIR2142-35/2022	Laboratorio Central de Veterinaria	Istituto Zooprofilattico Sperimentale delle Venezie	Ruano, M.J.; Rocha, A.; Sanchez, A.; Aguero, M; Barbierato, G.; Zecchin, B.; Fusaro, A.; Schivo, A.; Salviato, A.; Palumbo, E.; Giussani, E.; Monne, I.; Terregino, C.
EPI1998348	NS	Spain	2022-Feb-15	EPI_ISL_11259310	A/turkey/Spain/645-1_22VIR2142-36/2022	Laboratorio Central de Veterinaria	Istituto Zooprofilattico Sperimentale delle Venezie	Ruano, M.J.; Rocha, A.; Sanchez, A.; Aguero, M; Barbierato, G.; Zecchin, B.; Fusaro, A.; Schivo, A.; Salviato, A.; Palumbo, E.; Giussani, E.; Monne, I.; Terregino, C.
EPI1998356	NS	Spain	2022-Feb-15	EPI_ISL_11259311	A/turkey/Spain/646-7_22VIR2142-37/2022	Laboratorio Central de Veterinaria	Istituto Zooprofilattico Sperimentale delle Venezie	Ruano, M.J.; Rocha, A.; Sanchez, A.; Aguero, M; Barbierato, G.; Zecchin, B.; Fusaro, A.; Schivo, A.; Salviato, A.; Palumbo, E.; Giussani, E.; Monne, I.; Terregino, C.
EPI1998364	NS	Spain	2022-Feb-16	EPI_ISL_11259312	A/chicken/Spain/649-6_22VIR2142-38/2022	Laboratorio Central de Veterinaria	Istituto Zooprofilattico Sperimentale delle Venezie	Ruano, M.J.; Rocha, A.; Sanchez, A.; Aguero, M; Barbierato, G.; Zecchin, B.; Fusaro, A.; Schivo, A.; Salviato, A.; Palumbo, E.; Giussani, E.; Monne, I.; Terregino, C.
EPI1998372	NS	Spain	2022-Jan-11	EPI_ISL_11259313	A/gray_heron/Spain/88-2_22VIR2142-3/2022	Laboratorio Central de Veterinaria	Istituto Zooprofilattico Sperimentale delle Venezie	Ruano, M.J.; Rocha, A.; Sanchez, A.; Aguero, M; Barbierato, G.; Zecchin, B.; Fusaro, A.; Schivo, A.; Salviato, A.; Palumbo, E.; Giussani, E.; Monne, I.; Terregino, C.
EPI1998380	NS	Spain	2022-Jan-01	EPI_ISL_11259314	A/duck/Spain/570-2_22VIR2142-40/2022	Laboratorio Central de Veterinaria	Istituto Zooprofilattico Sperimentale delle Venezie	Ruano, M.J.; Rocha, A.; Sanchez, A.; Aguero, M; Barbierato, G.; Zecchin, B.; Fusaro, A.; Schivo, A.; Salviato, A.; Palumbo, E.; Giussani, E.; Monne, I.; Terregino, C.
EPI1998388	NS	Spain	2022-Jan-10	EPI_ISL_11259315	A/goose/Spain/88-3_22VIR2142-4/2022	Laboratorio Central de Veterinaria	Istituto Zooprofilattico Sperimentale delle Venezie	Ruano, M.J.; Rocha, A.; Sanchez, A.; Aguero, M; Barbierato, G.; Zecchin, B.; Fusaro, A.; Schivo, A.; Salviato, A.; Palumbo, E.; Giussani, E.; Monne, I.; Terregino, C.
EPI1998396	NS	Spain	2022-Jan-14	EPI_ISL_11259316	A/goose/Spain/141-9_22VIR2142-6/2022	Laboratorio Central de Veterinaria	Istituto Zooprofilattico Sperimentale delle Venezie	Ruano, M.J.; Rocha, A.; Sanchez, A.; Aguero, M; Barbierato, G.; Zecchin, B.; Fusaro, A.; Schivo, A.; Salviato, A.; Palumbo, E.; Giussani, E.; Monne, I.; Terregino, C.
EPI1998404	NS	Spain	2022-Jan-17	EPI_ISL_11259317	A/stork/Spain/234-2_22VIR2142-7/2022	Laboratorio Central de Veterinaria	Istituto Zooprofilattico Sperimentale delle Venezie	Ruano, M.J.; Rocha, A.; Sanchez, A.; Aguero, M; Barbierato, G.; Zecchin, B.; Fusaro, A.; Schivo, A.; Salviato, A.; Palumbo, E.; Giussani, E.; Monne, I.; Terregino, C.
EPI1998412	NS	Spain	2022-Jan-22	EPI_ISL_11259318	A/goose/Spain/239-1_22VIR2142-8/2022	Laboratorio Central de Veterinaria	Istituto Zooprofilattico Sperimentale delle Venezie	Ruano, M.J.; Rocha, A.; Sanchez, A.; Aguero, M; Barbierato, G.; Zecchin, B.; Fusaro, A.; Schivo, A.; Salviato, A.; Palumbo, E.; Giussani, E.; Monne, I.; Terregino, C.
EPI1998420	NS	Spain	2022-Jan-26	EPI_ISL_11259319	A/goose/Spain/294-2_22VIR2142-9/2022	Laboratorio Central de Veterinaria	Istituto Zooprofilattico Sperimentale delle Venezie	Ruano, M.J.; Rocha, A.; Sanchez, A.; Aguero, M; Barbierato, G.; Zecchin, B.; Fusaro, A.; Schivo, A.; Salviato, A.; Palumbo, E.; Giussani, E.; Monne, I.; Terregino, C.
EPI1998434	NS	Ireland	2021-Dec-22	EPI_ISL_11260218	A/mute_swan/Ireland/037311_22VIR1325-13/2021	Central Veterinary Research Laboratory	Istituto Zooprofilattico Sperimentale delle Venezie	Byrne, C.; Garcia, K.; Cuartero, L.G.; Barbierato, G.; Zecchin, B.; Fusaro, A.; Schivo, A.; Salviato, A.; Palumbo, E.; Giussani, E.; Monne, I.; Terregino, C.
EPI1999355	NS	Czech Republic	2021-Dec-31	EPI_ISL_11327088	A/chicken/Czech Republic/61-1/2022	State Veterinary Institute Prague	State Veterinary Institute Prague	Alexander,Nagy;Lenka,Cernikova;Martina,Stara
EPI1999363	NS	Czech Republic	2021-Dec-31	EPI_ISL_11327089	A/chicken/Czech Republic/61-2/2022	State Veterinary Institute Prague	State Veterinary Institute Prague	Alexander,Nagy;Lenka,Cernikova;Martina,Stara
EPI1999371	NS	Czech Republic	2022-Jan-03	EPI_ISL_11327090	A/chicken/Czech Republic/63/2022	State Veterinary Institute Prague	State Veterinary Institute Prague	Alexander,Nagy;Lenka,Cernikova;Martina,Stara
EPI1999387	NS	Japan	2022-Jan-02	EPI_ISL_11330431	A/white-tailed eagle/Hokkaido/22-RU-WTE-2/2022	Graduate School of Veterinary Medicine, Hokkaido University	Graduate School of Veterinary Medicine, Hokkaido University	Sakoda, Yoshihiro; Isoda, Norikazu; Hiono, Takahiro
EPI2001590	NS	United Kingdom	2022-Jan-06	EPI_ISL_11406398	A/chicken/England/002070/2022	Animal and Plant Health Agency (APHA)	Animal and Plant Health Agency (APHA)
EPI2001598	NS	United Kingdom	2022-Jan-12	EPI_ISL_11406399	A/turkey/England/004737/2022	Animal and Plant Health Agency (APHA)	Animal and Plant Health Agency (APHA)
EPI2001614	NS	United Kingdom	2022-Jan-03	EPI_ISL_11406401	A/chicken/England/000187/2022	Animal and Plant Health Agency (APHA)	Animal and Plant Health Agency (APHA)
EPI2001622	NS	United Kingdom	2022-Jan-23	EPI_ISL_11406402	A/domestic_duck/England/007588/2022	Animal and Plant Health Agency (APHA)	Animal and Plant Health Agency (APHA)
EPI2001630	NS	United Kingdom	2022-Jan-31	EPI_ISL_11406403	A/black-headed_gull/England/306270/2022	Animal and Plant Health Agency (APHA)	Animal and Plant Health Agency (APHA)
EPI2002653	NS	Belgium	2022-Mar-10	EPI_ISL_11449674	A/Gallus_gallus/Belgium/3194_0001/2022	Sciensano - Animal Infectious Diseases	Sciensano, Department of Animal Infectious Diseases	Van Borm, Steven; Roupie, Virginie; Lambrecht, Benedicte; Mathijs, Elisabeth; Steensels, Mieke
EPI2008047	NS	Netherlands	2022-Mar-03	EPI_ISL_11560233	A/Brent goose/Netherlands/1/2022	Erasmus Medical Center	Erasmus Medical Center
EPI2008055	NS	Netherlands	2022-Mar-03	EPI_ISL_11560235	A/Barnacle Goose/Netherlands/16/2022	Erasmus Medical Center	Erasmus Medical Center
EPI2008063	NS	Netherlands	2022-Mar-03	EPI_ISL_11560236	A/Barnacle Goose/Netherlands/17/2022	Erasmus Medical Center	Erasmus Medical Center
EPI2008071	NS	Netherlands	2022-Mar-04	EPI_ISL_11560323	A/Barnacle Goose/Netherlands/18/2022	Erasmus Medical Center	Erasmus Medical Center
EPI2008079	NS	Netherlands	2022-Mar-06	EPI_ISL_11560324	A/Graylag goose/Netherlands/2/20222	Erasmus Medical Center	Erasmus Medical Center
EPI2008087	NS	Netherlands	2022-Mar-15	EPI_ISL_11560325	A/Great black-backed Gull/Netherlands/3/2022	Erasmus Medical Center	Erasmus Medical Center
EPI2008095	NS	United Kingdom	2022-Feb-02	EPI_ISL_11561589	A/chicken/England/011981/2022	Animal and Plant Health Agency (APHA)	Animal and Plant Health Agency (APHA)
EPI2008103	NS	United Kingdom	2022-Feb-08	EPI_ISL_11561590	A/chicken/England/012967/2022	Animal and Plant Health Agency (APHA)	Animal and Plant Health Agency (APHA)
EPI2008111	NS	United Kingdom	2022-Feb-08	EPI_ISL_11561591	A/domestic_duck/England/012973/2022	Animal and Plant Health Agency (APHA)	Animal and Plant Health Agency (APHA)
EPI2008119	NS	United Kingdom	2022-Feb-20	EPI_ISL_11561592	A/turkey/England/016515/2022	Animal and Plant Health Agency (APHA)	Animal and Plant Health Agency (APHA)
EPI2008127	NS	United Kingdom	2022-Feb-03	EPI_ISL_11561593	A/black-headed_gull/England/388256/2022	Animal and Plant Health Agency (APHA)	Animal and Plant Health Agency (APHA)
EPI2008527	NS	United States	2022-Feb-11	EPI_ISL_11628212	A/chicken/Virginia/22-004415-001/2022	National Veterinary Services Laboratories - USDA	National Veterinary Services Laboratories - USDA	Chinh,Thanh;Love, Emily;Franzen,Kerrie;Killian,Mary;Koster,Leo;Lantz,Kristina;Stuber,Tod;Hicks,Jessica
EPI2008535	NS	United States	2022-Feb-11	EPI_ISL_11628213	A/chicken/Kentucky/22-004416-001/2022	National Veterinary Services Laboratories - USDA	National Veterinary Services Laboratories - USDA	Chinh,Thanh;Love, Emily;Franzen,Kerrie;Killian,Mary;Koster,Leo;Lantz,Kristina;Stuber,Tod;Hicks,Jessica
EPI2008543	NS	United States	2022-Feb-11	EPI_ISL_11628214	A/chicken/Kentucky/22-004416-002/2022	National Veterinary Services Laboratories - USDA	National Veterinary Services Laboratories - USDA	Chinh,Thanh;Love, Emily;Franzen,Kerrie;Killian,Mary;Koster,Leo;Lantz,Kristina;Stuber,Tod;Hicks,Jessica
EPI2008551	NS	United States	2022-Feb-11	EPI_ISL_11628215	A/chicken/Kentucky/22-004416-003/2022	National Veterinary Services Laboratories - USDA	National Veterinary Services Laboratories - USDA	Chinh,Thanh;Love, Emily;Franzen,Kerrie;Killian,Mary;Koster,Leo;Lantz,Kristina;Stuber,Tod;Hicks,Jessica
EPI2008559	NS	United States	2022-Feb-12	EPI_ISL_11628216	A/turkey/Kentucky/22-004546-001/2022	National Veterinary Services Laboratories - USDA	National Veterinary Services Laboratories - USDA	Chinh,Thanh;Love, Emily;Franzen,Kerrie;Killian,Mary;Koster,Leo;Lantz,Kristina;Stuber,Tod;Hicks,Jessica
EPI2008567	NS	United States	2022-Feb-12	EPI_ISL_11628217	A/turkey/Kentucky/22-004546-002/2022	National Veterinary Services Laboratories - USDA	National Veterinary Services Laboratories - USDA	Chinh,Thanh;Love, Emily;Franzen,Kerrie;Killian,Mary;Koster,Leo;Lantz,Kristina;Stuber,Tod;Hicks,Jessica
EPI2008575	NS	United States	2022-Feb-14	EPI_ISL_11628218	A/turkey/Indiana/22-004688-002/2022	National Veterinary Services Laboratories - USDA	National Veterinary Services Laboratories - USDA	Chinh,Thanh;Love, Emily;Franzen,Kerrie;Killian,Mary;Koster,Leo;Lantz,Kristina;Stuber,Tod;Hicks,Jessica
EPI2008583	NS	United States	2022-Feb-14	EPI_ISL_11628219	A/turkey/Indiana/22-004688-003/2022	National Veterinary Services Laboratories - USDA	National Veterinary Services Laboratories - USDA	Chinh,Thanh;Love, Emily;Franzen,Kerrie;Killian,Mary;Koster,Leo;Lantz,Kristina;Stuber,Tod;Hicks,Jessica
EPI2008591	NS	United States	2022-Feb-14	EPI_ISL_11628220	A/turkey/Indiana/22-004688-006/2022	National Veterinary Services Laboratories - USDA	National Veterinary Services Laboratories - USDA	Chinh,Thanh;Love, Emily;Franzen,Kerrie;Killian,Mary;Koster,Leo;Lantz,Kristina;Stuber,Tod;Hicks,Jessica
EPI2008599	NS	United States	2022-Feb-17	EPI_ISL_11628221	A/chicken/Maine/22-005158-001/2022	National Veterinary Services Laboratories - USDA	National Veterinary Services Laboratories - USDA	Chinh,Thanh;Love, Emily;Franzen,Kerrie;Killian,Mary;Koster,Leo;Lantz,Kristina;Stuber,Tod;Hicks,Jessica
EPI2008607	NS	United States	2022-Feb-21	EPI_ISL_11628222	A/chicken/Delaware/22-005260-001/2022	National Veterinary Services Laboratories - USDA	National Veterinary Services Laboratories - USDA	Chinh,Thanh;Love, Emily;Franzen,Kerrie;Killian,Mary;Koster,Leo;Lantz,Kristina;Stuber,Tod;Hicks,Jessica
EPI2008615	NS	United States	2022-Feb-21	EPI_ISL_11628223	A/chicken/Delaware/22-005260-002/2022	National Veterinary Services Laboratories - USDA	National Veterinary Services Laboratories - USDA	Chinh,Thanh;Love, Emily;Franzen,Kerrie;Killian,Mary;Koster,Leo;Lantz,Kristina;Stuber,Tod;Hicks,Jessica
EPI2008623	NS	United States	2022-Feb-21	EPI_ISL_11628224	A/chicken/Delaware/22-005260-003/2022	National Veterinary Services Laboratories - USDA	National Veterinary Services Laboratories - USDA	Chinh,Thanh;Love, Emily;Franzen,Kerrie;Killian,Mary;Koster,Leo;Lantz,Kristina;Stuber,Tod;Hicks,Jessica
EPI2008631	NS	United States	2022-Feb-16	EPI_ISL_11628225	A/turkey/Indiana/22-005289-001/2022	National Veterinary Services Laboratories - USDA	National Veterinary Services Laboratories - USDA	Chinh,Thanh;Love, Emily;Franzen,Kerrie;Killian,Mary;Koster,Leo;Lantz,Kristina;Stuber,Tod;Hicks,Jessica
EPI2008639	NS	United States	2022-Feb-16	EPI_ISL_11628226	A/turkey/Indiana/22-005289-002/2022	National Veterinary Services Laboratories - USDA	National Veterinary Services Laboratories - USDA	Chinh,Thanh;Love, Emily;Franzen,Kerrie;Killian,Mary;Koster,Leo;Lantz,Kristina;Stuber,Tod;Hicks,Jessica
EPI2008647	NS	United States	2022-Feb-18	EPI_ISL_11628227	A/turkey/Indiana/22-005328-001/2022	National Veterinary Services Laboratories - USDA	National Veterinary Services Laboratories - USDA	Chinh,Thanh;Love, Emily;Franzen,Kerrie;Killian,Mary;Koster,Leo;Lantz,Kristina;Stuber,Tod;Hicks,Jessica
EPI2008655	NS	United States	2022-Feb-18	EPI_ISL_11628228	A/turkey/Indiana/22-005328-002/2022	National Veterinary Services Laboratories - USDA	National Veterinary Services Laboratories - USDA	Chinh,Thanh;Love, Emily;Franzen,Kerrie;Killian,Mary;Koster,Leo;Lantz,Kristina;Stuber,Tod;Hicks,Jessica
EPI2008663	NS	United States	2022-Feb-22	EPI_ISL_11628229	A/turkey/Michigan/22-005440-001/2022	National Veterinary Services Laboratories - USDA	National Veterinary Services Laboratories - USDA	Chinh,Thanh;Love, Emily;Franzen,Kerrie;Killian,Mary;Koster,Leo;Lantz,Kristina;Stuber,Tod;Hicks,Jessica
EPI2008671	NS	United States	2022-Feb-22	EPI_ISL_11628230	A/chicken/Michigan/22-005440-002/2022	National Veterinary Services Laboratories - USDA	National Veterinary Services Laboratories - USDA	Chinh,Thanh;Love, Emily;Franzen,Kerrie;Killian,Mary;Koster,Leo;Lantz,Kristina;Stuber,Tod;Hicks,Jessica
EPI2008679	NS	United States	2022-Feb-22	EPI_ISL_11628231	A/guinea fowl/Michigan/22-005440-003/2022	National Veterinary Services Laboratories - USDA	National Veterinary Services Laboratories - USDA	Chinh,Thanh;Love, Emily;Franzen,Kerrie;Killian,Mary;Koster,Leo;Lantz,Kristina;Stuber,Tod;Hicks,Jessica
EPI2008687	NS	United States	2022-Feb-20	EPI_ISL_11628232	A/chicken/Maine/22-005443-001/2022	National Veterinary Services Laboratories - USDA	National Veterinary Services Laboratories - USDA	Chinh,Thanh;Love, Emily;Franzen,Kerrie;Killian,Mary;Koster,Leo;Lantz,Kristina;Stuber,Tod;Hicks,Jessica
EPI2008695	NS	United States	2022-Feb-22	EPI_ISL_11628233	A/pheasant/New York/22-005647-001/2022	National Veterinary Services Laboratories - USDA	National Veterinary Services Laboratories - USDA	Chinh,Thanh;Love, Emily;Franzen,Kerrie;Killian,Mary;Koster,Leo;Lantz,Kristina;Stuber,Tod;Hicks,Jessica
EPI2008703	NS	United States	2022-Feb-22	EPI_ISL_11628234	A/pheasant/New York/22-005647-002/2022	National Veterinary Services Laboratories - USDA	National Veterinary Services Laboratories - USDA	Chinh,Thanh;Love, Emily;Franzen,Kerrie;Killian,Mary;Koster,Leo;Lantz,Kristina;Stuber,Tod;Hicks,Jessica
EPI2008711	NS	United States	2022-Feb-21	EPI_ISL_11628235	A/turkey/Indiana/22-005696-001/2022	National Veterinary Services Laboratories - USDA	National Veterinary Services Laboratories - USDA	Chinh,Thanh;Love, Emily;Franzen,Kerrie;Killian,Mary;Koster,Leo;Lantz,Kristina;Stuber,Tod;Hicks,Jessica
EPI2008719	NS	United States	2022-Feb-21	EPI_ISL_11628236	A/turkey/Indiana/22-005696-002/2022	National Veterinary Services Laboratories - USDA	National Veterinary Services Laboratories - USDA	Chinh,Thanh;Love, Emily;Franzen,Kerrie;Killian,Mary;Koster,Leo;Lantz,Kristina;Stuber,Tod;Hicks,Jessica
EPI2008727	NS	United States	2022-Feb-21	EPI_ISL_11628237	A/turkey/Indiana/22-005696-003/2022	National Veterinary Services Laboratories - USDA	National Veterinary Services Laboratories - USDA	Chinh,Thanh;Love, Emily;Franzen,Kerrie;Killian,Mary;Koster,Leo;Lantz,Kristina;Stuber,Tod;Hicks,Jessica
EPI2008735	NS	United States	2022-Feb-28	EPI_ISL_11628238	A/silkie chicken/Iowa/22-006114-001/2022	National Veterinary Services Laboratories - USDA	National Veterinary Services Laboratories - USDA	Chinh,Thanh;Love, Emily;Franzen,Kerrie;Killian,Mary;Koster,Leo;Lantz,Kristina;Stuber,Tod;Hicks,Jessica
EPI2008743	NS	United States	2022-Feb-28	EPI_ISL_11628239	A/chicken/Connecticut/22-006118-001/2022	National Veterinary Services Laboratories - USDA	National Veterinary Services Laboratories - USDA	Chinh,Thanh;Love, Emily;Franzen,Kerrie;Killian,Mary;Koster,Leo;Lantz,Kristina;Stuber,Tod;Hicks,Jessica
EPI2008751	NS	United States	2022-Feb-28	EPI_ISL_11628240	A/turkey/Indiana/22-006259-001/2022	National Veterinary Services Laboratories - USDA	National Veterinary Services Laboratories - USDA	Chinh,Thanh;Love, Emily;Franzen,Kerrie;Killian,Mary;Koster,Leo;Lantz,Kristina;Stuber,Tod;Hicks,Jessica
EPI2008759	NS	United States	2022-Feb-28	EPI_ISL_11628241	A/turkey/Indiana/22-006259-002/2022	National Veterinary Services Laboratories - USDA	National Veterinary Services Laboratories - USDA	Chinh,Thanh;Love, Emily;Franzen,Kerrie;Killian,Mary;Koster,Leo;Lantz,Kristina;Stuber,Tod;Hicks,Jessica
EPI2008767	NS	United States	2022-Mar-01	EPI_ISL_11628242	A/turkey/Indiana/22-006261-001/2022	National Veterinary Services Laboratories - USDA	National Veterinary Services Laboratories - USDA	Chinh,Thanh;Love, Emily;Franzen,Kerrie;Killian,Mary;Koster,Leo;Lantz,Kristina;Stuber,Tod;Hicks,Jessica
EPI2008775	NS	United States	2022-Mar-01	EPI_ISL_11628243	A/turkey/Indiana/22-006261-002/2022	National Veterinary Services Laboratories - USDA	National Veterinary Services Laboratories - USDA	Chinh,Thanh;Love, Emily;Franzen,Kerrie;Killian,Mary;Koster,Leo;Lantz,Kristina;Stuber,Tod;Hicks,Jessica
EPI2008783	NS	United States	2022-Mar-02	EPI_ISL_11628244	A/chicken/Missouri/22-006569-001/2022	National Veterinary Services Laboratories - USDA	National Veterinary Services Laboratories - USDA	Chinh,Thanh;Love, Emily;Franzen,Kerrie;Killian,Mary;Koster,Leo;Lantz,Kristina;Stuber,Tod;Hicks,Jessica
EPI2008791	NS	United States	2022-Mar-02	EPI_ISL_11628245	A/chicken/Missouri/22-006569-002/2022	National Veterinary Services Laboratories - USDA	National Veterinary Services Laboratories - USDA	Chinh,Thanh;Love, Emily;Franzen,Kerrie;Killian,Mary;Koster,Leo;Lantz,Kristina;Stuber,Tod;Hicks,Jessica
EPI2008799	NS	United States	2022-Mar-03	EPI_ISL_11628246	A/chicken/Maryland/22-006578-001/2022	National Veterinary Services Laboratories - USDA	National Veterinary Services Laboratories - USDA	Chinh,Thanh;Love, Emily;Franzen,Kerrie;Killian,Mary;Koster,Leo;Lantz,Kristina;Stuber,Tod;Hicks,Jessica
EPI2008807	NS	United States	2022-Mar-03	EPI_ISL_11628247	A/chicken/Maryland/22-006578-002/2022	National Veterinary Services Laboratories - USDA	National Veterinary Services Laboratories - USDA	Chinh,Thanh;Love, Emily;Franzen,Kerrie;Killian,Mary;Koster,Leo;Lantz,Kristina;Stuber,Tod;Hicks,Jessica
EPI2008815	NS	United States	2022-Mar-03	EPI_ISL_11628248	A/chicken/Missouri/22-006639-001/2022	National Veterinary Services Laboratories - USDA	National Veterinary Services Laboratories - USDA	Chinh,Thanh;Love, Emily;Franzen,Kerrie;Killian,Mary;Koster,Leo;Lantz,Kristina;Stuber,Tod;Hicks,Jessica
EPI2008823	NS	United States	2022-Mar-04	EPI_ISL_11628249	A/turkey/South Dakota/22-006792-001/2022	National Veterinary Services Laboratories - USDA	National Veterinary Services Laboratories - USDA	Chinh,Thanh;Love, Emily;Franzen,Kerrie;Killian,Mary;Koster,Leo;Lantz,Kristina;Stuber,Tod;Hicks,Jessica
EPI2008831	NS	United States	2022-Mar-04	EPI_ISL_11628250	A/turkey/South Dakota/22-006792-002/2022	National Veterinary Services Laboratories - USDA	National Veterinary Services Laboratories - USDA	Chinh,Thanh;Love, Emily;Franzen,Kerrie;Killian,Mary;Koster,Leo;Lantz,Kristina;Stuber,Tod;Hicks,Jessica
EPI2008839	NS	United States	2022-Mar-06	EPI_ISL_11628251	A/turkey/Iowa/22-006795-001/2022	National Veterinary Services Laboratories - USDA	National Veterinary Services Laboratories - USDA	Chinh,Thanh;Love, Emily;Franzen,Kerrie;Killian,Mary;Koster,Leo;Lantz,Kristina;Stuber,Tod;Hicks,Jessica
EPI2008847	NS	United States	2022-Mar-06	EPI_ISL_11628252	A/turkey/Iowa/22-006795-002/2022	National Veterinary Services Laboratories - USDA	National Veterinary Services Laboratories - USDA	Chinh,Thanh;Love, Emily;Franzen,Kerrie;Killian,Mary;Koster,Leo;Lantz,Kristina;Stuber,Tod;Hicks,Jessica
EPI2009939	NS	Germany	2021-Nov-02	EPI_ISL_11725869	A/domestic duck/Germany-BB/AI06239/2021	Landeslabor Berlin-Brandenburg	Friedrich-Loeffler-Institut
EPI2009947	NS	Germany	2021-Oct-29	EPI_ISL_11725962	A/chicken/Germany-BB/AI06219/2021	Landeslabor Berlin-Brandenburg	Friedrich-Loeffler-Institut
EPI2009955	NS	Germany	2021-Nov-02	EPI_ISL_11725988	A/chicken/Germany-BB/AI06242/2021	Landeslabor Berlin-Brandenburg	Friedrich-Loeffler-Institut
EPI2009963	NS	Germany	2021-Oct-26	EPI_ISL_11725991	A/barnacle goose/Germany-MV/AI06175/2021	Landesamt für Landwirtschaft, Lebensmittelsicherheit und Fischerei (LALLF)	Friedrich-Loeffler-Institut
EPI2009971	NS	Germany	2021-Nov-09	EPI_ISL_11725994	A/buzzard/Germany-SH/AI07099/2021	Landeslabor Schleswig-Holstein	Friedrich-Loeffler-Institut
EPI2011628	NS	Denmark	2021-Apr-18	EPI_ISL_11798566	A/barnacle/goose_Denmark/19027-1.02/2021-04-18	Statens Serumm Institute	Statens Serum Institute	Charlotte Hjulsager, Yuan Liang
EPI2011636	NS	Denmark	2021-Oct-26	EPI_ISL_11798568	A/barnacle_goose/Denmark/24273-1.02/2021-10-26	Statens Serumm Institute	Statens Serum Institute	Charlotte Hjulsager, Yuan Liang
EPI2011644	NS	Denmark	2021-Oct-30	EPI_ISL_11798569	A/barnacle_goose/Denmark/24342-1.02/2021-10-30	Statens Serumm Institute	Statens Serum Institute	Charlotte Hjulsager, Yuan Liang
EPI2011652	NS	Denmark	2021-Nov-02	EPI_ISL_11798570	A/chicken/Denmark/24357-11/2021-11-02	Statens Serumm Institute	Statens Serum Institute	Charlotte Hjulsager, Yuan Liang
EPI2011660	NS	Denmark	2021-Oct-25	EPI_ISL_11798571	A/common_buzzard/Denmark/24271-1.02/2021-10-25	Statens Serumm Institute	Statens Serum Institute	Charlotte Hjulsager, Yuan Liang
EPI2015049	NS	Denmark	2021-Oct-16	EPI_ISL_11798573	A/Eurasian_teal/Denmark/24115-2/2021-10-16	Statens Serumm Institute	Statens Serum Institute	Charlotte Hjulsager, Yuan Liang
EPI2015057	NS	Denmark	2021-Oct-24	EPI_ISL_11798574	A/Eurasian_wigeon/Denmark/24279-1/2021-10-24	Statens Serumm Institute	Statens Serum Institute	Charlotte Hjulsager, Yuan Liang
EPI2015065	NS	Denmark	2021-May-14	EPI_ISL_11798575	A/European_herring_gull/Denmark/19968-1.02/2021-05-14	Statens Serumm Institute	Statens Serum Institute	Charlotte Hjulsager, Yuan Liang
EPI2015073	NS	Denmark	2021-Oct-28	EPI_ISL_11798577	A/gray_heron/Denmark/24326-1.02/2021-10-28	Statens Serumm Institute	Statens Serum Institute	Charlotte Hjulsager, Yuan Liang
EPI2015081	NS	Denmark	2021-Oct-27	EPI_ISL_11798578	A/greylag_goose/Denmark/24309-1.01/2021-10-27	Statens Serumm Institute	Statens Serum Institute	Charlotte Hjulsager, Yuan Liang
EPI2015089	NS	Denmark	2021-Nov-01	EPI_ISL_11798579	A/greylag_goose/Denmark/24343-1.02/2021-11-01	Statens Serumm Institute	Statens Serum Institute	Charlotte Hjulsager, Yuan Liang
EPI2012871	NS	Denmark	2021-Oct-30	EPI_ISL_11798580	A/turkey/Denmark/24325-25/2021-10-30	Statens Serumm Institute	Statens Serum Institute	Charlotte Hjulsager, Yuan Liang
EPI2013084	NS	Belgium	2022-Mar-28	EPI_ISL_11880371	A/Gallus_gallus/Belgium/4190_0002/2022	Sciensano - Animal Infectious Diseases	Sciensano, Department of Animal Infectious Diseases	Van Borm, Steven; Roupie, Virginie; Lambrecht, Benedicte; Mathijs, Elisabeth; Steensels, Mieke
EPI2013879	NS	United States	2022-Mar-03	EPI_ISL_11897507	A/chicken/Maryland/22-006578-001-original/2022	National Veterinary Services Laboratories - USDA	National Veterinary Services Laboratories - USDA	Chinh,Thanh;Love, Emily;Franzen,Kerrie;Killian,Mary;Koster,Leo;Lantz,Kristina;Stuber,Tod;Hicks,Jessica
EPI2013887	NS	United States	2022-Mar-03	EPI_ISL_11897508	A/chicken/Maryland/22-006578-002-original/2022	National Veterinary Services Laboratories - USDA	National Veterinary Services Laboratories - USDA	Chinh,Thanh;Love, Emily;Franzen,Kerrie;Killian,Mary;Koster,Leo;Lantz,Kristina;Stuber,Tod;Hicks,Jessica
EPI2013895	NS	United States	2022-Mar-03	EPI_ISL_11897667	A/chicken/Missouri/22-006639-001-original/2022	National Veterinary Services Laboratories - USDA	National Veterinary Services Laboratories - USDA	Chinh,Thanh;Love, Emily;Franzen,Kerrie;Killian,Mary;Koster,Leo;Lantz,Kristina;Stuber,Tod;Hicks,Jessica
EPI2013903	NS	United States	2022-Mar-04	EPI_ISL_11897668	A/turkey/South Dakota/22-006792-001-original/2022	National Veterinary Services Laboratories - USDA	National Veterinary Services Laboratories - USDA	Chinh,Thanh;Love, Emily;Franzen,Kerrie;Killian,Mary;Koster,Leo;Lantz,Kristina;Stuber,Tod;Hicks,Jessica
EPI2013911	NS	United States	2022-Mar-04	EPI_ISL_11897669	A/turkey/South Dakota/22-006792-002-original/2022	National Veterinary Services Laboratories - USDA	National Veterinary Services Laboratories - USDA	Chinh,Thanh;Love, Emily;Franzen,Kerrie;Killian,Mary;Koster,Leo;Lantz,Kristina;Stuber,Tod;Hicks,Jessica
EPI2013919	NS	United States	2022-Mar-06	EPI_ISL_11897670	A/turkey/Iowa/22-006795-001-original/2022	National Veterinary Services Laboratories - USDA	National Veterinary Services Laboratories - USDA	Chinh,Thanh;Love, Emily;Franzen,Kerrie;Killian,Mary;Koster,Leo;Lantz,Kristina;Stuber,Tod;Hicks,Jessica
EPI2013927	NS	United States	2022-Mar-06	EPI_ISL_11897671	A/turkey/Iowa/22-006795-002-original/2022	National Veterinary Services Laboratories - USDA	National Veterinary Services Laboratories - USDA	Chinh,Thanh;Love, Emily;Franzen,Kerrie;Killian,Mary;Koster,Leo;Lantz,Kristina;Stuber,Tod;Hicks,Jessica
EPI2013935	NS	United States	2022-Mar-07	EPI_ISL_11897672	A/turkey/Missouri/22-006944-002-original/2022	National Veterinary Services Laboratories - USDA	National Veterinary Services Laboratories - USDA	Chinh,Thanh;Love, Emily;Franzen,Kerrie;Killian,Mary;Koster,Leo;Lantz,Kristina;Stuber,Tod;Hicks,Jessica
EPI2013943	NS	United States	2022-Mar-07	EPI_ISL_11897673	A/chicken/Delaware/22-006945-001-original/2022	National Veterinary Services Laboratories - USDA	National Veterinary Services Laboratories - USDA	Chinh,Thanh;Love, Emily;Franzen,Kerrie;Killian,Mary;Koster,Leo;Lantz,Kristina;Stuber,Tod;Hicks,Jessica
EPI2013951	NS	United States	2022-Mar-07	EPI_ISL_11897674	A/chicken/Delaware/22-006945-002-original/2022	National Veterinary Services Laboratories - USDA	National Veterinary Services Laboratories - USDA	Chinh,Thanh;Love, Emily;Franzen,Kerrie;Killian,Mary;Koster,Leo;Lantz,Kristina;Stuber,Tod;Hicks,Jessica
EPI2013959	NS	United States	2022-Mar-04	EPI_ISL_11897675	A/chicken/Maryland/22-006948-001-original/2022	National Veterinary Services Laboratories - USDA	National Veterinary Services Laboratories - USDA	Chinh,Thanh;Love, Emily;Franzen,Kerrie;Killian,Mary;Koster,Leo;Lantz,Kristina;Stuber,Tod;Hicks,Jessica
EPI2013967	NS	United States	2022-Mar-07	EPI_ISL_11897676	A/chicken/Maryland/22-007086-001-original/2022	National Veterinary Services Laboratories - USDA	National Veterinary Services Laboratories - USDA	Chinh,Thanh;Love, Emily;Franzen,Kerrie;Killian,Mary;Koster,Leo;Lantz,Kristina;Stuber,Tod;Hicks,Jessica
EPI2013975	NS	United States	2022-Mar-08	EPI_ISL_11897677	A/turkey/Missouri/22-007087-001-original/2022	National Veterinary Services Laboratories - USDA	National Veterinary Services Laboratories - USDA	Chinh,Thanh;Love, Emily;Franzen,Kerrie;Killian,Mary;Koster,Leo;Lantz,Kristina;Stuber,Tod;Hicks,Jessica
EPI2013983	NS	United States	2022-Mar-08	EPI_ISL_11897678	A/turkey/Missouri/22-007087-002-original/2022	National Veterinary Services Laboratories - USDA	National Veterinary Services Laboratories - USDA	Chinh,Thanh;Love, Emily;Franzen,Kerrie;Killian,Mary;Koster,Leo;Lantz,Kristina;Stuber,Tod;Hicks,Jessica
EPI2013991	NS	United States	2022-Mar-08	EPI_ISL_11897679	A/chicken/Maryland/22-007273-001-original/2022	National Veterinary Services Laboratories - USDA	National Veterinary Services Laboratories - USDA	Chinh,Thanh;Love, Emily;Franzen,Kerrie;Killian,Mary;Koster,Leo;Lantz,Kristina;Stuber,Tod;Hicks,Jessica
EPI2013999	NS	United States	2022-Mar-08	EPI_ISL_11897680	A/chicken/Maryland/22-007273-002-original/2022	National Veterinary Services Laboratories - USDA	National Veterinary Services Laboratories - USDA	Chinh,Thanh;Love, Emily;Franzen,Kerrie;Killian,Mary;Koster,Leo;Lantz,Kristina;Stuber,Tod;Hicks,Jessica
EPI2014007	NS	United States	2022-Mar-10	EPI_ISL_11897681	A/chicken/Iowa/22-007376-001-original/2022	National Veterinary Services Laboratories - USDA	National Veterinary Services Laboratories - USDA	Chinh,Thanh;Love, Emily;Franzen,Kerrie;Killian,Mary;Koster,Leo;Lantz,Kristina;Stuber,Tod;Hicks,Jessica
EPI2014015	NS	United States	2022-Mar-10	EPI_ISL_11897682	A/chicken/Iowa/22-007376-002-original/2022	National Veterinary Services Laboratories - USDA	National Veterinary Services Laboratories - USDA	Chinh,Thanh;Love, Emily;Franzen,Kerrie;Killian,Mary;Koster,Leo;Lantz,Kristina;Stuber,Tod;Hicks,Jessica
EPI2014023	NS	United States	2022-Mar-09	EPI_ISL_11897683	A/guinea fowl/Illinois/22-007382-001-original/2022	National Veterinary Services Laboratories - USDA	National Veterinary Services Laboratories - USDA	Chinh,Thanh;Love, Emily;Franzen,Kerrie;Killian,Mary;Koster,Leo;Lantz,Kristina;Stuber,Tod;Hicks,Jessica
EPI2014031	NS	United States	2022-Mar-09	EPI_ISL_11897684	A/poultry/Kansas/22-007391-001-original/2022	National Veterinary Services Laboratories - USDA	National Veterinary Services Laboratories - USDA	Chinh,Thanh;Love, Emily;Franzen,Kerrie;Killian,Mary;Koster,Leo;Lantz,Kristina;Stuber,Tod;Hicks,Jessica
EPI2014039	NS	United States	2022-Mar-09	EPI_ISL_11897685	A/poultry/Kansas/22-007391-002-original/2022	National Veterinary Services Laboratories - USDA	National Veterinary Services Laboratories - USDA	Chinh,Thanh;Love, Emily;Franzen,Kerrie;Killian,Mary;Koster,Leo;Lantz,Kristina;Stuber,Tod;Hicks,Jessica
EPI2014047	NS	United States	2022-Mar-10	EPI_ISL_11897686	A/turkey/Maine/22-007410-001-original/2022	National Veterinary Services Laboratories - USDA	National Veterinary Services Laboratories - USDA	Chinh,Thanh;Love, Emily;Franzen,Kerrie;Killian,Mary;Koster,Leo;Lantz,Kristina;Stuber,Tod;Hicks,Jessica
EPI2014055	NS	United States	2022-Mar-10	EPI_ISL_11897687	A/chicken/Maine/22-007410-002-original/2022	National Veterinary Services Laboratories - USDA	National Veterinary Services Laboratories - USDA	Chinh,Thanh;Love, Emily;Franzen,Kerrie;Killian,Mary;Koster,Leo;Lantz,Kristina;Stuber,Tod;Hicks,Jessica
EPI2014063	NS	United States	2022-Mar-11	EPI_ISL_11897688	A/turkey/South Dakota/22-007534-001-original/2022	National Veterinary Services Laboratories - USDA	National Veterinary Services Laboratories - USDA	Chinh,Thanh;Love, Emily;Franzen,Kerrie;Killian,Mary;Koster,Leo;Lantz,Kristina;Stuber,Tod;Hicks,Jessica
EPI2014071	NS	United States	2022-Mar-11	EPI_ISL_11897689	A/turkey/South Dakota/22-007534-002-original/2022	National Veterinary Services Laboratories - USDA	National Veterinary Services Laboratories - USDA	Chinh,Thanh;Love, Emily;Franzen,Kerrie;Killian,Mary;Koster,Leo;Lantz,Kristina;Stuber,Tod;Hicks,Jessica
EPI2014079	NS	United States	2022-Mar-13	EPI_ISL_11897690	A/chicken/Wisconsin/22-007545-001-original/2022	National Veterinary Services Laboratories - USDA	National Veterinary Services Laboratories - USDA	Chinh,Thanh;Love, Emily;Franzen,Kerrie;Killian,Mary;Koster,Leo;Lantz,Kristina;Stuber,Tod;Hicks,Jessica
EPI2014087	NS	United States	2022-Mar-13	EPI_ISL_11897691	A/chicken/Wisconsin/22-007545-002-original/2022	National Veterinary Services Laboratories - USDA	National Veterinary Services Laboratories - USDA	Chinh,Thanh;Love, Emily;Franzen,Kerrie;Killian,Mary;Koster,Leo;Lantz,Kristina;Stuber,Tod;Hicks,Jessica
EPI2014095	NS	United States	2022-Mar-11	EPI_ISL_11897692	A/chicken/Maine/22-007582-001-original/2022	National Veterinary Services Laboratories - USDA	National Veterinary Services Laboratories - USDA	Chinh,Thanh;Love, Emily;Franzen,Kerrie;Killian,Mary;Koster,Leo;Lantz,Kristina;Stuber,Tod;Hicks,Jessica
EPI2014103	NS	United States	2022-Mar-14	EPI_ISL_11897693	A/chicken/Missouri/22-007677-001-original/2022	National Veterinary Services Laboratories - USDA	National Veterinary Services Laboratories - USDA	Chinh,Thanh;Love, Emily;Franzen,Kerrie;Killian,Mary;Koster,Leo;Lantz,Kristina;Stuber,Tod;Hicks,Jessica
EPI2014111	NS	United States	2022-Mar-14	EPI_ISL_11897694	A/chicken/Missouri/22-007677-002-original/2022	National Veterinary Services Laboratories - USDA	National Veterinary Services Laboratories - USDA	Chinh,Thanh;Love, Emily;Franzen,Kerrie;Killian,Mary;Koster,Leo;Lantz,Kristina;Stuber,Tod;Hicks,Jessica
EPI2014119	NS	United States	2022-Mar-14	EPI_ISL_11897695	A/chicken/Nebraska/22-007805-001-original/2022	National Veterinary Services Laboratories - USDA	National Veterinary Services Laboratories - USDA	Chinh,Thanh;Love, Emily;Franzen,Kerrie;Killian,Mary;Koster,Leo;Lantz,Kristina;Stuber,Tod;Hicks,Jessica
EPI2014127	NS	United States	2022-Mar-14	EPI_ISL_11897696	A/waterfowl/Nebraska/22-007805-002-original/2022	National Veterinary Services Laboratories - USDA	National Veterinary Services Laboratories - USDA	Chinh,Thanh;Love, Emily;Franzen,Kerrie;Killian,Mary;Koster,Leo;Lantz,Kristina;Stuber,Tod;Hicks,Jessica
EPI2014135	NS	United States	2022-Mar-15	EPI_ISL_11897697	A/turkey/New Hampshire/22-007886-001-original/2022	National Veterinary Services Laboratories - USDA	National Veterinary Services Laboratories - USDA	Chinh,Thanh;Love, Emily;Franzen,Kerrie;Killian,Mary;Koster,Leo;Lantz,Kristina;Stuber,Tod;Hicks,Jessica
EPI2014143	NS	United States	2022-Mar-16	EPI_ISL_11897698	A/chicken/Delaware/22-008054-002-original/2022	National Veterinary Services Laboratories - USDA	National Veterinary Services Laboratories - USDA	Chinh,Thanh;Love, Emily;Franzen,Kerrie;Killian,Mary;Koster,Leo;Lantz,Kristina;Stuber,Tod;Hicks,Jessica
EPI2014151	NS	United States	2022-Mar-16	EPI_ISL_11897699	A/chicken/Delaware/22-008054-003-original/2022	National Veterinary Services Laboratories - USDA	National Veterinary Services Laboratories - USDA	Chinh,Thanh;Love, Emily;Franzen,Kerrie;Killian,Mary;Koster,Leo;Lantz,Kristina;Stuber,Tod;Hicks,Jessica
EPI2014159	NS	United States	2022-Mar-15	EPI_ISL_11897700	A/guinea fowl/Maine/22-008064-001-original/2022	National Veterinary Services Laboratories - USDA	National Veterinary Services Laboratories - USDA	Chinh,Thanh;Love, Emily;Franzen,Kerrie;Killian,Mary;Koster,Leo;Lantz,Kristina;Stuber,Tod;Hicks,Jessica
EPI2014167	NS	United States	2022-Mar-15	EPI_ISL_11897701	A/chicken/Maine/22-008064-002-original/2022	National Veterinary Services Laboratories - USDA	National Veterinary Services Laboratories - USDA	Chinh,Thanh;Love, Emily;Franzen,Kerrie;Killian,Mary;Koster,Leo;Lantz,Kristina;Stuber,Tod;Hicks,Jessica
EPI2014175	NS	United States	2022-Mar-16	EPI_ISL_11897702	A/duck/Kansas/22-008114-001-original/2022	National Veterinary Services Laboratories - USDA	National Veterinary Services Laboratories - USDA	Chinh,Thanh;Love, Emily;Franzen,Kerrie;Killian,Mary;Koster,Leo;Lantz,Kristina;Stuber,Tod;Hicks,Jessica
EPI2014183	NS	United States	2022-Mar-16	EPI_ISL_11897703	A/chicken/Kansas/22-008114-002-original/2022	National Veterinary Services Laboratories - USDA	National Veterinary Services Laboratories - USDA	Chinh,Thanh;Love, Emily;Franzen,Kerrie;Killian,Mary;Koster,Leo;Lantz,Kristina;Stuber,Tod;Hicks,Jessica
EPI2014191	NS	United States	2022-Mar-17	EPI_ISL_11897704	A/chicken/Iowa/22-008176-003-original/2022	National Veterinary Services Laboratories - USDA	National Veterinary Services Laboratories - USDA	Chinh,Thanh;Love, Emily;Franzen,Kerrie;Killian,Mary;Koster,Leo;Lantz,Kristina;Stuber,Tod;Hicks,Jessica
EPI2014923	NS	Poland	2022-Mar-02	EPI_ISL_11922808	A/duck/Poland/H188_22VIR2515-2/2022	National Veterinary Research Institute	Istituto Zooprofilattico Sperimentale delle Venezie	Swieton, E.; Smietanka, K.; Barbierato, G.; Zecchin, B.; Fusaro, A.; Schivo, A.; Salviato, A.; Palumbo, E.; Giussani, E.; Monne, I.; Terregino, C.
EPI2014931	NS	Poland	2022-Feb-18	EPI_ISL_11922809	A/chicken/Poland/H157_22VIR2515-3/2022	National Veterinary Research Institute	Istituto Zooprofilattico Sperimentale delle Venezie	Swieton, E.; Smietanka, K.; Barbierato, G.; Zecchin, B.; Fusaro, A.; Schivo, A.; Salviato, A.; Palumbo, E.; Giussani, E.; Monne, I.; Terregino, C.
EPI2014939	NS	Poland	2022-Feb-08	EPI_ISL_11922810	A/duck/Poland/H126_22VIR2515-4/2022	National Veterinary Research Institute	Istituto Zooprofilattico Sperimentale delle Venezie	Swieton, E.; Smietanka, K.; Barbierato, G.; Zecchin, B.; Fusaro, A.; Schivo, A.; Salviato, A.; Palumbo, E.; Giussani, E.; Monne, I.; Terregino, C.
EPI2014947	NS	Poland	2022-Feb-05	EPI_ISL_11922811	A/goose/Poland/H124_22VIR2515-5/2022	National Veterinary Research Institute	Istituto Zooprofilattico Sperimentale delle Venezie	Swieton, E.; Smietanka, K.; Barbierato, G.; Zecchin, B.; Fusaro, A.; Schivo, A.; Salviato, A.; Palumbo, E.; Giussani, E.; Monne, I.; Terregino, C.
EPI2014955	NS	Poland	2022-Jan-23	EPI_ISL_11922812	A/chicken/Poland/H071_22VIR2515-6/2022	National Veterinary Research Institute	Istituto Zooprofilattico Sperimentale delle Venezie	Swieton, E.; Smietanka, K.; Barbierato, G.; Zecchin, B.; Fusaro, A.; Schivo, A.; Salviato, A.; Palumbo, E.; Giussani, E.; Monne, I.; Terregino, C.
EPI2014963	NS	Poland	2022-Feb-10	EPI_ISL_11922813	A/swan/Poland/MB078_22VIR2515-7/2022	National Veterinary Research Institute	Istituto Zooprofilattico Sperimentale delle Venezie	Swieton, E.; Smietanka, K.; Barbierato, G.; Zecchin, B.; Fusaro, A.; Schivo, A.; Salviato, A.; Palumbo, E.; Giussani, E.; Monne, I.; Terregino, C.
EPI2014971	NS	Poland	2022-Feb-17	EPI_ISL_11922814	A/swan/Poland/MB083_22VIR2515-8/2022	National Veterinary Research Institute	Istituto Zooprofilattico Sperimentale delle Venezie	Swieton, E.; Smietanka, K.; Barbierato, G.; Zecchin, B.; Fusaro, A.; Schivo, A.; Salviato, A.; Palumbo, E.; Giussani, E.; Monne, I.; Terregino, C.
EPI2014979	NS	Romania	2021-Dec-08	EPI_ISL_11922815	A/swan/Romania/16905_22VIR2749-1/2021	Institute for Diagnosis & Animal Health (IDAH)	Istituto Zooprofilattico Sperimentale delle Venezie	Barbuceanu, F.; Onita, I.; Neicut, A.; Motiu, R.; Burlacu, R.; Barbierato, G.; Zecchin, B.; Fusaro, A.; Schivo, A.; Salviato, A.; Palumbo, E.; Giussani, E.; Monne, I.; Terregino, C.
EPI2014987	NS	Romania	2022-Feb-01	EPI_ISL_11922816	A/swan/Romania/10324_22VIR2749-2/2022	Institute for Diagnosis & Animal Health (IDAH)	Istituto Zooprofilattico Sperimentale delle Venezie	Barbuceanu, F.; Onita, I.; Neicut, A.; Motiu, R.; Burlacu, R.; Barbierato, G.; Zecchin, B.; Fusaro, A.; Schivo, A.; Salviato, A.; Palumbo, E.; Giussani, E.; Monne, I.; Terregino, C.
EPI2015003	NS	Romania	2022-Feb-09	EPI_ISL_11922818	A/swan/Romania/10455_22VIR2749-4/2022	Institute for Diagnosis & Animal Health (IDAH)	Istituto Zooprofilattico Sperimentale delle Venezie	Barbuceanu, F.; Onita, I.; Neicut, A.; Motiu, R.; Burlacu, R.; Barbierato, G.; Zecchin, B.; Fusaro, A.; Schivo, A.; Salviato, A.; Palumbo, E.; Giussani, E.; Monne, I.; Terregino, C.
EPI2015011	NS	Romania	2022-Feb-10	EPI_ISL_11922819	A/laying_hen/Romania/10470_22VIR2749-5/2022	Institute for Diagnosis & Animal Health (IDAH)	Istituto Zooprofilattico Sperimentale delle Venezie	Barbuceanu, F.; Onita, I.; Neicut, A.; Motiu, R.; Burlacu, R.; Barbierato, G.; Zecchin, B.; Fusaro, A.; Schivo, A.; Salviato, A.; Palumbo, E.; Giussani, E.; Monne, I.; Terregino, C.
EPI2015019	NS	Romania	2022-Feb-22	EPI_ISL_11922820	A/swan/Romania/10656_22VIR2749-6/2022	Institute for Diagnosis & Animal Health (IDAH)	Istituto Zooprofilattico Sperimentale delle Venezie	Barbuceanu, F.; Onita, I.; Neicut, A.; Motiu, R.; Burlacu, R.; Barbierato, G.; Zecchin, B.; Fusaro, A.; Schivo, A.; Salviato, A.; Palumbo, E.; Giussani, E.; Monne, I.; Terregino, C.
EPI2015027	NS	Romania	2022-Feb-23	EPI_ISL_11922821	A/swan/Romania/10678_22VIR2749-7/2022	Institute for Diagnosis & Animal Health (IDAH)	Istituto Zooprofilattico Sperimentale delle Venezie	Barbuceanu, F.; Onita, I.; Neicut, A.; Motiu, R.; Burlacu, R.; Barbierato, G.; Zecchin, B.; Fusaro, A.; Schivo, A.; Salviato, A.; Palumbo, E.; Giussani, E.; Monne, I.; Terregino, C.
EPI2015035	NS	Romania	2022-Mar-07	EPI_ISL_11922822	A/swan/Romania/10986_22VIR2749-8/2022	Institute for Diagnosis & Animal Health (IDAH)	Istituto Zooprofilattico Sperimentale delle Venezie	Barbuceanu, F.; Onita, I.; Neicut, A.; Motiu, R.; Burlacu, R.; Barbierato, G.; Zecchin, B.; Fusaro, A.; Schivo, A.; Salviato, A.; Palumbo, E.; Giussani, E.; Monne, I.; Terregino, C.
EPI2016913	NS	United States	2022-Mar-17	EPI_ISL_11971464	A/turkey/South Dakota/22-008239-001-original/2022	National Veterinary Services Laboratories - USDA	National Veterinary Services Laboratories - USDA	Chinh,Thanh;Love, Emily;Franzen,Kerrie;Killian,Mary;Koster,Leo;Lantz,Kristina;Stuber,Tod;Hicks,Jessica
EPI2016921	NS	United States	2022-Mar-17	EPI_ISL_11971465	A/turkey/South Dakota/22-008239-002-original/2022	National Veterinary Services Laboratories - USDA	National Veterinary Services Laboratories - USDA	Chinh,Thanh;Love, Emily;Franzen,Kerrie;Killian,Mary;Koster,Leo;Lantz,Kristina;Stuber,Tod;Hicks,Jessica
EPI2016929	NS	United States	2022-Mar-17	EPI_ISL_11971466	A/turkey/South Dakota/22-008242-001-original/2022	National Veterinary Services Laboratories - USDA	National Veterinary Services Laboratories - USDA	Chinh,Thanh;Love, Emily;Franzen,Kerrie;Killian,Mary;Koster,Leo;Lantz,Kristina;Stuber,Tod;Hicks,Jessica
EPI2016937	NS	United States	2022-Mar-17	EPI_ISL_11971467	A/turkey/South Dakota/22-008242-002-original/2022	National Veterinary Services Laboratories - USDA	National Veterinary Services Laboratories - USDA	Chinh,Thanh;Love, Emily;Franzen,Kerrie;Killian,Mary;Koster,Leo;Lantz,Kristina;Stuber,Tod;Hicks,Jessica
EPI2016945	NS	United States	2022-Mar-16	EPI_ISL_11971468	A/chicken/Kansas/22-008259-001-original/2022	National Veterinary Services Laboratories - USDA	National Veterinary Services Laboratories - USDA	Chinh,Thanh;Love, Emily;Franzen,Kerrie;Killian,Mary;Koster,Leo;Lantz,Kristina;Stuber,Tod;Hicks,Jessica
EPI2016953	NS	United States	2022-Mar-16	EPI_ISL_11971469	A/chicken/Kansas/22-008259-002-original/2022	National Veterinary Services Laboratories - USDA	National Veterinary Services Laboratories - USDA	Chinh,Thanh;Love, Emily;Franzen,Kerrie;Killian,Mary;Koster,Leo;Lantz,Kristina;Stuber,Tod;Hicks,Jessica
EPI2016961	NS	United States	2022-Mar-18	EPI_ISL_11971470	A/chicken/Maine/22-008366-001-original/2022	National Veterinary Services Laboratories - USDA	National Veterinary Services Laboratories - USDA	Chinh,Thanh;Love, Emily;Franzen,Kerrie;Killian,Mary;Koster,Leo;Lantz,Kristina;Stuber,Tod;Hicks,Jessica
EPI2016969	NS	United States	2022-Mar-18	EPI_ISL_11971471	A/chicken/Maine/22-008367-001-original/2022	National Veterinary Services Laboratories - USDA	National Veterinary Services Laboratories - USDA	Chinh,Thanh;Love, Emily;Franzen,Kerrie;Killian,Mary;Koster,Leo;Lantz,Kristina;Stuber,Tod;Hicks,Jessica
EPI2016977	NS	United States	2022-Mar-18	EPI_ISL_11971472	A/turkey/Maine/22-008367-002-original/2022	National Veterinary Services Laboratories - USDA	National Veterinary Services Laboratories - USDA	Chinh,Thanh;Love, Emily;Franzen,Kerrie;Killian,Mary;Koster,Leo;Lantz,Kristina;Stuber,Tod;Hicks,Jessica
EPI2017001	NS	United States	2022-Mar-19	EPI_ISL_11971475	A/chicken/Iowa/22-008373-001-original/2022	National Veterinary Services Laboratories - USDA	National Veterinary Services Laboratories - USDA	Chinh,Thanh;Love, Emily;Franzen,Kerrie;Killian,Mary;Koster,Leo;Lantz,Kristina;Stuber,Tod;Hicks,Jessica
EPI2017009	NS	United States	2022-Mar-19	EPI_ISL_11971476	A/chicken/Iowa/22-008373-002-original/2022	National Veterinary Services Laboratories - USDA	National Veterinary Services Laboratories - USDA	Chinh,Thanh;Love, Emily;Franzen,Kerrie;Killian,Mary;Koster,Leo;Lantz,Kristina;Stuber,Tod;Hicks,Jessica
EPI2017017	NS	United States	2022-Mar-21	EPI_ISL_11971477	A/chicken/Nebraska/22-008467-001-original/2022	National Veterinary Services Laboratories - USDA	National Veterinary Services Laboratories - USDA	Chinh,Thanh;Love, Emily;Franzen,Kerrie;Killian,Mary;Koster,Leo;Lantz,Kristina;Stuber,Tod;Hicks,Jessica
EPI2017025	NS	United States	2022-Mar-21	EPI_ISL_11971478	A/turkey/South Dakota/22-008479-001-original/2022	National Veterinary Services Laboratories - USDA	National Veterinary Services Laboratories - USDA	Chinh,Thanh;Love, Emily;Franzen,Kerrie;Killian,Mary;Koster,Leo;Lantz,Kristina;Stuber,Tod;Hicks,Jessica
EPI2017033	NS	United States	2022-Mar-21	EPI_ISL_11971479	A/turkey/South Dakota/22-008479-002-original/2022	National Veterinary Services Laboratories - USDA	National Veterinary Services Laboratories - USDA	Chinh,Thanh;Love, Emily;Franzen,Kerrie;Killian,Mary;Koster,Leo;Lantz,Kristina;Stuber,Tod;Hicks,Jessica
EPI2017041	NS	United States	2022-Mar-21	EPI_ISL_11971480	A/turkey/South Dakota/22-008483-001-original/2022	National Veterinary Services Laboratories - USDA	National Veterinary Services Laboratories - USDA	Chinh,Thanh;Love, Emily;Franzen,Kerrie;Killian,Mary;Koster,Leo;Lantz,Kristina;Stuber,Tod;Hicks,Jessica
EPI2017049	NS	United States	2022-Mar-21	EPI_ISL_11971481	A/turkey/South Dakota/22-008485-001-original/2022	National Veterinary Services Laboratories - USDA	National Veterinary Services Laboratories - USDA	Chinh,Thanh;Love, Emily;Franzen,Kerrie;Killian,Mary;Koster,Leo;Lantz,Kristina;Stuber,Tod;Hicks,Jessica
EPI2017057	NS	United States	2022-Mar-21	EPI_ISL_11971482	A/turkey/South Dakota/22-008485-002-original/2022	National Veterinary Services Laboratories - USDA	National Veterinary Services Laboratories - USDA	Chinh,Thanh;Love, Emily;Franzen,Kerrie;Killian,Mary;Koster,Leo;Lantz,Kristina;Stuber,Tod;Hicks,Jessica
EPI2017065	NS	United States	2022-Mar-22	EPI_ISL_11971483	A/chicken/Maine/22-008540-001-original/2022	National Veterinary Services Laboratories - USDA	National Veterinary Services Laboratories - USDA	Chinh,Thanh;Love, Emily;Franzen,Kerrie;Killian,Mary;Koster,Leo;Lantz,Kristina;Stuber,Tod;Hicks,Jessica
EPI2017073	NS	United States	2022-Mar-22	EPI_ISL_11971484	A/turkey/South Dakota/22-008702-001-original/2022	National Veterinary Services Laboratories - USDA	National Veterinary Services Laboratories - USDA	Chinh,Thanh;Love, Emily;Franzen,Kerrie;Killian,Mary;Koster,Leo;Lantz,Kristina;Stuber,Tod;Hicks,Jessica
EPI2017081	NS	United States	2022-Mar-22	EPI_ISL_11971485	A/turkey/South Dakota/22-008702-002-original/2022	National Veterinary Services Laboratories - USDA	National Veterinary Services Laboratories - USDA	Chinh,Thanh;Love, Emily;Franzen,Kerrie;Killian,Mary;Koster,Leo;Lantz,Kristina;Stuber,Tod;Hicks,Jessica
EPI2017089	NS	United States	2022-Mar-22	EPI_ISL_11971486	A/chicken/South Dakota/22-008704-001-original/2022	National Veterinary Services Laboratories - USDA	National Veterinary Services Laboratories - USDA	Chinh,Thanh;Love, Emily;Franzen,Kerrie;Killian,Mary;Koster,Leo;Lantz,Kristina;Stuber,Tod;Hicks,Jessica
EPI2017097	NS	United States	2022-Mar-22	EPI_ISL_11971487	A/chicken/South Dakota/22-008704-002-original/2022	National Veterinary Services Laboratories - USDA	National Veterinary Services Laboratories - USDA	Chinh,Thanh;Love, Emily;Franzen,Kerrie;Killian,Mary;Koster,Leo;Lantz,Kristina;Stuber,Tod;Hicks,Jessica
EPI2017105	NS	United States	2022-Mar-22	EPI_ISL_11971488	A/turkey/South Dakota/22-008705-001-original/2022	National Veterinary Services Laboratories - USDA	National Veterinary Services Laboratories - USDA	Chinh,Thanh;Love, Emily;Franzen,Kerrie;Killian,Mary;Koster,Leo;Lantz,Kristina;Stuber,Tod;Hicks,Jessica
EPI2017113	NS	United States	2022-Mar-22	EPI_ISL_11971489	A/turkey/South Dakota/22-008705-002-original/2022	National Veterinary Services Laboratories - USDA	National Veterinary Services Laboratories - USDA	Chinh,Thanh;Love, Emily;Franzen,Kerrie;Killian,Mary;Koster,Leo;Lantz,Kristina;Stuber,Tod;Hicks,Jessica
EPI2017121	NS	United States	2022-Mar-22	EPI_ISL_11971490	A/pheasant/New York/22-008760-008-original/2022	National Veterinary Services Laboratories - USDA	National Veterinary Services Laboratories - USDA	Chinh,Thanh;Love, Emily;Franzen,Kerrie;Killian,Mary;Koster,Leo;Lantz,Kristina;Stuber,Tod;Hicks,Jessica
EPI2017129	NS	United States	2022-Mar-22	EPI_ISL_11971491	A/mallard/New York/22-008760-007-original/2022	National Veterinary Services Laboratories - USDA	National Veterinary Services Laboratories - USDA	Chinh,Thanh;Love, Emily;Franzen,Kerrie;Killian,Mary;Koster,Leo;Lantz,Kristina;Stuber,Tod;Hicks,Jessica
EPI2017137	NS	United States	2022-Mar-23	EPI_ISL_11971492	A/turkey/Iowa/22-008862-002-original/2022	National Veterinary Services Laboratories - USDA	National Veterinary Services Laboratories - USDA	Chinh,Thanh;Love, Emily;Franzen,Kerrie;Killian,Mary;Koster,Leo;Lantz,Kristina;Stuber,Tod;Hicks,Jessica
EPI2017145	NS	United States	2022-Mar-23	EPI_ISL_11971493	A/turkey/South Dakota/22-008866-001-original/2022	National Veterinary Services Laboratories - USDA	National Veterinary Services Laboratories - USDA	Chinh,Thanh;Love, Emily;Franzen,Kerrie;Killian,Mary;Koster,Leo;Lantz,Kristina;Stuber,Tod;Hicks,Jessica
EPI2017153	NS	United States	2022-Mar-23	EPI_ISL_11971494	A/turkey/South Dakota/22-008866-002-original/2022	National Veterinary Services Laboratories - USDA	National Veterinary Services Laboratories - USDA	Chinh,Thanh;Love, Emily;Franzen,Kerrie;Killian,Mary;Koster,Leo;Lantz,Kristina;Stuber,Tod;Hicks,Jessica
EPI2017161	NS	United States	2022-Mar-22	EPI_ISL_11971495	A/domestic duck/Michigan/22-008890-001-original/2022	National Veterinary Services Laboratories - USDA	National Veterinary Services Laboratories - USDA	Chinh,Thanh;Love, Emily;Franzen,Kerrie;Killian,Mary;Koster,Leo;Lantz,Kristina;Stuber,Tod;Hicks,Jessica
EPI2017169	NS	United States	2022-Mar-22	EPI_ISL_11971496	A/domestic goose/Michigan/22-008890-004-original/2022	National Veterinary Services Laboratories - USDA	National Veterinary Services Laboratories - USDA	Chinh,Thanh;Love, Emily;Franzen,Kerrie;Killian,Mary;Koster,Leo;Lantz,Kristina;Stuber,Tod;Hicks,Jessica
EPI2017177	NS	United States	2022-Mar-22	EPI_ISL_11971497	A/chicken/Michigan/22-008890-006-original/2022	National Veterinary Services Laboratories - USDA	National Veterinary Services Laboratories - USDA	Chinh,Thanh;Love, Emily;Franzen,Kerrie;Killian,Mary;Koster,Leo;Lantz,Kristina;Stuber,Tod;Hicks,Jessica
EPI2017185	NS	United States	2022-Mar-22	EPI_ISL_11971498	A/turkey/Michigan/22-008890-007-original/2022	National Veterinary Services Laboratories - USDA	National Veterinary Services Laboratories - USDA	Chinh,Thanh;Love, Emily;Franzen,Kerrie;Killian,Mary;Koster,Leo;Lantz,Kristina;Stuber,Tod;Hicks,Jessica
EPI2017193	NS	United States	2022-Mar-23	EPI_ISL_11971499	A/chicken/Nebraska/22-009006-001-original/2022	National Veterinary Services Laboratories - USDA	National Veterinary Services Laboratories - USDA	Chinh,Thanh;Love, Emily;Franzen,Kerrie;Killian,Mary;Koster,Leo;Lantz,Kristina;Stuber,Tod;Hicks,Jessica
EPI2017201	NS	United States	2022-Mar-24	EPI_ISL_11971500	A/turkey/South Dakota/22-009023-001-original/2022	National Veterinary Services Laboratories - USDA	National Veterinary Services Laboratories - USDA	Chinh,Thanh;Love, Emily;Franzen,Kerrie;Killian,Mary;Koster,Leo;Lantz,Kristina;Stuber,Tod;Hicks,Jessica
EPI2017209	NS	United States	2022-Mar-24	EPI_ISL_11971501	A/turkey/South Dakota/22-009023-002-original/2022	National Veterinary Services Laboratories - USDA	National Veterinary Services Laboratories - USDA	Chinh,Thanh;Love, Emily;Franzen,Kerrie;Killian,Mary;Koster,Leo;Lantz,Kristina;Stuber,Tod;Hicks,Jessica
EPI2017217	NS	United States	2022-Mar-25	EPI_ISL_11971502	A/pheasant/New York/22-009066-001-original/2022	National Veterinary Services Laboratories - USDA	National Veterinary Services Laboratories - USDA	Chinh,Thanh;Love, Emily;Franzen,Kerrie;Killian,Mary;Koster,Leo;Lantz,Kristina;Stuber,Tod;Hicks,Jessica
EPI2017731	NS	Italy	2021-Dec-20	EPI_ISL_12028893	A/turkey/Italy/21VIR11507/2021	Istituto Zooprofilattico Sperimentale delle Venezie, EU/OIE/Reference Laboratory and FAO Reference Centre for AI and ND	Istituto Zooprofilattico Sperimentale delle Venezie	Barbierato, G.; Zecchin, B.; Fusaro, A.; Schivo, A.; Salviato, A.; Palumbo, E.; Giussani, E.; Monne, I.; Terregino, C.
EPI2018093	NS	Netherlands	2022-Mar-28	EPI_ISL_12069978	A/greylag goose/Netherlands/22006190-002/2022	Wageningen Bioveterinary Research	Wageningen Bioveterinary Research	Beerens, Nancy; Harders, Frank; Pritz-Verschuren, Sylvia; Roose, Marit; Venema, Sandra; Germeraad, Evelien; Engelsma, Marc; Heutink, Rene
EPI2018101	NS	Netherlands	2022-Mar-27	EPI_ISL_12069979	A/black-backed gull/Netherlands/22006192-001/2022	Wageningen Bioveterinary Research	Wageningen Bioveterinary Research	Beerens, Nancy; Harders, Frank; Pritz-Verschuren, Sylvia; Roose, Marit; Venema, Sandra; Germeraad, Evelien; Engelsma, Marc; Heutink, Rene
EPI2021944	NS	Japan	2022-Mar-29	EPI_ISL_12174843	A/crow/Hokkaido/0103B065/2022	Graduate School of Veterinary Medicine, Hokkaido University	Graduate School of Veterinary Medicine, Hokkaido University	Yoshihiro, SAKODA; Takahiro, HIONO; Norikazu, ISODA
EPI2021953	NS	Albania	2022-Mar-01	EPI_ISL_12176837	A/pelecanus_crispus/Albania/D383-22_22VIR3125-2/2022	Institute of Public Health	Istituto Zooprofilattico Sperimentale delle Venezie	Lika, A.; Boci, J.; Shkodra, E.; Barbierato, G.; Zecchin, B.; Fusaro, A.; Schivo, A.; Salviato, A.; Palumbo, E.; Giussani, E.; Monne, I.; Terregino, C.
EPI2022142	NS	Netherlands	2022-Apr-05	EPI_ISL_12177629	A/black-backed gull/Netherlands/22006711-001/2022	Wageningen Bioveterinary Research	Wageningen Bioveterinary Research	Beerens, Nancy; Harders, Frank; Pritz-Verschuren, Sylvia; Roose, Marit; Venema, Sandra; Germeraad, Evelien; Engelsma, Marc; Heutink, Rene
EPI2023596	NS	Netherlands	2022-Mar-23	EPI_ISL_12215416	A/greylag goose/Netherlands/22005844-002/2022	Wageningen Bioveterinary Research	Wageningen Bioveterinary Research	Beerens, Nancy; Harders, Frank; Pritz-Verschuren, Sylvia; Roose, Marit; Venema, Sandra; Germeraad, Evelien; Engelsma, Marc; Heutink, Rene
EPI2024063	NS	Czech Republic	2021-Dec-18	EPI_ISL_12223688	A/grey heron/Czech Republic/25338-1/2021	State Veterinary Institute Prague	State Veterinary Institute Prague	Alexander,Nagy;Martina,Stara;Lenka,Cernikova
EPI2024071	NS	Czech Republic	2021-Dec-18	EPI_ISL_12223734	A/grey heron/Czech Republic/25338-2/2021	State Veterinary Institute Prague	State Veterinary Institute Prague	Alexander,Nagy;Martina,Stara;Lenka,Cernikova
EPI2026062	NS	Czech Republic	2022-Feb-09	EPI_ISL_12324302	A/duck/Czech Republic/3306-1/2022	State Veterinary Institute Prague	State Veterinary Institute Prague	Nagy,Alexander;Cernikova,Lenka;Stara,Martina
EPI2026152	NS	Czech Republic	2022-Feb-09	EPI_ISL_12325210	A/chicken/Czech Republic/3306-2/2022	State Veterinary Institute Prague	State Veterinary Institute Prague	Nagy,Alexander;Cernikova,Lenka;Stra,Martina
EPI2026160	NS	Czech Republic	2021-Dec-18	EPI_ISL_12325995	A/goose/Czech Republic/25322-229/2021	State Veterinary Institute Prague	State Veterinary Institute Prague	Alexander,Nagy;Martina,Stara;Lenka,Cernikova
EPI2028639	NS	Greece	2022-Feb-24	EPI_ISL_12471655	A/pelican/Greece/41-TR-313_22VIR3126-1/2022	Thessalonica Veterinary Centre (TVC)	Istituto Zooprofilattico Sperimentale delle Venezie	Georgiades, G.; Ragias, B.; Gkolia, A.; Anthopoulou, E.; Barbierato, G.; Zecchin, B.; Fusaro, A.; Schivo, A.; Salviato, A.; Palumbo, E.; Giussani, E.; Monne, I.; Terregino, C.
EPI2028647	NS	Greece	2022-Mar-12	EPI_ISL_12471656	A/pelican/Greece/69_CL_22VIR3126-10/2022	Thessalonica Veterinary Centre (TVC)	Istituto Zooprofilattico Sperimentale delle Venezie	Georgiades, G.; Ragias, B.; Gkolia, A.; Anthopoulou, E.; Barbierato, G.; Zecchin, B.; Fusaro, A.; Schivo, A.; Salviato, A.; Palumbo, E.; Giussani, E.; Monne, I.; Terregino, C.
EPI2028655	NS	Greece	2022-Mar-15	EPI_ISL_12471657	A/pelican/Greece/72_CL_22VIR3126-11/2022	Thessalonica Veterinary Centre (TVC)	Istituto Zooprofilattico Sperimentale delle Venezie	Georgiades, G.; Ragias, B.; Gkolia, A.; Anthopoulou, E.; Barbierato, G.; Zecchin, B.; Fusaro, A.; Schivo, A.; Salviato, A.; Palumbo, E.; Giussani, E.; Monne, I.; Terregino, C.
EPI2028663	NS	Greece	2022-Feb-24	EPI_ISL_12471658	A/pelican/Greece/41_AL1_22VIR3126-2/2022	Thessalonica Veterinary Centre (TVC)	Istituto Zooprofilattico Sperimentale delle Venezie	Georgiades, G.; Ragias, B.; Gkolia, A.; Anthopoulou, E.; Barbierato, G.; Zecchin, B.; Fusaro, A.; Schivo, A.; Salviato, A.; Palumbo, E.; Giussani, E.; Monne, I.; Terregino, C.
EPI2028671	NS	Greece	2022-Feb-24	EPI_ISL_12471659	A/pelican/Greece/41_AL2_22VIR3126-3/2022	Thessalonica Veterinary Centre (TVC)	Istituto Zooprofilattico Sperimentale delle Venezie	Georgiades, G.; Ragias, B.; Gkolia, A.; Anthopoulou, E.; Barbierato, G.; Zecchin, B.; Fusaro, A.; Schivo, A.; Salviato, A.; Palumbo, E.; Giussani, E.; Monne, I.; Terregino, C.
EPI2028679	NS	Greece	2022-Mar-10	EPI_ISL_12471660	A/pelican/Greece/64_KI_22VIR3126-6/2022	Thessalonica Veterinary Centre (TVC)	Istituto Zooprofilattico Sperimentale delle Venezie	Georgiades, G.; Ragias, B.; Gkolia, A.; Anthopoulou, E.; Barbierato, G.; Zecchin, B.; Fusaro, A.; Schivo, A.; Salviato, A.; Palumbo, E.; Giussani, E.; Monne, I.; Terregino, C.
EPI2028687	NS	Greece	2022-Mar-10	EPI_ISL_12471661	A/pelican/Greece/64_SP_22VIR3126-7/2022	Thessalonica Veterinary Centre (TVC)	Istituto Zooprofilattico Sperimentale delle Venezie	Georgiades, G.; Ragias, B.; Gkolia, A.; Anthopoulou, E.; Barbierato, G.; Zecchin, B.; Fusaro, A.; Schivo, A.; Salviato, A.; Palumbo, E.; Giussani, E.; Monne, I.; Terregino, C.
EPI2028696	NS	Greece	2022-Mar-10	EPI_ISL_12471662	A/pelican/Greece/64_LI_22VIR3126-8/2022	Thessalonica Veterinary Centre (TVC)	Istituto Zooprofilattico Sperimentale delle Venezie	Georgiades, G.; Ragias, B.; Gkolia, A.; Anthopoulou, E.; Barbierato, G.; Zecchin, B.; Fusaro, A.; Schivo, A.; Salviato, A.; Palumbo, E.; Giussani, E.; Monne, I.; Terregino, C.
EPI2028704	NS	Greece	2022-Mar-10	EPI_ISL_12471663	A/pelican/Greece/64_TR_22VIR3126-9/2022	Thessalonica Veterinary Centre (TVC)	Istituto Zooprofilattico Sperimentale delle Venezie	Georgiades, G.; Ragias, B.; Gkolia, A.; Anthopoulou, E.; Barbierato, G.; Zecchin, B.; Fusaro, A.; Schivo, A.; Salviato, A.; Palumbo, E.; Giussani, E.; Monne, I.; Terregino, C.
EPI2028763	NS	Netherlands	2022-Apr-17	EPI_ISL_12474793	A/barnacle goose/Netherlands/22007405-004/2022	Wageningen Bioveterinary Research	Wageningen Bioveterinary Research	Beerens, Nancy; Harders, Frank; Pritz-Verschuren, Sylvia; Roose, Marit; Venema, Sandra; Germeraad, Evelien; Engelsma, Marc; Heutink, Rene
EPI2028771	NS	Netherlands	2022-Apr-11	EPI_ISL_12474794	A/greylag goose /Netherlands/22006859-001/2022	Wageningen Bioveterinary Research	Wageningen Bioveterinary Research	Beerens, Nancy; Harders, Frank; Pritz-Verschuren, Sylvia; Roose, Marit; Venema, Sandra; Germeraad, Evelien; Engelsma, Marc; Heutink, Rene
EPI2028987	NS	Netherlands	2022-Apr-06	EPI_ISL_12512879	A/Black-headed gull/Netherlands/2/2022	Erasmus Medical Center	Erasmus Medical Center
EPI2029045	NS	Netherlands	2022-Apr-14	EPI_ISL_12514425	A/Black-headed gull/Netherlands/3/2022	Erasmus Medical Center	Erasmus Medical Center
EPI2029053	NS	Netherlands	2022-Apr-14	EPI_ISL_12514442	A/Black-headed gull/Netherlands/4/2022	Erasmus Medical Center	Erasmus Medical Center
EPI2029061	NS	Netherlands	2022-Apr-14	EPI_ISL_12514483	A/Caspian Gull/Netherlands/3/2022	Erasmus Medical Center	Erasmus Medical Center
EPI2029069	NS	Netherlands	2022-Apr-11	EPI_ISL_12514532	A/Common raven/Netherlands/1/2022	Erasmus Medical Center	Erasmus Medical Center
EPI2029077	NS	Netherlands	2022-Apr-13	EPI_ISL_12514573	A/Song Thrush/Netherlands/1/2022	Erasmus Medical Center	Erasmus Medical Center
EPI2029085	NS	Netherlands	2022-Apr-14	EPI_ISL_12514622	A/Common raven/Netherlands/2/2022	Erasmus Medical Center	Erasmus Medical Center
EPI2029093	NS	Netherlands	2022-Apr-14	EPI_ISL_12514681	A/European Herring Gull/Netherlands/3/2022	Erasmus Medical Center	Erasmus Medical Center
EPI2029296	NS	United States	2022-Mar-17	EPI_ISL_12567390	A/chicken/Maryland/22-008243-001-original/2022	National Veterinary Services Laboratories - USDA	National Veterinary Services Laboratories - USDA	Chinh,Thanh;Love, Emily;Franzen,Kerrie;Killian,Mary;Koster,Leo;Lantz,Kristina;Stuber,Tod;Hicks,Jessica
EPI2029304	NS	United States	2022-Mar-25	EPI_ISL_12567391	A/chicken/Iowa/22-009180-001-original/2022	National Veterinary Services Laboratories - USDA	National Veterinary Services Laboratories - USDA	Chinh,Thanh;Love, Emily;Franzen,Kerrie;Killian,Mary;Koster,Leo;Lantz,Kristina;Stuber,Tod;Hicks,Jessica
EPI2029312	NS	United States	2022-Mar-25	EPI_ISL_12567392	A/chicken/Iowa/22-009180-002-original/2022	National Veterinary Services Laboratories - USDA	National Veterinary Services Laboratories - USDA	Chinh,Thanh;Love, Emily;Franzen,Kerrie;Killian,Mary;Koster,Leo;Lantz,Kristina;Stuber,Tod;Hicks,Jessica
EPI2029320	NS	United States	2022-Mar-25	EPI_ISL_12567393	A/chicken/Minnesota/22-009181-001-original/2022	National Veterinary Services Laboratories - USDA	National Veterinary Services Laboratories - USDA	Chinh,Thanh;Love, Emily;Franzen,Kerrie;Killian,Mary;Koster,Leo;Lantz,Kristina;Stuber,Tod;Hicks,Jessica
EPI2029328	NS	United States	2022-Mar-25	EPI_ISL_12567529	A/Embden goose/Minnesota/22-009181-003-original/2022	National Veterinary Services Laboratories - USDA	National Veterinary Services Laboratories - USDA	Chinh,Thanh;Love, Emily;Franzen,Kerrie;Killian,Mary;Koster,Leo;Lantz,Kristina;Stuber,Tod;Hicks,Jessica
EPI2029336	NS	United States	2022-Mar-25	EPI_ISL_12567530	A/turkey/Minnesota/22-009182-001-original/2022	National Veterinary Services Laboratories - USDA	National Veterinary Services Laboratories - USDA	Chinh,Thanh;Love, Emily;Franzen,Kerrie;Killian,Mary;Koster,Leo;Lantz,Kristina;Stuber,Tod;Hicks,Jessica
EPI2029344	NS	United States	2022-Mar-25	EPI_ISL_12567531	A/turkey/Minnesota/22-009182-003-original/2022	National Veterinary Services Laboratories - USDA	National Veterinary Services Laboratories - USDA	Chinh,Thanh;Love, Emily;Franzen,Kerrie;Killian,Mary;Koster,Leo;Lantz,Kristina;Stuber,Tod;Hicks,Jessica
EPI2029352	NS	United States	2022-Mar-24	EPI_ISL_12567532	A/domestic duck/Nebraska/22-009190-001-original/2022	National Veterinary Services Laboratories - USDA	National Veterinary Services Laboratories - USDA	Chinh,Thanh;Love, Emily;Franzen,Kerrie;Killian,Mary;Koster,Leo;Lantz,Kristina;Stuber,Tod;Hicks,Jessica
EPI2029360	NS	United States	2022-Mar-24	EPI_ISL_12567533	A/chicken/Nebraska/22-009190-002-original/2022	National Veterinary Services Laboratories - USDA	National Veterinary Services Laboratories - USDA	Chinh,Thanh;Love, Emily;Franzen,Kerrie;Killian,Mary;Koster,Leo;Lantz,Kristina;Stuber,Tod;Hicks,Jessica
EPI2034979	NS	United States	2022-Mar-25	EPI_ISL_12690318	A/chicken/Missouri/22-009192-002-original/2022	National Veterinary Services Laboratories - USDA	National Veterinary Services Laboratories - USDA	Chinh,Thanh;Franzen,Kerrie;Love, Emily;Killian,Mary;Koster,Leo;Lantz,Kristina;Stuber,Tod;Hicks,Jessica
EPI2034987	NS	United States	2022-Mar-25	EPI_ISL_12690319	A/duck/Missouri/22-009192-003-original/2022	National Veterinary Services Laboratories - USDA	National Veterinary Services Laboratories - USDA	Chinh,Thanh;Franzen,Kerrie;Love, Emily;Killian,Mary;Koster,Leo;Lantz,Kristina;Stuber,Tod;Hicks,Jessica
EPI2034995	NS	United States	2022-Mar-25	EPI_ISL_12690320	A/chicken/South Dakota/22-009194-002-original/2022	National Veterinary Services Laboratories - USDA	National Veterinary Services Laboratories - USDA	Chinh,Thanh;Franzen,Kerrie;Love, Emily;Killian,Mary;Koster,Leo;Lantz,Kristina;Stuber,Tod;Hicks,Jessica
EPI2035003	NS	United States	2022-Mar-25	EPI_ISL_12690321	A/guinea fowl/South Dakota/22-009194-003-original/2022	National Veterinary Services Laboratories - USDA	National Veterinary Services Laboratories - USDA	Chinh,Thanh;Franzen,Kerrie;Love, Emily;Killian,Mary;Koster,Leo;Lantz,Kristina;Stuber,Tod;Hicks,Jessica
EPI2035011	NS	United States	2022-Mar-26	EPI_ISL_12690322	A/turkey/Minnesota/22-009195-002-original/2022	National Veterinary Services Laboratories - USDA	National Veterinary Services Laboratories - USDA	Chinh,Thanh;Franzen,Kerrie;Love, Emily;Killian,Mary;Koster,Leo;Lantz,Kristina;Stuber,Tod;Hicks,Jessica
EPI2035019	NS	United States	2022-Mar-26	EPI_ISL_12690323	A/turkey/Minnesota/22-009195-003-original/2022	National Veterinary Services Laboratories - USDA	National Veterinary Services Laboratories - USDA	Chinh,Thanh;Franzen,Kerrie;Love, Emily;Killian,Mary;Koster,Leo;Lantz,Kristina;Stuber,Tod;Hicks,Jessica
EPI2035027	NS	United States	2022-Mar-26	EPI_ISL_12690324	A/turkey/South Dakota/22-009196-001-original/2022	National Veterinary Services Laboratories - USDA	National Veterinary Services Laboratories - USDA	Chinh,Thanh;Franzen,Kerrie;Love, Emily;Killian,Mary;Koster,Leo;Lantz,Kristina;Stuber,Tod;Hicks,Jessica
EPI2035035	NS	United States	2022-Mar-26	EPI_ISL_12690325	A/turkey/South Dakota/22-009196-002-original/2022	National Veterinary Services Laboratories - USDA	National Veterinary Services Laboratories - USDA	Chinh,Thanh;Franzen,Kerrie;Love, Emily;Killian,Mary;Koster,Leo;Lantz,Kristina;Stuber,Tod;Hicks,Jessica
EPI2035043	NS	United States	2022-Mar-26	EPI_ISL_12690568	A/turkey/South Dakota/22-009198-001-original/2022	National Veterinary Services Laboratories - USDA	National Veterinary Services Laboratories - USDA	Chinh,Thanh;Franzen,Kerrie;Love, Emily;Killian,Mary;Koster,Leo;Lantz,Kristina;Stuber,Tod;Hicks,Jessica
EPI2035051	NS	United States	2022-Mar-27	EPI_ISL_12690569	A/turkey/Iowa/22-009227-001-original/2022	National Veterinary Services Laboratories - USDA	National Veterinary Services Laboratories - USDA	Chinh,Thanh;Franzen,Kerrie;Love, Emily;Killian,Mary;Koster,Leo;Lantz,Kristina;Stuber,Tod;Hicks,Jessica
EPI2035059	NS	United States	2022-Mar-28	EPI_ISL_12690570	A/turkey/Iowa/22-009286-001-original/2022	National Veterinary Services Laboratories - USDA	National Veterinary Services Laboratories - USDA	Chinh,Thanh;Franzen,Kerrie;Love, Emily;Killian,Mary;Koster,Leo;Lantz,Kristina;Stuber,Tod;Hicks,Jessica
EPI2035067	NS	United States	2022-Mar-28	EPI_ISL_12690571	A/turkey/Iowa/22-009286-002-original/2022	National Veterinary Services Laboratories - USDA	National Veterinary Services Laboratories - USDA	Chinh,Thanh;Franzen,Kerrie;Love, Emily;Killian,Mary;Koster,Leo;Lantz,Kristina;Stuber,Tod;Hicks,Jessica
EPI2035075	NS	United States	2022-Mar-28	EPI_ISL_12690589	A/chicken/Iowa/22-009287-001-original/2022	National Veterinary Services Laboratories - USDA	National Veterinary Services Laboratories - USDA	Chinh,Thanh;Franzen,Kerrie;Love, Emily;Killian,Mary;Koster,Leo;Lantz,Kristina;Stuber,Tod;Hicks,Jessica
EPI2035083	NS	United States	2022-Mar-28	EPI_ISL_12690590	A/chicken/Iowa/22-009287-002-original/2022	National Veterinary Services Laboratories - USDA	National Veterinary Services Laboratories - USDA	Chinh,Thanh;Franzen,Kerrie;Love, Emily;Killian,Mary;Koster,Leo;Lantz,Kristina;Stuber,Tod;Hicks,Jessica
EPI2035091	NS	United States	2022-Mar-28	EPI_ISL_12690591	A/turkey/Minnesota/22-009313-001-original/2022	National Veterinary Services Laboratories - USDA	National Veterinary Services Laboratories - USDA	Chinh,Thanh;Franzen,Kerrie;Love, Emily;Killian,Mary;Koster,Leo;Lantz,Kristina;Stuber,Tod;Hicks,Jessica
EPI2035099	NS	United States	2022-Mar-28	EPI_ISL_12690903	A/turkey/Minnesota/22-009314-001-original/2022	National Veterinary Services Laboratories - USDA	National Veterinary Services Laboratories - USDA	Chinh,Thanh;Franzen,Kerrie;Love, Emily;Killian,Mary;Koster,Leo;Lantz,Kristina;Stuber,Tod;Hicks,Jessica
EPI2035107	NS	United States	2022-Mar-28	EPI_ISL_12690904	A/turkey/Minnesota/22-009314-002-original/2022	National Veterinary Services Laboratories - USDA	National Veterinary Services Laboratories - USDA	Chinh,Thanh;Franzen,Kerrie;Love, Emily;Killian,Mary;Koster,Leo;Lantz,Kristina;Stuber,Tod;Hicks,Jessica
EPI2035147	NS	United States	2022-Mar-29	EPI_ISL_12690909	A/chicken/Wyoming/22-009326-002-original/2022	National Veterinary Services Laboratories - USDA	National Veterinary Services Laboratories - USDA	Chinh,Thanh;Franzen,Kerrie;Love, Emily;Killian,Mary;Koster,Leo;Lantz,Kristina;Stuber,Tod;Hicks,Jessica
EPI2035155	NS	United States	2022-Mar-27	EPI_ISL_12690910	A/turkey/South Dakota/22-009327-001-original/2022	National Veterinary Services Laboratories - USDA	National Veterinary Services Laboratories - USDA	Chinh,Thanh;Franzen,Kerrie;Love, Emily;Killian,Mary;Koster,Leo;Lantz,Kristina;Stuber,Tod;Hicks,Jessica
EPI2035163	NS	United States	2022-Mar-27	EPI_ISL_12690911	A/turkey/South Dakota/22-009327-002-original/2022	National Veterinary Services Laboratories - USDA	National Veterinary Services Laboratories - USDA	Chinh,Thanh;Franzen,Kerrie;Love, Emily;Killian,Mary;Koster,Leo;Lantz,Kristina;Stuber,Tod;Hicks,Jessica
EPI2035171	NS	United States	2022-Mar-28	EPI_ISL_12690912	A/turkey/Minnesota/22-009313-002-original/2022	National Veterinary Services Laboratories - USDA	National Veterinary Services Laboratories - USDA	Chinh,Thanh;Franzen,Kerrie;Love, Emily;Killian,Mary;Koster,Leo;Lantz,Kristina;Stuber,Tod;Hicks,Jessica
EPI2035179	NS	United States	2022-Mar-27	EPI_ISL_12691028	A/turkey/South Dakota/22-009329-001-original/2022	National Veterinary Services Laboratories - USDA	National Veterinary Services Laboratories - USDA	Chinh,Thanh;Franzen,Kerrie;Love, Emily;Killian,Mary;Koster,Leo;Lantz,Kristina;Stuber,Tod;Hicks,Jessica
EPI2035187	NS	United States	2022-Mar-27	EPI_ISL_12691029	A/turkey/South Dakota/22-009329-002-original/2022	National Veterinary Services Laboratories - USDA	National Veterinary Services Laboratories - USDA	Chinh,Thanh;Franzen,Kerrie;Love, Emily;Killian,Mary;Koster,Leo;Lantz,Kristina;Stuber,Tod;Hicks,Jessica
EPI2035195	NS	United States	2022-Mar-28	EPI_ISL_12691030	A/turkey/South Dakota/22-009330-001-original/2022	National Veterinary Services Laboratories - USDA	National Veterinary Services Laboratories - USDA	Chinh,Thanh;Franzen,Kerrie;Love, Emily;Killian,Mary;Koster,Leo;Lantz,Kristina;Stuber,Tod;Hicks,Jessica
EPI2035203	NS	United States	2022-Mar-28	EPI_ISL_12691031	A/turkey/South Dakota/22-009330-002-original/2022	National Veterinary Services Laboratories - USDA	National Veterinary Services Laboratories - USDA	Chinh,Thanh;Franzen,Kerrie;Love, Emily;Killian,Mary;Koster,Leo;Lantz,Kristina;Stuber,Tod;Hicks,Jessica
EPI2035211	NS	United States	2022-Mar-27	EPI_ISL_12691032	A/turkey/North Carolina/22-009332-001-original/2022	National Veterinary Services Laboratories - USDA	National Veterinary Services Laboratories - USDA	Chinh,Thanh;Franzen,Kerrie;Love, Emily;Killian,Mary;Koster,Leo;Lantz,Kristina;Stuber,Tod;Hicks,Jessica
EPI2035219	NS	United States	2022-Mar-27	EPI_ISL_12691033	A/turkey/North Carolina/22-009332-002-original/2022	National Veterinary Services Laboratories - USDA	National Veterinary Services Laboratories - USDA	Chinh,Thanh;Franzen,Kerrie;Love, Emily;Killian,Mary;Koster,Leo;Lantz,Kristina;Stuber,Tod;Hicks,Jessica
EPI2035227	NS	United States	2022-Mar-28	EPI_ISL_12691034	A/domestic goose/North Dakota/22-009337-001-original/2022	National Veterinary Services Laboratories - USDA	National Veterinary Services Laboratories - USDA	Chinh,Thanh;Franzen,Kerrie;Love, Emily;Killian,Mary;Koster,Leo;Lantz,Kristina;Stuber,Tod;Hicks,Jessica
EPI2035235	NS	United States	2022-Mar-28	EPI_ISL_12691035	A/chicken/North Dakota/22-009337-002-original/2022	National Veterinary Services Laboratories - USDA	National Veterinary Services Laboratories - USDA	Chinh,Thanh;Franzen,Kerrie;Love, Emily;Killian,Mary;Koster,Leo;Lantz,Kristina;Stuber,Tod;Hicks,Jessica
EPI2035243	NS	United States	2022-Mar-31	EPI_ISL_12693855	A/chicken/Iowa/22-009819-001-original/2022	National Veterinary Services Laboratories - USDA	National Veterinary Services Laboratories - USDA	Chinh,Thanh;Franzen,Kerrie;Love, Emily;Killian,Mary;Koster,Leo;Lantz,Kristina;Stuber,Tod;Hicks,Jessica
EPI2041989	NS	Israel	2021-Oct-12	EPI_ISL_12749687	A/turkey/Israel/537/2021	Kimron Veterinary Institute	Kimron Veterinary Institute	Zuckerman, N.S; Mandelboim,M; t Bucris,E; Morad,H; Geva,M; ZilbertzanItay,O; Bar-OrI,I; S.Fratty,I; Berkovitch,A; Lublin,A; Simanov,L; Hadas,R; Farnoushi,Y; Shkoda,I
EPI2042007	NS	Romania	2022-Mar-18	EPI_ISL_12754531	A/laying_hen/Romania/11343_22VIR4106-1/2022	Institute for Diagnosis & Animal Health (IDAH)	Istituto Zooprofilattico Sperimentale Delle Venezie	Barbuceanu, F; Onita, I.; Neicut, A.; Motiu, R.; Burlacu, R.; Zecchin, B.; Barbierato, G.; Fusaro, A.; Schivo, A.; Salviato, A.; Palumbo, E.; Giussani, E.; Monne, I.; Terregino, C.
EPI2042014	NS	Romania	2022-Mar-17	EPI_ISL_12754532	A/pelican/Romania/11335_22VIR4106-2/2022	Institute for Diagnosis & Animal Health (IDAH)	Istituto Zooprofilattico Sperimentale Delle Venezie	Barbuceanu, F; Onita, I.; Neicut, A.; Motiu, R.; Burlacu, R.; Zecchin, B.; Barbierato, G.; Fusaro, A.; Schivo, A.; Salviato, A.; Palumbo, E.; Giussani, E.; Monne, I.; Terregino, C.
EPI2042021	NS	Romania	2022-Mar-17	EPI_ISL_12754533	A/pelican/Romania/11334_22VIR4106-3/2022	Institute for Diagnosis & Animal Health (IDAH)	Istituto Zooprofilattico Sperimentale Delle Venezie	Barbuceanu, F; Onita, I.; Neicut, A.; Motiu, R.; Burlacu, R.; Zecchin, B.; Barbierato, G.; Fusaro, A.; Schivo, A.; Salviato, A.; Palumbo, E.; Giussani, E.; Monne, I.; Terregino, C.
EPI2042028	NS	Romania	2022-Mar-26	EPI_ISL_12754534	A/laying_hen/Romania/11562_22VIR4106-4/2022	Institute for Diagnosis & Animal Health (IDAH)	Istituto Zooprofilattico Sperimentale Delle Venezie	Barbuceanu, F; Onita, I.; Neicut, A.; Motiu, R.; Burlacu, R.; Zecchin, B.; Barbierato, G.; Fusaro, A.; Schivo, A.; Salviato, A.; Palumbo, E.; Giussani, E.; Monne, I.; Terregino, C.
EPI2046160	NS	Israel	2021-Oct-29	EPI_ISL_12917757	A/turkey/Israel/564/2021	Kimron Veterinary Institute	Kimron Veterinary Institute	Shkoda,I; Lublin,A; Simanov,L; Hadas,R; Farnoushi,Y; Berkovitch,A; Bucris,E; Morad,H; Geva,M; ZilbertzanItay,O; Bar-OrI,I; S.Fratty,I; Mandelboim,M; Zuckerman, N.S
EPI2049845	NS	Canada	2021-Dec-17	EPI_ISL_12968592	A/Fancy chicken/NL/FAV-0035/2021	Canadian Food Inspection Agency	Canadian Food Inspection Agency	Hisanaga,Tamiko; Fisher,Mathew; Lung,Oliver; Alkie,Tamiru; Xu,Wanhong; Suderman,Matthew; Koziuk,Janice; Berhane,Yohannes
EPI2049853	NS	Canada	2021-Dec-17	EPI_ISL_12968593	A/domestic goose/NL/FAV-0035-17/2021	Canadian Food Inspection Agency	Canadian Food Inspection Agency	Hisanaga,Tamiko; Fisher,Mathew; Lung,Oliver; Alkie,Tamiru; Xu,Wanhong; Suderman,Matthew; Koziuk,Janice; Berhane,Yohannes
EPI2049861	NS	Canada	2021-Dec-17	EPI_ISL_12968817	A/emu/NL/FAV-0035-12/2021	Canadian Food Inspection Agency	Canadian Food Inspection Agency	Hisanaga,Tamiko; Fisher,Mathew; Lung,Oliver; Alkie,Tamiru; Xu,Wanhong; Suderman,Matthew; Koziuk,Janice; Berhane,Yohannes
EPI2049869	NS	Canada	2021-Dec-21	EPI_ISL_12968823	A/chicken/NL/FAV-0033/2021	Canadian Food Inspection Agency	Canadian Food Inspection Agency	Hisanaga,Tamiko; Fisher,Mathew; Lung,Oliver; Alkie,Tamiru; Xu,Wanhong; Suderman,Matthew; Koziuk,Janice; Berhane,Yohannes
EPI2050335	NS	United States	2022-Mar-25	EPI_ISL_13009618	A/Sebastopol goose/Massachusetts/22-009371-001-original/2022	National Veterinary Services Laboratories - USDA	National Veterinary Services Laboratories - USDA	Chinh,Thanh;Franzen,Kerrie;Love, Emily;Killian,Mary;Koster,Leo;Lantz,Kristina;Stuber,Tod;Hicks,Jessica
EPI2050343	NS	United States	2022-Mar-25	EPI_ISL_13009620	A/chicken/Maine/22-009412-001-original/2022	National Veterinary Services Laboratories - USDA	National Veterinary Services Laboratories - USDA	Chinh,Thanh;Franzen,Kerrie;Love, Emily;Killian,Mary;Koster,Leo;Lantz,Kristina;Stuber,Tod;Hicks,Jessica
EPI2050351	NS	United States	2022-Mar-25	EPI_ISL_13009634	A/guinea fowl/Maine/22-009412-002-original/2022	National Veterinary Services Laboratories - USDA	National Veterinary Services Laboratories - USDA	Chinh,Thanh;Franzen,Kerrie;Love, Emily;Killian,Mary;Koster,Leo;Lantz,Kristina;Stuber,Tod;Hicks,Jessica
EPI2050359	NS	United States	2022-Mar-26	EPI_ISL_13009636	A/chicken/Ohio/22-009419-001-original/2022	National Veterinary Services Laboratories - USDA	National Veterinary Services Laboratories - USDA	Chinh,Thanh;Franzen,Kerrie;Love, Emily;Killian,Mary;Koster,Leo;Lantz,Kristina;Stuber,Tod;Hicks,Jessica
EPI2050367	NS	United States	2022-Mar-29	EPI_ISL_13009652	A/turkey/South Dakota/22-009534-001-original/2022	National Veterinary Services Laboratories - USDA	National Veterinary Services Laboratories - USDA	Chinh,Thanh;Franzen,Kerrie;Love, Emily;Killian,Mary;Koster,Leo;Lantz,Kristina;Stuber,Tod;Hicks,Jessica
EPI2050375	NS	United States	2022-Mar-29	EPI_ISL_13009658	A/turkey/Iowa/22-009550-001-original/2022	National Veterinary Services Laboratories - USDA	National Veterinary Services Laboratories - USDA	Chinh,Thanh;Franzen,Kerrie;Love, Emily;Killian,Mary;Koster,Leo;Lantz,Kristina;Stuber,Tod;Hicks,Jessica
EPI2050383	NS	United States	2022-Mar-27	EPI_ISL_13009673	A/turkey/North Carolina/22-009583-001-original/2022	National Veterinary Services Laboratories - USDA	National Veterinary Services Laboratories - USDA	Chinh,Thanh;Franzen,Kerrie;Love, Emily;Killian,Mary;Koster,Leo;Lantz,Kristina;Stuber,Tod;Hicks,Jessica
EPI2050391	NS	United States	2022-Mar-27	EPI_ISL_13009677	A/turkey/North Carolina/22-009583-002-original/2022	National Veterinary Services Laboratories - USDA	National Veterinary Services Laboratories - USDA	Chinh,Thanh;Franzen,Kerrie;Love, Emily;Killian,Mary;Koster,Leo;Lantz,Kristina;Stuber,Tod;Hicks,Jessica
EPI2050399	NS	United States	2022-Mar-26	EPI_ISL_13009689	A/chicken/Wyoming/22-009599-001-original/2022	National Veterinary Services Laboratories - USDA	National Veterinary Services Laboratories - USDA	Chinh,Thanh;Franzen,Kerrie;Love, Emily;Killian,Mary;Koster,Leo;Lantz,Kristina;Stuber,Tod;Hicks,Jessica
EPI2050407	NS	United States	2022-Mar-26	EPI_ISL_13009694	A/chicken/Wyoming/22-009599-002-original/2022	National Veterinary Services Laboratories - USDA	National Veterinary Services Laboratories - USDA	Chinh,Thanh;Franzen,Kerrie;Love, Emily;Killian,Mary;Koster,Leo;Lantz,Kristina;Stuber,Tod;Hicks,Jessica
EPI2050755	NS	Luxembourg	2021-Nov-24	EPI_ISL_13026099	A/Greylag goose/Luxembourg/21217773/2021	Laboratoire de Médecine vétérinaire de l'Etat	Luxembourg Institute of Health	Aurélie Sausy, Chantal Snoeck
EPI2050763	NS	Luxembourg	2021-Nov-24	EPI_ISL_13026104	A/Canada goose/Luxembourg/21217776/2021	Laboratoire de Médecine vétérinaire de l'Etat	Luxembourg Institute of Health	Aurélie Sausy, Chantal Snoeck
EPI2050771	NS	Luxembourg	2021-Dec-09	EPI_ISL_13026105	A/Canada goose/Luxembourg/21237199/2021	Laboratoire de Médecine vétérinaire de l'Etat	Luxembourg Institute of Health	Aurélie Sausy, Chantal Snoeck
EPI2050779	NS	Luxembourg	2021-Dec-10	EPI_ISL_13026106	A/Canada goose/Luxembourg/21239614/2021	Laboratoire de Médecine vétérinaire de l'Etat	Luxembourg Institute of Health	Aurélie Sausy, Chantal Snoeck
EPI2050789	NS	Luxembourg	2021-Dec-14	EPI_ISL_13026236	A/Grey heron/Luxembourg/21243177/2021	Laboratoire de Médecine vétérinaire de l'Etat	Luxembourg Institute of Health	Aurélie Sausy, Chantal Snoeck
EPI2050802	NS	Luxembourg	2021-Dec-14	EPI_ISL_13026237	A/Great cormorant/Luxembourg/21243185/2021	Laboratoire de Médecine vétérinaire de l'Etat	Luxembourg Institute of Health	Aurélie Sausy, Chantal Snoeck
EPI2050817	NS	Luxembourg	2022-Jan-17	EPI_ISL_13026245	A/Canada goose/Luxembourg/22012198/2022	Laboratoire de Médecine vétérinaire de l'Etat	Luxembourg Institute of Health	Aurélie Sausy, Chantal Snoeck
EPI2050825	NS	Luxembourg	2022-Feb-04	EPI_ISL_13026246	A/Barnacle goose/Luxembourg/22033922/2022	Laboratoire de Médecine vétérinaire de l'Etat	Luxembourg Institute of Health	Aurélie Sausy, Chantal Snoeck
EPI2053666	NS	United States	2022-Mar-28	EPI_ISL_13052412	A/turkey/Maine/22-009605-001-original/2022	National Veterinary Services Laboratories - USDA	National Veterinary Services Laboratories - USDA	Chinh,Thanh;Love, Emily;Franzen,Kerrie;Killian,Mary;Koster,Leo;Lantz,Kristina;Stuber,Tod;Hicks,Jessica
EPI2053674	NS	United States	2022-Mar-28	EPI_ISL_13052413	A/chicken/Maine/22-009605-002-original/2022	National Veterinary Services Laboratories - USDA	National Veterinary Services Laboratories - USDA	Chinh,Thanh;Love, Emily;Franzen,Kerrie;Killian,Mary;Koster,Leo;Lantz,Kristina;Stuber,Tod;Hicks,Jessica
EPI2053682	NS	United States	2022-Mar-30	EPI_ISL_13052414	A/chicken/North Dakota/22-009677-001-original/2022	National Veterinary Services Laboratories - USDA	National Veterinary Services Laboratories - USDA	Chinh,Thanh;Love, Emily;Franzen,Kerrie;Killian,Mary;Koster,Leo;Lantz,Kristina;Stuber,Tod;Hicks,Jessica
EPI2053690	NS	United States	2022-Mar-30	EPI_ISL_13052415	A/turkey/South Dakota/22-009688-001-original/2022	National Veterinary Services Laboratories - USDA	National Veterinary Services Laboratories - USDA	Chinh,Thanh;Love, Emily;Franzen,Kerrie;Killian,Mary;Koster,Leo;Lantz,Kristina;Stuber,Tod;Hicks,Jessica
EPI2053698	NS	United States	2022-Mar-29	EPI_ISL_13052416	A/chicken/Illinois/22-009720-001-original/2022	National Veterinary Services Laboratories - USDA	National Veterinary Services Laboratories - USDA	Chinh,Thanh;Love, Emily;Franzen,Kerrie;Killian,Mary;Koster,Leo;Lantz,Kristina;Stuber,Tod;Hicks,Jessica
EPI2053706	NS	United States	2022-Mar-29	EPI_ISL_13052417	A/goose/Illinois/22-009720-003-original/2022	National Veterinary Services Laboratories - USDA	National Veterinary Services Laboratories - USDA	Chinh,Thanh;Love, Emily;Franzen,Kerrie;Killian,Mary;Koster,Leo;Lantz,Kristina;Stuber,Tod;Hicks,Jessica
EPI2053714	NS	United States	2022-Mar-29	EPI_ISL_13052418	A/chicken/Minnesota/22-009735-001-original/2022	National Veterinary Services Laboratories - USDA	National Veterinary Services Laboratories - USDA	Chinh,Thanh;Love, Emily;Franzen,Kerrie;Killian,Mary;Koster,Leo;Lantz,Kristina;Stuber,Tod;Hicks,Jessica
EPI2053722	NS	United States	2022-Mar-30	EPI_ISL_13052419	A/turkey/Minnesota/22-009820-001-original/2022	National Veterinary Services Laboratories - USDA	National Veterinary Services Laboratories - USDA	Chinh,Thanh;Love, Emily;Franzen,Kerrie;Killian,Mary;Koster,Leo;Lantz,Kristina;Stuber,Tod;Hicks,Jessica
EPI2053730	NS	United States	2022-Mar-31	EPI_ISL_13052420	A/turkey/Iowa/22-009825-005-original/2022	National Veterinary Services Laboratories - USDA	National Veterinary Services Laboratories - USDA	Chinh,Thanh;Love, Emily;Franzen,Kerrie;Killian,Mary;Koster,Leo;Lantz,Kristina;Stuber,Tod;Hicks,Jessica
EPI2053746	NS	United States	2022-Mar-30	EPI_ISL_13052422	A/turkey/South Dakota/22-009839-001-original/2022	National Veterinary Services Laboratories - USDA	National Veterinary Services Laboratories - USDA	Chinh,Thanh;Love, Emily;Franzen,Kerrie;Killian,Mary;Koster,Leo;Lantz,Kristina;Stuber,Tod;Hicks,Jessica
EPI2053754	NS	United States	2022-Mar-31	EPI_ISL_13052423	A/turkey/North Dakota/22-009840-001-original/2022	National Veterinary Services Laboratories - USDA	National Veterinary Services Laboratories - USDA	Chinh,Thanh;Love, Emily;Franzen,Kerrie;Killian,Mary;Koster,Leo;Lantz,Kristina;Stuber,Tod;Hicks,Jessica
EPI2053762	NS	United States	2022-Mar-31	EPI_ISL_13052424	A/turkey/South Dakota/22-009841-001-original/2022	National Veterinary Services Laboratories - USDA	National Veterinary Services Laboratories - USDA	Chinh,Thanh;Love, Emily;Franzen,Kerrie;Killian,Mary;Koster,Leo;Lantz,Kristina;Stuber,Tod;Hicks,Jessica
EPI2053770	NS	United States	2022-Mar-31	EPI_ISL_13052425	A/turkey/Missouri/22-009845-004-original/2022	National Veterinary Services Laboratories - USDA	National Veterinary Services Laboratories - USDA	Chinh,Thanh;Love, Emily;Franzen,Kerrie;Killian,Mary;Koster,Leo;Lantz,Kristina;Stuber,Tod;Hicks,Jessica
EPI2053778	NS	United States	2022-Mar-28	EPI_ISL_13052426	A/chicken/Wyoming/22-009849-001-original/2022	National Veterinary Services Laboratories - USDA	National Veterinary Services Laboratories - USDA	Chinh,Thanh;Love, Emily;Franzen,Kerrie;Killian,Mary;Koster,Leo;Lantz,Kristina;Stuber,Tod;Hicks,Jessica
EPI2053786	NS	United States	2022-Mar-31	EPI_ISL_13052427	A/silkie chicken/Wisconsin/22-009934-002-original/2022	National Veterinary Services Laboratories - USDA	National Veterinary Services Laboratories - USDA	Chinh,Thanh;Love, Emily;Franzen,Kerrie;Killian,Mary;Koster,Leo;Lantz,Kristina;Stuber,Tod;Hicks,Jessica
EPI2053794	NS	United States	2022-Mar-31	EPI_ISL_13052429	A/turkey/Minnesota/22-009976-003-original/2022	National Veterinary Services Laboratories - USDA	National Veterinary Services Laboratories - USDA	Chinh,Thanh;Love, Emily;Franzen,Kerrie;Killian,Mary;Koster,Leo;Lantz,Kristina;Stuber,Tod;Hicks,Jessica
EPI2053802	NS	United States	2022-Apr-01	EPI_ISL_13052430	A/turkey/North Dakota/22-009978-001-original/2022	National Veterinary Services Laboratories - USDA	National Veterinary Services Laboratories - USDA	Chinh,Thanh;Love, Emily;Franzen,Kerrie;Killian,Mary;Koster,Leo;Lantz,Kristina;Stuber,Tod;Hicks,Jessica
EPI2053811	NS	United States	2022-Apr-01	EPI_ISL_13052431	A/turkey/North Dakota/22-009978-002-original/2022	National Veterinary Services Laboratories - USDA	National Veterinary Services Laboratories - USDA	Chinh,Thanh;Love, Emily;Franzen,Kerrie;Killian,Mary;Koster,Leo;Lantz,Kristina;Stuber,Tod;Hicks,Jessica
EPI2053819	NS	United States	2022-Apr-01	EPI_ISL_13052432	A/turkey/South Dakota/22-009979-001-original/2022	National Veterinary Services Laboratories - USDA	National Veterinary Services Laboratories - USDA	Chinh,Thanh;Love, Emily;Franzen,Kerrie;Killian,Mary;Koster,Leo;Lantz,Kristina;Stuber,Tod;Hicks,Jessica
EPI2053828	NS	United States	2022-Apr-01	EPI_ISL_13052433	A/turkey/South Dakota/22-009979-002-original/2022	National Veterinary Services Laboratories - USDA	National Veterinary Services Laboratories - USDA	Chinh,Thanh;Love, Emily;Franzen,Kerrie;Killian,Mary;Koster,Leo;Lantz,Kristina;Stuber,Tod;Hicks,Jessica
EPI2056385	NS	Canada	2022-Apr-12	EPI_ISL_13114176	A/Broiler chicken/BC/FAV-0228-OS/2022	Animal Health Centre, Ministry of Agriculture	Canadian Food Inspection Agency	Hisanaga, Tamiko; Lung, Oliver; Fisher, Mathew; Alkie, Tamiru; Wanhong, Xu; Koziuk, Janice; Suderman, Matthew; Joseph, Tomy; Berhane, Yohannes
EPI2056393	NS	Canada	2022-Apr-29	EPI_ISL_13116131	A/Chicken/BC/FAV-0346-OS/2022	Animal Health Centre, Ministry of Agriculture	Canadian Food Inspection Agency	Hisanaga, Tamiko; Lung, Oliver; Fisher, Mathew; Alkie, Tamiru; Wanhong, Xu; Koziuk, Janice; Suderman, Matthew; Joseph, Tomy; Berhane, Yohannes
EPI2056401	NS	Canada	2022-May-05	EPI_ISL_13117168	A/Chicken/BC/FAV-0348-OS/2022	Animal Health Centre, Ministry of Agriculture	Canadian Food Inspection Agency	Hisanaga, Tamiko; Lung, Oliver; Fisher, Mathew; Alkie, Tamiru; Wanhong, Xu; Koziuk, Janice; Suderman, Matthew; Joseph, Tomy; Berhane, Yohannes
EPI2056459	NS	Bangladesh	2022-Feb-13	EPI_ISL_13131033	A/duck/Bangladesh/17D1843/2022	International Centre for Diarrhoeal Disease Research (ICDDR,B)	International Centre for Diarrhoeal Disease Research (ICDDR,B)	Hossain, M.E.; Miah, M.; Puspo, JA.; Hasan, R.; Davis, C.T.; Mott, A.J.; Davis, W.; Chowdhury, S.; Rahman, M.Z
EPI2056468	NS	Bangladesh	2022-Feb-13	EPI_ISL_13131044	A/duck/Bangladesh/17D1844/2022	International Centre for Diarrhoeal Disease Research (ICDDR,B)	International Centre for Diarrhoeal Disease Research (ICDDR,B)	Hossain, M.E.; Miah, M.; Puspo, JA.; Hasan, R.; Davis, C.T.; Mott, A.J.; Davis, W.; Chowdhury, S.; Rahman, M.Z
EPI2056477	NS	Bangladesh	2022-Feb-13	EPI_ISL_13131233	A/duck/Bangladesh/17D1845/2022	International Centre for Diarrhoeal Disease Research (ICDDR,B)	International Centre for Diarrhoeal Disease Research (ICDDR,B)	Hossain, M.E.; Miah, M.; Puspo, JA.; Hasan, R.; Davis, C.T.; Mott, A.J.; Davis, W.; Chowdhury, S.; Rahman, M.Z
EPI2058292	NS	Bangladesh	2022-Feb-13	EPI_ISL_13156686	A/duck/Bangladesh/17D1854/2022	International Centre for Diarrhoeal Disease Research (ICDDR,B)	International Centre for Diarrhoeal Disease Research (ICDDR,B)	Hossain, M.E.; Miah, M.; Puspo, JA.; Hasan, R.; Davis, C.T.; Mott, A.J.; Davis, W.; Chowdhury, S.; Rahman, M.Z
EPI2058300	NS	Bangladesh	2022-Feb-23	EPI_ISL_13156687	A/duck/Bangladesh/19D1850/2022	International Centre for Diarrhoeal Disease Research (ICDDR,B)	International Centre for Diarrhoeal Disease Research (ICDDR,B)	Hossain, M.E.; Miah, M.; Puspo, JA.; Hasan, R.; Davis, C.T.; Mott, A.J.; Davis, W.; Chowdhury, S.; Rahman, M.Z
EPI2058308	NS	Bangladesh	2022-Feb-23	EPI_ISL_13157288	A/duck/Bangladesh/19D1859/2022	International Centre for Diarrhoeal Disease Research (ICDDR,B)	International Centre for Diarrhoeal Disease Research (ICDDR,B)	Hossain, M.E.; Miah, M.; Puspo, JA.; Hasan, R.; Davis, C.T.; Mott, A.J.; Davis, W.; Chowdhury, S.; Rahman, M.Z
EPI2058321	NS	Bangladesh	2022-Feb-25	EPI_ISL_13157450	A/duck/Bangladesh/18D1837/2022	International Centre for Diarrhoeal Disease Research (ICDDR,B)	International Centre for Diarrhoeal Disease Research (ICDDR,B)	Hossain, M.E.; Miah, M.; Puspo, JA.; Hasan, R.; Davis, C.T.; Mott, A.J.; Davis, W.; Chowdhury, S.; Rahman, M.Z
EPI2058329	NS	Bangladesh	2022-Feb-25	EPI_ISL_13157451	A/duck/Bangladesh/18D1840/2022	International Centre for Diarrhoeal Disease Research (ICDDR,B)	International Centre for Diarrhoeal Disease Research (ICDDR,B)	Hossain, M.E.; Miah, M.; Puspo, JA.; Hasan, R.; Davis, C.T.; Mott, A.J.; Davis, W.; Chowdhury, S.; Rahman, M.Z
EPI2058337	NS	Bangladesh	2022-Feb-25	EPI_ISL_13157452	A/chicken/Bangladesh/18B557/2022	International Centre for Diarrhoeal Disease Research (ICDDR,B)	International Centre for Diarrhoeal Disease Research (ICDDR,B)	Hossain, M.E.; Miah, M.; Puspo, JA.; Hasan, R.; Davis, C.T.; Mott, A.J.; Davis, W.; Chowdhury, S.; Rahman, M.Z
EPI2058345	NS	Bangladesh	2022-Feb-26	EPI_ISL_13157453	A/chicken/Bangladesh/10C463/2022	International Centre for Diarrhoeal Disease Research (ICDDR,B)	International Centre for Diarrhoeal Disease Research (ICDDR,B)	Hossain, M.E.; Miah, M.; Puspo, JA.; Hasan, R.; Davis, C.T.; Mott, A.J.; Davis, W.; Chowdhury, S.; Rahman, M.Z
EPI2058353	NS	Bangladesh	2022-Mar-06	EPI_ISL_13157454	A/duck/Bangladesh/17D1865/2022	International Centre for Diarrhoeal Disease Research (ICDDR,B)	International Centre for Diarrhoeal Disease Research (ICDDR,B)	Hossain, M.E.; Miah, M.; Puspo, JA.; Hasan, R.; Davis, C.T.; Mott, A.J.; Davis, W.; Chowdhury, S.; Rahman, M.Z
EPI2058361	NS	Bangladesh	2022-Mar-06	EPI_ISL_13157455	A/duck/Bangladesh/17D1868/2022	International Centre for Diarrhoeal Disease Research (ICDDR,B)	International Centre for Diarrhoeal Disease Research (ICDDR,B)	Hossain, M.E.; Miah, M.; Puspo, JA.; Hasan, R.; Davis, C.T.; Mott, A.J.; Davis, W.; Chowdhury, S.; Rahman, M.Z
EPI2059214	NS	Bangladesh	2022-Mar-06	EPI_ISL_13175607	A/duck/Bangladesh/17D1869/2022	International Centre for Diarrhoeal Disease Research (ICDDR,B)	International Centre for Diarrhoeal Disease Research (ICDDR,B)	Hossain, M.E.; Miah, M.; Puspo, JA.; Hasan, R.; Davis, C.T.; Mott, A.J.; Davis, W.; Chowdhury, S.; Rahman, M.Z
EPI2059229	NS	Bangladesh	2022-Mar-06	EPI_ISL_13175609	A/duck/Bangladesh/17D1873/2022	International Centre for Diarrhoeal Disease Research (ICDDR,B)	International Centre for Diarrhoeal Disease Research (ICDDR,B)	Hossain, M.E.; Miah, M.; Puspo, JA.; Hasan, R.; Davis, C.T.; Mott, A.J.; Davis, W.; Chowdhury, S.; Rahman, M.Z
EPI2059615	NS	Bangladesh	2022-Mar-11	EPI_ISL_13175689	A/duck/Bangladesh/18D1851/2022	International Centre for Diarrhoeal Disease Research (ICDDR,B)	International Centre for Diarrhoeal Disease Research (ICDDR,B)	Hossain, M.E.; Miah, M.; Puspo, JA.; Hasan, R.; Davis, C.T.; Mott, A.J.; Davis, W.; Chowdhury, S.; Rahman, M.Z
EPI2059623	NS	Bangladesh	2022-Mar-11	EPI_ISL_13175714	A/duck/Bangladesh/18D1853/2022	International Centre for Diarrhoeal Disease Research (ICDDR,B)	International Centre for Diarrhoeal Disease Research (ICDDR,B)	Hossain, M.E.; Miah, M.; Puspo, JA.; Hasan, R.; Davis, C.T.; Mott, A.J.; Davis, W.; Chowdhury, S.; Rahman, M.Z
EPI2059631	NS	Bangladesh	2022-Mar-11	EPI_ISL_13175715	A/chicken/Bangladesh/18B569/2022	International Centre for Diarrhoeal Disease Research (ICDDR,B)	International Centre for Diarrhoeal Disease Research (ICDDR,B)	Hossain, M.E.; Miah, M.; Puspo, JA.; Hasan, R.; Davis, C.T.; Mott, A.J.; Davis, W.; Chowdhury, S.; Rahman, M.Z
EPI2059652	NS	Bangladesh	2022-Apr-20	EPI_ISL_13175718	A/duck/Bangladesh/19D1890/2022	International Centre for Diarrhoeal Disease Research (ICDDR,B)	International Centre for Diarrhoeal Disease Research (ICDDR,B)	Hossain, M.E.; Miah, M.; Puspo, JA.; Hasan, R.; Davis, C.T.; Mott, A.J.; Davis, W.; Chowdhury, S.; Rahman, M.Z
EPI2061037	NS	Netherlands	2022-Apr-29	EPI_ISL_13201050	A/Lesser Black-backed Gull/Netherlands/1/2022	Erasmus Medical Center	Erasmus Medical Center
EPI2062115	NS	Bangladesh	2022-Mar-09	EPI_ISL_13243350	A/duck/Bangladesh/19D1874/2022	International Centre for Diarrhoeal Disease Research (ICDDR,B)	International Centre for Diarrhoeal Disease Research (ICDDR,B)	Hossain, M.E.; Miah, M.; Puspo, JA.; Hasan, R.; Davis, C.T.; Mott, A.J.; Davis, W.; Chowdhury, S.; Rahman, M.Z
EPI2062120	NS	Bangladesh	2021-Dec-22	EPI_ISL_13243696	A/duck/Bangladesh/19D1817/2021	International Centre for Diarrhoeal Disease Research (ICDDR,B)	International Centre for Diarrhoeal Disease Research (ICDDR,B)	Hossain, M.E.; Miah, M.; Puspo, JA.; Hasan, R.; Davis, C.T.; Mott, A.J.; Davis, W.; Chowdhury, S.; Rahman, M.Z
EPI2062128	NS	Bangladesh	2021-Dec-22	EPI_ISL_13243698	A/duck/Bangladesh/19D1819/2021	International Centre for Diarrhoeal Disease Research (ICDDR,B)	International Centre for Diarrhoeal Disease Research (ICDDR,B)	Hossain, M.E.; Miah, M.; Puspo, JA.; Hasan, R.; Davis, C.T.; Mott, A.J.; Davis, W.; Chowdhury, S.; Rahman, M.Z
EPI2067285	NS	United States	2022-Apr-02	EPI_ISL_13285536	A/turkey/Iowa/22-009986-001-original/2022	National Veterinary Services Laboratories - USDA	National Veterinary Services Laboratories - USDA	Chinh,Thanh;Love, Emily;Franzen,Kerrie;Killian,Mary;Koster,Leo;Lantz,Kristina;Stuber,Tod;Hicks,Jessica
EPI2067293	NS	United States	2022-Apr-02	EPI_ISL_13285537	A/turkey/Iowa/22-009986-002-original/2022	National Veterinary Services Laboratories - USDA	National Veterinary Services Laboratories - USDA	Chinh,Thanh;Love, Emily;Franzen,Kerrie;Killian,Mary;Koster,Leo;Lantz,Kristina;Stuber,Tod;Hicks,Jessica
EPI2067301	NS	United States	2022-Apr-01	EPI_ISL_13285538	A/turkey/Minnesota/22-009996-001-original/2022	National Veterinary Services Laboratories - USDA	National Veterinary Services Laboratories - USDA	Chinh,Thanh;Love, Emily;Franzen,Kerrie;Killian,Mary;Koster,Leo;Lantz,Kristina;Stuber,Tod;Hicks,Jessica
EPI2067309	NS	United States	2022-Apr-02	EPI_ISL_13285539	A/turkey/Minnesota/22-009997-001-original/2022	National Veterinary Services Laboratories - USDA	National Veterinary Services Laboratories - USDA	Chinh,Thanh;Love, Emily;Franzen,Kerrie;Killian,Mary;Koster,Leo;Lantz,Kristina;Stuber,Tod;Hicks,Jessica
EPI2067317	NS	United States	2022-Apr-02	EPI_ISL_13285540	A/turkey/Minnesota/22-009997-002-original/2022	National Veterinary Services Laboratories - USDA	National Veterinary Services Laboratories - USDA	Chinh,Thanh;Love, Emily;Franzen,Kerrie;Killian,Mary;Koster,Leo;Lantz,Kristina;Stuber,Tod;Hicks,Jessica
EPI2067325	NS	United States	2022-Apr-02	EPI_ISL_13285541	A/turkey/Minnesota/22-009998-001-original/2022	National Veterinary Services Laboratories - USDA	National Veterinary Services Laboratories - USDA	Chinh,Thanh;Love, Emily;Franzen,Kerrie;Killian,Mary;Koster,Leo;Lantz,Kristina;Stuber,Tod;Hicks,Jessica
EPI2067333	NS	United States	2022-Apr-02	EPI_ISL_13285542	A/turkey/Minnesota/22-009999-001-original/2022	National Veterinary Services Laboratories - USDA	National Veterinary Services Laboratories - USDA	Chinh,Thanh;Love, Emily;Franzen,Kerrie;Killian,Mary;Koster,Leo;Lantz,Kristina;Stuber,Tod;Hicks,Jessica
EPI2067341	NS	United States	2022-Apr-03	EPI_ISL_13285543	A/turkey/Minnesota/22-010000-001-original/2022	National Veterinary Services Laboratories - USDA	National Veterinary Services Laboratories - USDA	Chinh,Thanh;Love, Emily;Franzen,Kerrie;Killian,Mary;Koster,Leo;Lantz,Kristina;Stuber,Tod;Hicks,Jessica
EPI2067356	NS	United States	2022-Apr-02	EPI_ISL_13285548	A/turkey/Minnesota/22-009999-002-original/2022	National Veterinary Services Laboratories - USDA	National Veterinary Services Laboratories - USDA	Chinh,Thanh;Love, Emily;Franzen,Kerrie;Killian,Mary;Koster,Leo;Lantz,Kristina;Stuber,Tod;Hicks,Jessica
EPI2067364	NS	United States	2022-Mar-29	EPI_ISL_13285549	A/pheasant/Texas/22-010008-001-original/2022	National Veterinary Services Laboratories - USDA	National Veterinary Services Laboratories - USDA	Chinh,Thanh;Love, Emily;Franzen,Kerrie;Killian,Mary;Koster,Leo;Lantz,Kristina;Stuber,Tod;Hicks,Jessica
EPI2067372	NS	United States	2022-Mar-29	EPI_ISL_13285550	A/pheasant/Texas/22-010008-002-original/2022	National Veterinary Services Laboratories - USDA	National Veterinary Services Laboratories - USDA	Chinh,Thanh;Love, Emily;Franzen,Kerrie;Killian,Mary;Koster,Leo;Lantz,Kristina;Stuber,Tod;Hicks,Jessica
EPI2067380	NS	United States	2022-Apr-02	EPI_ISL_13285551	A/turkey/South Dakota/22-010013-001-original/2022	National Veterinary Services Laboratories - USDA	National Veterinary Services Laboratories - USDA	Chinh,Thanh;Love, Emily;Franzen,Kerrie;Killian,Mary;Koster,Leo;Lantz,Kristina;Stuber,Tod;Hicks,Jessica
EPI2067388	NS	United States	2022-Apr-02	EPI_ISL_13285552	A/turkey/South Dakota/22-010013-002-original/2022	National Veterinary Services Laboratories - USDA	National Veterinary Services Laboratories - USDA	Chinh,Thanh;Love, Emily;Franzen,Kerrie;Killian,Mary;Koster,Leo;Lantz,Kristina;Stuber,Tod;Hicks,Jessica
EPI2067396	NS	United States	2022-Apr-02	EPI_ISL_13285553	A/turkey/North Dakota/22-010015-001-original/2022	National Veterinary Services Laboratories - USDA	National Veterinary Services Laboratories - USDA	Chinh,Thanh;Love, Emily;Franzen,Kerrie;Killian,Mary;Koster,Leo;Lantz,Kristina;Stuber,Tod;Hicks,Jessica
EPI2067404	NS	United States	2022-Apr-02	EPI_ISL_13285554	A/turkey/North Dakota/22-010015-002-original/2022	National Veterinary Services Laboratories - USDA	National Veterinary Services Laboratories - USDA	Chinh,Thanh;Love, Emily;Franzen,Kerrie;Killian,Mary;Koster,Leo;Lantz,Kristina;Stuber,Tod;Hicks,Jessica
EPI2067412	NS	United States	2022-Apr-03	EPI_ISL_13285555	A/turkey/Minnesota/22-010085-001-original/2022	National Veterinary Services Laboratories - USDA	National Veterinary Services Laboratories - USDA	Chinh,Thanh;Love, Emily;Franzen,Kerrie;Killian,Mary;Koster,Leo;Lantz,Kristina;Stuber,Tod;Hicks,Jessica
EPI2067420	NS	United States	2022-Apr-03	EPI_ISL_13285556	A/turkey/Minnesota/22-010085-002-original/2022	National Veterinary Services Laboratories - USDA	National Veterinary Services Laboratories - USDA	Chinh,Thanh;Love, Emily;Franzen,Kerrie;Killian,Mary;Koster,Leo;Lantz,Kristina;Stuber,Tod;Hicks,Jessica
EPI2067428	NS	United States	2022-Apr-03	EPI_ISL_13285557	A/turkey/Minnesota/22-010092-002-original/2022	National Veterinary Services Laboratories - USDA	National Veterinary Services Laboratories - USDA	Chinh,Thanh;Love, Emily;Franzen,Kerrie;Killian,Mary;Koster,Leo;Lantz,Kristina;Stuber,Tod;Hicks,Jessica
EPI2067436	NS	United States	2022-Apr-03	EPI_ISL_13285558	A/turkey/Minnesota/22-010092-003-original/2022	National Veterinary Services Laboratories - USDA	National Veterinary Services Laboratories - USDA	Chinh,Thanh;Love, Emily;Franzen,Kerrie;Killian,Mary;Koster,Leo;Lantz,Kristina;Stuber,Tod;Hicks,Jessica
EPI2067444	NS	United States	2022-Apr-02	EPI_ISL_13285559	A/turkey/Iowa/22-010094-001-original/2022	National Veterinary Services Laboratories - USDA	National Veterinary Services Laboratories - USDA	Chinh,Thanh;Love, Emily;Franzen,Kerrie;Killian,Mary;Koster,Leo;Lantz,Kristina;Stuber,Tod;Hicks,Jessica
EPI2067452	NS	United States	2022-Apr-02	EPI_ISL_13285560	A/turkey/Iowa/22-010094-002-original/2022	National Veterinary Services Laboratories - USDA	National Veterinary Services Laboratories - USDA	Chinh,Thanh;Love, Emily;Franzen,Kerrie;Killian,Mary;Koster,Leo;Lantz,Kristina;Stuber,Tod;Hicks,Jessica
EPI2067460	NS	United States	2022-Apr-01	EPI_ISL_13286627	A/turkey/Minnesota/22-009996-002-original/2022	National Veterinary Services Laboratories - USDA	National Veterinary Services Laboratories - USDA	Chinh,Thanh;Love, Emily;Franzen,Kerrie;Killian,Mary;Koster,Leo;Lantz,Kristina;Stuber,Tod;Hicks,Jessica
EPI2068139	NS	Cambodia	2017-Aug-31	EPI_ISL_13294855	A/chicken/Cambodia/1K241C1/2017	Institut Pasteur du Cambodia	Hong Kong University	Yann,Sokhoun; Siegers,Jurre Y.; Aziz,Ammar; Deng,Yi-Mo; Edwards,Kimberly M.; Wei,Xiaoman; Aziz,Ammar; Tum,Sothyra; Wong,Frank; Lewis,Nicola S.; Thielen,Peter; Claes,Filip; Barr,Ian G.; Dhanasekaran,Vijaykrishna; Karlsson,Erik A.
EPI2068305	NS	Netherlands	2022-May-26	EPI_ISL_13300319	A/brant goose/Netherlands/22009881-002/2022	Wageningen Bioveterinary Research	Wageningen Bioveterinary Research	Beerens, Nancy; Harders, Frank; Pritz-Verschuren, Sylvia; Roose, Marit; Venema, Sandra; Germeraad, Evelien; Engelsma, Marc; Heutink, Rene
EPI2068337	NS	Netherlands	2022-May-27	EPI_ISL_13300324	A/white stork/Netherlands/22009973-002/2022	Wageningen Bioveterinary Research	Wageningen Bioveterinary Research	Beerens, Nancy; Harders, Frank; Pritz-Verschuren, Sylvia; Roose, Marit; Venema, Sandra; Germeraad, Evelien; Engelsma, Marc; Heutink, Rene
EPI2073618	NS	Netherlands	2022-Jun-03	EPI_ISL_13429290	A/Caspian Gull/Netherlands/4/2022	Erasmus Medical Center	Erasmus Medical Center
EPI2073626	NS	Netherlands	2022-Jun-06	EPI_ISL_13429291	A/Sandwich Tern/Netherlands/8/2022	Erasmus Medical Center	Erasmus Medical Center
EPI2073634	NS	Netherlands	2022-Jun-06	EPI_ISL_13429292	A/Sandwich Tern/Netherlands/5/2022	Erasmus Medical Center	Erasmus Medical Center
EPI2073642	NS	Netherlands	2022-Jun-03	EPI_ISL_13429293	A/Black-headed gull/Netherlands/5/2022	Erasmus Medical Center	Erasmus Medical Center
EPI2073650	NS	Netherlands	2022-Jun-03	EPI_ISL_13429294	A/Black-headed gull/Netherlands/6/2022	Erasmus Medical Center	Erasmus Medical Center
EPI2073658	NS	Netherlands	2022-Jun-04	EPI_ISL_13429295	A/Sandwich Tern/Netherlands/1/2022	Erasmus Medical Center	Erasmus Medical Center
EPI2073666	NS	Netherlands	2022-Jun-03	EPI_ISL_13429296	A/Sandwich Tern/Netherlands/2/2022	Erasmus Medical Center	Erasmus Medical Center
EPI2073674	NS	Netherlands	2022-Jun-03	EPI_ISL_13429297	A/Sandwich Tern/Netherlands/3/2022	Erasmus Medical Center	Erasmus Medical Center
EPI2073682	NS	Netherlands	2022-Jun-03	EPI_ISL_13429298	A/Common Tern/Netherlands/1/2022	Erasmus Medical Center	Erasmus Medical Center
EPI2073690	NS	Netherlands	2022-Jun-06	EPI_ISL_13429299	A/Sandwich Tern/Netherlands/6/2022	Erasmus Medical Center	Erasmus Medical Center
EPI2073698	NS	Netherlands	2022-Jun-06	EPI_ISL_13429300	A/Sandwich Tern/Netherlands/7/2022	Erasmus Medical Center	Erasmus Medical Center
EPI2074502	NS	United States	2022-Apr-04	EPI_ISL_13431305	A/turkey/Minnesota/22-010122-001-original/2022	National Veterinary Services Laboratories - USDA	National Veterinary Services Laboratories - USDA	Chinh,Thanh;Love, Emily;Franzen,Kerrie;Killian,Mary;Koster,Leo;Lantz,Kristina;Stuber,Tod;Hicks,Jessica
EPI2074510	NS	United States	2022-Apr-04	EPI_ISL_13431306	A/turkey/Minnesota/22-010122-002-original/2022	National Veterinary Services Laboratories - USDA	National Veterinary Services Laboratories - USDA	Chinh,Thanh;Love, Emily;Franzen,Kerrie;Killian,Mary;Koster,Leo;Lantz,Kristina;Stuber,Tod;Hicks,Jessica
EPI2074518	NS	United States	2022-Apr-04	EPI_ISL_13431307	A/turkey/Minnesota/22-010123-001-original/2022	National Veterinary Services Laboratories - USDA	National Veterinary Services Laboratories - USDA	Chinh,Thanh;Love, Emily;Franzen,Kerrie;Killian,Mary;Koster,Leo;Lantz,Kristina;Stuber,Tod;Hicks,Jessica
EPI2074526	NS	United States	2022-Apr-04	EPI_ISL_13431308	A/turkey/Minnesota/22-010123-004-original/2022	National Veterinary Services Laboratories - USDA	National Veterinary Services Laboratories - USDA	Chinh,Thanh;Love, Emily;Franzen,Kerrie;Killian,Mary;Koster,Leo;Lantz,Kristina;Stuber,Tod;Hicks,Jessica
EPI2074534	NS	United States	2022-Apr-04	EPI_ISL_13431309	A/turkey/Minnesota/22-010124-001-original/2022	National Veterinary Services Laboratories - USDA	National Veterinary Services Laboratories - USDA	Chinh,Thanh;Love, Emily;Franzen,Kerrie;Killian,Mary;Koster,Leo;Lantz,Kristina;Stuber,Tod;Hicks,Jessica
EPI2074542	NS	United States	2022-Apr-04	EPI_ISL_13431310	A/turkey/Minnesota/22-010124-002-original/2022	National Veterinary Services Laboratories - USDA	National Veterinary Services Laboratories - USDA	Chinh,Thanh;Love, Emily;Franzen,Kerrie;Killian,Mary;Koster,Leo;Lantz,Kristina;Stuber,Tod;Hicks,Jessica
EPI2074550	NS	United States	2022-Apr-04	EPI_ISL_13431311	A/turkey/Minnesota/22-010125-001-original/2022	National Veterinary Services Laboratories - USDA	National Veterinary Services Laboratories - USDA	Chinh,Thanh;Love, Emily;Franzen,Kerrie;Killian,Mary;Koster,Leo;Lantz,Kristina;Stuber,Tod;Hicks,Jessica
EPI2074558	NS	United States	2022-Apr-04	EPI_ISL_13431312	A/turkey/Minnesota/22-010125-002-original/2022	National Veterinary Services Laboratories - USDA	National Veterinary Services Laboratories - USDA	Chinh,Thanh;Love, Emily;Franzen,Kerrie;Killian,Mary;Koster,Leo;Lantz,Kristina;Stuber,Tod;Hicks,Jessica
EPI2074566	NS	United States	2022-Apr-04	EPI_ISL_13431313	A/turkey/Minnesota/22-010126-001-original/2022	National Veterinary Services Laboratories - USDA	National Veterinary Services Laboratories - USDA	Chinh,Thanh;Love, Emily;Franzen,Kerrie;Killian,Mary;Koster,Leo;Lantz,Kristina;Stuber,Tod;Hicks,Jessica
EPI2074574	NS	United States	2022-Apr-04	EPI_ISL_13431314	A/turkey/Minnesota/22-010126-002-original/2022	National Veterinary Services Laboratories - USDA	National Veterinary Services Laboratories - USDA	Chinh,Thanh;Love, Emily;Franzen,Kerrie;Killian,Mary;Koster,Leo;Lantz,Kristina;Stuber,Tod;Hicks,Jessica
EPI2074582	NS	United States	2022-Apr-04	EPI_ISL_13431688	A/turkey/Minnesota/22-010127-001-original/2022	National Veterinary Services Laboratories - USDA	National Veterinary Services Laboratories - USDA	Chinh,Thanh;Love, Emily;Franzen,Kerrie;Killian,Mary;Koster,Leo;Lantz,Kristina;Stuber,Tod;Hicks,Jessica
EPI2074590	NS	United States	2022-Apr-04	EPI_ISL_13431689	A/turkey/Minnesota/22-010127-002-original/2022	National Veterinary Services Laboratories - USDA	National Veterinary Services Laboratories - USDA	Chinh,Thanh;Love, Emily;Franzen,Kerrie;Killian,Mary;Koster,Leo;Lantz,Kristina;Stuber,Tod;Hicks,Jessica
EPI2074598	NS	United States	2022-Apr-04	EPI_ISL_13431690	A/turkey/Iowa/22-010132-001-original/2022	National Veterinary Services Laboratories - USDA	National Veterinary Services Laboratories - USDA	Chinh,Thanh;Love, Emily;Franzen,Kerrie;Killian,Mary;Koster,Leo;Lantz,Kristina;Stuber,Tod;Hicks,Jessica
EPI2074606	NS	United States	2022-Apr-04	EPI_ISL_13431691	A/turkey/Iowa/22-010132-002-original/2022	National Veterinary Services Laboratories - USDA	National Veterinary Services Laboratories - USDA	Chinh,Thanh;Love, Emily;Franzen,Kerrie;Killian,Mary;Koster,Leo;Lantz,Kristina;Stuber,Tod;Hicks,Jessica
EPI2074614	NS	United States	2022-Apr-04	EPI_ISL_13431692	A/turkey/South Dakota/22-010135-001-original/2022	National Veterinary Services Laboratories - USDA	National Veterinary Services Laboratories - USDA	Chinh,Thanh;Love, Emily;Franzen,Kerrie;Killian,Mary;Koster,Leo;Lantz,Kristina;Stuber,Tod;Hicks,Jessica
EPI2074622	NS	United States	2022-Apr-04	EPI_ISL_13431693	A/turkey/South Dakota/22-010135-002-original/2022	National Veterinary Services Laboratories - USDA	National Veterinary Services Laboratories - USDA	Chinh,Thanh;Love, Emily;Franzen,Kerrie;Killian,Mary;Koster,Leo;Lantz,Kristina;Stuber,Tod;Hicks,Jessica
EPI2074630	NS	United States	2022-Apr-04	EPI_ISL_13431694	A/turkey/South Dakota/22-010137-001-original/2022	National Veterinary Services Laboratories - USDA	National Veterinary Services Laboratories - USDA	Chinh,Thanh;Love, Emily;Franzen,Kerrie;Killian,Mary;Koster,Leo;Lantz,Kristina;Stuber,Tod;Hicks,Jessica
EPI2074638	NS	United States	2022-Apr-04	EPI_ISL_13431695	A/turkey/South Dakota/22-010137-002-original/2022	National Veterinary Services Laboratories - USDA	National Veterinary Services Laboratories - USDA	Chinh,Thanh;Love, Emily;Franzen,Kerrie;Killian,Mary;Koster,Leo;Lantz,Kristina;Stuber,Tod;Hicks,Jessica
EPI2074646	NS	United States	2022-Apr-04	EPI_ISL_13431696	A/turkey/South Dakota/22-010138-001-original/2022	National Veterinary Services Laboratories - USDA	National Veterinary Services Laboratories - USDA	Chinh,Thanh;Love, Emily;Franzen,Kerrie;Killian,Mary;Koster,Leo;Lantz,Kristina;Stuber,Tod;Hicks,Jessica
EPI2074654	NS	United States	2022-Apr-04	EPI_ISL_13431697	A/turkey/South Dakota/22-010138-002-original/2022	National Veterinary Services Laboratories - USDA	National Veterinary Services Laboratories - USDA	Chinh,Thanh;Love, Emily;Franzen,Kerrie;Killian,Mary;Koster,Leo;Lantz,Kristina;Stuber,Tod;Hicks,Jessica
EPI2074758	NS	United States	2022-Mar-31	EPI_ISL_13432776	A/chicken/Wyoming/22-010157-002-original/2022	National Veterinary Services Laboratories - USDA	National Veterinary Services Laboratories - USDA	Chinh,Thanh;Love, Emily;Franzen,Kerrie;Killian,Mary;Koster,Leo;Lantz,Kristina;Stuber,Tod;Hicks,Jessica
EPI2074766	NS	United States	2022-Apr-04	EPI_ISL_13432788	A/guinea fowl/Maine/22-010181-001-original/2022	National Veterinary Services Laboratories - USDA	National Veterinary Services Laboratories - USDA	Chinh,Thanh;Love, Emily;Franzen,Kerrie;Killian,Mary;Koster,Leo;Lantz,Kristina;Stuber,Tod;Hicks,Jessica
EPI2074774	NS	United States	2022-Apr-04	EPI_ISL_13432800	A/goose/Maine/22-010181-002-original/2022	National Veterinary Services Laboratories - USDA	National Veterinary Services Laboratories - USDA	Chinh,Thanh;Love, Emily;Franzen,Kerrie;Killian,Mary;Koster,Leo;Lantz,Kristina;Stuber,Tod;Hicks,Jessica
EPI2074782	NS	United States	2022-Apr-04	EPI_ISL_13432814	A/chicken/New York/22-010200-002-original/2022	National Veterinary Services Laboratories - USDA	National Veterinary Services Laboratories - USDA	Chinh,Thanh;Love, Emily;Franzen,Kerrie;Killian,Mary;Koster,Leo;Lantz,Kristina;Stuber,Tod;Hicks,Jessica
EPI2074798	NS	United States	2022-Apr-04	EPI_ISL_13432838	A/turkey/Missouri/22-010296-001-original/2022	National Veterinary Services Laboratories - USDA	National Veterinary Services Laboratories - USDA	Chinh,Thanh;Love, Emily;Franzen,Kerrie;Killian,Mary;Koster,Leo;Lantz,Kristina;Stuber,Tod;Hicks,Jessica
EPI2074806	NS	United States	2022-Apr-04	EPI_ISL_13432849	A/chicken/North Carolina/22-010298-001-original/2022	National Veterinary Services Laboratories - USDA	National Veterinary Services Laboratories - USDA	Chinh,Thanh;Love, Emily;Franzen,Kerrie;Killian,Mary;Koster,Leo;Lantz,Kristina;Stuber,Tod;Hicks,Jessica
EPI2074814	NS	United States	2022-Apr-04	EPI_ISL_13432861	A/chicken/North Carolina/22-010298-002-original/2022	National Veterinary Services Laboratories - USDA	National Veterinary Services Laboratories - USDA	Chinh,Thanh;Love, Emily;Franzen,Kerrie;Killian,Mary;Koster,Leo;Lantz,Kristina;Stuber,Tod;Hicks,Jessica
EPI2074822	NS	United States	2022-Apr-04	EPI_ISL_13433340	A/chicken/North Carolina/22-010299-002-original/2022	National Veterinary Services Laboratories - USDA	National Veterinary Services Laboratories - USDA	Chinh,Thanh;Love, Emily;Franzen,Kerrie;Killian,Mary;Koster,Leo;Lantz,Kristina;Stuber,Tod;Hicks,Jessica
EPI2074830	NS	United States	2022-Apr-04	EPI_ISL_13433352	A/turkey/Minnesota/22-010312-001-original/2022	National Veterinary Services Laboratories - USDA	National Veterinary Services Laboratories - USDA	Chinh,Thanh;Love, Emily;Franzen,Kerrie;Killian,Mary;Koster,Leo;Lantz,Kristina;Stuber,Tod;Hicks,Jessica
EPI2074838	NS	United States	2022-Apr-04	EPI_ISL_13433365	A/turkey/Minnesota/22-010312-004-original/2022	National Veterinary Services Laboratories - USDA	National Veterinary Services Laboratories - USDA	Chinh,Thanh;Love, Emily;Franzen,Kerrie;Killian,Mary;Koster,Leo;Lantz,Kristina;Stuber,Tod;Hicks,Jessica
EPI2074846	NS	United States	2022-Apr-04	EPI_ISL_13433376	A/chicken/New York/22-010321-001-original/2022	National Veterinary Services Laboratories - USDA	National Veterinary Services Laboratories - USDA	Chinh,Thanh;Love, Emily;Franzen,Kerrie;Killian,Mary;Koster,Leo;Lantz,Kristina;Stuber,Tod;Hicks,Jessica
EPI2074854	NS	United States	2022-Apr-04	EPI_ISL_13433388	A/chicken/New York/22-010321-002-original/2022	National Veterinary Services Laboratories - USDA	National Veterinary Services Laboratories - USDA	Chinh,Thanh;Love, Emily;Franzen,Kerrie;Killian,Mary;Koster,Leo;Lantz,Kristina;Stuber,Tod;Hicks,Jessica
EPI2074862	NS	United States	2022-Apr-04	EPI_ISL_13433400	A/domestic duck/New York/22-010321-003-original/2022	National Veterinary Services Laboratories - USDA	National Veterinary Services Laboratories - USDA	Chinh,Thanh;Love, Emily;Franzen,Kerrie;Killian,Mary;Koster,Leo;Lantz,Kristina;Stuber,Tod;Hicks,Jessica
EPI2074870	NS	United States	2022-Apr-05	EPI_ISL_13433412	A/chicken/Wisconsin/22-010325-001-original/2022	National Veterinary Services Laboratories - USDA	National Veterinary Services Laboratories - USDA	Chinh,Thanh;Love, Emily;Franzen,Kerrie;Killian,Mary;Koster,Leo;Lantz,Kristina;Stuber,Tod;Hicks,Jessica
EPI2074878	NS	United States	2022-Apr-05	EPI_ISL_13433423	A/turkey/Wisconsin/22-010325-003-original/2022	National Veterinary Services Laboratories - USDA	National Veterinary Services Laboratories - USDA	Chinh,Thanh;Love, Emily;Franzen,Kerrie;Killian,Mary;Koster,Leo;Lantz,Kristina;Stuber,Tod;Hicks,Jessica
EPI2074886	NS	United States	2022-Apr-04	EPI_ISL_13433435	A/turkey/South Dakota/22-010346-001-original/2022	National Veterinary Services Laboratories - USDA	National Veterinary Services Laboratories - USDA	Chinh,Thanh;Love, Emily;Franzen,Kerrie;Killian,Mary;Koster,Leo;Lantz,Kristina;Stuber,Tod;Hicks,Jessica
EPI2074894	NS	United States	2022-Apr-04	EPI_ISL_13433447	A/turkey/South Dakota/22-010346-002-original/2022	National Veterinary Services Laboratories - USDA	National Veterinary Services Laboratories - USDA	Chinh,Thanh;Love, Emily;Franzen,Kerrie;Killian,Mary;Koster,Leo;Lantz,Kristina;Stuber,Tod;Hicks,Jessica
EPI2074902	NS	United States	2022-Mar-31	EPI_ISL_13434393	A/chicken/Wyoming/22-010378-001-original/2022	National Veterinary Services Laboratories - USDA	National Veterinary Services Laboratories - USDA	Chinh,Thanh;Love, Emily;Franzen,Kerrie;Killian,Mary;Koster,Leo;Lantz,Kristina;Stuber,Tod;Hicks,Jessica
EPI2074910	NS	United States	2022-Apr-05	EPI_ISL_13434407	A/chicken/Montana/22-010445-001-original/2022	National Veterinary Services Laboratories - USDA	National Veterinary Services Laboratories - USDA	Chinh,Thanh;Love, Emily;Franzen,Kerrie;Killian,Mary;Koster,Leo;Lantz,Kristina;Stuber,Tod;Hicks,Jessica
EPI2074918	NS	United States	2022-Apr-05	EPI_ISL_13434418	A/chicken/Montana/22-010445-003-original/2022	National Veterinary Services Laboratories - USDA	National Veterinary Services Laboratories - USDA	Chinh,Thanh;Love, Emily;Franzen,Kerrie;Killian,Mary;Koster,Leo;Lantz,Kristina;Stuber,Tod;Hicks,Jessica
EPI2074926	NS	United States	2022-Apr-06	EPI_ISL_13434430	A/turkey/North Carolina/22-010448-001-original/2022	National Veterinary Services Laboratories - USDA	National Veterinary Services Laboratories - USDA	Chinh,Thanh;Love, Emily;Franzen,Kerrie;Killian,Mary;Koster,Leo;Lantz,Kristina;Stuber,Tod;Hicks,Jessica
EPI2074934	NS	United States	2022-Apr-06	EPI_ISL_13434442	A/turkey/North Carolina/22-010448-003-original/2022	National Veterinary Services Laboratories - USDA	National Veterinary Services Laboratories - USDA	Chinh,Thanh;Love, Emily;Franzen,Kerrie;Killian,Mary;Koster,Leo;Lantz,Kristina;Stuber,Tod;Hicks,Jessica
EPI2074942	NS	United States	2022-Apr-06	EPI_ISL_13434454	A/Cascade duck/Montana/22-010454-001-original/2022	National Veterinary Services Laboratories - USDA	National Veterinary Services Laboratories - USDA	Chinh,Thanh;Love, Emily;Franzen,Kerrie;Killian,Mary;Koster,Leo;Lantz,Kristina;Stuber,Tod;Hicks,Jessica
EPI2074950	NS	United States	2022-Apr-06	EPI_ISL_13434466	A/Cascade duck/Montana/22-010454-003-original/2022	National Veterinary Services Laboratories - USDA	National Veterinary Services Laboratories - USDA	Chinh,Thanh;Love, Emily;Franzen,Kerrie;Killian,Mary;Koster,Leo;Lantz,Kristina;Stuber,Tod;Hicks,Jessica
EPI2074958	NS	United States	2022-Apr-05	EPI_ISL_13434477	A/turkey/Minnesota/22-010463-002-original/2022	National Veterinary Services Laboratories - USDA	National Veterinary Services Laboratories - USDA	Chinh,Thanh;Love, Emily;Franzen,Kerrie;Killian,Mary;Koster,Leo;Lantz,Kristina;Stuber,Tod;Hicks,Jessica
EPI2074966	NS	United States	2022-Apr-05	EPI_ISL_13434489	A/turkey/Minnesota/22-010464-001-original/2022	National Veterinary Services Laboratories - USDA	National Veterinary Services Laboratories - USDA	Chinh,Thanh;Love, Emily;Franzen,Kerrie;Killian,Mary;Koster,Leo;Lantz,Kristina;Stuber,Tod;Hicks,Jessica
EPI2074974	NS	United States	2022-Apr-05	EPI_ISL_13434551	A/turkey/Minnesota/22-010464-002-original/2022	National Veterinary Services Laboratories - USDA	National Veterinary Services Laboratories - USDA	Chinh,Thanh;Love, Emily;Franzen,Kerrie;Killian,Mary;Koster,Leo;Lantz,Kristina;Stuber,Tod;Hicks,Jessica
EPI2077987	NS	Belgium	2022-Jun-04	EPI_ISL_13514370	A/Thalasseus sandvicensis/Belgium/7473_0009/2022	Sciensano - Animal Infectious Diseases	Sciensano, Department of Animal Infectious Diseases	Van Borm, Steven; Roupie, Virginie; Lambrecht, Benedicte; Mathijs, Elisabeth; Steensels, Mieke
EPI2077995	NS	Belgium	2022-Jun-20	EPI_ISL_13514375	A/Gallus gallus/Belgium/8092_0002/2022	Sciensano - Animal Infectious Diseases	Sciensano, Department of Animal Infectious Diseases	Van Borm, Steven; Roupie, Virginie; Lambrecht, Benedicte; Mathijs, Elisabeth; Steensels, Mieke
EPI2078358	NS	France	2022-May-11	EPI_ISL_13519451	A/gull/France/22P015977/2022	Anses (Ploufragan-Plouzané)	ANSES Agence Nationale De Securite Sanitaire De L’alimentation
EPI389708	NS	China	2008-Aug-01	EPI_ISL_127494	A/duck/Eastern China/S115/2008			Cao,J.P.; Peng,D.X.; Liu,X.F.; Zhao,G.
EPI393176	NS	India	2010-Nov-22	EPI_ISL_128292	A/chicken/Namakkal/75/2010			Gnanendra,S.; Bijul,L.; Selvaraj,P.
EPI372997	NS	Egypt	2007-Jan-01	EPI_ISL_120301	A/chicken/Egypt/9402-NAMRU3/2007	U.S. Naval Medical Research Unit No.3	Centers for Disease Control and Prevention	Younan, M.; Poh, M.K.; Elassal, E.; Simpson, N.; Jones, J.; ElBadry, M.A.; Naguib, A.;Saied, I.; Kandeel, A.; Cornelius, C.
EPI398220	NS	Egypt	2009-May-25	EPI_ISL_129832	A/chicken/Menofia/CAI42/2009			Wentworth,D.E.; Dugan,V.; Halpin,R.; Lin,X.; Bera,J.; Ghedin,E.; Fedorova,N.; Overton,L.; Tsitrin,T.; Stockwell,T.; Amedeo,P.; Bishop,B.; Chen,H.; Edworthy,P.; Gupta,N.; Katzel,D.; Li,K.; Schobel,S.; Shrivastava,S.; Thovarai,V.; Wang,S.; Atta El-Abiary,E.; Saad El-Din Abd El-Latif,W.; Ahmed Khder,A.; Selim Salama,S.; Adel Soliman,Y.; Omar,L.; Aly,M.; El-Satar Arafa Mohamed Arafa,A.; Bao,Y.; Sande…
EPI389712	NS	China	2009-Aug-01	EPI_ISL_127498	A/duck/Eastern China/Yzd/2009			Cao,J.P.; Peng,D.X.; Liu,X.F.
EPI398178	NS	Egypt	2008-Jun-30	EPI_ISL_129821	A/chicken/Qalubia/CAI18/2008			Wentworth,D.E.; Dugan,V.; Halpin,R.; Lin,X.; Bera,J.; Ghedin,E.; Fedorova,N.; Overton,L.; Tsitrin,T.; Stockwell,T.; Amedeo,P.; Bishop,B.; Chen,H.; Edworthy,P.; Gupta,N.; Katzel,D.; Li,K.; Schobel,S.; Shrivastava,S.; Thovarai,V.; Wang,S.; Atta El-Abiary,E.; Saad El-Din Abd El-Latif,W.; Ahmed Khder,A.; Selim Salama,S.; Adel Soliman,Y.; Omar,L.; Aly,M.; El-Satar Arafa Mohamed Arafa,A.; Bao,Y.; Sande…
EPI398212	NS	Egypt	2009-May-20	EPI_ISL_129830	A/chicken/Giza/CAI37/2009			Wentworth,D.E.; Dugan,V.; Halpin,R.; Lin,X.; Bera,J.; Ghedin,E.; Fedorova,N.; Overton,L.; Tsitrin,T.; Stockwell,T.; Amedeo,P.; Bishop,B.; Chen,H.; Edworthy,P.; Gupta,N.; Katzel,D.; Li,K.; Schobel,S.; Shrivastava,S.; Thovarai,V.; Wang,S.; Atta El-Abiary,E.; Saad El-Din Abd El-Latif,W.; Ahmed Khder,A.; Selim Salama,S.; Adel Soliman,Y.; Omar,L.; Aly,M.; El-Satar Arafa Mohamed Arafa,A.; Bao,Y.; Sande…
EPI416373	NS	Korea, Republic of	2009-Sep-27	EPI_ISL_134110	A/wild duck/Korea/SNU50-5/2009			Kim,I.H.; Kwon,H.J.; Choi,J.G.; Kang,H.M.; Lee,Y.J.; Kim,J.H.
EPI2073523	NS	Netherlands	2022-May-26	EPI_ISL_13399697	A/Greylag Goose/Netherlands/3/2022	Erasmus Medical Center	Erasmus Medical Center
EPI398208	NS	Egypt	2010-Apr-21	EPI_ISL_129829	A/chicken/Menofia/CAI34/2010			Wentworth,D.E.; Dugan,V.; Halpin,R.; Lin,X.; Bera,J.; Ghedin,E.; Fedorova,N.; Overton,L.; Tsitrin,T.; Stockwell,T.; Amedeo,P.; Bishop,B.; Chen,H.; Edworthy,P.; Gupta,N.; Katzel,D.; Li,K.; Schobel,S.; Shrivastava,S.; Thovarai,V.; Wang,S.; Atta El-Abiary,E.; Saad El-Din Abd El-Latif,W.; Ahmed Khder,A.; Selim Salama,S.; Adel Soliman,Y.; Omar,L.; Aly,M.; El-Satar Arafa Mohamed Arafa,A.; Bao,Y.; Sande…
EPI398170	NS	Egypt	2010-Mar-01	EPI_ISL_129818	A/duck/Qalubia/CAI11/2010			Wentworth,D.E.; Dugan,V.; Halpin,R.; Lin,X.; Bera,J.; Ghedin,E.; Fedorova,N.; Overton,L.; Tsitrin,T.; Stockwell,T.; Amedeo,P.; Bishop,B.; Chen,H.; Edworthy,P.; Gupta,N.; Katzel,D.; Li,K.; Schobel,S.; Shrivastava,S.; Thovarai,V.; Wang,S.; Atta El-Abiary,E.; Saad El-Din Abd El-Latif,W.; Ahmed Khder,A.; Selim Salama,S.; Adel Soliman,Y.; Omar,L.; Aly,M.; El-Satar Arafa Mohamed Arafa,A.; Bao,Y.; Sande…
EPI376257	NS	China	2008-Jun-06	EPI_ISL_121416	A/chicken/Sheny/0606/2008			Zhang,Y.; Sun,Y.; Sun,H.; Pu,J.; Bi,Y.; Shi,Y.; Lu,X.; Li,J.; Zhu,Q.; Gao,G.F.; Yang,H.; Liu,J.
EPI389709	NS	China	2008-Aug-01	EPI_ISL_127495	A/duck/Eastern China/Y6/2008			Cao,J.P.; Peng,D.X.; Liu,X.F.; Zhao,G.
EPI359922	NS	Korea, Republic of	2011-Feb-01	EPI_ISL_108436	A/common Ketrel/Korea/Q197/2011			Kim,H.R.; Lee,Y.J.; Park,C.K.; Oem,J.K.; Lee,O.S.; Kang,H.M.; Choi,J.G.; Bae,Y.C.
EPI2021907	NS	Czech Republic	2021-Dec-18	EPI_ISL_12150666	A/goose/Czech Republic/25322-205/2021	State Veterinary Institute Prague	State Veterinary Institute Prague	Alexander,Nagy;Martina,Stara;Lenka,Cernikova
EPI2021898	NS	Czech Republic	2021-Dec-18	EPI_ISL_12150664	A/goose/Czech Republic/25322-179/2021	State Veterinary Institute Prague	State Veterinary Institute Prague	Alexander,Nagy;Martina,Stara;Lenka,Cernikova
EPI2021870	NS	Czech Republic	2022-Jan-12	EPI_ISL_12150657	A/goose/Czech Republic/913/2022	State Veterinary Institute Prague	State Veterinary Institute Prague	Alexander,Nagy;Martina,Stara;Lenka,Cernikova
EPI2029892	NS	China	2022-Jan-05	EPI_ISL_12572662	A/goose/Hunan/SE284/2022(H5N1)	Harbin Veterinary Research Institute (CAAS)	Harbin Veterinary Research Institute (CAAS)	Pengfei Cui, Congcong Wang
EPI2029884	NS	China	2022-Feb-22	EPI_ISL_12572661	A/goose/Guizhou/S1541/2022(H5N1)	Harbin Veterinary Research Institute (CAAS)	Harbin Veterinary Research Institute (CAAS)	Pengfei Cui, Congcong Wang
EPI359930	NS	Korea, Republic of	2011-Jan-01	EPI_ISL_108432	A/white fronted goose/Korea/Q27/2011			Kim,H.R.; Lee,Y.J.; Park,C.K.; Oem,J.K.; Lee,O.S.; Kang,H.M.; Choi,J.G.; Bae,Y.C.
EPI359935	NS	Korea, Republic of	2011-Jan-01	EPI_ISL_108438	A/quail/Korea/GC395/2011			Kim,H.R.; Lee,Y.J.; Park,C.K.; Oem,J.K.; Lee,O.S.; Kang,H.M.; Choi,J.G.; Bae,Y.C.
EPI359937	NS	Korea, Republic of	2011-Jan-01	EPI_ISL_108426	A/pheasant/Korea/PT411/2011			Kim,H.R.; Lee,Y.J.; Park,C.K.; Oem,J.K.; Lee,O.S.; Kang,H.M.; Choi,J.G.; Bae,Y.C.
EPI359928	NS	Korea, Republic of	2011-Jan-01	EPI_ISL_108433	A/whooper swan/Korea/Q28/2011			Kim,H.R.; Lee,Y.J.; Park,C.K.; Oem,J.K.; Lee,O.S.; Kang,H.M.; Choi,J.G.; Bae,Y.C.
EPI2021888	NS	Czech Republic	2022-Jan-29	EPI_ISL_12150661	A/mute swan/Czech Republic/2755/2022	State Veterinary Institute Prague	State Veterinary Institute Prague
EPI359923	NS	Korea, Republic of	2011-Feb-01	EPI_ISL_108423	A/turkey/Korea/DDC518/2011			Kim,H.R.; Lee,Y.J.; Park,C.K.; Oem,J.K.; Lee,O.S.; Kang,H.M.; Choi,J.G.; Bae,Y.C.
EPI360029	NS	Cambodia	2011-Jul-14	EPI_ISL_108505	A/heron/Cambodia/TM068/2011			Buchy,P.
EPI2029908	NS	China	2021-Nov-25	EPI_ISL_12572664	A/wild duck/Hebei/SD012/2021(H5N1)	Harbin Veterinary Research Institute (CAAS)	Harbin Veterinary Research Institute (CAAS)	Pengfei Cui, Congcong Wang
EPI360039	NS	Cambodia	2011-Jul-14	EPI_ISL_108507	A/marabou stork/Cambodia/TM068/2011			Buchy,P.
EPI359926	NS	Korea, Republic of	2011-Jan-01	EPI_ISL_108434	A/eurasian eagle owl/Korea/Q133/2011			Kim,H.R.; Lee,Y.J.; Park,C.K.; Oem,J.K.; Lee,O.S.; Kang,H.M.; Choi,J.G.; Bae,Y.C.
EPI359944	NS	Korea, Republic of	2011-Jan-01	EPI_ISL_108419	A/wild bird/Korea/IS18/2011			Kim,H.R.; Lee,Y.J.; Park,C.K.; Oem,J.K.; Lee,O.S.; Kang,H.M.; Choi,J.G.; Bae,Y.C.
EPI359943	NS	Korea, Republic of	2011-Feb-01	EPI_ISL_108416	A/eurasian eagle owl/Korea/Q182/2011			Kim,H.R.; Lee,Y.J.; Park,C.K.; Oem,J.K.; Lee,O.S.; Kang,H.M.; Choi,J.G.; Bae,Y.C.
EPI359942	NS	Korea, Republic of	2011-Feb-01	EPI_ISL_108414	A/eurasian eagle owl/Korea/Q178/2011			Kim,H.R.; Lee,Y.J.; Park,C.K.; Oem,J.K.; Lee,O.S.; Kang,H.M.; Choi,J.G.; Bae,Y.C.
EPI359936	NS	Korea, Republic of	2011-Feb-01	EPI_ISL_108413	A/eurasian eagle owl/Korea/Q196/2011			Kim,H.R.; Lee,Y.J.; Park,C.K.; Oem,J.K.; Lee,O.S.; Kang,H.M.; Choi,J.G.; Bae,Y.C.
EPI1995633	NS	Netherlands	2022-Feb-26	EPI_ISL_11112350	A/Barnacle Goose/Netherlands/15/2022	Erasmus Medical Center	Erasmus Medical Center
EPI1995622	NS	Netherlands	2022-Feb-23	EPI_ISL_11112348	A/Barnacle Goose/Netherlands/14/2022	Erasmus Medical Center	Erasmus Medical Center
EPI1995606	NS	Netherlands	2022-Feb-23	EPI_ISL_11112346	A/Barnacle Goose/Netherlands/13/2022	Erasmus Medical Center	Erasmus Medical Center
EPI1995590	NS	Netherlands	2022-Feb-09	EPI_ISL_11112344	A/Barnacle Goose/Netherlands/12/2022	Erasmus Medical Center	Erasmus Medical Center
EPI1995573	NS	Netherlands	2022-Feb-09	EPI_ISL_11112342	A/Barnacle Goose/Netherlands/11/2022	Erasmus Medical Center	Erasmus Medical Center
EPI1995557	NS	Netherlands	2022-Feb-07	EPI_ISL_11112340	A/Barnacle Goose/Netherlands/10/2022	Erasmus Medical Center	Erasmus Medical Center
EPI2074790	NS	United States	2022-Apr-04	EPI_ISL_13432826	A/guinea fowl/New York/22-010200-003-original/2022	National Veterinary Services Laboratories - USDA	National Veterinary Services Laboratories - USDA	Chinh,Thanh;Love, Emily;Franzen,Kerrie;Killian,Mary;Koster,Leo;Lantz,Kristina;Stuber,Tod;Hicks,Jessica
EPI2074750	NS	United States	2022-Mar-31	EPI_ISL_13432764	A/chicken/Wyoming/22-010157-001-original/2022	National Veterinary Services Laboratories - USDA	National Veterinary Services Laboratories - USDA	Chinh,Thanh;Love, Emily;Franzen,Kerrie;Killian,Mary;Koster,Leo;Lantz,Kristina;Stuber,Tod;Hicks,Jessica
EPI2074742	NS	United States	2022-Mar-31	EPI_ISL_13432752	A/chicken/Nebraska/22-010155-001-original/2022	National Veterinary Services Laboratories - USDA	National Veterinary Services Laboratories - USDA	Chinh,Thanh;Love, Emily;Franzen,Kerrie;Killian,Mary;Koster,Leo;Lantz,Kristina;Stuber,Tod;Hicks,Jessica
EPI2074734	NS	United States	2022-Apr-04	EPI_ISL_13432612	A/turkey/North Carolina/22-010146-002-original/2022	National Veterinary Services Laboratories - USDA	National Veterinary Services Laboratories - USDA	Chinh,Thanh;Love, Emily;Franzen,Kerrie;Killian,Mary;Koster,Leo;Lantz,Kristina;Stuber,Tod;Hicks,Jessica
EPI2074726	NS	United States	2022-Apr-04	EPI_ISL_13432611	A/turkey/North Carolina/22-010146-001-original/2022	National Veterinary Services Laboratories - USDA	National Veterinary Services Laboratories - USDA	Chinh,Thanh;Love, Emily;Franzen,Kerrie;Killian,Mary;Koster,Leo;Lantz,Kristina;Stuber,Tod;Hicks,Jessica
EPI2074718	NS	United States	2022-Mar-31	EPI_ISL_13432610	A/turkey/North Carolina/22-010145-002-original/2022	National Veterinary Services Laboratories - USDA	National Veterinary Services Laboratories - USDA	Chinh,Thanh;Love, Emily;Franzen,Kerrie;Killian,Mary;Koster,Leo;Lantz,Kristina;Stuber,Tod;Hicks,Jessica
EPI2074710	NS	United States	2022-Mar-31	EPI_ISL_13432609	A/turkey/North Carolina/22-010145-001-original/2022	National Veterinary Services Laboratories - USDA	National Veterinary Services Laboratories - USDA	Chinh,Thanh;Love, Emily;Franzen,Kerrie;Killian,Mary;Koster,Leo;Lantz,Kristina;Stuber,Tod;Hicks,Jessica
EPI2074702	NS	United States	2022-Mar-31	EPI_ISL_13432608	A/turkey/North Carolina/22-010144-002-original/2022	National Veterinary Services Laboratories - USDA	National Veterinary Services Laboratories - USDA	Chinh,Thanh;Love, Emily;Franzen,Kerrie;Killian,Mary;Koster,Leo;Lantz,Kristina;Stuber,Tod;Hicks,Jessica
EPI2074694	NS	United States	2022-Mar-31	EPI_ISL_13432607	A/turkey/North Carolina/22-010144-001-original/2022	National Veterinary Services Laboratories - USDA	National Veterinary Services Laboratories - USDA	Chinh,Thanh;Love, Emily;Franzen,Kerrie;Killian,Mary;Koster,Leo;Lantz,Kristina;Stuber,Tod;Hicks,Jessica
EPI2074686	NS	United States	2022-Apr-04	EPI_ISL_13432606	A/turkey/Missouri/22-010142-001-original/2022	National Veterinary Services Laboratories - USDA	National Veterinary Services Laboratories - USDA	Chinh,Thanh;Love, Emily;Franzen,Kerrie;Killian,Mary;Koster,Leo;Lantz,Kristina;Stuber,Tod;Hicks,Jessica
EPI2074678	NS	United States	2022-Apr-04	EPI_ISL_13432605	A/chicken/North Dakota/22-010141-001-original/2022	National Veterinary Services Laboratories - USDA	National Veterinary Services Laboratories - USDA	Chinh,Thanh;Love, Emily;Franzen,Kerrie;Killian,Mary;Koster,Leo;Lantz,Kristina;Stuber,Tod;Hicks,Jessica
EPI2074670	NS	United States	2022-Apr-04	EPI_ISL_13432604	A/turkey/South Dakota/22-010139-002-original/2022	National Veterinary Services Laboratories - USDA	National Veterinary Services Laboratories - USDA	Chinh,Thanh;Love, Emily;Franzen,Kerrie;Killian,Mary;Koster,Leo;Lantz,Kristina;Stuber,Tod;Hicks,Jessica
EPI2074662	NS	United States	2022-Apr-04	EPI_ISL_13432603	A/turkey/South Dakota/22-010139-001-original/2022	National Veterinary Services Laboratories - USDA	National Veterinary Services Laboratories - USDA	Chinh,Thanh;Love, Emily;Franzen,Kerrie;Killian,Mary;Koster,Leo;Lantz,Kristina;Stuber,Tod;Hicks,Jessica
EPI2067117	NS	United States	2022-Apr-01	EPI_ISL_13285246	A/chicken/Iowa/22-009985-001-original/2022	National Veterinary Services Laboratories - USDA	National Veterinary Services Laboratories - USDA	Chinh,Thanh;Love, Emily;Franzen,Kerrie;Killian,Mary;Koster,Leo;Lantz,Kristina;Stuber,Tod;Hicks,Jessica
EPI2067109	NS	United States	2022-Mar-29	EPI_ISL_13285245	A/pheasant/Texas/22-009984-001-original/2022	National Veterinary Services Laboratories - USDA	National Veterinary Services Laboratories - USDA	Chinh,Thanh;Love, Emily;Franzen,Kerrie;Killian,Mary;Koster,Leo;Lantz,Kristina;Stuber,Tod;Hicks,Jessica
EPI2067101	NS	United States	2022-Mar-31	EPI_ISL_13285244	A/turkey/North Carolina/22-009983-008-original/2022	National Veterinary Services Laboratories - USDA	National Veterinary Services Laboratories - USDA	Chinh,Thanh;Love, Emily;Franzen,Kerrie;Killian,Mary;Koster,Leo;Lantz,Kristina;Stuber,Tod;Hicks,Jessica
EPI2067093	NS	United States	2022-Mar-31	EPI_ISL_13285243	A/turkey/North Carolina/22-009983-007-original/2022	National Veterinary Services Laboratories - USDA	National Veterinary Services Laboratories - USDA	Chinh,Thanh;Love, Emily;Franzen,Kerrie;Killian,Mary;Koster,Leo;Lantz,Kristina;Stuber,Tod;Hicks,Jessica
EPI2067085	NS	United States	2022-Mar-31	EPI_ISL_13285242	A/turkey/North Carolina/22-009982-002-original/2022	National Veterinary Services Laboratories - USDA	National Veterinary Services Laboratories - USDA	Chinh,Thanh;Love, Emily;Franzen,Kerrie;Killian,Mary;Koster,Leo;Lantz,Kristina;Stuber,Tod;Hicks,Jessica
EPI2067077	NS	United States	2022-Mar-31	EPI_ISL_13285241	A/turkey/North Carolina/22-009982-001-original/2022	National Veterinary Services Laboratories - USDA	National Veterinary Services Laboratories - USDA	Chinh,Thanh;Love, Emily;Franzen,Kerrie;Killian,Mary;Koster,Leo;Lantz,Kristina;Stuber,Tod;Hicks,Jessica
EPI2067069	NS	United States	2022-Mar-31	EPI_ISL_13285240	A/turkey/North Carolina/22-009981-004-original/2022	National Veterinary Services Laboratories - USDA	National Veterinary Services Laboratories - USDA	Chinh,Thanh;Love, Emily;Franzen,Kerrie;Killian,Mary;Koster,Leo;Lantz,Kristina;Stuber,Tod;Hicks,Jessica
EPI2067061	NS	United States	2022-Mar-31	EPI_ISL_13285239	A/turkey/North Carolina/22-009981-001-original/2022	National Veterinary Services Laboratories - USDA	National Veterinary Services Laboratories - USDA	Chinh,Thanh;Love, Emily;Franzen,Kerrie;Killian,Mary;Koster,Leo;Lantz,Kristina;Stuber,Tod;Hicks,Jessica
EPI2067053	NS	United States	2022-Apr-01	EPI_ISL_13285238	A/turkey/South Dakota/22-009980-002-original/2022	National Veterinary Services Laboratories - USDA	National Veterinary Services Laboratories - USDA	Chinh,Thanh;Love, Emily;Franzen,Kerrie;Killian,Mary;Koster,Leo;Lantz,Kristina;Stuber,Tod;Hicks,Jessica
EPI2067045	NS	United States	2022-Apr-01	EPI_ISL_13285237	A/turkey/South Dakota/22-009980-001-original/2022	National Veterinary Services Laboratories - USDA	National Veterinary Services Laboratories - USDA	Chinh,Thanh;Love, Emily;Franzen,Kerrie;Killian,Mary;Koster,Leo;Lantz,Kristina;Stuber,Tod;Hicks,Jessica
EPI348903	NS	Vietnam	2010-Mar-29	EPI_ISL_100269	A/duck/Vietnam/NCVD-471/2010	National Institute of Hygiene and Epidemiology	Centers for Disease Control and Prevention	Davis,Todd; Rivailler,Pierre; Nguyen,Tung
EPI348896	NS	Vietnam	2010-Oct-15	EPI_ISL_100268	A/duck/Vietnam/NCVD-462/2010	National Institute of Hygiene and Epidemiology	Centers for Disease Control and Prevention	Davis,Todd; Rivailler,Pierre; Nguyen,Tung
EPI348889	NS	Vietnam	2010-Nov-22	EPI_ISL_100267	A/duck/Vietnam/NCVD-461/2010	National Institute of Hygiene and Epidemiology	Centers for Disease Control and Prevention	Davis,Todd; Rivailler,Pierre; Nguyen,Tung
EPI348882	NS	Vietnam	2010-Nov-22	EPI_ISL_100266	A/duck/Vietnam/NCVD-460/2010	National Institute of Hygiene and Epidemiology	Centers for Disease Control and Prevention	Davis,Todd; Rivailler,Pierre; Nguyen,Tung
EPI348875	NS	Vietnam	2010-Nov-22	EPI_ISL_100265	A/chicken/Vietnam/NCVD-459/2010	National Institute of Hygiene and Epidemiology	Centers for Disease Control and Prevention	Davis,Todd; Rivailler,Pierre; Nguyen,Tung
EPI348868	NS	Vietnam	2010-Nov-16	EPI_ISL_100264	A/duck/Vietnam/NCVD-457/2010	National Institute of Hygiene and Epidemiology	Centers for Disease Control and Prevention	Davis,Todd; Rivailler,Pierre; Nguyen,Tung
EPI348861	NS	Vietnam	2010-Nov-16	EPI_ISL_100263	A/duck/Vietnam/NCVD-456/2010	National Institute of Hygiene and Epidemiology	Centers for Disease Control and Prevention	Davis,Todd; Rivailler,Pierre; Nguyen,Tung
EPI348854	NS	Vietnam	2010-Oct-04	EPI_ISL_100262	A/duck/Vietnam/NCVD-449/2010	National Institute of Hygiene and Epidemiology	Centers for Disease Control and Prevention	Davis,Todd; Rivailler,Pierre; Nguyen,Tung
EPI348840	NS	Vietnam	2010-Jul-14	EPI_ISL_100261	A/duck/Vietnam/NCVD-432/2010	National Institute of Hygiene and Epidemiology	Centers for Disease Control and Prevention	Davis,Todd; Rivailler,Pierre; Nguyen,Tung
EPI348833	NS	Vietnam	2010-Mar-04	EPI_ISL_100260	A/duck/Vietnam/NCVD-430/2010	National Institute of Hygiene and Epidemiology	Centers for Disease Control and Prevention	Davis,Todd; Rivailler,Pierre; Nguyen,Tung
EPI348826	NS	Vietnam	2010-Feb-25	EPI_ISL_100259	A/chicken/Vietnam/NCVD-429/2010	National Institute of Hygiene and Epidemiology	Centers for Disease Control and Prevention	Davis,Todd; Rivailler,Pierre; Nguyen,Tung
EPI348819	NS	Vietnam	2010-Feb-25	EPI_ISL_100258	A/chicken/Vietnam/NCVD-428/2010	National Institute of Hygiene and Epidemiology	Centers for Disease Control and Prevention	Davis,Todd; Rivailler,Pierre; Nguyen,Tung
EPI348812	NS	Vietnam	2010-Feb-23	EPI_ISL_100257	A/chicken/Vietnam/NCVD-427/2010	National Institute of Hygiene and Epidemiology	Centers for Disease Control and Prevention	Davis,Todd; Rivailler,Pierre; Nguyen,Tung
EPI348805	NS	Vietnam	2009-Oct-11	EPI_ISL_100256	A/muscovy duck/Vietnam/NCVD-426/2009	National Institute of Hygiene and Epidemiology	Centers for Disease Control and Prevention	Davis,Todd; Rivailler,Pierre; Nguyen,Tung
EPI348798	NS	Vietnam	2009-Feb-20	EPI_ISL_100255	A/chicken/Vietnam/NCVD-425/2009	National Institute of Hygiene and Epidemiology	Centers for Disease Control and Prevention	Davis,Todd; Rivailler,Pierre; Nguyen,Tung
EPI348791	NS	Vietnam	2009-Feb-17	EPI_ISL_100254	A/chicken/Vietnam/NCVD-424/2009	National Institute of Hygiene and Epidemiology	Centers for Disease Control and Prevention	Davis,Todd; Rivailler,Pierre; Nguyen,Tung
EPI359931	NS	Korea, Republic of	2010-Dec-01	EPI_ISL_108439	A/chicken/Korea/Iksan/2010			Kim,H.R.; Lee,Y.J.; Park,C.K.; Oem,J.K.; Lee,O.S.; Kang,H.M.; Choi,J.G.; Bae,Y.C.
EPI359941	NS	Korea, Republic of	2011-Jan-01	EPI_ISL_108429	A/chicken/Korea/Asan90/2011			Kim,H.R.; Lee,Y.J.; Park,C.K.; Oem,J.K.; Lee,O.S.; Kang,H.M.; Choi,J.G.; Bae,Y.C.
EPI359939	NS	Korea, Republic of	2011-Jan-01	EPI_ISL_108428	A/chicken/Korea/PT412/2011			Kim,H.R.; Lee,Y.J.; Park,C.K.; Oem,J.K.; Lee,O.S.; Kang,H.M.; Choi,J.G.; Bae,Y.C.
EPI359920	NS	Korea, Republic of	2011-Feb-01	EPI_ISL_108425	A/chicken/Korea/IC546/2011			Kim,H.R.; Lee,Y.J.; Park,C.K.; Oem,J.K.; Lee,O.S.; Kang,H.M.; Choi,J.G.; Bae,Y.C.
EPI359927	NS	Korea, Republic of	2011-Jan-01	EPI_ISL_108415	A/chicken/Korea/SJ378/2011			Kim,H.R.; Lee,Y.J.; Park,C.K.; Oem,J.K.; Lee,O.S.; Kang,H.M.; Choi,J.G.; Bae,Y.C.
EPI359933	NS	Korea, Republic of	2011-Jan-01	EPI_ISL_108411	A/duck/Korea/IC360/2011			Kim,H.R.; Lee,Y.J.; Park,C.K.; Oem,J.K.; Lee,O.S.; Kang,H.M.; Choi,J.G.; Bae,Y.C.
EPI359925	NS	Korea, Republic of	2011-Jan-01	EPI_ISL_108410	A/chicken/Korea/YS171/2011			Kim,H.R.; Lee,Y.J.; Park,C.K.; Oem,J.K.; Lee,O.S.; Kang,H.M.; Choi,J.G.; Bae,Y.C.
EPI354420	NS	India	2009-Jan-01	EPI_ISL_104388	A/chicken/Sikkim/151464/2009			Tosh,C.; Nagarajan,S.; Murugkar,H.V.; Jain,R.; Kulkarni,D.D.; Dubey,S.C.
EPI354412	NS	India	2006-Feb-01	EPI_ISL_104379	A/chicken/Nandurbar/7979/2006			Tosh,C.; Nagarajan,S.; Murugkar,H.V.; Behera,P.; Kulkarni,D.D.; Dubey,S.C.
EPI2021878	NS	Czech Republic	2022-Jan-12	EPI_ISL_12150658	A/chicken/Czech Republic/913/2022	State Veterinary Institute Prague	State Veterinary Institute Prague	Alexander,Nagy;Martina,Stara;Lenka,Cernikova
EPI360046	NS	Cambodia	2011-Jul-23	EPI_ISL_108508	A/duck/Cambodia/072D1/2011			Buchy,P.
EPI359934	NS	Korea, Republic of	2011-Jan-01	EPI_ISL_108437	A/duck/Korea/NJ83/2011			Kim,H.R.; Lee,Y.J.; Park,C.K.; Oem,J.K.; Lee,O.S.; Kang,H.M.; Choi,J.G.; Bae,Y.C.
EPI359929	NS	Korea, Republic of	2010-Dec-01	EPI_ISL_108427	A/duck/Korea/Cheonan/2010			Kim,H.R.; Lee,Y.J.; Park,C.K.; Oem,J.K.; Lee,O.S.; Kang,H.M.; Choi,J.G.; Bae,Y.C.
EPI359932	NS	Korea, Republic of	2011-Jan-01	EPI_ISL_108424	A/duck/Korea/AS117/2011			Kim,H.R.; Lee,Y.J.; Park,C.K.; Oem,J.K.; Lee,O.S.; Kang,H.M.; Choi,J.G.; Bae,Y.C.
EPI359940	NS	Korea, Republic of	2011-Jan-01	EPI_ISL_108420	A/duck/Korea/YA54/2011			Kim,H.R.; Lee,Y.J.; Park,C.K.; Oem,J.K.; Lee,O.S.; Kang,H.M.; Choi,J.G.; Bae,Y.C.
EPI359946	NS	Korea, Republic of	2011-Jan-01	EPI_ISL_108418	A/mandarin duck/Korea/Q2/2011			Kim,H.R.; Lee,Y.J.; Park,C.K.; Oem,J.K.; Lee,O.S.; Kang,H.M.; Choi,J.G.; Bae,Y.C.
EPI359945	NS	Korea, Republic of	2010-Dec-01	EPI_ISL_108417	A/mandarin duck/Korea/Q525/2010			Kim,H.R.; Lee,Y.J.; Park,C.K.; Oem,J.K.; Lee,O.S.; Kang,H.M.; Choi,J.G.; Bae,Y.C.
EPI476629	NS	Bangladesh	2011-Jul-06	EPI_ISL_106302	A/duck/Bangladesh/D-1/2011			Haque,M.E.; Parvin,R.; Giasuddin,M.; Samad,M.A.; Chowdhury,E.H.; Islam,M.R.; Nooruzzaman,M.
EPI2029868	NS	China	2022-Jan-10	EPI_ISL_12572659	A/duck/Hubei/SE220/2022(H5N1)	Harbin Veterinary Research Institute (CAAS)	Harbin Veterinary Research Institute (CAAS)	Pengfei Cui, Congcong Wang
EPI2029844	NS	China	2022-Feb-22	EPI_ISL_12572656	A/duck/Guizhou/S1321/2022(H5N1)	Harbin Veterinary Research Institute (CAAS)	Harbin Veterinary Research Institute (CAAS)	Pengfei Cui, Congcong Wang
EPI2029836	NS	China	2021-Dec-08	EPI_ISL_12572655	A/duck/Guangdong/S4525/2021(H5N1)	Harbin Veterinary Research Institute (CAAS)	Harbin Veterinary Research Institute (CAAS)	Pengfei Cui, Congcong Wang
EPI2029828	NS	China	2021-Dec-08	EPI_ISL_12572654	A/duck/Guangdong/S4518/2021(H5N1)	Harbin Veterinary Research Institute (CAAS)	Harbin Veterinary Research Institute (CAAS)	Pengfei Cui, Congcong Wang
EPI359924	NS	Korea, Republic of	2011-Jan-01	EPI_ISL_108409	A/baikal teal/Korea/Q34/2011			Kim,H.R.; Lee,Y.J.; Park,C.K.; Oem,J.K.; Lee,O.S.; Kang,H.M.; Choi,J.G.; Bae,Y.C.
EPI359938	NS	Korea, Republic of	2010-Dec-01	EPI_ISL_108408	A/baikal teal/Korea/Q524/2010			Kim,H.R.; Lee,Y.J.; Park,C.K.; Oem,J.K.; Lee,O.S.; Kang,H.M.; Choi,J.G.; Bae,Y.C.
EPI2021107	NS	Czech Republic	2022-Jan-12	EPI_ISL_12140437	A/duck/Czech Republic/913/2022	State Veterinary Institute Prague	State Veterinary Institute Prague	Alexander,Nagy;Martina,Stara;Lenka,Cernikova
EPI419867	NS	United States	2011-Aug-12	EPI_ISL_135081	A/mallard/California/2542V/2011			Wentworth,D.E.; Dugan,V.; Halpin,R.; Lin,X.; Bera,J.; Ghedin,E.; Fedorova,N.; Overton,L.; Tsitrin,T.; Stockwell,T.; Amedeo,P.; Bishop,B.; Chen,H.; Edworthy,P.; Gupta,N.; Katzel,D.; Li,K.; Schobel,S.; Shrivastava,S.; Thovarai,V.; Wang,S.; Boyce,W.M.; Goldstein,T.; Lindsay,L.L.; Plancarte,M.; Matters,J.D.; Bao,Y.; Sanders,R.; Dernovoy,D.; Kiryutin,B.; Lipman,D.J.; Tatusova,T.
EPI419853	NS	United States	2011-Aug-12	EPI_ISL_135079	A/mallard/California/2536V/2011			Wentworth,D.E.; Dugan,V.; Halpin,R.; Lin,X.; Bera,J.; Ghedin,E.; Fedorova,N.; Overton,L.; Tsitrin,T.; Stockwell,T.; Amedeo,P.; Bishop,B.; Chen,H.; Edworthy,P.; Gupta,N.; Katzel,D.; Li,K.; Schobel,S.; Shrivastava,S.; Thovarai,V.; Wang,S.; Boyce,W.M.; Goldstein,T.; Lindsay,L.L.; Plancarte,M.; Matters,J.D.; Bao,Y.; Sanders,R.; Dernovoy,D.; Kiryutin,B.; Lipman,D.J.; Tatusova,T.
EPI419840	NS	United States	2011-Aug-12	EPI_ISL_135078	A/mallard/California/2536P/2011			Wentworth,D.E.; Dugan,V.; Halpin,R.; Lin,X.; Bera,J.; Ghedin,E.; Fedorova,N.; Overton,L.; Tsitrin,T.; Stockwell,T.; Amedeo,P.; Bishop,B.; Chen,H.; Edworthy,P.; Gupta,N.; Katzel,D.; Li,K.; Schobel,S.; Shrivastava,S.; Thovarai,V.; Wang,S.; Boyce,W.M.; Goldstein,T.; Bao,Y.; Sanders,R.; Dernovoy,D.; Kiryutin,B.; Lipman,D.J.; Tatusova,T.
EPI419833	NS	United States	2011-Aug-12	EPI_ISL_135077	A/mallard/California/2535V/2011			Wentworth,D.E.; Dugan,V.; Halpin,R.; Lin,X.; Bera,J.; Ghedin,E.; Fedorova,N.; Overton,L.; Tsitrin,T.; Stockwell,T.; Amedeo,P.; Bishop,B.; Chen,H.; Edworthy,P.; Gupta,N.; Katzel,D.; Li,K.; Schobel,S.; Shrivastava,S.; Thovarai,V.; Wang,S.; Boyce,W.M.; Goldstein,T.; Lindsay,L.L.; Plancarte,M.; Matters,J.D.; Bao,Y.; Sanders,R.; Dernovoy,D.; Kiryutin,B.; Lipman,D.J.; Tatusova,T.
EPI419826	NS	United States	2011-Aug-12	EPI_ISL_135076	A/mallard/California/2535P/2011			Wentworth,D.E.; Dugan,V.; Halpin,R.; Lin,X.; Bera,J.; Ghedin,E.; Fedorova,N.; Overton,L.; Tsitrin,T.; Stockwell,T.; Amedeo,P.; Bishop,B.; Chen,H.; Edworthy,P.; Gupta,N.; Katzel,D.; Li,K.; Schobel,S.; Shrivastava,S.; Thovarai,V.; Wang,S.; Boyce,W.M.; Goldstein,T.; Bao,Y.; Sanders,R.; Dernovoy,D.; Kiryutin,B.; Lipman,D.J.; Tatusova,T.
EPI419805	NS	United States	2011-Aug-12	EPI_ISL_135073	A/mallard/California/2531V/2011			Wentworth,D.E.; Dugan,V.; Halpin,R.; Lin,X.; Bera,J.; Ghedin,E.; Fedorova,N.; Overton,L.; Tsitrin,T.; Stockwell,T.; Amedeo,P.; Bishop,B.; Chen,H.; Edworthy,P.; Gupta,N.; Katzel,D.; Li,K.; Schobel,S.; Shrivastava,S.; Thovarai,V.; Wang,S.; Boyce,W.M.; Goldstein,T.; Lindsay,L.L.; Plancarte,M.; Matters,J.D.; Bao,Y.; Sanders,R.; Dernovoy,D.; Kiryutin,B.; Lipman,D.J.; Tatusova,T.
EPI419792	NS	United States	2011-Aug-12	EPI_ISL_135072	A/mallard/California/2531P/2011			Wentworth,D.E.; Dugan,V.; Halpin,R.; Lin,X.; Bera,J.; Ghedin,E.; Fedorova,N.; Overton,L.; Tsitrin,T.; Stockwell,T.; Amedeo,P.; Bishop,B.; Chen,H.; Edworthy,P.; Gupta,N.; Katzel,D.; Li,K.; Schobel,S.; Shrivastava,S.; Thovarai,V.; Wang,S.; Boyce,W.M.; Goldstein,T.; Bao,Y.; Sanders,R.; Dernovoy,D.; Kiryutin,B.; Lipman,D.J.; Tatusova,T.
EPI419784	NS	United States	2011-Aug-12	EPI_ISL_135071	A/mallard/California/2527V/2011			Wentworth,D.E.; Dugan,V.; Halpin,R.; Lin,X.; Bera,J.; Ghedin,E.; Fedorova,N.; Overton,L.; Tsitrin,T.; Stockwell,T.; Amedeo,P.; Bishop,B.; Chen,H.; Edworthy,P.; Gupta,N.; Katzel,D.; Li,K.; Schobel,S.; Shrivastava,S.; Thovarai,V.; Wang,S.; Boyce,W.M.; Goldstein,T.; Lindsay,L.L.; Plancarte,M.; Matters,J.D.; Bao,Y.; Sanders,R.; Dernovoy,D.; Kiryutin,B.; Lipman,D.J.; Tatusova,T.
EPI359921	NS	Korea, Republic of	2011-Jan-01	EPI_ISL_108422	A/eurasian sparrowhawk/Korea/Q94/2011			Kim,H.R.; Lee,Y.J.; Park,C.K.; Oem,J.K.; Lee,O.S.; Kang,H.M.; Choi,J.G.; Bae,Y.C.
EPI2056433	NS	Canada	2022-May-18	EPI_ISL_13117299	A/Chicken/BC/FAV-0488-OS/2022	Animal Health Centre, Ministry of Agriculture	Canadian Food Inspection Agency
EPI447205	NS	Egypt	2007-Dec-06	EPI_ISL_15711	A/chicken/Egypt/07632S-NLQP/2007			Arafa,A.M., Selim,A.A., Hassan,M.K. and Aly,M.M.; Arafa,A.M.; Adel,A.; Hagag,N.M.; Hussein,H.A.; El-Sanousi,A.A.; Shalaby,M.A.
EPI152050	NS	Egypt	2007-Jan-01	EPI_ISL_18746	A/chicken/Egypt/5169-2/2007		Istituto Zooprofilattico Sperimentale Delle Venezie
EPI154499	NS	Saudi Arabia	2007-Jan-01	EPI_ISL_19925	A/ostrich/Saudi Arabia/6732-3/2007		Istituto Zooprofilattico Sperimentale Delle Venezie
EPI154507	NS	Saudi Arabia	2007-Jan-01	EPI_ISL_19926	A/chicken/Saudi Arabia/6732-4/2007		Istituto Zooprofilattico Sperimentale Delle Venezie
EPI154515	NS	Saudi Arabia	2007-Jan-01	EPI_ISL_19927	A/duck/Saudi Arabia/6732-7/2007		Istituto Zooprofilattico Sperimentale Delle Venezie
EPI154523	NS	Saudi Arabia	2007-Jan-01	EPI_ISL_19928	A/chicken/Saudi Arabia/6732-13/2007		Istituto Zooprofilattico Sperimentale Delle Venezie
EPI154531	NS	Saudi Arabia	2007-Jan-01	EPI_ISL_19929	A/chicken/Saudi Arabia/6732-18/2007		Istituto Zooprofilattico Sperimentale Delle Venezie
EPI154920	NS	Egypt	2007-Jan-01	EPI_ISL_20066	A/chicken/Egypt/1709-2/2008		Istituto Zooprofilattico Sperimentale Delle Venezie
EPI156737	NS	Egypt	2007-Nov-01	EPI_ISL_20904	A/duck/Egypt/452-1VIR07/2006		Istituto Zooprofilattico Sperimentale Delle Venezie
EPI156758	NS	Togo	2007-Jan-01	EPI_ISL_20909	A/avian/Togo/3618-10/2007		Istituto Zooprofilattico Sperimentale Delle Venezie
EPI156766	NS	Togo	2007-Jan-01	EPI_ISL_20910	A/chicken/Togo/4106-4/2007		Istituto Zooprofilattico Sperimentale Delle Venezie
EPI156782	NS	Egypt	2007-Feb-01	EPI_ISL_20912	A/duck/Egypt/5169-4/2007		Istituto Zooprofilattico Sperimentale Delle Venezie
EPI156793	NS	Poland	2006-Mar-04	EPI_ISL_20916	A/swan/Poland/305-135V08/2006		National Veterinary Research Institut Poland, PIWet-PIB
EPI156801	NS	Poland	2007-Dec-04	EPI_ISL_20917	A/chicken/Poland/38-140V08/2007		National Veterinary Research Institut Poland, PIWet-PIB
EPI156809	NS	Poland	2007-Dec-11	EPI_ISL_20918	A/buzzard/Poland/MB266B-141V08/2007		National Veterinary Research Institut Poland, PIWet-PIB
EPI156817	NS	Poland	2006-Mar-11	EPI_ISL_20919	A/goosander/Poland/502-137V08/2006		National Veterinary Research Institut Poland, PIWet-PIB
EPI156825	NS	Poland	2006-Mar-10	EPI_ISL_20920	A/swan/Poland/467-136V08/2006		National Veterinary Research Institut Poland, PIWet-PIB
EPI156833	NS	Poland	2006-Mar-24	EPI_ISL_20921	A/hawk/Poland/937-138V08/2006		National Veterinary Research Institut Poland, PIWet-PIB
EPI156841	NS	Poland	2006-Apr-03	EPI_ISL_20922	A/swan/Poland/1242-139V08/2006		National Veterinary Research Institut Poland, PIWet-PIB
EPI159883	NS	Egypt	2007-Dec-18	EPI_ISL_22791	A/chicken/Egypt/1709-8VIR08/2007		Istituto Zooprofilattico Sperimentale Delle Venezie
EPI160383	NS	Vietnam	2007-Jul-01	EPI_ISL_22885	A/duck/Vietnam/NCVD-48/2007		Centers for Disease Control and Prevention
EPI160391	NS	Vietnam	2007-Jul-01	EPI_ISL_22886	A/duck/Vietnam/NCVD-49/2007		Centers for Disease Control and Prevention
EPI160399	NS	Vietnam	2007-Jul-01	EPI_ISL_22887	A/duck/Vietnam/NCVD-50/2007		Centers for Disease Control and Prevention
EPI160407	NS	Vietnam	2007-Jul-01	EPI_ISL_22888	A/duck/Vietnam/NCVD-53/2007		Centers for Disease Control and Prevention
EPI160415	NS	Vietnam	2007-Jul-01	EPI_ISL_22889	A/duck/Vietnam/NCVD-54/2007		Centers for Disease Control and Prevention
EPI160423	NS	Vietnam	2007-Jul-01	EPI_ISL_22890	A/duck/Vietnam/NCVD-55/2007		Centers for Disease Control and Prevention
EPI160431	NS	Vietnam	2007-Jul-01	EPI_ISL_22891	A/duck/Vietnam/NCVD-56/2007		Centers for Disease Control and Prevention
EPI160439	NS	Vietnam	2007-Jul-01	EPI_ISL_22892	A/duck/Vietnam/NCVD-57/2007		Centers for Disease Control and Prevention
EPI160447	NS	Vietnam	2007-Jul-01	EPI_ISL_22893	A/duck/Vietnam/NCVD-58/2007		Centers for Disease Control and Prevention
EPI160455	NS	Vietnam	2007-Jul-01	EPI_ISL_22894	A/duck/Vietnam/NCVD-59/2007		Centers for Disease Control and Prevention
EPI160463	NS	Vietnam	2007-Jul-01	EPI_ISL_22895	A/duck/Vietnam/NCVD-60/2007		Centers for Disease Control and Prevention
EPI160471	NS	Vietnam	2007-Jul-01	EPI_ISL_22896	A/duck/Vietnam/NCVD-61/2007		Centers for Disease Control and Prevention
EPI160479	NS	Vietnam	2007-Jul-01	EPI_ISL_22897	A/duck/Vietnam/NCVD-62/2007		Centers for Disease Control and Prevention
EPI160487	NS	Vietnam	2007-Jul-01	EPI_ISL_22898	A/duck/Vietnam/NCVD-63/2007		Centers for Disease Control and Prevention
EPI160495	NS	Vietnam	2007-Jul-01	EPI_ISL_22899	A/duck/Vietnam/NCVD-64/2007		Centers for Disease Control and Prevention
EPI160503	NS	Vietnam	2007-Jul-01	EPI_ISL_22900	A/duck/Vietnam/NCVD-65/2007		Centers for Disease Control and Prevention
EPI160511	NS	Vietnam	2007-Jul-01	EPI_ISL_22901	A/duck/Vietnam/NCVD-68/2007		Centers for Disease Control and Prevention
EPI160519	NS	Vietnam	2007-Jul-01	EPI_ISL_22902	A/duck/Vietnam/NCVD-70/2007		Centers for Disease Control and Prevention
EPI160527	NS	Vietnam	2007-Jul-01	EPI_ISL_22903	A/duck/Vietnam/NCVD-71/2007		Centers for Disease Control and Prevention
EPI160535	NS	Vietnam	2007-Jul-01	EPI_ISL_22904	A/chicken/Vietnam/NCVD-74/2007		Centers for Disease Control and Prevention
EPI160543	NS	Vietnam	2007-Jul-01	EPI_ISL_22905	A/duck/Vietnam/NCVD-76/2007		Centers for Disease Control and Prevention
EPI160551	NS	Vietnam	2007-Jul-01	EPI_ISL_22906	A/duck/Vietnam/NCVD-81/2007		Centers for Disease Control and Prevention
EPI160612	NS	Vietnam	2007-Jul-01	EPI_ISL_22907	A/duck/Vietnam/NCVD-82/2007		Centers for Disease Control and Prevention
EPI161708	NS	Nigeria	2008-Jan-01	EPI_ISL_23133	A/duck/Nigeria/3724-2/2008		Istituto Zooprofilattico Sperimentale Delle Venezie
EPI164166	NS	Vietnam	2007-Jul-01	EPI_ISL_24595	A/muscovy duck/Vietnam/NCVD-47/2007		Centers for Disease Control and Prevention
EPI164174	NS	Vietnam	2007-Jul-01	EPI_ISL_24596	A/muscovy duck/Vietnam/NCVD-51/2007		Centers for Disease Control and Prevention
EPI164182	NS	Vietnam	2007-Jul-01	EPI_ISL_24597	A/muscovy duck/Vietnam/NCVD-52/2007		Centers for Disease Control and Prevention
EPI164190	NS	Vietnam	2007-Jul-01	EPI_ISL_24598	A/muscovy duck/Vietnam/NCVD-66/2007		Centers for Disease Control and Prevention
EPI164198	NS	Vietnam	2007-Jul-01	EPI_ISL_24599	A/muscovy duck/Vietnam/NCVD-67/2007		Centers for Disease Control and Prevention
EPI164206	NS	Vietnam	2007-Jul-01	EPI_ISL_24600	A/muscovy duck/Vietnam/NCVD-69/2007		Centers for Disease Control and Prevention
EPI164735	NS	China	2004-Jan-01	EPI_ISL_24749	A/Chicken/Jiangxi/25/2004	Harbin Veterinary Research Institute (CAAS)	Harbin Veterinary Research Institute (CAAS)
EPI164751	NS	China	2004-Jan-01	EPI_ISL_24751	A/Chicken/Anhui/39/2004	Harbin Veterinary Research Institute (CAAS)	Harbin Veterinary Research Institute (CAAS)
EPI166660	NS	Kazakhstan	2005-Jun-01	EPI_ISL_25413	A/chicken/Astana/6/2005			Strochkov,V.; Sandybayev,N.; Sultankulova,K.; Zaitsev,V.; Mamadaliyev,S.
EPI352593	NS	Egypt	2006-Feb-22	EPI_ISL_26000	A/chicken/Qalubia/1/2006			Kayali,G.; Webby,R.J.; Govorkova,E.A.; Ducatez,M.F.; El Shesheny,R.A.; Kandeil,A.M.; Mostafa,A.; Ali,M.A.; Bahgat,M.M.; Kutkat,M.A.; Nasraa,M.H.; Mostafa,A.; Webby,R.; Bahgat,I.M.; Ali,M.A.; Webby,R.J.
EPI170611	NS	Vietnam	2005-Dec-18	EPI_ISL_27333	A/Muscovy duck/Vietnam/217/2005			Pfeiffer,J.; Pantin-Jackwood,M.; To,T.L.; Nguyen,T.; Suarez,D.L.
EPI408143	NS	Myanmar	2006-Jan-01	EPI_ISL_27608	A/chicken/Pyigyitagon/204/2006			Saito,T.; Watanabe,C.; Hayashi,T.; Uchida,Y.; Myint,W.W.; Thein,W.Z.; Takemae,N.; Mase,M.; Okamatsu,M.; Mar,A.; Mon,C.C.; Gawng,L.T.; Sann,K.; Kyi,T.A.; Yamaguchi,S.
EPI408144	NS	Myanmar	2007-Jan-01	EPI_ISL_27609	A/chicken/Hmawbi/517/2007			Saito,T.; Watanabe,C.; Hayashi,T.; Uchida,Y.; Myint,W.W.; Thein,W.Z.; Takemae,N.; Mase,M.; Okamatsu,M.; Mar,A.; Mon,C.C.; Gawng,L.T.; Sann,K.; Kyi,T.A.; Yamaguchi,S.
EPI425162	NS	Vietnam	2011-Mar-17	EPI_ISL_136192	A/chicken/Vietnam/NCVD-854/2011	National Centre of Veterinary Diagnostics	Centers for Disease Control and Prevention
EPI425170	NS	Vietnam	2012-Sep-01	EPI_ISL_136193	A/chicken/Vietnam/NCVD-1942/2012	National Centre of Veterinary Diagnostics	Centers for Disease Control and Prevention
EPI425178	NS	Vietnam	2012-Sep-09	EPI_ISL_136194	A/duck/Vietnam/NCVD-1944/2012	National Centre of Veterinary Diagnostics	Centers for Disease Control and Prevention
EPI425186	NS	Vietnam	2012-Feb-04	EPI_ISL_136195	A/chicken/Vietnam/NCVD-1189/2012	National Centre of Veterinary Diagnostics	Centers for Disease Control and Prevention
EPI425194	NS	Vietnam	2011-Nov-22	EPI_ISL_136196	A/duck/Vietnam/NCVD129-7/2011	National Centre of Veterinary Diagnostics	Centers for Disease Control and Prevention
EPI425202	NS	Vietnam	2012-Feb-04	EPI_ISL_136197	A/chicken/Vietnam/NCVD-1192/2012	National Centre of Veterinary Diagnostics	Centers for Disease Control and Prevention
EPI425210	NS	Vietnam	2011-Nov-26	EPI_ISL_136198	A/duck/Vietnam/NCVD1-37/2011	National Centre of Veterinary Diagnostics	Centers for Disease Control and Prevention
EPI425218	NS	Vietnam	2011-Nov-26	EPI_ISL_136199	A/duck/Vietnam/NCVD1-48/2011	National Centre of Veterinary Diagnostics	Centers for Disease Control and Prevention
EPI425226	NS	Vietnam	2011-Dec-30	EPI_ISL_136200	A/duck/Vietnam/NCVD-1160/2011	National Centre of Veterinary Diagnostics	Centers for Disease Control and Prevention
EPI425234	NS	Vietnam	2012-Jan-13	EPI_ISL_136201	A/duck/Vietnam/NCVD-1171/2012	National Centre of Veterinary Diagnostics	Centers for Disease Control and Prevention
EPI425242	NS	Vietnam	2012-Jan-30	EPI_ISL_136202	A/chicken/Vietnam/NCVD-1177/2012	National Centre of Veterinary Diagnostics	Centers for Disease Control and Prevention
EPI425250	NS	Vietnam	2012-Jan-30	EPI_ISL_136203	A/dove/Vietnam/NCVD-1178/2012	National Centre of Veterinary Diagnostics	Centers for Disease Control and Prevention
EPI425258	NS	Vietnam	2012-Jan-06	EPI_ISL_136204	A/chicken/Vietnam/NCVD-1224/2012	National Centre of Veterinary Diagnostics	Centers for Disease Control and Prevention
EPI425266	NS	Vietnam	2012-Aug-27	EPI_ISL_136205	A/duck/Vietnam/NCVD-1901/2012	National Centre of Veterinary Diagnostics	Centers for Disease Control and Prevention
EPI425274	NS	Vietnam	2011-Jan-01	EPI_ISL_136206	A/duck/Vietnam/NCVD-673/2011	National Centre of Veterinary Diagnostics	Centers for Disease Control and Prevention
EPI425282	NS	Vietnam	2011-Jan-01	EPI_ISL_136207	A/duck/Vietnam/NCVD-674/2011	National Centre of Veterinary Diagnostics	Centers for Disease Control and Prevention
EPI425290	NS	Vietnam	2011-Jan-01	EPI_ISL_136208	A/duck/Vietnam/NCVD-669/2011	National Centre of Veterinary Diagnostics	Centers for Disease Control and Prevention
EPI425306	NS	Vietnam	2012-Aug-30	EPI_ISL_136210	A/duck/Vietnam/NCVD-1904/2012	National Centre of Veterinary Diagnostics	Centers for Disease Control and Prevention
EPI425314	NS	Vietnam	2012-Feb-08	EPI_ISL_136211	A/duck/Vietnam/NCVD-1217/2012	National Centre of Veterinary Diagnostics	Centers for Disease Control and Prevention
EPI425322	NS	Vietnam	2012-Feb-08	EPI_ISL_136212	A/muscovy duck/Vietnam/NCVD-1220/2012	National Centre of Veterinary Diagnostics	Centers for Disease Control and Prevention
EPI425330	NS	Vietnam	2012-Feb-08	EPI_ISL_136213	A/duck/Vietnam/NCVD-1221/2012	National Centre of Veterinary Diagnostics	Centers for Disease Control and Prevention
EPI425338	NS	Vietnam	2011-Apr-04	EPI_ISL_136214	A/chicken/Vietnam/NCVD-753/2011	National Centre of Veterinary Diagnostics	Centers for Disease Control and Prevention
EPI425346	NS	Vietnam	2012-Feb-10	EPI_ISL_136215	A/chicken/Vietnam/NCVD-1223/2012	National Centre of Veterinary Diagnostics	Centers for Disease Control and Prevention
EPI425354	NS	Vietnam	2012-Jan-06	EPI_ISL_136216	A/chicken/Vietnam/NCVD-1225/2012	National Centre of Veterinary Diagnostics	Centers for Disease Control and Prevention
EPI425362	NS	Vietnam	2012-Feb-17	EPI_ISL_136217	A/duck/Vietnam/NCVD-1232/2012	National Centre of Veterinary Diagnostics	Centers for Disease Control and Prevention
EPI425370	NS	Vietnam	2012-Feb-17	EPI_ISL_136218	A/duck/Vietnam/NCVD-1234/2012	National Centre of Veterinary Diagnostics	Centers for Disease Control and Prevention
EPI425378	NS	Vietnam	2012-Feb-16	EPI_ISL_136219	A/chicken/Vietnam/NCVD-1248/2012	National Centre of Veterinary Diagnostics	Centers for Disease Control and Prevention
EPI425386	NS	Vietnam	2012-Feb-16	EPI_ISL_136220	A/duck/Vietnam/NCVD-1253/2012	National Centre of Veterinary Diagnostics	Centers for Disease Control and Prevention
EPI425394	NS	Vietnam	2012-Feb-18	EPI_ISL_136221	A/muscovy duck/Vietnam/NCVD-1256/2012	National Centre of Veterinary Diagnostics	Centers for Disease Control and Prevention
EPI425402	NS	Vietnam	2012-Feb-21	EPI_ISL_136222	A/duck/Vietnam/NCVD-1269/2012	National Centre of Veterinary Diagnostics	Centers for Disease Control and Prevention
EPI425410	NS	Vietnam	2012-Feb-24	EPI_ISL_136223	A/duck/Vietnam/NCVD-1306/2012	National Centre of Veterinary Diagnostics	Centers for Disease Control and Prevention
EPI425418	NS	Vietnam	2012-Feb-24	EPI_ISL_136224	A/duck/Vietnam/NCVD-1312/2012	National Centre of Veterinary Diagnostics	Centers for Disease Control and Prevention
EPI425426	NS	Vietnam	2012-Feb-08	EPI_ISL_136225	A/duck/Vietnam/NCVD-1207/2012	National Centre of Veterinary Diagnostics	Centers for Disease Control and Prevention
EPI425434	NS	Vietnam	2012-Feb-08	EPI_ISL_136226	A/duck/Vietnam/NCVD-1210/2012	National Centre of Veterinary Diagnostics	Centers for Disease Control and Prevention
EPI425442	NS	Vietnam	2012-Feb-08	EPI_ISL_136227	A/duck/Vietnam/NCVD-1219/2012	National Centre of Veterinary Diagnostics	Centers for Disease Control and Prevention
EPI425450	NS	Vietnam	2012-Feb-20	EPI_ISL_136228	A/duck/Vietnam/NCVD-1276/2012	National Centre of Veterinary Diagnostics	Centers for Disease Control and Prevention
EPI425458	NS	Vietnam	2012-Feb-20	EPI_ISL_136229	A/duck/Vietnam/NCVD-1280/2012	National Centre of Veterinary Diagnostics	Centers for Disease Control and Prevention
EPI425466	NS	Vietnam	2012-Feb-16	EPI_ISL_136230	A/chicken/Vietnam/NCVD-1247/2012	National Centre of Veterinary Diagnostics	Centers for Disease Control and Prevention
EPI425474	NS	Vietnam	2011-Feb-25	EPI_ISL_136231	A/chicken/Vietnam/NCVD-775/2011	National Centre of Veterinary Diagnostics	Centers for Disease Control and Prevention
EPI425482	NS	Vietnam	2011-Jul-19	EPI_ISL_136232	A/duck/Vietnam/NCVD-927/2011	National Centre of Veterinary Diagnostics	Centers for Disease Control and Prevention
EPI425490	NS	Vietnam	2011-Aug-04	EPI_ISL_136233	A/duck/Vietnam/NCVD-931/2011	National Centre of Veterinary Diagnostics	Centers for Disease Control and Prevention
EPI425498	NS	Vietnam	2011-Mar-18	EPI_ISL_136234	A/duck/Vietnam/NCVD-946/2011	National Centre of Veterinary Diagnostics	Centers for Disease Control and Prevention
EPI425506	NS	Vietnam	2011-Feb-25	EPI_ISL_136235	A/chicken/Vietnam/NCVD-777/2011	National Centre of Veterinary Diagnostics	Centers for Disease Control and Prevention
EPI425514	NS	Vietnam	2011-Jun-15	EPI_ISL_136236	A/chicken/Vietnam/NCVD-780/2011	National Centre of Veterinary Diagnostics	Centers for Disease Control and Prevention
EPI425522	NS	Vietnam	2011-Mar-19	EPI_ISL_136237	A/chicken/Vietnam/NCVD-802/2011	National Centre of Veterinary Diagnostics	Centers for Disease Control and Prevention
EPI425530	NS	Vietnam	2010-Nov-06	EPI_ISL_136238	A/duck/Vietnam/NCVD-815/2010	National Centre of Veterinary Diagnostics	Centers for Disease Control and Prevention
EPI425538	NS	Vietnam	2011-Mar-03	EPI_ISL_136239	A/duck/Vietnam/NCVD-825/2011	National Centre of Veterinary Diagnostics	Centers for Disease Control and Prevention
EPI425546	NS	Vietnam	2011-Mar-12	EPI_ISL_136240	A/duck/Vietnam/NCVD-850/2011	National Centre of Veterinary Diagnostics	Centers for Disease Control and Prevention
EPI425554	NS	Vietnam	2010-Nov-01	EPI_ISL_136241	A/duck/Vietnam/NCVD-645/2010	National Centre of Veterinary Diagnostics	Centers for Disease Control and Prevention
EPI425562	NS	Vietnam	2011-Mar-17	EPI_ISL_136242	A/chicken/Vietnam/NCVD-857/2011	National Centre of Veterinary Diagnostics	Centers for Disease Control and Prevention
EPI425570	NS	Vietnam	2011-Jun-15	EPI_ISL_136243	A/chicken/Vietnam/NCVD-879/2011	National Centre of Veterinary Diagnostics	Centers for Disease Control and Prevention
EPI425578	NS	Vietnam	2011-Jun-15	EPI_ISL_136244	A/chicken/Vietnam/NCVD-882/2011	National Centre of Veterinary Diagnostics	Centers for Disease Control and Prevention
EPI425586	NS	Vietnam	2011-Jun-15	EPI_ISL_136245	A/chicken/Vietnam/NCVD-883/2011	National Centre of Veterinary Diagnostics	Centers for Disease Control and Prevention
EPI425594	NS	Vietnam	2012-Sep-21	EPI_ISL_136246	A/duck/Vietnam/NCVD-1463/2012	National Centre of Veterinary Diagnostics	Centers for Disease Control and Prevention
EPI425602	NS	Vietnam	2012-Sep-21	EPI_ISL_136247	A/chicken/Vietnam/NCVD-1963/2012	National Centre of Veterinary Diagnostics	Centers for Disease Control and Prevention
EPI425610	NS	Vietnam	2012-Mar-02	EPI_ISL_136248	A/chicken/Vietnam/NCVD-1488/2012	National Centre of Veterinary Diagnostics	Centers for Disease Control and Prevention
EPI425618	NS	Vietnam	2012-Aug-18	EPI_ISL_136249	A/duck/Vietnam/NCVD-1930/2012	National Centre of Veterinary Diagnostics	Centers for Disease Control and Prevention
EPI425626	NS	Vietnam	2012-Aug-16	EPI_ISL_136250	A/duck/Vietnam/NCVD-1928/2012	National Centre of Veterinary Diagnostics	Centers for Disease Control and Prevention
EPI425634	NS	Vietnam	2012-Aug-19	EPI_ISL_136251	A/duck/Vietnam/NCVD-1931/2012	National Centre of Veterinary Diagnostics	Centers for Disease Control and Prevention
EPI425642	NS	Vietnam	2012-Aug-24	EPI_ISL_136252	A/duck/Vietnam/NCVD-1936/2012	National Centre of Veterinary Diagnostics	Centers for Disease Control and Prevention
EPI425650	NS	Vietnam	2012-Sep-21	EPI_ISL_136253	A/duck/Vietnam/NCVD-1968/2012	National Centre of Veterinary Diagnostics	Centers for Disease Control and Prevention
EPI425658	NS	Vietnam	2012-Feb-04	EPI_ISL_136254	A/chicken/Vietnam/NCVD-1188/2012	National Centre of Veterinary Diagnostics	Centers for Disease Control and Prevention
EPI425666	NS	Vietnam	2012-Aug-30	EPI_ISL_136255	A/duck/Vietnam/NCVD-1905/2012	National Centre of Veterinary Diagnostics	Centers for Disease Control and Prevention
EPI425674	NS	Vietnam	2012-Jul-15	EPI_ISL_136256	A/duck/Vietnam/NCVD-1593/2012	National Centre of Veterinary Diagnostics	Centers for Disease Control and Prevention
EPI425682	NS	Vietnam	2012-Jul-31	EPI_ISL_136257	A/duck/Vietnam/NCVD-1602/2012	National Centre of Veterinary Diagnostics	Centers for Disease Control and Prevention
EPI425765	NS	Vietnam	2011-Jan-01	EPI_ISL_136297	A/duck/Vietnam/NCVD-671/2011	National Centre of Veterinary Diagnostics	Centers for Disease Control and Prevention
EPI425773	NS	Vietnam	2011-Sep-07	EPI_ISL_136298	A/chicken/Vietnam/NCVD-1034/2011	National Centre of Veterinary Diagnostics	Centers for Disease Control and Prevention
EPI425781	NS	Vietnam	2011-Sep-07	EPI_ISL_136299	A/chicken/Vietnam/NCVD-1040/2011	National Centre of Veterinary Diagnostics	Centers for Disease Control and Prevention
EPI425789	NS	Vietnam	2011-Sep-07	EPI_ISL_136300	A/duck/Vietnam/NCVD-1042/2011	National Centre of Veterinary Diagnostics	Centers for Disease Control and Prevention
EPI425797	NS	Vietnam	2011-Sep-07	EPI_ISL_136301	A/duck/Vietnam/NCVD-1044/2011	National Centre of Veterinary Diagnostics	Centers for Disease Control and Prevention
EPI425805	NS	Vietnam	2011-Sep-07	EPI_ISL_136302	A/duck/Vietnam/NCVD-1048/2011	National Centre of Veterinary Diagnostics	Centers for Disease Control and Prevention
EPI425813	NS	Vietnam	2011-Sep-08	EPI_ISL_136303	A/muscovy duck/Vietnam/NCVD-1049/2011	National Centre of Veterinary Diagnostics	Centers for Disease Control and Prevention
EPI425821	NS	Vietnam	2011-Sep-08	EPI_ISL_136304	A/chicken/Vietnam/NCVD-1059/2011	National Centre of Veterinary Diagnostics	Centers for Disease Control and Prevention
EPI425829	NS	Vietnam	2011-Oct-31	EPI_ISL_136305	A/chicken/Vietnam/NCVD-1148/2011	National Centre of Veterinary Diagnostics	Centers for Disease Control and Prevention
EPI425837	NS	Vietnam	2011-Nov-26	EPI_ISL_136306	A/duck/Vietnam/NCVD3-8/2011	National Centre of Veterinary Diagnostics	Centers for Disease Control and Prevention
EPI425845	NS	Vietnam	2011-Nov-26	EPI_ISL_136307	A/duck/Vietnam/NCVD3-31/2011	National Centre of Veterinary Diagnostics	Centers for Disease Control and Prevention
EPI425853	NS	Vietnam	2011-Dec-30	EPI_ISL_136308	A/duck/Vietnam/NCVD-1161/2011	National Centre of Veterinary Diagnostics	Centers for Disease Control and Prevention
EPI425861	NS	Vietnam	2011-Dec-30	EPI_ISL_136309	A/duck/Vietnam/NCVD-1162/2011	National Centre of Veterinary Diagnostics	Centers for Disease Control and Prevention
EPI425869	NS	Vietnam	2012-Jan-01	EPI_ISL_136310	A/duck/Vietnam/NCVD-1163/2011	National Centre of Veterinary Diagnostics	Centers for Disease Control and Prevention
EPI425877	NS	Vietnam	2012-Feb-01	EPI_ISL_136311	A/duck/Vietnam/NCVD-1182/2012	National Centre of Veterinary Diagnostics	Centers for Disease Control and Prevention
EPI425885	NS	Vietnam	2012-Feb-08	EPI_ISL_136312	A/duck/Vietnam/NCVD-1212/2012	National Centre of Veterinary Diagnostics	Centers for Disease Control and Prevention
EPI425893	NS	Vietnam	2012-Feb-16	EPI_ISL_136313	A/duck/Vietnam/NCVD-1251/2011	National Centre of Veterinary Diagnostics	Centers for Disease Control and Prevention
EPI425901	NS	Vietnam	2012-Feb-17	EPI_ISL_136314	A/chicken/Vietnam/NCVD-1254/2011	National Centre of Veterinary Diagnostics	Centers for Disease Control and Prevention
EPI425909	NS	Vietnam	2012-Feb-24	EPI_ISL_136315	A/duck/Vietnam/NCVD-1304/2012	National Centre of Veterinary Diagnostics	Centers for Disease Control and Prevention
EPI425917	NS	Vietnam	2012-Jul-16	EPI_ISL_136316	A/duck/Vietnam/NCVD-1547/2012	National Centre of Veterinary Diagnostics	Centers for Disease Control and Prevention
EPI425925	NS	Vietnam	2012-Jul-12	EPI_ISL_136317	A/duck/Vietnam/NCVD-1544/2012	National Centre of Veterinary Diagnostics	Centers for Disease Control and Prevention
EPI425933	NS	Vietnam	2012-Aug-22	EPI_ISL_136318	A/duck/Vietnam/NCVD-1875/2012	National Centre of Veterinary Diagnostics	Centers for Disease Control and Prevention
EPI425941	NS	Vietnam	2011-Feb-28	EPI_ISL_136319	A/chicken/Vietnam/NCVD-715/2011	National Centre of Veterinary Diagnostics	Centers for Disease Control and Prevention
EPI425949	NS	Vietnam	2011-Sep-07	EPI_ISL_136320	A/chicken/Vietnam/NCVD-1038/2011	National Centre of Veterinary Diagnostics	Centers for Disease Control and Prevention
EPI432725	NS	Vietnam	2012-Jan-01	EPI_ISL_137466	A/muscovy duck/Vietnam/LBM258/2012			Hashimoto,Y.; Nagai,Y.; Soda,K.; Hotta,K.; Ito,T.
EPI432724	NS	Vietnam	2012-Jan-01	EPI_ISL_137467	A/muscovy duck/Vietnam/LBM260/2012			Hashimoto,Y.; Nagai,Y.; Soda,K.; Hotta,K.; Ito,T.
EPI492504	NS	China	2008-Jan-01	EPI_ISL_137553	A/chicken/Hong Kong/AP156/2008			Ducatez,M.F.; Sonnberg,S.; Phommachanh,P.; Douangngeun,B.; Peiris,M.; Guan,Y.; Webster,R.; Webby,R.
EPI438273	NS	Vietnam	2012-Jan-01	EPI_ISL_138183	A/muscovy duck/Vietnam/LBM315/2012			Azuma,N.; Nagai,Y.; Soda,K.; Hotta,K.; Ito,T.
EPI438277	NS	Vietnam	2012-Jan-01	EPI_ISL_138184	A/muscovy duck/Vietnam/LBM295/2012			Hashimoto,Y.; Nagai,Y.; Soda,K.; Hotta,K.; Ito,T.
EPI438834	NS	India	2008-Jan-19	EPI_ISL_138537	A/chicken/India/81753/2008			Jain,R.; Tosh,C.; Prakash,A.; Nagrajan,S.; Murugkar,H.V.; Dubey,S.C.; Kulkarni,D.D.
EPI438842	NS	India	2008-Jan-19	EPI_ISL_138538	A/chicken/India/81754/2008			Jain,R.; Tosh,C.; Prakash,A.; Nagrajan,S.; Murugkar,H.V.; Dubey,S.C.; Kulkarni,D.D.
EPI438850	NS	India	2008-Jan-21	EPI_ISL_138539	A/chicken/India/81890/2008			Jain,R.; Tosh,C.; Prakash,A.; Nagrajan,S.; Murugkar,H.V.; Dubey,S.C.; Kulkarni,D.D.
EPI438861	NS	India	2008-Jan-22	EPI_ISL_138540	A/chicken/India/82544/2008			Jain,R.; Tosh,C.; Prakash,A.; Nagrajan,S.; Murugkar,H.V.; Dubey,S.C.; Kulkarni,D.D.
EPI438869	NS	India	2008-Jan-23	EPI_ISL_138541	A/chicken/India/82580/2008			Jain,R.; Tosh,C.; Prakash,A.; Nagrajan,S.; Murugkar,H.V.; Dubey,S.C.; Kulkarni,D.D.
EPI438878	NS	India	2008-Jan-24	EPI_ISL_138542	A/chicken/India/82616/2008			Jain,R.; Tosh,C.; Prakash,A.; Nagrajan,S.; Murugkar,H.V.; Dubey,S.C.; Kulkarni,D.D.
EPI438886	NS	India	2008-Jan-26	EPI_ISL_138543	A/chicken/India/83093/2008			Jain,R.; Tosh,C.; Prakash,A.; Nagrajan,S.; Murugkar,H.V.; Dubey,S.C.; Kulkarni,D.D.
EPI438903	NS	India	2008-Jan-30	EPI_ISL_138544	A/chicken/India/85459/2008			Jain,R.; Tosh,C.; Prakash,A.; Nagrajan,S.; Murugkar,H.V.; Dubey,S.C.; Kulkarni,D.D.
EPI438898	NS	India	2008-Mar-06	EPI_ISL_138545	A/chicken/India/96880/2008			Jain,R.; Tosh,C.; Prakash,A.; Nagrajan,S.; Murugkar,H.V.; Dubey,S.C.; Kulkarni,D.D.
EPI439072	NS	China	2006-Mar-16	EPI_ISL_138602	A/domestic green-winged teal/Hunan/3450/2006			Xiong,C.; Chen,J.
EPI442617	NS	Bangladesh	2011-Dec-19	EPI_ISL_139452	A/chicken/Bangladesh/12VIR-7140-1/2011			Monne,I.; Fusaro,A.; Salviato,A.; Ormelli,S.; Schivo,A.; Heidari,A.; Yamage,M.; Giasuddin,M.; Khan,S.R.; Cattoli,G.
EPI442618	NS	Bangladesh	2012-Jan-02	EPI_ISL_139453	A/chicken/Bangladesh/12VIR-7140-2/2012			Monne,I.; Fusaro,A.; Salviato,A.; Ormelli,S.; Schivo,A.; Heidari,A.; Yamage,M.; Giasuddin,M.; Khan,S.R.; Cattoli,G.
EPI442619	NS	Bangladesh	2012-Jan-08	EPI_ISL_139454	A/chicken/Bangladesh/12VIR-7140-3/2012			Monne,I.; Fusaro,A.; Salviato,A.; Ormelli,S.; Schivo,A.; Heidari,A.; Yamage,M.; Giasuddin,M.; Khan,S.R.; Cattoli,G.
EPI442620	NS	Bangladesh	2012-Jan-10	EPI_ISL_139455	A/chicken/Bangladesh/12VIR-7140-4/2012			Monne,I.; Fusaro,A.; Salviato,A.; Ormelli,S.; Schivo,A.; Heidari,A.; Yamage,M.; Giasuddin,M.; Khan,S.R.; Cattoli,G.
EPI442621	NS	Bangladesh	2012-Jan-21	EPI_ISL_139456	A/chicken/Bangladesh/12VIR-7140-5/2012			Monne,I.; Fusaro,A.; Salviato,A.; Ormelli,S.; Schivo,A.; Heidari,A.; Yamage,M.; Giasuddin,M.; Khan,S.R.; Cattoli,G.
EPI442622	NS	Bangladesh	2012-Feb-14	EPI_ISL_139457	A/chicken/Bangladesh/12VIR-7140-6/2012			Monne,I.; Fusaro,A.; Salviato,A.; Ormelli,S.; Schivo,A.; Heidari,A.; Yamage,M.; Giasuddin,M.; Khan,S.R.; Cattoli,G.
EPI442623	NS	Bangladesh	2012-Jan-19	EPI_ISL_139458	A/chicken/Bangladesh/12VIR-7140-7/2012			Monne,I.; Fusaro,A.; Salviato,A.; Ormelli,S.; Schivo,A.; Heidari,A.; Yamage,M.; Giasuddin,M.; Khan,S.R.; Cattoli,G.
EPI442624	NS	Bangladesh	2012-Feb-14	EPI_ISL_139459	A/chicken/Bangladesh/12VIR-7140-8/2012			Monne,I.; Fusaro,A.; Salviato,A.; Ormelli,S.; Schivo,A.; Heidari,A.; Yamage,M.; Giasuddin,M.; Khan,S.R.; Cattoli,G.
EPI442625	NS	Bangladesh	2012-Mar-05	EPI_ISL_139461	A/chicken/Bangladesh/12VIR-7140-10/2012			Monne,I.; Fusaro,A.; Salviato,A.; Ormelli,S.; Schivo,A.; Heidari,A.; Yamage,M.; Giasuddin,M.; Khan,S.R.; Cattoli,G.
EPI442626	NS	Bangladesh	2012-Mar-18	EPI_ISL_139462	A/chicken/Bangladesh/12VIR-7140-11/2012			Monne,I.; Fusaro,A.; Salviato,A.; Ormelli,S.; Schivo,A.; Heidari,A.; Yamage,M.; Giasuddin,M.; Khan,S.R.; Cattoli,G.
EPI442627	NS	Bangladesh	2012-Mar-27	EPI_ISL_139463	A/chicken/Bangladesh/12VIR-7140-12/2012			Monne,I.; Fusaro,A.; Salviato,A.; Ormelli,S.; Schivo,A.; Heidari,A.; Yamage,M.; Giasuddin,M.; Khan,S.R.; Cattoli,G.
EPI442628	NS	Bangladesh	2012-Apr-03	EPI_ISL_139464	A/chicken/Bangladesh/12VIR-7140-13/2012			Monne,I.; Fusaro,A.; Salviato,A.; Ormelli,S.; Schivo,A.; Heidari,A.; Yamage,M.; Giasuddin,M.; Khan,S.R.; Cattoli,G.
EPI442629	NS	Bangladesh	2012-Apr-03	EPI_ISL_139465	A/chicken/Bangladesh/12VIR-7140-14/2012			Monne,I.; Fusaro,A.; Salviato,A.; Ormelli,S.; Schivo,A.; Heidari,A.; Yamage,M.; Giasuddin,M.; Khan,S.R.; Cattoli,G.
EPI442630	NS	Bangladesh	2012-Apr-05	EPI_ISL_139466	A/chicken/Bangladesh/12VIR-7140-15/2012			Monne,I.; Fusaro,A.; Salviato,A.; Ormelli,S.; Schivo,A.; Heidari,A.; Yamage,M.; Giasuddin,M.; Khan,S.R.; Cattoli,G.
EPI442631	NS	Bangladesh	2012-Mar-13	EPI_ISL_139467	A/chicken/Bangladesh/12VIR-7140-16/2012			Monne,I.; Fusaro,A.; Salviato,A.; Ormelli,S.; Schivo,A.; Heidari,A.; Yamage,M.; Giasuddin,M.; Khan,S.R.; Cattoli,G.
EPI442632	NS	Bangladesh	2012-Mar-21	EPI_ISL_139468	A/chicken/Bangladesh/12VIR-7140-17/2012			Monne,I.; Fusaro,A.; Salviato,A.; Ormelli,S.; Schivo,A.; Heidari,A.; Yamage,M.; Giasuddin,M.; Khan,S.R.; Cattoli,G.
EPI442633	NS	Bangladesh	2012-Mar-21	EPI_ISL_139469	A/chicken/Bangladesh/12VIR-7140-18/2012			Monne,I.; Fusaro,A.; Salviato,A.; Ormelli,S.; Schivo,A.; Heidari,A.; Yamage,M.; Giasuddin,M.; Khan,S.R.; Cattoli,G.
EPI442634	NS	Bangladesh	2012-Mar-25	EPI_ISL_139470	A/chicken/Bangladesh/12VIR-7140-19/2012			Monne,I.; Fusaro,A.; Salviato,A.; Ormelli,S.; Schivo,A.; Heidari,A.; Yamage,M.; Giasuddin,M.; Khan,S.R.; Cattoli,G.
EPI442746	NS	Vietnam	2012-Jun-17	EPI_ISL_139502	A/chicken/Soc Trang/3/2012			Hashimoto,Y.; Soda,K.; Hotta,K.; Le,M.Q.; Ito,T.
EPI442747	NS	Vietnam	2012-Jun-17	EPI_ISL_139503	A/chicken/Soc Trang/5/2012			Hashimoto,Y.; Soda,K.; Hotta,K.; Le,M.Q.; Ito,T.
EPI443816	NS	Vietnam	2012-Aug-31	EPI_ISL_139958	A/duck/Soc Trang/8/2012			Azuma,N.; Soda,K.; Hotta,K.; Le,M.Q.; Ito,T.
EPI453497	NS	Vietnam	2012-Jun-07	EPI_ISL_142232	A/chicken/Soc Trang/4/2012			Nakamura,Y.; Soda,K.; Hotta,K.; Le,M.Q.; Ito,T.
EPI455010	NS	United States	2007-Jul-26	EPI_ISL_142343	A/ruddy turnstone/New Jersey/AI07-69/2007			Wentworth,D.E.; Dugan,V.; Halpin,R.; Lin,X.; Bera,J.; Wester,E.; Ghedin,E.; Fedorova,N.; Tsitrin,T.; Stockwell,T.; Amedeo,P.; Bishop,B.; Edworthy,P.; Gupta,N.; Katzel,D.; Li,K.; Schobel,S.; Shrivastava,S.; Thovarai,V.; Wang,S.; Lebarbenchon,C.; Sreevatsan,S.; Poulson,B.; Yang,M.; Stallknecht,D.; Bao,Y.; Sanders,R.; Dernovoy,D.; Kiryutin,B.; Lipman,D.J.; Tatusova,T.
EPI455017	NS	United States	2007-Aug-10	EPI_ISL_142344	A/ruddy turnstone/New Jersey/AI07-699/2007			Wentworth,D.E.; Dugan,V.; Halpin,R.; Lin,X.; Bera,J.; Wester,E.; Ghedin,E.; Fedorova,N.; Tsitrin,T.; Stockwell,T.; Amedeo,P.; Bishop,B.; Edworthy,P.; Gupta,N.; Katzel,D.; Li,K.; Schobel,S.; Shrivastava,S.; Thovarai,V.; Wang,S.; Lebarbenchon,C.; Sreevatsan,S.; Poulson,B.; Yang,M.; Stallknecht,D.; Bao,Y.; Sanders,R.; Dernovoy,D.; Kiryutin,B.; Lipman,D.J.; Tatusova,T.
EPI457553	NS	Vietnam	2012-Jun-17	EPI_ISL_142883	A/chicken/Soc Trang/1/2012			Azuma,N.; Soda,K.; Hotta,K.; Le,M.Q.; Ito,T.
EPI457559	NS	Vietnam	2012-Jun-17	EPI_ISL_142884	A/chicken/Soc Trang/2/2012			Azuma,N.; Soda,K.; Hotta,K.; Le,M.Q.; Ito,T.
EPI460737	NS	Vietnam	2013-Jan-07	EPI_ISL_143653	A/muscovy duck/Vietnam/LBM335/2013			Soda,K.; Hotta,K.; Le,M.Q.; Ito,T.; Hashimoto,Y.
EPI460966	NS	Vietnam	2013-May-09	EPI_ISL_143731	A/muscovy duck/Quanh Ninh/49/2013			Soda,K.; Hotta,K.; Le,M.Q.; Ito,T.; Nakamura,Y.
EPI460963	NS	Vietnam	2013-Apr-09	EPI_ISL_143732	A/muscovy duck/Vietnam/LBM398/2013			Soda,K.; Hotta,K.; Le,M.Q.; Ito,T.; Hashimoto,Y.
EPI460960	NS	Vietnam	2013-Apr-09	EPI_ISL_143733	A/muscovy duck/Vietnam/LBM399/2013			Soda,K.; Hotta,K.; Le,M.Q.; Ito,T.; Hashimoto,Y.
EPI461026	NS	Vietnam	2012-Jul-28	EPI_ISL_143766	A/duck/Vietnam/QB1207/2012			Bui,V.N.; Dao,T.D.; Nguyen,L.T.; Nguyen,T.N.T.; Bui,A.N.; Trinh,D.Q.; Inui,K.; Runstadler,J.; Ogawa,H.; Nguyen,K.V.; Imai,K.; Nguyen,T.T.H.
EPI461495	NS	Vietnam	2013-May-09	EPI_ISL_143906	A/duck/Quanh Ninh/53/2013			Azuma,N.; Soda,K.; Hotta,K.; Le,M.Q.; Ito,T.
EPI461543	NS	Vietnam	2013-Feb-06	EPI_ISL_143928	A/muscovy duck/Vietnam/LBM344/2013			Hashimoto,Y.; Soda,K.; Hotta,K.; Le,M.Q.; Ito,T.
EPI461692	NS	China	2011-Nov-09	EPI_ISL_143941	A/duck/Hunan/S4030/2011			Deng,G.; Tan,D.; Shi,J.; Cui,P.; Jiang,Y.; Liu,L.; Tian,G.; Kawaoka,Y.; Li,C.; Chen,H.
EPI461752	NS	China	2011-Nov-11	EPI_ISL_143947	A/duck/Hunan/S4150/2011			Deng,G.; Tan,D.; Shi,J.; Cui,P.; Jiang,Y.; Liu,L.; Tian,G.; Kawaoka,Y.; Li,C.; Chen,H.
EPI461759	NS	China	2011-Nov-13	EPI_ISL_143948	A/duck/Hunan/S4220/2011			Deng,G.; Tan,D.; Shi,J.; Cui,P.; Jiang,Y.; Liu,L.; Tian,G.; Kawaoka,Y.; Li,C.; Chen,H.
EPI461767	NS	China	2011-Nov-13	EPI_ISL_143949	A/duck/Hunan/S4234/2011			Deng,G.; Tan,D.; Shi,J.; Cui,P.; Jiang,Y.; Liu,L.; Tian,G.; Kawaoka,Y.; Li,C.; Chen,H.
EPI471154	NS	Vietnam	2013-Jun-05	EPI_ISL_146766	A/muscovy duck/Vietnam/LBM438/2013			Azuma,N.; Soda,K.; Hotta,K.; Le,M.Q.; Ito,T.
EPI471180	NS	Vietnam	2013-Jun-05	EPI_ISL_146771	A/muscovy duck/Vietnam/LBM436/2013			Nakamura,Y.; Soda,K.; Hotta,K.; Lee,M.Q.; Ito,T.
EPI471864	NS	India	2011-Mar-05	EPI_ISL_146879	A/chicken/India/03CL488/2011			Qureshi,M.; Tosh,C.; Nagarajan,S.; Murugkar,H.V.; Jain,R.; Kulkarni,D.D.
EPI475567	NS	China	2011-Apr-12	EPI_ISL_148124	A/wild duck/Shandong/1/2011			Liu,Y.; Liu,M.; Liu,C.
EPI475575	NS	China	2011-Apr-13	EPI_ISL_148125	A/wild duck/Shandong/2/2011			Liu,Y.; Liu,M.; Liu,C.
EPI475583	NS	China	2011-Apr-14	EPI_ISL_148126	A/wild duck/Shandong/628/2011			Liu,Y.; Liu,M.; Liu,C.
EPI475591	NS	China	2011-Apr-25	EPI_ISL_148127	A/wild duck/Jilin/HF/2011			Liu,Y.; Liu,M.; Liu,C.
EPI475599	NS	China	2011-Apr-26	EPI_ISL_148128	A/wild duck/Jilin/ZF/2011			Liu,Y.; Liu,M.; Liu,C.
EPI475608	NS	China	2011-Mar-10	EPI_ISL_148129	A/wild duck/Fujian/1/2011			Liu,Y.; Liu,M.; Liu,C.
EPI475609	NS	China	2011-Mar-11	EPI_ISL_148130	A/wild duck/Fujian/2/2011			Liu,Y.; Liu,M.; Liu,C.
EPI476662	NS	China	2012-Apr-13	EPI_ISL_148405	A/chicken/Ningxia/222/2012			Liu,H.; Wang,J.; Wang,Z.
EPI525940	NS	Mongolia	2009-Aug-01	EPI_ISL_149900	A/herring gull/Mongolia/833T2/2009			Leung,C.Y.; Gilbert,M.; Chow,K.-C.; Ho,C.-K.; Tang,S.-C.; Guan,Y.; Peiris,M.
EPI492344	NS	China	2007-Aug-01	EPI_ISL_151694	A/duck/Eastern China/057/2007			Zhao,G.; Liu,X.
EPI492345	NS	China	2008-Jan-01	EPI_ISL_151695	A/goose/Eastern China/223/2008			Zhao,G.; Liu,X.
EPI492346	NS	China	2011-Dec-01	EPI_ISL_151696	A/chicken/Eastern China/ZG56/2011			Zhao,G.; Liu,X.
EPI492347	NS	China	2010-Aug-01	EPI_ISL_151697	A/chicken/North China/k0604/2010			Zhao,G.; Liu,X.
EPI492348	NS	China	2010-Dec-01	EPI_ISL_151698	A/chicken/Eastern China/ZG16/2010			Zhao,G.; Liu,X.
EPI493020	NS	Bangladesh	2013-Feb-14	EPI_ISL_151729	A/duck/Bangladesh/19097/2013			Feeroz,M.M.; Alam,R.S.; Hasan,K.M.; McKenzie,P.; Marinova-Petkova,A.; Webster,R.G.
EPI493037	NS	Egypt	2012-Oct-07	EPI_ISL_151928	A/turkey/Egypt/S6405A/2012			Kayali,G.; El-Shesheny,R.; Kandeil,A.M.; Webby,R.J.; Ali,M.A.
EPI493088	NS	Egypt	2010-Jan-27	EPI_ISL_151931	A/chicken/Egypt/Q1118D/2010			Kayali,G.; El-Shesheny,R.; Kandeil,A.M.; Webby,R.J.; Kutkat,M.A.; Ali,M.A.
EPI493156	NS	Egypt	2012-Jan-19	EPI_ISL_151936	A/duck/Egypt/Q4596B/2012			Kayali,G.; El-Shesheny,R.; Kandeil,A.M.; Webby,R.J.; Kutkat,M.A.; Ali,M.A.
EPI493164	NS	Egypt	2010-May-30	EPI_ISL_151937	A/chicken/Egypt/Q1769B/2010			Kayali,G.; El-Shesheny,R.; Kandeil,A.M.; Webby,R.J.; Kutkat,M.A.; Ali,M.A.
EPI493171	NS	Egypt	2012-Jan-19	EPI_ISL_151938	A/duck/Egypt/Q4596A/2012			Kayali,G.; El-Shesheny,R.; Kandeil,A.M.; Webby,R.J.; Kutkat,M.A.; Ali,M.A.
EPI493179	NS	Egypt	2010-Feb-15	EPI_ISL_151939	A/chicken/Egypt/Q1184B/2010			Kayali,G.; El-Shesheny,R.; Kandeil,A.M.; Webby,R.J.; Kutkat,M.A.; Ali,M.A.
EPI493226	NS	Egypt	2010-Feb-03	EPI_ISL_151941	A/chicken/Egypt/Q1182E/2010			Kayali,G.; El-Shesheny,R.; Kandeil,A.M.; Webby,R.J.; Kutkat,M.A.; Ali,M.A.
EPI493250	NS	Egypt	2010-Sep-29	EPI_ISL_151944	A/chicken/Egypt/Q2247A/2010			Kayali,G.; El-Shesheny,R.; Kandeil,A.M.; Webby,R.J.; Kutkat,M.A.; Ali,M.A.
EPI493325	NS	Egypt	2010-Jan-13	EPI_ISL_151963	A/chicken/Egypt/Q1090E/2010			Kayali,G.; El-Shesheny,R.; Kandeil,A.M.; Webby,R.J.; Kutkat,M.A.; Ali,M.A.
EPI493390	NS	Egypt	2010-Jan-27	EPI_ISL_151966	A/chicken/Egypt/Q1112E/2010			Kayali,G.; El-Shesheny,R.; Kandeil,A.M.; Webby,R.J.; Kutkat,M.A.; Ali,M.A.
EPI493434	NS	Egypt	2011-May-12	EPI_ISL_151967	A/chicken/Egypt/S3280E/2011			Kayali,G.; El-Shesheny,R.; Kandeil,A.M.; Webby,R.J.; Kutkat,M.A.; Ali,M.A.
EPI493456	NS	Egypt	2010-Jan-13	EPI_ISL_151970	A/chicken/Egypt/Q1089E/2010			Kayali,G.; El-Shesheny,R.; Kandeil,A.M.; Webby,R.J.; Kutkat,M.A.; Ali,M.A.
EPI493501	NS	Egypt	2011-Feb-28	EPI_ISL_151972	A/chicken/Egypt/S2938D/2011			Kayali,G.; El-Shesheny,R.; Kandeil,A.M.; Webby,R.J.; Kutkat,M.A.; Ali,M.A.
EPI493508	NS	Egypt	2012-May-06	EPI_ISL_151973	A/chicken/Egypt/Q5283C/2012			Kayali,G.; El-Shesheny,R.; Rubrum,A.; Kandeil,A.M.; Webby,R.J.; Kutkat,M.A.; Ali,M.A.
EPI493523	NS	Egypt	2010-Mar-20	EPI_ISL_151975	A/chicken/Egypt/Q1397D/2010			Kayali,G.; El-Shesheny,R.; Kandeil,A.M.; Webby,R.J.; Kutkat,M.A.; Ali,M.A.
EPI493567	NS	Egypt	2012-Oct-07	EPI_ISL_151976	A/duck/Egypt/S6419C/2012			Kayali,G.; El-Shesheny,R.; Kandeil,A.M.; Webby,R.J.; Kutkat,M.A.; Ali,M.A.
EPI493610	NS	Egypt	2010-Jul-23	EPI_ISL_151977	A/chicken/Egypt/Q1995A/2010			Kayali,G.; El-Shesheny,R.; Kandeil,A.M.; Webby,R.J.; Kutkat,M.A.; Ali,M.A.
EPI493581	NS	Egypt	2010-Sep-29	EPI_ISL_151978	A/chicken/Egypt/Q2247B/2010			Kayali,G.; El-Shesheny,R.; Kandeil,A.M.; Webby,R.J.; Kutkat,M.A.; Ali,M.A.
EPI497956	NS	Cambodia	2013-Oct-01	EPI_ISL_153025	A/duck/Cambodia/1281W40M3/2013	Institut Pasteur du Cambodia	Institut Pasteur du Cambodia	Horm, S-V; Rith, S; Buchy, P.
EPI502768	NS	China	2009-Jun-01	EPI_ISL_154638	A/great black-headed gull/Qinghai/8/2009			Kou,Z.; Zhang,Z.; Li,T.
EPI502769	NS	China	2009-Jun-01	EPI_ISL_154639	A/brown-headed gull/Qinghai/9/2009			Kou,Z.; Zhang,Z.; Li,T.
EPI502770	NS	China	2009-Jun-01	EPI_ISL_154640	A/brown-headed gull/Qinghai/19/2009			Kou,Z.; Zhang,Z.; Li,T.
EPI503720	NS	Taiwan	2012-Jul-12	EPI_ISL_154971	A/Japanese white-eye/Taoyuan/Q454/2012			Lee,M.S.
EPI504854	NS	China	2007-Nov-14	EPI_ISL_155694	A/duck/Hubei/xn/2007			Li,S.; Guo,X.; Jin,M.
EPI507242	NS	Egypt	2013-Mar-15	EPI_ISL_156571	A/chicken/Egypt/IT-1/2013			Hagag,I.M.T.; Mansour,S.M.G.; Ali,A.A.H.; Ismaiel,B.M.; Salama,A.A.; Cardona,C.; Xing,Z.
EPI507243	NS	Egypt	2013-Apr-06	EPI_ISL_156572	A/chicken/Egypt/IT-2/2013			Hagag,I.M.T.; Mansour,S.M.G.; Ali,A.A.H.; Ismaiel,B.M.; Salama,A.A.; Cardona,C.; Xing,Z.
EPI510269	NS	Bangladesh	2013-Feb-14	EPI_ISL_157902	A/duck/Bangladesh/19099/2013			Marinova-Petkova,A.; Feeroz,M.M.; Alam,S.M.R.; Hasan,M.K.; Akhtar,S.; Jones-Engel,L.; Walker,D.; McClenaghan,L.; Rubrum,A.; Franks,J.; Seiler,P.; Jeevan,T.; McKenzie,P.; Krauss,S.; Webby,R.J.; Webster,R.G.
EPI510277	NS	Bangladesh	2010-Jul-10	EPI_ISL_157903	A/chicken/Bangladesh/9636/2010			Marinova-Petkova,A.; Feeroz,M.M.; Alam,S.M.R.; Hasan,M.K.; Akhtar,S.; Jones-Engel,L.; Walker,D.; McClenaghan,L.; Rubrum,A.; Franks,J.; Seiler,P.; Jeevan,T.; McKenzie,P.; Krauss,S.; Webby,R.J.; Webster,R.G.
EPI510307	NS	Bangladesh	2012-Jul-24	EPI_ISL_157906	A/duck/Bangladesh/17753/2012			Marinova-Petkova,A.; Feeroz,M.M.; Alam,S.M.R.; Hasan,M.K.; Akhtar,S.; Jones-Engel,L.; Walker,D.; McClenaghan,L.; Rubrum,A.; Franks,J.; Seiler,P.; Jeevan,T.; McKenzie,P.; Krauss,S.; Webby,R.J.; Webster,R.G.
EPI510312	NS	Bangladesh	2013-Jan-28	EPI_ISL_157907	A/duck/Bangladesh/18949/2013			Marinova-Petkova,A.; Feeroz,M.M.; Alam,S.M.R.; Hasan,M.K.; Akhtar,S.; Jones-Engel,L.; Walker,D.; McClenaghan,L.; Rubrum,A.; Franks,J.; Seiler,P.; Jeevan,T.; McKenzie,P.; Krauss,S.; Webby,R.J.; Webster,R.G.
EPI510369	NS	Bangladesh	2012-Sep-07	EPI_ISL_157929	A/chicken/Bangladesh/18065/2012			Marinova-Petkova,A.; Feeroz,M.M.; Alam,S.M.R.; Hasan,M.K.; Akhtar,S.; Jones-Engel,L.; Walker,D.; McClenaghan,L.; Rubrum,A.; Franks,J.; Seiler,P.; Jeevan,T.; McKenzie,P.; Krauss,S.; Webby,R.J.; Webster,R.G.
EPI510393	NS	Bangladesh	2012-Sep-07	EPI_ISL_157933	A/chicken/Bangladesh/18061/2012			Marinova-Petkova,A.; Feeroz,M.M.; Alam,S.M.R.; Hasan,M.K.; Akhtar,S.; Jones-Engel,L.; Walker,D.; McClenaghan,L.; Rubrum,A.; Franks,J.; Seiler,P.; Jeevan,T.; McKenzie,P.; Krauss,S.; Webby,R.J.; Webster,R.G.
EPI510422	NS	Bangladesh	2012-Jan-18	EPI_ISL_157934	A/chicken/Bangladesh/15079/2012			Marinova-Petkova,A.; Feeroz,M.M.; Alam,S.M.R.; Hasan,M.K.; Akhtar,S.; Jones-Engel,L.; Walker,D.; McClenaghan,L.; Rubrum,A.; Franks,J.; Seiler,P.; Jeevan,T.; McKenzie,P.; Krauss,S.; Webby,R.J.; Webster,R.G.
EPI510430	NS	Bangladesh	2012-Oct-21	EPI_ISL_157938	A/chicken/Bangladesh/18248/2012			Marinova-Petkova,A.; Feeroz,M.M.; Alam,S.M.R.; Hasan,M.K.; Akhtar,S.; Jones-Engel,L.; Walker,D.; McClenaghan,L.; Rubrum,A.; Franks,J.; Seiler,P.; Jeevan,T.; McKenzie,P.; Krauss,S.; Webby,R.J.; Webster,R.G.
EPI510438	NS	Bangladesh	2012-Jan-18	EPI_ISL_157939	A/chicken/Bangladesh/15083/2012			Marinova-Petkova,A.; Feeroz,M.M.; Alam,S.M.R.; Hasan,M.K.; Akhtar,S.; Jones-Engel,L.; Walker,D.; McClenaghan,L.; Rubrum,A.; Franks,J.; Seiler,P.; Jeevan,T.; McKenzie,P.; Krauss,S.; Webby,R.J.; Webster,R.G.
EPI510446	NS	Bangladesh	2012-Jan-18	EPI_ISL_157940	A/chicken/Bangladesh/15085/2012			Marinova-Petkova,A.; Feeroz,M.M.; Alam,S.M.R.; Hasan,M.K.; Akhtar,S.; Jones-Engel,L.; Walker,D.; McClenaghan,L.; Rubrum,A.; Franks,J.; Seiler,P.; Jeevan,T.; McKenzie,P.; Krauss,S.; Webby,R.J.; Webster,R.G.
EPI510459	NS	Bangladesh	2012-Jan-18	EPI_ISL_157943	A/chicken/Bangladesh/15078/2012			Marinova-Petkova,A.; Feeroz,M.M.; Alam,S.M.R.; Hasan,M.K.; Akhtar,S.; Jones-Engel,L.; Walker,D.; McClenaghan,L.; Rubrum,A.; Franks,J.; Seiler,P.; Jeevan,T.; McKenzie,P.; Krauss,S.; Webby,R.J.; Webster,R.G.
EPI512645	NS	United States	2011-Dec-08	EPI_ISL_158498	A/northern shoveler/Mississippi/11OS5805/2011			Wentworth,D.E.; Halpin,R.A.; Lin,X.; Bera,J.; Akopov,A.; Ransier,A.; Mohan,M.; Fedorova,N.; Tsitrin,T.; Puri,V.; Stockwell,T.; Amedeo,P.; Appalla,L.; Bishop,B.; Edworthy,P.; Gupta,N.; Hoover,J.; Katzel,D.; Li,K.; Schobel,S.; Shrivastava,S.; Thovarai,V.; Wang,S.; Nolting,J.M.; Fries,A.C.; Bowman,A.S.; Bao,Y.; Sanders,R.; Zhdanov,S.; Kiryutin,B.; Lipman,D.J.; Tatusova,T.; Slemons,R.
EPI525908	NS	Mongolia	2010-May-18	EPI_ISL_160998	A/tundra swan/Mongolia/1T2/2010			Leung,C.Y.; Gilbert,M.; Chow,K.-C.; Ho,C.-K.; Tang,S.-C.; Guan,Y.; Peiris,M.
EPI812502	NS	Bhutan	2012-Feb-18	EPI_ISL_161377	A/chicken/Bhutan/415/2012			Franks,J.S.; Tenzin,S.; Tshering,D.; Rai,P.; Lhamo,K.; Dahal,N.; Dukpa,K.
EPI812425	NS	Bhutan	2012-Jan-30	EPI_ISL_161378	A/chicken/Bhutan/352/2012			Franks,J.S.; Tenzin,S.; Tshering,D.; Rai,P.; Lhamo,K.; Dahal,N.; Dukpa,K.
EPI812613	NS	Bhutan	2012-Jan-29	EPI_ISL_161379	A/chicken/Bhutan/347/2012			Franks,J.S.; Tenzin,S.; Tshering,D.; Rai,P.; Lhamo,K.; Dahal,N.; Dukpa,K.
EPI812592	NS	Bhutan	2012-Jan-15	EPI_ISL_161380	A/chicken/Bhutan/317/2012			Franks,J.S.; Tenzin,S.; Tshering,D.; Rai,P.; Lhamo,K.; Dahal,N.; Dukpa,K.
EPI812506	NS	Bhutan	2012-Jan-27	EPI_ISL_161381	A/chicken/Bhutan/331/2012			Franks,J.S.; Tenzin,S.; Tshering,D.; Rai,P.; Lhamo,K.; Dahal,N.; Dukpa,K.
EPI812512	NS	Bhutan	2012-Jan-30	EPI_ISL_161382	A/chicken/Bhutan/359/2012			Franks,J.S.; Tenzin,S.; Tshering,D.; Rai,P.; Lhamo,K.; Dahal,N.; Dukpa,K.
EPI812583	NS	Bhutan	2012-Oct-11	EPI_ISL_161383	A/chicken/Bhutan/936/2012			Franks,J.S.; Tenzin,S.; Tshering,D.; Rai,P.; Lhamo,K.; Dahal,N.; Dukpa,K.
EPI812434	NS	Bhutan	2012-Mar-18	EPI_ISL_161384	A/chicken/Bhutan/1026/2012			Franks,J.S.; Tenzin,S.; Tshering,D.; Rai,P.; Lhamo,K.; Dahal,N.; Dukpa,K.
EPI812427	NS	Bhutan	2012-Mar-18	EPI_ISL_161385	A/chicken/Bhutan/1031/2012			Franks,J.S.; Tenzin,S.; Tshering,D.; Rai,P.; Lhamo,K.; Dahal,N.; Dukpa,K.
EPI812375	NS	Bhutan	2012-Jan-29	EPI_ISL_161386	A/chicken/Bhutan/345/2012			Franks,J.S.; Tenzin,S.; Tshering,D.; Rai,P.; Lhamo,K.; Dahal,N.; Dukpa,K.
EPI812380	NS	Bhutan	2012-Jan-16	EPI_ISL_161387	A/chicken/Bhutan/406/2012			Franks,J.S.; Tenzin,S.; Tshering,D.; Rai,P.; Lhamo,K.; Dahal,N.; Dukpa,K.
EPI812526	NS	Bhutan	2012-Jan-30	EPI_ISL_161388	A/yellow billed duck/Bhutan/358/2012			Franks,J.S.; Tenzin,S.; Tshering,D.; Rai,P.; Lhamo,K.; Dahal,N.; Dukpa,K.
EPI812374	NS	Bhutan	2012-Jan-31	EPI_ISL_161389	A/wild bird/Bhutan/357/2012			Franks,J.S.; Tenzin,S.; Tshering,D.; Rai,P.; Lhamo,K.; Dahal,N.; Dukpa,K.
EPI812599	NS	Bhutan	2012-Sep-10	EPI_ISL_161390	A/chicken/Bhutan/933/2012			Franks,J.S.; Tenzin,S.; Tshering,D.; Rai,P.; Lhamo,K.; Dahal,N.; Dukpa,K.
EPI812539	NS	Bhutan	2012-Oct-11	EPI_ISL_161391	A/chicken/Bhutan/935/2012			Franks,J.S.; Tenzin,S.; Tshering,D.; Rai,P.; Lhamo,K.; Dahal,N.; Dukpa,K.
EPI812354	NS	Bhutan	2012-Jan-08	EPI_ISL_161392	A/chicken/Bhutan/367/2012			Franks,J.S.; Tenzin,S.; Tshering,D.; Rai,P.; Lhamo,K.; Dahal,N.; Dukpa,K.
EPI812437	NS	Bhutan	2012-Feb-18	EPI_ISL_161394	A/chicken/Bhutan/413/2012			Franks,J.S.; Tenzin,S.; Tshering,D.; Rai,P.; Lhamo,K.; Dahal,N.; Dukpa,K.
EPI812384	NS	Bhutan	2012-Jan-16	EPI_ISL_161395	A/chicken/Bhutan/407/2012			Franks,J.S.; Tenzin,S.; Tshering,D.; Rai,P.; Lhamo,K.; Dahal,N.; Dukpa,K.
EPI812481	NS	Bhutan	2012-Mar-18	EPI_ISL_161396	A/chicken/Bhutan/1029/2012			Franks,J.S.; Tenzin,S.; Tshering,D.; Rai,P.; Lhamo,K.; Dahal,N.; Dukpa,K.
EPI812357	NS	Bhutan	2012-Jan-29	EPI_ISL_161397	A/chicken/Bhutan/346/2012			Franks,J.S.; Tenzin,S.; Tshering,D.; Rai,P.; Lhamo,K.; Dahal,N.; Dukpa,K.
EPI812349	NS	Bhutan	2012-Sep-10	EPI_ISL_161399	A/chicken/Bhutan/934/2012			Franks,J.S.; Tenzin,S.; Tshering,D.; Rai,P.; Lhamo,K.; Dahal,N.; Dukpa,K.
EPI812419	NS	Bhutan	2012-Feb-11	EPI_ISL_161400	A/chicken/Bhutan/298/2012			Franks,J.S.; Tenzin,S.; Tshering,D.; Rai,P.; Lhamo,K.; Dahal,N.; Dukpa,K.
EPI812391	NS	Bhutan	2012-Mar-18	EPI_ISL_161401	A/chicken/Bhutan/1030/2012			Franks,J.S.; Tenzin,S.; Tshering,D.; Rai,P.; Lhamo,K.; Dahal,N.; Dukpa,K.
EPI812522	NS	Bhutan	2012-Feb-18	EPI_ISL_161402	A/chicken/Bhutan/416/2012			Franks,J.S.; Tenzin,S.; Tshering,D.; Rai,P.; Lhamo,K.; Dahal,N.; Dukpa,K.
EPI812610	NS	Bhutan	2012-Feb-18	EPI_ISL_161403	A/chicken/Bhutan/417/2012			Franks,J.S.; Tenzin,S.; Tshering,D.; Rai,P.; Lhamo,K.; Dahal,N.; Dukpa,K.
EPI812491	NS	Bhutan	2012-Feb-14	EPI_ISL_161404	A/chicken/Bhutan/258/2012			Franks,J.S.; Tenzin,S.; Tshering,D.; Rai,P.; Lhamo,K.; Dahal,N.; Dukpa,K.
EPI812352	NS	Bhutan	2012-Jan-29	EPI_ISL_161405	A/chicken/Bhutan/349/2012			Franks,J.S.; Tenzin,S.; Tshering,D.; Rai,P.; Lhamo,K.; Dahal,N.; Dukpa,K.
EPI812443	NS	Bhutan	2012-Feb-11	EPI_ISL_161406	A/chicken/Bhutan/297/2012			Franks,J.S.; Tenzin,S.; Tshering,D.; Rai,P.; Lhamo,K.; Dahal,N.; Dukpa,K.
EPI812589	NS	Bhutan	2012-Jan-27	EPI_ISL_161407	A/chicken/Bhutan/330/2012			Franks,J.S.; Tenzin,S.; Tshering,D.; Rai,P.; Lhamo,K.; Dahal,N.; Dukpa,K.
EPI812540	NS	Bhutan	2012-Jan-27	EPI_ISL_161408	A/wild bird/Bhutan/326/2012			Franks,J.S.; Tenzin,S.; Tshering,D.; Rai,P.; Lhamo,K.; Dahal,N.; Dukpa,K.
EPI812432	NS	Bhutan	2012-Jan-27	EPI_ISL_161409	A/wild bird/Bhutan/327/2012			Franks,J.S.; Tenzin,S.; Tshering,D.; Rai,P.; Lhamo,K.; Dahal,N.; Dukpa,K.
EPI812542	NS	Bhutan	2012-Feb-29	EPI_ISL_161410	A/wild bird/Bhutan/308/2012			Franks,J.S.; Tenzin,S.; Tshering,D.; Rai,P.; Lhamo,K.; Dahal,N.; Dukpa,K.
EPI812439	NS	Bhutan	2012-Jan-27	EPI_ISL_161411	A/wild bird/Bhutan/328/2012			Franks,J.S.; Tenzin,S.; Tshering,D.; Rai,P.; Lhamo,K.; Dahal,N.; Dukpa,K.
EPI812609	NS	Bhutan	2012-Jan-27	EPI_ISL_161412	A/wild bird/Bhutan/325/2012			Franks,J.S.; Tenzin,S.; Tshering,D.; Rai,P.; Lhamo,K.; Dahal,N.; Dukpa,K.
EPI812531	NS	Bhutan	2012-Jan-30	EPI_ISL_161413	A/wild bird/Bhutan/356/2012			Franks,J.S.; Tenzin,S.; Tshering,D.; Rai,P.; Lhamo,K.; Dahal,N.; Dukpa,K.
EPI812590	NS	Bhutan	2012-Jan-27	EPI_ISL_161414	A/wild bird/Bhutan/329/2012			Franks,J.S.; Tenzin,S.; Tshering,D.; Rai,P.; Lhamo,K.; Dahal,N.; Dukpa,K.
EPI812406	NS	Bhutan	2012-Jan-23	EPI_ISL_161415	A/chicken/Bhutan/505/2012			Franks,J.S.; Tenzin,S.; Tshering,D.; Rai,P.; Lhamo,K.; Dahal,N.; Dukpa,K.
EPI812377	NS	Bhutan	2012-Feb-14	EPI_ISL_161418	A/chicken/Bhutan/259/2012			Franks,J.S.; Tenzin,S.; Tshering,D.; Rai,P.; Lhamo,K.; Dahal,N.; Dukpa,K.
EPI812404	NS	Bhutan	2012-Feb-18	EPI_ISL_161419	A/chicken/Bhutan/414/2012			Franks,J.S.; Tenzin,S.; Tshering,D.; Rai,P.; Lhamo,K.; Dahal,N.; Dukpa,K.
EPI531286	NS	Cambodia	2013-Aug-13	EPI_ISL_162421	A/chicken/Cambodia/X0815301/2013			Rith,S.; Horm,S.V.; Buchy,P.
EPI531375	NS	China	2012-Jul-04	EPI_ISL_162442	A/hill myna/Heilongjiang/0704/2012			Liu,C.G.; Liu,M.
EPI538761	NS	Egypt	2013-Mar-01	EPI_ISL_165105	A/chicken/Egypt/13VIR-2962-109/2013	Istituto Zooprofilattico Sperimentale Delle Venezie	Istituto Zooprofilattico Sperimentale Delle Venezie	Hussein, H.A.; El Hady, M.M.; Abd Hamid, H.S.; Sultan, H.A.; Abdel Hafez, A.; Fusaro, A.; Schivo, A.; Ormelli, S.; Monne, I.; Cattoli, G.
EPI538769	NS	Egypt	2013-May-01	EPI_ISL_165106	A/duck/Egypt/13VIR-2962-195/2013	Istituto Zooprofilattico Sperimentale Delle Venezie	Istituto Zooprofilattico Sperimentale Delle Venezie	Hussein, H.A.; El Hady, M.M.; Abd Hamid, H.S.; Sultan, H.A.; Abdel Hafez, A.; Fusaro, A.; Schivo, A.; Ormelli, S.; Monne, I.; Cattoli, G.
EPI538777	NS	Egypt	2013-May-01	EPI_ISL_165107	A/duck/Egypt/13VIR-2962-196/2013	Istituto Zooprofilattico Sperimentale Delle Venezie	Istituto Zooprofilattico Sperimentale Delle Venezie	Hussein, H.A.; El Hady, M.M.; Abd Hamid, H.S.; Sultan, H.A.; Abdel Hafez, A.; Fusaro, A.; Schivo, A.; Ormelli, S.; Monne, I.; Cattoli, G.
EPI538785	NS	Egypt	2013-May-01	EPI_ISL_165108	A/chicken/Egypt/13VIR-2962-198/2013	Istituto Zooprofilattico Sperimentale Delle Venezie	Istituto Zooprofilattico Sperimentale Delle Venezie	Hussein, H.A.; El Hady, M.M.; Abd Hamid, H.S.; Sultan, H.A.; Abdel Hafez, A.; Fusaro, A.; Schivo, A.; Ormelli, S.; Monne, I.; Cattoli, G.
EPI538793	NS	Egypt	2013-May-01	EPI_ISL_165109	A/chicken/Egypt/13VIR-2962-199/2013	Istituto Zooprofilattico Sperimentale Delle Venezie	Istituto Zooprofilattico Sperimentale Delle Venezie	Hussein, H.A.; El Hady, M.M.; Abd Hamid, H.S.; Sultan, H.A.; Abdel Hafez, A.; Fusaro, A.; Schivo, A.; Ormelli, S.; Monne, I.; Cattoli, G.
EPI538801	NS	Egypt	2013-May-01	EPI_ISL_165110	A/chicken/Egypt/13VIR-2962-200/2013	Istituto Zooprofilattico Sperimentale Delle Venezie	Istituto Zooprofilattico Sperimentale Delle Venezie	Hussein, H.A.; El Hady, M.M.; Abd Hamid, H.S.; Sultan, H.A.; Abdel Hafez, A.; Fusaro, A.; Schivo, A.; Ormelli, S.; Monne, I.; Cattoli, G.
EPI538809	NS	Egypt	2013-May-01	EPI_ISL_165111	A/chicken/Egypt/13VIR-2962-203/2013	Istituto Zooprofilattico Sperimentale Delle Venezie	Istituto Zooprofilattico Sperimentale Delle Venezie	Hussein, H.A.; El Hady, M.M.; Abd Hamid, H.S.; Sultan, H.A.; Abdel Hafez, A.; Fusaro, A.; Schivo, A.; Ormelli, S.; Monne, I.; Cattoli, G.
EPI538817	NS	Egypt	2013-May-01	EPI_ISL_165112	A/chicken/Egypt/13VIR-2962-204/2013	Istituto Zooprofilattico Sperimentale Delle Venezie	Istituto Zooprofilattico Sperimentale Delle Venezie	Hussein, H.A.; El Hady, M.M.; Abd Hamid, H.S.; Sultan, H.A.; Abdel Hafez, A.; Fusaro, A.; Schivo, A.; Ormelli, S.; Monne, I.; Cattoli, G.
EPI542200	NS	India	2011-Sep-01	EPI_ISL_166457	A/chicken/India/09CA02/2011			Tosh,C.; Nagarajan,S.; Murugkar,H.V.; Kumar,M.; Jain,R.; Tripathi,S.; Syed,Z.; Behera,P.; C,D.S.; Kulkarni,D.D.; Dubey,S.C.
EPI542203	NS	India	2011-Sep-01	EPI_ISL_166458	A/chicken/India/09CA09/2011			Tosh,C.; Nagarajan,S.; Murugkar,H.V.; Kumar,M.; Jain,R.; Tripathi,S.; Syed,Z.; Behera,P.; C,D.S.; Kulkarni,D.D.; Dubey,S.C.
EPI542320	NS	Bangladesh	2010-Dec-01	EPI_ISL_166534	A/migratory bird/Bangladesh/P18/2010			Parvin,R.; Kamal,A.H.M.; Haque,M.E.; Chowdhury,E.H.; Giasuddin,M.; Islam,M.R.; Vahlenkamp,T.W.
EPI542324	NS	Bangladesh	2010-Dec-01	EPI_ISL_166535	A/migratory bird/Bangladesh/P29/2010			Parvin,R.; Kamal,A.H.M.; Haque,M.E.; Chowdhury,E.H.; Giasuddin,M.; Islam,M.R.; Vahlenkamp,T.W.
EPI542854	NS	Cambodia	2013-Jan-23	EPI_ISL_166645	A/duck/Cambodia/143W4M4/2013			Buchy,P.
EPI542862	NS	Cambodia	2013-Jan-29	EPI_ISL_166646	A/duck/Cambodia/191W5M4/2013			Buchy,P.
EPI542869	NS	Cambodia	2013-Feb-11	EPI_ISL_166647	A/duck/Cambodia/250W7M1/2013			Buchy,P.
EPI542877	NS	Cambodia	2013-Jan-23	EPI_ISL_166648	A/chicken/Cambodia/X0124310/2013			Buchy,P.
EPI542910	NS	Cambodia	2013-Feb-20	EPI_ISL_166653	A/chicken/Cambodia/X0305302/2013			Buchy,P.
EPI542934	NS	Cambodia	2012-May-28	EPI_ISL_166662	A/chicken/Cambodia/W0530389/2012			Buchy,P.
EPI550483	NS	Egypt	2013-Jan-01	EPI_ISL_168386	A/chicken/Egypt/14VIR784-11-133AL/2013			Tassoni,L.; Arafa,A.; Hagag,N.; Azab,A.; Selim,A.; Hassan,M.K.; Ormelli,S.; Schivo,A.; Fusaro,A.; Monne,I.; Cattoli,G.
EPI550490	NS	Egypt	2013-Jan-01	EPI_ISL_168387	A/chicken/Egypt/14VIR784-5-1318S/2013			Tassoni,L.; Arafa,A.; Hagag,N.; Azab,A.; Selim,A.; Hassan,M.K.; Ormelli,S.; Schivo,A.; Fusaro,A.; Monne,I.; Cattoli,G.
EPI550504	NS	Egypt	2013-Jan-01	EPI_ISL_168388	A/duck/Egypt/14VIR784-6-1328S/2013			Tassoni,L.; Arafa,A.; Hagag,N.; Azab,A.; Selim,A.; Hassan,M.K.; Ormelli,S.; Schivo,A.; Fusaro,A.; Monne,I.; Cattoli,G.
EPI550497	NS	Egypt	2013-Jan-01	EPI_ISL_168389	A/duck/Egypt/14VIR784-4-133AD/2013			Tassoni,L.; Arafa,A.; Hagag,N.; Azab,A.; Selim,A.; Hassan,M.K.; Ormelli,S.; Schivo,A.; Fusaro,A.; Monne,I.; Cattoli,G.
EPI553220	NS	China	2009-Sep-01	EPI_ISL_169392	A/Chicken/Shandong/J01/2009	Qingdao Agricultural University	Beijing Institute of Microbiology and Epidemiology	yanbo,yin;dongdong,wang;linlin,liu;xiliang,wang;penghui,yang;xin,liu;keyu,wang;chengcai,lai
EPI553227	NS	China	2009-Sep-01	EPI_ISL_169393	A/Chicken/Shandong/J02/2009	Qingdao Agricultural University	Beijing Institute of Microbiology and Epidemiology	yanbo,yin;dongdong,wang;linlin,liu;xiliang,wang;penghui,yang;xin,liu;keyu,wang;chengcai,lai
EPI553279	NS	China	2009-Sep-01	EPI_ISL_169416	A/Chicken/Shandong/J03/2009	Qingdao Agricultural University	Beijing Institute of Microbiology and Epidemiology	yanbo,yin;dongdong,wang;linlin,liu;xiliang,wang;penghui,yang;xin,liu;keyu,wang;chengcai,lai
EPI553287	NS	China	2009-Sep-01	EPI_ISL_169417	A/Chicken/Shandong/J04/2009	Qingdao Agricultural University	Beijing Institute of Microbiology and Epidemiology	yanbo,yin;dongdong,wang;linlin,liu;xiliang,wang;penghui,yang;xin,liu;keyu,wang;chengcai,lai
EPI553295	NS	China	2009-Sep-01	EPI_ISL_169418	A/Chicken/Shandong/J05/2009	Qingdao Agricultural University	Beijing Institute of Microbiology and Epidemiology	yanbo,yin;dongdong,wang;linlin,liu;xiliang,wang;penghui,yang;xin,liu;keyu,wang;chengcai,lai
EPI553303	NS	China	2009-Sep-01	EPI_ISL_169419	A/Chicken/Shandong/J06/2009	Qingdao Agricultural University	Beijing Institute of Microbiology and Epidemiology	yanbo,yin;dongdong,wang;linlin,liu;xiliang,wang;penghui,yang;xin,liu;keyu,wang;chengcai,lai
EPI553311	NS	China	2009-Sep-01	EPI_ISL_169420	A/Duck/Shandong/Y01/2009	Qingdao Agricultural University	Beijing Institute of Microbiology and Epidemiology	yanbo,yin;dongdong,wang;linlin,liu;xiliang,wang;penghui,yang;xin,liu;keyu,wang;chengcai,lai
EPI553319	NS	China	2009-Sep-01	EPI_ISL_169421	A/Duck/Shandong/Y02/2009	Qingdao Agricultural University	Beijing Institute of Microbiology and Epidemiology	yanbo,yin;dongdong,wang;linlin,liu;xiliang,wang;penghui,yang;xin,liu;keyu,wang;chengcai,lai
EPI557164	NS	Egypt	2013-Jan-14	EPI_ISL_170253	A/chicken/Egypt/NLQP7FL-AR747/2013	National Laboratory for Veterinary Quality Control on Poultry production- Animal Health Research Inistitute	Friedrich-Loeffler-Institut	Naguib, M.M; Arafa, A.M; Selim,A.A; Hassan,M.K; Beer,M; Harder,TC
EPI557172	NS	Egypt	2013-Feb-06	EPI_ISL_170254	A/chicken/Egypt/NLQP33SD-AR748/2013	National Laboratory for Veterinary Quality Control on Poultry production- Animal Health Research Inistitute	Friedrich-Loeffler-Institut	Naguib, M.M; Arafa, A.M; Selim,A.A; Hassan,M.K; Beer,M; Harder,TC
EPI557180	NS	Egypt	2013-Feb-20	EPI_ISL_170255	A/chicken/Egypt/NLQP2AL-AR749/2013	National Laboratory for Veterinary Quality Control on Poultry production- Animal Health Research Inistitute	Friedrich-Loeffler-Institut	Naguib, M.M; Arafa, A.M; Selim,A.A; Hassan,M.K; Beer,M; Harder,TC
EPI557188	NS	Egypt	2013-Feb-21	EPI_ISL_170256	A/Duck/Egypt/NLQP27SG-AR750/2013	National Laboratory for Veterinary Quality Control on Poultry production- Animal Health Research Inistitute	Friedrich-Loeffler-Institut	Naguib, M.M; Arafa, A.M; Selim,A.A; Hassan,M.K; Beer,M; Harder,TC
EPI557196	NS	Egypt	2013-May-09	EPI_ISL_170257	A/chicken/Egypt/NLQP20SL-AR751/2013	National Laboratory for Veterinary Quality Control on Poultry production- Animal Health Research Inistitute	Friedrich-Loeffler-Institut	Naguib, M.M; Arafa, A.M; Selim,A.A; Hassan,M.K; Beer,M; Harder,TC
EPI557204	NS	Egypt	2013-Apr-14	EPI_ISL_170258	A/chicken/Egypt/NLQP639V-AR752/2013	National Laboratory for Veterinary Quality Control on Poultry production- Animal Health Research Inistitute	Friedrich-Loeffler-Institut	Naguib, M.M; Arafa, A.M; Selim,A.A; Hassan,M.K; Beer,M; Harder,TC
EPI557212	NS	Egypt	2013-Mar-25	EPI_ISL_170259	A/chicken/Egypt/NLQP139V-AR753/2013	National Laboratory for Veterinary Quality Control on Poultry production- Animal Health Research Inistitute	Friedrich-Loeffler-Institut	Naguib, M.M; Arafa, A.M; Selim,A.A; Hassan,M.K; Beer,M; Harder,TC
EPI558813	NS	India	2012-Jan-01	EPI_ISL_170531	A/crow/India/01TR01/2012			Das,B.R.; Tosh,C.; Kumar,M.; Nagarajan,S.; Murugkar,H.V.; Shukla,S.; Tripathi,S.; Mishra,A.; Kulkarni,D.D.
EPI764752	NS	Vietnam	2011-Dec-30	EPI_ISL_170534	A/duck/Vietnam/NCVD-KA25/2011			Lee,E.-K.; Kang,H.-M.; Kim,K.-I.; Choi,J.-G.; Long To,T.; Dang Nguyen,T.; Song,B.-M.; Jeong,J.; Choi,K.-S.; Kim,J.-Y.; Lee,H.-S.; Lee,Y.-J.; Kim,J.-H.
EPI764753	NS	Vietnam	2012-Jan-30	EPI_ISL_170535	A/duck/Vietnam/NCVD-KA30/2012			Lee,E.-K.; Kang,H.-M.; Kim,K.-I.; Choi,J.-G.; Long To,T.; Dang Nguyen,T.; Song,B.-M.; Jeong,J.; Choi,K.-S.; Kim,J.-Y.; Lee,H.-S.; Lee,Y.-J.; Kim,J.-H.
EPI764756	NS	Vietnam	2012-Jan-06	EPI_ISL_170536	A/chicken/Vietnam/NCVD-KA57/2012			Lee,E.-K.; Kang,H.-M.; Kim,K.-I.; Choi,J.-G.; Long To,T.; Dang Nguyen,T.; Song,B.-M.; Jeong,J.; Choi,K.-S.; Kim,J.-Y.; Lee,H.-S.; Lee,Y.-J.; Kim,J.-H.
EPI764755	NS	Vietnam	2012-Feb-22	EPI_ISL_170537	A/duck/Vietnam/NCVD-KA206/2012			Lee,E.-K.; Kang,H.-M.; Kim,K.-I.; Choi,J.-G.; Long To,T.; Dang Nguyen,T.; Song,B.-M.; Jeong,J.; Choi,K.-S.; Kim,J.-Y.; Lee,H.-S.; Lee,Y.-J.; Kim,J.-H.
EPI764782	NS	Vietnam	2012-May-14	EPI_ISL_170538	A/duck/Vietnam/NCVD-KA250/2012			Lee,E.-K.; Kang,H.-M.; Kim,K.-I.; Choi,J.-G.; Long To,T.; Dang Nguyen,T.; Song,B.-M.; Jeong,J.; Choi,K.-S.; Kim,J.-Y.; Lee,H.-S.; Lee,Y.-J.; Kim,J.-H.
EPI764763	NS	Vietnam	2012-Jun-06	EPI_ISL_170539	A/duck/Vietnam/NCVD-KA260/2012			Lee,E.-K.; Kang,H.-M.; Kim,K.-I.; Choi,J.-G.; Long To,T.; Dang Nguyen,T.; Song,B.-M.; Jeong,J.; Choi,K.-S.; Kim,J.-Y.; Lee,H.-S.; Lee,Y.-J.; Kim,J.-H.
EPI764765	NS	Vietnam	2012-Jul-10	EPI_ISL_170541	A/duck/Vietnam/NCVD-KA262/2012			Lee,E.-K.; Kang,H.-M.; Kim,K.-I.; Choi,J.-G.; Long To,T.; Dang Nguyen,T.; Song,B.-M.; Jeong,J.; Choi,K.-S.; Kim,J.-Y.; Lee,H.-S.; Lee,Y.-J.; Kim,J.-H.
EPI764766	NS	Vietnam	2012-Sep-10	EPI_ISL_170542	A/duck/Vietnam/NCVD-KA309/2012			Lee,E.-K.; Kang,H.-M.; Kim,K.-I.; Choi,J.-G.; Long To,T.; Dang Nguyen,T.; Song,B.-M.; Jeong,J.; Choi,K.-S.; Kim,J.-Y.; Lee,H.-S.; Lee,Y.-J.; Kim,J.-H.
EPI764767	NS	Vietnam	2012-Sep-10	EPI_ISL_170543	A/duck/Vietnam/NCVD-KA310/2012			Lee,E.-K.; Kang,H.-M.; Kim,K.-I.; Choi,J.-G.; Long To,T.; Dang Nguyen,T.; Song,B.-M.; Jeong,J.; Choi,K.-S.; Kim,J.-Y.; Lee,H.-S.; Lee,Y.-J.; Kim,J.-H.
EPI764768	NS	Vietnam	2012-Sep-10	EPI_ISL_170544	A/duck/Vietnam/NCVD-KA311/2012			Lee,E.-K.; Kang,H.-M.; Kim,K.-I.; Choi,J.-G.; Long To,T.; Dang Nguyen,T.; Song,B.-M.; Jeong,J.; Choi,K.-S.; Kim,J.-Y.; Lee,H.-S.; Lee,Y.-J.; Kim,J.-H.
EPI764770	NS	Vietnam	2012-Sep-21	EPI_ISL_170545	A/duck/Vietnam/NCVD-KA368/2012			Lee,E.-K.; Kang,H.-M.; Kim,K.-I.; Choi,J.-G.; Long To,T.; Dang Nguyen,T.; Song,B.-M.; Jeong,J.; Choi,K.-S.; Kim,J.-Y.; Lee,H.-S.; Lee,Y.-J.; Kim,J.-H.
EPI764771	NS	Vietnam	2013-Jan-09	EPI_ISL_170546	A/chicken/Vietnam/NCVD-KA423/2013			Lee,E.-K.; Kang,H.-M.; Kim,K.-I.; Choi,J.-G.; Long To,T.; Dang Nguyen,T.; Song,B.-M.; Jeong,J.; Choi,K.-S.; Kim,J.-Y.; Lee,H.-S.; Lee,Y.-J.; Kim,J.-H.
EPI764772	NS	Vietnam	2013-Jan-23	EPI_ISL_170547	A/chicken/Vietnam/NCVD-KA432/2013			Lee,E.-K.; Kang,H.-M.; Kim,K.-I.; Choi,J.-G.; Long To,T.; Dang Nguyen,T.; Song,B.-M.; Jeong,J.; Choi,K.-S.; Kim,J.-Y.; Lee,H.-S.; Lee,Y.-J.; Kim,J.-H.
EPI764769	NS	Vietnam	2013-Jan-25	EPI_ISL_170548	A/chicken/Vietnam/NCVD-KA435/2013			Lee,E.-K.; Kang,H.-M.; Kim,K.-I.; Choi,J.-G.; Long To,T.; Dang Nguyen,T.; Song,B.-M.; Jeong,J.; Choi,K.-S.; Kim,J.-Y.; Lee,H.-S.; Lee,Y.-J.; Kim,J.-H.
EPI764773	NS	Vietnam	2013-Feb-04	EPI_ISL_170549	A/chicken/Vietnam/NCVD-KA448/2013			Lee,E.-K.; Kang,H.-M.; Kim,K.-I.; Choi,J.-G.; Long To,T.; Dang Nguyen,T.; Song,B.-M.; Jeong,J.; Choi,K.-S.; Kim,J.-Y.; Lee,H.-S.; Lee,Y.-J.; Kim,J.-H.
EPI764774	NS	Vietnam	2008-Jan-01	EPI_ISL_170550	A/chicken/Vietnam/NCVD-03.08/2008			Lee,E.-K.; Kang,H.-M.; Kim,K.-I.; Choi,J.-G.; Long To,T.; Dang Nguyen,T.; Song,B.-M.; Jeong,J.; Choi,K.-S.; Kim,J.-Y.; Lee,H.-S.; Lee,Y.-J.; Kim,J.-H.
EPI764775	NS	Vietnam	2008-Jan-01	EPI_ISL_170551	A/chicken/Vietnam/NCVD-A015/2008			Lee,E.-K.; Kang,H.-M.; Kim,K.-I.; Choi,J.-G.; Long To,T.; Dang Nguyen,T.; Song,B.-M.; Jeong,J.; Choi,K.-S.; Kim,J.-Y.; Lee,H.-S.; Lee,Y.-J.; Kim,J.-H.
EPI764776	NS	Vietnam	2011-Jan-01	EPI_ISL_170552	A/duck/Vietnam/NCVD-A672/2011			Lee,E.-K.; Kang,H.-M.; Kim,K.-I.; Choi,J.-G.; Long To,T.; Dang Nguyen,T.; Song,B.-M.; Jeong,J.; Choi,K.-S.; Kim,J.-Y.; Lee,H.-S.; Lee,Y.-J.; Kim,J.-H.
EPI764777	NS	Vietnam	2011-Jan-01	EPI_ISL_170553	A/chicken/Vietnam/NCVD-A675/2011			Lee,E.-K.; Kang,H.-M.; Kim,K.-I.; Choi,J.-G.; Long To,T.; Dang Nguyen,T.; Song,B.-M.; Jeong,J.; Choi,K.-S.; Kim,J.-Y.; Lee,H.-S.; Lee,Y.-J.; Kim,J.-H.
EPI764778	NS	Vietnam	2011-Jan-01	EPI_ISL_170554	A/chicken/Vietnam/NCVD-A937/2011			Lee,E.-K.; Kang,H.-M.; Kim,K.-I.; Choi,J.-G.; Long To,T.; Dang Nguyen,T.; Song,B.-M.; Jeong,J.; Choi,K.-S.; Kim,J.-Y.; Lee,H.-S.; Lee,Y.-J.; Kim,J.-H.
EPI558711	NS	India	2013-Jul-01	EPI_ISL_170791	A/chicken/India/07CA02/2013			Tosh,C.; Nagarajan,S.; Murugkar,H.V.; Kumar,M.; Pandey,M.; Jolhe,D.K.; Tripathi,S.; Shukla,S.; Ved,N.; Mishra,A.; Ghosh,R.C.; Kulkarni,D.D.
EPI558716	NS	India	2013-Aug-01	EPI_ISL_170793	A/chicken/India/08CA03/2013			Tosh,C.; Nagarajan,S.; Murugkar,H.V.; Kumar,M.; Pandey,M.; Jolhe,D.K.; Tripathi,S.; Shukla,S.; Ved,N.; Mishra,A.; Ghosh,R.C.; Kulkarni,D.D.
EPI559731	NS	China	2015-Jan-04	EPI_ISL_171121	A/whooper swan/Henan/SMX1/2015(H5N1)	CAS Key Laboratory of Pathogenic Microbiology and Immunology, Institute of Microbiology, Chinese Academy of Sciences	Institute of Microbiology, Chinese Academy of Sciences
EPI559774	NS	China	2015-Jan-04	EPI_ISL_171141	A/whooper swan/Henan/SMX3/2015(H5N1)	CAS Key Laboratory of Pathogenic Microbiology and Immunology, Institute of Microbiology, Chinese Academy of Sciences	Institute of Microbiology, Chinese Academy of Sciences
EPI559812	NS	China	2015-Jan-05	EPI_ISL_171165	A/whooper swan/Henan/SMX4/2015(H5N1)	CAS Key Laboratory of Pathogenic Microbiology and Immunology, Institute of Microbiology, Chinese Academy of Sciences	Institute of Microbiology, Chinese Academy of Sciences
EPI559931	NS	China	2015-Jan-05	EPI_ISL_171186	A/whooper swan/Henan/SMX9/2015(H5N1)	CAS Key Laboratory of Pathogenic Microbiology and Immunology, Institute of Microbiology, Chinese Academy of Sciences	Institute of Microbiology, Chinese Academy of Sciences
EPI560159	NS	China	2015-Jan-05	EPI_ISL_171296	A/pochard/Henan/SMX1/2015	Institute of Pathogen Biology, Taishan Medical College	Institute of Microbiology, Chinese Academy of Sciences	Shi,Weifeng; Bi,Yuhai
EPI567031	NS	Vietnam	2013-May-09	EPI_ISL_173148	A/muscovy duck/Quang Ninh/48c1-4-1/2013			Soda,K.; Yamashiro,T.; Le,Q.M.; Ito,T.
EPI567032	NS	Vietnam	2014-Jun-04	EPI_ISL_173149	A/muscovy duck/Vietnam/LBM668/2014			Soda,K.; Yamashiro,T.; Le,Q.M.; Ito,T.
EPI567057	NS	Vietnam	2014-Jun-04	EPI_ISL_173150	A/muscovy duck/Vietnam/LBM669/2014			Soda,K.; Yamashiro,T.; Le,Q.M.; Ito,T.
EPI567058	NS	Vietnam	2014-Jun-04	EPI_ISL_173151	A/muscovy duck/Vietnam/LBM670/2014			Soda,K.; Yamashiro,T.; Le,Q.M.; Ito,T.
EPI567059	NS	Vietnam	2014-Jul-12	EPI_ISL_173152	A/muscovy duck/Long An/86/2014			Soda,K.; Yamashiro,T.; Le,Q.M.; Ito,T.
EPI567065	NS	Vietnam	2014-Jul-12	EPI_ISL_173153	A/muscovy duck/Long An/87/2014			Soda,K.; Yamashiro,T.; Le,Q.M.; Ito,T.
EPI567100	NS	Vietnam	2014-Jul-12	EPI_ISL_173154	A/muscovy duck/Long An/88/2014			Soda,K.; Yamashiro,T.; Le,Q.M.; Ito,T.
EPI567101	NS	Vietnam	2014-Jul-12	EPI_ISL_173155	A/muscovy duck/Long An/89/2014			Soda,K.; Yamashiro,T.; Le,Q.M.; Ito,T.
EPI567102	NS	Vietnam	2014-Jul-12	EPI_ISL_173156	A/muscovy duck/Long An/90/2014			Soda,K.; Yamashiro,T.; Le,Q.M.; Ito,T.
EPI568216	NS	Thailand	2004-Jan-01	EPI_ISL_173400	A/Openbill stork/Thailand/VSMU-6-BKK/2004	Mahidol University	National Institute of Animal Health
EPI568223	NS	Thailand	2004-Jan-01	EPI_ISL_173401	A/Openbill stork/Thailand/VSMU-16-AYA/2004	Mahidol University	National Institute of Animal Health
EPI568232	NS	Thailand	2005-Jan-01	EPI_ISL_173402	A/gray-crowed crane/Thailand/VSMU-4-CBI/2005	Mahidol University	National Institute of Animal Health
EPI573254	NS	Egypt	2015-Jan-15	EPI_ISL_174407	A/Duck/Egypt/AR236-A3NLQP/2015		Friedrich-Loeffler-Institut	Naguib, M.M; Arafa,A.M; Luttermann,C; Selim,A.A; Hassan,M.K; Beer,M;Harder,TC
EPI573262	NS	Egypt	2014-Dec-06	EPI_ISL_174408	A/Turkey/Egypt/AR238-SD177NLQP/2014		Friedrich-Loeffler-Institut	Naguib, M.M; Arafa,A.M; Luttermann,C; Selim,A.A; Hassan,M.K; Beer,M;Harder,TC
EPI573290	NS	United States	2014-Dec-29	EPI_ISL_174409	A/American green-winged teal/Washington/195750/2014			Killian,M.L.; Ip,H.S.; Dusek,R.; Bodenstein,B.
EPI573548	NS	China	2005-Jan-01	EPI_ISL_174482	A/wildbird/Anhui/82/2005			Yamaji,R.; Yamada,S.; Le,M.Q.; Li,C.; Chen,H.; Qurnianingsih,E.; Nidom,C.A.; Ito,M.; Sakai-Tagawa,Y.; Kawaoka,Y.
EPI574375	NS	Egypt	2014-Jun-18	EPI_ISL_174923	A/Turkey/Egypt/14139FAOS/2014		Friedrich-Loeffler-Institut	Arafa,A.M; Hagag, N; Elhusseiny, M.H; Yehia, N; Selim, A.A; Abdelhalim, A; Kilany, W.H; Samy, A; Hassan, M.K; Abdelwhab,E.M; Beer,M; Naguib, M.M; Harder,TC
EPI574383	NS	Egypt	2014-Oct-31	EPI_ISL_174924	A/Turkey/Egypt/14240FAOS/2014		Friedrich-Loeffler-Institut	Arafa,A.M; Hagag, N; Elhusseiny, M.H; Yehia, N; Selim, A.A; Abdelhalim, A; Kilany, W.H; Samy, A; Hassan, M.K; Abdelwhab,E.M; Beer,M; Naguib, M.M; Harder,TC
EPI579931	NS	Netherlands	2014-Feb-25	EPI_ISL_176754	A/Chicken/NL-Swifterband/14002541/2014	Wageningen Bioveterinary Research	Wageningen Bioveterinary Research	Heutink,Rene; Harders,Frank; Verschuren-Pritz,Sylvia; Koch,Guus; Bouwstra,Ruth
EPI719907	NS	Burkina Faso	2015-Mar-23	EPI_ISL_177493	A/chicken/Burkina Faso/15VIR1774-35/2015	Services Vétérinaires	Istituto Zooprofilattico Sperimentale Delle Venezie	Ouattara, L.; Minoungou, G.L.; Ormelli, S.; Schivo, A.; Fusaro, A.; Monne, I.; Cattoli, G.
EPI584782	NS	Egypt	2014-Nov-23	EPI_ISL_177506	A/chicken/Egypt/A10351A/2014			Kayali,G.; El-Shesheny,R.; Kandeil,A.; Webby,R.J.; Ali,M.A.
EPI585424	NS	India	2012-Jan-04	EPI_ISL_177711	A/chicken/India/01CA03/2012			Nagarajan,S.; Syed,Z.; Tosh,C.; Murugkar,H.V.; Kumar,M.; Kulkarni,D.D.
EPI585432	NS	India	2012-Jan-04	EPI_ISL_177712	A/chicken/India/01CA06/2012			Nagarajan,S.; Syed,Z.; Tosh,C.; Murugkar,H.V.; Kumar,M.; Kulkarni,D.D.
EPI585450	NS	India	2011-Nov-20	EPI_ISL_177713	A/crow/India/11CA01/2011			Nagarajan,S.; Syed,Z.; Tosh,C.; Murugkar,H.V.; Kumar,M.; Kulkarni,D.D.
EPI585457	NS	India	2011-Nov-20	EPI_ISL_177714	A/crow/India/11CL01/2011			Nagarajan,S.; Syed,Z.; Tosh,C.; Murugkar,H.V.; Kumar,M.; Kulkarni,D.D.
EPI587512	NS	Cambodia	2013-Apr-16	EPI_ISL_178247	A/duck/Cambodia/587W16M1/2013	Institut Pasteur du Cambodia	Institut Pasteur du Cambodia	Horm, S-V; Rith, S; Buchy, P.
EPI589557	NS	Vietnam	2013-Apr-13	EPI_ISL_179253	A/muscovy duck/Quang Ninh/7c121/2013			Soda,K.; Hotta,K.; Trang,H.U.; Le,Q.M.; Yamashiro,T.; Ito,T.
EPI589604	NS	Vietnam	2013-Apr-13	EPI_ISL_179273	A/duck/Quang Ninh/15c111/2013			Soda,K.; Hotta,K.; Trang,H.U.; Le,Q.M.; Yamashiro,T.; Ito,T.
EPI590885	NS	China	2014-Apr-27	EPI_ISL_179651	A/duck/Sichuan/NCXN10/2014			Bi,Y.; Chen,Q.; Chen,J.
EPI590886	NS	China	2014-Apr-27	EPI_ISL_179652	A/duck/Sichuan/NCXN11/2014			Bi,Y.; Chen,Q.; Chen,J.
EPI590888	NS	China	2014-Apr-27	EPI_ISL_179653	A/pigeon/Sichuan/NCXN29/2014			Bi,Y.; Chen,Q.; Chen,J.
EPI597681	NS	China	2005-Apr-21	EPI_ISL_181276	A/duck/Hunan/316/2005			Qu,X.; Ding,L.; Qin,Z.; Wu,J.; Pan,Z.
EPI600480	NS	China	2013-Oct-01	EPI_ISL_181416	A/quail/Nanchang/6631/2013			Ding,L.F.; Qin,Z.Q.; Qu,X.; Wu,L.; Pan,Z.S.
EPI600487	NS	China	2013-Oct-01	EPI_ISL_181417	A/duck/Nanchang/9789/2013			Ding,L.F.; Qin,Z.Q.; Qu,X.; Wu,L.; Pan,Z.S.
EPI603547	NS	United Arab Emirates	2014-Nov-17	EPI_ISL_182745	A/Falcon/Dubai/AR3430-2293/2014		Friedrich-Loeffler-Institut	Naguib, M.M.; Wernery, U.; Harder, T.
EPI603555	NS	United Arab Emirates	2014-Dec-07	EPI_ISL_182746	A/Sea Gull/Dubai/AR3443-25041/2014		Friedrich-Loeffler-Institut	Naguib, M.M.; Wernery, U.; Harder, T.
EPI603563	NS	United Arab Emirates	2014-Dec-07	EPI_ISL_182747	A/Stone curlew/Dubai/AR3444-25042/2014		Friedrich-Loeffler-Institut	Naguib, M.M.; Wernery, U.; Harder, T.
EPI603571	NS	United Arab Emirates	2014-Dec-07	EPI_ISL_182748	A/Quail/Dubai/AR3445-25043/2014		Friedrich-Loeffler-Institut	Naguib, M.M.; Wernery, U.; Harder, T.
EPI616013	NS	United States	2012-Nov-16	EPI_ISL_189498	A/mallard/Ohio/12OS2218/2012			Wentworth,D.E.; Halpin,R.A.; Lin,X.; Bera,J.; Akopov,A.; Ransier,A.; Mohan,M.; Fedorova,N.; Tsitrin,T.; Puri,V.; Stockwell,T.; Amedeo,P.; Appalla,L.; Bishop,B.; Edworthy,P.; Gupta,N.; Hoover,J.; Katzel,D.; Schobel,S.; Shrivastava,S.; Thovarai,V.; Wang,S.; Slemons,R.D.; Nolting,J.M.; Bao,Y.; Sanders,R.; Zhdanov,S.; Kiryutin,B.; Lipman,D.J.; Tatusova,T.; Bowman,A.S.
EPI616468	NS	United States	2012-Oct-20	EPI_ISL_189531	A/mallard/Illinois/12OS5080/2012			Wentworth,D.E.; Halpin,R.A.; Lin,X.; Bera,J.; Akopov,A.; Ransier,A.; Mohan,M.; Fedorova,N.; Tsitrin,T.; Puri,V.; Stockwell,T.; Amedeo,P.; Appalla,L.; Bishop,B.; Edworthy,P.; Gupta,N.; Hoover,J.; Katzel,D.; Schobel,S.; Shrivastava,S.; Thovarai,V.; Wang,S.; Slemons,R.D.; Nolting,J.M.; Bao,Y.; Sanders,R.; Zhdanov,S.; Kiryutin,B.; Lipman,D.J.; Tatusova,T.; Bowman,A.S.
EPI620946	NS	Indonesia	2006-Jan-01	EPI_ISL_190614	A/chicken/WestJava/TASIKO B/2006			Pantin-Jackwood,M.J.; Spackman,E.; Suarez,D.L.; Wasilenko,J.; Sarmento,L.; Shepherd,E.; Smith,D.; Lee,S.; Lone,N.A.
EPI620821	NS	Vietnam	2007-Jan-01	EPI_ISL_190615	A/duck/Vietnam NamDinh/NCVD-88/2007			Pantin-Jackwood,M.J.; Spackman,E.; Suarez,D.L.; Wasilenko,J.; Sarmento,L.; Shepherd,E.; Smith,D.; Lee,S.; Lone,N.A.
EPI622533	NS	Indonesia	2007-Jan-01	EPI_ISL_190617	A/chicken/Pekalongan/BBVW/2007			Pantin-Jackwood,M.J.; Spackman,E.; Suarez,D.L.; Wasilenko,J.; Sarmento,L.; Shepherd,E.; Smith,D.; Lee,S.; Lone,N.A.
EPI620979	NS	Indonesia	2007-Jan-01	EPI_ISL_190619	A/chicken/Garut/BBVW-223/2007			Pantin-Jackwood,M.J.; Spackman,E.; Suarez,D.L.; Wasilenko,J.; Sarmento,L.; Shepherd,E.; Smith,D.; Lee,S.; Lone,N.A.
EPI622530	NS	Vietnam	2011-Jan-01	EPI_ISL_190620	A/chicken/Vietnam/NCVD-675/2011			Pantin-Jackwood,M.J.; Spackman,E.; Suarez,D.L.; Wasilenko,J.; Sarmento,L.; Shepherd,E.; Smith,D.; Lee,S.; Lone,N.A.
EPI620944	NS	Vietnam	2007-Jan-01	EPI_ISL_190622	A/duck/Vietnam SonLa/NCVD-33/2007			Pantin-Jackwood,M.J.; Spackman,E.; Suarez,D.L.; Wasilenko,J.; Sarmento,L.; Shepherd,E.; Smith,D.; Lee,S.; Lone,N.A.
EPI620842	NS	Indonesia	2008-Jan-01	EPI_ISL_190625	A/chicken/West Java/TJA/2008			Pantin-Jackwood,M.J.; Spackman,E.; Suarez,D.L.; Wasilenko,J.; Sarmento,L.; Shepherd,E.; Smith,D.; Lee,S.; Lone,N.A.
EPI622551	NS	Vietnam	2007-Jan-01	EPI_ISL_190628	A/duck/Vietnam Hau Giang/NCVD-12/2007			Pantin-Jackwood,M.J.; Spackman,E.; Suarez,D.L.; Wasilenko,J.; Sarmento,L.; Shepherd,E.; Smith,D.; Lee,S.; Lone,N.A.
EPI620986	NS	Vietnam	2010-Jan-01	EPI_ISL_190629	A/chicken/Vietnam/NCVD-398/2010			Pantin-Jackwood,M.J.; Spackman,E.; Suarez,D.L.; Wasilenko,J.; Sarmento,L.; Shepherd,E.; Smith,D.; Lee,S.; Lone,N.A.
EPI620921	NS	Vietnam	2007-Jan-01	EPI_ISL_190630	A/duck/Vietnam BacLiu/NCVD-10/2007			Pantin-Jackwood,M.J.; Spackman,E.; Suarez,D.L.; Wasilenko,J.; Sarmento,L.; Shepherd,E.; Smith,D.; Lee,S.; Lone,N.A.
EPI620887	NS	Egypt	2008-Jan-01	EPI_ISL_190633	A/chicken/Egypt/0813-NLQP/2008			Pantin-Jackwood,M.J.; Spackman,E.; Suarez,D.L.; Wasilenko,J.; Sarmento,L.; Shepherd,E.; Smith,D.; Lee,S.; Lone,N.A.
EPI620888	NS	Egypt	2007-Jan-01	EPI_ISL_190634	A/chicken/Egypt/07118-NLQP/2007			Pantin-Jackwood,M.J.; Spackman,E.; Suarez,D.L.; Wasilenko,J.; Sarmento,L.; Shepherd,E.; Smith,D.; Lee,S.; Lone,N.A.
EPI623719	NS	Egypt	2009-Jan-01	EPI_ISL_190635	A/duck/Egypt/0923-NLQP/2009			Pantin-Jackwood,M.J.; Spackman,E.; Suarez,D.L.; Wasilenko,J.; Sarmento,L.; Shepherd,E.; Smith,D.; Lee,S.; Lone,N.A.
EPI620856	NS	Egypt	2009-Jan-01	EPI_ISL_190636	A/chicken/Egypt/096L-NLQP/2009			Pantin-Jackwood,M.J.; Spackman,E.; Suarez,D.L.; Wasilenko,J.; Sarmento,L.; Shepherd,E.; Smith,D.; Lee,S.; Lone,N.A.
EPI620947	NS	Egypt	2006-Jan-01	EPI_ISL_190640	A/chicken/Egypt/06553-NLQP/2006			Pantin-Jackwood,M.J.; Spackman,E.; Suarez,D.L.; Wasilenko,J.; Sarmento,L.; Shepherd,E.; Smith,D.; Lee,S.; Lone,N.A.
EPI620903	NS	Indonesia	2006-Jan-01	EPI_ISL_190642	A/chicken/WestJava/SMI-PAT/2006			Pantin-Jackwood,M.J.; Spackman,E.; Suarez,D.L.; Wasilenko,J.; Sarmento,L.; Shepherd,E.; Smith,D.; Lee,S.; Lone,N.A.
EPI621002	NS	Egypt	2010-Jan-01	EPI_ISL_190643	A/chicken/Egypt/1063/2010			Pantin-Jackwood,M.J.; Spackman,E.; Suarez,D.L.; Wasilenko,J.; Sarmento,L.; Shepherd,E.; Smith,D.; Lee,S.; Lone,N.A.
EPI621169	NS	China	2013-Nov-18	EPI_ISL_190702	A/chicken/Jiangsu/927/2013			Ma,M.-J.; Lu,B.; Yang,X.-X.; Zhao,T.; Zhou,J.-J.; Chen,W.-J.; Gray,G.C.; Qian,Y.-H.; Chen,S.-H.; Ma,G.-Y.; Cao,W.-C.
EPI621180	NS	China	2014-Jun-17	EPI_ISL_190703	A/chicken/Jiangsu/2477/2014			Ma,M.-J.; Lu,B.; Yang,X.-X.; Zhao,T.; Zhou,J.-J.; Chen,W.-J.; Gray,G.C.; Qian,Y.-H.; Chen,S.-H.; Ma,G.-Y.; Cao,W.-C.
EPI623549	NS	United Arab Emirates	2014-Nov-30	EPI_ISL_191460	A/Hoabara/Dubai/2455.5/2014		Friedrich-Loeffler-Institut	Chen, H.; Chan, KH. ; Wong, PC. ; Woo, C.Y.P.
EPI623557	NS	United Arab Emirates	2014-Dec-01	EPI_ISL_191461	A/Duck/Dubai/2459/2014		Friedrich-Loeffler-Institut	Chen, H.; Chan, KH. ; Wong, PC. ; Woo, C.Y.P.
EPI623565	NS	United Arab Emirates	2014-Dec-07	EPI_ISL_191462	A/Falcon/Dubai/2506/2014		Friedrich-Loeffler-Institut	Chen, H.; Chan, KH. ; Wong, PC. ; Woo, C.Y.P.
EPI623576	NS	India	2013-Mar-01	EPI_ISL_191463	A/chicken/India/03CA02/2013			Tosh,C.; Nagarajan,S.; Murugkar,H.V.; Kumar,M.; Tripathi,S.; Syed,Z.; Behera,P.; Jain,R.; Dubey,S.C.; Kulkarni,D.D.
EPI623718	NS	India	2011-Nov-01	EPI_ISL_191467	A/crow/India/11TI07/2011			Tosh,C.; Nagarajan,S.; Murugkar,H.V.; Kumar,M.; Tripathi,S.; Syed,Z.; Behera,P.; Jain,R.; Dubey,S.C.; Kulkarni,D.D.
EPI631915	NS	Russian Federation	2015-May-07	EPI_ISL_193362	A/rook/Chany/32/2015	State Research Center of Virology and Biotechnology (VECTOR)	State Research Center of Virology and Biotechnology (VECTOR)	Ivan,Susloparov; Vasily,Marchenko; Natalya,Goncharova; Andrey,Shipovalov; Alexander,Durymanov; Tatyana,Ilyicheva; Alexander,Ryzhikov
EPI631923	NS	Russian Federation	2015-May-07	EPI_ISL_193363	A/rook/Dovolnoe/50/2015	State Research Center of Virology and Biotechnology (VECTOR)	State Research Center of Virology and Biotechnology (VECTOR)	Ivan,Susloparov; Vasily,Marchenko; Natalya,Goncharova; Andrey,Shipovalov; Alexander,Durymanov; Tatyana,Ilyicheva; Alexander,Ryzhikov
EPI631931	NS	Russian Federation	2015-May-07	EPI_ISL_193364	A/rook/Sartlan/42/2015	State Research Center of Virology and Biotechnology (VECTOR)	State Research Center of Virology and Biotechnology (VECTOR)	Ivan,Susloparov; Vasily,Marchenko; Natalya,Goncharova; Andrey,Shipovalov; Alexander,Durymanov; Tatyana,Ilyicheva; Alexander,Ryzhikov
EPI719458	NS	Ghana	2015-Jan-01	EPI_ISL_193674	A/chicken/Ghana/15VIR2588-9/2015		Istituto Zooprofilattico Sperimentale Delle Venezie	Joseph,Awuni;Ben,Aniwa; Alice,Fusaro; Luca,Tassoni; Alessia,Schivo; Silvia,Ormelli; Giovanni,Cattoli; Isabella,Monne
EPI642467	NS	India	2011-Nov-20	EPI_ISL_195597	A/crow/India/11TI11/2011			Nagarajan,S.; Jain,R.; Tosh,C.; Murugkar,H.V.; Kumar,M.; Kulkarni,D.D.
EPI642495	NS	India	2011-Nov-20	EPI_ISL_195598	A/crow/India/11TI16/2011			Nagarajan,S.; Jain,R.; Tosh,C.; Murugkar,H.V.; Kumar,M.; Kulkarni,D.D.
EPI642486	NS	India	2012-Feb-08	EPI_ISL_195599	A/crow/India/02CA02/2012			Nagarajan,S.; Jain,R.; Tosh,C.; Murugkar,H.V.; Kumar,M.; Kulkarni,D.D.
EPI642479	NS	India	2012-Mar-05	EPI_ISL_195600	A/chicken/India/03CA03/2012			Nagarajan,S.; Jain,R.; Tosh,C.; Murugkar,H.V.; Kumar,M.; Kulkarni,D.D.
EPI642504	NS	India	2012-Feb-22	EPI_ISL_195601	A/crow/India/02CA07/2012			Nagarajan,S.; Jain,R.; Tosh,C.; Murugkar,H.V.; Kumar,M.; Kulkarni,D.D.
EPI642501	NS	Bhutan	2012-Jan-18	EPI_ISL_195602	A/pigeon/Bhutan/01BR01/2012			Nagarajan,S.; Jain,R.; Tosh,C.; Murugkar,H.V.; Kumar,M.; Kulkarni,D.D.
EPI644442	NS	India	2012-Jan-03	EPI_ISL_195635	A/crow/India/01CA12/2012			Nagarajan,S.; Tripathi,S.; Tosh,C.; Murugkar,H.V.; Kumar,M.; Kulkarni,D.D.
EPI644487	NS	Bhutan	2012-Jan-02	EPI_ISL_195640	A/chicken/Bhutan/01CL140/2012			Nagarajan,S.; Behera,P.; Tosh,C.; Murugkar,H.V.; Kumar,M.; Kulkarni,D.D.
EPI644510	NS	India	2012-Mar-05	EPI_ISL_195641	A/crow/India/03CA06/2012			Nagarajan,S.; Behera,P.; Tosh,C.; Murugkar,H.V.; Kumar,M.; Kulkarni,D.D.
EPI644494	NS	Bhutan	2012-Jan-02	EPI_ISL_195642	A/chicken/Bhutan/01TR12/2012			Nagarajan,S.; Behera,P.; Tosh,C.; Murugkar,H.V.; Kumar,M.; Kulkarni,D.D.
EPI837674	NS	India	2013-Dec-30	EPI_ISL_195955	A/chicken/India/12CA01/2013			Nagarajan,S.; Tripathi,S.; Tosh,C.; Murugkar,H.V.; Kumar,M.; Kulkarni,D.D.
EPI837679	NS	India	2013-Dec-30	EPI_ISL_195956	A/chicken/India/12CL2168/2013			Nagarajan,S.; Tripathi,S.; Tosh,C.; Murugkar,H.V.; Kumar,M.; Kulkarni,D.D.
EPI644431	NS	Nepal	2013-Aug-25	EPI_ISL_195959	A/chicken/Nepal/08TI87/2013			Nagarajan,S.; Tripathi,S.; Tosh,C.; Murugkar,H.V.; Kumar,M.; Kulkarni,D.D.
EPI644440	NS	India	2012-Jan-11	EPI_ISL_195965	A/chicken/India/01CL1196/2012			Nagarajan,S.; Tripathi,S.; Tosh,C.; Murugkar,H.V.; Kumar,M.; Kulkarni,D.D.
EPI685613	NS	India	2012-Jan-03	EPI_ISL_195967	A/duck/India/01CA01/2012			Nagarajan,S.; Tripathi,S.; Tosh,C.; Murugkar,H.V.; Kumar,M.; Kulkarni,D.D.
EPI649156	NS	Egypt	2014-Jan-01	EPI_ISL_197444	A/chicken/Egypt/pt49/2014			Amen,O.; Vemula,S.V.; Zhao,J.; Ibrahim,R.; Hussein,A.; Hewlett,I.K.; Moussa,S.; Mittal,S.K.
EPI653119	NS	China	2012-Dec-21	EPI_ISL_198176	A/pigeon/Hubei/RP25/2012			Yao,Y.; Chen,J.
EPI656612	NS	China	2013-Dec-07	EPI_ISL_198764	A/duck/Hunan/12.07 YYGK100-P/2013(H5N1)		Institute of Microbiology, Chinese Academy of Sciences
EPI656692	NS	China	2013-Dec-07	EPI_ISL_198774	A/duck/Hunan/12.07 YYGK007-P/2013(H5N1)		Institute of Microbiology, Chinese Academy of Sciences
EPI656708	NS	China	2013-Dec-07	EPI_ISL_198776	A/duck/Hunan/12.07 YYGK97-P/2013(H5N1)		Institute of Microbiology, Chinese Academy of Sciences
EPI657196	NS	China	2015-Apr-12	EPI_ISL_198837	A/chicken/Jilin/04.12 MHK003-O/2015(H5N1)		Institute of Microbiology, Chinese Academy of Sciences
EPI657220	NS	China	2015-Apr-25	EPI_ISL_198840	A/chicken/Jilin/04.25 MHK009/2015(H5N1)		Institute of Microbiology, Chinese Academy of Sciences
EPI657260	NS	China	2015-Apr-12	EPI_ISL_198845	A/chicken/Jilin/04.12 MHK001-O/2015(H5N1)		Institute of Microbiology, Chinese Academy of Sciences
EPI657268	NS	China	2015-Apr-12	EPI_ISL_198846	A/chicken/Jilin/04.12 MHK002-O/2015(H5N1)		Institute of Microbiology, Chinese Academy of Sciences
EPI657604	NS	China	2015-Apr-25	EPI_ISL_198892	A/pigeon/Jilin/04.25 CCHL019-O/2015(H5N1)		Institute of Microbiology, Chinese Academy of Sciences
EPI658561	NS	China	2015-Mar-06	EPI_ISL_199019	A/duck/Hubei/03.06 WHWTZ0155-P/2015(H5N1)		Institute of Microbiology, Chinese Academy of Sciences
EPI658889	NS	China	2015-Jan-09	EPI_ISL_199060	A/Phalacrocorax/Hubei/01.09 V1/2015(H5N1)		Institute of Microbiology, Chinese Academy of Sciences
EPI658897	NS	China	2015-Jan-09	EPI_ISL_199061	A/Phalacrocorax/Hubei/01.09 V4/2015(H5N1)		Institute of Microbiology, Chinese Academy of Sciences
EPI659577	NS	China	2014-Dec-03	EPI_ISL_199154	A/chicken/Shandong/12.03 YA-CK/2014(H5N1)		Institute of Microbiology, Chinese Academy of Sciences
EPI659657	NS	China	2015-Mar-17	EPI_ISL_199164	A/chicken/Jiangsu/03.17 WX006-P/2015(H5N1)		Institute of Microbiology, Chinese Academy of Sciences
EPI660257	NS	China	2014-Dec-18	EPI_ISL_199239	A/duck/Jiangsu/12.18 NJLH1270-P/2014(H5N1)		Institute of Microbiology, Chinese Academy of Sciences
EPI660433	NS	China	2014-Dec-22	EPI_ISL_199261	A/chicken/Jiangsu/12.22 TCCX035-P/2014(H5N1)		Institute of Microbiology, Chinese Academy of Sciences
EPI661465	NS	China	2014-Dec-22	EPI_ISL_199390	A/chicken/Jiangsu/12.22 TCCX003-P/2014(H5N1)		Institute of Microbiology, Chinese Academy of Sciences
EPI661633	NS	China	2015-Mar-10	EPI_ISL_199411	A/goose/Shandong/03.10 HZ/2015(H5N1)		Institute of Microbiology, Chinese Academy of Sciences
EPI661649	NS	China	2013-Jan-01	EPI_ISL_199413	A/goose/Shandong/GS/2013(H5N1)		Institute of Microbiology, Chinese Academy of Sciences
EPI669754	NS	China	2015-Jul-14	EPI_ISL_200998	A/Bar-headed Goose/Qinghai/BTY2/2015_H5N1	State Key Laboratory of Virology and Wuhan Institute of Virology, Chinese Academy of Sciences	Institute of Microbiology, Chinese Academy of Sciences	Jianjun, Chen
EPI669762	NS	China	2015-Jul-14	EPI_ISL_200999	A/Great black-headed Gull/Qinghai/YO1/2015_H5N1	State Key Laboratory of Virology and Wuhan Institute of Virology, Chinese Academy of Sciences	Institute of Microbiology, Chinese Academy of Sciences	Jianjun, Chen
EPI669770	NS	China	2015-Jul-14	EPI_ISL_201000	A/Great black-headed Gull/Qinghai/YO6/2015_H5N1	State Key Laboratory of Virology and Wuhan Institute of Virology, Chinese Academy of Sciences	Institute of Microbiology, Chinese Academy of Sciences	Jianjun, Chen
EPI669778	NS	China	2015-May-12	EPI_ISL_201001	A/Black-necked Grebe/Inner Mongolia/Brain1/2015_H5N1	Institute of Pathogen Biology, Taishan Medical College	Institute of Microbiology, Chinese Academy of Sciences	Weifeng, Shi
EPI669786	NS	China	2015-May-12	EPI_ISL_201002	A/Black-necked Grebe/Inner Mongolia/Brain2/2015_H5N1	Institute of Pathogen Biology, Taishan Medical College	Institute of Microbiology, Chinese Academy of Sciences	Weifeng, Shi
EPI669794	NS	China	2015-May-12	EPI_ISL_201003	A/Black-necked Grebe/Inner Mongolia/Lung2/2015_H5N1	Institute of Pathogen Biology, Taishan Medical College	Institute of Microbiology, Chinese Academy of Sciences	Weifeng, Shi
EPI669802	NS	China	2015-May-12	EPI_ISL_201004	A/Black-necked Grebe/Inner Mongolia/Lung3/2015_H5N1	Institute of Pathogen Biology, Taishan Medical College	Institute of Microbiology, Chinese Academy of Sciences	Weifeng, Shi
EPI669810	NS	China	2015-May-12	EPI_ISL_201005	A/Black-necked Grebe/Inner Mongolia/Liver3/2015_H5N1	Institute of Pathogen Biology, Taishan Medical College	Institute of Microbiology, Chinese Academy of Sciences	Weifeng, Shi
EPI669818	NS	China	2015-May-12	EPI_ISL_201006	A/Black-necked Grebe/Inner Mongolia/Brain3/2015_H5N1	CAS Key Laboratory of Pathogenic Microbiology and Immunology, Institute of Microbiology, Chinese Academy of Sciences	Institute of Microbiology, Chinese Academy of Sciences	Yuhai, Bi
EPI669826	NS	China	2015-May-12	EPI_ISL_201007	A/Black-necked Grebe/Inner Mongolia/Lung3-2/2015 H5N1	CAS Key Laboratory of Pathogenic Microbiology and Immunology, Institute of Microbiology, Chinese Academy of Sciences	Institute of Microbiology, Chinese Academy of Sciences	Yuhai, Bi
EPI669834	NS	China	2015-May-12	EPI_ISL_201008	A/Black-necked Grebe/Inner Mongolia/Oropharynx swab3/2015_H5N1	CAS Key Laboratory of Pathogenic Microbiology and Immunology, Institute of Microbiology, Chinese Academy of Sciences	Institute of Microbiology, Chinese Academy of Sciences	Yuhai, Bi
EPI669842	NS	China	2015-May-12	EPI_ISL_201009	A/Black-necked Grebe/Inner Mongolia/Trachea3/2015_H5N1	CAS Key Laboratory of Pathogenic Microbiology and Immunology, Institute of Microbiology, Chinese Academy of Sciences	Institute of Microbiology, Chinese Academy of Sciences	Yuhai, Bi
EPI669850	NS	China	2015-May-12	EPI_ISL_201010	A/Black-necked Grebe/Inner Mongolia/Anal swab4/2015 H5N1	CAS Key Laboratory of Pathogenic Microbiology and Immunology, Institute of Microbiology, Chinese Academy of Sciences	Institute of Microbiology, Chinese Academy of Sciences	Yuhai, Bi
EPI681388	NS	China	2014-Dec-20	EPI_ISL_203728	A/duck/Zhejiang/1220092/2014			Wu,H.; Peng,X.; Cheng,L.; Lu,X.; Jin,C.; Xie,T.; Yao,H.; Wu,N.
EPI681389	NS	China	2014-Nov-20	EPI_ISL_203729	A/goose/Zhejiang/112071/2014			Wu,H.; Peng,X.; Cheng,L.; Lu,X.; Jin,C.; Xie,T.; Yao,H.; Wu,N.
EPI681390	NS	China	2014-Jul-27	EPI_ISL_203730	A/goose/Zhejiang/727098/2014			Wu,H.; Peng,X.; Cheng,L.; Lu,X.; Jin,C.; Xie,T.; Yao,H.; Wu,N.
EPI681391	NS	China	2014-Jul-27	EPI_ISL_203754	A/pigeon/Zhejiang/727097/2014			Wu,H.; Peng,X.; Cheng,L.; Lu,X.; Jin,C.; Xie,T.; Yao,H.; Wu,N.
EPI681392	NS	China	2014-Nov-20	EPI_ISL_203755	A/pigeon/Zhejiang/112089/2014			Wu,H.; Peng,X.; Cheng,L.; Lu,X.; Jin,C.; Xie,T.; Yao,H.; Wu,N.
EPI681393	NS	China	2014-Nov-20	EPI_ISL_203756	A/pigeon/Zhejiang/112090/2014			Wu,H.; Peng,X.; Cheng,L.; Lu,X.; Jin,C.; Xie,T.; Yao,H.; Wu,N.
EPI683088	NS	China	2014-Dec-01	EPI_ISL_205111	A/chicken/Wuhan/HAQL07/2014			Chen,L.-J.; Lin,X.-D.; Guo,W.-P.; Tian,J.-H.; Zhang,Y.-Z.
EPI683089	NS	China	2014-Dec-01	EPI_ISL_205112	A/chicken/Wuhan/HAQL16/2014			Chen,L.-J.; Lin,X.-D.; Guo,W.-P.; Tian,J.-H.; Zhang,Y.-Z.
EPI683090	NS	China	2015-Jan-01	EPI_ISL_205113	A/duck/Wenzhou/HAYXLG10/2015			Chen,L.-J.; Lin,X.-D.; Guo,W.-P.; Tian,J.-H.; Zhang,Y.-Z.
EPI683091	NS	China	2015-Jan-01	EPI_ISL_205114	A/duck/Wenzhou/YJYF33/2015			Chen,L.-J.; Lin,X.-D.; Guo,W.-P.; Tian,J.-H.; Zhang,Y.-Z.
EPI687191	NS	United Kingdom	2016-Jan-09	EPI_ISL_205833	A/chicken/Scotland/532/2016	Animal and Plant Health Agency (APHA)	Animal and Plant Health Agency (APHA)	Seekings, A; Ellis, R; McGinn, N; Mynn, J; Coward, V; Reid, S; Banks, J; Brookes, S; Brown, I
EPI687315	NS	China	2014-Feb-10	EPI_ISL_205856	A/chicken/Yunnan/1/2014			Jiang,W.; Chen,J.
EPI719451	NS	Ghana	2015-Jul-27	EPI_ISL_205864	A/duck/Ghana/15VIR5480-16/2015	Veterinary Services Directorate, Ministry of Food and Agriculture	Istituto Zooprofilattico Sperimentale Delle Venezie	Joseph,Awuni;Ben,Aniwa; Alice,Fusaro; Luca,Tassoni; Alessia,Schivo; Silvia,Ormelli; Giovanni,Cattoli; Isabella,Monne
EPI719914	NS	Ghana	2015-Aug-07	EPI_ISL_205865	A/chicken/Ghana/15VIR5480-22/2015	Veterinary Services Directorate, Ministry of Food and Agriculture	Istituto Zooprofilattico Sperimentale Delle Venezie	Joseph,Awuni;Ben,Aniwa; Alice,Fusaro; Luca,Tassoni; Alessia,Schivo; Silvia,Ormelli; Giovanni,Cattoli; Isabella,Monne
EPI689449	NS	China	2008-Nov-26	EPI_ISL_206101	A/duck/Hunan/S4020/2008			Feng,X.; Wang,Z.; Shi,J.; Deng,G.; Kong,H.; Tao,S.; Li,C.; Liu,L.; Guan,Y.; Chen,H.
EPI689457	NS	China	2009-May-06	EPI_ISL_206302	A/chicken/Guangxi/S2039/2009			Feng,X.; Wang,Z.; Shi,J.; Deng,G.; Kong,H.; Tao,S.; Li,C.; Liu,L.; Guan,Y.; Chen,H.
EPI690396	NS	United States	2015-Jan-02	EPI_ISL_206439	A/American wigeon/Washington/196336/2015			Killian,M.L.; Ip,H.S.; Griffin,K.; Messer,J.; McMullen,K.; Dusek,R.; Bodenstein,B.
EPI690403	NS	United States	2015-Jan-02	EPI_ISL_206440	A/American wigeon/Washington/196340/2015			Killian,M.L.; Ip,H.S.; Griffin,K.; Messer,J.; McMullen,K.; Dusek,R.; Bodenstein,B.
EPI712764	NS	China	2015-Feb-05	EPI_ISL_212420	A/Great Cormorant/Hubei/VI128/2015_H5N1	State Key Laboratory of Virology and Wuhan Institute of Virology, Chinese Academy of Sciences	Wuhan Institute of Virology
EPI712772	NS	China	2015-Feb-05	EPI_ISL_212421	A/Great Cormorant/Hubei/VI132/2015_H5N1	State Key Laboratory of Virology and Wuhan Institute of Virology, Chinese Academy of Sciences	Wuhan Institute of Virology
EPI712780	NS	China	2015-Feb-05	EPI_ISL_212422	A/Great Cormorant/Hubei/VI133/2015_H5N1	State Key Laboratory of Virology and Wuhan Institute of Virology, Chinese Academy of Sciences	Wuhan Institute of Virology
EPI751509	NS	United States	2011-Sep-15	EPI_ISL_220200	A/mallard/Minnesota/AI11-4429/2011			Das,S.R.; Halpin,R.A.; Lin,X.; Simenauer,A.; Akopov,A.; Fedorova,N.; Puri,V.; Stockwell,T.; Amedeo,P.; Katzel,D.; Schobel,S.; Shrivastava,S.; Bao,Y.; Sanders,R.; Zhdanov,S.; Kiryutin,B.; Lipman,D.J.; Tatusova,T.; Stallknecht,D.
EPI758749	NS	India	2015-Jan-01	EPI_ISL_221346	A/turkey/India/01CA01/2015			Tosh,C.; Nagarajan,S.; Kumar,M.; Murugkar,H.V.; Venkatesh,G.; Shukla,S.; Mishra,A.; Mishra,P.; Agarwal,S.; Singh,B.; Dubey,P.; Tripathi,S.; Kulkarni,D.D.
EPI758757	NS	India	2014-Nov-01	EPI_ISL_221347	A/duck/India/11TR03/2014			Tosh,C.; Nagarajan,S.; Kumar,M.; Murugkar,H.V.; Venkatesh,G.; Shukla,S.; Mishra,A.; Mishra,P.; Agarwal,S.; Singh,B.; Dubey,P.; Tripathi,S.; Kulkarni,D.D.
EPI758765	NS	India	2014-Nov-01	EPI_ISL_221348	A/duck/India/11CA08/2014			Tosh,C.; Nagarajan,S.; Kumar,M.; Murugkar,H.V.; Venkatesh,G.; Shukla,S.; Mishra,A.; Mishra,P.; Agarwal,S.; Singh,B.; Dubey,P.; Tripathi,S.; Kulkarni,D.D.
EPI758773	NS	India	2014-Nov-01	EPI_ISL_221349	A/duck/India/11CA02/2014			Tosh,C.; Nagarajan,S.; Kumar,M.; Murugkar,H.V.; Venkatesh,G.; Shukla,S.; Mishra,A.; Mishra,P.; Agarwal,S.; Singh,B.; Dubey,P.; Tripathi,S.; Kulkarni,D.D.
EPI758781	NS	India	2014-Dec-01	EPI_ISL_221350	A/duck/India/12TR04/2014			Tosh,C.; Nagarajan,S.; Kumar,M.; Murugkar,H.V.; Venkatesh,G.; Shukla,S.; Mishra,A.; Mishra,P.; Agarwal,S.; Singh,B.; Dubey,P.; Tripathi,S.; Kulkarni,D.D.
EPI758789	NS	India	2015-Mar-01	EPI_ISL_221351	A/duck/India/03CA01/2015			Tosh,C.; Nagarajan,S.; Kumar,M.; Murugkar,H.V.; Venkatesh,G.; Shukla,S.; Mishra,A.; Mishra,P.; Agarwal,S.; Singh,B.; Dubey,P.; Tripathi,S.; Kulkarni,D.D.
EPI758797	NS	India	2015-Apr-01	EPI_ISL_221352	A/chicken/India/04CA17/2015			Tosh,C.; Nagarajan,S.; Kumar,M.; Murugkar,H.V.; Venkatesh,G.; Shukla,S.; Mishra,A.; Mishra,P.; Agarwal,S.; Singh,B.; Dubey,P.; Tripathi,S.; Kulkarni,D.D.
EPI760127	NS	China	2015-Jun-02	EPI_ISL_221724	A/peacock/Yunnan/1/2015			Hu,T.; Zhao,H.; Zhang,Y.; Zhang,W.; Kong,Q.; Zhang,Z.; Cui,Q.; Qiu,W.; Deng,B.; Fan,Q.; Zhang,F.
EPI760134	NS	China	2015-Jun-02	EPI_ISL_221725	A/peacock/Yunnan/3/2015			Hu,T.; Zhao,H.; Zhang,Y.; Zhang,W.; Kong,Q.; Zhang,Z.; Cui,Q.; Qiu,W.; Deng,B.; Fan,Q.; Zhang,F.
EPI764418	NS	China	2005-Nov-01	EPI_ISL_222486	A/turtle dove/Guangdong/300/2005			Jiao,P.; Cheng,Y.; Liao,M.
EPI770635	NS	Ghana	2015-Jul-27	EPI_ISL_223929	A/chicken/Ghana/20/2015	University of Ghana	Crick Worldwide Influenza Centre
EPI770651	NS	Ghana	2015-Jul-27	EPI_ISL_223931	A/chicken/Ghana/24/2015	University of Ghana	Crick Worldwide Influenza Centre
EPI770683	NS	Ghana	2015-Aug-07	EPI_ISL_223935	A/chicken/Ghana/46/2015	University of Ghana	Crick Worldwide Influenza Centre
EPI770691	NS	Ghana	2015-Jul-27	EPI_ISL_223936	A/goose/Ghana/17/2015	University of Ghana	Crick Worldwide Influenza Centre
EPI770699	NS	Ghana	2015-Jul-27	EPI_ISL_223937	A/guinea fowl/Ghana/2/2015	University of Ghana	Crick Worldwide Influenza Centre
EPI770715	NS	Ghana	2015-Jul-27	EPI_ISL_223940	A/chicken/Ghana/7/2015	University of Ghana	Crick Worldwide Influenza Centre
EPI770724	NS	Ghana	2015-Jul-28	EPI_ISL_223941	A/chicken/Ghana/14/2015	University of Ghana	Crick Worldwide Influenza Centre
EPI888820	NS	Lebanon	2016-Apr-22	EPI_ISL_224757	A/chicken/Lebanon/16VIR2783-20/2016	Ministry of Agriculture, Animal Resources Directorate	Istituto Zooprofilattico Sperimentale Delle Venezie	Ali, El Romeh; Bianca, Zecchin; Alice, Fusaro; Silvia, Ormelli; Sabrina, Marciano; Adelaide, Milani; Alessia, Schivo; Annalisa, Salviato; Isabella, Monne
EPI775014	NS	Vietnam	2013-Feb-04	EPI_ISL_224898	A/pheasant/TienGiang/0020/2013			Cao,B.V.; Le Ha,T.D.; Mai,V.N.; Dang Trinh,M.A.; Le Phan,K.N.; Vo Tran,N.T.; Hoang,T.
EPI775022	NS	Vietnam	2013-Feb-04	EPI_ISL_224899	A/pheasant/TienGiang/0021/2013			Cao,B.V.; Le Ha,T.D.; Mai,V.N.; Dang Trinh,M.A.; Le Phan,K.N.; Vo Tran,N.T.; Hoang,T.
EPI775030	NS	Vietnam	2013-Feb-04	EPI_ISL_224900	A/pheasant/TienGiang/0022/2013			Cao,B.V.; Le Ha,T.D.; Mai,V.N.; Dang Trinh,M.A.; Le Phan,K.N.; Vo Tran,N.T.; Hoang,T.
EPI775045	NS	Vietnam	2013-Feb-04	EPI_ISL_224902	A/pheasant/TienGiang/0025/2013			Cao,B.V.; Le Ha,T.D.; Mai,V.N.; Dang Trinh,M.A.; Le Phan,K.N.; Vo Tran,N.T.; Hoang,T.
EPI775053	NS	Vietnam	2013-Feb-04	EPI_ISL_224903	A/pheasant/TienGiang/0026/2013			Cao,B.V.; Le Ha,T.D.; Mai,V.N.; Dang Trinh,M.A.; Le Phan,K.N.; Vo Tran,N.T.; Hoang,T.
EPI775070	NS	Vietnam	2013-Aug-13	EPI_ISL_224905	A/domestic duck/LongAn/0183/2013			Cao,B.V.; Le Ha,T.D.; Mai,V.N.; Dang Trinh,M.A.; Le Phan,K.N.; Vo Tran,N.T.; Hoang,T.
EPI775077	NS	Vietnam	2013-Nov-11	EPI_ISL_224906	A/domestic duck/VinhLong/0184/2013			Cao,B.V.; Le Ha,T.D.; Mai,V.N.; Dang Trinh,M.A.; Le Phan,K.N.; Vo Tran,N.T.; Hoang,T.
EPI775085	NS	Vietnam	2015-Jan-06	EPI_ISL_224907	A/duck/CaMau/0237/2015			Cao,B.V.; Le Ha,T.D.; Mai,V.N.; Dang Trinh,M.A.; Le Phan,K.N.; Vo Tran,N.T.; Hoang,T.
EPI827066	NS	Egypt	2016-Jan-15	EPI_ISL_232490	A/turkey/Egypt/AR1507/2016		Friedrich-Loeffler-Institut
EPI840510	NS	Vietnam	2012-Jun-17	EPI_ISL_234247	A/duck/Vietnam/ST1488-1/2012
EPI840371	NS	Vietnam	2013-May-24	EPI_ISL_234248	A/duck/Vietnam/QT1727/2013
EPI840465	NS	Vietnam	2012-Jun-17	EPI_ISL_234249	A/duck/Vietnam/ST1490-2/2012
EPI840437	NS	Vietnam	2013-May-24	EPI_ISL_234250	A/duck/Vietnam/QT1728/2013
EPI840312	NS	Vietnam	2012-Jun-17	EPI_ISL_234251	A/duck/Vietnam/ST1491-3/2012
EPI840345	NS	Vietnam	2012-Jan-25	EPI_ISL_234252	A/duck/Vietnam/QT1458-1/2012
EPI840493	NS	Vietnam	2012-Jan-25	EPI_ISL_234253	A/duck/Vietnam/QT1457-2/2012
EPI840526	NS	Vietnam	2012-Jan-25	EPI_ISL_234254	A/duck/Vietnam/QT1457-3/2012
EPI840480	NS	Vietnam	2012-Jun-17	EPI_ISL_234255	A/duck/Vietnam/ST1490-3/2012
EPI840427	NS	Vietnam	2012-Jan-25	EPI_ISL_234256	A/duck/Vietnam/QT1455-3/2012
EPI840333	NS	Vietnam	2012-Jan-25	EPI_ISL_234257	A/duck/Vietnam/QT1455-1/2012
EPI840481	NS	Vietnam	2012-Jun-17	EPI_ISL_234258	A/duck/Vietnam/ST1491-2/2012
EPI840489	NS	Vietnam	2012-Feb-03	EPI_ISL_234259	A/duck/Vietnam/QT1483/2012
EPI840514	NS	Vietnam	2012-Jun-17	EPI_ISL_234260	A/duck/Vietnam/ST1488-3/2012
EPI840529	NS	Vietnam	2012-Jan-25	EPI_ISL_234261	A/duck/Vietnam/QT1457-1/2012
EPI840428	NS	Vietnam	2013-Jan-24	EPI_ISL_234262	A/duck/Vietnam/QT1730/2013
EPI840476	NS	Vietnam	2012-Feb-03	EPI_ISL_234263	A/duck/Vietnam/QT1481/2012
EPI840325	NS	Vietnam	2012-Jun-17	EPI_ISL_234264	A/duck/Vietnam/ST1489-3/2012
EPI840441	NS	Vietnam	2012-Jun-17	EPI_ISL_234265	A/duck/Vietnam/ST1491-1/2012
EPI840504	NS	Vietnam	2013-May-24	EPI_ISL_234266	A/duck/Vietnam/QT1726/2013
EPI840474	NS	Vietnam	2012-Jun-17	EPI_ISL_234267	A/duck/Vietnam/ST1489-2/2012
EPI840430	NS	Vietnam	2012-Jan-25	EPI_ISL_234268	A/duck/Vietnam/QT1456-3/2012
EPI840431	NS	Vietnam	2013-May-24	EPI_ISL_234269	A/duck/Vietnam/QT1729/2013
EPI840533	NS	Vietnam	2012-Jan-25	EPI_ISL_234270	A/duck/Vietnam/QT1456-1/2012
EPI840393	NS	Vietnam	2012-Feb-03	EPI_ISL_234271	A/duck/Vietnam/QT1480/2012
EPI840492	NS	Vietnam	2012-Jun-17	EPI_ISL_234272	A/duck/Vietnam/ST1490-1/2012
EPI840327	NS	Vietnam	2012-Jan-25	EPI_ISL_234273	A/duck/Vietnam/QT1458-3/2012
EPI840378	NS	Vietnam	2012-Jun-17	EPI_ISL_234274	A/duck/Vietnam/ST1489-1/2012
EPI840424	NS	Vietnam	2012-Feb-03	EPI_ISL_234275	A/duck/Vietnam/QT1484/2012
EPI840398	NS	Vietnam	2012-Jun-17	EPI_ISL_234276	A/duck/Vietnam/ST1488-2/2012
EPI840330	NS	Vietnam	2012-Jan-25	EPI_ISL_234277	A/duck/Vietnam/QT1456-2/2012
EPI840505	NS	Vietnam	2012-Aug-31	EPI_ISL_234278	A/duck/Vietnam/ST1551-3/2012
EPI840364	NS	Vietnam	2012-Jan-25	EPI_ISL_234279	A/duck/Vietnam/QT1455-2/2012
EPI837301	NS	Lebanon	2016-Jun-01	EPI_ISL_234280	A/chicken/Lebanon/157/2016			Ibrahim,E.; Sirawan,A.; El-Bazzal,B.; Kandeil,A.; Ali,M.; Kayali,G.
EPI837476	NS	China	2012-Jun-03	EPI_ISL_234320	A/chicken/Gansu/5/2012			Liu,L.; Zeng,X.; Chen,P.; Deng,G.; Shi,J.; Tian,G.; Kong,H.; Suzuki,Y.; Guan,Y.; Chen,H.
EPI837484	NS	China	2012-Jun-05	EPI_ISL_234321	A/chicken/Gansu/6/2012			Liu,L.; Zeng,X.; Chen,P.; Deng,G.; Shi,J.; Tian,G.; Kong,H.; Suzuki,Y.; Guan,Y.; Chen,H.
EPI837507	NS	China	2011-Nov-11	EPI_ISL_234324	A/chicken/Liaoning/S4092/2011			Liu,L.; Zeng,X.; Chen,P.; Deng,G.; Shi,J.; Tian,G.; Kong,H.; Suzuki,Y.; Guan,Y.; Chen,H.
EPI837514	NS	China	2012-Mar-07	EPI_ISL_234325	A/chicken/Ningxia/2/2012			Liu,L.; Zeng,X.; Chen,P.; Deng,G.; Shi,J.; Tian,G.; Kong,H.; Suzuki,Y.; Guan,Y.; Chen,H.
EPI837648	NS	India	2012-Jan-11	EPI_ISL_234378	A/chicken/India/01CA09/2012			Nagarajan,S.; Mishra,A.; Vaid,N.; Shukla,S.; Tripati,S.; Syed,Z.; Tosh,C.; Murugkar,H.V.; Kumar,M.; Kataria,J.M.; Kulkarni,D.D.
EPI837773	NS	Poland	2015-Nov-26	EPI_ISL_234408	A/mallard/Poland/141/2015		National Veterinary Research Institut Poland, PIWet-PIB
EPI839732	NS	France	2015-Nov-19	EPI_ISL_234918	A/chicken/France/150169a/2015			Briand,F.-X.; Niqueux,E.; Schmitz,A.; Eterradossi,N.; Blanchard,Y.; Quenault,H.; Hirchaud,E.; Touzain,F.
EPI853983	NS	Canada	2015-Feb-06	EPI_ISL_236802	A/chicken/BC/FAV2/2015			Berhane,Y.; Kobasa,D.; Embury-Hyatt,C.; Pickering,B.; Babiuk,S.; Joseph,T.; Bowes,V.; Suderman,M.; Leung,A.; Cottam-Birt,C.; Hisanaga,T.; Pasick,J.; Xu,W.; Alexandersen,S.
EPI860818	NS	Japan	2015-Jan-01	EPI_ISL_238009	A/chicken/Japan/AnimalQuarantine-HE79/2015	National Institute of Animal Health	National Institute of Animal Health	Uchida,Y.
EPI893470	NS	United States	2015-Jan-20	EPI_ISL_244137	A/chicken/New Jersey/15-002659-2/2015			Killian,M.L.
EPI893478	NS	United States	2016-Apr-29	EPI_ISL_244138	A/turkey/Missouri/16-014037-7/2016			Killian,M.L.
EPI893545	NS	Vietnam	2015-Aug-15	EPI_ISL_244141	A/Muscovy duck/Vietnam/HU3-97/2015(H5N1)			Nguyen,T.L.; Chu,D.C.; Hiono,T.; Matsuno,K.; Okamatsu,M.; Sakoda,Y.; Hatamachi,J.
EPI893542	NS	Vietnam	2015-Aug-15	EPI_ISL_244142	A/Muscovy duck/Vietnam/HU3-353/2015(H5N1)			Nguyen,T.L.; Chu,D.C.; Hiono,T.; Matsuno,K.; Okamatsu,M.; Sakoda,Y.; Hatamachi,J.
EPI893533	NS	Vietnam	2015-Aug-15	EPI_ISL_244143	A/duck/Vietnam/HU3-16/2015(H5N1)			Nguyen,T.L.; Chu,D.C.; Hiono,T.; Matsuno,K.; Okamatsu,M.; Sakoda,Y.; Hatamachi,J.
EPI893536	NS	Vietnam	2015-Aug-15	EPI_ISL_244144	A/chicken/Vietnam/HU3-67/2015(H5N1)			Nguyen,T.L.; Chu,D.C.; Hiono,T.; Matsuno,K.; Okamatsu,M.; Sakoda,Y.; Hatamachi,J.
EPI893539	NS	Vietnam	2015-Aug-15	EPI_ISL_244145	A/chicken/Vietnam/HU3-83/2015(H5N1)			Nguyen,T.L.; Chu,D.C.; Hiono,T.; Matsuno,K.; Okamatsu,M.; Sakoda,Y.; Hatamachi,J.
EPI898085	NS	Vietnam	2014-May-01	EPI_ISL_245140	A/duck/Vietnam/NCVD14-A340/2014			Davis,T.; Jang,Y.
EPI898101	NS	Vietnam	2013-May-07	EPI_ISL_245142	A/duck/Vietnam/R2-5-1589-14/2013			Davis,T.; Jang,Y.
EPI898109	NS	Vietnam	2013-Feb-26	EPI_ISL_245143	A/duck/Vietnam/R2-02-623-2/2013			Davis,T.; Jang,Y.
EPI898117	NS	Vietnam	2013-Mar-08	EPI_ISL_245144	A/chicken/Vietnam/NCVD-2816/2013			Davis,T.; Jang,Y.
EPI898125	NS	Vietnam	2013-Apr-04	EPI_ISL_245145	A/pheasant/Vietnam/NCVD-2999/2013			Davis,T.; Jang,Y.
EPI898133	NS	Vietnam	2013-Apr-24	EPI_ISL_245146	A/duck/Vietnam/NCVD-3116/2013			Davis,T.; Jang,Y.
EPI898141	NS	Vietnam	2013-Apr-05	EPI_ISL_245147	A/chicken/Vietnam/NCVD-3185/2013			Davis,T.; Jang,Y.
EPI898205	NS	Vietnam	2013-May-12	EPI_ISL_245148	A/chicken/Vietnam/NCVD-3798/2013			Davis,T.; Jang,Y.
EPI898160	NS	Vietnam	2013-Jul-01	EPI_ISL_245149	A/quail/Vietnam/NCVD-3789/2013			Davis,T.; Jang,Y.
EPI898167	NS	Vietnam	2013-Jul-01	EPI_ISL_245150	A/quail/Vietnam/NCVD-3790/2013			Davis,T.; Jang,Y.
EPI898174	NS	Vietnam	2013-Jul-10	EPI_ISL_245151	A/quail/Vietnam/NCVD-3791/2013			Davis,T.; Jang,Y.
EPI898181	NS	Vietnam	2013-Jul-18	EPI_ISL_245152	A/quail/Vietnam/NCVD-3794/2013			Davis,T.; Jang,Y.
EPI898188	NS	Vietnam	2013-Apr-20	EPI_ISL_245153	A/quail/Vietnam/NCVD-3788/2013			Davis,T.; Jang,Y.
EPI898195	NS	Vietnam	2013-Jul-16	EPI_ISL_245154	A/quail/Vietnam/NCVD-3793/2013			Davis,T.; Jang,Y.
EPI898214	NS	Vietnam	2013-May-15	EPI_ISL_245157	A/chicken/Vietnam/NCVD-3800/2013			Davis,T.; Jang,Y.
EPI898222	NS	Vietnam	2013-Jun-07	EPI_ISL_245158	A/duck/Vietnam/NCVD-3801/2013			Davis,T.; Jang,Y.
EPI898230	NS	Vietnam	2013-Jul-13	EPI_ISL_245159	A/duck/Vietnam/NCVD-3804/2013			Davis,T.; Jang,Y.
EPI898238	NS	Vietnam	2013-Jul-05	EPI_ISL_245160	A/duck/Vietnam/R6-07-693/2013			Davis,T.; Jang,Y.
EPI898246	NS	Vietnam	2013-Apr-11	EPI_ISL_245161	A/duck/Vietnam/NCVD-3205/2013			Davis,T.; Jang,Y.
EPI898295	NS	Vietnam	2014-Apr-01	EPI_ISL_245171	A/duck/Vietnam/NCVD14-A335/2014			Davis,T.; Jang,Y.
EPI898317	NS	Vietnam	2014-Apr-20	EPI_ISL_245179	A/chicken/Vietnam/NCVD14-A380/2014			Davis,T.; Jang,Y.
EPI898338	NS	Vietnam	2014-Apr-21	EPI_ISL_245187	A/chicken/Vietnam/NCVD14-A381/2014			Davis,T.; Jang,Y.
EPI898360	NS	Vietnam	2014-Apr-26	EPI_ISL_245194	A/chicken/Vietnam/NCVD14-A383/2014			Davis,T.; Jang,Y.
EPI898381	NS	Vietnam	2014-May-06	EPI_ISL_245202	A/chicken/Vietnam/NCVD14-A384/2014			Davis,T.; Jang,Y.
EPI898395	NS	Vietnam	2014-May-21	EPI_ISL_245210	A/duck/Vietnam/NCVD14-A387/2014			Davis,T.; Jang,Y.
EPI898403	NS	Vietnam	2014-Jul-23	EPI_ISL_245213	A/duck/Vietnam/NCVD14-A389/2014			Davis,T.; Jang,Y.
EPI898411	NS	Vietnam	2014-Aug-06	EPI_ISL_245215	A/chicken/Vietnam/NCVD14-A390/2014			Davis,T.; Jang,Y.
EPI898420	NS	Vietnam	2014-Jan-17	EPI_ISL_245216	A/duck/Vietnam/NCVD14-A447/2014			Davis,T.; Jang,Y.
EPI898428	NS	Vietnam	2014-Feb-06	EPI_ISL_245217	A/duck/Vietnam/NCVD14-A451/2014			Davis,T.; Jang,Y.
EPI898436	NS	Vietnam	2014-Feb-14	EPI_ISL_245218	A/chicken/Vietnam/NCVD14-A458/2014			Davis,T.; Jang,Y.
EPI898444	NS	Vietnam	2014-Feb-17	EPI_ISL_245219	A/chicken/Vietnam/NCVD14-A459/2014			Davis,T.; Jang,Y.
EPI898452	NS	Vietnam	2014-Feb-20	EPI_ISL_245220	A/chicken/Vietnam/NCVD14-A461/2014			Davis,T.; Jang,Y.
EPI898460	NS	Vietnam	2014-Feb-21	EPI_ISL_245221	A/chicken/Vietnam/NCVD14-A463/2014			Davis,T.; Jang,Y.
EPI898469	NS	Vietnam	2014-Feb-26	EPI_ISL_245223	A/duck/Vietnam/NCVD14-A476/2014			Davis,T.; Jang,Y.
EPI898477	NS	Vietnam	2014-Mar-06	EPI_ISL_245224	A/duck/Vietnam/NCVD14-A490/2014			Davis,T.; Jang,Y.
EPI898485	NS	Vietnam	2014-Mar-10	EPI_ISL_245225	A/duck/Vietnam/NCVD14-A494/2014			Davis,T.; Jang,Y.
EPI898493	NS	Vietnam	2014-Mar-17	EPI_ISL_245226	A/chicken/Vietnam/NCVD14-A498/2014			Davis,T.; Jang,Y.
EPI898501	NS	Vietnam	2014-Apr-03	EPI_ISL_245227	A/duck/Vietnam/NCVD14-A499/2014			Davis,T.; Jang,Y.
EPI898509	NS	Vietnam	2014-Aug-11	EPI_ISL_245228	A/chicken/Vietnam/NCVD14-A501/2014			Davis,T.; Jang,Y.
EPI898517	NS	Vietnam	2014-Aug-25	EPI_ISL_245229	A/duck/Vietnam/NCVD14-A502/2014			Davis,T.; Jang,Y.
EPI898527	NS	Vietnam	2015-Jan-24	EPI_ISL_245231	A/muscovy duck/Vietnam/NCVD-15A11/2015			Davis,T.; Jang,Y.
EPI898534	NS	Vietnam	2015-Jan-24	EPI_ISL_245232	A/muscovy duck/Vietnam/NCVD-15A12/2015			Davis,T.; Jang,Y.
EPI898543	NS	Vietnam	2013-Jun-23	EPI_ISL_245234	A/duck/Vietnam/NCVD-A3799/2013			Davis,T.; Jang,Y.
EPI898551	NS	Vietnam	2013-May-09	EPI_ISL_245235	A/duck/Vietnam/R7-05-0158/2013			Davis,T.; Jang,Y.
EPI898559	NS	Vietnam	2013-May-06	EPI_ISL_245236	A/duck/Vietnam/R2-5-1428-17/2013			Davis,T.; Jang,Y.
EPI898576	NS	Vietnam	2013-Mar-21	EPI_ISL_245239	A/duck/Vietnam/NCVD-2885/2013			Davis,T.; Jang,Y.
EPI898584	NS	Vietnam	2013-Jul-06	EPI_ISL_245240	A/duck/Vietnam/NCVD-3628/2013			Davis,T.; Jang,Y.
EPI898592	NS	Vietnam	2013-Apr-05	EPI_ISL_245241	A/chicken/Vietnam/NCVD-3184/2013			Davis,T.; Jang,Y.
EPI898600	NS	Vietnam	2013-Apr-05	EPI_ISL_245242	A/chicken/Vietnam/NCVD-3186/2013			Davis,T.; Jang,Y.
EPI898608	NS	Vietnam	2013-Apr-07	EPI_ISL_245243	A/duck/Vietnam/NCVD-3188/2013			Davis,T.; Jang,Y.
EPI898624	NS	Vietnam	2012-Aug-05	EPI_ISL_245245	A/duck/Vietnam/NCVD-1648/2012			Davis,T.; Jang,Y.
EPI898633	NS	Vietnam	2012-Sep-26	EPI_ISL_245247	A/chicken/Vietnam/NCVD-1982/2012			Davis,T.; Jang,Y.
EPI898641	NS	Vietnam	2012-Oct-09	EPI_ISL_245248	A/duck/Vietnam/NCVD-2047/2012			Davis,T.; Jang,Y.
EPI898649	NS	Vietnam	2012-Oct-09	EPI_ISL_245249	A/duck/Vietnam/NCVD-2153/2012			Davis,T.; Jang,Y.
EPI898657	NS	Vietnam	2013-Jan-09	EPI_ISL_245250	A/chicken/Vietnam/NCVD-2693/2013			Davis,T.; Jang,Y.
EPI898682	NS	Vietnam	2013-Jan-21	EPI_ISL_245251	A/chicken/Vietnam/NCVD-2716/2013			Davis,T.; Jang,Y.
EPI898673	NS	Vietnam	2012-Sep-26	EPI_ISL_245253	A/muscovy duck/Vietnam/NCVD-1983/2012			Davis,T.; Jang,Y.
EPI898680	NS	Vietnam	2012-Oct-12	EPI_ISL_245254	A/muscovy duck/Vietnam/NCVD-2074/2012			Davis,T.; Jang,Y.
EPI898690	NS	Vietnam	2013-Feb-21	EPI_ISL_245255	A/duck/Vietnam/NCVD-2721/2013			Davis,T.; Jang,Y.
EPI898699	NS	Vietnam	2013-Feb-21	EPI_ISL_245257	A/duck/Vietnam/NCVD-2722/2013			Davis,T.; Jang,Y.
EPI898707	NS	Vietnam	2013-Jan-23	EPI_ISL_245258	A/duck/Vietnam/NCVD-2726/2013			Davis,T.; Jang,Y.
EPI898715	NS	Vietnam	2013-Jan-23	EPI_ISL_245259	A/duck/Vietnam/NCVD-2727/2013			Davis,T.; Jang,Y.
EPI898723	NS	Vietnam	2013-Jan-25	EPI_ISL_245260	A/duck/Vietnam/NCVD-2736/2013			Davis,T.; Jang,Y.
EPI898731	NS	Vietnam	2013-Jan-16	EPI_ISL_245261	A/duck/Vietnam/NCVD-2709/2013			Davis,T.; Jang,Y.
EPI898739	NS	Vietnam	2013-Mar-13	EPI_ISL_245262	A/duck/Vietnam/NCVD-2805/2013			Davis,T.; Jang,Y.
EPI898747	NS	Vietnam	2013-Jan-10	EPI_ISL_245263	A/duck/Vietnam/NCVD-2745/2013			Davis,T.; Jang,Y.
EPI898755	NS	Vietnam	2013-Feb-04	EPI_ISL_245264	A/chicken/Vietnam/NCVD-2749/2013			Davis,T.; Jang,Y.
EPI898763	NS	Vietnam	2013-Feb-04	EPI_ISL_245265	A/chicken/Vietnam/NCVD-2750/2013			Davis,T.; Jang,Y.
EPI898771	NS	Vietnam	2013-Feb-05	EPI_ISL_245266	A/chicken/Vietnam/NCVD-1096/2013			Davis,T.; Jang,Y.
EPI898789	NS	Vietnam	2013-Feb-05	EPI_ISL_245267	A/chicken/Vietnam/NCVD-1088/2013			Davis,T.; Jang,Y.
EPI898781	NS	Vietnam	2013-Apr-04	EPI_ISL_245268	A/Swiftlet/Vietnam/NCVD-3000/2013			Davis,T.; Jang,Y.
EPI898799	NS	Vietnam	2013-Feb-05	EPI_ISL_245269	A/chicken/Vietnam/NCVD-1104/2013			Davis,T.; Jang,Y.
EPI898813	NS	Vietnam	2013-Mar-01	EPI_ISL_245270	A/duck/Vietnam/NCVD-2848/2013			Davis,T.; Jang,Y.
EPI898821	NS	Vietnam	2013-Jan-03	EPI_ISL_245271	A/duck/Vietnam/NCVD-0004/2013			Davis,T.; Jang,Y.
EPI898829	NS	Vietnam	2013-Jan-03	EPI_ISL_245272	A/duck/Vietnam/NCVD-0139/2013			Davis,T.; Jang,Y.
EPI898837	NS	Vietnam	2012-Dec-04	EPI_ISL_245273	A/duck/Vietnam/NCVD-0021/2012			Davis,T.; Jang,Y.
EPI898853	NS	Vietnam	2012-Dec-17	EPI_ISL_245275	A/duck/Vietnam/NCVD-0193/2012			Davis,T.; Jang,Y.
EPI898861	NS	Vietnam	2012-Dec-17	EPI_ISL_245276	A/duck/Vietnam/NCVD-0027/2012			Davis,T.; Jang,Y.
EPI898869	NS	Vietnam	2012-Dec-17	EPI_ISL_245277	A/duck/Vietnam/NCVD-0033/2012			Davis,T.; Jang,Y.
EPI898881	NS	Vietnam	2013-Jan-16	EPI_ISL_245278	A/duck/Vietnam/NCVD-0130/2013			Davis,T.; Jang,Y.
EPI898971	NS	Vietnam	2013-Jan-14	EPI_ISL_245280	A/duck/Vietnam/NCVD-0170/2013			Davis,T.; Jang,Y.
EPI899003	NS	Vietnam	2013-Jan-22	EPI_ISL_245291	A/duck/Vietnam/NCVD-01-146/2013			Davis,T.; Jang,Y.
EPI899019	NS	Vietnam	2013-Feb-05	EPI_ISL_245296	A/duck/Vietnam/NCVD-02-216/2013			Davis,T.; Jang,Y.
EPI899027	NS	Vietnam	2013-Feb-05	EPI_ISL_245297	A/duck/Vietnam/NCVD-0033/2013			Davis,T.; Jang,Y.
EPI899087	NS	Vietnam	2015-Aug-20	EPI_ISL_245305	A/duck/Vietnam/NCVD-15A60/2015			Davis,T.; Jang,Y.
EPI942283	NS	China	2016-Feb-21	EPI_ISL_252825	A/duck/Hubei/ZYSYF2/2016			Chen,L.J.; Tian,J.H.; Lin,X.D.; Liao,Y.; Shi,M.; Zhang,Y.Z.
EPI942284	NS	China	2016-Feb-21	EPI_ISL_252826	A/duck/Hubei/ZYSYF25/2016			Chen,L.J.; Tian,J.H.; Lin,X.D.; Liao,Y.; Shi,M.; Zhang,Y.Z.
EPI954446	NS	Cambodia	2017-Feb-10	EPI_ISL_255154	A/Duck/Cambodia/Y0210303/2014	Institut Pasteur du Cambodia	Institut Pasteur du Cambodia	Horm, S-V; Dussart,P
EPI954461	NS	Cambodia	2014-Feb-24	EPI_ISL_255159	A/Duck/Cambodia/Y0224302/2014	Institut Pasteur du Cambodia	Institut Pasteur du Cambodia	Horm, S-V; Dussart,P
EPI961942	NS	Cambodia	2015-Nov-13	EPI_ISL_256397	A/duck/Cambodia/Z1120502/2015	Institut Pasteur du Cambodia	Institut Pasteur du Cambodia	Horm, S-V; Dussart,P
EPI961953	NS	Cambodia	2015-Nov-13	EPI_ISL_256400	A/duck/Cambodia/Z1120504/2015	Institut Pasteur du Cambodia	Institut Pasteur du Cambodia	Horm, S-V; Dussart,P
EPI962104	NS	Cambodia	2015-Nov-16	EPI_ISL_256465	A/duck/Cambodia/Z1120508/2015	Institut Pasteur du Cambodia	Institut Pasteur du Cambodia	Horm, S-V; Dussart,P
EPI962364	NS	Cambodia	2015-Nov-16	EPI_ISL_256502	A/duck/Cambodia/Z1120509/2015	Institut Pasteur du Cambodia	Institut Pasteur du Cambodia	Horm, S-V; Dussart,P
EPI962539	NS	Cambodia	2016-May-10	EPI_ISL_256525	A/chicken/Cambodia/a0511501/2016	Institut Pasteur du Cambodia	Institut Pasteur du Cambodia	Horm, S-V; Dussart,P
EPI962553	NS	Cambodia	2016-May-10	EPI_ISL_256527	A/chicken/Cambodia/a0511503/2016	Institut Pasteur du Cambodia	Institut Pasteur du Cambodia	Horm, S-V; Dussart,P
EPI962561	NS	Cambodia	2016-May-10	EPI_ISL_256528	A/chicken/Cambodia/a0511504/2016	Institut Pasteur du Cambodia	Institut Pasteur du Cambodia	Horm, S-V; Dussart,P
EPI964932	NS	Bangladesh	2014-Apr-15	EPI_ISL_257005	A/chicken/Bangladesh/22482/2014			Marinova-Petkova,A.; Shanmuganatham,K.; Feeroz,M.M.; Jones-Engel,L.; Hasan,M.K.; Akhtar,S.; Turner,J.; Walker,D.; Seiler,P.; Franks,J.; McKenzie,P.; Krauss,S.; Webby,R.J.; Webster,R.G.; Hasan,K.; Seiler,J.
EPI964979	NS	Bangladesh	2014-Oct-18	EPI_ISL_257006	A/duck/Bangladesh/23655/2014			Marinova-Petkova,A.; Shanmuganatham,K.; Feeroz,M.M.; Jones-Engel,L.; Hasan,M.K.; Akhtar,S.; Turner,J.; Walker,D.; Seiler,P.; Franks,J.; McKenzie,P.; Krauss,S.; Webby,R.J.; Webster,R.G.; Hasan,K.; Seiler,J.
EPI964943	NS	Bangladesh	2014-Apr-15	EPI_ISL_257007	A/chicken/Bangladesh/22478/2014			Marinova-Petkova,A.; Shanmuganatham,K.; Feeroz,M.M.; Jones-Engel,L.; Hasan,M.K.; Akhtar,S.; Turner,J.; Walker,D.; Seiler,P.; Franks,J.; McKenzie,P.; Krauss,S.; Webby,R.J.; Webster,R.G.; Hasan,K.; Seiler,J.
EPI965062	NS	Bangladesh	2014-Oct-18	EPI_ISL_257008	A/duck/Bangladesh/23660/2014			Marinova-Petkova,A.; Shanmuganatham,K.; Feeroz,M.M.; Jones-Engel,L.; Hasan,M.K.; Akhtar,S.; Turner,J.; Walker,D.; Seiler,P.; Franks,J.; McKenzie,P.; Krauss,S.; Webby,R.J.; Webster,R.G.; Hasan,K.; Seiler,J.
EPI965060	NS	Bangladesh	2014-Dec-29	EPI_ISL_257009	A/chicken/Bangladesh/23974/2014			Marinova-Petkova,A.; Shanmuganatham,K.; Feeroz,M.M.; Jones-Engel,L.; Hasan,M.K.; Akhtar,S.; Turner,J.; Walker,D.; Seiler,P.; Franks,J.; McKenzie,P.; Krauss,S.; Webby,R.J.; Webster,R.G.; Hasan,K.; Seiler,J.
EPI965033	NS	Bangladesh	2014-Jun-22	EPI_ISL_257010	A/duck/Bangladesh/22811/2014			Marinova-Petkova,A.; Shanmuganatham,K.; Feeroz,M.M.; Jones-Engel,L.; Hasan,M.K.; Akhtar,S.; Turner,J.; Walker,D.; Seiler,P.; Franks,J.; McKenzie,P.; Krauss,S.; Webby,R.J.; Webster,R.G.; Hasan,K.; Seiler,J.
EPI964960	NS	Bangladesh	2014-Jul-17	EPI_ISL_257011	A/duck/Bangladesh/22991/2014			Marinova-Petkova,A.; Shanmuganatham,K.; Feeroz,M.M.; Jones-Engel,L.; Hasan,M.K.; Akhtar,S.; Turner,J.; Walker,D.; Seiler,P.; Franks,J.; McKenzie,P.; Krauss,S.; Webby,R.J.; Webster,R.G.; Hasan,K.; Seiler,J.
EPI965079	NS	Bangladesh	2014-Apr-12	EPI_ISL_257012	A/duck/Bangladesh/22399/2014			Marinova-Petkova,A.; Shanmuganatham,K.; Feeroz,M.M.; Jones-Engel,L.; Hasan,M.K.; Akhtar,S.; Turner,J.; Walker,D.; Seiler,P.; Franks,J.; McKenzie,P.; Krauss,S.; Webby,R.J.; Webster,R.G.; Hasan,K.; Seiler,J.
EPI964953	NS	Bangladesh	2014-Aug-17	EPI_ISL_257013	A/duck/Bangladesh/23163/2014			Marinova-Petkova,A.; Shanmuganatham,K.; Feeroz,M.M.; Jones-Engel,L.; Hasan,M.K.; Akhtar,S.; Turner,J.; Walker,D.; Seiler,P.; Franks,J.; McKenzie,P.; Krauss,S.; Webby,R.J.; Webster,R.G.; Hasan,K.; Seiler,J.
EPI964988	NS	Bangladesh	2014-Nov-16	EPI_ISL_257014	A/duck/Bangladesh/23858/2014			Marinova-Petkova,A.; Shanmuganatham,K.; Feeroz,M.M.; Jones-Engel,L.; Hasan,M.K.; Akhtar,S.; Turner,J.; Walker,D.; Seiler,P.; Franks,J.; McKenzie,P.; Krauss,S.; Webby,R.J.; Webster,R.G.; Hasan,K.; Seiler,J.
EPI965065	NS	Bangladesh	2014-Oct-18	EPI_ISL_257016	A/duck/Bangladesh/23656/2014			Marinova-Petkova,A.; Shanmuganatham,K.; Feeroz,M.M.; Jones-Engel,L.; Hasan,M.K.; Akhtar,S.; Turner,J.; Walker,D.; Seiler,P.; Franks,J.; McKenzie,P.; Krauss,S.; Webby,R.J.; Webster,R.G.; Hasan,K.; Seiler,J.
EPI965027	NS	Bangladesh	2014-Dec-29	EPI_ISL_257017	A/duck/Bangladesh/24044/2014			Marinova-Petkova,A.; Shanmuganatham,K.; Feeroz,M.M.; Jones-Engel,L.; Hasan,M.K.; Akhtar,S.; Turner,J.; Walker,D.; Seiler,P.; Franks,J.; McKenzie,P.; Krauss,S.; Webby,R.J.; Webster,R.G.; Hasan,K.; Seiler,J.
EPI965070	NS	Bangladesh	2014-Jun-22	EPI_ISL_257018	A/duck/Bangladesh/22806/2014			Marinova-Petkova,A.; Shanmuganatham,K.; Feeroz,M.M.; Jones-Engel,L.; Hasan,M.K.; Akhtar,S.; Turner,J.; Walker,D.; Seiler,P.; Franks,J.; McKenzie,P.; Krauss,S.; Webby,R.J.; Webster,R.G.; Hasan,K.; Seiler,J.
EPI964971	NS	Bangladesh	2014-Jul-17	EPI_ISL_257019	A/duck/Bangladesh/22996/2014			Marinova-Petkova,A.; Shanmuganatham,K.; Feeroz,M.M.; Jones-Engel,L.; Hasan,M.K.; Akhtar,S.; Turner,J.; Walker,D.; Seiler,P.; Franks,J.; McKenzie,P.; Krauss,S.; Webby,R.J.; Webster,R.G.; Hasan,K.; Seiler,J.
EPI965045	NS	Bangladesh	2014-Oct-18	EPI_ISL_257020	A/duck/Bangladesh/23659/2014			Marinova-Petkova,A.; Shanmuganatham,K.; Feeroz,M.M.; Jones-Engel,L.; Hasan,M.K.; Akhtar,S.; Turner,J.; Walker,D.; Seiler,P.; Franks,J.; McKenzie,P.; Krauss,S.; Webby,R.J.; Webster,R.G.; Hasan,K.; Seiler,J.
EPI965272	NS	Bangladesh	2015-Jun-26	EPI_ISL_257046	A/duck/Bangladesh/25683/2015			Barman,S.; Marinova-Petkova,A.; Hasan,M.K.; Akhtar,S.; Turner,J.C.; Franks,J.; Walker,D.; Seiler,P.; Friedman,K.; Kercher,L.; Kayali,G.; Jones-Engel,L.; McKenzie,P.; Krauss,S.; Webby,R.J.; Feeroz,M.M.; Webster,R.G.
EPI965320	NS	Bangladesh	2015-Jul-10	EPI_ISL_257047	A/duck/Bangladesh/25893/2015			Marinova-Petkova,A.; Barman,S.; Hasan,M.K.; Akhtar,S.; Turner,J.C.; Franks,J.; Walker,D.; Seiler,P.; Friedman,K.; Kercher,L.; Kayali,G.; Jones-Engel,L.; McKenzie,P.; Krauss,S.; Webby,R.J.; Feeroz,M.M.; Webster,R.G.
EPI965407	NS	Bangladesh	2016-Feb-04	EPI_ISL_257052	A/duck/Bangladesh/28250/2016			Barman,S.; Marinova-Petkova,A.; Hasan,M.K.; Akhtar,S.; Turner,J.C.; Franks,J.; Walker,D.; Seiler,P.; Friedman,K.; Kercher,L.; Kayali,G.; Jones-Engel,L.; McKenzie,P.; Krauss,S.; Webby,R.J.; Feeroz,M.M.; Webster,R.G.
EPI965517	NS	Bangladesh	2015-Jul-11	EPI_ISL_257053	A/duck/Bangladesh/25845/2015			Marinova-Petkova,A.; Barman,S.; Hasan,M.K.; Akhtar,S.; Turner,J.C.; Franks,J.; Walker,D.; Seiler,P.; Friedman,K.; Kercher,L.; Kayali,G.; Jones-Engel,L.; McKenzie,P.; Krauss,S.; Webby,R.J.; Feeroz,M.M.; Webster,R.G.
EPI965367	NS	Bangladesh	2015-Sep-12	EPI_ISL_257054	A/duck/Bangladesh/26188/2015			Barman,S.; Marinova-Petkova,A.; Hasan,M.K.; Akhtar,S.; Turner,J.C.; Franks,J.; Walker,D.; Seiler,P.; Friedman,K.; Kercher,L.; Kayali,G.; Jones-Engel,L.; McKenzie,P.; Krauss,S.; Webby,R.J.; Feeroz,M.M.; Webster,R.G.
EPI965507	NS	Bangladesh	2015-Jul-10	EPI_ISL_257055	A/duck/Bangladesh/25890/2015			Marinova-Petkova,A.; Barman,S.; Hasan,M.K.; Akhtar,S.; Turner,J.C.; Franks,J.; Walker,D.; Seiler,P.; Friedman,K.; Kercher,L.; Kayali,G.; Jones-Engel,L.; McKenzie,P.; Krauss,S.; Webby,R.J.; Feeroz,M.M.; Webster,R.G.
EPI965253	NS	Bangladesh	2015-Sep-12	EPI_ISL_257057	A/duck/Bangladesh/26251/2015			Barman,S.; Marinova-Petkova,A.; Hasan,M.K.; Akhtar,S.; Turner,J.C.; Franks,J.; Walker,D.; Seiler,P.; Friedman,K.; Kercher,L.; Kayali,G.; Jones-Engel,L.; McKenzie,P.; Krauss,S.; Webby,R.J.; Feeroz,M.M.; Webster,R.G.
EPI965492	NS	Bangladesh	2015-Feb-25	EPI_ISL_257058	A/duck/Bangladesh/24483/2015			Marinova-Petkova,A.; Barman,S.; Hasan,M.K.; Akhtar,S.; Turner,J.C.; Franks,J.; Walker,D.; Seiler,P.; Friedman,K.; Kercher,L.; Kayali,G.; Jones-Engel,L.; McKenzie,P.; Krauss,S.; Webby,R.J.; Feeroz,M.M.; Webster,R.G.
EPI965532	NS	Bangladesh	2015-Feb-25	EPI_ISL_257060	A/duck/Bangladesh/24482/2015			Marinova-Petkova,A.; Barman,S.; Hasan,M.K.; Akhtar,S.; Turner,J.C.; Franks,J.; Walker,D.; Seiler,P.; Friedman,K.; Kercher,L.; Kayali,G.; Jones-Engel,L.; McKenzie,P.; Krauss,S.; Webby,R.J.; Feeroz,M.M.; Webster,R.G.
EPI965195	NS	Bangladesh	2015-Dec-23	EPI_ISL_257064	A/duck/Bangladesh/27820/2015			Barman,S.; Marinova-Petkova,A.; Hasan,M.K.; Akhtar,S.; Turner,J.C.; Franks,J.; Walker,D.; Seiler,P.; Friedman,K.; Kercher,L.; Kayali,G.; Jones-Engel,L.; McKenzie,P.; Krauss,S.; Webby,R.J.; Feeroz,M.M.; Webster,R.G.
EPI965186	NS	Bangladesh	2015-Mar-22	EPI_ISL_257065	A/chicken/Bangladesh/24944/2015			Marinova-Petkova,A.; Barman,S.; Hasan,M.K.; Akhtar,S.; Turner,J.C.; Franks,J.; Walker,D.; Seiler,P.; Friedman,K.; Kercher,L.; Kayali,G.; Jones-Engel,L.; McKenzie,P.; Krauss,S.; Webby,R.J.; Feeroz,M.M.; Webster,R.G.
EPI965227	NS	Bangladesh	2015-Mar-22	EPI_ISL_257072	A/duck/Bangladesh/24958/2015			Marinova-Petkova,A.; Barman,S.; Hasan,M.K.; Akhtar,S.; Turner,J.C.; Franks,J.; Walker,D.; Seiler,P.; Friedman,K.; Kercher,L.; Kayali,G.; Jones-Engel,L.; McKenzie,P.; Krauss,S.; Webby,R.J.; Feeroz,M.M.; Webster,R.G.
EPI965198	NS	Bangladesh	2016-Feb-29	EPI_ISL_257073	A/duck/Bangladesh/28389/2016			Barman,S.; Marinova-Petkova,A.; Hasan,M.K.; Akhtar,S.; Turner,J.C.; Franks,J.; Walker,D.; Seiler,P.; Friedman,K.; Kercher,L.; Kayali,G.; Jones-Engel,L.; McKenzie,P.; Krauss,S.; Webby,R.J.; Feeroz,M.M.; Webster,R.G.
EPI965417	NS	Bangladesh	2015-Aug-25	EPI_ISL_257074	A/duck/Bangladesh/26042/2015			Barman,S.; Marinova-Petkova,A.; Hasan,M.K.; Akhtar,S.; Turner,J.C.; Franks,J.; Walker,D.; Seiler,P.; Friedman,K.; Kercher,L.; Kayali,G.; Jones-Engel,L.; McKenzie,P.; Krauss,S.; Webby,R.J.; Feeroz,M.M.; Webster,R.G.
EPI965319	NS	Bangladesh	2015-Apr-20	EPI_ISL_257078	A/goose/Bangladesh/25169/2015			Marinova-Petkova,A.; Barman,S.; Hasan,M.K.; Akhtar,S.; Turner,J.C.; Franks,J.; Walker,D.; Seiler,P.; Friedman,K.; Kercher,L.; Kayali,G.; Jones-Engel,L.; McKenzie,P.; Krauss,S.; Webby,R.J.; Feeroz,M.M.; Webster,R.G.
EPI965508	NS	Bangladesh	2015-Sep-12	EPI_ISL_257088	A/duck/Bangladesh/26182/2015			Barman,S.; Marinova-Petkova,A.; Hasan,M.K.; Akhtar,S.; Turner,J.C.; Franks,J.; Walker,D.; Seiler,P.; Friedman,K.; Kercher,L.; Kayali,G.; Jones-Engel,L.; McKenzie,P.; Krauss,S.; Webby,R.J.; Feeroz,M.M.; Webster,R.G.
EPI965457	NS	Bangladesh	2015-Mar-22	EPI_ISL_257093	A/duck/Bangladesh/24915/2015			Marinova-Petkova,A.; Barman,S.; Hasan,M.K.; Akhtar,S.; Turner,J.C.; Franks,J.; Walker,D.; Seiler,P.; Friedman,K.; Kercher,L.; Kayali,G.; Jones-Engel,L.; McKenzie,P.; Krauss,S.; Webby,R.J.; Feeroz,M.M.; Webster,R.G.
EPI965323	NS	Bangladesh	2015-Dec-23	EPI_ISL_257097	A/duck/Bangladesh/27892/2015			Barman,S.; Marinova-Petkova,A.; Hasan,M.K.; Akhtar,S.; Turner,J.C.; Franks,J.; Walker,D.; Seiler,P.; Friedman,K.; Kercher,L.; Kayali,G.; Jones-Engel,L.; McKenzie,P.; Krauss,S.; Webby,R.J.; Feeroz,M.M.; Webster,R.G.
EPI965992	NS	Egypt	2014-Nov-01	EPI_ISL_257160	A/chicken/Ismailia/144CA/2014			Arafa,A.S.; Yamada,S.; Imai,M.; Watanabe,T.; Yamayoshi,S.; Iwatsuki-Horimoto,K.; Kiso,M.; Sakai-Tagawa,Y.; Ito,M.; Imamura,T.; Nakajima,N.; Takahashi,K.; Zhao,D.; Oishi,K.; Yasuhara,A.; Macken,C.A.; Zhong,G.; Hanson,A.P.; Fan,S.; Ping,J.; Hatta,M.; Lopes,T.J.S.; Suzuki,Y.; El-Husseiny,M.; Selim,A.; Hagag,N.; Soliman,M.; Neumann,G.; Hasegawa,H.; Kawaoka,Y.
EPI965993	NS	Egypt	2014-Dec-23	EPI_ISL_257161	A/chicken/Sharkeya/14209SS/2014			Arafa,A.S.; Yamada,S.; Imai,M.; Watanabe,T.; Yamayoshi,S.; Iwatsuki-Horimoto,K.; Kiso,M.; Sakai-Tagawa,Y.; Ito,M.; Imamura,T.; Nakajima,N.; Takahashi,K.; Zhao,D.; Oishi,K.; Yasuhara,A.; Macken,C.A.; Zhong,G.; Hanson,A.P.; Fan,S.; Ping,J.; Hatta,M.; Lopes,T.J.; Suzuki,Y.; El-Husseiny,M.; Selim,A.; Hagag,N.; Soliman,M.; Neumann,G.; Hasegawa,H.; Kawaoka,Y.
EPI965994	NS	Egypt	2015-Jan-01	EPI_ISL_257162	A/chicken/Kafr_Elsheikh/UT-151CAD/2015			Arafa,A.S.; Yamada,S.; Imai,M.; Watanabe,T.; Yamayoshi,S.; Iwatsuki-Horimoto,K.; Kiso,M.; Sakai-Tagawa,Y.; Ito,M.; Imamura,T.; Nakajima,N.; Takahashi,K.; Zhao,D.; Oishi,K.; Yasuhara,A.; Macken,C.A.; Zhong,G.; Hanson,A.P.; Fan,S.; Ping,J.; Hatta,M.; Lopes,T.J.S.; Suzuki,Y.; El-Husseiny,M.; Selim,A.; Hagag,N.; Soliman,M.; Neumann,G.; Hasegawa,H.; Kawaoka,Y.
EPI965995	NS	Egypt	2015-Jan-11	EPI_ISL_257163	A/duck/Cairo/157CA/2015			Arafa,A.S.; Yamada,S.; Imai,M.; Watanabe,T.; Yamayoshi,S.; Iwatsuki-Horimoto,K.; Kiso,M.; Sakai-Tagawa,Y.; Ito,M.; Imamura,T.; Nakajima,N.; Takahashi,K.; Zhao,D.; Oishi,K.; Yasuhara,A.; Macken,C.A.; Zhong,G.; Hanson,A.P.; Fan,S.; Ping,J.; Hatta,M.; Lopes,T.J.; Suzuki,Y.; El-Husseiny,M.; Selim,A.; Hagag,N.; Soliman,M.; Neumann,G.; Hasegawa,H.; Kawaoka,Y.
EPI965996	NS	Egypt	2015-Jan-12	EPI_ISL_257164	A/duck/Menia/1543S/2015			Arafa,A.S.; Yamada,S.; Imai,M.; Watanabe,T.; Yamayoshi,S.; Iwatsuki-Horimoto,K.; Kiso,M.; Sakai-Tagawa,Y.; Ito,M.; Imamura,T.; Nakajima,N.; Takahashi,K.; Zhao,D.; Oishi,K.; Yasuhara,A.; Macken,C.A.; Zhong,G.; Hanson,A.P.; Fan,S.; Ping,J.; Hatta,M.; Lopes,T.J.S.; Suzuki,Y.; El-Husseiny,M.; Selim,A.; Hagag,N.; Soliman,M.; Neumann,G.; Hasegawa,H.; Kawaoka,Y.
EPI965997	NS	Egypt	2015-Feb-26	EPI_ISL_257165	A/turkey/Menia/15248S/2015			Arafa,A.S.; Yamada,S.; Imai,M.; Watanabe,T.; Yamayoshi,S.; Iwatsuki-Horimoto,K.; Kiso,M.; Sakai-Tagawa,Y.; Ito,M.; Imamura,T.; Nakajima,N.; Takahashi,K.; Zhao,D.; Oishi,K.; Yasuhara,A.; Macken,C.A.; Zhong,G.; Hanson,A.P.; Fan,S.; Ping,J.; Hatta,M.; Lopes,T.J.; Suzuki,Y.; El-Husseiny,M.; Selim,A.; Hagag,N.; Soliman,M.; Neumann,G.; Hasegawa,H.; Kawaoka,Y.
EPI965998	NS	Egypt	2015-Mar-02	EPI_ISL_257166	A/duck/Cairo/1578CA/2015			Arafa,A.S.; Yamada,S.; Imai,M.; Watanabe,T.; Yamayoshi,S.; Iwatsuki-Horimoto,K.; Kiso,M.; Sakai-Tagawa,Y.; Ito,M.; Imamura,T.; Nakajima,N.; Takahashi,K.; Zhao,D.; Oishi,K.; Yasuhara,A.; Macken,C.A.; Zhong,G.; Hanson,A.P.; Fan,S.; Ping,J.; Hatta,M.; Lopes,T.J.S.; Suzuki,Y.; El-Husseiny,M.; Selim,A.; Hagag,N.; Soliman,M.; Neumann,G.; Hasegawa,H.; Kawaoka,Y.
EPI965999	NS	Egypt	2015-Feb-10	EPI_ISL_257167	A/duck/Dakahlia/1536CAG/2015			Arafa,A.S.; Yamada,S.; Imai,M.; Watanabe,T.; Yamayoshi,S.; Iwatsuki-Horimoto,K.; Kiso,M.; Sakai-Tagawa,Y.; Ito,M.; Imamura,T.; Nakajima,N.; Takahashi,K.; Zhao,D.; Oishi,K.; Yasuhara,A.; Macken,C.A.; Zhong,G.; Hanson,A.P.; Fan,S.; Ping,J.; Hatta,M.; Lopes,T.J.; Suzuki,Y.; El-Husseiny,M.; Selim,A.; Hagag,N.; Soliman,M.; Neumann,G.; Hasegawa,H.; Kawaoka,Y.
EPI966000	NS	Egypt	2015-Mar-09	EPI_ISL_257168	A/duck/Giza/15292S/2015			Arafa,A.S.; Yamada,S.; Imai,M.; Watanabe,T.; Yamayoshi,S.; Iwatsuki-Horimoto,K.; Kiso,M.; Sakai-Tagawa,Y.; Ito,M.; Imamura,T.; Nakajima,N.; Takahashi,K.; Zhao,D.; Oishi,K.; Yasuhara,A.; Macken,C.A.; Zhong,G.; Hanson,A.P.; Fan,S.; Ping,J.; Hatta,M.; Lopes,T.J.S.; Suzuki,Y.; El-Husseiny,M.; Selim,A.; Hagag,N.; Soliman,M.; Neumann,G.; Hasegawa,H.; Kawaoka,Y.
EPI993037	NS	Japan	2004-Jan-01	EPI_ISL_262475	A/crow/Kyoto/907/2004	National Institute of Animal Health	National Institute of Animal Health	Junki, M
EPI993053	NS	Japan	2004-Jan-01	EPI_ISL_262477	A/chicken/Hyogo/855/2/2004	National Institute of Animal Health	National Institute of Animal Health	Junki, M
EPI993061	NS	Japan	2007-Jan-01	EPI_ISL_262478	A/chicken/Miyazaki/S749/2007	National Institute of Animal Health	National Institute of Animal Health	Junki, M
EPI993069	NS	Japan	2004-Jan-01	EPI_ISL_262479	A/chicken/Hyogo/855/1/2004	National Institute of Animal Health	National Institute of Animal Health	Junki, M
EPI993085	NS	Japan	2007-Jan-01	EPI_ISL_262481	A/chicken/Miyazaki/H358/2007	National Institute of Animal Health	National Institute of Animal Health	Junki, M
EPI993101	NS	Japan	2004-Jan-01	EPI_ISL_262483	A/crow/Osaka/1660/2004	National Institute of Animal Health	National Institute of Animal Health	Junki, M
EPI993117	NS	Japan	2004-Jan-01	EPI_ISL_262485	A/chicken/Kyoto/4/2004	National Institute of Animal Health	National Institute of Animal Health	Junki, M
EPI993133	NS	Japan	2004-Jan-01	EPI_ISL_262487	A/chicken/Kagawa/865/2004	National Institute of Animal Health	National Institute of Animal Health	Junki, M
EPI993157	NS	Japan	2004-Jan-01	EPI_ISL_262490	A/crow/Kyoto/36/2004	National Institute of Animal Health	National Institute of Animal Health	Junki, M
EPI993165	NS	Japan	2004-Jan-01	EPI_ISL_262491	A/crow/Kyoto/70/2004	National Institute of Animal Health	National Institute of Animal Health	Junki, M
EPI993173	NS	Japan	2007-Jan-01	EPI_ISL_262492	A/chicken/Okayama/T6/2007	National Institute of Animal Health	National Institute of Animal Health	Junki, M
EPI993181	NS	Japan	2007-Jan-01	EPI_ISL_262493	A/chicken/Miyazaki/K11/2007	National Institute of Animal Health	National Institute of Animal Health	Junki, M
EPI1079609	NS	China	2015-Feb-28	EPI_ISL_266437	A/chicken/Jiangsu/YB7/2015			Hao,X.; Wang,X.; Liu,K.; Gu,M.; Hu,J.; Liu,X.
EPI1009274	NS	Indonesia	2016-Mar-29	EPI_ISL_266789	A/duck/Lumajang/04160417/2016			Wibawa,H.; Poermadjaja,B.; Mulyawan,H.; Dharmawan,R.; Mahawan,T.; Hutagaol,N.M.; Miswati,Y.; Srihanto,E.A.; Hartawan,D.H.W.; Hendrawati,F.; Riyadi,A.; Deswarni; Tri Harsono,A.; Hartaningsih,N.; Azhar,M.; Stegemen,A.; Mc Grane,J.; Rasa,F.S.T.
EPI1009282	NS	Indonesia	2016-Mar-30	EPI_ISL_266790	A/duck/Lamongan/04160434/2016			Wibawa,H.; Poermadjaja,B.; Mulyawan,H.; Dharmawan,R.; Mahawan,T.; Hutagaol,N.M.; Miswati,Y.; Srihanto,E.A.; Hartawan,D.H.W.; Hendrawati,F.; Riyadi,A.; Deswarni; Tri Harsono,A.; Hartaningsih,N.; Azhar,M.; Stegemen,A.; Mc Grane,J.; Rasa,F.S.T.
EPI1009290	NS	Indonesia	2016-Apr-05	EPI_ISL_266791	A/chicken/Kediri/04160512/2016			Wibawa,H.; Poermadjaja,B.; Mulyawan,H.; Dharmawan,R.; Mahawan,T.; Hutagaol,N.M.; Miswati,Y.; Srihanto,E.A.; Hartawan,D.H.W.; Hendrawati,F.; Riyadi,A.; Deswarni; Tri Harsono,A.; Hartaningsih,N.; Azhar,M.; Stegemen,A.; Mc Grane,J.; Rasa,F.S.T.
EPI1009298	NS	Indonesia	2016-Mar-30	EPI_ISL_266792	A/chicken/Pati/04160433/2016			Wibawa,H.; Poermadjaja,B.; Mulyawan,H.; Dharmawan,R.; Mahawan,T.; Hutagaol,N.M.; Miswati,Y.; Srihanto,E.A.; Hartawan,D.H.W.; Hendrawati,F.; Riyadi,A.; Deswarni; Tri Harsono,A.; Hartaningsih,N.; Azhar,M.; Stegemen,A.; Mc Grane,J.; Rasa,F.S.T.
EPI1009306	NS	Indonesia	2016-Mar-30	EPI_ISL_266793	A/chicken/Lamongan/04160418/2016			Wibawa,H.; Poermadjaja,B.; Mulyawan,H.; Dharmawan,R.; Mahawan,T.; Hutagaol,N.M.; Miswati,Y.; Srihanto,E.A.; Hartawan,D.H.W.; Hendrawati,F.; Riyadi,A.; Deswarni; Tri Harsono,A.; Hartaningsih,N.; Azhar,M.; Stegemen,A.; Mc Grane,J.; Rasa,F.S.T.
EPI1009322	NS	Indonesia	2016-Apr-04	EPI_ISL_266795	A/duck/Sidrap/07160336-3/2016			Wibawa,H.; Poermadjaja,B.; Mulyawan,H.; Dharmawan,R.; Mahawan,T.; Hutagaol,N.M.; Miswati,Y.; Srihanto,E.A.; Hartawan,D.H.W.; Hendrawati,F.; Riyadi,A.; Deswarni; Tri Harsono,A.; Hartaningsih,N.; Azhar,M.; Stegemen,A.; Mc Grane,J.; Rasa,F.S.T.
EPI1009330	NS	Indonesia	2016-Feb-01	EPI_ISL_266796	A/chicken/Denpasar/06160095/2016			Wibawa,H.; Poermadjaja,B.; Mulyawan,H.; Dharmawan,R.; Mahawan,T.; Hutagaol,N.M.; Miswati,Y.; Srihanto,E.A.; Hartawan,D.H.W.; Hendrawati,F.; Riyadi,A.; Deswarni; Tri Harsono,A.; Hartaningsih,N.; Azhar,M.; Stegemen,A.; Mc Grane,J.; Rasa,F.S.T.
EPI1009339	NS	Indonesia	2016-Apr-04	EPI_ISL_266797	A/muscovy duck/Pekalongan/04160460/2016			Wibawa,H.; Poermadjaja,B.; Mulyawan,H.; Dharmawan,R.; Mahawan,T.; Hutagaol,N.M.; Miswati,Y.; Srihanto,E.A.; Hartawan,D.H.W.; Hendrawati,F.; Riyadi,A.; Deswarni; Tri Harsono,A.; Hartaningsih,N.; Azhar,M.; Stegemen,A.; Mc Grane,J.; Rasa,F.S.T.
EPI1009346	NS	Indonesia	2016-Jan-22	EPI_ISL_266798	A/quail/Deliserdang/01160025/2016			Wibawa,H.; Poermadjaja,B.; Mulyawan,H.; Dharmawan,R.; Mahawan,T.; Hutagaol,N.M.; Miswati,Y.; Srihanto,E.A.; Hartawan,D.H.W.; Hendrawati,F.; Riyadi,A.; Deswarni; Tri Harsono,A.; Hartaningsih,N.; Azhar,M.; Stegemen,A.; Mc Grane,J.; Rasa,F.S.T.
EPI1009355	NS	Indonesia	2016-Mar-25	EPI_ISL_266800	A/chicken/Majalengka/08160070-001/2016			Wibawa,H.; Poermadjaja,B.; Mulyawan,H.; Dharmawan,R.; Mahawan,T.; Hutagaol,N.M.; Miswati,Y.; Srihanto,E.A.; Hartawan,D.H.W.; Hendrawati,F.; Riyadi,A.; Deswarni; Tri Harsono,A.; Hartaningsih,N.; Azhar,M.; Stegemen,A.; Mc Grane,J.; Rasa,F.S.T.
EPI1009363	NS	Indonesia	2016-Mar-18	EPI_ISL_266801	A/chicken/Kuningan/08160178-003/2016			Wibawa,H.; Poermadjaja,B.; Mulyawan,H.; Dharmawan,R.; Mahawan,T.; Hutagaol,N.M.; Miswati,Y.; Srihanto,E.A.; Hartawan,D.H.W.; Hendrawati,F.; Riyadi,A.; Deswarni; Tri Harsono,A.; Hartaningsih,N.; Azhar,M.; Stegemen,A.; Mc Grane,J.; Rasa,F.S.T.
EPI1009371	NS	Indonesia	2016-Jan-08	EPI_ISL_266802	A/chicken/Subang/08160018-002/2016			Wibawa,H.; Poermadjaja,B.; Mulyawan,H.; Dharmawan,R.; Mahawan,T.; Hutagaol,N.M.; Miswati,Y.; Srihanto,E.A.; Hartawan,D.H.W.; Hendrawati,F.; Riyadi,A.; Deswarni; Tri Harsono,A.; Hartaningsih,N.; Azhar,M.; Stegemen,A.; Mc Grane,J.; Rasa,F.S.T.
EPI1009379	NS	Indonesia	2016-Mar-03	EPI_ISL_266803	A/duck/Sukoharjo/04160290/2016			Wibawa,H.; Poermadjaja,B.; Mulyawan,H.; Dharmawan,R.; Mahawan,T.; Hutagaol,N.M.; Miswati,Y.; Srihanto,E.A.; Hartawan,D.H.W.; Hendrawati,F.; Riyadi,A.; Deswarni; Tri Harsono,A.; Hartaningsih,N.; Azhar,M.; Stegemen,A.; Mc Grane,J.; Rasa,F.S.T.
EPI1009387	NS	Indonesia	2016-Mar-08	EPI_ISL_266804	A/chicken/Sleman/04160326/2016			Wibawa,H.; Poermadjaja,B.; Mulyawan,H.; Dharmawan,R.; Mahawan,T.; Hutagaol,N.M.; Miswati,Y.; Srihanto,E.A.; Hartawan,D.H.W.; Hendrawati,F.; Riyadi,A.; Deswarni; Tri Harsono,A.; Hartaningsih,N.; Azhar,M.; Stegemen,A.; Mc Grane,J.; Rasa,F.S.T.
EPI1009395	NS	Indonesia	2016-Mar-14	EPI_ISL_266805	A/chicken/Banyuwangi/04160330/2016			Wibawa,H.; Poermadjaja,B.; Mulyawan,H.; Dharmawan,R.; Mahawan,T.; Hutagaol,N.M.; Miswati,Y.; Srihanto,E.A.; Hartawan,D.H.W.; Hendrawati,F.; Riyadi,A.; Deswarni; Tri Harsono,A.; Hartaningsih,N.; Azhar,M.; Stegemen,A.; Mc Grane,J.; Rasa,F.S.T.
EPI1009403	NS	Indonesia	2016-Mar-29	EPI_ISL_266806	A/duck/Klaten/04160386/2016			Wibawa,H.; Poermadjaja,B.; Mulyawan,H.; Dharmawan,R.; Mahawan,T.; Hutagaol,N.M.; Miswati,Y.; Srihanto,E.A.; Hartawan,D.H.W.; Hendrawati,F.; Riyadi,A.; Deswarni; Tri Harsono,A.; Hartaningsih,N.; Azhar,M.; Stegemen,A.; Mc Grane,J.; Rasa,F.S.T.
EPI1009416	NS	Indonesia	2015-Nov-24	EPI_ISL_266807	A/quail/Sukoharjo/04152003/2015			Wibawa,H.; Poermadjaja,B.; Mulyawan,H.; Dharmawan,R.; Mahawan,T.; Hutagaol,N.M.; Miswati,Y.; Srihanto,E.A.; Hartawan,D.H.W.; Hendrawati,F.; Riyadi,A.; Deswarni; Tri Harsono,A.; Hartaningsih,N.; Azhar,M.; Stegemen,A.; Mc Grane,J.; Rasa,F.S.T.
EPI1009432	NS	Indonesia	2014-Jul-01	EPI_ISL_266809	A/chicken/Semarang/04141225-07/2014			Wibawa,H.; Poermadjaja,B.; Mulyawan,H.; Dharmawan,R.; Mahawan,T.; Hutagaol,N.M.; Miswati,Y.; Srihanto,E.A.; Hartawan,D.H.W.; Hendrawati,F.; Riyadi,A.; Deswarni; Tri Harsono,A.; Hartaningsih,N.; Azhar,M.; Stegemen,A.; Mc Grane,J.; Rasa,F.S.T.
EPI1009440	NS	Indonesia	2014-Aug-01	EPI_ISL_266810	A/chicken/Sleman/04141596/2014			Wibawa,H.; Poermadjaja,B.; Mulyawan,H.; Dharmawan,R.; Mahawan,T.; Hutagaol,N.M.; Miswati,Y.; Srihanto,E.A.; Hartawan,D.H.W.; Hendrawati,F.; Riyadi,A.; Deswarni; Tri Harsono,A.; Hartaningsih,N.; Azhar,M.; Stegemen,A.; Mc Grane,J.; Rasa,F.S.T.
EPI1009448	NS	Indonesia	2016-Feb-03	EPI_ISL_266811	A/chicken/Lampung Utara/03160217/2016			Wibawa,H.; Poermadjaja,B.; Mulyawan,H.; Dharmawan,R.; Mahawan,T.; Hutagaol,N.M.; Miswati,Y.; Srihanto,E.A.; Hartawan,D.H.W.; Hendrawati,F.; Riyadi,A.; Deswarni; Tri Harsono,A.; Hartaningsih,N.; Azhar,M.; Stegemen,A.; Mc Grane,J.; Rasa,F.S.T.
EPI1009456	NS	Indonesia	2016-Mar-03	EPI_ISL_266812	A/chicken/Lampung Utara/03160218/2016			Wibawa,H.; Poermadjaja,B.; Mulyawan,H.; Dharmawan,R.; Mahawan,T.; Hutagaol,N.M.; Miswati,Y.; Srihanto,E.A.; Hartawan,D.H.W.; Hendrawati,F.; Riyadi,A.; Deswarni; Tri Harsono,A.; Hartaningsih,N.; Azhar,M.; Stegemen,A.; Mc Grane,J.; Rasa,F.S.T.
EPI1038252	NS	United States	2016-May-24	EPI_ISL_273583	A/ruddy turnstone/Delaware Bay/317/2016
EPI1038375	NS	Canada	2016-Aug-11	EPI_ISL_273596	A/American black duck/Alberta/118/2016
EPI1067636	NS	Niger	2006-Feb-01	EPI_ISL_279422	A/duck/Niger/2090/2006			Leymarie,O.; Jouvion,G.; Herve,P.L.; Chevalier,C.; Lorin,V.; Lecardonnel,J.; Da Costa,B.; Delmas,B.; Escriou,N.; Le Goffic,R.; van der Werf,S.
EPI1090095	NS	Vietnam	2015-Nov-07	EPI_ISL_283459	A/chicken/Vietnam/HU4-1312/2015			Sakoda,Y.; Okamatsu,M.; Matsuno,K.; Jizou,M.
EPI1090103	NS	Vietnam	2015-Nov-07	EPI_ISL_283460	A/chicken/Vietnam/HU4-1316/2015			Sakoda,Y.; Okamatsu,M.; Matsuno,K.; Jizou,M.
EPI1090111	NS	Vietnam	2015-Nov-07	EPI_ISL_283461	A/chicken/Vietnam/HU4-1326/2015			Sakoda,Y.; Okamatsu,M.; Matsuno,K.; Jizou,M.
EPI1090119	NS	Vietnam	2015-Nov-07	EPI_ISL_283462	A/chicken/Vietnam/HU4-1328/2015			Sakoda,Y.; Okamatsu,M.; Matsuno,K.; Jizou,M.
EPI1099053	NS	Bangladesh	2016-Oct-24	EPI_ISL_284714	A/duck/Bangladesh/31094/2016			Barman,S.; Turner,J.C.; Hasan,M.K.; Akhtar,S.; Franks,J.; El-Shesheny,R.; Walker,D.; Seiler,P.; Friedman,K.; Kercher,L.; Kayali,G.; Jones-Engel,L.; McKenzie,P.; Krauss,S.; Webby,R.J.; Feeroz,M.M.; Webster,R.G.
EPI1098809	NS	Bangladesh	2016-Sep-27	EPI_ISL_284767	A/duck/Bangladesh/30892/2016			Barman,S.; Turner,J.C.; Hasan,M.K.; Akhtar,S.; Franks,J.; El-Shesheny,R.; Walker,D.; Seiler,P.; Friedman,K.; Kercher,L.; Kayali,G.; Jones-Engel,L.; McKenzie,P.; Krauss,S.; Webby,R.J.; Feeroz,M.M.; Webster,R.G.
EPI1099117	NS	Bangladesh	2016-Oct-24	EPI_ISL_284768	A/duck/Bangladesh/31096/2016			Barman,S.; Turner,J.C.; Hasan,M.K.; Akhtar,S.; Franks,J.; El-Shesheny,R.; Walker,D.; Seiler,P.; Friedman,K.; Kercher,L.; Kayali,G.; Jones-Engel,L.; McKenzie,P.; Krauss,S.; Webby,R.J.; Feeroz,M.M.; Webster,R.G.
EPI1098776	NS	Bangladesh	2016-Sep-27	EPI_ISL_284770	A/duck/Bangladesh/30885/2016			Barman,S.; Turner,J.C.; Hasan,M.K.; Akhtar,S.; Franks,J.; El-Shesheny,R.; Walker,D.; Seiler,P.; Friedman,K.; Kercher,L.; Kayali,G.; Jones-Engel,L.; McKenzie,P.; Krauss,S.; Webby,R.J.; Feeroz,M.M.; Webster,R.G.
EPI1099030	NS	Bangladesh	2016-Nov-25	EPI_ISL_284771	A/chicken/Bangladesh/31269/2016			Barman,S.; Turner,J.C.; Hasan,M.K.; Akhtar,S.; Franks,J.; El-Shesheny,R.; Walker,D.; Seiler,P.; Friedman,K.; Kercher,L.; Kayali,G.; Jones-Engel,L.; McKenzie,P.; Krauss,S.; Webby,R.J.; Feeroz,M.M.; Webster,R.G.
EPI1099035	NS	Bangladesh	2016-Nov-25	EPI_ISL_284773	A/duck/Bangladesh/31295/2016			Barman,S.; Turner,J.C.; Hasan,M.K.; Akhtar,S.; Franks,J.; El-Shesheny,R.; Walker,D.; Seiler,P.; Friedman,K.; Kercher,L.; Kayali,G.; Jones-Engel,L.; McKenzie,P.; Krauss,S.; Webby,R.J.; Feeroz,M.M.; Webster,R.G.
EPI1098822	NS	Bangladesh	2016-Oct-24	EPI_ISL_284774	A/duck/Bangladesh/31093/2016			Barman,S.; Turner,J.C.; Hasan,M.K.; Akhtar,S.; Franks,J.; El-Shesheny,R.; Walker,D.; Seiler,P.; Friedman,K.; Kercher,L.; Kayali,G.; Jones-Engel,L.; McKenzie,P.; Krauss,S.; Webby,R.J.; Feeroz,M.M.; Webster,R.G.
EPI1098803	NS	Bangladesh	2016-Oct-24	EPI_ISL_284775	A/duck/Bangladesh/31098/2016			Barman,S.; Turner,J.C.; Hasan,M.K.; Akhtar,S.; Franks,J.; El-Shesheny,R.; Walker,D.; Seiler,P.; Friedman,K.; Kercher,L.; Kayali,G.; Jones-Engel,L.; McKenzie,P.; Krauss,S.; Webby,R.J.; Feeroz,M.M.; Webster,R.G.
EPI1098846	NS	Bangladesh	2016-Nov-25	EPI_ISL_284776	A/duck/Bangladesh/31294/2016			Barman,S.; Turner,J.C.; Hasan,M.K.; Akhtar,S.; Franks,J.; El-Shesheny,R.; Walker,D.; Seiler,P.; Friedman,K.; Kercher,L.; Kayali,G.; Jones-Engel,L.; McKenzie,P.; Krauss,S.; Webby,R.J.; Feeroz,M.M.; Webster,R.G.
EPI1098986	NS	Bangladesh	2016-Sep-27	EPI_ISL_284777	A/duck/Bangladesh/30890/2016			Barman,S.; Turner,J.C.; Hasan,M.K.; Akhtar,S.; Franks,J.; El-Shesheny,R.; Walker,D.; Seiler,P.; Friedman,K.; Kercher,L.; Kayali,G.; Jones-Engel,L.; McKenzie,P.; Krauss,S.; Webby,R.J.; Feeroz,M.M.; Webster,R.G.
EPI1098788	NS	Bangladesh	2016-May-27	EPI_ISL_284778	A/chicken/Bangladesh/30065/2016			Barman,S.; Turner,J.C.; Hasan,M.K.; Akhtar,S.; Franks,J.; El-Shesheny,R.; Walker,D.; Seiler,P.; Friedman,K.; Kercher,L.; Kayali,G.; Jones-Engel,L.; McKenzie,P.; Krauss,S.; Webby,R.J.; Feeroz,M.M.; Webster,R.G.
EPI1099129	NS	Bangladesh	2016-Dec-21	EPI_ISL_284781	A/duck/Bangladesh/31549/2016			Barman,S.; Turner,J.C.; Hasan,M.K.; Akhtar,S.; Franks,J.; El-Shesheny,R.; Walker,D.; Seiler,P.; Friedman,K.; Kercher,L.; Kayali,G.; Jones-Engel,L.; McKenzie,P.; Krauss,S.; Webby,R.J.; Feeroz,M.M.; Webster,R.G.
EPI1098794	NS	Bangladesh	2016-Sep-27	EPI_ISL_284782	A/duck/Bangladesh/30818/2016			Barman,S.; Turner,J.C.; Hasan,M.K.; Akhtar,S.; Franks,J.; El-Shesheny,R.; Walker,D.; Seiler,P.; Friedman,K.; Kercher,L.; Kayali,G.; Jones-Engel,L.; McKenzie,P.; Krauss,S.; Webby,R.J.; Feeroz,M.M.; Webster,R.G.
EPI1098797	NS	Bangladesh	2016-Nov-25	EPI_ISL_284785	A/duck/Bangladesh/31296/2016			Barman,S.; Turner,J.C.; Hasan,M.K.; Akhtar,S.; Franks,J.; El-Shesheny,R.; Walker,D.; Seiler,P.; Friedman,K.; Kercher,L.; Kayali,G.; Jones-Engel,L.; McKenzie,P.; Krauss,S.; Webby,R.J.; Feeroz,M.M.; Webster,R.G.
EPI1098925	NS	Bangladesh	2016-Oct-24	EPI_ISL_284786	A/duck/Bangladesh/31028/2016			Barman,S.; Turner,J.C.; Hasan,M.K.; Akhtar,S.; Franks,J.; El-Shesheny,R.; Walker,D.; Seiler,P.; Friedman,K.; Kercher,L.; Kayali,G.; Jones-Engel,L.; McKenzie,P.; Krauss,S.; Webby,R.J.; Feeroz,M.M.; Webster,R.G.
EPI1099059	NS	Bangladesh	2016-Sep-27	EPI_ISL_284787	A/duck/Bangladesh/30817/2016			Barman,S.; Turner,J.C.; Hasan,M.K.; Akhtar,S.; Franks,J.; El-Shesheny,R.; Walker,D.; Seiler,P.; Friedman,K.; Kercher,L.; Kayali,G.; Jones-Engel,L.; McKenzie,P.; Krauss,S.; Webby,R.J.; Feeroz,M.M.; Webster,R.G.
EPI1098940	NS	Bangladesh	2016-May-28	EPI_ISL_284788	A/duck/Bangladesh/30160/2016			Barman,S.; Turner,J.C.; Hasan,M.K.; Akhtar,S.; Franks,J.; El-Shesheny,R.; Walker,D.; Seiler,P.; Friedman,K.; Kercher,L.; Kayali,G.; Jones-Engel,L.; McKenzie,P.; Krauss,S.; Webby,R.J.; Feeroz,M.M.; Webster,R.G.
EPI1099151	NS	Bangladesh	2016-May-26	EPI_ISL_284789	A/duck/Bangladesh/30057/2016			Barman,S.; Turner,J.C.; Hasan,M.K.; Akhtar,S.; Franks,J.; El-Shesheny,R.; Walker,D.; Seiler,P.; Friedman,K.; Kercher,L.; Kayali,G.; Jones-Engel,L.; McKenzie,P.; Krauss,S.; Webby,R.J.; Feeroz,M.M.; Webster,R.G.
EPI1859743	NS	Netherlands	2021-Feb-22	EPI_ISL_2172528	A/barnacle goose/Netherlands/21024066-001/2021	Wageningen Bioveterinary Research	Wageningen Bioveterinary Research	Beerens, Nancy; Harders, Frank; Pritz-Verschuren, Sylvia; Roose, Marit; Germeraad, Evelien; Engelsma, Marc; Bossers, Alex; Heutink, Rene
EPI1859807	NS	Netherlands	2021-Mar-17	EPI_ISL_2174084	A/common murre/Netherlands/21025491-002/2021	Wageningen Bioveterinary Research	Wageningen Bioveterinary Research	Beerens, Nancy; Harders, Frank; Pritz-Verschuren, Sylvia; Roose, Marit; Germeraad, Evelien; Engelsma, Marc; Bossers, Alex; Heutink, Rene
EPI1859925	NS	Netherlands	2021-Apr-15	EPI_ISL_2193998	A/barnacle goose/Netherlands/21027016-002/2021	Wageningen Bioveterinary Research	Wageningen Bioveterinary Research	Beerens, Nancy; Harders, Frank; Pritz-Verschuren, Sylvia; Roose, Marit; Germeraad, Evelien; Engelsma, Marc; Bossers, Alex; Heutink, Rene
EPI1859933	NS	Netherlands	2021-Apr-23	EPI_ISL_2194014	A/white-tailed eagle/Netherlands/21027616-001/2021	Wageningen Bioveterinary Research	Wageningen Bioveterinary Research	Beerens, Nancy; Harders, Frank; Pritz-Verschuren, Sylvia; Roose, Marit; Germeraad, Evelien; Engelsma, Marc; Bossers, Alex; Heutink, Rene
EPI1859941	NS	Netherlands	2021-Apr-22	EPI_ISL_2194036	A/barnacle goose/Netherlands/21028196-002/2021	Wageningen Bioveterinary Research	Wageningen Bioveterinary Research	Beerens, Nancy; Harders, Frank; Pritz-Verschuren, Sylvia; Roose, Marit; Germeraad, Evelien; Engelsma, Marc; Bossers, Alex; Heutink, Rene
EPI1862718	NS	Netherlands	2021-Apr-20	EPI_ISL_2227276	A/barnacle goose/Netherlands/21027357-002/2021	Wageningen Bioveterinary Research	Wageningen Bioveterinary Research	Beerens, Nancy; Harders, Frank; Pritz-Verschuren, Sylvia; Roose, Marit; Germeraad, Evelien; Engelsma, Marc; Bossers, Alex; Heutink, Rene
EPI1862915	NS	Netherlands	2021-May-13	EPI_ISL_2227277	A/barnacle goose/Netherlands/21028534-002/2021	Wageningen Bioveterinary Research	Wageningen Bioveterinary Research	Beerens, Nancy; Harders, Frank; Pritz-Verschuren, Sylvia; Roose, Marit; Germeraad, Evelien; Engelsma, Marc; Bossers, Alex; Heutink, Rene
EPI1863103	NS	Netherlands	2021-May-09	EPI_ISL_2227278	A/goose/Netherlands/21028502-002/21028502/2021	Wageningen Bioveterinary Research	Wageningen Bioveterinary Research	Beerens, Nancy; Harders, Frank; Pritz-Verschuren, Sylvia; Roose, Marit; Germeraad, Evelien; Engelsma, Marc; Bossers, Alex; Heutink, Rene
EPI1863834	NS	Netherlands	2021-May-07	EPI_ISL_2227279	A/western marsh harrier/Netherlands/21028606-002/2021	Wageningen Bioveterinary Research	Wageningen Bioveterinary Research	Beerens, Nancy; Harders, Frank; Pritz-Verschuren, Sylvia; Roose, Marit; Germeraad, Evelien; Engelsma, Marc; Bossers, Alex; Heutink, Rene
EPI1866451	NS	Senegal	2020-Dec-23	EPI_ISL_2276069	A/chicken/Senegal/21VIR1084-4/2021	Istituto Zooprofilattico Sperimentale delle Venezie, EU/OIE/Reference Laboratory and FAO Reference Centre for AI and ND	Istituto Zooprofilattico Sperimentale Delle Venezie	Lo, F.T.; Diallo, A.A.; Ba, R.O.; Diouf, M.; Diop, A.; Samb, Y.N.; Diouf, M.; Diop, M.; Lo, M.M.; Diouf, M.N.; Zecchin, B.; Tassoni, L.; Fusaro, A.; Pastori, A.; Monne, I.; Terregino, C.
EPI1866459	NS	Senegal	2020-Dec-23	EPI_ISL_2276070	A/chicken/Senegal/21VIR1084-5/2021	Istituto Zooprofilattico Sperimentale delle Venezie, EU/OIE/Reference Laboratory and FAO Reference Centre for AI and ND	Istituto Zooprofilattico Sperimentale Delle Venezie	Lo, F.T.; Diallo, A.A.; Ba, R.O.; Diouf, M.; Diop, A.; Samb, Y.N.; Diouf, M.; Diop, M.; Lo, M.M.; Diouf, M.N.; Zecchin, B.; Tassoni, L.; Fusaro, A.; Pastori, A.; Monne, I.; Terregino, C.
EPI1866467	NS	Senegal	2021-Jan-23	EPI_ISL_2276071	A/great-white_pelican/Senegal/21-67_21VIR1084-8/2021	Istituto Zooprofilattico Sperimentale delle Venezie, EU/OIE/Reference Laboratory and FAO Reference Centre for AI and ND	Istituto Zooprofilattico Sperimentale Delle Venezie	Lo, F.T.; Diallo, A.A.; Ba, R.O.; Diouf, M.; Diop, A.; Samb, Y.N.; Diouf, M.; Diop, M.; Lo, M.M.; Diouf, M.N.; Zecchin, B.; Tassoni, L.; Fusaro, A.; Pastori, A.; Monne, I.; Terregino, C.
EPI1877876	NS	Poland	2021-Apr-20	EPI_ISL_2681045	A/white_stork/Poland/MB391/2021	National Veterinary Research Institut Poland, PIWet-PIB	National Veterinary Research Institut Poland, PIWet-PIB	Edyta, Swieton; Kamila, Dziadek; Krzysztof, Smietanka
EPI742608	NS	China	2015-Jul-14	EPI_ISL_218208	A/Great black-headed Gull/Qinghai/YO7/2015_H5N1	State Key Laboratory of Virology and Wuhan Institute of Virology, Chinese Academy of Sciences	Wuhan Institute of Virology
EPI154957	NS	Egypt	2007-Jan-01	EPI_ISL_20072	A/chicken/Egitto/2628-1/2007		Istituto Zooprofilattico Sperimentale Delle Venezie
EPI492499	NS	Lao, People's Democratic Republic	2010-May-01	EPI_ISL_151742	A/chicken/Laos/LH2/2010			Ducatez,M.F.; Sonnberg,S.; Phommachanh,P.; Douangngeun,B.; Peiris,M.; Guan,Y.; Webster,R.; Webby,R.
EPI644380	NS	India	2012-Oct-19	EPI_ISL_195948	A/turkey/India/10CA04/2012			Nagarajan,S.; Tripathi,S.; Tosh,C.; Murugkar,H.V.; Kumar,M.; Kulkarni,D.D.
EPI644402	NS	Bhutan	2013-Jan-29	EPI_ISL_195954	A/duck/Bhutan/01TR03/2013			Nagarajan,S.; Tripathi,S.; Tosh,C.; Murugkar,H.V.; Kumar,M.; Kulkarni,D.D.
EPI644446	NS	India	2012-Feb-19	EPI_ISL_195969	A/crow/India/02CA03/2012			Nagarajan,S.; Tripathi,S.; Tosh,C.; Murugkar,H.V.; Kumar,M.; Kulkarni,D.D.
EPI644426	NS	Nepal	2013-Aug-25	EPI_ISL_195958	A/chicken/Nepal/08TI86/2013			Nagarajan,S.; Tripathi,S.; Tosh,C.; Murugkar,H.V.; Kumar,M.; Kulkarni,D.D.
EPI534797	NS	Mongolia	2009-Aug-06	EPI_ISL_163873	A/ruddy shelduck/Mongolia/911T2/2009			Leung,C.Y.; Gilbert,M.; Chow,K.-C.; Ho,C.-K.; Tang,S.-C.; Guan,Y.; Peiris,M.
EPI168468	NS	Vietnam	2003-Jan-01	EPI_ISL_25903	A/duck/Vietnam/NCVD-1/2003		Centers for Disease Control and Prevention
EPI644453	NS	India	2013-Feb-19	EPI_ISL_195639	A/northern pintail/India/03OR320/2013			Nagarajan,S.; Tripathi,S.; Tosh,C.; Murugkar,H.V.; Kumar,M.; Kulkarni,D.D.
EPI432722	NS	Korea, Republic of	2009-Nov-27	EPI_ISL_137472	A/wild bird/Korea/SNU50-5/2009			Kim,I.H.; Kwon,H.J.; Kim,J.H.
EPI154950	NS	Egypt	2007-Jan-01	EPI_ISL_20071	A/turkey/Egypt/1709-9VIR08/2007		Istituto Zooprofilattico Sperimentale Delle Venezie
EPI493448	NS	Egypt	2013-Jan-31	EPI_ISL_151969	A/chicken/Egypt/M7217B/2013			Kayali,G.; El-Shesheny,R.; Kandeil,A.M.; Webby,R.J.; Kutkat,M.A.; Ali,M.A.
EPI506249	NS	Lao, People's Democratic Republic	2006-Jan-01	EPI_ISL_156306	A/duck/Laos/3295/2006			Boltz,D.; Douangngeun,B.; Phommachanh,P.; Sinthasak,S.; Mondry,R.; Obert,C.; Seiler,P.; Keating,R.; Suzuki,Y.; Hiramatsu,H.; Govorkova,E.; Webster,R.
EPI1215864	NS	China	2013-Sep-20	EPI_ISL_259927	A/goose/Guangdong/SH7/2013(H5N1)	South China Agricultural University	South China Agricultural University	Yuandi,Yu;Zaoyue,Zhang;Wenbao,Qi;Ming,Liao
EPI1062222	NS	China	2012-May-19	EPI_ISL_278505	A/goose/China/E43/2012			Cui,J.; Qu,N.; Guo,Y.; Cao,L.; Wu,S.; Mei,K.; Sun,H.; Lu,Y.; Qin,Z.; Jiao,P.; Liao,M.
EPI806487	NS	Ghana	2015-Jul-27	EPI_ISL_229193	A/partridge/Ghana/15VIR5480-5/2015			Tassoni,L.; Fusaro,A.; Milani,A.; Lemey,P.; Awuni,J.A.; Sedor,V.B.; Dogbey,O.; Commey,A.N.; Meseko,C.; Joannis,T.; Minoungou,G.L.; Ouattara,L.; Haido,A.M.; Cisse-Aman,D.; Couacy-Hymann,E.; Dauphin,G.; Cattoli,G.; Monne,I.; Aniwa,B.; Commey,A.N.O.; Dogbe,O.; Salviato,A.; Schivo,A.
EPI447474	NS	Korea, Republic of	2010-Nov-26	EPI_ISL_141083	A/Eurasian eagle owl/Korea/23/2010			Choi,J.G.; Kang,H.M.; Jeon,W.J.; Choi,K.S.; Kim,K.I.; Song,B.M.; Lee,H.S.; Kim,J.H.; Lee,Y.J.
EPI666495	NS	China	2014-Dec-22	EPI_ISL_200523	A/pigeon/Jiangsu/12.22 TCCX053-P/2014(Mixed)		Institute of Microbiology, Chinese Academy of Sciences
EPI806622	NS	Cote d'Ivoire	2015-Apr-30	EPI_ISL_229210	A/turtledove/Ivory Coast/15VIR2742-7/2015			Tassoni,L.; Fusaro,A.; Milani,A.; Lemey,P.; Awuni,J.A.; Sedor,V.B.; Dogbey,O.; Commey,A.N.; Meseko,C.; Joannis,T.; Minoungou,G.L.; Ouattara,L.; Haido,A.M.; Cisse-Aman,D.; Couacy-Hymann,E.; Dauphin,G.; Cattoli,G.; Monne,I.; Cisse,D.E.A.; Couacy Hymann,E.; Salviato,A.; Schivo,A.
EPI806572	NS	Burkina Faso	2015-Mar-10	EPI_ISL_229204	A/domestic bird/Burkina Faso/15VIR1774-25/2015			Tassoni,L.; Fusaro,A.; Milani,A.; Lemey,P.; Awuni,J.A.; Sedor,V.B.; Dogbey,O.; Commey,A.N.; Meseko,C.; Joannis,T.; Minoungou,G.L.; Ouattara,L.; Haido,A.M.; Cisse-Aman,D.; Couacy-Hymann,E.; Dauphin,G.; Cattoli,G.; Monne,I.; Salviato,A.; Schivo,A.
EPI806565	NS	Burkina Faso	2015-Mar-10	EPI_ISL_229203	A/domestic bird/Burkina Faso/15VIR1774-24/2015			Tassoni,L.; Fusaro,A.; Milani,A.; Lemey,P.; Awuni,J.A.; Sedor,V.B.; Dogbey,O.; Commey,A.N.; Meseko,C.; Joannis,T.; Minoungou,G.L.; Ouattara,L.; Haido,A.M.; Cisse-Aman,D.; Couacy-Hymann,E.; Dauphin,G.; Cattoli,G.; Monne,I.; Salviato,A.; Schivo,A.
EPI806558	NS	Burkina Faso	2015-Mar-10	EPI_ISL_229202	A/domestic bird/Burkina Faso/15VIR1774-23/2015			Tassoni,L.; Fusaro,A.; Milani,A.; Lemey,P.; Awuni,J.A.; Sedor,V.B.; Dogbey,O.; Commey,A.N.; Meseko,C.; Joannis,T.; Minoungou,G.L.; Ouattara,L.; Haido,A.M.; Cisse-Aman,D.; Couacy-Hymann,E.; Dauphin,G.; Cattoli,G.; Monne,I.; Salviato,A.; Schivo,A.
EPI806550	NS	Burkina Faso	2015-Mar-10	EPI_ISL_229200	A/domestic bird/Burkina Faso/15VIR1774-22/2015			Tassoni,L.; Fusaro,A.; Milani,A.; Lemey,P.; Awuni,J.A.; Sedor,V.B.; Dogbey,O.; Commey,A.N.; Meseko,C.; Joannis,T.; Minoungou,G.L.; Ouattara,L.; Haido,A.M.; Cisse-Aman,D.; Couacy-Hymann,E.; Dauphin,G.; Cattoli,G.; Monne,I.; Salviato,A.; Schivo,A.
EPI806272	NS	Egypt	2009-Jan-01	EPI_ISL_229117	A/Pigeon/Egypt/RIMD20/2009			Elgendy,E.M.; Watanabe,Y.; Daidoji,T.; Arai,Y.; Ikuta,K.; Ibrahim,M.S.; Nakaya,T.
EPI806274	NS	Egypt	2009-Jan-01	EPI_ISL_229116	A/Pigeon/Egypt/RIMD18/2009			Elgendy,E.M.; Watanabe,Y.; Daidoji,T.; Arai,Y.; Ikuta,K.; Ibrahim,M.S.; Nakaya,T.
EPI703582	NS	India	2014-Jan-01	EPI_ISL_208842	A/crow/India/01CA02/2014			Tosh,C.; Shukla,S.; Nagarajan,S.; Kumar,M.; Murugkar,H.V.; Tripathi,S.; Kulkarni,D.D.
EPI448273	NS	Bangladesh	2012-Feb-20	EPI_ISL_141290	A/duck/Bangladesh/32077/2012	Institute of Epidemiology Disease Control and Research (IEDCR) & Bangladesh National Influenza Centre (NIC)	Centers for Disease Control and Prevention	Gerloff, Nancy; Simpson, Natosha; Poh, Mee;Davis, Todd
EPI448217	NS	Bangladesh	2011-Jul-24	EPI_ISL_141283	A/duck/Bangladesh/4124T/2011	Institute of Epidemiology Disease Control and Research (IEDCR) & Bangladesh National Influenza Centre (NIC)	Centers for Disease Control and Prevention	Gerloff, Nancy; Simpson, Natosha; Poh, Mee;Davis, Todd
EPI448209	NS	Bangladesh	2011-Jul-24	EPI_ISL_141282	A/duck/Bangladesh/4120T/2011	Institute of Epidemiology Disease Control and Research (IEDCR) & Bangladesh National Influenza Centre (NIC)	Centers for Disease Control and Prevention	Gerloff, Nancy; Simpson, Natosha; Poh, Mee;Davis, Todd
EPI448201	NS	Bangladesh	2011-Jul-15	EPI_ISL_141281	A/chicken/Bangladesh/4070T/2011	Institute of Epidemiology Disease Control and Research (IEDCR) & Bangladesh National Influenza Centre (NIC)	Centers for Disease Control and Prevention	Gerloff, Nancy; Simpson, Natosha; Poh, Mee;Davis, Todd
EPI448193	NS	Bangladesh	2011-Jul-14	EPI_ISL_141280	A/chicken/Bangladesh/4058/2011	Institute of Epidemiology Disease Control and Research (IEDCR) & Bangladesh National Influenza Centre (NIC)	Centers for Disease Control and Prevention	Gerloff, Nancy; Simpson, Natosha; Poh, Mee;Davis, Todd
EPI448185	NS	Bangladesh	2011-Jul-01	EPI_ISL_141279	A/goose/Bangladesh/4051T/2011	Institute of Epidemiology Disease Control and Research (IEDCR) & Bangladesh National Influenza Centre (NIC)	Centers for Disease Control and Prevention	Gerloff, Nancy; Simpson, Natosha; Poh, Mee;Davis, Todd
EPI448177	NS	Bangladesh	2011-May-24	EPI_ISL_141278	A/chicken/Bangladesh/3075/2011	Institute of Epidemiology Disease Control and Research (IEDCR) & Bangladesh National Influenza Centre (NIC)	Centers for Disease Control and Prevention	Gerloff, Nancy; Simpson, Natosha; Poh, Mee; Davis, Todd
EPI448169	NS	Bangladesh	2011-May-23	EPI_ISL_141277	A/chicken/Bangladesh/3072/2011	Institute of Epidemiology Disease Control and Research (IEDCR) & Bangladesh National Influenza Centre (NIC)	Centers for Disease Control and Prevention	Gerloff, Nancy; Simpson, Natosha; Poh, Mee;Davis, Todd
EPI448161	NS	Bangladesh	2011-Feb-07	EPI_ISL_141276	A/crow/Bangladesh/316T/2011	Institute of Epidemiology Disease Control and Research (IEDCR) & Bangladesh National Influenza Centre (NIC)	Centers for Disease Control and Prevention	Gerloff, Nancy; Simpson, Natosha; Poh, Mee;Davis, Todd
EPI448153	NS	Bangladesh	2011-Feb-07	EPI_ISL_141275	A/crow/Bangladesh/313T/2011	Institute of Epidemiology Disease Control and Research (IEDCR) & Bangladesh National Influenza Centre (NIC)	Centers for Disease Control and Prevention	Gerloff, Nancy; Simpson, Natosha; Poh, Mee;Davis, Todd
EPI448145	NS	Bangladesh	2011-Feb-13	EPI_ISL_141274	A/crow/Bangladesh/1056/2011	Institute of Epidemiology Disease Control and Research (IEDCR) & Bangladesh National Influenza Centre (NIC)	Centers for Disease Control and Prevention	Gerloff, Nancy; Simpson, Natosha; Poh, Mee;Davis, Todd
EPI448137	NS	Bangladesh	2011-Feb-04	EPI_ISL_141273	A/chicken/Bangladesh/11303/2011	Institute of Epidemiology Disease Control and Research (IEDCR) & Bangladesh National Influenza Centre (NIC)	Centers for Disease Control and Prevention	Gerloff, Nancy; Simpson, Natosha; Poh, Mee;Davis, Todd
EPI448129	NS	Bangladesh	2011-Feb-07	EPI_ISL_141272	A/poultry/Bangladesh/11255-C/2011	Institute of Epidemiology Disease Control and Research (IEDCR) & Bangladesh National Influenza Centre (NIC)	Centers for Disease Control and Prevention	Gerloff, Nancy; Simpson, Natosha; Poh, Mee;Davis, Todd
EPI448121	NS	Bangladesh	2011-Feb-20	EPI_ISL_141271	A/chicken/Bangladesh/31289-1/2011	Institute of Epidemiology Disease Control and Research (IEDCR) & Bangladesh National Influenza Centre (NIC)	Centers for Disease Control and Prevention	Gerloff, Nancy; Simpson, Natosha; Poh, Mee;Davis, Todd
EPI448105	NS	Bangladesh	2011-Jun-29	EPI_ISL_141269	A/waterfowl/Bangladesh/33025/2011	Institute of Epidemiology Disease Control and Research (IEDCR) & Bangladesh National Influenza Centre (NIC)	Centers for Disease Control and Prevention	Gerloff, Nancy; Simpson, Natosha; Poh, Mee;Davis, Todd
EPI448081	NS	Bangladesh	2010-Jan-12	EPI_ISL_141266	A/chicken/Bangladesh/0411/2010	Institute of Epidemiology Disease Control and Research (IEDCR) & Bangladesh National Influenza Centre (NIC)	Centers for Disease Control and Prevention	Gerloff, Nancy; Simpson, Natosha; Poh, Mee; Davis, Todd
EPI448073	NS	Bangladesh	2010-Jan-04	EPI_ISL_141265	A/chicken/Bangladesh/1012/2010	Institute of Epidemiology Disease Control and Research (IEDCR) & Bangladesh National Influenza Centre (NIC)	Centers for Disease Control and Prevention	Gerloff, Nancy; Simpson, Natosha; Poh, Mee;Davis, Todd
EPI448065	NS	Bangladesh	2010-Jan-04	EPI_ISL_141264	A/chicken/Bangladesh/0912/2010	Institute of Epidemiology Disease Control and Research (IEDCR) & Bangladesh National Influenza Centre (NIC)	Centers for Disease Control and Prevention	Gerloff, Nancy; Simpson, Natosha; Poh, Mee;Davis, Todd
EPI448057	NS	Bangladesh	2011-Feb-15	EPI_ISL_141263	A/crow/Bangladesh/1061/2011	Institute of Epidemiology Disease Control and Research (IEDCR) & Bangladesh National Influenza Centre (NIC)	Centers for Disease Control and Prevention	Gerloff, Nancy; Simpson, Natosha; Poh, Mee;Davis, Todd
EPI448049	NS	Bangladesh	2011-Feb-13	EPI_ISL_141262	A/crow/Bangladesh/1054/2011	Institute of Epidemiology Disease Control and Research (IEDCR) & Bangladesh National Influenza Centre (NIC)	Centers for Disease Control and Prevention	Gerloff, Nancy; Simpson, Natosha; Poh, Mee; Davis, Todd
EPI448041	NS	Bangladesh	2011-Jan-20	EPI_ISL_141261	A/crow/Bangladesh/1020/2011	Institute of Epidemiology Disease Control and Research (IEDCR) & Bangladesh National Influenza Centre (NIC)	Centers for Disease Control and Prevention	Gerloff, Nancy; Simpson, Natosha; Poh, Mee; Davis, Todd
EPI448033	NS	Bangladesh	2011-Jan-20	EPI_ISL_141260	A/crow/Bangladesh/1019/2011	Institute of Epidemiology Disease Control and Research (IEDCR) & Bangladesh National Influenza Centre (NIC)	Centers for Disease Control and Prevention	Gerloff, Nancy; Simpson, Natosha; Poh, Mee; Davis, Todd
EPI448025	NS	Bangladesh	2011-Jan-20	EPI_ISL_141259	A/crow/Bangladesh/1008/2011	Institute of Epidemiology Disease Control and Research (IEDCR) & Bangladesh National Influenza Centre (NIC)	Centers for Disease Control and Prevention	Gerloff, Nancy; Simpson, Natosha; Poh, Mee; Davis, Todd
EPI1095769	NS	Indonesia	2013-Jul-01	EPI_ISL_284320	A/chicken/Bengkulu/RJL24/2013	BBalitvet	Centers for Disease Control and Prevention
EPI1095745	NS	Indonesia	2012-Jul-01	EPI_ISL_284317	A/chicken/East Java/BP21/2012	BBalitvet	Centers for Disease Control and Prevention
EPI1095737	NS	Indonesia	2012-Jul-01	EPI_ISL_284316	A/muscovy duck/East Java/LM47/2012	BBalitvet	Centers for Disease Control and Prevention
EPI1095729	NS	Indonesia	2012-Jul-01	EPI_ISL_284315	A/muscovy duck/East Java/SB29/2012	BBalitvet	Centers for Disease Control and Prevention
EPI448097	NS	Bangladesh	2011-Mar-20	EPI_ISL_141268	A/duck/Bangladesh/1849/2011	icddr,b International Centre for Diarrhoeal Disease Research, Bangladesh	Centers for Disease Control and Prevention	Gerloff, Nancy; Simpson, Natosha; Poh, Mee;Davis, Todd
EPI665407	NS	China	2015-Apr-12	EPI_ISL_200387	A/chicken/Jilin/04.12 MHK004-O/2015(Mixed)		Institute of Microbiology, Chinese Academy of Sciences
EPI1062225	NS	China	2012-Jul-10	EPI_ISL_278508	A/chicken/China/E96/2012			Cui,J.; Qu,N.; Guo,Y.; Cao,L.; Wu,S.; Mei,K.; Sun,H.; Lu,Y.; Qin,Z.; Jiao,P.; Liao,M.
EPI1062224	NS	China	2012-Jul-10	EPI_ISL_278507	A/chicken/China/E93/2012			Cui,J.; Qu,N.; Guo,Y.; Cao,L.; Wu,S.; Mei,K.; Sun,H.; Lu,Y.; Qin,Z.; Jiao,P.; Liao,M.
EPI806614	NS	Nigeria	2015-Jan-02	EPI_ISL_229209	A/chicken/Nigeria/15VIR339-1/2015			Tassoni,L.; Fusaro,A.; Milani,A.; Lemey,P.; Awuni,J.A.; Sedor,V.B.; Dogbey,O.; Commey,A.N.; Meseko,C.; Joannis,T.; Minoungou,G.L.; Ouattara,L.; Haido,A.M.; Cisse-Aman,D.; Couacy-Hymann,E.; Dauphin,G.; Cattoli,G.; Monne,I.; Salviato,A.; Schivo,A.
EPI806607	NS	Cote d'Ivoire	2015-Apr-30	EPI_ISL_229208	A/chicken/Ivory Coast/15VIR2742-5/2015			Tassoni,L.; Fusaro,A.; Milani,A.; Lemey,P.; Awuni,J.A.; Sedor,V.B.; Dogbey,O.; Commey,A.N.; Meseko,C.; Joannis,T.; Minoungou,G.L.; Ouattara,L.; Haido,A.M.; Cisse-Aman,D.; Couacy-Hymann,E.; Dauphin,G.; Cattoli,G.; Monne,I.; Cisse,D.E.A.; Couacy Hymann,E.; Salviato,A.; Schivo,A.
EPI806599	NS	Cote d'Ivoire	2015-Apr-13	EPI_ISL_229207	A/chicken/Ivory Coast/15VIR2742-3/2015			Tassoni,L.; Fusaro,A.; Milani,A.; Lemey,P.; Awuni,J.A.; Sedor,V.B.; Dogbey,O.; Commey,A.N.; Meseko,C.; Joannis,T.; Minoungou,G.L.; Ouattara,L.; Haido,A.M.; Cisse-Aman,D.; Couacy-Hymann,E.; Dauphin,G.; Cattoli,G.; Monne,I.; Cisse,D.E.A.; Couacy Hymann,E.; Salviato,A.; Schivo,A.
EPI806583	NS	Burkina Faso	2015-Mar-12	EPI_ISL_229205	A/chicken/Burkina Faso/15VIR1774-4/2015			Tassoni,L.; Fusaro,A.; Milani,A.; Lemey,P.; Awuni,J.A.; Sedor,V.B.; Dogbey,O.; Commey,A.N.; Meseko,C.; Joannis,T.; Minoungou,G.L.; Ouattara,L.; Haido,A.M.; Cisse-Aman,D.; Couacy-Hymann,E.; Dauphin,G.; Cattoli,G.; Monne,I.; Salviato,A.; Schivo,A.
EPI806577	NS	Burkina Faso	2015-Mar-12	EPI_ISL_229201	A/chicken/Burkina Faso/15VIR1774-38/2015			Tassoni,L.; Fusaro,A.; Milani,A.; Lemey,P.; Awuni,J.A.; Sedor,V.B.; Dogbey,O.; Commey,A.N.; Meseko,C.; Joannis,T.; Minoungou,G.L.; Ouattara,L.; Haido,A.M.; Cisse-Aman,D.; Couacy-Hymann,E.; Dauphin,G.; Cattoli,G.; Monne,I.; Salviato,A.; Schivo,A.
EPI806538	NS	Burkina Faso	2015-Mar-12	EPI_ISL_229199	A/chicken/Burkina Faso/15VIR1774-37/2015			Tassoni,L.; Fusaro,A.; Milani,A.; Lemey,P.; Awuni,J.A.; Sedor,V.B.; Dogbey,O.; Commey,A.N.; Meseko,C.; Joannis,T.; Minoungou,G.L.; Ouattara,L.; Haido,A.M.; Cisse-Aman,D.; Couacy-Hymann,E.; Dauphin,G.; Cattoli,G.; Monne,I.; Salviato,A.; Schivo,A.
EPI806529	NS	Burkina Faso	2015-Mar-23	EPI_ISL_229198	A/chicken/Burkina Faso/15VIR1774-36/2015			Tassoni,L.; Fusaro,A.; Milani,A.; Lemey,P.; Awuni,J.A.; Sedor,V.B.; Dogbey,O.; Commey,A.N.; Meseko,C.; Joannis,T.; Minoungou,G.L.; Ouattara,L.; Haido,A.M.; Cisse-Aman,D.; Couacy-Hymann,E.; Dauphin,G.; Cattoli,G.; Monne,I.; Salviato,A.; Schivo,A.
EPI806516	NS	Burkina Faso	2015-Mar-23	EPI_ISL_229197	A/chicken/Burkina Faso/15VIR1774-33/2015			Tassoni,L.; Fusaro,A.; Milani,A.; Lemey,P.; Awuni,J.A.; Sedor,V.B.; Dogbey,O.; Commey,A.N.; Meseko,C.; Joannis,T.; Minoungou,G.L.; Ouattara,L.; Haido,A.M.; Cisse-Aman,D.; Couacy-Hymann,E.; Dauphin,G.; Cattoli,G.; Monne,I.; Salviato,A.; Schivo,A.
EPI806517	NS	Burkina Faso	2015-Mar-12	EPI_ISL_229196	A/chicken/Burkina Faso/15VIR1774-2/2015			Tassoni,L.; Fusaro,A.; Milani,A.; Lemey,P.; Awuni,J.A.; Sedor,V.B.; Dogbey,O.; Commey,A.N.; Meseko,C.; Joannis,T.; Minoungou,G.L.; Ouattara,L.; Haido,A.M.; Cisse-Aman,D.; Couacy-Hymann,E.; Dauphin,G.; Cattoli,G.; Monne,I.; Salviato,A.; Schivo,A.
EPI806506	NS	Burkina Faso	2015-Mar-12	EPI_ISL_229195	A/chicken/Burkina Faso/15VIR1774-1/2015			Tassoni,L.; Fusaro,A.; Milani,A.; Lemey,P.; Awuni,J.A.; Sedor,V.B.; Dogbey,O.; Commey,A.N.; Meseko,C.; Joannis,T.; Minoungou,G.L.; Ouattara,L.; Haido,A.M.; Cisse-Aman,D.; Couacy-Hymann,E.; Dauphin,G.; Cattoli,G.; Monne,I.; Salviato,A.; Schivo,A.
EPI806472	NS	Ghana	2015-Aug-07	EPI_ISL_229191	A/chicken/Ghana/15VIR5480-26/2015			Tassoni,L.; Fusaro,A.; Milani,A.; Lemey,P.; Awuni,J.A.; Sedor,V.B.; Dogbey,O.; Commey,A.N.; Meseko,C.; Joannis,T.; Minoungou,G.L.; Ouattara,L.; Haido,A.M.; Cisse-Aman,D.; Couacy-Hymann,E.; Dauphin,G.; Cattoli,G.; Monne,I.; Aniwa,B.; Commey,A.N.O.; Dogbe,O.; Salviato,A.; Schivo,A.
EPI806471	NS	Ghana	2015-Jul-28	EPI_ISL_229190	A/chicken/Ghana/15VIR5480-3/2015			Tassoni,L.; Fusaro,A.; Milani,A.; Lemey,P.; Awuni,J.A.; Sedor,V.B.; Dogbey,O.; Commey,A.N.; Meseko,C.; Joannis,T.; Minoungou,G.L.; Ouattara,L.; Haido,A.M.; Cisse-Aman,D.; Couacy-Hymann,E.; Dauphin,G.; Cattoli,G.; Monne,I.; Aniwa,B.; Commey,A.N.O.; Dogbe,O.; Salviato,A.; Schivo,A.
EPI806450	NS	Ghana	2015-Aug-07	EPI_ISL_229187	A/chicken/Ghana/15VIR5480-18/2015			Tassoni,L.; Fusaro,A.; Milani,A.; Lemey,P.; Awuni,J.A.; Sedor,V.B.; Dogbey,O.; Commey,A.N.; Meseko,C.; Joannis,T.; Minoungou,G.L.; Ouattara,L.; Haido,A.M.; Cisse-Aman,D.; Couacy-Hymann,E.; Dauphin,G.; Cattoli,G.; Monne,I.; Aniwa,B.; Commey,A.N.O.; Dogbe,O.; Salviato,A.; Schivo,A.
EPI806442	NS	Ghana	2015-Aug-07	EPI_ISL_229186	A/chicken/Ghana/15VIR5480-14/2015			Tassoni,L.; Fusaro,A.; Milani,A.; Lemey,P.; Awuni,J.A.; Sedor,V.B.; Dogbey,O.; Commey,A.N.; Meseko,C.; Joannis,T.; Minoungou,G.L.; Ouattara,L.; Haido,A.M.; Cisse-Aman,D.; Couacy-Hymann,E.; Dauphin,G.; Cattoli,G.; Monne,I.; Aniwa,B.; Commey,A.N.O.; Dogbe,O.; Salviato,A.; Schivo,A.
EPI806441	NS	Ghana	2015-Aug-07	EPI_ISL_229185	A/chicken/Ghana/15VIR5480-10/2015			Tassoni,L.; Fusaro,A.; Milani,A.; Lemey,P.; Awuni,J.A.; Sedor,V.B.; Dogbey,O.; Commey,A.N.; Meseko,C.; Joannis,T.; Minoungou,G.L.; Ouattara,L.; Haido,A.M.; Cisse-Aman,D.; Couacy-Hymann,E.; Dauphin,G.; Cattoli,G.; Monne,I.; Aniwa,B.; Commey,A.N.O.; Dogbe,O.; Salviato,A.; Schivo,A.
EPI806427	NS	Ghana	2015-Jul-27	EPI_ISL_229184	A/chicken/Ghana/15VIR5480-12/2015			Tassoni,L.; Fusaro,A.; Milani,A.; Lemey,P.; Awuni,J.A.; Sedor,V.B.; Dogbey,O.; Commey,A.N.; Meseko,C.; Joannis,T.; Minoungou,G.L.; Ouattara,L.; Haido,A.M.; Cisse-Aman,D.; Couacy-Hymann,E.; Dauphin,G.; Cattoli,G.; Monne,I.; Aniwa,B.; Commey,A.N.O.; Dogbe,O.; Salviato,A.; Schivo,A.
EPI806424	NS	Ghana	2015-May-08	EPI_ISL_229183	A/chicken/Ghana/15VIR2588-8/2015			Tassoni,L.; Fusaro,A.; Milani,A.; Lemey,P.; Awuni,J.A.; Sedor,V.B.; Dogbey,O.; Commey,A.N.; Meseko,C.; Joannis,T.; Minoungou,G.L.; Ouattara,L.; Haido,A.M.; Cisse-Aman,D.; Couacy-Hymann,E.; Dauphin,G.; Cattoli,G.; Monne,I.; Aniwa,B.; Commey,A.N.O.; Dogbe,O.; Salviato,A.; Schivo,A.
EPI806402	NS	Ghana	2015-May-01	EPI_ISL_229180	A/chicken/Ghana/15VIR2588-4/2015			Tassoni,L.; Fusaro,A.; Milani,A.; Lemey,P.; Awuni,J.A.; Sedor,V.B.; Dogbey,O.; Commey,A.N.; Meseko,C.; Joannis,T.; Minoungou,G.L.; Ouattara,L.; Haido,A.M.; Cisse-Aman,D.; Couacy-Hymann,E.; Dauphin,G.; Cattoli,G.; Monne,I.; Aniwa,B.; Commey,A.N.O.; Dogbe,O.; Salviato,A.; Schivo,A.
EPI806394	NS	Ghana	2015-May-04	EPI_ISL_229179	A/chicken/Ghana/15VIR2588-11/2015			Tassoni,L.; Fusaro,A.; Milani,A.; Lemey,P.; Awuni,J.A.; Sedor,V.B.; Dogbey,O.; Commey,A.N.; Meseko,C.; Joannis,T.; Minoungou,G.L.; Ouattara,L.; Haido,A.M.; Cisse-Aman,D.; Couacy-Hymann,E.; Dauphin,G.; Cattoli,G.; Monne,I.; Aniwa,B.; Commey,A.N.O.; Dogbe,O.; Salviato,A.; Schivo,A.
EPI806386	NS	Ghana	2015-May-08	EPI_ISL_229178	A/chicken/Ghana/15VIR2588-10/2015			Tassoni,L.; Fusaro,A.; Milani,A.; Lemey,P.; Awuni,J.A.; Sedor,V.B.; Dogbey,O.; Commey,A.N.; Meseko,C.; Joannis,T.; Minoungou,G.L.; Ouattara,L.; Haido,A.M.; Cisse-Aman,D.; Couacy-Hymann,E.; Dauphin,G.; Cattoli,G.; Monne,I.; Aniwa,B.; Commey,A.N.O.; Dogbe,O.; Salviato,A.; Schivo,A.
EPI806378	NS	Niger	2015-Apr-02	EPI_ISL_229177	A/chicken/Niger/15VIR2060-8/2015			Tassoni,L.; Fusaro,A.; Milani,A.; Lemey,P.; Awuni,J.A.; Sedor,V.B.; Dogbey,O.; Commey,A.N.; Meseko,C.; Joannis,T.; Minoungou,G.L.; Ouattara,L.; Haido,A.M.; Cisse-Aman,D.; Couacy-Hymann,E.; Dauphin,G.; Cattoli,G.; Monne,I.; Salviato,A.; Schivo,A.
EPI806370	NS	Niger	2015-Apr-02	EPI_ISL_229176	A/chicken/Niger/15VIR2060-7/2015			Tassoni,L.; Fusaro,A.; Milani,A.; Lemey,P.; Awuni,J.A.; Sedor,V.B.; Dogbey,O.; Commey,A.N.; Meseko,C.; Joannis,T.; Minoungou,G.L.; Ouattara,L.; Haido,A.M.; Cisse-Aman,D.; Couacy-Hymann,E.; Dauphin,G.; Cattoli,G.; Monne,I.; Salviato,A.; Schivo,A.
EPI806362	NS	Niger	2015-Apr-02	EPI_ISL_229175	A/chicken/Niger/15VIR2060-6/2015			Tassoni,L.; Fusaro,A.; Milani,A.; Lemey,P.; Awuni,J.A.; Sedor,V.B.; Dogbey,O.; Commey,A.N.; Meseko,C.; Joannis,T.; Minoungou,G.L.; Ouattara,L.; Haido,A.M.; Cisse-Aman,D.; Couacy-Hymann,E.; Dauphin,G.; Cattoli,G.; Monne,I.; Salviato,A.; Schivo,A.
EPI806355	NS	Niger	2015-Apr-02	EPI_ISL_229174	A/chicken/Niger/15VIR2060-5/2015			Tassoni,L.; Fusaro,A.; Milani,A.; Lemey,P.; Awuni,J.A.; Sedor,V.B.; Dogbey,O.; Commey,A.N.; Meseko,C.; Joannis,T.; Minoungou,G.L.; Ouattara,L.; Haido,A.M.; Cisse-Aman,D.; Couacy-Hymann,E.; Dauphin,G.; Cattoli,G.; Monne,I.; Salviato,A.; Schivo,A.
EPI806346	NS	Niger	2015-Apr-02	EPI_ISL_229172	A/chicken/Niger/15VIR2060-14/2015			Tassoni,L.; Fusaro,A.; Milani,A.; Lemey,P.; Awuni,J.A.; Sedor,V.B.; Dogbey,O.; Commey,A.N.; Meseko,C.; Joannis,T.; Minoungou,G.L.; Ouattara,L.; Haido,A.M.; Cisse-Aman,D.; Couacy-Hymann,E.; Dauphin,G.; Cattoli,G.; Monne,I.; Salviato,A.; Schivo,A.
EPI806338	NS	Niger	2015-Apr-02	EPI_ISL_229171	A/chicken/Niger/15VIR2060-12/2015			Tassoni,L.; Fusaro,A.; Milani,A.; Lemey,P.; Awuni,J.A.; Sedor,V.B.; Dogbey,O.; Commey,A.N.; Meseko,C.; Joannis,T.; Minoungou,G.L.; Ouattara,L.; Haido,A.M.; Cisse-Aman,D.; Couacy-Hymann,E.; Dauphin,G.; Cattoli,G.; Monne,I.; Salviato,A.; Schivo,A.
EPI806330	NS	Niger	2015-Apr-02	EPI_ISL_229170	A/chicken/Niger/15VIR2060-1/2015			Tassoni,L.; Fusaro,A.; Milani,A.; Lemey,P.; Awuni,J.A.; Sedor,V.B.; Dogbey,O.; Commey,A.N.; Meseko,C.; Joannis,T.; Minoungou,G.L.; Ouattara,L.; Haido,A.M.; Cisse-Aman,D.; Couacy-Hymann,E.; Dauphin,G.; Cattoli,G.; Monne,I.; Salviato,A.; Schivo,A.
EPI775061	NS	Vietnam	2013-Aug-13	EPI_ISL_224904	A/chicken/DongNai/0182/2013			Cao,B.V.; Le Ha,T.D.; Mai,V.N.; Dang Trinh,M.A.; Le Phan,K.N.; Vo Tran,N.T.; Hoang,T.
EPI812604	NS	Bhutan	2012-Feb-14	EPI_ISL_161421	A/chicken/Bhutan/257/2012			Franks,J.S.; Tenzin,S.; Tshering,D.; Rai,P.; Lhamo,K.; Dahal,N.; Dukpa,K.
EPI812473	NS	Bhutan	2012-Feb-18	EPI_ISL_161420	A/chicken/Bhutan/418/2012			Franks,J.S.; Tenzin,S.; Tshering,D.; Rai,P.; Lhamo,K.; Dahal,N.; Dukpa,K.
EPI812451	NS	Bhutan	2012-Mar-18	EPI_ISL_161417	A/chicken/Bhutan/1028/2012			Franks,J.S.; Tenzin,S.; Tshering,D.; Rai,P.; Lhamo,K.; Dahal,N.; Dukpa,K.
EPI812550	NS	Bhutan	2012-Feb-14	EPI_ISL_161416	A/chicken/Bhutan/265/2012			Franks,J.S.; Tenzin,S.; Tshering,D.; Rai,P.; Lhamo,K.; Dahal,N.; Dukpa,K.
EPI585972	NS	China	2014-Jan-01	EPI_ISL_177873	A/chicken/DaLi/302/2014			Hu,T.; Song,J.; Zhang,W.; Zhao,H.; Duan,B.; Liu,Q.; Zeng,W.; Qiu,W.; Chen,G.; Zhang,Y.; Fan,Q.; Zhang,F.
[truncated: 1,473 more rows]
