# Supplementary material for: Locations and structures of influenza A virus packaging-associated signals and other functional elements via an in silico pipeline for predicting constrained features in RNA viruses
Source: PLoS Comput Biol. 2024 Apr 22;20(4):e1012009. doi: 10.1371/journal.pcbi.1012009 (PMC11034665; doi:10.1371/journal.pcbi.1012009)
Supplement: S65 Table — (XLSX) [file pcbi.1012009.s066.xlsx]

## Sheet: Acknowledge Table
We gratefully acknowledge the authors, originating and submitting laboratories of the sequences from GISAID’s EpiFlu Database on which this research is based. The list is detailed below.
All submitters of data may be contacted directly via www.gisaid.org
Segment ID	Segment	Country	Collection date	Isolate-ID	Isolate name	Originating Lab	Submitting Lab	Authors
EPI454573	PB2	United States	2001-Jan-01	EPI_ISL_142076	A/ruddy turnstone/New Jersey/828227/2001			Wentworth,D.E.; Dugan,V.; Halpin,R.; Lin,X.; Bera,J.; Wester,E.; Ghedin,E.; Fedorova,N.; Tsitrin,T.; Stockwell,T.; Amedeo,P.; Bishop,B.; Edworthy,P.; Gupta,N.; Katzel,D.; Li,K.; Schobel,S.; Shrivastava,S.; Thovarai,V.; Wang,S.; Lebarbenchon,C.; Sreevatsan,S.; Poulson,B.; Yang,M.; Stallknecht,D.; Bao,Y.; Sanders,R.; Dernovoy,D.; Kiryutin,B.; Lipman,D.J.; Tatusova,T.
EPI507670	PB2	China	2013-Nov-18	EPI_ISL_156815	A/mallard duck/Shanghai/SH-9/2013	Institute of Military Veterinary, Academy of Military Medical Sciences	Institute of Laboratory Animal Sciences, Chinese Academy	Fan,S.; Gao,X.;Ying,Y.; Guo,J.; Sun,W.; Wang,T.;Ren,Z.; Yu,Z.; Li,Y.; Zhao,Y.; Yang,S.;Gao,Y. ; Xia,X.
EPI530979	PB2	China	2013-Nov-14	EPI_ISL_162300	A/duck/Zhejiang/W24/2013			Wu,H.; Peng,X.; Xu,L.; Jin,C.; Cheng,L.; Lu,X.; Xie,T.; Yao,H.; Wu,N.
EPI530980	PB2	China	2013-Dec-14	EPI_ISL_162301	A/duck/Zhejiang/6D18/2013			Wu,H.; Peng,X.; Xu,L.; Jin,C.; Cheng,L.; Lu,X.; Xie,T.; Yao,H.; Wu,N.
EPI542630	PB2	Korea, Republic of	2014-Feb-05	EPI_ISL_166630	A/mallard/Korea/W452/2014			Choi,Y.K.; Kwon,H.I.; Kim,Y.I.; Pascua,P.N.Q.; Kim,E.H.; Park,S.J.; Lim,G.J.; Kim,S.M.; Choi,E.J.; Si,Y.J.
EPI544889	PB2	China	2013-Apr-25	EPI_ISL_167178	A/duck/Shandong/Q1/2013			Li,Q.
EPI548482	PB2	Japan	2014-Nov-18	EPI_ISL_168024	A/duck/Chiba/26-372-48/2014	National Institute of Animal Health	National Institute of Animal Health
EPI548490	PB2	Japan	2014-Nov-18	EPI_ISL_168025	A/duck/Chiba/26-372-61/2014	National Institute of Animal Health	National Institute of Animal Health
EPI548620	PB2	Netherlands	2014-Nov-15	EPI_ISL_168075	A/chicken/Netherlands/14015531/2014	Wageningen Bioveterinary Research	Wageningen Bioveterinary Research	Heutink, Rene; Harders, Frank; Verschuren-Pritz, Sylvia; Bossers, Alex; Koch, Guus; Bouwstra, Ruth
EPI558008	PB2	United Kingdom	2014-Nov-14	EPI_ISL_168696	A/duck/England/36038/14	Animal and Plant Health Agency (APHA)	Animal and Plant Health Agency (APHA)	Hanna, Amanda; Ellis, Richard; Ceeraz, Vanessa; Seekings, James; Londt, Brandon; Brookes, Sharon; Banks, Jill; Essen, Stephen; Brown, Ian
EPI558001	PB2	United Kingdom	2014-Nov-14	EPI_ISL_168697	A/duck/England/36226/14	Animal and Plant Health Agency (APHA)	Animal and Plant Health Agency (APHA)	Hanna, Amanda; Ellis, Richard; Ceeraz, Vanessa; Seekings, James; Londt, Brandon; Brookes, Sharon; Banks, Jill; Essen, Stephen; Brown, Ian
EPI552743	PB2	Germany	2014-Nov-04	EPI_ISL_169273	A/turkey/Germany/AR2485-86-L00899/2014		Friedrich-Loeffler-Institut
EPI553205	PB2	Japan	2014-Nov-23	EPI_ISL_169390	A/crane/Kagoshima/KU1/2014	Kagoshima University	Kagoshima University
EPI553324	PB2	Japan	2014-Dec-16	EPI_ISL_169422	A/chicken/Miyazaki/3/2014	National Institute of Animal Health	National Institute of Animal Health
EPI553332	PB2	Japan	2014-Dec-16	EPI_ISL_169423	A/chicken/Miyazaki/4/2014		National Institute of Animal Health
EPI553340	PB2	Japan	2014-Dec-16	EPI_ISL_169424	A/chicken/Miyazaki/7/2014		National Institute of Animal Health
EPI1201974	PB2	Russian Federation	2014-Sep-25	EPI_ISL_169427	A/wigeon/Sakha/1/2014	State Research Center of Virology and Biotechnology (VECTOR)	State Research Center of Virology and Biotechnology (VECTOR)	Susloparov, I; Kolosova, N; Goncharova, N; Marchenko, V; Ryzhikov, A
EPI560069	PB2	United States	2014-Apr-01	EPI_ISL_170563	A/quail/California/K1400794/2014			Carnaccini,S.; Rubrum,A.; Wong,S.-S.; Senties-Cue,G.; Webby,R.; Crossley,B.
EPI561185	PB2	Korea, Republic of	2014-Feb-15	EPI_ISL_171655	A/waterfowl/Korea/S005/2014			Ku,K.B.; Park,E.H.; Yum,J.; Kim,J.A.; Oh,S.K.; Seo,S.H.
EPI561194	PB2	Korea, Republic of	2014-Jan-18	EPI_ISL_171656	A/broiler duck/Korea/H29/2014			Jeong,J.; Kang,H.M.; Lee,E.K.; Song,B.M.; Kwon,Y.K.; Kim,H.R.; Choi,K.S.; Kim,J.Y.; Lee,H.J.; Moon,O.K.; Jeong,W.; Choi,J.; Baek,J.H.; Joo,Y.S.; Park,Y.H.; Lee,H.S.; Lee,Y.J.; Lee,Y.-J.; Kang,H.-M.; Lee,E.-K.; Song,B.-M.; Lee,K.-J.; Hong,M.-S.
EPI561201	PB2	Korea, Republic of	2014-Jan-19	EPI_ISL_171657	A/broiler duck/Korea/H31/2014			Jeong,J.; Kang,H.M.; Lee,E.K.; Song,B.M.; Kwon,Y.K.; Kim,H.R.; Choi,K.S.; Kim,J.Y.; Lee,H.J.; Moon,O.K.; Jeong,W.; Choi,J.; Baek,J.H.; Joo,Y.S.; Park,Y.H.; Lee,H.S.; Lee,Y.J.; Lee,Y.-J.; Kang,H.-M.; Lee,E.-K.; Song,B.-M.; Lee,K.-J.; Hong,M.-S.
EPI561339	PB2	Korea, Republic of	2014-Jan-19	EPI_ISL_171674	A/Baikal teal/Korea/H41/2014			Jeong,J.; Kang,H.M.; Lee,E.K.; Song,B.M.; Kwon,Y.K.; Kim,H.R.; Choi,K.S.; Kim,J.Y.; Lee,H.J.; Moon,O.K.; Jeong,W.; Choi,J.; Baek,J.H.; Joo,Y.S.; Park,Y.H.; Lee,H.S.; Lee,Y.J.; Lee,Y.-J.; Kang,H.-M.; Lee,E.-K.; Song,B.-M.; Lee,K.-J.; Hong,M.-S.
EPI561346	PB2	Korea, Republic of	2014-Jan-20	EPI_ISL_171675	A/broiler duck/Korea/H47/2014			Jeong,J.; Kang,H.M.; Lee,E.K.; Song,B.M.; Kwon,Y.K.; Kim,H.R.; Choi,K.S.; Kim,J.Y.; Lee,H.J.; Moon,O.K.; Jeong,W.; Choi,J.; Baek,J.H.; Joo,Y.S.; Park,Y.H.; Lee,H.S.; Lee,Y.J.; Lee,Y.-J.; Kang,H.-M.; Lee,E.-K.; Song,B.-M.; Lee,K.-J.; Hong,M.-S.
EPI561353	PB2	Korea, Republic of	2014-Jan-20	EPI_ISL_171676	A/broiler duck/Korea/H48/2014			Jeong,J.; Kang,H.M.; Lee,E.K.; Song,B.M.; Kwon,Y.K.; Kim,H.R.; Choi,K.S.; Kim,J.Y.; Lee,H.J.; Moon,O.K.; Jeong,W.; Choi,J.; Baek,J.H.; Joo,Y.S.; Park,Y.H.; Lee,H.S.; Lee,Y.J.; Lee,Y.-J.; Kang,H.-M.; Lee,E.-K.; Song,B.-M.; Lee,K.-J.; Hong,M.-S.
EPI561358	PB2	Korea, Republic of	2014-Jan-20	EPI_ISL_171677	A/broiler duck/Korea/H49/2014			Jeong,J.; Kang,H.M.; Lee,E.K.; Song,B.M.; Kwon,Y.K.; Kim,H.R.; Choi,K.S.; Kim,J.Y.; Lee,H.J.; Moon,O.K.; Jeong,W.; Choi,J.; Baek,J.H.; Joo,Y.S.; Park,Y.H.; Lee,H.S.; Lee,Y.J.; Lee,Y.-J.; Kang,H.-M.; Lee,E.-K.; Song,B.-M.; Lee,K.-J.; Hong,M.-S.
EPI561702	PB2	Korea, Republic of	2014-Jan-19	EPI_ISL_171678	A/bean goose/Korea/H40/2014			Jeong,J.; Kang,H.M.; Lee,E.K.; Song,B.M.; Kwon,Y.K.; Kim,H.R.; Choi,K.S.; Kim,J.Y.; Lee,H.J.; Moon,O.K.; Jeong,W.; Choi,J.; Baek,J.H.; Joo,Y.S.; Park,Y.H.; Lee,H.S.; Lee,Y.J.; Lee,Y.-J.; Kang,H.-M.; Lee,E.-K.; Song,B.-M.; Lee,K.-J.; Hong,M.-S.
EPI561492	PB2	Korea, Republic of	2014-Jan-20	EPI_ISL_171695	A/Baikal teal/Korea/H52/2014			Jeong,J.; Kang,H.M.; Lee,E.K.; Song,B.M.; Kwon,Y.K.; Kim,H.R.; Choi,K.S.; Kim,J.Y.; Lee,H.J.; Moon,O.K.; Jeong,W.; Choi,J.; Baek,J.H.; Joo,Y.S.; Park,Y.H.; Lee,H.S.; Lee,Y.J.; Lee,Y.-J.; Kang,H.-M.; Lee,E.-K.; Song,B.-M.; Lee,K.-J.; Hong,M.-S.
EPI561506	PB2	Korea, Republic of	2014-Jan-20	EPI_ISL_171696	A/bean goose/Korea/H53/2014			Jeong,J.; Kang,H.M.; Lee,E.K.; Song,B.M.; Kwon,Y.K.; Kim,H.R.; Choi,K.S.; Kim,J.Y.; Lee,H.J.; Moon,O.K.; Jeong,W.; Choi,J.; Baek,J.H.; Joo,Y.S.; Park,Y.H.; Lee,H.S.; Lee,Y.J.; Lee,Y.-J.; Kang,H.-M.; Lee,E.-K.; Song,B.-M.; Lee,K.-J.; Hong,M.-S.
EPI561513	PB2	Korea, Republic of	2014-Jan-21	EPI_ISL_171697	A/Baikal teal/Korea/H62/2014			Jeong,J.; Kang,H.M.; Lee,E.K.; Song,B.M.; Kwon,Y.K.; Kim,H.R.; Choi,K.S.; Kim,J.Y.; Lee,H.J.; Moon,O.K.; Jeong,W.; Choi,J.; Baek,J.H.; Joo,Y.S.; Park,Y.H.; Lee,H.S.; Lee,Y.J.; Lee,Y.-J.; Kang,H.-M.; Lee,E.-K.; Song,B.-M.; Lee,K.-J.; Hong,M.-S.
EPI561520	PB2	Korea, Republic of	2014-Jan-21	EPI_ISL_171698	A/broiler duck/Korea/H65/2014			Jeong,J.; Kang,H.M.; Lee,E.K.; Song,B.M.; Kwon,Y.K.; Kim,H.R.; Choi,K.S.; Kim,J.Y.; Lee,H.J.; Moon,O.K.; Jeong,W.; Choi,J.; Baek,J.H.; Joo,Y.S.; Park,Y.H.; Lee,H.S.; Lee,Y.J.; Lee,Y.-J.; Kang,H.-M.; Lee,E.-K.; Song,B.-M.; Lee,K.-J.; Hong,M.-S.
EPI561527	PB2	Korea, Republic of	2014-Jan-21	EPI_ISL_171699	A/Baikal teal/Korea/H66/2014			Jeong,J.; Kang,H.M.; Lee,E.K.; Song,B.M.; Kwon,Y.K.; Kim,H.R.; Choi,K.S.; Kim,J.Y.; Lee,H.J.; Moon,O.K.; Jeong,W.; Choi,J.; Baek,J.H.; Joo,Y.S.; Park,Y.H.; Lee,H.S.; Lee,Y.J.; Lee,Y.-J.; Kang,H.-M.; Lee,E.-K.; Song,B.-M.; Lee,K.-J.; Hong,M.-S.
EPI561540	PB2	Korea, Republic of	2014-Jan-22	EPI_ISL_171700	A/Baikal teal/Korea/H68/2014			Jeong,J.; Kang,H.M.; Lee,E.K.; Song,B.M.; Kwon,Y.K.; Kim,H.R.; Choi,K.S.; Kim,J.Y.; Lee,H.J.; Moon,O.K.; Jeong,W.; Choi,J.; Baek,J.H.; Joo,Y.S.; Park,Y.H.; Lee,H.S.; Lee,Y.J.; Lee,Y.-J.; Kang,H.-M.; Lee,E.-K.; Song,B.-M.; Lee,K.-J.; Hong,M.-S.
EPI561547	PB2	Korea, Republic of	2014-Jan-22	EPI_ISL_171701	A/Baikal teal/Korea/H80/2014			Jeong,J.; Kang,H.M.; Lee,E.K.; Song,B.M.; Kwon,Y.K.; Kim,H.R.; Choi,K.S.; Kim,J.Y.; Lee,H.J.; Moon,O.K.; Jeong,W.; Choi,J.; Baek,J.H.; Joo,Y.S.; Park,Y.H.; Lee,H.S.; Lee,Y.J.; Lee,Y.-J.; Kang,H.-M.; Lee,E.-K.; Song,B.-M.; Lee,K.-J.; Hong,M.-S.
EPI561554	PB2	Korea, Republic of	2014-Jan-22	EPI_ISL_171702	A/Coot/Korea/H81/2014			Jeong,J.; Kang,H.M.; Lee,E.K.; Song,B.M.; Kwon,Y.K.; Kim,H.R.; Choi,K.S.; Kim,J.Y.; Lee,H.J.; Moon,O.K.; Jeong,W.; Choi,J.; Baek,J.H.; Joo,Y.S.; Park,Y.H.; Lee,H.S.; Lee,Y.J.; Lee,Y.-J.; Kang,H.-M.; Lee,E.-K.; Song,B.-M.; Lee,K.-J.; Hong,M.-S.
EPI561561	PB2	Korea, Republic of	2014-Jan-22	EPI_ISL_171703	A/Baikal teal/Korea/H84/2014			Jeong,J.; Kang,H.M.; Lee,E.K.; Song,B.M.; Kwon,Y.K.; Kim,H.R.; Choi,K.S.; Kim,J.Y.; Lee,H.J.; Moon,O.K.; Jeong,W.; Choi,J.; Baek,J.H.; Joo,Y.S.; Park,Y.H.; Lee,H.S.; Lee,Y.J.; Lee,Y.-J.; Kang,H.-M.; Lee,E.-K.; Song,B.-M.; Lee,K.-J.; Hong,M.-S.
EPI561568	PB2	Korea, Republic of	2014-Jan-23	EPI_ISL_171704	A/Baikal teal/Korea/H96/2014			Jeong,J.; Kang,H.M.; Lee,E.K.; Song,B.M.; Kwon,Y.K.; Kim,H.R.; Choi,K.S.; Kim,J.Y.; Lee,H.J.; Moon,O.K.; Jeong,W.; Choi,J.; Baek,J.H.; Joo,Y.S.; Park,Y.H.; Lee,H.S.; Lee,Y.J.; Lee,Y.-J.; Kang,H.-M.; Lee,E.-K.; Song,B.-M.; Lee,K.-J.; Hong,M.-S.
EPI561575	PB2	Korea, Republic of	2014-Jan-24	EPI_ISL_171705	A/breeder chicken/Korea/H122/2014			Jeong,J.; Kang,H.M.; Lee,E.K.; Song,B.M.; Kwon,Y.K.; Kim,H.R.; Choi,K.S.; Kim,J.Y.; Lee,H.J.; Moon,O.K.; Jeong,W.; Choi,J.; Baek,J.H.; Joo,Y.S.; Park,Y.H.; Lee,H.S.; Lee,Y.J.; Lee,Y.-J.; Kang,H.-M.; Lee,E.-K.; Song,B.-M.; Lee,K.-J.; Hong,M.-S.
EPI561589	PB2	Korea, Republic of	2014-Jan-25	EPI_ISL_171706	A/breeder duck/Korea/H128/2014			Jeong,J.; Kang,H.M.; Lee,E.K.; Song,B.M.; Kwon,Y.K.; Kim,H.R.; Choi,K.S.; Kim,J.Y.; Lee,H.J.; Moon,O.K.; Jeong,W.; Choi,J.; Baek,J.H.; Joo,Y.S.; Park,Y.H.; Lee,H.S.; Lee,Y.J.; Lee,Y.-J.; Kang,H.-M.; Lee,E.-K.; Song,B.-M.; Lee,K.-J.; Hong,M.-S.
EPI561596	PB2	Korea, Republic of	2014-Jan-25	EPI_ISL_171707	A/broiler duck/Korea/H133/2014			Jeong,J.; Kang,H.M.; Lee,E.K.; Song,B.M.; Kwon,Y.K.; Kim,H.R.; Choi,K.S.; Kim,J.Y.; Lee,H.J.; Moon,O.K.; Jeong,W.; Choi,J.; Baek,J.H.; Joo,Y.S.; Park,Y.H.; Lee,H.S.; Lee,Y.J.; Lee,Y.-J.; Kang,H.-M.; Lee,E.-K.; Song,B.-M.; Lee,K.-J.; Hong,M.-S.
EPI561603	PB2	Korea, Republic of	2014-Jan-25	EPI_ISL_171708	A/broiler duck/Korea/H145/2014			Jeong,J.; Kang,H.M.; Lee,E.K.; Song,B.M.; Kwon,Y.K.; Kim,H.R.; Choi,K.S.; Kim,J.Y.; Lee,H.J.; Moon,O.K.; Jeong,W.; Choi,J.; Baek,J.H.; Joo,Y.S.; Park,Y.H.; Lee,H.S.; Lee,Y.J.; Lee,Y.-J.; Kang,H.-M.; Lee,E.-K.; Song,B.-M.; Lee,K.-J.; Hong,M.-S.
EPI561617	PB2	Korea, Republic of	2014-Jan-27	EPI_ISL_171710	A/breeder duck/Korea/H200/2014			Jeong,J.; Kang,H.M.; Lee,E.K.; Song,B.M.; Kwon,Y.K.; Kim,H.R.; Choi,K.S.; Kim,J.Y.; Lee,H.J.; Moon,O.K.; Jeong,W.; Choi,J.; Baek,J.H.; Joo,Y.S.; Park,Y.H.; Lee,H.S.; Lee,Y.J.; Lee,Y.-J.; Kang,H.-M.; Lee,E.-K.; Song,B.-M.; Lee,K.-J.; Hong,M.-S.
EPI561624	PB2	Korea, Republic of	2014-Jan-27	EPI_ISL_171711	A/mallard/Korea/H207/2014			Jeong,J.; Kang,H.M.; Lee,E.K.; Song,B.M.; Kwon,Y.K.; Kim,H.R.; Choi,K.S.; Kim,J.Y.; Lee,H.J.; Moon,O.K.; Jeong,W.; Choi,J.; Baek,J.H.; Joo,Y.S.; Park,Y.H.; Lee,H.S.; Lee,Y.J.; Lee,Y.-J.; Kang,H.-M.; Lee,E.-K.; Song,B.-M.; Lee,K.-J.; Hong,M.-S.
EPI569367	PB2	United States	2014-Dec-16	EPI_ISL_173666	A/chicken/Oregon/41613-2/2014			Killian,M.L.
EPI569369	PB2	United States	2014-Dec-16	EPI_ISL_173668	A/guinea fowl/Oregon/41613-1/2014			Killian,M.L.
EPI573160	PB2	Netherlands	2014-Nov-19	EPI_ISL_174349	A/chicken/Netherlands/14015766/2014	Wageningen Bioveterinary Research	Wageningen Bioveterinary Research	Heutink, Rene; Harders, Frank; Verschuren-Pritz, Sylvia; Bossers, Alex; Koch, Guus; Bouwstra, Ruth
EPI573169	PB2	Netherlands	2014-Nov-20	EPI_ISL_174350	A/Chicken/Netherlands/14015824/2014	Wageningen Bioveterinary Research	Wageningen Bioveterinary Research	Heutink, Rene; Harders, Frank; Verschuren-Pritz, Sylvia; Bossers, Alex; Koch, Guus; Bouwstra, Ruth
EPI573176	PB2	Netherlands	2014-Nov-21	EPI_ISL_174351	A/duck/Netherlands/14015989/2014	Wageningen Bioveterinary Research	Wageningen Bioveterinary Research	Heutink, Rene; Harders, Frank; Verschuren-Pritz, Sylvia; Bossers, Alex; Koch, Guus; Bouwstra, Ruth
EPI573185	PB2	Netherlands	2014-Nov-29	EPI_ISL_174352	A/chicken/Netherlands/14016437/2014	Wageningen Bioveterinary Research	Wageningen Bioveterinary Research	Heutink, Rene; Harders, Frank; Verschuren-Pritz, Sylvia; Bossers, Alex; Koch, Guus; Bouwstra, Ruth
EPI1057698	PB2	Korea, Republic of	2014-Sep-24	EPI_ISL_174380	A/broiler duck/Korea/H1731/2014		Animal and Plant Quarantine Agency (APQA)
EPI1057705	PB2	Korea, Republic of	2014-Dec-01	EPI_ISL_174398	A/mallard/Korea/H1924-6/2014		Animal and Plant Quarantine Agency (APQA)
EPI573635	PB2	Japan	2014-Dec-07	EPI_ISL_174516	A/crane/Kagoshima/KU13/2014(H5N8)	Kagoshima University	Kagoshima University
EPI573643	PB2	Japan	2014-Dec-17	EPI_ISL_174517	A/crane/Kagoshima/KU21/2014(H5N8)	Kagoshima University	Kagoshima University
EPI573651	PB2	Japan	2014-Dec-24	EPI_ISL_174518	A/crane/Kagoshima/KU41/2014(H5N8)	Kagoshima University	Kagoshima University
EPI573661	PB2	Japan	2015-Jan-03	EPI_ISL_174519	A/crane/Kagoshima/KU53/2015(H5N8)	Kagoshima University	Kagoshima University
EPI573669	PB2	Japan	2015-Jan-14	EPI_ISL_174520	A/mallard duck/Kagoshima/KU70/2015(H5N8)	Kagoshima University	Kagoshima University
EPI584820	PB2	Hungary	2015-Feb-23	EPI_ISL_177584	A/domestic duck/Hungary/7341/2015	Danam.Vet.Molbiol	Danam.Vet.Molbiol	Krisztian,Banyai; Szilvia,Farkas; Adam,Dan
EPI585081	PB2	United States	2015-Jan-21	EPI_ISL_177647	A/turkey/California/K1500169-1.2/2015			Killian,M.L.
EPI585539	PB2	Korea, Republic of	2014-Jan-20	EPI_ISL_177725	A/baikal teal/Korea/1437/2014			Kim,S.-H.; Hur,M.; Suh,J.-H.; Woo,C.; Wang,S.-J.; Park,E.-R.; Hwang,J.; An,I.-J.; Jo,S.-D.; Yu,S.D.; Choi,K.; Lee,D.-H.; Song,C.-S.
EPI585540	PB2	Korea, Republic of	2014-Jan-20	EPI_ISL_177726	A/baikal teal/Korea/1441/2014			Kim,S.-H.; Hur,M.; Suh,J.-H.; Woo,C.; Wang,S.-J.; Park,E.-R.; Hwang,J.; An,I.-J.; Jo,S.-D.; Yu,S.D.; Choi,K.; Lee,D.-H.; Song,C.-S.
EPI585541	PB2	Korea, Republic of	2014-Jan-20	EPI_ISL_177727	A/baikal teal/Korea/1445/2014			Kim,S.-H.; Hur,M.; Suh,J.-H.; Woo,C.; Wang,S.-J.; Park,E.-R.; Hwang,J.; An,I.-J.; Jo,S.-D.; Yu,S.D.; Choi,K.; Lee,D.-H.; Song,C.-S.
EPI585542	PB2	Korea, Republic of	2014-Jan-20	EPI_ISL_177728	A/baikal teal/Korea/1446/2014			Kim,S.-H.; Hur,M.; Suh,J.-H.; Woo,C.; Wang,S.-J.; Park,E.-R.; Hwang,J.; An,I.-J.; Jo,S.-D.; Yu,S.D.; Choi,K.; Lee,D.-H.; Song,C.-S.
EPI585543	PB2	Korea, Republic of	2014-Jan-20	EPI_ISL_177729	A/baikal teal/Korea/1447/2014			Kim,S.-H.; Hur,M.; Suh,J.-H.; Woo,C.; Wang,S.-J.; Park,E.-R.; Hwang,J.; An,I.-J.; Jo,S.-D.; Yu,S.D.; Choi,K.; Lee,D.-H.; Song,C.-S.
EPI585544	PB2	Korea, Republic of	2014-Jan-20	EPI_ISL_177730	A/baikal teal/Korea/1448/2014			Kim,S.-H.; Hur,M.; Suh,J.-H.; Woo,C.; Wang,S.-J.; Park,E.-R.; Hwang,J.; An,I.-J.; Jo,S.-D.; Yu,S.D.; Choi,K.; Lee,D.-H.; Song,C.-S.
EPI585545	PB2	Korea, Republic of	2014-Jan-20	EPI_ISL_177731	A/baikal teal/Korea/1449/2014			Kim,S.-H.; Hur,M.; Suh,J.-H.; Woo,C.; Wang,S.-J.; Park,E.-R.; Hwang,J.; An,I.-J.; Jo,S.-D.; Yu,S.D.; Choi,K.; Lee,D.-H.; Song,C.-S.
EPI585546	PB2	Korea, Republic of	2014-Jan-20	EPI_ISL_177732	A/baikal teal/Korea/1452/2014			Kim,S.-H.; Hur,M.; Suh,J.-H.; Woo,C.; Wang,S.-J.; Park,E.-R.; Hwang,J.; An,I.-J.; Jo,S.-D.; Yu,S.D.; Choi,K.; Lee,D.-H.; Song,C.-S.
EPI585547	PB2	Korea, Republic of	2014-Jan-20	EPI_ISL_177733	A/baikal teal/Korea/1454/2014			Kim,S.-H.; Hur,M.; Suh,J.-H.; Woo,C.; Wang,S.-J.; Park,E.-R.; Hwang,J.; An,I.-J.; Jo,S.-D.; Yu,S.D.; Choi,K.; Lee,D.-H.; Song,C.-S.
EPI585548	PB2	Korea, Republic of	2014-Jan-20	EPI_ISL_177734	A/baikal teal/Korea/1456/2014			Kim,S.-H.; Hur,M.; Suh,J.-H.; Woo,C.; Wang,S.-J.; Park,E.-R.; Hwang,J.; An,I.-J.; Jo,S.-D.; Yu,S.D.; Choi,K.; Lee,D.-H.; Song,C.-S.
EPI585549	PB2	Korea, Republic of	2014-Jan-20	EPI_ISL_177735	A/baikal teal/Korea/1457/2014			Kim,S.-H.; Hur,M.; Suh,J.-H.; Woo,C.; Wang,S.-J.; Park,E.-R.; Hwang,J.; An,I.-J.; Jo,S.-D.; Yu,S.D.; Choi,K.; Lee,D.-H.; Song,C.-S.
EPI585550	PB2	Korea, Republic of	2014-Jan-20	EPI_ISL_177736	A/baikal teal/Korea/1458/2014			Kim,S.-H.; Hur,M.; Suh,J.-H.; Woo,C.; Wang,S.-J.; Park,E.-R.; Hwang,J.; An,I.-J.; Jo,S.-D.; Yu,S.D.; Choi,K.; Lee,D.-H.; Song,C.-S.
EPI585551	PB2	Korea, Republic of	2014-Jan-20	EPI_ISL_177737	A/baikal teal/Korea/2399/2014			Kim,S.-H.; Hur,M.; Suh,J.-H.; Woo,C.; Wang,S.-J.; Park,E.-R.; Hwang,J.; An,I.-J.; Jo,S.-D.; Yu,S.D.; Choi,K.; Lee,D.-H.; Song,C.-S.
EPI585552	PB2	Korea, Republic of	2014-Jan-20	EPI_ISL_177738	A/baikal teal/Korea/2402/2014			Kim,S.-H.; Hur,M.; Suh,J.-H.; Woo,C.; Wang,S.-J.; Park,E.-R.; Hwang,J.; An,I.-J.; Jo,S.-D.; Yu,S.D.; Choi,K.; Lee,D.-H.; Song,C.-S.
EPI585553	PB2	Korea, Republic of	2014-Jan-20	EPI_ISL_177739	A/baikal teal/Korea/2403/2014			Kim,S.-H.; Hur,M.; Suh,J.-H.; Woo,C.; Wang,S.-J.; Park,E.-R.; Hwang,J.; An,I.-J.; Jo,S.-D.; Yu,S.D.; Choi,K.; Lee,D.-H.; Song,C.-S.
EPI585554	PB2	Korea, Republic of	2014-Jan-20	EPI_ISL_177740	A/baikal teal/Korea/2406/2014			Kim,S.-H.; Hur,M.; Suh,J.-H.; Woo,C.; Wang,S.-J.; Park,E.-R.; Hwang,J.; An,I.-J.; Jo,S.-D.; Yu,S.D.; Choi,K.; Lee,D.-H.; Song,C.-S.
EPI585555	PB2	Korea, Republic of	2014-Jan-20	EPI_ISL_177741	A/baikal teal/Korea/2414/2014			Kim,S.-H.; Hur,M.; Suh,J.-H.; Woo,C.; Wang,S.-J.; Park,E.-R.; Hwang,J.; An,I.-J.; Jo,S.-D.; Yu,S.D.; Choi,K.; Lee,D.-H.; Song,C.-S.
EPI585556	PB2	Korea, Republic of	2014-Jan-20	EPI_ISL_177742	A/baikal teal/Korea/2416/2014			Kim,S.-H.; Hur,M.; Suh,J.-H.; Woo,C.; Wang,S.-J.; Park,E.-R.; Hwang,J.; An,I.-J.; Jo,S.-D.; Yu,S.D.; Choi,K.; Lee,D.-H.; Song,C.-S.
EPI585557	PB2	Korea, Republic of	2014-Jan-20	EPI_ISL_177743	A/baikal teal/Korea/2417/2014			Kim,S.-H.; Hur,M.; Suh,J.-H.; Woo,C.; Wang,S.-J.; Park,E.-R.; Hwang,J.; An,I.-J.; Jo,S.-D.; Yu,S.D.; Choi,K.; Lee,D.-H.; Song,C.-S.
EPI587519	PB2	Canada	2014-Jan-01	EPI_ISL_178249	A/American wigeon/BC/050-31/2015	Animal Health Centre, Ministry of Agriculture	Canadian Food Inspection Agency
EPI588949	PB2	Taiwan	2015-Jan-11	EPI_ISL_179023	A/goose/Taiwan/a015/2015	Animal Health Research Institute	Animal Health Research Institute	Yu-Ju,Lin; Li-Hsuan,Chen; Wan-Chen,Li; Yu-Pin,Liu; Ming-Shiuh,Lee; Ming-Chu,Cheng; Hsiang-Jung,Tsai
EPI588973	PB2	Taiwan	2015-Jan-13	EPI_ISL_179026	A/duck/Taiwan/a068/2015	Animal Health Research Institute	Animal Health Research Institute	Yu-Ju,Lin; Li-Hsuan,Chen; Wan-Chen,Li; Yu-Pin,Liu; Ming-Shiuh,Lee; Ming-Chu,Cheng; Hsiang-Jung,Tsai
EPI590063	PB2	Vietnam	2013-Apr-10	EPI_ISL_179386	A/duck/Quang Ninh/19c511/2013			Soda,K.; Hotta,K.; Trang,H.U.; Le,Q.M.; Yamashiro,T.; Ito,T.
EPI595056	PB2	Korea, Republic of	2015-Jan-22	EPI_ISL_181080	A/common teal/Korea/KU-12/2015	Avian diaseases laboratory, College of Veterinary Medicine, Konkuk University	Konkuk University	Kwon,Jung-Hoon; Yuk,Seong-Su; Erdene-Ochir,TO; Noh,Jin-Yong; Hong,Woo-Tack; Jeong,Jei-Hyun; Jeong,Sol; Song,Chang-Seon
EPI595063	PB2	Korea, Republic of	2015-Jan-29	EPI_ISL_181081	A/mallard/Korea/KU3-2/2015	Avian diaseases laboratory, College of Veterinary Medicine, Konkuk University	Konkuk University	Kwon,Jung-Hoon; Yuk,Seong-Su; Erdene-Ochir,TO; Noh,Jin-Yong; Hong,Woo-Tack; Jeong,Jei-Hyun; Jeong,Sol; Song,Chang-Seon
EPI595088	PB2	Korea, Republic of	2014-Dec-24	EPI_ISL_181083	A/mandarin duck/Korea/K14-363-1/2014	Avian diaseases laboratory, College of Veterinary Medicine, Konkuk University	Konkuk University	Kwon,Jung-Hoon; Yuk,Seong-Su; Erdene-Ochir,TO; Noh,Jin-Yong; Hong,Woo-Tack; Jeong,Jei-Hyun; Jeong,Sol; Song,Chang-Seon
EPI595090	PB2	Korea, Republic of	2014-Dec-24	EPI_ISL_181084	A/mandarin duck/Korea/K14-366-1/2014	Avian diaseases laboratory, College of Veterinary Medicine, Konkuk University	Konkuk University	Kwon,Jung-Hoon; Yuk,Seong-Su; Erdene-Ochir,TO; Noh,Jin-Yong; Hong,Woo-Tack; Jeong,Jei-Hyun; Jeong,Sol; Song,Chang-Seon
EPI595099	PB2	Korea, Republic of	2014-Dec-24	EPI_ISL_181085	A/mandarin duck/Korea/K14-367-1/2014	Avian diaseases laboratory, College of Veterinary Medicine, Konkuk University	Konkuk University	Kwon,Jung-Hoon; Yuk,Seong-Su; Erdene-Ochir,TO; Noh,Jin-Yong; Hong,Woo-Tack; Jeong,Jei-Hyun; Jeong,Sol; Song,Chang-Seon
EPI595109	PB2	Korea, Republic of	2014-Dec-24	EPI_ISL_181086	A/greater white-fronted goose/Korea/K14-367-4/2014	Avian diaseases laboratory, College of Veterinary Medicine, Konkuk University	Konkuk University	Kwon,Jung-Hoon; Yuk,Seong-Su; Erdene-Ochir,TO; Noh,Jin-Yong; Hong,Woo-Tack; Jeong,Jei-Hyun; Jeong,Sol; Song,Chang-Seon
EPI595117	PB2	Korea, Republic of	2014-Dec-24	EPI_ISL_181087	A/greater white-fronted goose/Korea/K14-369-3/2014	Avian diaseases laboratory, College of Veterinary Medicine, Konkuk University	Konkuk University	Kwon,Jung-Hoon; Yuk,Seong-Su; Erdene-Ochir,TO; Noh,Jin-Yong; Hong,Woo-Tack; Jeong,Jei-Hyun; Jeong,Sol; Song,Chang-Seon
EPI595125	PB2	Korea, Republic of	2014-Dec-24	EPI_ISL_181088	A/greater white-fronted goose/Korea/K14-371-4/2014	Avian diaseases laboratory, College of Veterinary Medicine, Konkuk University	Konkuk University	Kwon,Jung-Hoon; Yuk,Seong-Su; Erdene-Ochir,TO; Noh,Jin-Yong; Hong,Woo-Tack; Jeong,Jei-Hyun; Jeong,Sol; Song,Chang-Seon
EPI595139	PB2	Korea, Republic of	2014-Dec-24	EPI_ISL_181090	A/greater white-fronted goose/Korea/K14-374-1/2014	Avian diaseases laboratory, College of Veterinary Medicine, Konkuk University	Konkuk University	Kwon,Jung-Hoon; Yuk,Seong-Su; Erdene-Ochir,TO; Noh,Jin-Yong; Hong,Woo-Tack; Jeong,Jei-Hyun; Jeong,Sol; Song,Chang-Seon
EPI624538	PB2	Germany	2015-Jan-01	EPI_ISL_191765	A/scarlet_ibis/Germany/AR44-L01279/2015		Friedrich-Loeffler-Institut
EPI687244	PB2	Germany	2014-Dec-15	EPI_ISL_198663	A/turkey/Germany/AR3382-L00937/2014		Friedrich-Loeffler-Institut
EPI687236	PB2	Germany	2014-Dec-15	EPI_ISL_198665	A/turkey/Germany/AR3390-L00939/2014		Friedrich-Loeffler-Institut
EPI662642	PB2	Japan	2014-Dec-28	EPI_ISL_199146	A/chicken/Miyazaki/2-4/2014	National Institute of Animal Health	National Institute of Animal Health
EPI662634	PB2	Japan	2014-Dec-29	EPI_ISL_199147	A/chicken/Yamaguchi/6/2014	National Institute of Animal Health	National Institute of Animal Health
EPI662626	PB2	Japan	2015-Jan-15	EPI_ISL_199148	A/chicken/Okayama/1-2/2015	National Institute of Animal Health	National Institute of Animal Health
EPI662618	PB2	Japan	2015-Jan-17	EPI_ISL_199149	A/chicken/Saga/1-1/2015	National Institute of Animal Health	National Institute of Animal Health
EPI659556	PB2	China	2013-Nov-14	EPI_ISL_199151	A/duck/Shandong/11.14 DL-DKd11/2013(H5N8)		Institute of Microbiology, Chinese Academy of Sciences
EPI661644	PB2	China	2013-Nov-14	EPI_ISL_199412	A/duck/Shandong/11.14 RD/2013(H5N8)		Institute of Microbiology, Chinese Academy of Sciences
EPI672784	PB2	China	2013-Dec-12	EPI_ISL_201798	A/goose/Guangdong/s13124/2013			Song,Y.; Cui,J.; Song,H.; Ye,J.; Zhao,Z.; Wu,S.; Xu,C.; Jiao,P.; Liao,M.
EPI672792	PB2	China	2014-Jan-06	EPI_ISL_201799	A/duck/Guangdong/s14044/2014			Song,Y.; Cui,J.; Song,H.; Ye,J.; Zhao,Z.; Wu,S.; Xu,C.; Jiao,P.; Liao,M.
EPI681207	PB2	China	2014-Sep-25	EPI_ISL_203750	A/duck/Zhejiang/925019/2014			Wu,H.; Peng,X.; Cheng,L.; Lu,X.; Jin,C.; Xie,T.; Yao,H.; Wu,N.
EPI681208	PB2	China	2014-Sep-25	EPI_ISL_203751	A/duck/Zhejiang/925169/2014			Wu,H.; Peng,X.; Cheng,L.; Lu,X.; Jin,C.; Xie,T.; Yao,H.; Wu,N.
EPI681209	PB2	China	2014-Sep-25	EPI_ISL_203752	A/goose/Zhejiang/925037/2014			Wu,H.; Peng,X.; Cheng,L.; Lu,X.; Jin,C.; Xie,T.; Yao,H.; Wu,N.
EPI681210	PB2	China	2014-Sep-25	EPI_ISL_203753	A/goose/Zhejiang/925104/2014			Wu,H.; Peng,X.; Cheng,L.; Lu,X.; Jin,C.; Xie,T.; Yao,H.; Wu,N.
EPI690113	PB2	United States	2015-Jan-02	EPI_ISL_206395	A/American wigeon/Utah/AH0007824/2015			Killian,M.L.
EPI690122	PB2	United States	2015-Jan-07	EPI_ISL_206404	A/mallard/Idaho/AH0008597/2015			Killian,M.L.
EPI690206	PB2	United States	2015-Jan-18	EPI_ISL_206411	A/Canada goose/Oregon/AH0012452/2015			Killian,M.L.
EPI690207	PB2	United States	2015-Jan-18	EPI_ISL_206412	A/American wigeon/Oregon/AH0012525/2015			Killian,M.L.
EPI690208	PB2	United States	2015-Jan-23	EPI_ISL_206413	A/mallard/Nevada/AH0006855/2015			Killian,M.L.
EPI690283	PB2	United States	2015-Feb-06	EPI_ISL_206415	A/chicken/California/15-004912/2015			Killian,M.L.
EPI690304	PB2	United States	2014-Dec-22	EPI_ISL_206429	A/mallard/Idaho/AH0005954/2014			Killian,M.L.
EPI690320	PB2	United States	2014-Dec-22	EPI_ISL_206430	A/mallard/Idaho/AH0005955/2014			Killian,M.L.
EPI690307	PB2	United States	2015-Jan-20	EPI_ISL_206432	A/bald eagle/Idaho/15-002892-2/2015			Killian,M.L.
EPI690310	PB2	United States	2014-Dec-30	EPI_ISL_206435	A/American wigeon/Washington/195968/2014			Killian,M.L.; Ip,H.S.; Griffin,K.; Messer,J.; McMullen,K.; Dusek,R.; Bodenstein,B.
EPI690368	PB2	United States	2014-Dec-29	EPI_ISL_206437	A/Northern pintail/Washington/196271/2014			Killian,M.L.; Ip,H.S.; Griffin,K.; Messer,J.; McMullen,K.; Dusek,R.; Bodenstein,B.
EPI690372	PB2	United States	2014-Dec-24	EPI_ISL_206441	A/mallard/Oregon/195536/2014			Killian,M.L.; Ip,H.S.; Griffin,K.; Messer,J.; McMullen,K.; Dusek,R.; Bodenstein,B.
EPI690373	PB2	United States	2014-Dec-16	EPI_ISL_206442	A/American wigeon/Washington/195198/2014			Killian,M.L.; Ip,H.S.; Griffin,K.; Messer,J.; McMullen,K.; Long,R.; Mansfield,K.
EPI690375	PB2	United States	2014-Dec-16	EPI_ISL_206443	A/American wigeon/Washington/195205/2014			Killian,M.L.; Ip,H.S.; Griffin,K.; Messer,J.; McMullen,K.; Long,R.; Mansfield,K.
EPI690432	PB2	United States	2014-Dec-29	EPI_ISL_206445	A/peregrine falcon/Washington/196426/2014			Killian,M.L.; Ip,H.S.; Griffin,K.; Messer,J.; McMullen,K.; Long,R.; Mansfield,K.
EPI690517	PB2	Taiwan	2015-Jan-17	EPI_ISL_206456	A/goose/Taiwan/TNC1/2015			Huang,P.Y.; Lee,C.D.; Yip,C.H.; Cheung,C.L.; Yu,G.; Lam,T.T.; Smith,D.K.; Zhu,H.; Guan,Y.; Lee,C.C.; Lam,T.Y.
EPI690525	PB2	Taiwan	2015-Jan-17	EPI_ISL_206457	A/goose/Taiwan/TNC2/2015			Huang,P.Y.; Lee,C.D.; Yip,C.H.; Cheung,C.L.; Yu,G.; Lam,T.T.; Smith,D.K.; Zhu,H.; Guan,Y.; Lee,C.C.; Lam,T.Y.
EPI690533	PB2	Taiwan	2015-Jan-17	EPI_ISL_206458	A/goose/Taiwan/TNC3/2015			Huang,P.Y.; Lee,C.D.; Yip,C.H.; Cheung,C.L.; Yu,G.; Lam,T.T.; Smith,D.K.; Zhu,H.; Guan,Y.; Lee,C.C.; Lam,T.Y.
EPI690541	PB2	Taiwan	2015-Jan-17	EPI_ISL_206459	A/goose/Taiwan/TNC4/2015			Huang,P.Y.; Lee,C.D.; Yip,C.H.; Cheung,C.L.; Yu,G.; Lam,T.T.; Smith,D.K.; Zhu,H.; Guan,Y.; Lee,C.C.; Lam,T.Y.
EPI690549	PB2	Taiwan	2015-Jan-17	EPI_ISL_206460	A/goose/Taiwan/TNC5/2015			Huang,P.Y.; Lee,C.D.; Yip,C.H.; Cheung,C.L.; Yu,G.; Lam,T.T.; Smith,D.K.; Zhu,H.; Guan,Y.; Lee,C.C.; Lam,T.Y.
EPI690557	PB2	Taiwan	2015-Jan-17	EPI_ISL_206461	A/goose/Taiwan/TNC6/2015			Huang,P.Y.; Lee,C.D.; Yip,C.H.; Cheung,C.L.; Yu,G.; Lam,T.T.; Smith,D.K.; Zhu,H.; Guan,Y.; Lee,C.C.; Lam,T.Y.
EPI690565	PB2	Taiwan	2015-Jan-17	EPI_ISL_206462	A/goose/Taiwan/TNC7/2015			Huang,P.Y.; Lee,C.D.; Yip,C.H.; Cheung,C.L.; Yu,G.; Lam,T.T.; Smith,D.K.; Zhu,H.; Guan,Y.; Lee,C.C.; Lam,T.Y.
EPI690573	PB2	Taiwan	2015-Jan-17	EPI_ISL_206463	A/goose/Taiwan/TNC8/2015			Huang,P.Y.; Lee,C.D.; Yip,C.H.; Cheung,C.L.; Yu,G.; Lam,T.T.; Smith,D.K.; Zhu,H.; Guan,Y.; Lee,C.C.; Lam,T.Y.
EPI690581	PB2	Taiwan	2015-Jan-17	EPI_ISL_206464	A/goose/Taiwan/TNC9/2015			Huang,P.Y.; Lee,C.D.; Yip,C.H.; Cheung,C.L.; Yu,G.; Lam,T.T.; Smith,D.K.; Zhu,H.; Guan,Y.; Lee,C.C.; Lam,T.Y.
EPI690589	PB2	Taiwan	2015-Jan-17	EPI_ISL_206465	A/goose/Taiwan/TNC10/2015			Huang,P.Y.; Lee,C.D.; Yip,C.H.; Cheung,C.L.; Yu,G.; Lam,T.T.; Smith,D.K.; Zhu,H.; Guan,Y.; Lee,C.C.; Lam,T.Y.
EPI690597	PB2	Taiwan	2015-Jan-17	EPI_ISL_206466	A/goose/Taiwan/TNC11/2015			Huang,P.Y.; Lee,C.D.; Yip,C.H.; Cheung,C.L.; Yu,G.; Lam,T.T.; Smith,D.K.; Zhu,H.; Guan,Y.; Lee,C.C.; Lam,T.Y.
EPI690605	PB2	Taiwan	2015-Jan-17	EPI_ISL_206467	A/goose/Taiwan/TNC12/2015			Huang,P.Y.; Lee,C.D.; Yip,C.H.; Cheung,C.L.; Yu,G.; Lam,T.T.; Smith,D.K.; Zhu,H.; Guan,Y.; Lee,C.C.; Lam,T.Y.
EPI690613	PB2	Taiwan	2015-Jan-17	EPI_ISL_206468	A/goose/Taiwan/TNC13/2015			Huang,P.Y.; Lee,C.D.; Yip,C.H.; Cheung,C.L.; Yu,G.; Lam,T.T.; Smith,D.K.; Zhu,H.; Guan,Y.; Lee,C.C.; Lam,T.Y.
EPI690621	PB2	Taiwan	2015-Jan-17	EPI_ISL_206469	A/goose/Taiwan/TNC14/2015			Huang,P.Y.; Lee,C.D.; Yip,C.H.; Cheung,C.L.; Yu,G.; Lam,T.T.; Smith,D.K.; Zhu,H.; Guan,Y.; Lee,C.C.; Lam,T.Y.
EPI690629	PB2	Taiwan	2015-Jan-17	EPI_ISL_206470	A/goose/Taiwan/TNO1/2015			Huang,P.Y.; Lee,C.D.; Yip,C.H.; Cheung,C.L.; Yu,G.; Lam,T.T.; Smith,D.K.; Zhu,H.; Guan,Y.; Lee,C.C.; Lam,T.Y.
EPI690637	PB2	Taiwan	2015-Jan-17	EPI_ISL_206471	A/goose/Taiwan/TNO2/2015			Huang,P.Y.; Lee,C.D.; Yip,C.H.; Cheung,C.L.; Yu,G.; Lam,T.T.; Smith,D.K.; Zhu,H.; Guan,Y.; Lee,C.C.; Lam,T.Y.
EPI690645	PB2	Taiwan	2015-Jan-17	EPI_ISL_206472	A/goose/Taiwan/TNO3/2015			Huang,P.Y.; Lee,C.D.; Yip,C.H.; Cheung,C.L.; Yu,G.; Lam,T.T.; Smith,D.K.; Zhu,H.; Guan,Y.; Lee,C.C.; Lam,T.Y.
EPI690653	PB2	Taiwan	2015-Jan-17	EPI_ISL_206473	A/goose/Taiwan/TNO4/2015			Huang,P.Y.; Lee,C.D.; Yip,C.H.; Cheung,C.L.; Yu,G.; Lam,T.T.; Smith,D.K.; Zhu,H.; Guan,Y.; Lee,C.C.; Lam,T.Y.
EPI690669	PB2	Taiwan	2015-Jan-17	EPI_ISL_206475	A/goose/Taiwan/TNO6/2015			Huang,P.Y.; Lee,C.C.; Yip,C.H.; Cheung,C.L.; Yu,G.; Lam,T.Y.; Smith,D.K.; Zhu,H.; Guan,Y.
EPI690677	PB2	Taiwan	2015-Jan-17	EPI_ISL_206476	A/goose/Taiwan/TNO7/2015			Huang,P.Y.; Lee,C.D.; Yip,C.H.; Cheung,C.L.; Yu,G.; Lam,T.T.; Smith,D.K.; Zhu,H.; Guan,Y.; Lee,C.C.; Lam,T.Y.
EPI690685	PB2	Taiwan	2015-Jan-17	EPI_ISL_206477	A/goose/Taiwan/TNO8/2015			Huang,P.Y.; Lee,C.D.; Yip,C.H.; Cheung,C.L.; Yu,G.; Lam,T.T.; Smith,D.K.; Zhu,H.; Guan,Y.; Lee,C.C.; Lam,T.Y.
EPI690693	PB2	Taiwan	2015-Jan-17	EPI_ISL_206478	A/goose/Taiwan/TNO9/2015			Huang,P.Y.; Lee,C.D.; Yip,C.H.; Cheung,C.L.; Yu,G.; Lam,T.T.; Smith,D.K.; Zhu,H.; Guan,Y.; Lee,C.C.; Lam,T.Y.
EPI690701	PB2	Taiwan	2015-Jan-17	EPI_ISL_206479	A/goose/Taiwan/TNO10/2015			Huang,P.Y.; Lee,C.D.; Yip,C.H.; Cheung,C.L.; Yu,G.; Lam,T.T.; Smith,D.K.; Zhu,H.; Guan,Y.; Lee,C.C.; Lam,T.Y.
EPI690709	PB2	Taiwan	2015-Jan-17	EPI_ISL_206480	A/goose/Taiwan/TNO11/2015			Huang,P.Y.; Lee,C.D.; Yip,C.H.; Cheung,C.L.; Yu,G.; Lam,T.T.; Smith,D.K.; Zhu,H.; Guan,Y.; Lee,C.C.; Lam,T.Y.
EPI690717	PB2	Taiwan	2015-Jan-17	EPI_ISL_206481	A/goose/Taiwan/TNO12/2015			Huang,P.Y.; Lee,C.D.; Yip,C.H.; Cheung,C.L.; Yu,G.; Lam,T.T.; Smith,D.K.; Zhu,H.; Guan,Y.; Lee,C.C.; Lam,T.Y.
EPI690725	PB2	Taiwan	2015-Jan-17	EPI_ISL_206482	A/goose/Taiwan/TNO13/2015			Huang,P.Y.; Lee,C.D.; Yip,C.H.; Cheung,C.L.; Yu,G.; Lam,T.T.; Smith,D.K.; Zhu,H.; Guan,Y.; Lee,C.C.; Lam,T.Y.
EPI690733	PB2	Taiwan	2015-Jan-17	EPI_ISL_206483	A/goose/Taiwan/TNO14/2015			Huang,P.Y.; Lee,C.D.; Yip,C.H.; Cheung,C.L.; Yu,G.; Lam,T.T.; Smith,D.K.; Zhu,H.; Guan,Y.; Lee,C.C.; Lam,T.Y.
EPI690741	PB2	Taiwan	2015-Jan-17	EPI_ISL_206484	A/goose/Taiwan/TNO15/2015			Huang,P.Y.; Lee,C.D.; Yip,C.H.; Cheung,C.L.; Yu,G.; Lam,T.T.; Smith,D.K.; Zhu,H.; Guan,Y.; Lee,C.C.; Lam,T.Y.
EPI690749	PB2	Taiwan	2015-Jan-17	EPI_ISL_206485	A/goose/Taiwan/TNO16/2015			Huang,P.Y.; Lee,C.D.; Yip,C.H.; Cheung,C.L.; Yu,G.; Lam,T.T.; Smith,D.K.; Zhu,H.; Guan,Y.; Lee,C.C.; Lam,T.Y.
EPI690757	PB2	Taiwan	2015-Jan-17	EPI_ISL_206486	A/goose/Taiwan/TNO17/2015			Huang,P.Y.; Lee,C.D.; Yip,C.H.; Cheung,C.L.; Yu,G.; Lam,T.T.; Smith,D.K.; Zhu,H.; Guan,Y.; Lee,C.C.; Lam,T.Y.
EPI690765	PB2	Taiwan	2015-Jan-17	EPI_ISL_206487	A/goose/Taiwan/TNO18/2015			Huang,P.Y.; Lee,C.D.; Yip,C.H.; Cheung,C.L.; Yu,G.; Lam,T.T.; Smith,D.K.; Zhu,H.; Guan,Y.; Lee,C.C.; Lam,T.Y.
EPI690773	PB2	Taiwan	2015-Jan-17	EPI_ISL_206488	A/goose/Taiwan/TNO19/2015			Huang,P.Y.; Lee,C.D.; Yip,C.H.; Cheung,C.L.; Yu,G.; Lam,T.T.; Smith,D.K.; Zhu,H.; Guan,Y.; Lee,C.C.; Lam,T.Y.
EPI690781	PB2	Taiwan	2015-Jan-17	EPI_ISL_206489	A/goose/Taiwan/TNO20/2015			Huang,P.Y.; Lee,C.D.; Yip,C.H.; Cheung,C.L.; Yu,G.; Lam,T.T.; Smith,D.K.; Zhu,H.; Guan,Y.; Lee,C.C.; Lam,T.Y.
EPI690789	PB2	China	2014-Feb-27	EPI_ISL_206490	A/goose/Jiangsu/QD5/2014			Li,J.; Gu,M.; Liu,D.; Liu,B.; Jiang,K.; Zhong,L.; Liu,K.; Sun,W.; Hu,J.; Wang,X.; Hu,S.; Liu,X.
EPI690805	PB2	China	2014-Apr-20	EPI_ISL_206492	A/goose/Yangzhou/0420/2014			Li,J.; Gu,M.; Liu,D.; Liu,B.; Jiang,K.; Zhong,L.; Liu,K.; Sun,W.; Hu,J.; Wang,X.; Hu,S.; Liu,X.
EPI734788	PB2	United States	2007-Jun-27	EPI_ISL_216639	A/mallard/Maryland/07OS864/2007			Das,S.R.; Halpin,R.A.; Lin,X.; Simenauer,A.; Akopov,A.; Fedorova,N.; Puri,V.; Stockwell,T.; Amedeo,P.; Bishop,B.; Katzel,D.; Schobel,S.; Shrivastava,S.; Nolting,J.; Bao,Y.; Sanders,R.; Zhdanov,S.; Kiryutin,B.; Lipman,D.J.; Tatusova,T.; Slemons,R.; Bowman,A.
EPI740398	PB2	China	2016-Feb-26	EPI_ISL_217879	A/Bean Goose/Hubei/chenhu XVI311-2 /2016_H5N8	State Key Laboratory of Virology and Wuhan Institute of Virology, Chinese Academy of Sciences	Wuhan Institute of Virology
EPI750111	PB2	Taiwan	2015-Feb-08	EPI_ISL_219874	A/duck/Taiwan/A3400/2015			Lee,M.S.; Chen,L.H.; Chen,Y.P.; Liu,Y.P.; Li,W.C.; Lin,Y.L.; Lee,F.; Ting,L.J.
EPI750119	PB2	Taiwan	2015-Jan-11	EPI_ISL_219875	A/goose/Taiwan/01019/2015			Lee,M.S.; Chen,L.H.; Chen,Y.P.; Liu,Y.P.; Li,W.C.; Lin,Y.L.; Lee,F.; Ting,L.J.
EPI750127	PB2	Taiwan	2015-Jan-12	EPI_ISL_219876	A/goose/Taiwan/01026/2015			Lee,M.S.; Chen,L.H.; Chen,Y.P.; Liu,Y.P.; Li,W.C.; Lin,Y.L.; Lee,F.; Ting,L.J.
EPI750135	PB2	Taiwan	2015-Jan-12	EPI_ISL_219877	A/goose/Taiwan/01039/2015			Lee,M.S.; Chen,L.H.; Chen,Y.P.; Liu,Y.P.; Li,W.C.; Lin,Y.L.; Lee,F.; Ting,L.J.
EPI762147	PB2	China	2014-Jan-04	EPI_ISL_222132	A/duck/Eastern China/JY/2014			Wang,X.
EPI762155	PB2	China	2013-Nov-11	EPI_ISL_222134	A/goose/Eastern China/CZ/2013			Wang,X.
EPI773754	PB2	Russian Federation	2016-May-25	EPI_ISL_224580	A/great crested grebe/Uvs-Nuur Lake/341/2016	Research Institute of Experimental and Clinical Medicine	Research Institute of Experimental and Clinical Medicine	Kirill, Sharshov; Olga, Kurskaya; Ivan, Sobolev; Alexander, Alekseev;Tatyana, Alikina; Marsel, Kabilov; Alexander, Shestopalov
EPI774110	PB2	China	2016-May-09	EPI_ISL_224704	A/Bar-headed Goose/Qinghai/BTY1-B/2016	State Key Laboratory of Virology and Wuhan Institute of Virology, Chinese Academy of Sciences	Wuhan Institute of Virology
EPI774118	PB2	China	2016-May-09	EPI_ISL_224705	A/Bar-headed Goose/Qinghai/BTY1-LV/2016	State Key Laboratory of Virology and Wuhan Institute of Virology, Chinese Academy of Sciences	Wuhan Institute of Virology
EPI774127	PB2	China	2016-May-12	EPI_ISL_224707	A/Bar-headed Goose/Qinghai/BTY2-B/2016	State Key Laboratory of Virology and Wuhan Institute of Virology, Chinese Academy of Sciences	Wuhan Institute of Virology
EPI774139	PB2	China	2016-May-12	EPI_ISL_224708	A/Bar-headed Goose/Qinghai/BTY2-LU/2016	State Key Laboratory of Virology and Wuhan Institute of Virology, Chinese Academy of Sciences	Wuhan Institute of Virology
EPI774147	PB2	China	2016-May-12	EPI_ISL_224709	A/Bar-headed Goose/Qinghai/BTY3-B/2016	State Key Laboratory of Virology and Wuhan Institute of Virology, Chinese Academy of Sciences	Wuhan Institute of Virology
EPI774156	PB2	China	2016-May-12	EPI_ISL_224710	A/Bar-headed Goose/Qinghai/BTY3-LU/2016	State Key Laboratory of Virology and Wuhan Institute of Virology, Chinese Academy of Sciences	Wuhan Institute of Virology
EPI774165	PB2	China	2016-May-12	EPI_ISL_224711	A/Bar-headed Goose/Qinghai/BTY4-B/2016	State Key Laboratory of Virology and Wuhan Institute of Virology, Chinese Academy of Sciences	Wuhan Institute of Virology
EPI774173	PB2	China	2016-May-12	EPI_ISL_224712	A/Bar-headed Goose/Qinghai/BTY4-LU/2016	State Key Laboratory of Virology and Wuhan Institute of Virology, Chinese Academy of Sciences	Wuhan Institute of Virology
EPI774182	PB2	China	2016-May-12	EPI_ISL_224713	A/Bar-headed Goose/Qinghai/BTY5-B/2016	State Key Laboratory of Virology and Wuhan Institute of Virology, Chinese Academy of Sciences	Wuhan Institute of Virology
EPI774190	PB2	China	2016-May-11	EPI_ISL_224714	A/Bar-headed Goose/Qinghai/BTY6-B/2016	State Key Laboratory of Virology and Wuhan Institute of Virology, Chinese Academy of Sciences	Wuhan Institute of Virology
EPI774198	PB2	China	2016-May-11	EPI_ISL_224715	A/Bar-headed Goose/Qinghai/BTY6-LU/2016	State Key Laboratory of Virology and Wuhan Institute of Virology, Chinese Academy of Sciences	Wuhan Institute of Virology
EPI774207	PB2	China	2016-May-11	EPI_ISL_224716	A/Bar-headed Goose/Qinghai/BTY7-B/2016	State Key Laboratory of Virology and Wuhan Institute of Virology, Chinese Academy of Sciences	Wuhan Institute of Virology
EPI774215	PB2	China	2016-May-11	EPI_ISL_224717	A/Bar-headed Goose/Qinghai/BTY7-LU1/2016	State Key Laboratory of Virology and Wuhan Institute of Virology, Chinese Academy of Sciences	Wuhan Institute of Virology
EPI774223	PB2	China	2016-May-11	EPI_ISL_224718	A/Bar-headed Goose/Qinghai/BTY7-LU2/2016	State Key Laboratory of Virology and Wuhan Institute of Virology, Chinese Academy of Sciences	Wuhan Institute of Virology
EPI774231	PB2	China	2016-May-10	EPI_ISL_224719	A/Bar-headed Goose/Qinghai/BTY8-B/2016	State Key Laboratory of Virology and Wuhan Institute of Virology, Chinese Academy of Sciences	Wuhan Institute of Virology
EPI774239	PB2	China	2016-May-10	EPI_ISL_224720	A/Bar-headed Goose/Qinghai/BTY8-LU/2016	State Key Laboratory of Virology and Wuhan Institute of Virology, Chinese Academy of Sciences	Wuhan Institute of Virology
EPI774248	PB2	China	2016-May-09	EPI_ISL_224721	A/Bar-headed Goose/Qinghai/BTY9-B/2016	State Key Laboratory of Virology and Wuhan Institute of Virology, Chinese Academy of Sciences	Wuhan Institute of Virology
EPI774256	PB2	China	2016-May-09	EPI_ISL_224722	A/Bar-headed Goose/Qinghai/BTY9-LU/2016	State Key Laboratory of Virology and Wuhan Institute of Virology, Chinese Academy of Sciences	Wuhan Institute of Virology
EPI774264	PB2	China	2016-May-09	EPI_ISL_224723	A/Bar-headed Goose/Qinghai/BTY10-B/2016	State Key Laboratory of Virology and Wuhan Institute of Virology, Chinese Academy of Sciences	Wuhan Institute of Virology
EPI774274	PB2	China	2016-May-09	EPI_ISL_224724	A/Bar-headed Goose/Qinghai/BTY10-LU/2016	State Key Laboratory of Virology and Wuhan Institute of Virology, Chinese Academy of Sciences	Wuhan Institute of Virology
EPI774283	PB2	China	2016-May-09	EPI_ISL_224725	A/Bar-headed Goose/Qinghai/BTY11-B/2016	State Key Laboratory of Virology and Wuhan Institute of Virology, Chinese Academy of Sciences	Wuhan Institute of Virology
EPI774291	PB2	China	2016-May-09	EPI_ISL_224726	A/Bar-headed Goose/Qinghai/BTY11-LU/2016	State Key Laboratory of Virology and Wuhan Institute of Virology, Chinese Academy of Sciences	Wuhan Institute of Virology
EPI774299	PB2	China	2016-May-13	EPI_ISL_224727	A/Bar-headed Goose/Qinghai/BTY12-B/2016	State Key Laboratory of Virology and Wuhan Institute of Virology, Chinese Academy of Sciences	Wuhan Institute of Virology
EPI774307	PB2	China	2016-May-13	EPI_ISL_224728	A/Bar-headed Goose/Qinghai/BTY12-LU/2016	State Key Laboratory of Virology and Wuhan Institute of Virology, Chinese Academy of Sciences	Wuhan Institute of Virology
EPI774315	PB2	China	2016-May-14	EPI_ISL_224729	A/Bar-headed Goose/Qinghai/BTY13-B/2016	State Key Laboratory of Virology and Wuhan Institute of Virology, Chinese Academy of Sciences	Wuhan Institute of Virology
EPI774323	PB2	China	2016-May-14	EPI_ISL_224730	A/Bar-headed Goose/Qinghai/BTY13-LU/2016	State Key Laboratory of Virology and Wuhan Institute of Virology, Chinese Academy of Sciences	Wuhan Institute of Virology
EPI774332	PB2	China	2016-May-14	EPI_ISL_224731	A/Bar-headed Goose/Qinghai/BTY14-B/2016	State Key Laboratory of Virology and Wuhan Institute of Virology, Chinese Academy of Sciences	Wuhan Institute of Virology
EPI774341	PB2	China	2016-May-14	EPI_ISL_224732	A/Bar-headed Goose/Qinghai/BTY14-LU/2016	State Key Laboratory of Virology and Wuhan Institute of Virology, Chinese Academy of Sciences	Wuhan Institute of Virology
EPI774349	PB2	China	2016-May-14	EPI_ISL_224733	A/Bar-headed Goose/Qinghai/BTY15-B/2016	State Key Laboratory of Virology and Wuhan Institute of Virology, Chinese Academy of Sciences	Wuhan Institute of Virology
EPI774358	PB2	China	2016-May-14	EPI_ISL_224734	A/Bar-headed Goose/Qinghai/BTY15-LU/2016	State Key Laboratory of Virology and Wuhan Institute of Virology, Chinese Academy of Sciences	Wuhan Institute of Virology
EPI774366	PB2	China	2016-May-14	EPI_ISL_224735	A/Bar-headed Goose/Qinghai/BTY16-B/2016	State Key Laboratory of Virology and Wuhan Institute of Virology, Chinese Academy of Sciences	Wuhan Institute of Virology
EPI774375	PB2	China	2016-May-14	EPI_ISL_224736	A/Bar-headed Goose/Qinghai/BTY16-LU/2016	State Key Laboratory of Virology and Wuhan Institute of Virology, Chinese Academy of Sciences	Wuhan Institute of Virology
EPI774383	PB2	China	2016-May-15	EPI_ISL_224737	A/Bar-headed Goose/Qinghai/BTY17-B/2016	State Key Laboratory of Virology and Wuhan Institute of Virology, Chinese Academy of Sciences	Wuhan Institute of Virology
EPI774391	PB2	China	2016-May-15	EPI_ISL_224738	A/Bar-headed Goose/Qinghai/BTY17-LU/2016	State Key Laboratory of Virology and Wuhan Institute of Virology, Chinese Academy of Sciences	Wuhan Institute of Virology
EPI774399	PB2	China	2016-May-15	EPI_ISL_224739	A/Bar-headed Goose/Qinghai/BTY18-B/2016	State Key Laboratory of Virology and Wuhan Institute of Virology, Chinese Academy of Sciences	Wuhan Institute of Virology
EPI774407	PB2	China	2016-May-15	EPI_ISL_224740	A/Bar-headed Goose/Qinghai/BTY18-LU/2016	State Key Laboratory of Virology and Wuhan Institute of Virology, Chinese Academy of Sciences	Wuhan Institute of Virology
EPI774423	PB2	China	2016-May-01	EPI_ISL_224742	A/Brown-headed Gull/Qinghai/ZTO1-B/2016	State Key Laboratory of Virology and Wuhan Institute of Virology, Chinese Academy of Sciences	Wuhan Institute of Virology
EPI774431	PB2	China	2016-May-01	EPI_ISL_224743	A/Brown-headed Gull/Qinghai/ZTO1-LU/2016	State Key Laboratory of Virology and Wuhan Institute of Virology, Chinese Academy of Sciences	Wuhan Institute of Virology
EPI774439	PB2	China	2016-May-12	EPI_ISL_224744	A/Brown-headed Gull/Qinghai/ZTO3-B/2016	State Key Laboratory of Virology and Wuhan Institute of Virology, Chinese Academy of Sciences	Wuhan Institute of Virology
EPI774447	PB2	China	2016-May-12	EPI_ISL_224745	A/Brown-headed Gull/Qinghai/ZTO3-LU/2016	State Key Laboratory of Virology and Wuhan Institute of Virology, Chinese Academy of Sciences	Wuhan Institute of Virology
EPI774455	PB2	China	2016-May-11	EPI_ISL_224746	A/Brown-headed Gull/Qinghai/ZTO4-B/2016	State Key Laboratory of Virology and Wuhan Institute of Virology, Chinese Academy of Sciences	Wuhan Institute of Virology
EPI774463	PB2	China	2016-May-14	EPI_ISL_224747	A/Brown-headed Gull/Qinghai/ZTO5-B/2016	State Key Laboratory of Virology and Wuhan Institute of Virology, Chinese Academy of Sciences	Wuhan Institute of Virology
EPI774472	PB2	China	2016-May-14	EPI_ISL_224748	A/Brown-headed Gull/Qinghai/ZTO5-K/2016	State Key Laboratory of Virology and Wuhan Institute of Virology, Chinese Academy of Sciences	Wuhan Institute of Virology
EPI774480	PB2	China	2016-May-15	EPI_ISL_224749	A/Brown-headed Gull/Qinghai/ZTO6-B/2016	State Key Laboratory of Virology and Wuhan Institute of Virology, Chinese Academy of Sciences	Wuhan Institute of Virology
EPI774487	PB2	China	2016-May-15	EPI_ISL_224750	A/Brown-headed Gull/Qinghai/ZTO6-SP/2016	State Key Laboratory of Virology and Wuhan Institute of Virology, Chinese Academy of Sciences	Wuhan Institute of Virology
EPI774495	PB2	China	2016-May-15	EPI_ISL_224751	A/Brown-headed Gull/Qinghai/ZTO6-MU/2016	State Key Laboratory of Virology and Wuhan Institute of Virology, Chinese Academy of Sciences	Wuhan Institute of Virology
EPI774503	PB2	China	2016-May-15	EPI_ISL_224752	A/Great Black-headed Gull/Qinghai/YO1-B/2016	State Key Laboratory of Virology and Wuhan Institute of Virology, Chinese Academy of Sciences	Wuhan Institute of Virology
EPI823457	PB2	Russian Federation	2016-May-25	EPI_ISL_230820	A/great crested grebe/Tyva/34/2016	State Research Center of Virology and Biotechnology (VECTOR)	WHO National Influenza Centre Russian Federation	Fadeev,Artem; Komissarov,Andrey; Egorova,Anna; Sintsova,Ksenia; Musaeva,Tamila; Susloparov,Ivan; Marchenko,Vasiliy; Ryzhikov,Aleksandr
EPI823745	PB2	Russian Federation	2016-May-25	EPI_ISL_231684	A/wild duck/Tyva/35/2016	State Research Center of Virology and Biotechnology (VECTOR)	WHO National Influenza Centre Russian Federation	Fadeev,Artem; Komissarov,Andrey; Egorova,Anna; Sintsova,Ksenia; Musaeva,Tamila; Susloparov,Ivan; Marchenko,Vasiliy; Ryzhikov,Aleksandr
EPI823753	PB2	Russian Federation	2016-May-25	EPI_ISL_231685	A/black-headed gull/Tyva/41/2016	State Research Center of Virology and Biotechnology (VECTOR)	WHO National Influenza Centre Russian Federation	Fadeev,Artem; Komissarov,Andrey; Egorova,Anna; Sintsova,Ksenia; Musaeva,Tamila; Susloparov,Ivan; Marchenko,Vasiliy; Ryzhikov,Aleksandr
EPI836603	PB2	Russian Federation	2016-May-25	EPI_ISL_234057	A/grey heron /Uvs-Nuur Lake/20/2016	Research Institute of Experimental and Clinical Medicine	Research Institute of Experimental and Clinical Medicine	Kirill, Sharshov; Olga, Kurskaya; Ivan, Sobolev; Alexander, Alekseev; Alexander, Shestopalov
EPI836611	PB2	Russian Federation	2016-May-25	EPI_ISL_234058	A/common tern /Uvs-Nuur Lake/26/2016	Research Institute of Experimental and Clinical Medicine	Research Institute of Experimental and Clinical Medicine	Kirill, Sharshov; Olga, Kurskaya; Ivan, Sobolev; Alexander, Alekseev; Tatyana, Alikina; Marsel, Kabilov; Alexander, Shestopalov
EPI1057712	PB2	Korea, Republic of	2015-Jan-14	EPI_ISL_234330	A/mallard/Korea/H2102/2015		Animal and Plant Quarantine Agency (APQA)
EPI845897	PB2	Japan	2014-Dec-19	EPI_ISL_235771	A/mandarin duck/Gifu/2112D001/2014			Usui,T.; Soda,K.; Tomioka,Y.; Okamura,M.; Ishihara,T.; Yano,M.; Yabuta,T.; Takakuwa,H.; Otsuki,K.; Ito,H.; Ito,T.; Yamaguchi,T.
EPI845951	PB2	Japan	2014-Nov-18	EPI_ISL_235772	A/tundra swan/Tottori/C6nk/2014			Usui,T.; Soda,K.; Tomioka,Y.; Okamura,M.; Ishihara,T.; Yano,M.; Yabuta,T.; Takakuwa,H.; Ito,H.; Otsuki,K.; Ito,T.; Yamaguchi,T.
EPI859196	PB2	Hungary	2016-Oct-19	EPI_ISL_237730	A/mute_swan/Hungary/51049/2016	National Food Chain Safety Office Veterinary Diagnostic Directorate Laboratory for Molecular Biology	Danam.Vet.Molbiol	Zsuzsanna, Ronai; Krisztina, Ursu; Adam, Balint; Dora, Szalay; Akos, Thuma; Eva, Gyuris; Karoly, Erdelyi; Adam, Dan
EPI859204	PB2	Hungary	2016-Nov-02	EPI_ISL_237731	A/domestic_turkey/Hungary/53433/2016	National Food Chain Safety Office Veterinary Diagnostic Directorate Laboratory for Molecular Biology	Danam.Vet.Molbiol	Zsuzsanna, Ronai; Krisztina, Ursu; Adam, Balint; Dora, Szalay; Akos, Thuma; Eva, Gyuris; Karoly, Erdelyi; Adam, Dan
EPI859660	PB2	Germany	2016-Nov-07	EPI_ISL_237733	A/tufted_duck/Germany/AR8444-L01986/2016		Friedrich-Loeffler-Institut
EPI860233	PB2	Poland	2016-Nov-02	EPI_ISL_237921	A/wild duck/Poland/82A/2016		National Veterinary Research Institut Poland, PIWet-PIB	Świętoń, E.; Śmietanka, K.
EPI860391	PB2	Germany	2016-Nov-07	EPI_ISL_237944	A/tufted_duck/Germany/AR8444-L01987/2016		Friedrich-Loeffler-Institut
EPI860399	PB2	Germany	2016-Nov-08	EPI_ISL_237945	A/tufted_duck/Germany/AR8459-L01988/2016		Friedrich-Loeffler-Institut
EPI860512	PB2	Hungary	2016-Nov-08	EPI_ISL_237964	A/Mulard_duck/Hungary/54494/2016	National Food Chain Safety Office Veterinary Diagnostic Directorate Laboratory for Molecular Biology	Danam.Vet.Molbiol	Zsuzsanna, Ronai; Krisztina, Ursu; Adam, Balint; Dora, Szalay; Akos, Thuma; Eva, Gyuris; Karoly, Erdelyi; Adam, Dan
EPI860525	PB2	Hungary	2016-Nov-11	EPI_ISL_237965	A/goose/Hungary/55128/2016	National Food Chain Safety Office Veterinary Diagnostic Directorate Laboratory for Molecular Biology	Danam.Vet.Molbiol	Zsuzsanna, Ronai; Krisztina, Ursu; Adam, Balint; Dora, Szalay; Akos, Thuma; Eva, Gyuris; Karoly, Erdelyi; Adam, Dan
EPI860528	PB2	Hungary	2016-Nov-11	EPI_ISL_237966	A/duck/Hungary/55191/2016	National Food Chain Safety Office Veterinary Diagnostic Directorate Laboratory for Molecular Biology	Danam.Vet.Molbiol	Zsuzsanna, Ronai; Krisztina, Ursu; Adam, Balint; Dora, Szalay; Akos, Thuma; Eva, Gyuris; Karoly, Erdelyi; Adam, Dan
EPI860645	PB2	United States	2014-Jan-01	EPI_ISL_237987	A/gyrfalcon/Washington/41088/6/2014	National Institute of Animal Health	National Institute of Animal Health	Uchida,U.
EPI916719	PB2	Germany	2016-Nov-09	EPI_ISL_238037	A/turkey/Germany-SH/R8595/2016		Friedrich-Loeffler-Institut
EPI881279	PB2	Germany	2016-Nov-11	EPI_ISL_238039	A/chicken/Germany-SH/R8758/2016		Friedrich-Loeffler-Institut
EPI867457	PB2	Croatia	2016-Oct-30	EPI_ISL_238196	A/mute swan/Croatia/70/2016		Croatian Veterinary Institute	Savić, Vladimir
EPI863823	PB2	Sweden	2016-Nov-21	EPI_ISL_238893	A/Chicken/Sweden/SVA161122KU0453/SZ0209316/2016	National Veterinary Institute	National Veterinary Institute
EPI863831	PB2	Sweden	2016-Nov-21	EPI_ISL_238894	A/Chicken/Sweden/SVA161122KU0453/SZ0209317/2016	National Veterinary Institute	National Veterinary Institute
EPI863846	PB2	Sweden	2016-Nov-21	EPI_ISL_238895	A/Chicken/Sweden/SVA161122KU0453/SZ0209318/2016	National Veterinary Institute	National Veterinary Institute
EPI869684	PB2	France	2016-Nov-26	EPI_ISL_239997	A/decoy_duck/France/161104e/2016	Anses (Ploufragan-Plouzané)	ANSES Agence Nationale De Securite Sanitaire De L’alimentation
EPI869806	PB2	France	2016-Nov-28	EPI_ISL_240012	A/duck/France/161108h/2016		ANSES Agence Nationale De Securite Sanitaire De L’alimentation
EPI959416	PB2	Poland	2016-Dec-02	EPI_ISL_240102	A/domestic goose/Poland/33/2016		National Veterinary Research Institut Poland, PIWet-PIB	E. Swieton, K. Smietanka
EPI959432	PB2	Poland	2016-Dec-17	EPI_ISL_240104	A/chicken/Poland/79A/2016		National Veterinary Research Institut Poland, PIWet-PIB	E. Swieton, K. Smietanka
EPI909465	PB2	Russian Federation	2016-Dec-13	EPI_ISL_240110	A/chicken/Astrakhan/3131/2016		State Research Center of Virology and Biotechnology (VECTOR)	Ivan,Susloparov; Vasily,Marchenko; Natalya,Goncharova; Alexander,Durymanov; Tatyana,Ilyicheva; Alexander,Ryzhikov
EPI869942	PB2	Poland	2016-Nov-09	EPI_ISL_240111	A/herring gull/Poland/84/2016		National Veterinary Research Institut Poland, PIWet-PIB	E. Swieton, K. Smietanka
EPI926610	PB2	Russian Federation	2016-Oct-04	EPI_ISL_240677	A/domestic duck/Siberia/103/2016	Research Institute of Experimental and Clinical Medicine	Research Institute of Experimental and Clinical Medicine	Sharshov, K.A.; Kurskaya, O.G.; Alexeev, A.Y.; Sobolev, I.A.; Alikina, T.Y.; Kabilov, M.R.; Shestopalov, A.M.
EPI926600	PB2	Russian Federation	2016-Oct-10	EPI_ISL_240678	A/domestic duck/Siberia/50K/2016		Research Institute of Experimental and Clinical Medicine	Sharshov, K.A.; Kurskaya, O.G.; Alexeev, A.Y.; Sobolev, I.A.; Alikina, T.Y.; Kabilov, M.R.; Shestopalov, A.M.
EPI895486	PB2	Germany	2016-Nov-23	EPI_ISL_241249	A/domestic duck/Germany-MV/R9869/2016		Friedrich-Loeffler-Institut
EPI887465	PB2	Czech Republic	2017-Jan-06	EPI_ISL_242817	A/chicken/Czech Republic/206-17_2/2017(H5N8)		State Veterinary Institute Prague	Nagy,Alexander
EPI888085	PB2	Italy	2017-Jan-03	EPI_ISL_242902	A/wigeon/Italy/17VIR57-3/2017	Istituto Zooprofilattico Sperimentale Delle Venezie	Istituto Zooprofilattico Sperimentale Delle Venezie	Silvia,Ormelli; Sabrina,Marciano; Alessia,Schivo; Annalisa,Salviato; Adelaide,Milani; Gianpiero,Zamperin; Bianca,Zecchin; Alice,Fusaro; Calogero,Terregino; Isabella,Monne
EPI925953	PB2	Russian Federation	2016-Jan-01	EPI_ISL_250231	A/domestic_duck/Siberia/49_feather/2016	Research Institute of Experimental and Clinical Medicine	WHO National Influenza Centre Russian Federation	Sharshov,K.A.; Sobolev,I.A.; Li,Xinxin; Fadeev,A.V.; Egorova,A.A.; Kotenko,A.V.; Komissarov,A.B.; Vasin,A.V.; Kurskaya,O.G.; Alexeev,A.Y.; Shestopalov,A.M
EPI1081887	PB2	Czech Republic	2017-Jan-02	EPI_ISL_250887	A/chicken/Czech Republic/55-17_1/2017 (H5N8)		State Veterinary Institute Prague
EPI942940	PB2	United Kingdom	2016-Dec-31	EPI_ISL_253037	A/chicken/Wales/000023/2016	Animal and Plant Health Agency (APHA)	Animal and Plant Health Agency (APHA)	Seekings, James; Ellis, Richard; Brookes, Sharon M; Reid, Scott; Essen, Stephen; Brown, Ian H
EPI952636	PB2	Korea, Republic of	2017-Feb-08	EPI_ISL_254725	A/chicken/Korea/H903/2017	Animal and Plant Quarantine Agency (O-2015)	Animal and Plant Quarantine Agency (APQA)	Youn-Jeong, Lee; Eun-Kyoung, Lee; Byung-Min, Song; Yu-Na, Lee
EPI952757	PB2	Korea, Republic of	2017-Jan-24	EPI_ISL_254745	A/mallard duck/Korea/WA137/2017	Animal and Plant Quarantine Agency (O-2015)	Animal and Plant Quarantine Agency (APQA)	Youn-Jeong, Lee; Eun-Kyoung, Lee; Byung-Min, Song; Yu-Na, Lee
EPI953764	PB2	Hungary	2016-Nov-21	EPI_ISL_254814	A/mallard/Hungary/57857/2016	Danam.Vet.Molbiol	Danam.Vet.Molbiol	Adam, Dan
EPI954536	PB2	Hungary	2016-Dec-18	EPI_ISL_255174	A/Goose/Hungary/65817/2016	Danam.Vet.Molbiol	Danam.Vet.Molbiol	Adam, Dan
EPI954564	PB2	Italy	2017-Jan-20	EPI_ISL_255182	A/turkey/Italy/17VIR538-1/2017	Istituto Zooprofilattico Sperimentale Delle Venezie	Istituto Zooprofilattico Sperimentale Delle Venezie	Zecchin, B.; Fusaro, A.; Milani, A.; Schivo, A.; Salviato, A.; Zamperin, G.; Marciano, S.; Ormelli, S.; Terregino, C.; Monne, I.
EPI954572	PB2	Italy	2017-Jan-23	EPI_ISL_255183	A/turkey/Italy/17VIR576-11/2017	Istituto Zooprofilattico Sperimentale Delle Venezie	Istituto Zooprofilattico Sperimentale Delle Venezie	Zecchin, B.; Fusaro, A.; Milani, A.; Schivo, A.; Salviato, A.; Zamperin, G.; Marciano, S.; Ormelli, S.; Terregino, C.; Monne, I.
EPI954580	PB2	Italy	2017-Jan-25	EPI_ISL_255184	A/chicken/Italy/17VIR653-12/2017	Istituto Zooprofilattico Sperimentale Delle Venezie	Istituto Zooprofilattico Sperimentale Delle Venezie	Zecchin, B.; Fusaro, A.; Milani, A.; Schivo, A.; Salviato, A.; Zamperin, G.; Marciano, S.; Ormelli, S.; Terregino, C.; Monne, I.
EPI954588	PB2	Italy	2017-Feb-01	EPI_ISL_255185	A/turkey/Italy/17VIR973-2/2017	Istituto Zooprofilattico Sperimentale Delle Venezie	Istituto Zooprofilattico Sperimentale Delle Venezie	Zecchin, B.; Fusaro, A.; Milani, A.; Schivo, A.; Salviato, A.; Zamperin, G.; Marciano, S.; Ormelli, S.; Terregino, C.; Monne, I.
EPI954596	PB2	Italy	2017-Feb-14	EPI_ISL_255186	A/turkey/Italy/17VIR1338-3/2017	Istituto Zooprofilattico Sperimentale Delle Venezie	Istituto Zooprofilattico Sperimentale Delle Venezie	Zecchin, B.; Fusaro, A.; Milani, A.; Schivo, A.; Salviato, A.; Zamperin, G.; Marciano, S.; Ormelli, S.; Terregino, C.; Monne, I.
EPI954604	PB2	Italy	2017-Feb-16	EPI_ISL_255187	A/turkey/Italy/17VIR1452-22/2017	Istituto Zooprofilattico Sperimentale Delle Venezie	Istituto Zooprofilattico Sperimentale Delle Venezie	Zecchin, B.; Fusaro, A.; Milani, A.; Schivo, A.; Salviato, A.; Zamperin, G.; Marciano, S.; Ormelli, S.; Terregino, C.; Monne, I.
EPI954628	PB2	Hungary	2017-Jan-02	EPI_ISL_255190	A/Mute swan/Hungary/119/2017	Danam.Vet.Molbiol	Danam.Vet.Molbiol	Adam, Dan
EPI954636	PB2	Hungary	2017-Jan-02	EPI_ISL_255191	A/Harris Hawk/Hungary/120/2017	Danam.Vet.Molbiol	Danam.Vet.Molbiol	Adam, Dan
EPI954644	PB2	Hungary	2017-Jan-11	EPI_ISL_255192	A/Goose/Hungary/982/2017	Danam.Vet.Molbiol	Danam.Vet.Molbiol	Adam, Dan
EPI954652	PB2	Hungary	2017-Jan-11	EPI_ISL_255193	A/Duck/Hungary/984/2017	Danam.Vet.Molbiol	Danam.Vet.Molbiol	Adam, Dan
EPI954660	PB2	Hungary	2017-Jan-11	EPI_ISL_255194	A/Goose/Hungary/1030/2017	Danam.Vet.Molbiol	Danam.Vet.Molbiol	Adam, Dan
EPI954668	PB2	Hungary	2017-Jan-16	EPI_ISL_255195	A/Duck/Hungary/1588/2017	Danam.Vet.Molbiol	Danam.Vet.Molbiol	Adam, Dan
EPI954676	PB2	Hungary	2017-Jan-18	EPI_ISL_255196	A/Greylag_goose/Hungary/1941/2017	Danam.Vet.Molbiol	Danam.Vet.Molbiol	Adam, Dan
EPI954684	PB2	Hungary	2017-Jan-18	EPI_ISL_255197	A/Mute swan/Hungary/1955/2017	Danam.Vet.Molbiol	Danam.Vet.Molbiol	Adam, Dan
EPI954692	PB2	Hungary	2017-Jan-18	EPI_ISL_255198	A/Turkey/Hungary/2030/2017	Danam.Vet.Molbiol	Danam.Vet.Molbiol	Adam, Dan
EPI954700	PB2	Hungary	2017-Jan-19	EPI_ISL_255199	A/Mute swan/Hungary/2193/2017	Danam.Vet.Molbiol	Danam.Vet.Molbiol	Adam, Dan
EPI954708	PB2	Hungary	2017-Jan-22	EPI_ISL_255200	A/Mute swan/Hungary/2508/2017	Danam.Vet.Molbiol	Danam.Vet.Molbiol	Adam, Dan
EPI954716	PB2	Hungary	2017-Jan-24	EPI_ISL_255201	A/Mute swan/Hungary/2825/2017	Danam.Vet.Molbiol	Danam.Vet.Molbiol	Adam, Dan
EPI954724	PB2	Hungary	2017-Jan-26	EPI_ISL_255202	A/Mute swan/Hungary/3139/2017	Danam.Vet.Molbiol	Danam.Vet.Molbiol	Adam, Dan
EPI954732	PB2	Hungary	2017-Jan-27	EPI_ISL_255203	A/Mute swan/Hungary/3513/2017	Danam.Vet.Molbiol	Danam.Vet.Molbiol	Adam, Dan
EPI954740	PB2	Hungary	2017-Jan-29	EPI_ISL_255204	A/Mute swan/Hungary/3542/2017	Danam.Vet.Molbiol	Danam.Vet.Molbiol	Adam, Dan
EPI954748	PB2	Hungary	2017-Jan-24	EPI_ISL_255205	A/Chicken/Hungary/2496/2017	National Food Chain Safety Office Veterinary Diagnostic Directorate Laboratory for Molecular Biology	Danam.Vet.Molbiol	Adam, Dan
EPI954756	PB2	Hungary	2017-Feb-07	EPI_ISL_255206	A/Peregrine_falcon/Hungary/4882/2017	Danam.Vet.Molbiol	Danam.Vet.Molbiol	Adam, Dan
EPI954764	PB2	Hungary	2017-Feb-09	EPI_ISL_255207	A/Mute swan/Hungary/5316/2017	Danam.Vet.Molbiol	Danam.Vet.Molbiol	Adam, Dan
EPI954772	PB2	Hungary	2017-Feb-21	EPI_ISL_255208	A/Common_buzzard/Hungary/7061/2017	Danam.Vet.Molbiol	Danam.Vet.Molbiol	Adam, Dan
EPI954780	PB2	Hungary	2017-Feb-28	EPI_ISL_255209	A/Common_tern/Hungary/8187/2017	Danam.Vet.Molbiol	Danam.Vet.Molbiol	Adam, Dan
EPI954788	PB2	Hungary	2017-Jan-24	EPI_ISL_255210	A/Harris_hawk/Hungary/2762a/2017	Danam.Vet.Molbiol	Danam.Vet.Molbiol	Adam, Dan
EPI954796	PB2	Hungary	2017-Jan-24	EPI_ISL_255211	A/Harris_hawk/Hungary/2762b/2017	Danam.Vet.Molbiol	Danam.Vet.Molbiol	Adam, Dan
EPI954810	PB2	Hungary	2017-Jan-04	EPI_ISL_255212	A/Greylag_goose/Hungary/320/2017	Danam.Vet.Molbiol	Danam.Vet.Molbiol	Adam, Dan
EPI954818	PB2	Hungary	2017-Jan-06	EPI_ISL_255213	A/GuineaFowl/Hungary/596/2017	Danam.Vet.Molbiol	Danam.Vet.Molbiol	Adam, Dan
EPI954826	PB2	Hungary	2017-Jan-17	EPI_ISL_255214	A/Chicken/Hungary/1751/2017	Danam.Vet.Molbiol	Danam.Vet.Molbiol	Adam, Dan
EPI954834	PB2	Hungary	2017-Jan-26	EPI_ISL_255215	A/Mute swan/Hungary/3137/2017	Danam.Vet.Molbiol	Danam.Vet.Molbiol	Adam, Dan
EPI954842	PB2	Hungary	2017-Feb-13	EPI_ISL_255216	A/Mallard/Hungary/5821/2017	Danam.Vet.Molbiol	Danam.Vet.Molbiol	Adam, Dan
EPI954858	PB2	Hungary	2017-Jan-14	EPI_ISL_255218	A/Mallard/Hungary/1574b/2017	Danam.Vet.Molbiol	Danam.Vet.Molbiol	Adam, Dan
EPI954866	PB2	Hungary	2017-Jan-09	EPI_ISL_255219	A/White_fronted_goose/Hungary/801/2017	Danam.Vet.Molbiol	Danam.Vet.Molbiol	Adam, Dan
EPI954874	PB2	Hungary	2017-Jan-14	EPI_ISL_255220	A/Mallard/Hungary/1574a/2017	Danam.Vet.Molbiol	Danam.Vet.Molbiol	Adam, Dan
EPI956125	PB2	Hungary	2016-Nov-26	EPI_ISL_255398	A/Goose/Hungary/59712/2016	Danam.Vet.Molbiol	Danam.Vet.Molbiol	Adam, Dan
EPI957582	PB2	France	2016-Dec-27	EPI_ISL_255627	A/duck/France/161587/2016		ANSES Agence Nationale De Securite Sanitaire De L’alimentation
EPI961446	PB2	Russian Federation	2016-Aug-27	EPI_ISL_256298	A/gadwall/Kurgan/2442/2016		State Research Center of Virology and Biotechnology (VECTOR)	Ivan,Susloparov; Natalya,Goncharova; Natalya,Kolosova; Vasiliy,Marchenko; Alexander,Ryzhikov
EPI961455	PB2	Russian Federation	2017-Mar-02	EPI_ISL_256299	A/chicken/Sergiyev Posad/38/2017		State Research Center of Virology and Biotechnology (VECTOR)	Ivan,Susloparov; Natalya,Goncharova; Natalya,Kolosova; Vasiliy,Marchenko; Alexander,Ryzhikov
EPI961464	PB2	Russian Federation	2017-Mar-02	EPI_ISL_256300	A/chicken/Sergiyev Posad/39/2017		State Research Center of Virology and Biotechnology (VECTOR)	Ivan,Susloparov; Natalya,Goncharova; Natalya,Kolosova; Vasiliy,Marchenko; Alexander,Ryzhikov
EPI961497	PB2	Italy	2017-Jan-03	EPI_ISL_256305	A/shelduck/Italy/17VIR1572-24/2017	Istituto Zooprofilattico Sperimentale Delle Venezie	Istituto Zooprofilattico Sperimentale Delle Venezie	Zecchin, B.; Fusaro, A.; Milani, A.; Schivo, A.; Salviato, A.; Zamperin, G.; Marciano, S.; Ormelli, S.; Terregino, C.; Monne, I.
EPI961505	PB2	Italy	2017-Feb-21	EPI_ISL_256306	A/turkey/Italy/17VIR1574-1/2017	Istituto Zooprofilattico Sperimentale Delle Venezie	Istituto Zooprofilattico Sperimentale Delle Venezie	Zecchin, B.; Fusaro, A.; Milani, A.; Schivo, A.; Salviato, A.; Zamperin, G.; Marciano, S.; Ormelli, S.; Terregino, C.; Monne, I.
EPI961514	PB2	Italy	2017-Feb-27	EPI_ISL_256307	A/chicken/Italy/17VIR1684-2/2017	Istituto Zooprofilattico Sperimentale Delle Venezie	Istituto Zooprofilattico Sperimentale Delle Venezie	Zecchin, B.; Fusaro, A.; Milani, A.; Schivo, A.; Salviato, A.; Zamperin, G.; Marciano, S.; Ormelli, S.; Terregino, C.; Monne, I.
EPI961522	PB2	Italy	2017-Feb-27	EPI_ISL_256308	A/chicken/Italy/17VIR1751-3/2017	Istituto Zooprofilattico Sperimentale Delle Venezie	Istituto Zooprofilattico Sperimentale Delle Venezie	Zecchin, B.; Fusaro, A.; Milani, A.; Schivo, A.; Salviato, A.; Zamperin, G.; Marciano, S.; Ormelli, S.; Terregino, C.; Monne, I.
EPI961928	PB2	Taiwan	2016-Dec-21	EPI_ISL_256398	A/chicken/Taiwan/x37/2016		Animal Health Research Institute	Yu-Ju,Lin; Li-Hsuan,Chen; Wan-Chen,Li; Yen-Ping,Chen; Yu-Pin,Liu; Fan,Lee; Wen-Jane,Tu
EPI962041	PB2	Hungary	2016-Nov-09	EPI_ISL_256453	A/Duck/Hungary/54738/2016	National Food Chain Safety Office Veterinary Diagnostic Directorate Laboratory for Molecular Biology	Danam.Vet.Molbiol	Adam, Dan
EPI962052	PB2	Hungary	2016-Nov-11	EPI_ISL_256457	A/Duck/Hungary/55764/2016	National Food Chain Safety Office Veterinary Diagnostic Directorate Laboratory for Molecular Biology	Danam.Vet.Molbiol	Adam, Dan
EPI962062	PB2	Hungary	2016-Nov-01	EPI_ISL_256460	A/Turkey/Hungary/53136/2016	National Food Chain Safety Office Veterinary Diagnostic Directorate Laboratory for Molecular Biology	Danam.Vet.Molbiol	Adam, Dan
EPI964914	PB2	Czech Republic	2017-Jan-06	EPI_ISL_257004	A/chicken/Czech Republic/206-17_2/2017			Nagy,A.
EPI969251	PB2	Switzerland	2016-Nov-13	EPI_ISL_257699	A/Tufted Duck/Switzerland/V237/2016	Institute of Virology and Immunology IVI	Faculty of Veterinary Medicine at the University of Bern
EPI973397	PB2	Germany	2017-Feb-04	EPI_ISL_258415	A/grey heron/Germany-TH/R1125/2017		Friedrich-Loeffler-Institut
EPI978867	PB2	Germany	2017-Feb-04	EPI_ISL_258661	A/mute swan/Germany-TH/R1126/2017		Friedrich-Loeffler-Institut
EPI987879	PB2	Macedonia, the former Yogoslav Republic of	2017-Jan-21	EPI_ISL_261634	A/chicken/Republic of Macedonia/AR1167-L02131/2017	University “Ss. Cyril and Methodius” , Veterinary institute, Department of Avian diseases	Friedrich-Loeffler-Institut	Dodovski, Aleksandar
EPI1006731	PB2	Korea, Republic of	2016-Dec-15	EPI_ISL_266417	A/common teal/Korea/W547/2016			Kim,Y.-I.; Park,S.-J.; Kwon,H.-I.; Kim,E.-H.; Si,Y.-J.; Jeong,J.H.; Lee,I.-W.; Hiep,D.N.; Kwon,J.-J.; Choi,W.S.; Song,M.-S.; Kim,C.-J.; Choi,Y.-K.
EPI1006733	PB2	Korea, Republic of	2016-Dec-15	EPI_ISL_266418	A/common teal/Korea/W549/2016			Kim,Y.-I.; Park,S.-J.; Kwon,H.-I.; Kim,E.-H.; Si,Y.-J.; Jeong,J.H.; Lee,I.-W.; Hiep,D.N.; Kwon,J.-J.; Choi,W.S.; Song,M.-S.; Kim,C.-J.; Choi,Y.-K.
EPI1006732	PB2	Korea, Republic of	2016-Dec-15	EPI_ISL_266419	A/common teal/Korea/W548/2016			Kim,Y.-I.; Park,S.-J.; Kwon,H.-I.; Kim,E.-H.; Si,Y.-J.; Jeong,J.H.; Lee,I.-W.; Hiep,D.N.; Kwon,J.-J.; Choi,W.S.; Song,M.-S.; Kim,C.-J.; Choi,Y.-K.
EPI1006734	PB2	Korea, Republic of	2016-Dec-15	EPI_ISL_266420	A/common teal/Korea/W550/2016			Kim,Y.-I.; Park,S.-J.; Kwon,H.-I.; Kim,E.-H.; Si,Y.-J.; Jeong,J.H.; Lee,I.-W.; Hiep,D.N.; Kwon,J.-J.; Choi,W.S.; Song,M.-S.; Kim,C.-J.; Choi,Y.-K.
EPI1006735	PB2	Korea, Republic of	2017-Jan-04	EPI_ISL_266421	A/common teal/Korea/W555/2017			Kim,Y.-I.; Park,S.-J.; Kwon,H.-I.; Kim,E.-H.; Si,Y.-J.; Jeong,J.H.; Lee,I.-W.; Hiep,D.N.; Kwon,J.-J.; Choi,W.S.; Song,M.-S.; Kim,C.-J.; Choi,Y.-K.
EPI1007664	PB2	Belgium	2017-Feb-01	EPI_ISL_266536	A/chicken/Belgium/807/2017			Steensels,M.; Lambrecht,B.; Vandenbussche,F.; Van Borm,S.
EPI1007672	PB2	Belgium	2017-Feb-08	EPI_ISL_266537	A/peacock/Belgium/1017/2017			Steensels,M.; Lambrecht,B.; Vandenbussche,F.; Van Borm,S.
EPI1007680	PB2	Belgium	2017-Feb-21	EPI_ISL_266538	A/Cygnus olor/Belgium/1567/2017			Steensels,M.; Lambrecht,B.; Vandenbussche,F.; Van Borm,S.
EPI1009533	PB2	China	2017-Feb-24	EPI_ISL_266820	A/Bean goose/Hubei/CH-i122/2017_H5N8		Wuhan Institute of Virology
EPI1009501	PB2	China	2017-Feb-24	EPI_ISL_266821	A/Bean goose/Hubei/CH-i119/2017		Wuhan Institute of Virology
EPI1009509	PB2	China	2017-Feb-24	EPI_ISL_266822	A/Herring Gull/Hubei/CH-i149/2017_H5N8		Wuhan Institute of Virology
EPI1009525	PB2	China	2017-Mar-06	EPI_ISL_266824	A/Bean goose/Hubei/CH-i320/2017_H5N8		Wuhan Institute of Virology
EPI1010497	PB2	Egypt	2016-Dec-08	EPI_ISL_267135	A/green-winged teal/Egypt/871/2016			Kandeil,A.; Kayed,A.; Moatasim,Y.; Webby,R.; McKenzie,P.P.; Kayali,G.; Ali,M.A.
EPI1010501	PB2	Egypt	2016-Dec-08	EPI_ISL_267136	A/green-winged teal/Egypt/877/2016			Kandeil,A.; Kayed,A.; Moatasim,Y.; Webby,R.; McKenzie,P.P.; Kayali,G.; Ali,M.A.
EPI1018204	PB2	Egypt	2017-Apr-06	EPI_ISL_268513	A/duck/Egypt/F446/2017	National Laboratory for Veterinary Quality Control on Poultry production- Animal Health Research Inistitute	Animal Health Research Institute	'Nahed,Yehia; Mahmoud,Naguib; Naglaa,Hagag; Mohamed,El-Husseiny; Zainab,Mosaad; Mohamed,Hassan; AbdelSatar,Arafa'
EPI1019363	PB2	Netherlands	2016-Nov-10	EPI_ISL_268618	A/Bk_swan/NL-Den Oever/16013973-002/2016	Wageningen Bioveterinary Research	Wageningen Bioveterinary Research	Beerens, Nancy; Heutink, Rene; Harders, Frank; Verschuren-Pritz, Sylvia; Bossers, Alex; Koch, Guus; Bergervoet, Saskia
EPI1019371	PB2	Netherlands	2016-Nov-11	EPI_ISL_268619	A/Bl_H_gull/NL-Slootdorp/16014102-002/2016	Wageningen Bioveterinary Research	Wageningen Bioveterinary Research	Beerens, Nancy; Heutink, Rene; Harders, Frank; Verschuren-Pritz, Sylvia; Bossers, Alex; Koch, Guus; Bergervoet, Saskia
EPI1019379	PB2	Netherlands	2016-Nov-30	EPI_ISL_268620	A/Buzzard/NL-Durgerdam/16015100-004/2016	Wageningen Bioveterinary Research	Wageningen Bioveterinary Research	Beerens, Nancy; Heutink, Rene; Harders, Frank; Verschuren-Pritz, Sylvia; Bossers, Alex; Koch, Guus; Bergervoet, Saskia
EPI1019387	PB2	Netherlands	2016-Nov-11	EPI_ISL_268621	A/C_Gull/NL-Slootdorp/16014102-003/2016	Wageningen Bioveterinary Research	Wageningen Bioveterinary Research	Beerens, Nancy; Heutink, Rene; Harders, Frank; Verschuren-Pritz, Sylvia; Bossers, Alex; Koch, Guus; Bergervoet, Saskia
EPI1019395	PB2	Netherlands	2016-Dec-12	EPI_ISL_268622	A/Ch/NL-Abbega/X16015736/2016	Wageningen Bioveterinary Research	Wageningen Bioveterinary Research	Beerens, Nancy; Heutink, Rene; Harders, Frank; Verschuren-Pritz, Sylvia; Bossers, Alex; Koch, Guus; Bergervoet, Saskia
EPI1019403	PB2	Netherlands	2016-Dec-19	EPI_ISL_268623	A/Ch/NL-Boven Leeuwen/16016151-006-010/2016	Wageningen Bioveterinary Research	Wageningen Bioveterinary Research	Beerens, Nancy; Heutink, Rene; Harders, Frank; Verschuren-Pritz, Sylvia; Bossers, Alex; Koch, Guus; Bergervoet, Saskia
EPI1019411	PB2	Netherlands	2016-Nov-15	EPI_ISL_268624	A/Ch/NL-Den Oever/16014231-001/2016	Wageningen Bioveterinary Research	Wageningen Bioveterinary Research	Beerens, Nancy; Heutink, Rene; Harders, Frank; Verschuren-Pritz, Sylvia; Bossers, Alex; Koch, Guus; Bergervoet, Saskia
EPI1019419	PB2	Netherlands	2016-Dec-17	EPI_ISL_268625	A/Ch/NL-Hiaure/16016112-001-005/2016	Wageningen Bioveterinary Research	Wageningen Bioveterinary Research	Beerens, Nancy; Heutink, Rene; Harders, Frank; Verschuren-Pritz, Sylvia; Bossers, Alex; Koch, Guus; Bergervoet, Saskia
EPI1019427	PB2	Netherlands	2016-Dec-17	EPI_ISL_268626	A/Ch/NL-Rhenen/16016141-006/2016	Wageningen Bioveterinary Research	Wageningen Bioveterinary Research	Beerens, Nancy; Heutink, Rene; Harders, Frank; Verschuren-Pritz, Sylvia; Bossers, Alex; Koch, Guus; Bergervoet, Saskia
EPI1019435	PB2	Netherlands	2016-Dec-24	EPI_ISL_268627	A/Ch/NL-Zoeterwoude/16016484-021-025/2016	Wageningen Bioveterinary Research	Wageningen Bioveterinary Research	Beerens, Nancy; Heutink, Rene; Harders, Frank; Verschuren-Pritz, Sylvia; Bossers, Alex; Koch, Guus; Bergervoet, Saskia
EPI1019443	PB2	Netherlands	2016-Dec-05	EPI_ISL_268628	A/Crow/NL-Oostwoud/16015372-004/2016	Wageningen Bioveterinary Research	Wageningen Bioveterinary Research	Beerens, Nancy; Heutink, Rene; Harders, Frank; Verschuren-Pritz, Sylvia; Bossers, Alex; Koch, Guus; Bergervoet, Saskia
EPI1019451	PB2	Netherlands	2016-Nov-25	EPI_ISL_268629	A/Dk/NL-Biddinghuizen/16014829-011-015/2016	Wageningen Bioveterinary Research	Wageningen Bioveterinary Research	Beerens, Nancy; Heutink, Rene; Harders, Frank; Verschuren-Pritz, Sylvia; Bossers, Alex; Koch, Guus; Bergervoet, Saskia
EPI1019459	PB2	Netherlands	2016-Nov-30	EPI_ISL_268630	A/Dk/NL-Biddinghuizen/16015083-016-020/2016	Wageningen Bioveterinary Research	Wageningen Bioveterinary Research	Beerens, Nancy; Heutink, Rene; Harders, Frank; Verschuren-Pritz, Sylvia; Bossers, Alex; Koch, Guus; Bergervoet, Saskia
EPI1019467	PB2	Netherlands	2016-Dec-01	EPI_ISL_268631	A/Dk/NL-Biddinghuizen/16015145-021-025/2016	Wageningen Bioveterinary Research	Wageningen Bioveterinary Research	Beerens, Nancy; Heutink, Rene; Harders, Frank; Verschuren-Pritz, Sylvia; Bossers, Alex; Koch, Guus; Bergervoet, Saskia
EPI1019475	PB2	Netherlands	2016-Dec-15	EPI_ISL_268632	A/Dk/NL-Kamperveen/16016104-001-005/2016	Wageningen Bioveterinary Research	Wageningen Bioveterinary Research	Beerens, Nancy; Heutink, Rene; Harders, Frank; Verschuren-Pritz, Sylvia; Bossers, Alex; Koch, Guus; Bergervoet, Saskia
EPI1019483	PB2	Netherlands	2016-Nov-10	EPI_ISL_268633	A/Dk/NL-Rotterdam/16014008-001-005/2016	Wageningen Bioveterinary Research	Wageningen Bioveterinary Research	Beerens, Nancy; Heutink, Rene; Harders, Frank; Verschuren-Pritz, Sylvia; Bossers, Alex; Koch, Guus; Bergervoet, Saskia
EPI1019491	PB2	Netherlands	2016-Dec-21	EPI_ISL_268634	A/Dk/NL-Stolwijk/16016291-016-020/2016	Wageningen Bioveterinary Research	Wageningen Bioveterinary Research	Beerens, Nancy; Heutink, Rene; Harders, Frank; Verschuren-Pritz, Sylvia; Bossers, Alex; Koch, Guus; Bergervoet, Saskia
EPI1019499	PB2	Netherlands	2016-Dec-13	EPI_ISL_268635	A/Eur_Wig/NL-Akkrum/16015817-003/2016	Wageningen Bioveterinary Research	Wageningen Bioveterinary Research	Beerens, Nancy; Heutink, Rene; Harders, Frank; Verschuren-Pritz, Sylvia; Bossers, Alex; Koch, Guus; Bergervoet, Saskia
EPI1019507	PB2	Netherlands	2016-Nov-27	EPI_ISL_268636	A/Eur_Wig/NL-De Waal (Texel)/16014891-003/2016	Wageningen Bioveterinary Research	Wageningen Bioveterinary Research	Beerens, Nancy; Heutink, Rene; Harders, Frank; Verschuren-Pritz, Sylvia; Bossers, Alex; Koch, Guus; Bergervoet, Saskia
EPI1019515	PB2	Netherlands	2016-Nov-27	EPI_ISL_268637	A/Eur_Wig/NL-De Waal (Texel)/16014891-004/2016	Wageningen Bioveterinary Research	Wageningen Bioveterinary Research	Beerens, Nancy; Heutink, Rene; Harders, Frank; Verschuren-Pritz, Sylvia; Bossers, Alex; Koch, Guus; Bergervoet, Saskia
EPI1019523	PB2	Netherlands	2016-Dec-06	EPI_ISL_268638	A/Eur_Wig/NL-Drieborg (Dollard)/16015513-001/2016	Wageningen Bioveterinary Research	Wageningen Bioveterinary Research	Beerens, Nancy; Heutink, Rene; Harders, Frank; Verschuren-Pritz, Sylvia; Bossers, Alex; Koch, Guus; Bergervoet, Saskia
EPI1019531	PB2	Netherlands	2016-Dec-11	EPI_ISL_268639	A/Eur_Wig/NL-Enumatil-Groningen/16015704-001/2016	Wageningen Bioveterinary Research	Wageningen Bioveterinary Research	Beerens, Nancy; Heutink, Rene; Harders, Frank; Verschuren-Pritz, Sylvia; Bossers, Alex; Koch, Guus; Bergervoet, Saskia
EPI1019539	PB2	Netherlands	2016-Dec-01	EPI_ISL_268640	A/Eur_Wig/NL-Ferwert/16015273-002/2016	Wageningen Bioveterinary Research	Wageningen Bioveterinary Research	Beerens, Nancy; Heutink, Rene; Harders, Frank; Verschuren-Pritz, Sylvia; Bossers, Alex; Koch, Guus; Bergervoet, Saskia
EPI1019547	PB2	Netherlands	2016-Dec-13	EPI_ISL_268641	A/Eur_Wig/NL-Gouda/16015824-001/2016	Wageningen Bioveterinary Research	Wageningen Bioveterinary Research	Beerens, Nancy; Heutink, Rene; Harders, Frank; Verschuren-Pritz, Sylvia; Bossers, Alex; Koch, Guus; Bergervoet, Saskia
EPI1019555	PB2	Netherlands	2016-Dec-08	EPI_ISL_268642	A/Eur_Wig/NL-Greonterp/16015653-001/2016	Wageningen Bioveterinary Research	Wageningen Bioveterinary Research	Beerens, Nancy; Heutink, Rene; Harders, Frank; Verschuren-Pritz, Sylvia; Bossers, Alex; Koch, Guus; Bergervoet, Saskia
EPI1019563	PB2	Netherlands	2016-Dec-05	EPI_ISL_268643	A/Eur_Wig/NL-Groningen/16015376-003/2016	Wageningen Bioveterinary Research	Wageningen Bioveterinary Research	Beerens, Nancy; Heutink, Rene; Harders, Frank; Verschuren-Pritz, Sylvia; Bossers, Alex; Koch, Guus; Bergervoet, Saskia
EPI1019571	PB2	Netherlands	2016-Dec-10	EPI_ISL_268644	A/Eur_Wig/NL-Leeuwarden/16015699-002/2016	Wageningen Bioveterinary Research	Wageningen Bioveterinary Research	Beerens, Nancy; Heutink, Rene; Harders, Frank; Verschuren-Pritz, Sylvia; Bossers, Alex; Koch, Guus; Bergervoet, Saskia
EPI1019579	PB2	Netherlands	2016-Dec-10	EPI_ISL_268645	A/Eur_Wig/NL-Leidschendam/16015697-007/2016	Wageningen Bioveterinary Research	Wageningen Bioveterinary Research	Beerens, Nancy; Heutink, Rene; Harders, Frank; Verschuren-Pritz, Sylvia; Bossers, Alex; Koch, Guus; Bergervoet, Saskia
EPI1019587	PB2	Netherlands	2016-Dec-13	EPI_ISL_268646	A/Eur_Wig/NL-Reeuwijk/16015903-003/2016	Wageningen Bioveterinary Research	Wageningen Bioveterinary Research	Beerens, Nancy; Heutink, Rene; Harders, Frank; Verschuren-Pritz, Sylvia; Bossers, Alex; Koch, Guus; Bergervoet, Saskia
EPI1019595	PB2	Netherlands	2016-Dec-09	EPI_ISL_268647	A/Eur_Wig/NL-Terschelling/16015692-010/2016	Wageningen Bioveterinary Research	Wageningen Bioveterinary Research	Beerens, Nancy; Heutink, Rene; Harders, Frank; Verschuren-Pritz, Sylvia; Bossers, Alex; Koch, Guus; Bergervoet, Saskia
EPI1019603	PB2	Netherlands	2016-Dec-13	EPI_ISL_268648	A/Eur_Wig/NL-Vianen/16015917-006/2016	Wageningen Bioveterinary Research	Wageningen Bioveterinary Research	Beerens, Nancy; Heutink, Rene; Harders, Frank; Verschuren-Pritz, Sylvia; Bossers, Alex; Koch, Guus; Bergervoet, Saskia
EPI1019611	PB2	Netherlands	2016-Dec-14	EPI_ISL_268649	A/Eur_Wig/NL-Walterswald/16015923-003/2016	Wageningen Bioveterinary Research	Wageningen Bioveterinary Research	Beerens, Nancy; Heutink, Rene; Harders, Frank; Verschuren-Pritz, Sylvia; Bossers, Alex; Koch, Guus; Bergervoet, Saskia
EPI1019619	PB2	Netherlands	2016-Dec-12	EPI_ISL_268650	A/Eur_Wig/NL-West Graftdijk/16015746-003/2016	Wageningen Bioveterinary Research	Wageningen Bioveterinary Research	Beerens, Nancy; Heutink, Rene; Harders, Frank; Verschuren-Pritz, Sylvia; Bossers, Alex; Koch, Guus; Bergervoet, Saskia
EPI1019627	PB2	Netherlands	2016-Dec-18	EPI_ISL_268651	A/Eur_Wig/NL-Wormer/16016143-002/2016	Wageningen Bioveterinary Research	Wageningen Bioveterinary Research	Beerens, Nancy; Heutink, Rene; Harders, Frank; Verschuren-Pritz, Sylvia; Bossers, Alex; Koch, Guus; Bergervoet, Saskia
EPI1019635	PB2	Netherlands	2016-Dec-10	EPI_ISL_268652	A/Eur_Wig/NL-Zoeterwoude/16015702-010/2016	Wageningen Bioveterinary Research	Wageningen Bioveterinary Research	Beerens, Nancy; Heutink, Rene; Harders, Frank; Verschuren-Pritz, Sylvia; Bossers, Alex; Koch, Guus; Bergervoet, Saskia
EPI1019643	PB2	Netherlands	2016-Dec-13	EPI_ISL_268653	A/Eur_Wig/NL-Zwolle/16015820-002/2016	Wageningen Bioveterinary Research	Wageningen Bioveterinary Research	Beerens, Nancy; Heutink, Rene; Harders, Frank; Verschuren-Pritz, Sylvia; Bossers, Alex; Koch, Guus; Bergervoet, Saskia
EPI1019651	PB2	Netherlands	2016-Nov-08	EPI_ISL_268654	A/G_c_grebe/NL-Monnickendam/16013865-009-010/2016	Wageningen Bioveterinary Research	Wageningen Bioveterinary Research	Beerens, Nancy; Heutink, Rene; Harders, Frank; Verschuren-Pritz, Sylvia; Bossers, Alex; Koch, Guus; Bergervoet, Saskia
EPI1019659	PB2	Netherlands	2016-Nov-17	EPI_ISL_268655	A/Go/NL-Roggebotsluis/16014462-010/2016	Wageningen Bioveterinary Research	Wageningen Bioveterinary Research	Beerens, Nancy; Heutink, Rene; Harders, Frank; Verschuren-Pritz, Sylvia; Bossers, Alex; Koch, Guus; Bergervoet, Saskia
EPI1019667	PB2	Netherlands	2016-Nov-11	EPI_ISL_268656	A/Gr_bk_bd_gull/NL-Slootdorp/16014102-005/2016	Wageningen Bioveterinary Research	Wageningen Bioveterinary Research	Beerens, Nancy; Heutink, Rene; Harders, Frank; Verschuren-Pritz, Sylvia; Bossers, Alex; Koch, Guus; Bergervoet, Saskia
EPI1019675	PB2	Netherlands	2016-Dec-14	EPI_ISL_268657	A/Grey_Go/NL-Groot-Ammers/16015901-012/2016	Wageningen Bioveterinary Research	Wageningen Bioveterinary Research	Beerens, Nancy; Heutink, Rene; Harders, Frank; Verschuren-Pritz, Sylvia; Bossers, Alex; Koch, Guus; Bergervoet, Saskia
EPI1019683	PB2	Netherlands	2016-Nov-17	EPI_ISL_268658	A/Gull/NL-Marker Wadden/16014466-020/2016	Wageningen Bioveterinary Research	Wageningen Bioveterinary Research	Beerens, Nancy; Heutink, Rene; Harders, Frank; Verschuren-Pritz, Sylvia; Bossers, Alex; Koch, Guus; Bergervoet, Saskia
EPI1019691	PB2	Netherlands	2016-Nov-17	EPI_ISL_268659	A/Gull1/NL-Marker Wadden/16014466-011/2016	Wageningen Bioveterinary Research	Wageningen Bioveterinary Research	Beerens, Nancy; Heutink, Rene; Harders, Frank; Verschuren-Pritz, Sylvia; Bossers, Alex; Koch, Guus; Bergervoet, Saskia
EPI1019699	PB2	Netherlands	2016-Nov-17	EPI_ISL_268660	A/Gull10/NL-Marker Wadden/16014466-014/2016	Wageningen Bioveterinary Research	Wageningen Bioveterinary Research	Beerens, Nancy; Heutink, Rene; Harders, Frank; Verschuren-Pritz, Sylvia; Bossers, Alex; Koch, Guus; Bergervoet, Saskia
EPI1019707	PB2	Netherlands	2016-Nov-16	EPI_ISL_268661	A/L-bl-ba-gull/NL-Sovon/16014324-014/2016	Wageningen Bioveterinary Research	Wageningen Bioveterinary Research	Beerens, Nancy; Heutink, Rene; Harders, Frank; Verschuren-Pritz, Sylvia; Bossers, Alex; Koch, Guus; Bergervoet, Saskia
EPI1019715	PB2	Netherlands	2016-Nov-17	EPI_ISL_268662	A/M_Swan/NL-Roggebotsluis/16014462-019/2016	Wageningen Bioveterinary Research	Wageningen Bioveterinary Research	Beerens, Nancy; Heutink, Rene; Harders, Frank; Verschuren-Pritz, Sylvia; Bossers, Alex; Koch, Guus; Bergervoet, Saskia
EPI1019723	PB2	Netherlands	2016-Nov-16	EPI_ISL_268663	A/Magpie/NL-Volendam/16014331-002/2016	Wageningen Bioveterinary Research	Wageningen Bioveterinary Research	Beerens, Nancy; Heutink, Rene; Harders, Frank; Verschuren-Pritz, Sylvia; Bossers, Alex; Koch, Guus; Bergervoet, Saskia
EPI1019731	PB2	Netherlands	2016-Dec-06	EPI_ISL_268664	A/Mal/NL-IJsselmuiden/16015448-002/2016	Wageningen Bioveterinary Research	Wageningen Bioveterinary Research	Beerens, Nancy; Heutink, Rene; Harders, Frank; Verschuren-Pritz, Sylvia; Bossers, Alex; Koch, Guus; Bergervoet, Saskia
EPI1019739	PB2	Netherlands	2016-Dec-05	EPI_ISL_268665	A/Mal/NL-Mastenbroek/16015378-002/2016	Wageningen Bioveterinary Research	Wageningen Bioveterinary Research	Beerens, Nancy; Heutink, Rene; Harders, Frank; Verschuren-Pritz, Sylvia; Bossers, Alex; Koch, Guus; Bergervoet, Saskia
EPI1019747	PB2	Netherlands	2016-Dec-07	EPI_ISL_268666	A/P_falcon/NL-Vrouwenpolder (Zeeland)/16015510-001/2016	Wageningen Bioveterinary Research	Wageningen Bioveterinary Research	Beerens, Nancy; Heutink, Rene; Harders, Frank; Verschuren-Pritz, Sylvia; Bossers, Alex; Koch, Guus; Bergervoet, Saskia
EPI1019755	PB2	Netherlands	2016-Dec-05	EPI_ISL_268667	A/Sea_eagle/NL-Assen/16015398-002/2016	Wageningen Bioveterinary Research	Wageningen Bioveterinary Research	Beerens, Nancy; Heutink, Rene; Harders, Frank; Verschuren-Pritz, Sylvia; Bossers, Alex; Koch, Guus; Bergervoet, Saskia
EPI1019763	PB2	Netherlands	2016-Nov-16	EPI_ISL_268668	A/T_Dk/NL-Almeerder Zand/16014341-003/2016	Wageningen Bioveterinary Research	Wageningen Bioveterinary Research	Beerens, Nancy; Heutink, Rene; Harders, Frank; Verschuren-Pritz, Sylvia; Bossers, Alex; Koch, Guus; Bergervoet, Saskia
EPI1019771	PB2	Netherlands	2016-Nov-08	EPI_ISL_268669	A/T_Dk/NL-Monnickendam/16013865-006-008/2016	Wageningen Bioveterinary Research	Wageningen Bioveterinary Research	Beerens, Nancy; Heutink, Rene; Harders, Frank; Verschuren-Pritz, Sylvia; Bossers, Alex; Koch, Guus; Bergervoet, Saskia
EPI1019779	PB2	Netherlands	2016-Nov-17	EPI_ISL_268670	A/T_Dk/NL-Roggebotsluis/16014462-015/2016	Wageningen Bioveterinary Research	Wageningen Bioveterinary Research	Beerens, Nancy; Heutink, Rene; Harders, Frank; Verschuren-Pritz, Sylvia; Bossers, Alex; Koch, Guus; Bergervoet, Saskia
EPI1019787	PB2	Netherlands	2016-Nov-14	EPI_ISL_268671	A/T_Dk/NL-Rotterdam/16014155-001/2016	Wageningen Bioveterinary Research	Wageningen Bioveterinary Research	Beerens, Nancy; Heutink, Rene; Harders, Frank; Verschuren-Pritz, Sylvia; Bossers, Alex; Koch, Guus; Bergervoet, Saskia
EPI1019795	PB2	Netherlands	2016-Nov-14	EPI_ISL_268672	A/T_Dk/NL-Werkendam/16014159-002/2016	Wageningen Bioveterinary Research	Wageningen Bioveterinary Research	Beerens, Nancy; Heutink, Rene; Harders, Frank; Verschuren-Pritz, Sylvia; Bossers, Alex; Koch, Guus; Bergervoet, Saskia
EPI1019803	PB2	Netherlands	2016-Nov-14	EPI_ISL_268673	A/T_Dk/NL-Werkendam/16014159-003/2016	Wageningen Bioveterinary Research	Wageningen Bioveterinary Research	Beerens, Nancy; Heutink, Rene; Harders, Frank; Verschuren-Pritz, Sylvia; Bossers, Alex; Koch, Guus; Bergervoet, Saskia
EPI1846447	PB2	Korea, Republic of	2020-Dec-28	EPI_ISL_1009679	A/duck/Korea/H007/2020	Animal and Plant Quarantine Agency (APQA)	Animal and Plant Quarantine Agency (S-2158)
EPI1846455	PB2	Korea, Republic of	2020-Dec-28	EPI_ISL_1009680	A/White peacock/Korea/H533/2020	Animal and Plant Quarantine Agency (APQA)	Animal and Plant Quarantine Agency (S-2158)
EPI1846463	PB2	Korea, Republic of	2020-Dec-29	EPI_ISL_1009681	A/chicken/Korea/H541/2020	Animal and Plant Quarantine Agency (APQA)	Animal and Plant Quarantine Agency (S-2158)
EPI1846471	PB2	Korea, Republic of	2020-Dec-29	EPI_ISL_1009682	A/chicken/Korea/H544/2020	Animal and Plant Quarantine Agency (APQA)	Animal and Plant Quarantine Agency (S-2158)
EPI1846479	PB2	Korea, Republic of	2020-Dec-29	EPI_ISL_1009683	A/duck/Korea/H542/2020	Animal and Plant Quarantine Agency (APQA)	Animal and Plant Quarantine Agency (S-2158)
EPI1846495	PB2	Korea, Republic of	2020-Dec-30	EPI_ISL_1009685	A/duck/Korea/H549/2020	Animal and Plant Quarantine Agency (APQA)	Animal and Plant Quarantine Agency (S-2158)
EPI1846503	PB2	Korea, Republic of	2020-Dec-31	EPI_ISL_1009686	A/chicken/Korea/H550/2020	Animal and Plant Quarantine Agency (APQA)	Animal and Plant Quarantine Agency (S-2158)
EPI1846511	PB2	Korea, Republic of	2020-Dec-31	EPI_ISL_1009687	A/quail/Korea/H551/2020	Animal and Plant Quarantine Agency (APQA)	Animal and Plant Quarantine Agency (S-2158)
EPI1846519	PB2	Korea, Republic of	2021-Jan-01	EPI_ISL_1009688	A/chicken/Korea/H001/2021	Animal and Plant Quarantine Agency (APQA)	Animal and Plant Quarantine Agency (S-2158)
EPI1846527	PB2	Korea, Republic of	2021-Jan-03	EPI_ISL_1009689	A/chicken/Korea/H002/2021	Animal and Plant Quarantine Agency (APQA)	Animal and Plant Quarantine Agency (S-2158)
EPI1846535	PB2	Korea, Republic of	2021-Jan-04	EPI_ISL_1009690	A/chicken/Korea/H008/2021	Animal and Plant Quarantine Agency (APQA)	Animal and Plant Quarantine Agency (S-2158)
EPI1846543	PB2	Korea, Republic of	2021-Jan-04	EPI_ISL_1009691	A/duck/Korea/H009/2021	Animal and Plant Quarantine Agency (APQA)	Animal and Plant Quarantine Agency (S-2158)
EPI1846551	PB2	Korea, Republic of	2021-Jan-05	EPI_ISL_1009692	A/duck/Korea/H010/2021	Animal and Plant Quarantine Agency (APQA)	Animal and Plant Quarantine Agency (S-2158)
EPI1846559	PB2	Korea, Republic of	2021-Jan-08	EPI_ISL_1009693	A/chicken/Korea/H022/2021	Animal and Plant Quarantine Agency (APQA)	Animal and Plant Quarantine Agency (S-2158)
EPI1846567	PB2	Korea, Republic of	2021-Jan-09	EPI_ISL_1009694	A/duck/Korea/H025/2021	Animal and Plant Quarantine Agency (APQA)	Animal and Plant Quarantine Agency (S-2158)
EPI1846575	PB2	Korea, Republic of	2020-Nov-03	EPI_ISL_1009695	A/spot-billed duck/Korea/WA612/2020	Animal and Plant Quarantine Agency (APQA)	Animal and Plant Quarantine Agency (S-2158)
EPI1846583	PB2	Korea, Republic of	2020-Nov-10	EPI_ISL_1009696	A/mandarin duck/Korea/WB80/2020	Animal and Plant Quarantine Agency (APQA)	Animal and Plant Quarantine Agency (S-2158)
EPI1846591	PB2	Korea, Republic of	2020-Nov-23	EPI_ISL_1009697	A/wild bird/Korea/H357/2020	Animal and Plant Quarantine Agency (APQA)	Animal and Plant Quarantine Agency (S-2158)
EPI1846599	PB2	Korea, Republic of	2020-Nov-25	EPI_ISL_1009698	A/mallard/Korea/WA820/2020	Animal and Plant Quarantine Agency (APQA)	Animal and Plant Quarantine Agency (S-2158)
EPI1846607	PB2	Korea, Republic of	2020-Nov-25	EPI_ISL_1009699	A/mandarin duck/Korea/WA831/2020	Animal and Plant Quarantine Agency (APQA)	Animal and Plant Quarantine Agency (S-2158)
EPI1846615	PB2	Korea, Republic of	2020-Nov-26	EPI_ISL_1009700	A/spot-billed duck/Korea/WA854/2020	Animal and Plant Quarantine Agency (APQA)	Animal and Plant Quarantine Agency (S-2158)
EPI1846623	PB2	Korea, Republic of	2020-Nov-26	EPI_ISL_1009701	A/mandarin duck/Korea/WA857/2020	Animal and Plant Quarantine Agency (APQA)	Animal and Plant Quarantine Agency (S-2158)
EPI1846631	PB2	Korea, Republic of	2020-Dec-01	EPI_ISL_1009702	A/mandarin duck/Korea/WA877/2020	Animal and Plant Quarantine Agency (APQA)	Animal and Plant Quarantine Agency (S-2158)
EPI1846639	PB2	Korea, Republic of	2020-Dec-01	EPI_ISL_1009703	A/spot-billed duck/Korea/WA889/2020	Animal and Plant Quarantine Agency (APQA)	Animal and Plant Quarantine Agency (S-2158)
EPI1846647	PB2	Korea, Republic of	2020-Dec-01	EPI_ISL_1009704	A/mandarin duck/Korea/WA899/2020	Animal and Plant Quarantine Agency (APQA)	Animal and Plant Quarantine Agency (S-2158)
EPI1846655	PB2	Korea, Republic of	2020-Dec-01	EPI_ISL_1009705	A/mandarin duck/Korea/WA913/2020	Animal and Plant Quarantine Agency (APQA)	Animal and Plant Quarantine Agency (S-2158)
EPI1846663	PB2	Korea, Republic of	2020-Dec-02	EPI_ISL_1009706	A/wild bird/Korea/H379/2020	Animal and Plant Quarantine Agency (APQA)	Animal and Plant Quarantine Agency (S-2158)
EPI1846671	PB2	Korea, Republic of	2020-Dec-14	EPI_ISL_1009707	A/wild bird/Korea/H467/2020	Animal and Plant Quarantine Agency (APQA)	Animal and Plant Quarantine Agency (S-2158)
EPI1846679	PB2	Korea, Republic of	2020-Dec-15	EPI_ISL_1009708	A/spot-billed duck/Korea/WA1000/2020	Animal and Plant Quarantine Agency (APQA)	Animal and Plant Quarantine Agency (S-2158)
EPI1846687	PB2	Korea, Republic of	2020-Dec-16	EPI_ISL_1009709	A/wild bird/Korea/H496-3/2020	Animal and Plant Quarantine Agency (APQA)	Animal and Plant Quarantine Agency (S-2158)
EPI1846695	PB2	Korea, Republic of	2020-Nov-17	EPI_ISL_1009710	A/wild duck/Korea/H331/2020	Animal and Plant Quarantine Agency (APQA)	Animal and Plant Quarantine Agency (S-2158)
EPI1850686	PB2	Korea, Republic of	2021-Jan-06	EPI_ISL_1009711	A/duck/Korea/H016/2021	Animal and Plant Quarantine Agency (APQA)	Animal and Plant Quarantine Agency (S-2158)
EPI1846853	PB2	Czech Republic	2021-Feb-02	EPI_ISL_1033028	A/chicken/Czech Republic/2395/2021	State Veterinary Institute Prague	State Veterinary Institute Prague	Nagy,A; Cernikova,L; Stara,M
EPI1846861	PB2	Czech Republic	2021-Feb-03	EPI_ISL_1033029	A/chicken/Czech Republic/2502-1/2021	State Veterinary Institute Prague	State Veterinary Institute Prague	Nagy,A; Cernikova,L; Stara,M
EPI1846869	PB2	Czech Republic	2021-Feb-03	EPI_ISL_1033030	A/chicken/Czech Republic/2502-2/2021	State Veterinary Institute Prague	State Veterinary Institute Prague	Nagy,A; Cernikova,L; Stara,M
EPI1846877	PB2	Czech Republic	2021-Feb-04	EPI_ISL_1033124	A/mute swan/Czech Republic/2600/2021	State Veterinary Institute Prague	State Veterinary Institute Prague	Nagy,A; Cernikova,L; Stara,M
EPI1846966	PB2	Russian Federation	2020-Dec-12	EPI_ISL_1039231	A/chicken/Astrakhan/321-01/2020	State Research Center of Virology and Biotechnology (VECTOR)	State Research Center of Virology and Biotechnology (VECTOR)
EPI1846982	PB2	Russian Federation	2020-Dec-12	EPI_ISL_1039234	A/chicken/Astrakhan/321-05/2020	State Research Center of Virology and Biotechnology (VECTOR)	State Research Center of Virology and Biotechnology (VECTOR)
EPI1846998	PB2	Russian Federation	2020-Dec-12	EPI_ISL_1039236	A/chicken/Astrakhan/321-06/2020	State Research Center of Virology and Biotechnology (VECTOR)	State Research Center of Virology and Biotechnology (VECTOR)	Natalia,Goncharova; Ivan,Susloparov; Natalia,Kolosova; Alexey,Danilenko; Juliya,Bulanovich; Vasiliy,Marchenko; Alexander,Ryzhikov
EPI1847006	PB2	Russian Federation	2020-Dec-12	EPI_ISL_1039238	A/chicken/Astrakhan/321-09/2020	State Research Center of Virology and Biotechnology (VECTOR)	State Research Center of Virology and Biotechnology (VECTOR)	Natalia,Goncharova; Ivan,Susloparov; Natalia,Kolosova; Alexey,Danilenko; Juliya,Bulanovich; Vasiliy,Marchenko; Alexander,Ryzhikov
EPI1847014	PB2	Russian Federation	2020-Dec-12	EPI_ISL_1039239	A/chicken/Astrakhan/321-10/2020	State Research Center of Virology and Biotechnology (VECTOR)	State Research Center of Virology and Biotechnology (VECTOR)	Natalia,Goncharova; Ivan,Susloparov; Natalia,Kolosova; Alexey,Danilenko; Juliya,Bulanovich; Vasiliy,Marchenko; Alexander,Ryzhikov
EPI1847085	PB2	Japan	2021-Jan-23	EPI_ISL_1041108	A/duck/Chiba/D2A-8C/2021	National Institute of Animal Health	National Institute of Animal Health
EPI1847181	PB2	Japan	2021-Jan-23	EPI_ISL_1041120	A/duck/Chiba/D2B-7C/2021	National Institute of Animal Health	National Institute of Animal Health
EPI1847189	PB2	Japan	2021-Jan-23	EPI_ISL_1041121	A/duck/Chiba/D2B-9C/2021	National Institute of Animal Health	National Institute of Animal Health
EPI1847213	PB2	Japan	2021-Feb-10	EPI_ISL_1041124	A/chicken/Chiba/I1C/2021	National Institute of Animal Health	National Institute of Animal Health
EPI1847221	PB2	Japan	2021-Feb-10	EPI_ISL_1041125	A/chicken/Chiba/I1T/2021	National Institute of Animal Health	National Institute of Animal Health
EPI1847229	PB2	Japan	2021-Feb-10	EPI_ISL_1041126	A/chicken/Chiba/I2T/2021	National Institute of Animal Health	National Institute of Animal Health
EPI1847237	PB2	Japan	2021-Feb-10	EPI_ISL_1041127	A/chicken/Chiba/I3T/2021	National Institute of Animal Health	National Institute of Animal Health
EPI1847245	PB2	Japan	2021-Feb-10	EPI_ISL_1041128	A/chicken/Chiba/J1C/2021	National Institute of Animal Health	National Institute of Animal Health
EPI1847253	PB2	Japan	2021-Feb-10	EPI_ISL_1041129	A/chicken/Chiba/J1T/2021	National Institute of Animal Health	National Institute of Animal Health
EPI1847261	PB2	Japan	2021-Feb-10	EPI_ISL_1041130	A/chicken/Chiba/J6C/2021	National Institute of Animal Health	National Institute of Animal Health
EPI1847269	PB2	Japan	2021-Feb-10	EPI_ISL_1041131	A/chicken/Chiba/J6T/2021	National Institute of Animal Health	National Institute of Animal Health
EPI1847277	PB2	Japan	2021-Feb-08	EPI_ISL_1041132	A/chicken/Tokushima/B1T/2020	National Institute of Animal Health	National Institute of Animal Health
EPI1847285	PB2	Japan	2021-Feb-08	EPI_ISL_1041133	A/chicken/Tokushima/B2T/2020	National Institute of Animal Health	National Institute of Animal Health
EPI1847293	PB2	Japan	2021-Feb-08	EPI_ISL_1041134	A/chicken/Tokushima/B3T/2020	National Institute of Animal Health	National Institute of Animal Health
EPI1847301	PB2	Japan	2021-Feb-08	EPI_ISL_1041135	A/chicken/Tokushima/B4T/2020	National Institute of Animal Health	National Institute of Animal Health
EPI1847309	PB2	Japan	2021-Jan-23	EPI_ISL_1041136	A/duck/Chiba/D1A-10T/2021	National Institute of Animal Health	National Institute of Animal Health
EPI1847325	PB2	Japan	2021-Jan-23	EPI_ISL_1041138	A/duck/Chiba/D1A-2T/2021	National Institute of Animal Health	National Institute of Animal Health
EPI1847333	PB2	Japan	2021-Jan-23	EPI_ISL_1041139	A/duck/Chiba/D1A-3T/2021	National Institute of Animal Health	National Institute of Animal Health
EPI1847341	PB2	Japan	2021-Jan-23	EPI_ISL_1041140	A/duck/Chiba/D1A-4T/2021	National Institute of Animal Health	National Institute of Animal Health
EPI1847349	PB2	Japan	2021-Jan-23	EPI_ISL_1041141	A/duck/Chiba/D1A-5T/2021	National Institute of Animal Health	National Institute of Animal Health
EPI1847357	PB2	Japan	2021-Jan-23	EPI_ISL_1041142	A/duck/Chiba/D1A-6T/2021	National Institute of Animal Health	National Institute of Animal Health
EPI1847365	PB2	Japan	2021-Jan-23	EPI_ISL_1041143	A/duck/Chiba/D1A-7T/2021	National Institute of Animal Health	National Institute of Animal Health
EPI1847373	PB2	Japan	2021-Jan-23	EPI_ISL_1041144	A/duck/Chiba/D1A-8T/2021	National Institute of Animal Health	National Institute of Animal Health
EPI1847381	PB2	Japan	2021-Jan-23	EPI_ISL_1041145	A/duck/Chiba/D1A-9T/2021	National Institute of Animal Health	National Institute of Animal Health
EPI1847389	PB2	Japan	2021-Jan-23	EPI_ISL_1041146	A/duck/Chiba/D1B-10T/2021	National Institute of Animal Health	National Institute of Animal Health
EPI1847397	PB2	Japan	2021-Jan-23	EPI_ISL_1041147	A/duck/Chiba/D1B-1T/2021	National Institute of Animal Health	National Institute of Animal Health
EPI1847405	PB2	Japan	2021-Jan-23	EPI_ISL_1041148	A/duck/Chiba/D1B-2T/2021	National Institute of Animal Health	National Institute of Animal Health
EPI1847413	PB2	Japan	2021-Jan-23	EPI_ISL_1041149	A/duck/Chiba/D1B-3T/2021	National Institute of Animal Health	National Institute of Animal Health
EPI1847421	PB2	Japan	2021-Jan-23	EPI_ISL_1041150	A/duck/Chiba/D1B-4T/2021	National Institute of Animal Health	National Institute of Animal Health
EPI1847429	PB2	Japan	2021-Jan-23	EPI_ISL_1041151	A/duck/Chiba/D1B-5T/2021	National Institute of Animal Health	National Institute of Animal Health
EPI1847437	PB2	Japan	2021-Jan-23	EPI_ISL_1041152	A/duck/Chiba/D1B-6T/2021	National Institute of Animal Health	National Institute of Animal Health
EPI1847445	PB2	Japan	2021-Jan-23	EPI_ISL_1041153	A/duck/Chiba/D1B-7T/2021	National Institute of Animal Health	National Institute of Animal Health
EPI1847453	PB2	Japan	2021-Jan-23	EPI_ISL_1041154	A/duck/Chiba/D1B-8T/2021	National Institute of Animal Health	National Institute of Animal Health
EPI1847461	PB2	Japan	2021-Jan-23	EPI_ISL_1041155	A/duck/Chiba/D1B-9T/2021	National Institute of Animal Health	National Institute of Animal Health
EPI1847484	PB2	Japan	2021-Feb-14	EPI_ISL_1041158	A/chicken/Chiba/K11C/2021	National Institute of Animal Health	National Institute of Animal Health
EPI1847492	PB2	Japan	2021-Feb-14	EPI_ISL_1041159	A/chicken/Chiba/K11T/2021	National Institute of Animal Health	National Institute of Animal Health
EPI1847500	PB2	Japan	2021-Feb-14	EPI_ISL_1041160	A/chicken/Chiba/K5C/2021	National Institute of Animal Health	National Institute of Animal Health
EPI1847508	PB2	Japan	2021-Feb-14	EPI_ISL_1041161	A/chicken/Chiba/K5T/2021	National Institute of Animal Health	National Institute of Animal Health
EPI1847540	PB2	Japan	2021-Jan-23	EPI_ISL_1041165	A/duck/Chiba/D2A-10T/2021	National Institute of Animal Health	National Institute of Animal Health
EPI1847548	PB2	Japan	2021-Jan-23	EPI_ISL_1041166	A/duck/Chiba/D2A-1T/2021	National Institute of Animal Health	National Institute of Animal Health
EPI1847556	PB2	Japan	2021-Jan-23	EPI_ISL_1041167	A/duck/Chiba/D2A-2T/2021	National Institute of Animal Health	National Institute of Animal Health
EPI1847564	PB2	Japan	2021-Jan-23	EPI_ISL_1041168	A/duck/Chiba/D2A-3T/2021	National Institute of Animal Health	National Institute of Animal Health
EPI1847572	PB2	Japan	2021-Jan-23	EPI_ISL_1041169	A/duck/Chiba/D2A-5T/2021	National Institute of Animal Health	National Institute of Animal Health
EPI1847580	PB2	Japan	2021-Jan-23	EPI_ISL_1041170	A/duck/Chiba/D2A-7T/2021	National Institute of Animal Health	National Institute of Animal Health
EPI1847588	PB2	Japan	2021-Jan-23	EPI_ISL_1041171	A/duck/Chiba/D2A-9T/2021	National Institute of Animal Health	National Institute of Animal Health
EPI1847596	PB2	Japan	2021-Feb-10	EPI_ISL_1041172	A/eastern buzzard/Toyama/160213C/2021	National Institute of Animal Health	National Institute of Animal Health
EPI1847604	PB2	Japan	2021-Feb-10	EPI_ISL_1041173	A/eastern buzzard/Toyama/160213T/2021	National Institute of Animal Health	National Institute of Animal Health
EPI1847628	PB2	Japan	2021-Feb-16	EPI_ISL_1041176	A/owl/Tochigi/090204C/2021	National Institute of Animal Health	National Institute of Animal Health
EPI1847636	PB2	Japan	2021-Feb-15	EPI_ISL_1041177	A/peregrine falcon/Tochigi/090205C/2021	National Institute of Animal Health	National Institute of Animal Health
EPI1847644	PB2	Japan	2021-Feb-15	EPI_ISL_1041178	A/peregrine falcon/Tochigi/090205T/2021	National Institute of Animal Health	National Institute of Animal Health
EPI1847660	PB2	Japan	2021-Feb-13	EPI_ISL_1041180	A/whooper swan/Niigata/150212T/2021	National Institute of Animal Health	National Institute of Animal Health
EPI1847667	PB2	Netherlands	2021-Feb-19	EPI_ISL_1046889	A/chicken/Netherlands/21023815-001005/2021	Wageningen Bioveterinary Research	Wageningen Bioveterinary Research	Beerens, Nancy; Harders, Frank; Pritz-Verschuren, Sylvia; Roose, Marit; Germeraad, Evelien; Engelsma, Marc; Bossers, Alex; Heutink, Rene
EPI1847689	PB2	Netherlands	2020-Dec-17	EPI_ISL_1048238	A/common kestrel/Netherlands/20020264-002/2020	Wageningen Bioveterinary Research	Wageningen Bioveterinary Research	Beerens, Nancy; Harders, Frank; Pritz-Verschuren, Sylvia; Roose, Marit; Germeraad, Evelien; Engelsma, Marc; Bossers, Alex; Heutink, Rene
EPI1847737	PB2	Czech Republic	2021-Feb-04	EPI_ISL_1058019	A/mute swan/Czech Republic/2669-2/2021	State Veterinary Institute Prague	State Veterinary Institute Prague	Nagy,A; Cernikova,L; Stara,M
EPI1847745	PB2	Czech Republic	2021-Feb-10	EPI_ISL_1058020	A/chicken/Czech Republic/29392021	State Veterinary Institute Prague	State Veterinary Institute Prague
EPI1847753	PB2	Czech Republic	2021-Feb-12	EPI_ISL_1058021	A/chicken/Czech Republic/3099-1/2021	State Veterinary Institute Prague	State Veterinary Institute Prague	Nagy,A; Cernikova,L; Stara,M
EPI1847761	PB2	Czech Republic	2021-Feb-12	EPI_ISL_1058022	A/chicken/Czech Republic/3099-2/2021	State Veterinary Institute Prague	State Veterinary Institute Prague	Nagy,A; Cernikova,L; Stara,M
EPI1848114	PB2	Czech Republic	2021-Feb-14	EPI_ISL_1080579	A/common coot/Czech Republic/3160-2/2021	State Veterinary Institute Prague	State Veterinary Institute Prague	Nagy,A; Cernikova,L; Stara,M
EPI1848160	PB2	Japan	2021-Feb-14	EPI_ISL_1081353	A/whooper swan/Tochigi/090203C/2021	National Institute of Animal Health	National Institute of Animal Health
EPI1848603	PB2	Russian Federation	2020-Sep-26	EPI_ISL_1114735	A/chicken/Tyumen/302-01/2020	State Research Center of Virology and Biotechnology (VECTOR)	State Research Center of Virology and Biotechnology (VECTOR)	Natalia,Goncharova; Ivan,Susloparov; Natalia,Kolosova; Alexey,Danilenko; Juliya,Bulanovich; Vasiliy,Marchenko; Alexander,Ryzhikov
EPI1848611	PB2	Russian Federation	2020-Sep-26	EPI_ISL_1114736	A/chicken/Tyumen/302-02/2020	State Research Center of Virology and Biotechnology (VECTOR)	State Research Center of Virology and Biotechnology (VECTOR)	Natalia,Goncharova; Ivan,Susloparov; Natalia,Kolosova; Alexey,Danilenko; Juliya,Bulanovich; Vasiliy,Marchenko; Alexander,Ryzhikov
EPI1848619	PB2	Russian Federation	2020-Oct-17	EPI_ISL_1114737	A/chicken/Kostroma/304-01/2020	State Research Center of Virology and Biotechnology (VECTOR)	State Research Center of Virology and Biotechnology (VECTOR)	Natalia,Goncharova; Ivan,Susloparov; Natalia,Kolosova; Alexey,Danilenko; Juliya,Bulanovich; Vasiliy,Marchenko; Alexander,Ryzhikov
EPI1848627	PB2	Russian Federation	2020-Oct-17	EPI_ISL_1114738	A/chicken/Kostroma/304-03/2020	State Research Center of Virology and Biotechnology (VECTOR)	State Research Center of Virology and Biotechnology (VECTOR)	Natalia,Goncharova; Ivan,Susloparov; Natalia,Kolosova; Alexey,Danilenko; Juliya,Bulanovich; Vasiliy,Marchenko; Alexander,Ryzhikov
EPI1848635	PB2	Russian Federation	2020-Oct-17	EPI_ISL_1114740	A/chicken/Kostroma/304-04/2020	State Research Center of Virology and Biotechnology (VECTOR)	State Research Center of Virology and Biotechnology (VECTOR)	Natalia,Goncharova; Ivan,Susloparov; Natalia,Kolosova; Alexey,Danilenko; Juliya,Bulanovich; Vasiliy,Marchenko; Alexander,Ryzhikov
EPI1848643	PB2	Russian Federation	2020-Oct-17	EPI_ISL_1114741	A/chicken/Kostroma/304-06/2020	State Research Center of Virology and Biotechnology (VECTOR)	State Research Center of Virology and Biotechnology (VECTOR)	Natalia,Goncharova; Ivan,Susloparov; Natalia,Kolosova; Alexey,Danilenko; Juliya,Bulanovich; Vasiliy,Marchenko; Alexander,Ryzhikov
EPI1848651	PB2	Russian Federation	2020-Oct-17	EPI_ISL_1114742	A/chicken/Kostroma/304-08/2020	State Research Center of Virology and Biotechnology (VECTOR)	State Research Center of Virology and Biotechnology (VECTOR)	Natalia,Goncharova; Ivan,Susloparov; Natalia,Kolosova; Alexey,Danilenko; Juliya,Bulanovich; Vasiliy,Marchenko; Alexander,Ryzhikov
EPI1848659	PB2	Russian Federation	2020-Oct-17	EPI_ISL_1114745	A/chicken/Kostroma/304-10/2020	State Research Center of Virology and Biotechnology (VECTOR)	State Research Center of Virology and Biotechnology (VECTOR)	Natalia,Goncharova; Ivan,Susloparov; Natalia,Kolosova; Alexey,Danilenko; Juliya,Bulanovich; Vasiliy,Marchenko; Alexander,Ryzhikov
EPI1848667	PB2	Russian Federation	2020-Oct-25	EPI_ISL_1114746	A/chicken/Rostov-on-Don/308-02/2020	State Research Center of Virology and Biotechnology (VECTOR)	State Research Center of Virology and Biotechnology (VECTOR)	Natalia,Goncharova; Ivan,Susloparov; Natalia,Kolosova; Alexey,Danilenko; Juliya,Bulanovich; Vasiliy,Marchenko; Alexander,Ryzhikov
EPI1848675	PB2	Russian Federation	2020-Oct-25	EPI_ISL_1114747	A/chicken/Rostov-on-Don/308-03/2020	State Research Center of Virology and Biotechnology (VECTOR)	State Research Center of Virology and Biotechnology (VECTOR)	Natalia,Goncharova; Ivan,Susloparov; Natalia,Kolosova; Alexey,Danilenko; Juliya,Bulanovich; Vasiliy,Marchenko; Alexander,Ryzhikov
EPI1848683	PB2	Russian Federation	2020-Oct-25	EPI_ISL_1114748	A/chicken/Rostov-on-Don/308-04/2020	State Research Center of Virology and Biotechnology (VECTOR)	State Research Center of Virology and Biotechnology (VECTOR)	Natalia,Goncharova; Ivan,Susloparov; Natalia,Kolosova; Alexey,Danilenko; Juliya,Bulanovich; Vasiliy,Marchenko; Alexander,Ryzhikov
EPI1848691	PB2	Russian Federation	2020-Dec-11	EPI_ISL_1114749	A/turkey/Stavropol/320-01/2020	State Research Center of Virology and Biotechnology (VECTOR)	State Research Center of Virology and Biotechnology (VECTOR)	Natalia,Goncharova; Ivan,Susloparov; Natalia,Kolosova; Alexey,Danilenko; Juliya,Bulanovich; Vasiliy,Marchenko; Alexander,Ryzhikov
EPI1848699	PB2	Russian Federation	2020-Dec-11	EPI_ISL_1114750	A/turkey/Stavropol/320-02/2020	State Research Center of Virology and Biotechnology (VECTOR)	State Research Center of Virology and Biotechnology (VECTOR)	Natalia,Goncharova; Ivan,Susloparov; Natalia,Kolosova; Alexey,Danilenko; Juliya,Bulanovich; Vasiliy,Marchenko; Alexander,Ryzhikov
EPI1848707	PB2	Russian Federation	2020-Dec-11	EPI_ISL_1114751	A/turkey/Stavropol/320-03/2020	State Research Center of Virology and Biotechnology (VECTOR)	State Research Center of Virology and Biotechnology (VECTOR)	Natalia,Goncharova; Ivan,Susloparov; Natalia,Kolosova; Alexey,Danilenko; Juliya,Bulanovich; Vasiliy,Marchenko; Alexander,Ryzhikov
EPI1848715	PB2	Russian Federation	2020-Dec-31	EPI_ISL_1114752	A/mute swan/North Ossetia-Alania/325-01/2020	State Research Center of Virology and Biotechnology (VECTOR)	State Research Center of Virology and Biotechnology (VECTOR)	Natalia,Goncharova; Ivan,Susloparov; Natalia,Kolosova; Alexey,Danilenko; Juliya,Bulanovich; Vasiliy,Marchenko; Alexander,Ryzhikov
EPI1848723	PB2	Russian Federation	2020-Dec-31	EPI_ISL_1114753	A/mute swan/North Ossetia-Alania/325-02/2020	State Research Center of Virology and Biotechnology (VECTOR)	State Research Center of Virology and Biotechnology (VECTOR)	Natalia,Goncharova; Ivan,Susloparov; Natalia,Kolosova; Alexey,Danilenko; Juliya,Bulanovich; Vasiliy,Marchenko; Alexander,Ryzhikov
EPI1848731	PB2	Russian Federation	2020-Dec-31	EPI_ISL_1114754	A/mute swan/North Ossetia-Alania/325-03/2020	State Research Center of Virology and Biotechnology (VECTOR)	State Research Center of Virology and Biotechnology (VECTOR)	Natalia,Goncharova; Ivan,Susloparov; Natalia,Kolosova; Alexey,Danilenko; Juliya,Bulanovich; Vasiliy,Marchenko; Alexander,Ryzhikov
EPI1848739	PB2	Russian Federation	2021-Jan-29	EPI_ISL_1114755	A/turkey/Rostov-on-Don/332-08/2021	State Research Center of Virology and Biotechnology (VECTOR)	State Research Center of Virology and Biotechnology (VECTOR)	Natalia,Goncharova; Ivan,Susloparov; Natalia,Kolosova; Alexey,Danilenko; Juliya,Bulanovich; Vasiliy,Marchenko; Alexander,Ryzhikov
EPI1848755	PB2	Russian Federation	2021-Jan-29	EPI_ISL_1114757	A/turkey/Rostov-on-Don/332-09/2021	State Research Center of Virology and Biotechnology (VECTOR)	State Research Center of Virology and Biotechnology (VECTOR)	Natalia,Goncharova; Ivan,Susloparov; Natalia,Kolosova; Alexey,Danilenko; Juliya,Bulanovich; Vasiliy,Marchenko; Alexander,Ryzhikov
EPI1848763	PB2	Russian Federation	2021-Jan-29	EPI_ISL_1114758	A/turkey/Rostov-on-Don/332-10/2021	State Research Center of Virology and Biotechnology (VECTOR)	State Research Center of Virology and Biotechnology (VECTOR)	Natalia,Goncharova; Ivan,Susloparov; Natalia,Kolosova; Alexey,Danilenko; Juliya,Bulanovich; Vasiliy,Marchenko; Alexander,Ryzhikov
EPI1848771	PB2	Russian Federation	2021-Jan-29	EPI_ISL_1114759	A/turkey/Rostov-on-Don/332-12/2021	State Research Center of Virology and Biotechnology (VECTOR)	State Research Center of Virology and Biotechnology (VECTOR)	Natalia,Goncharova; Ivan,Susloparov; Natalia,Kolosova; Alexey,Danilenko; Juliya,Bulanovich; Vasiliy,Marchenko; Alexander,Ryzhikov
EPI1848779	PB2	Russian Federation	2021-Jan-05	EPI_ISL_1114760	A/chicken/Krasnodar/334-01/2021	State Research Center of Virology and Biotechnology (VECTOR)	State Research Center of Virology and Biotechnology (VECTOR)	Natalia,Goncharova; Ivan,Susloparov; Natalia,Kolosova; Alexey,Danilenko; Juliya,Bulanovich; Vasiliy,Marchenko; Alexander,Ryzhikov
EPI1848787	PB2	Russian Federation	2021-Jan-05	EPI_ISL_1114761	A/chicken/Krasnodar/334-02/2021	State Research Center of Virology and Biotechnology (VECTOR)	State Research Center of Virology and Biotechnology (VECTOR)	Natalia,Goncharova; Ivan,Susloparov; Natalia,Kolosova; Alexey,Danilenko; Juliya,Bulanovich; Vasiliy,Marchenko; Alexander,Ryzhikov
EPI1848803	PB2	Russian Federation	2021-Jan-05	EPI_ISL_1114763	A/chicken/Krasnodar/334-03/2021	State Research Center of Virology and Biotechnology (VECTOR)	State Research Center of Virology and Biotechnology (VECTOR)	Natalia,Goncharova; Ivan,Susloparov; Natalia,Kolosova; Alexey,Danilenko; Juliya,Bulanovich; Vasiliy,Marchenko; Alexander,Ryzhikov
EPI1848835	PB2	United Kingdom	2020-Dec-16	EPI_ISL_1123263	A/chicken/Scotland/043405/2020	Animal and Plant Health Agency (APHA)	Animal and Plant Health Agency (APHA)
EPI1848843	PB2	United Kingdom	2020-Dec-17	EPI_ISL_1123350	A/chicken/England/043683/2020	Animal and Plant Health Agency (APHA)	Animal and Plant Health Agency (APHA)
EPI1848851	PB2	United Kingdom	2020-Dec-18	EPI_ISL_1123351	A/duck/England/043628/2020	Animal and Plant Health Agency (APHA)	Animal and Plant Health Agency (APHA)
EPI1848859	PB2	United Kingdom	2020-Dec-25	EPI_ISL_1123352	A/chicken/England/045984/2020	Animal and Plant Health Agency (APHA)	Animal and Plant Health Agency (APHA)
EPI1848867	PB2	United Kingdom	2020-Dec-27	EPI_ISL_1123353	A/duck/England/046311/2020	Animal and Plant Health Agency (APHA)	Animal and Plant Health Agency (APHA)
EPI1848875	PB2	United Kingdom	2020-Dec-28	EPI_ISL_1123354	A/chicken/England/046491/2020	Animal and Plant Health Agency (APHA)	Animal and Plant Health Agency (APHA)
EPI1848883	PB2	United Kingdom	2021-Jan-27	EPI_ISL_1123355	A/pheasant/Wales/000252/2021	Animal and Plant Health Agency (APHA)	Animal and Plant Health Agency (APHA)
EPI1848899	PB2	United Kingdom	2020-Nov-08	EPI_ISL_1123357	A/brent_goose/England/233339/2020	Animal and Plant Health Agency (APHA)	Animal and Plant Health Agency (APHA)
EPI1848915	PB2	United Kingdom	2020-Nov-10	EPI_ISL_1123359	A/mute swan/England/263814/2020	Animal and Plant Health Agency (APHA)	Animal and Plant Health Agency (APHA)
EPI1848923	PB2	United Kingdom	2020-Dec-01	EPI_ISL_1123360	A/mute_swan/England/234135/2020	Animal and Plant Health Agency (APHA)	Animal and Plant Health Agency (APHA)
EPI1848952	PB2	Netherlands	2020-Oct-27	EPI_ISL_1139014	A/barnacle goose/Netherlands/20016511-002/2020	Wageningen Bioveterinary Research	Wageningen Bioveterinary Research	Beerens, Nancy; Harders, Frank; Pritz-Verschuren, Sylvia; Roose, Marit; Germeraad, Evelien; Engelsma, Marc; Bossers, Alex; Heutink, Rene
EPI1848960	PB2	Netherlands	2020-Oct-26	EPI_ISL_1139015	A/wild bird/Netherlands/20016515-002/2020	Wageningen Bioveterinary Research	Wageningen Bioveterinary Research	Beerens, Nancy; Harders, Frank; Pritz-Verschuren, Sylvia; Roose, Marit; Germeraad, Evelien; Engelsma, Marc; Bossers, Alex; Heutink, Rene
EPI1848968	PB2	Netherlands	2020-Oct-27	EPI_ISL_1139016	A/mute swan/Netherlands/20016516-001/2020	Wageningen Bioveterinary Research	Wageningen Bioveterinary Research	Beerens, Nancy; Harders, Frank; Pritz-Verschuren, Sylvia; Roose, Marit; Germeraad, Evelien; Engelsma, Marc; Bossers, Alex; Heutink, Rene
EPI1848976	PB2	Netherlands	2020-Oct-28	EPI_ISL_1139017	A/mute swan/Netherlands/20016634-001/2020	Wageningen Bioveterinary Research	Wageningen Bioveterinary Research	Beerens, Nancy; Harders, Frank; Pritz-Verschuren, Sylvia; Roose, Marit; Germeraad, Evelien; Engelsma, Marc; Bossers, Alex; Heutink, Rene
EPI1848984	PB2	Netherlands	2020-Oct-28	EPI_ISL_1139018	A/cormorant/Netherlands/20016582-005/2020	Wageningen Bioveterinary Research	Wageningen Bioveterinary Research	Beerens, Nancy; Harders, Frank; Pritz-Verschuren, Sylvia; Roose, Marit; Germeraad, Evelien; Engelsma, Marc; Bossers, Alex; Heutink, Rene
EPI1848992	PB2	Netherlands	2020-Oct-28	EPI_ISL_1139019	A/mute swan/Netherlands/20016618-001/2020	Wageningen Bioveterinary Research	Wageningen Bioveterinary Research	Beerens, Nancy; Harders, Frank; Pritz-Verschuren, Sylvia; Roose, Marit; Germeraad, Evelien; Engelsma, Marc; Bossers, Alex; Heutink, Rene
EPI1849000	PB2	Netherlands	2020-Oct-29	EPI_ISL_1139020	A/greylag goose/Netherlands/20016756-001/2020	Wageningen Bioveterinary Research	Wageningen Bioveterinary Research	Beerens, Nancy; Harders, Frank; Pritz-Verschuren, Sylvia; Roose, Marit; Germeraad, Evelien; Engelsma, Marc; Bossers, Alex; Heutink, Rene
EPI1849008	PB2	Netherlands	2020-Oct-29	EPI_ISL_1139021	A/eurasian wigeon/Netherlands/20016758-001/2020	Wageningen Bioveterinary Research	Wageningen Bioveterinary Research	Beerens, Nancy; Harders, Frank; Pritz-Verschuren, Sylvia; Roose, Marit; Germeraad, Evelien; Engelsma, Marc; Bossers, Alex; Heutink, Rene
EPI1849016	PB2	Netherlands	2020-Oct-29	EPI_ISL_1139022	A/barnacle goose/Netherlands/20016888-001/2020	Wageningen Bioveterinary Research	Wageningen Bioveterinary Research	Beerens, Nancy; Harders, Frank; Pritz-Verschuren, Sylvia; Roose, Marit; Germeraad, Evelien; Engelsma, Marc; Bossers, Alex; Heutink, Rene
EPI1849024	PB2	Netherlands	2020-Nov-02	EPI_ISL_1139023	A/short-eared owl/Netherlands/20016896-017/2020	Wageningen Bioveterinary Research	Wageningen Bioveterinary Research	Beerens, Nancy; Harders, Frank; Pritz-Verschuren, Sylvia; Roose, Marit; Germeraad, Evelien; Engelsma, Marc; Bossers, Alex; Heutink, Rene
EPI1849032	PB2	Netherlands	2020-Nov-02	EPI_ISL_1139024	A/mute swan/Netherlands/20016973-001/2020	Wageningen Bioveterinary Research	Wageningen Bioveterinary Research	Beerens, Nancy; Harders, Frank; Pritz-Verschuren, Sylvia; Roose, Marit; Germeraad, Evelien; Engelsma, Marc; Bossers, Alex; Heutink, Rene
EPI1849040	PB2	Netherlands	2020-Nov-02	EPI_ISL_1139025	A/barnacle goose/Netherlands/20016974-002/2020	Wageningen Bioveterinary Research	Wageningen Bioveterinary Research	Beerens, Nancy; Harders, Frank; Pritz-Verschuren, Sylvia; Roose, Marit; Germeraad, Evelien; Engelsma, Marc; Bossers, Alex; Heutink, Rene
EPI1849048	PB2	Netherlands	2020-Nov-02	EPI_ISL_1139026	A/greylag goose/Netherlands/20016975-004/2020	Wageningen Bioveterinary Research	Wageningen Bioveterinary Research	Beerens, Nancy; Harders, Frank; Pritz-Verschuren, Sylvia; Roose, Marit; Germeraad, Evelien; Engelsma, Marc; Bossers, Alex; Heutink, Rene
EPI1849056	PB2	Netherlands	2020-Nov-03	EPI_ISL_1139027	A/egyptian goose/Netherlands/20017027-002/2020	Wageningen Bioveterinary Research	Wageningen Bioveterinary Research	Beerens, Nancy; Harders, Frank; Pritz-Verschuren, Sylvia; Roose, Marit; Germeraad, Evelien; Engelsma, Marc; Bossers, Alex; Heutink, Rene
EPI1849064	PB2	Netherlands	2020-Nov-03	EPI_ISL_1139028	A/barnacle goose/Netherlands/20017051-001/2020	Wageningen Bioveterinary Research	Wageningen Bioveterinary Research	Beerens, Nancy; Harders, Frank; Pritz-Verschuren, Sylvia; Roose, Marit; Germeraad, Evelien; Engelsma, Marc; Bossers, Alex; Heutink, Rene
EPI1849072	PB2	Netherlands	2020-Nov-03	EPI_ISL_1139029	A/barnacle goose/Netherlands/20017051-006/2020	Wageningen Bioveterinary Research	Wageningen Bioveterinary Research	Beerens, Nancy; Harders, Frank; Pritz-Verschuren, Sylvia; Roose, Marit; Germeraad, Evelien; Engelsma, Marc; Bossers, Alex; Heutink, Rene
EPI1849080	PB2	Netherlands	2020-Nov-03	EPI_ISL_1139030	A/barnacle goose/Netherlands/20017052-001/2020	Wageningen Bioveterinary Research	Wageningen Bioveterinary Research	Beerens, Nancy; Harders, Frank; Pritz-Verschuren, Sylvia; Roose, Marit; Germeraad, Evelien; Engelsma, Marc; Bossers, Alex; Heutink, Rene
EPI1849088	PB2	Netherlands	2020-Nov-04	EPI_ISL_1139031	A/mute swan/Netherlands/20017131-006/2020	Wageningen Bioveterinary Research	Wageningen Bioveterinary Research	Beerens, Nancy; Harders, Frank; Pritz-Verschuren, Sylvia; Roose, Marit; Germeraad, Evelien; Engelsma, Marc; Bossers, Alex; Heutink, Rene
EPI1849096	PB2	Netherlands	2020-Nov-04	EPI_ISL_1139032	A/barnacle goose/Netherlands/20017159-006/2020	Wageningen Bioveterinary Research	Wageningen Bioveterinary Research	Beerens, Nancy; Harders, Frank; Pritz-Verschuren, Sylvia; Roose, Marit; Germeraad, Evelien; Engelsma, Marc; Bossers, Alex; Heutink, Rene
EPI1849104	PB2	Netherlands	2020-Nov-06	EPI_ISL_1139033	A/greylag goose/Netherlands/20017399-006/2020	Wageningen Bioveterinary Research	Wageningen Bioveterinary Research	Beerens, Nancy; Harders, Frank; Pritz-Verschuren, Sylvia; Roose, Marit; Germeraad, Evelien; Engelsma, Marc; Bossers, Alex; Heutink, Rene
EPI1849112	PB2	Netherlands	2020-Nov-07	EPI_ISL_1139034	A/barnacle goose/Netherlands/20017405-002/2020	Wageningen Bioveterinary Research	Wageningen Bioveterinary Research	Beerens, Nancy; Harders, Frank; Pritz-Verschuren, Sylvia; Roose, Marit; Germeraad, Evelien; Engelsma, Marc; Bossers, Alex; Heutink, Rene
EPI1849120	PB2	Netherlands	2020-Oct-30	EPI_ISL_1139035	A/greylag goose/Netherlands/20016877-001/2020	Wageningen Bioveterinary Research	Wageningen Bioveterinary Research	Beerens, Nancy; Harders, Frank; Pritz-Verschuren, Sylvia; Roose, Marit; Germeraad, Evelien; Engelsma, Marc; Bossers, Alex; Heutink, Rene
EPI1849128	PB2	Netherlands	2020-Oct-31	EPI_ISL_1139036	A/brant goose/Netherlands/20016948-002/2020	Wageningen Bioveterinary Research	Wageningen Bioveterinary Research	Beerens, Nancy; Harders, Frank; Pritz-Verschuren, Sylvia; Roose, Marit; Germeraad, Evelien; Engelsma, Marc; Bossers, Alex; Heutink, Rene
EPI1849136	PB2	Netherlands	2020-Oct-31	EPI_ISL_1139037	A/barnacle goose/Netherlands/20016951-001/2020	Wageningen Bioveterinary Research	Wageningen Bioveterinary Research	Beerens, Nancy; Harders, Frank; Pritz-Verschuren, Sylvia; Roose, Marit; Germeraad, Evelien; Engelsma, Marc; Bossers, Alex; Heutink, Rene
EPI1849144	PB2	Netherlands	2020-Nov-02	EPI_ISL_1139038	A/wild goose/Netherlands/20016959-001/2020	Wageningen Bioveterinary Research	Wageningen Bioveterinary Research	Beerens, Nancy; Harders, Frank; Pritz-Verschuren, Sylvia; Roose, Marit; Germeraad, Evelien; Engelsma, Marc; Bossers, Alex; Heutink, Rene
EPI1849152	PB2	Netherlands	2020-Nov-02	EPI_ISL_1139039	A/mute swan/Netherlands/20016960-001/2020	Wageningen Bioveterinary Research	Wageningen Bioveterinary Research	Beerens, Nancy; Harders, Frank; Pritz-Verschuren, Sylvia; Roose, Marit; Germeraad, Evelien; Engelsma, Marc; Bossers, Alex; Heutink, Rene
EPI1849160	PB2	Netherlands	2020-Nov-02	EPI_ISL_1139040	A/mute swan/Netherlands/20017061-001/2020	Wageningen Bioveterinary Research	Wageningen Bioveterinary Research	Beerens, Nancy; Harders, Frank; Pritz-Verschuren, Sylvia; Roose, Marit; Germeraad, Evelien; Engelsma, Marc; Bossers, Alex; Heutink, Rene
EPI1849168	PB2	Netherlands	2020-Nov-03	EPI_ISL_1139041	A/greylag goose/Netherlands/20017064-002/2020	Wageningen Bioveterinary Research	Wageningen Bioveterinary Research	Beerens, Nancy; Harders, Frank; Pritz-Verschuren, Sylvia; Roose, Marit; Germeraad, Evelien; Engelsma, Marc; Bossers, Alex; Heutink, Rene
EPI1849176	PB2	Netherlands	2020-Nov-03	EPI_ISL_1139042	A/mute swan/Netherlands/20017153-002/2020	Wageningen Bioveterinary Research	Wageningen Bioveterinary Research	Beerens, Nancy; Harders, Frank; Pritz-Verschuren, Sylvia; Roose, Marit; Germeraad, Evelien; Engelsma, Marc; Bossers, Alex; Heutink, Rene
EPI1849184	PB2	Netherlands	2020-Nov-10	EPI_ISL_1139043	A/mute swan/Netherlands/20017547-002/2020	Wageningen Bioveterinary Research	Wageningen Bioveterinary Research	Beerens, Nancy; Harders, Frank; Pritz-Verschuren, Sylvia; Roose, Marit; Germeraad, Evelien; Engelsma, Marc; Bossers, Alex; Heutink, Rene
EPI1849192	PB2	Netherlands	2020-Nov-10	EPI_ISL_1139044	A/eurasian oystercatcher/Netherlands/20017557-003/2020	Wageningen Bioveterinary Research	Wageningen Bioveterinary Research	Beerens, Nancy; Harders, Frank; Pritz-Verschuren, Sylvia; Roose, Marit; Germeraad, Evelien; Engelsma, Marc; Bossers, Alex; Heutink, Rene
EPI1849200	PB2	Netherlands	2020-Nov-06	EPI_ISL_1139045	A/greylag goose/Netherlands/20017476-001/2020	Wageningen Bioveterinary Research	Wageningen Bioveterinary Research	Beerens, Nancy; Harders, Frank; Pritz-Verschuren, Sylvia; Roose, Marit; Germeraad, Evelien; Engelsma, Marc; Bossers, Alex; Heutink, Rene
EPI1849208	PB2	Netherlands	2020-Nov-06	EPI_ISL_1139046	A/greater canada goose/Netherlands/20017479-002/2020	Wageningen Bioveterinary Research	Wageningen Bioveterinary Research	Beerens, Nancy; Harders, Frank; Pritz-Verschuren, Sylvia; Roose, Marit; Germeraad, Evelien; Engelsma, Marc; Bossers, Alex; Heutink, Rene
EPI1849216	PB2	Netherlands	2020-Nov-06	EPI_ISL_1139047	A/northern lapwing/Netherlands/20017480-001/2020	Wageningen Bioveterinary Research	Wageningen Bioveterinary Research	Beerens, Nancy; Harders, Frank; Pritz-Verschuren, Sylvia; Roose, Marit; Germeraad, Evelien; Engelsma, Marc; Bossers, Alex; Heutink, Rene
EPI1849224	PB2	Netherlands	2020-Nov-09	EPI_ISL_1139048	A/wild goose/Netherlands/20017495-002/2020	Wageningen Bioveterinary Research	Wageningen Bioveterinary Research	Beerens, Nancy; Harders, Frank; Pritz-Verschuren, Sylvia; Roose, Marit; Germeraad, Evelien; Engelsma, Marc; Bossers, Alex; Heutink, Rene
EPI1849232	PB2	Netherlands	2020-Nov-01	EPI_ISL_1139049	A/gadwall/Netherlands/20017254-001/2020	Wageningen Bioveterinary Research	Wageningen Bioveterinary Research	Beerens, Nancy; Harders, Frank; Pritz-Verschuren, Sylvia; Roose, Marit; Germeraad, Evelien; Engelsma, Marc; Bossers, Alex; Heutink, Rene
EPI1849240	PB2	Netherlands	2020-Nov-01	EPI_ISL_1139050	A/northern lapwing/Netherlands/20017255-001/2020	Wageningen Bioveterinary Research	Wageningen Bioveterinary Research	Beerens, Nancy; Harders, Frank; Pritz-Verschuren, Sylvia; Roose, Marit; Germeraad, Evelien; Engelsma, Marc; Bossers, Alex; Heutink, Rene
EPI1849248	PB2	Netherlands	2020-Nov-03	EPI_ISL_1139051	A/greylag goose/Netherlands/20017256-002/2020	Wageningen Bioveterinary Research	Wageningen Bioveterinary Research	Beerens, Nancy; Harders, Frank; Pritz-Verschuren, Sylvia; Roose, Marit; Germeraad, Evelien; Engelsma, Marc; Bossers, Alex; Heutink, Rene
EPI1849256	PB2	Netherlands	2020-Nov-05	EPI_ISL_1139076	A/common kestrel/Netherlands/20017381-001/2020	Wageningen Bioveterinary Research	Wageningen Bioveterinary Research	Beerens, Nancy; Harders, Frank; Pritz-Verschuren, Sylvia; Roose, Marit; Germeraad, Evelien; Engelsma, Marc; Bossers, Alex; Heutink, Rene
EPI1849264	PB2	Netherlands	2020-Nov-06	EPI_ISL_1139078	A/pink-footed goose/Netherlands/20017382-001/2020	Wageningen Bioveterinary Research	Wageningen Bioveterinary Research	Beerens, Nancy; Harders, Frank; Pritz-Verschuren, Sylvia; Roose, Marit; Germeraad, Evelien; Engelsma, Marc; Bossers, Alex; Heutink, Rene
EPI1849272	PB2	Netherlands	2020-Oct-29	EPI_ISL_1139079	A/barnacle goose/Netherlands/20016888-002/2020	Wageningen Bioveterinary Research	Wageningen Bioveterinary Research	Beerens, Nancy; Harders, Frank; Pritz-Verschuren, Sylvia; Roose, Marit; Germeraad, Evelien; Engelsma, Marc; Bossers, Alex; Heutink, Rene
EPI1849280	PB2	Netherlands	2020-Oct-29	EPI_ISL_1139080	A/barnacle goose/Netherlands/20016888-003/2020	Wageningen Bioveterinary Research	Wageningen Bioveterinary Research	Beerens, Nancy; Harders, Frank; Pritz-Verschuren, Sylvia; Roose, Marit; Germeraad, Evelien; Engelsma, Marc; Bossers, Alex; Heutink, Rene
EPI1849288	PB2	Netherlands	2020-Nov-02	EPI_ISL_1139081	A/greylag goose/Netherlands/20016896-001/2020	Wageningen Bioveterinary Research	Wageningen Bioveterinary Research	Beerens, Nancy; Harders, Frank; Pritz-Verschuren, Sylvia; Roose, Marit; Germeraad, Evelien; Engelsma, Marc; Bossers, Alex; Heutink, Rene
EPI1849296	PB2	Netherlands	2020-Nov-02	EPI_ISL_1139082	A/barnacle goose/Netherlands/20016896-011/2020	Wageningen Bioveterinary Research	Wageningen Bioveterinary Research	Beerens, Nancy; Harders, Frank; Pritz-Verschuren, Sylvia; Roose, Marit; Germeraad, Evelien; Engelsma, Marc; Bossers, Alex; Heutink, Rene
EPI1849304	PB2	Netherlands	2020-Nov-02	EPI_ISL_1139083	A/barnacle goose/Netherlands/20016896-012/2020	Wageningen Bioveterinary Research	Wageningen Bioveterinary Research	Beerens, Nancy; Harders, Frank; Pritz-Verschuren, Sylvia; Roose, Marit; Germeraad, Evelien; Engelsma, Marc; Bossers, Alex; Heutink, Rene
EPI1849312	PB2	Netherlands	2020-Nov-02	EPI_ISL_1139084	A/eurasian wigeon/Netherlands/20016896-025/2020	Wageningen Bioveterinary Research	Wageningen Bioveterinary Research	Beerens, Nancy; Harders, Frank; Pritz-Verschuren, Sylvia; Roose, Marit; Germeraad, Evelien; Engelsma, Marc; Bossers, Alex; Heutink, Rene
EPI1849320	PB2	Netherlands	2020-Nov-01	EPI_ISL_1139085	A/barnacle goose/Netherlands/20016935-003/2020	Wageningen Bioveterinary Research	Wageningen Bioveterinary Research	Beerens, Nancy; Harders, Frank; Pritz-Verschuren, Sylvia; Roose, Marit; Germeraad, Evelien; Engelsma, Marc; Bossers, Alex; Heutink, Rene
EPI1849328	PB2	Netherlands	2020-Nov-07	EPI_ISL_1139086	A/greater canada goose/Netherlands/20017403-003/2020	Wageningen Bioveterinary Research	Wageningen Bioveterinary Research	Beerens, Nancy; Harders, Frank; Pritz-Verschuren, Sylvia; Roose, Marit; Germeraad, Evelien; Engelsma, Marc; Bossers, Alex; Heutink, Rene
EPI1849336	PB2	Netherlands	2020-Nov-10	EPI_ISL_1139087	A/barnacle goose/Netherlands/20017557-001/2020	Wageningen Bioveterinary Research	Wageningen Bioveterinary Research	Beerens, Nancy; Harders, Frank; Pritz-Verschuren, Sylvia; Roose, Marit; Germeraad, Evelien; Engelsma, Marc; Bossers, Alex; Heutink, Rene
EPI1849344	PB2	Netherlands	2020-Nov-10	EPI_ISL_1139088	A/barnacle goose/Netherlands/20017557-002/2020	Wageningen Bioveterinary Research	Wageningen Bioveterinary Research	Beerens, Nancy; Harders, Frank; Pritz-Verschuren, Sylvia; Roose, Marit; Germeraad, Evelien; Engelsma, Marc; Bossers, Alex; Heutink, Rene
EPI1849352	PB2	Netherlands	2020-Nov-12	EPI_ISL_1139089	A/wild duck/Netherlands/20017794-001/2020	Wageningen Bioveterinary Research	Wageningen Bioveterinary Research	Beerens, Nancy; Harders, Frank; Pritz-Verschuren, Sylvia; Roose, Marit; Germeraad, Evelien; Engelsma, Marc; Bossers, Alex; Heutink, Rene
EPI1849360	PB2	Netherlands	2020-Nov-12	EPI_ISL_1139090	A/common buzzard/Netherlands/20017824-001/2020	Wageningen Bioveterinary Research	Wageningen Bioveterinary Research	Beerens, Nancy; Harders, Frank; Pritz-Verschuren, Sylvia; Roose, Marit; Germeraad, Evelien; Engelsma, Marc; Bossers, Alex; Heutink, Rene
EPI1849368	PB2	Netherlands	2020-Nov-10	EPI_ISL_1139091	A/muscovy duck/Netherlands/20017611-002/2020	Wageningen Bioveterinary Research	Wageningen Bioveterinary Research	Beerens, Nancy; Harders, Frank; Pritz-Verschuren, Sylvia; Roose, Marit; Germeraad, Evelien; Engelsma, Marc; Bossers, Alex; Heutink, Rene
EPI1849376	PB2	Netherlands	2020-Nov-08	EPI_ISL_1139092	A/barnacle goose/Netherlands/20017713-002/2020	Wageningen Bioveterinary Research	Wageningen Bioveterinary Research	Beerens, Nancy; Harders, Frank; Pritz-Verschuren, Sylvia; Roose, Marit; Germeraad, Evelien; Engelsma, Marc; Bossers, Alex; Heutink, Rene
EPI1849384	PB2	Netherlands	2020-Nov-10	EPI_ISL_1139093	A/gadwall/Netherlands/20017716-001/2020	Wageningen Bioveterinary Research	Wageningen Bioveterinary Research	Beerens, Nancy; Harders, Frank; Pritz-Verschuren, Sylvia; Roose, Marit; Germeraad, Evelien; Engelsma, Marc; Bossers, Alex; Heutink, Rene
EPI1849392	PB2	Netherlands	2020-Nov-10	EPI_ISL_1139094	A/mute swan/Netherlands/20017717-002/2020	Wageningen Bioveterinary Research	Wageningen Bioveterinary Research	Beerens, Nancy; Harders, Frank; Pritz-Verschuren, Sylvia; Roose, Marit; Germeraad, Evelien; Engelsma, Marc; Bossers, Alex; Heutink, Rene
EPI1849400	PB2	Netherlands	2020-Nov-01	EPI_ISL_1139095	A/great egret/Netherlands/20017754-002/2020	Wageningen Bioveterinary Research	Wageningen Bioveterinary Research	Beerens, Nancy; Harders, Frank; Pritz-Verschuren, Sylvia; Roose, Marit; Germeraad, Evelien; Engelsma, Marc; Bossers, Alex; Heutink, Rene
EPI1849408	PB2	Netherlands	2020-Nov-01	EPI_ISL_1139096	A/wild goose/Netherlands/20017755-002/2020	Wageningen Bioveterinary Research	Wageningen Bioveterinary Research	Beerens, Nancy; Harders, Frank; Pritz-Verschuren, Sylvia; Roose, Marit; Germeraad, Evelien; Engelsma, Marc; Bossers, Alex; Heutink, Rene
EPI1849416	PB2	Netherlands	2020-Nov-04	EPI_ISL_1139097	A/wild goose/Netherlands/20017761-002/2020	Wageningen Bioveterinary Research	Wageningen Bioveterinary Research	Beerens, Nancy; Harders, Frank; Pritz-Verschuren, Sylvia; Roose, Marit; Germeraad, Evelien; Engelsma, Marc; Bossers, Alex; Heutink, Rene
EPI1849424	PB2	Netherlands	2020-Nov-10	EPI_ISL_1139098	A/eurasian wigeon/Netherlands/20017908-002/2020	Wageningen Bioveterinary Research	Wageningen Bioveterinary Research	Beerens, Nancy; Harders, Frank; Pritz-Verschuren, Sylvia; Roose, Marit; Germeraad, Evelien; Engelsma, Marc; Bossers, Alex; Heutink, Rene
EPI1849432	PB2	Netherlands	2020-Nov-13	EPI_ISL_1139099	A/barnacle goose/Netherlands/20017984-004/2020	Wageningen Bioveterinary Research	Wageningen Bioveterinary Research	Beerens, Nancy; Harders, Frank; Pritz-Verschuren, Sylvia; Roose, Marit; Germeraad, Evelien; Engelsma, Marc; Bossers, Alex; Heutink, Rene
EPI1849440	PB2	Netherlands	2020-Nov-08	EPI_ISL_1139100	A/barnacle goose/Netherlands/20017604-001/2020	Wageningen Bioveterinary Research	Wageningen Bioveterinary Research	Beerens, Nancy; Harders, Frank; Pritz-Verschuren, Sylvia; Roose, Marit; Germeraad, Evelien; Engelsma, Marc; Bossers, Alex; Heutink, Rene
EPI1849464	PB2	Netherlands	2020-Nov-01	EPI_ISL_1139103	A/peregrine falcon/Netherlands/20017773-002/2020	Wageningen Bioveterinary Research	Wageningen Bioveterinary Research	Beerens, Nancy; Harders, Frank; Pritz-Verschuren, Sylvia; Roose, Marit; Germeraad, Evelien; Engelsma, Marc; Bossers, Alex; Heutink, Rene
EPI1849472	PB2	Netherlands	2020-Nov-11	EPI_ISL_1139104	A/wild goose/Netherlands/20017816-001/2020	Wageningen Bioveterinary Research	Wageningen Bioveterinary Research	Beerens, Nancy; Harders, Frank; Pritz-Verschuren, Sylvia; Roose, Marit; Germeraad, Evelien; Engelsma, Marc; Bossers, Alex; Heutink, Rene
EPI1849480	PB2	Netherlands	2020-Oct-26	EPI_ISL_1139105	A/greylag goose/Netherlands/20016523-001/2020	Wageningen Bioveterinary Research	Wageningen Bioveterinary Research	Beerens, Nancy; Harders, Frank; Pritz-Verschuren, Sylvia; Roose, Marit; Germeraad, Evelien; Engelsma, Marc; Bossers, Alex; Heutink, Rene
EPI1849488	PB2	Netherlands	2020-Nov-02	EPI_ISL_1139106	A/eurasian curlew/Netherlands/20016896-019/2020	Wageningen Bioveterinary Research	Wageningen Bioveterinary Research	Beerens, Nancy; Harders, Frank; Pritz-Verschuren, Sylvia; Roose, Marit; Germeraad, Evelien; Engelsma, Marc; Bossers, Alex; Heutink, Rene
EPI1849496	PB2	Netherlands	2020-Nov-12	EPI_ISL_1139107	A/muscovy duck/Netherlands/20018067-001/2020	Wageningen Bioveterinary Research	Wageningen Bioveterinary Research	Beerens, Nancy; Harders, Frank; Pritz-Verschuren, Sylvia; Roose, Marit; Germeraad, Evelien; Engelsma, Marc; Bossers, Alex; Heutink, Rene
EPI1849504	PB2	Netherlands	2020-Nov-24	EPI_ISL_1139108	A/mute swan/Netherlands/20018754-004/2020	Wageningen Bioveterinary Research	Wageningen Bioveterinary Research	Beerens, Nancy; Harders, Frank; Pritz-Verschuren, Sylvia; Roose, Marit; Germeraad, Evelien; Engelsma, Marc; Bossers, Alex; Heutink, Rene
EPI1849512	PB2	Netherlands	2020-Nov-24	EPI_ISL_1139109	A/mute swan/Netherlands/20018754-006/2020	Wageningen Bioveterinary Research	Wageningen Bioveterinary Research	Beerens, Nancy; Harders, Frank; Pritz-Verschuren, Sylvia; Roose, Marit; Germeraad, Evelien; Engelsma, Marc; Bossers, Alex; Heutink, Rene
EPI1849520	PB2	Netherlands	2020-Nov-25	EPI_ISL_1139110	A/swan/Netherlands/20018830-004/2020	Wageningen Bioveterinary Research	Wageningen Bioveterinary Research	Beerens, Nancy; Harders, Frank; Pritz-Verschuren, Sylvia; Roose, Marit; Germeraad, Evelien; Engelsma, Marc; Bossers, Alex; Heutink, Rene
EPI1849536	PB2	Netherlands	2020-Nov-05	EPI_ISL_1139112	A/greylag goose/Netherlands/20017386-001/2020	Wageningen Bioveterinary Research	Wageningen Bioveterinary Research	Beerens, Nancy; Harders, Frank; Pritz-Verschuren, Sylvia; Roose, Marit; Germeraad, Evelien; Engelsma, Marc; Bossers, Alex; Heutink, Rene
EPI1849544	PB2	Netherlands	2020-Nov-10	EPI_ISL_1139113	A/wild goose/Netherlands/20017819-001/2020	Wageningen Bioveterinary Research	Wageningen Bioveterinary Research	Beerens, Nancy; Harders, Frank; Pritz-Verschuren, Sylvia; Roose, Marit; Germeraad, Evelien; Engelsma, Marc; Bossers, Alex; Heutink, Rene
EPI1849552	PB2	Netherlands	2020-Oct-25	EPI_ISL_1139159	A/greylag goose/Netherlands/20017058-002/2020	Wageningen Bioveterinary Research	Wageningen Bioveterinary Research	Beerens, Nancy; Harders, Frank; Pritz-Verschuren, Sylvia; Roose, Marit; Germeraad, Evelien; Engelsma, Marc; Bossers, Alex; Heutink, Rene
EPI1849560	PB2	Netherlands	2020-Nov-14	EPI_ISL_1139160	A/pink-footed goose/Netherlands/20018068-001/2020	Wageningen Bioveterinary Research	Wageningen Bioveterinary Research	Beerens, Nancy; Harders, Frank; Pritz-Verschuren, Sylvia; Roose, Marit; Germeraad, Evelien; Engelsma, Marc; Bossers, Alex; Heutink, Rene
EPI1849568	PB2	Netherlands	2020-Nov-15	EPI_ISL_1139161	A/greylag goose/Netherlands/20018070-002/2020	Wageningen Bioveterinary Research	Wageningen Bioveterinary Research	Beerens, Nancy; Harders, Frank; Pritz-Verschuren, Sylvia; Roose, Marit; Germeraad, Evelien; Engelsma, Marc; Bossers, Alex; Heutink, Rene
EPI1849576	PB2	Netherlands	2020-Nov-16	EPI_ISL_1139162	A/black swan/Netherlands/20018185-001/2020	Wageningen Bioveterinary Research	Wageningen Bioveterinary Research	Beerens, Nancy; Harders, Frank; Pritz-Verschuren, Sylvia; Roose, Marit; Germeraad, Evelien; Engelsma, Marc; Bossers, Alex; Heutink, Rene
EPI1849584	PB2	Netherlands	2020-Nov-16	EPI_ISL_1139163	A/common buzzard/Netherlands/20018339-002/2020	Wageningen Bioveterinary Research	Wageningen Bioveterinary Research	Beerens, Nancy; Harders, Frank; Pritz-Verschuren, Sylvia; Roose, Marit; Germeraad, Evelien; Engelsma, Marc; Bossers, Alex; Heutink, Rene
EPI1849592	PB2	Netherlands	2020-Nov-22	EPI_ISL_1139164	A/northern goshawk/Netherlands/20018560-002/2020	Wageningen Bioveterinary Research	Wageningen Bioveterinary Research	Beerens, Nancy; Harders, Frank; Pritz-Verschuren, Sylvia; Roose, Marit; Germeraad, Evelien; Engelsma, Marc; Bossers, Alex; Heutink, Rene
EPI1849600	PB2	Netherlands	2020-Nov-26	EPI_ISL_1139165	A/common snipe/Netherlands/20018931-003/2020	Wageningen Bioveterinary Research	Wageningen Bioveterinary Research	Beerens, Nancy; Harders, Frank; Pritz-Verschuren, Sylvia; Roose, Marit; Germeraad, Evelien; Engelsma, Marc; Bossers, Alex; Heutink, Rene
EPI1849608	PB2	Netherlands	2020-Nov-24	EPI_ISL_1139166	A/wild goose/Netherlands/20018735-002/2020	Wageningen Bioveterinary Research	Wageningen Bioveterinary Research	Beerens, Nancy; Harders, Frank; Pritz-Verschuren, Sylvia; Roose, Marit; Germeraad, Evelien; Engelsma, Marc; Bossers, Alex; Heutink, Rene
EPI1849616	PB2	Netherlands	2020-Nov-24	EPI_ISL_1139167	A/barnacle goose/Netherlands/20018737-002/2020	Wageningen Bioveterinary Research	Wageningen Bioveterinary Research	Beerens, Nancy; Harders, Frank; Pritz-Verschuren, Sylvia; Roose, Marit; Germeraad, Evelien; Engelsma, Marc; Bossers, Alex; Heutink, Rene
EPI1849624	PB2	Netherlands	2020-Nov-24	EPI_ISL_1139168	A/mute swan/Netherlands/20018738-001/2020	Wageningen Bioveterinary Research	Wageningen Bioveterinary Research	Beerens, Nancy; Harders, Frank; Pritz-Verschuren, Sylvia; Roose, Marit; Germeraad, Evelien; Engelsma, Marc; Bossers, Alex; Heutink, Rene
EPI1849632	PB2	Netherlands	2020-Nov-25	EPI_ISL_1139169	A/peregrine falcon/Netherlands/20018821-002/2020	Wageningen Bioveterinary Research	Wageningen Bioveterinary Research	Beerens, Nancy; Harders, Frank; Pritz-Verschuren, Sylvia; Roose, Marit; Germeraad, Evelien; Engelsma, Marc; Bossers, Alex; Heutink, Rene
EPI1849640	PB2	Netherlands	2020-Nov-25	EPI_ISL_1139170	A/wild goose/Netherlands/20018822-002/2020	Wageningen Bioveterinary Research	Wageningen Bioveterinary Research	Beerens, Nancy; Harders, Frank; Pritz-Verschuren, Sylvia; Roose, Marit; Germeraad, Evelien; Engelsma, Marc; Bossers, Alex; Heutink, Rene
EPI1849648	PB2	Netherlands	2020-Nov-25	EPI_ISL_1139171	A/mute swan/Netherlands/20018824-002/2020	Wageningen Bioveterinary Research	Wageningen Bioveterinary Research	Beerens, Nancy; Harders, Frank; Pritz-Verschuren, Sylvia; Roose, Marit; Germeraad, Evelien; Engelsma, Marc; Bossers, Alex; Heutink, Rene
EPI1849656	PB2	Netherlands	2020-Nov-26	EPI_ISL_1139172	A/mute swan/Netherlands/20018923-001/2020	Wageningen Bioveterinary Research	Wageningen Bioveterinary Research	Beerens, Nancy; Harders, Frank; Pritz-Verschuren, Sylvia; Roose, Marit; Germeraad, Evelien; Engelsma, Marc; Bossers, Alex; Heutink, Rene
EPI1849664	PB2	Netherlands	2020-Nov-30	EPI_ISL_1139173	A/mute swan/Netherlands/20019137-005/2020	Wageningen Bioveterinary Research	Wageningen Bioveterinary Research	Beerens, Nancy; Harders, Frank; Pritz-Verschuren, Sylvia; Roose, Marit; Germeraad, Evelien; Engelsma, Marc; Bossers, Alex; Heutink, Rene
EPI1850125	PB2	Czech Republic	2021-Jan-24	EPI_ISL_1180234	A/mute swan/Czech Republic/1656-1/2021	State Veterinary Institute Prague	State Veterinary Institute Prague	Nagy,A; Cernikova,L; Stara,M
EPI1849778	PB2	Japan	2021-Feb-24	EPI_ISL_1184508	A/chicken/Miyazaki/L10T/2021	National Institute of Animal Health	National Institute of Animal Health
EPI1849786	PB2	Japan	2021-Feb-24	EPI_ISL_1184509	A/chicken/Miyazaki/L1T/2021	National Institute of Animal Health	National Institute of Animal Health
EPI1849794	PB2	Japan	2021-Feb-24	EPI_ISL_1184510	A/chicken/Miyazaki/L4T/2021	National Institute of Animal Health	National Institute of Animal Health
EPI1849802	PB2	Japan	2021-Feb-24	EPI_ISL_1184511	A/chicken/Miyazaki/L9T/2021	National Institute of Animal Health	National Institute of Animal Health
EPI1849850	PB2	Japan	2021-Feb-24	EPI_ISL_1184517	A/eastern buzzard/Toyama/160208C/2021	National Institute of Animal Health	National Institute of Animal Health
EPI1850046	PB2	Russian Federation	2020-Dec-07	EPI_ISL_1185026	A/chicken/Astrakhan/2171-1/2020	Federal Centre for Animal Health (ARRIAH) OIE Regional Reference Laboratory	Federal Centre for Animal Health (ARRIAH)	N., Zinyakov; P., Zhestkov; A., Andriyasov; A., Kozlov; E., Ovchinnikova; Z., Nikonova; V., Sosipatorova; L., Scherbakova; D., Andreychuk; I., Chvala
EPI1850133	PB2	Czech Republic	2021-Jan-22	EPI_ISL_1191587	A/chicken/Czech Republic/1566-2/2021	State Veterinary Institute Prague	State Veterinary Institute Prague	Nagy,A;Cernikova,L;Stara,M
EPI1850203	PB2	Poland	2020-Dec-09	EPI_ISL_1220094	A/tundra_bean_goose/Poland/MB132/2020	National Veterinary Research Institut Poland, PIWet-PIB	National Veterinary Research Institut Poland, PIWet-PIB	Swieton E., Smietanka K.
EPI1850242	PB2	Netherlands	2021-Feb-01	EPI_ISL_1224942	A/peacock/Netherlands/21022591-002/2021	Wageningen Bioveterinary Research	Wageningen Bioveterinary Research	Beerens, Nancy; Harders, Frank; Pritz-Verschuren, Sylvia; Roose, Marit; Germeraad, Evelien; Engelsma, Marc; Bossers, Alex; Heutink, Rene
EPI1850258	PB2	Netherlands	2021-Feb-04	EPI_ISL_1224949	A/mute swan/Netherlands/21022898-002/2021	Wageningen Bioveterinary Research	Wageningen Bioveterinary Research	Beerens, Nancy; Harders, Frank; Pritz-Verschuren, Sylvia; Roose, Marit; Germeraad, Evelien; Engelsma, Marc; Bossers, Alex; Heutink, Rene
EPI1850292	PB2	Sweden	2021-Feb-28	EPI_ISL_1235689	A/Chicken/Sweden/SVA210301SZ0001/KN049780-IP10/2021	National Veterinary Institute, SVA	National Veterinary Institute
EPI1850348	PB2	Sweden	2021-Feb-24	EPI_ISL_1239109	A/northern goshawk/Sweden/SVA210224SZ0431/KN000626/2021	National Veterinary Institute, SVA	National Veterinary Institute
EPI1850356	PB2	Sweden	2021-Feb-22	EPI_ISL_1239110	A/northern goshawk/Sweden/SVA210224SZ0479/KN000627/2021	National Veterinary Institute, SVA	National Veterinary Institute
EPI1850364	PB2	Sweden	2021-Feb-20	EPI_ISL_1240677	A/common buzzard /Sweden/SVA210224SZ0485/KN000628/2021	National Veterinary Institute, SVA	National Veterinary Institute
EPI1850396	PB2	Sweden	2021-Feb-21	EPI_ISL_1240717	A/northern goshawk/Sweden/SVA210225SZ0302/KN000664/2021	National Veterinary Institute, SVA	National Veterinary Institute
EPI1850404	PB2	Sweden	2021-Jan-13	EPI_ISL_1240718	A/barnacle_goose/Sweden/SVA210225SZ0307/KN000666/2021	National Veterinary Institute, SVA	National Veterinary Institute
EPI1850691	PB2	Japan	2021-Feb-05	EPI_ISL_1273409	A/chicken/Chiba/F3T/2021	National Institute of Animal Health	National Institute of Animal Health
EPI1850699	PB2	Japan	2020-Nov-24	EPI_ISL_1273410	A/chicken/Fukuoka/C1/2020	National Institute of Animal Health	National Institute of Animal Health
EPI1850707	PB2	Japan	2020-Nov-24	EPI_ISL_1273411	A/chicken/Fukuoka/C2/2020	National Institute of Animal Health	National Institute of Animal Health
EPI1850715	PB2	Japan	2020-Nov-25	EPI_ISL_1273412	A/chicken/Hyogo/3T/2020	National Institute of Animal Health	National Institute of Animal Health
EPI1850723	PB2	Japan	2020-Nov-25	EPI_ISL_1273413	A/chicken/Hyogo/4T/2020	National Institute of Animal Health	National Institute of Animal Health
EPI1850731	PB2	Japan	2021-Feb-01	EPI_ISL_1273414	A/chicken/Ibaraki/1T/2021	National Institute of Animal Health	National Institute of Animal Health
EPI1850739	PB2	Japan	2021-Feb-01	EPI_ISL_1273415	A/chicken/Ibaraki/2T/2021	National Institute of Animal Health	National Institute of Animal Health
EPI1850747	PB2	Japan	2020-Nov-04	EPI_ISL_1273416	A/chicken/Kagawa/10T/2020	National Institute of Animal Health	National Institute of Animal Health
EPI1850755	PB2	Japan	2020-Nov-04	EPI_ISL_1273417	A/chicken/Kagawa/2T/2020	National Institute of Animal Health	National Institute of Animal Health
EPI1850763	PB2	Japan	2020-Nov-04	EPI_ISL_1273418	A/chicken/Kagawa/6T/2020	National Institute of Animal Health	National Institute of Animal Health
EPI1850771	PB2	Japan	2020-Nov-04	EPI_ISL_1273419	A/chicken/Kagawa/7T/2020	National Institute of Animal Health	National Institute of Animal Health
EPI1850787	PB2	Japan	2020-Nov-07	EPI_ISL_1273421	A/chicken/Kagawa/B9T/2020	National Institute of Animal Health	National Institute of Animal Health
EPI1850795	PB2	Japan	2020-Nov-10	EPI_ISL_1273422	A/chicken/Kagawa/C1T/2020	National Institute of Animal Health	National Institute of Animal Health
EPI1850803	PB2	Japan	2020-Nov-10	EPI_ISL_1273423	A/chicken/Kagawa/C2T/2020	National Institute of Animal Health	National Institute of Animal Health
EPI1850819	PB2	Japan	2020-Nov-12	EPI_ISL_1273425	A/chicken/Kagawa/D2T/2020	National Institute of Animal Health	National Institute of Animal Health
EPI1850827	PB2	Japan	2020-Nov-12	EPI_ISL_1273426	A/chicken/Kagawa/D3T/2020	National Institute of Animal Health	National Institute of Animal Health
EPI1850835	PB2	Japan	2020-Nov-14	EPI_ISL_1273427	A/chicken/Kagawa/E4T/2020	National Institute of Animal Health	National Institute of Animal Health
EPI1850843	PB2	Japan	2020-Nov-14	EPI_ISL_1273428	A/chicken/Kagawa/E5T/2020	National Institute of Animal Health	National Institute of Animal Health
EPI1850851	PB2	Japan	2020-Nov-19	EPI_ISL_1273429	A/chicken/Kagawa/F3T/2020	National Institute of Animal Health	National Institute of Animal Health
EPI1850859	PB2	Japan	2020-Nov-19	EPI_ISL_1273430	A/chicken/Kagawa/F4T/2020	National Institute of Animal Health	National Institute of Animal Health
EPI1850867	PB2	Japan	2020-Nov-19	EPI_ISL_1273431	A/chicken/Kagawa/F5T/2020	National Institute of Animal Health	National Institute of Animal Health
EPI1850875	PB2	Japan	2020-Nov-19	EPI_ISL_1273432	A/chicken/Kagawa/G10T/2020	National Institute of Animal Health	National Institute of Animal Health
EPI1850883	PB2	Japan	2020-Nov-19	EPI_ISL_1273433	A/chicken/Kagawa/G12T/2020	National Institute of Animal Health	National Institute of Animal Health
EPI1850891	PB2	Japan	2020-Nov-20	EPI_ISL_1273434	A/chicken/Kagawa/H1T/2020	National Institute of Animal Health	National Institute of Animal Health
EPI1850899	PB2	Japan	2020-Nov-20	EPI_ISL_1273435	A/chicken/Kagawa/H4T/2020	National Institute of Animal Health	National Institute of Animal Health
EPI1850907	PB2	Japan	2020-Nov-20	EPI_ISL_1273436	A/chicken/Kagawa/H8T/2020	National Institute of Animal Health	National Institute of Animal Health
EPI1850915	PB2	Japan	2021-Mar-13	EPI_ISL_1273437	A/chicken/Tochigi/2T/2021	National Institute of Animal Health	National Institute of Animal Health
EPI1850923	PB2	Japan	2021-Mar-13	EPI_ISL_1273438	A/chicken/Tochigi/3T/2021	National Institute of Animal Health	National Institute of Animal Health
EPI1850931	PB2	Japan	2021-Mar-13	EPI_ISL_1273439	A/chicken/Tochigi/4T/2021	National Institute of Animal Health	National Institute of Animal Health
EPI1850939	PB2	Japan	2021-Mar-13	EPI_ISL_1273440	A/chicken/Tochigi/5T/2021	National Institute of Animal Health	National Institute of Animal Health
EPI1850947	PB2	Japan	2021-Mar-03	EPI_ISL_1273441	A/eastern buzzard/Tochigi/090311T/2021	National Institute of Animal Health	National Institute of Animal Health
EPI1850959	PB2	Croatia	2021-Mar-01	EPI_ISL_1279262	A/mute swan/Croatia/14/2021	Croatian Veterinary Institute, Poultry Centre	Croatian Veterinary Institute	Savić, Vladimir
EPI1851829	PB2	Norway	2020-Nov-30	EPI_ISL_1295639	A/turkey/Norway/FU496/2020	Norwegian Veterinary Institute	Animal and Plant Health Agency (APHA)	Britt Gjerset, Torfinn Moldal
EPI1852939	PB2	Sweden	2021-Mar-13	EPI_ISL_1303550	A/Chichen/Sweden/SVA210313SZ0001/KN066654-IP15/2021	National Veterinary Institute, SVA	National Veterinary Institute
EPI1852947	PB2	Sweden	2021-Mar-13	EPI_ISL_1303776	A/Chicken/Sweden/SVA210313SZ0003/KN066666-IP16/2021	National Veterinary Institute, SVA	National Veterinary Institute
EPI1852955	PB2	Sweden	2021-Mar-14	EPI_ISL_1305775	A/Chicken/Sweden/SVA210314SZ0001/KN066672-IP17/2021	National Veterinary Institute, SVA	National Veterinary Institute
EPI1852963	PB2	Sweden	2021-Mar-14	EPI_ISL_1305776	A/Chicken/Sweden/SVA210314SZ0002/KN066679-IP18/2021	National Veterinary Institute, SVA	National Veterinary Institute
EPI1852995	PB2	Sweden	2021-Feb-19	EPI_ISL_1305780	A/Canada_goose/Sweden/SVA210302SZ0455/KN000714/SKsim/2021	National Veterinary Institute, SVA	National Veterinary Institute
EPI1853043	PB2	Sweden	2021-Mar-03	EPI_ISL_1307695	A/Mute Swan/Sweden/SVA210304SZ0311/KN000739/VG/2021	National Veterinary Institute, SVA	National Veterinary Institute
EPI1853051	PB2	Sweden	2021-Feb-21	EPI_ISL_1307703	A/Canade goose/Sweden/SVA210304SZ0320/KN000779/SK/2021	National Veterinary Institute, SVA	National Veterinary Institute
EPI1853085	PB2	Sweden	2021-Feb-28	EPI_ISL_1307709	A/Canada goose/Sweden/SVA210305SZ0255/KN000797/SK/2021	National Veterinary Institute, SVA	National Veterinary Institute
EPI1853096	PB2	Sweden	2021-Mar-02	EPI_ISL_1307716	A/Mute Swan/Sweden/SVA210303SZ0380/KN000800/St/2021	National Veterinary Institute, SVA	National Veterinary Institute
EPI1853105	PB2	Sweden	2021-Mar-02	EPI_ISL_1307720	A/northern goshawk/Sweden/SVA210303SZ0381/KN000801/JO/2021	National Veterinary Institute, SVA	National Veterinary Institute
EPI1853965	PB2	Sweden	2021-Mar-21	EPI_ISL_1386128	A/Chiken/Sweden/SVA210321SZ0001/KN073551-IP20/2021	National Veterinary Institute, SVA	National Veterinary Institute
EPI1854089	PB2	Sweden	2021-Mar-15	EPI_ISL_1389398	A/northern goshawk/Sweden/SVA210316SZ0489/KN001044/M/2021	National Veterinary Institute, SVA	National Veterinary Institute
EPI1854256	PB2	Czech Republic	2021-Feb-27	EPI_ISL_1399233	A/chicken/Czech Republic/4092-1/2021	State Veterinary Institute Prague	State Veterinary Institute Prague	Nagy,A;Cernikova,L;Stara,M
EPI1854264	PB2	Czech Republic	2021-Feb-27	EPI_ISL_1399234	A/chicken/Czech Republic/4092-2/2021	State Veterinary Institute Prague	State Veterinary Institute Prague	Nagy,A;Cernikova,L;Stara,M
EPI1854272	PB2	Czech Republic	2021-Mar-06	EPI_ISL_1399235	A/chicken/Czech Republic/4527-1/2021	State Veterinary Institute Prague	State Veterinary Institute Prague	Nagy,A;Cernikova,L;Stara,M
EPI1854280	PB2	Czech Republic	2021-Mar-10	EPI_ISL_1399236	A/chicken/Czech Republic/4756/2021	State Veterinary Institute Prague	State Veterinary Institute Prague	Nagy,A;Cernikova,L;Stara,M
EPI1854288	PB2	Czech Republic	2021-Feb-19	EPI_ISL_1399237	A/mute swan/Czech Republic/3549/2021	State Veterinary Institute Prague	State Veterinary Institute Prague	Nagy,A;Cernikova,L;Stara,M
EPI1854296	PB2	Czech Republic	2021-Feb-22	EPI_ISL_1399238	A/mute swan/Czech Republic/3777/2021	State Veterinary Institute Prague	State Veterinary Institute Prague	Nagy,A;Cernikova,L;Stara,M
EPI1854304	PB2	Czech Republic	2021-Feb-23	EPI_ISL_1399239	A/mute swan/Czech Republic/4100/2021	State Veterinary Institute Prague	State Veterinary Institute Prague	Nagy,A;Cernikova,L;Stara,M
EPI1854312	PB2	Czech Republic	2021-Mar-02	EPI_ISL_1399240	A/mute swan/Czech Republic/4270/2021	State Veterinary Institute Prague	State Veterinary Institute Prague	Nagy,A;Cernikova,L;Stara,M
EPI1854328	PB2	Czech Republic	2021-Mar-04	EPI_ISL_1399242	A/mute swan/Czech Republic/4606/2021	State Veterinary Institute Prague	State Veterinary Institute Prague	Nagy,A;Cernikova,L;Stara,M
EPI1854336	PB2	Czech Republic	2021-Mar-04	EPI_ISL_1399243	A/mute swan/Czech Republic/4607-1/2021	State Veterinary Institute Prague	State Veterinary Institute Prague	Nagy,A;Cernikova,L;Stara,M
EPI1854352	PB2	Czech Republic	2021-Mar-06	EPI_ISL_1399245	A/mute swan/Czech Republic/4799/2021	State Veterinary Institute Prague	State Veterinary Institute Prague	Nagy,A;Cernikova,L;Stara,M
EPI1855972	PB2	Latvia	2021-Feb-04	EPI_ISL_1420637	A/wigeon/Latvia/23903/2021	Institute of Food Safety, Animal Health and Environment "BIOR"	Institute of Food Safety, Animal Health and Environment BIOR	Kibilds J, Cvetkova S
EPI1857436	PB2	Netherlands	2020-Nov-06	EPI_ISL_1575130	A/Mute Swan/Netherlands/1/2020	Erasmus Medical Center	Erasmus Medical Center
EPI1857444	PB2	Netherlands	2020-Nov-06	EPI_ISL_1575131	A/Herring Gull/Netherlands/1/2020	Erasmus Medical Center	Erasmus Medical Center
EPI1858177	PB2	Italy	2021-Feb-17	EPI_ISL_1665247	A/chicken/Italy/21VIR1151-2/2021	Istituto Zooprofilattico Sperimentale delle Venezie, EU/OIE/Reference Laboratory and FAO Reference Centre for AI and ND	Istituto Zooprofilattico Sperimentale Delle Venezie	Zecchin, B.; Fusaro, A.; Pastori, A.; Schivo, A.; Salviato, A.; Monne, I.; Terregino, C.
EPI1858185	PB2	Italy	2021-Feb-23	EPI_ISL_1665248	A/chicken/Italy/21VIR1293-9/2021	Istituto Zooprofilattico Sperimentale delle Venezie, EU/OIE/Reference Laboratory and FAO Reference Centre for AI and ND	Istituto Zooprofilattico Sperimentale Delle Venezie	Zecchin, B.; Fusaro, A.; Pastori, A.; Schivo, A.; Salviato, A.; Monne, I.; Terregino, C.
EPI1858209	PB2	Italy	2020-Nov-28	EPI_ISL_1665251	A/common_teal/Italy/20VIR7439-191/2020	Istituto Zooprofilattico Sperimentale delle Venezie, EU/OIE/Reference Laboratory and FAO Reference Centre for AI and ND	Istituto Zooprofilattico Sperimentale Delle Venezie	Zecchin, B.; Fusaro, A.; Pastori, A.; Schivo, A.; Salviato, A.; Monne, I.; Terregino, C.
EPI1858217	PB2	Italy	2021-Feb-23	EPI_ISL_1665252	A/duck/Italy/21VIR1293-15/2021	Istituto Zooprofilattico Sperimentale delle Venezie, EU/OIE/Reference Laboratory and FAO Reference Centre for AI and ND	Istituto Zooprofilattico Sperimentale Delle Venezie	Zecchin, B.; Fusaro, A.; Pastori, A.; Schivo, A.; Salviato, A.; Monne, I.; Terregino, C.
EPI1858225	PB2	Romania	2021-Jan-13	EPI_ISL_1665254	A/duck/Romania/10206_21VIR849-4/2021	Istituto Zooprofilattico Sperimentale delle Venezie, EU/OIE/Reference Laboratory and FAO Reference Centre for AI and ND	Istituto Zooprofilattico Sperimentale Delle Venezie	Onita, I.; Neicut, A.; Raluca, B.; Razvan, M.; Florica, B.; Zecchin, B.; Fusaro, A.; Pastori, A.; Schivo, A.; Salviato, A.; Monne, I.; Terregino, C.
EPI1858233	PB2	Italy	2021-Feb-23	EPI_ISL_1665255	A/guinea_fowl/Italy/21VIR1293-20/2021	Istituto Zooprofilattico Sperimentale delle Venezie, EU/OIE/Reference Laboratory and FAO Reference Centre for AI and ND	Istituto Zooprofilattico Sperimentale Delle Venezie	Zecchin, B.; Fusaro, A.; Pastori, A.; Schivo, A.; Salviato, A.; Monne, I.; Terregino, C.
EPI1858241	PB2	Slovakia	2021-Jan-08	EPI_ISL_1665256	A/muscovy_duck/Slovakia/Pah1_21VIR1086-1/2021	Istituto Zooprofilattico Sperimentale delle Venezie, EU/OIE/Reference Laboratory and FAO Reference Centre for AI and ND	Istituto Zooprofilattico Sperimentale Delle Venezie	Dirb?kov?, Z.; Tin?k, M.; Zecchin, B.; Fusaro, A.; Pastori, A.; Schivo, A.; Salviato, A.; Monne, I.; Terregino, C.
EPI1858249	PB2	Austria	2021-Feb-04	EPI_ISL_1665257	A/mute_swan/Austria/21011165_21VIR1085-2/2021	AGES - Österreichische Agentur für Gesundheit und Ernährungssicherheit GmbH	Istituto Zooprofilattico Sperimentale Delle Venezie	Wodak, E.; Revilla Fern?ndez, S.; Schmoll, F.; Zecchin, B.; Fusaro, A.; Pastori, A.; Schivo, A.; Salviato, A.; Monne, I.; Terregino, C.
EPI1858265	PB2	Austria	2021-Feb-01	EPI_ISL_1665259	A/mute_swan/Austria/21014124_21VIR1085-8/2021	AGES - Österreichische Agentur für Gesundheit und Ernährungssicherheit GmbH	Istituto Zooprofilattico Sperimentale Delle Venezie	Wodak, E.; Revilla Fern?ndez, S.; Schmoll, F.; Zecchin, B.; Fusaro, A.; Pastori, A.; Schivo, A.; Salviato, A.; Monne, I.; Terregino, C.
EPI1858273	PB2	Norway	2021-Jan-05	EPI_ISL_1665260	A/mute_swan/Norway/FU5_21VIR850-3/2021	Istituto Zooprofilattico Sperimentale delle Venezie, EU/OIE/Reference Laboratory and FAO Reference Centre for AI and ND	Istituto Zooprofilattico Sperimentale Delle Venezie	Madslien, K.; Moldal, T.; Gjerset, B.; Gudmundsson, S.; Follestad, A.; Tronerud, OH.; Dean, KR.; Akerstedt, J.; Jorgensen,HJ.; das Neves, CG.; Romo, G.; Zecchin, B.; Fusaro, A.; Pastori, A.; Schivo, A.; Salviato, A.; Monne, I.; Terregino, C.
EPI1858297	PB2	Slovenia	2020-Nov-17	EPI_ISL_1665263	A/mute_swan/Slovenia/1639-20_21VIR959-1/2020	Istituto Zooprofilattico Sperimentale delle Venezie, EU/OIE/Reference Laboratory and FAO Reference Centre for AI and ND	Istituto Zooprofilattico Sperimentale Delle Venezie	Slavec, B.; Racnik, J.; Zorman Rojs, Olga.; Zecchin, B.; Fusaro, A.; Pastori, A.; Schivo, A.; Salviato, A.; Monne, I.; Terregino, C.
EPI1858305	PB2	Slovenia	2020-Dec-02	EPI_ISL_1665264	A/mute_swan/Slovenia/1756-20_21VIR959-3/2020	Istituto Zooprofilattico Sperimentale delle Venezie, EU/OIE/Reference Laboratory and FAO Reference Centre for AI and ND	Istituto Zooprofilattico Sperimentale Delle Venezie	Slavec, B.; Racnik, J.; Zorman Rojs, Olga.; Zecchin, B.; Fusaro, A.; Pastori, A.; Schivo, A.; Salviato, A.; Monne, I.; Terregino, C.
EPI1858313	PB2	Slovenia	2020-Dec-09	EPI_ISL_1665265	A/mute_swan/Slovenia/1799-20_21VIR959-2/2020	Istituto Zooprofilattico Sperimentale delle Venezie, EU/OIE/Reference Laboratory and FAO Reference Centre for AI and ND	Istituto Zooprofilattico Sperimentale Delle Venezie	Slavec, B.; Racnik, J.; Zorman Rojs, Olga.; Zecchin, B.; Fusaro, A.; Pastori, A.; Schivo, A.; Salviato, A.; Monne, I.; Terregino, C.
EPI1858321	PB2	Slovenia	2020-Dec-10	EPI_ISL_1665266	A/mute_swan/Slovenia/1820-20_21VIR959-4/2020	Istituto Zooprofilattico Sperimentale delle Venezie, EU/OIE/Reference Laboratory and FAO Reference Centre for AI and ND	Istituto Zooprofilattico Sperimentale Delle Venezie	Slavec, B.; Racnik, J.; Zorman Rojs, Olga.; Zecchin, B.; Fusaro, A.; Pastori, A.; Schivo, A.; Salviato, A.; Monne, I.; Terregino, C.
EPI1858353	PB2	Italy	2020-Nov-17	EPI_ISL_1665272	A/common_buzzard/Italy/21VIR431-7/2020	Istituto Zooprofilattico Sperimentale delle Venezie, EU/OIE/Reference Laboratory and FAO Reference Centre for AI and ND	Istituto Zooprofilattico Sperimentale Delle Venezie	Zecchin, B.; Fusaro, A.; Pastori, A.; Schivo, A.; Salviato, A.; Monne, I.; Terregino, C.
EPI1858361	PB2	Romania	2021-Jan-13	EPI_ISL_1665273	A/geese/Romania/10206_21VIR849-3/2021	Istituto Zooprofilattico Sperimentale delle Venezie, EU/OIE/Reference Laboratory and FAO Reference Centre for AI and ND	Istituto Zooprofilattico Sperimentale Delle Venezie	Onita, I.; Neicut, A.; Raluca, B.; Razvan, M.; Florica, B.; Zecchin, B.; Fusaro, A.; Pastori, A.; Schivo, A.; Salviato, A.; Monne, I.; Terregino, C.
EPI1858369	PB2	Romania	2021-Jan-19	EPI_ISL_1665274	A/house_sparrow/Romania/10327_21VIR849-5/2021	Istituto Zooprofilattico Sperimentale delle Venezie, EU/OIE/Reference Laboratory and FAO Reference Centre for AI and ND	Istituto Zooprofilattico Sperimentale Delle Venezie	Onita, I.; Neicut, A.; Raluca, B.; Razvan, M.; Florica, B.; Zecchin, B.; Fusaro, A.; Pastori, A.; Schivo, A.; Salviato, A.; Monne, I.; Terregino, C.
EPI1858393	PB2	Czech Republic	2021-Mar-29	EPI_ISL_1697181	A/chicken/Czech Republic/6151-1/2021	State Veterinary Institute Prague	State Veterinary Institute Prague	Nagy,A;Cernikova,L;Stara,M
EPI1858401	PB2	Czech Republic	2021-Mar-25	EPI_ISL_1697182	A/chicken/Czech Republic/5903/2021	State Veterinary Institute Prague	State Veterinary Institute Prague	Nagy,A;Cernikova,L;Stara,M
EPI1858409	PB2	Czech Republic	2021-Apr-06	EPI_ISL_1697183	A/chicken/Czech Republic/6684/2021	State Veterinary Institute Prague	State Veterinary Institute Prague	Nagy,A;Cernikova,L;Stara,M
EPI1858417	PB2	Czech Republic	2021-Apr-06	EPI_ISL_1697184	A/chicken/Czech Republic/6654/2021	State Veterinary Institute Prague	State Veterinary Institute Prague	Nagy,A;Cernikova,L;Stara,M
EPI1858433	PB2	Czech Republic	2021-Apr-06	EPI_ISL_1697186	A/duck/Czech Republic/6653-6/2021	State Veterinary Institute Prague	State Veterinary Institute Prague	Nagy,A;Cernikova,L;Stara,M
EPI1858441	PB2	Czech Republic	2021-Apr-03	EPI_ISL_1697187	A/chicken/Czech Republic/6542-1/2021	State Veterinary Institute Prague	State Veterinary Institute Prague	Nagy,A;Cernikova,L;Stara,M
EPI1858449	PB2	Czech Republic	2021-Apr-01	EPI_ISL_1697188	A/chicken/Czech Republic/6532-1/2021	State Veterinary Institute Prague	State Veterinary Institute Prague	Nagy,A;Cernikova,L;Stara,M
EPI1858457	PB2	Czech Republic	2021-Apr-01	EPI_ISL_1697189	A/chicken/Czech Republic/6532-2/2021	State Veterinary Institute Prague	State Veterinary Institute Prague	Nagy,A;Cernikova,L;Stara,M
EPI1858465	PB2	Czech Republic	2021-Apr-02	EPI_ISL_1697190	A/peacock/Czech Republic/6529-2/2021	State Veterinary Institute Prague	State Veterinary Institute Prague	Nagy,A;Cernikova,L;Stara,M
EPI1858473	PB2	Czech Republic	2021-Apr-01	EPI_ISL_1697191	A/chicken/Czech Republic/6527/2021	State Veterinary Institute Prague	State Veterinary Institute Prague	Nagy,A;Cernikova,L;Stara,M
EPI1858481	PB2	Czech Republic	2021-Mar-24	EPI_ISL_1697192	A/duck/Czech Republic/5792-13/2021	State Veterinary Institute Prague	State Veterinary Institute Prague	Nagy,A;Cernikova,L;Stara,M
EPI1858489	PB2	Czech Republic	2021-Mar-24	EPI_ISL_1697193	A/duck/Czech Republic/5792-19/2021	State Veterinary Institute Prague	State Veterinary Institute Prague	Nagy,A;Cernikova,L;Stara,M
EPI1858497	PB2	Czech Republic	2021-Mar-12	EPI_ISL_1697194	A/chicken/Czech Republic/4980/2021	State Veterinary Institute Prague	State Veterinary Institute Prague	Nagy,A;Cernikova,L;Stara,M
EPI1858505	PB2	Czech Republic	2021-Mar-19	EPI_ISL_1697195	A/duck/Czech Republic/5466/2021	State Veterinary Institute Prague	State Veterinary Institute Prague	Nagy,A;Cernikova,L;Stara,M
EPI1858513	PB2	Czech Republic	2021-Mar-19	EPI_ISL_1697196	A/duck/Czech Republic/5448/2021	State Veterinary Institute Prague	State Veterinary Institute Prague	Nagy,A;Cernikova,L;Stara,M
EPI1858521	PB2	Czech Republic	2021-Mar-25	EPI_ISL_1697197	A/australian brushturkey/Czech Republic/5904/2021	State Veterinary Institute Prague	State Veterinary Institute Prague	Nagy,A;Cernikova,L;Stara,M
EPI1858529	PB2	Czech Republic	2021-Mar-18	EPI_ISL_1697198	A/duck/Czech Republic/5360-1/2021	State Veterinary Institute Prague	State Veterinary Institute Prague	Nagy,A;Cernikova,L;Stara,M
EPI1858537	PB2	Czech Republic	2021-Mar-18	EPI_ISL_1697199	A/duck/Czech Republic/5360-2/2021	State Veterinary Institute Prague	State Veterinary Institute Prague	Nagy,A;Cernikova,L;Stara,M
EPI1858545	PB2	Czech Republic	2021-Apr-03	EPI_ISL_1697200	A/chicken/Czech Republic/6542-2/2021	State Veterinary Institute Prague	State Veterinary Institute Prague	Nagy,A;Cernikova,L;Stara,M
EPI1858571	PB2	Lithuania	2021-Feb-26	EPI_ISL_1719909	A/swan/Lithuania/1258PG1_21VIR2606-2/2021	Istituto Zooprofilattico Sperimentale delle Venezie, EU/OIE/Reference Laboratory and FAO Reference Centre for AI and ND	Istituto Zooprofilattico Sperimentale Delle Venezie	Pridotkas, G.; Jurgelevicius, V.; Pileviciene, S.; Zecchin, B.; Fusaro, A.; Milani, A.; Schivo, A.; Salviato, A.; Giussani, E.; Monne, I.; Terregino, C.
EPI1858579	PB2	Lithuania	2021-Feb-26	EPI_ISL_1719910	A/swan/Lithuania/1298PG1_21VIR2606-3/2021	Istituto Zooprofilattico Sperimentale delle Venezie, EU/OIE/Reference Laboratory and FAO Reference Centre for AI and ND	Istituto Zooprofilattico Sperimentale Delle Venezie	Pridotkas, G.; Jurgelevicius, V.; Pileviciene, S.; Zecchin, B.; Fusaro, A.; Milani, A.; Schivo, A.; Salviato, A.; Giussani, E.; Monne, I.; Terregino, C.
EPI1858587	PB2	Lithuania	2021-Mar-19	EPI_ISL_1719911	A/swan/Lithuania/1842PG1_21VIR2606-5/2021	Istituto Zooprofilattico Sperimentale delle Venezie, EU/OIE/Reference Laboratory and FAO Reference Centre for AI and ND	Istituto Zooprofilattico Sperimentale Delle Venezie	Pridotkas, G.; Jurgelevicius, V.; Pileviciene, S.; Zecchin, B.; Fusaro, A.; Milani, A.; Schivo, A.; Salviato, A.; Giussani, E.; Monne, I.; Terregino, C.
EPI1858595	PB2	Lithuania	2021-Mar-19	EPI_ISL_1719912	A/swan/Lithuania/2306PG1_21VIR2606-7/2021	Istituto Zooprofilattico Sperimentale delle Venezie, EU/OIE/Reference Laboratory and FAO Reference Centre for AI and ND	Istituto Zooprofilattico Sperimentale Delle Venezie	Pridotkas, G.; Jurgelevicius, V.; Pileviciene, S.; Zecchin, B.; Fusaro, A.; Milani, A.; Schivo, A.; Salviato, A.; Giussani, E.; Monne, I.; Terregino, C.
EPI1858603	PB2	Bulgaria	2021-Feb-01	EPI_ISL_1719913	A/chicken/Bulgaria/39_21VIR1454-3/2021	Istituto Zooprofilattico Sperimentale delle Venezie, EU/OIE/Reference Laboratory and FAO Reference Centre for AI and ND	Istituto Zooprofilattico Sperimentale Delle Venezie	Goujgoulova, G.; Slavcheva, I.; Zecchin, B.; Fusaro, A.; Milani, A.; Schivo, A.; Salviato, A.; Giussani, E.; Monne, I.; Terregino, C.
EPI1858611	PB2	Bulgaria	2021-Feb-04	EPI_ISL_1719914	A/pekin_duck/Bulgaria/48-3_21VIR1454-7/2021	Istituto Zooprofilattico Sperimentale delle Venezie, EU/OIE/Reference Laboratory and FAO Reference Centre for AI and ND	Istituto Zooprofilattico Sperimentale Delle Venezie	Goujgoulova, G.; Slavcheva, I.; Zecchin, B.; Fusaro, A.; Milani, A.; Schivo, A.; Salviato, A.; Giussani, E.; Monne, I.; Terregino, C.
EPI1858619	PB2	Bulgaria	2021-Feb-08	EPI_ISL_1719915	A/chicken/Bulgaria/50-1_21VIR1454-9/2021	Istituto Zooprofilattico Sperimentale delle Venezie, EU/OIE/Reference Laboratory and FAO Reference Centre for AI and ND	Istituto Zooprofilattico Sperimentale Delle Venezie	Goujgoulova, G.; Slavcheva, I.; Zecchin, B.; Fusaro, A.; Milani, A.; Schivo, A.; Salviato, A.; Giussani, E.; Monne, I.; Terregino, C.
EPI1858807	PB2	China	2020-Nov-09	EPI_ISL_1760446	A/whooper swan/Shaanxi/SXY26/2020	College of Wildlife and Protected Areas, Northeast Forestry University	Northeast Forestry University
EPI1858815	PB2	China	2020-Nov-10	EPI_ISL_1760447	A/whooper swan/Shaanxi/SXY66/2020	College of Wildlife and Protected Areas, Northeast Forestry University	Northeast Forestry University
EPI1858823	PB2	China	2020-Nov-10	EPI_ISL_1760448	A/common teal/Shaanxi/SXY1-1/2020	College of Wildlife and Protected Areas, Northeast Forestry University	Northeast Forestry University
EPI1858831	PB2	China	2020-Nov-10	EPI_ISL_1760450	A/whooper swan/Shaanxi/SXY2-1/2020	College of Wildlife and Protected Areas, Northeast Forestry University	Northeast Forestry University
EPI1858839	PB2	China	2020-Nov-10	EPI_ISL_1760451	A/whooper swan/Shanxi/SX16/2020	College of Wildlife and Protected Areas, Northeast Forestry University	Northeast Forestry University
EPI1858847	PB2	China	2020-Nov-10	EPI_ISL_1760452	A/whooper swan/Shanxi/SX31/2020	College of Wildlife and Protected Areas, Northeast Forestry University	Northeast Forestry University
EPI1858855	PB2	China	2020-Nov-10	EPI_ISL_1760453	A/whooper swan/Shanxi/SX56/2020	College of Wildlife and Protected Areas, Northeast Forestry University	Northeast Forestry University
EPI1858863	PB2	China	2020-Nov-10	EPI_ISL_1760454	A/whooper swan/Shanxi/SX106/2020	College of Wildlife and Protected Areas, Northeast Forestry University	Northeast Forestry University
EPI1859000	PB2	China	2020-Nov-02	EPI_ISL_1829205	A/whooper swan/Henan/SMQ5/2020	College of Wildlife and Protected Areas, Northeast Forestry University	Northeast Forestry University
EPI1859306	PB2	China	2020-Nov-06	EPI_ISL_1834185	A/whooper swan/Henan/SMQ6/2020	College of Wildlife and Protected Areas, Northeast Forestry University	Northeast Forestry University
EPI1859314	PB2	China	2020-Nov-09	EPI_ISL_1937883	A/whooper swan/Henan/SMQ7/2020	College of Wildlife and Protected Areas, Northeast Forestry University	Northeast Forestry University
EPI1859322	PB2	China	2020-Nov-10	EPI_ISL_1937884	A/whooper swan/Henan/SM1/2020	College of Wildlife and Protected Areas, Northeast Forestry University	Northeast Forestry University
EPI1859330	PB2	China	2020-Nov-10	EPI_ISL_1937889	A/whooper swan/Henan/SM16/2020	College of Wildlife and Protected Areas, Northeast Forestry University	Northeast Forestry University
EPI1859338	PB2	China	2020-Nov-10	EPI_ISL_1937890	A/whooper swan/Henan/SM31/2020	College of Wildlife and Protected Areas, Northeast Forestry University	Northeast Forestry University
EPI1859346	PB2	China	2020-Nov-10	EPI_ISL_1937891	A/whooper swan/Henan/SM61/2020	College of Wildlife and Protected Areas, Northeast Forestry University	Northeast Forestry University
EPI1859354	PB2	China	2020-Nov-10	EPI_ISL_1937892	A/whooper swan/Henan/SM76/2020	College of Wildlife and Protected Areas, Northeast Forestry University	Northeast Forestry University
EPI1859362	PB2	China	2020-Nov-10	EPI_ISL_1938307	A/whooper swan/Henan/SM86/2020	College of Wildlife and Protected Areas, Northeast Forestry University	Northeast Forestry University
EPI1859370	PB2	China	2020-Nov-10	EPI_ISL_1938309	A/whooper swan/Henan/SM111/2020	College of Wildlife and Protected Areas, Northeast Forestry University	Northeast Forestry University
EPI1859378	PB2	China	2020-Nov-10	EPI_ISL_1938478	A/whooper swan/Henan/SMQ9/2020	College of Wildlife and Protected Areas, Northeast Forestry University	Northeast Forestry University
EPI1859386	PB2	China	2020-Nov-10	EPI_ISL_1939080	A/whooper swan/Henan/SMQ10/2020	College of Wildlife and Protected Areas, Northeast Forestry University	Northeast Forestry University
EPI1859394	PB2	China	2020-Nov-11	EPI_ISL_1939617	A/eurasian eagle-owl/Henan/SMQ11/2020	College of Wildlife and Protected Areas, Northeast Forestry University	Northeast Forestry University
EPI1859550	PB2	Czech Republic	2021-Apr-18	EPI_ISL_1941542	A/duck/Czech Republic/7681-3/2021	State Veterinary Institute Prague	State Veterinary Institute Prague	Nagy,A;Cernikova,L;Stara,M
EPI1859558	PB2	Czech Republic	2021-Apr-18	EPI_ISL_1941578	A/duck/Czech Republic/7681-10/2021	State Veterinary Institute Prague	State Veterinary Institute Prague	Nagy,A;Cernikova,L;Stara,M
EPI1859566	PB2	Czech Republic	2021-Apr-06	EPI_ISL_1941579	A/duck/Czech Republic/6653-5/2021	State Veterinary Institute Prague	State Veterinary Institute Prague	Nagy,A;Cernikova,L;Stara,M
EPI1859574	PB2	Czech Republic	2021-Apr-06	EPI_ISL_1941580	A/duck/Czech Republic/6653-15/2021	State Veterinary Institute Prague	State Veterinary Institute Prague	Nagy,A;Cernikova,L;Stara,M
EPI1859582	PB2	Czech Republic	2021-Mar-13	EPI_ISL_1941581	A/goose/Czech Republic/5363-10/2021	State Veterinary Institute Prague	State Veterinary Institute Prague	Nagy,A;Cernikova,L;Stara,M
EPI1859590	PB2	Czech Republic	2021-Apr-08	EPI_ISL_1941582	A/chicken/Czech Republic/7100/2021	State Veterinary Institute Prague	State Veterinary Institute Prague	Nagy,A;Cernikova,L;Stara,M
EPI1859644	PB2	Poland	2021-Feb-15	EPI_ISL_2111625	A/mute_swan/Poland/MB131/2021	National Veterinary Research Institut Poland, PIWet-PIB	National Veterinary Research Institute	Dziadek, K.; Swieton, E. ; Smietanka, K.
EPI1859652	PB2	Poland	2021-Feb-22	EPI_ISL_2113167	A/mute_swan/Poland/MB189/2021	National Veterinary Research Institut Poland, PIWet-PIB	National Veterinary Research Institute	Dziadek, K.; Swieton, E.; Smietanka, K.
EPI1859668	PB2	Poland	2021-Mar-06	EPI_ISL_2114013	A/mute_swan/Poland/MB272/2021	National Veterinary Research Institut Poland, PIWet-PIB	National Veterinary Research Institute	Dziadek, K.; Swieton, E.; Smietanka, K.
EPI1859634	PB2	Sweden	2021-Apr-20	EPI_ISL_2131573	A/Chicken/Sweden/SVA210420SZ0002/KN099429-IP22/2021	National Veterinary Institute, SVA	National Veterinary Institute
EPI1859679	PB2	Netherlands	2021-Jan-05	EPI_ISL_2172517	A/common buzzard/Netherlands/21021278-002/2021	Wageningen Bioveterinary Research	Wageningen Bioveterinary Research	Beerens, Nancy; Harders, Frank; Pritz-Verschuren, Sylvia; Roose, Marit; Germeraad, Evelien; Engelsma, Marc; Bossers, Alex; Heutink, Rene
EPI1859688	PB2	Netherlands	2021-Jan-08	EPI_ISL_2172518	A/common kestrel/Netherlands/21021301-039/2021	Wageningen Bioveterinary Research	Wageningen Bioveterinary Research	Beerens, Nancy; Harders, Frank; Pritz-Verschuren, Sylvia; Roose, Marit; Germeraad, Evelien; Engelsma, Marc; Bossers, Alex; Heutink, Rene
EPI1859696	PB2	Netherlands	2021-Jan-10	EPI_ISL_2172522	A/common buzzard/Netherlands/21021497-001/2021	Wageningen Bioveterinary Research	Wageningen Bioveterinary Research	Beerens, Nancy; Harders, Frank; Pritz-Verschuren, Sylvia; Roose, Marit; Germeraad, Evelien; Engelsma, Marc; Bossers, Alex; Heutink, Rene
EPI1859704	PB2	Netherlands	2021-Jan-18	EPI_ISL_2172523	A/sanderling/Netherlands/21021794-002/2021	Wageningen Bioveterinary Research	Wageningen Bioveterinary Research	Beerens, Nancy; Harders, Frank; Pritz-Verschuren, Sylvia; Roose, Marit; Germeraad, Evelien; Engelsma, Marc; Bossers, Alex; Heutink, Rene
EPI1859712	PB2	Netherlands	2021-Jan-19	EPI_ISL_2172525	A/barnacle goose/Netherlands/21022039-002/2021	Wageningen Bioveterinary Research	Wageningen Bioveterinary Research	Beerens, Nancy; Harders, Frank; Pritz-Verschuren, Sylvia; Roose, Marit; Germeraad, Evelien; Engelsma, Marc; Bossers, Alex; Heutink, Rene
EPI1859720	PB2	Netherlands	2021-Feb-21	EPI_ISL_2172526	A/common buzzard/Netherlands/21023939-001/2021	Wageningen Bioveterinary Research	Wageningen Bioveterinary Research	Beerens, Nancy; Harders, Frank; Pritz-Verschuren, Sylvia; Roose, Marit; Germeraad, Evelien; Engelsma, Marc; Bossers, Alex; Heutink, Rene
EPI1859744	PB2	Netherlands	2021-Jan-30	EPI_ISL_2172529	A/wild goose/Netherlands/21024076-001/2021	Wageningen Bioveterinary Research	Wageningen Bioveterinary Research	Beerens, Nancy; Harders, Frank; Pritz-Verschuren, Sylvia; Roose, Marit; Germeraad, Evelien; Engelsma, Marc; Bossers, Alex; Heutink, Rene
EPI1859760	PB2	Netherlands	2021-Feb-21	EPI_ISL_2172531	A/barnacle goose/Netherlands/21024358-001/2021	Wageningen Bioveterinary Research	Wageningen Bioveterinary Research	Beerens, Nancy; Harders, Frank; Pritz-Verschuren, Sylvia; Roose, Marit; Germeraad, Evelien; Engelsma, Marc; Bossers, Alex; Heutink, Rene
EPI1859768	PB2	Netherlands	2021-Jan-25	EPI_ISL_2172532	A/gadwall/Netherlands/21024401-002/2021	Wageningen Bioveterinary Research	Wageningen Bioveterinary Research	Beerens, Nancy; Harders, Frank; Pritz-Verschuren, Sylvia; Roose, Marit; Germeraad, Evelien; Engelsma, Marc; Bossers, Alex; Heutink, Rene
EPI1859776	PB2	Netherlands	2021-Mar-04	EPI_ISL_2172533	A/common buzzard/Netherlands/21024712-002/2021	Wageningen Bioveterinary Research	Wageningen Bioveterinary Research	Beerens, Nancy; Harders, Frank; Pritz-Verschuren, Sylvia; Roose, Marit; Germeraad, Evelien; Engelsma, Marc; Bossers, Alex; Heutink, Rene
EPI1859816	PB2	Netherlands	2021-Jan-04	EPI_ISL_2175628	A/common buzzard/Netherlands/21021187-001/2021	Wageningen Bioveterinary Research	Wageningen Bioveterinary Research	Beerens, Nancy; Harders, Frank; Pritz-Verschuren, Sylvia; Roose, Marit; Germeraad, Evelien; Engelsma, Marc; Bossers, Alex; Heutink, Rene
EPI1859824	PB2	Netherlands	2021-Feb-14	EPI_ISL_2176321	A/barnacle goose/Netherlands/21023498-002/2021	Wageningen Bioveterinary Research	Wageningen Bioveterinary Research	Beerens, Nancy; Harders, Frank; Pritz-Verschuren, Sylvia; Roose, Marit; Germeraad, Evelien; Engelsma, Marc; Bossers, Alex; Heutink, Rene
EPI1859840	PB2	Netherlands	2021-Apr-07	EPI_ISL_2177398	A/peacock/Netherlands/21026542-001/2021	Wageningen Bioveterinary Research	Wageningen Bioveterinary Research	Beerens, Nancy; Harders, Frank; Pritz-Verschuren, Sylvia; Roose, Marit; Germeraad, Evelien; Engelsma, Marc; Bossers, Alex; Heutink, Rene
EPI1859908	PB2	Czech Republic	2021-Mar-29	EPI_ISL_2194543	A/chicken/Czech Republic/6151-2/2021	State Veterinary Institute Prague	State Veterinary Institute Prague	Nagy,A;Cernikova,L;Stara,M
EPI1859961	PB2	Netherlands	2021-May-21	EPI_ISL_2227275	A/turkey/Netherlands/21028936-001005/2021	Wageningen Bioveterinary Research	Wageningen Bioveterinary Research	Beerens, Nancy; Harders, Frank; Pritz-Verschuren, Sylvia; Roose, Marit; Germeraad, Evelien; Engelsma, Marc; Bossers, Alex; Heutink, Rene
EPI1860052	PB2	Italy	2021-Jan-28	EPI_ISL_2234810	A/seagull/Italy/21VIR2479/2021	Istituto Zooprofilattico Sperimentale delle Venezie, EU/OIE/Reference Laboratory and FAO Reference Centre for AI and ND	Istituto Zooprofilattico Sperimentale Delle Venezie	Zecchin, B.; Fusaro, A.; Schivo, A.; Salviato, A.; Giussani, E.; Monne, I.; Terregino, C.
EPI1860060	PB2	Spain	2021-Jan-07	EPI_ISL_2234811	A/anser_anser/Spain/102-8_21VIR1230-4/2021	Istituto Zooprofilattico Sperimentale delle Venezie, EU/OIE/Reference Laboratory and FAO Reference Centre for AI and ND	Istituto Zooprofilattico Sperimentale Delle Venezie	Ruano Ramos, M.J.; S?nchez S?nchez, A.; Zecchin, B.; Fusaro, A.; Schivo, A.; Salviato, A.; Giussani, E.; Monne, I.; Terregino, C.
EPI1860068	PB2	Spain	2021-Jan-27	EPI_ISL_2234812	A/anser_anser/Spain/297-1_21VIR1230-5/2021	Istituto Zooprofilattico Sperimentale delle Venezie, EU/OIE/Reference Laboratory and FAO Reference Centre for AI and ND	Istituto Zooprofilattico Sperimentale Delle Venezie	Ruano Ramos, M.J.; S?nchez S?nchez, A.; Zecchin, B.; Fusaro, A.; Schivo, A.; Salviato, A.; Giussani, E.; Monne, I.; Terregino, C.
EPI1860076	PB2	Spain	2021-Jan-07	EPI_ISL_2234813	A/ciconia_ciconia/Spain/102-1_21VIR1230-2/2021	Istituto Zooprofilattico Sperimentale delle Venezie, EU/OIE/Reference Laboratory and FAO Reference Centre for AI and ND	Istituto Zooprofilattico Sperimentale Delle Venezie	Ruano Ramos, M.J.; S?nchez S?nchez, A.; Zecchin, B.; Fusaro, A.; Schivo, A.; Salviato, A.; Giussani, E.; Monne, I.; Terregino, C.
EPI1860084	PB2	Spain	2020-Nov-20	EPI_ISL_2234814	A/peregrine_falcon/Spain/3365-1_21VIR1230-1/2020	Istituto Zooprofilattico Sperimentale delle Venezie, EU/OIE/Reference Laboratory and FAO Reference Centre for AI and ND	Istituto Zooprofilattico Sperimentale Delle Venezie	Ruano Ramos, M.J.; S?nchez S?nchez, A.; Zecchin, B.; Fusaro, A.; Schivo, A.; Salviato, A.; Giussani, E.; Monne, I.; Terregino, C.
EPI1860092	PB2	Romania	2021-Jan-13	EPI_ISL_2234815	A/duck/Romania/10202_21VIR2593-31/2021	Istituto Zooprofilattico Sperimentale delle Venezie, EU/OIE/Reference Laboratory and FAO Reference Centre for AI and ND	Istituto Zooprofilattico Sperimentale Delle Venezie	Onita, I.; Neicut, A.; Raluca, B.; Razvan, M.; Florica, B.; Zecchin, B.; Fusaro, A.; Giussani, E.; Schivo, A.; Salviato, A.; Monne, I.; Terregino, C.
EPI1860100	PB2	Romania	2021-Jan-13	EPI_ISL_2234816	A/duck/Romania/10205-t4_21VIR2593-3/2021	Istituto Zooprofilattico Sperimentale delle Venezie, EU/OIE/Reference Laboratory and FAO Reference Centre for AI and ND	Istituto Zooprofilattico Sperimentale Delle Venezie	Onita, I.; Neicut, A.; Raluca, B.; Razvan, M.; Florica, B.; Zecchin, B.; Fusaro, A.; Giussani, E.; Schivo, A.; Salviato, A.; Monne, I.; Terregino, C.
EPI1860108	PB2	Romania	2021-Jan-13	EPI_ISL_2234817	A/goose/Romania/10205-t3_21VIR2593-7/2021	Istituto Zooprofilattico Sperimentale delle Venezie, EU/OIE/Reference Laboratory and FAO Reference Centre for AI and ND	Istituto Zooprofilattico Sperimentale Delle Venezie	Onita, I.; Neicut, A.; Raluca, B.; Razvan, M.; Florica, B.; Zecchin, B.; Fusaro, A.; Giussani, E.; Schivo, A.; Salviato, A.; Monne, I.; Terregino, C.
EPI1860116	PB2	Romania	2021-Jan-13	EPI_ISL_2234818	A/goose/Romania/10205-t5_21VIR2593-8/2021	Istituto Zooprofilattico Sperimentale delle Venezie, EU/OIE/Reference Laboratory and FAO Reference Centre for AI and ND	Istituto Zooprofilattico Sperimentale Delle Venezie	Onita, I.; Neicut, A.; Raluca, B.; Razvan, M.; Florica, B.; Zecchin, B.; Fusaro, A.; Giussani, E.; Schivo, A.; Salviato, A.; Monne, I.; Terregino, C.
EPI1860124	PB2	Romania	2021-Jan-19	EPI_ISL_2234819	A/goose/Romania/10330_21VIR2593-35/2021	Istituto Zooprofilattico Sperimentale delle Venezie, EU/OIE/Reference Laboratory and FAO Reference Centre for AI and ND	Istituto Zooprofilattico Sperimentale Delle Venezie	Onita, I.; Neicut, A.; Raluca, B.; Razvan, M.; Florica, B.; Zecchin, B.; Fusaro, A.; Giussani, E.; Schivo, A.; Salviato, A.; Monne, I.; Terregino, C.
EPI1860132	PB2	Romania	2021-Jan-22	EPI_ISL_2234820	A/hawk/Romania/10363_21VIR2593-11/2021	Istituto Zooprofilattico Sperimentale delle Venezie, EU/OIE/Reference Laboratory and FAO Reference Centre for AI and ND	Istituto Zooprofilattico Sperimentale Delle Venezie	Onita, I.; Neicut, A.; Raluca, B.; Razvan, M.; Florica, B.; Zecchin, B.; Fusaro, A.; Giussani, E.; Schivo, A.; Salviato, A.; Monne, I.; Terregino, C.
EPI1862696	PB2	Sweden	2021-Mar-16	EPI_ISL_2254497	A/western jackdaw/SVA210317SZ0321/KN001057/E-2021	National Veterinary Institute, SVA	National Veterinary Institute
EPI1866606	PB2	Sweden	2021-Mar-14	EPI_ISL_2301187	A/common buzzard/Sweden/SVA210323SZ0426/KN001120/O-2021	National Veterinary Institute, SVA	National Veterinary Institute
EPI1868453	PB2	Czech Republic	2021-May-16	EPI_ISL_2402936	A/chicken/Czech Republic/10251-1/2021	State Veterinary Institute Prague	State Veterinary Institute Prague	Nagy,A;Cernikova,L;Stara,M
EPI1868461	PB2	Czech Republic	2021-May-31	EPI_ISL_2402937	A/chicken/Czech Republic/10251-2/2021	State Veterinary Institute Prague	State Veterinary Institute Prague	Nagy,A;Cernikova,L;Stara,M
EPI1868469	PB2	Czech Republic	2021-May-17	EPI_ISL_2402938	A/chicken/Czech Republic/10405/2021	State Veterinary Institute Prague	State Veterinary Institute Prague	Nagy,A;Cernikova,L;Stara,M
EPI1873064	PB2	China	2020-Nov-16	EPI_ISL_2555532	A/Cygnus columbianus/Hubei/116/2020	State Key Laboratory of Virology and Wuhan Institute of Virology, Chinese Academy of Sciences	Wuhan Institute of Virology, CAS
EPI1873072	PB2	China	2020-Nov-04	EPI_ISL_2555534	A/Cygnus columbianus/Hubei/56/2020	State Key Laboratory of Virology and Wuhan Institute of Virology, Chinese Academy of Sciences	Wuhan Institute of Virology, CAS	Jiason Xiong, Hao Zhou and Quanjiao Chen
EPI1873080	PB2	China	2020-Nov-16	EPI_ISL_2555536	A/Chlidonias hybrida/Hubei/55/2020	State Key Laboratory of Virology and Wuhan Institute of Virology, Chinese Academy of Sciences	Wuhan Institute of Virology, CAS	Jiason Xiong, Hao Zhou and Quanjiao Chen
EPI1873088	PB2	China	2020-Nov-16	EPI_ISL_2555538	A/Cygnus columbianus/Hubei/53/2020	State Key Laboratory of Virology and Wuhan Institute of Virology, Chinese Academy of Sciences	Wuhan Institute of Virology, CAS	Jiason Xiong, Hao Zhou and Quanjiao Chen
EPI1873096	PB2	China	2020-Nov-16	EPI_ISL_2555541	A/Cygnus columbianus/Hubei/52/2020	State Key Laboratory of Virology and Wuhan Institute of Virology, Chinese Academy of Sciences	Wuhan Institute of Virology, CAS	Jiason Xiong, Hao Zhou and Quanjiao Chen
EPI1873104	PB2	China	2020-Nov-12	EPI_ISL_2555542	A/Cygnus columbianus/Hubei/51/2020	State Key Laboratory of Virology and Wuhan Institute of Virology, Chinese Academy of Sciences	Wuhan Institute of Virology, CAS	Jiason Xiong, Hao Zhou and Quanjiao Chen
EPI1873112	PB2	China	2020-Nov-12	EPI_ISL_2555543	A/Cygnus columbianus/Hubei/50/2020	State Key Laboratory of Virology and Wuhan Institute of Virology, Chinese Academy of Sciences	Wuhan Institute of Virology, CAS	Jiason Xiong, Hao Zhou and Quanjiao Chen
EPI1873120	PB2	China	2020-Nov-12	EPI_ISL_2556113	A/Cygnus columbianus/Hubei/49/2020	State Key Laboratory of Virology and Wuhan Institute of Virology, Chinese Academy of Sciences	Wuhan Institute of Virology, CAS	Jiason Xiong, Hao Zhou and Quanjiao Chen
EPI1877879	PB2	China	2020-Nov-04	EPI_ISL_2685842	A/tundra swan/Hubei/BQ2/2020	College of Wildlife and Protected Areas, Northeast Forestry University	Northeast Forestry University
EPI1877887	PB2	China	2020-Nov-09	EPI_ISL_2685846	A/tundra swan/Hubei/BQ3/2020	College of Wildlife and Protected Areas, Northeast Forestry University	Northeast Forestry University
EPI1877895	PB2	China	2020-Nov-11	EPI_ISL_2685847	A/tundra swan/Hubei/BQ4/2020	College of Wildlife and Protected Areas, Northeast Forestry University	Northeast Forestry University
EPI1877903	PB2	China	2020-Nov-16	EPI_ISL_2685848	A/tundra swan/Hubei/BQ6/2020	College of Wildlife and Protected Areas, Northeast Forestry University	Northeast Forestry University
EPI1877911	PB2	China	2020-Nov-16	EPI_ISL_2685900	A/tundra swan/Hubei/BQ7/2020	College of Wildlife and Protected Areas, Northeast Forestry University	Northeast Forestry University
EPI1877919	PB2	China	2020-Nov-16	EPI_ISL_2685947	A/tundra swan/Hubei/BQ8/2020	College of Wildlife and Protected Areas, Northeast Forestry University	Northeast Forestry University
EPI2005325	PB2	Vietnam	2021-Dec-01	EPI_ISL_11504587	A/chicken/Vietnam/HU14-LB11/2021	Graduate School of Veterinary Medicine, Hokkaido University	Graduate School of Veterinary Medicine, Hokkaido University	Yoshihiro, Sakoda; Norikazu, Isoda; Takahiro, Hiono
EPI2028327	PB2	Czech Republic	2021-Mar-26	EPI_ISL_12437700	A/duck/Czech Republic/6017/2021	State Veterinary Institute Prague	State Veterinary Institute Prague	Alexander,Nagy;Lenka,Cernikova;Martina,Stara
EPI2059199	PB2	Sweden	2021-Mar-15	EPI_ISL_13175606	A/Turkey/Sweden/SVA210315SZ0260/FB067516-IP19/2021	National Veterinary Institute, SVA	National Veterinary Institute
EPI2059215	PB2	Sweden	2021-Feb-23	EPI_ISL_13175608	A/Chicken/Sweden/SVA210223SZ0647/FB046588-IP7/2021	National Veterinary Institute, SVA	National Veterinary Institute
EPI2059475	PB2	Sweden	2021-Feb-24	EPI_ISL_13175667	A/Common pheasant/Sweden/SVA210224SZ0005/KN000542-IP8/2021	National Veterinary Institute, SVA	National Veterinary Institute
EPI750199	PB2	Taiwan	2015-Jan-09	EPI_ISL_219885	A/goose/Taiwan/01003/2015			Lee,M.S.; Chen,L.H.; Chen,Y.P.; Liu,Y.P.; Li,W.C.; Lin,Y.L.; Lee,F.; Ting,L.J.
EPI774416	PB2	China	2016-May-15	EPI_ISL_224741	A/Bar-headed Goose/Qinghai/BTY18-MU/2016	State Key Laboratory of Virology and Wuhan Institute of Virology, Chinese Academy of Sciences	Wuhan Institute of Virology
EPI1850449	PB2	Japan	2021-Mar-03	EPI_ISL_1240997	A/eastern buzzard/Tochigi/090311C/2021	National Institute of Animal Health	National Institute of Animal Health
EPI569380	PB2	United States	2014-Dec-08	EPI_ISL_173878	A/gyrfalcon/Washington/41088-6/2014			Ip,H.S.; Kim-Torchetti,M.; Crespo,R.; Kohrs,P.; DeBruyn,P.; Mansfield,K.G.; Baszler,T.; Badcoe,L.; Bodenstein,B.; Shearn-Boschler,V.; Killian,M.L.; Pedersen,J.C.; Hines,N.; Gidlewski,T.; DeLiberto,T.; Sleeman,J.; Shearn-Bochsler,V.; Long,R.L.; Hines,N.L.
EPI665978	PB2	China	2014-Jun-14	EPI_ISL_200458	A/goose/Shandong/06.14 HZ-GS/2014(Mixed)		Institute of Microbiology, Chinese Academy of Sciences
EPI858817	PB2	China	2013-Feb-21	EPI_ISL_237551	A/goose/Shandong/LQ01694/2013		Institute of Microbiology, Chinese Academy of Sciences
EPI703539	PB2	China	2014-Apr-08	EPI_ISL_208840	A/goose/Eastern China/S0408/2014			Sun,H.; Sun,Y.; Pu,J.; Liu,L.; Li,C.; Xu,G.; Qin,M.; Zhang,Y.; Zhao,H.; Wei,K.; Liu,J.
EPI703530	PB2	China	2012-Dec-04	EPI_ISL_208831	A/goose/Eastern China/L1204/2012			Sun,H.; Sun,Y.; Pu,J.; Liu,L.; Li,C.; Xu,G.; Qin,M.; Zhang,Y.; Zhao,H.; Wei,K.; Liu,J.
EPI703529	PB2	China	2012-Dec-14	EPI_ISL_208830	A/goose/Eastern China/L1214/2012			Sun,H.; Sun,Y.; Pu,J.; Liu,L.; Li,C.; Xu,G.; Qin,M.; Zhang,Y.; Zhao,H.; Wei,K.; Liu,J.
EPI561631	PB2	Korea, Republic of	2014-Jan-28	EPI_ISL_171712	A/white-fronted goose/Korea/H231/2014			Jeong,J.; Kang,H.M.; Lee,E.K.; Song,B.M.; Kwon,Y.K.; Kim,H.R.; Choi,K.S.; Kim,J.Y.; Lee,H.J.; Moon,O.K.; Jeong,W.; Choi,J.; Baek,J.H.; Joo,Y.S.; Park,Y.H.; Lee,H.S.; Lee,Y.J.; Lee,Y.-J.; Kang,H.-M.; Lee,E.-K.; Song,B.-M.; Lee,K.-J.; Hong,M.-S.
EPI909433	PB2	Russian Federation	2017-Jan-06	EPI_ISL_247722	A/goose/Krasnodar/3144/2017		State Research Center of Virology and Biotechnology (VECTOR)	Ivan,Susloparov; Natalya,Goncharova; Natalya,Kolosova; Vasiliy,Marchenko; Alexander,Ryzhikov
EPI990799	PB2	Germany	2017-Jan-25	EPI_ISL_262059	A/greylag goose/Germany-NI/AR703-L02138/2017		Friedrich-Loeffler-Institut
EPI990791	PB2	Germany	2017-Feb-02	EPI_ISL_262058	A/greylag goose/Germany-NI/AR1395-L02144/2017		Friedrich-Loeffler-Institut
EPI561672	PB2	Korea, Republic of	2014-Feb-01	EPI_ISL_171717	A/bean goose/Korea/H328/2014			Jeong,J.; Kang,H.M.; Lee,E.K.; Song,B.M.; Kwon,Y.K.; Kim,H.R.; Choi,K.S.; Kim,J.Y.; Lee,H.J.; Moon,O.K.; Jeong,W.; Choi,J.; Baek,J.H.; Joo,Y.S.; Park,Y.H.; Lee,H.S.; Lee,Y.J.; Lee,Y.-J.; Kang,H.-M.; Lee,E.-K.; Song,B.-M.; Lee,K.-J.; Hong,M.-S.
EPI691833	PB2	Germany	2014-Dec-01	EPI_ISL_206773	A/gull/Germany-NI/R45/2015		Friedrich-Loeffler-Institut
EPI867115	PB2	Switzerland	2016-Nov-01	EPI_ISL_239437	A/caspian_gull/Switzerland/V247-L02004/2016	Institut für Virologie und Immunologie - Bundesamt für Lebensmittelsicherheit und Veterinärwesen	Friedrich-Loeffler-Institut
EPI959328	PB2	Netherlands	2016-Nov-23	EPI_ISL_255910	A/Mew Gull/Netherlands/1/2016	Erasmus Medical Center	Erasmus Medical Center	Poen,M.J.;Van Der Jeugd,H.P.;Vuong,O.;Scheuer,R.D.;Kleyheeg,E.;Lexmond,P.; Eggink,W.D.;Müskens,G.J.D.M;Bestebroer,T.M.;Oude Munnink,B.B.; Phan,V.T.M.;Cotten,M.L.;Koopmans,M.P.G.;Kuiken,T.;Fouchier,R.A.M.
EPI1848356	PB2	Sweden	2021-Feb-07	EPI_ISL_1093426	A/black-headed gull/Sweden/SVA210216SZ0398/KN000437/2021	National Veterinary Institute, SVA	National Veterinary Institute
EPI1850340	PB2	Sweden	2021-Feb-23	EPI_ISL_1238902	A/common pheasant/Sweden/SVA210224SZ0005/KN000542-IP8/2021	National Veterinary Institute, SVA	National Veterinary Institute
EPI561679	PB2	Korea, Republic of	2014-Feb-06	EPI_ISL_171718	A/tundra swan/Korea/H411/2014			Jeong,J.; Kang,H.M.; Lee,E.K.; Song,B.M.; Kwon,Y.K.; Kim,H.R.; Choi,K.S.; Kim,J.Y.; Lee,H.J.; Moon,O.K.; Jeong,W.; Choi,J.; Baek,J.H.; Joo,Y.S.; Park,Y.H.; Lee,H.S.; Lee,Y.J.; Lee,Y.-J.; Kang,H.-M.; Lee,E.-K.; Song,B.-M.; Lee,K.-J.; Hong,M.-S.
EPI1859660	PB2	Poland	2021-Mar-03	EPI_ISL_2113493	A/mute_swan/Poland/MB268/2021	National Veterinary Research Institut Poland, PIWet-PIB	National Veterinary Research Institute	Dziadek, K.; Swieton, E.; Smietanka, K.
EPI909441	PB2	Russian Federation	2017-Jan-06	EPI_ISL_247723	A/mute swan/Krasnodar/25/2017		State Research Center of Virology and Biotechnology (VECTOR)	Ivan,Susloparov; Natalya,Goncharova; Natalya,Kolosova; Vasiliy,Marchenko; Alexander,Ryzhikov
EPI990783	PB2	Germany	2017-Feb-14	EPI_ISL_262057	A/mute swan/Germany-NI/AR1529-L02145/2017		Friedrich-Loeffler-Institut
EPI909425	PB2	Russian Federation	2017-Jan-01	EPI_ISL_247721	A/turkey/Rostov-on-Don/11/2017		State Research Center of Virology and Biotechnology (VECTOR)	Ivan,Susloparov; Natalya,Goncharova; Natalya,Kolosova; Vasiliy,Marchenko; Alexander,Ryzhikov
EPI858841	PB2	India	2016-Oct-20	EPI_ISL_237554	A/painted stork/India/10CA03/2016	ICAR-National Institute of High Security Animal Diseases	ICAR-National Institute of High Security Animal Diseases	'Nagarajan, Shanmugasundaram; Shukla, Shweta; Kumar, Manoj; Murugkar, H. V.; Tosh, Chakradhar; Singh, Vijendra Pal
EPI909377	PB2	Russian Federation	2017-Jan-06	EPI_ISL_247715	A/long-eared owl/Voronezh/15/2017		State Research Center of Virology and Biotechnology (VECTOR)	Ivan,Susloparov; Natalya,Goncharova; Natalya,Kolosova; Vasiliy,Marchenko; Alexander,Ryzhikov
EPI1875194	PB2	Sweden	2021-Apr-06	EPI_ISL_2574053	A/Towny owel/Sweden/SVAU210406SZ0042/KN001362/M-2021	National Veterinary Institute, SVA	National Veterinary Institute
EPI1854097	PB2	Sweden	2021-Mar-15	EPI_ISL_1390546	A/northern goshawk/Sweden/SVA210316SZ0489/KN001045/M/2021	National Veterinary Institute, SVA	National Veterinary Institute
EPI1854073	PB2	Sweden	2021-Mar-16	EPI_ISL_1386249	A/western marsh harrier/Sweden/SVA210316SZ0486/KN001011/E/2021	National Veterinary Institute, SVA	National Veterinary Institute
EPI1848406	PB2	Sweden	2021-Feb-11	EPI_ISL_1095454	A/Common buzzard/Sweden/SVA210212SZ0284/KN000390/2021	National Veterinary Institute, SVA	National Veterinary Institute
EPI959552	PB2	Hungary	2017-Feb-24	EPI_ISL_255937	A/Pheasant/Hungary/7685/2017	National Food Chain Safety Office Veterinary Diagnostic Directorate Laboratory for Molecular Biology	Danam.Vet.Molbiol	Adam, Dan
EPI959544	PB2	Hungary	2017-Feb-16	EPI_ISL_255936	A/Pheasant/Hungary/6553/2017	National Food Chain Safety Office Veterinary Diagnostic Directorate Laboratory for Molecular Biology	Danam.Vet.Molbiol	Adam, Dan
EPI959536	PB2	Hungary	2017-Feb-16	EPI_ISL_255935	A/Mute swan/Hungary/6276/2017	National Food Chain Safety Office Veterinary Diagnostic Directorate Laboratory for Molecular Biology	Danam.Vet.Molbiol	Adam, Dan
EPI959528	PB2	Hungary	2017-Feb-15	EPI_ISL_255934	A/Mute swan/Hungary/6092/2017	National Food Chain Safety Office Veterinary Diagnostic Directorate Laboratory for Molecular Biology	Danam.Vet.Molbiol	Adam, Dan
EPI959520	PB2	Hungary	2017-Feb-15	EPI_ISL_255933	A/Cormorant/Hungary/6102/2017	National Food Chain Safety Office Veterinary Diagnostic Directorate Laboratory for Molecular Biology	Danam.Vet.Molbiol	Adam, Dan
EPI1850505	PB2	Japan	2021-Feb-16	EPI_ISL_1241004	A/owl/Tochigi/090204T/2021	National Institute of Animal Health	National Institute of Animal Health
EPI909393	PB2	Russian Federation	2017-Jan-06	EPI_ISL_247717	A/long-eared owl/Voronezh/16/2017		State Research Center of Virology and Biotechnology (VECTOR)	Ivan,Susloparov; Natalya,Goncharova; Natalya,Kolosova; Vasiliy,Marchenko; Alexander,Ryzhikov
EPI909385	PB2	Russian Federation	2017-Jan-06	EPI_ISL_247716	A/Ural owl/Voronezh/14/2017		State Research Center of Virology and Biotechnology (VECTOR)	Ivan,Susloparov; Natalya,Goncharova; Natalya,Kolosova; Vasiliy,Marchenko; Alexander,Ryzhikov
EPI696939	PB2	Germany	2014-Dec-01	EPI_ISL_169851	A/stork/Germany-MV/R24/2015		Friedrich-Loeffler-Institut
EPI858825	PB2	China	2013-Feb-22	EPI_ISL_237552	A/chicken/Shandong/KD02699/2013		Institute of Microbiology, Chinese Academy of Sciences
EPI561658	PB2	Korea, Republic of	2014-Jan-28	EPI_ISL_171715	A/Korean native chicken/Korea/H257/2014			Jeong,J.; Kang,H.M.; Lee,E.K.; Song,B.M.; Kwon,Y.K.; Kim,H.R.; Choi,K.S.; Kim,J.Y.; Lee,H.J.; Moon,O.K.; Jeong,W.; Choi,J.; Baek,J.H.; Joo,Y.S.; Park,Y.H.; Lee,H.S.; Lee,Y.J.; Lee,Y.-J.; Kang,H.-M.; Lee,E.-K.; Song,B.-M.; Lee,K.-J.; Hong,M.-S.
EPI561651	PB2	Korea, Republic of	2014-Jan-28	EPI_ISL_171714	A/breeder chicken/Korea/H250/2014			Jeong,J.; Kang,H.M.; Lee,E.K.; Song,B.M.; Kwon,Y.K.; Kim,H.R.; Choi,K.S.; Kim,J.Y.; Lee,H.J.; Moon,O.K.; Jeong,W.; Choi,J.; Baek,J.H.; Joo,Y.S.; Park,Y.H.; Lee,H.S.; Lee,Y.J.; Lee,Y.-J.; Kang,H.-M.; Lee,E.-K.; Song,B.-M.; Lee,K.-J.; Hong,M.-S.
EPI926625	PB2	Germany	2016-Dec-24	EPI_ISL_249692	A/chicken/Germany-NI/R11406/2016		Friedrich-Loeffler-Institut
EPI866970	PB2	Hungary	2016-Nov-25	EPI_ISL_239419	A/chicken/Hungary/59048/2016	National Food Chain Safety Office Veterinary Diagnostic Directorate Laboratory for Molecular Biology	Danam.Vet.Molbiol	Adam, Dan
EPI517158	PB2	Japan	2014-Apr-13	EPI_ISL_159719	A/Chicken/Kumamoto/1-7/2014	National Institute of Animal Health	National Agriculture and Food Research Organization	Kanehira,K.; Takemae,N.; Uchida,Y.; Tunekuni,R.; Hikono,H.; Saito,T.
EPI909457	PB2	Russian Federation	2016-Nov-21	EPI_ISL_247725	A/chicken/Kalmykia/2643/2016		State Research Center of Virology and Biotechnology (VECTOR)	Ivan,Susloparov; Natalya,Goncharova; Natalya,Kolosova; Vasiliy,Marchenko; Alexander,Ryzhikov
EPI909417	PB2	Russian Federation	2017-Jan-06	EPI_ISL_247720	A/chicken/Voronezh/20/2017		State Research Center of Virology and Biotechnology (VECTOR)	Ivan,Susloparov; Natalya,Goncharova; Natalya,Kolosova; Vasiliy,Marchenko; Alexander,Ryzhikov
EPI909409	PB2	Russian Federation	2017-Jan-06	EPI_ISL_247719	A/chicken/Voronezh/19/2017		State Research Center of Virology and Biotechnology (VECTOR)	Ivan,Susloparov; Natalya,Goncharova; Natalya,Kolosova; Vasiliy,Marchenko; Alexander,Ryzhikov
EPI909401	PB2	Russian Federation	2017-Jan-06	EPI_ISL_247718	A/chicken/Voronezh/18/2017		State Research Center of Virology and Biotechnology (VECTOR)	Ivan,Susloparov; Natalya,Goncharova; Natalya,Kolosova; Vasiliy,Marchenko; Alexander,Ryzhikov
EPI547679	PB2	Netherlands	2014-Nov-14	EPI_ISL_167905	A/Chicken/Netherlands/14015526/2014	Wageningen Bioveterinary Research	Wageningen Bioveterinary Research	Heutink, Rene; Harders, Frank; Verschuren-Pritz, Sylvia; Bossers, Alex; Koch, Guus; Bouwstra, Ruth
EPI858833	PB2	India	2016-Oct-17	EPI_ISL_237553	A/duck/India/10CA01/2016	ICAR-National Institute of High Security Animal Diseases	ICAR-National Institute of High Security Animal Diseases	Nagarajan, Shanmugasundaram; Tripathi, Sushil; Kumar, Manoj; Murugkar, Harshad V; Tosh, Chakradhar; Singh, Vijendra Pal
EPI1850457	PB2	Russian Federation	2020-Aug-29	EPI_ISL_1240998	A/mallard/Novosibirsk region/3509k/2020	Research Institute of Experimental and Clinical Medicine	National Institute of Animal Health	Mine, J.; Uchida, Y.; Saito, T.; Shestopalov, A.; Dubovitskiy, N.; Sobolev, I.; Derko, A.; Alekseev, A.; Gluschenko, A.; Sharshov, K.
EPI1018177	PB2	Egypt	2017-Jan-12	EPI_ISL_268021	A/duck/Egypt/SS19/2017	National Laboratory for Veterinary Quality Control on Poultry production- Animal Health Research Inistitute	Animal Health Research Institute	'Nahed,Yehia; Mahmoud,Naguib; Naglaa,Hagag; Mohamed,El-Husseiny; Zainab,Mosaad; Mohamed,Hassan; AbdelSatar,Arafa'
EPI703540	PB2	China	2014-Nov-09	EPI_ISL_208841	A/duck/Eastern China/S1109/2014			Sun,H.; Sun,Y.; Pu,J.; Liu,L.; Li,C.; Xu,G.; Qin,M.; Zhang,Y.; Zhao,H.; Wei,K.; Liu,J.
EPI703534	PB2	China	2014-Feb-15	EPI_ISL_208835	A/duck/Eastern China/S0215/2014			Sun,H.; Sun,Y.; Pu,J.; Liu,L.; Li,C.; Xu,G.; Qin,M.; Zhang,Y.; Zhao,H.; Wei,K.; Liu,J.
EPI703531	PB2	China	2013-Dec-10	EPI_ISL_208832	A/duck/Eastern China/S1210/2013			Sun,H.; Sun,Y.; Pu,J.; Liu,L.; Li,C.; Xu,G.; Qin,M.; Zhang,Y.; Zhao,H.; Wei,K.; Liu,J.
EPI703528	PB2	China	2012-Nov-20	EPI_ISL_208829	A/duck/Eastern China/L1120/2012			Sun,H.; Sun,Y.; Pu,J.; Liu,L.; Li,C.; Xu,G.; Qin,M.; Zhang,Y.; Zhao,H.; Wei,K.; Liu,J.
EPI703527	PB2	China	2012-Oct-21	EPI_ISL_208828	A/duck/Eastern China/L1021/2012			Sun,H.; Sun,Y.; Pu,J.; Liu,L.; Li,C.; Xu,G.; Qin,M.; Zhang,Y.; Zhao,H.; Wei,K.; Liu,J.
EPI703526	PB2	China	2012-Jul-22	EPI_ISL_208827	A/duck/Eastern China/L0722/2012			Sun,H.; Sun,Y.; Pu,J.; Liu,L.; Li,C.; Xu,G.; Qin,M.; Zhang,Y.; Zhao,H.; Wei,K.; Liu,J.
EPI703525	PB2	China	2011-Jun-11	EPI_ISL_208826	A/duck/Eastern China/L0611/2011			Sun,H.; Sun,Y.; Pu,J.; Liu,L.; Li,C.; Xu,G.; Qin,M.; Zhang,Y.; Zhao,H.; Wei,K.; Liu,J.
EPI703524	PB2	China	2011-Apr-23	EPI_ISL_208825	A/duck/Eastern China/L0423/2011			Sun,H.; Sun,Y.; Pu,J.; Liu,L.; Li,C.; Xu,G.; Qin,M.; Zhang,Y.; Zhao,H.; Wei,K.; Liu,J.
EPI703523	PB2	China	2010-Apr-05	EPI_ISL_208824	A/duck/Eastern China/L0405/2010			Sun,H.; Sun,Y.; Pu,J.; Liu,L.; Li,C.; Xu,G.; Qin,M.; Zhang,Y.; Zhao,H.; Wei,K.; Liu,J.
EPI561644	PB2	Korea, Republic of	2014-Jan-28	EPI_ISL_171713	A/breeder duck/Korea/H249/2014			Jeong,J.; Kang,H.M.; Lee,E.K.; Song,B.M.; Kwon,Y.K.; Kim,H.R.; Choi,K.S.; Kim,J.Y.; Lee,H.J.; Moon,O.K.; Jeong,W.; Choi,J.; Baek,J.H.; Joo,Y.S.; Park,Y.H.; Lee,H.S.; Lee,Y.J.; Lee,Y.-J.; Kang,H.-M.; Lee,E.-K.; Song,B.-M.; Lee,K.-J.; Hong,M.-S.
EPI561610	PB2	Korea, Republic of	2014-Jan-26	EPI_ISL_171709	A/breeder duck/Korea/H158/2014			Jeong,J.; Kang,H.M.; Lee,E.K.; Song,B.M.; Kwon,Y.K.; Kim,H.R.; Choi,K.S.; Kim,J.Y.; Lee,H.J.; Moon,O.K.; Jeong,W.; Choi,J.; Baek,J.H.; Joo,Y.S.; Park,Y.H.; Lee,H.S.; Lee,Y.J.; Lee,Y.-J.; Kang,H.-M.; Lee,E.-K.; Song,B.-M.; Lee,K.-J.; Hong,M.-S.
EPI509702	PB2	Korea, Republic of	2014-Jan-17	EPI_ISL_157610	A/broiler duck/Korea/Buan2/2014			Lee,Y.-J.; Kang,H.-M.; Lee,E.-K.; Song,B.-M.; Jeong,J.; Kwon,Y.-K.; Kim,H.-R.; Lee,K.-J.; Hong,M.-S.; Jang,I.; Choi,K.-S.; Kim,J.-Y.; Lee,H.-J.; Kang,M.-S.; Jeong,O.-M.; Baek,J.-H.; Joo,Y.-S.; Park,Y.Ho.; Lee,H.-S.; Park,Y.H.
EPI509696	PB2	Korea, Republic of	2014-Jan-16	EPI_ISL_157609	A/breeder duck/Korea/Gochang1/2014			Lee,Y.-J.; Kang,H.-M.; Lee,E.-K.; Song,B.-M.; Jeong,J.; Kwon,Y.-K.; Kim,H.-R.; Lee,K.-J.; Hong,M.-S.; Jang,I.; Choi,K.-S.; Kim,J.-Y.; Lee,H.-J.; Kang,M.-S.; Jeong,O.-M.; Baek,J.-H.; Joo,Y.-S.; Park,Y.Ho.; Lee,H.-S.; Park,Y.H.
EPI909449	PB2	Russian Federation	2016-Oct-02	EPI_ISL_247724	A/wild duck/Tatarstan/3059/2016		State Research Center of Virology and Biotechnology (VECTOR)	Ivan,Susloparov; Natalya,Goncharova; Natalya,Kolosova; Vasiliy,Marchenko; Alexander,Ryzhikov
EPI547670	PB2	United Kingdom	2014-Nov-14	EPI_ISL_167904	A/duck/England/36254/14	Animal and Plant Health Agency (APHA)	Animal and Plant Health Agency (APHA)	Hanna, Amanda; Ellis, Richard; Ceeraz, Vanessa; Seekings, James; Londt, Brandon; Brookes, Sharon; Banks, Jill; Essen, Stephen; Brown, Ian
EPI561688	PB2	Korea, Republic of	2014-Feb-08	EPI_ISL_171719	A/common teal/Korea/H455-30/2014			Jeong,J.; Kang,H.M.; Lee,E.K.; Song,B.M.; Kwon,Y.K.; Kim,H.R.; Choi,K.S.; Kim,J.Y.; Lee,H.J.; Moon,O.K.; Jeong,W.; Choi,J.; Baek,J.H.; Joo,Y.S.; Park,Y.H.; Lee,H.S.; Lee,Y.J.; Lee,Y.-J.; Kang,H.-M.; Lee,E.-K.; Song,B.-M.; Lee,K.-J.; Hong,M.-S.
EPI509707	PB2	Korea, Republic of	2014-Jan-17	EPI_ISL_157611	A/baikal teal/Korea/Donglim3/2014			Lee,Y.-J.; Kang,H.-M.; Lee,E.-K.; Song,B.-M.; Jeong,J.; Kwon,Y.-K.; Kim,H.-R.; Lee,K.-J.; Hong,M.-S.; Jang,I.; Choi,K.-S.; Kim,J.-Y.; Lee,H.-J.; Kang,M.-S.; Jeong,O.-M.; Baek,J.-H.; Joo,Y.-S.; Park,Y.Ho.; Lee,H.-S.; Park,Y.H.
EPI990767	PB2	Germany	2017-Jan-04	EPI_ISL_262055	A/eurasian wigeon/Germany-NI/AR249-L02143/2017		Friedrich-Loeffler-Institut
EPI866984	PB2	Hungary	2016-Dec-02	EPI_ISL_239420	A/duck/Hungary/60441/2016	National Food Chain Safety Office Veterinary Diagnostic Directorate Laboratory for Molecular Biology	Danam.Vet.Molbiol	Adam, Dan
EPI1859542	PB2	Czech Republic	2021-Apr-18	EPI_ISL_1941480	A/duck/Czech Republic/7681-5/2021	State Veterinary Institute Prague	State Veterinary Institute Prague	Nagy,A;Cernikova,L;Stara,M
EPI1859534	PB2	Czech Republic	2021-Apr-18	EPI_ISL_1941444	A/duck/Czech Republic/7681-7/2021	State Veterinary Institute Prague	State Veterinary Institute Prague	Nagy,A;Cernikova,L;Stara,M
EPI1859518	PB2	Czech Republic	2021-Apr-18	EPI_ISL_1941375	A/duck/Czech Republic/7682-2/2021	State Veterinary Institute Prague	State Veterinary Institute Prague	Nagy,A;Cernikova,L;Stara,M
EPI1859510	PB2	Czech Republic	2021-Apr-18	EPI_ISL_1941365	A/duck/Czech Republic/7682-5/2021	State Veterinary Institute Prague	State Veterinary Institute Prague	Nagy,A;Cernikova,L;Stara,M
EPI1859502	PB2	Czech Republic	2021-Apr-18	EPI_ISL_1941351	A/duck/Czech Republic/7682-9/2021	State Veterinary Institute Prague	State Veterinary Institute Prague	Nagy,A;Cernikova,L;Stara,M
EPI561665	PB2	Korea, Republic of	2014-Jan-29	EPI_ISL_171716	A/mallard/Korea/H297/2014			Jeong,J.; Kang,H.M.; Lee,E.K.; Song,B.M.; Kwon,Y.K.; Kim,H.R.; Choi,K.S.; Kim,J.Y.; Lee,H.J.; Moon,O.K.; Jeong,W.; Choi,J.; Baek,J.H.; Joo,Y.S.; Park,Y.H.; Lee,H.S.; Lee,Y.J.; Lee,Y.-J.; Kang,H.-M.; Lee,E.-K.; Song,B.-M.; Lee,K.-J.; Hong,M.-S.
EPI419954	PB2	United States	2011-Aug-12	EPI_ISL_135091	A/mallard/California/2559P/2011			Wentworth,D.E.; Dugan,V.; Halpin,R.; Lin,X.; Bera,J.; Ghedin,E.; Fedorova,N.; Overton,L.; Tsitrin,T.; Stockwell,T.; Amedeo,P.; Bishop,B.; Chen,H.; Edworthy,P.; Gupta,N.; Katzel,D.; Li,K.; Schobel,S.; Shrivastava,S.; Thovarai,V.; Wang,S.; Boyce,W.M.; Goldstein,T.; Lindsay,L.L.; Plancarte,M.; Matters,J.D.; Bao,Y.; Sanders,R.; Dernovoy,D.; Kiryutin,B.; Lipman,D.J.; Tatusova,T.
EPI561695	PB2	Korea, Republic of	2014-Feb-08	EPI_ISL_171720	A/spot-billed duck/Korea/H455-42/2014			Jeong,J.; Kang,H.M.; Lee,E.K.; Song,B.M.; Kwon,Y.K.; Kim,H.R.; Choi,K.S.; Kim,J.Y.; Lee,H.J.; Moon,O.K.; Jeong,W.; Choi,J.; Baek,J.H.; Joo,Y.S.; Park,Y.H.; Lee,H.S.; Lee,Y.J.; Lee,Y.-J.; Kang,H.-M.; Lee,E.-K.; Song,B.-M.; Lee,K.-J.; Hong,M.-S.
EPI1848372	PB2	Sweden	2021-Feb-07	EPI_ISL_1095365	A/Canada goose/Sweden/SVA210209SZ0420/KN000345/2021	National Veterinary Institute, SVA	National Veterinary Institute
EPI959560	PB2	Hungary	2017-Feb-08	EPI_ISL_255938	A/Rook/Hungary/4975/2017	National Food Chain Safety Office Veterinary Diagnostic Directorate Laboratory for Molecular Biology	Danam.Vet.Molbiol	Adam, Dan
EPI867107	PB2	Switzerland	2016-Nov-01	EPI_ISL_239436	A/tufted_duck/Switzerland/V237-L02003/2016	Institut für Virologie und Immunologie - Bundesamt für Lebensmittelsicherheit und Veterinärwesen	Friedrich-Loeffler-Institut
EPI1848364	PB2	Sweden	2021-Feb-03	EPI_ISL_1095363	A/Greylag goose/Sweden/SVA210209SZ0422/KN000346/2021	National Veterinary Institute, SVA	National Veterinary Institute
EPI1859832	PB2	Netherlands	2021-Feb-05	EPI_ISL_2176841	A/barnacle goose/Netherlands/21023501-002/2021	Wageningen Bioveterinary Research	Wageningen Bioveterinary Research	Beerens, Nancy; Harders, Frank; Pritz-Verschuren, Sylvia; Roose, Marit; Germeraad, Evelien; Engelsma, Marc; Bossers, Alex; Heutink, Rene
EPI1859784	PB2	Netherlands	2021-Mar-09	EPI_ISL_2172608	A/barnacle goose/Netherlands/21024897-001/2021	Wageningen Bioveterinary Research	Wageningen Bioveterinary Research	Beerens, Nancy; Harders, Frank; Pritz-Verschuren, Sylvia; Roose, Marit; Germeraad, Evelien; Engelsma, Marc; Bossers, Alex; Heutink, Rene
EPI1848389	PB2	Sweden	2021-Jan-22	EPI_ISL_1095451	A/barnacle goose/Sweden/SVA210126SZ0462/KN000202/2021	National Veterinary Institute, SVA	National Veterinary Institute
EPI1848381	PB2	Sweden	2021-Feb-01	EPI_ISL_1095450	A/barnacle goose/Sweden/SVA210202SZ0453/KN000276/2021	National Veterinary Institute, SVA	National Veterinary Institute
EPI1851861	PB2	Sweden	2021-Mar-08	EPI_ISL_1296295	A/Chicken/Sweden/SVA210308SZ0214/KN057720-IP13/2021	National Veterinary Institute, SVA	National Veterinary Institute
EPI1848332	PB2	Sweden	2021-Feb-16	EPI_ISL_1093423	A/Chicken/Sweden/SVA210217SZ0001/KN001190-IP6/2021	National Veterinary Institute, SVA	National Veterinary Institute
EPI1858992	PB2	China	2020-Nov-10	EPI_ISL_1822599	A/whooper swan/Shanxi/SX346/2020	College of Wildlife and Protected Areas, Northeast Forestry University	Northeast Forestry University
EPI1858984	PB2	China	2020-Nov-10	EPI_ISL_1822598	A/whooper swan/Shanxi/SX291/2020	College of Wildlife and Protected Areas, Northeast Forestry University	Northeast Forestry University
EPI1858976	PB2	China	2020-Nov-10	EPI_ISL_1822597	A/whooper swan/Shanxi/SX276/2020	College of Wildlife and Protected Areas, Northeast Forestry University	Northeast Forestry University
EPI1858968	PB2	China	2020-Nov-10	EPI_ISL_1822596	A/whooper swan/Shanxi/SX251/2020	College of Wildlife and Protected Areas, Northeast Forestry University	Northeast Forestry University
EPI1858960	PB2	China	2020-Nov-10	EPI_ISL_1822595	A/whooper swan/Shanxi/SX231/2020	College of Wildlife and Protected Areas, Northeast Forestry University	Northeast Forestry University
EPI1858952	PB2	China	2020-Nov-10	EPI_ISL_1822594	A/whooper swan/Shanxi/SX216/2020	College of Wildlife and Protected Areas, Northeast Forestry University	Northeast Forestry University
EPI1858944	PB2	China	2020-Nov-10	EPI_ISL_1822593	A/whooper swan/Shanxi/SX206/2020	College of Wildlife and Protected Areas, Northeast Forestry University	Northeast Forestry University
EPI1858936	PB2	China	2020-Nov-10	EPI_ISL_1822592	A/whooper swan/Shanxi/SX166/2020	College of Wildlife and Protected Areas, Northeast Forestry University	Northeast Forestry University
EPI1850316	PB2	Sweden	2021-Feb-27	EPI_ISL_1236901	A/goose/Sweden/SVA210301SZ0005/KN049802-IP11/2021	National Veterinary Institute, SVA	National Veterinary Institute
EPI1848348	PB2	Sweden	2021-Feb-16	EPI_ISL_1093425	A/Taiga bean goose/SVA210217SZ0303/KN000463/2021	National Veterinary Institute, SVA	National Veterinary Institute
EPI1848397	PB2	Sweden	2020-Nov-17	EPI_ISL_1095453	A/Turkey/Sweden/SVA201118SZ0002/KN305633-IP1/2020	National Veterinary Institute, SVA	National Veterinary Institute
EPI1848324	PB2	Sweden	2021-Feb-13	EPI_ISL_1093422	A/Turkey/Sweden/SVA210214SZ0002/KN035667-IP5/2021	National Veterinary Institute, SVA	National Veterinary Institute
EPI1019811	PB2	Netherlands	2016-Nov-09	EPI_ISL_268674	A/T_Dk/NL-Zeewolde/16013976-001/2016	Wageningen Bioveterinary Research	Wageningen Bioveterinary Research	Beerens, Nancy; Heutink, Rene; Harders, Frank; Verschuren-Pritz, Sylvia; Bossers, Alex; Koch, Guus; Bergervoet, Saskia
EPI1019819	PB2	Netherlands	2016-Nov-09	EPI_ISL_268675	A/T_Dk/NL-Zeewolde/16013976-001-003/2016	Wageningen Bioveterinary Research	Wageningen Bioveterinary Research	Beerens, Nancy; Heutink, Rene; Harders, Frank; Verschuren-Pritz, Sylvia; Bossers, Alex; Koch, Guus; Bergervoet, Saskia
EPI1019827	PB2	Netherlands	2016-Nov-09	EPI_ISL_268676	A/T_Dk/NL-Zeewolde/16013976-004/2016	Wageningen Bioveterinary Research	Wageningen Bioveterinary Research	Beerens, Nancy; Heutink, Rene; Harders, Frank; Verschuren-Pritz, Sylvia; Bossers, Alex; Koch, Guus; Bergervoet, Saskia
EPI1019835	PB2	Netherlands	2016-Nov-09	EPI_ISL_268677	A/T_Dk/NL-Zeewolde/16013976-004-006/2016	Wageningen Bioveterinary Research	Wageningen Bioveterinary Research	Beerens, Nancy; Heutink, Rene; Harders, Frank; Verschuren-Pritz, Sylvia; Bossers, Alex; Koch, Guus; Bergervoet, Saskia
EPI1019843	PB2	Netherlands	2016-Nov-09	EPI_ISL_268678	A/T_Dk/NL-Zeewolde/16013976-005/2016	Wageningen Bioveterinary Research	Wageningen Bioveterinary Research	Beerens, Nancy; Heutink, Rene; Harders, Frank; Verschuren-Pritz, Sylvia; Bossers, Alex; Koch, Guus; Bergervoet, Saskia
EPI1019851	PB2	Netherlands	2016-Nov-09	EPI_ISL_268679	A/T_Dk/NL-Zeewolde/16013976-006/2016	Wageningen Bioveterinary Research	Wageningen Bioveterinary Research	Beerens, Nancy; Heutink, Rene; Harders, Frank; Verschuren-Pritz, Sylvia; Bossers, Alex; Koch, Guus; Bergervoet, Saskia
EPI1019859	PB2	Netherlands	2016-Nov-14	EPI_ISL_268680	A/T_Dk/NL-Zuidoost Beemster/16014148-002/2016	Wageningen Bioveterinary Research	Wageningen Bioveterinary Research	Beerens, Nancy; Heutink, Rene; Harders, Frank; Verschuren-Pritz, Sylvia; Bossers, Alex; Koch, Guus; Bergervoet, Saskia
EPI1019867	PB2	Netherlands	2016-Nov-14	EPI_ISL_268681	A/T_Dk/NL-Zuidoost Beemster/16014148-009/2016	Wageningen Bioveterinary Research	Wageningen Bioveterinary Research	Beerens, Nancy; Heutink, Rene; Harders, Frank; Verschuren-Pritz, Sylvia; Bossers, Alex; Koch, Guus; Bergervoet, Saskia
EPI1019875	PB2	Netherlands	2016-Dec-01	EPI_ISL_268682	A/Teal/NL-Ferwert/16015273-013/2016	Wageningen Bioveterinary Research	Wageningen Bioveterinary Research	Beerens, Nancy; Heutink, Rene; Harders, Frank; Verschuren-Pritz, Sylvia; Bossers, Alex; Koch, Guus; Bergervoet, Saskia
EPI1085342	PB2	Czech Republic	2017-Jan-04	EPI_ISL_268930	A/goose/Czech Republic/136-17_1/2017 (H5N8)	State Veterinary Institute Prague	State Veterinary Institute Prague	Nagy,A
EPI1093379	PB2	Czech Republic	2017-Jan-18	EPI_ISL_268940	A/mute swan/Czech Republic/1058-17/2017 (H5N8)	State Veterinary Institute Prague	State Veterinary Institute Prague	Nagy,A
EPI1126352	PB2	Czech Republic	2017-Jan-19	EPI_ISL_268941	A/mute swan/Czech Republic/1060-17/2017 (H5N8)	State Veterinary Institute Prague	State Veterinary Institute Prague	Nagy,A
EPI1028073	PB2	China	2013-Nov-13	EPI_ISL_270369	A/mallard/Shanghai/SH-9/2013			Fan,S.; Zhou,L.; Wu,D.; Gao,X.; Pei,E.; Wang,T.; Gao,Y.; Xia,X.; Ying,Y.; Guo,J.; Sun,W.; Ren,Z.; Yu,Z.; Li,Y.; Zhao,Y.; Yang,S.
EPI1032473	PB2	Hungary	2017-Apr-18	EPI_ISL_271704	A/Goose/Hungary/17261/2017	National Food Chain Safety Office Veterinary Diagnostic Directorate Laboratory for Molecular Biology	Danam.Vet.Molbiol	Adam, Dan
EPI1032481	PB2	Hungary	2017-Apr-07	EPI_ISL_271705	A/Goose/Hungary/15729/2017	National Food Chain Safety Office Veterinary Diagnostic Directorate Laboratory for Molecular Biology	Danam.Vet.Molbiol	Adam, Dan
EPI1032489	PB2	Hungary	2017-Apr-18	EPI_ISL_271706	A/Goose/Hungary/17051/2017	National Food Chain Safety Office Veterinary Diagnostic Directorate Laboratory for Molecular Biology	Danam.Vet.Molbiol	Adam, Dan
EPI1032497	PB2	Hungary	2017-Apr-19	EPI_ISL_271707	A/Goose/Hungary/17580/2017	National Food Chain Safety Office Veterinary Diagnostic Directorate Laboratory for Molecular Biology	Danam.Vet.Molbiol	Adam, Dan
EPI1032505	PB2	Hungary	2017-Apr-20	EPI_ISL_271708	A/Goose/Hungary/17985/2017	National Food Chain Safety Office Veterinary Diagnostic Directorate Laboratory for Molecular Biology	Danam.Vet.Molbiol	Adam, Dan
EPI1032513	PB2	Hungary	2016-Nov-27	EPI_ISL_271709	A/Goose/Hungary/59763/2016	National Food Chain Safety Office Veterinary Diagnostic Directorate Laboratory for Molecular Biology	Danam.Vet.Molbiol	Adam, Dan
EPI1032521	PB2	Hungary	2016-Nov-29	EPI_ISL_271710	A/Mulard_duck/Hungary/60369/2016	National Food Chain Safety Office Veterinary Diagnostic Directorate Laboratory for Molecular Biology	Danam.Vet.Molbiol	Adam, Dan
EPI1032529	PB2	Hungary	2016-Dec-07	EPI_ISL_271711	A/Mulard_duck/Hungary/62902/2016	National Food Chain Safety Office Veterinary Diagnostic Directorate Laboratory for Molecular Biology	Danam.Vet.Molbiol	Adam, Dan
EPI1032537	PB2	Hungary	2016-Dec-11	EPI_ISL_271712	A/Goose/Hungary/63743/2016	National Food Chain Safety Office Veterinary Diagnostic Directorate Laboratory for Molecular Biology	Danam.Vet.Molbiol	Adam, Dan
EPI1032545	PB2	Hungary	2016-Dec-14	EPI_ISL_271713	A/Goose/Hungary/64909/2016	National Food Chain Safety Office Veterinary Diagnostic Directorate Laboratory for Molecular Biology	Danam.Vet.Molbiol	Adam, Dan
EPI1032551	PB2	Hungary	2016-Nov-24	EPI_ISL_271714	A/Mulard_duck/Hungary/59163/2016	National Food Chain Safety Office Veterinary Diagnostic Directorate Laboratory for Molecular Biology	Danam.Vet.Molbiol	Adam, Dan
EPI1034964	PB2	Korea, Republic of	2017-Jan-27	EPI_ISL_272859	A/grey heron/W779/2017			Jeong,J.; Woo,C.; Kim,Y.; Lee,K.; Jo,S.D.; Son,K.D.; Oem,J.K.; Wang,S.J.; Shin,J.; Jheong,W.
EPI1040238	PB2	Italy	2017-Apr-07	EPI_ISL_273846	A/chicken/Italy/17VIR3078/2017	Istituto Zooprofilattico Sperimentale Delle Venezie	Istituto Zooprofilattico Sperimentale Delle Venezie	Bianca,Zecchin; Alice,Fusaro; Gianpiero,Zamperin; Alessia,Schivo; Annalisa,Salviato; Sabrina,Marciano; Silvia,Ormelli; Calogero,Terregino; Isabella,Monne
EPI1040227	PB2	Italy	2017-Jul-23	EPI_ISL_273847	A/turkey/Italy/17VIR5878-3/2017	Istituto Zooprofilattico Sperimentale Delle Venezie	Istituto Zooprofilattico Sperimentale Delle Venezie	Bianca,Zecchin; Alice,Fusaro; Gianpiero,Zamperin; Alessia,Schivo; Annalisa,Salviato; Sabrina,Marciano; Silvia,Ormelli; Calogero,Terregino; Isabella,Monne
EPI1044543	PB2	Russian Federation	2017-Feb-13	EPI_ISL_274858	A/mute swan/Kaliningrad/132/2017		State Research Center of Virology and Biotechnology (VECTOR)	Ivan,Susloparov; Natalya,Goncharova; Natalya,Kolosova; Vasiliy,Marchenko; Alexander,Ryzhikov
EPI1045592	PB2	Russian Federation	2017-Mar-05	EPI_ISL_275283	A/chicken/Shchyolkovo/47/2017		State Research Center of Virology and Biotechnology (VECTOR)	Ivan,Susloparov; Natalya,Goncharova; Natalya,Kolosova; Vasiliy,Marchenko; Alexander,Ryzhikov
EPI1045606	PB2	Russian Federation	2017-Apr-18	EPI_ISL_275287	A/chicken/Rostov-on-Don/44/2017		State Research Center of Virology and Biotechnology (VECTOR)	Ivan,Susloparov; Natalya,Goncharova; Natalya,Kolosova; Vasiliy,Marchenko; Alexander,Ryzhikov
EPI1045614	PB2	Russian Federation	2017-May-08	EPI_ISL_275288	A/chicken/Tatarstan/88/2017		State Research Center of Virology and Biotechnology (VECTOR)	Ivan,Susloparov; Natalya,Goncharova; Natalya,Kolosova; Vasiliy,Marchenko; Alexander,Ryzhikov
EPI1075055	PB2	Switzerland	2017-Aug-10	EPI_ISL_280674	A/mute_swan/Switzerland/V0244.2-L02307/2017	Institut für Virologie und Immunologie - Bundesamt für Lebensmittelsicherheit und Veterinärwesen	Friedrich-Loeffler-Institut
EPI1075063	PB2	Switzerland	2017-Aug-01	EPI_ISL_280675	A/mallard/Switzerland/V0272.1-L02311/2017	Institut für Virologie und Immunologie - Bundesamt für Lebensmittelsicherheit und Veterinärwesen	Friedrich-Loeffler-Institut
EPI1081899	PB2	Czech Republic	2017-Jan-03	EPI_ISL_282133	A/turkey/Czech Republic/38-17_1/2017 (H5N8)	State Veterinary Institute Prague	State Veterinary Institute Prague	A,Nagy
EPI1081918	PB2	Italy	2017-Aug-25	EPI_ISL_282141	A/swan/Italy/17VIR7064-1/2017	Istituto Zooprofilattico Sperimentale Delle Venezie	Istituto Zooprofilattico Sperimentale Delle Venezie	Bianca,Zecchin; Alice,Fusaro; Gianpiero,Zamperin; Alessia,Schivo; Annalisa,Salviato; Sabrina,Marciano; Silvia,Ormelli; Calogero,Terregino; Isabella,Monne
EPI1081966	PB2	Italy	2017-Aug-05	EPI_ISL_282143	A/goose/Italy/17VIR6358-3/2017	Istituto Zooprofilattico Sperimentale Delle Venezie	Istituto Zooprofilattico Sperimentale Delle Venezie	Bianca,Zecchin; Alice,Fusaro; Gianpiero,Zamperin; Alessia,Schivo; Annalisa,Salviato; Sabrina,Marciano; Silvia,Ormelli; Calogero,Terregino; Isabella,Monne
EPI1087632	PB2	Czech Republic	2017-Jan-20	EPI_ISL_283129	A/chicken/Czech Republic/988-17/2017 (H5N8)	State Veterinary Institute Prague	State Veterinary Institute Prague	Nagy,A
EPI1187781	PB2	South Africa	2017-Sep-04	EPI_ISL_285601	A/Geese/South_Africa/S2017/09_0065_P1/2017	Western Cape Provincial Veterinary Laboratory	National Institute for Communicable Diseases (NICD)
EPI1104272	PB2	Egypt	2017-Jan-01	EPI_ISL_285619	A/chicken/Egypt/Kafr-Elshiekh-18/2017		Friedrich-Loeffler-Institut	Salaheldin, A.H.; Abd El-Hamid, H.S.;Elbestawy, A.R.; Hafez, M.H.; Veits, J.; Mettenleiter, T.C.; Abdelwhab, E.M.'
EPI1104280	PB2	Egypt	2017-Jan-01	EPI_ISL_285620	A/chicken/Egypt/Buheira-12/2017		Friedrich-Loeffler-Institut	Salaheldin, A.H.; Abd El-Hamid, H.S.;Elbestawy, A.R.; Hafez, M.H.; Veits, J.; Mettenleiter, T.C.; Abdelwhab, E.M.'
EPI1104288	PB2	Egypt	2017-Jan-01	EPI_ISL_285621	A/chicken/Egypt/Gharbiya-15/2017		Friedrich-Loeffler-Institut	Salaheldin, A.H.; Abd El-Hamid, H.S.;Elbestawy, A.R.; Hafez, M.H.; Veits, J.; Mettenleiter, T.C.; Abdelwhab, E.M.'
EPI1104296	PB2	Egypt	2017-Jan-01	EPI_ISL_285622	A/duck/Egypt/Buheira-21/2017		Friedrich-Loeffler-Institut	Salaheldin, A.H.; Abd El-Hamid, H.S.;Elbestawy, A.R.; Hafez, M.H.; Veits, J.; Mettenleiter, T.C.; Abdelwhab, E.M.'
EPI1187949	PB2	South Africa	2017-Aug-03	EPI_ISL_285650	A/Ostrich/South_Africa/S2017/08_0046_AF/2017	Western Cape Provincial Veterinary Laboratory	National Institute for Communicable Diseases (NICD)
EPI1188011	PB2	South Africa	2017-Aug-29	EPI_ISL_285657	A/Chicken/South_Africa/S2017/08_0561_P2/2017	Western Cape Provincial Veterinary Laboratory	National Institute for Communicable Diseases (NICD)
EPI1143202	PB2	China	2016-May-15	EPI_ISL_291952	A/Bar-headed Goose/Qinghai/B44/2016		Wuhan Institute of Virology
EPI1144044	PB2	China	2016-May-13	EPI_ISL_292170	A/Bar-headed Goose/Qinghai/A22/2016	Wuhan Institute of Virology, CAS	Wuhan Institute of Virology
EPI1144058	PB2	China	2016-May-15	EPI_ISL_292172	A/Bar-headed Goose/Qinghai/B7/2016	Wuhan Institute of Virology, CAS	Wuhan Institute of Virology
EPI1144066	PB2	China	2016-May-15	EPI_ISL_292173	A/Bar-headed Goose/Qinghai/B54/2016	Wuhan Institute of Virology, CAS	Wuhan Institute of Virology
EPI1144082	PB2	China	2016-May-14	EPI_ISL_292175	A/Bar-headed Goose/Qinghai/XX446/2016	Wuhan Institute of Virology, CAS	Wuhan Institute of Virology
EPI1144090	PB2	China	2016-May-13	EPI_ISL_292176	A/Bar-headed Goose/Qinghai/A17/2016	Wuhan Institute of Virology, CAS	Wuhan Institute of Virology
EPI1144098	PB2	China	2016-May-14	EPI_ISL_292177	A/Bar-headed Goose/Qinghai/A20/2016	Wuhan Institute of Virology, CAS	Wuhan Institute of Virology
EPI1144106	PB2	China	2016-May-14	EPI_ISL_292178	A/Bar-headed Goose/Qinghai/A12/2016	Wuhan Institute of Virology, CAS	Wuhan Institute of Virology
EPI1144114	PB2	China	2016-May-12	EPI_ISL_292179	A/Bar-headed Goose/Qinghai/XX13/2016	Wuhan Institute of Virology, CAS	Wuhan Institute of Virology
EPI1144122	PB2	China	2016-May-12	EPI_ISL_292180	A/Bar-headed Goose/Qinghai/XX22/2016	Wuhan Institute of Virology, CAS	Wuhan Institute of Virology
EPI1144130	PB2	China	2016-May-14	EPI_ISL_292181	A/Bar-headed Goose/Qinghai/A19/2016	Wuhan Institute of Virology, CAS	Wuhan Institute of Virology
EPI1144138	PB2	China	2016-May-13	EPI_ISL_292182	A/Bar-headed Goose/Qinghai/A16/2016	Wuhan Institute of Virology, CAS	Wuhan Institute of Virology
EPI1144146	PB2	China	2016-May-14	EPI_ISL_292183	A/Bar-headed Goose/Qinghai/A13/2016	Wuhan Institute of Virology, CAS	Wuhan Institute of Virology
EPI1144154	PB2	China	2016-May-15	EPI_ISL_292184	A/Bar-headed Goose/Qinghai/B51/2016	Wuhan Institute of Virology, CAS	Wuhan Institute of Virology
EPI1144162	PB2	China	2016-Jul-13	EPI_ISL_292185	A/Great Cormorant/Qinghai/Y01/2016	Wuhan Institute of Virology, CAS	Wuhan Institute of Virology
EPI1144170	PB2	China	2016-May-15	EPI_ISL_292186	A/Bar-headed Goose/Qinghai/B34/2016	Wuhan Institute of Virology, CAS	Wuhan Institute of Virology
EPI1144178	PB2	China	2016-May-14	EPI_ISL_292187	A/Bar-headed Goose/Qinghai/XX782/2016	Wuhan Institute of Virology, CAS	Wuhan Institute of Virology
EPI1144186	PB2	China	2016-Jul-13	EPI_ISL_292188	A/Great Cormorant/Qinghai/B82/2016	Wuhan Institute of Virology, CAS	Wuhan Institute of Virology
EPI1144195	PB2	China	2016-May-14	EPI_ISL_292189	A/Bar-headed Goose/Qinghai/A21/2016	Wuhan Institute of Virology, CAS	Wuhan Institute of Virology
EPI1144203	PB2	China	2016-May-12	EPI_ISL_292190	A/Bar-headed Goose/Qinghai/XX111/2016	Wuhan Institute of Virology, CAS	Wuhan Institute of Virology
EPI1144211	PB2	China	2016-May-15	EPI_ISL_292191	A/Bar-headed Goose/Qinghai/B12/2016	Wuhan Institute of Virology, CAS	Wuhan Institute of Virology
EPI1144219	PB2	China	2016-May-13	EPI_ISL_292192	A/Bar-headed Goose/Qinghai/A23/2016	Wuhan Institute of Virology, CAS	Wuhan Institute of Virology
EPI1144227	PB2	China	2016-May-12	EPI_ISL_292193	A/Bar-headed Goose/Qinghai/XX76/2016	Wuhan Institute of Virology, CAS	Wuhan Institute of Virology
EPI1145827	PB2	China	2016-May-12	EPI_ISL_292194	A/Bar-headed Goose/Qinghai/a88/2016	Wuhan Institute of Virology, CAS	Wuhan Institute of Virology
EPI1144243	PB2	China	2016-May-12	EPI_ISL_292196	A/Bar-headed Goose/Qinghai/a32/2016	Wuhan Institute of Virology, CAS	Wuhan Institute of Virology
EPI1144251	PB2	China	2016-May-14	EPI_ISL_292198	A/Bar-headed Goose/Qinghai/a115/2016	Wuhan Institute of Virology, CAS	Wuhan Institute of Virology
EPI1144358	PB2	China	2016-May-14	EPI_ISL_292229	A/Bar-headed Goose/Qinghai/a113/2016	Wuhan Institute of Virology, CAS	Wuhan Institute of Virology
EPI1144366	PB2	China	2016-May-15	EPI_ISL_292230	A/Bar-headed Goose/Qinghai/a93/2016	Wuhan Institute of Virology, CAS	Wuhan Institute of Virology
EPI1144374	PB2	China	2016-May-15	EPI_ISL_292231	A/Bar-headed Goose/Qinghai/a61/2016	Wuhan Institute of Virology, CAS	Wuhan Institute of Virology
EPI1144382	PB2	China	2016-Apr-21	EPI_ISL_292232	A/Bar-headed Goose/Qinghai/HDT001/2016	Wuhan Institute of Virology, CAS	Wuhan Institute of Virology
EPI1144390	PB2	China	2016-May-15	EPI_ISL_292233	A/Bar-headed Goose/Qinghai/a91/2016	Wuhan Institute of Virology, CAS	Wuhan Institute of Virology
EPI1144398	PB2	China	2016-May-15	EPI_ISL_292234	A/Bar-headed Goose/Qinghai/a92/2016	Wuhan Institute of Virology, CAS	Wuhan Institute of Virology
EPI1144406	PB2	China	2016-May-13	EPI_ISL_292235	A/Bar-headed Goose/Qinghai/a43/2016	Wuhan Institute of Virology, CAS	Wuhan Institute of Virology
EPI1144414	PB2	China	2016-May-13	EPI_ISL_292236	A/Bar-headed Goose/Qinghai/a24/2016	Wuhan Institute of Virology, CAS	Wuhan Institute of Virology
EPI1144422	PB2	China	2016-May-12	EPI_ISL_292237	A/Bar-headed Goose/Qinghai/a15/2016	Wuhan Institute of Virology, CAS	Wuhan Institute of Virology
EPI1144430	PB2	China	2016-May-15	EPI_ISL_292238	A/Bar-headed Goose/Qinghai/p18/2016	Wuhan Institute of Virology, CAS	Wuhan Institute of Virology
EPI1144438	PB2	China	2016-May-13	EPI_ISL_292239	A/Bar-headed Goose/Qinghai/p9/2016	Wuhan Institute of Virology, CAS	Wuhan Institute of Virology
EPI1145047	PB2	China	2016-Jul-13	EPI_ISL_292326	A/Great Cormorant/Qinghai/a51/2016	Wuhan Institute of Virology, CAS	Wuhan Institute of Virology
EPI1145056	PB2	China	2016-May-13	EPI_ISL_292327	A/Bar-headed Goose/Qinghai/p2/2016	Wuhan Institute of Virology, CAS	Wuhan Institute of Virology
EPI1145064	PB2	China	2016-May-13	EPI_ISL_292328	A/Bar-headed Goose/Qinghai/a45/2016	Wuhan Institute of Virology, CAS	Wuhan Institute of Virology
EPI1145072	PB2	China	2016-May-12	EPI_ISL_292329	A/Bar-headed Goose/Qinghai/a27/2016	Wuhan Institute of Virology, CAS	Wuhan Institute of Virology
EPI1145081	PB2	China	2016-May-13	EPI_ISL_292330	A/Bar-headed Goose/Qinghai/a26/2016	Wuhan Institute of Virology, CAS	Wuhan Institute of Virology
EPI1145089	PB2	China	2016-May-13	EPI_ISL_292331	A/Bar-headed Goose/Qinghai/a114/2016	Wuhan Institute of Virology, CAS	Wuhan Institute of Virology
EPI1145114	PB2	China	2017-May-17	EPI_ISL_292334	A/Bar-headed Goose/Qinghai/B655/2017	Wuhan Institute of Virology, CAS	Wuhan Institute of Virology
EPI1145143	PB2	China	2017-May-16	EPI_ISL_292341	A/Bar-headed Goose/Qinghai/a218/2017	Wuhan Institute of Virology, CAS	Wuhan Institute of Virology
EPI1145781	PB2	China	2017-May-16	EPI_ISL_292476	A/Bar-headed Goose/Qinghai/a237/2017	Wuhan Institute of Virology, CAS	Wuhan Institute of Virology
EPI1145789	PB2	China	2017-Apr-15	EPI_ISL_292477	A/Great Crested Grebe/Qinghai/a737/2017	Wuhan Institute of Virology, CAS	Wuhan Institute of Virology
EPI1145797	PB2	China	2017-May-14	EPI_ISL_292478	A/Bar-headed Goose/Qinghai/a765/2017	Wuhan Institute of Virology, CAS	Wuhan Institute of Virology
EPI1145805	PB2	China	2017-Jun-20	EPI_ISL_292479	A/Bar-headed Goose/Qinghai/a893/2017	Wuhan Institute of Virology, CAS	Wuhan Institute of Virology
EPI1145843	PB2	China	2016-May-15	EPI_ISL_292495	A/Bar-headed Goose/Qinghai/B11/2016	Wuhan Institute of Virology, CAS	Wuhan Institute of Virology
EPI1145850	PB2	China	2016-May-14	EPI_ISL_292496	A/Bar-headed Goose/Qinghai/A11/2016	Wuhan Institute of Virology, CAS	Wuhan Institute of Virology
EPI1145857	PB2	China	2016-May-15	EPI_ISL_292497	A/Bar-headed Goose/Qinghai/XXI122/2016	Wuhan Institute of Virology, CAS	Wuhan Institute of Virology
EPI1145865	PB2	China	2017-May-16	EPI_ISL_292498	A/Bar-headed Goose/Qinghai/a210/2017	Wuhan Institute of Virology, CAS	Wuhan Institute of Virology
EPI1159806	PB2	China	2016-Dec-13	EPI_ISL_295492	A/Anser cygnoides/Hubei/FW44/2016			Ma,L.; Zhao,L.; Wang,R.; Chen,Q.
EPI1159814	PB2	China	2016-Dec-28	EPI_ISL_295493	A/Cygnus atratus/Hubei/2Z2-O/2016			Ma,L.; Zhao,L.; Wang,R.; Chen,Q.
EPI1159822	PB2	China	2016-Dec-20	EPI_ISL_295494	A/Cygnus atratus/Hubei/HF-1/2016			Ma,L.; Zhao,L.; Wang,R.; Chen,Q.
EPI1169136	PB2	Russian Federation	2017-Oct-18	EPI_ISL_297234	A/chicken/Rostov-on-Don/1321/2017		State Research Center of Virology and Biotechnology (VECTOR)	Ivan,Susloparov; Natalya,Goncharova; Natalya,Kolosova; Vasiliy,Marchenko; Alexander,Ryzhikov
EPI1169196	PB2	Russian Federation	2017-Nov-17	EPI_ISL_297235	A/chicken/Rostov-on-Don/1598/2017		State Research Center of Virology and Biotechnology (VECTOR)	Ivan,Susloparov; Natalya,Goncharova; Natalya,Kolosova; Vasiliy,Marchenko; Alexander,Ryzhikov
EPI1169882	PB2	Macedonia, the former Yogoslav Republic of	2017-Jan-28	EPI_ISL_297388	A/chicken/Republic of Macedonia/466/2017	Faculty of Veterinary Medicine Skopje	Croatian Veterinary Institute	Dodovski, Aleksandar; Savic, Vladimir
EPI1184557	PB2	Poland	2016-Dec-12	EPI_ISL_300686	A/turkey/Poland/63/2016	National Veterinary Research Institut Poland, PIWet-PIB	National Veterinary Research Institut Poland, PIWet-PIB	Swieton E., Smietanka K.
EPI1184558	PB2	Poland	2017-Jan-11	EPI_ISL_300687	A/chicken/Poland/34/2017	National Veterinary Research Institut Poland, PIWet-PIB	National Veterinary Research Institut Poland, PIWet-PIB	Swieton E., Smietanka K.
EPI1184604	PB2	Poland	2017-Jan-16	EPI_ISL_300693	A/domestic_duck/Poland/47/2017	National Veterinary Research Institut Poland, PIWet-PIB	National Veterinary Research Institut Poland, PIWet-PIB	Swieton E., Smietanka K.
EPI1184631	PB2	Poland	2017-Jan-27	EPI_ISL_300699	A/domestic_goose/Poland/69/2017	National Veterinary Research Institut Poland, PIWet-PIB	National Veterinary Research Institut Poland, PIWet-PIB	Swieton E., Smietanka K.
EPI1184632	PB2	Poland	2017-Jan-27	EPI_ISL_300700	A/turkey/Poland/72/2017	National Veterinary Research Institut Poland, PIWet-PIB	National Veterinary Research Institut Poland, PIWet-PIB	Swieton E., Smietanka K.
EPI1184636	PB2	Poland	2017-Feb-06	EPI_ISL_300703	A/domestic_goose/Poland/124/2017	National Veterinary Research Institut Poland, PIWet-PIB	National Veterinary Research Institut Poland, PIWet-PIB	Swieton E., Smietanka K.
EPI1184637	PB2	Poland	2017-Feb-20	EPI_ISL_300704	A/turkey/Poland/192/2017	National Veterinary Research Institut Poland, PIWet-PIB	National Veterinary Research Institut Poland, PIWet-PIB	Swieton E., Smietanka K.
EPI1184643	PB2	Poland	2017-Mar-08	EPI_ISL_300705	A/turkey/Poland/285/2017	National Veterinary Research Institut Poland, PIWet-PIB	National Veterinary Research Institut Poland, PIWet-PIB	Swieton E., Smietanka K.
EPI1184687	PB2	Poland	2017-Mar-04	EPI_ISL_300712	A/chicken/Poland/263/2017		National Veterinary Research Institut Poland, PIWet-PIB	Swieton E., Smietanka K.
EPI1223821	PB2	Congo, the Democatic Republic of	2017-May-15	EPI_ISL_308802	A/duck/Democratic Republic of the Congo/17RS882-29/2017			Twabela,A.; Zecchin,B.; Tshilenge,G.; Sakoda,Y.; Kone,P.; Zamperin,G.; Drago,A.; Monne,I.
EPI1223822	PB2	Congo, the Democatic Republic of	2017-May-14	EPI_ISL_308803	A/duck/Democratic Republic of the Congo/17RS882-33/2017			Twabela,A.; Zecchin,B.; Tshilenge,G.; Sakoda,Y.; Kone,P.; Zamperin,G.; Drago,A.; Monne,I.
EPI1223823	PB2	Congo, the Democatic Republic of	2017-May-13	EPI_ISL_308804	A/duck/Democratic Republic of the Congo/17RS882-40/2017			Twabela,A.; Zecchin,B.; Tshilenge,G.; Sakoda,Y.; Kone,P.; Zamperin,G.; Drago,A.; Monne,I.
EPI1223824	PB2	Congo, the Democatic Republic of	2017-May-14	EPI_ISL_308805	A/duck/Democratic Republic of the Congo/17RS882-5/2017			Twabela,A.; Zecchin,B.; Tshilenge,G.; Sakoda,Y.; Kone,P.; Zamperin,G.; Drago,A.; Monne,I.
EPI1223868	PB2	Cameroon	2017-Jan-01	EPI_ISL_308806	A/chicken/Cameroon/17RS1661-1/2017			Wade,A.; Zecchin,B.; Jumbo,S.D.; Fusaro,A.; Taiga,T.; Bianco,A.; Poueme N,R.; Salomoni,A.; Feussom Kameni,J.M.; Zamperin,G.; Kazi,J.P.; Nenkam,R.; Foupouapouognigni,Y.; Abdoulkadiri,S.; Yaya,A.; Monne,I.
EPI1223867	PB2	Cameroon	2017-Jan-01	EPI_ISL_308807	A/duck/Cameroon/17RS1661-3/2017			Wade,A.; Zecchin,B.; Jumbo,S.D.; Fusaro,A.; Taiga,T.; Bianco,A.; Poueme N,R.; Salomoni,A.; Feussom Kameni,J.M.; Zamperin,G.; Kazi,J.P.; Nenkam,R.; Foupouapouognigni,Y.; Abdoulkadiri,S.; Yaya,A.; Monne,I.
EPI1223876	PB2	Cameroon	2017-Jan-01	EPI_ISL_308809	A/pigeon/Cameroon/17RS1661-4/2017			Wade,A.; Zecchin,B.; Jumbo,S.D.; Fusaro,A.; Taiga,T.; Bianco,A.; Poueme N,R.; Salomoni,A.; Feussom Kameni,J.M.; Zamperin,G.; Kazi,J.P.; Nenkam,R.; Foupouapouognigni,Y.; Abdoulkadiri,S.; Yaya,A.; Monne,I.
EPI1261356	PB2	Italy	2017-Mar-28	EPI_ISL_316514	A/chicken/Italy/17VIR2658-3/2017	Istituto Zooprofilattico Sperimentale Delle Venezie	Istituto Zooprofilattico Sperimentale Delle Venezie	Mulatti, P.; Fusaro, A.; Scolamacchia, F.; Zecchin, B.; Azzolini, A.; Zamperin, G.; Milani, A.; Salviato, A.; Schivo, A.; Terregino, C.; Bonfanti, L.; Monne, I.; Marangon, S.
EPI1261364	PB2	Italy	2017-Mar-28	EPI_ISL_316515	A/turkey/Italy/17VIR2722-29/2017	Istituto Zooprofilattico Sperimentale Delle Venezie	Istituto Zooprofilattico Sperimentale Delle Venezie	Mulatti, P.; Fusaro, A.; Scolamacchia, F.; Zecchin, B.; Azzolini, A.; Zamperin, G.; Milani, A.; Salviato, A.; Schivo, A.; Terregino, C.; Bonfanti, L.; Monne, I.; Marangon, S.
EPI1261372	PB2	Italy	2017-Mar-28	EPI_ISL_316516	A/chicken/Italy/17VIR2788/2017	Istituto Zooprofilattico Sperimentale Delle Venezie	Istituto Zooprofilattico Sperimentale Delle Venezie	Mulatti, P.; Fusaro, A.; Scolamacchia, F.; Zecchin, B.; Azzolini, A.; Zamperin, G.; Milani, A.; Salviato, A.; Schivo, A.; Terregino, C.; Bonfanti, L.; Monne, I.; Marangon, S.
EPI1261380	PB2	Italy	2017-Apr-11	EPI_ISL_316517	A/turkey/Italy/17VIR3192-1/2017	Istituto Zooprofilattico Sperimentale Delle Venezie	Istituto Zooprofilattico Sperimentale Delle Venezie	Mulatti, P.; Fusaro, A.; Scolamacchia, F.; Zecchin, B.; Azzolini, A.; Zamperin, G.; Milani, A.; Salviato, A.; Schivo, A.; Terregino, C.; Bonfanti, L.; Monne, I.; Marangon, S.
EPI1261388	PB2	Italy	2017-May-29	EPI_ISL_316518	A/turkey/Italy/17VIR4407-1/2017	Istituto Zooprofilattico Sperimentale Delle Venezie	Istituto Zooprofilattico Sperimentale Delle Venezie	Mulatti, P.; Fusaro, A.; Scolamacchia, F.; Zecchin, B.; Azzolini, A.; Zamperin, G.; Milani, A.; Salviato, A.; Schivo, A.; Terregino, C.; Bonfanti, L.; Monne, I.; Marangon, S.
EPI1261396	PB2	Italy	2017-Jul-19	EPI_ISL_316519	A/turkey/Italy/17VIR5773-2/2017	Istituto Zooprofilattico Sperimentale Delle Venezie	Istituto Zooprofilattico Sperimentale Delle Venezie	Mulatti, P.; Fusaro, A.; Scolamacchia, F.; Zecchin, B.; Azzolini, A.; Zamperin, G.; Milani, A.; Salviato, A.; Schivo, A.; Terregino, C.; Bonfanti, L.; Monne, I.; Marangon, S.
EPI1261412	PB2	Italy	2017-Jul-20	EPI_ISL_316521	A/chicken/Italy/17VIR5794-5/2017	Istituto Zooprofilattico Sperimentale Delle Venezie	Istituto Zooprofilattico Sperimentale Delle Venezie	Mulatti, P.; Fusaro, A.; Scolamacchia, F.; Zecchin, B.; Azzolini, A.; Zamperin, G.; Milani, A.; Salviato, A.; Schivo, A.; Terregino, C.; Bonfanti, L.; Monne, I.; Marangon, S.
EPI1261428	PB2	Italy	2017-Jul-27	EPI_ISL_316523	A/chicken/Italy/17VIR5986-1/2017	Istituto Zooprofilattico Sperimentale Delle Venezie	Istituto Zooprofilattico Sperimentale Delle Venezie	Mulatti, P.; Fusaro, A.; Scolamacchia, F.; Zecchin, B.; Azzolini, A.; Zamperin, G.; Milani, A.; Salviato, A.; Schivo, A.; Terregino, C.; Bonfanti, L.; Monne, I.; Marangon, S.
EPI1261436	PB2	Italy	2017-Aug-01	EPI_ISL_316524	A/turkey/Italy/17VIR6108-3/2017	Istituto Zooprofilattico Sperimentale Delle Venezie	Istituto Zooprofilattico Sperimentale Delle Venezie	Mulatti, P.; Fusaro, A.; Scolamacchia, F.; Zecchin, B.; Azzolini, A.; Zamperin, G.; Milani, A.; Salviato, A.; Schivo, A.; Terregino, C.; Bonfanti, L.; Monne, I.; Marangon, S.
EPI1261444	PB2	Italy	2017-Jul-31	EPI_ISL_316525	A/turkey/Italy/17VIR6111-16/2017	Istituto Zooprofilattico Sperimentale Delle Venezie	Istituto Zooprofilattico Sperimentale Delle Venezie	Mulatti, P.; Fusaro, A.; Scolamacchia, F.; Zecchin, B.; Azzolini, A.; Zamperin, G.; Milani, A.; Salviato, A.; Schivo, A.; Terregino, C.; Bonfanti, L.; Monne, I.; Marangon, S.
EPI1261460	PB2	Italy	2017-Aug-04	EPI_ISL_316527	A/turkey/Italy/17VIR6356-1/2017	Istituto Zooprofilattico Sperimentale Delle Venezie	Istituto Zooprofilattico Sperimentale Delle Venezie	Mulatti, P.; Fusaro, A.; Scolamacchia, F.; Zecchin, B.; Azzolini, A.; Zamperin, G.; Milani, A.; Salviato, A.; Schivo, A.; Terregino, C.; Bonfanti, L.; Monne, I.; Marangon, S.
EPI1261468	PB2	Italy	2017-Aug-04	EPI_ISL_316528	A/turkey/Italy/17VIR6357-2/2017	Istituto Zooprofilattico Sperimentale Delle Venezie	Istituto Zooprofilattico Sperimentale Delle Venezie	Mulatti, P.; Fusaro, A.; Scolamacchia, F.; Zecchin, B.; Azzolini, A.; Zamperin, G.; Milani, A.; Salviato, A.; Schivo, A.; Terregino, C.; Bonfanti, L.; Monne, I.; Marangon, S.
EPI1261476	PB2	Italy	2017-Aug-08	EPI_ISL_316529	A/turkey/Italy/17VIR6469-2/2017	Istituto Zooprofilattico Sperimentale Delle Venezie	Istituto Zooprofilattico Sperimentale Delle Venezie	Mulatti, P.; Fusaro, A.; Scolamacchia, F.; Zecchin, B.; Azzolini, A.; Zamperin, G.; Milani, A.; Salviato, A.; Schivo, A.; Terregino, C.; Bonfanti, L.; Monne, I.; Marangon, S.
EPI1261500	PB2	Italy	2017-Aug-22	EPI_ISL_316532	A/turkey/Italy/17VIR6930-4/2017	Istituto Zooprofilattico Sperimentale Delle Venezie	Istituto Zooprofilattico Sperimentale Delle Venezie	Mulatti, P.; Fusaro, A.; Scolamacchia, F.; Zecchin, B.; Azzolini, A.; Zamperin, G.; Milani, A.; Salviato, A.; Schivo, A.; Terregino, C.; Bonfanti, L.; Monne, I.; Marangon, S.
EPI1261508	PB2	Italy	2017-Aug-22	EPI_ISL_316533	A/turkey/Italy/17VIR6928-5/2017	Istituto Zooprofilattico Sperimentale Delle Venezie	Istituto Zooprofilattico Sperimentale Delle Venezie	Mulatti, P.; Fusaro, A.; Scolamacchia, F.; Zecchin, B.; Azzolini, A.; Zamperin, G.; Milani, A.; Salviato, A.; Schivo, A.; Terregino, C.; Bonfanti, L.; Monne, I.; Marangon, S.
EPI1261516	PB2	Italy	2017-Aug-25	EPI_ISL_316534	A/chicken/Italy/17VIR7062-1/2017	Istituto Zooprofilattico Sperimentale Delle Venezie	Istituto Zooprofilattico Sperimentale Delle Venezie	Mulatti, P.; Fusaro, A.; Scolamacchia, F.; Zecchin, B.; Azzolini, A.; Zamperin, G.; Milani, A.; Salviato, A.; Schivo, A.; Terregino, C.; Bonfanti, L.; Monne, I.; Marangon, S.
EPI1261524	PB2	Italy	2017-Aug-28	EPI_ISL_316535	A/turkey/Italy/17VIR7197-1/2017	Istituto Zooprofilattico Sperimentale Delle Venezie	Istituto Zooprofilattico Sperimentale Delle Venezie	Mulatti, P.; Fusaro, A.; Scolamacchia, F.; Zecchin, B.; Azzolini, A.; Zamperin, G.; Milani, A.; Salviato, A.; Schivo, A.; Terregino, C.; Bonfanti, L.; Monne, I.; Marangon, S.
EPI1261532	PB2	Italy	2017-Sep-02	EPI_ISL_316536	A/turkey/Italy/17VIR7337-1/2017	Istituto Zooprofilattico Sperimentale Delle Venezie	Istituto Zooprofilattico Sperimentale Delle Venezie	Mulatti, P.; Fusaro, A.; Scolamacchia, F.; Zecchin, B.; Azzolini, A.; Zamperin, G.; Milani, A.; Salviato, A.; Schivo, A.; Terregino, C.; Bonfanti, L.; Monne, I.; Marangon, S.
EPI1261540	PB2	Italy	2017-Sep-08	EPI_ISL_316537	A/goose/Italy/17VIR7626-5/2017	Istituto Zooprofilattico Sperimentale Delle Venezie	Istituto Zooprofilattico Sperimentale Delle Venezie	Mulatti, P.; Fusaro, A.; Scolamacchia, F.; Zecchin, B.; Azzolini, A.; Zamperin, G.; Milani, A.; Salviato, A.; Schivo, A.; Terregino, C.; Bonfanti, L.; Monne, I.; Marangon, S.
EPI1261548	PB2	Italy	2017-Sep-25	EPI_ISL_316538	A/turkey/Italy/17VIR8199-1/2017	Istituto Zooprofilattico Sperimentale Delle Venezie	Istituto Zooprofilattico Sperimentale Delle Venezie	Mulatti, P.; Fusaro, A.; Scolamacchia, F.; Zecchin, B.; Azzolini, A.; Zamperin, G.; Milani, A.; Salviato, A.; Schivo, A.; Terregino, C.; Bonfanti, L.; Monne, I.; Marangon, S.
EPI1261556	PB2	Italy	2017-Sep-26	EPI_ISL_316539	A/turkey/Italy/17VIR8275-3/2017	Istituto Zooprofilattico Sperimentale Delle Venezie	Istituto Zooprofilattico Sperimentale Delle Venezie	Mulatti, P.; Fusaro, A.; Scolamacchia, F.; Zecchin, B.; Azzolini, A.; Zamperin, G.; Milani, A.; Salviato, A.; Schivo, A.; Terregino, C.; Bonfanti, L.; Monne, I.; Marangon, S.
EPI1261564	PB2	Italy	2017-Sep-25	EPI_ISL_316540	A/duck/Italy/17VIR8200-12/2017	Istituto Zooprofilattico Sperimentale Delle Venezie	Istituto Zooprofilattico Sperimentale Delle Venezie	Mulatti, P.; Fusaro, A.; Scolamacchia, F.; Zecchin, B.; Azzolini, A.; Zamperin, G.; Milani, A.; Salviato, A.; Schivo, A.; Terregino, C.; Bonfanti, L.; Monne, I.; Marangon, S.
EPI1261572	PB2	Italy	2017-Sep-25	EPI_ISL_316541	A/duck/Italy/17VIR8349/2017	Istituto Zooprofilattico Sperimentale Delle Venezie	Istituto Zooprofilattico Sperimentale Delle Venezie	Mulatti, P.; Fusaro, A.; Scolamacchia, F.; Zecchin, B.; Azzolini, A.; Zamperin, G.; Milani, A.; Salviato, A.; Schivo, A.; Terregino, C.; Bonfanti, L.; Monne, I.; Marangon, S.
EPI1261580	PB2	Italy	2017-Oct-05	EPI_ISL_316542	A/chicken/Italy/17VIR8678/2017	Istituto Zooprofilattico Sperimentale Delle Venezie	Istituto Zooprofilattico Sperimentale Delle Venezie	Mulatti, P.; Fusaro, A.; Scolamacchia, F.; Zecchin, B.; Azzolini, A.; Zamperin, G.; Milani, A.; Salviato, A.; Schivo, A.; Terregino, C.; Bonfanti, L.; Monne, I.; Marangon, S.
EPI1261588	PB2	Italy	2017-Oct-06	EPI_ISL_316543	A/chicken/Italy/17VIR8783-5/2017	Istituto Zooprofilattico Sperimentale Delle Venezie	Istituto Zooprofilattico Sperimentale Delle Venezie	Mulatti, P.; Fusaro, A.; Scolamacchia, F.; Zecchin, B.; Azzolini, A.; Zamperin, G.; Milani, A.; Salviato, A.; Schivo, A.; Terregino, C.; Bonfanti, L.; Monne, I.; Marangon, S.
EPI1261596	PB2	Italy	2017-Oct-09	EPI_ISL_316544	A/chicken/Italy/17VIR8821/2017	Istituto Zooprofilattico Sperimentale Delle Venezie	Istituto Zooprofilattico Sperimentale Delle Venezie	Mulatti, P.; Fusaro, A.; Scolamacchia, F.; Zecchin, B.; Azzolini, A.; Zamperin, G.; Milani, A.; Salviato, A.; Schivo, A.; Terregino, C.; Bonfanti, L.; Monne, I.; Marangon, S.
EPI1261604	PB2	Italy	2017-Oct-09	EPI_ISL_316545	A/chicken/Italy/17VIR8744-9/2017	Istituto Zooprofilattico Sperimentale Delle Venezie	Istituto Zooprofilattico Sperimentale Delle Venezie	Mulatti, P.; Fusaro, A.; Scolamacchia, F.; Zecchin, B.; Azzolini, A.; Zamperin, G.; Milani, A.; Salviato, A.; Schivo, A.; Terregino, C.; Bonfanti, L.; Monne, I.; Marangon, S.
EPI1261620	PB2	Italy	2017-Oct-11	EPI_ISL_316547	A/turkey/Italy/17VIR8886-3/2017	Istituto Zooprofilattico Sperimentale Delle Venezie	Istituto Zooprofilattico Sperimentale Delle Venezie	Mulatti, P.; Fusaro, A.; Scolamacchia, F.; Zecchin, B.; Azzolini, A.; Zamperin, G.; Milani, A.; Salviato, A.; Schivo, A.; Terregino, C.; Bonfanti, L.; Monne, I.; Marangon, S.
EPI1261628	PB2	Italy	2017-Oct-09	EPI_ISL_316548	A/turkey/Italy/17VIR8819-3/2017	Istituto Zooprofilattico Sperimentale Delle Venezie	Istituto Zooprofilattico Sperimentale Delle Venezie	Mulatti, P.; Fusaro, A.; Scolamacchia, F.; Zecchin, B.; Azzolini, A.; Zamperin, G.; Milani, A.; Salviato, A.; Schivo, A.; Terregino, C.; Bonfanti, L.; Monne, I.; Marangon, S.
EPI1261636	PB2	Italy	2017-Oct-12	EPI_ISL_316549	A/chicken/Italy/17VIR9048-2/2017	Istituto Zooprofilattico Sperimentale Delle Venezie	Istituto Zooprofilattico Sperimentale Delle Venezie	Mulatti, P.; Fusaro, A.; Scolamacchia, F.; Zecchin, B.; Azzolini, A.; Zamperin, G.; Milani, A.; Salviato, A.; Schivo, A.; Terregino, C.; Bonfanti, L.; Monne, I.; Marangon, S.
EPI1261651	PB2	Italy	2017-Oct-16	EPI_ISL_316551	A/chicken/Italy/17VIR9107/2017	Istituto Zooprofilattico Sperimentale Delle Venezie	Istituto Zooprofilattico Sperimentale Delle Venezie	Mulatti, P.; Fusaro, A.; Scolamacchia, F.; Zecchin, B.; Azzolini, A.; Zamperin, G.; Milani, A.; Salviato, A.; Schivo, A.; Terregino, C.; Bonfanti, L.; Monne, I.; Marangon, S.
EPI1261659	PB2	Italy	2017-Oct-12	EPI_ISL_316552	A/turkey/Italy/17VIR9049-2/2017	Istituto Zooprofilattico Sperimentale Delle Venezie	Istituto Zooprofilattico Sperimentale Delle Venezie	Mulatti, P.; Fusaro, A.; Scolamacchia, F.; Zecchin, B.; Azzolini, A.; Zamperin, G.; Milani, A.; Salviato, A.; Schivo, A.; Terregino, C.; Bonfanti, L.; Monne, I.; Marangon, S.
EPI1261667	PB2	Italy	2017-Oct-16	EPI_ISL_316553	A/chicken/Italy/17VIR9113/2017	Istituto Zooprofilattico Sperimentale Delle Venezie	Istituto Zooprofilattico Sperimentale Delle Venezie	Mulatti, P.; Fusaro, A.; Scolamacchia, F.; Zecchin, B.; Azzolini, A.; Zamperin, G.; Milani, A.; Salviato, A.; Schivo, A.; Terregino, C.; Bonfanti, L.; Monne, I.; Marangon, S.
EPI1261675	PB2	Italy	2017-Oct-16	EPI_ISL_316554	A/duck/Italy/17VIR8898/2017	Istituto Zooprofilattico Sperimentale Delle Venezie	Istituto Zooprofilattico Sperimentale Delle Venezie	Mulatti, P.; Fusaro, A.; Scolamacchia, F.; Zecchin, B.; Azzolini, A.; Zamperin, G.; Milani, A.; Salviato, A.; Schivo, A.; Terregino, C.; Bonfanti, L.; Monne, I.; Marangon, S.
EPI1261683	PB2	Italy	2017-Oct-18	EPI_ISL_316555	A/turkey/Italy/17VIR9245/2017	Istituto Zooprofilattico Sperimentale Delle Venezie	Istituto Zooprofilattico Sperimentale Delle Venezie	Mulatti, P.; Fusaro, A.; Scolamacchia, F.; Zecchin, B.; Azzolini, A.; Zamperin, G.; Milani, A.; Salviato, A.; Schivo, A.; Terregino, C.; Bonfanti, L.; Monne, I.; Marangon, S.
EPI1261691	PB2	Italy	2017-Oct-18	EPI_ISL_316556	A/turkey/Italy/17VIR9246/2017	Istituto Zooprofilattico Sperimentale Delle Venezie	Istituto Zooprofilattico Sperimentale Delle Venezie	Mulatti, P.; Fusaro, A.; Scolamacchia, F.; Zecchin, B.; Azzolini, A.; Zamperin, G.; Milani, A.; Salviato, A.; Schivo, A.; Terregino, C.; Bonfanti, L.; Monne, I.; Marangon, S.
EPI1261707	PB2	Italy	2017-Oct-25	EPI_ISL_316558	A/duck/Italy/17VIR9533/2017	Istituto Zooprofilattico Sperimentale Delle Venezie	Istituto Zooprofilattico Sperimentale Delle Venezie	Mulatti, P.; Fusaro, A.; Scolamacchia, F.; Zecchin, B.; Azzolini, A.; Zamperin, G.; Milani, A.; Salviato, A.; Schivo, A.; Terregino, C.; Bonfanti, L.; Monne, I.; Marangon, S.
EPI1261714	PB2	Italy	2017-Oct-28	EPI_ISL_316559	A/chicken/Italy/17VIR9679/2017	Istituto Zooprofilattico Sperimentale Delle Venezie	Istituto Zooprofilattico Sperimentale Delle Venezie	Mulatti, P.; Fusaro, A.; Scolamacchia, F.; Zecchin, B.; Azzolini, A.; Zamperin, G.; Milani, A.; Salviato, A.; Schivo, A.; Terregino, C.; Bonfanti, L.; Monne, I.; Marangon, S.
EPI1261722	PB2	Italy	2017-Oct-28	EPI_ISL_316560	A/chicken/Italy/17VIR9680/2017	Istituto Zooprofilattico Sperimentale Delle Venezie	Istituto Zooprofilattico Sperimentale Delle Venezie	Mulatti, P.; Fusaro, A.; Scolamacchia, F.; Zecchin, B.; Azzolini, A.; Zamperin, G.; Milani, A.; Salviato, A.; Schivo, A.; Terregino, C.; Bonfanti, L.; Monne, I.; Marangon, S.
EPI1261730	PB2	Italy	2017-Oct-30	EPI_ISL_316561	A/turkey/Italy/17VIR9699/2017	Istituto Zooprofilattico Sperimentale Delle Venezie	Istituto Zooprofilattico Sperimentale Delle Venezie	Mulatti, P.; Fusaro, A.; Scolamacchia, F.; Zecchin, B.; Azzolini, A.; Zamperin, G.; Milani, A.; Salviato, A.; Schivo, A.; Terregino, C.; Bonfanti, L.; Monne, I.; Marangon, S.
EPI1261746	PB2	Italy	2017-Oct-31	EPI_ISL_316563	A/turkey/Italy/17VIR9775-1/2017	Istituto Zooprofilattico Sperimentale Delle Venezie	Istituto Zooprofilattico Sperimentale Delle Venezie	Mulatti, P.; Fusaro, A.; Scolamacchia, F.; Zecchin, B.; Azzolini, A.; Zamperin, G.; Milani, A.; Salviato, A.; Schivo, A.; Terregino, C.; Bonfanti, L.; Monne, I.; Marangon, S.
EPI1261754	PB2	Italy	2017-Nov-01	EPI_ISL_316564	A/turkey/Italy/17VIR9908/2017	Istituto Zooprofilattico Sperimentale Delle Venezie	Istituto Zooprofilattico Sperimentale Delle Venezie	Mulatti, P.; Fusaro, A.; Scolamacchia, F.; Zecchin, B.; Azzolini, A.; Zamperin, G.; Milani, A.; Salviato, A.; Schivo, A.; Terregino, C.; Bonfanti, L.; Monne, I.; Marangon, S.
EPI1261762	PB2	Italy	2017-Nov-02	EPI_ISL_316565	A/turkey/Italy/17VIR9905-1/2017	Istituto Zooprofilattico Sperimentale Delle Venezie	Istituto Zooprofilattico Sperimentale Delle Venezie	Mulatti, P.; Fusaro, A.; Scolamacchia, F.; Zecchin, B.; Azzolini, A.; Zamperin, G.; Milani, A.; Salviato, A.; Schivo, A.; Terregino, C.; Bonfanti, L.; Monne, I.; Marangon, S.
EPI1261778	PB2	Italy	2017-Nov-03	EPI_ISL_316567	A/duck/Italy/17VIR9907-2/2017	Istituto Zooprofilattico Sperimentale Delle Venezie	Istituto Zooprofilattico Sperimentale Delle Venezie	Mulatti, P.; Fusaro, A.; Scolamacchia, F.; Zecchin, B.; Azzolini, A.; Zamperin, G.; Milani, A.; Salviato, A.; Schivo, A.; Terregino, C.; Bonfanti, L.; Monne, I.; Marangon, S.
EPI1261786	PB2	Italy	2017-Nov-04	EPI_ISL_316568	A/turkey/Italy/17VIR9942-2/2017	Istituto Zooprofilattico Sperimentale Delle Venezie	Istituto Zooprofilattico Sperimentale Delle Venezie	Mulatti, P.; Fusaro, A.; Scolamacchia, F.; Zecchin, B.; Azzolini, A.; Zamperin, G.; Milani, A.; Salviato, A.; Schivo, A.; Terregino, C.; Bonfanti, L.; Monne, I.; Marangon, S.
EPI1261794	PB2	Italy	2017-Nov-03	EPI_ISL_316569	A/chicken/Italy/17VIR9941-1/2017	Istituto Zooprofilattico Sperimentale Delle Venezie	Istituto Zooprofilattico Sperimentale Delle Venezie	Mulatti, P.; Fusaro, A.; Scolamacchia, F.; Zecchin, B.; Azzolini, A.; Zamperin, G.; Milani, A.; Salviato, A.; Schivo, A.; Terregino, C.; Bonfanti, L.; Monne, I.; Marangon, S.
EPI1261802	PB2	Italy	2017-Nov-03	EPI_ISL_316570	A/chicken/Italy/17VIR9846-4/2017	Istituto Zooprofilattico Sperimentale Delle Venezie	Istituto Zooprofilattico Sperimentale Delle Venezie	Mulatti, P.; Fusaro, A.; Scolamacchia, F.; Zecchin, B.; Azzolini, A.; Zamperin, G.; Milani, A.; Salviato, A.; Schivo, A.; Terregino, C.; Bonfanti, L.; Monne, I.; Marangon, S.
EPI1261810	PB2	Italy	2017-Nov-07	EPI_ISL_316571	A/chicken/Italy/17VIR10053/2017	Istituto Zooprofilattico Sperimentale Delle Venezie	Istituto Zooprofilattico Sperimentale Delle Venezie	Mulatti, P.; Fusaro, A.; Scolamacchia, F.; Zecchin, B.; Azzolini, A.; Zamperin, G.; Milani, A.; Salviato, A.; Schivo, A.; Terregino, C.; Bonfanti, L.; Monne, I.; Marangon, S.
EPI1261818	PB2	Italy	2017-Nov-02	EPI_ISL_316572	A/chicken/Italy/17VIR9868-1/2017	Istituto Zooprofilattico Sperimentale Delle Venezie	Istituto Zooprofilattico Sperimentale Delle Venezie	Mulatti, P.; Fusaro, A.; Scolamacchia, F.; Zecchin, B.; Azzolini, A.; Zamperin, G.; Milani, A.; Salviato, A.; Schivo, A.; Terregino, C.; Bonfanti, L.; Monne, I.; Marangon, S.
EPI1261826	PB2	Italy	2017-Nov-06	EPI_ISL_316573	A/turkey/Italy/17VIR10133-8/2017	Istituto Zooprofilattico Sperimentale Delle Venezie	Istituto Zooprofilattico Sperimentale Delle Venezie	Mulatti, P.; Fusaro, A.; Scolamacchia, F.; Zecchin, B.; Azzolini, A.; Zamperin, G.; Milani, A.; Salviato, A.; Schivo, A.; Terregino, C.; Bonfanti, L.; Monne, I.; Marangon, S.
EPI1261842	PB2	Italy	2017-Nov-09	EPI_ISL_316575	A/chicken/Italy/17VIR10082/2017	Istituto Zooprofilattico Sperimentale Delle Venezie	Istituto Zooprofilattico Sperimentale Delle Venezie	Mulatti, P.; Fusaro, A.; Scolamacchia, F.; Zecchin, B.; Azzolini, A.; Zamperin, G.; Milani, A.; Salviato, A.; Schivo, A.; Terregino, C.; Bonfanti, L.; Monne, I.; Marangon, S.
EPI1261850	PB2	Italy	2017-Nov-09	EPI_ISL_316576	A/chicken/Italy/17VIR10130-2/2017	Istituto Zooprofilattico Sperimentale Delle Venezie	Istituto Zooprofilattico Sperimentale Delle Venezie	Mulatti, P.; Fusaro, A.; Scolamacchia, F.; Zecchin, B.; Azzolini, A.; Zamperin, G.; Milani, A.; Salviato, A.; Schivo, A.; Terregino, C.; Bonfanti, L.; Monne, I.; Marangon, S.
EPI1261858	PB2	Italy	2017-Nov-10	EPI_ISL_316577	A/chicken/Italy/17VIR10132-1/2017	Istituto Zooprofilattico Sperimentale Delle Venezie	Istituto Zooprofilattico Sperimentale Delle Venezie	Mulatti, P.; Fusaro, A.; Scolamacchia, F.; Zecchin, B.; Azzolini, A.; Zamperin, G.; Milani, A.; Salviato, A.; Schivo, A.; Terregino, C.; Bonfanti, L.; Monne, I.; Marangon, S.
EPI1261866	PB2	Italy	2017-Nov-10	EPI_ISL_316578	A/chicken/Italy/17VIR10131-1/2017	Istituto Zooprofilattico Sperimentale Delle Venezie	Istituto Zooprofilattico Sperimentale Delle Venezie	Mulatti, P.; Fusaro, A.; Scolamacchia, F.; Zecchin, B.; Azzolini, A.; Zamperin, G.; Milani, A.; Salviato, A.; Schivo, A.; Terregino, C.; Bonfanti, L.; Monne, I.; Marangon, S.
EPI1261874	PB2	Italy	2017-Nov-21	EPI_ISL_316579	A/chicken/Italy/17VIR10437-2/2017	Istituto Zooprofilattico Sperimentale Delle Venezie	Istituto Zooprofilattico Sperimentale Delle Venezie	Mulatti, P.; Fusaro, A.; Scolamacchia, F.; Zecchin, B.; Azzolini, A.; Zamperin, G.; Milani, A.; Salviato, A.; Schivo, A.; Terregino, C.; Bonfanti, L.; Monne, I.; Marangon, S.
EPI1261882	PB2	Italy	2017-Nov-20	EPI_ISL_316580	A/chicken/Italy/17VIR10408/2017	Istituto Zooprofilattico Sperimentale Delle Venezie	Istituto Zooprofilattico Sperimentale Delle Venezie	Mulatti, P.; Fusaro, A.; Scolamacchia, F.; Zecchin, B.; Azzolini, A.; Zamperin, G.; Milani, A.; Salviato, A.; Schivo, A.; Terregino, C.; Bonfanti, L.; Monne, I.; Marangon, S.
EPI1261890	PB2	Italy	2017-Dec-01	EPI_ISL_316581	A/duck/Italy/17VIR10767-13/2017	Istituto Zooprofilattico Sperimentale Delle Venezie	Istituto Zooprofilattico Sperimentale Delle Venezie	Mulatti, P.; Fusaro, A.; Scolamacchia, F.; Zecchin, B.; Azzolini, A.; Zamperin, G.; Milani, A.; Salviato, A.; Schivo, A.; Terregino, C.; Bonfanti, L.; Monne, I.; Marangon, S.
EPI1261898	PB2	Italy	2017-Dec-11	EPI_ISL_316582	A/turkey/Italy/17VIR10983-22/2017	Istituto Zooprofilattico Sperimentale Delle Venezie	Istituto Zooprofilattico Sperimentale Delle Venezie	Mulatti, P.; Fusaro, A.; Scolamacchia, F.; Zecchin, B.; Azzolini, A.; Zamperin, G.; Milani, A.; Salviato, A.; Schivo, A.; Terregino, C.; Bonfanti, L.; Monne, I.; Marangon, S.
EPI1261929	PB2	Italy	2017-Oct-11	EPI_ISL_316586	A/swan/Italy/17VIR9038-1/2017	Istituto Zooprofilattico Sperimentale Delle Venezie	Istituto Zooprofilattico Sperimentale Delle Venezie	Mulatti, P.; Fusaro, A.; Scolamacchia, F.; Zecchin, B.; Azzolini, A.; Zamperin, G.; Milani, A.; Salviato, A.; Schivo, A.; Terregino, C.; Bonfanti, L.; Monne, I.; Marangon, S.
EPI1261937	PB2	Italy	2017-Oct-11	EPI_ISL_316587	A/swan/Italy/17VIR9038-2/2017	Istituto Zooprofilattico Sperimentale Delle Venezie	Istituto Zooprofilattico Sperimentale Delle Venezie	Mulatti, P.; Fusaro, A.; Scolamacchia, F.; Zecchin, B.; Azzolini, A.; Zamperin, G.; Milani, A.; Salviato, A.; Schivo, A.; Terregino, C.; Bonfanti, L.; Monne, I.; Marangon, S.
EPI1261945	PB2	Italy	2017-Aug-16	EPI_ISL_316588	A/swan/Italy/17VIR9836-1/2017	Istituto Zooprofilattico Sperimentale Delle Venezie	Istituto Zooprofilattico Sperimentale Delle Venezie	Mulatti, P.; Fusaro, A.; Scolamacchia, F.; Zecchin, B.; Azzolini, A.; Zamperin, G.; Milani, A.; Salviato, A.; Schivo, A.; Terregino, C.; Bonfanti, L.; Monne, I.; Marangon, S.
EPI1261967	PB2	Italy	2017-Oct-23	EPI_ISL_316591	A/kestrel/Italy/17VIR9840/2017	Istituto Zooprofilattico Sperimentale Delle Venezie	Istituto Zooprofilattico Sperimentale Delle Venezie	Mulatti, P.; Fusaro, A.; Scolamacchia, F.; Zecchin, B.; Azzolini, A.; Zamperin, G.; Milani, A.; Salviato, A.; Schivo, A.; Terregino, C.; Bonfanti, L.; Monne, I.; Marangon, S.
EPI1261975	PB2	Italy	2017-Jul-25	EPI_ISL_316592	A/mallard/Italy/17VIR6103-1/2017	Istituto Zooprofilattico Sperimentale Delle Venezie	Istituto Zooprofilattico Sperimentale Delle Venezie	Mulatti, P.; Fusaro, A.; Scolamacchia, F.; Zecchin, B.; Azzolini, A.; Zamperin, G.; Milani, A.; Salviato, A.; Schivo, A.; Terregino, C.; Bonfanti, L.; Monne, I.; Marangon, S.
EPI1261983	PB2	Italy	2017-Oct-23	EPI_ISL_316593	A/pigeon/Italy/17VIR9842/2017	Istituto Zooprofilattico Sperimentale Delle Venezie	Istituto Zooprofilattico Sperimentale Delle Venezie	Mulatti, P.; Fusaro, A.; Scolamacchia, F.; Zecchin, B.; Azzolini, A.; Zamperin, G.; Milani, A.; Salviato, A.; Schivo, A.; Terregino, C.; Bonfanti, L.; Monne, I.; Marangon, S.
EPI1270726	PB2	Russian Federation	2018-Jun-11	EPI_ISL_320607	A/chicken/Kursk/284/2018		State Research Center of Virology and Biotechnology (VECTOR)	Alexey,Danilenko; Vasiliy,Marchenko; Ivan,Susloparov; Natalya,Goncharova; Natalya,Kolosova; Juliya, Bulanovich; Alexander,Ryzhikov
EPI1270734	PB2	Russian Federation	2018-Jun-15	EPI_ISL_320608	A/chicken/Kursk/526/2018		State Research Center of Virology and Biotechnology (VECTOR)	Alexey,Danilenko; Vasiliy,Marchenko; Ivan,Susloparov; Natalya,Goncharova; Natalya,Kolosova; Juliya, Bulanovich; Alexander,Ryzhikov
EPI1270844	PB2	Russian Federation	2018-Jun-22	EPI_ISL_320657	A/chicken/Samara/446/2018		State Research Center of Virology and Biotechnology (VECTOR)	Alexey,Danilenko; Vasiliy,Marchenko; Ivan,Susloparov; Natalya,Goncharova; Natalya,Kolosova; Juliya, Bulanovich; Alexander,Ryzhikov
EPI1270852	PB2	Russian Federation	2018-Jun-22	EPI_ISL_320658	A/chicken/Samara/447/2018		State Research Center of Virology and Biotechnology (VECTOR)	Alexey,Danilenko; Vasiliy,Marchenko; Ivan,Susloparov; Natalya,Goncharova; Natalya,Kolosova; Juliya, Bulanovich; Alexander,Ryzhikov
EPI1270860	PB2	Russian Federation	2018-Jun-22	EPI_ISL_320659	A/duck/Samara/452/2018		State Research Center of Virology and Biotechnology (VECTOR)	Alexey,Danilenko; Vasiliy,Marchenko; Ivan,Susloparov; Natalya,Goncharova; Natalya,Kolosova; Juliya, Bulanovich; Alexander,Ryzhikov
EPI1270868	PB2	Russian Federation	2018-Jun-22	EPI_ISL_320660	A/goose/Samara/455/2018		State Research Center of Virology and Biotechnology (VECTOR)	Alexey,Danilenko; Vasiliy,Marchenko; Ivan,Susloparov; Natalya,Goncharova; Natalya,Kolosova; Juliya, Bulanovich; Alexander,Ryzhikov
EPI1270876	PB2	Russian Federation	2018-Jun-22	EPI_ISL_320661	A/goose/Samara/459/2018		State Research Center of Virology and Biotechnology (VECTOR)	Alexey,Danilenko; Vasiliy,Marchenko; Ivan,Susloparov; Natalya,Goncharova; Natalya,Kolosova; Juliya, Bulanovich; Alexander,Ryzhikov
EPI1270884	PB2	Russian Federation	2018-Jun-15	EPI_ISL_320662	A/chicken/Penza/300/2018		State Research Center of Virology and Biotechnology (VECTOR)	Alexey,Danilenko; Vasiliy,Marchenko; Ivan,Susloparov; Natalya,Goncharova; Natalya,Kolosova; Juliya, Bulanovich; Alexander,Ryzhikov
EPI1270892	PB2	Russian Federation	2018-Jun-15	EPI_ISL_320663	A/chicken/Penza/301/2018		State Research Center of Virology and Biotechnology (VECTOR)	Alexey,Danilenko; Vasiliy,Marchenko; Ivan,Susloparov; Natalya,Goncharova; Natalya,Kolosova; Juliya, Bulanovich; Alexander,Ryzhikov
EPI1270921	PB2	Russian Federation	2018-Jun-20	EPI_ISL_320664	A/chicken/Orel/533/2018		State Research Center of Virology and Biotechnology (VECTOR)	Alexey,Danilenko; Vasiliy,Marchenko; Ivan,Susloparov; Natalya,Goncharova; Natalya,Kolosova; Juliya, Bulanovich; Alexander,Ryzhikov
EPI1270933	PB2	Russian Federation	2018-Jul-09	EPI_ISL_320674	A/chicken/Rostov-on-Don/766/2018		State Research Center of Virology and Biotechnology (VECTOR)	Alexey,Danilenko; Vasiliy,Marchenko; Ivan,Susloparov; Natalya,Goncharova; Natalya,Kolosova; Juliya, Bulanovich; Alexander,Ryzhikov
EPI1270941	PB2	Russian Federation	2018-Jul-16	EPI_ISL_320675	A/turkey/Rostov-on-Don/817/2018		State Research Center of Virology and Biotechnology (VECTOR)	Alexey,Danilenko; Vasiliy,Marchenko; Ivan,Susloparov; Natalya,Goncharova; Natalya,Kolosova; Juliya, Bulanovich; Alexander,Ryzhikov
EPI1270949	PB2	Russian Federation	2018-Jun-19	EPI_ISL_320676	A/chicken/Penza/605/2018		State Research Center of Virology and Biotechnology (VECTOR)	Alexey,Danilenko; Vasiliy,Marchenko; Ivan,Susloparov; Natalya,Goncharova; Natalya,Kolosova; Juliya, Bulanovich; Alexander,Ryzhikov
EPI1270957	PB2	Russian Federation	2018-Jun-19	EPI_ISL_320677	A/chicken/Penza/607/2018		State Research Center of Virology and Biotechnology (VECTOR)	Alexey,Danilenko; Vasiliy,Marchenko; Ivan,Susloparov; Natalya,Goncharova; Natalya,Kolosova; Juliya, Bulanovich; Alexander,Ryzhikov
EPI1270965	PB2	Russian Federation	2018-Jul-16	EPI_ISL_320678	A/chicken/Cheboksary/805/2018		State Research Center of Virology and Biotechnology (VECTOR)	Alexey,Danilenko; Vasiliy,Marchenko; Ivan,Susloparov; Natalya,Goncharova; Natalya,Kolosova; Juliya, Bulanovich; Alexander,Ryzhikov
EPI1270973	PB2	Russian Federation	2018-Jul-16	EPI_ISL_320679	A/chicken/Cheboksary/806/2018		State Research Center of Virology and Biotechnology (VECTOR)	Alexey,Danilenko; Vasiliy,Marchenko; Ivan,Susloparov; Natalya,Goncharova; Natalya,Kolosova; Juliya, Bulanovich; Alexander,Ryzhikov
EPI1270981	PB2	Russian Federation	2018-Jun-20	EPI_ISL_320680	A/chicken/Kursk/757/2018		State Research Center of Virology and Biotechnology (VECTOR)	Alexey,Danilenko; Vasiliy,Marchenko; Ivan,Susloparov; Natalya,Goncharova; Natalya,Kolosova; Juliya, Bulanovich; Alexander,Ryzhikov
EPI1270989	PB2	Russian Federation	2018-Jun-26	EPI_ISL_320681	A/chicken/Kursk/760/2018		State Research Center of Virology and Biotechnology (VECTOR)	Alexey,Danilenko; Vasiliy,Marchenko; Ivan,Susloparov; Natalya,Goncharova; Natalya,Kolosova; Juliya, Bulanovich; Alexander,Ryzhikov
EPI1270997	PB2	Russian Federation	2018-Jun-26	EPI_ISL_320682	A/chicken/Kursk/762/2018		State Research Center of Virology and Biotechnology (VECTOR)	Alexey,Danilenko; Vasiliy,Marchenko; Ivan,Susloparov; Natalya,Goncharova; Natalya,Kolosova; Juliya, Bulanovich; Alexander,Ryzhikov
EPI1271005	PB2	Russian Federation	2018-Jul-04	EPI_ISL_320683	A/goose/Samara/673/2018		State Research Center of Virology and Biotechnology (VECTOR)	Alexey,Danilenko; Vasiliy,Marchenko; Ivan,Susloparov; Natalya,Goncharova; Natalya,Kolosova; Juliya, Bulanovich; Alexander,Ryzhikov
EPI1271013	PB2	Russian Federation	2018-Jul-04	EPI_ISL_320684	A/goose/Samara/675/2018		State Research Center of Virology and Biotechnology (VECTOR)	Alexey,Danilenko; Vasiliy,Marchenko; Ivan,Susloparov; Natalya,Goncharova; Natalya,Kolosova; Juliya, Bulanovich; Alexander,Ryzhikov
EPI1271021	PB2	Russian Federation	2018-Jul-04	EPI_ISL_320685	A/chicken/Samara/679/2018		State Research Center of Virology and Biotechnology (VECTOR)	Alexey,Danilenko; Vasiliy,Marchenko; Ivan,Susloparov; Natalya,Goncharova; Natalya,Kolosova; Juliya, Bulanovich; Alexander,Ryzhikov
EPI1272526	PB2	Russian Federation	2018-Jul-20	EPI_ISL_320953	A/chicken/Cheboksary/849/2018		State Research Center of Virology and Biotechnology (VECTOR)	Alexey,Danilenko; Vasiliy,Marchenko; Ivan,Susloparov; Natalya,Goncharova; Natalya,Kolosova; Juliya, Bulanovich; Alexander,Ryzhikov
EPI1272534	PB2	Russian Federation	2018-Jul-20	EPI_ISL_320954	A/chicken/Cheboksary/850/2018		State Research Center of Virology and Biotechnology (VECTOR)	Alexey,Danilenko; Vasiliy,Marchenko; Ivan,Susloparov; Natalya,Goncharova; Natalya,Kolosova; Juliya, Bulanovich; Alexander,Ryzhikov
EPI1272542	PB2	Russian Federation	2018-Jul-20	EPI_ISL_320955	A/chicken/Cheboksary/851/2018		State Research Center of Virology and Biotechnology (VECTOR)	Alexey,Danilenko; Vasiliy,Marchenko; Ivan,Susloparov; Natalya,Goncharova; Natalya,Kolosova; Juliya, Bulanovich; Alexander,Ryzhikov
EPI1272550	PB2	Russian Federation	2018-Jul-31	EPI_ISL_320956	A/chicken/Cheboksary/853/2018		State Research Center of Virology and Biotechnology (VECTOR)	Alexey,Danilenko; Vasiliy,Marchenko; Ivan,Susloparov; Natalya,Goncharova; Natalya,Kolosova; Juliya, Bulanovich; Alexander,Ryzhikov
EPI1272558	PB2	Russian Federation	2018-Jul-31	EPI_ISL_320957	A/chicken/Cheboksary/854/2018		State Research Center of Virology and Biotechnology (VECTOR)	Alexey,Danilenko; Vasiliy,Marchenko; Ivan,Susloparov; Natalya,Goncharova; Natalya,Kolosova; Juliya, Bulanovich; Alexander,Ryzhikov
EPI1272566	PB2	Russian Federation	2018-Aug-01	EPI_ISL_320958	A/chicken/Tatarstan/7/2018		State Research Center of Virology and Biotechnology (VECTOR)	Alexey,Danilenko; Vasiliy,Marchenko; Ivan,Susloparov; Natalya,Goncharova; Natalya,Kolosova; Juliya, Bulanovich; Alexander,Ryzhikov
EPI1304514	PB2	United States	2008-Sep-03	EPI_ISL_328436	A/pheasant/Idaho/08-002590-63/2008			Li,L.; Bowman,A.; DeLiberto,T.; Killian,M.; Krauss,S.; Nolting,J.; Kim Torchetti,M.; Ramey,A.; Reeves,A.; Stallknecht,D.; Webby,R.; Wan,X.-F.
EPI1351408	PB2	Russian Federation	2018-Nov-02	EPI_ISL_336929	A/chicken/Voronezh/1488/2018		State Research Center of Virology and Biotechnology (VECTOR)	Natalya,Goncharova; Alexey,Danilenko; Vasiliy,Marchenko; Ivan,Susloparov; Natalya,Kolosova; Juliya, Bulanovich; Alexander,Ryzhikov
EPI1351416	PB2	Russian Federation	2018-Sep-28	EPI_ISL_336930	A/turkey/Rostov-on-Don/1117/2018		State Research Center of Virology and Biotechnology (VECTOR)	Natalya,Goncharova; Alexey,Danilenko; Vasiliy,Marchenko; Ivan,Susloparov; Natalya,Kolosova; Juliya, Bulanovich; Alexander,Ryzhikov
EPI1351424	PB2	Russian Federation	2018-Nov-02	EPI_ISL_336931	A/chiken/Voronezh/1491/2018		State Research Center of Virology and Biotechnology (VECTOR)	Natalya,Goncharova; Alexey,Danilenko; Vasiliy,Marchenko; Ivan,Susloparov; Natalya,Kolosova; Juliya, Bulanovich; Alexander,Ryzhikov
EPI1351432	PB2	Russian Federation	2018-Nov-02	EPI_ISL_336932	A/chicken/Voronezh/1504/2018		State Research Center of Virology and Biotechnology (VECTOR)	Natalya,Goncharova; Alexey,Danilenko; Vasiliy,Marchenko; Ivan,Susloparov; Natalya,Kolosova; Juliya, Bulanovich; Alexander,Ryzhikov
EPI1351440	PB2	Russian Federation	2018-Nov-02	EPI_ISL_336933	A/chicken/Voronezh/1513/2018		State Research Center of Virology and Biotechnology (VECTOR)	Natalya,Goncharova; Alexey,Danilenko; Vasiliy,Marchenko; Ivan,Susloparov; Natalya,Kolosova; Juliya, Bulanovich; Alexander,Ryzhikov
EPI1352496	PB2	Russian Federation	2018-Aug-03	EPI_ISL_337151	A/chicken/Mari El/870/2018		State Research Center of Virology and Biotechnology (VECTOR)	Natalia,Goncharova; Ivan,Susloparov; Natalia,Kolosova; Alexey,Danilenko; Juliya,Bulanovich; Vasiliy,Marchenko; Alexander,Ryzhikov
EPI1353381	PB2	Russian Federation	2018-Oct-15	EPI_ISL_337410	A/Turkey/Central Russia/5/2018	Research Institute of Experimental and Clinical Medicine	National Institute of Animal Health	Yoshida,E.; Mine, J.; Uchida, Y.; Saito, T.; Shestopalov, A.; Dubovitskiy, N.; Sobolev, I.; Derko, A.; Alekseev, A.; Sharshov, K.
EPI1359247	PB2	France	2016-Nov-08	EPI_ISL_339105	A/Duck/France/RG1/2016 (H5N8)	UMR1225 INRA, ENVT Interactions hôtes-agents pathogènes	Ecole Veterinaire de Toulouse	Figueroa,Thomas; Volmer,Romain; Foret-Lucas,Charlotte; Guerin,Jean-Luc
EPI1404151	PB2	Russian Federation	2017-May-12	EPI_ISL_340075	A/chicken/Tatarstan/112/2017	Tatarstan Hygienic and Epidemiological Center, Rospotrebnadzor	State Research Center of Virology and Biotechnology (VECTOR)	Natalia,Goncharova; Vasiliy,Marchenko; Natalia,Kolosova; Alexander,Shvalov; Tatyana,Tregubchak; Svetlana,Svyatchenko; Ivan,Susloparov; Alexander,Ryzhikov
EPI1420351	PB2	Egypt	2017-Mar-08	EPI_ISL_344527	A/Duck/Egypt/AR518/2017	Poultry Diseases Department ,Faculty of Veterinary Medicine, Beni-Suef University	Friedrich-Loeffler-Institut	Hassan ,KE; King,J ; El-Kady, MF; Abohamra ,S; Pohlmann, A ; Harder, TC
EPI1638998	PB2	Egypt	2018-Apr-04	EPI_ISL_344541	A/Chicken/Egypt/AR553/2018	Poultry Diseases Department ,Faculty of Veterinary Medicine, Beni-Suef University	Friedrich-Loeffler-Institut	Hassan, KE; El-Kady, MF; Abohamra, S; Harder, TC
EPI1530438	PB2	United States	2018-May-23	EPI_ISL_373066	A/laughing gull/Delaware Bay/486/2018			Woodard,K.; Turner,J.C.; Franks,J.; Friedman,K.; Kercher,L.; Webby,R.J.
EPI1549263	PB2	Hungary	2016-Nov-24	EPI_ISL_378256	A/Mulard Duck/Hungary/59163/2016			Tatar-Kis,T.; Dan,A.; Felfoldi,B.; Balint,A.; Ronai,Z.; Dauphin,G.; Penzes,Z.; El-Attrache,J.; Gardin,Y.; Palya,V.
EPI1549838	PB2	China	2016-Dec-20	EPI_ISL_378362	A/whooper swan/Shanxi/RC01/2016			Li,M.; Zhao,N.; Ma,J.; Feng,S.; Chang,H.; Luo,J.; He,H.
EPI1553399	PB2	Uganda	2017-Jan-01	EPI_ISL_379227	A/chicken/Uganda/17RS115-15/2017			Ndumu,D.; Zecchin,B.; Fusaro,A.; Arinaitwe,E.; Erechu,R.; Kidega,E.; Kayiwa,J.; Muwanga,E.; Kirumira,M.; Kirembe,G.; Lutwama,J.; Monne,I.
EPI1553408	PB2	Uganda	2017-Jan-01	EPI_ISL_379228	A/duck/Uganda/17RS115-9/2017			Ndumu,D.; Zecchin,B.; Fusaro,A.; Arinaitwe,E.; Erechu,R.; Kidega,E.; Kayiwa,J.; Muwanga,E.; Kirumira,M.; Kirembe,G.; Lutwama,J.; Monne,I.
EPI1557366	PB2	Ukraine	2016-Dec-15	EPI_ISL_379982	A/White-fronted Goose/AN/1-15-12/2016			Muzyka,D.; Rula,O.; Tkachenko,S.; Muzyka,N.; Kothe,S.; Stegniy,B.; Pantin-Jackwood,M.; Beer,M.
EPI1557367	PB2	Ukraine	2016-Dec-14	EPI_ISL_379983	A/Ruddy Shelduck/AN/2-14-12/2016			Muzyka,D.; Rula,O.; Tkachenko,S.; Muzyka,N.; Kothe,S.; Stegniy,B.; Pantin-Jackwood,M.; Beer,M.
EPI1564190	PB2	Iran, Islamic Republic of	2017-Sep-08	EPI_ISL_380991	A/Crow/Aghakhan/2017			Ghalyanchilangaroudi,A.; Ziafati Kafi,Z.; Malekan,M.; Fallah,M.H.; Ghafoori,A.
EPI1575274	PB2	Zimbabwe	2017-May-25	EPI_ISL_387133	A/chicken/Zimbabwe/AI4935/2017			Rotherham,L.S.; van Schalkwyk,A.; Romito,M.
EPI1575305	PB2	Egypt	2017-Feb-15	EPI_ISL_387135	A/duck/Egypt/N13736E/2017			Kandeil,A.; Webby,R.; McKenzie,P.; Kayali,G.; Ali,M.A.
EPI1575328	PB2	Egypt	2017-Feb-25	EPI_ISL_387136	A/teal/Egypt/1198C/2017			Kandeil,A.; Webby,R.; McKenzie,P.; Kayali,G.; Ali,M.A.
EPI1575285	PB2	Egypt	2017-Jan-03	EPI_ISL_387137	A/chicken/Egypt/Q13804A/2017			Kandeil,A.; Webby,R.; McKenzie,P.; Kayali,G.; Ali,M.A.
EPI1575290	PB2	Egypt	2016-Dec-01	EPI_ISL_387138	A/teal/Egypt /823C/2016			Kandeil,A.; Webby,R.; McKenzie,P.; Kayali,G.; Ali,M.A.
EPI1575293	PB2	Egypt	2017-Jan-26	EPI_ISL_387139	A/duck/Egypt/F13666A/2017			Kandeil,A.; Webby,R.; McKenzie,P.; Kayali,G.; Ali,M.A.
EPI1575336	PB2	Egypt	2017-Feb-25	EPI_ISL_387140	A/teal/Egypt/1202C/2017			Kandeil,A.; Webby,R.; McKenzie,P.; Kayali,G.; Ali,M.A.
EPI1575295	PB2	Egypt	2016-Dec-01	EPI_ISL_387141	A/northern shoveler/Egypt/813C/2016			Kandeil,A.; Webby,R.; McKenzie,P.; Kayali,G.; Ali,M.A.
EPI1575354	PB2	Spain	2017-Mar-02	EPI_ISL_387143	A/goose/Spain/IA17CR02699/2017			Sanchez-Gonzalez,R.; Majo,N.
EPI1582751	PB2	Egypt	2016-Dec-28	EPI_ISL_388773	A/little grebe/Egypt/1056OP/2016			Kandeil,A.; Webby,R.; McKenzie,P.; Kayali,G.; Ali,M.A.
EPI1638999	PB2	Egypt	2019-Apr-03	EPI_ISL_400027	A/Turkey/Egypt/AI20285/2019	Poultry Diseases Department ,Faculty of Veterinary Medicine, Beni-Suef University	Friedrich-Loeffler-Institut	Hassan,KE;El-Kady,MF;Harder,T.
EPI1639000	PB2	Egypt	2019-Apr-23	EPI_ISL_400043	A/Chicken/Egypt/AI20286/2019	Poultry Diseases Department ,Faculty of Veterinary Medicine, Beni-Suef University	Friedrich-Loeffler-Institut	Hassan,KE;El-Kady,MF;Harder,T.
EPI1639956	PB2	China	2016-Dec-24	EPI_ISL_400490	A/Whooper swan/Shanxi/6/2016	Harbin Veterinary Research Institute (CAAS)	Harbin Veterinary Research Institute (CAAS)	Yanbing,Li;Yanfang,Cui;Yulei,Li;Minghui,Li;Lu,Zhao;Deli,Wang
EPI1639964	PB2	China	2016-Dec-24	EPI_ISL_400491	A/Whooper swan/Shanxi/7/2016	Harbin Veterinary Research Institute (CAAS)	Harbin Veterinary Research Institute (CAAS)	Yanbing,Li;Yanfang,Cui;Yulei,Li;Minghui,Li;Lu,Zhao;Deli,Wang
EPI1639980	PB2	China	2017-Jan-12	EPI_ISL_400493	A/Black swan/Hubei/2/2017	Harbin Veterinary Research Institute (CAAS)	Harbin Veterinary Research Institute (CAAS)	Yanbing,Li;Yanfang,Cui;Yulei,Li;Minghui,Li;Lu,Zhao;Deli,Wang
EPI1639988	PB2	China	2017-Jan-12	EPI_ISL_400494	A/Black swan/Hubei/3/2017	Harbin Veterinary Research Institute (CAAS)	Harbin Veterinary Research Institute (CAAS)	Yanbing,Li;Yanfang,Cui;Yulei,Li;Minghui,Li;Lu,Zhao;Deli,Wang
EPI1665421	PB2	Germany	2020-Jan-16	EPI_ISL_404993	A/white-fronted goose/Germany-BB/AI00018/2020	Landeslabor Brandenburg-Berlin	Friedrich-Loeffler-Institut
EPI1669674	PB2	Poland	2020-Jan-06	EPI_ISL_405813	A/hawk/Poland/003/2020	National Veterinary Research Institut Poland, PIWet-PIB	National Veterinary Research Institut Poland, PIWet-PIB
EPI1679712	PB2	Korea, Republic of	2014-Jan-17	EPI_ISL_408528	A/spot_billed_duck/Korea/H0027/2014	Animal and Plant Quarantine Agency (APQA)	Animal and Plant Quarantine Agency (S-2158)
EPI1679723	PB2	Korea, Republic of	2014-Jan-19	EPI_ISL_408530	A/duck/Korea/H0032/2014	Animal and Plant Quarantine Agency (APQA)	Animal and Plant Quarantine Agency (S-2158)
EPI1679731	PB2	Korea, Republic of	2014-Jan-19	EPI_ISL_408531	A/duck/Korea/H0035/2014	Animal and Plant Quarantine Agency (APQA)	Animal and Plant Quarantine Agency (S-2158)
EPI1679739	PB2	Korea, Republic of	2014-Jan-22	EPI_ISL_408532	A/duck/Korea/H0075/2014	Animal and Plant Quarantine Agency (APQA)	Animal and Plant Quarantine Agency (S-2158)
EPI1679747	PB2	Korea, Republic of	2014-Jan-22	EPI_ISL_408533	A/duck/Korea/H0078/2014	Animal and Plant Quarantine Agency (APQA)	Animal and Plant Quarantine Agency (S-2158)
EPI1679755	PB2	Korea, Republic of	2014-Jan-23	EPI_ISL_408534	A/duck/Korea/H0085/2014	Animal and Plant Quarantine Agency (APQA)	Animal and Plant Quarantine Agency (S-2158)
EPI1679763	PB2	Korea, Republic of	2014-Jan-23	EPI_ISL_408535	A/duck/Korea/H0089/2014	Animal and Plant Quarantine Agency (APQA)	Animal and Plant Quarantine Agency (S-2158)
EPI1679771	PB2	Korea, Republic of	2014-Jan-23	EPI_ISL_408536	A/duck/Korea/H0090/2014	Animal and Plant Quarantine Agency (APQA)	Animal and Plant Quarantine Agency (S-2158)
EPI1679779	PB2	Korea, Republic of	2014-Jan-24	EPI_ISL_408537	A/duck/Korea/H0106/2014	Animal and Plant Quarantine Agency (APQA)	Animal and Plant Quarantine Agency (S-2158)
EPI1679787	PB2	Korea, Republic of	2014-Jan-24	EPI_ISL_408538	A/duck/Korea/H0108/2014	Animal and Plant Quarantine Agency (APQA)	Animal and Plant Quarantine Agency (S-2158)
EPI1679795	PB2	Korea, Republic of	2014-Jan-24	EPI_ISL_408539	A/duck/Korea/H0109/2014	Animal and Plant Quarantine Agency (APQA)	Animal and Plant Quarantine Agency (S-2158)
EPI1679803	PB2	Korea, Republic of	2014-Jan-24	EPI_ISL_408540	A/duck/Korea/H0110/2014	Animal and Plant Quarantine Agency (APQA)	Animal and Plant Quarantine Agency (S-2158)
EPI1679890	PB2	Korea, Republic of	2014-Jan-24	EPI_ISL_408574	A/duck/Korea/H0111/2014	Animal and Plant Quarantine Agency (APQA)	Animal and Plant Quarantine Agency (S-2158)
EPI1679898	PB2	Korea, Republic of	2014-Jan-24	EPI_ISL_408575	A/duck/Korea/H0112/2014	Animal and Plant Quarantine Agency (APQA)	Animal and Plant Quarantine Agency (S-2158)
EPI1679906	PB2	Korea, Republic of	2014-Jan-26	EPI_ISL_408576	A/chicken/Korea/H0151/2014	Animal and Plant Quarantine Agency (APQA)	Animal and Plant Quarantine Agency (S-2158)
EPI1679914	PB2	Korea, Republic of	2014-Jan-27	EPI_ISL_408577	A/duck/Korea/H0193/2014	Animal and Plant Quarantine Agency (APQA)	Animal and Plant Quarantine Agency (S-2158)
EPI1679922	PB2	Korea, Republic of	2014-Jan-27	EPI_ISL_408578	A/duck/Korea/H0196/2014	Animal and Plant Quarantine Agency (APQA)	Animal and Plant Quarantine Agency (S-2158)
EPI1679930	PB2	Korea, Republic of	2014-Jan-27	EPI_ISL_408579	A/baikal_teal/Korea/H0203/2014	Animal and Plant Quarantine Agency (APQA)	Animal and Plant Quarantine Agency (S-2158)
EPI1679938	PB2	Korea, Republic of	2014-Jan-29	EPI_ISL_408580	A/duck/Korea/H0262/2014	Animal and Plant Quarantine Agency (APQA)	Animal and Plant Quarantine Agency (S-2158)
EPI1679946	PB2	Korea, Republic of	2014-Jan-29	EPI_ISL_408581	A/duck/Korea/H0266/2014	Animal and Plant Quarantine Agency (APQA)	Animal and Plant Quarantine Agency (S-2158)
EPI1679954	PB2	Korea, Republic of	2014-Jan-29	EPI_ISL_408582	A/duck/Korea/H0268/2014	Animal and Plant Quarantine Agency (APQA)	Animal and Plant Quarantine Agency (S-2158)
EPI1679962	PB2	Korea, Republic of	2014-Jan-29	EPI_ISL_408583	A/duck/Korea/H0277/2014	Animal and Plant Quarantine Agency (APQA)	Animal and Plant Quarantine Agency (S-2158)
EPI1679970	PB2	Korea, Republic of	2014-Jan-30	EPI_ISL_408584	A/Korean_native_chicken/Korea/H0300/2014	Animal and Plant Quarantine Agency (APQA)	Animal and Plant Quarantine Agency (S-2158)
EPI1679978	PB2	Korea, Republic of	2014-Jan-30	EPI_ISL_408585	A/duck/Korea/H0308/2014	Animal and Plant Quarantine Agency (APQA)	Animal and Plant Quarantine Agency (S-2158)
EPI1679986	PB2	Korea, Republic of	2014-Jan-30	EPI_ISL_408586	A/duck/Korea/H0309/2014	Animal and Plant Quarantine Agency (APQA)	Animal and Plant Quarantine Agency (S-2158)
EPI1679994	PB2	Korea, Republic of	2014-Feb-01	EPI_ISL_408587	A/duck/Korea/H0329/2014	Animal and Plant Quarantine Agency (APQA)	Animal and Plant Quarantine Agency (S-2158)
EPI1680002	PB2	Korea, Republic of	2014-Feb-01	EPI_ISL_408588	A/duck/Korea/H0330/2014	Animal and Plant Quarantine Agency (APQA)	Animal and Plant Quarantine Agency (S-2158)
EPI1680017	PB2	Korea, Republic of	2014-Feb-02	EPI_ISL_408590	A/duck/Korea/H0351/2014	Animal and Plant Quarantine Agency (APQA)	Animal and Plant Quarantine Agency (S-2158)
EPI1680025	PB2	Korea, Republic of	2014-Feb-03	EPI_ISL_408591	A/duck/Korea/H0356/2014	Animal and Plant Quarantine Agency (APQA)	Animal and Plant Quarantine Agency (S-2158)
EPI1680033	PB2	Korea, Republic of	2014-Feb-03	EPI_ISL_408592	A/duck/Korea/H0357/2014	Animal and Plant Quarantine Agency (APQA)	Animal and Plant Quarantine Agency (S-2158)
EPI1680041	PB2	Korea, Republic of	2014-Feb-03	EPI_ISL_408593	A/duck/Korea/H0361/2014	Animal and Plant Quarantine Agency (APQA)	Animal and Plant Quarantine Agency (S-2158)
EPI1680049	PB2	Korea, Republic of	2014-Feb-03	EPI_ISL_408594	A/duck/Korea/H0362/2014	Animal and Plant Quarantine Agency (APQA)	Animal and Plant Quarantine Agency (S-2158)
EPI1680057	PB2	Korea, Republic of	2014-Feb-04	EPI_ISL_408595	A/duck/Korea/H0390/2014	Animal and Plant Quarantine Agency (APQA)	Animal and Plant Quarantine Agency (S-2158)
EPI1680065	PB2	Korea, Republic of	2014-Feb-05	EPI_ISL_408596	A/duck/Korea/H0397/2014	Animal and Plant Quarantine Agency (APQA)	Animal and Plant Quarantine Agency (S-2158)
EPI1680073	PB2	Korea, Republic of	2014-Feb-05	EPI_ISL_408597	A/duck/Korea/H0398/2014	Animal and Plant Quarantine Agency (APQA)	Animal and Plant Quarantine Agency (S-2158)
EPI1680081	PB2	Korea, Republic of	2014-Feb-05	EPI_ISL_408598	A/duck/Korea/H0400/2014	Animal and Plant Quarantine Agency (APQA)	Animal and Plant Quarantine Agency (S-2158)
EPI1680089	PB2	Korea, Republic of	2014-Feb-06	EPI_ISL_408599	A/duck/Korea/H0414/2014	Animal and Plant Quarantine Agency (APQA)	Animal and Plant Quarantine Agency (S-2158)
EPI1680097	PB2	Korea, Republic of	2014-Feb-06	EPI_ISL_408600	A/chicken/Korea/H0421/2014	Animal and Plant Quarantine Agency (APQA)	Animal and Plant Quarantine Agency (S-2158)
EPI1680105	PB2	Korea, Republic of	2014-Feb-07	EPI_ISL_408601	A/chicken/Korea/H0422/2014	Animal and Plant Quarantine Agency (APQA)	Animal and Plant Quarantine Agency (S-2158)
EPI1680113	PB2	Korea, Republic of	2014-Feb-07	EPI_ISL_408602	A/duck/Korea/H0425/2014	Animal and Plant Quarantine Agency (APQA)	Animal and Plant Quarantine Agency (S-2158)
EPI1680121	PB2	Korea, Republic of	2014-Feb-07	EPI_ISL_408603	A/duck/Korea/H0426/2014	Animal and Plant Quarantine Agency (APQA)	Animal and Plant Quarantine Agency (S-2158)
EPI1680129	PB2	Korea, Republic of	2014-Feb-07	EPI_ISL_408604	A/duck/Korea/H0428/2014	Animal and Plant Quarantine Agency (APQA)	Animal and Plant Quarantine Agency (S-2158)
EPI1680137	PB2	Korea, Republic of	2014-Feb-07	EPI_ISL_408605	A/duck/Korea/H0429/2014	Animal and Plant Quarantine Agency (APQA)	Animal and Plant Quarantine Agency (S-2158)
EPI1680145	PB2	Korea, Republic of	2014-Feb-07	EPI_ISL_408606	A/duck/Korea/H0430/2014	Animal and Plant Quarantine Agency (APQA)	Animal and Plant Quarantine Agency (S-2158)
EPI1680153	PB2	Korea, Republic of	2014-Feb-07	EPI_ISL_408607	A/duck/Korea/H0431/2014	Animal and Plant Quarantine Agency (APQA)	Animal and Plant Quarantine Agency (S-2158)
EPI1680161	PB2	Korea, Republic of	2014-Feb-07	EPI_ISL_408608	A/duck/Korea/H0439/2014	Animal and Plant Quarantine Agency (APQA)	Animal and Plant Quarantine Agency (S-2158)
EPI1680169	PB2	Korea, Republic of	2014-Feb-07	EPI_ISL_408609	A/duck/Korea/H0445/2014	Animal and Plant Quarantine Agency (APQA)	Animal and Plant Quarantine Agency (S-2158)
EPI1680177	PB2	Korea, Republic of	2014-Feb-09	EPI_ISL_408610	A/environment/Korea/H0469/2014	Animal and Plant Quarantine Agency (APQA)	Animal and Plant Quarantine Agency (S-2158)
EPI1680185	PB2	Korea, Republic of	2014-Feb-09	EPI_ISL_408611	A/chicken/Korea/H0470/2014	Animal and Plant Quarantine Agency (APQA)	Animal and Plant Quarantine Agency (S-2158)
EPI1680193	PB2	Korea, Republic of	2014-Feb-11	EPI_ISL_408612	A/duck/Korea/H0488/2014	Animal and Plant Quarantine Agency (APQA)	Animal and Plant Quarantine Agency (S-2158)
EPI1680201	PB2	Korea, Republic of	2014-Feb-12	EPI_ISL_408613	A/spot_billed_duck/Korea/H0497/2014	Animal and Plant Quarantine Agency (APQA)	Animal and Plant Quarantine Agency (S-2158)
EPI1680216	PB2	Korea, Republic of	2014-Feb-13	EPI_ISL_408615	A/duck/Korea/H0512/2014	Animal and Plant Quarantine Agency (APQA)	Animal and Plant Quarantine Agency (S-2158)
EPI1680224	PB2	Korea, Republic of	2014-Feb-13	EPI_ISL_408616	A/duck/Korea/H0513/2014	Animal and Plant Quarantine Agency (APQA)	Animal and Plant Quarantine Agency (S-2158)
EPI1680232	PB2	Korea, Republic of	2014-Feb-14	EPI_ISL_408617	A/duck/Korea/H0525/2014	Animal and Plant Quarantine Agency (APQA)	Animal and Plant Quarantine Agency (S-2158)
EPI1680240	PB2	Korea, Republic of	2014-Feb-14	EPI_ISL_408618	A/chicken/Korea/H0526/2014	Animal and Plant Quarantine Agency (APQA)	Animal and Plant Quarantine Agency (S-2158)
EPI1680248	PB2	Korea, Republic of	2014-Feb-14	EPI_ISL_408619	A/duck/Korea/H0527/2014	Animal and Plant Quarantine Agency (APQA)	Animal and Plant Quarantine Agency (S-2158)
EPI1680256	PB2	Korea, Republic of	2014-Feb-14	EPI_ISL_408620	A/chicken/Korea/H0533/2014	Animal and Plant Quarantine Agency (APQA)	Animal and Plant Quarantine Agency (S-2158)
EPI1680264	PB2	Korea, Republic of	2014-Feb-14	EPI_ISL_408621	A/duck/Korea/H0534/2014	Animal and Plant Quarantine Agency (APQA)	Animal and Plant Quarantine Agency (S-2158)
EPI1680272	PB2	Korea, Republic of	2014-Feb-14	EPI_ISL_408622	A/duck/Korea/H0535/2014	Animal and Plant Quarantine Agency (APQA)	Animal and Plant Quarantine Agency (S-2158)
EPI1680280	PB2	Korea, Republic of	2014-Feb-15	EPI_ISL_408623	A/duck/Korea/H0537/2014	Animal and Plant Quarantine Agency (APQA)	Animal and Plant Quarantine Agency (S-2158)
EPI1680288	PB2	Korea, Republic of	2014-Feb-15	EPI_ISL_408624	A/duck/Korea/H0539/2014	Animal and Plant Quarantine Agency (APQA)	Animal and Plant Quarantine Agency (S-2158)
EPI1680296	PB2	Korea, Republic of	2014-Feb-15	EPI_ISL_408625	A/chicken/Korea/H0541/2014	Animal and Plant Quarantine Agency (APQA)	Animal and Plant Quarantine Agency (S-2158)
EPI1680304	PB2	Korea, Republic of	2014-Feb-16	EPI_ISL_408626	A/chicken/Korea/H0550/2014	Animal and Plant Quarantine Agency (APQA)	Animal and Plant Quarantine Agency (S-2158)
EPI1680312	PB2	Korea, Republic of	2014-Feb-16	EPI_ISL_408627	A/duck/Korea/H0551/2014	Animal and Plant Quarantine Agency (APQA)	Animal and Plant Quarantine Agency (S-2158)
EPI1680320	PB2	Korea, Republic of	2014-Feb-17	EPI_ISL_408628	A/mandarin_duck/Korea/H0555/2014	Animal and Plant Quarantine Agency (APQA)	Animal and Plant Quarantine Agency (S-2158)
EPI1680328	PB2	Korea, Republic of	2014-Feb-17	EPI_ISL_408629	A/duck/Korea/H0556/2014	Animal and Plant Quarantine Agency (APQA)	Animal and Plant Quarantine Agency (S-2158)
EPI1680336	PB2	Korea, Republic of	2014-Feb-17	EPI_ISL_408630	A/duck/Korea/H0557/2014	Animal and Plant Quarantine Agency (APQA)	Animal and Plant Quarantine Agency (S-2158)
EPI1680344	PB2	Korea, Republic of	2014-Feb-17	EPI_ISL_408631	A/duck/Korea/H0561/2014	Animal and Plant Quarantine Agency (APQA)	Animal and Plant Quarantine Agency (S-2158)
EPI1680359	PB2	Korea, Republic of	2014-Feb-17	EPI_ISL_408633	A/environment/Korea/H0576/2014	Animal and Plant Quarantine Agency (APQA)	Animal and Plant Quarantine Agency (S-2158)
EPI1680367	PB2	Korea, Republic of	2014-Feb-17	EPI_ISL_408634	A/environment/Korea/H0577/2014	Animal and Plant Quarantine Agency (APQA)	Animal and Plant Quarantine Agency (S-2158)
EPI1680375	PB2	Korea, Republic of	2014-Feb-18	EPI_ISL_408635	A/duck/Korea/H0580/2014	Animal and Plant Quarantine Agency (APQA)	Animal and Plant Quarantine Agency (S-2158)
EPI1680383	PB2	Korea, Republic of	2014-Feb-18	EPI_ISL_408636	A/duck/Korea/H0582/2014	Animal and Plant Quarantine Agency (APQA)	Animal and Plant Quarantine Agency (S-2158)
EPI1680391	PB2	Korea, Republic of	2014-Feb-18	EPI_ISL_408637	A/duck/Korea/H0583/2014	Animal and Plant Quarantine Agency (APQA)	Animal and Plant Quarantine Agency (S-2158)
EPI1680399	PB2	Korea, Republic of	2014-Feb-18	EPI_ISL_408638	A/duck/Korea/H0584/2014	Animal and Plant Quarantine Agency (APQA)	Animal and Plant Quarantine Agency (S-2158)
EPI1680407	PB2	Korea, Republic of	2014-Feb-18	EPI_ISL_408639	A/duck/Korea/H0585/2014	Animal and Plant Quarantine Agency (APQA)	Animal and Plant Quarantine Agency (S-2158)
EPI1680415	PB2	Korea, Republic of	2014-Feb-18	EPI_ISL_408640	A/duck/Korea/H0586/2014	Animal and Plant Quarantine Agency (APQA)	Animal and Plant Quarantine Agency (S-2158)
EPI1680423	PB2	Korea, Republic of	2014-Feb-18	EPI_ISL_408641	A/environment/Korea/H0591/2014	Animal and Plant Quarantine Agency (APQA)	Animal and Plant Quarantine Agency (S-2158)
EPI1680431	PB2	Korea, Republic of	2014-Feb-19	EPI_ISL_408642	A/duck/Korea/H0602/2014	Animal and Plant Quarantine Agency (APQA)	Animal and Plant Quarantine Agency (S-2158)
EPI1680439	PB2	Korea, Republic of	2014-Feb-19	EPI_ISL_408643	A/duck/Korea/H0603/2014	Animal and Plant Quarantine Agency (APQA)	Animal and Plant Quarantine Agency (S-2158)
EPI1680447	PB2	Korea, Republic of	2014-Feb-19	EPI_ISL_408644	A/duck/Korea/H0605/2014	Animal and Plant Quarantine Agency (APQA)	Animal and Plant Quarantine Agency (S-2158)
EPI1680455	PB2	Korea, Republic of	2014-Feb-19	EPI_ISL_408645	A/duck/Korea/H0606/2014	Animal and Plant Quarantine Agency (APQA)	Animal and Plant Quarantine Agency (S-2158)
EPI1680463	PB2	Korea, Republic of	2014-Feb-19	EPI_ISL_408646	A/duck/Korea/H0607/2014	Animal and Plant Quarantine Agency (APQA)	Animal and Plant Quarantine Agency (S-2158)
EPI1680471	PB2	Korea, Republic of	2014-Feb-19	EPI_ISL_408647	A/duck/Korea/H0609/2014	Animal and Plant Quarantine Agency (APQA)	Animal and Plant Quarantine Agency (S-2158)
EPI1680479	PB2	Korea, Republic of	2014-Feb-19	EPI_ISL_408648	A/duck/Korea/H0610/2014	Animal and Plant Quarantine Agency (APQA)	Animal and Plant Quarantine Agency (S-2158)
EPI1680487	PB2	Korea, Republic of	2014-Feb-19	EPI_ISL_408649	A/duck/Korea/H0611/2014	Animal and Plant Quarantine Agency (APQA)	Animal and Plant Quarantine Agency (S-2158)
EPI1680495	PB2	Korea, Republic of	2014-Feb-19	EPI_ISL_408650	A/duck/Korea/H0613/2014	Animal and Plant Quarantine Agency (APQA)	Animal and Plant Quarantine Agency (S-2158)
EPI1680503	PB2	Korea, Republic of	2014-Feb-19	EPI_ISL_408651	A/duck/Korea/H0614/2014	Animal and Plant Quarantine Agency (APQA)	Animal and Plant Quarantine Agency (S-2158)
EPI1680511	PB2	Korea, Republic of	2014-Feb-19	EPI_ISL_408652	A/duck/Korea/H0615/2014	Animal and Plant Quarantine Agency (APQA)	Animal and Plant Quarantine Agency (S-2158)
EPI1680519	PB2	Korea, Republic of	2014-Feb-19	EPI_ISL_408653	A/duck/Korea/H0616/2014	Animal and Plant Quarantine Agency (APQA)	Animal and Plant Quarantine Agency (S-2158)
EPI1680527	PB2	Korea, Republic of	2014-Feb-19	EPI_ISL_408654	A/duck/Korea/H0617/2014	Animal and Plant Quarantine Agency (APQA)	Animal and Plant Quarantine Agency (S-2158)
EPI1680535	PB2	Korea, Republic of	2014-Feb-19	EPI_ISL_408655	A/duck/Korea/H0618/2014	Animal and Plant Quarantine Agency (APQA)	Animal and Plant Quarantine Agency (S-2158)
EPI1680543	PB2	Korea, Republic of	2014-Feb-19	EPI_ISL_408656	A/duck/Korea/H0619/2014	Animal and Plant Quarantine Agency (APQA)	Animal and Plant Quarantine Agency (S-2158)
EPI1680551	PB2	Korea, Republic of	2014-Feb-19	EPI_ISL_408657	A/duck/Korea/H0620/2014	Animal and Plant Quarantine Agency (APQA)	Animal and Plant Quarantine Agency (S-2158)
EPI1680559	PB2	Korea, Republic of	2014-Feb-19	EPI_ISL_408658	A/duck/Korea/H0621/2014	Animal and Plant Quarantine Agency (APQA)	Animal and Plant Quarantine Agency (S-2158)
EPI1680567	PB2	Korea, Republic of	2014-Feb-19	EPI_ISL_408659	A/duck/Korea/H0622/2014	Animal and Plant Quarantine Agency (APQA)	Animal and Plant Quarantine Agency (S-2158)
EPI1680575	PB2	Korea, Republic of	2014-Feb-19	EPI_ISL_408660	A/duck/Korea/H0623/2014	Animal and Plant Quarantine Agency (APQA)	Animal and Plant Quarantine Agency (S-2158)
EPI1680583	PB2	Korea, Republic of	2014-Feb-19	EPI_ISL_408661	A/duck/Korea/H0624/2014	Animal and Plant Quarantine Agency (APQA)	Animal and Plant Quarantine Agency (S-2158)
EPI1680591	PB2	Korea, Republic of	2014-Feb-19	EPI_ISL_408662	A/duck/Korea/H0625/2014	Animal and Plant Quarantine Agency (APQA)	Animal and Plant Quarantine Agency (S-2158)
EPI1680599	PB2	Korea, Republic of	2014-Feb-19	EPI_ISL_408663	A/duck/Korea/H0626/2014	Animal and Plant Quarantine Agency (APQA)	Animal and Plant Quarantine Agency (S-2158)
EPI1680607	PB2	Korea, Republic of	2014-Feb-20	EPI_ISL_408664	A/duck/Korea/H0646/2014	Animal and Plant Quarantine Agency (APQA)	Animal and Plant Quarantine Agency (S-2158)
EPI1680623	PB2	Korea, Republic of	2014-Feb-20	EPI_ISL_408673	A/duck/Korea/H0652/2014	Animal and Plant Quarantine Agency (APQA)	Animal and Plant Quarantine Agency (S-2158)
EPI1680631	PB2	Korea, Republic of	2014-Feb-20	EPI_ISL_408674	A/duck/Korea/H0653/2014	Animal and Plant Quarantine Agency (APQA)	Animal and Plant Quarantine Agency (S-2158)
EPI1680639	PB2	Korea, Republic of	2014-Feb-20	EPI_ISL_408675	A/chicken/Korea/H0660/2014	Animal and Plant Quarantine Agency (APQA)	Animal and Plant Quarantine Agency (S-2158)
EPI1680647	PB2	Korea, Republic of	2014-Feb-21	EPI_ISL_408676	A/duck/Korea/H0663/2014	Animal and Plant Quarantine Agency (APQA)	Animal and Plant Quarantine Agency (S-2158)
EPI1680655	PB2	Korea, Republic of	2014-Feb-21	EPI_ISL_408677	A/duck/Korea/H0673/2014	Animal and Plant Quarantine Agency (APQA)	Animal and Plant Quarantine Agency (S-2158)
EPI1680663	PB2	Korea, Republic of	2014-Feb-21	EPI_ISL_408678	A/duck/Korea/H0674/2014	Animal and Plant Quarantine Agency (APQA)	Animal and Plant Quarantine Agency (S-2158)
EPI1680671	PB2	Korea, Republic of	2014-Feb-02	EPI_ISL_408679	A/duck/Korea/H0691/2014	Animal and Plant Quarantine Agency (APQA)	Animal and Plant Quarantine Agency (S-2158)
EPI1680679	PB2	Korea, Republic of	2014-Feb-02	EPI_ISL_408680	A/duck/Korea/H0692/2014	Animal and Plant Quarantine Agency (APQA)	Animal and Plant Quarantine Agency (S-2158)
EPI1680687	PB2	Korea, Republic of	2014-Feb-02	EPI_ISL_408681	A/duck/Korea/H0694/2014	Animal and Plant Quarantine Agency (APQA)	Animal and Plant Quarantine Agency (S-2158)
EPI1680695	PB2	Korea, Republic of	2014-Feb-02	EPI_ISL_408682	A/environment/Korea/H0701/2014	Animal and Plant Quarantine Agency (APQA)	Animal and Plant Quarantine Agency (S-2158)
EPI1680703	PB2	Korea, Republic of	2014-Feb-02	EPI_ISL_408683	A/duck/Korea/H0705/2014	Animal and Plant Quarantine Agency (APQA)	Animal and Plant Quarantine Agency (S-2158)
EPI1680711	PB2	Korea, Republic of	2014-Feb-02	EPI_ISL_408684	A/duck/Korea/H0708/2014	Animal and Plant Quarantine Agency (APQA)	Animal and Plant Quarantine Agency (S-2158)
EPI1680719	PB2	Korea, Republic of	2014-Feb-23	EPI_ISL_408685	A/chicken/Korea/H0709/2014	Animal and Plant Quarantine Agency (APQA)	Animal and Plant Quarantine Agency (S-2158)
EPI1680727	PB2	Korea, Republic of	2014-Feb-23	EPI_ISL_408686	A/duck/Korea/H0711/2014	Animal and Plant Quarantine Agency (APQA)	Animal and Plant Quarantine Agency (S-2158)
EPI1680735	PB2	Korea, Republic of	2014-Feb-23	EPI_ISL_408687	A/chicken/Korea/H0713/2014	Animal and Plant Quarantine Agency (APQA)	Animal and Plant Quarantine Agency (S-2158)
EPI1680743	PB2	Korea, Republic of	2014-Feb-24	EPI_ISL_408688	A/duck/Korea/H0716/2014	Animal and Plant Quarantine Agency (APQA)	Animal and Plant Quarantine Agency (S-2158)
EPI1680751	PB2	Korea, Republic of	2014-Feb-24	EPI_ISL_408689	A/duck/Korea/H0717/2014	Animal and Plant Quarantine Agency (APQA)	Animal and Plant Quarantine Agency (S-2158)
EPI1680759	PB2	Korea, Republic of	2014-Feb-25	EPI_ISL_408690	A/duck/Korea/H0731/2014	Animal and Plant Quarantine Agency (APQA)	Animal and Plant Quarantine Agency (S-2158)
EPI1680767	PB2	Korea, Republic of	2014-Feb-25	EPI_ISL_408691	A/backyard_poultry/Korea/H0734/2014	Animal and Plant Quarantine Agency (APQA)	Animal and Plant Quarantine Agency (S-2158)
EPI1680775	PB2	Korea, Republic of	2014-Feb-25	EPI_ISL_408692	A/duck/Korea/H0741/2014	Animal and Plant Quarantine Agency (APQA)	Animal and Plant Quarantine Agency (S-2158)
EPI1680783	PB2	Korea, Republic of	2014-Feb-25	EPI_ISL_408693	A/environment/Korea/H0745/2014	Animal and Plant Quarantine Agency (APQA)	Animal and Plant Quarantine Agency (S-2158)
EPI1680791	PB2	Korea, Republic of	2014-Feb-26	EPI_ISL_408694	A/environment/Korea/H0760/2014	Animal and Plant Quarantine Agency (APQA)	Animal and Plant Quarantine Agency (S-2158)
EPI1680799	PB2	Korea, Republic of	2014-Feb-26	EPI_ISL_408695	A/duck/Korea/H0761/2014	Animal and Plant Quarantine Agency (APQA)	Animal and Plant Quarantine Agency (S-2158)
EPI1680807	PB2	Korea, Republic of	2014-Feb-26	EPI_ISL_408696	A/duck/Korea/H0763/2014	Animal and Plant Quarantine Agency (APQA)	Animal and Plant Quarantine Agency (S-2158)
EPI1680815	PB2	Korea, Republic of	2014-Feb-27	EPI_ISL_408697	A/duck/Korea/H0768/2014	Animal and Plant Quarantine Agency (APQA)	Animal and Plant Quarantine Agency (S-2158)
EPI1680823	PB2	Korea, Republic of	2014-Feb-27	EPI_ISL_408698	A/Eurasian_coot/Korea/H0770/2014	Animal and Plant Quarantine Agency (APQA)	Animal and Plant Quarantine Agency (S-2158)
EPI1680831	PB2	Korea, Republic of	2014-Feb-27	EPI_ISL_408699	A/chicken/Korea/H0773/2014	Animal and Plant Quarantine Agency (APQA)	Animal and Plant Quarantine Agency (S-2158)
EPI1680839	PB2	Korea, Republic of	2014-Feb-28	EPI_ISL_408700	A/duck/Korea/H0787/2014	Animal and Plant Quarantine Agency (APQA)	Animal and Plant Quarantine Agency (S-2158)
EPI1680847	PB2	Korea, Republic of	2014-Feb-28	EPI_ISL_408701	A/backyard_poultry/Korea/H0790/2014	Animal and Plant Quarantine Agency (APQA)	Animal and Plant Quarantine Agency (S-2158)
EPI1680855	PB2	Korea, Republic of	2014-Feb-28	EPI_ISL_408702	A/chicken/Korea/H0795/2014	Animal and Plant Quarantine Agency (APQA)	Animal and Plant Quarantine Agency (S-2158)
EPI1680863	PB2	Korea, Republic of	2014-Feb-28	EPI_ISL_408703	A/duck/Korea/H0797/2014	Animal and Plant Quarantine Agency (APQA)	Animal and Plant Quarantine Agency (S-2158)
EPI1680871	PB2	Korea, Republic of	2014-Mar-01	EPI_ISL_408704	A/chicken/Korea/H0811/2014	Animal and Plant Quarantine Agency (APQA)	Animal and Plant Quarantine Agency (S-2158)
EPI1680879	PB2	Korea, Republic of	2014-Mar-02	EPI_ISL_408705	A/duck/Korea/H0813/2014	Animal and Plant Quarantine Agency (APQA)	Animal and Plant Quarantine Agency (S-2158)
EPI1680894	PB2	Korea, Republic of	2014-Mar-02	EPI_ISL_408707	A/duck/Korea/H0822/2014	Animal and Plant Quarantine Agency (APQA)	Animal and Plant Quarantine Agency (S-2158)
EPI1680902	PB2	Korea, Republic of	2014-Mar-03	EPI_ISL_408708	A/duck/Korea/H0824/2014	Animal and Plant Quarantine Agency (APQA)	Animal and Plant Quarantine Agency (S-2158)
EPI1680916	PB2	Korea, Republic of	2014-Mar-03	EPI_ISL_408711	A/environment/Korea/H0832/2014	Animal and Plant Quarantine Agency (APQA)	Animal and Plant Quarantine Agency (S-2158)
EPI1680924	PB2	Korea, Republic of	2014-Mar-03	EPI_ISL_408712	A/chicken/Korea/H0835/2014	Animal and Plant Quarantine Agency (APQA)	Animal and Plant Quarantine Agency (S-2158)
EPI1680932	PB2	Korea, Republic of	2014-Mar-03	EPI_ISL_408713	A/duck/Korea/H0839/2014	Animal and Plant Quarantine Agency (APQA)	Animal and Plant Quarantine Agency (S-2158)
EPI1680940	PB2	Korea, Republic of	2014-Mar-04	EPI_ISL_408714	A/duck/Korea/H0845/2014	Animal and Plant Quarantine Agency (APQA)	Animal and Plant Quarantine Agency (S-2158)
EPI1680948	PB2	Korea, Republic of	2014-Mar-05	EPI_ISL_408715	A/environment/Korea/H0853/2014	Animal and Plant Quarantine Agency (APQA)	Animal and Plant Quarantine Agency (S-2158)
EPI1680956	PB2	Korea, Republic of	2014-Mar-05	EPI_ISL_408716	A/environment/Korea/H0867_2/2014	Animal and Plant Quarantine Agency (APQA)	Animal and Plant Quarantine Agency (S-2158)
EPI1680964	PB2	Korea, Republic of	2014-Mar-06	EPI_ISL_408717	A/duck/Korea/H0879/2014	Animal and Plant Quarantine Agency (APQA)	Animal and Plant Quarantine Agency (S-2158)
EPI1680979	PB2	Korea, Republic of	2014-Mar-06	EPI_ISL_408719	A/duck/Korea/H0882/2014	Animal and Plant Quarantine Agency (APQA)	Animal and Plant Quarantine Agency (S-2158)
EPI1680987	PB2	Korea, Republic of	2014-Mar-06	EPI_ISL_408720	A/chicken/Korea/H0884/2014	Animal and Plant Quarantine Agency (APQA)	Animal and Plant Quarantine Agency (S-2158)
EPI1680995	PB2	Korea, Republic of	2014-Mar-06	EPI_ISL_408721	A/duck/Korea/H0887/2014	Animal and Plant Quarantine Agency (APQA)	Animal and Plant Quarantine Agency (S-2158)
EPI1681003	PB2	Korea, Republic of	2014-Mar-06	EPI_ISL_408722	A/duck/Korea/H0888/2014	Animal and Plant Quarantine Agency (APQA)	Animal and Plant Quarantine Agency (S-2158)
EPI1681011	PB2	Korea, Republic of	2014-Mar-07	EPI_ISL_408723	A/chicken/Korea/H0891/2014	Animal and Plant Quarantine Agency (APQA)	Animal and Plant Quarantine Agency (S-2158)
EPI1681019	PB2	Korea, Republic of	2014-Mar-07	EPI_ISL_408724	A/chicken/Korea/H0893/2014	Animal and Plant Quarantine Agency (APQA)	Animal and Plant Quarantine Agency (S-2158)
EPI1681027	PB2	Korea, Republic of	2014-Mar-07	EPI_ISL_408725	A/chicken/Korea/H0898/2014	Animal and Plant Quarantine Agency (APQA)	Animal and Plant Quarantine Agency (S-2158)
EPI1681035	PB2	Korea, Republic of	2014-Mar-07	EPI_ISL_408726	A/duck/Korea/H0901/2014	Animal and Plant Quarantine Agency (APQA)	Animal and Plant Quarantine Agency (S-2158)
EPI1681043	PB2	Korea, Republic of	2014-Mar-07	EPI_ISL_408727	A/chicken/Korea/H0905/2014	Animal and Plant Quarantine Agency (APQA)	Animal and Plant Quarantine Agency (S-2158)
EPI1681051	PB2	Korea, Republic of	2014-Mar-07	EPI_ISL_408728	A/great_egret/Korea/H0912/2014	Animal and Plant Quarantine Agency (APQA)	Animal and Plant Quarantine Agency (S-2158)
EPI1681059	PB2	Korea, Republic of	2014-Mar-09	EPI_ISL_408729	A/bean_goose/Korea/H0924/2014	Animal and Plant Quarantine Agency (APQA)	Animal and Plant Quarantine Agency (S-2158)
EPI1681067	PB2	Korea, Republic of	2014-Mar-09	EPI_ISL_408730	A/duck/Korea/H0936/2014	Animal and Plant Quarantine Agency (APQA)	Animal and Plant Quarantine Agency (S-2158)
EPI1681075	PB2	Korea, Republic of	2014-Mar-10	EPI_ISL_408731	A/chicken/Korea/H0940/2014	Animal and Plant Quarantine Agency (APQA)	Animal and Plant Quarantine Agency (S-2158)
EPI1681083	PB2	Korea, Republic of	2014-Mar-10	EPI_ISL_408732	A/chicken/Korea/H0950/2014	Animal and Plant Quarantine Agency (APQA)	Animal and Plant Quarantine Agency (S-2158)
EPI1681091	PB2	Korea, Republic of	2014-Mar-10	EPI_ISL_408733	A/chicken/Korea/H0952/2014	Animal and Plant Quarantine Agency (APQA)	Animal and Plant Quarantine Agency (S-2158)
EPI1681099	PB2	Korea, Republic of	2014-Mar-10	EPI_ISL_408734	A/chicken/Korea/H0953/2014	Animal and Plant Quarantine Agency (APQA)	Animal and Plant Quarantine Agency (S-2158)
EPI1681107	PB2	Korea, Republic of	2014-Mar-10	EPI_ISL_408735	A/duck/Korea/H0958/2014	Animal and Plant Quarantine Agency (APQA)	Animal and Plant Quarantine Agency (S-2158)
EPI1681122	PB2	Korea, Republic of	2014-Mar-12	EPI_ISL_408737	A/chicken/Korea/H1008/2014	Animal and Plant Quarantine Agency (APQA)	Animal and Plant Quarantine Agency (S-2158)
EPI1681130	PB2	Korea, Republic of	2014-Mar-13	EPI_ISL_408738	A/duck/Korea/H1027/2014	Animal and Plant Quarantine Agency (APQA)	Animal and Plant Quarantine Agency (S-2158)
EPI1681138	PB2	Korea, Republic of	2014-Mar-13	EPI_ISL_408739	A/duck/Korea/H1030/2014	Animal and Plant Quarantine Agency (APQA)	Animal and Plant Quarantine Agency (S-2158)
EPI1681146	PB2	Korea, Republic of	2014-Mar-13	EPI_ISL_408740	A/duck/Korea/H1031/2014	Animal and Plant Quarantine Agency (APQA)	Animal and Plant Quarantine Agency (S-2158)
EPI1681154	PB2	Korea, Republic of	2014-Mar-13	EPI_ISL_408741	A/duck/Korea/H1032/2014	Animal and Plant Quarantine Agency (APQA)	Animal and Plant Quarantine Agency (S-2158)
EPI1681162	PB2	Korea, Republic of	2014-Mar-13	EPI_ISL_408742	A/duck/Korea/H1033/2014	Animal and Plant Quarantine Agency (APQA)	Animal and Plant Quarantine Agency (S-2158)
EPI1681170	PB2	Korea, Republic of	2014-Mar-13	EPI_ISL_408743	A/duck/Korea/H1037/2014	Animal and Plant Quarantine Agency (APQA)	Animal and Plant Quarantine Agency (S-2158)
EPI1681178	PB2	Korea, Republic of	2014-Mar-14	EPI_ISL_408744	A/duck/Korea/H1041/2014	Animal and Plant Quarantine Agency (APQA)	Animal and Plant Quarantine Agency (S-2158)
EPI1681186	PB2	Korea, Republic of	2014-Mar-15	EPI_ISL_408745	A/duck/Korea/H1056/2014	Animal and Plant Quarantine Agency (APQA)	Animal and Plant Quarantine Agency (S-2158)
EPI1681194	PB2	Korea, Republic of	2014-Mar-16	EPI_ISL_408746	A/duck/Korea/H1062/2014	Animal and Plant Quarantine Agency (APQA)	Animal and Plant Quarantine Agency (S-2158)
EPI1681202	PB2	Korea, Republic of	2014-Mar-17	EPI_ISL_408747	A/duck/Korea/H1067/2014	Animal and Plant Quarantine Agency (APQA)	Animal and Plant Quarantine Agency (S-2158)
EPI1681217	PB2	Korea, Republic of	2014-Mar-17	EPI_ISL_408749	A/duck/Korea/H1072/2014	Animal and Plant Quarantine Agency (APQA)	Animal and Plant Quarantine Agency (S-2158)
EPI1681225	PB2	Korea, Republic of	2014-Mar-18	EPI_ISL_408750	A/chicken/Korea/H1078/2014	Animal and Plant Quarantine Agency (APQA)	Animal and Plant Quarantine Agency (S-2158)
EPI1681233	PB2	Korea, Republic of	2014-Mar-20	EPI_ISL_408751	A/duck/Korea/H1111/2014	Animal and Plant Quarantine Agency (APQA)	Animal and Plant Quarantine Agency (S-2158)
EPI1681241	PB2	Korea, Republic of	2014-Mar-20	EPI_ISL_408752	A/duck/Korea/H1112/2014	Animal and Plant Quarantine Agency (APQA)	Animal and Plant Quarantine Agency (S-2158)
EPI1681249	PB2	Korea, Republic of	2014-Mar-20	EPI_ISL_408753	A/chicken/Korea/H1121/2014	Animal and Plant Quarantine Agency (APQA)	Animal and Plant Quarantine Agency (S-2158)
EPI1681264	PB2	Korea, Republic of	2014-Mar-25	EPI_ISL_408755	A/chicken/Korea/H1152/2014	Animal and Plant Quarantine Agency (APQA)	Animal and Plant Quarantine Agency (S-2158)
EPI1681272	PB2	Korea, Republic of	2014-Mar-26	EPI_ISL_408756	A/duck/Korea/H1161/2014	Animal and Plant Quarantine Agency (APQA)	Animal and Plant Quarantine Agency (S-2158)
EPI1681280	PB2	Korea, Republic of	2014-Mar-26	EPI_ISL_408757	A/duck/Korea/H1173/2014	Animal and Plant Quarantine Agency (APQA)	Animal and Plant Quarantine Agency (S-2158)
EPI1681288	PB2	Korea, Republic of	2014-Mar-26	EPI_ISL_408758	A/duck/Korea/H1174/2014	Animal and Plant Quarantine Agency (APQA)	Animal and Plant Quarantine Agency (S-2158)
EPI1681296	PB2	Korea, Republic of	2014-Mar-29	EPI_ISL_408759	A/chicken/Korea/H1202/2014	Animal and Plant Quarantine Agency (APQA)	Animal and Plant Quarantine Agency (S-2158)
EPI1681304	PB2	Korea, Republic of	2014-Mar-31	EPI_ISL_408760	A/chicken/Korea/H1205/2014	Animal and Plant Quarantine Agency (APQA)	Animal and Plant Quarantine Agency (S-2158)
EPI1681312	PB2	Korea, Republic of	2014-Apr-02	EPI_ISL_408761	A/duck/Korea/H1219/2014	Animal and Plant Quarantine Agency (APQA)	Animal and Plant Quarantine Agency (S-2158)
EPI1681320	PB2	Korea, Republic of	2014-Apr-02	EPI_ISL_408762	A/environment/Korea/H1220/2014	Animal and Plant Quarantine Agency (APQA)	Animal and Plant Quarantine Agency (S-2158)
EPI1681328	PB2	Korea, Republic of	2014-Apr-06	EPI_ISL_408763	A/chicken/Korea/H1230/2014	Animal and Plant Quarantine Agency (APQA)	Animal and Plant Quarantine Agency (S-2158)
EPI1681336	PB2	Korea, Republic of	2014-Apr-11	EPI_ISL_408764	A/duck/Korea/H1267/2014	Animal and Plant Quarantine Agency (APQA)	Animal and Plant Quarantine Agency (S-2158)
EPI1681344	PB2	Korea, Republic of	2014-Apr-14	EPI_ISL_408765	A/duck/Korea/H1275/2014	Animal and Plant Quarantine Agency (APQA)	Animal and Plant Quarantine Agency (S-2158)
EPI1681352	PB2	Korea, Republic of	2014-Apr-18	EPI_ISL_408766	A/chicken/Korea/H1289/2014	Animal and Plant Quarantine Agency (APQA)	Animal and Plant Quarantine Agency (S-2158)
EPI1681360	PB2	Korea, Republic of	2014-Apr-08	EPI_ISL_408767	A/chicken/Korea/H1250/2014	Animal and Plant Quarantine Agency (APQA)	Animal and Plant Quarantine Agency (S-2158)
EPI1681368	PB2	Korea, Republic of	2014-Apr-08	EPI_ISL_408768	A/environment/Korea/H1247/2014	Animal and Plant Quarantine Agency (APQA)	Animal and Plant Quarantine Agency (S-2158)
EPI1681383	PB2	Korea, Republic of	2014-Apr-30	EPI_ISL_408770	A/quail/Korea/H1329/2014	Animal and Plant Quarantine Agency (APQA)	Animal and Plant Quarantine Agency (S-2158)
EPI1681439	PB2	Korea, Republic of	2014-Jun-26	EPI_ISL_408779	A/duck/Korea/H1597/2014	Animal and Plant Quarantine Agency (APQA)	Animal and Plant Quarantine Agency (S-2158)
EPI1681447	PB2	Korea, Republic of	2014-Jun-27	EPI_ISL_408780	A/duck/Korea/H1613/2014	Animal and Plant Quarantine Agency (APQA)	Animal and Plant Quarantine Agency (S-2158)
EPI1681490	PB2	Korea, Republic of	2014-Sep-25	EPI_ISL_408786	A/duck/Korea/H1736/2014	Animal and Plant Quarantine Agency (APQA)	Animal and Plant Quarantine Agency (S-2158)
EPI1681505	PB2	Korea, Republic of	2014-Sep-25	EPI_ISL_408788	A/duck/Korea/H1740/2014	Animal and Plant Quarantine Agency (APQA)	Animal and Plant Quarantine Agency (S-2158)
EPI1681513	PB2	Korea, Republic of	2014-Sep-30	EPI_ISL_408789	A/duck/Korea/H1742/2014	Animal and Plant Quarantine Agency (APQA)	Animal and Plant Quarantine Agency (S-2158)
EPI1681549	PB2	Korea, Republic of	2014-Oct-06	EPI_ISL_408794	A/duck/Korea/H1757/2014	Animal and Plant Quarantine Agency (APQA)	Animal and Plant Quarantine Agency (S-2158)
EPI1681557	PB2	Korea, Republic of	2014-Oct-07	EPI_ISL_408795	A/duck/Korea/H1759/2014	Animal and Plant Quarantine Agency (APQA)	Animal and Plant Quarantine Agency (S-2158)
EPI1681565	PB2	Korea, Republic of	2014-Oct-07	EPI_ISL_408796	A/duck/Korea/H1760/2014	Animal and Plant Quarantine Agency (APQA)	Animal and Plant Quarantine Agency (S-2158)
EPI1681573	PB2	Korea, Republic of	2014-Oct-13	EPI_ISL_408797	A/duck/Korea/H1764/2014	Animal and Plant Quarantine Agency (APQA)	Animal and Plant Quarantine Agency (S-2158)
EPI1681581	PB2	Korea, Republic of	2014-Oct-13	EPI_ISL_408798	A/duck/Korea/H1765/2014	Animal and Plant Quarantine Agency (APQA)	Animal and Plant Quarantine Agency (S-2158)
EPI1681589	PB2	Korea, Republic of	2014-Oct-17	EPI_ISL_408799	A/duck/Korea/H1780/2014	Animal and Plant Quarantine Agency (APQA)	Animal and Plant Quarantine Agency (S-2158)
EPI1681597	PB2	Korea, Republic of	2014-Oct-25	EPI_ISL_408800	A/duck/Korea/H1798/2014	Animal and Plant Quarantine Agency (APQA)	Animal and Plant Quarantine Agency (S-2158)
EPI1681612	PB2	Korea, Republic of	2014-Oct-28	EPI_ISL_408802	A/Korean_native_chicken/Korea/H1804/2014	Animal and Plant Quarantine Agency (APQA)	Animal and Plant Quarantine Agency (S-2158)
EPI1681620	PB2	Korea, Republic of	2014-Oct-28	EPI_ISL_408803	A/duck/Korea/H1806/2014	Animal and Plant Quarantine Agency (APQA)	Animal and Plant Quarantine Agency (S-2158)
EPI1681628	PB2	Korea, Republic of	2014-Oct-30	EPI_ISL_408804	A/duck/Korea/H1813/2014	Animal and Plant Quarantine Agency (APQA)	Animal and Plant Quarantine Agency (S-2158)
EPI1681664	PB2	Korea, Republic of	2014-Nov-19	EPI_ISL_408809	A/duck/Korea/H1880/2014	Animal and Plant Quarantine Agency (APQA)	Animal and Plant Quarantine Agency (S-2158)
EPI1681679	PB2	Korea, Republic of	2014-Dec-12	EPI_ISL_408811	A/Korean_native_chicken/Korea/H1964/2014	Animal and Plant Quarantine Agency (APQA)	Animal and Plant Quarantine Agency (S-2158)
EPI1681687	PB2	Korea, Republic of	2014-Dec-27	EPI_ISL_408812	A/Korean_native_chicken/Korea/H2028/2014	Animal and Plant Quarantine Agency (APQA)	Animal and Plant Quarantine Agency (S-2158)
EPI1681695	PB2	Korea, Republic of	2014-Dec-27	EPI_ISL_408813	A/Korean_native_chicken/Korea/H2031/2014	Animal and Plant Quarantine Agency (APQA)	Animal and Plant Quarantine Agency (S-2158)
EPI1681705	PB2	Korea, Republic of	2014-Dec-27	EPI_ISL_408816	A/Korean_native_chicken/Korea/H2036/2014	Animal and Plant Quarantine Agency (APQA)	Animal and Plant Quarantine Agency (S-2158)
EPI1681713	PB2	Korea, Republic of	2014-Dec-27	EPI_ISL_408817	A/Korean_native_chicken/Korea/H2037/2014	Animal and Plant Quarantine Agency (APQA)	Animal and Plant Quarantine Agency (S-2158)
EPI1681721	PB2	Korea, Republic of	2014-Dec-27	EPI_ISL_408818	A/Korean_native_chicken/Korea/H2038/2014	Animal and Plant Quarantine Agency (APQA)	Animal and Plant Quarantine Agency (S-2158)
EPI1681729	PB2	Korea, Republic of	2014-Dec-27	EPI_ISL_408819	A/Korean_native_chicken/Korea/H2039/2014	Animal and Plant Quarantine Agency (APQA)	Animal and Plant Quarantine Agency (S-2158)
EPI1681737	PB2	Korea, Republic of	2015-Jan-06	EPI_ISL_408820	A/duck/Korea/H2075/2015	Animal and Plant Quarantine Agency (APQA)	Animal and Plant Quarantine Agency (S-2158)
EPI1681745	PB2	Korea, Republic of	2015-Jan-08	EPI_ISL_408821	A/environment/Korea/H2081/2015	Animal and Plant Quarantine Agency (APQA)	Animal and Plant Quarantine Agency (S-2158)
EPI1681760	PB2	Korea, Republic of	2015-Jan-11	EPI_ISL_408823	A/duck/Korea/H2088/2015	Animal and Plant Quarantine Agency (APQA)	Animal and Plant Quarantine Agency (S-2158)
EPI1681768	PB2	Korea, Republic of	2015-Jan-12	EPI_ISL_408824	A/environment/Korea/H2093/2015	Animal and Plant Quarantine Agency (APQA)	Animal and Plant Quarantine Agency (S-2158)
EPI1681776	PB2	Korea, Republic of	2015-Jan-13	EPI_ISL_408825	A/goose/Korea/H2095/2015	Animal and Plant Quarantine Agency (APQA)	Animal and Plant Quarantine Agency (S-2158)
EPI1681784	PB2	Korea, Republic of	2015-Jan-13	EPI_ISL_408826	A/Korean_native_chicken/Korea/H2098/2015	Animal and Plant Quarantine Agency (APQA)	Animal and Plant Quarantine Agency (S-2158)
EPI1681792	PB2	Korea, Republic of	2015-Jan-14	EPI_ISL_408827	A/duck/Korea/H2100/2015	Animal and Plant Quarantine Agency (APQA)	Animal and Plant Quarantine Agency (S-2158)
EPI1681800	PB2	Korea, Republic of	2015-Jan-14	EPI_ISL_408828	A/chicken/Korea/H2103/2015	Animal and Plant Quarantine Agency (APQA)	Animal and Plant Quarantine Agency (S-2158)
EPI1681808	PB2	Korea, Republic of	2015-Jan-15	EPI_ISL_408829	A/duck/Korea/H2104/2015	Animal and Plant Quarantine Agency (APQA)	Animal and Plant Quarantine Agency (S-2158)
EPI1681823	PB2	Korea, Republic of	2015-Jan-18	EPI_ISL_408831	A/duck/Korea/H2117/2015	Animal and Plant Quarantine Agency (APQA)	Animal and Plant Quarantine Agency (S-2158)
EPI1681831	PB2	Korea, Republic of	2015-Jan-18	EPI_ISL_408832	A/duck/Korea/H2118/2015	Animal and Plant Quarantine Agency (APQA)	Animal and Plant Quarantine Agency (S-2158)
EPI1681839	PB2	Korea, Republic of	2015-Jan-19	EPI_ISL_408833	A/grey_heron/Korea/H2119/2015	Animal and Plant Quarantine Agency (APQA)	Animal and Plant Quarantine Agency (S-2158)
EPI1681847	PB2	Korea, Republic of	2015-Jan-19	EPI_ISL_408834	A/spot_billed_duck/Korea/H2126/2015	Animal and Plant Quarantine Agency (APQA)	Animal and Plant Quarantine Agency (S-2158)
EPI1681855	PB2	Korea, Republic of	2015-Jan-19	EPI_ISL_408835	A/duck/Korea/H2131/2015	Animal and Plant Quarantine Agency (APQA)	Animal and Plant Quarantine Agency (S-2158)
EPI1681863	PB2	Korea, Republic of	2015-Jan-19	EPI_ISL_408836	A/duck/Korea/H2147/2015	Animal and Plant Quarantine Agency (APQA)	Animal and Plant Quarantine Agency (S-2158)
EPI1681871	PB2	Korea, Republic of	2015-Jan-19	EPI_ISL_408837	A/duck/Korea/H2148/2015	Animal and Plant Quarantine Agency (APQA)	Animal and Plant Quarantine Agency (S-2158)
EPI1681879	PB2	Korea, Republic of	2015-Jan-20	EPI_ISL_408838	A/duck/Korea/H2161/2015	Animal and Plant Quarantine Agency (APQA)	Animal and Plant Quarantine Agency (S-2158)
EPI1681887	PB2	Korea, Republic of	2015-Jan-21	EPI_ISL_408839	A/chicken/Korea/H2181/2015	Animal and Plant Quarantine Agency (APQA)	Animal and Plant Quarantine Agency (S-2158)
EPI1681895	PB2	Korea, Republic of	2015-Jan-22	EPI_ISL_408840	A/duck/Korea/H2190/2015	Animal and Plant Quarantine Agency (APQA)	Animal and Plant Quarantine Agency (S-2158)
EPI1681903	PB2	Korea, Republic of	2015-Jan-22	EPI_ISL_408841	A/chicken/Korea/H2192/2015	Animal and Plant Quarantine Agency (APQA)	Animal and Plant Quarantine Agency (S-2158)
EPI1681918	PB2	Korea, Republic of	2015-Jan-23	EPI_ISL_408843	A/chicken/Korea/H2205/2015	Animal and Plant Quarantine Agency (APQA)	Animal and Plant Quarantine Agency (S-2158)
EPI1681926	PB2	Korea, Republic of	2015-Jan-23	EPI_ISL_408844	A/duck/Korea/H2206/2015	Animal and Plant Quarantine Agency (APQA)	Animal and Plant Quarantine Agency (S-2158)
EPI1681934	PB2	Korea, Republic of	2015-Jan-23	EPI_ISL_408845	A/gadwall/Korea/H2209/2015	Animal and Plant Quarantine Agency (APQA)	Animal and Plant Quarantine Agency (S-2158)
EPI1681942	PB2	Korea, Republic of	2015-Jan-23	EPI_ISL_408846	A/Eurasian_wigeon/Korea/H2210/2015	Animal and Plant Quarantine Agency (APQA)	Animal and Plant Quarantine Agency (S-2158)
EPI1681950	PB2	Korea, Republic of	2015-Jan-24	EPI_ISL_408847	A/bean_goose/Korea/H2211/2015	Animal and Plant Quarantine Agency (APQA)	Animal and Plant Quarantine Agency (S-2158)
EPI1681958	PB2	Korea, Republic of	2015-Jan-26	EPI_ISL_408848	A/duck/Korea/H2230/2015	Animal and Plant Quarantine Agency (APQA)	Animal and Plant Quarantine Agency (S-2158)
EPI1681966	PB2	Korea, Republic of	2015-Jan-26	EPI_ISL_408849	A/duck/Korea/H2239/2015	Animal and Plant Quarantine Agency (APQA)	Animal and Plant Quarantine Agency (S-2158)
EPI1681974	PB2	Korea, Republic of	2015-Jan-28	EPI_ISL_408850	A/duck/Korea/H2253/2015	Animal and Plant Quarantine Agency (APQA)	Animal and Plant Quarantine Agency (S-2158)
EPI1681982	PB2	Korea, Republic of	2015-Jan-28	EPI_ISL_408851	A/common_teal/Korea/H2261/2015	Animal and Plant Quarantine Agency (APQA)	Animal and Plant Quarantine Agency (S-2158)
EPI1681990	PB2	Korea, Republic of	2015-Jan-28	EPI_ISL_408852	A/duck/Korea/H2263/2015	Animal and Plant Quarantine Agency (APQA)	Animal and Plant Quarantine Agency (S-2158)
EPI1681998	PB2	Korea, Republic of	2015-Jan-28	EPI_ISL_408853	A/duck/Korea/H2264/2015	Animal and Plant Quarantine Agency (APQA)	Animal and Plant Quarantine Agency (S-2158)
EPI1682013	PB2	Korea, Republic of	2015-Jan-28	EPI_ISL_408855	A/duck/Korea/H2267/2015	Animal and Plant Quarantine Agency (APQA)	Animal and Plant Quarantine Agency (S-2158)
EPI1682021	PB2	Korea, Republic of	2015-Jan-28	EPI_ISL_408856	A/duck/Korea/H2268/2015	Animal and Plant Quarantine Agency (APQA)	Animal and Plant Quarantine Agency (S-2158)
EPI1682029	PB2	Korea, Republic of	2015-Jan-29	EPI_ISL_408857	A/duck/Korea/H2269/2015	Animal and Plant Quarantine Agency (APQA)	Animal and Plant Quarantine Agency (S-2158)
EPI1682037	PB2	Korea, Republic of	2015-Jan-29	EPI_ISL_408858	A/duck/Korea/H2273/2015	Animal and Plant Quarantine Agency (APQA)	Animal and Plant Quarantine Agency (S-2158)
EPI1682052	PB2	Korea, Republic of	2015-Jan-30	EPI_ISL_408860	A/duck/Korea/H2279/2015	Animal and Plant Quarantine Agency (APQA)	Animal and Plant Quarantine Agency (S-2158)
EPI1682060	PB2	Korea, Republic of	2015-Jan-30	EPI_ISL_408861	A/duck/Korea/H2280/2015	Animal and Plant Quarantine Agency (APQA)	Animal and Plant Quarantine Agency (S-2158)
EPI1682075	PB2	Korea, Republic of	2015-Jan-30	EPI_ISL_408863	A/duck/Korea/H2294/2015	Animal and Plant Quarantine Agency (APQA)	Animal and Plant Quarantine Agency (S-2158)
EPI1682083	PB2	Korea, Republic of	2015-Feb-02	EPI_ISL_408864	A/duck/Korea/H2300/2015	Animal and Plant Quarantine Agency (APQA)	Animal and Plant Quarantine Agency (S-2158)
EPI1682098	PB2	Korea, Republic of	2015-Feb-02	EPI_ISL_408866	A/environment/Korea/H2305/2015	Animal and Plant Quarantine Agency (APQA)	Animal and Plant Quarantine Agency (S-2158)
EPI1682106	PB2	Korea, Republic of	2015-Feb-04	EPI_ISL_408867	A/duck/Korea/H2311/2015	Animal and Plant Quarantine Agency (APQA)	Animal and Plant Quarantine Agency (S-2158)
EPI1682114	PB2	Korea, Republic of	2015-Feb-04	EPI_ISL_408868	A/duck/Korea/H2312/2015	Animal and Plant Quarantine Agency (APQA)	Animal and Plant Quarantine Agency (S-2158)
EPI1682122	PB2	Korea, Republic of	2015-Feb-04	EPI_ISL_408869	A/duck/Korea/H2319/2015	Animal and Plant Quarantine Agency (APQA)	Animal and Plant Quarantine Agency (S-2158)
EPI1682130	PB2	Korea, Republic of	2015-Feb-05	EPI_ISL_408870	A/duck/Korea/H2320/2015	Animal and Plant Quarantine Agency (APQA)	Animal and Plant Quarantine Agency (S-2158)
EPI1682145	PB2	Korea, Republic of	2015-Feb-10	EPI_ISL_408872	A/chicken/Korea/H2357/2015	Animal and Plant Quarantine Agency (APQA)	Animal and Plant Quarantine Agency (S-2158)
EPI1682153	PB2	Korea, Republic of	2015-Feb-10	EPI_ISL_408873	A/duck/Korea/H2358/2015	Animal and Plant Quarantine Agency (APQA)	Animal and Plant Quarantine Agency (S-2158)
EPI1682161	PB2	Korea, Republic of	2015-Feb-12	EPI_ISL_408874	A/duck/Korea/H2363/2015	Animal and Plant Quarantine Agency (APQA)	Animal and Plant Quarantine Agency (S-2158)
EPI1682169	PB2	Korea, Republic of	2015-Feb-13	EPI_ISL_408875	A/environment/Korea/H2369/2015	Animal and Plant Quarantine Agency (APQA)	Animal and Plant Quarantine Agency (S-2158)
EPI1682184	PB2	Korea, Republic of	2015-Feb-18	EPI_ISL_408877	A/duck/Korea/H2388/2015	Animal and Plant Quarantine Agency (APQA)	Animal and Plant Quarantine Agency (S-2158)
EPI1682192	PB2	Korea, Republic of	2015-Feb-22	EPI_ISL_408878	A/duck/Korea/H2391/2015	Animal and Plant Quarantine Agency (APQA)	Animal and Plant Quarantine Agency (S-2158)
EPI1682200	PB2	Korea, Republic of	2015-Feb-23	EPI_ISL_408879	A/duck/Korea/H2392/2015	Animal and Plant Quarantine Agency (APQA)	Animal and Plant Quarantine Agency (S-2158)
EPI1682215	PB2	Korea, Republic of	2015-Feb-23	EPI_ISL_408881	A/duck/Korea/H2394/2015	Animal and Plant Quarantine Agency (APQA)	Animal and Plant Quarantine Agency (S-2158)
EPI1682223	PB2	Korea, Republic of	2015-Feb-23	EPI_ISL_408882	A/duck/Korea/H2395/2015	Animal and Plant Quarantine Agency (APQA)	Animal and Plant Quarantine Agency (S-2158)
EPI1682231	PB2	Korea, Republic of	2015-Feb-23	EPI_ISL_408883	A/duck/Korea/H2397/2015	Animal and Plant Quarantine Agency (APQA)	Animal and Plant Quarantine Agency (S-2158)
EPI1690465	PB2	Korea, Republic of	2015-Feb-23	EPI_ISL_408884	A/duck/Korea/H2399/2015	Animal and Plant Quarantine Agency (APQA)	Animal and Plant Quarantine Agency (S-2158)
EPI1682247	PB2	Korea, Republic of	2015-Feb-23	EPI_ISL_408886	A/duck/Korea/H2401/2015	Animal and Plant Quarantine Agency (APQA)	Animal and Plant Quarantine Agency (S-2158)
EPI1690472	PB2	Korea, Republic of	2015-Feb-23	EPI_ISL_408887	A/duck/Korea/H2402/2015	Animal and Plant Quarantine Agency (APQA)	Animal and Plant Quarantine Agency (S-2158)
EPI1682263	PB2	Korea, Republic of	2015-Feb-24	EPI_ISL_408889	A/duck/Korea/H2410/2015	Animal and Plant Quarantine Agency (APQA)	Animal and Plant Quarantine Agency (S-2158)
EPI1682271	PB2	Korea, Republic of	2015-Feb-24	EPI_ISL_408890	A/duck/Korea/H2411/2015	Animal and Plant Quarantine Agency (APQA)	Animal and Plant Quarantine Agency (S-2158)
EPI1682279	PB2	Korea, Republic of	2015-Feb-24	EPI_ISL_408891	A/duck/Korea/H2412/2015	Animal and Plant Quarantine Agency (APQA)	Animal and Plant Quarantine Agency (S-2158)
EPI1682287	PB2	Korea, Republic of	2015-Feb-26	EPI_ISL_408892	A/duck/Korea/H2426/2015	Animal and Plant Quarantine Agency (APQA)	Animal and Plant Quarantine Agency (S-2158)
EPI1682295	PB2	Korea, Republic of	2015-Feb-27	EPI_ISL_408893	A/duck/Korea/H2435/2015	Animal and Plant Quarantine Agency (APQA)	Animal and Plant Quarantine Agency (S-2158)
EPI1682303	PB2	Korea, Republic of	2015-Feb-27	EPI_ISL_408894	A/duck/Korea/H2436/2015	Animal and Plant Quarantine Agency (APQA)	Animal and Plant Quarantine Agency (S-2158)
EPI1682311	PB2	Korea, Republic of	2015-Mar-02	EPI_ISL_408895	A/duck/Korea/H2441/2015	Animal and Plant Quarantine Agency (APQA)	Animal and Plant Quarantine Agency (S-2158)
EPI1682319	PB2	Korea, Republic of	2015-Mar-02	EPI_ISL_408896	A/duck/Korea/H2442/2015	Animal and Plant Quarantine Agency (APQA)	Animal and Plant Quarantine Agency (S-2158)
EPI1682327	PB2	Korea, Republic of	2015-Mar-02	EPI_ISL_408897	A/duck/Korea/H2444/2015	Animal and Plant Quarantine Agency (APQA)	Animal and Plant Quarantine Agency (S-2158)
EPI1682335	PB2	Korea, Republic of	2015-Mar-02	EPI_ISL_408898	A/duck/Korea/H2445/2015	Animal and Plant Quarantine Agency (APQA)	Animal and Plant Quarantine Agency (S-2158)
EPI1682343	PB2	Korea, Republic of	2015-Mar-02	EPI_ISL_408899	A/duck/Korea/H2446/2015	Animal and Plant Quarantine Agency (APQA)	Animal and Plant Quarantine Agency (S-2158)
EPI1682351	PB2	Korea, Republic of	2015-Mar-02	EPI_ISL_408900	A/duck/Korea/H2447/2015	Animal and Plant Quarantine Agency (APQA)	Animal and Plant Quarantine Agency (S-2158)
EPI1682359	PB2	Korea, Republic of	2015-Mar-03	EPI_ISL_408901	A/duck/Korea/H2449/2015	Animal and Plant Quarantine Agency (APQA)	Animal and Plant Quarantine Agency (S-2158)
EPI1682367	PB2	Korea, Republic of	2015-Mar-02	EPI_ISL_408902	A/duck/Korea/H2454/2015	Animal and Plant Quarantine Agency (APQA)	Animal and Plant Quarantine Agency (S-2158)
EPI1682375	PB2	Korea, Republic of	2015-Mar-02	EPI_ISL_408903	A/duck/Korea/H2455/2015	Animal and Plant Quarantine Agency (APQA)	Animal and Plant Quarantine Agency (S-2158)
EPI1682383	PB2	Korea, Republic of	2015-Mar-03	EPI_ISL_408904	A/duck/Korea/H2459/2015	Animal and Plant Quarantine Agency (APQA)	Animal and Plant Quarantine Agency (S-2158)
EPI1682391	PB2	Korea, Republic of	2015-Mar-03	EPI_ISL_408905	A/duck/Korea/H2460/2015	Animal and Plant Quarantine Agency (APQA)	Animal and Plant Quarantine Agency (S-2158)
EPI1682399	PB2	Korea, Republic of	2015-Mar-03	EPI_ISL_408906	A/duck/Korea/H2462/2015	Animal and Plant Quarantine Agency (APQA)	Animal and Plant Quarantine Agency (S-2158)
EPI1682407	PB2	Korea, Republic of	2015-Mar-03	EPI_ISL_408907	A/duck/Korea/H2465/2015	Animal and Plant Quarantine Agency (APQA)	Animal and Plant Quarantine Agency (S-2158)
EPI1682415	PB2	Korea, Republic of	2015-Mar-03	EPI_ISL_408908	A/duck/Korea/H2466/2015	Animal and Plant Quarantine Agency (APQA)	Animal and Plant Quarantine Agency (S-2158)
EPI1682423	PB2	Korea, Republic of	2015-Mar-03	EPI_ISL_408909	A/duck/Korea/H2467/2015	Animal and Plant Quarantine Agency (APQA)	Animal and Plant Quarantine Agency (S-2158)
EPI1682431	PB2	Korea, Republic of	2015-Mar-03	EPI_ISL_408910	A/duck/Korea/H2469/2015	Animal and Plant Quarantine Agency (APQA)	Animal and Plant Quarantine Agency (S-2158)
EPI1682439	PB2	Korea, Republic of	2015-Mar-04	EPI_ISL_408911	A/duck/Korea/H2474/2015	Animal and Plant Quarantine Agency (APQA)	Animal and Plant Quarantine Agency (S-2158)
EPI1682447	PB2	Korea, Republic of	2015-Mar-05	EPI_ISL_408912	A/duck/Korea/H2475/2015	Animal and Plant Quarantine Agency (APQA)	Animal and Plant Quarantine Agency (S-2158)
EPI1682455	PB2	Korea, Republic of	2015-Mar-06	EPI_ISL_408913	A/duck/Korea/H2484/2015	Animal and Plant Quarantine Agency (APQA)	Animal and Plant Quarantine Agency (S-2158)
EPI1682463	PB2	Korea, Republic of	2015-Mar-06	EPI_ISL_408914	A/duck/Korea/H2485/2015	Animal and Plant Quarantine Agency (APQA)	Animal and Plant Quarantine Agency (S-2158)
EPI1682471	PB2	Korea, Republic of	2015-Mar-06	EPI_ISL_408915	A/chicken/Korea/H2486/2015	Animal and Plant Quarantine Agency (APQA)	Animal and Plant Quarantine Agency (S-2158)
EPI1682486	PB2	Korea, Republic of	2015-Mar-10	EPI_ISL_408917	A/chicken/Korea/H2497/2015	Animal and Plant Quarantine Agency (APQA)	Animal and Plant Quarantine Agency (S-2158)
EPI1682494	PB2	Korea, Republic of	2015-Mar-11	EPI_ISL_408918	A/duck/Korea/H2504/2015	Animal and Plant Quarantine Agency (APQA)	Animal and Plant Quarantine Agency (S-2158)
EPI1682502	PB2	Korea, Republic of	2015-Mar-12	EPI_ISL_408919	A/chicken/Korea/H2513/2015	Animal and Plant Quarantine Agency (APQA)	Animal and Plant Quarantine Agency (S-2158)
EPI1682510	PB2	Korea, Republic of	2015-Mar-12	EPI_ISL_408920	A/chicken/Korea/H2514/2015	Animal and Plant Quarantine Agency (APQA)	Animal and Plant Quarantine Agency (S-2158)
EPI1682525	PB2	Korea, Republic of	2015-Mar-15	EPI_ISL_408922	A/chicken/Korea/H2519/2015	Animal and Plant Quarantine Agency (APQA)	Animal and Plant Quarantine Agency (S-2158)
EPI1682533	PB2	Korea, Republic of	2015-Mar-20	EPI_ISL_408923	A/duck/Korea/H2529/2015	Animal and Plant Quarantine Agency (APQA)	Animal and Plant Quarantine Agency (S-2158)
EPI1682548	PB2	Korea, Republic of	2015-Mar-26	EPI_ISL_408925	A/chicken/Korea/H2541/2015	Animal and Plant Quarantine Agency (APQA)	Animal and Plant Quarantine Agency (S-2158)
EPI1682556	PB2	Korea, Republic of	2015-Mar-28	EPI_ISL_408926	A/chicken/Korea/H2551/2015	Animal and Plant Quarantine Agency (APQA)	Animal and Plant Quarantine Agency (S-2158)
EPI1682571	PB2	Korea, Republic of	2015-Mar-31	EPI_ISL_408928	A/chicken/Korea/H2555/2015	Animal and Plant Quarantine Agency (APQA)	Animal and Plant Quarantine Agency (S-2158)
EPI1682579	PB2	Korea, Republic of	2015-Apr-01	EPI_ISL_408929	A/chicken/Korea/H2560/2015	Animal and Plant Quarantine Agency (APQA)	Animal and Plant Quarantine Agency (S-2158)
EPI1682587	PB2	Korea, Republic of	2015-Apr-03	EPI_ISL_408930	A/duck/Korea/H2564/2015	Animal and Plant Quarantine Agency (APQA)	Animal and Plant Quarantine Agency (S-2158)
EPI1682602	PB2	Korea, Republic of	2015-Apr-06	EPI_ISL_408932	A/chicken/Korea/H2568/2015	Animal and Plant Quarantine Agency (APQA)	Animal and Plant Quarantine Agency (S-2158)
EPI1682610	PB2	Korea, Republic of	2015-Apr-17	EPI_ISL_408933	A/chicken/Korea/H2570/2015	Animal and Plant Quarantine Agency (APQA)	Animal and Plant Quarantine Agency (S-2158)
EPI1682618	PB2	Korea, Republic of	2015-Apr-10	EPI_ISL_408934	A/chicken/Korea/H2573/2015	Animal and Plant Quarantine Agency (APQA)	Animal and Plant Quarantine Agency (S-2158)
EPI1682626	PB2	Korea, Republic of	2015-Apr-12	EPI_ISL_408935	A/chicken/Korea/H2580/2015	Animal and Plant Quarantine Agency (APQA)	Animal and Plant Quarantine Agency (S-2158)
EPI1682634	PB2	Korea, Republic of	2015-Apr-13	EPI_ISL_408936	A/chicken/Korea/H2584/2015	Animal and Plant Quarantine Agency (APQA)	Animal and Plant Quarantine Agency (S-2158)
EPI1682649	PB2	Korea, Republic of	2015-Apr-18	EPI_ISL_408938	A/chicken/Korea/H2596/2015	Animal and Plant Quarantine Agency (APQA)	Animal and Plant Quarantine Agency (S-2158)
EPI1682664	PB2	Korea, Republic of	2015-Apr-22	EPI_ISL_408940	A/chicken/Korea/H2599/2015	Animal and Plant Quarantine Agency (APQA)	Animal and Plant Quarantine Agency (S-2158)
EPI1682672	PB2	Korea, Republic of	2015-Apr-27	EPI_ISL_408941	A/chicken/Korea/H2600/2015	Animal and Plant Quarantine Agency (APQA)	Animal and Plant Quarantine Agency (S-2158)
EPI1682687	PB2	Korea, Republic of	2015-May-12	EPI_ISL_408943	A/duck/Korea/H2613/2015	Animal and Plant Quarantine Agency (APQA)	Animal and Plant Quarantine Agency (S-2158)
EPI1682716	PB2	Korea, Republic of	2015-May-24	EPI_ISL_408947	A/duck/Korea/H2629/2015	Animal and Plant Quarantine Agency (APQA)	Animal and Plant Quarantine Agency (S-2158)
EPI1682724	PB2	Korea, Republic of	2015-May-26	EPI_ISL_408948	A/duck/Korea/H2631/2015	Animal and Plant Quarantine Agency (APQA)	Animal and Plant Quarantine Agency (S-2158)
EPI1682774	PB2	Korea, Republic of	2015-Sep-19	EPI_ISL_408955	A/environment/Korea/H2833/2015	Animal and Plant Quarantine Agency (APQA)	Animal and Plant Quarantine Agency (S-2158)
EPI1682817	PB2	Korea, Republic of	2015-Oct-28	EPI_ISL_408962	A/duck/Korea/H3105/2015	Animal and Plant Quarantine Agency (APQA)	Animal and Plant Quarantine Agency (S-2158)
EPI1682846	PB2	Korea, Republic of	2014-Jan-23	EPI_ISL_408966	A/duck/Korea/H0088/2014	Animal and Plant Quarantine Agency (APQA)	Animal and Plant Quarantine Agency (S-2158)
EPI1682854	PB2	Korea, Republic of	2014-Feb-17	EPI_ISL_408967	A/chicken/Korea/H0453/2014	Animal and Plant Quarantine Agency (APQA)	Animal and Plant Quarantine Agency (S-2158)
EPI1682870	PB2	Korea, Republic of	2014-Jun-25	EPI_ISL_408969	A/duck/Korea/H1592/2014	Animal and Plant Quarantine Agency (APQA)	Animal and Plant Quarantine Agency (S-2158)
EPI1682878	PB2	Korea, Republic of	2014-Oct-01	EPI_ISL_408970	A/duck/Korea/H1750/2014	Animal and Plant Quarantine Agency (APQA)	Animal and Plant Quarantine Agency (S-2158)
EPI1682886	PB2	Korea, Republic of	2014-Oct-11	EPI_ISL_408971	A/duck/Korea/H1763/2014	Animal and Plant Quarantine Agency (APQA)	Animal and Plant Quarantine Agency (S-2158)
EPI1682894	PB2	Korea, Republic of	2015-Jan-27	EPI_ISL_408972	A/duck/Korea/H2240/2015	Animal and Plant Quarantine Agency (APQA)	Animal and Plant Quarantine Agency (S-2158)
EPI1682903	PB2	Korea, Republic of	2015-Jan-31	EPI_ISL_408973	A/chicken/Korea/H2295/2015	Animal and Plant Quarantine Agency (APQA)	Animal and Plant Quarantine Agency (S-2158)
EPI1690456	PB2	Korea, Republic of	2014-Mar-03	EPI_ISL_410213	A/ostrich/Korea/H0829/2014	Animal and Plant Quarantine Agency (APQA)	Animal and Plant Quarantine Agency (S-2158)
EPI1691234	PB2	Germany	2020-Feb-06	EPI_ISL_410291	A/chicken/Germany-BW/AI00049/2020	CVUA Karlsruhe	Friedrich-Loeffler-Institut
EPI1701626	PB2	Iran, Islamic Republic of	2016-Nov-14	EPI_ISL_412984	A/chicken/Iran/17RS654-01/2016	Center of Hygiene and Epidemiology in Kaliningrad Region	Istituto Zooprofilattico Sperimentale Delle Venezie
EPI1701641	PB2	Iran, Islamic Republic of	2016-Nov-28	EPI_ISL_412986	A/chicken/Iran/17RS654-03/2016	Center of Hygiene and Epidemiology in Kaliningrad Region	Istituto Zooprofilattico Sperimentale Delle Venezie
EPI1701649	PB2	Iran, Islamic Republic of	2016-Dec-19	EPI_ISL_412987	A/chicken/Iran/17RS654-08/2016	Center of Hygiene and Epidemiology in Kaliningrad Region	Istituto Zooprofilattico Sperimentale Delle Venezie
EPI1701657	PB2	Iran, Islamic Republic of	2017-Jan-05	EPI_ISL_412988	A/chicken/Iran/17RS654-15/2017	Center of Hygiene and Epidemiology in Kaliningrad Region	Istituto Zooprofilattico Sperimentale Delle Venezie
EPI1701665	PB2	Iran, Islamic Republic of	2017-Jan-23	EPI_ISL_412989	A/chicken/Iran/17RS654-26/2017	Center of Hygiene and Epidemiology in Kaliningrad Region	Istituto Zooprofilattico Sperimentale Delle Venezie
EPI1701680	PB2	Iran, Islamic Republic of	2017-Jan-20	EPI_ISL_412991	A/chicken/Iran/17RS654-29/2017	Center of Hygiene and Epidemiology in Kaliningrad Region	Istituto Zooprofilattico Sperimentale Delle Venezie
EPI1701688	PB2	Iran, Islamic Republic of	2017-Jan-23	EPI_ISL_412992	A/chicken/Iran/17RS654-34/2017	Center of Hygiene and Epidemiology in Kaliningrad Region	Istituto Zooprofilattico Sperimentale Delle Venezie
EPI1701714	PB2	Iran, Islamic Republic of	2017-Oct-21	EPI_ISL_412996	A/chicken/Iran/18VIR2027-03/2017	Center of Hygiene and Epidemiology in Kaliningrad Region	Istituto Zooprofilattico Sperimentale Delle Venezie
EPI1701755	PB2	Iran, Islamic Republic of	2017-Dec-21	EPI_ISL_413002	A/chicken/Iran/18VIR2027-09/2017	Center of Hygiene and Epidemiology in Kaliningrad Region	Istituto Zooprofilattico Sperimentale Delle Venezie
EPI1701816	PB2	Iran, Islamic Republic of	2016-Dec-09	EPI_ISL_413011	A/wild_bird/Iran/17RS654-24/2016	Center of Hygiene and Epidemiology in Kaliningrad Region	Istituto Zooprofilattico Sperimentale Delle Venezie
EPI1711368	PB2	Germany	2020-Mar-12	EPI_ISL_415197	A/chicken/Germany-SN/AI00276/2020	Landesuntersuchungsanstalt für das Gesundheits- und Veterinärwesen Sachsen	Friedrich-Loeffler-Institut
EPI1718618	PB2	Germany	2020-Mar-20	EPI_ISL_417414	A/buzzard/Germany-SN/AI00285/2020	Landesuntersuchungsanstalt für das Gesundheits- und Veterinärwesen Sachsen	Friedrich-Loeffler-Institut
EPI1718626	PB2	Germany	2020-Mar-20	EPI_ISL_417415	A/turkey/Germany-NI/AI00334/2020	Lebensmittel- und Veterinärinstitut Oldenburg - Standort Veterinärinstitut	Friedrich-Loeffler-Institut
EPI1719039	PB2	Czech Republic	2020-Feb-17	EPI_ISL_418266	A/turkey/Czech Republic/3071/2020	State Veterinary Institute Prague	State Veterinary Institute Prague	Nagy,A
EPI1721420	PB2	Bulgaria	2018-Mar-02	EPI_ISL_419212	A/chicken/Bulgaria/Dobrich/12-1/2018	NDRVMI (National Diagnostic and Research Veterinary Medical Institute)	University of Cambridge	xyz, abc
EPI1721661	PB2	Hungary	2020-Jan-09	EPI_ISL_419220	A/turkey/Hungary/1020_20VIR749-1/2020	National Food Chain Safety Office Veterinary Diagnostic Directorate Laboratory for Molecular Biology	Istituto Zooprofilattico Sperimentale Delle Venezie	Bálint,Ádám;Malik,Péter;Ursu,Krisztina;Bianca,Zecchin;Gianpiero,Zamperin;Ambra,Pastori;Annalisa,Salviato;Alice,Fusaro;Calogero,Terregino
EPI1721421	PB2	Hungary	2020-Jan-10	EPI_ISL_419239	A/duck/Hungary/1565_20VIR749-2/2020	National Food Chain Safety Office Veterinary Diagnostic Directorate Laboratory for Molecular Biology	Istituto Zooprofilattico Sperimentale Delle Venezie	Bálint,Ádám;Malik,Péter;Ursu,Krisztina;Bianca,Zecchin;Gianpiero,Zamperin;Ambra,Pastori;Annalisa,Salviato;Alice,Fusaro;Calogero,Terregino
EPI1721669	PB2	Germany	2020-Mar-26	EPI_ISL_419312	A/steamer duck/Germany-SN/AI00346/2020	Landesuntersuchungsanstalt für das Gesundheits- und Veterinärwesen Sachsen	Friedrich-Loeffler-Institut
EPI1721677	PB2	Germany	2020-Mar-27	EPI_ISL_419314	A/turkey/Germany-ST/AI00352/2020	Landesamt für Verbraucherschutz Sachsen-Anhalt	Friedrich-Loeffler-Institut
EPI1721783	PB2	Bulgaria	2018-Mar-02	EPI_ISL_419344	A/chicken/Bulgaria/Dobrich/12-2/2018	NDRVMI (National Diagnostic and Research Veterinary Medical Institute)	University of Cambridge
EPI1721791	PB2	Bulgaria	2018-Sep-19	EPI_ISL_419345	A/chicken/Bulgaria/Plovdiv/224-1/2018	NDRVMI (National Diagnostic and Research Veterinary Medical Institute)	University of Cambridge
EPI1721799	PB2	Bulgaria	2018-Sep-19	EPI_ISL_419346	A/chicken/Bulgaria/Plovdiv/224-2/2018	NDRVMI (National Diagnostic and Research Veterinary Medical Institute)	University of Cambridge
EPI1721807	PB2	Bulgaria	2018-Sep-19	EPI_ISL_419347	A/chicken/Bulgaria/Plovdiv/224-3/2018	NDRVMI (National Diagnostic and Research Veterinary Medical Institute)	University of Cambridge
EPI1721815	PB2	Bulgaria	2017-Oct-19	EPI_ISL_419348	A/chicken/Bulgaria/Haskovo/411/2017	NDRVMI (National Diagnostic and Research Veterinary Medical Institute)	University of Cambridge
EPI1721823	PB2	Bulgaria	2017-Nov-02	EPI_ISL_419349	A/chicken/Bulgaria/Sliven/432/2017	NDRVMI (National Diagnostic and Research Veterinary Medical Institute)	University of Cambridge
EPI1721831	PB2	Bulgaria	2017-Oct-17	EPI_ISL_419350	A/duck/Bulgaria/Dobrich/407/2017	NDRVMI (National Diagnostic and Research Veterinary Medical Institute)	University of Cambridge
EPI1721839	PB2	Bulgaria	2017-Nov-03	EPI_ISL_419351	A/duck/Bulgaria/Yambol/436/2017	NDRVMI (National Diagnostic and Research Veterinary Medical Institute)	University of Cambridge
EPI1721847	PB2	Bulgaria	2017-Nov-20	EPI_ISL_419352	A/duck/Bulgaria/Stara-Zagora/623/2017	NDRVMI (National Diagnostic and Research Veterinary Medical Institute)	University of Cambridge
EPI1721855	PB2	Bulgaria	2018-Apr-02	EPI_ISL_419353	A/duck/Bulgaria/Yambol/35-1/2018	NDRVMI (National Diagnostic and Research Veterinary Medical Institute)	University of Cambridge
EPI1721903	PB2	Bulgaria	2018-Jun-12	EPI_ISL_419359	A/chicken/Bulgaria/Dobrich/115/2018	NDRVMI (National Diagnostic and Research Veterinary Medical Institute)	University of Cambridge
EPI1721911	PB2	Bulgaria	2018-Jul-05	EPI_ISL_419360	A/chicken/Bulgaria/Dobrich/163-1/2018	NDRVMI (National Diagnostic and Research Veterinary Medical Institute)	University of Cambridge
EPI1721919	PB2	Bulgaria	2018-Jul-05	EPI_ISL_419361	A/chicken/Bulgaria/Dobrich/163-2/2018	NDRVMI (National Diagnostic and Research Veterinary Medical Institute)	University of Cambridge
EPI1721927	PB2	Bulgaria	2018-Oct-16	EPI_ISL_419362	A/chicken/Bulgaria/Haskovo/286/2018	NDRVMI (National Diagnostic and Research Veterinary Medical Institute)	University of Cambridge
EPI1721935	PB2	Bulgaria	2018-Oct-18	EPI_ISL_419363	A/chicken/Bulgaria/Plovdiv/295/2018	NDRVMI (National Diagnostic and Research Veterinary Medical Institute)	University of Cambridge
EPI1721951	PB2	Bulgaria	2018-Oct-29	EPI_ISL_419365	A/turkey/Bulgaria/Haskovo/336/2018	NDRVMI (National Diagnostic and Research Veterinary Medical Institute)	University of Cambridge
EPI1721961	PB2	Bulgaria	2018-Dec-13	EPI_ISL_419367	A/chicken/Bulgaria/Vidin-Kosovo/550/2018	NDRVMI (National Diagnostic and Research Veterinary Medical Institute)	University of Cambridge
EPI1753772	PB2	Germany	2016-Jan-01	EPI_ISL_486440	recombinant A/tufted duck/Germany/AR8444/2016	Friedrich-Loeffler-Institut	Friedrich-Loeffler-Institut
EPI1753780	PB2	Germany	2014-Jan-01	EPI_ISL_486441	recombinant A/turkey/Germany-MV/AR2487/2014	Friedrich-Loeffler-Institut	Friedrich-Loeffler-Institut
EPI1776472	PB2	China	2016-Dec-18	EPI_ISL_503037	A/swan/China/ST/2016			Jiang,W.
EPI1787965	PB2	South Africa	2018-Apr-06	EPI_ISL_505431	A/quail/South Africa/AI5930/2018			Abolnik,C.
EPI1787973	PB2	South Africa	2018-Jun-06	EPI_ISL_505432	A/chicken/South Africa/499723/2018			Abolnik,C.
EPI1800002	PB2	Poland	2020-Jan-01	EPI_ISL_525439	A/laying_hen/Poland/002/2020	National Veterinary Research Institut Poland, PIWet-PIB	National Veterinary Research Institut Poland, PIWet-PIB	E. Swieton, K. Smietanka
EPI1800019	PB2	Poland	2020-Jan-02	EPI_ISL_525440	A/chicken/Poland/003/2020	National Veterinary Research Institut Poland, PIWet-PIB	National Veterinary Research Institut Poland, PIWet-PIB	E. Swieton, K. Smietanka
EPI1800028	PB2	Poland	2020-Jan-09	EPI_ISL_525442	A/turkey/Poland/027/2020	National Veterinary Research Institut Poland, PIWet-PIB	National Veterinary Research Institut Poland, PIWet-PIB	Swieton, E.; Smietanka, K.
EPI1800055	PB2	Poland	2020-Jan-25	EPI_ISL_525445	A/turkey/Poland/079/2020	National Veterinary Research Institut Poland, PIWet-PIB	National Veterinary Research Institut Poland, PIWet-PIB	Swieton, E.; Smietanka, K.
EPI1881006	PB2	China	2020-Nov-16	EPI_ISL_2713170	A/tundra swan/Hubei/BQ9/2020	College of Wildlife and Protected Areas, Northeast Forestry University	Northeast Forestry University
EPI1881259	PB2	China	2020-Oct-11	EPI_ISL_2815336	A/common teal/Ningxia/105/2020	College of Wildlife and Protected Areas, Northeast Forestry University	Northeast Forestry University
EPI1881267	PB2	China	2020-Oct-15	EPI_ISL_2815374	A/mallard/Ningxia/175/2020	College of Wildlife and Protected Areas, Northeast Forestry University	Northeast Forestry University
EPI1881275	PB2	China	2020-Oct-15	EPI_ISL_2820250	A/mallard/Ningxia/176/2020	College of Wildlife and Protected Areas, Northeast Forestry University	Northeast Forestry University
EPI1881283	PB2	China	2020-Oct-15	EPI_ISL_2820259	A/common teal/Ningxia/181/2020	College of Wildlife and Protected Areas, Northeast Forestry University	Northeast Forestry University
EPI1881301	PB2	China	2020-Oct-15	EPI_ISL_2820261	A/common teal/Ningxia/189/2020	College of Wildlife and Protected Areas, Northeast Forestry University	Northeast Forestry University
EPI1881309	PB2	China	2020-Oct-16	EPI_ISL_2820262	A/common teal/Ningxia/237/2020	College of Wildlife and Protected Areas, Northeast Forestry University	Northeast Forestry University
EPI1881317	PB2	China	2020-Oct-16	EPI_ISL_2820288	A/mallard/Ningxia/239/2020	College of Wildlife and Protected Areas, Northeast Forestry University	Northeast Forestry University
EPI1881325	PB2	China	2020-Oct-16	EPI_ISL_2820465	A/mallard/Ningxia/241/2020	College of Wildlife and Protected Areas, Northeast Forestry University	Northeast Forestry University
EPI1881333	PB2	China	2020-Oct-16	EPI_ISL_2820479	A/common pochard/Ningxia/243/2020	College of Wildlife and Protected Areas, Northeast Forestry University	Northeast Forestry University
EPI1881341	PB2	China	2020-Oct-16	EPI_ISL_2820480	A/common teal/Ningxia/245/2020	College of Wildlife and Protected Areas, Northeast Forestry University	Northeast Forestry University
EPI1881349	PB2	China	2020-Oct-16	EPI_ISL_2820501	A/mallard/Ningxia/247/2020	College of Wildlife and Protected Areas, Northeast Forestry University	Northeast Forestry University
EPI1881357	PB2	China	2020-Oct-16	EPI_ISL_2820503	A/mallard/Ningxia/249/2020	College of Wildlife and Protected Areas, Northeast Forestry University	Northeast Forestry University
EPI1881365	PB2	China	2020-Oct-16	EPI_ISL_2820504	A/common teal/Ningxia/253/2020	College of Wildlife and Protected Areas, Northeast Forestry University	Northeast Forestry University
EPI1882773	PB2	Sweden	2021-May-21	EPI_ISL_3001273	A/common buzzard/Sweden/SVA210510SZ0206/FB001829/C-2021	National Veterinary Institute, SVA	National Veterinary Institute
EPI1882941	PB2	Sweden	2021-Jun-17	EPI_ISL_3026043	A/European herring gull/Sweden/SVA210617SZ0354/FB002251/I-2021	National Veterinary Institute, SVA	National Veterinary Institute
EPI1883276	PB2	Sweden	2021-Jun-17	EPI_ISL_3098710	A/common eider/Sweden/SVA210617SZ0354/FB002253/I-2021	National Veterinary Institute, SVA	National Veterinary Institute
EPI1883380	PB2	Sweden	2021-Jan-19	EPI_ISL_3102024	A/barnacle goose/Sweden/SVA210423SZ0250/FB001648/M-2021	National Veterinary Institute, SVA	National Veterinary Institute
EPI1883389	PB2	Sweden	2021-Jan-06	EPI_ISL_3102029	A/barnacle goose/Sweden/SVA210423SZ0252/FB001647/M2021	National Veterinary Institute, SVA	National Veterinary Institute
EPI1883418	PB2	Bulgaria	2021-Apr-23	EPI_ISL_3102056	A/chicken/Bulgaria/274-5_21VIR4270-4/2021	Istituto Zooprofilattico Sperimentale delle Venezie, EU/OIE/Reference Laboratory and FAO Reference Centre for AI and ND	Istituto Zooprofilattico Sperimentale Delle Venezie	Goujgoulova, G.; Slavcheva, I.; Zecchin, B.; Fusaro, A.; Milani, A.; Schivo, A.; Salviato, A.; Giussani, E.; Monne, I.; Terregino, C.
EPI1883426	PB2	Bulgaria	2021-Apr-26	EPI_ISL_3102057	A/chicken/Bulgaria/275-4_21VIR4270-6/2021	Istituto Zooprofilattico Sperimentale delle Venezie, EU/OIE/Reference Laboratory and FAO Reference Centre for AI and ND	Istituto Zooprofilattico Sperimentale Delle Venezie	Goujgoulova, G.; Slavcheva, I.; Zecchin, B.; Fusaro, A.; Milani, A.; Schivo, A.; Salviato, A.; Giussani, E.; Monne, I.; Terregino, C.
EPI1883434	PB2	Bulgaria	2021-May-05	EPI_ISL_3102058	A/chicken/Bulgaria/297-2_21VIR4270-8/2021	Istituto Zooprofilattico Sperimentale delle Venezie, EU/OIE/Reference Laboratory and FAO Reference Centre for AI and ND	Istituto Zooprofilattico Sperimentale Delle Venezie	Goujgoulova, G.; Slavcheva, I.; Zecchin, B.; Fusaro, A.; Milani, A.; Schivo, A.; Salviato, A.; Giussani, E.; Monne, I.; Terregino, C.
EPI1883442	PB2	Bulgaria	2021-May-05	EPI_ISL_3102059	A/chicken/Bulgaria/298-1_21VIR4270-9/2021	Istituto Zooprofilattico Sperimentale delle Venezie, EU/OIE/Reference Laboratory and FAO Reference Centre for AI and ND	Istituto Zooprofilattico Sperimentale Delle Venezie	Goujgoulova, G.; Slavcheva, I.; Zecchin, B.; Fusaro, A.; Milani, A.; Schivo, A.; Salviato, A.; Giussani, E.; Monne, I.; Terregino, C.
EPI1883450	PB2	Poland	2021-Mar-05	EPI_ISL_3102060	A/duck/Poland/H160_21RS1385-1/2021	Istituto Zooprofilattico Sperimentale delle Venezie, EU/OIE/Reference Laboratory and FAO Reference Centre for AI and ND	Istituto Zooprofilattico Sperimentale Delle Venezie	Smietanka, K.; Swieton, E.; Zecchin, B.; Fusaro, A.; Milani, A.; Schivo, A.; Salviato, A.; Giussani, E.; Monne, I.; Terregino, C.
EPI1883458	PB2	Poland	2021-Apr-09	EPI_ISL_3102061	A/duck/Poland/H542_21RS1385-2/2021	Istituto Zooprofilattico Sperimentale delle Venezie, EU/OIE/Reference Laboratory and FAO Reference Centre for AI and ND	Istituto Zooprofilattico Sperimentale Delle Venezie	Smietanka, K.; Swieton, E.; Zecchin, B.; Fusaro, A.; Milani, A.; Schivo, A.; Salviato, A.; Giussani, E.; Monne, I.; Terregino, C.
EPI1883466	PB2	Poland	2021-May-11	EPI_ISL_3102062	A/chicken/Poland/H1124_21RS1385-3/2021	Istituto Zooprofilattico Sperimentale delle Venezie, EU/OIE/Reference Laboratory and FAO Reference Centre for AI and ND	Istituto Zooprofilattico Sperimentale Delle Venezie	Smietanka, K.; Swieton, E.; Zecchin, B.; Fusaro, A.; Milani, A.; Schivo, A.; Salviato, A.; Giussani, E.; Monne, I.; Terregino, C.
EPI1883474	PB2	Poland	2021-May-05	EPI_ISL_3102063	A/goose/Poland/H1044_21RS1385-4/2021	Istituto Zooprofilattico Sperimentale delle Venezie, EU/OIE/Reference Laboratory and FAO Reference Centre for AI and ND	Istituto Zooprofilattico Sperimentale Delle Venezie	Smietanka, K.; Swieton, E.; Zecchin, B.; Fusaro, A.; Milani, A.; Schivo, A.; Salviato, A.; Giussani, E.; Monne, I.; Terregino, C.
EPI1883482	PB2	Poland	2021-May-01	EPI_ISL_3102064	A/duck/Poland/H1029_21RS1385-5/2021	Istituto Zooprofilattico Sperimentale delle Venezie, EU/OIE/Reference Laboratory and FAO Reference Centre for AI and ND	Istituto Zooprofilattico Sperimentale Delle Venezie	Smietanka, K.; Swieton, E.; Zecchin, B.; Fusaro, A.; Milani, A.; Schivo, A.; Salviato, A.; Giussani, E.; Monne, I.; Terregino, C.
EPI1883490	PB2	Poland	2021-May-03	EPI_ISL_3102065	A/goose/Poland/H1036_21RS1385-6/2021	Istituto Zooprofilattico Sperimentale delle Venezie, EU/OIE/Reference Laboratory and FAO Reference Centre for AI and ND	Istituto Zooprofilattico Sperimentale Delle Venezie	Smietanka, K.; Swieton, E.; Zecchin, B.; Fusaro, A.; Milani, A.; Schivo, A.; Salviato, A.; Giussani, E.; Monne, I.; Terregino, C.
EPI1883498	PB2	Poland	2021-Apr-20	EPI_ISL_3102066	A/chicken/Poland/H812_21RS1385-7/2021	Istituto Zooprofilattico Sperimentale delle Venezie, EU/OIE/Reference Laboratory and FAO Reference Centre for AI and ND	Istituto Zooprofilattico Sperimentale Delle Venezie	Smietanka, K.; Swieton, E.; Zecchin, B.; Fusaro, A.; Milani, A.; Schivo, A.; Salviato, A.; Giussani, E.; Monne, I.; Terregino, C.
EPI1883514	PB2	Poland	2021-Apr-28	EPI_ISL_3102068	A/chicken/Poland/H984_21RS1385-9/2021	Istituto Zooprofilattico Sperimentale delle Venezie, EU/OIE/Reference Laboratory and FAO Reference Centre for AI and ND	Istituto Zooprofilattico Sperimentale Delle Venezie	Smietanka, K.; Swieton, E.; Zecchin, B.; Fusaro, A.; Milani, A.; Schivo, A.; Salviato, A.; Giussani, E.; Monne, I.; Terregino, C.
EPI1883530	PB2	Poland	2021-May-02	EPI_ISL_3102070	A/white_stork/Poland/MB412_21RS1385-11/2021	Istituto Zooprofilattico Sperimentale delle Venezie, EU/OIE/Reference Laboratory and FAO Reference Centre for AI and ND	Istituto Zooprofilattico Sperimentale Delle Venezie	Smietanka, K.; Swieton, E.; Zecchin, B.; Fusaro, A.; Milani, A.; Schivo, A.; Salviato, A.; Giussani, E.; Monne, I.; Terregino, C.
EPI1883538	PB2	Poland	2021-Apr-16	EPI_ISL_3102071	A/chicken/Poland/H712_21RS1385-12/2021	Istituto Zooprofilattico Sperimentale delle Venezie, EU/OIE/Reference Laboratory and FAO Reference Centre for AI and ND	Istituto Zooprofilattico Sperimentale Delle Venezie	Smietanka, K.; Swieton, E.; Zecchin, B.; Fusaro, A.; Milani, A.; Schivo, A.; Salviato, A.; Giussani, E.; Monne, I.; Terregino, C.
EPI1883554	PB2	Poland	2021-May-14	EPI_ISL_3102073	A/turkey/Poland/H1184_21RS1385-14/2021	Istituto Zooprofilattico Sperimentale delle Venezie, EU/OIE/Reference Laboratory and FAO Reference Centre for AI and ND	Istituto Zooprofilattico Sperimentale Delle Venezie	Smietanka, K.; Swieton, E.; Zecchin, B.; Fusaro, A.; Milani, A.; Schivo, A.; Salviato, A.; Giussani, E.; Monne, I.; Terregino, C.
EPI1883562	PB2	Poland	2021-May-13	EPI_ISL_3102074	A/turkey/Poland/H1168_21RS1385-15/2021	Istituto Zooprofilattico Sperimentale delle Venezie, EU/OIE/Reference Laboratory and FAO Reference Centre for AI and ND	Istituto Zooprofilattico Sperimentale Delle Venezie	Smietanka, K.; Swieton, E.; Zecchin, B.; Fusaro, A.; Milani, A.; Schivo, A.; Salviato, A.; Giussani, E.; Monne, I.; Terregino, C.
EPI1883570	PB2	Poland	2021-Apr-25	EPI_ISL_3102075	A/chicken/Poland/H928_21RS1385-16/2021	Istituto Zooprofilattico Sperimentale delle Venezie, EU/OIE/Reference Laboratory and FAO Reference Centre for AI and ND	Istituto Zooprofilattico Sperimentale Delle Venezie	Smietanka, K.; Swieton, E.; Zecchin, B.; Fusaro, A.; Milani, A.; Schivo, A.; Salviato, A.; Giussani, E.; Monne, I.; Terregino, C.
EPI1883578	PB2	Poland	2021-Apr-07	EPI_ISL_3102076	A/duck/Poland/H515_21RS1385-17/2021	Istituto Zooprofilattico Sperimentale delle Venezie, EU/OIE/Reference Laboratory and FAO Reference Centre for AI and ND	Istituto Zooprofilattico Sperimentale Delle Venezie	Smietanka, K.; Swieton, E.; Zecchin, B.; Fusaro, A.; Milani, A.; Schivo, A.; Salviato, A.; Giussani, E.; Monne, I.; Terregino, C.
EPI1883586	PB2	Poland	2021-Apr-07	EPI_ISL_3102077	A/duck/Poland/H514_21RS1385-18/2021	Istituto Zooprofilattico Sperimentale delle Venezie, EU/OIE/Reference Laboratory and FAO Reference Centre for AI and ND	Istituto Zooprofilattico Sperimentale Delle Venezie	Smietanka, K.; Swieton, E.; Zecchin, B.; Fusaro, A.; Milani, A.; Schivo, A.; Salviato, A.; Giussani, E.; Monne, I.; Terregino, C.
EPI1883594	PB2	Poland	2021-Apr-22	EPI_ISL_3102078	A/mute_swan/Poland/MB396_21RS1385-19/2021	Istituto Zooprofilattico Sperimentale delle Venezie, EU/OIE/Reference Laboratory and FAO Reference Centre for AI and ND	Istituto Zooprofilattico Sperimentale Delle Venezie	Smietanka, K.; Swieton, E.; Zecchin, B.; Fusaro, A.; Milani, A.; Schivo, A.; Salviato, A.; Giussani, E.; Monne, I.; Terregino, C.
EPI1883602	PB2	Poland	2021-May-24	EPI_ISL_3102079	A/turkey/Poland/H1289_21RS1385-20/2021	Istituto Zooprofilattico Sperimentale delle Venezie, EU/OIE/Reference Laboratory and FAO Reference Centre for AI and ND	Istituto Zooprofilattico Sperimentale Delle Venezie	Smietanka, K.; Swieton, E.; Zecchin, B.; Fusaro, A.; Milani, A.; Schivo, A.; Salviato, A.; Giussani, E.; Monne, I.; Terregino, C.
EPI1883610	PB2	Austria	2021-Apr-27	EPI_ISL_3102080	A/chicken/Austria/21052483_21VIR3291-1/2021	AGES - Österreichische Agentur für Gesundheit und Ernährungssicherheit GmbH	Istituto Zooprofilattico Sperimentale Delle Venezie	Wodak, E.; Revilla Fernandez, S.; Schmoll, F.; Zecchin, B.; Fusaro, A.; Milani, A.; Schivo, A.; Salviato, A.; Giussani, E.; Monne, I.; Terregino, C.
EPI1883626	PB2	Romania	2021-Apr-08	EPI_ISL_3102082	A/mute_swan/Romania/11981-2_21VIR3163-6/2021	Istituto Zooprofilattico Sperimentale delle Venezie, EU/OIE/Reference Laboratory and FAO Reference Centre for AI and ND	Istituto Zooprofilattico Sperimentale Delle Venezie	Onita, I.; Neicut, A.; Raluca, B.; Razvan, M.; Florica, B.; Zecchin, B.; Fusaro, A.; Giussani, E.; Schivo, A.; Salviato, A.; Monne, I.; Terregino, C.
EPI1883790	PB2	Sweden	2021-Feb-01	EPI_ISL_3102208	A/barnacle goose/Sweden/SVA210210SZ0372/FB000374/M-2021	National Veterinary Institute, SVA	National Veterinary Institute
EPI1883829	PB2	Sweden	2021-Mar-29	EPI_ISL_3127850	A/whooper swan/Sweden/SVA210331SZ0441/FB0001325/W-2021	National Veterinary Institute, SVA	National Veterinary Institute
EPI1883844	PB2	Sweden	2021-Mar-25	EPI_ISL_3128152	A/Canada goose/Sweden/SVA210331SZ/FB001326/W-2021	National Veterinary Institute, SVA	National Veterinary Institute
EPI1883845	PB2	Sweden	2021-Apr-06	EPI_ISL_3128522	A/Canada goose/Sweden/SVA210407SZ0510/FB001379/O-2021	National Veterinary Institute, SVA	National Veterinary Institute
EPI1883857	PB2	Greece	2021-Mar-22	EPI_ISL_3128523	A/dalmatian pelican/Greece/47t_21VIR3735-3/2021	Istituto Zooprofilattico Sperimentale delle Venezie, EU/OIE/Reference Laboratory and FAO Reference Centre for AI and ND	Istituto Zooprofilattico Sperimentale Delle Venezie	Georgiades, G.; Ragias, B.; Gkolia, A.; Anthopoulou, E.; Zecchin, B.; Fusaro, A.; Giussani, E.; Schivo, A.; Salviato, A.; Palumbo, E.; Monne, I.; Terregino, C.
EPI1883865	PB2	Kosovo	2021-May-31	EPI_ISL_3128524	A/partridge/Kosovo/96_21VIR5162-14/2021	Istituto Zooprofilattico Sperimentale delle Venezie, EU/OIE/Reference Laboratory and FAO Reference Centre for AI and ND	Istituto Zooprofilattico Sperimentale Delle Venezie	Uka, K.; Cana, A.; Merovci, X.; Krstevski, K.; Zecchin, B.; Fusaro, A.; Giussani, E.; Schivo, A.; Salviato, A.; Palumbo, E.; Monne, I.; Terregino, C.
EPI1883873	PB2	Kosovo	2021-May-31	EPI_ISL_3128525	A/chicken/Kosovo/97_21VIR5162-15/2021	Istituto Zooprofilattico Sperimentale delle Venezie, EU/OIE/Reference Laboratory and FAO Reference Centre for AI and ND	Istituto Zooprofilattico Sperimentale Delle Venezie	Uka, K.; Cana, A.; Merovci, X.; Krstevski, K.; Zecchin, B.; Fusaro, A.; Giussani, E.; Schivo, A.; Salviato, A.; Palumbo, E.; Monne, I.; Terregino, C.
EPI1883881	PB2	Kosovo	2021-May-31	EPI_ISL_3128526	A/chicken/Kosovo/98_21VIR5162-16/2021	Istituto Zooprofilattico Sperimentale delle Venezie, EU/OIE/Reference Laboratory and FAO Reference Centre for AI and ND	Istituto Zooprofilattico Sperimentale Delle Venezie	Uka, K.; Cana, A.; Merovci, X.; Krstevski, K.; Zecchin, B.; Fusaro, A.; Giussani, E.; Schivo, A.; Salviato, A.; Palumbo, E.; Monne, I.; Terregino, C.
EPI1883889	PB2	Kosovo	2021-Jun-02	EPI_ISL_3128527	A/duck/Kosovo/107_21VIR5162-17/2021	Istituto Zooprofilattico Sperimentale delle Venezie, EU/OIE/Reference Laboratory and FAO Reference Centre for AI and ND	Istituto Zooprofilattico Sperimentale Delle Venezie	Uka, K.; Cana, A.; Merovci, X.; Krstevski, K.; Zecchin, B.; Fusaro, A.; Giussani, E.; Schivo, A.; Salviato, A.; Palumbo, E.; Monne, I.; Terregino, C.
EPI1883905	PB2	Kosovo	2021-May-19	EPI_ISL_3128529	A/chicken/Kosovo/82_21VIR5162-1/2021	Istituto Zooprofilattico Sperimentale delle Venezie, EU/OIE/Reference Laboratory and FAO Reference Centre for AI and ND	Istituto Zooprofilattico Sperimentale Delle Venezie	Uka, K.; Cana, A.; Merovci, X.; Krstevski, K.; Zecchin, B.; Fusaro, A.; Giussani, E.; Schivo, A.; Salviato, A.; Palumbo, E.; Monne, I.; Terregino, C.
EPI1883913	PB2	Kosovo	2021-May-25	EPI_ISL_3128530	A/chicken/Kosovo/84_21VIR5162-2/2021	Istituto Zooprofilattico Sperimentale delle Venezie, EU/OIE/Reference Laboratory and FAO Reference Centre for AI and ND	Istituto Zooprofilattico Sperimentale Delle Venezie	Uka, K.; Cana, A.; Merovci, X.; Krstevski, K.; Zecchin, B.; Fusaro, A.; Giussani, E.; Schivo, A.; Salviato, A.; Palumbo, E.; Monne, I.; Terregino, C.
EPI1883921	PB2	Kosovo	2021-May-25	EPI_ISL_3128531	A/chicken/Kosovo/90_21VIR5162-4/2021	Istituto Zooprofilattico Sperimentale delle Venezie, EU/OIE/Reference Laboratory and FAO Reference Centre for AI and ND	Istituto Zooprofilattico Sperimentale Delle Venezie	Uka, K.; Cana, A.; Merovci, X.; Krstevski, K.; Zecchin, B.; Fusaro, A.; Giussani, E.; Schivo, A.; Salviato, A.; Palumbo, E.; Monne, I.; Terregino, C.
EPI1883929	PB2	Kosovo	2021-Jun-01	EPI_ISL_3128532	A/chicken/Kosovo/104_21VIR5162-7/2021	Istituto Zooprofilattico Sperimentale delle Venezie, EU/OIE/Reference Laboratory and FAO Reference Centre for AI and ND	Istituto Zooprofilattico Sperimentale Delle Venezie	Uka, K.; Cana, A.; Merovci, X.; Krstevski, K.; Zecchin, B.; Fusaro, A.; Giussani, E.; Schivo, A.; Salviato, A.; Palumbo, E.; Monne, I.; Terregino, C.
EPI1883937	PB2	Albania	2021-May-31	EPI_ISL_3128533	A/chicken/Albania/2574_21VIR5387-1/2021	Istituto Zooprofilattico Sperimentale delle Venezie, EU/OIE/Reference Laboratory and FAO Reference Centre for AI and ND	Istituto Zooprofilattico Sperimentale Delle Venezie	Boci, J.; Shkodra, E.; Lika, A.; Zecchin, B.; Fusaro, A.; Giussani, E.; Schivo, A.; Salviato, A.; Palumbo, E.; Monne, I.; Terregino, C.
EPI1883945	PB2	Albania	2021-Jun-04	EPI_ISL_3128534	A/chicken/Albania/3816_21VIR5387-2/2021	Istituto Zooprofilattico Sperimentale delle Venezie, EU/OIE/Reference Laboratory and FAO Reference Centre for AI and ND	Istituto Zooprofilattico Sperimentale Delle Venezie	Boci, J.; Shkodra, E.; Lika, A.; Zecchin, B.; Fusaro, A.; Giussani, E.; Schivo, A.; Salviato, A.; Palumbo, E.; Monne, I.; Terregino, C.
EPI1883989	PB2	Hungary	2021-Mar-08	EPI_ISL_3135931	A/swan/Hungary/9638/2021 (H5N8)	National Food Chain Safety Office Veterinary Diagnostic Directorate Laboratory for Molecular Biology	National Food Chain Safety Office, Hungary	Katalin,Szentpáli-Gavallér;Ádám,Bálint;Krisztina,Ursu;Péter,Malik
EPI1884006	PB2	Sweden	2021-Mar-25	EPI_ISL_3138567	A/common buzzard/Sweden/SVA210415SZ0338/FB001522/O-2021	National Veterinary Institute, SVA	National Veterinary Institute
EPI1884022	PB2	Sweden	2021-Apr-15	EPI_ISL_3138618	A/whooper swan/Sweden/SVA210420SZ0485/FB0001581/W-2021	National Veterinary Institute, SVA	National Veterinary Institute
EPI1884038	PB2	Austria	2021-Apr-27	EPI_ISL_3142375	A/mute_swan/Austria/21051907_21VIR3291-6/2021	AGES - Österreichische Agentur für Gesundheit und Ernährungssicherheit GmbH	Istituto Zooprofilattico Sperimentale Delle Venezie	Wodak, E.; Revilla Fernandez, S.; Schmoll, F.; Zecchin, B.; Fusaro, A.; Milani, A.; Schivo, A.; Salviato, A.; Giussani, E.; Monne, I.; Terregino, C.
EPI1884046	PB2	Austria	2021-Apr-27	EPI_ISL_3142391	A/mute_swan/Austria/21051907_21VIR3291-7/2021	AGES - Österreichische Agentur für Gesundheit und Ernährungssicherheit GmbH	Istituto Zooprofilattico Sperimentale Delle Venezie	Wodak, E.; Revilla Fernandez, S.; Schmoll, F.; Zecchin, B.; Fusaro, A.; Milani, A.; Schivo, A.; Salviato, A.; Giussani, E.; Monne, I.; Terregino, C.
EPI1884057	PB2	Sweden	2021-Apr-04	EPI_ISL_3143953	A/common buzzard/Sweden/SVA210505SZ0374/FB0001789/M-2021	National Veterinary Institute, SVA	National Veterinary Institute
EPI1884816	PB2	Sweden	2021-Mar-24	EPI_ISL_3290184	A/Canada Goose/Sweden/SVA210330SZ0426/FB001307/E-2021	National Veterinary Institute, SVA	National Veterinary Institute
EPI1884845	PB2	Sweden	2021-Mar-03	EPI_ISL_3298300	A/Greylag goose/Sweden/SVA210324SZ0403/FB001169/N-2021	National Veterinary Institute, SVA	National Veterinary Institute
EPI1884853	PB2	Sweden	2021-Mar-17	EPI_ISL_3314946	A/common buzzard/Sweden/SVA10324SZ0359/FB001163/M-2021	National Veterinary Institute, SVA	National Veterinary Institute
EPI1884861	PB2	Sweden	2021-Mar-14	EPI_ISL_3314973	A/common buzzard/Sweden/SVA210323SZ0426/FB001120/O-2021	National Veterinary Institute, SVA	National Veterinary Institute
EPI1884870	PB2	Sweden	2021-Mar-10	EPI_ISL_3315298	A/whooper swan/Sweden/SVA210318SZ0304/FB0001089/M-2021	National Veterinary Institute, SVA	National Veterinary Institute
EPI1884903	PB2	Sweden	2021-Jul-19	EPI_ISL_3319316	A/common eider/Sweden/SVA210729SZ0320/FB002613/I-2021	National Veterinary Institute, SVA	National Veterinary Institute
EPI1884911	PB2	Sweden	2021-Jul-19	EPI_ISL_3319859	A/common eider/Sweden/SVA210729SZ0323/FB002615/I-2021	National Veterinary Institute, SVA	National Veterinary Institute
EPI1889182	PB2	Sweden	2021-Aug-26	EPI_ISL_3950049	A/Mallard/Sweden/SVA210827SZ0252/KN002973/D-2021	National Veterinary Institute, SVA	National Veterinary Institute
EPI1889190	PB2	Sweden	2021-Aug-26	EPI_ISL_3950066	A/Mallard/Sweden/SVA210827SZ0252/KN002974/D-2021	National Veterinary Institute, SVA	National Veterinary Institute
EPI1890850	PB2	Taiwan	2015-Feb-10	EPI_ISL_4032096	A/duck/Nantou/15A03445-11-20T/2015			Huang,C.W.; Chen,L.H.; Lee,D.H.; Liu,Y.P.; Li,W.C.; Lee,M.S.; Chen,Y.P.; Lee,F.; Chiou,C.J.; Lin,Y.J.; Lin,Y.-J.
EPI1892143	PB2	Taiwan	2015-Jan-21	EPI_ISL_4032522	A/duck/Yunlin/15010458-1/2015			Huang,C.W.; Chen,L.H.; Lee,D.H.; Liu,Y.P.; Li,W.C.; Lee,M.S.; Chen,Y.P.; Lee,F.; Chiou,C.J.; Lin,Y.J.; Lin,Y.-J.
EPI1892285	PB2	Taiwan	2015-Jan-31	EPI_ISL_4032548	A/goose/Chiayi/15020022/2015			Huang,C.W.; Chen,L.H.; Lee,D.H.; Liu,Y.P.; Li,W.C.; Lee,M.S.; Chen,Y.P.; Lee,F.; Chiou,C.J.; Lin,Y.J.; Lin,Y.-J.
EPI1892397	PB2	Taiwan	2015-May-05	EPI_ISL_4032562	A/goose/Pingtung/15050014/2015			Huang,C.W.; Chen,L.H.; Lee,D.H.; Liu,Y.P.; Li,W.C.; Lee,M.S.; Chen,Y.P.; Lee,F.; Chiou,C.J.; Lin,Y.J.; Lin,Y.-J.
EPI1892405	PB2	Taiwan	2016-Jan-30	EPI_ISL_4032563	A/goose/Pingtung/16010061/2016			Huang,C.W.; Chen,L.H.; Lee,D.H.; Liu,Y.P.; Li,W.C.; Lee,M.S.; Chen,Y.P.; Lee,F.; Chiou,C.J.; Lin,Y.J.; Lin,Y.-J.
EPI1892429	PB2	Taiwan	2016-Apr-19	EPI_ISL_4032566	A/goose/Tainan/16040018-1/2016			Huang,C.W.; Chen,L.H.; Lee,D.H.; Liu,Y.P.; Li,W.C.; Lee,M.S.; Chen,Y.P.; Lee,F.; Chiou,C.J.; Lin,Y.J.; Lin,Y.-J.
EPI1892437	PB2	Taiwan	2016-Jul-01	EPI_ISL_4032567	A/goose/Tainan/16070002/2016			Huang,C.W.; Chen,L.H.; Lee,D.H.; Liu,Y.P.; Li,W.C.; Lee,M.S.; Chen,Y.P.; Lee,F.; Chiou,C.J.; Lin,Y.J.; Lin,Y.-J.
EPI1892477	PB2	Taiwan	2015-Jan-12	EPI_ISL_4032572	A/goose/Taoyuan/15010041/2015			Huang,C.W.; Chen,L.H.; Lee,D.H.; Liu,Y.P.; Li,W.C.; Lee,M.S.; Chen,Y.P.; Lee,F.; Chiou,C.J.; Lin,Y.J.; Lin,Y.-J.
EPI1892551	PB2	Taiwan	2015-Apr-23	EPI_ISL_4055115	A/goose/Yunlin/15040040/2015			Huang,C.W.; Chen,L.H.; Lee,D.H.; Liu,Y.P.; Li,W.C.; Lee,M.S.; Chen,Y.P.; Lee,F.; Chiou,C.J.; Lin,Y.J.; Lin,Y.-J.
EPI1892703	PB2	Taiwan	2017-Feb-25	EPI_ISL_4055135	A/turkey/Chiayi/17020092-2/2017			Huang,C.W.; Chen,L.H.; Lee,D.H.; Liu,Y.P.; Li,W.C.; Lee,M.S.; Chen,Y.P.; Lee,F.; Chiou,C.J.; Lin,Y.J.; Lin,Y.-J.
EPI1896084	PB2	Nigeria	2021-Feb-25	EPI_ISL_4061490	A/chicken/Nigeria/VRD21-88_21VIR2288-8/2021			Shittu,I.; Meseko,C.; Nwosuh,C.; Muhammad,M.; Alabi,O.; Tassoni,L.; Schivo,A.; Salviato,A.; Edoardo,G.; Zecchin,B.; Fusaro,A.; Monne,I.
EPI1896210	PB2	Netherlands	2017-Sep-01	EPI_ISL_4061541	A/chicken/Netherlands/2113/2017			Molenaar,R.J.; Dijkman,R.; Buter,R.; de Wit,S.
EPI1896392	PB2	Japan	2021-Feb-17	EPI_ISL_4061712	A/whooper swan/Miyagi/0402B001/2021			Sakoda,Y.; Isoda,N.; Hiono,T.
EPI1896400	PB2	Japan	2021-Feb-08	EPI_ISL_4061713	A/whooper swan/Fukushima/0701B002/2021			Sakoda,Y.; Isoda,N.; Hiono,T.
EPI1897169	PB2	Pakistan	2018-Oct-18	EPI_ISL_4062113	A/chicken/Pakistan/531/2018			Ali,M.; Yaqub,T.; Shahid,M.F.; Wong,F.Y.; Mukhtar,N.; Naeem,M.; Lam,P.; Jayakumar,J.; Smith,G.J.; Su,Y.C.
EPI1897177	PB2	Pakistan	2018-Dec-17	EPI_ISL_4062114	A/quail/Pakistan/998/2018			Ali,M.; Yaqub,T.; Shahid,M.F.; Wong,F.Y.; Mukhtar,N.; Naeem,M.; Lam,P.; Jayakumar,J.; Smith,G.J.; Su,Y.C.
EPI1897185	PB2	Pakistan	2018-Dec-17	EPI_ISL_4062115	A/chicken/Pakistan/1000/2018			Ali,M.; Yaqub,T.; Shahid,M.F.; Wong,F.Y.; Mukhtar,N.; Naeem,M.; Lam,P.; Jayakumar,J.; Smith,G.J.; Su,Y.C.
EPI1901351	PB2	Egypt	2019-Feb-21	EPI_ISL_4069650	A/chicken/Egypt/N16732/2019			Kandeil,A.; Webby,R.; McKenzie,P.; Kayali,G.; Ali,M.A.
EPI1901360	PB2	Egypt	2019-Feb-21	EPI_ISL_4069651	A/duck/Egypt/N16719/2019			Kandeil,A.; Webby,R.; McKenzie,P.; Kayali,G.; Ali,M.A.
EPI1901368	PB2	Egypt	2019-Feb-13	EPI_ISL_4069652	A/chicken/Egypt/Q16711B/2019			Kandeil,A.; Webby,R.; McKenzie,P.; Kayali,G.; Ali,M.A.
EPI1901380	PB2	Egypt	2019-Feb-13	EPI_ISL_4069678	A/chicken/Egypt/Q16710C/2019			Kandeil,A.; Webby,R.; McKenzie,P.; Kayali,G.; Ali,M.A.
EPI1901384	PB2	Egypt	2019-Feb-13	EPI_ISL_4069710	A/chicken/Egypt/Q16711A/2019			Kandeil,A.; Webby,R.; McKenzie,P.; Kayali,G.; Ali,M.A.
EPI1901403	PB2	Egypt	2019-Feb-13	EPI_ISL_4069736	A/duck/Egypt/Q16716A/2019			Kandeil,A.; Webby,R.; McKenzie,P.; Kayali,G.; Ali,M.A.
EPI1901407	PB2	Egypt	2019-Feb-21	EPI_ISL_4069750	A/duck/Egypt/N16720/2019			Kandeil,A.; Webby,R.; McKenzie,P.; Kayali,G.; Ali,M.A.
EPI1901426	PB2	Egypt	2019-Feb-21	EPI_ISL_4069752	A/chicken/Egypt/N16730/2019			Kandeil,A.; Webby,R.; McKenzie,P.; Kayali,G.; Ali,M.A.
EPI1901455	PB2	Egypt	2019-Feb-13	EPI_ISL_4069756	A/chicken/Egypt/Q16711C/2019			Kandeil,A.; Webby,R.; McKenzie,P.; Kayali,G.; Ali,M.A.
EPI1901476	PB2	Egypt	2019-Feb-21	EPI_ISL_4069758	A/duck/Egypt/N16717/2019			Kandeil,A.; Webby,R.; McKenzie,P.; Kayali,G.; Ali,M.A.
EPI1901480	PB2	Egypt	2019-Feb-13	EPI_ISL_4069759	A/chicken/Egypt/Q16712A/2019			Kandeil,A.; Webby,R.; McKenzie,P.; Kayali,G.; Ali,M.A.
EPI1901508	PB2	Egypt	2019-Feb-21	EPI_ISL_4069762	A/duck/Egypt/N16722/2019			Kandeil,A.; Webby,R.; McKenzie,P.; Kayali,G.; Ali,M.A.
EPI1901532	PB2	Egypt	2019-Mar-02	EPI_ISL_4069765	A/chicken/Egypt/Q16807E/2019			Kandeil,A.; Webby,R.; McKenzie,P.; Kayali,G.; Ali,M.A.
EPI1901634	PB2	Egypt	2019-Feb-27	EPI_ISL_4069778	A/duck/Egypt/A16793/2019			Kandeil,A.; Webby,R.; McKenzie,P.; Kayali,G.; Ali,M.A.
EPI1901899	PB2	Denmark	2017-Nov-19	EPI_ISL_4070128	A/duck/Denmark/19062-5Sp1c/2017			Hjulsager,C.K.; Jensen,C.N.; Scheeper,M.J.; Liang,Y.
EPI1901907	PB2	Denmark	2017-Feb-06	EPI_ISL_4070172	A/goose/Denmark/1365-1p1c/2017			Hjulsager,C.K.; Jensen,C.N.; Scheeper,M.J.; Liang,Y.
EPI1901966	PB2	Egypt	2019-Feb-13	EPI_ISL_4070379	A/chicken/Egypt/Q16710B/2019			El-Shesheny,R.; Kandeil,A.; Taweel,A.E.; Moatassim,Y.; Webby,R.; Kayali,G.; Ali,M.A.
EPI1901973	PB2	Egypt	2019-Mar-02	EPI_ISL_4070380	A/chicken/Egypt/Q16808B/2019			Taweel,A.E.; Sayes,M.E.; Moatasim,Y.; Rubrum,A.; El-Shesheny,R.; Mostafa,A.; Kandeil,A.; Webby,R.; Kayali,G.; Ali,M.A.
EPI1901994	PB2	Egypt	2019-Mar-02	EPI_ISL_4070383	A/chicken/Egypt/Q16807B/2019			El-Shesheny,R.; Kandeil,A.; Taweel,A.E.; Moatassim,Y.; Webby,R.; Kayali,G.; Ali,M.A.
EPI1902106	PB2	Egypt	2019-Mar-02	EPI_ISL_4070816	A/chicken/Egypt/Q16807C/2019			Taweel,A.E.; Sayes,M.E.; Moatasim,Y.; Rubrum,A.; El-Shesheny,R.; Mostafa,A.; Kandeil,A.; Webby,R.; Kayali,G.; Ali,M.A.
EPI1902112	PB2	Egypt	2019-Jun-25	EPI_ISL_4070847	A/chicken/Egypt/F17230B/2019			Taweel,A.E.; Sayes,M.E.; Moatasim,Y.; Rubrum,A.; El-Shesheny,R.; Mostafa,A.; Kandeil,A.; Webby,R.; Kayali,G.; Ali,M.A.
EPI1902123	PB2	Egypt	2019-Jun-25	EPI_ISL_4070896	A/chicken/Egypt/F17230D/2019			Taweel,A.E.; Sayes,M.E.; Moatasim,Y.; Rubrum,A.; El-Shesheny,R.; Mostafa,A.; Kandeil,A.; Webby,R.; Kayali,G.; Ali,M.A.
EPI1902147	PB2	Egypt	2019-Feb-21	EPI_ISL_4070932	A/duck/Egypt/N16721/2019			El-Shesheny,R.; Kandeil,A.; Taweel,A.E.; Moatassim,Y.; Webby,R.; Kayali,G.; Ali,M.A.
EPI1902151	PB2	Egypt	2019-Jun-25	EPI_ISL_4070933	A/chicken/Egypt/F17229A/2019			El-Shesheny,R.; Kandeil,A.; Taweel,A.E.; Moatassim,Y.; Webby,R.; Kayali,G.; Ali,M.A.
EPI1902163	PB2	Egypt	2019-Jun-25	EPI_ISL_4070936	A/chicken/Egypt/F17229B/2019			El-Shesheny,R.; Kandeil,A.; Taweel,A.E.; Moatassim,Y.; Webby,R.; Kayali,G.; Ali,M.A.
EPI1902195	PB2	Egypt	2019-Jun-25	EPI_ISL_4070940	A/chicken/Egypt/F17230C/2019			Taweel,A.E.; Sayes,M.E.; Moatasim,Y.; Rubrum,A.; El-Shesheny,R.; Mostafa,A.; Kandeil,A.; Webby,R.; Kayali,G.; Ali,M.A.
EPI1902241	PB2	Egypt	2019-Jun-25	EPI_ISL_4070945	A/chicken/Egypt/F17230A/2019			Taweel,A.E.; Sayes,M.E.; Moatasim,Y.; Rubrum,A.; El-Shesheny,R.; Mostafa,A.; Kandeil,A.; Webby,R.; Kayali,G.; Ali,M.A.
EPI1919214	PB2	Poland	2016-Dec-26	EPI_ISL_5034659	A/turkey/Poland/100s3/2016	National Veterinary Research Institut Poland, PIWet-PIB	National Veterinary Research Institut Poland, PIWet-PIB	E. Swieton, K. Smietanka
EPI1919226	PB2	Poland	2017-Feb-03	EPI_ISL_5034849	A/domestic_duck/Poland/106/2017(H5N8)	National Veterinary Research Institut Poland, PIWet-PIB	National Veterinary Research Institut Poland, PIWet-PIB	Swieton E., Smietanka K.
EPI1919242	PB2	Poland	2016-Dec-29	EPI_ISL_5034851	A/chicken/Poland/115/2016(H5N8)	National Veterinary Research Institut Poland, PIWet-PIB	National Veterinary Research Institut Poland, PIWet-PIB	Swieton E., Smietanka K.
EPI1919250	PB2	Poland	2017-Jan-05	EPI_ISL_5034852	A/turkey/Poland/15s4/2017(H5N8)	National Veterinary Research Institut Poland, PIWet-PIB	National Veterinary Research Institut Poland, PIWet-PIB	Swieton E., Smietanka K.
EPI1919266	PB2	Poland	2017-Feb-28	EPI_ISL_5034854	A/domestic_duck/Poland/238/2017(H5N8)	National Veterinary Research Institut Poland, PIWet-PIB	National Veterinary Research Institut Poland, PIWet-PIB	Swieton E., Smietanka K.
EPI1919274	PB2	Poland	2016-Dec-16	EPI_ISL_5034855	A/turkey/Poland/78s1/2016(H5N8)	National Veterinary Research Institut Poland, PIWet-PIB	National Veterinary Research Institut Poland, PIWet-PIB	Swieton E., Smietanka K.
EPI1919282	PB2	Poland	2017-Feb-01	EPI_ISL_5034856	A/domestic_duck/Poland/90/2017(H5N8)	National Veterinary Research Institut Poland, PIWet-PIB	National Veterinary Research Institut Poland, PIWet-PIB	Swieton E., Smietanka K.
EPI1919293	PB2	Luxembourg	2021-Sep-03	EPI_ISL_5049590	A/chicken/Luxembourg/21168413/2021	Laboratoire de Médecine vétérinaire de l'Etat	Luxembourg Institute of Health	Aurélie Sausy, Chantal Snoeck
EPI1919592	PB2	Germany	2020-Oct-30	EPI_ISL_5057874	A/barnacle goose/Germany-SH/AI02172/2020	Landeslabor Schleswig-Holstein	Friedrich-Loeffler-Institut
EPI1919613	PB2	Germany	2020-Nov-01	EPI_ISL_5057963	A/barnacle goose/Germany-SH/AI02180/2020	Landeslabor Schleswig-Holstein	Friedrich-Loeffler-Institut
EPI1919676	PB2	Germany	2020-Nov-03	EPI_ISL_5060031	A/barnacle goose/Germany-SH/AI02199/2020	Landeslabor Schleswig-Holstein	Friedrich-Loeffler-Institut
EPI1919716	PB2	Germany	2020-Nov-06	EPI_ISL_5062078	A/Eurasian oystercatcher/Germany-SH/AI02269/2020	Landeslabor Schleswig-Holstein	Friedrich-Loeffler-Institut
EPI1919761	PB2	Germany	2020-Nov-06	EPI_ISL_5063706	A/barnacle goose/Germany-SH/AI02379/2020	Landeslabor Schleswig-Holstein	Friedrich-Loeffler-Institut
EPI1919769	PB2	Germany	2020-Dec-21	EPI_ISL_5064270	A/turkey/Germany-NI/AI03453/2020	Lebensmittel- und Veterinärinstitut Oldenburg - Standort Veterinärinstitut	Friedrich-Loeffler-Institut
EPI1919785	PB2	Germany	2020-Dec-25	EPI_ISL_5064707	A/turkey/Germany-NI/AI03594/2020	Lebensmittel- und Veterinärinstitut Oldenburg - Standort Veterinärinstitut	Friedrich-Loeffler-Institut
EPI1919795	PB2	Germany	2020-Dec-26	EPI_ISL_5064825	A/turkey/Germany-NI/AI03599/2020	Lebensmittel- und Veterinärinstitut Oldenburg - Standort Veterinärinstitut	Friedrich-Loeffler-Institut
EPI1919803	PB2	Germany	2020-Dec-26	EPI_ISL_5064922	A/turkey/Germany-NI/AI03606/2020	Lebensmittel- und Veterinärinstitut Oldenburg - Standort Veterinärinstitut	Friedrich-Loeffler-Institut
EPI1919811	PB2	Germany	2020-Dec-26	EPI_ISL_5064971	A/turkey/Germany-NI/AI03609/2020	Lebensmittel- und Veterinärinstitut Oldenburg - Standort Veterinärinstitut	Friedrich-Loeffler-Institut
EPI1919819	PB2	Germany	2020-Dec-31	EPI_ISL_5065068	A/turkey/Germany-NI/AI00016/2021	Lebensmittel- und Veterinärinstitut Oldenburg - Standort Veterinärinstitut	Friedrich-Loeffler-Institut
EPI1919827	PB2	Germany	2021-Jan-02	EPI_ISL_5065144	A/turkey/Germany-NI/AI00038/2021	Lebensmittel- und Veterinärinstitut Oldenburg - Standort Veterinärinstitut	Friedrich-Loeffler-Institut
EPI1919835	PB2	Germany	2021-Jan-02	EPI_ISL_5065276	A/turkey/Germany-NI/AI00042/2021	Lebensmittel- und Veterinärinstitut Oldenburg - Standort Veterinärinstitut	Friedrich-Loeffler-Institut
EPI1919843	PB2	Germany	2020-Dec-21	EPI_ISL_5066981	A/turkey/Germany-NI/AI03452/2020	Lebensmittel- und Veterinärinstitut Oldenburg - Standort Veterinärinstitut	Friedrich-Loeffler-Institut
EPI1919859	PB2	Germany	2020-Dec-20	EPI_ISL_5066996	A/turkey/Germany-NI/AI03432/2020	Lebensmittel- und Veterinärinstitut Oldenburg - Standort Veterinärinstitut	Friedrich-Loeffler-Institut
EPI1919867	PB2	Germany	2021-Jan-04	EPI_ISL_5067044	A/turkey/Germany-NI/AI00063/2021	Lebensmittel- und Veterinärinstitut Oldenburg - Standort Veterinärinstitut	Friedrich-Loeffler-Institut
EPI1919875	PB2	Germany	2021-Jan-04	EPI_ISL_5067335	A/turkey/Germany-NI/AI00072/2021	Lebensmittel- und Veterinärinstitut Oldenburg - Standort Veterinärinstitut	Friedrich-Loeffler-Institut
EPI1919883	PB2	Germany	2021-Jan-04	EPI_ISL_5067957	A/domestic duck/Germany-NI/AI00079/2021	Lebensmittel- und Veterinärinstitut Oldenburg - Standort Veterinärinstitut	Friedrich-Loeffler-Institut
EPI1919981	PB2	Germany	2021-Jan-12	EPI_ISL_5095554	A/chicken/Germany-MV/AI00539/2021	Landesamt für Landwirtschaft, Lebensmittelsicherheit und Fischerei (LALLF)	Friedrich-Loeffler-Institut
EPI1919989	PB2	Germany	2021-Jan-12	EPI_ISL_5095555	A/chicken/Germany-NI/AI00547/2021	Lebensmittel- und Veterinärinstitut Oldenburg - Standort Veterinärinstitut	Friedrich-Loeffler-Institut
EPI1919997	PB2	Germany	2021-Jan-12	EPI_ISL_5095556	A/turkey/Germany-NI/AI00589/2021	Lebensmittel- und Veterinärinstitut Oldenburg - Standort Veterinärinstitut	Friedrich-Loeffler-Institut
EPI1922305	PB2	Germany	2021-Jan-22	EPI_ISL_5095644	A/turkey/Germany-BB/AI00868/2021	Landeslabor Berlin-Brandenburg	Friedrich-Loeffler-Institut
EPI1920025	PB2	Germany	2021-Jan-28	EPI_ISL_5095649	A/turkey/Germany-MV/AI01015/2021	Landesamt für Landwirtschaft, Lebensmittelsicherheit und Fischerei (LALLF)	Friedrich-Loeffler-Institut
EPI1920041	PB2	Germany	2021-Jan-20	EPI_ISL_5096070	A/mallard/Germany-MV/AI00639/2021	Friedrich-Loeffler-Institut	Friedrich-Loeffler-Institut
EPI1920052	PB2	Germany	2021-Jan-20	EPI_ISL_5096104	A/wild goose/Germany-NI/AI00855/2021	Lebensmittel- und Veterinärinstitut Oldenburg - Standort Veterinärinstitut	Friedrich-Loeffler-Institut
EPI1920068	PB2	Germany	2021-Jan-20	EPI_ISL_5096107	A/turkey/Germany-NI/AI00647/2021	Lebensmittel- und Veterinärinstitut Oldenburg - Standort Veterinärinstitut	Friedrich-Loeffler-Institut
EPI1920076	PB2	Germany	2021-Jan-12	EPI_ISL_5096629	A/wild goose/Germany-NI/AI00625/2021	Lebensmittel- und Veterinärinstitut Oldenburg - Standort Veterinärinstitut	Friedrich-Loeffler-Institut
EPI1920092	PB2	Germany	2021-Jan-15	EPI_ISL_5098130	A/turkey/Germany-NI/AI00612/2021	Lebensmittel- und Veterinärinstitut Oldenburg - Standort Veterinärinstitut	Friedrich-Loeffler-Institut
EPI1920100	PB2	Germany	2021-Jan-15	EPI_ISL_5098132	A/turkey/Germany-NI/AI00616/2021	Lebensmittel- und Veterinärinstitut Oldenburg - Standort Veterinärinstitut	Friedrich-Loeffler-Institut
EPI1920108	PB2	Germany	2021-Jan-14	EPI_ISL_5098133	A/turkey/Germany-NI/AI00591/2021	Lebensmittel- und Veterinärinstitut Oldenburg - Standort Veterinärinstitut	Friedrich-Loeffler-Institut
EPI1920156	PB2	Germany	2021-Jan-22	EPI_ISL_5098143	A/chicken/Germany-NI/AI00887/2021	Lebensmittel- und Veterinärinstitut Oldenburg - Standort Veterinärinstitut	Friedrich-Loeffler-Institut
EPI1920164	PB2	Germany	2021-Feb-01	EPI_ISL_5098144	A/pomeranian goose/Germany-MV/AI01100/2021	Landesamt für Landwirtschaft, Lebensmittelsicherheit und Fischerei (LALLF)	Friedrich-Loeffler-Institut
EPI1920180	PB2	Germany	2021-Feb-08	EPI_ISL_5098146	A/chicken/Germany-MV/AI01347/2021	Landesamt für Landwirtschaft, Lebensmittelsicherheit und Fischerei (LALLF)	Friedrich-Loeffler-Institut
EPI1920188	PB2	Germany	2020-Dec-14	EPI_ISL_5098147	A/wild goose/Germany-NI/AI03471/2020	Lebensmittel- und Veterinärinstitut Oldenburg - Standort Veterinärinstitut	Friedrich-Loeffler-Institut
EPI1920220	PB2	Germany	2021-Feb-16	EPI_ISL_5098159	A/domestic duck/Germany-BB/AI01423/2021	Landeslabor Berlin-Brandenburg	Friedrich-Loeffler-Institut
EPI1920228	PB2	Germany	2021-Feb-17	EPI_ISL_5098160	A/domestic duck/Germany-BB/AI01437/2021	Landeslabor Berlin-Brandenburg	Friedrich-Loeffler-Institut
EPI1920396	PB2	Germany	2020-Oct-29	EPI_ISL_5102449	A/white-tailed eagle/Germany-SH/AI02170/2020	Landeslabor Schleswig-Holstein	Friedrich-Loeffler-Institut
EPI1920593	PB2	Germany	2021-Mar-18	EPI_ISL_5123578	A/domestic goose/Germany-NI/AI03093/2021	Lebensmittel- und Veterinärinstitut Oldenburg - Standort Veterinärinstitut	Friedrich-Loeffler-Institut
EPI1920609	PB2	Germany	2021-Mar-19	EPI_ISL_5123584	A/turkey/Germany-NI/AI03126/2021	Lebensmittel- und Veterinärinstitut Oldenburg - Standort Veterinärinstitut	Friedrich-Loeffler-Institut
EPI1920617	PB2	Germany	2021-Mar-12	EPI_ISL_5123589	A/turkey/Germany-NI/AI02615/2021	Lebensmittel- und Veterinärinstitut Oldenburg - Standort Veterinärinstitut	Friedrich-Loeffler-Institut
EPI1920642	PB2	Germany	2021-Mar-10	EPI_ISL_5126214	A/eagle owl/Germany-ST/AI02542/2021	Landesamt für Verbraucherschutz Sachsen-Anhalt	Friedrich-Loeffler-Institut
EPI1920777	PB2	Germany	2021-Mar-14	EPI_ISL_5139441	A/turkey/Germany-NI/AI02663/2021	Lebensmittel- und Veterinärinstitut Oldenburg - Standort Veterinärinstitut	Friedrich-Loeffler-Institut
EPI1920785	PB2	Germany	2021-Mar-14	EPI_ISL_5141340	A/domestic duck/Germany-NI/AI02660/2021	Lebensmittel- und Veterinärinstitut Oldenburg - Standort Veterinärinstitut	Friedrich-Loeffler-Institut
EPI1920846	PB2	Germany	2021-Mar-10	EPI_ISL_5142961	A/turkey/Germany-MV/AI02458/2021	Landesamt für Landwirtschaft, Lebensmittelsicherheit und Fischerei (LALLF)	Friedrich-Loeffler-Institut
EPI1920862	PB2	Germany	2021-Mar-10	EPI_ISL_5143300	A/domestic goose/Germany-MV/AI02558/2021	Landesamt für Landwirtschaft, Lebensmittelsicherheit und Fischerei (LALLF)	Friedrich-Loeffler-Institut
EPI1920879	PB2	Germany	2021-Mar-09	EPI_ISL_5143554	A/chicken/Germany-NI/AI02412/2021	Lebensmittel- und Veterinärinstitut Oldenburg - Standort Veterinärinstitut	Friedrich-Loeffler-Institut
EPI1921009	PB2	Germany	2021-Mar-08	EPI_ISL_5144632	A/turkey/Germany-NI/AI02393/2021	Lebensmittel- und Veterinärinstitut Oldenburg - Standort Veterinärinstitut	Friedrich-Loeffler-Institut
EPI1261961	PB2	Italy	2017-May-30	EPI_ISL_316590	A/heron/Italy/17VIR4580/2017	Istituto Zooprofilattico Sperimentale Delle Venezie	Istituto Zooprofilattico Sperimentale Delle Venezie	Mulatti, P.; Fusaro, A.; Scolamacchia, F.; Zecchin, B.; Azzolini, A.; Zamperin, G.; Milani, A.; Salviato, A.; Schivo, A.; Terregino, C.; Bonfanti, L.; Monne, I.; Marangon, S.
EPI1075050	PB2	Switzerland	2017-Aug-10	EPI_ISL_280673	A/mute_swan/Switzerland/V0244.1-L02306/2017	Institut für Virologie und Immunologie - Bundesamt für Lebensmittelsicherheit und Veterinärwesen	Friedrich-Loeffler-Institut
EPI1701634	PB2	Iran, Islamic Republic of	2016-Nov-14	EPI_ISL_412985	A/chicken/Iran/17RS654-02/2016	Center of Hygiene and Epidemiology in Kaliningrad Region	Istituto Zooprofilattico Sperimentale Delle Venezie
EPI1701696	PB2	Iran, Islamic Republic of	2017-Jan-09	EPI_ISL_412993	A/chicken/Iran/17RS654-37/2017	Center of Hygiene and Epidemiology in Kaliningrad Region	Istituto Zooprofilattico Sperimentale Delle Venezie
EPI1682240	PB2	Korea, Republic of	2015-Feb-23	EPI_ISL_408885	A/duck/Korea/H2400/2015	Animal and Plant Quarantine Agency (APQA)	Animal and Plant Quarantine Agency (S-2158)
EPI1215434	PB2	Saudi Arabia	2017-Jan-01	EPI_ISL_306956	A/Falcon/Riyadh/AI5/2017	Center of Influenza Research, School of Public Health, Li Ka Shing Faculty of Medicine, the University of Hong Kong	The University of Hong Kong
EPI1927666	PB2	Kazakhstan	2020-Sep-22	EPI_ISL_2932612	A/goose/Kazakhstan/7-20-B-Talg-12/2020	National Veterinary Reference Center	National Center of Biotechnology Republic of Kazakhstan	Asylulan,Amirgazin; Alexandr,Shevtsov; Karibayev,Talgat; Tashkenbayev,Arman; Suraganova,Fariza; Kozhakhmetova,Tamila
EPI1927648	PB2	Kazakhstan	2020-Sep-01	EPI_ISL_2932600	A/goose/Kazakhstan/4-190-20-B-H5N8-1/2020	National Veterinary Reference Center	National Center of Biotechnology Republic of Kazakhstan	Asylulan,Amirgazin; Alexandr,Shevtsov; Karibayev,Talgat; Tashkenbayev,Arman; Suraganova,Fariza; Kozhakhmetova,Tamila
EPI1919955	PB2	Germany	2020-Dec-17	EPI_ISL_5095336	A/wild goose/Germany-NI/AI03473/2020	Lebensmittel- und Veterinärinstitut Oldenburg - Standort Veterinärinstitut	Friedrich-Loeffler-Institut
EPI1919947	PB2	Germany	2020-Dec-10	EPI_ISL_5095323	A/wild goose/Germany-NI/AI03220/2020	Lebensmittel- und Veterinärinstitut Oldenburg - Standort Veterinärinstitut	Friedrich-Loeffler-Institut
EPI1920446	PB2	Germany	2021-Mar-04	EPI_ISL_5115617	A/domestic goose/Germany-SH/AI02102/2021	Landeslabor Schleswig-Holstein	Friedrich-Loeffler-Institut
EPI1226483	PB2	Belgium	2017-Jun-14	EPI_ISL_309198	A/Guinea fowl/Belgium/6102/2017			Van Borm,S.; Vandenbussche,F.; Mathijs,E.; Lambrecht,B.; Steensels,M.
EPI1666959	PB2	Nigeria	2019-Jul-05	EPI_ISL_405278	A/guinea_fowl/Nigeria/OG-GF11T_19VIR8424-7/2019_H5N8	National Veterinary Research Institute	Istituto Zooprofilattico Sperimentale Delle Venezie	Ismaila,Shittu; Tony,Joannis; Bianca,Zecchin; Ambra,Pastori; Alessia,Schivo; Alice,Fusaro
EPI1881014	PB2	China	2020-Nov-16	EPI_ISL_2713314	A/whiskered tern/Hubei/BQ10/2020	College of Wildlife and Protected Areas, Northeast Forestry University	Northeast Forestry University
EPI1788486	PB2	Saudi Arabia	2017-Dec-01	EPI_ISL_505536	A/ostrich/Saudi Arabia/KFU-HKU3594_2017/2017			Chu,D.K.; Hemida,M.G.; Abdelaziz,A.M.; Alnaeem,A.A.; Cheng,S.M.; Peiris,M.J.
EPI1788478	PB2	Saudi Arabia	2017-Dec-01	EPI_ISL_505535	A/ostrich/Saudi Arabia/KFU-HKU3593_2017/2017			Chu,D.K.; Hemida,M.G.; Abdelaziz,A.M.; Alnaeem,A.A.; Cheng,S.M.; Peiris,M.J.
EPI1788470	PB2	Saudi Arabia	2017-Dec-01	EPI_ISL_505534	A/ostrich/Saudi Arabia/KFU-HKU3592_2017/2017			Chu,D.K.; Hemida,M.G.; Abdelaziz,A.M.; Alnaeem,A.A.; Cheng,S.M.; Peiris,M.J.
EPI1788462	PB2	Saudi Arabia	2017-Dec-01	EPI_ISL_505533	A/ostrich/Saudi Arabia/KFU-HKU3591_2017/2017			Chu,D.K.; Hemida,M.G.; Abdelaziz,A.M.; Alnaeem,A.A.; Cheng,S.M.; Peiris,M.J.
EPI1788454	PB2	Saudi Arabia	2017-Dec-01	EPI_ISL_505532	A/ostrich/Saudi Arabia/KFU-HKU3590_2017/2017			Chu,D.K.; Hemida,M.G.; Abdelaziz,A.M.; Alnaeem,A.A.; Cheng,S.M.; Peiris,M.J.
EPI1927712	PB2	Kazakhstan	2020-Sep-23	EPI_ISL_2932619	A/swan/Kazakhstan/1-267-20-B-Talg-52/2020	National Veterinary Reference Center	National Center of Biotechnology Republic of Kazakhstan	Asylulan,Amirgazin; Alexandr,Shevtsov; Karibayev,Talgat; Tashkenbayev,Arman; Suraganova,Fariza; Kozhakhmetova,Tamila
EPI1927694	PB2	Kazakhstan	2020-Sep-21	EPI_ISL_2932614	A/swan/Kazakhstan/9-20-B-Talg-39/2020	National Veterinary Reference Center	National Center of Biotechnology Republic of Kazakhstan	Asylulan,Amirgazin; Alexandr,Shevtsov; Karibayev,Talgat; Tashkenbayev,Arman; Suraganova,Fariza; Kozhakhmetova,Tamila
EPI1184934	PB2	Poland	2017-Feb-21	EPI_ISL_300747	A/mute_swan/Poland/137/2017		National Veterinary Research Institut Poland, PIWet-PIB	Swieton E., Smietanka K.
EPI1184931	PB2	Poland	2017-Jan-19	EPI_ISL_300744	A/swan/Poland/32/2017		National Veterinary Research Institut Poland, PIWet-PIB	Swieton E., Smietanka K.
EPI1226459	PB2	Belgium	2017-Mar-21	EPI_ISL_309195	A/Cygnus olor/Belgium/2967/2017			Van Borm,S.; Vandenbussche,F.; Mathijs,E.; Lambrecht,B.; Steensels,M.
EPI1215141	PB2	Saudi Arabia	2017-Jan-01	EPI_ISL_306910	A/Turkey/Riyadh/AI1/2017	Center of Influenza Research, School of Public Health, Li Ka Shing Faculty of Medicine, the University of Hong Kong	The University of Hong Kong
EPI1920829	PB2	Germany	2021-Mar-10	EPI_ISL_5142489	A/turkey/Germany-NI/AI02553/2021	Lebensmittel- und Veterinärinstitut Oldenburg - Standort Veterinärinstitut	Friedrich-Loeffler-Institut
EPI1920809	PB2	Germany	2021-Mar-18	EPI_ISL_5142455	A/turkey/Germany-NI/AI02991/2021	Lebensmittel- und Veterinärinstitut Oldenburg - Standort Veterinärinstitut	Friedrich-Loeffler-Institut
EPI1920084	PB2	Germany	2021-Jan-17	EPI_ISL_5097280	A/turkey/Germany-NI/AI00621/2021	Lebensmittel- und Veterinärinstitut Oldenburg - Standort Veterinärinstitut	Friedrich-Loeffler-Institut
EPI1919939	PB2	Germany	2021-Jan-11	EPI_ISL_5095322	A/turkey/Germany-NI/AI00439/2021	Lebensmittel- und Veterinärinstitut Oldenburg - Standort Veterinärinstitut	Friedrich-Loeffler-Institut
EPI1919931	PB2	Germany	2021-Jan-08	EPI_ISL_5095321	A/turkey/Germany-NI/AI00429/2021	Lebensmittel- und Veterinärinstitut Oldenburg - Standort Veterinärinstitut	Friedrich-Loeffler-Institut
EPI1919915	PB2	Germany	2021-Jan-06	EPI_ISL_5095319	A/turkey/Germany-NI/AI00402/2021	Lebensmittel- und Veterinärinstitut Oldenburg - Standort Veterinärinstitut	Friedrich-Loeffler-Institut
EPI1919777	PB2	Germany	2020-Dec-23	EPI_ISL_5064509	A/turkey/Germany-NI/AI03584/2020	Lebensmittel- und Veterinärinstitut Oldenburg - Standort Veterinärinstitut	Friedrich-Loeffler-Institut
EPI1215458	PB2	Saudi Arabia	2017-Jan-01	EPI_ISL_306959	A/Holland pigeon/Riyadh/AI3/2017	Center of Influenza Research, School of Public Health, Li Ka Shing Faculty of Medicine, the University of Hong Kong	The University of Hong Kong
EPI1215450	PB2	Saudi Arabia	2017-Jan-01	EPI_ISL_306958	A/Ornamental bird/Al-Qasim/AI9/2017	Center of Influenza Research, School of Public Health, Li Ka Shing Faculty of Medicine, the University of Hong Kong	The University of Hong Kong
EPI1215442	PB2	Saudi Arabia	2017-Jan-01	EPI_ISL_306957	A/Chicken/Al-Ahsaa/AI8/2017	Center of Influenza Research, School of Public Health, Li Ka Shing Faculty of Medicine, the University of Hong Kong	The University of Hong Kong
EPI1215181	PB2	Saudi Arabia	2017-Jan-01	EPI_ISL_306915	A/Chicken/Riyadh/A15/2018	Center of Influenza Research, School of Public Health, Li Ka Shing Faculty of Medicine, the University of Hong Kong	The University of Hong Kong
EPI1215173	PB2	Saudi Arabia	2017-Jan-01	EPI_ISL_306914	A/Chicken/Riyadh/AI10/2017	Center of Influenza Research, School of Public Health, Li Ka Shing Faculty of Medicine, the University of Hong Kong	The University of Hong Kong
EPI1215165	PB2	Saudi Arabia	2017-Jan-01	EPI_ISL_306913	A/Chicken/Al-Ahsaa/AI7/2017	Center of Influenza Research, School of Public Health, Li Ka Shing Faculty of Medicine, the University of Hong Kong	The University of Hong Kong
EPI1215157	PB2	Saudi Arabia	2017-Jan-01	EPI_ISL_306912	A/Chicken/Riyadh/AI6/2017	Center of Influenza Research, School of Public Health, Li Ka Shing Faculty of Medicine, the University of Hong Kong	The University of Hong Kong
EPI1123348	PB2	Korea, Republic of	2017-Feb-06	EPI_ISL_288439	A/chicken/Korea/Gimje2/2017	Animal and Plant Quarantine Agency (O-2144)	Animal and Plant Quarantine Agency (S-2145)
EPI1891607	PB2	Taiwan	2017-Jan-01	EPI_ISL_4032305	A/chicken/Yunlin/17010001/2017			Huang,C.W.; Chen,L.H.; Lee,D.H.; Liu,Y.P.; Li,W.C.; Lee,M.S.; Chen,Y.P.; Lee,F.; Chiou,C.J.; Lin,Y.J.; Lin,Y.-J.
EPI1891591	PB2	Taiwan	2016-Feb-23	EPI_ISL_4032303	A/chicken/Yunlin/16020038/2016			Huang,C.W.; Chen,L.H.; Lee,D.H.; Liu,Y.P.; Li,W.C.; Lee,M.S.; Chen,Y.P.; Lee,F.; Chiou,C.J.; Lin,Y.J.; Lin,Y.-J.
EPI1891535	PB2	Taiwan	2015-May-04	EPI_ISL_4032296	A/chicken/Yunlin/15050012/2015			Huang,C.W.; Chen,L.H.; Lee,D.H.; Liu,Y.P.; Li,W.C.; Lee,M.S.; Chen,Y.P.; Lee,F.; Chiou,C.J.; Lin,Y.J.; Lin,Y.-J.
EPI1891503	PB2	Taiwan	2017-May-07	EPI_ISL_4032292	A/chicken/Taipei/17050009-3/2017			Huang,C.W.; Chen,L.H.; Lee,D.H.; Liu,Y.P.; Li,W.C.; Lee,M.S.; Chen,Y.P.; Lee,F.; Chiou,C.J.; Lin,Y.J.; Lin,Y.-J.
EPI1891495	PB2	Taiwan	2017-May-07	EPI_ISL_4032291	A/chicken/Taipei/17050008-3/2017			Huang,C.W.; Chen,L.H.; Lee,D.H.; Liu,Y.P.; Li,W.C.; Lee,M.S.; Chen,Y.P.; Lee,F.; Chiou,C.J.; Lin,Y.J.; Lin,Y.-J.
EPI1891487	PB2	Taiwan	2017-May-07	EPI_ISL_4032290	A/chicken/Taipei/17050007-2/2017			Huang,C.W.; Chen,L.H.; Lee,D.H.; Liu,Y.P.; Li,W.C.; Lee,M.S.; Chen,Y.P.; Lee,F.; Chiou,C.J.; Lin,Y.J.; Lin,Y.-J.
EPI1891479	PB2	Taiwan	2017-May-07	EPI_ISL_4032289	A/chicken/Taipei/17050006-2/2017			Huang,C.W.; Chen,L.H.; Lee,D.H.; Liu,Y.P.; Li,W.C.; Lee,M.S.; Chen,Y.P.; Lee,F.; Chiou,C.J.; Lin,Y.J.; Lin,Y.-J.
EPI1891471	PB2	Taiwan	2017-May-06	EPI_ISL_4032288	A/chicken/Taipei/17050005-1/2017			Huang,C.W.; Chen,L.H.; Lee,D.H.; Liu,Y.P.; Li,W.C.; Lee,M.S.; Chen,Y.P.; Lee,F.; Chiou,C.J.; Lin,Y.J.; Lin,Y.-J.
EPI1891463	PB2	Taiwan	2016-Dec-09	EPI_ISL_4032287	A/chicken/Taipei/16120021/2016			Huang,C.W.; Chen,L.H.; Lee,D.H.; Liu,Y.P.; Li,W.C.; Lee,M.S.; Chen,Y.P.; Lee,F.; Chiou,C.J.; Lin,Y.J.; Lin,Y.-J.
EPI1891455	PB2	Taiwan	2016-Jun-23	EPI_ISL_4032286	A/chicken/Taipei/16060023-1/2016			Huang,C.W.; Chen,L.H.; Lee,D.H.; Liu,Y.P.; Li,W.C.; Lee,M.S.; Chen,Y.P.; Lee,F.; Chiou,C.J.; Lin,Y.J.; Lin,Y.-J.
EPI1891447	PB2	Taiwan	2016-Jun-23	EPI_ISL_4032285	A/chicken/Taipei/16060022-4/2016			Huang,C.W.; Chen,L.H.; Lee,D.H.; Liu,Y.P.; Li,W.C.; Lee,M.S.; Chen,Y.P.; Lee,F.; Chiou,C.J.; Lin,Y.J.; Lin,Y.-J.
EPI1891407	PB2	Taiwan	2017-Sep-01	EPI_ISL_4032280	A/chicken/Taipei City/17090004/2017			Huang,C.W.; Chen,L.H.; Lee,D.H.; Liu,Y.P.; Li,W.C.; Lee,M.S.; Chen,Y.P.; Lee,F.; Chiou,C.J.; Lin,Y.J.; Lin,Y.-J.
EPI1891391	PB2	Taiwan	2017-Mar-23	EPI_ISL_4032278	A/chicken/Tainan/17030058-1/2017			Huang,C.W.; Chen,L.H.; Lee,D.H.; Liu,Y.P.; Li,W.C.; Lee,M.S.; Chen,Y.P.; Lee,F.; Chiou,C.J.; Lin,Y.J.; Lin,Y.-J.
EPI1891375	PB2	Taiwan	2015-Feb-18	EPI_ISL_4032276	A/chicken/Tainan/15020214/2015			Huang,C.W.; Chen,L.H.; Lee,D.H.; Liu,Y.P.; Li,W.C.; Lee,M.S.; Chen,Y.P.; Lee,F.; Chiou,C.J.; Lin,Y.J.; Lin,Y.-J.
EPI1891367	PB2	Taiwan	2016-Nov-16	EPI_ISL_4032275	A/chicken/Taichung/16110017-3/2016			Huang,C.W.; Chen,L.H.; Lee,D.H.; Liu,Y.P.; Li,W.C.; Lee,M.S.; Chen,Y.P.; Lee,F.; Chiou,C.J.; Lin,Y.J.; Lin,Y.-J.
EPI1891264	PB2	Taiwan	2017-Sep-01	EPI_ISL_4032246	A/chicken/New Taipei City/17090003/2017			Huang,C.W.; Chen,L.H.; Lee,D.H.; Liu,Y.P.; Li,W.C.; Lee,M.S.; Chen,Y.P.; Lee,F.; Chiou,C.J.; Lin,Y.J.; Lin,Y.-J.
EPI1891256	PB2	Taiwan	2017-Sep-01	EPI_ISL_4032245	A/chicken/New Taipei City/17090002/2017			Huang,C.W.; Chen,L.H.; Lee,D.H.; Liu,Y.P.; Li,W.C.; Lee,M.S.; Chen,Y.P.; Lee,F.; Chiou,C.J.; Lin,Y.J.; Lin,Y.-J.
EPI1892543	PB2	Taiwan	2017-Sep-01	EPI_ISL_4032244	A/chicken/New Taipei City/17090001/2017			Huang,C.W.; Chen,L.H.; Lee,D.H.; Liu,Y.P.; Li,W.C.; Lee,M.S.; Chen,Y.P.; Lee,F.; Chiou,C.J.; Lin,Y.J.; Lin,Y.-J.
EPI1891242	PB2	Taiwan	2017-May-06	EPI_ISL_4032243	A/chicken/New Taipei City/17050004-2/2017			Huang,C.W.; Chen,L.H.; Lee,D.H.; Liu,Y.P.; Li,W.C.; Lee,M.S.; Chen,Y.P.; Lee,F.; Chiou,C.J.; Lin,Y.J.; Lin,Y.-J.
EPI1891226	PB2	Taiwan	2016-Nov-24	EPI_ISL_4032241	A/chicken/New Taipei City/16110020-2/2016			Huang,C.W.; Chen,L.H.; Lee,D.H.; Liu,Y.P.; Li,W.C.; Lee,M.S.; Chen,Y.P.; Lee,F.; Chiou,C.J.; Lin,Y.J.; Lin,Y.-J.
EPI1891218	PB2	Taiwan	2016-Nov-24	EPI_ISL_4032240	A/chicken/New Taipei City/16110019-1/2016			Huang,C.W.; Chen,L.H.; Lee,D.H.; Liu,Y.P.; Li,W.C.; Lee,M.S.; Chen,Y.P.; Lee,F.; Chiou,C.J.; Lin,Y.J.; Lin,Y.-J.
EPI1891210	PB2	Taiwan	2016-Nov-27	EPI_ISL_4032239	A/chicken/Nantou/16110023-1/2016			Huang,C.W.; Chen,L.H.; Lee,D.H.; Liu,Y.P.; Li,W.C.; Lee,M.S.; Chen,Y.P.; Lee,F.; Chiou,C.J.; Lin,Y.J.; Lin,Y.-J.
EPI1891194	PB2	Taiwan	2015-Jan-21	EPI_ISL_4032237	A/chicken/Miaoli/15010421-1/2015			Huang,C.W.; Chen,L.H.; Lee,D.H.; Liu,Y.P.; Li,W.C.; Lee,M.S.; Chen,Y.P.; Lee,F.; Chiou,C.J.; Lin,Y.J.; Lin,Y.-J.
EPI1891146	PB2	Taiwan	2017-Mar-06	EPI_ISL_4032227	A/chicken/Kaohsiung/17030023/2017			Huang,C.W.; Chen,L.H.; Lee,D.H.; Liu,Y.P.; Li,W.C.; Lee,M.S.; Chen,Y.P.; Lee,F.; Chiou,C.J.; Lin,Y.J.; Lin,Y.-J.
EPI1891138	PB2	Taiwan	2016-Apr-20	EPI_ISL_4032226	A/chicken/Kaohsiung/16MB0889/2016			Huang,C.W.; Chen,L.H.; Lee,D.H.; Liu,Y.P.; Li,W.C.; Lee,M.S.; Chen,Y.P.; Lee,F.; Chiou,C.J.; Lin,Y.J.; Lin,Y.-J.
EPI1891122	PB2	Taiwan	2016-Dec-08	EPI_ISL_4032224	A/chicken/Kaohsiung/16120012/2016			Huang,C.W.; Chen,L.H.; Lee,D.H.; Liu,Y.P.; Li,W.C.; Lee,M.S.; Chen,Y.P.; Lee,F.; Chiou,C.J.; Lin,Y.J.; Lin,Y.-J.
EPI1891114	PB2	Taiwan	2016-Jul-03	EPI_ISL_4032223	A/chicken/Kaohsiung/16070003/2016			Huang,C.W.; Chen,L.H.; Lee,D.H.; Liu,Y.P.; Li,W.C.; Lee,M.S.; Chen,Y.P.; Lee,F.; Chiou,C.J.; Lin,Y.J.; Lin,Y.-J.
EPI1891106	PB2	Taiwan	2016-Apr-20	EPI_ISL_4032222	A/chicken/Kaohsiung/16040021-1/2016			Huang,C.W.; Chen,L.H.; Lee,D.H.; Liu,Y.P.; Li,W.C.; Lee,M.S.; Chen,Y.P.; Lee,F.; Chiou,C.J.; Lin,Y.J.; Lin,Y.-J.
EPI1891098	PB2	Taiwan	2016-Feb-17	EPI_ISL_4032221	A/chicken/Kaohsiung/16020017-2/2016			Huang,C.W.; Chen,L.H.; Lee,D.H.; Liu,Y.P.; Li,W.C.; Lee,M.S.; Chen,Y.P.; Lee,F.; Chiou,C.J.; Lin,Y.J.; Lin,Y.-J.
EPI1891090	PB2	Taiwan	2016-Jan-22	EPI_ISL_4032220	A/chicken/Kaohsiung/16010047/2016			Huang,C.W.; Chen,L.H.; Lee,D.H.; Liu,Y.P.; Li,W.C.; Lee,M.S.; Chen,Y.P.; Lee,F.; Chiou,C.J.; Lin,Y.J.; Lin,Y.-J.
EPI1891050	PB2	Taiwan	2015-Jan-21	EPI_ISL_4032215	A/chicken/Chiayi/15010454-1/2015			Huang,C.W.; Chen,L.H.; Lee,D.H.; Liu,Y.P.; Li,W.C.; Lee,M.S.; Chen,Y.P.; Lee,F.; Chiou,C.J.; Lin,Y.J.; Lin,Y.-J.
EPI1890962	PB2	Taiwan	2015-Jun-20	EPI_ISL_4032201	A/chicken/Changhua/15060029/2015			Huang,C.W.; Chen,L.H.; Lee,D.H.; Liu,Y.P.; Li,W.C.; Lee,M.S.; Chen,Y.P.; Lee,F.; Chiou,C.J.; Lin,Y.J.; Lin,Y.-J.
EPI1890946	PB2	Taiwan	2015-May-16	EPI_ISL_4032199	A/chicken/Changhua/15050038-1/2015			Huang,C.W.; Chen,L.H.; Lee,D.H.; Liu,Y.P.; Li,W.C.; Lee,M.S.; Chen,Y.P.; Lee,F.; Chiou,C.J.; Lin,Y.J.; Lin,Y.-J.
EPI1890930	PB2	Taiwan	2015-Apr-24	EPI_ISL_4032197	A/chicken/Changhua/15040042/2015			Huang,C.W.; Chen,L.H.; Lee,D.H.; Liu,Y.P.; Li,W.C.; Lee,M.S.; Chen,Y.P.; Lee,F.; Chiou,C.J.; Lin,Y.J.; Lin,Y.-J.
EPI1890922	PB2	Taiwan	2015-Apr-23	EPI_ISL_4032196	A/chicken/Changhua/15040037-2/2015			Huang,C.W.; Chen,L.H.; Lee,D.H.; Liu,Y.P.; Li,W.C.; Lee,M.S.; Chen,Y.P.; Lee,F.; Chiou,C.J.; Lin,Y.J.; Lin,Y.-J.
EPI1890914	PB2	Taiwan	2015-Apr-23	EPI_ISL_4032195	A/chicken/Changhua/15040043-1/2015			Huang,C.W.; Chen,L.H.; Lee,D.H.; Liu,Y.P.; Li,W.C.; Lee,M.S.; Chen,Y.P.; Lee,F.; Chiou,C.J.; Lin,Y.J.; Lin,Y.-J.
EPI1890906	PB2	Taiwan	2015-Apr-23	EPI_ISL_4032194	A/chicken/Changhua/15040036-1/2015			Huang,C.W.; Chen,L.H.; Lee,D.H.; Liu,Y.P.; Li,W.C.; Lee,M.S.; Chen,Y.P.; Lee,F.; Chiou,C.J.; Lin,Y.J.; Lin,Y.-J.
EPI1226476	PB2	Belgium	2017-Jun-15	EPI_ISL_309197	A/Brahma chicken/Belgium/6153/2017			Van Borm,S.; Vandenbussche,F.; Mathijs,E.; Lambrecht,B.; Steensels,M.
EPI1927660	PB2	Kazakhstan	2020-Sep-15	EPI_ISL_2932609	A/duck/Kazakhstan/12-20-B-Talg-11/2020	National Veterinary Reference Center	National Center of Biotechnology Republic of Kazakhstan	Asylulan,Amirgazin; Alexandr,Shevtsov; Karibayev,Talgat; Tashkenbayev,Arman; Suraganova,Fariza; Kozhakhmetova,Tamila
EPI1215149	PB2	Saudi Arabia	2017-Jan-01	EPI_ISL_306911	A/Duck/Riyadh/AI2/2017	Center of Influenza Research, School of Public Health, Li Ka Shing Faculty of Medicine, the University of Hong Kong	The University of Hong Kong
EPI1892111	PB2	Taiwan	2015-Jan-17	EPI_ISL_4032447	A/duck/Yunlin/15010277/2015			Huang,C.W.; Chen,L.H.; Lee,D.H.; Liu,Y.P.; Li,W.C.; Lee,M.S.; Chen,Y.P.; Lee,F.; Chiou,C.J.; Lin,Y.J.; Lin,Y.-J.
EPI1892055	PB2	Taiwan	2015-Jan-20	EPI_ISL_4032440	A/duck/Tainan/15010403/2015			Huang,C.W.; Chen,L.H.; Lee,D.H.; Liu,Y.P.; Li,W.C.; Lee,M.S.; Chen,Y.P.; Lee,F.; Chiou,C.J.; Lin,Y.J.; Lin,Y.-J.
EPI1891991	PB2	Taiwan	2015-Dec-07	EPI_ISL_4032432	A/duck/Pingtung/15120006/2015			Huang,C.W.; Chen,L.H.; Lee,D.H.; Liu,Y.P.; Li,W.C.; Lee,M.S.; Chen,Y.P.; Lee,F.; Chiou,C.J.; Lin,Y.J.; Lin,Y.-J.
EPI1891911	PB2	Taiwan	2015-Aug-25	EPI_ISL_4032422	A/duck/Chiayi/15080023/2015			Huang,C.W.; Chen,L.H.; Lee,D.H.; Liu,Y.P.; Li,W.C.; Lee,M.S.; Chen,Y.P.; Lee,F.; Chiou,C.J.; Lin,Y.J.; Lin,Y.-J.
EPI1788446	PB2	Saudi Arabia	2017-Dec-01	EPI_ISL_505531	A/duck/Saudi Arabia/KFU-HKU3619_2017/2017			Chu,D.K.; Hemida,M.G.; Abdelaziz,A.M.; Alnaeem,A.A.; Cheng,S.M.; Peiris,M.J.
EPI1788438	PB2	Saudi Arabia	2017-Dec-01	EPI_ISL_505530	A/duck/Saudi Arabia/KFU-HKU3618_2017/2017			Chu,D.K.; Hemida,M.G.; Abdelaziz,A.M.; Alnaeem,A.A.; Cheng,S.M.; Peiris,M.J.
EPI1788430	PB2	Saudi Arabia	2017-Dec-01	EPI_ISL_505529	A/duck/Saudi Arabia/KFU-HKU3617_2017/2017			Chu,D.K.; Hemida,M.G.; Abdelaziz,A.M.; Alnaeem,A.A.; Cheng,S.M.; Peiris,M.J.
EPI1788422	PB2	Saudi Arabia	2017-Dec-01	EPI_ISL_505528	A/duck/Saudi Arabia/KFU-HKU3616_2017/2017			Chu,D.K.; Hemida,M.G.; Abdelaziz,A.M.; Alnaeem,A.A.; Cheng,S.M.; Peiris,M.J.
EPI1184932	PB2	Poland	2017-Jan-27	EPI_ISL_300745	A/wild duck/Poland/57/2017		National Veterinary Research Institut Poland, PIWet-PIB	Swieton E., Smietanka K.
EPI1226451	PB2	Belgium	2017-Feb-27	EPI_ISL_309194	A/Anas platyrhynchos/Belgium/1899/2017			Van Borm,S.; Vandenbussche,F.; Mathijs,E.; Lambrecht,B.; Steensels,M.
EPI1184930	PB2	Poland	2017-Jan-13	EPI_ISL_300743	A/mallard/Poland/17/2017		National Veterinary Research Institut Poland, PIWet-PIB	Swieton E., Smietanka K.
EPI1226467	PB2	Belgium	2017-Mar-23	EPI_ISL_309196	A/Buteo buteo/Belgium/3022/2017			Van Borm,S.; Vandenbussche,F.; Mathijs,E.; Lambrecht,B.; Steensels,M.
EPI1927718	PB2	Kazakhstan	2020-Sep-15	EPI_ISL_2932682	A/pigeon/Kazakhstan/15-20-B-Talg-5/2020	National Veterinary Reference Center	National Center of Biotechnology Republic of Kazakhstan	Asylulan,Amirgazin; Alexandr,Shevtsov; Karibayev,Talgat; Tashkenbayev,Arman; Suraganova,Fariza; Kozhakhmetova,Tamila
EPI1215426	PB2	Saudi Arabia	2017-Jan-01	EPI_ISL_306955	A/Bulbul/Riyadh/AI4/2017	Center of Influenza Research, School of Public Health, Li Ka Shing Faculty of Medicine, the University of Hong Kong	The University of Hong Kong
EPI1919635	PB2	Germany	2020-Nov-02	EPI_ISL_5058432	A/barnacle goose/Germany-SH/AI02190/2020	Landeslabor Schleswig-Holstein	Friedrich-Loeffler-Institut
EPI1927700	PB2	Kazakhstan	2020-Sep-19	EPI_ISL_2932616	A/chicken/Kazakhstan/12-20-B-Talg-45/2020	National Veterinary Reference Center	National Center of Biotechnology Republic of Kazakhstan	Asylulan,Amirgazin; Alexandr,Shevtsov; Karibayev,Talgat; Tashkenbayev,Arman; Suraganova,Fariza; Kozhakhmetova,Tamila
EPI1927654	PB2	Kazakhstan	2020-Sep-01	EPI_ISL_2932608	A/chicken/Kazakhstan/220-B-2-H5N8-4/2020	National Veterinary Reference Center	National Center of Biotechnology Republic of Kazakhstan	Asylulan,Amirgazin; Alexandr,Shevtsov; Karibayev,Talgat; Tashkenbayev,Arman; Suraganova,Fariza; Kozhakhmetova,Tamila
EPI1123340	PB2	Korea, Republic of	2017-Jun-03	EPI_ISL_288438	A/chicken/Korea/Gunsan/2017	Animal and Plant Quarantine Agency (O-2144)	Animal and Plant Quarantine Agency (S-2145)
EPI1667595	PB2	Czech Republic	2020-Jan-17	EPI_ISL_405391	A/chicken/Czech Republic/1175-1/2020	State Veterinary Institute Prague	State Veterinary Institute Prague	Nagy,A
EPI1788510	PB2	Saudi Arabia	2017-Dec-01	EPI_ISL_505539	A/pigeon/Saudi Arabia/KFU-HKU3600_2017/2017			Chu,D.K.; Hemida,M.G.; Abdelaziz,A.M.; Alnaeem,A.A.; Cheng,S.M.; Peiris,M.J.
EPI1788502	PB2	Saudi Arabia	2017-Dec-01	EPI_ISL_505538	A/pigeon/Saudi Arabia/KFU-HKU3599_2017/2017			Chu,D.K.; Hemida,M.G.; Abdelaziz,A.M.; Alnaeem,A.A.; Cheng,S.M.; Peiris,M.J.
EPI1788494	PB2	Saudi Arabia	2017-Dec-01	EPI_ISL_505537	A/pigeon/Saudi Arabia/KFU-HKU3598_2017/2017			Chu,D.K.; Hemida,M.G.; Abdelaziz,A.M.; Alnaeem,A.A.; Cheng,S.M.; Peiris,M.J.
EPI1550911	PB2	China	2016-Nov-23	EPI_ISL_378634	A/Whooper Swan/Sanmenxia/01/2016			Li,M.; Ma,J.; He,H.
EPI1883269	PB2	Sweden	2021-Jun-17	EPI_ISL_3026699	A/common eider/Sweden/SVA210617SZ0354/FB002252/I-2021	National Veterinary Institute, SVA	National Veterinary Institute
EPI1881022	PB2	China	2020-Nov-16	EPI_ISL_2713372	A/bean goose/Hubei/BQ11/2020	College of Wildlife and Protected Areas, Northeast Forestry University	Northeast Forestry University
EPI280429	PB2	United States	2006-Jan-01	EPI_ISL_79750	A/avian/Colorado/456648/2006			Kim,L.M.; Scott,M.A.; Suarez,D.L.; Spackman,E.; Swayne,D.E.; Senne,D.A.; Afonso,C.L.
EPI1800063	PB2	Poland	2020-Jan-27	EPI_ISL_525446	A/laying_hen/Poland/095/2020	National Veterinary Research Institut Poland, PIWet-PIB	National Veterinary Research Institut Poland, PIWet-PIB	Swieton, E.; Smietanka, K.
EPI1800071	PB2	Poland	2020-Jan-28	EPI_ISL_525447	A/turkey/Poland/096/2020	National Veterinary Research Institut Poland, PIWet-PIB	National Veterinary Research Institut Poland, PIWet-PIB	Swieton, E.; Smietanka, K.
EPI1800079	PB2	Poland	2020-Feb-07	EPI_ISL_525448	A/turkey/Poland/182/2020	National Veterinary Research Institut Poland, PIWet-PIB	National Veterinary Research Institut Poland, PIWet-PIB	Swieton, E.; Smietanka, K.
EPI1800095	PB2	Poland	2020-Feb-20	EPI_ISL_525450	A/domestic_duck/Poland/221/2020	National Veterinary Research Institut Poland, PIWet-PIB	National Veterinary Research Institut Poland, PIWet-PIB	Swieton, E.; Smietanka, K.
EPI1800111	PB2	Poland	2020-Feb-21	EPI_ISL_525452	A/domestic_duck/Poland/223/2020	National Veterinary Research Institut Poland, PIWet-PIB	National Veterinary Research Institut Poland, PIWet-PIB	Swieton, E.; Smietanka, K.
EPI1800119	PB2	Poland	2020-Feb-22	EPI_ISL_525453	A/domestic_duck/Poland/229/2020	National Veterinary Research Institut Poland, PIWet-PIB	National Veterinary Research Institut Poland, PIWet-PIB	Swieton, E.; Smietanka, K.
EPI1800135	PB2	Poland	2020-Feb-24	EPI_ISL_525455	A/domestic_duck/Poland/237/2020	National Veterinary Research Institut Poland, PIWet-PIB	National Veterinary Research Institut Poland, PIWet-PIB	Swieton, E.; Smietanka, K.
EPI1800176	PB2	Poland	2020-Mar-23	EPI_ISL_525461	A/turkey/Poland/366/2020	National Veterinary Research Institut Poland, PIWet-PIB	National Veterinary Research Institut Poland, PIWet-PIB	Swieton, E.; Smietanka, K.
EPI1800216	PB2	Poland	2020-Mar-01	EPI_ISL_525462	A/domestic_goose/Poland/274/2020	National Veterinary Research Institut Poland, PIWet-PIB	National Veterinary Research Institut Poland, PIWet-PIB	Swieton, E.; Smietanka, K.
EPI1800223	PB2	Poland	2020-Mar-03	EPI_ISL_525463	A/domestic_duck/Poland/285/2020	National Veterinary Research Institut Poland, PIWet-PIB	National Veterinary Research Institut Poland, PIWet-PIB	Swieton, E.; Smietanka, K.
EPI1800237	PB2	Poland	2020-Feb-29	EPI_ISL_525465	A/domestic_duck/Poland/271/2020	National Veterinary Research Institut Poland, PIWet-PIB	National Veterinary Research Institut Poland, PIWet-PIB	Swieton, E.; Smietanka, K.
EPI1802158	PB2	Netherlands	2016-Nov-25	EPI_ISL_529179	A/duck/Netherlands/16014829-001005/2016	Wageningen Bioveterinary Research	Wageningen Bioveterinary Research	Beerens, Nancy; Harders, Frank; Verschuren-Pritz, Sylvia; Bossers, Alex; Heutink, Rene
EPI1806856	PB2	Netherlands	2020-Oct-17	EPI_ISL_591075	A/mute swan/Netherlands/20015931-001/2020	Wageningen Bioveterinary Research	Wageningen Bioveterinary Research	Beerens, Nancy; Harders, Frank; Verschuren-Pritz, Sylvia; Roose, Marit; Germeraad, Evelien; Engelsma, Marc; Bossers, Alex; Heutink, Rene
EPI1807228	PB2	Netherlands	2020-Oct-28	EPI_ISL_603132	A/chicken/Netherlands/20016597-026030/2020	Wageningen Bioveterinary Research	Wageningen Bioveterinary Research	Beerens, Nancy; Harders, Frank; Verschuren-Pritz, Sylvia; Roose, Marit; Germeraad, Evelien; Engelsma, Marc; Bossers, Alex; Heutink, Rene
EPI1807264	PB2	Netherlands	2020-Oct-16	EPI_ISL_603136	A/Eurasian Wigeon/Netherlands/7/2020	Erasmus Medical Center	Erasmus Medical Center
EPI1807272	PB2	Bulgaria	2019-Apr-01	EPI_ISL_603226	A/chicken/Bulgaria/136_19VIR3315-1/2019	Istituto Zooprofilattico Sperimentale delle Venezie, EU/OIE/Reference Laboratory and FAO Reference Centre for AI and ND	Istituto Zooprofilattico Sperimentale Delle Venezie	Zecchin, B.; Fusaro, A.; Milani, A.; Schivo, A.; Salviato, A.; Zamperin, G.; Monne, I.; Terregino, C.
EPI1807280	PB2	Bulgaria	2019-Apr-04	EPI_ISL_603227	A/chicken/Bulgaria/143_19VIR3315-2/2019	Istituto Zooprofilattico Sperimentale delle Venezie, EU/OIE/Reference Laboratory and FAO Reference Centre for AI and ND	Istituto Zooprofilattico Sperimentale Delle Venezie	Zecchin, B.; Fusaro, A.; Milani, A.; Schivo, A.; Salviato, A.; Zamperin, G.; Monne, I.; Terregino, C.
EPI1807288	PB2	Bulgaria	2019-Apr-05	EPI_ISL_603228	A/chicken/Bulgaria/148-01_19VIR3315-3/2019	Istituto Zooprofilattico Sperimentale delle Venezie, EU/OIE/Reference Laboratory and FAO Reference Centre for AI and ND	Istituto Zooprofilattico Sperimentale Delle Venezie	Zecchin, B.; Fusaro, A.; Milani, A.; Schivo, A.; Salviato, A.; Zamperin, G.; Monne, I.; Terregino, C.
EPI1807296	PB2	Bulgaria	2019-Apr-05	EPI_ISL_603229	A/chicken/Bulgaria/150-01_19VIR3315-5/2019	Istituto Zooprofilattico Sperimentale delle Venezie, EU/OIE/Reference Laboratory and FAO Reference Centre for AI and ND	Istituto Zooprofilattico Sperimentale Delle Venezie	Zecchin, B.; Fusaro, A.; Milani, A.; Schivo, A.; Salviato, A.; Zamperin, G.; Monne, I.; Terregino, C.
EPI1807328	PB2	Bulgaria	2020-Jun-03	EPI_ISL_603233	A/chicken/Bulgaria/380-1_20VIR3542-1/2020	Istituto Zooprofilattico Sperimentale delle Venezie, EU/OIE/Reference Laboratory and FAO Reference Centre for AI and ND	Istituto Zooprofilattico Sperimentale Delle Venezie	Zecchin, B.; Fusaro, A.; Milani, A.; Schivo, A.; Salviato, A.; Zamperin, G.; Monne, I.; Terregino, C.
EPI1807353	PB2	Bulgaria	2019-Mar-27	EPI_ISL_603237	A/duck/Bulgaria/130-1_19VIR3314-1/2019	Istituto Zooprofilattico Sperimentale delle Venezie, EU/OIE/Reference Laboratory and FAO Reference Centre for AI and ND	Istituto Zooprofilattico Sperimentale Delle Venezie	Zecchin, B.; Fusaro, A.; Milani, A.; Schivo, A.; Salviato, A.; Zamperin, G.; Monne, I.; Terregino, C.
EPI1811580	PB2	Kazakhstan	2020-Sep-23	EPI_ISL_614401	A/mute_swan/Kazakhstan/1-267-20-B/2020	National Veterinary Reference Center	Animal and Plant Health Agency (APHA)	Whittard, Elliot
EPI1811625	PB2	Iraq	2020-May-12	EPI_ISL_623074	A/chicken/Iraq/1/2020	Central Veterinary Labs	Animal and Plant Health Agency (APHA)
EPI1811633	PB2	Netherlands	2020-Nov-04	EPI_ISL_623075	A/chicken/Netherlands/20017138-016020/2020	Wageningen Bioveterinary Research	Wageningen Bioveterinary Research	Beerens, Nancy; Harders, Frank; Verschuren-Pritz, Sylvia; Roose, Marit; Germeraad, Evelien; Engelsma, Marc; Bossers, Alex; Heutink, Rene
EPI1811641	PB2	China	2020-Oct-17	EPI_ISL_625671	A/whooper swan/Inner Mongolia/w1-1/2020	College of Wildlife and Protected Areas, Northeast Forestry University	Northeast Forestry University
EPI1811649	PB2	China	2020-Oct-17	EPI_ISL_625672	A/mute swan/Inner Mongolia/w2-1/2020	College of Wildlife and Protected Areas, Northeast Forestry University	Northeast Forestry University
EPI1811677	PB2	Russian Federation	2020-Sep-18	EPI_ISL_626649	A/duck/Russian_Federation/Saratov/1578-2/2020	Federal Centre for Animal Health (ARRIAH)	Animal and Plant Health Agency (APHA)
[truncated: 504 more rows]
