# Supplementary material for: Locations and structures of influenza A virus packaging-associated signals and other functional elements via an in silico pipeline for predicting constrained features in RNA viruses
Source: PLoS Comput Biol. 2024 Apr 22;20(4):e1012009. doi: 10.1371/journal.pcbi.1012009 (PMC11034665; doi:10.1371/journal.pcbi.1012009)
Supplement: S69 Table — (XLSX) [file pcbi.1012009.s070.xlsx]

## Sheet: Acknowledge Table
We gratefully acknowledge the authors, originating and submitting laboratories of the sequences from GISAID’s EpiFlu Database on which this research is based. The list is detailed below.
All submitters of data may be contacted directly via www.gisaid.org
Segment ID	Segment	Country	Collection date	Isolate-ID	Isolate name	Originating Lab	Submitting Lab	Authors
EPI451338	PA	United States	2001-Jan-01	EPI_ISL_142076	A/ruddy turnstone/New Jersey/828227/2001			Wentworth,D.E.; Dugan,V.; Halpin,R.; Lin,X.; Bera,J.; Wester,E.; Ghedin,E.; Fedorova,N.; Tsitrin,T.; Stockwell,T.; Amedeo,P.; Bishop,B.; Edworthy,P.; Gupta,N.; Katzel,D.; Li,K.; Schobel,S.; Shrivastava,S.; Thovarai,V.; Wang,S.; Lebarbenchon,C.; Sreevatsan,S.; Poulson,B.; Yang,M.; Stallknecht,D.; Bao,Y.; Sanders,R.; Dernovoy,D.; Kiryutin,B.; Lipman,D.J.; Tatusova,T.
EPI507672	PA	China	2013-Nov-18	EPI_ISL_156815	A/mallard duck/Shanghai/SH-9/2013	Institute of Military Veterinary, Academy of Military Medical Sciences	Institute of Laboratory Animal Sciences, Chinese Academy	Fan,S.; Gao,X.;Ying,Y.; Guo,J.; Sun,W.; Wang,T.;Ren,Z.; Yu,Z.; Li,Y.; Zhao,Y.; Yang,S.;Gao,Y. ; Xia,X.
EPI530983	PA	China	2013-Nov-14	EPI_ISL_162300	A/duck/Zhejiang/W24/2013			Wu,H.; Peng,X.; Xu,L.; Jin,C.; Cheng,L.; Lu,X.; Xie,T.; Yao,H.; Wu,N.
EPI530984	PA	China	2013-Dec-14	EPI_ISL_162301	A/duck/Zhejiang/6D18/2013			Wu,H.; Peng,X.; Xu,L.; Jin,C.; Cheng,L.; Lu,X.; Xie,T.; Yao,H.; Wu,N.
EPI542618	PA	Korea, Republic of	2014-Feb-05	EPI_ISL_166630	A/mallard/Korea/W452/2014			Choi,Y.K.; Kwon,H.I.; Kim,Y.I.; Pascua,P.N.Q.; Kim,E.H.; Park,S.J.; Lim,G.J.; Kim,S.M.; Choi,E.J.; Si,Y.J.
EPI544891	PA	China	2013-Apr-25	EPI_ISL_167178	A/duck/Shandong/Q1/2013			Li,Q.
EPI548484	PA	Japan	2014-Nov-18	EPI_ISL_168024	A/duck/Chiba/26-372-48/2014	National Institute of Animal Health	National Institute of Animal Health
EPI548492	PA	Japan	2014-Nov-18	EPI_ISL_168025	A/duck/Chiba/26-372-61/2014	National Institute of Animal Health	National Institute of Animal Health
EPI548622	PA	Netherlands	2014-Nov-15	EPI_ISL_168075	A/chicken/Netherlands/14015531/2014	Wageningen Bioveterinary Research	Wageningen Bioveterinary Research	Heutink, Rene; Harders, Frank; Verschuren-Pritz, Sylvia; Bossers, Alex; Koch, Guus; Bouwstra, Ruth
EPI558010	PA	United Kingdom	2014-Nov-14	EPI_ISL_168696	A/duck/England/36038/14	Animal and Plant Health Agency (APHA)	Animal and Plant Health Agency (APHA)	Hanna, Amanda; Ellis, Richard; Ceeraz, Vanessa; Seekings, James; Londt, Brandon; Brookes, Sharon; Banks, Jill; Essen, Stephen; Brown, Ian
EPI558003	PA	United Kingdom	2014-Nov-14	EPI_ISL_168697	A/duck/England/36226/14	Animal and Plant Health Agency (APHA)	Animal and Plant Health Agency (APHA)	Hanna, Amanda; Ellis, Richard; Ceeraz, Vanessa; Seekings, James; Londt, Brandon; Brookes, Sharon; Banks, Jill; Essen, Stephen; Brown, Ian
EPI552745	PA	Germany	2014-Nov-04	EPI_ISL_169273	A/turkey/Germany/AR2485-86-L00899/2014		Friedrich-Loeffler-Institut
EPI553184	PA	Italy	2014-Dec-15	EPI_ISL_169350	A/turkey/Italy/14VIR7898-10/2014	Istituto Zooprofilattico Sperimentale Delle Venezie	Istituto Zooprofilattico Sperimentale Delle Venezie	Luca,Tassoni; Silvia,Ormelli; Alessia,Schivo; Alice,Fusaro; Isabella,Monne; Giovanni,Cattoli
EPI554601	PA	Germany	2014-Dec-15	EPI_ISL_169351	A/turkey/Germany-NI/R3372/2014		Friedrich-Loeffler-Institut
EPI553207	PA	Japan	2014-Nov-23	EPI_ISL_169390	A/crane/Kagoshima/KU1/2014	Kagoshima University	Kagoshima University
EPI553326	PA	Japan	2014-Dec-16	EPI_ISL_169422	A/chicken/Miyazaki/3/2014	National Institute of Animal Health	National Institute of Animal Health
EPI553334	PA	Japan	2014-Dec-16	EPI_ISL_169423	A/chicken/Miyazaki/4/2014		National Institute of Animal Health
EPI553342	PA	Japan	2014-Dec-16	EPI_ISL_169424	A/chicken/Miyazaki/7/2014		National Institute of Animal Health
EPI1201483	PA	Russian Federation	2014-Sep-25	EPI_ISL_169427	A/wigeon/Sakha/1/2014	State Research Center of Virology and Biotechnology (VECTOR)	State Research Center of Virology and Biotechnology (VECTOR)	Susloparov, I; Kolosova, N; Goncharova, N; Marchenko, V; Ryzhikov, A
EPI555125	PA	Germany	2014-Dec-18	EPI_ISL_169632	A/domestic duck/Germany-NI/R3468/2014		Friedrich-Loeffler-Institut
EPI557767	PA	United States	2014-Apr-01	EPI_ISL_170563	A/quail/California/K1400794/2014			Carnaccini,S.; Rubrum,A.; Wong,S.-S.; Senties-Cue,G.; Webby,R.; Crossley,B.
EPI561184	PA	Korea, Republic of	2014-Feb-15	EPI_ISL_171655	A/waterfowl/Korea/S005/2014			Ku,K.B.; Park,E.H.; Yum,J.; Kim,J.A.; Oh,S.K.; Seo,S.H.
EPI561192	PA	Korea, Republic of	2014-Jan-18	EPI_ISL_171656	A/broiler duck/Korea/H29/2014			Jeong,J.; Kang,H.M.; Lee,E.K.; Song,B.M.; Kwon,Y.K.; Kim,H.R.; Choi,K.S.; Kim,J.Y.; Lee,H.J.; Moon,O.K.; Jeong,W.; Choi,J.; Baek,J.H.; Joo,Y.S.; Park,Y.H.; Lee,H.S.; Lee,Y.J.; Lee,Y.-J.; Kang,H.-M.; Lee,E.-K.; Song,B.-M.; Lee,K.-J.; Hong,M.-S.
EPI561193	PA	Korea, Republic of	2014-Jan-19	EPI_ISL_171657	A/broiler duck/Korea/H31/2014			Jeong,J.; Kang,H.M.; Lee,E.K.; Song,B.M.; Kwon,Y.K.; Kim,H.R.; Choi,K.S.; Kim,J.Y.; Lee,H.J.; Moon,O.K.; Jeong,W.; Choi,J.; Baek,J.H.; Joo,Y.S.; Park,Y.H.; Lee,H.S.; Lee,Y.J.; Lee,Y.-J.; Kang,H.-M.; Lee,E.-K.; Song,B.-M.; Lee,K.-J.; Hong,M.-S.
EPI561333	PA	Korea, Republic of	2014-Jan-19	EPI_ISL_171674	A/Baikal teal/Korea/H41/2014			Jeong,J.; Kang,H.M.; Lee,E.K.; Song,B.M.; Kwon,Y.K.; Kim,H.R.; Choi,K.S.; Kim,J.Y.; Lee,H.J.; Moon,O.K.; Jeong,W.; Choi,J.; Baek,J.H.; Joo,Y.S.; Park,Y.H.; Lee,H.S.; Lee,Y.J.; Lee,Y.-J.; Kang,H.-M.; Lee,E.-K.; Song,B.-M.; Lee,K.-J.; Hong,M.-S.
EPI561334	PA	Korea, Republic of	2014-Jan-20	EPI_ISL_171675	A/broiler duck/Korea/H47/2014			Jeong,J.; Kang,H.M.; Lee,E.K.; Song,B.M.; Kwon,Y.K.; Kim,H.R.; Choi,K.S.; Kim,J.Y.; Lee,H.J.; Moon,O.K.; Jeong,W.; Choi,J.; Baek,J.H.; Joo,Y.S.; Park,Y.H.; Lee,H.S.; Lee,Y.J.; Lee,Y.-J.; Kang,H.-M.; Lee,E.-K.; Song,B.-M.; Lee,K.-J.; Hong,M.-S.
EPI561335	PA	Korea, Republic of	2014-Jan-20	EPI_ISL_171676	A/broiler duck/Korea/H48/2014			Jeong,J.; Kang,H.M.; Lee,E.K.; Song,B.M.; Kwon,Y.K.; Kim,H.R.; Choi,K.S.; Kim,J.Y.; Lee,H.J.; Moon,O.K.; Jeong,W.; Choi,J.; Baek,J.H.; Joo,Y.S.; Park,Y.H.; Lee,H.S.; Lee,Y.J.; Lee,Y.-J.; Kang,H.-M.; Lee,E.-K.; Song,B.-M.; Lee,K.-J.; Hong,M.-S.
EPI561338	PA	Korea, Republic of	2014-Jan-20	EPI_ISL_171677	A/broiler duck/Korea/H49/2014			Jeong,J.; Kang,H.M.; Lee,E.K.; Song,B.M.; Kwon,Y.K.; Kim,H.R.; Choi,K.S.; Kim,J.Y.; Lee,H.J.; Moon,O.K.; Jeong,W.; Choi,J.; Baek,J.H.; Joo,Y.S.; Park,Y.H.; Lee,H.S.; Lee,Y.J.; Lee,Y.-J.; Kang,H.-M.; Lee,E.-K.; Song,B.-M.; Lee,K.-J.; Hong,M.-S.
EPI561712	PA	Korea, Republic of	2014-Jan-19	EPI_ISL_171678	A/bean goose/Korea/H40/2014			Jeong,J.; Kang,H.M.; Lee,E.K.; Song,B.M.; Kwon,Y.K.; Kim,H.R.; Choi,K.S.; Kim,J.Y.; Lee,H.J.; Moon,O.K.; Jeong,W.; Choi,J.; Baek,J.H.; Joo,Y.S.; Park,Y.H.; Lee,H.S.; Lee,Y.J.; Lee,Y.-J.; Kang,H.-M.; Lee,E.-K.; Song,B.-M.; Lee,K.-J.; Hong,M.-S.
EPI561498	PA	Korea, Republic of	2014-Jan-20	EPI_ISL_171695	A/Baikal teal/Korea/H52/2014			Jeong,J.; Kang,H.M.; Lee,E.K.; Song,B.M.; Kwon,Y.K.; Kim,H.R.; Choi,K.S.; Kim,J.Y.; Lee,H.J.; Moon,O.K.; Jeong,W.; Choi,J.; Baek,J.H.; Joo,Y.S.; Park,Y.H.; Lee,H.S.; Lee,Y.J.; Lee,Y.-J.; Kang,H.-M.; Lee,E.-K.; Song,B.-M.; Lee,K.-J.; Hong,M.-S.
EPI561499	PA	Korea, Republic of	2014-Jan-20	EPI_ISL_171696	A/bean goose/Korea/H53/2014			Jeong,J.; Kang,H.M.; Lee,E.K.; Song,B.M.; Kwon,Y.K.; Kim,H.R.; Choi,K.S.; Kim,J.Y.; Lee,H.J.; Moon,O.K.; Jeong,W.; Choi,J.; Baek,J.H.; Joo,Y.S.; Park,Y.H.; Lee,H.S.; Lee,Y.J.; Lee,Y.-J.; Kang,H.-M.; Lee,E.-K.; Song,B.-M.; Lee,K.-J.; Hong,M.-S.
EPI561500	PA	Korea, Republic of	2014-Jan-21	EPI_ISL_171697	A/Baikal teal/Korea/H62/2014			Jeong,J.; Kang,H.M.; Lee,E.K.; Song,B.M.; Kwon,Y.K.; Kim,H.R.; Choi,K.S.; Kim,J.Y.; Lee,H.J.; Moon,O.K.; Jeong,W.; Choi,J.; Baek,J.H.; Joo,Y.S.; Park,Y.H.; Lee,H.S.; Lee,Y.J.; Lee,Y.-J.; Kang,H.-M.; Lee,E.-K.; Song,B.-M.; Lee,K.-J.; Hong,M.-S.
EPI561501	PA	Korea, Republic of	2014-Jan-21	EPI_ISL_171698	A/broiler duck/Korea/H65/2014			Jeong,J.; Kang,H.M.; Lee,E.K.; Song,B.M.; Kwon,Y.K.; Kim,H.R.; Choi,K.S.; Kim,J.Y.; Lee,H.J.; Moon,O.K.; Jeong,W.; Choi,J.; Baek,J.H.; Joo,Y.S.; Park,Y.H.; Lee,H.S.; Lee,Y.J.; Lee,Y.-J.; Kang,H.-M.; Lee,E.-K.; Song,B.-M.; Lee,K.-J.; Hong,M.-S.
EPI561502	PA	Korea, Republic of	2014-Jan-21	EPI_ISL_171699	A/Baikal teal/Korea/H66/2014			Jeong,J.; Kang,H.M.; Lee,E.K.; Song,B.M.; Kwon,Y.K.; Kim,H.R.; Choi,K.S.; Kim,J.Y.; Lee,H.J.; Moon,O.K.; Jeong,W.; Choi,J.; Baek,J.H.; Joo,Y.S.; Park,Y.H.; Lee,H.S.; Lee,Y.J.; Lee,Y.-J.; Kang,H.-M.; Lee,E.-K.; Song,B.-M.; Lee,K.-J.; Hong,M.-S.
EPI561534	PA	Korea, Republic of	2014-Jan-22	EPI_ISL_171700	A/Baikal teal/Korea/H68/2014			Jeong,J.; Kang,H.M.; Lee,E.K.; Song,B.M.; Kwon,Y.K.; Kim,H.R.; Choi,K.S.; Kim,J.Y.; Lee,H.J.; Moon,O.K.; Jeong,W.; Choi,J.; Baek,J.H.; Joo,Y.S.; Park,Y.H.; Lee,H.S.; Lee,Y.J.; Lee,Y.-J.; Kang,H.-M.; Lee,E.-K.; Song,B.-M.; Lee,K.-J.; Hong,M.-S.
EPI561535	PA	Korea, Republic of	2014-Jan-22	EPI_ISL_171701	A/Baikal teal/Korea/H80/2014			Jeong,J.; Kang,H.M.; Lee,E.K.; Song,B.M.; Kwon,Y.K.; Kim,H.R.; Choi,K.S.; Kim,J.Y.; Lee,H.J.; Moon,O.K.; Jeong,W.; Choi,J.; Baek,J.H.; Joo,Y.S.; Park,Y.H.; Lee,H.S.; Lee,Y.J.; Lee,Y.-J.; Kang,H.-M.; Lee,E.-K.; Song,B.-M.; Lee,K.-J.; Hong,M.-S.
EPI561536	PA	Korea, Republic of	2014-Jan-22	EPI_ISL_171702	A/Coot/Korea/H81/2014			Jeong,J.; Kang,H.M.; Lee,E.K.; Song,B.M.; Kwon,Y.K.; Kim,H.R.; Choi,K.S.; Kim,J.Y.; Lee,H.J.; Moon,O.K.; Jeong,W.; Choi,J.; Baek,J.H.; Joo,Y.S.; Park,Y.H.; Lee,H.S.; Lee,Y.J.; Lee,Y.-J.; Kang,H.-M.; Lee,E.-K.; Song,B.-M.; Lee,K.-J.; Hong,M.-S.
EPI561537	PA	Korea, Republic of	2014-Jan-22	EPI_ISL_171703	A/Baikal teal/Korea/H84/2014			Jeong,J.; Kang,H.M.; Lee,E.K.; Song,B.M.; Kwon,Y.K.; Kim,H.R.; Choi,K.S.; Kim,J.Y.; Lee,H.J.; Moon,O.K.; Jeong,W.; Choi,J.; Baek,J.H.; Joo,Y.S.; Park,Y.H.; Lee,H.S.; Lee,Y.J.; Lee,Y.-J.; Kang,H.-M.; Lee,E.-K.; Song,B.-M.; Lee,K.-J.; Hong,M.-S.
EPI561538	PA	Korea, Republic of	2014-Jan-23	EPI_ISL_171704	A/Baikal teal/Korea/H96/2014			Jeong,J.; Kang,H.M.; Lee,E.K.; Song,B.M.; Kwon,Y.K.; Kim,H.R.; Choi,K.S.; Kim,J.Y.; Lee,H.J.; Moon,O.K.; Jeong,W.; Choi,J.; Baek,J.H.; Joo,Y.S.; Park,Y.H.; Lee,H.S.; Lee,Y.J.; Lee,Y.-J.; Kang,H.-M.; Lee,E.-K.; Song,B.-M.; Lee,K.-J.; Hong,M.-S.
EPI561539	PA	Korea, Republic of	2014-Jan-24	EPI_ISL_171705	A/breeder chicken/Korea/H122/2014			Jeong,J.; Kang,H.M.; Lee,E.K.; Song,B.M.; Kwon,Y.K.; Kim,H.R.; Choi,K.S.; Kim,J.Y.; Lee,H.J.; Moon,O.K.; Jeong,W.; Choi,J.; Baek,J.H.; Joo,Y.S.; Park,Y.H.; Lee,H.S.; Lee,Y.J.; Lee,Y.-J.; Kang,H.-M.; Lee,E.-K.; Song,B.-M.; Lee,K.-J.; Hong,M.-S.
EPI561582	PA	Korea, Republic of	2014-Jan-25	EPI_ISL_171706	A/breeder duck/Korea/H128/2014			Jeong,J.; Kang,H.M.; Lee,E.K.; Song,B.M.; Kwon,Y.K.; Kim,H.R.; Choi,K.S.; Kim,J.Y.; Lee,H.J.; Moon,O.K.; Jeong,W.; Choi,J.; Baek,J.H.; Joo,Y.S.; Park,Y.H.; Lee,H.S.; Lee,Y.J.; Lee,Y.-J.; Kang,H.-M.; Lee,E.-K.; Song,B.-M.; Lee,K.-J.; Hong,M.-S.
EPI561583	PA	Korea, Republic of	2014-Jan-25	EPI_ISL_171707	A/broiler duck/Korea/H133/2014			Jeong,J.; Kang,H.M.; Lee,E.K.; Song,B.M.; Kwon,Y.K.; Kim,H.R.; Choi,K.S.; Kim,J.Y.; Lee,H.J.; Moon,O.K.; Jeong,W.; Choi,J.; Baek,J.H.; Joo,Y.S.; Park,Y.H.; Lee,H.S.; Lee,Y.J.; Lee,Y.-J.; Kang,H.-M.; Lee,E.-K.; Song,B.-M.; Lee,K.-J.; Hong,M.-S.
EPI561584	PA	Korea, Republic of	2014-Jan-25	EPI_ISL_171708	A/broiler duck/Korea/H145/2014			Jeong,J.; Kang,H.M.; Lee,E.K.; Song,B.M.; Kwon,Y.K.; Kim,H.R.; Choi,K.S.; Kim,J.Y.; Lee,H.J.; Moon,O.K.; Jeong,W.; Choi,J.; Baek,J.H.; Joo,Y.S.; Park,Y.H.; Lee,H.S.; Lee,Y.J.; Lee,Y.-J.; Kang,H.-M.; Lee,E.-K.; Song,B.-M.; Lee,K.-J.; Hong,M.-S.
EPI561585	PA	Korea, Republic of	2014-Jan-26	EPI_ISL_171709	A/breeder duck/Korea/H158/2014			Jeong,J.; Kang,H.M.; Lee,E.K.; Song,B.M.; Kwon,Y.K.; Kim,H.R.; Choi,K.S.; Kim,J.Y.; Lee,H.J.; Moon,O.K.; Jeong,W.; Choi,J.; Baek,J.H.; Joo,Y.S.; Park,Y.H.; Lee,H.S.; Lee,Y.J.; Lee,Y.-J.; Kang,H.-M.; Lee,E.-K.; Song,B.-M.; Lee,K.-J.; Hong,M.-S.
EPI561586	PA	Korea, Republic of	2014-Jan-27	EPI_ISL_171710	A/breeder duck/Korea/H200/2014			Jeong,J.; Kang,H.M.; Lee,E.K.; Song,B.M.; Kwon,Y.K.; Kim,H.R.; Choi,K.S.; Kim,J.Y.; Lee,H.J.; Moon,O.K.; Jeong,W.; Choi,J.; Baek,J.H.; Joo,Y.S.; Park,Y.H.; Lee,H.S.; Lee,Y.J.; Lee,Y.-J.; Kang,H.-M.; Lee,E.-K.; Song,B.-M.; Lee,K.-J.; Hong,M.-S.
EPI561587	PA	Korea, Republic of	2014-Jan-27	EPI_ISL_171711	A/mallard/Korea/H207/2014			Jeong,J.; Kang,H.M.; Lee,E.K.; Song,B.M.; Kwon,Y.K.; Kim,H.R.; Choi,K.S.; Kim,J.Y.; Lee,H.J.; Moon,O.K.; Jeong,W.; Choi,J.; Baek,J.H.; Joo,Y.S.; Park,Y.H.; Lee,H.S.; Lee,Y.J.; Lee,Y.-J.; Kang,H.-M.; Lee,E.-K.; Song,B.-M.; Lee,K.-J.; Hong,M.-S.
EPI561588	PA	Korea, Republic of	2014-Jan-28	EPI_ISL_171712	A/white-fronted goose/Korea/H231/2014			Jeong,J.; Kang,H.M.; Lee,E.K.; Song,B.M.; Kwon,Y.K.; Kim,H.R.; Choi,K.S.; Kim,J.Y.; Lee,H.J.; Moon,O.K.; Jeong,W.; Choi,J.; Baek,J.H.; Joo,Y.S.; Park,Y.H.; Lee,H.S.; Lee,Y.J.; Lee,Y.-J.; Kang,H.-M.; Lee,E.-K.; Song,B.-M.; Lee,K.-J.; Hong,M.-S.
EPI561638	PA	Korea, Republic of	2014-Jan-28	EPI_ISL_171713	A/breeder duck/Korea/H249/2014			Jeong,J.; Kang,H.M.; Lee,E.K.; Song,B.M.; Kwon,Y.K.; Kim,H.R.; Choi,K.S.; Kim,J.Y.; Lee,H.J.; Moon,O.K.; Jeong,W.; Choi,J.; Baek,J.H.; Joo,Y.S.; Park,Y.H.; Lee,H.S.; Lee,Y.J.; Lee,Y.-J.; Kang,H.-M.; Lee,E.-K.; Song,B.-M.; Lee,K.-J.; Hong,M.-S.
EPI561639	PA	Korea, Republic of	2014-Jan-28	EPI_ISL_171714	A/breeder chicken/Korea/H250/2014			Jeong,J.; Kang,H.M.; Lee,E.K.; Song,B.M.; Kwon,Y.K.; Kim,H.R.; Choi,K.S.; Kim,J.Y.; Lee,H.J.; Moon,O.K.; Jeong,W.; Choi,J.; Baek,J.H.; Joo,Y.S.; Park,Y.H.; Lee,H.S.; Lee,Y.J.; Lee,Y.-J.; Kang,H.-M.; Lee,E.-K.; Song,B.-M.; Lee,K.-J.; Hong,M.-S.
EPI561640	PA	Korea, Republic of	2014-Jan-28	EPI_ISL_171715	A/Korean native chicken/Korea/H257/2014			Jeong,J.; Kang,H.M.; Lee,E.K.; Song,B.M.; Kwon,Y.K.; Kim,H.R.; Choi,K.S.; Kim,J.Y.; Lee,H.J.; Moon,O.K.; Jeong,W.; Choi,J.; Baek,J.H.; Joo,Y.S.; Park,Y.H.; Lee,H.S.; Lee,Y.J.; Lee,Y.-J.; Kang,H.-M.; Lee,E.-K.; Song,B.-M.; Lee,K.-J.; Hong,M.-S.
EPI561643	PA	Korea, Republic of	2014-Feb-06	EPI_ISL_171718	A/tundra swan/Korea/H411/2014			Jeong,J.; Kang,H.M.; Lee,E.K.; Song,B.M.; Kwon,Y.K.; Kim,H.R.; Choi,K.S.; Kim,J.Y.; Lee,H.J.; Moon,O.K.; Jeong,W.; Choi,J.; Baek,J.H.; Joo,Y.S.; Park,Y.H.; Lee,H.S.; Lee,Y.J.; Lee,Y.-J.; Kang,H.-M.; Lee,E.-K.; Song,B.-M.; Lee,K.-J.; Hong,M.-S.
EPI696943	PA	Germany	2015-Jan-01	EPI_ISL_172815	A/ibis/Germany-MV/R44/2015		Friedrich-Loeffler-Institut
EPI569368	PA	United States	2014-Dec-16	EPI_ISL_173666	A/chicken/Oregon/41613-2/2014			Killian,M.L.
EPI569370	PA	United States	2014-Dec-16	EPI_ISL_173668	A/guinea fowl/Oregon/41613-1/2014			Killian,M.L.
EPI573162	PA	Netherlands	2014-Nov-19	EPI_ISL_174349	A/chicken/Netherlands/14015766/2014	Wageningen Bioveterinary Research	Wageningen Bioveterinary Research	Heutink, Rene; Harders, Frank; Verschuren-Pritz, Sylvia; Bossers, Alex; Koch, Guus; Bouwstra, Ruth
EPI573170	PA	Netherlands	2014-Nov-20	EPI_ISL_174350	A/Chicken/Netherlands/14015824/2014	Wageningen Bioveterinary Research	Wageningen Bioveterinary Research	Heutink, Rene; Harders, Frank; Verschuren-Pritz, Sylvia; Bossers, Alex; Koch, Guus; Bouwstra, Ruth
EPI573178	PA	Netherlands	2014-Nov-21	EPI_ISL_174351	A/duck/Netherlands/14015989/2014	Wageningen Bioveterinary Research	Wageningen Bioveterinary Research	Heutink, Rene; Harders, Frank; Verschuren-Pritz, Sylvia; Bossers, Alex; Koch, Guus; Bouwstra, Ruth
EPI573186	PA	Netherlands	2014-Nov-29	EPI_ISL_174352	A/chicken/Netherlands/14016437/2014	Wageningen Bioveterinary Research	Wageningen Bioveterinary Research	Heutink, Rene; Harders, Frank; Verschuren-Pritz, Sylvia; Bossers, Alex; Koch, Guus; Bouwstra, Ruth
EPI1057696	PA	Korea, Republic of	2014-Sep-24	EPI_ISL_174380	A/broiler duck/Korea/H1731/2014		Animal and Plant Quarantine Agency (APQA)
EPI1057703	PA	Korea, Republic of	2014-Dec-01	EPI_ISL_174398	A/mallard/Korea/H1924-6/2014		Animal and Plant Quarantine Agency (APQA)
EPI573645	PA	Japan	2014-Dec-17	EPI_ISL_174517	A/crane/Kagoshima/KU21/2014(H5N8)	Kagoshima University	Kagoshima University
EPI573653	PA	Japan	2014-Dec-24	EPI_ISL_174518	A/crane/Kagoshima/KU41/2014(H5N8)	Kagoshima University	Kagoshima University
EPI573663	PA	Japan	2015-Jan-03	EPI_ISL_174519	A/crane/Kagoshima/KU53/2015(H5N8)	Kagoshima University	Kagoshima University
EPI573671	PA	Japan	2015-Jan-14	EPI_ISL_174520	A/mallard duck/Kagoshima/KU70/2015(H5N8)	Kagoshima University	Kagoshima University
EPI573679	PA	Japan	2015-Feb-13	EPI_ISL_174521	A/mallard duck/Kagoshima/KU116/2015(H5N8)	Kagoshima University	Kagoshima University
EPI576385	PA	Sweden	2015-Feb-20	EPI_ISL_175534	A/MuteSwan/Sweden/SVA150311KU0277/SZ502/2015	National Veterinary Institute	National Veterinary Institute	'Zohari,Siamak';'Ullman,Karin'; 'Olofson,Ann-Sophie'
EPI576390	PA	Sweden	2015-Mar-05	EPI_ISL_175535	A/MuteSwan/Sweden/SVA150313KU0141/SZ543/2015	National Veterinary Institute	National Veterinary Institute	'Zohari,Siamak';'Karin,Ullman';Olofsson,Ann-Sophie*
EPI584822	PA	Hungary	2015-Feb-23	EPI_ISL_177584	A/domestic duck/Hungary/7341/2015	Danam.Vet.Molbiol	Danam.Vet.Molbiol	Krisztian,Banyai; Szilvia,Farkas; Adam,Dan
EPI585103	PA	United States	2015-Jan-21	EPI_ISL_177647	A/turkey/California/K1500169-1.2/2015			Killian,M.L.
EPI585520	PA	Korea, Republic of	2014-Jan-20	EPI_ISL_177725	A/baikal teal/Korea/1437/2014			Kim,S.-H.; Hur,M.; Suh,J.-H.; Woo,C.; Wang,S.-J.; Park,E.-R.; Hwang,J.; An,I.-J.; Jo,S.-D.; Yu,S.D.; Choi,K.; Lee,D.-H.; Song,C.-S.
EPI585521	PA	Korea, Republic of	2014-Jan-20	EPI_ISL_177726	A/baikal teal/Korea/1441/2014			Kim,S.-H.; Hur,M.; Suh,J.-H.; Woo,C.; Wang,S.-J.; Park,E.-R.; Hwang,J.; An,I.-J.; Jo,S.-D.; Yu,S.D.; Choi,K.; Lee,D.-H.; Song,C.-S.
EPI585522	PA	Korea, Republic of	2014-Jan-20	EPI_ISL_177727	A/baikal teal/Korea/1445/2014			Kim,S.-H.; Hur,M.; Suh,J.-H.; Woo,C.; Wang,S.-J.; Park,E.-R.; Hwang,J.; An,I.-J.; Jo,S.-D.; Yu,S.D.; Choi,K.; Lee,D.-H.; Song,C.-S.
EPI585523	PA	Korea, Republic of	2014-Jan-20	EPI_ISL_177728	A/baikal teal/Korea/1446/2014			Kim,S.-H.; Hur,M.; Suh,J.-H.; Woo,C.; Wang,S.-J.; Park,E.-R.; Hwang,J.; An,I.-J.; Jo,S.-D.; Yu,S.D.; Choi,K.; Lee,D.-H.; Song,C.-S.
EPI585524	PA	Korea, Republic of	2014-Jan-20	EPI_ISL_177729	A/baikal teal/Korea/1447/2014			Kim,S.-H.; Hur,M.; Suh,J.-H.; Woo,C.; Wang,S.-J.; Park,E.-R.; Hwang,J.; An,I.-J.; Jo,S.-D.; Yu,S.D.; Choi,K.; Lee,D.-H.; Song,C.-S.
EPI585525	PA	Korea, Republic of	2014-Jan-20	EPI_ISL_177730	A/baikal teal/Korea/1448/2014			Kim,S.-H.; Hur,M.; Suh,J.-H.; Woo,C.; Wang,S.-J.; Park,E.-R.; Hwang,J.; An,I.-J.; Jo,S.-D.; Yu,S.D.; Choi,K.; Lee,D.-H.; Song,C.-S.
EPI585526	PA	Korea, Republic of	2014-Jan-20	EPI_ISL_177731	A/baikal teal/Korea/1449/2014			Kim,S.-H.; Hur,M.; Suh,J.-H.; Woo,C.; Wang,S.-J.; Park,E.-R.; Hwang,J.; An,I.-J.; Jo,S.-D.; Yu,S.D.; Choi,K.; Lee,D.-H.; Song,C.-S.
EPI585527	PA	Korea, Republic of	2014-Jan-20	EPI_ISL_177732	A/baikal teal/Korea/1452/2014			Kim,S.-H.; Hur,M.; Suh,J.-H.; Woo,C.; Wang,S.-J.; Park,E.-R.; Hwang,J.; An,I.-J.; Jo,S.-D.; Yu,S.D.; Choi,K.; Lee,D.-H.; Song,C.-S.
EPI585528	PA	Korea, Republic of	2014-Jan-20	EPI_ISL_177733	A/baikal teal/Korea/1454/2014			Kim,S.-H.; Hur,M.; Suh,J.-H.; Woo,C.; Wang,S.-J.; Park,E.-R.; Hwang,J.; An,I.-J.; Jo,S.-D.; Yu,S.D.; Choi,K.; Lee,D.-H.; Song,C.-S.
EPI585529	PA	Korea, Republic of	2014-Jan-20	EPI_ISL_177734	A/baikal teal/Korea/1456/2014			Kim,S.-H.; Hur,M.; Suh,J.-H.; Woo,C.; Wang,S.-J.; Park,E.-R.; Hwang,J.; An,I.-J.; Jo,S.-D.; Yu,S.D.; Choi,K.; Lee,D.-H.; Song,C.-S.
EPI585530	PA	Korea, Republic of	2014-Jan-20	EPI_ISL_177735	A/baikal teal/Korea/1457/2014			Kim,S.-H.; Hur,M.; Suh,J.-H.; Woo,C.; Wang,S.-J.; Park,E.-R.; Hwang,J.; An,I.-J.; Jo,S.-D.; Yu,S.D.; Choi,K.; Lee,D.-H.; Song,C.-S.
EPI585531	PA	Korea, Republic of	2014-Jan-20	EPI_ISL_177736	A/baikal teal/Korea/1458/2014			Kim,S.-H.; Hur,M.; Suh,J.-H.; Woo,C.; Wang,S.-J.; Park,E.-R.; Hwang,J.; An,I.-J.; Jo,S.-D.; Yu,S.D.; Choi,K.; Lee,D.-H.; Song,C.-S.
EPI585532	PA	Korea, Republic of	2014-Jan-20	EPI_ISL_177737	A/baikal teal/Korea/2399/2014			Kim,S.-H.; Hur,M.; Suh,J.-H.; Woo,C.; Wang,S.-J.; Park,E.-R.; Hwang,J.; An,I.-J.; Jo,S.-D.; Yu,S.D.; Choi,K.; Lee,D.-H.; Song,C.-S.
EPI585533	PA	Korea, Republic of	2014-Jan-20	EPI_ISL_177738	A/baikal teal/Korea/2402/2014			Kim,S.-H.; Hur,M.; Suh,J.-H.; Woo,C.; Wang,S.-J.; Park,E.-R.; Hwang,J.; An,I.-J.; Jo,S.-D.; Yu,S.D.; Choi,K.; Lee,D.-H.; Song,C.-S.
EPI585534	PA	Korea, Republic of	2014-Jan-20	EPI_ISL_177739	A/baikal teal/Korea/2403/2014			Kim,S.-H.; Hur,M.; Suh,J.-H.; Woo,C.; Wang,S.-J.; Park,E.-R.; Hwang,J.; An,I.-J.; Jo,S.-D.; Yu,S.D.; Choi,K.; Lee,D.-H.; Song,C.-S.
EPI585535	PA	Korea, Republic of	2014-Jan-20	EPI_ISL_177740	A/baikal teal/Korea/2406/2014			Kim,S.-H.; Hur,M.; Suh,J.-H.; Woo,C.; Wang,S.-J.; Park,E.-R.; Hwang,J.; An,I.-J.; Jo,S.-D.; Yu,S.D.; Choi,K.; Lee,D.-H.; Song,C.-S.
EPI585536	PA	Korea, Republic of	2014-Jan-20	EPI_ISL_177741	A/baikal teal/Korea/2414/2014			Kim,S.-H.; Hur,M.; Suh,J.-H.; Woo,C.; Wang,S.-J.; Park,E.-R.; Hwang,J.; An,I.-J.; Jo,S.-D.; Yu,S.D.; Choi,K.; Lee,D.-H.; Song,C.-S.
EPI585537	PA	Korea, Republic of	2014-Jan-20	EPI_ISL_177742	A/baikal teal/Korea/2416/2014			Kim,S.-H.; Hur,M.; Suh,J.-H.; Woo,C.; Wang,S.-J.; Park,E.-R.; Hwang,J.; An,I.-J.; Jo,S.-D.; Yu,S.D.; Choi,K.; Lee,D.-H.; Song,C.-S.
EPI585538	PA	Korea, Republic of	2014-Jan-20	EPI_ISL_177743	A/baikal teal/Korea/2417/2014			Kim,S.-H.; Hur,M.; Suh,J.-H.; Woo,C.; Wang,S.-J.; Park,E.-R.; Hwang,J.; An,I.-J.; Jo,S.-D.; Yu,S.D.; Choi,K.; Lee,D.-H.; Song,C.-S.
EPI587520	PA	Canada	2014-Jan-01	EPI_ISL_178249	A/American wigeon/BC/050-31/2015	Animal Health Centre, Ministry of Agriculture	Canadian Food Inspection Agency
EPI590072	PA	Vietnam	2013-Apr-10	EPI_ISL_179386	A/duck/Quang Ninh/19c511/2013			Soda,K.; Hotta,K.; Trang,H.U.; Le,Q.M.; Yamashiro,T.; Ito,T.
EPI595058	PA	Korea, Republic of	2015-Jan-22	EPI_ISL_181080	A/common teal/Korea/KU-12/2015	Avian diaseases laboratory, College of Veterinary Medicine, Konkuk University	Konkuk University	Kwon,Jung-Hoon; Yuk,Seong-Su; Erdene-Ochir,TO; Noh,Jin-Yong; Hong,Woo-Tack; Jeong,Jei-Hyun; Jeong,Sol; Song,Chang-Seon
EPI595065	PA	Korea, Republic of	2015-Jan-29	EPI_ISL_181081	A/mallard/Korea/KU3-2/2015	Avian diaseases laboratory, College of Veterinary Medicine, Konkuk University	Konkuk University	Kwon,Jung-Hoon; Yuk,Seong-Su; Erdene-Ochir,TO; Noh,Jin-Yong; Hong,Woo-Tack; Jeong,Jei-Hyun; Jeong,Sol; Song,Chang-Seon
EPI595074	PA	Korea, Republic of	2015-Feb-06	EPI_ISL_181082	A/mallard/Korea/N15-99/2015	Avian diaseases laboratory, College of Veterinary Medicine, Konkuk University	Konkuk University	Kwon,Jung-Hoon; Yuk,Seong-Su; Erdene-Ochir,TO; Noh,Jin-Yong; Hong,Woo-Tack; Jeong,Jei-Hyun; Jeong,Sol; Song,Chang-Seon
EPI595081	PA	Korea, Republic of	2014-Dec-24	EPI_ISL_181083	A/mandarin duck/Korea/K14-363-1/2014	Avian diaseases laboratory, College of Veterinary Medicine, Konkuk University	Konkuk University	Kwon,Jung-Hoon; Yuk,Seong-Su; Erdene-Ochir,TO; Noh,Jin-Yong; Hong,Woo-Tack; Jeong,Jei-Hyun; Jeong,Sol; Song,Chang-Seon
EPI595093	PA	Korea, Republic of	2014-Dec-24	EPI_ISL_181084	A/mandarin duck/Korea/K14-366-1/2014	Avian diaseases laboratory, College of Veterinary Medicine, Konkuk University	Konkuk University	Kwon,Jung-Hoon; Yuk,Seong-Su; Erdene-Ochir,TO; Noh,Jin-Yong; Hong,Woo-Tack; Jeong,Jei-Hyun; Jeong,Sol; Song,Chang-Seon
EPI595102	PA	Korea, Republic of	2014-Dec-24	EPI_ISL_181085	A/mandarin duck/Korea/K14-367-1/2014	Avian diaseases laboratory, College of Veterinary Medicine, Konkuk University	Konkuk University	Kwon,Jung-Hoon; Yuk,Seong-Su; Erdene-Ochir,TO; Noh,Jin-Yong; Hong,Woo-Tack; Jeong,Jei-Hyun; Jeong,Sol; Song,Chang-Seon
EPI595111	PA	Korea, Republic of	2014-Dec-24	EPI_ISL_181086	A/greater white-fronted goose/Korea/K14-367-4/2014	Avian diaseases laboratory, College of Veterinary Medicine, Konkuk University	Konkuk University	Kwon,Jung-Hoon; Yuk,Seong-Su; Erdene-Ochir,TO; Noh,Jin-Yong; Hong,Woo-Tack; Jeong,Jei-Hyun; Jeong,Sol; Song,Chang-Seon
EPI595119	PA	Korea, Republic of	2014-Dec-24	EPI_ISL_181087	A/greater white-fronted goose/Korea/K14-369-3/2014	Avian diaseases laboratory, College of Veterinary Medicine, Konkuk University	Konkuk University	Kwon,Jung-Hoon; Yuk,Seong-Su; Erdene-Ochir,TO; Noh,Jin-Yong; Hong,Woo-Tack; Jeong,Jei-Hyun; Jeong,Sol; Song,Chang-Seon
EPI595128	PA	Korea, Republic of	2014-Dec-24	EPI_ISL_181088	A/greater white-fronted goose/Korea/K14-371-4/2014	Avian diaseases laboratory, College of Veterinary Medicine, Konkuk University	Konkuk University	Kwon,Jung-Hoon; Yuk,Seong-Su; Erdene-Ochir,TO; Noh,Jin-Yong; Hong,Woo-Tack; Jeong,Jei-Hyun; Jeong,Sol; Song,Chang-Seon
EPI624536	PA	Germany	2015-Jan-01	EPI_ISL_191765	A/scarlet_ibis/Germany/AR44-L01279/2015		Friedrich-Loeffler-Institut
EPI687235	PA	Germany	2014-Dec-15	EPI_ISL_198665	A/turkey/Germany/AR3390-L00939/2014		Friedrich-Loeffler-Institut
EPI662644	PA	Japan	2014-Dec-28	EPI_ISL_199146	A/chicken/Miyazaki/2-4/2014	National Institute of Animal Health	National Institute of Animal Health
EPI662636	PA	Japan	2014-Dec-29	EPI_ISL_199147	A/chicken/Yamaguchi/6/2014	National Institute of Animal Health	National Institute of Animal Health
EPI662628	PA	Japan	2015-Jan-15	EPI_ISL_199148	A/chicken/Okayama/1-2/2015	National Institute of Animal Health	National Institute of Animal Health
EPI662620	PA	Japan	2015-Jan-17	EPI_ISL_199149	A/chicken/Saga/1-1/2015	National Institute of Animal Health	National Institute of Animal Health
EPI659555	PA	China	2013-Nov-14	EPI_ISL_199151	A/duck/Shandong/11.14 DL-DKd11/2013(H5N8)		Institute of Microbiology, Chinese Academy of Sciences
EPI659611	PA	China	2014-May-23	EPI_ISL_199158	A/goose/Shandong/05.23 DT-GS/2014(H5N8)		Institute of Microbiology, Chinese Academy of Sciences
EPI659619	PA	China	2014-Jan-01	EPI_ISL_199159	A/goose/Shandong/GD-GS/2014(H5N8)		Institute of Microbiology, Chinese Academy of Sciences
EPI661643	PA	China	2013-Nov-14	EPI_ISL_199412	A/duck/Shandong/11.14 RD/2013(H5N8)		Institute of Microbiology, Chinese Academy of Sciences
EPI672786	PA	China	2013-Dec-12	EPI_ISL_201798	A/goose/Guangdong/s13124/2013			Song,Y.; Cui,J.; Song,H.; Ye,J.; Zhao,Z.; Wu,S.; Xu,C.; Jiao,P.; Liao,M.
EPI672794	PA	China	2014-Jan-06	EPI_ISL_201799	A/duck/Guangdong/s14044/2014			Song,Y.; Cui,J.; Song,H.; Ye,J.; Zhao,Z.; Wu,S.; Xu,C.; Jiao,P.; Liao,M.
EPI681268	PA	China	2014-Sep-25	EPI_ISL_203750	A/duck/Zhejiang/925019/2014			Wu,H.; Peng,X.; Cheng,L.; Lu,X.; Jin,C.; Xie,T.; Yao,H.; Wu,N.
EPI681269	PA	China	2014-Sep-25	EPI_ISL_203751	A/duck/Zhejiang/925169/2014			Wu,H.; Peng,X.; Cheng,L.; Lu,X.; Jin,C.; Xie,T.; Yao,H.; Wu,N.
EPI681270	PA	China	2014-Sep-25	EPI_ISL_203752	A/goose/Zhejiang/925037/2014			Wu,H.; Peng,X.; Cheng,L.; Lu,X.; Jin,C.; Xie,T.; Yao,H.; Wu,N.
EPI681271	PA	China	2014-Sep-25	EPI_ISL_203753	A/goose/Zhejiang/925104/2014			Wu,H.; Peng,X.; Cheng,L.; Lu,X.; Jin,C.; Xie,T.; Yao,H.; Wu,N.
EPI690130	PA	United States	2015-Jan-02	EPI_ISL_206395	A/American wigeon/Utah/AH0007824/2015			Killian,M.L.
EPI690193	PA	United States	2015-Jan-07	EPI_ISL_206404	A/mallard/Idaho/AH0008597/2015			Killian,M.L.
EPI690261	PA	United States	2015-Jan-18	EPI_ISL_206411	A/Canada goose/Oregon/AH0012452/2015			Killian,M.L.
EPI690268	PA	United States	2015-Jan-18	EPI_ISL_206412	A/American wigeon/Oregon/AH0012525/2015			Killian,M.L.
EPI690275	PA	United States	2015-Jan-23	EPI_ISL_206413	A/mallard/Nevada/AH0006855/2015			Killian,M.L.
EPI690285	PA	United States	2015-Feb-06	EPI_ISL_206415	A/chicken/California/15-004912/2015			Killian,M.L.
EPI690314	PA	United States	2014-Dec-22	EPI_ISL_206429	A/mallard/Idaho/AH0005954/2014			Killian,M.L.
EPI690321	PA	United States	2014-Dec-22	EPI_ISL_206430	A/mallard/Idaho/AH0005955/2014			Killian,M.L.
EPI690335	PA	United States	2015-Jan-20	EPI_ISL_206432	A/bald eagle/Idaho/15-002892-2/2015			Killian,M.L.
EPI690355	PA	United States	2014-Dec-30	EPI_ISL_206435	A/American wigeon/Washington/195968/2014			Killian,M.L.; Ip,H.S.; Griffin,K.; Messer,J.; McMullen,K.; Dusek,R.; Bodenstein,B.
EPI690374	PA	United States	2014-Dec-29	EPI_ISL_206437	A/Northern pintail/Washington/196271/2014			Killian,M.L.; Ip,H.S.; Griffin,K.; Messer,J.; McMullen,K.; Dusek,R.; Bodenstein,B.
EPI690405	PA	United States	2014-Dec-24	EPI_ISL_206441	A/mallard/Oregon/195536/2014			Killian,M.L.; Ip,H.S.; Griffin,K.; Messer,J.; McMullen,K.; Dusek,R.; Bodenstein,B.
EPI690412	PA	United States	2014-Dec-16	EPI_ISL_206442	A/American wigeon/Washington/195198/2014			Killian,M.L.; Ip,H.S.; Griffin,K.; Messer,J.; McMullen,K.; Long,R.; Mansfield,K.
EPI690419	PA	United States	2014-Dec-16	EPI_ISL_206443	A/American wigeon/Washington/195205/2014			Killian,M.L.; Ip,H.S.; Griffin,K.; Messer,J.; McMullen,K.; Long,R.; Mansfield,K.
EPI690439	PA	United States	2014-Dec-29	EPI_ISL_206445	A/peregrine falcon/Washington/196426/2014			Killian,M.L.; Ip,H.S.; Griffin,K.; Messer,J.; McMullen,K.; Long,R.; Mansfield,K.
EPI690519	PA	Taiwan	2015-Jan-17	EPI_ISL_206456	A/goose/Taiwan/TNC1/2015			Huang,P.Y.; Lee,C.D.; Yip,C.H.; Cheung,C.L.; Yu,G.; Lam,T.T.; Smith,D.K.; Zhu,H.; Guan,Y.; Lee,C.C.; Lam,T.Y.
EPI690527	PA	Taiwan	2015-Jan-17	EPI_ISL_206457	A/goose/Taiwan/TNC2/2015			Huang,P.Y.; Lee,C.D.; Yip,C.H.; Cheung,C.L.; Yu,G.; Lam,T.T.; Smith,D.K.; Zhu,H.; Guan,Y.; Lee,C.C.; Lam,T.Y.
EPI690535	PA	Taiwan	2015-Jan-17	EPI_ISL_206458	A/goose/Taiwan/TNC3/2015			Huang,P.Y.; Lee,C.D.; Yip,C.H.; Cheung,C.L.; Yu,G.; Lam,T.T.; Smith,D.K.; Zhu,H.; Guan,Y.; Lee,C.C.; Lam,T.Y.
EPI690543	PA	Taiwan	2015-Jan-17	EPI_ISL_206459	A/goose/Taiwan/TNC4/2015			Huang,P.Y.; Lee,C.D.; Yip,C.H.; Cheung,C.L.; Yu,G.; Lam,T.T.; Smith,D.K.; Zhu,H.; Guan,Y.; Lee,C.C.; Lam,T.Y.
EPI690551	PA	Taiwan	2015-Jan-17	EPI_ISL_206460	A/goose/Taiwan/TNC5/2015			Huang,P.Y.; Lee,C.D.; Yip,C.H.; Cheung,C.L.; Yu,G.; Lam,T.T.; Smith,D.K.; Zhu,H.; Guan,Y.; Lee,C.C.; Lam,T.Y.
EPI690559	PA	Taiwan	2015-Jan-17	EPI_ISL_206461	A/goose/Taiwan/TNC6/2015			Huang,P.Y.; Lee,C.D.; Yip,C.H.; Cheung,C.L.; Yu,G.; Lam,T.T.; Smith,D.K.; Zhu,H.; Guan,Y.; Lee,C.C.; Lam,T.Y.
EPI690567	PA	Taiwan	2015-Jan-17	EPI_ISL_206462	A/goose/Taiwan/TNC7/2015			Huang,P.Y.; Lee,C.D.; Yip,C.H.; Cheung,C.L.; Yu,G.; Lam,T.T.; Smith,D.K.; Zhu,H.; Guan,Y.; Lee,C.C.; Lam,T.Y.
EPI690575	PA	Taiwan	2015-Jan-17	EPI_ISL_206463	A/goose/Taiwan/TNC8/2015			Huang,P.Y.; Lee,C.D.; Yip,C.H.; Cheung,C.L.; Yu,G.; Lam,T.T.; Smith,D.K.; Zhu,H.; Guan,Y.; Lee,C.C.; Lam,T.Y.
EPI690583	PA	Taiwan	2015-Jan-17	EPI_ISL_206464	A/goose/Taiwan/TNC9/2015			Huang,P.Y.; Lee,C.D.; Yip,C.H.; Cheung,C.L.; Yu,G.; Lam,T.T.; Smith,D.K.; Zhu,H.; Guan,Y.; Lee,C.C.; Lam,T.Y.
EPI690591	PA	Taiwan	2015-Jan-17	EPI_ISL_206465	A/goose/Taiwan/TNC10/2015			Huang,P.Y.; Lee,C.D.; Yip,C.H.; Cheung,C.L.; Yu,G.; Lam,T.T.; Smith,D.K.; Zhu,H.; Guan,Y.; Lee,C.C.; Lam,T.Y.
EPI690599	PA	Taiwan	2015-Jan-17	EPI_ISL_206466	A/goose/Taiwan/TNC11/2015			Huang,P.Y.; Lee,C.D.; Yip,C.H.; Cheung,C.L.; Yu,G.; Lam,T.T.; Smith,D.K.; Zhu,H.; Guan,Y.; Lee,C.C.; Lam,T.Y.
EPI690607	PA	Taiwan	2015-Jan-17	EPI_ISL_206467	A/goose/Taiwan/TNC12/2015			Huang,P.Y.; Lee,C.D.; Yip,C.H.; Cheung,C.L.; Yu,G.; Lam,T.T.; Smith,D.K.; Zhu,H.; Guan,Y.; Lee,C.C.; Lam,T.Y.
EPI690615	PA	Taiwan	2015-Jan-17	EPI_ISL_206468	A/goose/Taiwan/TNC13/2015			Huang,P.Y.; Lee,C.D.; Yip,C.H.; Cheung,C.L.; Yu,G.; Lam,T.T.; Smith,D.K.; Zhu,H.; Guan,Y.; Lee,C.C.; Lam,T.Y.
EPI690623	PA	Taiwan	2015-Jan-17	EPI_ISL_206469	A/goose/Taiwan/TNC14/2015			Huang,P.Y.; Lee,C.D.; Yip,C.H.; Cheung,C.L.; Yu,G.; Lam,T.T.; Smith,D.K.; Zhu,H.; Guan,Y.; Lee,C.C.; Lam,T.Y.
EPI690631	PA	Taiwan	2015-Jan-17	EPI_ISL_206470	A/goose/Taiwan/TNO1/2015			Huang,P.Y.; Lee,C.D.; Yip,C.H.; Cheung,C.L.; Yu,G.; Lam,T.T.; Smith,D.K.; Zhu,H.; Guan,Y.; Lee,C.C.; Lam,T.Y.
EPI690639	PA	Taiwan	2015-Jan-17	EPI_ISL_206471	A/goose/Taiwan/TNO2/2015			Huang,P.Y.; Lee,C.D.; Yip,C.H.; Cheung,C.L.; Yu,G.; Lam,T.T.; Smith,D.K.; Zhu,H.; Guan,Y.; Lee,C.C.; Lam,T.Y.
EPI690647	PA	Taiwan	2015-Jan-17	EPI_ISL_206472	A/goose/Taiwan/TNO3/2015			Huang,P.Y.; Lee,C.D.; Yip,C.H.; Cheung,C.L.; Yu,G.; Lam,T.T.; Smith,D.K.; Zhu,H.; Guan,Y.; Lee,C.C.; Lam,T.Y.
EPI690655	PA	Taiwan	2015-Jan-17	EPI_ISL_206473	A/goose/Taiwan/TNO4/2015			Huang,P.Y.; Lee,C.D.; Yip,C.H.; Cheung,C.L.; Yu,G.; Lam,T.T.; Smith,D.K.; Zhu,H.; Guan,Y.; Lee,C.C.; Lam,T.Y.
EPI690671	PA	Taiwan	2015-Jan-17	EPI_ISL_206475	A/goose/Taiwan/TNO6/2015			Huang,P.Y.; Lee,C.C.; Yip,C.H.; Cheung,C.L.; Yu,G.; Lam,T.Y.; Smith,D.K.; Zhu,H.; Guan,Y.
EPI690679	PA	Taiwan	2015-Jan-17	EPI_ISL_206476	A/goose/Taiwan/TNO7/2015			Huang,P.Y.; Lee,C.D.; Yip,C.H.; Cheung,C.L.; Yu,G.; Lam,T.T.; Smith,D.K.; Zhu,H.; Guan,Y.; Lee,C.C.; Lam,T.Y.
EPI690687	PA	Taiwan	2015-Jan-17	EPI_ISL_206477	A/goose/Taiwan/TNO8/2015			Huang,P.Y.; Lee,C.D.; Yip,C.H.; Cheung,C.L.; Yu,G.; Lam,T.T.; Smith,D.K.; Zhu,H.; Guan,Y.; Lee,C.C.; Lam,T.Y.
EPI690695	PA	Taiwan	2015-Jan-17	EPI_ISL_206478	A/goose/Taiwan/TNO9/2015			Huang,P.Y.; Lee,C.D.; Yip,C.H.; Cheung,C.L.; Yu,G.; Lam,T.T.; Smith,D.K.; Zhu,H.; Guan,Y.; Lee,C.C.; Lam,T.Y.
EPI690703	PA	Taiwan	2015-Jan-17	EPI_ISL_206479	A/goose/Taiwan/TNO10/2015			Huang,P.Y.; Lee,C.D.; Yip,C.H.; Cheung,C.L.; Yu,G.; Lam,T.T.; Smith,D.K.; Zhu,H.; Guan,Y.; Lee,C.C.; Lam,T.Y.
EPI690711	PA	Taiwan	2015-Jan-17	EPI_ISL_206480	A/goose/Taiwan/TNO11/2015			Huang,P.Y.; Lee,C.D.; Yip,C.H.; Cheung,C.L.; Yu,G.; Lam,T.T.; Smith,D.K.; Zhu,H.; Guan,Y.; Lee,C.C.; Lam,T.Y.
EPI690719	PA	Taiwan	2015-Jan-17	EPI_ISL_206481	A/goose/Taiwan/TNO12/2015			Huang,P.Y.; Lee,C.D.; Yip,C.H.; Cheung,C.L.; Yu,G.; Lam,T.T.; Smith,D.K.; Zhu,H.; Guan,Y.; Lee,C.C.; Lam,T.Y.
EPI690727	PA	Taiwan	2015-Jan-17	EPI_ISL_206482	A/goose/Taiwan/TNO13/2015			Huang,P.Y.; Lee,C.D.; Yip,C.H.; Cheung,C.L.; Yu,G.; Lam,T.T.; Smith,D.K.; Zhu,H.; Guan,Y.; Lee,C.C.; Lam,T.Y.
EPI690735	PA	Taiwan	2015-Jan-17	EPI_ISL_206483	A/goose/Taiwan/TNO14/2015			Huang,P.Y.; Lee,C.D.; Yip,C.H.; Cheung,C.L.; Yu,G.; Lam,T.T.; Smith,D.K.; Zhu,H.; Guan,Y.; Lee,C.C.; Lam,T.Y.
EPI690743	PA	Taiwan	2015-Jan-17	EPI_ISL_206484	A/goose/Taiwan/TNO15/2015			Huang,P.Y.; Lee,C.D.; Yip,C.H.; Cheung,C.L.; Yu,G.; Lam,T.T.; Smith,D.K.; Zhu,H.; Guan,Y.; Lee,C.C.; Lam,T.Y.
EPI690751	PA	Taiwan	2015-Jan-17	EPI_ISL_206485	A/goose/Taiwan/TNO16/2015			Huang,P.Y.; Lee,C.D.; Yip,C.H.; Cheung,C.L.; Yu,G.; Lam,T.T.; Smith,D.K.; Zhu,H.; Guan,Y.; Lee,C.C.; Lam,T.Y.
EPI690759	PA	Taiwan	2015-Jan-17	EPI_ISL_206486	A/goose/Taiwan/TNO17/2015			Huang,P.Y.; Lee,C.D.; Yip,C.H.; Cheung,C.L.; Yu,G.; Lam,T.T.; Smith,D.K.; Zhu,H.; Guan,Y.; Lee,C.C.; Lam,T.Y.
EPI690767	PA	Taiwan	2015-Jan-17	EPI_ISL_206487	A/goose/Taiwan/TNO18/2015			Huang,P.Y.; Lee,C.D.; Yip,C.H.; Cheung,C.L.; Yu,G.; Lam,T.T.; Smith,D.K.; Zhu,H.; Guan,Y.; Lee,C.C.; Lam,T.Y.
EPI690775	PA	Taiwan	2015-Jan-17	EPI_ISL_206488	A/goose/Taiwan/TNO19/2015			Huang,P.Y.; Lee,C.D.; Yip,C.H.; Cheung,C.L.; Yu,G.; Lam,T.T.; Smith,D.K.; Zhu,H.; Guan,Y.; Lee,C.C.; Lam,T.Y.
EPI690783	PA	Taiwan	2015-Jan-17	EPI_ISL_206489	A/goose/Taiwan/TNO20/2015			Huang,P.Y.; Lee,C.D.; Yip,C.H.; Cheung,C.L.; Yu,G.; Lam,T.T.; Smith,D.K.; Zhu,H.; Guan,Y.; Lee,C.C.; Lam,T.Y.
EPI690791	PA	China	2014-Feb-27	EPI_ISL_206490	A/goose/Jiangsu/QD5/2014			Li,J.; Gu,M.; Liu,D.; Liu,B.; Jiang,K.; Zhong,L.; Liu,K.; Sun,W.; Hu,J.; Wang,X.; Hu,S.; Liu,X.
EPI690799	PA	China	2014-Apr-11	EPI_ISL_206491	A/goose/Shandong/WFSG1/2014			Li,J.; Gu,M.; Liu,D.; Liu,B.; Jiang,K.; Zhong,L.; Liu,K.; Sun,W.; Hu,J.; Wang,X.; Hu,S.; Liu,X.
EPI690807	PA	China	2014-Apr-20	EPI_ISL_206492	A/goose/Yangzhou/0420/2014			Li,J.; Gu,M.; Liu,D.; Liu,B.; Jiang,K.; Zhong,L.; Liu,K.; Sun,W.; Hu,J.; Wang,X.; Hu,S.; Liu,X.
EPI734786	PA	United States	2007-Jun-27	EPI_ISL_216639	A/mallard/Maryland/07OS864/2007			Das,S.R.; Halpin,R.A.; Lin,X.; Simenauer,A.; Akopov,A.; Fedorova,N.; Puri,V.; Stockwell,T.; Amedeo,P.; Bishop,B.; Katzel,D.; Schobel,S.; Shrivastava,S.; Nolting,J.; Bao,Y.; Sanders,R.; Zhdanov,S.; Kiryutin,B.; Lipman,D.J.; Tatusova,T.; Slemons,R.; Bowman,A.
EPI740400	PA	China	2016-Feb-26	EPI_ISL_217879	A/Bean Goose/Hubei/chenhu XVI311-2 /2016_H5N8	State Key Laboratory of Virology and Wuhan Institute of Virology, Chinese Academy of Sciences	Wuhan Institute of Virology
EPI750113	PA	Taiwan	2015-Feb-08	EPI_ISL_219874	A/duck/Taiwan/A3400/2015			Lee,M.S.; Chen,L.H.; Chen,Y.P.; Liu,Y.P.; Li,W.C.; Lin,Y.L.; Lee,F.; Ting,L.J.
EPI750121	PA	Taiwan	2015-Jan-11	EPI_ISL_219875	A/goose/Taiwan/01019/2015			Lee,M.S.; Chen,L.H.; Chen,Y.P.; Liu,Y.P.; Li,W.C.; Lin,Y.L.; Lee,F.; Ting,L.J.
EPI750129	PA	Taiwan	2015-Jan-12	EPI_ISL_219876	A/goose/Taiwan/01026/2015			Lee,M.S.; Chen,L.H.; Chen,Y.P.; Liu,Y.P.; Li,W.C.; Lin,Y.L.; Lee,F.; Ting,L.J.
EPI750137	PA	Taiwan	2015-Jan-12	EPI_ISL_219877	A/goose/Taiwan/01039/2015			Lee,M.S.; Chen,L.H.; Chen,Y.P.; Liu,Y.P.; Li,W.C.; Lin,Y.L.; Lee,F.; Ting,L.J.
EPI762149	PA	China	2014-Jan-04	EPI_ISL_222132	A/duck/Eastern China/JY/2014			Wang,X.
EPI762157	PA	China	2013-Nov-11	EPI_ISL_222134	A/goose/Eastern China/CZ/2013			Wang,X.
EPI773756	PA	Russian Federation	2016-May-25	EPI_ISL_224580	A/great crested grebe/Uvs-Nuur Lake/341/2016	Research Institute of Experimental and Clinical Medicine	Research Institute of Experimental and Clinical Medicine	Kirill, Sharshov; Olga, Kurskaya; Ivan, Sobolev; Alexander, Alekseev;Tatyana, Alikina; Marsel, Kabilov; Alexander, Shestopalov
EPI774112	PA	China	2016-May-09	EPI_ISL_224704	A/Bar-headed Goose/Qinghai/BTY1-B/2016	State Key Laboratory of Virology and Wuhan Institute of Virology, Chinese Academy of Sciences	Wuhan Institute of Virology
EPI774120	PA	China	2016-May-09	EPI_ISL_224705	A/Bar-headed Goose/Qinghai/BTY1-LV/2016	State Key Laboratory of Virology and Wuhan Institute of Virology, Chinese Academy of Sciences	Wuhan Institute of Virology
EPI774131	PA	China	2016-May-12	EPI_ISL_224707	A/Bar-headed Goose/Qinghai/BTY2-B/2016	State Key Laboratory of Virology and Wuhan Institute of Virology, Chinese Academy of Sciences	Wuhan Institute of Virology
EPI774141	PA	China	2016-May-12	EPI_ISL_224708	A/Bar-headed Goose/Qinghai/BTY2-LU/2016	State Key Laboratory of Virology and Wuhan Institute of Virology, Chinese Academy of Sciences	Wuhan Institute of Virology
EPI774149	PA	China	2016-May-12	EPI_ISL_224709	A/Bar-headed Goose/Qinghai/BTY3-B/2016	State Key Laboratory of Virology and Wuhan Institute of Virology, Chinese Academy of Sciences	Wuhan Institute of Virology
EPI774158	PA	China	2016-May-12	EPI_ISL_224710	A/Bar-headed Goose/Qinghai/BTY3-LU/2016	State Key Laboratory of Virology and Wuhan Institute of Virology, Chinese Academy of Sciences	Wuhan Institute of Virology
EPI774167	PA	China	2016-May-12	EPI_ISL_224711	A/Bar-headed Goose/Qinghai/BTY4-B/2016	State Key Laboratory of Virology and Wuhan Institute of Virology, Chinese Academy of Sciences	Wuhan Institute of Virology
EPI774175	PA	China	2016-May-12	EPI_ISL_224712	A/Bar-headed Goose/Qinghai/BTY4-LU/2016	State Key Laboratory of Virology and Wuhan Institute of Virology, Chinese Academy of Sciences	Wuhan Institute of Virology
EPI774184	PA	China	2016-May-12	EPI_ISL_224713	A/Bar-headed Goose/Qinghai/BTY5-B/2016	State Key Laboratory of Virology and Wuhan Institute of Virology, Chinese Academy of Sciences	Wuhan Institute of Virology
EPI774192	PA	China	2016-May-11	EPI_ISL_224714	A/Bar-headed Goose/Qinghai/BTY6-B/2016	State Key Laboratory of Virology and Wuhan Institute of Virology, Chinese Academy of Sciences	Wuhan Institute of Virology
EPI774200	PA	China	2016-May-11	EPI_ISL_224715	A/Bar-headed Goose/Qinghai/BTY6-LU/2016	State Key Laboratory of Virology and Wuhan Institute of Virology, Chinese Academy of Sciences	Wuhan Institute of Virology
EPI774209	PA	China	2016-May-11	EPI_ISL_224716	A/Bar-headed Goose/Qinghai/BTY7-B/2016	State Key Laboratory of Virology and Wuhan Institute of Virology, Chinese Academy of Sciences	Wuhan Institute of Virology
EPI774217	PA	China	2016-May-11	EPI_ISL_224717	A/Bar-headed Goose/Qinghai/BTY7-LU1/2016	State Key Laboratory of Virology and Wuhan Institute of Virology, Chinese Academy of Sciences	Wuhan Institute of Virology
EPI774225	PA	China	2016-May-11	EPI_ISL_224718	A/Bar-headed Goose/Qinghai/BTY7-LU2/2016	State Key Laboratory of Virology and Wuhan Institute of Virology, Chinese Academy of Sciences	Wuhan Institute of Virology
EPI774233	PA	China	2016-May-10	EPI_ISL_224719	A/Bar-headed Goose/Qinghai/BTY8-B/2016	State Key Laboratory of Virology and Wuhan Institute of Virology, Chinese Academy of Sciences	Wuhan Institute of Virology
EPI774241	PA	China	2016-May-10	EPI_ISL_224720	A/Bar-headed Goose/Qinghai/BTY8-LU/2016	State Key Laboratory of Virology and Wuhan Institute of Virology, Chinese Academy of Sciences	Wuhan Institute of Virology
EPI774250	PA	China	2016-May-09	EPI_ISL_224721	A/Bar-headed Goose/Qinghai/BTY9-B/2016	State Key Laboratory of Virology and Wuhan Institute of Virology, Chinese Academy of Sciences	Wuhan Institute of Virology
EPI774258	PA	China	2016-May-09	EPI_ISL_224722	A/Bar-headed Goose/Qinghai/BTY9-LU/2016	State Key Laboratory of Virology and Wuhan Institute of Virology, Chinese Academy of Sciences	Wuhan Institute of Virology
EPI774266	PA	China	2016-May-09	EPI_ISL_224723	A/Bar-headed Goose/Qinghai/BTY10-B/2016	State Key Laboratory of Virology and Wuhan Institute of Virology, Chinese Academy of Sciences	Wuhan Institute of Virology
EPI774276	PA	China	2016-May-09	EPI_ISL_224724	A/Bar-headed Goose/Qinghai/BTY10-LU/2016	State Key Laboratory of Virology and Wuhan Institute of Virology, Chinese Academy of Sciences	Wuhan Institute of Virology
EPI774285	PA	China	2016-May-09	EPI_ISL_224725	A/Bar-headed Goose/Qinghai/BTY11-B/2016	State Key Laboratory of Virology and Wuhan Institute of Virology, Chinese Academy of Sciences	Wuhan Institute of Virology
EPI774293	PA	China	2016-May-09	EPI_ISL_224726	A/Bar-headed Goose/Qinghai/BTY11-LU/2016	State Key Laboratory of Virology and Wuhan Institute of Virology, Chinese Academy of Sciences	Wuhan Institute of Virology
EPI774301	PA	China	2016-May-13	EPI_ISL_224727	A/Bar-headed Goose/Qinghai/BTY12-B/2016	State Key Laboratory of Virology and Wuhan Institute of Virology, Chinese Academy of Sciences	Wuhan Institute of Virology
EPI774309	PA	China	2016-May-13	EPI_ISL_224728	A/Bar-headed Goose/Qinghai/BTY12-LU/2016	State Key Laboratory of Virology and Wuhan Institute of Virology, Chinese Academy of Sciences	Wuhan Institute of Virology
EPI774317	PA	China	2016-May-14	EPI_ISL_224729	A/Bar-headed Goose/Qinghai/BTY13-B/2016	State Key Laboratory of Virology and Wuhan Institute of Virology, Chinese Academy of Sciences	Wuhan Institute of Virology
EPI774325	PA	China	2016-May-14	EPI_ISL_224730	A/Bar-headed Goose/Qinghai/BTY13-LU/2016	State Key Laboratory of Virology and Wuhan Institute of Virology, Chinese Academy of Sciences	Wuhan Institute of Virology
EPI774334	PA	China	2016-May-14	EPI_ISL_224731	A/Bar-headed Goose/Qinghai/BTY14-B/2016	State Key Laboratory of Virology and Wuhan Institute of Virology, Chinese Academy of Sciences	Wuhan Institute of Virology
EPI774343	PA	China	2016-May-14	EPI_ISL_224732	A/Bar-headed Goose/Qinghai/BTY14-LU/2016	State Key Laboratory of Virology and Wuhan Institute of Virology, Chinese Academy of Sciences	Wuhan Institute of Virology
EPI774351	PA	China	2016-May-14	EPI_ISL_224733	A/Bar-headed Goose/Qinghai/BTY15-B/2016	State Key Laboratory of Virology and Wuhan Institute of Virology, Chinese Academy of Sciences	Wuhan Institute of Virology
EPI774360	PA	China	2016-May-14	EPI_ISL_224734	A/Bar-headed Goose/Qinghai/BTY15-LU/2016	State Key Laboratory of Virology and Wuhan Institute of Virology, Chinese Academy of Sciences	Wuhan Institute of Virology
EPI774368	PA	China	2016-May-14	EPI_ISL_224735	A/Bar-headed Goose/Qinghai/BTY16-B/2016	State Key Laboratory of Virology and Wuhan Institute of Virology, Chinese Academy of Sciences	Wuhan Institute of Virology
EPI774377	PA	China	2016-May-14	EPI_ISL_224736	A/Bar-headed Goose/Qinghai/BTY16-LU/2016	State Key Laboratory of Virology and Wuhan Institute of Virology, Chinese Academy of Sciences	Wuhan Institute of Virology
EPI774385	PA	China	2016-May-15	EPI_ISL_224737	A/Bar-headed Goose/Qinghai/BTY17-B/2016	State Key Laboratory of Virology and Wuhan Institute of Virology, Chinese Academy of Sciences	Wuhan Institute of Virology
EPI774393	PA	China	2016-May-15	EPI_ISL_224738	A/Bar-headed Goose/Qinghai/BTY17-LU/2016	State Key Laboratory of Virology and Wuhan Institute of Virology, Chinese Academy of Sciences	Wuhan Institute of Virology
EPI774401	PA	China	2016-May-15	EPI_ISL_224739	A/Bar-headed Goose/Qinghai/BTY18-B/2016	State Key Laboratory of Virology and Wuhan Institute of Virology, Chinese Academy of Sciences	Wuhan Institute of Virology
EPI774409	PA	China	2016-May-15	EPI_ISL_224740	A/Bar-headed Goose/Qinghai/BTY18-LU/2016	State Key Laboratory of Virology and Wuhan Institute of Virology, Chinese Academy of Sciences	Wuhan Institute of Virology
EPI774425	PA	China	2016-May-01	EPI_ISL_224742	A/Brown-headed Gull/Qinghai/ZTO1-B/2016	State Key Laboratory of Virology and Wuhan Institute of Virology, Chinese Academy of Sciences	Wuhan Institute of Virology
EPI774433	PA	China	2016-May-01	EPI_ISL_224743	A/Brown-headed Gull/Qinghai/ZTO1-LU/2016	State Key Laboratory of Virology and Wuhan Institute of Virology, Chinese Academy of Sciences	Wuhan Institute of Virology
EPI774441	PA	China	2016-May-12	EPI_ISL_224744	A/Brown-headed Gull/Qinghai/ZTO3-B/2016	State Key Laboratory of Virology and Wuhan Institute of Virology, Chinese Academy of Sciences	Wuhan Institute of Virology
EPI774449	PA	China	2016-May-12	EPI_ISL_224745	A/Brown-headed Gull/Qinghai/ZTO3-LU/2016	State Key Laboratory of Virology and Wuhan Institute of Virology, Chinese Academy of Sciences	Wuhan Institute of Virology
EPI774457	PA	China	2016-May-11	EPI_ISL_224746	A/Brown-headed Gull/Qinghai/ZTO4-B/2016	State Key Laboratory of Virology and Wuhan Institute of Virology, Chinese Academy of Sciences	Wuhan Institute of Virology
EPI774465	PA	China	2016-May-14	EPI_ISL_224747	A/Brown-headed Gull/Qinghai/ZTO5-B/2016	State Key Laboratory of Virology and Wuhan Institute of Virology, Chinese Academy of Sciences	Wuhan Institute of Virology
EPI774474	PA	China	2016-May-14	EPI_ISL_224748	A/Brown-headed Gull/Qinghai/ZTO5-K/2016	State Key Laboratory of Virology and Wuhan Institute of Virology, Chinese Academy of Sciences	Wuhan Institute of Virology
EPI774482	PA	China	2016-May-15	EPI_ISL_224749	A/Brown-headed Gull/Qinghai/ZTO6-B/2016	State Key Laboratory of Virology and Wuhan Institute of Virology, Chinese Academy of Sciences	Wuhan Institute of Virology
EPI774489	PA	China	2016-May-15	EPI_ISL_224750	A/Brown-headed Gull/Qinghai/ZTO6-SP/2016	State Key Laboratory of Virology and Wuhan Institute of Virology, Chinese Academy of Sciences	Wuhan Institute of Virology
EPI774497	PA	China	2016-May-15	EPI_ISL_224751	A/Brown-headed Gull/Qinghai/ZTO6-MU/2016	State Key Laboratory of Virology and Wuhan Institute of Virology, Chinese Academy of Sciences	Wuhan Institute of Virology
EPI774505	PA	China	2016-May-15	EPI_ISL_224752	A/Great Black-headed Gull/Qinghai/YO1-B/2016	State Key Laboratory of Virology and Wuhan Institute of Virology, Chinese Academy of Sciences	Wuhan Institute of Virology
EPI823459	PA	Russian Federation	2016-May-25	EPI_ISL_230820	A/great crested grebe/Tyva/34/2016	State Research Center of Virology and Biotechnology (VECTOR)	WHO National Influenza Centre Russian Federation	Fadeev,Artem; Komissarov,Andrey; Egorova,Anna; Sintsova,Ksenia; Musaeva,Tamila; Susloparov,Ivan; Marchenko,Vasiliy; Ryzhikov,Aleksandr
EPI823747	PA	Russian Federation	2016-May-25	EPI_ISL_231684	A/wild duck/Tyva/35/2016	State Research Center of Virology and Biotechnology (VECTOR)	WHO National Influenza Centre Russian Federation	Fadeev,Artem; Komissarov,Andrey; Egorova,Anna; Sintsova,Ksenia; Musaeva,Tamila; Susloparov,Ivan; Marchenko,Vasiliy; Ryzhikov,Aleksandr
EPI823755	PA	Russian Federation	2016-May-25	EPI_ISL_231685	A/black-headed gull/Tyva/41/2016	State Research Center of Virology and Biotechnology (VECTOR)	WHO National Influenza Centre Russian Federation	Fadeev,Artem; Komissarov,Andrey; Egorova,Anna; Sintsova,Ksenia; Musaeva,Tamila; Susloparov,Ivan; Marchenko,Vasiliy; Ryzhikov,Aleksandr
EPI836605	PA	Russian Federation	2016-May-25	EPI_ISL_234057	A/grey heron /Uvs-Nuur Lake/20/2016	Research Institute of Experimental and Clinical Medicine	Research Institute of Experimental and Clinical Medicine	Kirill, Sharshov; Olga, Kurskaya; Ivan, Sobolev; Alexander, Alekseev; Alexander, Shestopalov
EPI836613	PA	Russian Federation	2016-May-25	EPI_ISL_234058	A/common tern /Uvs-Nuur Lake/26/2016	Research Institute of Experimental and Clinical Medicine	Research Institute of Experimental and Clinical Medicine	Kirill, Sharshov; Olga, Kurskaya; Ivan, Sobolev; Alexander, Alekseev; Tatyana, Alikina; Marsel, Kabilov; Alexander, Shestopalov
EPI1057710	PA	Korea, Republic of	2015-Jan-14	EPI_ISL_234330	A/mallard/Korea/H2102/2015		Animal and Plant Quarantine Agency (APQA)
EPI845902	PA	Japan	2014-Dec-19	EPI_ISL_235771	A/mandarin duck/Gifu/2112D001/2014			Usui,T.; Soda,K.; Tomioka,Y.; Okamura,M.; Ishihara,T.; Yano,M.; Yabuta,T.; Takakuwa,H.; Otsuki,K.; Ito,H.; Ito,T.; Yamaguchi,T.
EPI845954	PA	Japan	2014-Nov-18	EPI_ISL_235772	A/tundra swan/Tottori/C6nk/2014			Usui,T.; Soda,K.; Tomioka,Y.; Okamura,M.; Ishihara,T.; Yano,M.; Yabuta,T.; Takakuwa,H.; Ito,H.; Otsuki,K.; Ito,T.; Yamaguchi,T.
EPI859198	PA	Hungary	2016-Oct-19	EPI_ISL_237730	A/mute_swan/Hungary/51049/2016	National Food Chain Safety Office Veterinary Diagnostic Directorate Laboratory for Molecular Biology	Danam.Vet.Molbiol	Zsuzsanna, Ronai; Krisztina, Ursu; Adam, Balint; Dora, Szalay; Akos, Thuma; Eva, Gyuris; Karoly, Erdelyi; Adam, Dan
EPI859206	PA	Hungary	2016-Nov-02	EPI_ISL_237731	A/domestic_turkey/Hungary/53433/2016	National Food Chain Safety Office Veterinary Diagnostic Directorate Laboratory for Molecular Biology	Danam.Vet.Molbiol	Zsuzsanna, Ronai; Krisztina, Ursu; Adam, Balint; Dora, Szalay; Akos, Thuma; Eva, Gyuris; Karoly, Erdelyi; Adam, Dan
EPI859658	PA	Germany	2016-Nov-07	EPI_ISL_237733	A/tufted_duck/Germany/AR8444-L01986/2016		Friedrich-Loeffler-Institut
EPI860235	PA	Poland	2016-Nov-02	EPI_ISL_237921	A/wild duck/Poland/82A/2016		National Veterinary Research Institut Poland, PIWet-PIB	Świętoń, E.; Śmietanka, K.
EPI860392	PA	Germany	2016-Nov-07	EPI_ISL_237944	A/tufted_duck/Germany/AR8444-L01987/2016		Friedrich-Loeffler-Institut
EPI860400	PA	Germany	2016-Nov-08	EPI_ISL_237945	A/tufted_duck/Germany/AR8459-L01988/2016		Friedrich-Loeffler-Institut
EPI860513	PA	Hungary	2016-Nov-08	EPI_ISL_237964	A/Mulard_duck/Hungary/54494/2016	National Food Chain Safety Office Veterinary Diagnostic Directorate Laboratory for Molecular Biology	Danam.Vet.Molbiol	Zsuzsanna, Ronai; Krisztina, Ursu; Adam, Balint; Dora, Szalay; Akos, Thuma; Eva, Gyuris; Karoly, Erdelyi; Adam, Dan
EPI860524	PA	Hungary	2016-Nov-11	EPI_ISL_237965	A/goose/Hungary/55128/2016	National Food Chain Safety Office Veterinary Diagnostic Directorate Laboratory for Molecular Biology	Danam.Vet.Molbiol	Zsuzsanna, Ronai; Krisztina, Ursu; Adam, Balint; Dora, Szalay; Akos, Thuma; Eva, Gyuris; Karoly, Erdelyi; Adam, Dan
EPI860529	PA	Hungary	2016-Nov-11	EPI_ISL_237966	A/duck/Hungary/55191/2016	National Food Chain Safety Office Veterinary Diagnostic Directorate Laboratory for Molecular Biology	Danam.Vet.Molbiol	Zsuzsanna, Ronai; Krisztina, Ursu; Adam, Balint; Dora, Szalay; Akos, Thuma; Eva, Gyuris; Karoly, Erdelyi; Adam, Dan
EPI860644	PA	United States	2014-Jan-01	EPI_ISL_237987	A/gyrfalcon/Washington/41088/6/2014	National Institute of Animal Health	National Institute of Animal Health	Uchida,U.
EPI861185	PA	Germany	2016-Nov-09	EPI_ISL_238037	A/turkey/Germany-SH/R8595/2016		Friedrich-Loeffler-Institut
EPI881285	PA	Germany	2016-Nov-11	EPI_ISL_238038	A/chicken/Germany-MV/R8790/2016		Friedrich-Loeffler-Institut
EPI863864	PA	Sweden	2016-Nov-14	EPI_ISL_238897	A/Common Goldeneye/Sweden/SVA161117KU0322/SZ0002165/2016	National Veterinary Institute	National Veterinary Institute
EPI868847	PA	United Kingdom	2016-Dec-15	EPI_ISL_239801	A/turkey/England/052131/2016	Animal and Plant Health Agency (APHA)	Animal and Plant Health Agency (APHA)	Seekings, James; Ellis, Richard; Brookes, Sharon M; Reid, Scott; Essen, Stephen; Brown, Ian H
EPI869808	PA	France	2016-Nov-28	EPI_ISL_240012	A/duck/France/161108h/2016		ANSES Agence Nationale De Securite Sanitaire De L’alimentation
EPI959418	PA	Poland	2016-Dec-02	EPI_ISL_240102	A/domestic goose/Poland/33/2016		National Veterinary Research Institut Poland, PIWet-PIB	E. Swieton, K. Smietanka
EPI909467	PA	Russian Federation	2016-Dec-13	EPI_ISL_240110	A/chicken/Astrakhan/3131/2016		State Research Center of Virology and Biotechnology (VECTOR)	Ivan,Susloparov; Vasily,Marchenko; Natalya,Goncharova; Alexander,Durymanov; Tatyana,Ilyicheva; Alexander,Ryzhikov
EPI926612	PA	Russian Federation	2016-Oct-04	EPI_ISL_240677	A/domestic duck/Siberia/103/2016	Research Institute of Experimental and Clinical Medicine	Research Institute of Experimental and Clinical Medicine	Sharshov, K.A.; Kurskaya, O.G.; Alexeev, A.Y.; Sobolev, I.A.; Alikina, T.Y.; Kabilov, M.R.; Shestopalov, A.M.
EPI926604	PA	Russian Federation	2016-Oct-10	EPI_ISL_240678	A/domestic duck/Siberia/50K/2016		Research Institute of Experimental and Clinical Medicine	Sharshov, K.A.; Kurskaya, O.G.; Alexeev, A.Y.; Sobolev, I.A.; Alikina, T.Y.; Kabilov, M.R.; Shestopalov, A.M.
EPI887467	PA	Czech Republic	2017-Jan-06	EPI_ISL_242817	A/chicken/Czech Republic/206-17_2/2017(H5N8)		State Veterinary Institute Prague	Nagy,Alexander
EPI888087	PA	Italy	2017-Jan-03	EPI_ISL_242902	A/wigeon/Italy/17VIR57-3/2017	Istituto Zooprofilattico Sperimentale Delle Venezie	Istituto Zooprofilattico Sperimentale Delle Venezie	Silvia,Ormelli; Sabrina,Marciano; Alessia,Schivo; Annalisa,Salviato; Adelaide,Milani; Gianpiero,Zamperin; Bianca,Zecchin; Alice,Fusaro; Calogero,Terregino; Isabella,Monne
EPI922438	PA	Germany	2017-Jan-26	EPI_ISL_247429	A/domestic duck/Germany-BB/R681ff/2017		Friedrich-Loeffler-Institut
EPI925952	PA	Russian Federation	2016-Jan-01	EPI_ISL_250231	A/domestic_duck/Siberia/49_feather/2016	Research Institute of Experimental and Clinical Medicine	WHO National Influenza Centre Russian Federation	Sharshov,K.A.; Sobolev,I.A.; Li,Xinxin; Fadeev,A.V.; Egorova,A.A.; Kotenko,A.V.; Komissarov,A.B.; Vasin,A.V.; Kurskaya,O.G.; Alexeev,A.Y.; Shestopalov,A.M
EPI1081884	PA	Czech Republic	2017-Jan-02	EPI_ISL_250885	A/mute swan/Czech Republic/54-17_2/2017 (H5N8)		State Veterinary Institute Prague	Nagy, Alexander
EPI1081889	PA	Czech Republic	2017-Jan-02	EPI_ISL_250887	A/chicken/Czech Republic/55-17_1/2017 (H5N8)		State Veterinary Institute Prague
EPI942934	PA	United Kingdom	2017-Jan-15	EPI_ISL_253036	A/turkey/England/003778/2017	Animal and Plant Health Agency (APHA)	Animal and Plant Health Agency (APHA)	Seekings, James; Ellis, Richard; Brookes, Sharon M; Reid, Scott; Essen, Stephen; Brown, Ian H
EPI952638	PA	Korea, Republic of	2017-Feb-08	EPI_ISL_254725	A/chicken/Korea/H903/2017	Animal and Plant Quarantine Agency (O-2015)	Animal and Plant Quarantine Agency (APQA)	Youn-Jeong, Lee; Eun-Kyoung, Lee; Byung-Min, Song; Yu-Na, Lee
EPI952769	PA	Korea, Republic of	2017-Jan-24	EPI_ISL_254745	A/mallard duck/Korea/WA137/2017	Animal and Plant Quarantine Agency (O-2015)	Animal and Plant Quarantine Agency (APQA)	Youn-Jeong, Lee; Eun-Kyoung, Lee; Byung-Min, Song; Yu-Na, Lee
EPI953761	PA	Hungary	2016-Nov-21	EPI_ISL_254814	A/mallard/Hungary/57857/2016	Danam.Vet.Molbiol	Danam.Vet.Molbiol	Adam, Dan
EPI954535	PA	Hungary	2016-Dec-18	EPI_ISL_255174	A/Goose/Hungary/65817/2016	Danam.Vet.Molbiol	Danam.Vet.Molbiol	Adam, Dan
EPI954555	PA	Italy	2017-Jan-19	EPI_ISL_255181	A/swan/Italy/17VIR537-2/2017	Istituto Zooprofilattico Sperimentale Delle Venezie	Istituto Zooprofilattico Sperimentale Delle Venezie	Zecchin, B.; Fusaro, A.; Milani, A.; Schivo, A.; Salviato, A.; Zamperin, G.; Marciano, S.; Ormelli, S.; Terregino, C.; Monne, I.
EPI954563	PA	Italy	2017-Jan-20	EPI_ISL_255182	A/turkey/Italy/17VIR538-1/2017	Istituto Zooprofilattico Sperimentale Delle Venezie	Istituto Zooprofilattico Sperimentale Delle Venezie	Zecchin, B.; Fusaro, A.; Milani, A.; Schivo, A.; Salviato, A.; Zamperin, G.; Marciano, S.; Ormelli, S.; Terregino, C.; Monne, I.
EPI954571	PA	Italy	2017-Jan-23	EPI_ISL_255183	A/turkey/Italy/17VIR576-11/2017	Istituto Zooprofilattico Sperimentale Delle Venezie	Istituto Zooprofilattico Sperimentale Delle Venezie	Zecchin, B.; Fusaro, A.; Milani, A.; Schivo, A.; Salviato, A.; Zamperin, G.; Marciano, S.; Ormelli, S.; Terregino, C.; Monne, I.
EPI954579	PA	Italy	2017-Jan-25	EPI_ISL_255184	A/chicken/Italy/17VIR653-12/2017	Istituto Zooprofilattico Sperimentale Delle Venezie	Istituto Zooprofilattico Sperimentale Delle Venezie	Zecchin, B.; Fusaro, A.; Milani, A.; Schivo, A.; Salviato, A.; Zamperin, G.; Marciano, S.; Ormelli, S.; Terregino, C.; Monne, I.
EPI954587	PA	Italy	2017-Feb-01	EPI_ISL_255185	A/turkey/Italy/17VIR973-2/2017	Istituto Zooprofilattico Sperimentale Delle Venezie	Istituto Zooprofilattico Sperimentale Delle Venezie	Zecchin, B.; Fusaro, A.; Milani, A.; Schivo, A.; Salviato, A.; Zamperin, G.; Marciano, S.; Ormelli, S.; Terregino, C.; Monne, I.
EPI954595	PA	Italy	2017-Feb-14	EPI_ISL_255186	A/turkey/Italy/17VIR1338-3/2017	Istituto Zooprofilattico Sperimentale Delle Venezie	Istituto Zooprofilattico Sperimentale Delle Venezie	Zecchin, B.; Fusaro, A.; Milani, A.; Schivo, A.; Salviato, A.; Zamperin, G.; Marciano, S.; Ormelli, S.; Terregino, C.; Monne, I.
EPI954603	PA	Italy	2017-Feb-16	EPI_ISL_255187	A/turkey/Italy/17VIR1452-22/2017	Istituto Zooprofilattico Sperimentale Delle Venezie	Istituto Zooprofilattico Sperimentale Delle Venezie	Zecchin, B.; Fusaro, A.; Milani, A.; Schivo, A.; Salviato, A.; Zamperin, G.; Marciano, S.; Ormelli, S.; Terregino, C.; Monne, I.
EPI954627	PA	Hungary	2017-Jan-02	EPI_ISL_255190	A/Mute swan/Hungary/119/2017	Danam.Vet.Molbiol	Danam.Vet.Molbiol	Adam, Dan
EPI954635	PA	Hungary	2017-Jan-02	EPI_ISL_255191	A/Harris Hawk/Hungary/120/2017	Danam.Vet.Molbiol	Danam.Vet.Molbiol	Adam, Dan
EPI954643	PA	Hungary	2017-Jan-11	EPI_ISL_255192	A/Goose/Hungary/982/2017	Danam.Vet.Molbiol	Danam.Vet.Molbiol	Adam, Dan
EPI954651	PA	Hungary	2017-Jan-11	EPI_ISL_255193	A/Duck/Hungary/984/2017	Danam.Vet.Molbiol	Danam.Vet.Molbiol	Adam, Dan
EPI954659	PA	Hungary	2017-Jan-11	EPI_ISL_255194	A/Goose/Hungary/1030/2017	Danam.Vet.Molbiol	Danam.Vet.Molbiol	Adam, Dan
EPI954667	PA	Hungary	2017-Jan-16	EPI_ISL_255195	A/Duck/Hungary/1588/2017	Danam.Vet.Molbiol	Danam.Vet.Molbiol	Adam, Dan
EPI954675	PA	Hungary	2017-Jan-18	EPI_ISL_255196	A/Greylag_goose/Hungary/1941/2017	Danam.Vet.Molbiol	Danam.Vet.Molbiol	Adam, Dan
EPI954683	PA	Hungary	2017-Jan-18	EPI_ISL_255197	A/Mute swan/Hungary/1955/2017	Danam.Vet.Molbiol	Danam.Vet.Molbiol	Adam, Dan
EPI954691	PA	Hungary	2017-Jan-18	EPI_ISL_255198	A/Turkey/Hungary/2030/2017	Danam.Vet.Molbiol	Danam.Vet.Molbiol	Adam, Dan
EPI954699	PA	Hungary	2017-Jan-19	EPI_ISL_255199	A/Mute swan/Hungary/2193/2017	Danam.Vet.Molbiol	Danam.Vet.Molbiol	Adam, Dan
EPI954707	PA	Hungary	2017-Jan-22	EPI_ISL_255200	A/Mute swan/Hungary/2508/2017	Danam.Vet.Molbiol	Danam.Vet.Molbiol	Adam, Dan
EPI954715	PA	Hungary	2017-Jan-24	EPI_ISL_255201	A/Mute swan/Hungary/2825/2017	Danam.Vet.Molbiol	Danam.Vet.Molbiol	Adam, Dan
EPI954723	PA	Hungary	2017-Jan-26	EPI_ISL_255202	A/Mute swan/Hungary/3139/2017	Danam.Vet.Molbiol	Danam.Vet.Molbiol	Adam, Dan
EPI954731	PA	Hungary	2017-Jan-27	EPI_ISL_255203	A/Mute swan/Hungary/3513/2017	Danam.Vet.Molbiol	Danam.Vet.Molbiol	Adam, Dan
EPI954739	PA	Hungary	2017-Jan-29	EPI_ISL_255204	A/Mute swan/Hungary/3542/2017	Danam.Vet.Molbiol	Danam.Vet.Molbiol	Adam, Dan
EPI954747	PA	Hungary	2017-Jan-24	EPI_ISL_255205	A/Chicken/Hungary/2496/2017	National Food Chain Safety Office Veterinary Diagnostic Directorate Laboratory for Molecular Biology	Danam.Vet.Molbiol	Adam, Dan
EPI954755	PA	Hungary	2017-Feb-07	EPI_ISL_255206	A/Peregrine_falcon/Hungary/4882/2017	Danam.Vet.Molbiol	Danam.Vet.Molbiol	Adam, Dan
EPI954763	PA	Hungary	2017-Feb-09	EPI_ISL_255207	A/Mute swan/Hungary/5316/2017	Danam.Vet.Molbiol	Danam.Vet.Molbiol	Adam, Dan
EPI954771	PA	Hungary	2017-Feb-21	EPI_ISL_255208	A/Common_buzzard/Hungary/7061/2017	Danam.Vet.Molbiol	Danam.Vet.Molbiol	Adam, Dan
EPI954779	PA	Hungary	2017-Feb-28	EPI_ISL_255209	A/Common_tern/Hungary/8187/2017	Danam.Vet.Molbiol	Danam.Vet.Molbiol	Adam, Dan
EPI954787	PA	Hungary	2017-Jan-24	EPI_ISL_255210	A/Harris_hawk/Hungary/2762a/2017	Danam.Vet.Molbiol	Danam.Vet.Molbiol	Adam, Dan
EPI954795	PA	Hungary	2017-Jan-24	EPI_ISL_255211	A/Harris_hawk/Hungary/2762b/2017	Danam.Vet.Molbiol	Danam.Vet.Molbiol	Adam, Dan
EPI954809	PA	Hungary	2017-Jan-04	EPI_ISL_255212	A/Greylag_goose/Hungary/320/2017	Danam.Vet.Molbiol	Danam.Vet.Molbiol	Adam, Dan
EPI954817	PA	Hungary	2017-Jan-06	EPI_ISL_255213	A/GuineaFowl/Hungary/596/2017	Danam.Vet.Molbiol	Danam.Vet.Molbiol	Adam, Dan
EPI954825	PA	Hungary	2017-Jan-17	EPI_ISL_255214	A/Chicken/Hungary/1751/2017	Danam.Vet.Molbiol	Danam.Vet.Molbiol	Adam, Dan
EPI954833	PA	Hungary	2017-Jan-26	EPI_ISL_255215	A/Mute swan/Hungary/3137/2017	Danam.Vet.Molbiol	Danam.Vet.Molbiol	Adam, Dan
EPI954841	PA	Hungary	2017-Feb-13	EPI_ISL_255216	A/Mallard/Hungary/5821/2017	Danam.Vet.Molbiol	Danam.Vet.Molbiol	Adam, Dan
EPI954857	PA	Hungary	2017-Jan-14	EPI_ISL_255218	A/Mallard/Hungary/1574b/2017	Danam.Vet.Molbiol	Danam.Vet.Molbiol	Adam, Dan
EPI954865	PA	Hungary	2017-Jan-09	EPI_ISL_255219	A/White_fronted_goose/Hungary/801/2017	Danam.Vet.Molbiol	Danam.Vet.Molbiol	Adam, Dan
EPI954873	PA	Hungary	2017-Jan-14	EPI_ISL_255220	A/Mallard/Hungary/1574a/2017	Danam.Vet.Molbiol	Danam.Vet.Molbiol	Adam, Dan
EPI956124	PA	Hungary	2016-Nov-26	EPI_ISL_255398	A/Goose/Hungary/59712/2016	Danam.Vet.Molbiol	Danam.Vet.Molbiol	Adam, Dan
EPI961448	PA	Russian Federation	2016-Aug-27	EPI_ISL_256298	A/gadwall/Kurgan/2442/2016		State Research Center of Virology and Biotechnology (VECTOR)	Ivan,Susloparov; Natalya,Goncharova; Natalya,Kolosova; Vasiliy,Marchenko; Alexander,Ryzhikov
EPI961458	PA	Russian Federation	2017-Mar-02	EPI_ISL_256299	A/chicken/Sergiyev Posad/38/2017		State Research Center of Virology and Biotechnology (VECTOR)	Ivan,Susloparov; Natalya,Goncharova; Natalya,Kolosova; Vasiliy,Marchenko; Alexander,Ryzhikov
EPI961466	PA	Russian Federation	2017-Mar-02	EPI_ISL_256300	A/chicken/Sergiyev Posad/39/2017		State Research Center of Virology and Biotechnology (VECTOR)	Ivan,Susloparov; Natalya,Goncharova; Natalya,Kolosova; Vasiliy,Marchenko; Alexander,Ryzhikov
EPI961496	PA	Italy	2017-Jan-03	EPI_ISL_256305	A/shelduck/Italy/17VIR1572-24/2017	Istituto Zooprofilattico Sperimentale Delle Venezie	Istituto Zooprofilattico Sperimentale Delle Venezie	Zecchin, B.; Fusaro, A.; Milani, A.; Schivo, A.; Salviato, A.; Zamperin, G.; Marciano, S.; Ormelli, S.; Terregino, C.; Monne, I.
EPI961504	PA	Italy	2017-Feb-21	EPI_ISL_256306	A/turkey/Italy/17VIR1574-1/2017	Istituto Zooprofilattico Sperimentale Delle Venezie	Istituto Zooprofilattico Sperimentale Delle Venezie	Zecchin, B.; Fusaro, A.; Milani, A.; Schivo, A.; Salviato, A.; Zamperin, G.; Marciano, S.; Ormelli, S.; Terregino, C.; Monne, I.
EPI961513	PA	Italy	2017-Feb-27	EPI_ISL_256307	A/chicken/Italy/17VIR1684-2/2017	Istituto Zooprofilattico Sperimentale Delle Venezie	Istituto Zooprofilattico Sperimentale Delle Venezie	Zecchin, B.; Fusaro, A.; Milani, A.; Schivo, A.; Salviato, A.; Zamperin, G.; Marciano, S.; Ormelli, S.; Terregino, C.; Monne, I.
EPI961521	PA	Italy	2017-Feb-27	EPI_ISL_256308	A/chicken/Italy/17VIR1751-3/2017	Istituto Zooprofilattico Sperimentale Delle Venezie	Istituto Zooprofilattico Sperimentale Delle Venezie	Zecchin, B.; Fusaro, A.; Milani, A.; Schivo, A.; Salviato, A.; Zamperin, G.; Marciano, S.; Ormelli, S.; Terregino, C.; Monne, I.
EPI962040	PA	Hungary	2016-Nov-09	EPI_ISL_256453	A/Duck/Hungary/54738/2016	National Food Chain Safety Office Veterinary Diagnostic Directorate Laboratory for Molecular Biology	Danam.Vet.Molbiol	Adam, Dan
EPI962051	PA	Hungary	2016-Nov-11	EPI_ISL_256457	A/Duck/Hungary/55764/2016	National Food Chain Safety Office Veterinary Diagnostic Directorate Laboratory for Molecular Biology	Danam.Vet.Molbiol	Adam, Dan
EPI962061	PA	Hungary	2016-Nov-01	EPI_ISL_256460	A/Turkey/Hungary/53136/2016	National Food Chain Safety Office Veterinary Diagnostic Directorate Laboratory for Molecular Biology	Danam.Vet.Molbiol	Adam, Dan
EPI967466	PA	Germany	2016-Nov-22	EPI_ISL_256817	A/turkey/Germany-NI/R9807/2016		Friedrich-Loeffler-Institut
EPI967670	PA	Germany	2016-Nov-21	EPI_ISL_256818	A/domestic duck/Germany-MV/R9764/2016		Friedrich-Loeffler-Institut
EPI964916	PA	Czech Republic	2017-Jan-06	EPI_ISL_257004	A/chicken/Czech Republic/206-17_2/2017			Nagy,A.
EPI969253	PA	Switzerland	2016-Nov-13	EPI_ISL_257699	A/Tufted Duck/Switzerland/V237/2016	Institute of Virology and Immunology IVI	Faculty of Veterinary Medicine at the University of Bern
EPI969349	PA	Germany	2017-Jan-17	EPI_ISL_257731	A/turkey/Germany-BB/R377ff/2017		Friedrich-Loeffler-Institut
EPI975557	PA	Germany	2017-Feb-06	EPI_ISL_258526	A/white stork/Germany-TH/R1149/2017		Friedrich-Loeffler-Institut
EPI975556	PA	Germany	2017-Feb-08	EPI_ISL_258527	A/tawny owl/Germany-SN/R1186/2017		Friedrich-Loeffler-Institut
EPI974894	PA	Germany	2017-Feb-04	EPI_ISL_258661	A/mute swan/Germany-TH/R1126/2017		Friedrich-Loeffler-Institut
EPI987881	PA	Macedonia, the former Yogoslav Republic of	2017-Jan-21	EPI_ISL_261634	A/chicken/Republic of Macedonia/AR1167-L02131/2017	University “Ss. Cyril and Methodius” , Veterinary institute, Department of Avian diseases	Friedrich-Loeffler-Institut	Dodovski, Aleksandar
EPI1002887	PA	Germany	2017-Feb-12	EPI_ISL_261687	A/black swan/Germany-BW/R1364/2017		Friedrich-Loeffler-Institut
EPI1006721	PA	Korea, Republic of	2016-Dec-15	EPI_ISL_266417	A/common teal/Korea/W547/2016			Kim,Y.-I.; Park,S.-J.; Kwon,H.-I.; Kim,E.-H.; Si,Y.-J.; Jeong,J.H.; Lee,I.-W.; Hiep,D.N.; Kwon,J.-J.; Choi,W.S.; Song,M.-S.; Kim,C.-J.; Choi,Y.-K.
EPI1006723	PA	Korea, Republic of	2016-Dec-15	EPI_ISL_266418	A/common teal/Korea/W549/2016			Kim,Y.-I.; Park,S.-J.; Kwon,H.-I.; Kim,E.-H.; Si,Y.-J.; Jeong,J.H.; Lee,I.-W.; Hiep,D.N.; Kwon,J.-J.; Choi,W.S.; Song,M.-S.; Kim,C.-J.; Choi,Y.-K.
EPI1006722	PA	Korea, Republic of	2016-Dec-15	EPI_ISL_266419	A/common teal/Korea/W548/2016			Kim,Y.-I.; Park,S.-J.; Kwon,H.-I.; Kim,E.-H.; Si,Y.-J.; Jeong,J.H.; Lee,I.-W.; Hiep,D.N.; Kwon,J.-J.; Choi,W.S.; Song,M.-S.; Kim,C.-J.; Choi,Y.-K.
EPI1006724	PA	Korea, Republic of	2016-Dec-15	EPI_ISL_266420	A/common teal/Korea/W550/2016			Kim,Y.-I.; Park,S.-J.; Kwon,H.-I.; Kim,E.-H.; Si,Y.-J.; Jeong,J.H.; Lee,I.-W.; Hiep,D.N.; Kwon,J.-J.; Choi,W.S.; Song,M.-S.; Kim,C.-J.; Choi,Y.-K.
EPI1006725	PA	Korea, Republic of	2017-Jan-04	EPI_ISL_266421	A/common teal/Korea/W555/2017			Kim,Y.-I.; Park,S.-J.; Kwon,H.-I.; Kim,E.-H.; Si,Y.-J.; Jeong,J.H.; Lee,I.-W.; Hiep,D.N.; Kwon,J.-J.; Choi,W.S.; Song,M.-S.; Kim,C.-J.; Choi,Y.-K.
EPI1007666	PA	Belgium	2017-Feb-01	EPI_ISL_266536	A/chicken/Belgium/807/2017			Steensels,M.; Lambrecht,B.; Vandenbussche,F.; Van Borm,S.
EPI1007674	PA	Belgium	2017-Feb-08	EPI_ISL_266537	A/peacock/Belgium/1017/2017			Steensels,M.; Lambrecht,B.; Vandenbussche,F.; Van Borm,S.
EPI1007682	PA	Belgium	2017-Feb-21	EPI_ISL_266538	A/Cygnus olor/Belgium/1567/2017			Steensels,M.; Lambrecht,B.; Vandenbussche,F.; Van Borm,S.
EPI1009535	PA	China	2017-Feb-24	EPI_ISL_266820	A/Bean goose/Hubei/CH-i122/2017_H5N8		Wuhan Institute of Virology
EPI1009503	PA	China	2017-Feb-24	EPI_ISL_266821	A/Bean goose/Hubei/CH-i119/2017		Wuhan Institute of Virology
EPI1009511	PA	China	2017-Feb-24	EPI_ISL_266822	A/Herring Gull/Hubei/CH-i149/2017_H5N8		Wuhan Institute of Virology
EPI1009527	PA	China	2017-Mar-06	EPI_ISL_266824	A/Bean goose/Hubei/CH-i320/2017_H5N8		Wuhan Institute of Virology
EPI1010494	PA	Egypt	2016-Dec-08	EPI_ISL_267135	A/green-winged teal/Egypt/871/2016			Kandeil,A.; Kayed,A.; Moatasim,Y.; Webby,R.; McKenzie,P.P.; Kayali,G.; Ali,M.A.
EPI1010488	PA	Egypt	2016-Dec-08	EPI_ISL_267136	A/green-winged teal/Egypt/877/2016			Kandeil,A.; Kayed,A.; Moatasim,Y.; Webby,R.; McKenzie,P.P.; Kayali,G.; Ali,M.A.
EPI1018206	PA	Egypt	2017-Apr-06	EPI_ISL_268513	A/duck/Egypt/F446/2017	National Laboratory for Veterinary Quality Control on Poultry production- Animal Health Research Inistitute	Animal Health Research Institute	'Nahed,Yehia; Mahmoud,Naguib; Naglaa,Hagag; Mohamed,El-Husseiny; Zainab,Mosaad; Mohamed,Hassan; AbdelSatar,Arafa'
EPI1019362	PA	Netherlands	2016-Nov-10	EPI_ISL_268618	A/Bk_swan/NL-Den Oever/16013973-002/2016	Wageningen Bioveterinary Research	Wageningen Bioveterinary Research	Beerens, Nancy; Heutink, Rene; Harders, Frank; Verschuren-Pritz, Sylvia; Bossers, Alex; Koch, Guus; Bergervoet, Saskia
EPI1019370	PA	Netherlands	2016-Nov-11	EPI_ISL_268619	A/Bl_H_gull/NL-Slootdorp/16014102-002/2016	Wageningen Bioveterinary Research	Wageningen Bioveterinary Research	Beerens, Nancy; Heutink, Rene; Harders, Frank; Verschuren-Pritz, Sylvia; Bossers, Alex; Koch, Guus; Bergervoet, Saskia
EPI1019378	PA	Netherlands	2016-Nov-30	EPI_ISL_268620	A/Buzzard/NL-Durgerdam/16015100-004/2016	Wageningen Bioveterinary Research	Wageningen Bioveterinary Research	Beerens, Nancy; Heutink, Rene; Harders, Frank; Verschuren-Pritz, Sylvia; Bossers, Alex; Koch, Guus; Bergervoet, Saskia
EPI1019386	PA	Netherlands	2016-Nov-11	EPI_ISL_268621	A/C_Gull/NL-Slootdorp/16014102-003/2016	Wageningen Bioveterinary Research	Wageningen Bioveterinary Research	Beerens, Nancy; Heutink, Rene; Harders, Frank; Verschuren-Pritz, Sylvia; Bossers, Alex; Koch, Guus; Bergervoet, Saskia
EPI1019394	PA	Netherlands	2016-Dec-12	EPI_ISL_268622	A/Ch/NL-Abbega/X16015736/2016	Wageningen Bioveterinary Research	Wageningen Bioveterinary Research	Beerens, Nancy; Heutink, Rene; Harders, Frank; Verschuren-Pritz, Sylvia; Bossers, Alex; Koch, Guus; Bergervoet, Saskia
EPI1019402	PA	Netherlands	2016-Dec-19	EPI_ISL_268623	A/Ch/NL-Boven Leeuwen/16016151-006-010/2016	Wageningen Bioveterinary Research	Wageningen Bioveterinary Research	Beerens, Nancy; Heutink, Rene; Harders, Frank; Verschuren-Pritz, Sylvia; Bossers, Alex; Koch, Guus; Bergervoet, Saskia
EPI1019410	PA	Netherlands	2016-Nov-15	EPI_ISL_268624	A/Ch/NL-Den Oever/16014231-001/2016	Wageningen Bioveterinary Research	Wageningen Bioveterinary Research	Beerens, Nancy; Heutink, Rene; Harders, Frank; Verschuren-Pritz, Sylvia; Bossers, Alex; Koch, Guus; Bergervoet, Saskia
EPI1019418	PA	Netherlands	2016-Dec-17	EPI_ISL_268625	A/Ch/NL-Hiaure/16016112-001-005/2016	Wageningen Bioveterinary Research	Wageningen Bioveterinary Research	Beerens, Nancy; Heutink, Rene; Harders, Frank; Verschuren-Pritz, Sylvia; Bossers, Alex; Koch, Guus; Bergervoet, Saskia
EPI1019426	PA	Netherlands	2016-Dec-17	EPI_ISL_268626	A/Ch/NL-Rhenen/16016141-006/2016	Wageningen Bioveterinary Research	Wageningen Bioveterinary Research	Beerens, Nancy; Heutink, Rene; Harders, Frank; Verschuren-Pritz, Sylvia; Bossers, Alex; Koch, Guus; Bergervoet, Saskia
EPI1019434	PA	Netherlands	2016-Dec-24	EPI_ISL_268627	A/Ch/NL-Zoeterwoude/16016484-021-025/2016	Wageningen Bioveterinary Research	Wageningen Bioveterinary Research	Beerens, Nancy; Heutink, Rene; Harders, Frank; Verschuren-Pritz, Sylvia; Bossers, Alex; Koch, Guus; Bergervoet, Saskia
EPI1019442	PA	Netherlands	2016-Dec-05	EPI_ISL_268628	A/Crow/NL-Oostwoud/16015372-004/2016	Wageningen Bioveterinary Research	Wageningen Bioveterinary Research	Beerens, Nancy; Heutink, Rene; Harders, Frank; Verschuren-Pritz, Sylvia; Bossers, Alex; Koch, Guus; Bergervoet, Saskia
EPI1019450	PA	Netherlands	2016-Nov-25	EPI_ISL_268629	A/Dk/NL-Biddinghuizen/16014829-011-015/2016	Wageningen Bioveterinary Research	Wageningen Bioveterinary Research	Beerens, Nancy; Heutink, Rene; Harders, Frank; Verschuren-Pritz, Sylvia; Bossers, Alex; Koch, Guus; Bergervoet, Saskia
EPI1019458	PA	Netherlands	2016-Nov-30	EPI_ISL_268630	A/Dk/NL-Biddinghuizen/16015083-016-020/2016	Wageningen Bioveterinary Research	Wageningen Bioveterinary Research	Beerens, Nancy; Heutink, Rene; Harders, Frank; Verschuren-Pritz, Sylvia; Bossers, Alex; Koch, Guus; Bergervoet, Saskia
EPI1019466	PA	Netherlands	2016-Dec-01	EPI_ISL_268631	A/Dk/NL-Biddinghuizen/16015145-021-025/2016	Wageningen Bioveterinary Research	Wageningen Bioveterinary Research	Beerens, Nancy; Heutink, Rene; Harders, Frank; Verschuren-Pritz, Sylvia; Bossers, Alex; Koch, Guus; Bergervoet, Saskia
EPI1019474	PA	Netherlands	2016-Dec-15	EPI_ISL_268632	A/Dk/NL-Kamperveen/16016104-001-005/2016	Wageningen Bioveterinary Research	Wageningen Bioveterinary Research	Beerens, Nancy; Heutink, Rene; Harders, Frank; Verschuren-Pritz, Sylvia; Bossers, Alex; Koch, Guus; Bergervoet, Saskia
EPI1019482	PA	Netherlands	2016-Nov-10	EPI_ISL_268633	A/Dk/NL-Rotterdam/16014008-001-005/2016	Wageningen Bioveterinary Research	Wageningen Bioveterinary Research	Beerens, Nancy; Heutink, Rene; Harders, Frank; Verschuren-Pritz, Sylvia; Bossers, Alex; Koch, Guus; Bergervoet, Saskia
EPI1019490	PA	Netherlands	2016-Dec-21	EPI_ISL_268634	A/Dk/NL-Stolwijk/16016291-016-020/2016	Wageningen Bioveterinary Research	Wageningen Bioveterinary Research	Beerens, Nancy; Heutink, Rene; Harders, Frank; Verschuren-Pritz, Sylvia; Bossers, Alex; Koch, Guus; Bergervoet, Saskia
EPI1019498	PA	Netherlands	2016-Dec-13	EPI_ISL_268635	A/Eur_Wig/NL-Akkrum/16015817-003/2016	Wageningen Bioveterinary Research	Wageningen Bioveterinary Research	Beerens, Nancy; Heutink, Rene; Harders, Frank; Verschuren-Pritz, Sylvia; Bossers, Alex; Koch, Guus; Bergervoet, Saskia
EPI1019506	PA	Netherlands	2016-Nov-27	EPI_ISL_268636	A/Eur_Wig/NL-De Waal (Texel)/16014891-003/2016	Wageningen Bioveterinary Research	Wageningen Bioveterinary Research	Beerens, Nancy; Heutink, Rene; Harders, Frank; Verschuren-Pritz, Sylvia; Bossers, Alex; Koch, Guus; Bergervoet, Saskia
EPI1019514	PA	Netherlands	2016-Nov-27	EPI_ISL_268637	A/Eur_Wig/NL-De Waal (Texel)/16014891-004/2016	Wageningen Bioveterinary Research	Wageningen Bioveterinary Research	Beerens, Nancy; Heutink, Rene; Harders, Frank; Verschuren-Pritz, Sylvia; Bossers, Alex; Koch, Guus; Bergervoet, Saskia
EPI1019530	PA	Netherlands	2016-Dec-11	EPI_ISL_268639	A/Eur_Wig/NL-Enumatil-Groningen/16015704-001/2016	Wageningen Bioveterinary Research	Wageningen Bioveterinary Research	Beerens, Nancy; Heutink, Rene; Harders, Frank; Verschuren-Pritz, Sylvia; Bossers, Alex; Koch, Guus; Bergervoet, Saskia
EPI1846446	PA	Korea, Republic of	2020-Dec-28	EPI_ISL_1009679	A/duck/Korea/H007/2020	Animal and Plant Quarantine Agency (APQA)	Animal and Plant Quarantine Agency (S-2158)
EPI1846454	PA	Korea, Republic of	2020-Dec-28	EPI_ISL_1009680	A/White peacock/Korea/H533/2020	Animal and Plant Quarantine Agency (APQA)	Animal and Plant Quarantine Agency (S-2158)
EPI1846462	PA	Korea, Republic of	2020-Dec-29	EPI_ISL_1009681	A/chicken/Korea/H541/2020	Animal and Plant Quarantine Agency (APQA)	Animal and Plant Quarantine Agency (S-2158)
EPI1846470	PA	Korea, Republic of	2020-Dec-29	EPI_ISL_1009682	A/chicken/Korea/H544/2020	Animal and Plant Quarantine Agency (APQA)	Animal and Plant Quarantine Agency (S-2158)
EPI1846478	PA	Korea, Republic of	2020-Dec-29	EPI_ISL_1009683	A/duck/Korea/H542/2020	Animal and Plant Quarantine Agency (APQA)	Animal and Plant Quarantine Agency (S-2158)
EPI1846486	PA	Korea, Republic of	2020-Dec-30	EPI_ISL_1009684	A/duck/Korea/H548/2020	Animal and Plant Quarantine Agency (APQA)	Animal and Plant Quarantine Agency (S-2158)
EPI1846494	PA	Korea, Republic of	2020-Dec-30	EPI_ISL_1009685	A/duck/Korea/H549/2020	Animal and Plant Quarantine Agency (APQA)	Animal and Plant Quarantine Agency (S-2158)
EPI1846502	PA	Korea, Republic of	2020-Dec-31	EPI_ISL_1009686	A/chicken/Korea/H550/2020	Animal and Plant Quarantine Agency (APQA)	Animal and Plant Quarantine Agency (S-2158)
EPI1846510	PA	Korea, Republic of	2020-Dec-31	EPI_ISL_1009687	A/quail/Korea/H551/2020	Animal and Plant Quarantine Agency (APQA)	Animal and Plant Quarantine Agency (S-2158)
EPI1846518	PA	Korea, Republic of	2021-Jan-01	EPI_ISL_1009688	A/chicken/Korea/H001/2021	Animal and Plant Quarantine Agency (APQA)	Animal and Plant Quarantine Agency (S-2158)
EPI1846526	PA	Korea, Republic of	2021-Jan-03	EPI_ISL_1009689	A/chicken/Korea/H002/2021	Animal and Plant Quarantine Agency (APQA)	Animal and Plant Quarantine Agency (S-2158)
EPI1846534	PA	Korea, Republic of	2021-Jan-04	EPI_ISL_1009690	A/chicken/Korea/H008/2021	Animal and Plant Quarantine Agency (APQA)	Animal and Plant Quarantine Agency (S-2158)
EPI1846542	PA	Korea, Republic of	2021-Jan-04	EPI_ISL_1009691	A/duck/Korea/H009/2021	Animal and Plant Quarantine Agency (APQA)	Animal and Plant Quarantine Agency (S-2158)
EPI1846550	PA	Korea, Republic of	2021-Jan-05	EPI_ISL_1009692	A/duck/Korea/H010/2021	Animal and Plant Quarantine Agency (APQA)	Animal and Plant Quarantine Agency (S-2158)
EPI1846558	PA	Korea, Republic of	2021-Jan-08	EPI_ISL_1009693	A/chicken/Korea/H022/2021	Animal and Plant Quarantine Agency (APQA)	Animal and Plant Quarantine Agency (S-2158)
EPI1846566	PA	Korea, Republic of	2021-Jan-09	EPI_ISL_1009694	A/duck/Korea/H025/2021	Animal and Plant Quarantine Agency (APQA)	Animal and Plant Quarantine Agency (S-2158)
EPI1846574	PA	Korea, Republic of	2020-Nov-03	EPI_ISL_1009695	A/spot-billed duck/Korea/WA612/2020	Animal and Plant Quarantine Agency (APQA)	Animal and Plant Quarantine Agency (S-2158)
EPI1846582	PA	Korea, Republic of	2020-Nov-10	EPI_ISL_1009696	A/mandarin duck/Korea/WB80/2020	Animal and Plant Quarantine Agency (APQA)	Animal and Plant Quarantine Agency (S-2158)
EPI1846590	PA	Korea, Republic of	2020-Nov-23	EPI_ISL_1009697	A/wild bird/Korea/H357/2020	Animal and Plant Quarantine Agency (APQA)	Animal and Plant Quarantine Agency (S-2158)
EPI1846598	PA	Korea, Republic of	2020-Nov-25	EPI_ISL_1009698	A/mallard/Korea/WA820/2020	Animal and Plant Quarantine Agency (APQA)	Animal and Plant Quarantine Agency (S-2158)
EPI1846606	PA	Korea, Republic of	2020-Nov-25	EPI_ISL_1009699	A/mandarin duck/Korea/WA831/2020	Animal and Plant Quarantine Agency (APQA)	Animal and Plant Quarantine Agency (S-2158)
EPI1846614	PA	Korea, Republic of	2020-Nov-26	EPI_ISL_1009700	A/spot-billed duck/Korea/WA854/2020	Animal and Plant Quarantine Agency (APQA)	Animal and Plant Quarantine Agency (S-2158)
EPI1846622	PA	Korea, Republic of	2020-Nov-26	EPI_ISL_1009701	A/mandarin duck/Korea/WA857/2020	Animal and Plant Quarantine Agency (APQA)	Animal and Plant Quarantine Agency (S-2158)
EPI1846630	PA	Korea, Republic of	2020-Dec-01	EPI_ISL_1009702	A/mandarin duck/Korea/WA877/2020	Animal and Plant Quarantine Agency (APQA)	Animal and Plant Quarantine Agency (S-2158)
EPI1846638	PA	Korea, Republic of	2020-Dec-01	EPI_ISL_1009703	A/spot-billed duck/Korea/WA889/2020	Animal and Plant Quarantine Agency (APQA)	Animal and Plant Quarantine Agency (S-2158)
EPI1846646	PA	Korea, Republic of	2020-Dec-01	EPI_ISL_1009704	A/mandarin duck/Korea/WA899/2020	Animal and Plant Quarantine Agency (APQA)	Animal and Plant Quarantine Agency (S-2158)
EPI1846654	PA	Korea, Republic of	2020-Dec-01	EPI_ISL_1009705	A/mandarin duck/Korea/WA913/2020	Animal and Plant Quarantine Agency (APQA)	Animal and Plant Quarantine Agency (S-2158)
EPI1846662	PA	Korea, Republic of	2020-Dec-02	EPI_ISL_1009706	A/wild bird/Korea/H379/2020	Animal and Plant Quarantine Agency (APQA)	Animal and Plant Quarantine Agency (S-2158)
EPI1846670	PA	Korea, Republic of	2020-Dec-14	EPI_ISL_1009707	A/wild bird/Korea/H467/2020	Animal and Plant Quarantine Agency (APQA)	Animal and Plant Quarantine Agency (S-2158)
EPI1846678	PA	Korea, Republic of	2020-Dec-15	EPI_ISL_1009708	A/spot-billed duck/Korea/WA1000/2020	Animal and Plant Quarantine Agency (APQA)	Animal and Plant Quarantine Agency (S-2158)
EPI1846686	PA	Korea, Republic of	2020-Dec-16	EPI_ISL_1009709	A/wild bird/Korea/H496-3/2020	Animal and Plant Quarantine Agency (APQA)	Animal and Plant Quarantine Agency (S-2158)
EPI1846694	PA	Korea, Republic of	2020-Nov-17	EPI_ISL_1009710	A/wild duck/Korea/H331/2020	Animal and Plant Quarantine Agency (APQA)	Animal and Plant Quarantine Agency (S-2158)
EPI1846702	PA	Korea, Republic of	2021-Jan-06	EPI_ISL_1009711	A/duck/Korea/H016/2021	Animal and Plant Quarantine Agency (APQA)	Animal and Plant Quarantine Agency (S-2158)
EPI1846863	PA	Czech Republic	2021-Feb-03	EPI_ISL_1033029	A/chicken/Czech Republic/2502-1/2021	State Veterinary Institute Prague	State Veterinary Institute Prague	Nagy,A; Cernikova,L; Stara,M
EPI1846871	PA	Czech Republic	2021-Feb-03	EPI_ISL_1033030	A/chicken/Czech Republic/2502-2/2021	State Veterinary Institute Prague	State Veterinary Institute Prague	Nagy,A; Cernikova,L; Stara,M
EPI1846879	PA	Czech Republic	2021-Feb-04	EPI_ISL_1033124	A/mute swan/Czech Republic/2600/2021	State Veterinary Institute Prague	State Veterinary Institute Prague	Nagy,A; Cernikova,L; Stara,M
EPI1846968	PA	Russian Federation	2020-Dec-12	EPI_ISL_1039231	A/chicken/Astrakhan/321-01/2020	State Research Center of Virology and Biotechnology (VECTOR)	State Research Center of Virology and Biotechnology (VECTOR)
EPI1846984	PA	Russian Federation	2020-Dec-12	EPI_ISL_1039234	A/chicken/Astrakhan/321-05/2020	State Research Center of Virology and Biotechnology (VECTOR)	State Research Center of Virology and Biotechnology (VECTOR)
EPI1847000	PA	Russian Federation	2020-Dec-12	EPI_ISL_1039236	A/chicken/Astrakhan/321-06/2020	State Research Center of Virology and Biotechnology (VECTOR)	State Research Center of Virology and Biotechnology (VECTOR)	Natalia,Goncharova; Ivan,Susloparov; Natalia,Kolosova; Alexey,Danilenko; Juliya,Bulanovich; Vasiliy,Marchenko; Alexander,Ryzhikov
EPI1847008	PA	Russian Federation	2020-Dec-12	EPI_ISL_1039238	A/chicken/Astrakhan/321-09/2020	State Research Center of Virology and Biotechnology (VECTOR)	State Research Center of Virology and Biotechnology (VECTOR)	Natalia,Goncharova; Ivan,Susloparov; Natalia,Kolosova; Alexey,Danilenko; Juliya,Bulanovich; Vasiliy,Marchenko; Alexander,Ryzhikov
EPI1847016	PA	Russian Federation	2020-Dec-12	EPI_ISL_1039239	A/chicken/Astrakhan/321-10/2020	State Research Center of Virology and Biotechnology (VECTOR)	State Research Center of Virology and Biotechnology (VECTOR)	Natalia,Goncharova; Ivan,Susloparov; Natalia,Kolosova; Alexey,Danilenko; Juliya,Bulanovich; Vasiliy,Marchenko; Alexander,Ryzhikov
EPI1847084	PA	Japan	2021-Jan-23	EPI_ISL_1041108	A/duck/Chiba/D2A-8C/2021	National Institute of Animal Health	National Institute of Animal Health
EPI1847180	PA	Japan	2021-Jan-23	EPI_ISL_1041120	A/duck/Chiba/D2B-7C/2021	National Institute of Animal Health	National Institute of Animal Health
EPI1847188	PA	Japan	2021-Jan-23	EPI_ISL_1041121	A/duck/Chiba/D2B-9C/2021	National Institute of Animal Health	National Institute of Animal Health
EPI1847212	PA	Japan	2021-Feb-10	EPI_ISL_1041124	A/chicken/Chiba/I1C/2021	National Institute of Animal Health	National Institute of Animal Health
EPI1847220	PA	Japan	2021-Feb-10	EPI_ISL_1041125	A/chicken/Chiba/I1T/2021	National Institute of Animal Health	National Institute of Animal Health
EPI1847228	PA	Japan	2021-Feb-10	EPI_ISL_1041126	A/chicken/Chiba/I2T/2021	National Institute of Animal Health	National Institute of Animal Health
EPI1847236	PA	Japan	2021-Feb-10	EPI_ISL_1041127	A/chicken/Chiba/I3T/2021	National Institute of Animal Health	National Institute of Animal Health
EPI1847244	PA	Japan	2021-Feb-10	EPI_ISL_1041128	A/chicken/Chiba/J1C/2021	National Institute of Animal Health	National Institute of Animal Health
EPI1847252	PA	Japan	2021-Feb-10	EPI_ISL_1041129	A/chicken/Chiba/J1T/2021	National Institute of Animal Health	National Institute of Animal Health
EPI1847260	PA	Japan	2021-Feb-10	EPI_ISL_1041130	A/chicken/Chiba/J6C/2021	National Institute of Animal Health	National Institute of Animal Health
EPI1847268	PA	Japan	2021-Feb-10	EPI_ISL_1041131	A/chicken/Chiba/J6T/2021	National Institute of Animal Health	National Institute of Animal Health
EPI1847276	PA	Japan	2021-Feb-08	EPI_ISL_1041132	A/chicken/Tokushima/B1T/2020	National Institute of Animal Health	National Institute of Animal Health
EPI1847284	PA	Japan	2021-Feb-08	EPI_ISL_1041133	A/chicken/Tokushima/B2T/2020	National Institute of Animal Health	National Institute of Animal Health
EPI1847292	PA	Japan	2021-Feb-08	EPI_ISL_1041134	A/chicken/Tokushima/B3T/2020	National Institute of Animal Health	National Institute of Animal Health
EPI1847300	PA	Japan	2021-Feb-08	EPI_ISL_1041135	A/chicken/Tokushima/B4T/2020	National Institute of Animal Health	National Institute of Animal Health
EPI1847308	PA	Japan	2021-Jan-23	EPI_ISL_1041136	A/duck/Chiba/D1A-10T/2021	National Institute of Animal Health	National Institute of Animal Health
EPI1847316	PA	Japan	2021-Jan-23	EPI_ISL_1041137	A/duck/Chiba/D1A-1T/2021	National Institute of Animal Health	National Institute of Animal Health
EPI1847324	PA	Japan	2021-Jan-23	EPI_ISL_1041138	A/duck/Chiba/D1A-2T/2021	National Institute of Animal Health	National Institute of Animal Health
EPI1847332	PA	Japan	2021-Jan-23	EPI_ISL_1041139	A/duck/Chiba/D1A-3T/2021	National Institute of Animal Health	National Institute of Animal Health
EPI1847340	PA	Japan	2021-Jan-23	EPI_ISL_1041140	A/duck/Chiba/D1A-4T/2021	National Institute of Animal Health	National Institute of Animal Health
EPI1847348	PA	Japan	2021-Jan-23	EPI_ISL_1041141	A/duck/Chiba/D1A-5T/2021	National Institute of Animal Health	National Institute of Animal Health
EPI1847356	PA	Japan	2021-Jan-23	EPI_ISL_1041142	A/duck/Chiba/D1A-6T/2021	National Institute of Animal Health	National Institute of Animal Health
EPI1847364	PA	Japan	2021-Jan-23	EPI_ISL_1041143	A/duck/Chiba/D1A-7T/2021	National Institute of Animal Health	National Institute of Animal Health
EPI1847372	PA	Japan	2021-Jan-23	EPI_ISL_1041144	A/duck/Chiba/D1A-8T/2021	National Institute of Animal Health	National Institute of Animal Health
EPI1847380	PA	Japan	2021-Jan-23	EPI_ISL_1041145	A/duck/Chiba/D1A-9T/2021	National Institute of Animal Health	National Institute of Animal Health
EPI1847388	PA	Japan	2021-Jan-23	EPI_ISL_1041146	A/duck/Chiba/D1B-10T/2021	National Institute of Animal Health	National Institute of Animal Health
EPI1847396	PA	Japan	2021-Jan-23	EPI_ISL_1041147	A/duck/Chiba/D1B-1T/2021	National Institute of Animal Health	National Institute of Animal Health
EPI1847404	PA	Japan	2021-Jan-23	EPI_ISL_1041148	A/duck/Chiba/D1B-2T/2021	National Institute of Animal Health	National Institute of Animal Health
EPI1847412	PA	Japan	2021-Jan-23	EPI_ISL_1041149	A/duck/Chiba/D1B-3T/2021	National Institute of Animal Health	National Institute of Animal Health
EPI1847420	PA	Japan	2021-Jan-23	EPI_ISL_1041150	A/duck/Chiba/D1B-4T/2021	National Institute of Animal Health	National Institute of Animal Health
EPI1847428	PA	Japan	2021-Jan-23	EPI_ISL_1041151	A/duck/Chiba/D1B-5T/2021	National Institute of Animal Health	National Institute of Animal Health
EPI1847436	PA	Japan	2021-Jan-23	EPI_ISL_1041152	A/duck/Chiba/D1B-6T/2021	National Institute of Animal Health	National Institute of Animal Health
EPI1847444	PA	Japan	2021-Jan-23	EPI_ISL_1041153	A/duck/Chiba/D1B-7T/2021	National Institute of Animal Health	National Institute of Animal Health
EPI1847452	PA	Japan	2021-Jan-23	EPI_ISL_1041154	A/duck/Chiba/D1B-8T/2021	National Institute of Animal Health	National Institute of Animal Health
EPI1847460	PA	Japan	2021-Jan-23	EPI_ISL_1041155	A/duck/Chiba/D1B-9T/2021	National Institute of Animal Health	National Institute of Animal Health
EPI1847483	PA	Japan	2021-Feb-14	EPI_ISL_1041158	A/chicken/Chiba/K11C/2021	National Institute of Animal Health	National Institute of Animal Health
EPI1847491	PA	Japan	2021-Feb-14	EPI_ISL_1041159	A/chicken/Chiba/K11T/2021	National Institute of Animal Health	National Institute of Animal Health
EPI1847499	PA	Japan	2021-Feb-14	EPI_ISL_1041160	A/chicken/Chiba/K5C/2021	National Institute of Animal Health	National Institute of Animal Health
EPI1847507	PA	Japan	2021-Feb-14	EPI_ISL_1041161	A/chicken/Chiba/K5T/2021	National Institute of Animal Health	National Institute of Animal Health
EPI1847539	PA	Japan	2021-Jan-23	EPI_ISL_1041165	A/duck/Chiba/D2A-10T/2021	National Institute of Animal Health	National Institute of Animal Health
EPI1847547	PA	Japan	2021-Jan-23	EPI_ISL_1041166	A/duck/Chiba/D2A-1T/2021	National Institute of Animal Health	National Institute of Animal Health
EPI1847555	PA	Japan	2021-Jan-23	EPI_ISL_1041167	A/duck/Chiba/D2A-2T/2021	National Institute of Animal Health	National Institute of Animal Health
EPI1847563	PA	Japan	2021-Jan-23	EPI_ISL_1041168	A/duck/Chiba/D2A-3T/2021	National Institute of Animal Health	National Institute of Animal Health
EPI1847571	PA	Japan	2021-Jan-23	EPI_ISL_1041169	A/duck/Chiba/D2A-5T/2021	National Institute of Animal Health	National Institute of Animal Health
EPI1847579	PA	Japan	2021-Jan-23	EPI_ISL_1041170	A/duck/Chiba/D2A-7T/2021	National Institute of Animal Health	National Institute of Animal Health
EPI1847587	PA	Japan	2021-Jan-23	EPI_ISL_1041171	A/duck/Chiba/D2A-9T/2021	National Institute of Animal Health	National Institute of Animal Health
EPI1847595	PA	Japan	2021-Feb-10	EPI_ISL_1041172	A/eastern buzzard/Toyama/160213C/2021	National Institute of Animal Health	National Institute of Animal Health
EPI1847603	PA	Japan	2021-Feb-10	EPI_ISL_1041173	A/eastern buzzard/Toyama/160213T/2021	National Institute of Animal Health	National Institute of Animal Health
EPI1847627	PA	Japan	2021-Feb-16	EPI_ISL_1041176	A/owl/Tochigi/090204C/2021	National Institute of Animal Health	National Institute of Animal Health
EPI1847635	PA	Japan	2021-Feb-15	EPI_ISL_1041177	A/peregrine falcon/Tochigi/090205C/2021	National Institute of Animal Health	National Institute of Animal Health
EPI1847643	PA	Japan	2021-Feb-15	EPI_ISL_1041178	A/peregrine falcon/Tochigi/090205T/2021	National Institute of Animal Health	National Institute of Animal Health
EPI1847669	PA	Netherlands	2021-Feb-19	EPI_ISL_1046889	A/chicken/Netherlands/21023815-001005/2021	Wageningen Bioveterinary Research	Wageningen Bioveterinary Research	Beerens, Nancy; Harders, Frank; Pritz-Verschuren, Sylvia; Roose, Marit; Germeraad, Evelien; Engelsma, Marc; Bossers, Alex; Heutink, Rene
EPI1847691	PA	Netherlands	2020-Dec-17	EPI_ISL_1048238	A/common kestrel/Netherlands/20020264-002/2020	Wageningen Bioveterinary Research	Wageningen Bioveterinary Research	Beerens, Nancy; Harders, Frank; Pritz-Verschuren, Sylvia; Roose, Marit; Germeraad, Evelien; Engelsma, Marc; Bossers, Alex; Heutink, Rene
EPI1847731	PA	Czech Republic	2021-Feb-04	EPI_ISL_1057106	A/mute swan/Czech Republic/2669-1/2021	State Veterinary Institute Prague	State Veterinary Institute Prague	Nagy,A; Cernikova,L; Stara,M
EPI1847739	PA	Czech Republic	2021-Feb-04	EPI_ISL_1058019	A/mute swan/Czech Republic/2669-2/2021	State Veterinary Institute Prague	State Veterinary Institute Prague	Nagy,A; Cernikova,L; Stara,M
EPI1847747	PA	Czech Republic	2021-Feb-10	EPI_ISL_1058020	A/chicken/Czech Republic/29392021	State Veterinary Institute Prague	State Veterinary Institute Prague
EPI1847755	PA	Czech Republic	2021-Feb-12	EPI_ISL_1058021	A/chicken/Czech Republic/3099-1/2021	State Veterinary Institute Prague	State Veterinary Institute Prague	Nagy,A; Cernikova,L; Stara,M
EPI1847763	PA	Czech Republic	2021-Feb-12	EPI_ISL_1058022	A/chicken/Czech Republic/3099-2/2021	State Veterinary Institute Prague	State Veterinary Institute Prague	Nagy,A; Cernikova,L; Stara,M
EPI1847771	PA	Japan	2020-Dec-22	EPI_ISL_1063533	A/Mandarin duck/Kagoshima/KU-d57/2020	Kagoshima University	Kagoshima University
EPI1848108	PA	Czech Republic	2021-Feb-14	EPI_ISL_1080480	A/mute swan/Czech Republic/3160-1/2021	State Veterinary Institute Prague	State Veterinary Institute Prague	Nagy,A; Cernikova,L; Stara,M
EPI1848116	PA	Czech Republic	2021-Feb-14	EPI_ISL_1080579	A/common coot/Czech Republic/3160-2/2021	State Veterinary Institute Prague	State Veterinary Institute Prague	Nagy,A; Cernikova,L; Stara,M
EPI1848159	PA	Japan	2021-Feb-14	EPI_ISL_1081353	A/whooper swan/Tochigi/090203C/2021	National Institute of Animal Health	National Institute of Animal Health
EPI1848537	PA	Japan	2021-Jan-16	EPI_ISL_1114725	A/mallard/Kagoshima/KU-d89/2021	National Institute of Infectious Diseases (NIID)	National Institute of Infectious Diseases (NIID)
EPI1848602	PA	Russian Federation	2020-Sep-26	EPI_ISL_1114735	A/chicken/Tyumen/302-01/2020	State Research Center of Virology and Biotechnology (VECTOR)	State Research Center of Virology and Biotechnology (VECTOR)	Natalia,Goncharova; Ivan,Susloparov; Natalia,Kolosova; Alexey,Danilenko; Juliya,Bulanovich; Vasiliy,Marchenko; Alexander,Ryzhikov
EPI1848610	PA	Russian Federation	2020-Sep-26	EPI_ISL_1114736	A/chicken/Tyumen/302-02/2020	State Research Center of Virology and Biotechnology (VECTOR)	State Research Center of Virology and Biotechnology (VECTOR)	Natalia,Goncharova; Ivan,Susloparov; Natalia,Kolosova; Alexey,Danilenko; Juliya,Bulanovich; Vasiliy,Marchenko; Alexander,Ryzhikov
EPI1848618	PA	Russian Federation	2020-Oct-17	EPI_ISL_1114737	A/chicken/Kostroma/304-01/2020	State Research Center of Virology and Biotechnology (VECTOR)	State Research Center of Virology and Biotechnology (VECTOR)	Natalia,Goncharova; Ivan,Susloparov; Natalia,Kolosova; Alexey,Danilenko; Juliya,Bulanovich; Vasiliy,Marchenko; Alexander,Ryzhikov
EPI1848626	PA	Russian Federation	2020-Oct-17	EPI_ISL_1114738	A/chicken/Kostroma/304-03/2020	State Research Center of Virology and Biotechnology (VECTOR)	State Research Center of Virology and Biotechnology (VECTOR)	Natalia,Goncharova; Ivan,Susloparov; Natalia,Kolosova; Alexey,Danilenko; Juliya,Bulanovich; Vasiliy,Marchenko; Alexander,Ryzhikov
EPI1848634	PA	Russian Federation	2020-Oct-17	EPI_ISL_1114740	A/chicken/Kostroma/304-04/2020	State Research Center of Virology and Biotechnology (VECTOR)	State Research Center of Virology and Biotechnology (VECTOR)	Natalia,Goncharova; Ivan,Susloparov; Natalia,Kolosova; Alexey,Danilenko; Juliya,Bulanovich; Vasiliy,Marchenko; Alexander,Ryzhikov
EPI1848642	PA	Russian Federation	2020-Oct-17	EPI_ISL_1114741	A/chicken/Kostroma/304-06/2020	State Research Center of Virology and Biotechnology (VECTOR)	State Research Center of Virology and Biotechnology (VECTOR)	Natalia,Goncharova; Ivan,Susloparov; Natalia,Kolosova; Alexey,Danilenko; Juliya,Bulanovich; Vasiliy,Marchenko; Alexander,Ryzhikov
EPI1848650	PA	Russian Federation	2020-Oct-17	EPI_ISL_1114742	A/chicken/Kostroma/304-08/2020	State Research Center of Virology and Biotechnology (VECTOR)	State Research Center of Virology and Biotechnology (VECTOR)	Natalia,Goncharova; Ivan,Susloparov; Natalia,Kolosova; Alexey,Danilenko; Juliya,Bulanovich; Vasiliy,Marchenko; Alexander,Ryzhikov
EPI1848658	PA	Russian Federation	2020-Oct-17	EPI_ISL_1114745	A/chicken/Kostroma/304-10/2020	State Research Center of Virology and Biotechnology (VECTOR)	State Research Center of Virology and Biotechnology (VECTOR)	Natalia,Goncharova; Ivan,Susloparov; Natalia,Kolosova; Alexey,Danilenko; Juliya,Bulanovich; Vasiliy,Marchenko; Alexander,Ryzhikov
EPI1848666	PA	Russian Federation	2020-Oct-25	EPI_ISL_1114746	A/chicken/Rostov-on-Don/308-02/2020	State Research Center of Virology and Biotechnology (VECTOR)	State Research Center of Virology and Biotechnology (VECTOR)	Natalia,Goncharova; Ivan,Susloparov; Natalia,Kolosova; Alexey,Danilenko; Juliya,Bulanovich; Vasiliy,Marchenko; Alexander,Ryzhikov
EPI1848674	PA	Russian Federation	2020-Oct-25	EPI_ISL_1114747	A/chicken/Rostov-on-Don/308-03/2020	State Research Center of Virology and Biotechnology (VECTOR)	State Research Center of Virology and Biotechnology (VECTOR)	Natalia,Goncharova; Ivan,Susloparov; Natalia,Kolosova; Alexey,Danilenko; Juliya,Bulanovich; Vasiliy,Marchenko; Alexander,Ryzhikov
EPI1848682	PA	Russian Federation	2020-Oct-25	EPI_ISL_1114748	A/chicken/Rostov-on-Don/308-04/2020	State Research Center of Virology and Biotechnology (VECTOR)	State Research Center of Virology and Biotechnology (VECTOR)	Natalia,Goncharova; Ivan,Susloparov; Natalia,Kolosova; Alexey,Danilenko; Juliya,Bulanovich; Vasiliy,Marchenko; Alexander,Ryzhikov
EPI1848690	PA	Russian Federation	2020-Dec-11	EPI_ISL_1114749	A/turkey/Stavropol/320-01/2020	State Research Center of Virology and Biotechnology (VECTOR)	State Research Center of Virology and Biotechnology (VECTOR)	Natalia,Goncharova; Ivan,Susloparov; Natalia,Kolosova; Alexey,Danilenko; Juliya,Bulanovich; Vasiliy,Marchenko; Alexander,Ryzhikov
EPI1848698	PA	Russian Federation	2020-Dec-11	EPI_ISL_1114750	A/turkey/Stavropol/320-02/2020	State Research Center of Virology and Biotechnology (VECTOR)	State Research Center of Virology and Biotechnology (VECTOR)	Natalia,Goncharova; Ivan,Susloparov; Natalia,Kolosova; Alexey,Danilenko; Juliya,Bulanovich; Vasiliy,Marchenko; Alexander,Ryzhikov
EPI1848706	PA	Russian Federation	2020-Dec-11	EPI_ISL_1114751	A/turkey/Stavropol/320-03/2020	State Research Center of Virology and Biotechnology (VECTOR)	State Research Center of Virology and Biotechnology (VECTOR)	Natalia,Goncharova; Ivan,Susloparov; Natalia,Kolosova; Alexey,Danilenko; Juliya,Bulanovich; Vasiliy,Marchenko; Alexander,Ryzhikov
EPI1848714	PA	Russian Federation	2020-Dec-31	EPI_ISL_1114752	A/mute swan/North Ossetia-Alania/325-01/2020	State Research Center of Virology and Biotechnology (VECTOR)	State Research Center of Virology and Biotechnology (VECTOR)	Natalia,Goncharova; Ivan,Susloparov; Natalia,Kolosova; Alexey,Danilenko; Juliya,Bulanovich; Vasiliy,Marchenko; Alexander,Ryzhikov
EPI1848722	PA	Russian Federation	2020-Dec-31	EPI_ISL_1114753	A/mute swan/North Ossetia-Alania/325-02/2020	State Research Center of Virology and Biotechnology (VECTOR)	State Research Center of Virology and Biotechnology (VECTOR)	Natalia,Goncharova; Ivan,Susloparov; Natalia,Kolosova; Alexey,Danilenko; Juliya,Bulanovich; Vasiliy,Marchenko; Alexander,Ryzhikov
EPI1848730	PA	Russian Federation	2020-Dec-31	EPI_ISL_1114754	A/mute swan/North Ossetia-Alania/325-03/2020	State Research Center of Virology and Biotechnology (VECTOR)	State Research Center of Virology and Biotechnology (VECTOR)	Natalia,Goncharova; Ivan,Susloparov; Natalia,Kolosova; Alexey,Danilenko; Juliya,Bulanovich; Vasiliy,Marchenko; Alexander,Ryzhikov
EPI1848738	PA	Russian Federation	2021-Jan-29	EPI_ISL_1114755	A/turkey/Rostov-on-Don/332-08/2021	State Research Center of Virology and Biotechnology (VECTOR)	State Research Center of Virology and Biotechnology (VECTOR)	Natalia,Goncharova; Ivan,Susloparov; Natalia,Kolosova; Alexey,Danilenko; Juliya,Bulanovich; Vasiliy,Marchenko; Alexander,Ryzhikov
EPI1848754	PA	Russian Federation	2021-Jan-29	EPI_ISL_1114757	A/turkey/Rostov-on-Don/332-09/2021	State Research Center of Virology and Biotechnology (VECTOR)	State Research Center of Virology and Biotechnology (VECTOR)	Natalia,Goncharova; Ivan,Susloparov; Natalia,Kolosova; Alexey,Danilenko; Juliya,Bulanovich; Vasiliy,Marchenko; Alexander,Ryzhikov
EPI1848762	PA	Russian Federation	2021-Jan-29	EPI_ISL_1114758	A/turkey/Rostov-on-Don/332-10/2021	State Research Center of Virology and Biotechnology (VECTOR)	State Research Center of Virology and Biotechnology (VECTOR)	Natalia,Goncharova; Ivan,Susloparov; Natalia,Kolosova; Alexey,Danilenko; Juliya,Bulanovich; Vasiliy,Marchenko; Alexander,Ryzhikov
EPI1848770	PA	Russian Federation	2021-Jan-29	EPI_ISL_1114759	A/turkey/Rostov-on-Don/332-12/2021	State Research Center of Virology and Biotechnology (VECTOR)	State Research Center of Virology and Biotechnology (VECTOR)	Natalia,Goncharova; Ivan,Susloparov; Natalia,Kolosova; Alexey,Danilenko; Juliya,Bulanovich; Vasiliy,Marchenko; Alexander,Ryzhikov
EPI1848778	PA	Russian Federation	2021-Jan-05	EPI_ISL_1114760	A/chicken/Krasnodar/334-01/2021	State Research Center of Virology and Biotechnology (VECTOR)	State Research Center of Virology and Biotechnology (VECTOR)	Natalia,Goncharova; Ivan,Susloparov; Natalia,Kolosova; Alexey,Danilenko; Juliya,Bulanovich; Vasiliy,Marchenko; Alexander,Ryzhikov
EPI1848786	PA	Russian Federation	2021-Jan-05	EPI_ISL_1114761	A/chicken/Krasnodar/334-02/2021	State Research Center of Virology and Biotechnology (VECTOR)	State Research Center of Virology and Biotechnology (VECTOR)	Natalia,Goncharova; Ivan,Susloparov; Natalia,Kolosova; Alexey,Danilenko; Juliya,Bulanovich; Vasiliy,Marchenko; Alexander,Ryzhikov
EPI1848802	PA	Russian Federation	2021-Jan-05	EPI_ISL_1114763	A/chicken/Krasnodar/334-03/2021	State Research Center of Virology and Biotechnology (VECTOR)	State Research Center of Virology and Biotechnology (VECTOR)	Natalia,Goncharova; Ivan,Susloparov; Natalia,Kolosova; Alexey,Danilenko; Juliya,Bulanovich; Vasiliy,Marchenko; Alexander,Ryzhikov
EPI1848810	PA	Ukraine	2016-Nov-14	EPI_ISL_1121143	A/chicken/Ukraine/1/2016	State Scientific and Research Institute of Laboratory Diagnostics and Veterinary and Sanitary Expertise (SSRILDVSE)	Animal and Plant Health Agency (APHA)	Maryna, Sapachova; Ganna, Kovalenko; Mykola, Sushko; Maksym, Bezymennyi; Denys, Muzyka; Natalia, Usachenko; Andrii, Mezhenskyi; Artur, Abramov; Stephen, Essen; Nicola S, Lewis; Eric, Bortz
EPI1848826	PA	Ukraine	2016-Nov-14	EPI_ISL_1121145	A/duck/Ukraine/4/2016	State Scientific and Research Institute of Laboratory Diagnostics and Veterinary and Sanitary Expertise (SSRILDVSE)	Animal and Plant Health Agency (APHA)	Maryna, Sapachova; Ganna, Kovalenko; Mykola, Sushko; Maksym, Bezymennyi; Denys, Muzyka; Natalia, Usachenko; Andrii, Mezhenskyi; Artur, Abramov; Stephen, Essen; Nicola S, Lewis; Eric, Bortz
EPI1848834	PA	United Kingdom	2020-Dec-16	EPI_ISL_1123263	A/chicken/Scotland/043405/2020	Animal and Plant Health Agency (APHA)	Animal and Plant Health Agency (APHA)
EPI1848842	PA	United Kingdom	2020-Dec-17	EPI_ISL_1123350	A/chicken/England/043683/2020	Animal and Plant Health Agency (APHA)	Animal and Plant Health Agency (APHA)
EPI1848850	PA	United Kingdom	2020-Dec-18	EPI_ISL_1123351	A/duck/England/043628/2020	Animal and Plant Health Agency (APHA)	Animal and Plant Health Agency (APHA)
EPI1848858	PA	United Kingdom	2020-Dec-25	EPI_ISL_1123352	A/chicken/England/045984/2020	Animal and Plant Health Agency (APHA)	Animal and Plant Health Agency (APHA)
EPI1848866	PA	United Kingdom	2020-Dec-27	EPI_ISL_1123353	A/duck/England/046311/2020	Animal and Plant Health Agency (APHA)	Animal and Plant Health Agency (APHA)
EPI1848874	PA	United Kingdom	2020-Dec-28	EPI_ISL_1123354	A/chicken/England/046491/2020	Animal and Plant Health Agency (APHA)	Animal and Plant Health Agency (APHA)
EPI1848882	PA	United Kingdom	2021-Jan-27	EPI_ISL_1123355	A/pheasant/Wales/000252/2021	Animal and Plant Health Agency (APHA)	Animal and Plant Health Agency (APHA)
EPI1848898	PA	United Kingdom	2020-Nov-08	EPI_ISL_1123357	A/brent_goose/England/233339/2020	Animal and Plant Health Agency (APHA)	Animal and Plant Health Agency (APHA)
EPI1848914	PA	United Kingdom	2020-Nov-10	EPI_ISL_1123359	A/mute swan/England/263814/2020	Animal and Plant Health Agency (APHA)	Animal and Plant Health Agency (APHA)
EPI1848922	PA	United Kingdom	2020-Dec-01	EPI_ISL_1123360	A/mute_swan/England/234135/2020	Animal and Plant Health Agency (APHA)	Animal and Plant Health Agency (APHA)
EPI1848950	PA	Netherlands	2020-Oct-27	EPI_ISL_1139014	A/barnacle goose/Netherlands/20016511-002/2020	Wageningen Bioveterinary Research	Wageningen Bioveterinary Research	Beerens, Nancy; Harders, Frank; Pritz-Verschuren, Sylvia; Roose, Marit; Germeraad, Evelien; Engelsma, Marc; Bossers, Alex; Heutink, Rene
EPI1848958	PA	Netherlands	2020-Oct-26	EPI_ISL_1139015	A/wild bird/Netherlands/20016515-002/2020	Wageningen Bioveterinary Research	Wageningen Bioveterinary Research	Beerens, Nancy; Harders, Frank; Pritz-Verschuren, Sylvia; Roose, Marit; Germeraad, Evelien; Engelsma, Marc; Bossers, Alex; Heutink, Rene
EPI1848966	PA	Netherlands	2020-Oct-27	EPI_ISL_1139016	A/mute swan/Netherlands/20016516-001/2020	Wageningen Bioveterinary Research	Wageningen Bioveterinary Research	Beerens, Nancy; Harders, Frank; Pritz-Verschuren, Sylvia; Roose, Marit; Germeraad, Evelien; Engelsma, Marc; Bossers, Alex; Heutink, Rene
EPI1848974	PA	Netherlands	2020-Oct-28	EPI_ISL_1139017	A/mute swan/Netherlands/20016634-001/2020	Wageningen Bioveterinary Research	Wageningen Bioveterinary Research	Beerens, Nancy; Harders, Frank; Pritz-Verschuren, Sylvia; Roose, Marit; Germeraad, Evelien; Engelsma, Marc; Bossers, Alex; Heutink, Rene
EPI1848982	PA	Netherlands	2020-Oct-28	EPI_ISL_1139018	A/cormorant/Netherlands/20016582-005/2020	Wageningen Bioveterinary Research	Wageningen Bioveterinary Research	Beerens, Nancy; Harders, Frank; Pritz-Verschuren, Sylvia; Roose, Marit; Germeraad, Evelien; Engelsma, Marc; Bossers, Alex; Heutink, Rene
EPI1848990	PA	Netherlands	2020-Oct-28	EPI_ISL_1139019	A/mute swan/Netherlands/20016618-001/2020	Wageningen Bioveterinary Research	Wageningen Bioveterinary Research	Beerens, Nancy; Harders, Frank; Pritz-Verschuren, Sylvia; Roose, Marit; Germeraad, Evelien; Engelsma, Marc; Bossers, Alex; Heutink, Rene
EPI1848998	PA	Netherlands	2020-Oct-29	EPI_ISL_1139020	A/greylag goose/Netherlands/20016756-001/2020	Wageningen Bioveterinary Research	Wageningen Bioveterinary Research	Beerens, Nancy; Harders, Frank; Pritz-Verschuren, Sylvia; Roose, Marit; Germeraad, Evelien; Engelsma, Marc; Bossers, Alex; Heutink, Rene
EPI1849006	PA	Netherlands	2020-Oct-29	EPI_ISL_1139021	A/eurasian wigeon/Netherlands/20016758-001/2020	Wageningen Bioveterinary Research	Wageningen Bioveterinary Research	Beerens, Nancy; Harders, Frank; Pritz-Verschuren, Sylvia; Roose, Marit; Germeraad, Evelien; Engelsma, Marc; Bossers, Alex; Heutink, Rene
EPI1849014	PA	Netherlands	2020-Oct-29	EPI_ISL_1139022	A/barnacle goose/Netherlands/20016888-001/2020	Wageningen Bioveterinary Research	Wageningen Bioveterinary Research	Beerens, Nancy; Harders, Frank; Pritz-Verschuren, Sylvia; Roose, Marit; Germeraad, Evelien; Engelsma, Marc; Bossers, Alex; Heutink, Rene
EPI1849022	PA	Netherlands	2020-Nov-02	EPI_ISL_1139023	A/short-eared owl/Netherlands/20016896-017/2020	Wageningen Bioveterinary Research	Wageningen Bioveterinary Research	Beerens, Nancy; Harders, Frank; Pritz-Verschuren, Sylvia; Roose, Marit; Germeraad, Evelien; Engelsma, Marc; Bossers, Alex; Heutink, Rene
EPI1849030	PA	Netherlands	2020-Nov-02	EPI_ISL_1139024	A/mute swan/Netherlands/20016973-001/2020	Wageningen Bioveterinary Research	Wageningen Bioveterinary Research	Beerens, Nancy; Harders, Frank; Pritz-Verschuren, Sylvia; Roose, Marit; Germeraad, Evelien; Engelsma, Marc; Bossers, Alex; Heutink, Rene
EPI1849038	PA	Netherlands	2020-Nov-02	EPI_ISL_1139025	A/barnacle goose/Netherlands/20016974-002/2020	Wageningen Bioveterinary Research	Wageningen Bioveterinary Research	Beerens, Nancy; Harders, Frank; Pritz-Verschuren, Sylvia; Roose, Marit; Germeraad, Evelien; Engelsma, Marc; Bossers, Alex; Heutink, Rene
EPI1849046	PA	Netherlands	2020-Nov-02	EPI_ISL_1139026	A/greylag goose/Netherlands/20016975-004/2020	Wageningen Bioveterinary Research	Wageningen Bioveterinary Research	Beerens, Nancy; Harders, Frank; Pritz-Verschuren, Sylvia; Roose, Marit; Germeraad, Evelien; Engelsma, Marc; Bossers, Alex; Heutink, Rene
EPI1849054	PA	Netherlands	2020-Nov-03	EPI_ISL_1139027	A/egyptian goose/Netherlands/20017027-002/2020	Wageningen Bioveterinary Research	Wageningen Bioveterinary Research	Beerens, Nancy; Harders, Frank; Pritz-Verschuren, Sylvia; Roose, Marit; Germeraad, Evelien; Engelsma, Marc; Bossers, Alex; Heutink, Rene
EPI1849062	PA	Netherlands	2020-Nov-03	EPI_ISL_1139028	A/barnacle goose/Netherlands/20017051-001/2020	Wageningen Bioveterinary Research	Wageningen Bioveterinary Research	Beerens, Nancy; Harders, Frank; Pritz-Verschuren, Sylvia; Roose, Marit; Germeraad, Evelien; Engelsma, Marc; Bossers, Alex; Heutink, Rene
EPI1849070	PA	Netherlands	2020-Nov-03	EPI_ISL_1139029	A/barnacle goose/Netherlands/20017051-006/2020	Wageningen Bioveterinary Research	Wageningen Bioveterinary Research	Beerens, Nancy; Harders, Frank; Pritz-Verschuren, Sylvia; Roose, Marit; Germeraad, Evelien; Engelsma, Marc; Bossers, Alex; Heutink, Rene
EPI1849078	PA	Netherlands	2020-Nov-03	EPI_ISL_1139030	A/barnacle goose/Netherlands/20017052-001/2020	Wageningen Bioveterinary Research	Wageningen Bioveterinary Research	Beerens, Nancy; Harders, Frank; Pritz-Verschuren, Sylvia; Roose, Marit; Germeraad, Evelien; Engelsma, Marc; Bossers, Alex; Heutink, Rene
EPI1849086	PA	Netherlands	2020-Nov-04	EPI_ISL_1139031	A/mute swan/Netherlands/20017131-006/2020	Wageningen Bioveterinary Research	Wageningen Bioveterinary Research	Beerens, Nancy; Harders, Frank; Pritz-Verschuren, Sylvia; Roose, Marit; Germeraad, Evelien; Engelsma, Marc; Bossers, Alex; Heutink, Rene
EPI1849094	PA	Netherlands	2020-Nov-04	EPI_ISL_1139032	A/barnacle goose/Netherlands/20017159-006/2020	Wageningen Bioveterinary Research	Wageningen Bioveterinary Research	Beerens, Nancy; Harders, Frank; Pritz-Verschuren, Sylvia; Roose, Marit; Germeraad, Evelien; Engelsma, Marc; Bossers, Alex; Heutink, Rene
EPI1849102	PA	Netherlands	2020-Nov-06	EPI_ISL_1139033	A/greylag goose/Netherlands/20017399-006/2020	Wageningen Bioveterinary Research	Wageningen Bioveterinary Research	Beerens, Nancy; Harders, Frank; Pritz-Verschuren, Sylvia; Roose, Marit; Germeraad, Evelien; Engelsma, Marc; Bossers, Alex; Heutink, Rene
EPI1849110	PA	Netherlands	2020-Nov-07	EPI_ISL_1139034	A/barnacle goose/Netherlands/20017405-002/2020	Wageningen Bioveterinary Research	Wageningen Bioveterinary Research	Beerens, Nancy; Harders, Frank; Pritz-Verschuren, Sylvia; Roose, Marit; Germeraad, Evelien; Engelsma, Marc; Bossers, Alex; Heutink, Rene
EPI1849118	PA	Netherlands	2020-Oct-30	EPI_ISL_1139035	A/greylag goose/Netherlands/20016877-001/2020	Wageningen Bioveterinary Research	Wageningen Bioveterinary Research	Beerens, Nancy; Harders, Frank; Pritz-Verschuren, Sylvia; Roose, Marit; Germeraad, Evelien; Engelsma, Marc; Bossers, Alex; Heutink, Rene
EPI1849126	PA	Netherlands	2020-Oct-31	EPI_ISL_1139036	A/brant goose/Netherlands/20016948-002/2020	Wageningen Bioveterinary Research	Wageningen Bioveterinary Research	Beerens, Nancy; Harders, Frank; Pritz-Verschuren, Sylvia; Roose, Marit; Germeraad, Evelien; Engelsma, Marc; Bossers, Alex; Heutink, Rene
EPI1849134	PA	Netherlands	2020-Oct-31	EPI_ISL_1139037	A/barnacle goose/Netherlands/20016951-001/2020	Wageningen Bioveterinary Research	Wageningen Bioveterinary Research	Beerens, Nancy; Harders, Frank; Pritz-Verschuren, Sylvia; Roose, Marit; Germeraad, Evelien; Engelsma, Marc; Bossers, Alex; Heutink, Rene
EPI1849142	PA	Netherlands	2020-Nov-02	EPI_ISL_1139038	A/wild goose/Netherlands/20016959-001/2020	Wageningen Bioveterinary Research	Wageningen Bioveterinary Research	Beerens, Nancy; Harders, Frank; Pritz-Verschuren, Sylvia; Roose, Marit; Germeraad, Evelien; Engelsma, Marc; Bossers, Alex; Heutink, Rene
EPI1849150	PA	Netherlands	2020-Nov-02	EPI_ISL_1139039	A/mute swan/Netherlands/20016960-001/2020	Wageningen Bioveterinary Research	Wageningen Bioveterinary Research	Beerens, Nancy; Harders, Frank; Pritz-Verschuren, Sylvia; Roose, Marit; Germeraad, Evelien; Engelsma, Marc; Bossers, Alex; Heutink, Rene
EPI1849158	PA	Netherlands	2020-Nov-02	EPI_ISL_1139040	A/mute swan/Netherlands/20017061-001/2020	Wageningen Bioveterinary Research	Wageningen Bioveterinary Research	Beerens, Nancy; Harders, Frank; Pritz-Verschuren, Sylvia; Roose, Marit; Germeraad, Evelien; Engelsma, Marc; Bossers, Alex; Heutink, Rene
EPI1849166	PA	Netherlands	2020-Nov-03	EPI_ISL_1139041	A/greylag goose/Netherlands/20017064-002/2020	Wageningen Bioveterinary Research	Wageningen Bioveterinary Research	Beerens, Nancy; Harders, Frank; Pritz-Verschuren, Sylvia; Roose, Marit; Germeraad, Evelien; Engelsma, Marc; Bossers, Alex; Heutink, Rene
EPI1849174	PA	Netherlands	2020-Nov-03	EPI_ISL_1139042	A/mute swan/Netherlands/20017153-002/2020	Wageningen Bioveterinary Research	Wageningen Bioveterinary Research	Beerens, Nancy; Harders, Frank; Pritz-Verschuren, Sylvia; Roose, Marit; Germeraad, Evelien; Engelsma, Marc; Bossers, Alex; Heutink, Rene
EPI1849182	PA	Netherlands	2020-Nov-10	EPI_ISL_1139043	A/mute swan/Netherlands/20017547-002/2020	Wageningen Bioveterinary Research	Wageningen Bioveterinary Research	Beerens, Nancy; Harders, Frank; Pritz-Verschuren, Sylvia; Roose, Marit; Germeraad, Evelien; Engelsma, Marc; Bossers, Alex; Heutink, Rene
EPI1849190	PA	Netherlands	2020-Nov-10	EPI_ISL_1139044	A/eurasian oystercatcher/Netherlands/20017557-003/2020	Wageningen Bioveterinary Research	Wageningen Bioveterinary Research	Beerens, Nancy; Harders, Frank; Pritz-Verschuren, Sylvia; Roose, Marit; Germeraad, Evelien; Engelsma, Marc; Bossers, Alex; Heutink, Rene
EPI1849198	PA	Netherlands	2020-Nov-06	EPI_ISL_1139045	A/greylag goose/Netherlands/20017476-001/2020	Wageningen Bioveterinary Research	Wageningen Bioveterinary Research	Beerens, Nancy; Harders, Frank; Pritz-Verschuren, Sylvia; Roose, Marit; Germeraad, Evelien; Engelsma, Marc; Bossers, Alex; Heutink, Rene
EPI1849206	PA	Netherlands	2020-Nov-06	EPI_ISL_1139046	A/greater canada goose/Netherlands/20017479-002/2020	Wageningen Bioveterinary Research	Wageningen Bioveterinary Research	Beerens, Nancy; Harders, Frank; Pritz-Verschuren, Sylvia; Roose, Marit; Germeraad, Evelien; Engelsma, Marc; Bossers, Alex; Heutink, Rene
EPI1849214	PA	Netherlands	2020-Nov-06	EPI_ISL_1139047	A/northern lapwing/Netherlands/20017480-001/2020	Wageningen Bioveterinary Research	Wageningen Bioveterinary Research	Beerens, Nancy; Harders, Frank; Pritz-Verschuren, Sylvia; Roose, Marit; Germeraad, Evelien; Engelsma, Marc; Bossers, Alex; Heutink, Rene
EPI1849222	PA	Netherlands	2020-Nov-09	EPI_ISL_1139048	A/wild goose/Netherlands/20017495-002/2020	Wageningen Bioveterinary Research	Wageningen Bioveterinary Research	Beerens, Nancy; Harders, Frank; Pritz-Verschuren, Sylvia; Roose, Marit; Germeraad, Evelien; Engelsma, Marc; Bossers, Alex; Heutink, Rene
EPI1849230	PA	Netherlands	2020-Nov-01	EPI_ISL_1139049	A/gadwall/Netherlands/20017254-001/2020	Wageningen Bioveterinary Research	Wageningen Bioveterinary Research	Beerens, Nancy; Harders, Frank; Pritz-Verschuren, Sylvia; Roose, Marit; Germeraad, Evelien; Engelsma, Marc; Bossers, Alex; Heutink, Rene
EPI1849238	PA	Netherlands	2020-Nov-01	EPI_ISL_1139050	A/northern lapwing/Netherlands/20017255-001/2020	Wageningen Bioveterinary Research	Wageningen Bioveterinary Research	Beerens, Nancy; Harders, Frank; Pritz-Verschuren, Sylvia; Roose, Marit; Germeraad, Evelien; Engelsma, Marc; Bossers, Alex; Heutink, Rene
EPI1849246	PA	Netherlands	2020-Nov-03	EPI_ISL_1139051	A/greylag goose/Netherlands/20017256-002/2020	Wageningen Bioveterinary Research	Wageningen Bioveterinary Research	Beerens, Nancy; Harders, Frank; Pritz-Verschuren, Sylvia; Roose, Marit; Germeraad, Evelien; Engelsma, Marc; Bossers, Alex; Heutink, Rene
EPI1849254	PA	Netherlands	2020-Nov-05	EPI_ISL_1139076	A/common kestrel/Netherlands/20017381-001/2020	Wageningen Bioveterinary Research	Wageningen Bioveterinary Research	Beerens, Nancy; Harders, Frank; Pritz-Verschuren, Sylvia; Roose, Marit; Germeraad, Evelien; Engelsma, Marc; Bossers, Alex; Heutink, Rene
EPI1849262	PA	Netherlands	2020-Nov-06	EPI_ISL_1139078	A/pink-footed goose/Netherlands/20017382-001/2020	Wageningen Bioveterinary Research	Wageningen Bioveterinary Research	Beerens, Nancy; Harders, Frank; Pritz-Verschuren, Sylvia; Roose, Marit; Germeraad, Evelien; Engelsma, Marc; Bossers, Alex; Heutink, Rene
EPI1849270	PA	Netherlands	2020-Oct-29	EPI_ISL_1139079	A/barnacle goose/Netherlands/20016888-002/2020	Wageningen Bioveterinary Research	Wageningen Bioveterinary Research	Beerens, Nancy; Harders, Frank; Pritz-Verschuren, Sylvia; Roose, Marit; Germeraad, Evelien; Engelsma, Marc; Bossers, Alex; Heutink, Rene
EPI1849278	PA	Netherlands	2020-Oct-29	EPI_ISL_1139080	A/barnacle goose/Netherlands/20016888-003/2020	Wageningen Bioveterinary Research	Wageningen Bioveterinary Research	Beerens, Nancy; Harders, Frank; Pritz-Verschuren, Sylvia; Roose, Marit; Germeraad, Evelien; Engelsma, Marc; Bossers, Alex; Heutink, Rene
EPI1849286	PA	Netherlands	2020-Nov-02	EPI_ISL_1139081	A/greylag goose/Netherlands/20016896-001/2020	Wageningen Bioveterinary Research	Wageningen Bioveterinary Research	Beerens, Nancy; Harders, Frank; Pritz-Verschuren, Sylvia; Roose, Marit; Germeraad, Evelien; Engelsma, Marc; Bossers, Alex; Heutink, Rene
EPI1849294	PA	Netherlands	2020-Nov-02	EPI_ISL_1139082	A/barnacle goose/Netherlands/20016896-011/2020	Wageningen Bioveterinary Research	Wageningen Bioveterinary Research	Beerens, Nancy; Harders, Frank; Pritz-Verschuren, Sylvia; Roose, Marit; Germeraad, Evelien; Engelsma, Marc; Bossers, Alex; Heutink, Rene
EPI1849302	PA	Netherlands	2020-Nov-02	EPI_ISL_1139083	A/barnacle goose/Netherlands/20016896-012/2020	Wageningen Bioveterinary Research	Wageningen Bioveterinary Research	Beerens, Nancy; Harders, Frank; Pritz-Verschuren, Sylvia; Roose, Marit; Germeraad, Evelien; Engelsma, Marc; Bossers, Alex; Heutink, Rene
EPI1849310	PA	Netherlands	2020-Nov-02	EPI_ISL_1139084	A/eurasian wigeon/Netherlands/20016896-025/2020	Wageningen Bioveterinary Research	Wageningen Bioveterinary Research	Beerens, Nancy; Harders, Frank; Pritz-Verschuren, Sylvia; Roose, Marit; Germeraad, Evelien; Engelsma, Marc; Bossers, Alex; Heutink, Rene
EPI1849318	PA	Netherlands	2020-Nov-01	EPI_ISL_1139085	A/barnacle goose/Netherlands/20016935-003/2020	Wageningen Bioveterinary Research	Wageningen Bioveterinary Research	Beerens, Nancy; Harders, Frank; Pritz-Verschuren, Sylvia; Roose, Marit; Germeraad, Evelien; Engelsma, Marc; Bossers, Alex; Heutink, Rene
EPI1849326	PA	Netherlands	2020-Nov-07	EPI_ISL_1139086	A/greater canada goose/Netherlands/20017403-003/2020	Wageningen Bioveterinary Research	Wageningen Bioveterinary Research	Beerens, Nancy; Harders, Frank; Pritz-Verschuren, Sylvia; Roose, Marit; Germeraad, Evelien; Engelsma, Marc; Bossers, Alex; Heutink, Rene
EPI1849334	PA	Netherlands	2020-Nov-10	EPI_ISL_1139087	A/barnacle goose/Netherlands/20017557-001/2020	Wageningen Bioveterinary Research	Wageningen Bioveterinary Research	Beerens, Nancy; Harders, Frank; Pritz-Verschuren, Sylvia; Roose, Marit; Germeraad, Evelien; Engelsma, Marc; Bossers, Alex; Heutink, Rene
EPI1849342	PA	Netherlands	2020-Nov-10	EPI_ISL_1139088	A/barnacle goose/Netherlands/20017557-002/2020	Wageningen Bioveterinary Research	Wageningen Bioveterinary Research	Beerens, Nancy; Harders, Frank; Pritz-Verschuren, Sylvia; Roose, Marit; Germeraad, Evelien; Engelsma, Marc; Bossers, Alex; Heutink, Rene
EPI1849350	PA	Netherlands	2020-Nov-12	EPI_ISL_1139089	A/wild duck/Netherlands/20017794-001/2020	Wageningen Bioveterinary Research	Wageningen Bioveterinary Research	Beerens, Nancy; Harders, Frank; Pritz-Verschuren, Sylvia; Roose, Marit; Germeraad, Evelien; Engelsma, Marc; Bossers, Alex; Heutink, Rene
EPI1849358	PA	Netherlands	2020-Nov-12	EPI_ISL_1139090	A/common buzzard/Netherlands/20017824-001/2020	Wageningen Bioveterinary Research	Wageningen Bioveterinary Research	Beerens, Nancy; Harders, Frank; Pritz-Verschuren, Sylvia; Roose, Marit; Germeraad, Evelien; Engelsma, Marc; Bossers, Alex; Heutink, Rene
EPI1849366	PA	Netherlands	2020-Nov-10	EPI_ISL_1139091	A/muscovy duck/Netherlands/20017611-002/2020	Wageningen Bioveterinary Research	Wageningen Bioveterinary Research	Beerens, Nancy; Harders, Frank; Pritz-Verschuren, Sylvia; Roose, Marit; Germeraad, Evelien; Engelsma, Marc; Bossers, Alex; Heutink, Rene
EPI1849374	PA	Netherlands	2020-Nov-08	EPI_ISL_1139092	A/barnacle goose/Netherlands/20017713-002/2020	Wageningen Bioveterinary Research	Wageningen Bioveterinary Research	Beerens, Nancy; Harders, Frank; Pritz-Verschuren, Sylvia; Roose, Marit; Germeraad, Evelien; Engelsma, Marc; Bossers, Alex; Heutink, Rene
EPI1849382	PA	Netherlands	2020-Nov-10	EPI_ISL_1139093	A/gadwall/Netherlands/20017716-001/2020	Wageningen Bioveterinary Research	Wageningen Bioveterinary Research	Beerens, Nancy; Harders, Frank; Pritz-Verschuren, Sylvia; Roose, Marit; Germeraad, Evelien; Engelsma, Marc; Bossers, Alex; Heutink, Rene
EPI1849390	PA	Netherlands	2020-Nov-10	EPI_ISL_1139094	A/mute swan/Netherlands/20017717-002/2020	Wageningen Bioveterinary Research	Wageningen Bioveterinary Research	Beerens, Nancy; Harders, Frank; Pritz-Verschuren, Sylvia; Roose, Marit; Germeraad, Evelien; Engelsma, Marc; Bossers, Alex; Heutink, Rene
EPI1849398	PA	Netherlands	2020-Nov-01	EPI_ISL_1139095	A/great egret/Netherlands/20017754-002/2020	Wageningen Bioveterinary Research	Wageningen Bioveterinary Research	Beerens, Nancy; Harders, Frank; Pritz-Verschuren, Sylvia; Roose, Marit; Germeraad, Evelien; Engelsma, Marc; Bossers, Alex; Heutink, Rene
EPI1849406	PA	Netherlands	2020-Nov-01	EPI_ISL_1139096	A/wild goose/Netherlands/20017755-002/2020	Wageningen Bioveterinary Research	Wageningen Bioveterinary Research	Beerens, Nancy; Harders, Frank; Pritz-Verschuren, Sylvia; Roose, Marit; Germeraad, Evelien; Engelsma, Marc; Bossers, Alex; Heutink, Rene
EPI1849414	PA	Netherlands	2020-Nov-04	EPI_ISL_1139097	A/wild goose/Netherlands/20017761-002/2020	Wageningen Bioveterinary Research	Wageningen Bioveterinary Research	Beerens, Nancy; Harders, Frank; Pritz-Verschuren, Sylvia; Roose, Marit; Germeraad, Evelien; Engelsma, Marc; Bossers, Alex; Heutink, Rene
EPI1849422	PA	Netherlands	2020-Nov-10	EPI_ISL_1139098	A/eurasian wigeon/Netherlands/20017908-002/2020	Wageningen Bioveterinary Research	Wageningen Bioveterinary Research	Beerens, Nancy; Harders, Frank; Pritz-Verschuren, Sylvia; Roose, Marit; Germeraad, Evelien; Engelsma, Marc; Bossers, Alex; Heutink, Rene
EPI1849430	PA	Netherlands	2020-Nov-13	EPI_ISL_1139099	A/barnacle goose/Netherlands/20017984-004/2020	Wageningen Bioveterinary Research	Wageningen Bioveterinary Research	Beerens, Nancy; Harders, Frank; Pritz-Verschuren, Sylvia; Roose, Marit; Germeraad, Evelien; Engelsma, Marc; Bossers, Alex; Heutink, Rene
EPI1849438	PA	Netherlands	2020-Nov-08	EPI_ISL_1139100	A/barnacle goose/Netherlands/20017604-001/2020	Wageningen Bioveterinary Research	Wageningen Bioveterinary Research	Beerens, Nancy; Harders, Frank; Pritz-Verschuren, Sylvia; Roose, Marit; Germeraad, Evelien; Engelsma, Marc; Bossers, Alex; Heutink, Rene
EPI1849462	PA	Netherlands	2020-Nov-01	EPI_ISL_1139103	A/peregrine falcon/Netherlands/20017773-002/2020	Wageningen Bioveterinary Research	Wageningen Bioveterinary Research	Beerens, Nancy; Harders, Frank; Pritz-Verschuren, Sylvia; Roose, Marit; Germeraad, Evelien; Engelsma, Marc; Bossers, Alex; Heutink, Rene
EPI1849470	PA	Netherlands	2020-Nov-11	EPI_ISL_1139104	A/wild goose/Netherlands/20017816-001/2020	Wageningen Bioveterinary Research	Wageningen Bioveterinary Research	Beerens, Nancy; Harders, Frank; Pritz-Verschuren, Sylvia; Roose, Marit; Germeraad, Evelien; Engelsma, Marc; Bossers, Alex; Heutink, Rene
EPI1849478	PA	Netherlands	2020-Oct-26	EPI_ISL_1139105	A/greylag goose/Netherlands/20016523-001/2020	Wageningen Bioveterinary Research	Wageningen Bioveterinary Research	Beerens, Nancy; Harders, Frank; Pritz-Verschuren, Sylvia; Roose, Marit; Germeraad, Evelien; Engelsma, Marc; Bossers, Alex; Heutink, Rene
EPI1849486	PA	Netherlands	2020-Nov-02	EPI_ISL_1139106	A/eurasian curlew/Netherlands/20016896-019/2020	Wageningen Bioveterinary Research	Wageningen Bioveterinary Research	Beerens, Nancy; Harders, Frank; Pritz-Verschuren, Sylvia; Roose, Marit; Germeraad, Evelien; Engelsma, Marc; Bossers, Alex; Heutink, Rene
EPI1849494	PA	Netherlands	2020-Nov-12	EPI_ISL_1139107	A/muscovy duck/Netherlands/20018067-001/2020	Wageningen Bioveterinary Research	Wageningen Bioveterinary Research	Beerens, Nancy; Harders, Frank; Pritz-Verschuren, Sylvia; Roose, Marit; Germeraad, Evelien; Engelsma, Marc; Bossers, Alex; Heutink, Rene
EPI1849502	PA	Netherlands	2020-Nov-24	EPI_ISL_1139108	A/mute swan/Netherlands/20018754-004/2020	Wageningen Bioveterinary Research	Wageningen Bioveterinary Research	Beerens, Nancy; Harders, Frank; Pritz-Verschuren, Sylvia; Roose, Marit; Germeraad, Evelien; Engelsma, Marc; Bossers, Alex; Heutink, Rene
EPI1849510	PA	Netherlands	2020-Nov-24	EPI_ISL_1139109	A/mute swan/Netherlands/20018754-006/2020	Wageningen Bioveterinary Research	Wageningen Bioveterinary Research	Beerens, Nancy; Harders, Frank; Pritz-Verschuren, Sylvia; Roose, Marit; Germeraad, Evelien; Engelsma, Marc; Bossers, Alex; Heutink, Rene
EPI1849518	PA	Netherlands	2020-Nov-25	EPI_ISL_1139110	A/swan/Netherlands/20018830-004/2020	Wageningen Bioveterinary Research	Wageningen Bioveterinary Research	Beerens, Nancy; Harders, Frank; Pritz-Verschuren, Sylvia; Roose, Marit; Germeraad, Evelien; Engelsma, Marc; Bossers, Alex; Heutink, Rene
EPI1849534	PA	Netherlands	2020-Nov-05	EPI_ISL_1139112	A/greylag goose/Netherlands/20017386-001/2020	Wageningen Bioveterinary Research	Wageningen Bioveterinary Research	Beerens, Nancy; Harders, Frank; Pritz-Verschuren, Sylvia; Roose, Marit; Germeraad, Evelien; Engelsma, Marc; Bossers, Alex; Heutink, Rene
EPI1849542	PA	Netherlands	2020-Nov-10	EPI_ISL_1139113	A/wild goose/Netherlands/20017819-001/2020	Wageningen Bioveterinary Research	Wageningen Bioveterinary Research	Beerens, Nancy; Harders, Frank; Pritz-Verschuren, Sylvia; Roose, Marit; Germeraad, Evelien; Engelsma, Marc; Bossers, Alex; Heutink, Rene
EPI1849550	PA	Netherlands	2020-Oct-25	EPI_ISL_1139159	A/greylag goose/Netherlands/20017058-002/2020	Wageningen Bioveterinary Research	Wageningen Bioveterinary Research	Beerens, Nancy; Harders, Frank; Pritz-Verschuren, Sylvia; Roose, Marit; Germeraad, Evelien; Engelsma, Marc; Bossers, Alex; Heutink, Rene
EPI1849558	PA	Netherlands	2020-Nov-14	EPI_ISL_1139160	A/pink-footed goose/Netherlands/20018068-001/2020	Wageningen Bioveterinary Research	Wageningen Bioveterinary Research	Beerens, Nancy; Harders, Frank; Pritz-Verschuren, Sylvia; Roose, Marit; Germeraad, Evelien; Engelsma, Marc; Bossers, Alex; Heutink, Rene
EPI1849566	PA	Netherlands	2020-Nov-15	EPI_ISL_1139161	A/greylag goose/Netherlands/20018070-002/2020	Wageningen Bioveterinary Research	Wageningen Bioveterinary Research	Beerens, Nancy; Harders, Frank; Pritz-Verschuren, Sylvia; Roose, Marit; Germeraad, Evelien; Engelsma, Marc; Bossers, Alex; Heutink, Rene
EPI1849574	PA	Netherlands	2020-Nov-16	EPI_ISL_1139162	A/black swan/Netherlands/20018185-001/2020	Wageningen Bioveterinary Research	Wageningen Bioveterinary Research	Beerens, Nancy; Harders, Frank; Pritz-Verschuren, Sylvia; Roose, Marit; Germeraad, Evelien; Engelsma, Marc; Bossers, Alex; Heutink, Rene
EPI1849582	PA	Netherlands	2020-Nov-16	EPI_ISL_1139163	A/common buzzard/Netherlands/20018339-002/2020	Wageningen Bioveterinary Research	Wageningen Bioveterinary Research	Beerens, Nancy; Harders, Frank; Pritz-Verschuren, Sylvia; Roose, Marit; Germeraad, Evelien; Engelsma, Marc; Bossers, Alex; Heutink, Rene
EPI1849590	PA	Netherlands	2020-Nov-22	EPI_ISL_1139164	A/northern goshawk/Netherlands/20018560-002/2020	Wageningen Bioveterinary Research	Wageningen Bioveterinary Research	Beerens, Nancy; Harders, Frank; Pritz-Verschuren, Sylvia; Roose, Marit; Germeraad, Evelien; Engelsma, Marc; Bossers, Alex; Heutink, Rene
EPI1849598	PA	Netherlands	2020-Nov-26	EPI_ISL_1139165	A/common snipe/Netherlands/20018931-003/2020	Wageningen Bioveterinary Research	Wageningen Bioveterinary Research	Beerens, Nancy; Harders, Frank; Pritz-Verschuren, Sylvia; Roose, Marit; Germeraad, Evelien; Engelsma, Marc; Bossers, Alex; Heutink, Rene
EPI1849606	PA	Netherlands	2020-Nov-24	EPI_ISL_1139166	A/wild goose/Netherlands/20018735-002/2020	Wageningen Bioveterinary Research	Wageningen Bioveterinary Research	Beerens, Nancy; Harders, Frank; Pritz-Verschuren, Sylvia; Roose, Marit; Germeraad, Evelien; Engelsma, Marc; Bossers, Alex; Heutink, Rene
EPI1849614	PA	Netherlands	2020-Nov-24	EPI_ISL_1139167	A/barnacle goose/Netherlands/20018737-002/2020	Wageningen Bioveterinary Research	Wageningen Bioveterinary Research	Beerens, Nancy; Harders, Frank; Pritz-Verschuren, Sylvia; Roose, Marit; Germeraad, Evelien; Engelsma, Marc; Bossers, Alex; Heutink, Rene
EPI1849622	PA	Netherlands	2020-Nov-24	EPI_ISL_1139168	A/mute swan/Netherlands/20018738-001/2020	Wageningen Bioveterinary Research	Wageningen Bioveterinary Research	Beerens, Nancy; Harders, Frank; Pritz-Verschuren, Sylvia; Roose, Marit; Germeraad, Evelien; Engelsma, Marc; Bossers, Alex; Heutink, Rene
EPI1849630	PA	Netherlands	2020-Nov-25	EPI_ISL_1139169	A/peregrine falcon/Netherlands/20018821-002/2020	Wageningen Bioveterinary Research	Wageningen Bioveterinary Research	Beerens, Nancy; Harders, Frank; Pritz-Verschuren, Sylvia; Roose, Marit; Germeraad, Evelien; Engelsma, Marc; Bossers, Alex; Heutink, Rene
EPI1849638	PA	Netherlands	2020-Nov-25	EPI_ISL_1139170	A/wild goose/Netherlands/20018822-002/2020	Wageningen Bioveterinary Research	Wageningen Bioveterinary Research	Beerens, Nancy; Harders, Frank; Pritz-Verschuren, Sylvia; Roose, Marit; Germeraad, Evelien; Engelsma, Marc; Bossers, Alex; Heutink, Rene
EPI1849646	PA	Netherlands	2020-Nov-25	EPI_ISL_1139171	A/mute swan/Netherlands/20018824-002/2020	Wageningen Bioveterinary Research	Wageningen Bioveterinary Research	Beerens, Nancy; Harders, Frank; Pritz-Verschuren, Sylvia; Roose, Marit; Germeraad, Evelien; Engelsma, Marc; Bossers, Alex; Heutink, Rene
EPI1849654	PA	Netherlands	2020-Nov-26	EPI_ISL_1139172	A/mute swan/Netherlands/20018923-001/2020	Wageningen Bioveterinary Research	Wageningen Bioveterinary Research	Beerens, Nancy; Harders, Frank; Pritz-Verschuren, Sylvia; Roose, Marit; Germeraad, Evelien; Engelsma, Marc; Bossers, Alex; Heutink, Rene
EPI1849662	PA	Netherlands	2020-Nov-30	EPI_ISL_1139173	A/mute swan/Netherlands/20019137-005/2020	Wageningen Bioveterinary Research	Wageningen Bioveterinary Research	Beerens, Nancy; Harders, Frank; Pritz-Verschuren, Sylvia; Roose, Marit; Germeraad, Evelien; Engelsma, Marc; Bossers, Alex; Heutink, Rene
EPI1850127	PA	Czech Republic	2021-Jan-24	EPI_ISL_1180234	A/mute swan/Czech Republic/1656-1/2021	State Veterinary Institute Prague	State Veterinary Institute Prague	Nagy,A; Cernikova,L; Stara,M
EPI1849777	PA	Japan	2021-Feb-24	EPI_ISL_1184508	A/chicken/Miyazaki/L10T/2021	National Institute of Animal Health	National Institute of Animal Health
EPI1849785	PA	Japan	2021-Feb-24	EPI_ISL_1184509	A/chicken/Miyazaki/L1T/2021	National Institute of Animal Health	National Institute of Animal Health
EPI1849793	PA	Japan	2021-Feb-24	EPI_ISL_1184510	A/chicken/Miyazaki/L4T/2021	National Institute of Animal Health	National Institute of Animal Health
EPI1849801	PA	Japan	2021-Feb-24	EPI_ISL_1184511	A/chicken/Miyazaki/L9T/2021	National Institute of Animal Health	National Institute of Animal Health
EPI1849849	PA	Japan	2021-Feb-24	EPI_ISL_1184517	A/eastern buzzard/Toyama/160208C/2021	National Institute of Animal Health	National Institute of Animal Health
EPI1849857	PA	Japan	2021-Feb-24	EPI_ISL_1184518	A/eastern buzzard/Toyama/160208T/2021	National Institute of Animal Health	National Institute of Animal Health
EPI1850051	PA	Russian Federation	2020-Dec-07	EPI_ISL_1185026	A/chicken/Astrakhan/2171-1/2020	Federal Centre for Animal Health (ARRIAH) OIE Regional Reference Laboratory	Federal Centre for Animal Health (ARRIAH)	N., Zinyakov; P., Zhestkov; A., Andriyasov; A., Kozlov; E., Ovchinnikova; Z., Nikonova; V., Sosipatorova; L., Scherbakova; D., Andreychuk; I., Chvala
EPI1850135	PA	Czech Republic	2021-Jan-22	EPI_ISL_1191587	A/chicken/Czech Republic/1566-2/2021	State Veterinary Institute Prague	State Veterinary Institute Prague	Nagy,A;Cernikova,L;Stara,M
EPI1850208	PA	Poland	2020-Dec-09	EPI_ISL_1220094	A/tundra_bean_goose/Poland/MB132/2020	National Veterinary Research Institut Poland, PIWet-PIB	National Veterinary Research Institut Poland, PIWet-PIB	Swieton E., Smietanka K.
EPI1850244	PA	Netherlands	2021-Feb-01	EPI_ISL_1224942	A/peacock/Netherlands/21022591-002/2021	Wageningen Bioveterinary Research	Wageningen Bioveterinary Research	Beerens, Nancy; Harders, Frank; Pritz-Verschuren, Sylvia; Roose, Marit; Germeraad, Evelien; Engelsma, Marc; Bossers, Alex; Heutink, Rene
EPI1850260	PA	Netherlands	2021-Feb-04	EPI_ISL_1224949	A/mute swan/Netherlands/21022898-002/2021	Wageningen Bioveterinary Research	Wageningen Bioveterinary Research	Beerens, Nancy; Harders, Frank; Pritz-Verschuren, Sylvia; Roose, Marit; Germeraad, Evelien; Engelsma, Marc; Bossers, Alex; Heutink, Rene
EPI1850294	PA	Sweden	2021-Feb-28	EPI_ISL_1235689	A/Chicken/Sweden/SVA210301SZ0001/KN049780-IP10/2021	National Veterinary Institute, SVA	National Veterinary Institute
EPI1850350	PA	Sweden	2021-Feb-24	EPI_ISL_1239109	A/northern goshawk/Sweden/SVA210224SZ0431/KN000626/2021	National Veterinary Institute, SVA	National Veterinary Institute
EPI1850358	PA	Sweden	2021-Feb-22	EPI_ISL_1239110	A/northern goshawk/Sweden/SVA210224SZ0479/KN000627/2021	National Veterinary Institute, SVA	National Veterinary Institute
EPI1850366	PA	Sweden	2021-Feb-20	EPI_ISL_1240677	A/common buzzard /Sweden/SVA210224SZ0485/KN000628/2021	National Veterinary Institute, SVA	National Veterinary Institute
EPI1850398	PA	Sweden	2021-Feb-21	EPI_ISL_1240717	A/northern goshawk/Sweden/SVA210225SZ0302/KN000664/2021	National Veterinary Institute, SVA	National Veterinary Institute
EPI1850406	PA	Sweden	2021-Jan-13	EPI_ISL_1240718	A/barnacle_goose/Sweden/SVA210225SZ0307/KN000666/2021	National Veterinary Institute, SVA	National Veterinary Institute
EPI1850698	PA	Japan	2020-Nov-24	EPI_ISL_1273410	A/chicken/Fukuoka/C1/2020	National Institute of Animal Health	National Institute of Animal Health
EPI1850706	PA	Japan	2020-Nov-24	EPI_ISL_1273411	A/chicken/Fukuoka/C2/2020	National Institute of Animal Health	National Institute of Animal Health
EPI1850714	PA	Japan	2020-Nov-25	EPI_ISL_1273412	A/chicken/Hyogo/3T/2020	National Institute of Animal Health	National Institute of Animal Health
EPI1850722	PA	Japan	2020-Nov-25	EPI_ISL_1273413	A/chicken/Hyogo/4T/2020	National Institute of Animal Health	National Institute of Animal Health
EPI1850730	PA	Japan	2021-Feb-01	EPI_ISL_1273414	A/chicken/Ibaraki/1T/2021	National Institute of Animal Health	National Institute of Animal Health
EPI1850738	PA	Japan	2021-Feb-01	EPI_ISL_1273415	A/chicken/Ibaraki/2T/2021	National Institute of Animal Health	National Institute of Animal Health
EPI1850746	PA	Japan	2020-Nov-04	EPI_ISL_1273416	A/chicken/Kagawa/10T/2020	National Institute of Animal Health	National Institute of Animal Health
EPI1850754	PA	Japan	2020-Nov-04	EPI_ISL_1273417	A/chicken/Kagawa/2T/2020	National Institute of Animal Health	National Institute of Animal Health
EPI1850762	PA	Japan	2020-Nov-04	EPI_ISL_1273418	A/chicken/Kagawa/6T/2020	National Institute of Animal Health	National Institute of Animal Health
EPI1850770	PA	Japan	2020-Nov-04	EPI_ISL_1273419	A/chicken/Kagawa/7T/2020	National Institute of Animal Health	National Institute of Animal Health
EPI1850778	PA	Japan	2020-Nov-07	EPI_ISL_1273420	A/chicken/Kagawa/B7T/2020	National Institute of Animal Health	National Institute of Animal Health
EPI1850786	PA	Japan	2020-Nov-07	EPI_ISL_1273421	A/chicken/Kagawa/B9T/2020	National Institute of Animal Health	National Institute of Animal Health
EPI1850794	PA	Japan	2020-Nov-10	EPI_ISL_1273422	A/chicken/Kagawa/C1T/2020	National Institute of Animal Health	National Institute of Animal Health
EPI1850802	PA	Japan	2020-Nov-10	EPI_ISL_1273423	A/chicken/Kagawa/C2T/2020	National Institute of Animal Health	National Institute of Animal Health
EPI1850810	PA	Japan	2020-Nov-12	EPI_ISL_1273424	A/chicken/Kagawa/D1T/2020	National Institute of Animal Health	National Institute of Animal Health
EPI1850818	PA	Japan	2020-Nov-12	EPI_ISL_1273425	A/chicken/Kagawa/D2T/2020	National Institute of Animal Health	National Institute of Animal Health
EPI1850826	PA	Japan	2020-Nov-12	EPI_ISL_1273426	A/chicken/Kagawa/D3T/2020	National Institute of Animal Health	National Institute of Animal Health
EPI1850834	PA	Japan	2020-Nov-14	EPI_ISL_1273427	A/chicken/Kagawa/E4T/2020	National Institute of Animal Health	National Institute of Animal Health
EPI1850842	PA	Japan	2020-Nov-14	EPI_ISL_1273428	A/chicken/Kagawa/E5T/2020	National Institute of Animal Health	National Institute of Animal Health
EPI1850850	PA	Japan	2020-Nov-19	EPI_ISL_1273429	A/chicken/Kagawa/F3T/2020	National Institute of Animal Health	National Institute of Animal Health
EPI1850858	PA	Japan	2020-Nov-19	EPI_ISL_1273430	A/chicken/Kagawa/F4T/2020	National Institute of Animal Health	National Institute of Animal Health
EPI1850866	PA	Japan	2020-Nov-19	EPI_ISL_1273431	A/chicken/Kagawa/F5T/2020	National Institute of Animal Health	National Institute of Animal Health
EPI1850874	PA	Japan	2020-Nov-19	EPI_ISL_1273432	A/chicken/Kagawa/G10T/2020	National Institute of Animal Health	National Institute of Animal Health
EPI1850882	PA	Japan	2020-Nov-19	EPI_ISL_1273433	A/chicken/Kagawa/G12T/2020	National Institute of Animal Health	National Institute of Animal Health
EPI1850890	PA	Japan	2020-Nov-20	EPI_ISL_1273434	A/chicken/Kagawa/H1T/2020	National Institute of Animal Health	National Institute of Animal Health
EPI1850898	PA	Japan	2020-Nov-20	EPI_ISL_1273435	A/chicken/Kagawa/H4T/2020	National Institute of Animal Health	National Institute of Animal Health
EPI1850906	PA	Japan	2020-Nov-20	EPI_ISL_1273436	A/chicken/Kagawa/H8T/2020	National Institute of Animal Health	National Institute of Animal Health
EPI1850922	PA	Japan	2021-Mar-13	EPI_ISL_1273438	A/chicken/Tochigi/3T/2021	National Institute of Animal Health	National Institute of Animal Health
EPI1850930	PA	Japan	2021-Mar-13	EPI_ISL_1273439	A/chicken/Tochigi/4T/2021	National Institute of Animal Health	National Institute of Animal Health
EPI1850938	PA	Japan	2021-Mar-13	EPI_ISL_1273440	A/chicken/Tochigi/5T/2021	National Institute of Animal Health	National Institute of Animal Health
EPI1850946	PA	Japan	2021-Mar-03	EPI_ISL_1273441	A/eastern buzzard/Tochigi/090311T/2021	National Institute of Animal Health	National Institute of Animal Health
EPI1850961	PA	Croatia	2021-Mar-01	EPI_ISL_1279262	A/mute swan/Croatia/14/2021	Croatian Veterinary Institute, Poultry Centre	Croatian Veterinary Institute	Savić, Vladimir
EPI1851831	PA	Norway	2020-Nov-30	EPI_ISL_1295639	A/turkey/Norway/FU496/2020	Norwegian Veterinary Institute	Animal and Plant Health Agency (APHA)	Britt Gjerset, Torfinn Moldal
EPI1852941	PA	Sweden	2021-Mar-13	EPI_ISL_1303550	A/Chichen/Sweden/SVA210313SZ0001/KN066654-IP15/2021	National Veterinary Institute, SVA	National Veterinary Institute
EPI1852949	PA	Sweden	2021-Mar-13	EPI_ISL_1303776	A/Chicken/Sweden/SVA210313SZ0003/KN066666-IP16/2021	National Veterinary Institute, SVA	National Veterinary Institute
EPI1852957	PA	Sweden	2021-Mar-14	EPI_ISL_1305775	A/Chicken/Sweden/SVA210314SZ0001/KN066672-IP17/2021	National Veterinary Institute, SVA	National Veterinary Institute
EPI1852965	PA	Sweden	2021-Mar-14	EPI_ISL_1305776	A/Chicken/Sweden/SVA210314SZ0002/KN066679-IP18/2021	National Veterinary Institute, SVA	National Veterinary Institute
EPI1852997	PA	Sweden	2021-Feb-19	EPI_ISL_1305780	A/Canada_goose/Sweden/SVA210302SZ0455/KN000714/SKsim/2021	National Veterinary Institute, SVA	National Veterinary Institute
EPI1853045	PA	Sweden	2021-Mar-03	EPI_ISL_1307695	A/Mute Swan/Sweden/SVA210304SZ0311/KN000739/VG/2021	National Veterinary Institute, SVA	National Veterinary Institute
EPI1853053	PA	Sweden	2021-Feb-21	EPI_ISL_1307703	A/Canade goose/Sweden/SVA210304SZ0320/KN000779/SK/2021	National Veterinary Institute, SVA	National Veterinary Institute
EPI1853090	PA	Sweden	2021-Feb-28	EPI_ISL_1307709	A/Canada goose/Sweden/SVA210305SZ0255/KN000797/SK/2021	National Veterinary Institute, SVA	National Veterinary Institute
EPI1853098	PA	Sweden	2021-Mar-02	EPI_ISL_1307716	A/Mute Swan/Sweden/SVA210303SZ0380/KN000800/St/2021	National Veterinary Institute, SVA	National Veterinary Institute
EPI1853107	PA	Sweden	2021-Mar-02	EPI_ISL_1307720	A/northern goshawk/Sweden/SVA210303SZ0381/KN000801/JO/2021	National Veterinary Institute, SVA	National Veterinary Institute
EPI1853967	PA	Sweden	2021-Mar-21	EPI_ISL_1386128	A/Chiken/Sweden/SVA210321SZ0001/KN073551-IP20/2021	National Veterinary Institute, SVA	National Veterinary Institute
EPI1854091	PA	Sweden	2021-Mar-15	EPI_ISL_1389398	A/northern goshawk/Sweden/SVA210316SZ0489/KN001044/M/2021	National Veterinary Institute, SVA	National Veterinary Institute
EPI1854239	PA	Czech Republic	2021-Feb-18	EPI_ISL_1399231	A/chicken/Czech Republic/3531-1/2021	State Veterinary Institute Prague	State Veterinary Institute Prague	Nagy,A;Cernikova,L;Stara,M
EPI1854247	PA	Czech Republic	2021-Feb-25	EPI_ISL_1399232	A/chicken/Czech Republic/3893/2021	State Veterinary Institute Prague	State Veterinary Institute Prague	Nagy,A;Cernikova,L;Stara,M
EPI1854255	PA	Czech Republic	2021-Feb-27	EPI_ISL_1399233	A/chicken/Czech Republic/4092-1/2021	State Veterinary Institute Prague	State Veterinary Institute Prague	Nagy,A;Cernikova,L;Stara,M
EPI1854263	PA	Czech Republic	2021-Feb-27	EPI_ISL_1399234	A/chicken/Czech Republic/4092-2/2021	State Veterinary Institute Prague	State Veterinary Institute Prague	Nagy,A;Cernikova,L;Stara,M
EPI1854271	PA	Czech Republic	2021-Mar-06	EPI_ISL_1399235	A/chicken/Czech Republic/4527-1/2021	State Veterinary Institute Prague	State Veterinary Institute Prague	Nagy,A;Cernikova,L;Stara,M
EPI1854279	PA	Czech Republic	2021-Mar-10	EPI_ISL_1399236	A/chicken/Czech Republic/4756/2021	State Veterinary Institute Prague	State Veterinary Institute Prague	Nagy,A;Cernikova,L;Stara,M
EPI1854287	PA	Czech Republic	2021-Feb-19	EPI_ISL_1399237	A/mute swan/Czech Republic/3549/2021	State Veterinary Institute Prague	State Veterinary Institute Prague	Nagy,A;Cernikova,L;Stara,M
EPI1854303	PA	Czech Republic	2021-Feb-23	EPI_ISL_1399239	A/mute swan/Czech Republic/4100/2021	State Veterinary Institute Prague	State Veterinary Institute Prague	Nagy,A;Cernikova,L;Stara,M
EPI1854311	PA	Czech Republic	2021-Mar-02	EPI_ISL_1399240	A/mute swan/Czech Republic/4270/2021	State Veterinary Institute Prague	State Veterinary Institute Prague	Nagy,A;Cernikova,L;Stara,M
EPI1854319	PA	Czech Republic	2021-Mar-06	EPI_ISL_1399241	A/chicken/Czech Republic/4526/2021	State Veterinary Institute Prague	State Veterinary Institute Prague	Nagy,A;Cernikova,L;Stara,M
EPI1854327	PA	Czech Republic	2021-Mar-04	EPI_ISL_1399242	A/mute swan/Czech Republic/4606/2021	State Veterinary Institute Prague	State Veterinary Institute Prague	Nagy,A;Cernikova,L;Stara,M
EPI1854335	PA	Czech Republic	2021-Mar-04	EPI_ISL_1399243	A/mute swan/Czech Republic/4607-1/2021	State Veterinary Institute Prague	State Veterinary Institute Prague	Nagy,A;Cernikova,L;Stara,M
EPI1854343	PA	Czech Republic	2021-Mar-04	EPI_ISL_1399244	A/mute swan/Czech Republic/4607-2/2021	State Veterinary Institute Prague	State Veterinary Institute Prague	Nagy,A;Cernikova,L;Stara,M
EPI1854351	PA	Czech Republic	2021-Mar-06	EPI_ISL_1399245	A/mute swan/Czech Republic/4799/2021	State Veterinary Institute Prague	State Veterinary Institute Prague	Nagy,A;Cernikova,L;Stara,M
EPI1857435	PA	Netherlands	2020-Nov-06	EPI_ISL_1575130	A/Mute Swan/Netherlands/1/2020	Erasmus Medical Center	Erasmus Medical Center
EPI1857443	PA	Netherlands	2020-Nov-06	EPI_ISL_1575131	A/Herring Gull/Netherlands/1/2020	Erasmus Medical Center	Erasmus Medical Center
EPI1857451	PA	Netherlands	2020-Nov-06	EPI_ISL_1575132	A/Herring Gull/Netherlands/2/2020	Erasmus Medical Center	Erasmus Medical Center
EPI1858176	PA	Italy	2021-Feb-17	EPI_ISL_1665247	A/chicken/Italy/21VIR1151-2/2021	Istituto Zooprofilattico Sperimentale delle Venezie, EU/OIE/Reference Laboratory and FAO Reference Centre for AI and ND	Istituto Zooprofilattico Sperimentale Delle Venezie	Zecchin, B.; Fusaro, A.; Pastori, A.; Schivo, A.; Salviato, A.; Monne, I.; Terregino, C.
EPI1858184	PA	Italy	2021-Feb-23	EPI_ISL_1665248	A/chicken/Italy/21VIR1293-9/2021	Istituto Zooprofilattico Sperimentale delle Venezie, EU/OIE/Reference Laboratory and FAO Reference Centre for AI and ND	Istituto Zooprofilattico Sperimentale Delle Venezie	Zecchin, B.; Fusaro, A.; Pastori, A.; Schivo, A.; Salviato, A.; Monne, I.; Terregino, C.
EPI1858208	PA	Italy	2020-Nov-28	EPI_ISL_1665251	A/common_teal/Italy/20VIR7439-191/2020	Istituto Zooprofilattico Sperimentale delle Venezie, EU/OIE/Reference Laboratory and FAO Reference Centre for AI and ND	Istituto Zooprofilattico Sperimentale Delle Venezie	Zecchin, B.; Fusaro, A.; Pastori, A.; Schivo, A.; Salviato, A.; Monne, I.; Terregino, C.
EPI1858224	PA	Romania	2021-Jan-13	EPI_ISL_1665254	A/duck/Romania/10206_21VIR849-4/2021	Istituto Zooprofilattico Sperimentale delle Venezie, EU/OIE/Reference Laboratory and FAO Reference Centre for AI and ND	Istituto Zooprofilattico Sperimentale Delle Venezie	Onita, I.; Neicut, A.; Raluca, B.; Razvan, M.; Florica, B.; Zecchin, B.; Fusaro, A.; Pastori, A.; Schivo, A.; Salviato, A.; Monne, I.; Terregino, C.
EPI1858232	PA	Italy	2021-Feb-23	EPI_ISL_1665255	A/guinea_fowl/Italy/21VIR1293-20/2021	Istituto Zooprofilattico Sperimentale delle Venezie, EU/OIE/Reference Laboratory and FAO Reference Centre for AI and ND	Istituto Zooprofilattico Sperimentale Delle Venezie	Zecchin, B.; Fusaro, A.; Pastori, A.; Schivo, A.; Salviato, A.; Monne, I.; Terregino, C.
EPI1858240	PA	Slovakia	2021-Jan-08	EPI_ISL_1665256	A/muscovy_duck/Slovakia/Pah1_21VIR1086-1/2021	Istituto Zooprofilattico Sperimentale delle Venezie, EU/OIE/Reference Laboratory and FAO Reference Centre for AI and ND	Istituto Zooprofilattico Sperimentale Delle Venezie	Dirb?kov?, Z.; Tin?k, M.; Zecchin, B.; Fusaro, A.; Pastori, A.; Schivo, A.; Salviato, A.; Monne, I.; Terregino, C.
EPI1858248	PA	Austria	2021-Feb-04	EPI_ISL_1665257	A/mute_swan/Austria/21011165_21VIR1085-2/2021	AGES - Österreichische Agentur für Gesundheit und Ernährungssicherheit GmbH	Istituto Zooprofilattico Sperimentale Delle Venezie	Wodak, E.; Revilla Fern?ndez, S.; Schmoll, F.; Zecchin, B.; Fusaro, A.; Pastori, A.; Schivo, A.; Salviato, A.; Monne, I.; Terregino, C.
EPI1858264	PA	Austria	2021-Feb-01	EPI_ISL_1665259	A/mute_swan/Austria/21014124_21VIR1085-8/2021	AGES - Österreichische Agentur für Gesundheit und Ernährungssicherheit GmbH	Istituto Zooprofilattico Sperimentale Delle Venezie	Wodak, E.; Revilla Fern?ndez, S.; Schmoll, F.; Zecchin, B.; Fusaro, A.; Pastori, A.; Schivo, A.; Salviato, A.; Monne, I.; Terregino, C.
EPI1858272	PA	Norway	2021-Jan-05	EPI_ISL_1665260	A/mute_swan/Norway/FU5_21VIR850-3/2021	Istituto Zooprofilattico Sperimentale delle Venezie, EU/OIE/Reference Laboratory and FAO Reference Centre for AI and ND	Istituto Zooprofilattico Sperimentale Delle Venezie	Madslien, K.; Moldal, T.; Gjerset, B.; Gudmundsson, S.; Follestad, A.; Tronerud, OH.; Dean, KR.; Akerstedt, J.; Jorgensen,HJ.; das Neves, CG.; Romo, G.; Zecchin, B.; Fusaro, A.; Pastori, A.; Schivo, A.; Salviato, A.; Monne, I.; Terregino, C.
EPI1858296	PA	Slovenia	2020-Nov-17	EPI_ISL_1665263	A/mute_swan/Slovenia/1639-20_21VIR959-1/2020	Istituto Zooprofilattico Sperimentale delle Venezie, EU/OIE/Reference Laboratory and FAO Reference Centre for AI and ND	Istituto Zooprofilattico Sperimentale Delle Venezie	Slavec, B.; Racnik, J.; Zorman Rojs, Olga.; Zecchin, B.; Fusaro, A.; Pastori, A.; Schivo, A.; Salviato, A.; Monne, I.; Terregino, C.
EPI1858304	PA	Slovenia	2020-Dec-02	EPI_ISL_1665264	A/mute_swan/Slovenia/1756-20_21VIR959-3/2020	Istituto Zooprofilattico Sperimentale delle Venezie, EU/OIE/Reference Laboratory and FAO Reference Centre for AI and ND	Istituto Zooprofilattico Sperimentale Delle Venezie	Slavec, B.; Racnik, J.; Zorman Rojs, Olga.; Zecchin, B.; Fusaro, A.; Pastori, A.; Schivo, A.; Salviato, A.; Monne, I.; Terregino, C.
EPI1858312	PA	Slovenia	2020-Dec-09	EPI_ISL_1665265	A/mute_swan/Slovenia/1799-20_21VIR959-2/2020	Istituto Zooprofilattico Sperimentale delle Venezie, EU/OIE/Reference Laboratory and FAO Reference Centre for AI and ND	Istituto Zooprofilattico Sperimentale Delle Venezie	Slavec, B.; Racnik, J.; Zorman Rojs, Olga.; Zecchin, B.; Fusaro, A.; Pastori, A.; Schivo, A.; Salviato, A.; Monne, I.; Terregino, C.
EPI1858320	PA	Slovenia	2020-Dec-10	EPI_ISL_1665266	A/mute_swan/Slovenia/1820-20_21VIR959-4/2020	Istituto Zooprofilattico Sperimentale delle Venezie, EU/OIE/Reference Laboratory and FAO Reference Centre for AI and ND	Istituto Zooprofilattico Sperimentale Delle Venezie	Slavec, B.; Racnik, J.; Zorman Rojs, Olga.; Zecchin, B.; Fusaro, A.; Pastori, A.; Schivo, A.; Salviato, A.; Monne, I.; Terregino, C.
EPI1858352	PA	Italy	2020-Nov-17	EPI_ISL_1665272	A/common_buzzard/Italy/21VIR431-7/2020	Istituto Zooprofilattico Sperimentale delle Venezie, EU/OIE/Reference Laboratory and FAO Reference Centre for AI and ND	Istituto Zooprofilattico Sperimentale Delle Venezie	Zecchin, B.; Fusaro, A.; Pastori, A.; Schivo, A.; Salviato, A.; Monne, I.; Terregino, C.
EPI1858360	PA	Romania	2021-Jan-13	EPI_ISL_1665273	A/geese/Romania/10206_21VIR849-3/2021	Istituto Zooprofilattico Sperimentale delle Venezie, EU/OIE/Reference Laboratory and FAO Reference Centre for AI and ND	Istituto Zooprofilattico Sperimentale Delle Venezie	Onita, I.; Neicut, A.; Raluca, B.; Razvan, M.; Florica, B.; Zecchin, B.; Fusaro, A.; Pastori, A.; Schivo, A.; Salviato, A.; Monne, I.; Terregino, C.
EPI1858368	PA	Romania	2021-Jan-19	EPI_ISL_1665274	A/house_sparrow/Romania/10327_21VIR849-5/2021	Istituto Zooprofilattico Sperimentale delle Venezie, EU/OIE/Reference Laboratory and FAO Reference Centre for AI and ND	Istituto Zooprofilattico Sperimentale Delle Venezie	Onita, I.; Neicut, A.; Raluca, B.; Razvan, M.; Florica, B.; Zecchin, B.; Fusaro, A.; Pastori, A.; Schivo, A.; Salviato, A.; Monne, I.; Terregino, C.
EPI1858392	PA	Czech Republic	2021-Mar-29	EPI_ISL_1697181	A/chicken/Czech Republic/6151-1/2021	State Veterinary Institute Prague	State Veterinary Institute Prague	Nagy,A;Cernikova,L;Stara,M
EPI1858400	PA	Czech Republic	2021-Mar-25	EPI_ISL_1697182	A/chicken/Czech Republic/5903/2021	State Veterinary Institute Prague	State Veterinary Institute Prague	Nagy,A;Cernikova,L;Stara,M
EPI1858408	PA	Czech Republic	2021-Apr-06	EPI_ISL_1697183	A/chicken/Czech Republic/6684/2021	State Veterinary Institute Prague	State Veterinary Institute Prague	Nagy,A;Cernikova,L;Stara,M
EPI1858416	PA	Czech Republic	2021-Apr-06	EPI_ISL_1697184	A/chicken/Czech Republic/6654/2021	State Veterinary Institute Prague	State Veterinary Institute Prague	Nagy,A;Cernikova,L;Stara,M
EPI1858424	PA	Czech Republic	2021-Apr-06	EPI_ISL_1697185	A/duck/Czech Republic/6653-4/2021	State Veterinary Institute Prague	State Veterinary Institute Prague	Nagy,A;Cernikova,L;Stara,M
EPI1858432	PA	Czech Republic	2021-Apr-06	EPI_ISL_1697186	A/duck/Czech Republic/6653-6/2021	State Veterinary Institute Prague	State Veterinary Institute Prague	Nagy,A;Cernikova,L;Stara,M
EPI1858440	PA	Czech Republic	2021-Apr-03	EPI_ISL_1697187	A/chicken/Czech Republic/6542-1/2021	State Veterinary Institute Prague	State Veterinary Institute Prague	Nagy,A;Cernikova,L;Stara,M
EPI1858448	PA	Czech Republic	2021-Apr-01	EPI_ISL_1697188	A/chicken/Czech Republic/6532-1/2021	State Veterinary Institute Prague	State Veterinary Institute Prague	Nagy,A;Cernikova,L;Stara,M
EPI1858456	PA	Czech Republic	2021-Apr-01	EPI_ISL_1697189	A/chicken/Czech Republic/6532-2/2021	State Veterinary Institute Prague	State Veterinary Institute Prague	Nagy,A;Cernikova,L;Stara,M
EPI1858464	PA	Czech Republic	2021-Apr-02	EPI_ISL_1697190	A/peacock/Czech Republic/6529-2/2021	State Veterinary Institute Prague	State Veterinary Institute Prague	Nagy,A;Cernikova,L;Stara,M
EPI1858472	PA	Czech Republic	2021-Apr-01	EPI_ISL_1697191	A/chicken/Czech Republic/6527/2021	State Veterinary Institute Prague	State Veterinary Institute Prague	Nagy,A;Cernikova,L;Stara,M
EPI1858480	PA	Czech Republic	2021-Mar-24	EPI_ISL_1697192	A/duck/Czech Republic/5792-13/2021	State Veterinary Institute Prague	State Veterinary Institute Prague	Nagy,A;Cernikova,L;Stara,M
EPI1858488	PA	Czech Republic	2021-Mar-24	EPI_ISL_1697193	A/duck/Czech Republic/5792-19/2021	State Veterinary Institute Prague	State Veterinary Institute Prague	Nagy,A;Cernikova,L;Stara,M
EPI1858496	PA	Czech Republic	2021-Mar-12	EPI_ISL_1697194	A/chicken/Czech Republic/4980/2021	State Veterinary Institute Prague	State Veterinary Institute Prague	Nagy,A;Cernikova,L;Stara,M
EPI1858504	PA	Czech Republic	2021-Mar-19	EPI_ISL_1697195	A/duck/Czech Republic/5466/2021	State Veterinary Institute Prague	State Veterinary Institute Prague	Nagy,A;Cernikova,L;Stara,M
EPI1858512	PA	Czech Republic	2021-Mar-19	EPI_ISL_1697196	A/duck/Czech Republic/5448/2021	State Veterinary Institute Prague	State Veterinary Institute Prague	Nagy,A;Cernikova,L;Stara,M
EPI1858520	PA	Czech Republic	2021-Mar-25	EPI_ISL_1697197	A/australian brushturkey/Czech Republic/5904/2021	State Veterinary Institute Prague	State Veterinary Institute Prague	Nagy,A;Cernikova,L;Stara,M
EPI1858536	PA	Czech Republic	2021-Mar-18	EPI_ISL_1697199	A/duck/Czech Republic/5360-2/2021	State Veterinary Institute Prague	State Veterinary Institute Prague	Nagy,A;Cernikova,L;Stara,M
EPI1858544	PA	Czech Republic	2021-Apr-03	EPI_ISL_1697200	A/chicken/Czech Republic/6542-2/2021	State Veterinary Institute Prague	State Veterinary Institute Prague	Nagy,A;Cernikova,L;Stara,M
EPI1858570	PA	Lithuania	2021-Feb-26	EPI_ISL_1719909	A/swan/Lithuania/1258PG1_21VIR2606-2/2021	Istituto Zooprofilattico Sperimentale delle Venezie, EU/OIE/Reference Laboratory and FAO Reference Centre for AI and ND	Istituto Zooprofilattico Sperimentale Delle Venezie	Pridotkas, G.; Jurgelevicius, V.; Pileviciene, S.; Zecchin, B.; Fusaro, A.; Milani, A.; Schivo, A.; Salviato, A.; Giussani, E.; Monne, I.; Terregino, C.
EPI1858578	PA	Lithuania	2021-Feb-26	EPI_ISL_1719910	A/swan/Lithuania/1298PG1_21VIR2606-3/2021	Istituto Zooprofilattico Sperimentale delle Venezie, EU/OIE/Reference Laboratory and FAO Reference Centre for AI and ND	Istituto Zooprofilattico Sperimentale Delle Venezie	Pridotkas, G.; Jurgelevicius, V.; Pileviciene, S.; Zecchin, B.; Fusaro, A.; Milani, A.; Schivo, A.; Salviato, A.; Giussani, E.; Monne, I.; Terregino, C.
EPI1858586	PA	Lithuania	2021-Mar-19	EPI_ISL_1719911	A/swan/Lithuania/1842PG1_21VIR2606-5/2021	Istituto Zooprofilattico Sperimentale delle Venezie, EU/OIE/Reference Laboratory and FAO Reference Centre for AI and ND	Istituto Zooprofilattico Sperimentale Delle Venezie	Pridotkas, G.; Jurgelevicius, V.; Pileviciene, S.; Zecchin, B.; Fusaro, A.; Milani, A.; Schivo, A.; Salviato, A.; Giussani, E.; Monne, I.; Terregino, C.
EPI1858594	PA	Lithuania	2021-Mar-19	EPI_ISL_1719912	A/swan/Lithuania/2306PG1_21VIR2606-7/2021	Istituto Zooprofilattico Sperimentale delle Venezie, EU/OIE/Reference Laboratory and FAO Reference Centre for AI and ND	Istituto Zooprofilattico Sperimentale Delle Venezie	Pridotkas, G.; Jurgelevicius, V.; Pileviciene, S.; Zecchin, B.; Fusaro, A.; Milani, A.; Schivo, A.; Salviato, A.; Giussani, E.; Monne, I.; Terregino, C.
EPI1858602	PA	Bulgaria	2021-Feb-01	EPI_ISL_1719913	A/chicken/Bulgaria/39_21VIR1454-3/2021	Istituto Zooprofilattico Sperimentale delle Venezie, EU/OIE/Reference Laboratory and FAO Reference Centre for AI and ND	Istituto Zooprofilattico Sperimentale Delle Venezie	Goujgoulova, G.; Slavcheva, I.; Zecchin, B.; Fusaro, A.; Milani, A.; Schivo, A.; Salviato, A.; Giussani, E.; Monne, I.; Terregino, C.
EPI1858610	PA	Bulgaria	2021-Feb-04	EPI_ISL_1719914	A/pekin_duck/Bulgaria/48-3_21VIR1454-7/2021	Istituto Zooprofilattico Sperimentale delle Venezie, EU/OIE/Reference Laboratory and FAO Reference Centre for AI and ND	Istituto Zooprofilattico Sperimentale Delle Venezie	Goujgoulova, G.; Slavcheva, I.; Zecchin, B.; Fusaro, A.; Milani, A.; Schivo, A.; Salviato, A.; Giussani, E.; Monne, I.; Terregino, C.
EPI1858618	PA	Bulgaria	2021-Feb-08	EPI_ISL_1719915	A/chicken/Bulgaria/50-1_21VIR1454-9/2021	Istituto Zooprofilattico Sperimentale delle Venezie, EU/OIE/Reference Laboratory and FAO Reference Centre for AI and ND	Istituto Zooprofilattico Sperimentale Delle Venezie	Goujgoulova, G.; Slavcheva, I.; Zecchin, B.; Fusaro, A.; Milani, A.; Schivo, A.; Salviato, A.; Giussani, E.; Monne, I.; Terregino, C.
EPI1858809	PA	China	2020-Nov-09	EPI_ISL_1760446	A/whooper swan/Shaanxi/SXY26/2020	College of Wildlife and Protected Areas, Northeast Forestry University	Northeast Forestry University
EPI1858817	PA	China	2020-Nov-10	EPI_ISL_1760447	A/whooper swan/Shaanxi/SXY66/2020	College of Wildlife and Protected Areas, Northeast Forestry University	Northeast Forestry University
EPI1858825	PA	China	2020-Nov-10	EPI_ISL_1760448	A/common teal/Shaanxi/SXY1-1/2020	College of Wildlife and Protected Areas, Northeast Forestry University	Northeast Forestry University
EPI1858833	PA	China	2020-Nov-10	EPI_ISL_1760450	A/whooper swan/Shaanxi/SXY2-1/2020	College of Wildlife and Protected Areas, Northeast Forestry University	Northeast Forestry University
EPI1858841	PA	China	2020-Nov-10	EPI_ISL_1760451	A/whooper swan/Shanxi/SX16/2020	College of Wildlife and Protected Areas, Northeast Forestry University	Northeast Forestry University
EPI1858849	PA	China	2020-Nov-10	EPI_ISL_1760452	A/whooper swan/Shanxi/SX31/2020	College of Wildlife and Protected Areas, Northeast Forestry University	Northeast Forestry University
EPI1858857	PA	China	2020-Nov-10	EPI_ISL_1760453	A/whooper swan/Shanxi/SX56/2020	College of Wildlife and Protected Areas, Northeast Forestry University	Northeast Forestry University
EPI1858865	PA	China	2020-Nov-10	EPI_ISL_1760454	A/whooper swan/Shanxi/SX106/2020	College of Wildlife and Protected Areas, Northeast Forestry University	Northeast Forestry University
EPI1859002	PA	China	2020-Nov-02	EPI_ISL_1829205	A/whooper swan/Henan/SMQ5/2020	College of Wildlife and Protected Areas, Northeast Forestry University	Northeast Forestry University
EPI1859308	PA	China	2020-Nov-06	EPI_ISL_1834185	A/whooper swan/Henan/SMQ6/2020	College of Wildlife and Protected Areas, Northeast Forestry University	Northeast Forestry University
EPI1859316	PA	China	2020-Nov-09	EPI_ISL_1937883	A/whooper swan/Henan/SMQ7/2020	College of Wildlife and Protected Areas, Northeast Forestry University	Northeast Forestry University
EPI1859324	PA	China	2020-Nov-10	EPI_ISL_1937884	A/whooper swan/Henan/SM1/2020	College of Wildlife and Protected Areas, Northeast Forestry University	Northeast Forestry University
EPI1859332	PA	China	2020-Nov-10	EPI_ISL_1937889	A/whooper swan/Henan/SM16/2020	College of Wildlife and Protected Areas, Northeast Forestry University	Northeast Forestry University
EPI1859340	PA	China	2020-Nov-10	EPI_ISL_1937890	A/whooper swan/Henan/SM31/2020	College of Wildlife and Protected Areas, Northeast Forestry University	Northeast Forestry University
EPI1859348	PA	China	2020-Nov-10	EPI_ISL_1937891	A/whooper swan/Henan/SM61/2020	College of Wildlife and Protected Areas, Northeast Forestry University	Northeast Forestry University
EPI1859356	PA	China	2020-Nov-10	EPI_ISL_1937892	A/whooper swan/Henan/SM76/2020	College of Wildlife and Protected Areas, Northeast Forestry University	Northeast Forestry University
EPI1859364	PA	China	2020-Nov-10	EPI_ISL_1938307	A/whooper swan/Henan/SM86/2020	College of Wildlife and Protected Areas, Northeast Forestry University	Northeast Forestry University
EPI1859372	PA	China	2020-Nov-10	EPI_ISL_1938309	A/whooper swan/Henan/SM111/2020	College of Wildlife and Protected Areas, Northeast Forestry University	Northeast Forestry University
EPI1859380	PA	China	2020-Nov-10	EPI_ISL_1938478	A/whooper swan/Henan/SMQ9/2020	College of Wildlife and Protected Areas, Northeast Forestry University	Northeast Forestry University
EPI1859388	PA	China	2020-Nov-10	EPI_ISL_1939080	A/whooper swan/Henan/SMQ10/2020	College of Wildlife and Protected Areas, Northeast Forestry University	Northeast Forestry University
EPI1859396	PA	China	2020-Nov-11	EPI_ISL_1939617	A/eurasian eagle-owl/Henan/SMQ11/2020	College of Wildlife and Protected Areas, Northeast Forestry University	Northeast Forestry University
EPI1859549	PA	Czech Republic	2021-Apr-18	EPI_ISL_1941542	A/duck/Czech Republic/7681-3/2021	State Veterinary Institute Prague	State Veterinary Institute Prague	Nagy,A;Cernikova,L;Stara,M
EPI1859557	PA	Czech Republic	2021-Apr-18	EPI_ISL_1941578	A/duck/Czech Republic/7681-10/2021	State Veterinary Institute Prague	State Veterinary Institute Prague	Nagy,A;Cernikova,L;Stara,M
EPI1859565	PA	Czech Republic	2021-Apr-06	EPI_ISL_1941579	A/duck/Czech Republic/6653-5/2021	State Veterinary Institute Prague	State Veterinary Institute Prague	Nagy,A;Cernikova,L;Stara,M
EPI1859573	PA	Czech Republic	2021-Apr-06	EPI_ISL_1941580	A/duck/Czech Republic/6653-15/2021	State Veterinary Institute Prague	State Veterinary Institute Prague	Nagy,A;Cernikova,L;Stara,M
EPI1859581	PA	Czech Republic	2021-Mar-13	EPI_ISL_1941581	A/goose/Czech Republic/5363-10/2021	State Veterinary Institute Prague	State Veterinary Institute Prague	Nagy,A;Cernikova,L;Stara,M
EPI1859646	PA	Poland	2021-Feb-15	EPI_ISL_2111625	A/mute_swan/Poland/MB131/2021	National Veterinary Research Institut Poland, PIWet-PIB	National Veterinary Research Institute	Dziadek, K.; Swieton, E. ; Smietanka, K.
EPI1859654	PA	Poland	2021-Feb-22	EPI_ISL_2113167	A/mute_swan/Poland/MB189/2021	National Veterinary Research Institut Poland, PIWet-PIB	National Veterinary Research Institute	Dziadek, K.; Swieton, E.; Smietanka, K.
EPI1859670	PA	Poland	2021-Mar-06	EPI_ISL_2114013	A/mute_swan/Poland/MB272/2021	National Veterinary Research Institut Poland, PIWet-PIB	National Veterinary Research Institute	Dziadek, K.; Swieton, E.; Smietanka, K.
EPI1859636	PA	Sweden	2021-Apr-20	EPI_ISL_2131573	A/Chicken/Sweden/SVA210420SZ0002/KN099429-IP22/2021	National Veterinary Institute, SVA	National Veterinary Institute
EPI1859682	PA	Netherlands	2021-Jan-05	EPI_ISL_2172517	A/common buzzard/Netherlands/21021278-002/2021	Wageningen Bioveterinary Research	Wageningen Bioveterinary Research	Beerens, Nancy; Harders, Frank; Pritz-Verschuren, Sylvia; Roose, Marit; Germeraad, Evelien; Engelsma, Marc; Bossers, Alex; Heutink, Rene
EPI1859690	PA	Netherlands	2021-Jan-08	EPI_ISL_2172518	A/common kestrel/Netherlands/21021301-039/2021	Wageningen Bioveterinary Research	Wageningen Bioveterinary Research	Beerens, Nancy; Harders, Frank; Pritz-Verschuren, Sylvia; Roose, Marit; Germeraad, Evelien; Engelsma, Marc; Bossers, Alex; Heutink, Rene
EPI1859698	PA	Netherlands	2021-Jan-10	EPI_ISL_2172522	A/common buzzard/Netherlands/21021497-001/2021	Wageningen Bioveterinary Research	Wageningen Bioveterinary Research	Beerens, Nancy; Harders, Frank; Pritz-Verschuren, Sylvia; Roose, Marit; Germeraad, Evelien; Engelsma, Marc; Bossers, Alex; Heutink, Rene
EPI1859706	PA	Netherlands	2021-Jan-18	EPI_ISL_2172523	A/sanderling/Netherlands/21021794-002/2021	Wageningen Bioveterinary Research	Wageningen Bioveterinary Research	Beerens, Nancy; Harders, Frank; Pritz-Verschuren, Sylvia; Roose, Marit; Germeraad, Evelien; Engelsma, Marc; Bossers, Alex; Heutink, Rene
EPI1859714	PA	Netherlands	2021-Jan-19	EPI_ISL_2172525	A/barnacle goose/Netherlands/21022039-002/2021	Wageningen Bioveterinary Research	Wageningen Bioveterinary Research	Beerens, Nancy; Harders, Frank; Pritz-Verschuren, Sylvia; Roose, Marit; Germeraad, Evelien; Engelsma, Marc; Bossers, Alex; Heutink, Rene
EPI1859722	PA	Netherlands	2021-Feb-21	EPI_ISL_2172526	A/common buzzard/Netherlands/21023939-001/2021	Wageningen Bioveterinary Research	Wageningen Bioveterinary Research	Beerens, Nancy; Harders, Frank; Pritz-Verschuren, Sylvia; Roose, Marit; Germeraad, Evelien; Engelsma, Marc; Bossers, Alex; Heutink, Rene
EPI1859746	PA	Netherlands	2021-Jan-30	EPI_ISL_2172529	A/wild goose/Netherlands/21024076-001/2021	Wageningen Bioveterinary Research	Wageningen Bioveterinary Research	Beerens, Nancy; Harders, Frank; Pritz-Verschuren, Sylvia; Roose, Marit; Germeraad, Evelien; Engelsma, Marc; Bossers, Alex; Heutink, Rene
EPI1859762	PA	Netherlands	2021-Feb-21	EPI_ISL_2172531	A/barnacle goose/Netherlands/21024358-001/2021	Wageningen Bioveterinary Research	Wageningen Bioveterinary Research	Beerens, Nancy; Harders, Frank; Pritz-Verschuren, Sylvia; Roose, Marit; Germeraad, Evelien; Engelsma, Marc; Bossers, Alex; Heutink, Rene
EPI1859770	PA	Netherlands	2021-Jan-25	EPI_ISL_2172532	A/gadwall/Netherlands/21024401-002/2021	Wageningen Bioveterinary Research	Wageningen Bioveterinary Research	Beerens, Nancy; Harders, Frank; Pritz-Verschuren, Sylvia; Roose, Marit; Germeraad, Evelien; Engelsma, Marc; Bossers, Alex; Heutink, Rene
EPI1859778	PA	Netherlands	2021-Mar-04	EPI_ISL_2172533	A/common buzzard/Netherlands/21024712-002/2021	Wageningen Bioveterinary Research	Wageningen Bioveterinary Research	Beerens, Nancy; Harders, Frank; Pritz-Verschuren, Sylvia; Roose, Marit; Germeraad, Evelien; Engelsma, Marc; Bossers, Alex; Heutink, Rene
EPI1859818	PA	Netherlands	2021-Jan-04	EPI_ISL_2175628	A/common buzzard/Netherlands/21021187-001/2021	Wageningen Bioveterinary Research	Wageningen Bioveterinary Research	Beerens, Nancy; Harders, Frank; Pritz-Verschuren, Sylvia; Roose, Marit; Germeraad, Evelien; Engelsma, Marc; Bossers, Alex; Heutink, Rene
EPI1859826	PA	Netherlands	2021-Feb-14	EPI_ISL_2176321	A/barnacle goose/Netherlands/21023498-002/2021	Wageningen Bioveterinary Research	Wageningen Bioveterinary Research	Beerens, Nancy; Harders, Frank; Pritz-Verschuren, Sylvia; Roose, Marit; Germeraad, Evelien; Engelsma, Marc; Bossers, Alex; Heutink, Rene
EPI1859842	PA	Netherlands	2021-Apr-07	EPI_ISL_2177398	A/peacock/Netherlands/21026542-001/2021	Wageningen Bioveterinary Research	Wageningen Bioveterinary Research	Beerens, Nancy; Harders, Frank; Pritz-Verschuren, Sylvia; Roose, Marit; Germeraad, Evelien; Engelsma, Marc; Bossers, Alex; Heutink, Rene
EPI1859910	PA	Czech Republic	2021-Mar-29	EPI_ISL_2194543	A/chicken/Czech Republic/6151-2/2021	State Veterinary Institute Prague	State Veterinary Institute Prague	Nagy,A;Cernikova,L;Stara,M
EPI1859963	PA	Netherlands	2021-May-21	EPI_ISL_2227275	A/turkey/Netherlands/21028936-001005/2021	Wageningen Bioveterinary Research	Wageningen Bioveterinary Research	Beerens, Nancy; Harders, Frank; Pritz-Verschuren, Sylvia; Roose, Marit; Germeraad, Evelien; Engelsma, Marc; Bossers, Alex; Heutink, Rene
EPI1860051	PA	Italy	2021-Jan-28	EPI_ISL_2234810	A/seagull/Italy/21VIR2479/2021	Istituto Zooprofilattico Sperimentale delle Venezie, EU/OIE/Reference Laboratory and FAO Reference Centre for AI and ND	Istituto Zooprofilattico Sperimentale Delle Venezie	Zecchin, B.; Fusaro, A.; Schivo, A.; Salviato, A.; Giussani, E.; Monne, I.; Terregino, C.
EPI1860059	PA	Spain	2021-Jan-07	EPI_ISL_2234811	A/anser_anser/Spain/102-8_21VIR1230-4/2021	Istituto Zooprofilattico Sperimentale delle Venezie, EU/OIE/Reference Laboratory and FAO Reference Centre for AI and ND	Istituto Zooprofilattico Sperimentale Delle Venezie	Ruano Ramos, M.J.; S?nchez S?nchez, A.; Zecchin, B.; Fusaro, A.; Schivo, A.; Salviato, A.; Giussani, E.; Monne, I.; Terregino, C.
EPI1860067	PA	Spain	2021-Jan-27	EPI_ISL_2234812	A/anser_anser/Spain/297-1_21VIR1230-5/2021	Istituto Zooprofilattico Sperimentale delle Venezie, EU/OIE/Reference Laboratory and FAO Reference Centre for AI and ND	Istituto Zooprofilattico Sperimentale Delle Venezie	Ruano Ramos, M.J.; S?nchez S?nchez, A.; Zecchin, B.; Fusaro, A.; Schivo, A.; Salviato, A.; Giussani, E.; Monne, I.; Terregino, C.
EPI1860075	PA	Spain	2021-Jan-07	EPI_ISL_2234813	A/ciconia_ciconia/Spain/102-1_21VIR1230-2/2021	Istituto Zooprofilattico Sperimentale delle Venezie, EU/OIE/Reference Laboratory and FAO Reference Centre for AI and ND	Istituto Zooprofilattico Sperimentale Delle Venezie	Ruano Ramos, M.J.; S?nchez S?nchez, A.; Zecchin, B.; Fusaro, A.; Schivo, A.; Salviato, A.; Giussani, E.; Monne, I.; Terregino, C.
EPI1860083	PA	Spain	2020-Nov-20	EPI_ISL_2234814	A/peregrine_falcon/Spain/3365-1_21VIR1230-1/2020	Istituto Zooprofilattico Sperimentale delle Venezie, EU/OIE/Reference Laboratory and FAO Reference Centre for AI and ND	Istituto Zooprofilattico Sperimentale Delle Venezie	Ruano Ramos, M.J.; S?nchez S?nchez, A.; Zecchin, B.; Fusaro, A.; Schivo, A.; Salviato, A.; Giussani, E.; Monne, I.; Terregino, C.
EPI1860091	PA	Romania	2021-Jan-13	EPI_ISL_2234815	A/duck/Romania/10202_21VIR2593-31/2021	Istituto Zooprofilattico Sperimentale delle Venezie, EU/OIE/Reference Laboratory and FAO Reference Centre for AI and ND	Istituto Zooprofilattico Sperimentale Delle Venezie	Onita, I.; Neicut, A.; Raluca, B.; Razvan, M.; Florica, B.; Zecchin, B.; Fusaro, A.; Giussani, E.; Schivo, A.; Salviato, A.; Monne, I.; Terregino, C.
EPI1860099	PA	Romania	2021-Jan-13	EPI_ISL_2234816	A/duck/Romania/10205-t4_21VIR2593-3/2021	Istituto Zooprofilattico Sperimentale delle Venezie, EU/OIE/Reference Laboratory and FAO Reference Centre for AI and ND	Istituto Zooprofilattico Sperimentale Delle Venezie	Onita, I.; Neicut, A.; Raluca, B.; Razvan, M.; Florica, B.; Zecchin, B.; Fusaro, A.; Giussani, E.; Schivo, A.; Salviato, A.; Monne, I.; Terregino, C.
EPI1860107	PA	Romania	2021-Jan-13	EPI_ISL_2234817	A/goose/Romania/10205-t3_21VIR2593-7/2021	Istituto Zooprofilattico Sperimentale delle Venezie, EU/OIE/Reference Laboratory and FAO Reference Centre for AI and ND	Istituto Zooprofilattico Sperimentale Delle Venezie	Onita, I.; Neicut, A.; Raluca, B.; Razvan, M.; Florica, B.; Zecchin, B.; Fusaro, A.; Giussani, E.; Schivo, A.; Salviato, A.; Monne, I.; Terregino, C.
EPI1860123	PA	Romania	2021-Jan-19	EPI_ISL_2234819	A/goose/Romania/10330_21VIR2593-35/2021	Istituto Zooprofilattico Sperimentale delle Venezie, EU/OIE/Reference Laboratory and FAO Reference Centre for AI and ND	Istituto Zooprofilattico Sperimentale Delle Venezie	Onita, I.; Neicut, A.; Raluca, B.; Razvan, M.; Florica, B.; Zecchin, B.; Fusaro, A.; Giussani, E.; Schivo, A.; Salviato, A.; Monne, I.; Terregino, C.
EPI1860131	PA	Romania	2021-Jan-22	EPI_ISL_2234820	A/hawk/Romania/10363_21VIR2593-11/2021	Istituto Zooprofilattico Sperimentale delle Venezie, EU/OIE/Reference Laboratory and FAO Reference Centre for AI and ND	Istituto Zooprofilattico Sperimentale Delle Venezie	Onita, I.; Neicut, A.; Raluca, B.; Razvan, M.; Florica, B.; Zecchin, B.; Fusaro, A.; Giussani, E.; Schivo, A.; Salviato, A.; Monne, I.; Terregino, C.
EPI1862698	PA	Sweden	2021-Mar-16	EPI_ISL_2254497	A/western jackdaw/SVA210317SZ0321/KN001057/E-2021	National Veterinary Institute, SVA	National Veterinary Institute
EPI1866608	PA	Sweden	2021-Mar-14	EPI_ISL_2301187	A/common buzzard/Sweden/SVA210323SZ0426/KN001120/O-2021	National Veterinary Institute, SVA	National Veterinary Institute
EPI1868452	PA	Czech Republic	2021-May-16	EPI_ISL_2402936	A/chicken/Czech Republic/10251-1/2021	State Veterinary Institute Prague	State Veterinary Institute Prague	Nagy,A;Cernikova,L;Stara,M
EPI1868460	PA	Czech Republic	2021-May-31	EPI_ISL_2402937	A/chicken/Czech Republic/10251-2/2021	State Veterinary Institute Prague	State Veterinary Institute Prague	Nagy,A;Cernikova,L;Stara,M
EPI1873066	PA	China	2020-Nov-16	EPI_ISL_2555532	A/Cygnus columbianus/Hubei/116/2020	State Key Laboratory of Virology and Wuhan Institute of Virology, Chinese Academy of Sciences	Wuhan Institute of Virology, CAS
EPI1873074	PA	China	2020-Nov-04	EPI_ISL_2555534	A/Cygnus columbianus/Hubei/56/2020	State Key Laboratory of Virology and Wuhan Institute of Virology, Chinese Academy of Sciences	Wuhan Institute of Virology, CAS	Jiason Xiong, Hao Zhou and Quanjiao Chen
EPI1873082	PA	China	2020-Nov-16	EPI_ISL_2555536	A/Chlidonias hybrida/Hubei/55/2020	State Key Laboratory of Virology and Wuhan Institute of Virology, Chinese Academy of Sciences	Wuhan Institute of Virology, CAS	Jiason Xiong, Hao Zhou and Quanjiao Chen
EPI1873090	PA	China	2020-Nov-16	EPI_ISL_2555538	A/Cygnus columbianus/Hubei/53/2020	State Key Laboratory of Virology and Wuhan Institute of Virology, Chinese Academy of Sciences	Wuhan Institute of Virology, CAS	Jiason Xiong, Hao Zhou and Quanjiao Chen
EPI1873098	PA	China	2020-Nov-16	EPI_ISL_2555541	A/Cygnus columbianus/Hubei/52/2020	State Key Laboratory of Virology and Wuhan Institute of Virology, Chinese Academy of Sciences	Wuhan Institute of Virology, CAS	Jiason Xiong, Hao Zhou and Quanjiao Chen
EPI1873106	PA	China	2020-Nov-12	EPI_ISL_2555542	A/Cygnus columbianus/Hubei/51/2020	State Key Laboratory of Virology and Wuhan Institute of Virology, Chinese Academy of Sciences	Wuhan Institute of Virology, CAS	Jiason Xiong, Hao Zhou and Quanjiao Chen
EPI1873114	PA	China	2020-Nov-12	EPI_ISL_2555543	A/Cygnus columbianus/Hubei/50/2020	State Key Laboratory of Virology and Wuhan Institute of Virology, Chinese Academy of Sciences	Wuhan Institute of Virology, CAS	Jiason Xiong, Hao Zhou and Quanjiao Chen
EPI1873122	PA	China	2020-Nov-12	EPI_ISL_2556113	A/Cygnus columbianus/Hubei/49/2020	State Key Laboratory of Virology and Wuhan Institute of Virology, Chinese Academy of Sciences	Wuhan Institute of Virology, CAS	Jiason Xiong, Hao Zhou and Quanjiao Chen
EPI1875196	PA	Sweden	2021-Apr-06	EPI_ISL_2574053	A/Towny owel/Sweden/SVAU210406SZ0042/KN001362/M-2021	National Veterinary Institute, SVA	National Veterinary Institute
EPI1883633	PA	Romania	2021-May-05	EPI_ISL_2681044	A/chicken/Romania/12448_21VIR3734-3/2021	Institute for Diagnosis & Animal Health (IDAH)	Istituto Zooprofilattico Sperimentale Delle Venezie	Onita, I.; Neicut, A.; Raluca, B.; Razvan, M.; Florica, B.; Zecchin, B.; Fusaro, A.; Giussani, E.; Schivo, A.; Salviato, A.; Monne, I.; Terregino, C.
EPI1877881	PA	China	2020-Nov-04	EPI_ISL_2685842	A/tundra swan/Hubei/BQ2/2020	College of Wildlife and Protected Areas, Northeast Forestry University	Northeast Forestry University
EPI1877889	PA	China	2020-Nov-09	EPI_ISL_2685846	A/tundra swan/Hubei/BQ3/2020	College of Wildlife and Protected Areas, Northeast Forestry University	Northeast Forestry University
EPI1877897	PA	China	2020-Nov-11	EPI_ISL_2685847	A/tundra swan/Hubei/BQ4/2020	College of Wildlife and Protected Areas, Northeast Forestry University	Northeast Forestry University
EPI1877905	PA	China	2020-Nov-16	EPI_ISL_2685848	A/tundra swan/Hubei/BQ6/2020	College of Wildlife and Protected Areas, Northeast Forestry University	Northeast Forestry University
EPI1877913	PA	China	2020-Nov-16	EPI_ISL_2685900	A/tundra swan/Hubei/BQ7/2020	College of Wildlife and Protected Areas, Northeast Forestry University	Northeast Forestry University
EPI1877921	PA	China	2020-Nov-16	EPI_ISL_2685947	A/tundra swan/Hubei/BQ8/2020	College of Wildlife and Protected Areas, Northeast Forestry University	Northeast Forestry University
EPI2005327	PA	Vietnam	2021-Dec-01	EPI_ISL_11504587	A/chicken/Vietnam/HU14-LB11/2021	Graduate School of Veterinary Medicine, Hokkaido University	Graduate School of Veterinary Medicine, Hokkaido University	Yoshihiro, Sakoda; Norikazu, Isoda; Takahiro, Hiono
EPI2021971	PA	Kosovo	2021-Oct-04	EPI_ISL_12176839	A/chicken/Kosovo/279_22VIR3124-2/2021	Kosovo Food and Veterinary Laboratory	Istituto Zooprofilattico Sperimentale delle Venezie	Armend, C.; Xhavit, M.; Kujtim, U.; Barbierato, G.; Zecchin, B.; Fusaro, A.; Schivo, A.; Salviato, A.; Palumbo, E.; Giussani, E.; Monne, I.; Terregino, C.
EPI2021979	PA	Kosovo	2021-Oct-05	EPI_ISL_12176840	A/chicken/Kosovo/280_22VIR3124-3/2021	Kosovo Food and Veterinary Laboratory	Istituto Zooprofilattico Sperimentale delle Venezie	Armend, C.; Xhavit, M.; Kujtim, U.; Barbierato, G.; Zecchin, B.; Fusaro, A.; Schivo, A.; Salviato, A.; Palumbo, E.; Giussani, E.; Monne, I.; Terregino, C.
EPI2021987	PA	Kosovo	2021-Oct-07	EPI_ISL_12176841	A/chicken/Kosovo/283_22VIR3124-4/2021	Kosovo Food and Veterinary Laboratory	Istituto Zooprofilattico Sperimentale delle Venezie	Armend, C.; Xhavit, M.; Kujtim, U.; Barbierato, G.; Zecchin, B.; Fusaro, A.; Schivo, A.; Salviato, A.; Palumbo, E.; Giussani, E.; Monne, I.; Terregino, C.
EPI2021995	PA	Kosovo	2021-Oct-11	EPI_ISL_12176843	A/chicken/Kosovo/284_22VIR3124-5/2021	Kosovo Food and Veterinary Laboratory	Istituto Zooprofilattico Sperimentale delle Venezie	Armend, C.; Xhavit, M.; Kujtim, U.; Barbierato, G.; Zecchin, B.; Fusaro, A.; Schivo, A.; Salviato, A.; Palumbo, E.; Giussani, E.; Monne, I.; Terregino, C.
EPI2022003	PA	Kosovo	2021-Oct-18	EPI_ISL_12176844	A/common_quail/Kosovo/288_22VIR3124-6/2021	Kosovo Food and Veterinary Laboratory	Istituto Zooprofilattico Sperimentale delle Venezie	Armend, C.; Xhavit, M.; Kujtim, U.; Barbierato, G.; Zecchin, B.; Fusaro, A.; Schivo, A.; Salviato, A.; Palumbo, E.; Giussani, E.; Monne, I.; Terregino, C.
EPI2022019	PA	Kosovo	2021-Nov-03	EPI_ISL_12176846	A/chicken/Kosovo/299_22VIR3124-8/2021	Kosovo Food and Veterinary Laboratory	Istituto Zooprofilattico Sperimentale delle Venezie	Armend, C.; Xhavit, M.; Kujtim, U.; Barbierato, G.; Zecchin, B.; Fusaro, A.; Schivo, A.; Salviato, A.; Palumbo, E.; Giussani, E.; Monne, I.; Terregino, C.
EPI2022027	PA	Kosovo	2021-Nov-05	EPI_ISL_12176847	A/chicken/Kosovo/302_22VIR3124-9/2021	Kosovo Food and Veterinary Laboratory	Istituto Zooprofilattico Sperimentale delle Venezie	Armend, C.; Xhavit, M.; Kujtim, U.; Barbierato, G.; Zecchin, B.; Fusaro, A.; Schivo, A.; Salviato, A.; Palumbo, E.; Giussani, E.; Monne, I.; Terregino, C.
EPI2022050	PA	Kosovo	2022-Jan-06	EPI_ISL_12176850	A/chicken/Kosovo/22-2_22VIR3124-13/2022	Kosovo Food and Veterinary Laboratory	Istituto Zooprofilattico Sperimentale delle Venezie	Armend, C.; Xhavit, M.; Kujtim, U.; Barbierato, G.; Zecchin, B.; Fusaro, A.; Schivo, A.; Salviato, A.; Palumbo, E.; Giussani, E.; Monne, I.; Terregino, C.
EPI2022058	PA	Kosovo	2022-Jan-14	EPI_ISL_12176851	A/chicken/Kosovo/22-8_22VIR3124-14/2022	Kosovo Food and Veterinary Laboratory	Istituto Zooprofilattico Sperimentale delle Venezie	Armend, C.; Xhavit, M.; Kujtim, U.; Barbierato, G.; Zecchin, B.; Fusaro, A.; Schivo, A.; Salviato, A.; Palumbo, E.; Giussani, E.; Monne, I.; Terregino, C.
EPI2022066	PA	Kosovo	2022-Jan-19	EPI_ISL_12176852	A/chicken/Kosovo/22-9_22VIR3124-15/2022	Kosovo Food and Veterinary Laboratory	Istituto Zooprofilattico Sperimentale delle Venezie	Armend, C.; Xhavit, M.; Kujtim, U.; Barbierato, G.; Zecchin, B.; Fusaro, A.; Schivo, A.; Salviato, A.; Palumbo, E.; Giussani, E.; Monne, I.; Terregino, C.
EPI2022074	PA	Kosovo	2021-Jun-14	EPI_ISL_12176853	A/chicken/Kosovo/126_22VIR3124-18/2021	Kosovo Food and Veterinary Laboratory	Istituto Zooprofilattico Sperimentale delle Venezie	Armend, C.; Xhavit, M.; Kujtim, U.; Barbierato, G.; Zecchin, B.; Fusaro, A.; Schivo, A.; Salviato, A.; Palumbo, E.; Giussani, E.; Monne, I.; Terregino, C.
EPI2022082	PA	Kosovo	2022-Feb-15	EPI_ISL_12176854	A/chicken/Kosovo/22-50_22VIR3124-19/2022	Kosovo Food and Veterinary Laboratory	Istituto Zooprofilattico Sperimentale delle Venezie	Armend, C.; Xhavit, M.; Kujtim, U.; Barbierato, G.; Zecchin, B.; Fusaro, A.; Schivo, A.; Salviato, A.; Palumbo, E.; Giussani, E.; Monne, I.; Terregino, C.
EPI2022090	PA	Kosovo	2022-Mar-01	EPI_ISL_12176855	A/chicken/Kosovo/22-59_22VIR3124-20/2022	Kosovo Food and Veterinary Laboratory	Istituto Zooprofilattico Sperimentale delle Venezie	Armend, C.; Xhavit, M.; Kujtim, U.; Barbierato, G.; Zecchin, B.; Fusaro, A.; Schivo, A.; Salviato, A.; Palumbo, E.; Giussani, E.; Monne, I.; Terregino, C.
EPI2022098	PA	Kosovo	2022-Jan-19	EPI_ISL_12176931	A/turkey/Kosovo/13-2_22VIR3124-31/2022	Kosovo Food and Veterinary Laboratory	Istituto Zooprofilattico Sperimentale delle Venezie	Armend, C.; Xhavit, M.; Kujtim, U.; Barbierato, G.; Zecchin, B.; Fusaro, A.; Schivo, A.; Salviato, A.; Palumbo, E.; Giussani, E.; Monne, I.; Terregino, C.
EPI2028321	PA	Czech Republic	2021-Mar-19	EPI_ISL_12437699	A/duck/Czech Republic/5467/2021	State Veterinary Institute Prague	State Veterinary Institute Prague	Alexander,Nagy;Lenka,Cernikova;Martina,Stara
EPI2028329	PA	Czech Republic	2021-Mar-26	EPI_ISL_12437700	A/duck/Czech Republic/6017/2021	State Veterinary Institute Prague	State Veterinary Institute Prague	Alexander,Nagy;Lenka,Cernikova;Martina,Stara
EPI2059201	PA	Sweden	2021-Mar-15	EPI_ISL_13175606	A/Turkey/Sweden/SVA210315SZ0260/FB067516-IP19/2021	National Veterinary Institute, SVA	National Veterinary Institute
EPI2059520	PA	Sweden	2021-Feb-24	EPI_ISL_13175667	A/Common pheasant/Sweden/SVA210224SZ0005/KN000542-IP8/2021	National Veterinary Institute, SVA	National Veterinary Institute
EPI1018190	PA	Egypt	2016-Nov-26	EPI_ISL_268511	A/Common-coot/Egypt/CA285/2016	National Laboratory for Veterinary Quality Control on Poultry production- Animal Health Research Inistitute	Animal Health Research Institute	'Nahed,Yehia; Mahmoud,Naguib; Naglaa,Hagag; Mohamed,El-Husseiny; Zainab,Mosaad; Mohamed,Hassan; AbdelSatar,Arafa'
EPI750201	PA	Taiwan	2015-Jan-09	EPI_ISL_219885	A/goose/Taiwan/01003/2015			Lee,M.S.; Chen,L.H.; Chen,Y.P.; Liu,Y.P.; Li,W.C.; Lin,Y.L.; Lee,F.; Ting,L.J.
EPI774418	PA	China	2016-May-15	EPI_ISL_224741	A/Bar-headed Goose/Qinghai/BTY18-MU/2016	State Key Laboratory of Virology and Wuhan Institute of Virology, Chinese Academy of Sciences	Wuhan Institute of Virology
EPI1850448	PA	Japan	2021-Mar-03	EPI_ISL_1240997	A/eastern buzzard/Tochigi/090311C/2021	National Institute of Animal Health	National Institute of Animal Health
EPI569389	PA	United States	2014-Dec-08	EPI_ISL_173878	A/gyrfalcon/Washington/41088-6/2014			Ip,H.S.; Kim-Torchetti,M.; Crespo,R.; Kohrs,P.; DeBruyn,P.; Mansfield,K.G.; Baszler,T.; Badcoe,L.; Bodenstein,B.; Shearn-Boschler,V.; Killian,M.L.; Pedersen,J.C.; Hines,N.; Gidlewski,T.; DeLiberto,T.; Sleeman,J.; Shearn-Bochsler,V.; Long,R.L.; Hines,N.L.
EPI666057	PA	China	2015-May-23	EPI_ISL_200468	A/goose/Shandong/05.23 AY-GS/2015(Mixed)		Institute of Microbiology, Chinese Academy of Sciences
EPI665977	PA	China	2014-Jun-14	EPI_ISL_200458	A/goose/Shandong/06.14 HZ-GS/2014(Mixed)		Institute of Microbiology, Chinese Academy of Sciences
EPI858819	PA	China	2013-Feb-21	EPI_ISL_237551	A/goose/Shandong/LQ01694/2013		Institute of Microbiology, Chinese Academy of Sciences
EPI703587	PA	China	2014-Apr-08	EPI_ISL_208840	A/goose/Eastern China/S0408/2014			Sun,H.; Sun,Y.; Pu,J.; Liu,L.; Li,C.; Xu,G.; Qin,M.; Zhang,Y.; Zhao,H.; Wei,K.; Liu,J.
EPI703570	PA	China	2012-Dec-04	EPI_ISL_208831	A/goose/Eastern China/L1204/2012			Sun,H.; Sun,Y.; Pu,J.; Liu,L.; Li,C.; Xu,G.; Qin,M.; Zhang,Y.; Zhao,H.; Wei,K.; Liu,J.
EPI703569	PA	China	2012-Dec-14	EPI_ISL_208830	A/goose/Eastern China/L1214/2012			Sun,H.; Sun,Y.; Pu,J.; Liu,L.; Li,C.; Xu,G.; Qin,M.; Zhang,Y.; Zhao,H.; Wei,K.; Liu,J.
EPI990175	PA	Germany	2017-Jan-25	EPI_ISL_249682	A/domestic goose/Germany-BY/R677/2017		Friedrich-Loeffler-Institut
EPI909435	PA	Russian Federation	2017-Jan-06	EPI_ISL_247722	A/goose/Krasnodar/3144/2017		State Research Center of Virology and Biotechnology (VECTOR)	Ivan,Susloparov; Natalya,Goncharova; Natalya,Kolosova; Vasiliy,Marchenko; Alexander,Ryzhikov
EPI990798	PA	Germany	2017-Jan-25	EPI_ISL_262059	A/greylag goose/Germany-NI/AR703-L02138/2017		Friedrich-Loeffler-Institut
EPI990790	PA	Germany	2017-Feb-02	EPI_ISL_262058	A/greylag goose/Germany-NI/AR1395-L02144/2017		Friedrich-Loeffler-Institut
EPI561642	PA	Korea, Republic of	2014-Feb-01	EPI_ISL_171717	A/bean goose/Korea/H328/2014			Jeong,J.; Kang,H.M.; Lee,E.K.; Song,B.M.; Kwon,Y.K.; Kim,H.R.; Choi,K.S.; Kim,J.Y.; Lee,H.J.; Moon,O.K.; Jeong,W.; Choi,J.; Baek,J.H.; Joo,Y.S.; Park,Y.H.; Lee,H.S.; Lee,Y.J.; Lee,Y.-J.; Kang,H.-M.; Lee,E.-K.; Song,B.-M.; Lee,K.-J.; Hong,M.-S.
EPI959330	PA	Netherlands	2016-Nov-23	EPI_ISL_255910	A/Mew Gull/Netherlands/1/2016	Erasmus Medical Center	Erasmus Medical Center	Poen,M.J.;Van Der Jeugd,H.P.;Vuong,O.;Scheuer,R.D.;Kleyheeg,E.;Lexmond,P.; Eggink,W.D.;Müskens,G.J.D.M;Bestebroer,T.M.;Oude Munnink,B.B.; Phan,V.T.M.;Cotten,M.L.;Koopmans,M.P.G.;Kuiken,T.;Fouchier,R.A.M.
EPI959397	PA	Netherlands	2016-Nov-23	EPI_ISL_255892	A/Great Black-backed Gull/Netherlands/2/2016	Erasmus Medical Center	Erasmus Medical Center	Poen,MJ; Van Der Jeugd,HP; Vuong,O; Scheuer,RD; Kleyheeg,E; Lexmond,P; Eggink,WD; Müskens,GJDM; Bestebroer,TM; Koopmans,MPG; Kuiken,T; Fouchier,RAM
EPI1848358	PA	Sweden	2021-Feb-07	EPI_ISL_1093426	A/black-headed gull/Sweden/SVA210216SZ0398/KN000437/2021	National Veterinary Institute, SVA	National Veterinary Institute
EPI1850342	PA	Sweden	2021-Feb-23	EPI_ISL_1238902	A/common pheasant/Sweden/SVA210224SZ0005/KN000542-IP8/2021	National Veterinary Institute, SVA	National Veterinary Institute
EPI1859662	PA	Poland	2021-Mar-03	EPI_ISL_2113493	A/mute_swan/Poland/MB268/2021	National Veterinary Research Institut Poland, PIWet-PIB	National Veterinary Research Institute	Dziadek, K.; Swieton, E.; Smietanka, K.
EPI909443	PA	Russian Federation	2017-Jan-06	EPI_ISL_247723	A/mute swan/Krasnodar/25/2017		State Research Center of Virology and Biotechnology (VECTOR)	Ivan,Susloparov; Natalya,Goncharova; Natalya,Kolosova; Vasiliy,Marchenko; Alexander,Ryzhikov
EPI990782	PA	Germany	2017-Feb-14	EPI_ISL_262057	A/mute swan/Germany-NI/AR1529-L02145/2017		Friedrich-Loeffler-Institut
EPI909427	PA	Russian Federation	2017-Jan-01	EPI_ISL_247721	A/turkey/Rostov-on-Don/11/2017		State Research Center of Virology and Biotechnology (VECTOR)	Ivan,Susloparov; Natalya,Goncharova; Natalya,Kolosova; Vasiliy,Marchenko; Alexander,Ryzhikov
EPI961573	PA	Germany	2017-Jan-09	EPI_ISL_249681	A/turkey/Germany-BB/R234ff/2017		Friedrich-Loeffler-Institut
EPI858843	PA	India	2016-Oct-20	EPI_ISL_237554	A/painted stork/India/10CA03/2016	ICAR-National Institute of High Security Animal Diseases	ICAR-National Institute of High Security Animal Diseases	'Nagarajan, Shanmugasundaram; Shukla, Shweta; Kumar, Manoj; Murugkar, H. V.; Tosh, Chakradhar; Singh, Vijendra Pal
EPI909379	PA	Russian Federation	2017-Jan-06	EPI_ISL_247715	A/long-eared owl/Voronezh/15/2017		State Research Center of Virology and Biotechnology (VECTOR)	Ivan,Susloparov; Natalya,Goncharova; Natalya,Kolosova; Vasiliy,Marchenko; Alexander,Ryzhikov
EPI1854099	PA	Sweden	2021-Mar-15	EPI_ISL_1390546	A/northern goshawk/Sweden/SVA210316SZ0489/KN001045/M/2021	National Veterinary Institute, SVA	National Veterinary Institute
EPI1854075	PA	Sweden	2021-Mar-16	EPI_ISL_1386249	A/western marsh harrier/Sweden/SVA210316SZ0486/KN001011/E/2021	National Veterinary Institute, SVA	National Veterinary Institute
EPI1848408	PA	Sweden	2021-Feb-11	EPI_ISL_1095454	A/Common buzzard/Sweden/SVA210212SZ0284/KN000390/2021	National Veterinary Institute, SVA	National Veterinary Institute
EPI959551	PA	Hungary	2017-Feb-24	EPI_ISL_255937	A/Pheasant/Hungary/7685/2017	National Food Chain Safety Office Veterinary Diagnostic Directorate Laboratory for Molecular Biology	Danam.Vet.Molbiol	Adam, Dan
EPI959543	PA	Hungary	2017-Feb-16	EPI_ISL_255936	A/Pheasant/Hungary/6553/2017	National Food Chain Safety Office Veterinary Diagnostic Directorate Laboratory for Molecular Biology	Danam.Vet.Molbiol	Adam, Dan
EPI959535	PA	Hungary	2017-Feb-16	EPI_ISL_255935	A/Mute swan/Hungary/6276/2017	National Food Chain Safety Office Veterinary Diagnostic Directorate Laboratory for Molecular Biology	Danam.Vet.Molbiol	Adam, Dan
EPI959527	PA	Hungary	2017-Feb-15	EPI_ISL_255934	A/Mute swan/Hungary/6092/2017	National Food Chain Safety Office Veterinary Diagnostic Directorate Laboratory for Molecular Biology	Danam.Vet.Molbiol	Adam, Dan
EPI959519	PA	Hungary	2017-Feb-15	EPI_ISL_255933	A/Cormorant/Hungary/6102/2017	National Food Chain Safety Office Veterinary Diagnostic Directorate Laboratory for Molecular Biology	Danam.Vet.Molbiol	Adam, Dan
EPI1850504	PA	Japan	2021-Feb-16	EPI_ISL_1241004	A/owl/Tochigi/090204T/2021	National Institute of Animal Health	National Institute of Animal Health
EPI909395	PA	Russian Federation	2017-Jan-06	EPI_ISL_247717	A/long-eared owl/Voronezh/16/2017		State Research Center of Virology and Biotechnology (VECTOR)	Ivan,Susloparov; Natalya,Goncharova; Natalya,Kolosova; Vasiliy,Marchenko; Alexander,Ryzhikov
EPI909387	PA	Russian Federation	2017-Jan-06	EPI_ISL_247716	A/Ural owl/Voronezh/14/2017		State Research Center of Virology and Biotechnology (VECTOR)	Ivan,Susloparov; Natalya,Goncharova; Natalya,Kolosova; Vasiliy,Marchenko; Alexander,Ryzhikov
EPI858827	PA	China	2013-Feb-22	EPI_ISL_237552	A/chicken/Shandong/KD02699/2013		Institute of Microbiology, Chinese Academy of Sciences
EPI959127	PA	Germany	2016-Dec-24	EPI_ISL_249692	A/chicken/Germany-NI/R11406/2016		Friedrich-Loeffler-Institut
EPI931206	PA	Germany	2016-Nov-27	EPI_ISL_249691	A/chicken/Germany-MV/R10048/2016		Friedrich-Loeffler-Institut
EPI866971	PA	Hungary	2016-Nov-25	EPI_ISL_239419	A/chicken/Hungary/59048/2016	National Food Chain Safety Office Veterinary Diagnostic Directorate Laboratory for Molecular Biology	Danam.Vet.Molbiol	Adam, Dan
EPI517160	PA	Japan	2014-Apr-13	EPI_ISL_159719	A/Chicken/Kumamoto/1-7/2014	National Institute of Animal Health	National Agriculture and Food Research Organization	Kanehira,K.; Takemae,N.; Uchida,Y.; Tunekuni,R.; Hikono,H.; Saito,T.
EPI909459	PA	Russian Federation	2016-Nov-21	EPI_ISL_247725	A/chicken/Kalmykia/2643/2016		State Research Center of Virology and Biotechnology (VECTOR)	Ivan,Susloparov; Natalya,Goncharova; Natalya,Kolosova; Vasiliy,Marchenko; Alexander,Ryzhikov
EPI909419	PA	Russian Federation	2017-Jan-06	EPI_ISL_247720	A/chicken/Voronezh/20/2017		State Research Center of Virology and Biotechnology (VECTOR)	Ivan,Susloparov; Natalya,Goncharova; Natalya,Kolosova; Vasiliy,Marchenko; Alexander,Ryzhikov
EPI909411	PA	Russian Federation	2017-Jan-06	EPI_ISL_247719	A/chicken/Voronezh/19/2017		State Research Center of Virology and Biotechnology (VECTOR)	Ivan,Susloparov; Natalya,Goncharova; Natalya,Kolosova; Vasiliy,Marchenko; Alexander,Ryzhikov
EPI909403	PA	Russian Federation	2017-Jan-06	EPI_ISL_247718	A/chicken/Voronezh/18/2017		State Research Center of Virology and Biotechnology (VECTOR)	Ivan,Susloparov; Natalya,Goncharova; Natalya,Kolosova; Vasiliy,Marchenko; Alexander,Ryzhikov
EPI547681	PA	Netherlands	2014-Nov-14	EPI_ISL_167905	A/Chicken/Netherlands/14015526/2014	Wageningen Bioveterinary Research	Wageningen Bioveterinary Research	Heutink, Rene; Harders, Frank; Verschuren-Pritz, Sylvia; Bossers, Alex; Koch, Guus; Bouwstra, Ruth
EPI858835	PA	India	2016-Oct-17	EPI_ISL_237553	A/duck/India/10CA01/2016	ICAR-National Institute of High Security Animal Diseases	ICAR-National Institute of High Security Animal Diseases	Nagarajan, Shanmugasundaram; Tripathi, Sushil; Kumar, Manoj; Murugkar, Harshad V; Tosh, Chakradhar; Singh, Vijendra Pal
EPI1850456	PA	Russian Federation	2020-Aug-29	EPI_ISL_1240998	A/mallard/Novosibirsk region/3509k/2020	Research Institute of Experimental and Clinical Medicine	National Institute of Animal Health	Mine, J.; Uchida, Y.; Saito, T.; Shestopalov, A.; Dubovitskiy, N.; Sobolev, I.; Derko, A.; Alekseev, A.; Gluschenko, A.; Sharshov, K.
EPI1018179	PA	Egypt	2017-Jan-12	EPI_ISL_268021	A/duck/Egypt/SS19/2017	National Laboratory for Veterinary Quality Control on Poultry production- Animal Health Research Inistitute	Animal Health Research Institute	'Nahed,Yehia; Mahmoud,Naguib; Naglaa,Hagag; Mohamed,El-Husseiny; Zainab,Mosaad; Mohamed,Hassan; AbdelSatar,Arafa'
EPI703588	PA	China	2014-Nov-09	EPI_ISL_208841	A/duck/Eastern China/S1109/2014			Sun,H.; Sun,Y.; Pu,J.; Liu,L.; Li,C.; Xu,G.; Qin,M.; Zhang,Y.; Zhao,H.; Wei,K.; Liu,J.
EPI703574	PA	China	2014-Feb-15	EPI_ISL_208835	A/duck/Eastern China/S0215/2014			Sun,H.; Sun,Y.; Pu,J.; Liu,L.; Li,C.; Xu,G.; Qin,M.; Zhang,Y.; Zhao,H.; Wei,K.; Liu,J.
EPI703571	PA	China	2013-Dec-10	EPI_ISL_208832	A/duck/Eastern China/S1210/2013			Sun,H.; Sun,Y.; Pu,J.; Liu,L.; Li,C.; Xu,G.; Qin,M.; Zhang,Y.; Zhao,H.; Wei,K.; Liu,J.
EPI703568	PA	China	2012-Nov-20	EPI_ISL_208829	A/duck/Eastern China/L1120/2012			Sun,H.; Sun,Y.; Pu,J.; Liu,L.; Li,C.; Xu,G.; Qin,M.; Zhang,Y.; Zhao,H.; Wei,K.; Liu,J.
EPI703567	PA	China	2012-Oct-21	EPI_ISL_208828	A/duck/Eastern China/L1021/2012			Sun,H.; Sun,Y.; Pu,J.; Liu,L.; Li,C.; Xu,G.; Qin,M.; Zhang,Y.; Zhao,H.; Wei,K.; Liu,J.
EPI703566	PA	China	2012-Jul-22	EPI_ISL_208827	A/duck/Eastern China/L0722/2012			Sun,H.; Sun,Y.; Pu,J.; Liu,L.; Li,C.; Xu,G.; Qin,M.; Zhang,Y.; Zhao,H.; Wei,K.; Liu,J.
EPI703565	PA	China	2011-Jun-11	EPI_ISL_208826	A/duck/Eastern China/L0611/2011			Sun,H.; Sun,Y.; Pu,J.; Liu,L.; Li,C.; Xu,G.; Qin,M.; Zhang,Y.; Zhao,H.; Wei,K.; Liu,J.
EPI703564	PA	China	2011-Apr-23	EPI_ISL_208825	A/duck/Eastern China/L0423/2011			Sun,H.; Sun,Y.; Pu,J.; Liu,L.; Li,C.; Xu,G.; Qin,M.; Zhang,Y.; Zhao,H.; Wei,K.; Liu,J.
EPI703563	PA	China	2010-Apr-05	EPI_ISL_208824	A/duck/Eastern China/L0405/2010			Sun,H.; Sun,Y.; Pu,J.; Liu,L.; Li,C.; Xu,G.; Qin,M.; Zhang,Y.; Zhao,H.; Wei,K.; Liu,J.
EPI509693	PA	Korea, Republic of	2014-Jan-17	EPI_ISL_157610	A/broiler duck/Korea/Buan2/2014			Lee,Y.-J.; Kang,H.-M.; Lee,E.-K.; Song,B.-M.; Jeong,J.; Kwon,Y.-K.; Kim,H.-R.; Lee,K.-J.; Hong,M.-S.; Jang,I.; Choi,K.-S.; Kim,J.-Y.; Lee,H.-J.; Kang,M.-S.; Jeong,O.-M.; Baek,J.-H.; Joo,Y.-S.; Park,Y.Ho.; Lee,H.-S.; Park,Y.H.
EPI509692	PA	Korea, Republic of	2014-Jan-16	EPI_ISL_157609	A/breeder duck/Korea/Gochang1/2014			Lee,Y.-J.; Kang,H.-M.; Lee,E.-K.; Song,B.-M.; Jeong,J.; Kwon,Y.-K.; Kim,H.-R.; Lee,K.-J.; Hong,M.-S.; Jang,I.; Choi,K.-S.; Kim,J.-Y.; Lee,H.-J.; Kang,M.-S.; Jeong,O.-M.; Baek,J.-H.; Joo,Y.-S.; Park,Y.Ho.; Lee,H.-S.; Park,Y.H.
EPI909451	PA	Russian Federation	2016-Oct-02	EPI_ISL_247724	A/wild duck/Tatarstan/3059/2016		State Research Center of Virology and Biotechnology (VECTOR)	Ivan,Susloparov; Natalya,Goncharova; Natalya,Kolosova; Vasiliy,Marchenko; Alexander,Ryzhikov
EPI547672	PA	United Kingdom	2014-Nov-14	EPI_ISL_167904	A/duck/England/36254/14	Animal and Plant Health Agency (APHA)	Animal and Plant Health Agency (APHA)	Hanna, Amanda; Ellis, Richard; Ceeraz, Vanessa; Seekings, James; Londt, Brandon; Brookes, Sharon; Banks, Jill; Essen, Stephen; Brown, Ian
EPI561686	PA	Korea, Republic of	2014-Feb-08	EPI_ISL_171719	A/common teal/Korea/H455-30/2014			Jeong,J.; Kang,H.M.; Lee,E.K.; Song,B.M.; Kwon,Y.K.; Kim,H.R.; Choi,K.S.; Kim,J.Y.; Lee,H.J.; Moon,O.K.; Jeong,W.; Choi,J.; Baek,J.H.; Joo,Y.S.; Park,Y.H.; Lee,H.S.; Lee,Y.J.; Lee,Y.-J.; Kang,H.-M.; Lee,E.-K.; Song,B.-M.; Lee,K.-J.; Hong,M.-S.
EPI509694	PA	Korea, Republic of	2014-Jan-17	EPI_ISL_157611	A/baikal teal/Korea/Donglim3/2014			Lee,Y.-J.; Kang,H.-M.; Lee,E.-K.; Song,B.-M.; Jeong,J.; Kwon,Y.-K.; Kim,H.-R.; Lee,K.-J.; Hong,M.-S.; Jang,I.; Choi,K.-S.; Kim,J.-Y.; Lee,H.-J.; Kang,M.-S.; Jeong,O.-M.; Baek,J.-H.; Joo,Y.-S.; Park,Y.Ho.; Lee,H.-S.; Park,Y.H.
EPI959463	PA	Netherlands	2016-Dec-04	EPI_ISL_255914	A/Eurasian Wigeon/Netherlands/9/2016	Erasmus Medical Center	Erasmus Medical Center	Poen,M.J.;Van Der Jeugd,H.P.;Vuong,O.;Scheuer,R.D.;Kleyheeg,E.;Lexmond,P.; Eggink,W.D.;Müskens,G.J.D.M;Bestebroer,T.M.;Koopmans,M.P.G.;Kuiken,T.;Fouchier,R.A.M.
EPI959409	PA	Netherlands	2016-Dec-09	EPI_ISL_255912	A/Eurasian Wigeon/Netherlands/4/2016	Erasmus Medical Center	Erasmus Medical Center	Poen,M.J.;Van Der Jeugd,H.P.;Vuong,O.;Scheuer,R.D.;Kleyheeg,E.;Lexmond,P.; Eggink,W.D.;Müskens,G.J.D.M;Bestebroer,T.M.;Koopmans,M.P.G.;Kuiken,T.;Fouchier,R.A.M.
EPI990766	PA	Germany	2017-Jan-04	EPI_ISL_262055	A/eurasian wigeon/Germany-NI/AR249-L02143/2017		Friedrich-Loeffler-Institut
EPI866983	PA	Hungary	2016-Dec-02	EPI_ISL_239420	A/duck/Hungary/60441/2016	National Food Chain Safety Office Veterinary Diagnostic Directorate Laboratory for Molecular Biology	Danam.Vet.Molbiol	Adam, Dan
EPI1859541	PA	Czech Republic	2021-Apr-18	EPI_ISL_1941480	A/duck/Czech Republic/7681-5/2021	State Veterinary Institute Prague	State Veterinary Institute Prague	Nagy,A;Cernikova,L;Stara,M
EPI1859533	PA	Czech Republic	2021-Apr-18	EPI_ISL_1941444	A/duck/Czech Republic/7681-7/2021	State Veterinary Institute Prague	State Veterinary Institute Prague	Nagy,A;Cernikova,L;Stara,M
EPI1859525	PA	Czech Republic	2021-Apr-18	EPI_ISL_1941417	A/duck/Czech Republic/7681-8/2021	State Veterinary Institute Prague	State Veterinary Institute Prague	Nagy,A;Cernikova,L;Stara,M
EPI1859517	PA	Czech Republic	2021-Apr-18	EPI_ISL_1941375	A/duck/Czech Republic/7682-2/2021	State Veterinary Institute Prague	State Veterinary Institute Prague	Nagy,A;Cernikova,L;Stara,M
EPI1859509	PA	Czech Republic	2021-Apr-18	EPI_ISL_1941365	A/duck/Czech Republic/7682-5/2021	State Veterinary Institute Prague	State Veterinary Institute Prague	Nagy,A;Cernikova,L;Stara,M
EPI1859501	PA	Czech Republic	2021-Apr-18	EPI_ISL_1941351	A/duck/Czech Republic/7682-9/2021	State Veterinary Institute Prague	State Veterinary Institute Prague	Nagy,A;Cernikova,L;Stara,M
EPI561641	PA	Korea, Republic of	2014-Jan-29	EPI_ISL_171716	A/mallard/Korea/H297/2014			Jeong,J.; Kang,H.M.; Lee,E.K.; Song,B.M.; Kwon,Y.K.; Kim,H.R.; Choi,K.S.; Kim,J.Y.; Lee,H.J.; Moon,O.K.; Jeong,W.; Choi,J.; Baek,J.H.; Joo,Y.S.; Park,Y.H.; Lee,H.S.; Lee,Y.J.; Lee,Y.-J.; Kang,H.-M.; Lee,E.-K.; Song,B.-M.; Lee,K.-J.; Hong,M.-S.
EPI419952	PA	United States	2011-Aug-12	EPI_ISL_135091	A/mallard/California/2559P/2011			Wentworth,D.E.; Dugan,V.; Halpin,R.; Lin,X.; Bera,J.; Ghedin,E.; Fedorova,N.; Overton,L.; Tsitrin,T.; Stockwell,T.; Amedeo,P.; Bishop,B.; Chen,H.; Edworthy,P.; Gupta,N.; Katzel,D.; Li,K.; Schobel,S.; Shrivastava,S.; Thovarai,V.; Wang,S.; Boyce,W.M.; Goldstein,T.; Lindsay,L.L.; Plancarte,M.; Matters,J.D.; Bao,Y.; Sanders,R.; Dernovoy,D.; Kiryutin,B.; Lipman,D.J.; Tatusova,T.
EPI959415	PA	Netherlands	2017-Jan-07	EPI_ISL_255913	A/Mallard/Netherlands/2/2017	Erasmus Medical Center	Erasmus Medical Center	Poen,M.J.;Van Der Jeugd,H.P.;Vuong,O.;Scheuer,R.D.;Kleyheeg,E.;Lexmond,P.; Eggink,W.D.;Müskens,G.J.D.M;Bestebroer,T.M.;Koopmans,M.P.G.;Kuiken,T.;Fouchier,R.A.M.
EPI561687	PA	Korea, Republic of	2014-Feb-08	EPI_ISL_171720	A/spot-billed duck/Korea/H455-42/2014			Jeong,J.; Kang,H.M.; Lee,E.K.; Song,B.M.; Kwon,Y.K.; Kim,H.R.; Choi,K.S.; Kim,J.Y.; Lee,H.J.; Moon,O.K.; Jeong,W.; Choi,J.; Baek,J.H.; Joo,Y.S.; Park,Y.H.; Lee,H.S.; Lee,Y.J.; Lee,Y.-J.; Kang,H.-M.; Lee,E.-K.; Song,B.-M.; Lee,K.-J.; Hong,M.-S.
EPI1848374	PA	Sweden	2021-Feb-07	EPI_ISL_1095365	A/Canada goose/Sweden/SVA210209SZ0420/KN000345/2021	National Veterinary Institute, SVA	National Veterinary Institute
EPI959559	PA	Hungary	2017-Feb-08	EPI_ISL_255938	A/Rook/Hungary/4975/2017	National Food Chain Safety Office Veterinary Diagnostic Directorate Laboratory for Molecular Biology	Danam.Vet.Molbiol	Adam, Dan
EPI959403	PA	Netherlands	2016-Nov-25	EPI_ISL_255891	A/Tufted Duck/Netherlands/1/2016	Erasmus Medical Center	Erasmus Medical Center	Poen,MJ; Van Der Jeugd,HP; Vuong,O; Scheuer,RD; Kleyheeg,E; Lexmond,P; Eggink,WD; Müskens,GJDM; Bestebroer,TM; Koopmans,MPG; Kuiken,T; Fouchier,RAM
EPI867112	PA	Switzerland	2016-Nov-01	EPI_ISL_239436	A/tufted_duck/Switzerland/V237-L02003/2016	Institut für Virologie und Immunologie - Bundesamt für Lebensmittelsicherheit und Veterinärwesen	Friedrich-Loeffler-Institut
EPI1848366	PA	Sweden	2021-Feb-03	EPI_ISL_1095363	A/Greylag goose/Sweden/SVA210209SZ0422/KN000346/2021	National Veterinary Institute, SVA	National Veterinary Institute
EPI1859834	PA	Netherlands	2021-Feb-05	EPI_ISL_2176841	A/barnacle goose/Netherlands/21023501-002/2021	Wageningen Bioveterinary Research	Wageningen Bioveterinary Research	Beerens, Nancy; Harders, Frank; Pritz-Verschuren, Sylvia; Roose, Marit; Germeraad, Evelien; Engelsma, Marc; Bossers, Alex; Heutink, Rene
EPI1859786	PA	Netherlands	2021-Mar-09	EPI_ISL_2172608	A/barnacle goose/Netherlands/21024897-001/2021	Wageningen Bioveterinary Research	Wageningen Bioveterinary Research	Beerens, Nancy; Harders, Frank; Pritz-Verschuren, Sylvia; Roose, Marit; Germeraad, Evelien; Engelsma, Marc; Bossers, Alex; Heutink, Rene
EPI1848391	PA	Sweden	2021-Jan-22	EPI_ISL_1095451	A/barnacle goose/Sweden/SVA210126SZ0462/KN000202/2021	National Veterinary Institute, SVA	National Veterinary Institute
EPI1848383	PA	Sweden	2021-Feb-01	EPI_ISL_1095450	A/barnacle goose/Sweden/SVA210202SZ0453/KN000276/2021	National Veterinary Institute, SVA	National Veterinary Institute
EPI1851863	PA	Sweden	2021-Mar-08	EPI_ISL_1296295	A/Chicken/Sweden/SVA210308SZ0214/KN057720-IP13/2021	National Veterinary Institute, SVA	National Veterinary Institute
EPI1848334	PA	Sweden	2021-Feb-16	EPI_ISL_1093423	A/Chicken/Sweden/SVA210217SZ0001/KN001190-IP6/2021	National Veterinary Institute, SVA	National Veterinary Institute
EPI1858994	PA	China	2020-Nov-10	EPI_ISL_1822599	A/whooper swan/Shanxi/SX346/2020	College of Wildlife and Protected Areas, Northeast Forestry University	Northeast Forestry University
EPI1858986	PA	China	2020-Nov-10	EPI_ISL_1822598	A/whooper swan/Shanxi/SX291/2020	College of Wildlife and Protected Areas, Northeast Forestry University	Northeast Forestry University
EPI1858978	PA	China	2020-Nov-10	EPI_ISL_1822597	A/whooper swan/Shanxi/SX276/2020	College of Wildlife and Protected Areas, Northeast Forestry University	Northeast Forestry University
EPI1858970	PA	China	2020-Nov-10	EPI_ISL_1822596	A/whooper swan/Shanxi/SX251/2020	College of Wildlife and Protected Areas, Northeast Forestry University	Northeast Forestry University
EPI1858962	PA	China	2020-Nov-10	EPI_ISL_1822595	A/whooper swan/Shanxi/SX231/2020	College of Wildlife and Protected Areas, Northeast Forestry University	Northeast Forestry University
EPI1858954	PA	China	2020-Nov-10	EPI_ISL_1822594	A/whooper swan/Shanxi/SX216/2020	College of Wildlife and Protected Areas, Northeast Forestry University	Northeast Forestry University
EPI1858946	PA	China	2020-Nov-10	EPI_ISL_1822593	A/whooper swan/Shanxi/SX206/2020	College of Wildlife and Protected Areas, Northeast Forestry University	Northeast Forestry University
EPI1858938	PA	China	2020-Nov-10	EPI_ISL_1822592	A/whooper swan/Shanxi/SX166/2020	College of Wildlife and Protected Areas, Northeast Forestry University	Northeast Forestry University
EPI1850318	PA	Sweden	2021-Feb-27	EPI_ISL_1236901	A/goose/Sweden/SVA210301SZ0005/KN049802-IP11/2021	National Veterinary Institute, SVA	National Veterinary Institute
EPI1848350	PA	Sweden	2021-Feb-16	EPI_ISL_1093425	A/Taiga bean goose/SVA210217SZ0303/KN000463/2021	National Veterinary Institute, SVA	National Veterinary Institute
EPI1848399	PA	Sweden	2020-Nov-17	EPI_ISL_1095453	A/Turkey/Sweden/SVA201118SZ0002/KN305633-IP1/2020	National Veterinary Institute, SVA	National Veterinary Institute
EPI1848326	PA	Sweden	2021-Feb-13	EPI_ISL_1093422	A/Turkey/Sweden/SVA210214SZ0002/KN035667-IP5/2021	National Veterinary Institute, SVA	National Veterinary Institute
EPI1019538	PA	Netherlands	2016-Dec-01	EPI_ISL_268640	A/Eur_Wig/NL-Ferwert/16015273-002/2016	Wageningen Bioveterinary Research	Wageningen Bioveterinary Research	Beerens, Nancy; Heutink, Rene; Harders, Frank; Verschuren-Pritz, Sylvia; Bossers, Alex; Koch, Guus; Bergervoet, Saskia
EPI1019546	PA	Netherlands	2016-Dec-13	EPI_ISL_268641	A/Eur_Wig/NL-Gouda/16015824-001/2016	Wageningen Bioveterinary Research	Wageningen Bioveterinary Research	Beerens, Nancy; Heutink, Rene; Harders, Frank; Verschuren-Pritz, Sylvia; Bossers, Alex; Koch, Guus; Bergervoet, Saskia
EPI1019554	PA	Netherlands	2016-Dec-08	EPI_ISL_268642	A/Eur_Wig/NL-Greonterp/16015653-001/2016	Wageningen Bioveterinary Research	Wageningen Bioveterinary Research	Beerens, Nancy; Heutink, Rene; Harders, Frank; Verschuren-Pritz, Sylvia; Bossers, Alex; Koch, Guus; Bergervoet, Saskia
EPI1019562	PA	Netherlands	2016-Dec-05	EPI_ISL_268643	A/Eur_Wig/NL-Groningen/16015376-003/2016	Wageningen Bioveterinary Research	Wageningen Bioveterinary Research	Beerens, Nancy; Heutink, Rene; Harders, Frank; Verschuren-Pritz, Sylvia; Bossers, Alex; Koch, Guus; Bergervoet, Saskia
EPI1019570	PA	Netherlands	2016-Dec-10	EPI_ISL_268644	A/Eur_Wig/NL-Leeuwarden/16015699-002/2016	Wageningen Bioveterinary Research	Wageningen Bioveterinary Research	Beerens, Nancy; Heutink, Rene; Harders, Frank; Verschuren-Pritz, Sylvia; Bossers, Alex; Koch, Guus; Bergervoet, Saskia
EPI1019578	PA	Netherlands	2016-Dec-10	EPI_ISL_268645	A/Eur_Wig/NL-Leidschendam/16015697-007/2016	Wageningen Bioveterinary Research	Wageningen Bioveterinary Research	Beerens, Nancy; Heutink, Rene; Harders, Frank; Verschuren-Pritz, Sylvia; Bossers, Alex; Koch, Guus; Bergervoet, Saskia
EPI1019586	PA	Netherlands	2016-Dec-13	EPI_ISL_268646	A/Eur_Wig/NL-Reeuwijk/16015903-003/2016	Wageningen Bioveterinary Research	Wageningen Bioveterinary Research	Beerens, Nancy; Heutink, Rene; Harders, Frank; Verschuren-Pritz, Sylvia; Bossers, Alex; Koch, Guus; Bergervoet, Saskia
EPI1019594	PA	Netherlands	2016-Dec-09	EPI_ISL_268647	A/Eur_Wig/NL-Terschelling/16015692-010/2016	Wageningen Bioveterinary Research	Wageningen Bioveterinary Research	Beerens, Nancy; Heutink, Rene; Harders, Frank; Verschuren-Pritz, Sylvia; Bossers, Alex; Koch, Guus; Bergervoet, Saskia
EPI1019602	PA	Netherlands	2016-Dec-13	EPI_ISL_268648	A/Eur_Wig/NL-Vianen/16015917-006/2016	Wageningen Bioveterinary Research	Wageningen Bioveterinary Research	Beerens, Nancy; Heutink, Rene; Harders, Frank; Verschuren-Pritz, Sylvia; Bossers, Alex; Koch, Guus; Bergervoet, Saskia
EPI1019610	PA	Netherlands	2016-Dec-14	EPI_ISL_268649	A/Eur_Wig/NL-Walterswald/16015923-003/2016	Wageningen Bioveterinary Research	Wageningen Bioveterinary Research	Beerens, Nancy; Heutink, Rene; Harders, Frank; Verschuren-Pritz, Sylvia; Bossers, Alex; Koch, Guus; Bergervoet, Saskia
EPI1019618	PA	Netherlands	2016-Dec-12	EPI_ISL_268650	A/Eur_Wig/NL-West Graftdijk/16015746-003/2016	Wageningen Bioveterinary Research	Wageningen Bioveterinary Research	Beerens, Nancy; Heutink, Rene; Harders, Frank; Verschuren-Pritz, Sylvia; Bossers, Alex; Koch, Guus; Bergervoet, Saskia
EPI1019626	PA	Netherlands	2016-Dec-18	EPI_ISL_268651	A/Eur_Wig/NL-Wormer/16016143-002/2016	Wageningen Bioveterinary Research	Wageningen Bioveterinary Research	Beerens, Nancy; Heutink, Rene; Harders, Frank; Verschuren-Pritz, Sylvia; Bossers, Alex; Koch, Guus; Bergervoet, Saskia
EPI1019634	PA	Netherlands	2016-Dec-10	EPI_ISL_268652	A/Eur_Wig/NL-Zoeterwoude/16015702-010/2016	Wageningen Bioveterinary Research	Wageningen Bioveterinary Research	Beerens, Nancy; Heutink, Rene; Harders, Frank; Verschuren-Pritz, Sylvia; Bossers, Alex; Koch, Guus; Bergervoet, Saskia
EPI1019642	PA	Netherlands	2016-Dec-13	EPI_ISL_268653	A/Eur_Wig/NL-Zwolle/16015820-002/2016	Wageningen Bioveterinary Research	Wageningen Bioveterinary Research	Beerens, Nancy; Heutink, Rene; Harders, Frank; Verschuren-Pritz, Sylvia; Bossers, Alex; Koch, Guus; Bergervoet, Saskia
EPI1019650	PA	Netherlands	2016-Nov-08	EPI_ISL_268654	A/G_c_grebe/NL-Monnickendam/16013865-009-010/2016	Wageningen Bioveterinary Research	Wageningen Bioveterinary Research	Beerens, Nancy; Heutink, Rene; Harders, Frank; Verschuren-Pritz, Sylvia; Bossers, Alex; Koch, Guus; Bergervoet, Saskia
EPI1019658	PA	Netherlands	2016-Nov-17	EPI_ISL_268655	A/Go/NL-Roggebotsluis/16014462-010/2016	Wageningen Bioveterinary Research	Wageningen Bioveterinary Research	Beerens, Nancy; Heutink, Rene; Harders, Frank; Verschuren-Pritz, Sylvia; Bossers, Alex; Koch, Guus; Bergervoet, Saskia
EPI1019666	PA	Netherlands	2016-Nov-11	EPI_ISL_268656	A/Gr_bk_bd_gull/NL-Slootdorp/16014102-005/2016	Wageningen Bioveterinary Research	Wageningen Bioveterinary Research	Beerens, Nancy; Heutink, Rene; Harders, Frank; Verschuren-Pritz, Sylvia; Bossers, Alex; Koch, Guus; Bergervoet, Saskia
EPI1019674	PA	Netherlands	2016-Dec-14	EPI_ISL_268657	A/Grey_Go/NL-Groot-Ammers/16015901-012/2016	Wageningen Bioveterinary Research	Wageningen Bioveterinary Research	Beerens, Nancy; Heutink, Rene; Harders, Frank; Verschuren-Pritz, Sylvia; Bossers, Alex; Koch, Guus; Bergervoet, Saskia
EPI1019682	PA	Netherlands	2016-Nov-17	EPI_ISL_268658	A/Gull/NL-Marker Wadden/16014466-020/2016	Wageningen Bioveterinary Research	Wageningen Bioveterinary Research	Beerens, Nancy; Heutink, Rene; Harders, Frank; Verschuren-Pritz, Sylvia; Bossers, Alex; Koch, Guus; Bergervoet, Saskia
EPI1019690	PA	Netherlands	2016-Nov-17	EPI_ISL_268659	A/Gull1/NL-Marker Wadden/16014466-011/2016	Wageningen Bioveterinary Research	Wageningen Bioveterinary Research	Beerens, Nancy; Heutink, Rene; Harders, Frank; Verschuren-Pritz, Sylvia; Bossers, Alex; Koch, Guus; Bergervoet, Saskia
EPI1019698	PA	Netherlands	2016-Nov-17	EPI_ISL_268660	A/Gull10/NL-Marker Wadden/16014466-014/2016	Wageningen Bioveterinary Research	Wageningen Bioveterinary Research	Beerens, Nancy; Heutink, Rene; Harders, Frank; Verschuren-Pritz, Sylvia; Bossers, Alex; Koch, Guus; Bergervoet, Saskia
EPI1019706	PA	Netherlands	2016-Nov-16	EPI_ISL_268661	A/L-bl-ba-gull/NL-Sovon/16014324-014/2016	Wageningen Bioveterinary Research	Wageningen Bioveterinary Research	Beerens, Nancy; Heutink, Rene; Harders, Frank; Verschuren-Pritz, Sylvia; Bossers, Alex; Koch, Guus; Bergervoet, Saskia
EPI1019714	PA	Netherlands	2016-Nov-17	EPI_ISL_268662	A/M_Swan/NL-Roggebotsluis/16014462-019/2016	Wageningen Bioveterinary Research	Wageningen Bioveterinary Research	Beerens, Nancy; Heutink, Rene; Harders, Frank; Verschuren-Pritz, Sylvia; Bossers, Alex; Koch, Guus; Bergervoet, Saskia
EPI1019722	PA	Netherlands	2016-Nov-16	EPI_ISL_268663	A/Magpie/NL-Volendam/16014331-002/2016	Wageningen Bioveterinary Research	Wageningen Bioveterinary Research	Beerens, Nancy; Heutink, Rene; Harders, Frank; Verschuren-Pritz, Sylvia; Bossers, Alex; Koch, Guus; Bergervoet, Saskia
EPI1019730	PA	Netherlands	2016-Dec-06	EPI_ISL_268664	A/Mal/NL-IJsselmuiden/16015448-002/2016	Wageningen Bioveterinary Research	Wageningen Bioveterinary Research	Beerens, Nancy; Heutink, Rene; Harders, Frank; Verschuren-Pritz, Sylvia; Bossers, Alex; Koch, Guus; Bergervoet, Saskia
EPI1019738	PA	Netherlands	2016-Dec-05	EPI_ISL_268665	A/Mal/NL-Mastenbroek/16015378-002/2016	Wageningen Bioveterinary Research	Wageningen Bioveterinary Research	Beerens, Nancy; Heutink, Rene; Harders, Frank; Verschuren-Pritz, Sylvia; Bossers, Alex; Koch, Guus; Bergervoet, Saskia
EPI1019746	PA	Netherlands	2016-Dec-07	EPI_ISL_268666	A/P_falcon/NL-Vrouwenpolder (Zeeland)/16015510-001/2016	Wageningen Bioveterinary Research	Wageningen Bioveterinary Research	Beerens, Nancy; Heutink, Rene; Harders, Frank; Verschuren-Pritz, Sylvia; Bossers, Alex; Koch, Guus; Bergervoet, Saskia
EPI1019754	PA	Netherlands	2016-Dec-05	EPI_ISL_268667	A/Sea_eagle/NL-Assen/16015398-002/2016	Wageningen Bioveterinary Research	Wageningen Bioveterinary Research	Beerens, Nancy; Heutink, Rene; Harders, Frank; Verschuren-Pritz, Sylvia; Bossers, Alex; Koch, Guus; Bergervoet, Saskia
EPI1019762	PA	Netherlands	2016-Nov-16	EPI_ISL_268668	A/T_Dk/NL-Almeerder Zand/16014341-003/2016	Wageningen Bioveterinary Research	Wageningen Bioveterinary Research	Beerens, Nancy; Heutink, Rene; Harders, Frank; Verschuren-Pritz, Sylvia; Bossers, Alex; Koch, Guus; Bergervoet, Saskia
EPI1019770	PA	Netherlands	2016-Nov-08	EPI_ISL_268669	A/T_Dk/NL-Monnickendam/16013865-006-008/2016	Wageningen Bioveterinary Research	Wageningen Bioveterinary Research	Beerens, Nancy; Heutink, Rene; Harders, Frank; Verschuren-Pritz, Sylvia; Bossers, Alex; Koch, Guus; Bergervoet, Saskia
EPI1019778	PA	Netherlands	2016-Nov-17	EPI_ISL_268670	A/T_Dk/NL-Roggebotsluis/16014462-015/2016	Wageningen Bioveterinary Research	Wageningen Bioveterinary Research	Beerens, Nancy; Heutink, Rene; Harders, Frank; Verschuren-Pritz, Sylvia; Bossers, Alex; Koch, Guus; Bergervoet, Saskia
EPI1019786	PA	Netherlands	2016-Nov-14	EPI_ISL_268671	A/T_Dk/NL-Rotterdam/16014155-001/2016	Wageningen Bioveterinary Research	Wageningen Bioveterinary Research	Beerens, Nancy; Heutink, Rene; Harders, Frank; Verschuren-Pritz, Sylvia; Bossers, Alex; Koch, Guus; Bergervoet, Saskia
EPI1019794	PA	Netherlands	2016-Nov-14	EPI_ISL_268672	A/T_Dk/NL-Werkendam/16014159-002/2016	Wageningen Bioveterinary Research	Wageningen Bioveterinary Research	Beerens, Nancy; Heutink, Rene; Harders, Frank; Verschuren-Pritz, Sylvia; Bossers, Alex; Koch, Guus; Bergervoet, Saskia
EPI1019802	PA	Netherlands	2016-Nov-14	EPI_ISL_268673	A/T_Dk/NL-Werkendam/16014159-003/2016	Wageningen Bioveterinary Research	Wageningen Bioveterinary Research	Beerens, Nancy; Heutink, Rene; Harders, Frank; Verschuren-Pritz, Sylvia; Bossers, Alex; Koch, Guus; Bergervoet, Saskia
EPI1019810	PA	Netherlands	2016-Nov-09	EPI_ISL_268674	A/T_Dk/NL-Zeewolde/16013976-001/2016	Wageningen Bioveterinary Research	Wageningen Bioveterinary Research	Beerens, Nancy; Heutink, Rene; Harders, Frank; Verschuren-Pritz, Sylvia; Bossers, Alex; Koch, Guus; Bergervoet, Saskia
EPI1019818	PA	Netherlands	2016-Nov-09	EPI_ISL_268675	A/T_Dk/NL-Zeewolde/16013976-001-003/2016	Wageningen Bioveterinary Research	Wageningen Bioveterinary Research	Beerens, Nancy; Heutink, Rene; Harders, Frank; Verschuren-Pritz, Sylvia; Bossers, Alex; Koch, Guus; Bergervoet, Saskia
EPI1019826	PA	Netherlands	2016-Nov-09	EPI_ISL_268676	A/T_Dk/NL-Zeewolde/16013976-004/2016	Wageningen Bioveterinary Research	Wageningen Bioveterinary Research	Beerens, Nancy; Heutink, Rene; Harders, Frank; Verschuren-Pritz, Sylvia; Bossers, Alex; Koch, Guus; Bergervoet, Saskia
EPI1019834	PA	Netherlands	2016-Nov-09	EPI_ISL_268677	A/T_Dk/NL-Zeewolde/16013976-004-006/2016	Wageningen Bioveterinary Research	Wageningen Bioveterinary Research	Beerens, Nancy; Heutink, Rene; Harders, Frank; Verschuren-Pritz, Sylvia; Bossers, Alex; Koch, Guus; Bergervoet, Saskia
EPI1019842	PA	Netherlands	2016-Nov-09	EPI_ISL_268678	A/T_Dk/NL-Zeewolde/16013976-005/2016	Wageningen Bioveterinary Research	Wageningen Bioveterinary Research	Beerens, Nancy; Heutink, Rene; Harders, Frank; Verschuren-Pritz, Sylvia; Bossers, Alex; Koch, Guus; Bergervoet, Saskia
EPI1019850	PA	Netherlands	2016-Nov-09	EPI_ISL_268679	A/T_Dk/NL-Zeewolde/16013976-006/2016	Wageningen Bioveterinary Research	Wageningen Bioveterinary Research	Beerens, Nancy; Heutink, Rene; Harders, Frank; Verschuren-Pritz, Sylvia; Bossers, Alex; Koch, Guus; Bergervoet, Saskia
EPI1019858	PA	Netherlands	2016-Nov-14	EPI_ISL_268680	A/T_Dk/NL-Zuidoost Beemster/16014148-002/2016	Wageningen Bioveterinary Research	Wageningen Bioveterinary Research	Beerens, Nancy; Heutink, Rene; Harders, Frank; Verschuren-Pritz, Sylvia; Bossers, Alex; Koch, Guus; Bergervoet, Saskia
EPI1019866	PA	Netherlands	2016-Nov-14	EPI_ISL_268681	A/T_Dk/NL-Zuidoost Beemster/16014148-009/2016	Wageningen Bioveterinary Research	Wageningen Bioveterinary Research	Beerens, Nancy; Heutink, Rene; Harders, Frank; Verschuren-Pritz, Sylvia; Bossers, Alex; Koch, Guus; Bergervoet, Saskia
EPI1019874	PA	Netherlands	2016-Dec-01	EPI_ISL_268682	A/Teal/NL-Ferwert/16015273-013/2016	Wageningen Bioveterinary Research	Wageningen Bioveterinary Research	Beerens, Nancy; Heutink, Rene; Harders, Frank; Verschuren-Pritz, Sylvia; Bossers, Alex; Koch, Guus; Bergervoet, Saskia
EPI1085343	PA	Czech Republic	2017-Jan-04	EPI_ISL_268930	A/goose/Czech Republic/136-17_1/2017 (H5N8)	State Veterinary Institute Prague	State Veterinary Institute Prague	Nagy,A
EPI1126354	PA	Czech Republic	2017-Jan-19	EPI_ISL_268941	A/mute swan/Czech Republic/1060-17/2017 (H5N8)	State Veterinary Institute Prague	State Veterinary Institute Prague	Nagy,A
EPI1126380	PA	Czech Republic	2017-Jan-25	EPI_ISL_268947	A/mallard/Czech Republic/1219-17_1/2017 (H5N8)	State Veterinary Institute Prague	State Veterinary Institute Prague	Nagy,A
EPI1028075	PA	China	2013-Nov-13	EPI_ISL_270369	A/mallard/Shanghai/SH-9/2013			Fan,S.; Zhou,L.; Wu,D.; Gao,X.; Pei,E.; Wang,T.; Gao,Y.; Xia,X.; Ying,Y.; Guo,J.; Sun,W.; Ren,Z.; Yu,Z.; Li,Y.; Zhao,Y.; Yang,S.
EPI1032472	PA	Hungary	2017-Apr-18	EPI_ISL_271704	A/Goose/Hungary/17261/2017	National Food Chain Safety Office Veterinary Diagnostic Directorate Laboratory for Molecular Biology	Danam.Vet.Molbiol	Adam, Dan
EPI1032480	PA	Hungary	2017-Apr-07	EPI_ISL_271705	A/Goose/Hungary/15729/2017	National Food Chain Safety Office Veterinary Diagnostic Directorate Laboratory for Molecular Biology	Danam.Vet.Molbiol	Adam, Dan
EPI1032488	PA	Hungary	2017-Apr-18	EPI_ISL_271706	A/Goose/Hungary/17051/2017	National Food Chain Safety Office Veterinary Diagnostic Directorate Laboratory for Molecular Biology	Danam.Vet.Molbiol	Adam, Dan
EPI1032496	PA	Hungary	2017-Apr-19	EPI_ISL_271707	A/Goose/Hungary/17580/2017	National Food Chain Safety Office Veterinary Diagnostic Directorate Laboratory for Molecular Biology	Danam.Vet.Molbiol	Adam, Dan
EPI1032504	PA	Hungary	2017-Apr-20	EPI_ISL_271708	A/Goose/Hungary/17985/2017	National Food Chain Safety Office Veterinary Diagnostic Directorate Laboratory for Molecular Biology	Danam.Vet.Molbiol	Adam, Dan
EPI1032512	PA	Hungary	2016-Nov-27	EPI_ISL_271709	A/Goose/Hungary/59763/2016	National Food Chain Safety Office Veterinary Diagnostic Directorate Laboratory for Molecular Biology	Danam.Vet.Molbiol	Adam, Dan
EPI1032520	PA	Hungary	2016-Nov-29	EPI_ISL_271710	A/Mulard_duck/Hungary/60369/2016	National Food Chain Safety Office Veterinary Diagnostic Directorate Laboratory for Molecular Biology	Danam.Vet.Molbiol	Adam, Dan
EPI1032528	PA	Hungary	2016-Dec-07	EPI_ISL_271711	A/Mulard_duck/Hungary/62902/2016	National Food Chain Safety Office Veterinary Diagnostic Directorate Laboratory for Molecular Biology	Danam.Vet.Molbiol	Adam, Dan
EPI1032536	PA	Hungary	2016-Dec-11	EPI_ISL_271712	A/Goose/Hungary/63743/2016	National Food Chain Safety Office Veterinary Diagnostic Directorate Laboratory for Molecular Biology	Danam.Vet.Molbiol	Adam, Dan
EPI1032544	PA	Hungary	2016-Dec-14	EPI_ISL_271713	A/Goose/Hungary/64909/2016	National Food Chain Safety Office Veterinary Diagnostic Directorate Laboratory for Molecular Biology	Danam.Vet.Molbiol	Adam, Dan
EPI1032555	PA	Hungary	2016-Nov-24	EPI_ISL_271714	A/Mulard_duck/Hungary/59163/2016	National Food Chain Safety Office Veterinary Diagnostic Directorate Laboratory for Molecular Biology	Danam.Vet.Molbiol	Adam, Dan
EPI1034973	PA	Korea, Republic of	2017-Jan-27	EPI_ISL_272859	A/grey heron/W779/2017			Jeong,J.; Woo,C.; Kim,Y.; Lee,K.; Jo,S.D.; Son,K.D.; Oem,J.K.; Wang,S.J.; Shin,J.; Jheong,W.
EPI1040236	PA	Italy	2017-Apr-07	EPI_ISL_273846	A/chicken/Italy/17VIR3078/2017	Istituto Zooprofilattico Sperimentale Delle Venezie	Istituto Zooprofilattico Sperimentale Delle Venezie	Bianca,Zecchin; Alice,Fusaro; Gianpiero,Zamperin; Alessia,Schivo; Annalisa,Salviato; Sabrina,Marciano; Silvia,Ormelli; Calogero,Terregino; Isabella,Monne
EPI1040229	PA	Italy	2017-Jul-23	EPI_ISL_273847	A/turkey/Italy/17VIR5878-3/2017	Istituto Zooprofilattico Sperimentale Delle Venezie	Istituto Zooprofilattico Sperimentale Delle Venezie	Bianca,Zecchin; Alice,Fusaro; Gianpiero,Zamperin; Alessia,Schivo; Annalisa,Salviato; Sabrina,Marciano; Silvia,Ormelli; Calogero,Terregino; Isabella,Monne
EPI1044547	PA	Russian Federation	2017-Feb-13	EPI_ISL_274858	A/mute swan/Kaliningrad/132/2017		State Research Center of Virology and Biotechnology (VECTOR)	Ivan,Susloparov; Natalya,Goncharova; Natalya,Kolosova; Vasiliy,Marchenko; Alexander,Ryzhikov
EPI1045594	PA	Russian Federation	2017-Mar-05	EPI_ISL_275283	A/chicken/Shchyolkovo/47/2017		State Research Center of Virology and Biotechnology (VECTOR)	Ivan,Susloparov; Natalya,Goncharova; Natalya,Kolosova; Vasiliy,Marchenko; Alexander,Ryzhikov
EPI1045608	PA	Russian Federation	2017-Apr-18	EPI_ISL_275287	A/chicken/Rostov-on-Don/44/2017		State Research Center of Virology and Biotechnology (VECTOR)	Ivan,Susloparov; Natalya,Goncharova; Natalya,Kolosova; Vasiliy,Marchenko; Alexander,Ryzhikov
EPI1045616	PA	Russian Federation	2017-May-08	EPI_ISL_275288	A/chicken/Tatarstan/88/2017		State Research Center of Virology and Biotechnology (VECTOR)	Ivan,Susloparov; Natalya,Goncharova; Natalya,Kolosova; Vasiliy,Marchenko; Alexander,Ryzhikov
EPI1075054	PA	Switzerland	2017-Aug-10	EPI_ISL_280674	A/mute_swan/Switzerland/V0244.2-L02307/2017	Institut für Virologie und Immunologie - Bundesamt für Lebensmittelsicherheit und Veterinärwesen	Friedrich-Loeffler-Institut
EPI1075062	PA	Switzerland	2017-Aug-01	EPI_ISL_280675	A/mallard/Switzerland/V0272.1-L02311/2017	Institut für Virologie und Immunologie - Bundesamt für Lebensmittelsicherheit und Veterinärwesen	Friedrich-Loeffler-Institut
EPI1081893	PA	Czech Republic	2017-Jan-03	EPI_ISL_282133	A/turkey/Czech Republic/38-17_1/2017 (H5N8)	State Veterinary Institute Prague	State Veterinary Institute Prague	A,Nagy
EPI1081920	PA	Italy	2017-Aug-25	EPI_ISL_282141	A/swan/Italy/17VIR7064-1/2017	Istituto Zooprofilattico Sperimentale Delle Venezie	Istituto Zooprofilattico Sperimentale Delle Venezie	Bianca,Zecchin; Alice,Fusaro; Gianpiero,Zamperin; Alessia,Schivo; Annalisa,Salviato; Sabrina,Marciano; Silvia,Ormelli; Calogero,Terregino; Isabella,Monne
EPI1081968	PA	Italy	2017-Aug-05	EPI_ISL_282143	A/goose/Italy/17VIR6358-3/2017	Istituto Zooprofilattico Sperimentale Delle Venezie	Istituto Zooprofilattico Sperimentale Delle Venezie	Bianca,Zecchin; Alice,Fusaro; Gianpiero,Zamperin; Alessia,Schivo; Annalisa,Salviato; Sabrina,Marciano; Silvia,Ormelli; Calogero,Terregino; Isabella,Monne
EPI1087635	PA	Czech Republic	2017-Jan-20	EPI_ISL_283129	A/chicken/Czech Republic/988-17/2017 (H5N8)	State Veterinary Institute Prague	State Veterinary Institute Prague	Nagy,A
EPI1104271	PA	Egypt	2017-Jan-01	EPI_ISL_285619	A/chicken/Egypt/Kafr-Elshiekh-18/2017		Friedrich-Loeffler-Institut	Salaheldin, A.H.; Abd El-Hamid, H.S.;Elbestawy, A.R.; Hafez, M.H.; Veits, J.; Mettenleiter, T.C.; Abdelwhab, E.M.'
EPI1104279	PA	Egypt	2017-Jan-01	EPI_ISL_285620	A/chicken/Egypt/Buheira-12/2017		Friedrich-Loeffler-Institut	Salaheldin, A.H.; Abd El-Hamid, H.S.;Elbestawy, A.R.; Hafez, M.H.; Veits, J.; Mettenleiter, T.C.; Abdelwhab, E.M.'
EPI1104287	PA	Egypt	2017-Jan-01	EPI_ISL_285621	A/chicken/Egypt/Gharbiya-15/2017		Friedrich-Loeffler-Institut	Salaheldin, A.H.; Abd El-Hamid, H.S.;Elbestawy, A.R.; Hafez, M.H.; Veits, J.; Mettenleiter, T.C.; Abdelwhab, E.M.'
EPI1104295	PA	Egypt	2017-Jan-01	EPI_ISL_285622	A/duck/Egypt/Buheira-21/2017		Friedrich-Loeffler-Institut	Salaheldin, A.H.; Abd El-Hamid, H.S.;Elbestawy, A.R.; Hafez, M.H.; Veits, J.; Mettenleiter, T.C.; Abdelwhab, E.M.'
EPI1106487	PA	South Africa	2017-Sep-04	EPI_ISL_285648	A/Geese/South_Africa/S2017/09_0055_P1/2017	Western Cape Provincial Veterinary Laboratory	National Institute for Communicable Diseases (NICD)
EPI1106490	PA	South Africa	2017-Sep-08	EPI_ISL_285649	A/Chicken/South_Africa/S2017/09_0184_63/2017	Western Cape Provincial Veterinary Laboratory	National Institute for Communicable Diseases (NICD)
EPI1106468	PA	South Africa	2017-Aug-03	EPI_ISL_285650	A/Ostrich/South_Africa/S2017/08_0046_AF/2017	Western Cape Provincial Veterinary Laboratory	National Institute for Communicable Diseases (NICD)
EPI1106488	PA	South Africa	2017-Aug-29	EPI_ISL_285657	A/Chicken/South_Africa/S2017/08_0561_P2/2017	Western Cape Provincial Veterinary Laboratory	National Institute for Communicable Diseases (NICD)
EPI1143204	PA	China	2016-May-15	EPI_ISL_291952	A/Bar-headed Goose/Qinghai/B44/2016		Wuhan Institute of Virology
EPI1144046	PA	China	2016-May-13	EPI_ISL_292170	A/Bar-headed Goose/Qinghai/A22/2016	Wuhan Institute of Virology, CAS	Wuhan Institute of Virology
EPI1144060	PA	China	2016-May-15	EPI_ISL_292172	A/Bar-headed Goose/Qinghai/B7/2016	Wuhan Institute of Virology, CAS	Wuhan Institute of Virology
EPI1144068	PA	China	2016-May-15	EPI_ISL_292173	A/Bar-headed Goose/Qinghai/B54/2016	Wuhan Institute of Virology, CAS	Wuhan Institute of Virology
EPI1144076	PA	China	2016-May-14	EPI_ISL_292174	A/Bar-headed Goose/Qinghai/XX431/2016	Wuhan Institute of Virology, CAS	Wuhan Institute of Virology
EPI1144084	PA	China	2016-May-14	EPI_ISL_292175	A/Bar-headed Goose/Qinghai/XX446/2016	Wuhan Institute of Virology, CAS	Wuhan Institute of Virology
EPI1144092	PA	China	2016-May-13	EPI_ISL_292176	A/Bar-headed Goose/Qinghai/A17/2016	Wuhan Institute of Virology, CAS	Wuhan Institute of Virology
EPI1144100	PA	China	2016-May-14	EPI_ISL_292177	A/Bar-headed Goose/Qinghai/A20/2016	Wuhan Institute of Virology, CAS	Wuhan Institute of Virology
EPI1144108	PA	China	2016-May-14	EPI_ISL_292178	A/Bar-headed Goose/Qinghai/A12/2016	Wuhan Institute of Virology, CAS	Wuhan Institute of Virology
EPI1144116	PA	China	2016-May-12	EPI_ISL_292179	A/Bar-headed Goose/Qinghai/XX13/2016	Wuhan Institute of Virology, CAS	Wuhan Institute of Virology
EPI1144124	PA	China	2016-May-12	EPI_ISL_292180	A/Bar-headed Goose/Qinghai/XX22/2016	Wuhan Institute of Virology, CAS	Wuhan Institute of Virology
EPI1144132	PA	China	2016-May-14	EPI_ISL_292181	A/Bar-headed Goose/Qinghai/A19/2016	Wuhan Institute of Virology, CAS	Wuhan Institute of Virology
EPI1144140	PA	China	2016-May-13	EPI_ISL_292182	A/Bar-headed Goose/Qinghai/A16/2016	Wuhan Institute of Virology, CAS	Wuhan Institute of Virology
EPI1144148	PA	China	2016-May-14	EPI_ISL_292183	A/Bar-headed Goose/Qinghai/A13/2016	Wuhan Institute of Virology, CAS	Wuhan Institute of Virology
EPI1144156	PA	China	2016-May-15	EPI_ISL_292184	A/Bar-headed Goose/Qinghai/B51/2016	Wuhan Institute of Virology, CAS	Wuhan Institute of Virology
EPI1144164	PA	China	2016-Jul-13	EPI_ISL_292185	A/Great Cormorant/Qinghai/Y01/2016	Wuhan Institute of Virology, CAS	Wuhan Institute of Virology
EPI1144172	PA	China	2016-May-15	EPI_ISL_292186	A/Bar-headed Goose/Qinghai/B34/2016	Wuhan Institute of Virology, CAS	Wuhan Institute of Virology
EPI1144180	PA	China	2016-May-14	EPI_ISL_292187	A/Bar-headed Goose/Qinghai/XX782/2016	Wuhan Institute of Virology, CAS	Wuhan Institute of Virology
EPI1144188	PA	China	2016-Jul-13	EPI_ISL_292188	A/Great Cormorant/Qinghai/B82/2016	Wuhan Institute of Virology, CAS	Wuhan Institute of Virology
EPI1144197	PA	China	2016-May-14	EPI_ISL_292189	A/Bar-headed Goose/Qinghai/A21/2016	Wuhan Institute of Virology, CAS	Wuhan Institute of Virology
EPI1144205	PA	China	2016-May-12	EPI_ISL_292190	A/Bar-headed Goose/Qinghai/XX111/2016	Wuhan Institute of Virology, CAS	Wuhan Institute of Virology
EPI1144213	PA	China	2016-May-15	EPI_ISL_292191	A/Bar-headed Goose/Qinghai/B12/2016	Wuhan Institute of Virology, CAS	Wuhan Institute of Virology
EPI1144221	PA	China	2016-May-13	EPI_ISL_292192	A/Bar-headed Goose/Qinghai/A23/2016	Wuhan Institute of Virology, CAS	Wuhan Institute of Virology
EPI1144229	PA	China	2016-May-12	EPI_ISL_292193	A/Bar-headed Goose/Qinghai/XX76/2016	Wuhan Institute of Virology, CAS	Wuhan Institute of Virology
EPI1145829	PA	China	2016-May-12	EPI_ISL_292194	A/Bar-headed Goose/Qinghai/a88/2016	Wuhan Institute of Virology, CAS	Wuhan Institute of Virology
EPI1144245	PA	China	2016-May-12	EPI_ISL_292196	A/Bar-headed Goose/Qinghai/a32/2016	Wuhan Institute of Virology, CAS	Wuhan Institute of Virology
EPI1144253	PA	China	2016-May-14	EPI_ISL_292198	A/Bar-headed Goose/Qinghai/a115/2016	Wuhan Institute of Virology, CAS	Wuhan Institute of Virology
EPI1144360	PA	China	2016-May-14	EPI_ISL_292229	A/Bar-headed Goose/Qinghai/a113/2016	Wuhan Institute of Virology, CAS	Wuhan Institute of Virology
EPI1144368	PA	China	2016-May-15	EPI_ISL_292230	A/Bar-headed Goose/Qinghai/a93/2016	Wuhan Institute of Virology, CAS	Wuhan Institute of Virology
EPI1144376	PA	China	2016-May-15	EPI_ISL_292231	A/Bar-headed Goose/Qinghai/a61/2016	Wuhan Institute of Virology, CAS	Wuhan Institute of Virology
EPI1144384	PA	China	2016-Apr-21	EPI_ISL_292232	A/Bar-headed Goose/Qinghai/HDT001/2016	Wuhan Institute of Virology, CAS	Wuhan Institute of Virology
EPI1144392	PA	China	2016-May-15	EPI_ISL_292233	A/Bar-headed Goose/Qinghai/a91/2016	Wuhan Institute of Virology, CAS	Wuhan Institute of Virology
EPI1144400	PA	China	2016-May-15	EPI_ISL_292234	A/Bar-headed Goose/Qinghai/a92/2016	Wuhan Institute of Virology, CAS	Wuhan Institute of Virology
EPI1144408	PA	China	2016-May-13	EPI_ISL_292235	A/Bar-headed Goose/Qinghai/a43/2016	Wuhan Institute of Virology, CAS	Wuhan Institute of Virology
EPI1144416	PA	China	2016-May-13	EPI_ISL_292236	A/Bar-headed Goose/Qinghai/a24/2016	Wuhan Institute of Virology, CAS	Wuhan Institute of Virology
EPI1144424	PA	China	2016-May-12	EPI_ISL_292237	A/Bar-headed Goose/Qinghai/a15/2016	Wuhan Institute of Virology, CAS	Wuhan Institute of Virology
EPI1144432	PA	China	2016-May-15	EPI_ISL_292238	A/Bar-headed Goose/Qinghai/p18/2016	Wuhan Institute of Virology, CAS	Wuhan Institute of Virology
EPI1144440	PA	China	2016-May-13	EPI_ISL_292239	A/Bar-headed Goose/Qinghai/p9/2016	Wuhan Institute of Virology, CAS	Wuhan Institute of Virology
EPI1144448	PA	China	2016-May-15	EPI_ISL_292240	A/Bar-headed Goose/Qinghai/p23/2016	Wuhan Institute of Virology, CAS	Wuhan Institute of Virology
EPI1145049	PA	China	2016-Jul-13	EPI_ISL_292326	A/Great Cormorant/Qinghai/a51/2016	Wuhan Institute of Virology, CAS	Wuhan Institute of Virology
EPI1145058	PA	China	2016-May-13	EPI_ISL_292327	A/Bar-headed Goose/Qinghai/p2/2016	Wuhan Institute of Virology, CAS	Wuhan Institute of Virology
EPI1145066	PA	China	2016-May-13	EPI_ISL_292328	A/Bar-headed Goose/Qinghai/a45/2016	Wuhan Institute of Virology, CAS	Wuhan Institute of Virology
EPI1145075	PA	China	2016-May-12	EPI_ISL_292329	A/Bar-headed Goose/Qinghai/a27/2016	Wuhan Institute of Virology, CAS	Wuhan Institute of Virology
EPI1145083	PA	China	2016-May-13	EPI_ISL_292330	A/Bar-headed Goose/Qinghai/a26/2016	Wuhan Institute of Virology, CAS	Wuhan Institute of Virology
EPI1145091	PA	China	2016-May-13	EPI_ISL_292331	A/Bar-headed Goose/Qinghai/a114/2016	Wuhan Institute of Virology, CAS	Wuhan Institute of Virology
EPI1145116	PA	China	2017-May-17	EPI_ISL_292334	A/Bar-headed Goose/Qinghai/B655/2017	Wuhan Institute of Virology, CAS	Wuhan Institute of Virology
EPI1145137	PA	China	2017-May-14	EPI_ISL_292340	A/Bar-headed Goose/Qinghai/a230/2017	Wuhan Institute of Virology, CAS	Wuhan Institute of Virology
EPI1145145	PA	China	2017-May-16	EPI_ISL_292341	A/Bar-headed Goose/Qinghai/a218/2017	Wuhan Institute of Virology, CAS	Wuhan Institute of Virology
EPI1145783	PA	China	2017-May-16	EPI_ISL_292476	A/Bar-headed Goose/Qinghai/a237/2017	Wuhan Institute of Virology, CAS	Wuhan Institute of Virology
EPI1145791	PA	China	2017-Apr-15	EPI_ISL_292477	A/Great Crested Grebe/Qinghai/a737/2017	Wuhan Institute of Virology, CAS	Wuhan Institute of Virology
EPI1159808	PA	China	2016-Dec-13	EPI_ISL_295492	A/Anser cygnoides/Hubei/FW44/2016			Ma,L.; Zhao,L.; Wang,R.; Chen,Q.
EPI1159816	PA	China	2016-Dec-28	EPI_ISL_295493	A/Cygnus atratus/Hubei/2Z2-O/2016			Ma,L.; Zhao,L.; Wang,R.; Chen,Q.
EPI1159824	PA	China	2016-Dec-20	EPI_ISL_295494	A/Cygnus atratus/Hubei/HF-1/2016			Ma,L.; Zhao,L.; Wang,R.; Chen,Q.
EPI1169140	PA	Russian Federation	2017-Oct-18	EPI_ISL_297234	A/chicken/Rostov-on-Don/1321/2017		State Research Center of Virology and Biotechnology (VECTOR)	Ivan,Susloparov; Natalya,Goncharova; Natalya,Kolosova; Vasiliy,Marchenko; Alexander,Ryzhikov
EPI1169198	PA	Russian Federation	2017-Nov-17	EPI_ISL_297235	A/chicken/Rostov-on-Don/1598/2017		State Research Center of Virology and Biotechnology (VECTOR)	Ivan,Susloparov; Natalya,Goncharova; Natalya,Kolosova; Vasiliy,Marchenko; Alexander,Ryzhikov
EPI1169884	PA	Macedonia, the former Yogoslav Republic of	2017-Jan-28	EPI_ISL_297388	A/chicken/Republic of Macedonia/466/2017	Faculty of Veterinary Medicine Skopje	Croatian Veterinary Institute	Dodovski, Aleksandar; Savic, Vladimir
EPI1200939	PA	Uganda	2017-Jan-04	EPI_ISL_303837	A/grey-headed gull/Uganda/MUWRP-538/2017			Byarugaba,D.K.; Erima,B.; Millard,M.; Kibuuka,H.; Mimbe,D.; Ukuli,Q.A.; Atim,G.; Tugume,T.; Mworozi,E.A.; Danner,A.; McKenzie,P.; Webby,R.; Ducatez,M.F.; Wabwire-Mangen,F.; Krauss,S.
EPI1223829	PA	Congo, the Democatic Republic of	2017-May-15	EPI_ISL_308802	A/duck/Democratic Republic of the Congo/17RS882-29/2017			Twabela,A.; Zecchin,B.; Tshilenge,G.; Sakoda,Y.; Kone,P.; Zamperin,G.; Drago,A.; Monne,I.
EPI1223830	PA	Congo, the Democatic Republic of	2017-May-14	EPI_ISL_308803	A/duck/Democratic Republic of the Congo/17RS882-33/2017			Twabela,A.; Zecchin,B.; Tshilenge,G.; Sakoda,Y.; Kone,P.; Zamperin,G.; Drago,A.; Monne,I.
EPI1223831	PA	Congo, the Democatic Republic of	2017-May-13	EPI_ISL_308804	A/duck/Democratic Republic of the Congo/17RS882-40/2017			Twabela,A.; Zecchin,B.; Tshilenge,G.; Sakoda,Y.; Kone,P.; Zamperin,G.; Drago,A.; Monne,I.
EPI1223832	PA	Congo, the Democatic Republic of	2017-May-14	EPI_ISL_308805	A/duck/Democratic Republic of the Congo/17RS882-5/2017			Twabela,A.; Zecchin,B.; Tshilenge,G.; Sakoda,Y.; Kone,P.; Zamperin,G.; Drago,A.; Monne,I.
EPI1223863	PA	Cameroon	2017-Jan-01	EPI_ISL_308806	A/chicken/Cameroon/17RS1661-1/2017			Wade,A.; Zecchin,B.; Jumbo,S.D.; Fusaro,A.; Taiga,T.; Bianco,A.; Poueme N,R.; Salomoni,A.; Feussom Kameni,J.M.; Zamperin,G.; Kazi,J.P.; Nenkam,R.; Foupouapouognigni,Y.; Abdoulkadiri,S.; Yaya,A.; Monne,I.
EPI1261347	PA	Italy	2017-Mar-16	EPI_ISL_316513	A/chicken/Italy/17VIR2294-5/2017	Istituto Zooprofilattico Sperimentale Delle Venezie	Istituto Zooprofilattico Sperimentale Delle Venezie	Mulatti, P.; Fusaro, A.; Scolamacchia, F.; Zecchin, B.; Azzolini, A.; Zamperin, G.; Milani, A.; Salviato, A.; Schivo, A.; Terregino, C.; Bonfanti, L.; Monne, I.; Marangon, S.
EPI1261355	PA	Italy	2017-Mar-28	EPI_ISL_316514	A/chicken/Italy/17VIR2658-3/2017	Istituto Zooprofilattico Sperimentale Delle Venezie	Istituto Zooprofilattico Sperimentale Delle Venezie	Mulatti, P.; Fusaro, A.; Scolamacchia, F.; Zecchin, B.; Azzolini, A.; Zamperin, G.; Milani, A.; Salviato, A.; Schivo, A.; Terregino, C.; Bonfanti, L.; Monne, I.; Marangon, S.
EPI1261363	PA	Italy	2017-Mar-28	EPI_ISL_316515	A/turkey/Italy/17VIR2722-29/2017	Istituto Zooprofilattico Sperimentale Delle Venezie	Istituto Zooprofilattico Sperimentale Delle Venezie	Mulatti, P.; Fusaro, A.; Scolamacchia, F.; Zecchin, B.; Azzolini, A.; Zamperin, G.; Milani, A.; Salviato, A.; Schivo, A.; Terregino, C.; Bonfanti, L.; Monne, I.; Marangon, S.
EPI1261371	PA	Italy	2017-Mar-28	EPI_ISL_316516	A/chicken/Italy/17VIR2788/2017	Istituto Zooprofilattico Sperimentale Delle Venezie	Istituto Zooprofilattico Sperimentale Delle Venezie	Mulatti, P.; Fusaro, A.; Scolamacchia, F.; Zecchin, B.; Azzolini, A.; Zamperin, G.; Milani, A.; Salviato, A.; Schivo, A.; Terregino, C.; Bonfanti, L.; Monne, I.; Marangon, S.
EPI1261379	PA	Italy	2017-Apr-11	EPI_ISL_316517	A/turkey/Italy/17VIR3192-1/2017	Istituto Zooprofilattico Sperimentale Delle Venezie	Istituto Zooprofilattico Sperimentale Delle Venezie	Mulatti, P.; Fusaro, A.; Scolamacchia, F.; Zecchin, B.; Azzolini, A.; Zamperin, G.; Milani, A.; Salviato, A.; Schivo, A.; Terregino, C.; Bonfanti, L.; Monne, I.; Marangon, S.
EPI1261387	PA	Italy	2017-May-29	EPI_ISL_316518	A/turkey/Italy/17VIR4407-1/2017	Istituto Zooprofilattico Sperimentale Delle Venezie	Istituto Zooprofilattico Sperimentale Delle Venezie	Mulatti, P.; Fusaro, A.; Scolamacchia, F.; Zecchin, B.; Azzolini, A.; Zamperin, G.; Milani, A.; Salviato, A.; Schivo, A.; Terregino, C.; Bonfanti, L.; Monne, I.; Marangon, S.
EPI1261403	PA	Italy	2017-Jul-19	EPI_ISL_316520	A/duck/Italy/17VIR5769-5/2017	Istituto Zooprofilattico Sperimentale Delle Venezie	Istituto Zooprofilattico Sperimentale Delle Venezie	Mulatti, P.; Fusaro, A.; Scolamacchia, F.; Zecchin, B.; Azzolini, A.; Zamperin, G.; Milani, A.; Salviato, A.; Schivo, A.; Terregino, C.; Bonfanti, L.; Monne, I.; Marangon, S.
EPI1261419	PA	Italy	2017-Jul-27	EPI_ISL_316522	A/turkey/Italy/17VIR5964-8/2017	Istituto Zooprofilattico Sperimentale Delle Venezie	Istituto Zooprofilattico Sperimentale Delle Venezie	Mulatti, P.; Fusaro, A.; Scolamacchia, F.; Zecchin, B.; Azzolini, A.; Zamperin, G.; Milani, A.; Salviato, A.; Schivo, A.; Terregino, C.; Bonfanti, L.; Monne, I.; Marangon, S.
EPI1261443	PA	Italy	2017-Jul-31	EPI_ISL_316525	A/turkey/Italy/17VIR6111-16/2017	Istituto Zooprofilattico Sperimentale Delle Venezie	Istituto Zooprofilattico Sperimentale Delle Venezie	Mulatti, P.; Fusaro, A.; Scolamacchia, F.; Zecchin, B.; Azzolini, A.; Zamperin, G.; Milani, A.; Salviato, A.; Schivo, A.; Terregino, C.; Bonfanti, L.; Monne, I.; Marangon, S.
EPI1261451	PA	Italy	2017-Aug-04	EPI_ISL_316526	A/turkey/Italy/17VIR6355-1/2017	Istituto Zooprofilattico Sperimentale Delle Venezie	Istituto Zooprofilattico Sperimentale Delle Venezie	Mulatti, P.; Fusaro, A.; Scolamacchia, F.; Zecchin, B.; Azzolini, A.; Zamperin, G.; Milani, A.; Salviato, A.; Schivo, A.; Terregino, C.; Bonfanti, L.; Monne, I.; Marangon, S.
EPI1261459	PA	Italy	2017-Aug-04	EPI_ISL_316527	A/turkey/Italy/17VIR6356-1/2017	Istituto Zooprofilattico Sperimentale Delle Venezie	Istituto Zooprofilattico Sperimentale Delle Venezie	Mulatti, P.; Fusaro, A.; Scolamacchia, F.; Zecchin, B.; Azzolini, A.; Zamperin, G.; Milani, A.; Salviato, A.; Schivo, A.; Terregino, C.; Bonfanti, L.; Monne, I.; Marangon, S.
EPI1261467	PA	Italy	2017-Aug-04	EPI_ISL_316528	A/turkey/Italy/17VIR6357-2/2017	Istituto Zooprofilattico Sperimentale Delle Venezie	Istituto Zooprofilattico Sperimentale Delle Venezie	Mulatti, P.; Fusaro, A.; Scolamacchia, F.; Zecchin, B.; Azzolini, A.; Zamperin, G.; Milani, A.; Salviato, A.; Schivo, A.; Terregino, C.; Bonfanti, L.; Monne, I.; Marangon, S.
EPI1261475	PA	Italy	2017-Aug-08	EPI_ISL_316529	A/turkey/Italy/17VIR6469-2/2017	Istituto Zooprofilattico Sperimentale Delle Venezie	Istituto Zooprofilattico Sperimentale Delle Venezie	Mulatti, P.; Fusaro, A.; Scolamacchia, F.; Zecchin, B.; Azzolini, A.; Zamperin, G.; Milani, A.; Salviato, A.; Schivo, A.; Terregino, C.; Bonfanti, L.; Monne, I.; Marangon, S.
EPI1261483	PA	Italy	2017-Aug-21	EPI_ISL_316530	A/turkey/Italy/17VIR6882-1/2017	Istituto Zooprofilattico Sperimentale Delle Venezie	Istituto Zooprofilattico Sperimentale Delle Venezie	Mulatti, P.; Fusaro, A.; Scolamacchia, F.; Zecchin, B.; Azzolini, A.; Zamperin, G.; Milani, A.; Salviato, A.; Schivo, A.; Terregino, C.; Bonfanti, L.; Monne, I.; Marangon, S.
EPI1261491	PA	Italy	2017-Aug-19	EPI_ISL_316531	A/pheasant/Italy/17VIR7065-21/2017	Istituto Zooprofilattico Sperimentale Delle Venezie	Istituto Zooprofilattico Sperimentale Delle Venezie	Mulatti, P.; Fusaro, A.; Scolamacchia, F.; Zecchin, B.; Azzolini, A.; Zamperin, G.; Milani, A.; Salviato, A.; Schivo, A.; Terregino, C.; Bonfanti, L.; Monne, I.; Marangon, S.
EPI1261499	PA	Italy	2017-Aug-22	EPI_ISL_316532	A/turkey/Italy/17VIR6930-4/2017	Istituto Zooprofilattico Sperimentale Delle Venezie	Istituto Zooprofilattico Sperimentale Delle Venezie	Mulatti, P.; Fusaro, A.; Scolamacchia, F.; Zecchin, B.; Azzolini, A.; Zamperin, G.; Milani, A.; Salviato, A.; Schivo, A.; Terregino, C.; Bonfanti, L.; Monne, I.; Marangon, S.
EPI1261515	PA	Italy	2017-Aug-25	EPI_ISL_316534	A/chicken/Italy/17VIR7062-1/2017	Istituto Zooprofilattico Sperimentale Delle Venezie	Istituto Zooprofilattico Sperimentale Delle Venezie	Mulatti, P.; Fusaro, A.; Scolamacchia, F.; Zecchin, B.; Azzolini, A.; Zamperin, G.; Milani, A.; Salviato, A.; Schivo, A.; Terregino, C.; Bonfanti, L.; Monne, I.; Marangon, S.
EPI1261523	PA	Italy	2017-Aug-28	EPI_ISL_316535	A/turkey/Italy/17VIR7197-1/2017	Istituto Zooprofilattico Sperimentale Delle Venezie	Istituto Zooprofilattico Sperimentale Delle Venezie	Mulatti, P.; Fusaro, A.; Scolamacchia, F.; Zecchin, B.; Azzolini, A.; Zamperin, G.; Milani, A.; Salviato, A.; Schivo, A.; Terregino, C.; Bonfanti, L.; Monne, I.; Marangon, S.
EPI1261531	PA	Italy	2017-Sep-02	EPI_ISL_316536	A/turkey/Italy/17VIR7337-1/2017	Istituto Zooprofilattico Sperimentale Delle Venezie	Istituto Zooprofilattico Sperimentale Delle Venezie	Mulatti, P.; Fusaro, A.; Scolamacchia, F.; Zecchin, B.; Azzolini, A.; Zamperin, G.; Milani, A.; Salviato, A.; Schivo, A.; Terregino, C.; Bonfanti, L.; Monne, I.; Marangon, S.
EPI1261539	PA	Italy	2017-Sep-08	EPI_ISL_316537	A/goose/Italy/17VIR7626-5/2017	Istituto Zooprofilattico Sperimentale Delle Venezie	Istituto Zooprofilattico Sperimentale Delle Venezie	Mulatti, P.; Fusaro, A.; Scolamacchia, F.; Zecchin, B.; Azzolini, A.; Zamperin, G.; Milani, A.; Salviato, A.; Schivo, A.; Terregino, C.; Bonfanti, L.; Monne, I.; Marangon, S.
EPI1261547	PA	Italy	2017-Sep-25	EPI_ISL_316538	A/turkey/Italy/17VIR8199-1/2017	Istituto Zooprofilattico Sperimentale Delle Venezie	Istituto Zooprofilattico Sperimentale Delle Venezie	Mulatti, P.; Fusaro, A.; Scolamacchia, F.; Zecchin, B.; Azzolini, A.; Zamperin, G.; Milani, A.; Salviato, A.; Schivo, A.; Terregino, C.; Bonfanti, L.; Monne, I.; Marangon, S.
EPI1261555	PA	Italy	2017-Sep-26	EPI_ISL_316539	A/turkey/Italy/17VIR8275-3/2017	Istituto Zooprofilattico Sperimentale Delle Venezie	Istituto Zooprofilattico Sperimentale Delle Venezie	Mulatti, P.; Fusaro, A.; Scolamacchia, F.; Zecchin, B.; Azzolini, A.; Zamperin, G.; Milani, A.; Salviato, A.; Schivo, A.; Terregino, C.; Bonfanti, L.; Monne, I.; Marangon, S.
EPI1261563	PA	Italy	2017-Sep-25	EPI_ISL_316540	A/duck/Italy/17VIR8200-12/2017	Istituto Zooprofilattico Sperimentale Delle Venezie	Istituto Zooprofilattico Sperimentale Delle Venezie	Mulatti, P.; Fusaro, A.; Scolamacchia, F.; Zecchin, B.; Azzolini, A.; Zamperin, G.; Milani, A.; Salviato, A.; Schivo, A.; Terregino, C.; Bonfanti, L.; Monne, I.; Marangon, S.
EPI1261579	PA	Italy	2017-Oct-05	EPI_ISL_316542	A/chicken/Italy/17VIR8678/2017	Istituto Zooprofilattico Sperimentale Delle Venezie	Istituto Zooprofilattico Sperimentale Delle Venezie	Mulatti, P.; Fusaro, A.; Scolamacchia, F.; Zecchin, B.; Azzolini, A.; Zamperin, G.; Milani, A.; Salviato, A.; Schivo, A.; Terregino, C.; Bonfanti, L.; Monne, I.; Marangon, S.
EPI1261587	PA	Italy	2017-Oct-06	EPI_ISL_316543	A/chicken/Italy/17VIR8783-5/2017	Istituto Zooprofilattico Sperimentale Delle Venezie	Istituto Zooprofilattico Sperimentale Delle Venezie	Mulatti, P.; Fusaro, A.; Scolamacchia, F.; Zecchin, B.; Azzolini, A.; Zamperin, G.; Milani, A.; Salviato, A.; Schivo, A.; Terregino, C.; Bonfanti, L.; Monne, I.; Marangon, S.
EPI1261603	PA	Italy	2017-Oct-09	EPI_ISL_316545	A/chicken/Italy/17VIR8744-9/2017	Istituto Zooprofilattico Sperimentale Delle Venezie	Istituto Zooprofilattico Sperimentale Delle Venezie	Mulatti, P.; Fusaro, A.; Scolamacchia, F.; Zecchin, B.; Azzolini, A.; Zamperin, G.; Milani, A.; Salviato, A.; Schivo, A.; Terregino, C.; Bonfanti, L.; Monne, I.; Marangon, S.
EPI1261611	PA	Italy	2017-Oct-10	EPI_ISL_316546	A/chicken/Italy/17VIR8885/2017	Istituto Zooprofilattico Sperimentale Delle Venezie	Istituto Zooprofilattico Sperimentale Delle Venezie	Mulatti, P.; Fusaro, A.; Scolamacchia, F.; Zecchin, B.; Azzolini, A.; Zamperin, G.; Milani, A.; Salviato, A.; Schivo, A.; Terregino, C.; Bonfanti, L.; Monne, I.; Marangon, S.
EPI1261619	PA	Italy	2017-Oct-11	EPI_ISL_316547	A/turkey/Italy/17VIR8886-3/2017	Istituto Zooprofilattico Sperimentale Delle Venezie	Istituto Zooprofilattico Sperimentale Delle Venezie	Mulatti, P.; Fusaro, A.; Scolamacchia, F.; Zecchin, B.; Azzolini, A.; Zamperin, G.; Milani, A.; Salviato, A.; Schivo, A.; Terregino, C.; Bonfanti, L.; Monne, I.; Marangon, S.
EPI1261658	PA	Italy	2017-Oct-12	EPI_ISL_316552	A/turkey/Italy/17VIR9049-2/2017	Istituto Zooprofilattico Sperimentale Delle Venezie	Istituto Zooprofilattico Sperimentale Delle Venezie	Mulatti, P.; Fusaro, A.; Scolamacchia, F.; Zecchin, B.; Azzolini, A.; Zamperin, G.; Milani, A.; Salviato, A.; Schivo, A.; Terregino, C.; Bonfanti, L.; Monne, I.; Marangon, S.
EPI1261666	PA	Italy	2017-Oct-16	EPI_ISL_316553	A/chicken/Italy/17VIR9113/2017	Istituto Zooprofilattico Sperimentale Delle Venezie	Istituto Zooprofilattico Sperimentale Delle Venezie	Mulatti, P.; Fusaro, A.; Scolamacchia, F.; Zecchin, B.; Azzolini, A.; Zamperin, G.; Milani, A.; Salviato, A.; Schivo, A.; Terregino, C.; Bonfanti, L.; Monne, I.; Marangon, S.
EPI1261690	PA	Italy	2017-Oct-18	EPI_ISL_316556	A/turkey/Italy/17VIR9246/2017	Istituto Zooprofilattico Sperimentale Delle Venezie	Istituto Zooprofilattico Sperimentale Delle Venezie	Mulatti, P.; Fusaro, A.; Scolamacchia, F.; Zecchin, B.; Azzolini, A.; Zamperin, G.; Milani, A.; Salviato, A.; Schivo, A.; Terregino, C.; Bonfanti, L.; Monne, I.; Marangon, S.
EPI1261698	PA	Italy	2017-Oct-18	EPI_ISL_316557	A/chicken/Italy/17VIR9456/2017	Istituto Zooprofilattico Sperimentale Delle Venezie	Istituto Zooprofilattico Sperimentale Delle Venezie	Mulatti, P.; Fusaro, A.; Scolamacchia, F.; Zecchin, B.; Azzolini, A.; Zamperin, G.; Milani, A.; Salviato, A.; Schivo, A.; Terregino, C.; Bonfanti, L.; Monne, I.; Marangon, S.
EPI1261713	PA	Italy	2017-Oct-28	EPI_ISL_316559	A/chicken/Italy/17VIR9679/2017	Istituto Zooprofilattico Sperimentale Delle Venezie	Istituto Zooprofilattico Sperimentale Delle Venezie	Mulatti, P.; Fusaro, A.; Scolamacchia, F.; Zecchin, B.; Azzolini, A.; Zamperin, G.; Milani, A.; Salviato, A.; Schivo, A.; Terregino, C.; Bonfanti, L.; Monne, I.; Marangon, S.
EPI1261721	PA	Italy	2017-Oct-28	EPI_ISL_316560	A/chicken/Italy/17VIR9680/2017	Istituto Zooprofilattico Sperimentale Delle Venezie	Istituto Zooprofilattico Sperimentale Delle Venezie	Mulatti, P.; Fusaro, A.; Scolamacchia, F.; Zecchin, B.; Azzolini, A.; Zamperin, G.; Milani, A.; Salviato, A.; Schivo, A.; Terregino, C.; Bonfanti, L.; Monne, I.; Marangon, S.
EPI1261729	PA	Italy	2017-Oct-30	EPI_ISL_316561	A/turkey/Italy/17VIR9699/2017	Istituto Zooprofilattico Sperimentale Delle Venezie	Istituto Zooprofilattico Sperimentale Delle Venezie	Mulatti, P.; Fusaro, A.; Scolamacchia, F.; Zecchin, B.; Azzolini, A.; Zamperin, G.; Milani, A.; Salviato, A.; Schivo, A.; Terregino, C.; Bonfanti, L.; Monne, I.; Marangon, S.
EPI1261737	PA	Italy	2017-Oct-31	EPI_ISL_316562	A/turkey/Italy/17VIR9773/2017	Istituto Zooprofilattico Sperimentale Delle Venezie	Istituto Zooprofilattico Sperimentale Delle Venezie	Mulatti, P.; Fusaro, A.; Scolamacchia, F.; Zecchin, B.; Azzolini, A.; Zamperin, G.; Milani, A.; Salviato, A.; Schivo, A.; Terregino, C.; Bonfanti, L.; Monne, I.; Marangon, S.
EPI1261753	PA	Italy	2017-Nov-01	EPI_ISL_316564	A/turkey/Italy/17VIR9908/2017	Istituto Zooprofilattico Sperimentale Delle Venezie	Istituto Zooprofilattico Sperimentale Delle Venezie	Mulatti, P.; Fusaro, A.; Scolamacchia, F.; Zecchin, B.; Azzolini, A.; Zamperin, G.; Milani, A.; Salviato, A.; Schivo, A.; Terregino, C.; Bonfanti, L.; Monne, I.; Marangon, S.
EPI1261761	PA	Italy	2017-Nov-02	EPI_ISL_316565	A/turkey/Italy/17VIR9905-1/2017	Istituto Zooprofilattico Sperimentale Delle Venezie	Istituto Zooprofilattico Sperimentale Delle Venezie	Mulatti, P.; Fusaro, A.; Scolamacchia, F.; Zecchin, B.; Azzolini, A.; Zamperin, G.; Milani, A.; Salviato, A.; Schivo, A.; Terregino, C.; Bonfanti, L.; Monne, I.; Marangon, S.
EPI1261777	PA	Italy	2017-Nov-03	EPI_ISL_316567	A/duck/Italy/17VIR9907-2/2017	Istituto Zooprofilattico Sperimentale Delle Venezie	Istituto Zooprofilattico Sperimentale Delle Venezie	Mulatti, P.; Fusaro, A.; Scolamacchia, F.; Zecchin, B.; Azzolini, A.; Zamperin, G.; Milani, A.; Salviato, A.; Schivo, A.; Terregino, C.; Bonfanti, L.; Monne, I.; Marangon, S.
EPI1261785	PA	Italy	2017-Nov-04	EPI_ISL_316568	A/turkey/Italy/17VIR9942-2/2017	Istituto Zooprofilattico Sperimentale Delle Venezie	Istituto Zooprofilattico Sperimentale Delle Venezie	Mulatti, P.; Fusaro, A.; Scolamacchia, F.; Zecchin, B.; Azzolini, A.; Zamperin, G.; Milani, A.; Salviato, A.; Schivo, A.; Terregino, C.; Bonfanti, L.; Monne, I.; Marangon, S.
EPI1261801	PA	Italy	2017-Nov-03	EPI_ISL_316570	A/chicken/Italy/17VIR9846-4/2017	Istituto Zooprofilattico Sperimentale Delle Venezie	Istituto Zooprofilattico Sperimentale Delle Venezie	Mulatti, P.; Fusaro, A.; Scolamacchia, F.; Zecchin, B.; Azzolini, A.; Zamperin, G.; Milani, A.; Salviato, A.; Schivo, A.; Terregino, C.; Bonfanti, L.; Monne, I.; Marangon, S.
EPI1261809	PA	Italy	2017-Nov-07	EPI_ISL_316571	A/chicken/Italy/17VIR10053/2017	Istituto Zooprofilattico Sperimentale Delle Venezie	Istituto Zooprofilattico Sperimentale Delle Venezie	Mulatti, P.; Fusaro, A.; Scolamacchia, F.; Zecchin, B.; Azzolini, A.; Zamperin, G.; Milani, A.; Salviato, A.; Schivo, A.; Terregino, C.; Bonfanti, L.; Monne, I.; Marangon, S.
EPI1261817	PA	Italy	2017-Nov-02	EPI_ISL_316572	A/chicken/Italy/17VIR9868-1/2017	Istituto Zooprofilattico Sperimentale Delle Venezie	Istituto Zooprofilattico Sperimentale Delle Venezie	Mulatti, P.; Fusaro, A.; Scolamacchia, F.; Zecchin, B.; Azzolini, A.; Zamperin, G.; Milani, A.; Salviato, A.; Schivo, A.; Terregino, C.; Bonfanti, L.; Monne, I.; Marangon, S.
EPI1261825	PA	Italy	2017-Nov-06	EPI_ISL_316573	A/turkey/Italy/17VIR10133-8/2017	Istituto Zooprofilattico Sperimentale Delle Venezie	Istituto Zooprofilattico Sperimentale Delle Venezie	Mulatti, P.; Fusaro, A.; Scolamacchia, F.; Zecchin, B.; Azzolini, A.; Zamperin, G.; Milani, A.; Salviato, A.; Schivo, A.; Terregino, C.; Bonfanti, L.; Monne, I.; Marangon, S.
EPI1261841	PA	Italy	2017-Nov-09	EPI_ISL_316575	A/chicken/Italy/17VIR10082/2017	Istituto Zooprofilattico Sperimentale Delle Venezie	Istituto Zooprofilattico Sperimentale Delle Venezie	Mulatti, P.; Fusaro, A.; Scolamacchia, F.; Zecchin, B.; Azzolini, A.; Zamperin, G.; Milani, A.; Salviato, A.; Schivo, A.; Terregino, C.; Bonfanti, L.; Monne, I.; Marangon, S.
EPI1261857	PA	Italy	2017-Nov-10	EPI_ISL_316577	A/chicken/Italy/17VIR10132-1/2017	Istituto Zooprofilattico Sperimentale Delle Venezie	Istituto Zooprofilattico Sperimentale Delle Venezie	Mulatti, P.; Fusaro, A.; Scolamacchia, F.; Zecchin, B.; Azzolini, A.; Zamperin, G.; Milani, A.; Salviato, A.; Schivo, A.; Terregino, C.; Bonfanti, L.; Monne, I.; Marangon, S.
EPI1261865	PA	Italy	2017-Nov-10	EPI_ISL_316578	A/chicken/Italy/17VIR10131-1/2017	Istituto Zooprofilattico Sperimentale Delle Venezie	Istituto Zooprofilattico Sperimentale Delle Venezie	Mulatti, P.; Fusaro, A.; Scolamacchia, F.; Zecchin, B.; Azzolini, A.; Zamperin, G.; Milani, A.; Salviato, A.; Schivo, A.; Terregino, C.; Bonfanti, L.; Monne, I.; Marangon, S.
EPI1261881	PA	Italy	2017-Nov-20	EPI_ISL_316580	A/chicken/Italy/17VIR10408/2017	Istituto Zooprofilattico Sperimentale Delle Venezie	Istituto Zooprofilattico Sperimentale Delle Venezie	Mulatti, P.; Fusaro, A.; Scolamacchia, F.; Zecchin, B.; Azzolini, A.; Zamperin, G.; Milani, A.; Salviato, A.; Schivo, A.; Terregino, C.; Bonfanti, L.; Monne, I.; Marangon, S.
EPI1261889	PA	Italy	2017-Dec-01	EPI_ISL_316581	A/duck/Italy/17VIR10767-13/2017	Istituto Zooprofilattico Sperimentale Delle Venezie	Istituto Zooprofilattico Sperimentale Delle Venezie	Mulatti, P.; Fusaro, A.; Scolamacchia, F.; Zecchin, B.; Azzolini, A.; Zamperin, G.; Milani, A.; Salviato, A.; Schivo, A.; Terregino, C.; Bonfanti, L.; Monne, I.; Marangon, S.
EPI1261897	PA	Italy	2017-Dec-11	EPI_ISL_316582	A/turkey/Italy/17VIR10983-22/2017	Istituto Zooprofilattico Sperimentale Delle Venezie	Istituto Zooprofilattico Sperimentale Delle Venezie	Mulatti, P.; Fusaro, A.; Scolamacchia, F.; Zecchin, B.; Azzolini, A.; Zamperin, G.; Milani, A.; Salviato, A.; Schivo, A.; Terregino, C.; Bonfanti, L.; Monne, I.; Marangon, S.
EPI1261905	PA	Italy	2017-Apr-27	EPI_ISL_316583	A/swan/Italy/17VIR3594-3/2017	Istituto Zooprofilattico Sperimentale Delle Venezie	Istituto Zooprofilattico Sperimentale Delle Venezie	Mulatti, P.; Fusaro, A.; Scolamacchia, F.; Zecchin, B.; Azzolini, A.; Zamperin, G.; Milani, A.; Salviato, A.; Schivo, A.; Terregino, C.; Bonfanti, L.; Monne, I.; Marangon, S.
EPI1261920	PA	Italy	2017-Oct-11	EPI_ISL_316585	A/swan/Italy/17VIR9017/2017	Istituto Zooprofilattico Sperimentale Delle Venezie	Istituto Zooprofilattico Sperimentale Delle Venezie	Mulatti, P.; Fusaro, A.; Scolamacchia, F.; Zecchin, B.; Azzolini, A.; Zamperin, G.; Milani, A.; Salviato, A.; Schivo, A.; Terregino, C.; Bonfanti, L.; Monne, I.; Marangon, S.
EPI1261928	PA	Italy	2017-Oct-11	EPI_ISL_316586	A/swan/Italy/17VIR9038-1/2017	Istituto Zooprofilattico Sperimentale Delle Venezie	Istituto Zooprofilattico Sperimentale Delle Venezie	Mulatti, P.; Fusaro, A.; Scolamacchia, F.; Zecchin, B.; Azzolini, A.; Zamperin, G.; Milani, A.; Salviato, A.; Schivo, A.; Terregino, C.; Bonfanti, L.; Monne, I.; Marangon, S.
EPI1261936	PA	Italy	2017-Oct-11	EPI_ISL_316587	A/swan/Italy/17VIR9038-2/2017	Istituto Zooprofilattico Sperimentale Delle Venezie	Istituto Zooprofilattico Sperimentale Delle Venezie	Mulatti, P.; Fusaro, A.; Scolamacchia, F.; Zecchin, B.; Azzolini, A.; Zamperin, G.; Milani, A.; Salviato, A.; Schivo, A.; Terregino, C.; Bonfanti, L.; Monne, I.; Marangon, S.
EPI1261944	PA	Italy	2017-Aug-16	EPI_ISL_316588	A/swan/Italy/17VIR9836-1/2017	Istituto Zooprofilattico Sperimentale Delle Venezie	Istituto Zooprofilattico Sperimentale Delle Venezie	Mulatti, P.; Fusaro, A.; Scolamacchia, F.; Zecchin, B.; Azzolini, A.; Zamperin, G.; Milani, A.; Salviato, A.; Schivo, A.; Terregino, C.; Bonfanti, L.; Monne, I.; Marangon, S.
EPI1261952	PA	Italy	2017-Oct-20	EPI_ISL_316589	A/quail/Italy/17VIR9455-2/2017	Istituto Zooprofilattico Sperimentale Delle Venezie	Istituto Zooprofilattico Sperimentale Delle Venezie	Mulatti, P.; Fusaro, A.; Scolamacchia, F.; Zecchin, B.; Azzolini, A.; Zamperin, G.; Milani, A.; Salviato, A.; Schivo, A.; Terregino, C.; Bonfanti, L.; Monne, I.; Marangon, S.
EPI1261966	PA	Italy	2017-Oct-23	EPI_ISL_316591	A/kestrel/Italy/17VIR9840/2017	Istituto Zooprofilattico Sperimentale Delle Venezie	Istituto Zooprofilattico Sperimentale Delle Venezie	Mulatti, P.; Fusaro, A.; Scolamacchia, F.; Zecchin, B.; Azzolini, A.; Zamperin, G.; Milani, A.; Salviato, A.; Schivo, A.; Terregino, C.; Bonfanti, L.; Monne, I.; Marangon, S.
EPI1261974	PA	Italy	2017-Jul-25	EPI_ISL_316592	A/mallard/Italy/17VIR6103-1/2017	Istituto Zooprofilattico Sperimentale Delle Venezie	Istituto Zooprofilattico Sperimentale Delle Venezie	Mulatti, P.; Fusaro, A.; Scolamacchia, F.; Zecchin, B.; Azzolini, A.; Zamperin, G.; Milani, A.; Salviato, A.; Schivo, A.; Terregino, C.; Bonfanti, L.; Monne, I.; Marangon, S.
EPI1261982	PA	Italy	2017-Oct-23	EPI_ISL_316593	A/pigeon/Italy/17VIR9842/2017	Istituto Zooprofilattico Sperimentale Delle Venezie	Istituto Zooprofilattico Sperimentale Delle Venezie	Mulatti, P.; Fusaro, A.; Scolamacchia, F.; Zecchin, B.; Azzolini, A.; Zamperin, G.; Milani, A.; Salviato, A.; Schivo, A.; Terregino, C.; Bonfanti, L.; Monne, I.; Marangon, S.
EPI1261990	PA	Italy	2017-Oct-23	EPI_ISL_316594	A/wild_goose/Italy/17VIR9841/2017	Istituto Zooprofilattico Sperimentale Delle Venezie	Istituto Zooprofilattico Sperimentale Delle Venezie	Mulatti, P.; Fusaro, A.; Scolamacchia, F.; Zecchin, B.; Azzolini, A.; Zamperin, G.; Milani, A.; Salviato, A.; Schivo, A.; Terregino, C.; Bonfanti, L.; Monne, I.; Marangon, S.
EPI1270728	PA	Russian Federation	2018-Jun-11	EPI_ISL_320607	A/chicken/Kursk/284/2018		State Research Center of Virology and Biotechnology (VECTOR)	Alexey,Danilenko; Vasiliy,Marchenko; Ivan,Susloparov; Natalya,Goncharova; Natalya,Kolosova; Juliya, Bulanovich; Alexander,Ryzhikov
EPI1270736	PA	Russian Federation	2018-Jun-15	EPI_ISL_320608	A/chicken/Kursk/526/2018		State Research Center of Virology and Biotechnology (VECTOR)	Alexey,Danilenko; Vasiliy,Marchenko; Ivan,Susloparov; Natalya,Goncharova; Natalya,Kolosova; Juliya, Bulanovich; Alexander,Ryzhikov
EPI1270846	PA	Russian Federation	2018-Jun-22	EPI_ISL_320657	A/chicken/Samara/446/2018		State Research Center of Virology and Biotechnology (VECTOR)	Alexey,Danilenko; Vasiliy,Marchenko; Ivan,Susloparov; Natalya,Goncharova; Natalya,Kolosova; Juliya, Bulanovich; Alexander,Ryzhikov
EPI1270854	PA	Russian Federation	2018-Jun-22	EPI_ISL_320658	A/chicken/Samara/447/2018		State Research Center of Virology and Biotechnology (VECTOR)	Alexey,Danilenko; Vasiliy,Marchenko; Ivan,Susloparov; Natalya,Goncharova; Natalya,Kolosova; Juliya, Bulanovich; Alexander,Ryzhikov
EPI1270862	PA	Russian Federation	2018-Jun-22	EPI_ISL_320659	A/duck/Samara/452/2018		State Research Center of Virology and Biotechnology (VECTOR)	Alexey,Danilenko; Vasiliy,Marchenko; Ivan,Susloparov; Natalya,Goncharova; Natalya,Kolosova; Juliya, Bulanovich; Alexander,Ryzhikov
EPI1270870	PA	Russian Federation	2018-Jun-22	EPI_ISL_320660	A/goose/Samara/455/2018		State Research Center of Virology and Biotechnology (VECTOR)	Alexey,Danilenko; Vasiliy,Marchenko; Ivan,Susloparov; Natalya,Goncharova; Natalya,Kolosova; Juliya, Bulanovich; Alexander,Ryzhikov
EPI1270878	PA	Russian Federation	2018-Jun-22	EPI_ISL_320661	A/goose/Samara/459/2018		State Research Center of Virology and Biotechnology (VECTOR)	Alexey,Danilenko; Vasiliy,Marchenko; Ivan,Susloparov; Natalya,Goncharova; Natalya,Kolosova; Juliya, Bulanovich; Alexander,Ryzhikov
EPI1270886	PA	Russian Federation	2018-Jun-15	EPI_ISL_320662	A/chicken/Penza/300/2018		State Research Center of Virology and Biotechnology (VECTOR)	Alexey,Danilenko; Vasiliy,Marchenko; Ivan,Susloparov; Natalya,Goncharova; Natalya,Kolosova; Juliya, Bulanovich; Alexander,Ryzhikov
EPI1270894	PA	Russian Federation	2018-Jun-15	EPI_ISL_320663	A/chicken/Penza/301/2018		State Research Center of Virology and Biotechnology (VECTOR)	Alexey,Danilenko; Vasiliy,Marchenko; Ivan,Susloparov; Natalya,Goncharova; Natalya,Kolosova; Juliya, Bulanovich; Alexander,Ryzhikov
EPI1270923	PA	Russian Federation	2018-Jun-20	EPI_ISL_320664	A/chicken/Orel/533/2018		State Research Center of Virology and Biotechnology (VECTOR)	Alexey,Danilenko; Vasiliy,Marchenko; Ivan,Susloparov; Natalya,Goncharova; Natalya,Kolosova; Juliya, Bulanovich; Alexander,Ryzhikov
EPI1270935	PA	Russian Federation	2018-Jul-09	EPI_ISL_320674	A/chicken/Rostov-on-Don/766/2018		State Research Center of Virology and Biotechnology (VECTOR)	Alexey,Danilenko; Vasiliy,Marchenko; Ivan,Susloparov; Natalya,Goncharova; Natalya,Kolosova; Juliya, Bulanovich; Alexander,Ryzhikov
EPI1270943	PA	Russian Federation	2018-Jul-16	EPI_ISL_320675	A/turkey/Rostov-on-Don/817/2018		State Research Center of Virology and Biotechnology (VECTOR)	Alexey,Danilenko; Vasiliy,Marchenko; Ivan,Susloparov; Natalya,Goncharova; Natalya,Kolosova; Juliya, Bulanovich; Alexander,Ryzhikov
EPI1270951	PA	Russian Federation	2018-Jun-19	EPI_ISL_320676	A/chicken/Penza/605/2018		State Research Center of Virology and Biotechnology (VECTOR)	Alexey,Danilenko; Vasiliy,Marchenko; Ivan,Susloparov; Natalya,Goncharova; Natalya,Kolosova; Juliya, Bulanovich; Alexander,Ryzhikov
EPI1270959	PA	Russian Federation	2018-Jun-19	EPI_ISL_320677	A/chicken/Penza/607/2018		State Research Center of Virology and Biotechnology (VECTOR)	Alexey,Danilenko; Vasiliy,Marchenko; Ivan,Susloparov; Natalya,Goncharova; Natalya,Kolosova; Juliya, Bulanovich; Alexander,Ryzhikov
EPI1270967	PA	Russian Federation	2018-Jul-16	EPI_ISL_320678	A/chicken/Cheboksary/805/2018		State Research Center of Virology and Biotechnology (VECTOR)	Alexey,Danilenko; Vasiliy,Marchenko; Ivan,Susloparov; Natalya,Goncharova; Natalya,Kolosova; Juliya, Bulanovich; Alexander,Ryzhikov
EPI1270975	PA	Russian Federation	2018-Jul-16	EPI_ISL_320679	A/chicken/Cheboksary/806/2018		State Research Center of Virology and Biotechnology (VECTOR)	Alexey,Danilenko; Vasiliy,Marchenko; Ivan,Susloparov; Natalya,Goncharova; Natalya,Kolosova; Juliya, Bulanovich; Alexander,Ryzhikov
EPI1270991	PA	Russian Federation	2018-Jun-26	EPI_ISL_320681	A/chicken/Kursk/760/2018		State Research Center of Virology and Biotechnology (VECTOR)	Alexey,Danilenko; Vasiliy,Marchenko; Ivan,Susloparov; Natalya,Goncharova; Natalya,Kolosova; Juliya, Bulanovich; Alexander,Ryzhikov
EPI1271007	PA	Russian Federation	2018-Jul-04	EPI_ISL_320683	A/goose/Samara/673/2018		State Research Center of Virology and Biotechnology (VECTOR)	Alexey,Danilenko; Vasiliy,Marchenko; Ivan,Susloparov; Natalya,Goncharova; Natalya,Kolosova; Juliya, Bulanovich; Alexander,Ryzhikov
EPI1271015	PA	Russian Federation	2018-Jul-04	EPI_ISL_320684	A/goose/Samara/675/2018		State Research Center of Virology and Biotechnology (VECTOR)	Alexey,Danilenko; Vasiliy,Marchenko; Ivan,Susloparov; Natalya,Goncharova; Natalya,Kolosova; Juliya, Bulanovich; Alexander,Ryzhikov
EPI1271023	PA	Russian Federation	2018-Jul-04	EPI_ISL_320685	A/chicken/Samara/679/2018		State Research Center of Virology and Biotechnology (VECTOR)	Alexey,Danilenko; Vasiliy,Marchenko; Ivan,Susloparov; Natalya,Goncharova; Natalya,Kolosova; Juliya, Bulanovich; Alexander,Ryzhikov
EPI1272528	PA	Russian Federation	2018-Jul-20	EPI_ISL_320953	A/chicken/Cheboksary/849/2018		State Research Center of Virology and Biotechnology (VECTOR)	Alexey,Danilenko; Vasiliy,Marchenko; Ivan,Susloparov; Natalya,Goncharova; Natalya,Kolosova; Juliya, Bulanovich; Alexander,Ryzhikov
EPI1272536	PA	Russian Federation	2018-Jul-20	EPI_ISL_320954	A/chicken/Cheboksary/850/2018		State Research Center of Virology and Biotechnology (VECTOR)	Alexey,Danilenko; Vasiliy,Marchenko; Ivan,Susloparov; Natalya,Goncharova; Natalya,Kolosova; Juliya, Bulanovich; Alexander,Ryzhikov
EPI1272544	PA	Russian Federation	2018-Jul-20	EPI_ISL_320955	A/chicken/Cheboksary/851/2018		State Research Center of Virology and Biotechnology (VECTOR)	Alexey,Danilenko; Vasiliy,Marchenko; Ivan,Susloparov; Natalya,Goncharova; Natalya,Kolosova; Juliya, Bulanovich; Alexander,Ryzhikov
EPI1272552	PA	Russian Federation	2018-Jul-31	EPI_ISL_320956	A/chicken/Cheboksary/853/2018		State Research Center of Virology and Biotechnology (VECTOR)	Alexey,Danilenko; Vasiliy,Marchenko; Ivan,Susloparov; Natalya,Goncharova; Natalya,Kolosova; Juliya, Bulanovich; Alexander,Ryzhikov
EPI1272560	PA	Russian Federation	2018-Jul-31	EPI_ISL_320957	A/chicken/Cheboksary/854/2018		State Research Center of Virology and Biotechnology (VECTOR)	Alexey,Danilenko; Vasiliy,Marchenko; Ivan,Susloparov; Natalya,Goncharova; Natalya,Kolosova; Juliya, Bulanovich; Alexander,Ryzhikov
EPI1272568	PA	Russian Federation	2018-Aug-01	EPI_ISL_320958	A/chicken/Tatarstan/7/2018		State Research Center of Virology and Biotechnology (VECTOR)	Alexey,Danilenko; Vasiliy,Marchenko; Ivan,Susloparov; Natalya,Goncharova; Natalya,Kolosova; Juliya, Bulanovich; Alexander,Ryzhikov
EPI1304516	PA	United States	2008-Sep-03	EPI_ISL_328436	A/pheasant/Idaho/08-002590-63/2008			Li,L.; Bowman,A.; DeLiberto,T.; Killian,M.; Krauss,S.; Nolting,J.; Kim Torchetti,M.; Ramey,A.; Reeves,A.; Stallknecht,D.; Webby,R.; Wan,X.-F.
EPI1318869	PA	United Kingdom	2014-Nov-16	EPI_ISL_331223	A/Duck/England/1279/2014	Animal and Plant Health Agency (APHA)	Animal and Plant Health Agency (APHA)	Puranik,Anita; Warren,Caroline; Mahmood,Sahar; Thomas,Saumya; Byrne,Alexander; Ramsay,Andrew; Everett,Helen; Skinner,Paul; Núñez,Alejandro; Watson,Samantha; Slomka,Marek; Brown,Ian; Brookes,Sharon
EPI1351410	PA	Russian Federation	2018-Nov-02	EPI_ISL_336929	A/chicken/Voronezh/1488/2018		State Research Center of Virology and Biotechnology (VECTOR)	Natalya,Goncharova; Alexey,Danilenko; Vasiliy,Marchenko; Ivan,Susloparov; Natalya,Kolosova; Juliya, Bulanovich; Alexander,Ryzhikov
EPI1351418	PA	Russian Federation	2018-Sep-28	EPI_ISL_336930	A/turkey/Rostov-on-Don/1117/2018		State Research Center of Virology and Biotechnology (VECTOR)	Natalya,Goncharova; Alexey,Danilenko; Vasiliy,Marchenko; Ivan,Susloparov; Natalya,Kolosova; Juliya, Bulanovich; Alexander,Ryzhikov
EPI1351426	PA	Russian Federation	2018-Nov-02	EPI_ISL_336931	A/chiken/Voronezh/1491/2018		State Research Center of Virology and Biotechnology (VECTOR)	Natalya,Goncharova; Alexey,Danilenko; Vasiliy,Marchenko; Ivan,Susloparov; Natalya,Kolosova; Juliya, Bulanovich; Alexander,Ryzhikov
EPI1351434	PA	Russian Federation	2018-Nov-02	EPI_ISL_336932	A/chicken/Voronezh/1504/2018		State Research Center of Virology and Biotechnology (VECTOR)	Natalya,Goncharova; Alexey,Danilenko; Vasiliy,Marchenko; Ivan,Susloparov; Natalya,Kolosova; Juliya, Bulanovich; Alexander,Ryzhikov
EPI1351442	PA	Russian Federation	2018-Nov-02	EPI_ISL_336933	A/chicken/Voronezh/1513/2018		State Research Center of Virology and Biotechnology (VECTOR)	Natalya,Goncharova; Alexey,Danilenko; Vasiliy,Marchenko; Ivan,Susloparov; Natalya,Kolosova; Juliya, Bulanovich; Alexander,Ryzhikov
EPI1352498	PA	Russian Federation	2018-Aug-03	EPI_ISL_337151	A/chicken/Mari El/870/2018		State Research Center of Virology and Biotechnology (VECTOR)	Natalia,Goncharova; Ivan,Susloparov; Natalia,Kolosova; Alexey,Danilenko; Juliya,Bulanovich; Vasiliy,Marchenko; Alexander,Ryzhikov
EPI1353380	PA	Russian Federation	2018-Oct-15	EPI_ISL_337410	A/Turkey/Central Russia/5/2018	Research Institute of Experimental and Clinical Medicine	National Institute of Animal Health	Yoshida,E.; Mine, J.; Uchida, Y.; Saito, T.; Shestopalov, A.; Dubovitskiy, N.; Sobolev, I.; Derko, A.; Alekseev, A.; Sharshov, K.
EPI1359249	PA	France	2016-Nov-08	EPI_ISL_339105	A/Duck/France/RG1/2016 (H5N8)	UMR1225 INRA, ENVT Interactions hôtes-agents pathogènes	Ecole Veterinaire de Toulouse	Figueroa,Thomas; Volmer,Romain; Foret-Lucas,Charlotte; Guerin,Jean-Luc
EPI1404153	PA	Russian Federation	2017-May-12	EPI_ISL_340075	A/chicken/Tatarstan/112/2017	Tatarstan Hygienic and Epidemiological Center, Rospotrebnadzor	State Research Center of Virology and Biotechnology (VECTOR)	Natalia,Goncharova; Vasiliy,Marchenko; Natalia,Kolosova; Alexander,Shvalov; Tatyana,Tregubchak; Svetlana,Svyatchenko; Ivan,Susloparov; Alexander,Ryzhikov
EPI1420349	PA	Egypt	2017-Mar-08	EPI_ISL_344527	A/Duck/Egypt/AR518/2017	Poultry Diseases Department ,Faculty of Veterinary Medicine, Beni-Suef University	Friedrich-Loeffler-Institut	Hassan ,KE; King,J ; El-Kady, MF; Abohamra ,S; Pohlmann, A ; Harder, TC
EPI1420341	PA	Egypt	2018-Mar-28	EPI_ISL_344539	A/Turkey/Egypt/AR550/2018	Poultry Diseases Department ,Faculty of Veterinary Medicine, Beni-Suef University	Friedrich-Loeffler-Institut	Hassan ,KE; King,J ; El-Kady, MF; Abohamra ,S; Pohlmann, A ; Harder, TC
EPI1639001	PA	Egypt	2018-Apr-04	EPI_ISL_344541	A/Chicken/Egypt/AR553/2018	Poultry Diseases Department ,Faculty of Veterinary Medicine, Beni-Suef University	Friedrich-Loeffler-Institut	Hassan, KE; El-Kady, MF; Abohamra, S; Harder, TC
EPI1493347	PA	South Africa	2017-Sep-06	EPI_ISL_365299	A/chicken/South Africa/17090108/2017			Abolnik,C.; Rauff,D.L.; Pieterse,R.; Peyrot,B.; Choma,P.; Ebersohn,K.; Phiri,T.
EPI1514085	PA	South Africa	2017-Jun-19	EPI_ISL_369336	A/chicken/South Africa/Villiers/2017			Abolnik,C.; Rauff,D.L.; Pieterse,R.; Peyrot,B.; Choma,P.; Ebersohn,K.; Phiri,T.
EPI1514093	PA	South Africa	2017-Jun-20	EPI_ISL_369337	A/chicken/South Africa/Standerton/2017			Abolnik,C.; Rauff,D.L.; Pieterse,R.; Peyrot,B.; Choma,P.; Ebersohn,K.; Phiri,T.
EPI1514101	PA	South Africa	2017-Jul-06	EPI_ISL_369338	A/chicken/South Africa/436893/2017			Abolnik,C.; Rauff,D.L.; Pieterse,R.; Peyrot,B.; Choma,P.; Ebersohn,K.; Phiri,T.
EPI1514109	PA	South Africa	2017-Aug-01	EPI_ISL_369339	A/chicken/South Africa/440638A/2017			Abolnik,C.; Rauff,D.L.; Pieterse,R.; Peyrot,B.; Choma,P.; Ebersohn,K.; Phiri,T.
EPI1514117	PA	South Africa	2017-Aug-01	EPI_ISL_369340	A/chicken/South Africa/440638B/2017			Abolnik,C.; Rauff,D.L.; Pieterse,R.; Peyrot,B.; Choma,P.; Ebersohn,K.; Phiri,T.
EPI1514125	PA	South Africa	2017-Aug-04	EPI_ISL_369341	A/chicken/South Africa/441587/2017			Abolnik,C.; Rauff,D.L.; Pieterse,R.; Peyrot,B.; Choma,P.; Ebersohn,K.; Phiri,T.
EPI1514133	PA	South Africa	2017-Aug-04	EPI_ISL_369342	A/chicken/South Africa/MC002/2017			Abolnik,C.; Rauff,D.L.; Pieterse,R.; Peyrot,B.; Choma,P.; Ebersohn,K.; Phiri,T.
EPI1514141	PA	South Africa	2017-Aug-07	EPI_ISL_369343	A/chicken/South Africa/441839/2017			Abolnik,C.; Rauff,D.L.; Pieterse,R.; Peyrot,B.; Choma,P.; Ebersohn,K.; Phiri,T.
EPI1514149	PA	South Africa	2017-Aug-09	EPI_ISL_369344	A/ostrich/South Africa/17080046/2017			Abolnik,C.; Rauff,D.L.; Pieterse,R.; Peyrot,B.; Choma,P.; Ebersohn,K.; Phiri,T.
EPI1514157	PA	South Africa	2017-Aug-17	EPI_ISL_369345	A/chicken/South Africa/443397/2017			Abolnik,C.; Rauff,D.L.; Pieterse,R.; Peyrot,B.; Choma,P.; Ebersohn,K.; Phiri,T.
EPI1514165	PA	South Africa	2017-Aug-21	EPI_ISL_369346	A/chicken/South Africa/17080336/2017			Abolnik,C.; Rauff,D.L.; Pieterse,R.; Peyrot,B.; Choma,P.; Ebersohn,K.; Phiri,T.
EPI1514173	PA	South Africa	2017-Aug-22	EPI_ISL_369347	A/Pekin duck/South Africa/17080340/2017			Abolnik,C.; Rauff,D.L.; Pieterse,R.; Peyrot,B.; Choma,P.; Ebersohn,K.; Phiri,T.
EPI1514181	PA	South Africa	2017-Aug-24	EPI_ISL_369348	A/Pekin duck/South Africa/17080481/2017			Abolnik,C.; Rauff,D.L.; Pieterse,R.; Peyrot,B.; Choma,P.; Ebersohn,K.; Phiri,T.
EPI1514189	PA	South Africa	2017-Aug-28	EPI_ISL_369349	A/Swan/South Africa/17080517/2017			Abolnik,C.; Rauff,D.L.; Pieterse,R.; Peyrot,B.; Choma,P.; Ebersohn,K.; Phiri,T.
EPI1514197	PA	South Africa	2017-Aug-29	EPI_ISL_369350	A/chicken/South Africa/17080561/2017			Abolnik,C.; Rauff,D.L.; Pieterse,R.; Peyrot,B.; Choma,P.; Ebersohn,K.; Phiri,T.
EPI1514205	PA	South Africa	2017-Aug-30	EPI_ISL_369351	A/chicken/South Africa/17080581/2017			Abolnik,C.; Rauff,D.L.; Pieterse,R.; Peyrot,B.; Choma,P.; Ebersohn,K.; Phiri,T.
EPI1514213	PA	South Africa	2017-Sep-04	EPI_ISL_369352	A/chicken/South Africa/17090050/2017			Abolnik,C.; Rauff,D.L.; Pieterse,R.; Peyrot,B.; Choma,P.; Ebersohn,K.; Phiri,T.
EPI1514221	PA	South Africa	2017-Sep-06	EPI_ISL_369353	A/chicken/South Africa/17090100/2017			Abolnik,C.; Rauff,D.L.; Pieterse,R.; Peyrot,B.; Choma,P.; Ebersohn,K.; Phiri,T.
EPI1514229	PA	South Africa	2017-Sep-11	EPI_ISL_369354	A/chicken/South Africa/17090202/2017			Abolnik,C.; Rauff,D.L.; Pieterse,R.; Peyrot,B.; Choma,P.; Ebersohn,K.; Phiri,T.
EPI1514237	PA	South Africa	2017-Sep-12	EPI_ISL_369355	A/chicken/South Africa/448475/2017			Abolnik,C.; Rauff,D.L.; Pieterse,R.; Peyrot,B.; Choma,P.; Ebersohn,K.; Phiri,T.
EPI1514245	PA	South Africa	2017-Sep-15	EPI_ISL_369356	A/chicken/South Africa/17090325/2017			Abolnik,C.; Rauff,D.L.; Pieterse,R.; Peyrot,B.; Choma,P.; Ebersohn,K.; Phiri,T.
EPI1514253	PA	South Africa	2017-Sep-16	EPI_ISL_369357	A/chicken/South Africa/449300/2017			Abolnik,C.; Rauff,D.L.; Pieterse,R.; Peyrot,B.; Choma,P.; Ebersohn,K.; Phiri,T.
EPI1514261	PA	South Africa	2017-Sep-18	EPI_ISL_369358	A/chicken/South Africa/17090348/2017			Abolnik,C.; Rauff,D.L.; Pieterse,R.; Peyrot,B.; Choma,P.; Ebersohn,K.; Phiri,T.
EPI1514269	PA	South Africa	2017-Sep-18	EPI_ISL_369359	A/chicken/South Africa/449418/2017			Abolnik,C.; Rauff,D.L.; Pieterse,R.; Peyrot,B.; Choma,P.; Ebersohn,K.; Phiri,T.
EPI1514277	PA	South Africa	2017-Sep-18	EPI_ISL_369360	A/chicken/South Africa/449443/2017			Abolnik,C.; Rauff,D.L.; Pieterse,R.; Peyrot,B.; Choma,P.; Ebersohn,K.; Phiri,T.
EPI1514285	PA	South Africa	2017-Sep-18	EPI_ISL_369361	A/chicken/South Africa/17090335/2017			Abolnik,C.; Rauff,D.L.; Pieterse,R.; Peyrot,B.; Choma,P.; Ebersohn,K.; Phiri,T.
EPI1514293	PA	South Africa	2017-Sep-19	EPI_ISL_369362	A/turkey/South Africa/450199/2017			Abolnik,C.; Rauff,D.L.; Pieterse,R.; Peyrot,B.; Choma,P.; Ebersohn,K.; Phiri,T.
EPI1514301	PA	South Africa	2017-Sep-23	EPI_ISL_369363	A/chicken/South Africa/115370/2017			Abolnik,C.; Rauff,D.L.; Pieterse,R.; Peyrot,B.; Choma,P.; Ebersohn,K.; Phiri,T.
EPI1514309	PA	South Africa	2017-Sep-26	EPI_ISL_369364	A/chicken/South Africa/450628/2017			Abolnik,C.; Rauff,D.L.; Pieterse,R.; Peyrot,B.; Choma,P.; Ebersohn,K.; Phiri,T.
EPI1514317	PA	South Africa	2017-Sep-29	EPI_ISL_369365	A/chicken/South Africa/451457/2017			Abolnik,C.; Rauff,D.L.; Pieterse,R.; Peyrot,B.; Choma,P.; Ebersohn,K.; Phiri,T.
EPI1514325	PA	South Africa	2017-Oct-26	EPI_ISL_369366	A/ostrich/South Africa/002/2017			Abolnik,C.; Rauff,D.L.; Pieterse,R.; Peyrot,B.; Choma,P.; Ebersohn,K.; Phiri,T.
EPI1530434	PA	United States	2018-May-23	EPI_ISL_373066	A/laughing gull/Delaware Bay/486/2018			Woodard,K.; Turner,J.C.; Franks,J.; Friedman,K.; Kercher,L.; Webby,R.J.
EPI1549267	PA	Hungary	2016-Nov-24	EPI_ISL_378256	A/Mulard Duck/Hungary/59163/2016			Tatar-Kis,T.; Dan,A.; Felfoldi,B.; Balint,A.; Ronai,Z.; Dauphin,G.; Penzes,Z.; El-Attrache,J.; Gardin,Y.; Palya,V.
EPI1549698	PA	South Africa	2017-Aug-18	EPI_ISL_378311	A/pigeon/South Africa/17080323/2017			Abolnik,C.; Rauff,D.L.; Pieterse,R.; Peyrot,B.; Choma,P.; Ebersohn,K.; Phiri,T.
EPI1549706	PA	South Africa	2017-Sep-04	EPI_ISL_378312	A/Domestic goose/South Africa/17090065/2017			Abolnik,C.; Rauff,D.L.; Pieterse,R.; Peyrot,B.; Choma,P.; Ebersohn,K.; Phiri,T.
EPI1549840	PA	China	2016-Dec-20	EPI_ISL_378362	A/whooper swan/Shanxi/RC01/2016			Li,M.; Zhao,N.; Ma,J.; Feng,S.; Chang,H.; Luo,J.; He,H.
EPI1553397	PA	Uganda	2017-Jan-01	EPI_ISL_379227	A/chicken/Uganda/17RS115-15/2017			Ndumu,D.; Zecchin,B.; Fusaro,A.; Arinaitwe,E.; Erechu,R.; Kidega,E.; Kayiwa,J.; Muwanga,E.; Kirumira,M.; Kirembe,G.; Lutwama,J.; Monne,I.
EPI1553406	PA	Uganda	2017-Jan-01	EPI_ISL_379228	A/duck/Uganda/17RS115-9/2017			Ndumu,D.; Zecchin,B.; Fusaro,A.; Arinaitwe,E.; Erechu,R.; Kidega,E.; Kayiwa,J.; Muwanga,E.; Kirumira,M.; Kirembe,G.; Lutwama,J.; Monne,I.
EPI1557360	PA	Ukraine	2016-Dec-15	EPI_ISL_379982	A/White-fronted Goose/AN/1-15-12/2016			Muzyka,D.; Rula,O.; Tkachenko,S.; Muzyka,N.; Kothe,S.; Stegniy,B.; Pantin-Jackwood,M.; Beer,M.
EPI1557361	PA	Ukraine	2016-Dec-14	EPI_ISL_379983	A/Ruddy Shelduck/AN/2-14-12/2016			Muzyka,D.; Rula,O.; Tkachenko,S.; Muzyka,N.; Kothe,S.; Stegniy,B.; Pantin-Jackwood,M.; Beer,M.
EPI1564192	PA	Iran, Islamic Republic of	2017-Sep-08	EPI_ISL_380991	A/Crow/Aghakhan/2017			Ghalyanchilangaroudi,A.; Ziafati Kafi,Z.; Malekan,M.; Fallah,M.H.; Ghafoori,A.
EPI1567257	PA	South Africa	2017-Aug-14	EPI_ISL_381811	A/Speckled pigeon/South Africa/08-004B/2017			Abolnik,C.; Rauff,D.L.; Pieterse,R.; Peyrot,B.; Choma,P.; Ebersohn,K.; Phiri,T.
EPI1567273	PA	South Africa	2017-Aug-16	EPI_ISL_381813	A/Guinea fowl/South Africa/17080243/2017			Abolnik,C.; Rauff,D.L.; Pieterse,R.; Peyrot,B.; Choma,P.; Ebersohn,K.; Phiri,T.
EPI1567281	PA	South Africa	2017-Aug-16	EPI_ISL_381814	A/Guinea fowl/South Africa/17080274/2017			Abolnik,C.; Rauff,D.L.; Pieterse,R.; Peyrot,B.; Choma,P.; Ebersohn,K.; Phiri,T.
EPI1567289	PA	South Africa	2017-Aug-18	EPI_ISL_381815	A/dove/South Africa/17080324/2017			Abolnik,C.; Rauff,D.L.; Pieterse,R.; Peyrot,B.; Choma,P.; Ebersohn,K.; Phiri,T.
EPI1575338	PA	Egypt	2017-Feb-15	EPI_ISL_387135	A/duck/Egypt/N13736E/2017			Kandeil,A.; Webby,R.; McKenzie,P.; Kayali,G.; Ali,M.A.
EPI1575337	PA	Egypt	2017-Feb-25	EPI_ISL_387136	A/teal/Egypt/1198C/2017			Kandeil,A.; Webby,R.; McKenzie,P.; Kayali,G.; Ali,M.A.
EPI1575287	PA	Egypt	2017-Jan-03	EPI_ISL_387137	A/chicken/Egypt/Q13804A/2017			Kandeil,A.; Webby,R.; McKenzie,P.; Kayali,G.; Ali,M.A.
EPI1575286	PA	Egypt	2016-Dec-01	EPI_ISL_387138	A/teal/Egypt /823C/2016			Kandeil,A.; Webby,R.; McKenzie,P.; Kayali,G.; Ali,M.A.
EPI1575306	PA	Egypt	2017-Jan-26	EPI_ISL_387139	A/duck/Egypt/F13666A/2017			Kandeil,A.; Webby,R.; McKenzie,P.; Kayali,G.; Ali,M.A.
EPI1575348	PA	Egypt	2017-Feb-25	EPI_ISL_387140	A/teal/Egypt/1202C/2017			Kandeil,A.; Webby,R.; McKenzie,P.; Kayali,G.; Ali,M.A.
EPI1575331	PA	Egypt	2016-Dec-01	EPI_ISL_387141	A/northern shoveler/Egypt/813C/2016			Kandeil,A.; Webby,R.; McKenzie,P.; Kayali,G.; Ali,M.A.
EPI1575356	PA	Spain	2017-Mar-02	EPI_ISL_387143	A/goose/Spain/IA17CR02699/2017			Sanchez-Gonzalez,R.; Majo,N.
EPI1638795	PA	Egypt	2019-Apr-03	EPI_ISL_400027	A/Turkey/Egypt/AI20285/2019	Poultry Diseases Department ,Faculty of Veterinary Medicine, Beni-Suef University	Friedrich-Loeffler-Institut	Hassan,KE;El-Kady,MF;Harder,T.
EPI1638784	PA	Egypt	2019-Apr-23	EPI_ISL_400043	A/Chicken/Egypt/AI20286/2019	Poultry Diseases Department ,Faculty of Veterinary Medicine, Beni-Suef University	Friedrich-Loeffler-Institut	Hassan,KE;El-Kady,MF;Harder,T.
EPI1669668	PA	Poland	2019-Dec-30	EPI_ISL_402134	A/turkey/Poland/23/2019	National Veterinary Research Institut Poland, PIWet-PIB	National Veterinary Research Institut Poland, PIWet-PIB	Świętoń E., Śmietanka K.
EPI1665423	PA	Germany	2020-Jan-16	EPI_ISL_404993	A/white-fronted goose/Germany-BB/AI00018/2020	Landeslabor Brandenburg-Berlin	Friedrich-Loeffler-Institut
EPI1669676	PA	Poland	2020-Jan-06	EPI_ISL_405813	A/hawk/Poland/003/2020	National Veterinary Research Institut Poland, PIWet-PIB	National Veterinary Research Institut Poland, PIWet-PIB
EPI1679711	PA	Korea, Republic of	2014-Jan-17	EPI_ISL_408528	A/spot_billed_duck/Korea/H0027/2014	Animal and Plant Quarantine Agency (APQA)	Animal and Plant Quarantine Agency (S-2158)
EPI1679722	PA	Korea, Republic of	2014-Jan-19	EPI_ISL_408530	A/duck/Korea/H0032/2014	Animal and Plant Quarantine Agency (APQA)	Animal and Plant Quarantine Agency (S-2158)
EPI1679730	PA	Korea, Republic of	2014-Jan-19	EPI_ISL_408531	A/duck/Korea/H0035/2014	Animal and Plant Quarantine Agency (APQA)	Animal and Plant Quarantine Agency (S-2158)
EPI1679738	PA	Korea, Republic of	2014-Jan-22	EPI_ISL_408532	A/duck/Korea/H0075/2014	Animal and Plant Quarantine Agency (APQA)	Animal and Plant Quarantine Agency (S-2158)
EPI1679746	PA	Korea, Republic of	2014-Jan-22	EPI_ISL_408533	A/duck/Korea/H0078/2014	Animal and Plant Quarantine Agency (APQA)	Animal and Plant Quarantine Agency (S-2158)
EPI1679754	PA	Korea, Republic of	2014-Jan-23	EPI_ISL_408534	A/duck/Korea/H0085/2014	Animal and Plant Quarantine Agency (APQA)	Animal and Plant Quarantine Agency (S-2158)
EPI1679762	PA	Korea, Republic of	2014-Jan-23	EPI_ISL_408535	A/duck/Korea/H0089/2014	Animal and Plant Quarantine Agency (APQA)	Animal and Plant Quarantine Agency (S-2158)
EPI1679770	PA	Korea, Republic of	2014-Jan-23	EPI_ISL_408536	A/duck/Korea/H0090/2014	Animal and Plant Quarantine Agency (APQA)	Animal and Plant Quarantine Agency (S-2158)
EPI1679778	PA	Korea, Republic of	2014-Jan-24	EPI_ISL_408537	A/duck/Korea/H0106/2014	Animal and Plant Quarantine Agency (APQA)	Animal and Plant Quarantine Agency (S-2158)
EPI1679786	PA	Korea, Republic of	2014-Jan-24	EPI_ISL_408538	A/duck/Korea/H0108/2014	Animal and Plant Quarantine Agency (APQA)	Animal and Plant Quarantine Agency (S-2158)
EPI1679794	PA	Korea, Republic of	2014-Jan-24	EPI_ISL_408539	A/duck/Korea/H0109/2014	Animal and Plant Quarantine Agency (APQA)	Animal and Plant Quarantine Agency (S-2158)
EPI1679802	PA	Korea, Republic of	2014-Jan-24	EPI_ISL_408540	A/duck/Korea/H0110/2014	Animal and Plant Quarantine Agency (APQA)	Animal and Plant Quarantine Agency (S-2158)
EPI1679889	PA	Korea, Republic of	2014-Jan-24	EPI_ISL_408574	A/duck/Korea/H0111/2014	Animal and Plant Quarantine Agency (APQA)	Animal and Plant Quarantine Agency (S-2158)
EPI1679897	PA	Korea, Republic of	2014-Jan-24	EPI_ISL_408575	A/duck/Korea/H0112/2014	Animal and Plant Quarantine Agency (APQA)	Animal and Plant Quarantine Agency (S-2158)
EPI1679905	PA	Korea, Republic of	2014-Jan-26	EPI_ISL_408576	A/chicken/Korea/H0151/2014	Animal and Plant Quarantine Agency (APQA)	Animal and Plant Quarantine Agency (S-2158)
EPI1679913	PA	Korea, Republic of	2014-Jan-27	EPI_ISL_408577	A/duck/Korea/H0193/2014	Animal and Plant Quarantine Agency (APQA)	Animal and Plant Quarantine Agency (S-2158)
EPI1679921	PA	Korea, Republic of	2014-Jan-27	EPI_ISL_408578	A/duck/Korea/H0196/2014	Animal and Plant Quarantine Agency (APQA)	Animal and Plant Quarantine Agency (S-2158)
EPI1679929	PA	Korea, Republic of	2014-Jan-27	EPI_ISL_408579	A/baikal_teal/Korea/H0203/2014	Animal and Plant Quarantine Agency (APQA)	Animal and Plant Quarantine Agency (S-2158)
EPI1679937	PA	Korea, Republic of	2014-Jan-29	EPI_ISL_408580	A/duck/Korea/H0262/2014	Animal and Plant Quarantine Agency (APQA)	Animal and Plant Quarantine Agency (S-2158)
EPI1679945	PA	Korea, Republic of	2014-Jan-29	EPI_ISL_408581	A/duck/Korea/H0266/2014	Animal and Plant Quarantine Agency (APQA)	Animal and Plant Quarantine Agency (S-2158)
EPI1679953	PA	Korea, Republic of	2014-Jan-29	EPI_ISL_408582	A/duck/Korea/H0268/2014	Animal and Plant Quarantine Agency (APQA)	Animal and Plant Quarantine Agency (S-2158)
EPI1679961	PA	Korea, Republic of	2014-Jan-29	EPI_ISL_408583	A/duck/Korea/H0277/2014	Animal and Plant Quarantine Agency (APQA)	Animal and Plant Quarantine Agency (S-2158)
EPI1679969	PA	Korea, Republic of	2014-Jan-30	EPI_ISL_408584	A/Korean_native_chicken/Korea/H0300/2014	Animal and Plant Quarantine Agency (APQA)	Animal and Plant Quarantine Agency (S-2158)
EPI1679977	PA	Korea, Republic of	2014-Jan-30	EPI_ISL_408585	A/duck/Korea/H0308/2014	Animal and Plant Quarantine Agency (APQA)	Animal and Plant Quarantine Agency (S-2158)
EPI1679985	PA	Korea, Republic of	2014-Jan-30	EPI_ISL_408586	A/duck/Korea/H0309/2014	Animal and Plant Quarantine Agency (APQA)	Animal and Plant Quarantine Agency (S-2158)
EPI1679993	PA	Korea, Republic of	2014-Feb-01	EPI_ISL_408587	A/duck/Korea/H0329/2014	Animal and Plant Quarantine Agency (APQA)	Animal and Plant Quarantine Agency (S-2158)
EPI1680001	PA	Korea, Republic of	2014-Feb-01	EPI_ISL_408588	A/duck/Korea/H0330/2014	Animal and Plant Quarantine Agency (APQA)	Animal and Plant Quarantine Agency (S-2158)
EPI1680016	PA	Korea, Republic of	2014-Feb-02	EPI_ISL_408590	A/duck/Korea/H0351/2014	Animal and Plant Quarantine Agency (APQA)	Animal and Plant Quarantine Agency (S-2158)
EPI1680024	PA	Korea, Republic of	2014-Feb-03	EPI_ISL_408591	A/duck/Korea/H0356/2014	Animal and Plant Quarantine Agency (APQA)	Animal and Plant Quarantine Agency (S-2158)
EPI1680032	PA	Korea, Republic of	2014-Feb-03	EPI_ISL_408592	A/duck/Korea/H0357/2014	Animal and Plant Quarantine Agency (APQA)	Animal and Plant Quarantine Agency (S-2158)
EPI1680040	PA	Korea, Republic of	2014-Feb-03	EPI_ISL_408593	A/duck/Korea/H0361/2014	Animal and Plant Quarantine Agency (APQA)	Animal and Plant Quarantine Agency (S-2158)
EPI1680048	PA	Korea, Republic of	2014-Feb-03	EPI_ISL_408594	A/duck/Korea/H0362/2014	Animal and Plant Quarantine Agency (APQA)	Animal and Plant Quarantine Agency (S-2158)
EPI1680056	PA	Korea, Republic of	2014-Feb-04	EPI_ISL_408595	A/duck/Korea/H0390/2014	Animal and Plant Quarantine Agency (APQA)	Animal and Plant Quarantine Agency (S-2158)
EPI1680064	PA	Korea, Republic of	2014-Feb-05	EPI_ISL_408596	A/duck/Korea/H0397/2014	Animal and Plant Quarantine Agency (APQA)	Animal and Plant Quarantine Agency (S-2158)
EPI1680072	PA	Korea, Republic of	2014-Feb-05	EPI_ISL_408597	A/duck/Korea/H0398/2014	Animal and Plant Quarantine Agency (APQA)	Animal and Plant Quarantine Agency (S-2158)
EPI1680080	PA	Korea, Republic of	2014-Feb-05	EPI_ISL_408598	A/duck/Korea/H0400/2014	Animal and Plant Quarantine Agency (APQA)	Animal and Plant Quarantine Agency (S-2158)
EPI1680088	PA	Korea, Republic of	2014-Feb-06	EPI_ISL_408599	A/duck/Korea/H0414/2014	Animal and Plant Quarantine Agency (APQA)	Animal and Plant Quarantine Agency (S-2158)
EPI1680096	PA	Korea, Republic of	2014-Feb-06	EPI_ISL_408600	A/chicken/Korea/H0421/2014	Animal and Plant Quarantine Agency (APQA)	Animal and Plant Quarantine Agency (S-2158)
EPI1680104	PA	Korea, Republic of	2014-Feb-07	EPI_ISL_408601	A/chicken/Korea/H0422/2014	Animal and Plant Quarantine Agency (APQA)	Animal and Plant Quarantine Agency (S-2158)
EPI1680112	PA	Korea, Republic of	2014-Feb-07	EPI_ISL_408602	A/duck/Korea/H0425/2014	Animal and Plant Quarantine Agency (APQA)	Animal and Plant Quarantine Agency (S-2158)
EPI1680120	PA	Korea, Republic of	2014-Feb-07	EPI_ISL_408603	A/duck/Korea/H0426/2014	Animal and Plant Quarantine Agency (APQA)	Animal and Plant Quarantine Agency (S-2158)
EPI1680128	PA	Korea, Republic of	2014-Feb-07	EPI_ISL_408604	A/duck/Korea/H0428/2014	Animal and Plant Quarantine Agency (APQA)	Animal and Plant Quarantine Agency (S-2158)
EPI1680136	PA	Korea, Republic of	2014-Feb-07	EPI_ISL_408605	A/duck/Korea/H0429/2014	Animal and Plant Quarantine Agency (APQA)	Animal and Plant Quarantine Agency (S-2158)
EPI1680144	PA	Korea, Republic of	2014-Feb-07	EPI_ISL_408606	A/duck/Korea/H0430/2014	Animal and Plant Quarantine Agency (APQA)	Animal and Plant Quarantine Agency (S-2158)
EPI1680160	PA	Korea, Republic of	2014-Feb-07	EPI_ISL_408608	A/duck/Korea/H0439/2014	Animal and Plant Quarantine Agency (APQA)	Animal and Plant Quarantine Agency (S-2158)
EPI1680168	PA	Korea, Republic of	2014-Feb-07	EPI_ISL_408609	A/duck/Korea/H0445/2014	Animal and Plant Quarantine Agency (APQA)	Animal and Plant Quarantine Agency (S-2158)
EPI1680176	PA	Korea, Republic of	2014-Feb-09	EPI_ISL_408610	A/environment/Korea/H0469/2014	Animal and Plant Quarantine Agency (APQA)	Animal and Plant Quarantine Agency (S-2158)
EPI1680184	PA	Korea, Republic of	2014-Feb-09	EPI_ISL_408611	A/chicken/Korea/H0470/2014	Animal and Plant Quarantine Agency (APQA)	Animal and Plant Quarantine Agency (S-2158)
EPI1680192	PA	Korea, Republic of	2014-Feb-11	EPI_ISL_408612	A/duck/Korea/H0488/2014	Animal and Plant Quarantine Agency (APQA)	Animal and Plant Quarantine Agency (S-2158)
EPI1680200	PA	Korea, Republic of	2014-Feb-12	EPI_ISL_408613	A/spot_billed_duck/Korea/H0497/2014	Animal and Plant Quarantine Agency (APQA)	Animal and Plant Quarantine Agency (S-2158)
EPI1680215	PA	Korea, Republic of	2014-Feb-13	EPI_ISL_408615	A/duck/Korea/H0512/2014	Animal and Plant Quarantine Agency (APQA)	Animal and Plant Quarantine Agency (S-2158)
EPI1680223	PA	Korea, Republic of	2014-Feb-13	EPI_ISL_408616	A/duck/Korea/H0513/2014	Animal and Plant Quarantine Agency (APQA)	Animal and Plant Quarantine Agency (S-2158)
EPI1680231	PA	Korea, Republic of	2014-Feb-14	EPI_ISL_408617	A/duck/Korea/H0525/2014	Animal and Plant Quarantine Agency (APQA)	Animal and Plant Quarantine Agency (S-2158)
EPI1680239	PA	Korea, Republic of	2014-Feb-14	EPI_ISL_408618	A/chicken/Korea/H0526/2014	Animal and Plant Quarantine Agency (APQA)	Animal and Plant Quarantine Agency (S-2158)
EPI1680247	PA	Korea, Republic of	2014-Feb-14	EPI_ISL_408619	A/duck/Korea/H0527/2014	Animal and Plant Quarantine Agency (APQA)	Animal and Plant Quarantine Agency (S-2158)
EPI1680255	PA	Korea, Republic of	2014-Feb-14	EPI_ISL_408620	A/chicken/Korea/H0533/2014	Animal and Plant Quarantine Agency (APQA)	Animal and Plant Quarantine Agency (S-2158)
EPI1680263	PA	Korea, Republic of	2014-Feb-14	EPI_ISL_408621	A/duck/Korea/H0534/2014	Animal and Plant Quarantine Agency (APQA)	Animal and Plant Quarantine Agency (S-2158)
EPI1680271	PA	Korea, Republic of	2014-Feb-14	EPI_ISL_408622	A/duck/Korea/H0535/2014	Animal and Plant Quarantine Agency (APQA)	Animal and Plant Quarantine Agency (S-2158)
EPI1680279	PA	Korea, Republic of	2014-Feb-15	EPI_ISL_408623	A/duck/Korea/H0537/2014	Animal and Plant Quarantine Agency (APQA)	Animal and Plant Quarantine Agency (S-2158)
EPI1680287	PA	Korea, Republic of	2014-Feb-15	EPI_ISL_408624	A/duck/Korea/H0539/2014	Animal and Plant Quarantine Agency (APQA)	Animal and Plant Quarantine Agency (S-2158)
EPI1680295	PA	Korea, Republic of	2014-Feb-15	EPI_ISL_408625	A/chicken/Korea/H0541/2014	Animal and Plant Quarantine Agency (APQA)	Animal and Plant Quarantine Agency (S-2158)
EPI1680303	PA	Korea, Republic of	2014-Feb-16	EPI_ISL_408626	A/chicken/Korea/H0550/2014	Animal and Plant Quarantine Agency (APQA)	Animal and Plant Quarantine Agency (S-2158)
EPI1680311	PA	Korea, Republic of	2014-Feb-16	EPI_ISL_408627	A/duck/Korea/H0551/2014	Animal and Plant Quarantine Agency (APQA)	Animal and Plant Quarantine Agency (S-2158)
EPI1680319	PA	Korea, Republic of	2014-Feb-17	EPI_ISL_408628	A/mandarin_duck/Korea/H0555/2014	Animal and Plant Quarantine Agency (APQA)	Animal and Plant Quarantine Agency (S-2158)
EPI1680327	PA	Korea, Republic of	2014-Feb-17	EPI_ISL_408629	A/duck/Korea/H0556/2014	Animal and Plant Quarantine Agency (APQA)	Animal and Plant Quarantine Agency (S-2158)
EPI1680335	PA	Korea, Republic of	2014-Feb-17	EPI_ISL_408630	A/duck/Korea/H0557/2014	Animal and Plant Quarantine Agency (APQA)	Animal and Plant Quarantine Agency (S-2158)
EPI1680343	PA	Korea, Republic of	2014-Feb-17	EPI_ISL_408631	A/duck/Korea/H0561/2014	Animal and Plant Quarantine Agency (APQA)	Animal and Plant Quarantine Agency (S-2158)
EPI1680358	PA	Korea, Republic of	2014-Feb-17	EPI_ISL_408633	A/environment/Korea/H0576/2014	Animal and Plant Quarantine Agency (APQA)	Animal and Plant Quarantine Agency (S-2158)
EPI1680366	PA	Korea, Republic of	2014-Feb-17	EPI_ISL_408634	A/environment/Korea/H0577/2014	Animal and Plant Quarantine Agency (APQA)	Animal and Plant Quarantine Agency (S-2158)
EPI1680374	PA	Korea, Republic of	2014-Feb-18	EPI_ISL_408635	A/duck/Korea/H0580/2014	Animal and Plant Quarantine Agency (APQA)	Animal and Plant Quarantine Agency (S-2158)
EPI1680382	PA	Korea, Republic of	2014-Feb-18	EPI_ISL_408636	A/duck/Korea/H0582/2014	Animal and Plant Quarantine Agency (APQA)	Animal and Plant Quarantine Agency (S-2158)
EPI1680390	PA	Korea, Republic of	2014-Feb-18	EPI_ISL_408637	A/duck/Korea/H0583/2014	Animal and Plant Quarantine Agency (APQA)	Animal and Plant Quarantine Agency (S-2158)
EPI1680398	PA	Korea, Republic of	2014-Feb-18	EPI_ISL_408638	A/duck/Korea/H0584/2014	Animal and Plant Quarantine Agency (APQA)	Animal and Plant Quarantine Agency (S-2158)
EPI1680406	PA	Korea, Republic of	2014-Feb-18	EPI_ISL_408639	A/duck/Korea/H0585/2014	Animal and Plant Quarantine Agency (APQA)	Animal and Plant Quarantine Agency (S-2158)
EPI1680414	PA	Korea, Republic of	2014-Feb-18	EPI_ISL_408640	A/duck/Korea/H0586/2014	Animal and Plant Quarantine Agency (APQA)	Animal and Plant Quarantine Agency (S-2158)
EPI1680422	PA	Korea, Republic of	2014-Feb-18	EPI_ISL_408641	A/environment/Korea/H0591/2014	Animal and Plant Quarantine Agency (APQA)	Animal and Plant Quarantine Agency (S-2158)
EPI1680430	PA	Korea, Republic of	2014-Feb-19	EPI_ISL_408642	A/duck/Korea/H0602/2014	Animal and Plant Quarantine Agency (APQA)	Animal and Plant Quarantine Agency (S-2158)
EPI1680438	PA	Korea, Republic of	2014-Feb-19	EPI_ISL_408643	A/duck/Korea/H0603/2014	Animal and Plant Quarantine Agency (APQA)	Animal and Plant Quarantine Agency (S-2158)
EPI1680446	PA	Korea, Republic of	2014-Feb-19	EPI_ISL_408644	A/duck/Korea/H0605/2014	Animal and Plant Quarantine Agency (APQA)	Animal and Plant Quarantine Agency (S-2158)
EPI1680454	PA	Korea, Republic of	2014-Feb-19	EPI_ISL_408645	A/duck/Korea/H0606/2014	Animal and Plant Quarantine Agency (APQA)	Animal and Plant Quarantine Agency (S-2158)
EPI1680462	PA	Korea, Republic of	2014-Feb-19	EPI_ISL_408646	A/duck/Korea/H0607/2014	Animal and Plant Quarantine Agency (APQA)	Animal and Plant Quarantine Agency (S-2158)
EPI1680470	PA	Korea, Republic of	2014-Feb-19	EPI_ISL_408647	A/duck/Korea/H0609/2014	Animal and Plant Quarantine Agency (APQA)	Animal and Plant Quarantine Agency (S-2158)
EPI1680478	PA	Korea, Republic of	2014-Feb-19	EPI_ISL_408648	A/duck/Korea/H0610/2014	Animal and Plant Quarantine Agency (APQA)	Animal and Plant Quarantine Agency (S-2158)
EPI1680486	PA	Korea, Republic of	2014-Feb-19	EPI_ISL_408649	A/duck/Korea/H0611/2014	Animal and Plant Quarantine Agency (APQA)	Animal and Plant Quarantine Agency (S-2158)
EPI1680494	PA	Korea, Republic of	2014-Feb-19	EPI_ISL_408650	A/duck/Korea/H0613/2014	Animal and Plant Quarantine Agency (APQA)	Animal and Plant Quarantine Agency (S-2158)
EPI1680502	PA	Korea, Republic of	2014-Feb-19	EPI_ISL_408651	A/duck/Korea/H0614/2014	Animal and Plant Quarantine Agency (APQA)	Animal and Plant Quarantine Agency (S-2158)
EPI1680510	PA	Korea, Republic of	2014-Feb-19	EPI_ISL_408652	A/duck/Korea/H0615/2014	Animal and Plant Quarantine Agency (APQA)	Animal and Plant Quarantine Agency (S-2158)
EPI1680518	PA	Korea, Republic of	2014-Feb-19	EPI_ISL_408653	A/duck/Korea/H0616/2014	Animal and Plant Quarantine Agency (APQA)	Animal and Plant Quarantine Agency (S-2158)
EPI1680526	PA	Korea, Republic of	2014-Feb-19	EPI_ISL_408654	A/duck/Korea/H0617/2014	Animal and Plant Quarantine Agency (APQA)	Animal and Plant Quarantine Agency (S-2158)
EPI1680534	PA	Korea, Republic of	2014-Feb-19	EPI_ISL_408655	A/duck/Korea/H0618/2014	Animal and Plant Quarantine Agency (APQA)	Animal and Plant Quarantine Agency (S-2158)
EPI1680542	PA	Korea, Republic of	2014-Feb-19	EPI_ISL_408656	A/duck/Korea/H0619/2014	Animal and Plant Quarantine Agency (APQA)	Animal and Plant Quarantine Agency (S-2158)
EPI1680550	PA	Korea, Republic of	2014-Feb-19	EPI_ISL_408657	A/duck/Korea/H0620/2014	Animal and Plant Quarantine Agency (APQA)	Animal and Plant Quarantine Agency (S-2158)
EPI1680558	PA	Korea, Republic of	2014-Feb-19	EPI_ISL_408658	A/duck/Korea/H0621/2014	Animal and Plant Quarantine Agency (APQA)	Animal and Plant Quarantine Agency (S-2158)
EPI1680566	PA	Korea, Republic of	2014-Feb-19	EPI_ISL_408659	A/duck/Korea/H0622/2014	Animal and Plant Quarantine Agency (APQA)	Animal and Plant Quarantine Agency (S-2158)
EPI1680574	PA	Korea, Republic of	2014-Feb-19	EPI_ISL_408660	A/duck/Korea/H0623/2014	Animal and Plant Quarantine Agency (APQA)	Animal and Plant Quarantine Agency (S-2158)
EPI1680582	PA	Korea, Republic of	2014-Feb-19	EPI_ISL_408661	A/duck/Korea/H0624/2014	Animal and Plant Quarantine Agency (APQA)	Animal and Plant Quarantine Agency (S-2158)
EPI1680590	PA	Korea, Republic of	2014-Feb-19	EPI_ISL_408662	A/duck/Korea/H0625/2014	Animal and Plant Quarantine Agency (APQA)	Animal and Plant Quarantine Agency (S-2158)
EPI1680598	PA	Korea, Republic of	2014-Feb-19	EPI_ISL_408663	A/duck/Korea/H0626/2014	Animal and Plant Quarantine Agency (APQA)	Animal and Plant Quarantine Agency (S-2158)
EPI1680606	PA	Korea, Republic of	2014-Feb-20	EPI_ISL_408664	A/duck/Korea/H0646/2014	Animal and Plant Quarantine Agency (APQA)	Animal and Plant Quarantine Agency (S-2158)
EPI1680622	PA	Korea, Republic of	2014-Feb-20	EPI_ISL_408673	A/duck/Korea/H0652/2014	Animal and Plant Quarantine Agency (APQA)	Animal and Plant Quarantine Agency (S-2158)
EPI1680630	PA	Korea, Republic of	2014-Feb-20	EPI_ISL_408674	A/duck/Korea/H0653/2014	Animal and Plant Quarantine Agency (APQA)	Animal and Plant Quarantine Agency (S-2158)
EPI1680638	PA	Korea, Republic of	2014-Feb-20	EPI_ISL_408675	A/chicken/Korea/H0660/2014	Animal and Plant Quarantine Agency (APQA)	Animal and Plant Quarantine Agency (S-2158)
EPI1680646	PA	Korea, Republic of	2014-Feb-21	EPI_ISL_408676	A/duck/Korea/H0663/2014	Animal and Plant Quarantine Agency (APQA)	Animal and Plant Quarantine Agency (S-2158)
EPI1680654	PA	Korea, Republic of	2014-Feb-21	EPI_ISL_408677	A/duck/Korea/H0673/2014	Animal and Plant Quarantine Agency (APQA)	Animal and Plant Quarantine Agency (S-2158)
EPI1680662	PA	Korea, Republic of	2014-Feb-21	EPI_ISL_408678	A/duck/Korea/H0674/2014	Animal and Plant Quarantine Agency (APQA)	Animal and Plant Quarantine Agency (S-2158)
EPI1680670	PA	Korea, Republic of	2014-Feb-02	EPI_ISL_408679	A/duck/Korea/H0691/2014	Animal and Plant Quarantine Agency (APQA)	Animal and Plant Quarantine Agency (S-2158)
EPI1680678	PA	Korea, Republic of	2014-Feb-02	EPI_ISL_408680	A/duck/Korea/H0692/2014	Animal and Plant Quarantine Agency (APQA)	Animal and Plant Quarantine Agency (S-2158)
EPI1680686	PA	Korea, Republic of	2014-Feb-02	EPI_ISL_408681	A/duck/Korea/H0694/2014	Animal and Plant Quarantine Agency (APQA)	Animal and Plant Quarantine Agency (S-2158)
EPI1680694	PA	Korea, Republic of	2014-Feb-02	EPI_ISL_408682	A/environment/Korea/H0701/2014	Animal and Plant Quarantine Agency (APQA)	Animal and Plant Quarantine Agency (S-2158)
EPI1680702	PA	Korea, Republic of	2014-Feb-02	EPI_ISL_408683	A/duck/Korea/H0705/2014	Animal and Plant Quarantine Agency (APQA)	Animal and Plant Quarantine Agency (S-2158)
EPI1680710	PA	Korea, Republic of	2014-Feb-02	EPI_ISL_408684	A/duck/Korea/H0708/2014	Animal and Plant Quarantine Agency (APQA)	Animal and Plant Quarantine Agency (S-2158)
EPI1680718	PA	Korea, Republic of	2014-Feb-23	EPI_ISL_408685	A/chicken/Korea/H0709/2014	Animal and Plant Quarantine Agency (APQA)	Animal and Plant Quarantine Agency (S-2158)
EPI1680726	PA	Korea, Republic of	2014-Feb-23	EPI_ISL_408686	A/duck/Korea/H0711/2014	Animal and Plant Quarantine Agency (APQA)	Animal and Plant Quarantine Agency (S-2158)
EPI1680734	PA	Korea, Republic of	2014-Feb-23	EPI_ISL_408687	A/chicken/Korea/H0713/2014	Animal and Plant Quarantine Agency (APQA)	Animal and Plant Quarantine Agency (S-2158)
EPI1680742	PA	Korea, Republic of	2014-Feb-24	EPI_ISL_408688	A/duck/Korea/H0716/2014	Animal and Plant Quarantine Agency (APQA)	Animal and Plant Quarantine Agency (S-2158)
EPI1680750	PA	Korea, Republic of	2014-Feb-24	EPI_ISL_408689	A/duck/Korea/H0717/2014	Animal and Plant Quarantine Agency (APQA)	Animal and Plant Quarantine Agency (S-2158)
EPI1680758	PA	Korea, Republic of	2014-Feb-25	EPI_ISL_408690	A/duck/Korea/H0731/2014	Animal and Plant Quarantine Agency (APQA)	Animal and Plant Quarantine Agency (S-2158)
EPI1680766	PA	Korea, Republic of	2014-Feb-25	EPI_ISL_408691	A/backyard_poultry/Korea/H0734/2014	Animal and Plant Quarantine Agency (APQA)	Animal and Plant Quarantine Agency (S-2158)
EPI1680774	PA	Korea, Republic of	2014-Feb-25	EPI_ISL_408692	A/duck/Korea/H0741/2014	Animal and Plant Quarantine Agency (APQA)	Animal and Plant Quarantine Agency (S-2158)
EPI1680782	PA	Korea, Republic of	2014-Feb-25	EPI_ISL_408693	A/environment/Korea/H0745/2014	Animal and Plant Quarantine Agency (APQA)	Animal and Plant Quarantine Agency (S-2158)
EPI1680790	PA	Korea, Republic of	2014-Feb-26	EPI_ISL_408694	A/environment/Korea/H0760/2014	Animal and Plant Quarantine Agency (APQA)	Animal and Plant Quarantine Agency (S-2158)
EPI1680798	PA	Korea, Republic of	2014-Feb-26	EPI_ISL_408695	A/duck/Korea/H0761/2014	Animal and Plant Quarantine Agency (APQA)	Animal and Plant Quarantine Agency (S-2158)
EPI1680806	PA	Korea, Republic of	2014-Feb-26	EPI_ISL_408696	A/duck/Korea/H0763/2014	Animal and Plant Quarantine Agency (APQA)	Animal and Plant Quarantine Agency (S-2158)
EPI1680814	PA	Korea, Republic of	2014-Feb-27	EPI_ISL_408697	A/duck/Korea/H0768/2014	Animal and Plant Quarantine Agency (APQA)	Animal and Plant Quarantine Agency (S-2158)
EPI1680822	PA	Korea, Republic of	2014-Feb-27	EPI_ISL_408698	A/Eurasian_coot/Korea/H0770/2014	Animal and Plant Quarantine Agency (APQA)	Animal and Plant Quarantine Agency (S-2158)
EPI1680830	PA	Korea, Republic of	2014-Feb-27	EPI_ISL_408699	A/chicken/Korea/H0773/2014	Animal and Plant Quarantine Agency (APQA)	Animal and Plant Quarantine Agency (S-2158)
EPI1680838	PA	Korea, Republic of	2014-Feb-28	EPI_ISL_408700	A/duck/Korea/H0787/2014	Animal and Plant Quarantine Agency (APQA)	Animal and Plant Quarantine Agency (S-2158)
EPI1680846	PA	Korea, Republic of	2014-Feb-28	EPI_ISL_408701	A/backyard_poultry/Korea/H0790/2014	Animal and Plant Quarantine Agency (APQA)	Animal and Plant Quarantine Agency (S-2158)
EPI1680854	PA	Korea, Republic of	2014-Feb-28	EPI_ISL_408702	A/chicken/Korea/H0795/2014	Animal and Plant Quarantine Agency (APQA)	Animal and Plant Quarantine Agency (S-2158)
EPI1680862	PA	Korea, Republic of	2014-Feb-28	EPI_ISL_408703	A/duck/Korea/H0797/2014	Animal and Plant Quarantine Agency (APQA)	Animal and Plant Quarantine Agency (S-2158)
EPI1680870	PA	Korea, Republic of	2014-Mar-01	EPI_ISL_408704	A/chicken/Korea/H0811/2014	Animal and Plant Quarantine Agency (APQA)	Animal and Plant Quarantine Agency (S-2158)
EPI1680878	PA	Korea, Republic of	2014-Mar-02	EPI_ISL_408705	A/duck/Korea/H0813/2014	Animal and Plant Quarantine Agency (APQA)	Animal and Plant Quarantine Agency (S-2158)
EPI1680893	PA	Korea, Republic of	2014-Mar-02	EPI_ISL_408707	A/duck/Korea/H0822/2014	Animal and Plant Quarantine Agency (APQA)	Animal and Plant Quarantine Agency (S-2158)
EPI1680901	PA	Korea, Republic of	2014-Mar-03	EPI_ISL_408708	A/duck/Korea/H0824/2014	Animal and Plant Quarantine Agency (APQA)	Animal and Plant Quarantine Agency (S-2158)
EPI1680915	PA	Korea, Republic of	2014-Mar-03	EPI_ISL_408711	A/environment/Korea/H0832/2014	Animal and Plant Quarantine Agency (APQA)	Animal and Plant Quarantine Agency (S-2158)
EPI1680923	PA	Korea, Republic of	2014-Mar-03	EPI_ISL_408712	A/chicken/Korea/H0835/2014	Animal and Plant Quarantine Agency (APQA)	Animal and Plant Quarantine Agency (S-2158)
EPI1680931	PA	Korea, Republic of	2014-Mar-03	EPI_ISL_408713	A/duck/Korea/H0839/2014	Animal and Plant Quarantine Agency (APQA)	Animal and Plant Quarantine Agency (S-2158)
EPI1680939	PA	Korea, Republic of	2014-Mar-04	EPI_ISL_408714	A/duck/Korea/H0845/2014	Animal and Plant Quarantine Agency (APQA)	Animal and Plant Quarantine Agency (S-2158)
EPI1680947	PA	Korea, Republic of	2014-Mar-05	EPI_ISL_408715	A/environment/Korea/H0853/2014	Animal and Plant Quarantine Agency (APQA)	Animal and Plant Quarantine Agency (S-2158)
EPI1680955	PA	Korea, Republic of	2014-Mar-05	EPI_ISL_408716	A/environment/Korea/H0867_2/2014	Animal and Plant Quarantine Agency (APQA)	Animal and Plant Quarantine Agency (S-2158)
EPI1680963	PA	Korea, Republic of	2014-Mar-06	EPI_ISL_408717	A/duck/Korea/H0879/2014	Animal and Plant Quarantine Agency (APQA)	Animal and Plant Quarantine Agency (S-2158)
EPI1680978	PA	Korea, Republic of	2014-Mar-06	EPI_ISL_408719	A/duck/Korea/H0882/2014	Animal and Plant Quarantine Agency (APQA)	Animal and Plant Quarantine Agency (S-2158)
EPI1680986	PA	Korea, Republic of	2014-Mar-06	EPI_ISL_408720	A/chicken/Korea/H0884/2014	Animal and Plant Quarantine Agency (APQA)	Animal and Plant Quarantine Agency (S-2158)
EPI1680994	PA	Korea, Republic of	2014-Mar-06	EPI_ISL_408721	A/duck/Korea/H0887/2014	Animal and Plant Quarantine Agency (APQA)	Animal and Plant Quarantine Agency (S-2158)
EPI1681002	PA	Korea, Republic of	2014-Mar-06	EPI_ISL_408722	A/duck/Korea/H0888/2014	Animal and Plant Quarantine Agency (APQA)	Animal and Plant Quarantine Agency (S-2158)
EPI1681010	PA	Korea, Republic of	2014-Mar-07	EPI_ISL_408723	A/chicken/Korea/H0891/2014	Animal and Plant Quarantine Agency (APQA)	Animal and Plant Quarantine Agency (S-2158)
EPI1681018	PA	Korea, Republic of	2014-Mar-07	EPI_ISL_408724	A/chicken/Korea/H0893/2014	Animal and Plant Quarantine Agency (APQA)	Animal and Plant Quarantine Agency (S-2158)
EPI1681026	PA	Korea, Republic of	2014-Mar-07	EPI_ISL_408725	A/chicken/Korea/H0898/2014	Animal and Plant Quarantine Agency (APQA)	Animal and Plant Quarantine Agency (S-2158)
EPI1681034	PA	Korea, Republic of	2014-Mar-07	EPI_ISL_408726	A/duck/Korea/H0901/2014	Animal and Plant Quarantine Agency (APQA)	Animal and Plant Quarantine Agency (S-2158)
EPI1681042	PA	Korea, Republic of	2014-Mar-07	EPI_ISL_408727	A/chicken/Korea/H0905/2014	Animal and Plant Quarantine Agency (APQA)	Animal and Plant Quarantine Agency (S-2158)
EPI1681050	PA	Korea, Republic of	2014-Mar-07	EPI_ISL_408728	A/great_egret/Korea/H0912/2014	Animal and Plant Quarantine Agency (APQA)	Animal and Plant Quarantine Agency (S-2158)
EPI1681058	PA	Korea, Republic of	2014-Mar-09	EPI_ISL_408729	A/bean_goose/Korea/H0924/2014	Animal and Plant Quarantine Agency (APQA)	Animal and Plant Quarantine Agency (S-2158)
EPI1681066	PA	Korea, Republic of	2014-Mar-09	EPI_ISL_408730	A/duck/Korea/H0936/2014	Animal and Plant Quarantine Agency (APQA)	Animal and Plant Quarantine Agency (S-2158)
EPI1681074	PA	Korea, Republic of	2014-Mar-10	EPI_ISL_408731	A/chicken/Korea/H0940/2014	Animal and Plant Quarantine Agency (APQA)	Animal and Plant Quarantine Agency (S-2158)
EPI1681082	PA	Korea, Republic of	2014-Mar-10	EPI_ISL_408732	A/chicken/Korea/H0950/2014	Animal and Plant Quarantine Agency (APQA)	Animal and Plant Quarantine Agency (S-2158)
EPI1681090	PA	Korea, Republic of	2014-Mar-10	EPI_ISL_408733	A/chicken/Korea/H0952/2014	Animal and Plant Quarantine Agency (APQA)	Animal and Plant Quarantine Agency (S-2158)
EPI1681098	PA	Korea, Republic of	2014-Mar-10	EPI_ISL_408734	A/chicken/Korea/H0953/2014	Animal and Plant Quarantine Agency (APQA)	Animal and Plant Quarantine Agency (S-2158)
EPI1681106	PA	Korea, Republic of	2014-Mar-10	EPI_ISL_408735	A/duck/Korea/H0958/2014	Animal and Plant Quarantine Agency (APQA)	Animal and Plant Quarantine Agency (S-2158)
EPI1681121	PA	Korea, Republic of	2014-Mar-12	EPI_ISL_408737	A/chicken/Korea/H1008/2014	Animal and Plant Quarantine Agency (APQA)	Animal and Plant Quarantine Agency (S-2158)
EPI1681129	PA	Korea, Republic of	2014-Mar-13	EPI_ISL_408738	A/duck/Korea/H1027/2014	Animal and Plant Quarantine Agency (APQA)	Animal and Plant Quarantine Agency (S-2158)
EPI1681137	PA	Korea, Republic of	2014-Mar-13	EPI_ISL_408739	A/duck/Korea/H1030/2014	Animal and Plant Quarantine Agency (APQA)	Animal and Plant Quarantine Agency (S-2158)
EPI1681145	PA	Korea, Republic of	2014-Mar-13	EPI_ISL_408740	A/duck/Korea/H1031/2014	Animal and Plant Quarantine Agency (APQA)	Animal and Plant Quarantine Agency (S-2158)
EPI1681153	PA	Korea, Republic of	2014-Mar-13	EPI_ISL_408741	A/duck/Korea/H1032/2014	Animal and Plant Quarantine Agency (APQA)	Animal and Plant Quarantine Agency (S-2158)
EPI1681161	PA	Korea, Republic of	2014-Mar-13	EPI_ISL_408742	A/duck/Korea/H1033/2014	Animal and Plant Quarantine Agency (APQA)	Animal and Plant Quarantine Agency (S-2158)
EPI1681169	PA	Korea, Republic of	2014-Mar-13	EPI_ISL_408743	A/duck/Korea/H1037/2014	Animal and Plant Quarantine Agency (APQA)	Animal and Plant Quarantine Agency (S-2158)
EPI1681177	PA	Korea, Republic of	2014-Mar-14	EPI_ISL_408744	A/duck/Korea/H1041/2014	Animal and Plant Quarantine Agency (APQA)	Animal and Plant Quarantine Agency (S-2158)
EPI1681185	PA	Korea, Republic of	2014-Mar-15	EPI_ISL_408745	A/duck/Korea/H1056/2014	Animal and Plant Quarantine Agency (APQA)	Animal and Plant Quarantine Agency (S-2158)
EPI1681193	PA	Korea, Republic of	2014-Mar-16	EPI_ISL_408746	A/duck/Korea/H1062/2014	Animal and Plant Quarantine Agency (APQA)	Animal and Plant Quarantine Agency (S-2158)
EPI1681201	PA	Korea, Republic of	2014-Mar-17	EPI_ISL_408747	A/duck/Korea/H1067/2014	Animal and Plant Quarantine Agency (APQA)	Animal and Plant Quarantine Agency (S-2158)
EPI1681216	PA	Korea, Republic of	2014-Mar-17	EPI_ISL_408749	A/duck/Korea/H1072/2014	Animal and Plant Quarantine Agency (APQA)	Animal and Plant Quarantine Agency (S-2158)
EPI1681224	PA	Korea, Republic of	2014-Mar-18	EPI_ISL_408750	A/chicken/Korea/H1078/2014	Animal and Plant Quarantine Agency (APQA)	Animal and Plant Quarantine Agency (S-2158)
EPI1681232	PA	Korea, Republic of	2014-Mar-20	EPI_ISL_408751	A/duck/Korea/H1111/2014	Animal and Plant Quarantine Agency (APQA)	Animal and Plant Quarantine Agency (S-2158)
EPI1681240	PA	Korea, Republic of	2014-Mar-20	EPI_ISL_408752	A/duck/Korea/H1112/2014	Animal and Plant Quarantine Agency (APQA)	Animal and Plant Quarantine Agency (S-2158)
EPI1681248	PA	Korea, Republic of	2014-Mar-20	EPI_ISL_408753	A/chicken/Korea/H1121/2014	Animal and Plant Quarantine Agency (APQA)	Animal and Plant Quarantine Agency (S-2158)
EPI1681263	PA	Korea, Republic of	2014-Mar-25	EPI_ISL_408755	A/chicken/Korea/H1152/2014	Animal and Plant Quarantine Agency (APQA)	Animal and Plant Quarantine Agency (S-2158)
EPI1681271	PA	Korea, Republic of	2014-Mar-26	EPI_ISL_408756	A/duck/Korea/H1161/2014	Animal and Plant Quarantine Agency (APQA)	Animal and Plant Quarantine Agency (S-2158)
EPI1681279	PA	Korea, Republic of	2014-Mar-26	EPI_ISL_408757	A/duck/Korea/H1173/2014	Animal and Plant Quarantine Agency (APQA)	Animal and Plant Quarantine Agency (S-2158)
EPI1681287	PA	Korea, Republic of	2014-Mar-26	EPI_ISL_408758	A/duck/Korea/H1174/2014	Animal and Plant Quarantine Agency (APQA)	Animal and Plant Quarantine Agency (S-2158)
EPI1681295	PA	Korea, Republic of	2014-Mar-29	EPI_ISL_408759	A/chicken/Korea/H1202/2014	Animal and Plant Quarantine Agency (APQA)	Animal and Plant Quarantine Agency (S-2158)
EPI1681303	PA	Korea, Republic of	2014-Mar-31	EPI_ISL_408760	A/chicken/Korea/H1205/2014	Animal and Plant Quarantine Agency (APQA)	Animal and Plant Quarantine Agency (S-2158)
EPI1681311	PA	Korea, Republic of	2014-Apr-02	EPI_ISL_408761	A/duck/Korea/H1219/2014	Animal and Plant Quarantine Agency (APQA)	Animal and Plant Quarantine Agency (S-2158)
EPI1681319	PA	Korea, Republic of	2014-Apr-02	EPI_ISL_408762	A/environment/Korea/H1220/2014	Animal and Plant Quarantine Agency (APQA)	Animal and Plant Quarantine Agency (S-2158)
EPI1681327	PA	Korea, Republic of	2014-Apr-06	EPI_ISL_408763	A/chicken/Korea/H1230/2014	Animal and Plant Quarantine Agency (APQA)	Animal and Plant Quarantine Agency (S-2158)
EPI1681335	PA	Korea, Republic of	2014-Apr-11	EPI_ISL_408764	A/duck/Korea/H1267/2014	Animal and Plant Quarantine Agency (APQA)	Animal and Plant Quarantine Agency (S-2158)
EPI1681343	PA	Korea, Republic of	2014-Apr-14	EPI_ISL_408765	A/duck/Korea/H1275/2014	Animal and Plant Quarantine Agency (APQA)	Animal and Plant Quarantine Agency (S-2158)
EPI1681351	PA	Korea, Republic of	2014-Apr-18	EPI_ISL_408766	A/chicken/Korea/H1289/2014	Animal and Plant Quarantine Agency (APQA)	Animal and Plant Quarantine Agency (S-2158)
EPI1681359	PA	Korea, Republic of	2014-Apr-08	EPI_ISL_408767	A/chicken/Korea/H1250/2014	Animal and Plant Quarantine Agency (APQA)	Animal and Plant Quarantine Agency (S-2158)
EPI1681367	PA	Korea, Republic of	2014-Apr-08	EPI_ISL_408768	A/environment/Korea/H1247/2014	Animal and Plant Quarantine Agency (APQA)	Animal and Plant Quarantine Agency (S-2158)
EPI1681382	PA	Korea, Republic of	2014-Apr-30	EPI_ISL_408770	A/quail/Korea/H1329/2014	Animal and Plant Quarantine Agency (APQA)	Animal and Plant Quarantine Agency (S-2158)
EPI1681438	PA	Korea, Republic of	2014-Jun-26	EPI_ISL_408779	A/duck/Korea/H1597/2014	Animal and Plant Quarantine Agency (APQA)	Animal and Plant Quarantine Agency (S-2158)
EPI1681446	PA	Korea, Republic of	2014-Jun-27	EPI_ISL_408780	A/duck/Korea/H1613/2014	Animal and Plant Quarantine Agency (APQA)	Animal and Plant Quarantine Agency (S-2158)
EPI1681489	PA	Korea, Republic of	2014-Sep-25	EPI_ISL_408786	A/duck/Korea/H1736/2014	Animal and Plant Quarantine Agency (APQA)	Animal and Plant Quarantine Agency (S-2158)
EPI1681504	PA	Korea, Republic of	2014-Sep-25	EPI_ISL_408788	A/duck/Korea/H1740/2014	Animal and Plant Quarantine Agency (APQA)	Animal and Plant Quarantine Agency (S-2158)
EPI1681512	PA	Korea, Republic of	2014-Sep-30	EPI_ISL_408789	A/duck/Korea/H1742/2014	Animal and Plant Quarantine Agency (APQA)	Animal and Plant Quarantine Agency (S-2158)
EPI1681548	PA	Korea, Republic of	2014-Oct-06	EPI_ISL_408794	A/duck/Korea/H1757/2014	Animal and Plant Quarantine Agency (APQA)	Animal and Plant Quarantine Agency (S-2158)
EPI1681556	PA	Korea, Republic of	2014-Oct-07	EPI_ISL_408795	A/duck/Korea/H1759/2014	Animal and Plant Quarantine Agency (APQA)	Animal and Plant Quarantine Agency (S-2158)
EPI1681564	PA	Korea, Republic of	2014-Oct-07	EPI_ISL_408796	A/duck/Korea/H1760/2014	Animal and Plant Quarantine Agency (APQA)	Animal and Plant Quarantine Agency (S-2158)
EPI1681572	PA	Korea, Republic of	2014-Oct-13	EPI_ISL_408797	A/duck/Korea/H1764/2014	Animal and Plant Quarantine Agency (APQA)	Animal and Plant Quarantine Agency (S-2158)
EPI1681580	PA	Korea, Republic of	2014-Oct-13	EPI_ISL_408798	A/duck/Korea/H1765/2014	Animal and Plant Quarantine Agency (APQA)	Animal and Plant Quarantine Agency (S-2158)
EPI1681588	PA	Korea, Republic of	2014-Oct-17	EPI_ISL_408799	A/duck/Korea/H1780/2014	Animal and Plant Quarantine Agency (APQA)	Animal and Plant Quarantine Agency (S-2158)
EPI1681596	PA	Korea, Republic of	2014-Oct-25	EPI_ISL_408800	A/duck/Korea/H1798/2014	Animal and Plant Quarantine Agency (APQA)	Animal and Plant Quarantine Agency (S-2158)
EPI1681611	PA	Korea, Republic of	2014-Oct-28	EPI_ISL_408802	A/Korean_native_chicken/Korea/H1804/2014	Animal and Plant Quarantine Agency (APQA)	Animal and Plant Quarantine Agency (S-2158)
EPI1681619	PA	Korea, Republic of	2014-Oct-28	EPI_ISL_408803	A/duck/Korea/H1806/2014	Animal and Plant Quarantine Agency (APQA)	Animal and Plant Quarantine Agency (S-2158)
EPI1681627	PA	Korea, Republic of	2014-Oct-30	EPI_ISL_408804	A/duck/Korea/H1813/2014	Animal and Plant Quarantine Agency (APQA)	Animal and Plant Quarantine Agency (S-2158)
EPI1681663	PA	Korea, Republic of	2014-Nov-19	EPI_ISL_408809	A/duck/Korea/H1880/2014	Animal and Plant Quarantine Agency (APQA)	Animal and Plant Quarantine Agency (S-2158)
EPI1681678	PA	Korea, Republic of	2014-Dec-12	EPI_ISL_408811	A/Korean_native_chicken/Korea/H1964/2014	Animal and Plant Quarantine Agency (APQA)	Animal and Plant Quarantine Agency (S-2158)
EPI1681686	PA	Korea, Republic of	2014-Dec-27	EPI_ISL_408812	A/Korean_native_chicken/Korea/H2028/2014	Animal and Plant Quarantine Agency (APQA)	Animal and Plant Quarantine Agency (S-2158)
EPI1681694	PA	Korea, Republic of	2014-Dec-27	EPI_ISL_408813	A/Korean_native_chicken/Korea/H2031/2014	Animal and Plant Quarantine Agency (APQA)	Animal and Plant Quarantine Agency (S-2158)
EPI1681704	PA	Korea, Republic of	2014-Dec-27	EPI_ISL_408816	A/Korean_native_chicken/Korea/H2036/2014	Animal and Plant Quarantine Agency (APQA)	Animal and Plant Quarantine Agency (S-2158)
EPI1681712	PA	Korea, Republic of	2014-Dec-27	EPI_ISL_408817	A/Korean_native_chicken/Korea/H2037/2014	Animal and Plant Quarantine Agency (APQA)	Animal and Plant Quarantine Agency (S-2158)
EPI1681720	PA	Korea, Republic of	2014-Dec-27	EPI_ISL_408818	A/Korean_native_chicken/Korea/H2038/2014	Animal and Plant Quarantine Agency (APQA)	Animal and Plant Quarantine Agency (S-2158)
EPI1681728	PA	Korea, Republic of	2014-Dec-27	EPI_ISL_408819	A/Korean_native_chicken/Korea/H2039/2014	Animal and Plant Quarantine Agency (APQA)	Animal and Plant Quarantine Agency (S-2158)
EPI1681736	PA	Korea, Republic of	2015-Jan-06	EPI_ISL_408820	A/duck/Korea/H2075/2015	Animal and Plant Quarantine Agency (APQA)	Animal and Plant Quarantine Agency (S-2158)
EPI1681744	PA	Korea, Republic of	2015-Jan-08	EPI_ISL_408821	A/environment/Korea/H2081/2015	Animal and Plant Quarantine Agency (APQA)	Animal and Plant Quarantine Agency (S-2158)
EPI1681759	PA	Korea, Republic of	2015-Jan-11	EPI_ISL_408823	A/duck/Korea/H2088/2015	Animal and Plant Quarantine Agency (APQA)	Animal and Plant Quarantine Agency (S-2158)
EPI1681767	PA	Korea, Republic of	2015-Jan-12	EPI_ISL_408824	A/environment/Korea/H2093/2015	Animal and Plant Quarantine Agency (APQA)	Animal and Plant Quarantine Agency (S-2158)
EPI1681775	PA	Korea, Republic of	2015-Jan-13	EPI_ISL_408825	A/goose/Korea/H2095/2015	Animal and Plant Quarantine Agency (APQA)	Animal and Plant Quarantine Agency (S-2158)
EPI1681783	PA	Korea, Republic of	2015-Jan-13	EPI_ISL_408826	A/Korean_native_chicken/Korea/H2098/2015	Animal and Plant Quarantine Agency (APQA)	Animal and Plant Quarantine Agency (S-2158)
EPI1681791	PA	Korea, Republic of	2015-Jan-14	EPI_ISL_408827	A/duck/Korea/H2100/2015	Animal and Plant Quarantine Agency (APQA)	Animal and Plant Quarantine Agency (S-2158)
EPI1681799	PA	Korea, Republic of	2015-Jan-14	EPI_ISL_408828	A/chicken/Korea/H2103/2015	Animal and Plant Quarantine Agency (APQA)	Animal and Plant Quarantine Agency (S-2158)
EPI1681807	PA	Korea, Republic of	2015-Jan-15	EPI_ISL_408829	A/duck/Korea/H2104/2015	Animal and Plant Quarantine Agency (APQA)	Animal and Plant Quarantine Agency (S-2158)
EPI1681822	PA	Korea, Republic of	2015-Jan-18	EPI_ISL_408831	A/duck/Korea/H2117/2015	Animal and Plant Quarantine Agency (APQA)	Animal and Plant Quarantine Agency (S-2158)
EPI1681830	PA	Korea, Republic of	2015-Jan-18	EPI_ISL_408832	A/duck/Korea/H2118/2015	Animal and Plant Quarantine Agency (APQA)	Animal and Plant Quarantine Agency (S-2158)
EPI1681838	PA	Korea, Republic of	2015-Jan-19	EPI_ISL_408833	A/grey_heron/Korea/H2119/2015	Animal and Plant Quarantine Agency (APQA)	Animal and Plant Quarantine Agency (S-2158)
EPI1681846	PA	Korea, Republic of	2015-Jan-19	EPI_ISL_408834	A/spot_billed_duck/Korea/H2126/2015	Animal and Plant Quarantine Agency (APQA)	Animal and Plant Quarantine Agency (S-2158)
EPI1681854	PA	Korea, Republic of	2015-Jan-19	EPI_ISL_408835	A/duck/Korea/H2131/2015	Animal and Plant Quarantine Agency (APQA)	Animal and Plant Quarantine Agency (S-2158)
EPI1681862	PA	Korea, Republic of	2015-Jan-19	EPI_ISL_408836	A/duck/Korea/H2147/2015	Animal and Plant Quarantine Agency (APQA)	Animal and Plant Quarantine Agency (S-2158)
EPI1681870	PA	Korea, Republic of	2015-Jan-19	EPI_ISL_408837	A/duck/Korea/H2148/2015	Animal and Plant Quarantine Agency (APQA)	Animal and Plant Quarantine Agency (S-2158)
EPI1681878	PA	Korea, Republic of	2015-Jan-20	EPI_ISL_408838	A/duck/Korea/H2161/2015	Animal and Plant Quarantine Agency (APQA)	Animal and Plant Quarantine Agency (S-2158)
EPI1681886	PA	Korea, Republic of	2015-Jan-21	EPI_ISL_408839	A/chicken/Korea/H2181/2015	Animal and Plant Quarantine Agency (APQA)	Animal and Plant Quarantine Agency (S-2158)
EPI1681894	PA	Korea, Republic of	2015-Jan-22	EPI_ISL_408840	A/duck/Korea/H2190/2015	Animal and Plant Quarantine Agency (APQA)	Animal and Plant Quarantine Agency (S-2158)
EPI1681902	PA	Korea, Republic of	2015-Jan-22	EPI_ISL_408841	A/chicken/Korea/H2192/2015	Animal and Plant Quarantine Agency (APQA)	Animal and Plant Quarantine Agency (S-2158)
EPI1681917	PA	Korea, Republic of	2015-Jan-23	EPI_ISL_408843	A/chicken/Korea/H2205/2015	Animal and Plant Quarantine Agency (APQA)	Animal and Plant Quarantine Agency (S-2158)
EPI1681925	PA	Korea, Republic of	2015-Jan-23	EPI_ISL_408844	A/duck/Korea/H2206/2015	Animal and Plant Quarantine Agency (APQA)	Animal and Plant Quarantine Agency (S-2158)
EPI1681933	PA	Korea, Republic of	2015-Jan-23	EPI_ISL_408845	A/gadwall/Korea/H2209/2015	Animal and Plant Quarantine Agency (APQA)	Animal and Plant Quarantine Agency (S-2158)
EPI1681941	PA	Korea, Republic of	2015-Jan-23	EPI_ISL_408846	A/Eurasian_wigeon/Korea/H2210/2015	Animal and Plant Quarantine Agency (APQA)	Animal and Plant Quarantine Agency (S-2158)
EPI1681949	PA	Korea, Republic of	2015-Jan-24	EPI_ISL_408847	A/bean_goose/Korea/H2211/2015	Animal and Plant Quarantine Agency (APQA)	Animal and Plant Quarantine Agency (S-2158)
EPI1681957	PA	Korea, Republic of	2015-Jan-26	EPI_ISL_408848	A/duck/Korea/H2230/2015	Animal and Plant Quarantine Agency (APQA)	Animal and Plant Quarantine Agency (S-2158)
EPI1681965	PA	Korea, Republic of	2015-Jan-26	EPI_ISL_408849	A/duck/Korea/H2239/2015	Animal and Plant Quarantine Agency (APQA)	Animal and Plant Quarantine Agency (S-2158)
EPI1681973	PA	Korea, Republic of	2015-Jan-28	EPI_ISL_408850	A/duck/Korea/H2253/2015	Animal and Plant Quarantine Agency (APQA)	Animal and Plant Quarantine Agency (S-2158)
EPI1681981	PA	Korea, Republic of	2015-Jan-28	EPI_ISL_408851	A/common_teal/Korea/H2261/2015	Animal and Plant Quarantine Agency (APQA)	Animal and Plant Quarantine Agency (S-2158)
EPI1681989	PA	Korea, Republic of	2015-Jan-28	EPI_ISL_408852	A/duck/Korea/H2263/2015	Animal and Plant Quarantine Agency (APQA)	Animal and Plant Quarantine Agency (S-2158)
EPI1681997	PA	Korea, Republic of	2015-Jan-28	EPI_ISL_408853	A/duck/Korea/H2264/2015	Animal and Plant Quarantine Agency (APQA)	Animal and Plant Quarantine Agency (S-2158)
EPI1682012	PA	Korea, Republic of	2015-Jan-28	EPI_ISL_408855	A/duck/Korea/H2267/2015	Animal and Plant Quarantine Agency (APQA)	Animal and Plant Quarantine Agency (S-2158)
EPI1682020	PA	Korea, Republic of	2015-Jan-28	EPI_ISL_408856	A/duck/Korea/H2268/2015	Animal and Plant Quarantine Agency (APQA)	Animal and Plant Quarantine Agency (S-2158)
EPI1682028	PA	Korea, Republic of	2015-Jan-29	EPI_ISL_408857	A/duck/Korea/H2269/2015	Animal and Plant Quarantine Agency (APQA)	Animal and Plant Quarantine Agency (S-2158)
EPI1682036	PA	Korea, Republic of	2015-Jan-29	EPI_ISL_408858	A/duck/Korea/H2273/2015	Animal and Plant Quarantine Agency (APQA)	Animal and Plant Quarantine Agency (S-2158)
EPI1682051	PA	Korea, Republic of	2015-Jan-30	EPI_ISL_408860	A/duck/Korea/H2279/2015	Animal and Plant Quarantine Agency (APQA)	Animal and Plant Quarantine Agency (S-2158)
EPI1682059	PA	Korea, Republic of	2015-Jan-30	EPI_ISL_408861	A/duck/Korea/H2280/2015	Animal and Plant Quarantine Agency (APQA)	Animal and Plant Quarantine Agency (S-2158)
EPI1682074	PA	Korea, Republic of	2015-Jan-30	EPI_ISL_408863	A/duck/Korea/H2294/2015	Animal and Plant Quarantine Agency (APQA)	Animal and Plant Quarantine Agency (S-2158)
EPI1682082	PA	Korea, Republic of	2015-Feb-02	EPI_ISL_408864	A/duck/Korea/H2300/2015	Animal and Plant Quarantine Agency (APQA)	Animal and Plant Quarantine Agency (S-2158)
EPI1682097	PA	Korea, Republic of	2015-Feb-02	EPI_ISL_408866	A/environment/Korea/H2305/2015	Animal and Plant Quarantine Agency (APQA)	Animal and Plant Quarantine Agency (S-2158)
EPI1682105	PA	Korea, Republic of	2015-Feb-04	EPI_ISL_408867	A/duck/Korea/H2311/2015	Animal and Plant Quarantine Agency (APQA)	Animal and Plant Quarantine Agency (S-2158)
EPI1682113	PA	Korea, Republic of	2015-Feb-04	EPI_ISL_408868	A/duck/Korea/H2312/2015	Animal and Plant Quarantine Agency (APQA)	Animal and Plant Quarantine Agency (S-2158)
EPI1682121	PA	Korea, Republic of	2015-Feb-04	EPI_ISL_408869	A/duck/Korea/H2319/2015	Animal and Plant Quarantine Agency (APQA)	Animal and Plant Quarantine Agency (S-2158)
EPI1682129	PA	Korea, Republic of	2015-Feb-05	EPI_ISL_408870	A/duck/Korea/H2320/2015	Animal and Plant Quarantine Agency (APQA)	Animal and Plant Quarantine Agency (S-2158)
EPI1682144	PA	Korea, Republic of	2015-Feb-10	EPI_ISL_408872	A/chicken/Korea/H2357/2015	Animal and Plant Quarantine Agency (APQA)	Animal and Plant Quarantine Agency (S-2158)
EPI1682152	PA	Korea, Republic of	2015-Feb-10	EPI_ISL_408873	A/duck/Korea/H2358/2015	Animal and Plant Quarantine Agency (APQA)	Animal and Plant Quarantine Agency (S-2158)
EPI1682160	PA	Korea, Republic of	2015-Feb-12	EPI_ISL_408874	A/duck/Korea/H2363/2015	Animal and Plant Quarantine Agency (APQA)	Animal and Plant Quarantine Agency (S-2158)
EPI1682168	PA	Korea, Republic of	2015-Feb-13	EPI_ISL_408875	A/environment/Korea/H2369/2015	Animal and Plant Quarantine Agency (APQA)	Animal and Plant Quarantine Agency (S-2158)
EPI1682183	PA	Korea, Republic of	2015-Feb-18	EPI_ISL_408877	A/duck/Korea/H2388/2015	Animal and Plant Quarantine Agency (APQA)	Animal and Plant Quarantine Agency (S-2158)
EPI1682191	PA	Korea, Republic of	2015-Feb-22	EPI_ISL_408878	A/duck/Korea/H2391/2015	Animal and Plant Quarantine Agency (APQA)	Animal and Plant Quarantine Agency (S-2158)
EPI1682199	PA	Korea, Republic of	2015-Feb-23	EPI_ISL_408879	A/duck/Korea/H2392/2015	Animal and Plant Quarantine Agency (APQA)	Animal and Plant Quarantine Agency (S-2158)
EPI1682214	PA	Korea, Republic of	2015-Feb-23	EPI_ISL_408881	A/duck/Korea/H2394/2015	Animal and Plant Quarantine Agency (APQA)	Animal and Plant Quarantine Agency (S-2158)
EPI1682222	PA	Korea, Republic of	2015-Feb-23	EPI_ISL_408882	A/duck/Korea/H2395/2015	Animal and Plant Quarantine Agency (APQA)	Animal and Plant Quarantine Agency (S-2158)
EPI1682230	PA	Korea, Republic of	2015-Feb-23	EPI_ISL_408883	A/duck/Korea/H2397/2015	Animal and Plant Quarantine Agency (APQA)	Animal and Plant Quarantine Agency (S-2158)
EPI1690464	PA	Korea, Republic of	2015-Feb-23	EPI_ISL_408884	A/duck/Korea/H2399/2015	Animal and Plant Quarantine Agency (APQA)	Animal and Plant Quarantine Agency (S-2158)
EPI1682246	PA	Korea, Republic of	2015-Feb-23	EPI_ISL_408886	A/duck/Korea/H2401/2015	Animal and Plant Quarantine Agency (APQA)	Animal and Plant Quarantine Agency (S-2158)
EPI1690471	PA	Korea, Republic of	2015-Feb-23	EPI_ISL_408887	A/duck/Korea/H2402/2015	Animal and Plant Quarantine Agency (APQA)	Animal and Plant Quarantine Agency (S-2158)
EPI1682262	PA	Korea, Republic of	2015-Feb-24	EPI_ISL_408889	A/duck/Korea/H2410/2015	Animal and Plant Quarantine Agency (APQA)	Animal and Plant Quarantine Agency (S-2158)
EPI1682270	PA	Korea, Republic of	2015-Feb-24	EPI_ISL_408890	A/duck/Korea/H2411/2015	Animal and Plant Quarantine Agency (APQA)	Animal and Plant Quarantine Agency (S-2158)
EPI1682278	PA	Korea, Republic of	2015-Feb-24	EPI_ISL_408891	A/duck/Korea/H2412/2015	Animal and Plant Quarantine Agency (APQA)	Animal and Plant Quarantine Agency (S-2158)
EPI1682286	PA	Korea, Republic of	2015-Feb-26	EPI_ISL_408892	A/duck/Korea/H2426/2015	Animal and Plant Quarantine Agency (APQA)	Animal and Plant Quarantine Agency (S-2158)
EPI1682294	PA	Korea, Republic of	2015-Feb-27	EPI_ISL_408893	A/duck/Korea/H2435/2015	Animal and Plant Quarantine Agency (APQA)	Animal and Plant Quarantine Agency (S-2158)
EPI1682302	PA	Korea, Republic of	2015-Feb-27	EPI_ISL_408894	A/duck/Korea/H2436/2015	Animal and Plant Quarantine Agency (APQA)	Animal and Plant Quarantine Agency (S-2158)
EPI1682310	PA	Korea, Republic of	2015-Mar-02	EPI_ISL_408895	A/duck/Korea/H2441/2015	Animal and Plant Quarantine Agency (APQA)	Animal and Plant Quarantine Agency (S-2158)
EPI1682318	PA	Korea, Republic of	2015-Mar-02	EPI_ISL_408896	A/duck/Korea/H2442/2015	Animal and Plant Quarantine Agency (APQA)	Animal and Plant Quarantine Agency (S-2158)
EPI1682326	PA	Korea, Republic of	2015-Mar-02	EPI_ISL_408897	A/duck/Korea/H2444/2015	Animal and Plant Quarantine Agency (APQA)	Animal and Plant Quarantine Agency (S-2158)
EPI1682334	PA	Korea, Republic of	2015-Mar-02	EPI_ISL_408898	A/duck/Korea/H2445/2015	Animal and Plant Quarantine Agency (APQA)	Animal and Plant Quarantine Agency (S-2158)
EPI1682342	PA	Korea, Republic of	2015-Mar-02	EPI_ISL_408899	A/duck/Korea/H2446/2015	Animal and Plant Quarantine Agency (APQA)	Animal and Plant Quarantine Agency (S-2158)
EPI1682350	PA	Korea, Republic of	2015-Mar-02	EPI_ISL_408900	A/duck/Korea/H2447/2015	Animal and Plant Quarantine Agency (APQA)	Animal and Plant Quarantine Agency (S-2158)
EPI1682358	PA	Korea, Republic of	2015-Mar-03	EPI_ISL_408901	A/duck/Korea/H2449/2015	Animal and Plant Quarantine Agency (APQA)	Animal and Plant Quarantine Agency (S-2158)
EPI1682366	PA	Korea, Republic of	2015-Mar-02	EPI_ISL_408902	A/duck/Korea/H2454/2015	Animal and Plant Quarantine Agency (APQA)	Animal and Plant Quarantine Agency (S-2158)
EPI1682374	PA	Korea, Republic of	2015-Mar-02	EPI_ISL_408903	A/duck/Korea/H2455/2015	Animal and Plant Quarantine Agency (APQA)	Animal and Plant Quarantine Agency (S-2158)
EPI1682382	PA	Korea, Republic of	2015-Mar-03	EPI_ISL_408904	A/duck/Korea/H2459/2015	Animal and Plant Quarantine Agency (APQA)	Animal and Plant Quarantine Agency (S-2158)
EPI1682390	PA	Korea, Republic of	2015-Mar-03	EPI_ISL_408905	A/duck/Korea/H2460/2015	Animal and Plant Quarantine Agency (APQA)	Animal and Plant Quarantine Agency (S-2158)
EPI1682398	PA	Korea, Republic of	2015-Mar-03	EPI_ISL_408906	A/duck/Korea/H2462/2015	Animal and Plant Quarantine Agency (APQA)	Animal and Plant Quarantine Agency (S-2158)
EPI1682406	PA	Korea, Republic of	2015-Mar-03	EPI_ISL_408907	A/duck/Korea/H2465/2015	Animal and Plant Quarantine Agency (APQA)	Animal and Plant Quarantine Agency (S-2158)
EPI1682414	PA	Korea, Republic of	2015-Mar-03	EPI_ISL_408908	A/duck/Korea/H2466/2015	Animal and Plant Quarantine Agency (APQA)	Animal and Plant Quarantine Agency (S-2158)
EPI1682422	PA	Korea, Republic of	2015-Mar-03	EPI_ISL_408909	A/duck/Korea/H2467/2015	Animal and Plant Quarantine Agency (APQA)	Animal and Plant Quarantine Agency (S-2158)
EPI1682430	PA	Korea, Republic of	2015-Mar-03	EPI_ISL_408910	A/duck/Korea/H2469/2015	Animal and Plant Quarantine Agency (APQA)	Animal and Plant Quarantine Agency (S-2158)
EPI1682438	PA	Korea, Republic of	2015-Mar-04	EPI_ISL_408911	A/duck/Korea/H2474/2015	Animal and Plant Quarantine Agency (APQA)	Animal and Plant Quarantine Agency (S-2158)
EPI1682446	PA	Korea, Republic of	2015-Mar-05	EPI_ISL_408912	A/duck/Korea/H2475/2015	Animal and Plant Quarantine Agency (APQA)	Animal and Plant Quarantine Agency (S-2158)
EPI1682454	PA	Korea, Republic of	2015-Mar-06	EPI_ISL_408913	A/duck/Korea/H2484/2015	Animal and Plant Quarantine Agency (APQA)	Animal and Plant Quarantine Agency (S-2158)
EPI1682462	PA	Korea, Republic of	2015-Mar-06	EPI_ISL_408914	A/duck/Korea/H2485/2015	Animal and Plant Quarantine Agency (APQA)	Animal and Plant Quarantine Agency (S-2158)
EPI1682470	PA	Korea, Republic of	2015-Mar-06	EPI_ISL_408915	A/chicken/Korea/H2486/2015	Animal and Plant Quarantine Agency (APQA)	Animal and Plant Quarantine Agency (S-2158)
EPI1682485	PA	Korea, Republic of	2015-Mar-10	EPI_ISL_408917	A/chicken/Korea/H2497/2015	Animal and Plant Quarantine Agency (APQA)	Animal and Plant Quarantine Agency (S-2158)
EPI1682493	PA	Korea, Republic of	2015-Mar-11	EPI_ISL_408918	A/duck/Korea/H2504/2015	Animal and Plant Quarantine Agency (APQA)	Animal and Plant Quarantine Agency (S-2158)
EPI1682501	PA	Korea, Republic of	2015-Mar-12	EPI_ISL_408919	A/chicken/Korea/H2513/2015	Animal and Plant Quarantine Agency (APQA)	Animal and Plant Quarantine Agency (S-2158)
EPI1682509	PA	Korea, Republic of	2015-Mar-12	EPI_ISL_408920	A/chicken/Korea/H2514/2015	Animal and Plant Quarantine Agency (APQA)	Animal and Plant Quarantine Agency (S-2158)
EPI1682524	PA	Korea, Republic of	2015-Mar-15	EPI_ISL_408922	A/chicken/Korea/H2519/2015	Animal and Plant Quarantine Agency (APQA)	Animal and Plant Quarantine Agency (S-2158)
EPI1682532	PA	Korea, Republic of	2015-Mar-20	EPI_ISL_408923	A/duck/Korea/H2529/2015	Animal and Plant Quarantine Agency (APQA)	Animal and Plant Quarantine Agency (S-2158)
EPI1682547	PA	Korea, Republic of	2015-Mar-26	EPI_ISL_408925	A/chicken/Korea/H2541/2015	Animal and Plant Quarantine Agency (APQA)	Animal and Plant Quarantine Agency (S-2158)
EPI1682555	PA	Korea, Republic of	2015-Mar-28	EPI_ISL_408926	A/chicken/Korea/H2551/2015	Animal and Plant Quarantine Agency (APQA)	Animal and Plant Quarantine Agency (S-2158)
EPI1682570	PA	Korea, Republic of	2015-Mar-31	EPI_ISL_408928	A/chicken/Korea/H2555/2015	Animal and Plant Quarantine Agency (APQA)	Animal and Plant Quarantine Agency (S-2158)
EPI1682578	PA	Korea, Republic of	2015-Apr-01	EPI_ISL_408929	A/chicken/Korea/H2560/2015	Animal and Plant Quarantine Agency (APQA)	Animal and Plant Quarantine Agency (S-2158)
EPI1682586	PA	Korea, Republic of	2015-Apr-03	EPI_ISL_408930	A/duck/Korea/H2564/2015	Animal and Plant Quarantine Agency (APQA)	Animal and Plant Quarantine Agency (S-2158)
EPI1682601	PA	Korea, Republic of	2015-Apr-06	EPI_ISL_408932	A/chicken/Korea/H2568/2015	Animal and Plant Quarantine Agency (APQA)	Animal and Plant Quarantine Agency (S-2158)
EPI1682609	PA	Korea, Republic of	2015-Apr-17	EPI_ISL_408933	A/chicken/Korea/H2570/2015	Animal and Plant Quarantine Agency (APQA)	Animal and Plant Quarantine Agency (S-2158)
EPI1682617	PA	Korea, Republic of	2015-Apr-10	EPI_ISL_408934	A/chicken/Korea/H2573/2015	Animal and Plant Quarantine Agency (APQA)	Animal and Plant Quarantine Agency (S-2158)
EPI1682625	PA	Korea, Republic of	2015-Apr-12	EPI_ISL_408935	A/chicken/Korea/H2580/2015	Animal and Plant Quarantine Agency (APQA)	Animal and Plant Quarantine Agency (S-2158)
EPI1682633	PA	Korea, Republic of	2015-Apr-13	EPI_ISL_408936	A/chicken/Korea/H2584/2015	Animal and Plant Quarantine Agency (APQA)	Animal and Plant Quarantine Agency (S-2158)
EPI1682648	PA	Korea, Republic of	2015-Apr-18	EPI_ISL_408938	A/chicken/Korea/H2596/2015	Animal and Plant Quarantine Agency (APQA)	Animal and Plant Quarantine Agency (S-2158)
EPI1682663	PA	Korea, Republic of	2015-Apr-22	EPI_ISL_408940	A/chicken/Korea/H2599/2015	Animal and Plant Quarantine Agency (APQA)	Animal and Plant Quarantine Agency (S-2158)
EPI1682671	PA	Korea, Republic of	2015-Apr-27	EPI_ISL_408941	A/chicken/Korea/H2600/2015	Animal and Plant Quarantine Agency (APQA)	Animal and Plant Quarantine Agency (S-2158)
EPI1682686	PA	Korea, Republic of	2015-May-12	EPI_ISL_408943	A/duck/Korea/H2613/2015	Animal and Plant Quarantine Agency (APQA)	Animal and Plant Quarantine Agency (S-2158)
EPI1682715	PA	Korea, Republic of	2015-May-24	EPI_ISL_408947	A/duck/Korea/H2629/2015	Animal and Plant Quarantine Agency (APQA)	Animal and Plant Quarantine Agency (S-2158)
EPI1682723	PA	Korea, Republic of	2015-May-26	EPI_ISL_408948	A/duck/Korea/H2631/2015	Animal and Plant Quarantine Agency (APQA)	Animal and Plant Quarantine Agency (S-2158)
EPI1682773	PA	Korea, Republic of	2015-Sep-19	EPI_ISL_408955	A/environment/Korea/H2833/2015	Animal and Plant Quarantine Agency (APQA)	Animal and Plant Quarantine Agency (S-2158)
EPI1682816	PA	Korea, Republic of	2015-Oct-28	EPI_ISL_408962	A/duck/Korea/H3105/2015	Animal and Plant Quarantine Agency (APQA)	Animal and Plant Quarantine Agency (S-2158)
EPI1682845	PA	Korea, Republic of	2014-Jan-23	EPI_ISL_408966	A/duck/Korea/H0088/2014	Animal and Plant Quarantine Agency (APQA)	Animal and Plant Quarantine Agency (S-2158)
EPI1682853	PA	Korea, Republic of	2014-Feb-17	EPI_ISL_408967	A/chicken/Korea/H0453/2014	Animal and Plant Quarantine Agency (APQA)	Animal and Plant Quarantine Agency (S-2158)
EPI1682869	PA	Korea, Republic of	2014-Jun-25	EPI_ISL_408969	A/duck/Korea/H1592/2014	Animal and Plant Quarantine Agency (APQA)	Animal and Plant Quarantine Agency (S-2158)
EPI1682877	PA	Korea, Republic of	2014-Oct-01	EPI_ISL_408970	A/duck/Korea/H1750/2014	Animal and Plant Quarantine Agency (APQA)	Animal and Plant Quarantine Agency (S-2158)
EPI1682885	PA	Korea, Republic of	2014-Oct-11	EPI_ISL_408971	A/duck/Korea/H1763/2014	Animal and Plant Quarantine Agency (APQA)	Animal and Plant Quarantine Agency (S-2158)
EPI1682893	PA	Korea, Republic of	2015-Jan-27	EPI_ISL_408972	A/duck/Korea/H2240/2015	Animal and Plant Quarantine Agency (APQA)	Animal and Plant Quarantine Agency (S-2158)
EPI1682902	PA	Korea, Republic of	2015-Jan-31	EPI_ISL_408973	A/chicken/Korea/H2295/2015	Animal and Plant Quarantine Agency (APQA)	Animal and Plant Quarantine Agency (S-2158)
EPI1690455	PA	Korea, Republic of	2014-Mar-03	EPI_ISL_410213	A/ostrich/Korea/H0829/2014	Animal and Plant Quarantine Agency (APQA)	Animal and Plant Quarantine Agency (S-2158)
EPI1691236	PA	Germany	2020-Feb-06	EPI_ISL_410291	A/chicken/Germany-BW/AI00049/2020	CVUA Karlsruhe	Friedrich-Loeffler-Institut
EPI1701625	PA	Iran, Islamic Republic of	2016-Nov-14	EPI_ISL_412984	A/chicken/Iran/17RS654-01/2016	Center of Hygiene and Epidemiology in Kaliningrad Region	Istituto Zooprofilattico Sperimentale Delle Venezie
EPI1701640	PA	Iran, Islamic Republic of	2016-Nov-28	EPI_ISL_412986	A/chicken/Iran/17RS654-03/2016	Center of Hygiene and Epidemiology in Kaliningrad Region	Istituto Zooprofilattico Sperimentale Delle Venezie
EPI1701648	PA	Iran, Islamic Republic of	2016-Dec-19	EPI_ISL_412987	A/chicken/Iran/17RS654-08/2016	Center of Hygiene and Epidemiology in Kaliningrad Region	Istituto Zooprofilattico Sperimentale Delle Venezie
EPI1701656	PA	Iran, Islamic Republic of	2017-Jan-05	EPI_ISL_412988	A/chicken/Iran/17RS654-15/2017	Center of Hygiene and Epidemiology in Kaliningrad Region	Istituto Zooprofilattico Sperimentale Delle Venezie
EPI1701672	PA	Iran, Islamic Republic of	2016-Dec-03	EPI_ISL_412990	A/chicken/Iran/17RS654-28/2016	Center of Hygiene and Epidemiology in Kaliningrad Region	Istituto Zooprofilattico Sperimentale Delle Venezie
EPI1701679	PA	Iran, Islamic Republic of	2017-Jan-20	EPI_ISL_412991	A/chicken/Iran/17RS654-29/2017	Center of Hygiene and Epidemiology in Kaliningrad Region	Istituto Zooprofilattico Sperimentale Delle Venezie
EPI1701713	PA	Iran, Islamic Republic of	2017-Oct-21	EPI_ISL_412996	A/chicken/Iran/18VIR2027-03/2017	Center of Hygiene and Epidemiology in Kaliningrad Region	Istituto Zooprofilattico Sperimentale Delle Venezie
EPI1701729	PA	Iran, Islamic Republic of	2017-Oct-21	EPI_ISL_412998	A/chicken/Iran/18VIR2027-05/2017	Center of Hygiene and Epidemiology in Kaliningrad Region	Istituto Zooprofilattico Sperimentale Delle Venezie
EPI1701742	PA	Iran, Islamic Republic of	2017-Oct-28	EPI_ISL_413000	A/chicken/Iran/18VIR2027-07/2017	Center of Hygiene and Epidemiology in Kaliningrad Region	Istituto Zooprofilattico Sperimentale Delle Venezie
EPI1701754	PA	Iran, Islamic Republic of	2017-Dec-21	EPI_ISL_413002	A/chicken/Iran/18VIR2027-09/2017	Center of Hygiene and Epidemiology in Kaliningrad Region	Istituto Zooprofilattico Sperimentale Delle Venezie
EPI1701779	PA	Iran, Islamic Republic of	2017-Dec-21	EPI_ISL_413006	A/chicken/Iran/18VIR2027-15/2017	Center of Hygiene and Epidemiology in Kaliningrad Region	Istituto Zooprofilattico Sperimentale Delle Venezie
EPI1701815	PA	Iran, Islamic Republic of	2016-Dec-09	EPI_ISL_413011	A/wild_bird/Iran/17RS654-24/2016	Center of Hygiene and Epidemiology in Kaliningrad Region	Istituto Zooprofilattico Sperimentale Delle Venezie
EPI1711370	PA	Germany	2020-Mar-12	EPI_ISL_415197	A/chicken/Germany-SN/AI00276/2020	Landesuntersuchungsanstalt für das Gesundheits- und Veterinärwesen Sachsen	Friedrich-Loeffler-Institut
EPI1719041	PA	Czech Republic	2020-Feb-17	EPI_ISL_418266	A/turkey/Czech Republic/3071/2020	State Veterinary Institute Prague	State Veterinary Institute Prague	Nagy,A
EPI1721775	PA	Bulgaria	2018-Mar-02	EPI_ISL_419212	A/chicken/Bulgaria/Dobrich/12-1/2018	NDRVMI (National Diagnostic and Research Veterinary Medical Institute)	University of Cambridge	xyz, abc
EPI1721423	PA	Hungary	2020-Jan-10	EPI_ISL_419239	A/duck/Hungary/1565_20VIR749-2/2020	National Food Chain Safety Office Veterinary Diagnostic Directorate Laboratory for Molecular Biology	Istituto Zooprofilattico Sperimentale Delle Venezie	Bálint,Ádám;Malik,Péter;Ursu,Krisztina;Bianca,Zecchin;Gianpiero,Zamperin;Ambra,Pastori;Annalisa,Salviato;Alice,Fusaro;Calogero,Terregino
EPI1721671	PA	Germany	2020-Mar-26	EPI_ISL_419312	A/steamer duck/Germany-SN/AI00346/2020	Landesuntersuchungsanstalt für das Gesundheits- und Veterinärwesen Sachsen	Friedrich-Loeffler-Institut
EPI1721679	PA	Germany	2020-Mar-27	EPI_ISL_419314	A/turkey/Germany-ST/AI00352/2020	Landesamt für Verbraucherschutz Sachsen-Anhalt	Friedrich-Loeffler-Institut
EPI1721782	PA	Bulgaria	2018-Mar-02	EPI_ISL_419344	A/chicken/Bulgaria/Dobrich/12-2/2018	NDRVMI (National Diagnostic and Research Veterinary Medical Institute)	University of Cambridge
EPI1721790	PA	Bulgaria	2018-Sep-19	EPI_ISL_419345	A/chicken/Bulgaria/Plovdiv/224-1/2018	NDRVMI (National Diagnostic and Research Veterinary Medical Institute)	University of Cambridge
EPI1721798	PA	Bulgaria	2018-Sep-19	EPI_ISL_419346	A/chicken/Bulgaria/Plovdiv/224-2/2018	NDRVMI (National Diagnostic and Research Veterinary Medical Institute)	University of Cambridge
EPI1721814	PA	Bulgaria	2017-Oct-19	EPI_ISL_419348	A/chicken/Bulgaria/Haskovo/411/2017	NDRVMI (National Diagnostic and Research Veterinary Medical Institute)	University of Cambridge
EPI1721822	PA	Bulgaria	2017-Nov-02	EPI_ISL_419349	A/chicken/Bulgaria/Sliven/432/2017	NDRVMI (National Diagnostic and Research Veterinary Medical Institute)	University of Cambridge
EPI1721830	PA	Bulgaria	2017-Oct-17	EPI_ISL_419350	A/duck/Bulgaria/Dobrich/407/2017	NDRVMI (National Diagnostic and Research Veterinary Medical Institute)	University of Cambridge
EPI1721838	PA	Bulgaria	2017-Nov-03	EPI_ISL_419351	A/duck/Bulgaria/Yambol/436/2017	NDRVMI (National Diagnostic and Research Veterinary Medical Institute)	University of Cambridge
EPI1721846	PA	Bulgaria	2017-Nov-20	EPI_ISL_419352	A/duck/Bulgaria/Stara-Zagora/623/2017	NDRVMI (National Diagnostic and Research Veterinary Medical Institute)	University of Cambridge
EPI1721854	PA	Bulgaria	2018-Apr-02	EPI_ISL_419353	A/duck/Bulgaria/Yambol/35-1/2018	NDRVMI (National Diagnostic and Research Veterinary Medical Institute)	University of Cambridge
EPI1721862	PA	Bulgaria	2018-Apr-13	EPI_ISL_419354	A/partridge/Bulgaria/Plovdiv/60-1/2018	NDRVMI (National Diagnostic and Research Veterinary Medical Institute)	University of Cambridge
EPI1721870	PA	Bulgaria	2018-Apr-13	EPI_ISL_419355	A/partridge/Bulgaria/Plovdiv/60-2/2018	NDRVMI (National Diagnostic and Research Veterinary Medical Institute)	University of Cambridge
EPI1721886	PA	Bulgaria	2018-Apr-17	EPI_ISL_419357	A/duck/Bulgaria/Plovdiv/76-1/2018	NDRVMI (National Diagnostic and Research Veterinary Medical Institute)	University of Cambridge
EPI1721894	PA	Bulgaria	2018-Apr-17	EPI_ISL_419358	A/duck/Bulgaria/Plovdiv/76-2/2018	NDRVMI (National Diagnostic and Research Veterinary Medical Institute)	University of Cambridge
EPI1721902	PA	Bulgaria	2018-Jun-12	EPI_ISL_419359	A/chicken/Bulgaria/Dobrich/115/2018	NDRVMI (National Diagnostic and Research Veterinary Medical Institute)	University of Cambridge
EPI1721910	PA	Bulgaria	2018-Jul-05	EPI_ISL_419360	A/chicken/Bulgaria/Dobrich/163-1/2018	NDRVMI (National Diagnostic and Research Veterinary Medical Institute)	University of Cambridge
EPI1721918	PA	Bulgaria	2018-Jul-05	EPI_ISL_419361	A/chicken/Bulgaria/Dobrich/163-2/2018	NDRVMI (National Diagnostic and Research Veterinary Medical Institute)	University of Cambridge
EPI1721926	PA	Bulgaria	2018-Oct-16	EPI_ISL_419362	A/chicken/Bulgaria/Haskovo/286/2018	NDRVMI (National Diagnostic and Research Veterinary Medical Institute)	University of Cambridge
EPI1721934	PA	Bulgaria	2018-Oct-18	EPI_ISL_419363	A/chicken/Bulgaria/Plovdiv/295/2018	NDRVMI (National Diagnostic and Research Veterinary Medical Institute)	University of Cambridge
EPI1721942	PA	Bulgaria	2018-Oct-26	EPI_ISL_419364	A/chicken/Bulgaria/Plovdiv/333/2018	NDRVMI (National Diagnostic and Research Veterinary Medical Institute)	University of Cambridge
EPI1721950	PA	Bulgaria	2018-Oct-29	EPI_ISL_419365	A/turkey/Bulgaria/Haskovo/336/2018	NDRVMI (National Diagnostic and Research Veterinary Medical Institute)	University of Cambridge
EPI1721960	PA	Bulgaria	2018-Dec-13	EPI_ISL_419367	A/chicken/Bulgaria/Vidin-Kosovo/550/2018	NDRVMI (National Diagnostic and Research Veterinary Medical Institute)	University of Cambridge
EPI1753771	PA	Germany	2016-Jan-01	EPI_ISL_486440	recombinant A/tufted duck/Germany/AR8444/2016	Friedrich-Loeffler-Institut	Friedrich-Loeffler-Institut
EPI1776474	PA	China	2016-Dec-18	EPI_ISL_503037	A/swan/China/ST/2016			Jiang,W.
EPI1780070	PA	Bulgaria	2020-Mar-09	EPI_ISL_503968	A/chicken/Bulgaria/217_20VIR1724-1/2020			Goujgoulova,G.; Slavcheva,I.; Zecchin,B.; Zamperin,G.; Pastori,A.; Schivo,A.; Fusaro,A.; Terregino,C.
EPI1787967	PA	South Africa	2018-Apr-06	EPI_ISL_505431	A/quail/South Africa/AI5930/2018			Abolnik,C.
EPI1787975	PA	South Africa	2018-Jun-06	EPI_ISL_505432	A/chicken/South Africa/499723/2018			Abolnik,C.
EPI1881261	PA	China	2020-Oct-11	EPI_ISL_2815336	A/common teal/Ningxia/105/2020	College of Wildlife and Protected Areas, Northeast Forestry University	Northeast Forestry University
EPI1881269	PA	China	2020-Oct-15	EPI_ISL_2815374	A/mallard/Ningxia/175/2020	College of Wildlife and Protected Areas, Northeast Forestry University	Northeast Forestry University
EPI1881277	PA	China	2020-Oct-15	EPI_ISL_2820250	A/mallard/Ningxia/176/2020	College of Wildlife and Protected Areas, Northeast Forestry University	Northeast Forestry University
EPI1881285	PA	China	2020-Oct-15	EPI_ISL_2820259	A/common teal/Ningxia/181/2020	College of Wildlife and Protected Areas, Northeast Forestry University	Northeast Forestry University
EPI1881303	PA	China	2020-Oct-15	EPI_ISL_2820261	A/common teal/Ningxia/189/2020	College of Wildlife and Protected Areas, Northeast Forestry University	Northeast Forestry University
EPI1881311	PA	China	2020-Oct-16	EPI_ISL_2820262	A/common teal/Ningxia/237/2020	College of Wildlife and Protected Areas, Northeast Forestry University	Northeast Forestry University
EPI1881319	PA	China	2020-Oct-16	EPI_ISL_2820288	A/mallard/Ningxia/239/2020	College of Wildlife and Protected Areas, Northeast Forestry University	Northeast Forestry University
EPI1881327	PA	China	2020-Oct-16	EPI_ISL_2820465	A/mallard/Ningxia/241/2020	College of Wildlife and Protected Areas, Northeast Forestry University	Northeast Forestry University
EPI1881335	PA	China	2020-Oct-16	EPI_ISL_2820479	A/common pochard/Ningxia/243/2020	College of Wildlife and Protected Areas, Northeast Forestry University	Northeast Forestry University
EPI1881343	PA	China	2020-Oct-16	EPI_ISL_2820480	A/common teal/Ningxia/245/2020	College of Wildlife and Protected Areas, Northeast Forestry University	Northeast Forestry University
EPI1881351	PA	China	2020-Oct-16	EPI_ISL_2820501	A/mallard/Ningxia/247/2020	College of Wildlife and Protected Areas, Northeast Forestry University	Northeast Forestry University
EPI1881359	PA	China	2020-Oct-16	EPI_ISL_2820503	A/mallard/Ningxia/249/2020	College of Wildlife and Protected Areas, Northeast Forestry University	Northeast Forestry University
EPI1881367	PA	China	2020-Oct-16	EPI_ISL_2820504	A/common teal/Ningxia/253/2020	College of Wildlife and Protected Areas, Northeast Forestry University	Northeast Forestry University
EPI1882775	PA	Sweden	2021-May-21	EPI_ISL_3001273	A/common buzzard/Sweden/SVA210510SZ0206/FB001829/C-2021	National Veterinary Institute, SVA	National Veterinary Institute
EPI1882943	PA	Sweden	2021-Jun-17	EPI_ISL_3026043	A/European herring gull/Sweden/SVA210617SZ0354/FB002251/I-2021	National Veterinary Institute, SVA	National Veterinary Institute
EPI1883278	PA	Sweden	2021-Jun-17	EPI_ISL_3098710	A/common eider/Sweden/SVA210617SZ0354/FB002253/I-2021	National Veterinary Institute, SVA	National Veterinary Institute
EPI1883382	PA	Sweden	2021-Jan-19	EPI_ISL_3102024	A/barnacle goose/Sweden/SVA210423SZ0250/FB001648/M-2021	National Veterinary Institute, SVA	National Veterinary Institute
EPI1883392	PA	Sweden	2021-Jan-06	EPI_ISL_3102029	A/barnacle goose/Sweden/SVA210423SZ0252/FB001647/M2021	National Veterinary Institute, SVA	National Veterinary Institute
EPI1883417	PA	Bulgaria	2021-Apr-23	EPI_ISL_3102056	A/chicken/Bulgaria/274-5_21VIR4270-4/2021	Istituto Zooprofilattico Sperimentale delle Venezie, EU/OIE/Reference Laboratory and FAO Reference Centre for AI and ND	Istituto Zooprofilattico Sperimentale Delle Venezie	Goujgoulova, G.; Slavcheva, I.; Zecchin, B.; Fusaro, A.; Milani, A.; Schivo, A.; Salviato, A.; Giussani, E.; Monne, I.; Terregino, C.
EPI1883425	PA	Bulgaria	2021-Apr-26	EPI_ISL_3102057	A/chicken/Bulgaria/275-4_21VIR4270-6/2021	Istituto Zooprofilattico Sperimentale delle Venezie, EU/OIE/Reference Laboratory and FAO Reference Centre for AI and ND	Istituto Zooprofilattico Sperimentale Delle Venezie	Goujgoulova, G.; Slavcheva, I.; Zecchin, B.; Fusaro, A.; Milani, A.; Schivo, A.; Salviato, A.; Giussani, E.; Monne, I.; Terregino, C.
EPI1883433	PA	Bulgaria	2021-May-05	EPI_ISL_3102058	A/chicken/Bulgaria/297-2_21VIR4270-8/2021	Istituto Zooprofilattico Sperimentale delle Venezie, EU/OIE/Reference Laboratory and FAO Reference Centre for AI and ND	Istituto Zooprofilattico Sperimentale Delle Venezie	Goujgoulova, G.; Slavcheva, I.; Zecchin, B.; Fusaro, A.; Milani, A.; Schivo, A.; Salviato, A.; Giussani, E.; Monne, I.; Terregino, C.
EPI1883441	PA	Bulgaria	2021-May-05	EPI_ISL_3102059	A/chicken/Bulgaria/298-1_21VIR4270-9/2021	Istituto Zooprofilattico Sperimentale delle Venezie, EU/OIE/Reference Laboratory and FAO Reference Centre for AI and ND	Istituto Zooprofilattico Sperimentale Delle Venezie	Goujgoulova, G.; Slavcheva, I.; Zecchin, B.; Fusaro, A.; Milani, A.; Schivo, A.; Salviato, A.; Giussani, E.; Monne, I.; Terregino, C.
EPI1883449	PA	Poland	2021-Mar-05	EPI_ISL_3102060	A/duck/Poland/H160_21RS1385-1/2021	Istituto Zooprofilattico Sperimentale delle Venezie, EU/OIE/Reference Laboratory and FAO Reference Centre for AI and ND	Istituto Zooprofilattico Sperimentale Delle Venezie	Smietanka, K.; Swieton, E.; Zecchin, B.; Fusaro, A.; Milani, A.; Schivo, A.; Salviato, A.; Giussani, E.; Monne, I.; Terregino, C.
EPI1883457	PA	Poland	2021-Apr-09	EPI_ISL_3102061	A/duck/Poland/H542_21RS1385-2/2021	Istituto Zooprofilattico Sperimentale delle Venezie, EU/OIE/Reference Laboratory and FAO Reference Centre for AI and ND	Istituto Zooprofilattico Sperimentale Delle Venezie	Smietanka, K.; Swieton, E.; Zecchin, B.; Fusaro, A.; Milani, A.; Schivo, A.; Salviato, A.; Giussani, E.; Monne, I.; Terregino, C.
EPI1883465	PA	Poland	2021-May-11	EPI_ISL_3102062	A/chicken/Poland/H1124_21RS1385-3/2021	Istituto Zooprofilattico Sperimentale delle Venezie, EU/OIE/Reference Laboratory and FAO Reference Centre for AI and ND	Istituto Zooprofilattico Sperimentale Delle Venezie	Smietanka, K.; Swieton, E.; Zecchin, B.; Fusaro, A.; Milani, A.; Schivo, A.; Salviato, A.; Giussani, E.; Monne, I.; Terregino, C.
EPI1883473	PA	Poland	2021-May-05	EPI_ISL_3102063	A/goose/Poland/H1044_21RS1385-4/2021	Istituto Zooprofilattico Sperimentale delle Venezie, EU/OIE/Reference Laboratory and FAO Reference Centre for AI and ND	Istituto Zooprofilattico Sperimentale Delle Venezie	Smietanka, K.; Swieton, E.; Zecchin, B.; Fusaro, A.; Milani, A.; Schivo, A.; Salviato, A.; Giussani, E.; Monne, I.; Terregino, C.
EPI1883481	PA	Poland	2021-May-01	EPI_ISL_3102064	A/duck/Poland/H1029_21RS1385-5/2021	Istituto Zooprofilattico Sperimentale delle Venezie, EU/OIE/Reference Laboratory and FAO Reference Centre for AI and ND	Istituto Zooprofilattico Sperimentale Delle Venezie	Smietanka, K.; Swieton, E.; Zecchin, B.; Fusaro, A.; Milani, A.; Schivo, A.; Salviato, A.; Giussani, E.; Monne, I.; Terregino, C.
EPI1883489	PA	Poland	2021-May-03	EPI_ISL_3102065	A/goose/Poland/H1036_21RS1385-6/2021	Istituto Zooprofilattico Sperimentale delle Venezie, EU/OIE/Reference Laboratory and FAO Reference Centre for AI and ND	Istituto Zooprofilattico Sperimentale Delle Venezie	Smietanka, K.; Swieton, E.; Zecchin, B.; Fusaro, A.; Milani, A.; Schivo, A.; Salviato, A.; Giussani, E.; Monne, I.; Terregino, C.
EPI1883497	PA	Poland	2021-Apr-20	EPI_ISL_3102066	A/chicken/Poland/H812_21RS1385-7/2021	Istituto Zooprofilattico Sperimentale delle Venezie, EU/OIE/Reference Laboratory and FAO Reference Centre for AI and ND	Istituto Zooprofilattico Sperimentale Delle Venezie	Smietanka, K.; Swieton, E.; Zecchin, B.; Fusaro, A.; Milani, A.; Schivo, A.; Salviato, A.; Giussani, E.; Monne, I.; Terregino, C.
EPI1883513	PA	Poland	2021-Apr-28	EPI_ISL_3102068	A/chicken/Poland/H984_21RS1385-9/2021	Istituto Zooprofilattico Sperimentale delle Venezie, EU/OIE/Reference Laboratory and FAO Reference Centre for AI and ND	Istituto Zooprofilattico Sperimentale Delle Venezie	Smietanka, K.; Swieton, E.; Zecchin, B.; Fusaro, A.; Milani, A.; Schivo, A.; Salviato, A.; Giussani, E.; Monne, I.; Terregino, C.
EPI1883521	PA	Poland	2021-May-13	EPI_ISL_3102069	A/chicken/Poland/H1161_21RS1385-10/2021	Istituto Zooprofilattico Sperimentale delle Venezie, EU/OIE/Reference Laboratory and FAO Reference Centre for AI and ND	Istituto Zooprofilattico Sperimentale Delle Venezie	Smietanka, K.; Swieton, E.; Zecchin, B.; Fusaro, A.; Milani, A.; Schivo, A.; Salviato, A.; Giussani, E.; Monne, I.; Terregino, C.
EPI1883529	PA	Poland	2021-May-02	EPI_ISL_3102070	A/white_stork/Poland/MB412_21RS1385-11/2021	Istituto Zooprofilattico Sperimentale delle Venezie, EU/OIE/Reference Laboratory and FAO Reference Centre for AI and ND	Istituto Zooprofilattico Sperimentale Delle Venezie	Smietanka, K.; Swieton, E.; Zecchin, B.; Fusaro, A.; Milani, A.; Schivo, A.; Salviato, A.; Giussani, E.; Monne, I.; Terregino, C.
EPI1883537	PA	Poland	2021-Apr-16	EPI_ISL_3102071	A/chicken/Poland/H712_21RS1385-12/2021	Istituto Zooprofilattico Sperimentale delle Venezie, EU/OIE/Reference Laboratory and FAO Reference Centre for AI and ND	Istituto Zooprofilattico Sperimentale Delle Venezie	Smietanka, K.; Swieton, E.; Zecchin, B.; Fusaro, A.; Milani, A.; Schivo, A.; Salviato, A.; Giussani, E.; Monne, I.; Terregino, C.
EPI1883545	PA	Poland	2021-May-07	EPI_ISL_3102072	A/chicken/Poland/H1084_21RS1385-13/2021	Istituto Zooprofilattico Sperimentale delle Venezie, EU/OIE/Reference Laboratory and FAO Reference Centre for AI and ND	Istituto Zooprofilattico Sperimentale Delle Venezie	Smietanka, K.; Swieton, E.; Zecchin, B.; Fusaro, A.; Milani, A.; Schivo, A.; Salviato, A.; Giussani, E.; Monne, I.; Terregino, C.
EPI1883553	PA	Poland	2021-May-14	EPI_ISL_3102073	A/turkey/Poland/H1184_21RS1385-14/2021	Istituto Zooprofilattico Sperimentale delle Venezie, EU/OIE/Reference Laboratory and FAO Reference Centre for AI and ND	Istituto Zooprofilattico Sperimentale Delle Venezie	Smietanka, K.; Swieton, E.; Zecchin, B.; Fusaro, A.; Milani, A.; Schivo, A.; Salviato, A.; Giussani, E.; Monne, I.; Terregino, C.
EPI1883561	PA	Poland	2021-May-13	EPI_ISL_3102074	A/turkey/Poland/H1168_21RS1385-15/2021	Istituto Zooprofilattico Sperimentale delle Venezie, EU/OIE/Reference Laboratory and FAO Reference Centre for AI and ND	Istituto Zooprofilattico Sperimentale Delle Venezie	Smietanka, K.; Swieton, E.; Zecchin, B.; Fusaro, A.; Milani, A.; Schivo, A.; Salviato, A.; Giussani, E.; Monne, I.; Terregino, C.
EPI1883569	PA	Poland	2021-Apr-25	EPI_ISL_3102075	A/chicken/Poland/H928_21RS1385-16/2021	Istituto Zooprofilattico Sperimentale delle Venezie, EU/OIE/Reference Laboratory and FAO Reference Centre for AI and ND	Istituto Zooprofilattico Sperimentale Delle Venezie	Smietanka, K.; Swieton, E.; Zecchin, B.; Fusaro, A.; Milani, A.; Schivo, A.; Salviato, A.; Giussani, E.; Monne, I.; Terregino, C.
EPI1883577	PA	Poland	2021-Apr-07	EPI_ISL_3102076	A/duck/Poland/H515_21RS1385-17/2021	Istituto Zooprofilattico Sperimentale delle Venezie, EU/OIE/Reference Laboratory and FAO Reference Centre for AI and ND	Istituto Zooprofilattico Sperimentale Delle Venezie	Smietanka, K.; Swieton, E.; Zecchin, B.; Fusaro, A.; Milani, A.; Schivo, A.; Salviato, A.; Giussani, E.; Monne, I.; Terregino, C.
EPI1883585	PA	Poland	2021-Apr-07	EPI_ISL_3102077	A/duck/Poland/H514_21RS1385-18/2021	Istituto Zooprofilattico Sperimentale delle Venezie, EU/OIE/Reference Laboratory and FAO Reference Centre for AI and ND	Istituto Zooprofilattico Sperimentale Delle Venezie	Smietanka, K.; Swieton, E.; Zecchin, B.; Fusaro, A.; Milani, A.; Schivo, A.; Salviato, A.; Giussani, E.; Monne, I.; Terregino, C.
EPI1883593	PA	Poland	2021-Apr-22	EPI_ISL_3102078	A/mute_swan/Poland/MB396_21RS1385-19/2021	Istituto Zooprofilattico Sperimentale delle Venezie, EU/OIE/Reference Laboratory and FAO Reference Centre for AI and ND	Istituto Zooprofilattico Sperimentale Delle Venezie	Smietanka, K.; Swieton, E.; Zecchin, B.; Fusaro, A.; Milani, A.; Schivo, A.; Salviato, A.; Giussani, E.; Monne, I.; Terregino, C.
EPI1883601	PA	Poland	2021-May-24	EPI_ISL_3102079	A/turkey/Poland/H1289_21RS1385-20/2021	Istituto Zooprofilattico Sperimentale delle Venezie, EU/OIE/Reference Laboratory and FAO Reference Centre for AI and ND	Istituto Zooprofilattico Sperimentale Delle Venezie	Smietanka, K.; Swieton, E.; Zecchin, B.; Fusaro, A.; Milani, A.; Schivo, A.; Salviato, A.; Giussani, E.; Monne, I.; Terregino, C.
EPI1883609	PA	Austria	2021-Apr-27	EPI_ISL_3102080	A/chicken/Austria/21052483_21VIR3291-1/2021	AGES - Österreichische Agentur für Gesundheit und Ernährungssicherheit GmbH	Istituto Zooprofilattico Sperimentale Delle Venezie	Wodak, E.; Revilla Fernandez, S.; Schmoll, F.; Zecchin, B.; Fusaro, A.; Milani, A.; Schivo, A.; Salviato, A.; Giussani, E.; Monne, I.; Terregino, C.
EPI1883625	PA	Romania	2021-Apr-08	EPI_ISL_3102082	A/mute_swan/Romania/11981-2_21VIR3163-6/2021	Istituto Zooprofilattico Sperimentale delle Venezie, EU/OIE/Reference Laboratory and FAO Reference Centre for AI and ND	Istituto Zooprofilattico Sperimentale Delle Venezie	Onita, I.; Neicut, A.; Raluca, B.; Razvan, M.; Florica, B.; Zecchin, B.; Fusaro, A.; Giussani, E.; Schivo, A.; Salviato, A.; Monne, I.; Terregino, C.
EPI1883815	PA	Sweden	2021-Feb-01	EPI_ISL_3102208	A/barnacle goose/Sweden/SVA210210SZ0372/FB000374/M-2021	National Veterinary Institute, SVA	National Veterinary Institute
EPI1883831	PA	Sweden	2021-Mar-29	EPI_ISL_3127850	A/whooper swan/Sweden/SVA210331SZ0441/FB0001325/W-2021	National Veterinary Institute, SVA	National Veterinary Institute
EPI1883842	PA	Sweden	2021-Mar-25	EPI_ISL_3128152	A/Canada goose/Sweden/SVA210331SZ/FB001326/W-2021	National Veterinary Institute, SVA	National Veterinary Institute
EPI1883847	PA	Sweden	2021-Apr-06	EPI_ISL_3128522	A/Canada goose/Sweden/SVA210407SZ0510/FB001379/O-2021	National Veterinary Institute, SVA	National Veterinary Institute
EPI1883856	PA	Greece	2021-Mar-22	EPI_ISL_3128523	A/dalmatian pelican/Greece/47t_21VIR3735-3/2021	Istituto Zooprofilattico Sperimentale delle Venezie, EU/OIE/Reference Laboratory and FAO Reference Centre for AI and ND	Istituto Zooprofilattico Sperimentale Delle Venezie	Georgiades, G.; Ragias, B.; Gkolia, A.; Anthopoulou, E.; Zecchin, B.; Fusaro, A.; Giussani, E.; Schivo, A.; Salviato, A.; Palumbo, E.; Monne, I.; Terregino, C.
EPI1883864	PA	Kosovo	2021-May-31	EPI_ISL_3128524	A/partridge/Kosovo/96_21VIR5162-14/2021	Istituto Zooprofilattico Sperimentale delle Venezie, EU/OIE/Reference Laboratory and FAO Reference Centre for AI and ND	Istituto Zooprofilattico Sperimentale Delle Venezie	Uka, K.; Cana, A.; Merovci, X.; Krstevski, K.; Zecchin, B.; Fusaro, A.; Giussani, E.; Schivo, A.; Salviato, A.; Palumbo, E.; Monne, I.; Terregino, C.
EPI1883872	PA	Kosovo	2021-May-31	EPI_ISL_3128525	A/chicken/Kosovo/97_21VIR5162-15/2021	Istituto Zooprofilattico Sperimentale delle Venezie, EU/OIE/Reference Laboratory and FAO Reference Centre for AI and ND	Istituto Zooprofilattico Sperimentale Delle Venezie	Uka, K.; Cana, A.; Merovci, X.; Krstevski, K.; Zecchin, B.; Fusaro, A.; Giussani, E.; Schivo, A.; Salviato, A.; Palumbo, E.; Monne, I.; Terregino, C.
EPI1883880	PA	Kosovo	2021-May-31	EPI_ISL_3128526	A/chicken/Kosovo/98_21VIR5162-16/2021	Istituto Zooprofilattico Sperimentale delle Venezie, EU/OIE/Reference Laboratory and FAO Reference Centre for AI and ND	Istituto Zooprofilattico Sperimentale Delle Venezie	Uka, K.; Cana, A.; Merovci, X.; Krstevski, K.; Zecchin, B.; Fusaro, A.; Giussani, E.; Schivo, A.; Salviato, A.; Palumbo, E.; Monne, I.; Terregino, C.
EPI1883888	PA	Kosovo	2021-Jun-02	EPI_ISL_3128527	A/duck/Kosovo/107_21VIR5162-17/2021	Istituto Zooprofilattico Sperimentale delle Venezie, EU/OIE/Reference Laboratory and FAO Reference Centre for AI and ND	Istituto Zooprofilattico Sperimentale Delle Venezie	Uka, K.; Cana, A.; Merovci, X.; Krstevski, K.; Zecchin, B.; Fusaro, A.; Giussani, E.; Schivo, A.; Salviato, A.; Palumbo, E.; Monne, I.; Terregino, C.
EPI1883896	PA	Kosovo	2021-Jun-03	EPI_ISL_3128528	A/chicken/Kosovo/113_21VIR5162-19/2021	Istituto Zooprofilattico Sperimentale delle Venezie, EU/OIE/Reference Laboratory and FAO Reference Centre for AI and ND	Istituto Zooprofilattico Sperimentale Delle Venezie	Uka, K.; Cana, A.; Merovci, X.; Krstevski, K.; Zecchin, B.; Fusaro, A.; Giussani, E.; Schivo, A.; Salviato, A.; Palumbo, E.; Monne, I.; Terregino, C.
EPI1883904	PA	Kosovo	2021-May-19	EPI_ISL_3128529	A/chicken/Kosovo/82_21VIR5162-1/2021	Istituto Zooprofilattico Sperimentale delle Venezie, EU/OIE/Reference Laboratory and FAO Reference Centre for AI and ND	Istituto Zooprofilattico Sperimentale Delle Venezie	Uka, K.; Cana, A.; Merovci, X.; Krstevski, K.; Zecchin, B.; Fusaro, A.; Giussani, E.; Schivo, A.; Salviato, A.; Palumbo, E.; Monne, I.; Terregino, C.
EPI1883912	PA	Kosovo	2021-May-25	EPI_ISL_3128530	A/chicken/Kosovo/84_21VIR5162-2/2021	Istituto Zooprofilattico Sperimentale delle Venezie, EU/OIE/Reference Laboratory and FAO Reference Centre for AI and ND	Istituto Zooprofilattico Sperimentale Delle Venezie	Uka, K.; Cana, A.; Merovci, X.; Krstevski, K.; Zecchin, B.; Fusaro, A.; Giussani, E.; Schivo, A.; Salviato, A.; Palumbo, E.; Monne, I.; Terregino, C.
EPI1883920	PA	Kosovo	2021-May-25	EPI_ISL_3128531	A/chicken/Kosovo/90_21VIR5162-4/2021	Istituto Zooprofilattico Sperimentale delle Venezie, EU/OIE/Reference Laboratory and FAO Reference Centre for AI and ND	Istituto Zooprofilattico Sperimentale Delle Venezie	Uka, K.; Cana, A.; Merovci, X.; Krstevski, K.; Zecchin, B.; Fusaro, A.; Giussani, E.; Schivo, A.; Salviato, A.; Palumbo, E.; Monne, I.; Terregino, C.
EPI1883928	PA	Kosovo	2021-Jun-01	EPI_ISL_3128532	A/chicken/Kosovo/104_21VIR5162-7/2021	Istituto Zooprofilattico Sperimentale delle Venezie, EU/OIE/Reference Laboratory and FAO Reference Centre for AI and ND	Istituto Zooprofilattico Sperimentale Delle Venezie	Uka, K.; Cana, A.; Merovci, X.; Krstevski, K.; Zecchin, B.; Fusaro, A.; Giussani, E.; Schivo, A.; Salviato, A.; Palumbo, E.; Monne, I.; Terregino, C.
EPI1883936	PA	Albania	2021-May-31	EPI_ISL_3128533	A/chicken/Albania/2574_21VIR5387-1/2021	Istituto Zooprofilattico Sperimentale delle Venezie, EU/OIE/Reference Laboratory and FAO Reference Centre for AI and ND	Istituto Zooprofilattico Sperimentale Delle Venezie	Boci, J.; Shkodra, E.; Lika, A.; Zecchin, B.; Fusaro, A.; Giussani, E.; Schivo, A.; Salviato, A.; Palumbo, E.; Monne, I.; Terregino, C.
EPI1883944	PA	Albania	2021-Jun-04	EPI_ISL_3128534	A/chicken/Albania/3816_21VIR5387-2/2021	Istituto Zooprofilattico Sperimentale delle Venezie, EU/OIE/Reference Laboratory and FAO Reference Centre for AI and ND	Istituto Zooprofilattico Sperimentale Delle Venezie	Boci, J.; Shkodra, E.; Lika, A.; Zecchin, B.; Fusaro, A.; Giussani, E.; Schivo, A.; Salviato, A.; Palumbo, E.; Monne, I.; Terregino, C.
EPI1883991	PA	Hungary	2021-Mar-08	EPI_ISL_3135931	A/swan/Hungary/9638/2021 (H5N8)	National Food Chain Safety Office Veterinary Diagnostic Directorate Laboratory for Molecular Biology	National Food Chain Safety Office, Hungary	Katalin,Szentpáli-Gavallér;Ádám,Bálint;Krisztina,Ursu;Péter,Malik
EPI1884008	PA	Sweden	2021-Mar-25	EPI_ISL_3138567	A/common buzzard/Sweden/SVA210415SZ0338/FB001522/O-2021	National Veterinary Institute, SVA	National Veterinary Institute
EPI1884024	PA	Sweden	2021-Apr-15	EPI_ISL_3138618	A/whooper swan/Sweden/SVA210420SZ0485/FB0001581/W-2021	National Veterinary Institute, SVA	National Veterinary Institute
EPI1884037	PA	Austria	2021-Apr-27	EPI_ISL_3142375	A/mute_swan/Austria/21051907_21VIR3291-6/2021	AGES - Österreichische Agentur für Gesundheit und Ernährungssicherheit GmbH	Istituto Zooprofilattico Sperimentale Delle Venezie	Wodak, E.; Revilla Fernandez, S.; Schmoll, F.; Zecchin, B.; Fusaro, A.; Milani, A.; Schivo, A.; Salviato, A.; Giussani, E.; Monne, I.; Terregino, C.
EPI1884045	PA	Austria	2021-Apr-27	EPI_ISL_3142391	A/mute_swan/Austria/21051907_21VIR3291-7/2021	AGES - Österreichische Agentur für Gesundheit und Ernährungssicherheit GmbH	Istituto Zooprofilattico Sperimentale Delle Venezie	Wodak, E.; Revilla Fernandez, S.; Schmoll, F.; Zecchin, B.; Fusaro, A.; Milani, A.; Schivo, A.; Salviato, A.; Giussani, E.; Monne, I.; Terregino, C.
EPI1884059	PA	Sweden	2021-Apr-04	EPI_ISL_3143953	A/common buzzard/Sweden/SVA210505SZ0374/FB0001789/M-2021	National Veterinary Institute, SVA	National Veterinary Institute
EPI1884818	PA	Sweden	2021-Mar-24	EPI_ISL_3290184	A/Canada Goose/Sweden/SVA210330SZ0426/FB001307/E-2021	National Veterinary Institute, SVA	National Veterinary Institute
EPI1884847	PA	Sweden	2021-Mar-03	EPI_ISL_3298300	A/Greylag goose/Sweden/SVA210324SZ0403/FB001169/N-2021	National Veterinary Institute, SVA	National Veterinary Institute
EPI1884855	PA	Sweden	2021-Mar-17	EPI_ISL_3314946	A/common buzzard/Sweden/SVA10324SZ0359/FB001163/M-2021	National Veterinary Institute, SVA	National Veterinary Institute
EPI1884863	PA	Sweden	2021-Mar-14	EPI_ISL_3314973	A/common buzzard/Sweden/SVA210323SZ0426/FB001120/O-2021	National Veterinary Institute, SVA	National Veterinary Institute
EPI1884872	PA	Sweden	2021-Mar-10	EPI_ISL_3315298	A/whooper swan/Sweden/SVA210318SZ0304/FB0001089/M-2021	National Veterinary Institute, SVA	National Veterinary Institute
EPI1884905	PA	Sweden	2021-Jul-19	EPI_ISL_3319316	A/common eider/Sweden/SVA210729SZ0320/FB002613/I-2021	National Veterinary Institute, SVA	National Veterinary Institute
EPI1884913	PA	Sweden	2021-Jul-19	EPI_ISL_3319859	A/common eider/Sweden/SVA210729SZ0323/FB002615/I-2021	National Veterinary Institute, SVA	National Veterinary Institute
EPI1889184	PA	Sweden	2021-Aug-26	EPI_ISL_3950049	A/Mallard/Sweden/SVA210827SZ0252/KN002973/D-2021	National Veterinary Institute, SVA	National Veterinary Institute
EPI1889192	PA	Sweden	2021-Aug-26	EPI_ISL_3950066	A/Mallard/Sweden/SVA210827SZ0252/KN002974/D-2021	National Veterinary Institute, SVA	National Veterinary Institute
EPI1892145	PA	Taiwan	2015-Jan-21	EPI_ISL_4032522	A/duck/Yunlin/15010458-1/2015			Huang,C.W.; Chen,L.H.; Lee,D.H.; Liu,Y.P.; Li,W.C.; Lee,M.S.; Chen,Y.P.; Lee,F.; Chiou,C.J.; Lin,Y.J.; Lin,Y.-J.
EPI1892287	PA	Taiwan	2015-Jan-31	EPI_ISL_4032548	A/goose/Chiayi/15020022/2015			Huang,C.W.; Chen,L.H.; Lee,D.H.; Liu,Y.P.; Li,W.C.; Lee,M.S.; Chen,Y.P.; Lee,F.; Chiou,C.J.; Lin,Y.J.; Lin,Y.-J.
EPI1892399	PA	Taiwan	2015-May-05	EPI_ISL_4032562	A/goose/Pingtung/15050014/2015			Huang,C.W.; Chen,L.H.; Lee,D.H.; Liu,Y.P.; Li,W.C.; Lee,M.S.; Chen,Y.P.; Lee,F.; Chiou,C.J.; Lin,Y.J.; Lin,Y.-J.
EPI1892407	PA	Taiwan	2016-Jan-30	EPI_ISL_4032563	A/goose/Pingtung/16010061/2016			Huang,C.W.; Chen,L.H.; Lee,D.H.; Liu,Y.P.; Li,W.C.; Lee,M.S.; Chen,Y.P.; Lee,F.; Chiou,C.J.; Lin,Y.J.; Lin,Y.-J.
EPI1892431	PA	Taiwan	2016-Apr-19	EPI_ISL_4032566	A/goose/Tainan/16040018-1/2016			Huang,C.W.; Chen,L.H.; Lee,D.H.; Liu,Y.P.; Li,W.C.; Lee,M.S.; Chen,Y.P.; Lee,F.; Chiou,C.J.; Lin,Y.J.; Lin,Y.-J.
EPI1892439	PA	Taiwan	2016-Jul-01	EPI_ISL_4032567	A/goose/Tainan/16070002/2016			Huang,C.W.; Chen,L.H.; Lee,D.H.; Liu,Y.P.; Li,W.C.; Lee,M.S.; Chen,Y.P.; Lee,F.; Chiou,C.J.; Lin,Y.J.; Lin,Y.-J.
EPI1892479	PA	Taiwan	2015-Jan-12	EPI_ISL_4032572	A/goose/Taoyuan/15010041/2015			Huang,C.W.; Chen,L.H.; Lee,D.H.; Liu,Y.P.; Li,W.C.; Lee,M.S.; Chen,Y.P.; Lee,F.; Chiou,C.J.; Lin,Y.J.; Lin,Y.-J.
EPI1892553	PA	Taiwan	2015-Apr-23	EPI_ISL_4055115	A/goose/Yunlin/15040040/2015			Huang,C.W.; Chen,L.H.; Lee,D.H.; Liu,Y.P.; Li,W.C.; Lee,M.S.; Chen,Y.P.; Lee,F.; Chiou,C.J.; Lin,Y.J.; Lin,Y.-J.
EPI1892697	PA	Taiwan	2017-Feb-25	EPI_ISL_4055133	A/turkey/Chiayi/17020086-2/2017			Huang,C.W.; Chen,L.H.; Lee,D.H.; Liu,Y.P.; Li,W.C.; Lee,M.S.; Chen,Y.P.; Lee,F.; Chiou,C.J.; Lin,Y.J.; Lin,Y.-J.
EPI1892705	PA	Taiwan	2017-Feb-25	EPI_ISL_4055135	A/turkey/Chiayi/17020092-2/2017			Huang,C.W.; Chen,L.H.; Lee,D.H.; Liu,Y.P.; Li,W.C.; Lee,M.S.; Chen,Y.P.; Lee,F.; Chiou,C.J.; Lin,Y.J.; Lin,Y.-J.
EPI1896047	PA	Nigeria	2021-Feb-05	EPI_ISL_4061482	A/chicken/Nigeria/VRD21-035B_21VIR2288-1/2021			Shittu,I.; Meseko,C.; Nwosuh,C.; Muhammad,M.; Alabi,O.; Tassoni,L.; Schivo,A.; Salviato,A.; Edoardo,G.; Zecchin,B.; Fusaro,A.; Monne,I.
EPI1896055	PA	Nigeria	2021-Mar-01	EPI_ISL_4061483	A/chicken/Nigeria/VRD21-100_21VIR2370-423/2021			Shittu,I.; Meseko,C.; Nwosuh,C.; Muhammad,M.; Alabi,O.; Tassoni,L.; Schivo,A.; Salviato,A.; Edoardo,G.; Zecchin,B.; Fusaro,A.; Monne,I.
EPI1896082	PA	Nigeria	2021-Feb-25	EPI_ISL_4061490	A/chicken/Nigeria/VRD21-88_21VIR2288-8/2021			Shittu,I.; Meseko,C.; Nwosuh,C.; Muhammad,M.; Alabi,O.; Tassoni,L.; Schivo,A.; Salviato,A.; Edoardo,G.; Zecchin,B.; Fusaro,A.; Monne,I.
EPI1896394	PA	Japan	2021-Feb-17	EPI_ISL_4061712	A/whooper swan/Miyagi/0402B001/2021			Sakoda,Y.; Isoda,N.; Hiono,T.
EPI1896402	PA	Japan	2021-Feb-08	EPI_ISL_4061713	A/whooper swan/Fukushima/0701B002/2021			Sakoda,Y.; Isoda,N.; Hiono,T.
EPI1897171	PA	Pakistan	2018-Oct-18	EPI_ISL_4062113	A/chicken/Pakistan/531/2018			Ali,M.; Yaqub,T.; Shahid,M.F.; Wong,F.Y.; Mukhtar,N.; Naeem,M.; Lam,P.; Jayakumar,J.; Smith,G.J.; Su,Y.C.
EPI1897179	PA	Pakistan	2018-Dec-17	EPI_ISL_4062114	A/quail/Pakistan/998/2018			Ali,M.; Yaqub,T.; Shahid,M.F.; Wong,F.Y.; Mukhtar,N.; Naeem,M.; Lam,P.; Jayakumar,J.; Smith,G.J.; Su,Y.C.
EPI1897187	PA	Pakistan	2018-Dec-17	EPI_ISL_4062115	A/chicken/Pakistan/1000/2018			Ali,M.; Yaqub,T.; Shahid,M.F.; Wong,F.Y.; Mukhtar,N.; Naeem,M.; Lam,P.; Jayakumar,J.; Smith,G.J.; Su,Y.C.
EPI1901352	PA	Egypt	2019-Feb-21	EPI_ISL_4069650	A/chicken/Egypt/N16732/2019			Kandeil,A.; Webby,R.; McKenzie,P.; Kayali,G.; Ali,M.A.
EPI1901365	PA	Egypt	2019-Feb-21	EPI_ISL_4069651	A/duck/Egypt/N16719/2019			Kandeil,A.; Webby,R.; McKenzie,P.; Kayali,G.; Ali,M.A.
EPI1901373	PA	Egypt	2019-Feb-13	EPI_ISL_4069652	A/chicken/Egypt/Q16711B/2019			Kandeil,A.; Webby,R.; McKenzie,P.; Kayali,G.; Ali,M.A.
EPI1901379	PA	Egypt	2019-Feb-13	EPI_ISL_4069678	A/chicken/Egypt/Q16710C/2019			Kandeil,A.; Webby,R.; McKenzie,P.; Kayali,G.; Ali,M.A.
EPI1901387	PA	Egypt	2019-Feb-13	EPI_ISL_4069710	A/chicken/Egypt/Q16711A/2019			Kandeil,A.; Webby,R.; McKenzie,P.; Kayali,G.; Ali,M.A.
EPI1901402	PA	Egypt	2019-Feb-13	EPI_ISL_4069736	A/duck/Egypt/Q16716A/2019			Kandeil,A.; Webby,R.; McKenzie,P.; Kayali,G.; Ali,M.A.
EPI1901410	PA	Egypt	2019-Feb-21	EPI_ISL_4069750	A/duck/Egypt/N16720/2019			Kandeil,A.; Webby,R.; McKenzie,P.; Kayali,G.; Ali,M.A.
EPI1901430	PA	Egypt	2019-Feb-21	EPI_ISL_4069752	A/chicken/Egypt/N16730/2019			Kandeil,A.; Webby,R.; McKenzie,P.; Kayali,G.; Ali,M.A.
EPI1901460	PA	Egypt	2019-Feb-13	EPI_ISL_4069756	A/chicken/Egypt/Q16711C/2019			Kandeil,A.; Webby,R.; McKenzie,P.; Kayali,G.; Ali,M.A.
EPI1901472	PA	Egypt	2019-Feb-21	EPI_ISL_4069758	A/duck/Egypt/N16717/2019			Kandeil,A.; Webby,R.; McKenzie,P.; Kayali,G.; Ali,M.A.
EPI1901483	PA	Egypt	2019-Feb-13	EPI_ISL_4069759	A/chicken/Egypt/Q16712A/2019			Kandeil,A.; Webby,R.; McKenzie,P.; Kayali,G.; Ali,M.A.
EPI1901505	PA	Egypt	2019-Feb-21	EPI_ISL_4069762	A/duck/Egypt/N16722/2019			Kandeil,A.; Webby,R.; McKenzie,P.; Kayali,G.; Ali,M.A.
EPI1901529	PA	Egypt	2019-Mar-02	EPI_ISL_4069765	A/chicken/Egypt/Q16807E/2019			Kandeil,A.; Webby,R.; McKenzie,P.; Kayali,G.; Ali,M.A.
EPI1901631	PA	Egypt	2019-Feb-27	EPI_ISL_4069778	A/duck/Egypt/A16793/2019			Kandeil,A.; Webby,R.; McKenzie,P.; Kayali,G.; Ali,M.A.
EPI1901901	PA	Denmark	2017-Nov-19	EPI_ISL_4070128	A/duck/Denmark/19062-5Sp1c/2017			Hjulsager,C.K.; Jensen,C.N.; Scheeper,M.J.; Liang,Y.
EPI1901908	PA	Denmark	2017-Feb-06	EPI_ISL_4070172	A/goose/Denmark/1365-1p1c/2017			Hjulsager,C.K.; Jensen,C.N.; Scheeper,M.J.; Liang,Y.
EPI1901972	PA	Egypt	2019-Feb-13	EPI_ISL_4070379	A/chicken/Egypt/Q16710B/2019			El-Shesheny,R.; Kandeil,A.; Taweel,A.E.; Moatassim,Y.; Webby,R.; Kayali,G.; Ali,M.A.
EPI1901974	PA	Egypt	2019-Mar-02	EPI_ISL_4070380	A/chicken/Egypt/Q16808B/2019			Taweel,A.E.; Sayes,M.E.; Moatasim,Y.; Rubrum,A.; El-Shesheny,R.; Mostafa,A.; Kandeil,A.; Webby,R.; Kayali,G.; Ali,M.A.
EPI1901991	PA	Egypt	2019-Mar-02	EPI_ISL_4070383	A/chicken/Egypt/Q16807B/2019			El-Shesheny,R.; Kandeil,A.; Taweel,A.E.; Moatassim,Y.; Webby,R.; Kayali,G.; Ali,M.A.
EPI1902104	PA	Egypt	2019-Mar-02	EPI_ISL_4070816	A/chicken/Egypt/Q16807C/2019			Taweel,A.E.; Sayes,M.E.; Moatasim,Y.; Rubrum,A.; El-Shesheny,R.; Mostafa,A.; Kandeil,A.; Webby,R.; Kayali,G.; Ali,M.A.
EPI1902107	PA	Egypt	2019-Jun-25	EPI_ISL_4070847	A/chicken/Egypt/F17230B/2019			Taweel,A.E.; Sayes,M.E.; Moatasim,Y.; Rubrum,A.; El-Shesheny,R.; Mostafa,A.; Kandeil,A.; Webby,R.; Kayali,G.; Ali,M.A.
EPI1902142	PA	Egypt	2019-Feb-21	EPI_ISL_4070932	A/duck/Egypt/N16721/2019			El-Shesheny,R.; Kandeil,A.; Taweel,A.E.; Moatassim,Y.; Webby,R.; Kayali,G.; Ali,M.A.
EPI1902194	PA	Egypt	2019-Jun-25	EPI_ISL_4070940	A/chicken/Egypt/F17230C/2019			Taweel,A.E.; Sayes,M.E.; Moatasim,Y.; Rubrum,A.; El-Shesheny,R.; Mostafa,A.; Kandeil,A.; Webby,R.; Kayali,G.; Ali,M.A.
EPI1919216	PA	Poland	2016-Dec-26	EPI_ISL_5034659	A/turkey/Poland/100s3/2016	National Veterinary Research Institut Poland, PIWet-PIB	National Veterinary Research Institut Poland, PIWet-PIB	E. Swieton, K. Smietanka
EPI1919225	PA	Poland	2017-Feb-03	EPI_ISL_5034849	A/domestic_duck/Poland/106/2017(H5N8)	National Veterinary Research Institut Poland, PIWet-PIB	National Veterinary Research Institut Poland, PIWet-PIB	Swieton E., Smietanka K.
EPI1919233	PA	Poland	2016-Dec-28	EPI_ISL_5034850	A/turkey/Poland/109s1/2016(H5N8)	National Veterinary Research Institut Poland, PIWet-PIB	National Veterinary Research Institut Poland, PIWet-PIB	Swieton E., Smietanka K.
EPI1919241	PA	Poland	2016-Dec-29	EPI_ISL_5034851	A/chicken/Poland/115/2016(H5N8)	National Veterinary Research Institut Poland, PIWet-PIB	National Veterinary Research Institut Poland, PIWet-PIB	Swieton E., Smietanka K.
EPI1919249	PA	Poland	2017-Jan-05	EPI_ISL_5034852	A/turkey/Poland/15s4/2017(H5N8)	National Veterinary Research Institut Poland, PIWet-PIB	National Veterinary Research Institut Poland, PIWet-PIB	Swieton E., Smietanka K.
EPI1919257	PA	Poland	2017-Feb-21	EPI_ISL_5034853	A/domestic_goose/Poland/204/2017(H5N8)	National Veterinary Research Institut Poland, PIWet-PIB	National Veterinary Research Institut Poland, PIWet-PIB	Swieton E., Smietanka K.
EPI1919265	PA	Poland	2017-Feb-28	EPI_ISL_5034854	A/domestic_duck/Poland/238/2017(H5N8)	National Veterinary Research Institut Poland, PIWet-PIB	National Veterinary Research Institut Poland, PIWet-PIB	Swieton E., Smietanka K.
EPI1919273	PA	Poland	2016-Dec-16	EPI_ISL_5034855	A/turkey/Poland/78s1/2016(H5N8)	National Veterinary Research Institut Poland, PIWet-PIB	National Veterinary Research Institut Poland, PIWet-PIB	Swieton E., Smietanka K.
EPI1919281	PA	Poland	2017-Feb-01	EPI_ISL_5034856	A/domestic_duck/Poland/90/2017(H5N8)	National Veterinary Research Institut Poland, PIWet-PIB	National Veterinary Research Institut Poland, PIWet-PIB	Swieton E., Smietanka K.
EPI1919291	PA	Luxembourg	2021-Sep-03	EPI_ISL_5049590	A/chicken/Luxembourg/21168413/2021	Laboratoire de Médecine vétérinaire de l'Etat	Luxembourg Institute of Health	Aurélie Sausy, Chantal Snoeck
EPI1701633	PA	Iran, Islamic Republic of	2016-Nov-14	EPI_ISL_412985	A/chicken/Iran/17RS654-02/2016	Center of Hygiene and Epidemiology in Kaliningrad Region	Istituto Zooprofilattico Sperimentale Delle Venezie
EPI1682239	PA	Korea, Republic of	2015-Feb-23	EPI_ISL_408885	A/duck/Korea/H2400/2015	Animal and Plant Quarantine Agency (APQA)	Animal and Plant Quarantine Agency (S-2158)
EPI1215433	PA	Saudi Arabia	2017-Jan-01	EPI_ISL_306956	A/Falcon/Riyadh/AI5/2017	Center of Influenza Research, School of Public Health, Li Ka Shing Faculty of Medicine, the University of Hong Kong	The University of Hong Kong
EPI1927668	PA	Kazakhstan	2020-Sep-22	EPI_ISL_2932612	A/goose/Kazakhstan/7-20-B-Talg-12/2020	National Veterinary Reference Center	National Center of Biotechnology Republic of Kazakhstan	Asylulan,Amirgazin; Alexandr,Shevtsov; Karibayev,Talgat; Tashkenbayev,Arman; Suraganova,Fariza; Kozhakhmetova,Tamila
EPI1927650	PA	Kazakhstan	2020-Sep-01	EPI_ISL_2932600	A/goose/Kazakhstan/4-190-20-B-H5N8-1/2020	National Veterinary Reference Center	National Center of Biotechnology Republic of Kazakhstan	Asylulan,Amirgazin; Alexandr,Shevtsov; Karibayev,Talgat; Tashkenbayev,Arman; Suraganova,Fariza; Kozhakhmetova,Tamila
EPI1185000	PA	Poland	2017-Feb-06	EPI_ISL_300703	A/domestic_goose/Poland/124/2017	National Veterinary Research Institut Poland, PIWet-PIB	National Veterinary Research Institut Poland, PIWet-PIB	Swieton E., Smietanka K.
EPI1184976	PA	Poland	2017-Jan-27	EPI_ISL_300699	A/domestic_goose/Poland/69/2017	National Veterinary Research Institut Poland, PIWet-PIB	National Veterinary Research Institut Poland, PIWet-PIB	Swieton E., Smietanka K.
EPI1145867	PA	China	2017-May-16	EPI_ISL_292498	A/Bar-headed Goose/Qinghai/a210/2017	Wuhan Institute of Virology, CAS	Wuhan Institute of Virology
EPI1145859	PA	China	2016-May-15	EPI_ISL_292497	A/Bar-headed Goose/Qinghai/XXI122/2016	Wuhan Institute of Virology, CAS	Wuhan Institute of Virology
EPI1145852	PA	China	2016-May-14	EPI_ISL_292496	A/Bar-headed Goose/Qinghai/A11/2016	Wuhan Institute of Virology, CAS	Wuhan Institute of Virology
EPI1145845	PA	China	2016-May-15	EPI_ISL_292495	A/Bar-headed Goose/Qinghai/B11/2016	Wuhan Institute of Virology, CAS	Wuhan Institute of Virology
EPI1145807	PA	China	2017-Jun-20	EPI_ISL_292479	A/Bar-headed Goose/Qinghai/a893/2017	Wuhan Institute of Virology, CAS	Wuhan Institute of Virology
EPI1145799	PA	China	2017-May-14	EPI_ISL_292478	A/Bar-headed Goose/Qinghai/a765/2017	Wuhan Institute of Virology, CAS	Wuhan Institute of Virology
EPI1226481	PA	Belgium	2017-Jun-14	EPI_ISL_309198	A/Guinea fowl/Belgium/6102/2017			Van Borm,S.; Vandenbussche,F.; Mathijs,E.; Lambrecht,B.; Steensels,M.
EPI1666961	PA	Nigeria	2019-Jul-05	EPI_ISL_405278	A/guinea_fowl/Nigeria/OG-GF11T_19VIR8424-7/2019_H5N8	National Veterinary Research Institute	Istituto Zooprofilattico Sperimentale Delle Venezie	Ismaila,Shittu; Tony,Joannis; Bianca,Zecchin; Ambra,Pastori; Alessia,Schivo; Alice,Fusaro
EPI1881016	PA	China	2020-Nov-16	EPI_ISL_2713314	A/whiskered tern/Hubei/BQ10/2020	College of Wildlife and Protected Areas, Northeast Forestry University	Northeast Forestry University
EPI1927714	PA	Kazakhstan	2020-Sep-23	EPI_ISL_2932619	A/swan/Kazakhstan/1-267-20-B-Talg-52/2020	National Veterinary Reference Center	National Center of Biotechnology Republic of Kazakhstan	Asylulan,Amirgazin; Alexandr,Shevtsov; Karibayev,Talgat; Tashkenbayev,Arman; Suraganova,Fariza; Kozhakhmetova,Tamila
EPI1927696	PA	Kazakhstan	2020-Sep-21	EPI_ISL_2932614	A/swan/Kazakhstan/9-20-B-Talg-39/2020	National Veterinary Reference Center	National Center of Biotechnology Republic of Kazakhstan	Asylulan,Amirgazin; Alexandr,Shevtsov; Karibayev,Talgat; Tashkenbayev,Arman; Suraganova,Fariza; Kozhakhmetova,Tamila
EPI1185048	PA	Poland	2017-Feb-21	EPI_ISL_300747	A/mute_swan/Poland/137/2017		National Veterinary Research Institut Poland, PIWet-PIB	Swieton E., Smietanka K.
EPI1185029	PA	Poland	2017-Jan-19	EPI_ISL_300744	A/swan/Poland/32/2017		National Veterinary Research Institut Poland, PIWet-PIB	Swieton E., Smietanka K.
EPI1881008	PA	China	2020-Nov-16	EPI_ISL_2713170	A/tundra swan/Hubei/BQ9/2020	College of Wildlife and Protected Areas, Northeast Forestry University	Northeast Forestry University
EPI1226457	PA	Belgium	2017-Mar-21	EPI_ISL_309195	A/Cygnus olor/Belgium/2967/2017			Van Borm,S.; Vandenbussche,F.; Mathijs,E.; Lambrecht,B.; Steensels,M.
EPI1215140	PA	Saudi Arabia	2017-Jan-01	EPI_ISL_306910	A/Turkey/Riyadh/AI1/2017	Center of Influenza Research, School of Public Health, Li Ka Shing Faculty of Medicine, the University of Hong Kong	The University of Hong Kong
EPI1185006	PA	Poland	2017-Feb-20	EPI_ISL_300704	A/turkey/Poland/192/2017	National Veterinary Research Institut Poland, PIWet-PIB	National Veterinary Research Institut Poland, PIWet-PIB	Swieton E., Smietanka K.
EPI1184988	PA	Poland	2017-Feb-03	EPI_ISL_300701	A/turkey/Poland/94/2017	National Veterinary Research Institut Poland, PIWet-PIB	National Veterinary Research Institut Poland, PIWet-PIB	Swieton E., Smietanka K.
EPI1184982	PA	Poland	2017-Jan-27	EPI_ISL_300700	A/turkey/Poland/72/2017	National Veterinary Research Institut Poland, PIWet-PIB	National Veterinary Research Institut Poland, PIWet-PIB	Swieton E., Smietanka K.
EPI1184954	PA	Poland	2016-Dec-12	EPI_ISL_300686	A/turkey/Poland/63/2016	National Veterinary Research Institut Poland, PIWet-PIB	National Veterinary Research Institut Poland, PIWet-PIB	Swieton E., Smietanka K.
EPI1718624	PA	Germany	2020-Mar-20	EPI_ISL_417415	A/turkey/Germany-NI/AI00334/2020	Lebensmittel- und Veterinärinstitut Oldenburg - Standort Veterinärinstitut	Friedrich-Loeffler-Institut
EPI1215457	PA	Saudi Arabia	2017-Jan-01	EPI_ISL_306959	A/Holland pigeon/Riyadh/AI3/2017	Center of Influenza Research, School of Public Health, Li Ka Shing Faculty of Medicine, the University of Hong Kong	The University of Hong Kong
EPI1215449	PA	Saudi Arabia	2017-Jan-01	EPI_ISL_306958	A/Ornamental bird/Al-Qasim/AI9/2017	Center of Influenza Research, School of Public Health, Li Ka Shing Faculty of Medicine, the University of Hong Kong	The University of Hong Kong
EPI1927708	PA	Kazakhstan	2020-Sep-15	EPI_ISL_2932617	A/crow/Kazakhstan/15-20-B-Talg-4/2020	National Veterinary Reference Center	National Center of Biotechnology Republic of Kazakhstan	Asylulan,Amirgazin; Alexandr,Shevtsov; Karibayev,Talgat; Tashkenbayev,Arman; Suraganova,Fariza; Kozhakhmetova,Tamila
EPI1718616	PA	Germany	2020-Mar-20	EPI_ISL_417414	A/buzzard/Germany-SN/AI00285/2020	Landesuntersuchungsanstalt für das Gesundheits- und Veterinärwesen Sachsen	Friedrich-Loeffler-Institut
EPI1215441	PA	Saudi Arabia	2017-Jan-01	EPI_ISL_306957	A/Chicken/Al-Ahsaa/AI8/2017	Center of Influenza Research, School of Public Health, Li Ka Shing Faculty of Medicine, the University of Hong Kong	The University of Hong Kong
EPI1215180	PA	Saudi Arabia	2017-Jan-01	EPI_ISL_306915	A/Chicken/Riyadh/A15/2018	Center of Influenza Research, School of Public Health, Li Ka Shing Faculty of Medicine, the University of Hong Kong	The University of Hong Kong
EPI1215172	PA	Saudi Arabia	2017-Jan-01	EPI_ISL_306914	A/Chicken/Riyadh/AI10/2017	Center of Influenza Research, School of Public Health, Li Ka Shing Faculty of Medicine, the University of Hong Kong	The University of Hong Kong
EPI1215164	PA	Saudi Arabia	2017-Jan-01	EPI_ISL_306913	A/Chicken/Al-Ahsaa/AI7/2017	Center of Influenza Research, School of Public Health, Li Ka Shing Faculty of Medicine, the University of Hong Kong	The University of Hong Kong
EPI1215156	PA	Saudi Arabia	2017-Jan-01	EPI_ISL_306912	A/Chicken/Riyadh/AI6/2017	Center of Influenza Research, School of Public Health, Li Ka Shing Faculty of Medicine, the University of Hong Kong	The University of Hong Kong
EPI1123350	PA	Korea, Republic of	2017-Feb-06	EPI_ISL_288439	A/chicken/Korea/Gimje2/2017	Animal and Plant Quarantine Agency (O-2144)	Animal and Plant Quarantine Agency (S-2145)
EPI1891609	PA	Taiwan	2017-Jan-01	EPI_ISL_4032305	A/chicken/Yunlin/17010001/2017			Huang,C.W.; Chen,L.H.; Lee,D.H.; Liu,Y.P.; Li,W.C.; Lee,M.S.; Chen,Y.P.; Lee,F.; Chiou,C.J.; Lin,Y.J.; Lin,Y.-J.
EPI1891593	PA	Taiwan	2016-Feb-23	EPI_ISL_4032303	A/chicken/Yunlin/16020038/2016			Huang,C.W.; Chen,L.H.; Lee,D.H.; Liu,Y.P.; Li,W.C.; Lee,M.S.; Chen,Y.P.; Lee,F.; Chiou,C.J.; Lin,Y.J.; Lin,Y.-J.
EPI1891537	PA	Taiwan	2015-May-04	EPI_ISL_4032296	A/chicken/Yunlin/15050012/2015			Huang,C.W.; Chen,L.H.; Lee,D.H.; Liu,Y.P.; Li,W.C.; Lee,M.S.; Chen,Y.P.; Lee,F.; Chiou,C.J.; Lin,Y.J.; Lin,Y.-J.
EPI1891505	PA	Taiwan	2017-May-07	EPI_ISL_4032292	A/chicken/Taipei/17050009-3/2017			Huang,C.W.; Chen,L.H.; Lee,D.H.; Liu,Y.P.; Li,W.C.; Lee,M.S.; Chen,Y.P.; Lee,F.; Chiou,C.J.; Lin,Y.J.; Lin,Y.-J.
EPI1891497	PA	Taiwan	2017-May-07	EPI_ISL_4032291	A/chicken/Taipei/17050008-3/2017			Huang,C.W.; Chen,L.H.; Lee,D.H.; Liu,Y.P.; Li,W.C.; Lee,M.S.; Chen,Y.P.; Lee,F.; Chiou,C.J.; Lin,Y.J.; Lin,Y.-J.
EPI1891473	PA	Taiwan	2017-May-06	EPI_ISL_4032288	A/chicken/Taipei/17050005-1/2017			Huang,C.W.; Chen,L.H.; Lee,D.H.; Liu,Y.P.; Li,W.C.; Lee,M.S.; Chen,Y.P.; Lee,F.; Chiou,C.J.; Lin,Y.J.; Lin,Y.-J.
EPI1891465	PA	Taiwan	2016-Dec-09	EPI_ISL_4032287	A/chicken/Taipei/16120021/2016			Huang,C.W.; Chen,L.H.; Lee,D.H.; Liu,Y.P.; Li,W.C.; Lee,M.S.; Chen,Y.P.; Lee,F.; Chiou,C.J.; Lin,Y.J.; Lin,Y.-J.
EPI1891457	PA	Taiwan	2016-Jun-23	EPI_ISL_4032286	A/chicken/Taipei/16060023-1/2016			Huang,C.W.; Chen,L.H.; Lee,D.H.; Liu,Y.P.; Li,W.C.; Lee,M.S.; Chen,Y.P.; Lee,F.; Chiou,C.J.; Lin,Y.J.; Lin,Y.-J.
EPI1891449	PA	Taiwan	2016-Jun-23	EPI_ISL_4032285	A/chicken/Taipei/16060022-4/2016			Huang,C.W.; Chen,L.H.; Lee,D.H.; Liu,Y.P.; Li,W.C.; Lee,M.S.; Chen,Y.P.; Lee,F.; Chiou,C.J.; Lin,Y.J.; Lin,Y.-J.
EPI1891409	PA	Taiwan	2017-Sep-01	EPI_ISL_4032280	A/chicken/Taipei City/17090004/2017			Huang,C.W.; Chen,L.H.; Lee,D.H.; Liu,Y.P.; Li,W.C.; Lee,M.S.; Chen,Y.P.; Lee,F.; Chiou,C.J.; Lin,Y.J.; Lin,Y.-J.
EPI1891393	PA	Taiwan	2017-Mar-23	EPI_ISL_4032278	A/chicken/Tainan/17030058-1/2017			Huang,C.W.; Chen,L.H.; Lee,D.H.; Liu,Y.P.; Li,W.C.; Lee,M.S.; Chen,Y.P.; Lee,F.; Chiou,C.J.; Lin,Y.J.; Lin,Y.-J.
EPI1891377	PA	Taiwan	2015-Feb-18	EPI_ISL_4032276	A/chicken/Tainan/15020214/2015			Huang,C.W.; Chen,L.H.; Lee,D.H.; Liu,Y.P.; Li,W.C.; Lee,M.S.; Chen,Y.P.; Lee,F.; Chiou,C.J.; Lin,Y.J.; Lin,Y.-J.
EPI1891369	PA	Taiwan	2016-Nov-16	EPI_ISL_4032275	A/chicken/Taichung/16110017-3/2016			Huang,C.W.; Chen,L.H.; Lee,D.H.; Liu,Y.P.; Li,W.C.; Lee,M.S.; Chen,Y.P.; Lee,F.; Chiou,C.J.; Lin,Y.J.; Lin,Y.-J.
EPI1891266	PA	Taiwan	2017-Sep-01	EPI_ISL_4032246	A/chicken/New Taipei City/17090003/2017			Huang,C.W.; Chen,L.H.; Lee,D.H.; Liu,Y.P.; Li,W.C.; Lee,M.S.; Chen,Y.P.; Lee,F.; Chiou,C.J.; Lin,Y.J.; Lin,Y.-J.
EPI1891258	PA	Taiwan	2017-Sep-01	EPI_ISL_4032245	A/chicken/New Taipei City/17090002/2017			Huang,C.W.; Chen,L.H.; Lee,D.H.; Liu,Y.P.; Li,W.C.; Lee,M.S.; Chen,Y.P.; Lee,F.; Chiou,C.J.; Lin,Y.J.; Lin,Y.-J.
EPI1891250	PA	Taiwan	2017-Sep-01	EPI_ISL_4032244	A/chicken/New Taipei City/17090001/2017			Huang,C.W.; Chen,L.H.; Lee,D.H.; Liu,Y.P.; Li,W.C.; Lee,M.S.; Chen,Y.P.; Lee,F.; Chiou,C.J.; Lin,Y.J.; Lin,Y.-J.
EPI1891244	PA	Taiwan	2017-May-06	EPI_ISL_4032243	A/chicken/New Taipei City/17050004-2/2017			Huang,C.W.; Chen,L.H.; Lee,D.H.; Liu,Y.P.; Li,W.C.; Lee,M.S.; Chen,Y.P.; Lee,F.; Chiou,C.J.; Lin,Y.J.; Lin,Y.-J.
EPI1891228	PA	Taiwan	2016-Nov-24	EPI_ISL_4032241	A/chicken/New Taipei City/16110020-2/2016			Huang,C.W.; Chen,L.H.; Lee,D.H.; Liu,Y.P.; Li,W.C.; Lee,M.S.; Chen,Y.P.; Lee,F.; Chiou,C.J.; Lin,Y.J.; Lin,Y.-J.
EPI1891220	PA	Taiwan	2016-Nov-24	EPI_ISL_4032240	A/chicken/New Taipei City/16110019-1/2016			Huang,C.W.; Chen,L.H.; Lee,D.H.; Liu,Y.P.; Li,W.C.; Lee,M.S.; Chen,Y.P.; Lee,F.; Chiou,C.J.; Lin,Y.J.; Lin,Y.-J.
EPI1891212	PA	Taiwan	2016-Nov-27	EPI_ISL_4032239	A/chicken/Nantou/16110023-1/2016			Huang,C.W.; Chen,L.H.; Lee,D.H.; Liu,Y.P.; Li,W.C.; Lee,M.S.; Chen,Y.P.; Lee,F.; Chiou,C.J.; Lin,Y.J.; Lin,Y.-J.
EPI1891196	PA	Taiwan	2015-Jan-21	EPI_ISL_4032237	A/chicken/Miaoli/15010421-1/2015			Huang,C.W.; Chen,L.H.; Lee,D.H.; Liu,Y.P.; Li,W.C.; Lee,M.S.; Chen,Y.P.; Lee,F.; Chiou,C.J.; Lin,Y.J.; Lin,Y.-J.
EPI1891148	PA	Taiwan	2017-Mar-06	EPI_ISL_4032227	A/chicken/Kaohsiung/17030023/2017			Huang,C.W.; Chen,L.H.; Lee,D.H.; Liu,Y.P.; Li,W.C.; Lee,M.S.; Chen,Y.P.; Lee,F.; Chiou,C.J.; Lin,Y.J.; Lin,Y.-J.
EPI1891140	PA	Taiwan	2016-Apr-20	EPI_ISL_4032226	A/chicken/Kaohsiung/16MB0889/2016			Huang,C.W.; Chen,L.H.; Lee,D.H.; Liu,Y.P.; Li,W.C.; Lee,M.S.; Chen,Y.P.; Lee,F.; Chiou,C.J.; Lin,Y.J.; Lin,Y.-J.
EPI1891132	PA	Taiwan	2016-Dec-17	EPI_ISL_4032225	A/chicken/Kaohsiung/16120034/2016			Huang,C.W.; Chen,L.H.; Lee,D.H.; Liu,Y.P.; Li,W.C.; Lee,M.S.; Chen,Y.P.; Lee,F.; Chiou,C.J.; Lin,Y.J.; Lin,Y.-J.
EPI1891124	PA	Taiwan	2016-Dec-08	EPI_ISL_4032224	A/chicken/Kaohsiung/16120012/2016			Huang,C.W.; Chen,L.H.; Lee,D.H.; Liu,Y.P.; Li,W.C.; Lee,M.S.; Chen,Y.P.; Lee,F.; Chiou,C.J.; Lin,Y.J.; Lin,Y.-J.
EPI1891116	PA	Taiwan	2016-Jul-03	EPI_ISL_4032223	A/chicken/Kaohsiung/16070003/2016			Huang,C.W.; Chen,L.H.; Lee,D.H.; Liu,Y.P.; Li,W.C.; Lee,M.S.; Chen,Y.P.; Lee,F.; Chiou,C.J.; Lin,Y.J.; Lin,Y.-J.
EPI1891108	PA	Taiwan	2016-Apr-20	EPI_ISL_4032222	A/chicken/Kaohsiung/16040021-1/2016			Huang,C.W.; Chen,L.H.; Lee,D.H.; Liu,Y.P.; Li,W.C.; Lee,M.S.; Chen,Y.P.; Lee,F.; Chiou,C.J.; Lin,Y.J.; Lin,Y.-J.
EPI1891100	PA	Taiwan	2016-Feb-17	EPI_ISL_4032221	A/chicken/Kaohsiung/16020017-2/2016			Huang,C.W.; Chen,L.H.; Lee,D.H.; Liu,Y.P.; Li,W.C.; Lee,M.S.; Chen,Y.P.; Lee,F.; Chiou,C.J.; Lin,Y.J.; Lin,Y.-J.
EPI1891092	PA	Taiwan	2016-Jan-22	EPI_ISL_4032220	A/chicken/Kaohsiung/16010047/2016			Huang,C.W.; Chen,L.H.; Lee,D.H.; Liu,Y.P.; Li,W.C.; Lee,M.S.; Chen,Y.P.; Lee,F.; Chiou,C.J.; Lin,Y.J.; Lin,Y.-J.
EPI1891052	PA	Taiwan	2015-Jan-21	EPI_ISL_4032215	A/chicken/Chiayi/15010454-1/2015			Huang,C.W.; Chen,L.H.; Lee,D.H.; Liu,Y.P.; Li,W.C.; Lee,M.S.; Chen,Y.P.; Lee,F.; Chiou,C.J.; Lin,Y.J.; Lin,Y.-J.
EPI1890964	PA	Taiwan	2015-Jun-20	EPI_ISL_4032201	A/chicken/Changhua/15060029/2015			Huang,C.W.; Chen,L.H.; Lee,D.H.; Liu,Y.P.; Li,W.C.; Lee,M.S.; Chen,Y.P.; Lee,F.; Chiou,C.J.; Lin,Y.J.; Lin,Y.-J.
EPI1890948	PA	Taiwan	2015-May-16	EPI_ISL_4032199	A/chicken/Changhua/15050038-1/2015			Huang,C.W.; Chen,L.H.; Lee,D.H.; Liu,Y.P.; Li,W.C.; Lee,M.S.; Chen,Y.P.; Lee,F.; Chiou,C.J.; Lin,Y.J.; Lin,Y.-J.
EPI1890932	PA	Taiwan	2015-Apr-24	EPI_ISL_4032197	A/chicken/Changhua/15040042/2015			Huang,C.W.; Chen,L.H.; Lee,D.H.; Liu,Y.P.; Li,W.C.; Lee,M.S.; Chen,Y.P.; Lee,F.; Chiou,C.J.; Lin,Y.J.; Lin,Y.-J.
EPI1890924	PA	Taiwan	2015-Apr-23	EPI_ISL_4032196	A/chicken/Changhua/15040037-2/2015			Huang,C.W.; Chen,L.H.; Lee,D.H.; Liu,Y.P.; Li,W.C.; Lee,M.S.; Chen,Y.P.; Lee,F.; Chiou,C.J.; Lin,Y.J.; Lin,Y.-J.
EPI1890916	PA	Taiwan	2015-Apr-23	EPI_ISL_4032195	A/chicken/Changhua/15040043-1/2015			Huang,C.W.; Chen,L.H.; Lee,D.H.; Liu,Y.P.; Li,W.C.; Lee,M.S.; Chen,Y.P.; Lee,F.; Chiou,C.J.; Lin,Y.J.; Lin,Y.-J.
EPI1890908	PA	Taiwan	2015-Apr-23	EPI_ISL_4032194	A/chicken/Changhua/15040036-1/2015			Huang,C.W.; Chen,L.H.; Lee,D.H.; Liu,Y.P.; Li,W.C.; Lee,M.S.; Chen,Y.P.; Lee,F.; Chiou,C.J.; Lin,Y.J.; Lin,Y.-J.
EPI1226474	PA	Belgium	2017-Jun-15	EPI_ISL_309197	A/Brahma chicken/Belgium/6153/2017			Van Borm,S.; Vandenbussche,F.; Mathijs,E.; Lambrecht,B.; Steensels,M.
EPI1184958	PA	Poland	2017-Jan-11	EPI_ISL_300687	A/chicken/Poland/34/2017	National Veterinary Research Institut Poland, PIWet-PIB	National Veterinary Research Institut Poland, PIWet-PIB	Swieton E., Smietanka K.
EPI1185012	PA	Poland	2017-Mar-04	EPI_ISL_300712	A/chicken/Poland/263/2017		National Veterinary Research Institut Poland, PIWet-PIB	Swieton E., Smietanka K.
EPI1927662	PA	Kazakhstan	2020-Sep-15	EPI_ISL_2932609	A/duck/Kazakhstan/12-20-B-Talg-11/2020	National Veterinary Reference Center	National Center of Biotechnology Republic of Kazakhstan	Asylulan,Amirgazin; Alexandr,Shevtsov; Karibayev,Talgat; Tashkenbayev,Arman; Suraganova,Fariza; Kozhakhmetova,Tamila
EPI1215148	PA	Saudi Arabia	2017-Jan-01	EPI_ISL_306911	A/Duck/Riyadh/AI2/2017	Center of Influenza Research, School of Public Health, Li Ka Shing Faculty of Medicine, the University of Hong Kong	The University of Hong Kong
EPI1892113	PA	Taiwan	2015-Jan-17	EPI_ISL_4032447	A/duck/Yunlin/15010277/2015			Huang,C.W.; Chen,L.H.; Lee,D.H.; Liu,Y.P.; Li,W.C.; Lee,M.S.; Chen,Y.P.; Lee,F.; Chiou,C.J.; Lin,Y.J.; Lin,Y.-J.
EPI1892057	PA	Taiwan	2015-Jan-20	EPI_ISL_4032440	A/duck/Tainan/15010403/2015			Huang,C.W.; Chen,L.H.; Lee,D.H.; Liu,Y.P.; Li,W.C.; Lee,M.S.; Chen,Y.P.; Lee,F.; Chiou,C.J.; Lin,Y.J.; Lin,Y.-J.
EPI1891993	PA	Taiwan	2015-Dec-07	EPI_ISL_4032432	A/duck/Pingtung/15120006/2015			Huang,C.W.; Chen,L.H.; Lee,D.H.; Liu,Y.P.; Li,W.C.; Lee,M.S.; Chen,Y.P.; Lee,F.; Chiou,C.J.; Lin,Y.J.; Lin,Y.-J.
EPI1891913	PA	Taiwan	2015-Aug-25	EPI_ISL_4032422	A/duck/Chiayi/15080023/2015			Huang,C.W.; Chen,L.H.; Lee,D.H.; Liu,Y.P.; Li,W.C.; Lee,M.S.; Chen,Y.P.; Lee,F.; Chiou,C.J.; Lin,Y.J.; Lin,Y.-J.
EPI1788420	PA	Saudi Arabia	2017-Dec-01	EPI_ISL_505528	A/duck/Saudi Arabia/KFU-HKU3616_2017/2017			Chu,D.K.; Hemida,M.G.; Abdelaziz,A.M.; Alnaeem,A.A.; Cheng,S.M.; Peiris,M.J.
EPI1184964	PA	Poland	2017-Jan-16	EPI_ISL_300693	A/domestic_duck/Poland/47/2017	National Veterinary Research Institut Poland, PIWet-PIB	National Veterinary Research Institut Poland, PIWet-PIB	Swieton E., Smietanka K.
EPI1185036	PA	Poland	2017-Jan-27	EPI_ISL_300745	A/wild duck/Poland/57/2017		National Veterinary Research Institut Poland, PIWet-PIB	Swieton E., Smietanka K.
EPI1226449	PA	Belgium	2017-Feb-27	EPI_ISL_309194	A/Anas platyrhynchos/Belgium/1899/2017			Van Borm,S.; Vandenbussche,F.; Mathijs,E.; Lambrecht,B.; Steensels,M.
EPI1185023	PA	Poland	2017-Jan-13	EPI_ISL_300743	A/mallard/Poland/17/2017		National Veterinary Research Institut Poland, PIWet-PIB	Swieton E., Smietanka K.
EPI1226465	PA	Belgium	2017-Mar-23	EPI_ISL_309196	A/Buteo buteo/Belgium/3022/2017			Van Borm,S.; Vandenbussche,F.; Mathijs,E.; Lambrecht,B.; Steensels,M.
EPI1927720	PA	Kazakhstan	2020-Sep-15	EPI_ISL_2932682	A/pigeon/Kazakhstan/15-20-B-Talg-5/2020	National Veterinary Reference Center	National Center of Biotechnology Republic of Kazakhstan	Asylulan,Amirgazin; Alexandr,Shevtsov; Karibayev,Talgat; Tashkenbayev,Arman; Suraganova,Fariza; Kozhakhmetova,Tamila
EPI1215425	PA	Saudi Arabia	2017-Jan-01	EPI_ISL_306955	A/Bulbul/Riyadh/AI4/2017	Center of Influenza Research, School of Public Health, Li Ka Shing Faculty of Medicine, the University of Hong Kong	The University of Hong Kong
EPI1927726	PA	Kazakhstan	2020-Oct-09	EPI_ISL_2932683	A/chicken/Kazakhstan/1-20-B-Talg-67/2020	National Veterinary Reference Center	National Center of Biotechnology Republic of Kazakhstan	Asylulan,Amirgazin; Alexandr,Shevtsov; Karibayev,Talgat; Tashkenbayev,Arman; Suraganova,Fariza; Kozhakhmetova,Tamila
EPI1927702	PA	Kazakhstan	2020-Sep-19	EPI_ISL_2932616	A/chicken/Kazakhstan/12-20-B-Talg-45/2020	National Veterinary Reference Center	National Center of Biotechnology Republic of Kazakhstan	Asylulan,Amirgazin; Alexandr,Shevtsov; Karibayev,Talgat; Tashkenbayev,Arman; Suraganova,Fariza; Kozhakhmetova,Tamila
EPI1927656	PA	Kazakhstan	2020-Sep-01	EPI_ISL_2932608	A/chicken/Kazakhstan/220-B-2-H5N8-4/2020	National Veterinary Reference Center	National Center of Biotechnology Republic of Kazakhstan	Asylulan,Amirgazin; Alexandr,Shevtsov; Karibayev,Talgat; Tashkenbayev,Arman; Suraganova,Fariza; Kozhakhmetova,Tamila
EPI1123342	PA	Korea, Republic of	2017-Jun-03	EPI_ISL_288438	A/chicken/Korea/Gunsan/2017	Animal and Plant Quarantine Agency (O-2144)	Animal and Plant Quarantine Agency (S-2145)
EPI1667597	PA	Czech Republic	2020-Jan-17	EPI_ISL_405391	A/chicken/Czech Republic/1175-1/2020	State Veterinary Institute Prague	State Veterinary Institute Prague	Nagy,A
EPI1550913	PA	China	2016-Nov-23	EPI_ISL_378634	A/Whooper Swan/Sanmenxia/01/2016			Li,M.; Ma,J.; He,H.
EPI1883378	PA	Sweden	2021-Jun-17	EPI_ISL_3026699	A/common eider/Sweden/SVA210617SZ0354/FB002252/I-2021	National Veterinary Institute, SVA	National Veterinary Institute
EPI1632716	PA	France	2017-Jan-12	EPI_ISL_399073	A/mulard duck/France/171201g/2017			Guerin,J.-L.; Foret,C.; Figueroa,T.; Vergne,T.; Croville,G.; Lucas,M.-N.; Blondel,V.; Robertet,L.; Souvestre,M.; Delverdier,M.
EPI1881024	PA	China	2020-Nov-16	EPI_ISL_2713372	A/bean goose/Hubei/BQ11/2020	College of Wildlife and Protected Areas, Northeast Forestry University	Northeast Forestry University
EPI1917365	PA	Belgium	2021-Aug-30	EPI_ISL_4396748	A/Meleagris gallopavo/Belgium/11293_001/2021	Sciensano - Animal Infectious Diseases	Sciensano, Department of Animal Infectious Diseases
EPI1582756	PA	Egypt	2016-Dec-28	EPI_ISL_388773	A/little grebe/Egypt/1056OP/2016			Kandeil,A.; Webby,R.; McKenzie,P.; Kayali,G.; Ali,M.A.
EPI240242	PA	Ireland	1983-Jan-01	EPI_ISL_68989	A/turkey/Ireland/?/1983			Kim,L.M.; Scott,M.A.; Suarez,D.L.; Spackman,E.; Swayne,D.E.; Afonso,C.L.
EPI280427	PA	United States	2006-Jan-01	EPI_ISL_79750	A/avian/Colorado/456648/2006			Kim,L.M.; Scott,M.A.; Suarez,D.L.; Spackman,E.; Swayne,D.E.; Senne,D.A.; Afonso,C.L.
EPI1788428	PA	Saudi Arabia	2017-Dec-01	EPI_ISL_505529	A/duck/Saudi Arabia/KFU-HKU3617_2017/2017			Chu,D.K.; Hemida,M.G.; Abdelaziz,A.M.; Alnaeem,A.A.; Cheng,S.M.; Peiris,M.J.
EPI1788436	PA	Saudi Arabia	2017-Dec-01	EPI_ISL_505530	A/duck/Saudi Arabia/KFU-HKU3618_2017/2017			Chu,D.K.; Hemida,M.G.; Abdelaziz,A.M.; Alnaeem,A.A.; Cheng,S.M.; Peiris,M.J.
EPI1788444	PA	Saudi Arabia	2017-Dec-01	EPI_ISL_505531	A/duck/Saudi Arabia/KFU-HKU3619_2017/2017			Chu,D.K.; Hemida,M.G.; Abdelaziz,A.M.; Alnaeem,A.A.; Cheng,S.M.; Peiris,M.J.
EPI1788452	PA	Saudi Arabia	2017-Dec-01	EPI_ISL_505532	A/ostrich/Saudi Arabia/KFU-HKU3590_2017/2017			Chu,D.K.; Hemida,M.G.; Abdelaziz,A.M.; Alnaeem,A.A.; Cheng,S.M.; Peiris,M.J.
EPI1788460	PA	Saudi Arabia	2017-Dec-01	EPI_ISL_505533	A/ostrich/Saudi Arabia/KFU-HKU3591_2017/2017			Chu,D.K.; Hemida,M.G.; Abdelaziz,A.M.; Alnaeem,A.A.; Cheng,S.M.; Peiris,M.J.
EPI1788468	PA	Saudi Arabia	2017-Dec-01	EPI_ISL_505534	A/ostrich/Saudi Arabia/KFU-HKU3592_2017/2017			Chu,D.K.; Hemida,M.G.; Abdelaziz,A.M.; Alnaeem,A.A.; Cheng,S.M.; Peiris,M.J.
EPI1788476	PA	Saudi Arabia	2017-Dec-01	EPI_ISL_505535	A/ostrich/Saudi Arabia/KFU-HKU3593_2017/2017			Chu,D.K.; Hemida,M.G.; Abdelaziz,A.M.; Alnaeem,A.A.; Cheng,S.M.; Peiris,M.J.
EPI1788484	PA	Saudi Arabia	2017-Dec-01	EPI_ISL_505536	A/ostrich/Saudi Arabia/KFU-HKU3594_2017/2017			Chu,D.K.; Hemida,M.G.; Abdelaziz,A.M.; Alnaeem,A.A.; Cheng,S.M.; Peiris,M.J.
EPI1788492	PA	Saudi Arabia	2017-Dec-01	EPI_ISL_505537	A/pigeon/Saudi Arabia/KFU-HKU3598_2017/2017			Chu,D.K.; Hemida,M.G.; Abdelaziz,A.M.; Alnaeem,A.A.; Cheng,S.M.; Peiris,M.J.
EPI1788500	PA	Saudi Arabia	2017-Dec-01	EPI_ISL_505538	A/pigeon/Saudi Arabia/KFU-HKU3599_2017/2017			Chu,D.K.; Hemida,M.G.; Abdelaziz,A.M.; Alnaeem,A.A.; Cheng,S.M.; Peiris,M.J.
EPI1788508	PA	Saudi Arabia	2017-Dec-01	EPI_ISL_505539	A/pigeon/Saudi Arabia/KFU-HKU3600_2017/2017			Chu,D.K.; Hemida,M.G.; Abdelaziz,A.M.; Alnaeem,A.A.; Cheng,S.M.; Peiris,M.J.
EPI1800007	PA	Poland	2020-Jan-01	EPI_ISL_525439	A/laying_hen/Poland/002/2020	National Veterinary Research Institut Poland, PIWet-PIB	National Veterinary Research Institut Poland, PIWet-PIB	E. Swieton, K. Smietanka
EPI1800025	PA	Poland	2020-Jan-02	EPI_ISL_525440	A/chicken/Poland/003/2020	National Veterinary Research Institut Poland, PIWet-PIB	National Veterinary Research Institut Poland, PIWet-PIB	E. Swieton, K. Smietanka
EPI1800016	PA	Poland	2020-Jan-02	EPI_ISL_525441	A/chicken/Poland/004/2020	National Veterinary Research Institut Poland, PIWet-PIB	National Veterinary Research Institut Poland, PIWet-PIB	E. Swieton, K. Smietanka
EPI1800038	PA	Poland	2020-Jan-12	EPI_ISL_525443	A/domestic_goose/Poland/028/2020	National Veterinary Research Institut Poland, PIWet-PIB	National Veterinary Research Institut Poland, PIWet-PIB	Swieton, E.; Smietanka, K.
EPI1800062	PA	Poland	2020-Jan-27	EPI_ISL_525446	A/laying_hen/Poland/095/2020	National Veterinary Research Institut Poland, PIWet-PIB	National Veterinary Research Institut Poland, PIWet-PIB	Swieton, E.; Smietanka, K.
EPI1800070	PA	Poland	2020-Jan-28	EPI_ISL_525447	A/turkey/Poland/096/2020	National Veterinary Research Institut Poland, PIWet-PIB	National Veterinary Research Institut Poland, PIWet-PIB	Swieton, E.; Smietanka, K.
EPI1800078	PA	Poland	2020-Feb-07	EPI_ISL_525448	A/turkey/Poland/182/2020	National Veterinary Research Institut Poland, PIWet-PIB	National Veterinary Research Institut Poland, PIWet-PIB	Swieton, E.; Smietanka, K.
EPI1800094	PA	Poland	2020-Feb-20	EPI_ISL_525450	A/domestic_duck/Poland/221/2020	National Veterinary Research Institut Poland, PIWet-PIB	National Veterinary Research Institut Poland, PIWet-PIB	Swieton, E.; Smietanka, K.
EPI1800102	PA	Poland	2020-Feb-21	EPI_ISL_525451	A/domestic_duck/Poland/222/2020	National Veterinary Research Institut Poland, PIWet-PIB	National Veterinary Research Institut Poland, PIWet-PIB	Swieton, E.; Smietanka, K.
EPI1800110	PA	Poland	2020-Feb-21	EPI_ISL_525452	A/domestic_duck/Poland/223/2020	National Veterinary Research Institut Poland, PIWet-PIB	National Veterinary Research Institut Poland, PIWet-PIB	Swieton, E.; Smietanka, K.
EPI1800118	PA	Poland	2020-Feb-22	EPI_ISL_525453	A/domestic_duck/Poland/229/2020	National Veterinary Research Institut Poland, PIWet-PIB	National Veterinary Research Institut Poland, PIWet-PIB	Swieton, E.; Smietanka, K.
EPI1800126	PA	Poland	2020-Feb-22	EPI_ISL_525454	A/domestic_duck/Poland/230/2020	National Veterinary Research Institut Poland, PIWet-PIB	National Veterinary Research Institut Poland, PIWet-PIB	Swieton, E.; Smietanka, K.
EPI1800134	PA	Poland	2020-Feb-24	EPI_ISL_525455	A/domestic_duck/Poland/237/2020	National Veterinary Research Institut Poland, PIWet-PIB	National Veterinary Research Institut Poland, PIWet-PIB	Swieton, E.; Smietanka, K.
EPI1800175	PA	Poland	2020-Mar-23	EPI_ISL_525461	A/turkey/Poland/366/2020	National Veterinary Research Institut Poland, PIWet-PIB	National Veterinary Research Institut Poland, PIWet-PIB	Swieton, E.; Smietanka, K.
EPI1800222	PA	Poland	2020-Mar-03	EPI_ISL_525463	A/domestic_duck/Poland/285/2020	National Veterinary Research Institut Poland, PIWet-PIB	National Veterinary Research Institut Poland, PIWet-PIB	Swieton, E.; Smietanka, K.
EPI1800229	PA	Poland	2020-Feb-26	EPI_ISL_525464	A/domestic_duck/Poland/263/2020	National Veterinary Research Institut Poland, PIWet-PIB	National Veterinary Research Institut Poland, PIWet-PIB	Swieton, E.; Smietanka, K.
EPI1800236	PA	Poland	2020-Feb-29	EPI_ISL_525465	A/domestic_duck/Poland/271/2020	National Veterinary Research Institut Poland, PIWet-PIB	National Veterinary Research Institut Poland, PIWet-PIB	Swieton, E.; Smietanka, K.
EPI1802160	PA	Netherlands	2016-Nov-25	EPI_ISL_529179	A/duck/Netherlands/16014829-001005/2016	Wageningen Bioveterinary Research	Wageningen Bioveterinary Research	Beerens, Nancy; Harders, Frank; Verschuren-Pritz, Sylvia; Bossers, Alex; Heutink, Rene
EPI1806858	PA	Netherlands	2020-Oct-17	EPI_ISL_591075	A/mute swan/Netherlands/20015931-001/2020	Wageningen Bioveterinary Research	Wageningen Bioveterinary Research	Beerens, Nancy; Harders, Frank; Verschuren-Pritz, Sylvia; Roose, Marit; Germeraad, Evelien; Engelsma, Marc; Bossers, Alex; Heutink, Rene
[truncated: 656 more rows]
